# Supplementary material for: Genetic dissection of main and epistatic effects of QTL based on augmented triple test cross design
Source: PLoS One. 2017 Dec 14;12(12):e0189054. doi: 10.1371/journal.pone.0189054 (PMC5730204; doi:10.1371/journal.pone.0189054)
Supplement: S7 Supporting Information — (ZIP) [file pone.0189054.s007.zip › z2_1000_0.2_10.csv]

-2.7628	0.58763	-4.2345	0.74061	2.8022	-2.9762	3.7825	-5.0215	1.4005	-2.4737	1.8955	-0.053064	3.3217	0.89716	0.40851	-3.3055	-0.33752	-2.3534	3.1762	1.3712	3.0892	1.8081	-1.4907	-2.8248	4.5414	2.6553	0.10857	1.3169	-0.93188	5.1459	-0.48683	-1.6761	-0.40988	-1.5988	-4.5511	1.734	3.9351	-1.284	4.5133	5.2802	-0.96087	5.611	-6.3004	-3.0466	0.58584	-0.13859	-2.1362	4.0468	-6.0926	-0.75353
-0.25581	-0.20221	-4.0363	-2.7039	0.063047	-4.4641	-0.12361	-6.7199	-4.1829	-6.9506	-3.6499	-7.8548	-0.8336	-0.9251	-0.97058	-3.4857	-7.9443	-3.4312	-1.289	-5.1176	-0.92881	2.9946	-6.1723	-8.2039	-9.0869	-5.6595	-2.1584	-5.0686	-5.1344	-5.0461	2.111	0.075734	-1.5942	-7.9838	-4.96	-4.3234	-0.42243	-4.4261	-7.3384	-5.131	-3.7706	-5.7842	-9.9606	-0.68019	-4.2197	-4.6174	-3.8674	-2.6407	-8.1165	-5.2137
-5.2518	-1.2255	-4.3658	-5.8844	-4.8978	0.93225	-3.0827	-5.3849	-7.1467	-1.4919	-2.6748	-5.0168	-7.01	-3.9937	-7.0144	-6.2585	-5.5804	-2.9324	-3.1892	-8.3657	-2.2912	-6.8977	-7.3699	-2.8631	-8.331	-5.1158	-7.9412	-6.3882	-3.1857	-2.9501	-10.327	-1.5969	-4.9569	-4.5837	-0.78276	-4.8588	-2.5936	-4.9969	-5.707	-4.5653	-4.098	-4.5726	-11.033	-3.0774	-4.5852	-3.4385	-6.5289	-2.8152	-7.178	-6.9363
-0.50877	-1.8209	1.3261	4.8033	1.4173	-5.1404	-4.1477	-1.629	-5.2162	3.8367	-3.2809	-3.2865	-3.3493	0.32725	-5.2491	-2.4433	-4.145	-3.1409	-2.3652	-6.1615	-1.4224	-5.05	-3.1411	0.023555	-0.78255	-4.7438	-3.1875	-4.5271	-2.9983	0.52819	-4.0974	-1.2432	-1.0709	-1.8675	-7.0106	-1.9894	-1.3777	-0.12125	-5.1046	2.0711	-1.2206	-3.2454	-0.48417	-4.586	0.9244	-1.2124	-4.6571	0.076047	-1.8951	-0.47696
-6.9802	-7.4676	-6.5591	-4.6915	-7.6137	-4.911	-7.6941	-1.6683	-6.8883	-5.621	-5.6787	-9.1449	-6.3499	-5.8842	-5.374	-5.2331	-8.3208	-5.7362	-6.2203	-3.0268	-12.801	-8.7341	-7.1208	-4.213	-2.8657	-6.965	-5.9589	-2.4176	-7.953	-11.643	-9.8274	-5.3522	-5.2215	-5.8878	-6.047	-4.9985	-1.5766	-10.812	-7.08	-4.1032	-7.5738	-2.0392	-6.026	-4.4772	-12.688	-5.8665	-8.2966	-4.2374	-10.181	-5.4274
-0.86155	1.3943	-1.183	8.232	2.0058	-1.7552	3.235	-1.8316	-2.4924	4.5554	-0.58811	-1.5597	2.4119	-2.9844	0.96996	-0.77513	2.2546	-5.6388	0.63135	-4.7219	1.7911	1.575	6.2465	6.2061	0.93782	-2.133	2.8673	1.6138	2.8849	-1.5499	0.20436	-1.6359	-1.8722	0.43601	0.72688	-1.9987	2.2925	-2.609	1.7249	0.77899	0.45825	4.1174	-0.24788	1.8978	2.7371	0.59354	-2.1262	1.4344	0.99586	0.17994
-0.0010464	3.0584	-1.6605	-1.476	3.2415	2.5971	4.0092	-3.1853	1.317	-3.024	1.2303	-2.8872	0.99529	4.8737	4.4535	7.4709	0.2484	0.84304	3.9822	0.71291	-2.1892	-0.81887	-5.7344	0.46376	3.2232	0.59024	1.7631	-0.59584	1.0055	1.4078	7.7902	-3.0017	1.371	-2.9031	6.1577	0.80468	0.96022	-0.83041	-1.5777	0.76898	-2.6367	-4.8815	0.40682	-1.004	1.1409	-0.61598	-0.57676	-3.6266	1.5847	1.5225
-10.371	-6.2734	-6.3031	-10.76	-3.4659	0.52507	-7.4566	-0.10879	-3.5438	-4.2795	-3.4632	-4.0675	-6.2066	-6.7602	-4.9058	-5.3693	2.6369	-2.2406	-7.4587	-7.5994	-8.1551	-8.6367	-4.924	-6.8195	-7.7426	-3.6471	-13.216	-2.1083	-3.6331	-8.9367	-4.8162	-6.0831	-1.1094	-3.4322	-3.3087	-8.8655	-5.3981	-9.3901	-5.3354	-7.3289	-1.0764	-4.7195	-11.727	-9.9456	-5.263	-8.6595	-7.015	-0.43264	-7.1497	-5.4301
-3.8016	-4.0709	-6.1951	-4.7706	-7.0103	-4.2795	-2.5377	-0.99205	-3.4549	-2.13	-0.51779	-3.4677	-1.402	-0.96627	-2.4325	-0.88914	-4.9197	1.2896	0.035441	-6.489	0.251	-1.9682	-0.41999	-5.5583	1.0582	0.83732	0.87791	-1.8277	-2.004	-3.3906	-4.0742	-1.6685	3.1778	-2.8204	-5.8264	-3.6678	-1.3238	0.0037241	-0.30859	-0.83351	-4.8574	-2.3618	-0.82134	-0.49575	-2.6421	-2.0479	-3.1329	-2.4225	-0.81584	-3.4959
-18.656	-18.294	-18.849	-21.197	-15.853	-21.414	-16.51	-21.3	-18.075	-15.229	-19.959	-24.458	-21.406	-19.937	-19.608	-17.791	-24.406	-17.723	-21.855	-22.48	-21.562	-25.327	-21.866	-21.575	-23.986	-18.761	-22.507	-20.208	-26.767	-21.903	-20.886	-20.826	-20.534	-16.559	-18.381	-19.284	-17.94	-20.482	-20.342	-23.851	-24.284	-20.216	-18.653	-21.155	-21.663	-15.263	-22.101	-15.838	-23.159	-21.361
-6.0175	-5.2223	-10.393	-6.0685	-7.8824	-11.291	-0.63239	-5.2238	-4.3321	-9.8419	-4.3802	0.50001	-3.1721	-4.8995	-1.7642	-7.3326	-6.3909	-10.655	-4.428	-7.7268	-3.8245	-1.8229	-3.663	0.19247	-4.3698	-3.3249	-2.7822	-7.1988	-7.2183	-4.6215	-9.216	-8.5082	-2.0688	-5.3315	-9.5364	-5.224	-3.6886	-3.3469	-4.3161	-1.496	-7.6196	-1.2017	-3.5262	-5.2893	-4.2667	-8.0073	-5.1961	-7.4777	-3.099	-7.7363
-25.842	-23.218	-22.782	-22.028	-21.447	-18.701	-24.706	-28.402	-24.932	-20.355	-20.848	-21.096	-22.406	-18.106	-25.053	-18.154	-21.656	-21.013	-20.45	-19.448	-23.175	-23.481	-24.558	-24.325	-21.722	-24.972	-19.511	-20.552	-19.337	-21.993	-25.198	-21.198	-26.188	-21.229	-24.716	-18.631	-26.348	-19.861	-21.863	-25.887	-19.069	-23.462	-24.692	-21.116	-21.204	-21.047	-20.794	-22.699	-22.936	-22.392
-12.037	-8.9705	-10.167	-6.9379	-8.7749	-4.292	-11.939	-8.469	-9.1604	-9.5475	-5.8484	-7.6036	-9.6795	-8.4392	-13.539	-6.7298	-11.186	-5.3889	-9.1691	-7.6647	-8.2161	-12.19	-9.5335	-9.0678	-9.1002	-11.925	-13.573	-10.34	-11.005	-10.877	-6.109	-6.2412	-8.8784	-6.4244	-8.4983	-6.4175	-13.706	-5.2993	-9.3958	-11.011	-9.6212	-8.2505	-7.9517	-6.67	-9.3966	-11.801	-10.19	-11.139	-6.2692	-6.1453
-12.852	-10.873	-12.912	-12.367	-14.849	-16.01	-12.679	-7.6173	-13.527	-9.8986	-13.733	-17.499	-15.641	-10.501	-14.276	-14.992	-12.025	-16.547	-15.671	-15.418	-11.701	-14.447	-14.85	-15.436	-18.096	-18.529	-15.242	-12.129	-13.572	-16.458	-12.532	-15.282	-12.241	-12.917	-11.528	-16.339	-9.0992	-9.1627	-14.367	-15.26	-13.908	-11.732	-11.749	-9.9443	-14.839	-12.476	-12.287	-12.973	-14.663	-15.91
-3.1626	-3.0231	-4.1662	-3.4577	-5.687	-0.94541	-3.0921	-0.13367	-8.3026	-7.1736	-2.6926	-0.79947	-2.3414	-8.1632	-7.5259	-5.6542	-7.6339	-6.4567	-1.0212	-9.7392	-2.3543	-3.0734	-3.5791	-5.0243	-5.4609	-4.4521	-5.9514	-6.3964	-3.5466	-8.4198	-5.6253	-4.963	-6.6959	-5.261	-11.012	-7.7685	-2.0199	-10.396	-1.914	-6.4471	-9.9089	-5.987	-6.304	-4.3408	-10.405	-5.3197	-5.918	-2.9671	-6.082	-7.4285
-4.1354	-11.393	-7.6118	-0.84269	-5.3711	-7.657	-5.4267	-8.1193	-6.8992	-8.1126	-4.5337	-5.8927	-9.2148	-8.4602	-8.8877	-9.9743	-1.0836	-4.4965	-6.3373	-3.6573	-4.4996	-8.8121	-3.7008	-6.1743	-4.8172	-2.9246	-6.8384	-4.4984	-5.4935	-5.4967	-4.1159	-8.7591	-7.5937	-3.2006	-4.0644	-3.3021	-0.56915	-6.4906	-5.2573	0.42345	-5.0862	-6.0294	-3.2506	-3.8026	-8.7685	-4.8152	-5.9881	-8.4464	-4.1186	-7.6819
-26.451	-23.896	-23.1	-20.773	-22.001	-21.308	-25.057	-20.73	-26.782	-23.411	-20.466	-25.743	-19.566	-23.093	-25.406	-22.4	-22.509	-23.698	-20.556	-23.639	-21.545	-15.777	-16.832	-25.906	-24.607	-18.589	-17.713	-20.279	-23.724	-23.416	-23.355	-21.836	-25.035	-22.956	-19.31	-18.876	-18.312	-22.082	-22.657	-22.287	-22.689	-22.952	-25.335	-24.862	-21.157	-21.146	-28.477	-25.307	-24.239	-20.954
0.76897	-3.5311	2.0453	-1.2298	-1.5344	-3.6901	-0.55416	-0.41874	0.35499	-3.533	-3.9693	-3.4151	1.233	2.7411	-5.4023	-0.0019066	-1.925	1.2455	-2.3612	2.0633	-2.1774	-2.2389	-1.8375	-0.48217	3.3093	-2.8334	-0.020813	-1.5893	-3.1723	-3.1748	3.2177	0.19707	-5.3299	-3.1273	0.68903	-3.9876	-3.6036	-0.7436	-4.0139	-1.0395	-1.5431	0.26087	-3.5997	-3.0933	0.31998	-1.532	-6.28	4.1513	-3.7748	0.04539
1.6358	2.5728	1.981	-2.6853	1.3717	-0.52155	-3.3665	0.64492	-0.76522	-4.9534	-0.45099	-2.3435	-2.761	-0.64554	-2.021	-1.6085	0.070066	1.9979	1.3044	-1.4789	5.487	-0.076803	1.4157	1.1997	-4.3444	-1.35	-0.38362	0.81891	-4.0821	1.9008	-4.0093	1.1216	-2.8766	3.239	3.9351	-4.1669	-2.8975	-8.3519	-0.46841	3.5864	1.3596	-1.161	0.43122	2.4978	0.23551	2.8287	-1.2679	1.7005	-1.8335	3.1651
9.6867	6.5666	9.4212	4.9981	13.004	9.028	14.163	12.612	9.4881	4.9403	10.014	7.193	7.4242	10.144	11.251	6.489	9.7621	9.7926	8.4311	11.392	4.6672	9.3891	13.233	11.52	6.034	10.908	5.1626	9.4766	12.516	9.1366	8.7385	7.5987	9.5714	8.1259	8.3934	9.3511	6.8881	12.04	10.879	7.2577	10.834	10.327	2.932	5.4353	6.583	9.4224	12.267	7.2222	6.3244	5.672
-6.0543	-1.3075	-8.5979	-3.5315	-5.2621	-2.2913	-4.0478	-3.2155	-5.8977	-5.1379	-2.1856	-3.2192	-3.8927	-2.9697	3.4154	-6.1843	-3.179	-9.9738	-3.4585	-4.2379	1.1175	-4.2068	-1.9911	-0.70983	-2.669	-3.8026	-2.6759	-1.672	-4.6359	-3.989	-1.2405	-6.4803	-4.5644	-7.0125	-9.232	-1.3421	-4.5317	-10.007	-5.1982	-1.0843	-3.9984	-3.4445	-1.0518	-5.479	-4.2513	-0.94738	-2.333	-7.2964	1.6576	-1.0341
4.4485	9.472	10.375	10.693	11.388	12.233	11.345	10.285	3.158	6.5676	6.9065	12.147	9.5901	6.3952	7.2341	6.8238	10.877	10.775	8.4688	9.4234	4.772	8.5876	8.449	13.722	11.266	9.4684	6.377	13.277	5.3198	8.2544	11.466	6.3061	6.5639	3.3934	8.7637	9.7699	7.6479	9.5214	7.094	8.073	10.436	9.8561	3.3186	7.3081	10.482	7.2009	10.709	10.977	4.5006	1.699
-19.242	-23.416	-25.05	-23.49	-20.688	-18.344	-15.737	-20.318	-23.623	-21.338	-18.313	-20.683	-17.836	-20.965	-18.402	-21.791	-20.618	-19.96	-22.777	-24.647	-17.591	-17.17	-20.369	-20.75	-15.794	-19.235	-20.738	-20.318	-22.274	-21.154	-22.739	-18.536	-19.531	-16.062	-22.861	-23.787	-22.832	-23.546	-20.961	-23.385	-22.346	-22.758	-19.118	-22.084	-23.857	-18.45	-21.257	-22.144	-18.641	-19.275
-3.9651	-0.80834	-6.0421	-5.792	-6.7686	-7.7965	-6.0024	-4.3481	-10.074	-8.2428	-1.9993	-5.0455	-4.555	-4.6027	0.48566	-3.2105	-7.1446	-4.9135	-3.6689	-5.7815	-8.4135	-6.7834	-7.2467	-2.4452	-1.3429	-0.6234	-6.2924	-3.2625	-5.496	-0.1187	-5.4847	-2.4739	-5.1722	-4.3253	-3.5443	-4.382	-6.0285	-4.8105	-6.9023	-5.0258	-5.5862	-2.703	-1.6268	-6.5185	-4.5309	-1.8647	-4.7331	-4.0584	-2.4241	-6.2329
-3.9885	-17.89	-16.302	-15.569	-12.161	-13.845	-13.073	-10.814	-11.6	-14.26	-8.3183	-14.833	-13.173	-11.678	-11.613	-10.273	-14.093	-10.709	-12.178	-14.269	-15.551	-14.021	-11.923	-12.471	-10.178	-9.6702	-14.293	-15.193	-14.681	-16.235	-12.109	-8.0092	-15.178	-11.806	-12.34	-11.128	-13.103	-8.2329	-12.964	-13.908	-12.838	-9.828	-12.738	-11.882	-12.619	-19.284	-15.342	-13.921	-12.353	-11.519
-2.5238	-4.6054	1.5337	1.108	-1.828	1.003	-0.54366	1.4628	-2.0075	-2.4362	-4.3739	-3.2988	-2.6292	-5.2289	-1.1049	-1.1601	-0.15528	-7.7873	-7.385	-6.6609	-6.7466	-4.6102	-2.5099	1.1172	-1.8848	3.8022	0.6221	-2.2954	-2.5294	-4.8509	1.06	-5.3542	-2.9927	-2.3378	0.38817	-4.0561	-0.13119	-1.3393	-7.853	-4.3489	-1.0544	0.33477	-7.9443	-2.6977	-4.545	-3.3083	-3.0855	-0.61938	-0.9668	-0.94206
4.0765	3.1391	5.2897	4.6536	4.8378	3.6814	9.1145	4.3614	7.4942	5.4951	5.7776	6.6966	9.474	8.3194	2.1915	6.6973	8.1556	1.8191	6.516	4.9779	6.6398	5.1545	3.7652	6.866	5.8088	2.5485	2.8847	5.7328	5.798	7.3114	8.5415	6.0308	1.992	6.4546	3.824	2.1047	4.5335	7.6608	4.0101	3.338	3.7353	6.8056	4.7121	3.523	4.867	2.7083	6.3745	3.2005	6.7827	7.4079
-15.475	-8.7215	-16.018	-13.544	-12.967	-16.688	-13.025	-12.834	-17.239	-14.669	-14.696	-14.923	-14.641	-12.961	-18.767	-13.701	-15.101	-9.1056	-10.963	-12.354	-13.594	-19.357	-14.924	-12.514	-9.8213	-13.478	-15.704	-12.919	-15.369	-10.215	-14.003	-13.51	-12.476	-16.531	-14.628	-14.34	-13.514	-11.83	-14.041	-17.828	-10.176	-13.008	-12.006	-15.367	-15.678	-13.564	-19.54	-16.427	-16.409	-13.767
-13.115	-15.905	-13.979	-16.282	-13.405	-16.548	-10.929	-17.783	-11.113	-15.335	-11.082	-11.09	-11.218	-14.796	-14.43	-11.965	-13.585	-12.933	-12.047	-10.51	-12.645	-15.19	-9.4909	-10.137	-14.049	-14.374	-16.082	-13.453	-15.655	-16.885	-13.217	-14.681	-14.049	-9.7547	-10.265	-14.103	-12.24	-12.752	-16.579	-18.027	-13.02	-11.705	-13.32	-11.915	-18.229	-16.911	-13.5	-12.086	-14.687	-10.711
-6.4907	-5.8929	-6.7547	-1.5233	-4.4243	-6.3805	-5.7648	-8.0755	-2.1817	-0.13418	-6.5267	-7.502	-3.1888	-4.8432	-3.0027	-9.4075	-7.7754	-5.0887	-5.9574	-4.4724	-4.5558	-5.8459	-3.6192	-7.211	-5.1481	-4.2941	-8.3053	-3.6064	-2.1725	-4.907	-5.231	-5.4938	-3.6958	-5.2625	-3.9691	-7.9412	-3.955	-5.485	-7.6995	-5.6019	-1.9204	-6.2642	-8.367	0.24821	-8.3322	-7.1493	-9.8968	-8.436	-1.631	-4.845
-1.7995	5.09	1.2112	1.9562	-0.93551	-2.1855	1.8269	-0.9665	-2.8788	2.0682	-0.24598	-0.82434	2.9809	-0.98542	-0.0090959	2.9392	-3.4753	-0.74752	-0.4001	2.0466	-6.7873	1.1778	1.1854	-0.30732	-2.1321	-1.036	-2.6597	-7.1844	-2.0683	1.2857	-2.6056	-2.7528	3.2851	0.25134	1.6766	-0.32217	6.402	-2.4619	1.1093	-3.019	-5.9172	-0.4252	-1.3241	-1.0333	-3.1789	-1.7069	-2.7468	-1.2088	-1.5029	-1.3595
2.3008	-1.467	1.6511	-0.61673	4.5924	-0.79715	1.915	4.1236	0.12326	0.05916	5.7669	-0.56342	8.8908	2.7327	-2.5246	3.6561	5.1356	-0.090805	0.66855	2.0881	2.4683	0.87368	-2.8869	2.7443	1.7439	-0.13443	0.085013	-1.1181	3.3483	5.1054	0.61547	2.6602	3.1778	2.0764	8.7154	2.021	0.037828	2.577	3.7278	7.3944	2.9374	1.4493	-1.4095	1.8775	6.0671	2.8153	3.5405	2.4285	1.1624	5.4373
-5.0959	1.0179	-9.5408	-1.2212	-7.2168	-0.71797	-0.76712	-5.6927	-9.1259	-3.2345	-2.5765	-5.6529	0.39483	-7.7283	-3.2409	-3.366	-6.0194	-4.5521	-6.6837	-5.9291	3.1639	-3.7915	-5.2621	-3.9689	-6.0563	-5.4948	-9.2477	-4.9069	-4.1136	-5.7769	-3.2277	-2.4141	-0.29445	-1.5424	-9.7605	-5.3439	-5.3744	-4.8757	-3.6847	-8.7335	-3.032	-5.3402	-1.8886	-4.9604	-5.2978	-3.2786	-6.9355	-1.2907	-3.1691	0.71051
6.9217	5.3832	3.7898	-0.2454	6.582	2.1407	0.13908	0.4696	5.7378	3.9385	0.2189	6.6411	0.74018	2.6179	3.8643	4.381	1.8276	3.7113	5.3289	3.3452	2.9506	2.9009	2.1071	2.6744	8.8519	5.5329	5.1938	1.9452	0.6763	-0.77821	3.094	0.88822	4.0466	2.8596	3.5594	1.873	2.932	0.72143	6.7821	1.4501	5.164	1.653	1.1476	0.10149	2.8033	1.4962	6.4547	1.1685	3.1643	3.8971
-9.4767	-11.533	-12.884	-8.8089	-14.149	-11.143	-9.7919	-6.4573	-9.5829	-14.227	-10.621	-11.272	-13.828	-14.618	-10.286	-13.877	-9.3146	-12.48	-11.007	-7.0482	-15.527	-6.2948	-12.754	-16.198	-13.136	-10.985	-12.674	-12.286	-8.6886	-13.869	-8.9742	-4.4954	-7.6017	-10.873	-10.454	-12.594	-10.591	-7.7094	-15.265	-11.77	-8.018	-12.883	-12.412	-9.9708	-16.34	-12.55	-9.531	-7.9578	-9.4449	-9.1399
-2.4338	-3.9361	-1.3324	1.7389	-5.5966	-2.6275	-5.9041	-1.9455	-3.7742	-1.7288	-5.4587	-6.5953	-1.4037	-1.7882	-3.3609	-5.9688	-4.2837	-3.0321	-1.8566	3.7694	0.011272	-5.5309	-4.9655	-5.123	-1.22	-5.3813	-0.21925	1.563	-0.32543	-3.6685	-1.8752	-4.3153	-3.2839	-3.5652	-4.0664	-1.9523	-5.8286	-5.5861	-3.5103	-3.4039	-4.0792	-4.8945	-3.9867	-1.7275	-3.0378	-4.064	-1.6185	-2.2624	-2.9241	-7.6262
3.144	4.1191	-1.3571	3.18	0.76231	1.9445	0.77931	1.13	-0.80612	1.5301	-0.69875	-2.0969	-3.2039	-2.2288	1.8642	1.2043	0.25845	-5.0652	0.48021	-3.8396	-2.1102	1.3538	1.2605	-1.221	-1.5132	3.4406	0.5324	-0.079697	-2.5951	1.5232	1.9603	3.0047	-3.1656	2.4732	0.11924	-1.9395	1.8834	-1.484	-2.4763	-2.746	1.8343	-3.4805	-2.3388	2.2795	-4.1635	-2.5998	-1.5225	-3.3765	-1.0128	-0.78239
1.7958	1.632	1.5225	-0.77054	-2.8569	0.098445	-2.4069	3.7215	-1.6715	-3.2688	4.8517	1.1912	0.40301	-0.0078951	-2.2216	0.61465	-1.1701	-1.1967	1.4804	-5.0757	1.8585	-1.724	0.60396	-4.0354	3.7335	3.8583	0.65856	-2.3153	-3.545	2.2454	4.6445	-3.2621	-2.6771	2.076	3.9913	-2.4369	-1.3952	2.8261	-2.4701	-1.9963	0.44767	-0.95378	1.8722	5.555	-0.18757	-4.2593	1.2573	4.5171	-6.0303	1.0972
-0.34405	-1.3468	0.58109	1.6892	0.544	-1.5131	-2.2257	-0.28759	0.87023	-2.717	-1.6811	0.44416	1.9252	-0.56297	-0.25805	-0.21818	-0.014926	-1.8827	2.4471	0.67021	-0.241	-0.30422	-5.1039	0.68594	-1.3102	-4.8478	2.5776	0.59476	-0.32969	1.0897	-3.6166	3.95	1.5835	2.5315	-2.9378	-0.014241	-0.64123	1.603	2.3286	3.6293	-1.7365	-3.1201	0.39144	5.9622	-3.5583	-1.5079	0.085028	0.49879	-2.3954	-1.3122
-3.8775	-0.38654	-3.8469	-4.426	1.899	-0.31512	-3.6819	-0.61932	-4.3205	-2.6878	-4.6847	-5.0208	-6.0096	-0.24544	-2.9504	1.9461	0.22673	-0.3362	5.5323	-4.4868	-3.2512	-1.6007	-3.4587	-0.068008	-1.0425	-0.87753	1.8373	-5.202	-3.4231	-1.3419	-3.2788	-1.9322	-8.7111	-1.8592	-2.5849	2.2529	-2.0374	4.0048	-2.3208	-3.7686	0.54378	-4.3318	-1.4181	-5.0158	0.057491	1.9738	-1.7877	-0.59734	0.6767	2.3265
-4.6198	-10.491	-6.8665	-6.1778	-6.4343	-8.4827	-3.3756	-8.1934	-6.2124	-4.7191	-6.0374	-5.2849	-6.5844	-4.386	-5.1671	-4.4333	-8.8968	-3.2702	-4.1363	-6.4862	-4.127	-1.4867	-8.3238	-7.1605	-8.6258	-4.5354	-9.8712	-7.2055	-2.8267	-2.2913	-11.361	-5.4685	-9.4335	-8.0594	-6.7128	-9.6175	-8.8094	-6.7979	-4.8379	-2.0935	-5.9287	-1.1967	-6.0968	-2.8096	-1.4402	-5.4329	-11.77	-6.3655	-4.4779	-5.6926
-3.6646	-2.0779	-5.401	0.86312	-1.0301	-5.6566	-5.0413	-3.5731	-3.256	-5.067	-1.5553	-2.1094	0.42544	-7.0075	-4.9083	-5.4397	-2.639	-0.10862	-6.2907	-1.1426	-3.2627	-6.5123	-1.3673	-2.9068	-0.32229	-1.3896	-8.1814	-4.0408	-4.4752	-6.5747	-3.8162	-4.2279	-4.7061	-4.6454	1.1352	-2.5785	-6.1525	-0.072194	-4.0477	-2.7435	-4.2278	3.0258	1.6535	-1.1555	-0.36159	-4.4717	-3.6667	0.70768	-3.9992	-2.1019
-8.95	-8.2828	-7.0341	-12.101	-0.074814	-13.478	-8.3354	-4.8443	-13.062	-9.3472	-7.7828	-8.619	-11.178	-7.813	-11.421	-7.0132	-7.7066	-10.792	-8.3799	-11.483	-10.963	-12.722	-9.3633	-9.3597	-4.9174	-12.293	-6.8234	-8.8642	-10.07	-8.9269	-8.1698	-9.9688	-11.106	-11.864	-9.834	-7.4979	-5.4919	-8.7949	-9.8078	-10.395	-8.0007	-9.3047	-6.6856	-13.071	-9.5274	-5.9225	-12.265	-9.9888	-9.3412	-10.123
-5.3997	-7.1912	1.4746	-8.8053	-6.2458	-3.3487	-3.8575	-6.2917	-10.736	-3.5762	-5.8217	-7.1754	-6.1752	-0.34726	-3.8378	1.8366	-6.3113	-3.5706	-2.4212	-5.642	-7.4391	-3.5587	-0.75694	-0.2792	-3.3077	-3.6253	0.34892	-5.9023	-6.8997	-1.6868	-5.6309	-4.9854	-1.2199	-4.3545	-6.0857	-2.6065	-1.5267	-5.1032	-8.6446	-2.5798	-3.1427	-2.9738	-1.8038	-2.484	-2.7319	-8.9421	-4.5674	-6.9091	-6.0747	-6.313
-7.5374	-1.4128	0.80038	-2.5923	-6.1791	-2.3036	-5.1132	0.15748	-3.1181	-1.3914	-5.1258	-0.65286	-3.4048	-5.3737	-6.1227	-2.994	-1.9804	0.12642	-5.7588	-3.2594	-3.5642	-9.2954	-3.1369	-6.4503	-4.3842	-4.2079	-2.3347	-5.3268	-4.1634	-2.427	-4.7878	-0.79507	-1.2872	-4.9297	-2.2087	-2.9141	-2.7785	-4.1885	-4.9762	-5.2563	-5.033	-6.0975	-5.1739	-1.8437	-5.8321	-3.7284	-5.8345	-3.5587	-5.1283	-8.5403
2.1419	-2.7454	-1.6194	5.956	-0.1293	-2.6346	1.2288	-1.1572	-0.33379	-1.161	-0.90452	-0.23436	-0.83469	-3.1329	-4.8872	0.73567	-7.309	-2.6077	-3.2021	1.1183	-2.605	-2.206	-9.5929	0.28019	2.5092	-4.8082	-3.3286	-7.4385	-1.1645	-1.6967	-3.146	-4.5071	-1.3278	-4.7008	-7.6205	-3.072	-3.5443	-0.68186	-3.9172	-3.5725	-1.7078	-0.94352	-1.5488	-4.7193	-0.20347	-1.8143	-1.3485	2.2521	-4.3658	-1.4174
-20.904	-20.449	-21.308	-21.266	-20.679	-24.435	-22.012	-23.2	-23.752	-24.914	-24.517	-24.927	-20.156	-19.869	-17.751	-25.505	-22.966	-20.839	-21.005	-29.036	-22.258	-24.29	-22.09	-18.588	-22.396	-20.812	-25.58	-29.1	-23.687	-23.913	-18.307	-19.347	-23.041	-24.815	-22.356	-16.263	-25.784	-21.331	-26.242	-20.943	-19.947	-22.908	-23.316	-21.643	-26.189	-22.244	-22.657	-18.932	-21.869	-23.511
-10.086	-7.8493	-13.38	-11.634	-4.0423	-16.244	-9.823	-7.174	-9.8848	-6.7254	-10.431	-9.0662	-9.4063	-9.7756	-8.6771	-2.8335	-9.8911	-12.047	-6.8975	-7.2358	-10.09	-9.6949	-11.648	-6.5665	-9.9701	-12.237	-8.015	-8.4098	-7.4298	-8.3293	-9.6231	-16.417	-6.8893	-9.8504	-10.972	-7.5202	-10.223	-2.8534	-7.8897	-11.975	-5.5289	-9.6406	-8.01	-11.049	-9.2983	-5.5991	-6.8389	-9.7574	-13.98	-8.4099
-14.644	-13.939	-11.724	-12.117	-14.321	-10.563	-10.906	-14.926	-12.02	-12.647	-12.992	-17.461	-13.495	-8.726	-14.58	-12.561	-15.851	-14.517	-13.685	-14.953	-10.792	-12.34	-18.425	-16.316	-18.492	-10.808	-14.879	-13.328	-16.799	-16.509	-16.294	-15.963	-14.621	-15.164	-12.669	-16.498	-14.957	-10.764	-14.042	-13.034	-9.6777	-16.978	-12.875	-14.162	-18.1	-9.0917	-15.326	-14.461	-19.063	-14.318
-2.2095	2.0059	-1.5877	-1.2467	0.52393	-0.91632	3.9419	-1.6469	0.80727	3.1614	3.5023	1.2465	0.06653	-1.1315	1.9458	-0.23899	-3.2286	2.5979	6.1647	1.7911	-2.0549	1.3069	0.13498	1.7596	7.3197	4.8764	-2.1048	2.8048	-1.7109	-0.48971	-0.50414	-0.10923	-2.3583	0.97333	3.1857	1.014	-2.9549	-1.1237	0.15507	-4.4828	0.41431	-1.7251	1.2595	2.4705	5.5967	-2.1337	-2.0612	-2.6922	2.3474	-3.9259
-12.957	-8.8582	-14.648	-10.394	-7.8831	-10.64	-11.916	-12.679	-7.3207	-4.9543	-7.1917	-10.279	-11.225	-12.753	-8.7159	-11.392	-7.3603	-8.1772	-13.193	-8.9433	-10.713	-10.521	-8.3634	-14.842	-6.5312	-9.2155	-14.893	-12.518	-9.8436	-10.469	-10.434	-14.433	-13.378	-13.415	-9.1205	-10.207	-6.0766	-6.7462	-7.6499	-10.883	-16.031	-8.8064	-8.121	-10.676	-8.6625	-6.2865	-8.9556	-12.882	-13.831	-7.0701
-0.094079	0.17194	-1.6195	1.9365	-3.5949	-0.18299	0.15993	1.2443	-1.1828	0.053677	1.337	1.7471	-2.898	-0.21282	-0.62502	-3.0741	0.95895	2.7781	2.3487	1.1814	-2.7334	0.045061	-0.42845	1.219	2.684	-0.18644	2.1888	-0.5165	-2.1761	3.6154	2.4063	3.4884	3.7599	-3.4323	-0.41974	1.9124	0.40657	0.70985	-0.83208	-1.4082	2.6379	1.5997	-1.5119	3.4459	-2.0334	-1.3179	1.7869	-0.31548	3.8958	-5.5113
3.8196	7.6413	1.9532	4.1715	4.2907	4.2589	4.6475	3.3428	11.575	-0.58477	5.6258	2.7314	4.7593	7.967	4.9337	1.4929	3.4119	5.4277	2.0143	4.5253	3.9991	3.505	3.5885	0.9383	3.7281	6.4978	4.6501	6.74	9.9432	-1.4821	4.3811	7.0292	4.7195	5.668	6.4943	1.8726	5.1453	6.4936	2.9455	2.8517	1.6392	3.1321	-1.4953	2.4022	6.6284	4.6916	2.5801	7.6917	5.2069	6.704
-1.4964	0.87279	0.65704	0.20206	4.7614	-3.8976	-1.3162	-2.2813	0.41574	5.2649	0.6432	-2.6181	-0.35055	-0.77707	-1.2127	-0.48781	-1.7392	2.1414	-2.9873	-0.1358	-2.0835	-3.8131	2.4376	-2.3999	2.4454	2.7367	-0.093094	2.0628	0.29218	-0.70285	-1.0399	-1.7001	3.1767	0.29898	-4.0843	2.922	-1.4185	-5.6265	-5.2099	0.15427	-4.4562	-2.3979	0.48668	0.28513	2.0331	2.5262	0.40086	3.7715	-2.9712	2.204
3.2894	5.4734	1.0507	0.88113	5.0426	4.3735	2.3565	5.4865	6.4703	9.6064	3.4787	6.7716	5.5522	3.6515	2.4151	5.0672	3.4187	8.9788	5.2387	5.0551	8.8908	7.5852	6.4645	4.5051	7.4837	5.6523	2.9958	12.969	5.1726	4.3758	4.1734	7.0389	5.3977	6.3871	5.3278	5.3577	8.2921	1.6158	2.6592	2.509	3.7385	5.4628	7.0634	7.9361	6.8532	7.1857	6.1133	8.3241	7.899	6.8649
-6.1928	-8.3479	-9.592	-11.157	-4.3377	-2.5041	-9.0329	-6.5754	-10.499	-7.6685	-6.0946	-7.1103	-8.2588	-7.1004	-9.5738	-7.5144	-4.6305	-7.4935	-9.0827	-6.9509	-7.1729	-9.7851	-5.9715	-5.5009	-9.8687	-13.014	-7.4293	-7.1218	-12.659	-5.2526	-3.946	-7.2518	-4.109	-9.0216	-8.1164	-5.9628	-7.1059	-7.2436	-9.7947	-2.0656	-5.7124	-8.8401	-6.2982	-6.145	-5.4718	-8.8157	-6.5492	-7.1236	-6.2853	-7.0473
-7.6415	-8.5889	-11.748	-8.3836	-5.9357	-2.5476	-7.5461	-10.304	-7.8747	-10.374	-6.8676	-9.2959	-10.052	-8.8521	-12.412	-12.432	-10.447	-8.4184	-8.2172	-9.8468	-12.105	-4.3931	-11.082	-8.446	-7.1013	-7.0569	-9.119	-9.9401	-6.1564	-6.9583	-10.908	-10.378	-5.065	-11.507	-14.017	-9.6028	-5.6675	-6.0781	-5.1134	-9.6323	-13.287	-11.354	-10.781	-6.556	-9.387	-10.52	-4.4312	-10.405	-9.4076	-5.6939
11.444	8.6019	7.2289	8.0482	6.528	4.7943	11.891	7.5708	4.1736	3.629	4.5379	9.9045	6.618	9.2332	9.973	4.5017	12.09	3.4321	7.1437	8.4828	8.1601	4.7183	8.1086	6.8413	10.096	7.058	7.4921	8.876	10.228	13.851	10.619	7.5706	8.8247	10.076	7.4073	6.1677	4.3313	13.188	11.541	15.577	11.532	5.5936	8.5314	6.2493	7.5182	9.0748	14.194	10.937	7.5343	8.9409
-1.4085	-5.5894	-0.61985	-5.1022	-2.3746	-2.162	-5.1627	-3.8274	-3.1494	-2.8149	-1.0694	-8.8633	-5.4882	1.0855	-4.7683	-5.1346	-4.462	-3.0944	-3.5229	-2.1039	-2.7964	-6.1219	-0.29697	-8.8472	-3.9071	0.68222	-4.2932	1.254	-8.2029	3.6852	-5.0558	-3.7531	-2.3314	-5.8817	-3.5606	-3.1756	-9.5395	-3.1842	-6.6517	-6.9456	-2.3864	-1.5657	-4.9889	-2.3541	-5.6844	-4.743	-2.8728	-4.6999	-1.3521	-1.4941
-14.89	-12.551	-11.497	-18.268	-12.91	-9.4435	-10.297	-14.102	-13.642	-10.677	-6.9428	-12.931	-14.547	-14.383	-12.019	-14.769	-12.633	-12.541	-8.7287	-14.578	-10.63	-14.219	-10.126	-10.702	-11.855	-12.075	-14.161	-12.836	-17.108	-10.9	-11.41	-15.272	-12.337	-11.919	-17.293	-14.257	-9.9922	-12.107	-10.573	-13.354	-13.025	-3.832	-11.061	-13.046	-15.387	-14.988	-9.4397	-11.822	-18.043	-13.508
-19.884	-20.699	-18.324	-26.631	-23.059	-23.648	-21.513	-23.283	-23.178	-20.745	-21.624	-23.099	-24.217	-20.202	-25.699	-21.673	-22.581	-22.902	-21.278	-22.107	-19.337	-22.543	-20.432	-21.463	-22.308	-24.274	-20.907	-20.923	-24.068	-26.825	-20.897	-25.667	-20.942	-25.297	-19.535	-19.462	-26.698	-22.708	-25.399	-22.35	-22.715	-22.715	-20.95	-22.135	-20.547	-24.702	-21.722	-19.974	-25.925	-20.018
-7.4212	-2.1108	-6.2807	-9.4774	-8.9555	-8.7715	-8.4473	-8.0624	-12.27	-4.6205	-5.316	-7.0245	-6.605	-12.586	-6.4101	-4.0398	-8.2781	-5.5432	-3.9845	-7.3883	-6.9824	-0.085953	-8.5187	-3.7864	-7.0312	-4.3736	-3.8459	-0.26974	-3.9169	0.23112	-6.6334	-5.9238	-7.8353	-10.433	-8.6145	-3.107	-5.429	-3.7901	-5.1719	-4.971	-7.5589	-3.2896	-8.7442	-4.1723	-4.0942	-8.2233	-3.3047	-6.9558	-3.2082	-6.7266
-2.686	0.17618	2.8898	4.518	2.7466	0.74702	1.475	3.794	1.9392	5.0034	7.9362	4.9085	2.6871	5.3507	5.7146	1.9212	3.6404	1.0198	-2.8477	-3.1837	-0.31091	-0.10035	5.3383	5.4429	-0.56725	5.1616	1.4124	0.26822	1.4525	0.37661	-0.33553	2.5757	0.14621	2.6853	0.62243	5.424	-0.38079	-1.9624	-1.3181	2.1948	0.20064	3.9156	-0.11475	-4.2415	6.431	-1.6627	1.9757	2.6073	-0.8416	-2.6909
-14.069	-8.7465	-15.511	-13.292	-16.553	-15.25	-17.543	-11.907	-15.533	-11.633	-13.133	-14.064	-11.425	-10.411	-13.85	-12.983	-13.784	-14.636	-13.76	-12.245	-13.793	-14.296	-20.314	-12.47	-9.4777	-14.374	-12.434	-17.858	-11.414	-12.064	-12.772	-15.323	-10.356	-16.875	-17.922	-11.417	-18.646	-11.779	-15.412	-17.782	-16.742	-13.149	-11.745	-9.6452	-16.656	-12.199	-8.9083	-13.7	-14.805	-14.164
-2.5496	-5.3867	-2.744	-2.334	-3.3309	-2.4442	-2.8693	-5.7025	-7.161	-11.218	-2.2926	-2.2912	-3.3247	-3.7301	-6.6918	-2.614	-4.0006	-3.0147	-3.6862	-4.6545	-2.9395	-4.6641	-2.356	-2.7032	-3.8327	1.3151	-2.3097	-7.5257	-2.2171	-3.4637	-1.0764	-5.9442	-2.4113	-5.6343	-4.4727	-2.1032	-3.3073	-0.41063	-7.0814	-6.192	-0.1506	-8.1454	-1.4624	-1.6112	-5.5204	-4.6491	-4.3179	-0.47407	-7.6713	-1.4916
-3.9709	-3.5453	-0.93153	-0.63675	-4.1712	-2.9204	-0.20666	-5.3143	-10.219	-2.6503	-3.1553	-5.3112	-9.4277	-8.9855	-1.7156	-3.488	-5.9009	-3.8284	-6.7122	-2.7782	-9.0481	-10.226	-4.2577	-8.8067	-1.8559	-5.4521	-4.6384	-6.606	-4.8262	-5.3179	-2.1015	-4.3171	-6.9264	-5.8986	-9.8081	-7.4455	-5.2697	-8.4477	-4.2149	-3.1412	-4.5923	-4.1131	-3.5004	-7.8862	-4.7706	-3.1586	-4.4935	-6.5664	-7.5072	-2.8732
-1.3925	1.3485	-0.36099	5.7915	-1.3319	-2.204	-1.8701	-0.75512	1.3864	-3.765	2.5554	-2.4784	-1.1178	2.0305	-0.61853	2.4645	-4.2913	0.50526	-4.01	3.3396	0.59184	-2.5776	-0.76251	4.0727	1.3153	2.0085	2.0661	-5.8152	-0.18867	0.050898	-1.8011	-2.9362	-0.59926	-2.1936	-0.90209	-5.5117	-0.79816	1.1759	1.402	0.57429	1.2954	3.7936	1.9824	3.8183	4.5321	0.50844	-0.28194	-0.79289	-1.2142	-3.1143
-14.629	-13.842	-12.444	-9.5375	-13.85	-8.853	-9.931	-16.287	-11.25	-14.588	-14.251	-14.727	-12.353	-13.939	-10.187	-13.16	-15.901	-16.032	-15.372	-11.803	-11.975	-17.468	-7.7159	-11.885	-13.701	-11.104	-16.347	-14.303	-12.053	-15.618	-13.903	-11.94	-14.811	-11.941	-9.0402	-9.8511	-12.888	-12.125	-12.385	-15.823	-12.734	-12.691	-13.917	-14.163	-12.39	-16.257	-13.19	-9.6659	-15.663	-20.951
5.1915	-2.5845	-1.7652	1.5941	-1.9309	2.7393	1.5681	-0.11166	1.9592	-0.26623	-1.9313	7.4105	-0.23592	0.54951	1.5527	-2.4463	-1.3972	-1.2519	2.894	-1.7077	-0.82723	-0.31652	-3.3967	-0.19385	-0.13855	1.0552	-0.81172	1.642	-0.58537	-1.4632	-2.7394	4.3011	1.0675	0.92338	1.023	2.4049	1.5926	-0.96739	-1.1667	-1.8823	-1.0492	5.4934	-0.1654	-2.7871	4.0949	0.84267	-1.7634	1.7808	-3.8735	-4.8642
0.61273	7.6655	3.287	1.5128	0.45569	4.1427	2.3524	1.8911	0.42481	-1.3595	6.079	4.0592	3.4798	3.3078	5.4224	2.4044	0.68188	-0.037359	5.9226	4.3299	4.4949	5.4396	6.5872	5.8311	5.0634	4.8714	1.0211	0.4062	4.7349	1.2179	2.4224	1.8223	5.9671	6.2995	0.64119	4.738	-0.79693	4.2557	0.44237	4.0977	1.0301	3.1296	2.3205	3.442	1.7863	5.2062	-0.58597	0.029769	3.2011	2.4885
-3.217	-3.3581	-3.8504	-5.05	-4.1815	-1.8206	-3.3282	-0.11409	-0.36121	-2.7669	-1.9073	-3.962	-2.9082	-1.8504	-4.8473	-4.089	-2.7565	-7.4015	1.8982	-5.878	-8.0672	-3.1535	0.24706	-3.304	-2.1521	-2.7909	-2.2691	-0.9117	-4.1051	-6.1439	-2.5771	-6.9748	-5.723	-2.683	-3.5868	-2.8038	-5.1475	-4.0864	-4.2504	-3.7817	-4.0096	-6.7148	-1.6992	-1.5672	-3.9653	-4.8211	-6.2371	0.60104	-1.1805	-0.23332
4.7872	4.4082	0.50358	4.2537	4.5854	0.003908	-0.46801	2.529	-0.31437	-1.5661	1.8584	8.9302	1.8286	1.5392	7.396	3.5118	4.6933	2.3066	2.4284	1.3048	5.7711	0.74774	2.9475	6.5216	4.0493	6.2963	5.7688	5.7043	4.9716	6.9693	0.57437	4.7294	1.5954	5.5805	6.1347	6.9799	-5.2634	0.2731	0.090348	5.9937	6.5973	0.16125	0.15191	7.0005	3.2306	6.2624	-4.2223	0.87865	5.272	1.195
1.5934	-3.4991	-2.6369	-0.32049	-1.4797	1.8075	-3.6332	0.66007	-2.0943	-1.7944	-2.176	-0.4024	-1.0554	1.621	5.853	-8.1688	-4.8321	-4.573	-3.9296	-6.8023	1.7754	-2.98	3.2227	-1.3835	-2.2259	-1.5298	-0.74577	-1.0018	-1.0268	-3.8292	-3.3992	0.8092	-3.188	-6.0662	-3.151	4.0236	-0.31726	1.8988	-4.6454	-2.7974	-4.8826	-1.9562	2.838	-5.8463	-3.4795	-1.2633	-1.385	-2.3352	0.47355	-2.8253
-16.159	-14.825	-13.906	-14.442	-12.385	-10.516	-12.614	-10.17	-14.182	-18.132	-11.465	-11.17	-13.916	-14.12	-15.407	-12.157	-12.267	-15.818	-12.12	-13.316	-13.824	-17.274	-10.886	-10.633	-15.07	-11.579	-14.716	-15.408	-15.203	-14.46	-17.67	-8.7689	-11.995	-9.8855	-9.6178	-15.568	-11.784	-12.597	-13.865	-11.268	-15.936	-11.008	-12.695	-15.442	-15.201	-12.581	-10.191	-12.265	-17.244	-13.622
-16.246	-12.285	-9.8938	-9.189	-14.135	-12.044	-9.1647	-14.522	-15.17	-10.509	-9.6966	-16.888	-14.342	-13.389	-9.5878	-10.039	-16.582	-13.403	-12.528	-18.599	-9.8515	-10.681	-17.159	-12.679	-7.8486	-11.696	-14.31	-14.356	-12.05	-12.993	-11.878	-12.452	-14.518	-12.554	-14.4	-14.883	-17.227	-16.819	-14.926	-15.766	-14.485	-12.176	-14.544	-14.814	-20.458	-15.472	-8.4005	-7.1117	-11.055	-15.353
-9.7571	-9.3082	-7.7803	-7.1341	-10.02	-10.009	-8.6374	-6.2762	-12.152	-7.7105	-9.319	-8.0455	-8.1403	-12.369	-6.2597	-5.0432	-1.1371	-12.662	-8.7314	-7.4853	-8.6161	-6.3851	-12.095	-6.5953	-4.0651	-8.6384	-7.9619	-6.9014	-8.895	-10.089	-8.5963	-8.5843	-4.0966	-6.6072	-5.2753	-3.8149	-6.7428	-5.5395	-9.1965	-6.9247	-4.5886	-5.1825	-6.402	-5.424	-6.8403	-10.247	-8.3078	-6.5343	-12.073	-7.2028
-11.024	-11.305	-8.9361	-11.8	-12.332	-13.431	-12.394	-14.606	-11.273	-15.023	-15.427	-12.078	-14.742	-13.34	-14.437	-8.8111	-9.5884	-12.309	-11.575	-15.266	-13.668	-10.337	-12.108	-13.436	-13.398	-8.7263	-14.52	-12.775	-14.045	-5.7163	-14.525	-13.335	-12.149	-20.274	-11.084	-13.908	-11.419	-7.6708	-12.624	-12.421	-11.087	-15.688	-14.883	-14.184	-7.2756	-12.858	-8.8748	-14.419	-10.088	-13.128
-0.72687	3.2031	-1.5622	0.23141	-1.9276	-2.3617	1.7482	1.1869	-2.6283	-0.72806	-0.60565	-3.7353	0.16982	-0.28275	-1.9039	0.94391	0.96314	4.2956	2.9403	2.3619	1.009	7.6115	-1.5385	2.8133	1.2302	3.3566	2.1468	0.54056	-1.9649	-0.78347	7.3314	2.9979	2.3306	-1.7756	-1.5062	1.3513	2.9568	2.63	-1.3554	5.1089	3.1818	-2.8487	-0.52403	-0.95969	1.9015	1.3229	-2.5316	2.4311	-1.7284	-1.8101
-10.193	-11.717	-13.881	-10.27	-9.9817	-11.918	-5.1264	-12.214	-13.384	-10.229	-9.456	-12.704	-10.813	-9.4637	-11.592	-11.348	-10.949	-15.68	-8.8248	-10.22	-11.225	-14.428	-8.9743	-7.4664	-13.954	-16.309	-12.246	-13.977	-12.864	-13.811	-8.368	-14.588	-14.682	-9.3355	-6.5629	-12.941	-8.2423	-10.152	-9.0467	-11.634	-13.967	-17.58	-12.717	-9.5399	-13.933	-11.673	-12.455	-12.53	-15.121	-14.747
5.8651	7.7443	9.2607	9.3805	5.9273	9.2008	4.0802	4.2963	3.8685	4.3485	4.8246	10.361	6.7752	8.7315	9.5751	4.8097	8.1083	10.031	6.4904	6.8534	5.8832	9.0688	6.9911	3.7642	5.3516	9.5284	10.164	12.214	3.2819	10.849	3.1726	4.2803	3.4373	4.0732	8.0782	4.6296	7.2866	9.3722	9.541	6.4896	1.3001	4.3011	3.3862	4.8697	7.7604	7.7283	5.4422	5.8788	9.6394	10.859
-17.981	-26.459	-26.223	-17.306	-26.685	-20.759	-19.918	-21.19	-25.105	-22.044	-16.136	-17.402	-16.928	-24.167	-21.32	-20.325	-22.839	-21.387	-24.767	-18.165	-23.868	-26.246	-16.661	-22.303	-20.603	-23.012	-23.452	-24.65	-21.685	-18.802	-17.999	-20.959	-24.903	-22.599	-22.557	-22.493	-24.633	-25.24	-19.85	-18.629	-23.016	-20.227	-20.302	-22.621	-21.609	-17.608	-22.895	-20.286	-21.882	-20.649
-11.003	-11.283	-15.041	-11.205	-12.787	-8.5755	-11.97	-5.7951	-8.8057	-6.5004	-7.8675	-6.0799	-7.5225	-7.0253	-6.7703	-10.045	-6.9458	-5.8614	-10.156	-12.497	-10.772	-10.839	-10.23	-5.5886	-11.354	-6.7718	-10.431	-6.6762	-12.437	-6.8996	-11.165	-7.2169	-6.3189	-11.314	-10.155	-6.413	-12.932	-10.526	-3.4484	-13.967	-3.3167	-7.4855	-9.9055	-11.225	-11.191	-12.013	-10.312	-5.608	-11.518	-7.7603
-9.9799	-9.2879	-7.5912	-7.2127	-12.083	-6.261	-8.5195	-12.154	-11.575	-14.788	-7.5094	-12.708	-12.35	-9.6535	-8.4706	-7.4238	-8.707	-9.9111	-6.4476	-10.721	-9.5764	-5.3645	-10.166	-13.096	-11.068	-11.146	-8.789	-7.8943	-7.3772	-9.5787	-7.4925	-14.594	-10.219	-7.2093	-11.907	-7.4208	-8.5573	-6.5023	-7.5994	-9.1723	-5.9111	-8.0843	-8.6898	-9.9238	-7.263	-11.822	-10.079	-10.467	-10.756	-10.809
-0.14307	-2.2464	-2.5283	1.4993	-2.9084	-8.3365	-2.4614	-2.0702	-0.1144	-2.0414	-0.30579	-4.2938	-5.0913	-5.0471	-4.1278	-6.7828	-0.72973	-3.7493	-3.0581	-3.3595	-5.4006	-5.2553	1.1109	-2.057	0.59144	-9.0209	-5.3233	-2.9946	-1.5704	0.57391	-3.598	-4.1881	-7.9796	-5.796	-2.9794	-3.6525	-2.4972	-5.2031	-3.367	1.1345	-3.0888	-6.3107	1.1767	-6.3123	-3.7849	-4.4244	-3.2222	-0.16651	-1.7023	-3.3626
2.7785	-3.21	0.7766	-0.22629	-2.181	-3.9633	-4.3611	-0.29549	-0.19329	-2.9812	-0.43	0.23733	-1.1191	-3.7115	-1.2212	0.8735	-5.1429	-2.1785	-0.12957	-1.7434	1.1997	-2.406	-1.2029	-1.5333	-1.2289	-0.038355	-4.0608	-1.5723	-1.159	6.7265	-2.6748	0.87871	-1.5738	0.29164	-0.68469	-0.53958	-3.8228	-6.1393	-6.9877	0.32708	-1.8403	-0.028381	-7.7459	-3.3366	-2.7245	-1.0413	-2.2204	-2.6072	-5.8921	-1.6089
-8.7895	-7.1479	-11.484	-13.784	-7.3534	-12.948	-10.098	-14.002	-11.851	-13.391	-8.1489	-8.8661	-10.522	-11.812	-12.437	-6.5812	-16.047	-5.9141	-13.938	-9.2817	-11.385	-16.701	-16.014	-15.089	-10.79	-14.517	-16.438	-12.833	-6.4795	-11.027	-11.509	-11.747	-9.3275	-11.483	-14.056	-9.4085	-10.904	-7.0852	-11.057	-10.726	-9.8716	-11.513	-10.444	-12.253	-10.12	-10.419	-10.84	-14.182	-10.594	-11.692
-3.1579	-9.1902	-4.4108	-3.2146	-4.8622	-2.45	-4.8582	-5.8207	-2.5313	-3.3225	-2.7412	-4.5137	-8.0649	-4.2433	-3.1092	-4.1899	-1.7695	-11.182	-5.7187	-3.9078	-6.5495	-2.5123	-3.3339	-7.0152	-3.1612	-2.2606	-0.92718	-6.0471	-2.2578	-6.4524	-2.3112	-4.1667	0.92641	-0.93085	-6.078	-4.4261	-5.4894	-6.5597	-7.1435	-2.8865	-2.3621	-5.4978	-3.2451	-8.0551	-6.3604	-1.0348	1.9579	-4.7415	-3.6623	-3.2243
3.0383	4.3419	5.2243	10.368	6.435	5.0868	8.0414	9.9782	10.573	5.5001	6.5277	13.005	5.658	7.1505	6.4992	6.0357	5.0596	4.0181	12.453	1.4709	5.4642	4.7378	6.9051	2.1469	3.7605	4.3171	9.8773	5.59	7.3971	7.7873	7.5318	7.2066	10.043	5.3412	6.4641	7.7152	2.9833	7.9115	8.5821	7.5721	11.491	6.1068	5.2823	6.7661	4.9617	4.8491	8.7854	7.081	4.9832	7.263
2.6864	-0.72111	0.081448	-0.29836	3.0602	2.051	-0.37915	2.1927	-2.0763	3.6704	1.6663	-2.7992	2.5432	1.8907	3.893	1.7246	-2.0693	-0.027009	1.2517	5.7876	2.3488	1.7789	-1.3962	2.3618	6.1296	-1.844	3.2962	0.93491	0.57942	4.2187	7.1556	1.9534	3.0035	2.0701	0.64719	-1.0828	2.1353	3.2643	0.50699	-1.1194	1.7047	3.0332	0.84061	1.1907	-0.90792	-0.42662	-2.4346	1.9122	3.7744	0.46427
-11.015	-6.9256	-8.9118	-11.891	-8.1247	-12.626	-12.51	-12.518	-9.5119	-8.4134	-13.098	-9.6705	-8.0501	-8.5116	-7.8585	-10.135	-11.099	-13.546	-8.6085	-12.214	-10.853	-10.833	-12.375	-10.554	-13.974	-13.067	-10.208	-9.0988	-10.591	-12.913	-6.6848	-8.1122	-6.9749	-10.852	-10.259	-15.446	-12.837	-8.3018	-10.816	-10.375	-10.904	-8.2602	-10.493	-5.207	-13.208	-10.514	-13.105	-10.323	-10.348	-9.975
1.3076	4.3871	4.8741	7.4167	7.4767	9.0836	6.8152	5.8322	5.136	9.1391	4.3647	8.9543	10.013	6.6989	9.309	7.3964	1.4554	9.064	5.912	1.9335	5.9391	9.2351	7.2747	8.6683	5.9244	10.627	5.7883	8.9154	8.5376	6.5218	9.2147	8.4618	8.428	9.9329	4.5813	5.0445	3.6072	5.6139	10.59	2.3728	9.6245	9.0427	3.6397	9.4126	5.39	7.6533	8.6215	7.765	10.068	11.034
6.9708	5.5751	4.2526	5.1357	2.9448	-0.87791	3.6956	0.1701	4.1256	4.233	2.3359	2.6514	-0.0042314	6.8473	0.86097	5.9418	3.1804	3.7378	7.4417	5.5415	2.3227	4.1892	5.2256	-0.91816	3.9579	0.53958	0.70944	6.1784	5.8983	5.2141	6.2019	4.2869	4.4766	2.2335	6.9609	4.5916	2.9899	3.3259	5.1887	4.7271	4.0275	3.7836	5.9671	-1.8698	3.6519	3.2282	6.6823	1.9704	1.6272	2.9445
3.5049	4.0804	8.0615	6.131	8.2186	3.5759	3.8255	6.6557	4.1288	4.2568	5.6538	3.6309	7.1911	8.0079	2.4703	2.295	6.3086	8.1578	5.6812	9.2206	2.3128	5.8962	11.347	3.9246	1.9014	2.6953	2.2844	2.0901	5.7369	8.2144	5.381	2.8496	5.43	4.2277	6.2603	5.4948	6.2873	6.566	5.6853	7.9029	10.054	6.611	2.806	3.9379	4.2652	6.6496	11.489	7.8923	3.2712	3.505
7.3529	6.2327	5.396	9.8073	2.8372	7.5832	9.56	8.4612	7.4092	4.4107	2.3721	5.2879	3.9767	6.0743	6.0617	13.078	1.5903	9.2906	4.9975	7.3043	9.1915	12.802	6.5881	7.2977	10.478	9.9656	6.3125	13.11	3.3723	3.9362	7.5276	7.355	3.7523	4.8972	10.151	6.3246	4.919	3.7991	5.1227	6.7519	7.1913	5.2056	4.9125	7.0277	5.1826	5.51	11.432	8.049	5.1054	5.5788
-1.0326	0.76708	-1.2123	-4.0839	2.0921	-3.5737	-1.3617	-2.6467	-0.62966	2.4279	0.090626	-3.9477	-1.4499	2.4697	-1.3087	0.43696	3.2691	-5.1564	-3.544	-3.3058	-0.70817	-0.23755	-3.6618	-0.535	2.9805	-0.13149	-1.5098	-6.283	0.57745	2.6281	0.16667	-5.449	1.7706	2.3585	-1.8565	-5.2008	-3.5672	1.21	1.3465	-5.1569	-5.8638	-0.90953	-0.42569	-1.9823	-2.406	0.44834	3.1188	-3.9725	2.5519	-0.22577
5.3311	-0.69897	5.942	8.9692	2.0248	3.1955	9.1274	7.7288	9.6146	8.2631	6.2608	0.7926	4.5256	10.205	1.3956	3.8335	1.2895	2.5386	6.7467	0.18579	3.9351	6.5652	7.1575	4.3952	3.9722	7.2961	0.56188	3.701	8.5946	4.3892	1.8344	2.3144	5.5076	4.9916	6.9831	-1.5116	7.0007	8.2135	7.1421	2.7768	3.2796	6.0689	7.9954	6.389	3.3733	8.1531	7.802	8.0146	1.6026	4.3744
-5.9195	-1.9123	-3.805	-4.4925	-1.5899	-3.8719	-5.7566	-2.6319	-6.5562	-1.9803	-1.3663	-3.5257	-4.473	-4.0681	-2.5524	-1.6002	-0.15874	-3.8098	-0.35758	-4.6596	-7.9834	-6.7446	-5.02	-3.3605	-2.4767	-3.2824	-6.0018	-2.4575	1.4077	-5.9852	-2.8748	-5.6265	-6.4135	-4.2801	-1.5187	-4.7682	-6.7677	-7.9449	-3.5508	-1.3555	-3.0499	-6.1249	-5.268	-4.1848	-0.61128	-6.4382	-2.5358	-2.7472	-2.2803	-5.0741
6.5263	4.9606	8.5917	10.769	9.3824	6.9522	9.47	9.5083	8.1441	12.301	5.9494	9.9806	5.2992	8.1849	8.3743	10.951	11.922	5.9954	9.5717	6.8158	7.2091	10.667	9.1563	10.325	5.7767	5.9983	8.5927	7.8911	8.5401	8.6113	3.1483	7.3825	5.3462	10.419	8.4267	10.589	8.3586	10.012	5.586	3.3998	9.606	7.9499	8.7036	4.7929	10.696	7.4248	2.2819	5.363	9.5879	10.725
-5.1059	-3.8491	-1.4378	-3.8471	-4.8674	-2.5527	-5.3661	-2.651	3.2678	-1.9603	-8.7581	2.7782	-2.6724	-3.5964	-7.8356	-4.5928	-4.7769	-2.1153	-1.0363	-3.3356	-4.8322	-0.85953	-4.6972	-4.0307	-3.7044	-3.8982	-6.9387	-6.6283	-1.8669	-3.0029	-4.4177	-2.4438	-0.36423	-1.6889	-0.4505	-7.3496	-4.9139	-2.6485	-8.3684	-8.9719	-1.1699	-1.9651	-4.9902	-2.8593	-1.5274	-4.3063	-9.5766	-4.1676	-7.2647	-0.15291
3.8144	4.1076	3.3649	1.0698	4.2209	2.9553	6.8648	5.0372	4.4925	4.0841	1.661	-0.12179	2.4184	3.5041	3.9251	5.1727	-0.083995	1.9953	3.0144	0.99481	4.5661	2.3029	4.2039	4.293	2.4918	1.6598	-0.80782	-1.5254	0.70943	-1.458	7.2472	3.1181	3.1617	-0.79953	3.1645	0.074524	1.6081	0.058025	0.89672	1.3737	-0.32537	2.6063	-3.1082	-0.57632	0.36916	2.6016	6.5492	6.0536	5.6355	6.423
7.9428	9.2266	10.38	8.5495	3.3917	11.926	7.5833	12.228	9.742	7.0037	5.4638	10.037	9.0951	7.3298	5.3352	4.5664	9.4062	7.7769	9.1652	5.9947	10.197	11.328	11.109	13.497	9.3252	12.492	7.3422	11.268	4.2093	10.031	9.6942	9.188	6.9552	11.433	9.804	8.2955	10.759	14.309	9.658	4.3667	8.9024	10.65	7.445	10.156	6.6736	12.551	5.3246	7.7028	12.464	7.69
-6.4642	2.6687	3.4632	0.025619	-3.1877	1.9289	-1.3346	-0.055034	0.055061	3.9788	4.471	-4.7714	4.2879	-1.1448	0.51539	0.98846	-1.7412	-0.91177	1.1728	1.7866	0.99703	0.5076	4.3078	4.1885	-0.34195	-2.1188	-4.1502	0.2772	-1.6368	0.25226	2.4882	0.42855	1.1415	0.033772	-1.6894	2.0065	-0.78331	3.3745	-3.0587	1.1252	0.082278	-0.34602	3.3728	-0.59957	1.5832	2.0537	1.4185	1.1162	-0.50017	-0.64108
-9.0133	-17.64	-11.789	-5.3579	-9.8063	-12.535	-9.6179	-14.44	-10.393	-10.244	-12.11	-13.932	-8.9942	-12.143	-11.629	-12.168	-9.4999	-10.874	-6.9507	-8.4131	-10.349	-6.8396	-10.821	-8.3606	-13.336	-8.619	-9.6623	-8.8769	-9.1483	-8.3157	-7.0195	-10.009	-14.336	-12.96	-13.598	-14.803	-9.6003	-8.9426	-11.503	-8.4305	-11.517	-9.4712	-8.3288	-9.2707	-11.324	-12.074	-7.892	-8.6613	-12.008	-14.192
-3.0433	-5.4623	2.6202	-2.3354	-5.767	-5.2562	0.14964	-7.2352	-4.316	-2.5907	-1.3654	-0.34925	-1.4906	-3.5142	-2.9573	-3.4784	-3.2712	-3.7685	0.24762	-4.2116	-4.2271	-3.1875	0.96281	-1.322	-1.8466	-1.9845	-5.5529	0.17159	-3.2421	-4.2992	-5.3377	-1.3785	-1.6859	3.0144	-4.0652	-0.39759	-5.0576	-2.6811	-3.917	-4.8901	-6.5175	-3.722	-3.176	-5.9947	-11.721	-3.065	-3.7156	-4.1657	-5.4177	-7.4006
0.76789	0.55274	0.45499	-5.26	0.093069	-5.1296	-5.0435	-4.3863	-3.3386	-3.7039	-6.0073	1.4732	1.7132	2.6505	-1.7673	-0.031697	-4.8434	-0.75203	-2.4164	-3.0902	4.0613	-0.43795	-4.2595	-2.7785	1.2052	-4.8997	2.1238	-3.1912	-2.3205	-1.7326	1.6372	2.1435	1.1396	0.04837	0.7114	-0.86016	-0.72539	-3.7666	-0.032264	-2.3508	2.3334	0.16793	3.3983	2.4095	-2.2682	-1.3699	-2.0482	1.3509	4.2646	-0.6838
-0.0043638	-3.2701	2.2992	-9.2685	2.9868	1.7201	-2.9859	1.3882	2.9219	-8.6474	-10.266	-3.6217	-2.1208	-2.0558	-5.1051	-2.4518	1.8367	-1.0809	0.019063	-4.8333	-5.5979	-5.5209	0.79837	-2.088	-5.0406	-3.8819	-3.9285	-3.9711	-2.5584	-7.1051	0.25817	-0.39906	-1.6511	1.9672	-0.26754	-3.368	-5.6292	-4.931	-2.4005	-0.25222	-3.9526	-2.1398	-1.6932	-6.5002	-3.5064	-2.1945	-5.4616	0.12182	-5.8481	-2.1254
-7.7808	-10.693	-8.5944	-15.497	-9.7525	-13.67	-14.482	-8.7886	-10.001	-15.137	-9.7197	-12.553	-10.44	-14.051	-14.419	-8.0512	-8.8237	-7.6844	-14.206	-10.603	-9.9015	-14.69	-9.4218	-12.565	-8.8143	-9.6472	-13.806	-10.14	-12.582	-13.008	-15.806	-15.401	-10.48	-8.6586	-9.5772	-11.845	-15.928	-12.043	-11.41	-10.32	-11.815	-10.715	-13.471	-9.6987	-14.587	-8.3806	-15.068	-11.927	-8.525	-13.14
-3.4872	0.82723	-3.9389	-1.0945	-0.82692	-2.0188	-0.060966	1.2251	0.89265	1.8982	2.1351	0.71406	-0.60229	1.3186	0.079521	-0.043833	-1.0149	0.16832	1.3729	-2.2683	-2.7698	1.0128	-6.1046	-0.28532	-1.2426	-0.64114	-3.2707	-1.4368	0.19118	-2.2549	2.9198	-0.92369	2.5464	-2.1582	-3.8866	-1.1055	0.89257	1.9515	-0.58701	4.8371	0.7001	-2.8023	3.836	-1.2973	0.099237	3.944	-1.19	-1.2592	-1.5458	-2.89
7.9656	7.9716	7.72	7.3593	10.584	1.4371	8.6231	6.8759	8.4818	11.152	4.7149	9.0386	7.6309	11.712	7.4233	11.536	8.029	7.7677	17.085	6.7026	5.6957	11.88	8.1988	6.0982	6.3565	8.8653	6.6642	9.7413	11.337	8.7116	8.129	6.9495	2.5727	10.815	10.297	6.6536	10.066	9.5598	8.1828	12.216	9.7636	12.613	9.3052	9.4044	4.1074	5.325	9.2949	8.0801	5.4869	7.2031
4.4343	-0.82659	-2.6754	-7.7116	-8.0849	-1.9859	-3.0591	-1.4944	-4.2345	3.2385	0.48248	-0.4614	-4.5446	1.6121	1.9393	3.2501	0.14374	-1.8526	-3.9885	3.8186	-0.029106	2.9742	-0.84344	-1.6532	1.6962	-1.2461	-5.8698	0.32349	-3.3575	-2.2946	-2.7627	-0.29374	-4.3281	4.2882	2.873	2.9794	-0.32497	-0.81917	0.6374	-4.2137	-2.8482	-2.7807	1.804	-1.7936	-7.9171	4.1744	-4.9226	-2.299	-2.9982	-2.1624
-10.87	-13.719	-13.427	-12.184	-13.758	-9.2711	-13.64	-13.02	-10.993	-4.876	-16.013	-14.42	-13.19	-14.682	-12.784	-12.264	-16.869	-11.987	-15.481	-8.2789	-16.385	-11.273	-15.379	-12.617	-10.164	-14.801	-14.236	-12.476	-8.4375	-12.254	-13.212	-9.6601	-14.559	-10.829	-12.137	-10.184	-17.744	-17.879	-14.576	-15.192	-13.685	-14.725	-14.064	-16.908	-12.087	-11.204	-7.2105	-6.8311	-17.19	-10.062
0.92491	-1.427	0.21646	-0.95766	4.9838	-0.39645	-3.1836	1.0653	-0.024348	-0.36388	3.7462	0.010401	3.2595	5.5262	3.0229	-1.1006	-4.6678	4.3268	-2.0763	1.7399	3.275	2.2145	1.5998	1.208	-1.5772	-2.9044	-1.266	-0.25112	-0.96007	3.8881	0.021056	-1.5403	2.3052	2.9045	4.6036	-0.22971	1.1575	-0.76712	5.0777	-0.27796	3.7936	0.11779	-0.32007	2.5818	-0.041084	-2.8709	1.4907	-5.1074	2.7212	0.68362
-21.252	-23.369	-27.129	-18.13	-17.11	-18.087	-23.021	-21.347	-18.422	-18.765	-19.632	-26.431	-21.002	-22.081	-17.323	-20.872	-22.307	-15.356	-23.347	-20.902	-20.903	-22.914	-22.198	-23.328	-19.99	-21.884	-23.084	-20.528	-17.218	-18.772	-19.785	-20.433	-19.528	-19.096	-19.537	-21.218	-19.27	-16.566	-19.579	-22.296	-22.492	-19.568	-24.059	-19.589	-22.695	-21.75	-17.726	-20.552	-26.034	-23.98
-14.143	-14.959	-16.412	-18.343	-13.277	-12.288	-16.769	-15.567	-13.032	-14.508	-11.262	-14.544	-10.135	-16.235	-15.067	-10.848	-13.006	-13.208	-16.431	-15.219	-12.551	-17.823	-11.429	-16.353	-15.609	-13.807	-12.883	-11.414	-13.203	-14.665	-15.346	-13.581	-16.134	-13.702	-15.199	-13.352	-18.271	-18.188	-8.7411	-13.053	-13.748	-16.694	-15.336	-16.29	-15.291	-15.466	-14.486	-12.219	-17.179	-9.4937
-8.2897	-2.2365	-6.3077	-3.448	-2.5966	-3.5177	-5.337	-2.5101	-4.4446	-5.5397	-3.9019	-6.7073	-2.3313	-2.0928	-1.1873	-5.1194	-4.8451	-5.0744	-8.4335	-7.2561	-8.1658	-11.371	-2.3909	-5.3829	-4.8432	-7.1537	-5.3682	-4.7436	-2.7319	-3.255	-8.9023	-7.4667	-11.257	-4.147	-5.1473	-6.5347	-6.0097	-1.2002	-6.7315	-4.0114	-1.6222	-3.5981	-3.6037	-5.2818	-5.2916	-3.4489	-0.04826	-4.9421	-7.4138	-3.5016
-4.3806	-3.3858	-1.0232	-4.1738	-1.9227	-3.0902	-4.1366	-0.91411	0.91669	-3.7731	-1.0311	-3.4432	2.1421	-3.4232	0.27942	0.46962	-6.1909	-1.2228	-0.7393	-2.2914	-6.6694	-3.4015	-3.6194	0.49639	-8.981	-4.9284	-3.408	-2.2909	-4.4375	-7.2054	-1.6665	-3.2039	-1.9427	-2.3139	-1.9745	-3.0117	0.55109	-2.3045	-6.3001	-9.7577	-4.609	-7.1531	2.0656	-3.6557	-5.6281	-3.2729	-4.8952	-0.47512	-1.3289	-7.3766
-2.5971	1.0577	-1.9939	-2.0454	-0.7029	-5.1776	0.90244	-3.5071	-4.6892	0.44681	-3.5068	-3.5168	-3.1127	-0.99291	-1.2736	-3.405	-1.3752	-3.7785	0.11162	-2.4383	-4.0162	-2.8559	1.5232	-6.5001	-3.1109	-1.4559	-5.6721	-0.89241	1.5107	-3.4282	-5.1564	-1.4164	4.6291	2.3589	-3.5562	-1.9673	-3.4461	-5.687	-3.8613	0.40212	-3.2631	-1.1048	0.32858	1.2988	0.031856	-1.595	-4.3242	2.8974	0.2498	-0.4263
-15.722	-13.236	-18.723	-13.713	-14.163	-13.099	-12.658	-12.468	-11.855	-13.36	-10.307	-13.946	-12.651	-14.157	-12.305	-10.919	-12.04	-14.005	-13.473	-11.857	-10.555	-10.254	-15.322	-10.997	-15.933	-17.709	-10.376	-13.441	-10.083	-15.722	-13.475	-11.04	-14.552	-10.958	-14.567	-13.63	-9.501	-14.588	-15.698	-13.129	-16.774	-12.049	-13.916	-12.684	-10.797	-8.5196	-11.407	-17.556	-15.582	-12.172
-2.2272	0.47983	-1.9475	-1.2252	3.3638	4.1928	0.42558	3.5674	-0.85953	0.56389	0.76877	-0.16239	0.027863	0.42201	-2.5001	-4.0849	2.461	5.2185	2.0319	0.096607	4.4441	1.254	-0.20992	-0.36088	-2.4492	4.2085	2.5477	3.4177	0.28052	-0.30466	0.81972	2.0644	1.6919	2.1637	-0.58219	-4.7489	2.2936	1.6189	-1.7671	0.61089	2.1243	-2.289	-0.45707	-2.2882	-1.8959	1.5387	4.3984	4.4113	0.60984	6.6962
-0.6119	0.83369	-7.9333	-1.3962	-3.494	-6.5485	-5.0216	-4.0849	-5.6412	-3.1509	-3.9057	-1.4817	-3.8806	-5.4419	-4.5515	1.1012	-7.4504	-0.99177	-2.2824	-3.5164	-3.4549	0.27506	-5.8787	-5.3639	-1.5425	-1.4195	-2.7041	-4.3574	1.6913	-0.65355	-5.463	-1.219	3.8536	-8.2272	-5.472	-1.2058	-7.9649	-1.6509	-5.7144	-5.7952	-3.0482	-0.19115	-3.4071	-4.4079	-2.3997	0.14502	-5.8304	-4.2408	-6.5218	-2.8812
-0.042698	-1.9617	-2.6768	-4.3212	0.25227	-2.9416	-1.7774	-2.9089	-0.37219	-6.9341	-2.5266	2.1219	-4.5755	1.0046	-2.5094	-1.9825	-1.5906	-3.0299	-4.8358	-1.3842	-3.1588	-5.4627	-1.5553	-4.0024	0.21087	-4.6427	-3.7051	-5.4291	-2.4067	-0.77976	-5.9925	-4.6754	-4.8453	-4.6406	-4.6791	-3.7848	0.36011	-4.3087	-5.1765	-2.0268	-0.27191	-4.2681	-3.2304	-4.5237	-3.2239	-3.7238	-2.0612	-1.6998	-1.1204	-5.8251
6.4637	2.4502	1.1133	6.4	1.3622	3.9624	3.6409	1.7415	4.7397	-1.7008	4.9839	4.234	3.2009	11.456	3.9035	6.151	-0.13227	3.356	5.6531	6.1056	5.0099	4.0677	2.8822	6.8503	-2.524	5.2476	1.0825	5.6073	5.3896	2.2603	9.532	7.9659	5.9991	3.4096	-0.34964	1.8728	5.8764	2.9178	10.777	8.4026	4.2965	4.5644	2.7994	6.3624	9.9159	2.1661	7.0775	4.0711	5.6123	7.3859
-6.1152	-8.6003	-10.466	-7.2908	-9.9791	-9.5928	-11.873	-9.698	-7.7415	-9.7903	-9.3035	-5.1065	-9.5329	-9.8632	-10.878	-7.1991	-9.9229	-8.4748	-8.2087	-11.423	-10.14	-9.7817	-5.5276	-10.79	-7.7611	-3.8384	-11.53	-8.2764	-6.6454	-9.6877	-7.73	-8.4097	-9.1905	-7.9593	-10.292	-8.7557	-5.5471	-11.993	-7.2254	-10.288	-10.028	-6.3145	-6.8978	-6.6839	-7.216	-3.8157	-6.4061	-3.7814	-7.0852	-7.5888
-5.2387	-5.5105	-0.81282	-6.9683	-5.6099	-1.9637	-6.614	-6.9252	-5.617	-8.0839	-8.7453	-6.0811	-11.84	-1.8203	-8.6789	-6.9934	-7.5206	-9.3914	-5.1249	-6.1525	-7.4494	-8.5212	-4.3485	-6.755	-5.377	-5.0702	-4.8279	-5.1954	-6.1911	-9.188	-5.6608	-8.3894	-5.3353	-4.7294	-0.9721	-9.6874	-2.8945	-5.1223	-5.4004	-4.7054	-6.4427	-4.1047	-8.3759	-10.609	-5.3028	-0.54086	-13.601	-7.086	-11.169	-11.981
-14.848	-14.538	-6.7153	-11.628	-13.667	-10.788	-9.1498	-11.707	-11.706	-11.824	-12.49	-13.41	-10.951	-8.8663	-14.674	-12.546	-16.146	-13.737	-14.239	-10.304	-9.8756	-6.6417	-13.217	-7.6348	-13.746	-14.732	-12.127	-13.937	-16.636	-7.343	-10.751	-13.893	-11.554	-12.765	-11.721	-8.763	-10.133	-14.968	-13.578	-13.184	-7.6289	-9.7764	-8.5225	-11.395	-8.5101	-13.971	-12.79	-8.016	-10.294	-9.7735
-1.6789	-3.9189	-1.7067	-2.7013	-5.7911	1.6843	-0.32388	-4.5377	-0.94124	-7.5786	-3.8926	-5.8195	-0.014958	-5.0516	-0.72492	-7.878	3.5524	-5.264	-4.3047	-5.14	-3.6491	0.80991	2.5284	-0.56419	-0.22776	-3.2311	2.3895	-3.0992	-3.9234	0.30096	-2.366	1.6182	-4.0846	-1.9784	-6.7301	-4.7639	-1.5976	-4.1982	2.1385	-4.0861	-3.0263	-4.0626	-0.387	-1.5839	-3.9886	-1.662	-0.78755	-3.5405	-0.23524	0.072919
-3.4257	-0.17387	-4.6997	-5.8825	0.58206	-4.7054	-3.5618	-6.1733	4.2299	-3.0479	-2.4092	-5.8244	-4.3799	-4.108	-2.0436	-2.7881	-4.1255	-1.8968	-7.5669	1.775	-6.1215	-1.0462	-1.1526	0.38477	-1.3937	1.1008	-2.3009	-2.589	-7.6161	-6.3482	-4.5679	2.0114	-0.84639	-5.4078	0.086683	-2.6399	-8.336	-3.2163	-0.82365	-0.64297	-3.6261	-5.6485	-6.7735	-8.2887	-1.7416	-1.4483	-4.0915	-4.3791	-1.6492	-3.7575
3.5799	3.7691	1.2945	0.90318	-2.2301	3.517	3.9299	1.0288	-1.7814	2.6165	-1.3806	-0.13905	0.63121	-0.70084	-0.18885	2.5523	1.9699	0.72452	1.3982	5.5408	1.5734	-0.090427	5.4773	-1.9574	4.4639	-0.17018	1.3855	3.328	2.9399	3.081	-0.021344	1.561	-0.22246	0.86181	0.034449	0.29187	0.45231	2.3788	-2.2752	-2.8676	9.6844	3.0937	1.4767	3.1651	5.1559	0.52965	0.71345	3.0599	-3.7459	8.0695
-1.1282	2.0427	-0.73715	-0.63948	5.4227	1.5389	3.7374	1.3341	-1.9601	7.8061	5.4489	2.4538	2.7153	3.0019	6.2392	-1.0493	-1.0103	1.4718	-4.1159	2.8743	2.659	0.27905	1.5548	0.57799	-1.3086	2.2772	5.0077	2.2165	-0.74632	4.4776	-2.3129	2.531	2.6322	-1.5165	-3.0183	2.6473	3.411	-1.1335	-3.9363	-5.1168	1.5182	1.1396	0.52549	1.7611	5.6011	-2.1066	3.2186	-0.79503	-0.6565	3.2176
-2.4224	-0.3835	1.7202	-0.47056	6.484	1.9828	-0.49781	3.769	6.8962	1.5298	-0.53628	0.92658	0.89263	-1.3578	3.2068	-0.72584	-1.8106	5.4104	2.0092	2.3412	4.5005	1.38	3.4829	1.1551	-0.24098	1.7093	3.4417	1.9648	0.066266	2.3432	4.9815	2.242	1.5706	2.7819	5.7636	-1.9541	5.9053	4.3114	4.0966	6.3503	4.5997	-0.48454	-0.31048	-2.0141	3.7634	2.1901	2.5853	-4.4839	-0.4626	-1.2049
-1.067	3.1383	1.5901	-0.65405	-5.4654	3.9642	-1.6598	-4.0002	-0.025477	1.1651	-0.046439	1.2771	-2.7337	-2.5027	-2.186	0.020324	-0.192	-6.0942	-1.2258	-3.0322	-0.093143	1.1005	0.46003	-0.34371	-2.917	1.7409	0.37981	-1.62	4.0358	1.337	-2.9082	3.5166	-0.33126	0.11733	0.91397	-1.4775	0.3001	-2.8228	-0.21035	3.1452	-3.215	1.2815	1.5076	-0.43896	4.2592	0.57445	2.984	4.141	3.9019	-0.19218
-3.2718	2.7779	-2.1589	-0.69109	-1.9888	2.0857	-1.9738	1.1098	-0.87053	1.4458	2.3704	4.5045	-2.7373	-2.4256	-2.7468	-3.2467	-4.6224	-0.97951	-1.3195	-0.84455	0.31221	-1.6585	-0.68342	-2.748	0.18459	-2.3936	1.5105	-1.6039	3.7419	1.6088	-1.4295	1.1117	0.31227	-0.30934	-3.5281	-2.2083	-1.3473	-1.6154	-5.6542	-0.13364	-1.5184	-2.05	0.17337	-5.1852	-0.93828	-0.89182	-2.0559	-0.97007	0.22436	2.6991
-20.165	-26.766	-26.587	-23.712	-19.696	-24.833	-21.218	-21.231	-25.971	-22.332	-26.497	-25.155	-25.442	-19.728	-22.421	-23.769	-22.93	-23.454	-20.866	-19.764	-29.416	-20.315	-27.784	-23.232	-18.45	-21.265	-26.088	-23.498	-31.262	-20.702	-22.572	-22.908	-23.775	-21.621	-19.041	-18.915	-21.696	-18.768	-22.1	-22.252	-25.946	-19.241	-19.632	-22.45	-25.892	-21.072	-21.246	-24.365	-27.976	-18.438
-20.221	-20.836	-22.244	-30.301	-18.335	-23.424	-21.131	-21.19	-23.015	-22.459	-21.695	-24.152	-21.714	-21.012	-18.969	-22.461	-22.53	-23.63	-18.981	-23.328	-22.972	-29.363	-23.976	-23.403	-23.001	-23.783	-20.501	-22.512	-22.73	-20.845	-19.267	-19.018	-25.603	-23.643	-19.54	-21.804	-23.029	-23.651	-23.386	-22.756	-23.688	-22.918	-21.636	-24.669	-26.543	-24.364	-19.399	-19.48	-20.55	-25.099
-9.6484	-8.856	-10.041	-9.7262	-7.6644	-8.9121	-8.4846	-6.868	-6.9164	-9.6285	-8.7045	-9.5654	-9.2316	-4.8322	-9.9694	-7.1897	-8.2741	-8.9345	-10.261	-8.982	-2.9468	-9.6525	-6.0217	-8.3656	-7.5791	-7.8408	-6.0126	-4.9564	-12.439	-6.5255	-11.102	-10.767	-8.2554	-5.2545	-3.7291	-6.6383	-5.7592	-6.001	-7.6529	-6.5045	-1.7279	-7.4044	-6.1699	-12.058	-2.463	-8.7314	-9.4241	-3.0058	-6.3076	-5.0672
-14.709	-11.957	-13.498	-10.959	-11.682	-14.425	-8.421	-16.585	-12.958	-13.866	-16.368	-11.276	-13.567	-10.968	-7.2114	-5.8366	-15.651	-9.2809	-12.124	-14.997	-15.529	-10.702	-12.278	-17.187	-11.822	-12.419	-16.294	-10.646	-17.943	-14.118	-10.117	-14.344	-15.574	-15.962	-13.482	-9.5571	-13.003	-15.088	-10.114	-11.094	-14.141	-11.818	-9.9851	-9.5835	-13.517	-13.983	-10.111	-9.4549	-13.794	-13.288
2.5205	0.020167	-0.46613	1.6189	0.62073	1.317	2.7869	-0.27887	0.47236	-1.0573	-3.5276	-0.28985	0.15031	2.0316	-1.4447	3.9118	1.1952	-3.6632	-0.57208	2.8859	0.35279	-4.64	3.5998	0.61144	-4.8181	-0.58531	1.3581	-0.33219	1.4878	2.7793	0.92021	0.30207	2.2679	2.6654	3.7036	1.179	1.5952	-1.9434	-0.58443	-1.6962	1.6478	-3.4384	-3.5699	-0.98069	3.3491	4.7955	-1.2033	-0.32834	2.8358	4.8445
-17.307	-15.75	-14.13	-15.354	-17.033	-14.657	-18.837	-16.689	-16.152	-16.203	-14.206	-14.715	-19.138	-15.171	-15.332	-16.597	-8.9895	-16.154	-13.693	-11.379	-15.646	-11.453	-11.469	-16.606	-14.851	-16.269	-14.892	-9.1555	-17.791	-13.211	-13.288	-15.726	-15.903	-12.995	-14.438	-16.133	-13.604	-14.381	-16.978	-17.205	-16.46	-12.117	-13.607	-16.686	-13.156	-14.014	-7.2081	-16.926	-15.841	-16.862
-13.206	-13.557	-12.391	-5.6313	-11.458	-9.69	-8.3784	-15.817	-8.3511	-10.105	-8.3923	-15.199	-11.118	-12.722	-9.5721	-8.9496	-8.5957	-9.1954	-13.071	-9.3276	-10.857	-7.9807	-14.916	-10.279	-10.038	-13.771	-11.685	-13.875	-10.578	-13.17	-9.7946	-11.734	-7.6482	-10.403	-11.552	-11.728	-13.886	-15.272	-11.982	-13.901	-5.4731	-13.533	-9.0074	-4.8277	-7.945	-7.0906	-6.059	-5.95	-8.248	-11.131
7.8588	3.9213	2.1599	3.7093	-2.3863	0.86031	8.1199	8.6028	9.9601	10.281	10.036	9.2955	2.8733	5.0127	4.7862	2.3476	5.4869	7.1489	3.9551	9.5329	4.6144	4.6483	2.5584	9.4552	5.7784	5.0941	4.3603	4.173	5.4171	3.2554	3.9004	7.3616	3.0355	1.8964	4.0411	3.7191	3.6842	8.4667	4.9142	5.541	5.1808	3.8257	3.1364	5.342	5.974	9.0739	2.8123	7.5306	3.8563	4.3866
-0.19826	4.7151	-2.0026	1.3451	1.5122	1.9614	-0.5938	4.0579	0.81591	0.24687	-0.53354	3.6816	-0.92617	-1.2924	3.2946	2.8239	2.7549	4.9683	0.85222	2.243	2.3067	-1.3516	-3.8357	3.0421	3.7244	2.7914	-0.64349	1.6314	1.0388	0.33165	-0.41605	2.2152	1.1731	3.6683	4.2323	1.5857	-0.91974	-0.031612	-0.62017	2.1112	-0.10113	1.5409	-1.6995	-1.5123	0.34014	-3.091	2.0144	4.8882	4.0742	5.823
4.01	-1.582	1.1679	-1.1105	3.3526	3.7504	4.3848	1.4729	2.9541	1.3408	1.1666	0.57701	3.4753	3.8064	1.0519	4.2246	3.0671	3.3365	-0.069027	2.8299	1.4615	-2.1176	1.8868	1.3242	-0.12393	1.8551	5.6936	0.90967	3.1848	-0.30246	-3.5699	-2.2063	-1.0524	2.9212	-0.87779	-0.60127	0.82893	4.0143	2.0628	0.32646	0.97504	0.71698	3.3639	1.6284	4.371	-1.2563	2.2585	-2.6021	3.29	1.6727
-6.5595	-9.3743	-5.5028	-6.0136	-4.0643	-7.767	-4.5448	-8.8565	-6.5759	-3.848	-3.3072	-11.27	-0.84543	-4.8689	-3.2574	-2.7596	-8.7188	-5.103	-6.6993	-11.54	-5.2948	-7.221	-4.7397	-2.7965	-3.7774	-5.3444	-5.2283	-4.8521	-3.8693	-8.7159	-8.6794	1.279	-2.3732	-5.1552	-4.7867	-9.295	-8.6308	-2.3417	-1.0973	-7.3234	-9.8071	-0.22065	-5.7408	-6.3724	-9.6707	-6.9285	-5.5833	-5.1554	-3.6003	-2.5343
-4.2829	-0.96303	-3.5148	-4.9745	-1.9119	-4.9245	-5.2455	-5.0427	-4.2583	-4.7055	-4.5188	1.2289	-3.8815	-2.1375	-8.3066	-1.5592	-7.019	-5.1415	-3.622	-8.3024	-9.69	2.5961	-3.754	-4.3433	-4.7605	-3.6947	-5.7187	-3.6031	-1.5048	-7.0455	-2.6224	-2.4611	-6.9512	-6.431	-4.9448	-2.4057	-2.5889	-1.8298	-3.1856	-2.1899	0.48438	-2.6032	-0.040075	-2.0028	-4.6716	-3.8687	-2.5491	-8.7391	-1.7318	-1.4849
-9.4124	-3.6508	-7.748	-2.5027	-4.437	-5.2969	-2.977	-7.0096	-8.8517	0.19059	-1.294	-6.8762	-5.9401	-5.1588	-5.0763	-5.7343	-3.0625	-3.1282	-9.5721	-3.7749	1.0847	-4.4014	-2.052	-8.8089	-6.9162	-2.1007	-7.0812	-4.4442	-6.7794	-2.6495	-6.1826	-4.4525	-3.0496	-3.8617	-9.0909	-1.4864	-3.9164	-5.6322	-1.4238	-6.1532	-6.1864	-7.0619	-7.2515	-3.9059	-6.5475	-7.3905	-2.0354	-6.5556	-7.4662	0.54299
-18.767	-12.321	-8.8759	-11.484	-13.218	-11.695	-10.117	-12.463	-12.92	-12.943	-14.6	-13.811	-13.311	-8.9605	-11.348	-9.6231	-13.236	-12.323	-10.858	-9.179	-12.967	-10.855	-8.7743	-12.666	-11.014	-17.232	-10.254	-9.8099	-12.051	-14.19	-15.757	-11.697	-16.119	-11.129	-13.461	-9.8419	-11.858	-10.372	-13.124	-12.307	-15.674	-11.246	-10.497	-14.767	-12.306	-14.734	-16.863	-10.348	-13.216	-11.623
-4.2512	-9.2571	-6.1783	-4.9999	-6.3233	-9.0813	-4.2017	-9.1207	-7.4424	-4.3014	-5.0297	-6.4842	-8.1187	-4.71	-4.7681	-8.2643	-7.5532	-5.0402	-6.8033	-5.9052	-2.6346	-6.6731	-5.1775	-6.3136	-6.8667	-8.2105	-8.8198	-5.1163	-6.0983	-3.6029	-2.8044	-5.0099	-5.3417	-5.7319	-7.9854	-3.5895	0.33183	-7.2464	-6.2807	-10.022	-7.0162	-3.8092	-7.0259	-3.6228	-7.048	-5.0297	-10.864	-4.257	-9.1001	-8.727
-6.7955	-6.3276	-5.5666	-3.3199	-8.2961	-5.7907	0.8469	-5.7203	-2.4007	-4.4399	-1.0042	-5.0522	-1.9557	-5.9929	-2.0125	-5.1282	-6.1203	-0.17408	-3.218	3.7392	-7.9041	-2.89	-0.26219	-4.2672	-2.8597	-5.972	-10.723	-5.0303	-0.58178	0.092909	0.2759	-5.8216	-3.4761	-4.8621	-3.7947	-2.2929	-5.8315	1.5066	-0.37682	-1.1824	-3.4621	-2.7046	-1.6441	-11.287	-4.4385	-3.7533	-4.2243	-3.3956	-0.63284	-5.7963
2.4865	-0.65177	-0.12316	-4.6508	-2.4549	-5.6102	-0.69288	-2.0482	-7.4921	-9.3481	-2.0103	-3.1181	2.8805	0.35771	-4.498	-2.4505	-1.5742	0.16975	-0.53779	-1.9322	2.5344	-4.8191	-3.971	-0.68256	-3.5518	-3.8206	-2.1657	-3.4253	-0.75802	0.60397	-5.4993	-0.88342	-5.1196	-5.4136	-3.6211	0.73425	-6.3545	0.37513	-3.2536	-2.713	1.3461	-1.0226	-2.6728	-4.223	-4.5481	-0.87465	-3.6966	-1.9112	-5.4222	-4.5777
6.9066	3.0614	4.1782	3.3476	5.7282	5.7417	8.0964	-2.0002	6.5363	8.386	5.5549	1.1741	2.7527	-1.2551	5.4949	4.3037	2.6438	4.107	3.0308	4.291	4.4964	-1.0043	5.5181	4.0816	6.3957	6.5051	3.8925	7.9252	1.8045	-1.1662	4.7315	-0.39296	7.2049	2.6159	2.9184	3.8534	-0.20997	3.9351	2.2685	2.4189	-1.295	2.5754	6.9246	1.0248	6.4595	2.8549	4.0264	3.7414	0.35764	4.6338
-17.432	-21.791	-19.976	-20.728	-24.006	-18.029	-19.064	-23.144	-22.606	-24.977	-22.811	-20.632	-22.044	-22.12	-19.467	-22.562	-22.132	-23.213	-24.933	-24.869	-21.34	-23.7	-24.288	-21.01	-24.24	-23.852	-22.723	-15.687	-21.253	-22.414	-19.333	-21.982	-23.529	-19.847	-25.433	-24.483	-23.707	-21.82	-23.373	-22.411	-23.633	-18.325	-17.258	-24.054	-23.731	-22.553	-23.589	-24.492	-17.356	-22.026
-13.041	-9.4741	-11.336	-11.961	-17.578	-10.488	-6.0288	-11.292	-10.989	-10.864	-13.333	-11.188	-14.604	-13.574	-10.214	-12.688	-14.298	-12.885	-7.8364	-12.494	-10.153	-14.52	-13.243	-15.524	-13.859	-12.087	-15.313	-10.043	-10.438	-7.045	-8.7912	-12.65	-7.6375	-8.7223	-13.555	-9.6025	-9.6298	-7.905	-10.458	-8.649	-10.254	-13.075	-9.9289	-13.279	-8.4569	-8.3086	-11.853	-11.727	-13.069	-14.238
6.6006	-1.0375	3.437	1.3024	10.01	4.0489	3.5742	6.4904	-0.11891	7.6862	7.7502	12.842	0.56163	4.4428	6.7746	5.2013	5.8076	3.0844	1.0503	2.2032	4.1353	3.8965	8.5954	3.5779	7.2074	9.2538	1.7856	8.1662	4.324	7.0171	5.5861	5.4575	7.3692	4.4832	2.4131	10.495	2.6834	5.1107	8.8645	4.1767	3.6111	10.428	2.3418	1.4881	6.8949	3.8014	5.5685	0.41067	5.3621	4.6554
-3.8124	-3.0615	-4.939	-2.3314	-0.9615	-2.6147	-3.986	-1.4928	-7.6529	-3.9478	0.34469	-4.5656	-5.0512	-5.2876	-2.0322	-3.3113	0.83888	-1.7392	1.0981	-1.8928	-2.4253	-1.9749	-7.4939	0.21473	-2.3408	-0.78128	-5.5678	-3.3137	-6.3048	-0.64218	-3.286	-1.3113	-1.3022	-2.4779	-3.8518	-3.9901	-0.92391	0.072428	-2.0133	-0.89773	-6.9997	-2.3382	-1.7533	-1.1895	-3.2581	-4.9402	-0.1809	-4.5583	-0.87518	-2.9594
-1.3896	-5.2459	-2.5784	-2.5093	0.73885	-2.3765	0.12223	-1.6676	-3.2786	0.0056071	-3.685	-3.3435	-2.0053	-3.1522	0.33555	-0.41617	-3.8356	-6.6495	-2.4429	-0.31442	-4.5602	-3.5543	-1.1393	-3.1737	-2.8254	-3.6168	-5.6033	-4.424	-2.9077	1.2958	-0.90149	-4.4748	-2.0586	-2.519	1.5901	-5.1667	-3.173	0.84905	0.55295	1.7872	-1.133	-5.5064	-3.734	-4.7116	-2.0668	-6.0508	-6.1506	-4.0095	-2.2309	-2.8679
5.3826	-5.9608	4.2482	4.1013	4.72	1.8346	-2.3701	-1.0556	0.59114	3.5075	1.7641	-4.536	-1.4514	2.9824	0.21837	6.0462	-2.7784	2.2573	-2.8525	2.4846	1.1509	4.2135	-0.96539	-2.0279	1.1788	2.9003	4.1722	-0.14128	-1.652	1.7311	-1.0404	0.3507	2.3187	-0.076183	6.6416	4.7929	3.6893	0.37671	-0.34937	-4.4743	3.3388	2.9191	-0.59634	-1.0737	2.3364	4.8791	2.6996	-0.63038	2.7377	3.4249
0.92079	-0.83219	2.2169	2.7085	0.61222	0.54608	0.22426	-0.98031	1.8177	1.4624	4.2657	-4.8908	3.6952	-7.3818	2.2519	2.5263	2.5547	-1.7347	1.6741	-0.51392	7.3425	-4.1134	0.69774	5.8152	2.8333	2.3866	1.9045	-3.9822	-1.1494	0.31479	3.1017	0.90699	1.1356	-2.9886	3.4089	-1.985	-0.059212	-0.54217	3.474	5.4278	0.50767	7.8376	1.0777	-2.8605	0.93003	1.879	-3.4084	-0.76602	-4.9921	1.1406
10.158	8.793	9.3645	7.5265	11.036	10.397	11.78	13	11.253	13.706	11.725	15.042	11.477	8.4888	7.226	9.2947	11.499	7.3958	15.04	4.3991	11.406	10.456	7.0159	10.363	10.449	6.9214	9.0096	10.038	11.267	11.575	7.7064	10.498	10.449	7.3886	10.04	7.6989	9.8448	12.697	12.924	7.2906	10.252	11.994	7.9198	5.8352	12.588	9.8369	7.4152	7.7079	8.3284	3.7592
-10.906	-11.031	-8.5756	-12.99	-10.223	-10.756	-6.6087	-9.8755	-11.777	-14.585	-7.931	-9.3128	-11.844	-10.784	-10.426	-11.52	-11.596	-8.0802	-8.2179	-7.3965	-11.311	-8.7295	-9.0623	-9.0796	-14.52	-11.04	-11.32	-12.697	-13.386	-15.169	-11.756	-9.1405	-11.223	-11.827	-13.379	-9.011	-7.9963	-9.6518	-11.355	-10.692	-13.614	-15.137	-12.072	-15.003	-7.0418	-11.532	-14.212	-13.198	-10.992	-12.255
-12.982	-7.4554	-13.348	-9.2458	-13.686	-6.5234	-11.63	-13.195	-14.191	-10.821	-14.334	-10.921	-16.021	-12.877	-12.512	-14.809	-12.232	-15.279	-10.963	-12.89	-13.677	-8.159	-8.4047	-16.171	-18.422	-13.814	-12.845	-9.2231	-10.599	-10.607	-11.391	-10.569	-13.594	-11.686	-10.902	-12.356	-9.8664	-14.18	-8.8391	-7.9304	-10.484	-5.97	-15.553	-11.747	-12.118	-15.723	-12.355	-11.109	-13.626	-13.05
0.60353	-2.6977	-2.563	-2.3258	-4.8333	-8.6018	-0.90307	-6.6351	-7.3915	-4.0191	-6.9258	-9.328	0.89365	-4.3693	-9.557	-5.7055	-4.9945	-6.5066	-8.0227	-1.8454	-7.0905	-3.4623	-6.3495	-1.8967	-8.9953	-2.7383	-3.8725	-3.664	-8.8049	-4.2987	-1.9025	-2.8301	-6.9265	-4.8712	-2.5879	-5.5437	-11.558	-3.6814	-8.7356	1.5897	-1.6012	-6.5333	1.1492	-6.7286	-2.7419	-3.8775	-4.9789	-4.9445	-4.0634	-1.4804
-0.20594	1.01	4.9864	0.8021	1.9218	4.7778	1.6133	4.1091	0.99019	0.26507	-2.0197	2.1392	1.2223	0.13713	-5.2829	1.1704	1.097	1.3013	5.1669	-2.4424	-1.1226	-1.5631	1.2695	5.3252	-0.53354	-0.47121	-0.75739	7.6291	1.2337	1.4409	-1.2375	2.5654	0.051059	1.2475	-0.699	1.2391	1.0685	4.5823	3.2037	2.0845	2.8863	-1.1964	2.2009	4.666	-4.2655	3.5586	0.91678	2.4527	2.5995	1.7074
-7.3413	-10.298	-10.924	-10.788	-6.0525	-6.1904	-11.966	-9.5299	-7.5988	-8.6688	-3.8389	-11.49	-6.8689	-7.8397	-8.0042	-7.6753	-8.2321	-7.8748	-5.6553	-5.2436	-11.157	-6.2881	-9.28	-9.2077	-5.2689	-7.3495	-8.3336	-11.097	-11.63	-10.079	-8.4701	-7.4658	-7.2004	-8.5173	-14.995	-6.7067	-12.172	-10.538	-10.858	-9.3741	-7.4792	-2.971	-8.3118	-8.1594	-2.4023	-11.68	-7.0948	-8.4813	-9.8153	-11.324
-23.509	-18.691	-22.74	-19.746	-17.381	-14.325	-24.179	-25.281	-22.929	-19.241	-20.477	-18.541	-22.425	-13.335	-23.104	-21.483	-16.286	-21.716	-20.494	-21.135	-19.747	-23.391	-21.736	-22.544	-22.746	-20.872	-21.735	-23.011	-24.013	-16.045	-18.197	-24.106	-17.447	-19.886	-25.543	-17.569	-19.542	-19.132	-23.85	-18.315	-21.895	-19.056	-21.772	-16.754	-19.939	-24.395	-21.634	-15.581	-21.392	-27.753
-1.1041	-2.9887	-0.50744	5.08	1.3764	1.1952	-0.35728	-0.28765	0.1411	-3.1781	-0.34328	3.7107	-1.124	-3.0066	-0.86525	-1.8769	-1.5963	-3.1758	-3.2755	-3.9979	-0.48505	-2.231	4.0443	-2.103	0.46268	2.907	0.87735	-7.3791	-2.851	-3.0673	-0.88062	-0.73781	-4.9812	-5.772	-2.6525	-1.1405	-1.453	0.87335	-0.85407	-1.8396	0.52279	-7.4616	-2.2561	-2.7014	-2.1686	1.4238	-0.40956	-1.1304	-0.64989	1.1628
-2.6678	0.30602	-2.785	-0.56546	-6.5203	-3.8737	-2.6014	-2.8826	-3.0318	-2.6801	-7.3099	-3.1384	-4.8164	-1.3435	-0.98261	0.23432	-1.4895	-1.8273	-2.4027	-7.8111	-1.1966	-4.5335	-2.7657	1.77	1.0603	-4.7966	-1.3666	-6.2309	-1.5083	-4.7227	-4.3692	0.55124	-1.7189	-2.1337	-2.8386	-7.2113	-4.7701	-5.5009	-7.2488	-3.2128	-2.6237	-5.1966	-4.4397	-7.9091	-1.9606	-2.3302	2.46	-6.2176	-3.8852	3.0863
-7.2666	-1.9004	-0.79178	-2.6505	-4.8211	-9.651	-6.774	-2.5091	-6.6579	-1.7271	-6.3503	-5.3406	-6.9419	-5.1676	-4.2815	-5.9032	-6.1797	-5.9236	-6.8418	-5.5719	-2.693	-6.7737	-6.9548	-2.4134	-3.0975	-5.399	-8.3498	-9.3564	0.41523	-6.3954	-8.4579	-6.4651	-3.8887	-3.4014	-5.3966	2.3778	-0.18353	-6.8777	-2.0717	-5.1653	-6.0849	-3.7931	-4.1657	-8.3321	-5.859	-4.8484	-0.85156	-5.8054	-8.9529	-4.2695
-5.1064	-5.0352	-4.357	-2.5715	-6.8488	-4.7815	-5.6999	-9.2043	-5.3707	-7.2271	-7.4358	-4.5918	-7.2657	-3.7666	-3.7592	-0.82349	-7.4136	-6.5346	-9.2844	-2.2778	-2.3734	0.70542	-8.7298	-3.4874	-2.4828	-7.0014	-2.5398	-4.5318	-8.9278	-8.9451	-14.733	-6.1782	-1.9852	-6.2809	-5.6409	-5.7469	-6.0737	-7.4836	-2.5693	-2.4645	-9.6316	-6.9172	-9.2295	-3.9877	-8.6857	-3.3064	-7.3809	-7.6058	-2.8432	-3.8661
6.1854	1.1342	5.401	-2.3357	0.95952	2.1442	-0.55502	-1.9882	1.0034	3.2797	1.8761	-0.087123	3.0646	5.8961	1.3365	2.2111	6.3445	2.8128	-5.5852	1.16	3.6477	1.272	1.8789	-1.3253	1.5002	-0.85882	0.91464	4.5353	5.5849	-0.84452	-3.0416	-0.36374	6.2512	0.016168	4.3903	-0.10152	5.5918	1.7183	1.7708	1.9509	-0.29994	2.9455	-2.4341	4.5198	-5.6514	5.3543	-0.4862	2.4658	-2.0717	-3.7685
11.124	10.115	12.375	15.467	6.5589	3.6395	8.5771	12.967	7.8484	11.601	7.7017	7.5556	12.618	8.5291	10.704	11.956	11.136	7.5851	13.865	6.6426	5.9163	7.3994	8.9981	12.102	9.3867	9.0796	8.8723	5.9463	10.323	4.8534	11.657	12.278	11.694	7.7712	6.4122	11.529	10.461	5.9273	13.755	10.393	9.8413	11.361	8.8526	9.9406	5.6054	8.417	4.2701	7.0982	10.499	9.2762
6.0042	2.4996	1.0384	0.56337	3.2184	0.89132	3.6403	-3.3967	-0.19918	1.3366	-0.63754	-0.12814	1.8287	-1.4	-0.7997	-1.8266	-3.9545	0.34346	4.3736	1.8617	-0.74453	2.6534	-3.1768	0.85972	3.9143	-3.2454	-2.0202	2.8424	1.8291	0.092494	1.0648	-4.2173	-0.44152	-1.6489	-2.5011	-2.4611	-1.3942	-0.92498	-3.1441	-4.8422	1.72	4.9388	1.7549	-4.6821	-2.1639	-0.68061	3.355	-0.67814	-0.14481	2.0125
-16.29	-10.356	-11.309	-9.4209	-12.01	-9.7569	-7.7172	-14.758	-11.78	-8.0968	-9.5607	-9.2107	-9.1121	-12.174	-12.622	-7.404	-9.724	-12.403	-13.796	-10.149	-13.215	-11.643	-12.696	-13.499	-11.549	-10.012	-12.88	-15.578	-9.1057	-9.4117	-9.5489	-10.208	-16.15	-12.411	-11.457	-11.77	-10.379	-11.577	-11.771	-11.903	-10.222	-8.4746	-11.982	-11.522	-5.2405	-12.554	-11.573	-16.09	-8.4966	-16.517
8.0896	1.419	5.3335	8.5246	1.5132	-0.089247	9.1582	5.2675	10.242	2.901	6.4914	3.4502	8.2164	7.0526	8.1727	5.3854	5.5415	2.6948	3.8994	0.68537	5.3144	7.5328	10.171	2.2686	8.6944	5.0327	1.8803	11.437	10.018	5.9242	1.0075	5.7491	3.6217	2.8146	8.231	3.2855	4.9586	5.9598	6.9874	5.2773	6.8693	1.6233	2.2482	6.4811	7.1153	5.0642	1.2584	1.7604	3.8479	5.1096
-10.341	-11.028	-12.114	-10.585	-6.6681	-11.081	-6.777	-9.1911	-13.986	-8.4634	-12.326	-9.1418	-11.214	-16.347	-9.5313	-15.334	-9.9704	-9.6892	-10.612	-7.6368	-14.15	-8.366	-11.132	-12.325	-12.56	-9.6231	-7.4936	-11.255	-12.86	-5.4228	-11.35	-7.9505	-15.251	-10.425	-3.0314	-8.5698	-8.278	-11.392	-12.833	-10.558	-4.6678	-13.257	-11.631	-6.7839	-15.053	-9.7978	-6.9553	-9.0261	-10.957	-10.82
-1.3922	-2.2365	-1.8425	1.8815	-0.0015486	-3.6346	0.43866	-1.6479	-0.46208	0.33043	-0.75583	-2.4945	-2.7079	1.9998	0.11273	-3.5842	-0.27844	-2.1061	-4.1411	-1.8516	0.87892	-3.6324	-2.2761	-0.46502	-1.2101	-0.36693	4.3424	-0.44635	-5.239	-0.87331	0.91066	-2.022	5.1338	-3.7203	1.0035	-3.0932	-1.3316	-1.3851	-1.9673	2.6355	-0.71534	1.3862	3.5447	0.76747	-1.4671	-1.5507	-4.3015	0.064624	-0.45055	-0.60018
-3.6998	-7.0015	-1.6046	-8.1653	-1.3456	-3.7993	-3.7777	0.82857	-4.0678	-4.085	-0.25833	-4.0203	-5.7273	-5.3472	-2.6356	-7.3261	-1.3964	-0.71508	-4.5817	-3.4313	-7.2826	-3.2183	-5.4517	-1.4804	-3.4438	-6.1532	-1.7734	-6.0324	-6.415	-2.0326	-4.5785	-1.2448	-1.7555	-9.2283	-6.4012	-3.3389	-6.606	-4.6693	-5.2342	-2.1329	-4.6048	-6.772	-0.5408	-9.6262	-6.7261	-2.5693	-2.89	-4.6155	-5.0928	-9.1341
-9.7348	-13.635	-4.9628	-8.9008	-8.3142	-8.2961	-12.506	-11.067	-9.8631	-10.312	-6.5874	-11.174	-13.866	-10.117	-7.0857	-8.6883	-12.166	-8.5997	-11.462	-11.688	-11.029	-12.336	-7.7522	-12.702	-9.3097	-14.7	-6.351	-4.8193	-12.159	-9.9	-11.189	-13.334	-9.7668	-11.683	-9.5417	-9.465	-8.8423	-13.425	-6.7687	-14.953	-11.72	-11.62	-12.109	-9.1739	-12.556	-12.635	-8.4933	-11.725	-11.822	-8.9295
-10.385	-12.319	-12.156	-13.044	-10.337	-14.972	-10.472	-11.731	-8.4191	-10.432	-10.169	-9.4877	-11.35	-9.5308	-16.37	-15.092	-8.4623	-14.84	-9.7775	-10.098	-12.874	-12.703	-13.689	-12.653	-11.093	-12.714	-12.003	-11.845	-12.919	-11.277	-10.95	-15.343	-14.331	-11.095	-15.174	-11.163	-12.645	-8.9575	-10.091	-12.428	-8.9641	-10.244	-14.04	-13.173	-8.7776	-10.434	-9.4275	-8.6171	-10.092	-11.927
-1.3617	3.9047	2.4895	-0.51695	0.26482	-0.86196	-1.6902	1.5215	0.79844	-1.4945	6.2967	-1.7069	2.5825	1.5307	0.0014336	1.105	-2.6223	-2.6832	4.1444	2.3253	-1.9229	0.34483	0.23747	6.5676	-0.2779	2.2012	0.49683	-2.502	-1.4145	-0.34736	-2.1757	-1.8961	-1.4542	-3.7828	1.0773	-0.39842	0.29831	-2.2655	1.5517	0.49769	-1.0644	-3.3928	0.79578	-2.2885	3.9168	5.7727	1.3182	1.546	0.59677	1.981
1.566	-3.22	0.12759	-1.2361	3.0932	-1.3165	-0.19867	5.0517	2.7938	0.3065	6.0735	6.0547	-2.4611	3.174	7.0273	-1.2805	0.53953	0.80951	4.8064	-2.4408	0.20747	-1.3988	3.5105	3.1873	3.6713	5.5215	0.52111	-0.36087	4.2165	-2.5629	-1.2189	-0.82799	-1.5754	4.3606	-1.1417	4.3593	4.2819	-1.2678	6.6031	1.6451	2.4012	2.7685	2.7532	5.0861	5.8358	3.0998	3.7005	1.3787	0.65795	-1.9957
3.2829	5.4959	7.1045	4.4637	1.3288	6.8884	4.7318	5.5097	-1.1311	8.7197	4.8955	6.8936	5.4601	3.2925	5.3063	-0.20492	2.3996	1.5315	4.0358	9.0714	5.4944	0.18383	3.6031	5.7964	4.0587	-0.31428	0.65957	3.9736	3.0757	8.9379	2.9572	0.62794	6.0936	7.0513	3.2934	0.96572	4.8893	10.135	3.2893	3.1486	9.0285	2.8535	6.1455	2.3519	6.5454	9.1279	9.9317	2.5413	1.1224	0.46619
-11.545	-8.7652	-6.9797	-11.983	-8.3045	-6.5526	-6.6323	-12.614	-5.0088	-11.018	-1.8223	-9.4242	-5.4075	-9.7903	-9.537	-8.5325	-8.6678	-7.0536	-8.7215	-8.76	-8.0695	-6.5218	-8.7373	-5.5843	-4.0477	-12.268	-9.3929	-9.3439	-4.5777	-7.4752	-10.578	-8.0527	-10.342	-10.197	-7.2264	-6.241	-7.869	-12.057	-6.8999	-10.411	-9.9129	-5.3693	-6.0458	-9.1008	-6.2728	-8.5218	-7.7339	-9.8398	-6.3787	-10.58
-24.093	-22.18	-21.337	-23.751	-22.421	-19.837	-18.65	-24.676	-23.2	-21.354	-20.437	-16.864	-23.097	-24.792	-22.529	-24.793	-19.565	-21.968	-24.284	-21.143	-17.793	-20.71	-19.405	-17.521	-19.966	-24.226	-23.046	-22.458	-24.287	-22.29	-21.894	-22.582	-23.946	-22.008	-20.272	-20.598	-23.127	-25.877	-21.758	-22.203	-21.183	-22.729	-21.664	-20.487	-18.413	-20.89	-24.863	-21.921	-25.736	-20.067
0.82987	3.8636	0.31237	-2.6036	0.76405	3.2209	0.29369	-1.0275	4.8463	-2.4964	2.8201	-2.709	6.4427	1.3317	6.4463	2.5506	2.1347	0.82472	0.8761	0.25236	1.0087	1.1273	-2.6619	1.3569	-0.40641	-0.091549	-0.018224	3.819	-1.3983	-2.343	0.95157	1.9791	-0.84476	2.6916	2.8567	-1.5098	-0.32172	-0.22019	4.2627	1.4615	1.9864	0.46603	2.6428	1.0775	-1.0706	1.3835	1.8933	-3.6518	-0.17225	-1.4863
-8.3218	-5.8453	-9.3166	-11.509	-10.317	-10.558	-10.384	-10.34	-11.723	-7.1657	-11.49	-3.6248	-4.8793	-7.6508	-7.7118	-11.766	-8.3292	-8.3288	-14.341	-10.791	-5.91	-7.1836	-12.126	-11.807	-8.0558	-10.162	-7.0031	-14.702	-10.62	-10.746	-11.136	-11.61	-13.551	-9.8347	-9.4229	-11.047	-7.1826	-5.8724	-8.6511	-10.186	-6.3532	-8.2847	-6.7876	-9.9486	-10.251	-8.4925	-11.916	-11.053	-11.514	-9.1094
-1.4461	0.54993	1.5804	1.0235	0.41379	-1.8068	-2.5032	-0.22709	-1.1107	-1.1163	-6.2098	-1.0393	1.2558	-1.0035	0.74069	-2.7241	0.22712	-4.276	-0.65086	-2.476	1.3297	-2.0687	0.92334	-2.7	0.51694	-3.8843	-4.5425	-1.9689	-2.8511	-0.77841	0.65942	-6.8798	-5.5724	-2.3532	-4.2794	-3.0372	0.52279	-3.6266	0.86093	-2.2078	-7.1745	-3.602	-1.9281	-3.0978	0.968	-2.5358	-0.72854	-2.797	-3.3605	-2.5224
-11.195	-11.117	-6.2416	-8.8241	-13.197	-9.1966	-10.181	-10.27	-3.5509	-7.9065	-3.678	-8.5218	-9.8656	-7.7308	-5.9128	-11.389	-8.8683	-4.8445	-7.751	-7.1795	-8.3338	-11.015	-12.016	-7.5889	-6.1945	-5.3605	-6.2082	-14.309	-8.3854	-10.478	-6.1944	-13.597	-2.2334	-9.3579	-8.7791	-7.8825	-10.524	-8.3642	-10.727	-9.0247	-9.9016	-12.318	-11.239	-3.8217	-8.2152	-11.475	-13.884	-8.948	-4.4732	-9.6308
-3.3457	2.764	-3.0966	-1.9794	2.732	0.91777	2.8238	-4.0354	-0.92604	-1.1098	0.8781	1.522	3.6875	-5.1343	0.32366	-1.0835	2.4276	-4.3917	-0.79946	0.67673	1.3324	-2.1426	0.99677	0.21318	0.43308	-3.3012	0.31776	-0.69754	0.028446	0.87357	3.4859	-2.4796	1.155	-1.945	0.85448	2.6495	1.3497	-3.7383	-1.8229	1.7663	-3.1079	-2.3798	-0.29266	-0.55074	-3.7151	2.968	1.078	-4.5946	-1.57	-1.7364
-7.5683	-6.1426	-8.9724	-7.7202	-8.054	-5.5701	-4.4181	-2.162	-5.8134	-0.62394	-2.5999	-11.872	-1.8139	-10.196	-11.003	-3.1408	-2.4991	-3.8139	-4.6408	-3.4956	-3.0754	-8.356	-5.4977	-3.6348	-9.7921	-1.7223	-4.5957	-5.1189	-5.6786	-7.4343	-6.0484	-8.9108	-8.1748	-6.7884	-1.7806	-3.9519	-4.2735	-8.1125	-7.0488	-3.0953	-5.5245	-8.6504	-3.7362	-5.5735	-4.9888	-8.3973	-3.3259	-2.5857	-7.8587	-6.6804
-15.912	-15.627	-18.805	-14.517	-18.11	-14.686	-11.563	-14.05	-14.203	-11.495	-16.266	-17.199	-10.527	-16.078	-12.215	-9.6728	-16.476	-11.118	-19.793	-15.172	-13.996	-16.102	-11.192	-15.658	-13.482	-17.572	-15.549	-16.554	-17.908	-17.574	-12.475	-14.434	-15.028	-13.59	-11.96	-19.869	-16.047	-12.811	-14.675	-14.633	-16.459	-14.523	-15.26	-12.184	-13.721	-12.744	-10.5	-13.85	-15.394	-14.049
-19.63	-24.17	-22.803	-23.053	-19.217	-18.536	-26.196	-19.631	-24.541	-25.68	-22.139	-22.169	-24.523	-25.03	-16.791	-21.377	-25.834	-19.577	-16.538	-22.088	-26.453	-21.225	-23.575	-18.438	-24.45	-22.586	-18.973	-28.126	-22.469	-23.313	-20.437	-27.019	-23.611	-20.737	-24.262	-19.788	-23.83	-22.446	-29.294	-23.824	-25.872	-20.781	-19.13	-25.354	-19.345	-24.203	-20.269	-20.532	-22.084	-25.802
4.8809	-0.19101	-1.7504	-1.7495	-0.94362	2.2151	-1.9313	-1.5013	-3.2822	3.8989	-2.1287	1.1303	-3.9383	-0.23751	-3.9725	1.9446	3.5665	1.9263	0.070112	-0.12128	2.4846	0.56151	-0.22984	-0.065596	2.9817	-3.2481	2.2053	3.6091	-0.47504	4.264	-1.1801	-1.4555	0.27859	1.2032	-1.6699	-2.8835	-1.4639	-0.71136	-4.0075	3.7937	-2.3736	0.8683	0.22422	1.4078	5.656	-5.6504	-1.5903	-0.57373	2.9192	1.5524
0.035843	-0.73666	2.1616	1.5168	-0.26716	-1.8292	0.19303	-3.0009	2.6768	-1.444	0.15367	1.1661	-1.8087	2.2171	2.9831	-1.9245	1.6496	-3.3382	2.5309	-1.6416	-0.86541	-1.5817	2.319	-3.4705	-1.1502	4.5539	-1.4966	-2.8444	-4.8033	2.9713	-0.2291	1.5335	2.9305	2.1249	-3.8054	-0.6808	0.60481	-3.5275	-1.7554	2.5716	-2.6941	-3.2352	-4.1052	0.64424	-2.8621	-6.703	-5.1502	-3.3573	-6.1495	-1.4889
-4.084	-10.842	-7.3826	-10.669	-8.3272	-9.2239	-11.265	-8.0648	-6.9998	-6.4672	-7.8609	-10.402	-6.7435	-7.8178	-9.6562	-5.2762	-8.0088	-7.9253	-6.6687	-9.3592	-6.5882	-10.711	-9.0189	-9.9007	-4.0859	-7.502	-8.5101	-5.4268	-8.5916	-3.2027	-10.339	-5.6726	-12.814	-11.101	-10.094	-8.529	-7.1853	-9.6455	-8.5022	-9.1694	-10.969	-4.8398	-8.3254	-9.0866	-8.5998	-6.4718	-7.826	-8.9574	-5.9234	0.016138
-10.948	-9.3674	-5.9783	-7.9106	-9.2529	-4.9885	-8.7396	-9.6985	-10.863	-6.7002	-8.6822	-8.3181	-7.6785	-6.8753	-5.6439	-3.1589	-5.0754	-2.2926	-4.229	-11.438	-10.645	-2.6118	-8.4141	-3.984	-6.493	-5.8997	-8.8622	-4.4387	-8.3848	-1.2337	-14.351	-5.1605	-7.6598	-4.1839	-8.5131	-5.987	-5.9335	-5.9832	-6.5253	-6.26	-6.1148	-7.145	-3.3703	-6.6347	-5.2218	-5.6303	-5.2076	-0.79857	-6.2073	-4.6405
-10.518	-6.7196	-11.424	-8.753	-9.2587	-10.191	-7.8664	-8.425	-10.677	-10.731	-8.8964	-11.09	-10.618	-11.565	-7.4602	-9.684	-8.5898	-11.865	-6.8758	-11.684	-10.8	-9.9388	-3.9715	-5.6556	-10.102	-7.5755	-12.728	-8.9808	-3.5379	-5.9156	-6.7435	-8.3244	-7.8567	-8.9109	-7.1536	-15.351	-7.905	-10.546	-10.561	-7.9049	-9.7526	-10.603	-9.4581	-9.041	-9.0485	-7.1131	-10.486	-6.2552	-6.525	-7.3628
-0.97153	-2.2309	1.4277	-3.763	1.2032	-0.90597	-3.9351	4.4592	-0.31783	-0.019544	-3.3454	-3.5471	-0.21439	2.2844	4.1762	3.6863	-3.7143	-2.4342	-4.0461	2.3938	-5.0503	0.28554	-1.7614	-2.6069	0.40585	-0.8133	0.77918	-2.8092	2.9992	-0.44751	-1.0938	-4.1509	1.1961	-2.9018	2.764	1.9158	-5.6405	-2.0233	-1.2954	-0.14008	1.716	0.39718	0.52344	0.62223	-4.5576	0.8959	3.0845	-0.52545	-2.6919	-1.5192
5.1084	0.84672	7.3983	-2.1157	1.8759	5.888	0.80295	7.3067	-0.078809	5.9571	1.7707	-3.3414	-4.1949	1.2965	2.2761	2.0711	-2.1884	4.0479	1.1167	-0.56497	2.7475	-1.9868	2.0223	-0.67786	1.8094	-0.41992	-0.951	0.92002	8.2684	2.4633	1.5831	2.4525	-1.0209	0.24377	1.7269	0.5739	1.0973	6.6748	-1.9419	-2.7177	-0.4145	4.5172	4.141	4.4454	5.6969	-1.9152	6.5253	4.9484	-0.47103	2.0864
6.9439	6.4175	7.1494	2.2508	-1.3548	5.0222	-0.29742	8.6621	6.9799	7.1717	1.4206	4.8079	2.5803	4.1227	5.4765	7.5567	2.59	7.0379	6.1314	4.6565	5.0929	2.8286	8.8333	4.261	4.9947	3.0755	6.2693	6.3997	7.8271	6.7888	4.084	6.3966	6.7081	3.0967	9.1464	7.5341	5.5598	11.455	1.2824	2.9241	7.3529	7.5214	7.4427	1.919	8.1772	6.3441	8.4489	9.2166	1.8961	1.7655
-19.273	-14.226	-15.511	-16.601	-14.026	-14.508	-11.714	-16.993	-12.357	-20.025	-12.165	-12.283	-14.777	-13.707	-17.706	-15.596	-18.188	-17.832	-13.985	-14.375	-10.163	-19.897	-14.112	-15.035	-15.586	-14.373	-17.768	-16.243	-11.928	-13.397	-13.478	-22.425	-13.208	-15.076	-15.87	-14.117	-19.008	-22.641	-17.525	-14.724	-12.518	-17.013	-15.617	-12.512	-12.72	-13.715	-14.091	-7.3596	-16.812	-15.104
-4.3143	-2.002	-2.4869	-6.0816	-0.3362	-4.1958	-4.3442	-1.5041	-5.7208	-0.81612	-1.244	-2.0867	1.1834	-1.3368	-1.44	-2.554	-3.8765	-1.4691	-8.853	-7.3866	-0.66054	-6.4504	1.8932	-1.7574	-2.6339	-3.5944	0.71124	-7.6331	-10.101	-2.0278	-4.6051	-1.2566	-2.0173	-7.1953	-1.4893	-2.4486	-6.395	-3.3541	1.3555	-6.4168	-1.7256	-7.7764	-4.3334	-4.0384	-3.9336	-4.8279	-2.3512	-0.77016	-8.9326	-6.3446
1.974	-5.8292	-3.0927	-3.9128	-0.82054	0.65073	-1.5265	-4.4615	1.1338	-2.3289	-0.65149	-2.6994	-5.5664	-4.0437	-0.55272	0.59918	-2.6458	0.080018	2.7219	-3.0779	-2.648	-5.6745	-0.68598	-6.1353	-2.4746	-1.1863	-8.1324	-0.79341	-2.5044	-5.1859	-7.7465	-2.5477	-5.5979	-1.5357	-4.2682	-4.7857	-1.4568	-2.6707	-3.274	-4.1761	-1.4018	-1.0975	-3.2867	-5.4697	-4.9332	-0.16712	1.7508	-2.7606	-7.3207	-3.2757
8.2227	4.0528	2.7221	6.5012	7.8214	1.3809	7.925	4.1259	2.3651	5.3784	7.3711	5.2469	4.7581	4.9585	7.0875	6.6526	6.9136	5.4654	2.8103	7.6779	0.31966	0.86815	6.4513	6.5542	5.072	2.4479	4.8094	3.1253	3.6483	8.4519	3.153	5.7558	0.61175	5.5056	7.5981	2.6096	1.4766	1.4993	8.2033	4.3885	4.5529	3.9249	3.7133	3.1613	1.2846	6.0668	7.7625	4.4806	6.6641	4.0791
-6.7047	-2.3372	0.99872	-3.6415	-1.7384	-2.3673	-0.58682	-0.6693	-2.8644	0.3789	0.83026	-2.3694	2.2272	-2.5478	-3.2649	-1.3535	-3.3624	0.78591	-4.3116	-5.1058	-4.5342	-4.2138	-1.2756	-0.53183	0.20481	-6.7688	0.37875	1.0206	-0.72235	-2.485	-4.0635	-0.59437	-2.5082	-6.2079	2.8799	-0.36403	-0.22189	0.38274	-2.0267	-5.6305	-3.9005	2.2656	-0.28073	-4.7382	-3.0127	-2.3841	-3.8441	-1.0755	-3.0443	-3.1059
-2.9314	-2.6782	-2.4597	0.31912	-3.1195	-1.3583	-0.38248	0.52579	4.4174	2.4556	-2.4435	-1.3706	-1.0529	-2.9906	-1.4611	-1.0781	-0.27974	-2.288	0.66494	5.1765	-2.191	1.4877	-0.85866	0.33635	-3.866	-0.78314	-2.1031	0.23178	-0.62952	-0.60936	0.77492	-5.69	1.3044	-1.6652	-3.6743	-6.1153	-2.4182	4.1088	-1.2824	-0.2094	-1.1803	3.441	0.82086	-1.2501	-0.94499	-2.8281	-2.4284	2.0505	1.9	0.76699
0.59531	4.5336	2.6381	-0.51254	6.8585	8.3922	4.5793	3.3617	1.5541	3.4683	2.6702	3.3745	3.1237	-1.0577	3.083	3.2505	-0.21444	5.1767	6.3894	0.57181	-1.2492	2.5485	1.1176	0.48554	-1.002	0.32553	1.1774	2.5335	3.1046	5.6761	2.8922	1.0336	2.5323	5.5616	1.5937	-0.97374	0.80673	0.65731	-3.8622	1.252	-0.52634	2.1005	0.59389	1.5171	2.0505	0.53132	7.4473	3.2198	3.0492	3.8503
4.8266	3.1328	4.6901	-0.9013	-1.3163	1.5447	2.2771	-0.80267	3.1626	0.56703	2.3727	6.9626	-1.246	6.3452	3.5565	5.0297	1.4544	3.7104	-5.9308	5.3466	-1.1712	3.1201	0.93553	6.7571	5.5258	-1.3763	1.7669	4.2302	0.5128	0.83344	-0.20308	4.9233	2.4894	1.2214	7.0783	-0.59541	3.6177	0.65722	2.3467	2.0695	1.877	2.8311	1.9188	1.808	4.5259	2.368	-0.71027	6.146	4.4668	3.9201
-11.694	-16.902	-9.8671	-20.26	-14.844	-10.171	-17.007	-19.781	-12.456	-11.895	-16.306	-15.379	-10.937	-14.468	-13.224	-16.396	-10.141	-19.214	-15.182	-13.544	-16.595	-9.9626	-20.12	-9.8573	-17.158	-18.004	-19.898	-18.896	-16.38	-13.949	-15.143	-18.696	-14.761	-11.319	-13.178	-11.335	-11.719	-15.477	-15.789	-14.909	-18.395	-11.263	-12.02	-12.718	-11.379	-14.14	-9.65	-15.134	-18.783	-15.268
-21.657	-21.543	-19.767	-23.367	-21.457	-24.281	-23.298	-22.292	-23.236	-25.565	-22.055	-24.836	-24.684	-21.782	-18.011	-21.361	-20.554	-19.245	-21.446	-19.229	-21.803	-18.717	-23.159	-24.575	-23.432	-18.162	-21.854	-24.567	-22.787	-15.957	-28.179	-24.008	-16.677	-20.857	-27.53	-22.899	-21.683	-20.596	-21.172	-23.47	-18.681	-24.813	-21.386	-21.954	-17.936	-24.24	-21.394	-23.249	-21.131	-22.73
-12.515	-12.713	-12.891	-10.827	-16.927	-16.73	-16.415	-13.732	-19.717	-16.882	-19.526	-17.346	-14.528	-13.059	-13.041	-15.46	-11.761	-16.977	-9.554	-12.115	-15.405	-10.06	-12.209	-14.485	-17.684	-13.842	-17.283	-13.957	-15.804	-10.591	-16.947	-17.166	-17.809	-13.965	-13.193	-11.361	-13.431	-10.605	-15.506	-16.654	-15.717	-12.547	-10.933	-15.144	-15.892	-16.534	-15.624	-15.313	-13.683	-12.854
-8.6369	-11.478	-14.959	-12.473	-13.108	-11.2	-12.177	-10.099	-15.557	-15.173	-18.466	-12.233	-17.11	-11.655	-13.834	-11.771	-11.142	-14.703	-10.632	-12.495	-10.795	-12.929	-10.556	-10.509	-15.648	-13.758	-12.218	-14.934	-11.257	-14.759	-13.189	-9.6635	-18.235	-11.887	-14.251	-10.188	-11.49	-12.134	-13.322	-15.266	-10.04	-14.232	-11.424	-11.662	-10.812	-12.414	-16.551	-15.363	-8.9464	-15.968
-21.829	-20.155	-23.248	-21.52	-20.833	-23.883	-23.121	-21.747	-24.767	-22.056	-20.471	-20.987	-22.358	-21.769	-19.632	-23.654	-25.012	-18.885	-21.531	-25.637	-24.012	-23.172	-23.532	-21.52	-22.823	-23.116	-17.944	-17.352	-25.338	-22.675	-26.548	-23.781	-23.392	-23.449	-20.448	-20.645	-18.519	-24.254	-23.052	-21.903	-23.058	-22.631	-24.77	-21.733	-22.977	-27.722	-21.808	-22.544	-22.293	-21.839
-21.571	-20.44	-21.942	-24.156	-23.17	-15.216	-21.48	-19.538	-23.36	-19.464	-22.872	-18.782	-22.245	-19.689	-26.556	-24.866	-25.35	-20.656	-24.175	-28.32	-21.124	-22.647	-19.682	-24.514	-26.713	-23.93	-22.815	-21.617	-19.452	-25.571	-24.241	-21.006	-22.333	-23.654	-22.528	-25.754	-23.789	-24.428	-21.008	-23.461	-20.895	-24.663	-25.861	-21.459	-21.14	-22.006	-22.215	-19.977	-22.766	-22.16
2.8224	3.4653	-0.31968	1.9876	-2.4357	0.31974	-3.9597	3.5163	-4.1703	1.768	4.667	1.0622	-3.8787	1.8535	0.034534	-2.5518	6.1094	0.92433	2.6055	2.3513	1.8625	-0.020778	1.7655	2.1936	-1.057	1.7594	1.1324	-3.3998	1.3335	1.0832	0.28851	0.24219	-1.36	3.1946	2.0789	-3.5947	-1.5287	0.15093	0.79699	1.6537	3.4514	-0.72803	-0.10543	-0.51694	0.43362	-0.12315	3.6792	-1.8312	-4.4721	1.0616
4.0508	-0.60688	-0.66235	3.418	2.5121	4.1222	-0.19575	-2.1522	2.7494	2.2429	-1.3072	0.90888	-0.38002	2.1573	0.41404	-0.17249	-1.3321	3.4211	-0.33744	-1.3071	3.275	-0.32834	-3.137	0.36012	0.94042	2.7275	-0.94836	-1.2304	3.7404	1.6654	1.4853	-3.8212	2.4285	-2.0919	-1.9097	-5.0382	-0.58063	-2.143	0.7976	0.49601	-2.081	1.396	2.0547	-5.9222	-4.0393	-3.8516	-3.2057	0.76729	1.3116	-4.3191
5.4176	1.685	-1.2088	1.1907	-4.3796	1.8114	1.9022	-0.52624	2.8655	3.3776	-0.40216	1.9424	-0.81315	1.9026	-1.6977	1.5351	-0.63156	2.2821	-0.73032	3.4195	-0.065224	-4.8954	2.4398	-3.5945	-2.6774	-0.35088	-4.1494	5.9398	4.2666	-0.53996	1.0482	4.1845	1.2826	-3.7493	-0.1809	0.60672	2.2799	-0.2818	-2.1023	-1.3269	-1.0236	-1.7476	2.1705	-2.6025	0.39176	0.23307	0.85708	0.42989	4.998	-6.9788
-4.8724	1.4235	-5.7428	-2.5686	-2.5254	-4.5145	-7.7765	-1.5474	-2.7686	-5.5352	-1.9174	-6.4204	-6.3799	-6.9872	-0.75384	-4.4126	-5.1755	-4.8639	-5.1069	-6.1976	-1.8272	-6.0054	-2.7463	-2.7952	-9.3312	-5.5433	-2.812	-6.0946	-3.1823	-2.6751	-0.83728	-2.7855	-0.84821	-3.2255	-4.5105	-4.4881	-2.4883	-6.885	-4.7489	-4.1021	-8.5761	-6.0299	-7.2221	-7.1085	-5.5061	-8.322	-7.9155	-6.4279	-9.4439	-2.1485
-10.702	-10.186	-15.886	-16.383	-12.218	-17.942	-16.42	-16.139	-12.168	-14.348	-9.6817	-13.119	-11.666	-12.902	-14.362	-13.849	-13.409	-11.926	-14.665	-12.163	-10.757	-13.799	-11.227	-13.096	-12.545	-12.424	-13.928	-12.376	-13.48	-15.847	-9.8168	-11.402	-12.749	-13.546	-15.301	-11.586	-18.419	-9.4022	-8.8714	-12.425	-15.064	-12.031	-13.476	-16.317	-14.74	-10.071	-12.372	-11.089	-15.148	-16.833
5.1732	9.0383	6.4627	5.8715	5.3689	6.1059	6.7703	4.1847	4.3112	6.7966	5.6397	5.1142	2.2698	4.7664	3.298	8.6896	4.9678	9.4849	1.7067	2.7535	1.1323	6.1421	5.1869	2.6563	7.2498	4.5457	7.4857	5.3334	7.0847	6.6358	7.2551	1.2363	6.4183	3.6585	6.5008	5.5055	6.4785	4.2188	2.3844	7.1089	9.1932	4.1927	3.8428	5.0228	8.8539	2.6596	3.3489	9.2575	5.0094	8.2806
3.5688	3.4183	1.7222	1.4468	-3.2335	3.2269	1.9282	-2.3654	3.6049	0.44023	1.7552	2.8428	-2.0508	-0.38695	-1.5396	-0.81325	-1.4686	-2.6168	-1.8699	6.0745	-0.20674	6.2272	4.014	2.1491	-1.5798	0.67494	-2.4329	-3.0038	-3.578	-3.3779	-2.0204	1.299	2.6576	0.21405	-4.6177	-1.435	-2.6154	0.13345	-0.97638	0.55096	-1.841	-3.4815	-0.10288	-1.1601	0.10918	-1.9889	2.8531	0.065616	-3.7552	-5.2949
-5.3124	-5.1292	0.4976	-1.1424	-6.2457	-3.5584	0.9872	-2.5021	-1.2452	-3.9368	-0.17392	-7.8512	-3.1281	0.3391	-4.4297	-6.2093	-4.8939	-3.98	-5.6667	-3.4601	-0.28146	-7.2646	-7.3646	-4.9575	-4.608	-5.2189	-7.3431	-8.0915	-7.629	-7.9688	-4.9173	-7.9121	-3.8928	-3.3576	-2.2528	-2.6011	-6.0546	-2.5625	-4.1745	-5.5513	-8.225	-1.2376	-4.5822	-4.2545	-4.2943	-2.9887	-2.4744	-2.4948	-3.1774	-1.1466
-14.571	-14.193	-16.187	-14.778	-10.464	-9.9102	-16.202	-10.715	-14.554	-13.619	-19.042	-12.054	-15.868	-11.305	-13.015	-14.489	-15.082	-12.425	-14.536	-11.901	-13.686	-11.449	-15.226	-13.465	-12.629	-12.061	-12.425	-13.939	-11.833	-11.866	-12.688	-13.944	-14.207	-14.443	-10.061	-12.489	-11.341	-14.727	-16.823	-17.022	-17.449	-15.921	-12.634	-15.633	-16.646	-14.038	-9.9862	-14.401	-17.709	-14.795
0.037369	-6.2207	-3.2881	-1.92	0.51515	-5.7617	-2.5519	-0.79579	2.4195	2.7024	-6.0576	-4.4099	-5.8507	0.27302	-3.902	0.20107	-0.37097	-0.73551	-0.52963	-0.84053	1.3207	-1.6779	-1.6434	2.3464	-2.9495	-3.7342	-3.1604	-5.7096	-0.37495	4.484	-0.33827	1.405	-1.7761	1.7625	3.0701	0.5251	-0.79223	2.3282	1.8843	1.0186	-4.0256	1.1387	-1.5764	-0.12756	5.7955	1.3872	-0.83926	-1.2129	-0.45567	-0.83244
6.126	7.1251	4.7868	7.6754	2.7494	7.2286	3.0871	8.6618	8.2796	8.9058	11.62	2.3584	5.9878	9.9809	7.1407	8.1709	8.4963	4.7946	7.6367	9.36	3.8524	10.722	9.1519	4.9991	1.2853	2.2923	7.9408	7.034	7.3735	8.3869	11.012	11.26	2.4901	8.5221	3.8673	7.7118	5.0186	7.6963	11.199	5.7205	8.4859	3.4458	5.6403	10.94	7.4604	0.58775	6.7498	3.2489	2.8431	4.8301
-1.3626	-1.591	1.3186	2.4777	0.58582	1.0325	5.6523	-1.4008	1.941	-1.0263	3.4	-0.56431	-4.6589	5.8306	1.9181	-0.34833	2.6016	-1.3759	3.8988	3.9824	1.5449	4.5774	3.2322	2.696	-0.09468	0.329	-1.7218	-0.9202	0.78319	2.4214	1.2652	4.4763	-0.48489	5.2033	-1.3593	-2.4564	4.4614	7.1822	1.7565	2.0607	-4.1144	0.48836	1.5676	2.4833	0.5669	1.0793	1.4425	1.1357	1.2401	-2.745
6.538	4.6022	11.069	2.5237	8.7621	5.6042	8.5693	6.9686	7.0745	4.4658	8.5318	13.533	4.2336	6.3779	4.417	8.3981	11.718	11.223	6.4663	6.1087	4.735	3.2073	7.2195	6.2092	8.9764	4.8018	3.6819	8.1386	4.887	3.336	8.5122	6.0539	7.8194	6.0112	1.5401	6.4634	6.9368	11.365	11.101	6.8921	5.0987	7.2322	8.4146	7.3981	11.31	7.1493	9.3704	2.2589	6.5492	7.9101
-6.7616	-3.8012	-3.7658	-5.0139	-4.8144	-6.0064	-6.0255	0.82736	-4.2483	-6.0484	-7.0276	-2.3835	-6.7483	-3.9177	-6.5234	-2.5078	-4.2565	-6.3587	-3.8035	-9.7385	-5.2071	-5.0388	-5.6718	-5.4556	-6.066	-3.398	-8.7315	-10.061	-4.4297	-0.7334	-6.5098	-7.8765	-4.0746	-4.8328	-5.0433	-8.0238	-8.9467	-4.2101	-6.9228	-2.7718	0.7799	-7.7412	-7.3588	0.732	-1.1811	-3.2816	-3.9322	-6.8108	-10.402	-5.2663
3.8653	4.6972	5.553	8.5041	0.31382	5.9048	6.5495	5.3789	5.7448	4.1425	2.4677	3.7189	3.9785	5.4678	4.7217	-0.34133	7.1191	5.7022	5.1961	1.9844	4.3958	5.8971	5.6649	3.2267	3.1817	4.7039	6.0246	7.2016	3.674	-0.63167	-0.16131	2.2545	5.4641	6.947	6.5613	8.381	-0.81257	3.2957	4.9184	2.0933	4.7388	8.9849	2.3463	4.219	6.3234	1.1759	8.2617	4.798	2.7474	0.5531
-1.1954	4.111	-1.0654	5.0093	1.3566	2.4471	2.5473	0.47046	3.3028	1.676	4.7029	7.0826	-0.062936	4.9549	-1.1159	2.9973	5.5392	-1.0018	3.8275	1.8205	3.276	1.4755	1.9315	-2.178	1.7683	6.7049	2.9113	-0.5179	4.9875	0.40725	-3.2825	2.2048	1.5714	1.3273	7.6643	-1.4186	2.4048	6.447	4.7921	6.0299	4.2255	3.3141	1.1112	0.73708	4.7005	3.9356	6.11	2.7114	1.3192	0.66529
-14.799	-18.757	-9.5185	-13.764	-12.922	-10.496	-14.35	-15.019	-15.58	-11.142	-13.371	-12.18	-11.003	-9.6566	-16.014	-11.615	-10.331	-14.3	-13.161	-13.413	-14.053	-12.056	-14.044	-12.185	-9.7732	-10.455	-10.179	-18.446	-12.553	-10.129	-15.225	-13.76	-14.282	-13.876	-14.713	-14.231	-10.633	-13.112	-13.153	-10.691	-14.225	-14.631	-12.594	-13.406	-12.731	-12.467	-15.267	-17.972	-15.411	-9.8757
-12.962	-6.1098	-9.8926	-13.517	-13.293	-11.698	-15.728	-12.564	-11.592	-11.259	-14.318	-9.9702	-14.874	-12.206	-10.863	-9.0923	-15.793	-13.82	-11.187	-11.211	-14.108	-12.173	-14.456	-12.238	-13.208	-13.396	-14.343	-9.0308	-9.6112	-11.199	-10.221	-14.913	-7.855	-14.579	-16.245	-11.277	-7.2777	-12.236	-11.556	-6.5132	-16.442	-15.186	-11.855	-9.0372	-10.077	-11.819	-12.101	-7.925	-11.825	-6.2097
-8.6033	-4.8248	-5.678	-8.0471	-11.147	-9.3911	-11.729	-14.185	-10.191	-9.626	-8.2941	-11.596	-10.518	-6.2787	-7.3491	-9.2978	-13.098	-12.344	-13.144	-9.0014	-5.7309	-8.8689	-7.403	-11.001	-14.888	-5.2192	-11.467	-8.3998	-3.3794	-6.6601	-14.018	-6.8541	-7.1827	-5.4886	-11.865	-9.6915	-8.5736	-9.6124	-9.6692	-13.006	-8.304	-4.7418	-10.633	-4.5022	-8.4793	-1.3508	-8.3085	-8.0684	-11.527	-6.5087
-0.16865	1.4863	0.30186	-0.30335	-3.3971	-2.6989	-1.5164	-3.8514	-0.31952	-3.6356	3.7163	0.35585	1.592	0.83524	1.7059	-0.20057	2.299	-0.10102	-0.83757	-1.7702	0.19318	-2.6879	-1.8304	-1.0015	1.6691	0.46699	-0.0082913	-0.46147	-3.221	0.63308	-0.75396	0.54356	4.7195	-0.34386	1.539	-3.3913	0.3413	-0.2929	-3.8686	-1.1522	4.8199	1.6909	-1.8478	-1.9722	0.89401	-4.321	2.192	1.3755	-5.1935	-3.6624
-10.85	-14.761	-13.539	-12.254	-9.2243	-9.0875	-8.0456	-8.1944	-12.474	-8.5541	-9.9053	-11.211	-6.9176	-12.344	-14.163	-7.3636	-11.132	-9.9358	-6.9139	-11.742	-10.237	-6.8867	-10.345	-8.0764	-14.326	-11.072	-7.467	-8.6373	-6.964	-6.3159	-7.8481	-10.036	-6.7957	-7.3416	-13.129	-10.61	-9.7815	-8.5041	-7.0772	-10.303	-12.827	-9.7946	-8.4698	-11.619	-10.099	-8.6853	-8.7439	-9.8955	-8.3147	-15.658
-2.6048	-1.4158	2.5404	0.43683	-0.15822	2.5936	-2.2614	0.93291	-1.1704	1.8666	0.90454	-3.7074	-4.7263	-5.1304	-2.0079	-7.0052	-3.1178	-4.4105	-2.7672	1.071	-0.78758	-5.4078	-3.5496	-0.66713	-1.7313	-0.13745	0.34485	5.302	-2.3825	-5.6966	-1.8455	-3.0352	1.3881	-1.0409	-2.7709	-0.35057	-0.62567	-3.7524	-3.8471	2.0824	0.99326	-2.8995	-3.5455	-5.5821	-5.4249	-0.75042	-0.98559	-1.0104	-0.46157	-5.1194
10.162	6.8401	10.83	10.568	11.835	9.3015	10.844	14.203	8.7174	9.7831	6.7489	9.5706	11.473	11.688	12.641	9.6965	11.805	8.1747	9.4947	11.331	12.221	9.8818	9.2024	8.5854	12.179	8.9004	8.2061	10.258	8.5282	8.7537	13.114	12.211	8.0385	10.205	11.065	9.2279	10.119	10.667	13.839	8.0831	12.271	10.936	10.384	14.737	10.736	5.9027	7.0294	11.157	8.1698	12.811
-6.1668	-3.281	-9.5198	-9.5069	-11.548	-4.0411	-0.33281	-2.1698	-5.8581	-5.023	-5.3786	-7.8449	-5.5584	-4.4511	-0.98522	-5.455	-5.7522	-3.9658	-9.5513	-6.4762	-5.7802	-8.174	-6.112	1.3906	-1.5859	-4.5573	-5.4612	-4.4747	-6.9847	-3.8445	-10.55	-0.033936	-4.0426	-1.2025	0.95018	-7.1082	-10.648	-3.546	-8.4265	-3.4306	-5.5977	-5.3064	-5.7886	-9.7581	-2.3534	-7.8338	-5.1036	-7.7235	-4.6285	-8.3006
-25.576	-25.835	-25.426	-22.427	-21.72	-24.395	-17.975	-21.096	-23.191	-24.207	-19.621	-19.129	-23.602	-20.986	-23.818	-24.117	-22.254	-22.478	-22.779	-21.385	-26.784	-21.434	-22.667	-22.323	-21.504	-18.185	-26.192	-27.125	-20.341	-23.359	-22.782	-16.105	-21.953	-31.324	-23.907	-21.35	-19.017	-23.463	-26.294	-19.166	-23.703	-25.294	-17.361	-21.46	-22.169	-22.938	-18.229	-20.302	-18.609	-22.078
1.1591	4.1855	4.8521	3.7373	5.4917	5.278	4.466	8.8579	5.1066	9.8502	3.3282	6.9554	6.3824	7.2199	5.6966	10.449	9.1318	2.8639	5.8638	8.0748	3.5705	6.9723	8.1419	0.65122	6.6747	5.5991	8.3661	4.2009	3.4764	5.1207	4.9132	3.4971	3.3428	7.207	6.2207	8.5227	4.4054	9.2226	4.7978	12.311	1.8894	1.3085	5.4418	6.0766	3.9105	4.4711	6.4426	5.4657	4.8105	3.5133
9.2385	12.055	1.7534	4.928	8.972	9.2426	6.4159	4.2282	9.3292	10.881	5.8022	7.1321	7.9668	12.454	6.2755	6.7509	9.0562	11.712	6.2157	2.554	4.1182	4.2979	6.5171	5.9161	6.3252	9.8286	7.7127	5.7453	9.5515	9.6112	11.497	5.4985	7.5315	12.62	3.0538	8.2684	5.4768	7.5399	9.8476	10.458	5.5426	6.2258	7.1497	4.683	6.1097	11.721	7.2869	7.3466	11.395	3.6133
-2.5856	-3.0488	-0.60313	-4.2035	-3.8217	-4.7862	-7.5723	-7.1913	-5.0657	-1.7779	-3.4566	-6.9825	-0.4049	-0.30264	-0.51725	-8.9371	-4.4241	-6.282	-2.8181	-7.1687	-3.1317	-2.9788	0.31702	-0.12634	-2.3252	-1.036	-2.8493	-1.0316	-1.7617	-1.5604	-7.6279	-3.9293	-2.3204	-3.6583	-5.831	-3.5698	-5.0586	-7.3878	-0.47763	-5.0572	-0.49296	-8.2175	-6.8887	-3.114	-2.9181	-3.6278	-8.2166	-2.4915	-4.6435	-3.9132
-14.133	-6.7323	-10.476	-12.115	-11.375	-16.126	-12.314	-12.276	-9.1104	-11.39	-9.4668	-15.09	-11.818	-6.2452	-13.766	-9.7885	-8.8038	-10.593	-14.889	-11.488	-13.64	-8.9452	-9.9144	-12.896	-10.435	-8.8953	-10.353	-14.162	-12.034	-11.352	-11.172	-13.737	-13.316	-7.2498	-16.232	-13.817	-13.031	-13.421	-13.134	-14.294	-10.812	-9.9224	-10.849	-13.328	-12.748	-17.992	-13.198	-13.294	-8.1856	-14.069
-5.2233	-7.6865	-10.347	-12.589	-11.768	-8.6464	-14.287	-7.8003	-6.1014	-10	-6.8445	-11.89	-8.3	-6.5213	-6.4169	-8.2425	-14.09	-6.9536	-12.073	-12.69	-5.4202	-12.982	-16.99	-9.8225	-12.777	-14.087	-5.1267	-14.5	-12.417	-7.6707	-8.0959	-6.3797	-12.493	-10.368	-10.768	-5.1514	-10.686	-8.4239	-11.352	-8.7025	-10.917	-7.16	-6.7841	-7.5097	-6.5493	-10.34	-7.6219	-4.8732	-6.118	-7.4451
-8.5695	-13.599	-10.809	-15.842	-15.488	-15.32	-20.328	-11.081	-10.57	-11.618	-12.945	-9.9341	-14.254	-13.841	-6.9137	-10.319	-10.661	-16.98	-13.459	-13.605	-13.569	-10.813	-10.383	-14.217	-9.6653	-15.043	-7.3266	-12.458	-9.6207	-14.219	-14.709	-14.746	-13.887	-11.043	-16.191	-11.506	-14.644	-11.601	-12.06	-10.924	-12.301	-12.922	-11.979	-15.095	-13.391	-9.7485	-10.798	-15.524	-9.7368	-10.718
-0.43283	2.6057	-1.7155	1.0504	0.77481	4.184	1.5728	-2.0663	-1.9033	0.76355	-2.1901	4.4407	2.0815	-0.68839	1.3255	1.8139	1.1726	4.9989	4.3838	-0.58017	5.2041	-2.9596	2.0011	-1.0467	-2.0596	-1.6009	1.8749	-0.55275	-1.0451	2.7425	1.0391	-1.7507	3.8674	2.0274	-1.8217	0.24697	-0.2214	0.053817	-1.1861	2.7379	2.3161	0.88811	2.8364	1.8854	-0.43608	4.9538	2.4388	2.067	-0.6562	-2.304
-12.649	-15.314	-13.505	-14.597	-15.616	-10.247	-13.694	-14.769	-11.642	-12.647	-14.707	-11.84	-16.74	-16.526	-15.139	-13.635	-8.4293	-10.093	-15.426	-16.586	-16.624	-11.101	-17.739	-17.919	-16.464	-12.586	-17.255	-18.419	-10.81	-13.802	-13.922	-13.768	-9.0228	-13.84	-14.104	-14.304	-13.96	-19.064	-10.276	-13.159	-10.782	-12.878	-11.057	-19.164	-16.46	-13.239	-14.624	-14.073	-12.94	-13.544
5.86	1.532	-0.44903	2.9658	-0.60216	-0.41196	2.5454	3.2749	-0.6548	-1.3216	11.166	1.6675	-1.6377	3.366	3.4947	-2.1229	2.9679	4.7856	-2.3015	1.7688	-0.11588	1.7507	3.8766	3.38	-2.2677	-0.70743	3.1028	4.4761	0.0076849	0.88789	4.7718	2.5012	-2.5675	1.6209	0.56522	-0.19661	-2.4288	7.7454	-2.1244	3.0278	0.14501	2.277	6.8781	1.29	-2.1278	1.2314	-0.54967	4.5231	0.53929	3.2355
-5.9736	-2.5196	-4.7217	-5.9135	-0.3288	-2.6561	-4.2288	0.27795	-4.4773	-3.7253	0.45261	1.2449	-6.7737	0.50529	-2.7984	-1.7586	-4.7455	-3.5915	-0.26392	-2.3896	-10.506	-5.3963	-2.2241	-5.4982	-8.7982	2.5165	-1.9184	0.26376	-2.8798	-0.97077	-0.032981	-3.1828	-4.5529	-2.4291	-3.7721	-7.5157	-6.1268	-5.7622	-3.4147	-0.015365	-5.1888	-0.45105	-0.68803	-6.7607	-2.0613	-7.2617	-4.0008	-2.3524	-2.1687	-5.3309
4.0727	0.54832	-1.2293	-0.85396	-3.0042	-2.7027	1.5066	-0.90071	2.2263	-1.5952	-2.9145	-4.574	-4.3563	-3.1523	-2.6893	-0.46564	-3.849	2.3119	-0.15684	-3.9268	0.20145	-1.1842	-0.027484	-7.08	1.5051	-0.99895	1.4542	-3.8689	-0.14872	1.3894	-1.725	-0.6293	-3.4684	1.343	4.0755	-0.97308	0.56184	-1.1466	-0.43729	-3.8632	-0.1402	-5.0072	-5.2507	-2.0539	-3.5586	-4.5849	-0.93247	2.4026	-0.59942	5.9833
-14.302	-11.325	-18.264	-11.857	-13.743	-11.892	-9.5662	-14.342	-12.11	-15.179	-14.937	-15.078	-15.152	-16.777	-15.504	-14.666	-11.746	-12.992	-14.508	-12.678	-16.79	-14.339	-13.645	-16.517	-14.087	-17.183	-14.649	-16.482	-10.267	-18.144	-12.276	-9.8467	-16.263	-17.063	-11.382	-8.5162	-14.849	-12.577	-14.276	-10.896	-13.231	-12.609	-12.679	-18.141	-12.517	-15.661	-12.867	-12.085	-16.641	-9.6028
-7.6007	-9.9272	-6.203	-1.7323	-2.9913	-3.7139	-5.3116	-3.5846	-2.3806	-6.7954	-4.0729	-8.1641	-1.222	-1.3709	-1.2207	-6.1209	-3.2447	-2.1401	-5.2776	-5.8494	-6.9532	-7.0051	-5.4994	-4.3413	-4.6311	-2.8738	-2.4316	-1.169	-7.8228	-3.2949	-3.9035	-6.2826	-2.7647	-2.5048	-8.6669	-2.8361	-4.5369	-3.8803	-4.9178	-4.23	-3.6548	-6.189	-5.6898	-5.776	-9.1903	-2.5076	-4.2463	-6.2732	-6.803	-12.826
4.8252	0.63353	8.2942	5.4065	4.1256	4.2837	5.2941	2.8056	9.158	7.5763	4.2705	6.8246	4.652	-2.059	7.3104	2.4123	4.2741	4.492	9.5607	1.9852	1.8545	6.0452	6.1294	-1.5761	1.3057	3.2578	4.2691	4.7103	1.3641	6.6778	5.8361	4.6866	3.0197	6.6671	3.8473	5.0518	7.2594	5.1767	4.5536	5.0771	3.7478	2.6085	7.7095	1.2913	8.6082	2.397	4.5646	7.3935	1.7458	2.6739
-6.1959	-3.7022	-6.5105	-10.001	-1.1519	-3.1971	-9.6276	-10.696	-7.3573	-10.737	-6.4522	-7.6881	-5.0669	-7.9646	-5.8511	-6.4335	-8.9909	-5.0635	-7.8012	-3.5489	-4.8781	-9.9939	-10.432	-9.8919	-2.5859	-7.0443	-6.5756	-7.2297	2.7832	-3.2974	-7.248	-5.4546	-4.6563	-6.2672	-6.1526	-4.2704	-4.8944	-6.9754	-7.4145	-1.2352	-5.0342	-4.3297	-7.8334	-3.2044	-5.8168	-7.5067	-7.9778	-4.346	-4.1861	-8.5264
-19.372	-13.727	-14.069	-14.092	-15.193	-13.344	-14.296	-12.057	-12.278	-15.556	-14.426	-7.499	-14.659	-17.533	-12.263	-13.388	-13.768	-13.033	-18.589	-13.642	-12.9	-17.598	-12.118	-15.834	-15.01	-12.12	-15.89	-16.436	-14.147	-18.078	-16.569	-12.16	-16.83	-15.658	-12.651	-11.962	-17.26	-12.557	-12.843	-16.584	-14.084	-13.872	-14.983	-8.4192	-17.199	-14.848	-15.698	-15.014	-16.786	-18.487
-7.8912	-6.3907	0.20285	-10.64	-7.8322	-3.8766	-3.9176	-1.359	-4.8376	-0.72088	-10.767	-4.1248	-2.2497	-2.7842	-4.5261	-4.9863	-1.0474	-4.2189	-0.29532	-1.5289	-4.3938	-4.7422	-1.819	-3.9428	-2.2549	0.48549	-6.3601	-3.3958	-4.838	-9.9803	-4.6748	-6.8848	-2.2358	-2.8043	-1.7039	-1.015	-4.5048	-5.4446	-6.3111	-6.7324	-0.38237	1.4243	-3.2209	-4.9376	-7.1614	-6.0326	-6.5535	-4.0138	-5.5413	-4.8747
-3.7663	-3.1513	-0.96475	-1.6155	0.36834	0.027442	-5.033	-3.7771	-4.99	-2.9643	-3.9897	-1.1758	3.5523	-1.2823	-1.8125	0.091454	-4.0292	-5.351	-0.415	-2.6283	-4.5002	-1.1192	0.6246	-2.5892	-6.6633	2.7569	-3.8373	-2.035	-1.2704	-2.2686	0.90185	0.83458	-7.1602	-8.2642	4.3847	1.8191	-0.35894	-3.7955	-3.1112	1.0561	-1.2851	-1.8252	1.0413	-5.0342	-1.3673	-7.3006	-0.68704	-2.9164	-1.8412	-4.8208
-10.104	-10.113	-9.9334	-12.138	-9.9409	-6.9771	-5.9008	-7.9994	-11.177	-9.4594	-9.8727	-11.734	-9.1078	-9.9929	-8.4326	-8.9171	-6.9375	-6.2114	-7.8384	-9.8076	-8.3031	-9.0869	-10.988	-10.019	-6.75	-10.376	-11.936	-6.7881	-7.6496	-2.5464	-10.527	-9.3299	-8.6086	-12.911	-8.5623	-4.8173	-10.535	-7.6095	-8.7703	-8.1189	-6.9288	-5.6281	-10.408	-11.5	-11.302	-15.769	-6.6564	-8.9348	-12.533	-10.242
-15.101	-15.497	-13.176	-13.075	-12.426	-16.238	-14.92	-12.301	-11.446	-14.536	-15.634	-15.363	-13.416	-17.808	-16.504	-9.7902	-15.359	-10.995	-13.428	-17.368	-12.795	-12.137	-16.917	-15.838	-9.8632	-16.591	-11.746	-17.509	-19.774	-13.845	-14.876	-14.689	-16.78	-15.19	-12.699	-19.269	-17.363	-13.127	-18.163	-13.848	-14.017	-16.628	-13.407	-18.043	-14.798	-15.364	-14.132	-19.878	-15.933	-13.449
-10.488	-8.7481	-11.701	-9.3683	-9.4791	-12.033	-11.735	-12.178	-12.705	-10.841	-11.473	-8.6385	-8.6703	-13.451	-15.781	-10.501	-11.398	-14.073	-10.668	-10.973	-6.96	-13.86	-9.452	-9.8464	-10.418	-14.078	-5.8998	-12.788	-11.265	-10.278	-9.2435	-7.966	-13.197	-12.398	-10.817	-12.083	-11.631	-14.761	-8.7229	-8.7068	-10.847	-8.8023	-13.52	-16.048	-9.7777	-14.245	-12.505	-9.2055	-9.6761	-15.637
-6.5036	-5.6008	-2.0833	-2.455	-3.5315	2.7318	2.4019	-7.2753	-4.0451	-7.9697	-5.0013	0.71918	-3.6527	-4.3093	-1.2274	0.50637	-4.3857	-0.82599	-2.4767	0.038986	-3.9042	-7.7894	-1.619	-2.505	-3.1055	-4.534	-2.4072	-1.6959	-8.4941	-6.3475	3.3266	-5.0794	-4.6576	-4.3828	-2.4394	-6.1578	-7.0089	-0.81375	-7.0418	-4.7283	-5.263	0.25382	-4.6134	-2.7986	-2.7828	-3.4646	-1.2125	-2.5287	-1.6272	-0.57538
-11.144	-9.8209	-12.76	-10.27	-10.829	-11.149	-15.482	-13.745	-4.7787	-16.651	-14.708	-7.9169	-13.615	-9.8425	-8.6632	-8.5548	-13.259	-12.97	-10.313	-9.9225	-10.859	-11.454	-8.7134	-15.289	-13.93	-8.816	-15.762	-11.967	-10.367	-10.683	-13.874	-14.644	-13.018	-16.617	-15.308	-14.512	-11.008	-13.811	-9.9128	-10.371	-6.8269	-9.8176	-16.938	-14.218	-8.4647	-10.98	-12.678	-12.901	-9.2187	-6.6764
-13.593	-14.109	-11.695	-11.525	-11.534	-11.09	-13.802	-11.649	-9.6449	-13.518	-18.673	-12.073	-14.435	-14.235	-12.885	-9.9299	-14.839	-9.3337	-9.1915	-12.239	-10.959	-17.442	-14.205	-13.207	-11.311	-11.792	-11.434	-15.442	-13.896	-13.349	-14.014	-10.57	-10.11	-9.5078	-7.7	-11.922	-15.504	-12.849	-12.799	-12.5	-11.213	-11.587	-9.6029	-11.597	-9.2928	-11.717	-18.009	-17.229	-7.8231	-14.36
-11.126	-14.319	-10.476	-15.11	-10.184	-6.5176	-9.5599	-12.146	-10.274	-8.2143	-9.1718	-11.525	-9.8212	-6.3607	-17.427	-10.664	-4.2363	-7.6126	-6.2405	-11.381	-13.126	-9.7024	-12.537	-10.098	-11.927	-9.6113	-15.713	-10.67	-11.199	-10.577	-8.439	-9.1701	-10.999	-12.051	-5.2328	-8.4924	-11.404	-13.363	-10.779	-15.268	-11.177	-9.5339	-13.074	-13.46	-10.906	-11.273	-9.9636	-12.646	-8.8569	-8.1004
-0.7157	-6.9928	-4.6633	-6.1982	-0.25103	-6.7425	-7.3291	-8.8916	-8.5437	-4.1536	-2.5368	-2.6818	-7.0926	-1.8185	-4.3409	-0.23169	1.2643	-4.9152	-9.1371	-2.6282	-2.8362	-3.5978	0.44329	-0.01218	-7.245	-6.4568	-3.4405	-3.5579	-7.2805	-5.1621	-7.8478	-1.5245	-8.1402	-3.2107	-5.4917	-2.1771	-8.7273	-6.1318	-9.9737	-6.8773	-9.6235	-10.51	-0.78493	-2.8785	-3.289	-7.1711	-7.8144	-11.502	-6.0351	-6.3088
-6.9565	-13.091	-11.576	-11.329	-9.8314	-13.851	-6.4354	-12.934	-14.03	-11.732	-11.444	-12.512	-7.8985	-10.038	-10.125	-10.133	-12.791	-12.636	-10.322	-11.924	-14.101	-14.356	-8.2733	-10.082	-13.992	-13.122	-9.904	-9.735	-8.2445	-12.166	-10.523	-9.814	-13.552	-10.611	-9.744	-17.403	-11.469	-10.607	-15.333	-17.096	-12.289	-12.779	-8.8465	-7.6673	-12.162	-13.883	-9.2596	-7.3962	-16.669	-12.235
-23.005	-27.729	-20.779	-18.605	-18.921	-21.368	-22.331	-21.017	-19.634	-19.698	-21.312	-19.881	-22.364	-24.422	-22.978	-20.85	-21.17	-24.362	-21.436	-21.023	-21.266	-20.369	-24.801	-23.746	-21.902	-27.897	-27.036	-22.26	-17.324	-24.462	-21.383	-23.578	-23.737	-20.244	-17.991	-23.076	-23.451	-19.117	-21.27	-21.367	-19.894	-21.479	-23.73	-20.421	-21.731	-21.171	-23.044	-22.995	-21.353	-22.179
7.7822	8.8103	4.9015	7.0124	4.6743	3.8862	5.3736	4.6187	3.3961	5.5846	4.9043	3.804	2.82	2.2975	1.6793	3.5619	8.4299	5.2103	4.4465	10.38	3.8008	6.6613	0.99473	1.67	6.8102	1.6591	5.2882	9.0053	4.3299	5.7576	3.7723	6.2401	5.0589	0.21549	4.5444	10.143	4.9156	9.8145	4.8062	3.6694	-0.20865	5.053	3.2478	9.1499	2.2024	4.0361	10.147	1.4522	7.0479	6.8933
-7.7086	-7.446	-6.4731	-7.1739	-8.3631	-9.7259	-12.695	-9.8028	-10.546	-11.145	-6.2877	-3.9146	-4.9987	-7.1778	-7.9305	-10.933	-5.6725	-7.1076	-5.5943	-4.0523	-8.1944	-10.345	-9.8484	-8.212	-13.663	-11.981	-8.3496	-13.257	-8.5093	-12.463	-12.456	-9.745	-6.026	-4.118	-8.2044	-12.353	-6.5793	-8.2035	-7.5315	-8.6938	-6.1086	-5.2022	-11.72	-3.7983	-11.226	-8.3699	-10.061	-11.234	-9.1869	-9.6777
2.3051	3.1242	-0.18367	0.84556	1.6891	-4.3554	-1.6503	3.6509	-2.2994	-2.1645	0.563	-2.731	1.3469	1.8035	4.3166	1.2446	1.3665	0.19475	6.2353	0.77276	1.6396	-3.2947	2.3022	2.2331	-0.29751	0.35797	-0.33422	2.767	-0.82682	-0.87493	0.289	2.118	-2.2531	-0.89296	0.76076	-0.1409	-2.075	-0.155	4.3135	2.9776	-0.72458	-1.7901	1.9721	-0.30699	-3.2177	-1.9834	-3.3246	-1.3698	-0.9304	-0.38011
-19.642	-21.516	-23.39	-22.802	-22.66	-21.218	-20.381	-20.788	-17.707	-20.591	-24.299	-15.47	-21.287	-23.602	-21.981	-24.38	-18.291	-22.379	-15.728	-25.118	-19.92	-21.876	-21.5	-16.676	-15.436	-20.019	-18.265	-20.822	-24.852	-25.033	-18.895	-21.988	-19.099	-19.195	-21.368	-23.166	-24.074	-18.012	-24.763	-20.013	-17.832	-23.21	-21.055	-18.845	-21.572	-20.202	-17.986	-16.66	-21.939	-20.584
-3.0202	-7.4271	-6.1347	-3.8889	-6.2735	-3.7647	-2.2587	-6.1839	3.6593	-3.1717	-7.2003	-4.9495	-4.8769	-5.1471	-2.6823	-1.1316	-5.2945	0.48257	-1.3189	1.1926	-5.2671	-3.416	-5.0914	-6.1706	-4.9582	1.3218	-7.8489	-5.109	-1.4352	-2.343	-7.8214	0.49103	-2.7614	-6.6544	-2.6324	-0.47596	-4.1775	-5.3247	-7.0076	-9.1191	-6.6069	-3.4755	-0.67166	-1.7193	-8.8925	-5.5159	-3.0691	-8.5832	-4.0126	-8.0468
9.9154	5.0754	6.5645	11.24	8.0759	8.6375	10.777	11.898	6.5249	3.4502	9.2446	13.757	6.6319	12.029	10.853	4.0084	11.771	11.354	10.644	3.4623	12.361	5.5477	13.335	8.4475	12.287	11.567	14.083	7.2479	7.0015	14.063	12.306	8.5423	9.4387	10.106	12.789	7.8949	12.502	7.7082	13.148	13.167	9.0642	11.718	10.244	7.6478	8.352	8.8326	6.5633	8.7237	8.8563	7.071
-5.8069	-8.3382	-3.7117	-2.2361	1.7789	-8.121	-2.9498	-7.6411	-3.5375	-4.1667	0.77998	-2.9167	-1.7759	-5.6628	-6.0952	-2.8145	-2.1571	-1.2394	-3.1397	-5.6104	-2.6901	-6.9985	-5.9728	-3.9236	-1.2589	-4.5861	-3.5165	-5.3085	-1.1958	-1.6174	-2.6008	-3.1776	-3.2301	-5.8631	-5.9122	-7.7372	-1.2517	-4.5503	-6.5446	0.84045	-5.0024	-2.781	-4.3449	0.15497	1.8906	-4.0709	-1.5276	0.80742	-5.8953	-2.6744
-18.562	-26.701	-23.363	-19.334	-20.609	-23.761	-19.19	-25.911	-19.761	-17.281	-20.646	-20.768	-22.863	-21.616	-21.448	-21.104	-18.941	-24.462	-25.029	-23.085	-22.13	-17.724	-23.669	-18.53	-18.158	-23.937	-22.31	-17.775	-19.783	-18.523	-23.957	-22.834	-23.188	-24.731	-22.077	-21.507	-21.511	-24.966	-20.072	-28.01	-13.265	-20.493	-21.277	-28.35	-22.044	-19.845	-18.618	-19.074	-24.027	-21.003
-2.6833	-10.21	-1.8799	1.0388	-3.3932	-0.88715	0.020717	-4.543	-0.75615	-2.4154	-5.0056	-4.1093	2.4536	-5.8094	-3.5707	1.6863	-0.16451	-1.9557	1.3524	-3.9824	-5.1912	-3.5374	0.15564	-3.2318	-4.3608	0.96975	-2.8634	3.8053	-2.1484	-2.9096	3.2331	-6.1619	-0.24804	-4.6396	-3.8509	-2.7034	-0.81289	-3.0258	-1.5298	-5.9811	2.5908	-2.9034	-4.5212	-7.0629	-2.4785	-0.78267	-1.1128	-3.3234	-4.3679	0.46379
-15.57	-14.912	-11.159	-6.7256	-7.4388	-8.0592	-8.0178	-7.6949	-11.861	-14.395	-12.828	-8.7508	-14.008	-8.4599	-8.491	-3.9745	-9.6159	-11.25	-10.056	-13.713	-12.803	-9.8287	-10.912	-12.158	-12.934	-12.591	-10.94	-8.135	-8.8347	-9.8164	-8.8807	-3.6767	-13.433	-8.7061	-8.6114	-13.568	-15.39	-17.431	-8.5691	-11.956	-12.901	-11.391	-10.89	-8.1487	-2.1598	-8.1548	-6.4235	-13.312	-8.9549	-11.795
-4.1444	1.5515	-1.4837	0.54261	-2.3956	1.0762	-3.0994	-1.9234	-6.1673	-5.3584	-2.4141	-3.9283	-4.8378	-7.1252	-0.027326	0.035947	-2.1738	-2.3264	-1.1731	0.063719	-5.0196	-6.8673	1.306	0.90979	-4.1381	-1.7626	-3.1799	-6.5207	0.59308	-1.5994	-4.3124	-3.0549	-2.6799	-2.7644	0.94469	-5.5937	-0.62038	-5.9011	-1.2172	-2.6157	-7.7597	-0.35804	-3.0073	-3.9119	1.0834	-6.4399	0.4431	-1.5336	-1.9067	-0.62008
-1.7505	0.54271	-0.0032045	-2.3273	0.18981	4.689	2.1601	0.94536	-2.1467	-2.0155	0.56448	-1.0004	4.4115	2.3234	0.2423	2.1862	-2.9354	-1.0877	6.4564	4.974	-0.84579	2.42	0.88042	0.61587	-2.0524	2.9133	6.6813	5.3248	2.0114	-0.10736	4.9819	5.6117	2.1935	0.30865	1.9934	1.0975	1.9395	-1.1432	1.9234	2.9531	0.4985	6.2817	0.47246	-2.8976	2.1962	2.6482	3.2949	2.9142	3.9482	-0.028655
1.1127	1.6653	6.225	2.1578	-3.0321	-1.3238	1.0443	0.64119	-4.589	-2.0351	-1.7429	0.31328	1.5531	-6.0375	-4.6561	-0.32751	4.4661	-1.2709	0.96359	4.1007	2.4786	-2.6901	-1.7402	1.3151	-0.19686	1.7042	0.019032	-1.0798	2.4732	0.52886	-0.69664	2.0942	1.9506	0.46647	0.75052	2.2256	1.4238	-0.94812	0.69227	-0.41143	1.3671	-0.55436	1.8202	4.7969	-2.9682	-1.3841	4.7947	-0.23601	0.39351	-3.3039
-16.533	-17.782	-11.31	-16.898	-15.74	-15.205	-14.324	-13.423	-15.325	-10.29	-16.417	-11.861	-15.675	-14.524	-17.85	-10.812	-15.051	-16.017	-21.259	-14.734	-13.564	-15.282	-11.986	-11.379	-12.048	-16.472	-10.27	-10.975	-17.372	-16.758	-14.295	-8.7341	-16.111	-11.327	-11.525	-14.269	-13.984	-18.406	-13.617	-12.731	-14.667	-14.335	-18.623	-10.875	-16.433	-19.038	-10.534	-14.122	-12.263	-17.561
9.1768	8.6423	9.3145	7.8385	6.5254	6.4981	9.2499	6.7104	13.638	11.23	9.3307	9.7889	13.076	4.7973	9.0709	13.863	9.0631	11.047	10.807	8.7276	15.708	5.6964	9.2027	7.7702	5.4003	11.47	11.512	5.8432	10.64	3.447	8.6455	10.561	9.6117	7.8731	9.9609	6.6266	8.683	5.0128	10.41	12.327	4.3755	9.835	5.8645	13.804	7.2529	12.296	7.8739	10.546	13.308	9.1938
1.101	5.0043	5.9762	7.2842	5.7071	12.118	4.8769	7.8676	4.4241	5.4645	3.3962	3.062	5.6292	6.4808	7.5031	5.0293	5.2723	3.7178	5.6775	3.9416	2.9448	6.5102	1.2591	4.6503	3.1195	6.6596	5.6096	10.94	3.8595	5.0028	4.5785	5.8208	1.379	7.1982	0.17208	9.4272	8.6526	8.9006	12.66	4.5165	-0.43324	7.283	5.0084	5.18	4.734	7.7528	7.7049	10.455	2.4761	3.929
6.7197	8.4889	7.1311	9.2577	8.945	7.5112	6.0338	5.1363	9.6083	7.4893	8.321	8.8827	7.4646	1.9428	7.758	9.5626	3.6289	10.6	8.1108	8.5798	10.789	5.7529	10.611	8.563	8.0805	12.796	10.528	7.3574	6.3853	8.6843	10.726	7.1462	4.1976	10.519	3.1863	8.3399	4.6343	4.2488	8.8446	6.245	8.2702	3.7226	10.9	7.9586	12.165	6.2607	12.375	5.0189	8.597	7.7145
-10.914	-8.1904	-5.0279	-10.76	-10.481	-9.467	-15.97	-8.9514	-8.6604	-8.3226	-8.6417	-11.541	-5.191	-12.313	-9.8302	-10.855	-11.302	-17.36	-6.831	-8.5581	-14.507	-8.7372	-11.371	-8.828	-12.573	-16.281	-10.655	-7.6206	-11.245	-12.998	-10.935	-10.25	-3.5065	-13.844	-9.6591	-8.6472	-9.9976	-8.7754	-11.628	-12.253	-12.028	-7.6499	-14.247	-11.479	-7.9939	-11.942	-12.476	-11.396	-7.532	-11.513
-0.30658	-0.27322	-3.8423	-1.369	-4.8468	0.48178	-3.286	-2.534	-3.2609	-2.6071	-0.39254	-0.97783	-0.76698	-2.8144	-1.0117	-3.1592	-2.7432	-2.4645	-6.5553	-1.7015	-2.1666	-2.7075	-5.983	-2.6946	-1.3298	-0.51025	-6.875	-3.0276	-3.13	-3.5036	-2.8779	2.4438	-2.2424	-3.7412	-2.0508	-6.2453	-7.8583	-2.9353	-1.2769	-0.52647	-3.1025	-3.6537	-0.85572	-3.8389	-1.6337	-0.60387	-2.4538	1.3892	-6.9342	-2.144
1.6967	-1.12	-1.1254	-0.23351	-3.0014	2.9053	8.7971	1.3546	0.17033	-4.0059	4.3096	2.7396	3.3832	3.4399	0.39957	1.1485	2.4544	0.84928	8.7491	-5.266	0.55564	-2.2175	1.5017	6.6449	-2.8283	2.8078	2.093	-0.096437	2.97	2.8403	0.36021	3.5585	2.8429	1.3277	5.0438	3.1079	0.16448	1.8597	3.2877	-2.6213	3.7595	0.79808	0.8692	1.5758	2.6214	4.7821	0.29904	2.5822	2.9181	3.6944
10.609	6.2315	7.9308	2.0454	9.9725	11.954	6.1151	7.2899	8.1408	8.683	7.9645	10.204	8.7278	9.172	8.7791	3.6919	7.584	8.4839	8.6983	8.9669	12.051	12.102	11.603	6.6119	11.106	7.5027	8.58	5.5419	6.3129	14.348	7.1693	9.0718	11.045	2.7502	5.7274	13.465	11.533	6.2397	10.144	10.693	11.003	13.412	7.2038	5.8176	9.9959	5.9798	10.377	6.8348	2.8781	9.672
-1.929	-3.3554	-6.8054	-1.994	-5.7088	-2.5391	-6.4603	-3.2511	-1.5997	0.90503	-1.9034	-9.2068	-3.6305	-2.16	-3.4605	-1.0506	-0.1541	-1.4833	-1.3004	-5.4761	-7.4344	0.20984	-3.9409	-2.8965	-0.71765	-3.2437	-7.544	-3.3176	-4.6014	-5.7022	-4.825	-1.9653	-5.7135	-3.0975	3.3497	-0.37078	-2.3796	-2.9014	-2.211	-4.5972	-1.2586	-2.681	0.49838	-4.208	-2.7518	-0.56125	-2.9099	-3.0219	0.075872	-2.0714
-13.754	-12.297	-11.177	-8.6888	-12.629	-12.672	-6.2128	-8.5197	-12.819	-9.7221	-11.126	-14.986	-8.9082	-13.344	-14.728	-16.483	-13.003	-12.076	-13.71	-12.448	-12.784	-17.301	-11.208	-11.919	-7.7495	-8.4056	-12.206	-15.248	-11.785	-6.4491	-10.312	-9.4617	-16.002	-17.122	-13.859	-12.561	-6.2096	-5.5197	-9.6668	-10.674	-16.374	-10.528	-12.999	-10.431	-7.6602	-10.152	-13.476	-14.449	-11.951	-7.6081
9.1356	8.7506	4.867	11.836	9.151	9.7505	8.0203	9.5414	6.6809	10.625	5.4825	9.1557	4.677	9.7539	11.123	8.2179	8.4548	8.3437	9.1597	8.4988	11.511	11.572	7.6536	10.692	10.961	11.87	10.953	10.965	7.6033	10.528	11.384	6.167	10.919	12.137	8.1609	12.566	12.555	8.9455	15.863	11.203	8.9764	9.552	6.8355	14.665	11.926	7.2664	9.942	9.0235	11.024	15.607
-0.58908	-1.2705	-3.9267	-2.6485	-7.1551	-1.9947	-0.27736	-5.6895	-7.9091	-3.9877	-6.5083	-8.0399	-4.3711	-1.0919	-2.2971	-2.7759	-2.7985	-2.827	-9.3267	-3.8826	-5.1376	-6.8157	-7.2158	-4.3945	-6.5037	-7.6716	-7.8016	-3.2439	-8.6522	-3.2617	-6.0734	-7.7502	-1.8817	-7.6102	-3.9428	-4.5362	-4.2201	-3.9062	-4.6317	-11.555	-0.59922	-6.2408	-5.6722	-9.4542	-4.7159	-6.2823	-6.6542	-7.6422	-7.4425	-5.6314
-7.2193	-13.557	-14.57	-10.446	-9.3909	-9.6484	-10.052	-2.2418	-9.2285	-10.593	-7.7359	-13.851	-6.4409	-13.012	-11.865	-12.65	-11.473	-7.4459	-10.012	-9.334	-11.457	-9.3321	-8.8282	-11.318	-6.4114	-12.123	-14.752	-8.4199	-9.4535	-7.5468	-8.0078	-8.7305	-10.141	-10.705	-8.8063	-7.4544	-5.7252	-10.087	-7.8176	-13.228	-9.7214	-9.7699	-10.804	-12.876	-11.472	-6.5978	-11.749	-10.381	-10.681	-10.567
0.88663	1.2282	-5.0134	0.32809	-2.017	-3.8146	-2.1835	-0.71808	-0.78747	3.6244	-1.6163	-0.44132	-0.084108	-0.65167	-1.8093	-2.111	-2.9446	-2.8514	2.0805	-1.82	-7.2361	-0.63984	-1.4446	1.2553	-5.1245	-2.5861	0.44237	0.15127	-4.8655	-0.11458	-3.0027	5.1736	1.4236	0.44323	-2.9162	0.70652	-0.19446	-0.74942	-4.4158	-2.5869	-3.9864	-5.6534	-4.8351	-2.3852	-0.44807	-1.3215	-2.2244	0.92587	-5.4994	-4.2351
-2.2482	-0.70571	1.6159	-1.7926	-2.0031	-2.5273	-1.9095	-2.42	0.16462	-2.5247	-0.76459	0.69553	2.9196	-2.6916	-2.5654	-0.019227	2.6478	-1.6222	-0.61162	-2.3242	1.2968	-2.737	-2.9013	-2.1112	0.49525	0.83173	-3.3549	-7.4159	-0.14539	3.4007	-4.5754	3.5045	-3.018	1.4027	0.58637	-1.538	-5.3408	-4.0922	-6.837	-2.3822	0.32762	-3.7529	0.21485	-2.313	-4.2515	-0.78504	0.70108	-1.7381	-1.7413	-1.1234
-14.063	-13.735	-9.7254	-11.483	-10.744	-11.631	-11.801	-10.127	-12.015	-12.066	-13.19	-14.524	-14.95	-12.875	-13.95	-10.617	-10.129	-13.957	-7.0155	-13.148	-13.703	-12.411	-12.387	-8.6394	-10.326	-8.6623	-11.788	-12.108	-7.9565	-15.216	-13.467	-11.171	-11.844	-16.2	-11.126	-12.325	-12.737	-12.488	-12.685	-15.311	-15.492	-7.4912	-10.455	-12.904	-8.1716	-10.829	-10.099	-13.301	-11.361	-10.641
-4.4381	-1.2179	-1.8248	-0.97472	-3.2378	-3.704	-6.8182	-4.0648	2.153	-4.2154	-5.2769	-2.7509	-4.2866	-6.0698	-4.9069	-0.58832	-2.4447	-6.7338	0.44501	1.2357	3.8055	-6.2571	-4.316	-3.7831	-1.7402	2.0989	-1.552	0.29547	-3.2996	-6.378	-2.6258	-0.068265	-1.6499	-7.7643	-3.9132	-3.3446	-7.7837	0.97825	1.4514	-2.9825	-7.3187	-3.5217	-2.5517	-0.82505	1.0535	-1.7586	-2.7102	-0.24624	-0.056678	-1.998
-11.9	-12.159	-9.18	-10.256	-12.272	-13.886	-8.8875	-11.357	-12.281	-6.9039	-9.9928	-11.03	-9.5486	-11.924	-8.0088	-16.488	-6.756	-10.572	-9.9185	-12.083	-8.528	-7.8722	-11.553	-12.776	-14.818	-17.494	-10.745	-17.289	-9.0855	-10.609	-10.543	-11.351	-9.6555	-13.676	-8.8241	-13.196	-14.538	-10.691	-9.9319	-7.282	-9.7074	-6.7256	-9.4184	-9.5307	-11.458	-14.684	-11.096	-11.729	-9.039	-11.902
-12.368	-13.083	-10.15	-13.574	-13.139	-10.724	-9.0089	-14.748	-13.095	-17.334	-14.869	-13.231	-12.471	-12.387	-13.707	-13.668	-10.855	-14.038	-11.941	-11.912	-14.261	-12.632	-18.173	-13.657	-9.1238	-16.003	-17.412	-11.492	-8.221	-13.304	-11.599	-9.8108	-10.612	-9.4026	-11.836	-12.628	-14.519	-10.394	-8.3431	-7.7876	-16.464	-14.639	-20.575	-19.213	-12.362	-14.493	-11.764	-9.7042	-18.266	-12.684
3.5615	-3.2264	-1.4464	-0.055605	-0.17181	-6.5562	-4.5305	-3.7217	3.058	-3.9248	-1.7909	-1.6132	2.5406	-0.65255	-1.5677	-1.6342	-0.010864	-1.2091	-2.1226	-0.9067	-1.9715	-9.172	5.5621	-1.0734	0.019812	-6.2278	-3.4513	-0.82056	-1.136	-2.5766	2.4641	0.24207	-2.0414	-3.0569	6.8306	-1.1904	0.33855	1.2373	0.90175	1.2699	-0.11208	-2.4792	5.2247	-0.97599	2.2019	-6.5007	-1.0877	-1.7425	-1.6167	-1.8635
-15.906	-11.8	-15.389	-11.602	-16.308	-16.56	-19.631	-11.923	-12.804	-14.731	-13.375	-16.723	-16.641	-11.561	-16.561	-11.816	-14.798	-13.444	-18.639	-13.196	-16.027	-10.346	-10.761	-12.714	-14.581	-11.777	-13.248	-13.368	-17.24	-10.885	-12.865	-13.182	-10.376	-14.894	-10.77	-14.433	-13.344	-15.016	-14.338	-13.314	-14.66	-11.083	-14.038	-12.274	-13.237	-14.244	-10.768	-10.689	-16.064	-10.083
-12.887	-10.071	-11.359	-11.191	-9.4514	-8.8102	-5.0273	-7.0944	-7.5138	-10.79	-9.777	-12.022	-14.178	-8.3048	-11.861	-8.5858	-12.424	-7.0764	-12.133	-15.53	-9.6239	-11.415	-8.926	-13.003	-8.7927	-12.107	-9.7047	-8.422	-9.1964	-13.831	-13.012	-11.096	-11.395	-13.617	-16.131	-13.903	-9.9657	-14.004	-12.631	-12.64	-14.624	-12.016	-13.579	-11.278	-12.752	-10.263	-10.531	-6.3459	-17.013	-9.0962
7.1035	11.626	6.0072	10.43	9.875	12.813	7.1733	6.6325	12.264	4.3126	10.68	6.7088	12.714	4.3607	7.8953	5.6044	7.7639	10.077	7.989	8.301	12.448	4.0396	6.0887	9.2536	10.715	10.811	12.269	8.085	9.7857	7.463	2.0783	12.884	7.9065	14.984	5.1022	14.137	6.8371	4.6205	12.284	11.285	5.975	7.2059	9.6973	8.0026	11.358	6.4685	3.7218	6.589	6.7136	4.5865
-5.7593	-6.163	-3.9656	-10.107	-5.7715	-4.6636	-2.8808	-2.7401	-3.2132	-6.7991	-4.8049	-4.1667	-6.7742	-5.0101	-4.2489	-4.2016	-4.8706	-7.7398	-2.7448	-2.4241	-8.193	-3.8471	-3.2894	-4.6624	-4.7863	-2.4847	-3.5186	-6.4859	-4.1309	-5.669	-11.542	-3.8323	-3.4084	-2.3347	-10.23	-3.3834	-8.1726	-3.386	-4.8244	-2.5629	-6.9168	-2.4532	-7.957	-6.247	-8.0623	-2.3905	-10.042	-6.3241	-5.1767	-4.7231
-0.96911	1.8113	0.19266	-1.5581	1.451	-3.3375	-3.0738	-4.1018	-3.9734	-0.22208	-3.3389	-5.707	-5.0221	0.68145	-3.8462	-3.799	-0.45839	-2.3159	0.2448	-4.7249	-4.8389	-1.766	-1.7135	-2.9743	1.6819	-4.9501	-1.8681	1.9408	-5.7017	-0.99241	-2.488	-5.6405	-3.9442	-5.1034	-0.48191	0.78005	0.48715	-1.6291	1.8819	-1.4755	-5.1974	-1.2485	-2.1946	-0.20447	0.60804	-2.3187	-0.965	-0.15145	-4.3071	-3.397
-11.355	-12.692	-11.178	-14.238	-10.082	-13.869	-13.594	-9.1122	-13.146	-15.194	-12.032	-12.14	-9.8986	-9.5597	-13.089	-17.032	-13.915	-12.025	-14.661	-14.745	-11.722	-13.343	-11.868	-12.464	-15.53	-14.086	-14.183	-15.263	-12.213	-11.45	-11.43	-9.8373	-13.229	-12.718	-15.682	-10.483	-15.068	-14.468	-9.6529	-17.714	-14.247	-16.187	-13.932	-8.824	-11.41	-16.849	-12.574	-13	-14.202	-13.849
-2.6527	-1.1744	-1.6701	-4.9152	-1.9796	0.5626	-1.7544	-0.89279	-0.75288	-1.359	-1.0568	-3.2176	-1.7168	-0.73347	2.4899	-0.11515	-2.0903	-1.5032	-6.1634	-1.0187	-0.13176	0.11328	1.5945	-5.6597	-3.3261	1.4973	1.2014	-4.1978	0.70445	2.9313	-1.2217	-1.411	-1.6204	-0.10347	-2.7542	5.0252	-2.3855	-2.919	-1.2621	-4.3619	-2.2017	-5.0319	0.286	0.74371	-4.3707	3.5077	-3.9464	-4.1516	-0.37473	0.41938
1.0159	-2.098	0.12438	-1.9489	1.0231	-4.9837	-4.6027	-1.865	-1.4258	0.87076	-3.7864	-6.6557	-3.2279	-2.0578	3.1351	3.4832	1.3998	-1.2721	1.1675	-0.93704	-4.3875	-2.1406	-1.7948	0.52399	1.6457	-8.7299	-6.829	-1.5042	0.032826	-2.5632	-2.8825	2.313	-0.645	-1.9292	-1.0175	-2.3393	1.9548	-6.1268	1.5258	-4.5466	-3.6204	-2.0197	1.0204	0.88523	-3.3381	-2.3241	-2.0306	-0.0013463	0.43269	2.2462
-1.47	-2.5298	-5.0648	0.18933	-7.6096	-8.2477	-4.316	-3.2981	-3.9256	-0.79141	-2.8514	-2.0021	-1.7028	-1.1754	0.53088	-0.90226	-2.1482	-1.5917	-3.9199	0.01103	-1.3892	-2.1387	-1.5287	-6.483	0.34028	-4.3016	-4.2284	-6.1226	-2.2408	1.4688	-4.5025	-0.30505	-5.3747	-4.92	-2.1837	-1.4515	-0.13816	-5.4371	-3.5469	-1.8679	-6.0471	-5.0053	-4.5654	-2.5165	0.26877	-5.6321	-1.8698	-2.3534	-3.2863	-3.5095
-4.4442	-0.49778	1.594	6.7044	0.10922	0.10586	0.99543	-3.0527	4.0858	-4.5626	2.7679	4.2169	6.0337	2.855	1.3106	7.6799	7.2444	0.84525	5.0938	2.5219	-2.77	4.4039	6.1523	1.8415	3.7369	-0.69967	-1.8383	-1.9557	3.2314	0.14773	4.8555	2.4838	1.3746	3.6972	0.026778	1.0709	0.58424	5.6508	1.3747	-1.275	5.452	-3.2475	-0.50795	1.9124	-1.1538	-2.8765	3.9158	2.7198	-1.8318	-0.65985
-9.6868	-9.4542	0.60686	-8.8068	-7.2658	-9.6222	-11.094	-9.2922	-10.143	-8.2193	-10.323	-6.0667	-7.5353	-5.3459	-9.4092	-14.258	-10.48	-10.892	-9.3069	-9.8401	-8.0519	-12.504	-9.345	-9.2678	-13.993	-7.0674	-8.0677	-10.23	-6.8817	-11.266	-7.6711	-9.8146	-10.412	-9.1501	-10.651	-7.7655	-3.7781	-13.96	-3.2716	-4.4112	-10.528	-5.8917	-9.259	-7.2798	-7.7962	-9.0717	-7.2374	-10.409	-12.485	-11.171
2.0994	-1.0727	0.054114	4.367	-4.6618	2.6708	-3.182	6.3074	2.4682	-1.8012	0.3106	-1.1304	-0.45461	-5.3101	-1.5464	-0.58893	-0.045091	-1.1632	0.969	2.0592	-2.4007	-3.6749	-4.2524	-0.70604	-0.10683	1.8005	-1.2904	-3.0034	-2.3145	-1.045	-1.919	0.81649	2.3785	-2.4715	-2.2703	-0.48907	-4.6507	0.33307	2.0151	0.90634	3.7406	3.3235	4.1003	1.5851	3.8529	2.2379	-1.5349	3.1984	-0.55808	1.9592
9.2844	5.7347	4.2986	3.34	5.3947	4.4742	3.6918	8.5025	8.0558	4.249	3.0158	4.9867	5.5092	7.1578	4.661	4.4469	3.023	7.076	1.5626	2.8513	5.395	1.0591	5.0563	2.8651	11.817	6.4382	3.7893	4.928	8.9901	4.1097	4.3362	3.1477	1.0313	7.531	5.2138	2.5764	9.4315	4.3449	3.6184	9.6671	4.8467	5.7718	6.4611	3.2717	6.1738	1.4155	3.9866	0.81151	3.9646	7.8589
-2.7872	-0.95253	-4.9324	-2.7128	-2.4656	-5.639	-0.053594	-2.8812	0.48032	-6.223	-2.3976	-2.1469	-0.38582	0.95507	-7.5729	-1.205	0.36615	-4.7264	-2.2284	-3.5617	2.2002	-5.1076	-6.0664	-5.0328	-2.5048	-2.163	-1.1342	-3.2747	-2.0779	-4.4557	-1.9805	-1.4695	-3.4794	-1.6524	-1.2727	-3.5643	-9.6348	-2.3995	-0.18004	-0.70028	-4.3042	-0.32552	-2.9882	-2.4479	-4.2614	-3.6942	-1.9391	-4.2317	-1.3923	-4.6973
-3.375	-3.9056	-2.5597	-4.2464	-8.5121	-9.9663	-5.1383	-1.9782	-4.5384	-8.0363	-5.7859	-5.2704	-4.8615	-4.2273	-4.7582	-4.7753	-5.8664	-9.7361	-2.2368	-2.0358	-6.3204	-2.0977	-4.1117	-2.1297	-5.2131	-6.5941	-1.671	-8.7506	-5.6876	-5.4028	-3.9798	-0.70407	-5.3531	-0.80082	-3.7749	-3.237	-5.2894	-1.9778	-2.1126	-1.7332	-2.8929	-7.5682	-8.1341	-7.1871	-5.3068	-5.6313	-3.8813	-6.2957	-2.8838	-5.4671
-9.393	-13.855	-11.948	-12.283	-13.646	-11.273	-15.938	-13.507	-13.763	-11.853	-11.256	-17.651	-18.599	-10.841	-18.327	-13.124	-14.093	-13.878	-14.987	-14.289	-14.491	-9.9923	-13.828	-13.372	-13.062	-10.894	-14.703	-20.966	-11.725	-12.478	-14.629	-14.578	-9.1919	-18.074	-18.623	-14.069	-16.404	-13.882	-15.599	-16.499	-16.714	-15.925	-18.168	-15.006	-17.574	-16.605	-15.354	-9.3942	-12.611	-13.559
-11.477	-11.586	-12.17	-12.261	-11.401	-4.9534	-8.6307	-11.177	-9.6743	-16.171	-11.282	-8.0453	-13.095	-4.5403	-11.555	-7.0109	-14.868	-12.305	-10.994	-11.704	-15.899	-9.4616	-11.141	-13.559	-11.235	-10.034	-6.3707	-14.829	-12.584	-13.934	-9.5382	-11.18	-14.187	-9.7494	-8.408	-12.512	-7.9167	-9.373	-12.836	-14.506	-8.2423	-10.811	-12.052	-11.238	-13.479	-13.737	-8.2999	-8.5924	-7.2877	-12.175
3.0647	4.6188	-0.24833	5.7628	3.8619	4.5219	0.98332	0.6494	0.94865	-1.1531	0.17784	4.8912	5.7819	6.2807	7.0943	4.5888	1.9228	3.7252	1.6592	4.7852	0.91952	2.3445	2.348	-0.69859	2.4162	5.0678	4.3436	4.5944	-1.0658	-0.63636	3.031	5.2745	0.75081	1.4978	5.5111	0.16982	4.0545	1.4764	1.2343	2.9343	5.4416	-1.2577	3.5412	5.8401	0.59949	1.7584	3.103	-0.59331	3.6376	3.3606
-2.0516	-0.017874	2.6221	0.11678	-2.044	-0.77189	-4.5961	-2.2824	-5.901	-0.50989	-1.2798	-1.7712	-6.5542	-0.88983	-4.6893	-2.5657	0.66584	-2.6088	3.3962	2.429	1.4494	-7.3074	0.71121	-5.98	-3.3489	-6.2947	-2.9881	-3.2972	1.0346	0.84963	0.14763	-1.1964	-1.3015	-3.3867	-2.8367	-6.6482	-5.1777	-2.6347	2.761	-4.139	-4.0231	1.9765	-2.6501	-1.1392	-2.8817	0.84137	-3.7546	-0.46502	3.6757	0.89644
-13.269	-13.063	-14.804	-9.6549	-12.339	-13.975	-16.75	-9.5598	-7.4336	-11.681	-16.002	-8.3381	-15.956	-12.015	-12.869	-12.862	-14.149	-22.004	-14.746	-18.226	-5.8582	-12.655	-14.085	-16.259	-17.764	-11.671	-12.464	-14.284	-14.637	-15.825	-12.421	-12.574	-14.45	-11.186	-15.019	-16.623	-13.297	-14.639	-13.401	-11.135	-10.922	-12.172	-18.74	-15.929	-11.713	-15.396	-22.477	-10.028	-16.439	-15.184
9.7703	4.8633	10.275	5.3513	7.4783	8.0204	3.5593	6.837	9.4402	5.5435	7.4902	3.8877	6.362	11.75	3.6572	8.1221	6.3361	2.2129	4.7111	8.2596	4.2575	7.7069	8.7638	10.426	9.4913	12.726	6.2159	8.6541	7.9373	6.7932	4.5429	7.3189	10.133	5.5096	8.5672	5.5258	9.0907	11.774	6.7478	6.2696	3.2661	5.407	8.4583	9.2719	9.6041	4.6068	7.4168	5.164	6.7383	7.4003
-13.391	-12.271	-8.7802	-14.89	-16.229	-12.021	-14.276	-13.872	-13.556	-14.845	-14.667	-12.48	-9.8499	-12.427	-13.459	-16.218	-7.683	-11.24	-10.755	-13.08	-8.888	-10.137	-8.9198	-10.844	-13.234	-11.297	-11.656	-15.475	-14.267	-11.809	-15.068	-13.704	-12.641	-15.083	-8.5126	-8.3924	-14.583	-8.2832	-14.519	-7.1276	-9.257	-8.6343	-8.6976	-10.858	-12.911	-9.6462	-12.375	-13.402	-11.48	-13.012
-1.7071	-2.4414	-5.0311	-5.2536	-3.9788	-6.0308	-2.4209	3.5385	0.17347	1.6476	0.92389	0.29491	-4.1518	1.998	-0.51703	-1.4111	-3.6886	-3.871	1.0726	-6.5254	-5.6973	-3.0871	-0.66829	-4.2297	-3.269	4.8866	-1.0495	-3.667	-4.2373	1.9313	-3.5261	0.11113	0.9146	-1.7015	-1.2482	-0.080683	0.23582	-4.3426	1.0172	-2.1036	-0.79186	1.7738	-1.61	-4.0286	-3.3648	0.64129	0.11693	-4.6833	-0.18998	1.6609
-0.57647	1.6378	-5.9341	-0.48555	0.27322	2.4665	-3.4403	1.493	-3.7997	0.45516	-4.925	-2.7745	-5.1175	-0.24085	-6.6706	-5.6595	-0.54967	-1.7816	-0.14169	-0.63856	-1.4918	-2.8218	-0.91808	-3.0716	0.17598	-4.6551	1.5007	-3.2312	-2.9567	-0.5028	-0.78495	-3.1827	-0.15728	-1.5824	0.095248	0.9091	-1.2706	0.98764	-2.3411	1.2105	-5.5106	0.76181	-2.2376	-2.1235	0.85218	-3.8585	-1.7996	-2.6207	4.5955	-3.6759
-0.37107	-0.36951	-5.0778	-7.4759	-3.1538	-1.6823	-0.49323	2.646	1.1964	0.39934	3.5981	-1.1769	-2.4118	-0.64157	-2.2499	-0.34827	-1.7834	-2.9835	1.8752	-1.6274	-1.032	1.3028	1.5964	-4.54	-4.4365	-0.55323	-0.37434	-1.8902	-4.5115	-2.5215	-0.84083	-1.606	0.73413	-1.0972	-3.642	-2.4803	-1.942	-3.2857	1.4752	-2.6398	1.6016	-3.0415	3.0447	-4.3503	-1.4859	1.2065	2.8747	-3.6114	-3.9359	-5.7241
4.6845	9.4658	10.731	7.0677	10.74	7.6562	11.297	7.0885	8.8541	7.4575	5.7183	7.4472	3.8258	9.969	9.2972	11.618	9.5965	7.3593	10.726	8.1428	8.3325	7.0716	10.204	6.499	6.0615	4.3984	7.7259	8.6758	5.841	14.211	8.4621	4.9834	11.062	8.5413	9.2095	9.7385	5.7886	7.2385	7.0827	8.3289	9.296	12.565	8.6628	1.2502	9.8558	0.81765	12.293	9.9563	10.883	8.3822
-10.76	-13.565	-11.405	-11.568	-9.7756	-13.528	-15.482	-16.401	-12.315	-9.3882	-11.003	-15.027	-9.4463	-7.604	-12.004	-12.852	-11.795	-9.0802	-15.621	-12.111	-13.234	-15.165	-11.728	-11.532	-10.884	-11.248	-14.491	-16.855	-11.44	-13.213	-9.6472	-9.9759	-12.592	-11.398	-10.808	-16.263	-10.64	-13.155	-12.263	-11.829	-13.286	-11.175	-9.1547	-11.188	-12.67	-9.717	-14.346	-13.848	-11.361	-10.975
-10.586	-6.8603	-5.3366	-10.191	-10.124	-10.879	-7.9819	-9.8796	-10.189	-11.955	-8.3165	-6.8051	-12.245	-13.099	-13.877	-10.892	-8.2834	-9.9619	-9.5958	-9.9762	-13.118	-12.33	-10.692	-8.0342	-14.254	-11.472	-12.408	-13.289	-9.1236	-12.574	-8.2747	-13.05	-8.8897	-17.16	-9.2175	-7.3957	-11.704	-10.719	-17.591	-12.228	-10.998	-14.422	-7.0308	-10.524	-9.9054	-10.892	-11.489	-12.452	-13.803	-15.638
-4.7113	-4.8076	-5.5113	-5.5475	-5.0424	-0.53649	-0.64086	-3.5646	-5.2483	-5.4807	-1.5508	-5.0252	-2.2713	-1.2679	-4.2396	-7.496	-3.6153	-5.117	-2.6169	-3.5899	-3.885	-0.29744	-5.7056	-5.156	-2.5412	-7.6854	-1.3929	-4.8746	-2.4665	0.84438	-0.93598	-2.2163	-6.7495	-4.123	-4.3515	-0.48034	-1.6641	-9.2863	-7.9932	-9.4276	-4.2734	-1.1474	-1.0633	-6.253	-1.8493	-7.6099	-1.3948	-2.5593	-2.8296	-3.6807
-12.098	-10.617	-8.0757	-12.315	-14.159	-10.608	-13.585	-8.5443	-12.71	-12.943	-14.021	-10.624	-10.518	-13.319	-11.828	-14.079	-13.064	-8.0108	-12.065	-11.519	-13.24	-11.776	-13.112	-11.631	-12.853	-10.877	-9.0462	-11.82	-6.7384	-11.487	-11.567	-7.1689	-10.183	-12.314	-8.9002	-10.524	-14.374	-6.7834	-10.782	-12.873	-15.806	-11.452	-7.7882	-11.413	-12.254	-11.037	-10.903	-12.362	-0.41086	-11.687
6.1494	3.8428	4.0483	3.6953	5.791	7.7604	3.2934	2.296	4.5031	4.4832	6.8819	2.0796	1.9863	6.394	5.3273	7.8567	1.8687	0.73891	9.5607	3.4262	10.67	7.7839	3.7003	7.0913	3.6801	-0.20831	5.267	1.1391	5.7515	8.9304	1.4767	6.2962	7.7261	7.2128	1.5076	1.1605	3.6698	8.4707	7.2997	6.6253	1.748	4.0913	4.9975	4.4905	2.903	7.2848	3.668	4.1333	9.3963	2.0724
-11.426	-13.277	-15.21	-11.36	-17.241	-15.326	-11.643	-12.069	-16.656	-10.95	-10.423	-17.563	-12.777	-10.756	-17.19	-10.096	-10.009	-16.675	-16.309	-9.9572	-8.9343	-12.942	-14.836	-14.853	-8.0846	-15.131	-12.17	-13.224	-13.231	-10.377	-15.323	-13.183	-15.076	-11.118	-12.07	-12.302	-14.439	-15.296	-15.188	-8.5938	-13.013	-11.037	-17.644	-11.608	-13.792	-12.543	-11.86	-10.119	-15.011	-11.544
1.4813	-2.3204	-1.6104	-2.8851	-3.7462	-3.3463	-5.1277	-2.7854	0.5374	-3.4074	-4.5317	-1.5529	-2.9339	-5.0407	3.8577	1.6472	-1.0237	-0.02192	0.24816	1.7253	-6.1878	2.754	-5.0666	-4.7403	-1.504	-4.6497	-0.32809	-0.0031868	-3.3395	-1.2671	0.20553	-3.4645	1.0668	-1.731	0.71412	-3.7821	-7.368	1.5862	-3.6415	-7.4906	-1.4388	-2.2214	-0.60979	-3.3248	-1.1615	0.41177	0.26124	-4.2218	-7.3261	-2.8943
-1.6607	-1.2364	-2.552	-0.5037	-5.6654	1.3155	-6.2767	-4.3452	-3.1694	-1.5601	-5.9482	-2.8556	-2.684	-6.7585	-3.0517	0.078218	-8.1877	0.26288	-3.9901	-0.084856	-4.7591	-4.1885	-5.4251	-0.66534	-3.9794	-2.4551	-6.3897	1.1855	-2.3284	-6.3404	-1.98	-6.4836	-2.212	-3.6679	-2.2717	-5.8768	-0.33666	0.91804	-2.4284	-5.7536	-2.8833	1.1352	-6.0217	-4.0512	-0.52259	-2.3005	-1.7329	1.9077	-2.4464	-4.1504
-3.7972	-5.9719	1.6677	-0.14333	-2.6062	-0.053638	-3.7004	1.9144	0.86446	1.0467	-3.8738	-2.4666	1.7477	-6.093	-1.7386	1.5872	-0.10561	-1.2848	-0.55495	-9.0109	-0.92725	0.097908	-2.3955	-0.95114	-3.6606	0.78137	-0.86943	1.7358	1.5474	0.48871	0.81108	1.5174	-3.7924	-0.64381	-1.2875	1.2901	-2.7666	-3.4183	-1.8827	-3.0788	-2.8027	1.1465	-4.3015	-2.4983	-5.4033	1.469	2.7079	0.70913	0.44122	-4.2471
5.5867	-0.82605	-2.1858	-4.3574	-1.7928	2.342	-0.096742	3.2947	-3.1089	-0.025402	-4.0099	-2.7848	-0.45475	-4.1418	3.1027	3.2331	1.4453	1.7617	0.19476	-3.287	-2.751	3.9633	1.4624	3.1088	-1.9855	3.8965	0.35009	-2.1086	-0.94823	0.065346	2.3666	-1.1236	1.2546	0.57511	6.9831	-0.63748	4.8796	-4.7601	-3.5143	1.5064	0.86122	-3.532	-0.43192	-5.886	-1.5118	5.7801	0.44831	-1.149	0.11016	0.43233
-2.3125	1.4194	-1.019	2.1308	-1.1432	-0.21313	-3.0504	-2.605	-0.36482	-3.2462	-0.44722	1.2159	1.6915	-3.2682	-5.4984	-0.63942	1.2522	-2.1681	-3.8574	-0.39486	-2.0024	-0.9021	1.172	-2.9362	-3.1388	-3.4127	-0.46822	2.9599	0.96218	-4.8334	-3.3123	3.5724	0.25419	-1.7333	-4.128	2.5574	0.11444	2.5534	-1.0779	-1.6745	0.87212	1.5657	2.9424	-0.36476	-0.87305	0.97573	2.5523	-4.8773	0.06533	0.42549
-15.829	-9.9604	-14.188	-15.586	-12.902	-10.685	-10.009	-9.0258	-13.593	-9.3587	-12.256	-15.637	-13.378	-10.751	-8.011	-14.728	-15.266	-7.581	-7.0132	-10.978	-13.261	-13.05	-14.492	-14.55	-10.003	-16.135	-15.085	-16.635	-8.0069	-8.8608	-11.533	-14.838	-12.688	-10.381	-12.874	-14.421	-10.327	-11.459	-8.5699	-14.588	-11.536	-14.763	-15.452	-16.887	-8.4872	-12.131	-9.5745	-11.155	-9.043	-7.5
-12.474	-11.044	-12.328	-10.657	-14.56	-12.869	-13.323	-14.167	-13.165	-8.6867	-14.778	-12.229	-10.86	-11.335	-13.647	-10.219	-11.887	-13.784	-12.203	-19.017	-7.4766	-13.825	-10.735	-14.791	-12.897	-15.819	-15.023	-8.9938	-15.339	-10.035	-15.112	-8.8334	-16.633	-15.717	-15.092	-10.166	-10.83	-11.386	-13.885	-8.9583	-17.119	-18.163	-13.682	-10.141	-12.962	-14.873	-15.836	-8.945	-11.926	-10.152
-22.887	-20.44	-19.852	-21.334	-25.111	-16.659	-22.843	-20.912	-22.891	-24.521	-22.205	-21.277	-22.954	-21.121	-20.051	-22.204	-23.649	-25.693	-25.023	-22.357	-25.323	-21.145	-17.794	-24.978	-21.672	-21.449	-18.695	-21.312	-19.93	-23.806	-24.514	-21.332	-21.777	-20.582	-22.754	-21.163	-23.58	-21.259	-24.615	-20.314	-20.892	-25.531	-18.299	-18.417	-22.322	-22.876	-20.635	-22.897	-26.03	-27.584
-2.301	-3.354	-2.8834	-4.3906	-5.5153	-4.3837	-7.4512	-6.0577	-4.1244	-2.2439	-1.7066	-4.3744	-0.98013	1.7548	-0.28385	-10.094	-7.7886	-4.0888	-8.4093	-3.5574	-1.3707	-3.956	-5.0694	-4.4859	-5.4486	-4.1404	-4.4676	-2.2552	-4.181	-5.6558	-0.27069	-8.2443	-6.8194	-7.0453	-6.4937	-7.0783	-3.7663	-2.5337	-4.2407	-9.8863	-4.6796	-9.0571	-4.4672	-3.3186	-0.79524	-2.4557	-5.1592	-7.5781	-5.5518	-1.5398
5.0719	-2.8494	4.683	7.9327	4.2638	9.0564	4.8777	5.3892	2.5606	5.9973	9.3026	1.1401	5.4056	1.9635	0.045957	3.4034	2.9113	3.4021	6.0988	2.0238	4.6303	8.1178	4.0622	1.5631	0.25584	1.8288	1.4579	5.429	3.5437	3.1287	6.1964	7.225	6.6723	4.3656	9.5194	5.1341	4.8224	3.8992	1.9684	-0.056089	4.3129	5.3966	3.2827	4.7449	2.7533	1.2901	7.2867	3.9964	5.1756	8.07
-0.90707	3.2975	-1.3406	3.3614	0.66458	-1.1256	1.1482	-2.1551	-1.9047	4.5348	1.9428	4.7874	-3.2912	2.2143	0.8348	0.24501	3.7307	2.337	2.1346	4.2816	-2.4831	3.2419	-1.8545	0.54818	1.9715	1.4841	2.8777	3.0827	-3.7652	1.5094	0.10245	3.0343	-1.7779	1.3104	5.2907	0.57061	-0.52144	3.2989	-1.1735	-0.94488	5.6362	2.5536	0.16459	4.705	1.4396	0.68352	2.9249	4.9368	2.7939	-2.1883
-12.225	-14.418	-13.986	-13.223	-10.345	-13.47	-9.3859	-13.802	-9.41	-14.725	-13.792	-10.947	-14.632	-9.8524	-8.7149	-15.856	-10.768	-7.981	-7.7366	-13.866	-10.855	-10.742	-12.458	-11.381	-14.441	-12.491	-14.867	-15.652	-15.958	-14.47	-15.062	-12.331	-8.9781	-16.812	-14.024	-10.707	-12.779	-11.013	-12.322	-17.8	-9.5763	-7.6681	-12.513	-10.578	-13.758	-22.357	-13.721	-12.201	-14.028	-13.011
0.19028	-0.22711	2.092	-4.267	-3.0082	-6.3302	-2.691	-1.799	-2.8363	0.75212	6.2044	-0.05423	-1.2558	2.1192	-4.7191	-1.4922	-2.8071	-2.4634	-6.439	0.33845	-0.63537	-2.4049	-0.53187	2.1066	0.29538	-2.5882	-2.5127	1.4944	-1.7535	-4.8214	-0.51067	-4.0976	-1.4798	-2.5708	0.5128	-4.5814	-0.09557	-1.2896	1.8582	-2.5052	-6.7818	-1.7391	-4.9623	-1.8756	2.9897	5.4374	-1.4921	1.4885	0.15496	2.1165
-0.62963	0.73374	-0.87174	-2.2677	-0.33916	-3.3435	-1.6484	0.072816	-0.61282	-0.87697	1.0201	-5.876	-2.5622	-2.0934	-5.3948	0.050612	-4.4654	-0.38641	-7.2576	-3.8642	-1.3211	-4.9152	0.23898	-1.7763	-3.6225	1.3236	-4.3189	-1.3753	-1.3975	-6.7461	-3.2682	-5.6776	-2.2837	-3.2149	-5.8275	-5.1281	5.6564	2.6225	-1.4344	-2.2123	-3.9173	-4.4689	-2.3343	-1.0497	-4.293	0.65614	-5.4233	-6.465	-1.4722	-2.2299
-2.5091	-5.4805	-4.6626	-0.40796	-4.1781	-9.2074	-3.0609	-5.5132	-8.4626	-3.301	-6.8515	-5.9034	-10.132	-4.2653	-12.662	-3.0329	-5.7428	-8.3418	-0.27261	-5.254	-8.8352	-2.9543	-6.9765	-7.0631	-7.8744	-5.8131	-5.1829	-7.4348	-11.675	-2.3325	-8.508	-6.7754	-7.1953	-7.3923	-1.5073	-1.0407	-9.6937	-6.2263	-4.7381	0.37798	-1.8971	-8.5971	-10.863	-6.8641	-0.94347	-3.9886	-5.8227	-4.879	-6.6159	-10.316
2.2382	3.0057	0.17781	3.047	4.0449	2.5305	5.2452	4.9552	0.34706	2.0599	4.6766	4.7683	2.2343	-0.14536	9.0142	5.0375	1.4893	9.1119	0.61182	4.3359	7.0917	7.8731	0.89813	1.9573	3.2853	7.4062	3.9201	3.4205	3.4585	2.7442	5.7054	1.1019	1.0126	7.7056	4.7678	2.4617	4.2472	4.8841	7.9359	1.1102	3.1906	3.5373	-1.4216	6.7103	-1.3836	-0.91617	4.1852	3.4577	0.72991	8.2982
7.4211	9.1173	4.945	6.9152	7.7956	6.5112	6.2038	5.5784	7.2871	8.3573	9.7344	8.0182	8.8427	8.6938	6.7256	4.2904	3.4134	8.6039	6.9347	8.4314	8.7818	8.4824	6.9572	9.279	2.395	9.3985	7.5524	8.3639	4.3497	1.9116	2.6094	4.8326	5.803	4.217	8.0633	2.6118	11.135	4.7289	2.7559	6.8676	4.6107	3.2509	6.9969	7.5308	6.2276	8.6886	9.1226	3.7203	11.138	5.7825
11.583	12.477	8.2931	12.742	12.77	8.0869	5.8464	12.513	12.025	3.2759	13.437	14.602	9.485	9.0839	6.6563	15.013	8.5268	7.3582	11.678	11.1	12.893	7.924	10.93	8.4113	15.181	6.2105	10.925	6.8866	7.4425	11.298	13.232	4.1616	7.7123	10.7	11.983	10.769	12.79	8.8263	9.2561	12.789	8.7485	14.546	10.177	7.5901	7.9808	10.625	8.7709	7.5448	6.6699	4.1938
-17.784	-22.178	-24.553	-22.494	-19.665	-18.603	-25.248	-24.887	-26.138	-18.274	-19.976	-22.072	-25.31	-24.32	-22.532	-21.627	-18.696	-25.224	-23.064	-21.941	-24.538	-23.479	-22.172	-25.114	-22.699	-22.434	-25.434	-22.129	-20.295	-17.472	-24.557	-17.445	-23.927	-20.6	-25.449	-21.123	-24.123	-19.461	-23.42	-20.621	-24.786	-23.797	-23.538	-19.233	-23.672	-21.879	-22.677	-20.002	-19.918	-19.476
-14.729	-12.585	-13.224	-15.022	-12.152	-11.05	-9.2853	-16.078	-18.329	-17.305	-12.74	-11.661	-15.284	-9.5337	-9.9971	-10.715	-17.046	-11.761	-15.842	-14.824	-11.308	-15.344	-9.2175	-13.292	-12.739	-14.743	-19.503	-12.685	-11.255	-15.323	-9.491	-15.684	-10.744	-10.69	-10.289	-12.566	-7.0744	-10.617	-13.32	-14.353	-16.561	-18.533	-14.793	-13.799	-12.097	-16.152	-16.594	-15.237	-13.406	-10.951
-9.2096	-8.5898	-5.6251	-3.928	-11.906	-8.9372	-12.654	-12.379	-8.6232	-4.2756	-8.0549	-8.179	-7.1953	-5.9511	-12.313	-9.3924	-9.9416	-9.3295	-8.9302	-7.0683	-6.7824	-13.13	-9.4512	-9.3834	-12.525	-10.171	-6.1731	-7.162	-12.492	-6.9919	-4.9208	-4.7514	-14.328	-9.6757	-10.473	-7.4723	-14.02	-11.656	-5.8816	-9.8279	-9.8979	-8.6062	-10.56	-8.1913	-5.508	-9.5909	-9.9026	-4.3047	-10.77	-9.3545
-1.6589	-0.60634	-2.7458	0.23876	-1.1207	-1.0264	-2.1918	-0.86483	-3.7569	-1.0871	-3.0603	-4.9967	0.15364	-4.5271	-3.7132	-1.2472	1.61	-1.7888	-1.8234	-1.647	-3.2018	1.326	0.84637	-6.5555	-1.4904	2.1428	-1.2883	1.4651	-0.04835	1.5521	-3.5277	-3.6932	-5.0094	-3.6904	0.98595	-0.65314	0.094358	-5.0502	-0.44951	-3.1379	1.5598	-2.9034	-6.8776	-1.649	-5.9374	-2.6611	-5.731	0.028272	0.38857	-0.37045
-1.3664	1.4068	-0.46829	5.2587	5.7921	2.2073	-1.6597	2.4347	1.7102	5.9661	-0.70136	2.9718	4.1489	1.5591	1.6809	3.6468	6.2164	-1.4761	2.4194	0.75677	2.7969	1.4635	-1.4903	2.0598	0.95975	1.0782	2.874	1.4908	3.1824	-2.0907	1.6318	-0.95783	5.2985	4.3036	6.7941	2.9571	-3.647	-0.40082	-0.49249	2.1325	1.8292	4.7393	3.0919	2.7202	-3.5363	4.2432	-1.807	1.892	0.31175	4.9479
-4.1332	-0.71003	3.3316	-0.52884	-5.5828	-3.8082	-2.7156	-5.293	-2.6802	-3.6391	1.8367	-2.8735	6.4136	-3.868	-0.97937	2.669	-4.7053	-3.2769	-1.3591	-4.5014	-2.4906	-4.787	-2.02	-6.2985	-0.40909	-0.8832	-2.4721	-2.8399	-1.2879	-2.36	1.8594	-4.7967	-3.9545	2.3612	-7.7598	0.54351	-1.6813	-4.2343	0.89567	-8.2848	1.3728	-3.5424	-2.948	-0.21834	0.037401	-7.2089	1.8158	-0.57566	-1.827	-3.0704
-3.9946	-1.6378	-8.7789	-3.3954	-5.2865	-4.8095	-8.5301	-3.9922	0.70001	-3.824	-1.3778	-5.4796	-6.7063	-5.0986	-5.5317	-5.9966	-4.917	-5.5529	-4.3598	-3.5044	-3.2423	-2.6158	-2.8644	-4.1662	-6.9432	-6.3764	-1.0426	-3.1978	-5.0058	-1.5865	-5.0675	0.30562	-7.0023	-5.5234	-1.2118	-6.1826	-2.7623	-7.0974	-3.9677	1.5071	-0.89388	-1.3973	-5.4248	-6.2226	-9.5038	-0.96588	-6.6149	-3.6598	-4.8641	-2.9735
-1.0103	-1.8853	0.66841	1.1765	-4.0547	-1.7934	-5.11	-2.509	-2.4758	-7.7771	-4.0451	-1.5702	-1.5366	-4.3023	-6.0687	-0.70358	-3.6508	-2.5352	-2.8728	-8.2831	-0.45249	-4.2	-4.3431	0.44532	-1.5576	-1.5724	-2.3392	3.8882	-3.2962	-3.1415	-0.04834	-1.5814	-1.0335	-1.2311	1.0892	-5.1644	-2.8834	-4.6976	-2.4617	-1.4417	-3.7046	-0.65681	-1.2457	-1.993	3.7107	-6.8288	-2.0664	1.7626	-4.5846	-4.0718
0.53953	0.27085	-4.1502	-3.1884	-4.1404	-0.20406	-0.78714	0.42646	-1.4428	-5.5328	-0.0014863	-1.6132	-3.2741	-0.82376	-3.8114	0.60139	3.3679	-3.4685	-1.7948	-2.7092	-7.0438	-4.0509	1.8653	0.92389	-3.034	-4.3875	-2.6652	-1.4119	1.738	2.6658	-2.5171	-0.031155	0.87214	-0.74776	-0.82856	-1.7607	-1.4437	-0.22246	1.234	-4.2732	1.0485	1.1387	-5.224	-3.2348	-3.6983	-6.4533	1.998	-2.6071	1.1116	-2.5597
4.8886	-0.84595	2.2252	-0.94767	3.1357	0.70969	-2.2008	2.4921	-2.6191	2.9217	0.85634	-0.7467	-1.6866	2.3597	2.9805	2.1667	4.5768	-0.46834	0.2951	-2.8142	-5.5052	-0.73326	-1.252	1.2944	-1.0738	-1.0203	0.020529	-2.0655	-3.7266	-2.7763	1.7156	3.4273	-1.7975	-2.5187	-0.63692	-4.1296	-0.96921	0.48793	1.0998	1.0844	0.25374	1.6521	-6.6735	-0.075501	0.68744	-1.5436	-2.5888	-1.7697	-0.98553	-0.16443
3.1098	2.3384	-1.1515	-0.19004	1.4558	0.87637	4.1208	-0.76251	7.7789	1.3979	-1.4148	4.3941	4.407	3.266	0.069564	2.7122	-2.803	-1.7171	4.1385	3.9752	4.7909	2.4497	-2.0934	1.5752	1.4858	1.745	0.31104	5.9409	1.8215	-3.8853	0.77627	-0.078795	-1.2403	-0.025379	2.6474	1.0782	-4.4621	0.30218	7.2115	6.3851	2.7751	-1.6809	-0.10029	3.5465	5.9384	0.099365	-1.0319	2.4044	3.5983	3.6342
-13.979	-17.453	-16.255	-12.512	-17.749	-20.034	-12.652	-15.648	-16.254	-17.576	-13.609	-16.466	-12.064	-12.213	-14.35	-11.892	-15.706	-14.388	-17.87	-15.014	-18.708	-14.461	-14.213	-13.866	-14.617	-13.736	-17.74	-12.133	-19.951	-14.397	-14.514	-14.755	-16	-14.921	-12.574	-13.006	-15.391	-20.118	-14.3	-15.158	-9.5509	-15.446	-15.756	-13.262	-17.738	-12.642	-14.547	-17.163	-13.882	-18.844
-4.9336	-3.1326	-7.9128	-5.1561	0.18045	-6.3505	-2.9597	-4.3063	-1.8622	0.21995	-0.54571	-5.2995	-0.38159	-4.1463	0.36783	-3.8214	-2.0325	-2.5355	-4.1022	-7.1639	0.97207	-2.8449	-5.7826	-0.70229	-1.3342	-1.5604	-4.5138	-4.4781	-4.0681	-2.6736	-3.8825	-5.0527	-7.7188	-4.7007	-5.6474	-6.0242	1.1443	-5.0537	-6.3275	-4.979	1.5454	-2.957	-0.10408	-10.874	-7.211	-2.3514	2.2661	-0.69188	0.88246	-4.0416
-12.203	-12.262	-11.824	-13.47	-12.348	-12.178	-11.014	-16.004	-14.148	-13.545	-11.695	-10.743	-17.49	-16.466	-13.283	-14.184	-14.652	-15.226	-12.677	-9.8899	-11.633	-11.811	-9.4346	-14.1	-16.038	-9.1607	-12.063	-12.777	-19.737	-10.014	-13.733	-12.681	-14.705	-10.889	-10.334	-12.356	-15.042	-15.333	-14.134	-12.703	-15.706	-15.447	-15.706	-19.799	-10.301	-12.158	-13.163	-12.2	-15.631	-12.405
2.0848	0.69154	-2.5539	-2.7634	0.38241	-1.8434	2.2782	-3.9315	0.69396	2.6278	-0.68422	-1.2237	0.20286	-1.0724	-1.1751	-0.48474	2.6777	-1.3868	0.020448	-4.0729	-1.7549	-3.3269	-0.82437	-1.0257	0.2591	-1.6441	-0.32134	-1.691	-3.8282	-0.81127	3.0628	3.7827	-1.185	-4.191	0.4869	0.63599	-0.23674	-3.1485	-1.6286	-7.6551	-2.8647	3.0058	-1.5395	0.12948	-0.64157	-0.58654	-1.3411	-3.3901	4.309	-1.4055
-13.607	-13.516	-13.841	-12.107	-13.881	-16.957	-14.369	-15.591	-15.135	-12.095	-12.704	-11.596	-14.102	-14.031	-14.118	-17.739	-13.863	-15.433	-16.162	-17.214	-13.001	-19.049	-12.442	-13.998	-16.424	-13.744	-14.225	-11.261	-17.974	-12.733	-14.564	-13.61	-15.733	-13.942	-15.153	-13.008	-13.218	-15.747	-11.648	-17.967	-11.949	-16.835	-13.929	-17.731	-18.802	-12.822	-15.838	-18.119	-17.774	-14.784
-14.756	-12.996	-10.062	-7.0637	-8.3965	-6.7222	-6.4753	-8.1889	-7.2147	-3.3467	-10.114	-11.848	-8.2331	-10.894	-11.371	-11.213	-10.538	-5.4487	-11.34	-4.96	-10.75	-8.2286	-15.209	-4.7307	-10.306	-8.6459	-10.296	-9.3234	-9.4263	-11.195	-9.518	-8.4607	-8.6707	-5.9421	-7.8782	-10.743	-8.4918	-11.538	-10.941	-9.2063	-5.8588	-8.0304	-7.511	-8.6361	-7.1878	-8.1006	-16.286	-9.274	-9.7782	-9.3862
-9.6399	-1.4102	-4.6682	-6.8355	-5.9716	-2.4639	-4.9779	-1.4923	-4.9115	-3.7162	-0.78425	-9.4962	-6.9305	-5.4262	-2.9728	-3.1541	-0.77264	-5.5577	-7.1847	-8.9914	-2.8004	-6.1734	-4.9648	-9.2451	-5.4181	-2.8426	-7.2283	-5.6315	-0.25816	-5.9166	-6.6299	-7.5543	1.9358	-5.0959	-6.3824	0.78139	-4.6442	-4.9821	-7.6271	-4.6768	-11.475	-5.2639	-6.5033	-6.2016	-5.0701	-7.5418	-6.7881	-1.3935	-4.2723	-5.8122
-2.4452	-0.28195	-0.93477	-0.86017	0.34336	-2.8449	-1.0097	-3.5191	-1.876	-4.8952	-0.14032	-5.0874	1.367	2.5515	-2.8739	-0.45132	0.68045	-0.61245	-0.07884	-0.4931	-0.87811	-4.7679	-2.5963	-0.62917	-4.4228	-4.9378	-6.0813	-2.9379	-0.78113	-2.8521	-0.66333	-0.93191	-2.5402	0.71738	-3.4613	-4.1354	-1.1543	0.87618	-0.41517	-0.38951	-2.6505	0.71378	-1.124	1.0166	-1.8766	-1.0259	-2.6811	-1.0541	3.8925	1.4524
-3.798	-5.4306	-7.5745	-5.2965	-3.2991	-3.3092	-6.2455	-4.0625	-7.5782	-7.5248	-7.6719	-3.4766	-6.7553	-7.8742	-8.6326	-6.7939	0.90941	-5.1498	-9.4967	-6.8072	-2.9477	-0.068931	-6.0926	-6.5437	-5.4086	-4.2709	-6.4534	-5.813	-6.0431	-6.9668	-3.5714	-3.8383	-3.2336	-5.0967	-6.4037	-6.5368	-6.3777	-2.4861	-2.5142	-4.7309	0.0053473	-6.5253	0.08167	-5.4913	-7.2682	-4.9403	-4.5708	-6.4109	-4.1302	-5.8561
-10.346	-11.832	-11.971	-10.797	-12.267	-11.482	-7.2215	-9.3494	-9.9289	-13.182	-11.053	-10.006	-16.994	-9.9734	-6.9627	-8.9573	-9.2058	-8.0657	-10.951	-8.5596	-11.156	-7.5599	-8.5868	-7.7439	-10.189	-9.2468	-11.824	-6.8801	-12.394	-14.236	-13.453	-9.1286	-10.036	-10.116	-10.385	-4.6779	-8.7367	-4.4654	-8.9209	-11.758	-11.087	-10.702	-3.8314	-3.7245	-8.5197	-9.5385	-9.6528	-7.9614	-8.3062	-9.2739
-28.168	-18.244	-21.922	-23.468	-21.366	-23.835	-20.178	-19.078	-22.294	-22.211	-18.987	-19.699	-20.696	-17.988	-20.808	-23.267	-26.957	-29.956	-21.373	-19.111	-26.344	-22.66	-24.246	-19.623	-20.065	-20.777	-18.643	-23.76	-25.138	-25.473	-25.314	-23.651	-21.995	-22.641	-28.268	-19.22	-23.966	-18.449	-22.716	-22.291	-21.954	-20.688	-24.735	-28.59	-21.344	-22.094	-22.513	-21.588	-19.013	-22.634
-0.74767	1.3654	7.8808	6.8984	1.2459	3.6786	5.2017	2.3851	6.1156	2.8614	9.5463	0.68018	2.4845	6.4537	4.5767	2.4925	9.9241	5.0128	5.2529	5.2011	2.6887	0.17161	3.55	7.1186	5.9534	5.7003	2.1101	3.378	2.5217	4.7478	7.6478	4.6259	4.646	1.2907	9.3742	5.5217	8.1543	2.6373	4.0452	6.6899	6.738	3.8493	5.7736	6.8017	6.9202	-0.14537	4.9001	1.6118	7.6423	6.3839
6.8749	7.1813	7.384	5.8522	5.137	8.7884	8.6749	9.3601	5.675	12.079	8.5832	8.539	7.1673	12.024	10.84	9.7585	6.1208	6.3075	12.003	12.137	9.4541	4.1442	8.105	9.1888	8.461	7.683	6.9672	6.7838	6.5971	11.986	14.142	6.4677	12.61	5.9239	6.8876	5.8949	15.51	8.6905	11.27	8.9344	8.6199	6.7005	11.665	6.8898	10.447	7.7744	9.7823	10.857	10.899	4.902
4.8571	-1.1151	2.7147	-3.3335	0.66187	4.5463	-0.30283	1.3158	0.50633	4.8397	1.7326	-2.6533	-0.0096926	-3.3601	5.2215	1.8614	0.47072	-0.53276	4.9878	4.0741	-3.5503	0.32438	3.3701	-0.1668	-0.062996	-2.409	1.7569	-1.1587	1.6308	-1.1711	1.202	-3.9747	-1.1944	-3.6215	-2.6161	3.0263	1.4086	0.59748	-1.1369	-2.3625	-0.58109	-0.8076	-1.6597	-2.7349	-1.5789	-1.5882	-1.1282	-1.9617	3.197	0.88034
2.737	0.86301	3.0338	-1.7009	-1.2835	0.21292	-2.3204	4.3042	1.7757	-0.84635	-0.3689	-1.5568	1.921	-3.1229	-3.9588	-5.339	4.2488	-0.78867	-3.5369	1.2727	-2.5285	-1.5725	-2.606	0.57415	-2.7769	0.067712	-0.47224	-0.1565	-0.0015256	1.1224	0.24338	-2.8392	-0.68885	-3.0885	-1.1812	-0.95388	-0.88067	3.0029	1.1664	1.6565	-3.2619	-2.287	-1.8368	2.1385	1.0731	-4.0024	-3.396	-2.0186	-1.5065	-10.732
-5.1152	0.25506	-6.5164	-2.1723	-3.179	-3.2869	-2.8895	1.4998	-2.5964	-1.9674	-3.153	-1.5152	-3.2028	-4.426	1.495	-3.1494	-4.0793	-2.0698	-6.8445	-2.3857	-1.9139	0.52896	-1.1833	2.8719	-2.9836	-2.4421	-7.2983	-1.0239	0.064269	-9.6226	-7.9099	-4.2514	-2.7924	-3.8427	-1.691	-4.4703	-3.3219	-2.3792	-2.1453	-0.46604	-1.4349	-5.796	-2.3231	0.11938	-4.3586	-1.0006	2.2076	-5.7493	-4.0295	-2.4389
-20.561	-26.045	-22.625	-21.224	-23.513	-22.498	-25.88	-18.91	-23.781	-19.022	-21.241	-20.709	-21.35	-27.046	-21.757	-20.922	-21.198	-20.938	-20.158	-16.325	-24.583	-19.862	-23.639	-21.988	-21.585	-25.287	-20.618	-24.632	-23.136	-21.202	-23.782	-22.775	-23.753	-23.751	-22.127	-19.151	-16.925	-22.416	-18.938	-22.3	-20.297	-21.966	-24.215	-27.322	-20.068	-19.763	-20.758	-21.859	-22.085	-25.939
-2.9506	-9.8397	-5.5521	-4.6447	-4.4537	-2.6232	-3.1902	-3.4941	-3.769	-4.6704	-7.2433	-8.4235	-5.3137	-8.307	-5.0705	-5.5039	-0.78025	-7.6105	-10.796	-2.5895	-10.548	-6.4701	-3.5771	-2.4863	-3.1923	-4.6512	-2.0896	-9.7612	-3.2722	-4.1526	-4.7545	-7.0271	-6.0515	-7.5112	-3.8665	-7.2433	-6.5052	-4.4313	-5.0562	-4.1574	-5.2864	-3.5861	-3.639	-6.4821	-7.5915	-4.7837	-5.3987	-4.9924	-1.5844	-4.3673
-10.2	-9.7248	-9.4673	-6.9959	-11.181	-13.91	-9.3464	-11.273	-16.05	-13.121	-14.592	-11.713	-8.9933	-10.676	-14.004	-11.207	-8.4014	-10.883	-9.1319	-7.535	-13.148	-4.9874	-12.396	-13.571	-14.316	-11.483	-13.441	-12.758	-11.789	-5.9373	-17.144	-12.7	-7.6317	-7.9156	-6.7819	-10.806	-12.166	-13.302	-10.936	-11.924	-8.5961	-10.908	-13.743	-15.717	-8.813	-13.894	-13.521	-12.027	-10.51	-16.697
0.85576	0.065346	-1.8924	-5.2533	-7.3944	-5.5822	-4.4896	-0.37602	-5.206	-1.4277	-2.3218	-2.2681	-0.52179	-0.44242	-0.34582	-1.3759	-6.052	-1.6747	-3.9746	-0.86491	-0.74693	4.9604	-0.34991	0.57987	-0.65121	0.52942	-4.3099	-3.2815	1.9643	-1.618	-4.6279	-2.8559	-4.1502	-5.3771	-3.4726	-3.7695	-2.8507	-0.44063	-6.5821	-2.8585	-1.1777	-2.9027	-3.6252	-2.9322	5.8688	-3.0092	-2.623	-3.2654	-4.4173	-1.8022
0.39628	-1.9453	-2.1997	4.1764	-0.20232	5.725	-0.66562	-0.16331	2.534	3.265	-0.31141	1.6935	1.0164	-1.1759	-0.056572	0.2655	-0.52579	-1.2401	2.4446	1.1496	-2.5542	0.92206	4.5545	-0.12204	-5.1054	0.27299	1.0212	5.8235	2.2865	5.5091	2.2951	1.9794	2.2212	-0.31177	0.31721	1.4661	1.163	-1.2841	1.5794	0.84641	0.14938	-0.1638	0.49962	-1.6618	-4.9349	1.8955	-0.78008	1.1812	-1.5703	3.6278
-4.8843	-4.0089	-8.4314	-4.0698	-6.3397	-5.9504	-4.3954	-1.7709	-2.5342	-7.2397	-1.2127	-9.3348	-7.3056	-3.9073	-6.2579	-1.8813	-6.6613	-5.4661	-4.8794	-2.4898	-3.4809	-10.344	-6.528	-4.9743	-6.6069	-7.9691	-5.6128	-3.143	-9.8707	-5.1329	-5.4602	-7.1524	-5.4466	-5.2504	-4.7399	-5.8256	-1.6839	-4.3541	-8.9466	-0.58287	-5.6088	-2.0451	-2.9671	0.96319	-6.8241	-4.0184	-0.43686	-4.4567	-4.1692	-0.55809
-6.128	-1.2988	-3.8335	-6.944	-1.3512	-6.0565	-6.7148	-6.5158	-0.64003	-8.3584	-1.5882	-6.586	-5.4475	-6.3331	-5.6709	-0.65429	-0.97869	-3.8088	-4.4099	-4.7262	1.7351	-3.0555	-3.7688	-6.6068	-3.5787	-1.1997	-7.4878	-5.7312	-6.4425	-5.0583	1.4498	-4.4949	-5.4988	-4.0829	-4.3985	0.19118	-5.0136	-6.7817	-3.0377	-4.8668	1.4428	-4.4653	-5.1527	-7.237	-1.6077	-9.8966	-3.363	-6.1413	-8.3396	-1.2652
-10.944	-4.4246	-10.151	-10.712	-7.2692	-9.9692	-6.1683	-9.4056	-8.294	-5.5788	-8.3438	-9.8018	-4.6149	-7.3939	-11.225	-4.7669	-4.1802	-10.44	-6.466	-7.236	-5.9055	-6.3092	-4.4473	-8.9728	-7.2149	-12.283	-8.1733	-5.117	-6.599	-5.0826	-6.9216	-8.9121	-5.9814	-7.883	-8.4595	-10.245	-10.106	-7.9343	-6.399	-11.48	-3.0643	-9.7519	-6.3665	-8.2507	-3.8835	-4.489	-14.538	-2.8783	-3.7357	-7.619
-0.36646	2.3238	-1.1007	2.8142	-1.6464	-3.5553	-0.39533	-5.2517	0.48911	-3.8418	2.3325	-2.5785	-1.929	5.3495	-3.8921	3.2376	0.77218	0.21146	1.7366	2.6008	-5.3125	-2.3589	-0.61516	-4.0911	1.1982	2.5308	2.5383	-0.63267	0.17491	-0.2266	-2.6478	2.2498	2.5358	1.0535	0.1532	-4.3297	-3.3848	0.35081	-2.738	0.76555	-1.105	-0.25441	-2.2474	-1.397	-3.5002	4.0538	0.5538	3.476	1.9745	-7.2266
8.7588	4.2642	8.1064	7.017	0.73609	-1.8602	0.19524	6.5981	3.9101	4.1287	8.5621	3.635	6.1105	8.3596	5.973	4.3685	2.2596	-0.822	5.2923	8.2873	2.7836	1.873	5.4374	8.7719	1.3335	3.3532	2.3609	4.5817	3.2873	5.8859	4.4064	4.1562	7.6905	1.9488	7.7604	1.6559	5.4965	4.0008	9.2746	5.7601	7.9104	8.599	7.3017	7.8624	2.2568	3.9754	5.3005	5.5916	7.1115	4.6494
-2.8077	-2.6389	0.7366	0.39579	-2.0487	-3.0176	-5.8047	2.4555	0.45888	-4.8668	-4.1801	-3.4029	1.6284	-7.5381	0.85931	2.9941	-0.038161	-3.9628	-4.0456	-1.7912	-3.3816	0.58707	-3.0107	-2.0424	-4.0965	-4.6881	-2.2847	0.97991	0.0723	-3.4679	-1.2422	1.3479	-4.1428	-3.0357	-3.0321	-3.3379	2.7932	-0.55895	-0.89326	-1.8288	-2.5782	-4.3102	-0.72476	-6.842	-5.0047	-3.9216	-2.1598	-2.7937	1.6499	-1.2273
-0.6542	-2.5071	0.57272	2.7911	-2.2095	-0.51487	-3.2003	4.1772	2.0181	-2.6438	-3.1636	-0.62474	-2.0017	3.2103	-1.2706	-1.5293	4.5358	0.063681	4.6863	-1.053	2.3709	2.0656	-1.3267	1.2021	1.9408	-1.2698	0.035951	-2.0812	1.0357	3.6708	3.0652	-7.1754	4.7815	4.6277	0.25595	1.1759	2.6198	-0.21329	2.2574	-1.2307	1.246	2.5158	-2.3559	-0.11181	1.4948	3.4726	0.60393	1.7015	-1.7356	-0.087458
-0.071445	-1.5049	-3.3801	1.9224	-2.3328	-3.3636	0.56332	-0.1587	-2.314	-0.945	-1.5517	-2.2714	-3.4767	-3.448	-3.679	-1.382	0.85866	-2.2321	-4.2814	-1.0325	0.60828	-2.9297	3.6686	-1.3539	3.1288	0.42117	-3.4747	-1.5266	-2.4689	-3.7372	-3.7985	1.1458	-2.3072	-5.707	-0.7871	-0.63284	-4.113	-1.8302	-4.2262	-4.3023	-2.4672	-0.58535	-0.68615	-2.3136	-0.831	-4.9848	-1.3962	-3.9661	-1.821	-2.555
-14.757	-20.403	-19.151	-19.635	-19.894	-14.846	-16.6	-21.916	-17.121	-19.292	-19.547	-19.909	-21.09	-19.96	-18.495	-20.497	-21.419	-18.497	-16.29	-19.339	-16.168	-20.005	-23.045	-18.939	-22.89	-20.468	-21.255	-20.403	-25.648	-23.476	-24.643	-18.639	-21.048	-19.996	-20.925	-25.137	-16.103	-22.913	-21.567	-20.055	-22.324	-22.144	-20.026	-21.284	-22.022	-19.965	-19.961	-20.842	-21.925	-22.821
6.4714	1.9693	4.6377	6.2869	3.1978	5.596	7.3426	4.3684	8.176	2.8255	4.9714	9.4781	4.8778	4.6451	5.1029	6.7608	0.87321	3.5451	5.9409	5.1789	3.9222	5.1531	3.4943	-0.90719	8.2062	3.2082	0.48948	4.6639	-0.078339	-0.7789	3.7748	7.6819	3.3859	4.9173	2.518	1.5432	6.109	0.41913	6.8074	4.9232	2.1409	5.8649	3.4826	5.0966	7.8108	5.263	6.4835	3.416	5.9754	6.2687
-12.682	-13.085	-11.921	-13.74	-13.171	-13.808	-10.298	-15.952	-18.766	-14.632	-15.437	-15.302	-10.967	-13.787	-8.1139	-16.08	-13.476	-15.669	-13.149	-15.151	-7.9102	-10.905	-10.57	-12.177	-15.252	-13.93	-11.182	-14.504	-14.564	-8.8524	-16.038	-13.022	-12.981	-19.395	-13.207	-10.104	-10.674	-10.168	-15.709	-13.179	-9.608	-19.454	-13.92	-11.145	-16.347	-9.7153	-17.883	-12.989	-19.379	-11.611
-0.13345	-4.9799	-1.8374	-1.7025	-7.0357	-4.5661	-1.303	-7.2602	0.71797	1.7068	-2.0753	-2.3081	2.4609	1.3253	0.20602	2.0443	-1.6864	-0.24717	-0.79251	1.88	-1.8088	-1.2603	-1.5394	-2.9858	4.9552	-5.5969	-1.0711	-1.2353	-1.5365	2.3558	-1.4145	-5.5153	-2.285	-0.33699	-1.3804	0.79968	-7.5262	-0.27208	-3.239	-2.4895	3.7895	-4.1857	-0.99238	2.2492	-2.7178	0.45902	0.57046	1.2769	-3.6009	-4.0456
-10.079	-12.95	-12.831	-14.857	-7.6075	-7.1532	-10.138	-10.902	-10.586	-11.637	-15.722	-12.58	-14.711	-11.583	-10.31	-13.511	-11.823	-13.25	-11.75	-12.66	-10.394	-11.717	-6.8336	-13.758	-12.435	-10.928	-8.0701	-12.852	-9.6949	-8.8591	-14.419	-15.529	-7.8259	-10.711	-13.773	-13.85	-9.062	-10.772	-10.332	-14.984	-14.08	-10.566	-10.217	-10.429	-14.176	-13.029	-10.582	-7.3487	-13.85	-14.38
-2.1723	-4.8162	-4.4591	2.7229	-2.7409	-5.537	-0.017243	-10.51	-1.8474	-8.2963	-6.5472	-5.773	-7.4233	-2.6935	-3.0657	0.49615	-5.6976	-0.46474	-3.0743	-3.5924	-6.9663	-5.3353	-2.3567	-3.3864	-1.0479	-3.8925	-4.0237	-8.6129	-1.1532	-2.4867	-7.9053	-1.5873	-5.7791	-3.4211	-4.1251	-4.267	-0.51992	-5.1728	-3.7507	-1.047	-3.5144	-5.2023	-8.2065	-0.23052	-1.7224	-0.97388	-2.6625	-1.4312	-2.8981	-1.8924
-5.4617	-5.6705	-5.77	-4.5335	-2.8412	-3.5573	-6.2978	-7.0479	-8.8549	-6.8643	-9.8026	-12.562	-6.7359	-5.0702	-9.3983	-8.3934	-7.7511	-5.5249	-2.8409	-6.4458	-7.2035	-5.5412	-2.028	-6.4936	-8.0464	-6.5672	-3.1059	-3.8037	-7.3914	-6.3324	-7.1414	-3.0245	-3.0786	-5.1226	-7.3064	-4.563	-5.7241	-5.3537	-9.3979	-2.6303	-10.28	-5.1944	-5.276	-1.6283	-9.8688	-5.0658	-11.648	-9.3337	-2.3039	-7.8581
-9.7361	-8.3514	-2.8423	-6.4841	-4.3192	-7.8676	-6.7646	-4.2413	-7.0623	-7.6893	-9.8457	-4.078	-7.4129	-1.5435	-2.4524	-7.0091	-5.8348	-8.4727	-3.4055	-1.6907	-0.59782	-7.2258	-2.8498	-12.313	-7.3578	-3.5136	-4.4111	-9.0508	-3.7207	-8.2111	-7.0141	-3.807	-2.9589	-2.0016	-5.1388	-6.4948	-3.2055	-7.8976	-7.5071	-6.5926	-3.2955	0.050484	-5.0982	-4.9095	-8.7255	-2.5493	-4.3878	-5.5723	-4.8893	-11.751
-17.603	-18.878	-18.986	-17.891	-22.087	-22.146	-18.034	-22.632	-20.801	-23.074	-20.755	-23.963	-25.728	-25.739	-22.599	-20.781	-25.864	-18.629	-22.111	-19.66	-20.588	-25.186	-18.962	-22.67	-24.782	-15.739	-18.49	-15.234	-20.111	-23.098	-17.214	-18.263	-19.381	-21.855	-15.766	-21.656	-29.82	-21.093	-23.801	-19.463	-20.09	-19.253	-17.575	-24.852	-22.902	-21.772	-17.674	-19.919	-17.88	-22.559
-13.92	-16.223	-12.265	-6.0756	-12.481	-11.044	-6.1121	-11.248	-13.525	-11.528	-12.911	-10.408	-11.096	-16.763	-7.2696	-5.8196	-8.9948	-6.343	-12.732	-8.2365	-8.9634	-4.4791	-10.143	-10.775	-4.5976	-8.5783	-12.317	-13.466	-13.919	-12.757	-14.803	-8.4605	-14.501	-12.383	-16.147	-12.488	-11.195	-10.228	-18.842	-9.2068	-13.237	-13.069	-6.461	-11.411	-6.4881	-12.429	-4.3851	-13.972	-10.876	-10.695
-21.965	-20.378	-20.758	-21.27	-21.981	-19.418	-26.052	-20.964	-23.053	-21.078	-21.499	-25.273	-20.089	-16.127	-21.152	-24.496	-21.706	-22.423	-25.543	-17.925	-24.045	-22.311	-25.187	-23.287	-20.247	-23.036	-21.694	-20.682	-20.122	-19.572	-18.826	-20.224	-18.46	-23.969	-17.961	-24.692	-19.443	-20.718	-20.21	-22.839	-20.501	-23.379	-20.384	-26.533	-23.944	-20.904	-24.268	-23.899	-17.08	-22.599
-1.2674	0.72024	-3.1004	-2.1479	-0.81513	-0.79791	-1.6299	0.30299	-1.0825	-4.0944	-1.9434	-3.2151	-3.6329	-1.8535	-0.2934	0.38896	-1.5216	-2.1802	-3.8406	1.4396	-3.5444	-3.8889	-0.65213	0.09213	-0.34425	-2.8863	-3.1405	-3.8118	3.1536	1.1866	2.0987	4.1874	-0.86527	-3.8019	0.080805	-0.2174	-0.083397	-3.1954	-2.4098	-4.4395	0.34016	-3.2613	-3.175	-4.8117	-0.37798	2.4617	-0.31378	5.5999	-1.9545	-3.3195
-4.1012	-8.3029	-1.746	-3.8448	-0.20774	0.23775	-3.1983	-4.7011	-4.7955	-7.7481	-0.83277	-0.67126	-5.0541	-2.0909	-4.3542	-3.8702	-2.7784	-6.4076	-3.9198	-3.0558	-7.2866	-4.2426	-3.87	-0.090808	-5.0164	-2.819	-3.0677	-4.3357	-4.5403	-2.2416	-6.343	-4.6014	-5.0694	-6.0172	-3.5959	-2.7732	-8.019	-5.1407	0.35715	-3.3319	-9.2644	-2.6804	-7.9028	-5.4685	-0.032551	-6.9058	-6.422	-6.5818	-0.31456	-8.3932
-8.2082	-4.1305	-10.606	-3.4005	-6.401	-8.7784	-1.8368	-7.2363	-9.4523	-9.2253	-4.7422	-3.2683	-5.7691	-1.3809	-3.6454	-3.6079	-7.712	-6.2278	-3.354	-6.4671	-6.1534	-5.5865	-5.1625	-7.4015	-9.4716	-7.7473	-9.1995	-4.2782	-7.3872	-5.2907	-3.8503	-5.3255	-1.7221	-4.5916	-6.1719	-8.3932	-4.0931	-5.8949	-6.6738	-5.0653	-3.6443	-6.3522	-8.2785	-4.004	-8.1833	-6.4798	-4.3231	-10.147	-5.484	-6.4279
-2.6339	-2.1193	-4.2504	-3.611	-5.1185	-7.2574	-5.2645	-3.2242	-2.4674	-6.7037	-6.6733	-6.2206	-2.9321	-0.048994	-3.9986	-10.216	-7.5252	-7.2577	-5.5093	-7.02	-8.5392	-4.6656	-4.603	-4.5066	-6.7351	-7.4144	-4.8167	-8.3312	-6.6408	-1.6617	-3.7462	-4.5189	-5.9318	-4.3727	-4.796	-8.1568	-2.9823	-1.7952	-2.536	-5.4572	-4.3341	-3.2305	-5.2757	-6.5549	-6.4607	-3.8523	-4.4762	-3.7281	-2.2179	-5.1702
-5.0539	-3.2535	-4.6216	-1.6902	-5.8779	-2.5518	1.323	-0.092674	-2.9017	-3.1269	-3.5452	-1.0651	-6.0272	-1.3601	-3.9261	-2.357	-0.82728	-2.2668	-1.9941	-2.5465	-2.0131	-3.9985	-1.6973	-3.9756	-2.5785	-5.5106	0.10854	-4.4761	-4.5951	-3.5584	2.2834	-2.1484	-5.114	-6.4486	-3.4385	-3.0352	-3.1864	-0.33125	-0.46619	-1.2908	-7.8633	0.89392	-4.3837	-8.478	-4.2031	2.4513	-1.5246	-1.3411	-4.0912	1.2566
-11.754	-6.3534	-12.757	-10.328	-9.219	-11.258	-10.519	-12.076	-10.195	-11.374	-7.6328	-10.748	-11.498	-12.865	-9.0949	-9.0644	-8.8363	-10.328	-11.743	-11.268	-9.2395	-11.119	-11.293	-10.037	-11.736	-11.062	-11.477	-12.768	-14.386	-9.4537	-11.577	-9.476	-10.055	-13.163	-8.5181	-14.886	-13.19	-11.496	-5.6299	-9.7696	-10.343	-14.133	-8.5485	-13.295	-10.985	-13.818	-10.687	-9.1776	-8.0994	-9.3342
1.3266	2.5328	2.588	3.7247	1.8571	0.36645	4.2411	-0.059211	3.1087	5.2234	4.9307	-0.79654	-0.18792	-0.9335	-0.61857	1.8326	-1.5081	7.4075	1.1474	4.9789	-1.8307	-3.6262	1.8671	-0.81532	5.1715	-1.7781	1.9248	1.2395	5.5714	-0.28508	-1.3447	3.8713	0.19914	4.9688	-0.086137	-0.27455	1.2341	-0.51379	0.2224	3.0007	-3.1274	6.2192	2.3548	3.2962	0.79267	2.3289	-0.31665	0.20579	0.99649	2.0158
0.33375	-1.2306	-0.029457	-1.4724	-5.6209	-2.7025	-2.3612	-6.6387	0.14489	-3.3022	1.045	-1.5191	-4.8161	-2.2285	-3.068	2.8375	-4.1324	2.8898	-3.9583	-6.9926	-6.5312	-1.7527	0.091677	-1.1894	-2.3962	0.77567	-1.2025	-2.0073	3.792	-2.3902	-5.4853	-11.291	0.63931	-3.5735	2.0002	-1.3698	3.5755	-0.38371	2.9704	-3.0894	-4.271	-0.76283	0.85845	3.433	0.32947	-2.1675	-4.714	-1.3915	-1.3264	-0.40515
-9.6486	-8.8152	-11.408	-7.4416	-13.048	-11.021	-12.212	-16.223	-11.274	-14.226	-12.359	-15.68	-14.264	-14.304	-12.763	-9.6909	-13.951	-19.643	-11.007	-9.7366	-8.0536	-18.978	-11.562	-10.851	-9.3901	-16.032	-14.685	-10.506	-12.821	-14.383	-12.036	-10.934	-16.271	-10.721	-12.029	-14.069	-9.0811	-15.078	-13.389	-13.611	-12.401	-9.7288	-10.234	-9.9861	-14.485	-12.139	-14.402	-9.6455	-14.089	-9.2222
-3.3784	-3.9829	-3.5795	-1.6341	-1.9948	-3.2112	-3.4722	-4.1389	-0.055221	-3.9407	-3.2632	-5.2758	-5.8147	-4.1208	-2.966	-2.8049	-1.7014	0.51868	-6.1376	0.25689	1.085	-2.4419	-2.5589	-5.6247	-2.615	-0.1878	-3.5081	-2.0101	-4.552	-1.77	-3.3175	-1.965	-6.4471	-3.5229	1.0746	-2.9969	-0.53829	-6.1757	-4.1947	-4.0008	-3.0911	-2.256	-2.5424	-1.1751	-3.8911	-1.0049	-3.0903	0.23078	-1.7777	-3.7829
-4.8972	-0.71081	-8.8969	-5.502	-0.92063	-1.2624	-3.5986	-2.3301	-1.0454	-0.32295	2.3736	-2.6717	-3.062	-11.047	-4.6463	-3.9824	-3.5958	-4.7908	-4.1811	-1.6347	-7.8935	-4.0339	-4.5471	-1.5587	-3.6517	-3.9308	-1.7767	-6.7749	-1.2643	-5.2902	-2.23	-3.9226	-4.7409	-6.4718	0.069508	-4.2524	-6.7342	-6.2451	-1.2935	-3.4681	-9.2126	-3.081	-0.33399	-2.8247	-9.3936	-5.9384	-4.0653	-9.4773	-2.6945	-3.3821
-3.7064	1.7783	0.99959	-2.8048	-2.9925	-5.3461	-2.3546	-1.3469	-2.7885	-4.342	-1.2253	-2.4348	-0.22684	0.90432	-2.4475	2.5818	0.1562	-3.7705	-5.6063	-3.3927	-4.0189	0.20047	-5.1477	-2.6191	-2.7725	-1.9714	0.1794	-4.8433	-1.973	-6.5574	-1.6882	0.99414	-3.3776	-7.7736	-4.7079	-3.1577	-2.362	-4.2154	-2.2999	1.2905	-3.0436	-3.3096	0.68432	-1.1096	-0.35379	0.30257	-5.193	-1.9179	-3.2509	-1.0716
3.3283	3.3674	1.5458	-0.056803	-1.7568	2.8488	2.578	0.10659	-2.0607	-0.0054671	-2.0219	2.7287	-1.7885	0.74168	-0.45302	2.1772	-2.4118	0.86478	2.2168	6.1012	0.22421	1.1398	0.81475	-3.3802	-3.5557	2.4701	4.0716	-1.2108	2.9433	3.9191	0.38882	6.0226	-2.0586	-1.2379	-0.50562	1.0955	-1.2929	2.8631	-0.40051	1.0406	-1.383	-1.865	-4.5549	-0.64897	-3.669	-4.8251	-1.9003	2.8748	4.7073	-0.7361
-1.1516	-4.8088	-11.098	-4.9526	-7.6432	-7.0222	-5.8371	-8.8436	-7.7482	-3.5896	-8.3519	-7.5451	-4.1986	-3.8367	-7.9978	-8.3464	-2.0141	-5.91	-6.1122	-6.4773	-6.111	-2.3435	-4.3447	-3.66	-3.2116	-7.7696	-7.531	-4.2798	-2.3628	-2.7733	-3.0408	-9.5641	-5.5029	-4.6625	-5.4883	-4.6157	-6.8682	-8.7816	-7.2947	-9.9161	-0.67753	-5.4354	-9.0557	-3.2482	-2.5384	-4.0639	-6.287	1.8295	-2.5958	-7.3154
-11.637	-17.099	-13.66	-10.561	-13.902	-10.256	-14.32	-12.427	-12.586	-14.363	-14.111	-14.544	-11.755	-10.15	-13.647	-14.918	-12.455	-10.968	-12.684	-14.778	-9.1487	-10.538	-13.326	-12.61	-12.725	-10.632	-17.267	-11.978	-17.087	-13.918	-11.638	-15.247	-15.766	-14.436	-8.8457	-15.869	-12.254	-13.762	-18.34	-10.473	-13.207	-12.538	-12.573	-12.135	-9.3129	-10.532	-17.818	-9.293	-10.633	-11.609
-2.6721	-3.8272	0.91289	-1.6424	-0.15935	-1.8234	-0.62487	0.56065	-1.1704	-2.1575	-2.4058	-1.3322	-2.7847	0.041896	-2.8775	-4.0849	2.121	1.9563	-2.9355	0.53387	-0.59122	0.27607	-1.2038	-1.9315	0.67464	0.64781	-0.19247	2.6118	-0.3733	2.696	-2.4628	-4.5787	-1.5751	0.88234	-0.74792	1.2625	-1.1941	-1.4334	0.86908	0.79392	-1.117	3.5962	-1.6294	1.1485	4.425	0.16696	2.3463	-6.4039	-1.4009	-4.0331
-10.211	-5.8662	-2.9643	-6.1413	-5.6622	-7.8482	-10.519	-10.272	-2.6242	-5.6313	-11.06	-6.9854	-9.3845	-5.0994	-11.139	-8.7993	-6.2932	-5.2269	-5.9333	-4.1743	-10.084	-5.9408	-6.4337	-4.7191	-8.6281	-6.4034	-11.782	-3.6735	-5.8866	-6.2249	-7.7634	-10.091	-6.7307	-7.9563	-6.8368	-9.3561	-5.7212	-8.2907	-5.9637	-11.312	-11.512	-7.9057	-8.0246	-4.5708	-5.8502	-13.539	-6.7061	-6.041	-10.7	-9.534
-3.346	1.362	-0.44381	-1.3913	-2.8466	0.39075	0.02436	-0.92884	3.8583	0.10841	-0.48644	2.6857	-1.2025	-1.0065	-3.1105	0.79609	4.0435	0.73073	-0.40406	0.13201	-0.87712	-1.1313	-1.6081	3.0448	-0.65881	-2.3383	2.2626	0.3057	3.7451	0.37477	1.1946	3.1988	2.7016	1.8143	-1.1172	1.9909	-1.895	-2.8991	1.5434	-3.9669	-2.655	-1.7176	0.56537	1.2631	2.6277	0.21403	2.4276	2.2347	-2.8466	-3.861
1.1728	-5.8221	-2.008	-8.2131	-1.4997	-4.5752	-5.8401	-2.6101	-2.7558	-2.4425	-3.8284	-0.95281	-3.5314	-5.671	-5.2966	-1.0546	-5.2684	-1.9186	2.9545	-6.0842	-6.9419	2.1805	-2.9203	-6.0983	0.88007	-1.219	-4.8561	-3.2809	-3.5675	-6.7793	-1.5766	-6.4188	-1.9222	-8.2336	-4.0984	-1.0912	-3.9895	-7.6687	-0.80413	-2.1436	-2.3086	-6.1495	-0.71563	-4.5415	-5.7279	-2.6265	-0.29592	1.6712	-4.7985	-6.2777
-9.569	-6.3281	-10.132	-9.1528	-10.704	-11.412	-13.439	-8.7249	-14.999	-12.856	-10.393	-10.302	-14.086	-12.724	-13.96	-10.601	-11.505	-9.5927	-16.1	-9.059	-14.369	-14.345	-11.978	-9.5744	-9.6979	-7.8943	-14.05	-8.676	-10.014	-13.163	-11.341	-8.29	-8.3504	-9.3447	-13.545	-11.997	-10.448	-10.224	-7.9	-11.707	-10.791	-9.4664	-13.908	-11.767	-10.687	-10.77	-7.8449	-6.4769	-8.0226	-7.2936
1.6921	0.55088	0.67089	-0.99748	2.8804	1.1767	0.51229	0.35409	0.42552	0.038415	4.0488	-1.2051	6.1234	0.15088	1.5739	3.111	-0.61293	0.19993	4.499	1.0431	-2.5119	2.5024	0.96583	1.0387	-0.79837	0.78651	-0.6616	-0.4768	2.4017	3.0253	-0.90156	-0.60662	3.8824	-1.6103	1.6824	-2.06	1.9832	0.096443	0.49012	4.8763	2.8287	-0.49522	4.3762	3.183	1.0372	3.8613	1.2928	-1.7974	4.0254	4.449
6.7604	-1.1964	4.4627	6.6026	5.2986	7.0305	5.1278	5.157	3.8815	4.7417	10.258	2.3073	5.5952	2.7957	4.7448	2.9502	4.7462	4.1536	7.0259	3.8936	5.7382	3.404	1.6091	2.1226	6.7159	4.856	4.7641	6.6704	5.2714	3.657	8.8297	9.1113	7.0168	2.7951	7.88	3.6195	-0.14551	3.3129	1.1102	6.2545	4.343	5.4186	3.2893	8.6166	2.1716	1.9244	3.1575	1.7269	6.3164	6.0297
3.9317	3.1464	3.9877	3.9308	3.3601	-0.22144	6.0936	2.0076	7.255	-2.9743	5.8246	4.2688	6.2866	6.8459	1.559	1.2917	6.1423	5.3787	5.2621	3.3839	4.3238	5.0793	6.5482	6.0706	6.7575	3.3194	4.3649	2.0193	9.1039	5.742	1.6902	5.263	7.1063	4.4451	3.7722	4.5472	5.228	7.3325	4.1348	6.7209	5.429	2.1594	6.9518	1.3213	6.2973	7.6458	4.3156	0.62884	5.0165	6.2701
-6.2198	-2.2408	-1.4646	-1.5248	-7.8328	-0.68401	-2.961	0.3913	-8.0676	-7.6736	-3.5751	-6.3256	-6.0749	-4.2468	-7.1466	-3.3423	-3.0118	-0.30577	-2.5348	-10.283	-6.2489	-2.5894	-7.1417	-2.4413	-6.0178	-3.794	-4.3327	-3.8864	-3.945	-6.5866	-4.6228	-3.5869	-4.6001	-6.2947	-7.0078	-4.5411	-2.6515	-2.2376	-7.7593	-4.9478	-1.004	-7.4132	-4.257	-3.2911	-3.0692	-0.80718	-11.25	-2.1036	-6.3643	1.3392
-2.8239	-8.221	-6.9714	-8.7819	-11.059	-6.0087	-9.0384	-8.9716	-8.5812	-10.544	-10.96	-10.993	-11.677	-14.667	-9.3103	-6.7273	-9.551	-8.8816	-7.157	-15.323	-8.8945	-8.4351	-15.418	-7.5662	-12.65	-8.5407	-9.5779	-13.426	-9.3632	-10.132	-9.5733	-8.1312	-7.6459	-8.8108	-7.3828	-11.604	-13.873	-10.802	-8.1818	-3.9208	-12.029	-8.6774	-11.976	-10.181	-13.552	-7.5449	-9.7931	-7.4473	-10.791	-8.0522
1.7224	4.7221	-0.92768	-1.2847	-3.105	4.5654	3.4075	0.92748	-2.0926	-0.95167	-1.373	0.92462	2.1538	-2.6677	4.3531	1.6539	-2.1137	1.9905	-2.8993	2.7251	2.029	-2.9223	1.1528	-6.5754	-3.5875	2.4457	-6.4783	-4.7696	-2.4602	-4.8072	-3.3958	-5.4456	-5.5376	1.5031	-4.2753	-2.7765	-1.6642	-3.3482	-0.35832	-3.9402	-2.7853	-6.7731	-1.7225	-1.9444	2.8007	-7.0309	0.90809	-0.098812	-3.8534	-0.57829
1.0097	-1.639	2.8678	-5.1085	0.24874	-1.4169	0.14107	0.38722	2.1837	-2.0081	0.17728	-0.93995	4.5915	1.8386	1.4318	-3.8233	-2.283	1.3303	0.31055	0.54493	3.3217	-0.80343	5.6354	3.9651	-0.40096	3.1532	0.27361	2.9541	2.9507	4.9621	6.7584	-1.4398	1.5929	3.0275	2.2459	-1.1457	0.55846	3.7439	3.7427	0.080323	1.1609	-2.9794	5.119	1.2187	-0.74891	0.55227	0.24926	-2.6511	-4.019	0.89795
-10.275	-4.8043	-13.014	-6.7766	-8.6043	-10.177	-10.191	-8.0004	-5.6881	-11.414	-11.544	-13.169	-12.54	-9.8692	-13.549	-13.081	-10.811	-15.031	-12.059	-6.3461	-12.575	-16.235	-6.7818	-7.7263	-13.759	-13.735	-10.912	-13.911	-9.8452	-9.1076	-7.9882	-14.256	-11.515	-8.7156	-4.7555	-8.9086	-8.8812	-9.0792	-7.1838	-9.4573	-6.8139	-9.1617	-7.1628	-12.876	-11.57	-8.945	-7.0313	-12.655	-10.781	-9.8444
-5.905	-14.644	-8.9325	-6.3247	-13.039	-8.7444	-9.8577	-9.6043	-12.65	-8.4849	-13.119	-13.276	-9.9653	-10.117	-6.7949	-6.3114	-12.36	-6.8609	-9.198	-2.6934	-8.7216	-5.192	-8.2881	-7.5204	-7.7337	-10.05	-13.114	-7.9955	-8.7099	-6.3194	-7.488	-14.244	-8.0123	-11.312	-4.3803	-11.559	-5.0436	-4.1375	-11.561	-10.132	-12.199	-11.395	-8.7066	-3.4427	-9.9289	-7.0299	-7.48	-7.2451	-9.0452	-9.7623
-13.072	-8.7396	-8.916	-6.4222	-13.771	-11.291	-8.6214	-2.7918	-7.7801	-9.1068	-11.753	-12.152	-6.7808	-8.7648	-7.2327	-8.6503	-10.713	-9.8061	-11.023	-11.901	-10.337	-5.4015	-9.7622	-10.417	-10.354	-12.858	-10.054	-12.898	-8.281	-7.5506	-11.015	-10.216	-10.889	-14.105	-8.7264	-5.9713	-8.0752	-8.6332	-14.121	-13.331	-12.425	-11.273	-10.365	-7.2021	-7.1209	-10.099	-10.592	-10.146	-8.7125	-7.7291
-5.13	-6.7873	-3.2748	-3.4112	-1.737	-3.9845	-6.2788	-4.301	-4.3792	-2.6665	-6.7312	-2.5441	-6.685	-9.8882	-3.0567	-3.5493	-6.2298	-6.2272	-7.0828	-2.6672	-3.6289	-0.80057	-5.4024	-0.89034	-8.6511	-8.5624	-2.0081	-0.60438	-8.9404	-7.8951	-1.9216	-5.8957	-2.4444	-6.1676	-5.1848	-8.2276	-6.7754	-5.1457	-4.474	-6.8402	-7.3124	-2.2944	-6.0671	-5.8138	-5.9481	-4.1608	-4.0869	-1.0004	-3.9204	-3.3372
-7.5703	-5.4484	-3.8707	-9.235	-6.3463	-0.048578	-5.9198	-3.9209	-8.1496	-4.0172	-3.5613	-2.8576	-1.0944	-0.14842	-5.1073	-0.40318	-7.0907	-7.3262	-6.3569	-0.13347	-0.0037972	-8.2467	-2.8124	-7.416	-5.9481	-4.1447	-0.99696	-6.1874	-4.2584	-7.4907	-8.9666	-2.982	-7.8119	-4.7915	-3.6654	-7.6549	-0.1905	-4.6082	-5.9498	-3.0549	-4.6501	-3.3747	-4.7169	-4.4836	-4.2715	-5.3677	-4.5739	-5.4132	-3.5225	-3.8146
-9.4265	-18.963	-15.83	-18.556	-12.766	-16.862	-13.477	-15.119	-13.026	-19.299	-18.02	-16.21	-12.346	-14.647	-18.012	-15.491	-11.385	-11.967	-11.473	-13.051	-20.749	-15.759	-13.834	-10.473	-6.684	-21.62	-12.555	-16.219	-13.649	-13.736	-8.4696	-13.427	-12.857	-12.523	-16.392	-19.95	-14.722	-15.109	-12.579	-9.6343	-11.617	-12.898	-12.687	-14.22	-10.192	-15.329	-19.881	-15.937	-14.141	-17.708
-3.8742	-6.8424	-3.1988	-2.2079	-3.3757	-2.3635	-0.75434	-2.1519	-1.3607	-3.2576	-2.2243	2.8237	-2.5549	-0.48027	1.1146	-2.4324	-0.15094	-6.1483	-2.3811	-6.8059	-4.7381	-0.089926	-0.24106	-2.1008	-7.5368	0.48326	-5.5017	-1.9416	-2.001	-3.3737	-4.3974	-9.4955	-4.2531	0.85003	-5.205	-4.3141	-2.4279	-4.9053	-0.57811	0.47031	-0.75392	-4.1794	0.39403	-2.0327	0.10441	-2.2977	-5.9049	-5.2706	-4.8469	-2.3337
10.785	2.7507	7.2703	4.1534	6.7979	-1.9297	6.8799	3.6243	5.791	8.7396	8.235	9.5919	8.831	10.867	3.6481	8.6435	4.5993	3.1991	6.3749	7.2198	6.3528	5.7988	4.7638	5.1998	4.3669	5.9729	4.9663	7.6074	-0.33336	6.6362	5.6191	2.3725	5.3153	5.5455	6.5592	8.9275	2.5384	6.0161	7.5444	6.2005	9.5568	3.8278	5.6456	2.6779	8.9951	2.8329	4.3121	7.9881	3.0243	7.4357
-12.826	-9.4301	-12.968	-5.7818	-12.828	-9.6167	-7.7006	-12.221	-9.153	-10.193	-5.5771	-8.9068	-11.441	-10.145	-7.3969	-7.3847	-7.6822	-9.6396	-12.356	-10.54	-11.088	-15.28	-15.333	-13.123	-7.2768	-10.877	-12.276	-7.2085	-6.6266	-13.119	-6.5945	-9.922	-10.715	-13.868	-9.9883	-8.9868	-10.152	-8.1367	-13.531	-6.5863	-10.269	-9.3612	-7.7365	-11.602	-9.5579	-10.182	-13.487	-10.846	-13.07	-8.0475
-2.3421	-2.107	-2.786	-5.2957	-4.9204	-8.6741	-6.7369	-4.3341	-1.2649	-4.9171	-2.0167	-2.651	-8.5418	-6.7471	0.07833	-0.51348	0.30801	-6.4051	-3.1205	-2.2998	-4.5274	-3.3337	0.38235	-0.55483	-4.9156	-8.0848	-2.3101	-2.3276	-6.3814	-2.8095	-3.2744	-2.8967	-1.3405	-2.0326	-6.4498	-1.8761	-2.3612	-4.0743	-0.29523	0.076495	-9.227	-0.23208	-2.9561	-5.8914	1.1094	-5.6818	-2.1049	-2.1266	-2.044	-3.4255
1.1341	3.7947	-4.0781	-1.6614	4.1639	-0.71159	4.433	-1.3316	2.3055	-2.4646	1.6268	4.5873	-0.65511	3.6917	2.4814	3.2603	6.0823	6.3683	2.6173	4.2027	0.77406	-1.0093	2.9499	1.2734	1.1153	5.0979	-1.5443	-1.7455	3.1877	-1.4892	0.48998	4.6728	1.4179	-0.66779	-1.2156	2.9623	0.18415	4.2943	4.7562	-0.37075	7.9727	0.93456	3.0559	-0.83268	2.0395	-1.1133	3.5463	2.2175	3.0933	5.1216
-11.33	-18.612	-12.251	-12.555	-13.565	-9.6432	-13.385	-12.701	-11.044	-10.291	-16.999	-11.386	-9.0107	-8.4513	-10.124	-14.287	-16.938	-10.894	-8.5239	-9.7413	-12.271	-8.38	-10.654	-14.801	-10.774	-9.7812	-11.759	-12.592	-13.415	-13.746	-14.073	-10.313	-7.6718	-11.018	-12.153	-11.416	-15.099	-10.477	-18.847	-13.598	-13.256	-15.109	-13.736	-10.254	-18.145	-10.08	-12.733	-9.6859	-10.504	-13.816
4.461	5.0548	3.3968	2.5238	2.558	6.3181	7.012	7.6725	5.9722	3.3313	5.1062	3.4078	10.808	5.0484	10.257	3.5264	3.9818	2.6436	5.8429	8.971	4.9348	5.8783	6.3289	6.9902	7.1554	6.6792	1.0002	1.6637	7.4946	7.7725	4.3079	0.48583	6.8018	3.5285	3.5987	8.1532	6.501	8.0857	4.1529	5.2008	5.5388	4.7757	6.729	3.1242	7.4397	5.5777	7.8287	7.869	0.53039	7.301
-3.5531	2.2808	-2.5694	-1.7701	-0.12847	-3.3561	0.33509	2.2802	3.0373	-3.999	0.43271	-1.7092	-0.36966	-2.2575	-4.5644	-5.8348	3.7331	-5.6313	-2.5545	-7.0902	-3.6248	-2.5394	-4.1895	-4.4038	-5.4813	-4.9028	-0.36302	-4.2998	-1.2017	-3.9596	-3.7581	-2.6893	-3.937	-3.8459	1.5547	-2.7044	-0.67662	-2.5019	-0.38509	-3.348	-1.2027	-1.9616	-2.6622	1.4851	-2.5266	-0.75738	-5.2087	-2.1914	-2.4588	-4.7763
1.1487	-0.61362	-0.67274	-5.0656	-5.2418	-3.7484	-3.9752	-0.28121	-4.0462	-2.3184	-6.53	0.73316	-1.7755	-1.4863	-0.39701	-0.12699	-1.4977	-4.4514	1.7154	-4.5846	-2.1431	-2.1683	-1.3781	-0.073658	-6.9688	-4.7215	-4.536	-2.8924	-1.8946	0.93563	-0.43101	1.5755	-4.2499	-6.9956	-5.1547	-2.1489	-2.981	-4.6453	0.74434	-3.1625	-3.8829	-5.9872	-0.091274	-3.737	-0.70403	-4.5925	-0.64414	-0.25562	-4.4458	-4.6872
-12.098	-7.3688	-7.0755	-8.4951	-9.2177	-11.446	-9.706	-16.392	-7.2925	-8.9042	-11.546	-7.9172	-9.4814	-12.304	-11.832	-11.541	-3.4015	-8.1846	-11.707	-10.088	-4.2119	-8.9111	-5.3415	-5.418	-8.5412	-11.062	-11.734	-7.1181	-5.0799	-8.4635	-10.205	-9.4767	-11.276	-9.6215	-9.3739	-10.606	-12.097	-10.522	-10.748	-11.45	-6.7727	-5.8333	-8.8515	-12.552	-13.383	-13.189	-12.09	-12.35	-8.9792	-10.396
-1.6927	1.8161	-0.038332	-2.2123	-0.15699	-0.043592	1.2012	0.34231	-2.3075	0.80126	-3.381	-0.041117	0.029457	1.1483	2.0099	-3.2841	0.94778	1.5625	-2.0317	-0.66719	-0.32821	-8.3791	2.0271	2.8516	-1.3429	-3.5802	-3.7647	-1.5171	-0.83197	-1.0202	-2.7098	-0.97684	0.82101	-0.43527	-2.9452	-0.17753	-3.3816	1.9622	1.5671	-4.0299	-5.2052	0.24063	0.61994	2.1594	4.8919	-0.42597	2.4194	0.22415	-3.1733	0.32487
-3.1411	-7.2898	-7.8505	-2.0951	-3.1999	-7.3942	-2.5288	-3.3931	-1.8361	-1.8153	-4.4571	-1.0875	-0.88349	-3.5592	-2.3253	-4.0244	-0.92772	-5.1663	-0.43659	-2.0709	-4.0599	0.90031	-3.0143	-2.1963	-6.3661	-8.678	-4.4067	-2.2253	-1.7907	-4.7215	-5.9176	-2.6421	-4.205	-4.5901	-5.8617	-4.7437	-3.0385	-0.059792	-3.6584	-7.8931	-5.4885	-2.0239	-0.69301	-4.4475	-2.139	1.1743	-4.0774	-7.1646	-3.842	-3.6974
2.3615	5.0189	2.4764	7.8979	5.2911	6.0425	5.8678	2.0454	0.69573	0.73222	4.1619	3.0688	4.9233	5.8996	4.023	3.3865	6.1137	6.4631	7.8272	-2.5731	1.2411	6.2913	3.6309	6.4175	0.00033124	7.2881	4.4915	6.6437	7.3025	2.1316	5.9996	3.1095	6.691	8.7093	5.7051	0.01396	4.4383	1.5085	2.065	2.8124	6.462	7.837	7.2669	9.3175	3.8022	3.2017	0.44304	4.5331	4.9194	4.9952
-18.588	-21.02	-21.234	-26.043	-22.75	-19.992	-18.665	-20.723	-23.465	-20.867	-18.793	-25.641	-18.177	-23.852	-16.973	-18.727	-17.263	-25.166	-20.52	-22.204	-21.23	-21.826	-23.414	-24.521	-18.464	-17.439	-25.716	-21.26	-21.693	-22.809	-15.049	-22.918	-20.262	-18.872	-18.201	-22.844	-20.048	-19.76	-15.852	-21.789	-22.688	-19.039	-19.008	-24.594	-23.883	-24.386	-22.678	-18.049	-18.654	-19.283
1.8363	0.20961	-1.157	-1.9494	0.7279	-1.037	0.98424	-1.3735	-2.2914	0.02103	-0.42928	-2.6981	-5.3894	1.9287	1.3955	3.4421	-2.559	3.9399	-4.1361	-1.4143	-6.4802	-5.9395	-0.82751	-1.8858	2.8713	0.50775	-2.7871	-3.4246	-1.4666	-1.1844	-3.8414	-2.5392	-5.0491	-1.932	-0.096284	-2.3165	-3.7003	-4.0082	0.87133	-4.5609	-4.2089	-2.5818	1.8256	-3.1992	0.45688	-2.803	-0.86833	1.4639	1.0085	-4.6454
4.5513	4.5265	4.6782	-0.21872	3.4108	4.6368	3.1617	4.4044	7.7216	-0.0014854	-2.0339	3.0243	-0.35638	0.023742	3.9051	2.9019	0.14367	0.84133	1.6499	4.7569	5.5566	5.2196	-1.5315	0.38644	-1.3492	4.2088	4.4197	-1.9043	-1.2833	3.5654	1.1611	-0.60551	4.4031	-2.0858	-1.2569	-3.5399	-1.3497	5.4106	4.1822	-0.95552	-0.66278	2.1976	-0.34539	-0.82593	0.37905	-2.2132	2.082	-0.99193	0.81785	2.0504
12.482	8.1551	7.6371	5.4794	5.8243	4.3927	7.0839	8.9579	6.343	10.018	5.9081	9.5362	9.4665	6.3016	8.1217	6.4543	12.296	7.5031	10.661	10.339	11.861	6.9918	7.1657	11.295	9.1787	7.8284	7.2308	12.959	8.6927	10.031	7.644	10.029	5.9754	8.5609	7.715	7.3458	9.3701	6.0844	12.378	8.6691	5.4525	4.2096	7.0353	8.5686	5.4764	9.5117	12.839	5.0914	6.7911	9.1137
-10.162	-10.348	-6.3232	-8.4449	-12.129	-4.5414	-8.3527	-6.481	-5.0631	-8.8988	-10.245	-3.6386	-4.9832	-4.2259	-6.5094	-5.3639	-3.7527	-7.55	-3.2861	-5.6077	-9.5126	-8.5458	-4.9928	-8.172	-11.116	-9.3222	-6.9997	-3.8392	-6.3687	-8.4209	-11.607	-8.8645	-10.865	-7.0068	-10.913	-12.817	-4.574	-5.2202	-6.4034	-8.2403	-11.332	-7.8516	-9.2628	-7.7623	-6.9226	-9.4084	-4.0812	-8.0471	-6.9916	-7.7413
-2.4789	2.6297	-3.9255	-1.3481	1.3602	-0.8069	-1.5738	1.9081	2.2731	-2.1447	0.38749	-2.7078	-0.57065	-0.0026994	2.7665	1.046	-0.17287	4.1636	1.7367	-6.2577	-1.6305	-2.5224	3.7115	-3.6621	1.6777	2.7995	-1.9966	2.393	-2.7986	1.4706	2.5544	-5.5119	0.30483	-3.531	2.4556	-3.0599	1.1701	1.6899	0.27005	-3.3449	-0.38678	-1.3172	-0.1312	-2.2586	5.8331	-0.46578	2.7937	0.2161	1.3975	-4.1794
-15.345	-18.08	-14.787	-14.458	-13.423	-17.173	-10.781	-11.042	-11.906	-16.831	-13.97	-17.161	-12.637	-15.426	-14.648	-18.927	-17.238	-10.305	-17.212	-13.405	-15.974	-17.494	-14.571	-8.2779	-14.571	-13.477	-17.86	-16.766	-10.047	-14.15	-11.023	-16.214	-16.362	-18.29	-11.362	-14.981	-18	-12.029	-16.014	-16.411	-13.616	-14.433	-14.851	-15.475	-13.124	-12.709	-15.885	-15.805	-11.434	-14.953
-2.1572	-4.1139	1.8035	-0.95408	-5.7325	-0.11247	2.0405	-5.4526	-4.3912	-0.97194	-1.1149	0.040031	-0.43176	-0.27109	-0.39348	-0.54341	-1.5178	-2.8812	-2.8596	-4.3569	-2.8702	1.4926	-0.23595	-2.811	-6.7584	-2.3437	-3.7288	2.9727	1.0444	-3.0619	0.77646	0.0023394	-1.5892	-1.1249	-1.3208	2.0664	-0.39073	0.24464	1.1739	0.11071	1.136	-1.2522	0.35221	-1.2448	-2.1511	1.4654	-4.6144	-1.062	0.57945	1.1924
-4.9534	-3.7372	-4.872	-6.6541	-7.8323	-11.585	-1.6769	-4.6427	-1.444	4.323	-5.5754	-6.3716	-5.3318	-5.6448	-4.0207	-4.8505	-0.95402	-9.5467	1.3492	-3.9598	-2.8025	-4.2205	-5.5682	-3.0142	3.8603	-3.7354	-10.104	-5.5821	-3.2022	-7.5315	-2.6174	-4.6295	-2.1498	-2.2247	-5.7501	-1.8236	-6.6034	-4.1527	-8.902	-5.0963	-7.3706	-4.7929	-5.3285	-0.82828	-0.60035	-8.0181	-5.5443	-8.9735	-4.0344	-2.1653
-11.896	-15.251	-15.213	-13.882	-16.994	-15.628	-13.634	-14.249	-15.66	-9.0135	-10.266	-14.987	-18.801	-11.864	-13.772	-15.3	-12.015	-15.721	-13	-16.458	-16.726	-17.413	-15.06	-17.436	-13.764	-15.537	-15.401	-17.402	-17.214	-15.772	-14.419	-16.569	-17.442	-13.317	-18.098	-15.581	-16.081	-11.201	-16.773	-12.553	-14.989	-14.875	-10.471	-14.106	-9.0265	-19.105	-17.212	-17.656	-14.006	-15.273
6.2068	7.5957	6.5886	9.6802	5.5746	10.938	9.9987	14.17	10.054	11.794	9.6935	12.635	5.7492	9.6787	6.1929	9.7833	11.005	13.297	5.0545	8.3813	7.292	4.8977	11.647	8.7819	1.0947	9.9885	5.8884	9.127	7.0476	10.112	5.1086	11.997	9.3378	9.0686	14.435	10.861	10.166	9.1802	8.9783	3.1774	7.4928	13.033	8.1342	5.9709	11.441	7.3905	9.0226	14.229	5.0472	5.8454
-17.626	-10.365	-14.593	-14.04	-10.345	-14.868	-11.11	-13.401	-9.1443	-11.222	-11.936	-9.3707	-10.409	-8.6411	-14.702	-12.31	-14.853	-15.593	-13.834	-16.255	-14.501	-13.502	-12.083	-11.694	-13.904	-8.4358	-11.044	-12.664	-10.816	-14.531	-15.332	-11.878	-14.6	-12.646	-13.27	-13.127	-12.608	-12.485	-11.496	-10.841	-6.4727	-15.991	-10.725	-16.027	-16.183	-12.275	-10.374	-14.115	-16.095	-17.577
2.7039	1.1443	-1.8881	-1.6532	1.0554	1.3065	-1.459	-0.45767	-3.604	-5.273	-4.6591	-7.0902	0.79314	-3.2976	-6.2558	-2.7568	-3.7277	-1.3224	1.9556	-0.11842	-3.9096	-0.60701	-2.0586	-3.0329	-3.4549	-2.4186	-2.9258	-5.9816	-2.4743	-2.8469	0.68738	4.4371	-2.8121	-7.7373	0.051298	-1.0196	1.4997	-3.0327	-2.1858	-6.1479	-1.572	-3.2174	-0.54426	0.32289	-5.3637	-2.3238	-4.596	-5.8989	-2.1611	0.0016992
-3.077	-5.7993	-2.8859	-2.5969	-0.06139	-10.303	-3.6103	-4.1807	-2.1884	-0.76613	-7.2441	-8.2481	-4.3157	-3.2824	-1.7321	-5.097	-7.9808	-7.0594	-4.9334	-3.7318	-4.1561	-0.48364	-6.8897	-7.6878	-1.982	-10.102	-6.337	-4.6006	-0.29591	-2.4312	-1.438	-7.9211	-6.1036	-3.9176	-4.8562	-5.2755	-8.3533	-2.6482	-3.9616	-6.6031	-8.7353	-0.24953	-5.3412	-6.9291	0.39207	-3.1123	0.66159	-8.0162	2.3998	-5.6705
-7.8913	-5.4798	-2.7462	-7.9119	-1.7261	-7.3811	-8.465	-4.4318	-3.9726	-4.7493	-1.875	-5.1976	-3.771	-4.2309	-6.9567	0.32261	-1.8092	-10.323	-4.7121	-6.4538	-2.4366	-4.3787	-4.7103	-4.2533	-3.687	-1.0687	-6.6847	-7.4983	-4.1824	-3.4878	-4.6881	-8.3453	-6.6986	-10.254	-1.879	-7.9323	-6.818	-5.3657	-5.3263	-7.0745	-11.324	-3.7858	-8.2222	-8.2719	-8.7264	-7.7643	-6.4143	-4.9181	-9.4081	-4.096
-10.524	-14.656	-14.903	-10.016	-10.825	-15.042	-11.684	-12.705	-16.894	-11.495	-13.338	-11.734	-16.476	-10.279	-10.881	-13.356	-14.989	-5.5046	-9.1913	-12.78	-11.823	-14.909	-16.2	-14.716	-18.533	-11.085	-13.261	-16.43	-9.3703	-14.576	-16.179	-9.1351	-14.974	-14.668	-13.563	-8.4963	-10.743	-7.3164	-10.283	-18.15	-16.653	-12.27	-16.999	-11.508	-13.491	-10.438	-15.641	-11.729	-8.3202	-14.159
-1.7362	-8.3801	-0.058075	-0.62582	-3.292	-5.7369	-5.6464	-0.59743	0.90223	-2.5006	-4.9891	-1.7267	-4.4534	0.26318	-4.9779	-0.56402	0.57853	-3.5226	0.25953	-1.9362	-5.5541	-3.1622	-0.1439	4.1095	-0.9391	-7.5637	-3.6616	-7.1755	-0.68677	-3.5917	-2.8582	-4.6956	-6.1739	-3.532	-0.74939	-5.8356	-2.8678	-4.2229	-1.5151	-2.3666	-0.90901	-3.3487	-3.5168	-0.52575	-0.13616	-5.2981	-3.7259	-3.3014	-4.0369	-5.6215
-0.083069	-1.7478	-2.1048	-4.1998	1.4588	0.14823	-0.27674	1.3987	-2.28	1.5152	0.523	0.54761	-1.6106	-6.2022	-3.7692	-4.8218	0.099965	-4.2844	-2.6757	-4.063	-0.25822	0.46544	-5.7015	-3.3437	-1.2861	-2.7671	-1.6573	-0.081049	-4.9424	2.9314	-3.2054	-1.4831	-1.465	2.4317	-1.7294	3.9966	-2.6672	-4.3962	-5.1128	-0.17532	-0.40535	1.8974	2.1543	-7.9867	-6.0818	-5.2579	-4.929	-7.1158	-2.0854	0.2259
-15.886	-12.605	-14.881	-16.236	-12.191	-16.886	-14.546	-10.562	-19.148	-18.316	-17.232	-13.176	-9.0684	-15.255	-12.012	-17.582	-15.664	-10.781	-13.93	-13.291	-16.536	-11.859	-13.876	-11.146	-13.314	-18.21	-14.199	-14.732	-10.674	-20.445	-10.416	-14.956	-15.738	-12.727	-14.385	-15.596	-16.82	-10.744	-14.352	-12.187	-13.265	-13.595	-13.713	-13.643	-14.427	-16.628	-13.183	-14.386	-12.151	-12.553
4.7368	0.70709	-3.9072	2.5003	0.61719	1.6569	-0.21071	-3.1131	2.7839	-2.8096	-2.0718	2.3179	2.9402	2.9591	0.52612	5.0416	-1.15	0.65567	4.0324	-1.9163	0.24246	5.0748	0.0014688	0.19577	5.9242	5.0175	4.4	4.2733	0.67337	3.0783	1.473	-1.3834	1.568	2.3262	1.3763	3.9722	0.52871	0.65222	-3.5879	-1.3935	2.6376	-2.7242	-3.1253	4.0471	2.6831	2.9877	3.2406	-0.54677	-2.4112	2.543
-2.9773	-0.63165	-5.6615	-2.4838	1.6269	-3.3997	-0.090427	-3.8931	-5.1332	-4.9452	-1.9497	-4.972	-3.0135	0.029856	-5.287	-2.4734	-2.1393	-4.5356	-3.6169	-3.9458	-0.11126	-0.48107	2.0869	1.5243	-1.7651	-4.3119	-3.5468	-3.0702	2.7894	-5.1347	-1.1354	-6.5326	-5.273	5.2076	-0.82606	-5.5259	-3.0413	-3.9294	-5.8501	-0.25066	-3.7503	-0.16082	-3.8029	-2.8183	-2.7098	-4.4649	-3.5095	1.3967	-1.248	-1.5378
-1.972	-1.1993	3.3173	1.9627	-2.696	-4.6592	-6.3726	3.7686	-5.805	0.62065	0.22196	-1.5534	-2.2529	-2.5978	-5.0935	1.2731	-0.79625	-0.82483	-1.5702	4.9805	-4.0776	-3.9282	-3.5873	-3.7084	-0.57117	-7.4025	-6.7409	-4.5436	-0.85719	-2.7704	-2.4594	-2.7953	-3.225	1.8517	-2.6235	-2.4258	-2.5975	-1.4104	-2.9266	-2.9888	1.444	-3.458	-2.8547	-3.1128	-3.9036	2.783	-4.915	-0.12034	-0.43322	-0.45284
1.0287	-1.7963	-1.019	1.4113	-4.3866	-1.9859	-2.3698	0.28969	-2.9702	1.839	-1.4488	0.26489	-4.1949	-2.5772	0.75469	-3.2518	-4.3554	-6.5067	0.37455	0.26124	-0.86435	-3.6792	-0.83149	-1.5298	0.19924	0.07648	-1.1652	0.63301	-2.064	-3.3272	-1.1938	-0.42948	-2.5025	-0.51366	2.2455	7.2588	0.88833	2.5859	-2.0513	-6.5272	-2.2103	1.4886	-4.7086	-3.0381	0.77995	-5.5406	-1.9221	-2.4521	-4.9071	-1.8186
-24.831	-24.689	-16.755	-22.195	-24.801	-24.309	-25.785	-23.603	-22.264	-25.752	-25.172	-21.328	-21.545	-23.24	-24.265	-21.149	-18.61	-20.15	-29.594	-21.861	-21.204	-22.25	-22.032	-25.219	-23.571	-24.916	-20.82	-20.455	-20.222	-18.602	-20.956	-21.528	-25.077	-25.975	-22.986	-23.001	-24.074	-24.572	-17.432	-20.246	-20.876	-20.266	-22.414	-21.885	-20.04	-19.455	-17.996	-23.454	-19.514	-22.293
-1.9192	0.81595	3.8867	0.67378	3.3821	-1.4147	-2.018	3.0627	-1.1839	-3.3692	-0.27622	1.31	3.1162	1.0064	4.0162	2.8521	-0.9071	1.7029	-4.1618	-3.5978	2.3812	3.851	1.0949	-3.05	0.37982	-1.0803	2.9821	4.0302	-2.043	1.6663	1.7282	2.1678	0.28931	0.78882	-3.4037	2.8178	0.47398	-0.94191	0.86143	1.7927	-5.0687	-1.7516	4.4323	2.4799	-1.985	4.9921	-0.31952	-0.99184	-7.1664	-0.41487
1.012	3.5914	2.9246	1.7355	1.7493	1.1599	1.596	-0.44468	0.11268	0.23147	4.1407	2.1717	-0.91704	2.2619	-0.96851	-2.4828	-3.8404	2.3329	-0.36026	5.0099	-1.2848	4.9458	-0.73862	5.7814	-0.020304	3.6261	-1.3028	4.7975	5.9352	2.5017	3.911	-4.2773	-4.023	1.7181	1.1879	1.455	-4.1369	-1.8548	-1.8373	-2.5386	-0.65561	3.531	-4.9305	2.8173	6.0004	3.4845	3.0352	-1.834	-1.3018	1.3617
1.5575	1.165	2.8133	-0.76047	-6.4699	-2.7285	-3.4001	3.0957	-2.2758	-4.3875	-0.81108	-3.0058	-1.9069	-0.77644	-0.86814	-1.3643	1.4004	-5.5612	-5.2818	-2.819	-0.13897	1.5542	-0.61917	-1.7734	1.2684	0.97179	-2.5731	1.6131	1.5331	0.27678	-1.9664	2.5008	-1.4824	-0.22062	1.5461	0.044941	1.993	-6.6375	-1.6368	2.1934	-2.632	-4.7953	-2.1018	-1.4692	0.10286	0.51803	0.11498	-0.55713	-4.3808	-3.3885
-11.817	-8.4482	-8.1561	-9.5779	-4.9003	-5.1209	-6.8462	-7.1867	-4.0215	-8.667	-9.5298	-11.625	-11.618	-3.5335	-11.062	-9.7138	-12.854	-9.8271	-6.2712	-4.8001	-5.4782	-7.592	-12.582	-10.749	-8.5719	-8.4558	-15.811	-9.5335	-11.822	-10.178	-10.726	-13.482	-9.8304	-8.0992	-9.5033	-10.37	-4.5691	-10.434	-9.585	-9.4451	-8.659	-11.933	-7.4816	-9.1418	-9.5234	-13.263	-8.3698	-10.552	-8.2956	-9.2784
1.1017	-0.1064	-1.6656	1.1208	6.7217	3.1386	-2.0595	3.3635	-0.35518	0.69856	-0.72048	0.27653	4.7491	4.423	-2.7867	-1.8174	2.7375	-1.37	-0.15084	-1.0966	-0.99109	-4.2859	0.60299	-2.8451	2.7257	1.2784	5.5143	-2.15	2.9978	-1.4718	-0.52343	-0.33	1.2406	-1.825	0.80645	-1.4167	-0.23871	-4.3932	-1.4367	4.2578	-1.3873	-0.071296	0.35811	1.7591	3.9861	-0.9922	4.2299	4.6218	-0.95811	0.0024975
-10.8	-9.3099	-5.8921	-10.575	-4.2624	-13.417	-12.762	-11.833	-12.084	-9.1713	-4.9665	-7.3014	-9.6366	-6.8966	-9.1128	-7.3285	-12.425	-9.7215	-6.6585	-10.155	-7.0469	-8.2072	-7.9452	-9.9565	-9.521	-7.8828	-10.198	-6.9512	-8.9133	-11.456	-12.027	-12.384	-7.8257	-9.0947	-7.2726	-7.5181	-11.483	-2.2592	-12.255	-10.681	-8.6011	-8.2317	-6.8645	-7.4105	-6.2957	-12.56	-12.094	-1.632	-9.386	-10.343
4.6123	5.5159	2.4607	1.6608	4.1868	5.1467	0.52638	4.8899	-0.19588	4.7631	1.3753	-1.4381	4.3293	4.0302	1.5777	0.40408	3.4856	-0.86266	3.5397	4.5508	2.6463	2.5802	5.7196	2.5427	1.7536	2.7207	2.4894	2.0334	-3.7551	3.3056	2.94	4.5225	6.8472	5.9455	4.5872	0.31082	0.56684	-0.57856	2.3257	-0.909	2.9888	2.0234	2.4575	3.1558	-0.27563	6.4573	0.46674	-0.021214	3.0584	0.34977
-1.5367	-1.2522	-3.1632	0.60623	-0.59791	0.66358	-4.2713	-3.9599	-0.32062	-0.53766	-5.6752	-3.422	-3.0638	-6.1749	-9.2487	-2.4146	-6.5945	0.94629	0.85451	-0.95249	-4.9724	-3.1026	1.5893	-5.174	-8.6203	0.69616	-4.7829	-7.0471	-3.3499	-1.0043	-0.094774	-4.3329	-1.8671	-4.8581	-10.093	-3.6661	-4.2204	-5.1042	-0.83508	-5.0269	-2.7275	-6.502	-3.4333	-3.2466	-1.6335	-0.17517	-1.9279	-5.6109	0.16496	-5.8088
-18.977	-11.091	-13.165	-16.969	-7.3752	-13.218	-14.466	-7.2715	-12.934	-14.534	-8.0008	-10.839	-13.137	-10.95	-11.628	-9.8629	-9.9579	-7.9425	-7.8398	-10.76	-13.455	-13.267	-6.7917	-12.036	-9.8087	-12.79	-10.432	-11.197	-10.304	-11.14	-11.282	-16.013	-11.518	-6.9076	-7.2529	-9.9554	-8.6007	-12.939	-12.422	-8.1903	-6.7954	-13.806	-13.285	-13.192	-10.371	-12.447	-10.694	-10.061	-9.3757	-12.839
-4.112	-4.4769	-4.3103	-4.9399	-5.9238	-2.6294	-5.3138	-6.2139	-5.7577	-6.3133	-0.78416	-6.6646	-5.355	-3.5384	-4.2414	-1.752	1.1006	-5.112	-4.2526	-5.8325	-5.7571	-4.3747	-3.705	-1.0683	-0.022667	-4.8575	-4.5636	-6.1112	-4.2518	-0.93914	-7.2484	-0.017561	-1.8884	-1.7596	-4.6162	-5.9374	-4.2055	-6.3681	-4.241	-4.3449	-1.5899	-2.5778	-5.8007	-6.2001	-6.1099	1.1716	-3.8143	-6.7534	-0.29349	-4.1705
-0.63324	0.44999	-1.8559	2.3501	-4.8776	-2.2758	-0.58526	-0.89122	-3.763	-2.4866	1.3861	-1.9201	-1.0828	1.2589	-2.1938	-3.0566	1.0969	-0.13263	3.1484	-2.905	-2.9648	-3.7845	-3.7273	-0.017217	-0.10215	0.44239	1.3642	-0.037898	-5.5073	-0.094898	-1.7485	0.76157	-3.5181	-0.57374	-1.0432	-3.3376	-5.7205	-5.1536	-2.3221	0.5867	2.4293	-3.289	0.42486	-0.7521	-1.7471	-3.9943	-0.52671	2.1632	1.2591	-0.96135
-11.352	-14.786	-16.969	-16.843	-12.375	-15.123	-19.434	-13.044	-16.54	-13.889	-14.853	-16.316	-16.874	-16.738	-16.794	-16.018	-17.018	-10.148	-16.368	-16.297	-16.565	-13.771	-16.54	-12.74	-17.441	-14.024	-13.918	-13.929	-14.876	-12.635	-10.551	-13.115	-14.499	-13.195	-10.249	-16.907	-13.619	-13.566	-17.677	-15.259	-14.164	-8.6855	-12.926	-11.792	-8.3785	-17.886	-16.002	-16.229	-17.761	-11.125
-2.5075	-2.1208	-4.3489	-4.772	-2.6616	-3.2703	0.62677	3.4571	-6.4519	-6.5053	-7.2322	-2.0592	5.4135	-2.3296	2.6473	1.7624	-2.8359	-2.6333	0.38772	0.098242	-5.7446	2.7412	-3.6439	-2.5059	1.5485	-0.059698	-2.2045	-2.7019	-0.43468	1.332	0.22232	-3.475	-1.3721	-4.0661	-1.8377	1.3239	-1.3058	-2.0309	-0.36711	1.7236	1.3959	-2.0503	-0.40193	-4.2394	-0.70247	3.2195	-3.063	-4.0571	-4.7176	0.21929
1.0271	1.1768	0.94936	4.1783	-0.98165	-0.14196	1.8035	3.8944	-1.3212	-3.1813	2.6909	1.0872	-0.67475	0.21702	0.77874	1.26	2.5214	3.3584	2.4548	-1.8953	-0.024481	-1.5934	-1.6935	0.78425	1.7561	1.4261	1.7433	3.4651	-3.8359	-0.27376	0.36831	0.090138	-2.8817	-1.1038	-0.95078	-2.9203	-0.71354	2.7426	-0.3272	-0.50069	-0.96345	0.71074	-3.8291	-0.23305	-0.41742	-8.8075	-1.9736	-2.775	0.60641	-3.1842
-12.558	-16.984	-12.651	-15.724	-14.224	-11.601	-10.563	-13.267	-16.42	-10.108	-12.267	-15.764	-19.598	-13.186	-11.604	-13.953	-12.345	-11.394	-10.383	-15.891	-11.521	-14.122	-8.0321	-14.329	-15.589	-9.3602	-12.042	-13.356	-14.757	-19.168	-9.4262	-8.7685	-10.499	-10.072	-9.9525	-8.1164	-9.8489	-13.119	-13.532	-14.586	-13.061	-12.095	-16.004	-10.481	-12.795	-13.236	-15.553	-9.9211	-11.886	-14.281
-2.5959	-4.1186	3.588	-0.75284	-0.1227	-2.8146	-3.8433	-3.1777	0.5684	-2.7992	4.3459	-3.6453	-6.4414	-3.3204	-2.7359	1.4301	-6.8381	-3.8393	-2.7139	0.60016	-2.3247	-5.6592	-4.2406	-7.6575	-1.8407	-6.8812	-1.8913	-3.4556	-1.2201	-5.8519	-2.1635	-7.0966	-0.42503	-4.366	-4.6773	-2.1088	-1.3479	-3.3956	-0.94204	1.2207	-0.064025	-3.5223	0.70187	-1.1394	-3.4123	-0.81632	-0.17089	-1.2104	-4.9961	-6.2062
2.8507	-3.3349	-3.5012	1.7083	-2.9514	-2.5565	-1.198	-2.5377	2.2357	1.6767	-2.1587	-1.7846	2.1913	0.45505	4.6126	-2.0804	-0.8335	-4.2631	3.2068	-0.32505	1.0843	1.4917	-1.7284	-2.7611	-1.4492	4.1315	0.93183	-0.20301	-0.90824	-1.4894	-3.6585	0.27909	2.8437	0.99996	2.6494	2.9082	3.9015	3.0264	2.8295	1.5428	0.013272	-2.1229	0.47004	0.071674	0.11685	-1.0201	-0.67071	0.75249	0.6417	-2.1238
-4.1056	-2.8639	-2.0125	-8.5784	-2.0189	-4.5654	-1.504	-3.1361	-0.46242	-1.0242	-1.7467	-5.0471	-0.62087	-1.6736	-1.9904	-4.3482	-4.8026	-3.1921	-0.32156	-2.2396	1.091	-1.9114	-3.3529	1.2387	-0.1085	-1.272	-2.9586	1.1943	-7.1985	-5.4442	-5.5335	-2.4363	-4.732	-0.73075	-3.7137	-0.37967	-1.0611	-0.45166	-3.6796	-5.1549	-4.5855	0.72936	-3.1273	-2.2374	-6.9941	1.9461	1.4391	-5.622	-1.508	-2.3175
-15.372	-7.3312	-11.922	-9.7792	-11.356	-10.049	-9.3006	-8.7033	-12.039	-12.852	-11.88	-11.911	-8.7875	-13.078	-7.2607	-13.477	-10.284	-7.9925	-9.7647	-12.621	-10.829	-9.4991	-7.9846	-9.4485	-16.686	-16.452	-9.7089	-11.816	-8.5396	-9.9956	-11.406	-11.996	-9.0243	-9.714	-7.2621	-12.427	-15.967	-8.915	-13.233	-14.59	-14.479	-15.248	-8.3878	-8.2543	-11.248	-5.6272	-10.197	-7.4076	-10.532	-6.5328
-14.252	-18.237	-14.386	-9.9519	-13.05	-12.36	-12.436	-10.126	-11.982	-15.439	-16.159	-8.3837	-11.154	-11.768	-9.1558	-10.229	-12.966	-8.0582	-14.265	-16.715	-10.914	-14.771	-14.248	-17.772	-12.262	-16.348	-13.939	-12.635	-13.344	-13.948	-11.409	-7.1162	-6.6686	-14.143	-13.774	-11.187	-12.946	-12.875	-5.7619	-12.68	-7.8759	-14.481	-12.057	-14.976	-14.888	-19.297	-12.694	-16.294	-13.435	-13.895
8.41	6.63	3.8802	5.2465	7.3652	4.8077	6.8558	4.2778	5.5187	5.2946	11.961	8.8633	6.4756	10.773	6.3836	4.7292	6.6818	9.4808	7.1973	10.771	8.6169	5.2298	8.3246	7.6923	3.3917	5.8515	10.818	1.3471	2.3283	8.5899	7.0363	8.5956	5.3202	6.8563	4.5662	9.1361	6.5831	8.8105	6.1984	8.5803	5.3498	5.4621	1.987	5.0866	5.7534	8.6109	7.5351	2.3603	10.835	7.9497
-5.3005	-5.3359	-3.334	-5.438	-3.6904	-6.4409	-2.9173	-3.3413	-10.213	-5.3855	-4.084	-9.8137	-1.3021	-4.6229	-3.8562	-2.4891	-5.8839	-4.3737	-6.0322	-2.5666	-6.1186	-1.6819	-2.6367	-2.1122	3.2509	-1.9429	-6.3127	-6.9437	-5.852	1.1892	-5.8986	-2.4775	-3.1864	-1.8973	-6.6054	-2.7356	-5.5708	-5.1899	-3.0394	-2.7458	-1.4469	-3.132	-4.7311	-5.7735	-2.4896	-0.8399	-6.0408	-3.9724	-0.27562	-1.8111
-20.618	-23.552	-23.382	-20.955	-24.856	-22.621	-26.508	-21.768	-19.345	-24.011	-23.322	-23.056	-18.382	-21.923	-23.165	-21.046	-20.362	-23.589	-19.154	-24.192	-19.188	-25.374	-22.734	-23.005	-26.476	-26.126	-18.394	-19.558	-22.798	-23.022	-23.577	-23.35	-25.298	-19.023	-22.38	-26.559	-20.755	-21.699	-21.726	-22.004	-18.458	-25.678	-23.698	-24.308	-21.527	-19.854	-24.28	-22.991	-18.87	-24.215
-11.756	-9.9005	-12.341	-15.616	-10.496	-10.132	-15.365	-12.032	-13.166	-10.142	-10.315	-11.702	-9.4714	-7.4066	-12.837	-9.0102	-12.274	-8.7862	-5.5581	-7.6542	-3.7559	-7.6036	-11.483	-11.354	-10.811	-11.276	-12.542	-8.1412	-14.578	-8.0686	-10.502	-10.416	-11.599	-10.907	-10.534	-10.028	-10.778	-10.008	-9.6714	-10.244	-12.901	-9.6978	-10.03	-10.12	-5.2889	-7.7397	-9.5201	-8.114	-10.859	-10.892
-0.80621	2.6406	3.6057	-2.7749	2.4796	2.434	-0.012463	1.9574	1.9053	-1.8352	0.62477	2.9404	1.3722	-0.69604	-3.7002	1.4459	1.5066	4.271	6.3056	4.1545	2.5891	-0.71963	2.6812	5.6274	-1.7984	3.8909	0.8541	-0.46893	6.2711	-0.18655	2.1463	-0.97499	0.40613	2.1695	6.9291	4.0576	1.9117	4.5725	3.7456	2.4833	1.196	-4.2803	0.67543	-1.0385	1.2485	-0.066643	2.4294	5.1117	3.9192	0.51155
12.028	7.1774	11.057	7.8735	7.3448	8.6634	12.152	8.9358	10.24	10.476	10.658	9.7016	7.9438	11.896	12.293	8.3112	7.9824	5.3869	12.143	9.2378	13.495	5.3763	12.329	5.1339	12.46	10.713	6.9593	10.27	10.857	14.885	11.23	7.9455	3.6739	13.179	12.078	10.75	9.5713	10.98	11.558	15.103	12.951	10.151	10.405	11.862	10.033	11.093	13.294	8.2778	2.9683	10.807
-7.6644	-5.3416	-10.731	-3.8509	0.47299	-3.8779	-6.4227	-6.183	-7.9562	-4.9632	-3.7773	-7.8491	-7.6806	-6.8655	-7.2164	-5.4663	-3.3916	-9.1826	-8.7498	-5.6341	-7.8919	-3.9119	-6.8633	-0.90829	-5.0476	-2.5424	-0.95837	-5.6233	-5.8316	-4.7973	-7.7981	-3.9006	-5.5487	-2.9082	-11.593	-1.0538	-3.3454	-5.9923	-5.223	-4.1566	-10.752	-9.5237	-12.514	-4.932	-7.2322	-4.2106	-6.5219	-1.3402	-9.168	-4.8863
2.3947	-0.2231	2.2173	0.19934	-1.6771	-0.15752	-2.0988	0.69276	-1.0385	-2.6997	-0.3398	2.7588	-4.2944	0.93538	-2.1957	1.8091	1.2471	-4.6825	-0.01942	-1.1986	-0.08116	-1.6384	-5.1354	0.68323	-5.7937	-3.0937	0.21681	0.044757	-3.6206	-3.5437	-2.8412	-4.4824	-5.2529	0.3779	0.35704	-0.97287	-2.4831	2.5632	-4.0274	1.1436	-2.6915	-0.63767	0.47997	-1.3666	-5.9154	0.7606	2.9339	0.20718	-3.7656	-5.8297
-11.155	-9.5024	-11.578	-12.597	-9.2927	-13.565	-10.631	-10.614	-14.445	-10.203	-12.642	-6.6749	-11.323	-12.633	-10.068	-7.4318	-12.837	-12.921	-15.591	-9.4363	-12.322	-13.889	-8.7072	-9.2197	-11.531	-11.423	-7.5262	-11.702	-11.951	-9.994	-12.281	-9.6267	-10.332	-9.4815	-10.941	-14.143	-10.503	-8.6234	-9.6706	-13.344	-8.2968	-7.7772	-7.4652	-11.868	-10.225	-14.258	-11.773	-10.057	-9.1602	-6.7014
-0.92839	-1.8545	-4.9162	-5.0377	0.086298	-1.8411	-3.291	0.77681	-4.2201	-0.70994	-5.0634	-3.5304	-4.9602	1.3749	-1.38	-1.4493	-3.7406	-1.8585	-4.0611	-2.2522	-2.5739	-2.8089	1.6379	-1.746	-1.9407	-2.895	-0.072148	-2.1711	0.24087	-2.5341	-0.54556	1.3157	-5.7623	-3.1953	-0.44852	0.62852	-3.2113	-5.4518	-0.43477	0.74985	-0.29265	-1.6302	1.6864	2.7597	-3.5194	0.45391	-0.94938	-2.8649	-3.5149	1.9271
5.8578	5.8208	9.449	4.0851	14.559	9.785	5.8585	6.2553	11.269	6.0503	7.5071	10.331	11.593	10.477	7.4116	12.457	7.7887	5.5995	8.707	3.6647	7.4519	12.952	8.4107	7.8663	2.3608	9.2363	12.989	14.345	13.653	4.9611	8.7365	10.157	9.4262	9.2333	8.8785	6.7575	7.4971	11.653	10.957	2.5322	5.2027	7.1286	12.476	9.8376	7.5002	7.8195	8.1798	4.5094	6.8724	5.6445
5.2073	7.6356	7.9379	5.999	5.0319	5.3522	2.7907	5.9833	8.2569	8.3188	6.514	10.65	9.9089	10.213	11.733	7.237	8.5599	6.7948	8.8271	12.365	11.555	6.1931	2.4477	10.018	5.8021	8.8211	8.8398	9.1184	11.186	7.1376	13.641	4.8961	6.1187	7.0368	9.011	8.2802	10.041	9.6554	6.2992	9.0393	3.6744	9.068	4.6927	7.7763	12.081	7.2704	10.28	7.0164	6.0174	5.5839
-6.4438	-6.4636	-9.1915	-11.143	-3.796	-5.2852	-8.5383	-5.6095	-5.2954	-6.4171	-8.3229	-5.9903	-6.1666	-4.1429	-5.8447	-5.5998	-5.4115	-8.8483	-4.2032	-7.4893	-8.1081	-7.2732	-6.1458	-4.278	-8.7603	-6.0561	-8.4412	-6.2985	-10.348	-5.3347	-8.4829	-6.7284	-2.0852	-8.5314	-9.9043	-13.749	-6.0414	-2.5989	-7.4902	-6.2057	-9.7068	-8.8385	-10.088	-5.109	-5.1878	-12.455	-5.4775	-8.0499	-8.4407	-13.276
-9.7457	-7.163	-10.397	-8.1532	-9.1071	-8.9717	-11.822	-8.9292	-8.749	-9.0523	-13.633	-10.084	-7.5045	-6.2003	-8.72	-11.726	-12.487	-8.4558	-6.1162	-6.7661	-13.928	-11.779	-13.178	-8.3697	-12.004	-11.925	-7.0634	-10.861	-12.916	-13.707	-13.882	-8.1578	-12.784	-12.466	-10.142	-10.726	-11.322	-15.139	-12.55	-11.801	-11.551	-9.297	-10.509	-9.6641	-10.315	-11.512	-12.11	-8.2456	-13.41	-12.052
-5.0772	-6.5939	-4.4885	-5.2608	-5.5439	-8.27	-0.12198	-5.9122	-2.3823	-6.9005	-7.3749	-3.907	-6.524	-4.4368	-7.2054	-7.4182	-1.5679	-3.9391	-6.3153	0.15755	-3.0917	-8.4421	-6.3347	-2.1552	-9.9578	-2.8348	-8.3809	-9.1726	-5.5688	-1.6698	-8.8876	-3.4066	-1.5866	-3.1458	-9.6292	-3.5295	-2.4621	-5.9192	-2.9745	-2.8616	-6.3773	-5.7997	-4.0771	-4.5404	-1.228	-2.4657	-5.4078	-6.9196	-7.8413	-3.0052
-5.2105	-2.2855	-0.39719	-2.6801	1.2797	-1.7381	-3.4916	2.7372	1.4911	-3.4949	4.6592	-0.66949	-0.58895	-1.1017	-0.13832	1.8435	-0.51275	1.4344	-2.7281	-2.3367	2.329	-4.6242	0.36342	1.138	-2.1427	3.1463	2.2159	-3.8266	-0.31592	4.7072	-4.674	-3.6612	-1.3138	4.575	2.6786	2.6701	-2.6883	-1.5746	5.1658	0.20465	-0.41125	-0.75167	-1.2492	-3.4991	4.9899	-2.1237	0.20299	1.3606	1.57	-0.076855
-10.257	-11.441	-11.589	-9.5473	-14.726	-15.097	-12.008	-14.461	-9.4407	-11.772	-9.127	-9.9979	-12.335	-13.299	-9.7479	-7.0656	-13.517	-10.941	-14.689	-11.661	-4.0653	-8.9597	-13.07	-13.573	-10.963	-15.44	-14.479	-12.14	-11.816	-14.103	-10.647	-14.381	-11.035	-14.144	-10.489	-13.592	-13.992	-9.5982	-10.736	-13.992	-11.006	-12.532	-10.878	-7.7895	-13.641	-13.985	-13.778	-11.242	-6.4451	-14.197
3.9535	4.1899	-3.7174	0.26847	4.045	-2.8433	1.5479	-3.2559	1.3099	3.6194	1.343	4.8268	0.43869	2.8242	5.7821	0.15801	-0.39741	0.020994	2.695	5.048	0.21689	4.304	2.357	-0.46339	0.046047	-2.2697	2.1485	2.8776	3.5555	0.30417	0.97823	1.3275	0.46205	0.85959	-1.941	2.4258	0.70482	2.6632	3.1386	-3.5284	2.0682	-0.65055	0.15902	1.6717	-2.3477	2.0271	0.37328	0.11649	0.23705	3.0982
1.1835	5.598	3.4734	2.3041	0.56899	4.8418	1.3308	0.54756	1.9882	3.0752	8.2856	4.7577	-0.99746	-1.0785	1.2791	1.436	-0.39534	3.6163	2.0697	-2.7863	1.0467	0.10476	0.49728	1.3198	1.2845	2.1129	-1.2394	3.9589	-2.5424	-2.9795	-4.3736	0.75436	1.9185	0.93233	1.7897	-0.1113	3.1086	3.0013	3.3641	-0.48074	-2.658	-1.3867	-4.6012	2.8482	-0.51557	3.3254	-0.066955	-1.8779	-3.3324	-0.067532
-0.15516	-0.30244	1.8122	-0.85523	-0.67248	-3.2821	-0.27178	0.4024	-2.2611	-5.2574	-7.7571	1.8521	-1.1168	0.30536	-1.2554	6.2964	-3.8127	-4.0217	-0.76007	-1.2672	-3.3806	-7.8021	3.2048	0.042747	2.5133	-5.2158	-0.8612	-2.8641	-0.27801	-2.2749	0.68705	-1.7911	3.9344	0.93863	-0.28036	1.3439	-2.68	-1.1271	-3.3913	-3.7636	-3.0762	-1.0204	-0.74631	-2.3425	1.497	-8.1574	2.4948	-4.9114	4.4963	-1.8723
-10.813	-6.9265	-6.886	-8.7058	-5.7685	-5.4361	-10.294	-9.6153	-8.0317	-9.072	-6.0976	-10.427	-7.1111	-8.062	-9.7435	-2.3387	-2.4289	-6.273	-5.985	-8.5331	-7.0799	-6.045	-6.166	-10.601	-7.1163	-6.0376	-6.331	-11.689	-5.2123	-10.829	-8.207	-7.9675	-10.07	-4.6013	-12.077	-10.264	-8.2877	-7.6005	-6.6691	-6.9144	-7.6563	-10.988	-5.7903	-9.781	-10.491	-9.9663	-8.9792	-8.8926	-10.157	-10.978
-12.989	-12.766	-13.76	-11.54	-9.2625	-14.029	-16.543	-14.823	-13.112	-8.5651	-13.562	-13.393	-13.258	-8.1441	-11.271	-9.7715	-13.865	-20.407	-14.367	-13.172	-14.37	-14.959	-10.661	-9.543	-11.91	-9.0496	-9.7315	-14.868	-11.228	-13.299	-8.2568	-13.389	-11.394	-15.067	-13.556	-15.418	-12.634	-6.7341	-12.967	-9.8869	-13.81	-11.536	-12.151	-14.577	-11.706	-14.235	-10.937	-9.7658	-16.551	-12.289
-9.2482	-5.8537	-3.4277	-5.2113	0.49022	-6.6464	-0.50538	-5.7887	-2.5142	-0.94237	-2.7193	-3.6332	-4.1036	1.9647	-4.3803	0.39403	-5.8145	-3.658	-8.612	-12.623	-1.4793	-3.2578	-2.1745	-2.8994	-6.0738	-3.5059	-4.9243	-3.484	-5.868	-8.5574	0.14692	-9.4682	-1.822	2.0848	-5.6676	-3.8484	-1.9207	-2.5155	-1.9029	-6.7382	-7.3518	-2.483	-6.8523	-4.6136	-0.2567	-1.5082	-6.5472	-5.6167	-7.8316	-6.9245
-14.86	-18.237	-14.534	-13.222	-14.743	-12.41	-17.45	-14.712	-14.794	-15.743	-16.258	-14.241	-14.897	-15.543	-17.696	-13.374	-7.1696	-14.83	-13.532	-20.591	-12.372	-13.463	-14.628	-14.811	-15.11	-13.894	-14.153	-21.511	-14.989	-15.232	-10.926	-17.51	-15.961	-15.079	-12.508	-13.088	-8.7054	-18.159	-14.493	-15.506	-15.201	-16.473	-19.012	-8.198	-14.463	-9.1432	-16.135	-13.902	-11.525	-9.8905
-16.725	-8.1762	-11.948	-13.753	-17.951	-10.511	-12.881	-15.119	-16.049	-15.749	-17.679	-12.711	-13.261	-16.875	-19.074	-12.428	-13.276	-15.713	-13.236	-16.764	-13.558	-12.812	-10.43	-11.078	-14.861	-10.313	-10.84	-14.408	-16.549	-13.156	-11.247	-12.762	-13.818	-10.11	-12.998	-14.135	-12.635	-9.9371	-11.07	-13.658	-16.791	-11.534	-11.031	-12.043	-14.074	-9.1736	-9.91	-14.582	-11.143	-9.5759
-11.408	-8.7289	-8.3208	-11.953	-8.9351	-13.703	-7.3446	-8.0626	-10.665	-10.37	-7.9511	-10.266	-14.163	-11.633	-7.0697	-14.49	-7.9393	-7.1662	-4.69	-5.7192	-9.7634	-9.3648	-10.529	-11.528	-3.7743	-13.5	-11.115	-7.2801	-9.5719	-9.3642	-10.882	-10.061	-10.534	-12.795	-8.4665	-12.878	-9.4157	-15.003	-9.4061	-8.4405	-9.9502	-9.1999	-9.8556	-9.2068	-11.702	-4.8928	-10.983	-7.7123	-13.8	-6.5933
-23.403	-25.876	-22.86	-21.953	-21.605	-21.616	-21.032	-19.568	-23.755	-21.096	-22.161	-22.666	-20.675	-17.028	-24.448	-22.225	-18.632	-25.32	-20.859	-17.707	-17.439	-22.85	-24.193	-16.873	-19.25	-22.365	-13.832	-17.477	-22.317	-15.933	-19.891	-18.178	-25.542	-18.498	-18.775	-24.922	-15.719	-20.455	-22.568	-19.736	-29.101	-23.56	-21.781	-22.053	-18.081	-19.053	-20.343	-22.488	-21.427	-25.768
-14.391	-13.007	-8.8513	-12.438	-15.067	-12.18	-9.0983	-11.49	-16.152	-10.274	-10.398	-11.869	-12.086	-11.267	-12.785	-14.518	-16.13	-15.447	-13.266	-14.615	-15.801	-15.295	-11.34	-13.509	-12.429	-10.298	-14.054	-13.893	-11.408	-11.507	-13.551	-15.133	-14.233	-12.425	-14.224	-15.236	-9.3357	-14.452	-13.969	-15.246	-13.65	-11.391	-15.681	-9.9719	-15.268	-15.989	-13.321	-12.131	-14.81	-14.036
-0.83264	-1.5745	1.7355	0.22286	-3.8825	0.05284	-2.7065	-2.2291	-6.7723	-3.9841	-1.0491	2.0115	0.63463	-0.41508	-8.2901	-1.4423	-0.23325	0.28874	-1.1569	-2.1556	-5.1192	4.1238	-1.2236	-2.32	-4.7895	-0.11239	-1.9795	-0.61427	1.3104	-0.68513	-0.53827	-4.0882	0.22266	-0.0036029	-0.20284	-2.5209	-2.3932	-0.54668	-4.978	-6.7683	2.5536	1.618	0.57628	-0.9212	-1.7222	-4.3056	0.55994	-0.83377	0.31232	-3.4013
-2.5824	-3.5847	-0.2473	4.433	-2.3655	1.5683	4.0467	-0.62583	-2.2204	-2.4403	2.0219	3.3081	3.9322	5.7331	3.8744	4.0646	-0.1126	1.6928	1.4792	-5.0031	-1.5863	2.4906	-2.0735	1.5146	-2.06	-2.1234	-2.8007	1.3181	-2.5122	2.6819	-0.65849	-3.0997	0.44122	-0.7159	5.0566	-0.75312	-0.9315	3.638	1.6134	-0.63891	-0.48626	1.7726	1.6715	-4.2335	2.5096	0.76212	-2.4041	1.6546	-2.0774	-1.9041
9.1192	10.432	3.9789	7.3797	10.596	11.729	7.6673	12.416	8.5425	6.7246	4.3888	7.9393	8.1682	8.5787	9.7275	7.2905	9.1949	7.7444	13.191	11.855	5.9067	6.5497	10.004	7.8299	7.7193	5.1419	9.7928	8.4847	7.2813	8.6855	8.9435	11.131	10.925	11.058	13.379	10.922	8.0177	11.575	9.9902	5.9968	9.1215	7.1016	6.2512	6.3698	6.5224	8.1955	9.8534	6.3751	7.9268	9.4907
-4.2507	1.0857	-0.94297	1.009	-3.8828	-1.946	0.42856	-0.015344	2.2452	-2.9495	1.9408	2.0043	-5.4075	-0.95371	1.3688	-4.9094	0.83019	-0.98102	-3.6775	-0.13797	-3.3052	-2.2884	-3.6245	-5.1076	-5.3455	3.328	-5.1419	0.051213	-3.2375	-1.7646	-1.3123	-1.4045	0.28995	-2.7497	-1.9883	-2.4138	-3.7811	-3.6791	-3.8045	-3.3819	0.0075385	-3.8147	-0.19731	2.5144	-1.4173	-3.5114	1.4082	-2.1229	0.7024	-2.0202
0.87428	-0.093297	-1.7303	-2.465	1.5272	1.5588	5.4287	1.462	-1.843	-8.5562	-1.4613	2.382	4.775	-1.9397	-0.29101	-2.5955	-2.1842	1.2401	-1.1539	1.1231	0.9927	-4.6629	-0.28189	0.41702	2.1176	2.0155	0.65035	-4.4727	1.2235	-1.4032	0.33751	-3.7367	-0.23447	-4.0552	-3.1611	4.373	-1.8708	-3.0086	0.58534	-1.6596	-6.4035	-0.39236	-0.6362	-2.2639	-0.50926	-3.7661	0.21122	1.3567	-2.4163	1.9495
0.9755	1.832	-4.1764	0.6946	-2.6647	-0.10249	-0.32934	-2.9077	-3.5907	-2.9935	-1.0566	2.5206	-2.2622	-2.0642	0.3046	-2.9935	0.52074	-5.7315	-1.0596	-0.44326	-8.5255	0.014295	2.8162	-5.423	-2.6141	-1.7448	0.32084	-4.6907	-5.9697	-2.2624	-4.7633	1.48	-2.5493	-2.5277	-5.6508	1.6699	-7.0501	1.6995	3.0371	-1.7129	-4.8646	0.040703	-2.6119	-4.7889	-4.9583	-0.66901	-2.8165	-1.3097	-4.6188	0.30551
-8.6157	-16.994	-11.761	-7.9472	-11.098	-9.5295	-7.3756	-13.639	-7.1996	-9.0043	-10.949	-14.146	-13.204	-8.4391	-14.42	-12.859	-11.531	-11.395	-12.67	-7.5604	-15.669	-9.966	-5.85	-14.141	-7.6924	-9.7889	-9.8674	-11.471	-11.25	-12.869	-10.659	-15.431	-12.269	-11.744	-9.3137	-10.726	-9.915	-11.413	-10.883	-10.575	-10.463	-11.566	-10.556	-12.259	-13.009	-5.9139	-8.5094	-7.8767	-11.173	-9.84
-12.512	-10.137	-12.059	-13.941	-11.409	-9.754	-9.4119	-15.057	-13.74	-14.448	-9.9526	-17.754	-15.066	-9.7924	-17.954	-12.587	-6.4723	-12.946	-9.8882	-16.17	-11.821	-8.967	-12.068	-11.569	-14.808	-10.073	-9.1359	-12.101	-15.551	-15.168	-12.857	-15.608	-10.699	-12.99	-11.627	-12.103	-7.9503	-13.554	-13.402	-14.638	-14.728	-12.732	-14.297	-11.777	-10.708	-14.971	-16.446	-13.641	-11.891	-15.547
-9.4706	-9.6884	-11.408	-15.237	-10.216	-10.615	-12.818	-8.3103	-11.064	-13.086	-12.463	-11.41	-11.536	-14.585	-9.6015	-10.851	-6.7504	-10.467	-11.067	-6.917	-9.8708	-11.009	-13.604	-10.51	-7.2001	-11.453	-14.165	-10.085	-9.8819	-4.782	-13.957	-11.712	-14.575	-9.423	-14.054	-8.0158	-8.0507	-7.3769	-5.9639	-10.314	-9.3033	-3.7004	-12.896	-13.659	-11.838	-10.814	-11.347	-14.304	-11.096	-8.168
8.8524	4.3272	5.8378	3.3772	9.1662	4.0198	8.8511	4.2671	6.1735	7.712	6.9208	7.1985	7.0337	7.1918	8.4336	6.4884	6.732	6.7844	1.8667	7.3482	4.8841	4.4679	5.3383	9.0048	2.3667	12.275	0.74804	12.404	2.534	5.9883	3.4997	2.6782	5.978	1.135	9.5411	7.8893	6.4049	6.0842	2.8233	8.7579	4.5852	-0.13393	8.9128	3.1499	5.0471	8.2302	6.4946	8.8662	5.6213	7.1975
-0.37235	-0.5114	-2.2295	0.44029	-0.12342	-1.9945	-3.0997	-4.9863	-3.8644	-1.0373	1.0914	-1.8174	-3.7288	-6.3198	-3.2618	-2.1144	-0.67616	0.014207	-5.3483	-0.58691	-1.964	-2.2805	-2.0366	2.5391	1.8558	1.9691	-2.5478	-2.6025	-1.0871	0.03833	-5.6622	-1.5119	0.68736	-2.9367	-5.6915	-4.5393	-2.4747	-9.6521	-4.4502	-1.9635	-3.4392	-0.6031	-0.77984	0.40167	-1.797	-3.3246	2.2106	0.2027	-6.6612	-1.9727
0.24217	2.3231	5.0104	8.9985	6.3762	4.9434	1.4731	2.4865	4.2611	5.5635	4.5954	3.8816	5.2028	5.6773	7.024	5.0188	2.637	5.2112	1.9487	7.2671	2.7102	6.3933	4.8838	3.5218	5.7792	9.499	4.4919	-0.74103	1.8642	0.44683	1.971	8.6025	8.392	5.152	4.4294	2.6468	9.1591	5.0783	1.0458	3.8145	5.9333	3.1279	5.2414	8.2693	1.1917	3.1884	8.4119	1.7344	2.622	-1.5104
-4.8252	-1.7809	-0.67194	-2.1946	-1.4956	-0.5807	1.567	-2.4946	-5.6138	-2.3869	-2.7701	-0.62688	-2.7379	1.1462	-2.6707	1.3786	2.5657	1.745	-2.0411	-0.51242	-3.7412	-4.6717	-2.4983	1.0393	-2.2755	-3.9337	-2.1667	-4.9325	-5.7174	-0.99392	-1.4363	-1.0806	-3.8476	-5.5653	-1.6424	-2.4342	-2.3775	-7.6149	2.346	2.283	-4.8296	-3.4474	-1.7805	-0.4273	0.99591	-1.5496	-1.9283	-5.485	-6.6482	-2.8686
4.7621	6.3373	1.8736	2.2508	4.5317	-1.1942	7.5034	3.0958	3.8095	2.7387	1.9007	4.3844	1.3807	2.3207	-0.7855	5.1601	1.6393	3.1167	-0.41173	5.1912	5.4517	3.3556	1.9161	5.1299	-0.16571	1.963	0.94855	5.9149	4.0196	-3.1201	0.59228	5.2763	1.7773	1.378	-0.77197	2.768	3.8611	1.8187	5.7323	7.7575	4.2243	6.9808	3.662	0.25717	3.089	3.4035	4.2679	9.6689	-0.11949	3.6849
-10.808	-11.349	-11.129	-10.022	-7.2819	-11.038	-12.755	-12.684	-8.0761	-6.8851	-9.8256	-10.39	-4.1488	-10.471	-7.2408	-5.9017	-12.202	-7.8228	-8.4058	-8.1994	-7.1517	-10.475	-9.6118	-7.0974	-12.409	-6.37	-10.37	-10.48	-5.4965	-4.6227	-7.8524	-9.3006	-10.653	-7.6782	-7.7865	-15.628	-4.3606	-7.7104	-9.9728	-4.4527	-9.6305	-2.6639	-14.224	-12.497	-9.2727	-11.364	-6.8273	-6.0601	-8.8532	-9.6346
-1.7652	-0.88876	-1.0251	-3.2836	-0.37431	-0.48096	-1.3601	-6.3818	3.3568	0.22789	3.387	-4.5718	2.9405	-3.8886	-4.783	4.4365	2.242	0.21261	0.14516	-0.66293	0.60141	0.040844	0.8347	-3.2206	-4.7669	0.11054	6.5617	-3.0401	1.2619	4.509	3.7393	2.4274	1.5776	4.2202	0.7969	-2.5965	4.4679	1.2866	-4.9907	-1.0906	2.2964	-1.7414	0.71467	-2.3706	1.527	-0.31717	1.2377	0.70568	0.088044	-0.55589
-1.2672	-4.8385	-3.848	0.035362	-1.3683	-1.1178	-0.73631	0.14597	1.2502	4.4201	0.27682	-4.6393	2.6055	1.7636	1.1584	2.973	-0.64945	-2.5016	-3.1386	0.49087	-0.69854	-4.6952	2.7779	3.0026	0.67131	2.6816	-1.157	-0.30461	2.8548	7.5488	-1.1897	-0.36334	2.2108	3.1585	1.6981	2.3169	-3.1939	-1.228	-0.237	2.1508	-1.0899	-3.0555	1.535	6.0808	0.033422	1.2757	-2.1102	-0.82656	1.3881	-0.15235
3.6739	-1.723	-0.322	3.6896	-0.52891	-0.68154	1.7476	0.61272	6.0948	1.1496	-0.66595	-0.58937	0.46366	-0.4769	-1.0956	0.077063	-2.1671	2.2636	0.20571	1.1012	0.78623	1.3427	-0.98421	0.26983	-3.0511	2.3925	1.5018	3.4292	-1.2301	2.3908	1.1002	1.4855	0.97488	-0.73782	2.263	0.14907	4.5693	-2.8233	-0.50325	0.97527	3.4871	1.7497	-0.81624	2.8406	1.9404	-1.7293	1.1652	1.7133	-0.53694	-2.23
-2.8817	-0.4708	1.3269	3.0778	-1.4109	6.6169	-0.62599	-4.3293	0.80982	-6.503	2.4711	0.27052	4.4925	-0.054475	-2.2252	-2.2408	1.5377	0.32213	-4.1185	1.8947	0.83034	2.6258	2.2335	0.11023	-2.7166	4.1564	-1.3677	-2.1838	-1.8601	1.9448	-1.9049	-0.38387	1.1618	-3.0495	-1.845	-0.77124	-0.21156	1.9931	0.090385	2.3517	-0.24844	-1.6202	3.9802	-0.88978	3.1842	-0.29539	1.8939	-1.6533	-1.3016	0.95595
-11.22	-13.661	-8.5244	-12.428	-9.3525	-12.626	-14.561	-17.647	-12.572	-12.169	-10.082	-13	-10.581	-14.016	-11.98	-15.517	-10.626	-11.802	-14.408	-13.831	-8.8506	-9.117	-16.22	-11.321	-8.969	-12.416	-14.401	-11.438	-11.573	-5.5472	-11.922	-10.833	-10.304	-15.036	-11.569	-11.907	-13.493	-13.603	-9.5348	-18.57	-12.77	-11.873	-9.9715	-11.753	-8.2346	-10.142	-13.395	-14.081	-12.129	-14.699
-1.3685	-4.1645	1.3742	-6.1994	-5.4764	-3.3652	-2.243	-1.656	-2.7903	-2.1732	-0.10803	0.92727	0.73388	-0.70276	0.57991	-3.6668	0.83608	-1.7288	-1.3106	-2.0191	-4.606	-2.4994	-0.50848	0.35474	-6.0263	-1.5609	-1.9427	-2.5802	-2.1403	-4.5266	0.10086	-1.8367	-0.52192	-4.6689	-4.0846	0.40846	0.56761	-4.6602	-4.209	-2.5976	-7.2982	-0.77792	-0.66225	-5.1926	-5.6194	-3.1553	-4.5352	0.11422	-0.5617	-1.0339
1.3415	0.44912	-2.0829	3.5759	-1.1982	0.45392	1.7918	-3.5433	-1.9679	0.23733	6.112	3.1228	2.1508	2.5029	2.1303	3.2866	1.5056	2.2327	-0.84424	2.8606	-1.0983	2.0348	-0.27869	0.50149	1.1437	-2.569	-2.955	5.3599	-3.2999	-0.32181	1.949	-2.9461	-0.065921	0.17955	2.5927	2.4195	1.3116	-1.055	0.6368	-2.2798	-1.9122	0.59526	-0.5401	0.99317	-0.40451	3.4415	3.8062	6.3015	2.2249	0.38829
-2.8001	-1.9227	-1.8183	-2.59	1.4713	-3.0105	-6.9532	-4.1884	-5.4199	-4.3617	-4.7021	-7.4517	0.42597	-6.0182	-5.1345	-4.5407	-7.8256	2.1596	-5.6394	-3.0033	-5.5438	-1.4087	-7.144	-4.8477	-3.7952	-6.4473	-3.5364	-5.4645	-1.7327	-1.0305	-4.0412	-3.7521	-0.59764	-2.6176	-5.5668	-7.2347	-5.5463	-5.2036	-10.783	-8.2038	-5.7837	-6.3816	-1.9194	-2.9215	-2.2024	-4.5032	-2.1607	-6.1742	-6.8253	-3.351
-6.7432	-1.887	-4.5409	0.038088	-0.2343	-5.4628	-5.2141	-8.2209	-4.2847	-3.7092	-6.9774	-3.9015	-4.5359	-4.2652	-9.2098	-0.29012	-6.1211	-8.6402	-6.1082	0.83105	-4.1136	-3.642	-5.6782	-4.2234	-5.3816	-2.0337	-0.44317	-8.6459	-0.47112	-6.3341	-0.16497	-4.5021	1.0032	-1.9077	-4.6465	-3.5317	-6.5934	-1.6145	-7.1136	-5.2274	-0.57317	-3.9028	-1.8529	-4.9509	-4.9032	-0.1679	-3.6854	-1.5128	-5.9107	-1.5271
-5.9029	-4.5959	-4.6949	-2.5359	-4.3877	-6.7034	-8.023	-7.6697	-6.6687	-6.2294	-8.1251	-4.4395	-2.6893	0.41525	-0.79456	-2.5415	-4.8094	-7.146	-7.0689	-7.1653	-7.5414	-9.8289	-8.9246	-1.4207	-3.5636	-4.3604	-4.6746	-8.8222	-7.4769	-4.9465	-6.2787	-8.9309	-7.5959	-5.9932	-6.5727	-9.0325	-6.4964	-7.697	-8.5691	-5.3464	-5.5686	-5.1062	-4.2056	-9.1668	-8.9138	-7.1178	-2.7675	-5.6454	-9.872	-9.7334
0.32731	-1.842	-1.9034	-0.17418	-4.7492	-1.2168	-5.094	-1.8555	0.25434	-1.5517	-2.0448	-4.7943	-4.9563	-4.2867	-2.2432	0.19985	-0.24705	0.91211	-2.5217	-3.7134	-2.1542	-4.2092	3.8152	0.59235	-1.4526	-1.0837	-2.9439	-2.4459	-5.6617	-5.0573	-2.5098	-1.0432	-3.8481	-4.5153	-2.7533	0.80374	-2.7348	-6.2403	2.9313	-3.1503	-3.9929	2.7013	2.5435	-1.8396	-3.3885	-0.44338	0.090329	0.59631	-8.8618	-2.44
-17.999	-8.8883	-10.474	-7.4073	-5.6192	-10.817	-15.642	-8.1993	-11.204	-14.952	-8.548	-12.059	-8.4891	-9.9569	-7.2823	-12.188	-12.473	-12.076	-12.767	-12.986	-8.9962	-9.9465	-11.165	-10.679	-12.254	-10.341	-15.686	-12.12	-12.311	-10.105	-13.258	-9.4828	-10.713	-10.65	-12.647	-13.242	-13.353	-11.657	-9.6902	-11.62	-8.9217	-12.623	-7.0356	-13.252	-12.527	-9.1771	-6.5439	-8.376	-10.364	-10.133
6.3119	0.78025	5.4208	5.6493	10.796	4.7949	5.5288	2.0846	10.311	8.841	13.177	8.3019	-0.025888	4.6446	8.8879	8.3494	8.721	2.4755	1.801	7.1811	4.8168	7.3338	7.2926	10.679	8.4999	10.174	7.59	5.6032	8.8465	6.7711	4.7456	9.4684	5.7246	5.1394	8.2913	6.5434	7.6171	4.919	5.2789	3.1507	7.822	3.9439	7.836	7.6238	8.6254	6.7021	8.0125	7.636	8.845	7.5813
-3.0067	-8.9226	-8.8513	-7.5451	-3.6347	-12.684	-2.3944	-8.5539	-4.65	-6.7721	-7.9878	-7.2295	-6.708	-8.4126	-5.3392	-7.6546	-8.2013	-7.2268	-6.1852	-5.8047	-7.468	-6.8841	-7.7561	-10.533	-8.0304	-3.1529	-7.5637	-4.2113	-10.087	-5.8393	-11.321	-8.1932	-8.5436	-8.6354	-5.5697	-10.4	-7.6247	-5.9575	-9.7739	-2.7701	-6.1643	-5.6127	-4.9978	-7.2733	-3.6183	-10.74	-13.374	-6.426	-4.2177	-6.2737
1.8308	0.93459	0.7054	-1.4939	-1.5283	-1.208	2.1661	1.7981	-5.3987	4.3677	-0.68953	-5.1989	0.40334	2.0086	-1.8433	-2.2749	-2.5033	-0.17898	-5.0332	-0.044634	-0.79931	-3.4573	-2.2046	5.9223	-2.5334	-4.0987	-3.7797	-0.024813	-1.3404	3.9857	-6.22	-0.84612	6.8605	-1.6434	-3.0269	-7.7618	0.7412	0.85479	0.4508	-2.1618	-4.2397	0.41285	-1.6855	-1.7522	0.51478	1.8849	0.27023	-0.027435	0.41537	-4.4494
8.4254	4.952	10.111	4.0586	6.5365	4.6501	7.5884	8.2109	4.572	5.967	7.5905	7.2862	3.7894	8.0808	6.6641	5.8613	8.0594	9.8969	9.1204	7.6269	4.1694	2.947	7.1189	7.1023	4.8586	12.127	7.943	2.164	5.7334	5.655	2.1496	11.299	6.0645	10.29	6.9793	8.1133	7.3531	4.4227	8.9808	7.0599	6.6326	6.0278	4.9329	7.8477	5.8807	5.4668	5.6791	4.5995	6.5222	10.141
-8.565	-11.139	-10.484	-7.7228	-7.5204	-5.8027	-4.8354	-5.6144	-6.6415	-7.7223	-0.65522	-6.6386	-5.9386	-6.3357	-8.7992	-5.9911	-10.363	-9.3389	-4.5448	-4.8119	-6.1723	-6.5197	-6.2233	-9.4246	-10.025	-7.9125	-7.4321	-6.4809	-8.7837	-8.145	-7.3668	-11.789	-7.3192	-5.3467	-6.4832	-9.383	-9.3683	-4.1292	-8.3118	-6.5982	-7.3919	-12.734	-10.208	-4.5565	-6.4	-6.7086	-8.8144	-8.311	-7.2823	-13.544
-1.5361	-4.9753	-3.7452	3.0648	1.3249	1.8403	0.12745	1.4026	-0.34585	2.7353	-4.1527	1.0911	-2.4455	0.57041	-1.6277	1.9886	-2.2691	-7.7211	-0.19908	-2.2126	-0.96366	-4.1022	-1.9323	-1.667	-4.1399	-1.9315	1.8305	-4.1014	-0.83577	1.3743	-2.7049	0.15783	2.2023	-1.8346	-6.5177	-0.45646	-2.2765	4.2869	-1.1623	5.2129	2.4139	-6.3756	-2.8716	0.64798	-1.8632	-2.0505	1.5276	1.4677	-2.7281	0.56459
4.7119	-4.0081	-0.95382	-7.5935	-0.49373	-4.0366	-1.5489	-0.59575	-3.4345	-7.3233	-3.795	-3.0689	-3.7672	-7.0237	0.94046	-6.0993	-1.8208	-3.9963	-0.9216	-3.8902	-0.46881	-2.4049	-3.9884	-5.4475	-2.3812	-4.9273	-9.2318	-4.6008	-3.9593	-1.4114	-3.3013	1.4817	-0.95429	-2.027	-4.0045	-4.558	0.56762	-4.6495	-0.98947	1.088	1.261	-0.93449	-8.3583	-0.20323	-7.73	-2.5921	-8.9027	-4.5716	-2.5313	2.6071
-12.372	-12.462	-9.3236	-15.123	-12.827	-18.52	-17.095	-12.211	-6.2044	-13.08	-11.024	-11.755	-14.163	-11.863	-12.739	-17.908	-15.78	-15.834	-12.259	-15.915	-15.052	-15.685	-11.715	-13.833	-11.19	-13.534	-13.322	-9.5707	-15.732	-10.104	-13.058	-9.7343	-16.38	-13.643	-14.589	-14.005	-6.385	-12.676	-12.825	-10.619	-13.478	-16.293	-10.952	-10.692	-14.336	-11.655	-11.23	-11.223	-13.239	-17.487
-13.342	-14.134	-10.327	-15.87	-16.314	-15.931	-13.8	-19.036	-13.981	-15.923	-17.736	-11.393	-15.429	-11.808	-9.5379	-15.85	-12.803	-14.693	-11.253	-14.259	-12.063	-14.533	-14.559	-16.449	-15.767	-10.984	-13.465	-18.203	-18.289	-16.672	-13.592	-13.596	-15.179	-17.836	-18.274	-10.444	-12.916	-17.017	-12.424	-12.554	-11.749	-16.328	-13.676	-9.2378	-13.315	-17.257	-14.284	-14.321	-15.001	-14.921
-1.435	-0.51147	-3.5116	2.6427	-3.4244	-2.8584	0.4169	-5.7253	-1.6349	-1.5355	3.2984	-2.3461	3.2729	-0.90346	-3.4107	1.7279	-0.23939	-5.2016	-1.1357	1.8034	-1.4253	-4.3699	-0.90362	-5.9825	-3.7553	-1.1747	0.81505	-1.2628	-3.1416	-1.6138	-0.33645	-3.5157	-0.45413	0.60221	-1.1824	-5.3068	-4.2848	-5.5943	-3.4347	-3.3344	-0.14814	-2.7876	-1.0986	-2.5532	-4.3296	-5.2804	-3.2132	-2.7038	-5.4634	-6.0228
-1.1622	4.3346	1.9521	1.3943	0.64865	0.88854	3.7326	-5.0708	-1.1296	3.5642	0.81005	5.5455	6.2732	5.4317	-1.09	0.21516	2.9236	1.3293	-0.35699	0.60658	4.7673	0.72463	-1.3594	-1.1672	-0.21755	-3.893	-0.68525	1.8694	4.7995	4.6348	2.3959	-0.019174	2.1177	3.1913	-1.7408	-0.80123	1.2044	1.8554	-0.60457	2.2507	-1.7126	2.5462	3.1506	6.8947	6.5099	4.3298	3.9701	1.8877	0.87878	3.9198
-6.9618	1.0717	-3.5283	-0.28176	-0.58243	-6.3459	-0.026187	1.3751	-4.6311	-3.6779	-2.4285	-4.0169	-7.2135	-4.6767	-0.99321	2.1822	-0.2034	-2.3218	-7.8795	-2.5331	-9.3404	-9.936	-4.0659	0.071935	-0.23578	-2.8189	-1.6213	-2.1435	-2.4529	-0.85925	-6.4201	-2.1056	-1.9584	-2.8381	6.6967	2.5803	-4.9969	2.3863	-5.2162	-6.4685	-4.4441	-0.87989	-1.112	0.37024	-2.7955	-1.1498	-4.0815	0.70546	-2.9867	-2.3108
-8.8576	-8.0913	-9.2233	-12.751	-9.7141	-8.8745	-8.2467	-10.434	-5.2849	-9.9132	-10.795	-7.9958	-12.602	-9.9255	-8.6945	-10.136	-6.9023	-3.3854	-7.4063	-10.152	-7.567	-12.185	-10.903	-9.9696	-15.179	-11.021	-11.222	-6.8349	-7.1338	-10.424	-10.501	-8.3402	-8.537	-9.7735	-11.923	-12.221	-10.08	-10.364	-9.7655	-11.319	-9.4757	-11.855	-11.266	-9.5514	-7.9042	-7.4067	-5.1707	-8.3399	-6.9795	-11.143
-0.78661	6.1104	1.3186	3.9743	5.3729	0.17884	3.8452	8.5554	3.8158	2.8256	1.9272	0.42465	2.2374	-2.6163	0.63868	-3.9176	4.4594	3.9868	0.4867	1.9575	2.3911	0.22255	-6.3811	2.5357	1.3262	2.1553	0.00054135	-0.115	5.2097	2.3982	-3.0081	0.51428	2.5038	6.065	-2.7431	5.8994	5.94	2.13	2.2624	7.9623	-4.2812	1.539	3.1176	0.095612	8.3734	2.469	1.5979	-1.0293	0.30823	0.49085
-13.525	-8.3501	-11.626	-13.225	-17.11	-12.9	-13.12	-12.217	-10.252	-12.282	-11.71	-11.718	-15.129	-10.472	-11.455	-9.8071	-11.66	-16.987	-16.308	-9.0762	-13.479	-15.63	-14.938	-14.733	-13.32	-15.986	-13.526	-12.775	-10.445	-9.1338	-10.994	-10.279	-9.1657	-13.122	-9.7925	-9.3546	-14.58	-9.4723	-13.53	-17.99	-14.029	-13.674	-12.257	-13.2	-13.183	-17.118	-13.441	-14.02	-10.707	-9.6471
1.0696	-2.6322	0.99844	5.5663	1.7318	1.0767	1.3355	-4.2346	-1.1448	0.59417	2.3069	-0.92503	-0.044275	1.5877	1.5313	2.5534	-0.58777	1.5331	2.6011	-1.9041	-2.7599	-1.6308	0.80312	-2.3531	-0.85069	3.8432	-1.1026	-0.53975	-0.81624	2.2346	4.8661	1.8031	1.6044	-1.584	-1.0942	1.7647	0.47732	-0.33653	2.5903	0.68947	-6.2214	-0.0073482	2.6725	-1.2842	0.059563	3.5728	2.5627	0.35884	-1.9682	-0.8053
1.6545	-0.97641	2.7883	3.4362	-1.9066	-1.3005	2.1513	-1.9184	-0.93216	-0.61679	1.6117	0.50583	1.6883	4.2916	2.4957	1.0049	5.9423	3.6947	0.3601	4.1042	-0.75245	1.0186	3.8595	-2.2679	6.2324	1.4598	1.9311	4.2733	3.5367	-2.8836	1.4102	5.6752	-1.9637	2.1394	2.2644	-1.1826	-0.70889	-1.5501	-2.5651	0.83023	0.10234	3.4029	-0.72373	-3.2493	1.03	4.685	3.3075	-2.2247	0.71332	0.87675
3.5399	2.4497	3.4551	1.5053	3.8676	2.7232	4.283	5.2715	4.336	1.8803	2.7961	5.497	1.5555	1.9495	5.6121	2.3213	-0.43646	3.5787	3.68	8.4511	3.119	1.7869	2.884	2.5306	5.627	2.511	2.6966	-1.5917	6.4433	3.0273	2.8457	6.3837	3.8902	3.3849	3.4254	2.651	0.51092	0.51812	2.5715	-0.68849	1.5044	5.7809	0.98718	7.2157	1.2357	4.2204	-0.068984	4.1464	-2.1454	5.4929
-8.3683	-13.02	-8.7411	-8.3437	-8.8938	-13.369	-10.304	-12.779	-9.6312	-11.47	-11.28	-15.162	-9.065	-11.738	-13.757	-11.127	-7.3669	-8.2966	-17.441	-6.8454	-12.507	-15.61	-11.288	-8.6221	-13.476	-9.6833	-11.284	-10.999	-14.354	-11.323	-13.081	-12.241	-13.268	-12.875	-13.043	-9.7814	-12.675	-9.4587	-12.57	-10.389	-12.887	-10.722	-10.606	-10.477	-9.6522	-12.478	-13.437	-11.105	-13.338	-7.9793
-4.9483	1.4699	-3.1492	0.44735	2.5068	-4.0615	-2.2958	1.5412	-1.5865	-1.6139	0.19578	2.0576	-3.302	-2.1683	-2.7406	1.1717	0.80807	-3.7997	-0.62195	0.57815	0.39662	-8.3654	-0.44428	-0.96792	-2.2045	-2.7225	-4.2065	-0.19837	-2.3865	2.3688	-1.239	-1.5572	0.2232	0.96046	2.012	0.47738	0.051207	3.0481	-4.3982	-4.5579	-2.9821	0.93039	-1.8164	-0.16489	1.9257	0.38264	-4.9094	-0.80784	-1.5329	0.87883
3.3777	-2.4417	2.2203	-0.28408	0.11245	-3.1985	-1.6332	-1.4116	0.38377	-1.7014	3.5552	1.1931	-2.6598	4.2852	-0.9173	4.2721	6.2015	-0.064427	1.827	-3.1485	4.6147	-7.5643	0.7278	-3.8606	0.36687	-0.6025	0.12666	-0.0059131	-1.1757	3.0547	-2.3758	-3.231	2.0275	3.0107	1.8001	0.46016	1.9181	0.76118	0.34477	-1.0031	5.7969	-1.4094	2.2865	4.5143	3.0161	-2.1009	-0.60176	3.3084	-4.0891	-4.522
-2.6674	-3.8839	-4.6085	-1.2678	-7.2962	-1.5739	-0.98087	-6.5328	-8.999	-9.6805	-2.6696	-3.3881	-4.7473	-2.4191	-2.3475	-5.7213	-3.4003	-4.5088	-9.1077	-9.7395	-1.7131	-3.2128	-2.8339	-3.553	-7.9063	-3.9895	-1.2567	-4.0952	-2.2161	-3.0067	-3.398	-2.49	-6.7274	-3.4414	-6.9253	-9.667	-3.6517	-6.2148	-1.6953	0.56134	-4.2667	-4.6788	-1.9257	-0.721	-4.1031	-0.971	-2.3792	-4.9965	-2.9959	-7.0185
-4.6675	-1.9761	-5.341	-8.7696	-0.98648	-1.5554	-6.9475	-4.057	-0.9404	0.29027	-3.0555	-4.6542	-0.85782	-4.0463	-2.4436	-2.0998	1.9158	0.2767	-7.038	0.14935	0.16584	-1.1693	-1.033	-6.32	-4.261	-4.8266	-5.4678	-6.39	-1.2071	-1.0865	-7.2493	-1.5113	-1.8192	-1.8977	-2.3273	-1.2612	-5.7773	-0.83151	-5.3583	-4.7813	0.23113	-7.225	-5.6224	-6.3134	-2.6678	-1.4179	-0.3133	-5.2658	-0.55118	-0.64847
1.0803	0.28773	3.3656	-2.8238	-3.6253	-1.2509	0.0059798	2.9785	-2.17	-2.2085	-0.74803	1.6215	3.8566	-1.7463	-1.2622	2.0231	-1.9778	2.2159	-2.5051	1.3114	-0.28916	0.53023	1.0871	1.2785	3.4235	-4.0675	3.8643	1.6451	-1.8076	1.9749	-2.1992	-1.4533	-0.332	3.598	1.6698	1.1912	-1.5843	4.8984	1.9342	1.4056	-0.63382	1.8024	5.1674	-0.33647	-1.9296	-0.81086	3.1773	5.2753	3.8798	1.2586
-9.2653	-12.291	-6.4738	-11.892	-10.149	-9.057	-6.9869	-7.6172	-9.5812	-13.119	-9.704	-9.8177	-13.63	-13.401	-7.658	-8.0357	-11.544	-11.342	-8.2942	-7.5859	-7.2466	-4.3372	-5.8487	-5.2059	-12.452	-8.5895	-14.114	-13.761	-8.3809	-9.8172	-10.459	-7.1736	-11.817	-6.5997	-9.1384	-5.6903	-9.1109	-15.003	-6.6187	-8.522	-7.1319	-6.4684	-7.4824	-11.583	-6.0434	-10.936	-8.5937	-10.221	-9.9477	-7.0529
7.2246	6.0246	7.6746	8.7159	7.5872	9.4459	12.091	10.621	6.7176	10.465	10.255	7.1305	8.7611	2.4115	9.2893	11.117	6.4047	10.944	6.2965	4.2381	10.917	3.0606	12.203	12.389	8.0636	10.063	9.7008	5.836	6.2672	11.624	2.5467	5.7443	7.2544	8.1542	3.3787	8.6931	8.5648	9.6608	9.7535	7.282	6.1097	8.9116	4.4287	8.3974	8.9145	13.507	12.003	9.3743	9.6954	12.631
-8.9674	-6.2911	-6.9807	-3.4572	-8.4453	-4.424	-10.637	-7.8968	-2.8871	-7.0661	-4.0566	-8.5158	-6.195	-5.0644	-2.7742	-7.3546	-6.0486	-4.4487	-9.9523	-5.5726	-7.597	-3.9734	-3.3721	-6.1869	-7.1889	-9.0283	-5.6307	-6.5373	-3.7894	-5.4178	-8.0054	-2.7659	-4.6273	2.8545	-8.4768	-4.7614	-8.0717	-3.6501	-7.7196	0.56623	-12.391	-4.8943	-7.5792	-8.5594	-6.2707	-4.9609	-8.3864	-4.4733	-1.8254	-2.8907
-16.124	-17.898	-13.08	-14.505	-10.433	-9.9213	-14.9	-11.984	-9.8804	-15.474	-11.3	-15.356	-10.596	-11.732	-17.326	-13.84	-12.378	-11.648	-15.628	-10.493	-16.08	-10.946	-12.849	-8.9015	-13.239	-11.09	-14.526	-17.698	-7.0216	-15.761	-13.158	-15.132	-12.146	-14.193	-15.223	-10.68	-13.456	-11.594	-14.858	-11.5	-13.894	-11.861	-12.579	-14.249	-14.5	-17.453	-15.772	-10.072	-11.201	-10.216
-16.183	-10.615	-13.342	-11.428	-13.639	-16.163	-15.038	-13.398	-10.917	-14.548	-11.042	-16.295	-15.029	-13.694	-13.119	-13.757	-9.5598	-13.353	-18.565	-12.289	-12.892	-11.565	-17.88	-12.39	-14.574	-11.646	-12.312	-10.817	-12.454	-14.802	-15.365	-11.02	-18.314	-12.441	-13.585	-14.205	-13.445	-13.38	-16.094	-14.166	-14.733	-14.402	-14.823	-11.657	-16.03	-8.8196	-12.974	-13.98	-13.576	-10.734
-2.6766	-0.059504	2.6035	4.0156	-1.0936	-2.3164	2.7029	0.11566	1.5187	3.5763	1.931	2.8069	0.16146	-0.21177	3.009	-1.9476	1.1671	0.76979	1.7321	-3.5003	2.8438	2.3316	-0.73688	2.4605	-0.0048962	3.4972	1.3026	5.1571	0.50036	1.7786	3.3506	-3.226	1.2334	-2.1929	3.1151	-0.5731	4.4711	-2.9014	2.3289	3.607	1.5189	3.5947	0.70541	1.25	0.5808	4.9098	1.4791	3.8299	-0.84753	-0.076061
-1.4514	1.695	0.88117	1.9332	2.0727	2.803	0.89899	0.36377	-1.1479	2.5187	-1.9223	1.9797	1.2633	6.4501	1.2406	1.5847	-0.50728	0.15133	0.65129	4.1406	2.6148	-2.8495	4.5385	5.0202	2.4353	0.68781	2.4266	4.4755	1.1267	0.83103	3.1461	2.7506	1.3606	1.0518	1.047	-0.066986	7.6541	4.1587	-0.48848	3.3078	2.3267	-2.5296	3.2094	-2.6081	-1.5253	6.068	2.3369	0.58971	-0.9339	-3.0845
-0.12113	3.5055	3.4112	3.9151	2.3929	2.9521	7.2825	2.6062	2.2884	7.2043	5.6409	1.1732	2.1576	5.7264	0.93481	1.9049	7.3035	4.3623	8.4915	-0.024781	2.0861	9.9578	6.953	6.9161	-0.081539	0.46393	3.6571	-1.2474	3.4693	0.88391	2.581	4.2368	0.83244	1.4251	1.6114	4.2147	5.271	0.3379	-0.31987	3.9027	2.417	3.3283	0.79389	2.9328	0.65585	0.14537	0.89249	5.5832	4.556	2.3476
5.5841	7.8099	4.6807	3.147	8.0198	8.5265	8.0188	4.1886	5.4431	7.0287	6.6418	9.1251	4.8491	2.9709	6.4234	5.4575	4.5719	6.4901	0.74554	6.6768	7.0227	10.805	8.0126	10.291	10.406	3.0653	6.0736	6.8725	9.1361	3.8988	5.5958	6.6801	6.8399	8.1394	6.8898	5.6633	5.7282	8.2976	7.8032	7.4869	12.018	10.54	5.9813	11.848	5.2909	2.5443	6.9483	5.9459	6.4014	10.079
-12.324	-10.511	-12.233	-9.3564	-12.514	-10.778	-10.171	-12.591	-9.1868	-14.958	-13.669	-12.421	-10.002	-15.651	-9.0281	-10.851	-11.612	-7.487	-12.673	-14.182	-8.6445	-16.709	-7.5597	-14.568	-12.334	-15.305	-9.7212	-12.628	-11.599	-15.265	-9.223	-13.96	-15.074	-7.7862	-7.3105	-10.309	-13.703	-13.331	-12.421	-11.796	-12.345	-7.5642	-11.25	-10.421	-9.9246	-10.082	-12.536	-16.268	-14.273	-14.234
-9.5508	-11.787	-11.892	-10.29	-13.39	-11.695	-11.443	-12.231	-14.647	-11.921	-10.065	-12.803	-12.431	-12.783	-12.702	-18.899	-12.258	-11.517	-21.691	-12.107	-15.382	-11.732	-14.757	-15.766	-16.196	-15.225	-16.151	-14.903	-11.831	-11.237	-10.464	-13.167	-14.227	-14.666	-10.307	-11.798	-13.499	-16.855	-11.77	-10.402	-14.641	-14.063	-14.023	-12.797	-13.632	-17.084	-8.1306	-13.41	-8.0057	-11.893
-22.104	-24.28	-20.752	-26.973	-21.862	-20.794	-20.553	-24.915	-22.082	-21.335	-23.768	-24.792	-25.18	-25.569	-17.062	-22.278	-24.945	-25.786	-21.482	-19.827	-21.347	-22.976	-22.564	-18.184	-19.759	-22.81	-22.829	-21.395	-21.619	-19.336	-25.008	-18.883	-21.032	-20.28	-18.321	-23.848	-21.964	-19.048	-18.528	-20.963	-21.895	-20.217	-25.575	-23.142	-21.749	-20.017	-22.159	-21.9	-24.92	-24.394
-4.4736	5.9967	0.60094	5.9727	2.9272	-0.33552	1.3121	1.4331	0.2206	-1.6655	-1.6387	1.7255	2.1815	3.1976	2.2259	-2.0418	2.121	-1.9107	-0.96797	-3.5056	-1.1233	2.678	-0.60109	-3.2611	-0.6865	-0.76196	-0.11035	-4.9978	2.3888	1.9433	-2.2572	1.8803	-0.87732	5.8528	1.1837	2.0982	-0.19473	0.18014	-0.4139	0.30266	-0.60265	-0.25853	3.679	0.62076	1.3894	2.9104	-1.3804	-2.8642	3.7834	0.57432
-14.182	-14.901	-13.496	-7.2377	-14.333	-10.167	-8.4248	-8.0328	-16.157	-9.4528	-10.2	-13.79	-14.301	-10.564	-13.445	-11.667	-11.371	-14.404	-12.547	-10.711	-9.9942	-12.758	-11.735	-6.72	-8.7691	-8.8945	-15.492	-14.589	-9.9218	-13.048	-6.4319	-8.0076	-14.718	-12.169	-13.477	-9.4233	-11.746	-12.967	-12.548	-8.7248	-9.6211	-14.544	-12.396	-7.3749	-12.451	-9.3912	-12.621	-9.8046	-4.7061	-9.2654
-1.9206	-3.881	1.2703	-3.4605	-1.7947	-0.46279	-1.3047	0.048227	-3.0227	0.035287	-1.006	-5.4676	-3.2286	-6.9085	-1.8626	0.38463	-1.0769	-3.6075	0.44602	-3.4424	-3.2986	-3.5358	-0.83324	-2.2637	-5.6158	-7.0741	3.9913	-5.7617	-7.0064	-4.8668	-1.5582	-1.7651	2.1566	-4.397	-0.039251	-0.69615	-0.45545	-9.3754	-6.0737	-6.948	-4.1033	-4.1215	-6.3964	0.99923	-1.8923	0.53676	-1.9694	-1.0112	-5.8872	0.49251
4.0921	-1.1809	2.0788	0.93029	2.8126	0.0073383	-0.93659	1.1694	-0.25522	-2.4023	-0.82301	-2.3709	-2.5546	-2.7044	1.1458	1.1618	3.1063	0.69494	1.5674	-1.2445	5.0532	1.4744	-5.3905	3.3196	-0.17355	2.973	-1.3701	4.599	-2.1722	2.5456	-1.7534	0.38641	-1.3087	-3.0343	0.47614	-1.9921	1.011	1.016	-3.1463	-2.8545	-2.2812	-1.5282	-0.21257	-0.61772	5.3295	-3.7475	-3.6242	-0.38701	-0.049872	1.329
-0.98912	-3.5202	5.139	-2.6895	-4.1773	3.8096	-4.391	3.6607	0.58146	9.4666	4.1242	1.893	-0.27814	0.71287	0.9981	8.2782	-0.23271	1.3784	-1.3005	3.2798	1.8407	-0.87526	4.1376	3.5083	0.44	1.5461	5.2711	0.42256	3.3788	-1.718	6.2518	-2.0418	0.52025	5.0077	0.86653	3.5096	4.2505	3.3752	-2.5567	-0.7421	2.2216	-0.38024	6.4689	1.9543	2.8354	5.629	1.5926	2.024	-0.1248	-0.4124
-8.4619	-5.0916	2.588	-7.1588	-3.2138	-1.3183	-6.0219	-8.548	-6.4126	-5.2269	-2.306	1.1719	-3.6452	0.23725	-5.4059	-6.3698	-5.1025	-0.45522	-2.8829	0.73992	-9.5089	-7.2936	-4.0442	-9.673	-1.4236	1.3537	-3.2095	-1.4133	-5.4027	-6.0401	-1.7591	-0.9742	0.34903	-2.648	-5.9087	-3.3946	-1.7924	-6.6813	-5.0763	0.08882	0.79504	-4.8582	-7.9009	-3.8673	-1.286	-6.1589	-6.9303	-5.9983	-8.1043	-5.9055
-10.272	-11.546	-8.7797	-11.618	-13.873	-13.584	-9.1805	-14.621	-10.092	-6.8922	-5.7121	-9.6028	-8.3827	-8.3208	-11.794	-11.132	-11.974	-14.244	-15.791	-14.229	-10.287	-8.8049	-7.7011	-12.716	-12.18	-7.6078	-13.382	-16.299	-12.485	-10.57	-6.9397	-13.825	-10.86	-13.536	-12.001	-15.316	-14.143	-10.645	-9.7198	-8.8733	-10.014	-13.023	-11.469	-12.981	-20.365	-13.688	-13.734	-13.757	-9.2857	-14.256
-2.4974	-4.1084	-2.1268	-3.6492	-4.7046	-1.7879	-5.0761	-3.9975	-0.86484	-4.9031	-1.633	-5.4531	-3.7009	-4.3019	-3.1269	-4.6901	-8.8981	-1.6177	-3.3624	0.94989	-4.8864	-5.6995	-6.7264	-7.2255	-1.2224	-1.8253	-6.0715	-0.69393	-6.5077	-4.1442	-3.2917	-4.0766	-0.67679	-0.98885	-6.2121	-2.3275	0.24226	-3.3698	-5.7715	-5.9246	-6.5481	-3.3868	-2.4558	-2.1175	0.58575	-2.9159	-2.1774	-3.868	-4.219	-6.7101
-2.207	-1.5364	-0.8148	-0.031094	3.1456	-1.8691	1.5096	-1.2625	3.0189	1.6608	1.4534	-2.7868	-2.9797	-1.4792	0.53169	4.3103	-0.85623	-1.2675	0.69705	2.1331	4.8099	-2.6913	-0.31071	2.3387	-2.1512	2.1044	2.1244	2.6081	-0.85789	-0.2603	1.4962	2.3872	-2.662	3.9425	0.65833	-1.5193	0.032825	-1.9388	-0.91893	-1.1275	3.5173	-0.53162	-3.6555	-0.86468	0.90911	-0.78806	2.5898	2.1943	-3.0748	-2.4357
7.5023	8.1977	11.409	8.289	10.408	5.2428	9.7004	8.7766	7.7482	11.19	6.1782	6.9664	11.977	9.5685	8.5484	9.2054	7.0957	8.987	9.9805	7.2761	8.591	13.103	3.6323	9.2488	11.588	8.203	4.9601	12.708	9.8875	6.6275	9.3272	9.6702	7.4087	11.283	10.945	9.0203	11.981	6.1291	8.0809	6.0195	12.316	9.7486	6.0582	7.3741	4.4481	7.4821	10.665	10.24	7.6347	7.0708
-6.5932	-7.5214	-7.6689	-11.197	-6.8389	-10.942	-6.6857	-11.63	-9.3211	-9.618	-8.4251	-14.913	-6.6185	-10.296	-9.4471	-6.3717	-5.7425	-12.184	-2.6592	-10.049	-10.661	-8.0563	-11.596	-14.517	-7.0301	-9.9353	-7.1786	-10.868	-10.976	-13.113	-3.7462	-5.9297	-8.3957	-9.4167	-8.7582	-9.3497	-4.6584	-9.9412	-9.3376	-11.176	-9.4863	-11.065	-8.7579	-11.854	-5.9481	-8.9332	-7.1349	-8.3399	-10.832	-11.776
4.7828	2.0494	1.3275	4.2882	2.2418	3.0063	1.2877	2.1654	3.4817	0.17113	0.79373	2.5914	2.2255	0.7966	3.7556	4.9508	0.37667	3.8987	3.7599	0.6061	3.0746	4.7242	1.5956	2.8424	1.5879	2.6138	-5.3729	5.4691	6.0114	0.50729	2.8924	-1.9056	-1.7106	0.20553	5.6954	2.2264	-1.137	1.0828	3.0128	0.12355	5.4412	1.0283	-0.18162	3.2845	-0.84883	2.9008	2.2705	3.3416	7.6727	0.27609
-6.2596	-8.2251	-10.056	-6.1681	-4.014	-11.707	-2.5105	-3.9068	-1.4912	-3.6681	-5.1759	1.2996	-2.6676	-4.4891	-0.8317	-3.5663	-1.4873	-7.699	-0.95449	-2.5816	-9.1466	-3.4964	-4.9547	-4.7709	-3.6479	-6.2833	-7.3254	0.86022	-7.307	1.3599	-4.9377	-5.4623	-7.37	-6.1618	-3.4624	-4.2677	-0.015379	-7.8917	-3.8728	-5.1516	-6.534	-2.86	-4.2703	-2.6849	-6.738	-2.7593	-4.6412	-2.8152	-2.6246	-2.3028
-6.7207	-10.779	-7.5812	-15.221	-17.039	-5.3734	-10.868	-9.8382	-6.4548	-12.027	-8.038	-12.451	-6.6579	-10.166	-8.1443	-8.7295	-8.9474	-8.9706	-7.2559	-8.8813	-10.047	-7.6391	-9.7193	-7.2242	-12.512	-9.3645	-6.1574	-8.8263	-9.2096	-6.5101	-6.6969	-7.7385	-8.3323	-6.8066	-7.0258	-6.6369	-7.6273	-10.106	-9.5639	-14.476	-11.294	-8.2221	-8.0684	-12.676	-8.1016	-11.763	-6.6645	-9.3094	-7.7399	-9.5605
12.446	7.0537	5.6006	9.6677	7.7053	11.602	9.6278	6.2483	8.8194	10.777	13.015	10.813	10.005	5.6822	7.8223	9.1072	8.9881	16.609	11.156	11.218	10.518	5.0496	11.102	6.4753	9.7349	8.8873	9.1899	8.4022	7.8633	6.115	7.3914	14.071	9.2996	11.552	9.7447	15.352	6.3967	14.722	10.553	14.355	12.241	5.6359	14.996	11.468	8.2786	11.95	9.4111	13.535	7.1566	9.4491
4.3597	0.33268	3.496	5.8651	5.8994	-0.39019	0.25921	2.4941	4.1673	4.8638	0.68179	-1.9767	2.6321	4.9507	5.1442	0.69598	-1.0189	3.8392	-2.9402	-4.1015	5.0599	1.1445	0.44729	0.28355	2.1229	-2.3881	0.76658	0.75859	-3.305	-2.1947	1.9579	0.46232	-0.20935	-0.33643	-1.2684	-3.4548	-1.4675	-0.26751	-3.8426	-2.9151	-0.37994	0.9655	-3.4728	3.2971	2.0831	5.0098	-0.64999	-1.558	1.6678	3.6916
-15.46	-13.051	-14.974	-12.967	-14.746	-16.437	-11.518	-10.653	-9.2379	-12.297	-6.3409	-16.098	-13.531	-8.8941	-13.136	-15.358	-13.118	-16.393	-17.442	-12.282	-8.041	-14.11	-13.898	-13.425	-8.6903	-16.958	-11.385	-12.311	-12.305	-12.377	-13.161	-13.845	-10.024	-13.665	-10.811	-18.63	-15.773	-9.4445	-11.346	-10.657	-16.917	-7.7601	-9.8866	-17.793	-11.546	-9.1421	-16.668	-12.791	-11.094	-16.207
-2.1912	-5.0786	0.52293	-1.546	-3.3306	-2.787	-0.39589	0.57165	-4.7695	-1.458	-3.2582	-0.74924	0.92545	0.41011	-2.8635	-4.2355	-3.3534	-5.9991	0.64984	0.21943	1.7004	-8.6323	-2.6182	-0.51245	-1.2687	-2.6311	-4.947	-5.2535	-0.73982	-4.7799	-5.2886	-2.235	-1.9052	-2.8267	2.9058	-0.49114	-1.9582	0.80325	1.0121	-5.289	1.2228	-7.1282	-1.6975	0.91401	-2.7468	-3.4788	-1.648	-3.7134	0.20699	-2.4273
1.0552	7.1153	4.0965	2.6615	-2.3482	3.2839	-0.71235	-2.8642	-0.40307	4.5589	-1.5784	-1.6233	2.1118	-4.1762	0.59079	1.6887	-2.9019	-3.6687	1.2347	0.41386	-0.38808	-0.33525	4.3012	3.4478	0.45058	2.3099	1.1417	-1.939	3.8045	-1.096	0.7655	1.1703	1.2119	-3.0029	1.2112	-4.1362	2.0418	0.099498	2.461	-0.72724	-1.3178	-1.7264	-0.89191	-1.0848	-0.69234	-2.2565	-0.52965	2.5954	0.85197	-0.58387
2.6063	0.022051	0.70534	3.3035	1.476	-3.6695	1.1682	1.8624	-2.7515	3.1573	1.3793	3.4085	1.4874	1.8663	-2.323	0.70073	1.1977	1.7496	-1.9832	-1.4551	1.6576	0.02612	-2.7482	-2.0827	-1.2138	0.58507	-4.4538	0.017261	-2.8829	-0.10978	-2.009	-0.97495	-0.15005	3.9367	-4.1365	-3.2824	-1.5515	0.95382	0.5326	-2.6562	1.4809	-3.2186	1.3641	2.8907	-4.3393	1.6904	0.27514	-1.7915	-1.0659	-0.96494
3.415	2.2646	3.8902	1.2209	3.0617	-6.3322	2.5492	4.9715	2.4049	1.2725	0.83487	-5.3571	-2.5083	2.193	-2.8327	2.4344	-1.8381	1.3103	0.47644	-4.4231	1.5274	-3.4514	2.4449	-0.95499	-1.403	-2.4286	4.4517	0.48654	-0.2603	3.3219	-1.7983	-3.9149	3.8235	1.2969	-3.0864	4.3176	-4.7236	-0.0022345	-4.158	-0.12188	-2.9931	0.46575	1.2606	-2.4877	0.31518	-0.52534	-1.2967	0.40659	0.1131	-2.504
-10.724	-6.176	-12.53	-13.532	-12.092	-16.038	-11.017	-5.5385	-18.226	-9.4202	-10.07	-7.2257	-15.992	-10.764	-11.741	-10.102	-12.559	-15.197	-8.7899	-8.8542	-10.157	-10.228	-9.8881	-10.922	-10.375	-10.9	-14.484	-9.5283	-9.3921	-10.182	-14.083	-10.881	-12.572	-12.433	-10.801	-14.651	-11.421	-9.9898	-12.075	-11.636	-12.45	-14.668	-16.143	-15.047	-11.893	-9.4482	-11.838	-9.1455	-13.101	-8.7313
-0.37429	-2.5058	2.0304	2.5103	-1.3566	-1.2744	0.058302	4.4876	-1.5893	4.6473	1.7274	4.1228	2.9416	0.0053398	-2.4428	-0.99041	1.7371	0.15221	1.4239	-2.3162	0.86541	-1.5982	3.7805	1.658	-1.7922	0.18322	-2.5803	2.7232	-4.2118	1.5828	0.54976	-1.6309	2.3991	3.0997	0.81114	3.9165	0.099958	3.3226	-4.0918	-3.969	1.133	-0.95263	2.1408	-2.6675	-2.8535	0.48076	0.66316	-0.22772	-0.63562	7.2854
-20.706	-21.82	-23.43	-22.272	-24.453	-20.65	-20.661	-24.096	-20.305	-21.065	-19.821	-25.695	-17.713	-24.227	-19.884	-27.384	-24.126	-18.923	-25.281	-18.088	-16.911	-16.449	-29.291	-22.965	-21.622	-21.684	-21.693	-23.374	-25.776	-28.739	-22.017	-23.882	-24.071	-22.023	-19.26	-24.498	-19.584	-16.32	-22.21	-23.154	-26.064	-22.934	-21.34	-22.893	-23.148	-26.302	-19.655	-23.885	-20.798	-27.565
-0.69064	-1.9706	-0.1112	-3.9299	-3.5711	1.0127	-4.4357	-3.959	0.40703	-0.51346	-0.41878	2.8333	-3.7544	-0.91571	5.3121	-0.24613	-4.0191	1.236	0.6843	0.41143	2.2973	-1.2807	-0.69819	1.3491	0.068721	1.9905	-3.2408	-0.66523	-7.4027	2.1492	4.2729	3.1524	-2.2993	1.385	-3.0528	-2.2082	-0.56668	1.0624	0.91179	0.28929	2.8476	4.3303	-4.318	0.72564	-0.71836	-0.74479	6.6303	0.65604	-0.87415	2.9268
-15.403	-10.764	-14.758	-16.576	-15.303	-14.711	-12.849	-17.52	-19.131	-7.7944	-14.431	-20.384	-18.885	-16.489	-10.8	-14.084	-14.174	-14.729	-15.37	-16.69	-13.937	-14.825	-14.898	-16.95	-12.872	-14.006	-16.428	-14.739	-17.186	-18.822	-16.541	-7.5068	-13.177	-12.963	-10.993	-16.118	-11.086	-16.101	-17.166	-14.249	-14.768	-13.419	-19.668	-11.258	-13.412	-12.656	-10.628	-15.893	-11.552	-12.09
-5.0715	-4.6013	-7.1641	-7.8382	-6.801	-4.231	-1.2143	-1.3283	-7.6828	-4.7107	-8.0062	-1.4781	-4.7212	-3.4817	-5.2326	-3.9327	-2.6916	-3.0286	-9.4538	-8.7437	-5.4122	-6.7252	-6.6708	-10.867	-9.8917	-3.3864	-3.1871	-5.469	-3.3369	-2.5459	-7.8944	-3.9774	-2.6559	-2.6797	-9.3647	-7.5496	-8.8067	-3.6876	-3.8256	-8.6033	-11.358	-5.2961	-11.433	-5.7881	-8.9255	-3.9494	-6.8806	-1.3078	-8.5273	-5.3657
-17.216	-14.1	-12.969	-17.153	-11.961	-14.572	-16.511	-18.007	-16.684	-16.242	-16.366	-11.254	-11.471	-14.287	-13.818	-14.537	-13.841	-12.63	-17.035	-13.561	-16.968	-10.072	-12.907	-15.176	-12.599	-10.176	-14.834	-12.902	-14.963	-15.957	-15.177	-13.811	-18.01	-16.02	-8.2286	-14.023	-14.918	-13.482	-13.233	-15.346	-13.038	-14.619	-20.92	-15.14	-13.735	-17.141	-14.587	-18.335	-15.81	-11.671
1.0902	2.4402	-3.7141	3.2622	2.5933	3.1879	-2.9492	-1.6284	-1.275	-0.21623	-6.2129	-4.5602	-0.14863	3.333	-1.305	-3.4877	1.7335	0.093992	0.76213	0.81939	1.7401	-4.0747	1.2514	0.29074	-2.8127	4.189	3.0403	-3.3052	-3.5855	0.010155	-0.4752	-3.109	0.30105	3.3508	-1.133	-4.3449	-0.51174	-2.9783	-0.72507	-6.6752	-1.5981	-0.13869	-6.8934	1.4087	0.46825	-3.4622	-2.118	-4.4501	1.8305	2.2749
-2.1789	-3.6982	-4.1187	-0.40669	-5.3163	-0.10578	-4.7569	-3.913	-6.2529	-7.4953	-2.1305	-6.4425	-5.0578	-3.4763	-2.6504	-9.6842	-7.6367	-4.1951	-7.4625	-5.0925	-4.0865	-5.0161	-1.3734	-2.5218	-2.3428	-4.8467	-12.443	-5.354	-6.6054	-6.2325	-0.43628	-3.8011	-7.4406	-4.7266	-5.1419	-4.3981	-4.4833	-6.715	-7.6092	-3.7552	-6.8941	-6.8965	-3.2843	1.2921	-4.8446	-11.457	-3.365	-2.4749	-5.7189	-5.9351
-1.8267	7.689	-1.6003	-1.4538	0.24177	4.2998	0.72261	-2.3332	0.70941	-2.6557	0.56097	-2.1297	0.77972	0.71182	-1.6394	1.4289	-0.21867	1.7983	-3.8915	-3.3789	4.0928	2.8105	3.07	-1.0866	0.070576	1.0356	-1.8549	3.0112	3.4869	0.19487	-1.4884	-0.41547	4.3954	-0.8319	0.60228	0.90631	0.64377	0.85864	-0.32119	-4.4142	-3.4038	2.2455	-2.316	2.0559	1.27	1.328	1.8668	-6.6036	-0.13655	-3.7096
-2.1625	-0.13681	3.2542	2.1785	1.0574	0.32207	2.7581	4.2524	3.5093	-1.5654	2.996	5.046	0.48474	1.1224	6.5786	-0.40556	-0.72556	-0.51432	0.29443	-0.048953	1.9967	2.239	2.346	-0.022895	3.6214	4.5913	4.8236	2.4752	0.10746	4.1818	0.25258	-3.8362	6.4215	-0.81095	2.3122	2.0882	-0.99614	1.7823	4.4246	-0.7789	0.31549	-4.9029	-1.6737	1.5921	3.225	1.5658	3.6678	-1.2646	4.7571	2.1466
-6.7297	-5.5242	-7.5289	-8.0879	-3.8078	-9.6683	-8.6805	-7.7656	-7.4491	-4.3376	-6.3104	-10.764	-8.9563	-7.983	-9.0984	-10.817	-7.8557	-1.9078	-10.574	-6.1629	-5.9587	-12.891	-4.2144	-13.025	-6.2801	-4.8447	-8.9668	-6.0985	-6.7624	-9.3458	-7.7986	-9.5552	-10.932	-6.7608	-11.464	-13.015	-11.465	-8.1575	-9.7634	-7.3671	-6.4467	-6.8295	-9.7844	-6.7112	-9.884	-9.1377	-12.066	-13.677	-7.4026	-5.0927
-7.0559	-7.1549	-12.561	-8.384	-3.6833	-7.5154	-6.9821	-9.4522	-10.462	-9.5922	-5.8065	-10.177	-15.483	-11.487	-13.611	-10.309	-6.0096	-6.6542	-11.753	-12.496	-7.0378	-8.0933	-7.1963	-10.013	-11.672	-9.6786	-10.768	-9.3375	-12.929	-5.7399	-8.4174	-9.5991	-10.045	-11.54	-9.0351	-6.9861	-9.889	-9.9185	-12.406	-5.9861	-10.324	-7.8292	-7.0561	-14.878	-3.7763	-9.7595	-8.4915	-9.7809	-5.9166	-9.296
-8.3016	-8.9264	-9.5588	-13.034	-9.9708	-12.554	-10.175	-9.6675	-13.439	-14.596	-10.289	-12.637	-11.758	-12.079	-7.7444	-7.965	-9.7288	-9.1588	-9.6908	-8.7905	-9.0395	-9.01	-14.934	-12.153	-8.9469	-8.6418	-9.6998	-8.5341	-7.1836	-9.0881	-10.853	-13.81	-8.2698	-8.5845	-13.061	-10.939	-12.614	-12.186	-9.2393	-16.096	-9.4682	-12.325	-12.822	-13.025	-11.045	-8.5609	-9.3243	-11.283	-7.4095	-11.495
-8.1681	-13.941	-10.932	-11.896	-17.068	-11.523	-12.173	-9.7774	-12.836	-16.874	-14.05	-9.3624	-10.611	-12.709	-6.2019	-4.4965	-8.5959	-14.451	-10.08	-11.619	-14.514	-10.321	-9.7473	-5.2866	-9.176	-10.102	-11.079	-10.434	-16.55	-3.5836	-14.155	-11.997	-13.035	-12.387	-15.788	-10.326	-9.7705	-10.721	-15.265	-7.4378	-9.0943	-7.5089	-12.633	-13.303	-7.9923	-11.033	-8.3801	-6.4476	-10.912	-8.5746
7.0045	6.5649	7.9886	2.0734	3.5765	5.2634	7.5557	7.436	4.2809	1.6726	5.3364	9.0639	7.2	1.8219	3.7834	5.1319	2.1542	8.1669	7.4223	4.4217	7.1793	6.784	4.6336	5.4551	6.6592	4.2182	4.2335	4.4393	3.6043	3.3904	4.4845	6.0364	8.6676	6.5655	6.1546	5.673	8.094	4.3838	5.2876	7.825	3.9193	7.4205	6.8383	6.4841	4.6008	3.4165	6.0664	3.8449	6.9738	9.1617
-4.9774	-3.9397	-1.4761	-4.3899	-4.0764	-4.2178	-3.454	-4.4553	-1.3951	-3.2861	-4.8648	-3.7538	-7.8532	-3.7024	-3.3408	-5.9432	-5.7332	-5.9118	-4.6476	-3.5164	-8.9562	-0.39854	-2.3153	-3.1477	-4.9228	-5.9817	-6.2315	-4.3872	-8.7862	-4.5104	-9.0802	-3.2237	-3.2671	-5.7014	-7.7893	-5.4144	-5.0673	-3.2961	-5.7904	-3.9726	-11.229	1.3556	-4.3443	-3.6782	-5.0103	-3.981	-0.26796	-1.2178	-1.6727	-4.8796
-4.8984	-8.2325	-1.4215	0.13039	-2.121	-2.21	-4.6328	-5.957	-8.5288	-0.64256	-0.44648	-5.4655	-4.9251	-6.3717	-5.3372	-0.13488	-8.8474	-3.3345	-9.5875	-3.1049	-6.0654	0.7951	-9.8394	-1.5011	-0.89906	-0.73326	-7.4559	-3.4075	-4.0723	-4.413	-6.7299	-3.039	-3.0937	-1.5522	-2.8603	-1.292	-3.1628	-1.3268	-7.1666	-5.9502	-1.8975	-6.986	-1.0541	-3.9319	-3.8729	-2.8691	-5.6416	-6.7878	-0.4745	2.8732
0.5862	-1.5558	-1.2152	-4.7951	-3.5488	-5.7581	-4.4103	-4.9983	-1.7385	3.3971	-3.0512	-4.6184	-5.7086	-1.2316	-2.0223	-2.1568	-6.3462	-2.2497	-1.5146	1.1017	-4.6838	-4.0021	1.0425	-2.9271	-3.0427	-0.075209	-3.4169	1.3356	-5.6625	-0.037153	1.9168	-4.5463	0.78978	2.3527	-2.1361	0.20987	-5.0015	0.64161	-3.9284	-1.3286	-0.56881	-2.3067	0.70518	-5.4037	1.149	-1.6852	0.90367	-9.9878	-4.2952	-5.1132
-17.858	-16.01	-14.783	-14.297	-13.858	-19.23	-14.464	-14.871	-18.729	-15.255	-12.731	-13.32	-14.648	-13.989	-16.713	-12.653	-12.482	-6.3369	-12.939	-12.423	-18.072	-17.022	-16.114	-13.996	-12.333	-15.741	-16.473	-12.588	-12.322	-15.718	-14.579	-14.043	-15.035	-13.184	-11.871	-14.427	-16.403	-17.892	-14.01	-15.032	-15.165	-10.636	-14.59	-12.259	-13.531	-19.051	-17.608	-17.422	-7.9522	-12.507
0.28661	-1.28	-1.9799	-1.7447	4.0746	-0.34629	0.2944	2.0106	3.8715	1.5799	1.0631	2.2679	0.53246	1.6414	0.10132	4.0786	6.1624	1.8797	0.87835	1.8042	0.094864	1.3998	4.8338	8.7063	-0.61261	-0.082167	2.5871	1.6269	-0.848	2.5109	2.4635	4.096	-1.632	6.3064	1.5346	0.072196	1.5006	0.13166	6.8273	1.8029	-1.1601	1.5671	-0.098076	3.5348	0.46715	2.0876	0.91467	-0.57574	-5.8363	-0.61408
-4.8824	-5.8645	-8.401	-10.854	-11.591	-12.531	-3.9415	-5.5529	-9.3996	-7.078	-7.0387	-11.639	-9.4865	-9.642	-15.992	-10.905	-7.2244	-8.7013	-7.1453	-13.845	-5.9716	-12.046	-7.5426	-7.9093	-10.587	-10.637	-9.4675	-5.7311	-4.4233	-10.501	-10.826	-11.851	-8.4846	-13.562	-6.0558	-13.121	-14.704	-9.2529	-13.164	-13.284	-10.671	-7.9877	-3.8099	-5.8785	-2.9038	-9.382	-9.1194	-10.8	-10.355	-6.6903
-12.552	-9.3963	-10.018	-9.4261	-12.419	-9.7142	-9.1636	-8.7668	-10.952	-9.2705	-9.321	-10.348	-3.7049	-11.261	-9.9416	-11.222	-9.7202	-9.1005	-7.6664	-7.8192	-11.87	-7.1933	-11.539	-8.502	-6.756	-10.072	-4.244	-12.953	-5.9824	-7.3313	-9.2549	-11.98	-9.642	-3.8038	-10.429	-6.2656	-13.216	-11.634	-14.208	-10.571	-11.154	-12.466	-12.444	-5.3795	-6.611	-8.3917	-11.059	-4.6592	-14.238	-11.636
-13.235	-13.268	-11.548	-10.805	-12.398	-15.719	-10.401	-15.393	-12.59	-14.128	-15.387	-13.129	-13.902	-11.887	-17.875	-14.552	-14.756	-15.466	-13.692	-12.851	-6.8016	-14.052	-11.978	-9.9147	-18.58	-19.575	-15.446	-15.18	-15.433	-14.619	-12.709	-14.805	-7.7426	-13.909	-13.311	-11.452	-13.636	-16.432	-10.559	-15.445	-13.441	-12.107	-16.562	-12.721	-14.546	-12.076	-8.1617	-12.723	-14.578	-11.621
-4.1566	0.75134	0.78643	-0.026111	0.90411	-2.4835	-1.9241	0.11081	-0.065056	0.24275	0.78048	-1.8397	-4.6572	-2.0835	-2.444	0.41702	-2.2767	-0.7907	-0.07994	0.029796	0.29858	2.0521	1.1849	1.7293	1.4122	-1.2736	-2.5896	-1.3332	-0.44961	0.45835	-0.48423	-0.33399	-2.3901	-1.1227	0.9578	4.9146	-1.4025	0.30734	-2.3528	0.5393	3.6079	-1.9668	5.0175	3.9183	-2.7346	-5.1794	1.7423	0.67657	-2.7153	-2.3358
-3.9462	-1.8556	-4.4981	-0.62766	-2.7411	-0.46303	-0.15767	-1.0933	-4.9209	0.91697	2.0311	-4.1393	-0.60157	-2.5401	2.1596	-2.3203	-4.3568	0.29587	-2.5764	-0.91544	-0.82234	-1.725	-2.398	-1.2615	-4.783	-1.5853	1.1032	-3.2073	-2.7809	-5.7529	-2.2602	-8.2282	-3.4549	-1.1664	-3.9967	-3.5433	-1.3318	-0.7991	0.13267	1.7347	3.0959	-1.1597	-0.62308	-0.69878	4.753	2.7338	-5.696	-2.5982	-3.2489	-5.2954
0.79514	-0.94402	1.8042	-0.016413	-1.3806	-2.8931	-2.5996	2.2331	-2.9037	1.9321	-1.4616	-5.2914	-0.83201	3.2584	-2.6926	3.6061	-5.1029	-3.0798	-0.57556	-8.3085	-3.864	-0.37671	1.8104	-2.9463	-2.1283	1.4345	-0.53591	1.5419	0.8936	0.53393	-0.23689	-2.6294	-2.2098	-4.2118	-3.2271	0.3002	0.24335	-2.7765	0.79128	-1.6076	-5.9193	0.68003	-0.82454	-0.53291	0.15998	-3.2508	-0.33196	-2.2938	0.37162	2.0539
8.7764	4.6824	3.4362	4.624	8.5137	7.6825	8.0613	10.035	9.7427	9.3803	7.1293	5.9559	7.3978	8.6838	6.0575	0.96774	4.1243	6.2228	8.0946	5.5842	5.9308	6.8621	8.083	5.4546	9.4829	9.3353	7.2327	6.9378	1.2047	10.812	5.8046	9.2229	4.9625	5.491	5.3836	7.6173	7.4292	6.9569	7.7289	10.543	4.2169	4.8109	5.8063	8.9624	7.2818	5.7956	4.3571	6.3228	5.4537	6.0124
-11.505	-11.193	-11.426	-13.741	-11.238	-8.8077	-11.602	-10.228	-16.055	-10.117	-6.6197	-6.3979	-10.198	-7.5437	-15.019	-9.795	-14.233	-12.3	-15.16	-11.799	-14.58	-12.539	-12.687	-8.6651	-10.92	-8.6492	-9.0617	-11.089	-11.417	-13.484	-9.6339	-15.819	-12.961	-12.063	-12.656	-12.973	-15.11	-8.7572	-15.316	-13.122	-13.204	-8.1307	-13.667	-11.076	-13.453	-13.119	-13.66	-11.089	-11.617	-9.4022
-1.6594	-10.017	-6.3265	-5.0837	-8.1871	-8.8817	-12.669	-6.7461	-5.0218	-8.537	-9.6094	-8.177	-5.1996	-8.0861	-7.0844	-7.0987	-6.6596	-7.4134	-14.12	-10.032	-10.282	-7.1209	-5.8091	-6.4204	-11.962	-14.719	-8.4274	-8.5147	-13.757	-12.677	-5.4118	-10.206	-12.821	-6.8611	-7.8103	-7.8586	-8.7142	-8.3897	-7.8557	-8.3147	-6.699	-10.615	-6.7773	-9.0223	-9.1511	-6.6831	-6.4781	-5.6825	-10.304	-10.789
11.192	4.6547	7.7938	-1.1415	2.7958	5.054	5.6242	6.0227	3.2089	4.2994	7.8928	4.2808	4.9203	8.5839	10.641	6.005	4.797	5.1249	5.405	6.1914	6.7021	7.7087	3.0151	3.4372	5.493	8.3033	4.1953	6.3723	6.5465	8.8116	5.7086	7.8566	3.6541	8.4132	5.8992	2.4087	6.0447	2.2006	6.7427	7.7767	8.6192	4.2961	4.7869	4.2988	0.074372	6.6433	5.5003	6.6881	8.7717	3.7679
-7.4942	-6.9451	-7.4768	-3.0416	-3.2354	-2.7822	-0.59159	-1.6625	0.51459	0.74398	-1.472	-1.6635	-0.64916	-2.2198	-0.54375	-2.8648	-3.0417	-4.4785	-5.1191	-4.3462	-0.71963	1.1671	-3.6346	-2.5246	-8.0734	-3.1588	-3.7983	-3.4442	-3.4956	-2.143	-1.3445	-2.4513	-2.3097	-2.0482	0.47431	-2.7131	-4.4202	-4.2301	-1.4715	-4.8176	-0.94457	-1.8748	-4.2514	-4.3498	-0.22289	-2.4338	-2.0697	-0.30867	-1.9306	-2.9426
6.9724	8.258	8.1399	5.4391	6.6935	9.3207	10.427	9.599	7.5727	9.1639	5.5318	9.0953	4.0244	8.6681	8.9359	5.2167	10.063	4.8752	7.6191	8.3142	5.4362	15.514	8.2307	9.1668	8.3141	4.9968	5.4823	6.5318	8.822	8.9857	11.607	5.9864	10.351	5.4942	7.9554	11.462	4.2757	3.2649	8.3611	10.249	14.542	7.7949	8.8015	7.1534	5.4979	9.645	11.557	10.473	12.323	9.2232
4.8311	7.2021	4.4914	3.0151	0.75354	8.141	3.3375	13.005	5.9437	6.3857	10.937	2.7803	3.1331	7.3086	6.3467	0.5237	6.131	9.3094	5.6235	4.9399	4.824	9.3314	7.4579	6.1825	6.9243	3.9558	8.4726	7.1801	7.345	2.7303	12.203	4.2626	-1.8725	8.2432	3.8816	7.1559	2.066	4.0153	4.3393	4.4084	5.38	1.9183	11.13	4.9833	1.8946	-1.1346	4.3667	4.528	7.4768	9.6966
-1.245	-4.2343	3.0223	-0.85768	0.4702	0.15685	2.1587	-1.3597	-0.29577	-3.9319	-1.8953	4.8384	-0.51925	2.5698	-2.4156	-0.27376	-5.6838	-4.6494	1.5862	-4.6918	1.5415	-0.19279	1.7246	1.5193	-5.0007	0.19254	-2.0134	-2.5293	-0.3892	-1.6378	-1.2827	-1.1215	-4.3828	-1.4722	-1.9785	1.7532	0.21518	0.32736	2.3017	-0.41607	0.23392	-3.2471	-1.1549	0.46829	-1.4774	-0.9012	5.8935	-1.8041	2.1479	-1.5849
1.0606	-3.1943	3.3038	4.2945	3.0897	0.39947	1.4847	3.7562	3.165	-0.41716	0.60248	0.37216	0.25087	0.33329	-8.9579	1.576	-4.3555	0.41257	-0.4862	1.7838	-1.7197	-1.0953	-1.2946	-2.1757	-0.72818	3.5934	-2.3147	2.4389	-0.67089	0.29965	-0.15927	-0.27745	2.8093	3.6646	-2.128	-0.97779	-4.4238	1.131	0.3139	4.0646	1.1999	-1.5089	1.4001	-1.0354	0.21084	7.1307	-0.054319	-1.2086	-2.2956	0.97681
1.2756	1.8746	-1.982	-1.3205	1.9927	2.367	7.8731	0.70738	4.1259	1.2495	1.9968	2.5559	-0.1507	-4.4553	-2.7615	3.6972	-1.7626	-3.103	-0.85849	-2.336	1.1257	-2.0306	-2.0764	-2.1923	1.3129	-0.86428	-3.0583	1.0224	0.60706	3.8561	-1.4211	-1.5987	-3.4934	2.4987	-4.762	1.2206	2.0746	-0.75212	-3.4713	4.3151	-1.4818	-4.6344	-2.5707	-4.7426	0.61421	0.1528	1.4636	0.1951	-3.0166	3.7719
-9.1075	-6.4009	-8.3973	-8.0085	-8.2921	-9.112	-8.6501	-8.9046	-7.8713	-12.653	-11.526	-5.7416	-15.595	-4.0949	-9.4389	-8.1814	-9.364	-8.9906	-14.549	-6.2152	-8.2617	-7.45	-10.005	-5.752	-7.4248	-10.449	-11.091	-11.852	-8.5986	-4.9665	-5.3382	-5.1548	-6.9625	-5.5272	-5.2898	-15.308	-8.1604	-6.7425	-8.436	-10.092	-8.3496	-8.4356	-10.352	-9.3836	-10.12	-11.156	-8.1788	-11.466	-14.918	-8.4331
-4.3598	-7.2754	-2.1869	-3.0044	-3.7915	3.0679	-3.1968	-4.2997	1.5006	-4.888	-0.66874	-3.2877	-2.2546	-4.0096	0.67436	0.090368	-6.4158	0.73399	-1.7466	-4.8373	-2.8491	-2.3232	-6.6972	0.85076	0.69689	-2.4877	-3.5958	-0.28428	-9.4107	-9.3024	-3.3409	-0.56987	-4.8312	-5.6159	-7.2475	-3.7855	-2.6741	-3.1529	-2.6683	-1.4318	-1.968	-3.1612	4.8279	4.5025	-3.9642	-0.48025	-3.8882	-3.5944	-4.7327	-1.1609
3.4305	-1.7995	-0.94794	-3.441	-0.43786	-3.1193	-3.5128	0.28612	0.027696	0.11483	4.3759	-2.953	-2.218	1.5379	0.99097	-1.5192	1.0642	-2.2879	3.3267	3.1639	1.4903	-0.89613	-3.2547	-0.5137	3.6213	0.76176	-1.7782	-0.41021	1.6362	-1.648	0.30594	1.2866	-6.2324	-1.0389	-3.0936	-2.435	-1.9862	-6.0937	0.35626	-3.8033	-0.42835	-0.5059	1.0837	1.9614	-3.0437	-4.1592	-8.785	-1.6612	-2.974	3.0005
-3.714	-11.191	-8.4891	-4.271	-4.7719	-6.8781	-5.824	-4.6929	-6.4225	-4.1593	-3.5933	-4.007	-1.135	-4.8129	-3.5962	-3.0466	-5.4705	-7.6573	-4.0274	-4.87	-3.0619	-5.3324	-3.2651	-4.3106	-1.1152	-2.1558	-3.8984	-4.4114	-5.8124	-4.0897	-6.5195	-6.6853	-2.8347	-1.3275	-4.9263	-5.4027	-1.0312	-9.3905	-4.2305	-5.1287	-1.6701	-7.6042	-2.0428	-2.8838	-3.3737	-6.8937	-4.845	-7.1808	0.074261	-5.104
2.422	6.3612	4.436	-3.1238	3.076	-0.33982	2.2204	3.7731	4.5119	5.1773	2.7286	5.6276	-0.97574	2.085	0.70647	-0.99854	-0.36526	1.8978	2.1635	0.13044	1.4039	-0.56727	2.6261	3.8986	-0.05276	-1.6924	2.5386	-1.8245	-3.3056	2.0373	1.6125	-0.15414	2.4969	2.4591	6.6802	-0.26524	5.5587	2.2148	2.4007	-0.78698	3.8521	2.4228	-0.6764	1.6051	-3.8823	-0.79504	0.47735	-0.0080225	-2.2511	-0.47002
4.3815	3.5687	9.0827	5.1782	1.831	6.3248	5.6568	5.9287	5.7659	4.7704	3.3547	7.5076	2.7937	3.2229	0.66723	4.3515	0.91467	2.2263	4.458	2.9386	8.5646	2.1342	4.6484	5.8618	1.2891	0.28261	2.5901	0.81046	5.431	1.9594	2.2823	-1.6974	7.0066	6.9575	5.2644	2.8933	8.6144	2.0793	1.5779	3.6628	3.4673	7.5319	1.5368	-0.76249	5.0954	8.49	3.9428	1.7529	8.4536	9.3166
-1.1955	2.4113	-3.3584	0.92354	2.3552	-9.9316	-3.2768	3.8178	1.3887	-1.4984	-5.4594	-2.4046	-2.9214	-0.70364	0.33459	-3.0313	-1.1247	-3.1318	-2.6464	-1.8521	0.41914	-1.6335	-3.1433	-0.61592	0.6806	-0.92702	-4.1528	0.28215	1.2992	3.958	-5.9292	0.95026	0.37404	-2.1019	2.0745	-2.7225	-0.68154	-2.4573	-0.23544	-0.43424	-1.4573	-1.9071	-0.15488	-0.58309	-2.0905	-3.7517	-5.1516	-3.8604	-4.5251	0.29853
-0.86503	2.8249	4.1945	2.8704	-0.51718	3.7233	3.8223	1.6646	-3.8607	1.1269	1.805	4.3986	0.97882	-1.0137	2.6508	0.67712	-0.2936	2.8391	-0.43643	1.3056	3.438	-1.2691	2.5853	3.5008	5.5268	2.0437	-0.98578	2.7573	4.2922	-1.4736	-0.56885	3.4781	7.2653	0.55315	-0.099341	2.746	5.6849	-0.95909	5.8488	2.5917	2.7204	5.3159	-1.7081	3.2529	-0.28165	-1.494	3.7795	0.31496	3.039	5.0273
-2.8479	-0.85003	0.068358	-2.4453	-4.8249	-0.24606	-4.3652	3.4056	-0.30107	-2.6431	0.49092	3.158	1.9001	-3.409	0.20435	-0.31438	4.2088	1.6403	4.1261	1.1986	-1.0532	-2.9134	1.2615	5.4622	-2.5007	-2.7194	-2.3982	0.78297	0.35428	-1.6597	-2.5545	-0.87261	-3.6766	3.3547	-0.87099	-2.5003	1.0408	4.1427	1.7501	1.1237	2.9951	3.6999	-2.1331	-0.11913	1.3104	-0.85894	-1.5534	-2.3555	-0.33202	0.69313
-0.74815	5.2127	0.64319	-2.5654	-1.0621	-3.2284	-7.8573	-4.5747	-0.31843	-4.8657	-3.1846	1.8417	-3.1717	-2.08	-3.1906	-2.6047	-5.6355	-0.33727	-1.7878	-6.0084	-5.6119	-3.5968	-0.1495	-0.36655	-3.6036	-2.5002	-3.0277	-7.2797	-1.9384	-2.085	-3.8486	-1.608	-6.2211	-2.2144	-2.7874	-2.2048	-2.4506	-2.8262	-4.7344	-4.3577	-7.6266	-3.0139	-0.4383	-1.2467	-4.8508	-1.6737	-3.0853	-3.1779	1.8918	0.075289
9.0918	7.8422	11.93	13.25	12.314	11.821	7.345	10.297	12.772	10.213	10.409	13.674	8.9282	9.0272	7.8301	13.738	7.5839	8.8044	5.1434	9.6712	12.446	9.4292	12.5	11.912	9.0693	7.0675	9.5099	8.3703	8.5477	8.5411	9.405	7.168	12.024	6.6318	14.027	10.146	11.347	6.8975	6.8154	5.7949	9.5397	10.056	11.303	11.306	5.0124	7.3122	8.9345	10.914	9.945	7.1359
-1.8557	6.0401	1.2839	-1.0087	-0.16155	2.7321	5.7164	2.0134	1.3216	0.81881	-1.0534	0.64484	-2.6131	-5.0576	2.6205	2.98	-3.0881	7.1019	1.3342	8.2011	0.39652	8.1008	0.55127	0.61842	0.85432	-1.3472	1.8638	-5.1506	5.8329	2.1293	0.9117	-1.746	-1.6896	3.9885	-2.8476	-1.8668	-2.0902	-4.298	0.59997	-0.80991	0.50371	0.28972	5.3861	-2.2731	0.70917	-0.20421	4.363	-0.35002	-2.317	-3.0459
1.5837	3.089	4.0368	-2.0599	5.2711	6.205	3.0081	5.3719	6.6777	5.5001	3.4417	2.7877	2.2106	8.5999	3.0969	0.79286	8.0091	5.8693	0.34418	8.4263	2.633	4.8479	4.282	2.7835	0.7016	0.91784	7.153	8.3546	4.9877	0.30237	6.9038	7.0919	3.1963	1.052	5.796	7.6547	2.5074	2.987	-0.12766	5.9696	0.38865	3.8893	3.2587	5.3705	3.082	0.33727	5.7028	6.3404	-1.9301	1.5557
-4.8336	-0.84492	-1.7974	-2.775	-7.3324	3.6193	-6.0841	-7.1586	-2.2729	-1.4151	-0.2021	-1.4846	-0.53203	3.8596	-3.6672	-0.88545	-1.4856	-1.7524	1.0357	-0.97485	-0.81175	-1.6506	-6.5559	-3.0146	-1.9486	-2.5121	-6.115	-3.4688	-2.735	-1.213	1.9826	-1.71	-3.0193	1.9145	1.8572	-0.8158	-3.2914	-0.01097	-0.42915	-3.1128	-1.3885	-2.3513	-1.9753	-5.1348	3.3986	-3.8137	1.8875	-4.3012	2.8369	4.157
7.5562	2.7666	5.7184	8.7161	6.6568	7.8711	9.5314	7.3736	9.014	5.0231	8.3567	7.6435	5.9467	9.5693	1.0597	8.059	8.0359	5.1739	8.0313	4.32	8.8873	6.3788	6.4749	10.601	6.8064	5.5668	3.1041	5.9116	3.9389	6.5871	7.26	3.6699	8.9661	3.3175	4.0615	7.5545	8.7235	7.3986	6.2587	5.084	7.1611	6.2206	10.965	8.8602	7.9928	5.0715	4.296	12.015	8.6652	7.0399
-3.0523	-3.8609	-3.9591	-0.45301	-2.6452	3.069	-3.6074	5.4004	2.0347	-0.90083	-2.3012	-1.8569	-2.563	-3.1419	0.22066	-5.206	-3.9309	-0.47211	-1.2111	-2.1943	-2.4354	-4.4995	-3.1573	-3.1646	-0.24866	-3.8041	0.19566	-1.519	0.055296	2.9589	-2.2628	-3.054	-1.2318	-2.3347	2.3974	1.1138	2.5132	1.8182	5.3088	-1.9361	-0.2958	-1.6918	1.1157	-2.3709	-2.5739	-4.8205	1.5647	0.82765	0.69767	-4.0803
1.9138	4.9564	3.2288	6.0289	0.83886	1.8977	5.8235	8.9408	1.1376	5.3703	-3.7576	3.473	3.2128	0.082993	6.8649	2.1166	2.5441	-1.5489	0.27123	1.7748	5.2884	3.3063	-3.4715	3.4642	4.5918	7.1372	3.337	-1.1616	2.6823	0.36998	1.3918	6.6495	0.5811	5.0119	3.328	5.0244	5.6855	5.5552	-3.2528	1.9234	4.4868	3.6712	0.74453	2.3655	2.1059	4.0277	-0.41428	0.98693	3.2172	2.4604
-12.53	-12.898	-15.925	-14.746	-15.03	-15.262	-12.958	-12.737	-18.244	-15.016	-12.88	-17.819	-16.298	-14.398	-15.35	-17.016	-17.71	-12.027	-12.302	-13.95	-8.5501	-13.798	-10.943	-15.446	-12.761	-13.932	-11.204	-15.995	-11.52	-14.04	-13.855	-17.321	-14.974	-14.206	-13.25	-19.776	-14.155	-15.796	-13.485	-15.373	-10.324	-12.314	-16.118	-16.982	-12.009	-12.703	-16.036	-14.837	-13.817	-16.826
-11.04	-7.2887	-5.9199	-10.072	-5.5647	-9.1779	-4.8636	-12.955	-6.7729	-9.0721	-7.6128	-9.7206	-7.1437	-11.757	-7.9262	-10.221	-11.668	-8.4184	-13.08	-8.1323	-7.7529	-9.4928	-8.9679	-9.5884	-11.806	-9.1415	-11.732	-14.349	-6.3847	-14.308	-11.541	-6.2884	-7.2054	-9.5501	-11.905	-12.711	-5.4426	-10.562	-6.6547	-12.151	-7.0339	-6.44	-7.6264	-9.3319	-12.285	-6.6072	-7.1824	-11.632	-10.472	-8.9792
-10.686	-12.303	-9.5592	-9.6701	-10.595	-10.016	-9.524	-8.7674	-8.1563	-9.2239	-9.1155	-10.362	-1.979	-11.427	-10.349	-11.778	-9.5656	-7.6643	-8.2652	-9.97	-12.613	-12.106	-9.605	-10.296	-6.5559	-8.562	-4.8755	-6.4687	-13.615	-7.1471	-10.219	-11.049	-10.982	-10.899	-10.156	-11.123	-5.7027	-13.6	-11.329	-9.7135	-6.3847	-13.261	-7.7922	-6.6058	-9.3452	-9.0673	-9.5001	-7.3549	-6.9523	-5.149
-8.9689	-11.245	-9.8184	-5.8656	-5.9024	-5.9423	-2.0685	-6.1205	1.1691	-4.6597	-3.5582	-5.8922	-4.9954	-6.5637	-0.9369	-3.7027	-7.5357	-4.1284	-2.8543	-2.7725	-7.6551	-5.4248	-6.735	-5.6141	-3.2958	-6.4295	-2.9804	-4.1523	-5.6811	-2.1041	-5.9182	-6.4634	-3.0663	-4.7456	-3.0919	-4.8922	-6.0022	-6.6147	-2.7434	-5.6046	-6.9955	-4.0832	0.38249	-5.4351	-4.5436	-6.8575	-5.2308	-4.0879	-5.3706	-3.6767
-9.3659	-10.762	-9.8188	-10.392	-9.5465	-6.5907	-12.884	-9.275	-8.93	-7.7096	-9.4306	-6.3349	-14.597	-9.3729	-9.3657	-11.3	-10.585	-2.6733	-11.011	-16.917	-7.4394	-9.4888	-8.2567	-12	-4.7854	-10.762	-10.895	-9.8217	-10.721	-10.787	-5.7001	-11.279	-10.705	-8.7004	-9.3361	-10.592	-12.689	-9.5645	-7.5828	-6.3698	-7.8686	-6.4133	-7.3665	-13.086	-8.4397	-9.1202	-9.9359	-9.0584	-8.462	-13.379
7.8342	13.862	12.629	9.8824	10.399	8.4258	10.579	10.089	13.527	9.4014	11.244	10.006	13.744	9.1122	8.5284	10.88	10.779	7.981	5.3257	13.034	9.8775	10.248	4.0833	8.8174	8.0613	7.1091	9.8784	9.1823	8.1545	10.29	14.912	9.1122	7.2996	8.1065	10.746	11.301	13.003	10.889	12.988	9.228	10.095	10.389	8.0043	11.744	4.8383	11.578	13.873	5.2159	8.7287	14.767
3.5826	7.7512	2.5293	0.094256	3.553	-1.2617	5.0748	5.3891	1.8745	4.6329	-2.2749	4.8402	-2.9179	2.2181	3.3449	4.1926	6.3623	5.861	5.8415	6.9082	3.2708	6.1798	-0.40945	1.607	0.71484	4.4153	5.1931	2.6142	-1.9272	5.6367	3.1064	-0.035488	-0.58132	4.9057	1.2503	2.6743	2.2229	3.1756	6.6636	2.021	1.0654	-0.7982	1.152	1.4865	1.6759	4.3754	6.7533	1.48	-0.2877	2.2621
-3.563	0.0096594	-5.2123	-7.1541	-0.62096	-2.9314	-4.6956	-5.0764	-4.6354	-2.1098	-4.1033	0.40634	-0.39911	-1.8487	-6.8183	-1.2512	-5.4069	-2.9478	-6.6156	-1.6496	0.72095	-1.6361	2.9963	-1.7182	0.93947	-0.63053	-0.75936	-1.3832	-2.812	0.10949	2.5048	0.10116	-1.8963	-3.3493	-6.2689	1.5642	0.60454	-3.5222	-0.84753	3.7	-1.8197	-0.54819	-0.91665	-5.1806	-4.6315	-4.9207	-1.9414	0.12192	1.9428	4.3698
5.1296	-0.78283	0.94924	-3.4022	-4.9305	2.611	-1.3133	0.27421	-5.7046	4.6919	0.35916	-3.8588	-1.1579	4.8689	1.5643	-3.3246	-0.98942	4.0552	-0.051213	-0.25891	-4.2302	-3.1093	4.4973	4.6628	2.7141	3.4828	0.065007	1.1737	-2.1975	0.1201	3.6325	0.66411	-5.2928	-4.0598	-0.35396	1.785	1.209	1.6165	0.42793	3.5835	-0.11969	0.032554	2.6253	-1.64	-0.31021	3.346	2.9762	-0.037153	-1.4135	-1.1356
2.2807	-0.11666	3.0217	0.77451	1.9257	4.5824	0.3977	3.0459	0.61239	10.99	-0.32553	-1.9859	2.8598	1.8898	1.8924	1.382	8.0622	3.6123	-1.5206	0.93072	-0.79782	4.6297	0.94367	-1.3667	-0.56691	0.8173	-2.0668	2.5042	-1.7427	2.985	1.4253	2.5566	1.87	4.2764	0.79793	-2.3456	-1.9302	1.8305	-0.59197	3.108	4.7985	1.3117	3.1919	5.9864	0.25403	8.9638	2.9963	-1.4807	5.0576	-0.50398
-8.3888	-0.08002	-5.0047	-5.8715	-4.4399	-7.7069	-6.7281	-1.5931	-5.8505	-6.0345	-1.4814	-2.3798	-6.1932	-5.1946	-3.6442	-4.1807	-6.9904	-6.144	-3.7327	-1.2616	-3.2373	-5.5881	-0.95679	-6.302	1.1736	-6.1444	-3.8185	-1.6391	-3.8333	-7.8301	-5.9372	-4.8265	-9.7844	-3.1662	-6.1977	-5.0709	-3.4762	-3.6937	-4.0403	-5.8555	-3.5407	-2.5769	-8.1826	-5.9505	-3.6226	-3.8188	-6.7166	-2.0404	-5.2829	-4.8439
-0.19567	-1.2428	-2.5964	-2.4732	-6.2932	-0.26391	-1.5128	-3.0285	-2.0173	3.8745	-0.63592	-4.8269	0.097827	-4.9446	-2.1391	0.025346	5.3831	-4.2097	-0.82239	-0.79375	1.2907	-3.9416	-0.62087	-2.8382	2.4864	0.86124	-1.3143	1.2005	-5.1275	5.735	0.97927	3.1242	-2.724	1.766	-1.6921	-6.0595	-2.6081	-0.52233	-3.879	-0.16428	-1.2908	-3.6288	1.6124	2.0046	2.3027	1.7239	-2.9088	2.0724	2.3404	1.0857
-10.056	-7.8243	-6.6967	-4.8672	-13.25	-8.6353	-11.362	-6.488	-5.643	-9.3908	-14.228	-7.8396	-11.784	-7.923	-9.8386	-5.5569	-10.232	-7.5127	-8.3796	-11.145	-10.789	-6.8913	-7.8621	-9.4817	-10.066	-9.9316	-6.7922	-8.3091	-7.5153	-11.539	-6.35	-11.889	-12.871	-8.8808	-11.518	-6.5533	-9.9768	-9.9972	-12.158	-8.7607	-10.061	-8.1098	-8.4998	-6.1586	-8.4398	-4.1804	-2.0555	-2.7622	-8.1259	-10.606
-2.3993	-3.1051	0.04997	-8.3578	-2.9365	-0.15507	-0.82842	-2.3493	-3.3603	-5.3937	-3.9942	1.2052	-1.8773	1.1291	-2.3558	-7.3211	-5.4186	0.61025	-0.68487	-2.9743	-3.6299	-5.8451	1.3184	1.2851	0.54816	-0.81983	1.5621	-2.8686	3.5905	-4.9304	-2.648	0.3482	-3.9514	1.2092	-1.0739	-7.2807	0.035389	-4.8043	-1.3158	-1.5564	-5.8169	2.2153	-1.9555	0.15442	-0.74469	-4.8066	-2.2571	2.5153	1.0819	-3.384
-12.375	-16.532	-13.706	-15.26	-16.92	-12.266	-8.7182	-13.247	-14.337	-12.521	-14.879	-13.415	-10.586	-14.232	-11.175	-13.493	-12.595	-16.282	-11.572	-15.203	-9.8904	-15.758	-11.866	-13.113	-13.488	-14.681	-11.711	-11.939	-9.4652	-10.438	-14.998	-11.238	-9.6517	-10.689	-16.724	-11.523	-7.5386	-11.119	-13.236	-15.371	-12.307	-12.089	-16.903	-10.758	-10.206	-17.969	-13.851	-15.805	-8.9561	-12.14
-5.7223	-0.27071	0.71089	-5.5891	1.835	-4.9307	-5.9418	-4.0993	-4.0369	-5.5051	-5.0447	-6.0681	-4.2318	-3.6489	-2.4917	-5.6095	-3.6831	-0.57785	-5.2828	-2.2771	-2.4456	-2.0015	-7.1212	-6.2369	-5.3442	-4.2369	0.16501	-5.0306	-4.9877	-5.4162	-3.4271	-4.2746	-1.7919	-8.7997	-7.3824	-7.4196	-1.0774	-4.0003	-4.5701	-1.4257	0.14227	-0.33003	-5.7473	-5.4281	-6.4984	0.068117	-6.9493	-3.1781	-3.1761	-0.75876
3.8193	5.2411	5.6843	2.5659	-1.0353	2.4522	-2.8447	6.7361	0.57108	2.8195	3.4604	1.3654	6.15	0.065149	6.5782	2.0815	4.2579	0.086151	-1.4652	6.0493	4.0517	1.0596	5.7883	8.1712	3.8681	0.8285	6.5017	5.2391	7.5716	0.35172	2.502	3.2992	3.6222	2.3626	-3.5591	1.7458	1.5949	5.2684	1.3656	3.4787	1.0485	2.5887	4.2341	2.9398	6.6578	-1.1403	4.549	1.0588	-2.8284	4.2373
-10.155	-11.657	-17.615	-10.447	-13.223	-11.985	-14.111	-11.215	-13.377	-14.844	-15.121	-9.4957	-13.303	-13.463	-14.284	-11.996	-20.022	-16.072	-11.482	-14.864	-8.9215	-16.624	-12.986	-11.991	-5.8151	-13.659	-12.715	-18.965	-11.77	-14.748	-14.352	-16.46	-13.159	-14.538	-9.564	-12.949	-11.243	-11.401	-14.87	-14.036	-11.073	-15.126	-13.166	-12.742	-10.86	-12.32	-13.339	-8.3009	-17.461	-14.622
-1.3828	-1.807	-1.9152	-0.6422	1.2143	1.4341	-2.8353	5.4389	3.0003	4.9861	2.9163	2.9001	1.114	-1.1223	0.45009	4.1303	2.045	1.9609	-3.5585	0.031667	3.3608	0.30462	-5.4943	5.143	2.805	1.3167	-1.1627	3.0788	-5.2191	-1.0953	-0.022427	-2.4831	1.0667	-1.7847	-4.1664	4.0087	-2.2309	-0.50056	-1.1795	4.1124	1.3332	1.5279	0.81149	0.80483	-1.888	5.1893	6.0049	3.9572	-3.4858	-3.3566
0.72051	-0.026292	0.40081	0.66071	-3.7266	-2.7758	1.8855	0.6626	0.90428	4.3772	2.7728	-1.385	-1.4053	1.0972	-3.9603	-1.8114	2.4437	0.87391	-1.9338	4.7705	-3.7998	-8.4382	-0.87964	2.2891	2.3153	-1.1124	2.1126	-2.8344	0.56058	0.46282	0.70366	-0.44694	-0.14945	-1.4331	0.57778	0.28481	-2.1586	-1.2147	-0.81588	1.6816	-0.50645	-0.022287	1.9906	-0.30785	1.0983	-1.4825	-1.9336	-3.2227	-0.74885	-2.4888
-15.883	-17.527	-15.759	-14.871	-13.606	-15.912	-14.629	-16.849	-12.357	-17.386	-15.231	-11.631	-11.661	-13.218	-14.805	-17.593	-14.984	-9.7412	-8.3151	-11.604	-17.172	-14.412	-16.059	-12.609	-17.544	-13.755	-15.881	-13.261	-11.091	-15.44	-17.595	-8.1426	-15.017	-18.764	-16.532	-13.533	-13.822	-11.51	-12.25	-14.723	-12.226	-12.851	-14.692	-12.546	-15.888	-15.057	-17.416	-13.203	-16.865	-11.973
-6.7067	-4.6644	-4.3824	0.61599	-4.8087	0.19426	-5.8506	0.39437	-4.0193	-3.9274	-1.6428	-3.8074	-1.4266	-1.2419	0.36525	-3.2248	-1.8916	-3.6054	-6.1255	-3.771	-0.49507	-0.65699	-6.0812	-7.1499	-4.9496	-3.6144	-0.52695	-3.0687	-1.3092	-3.6536	0.2913	-5.825	-4.894	-4.2575	4.6888	-0.35061	-0.40011	-0.74241	-3.1434	-3.1002	-3.759	-2.8913	-1.1101	3.131	-0.59565	-4.5999	2.2455	-0.26586	-4.6969	-4.1674
-7.5786	-6.3066	-1.2409	-5.7439	-6.4165	-4.0823	-3.0036	-3.6914	-4.2365	-0.85999	-7.7516	-6.3028	-4.0273	-6.9754	-6.4996	-3.9406	-6.8254	-8.9444	-5.8063	-5.2886	-7.1304	-3.5401	-3.8649	-9.154	-10.212	-3.3796	-3.4369	-5.5772	-4.4282	-4.7374	-6.5873	-4.3279	-10.878	-3.271	-5.1871	-8.7936	-6.4051	-2.8764	-3.9813	-6.6535	-6.9236	-3.2271	-5.7114	-4.1855	-1.6861	-5.0718	-10.067	-2.2576	-5.6362	-2.8435
-15.136	-12.766	-11.13	-11.265	-12.939	-8.3459	-7.2474	-14.83	-13.614	-11.697	-14.411	-12.614	-12.033	-9.3499	-11.882	-13.228	-7.6642	-9.6876	-8.374	-11.977	-9.8533	-16.606	-11.941	-5.7496	-11.929	-11.514	-11.069	-10.926	-7.5246	-6.2856	-12.667	-12.816	-10.296	-9.6823	-11.538	-11.553	-14.464	-12.029	-11.726	-5.9632	-7.1965	-10.981	-12.511	-11.575	-13.763	-11.82	-9.0168	-13.285	-9.7423	-12.653
6.0593	9.5814	6.1382	6.0599	9.5451	11.687	8.1004	8.1338	8.8043	4.1211	7.6459	12.024	7.7446	10.776	8.8577	11.256	12.058	6.4232	4.3943	7.9746	12.547	7.4919	7.312	10.026	6.7599	7.0122	6.911	5.8162	11.171	6.8248	5.206	4.0097	8.9981	11.534	7.5675	11.162	7.3862	8.3698	6.2304	8.3614	11.457	10.357	6.7627	11.717	6.667	8.5266	11.356	13.303	12.297	5.8883
-0.78509	-3.3478	0.66465	-1.0624	1.2094	-4.0213	-5.3911	-0.80734	-5.6369	0.35387	-4.6117	-1.0586	-1.416	-3.5611	-4.3995	-2.3163	-4.4045	-4.2715	-5.283	-1.4007	-2.1473	-1.2295	-0.1422	-0.70746	-4.5916	-3.3088	-2.4292	1.2107	-1.0296	-0.3683	-5.605	-5.5139	-2.739	-3.3621	-2.2876	-0.59334	-3.024	-0.026504	0.55077	-6.0177	-3.2987	-1.0011	-6.7686	0.3554	-4.9973	-5.2302	-4.9309	-4.6702	1.2455	-1.4868
8.1023	12.218	9.7522	8.9697	9.6534	7.7256	9.2767	10.761	6.9403	10.134	10.554	8.496	9.311	8.4315	15.652	6.5216	8.0328	7.5682	10.744	5.1964	9.1782	3.027	11.437	8.6698	10.708	6.5932	5.1307	3.7798	11.258	14.311	4.1358	7.0475	7.1815	9.7837	11.818	13.615	7.8971	5.9134	6.042	4.5467	8.1323	10.468	8.6391	5.8141	10.11	12.491	5.9049	5.0036	10.959	7.5093
2.8844	1.8076	-3.6726	-0.91542	-0.2365	-5.4761	-2.6431	0.9344	4.2775	-4.5339	1.145	3.0304	1.0116	-1.6485	-0.67746	4.1923	1.2557	-2.2578	-0.58903	2.1919	5.8471	3.3244	-2.1271	-2.285	0.44154	-1.916	-0.65577	0.9605	0.19975	1.9699	0.26443	-0.19415	-0.063765	-1.7048	2.6227	-0.49204	3.5371	1.4623	0.88027	4.084	0.33296	-3.7298	1.9553	-3.915	2.401	1.2777	-0.92357	-1.3402	-0.91492	2.0176
-2.4797	-4.8302	0.36751	1.1894	-5.045	-2.2406	-0.81664	-0.6081	-3.6114	-2.1112	-1.2264	-3.1988	-1.0015	0.58819	2.7085	-3.4989	-1.5481	-1.5314	-2.0035	-3.9176	-1.4377	-0.42751	-1.0096	-1.9182	-2.4782	-2.3155	-1.8791	-1.4413	-2.9223	0.88597	-2.9695	-1.0101	-4.0753	0.91731	2.4087	-1.0809	-2.1698	-0.39096	-4.3725	-3.522	-4.3983	-4.743	1.9979	-2.3354	-3.4882	-3.0435	-1.0373	0.83265	-3.8786	-1.6737
-3.0864	-2.9193	0.6153	1.8383	1.8579	-5.007	-1.739	-1.1078	-1.4756	-1.4587	-2.6325	-1.2233	-2.8492	-0.13403	-0.0016009	1.5819	-0.4795	-0.92873	-0.59503	-1.2983	-0.94977	-2.4415	-4.4924	-3.5333	-6.3005	0.69056	2.4878	-3.656	0.38688	-1.6172	-0.44047	-1.2854	-0.025027	-1.7457	0.38617	2.0721	-4.0393	-2.0186	-1.7077	0.94207	0.89733	3.8326	1.7976	1.7357	-2.2596	-2.9787	-4.6903	-2.5402	-2.2052	1.2612
-1.9041	2.0153	-3.9643	-3.7839	2.6852	1.8069	-3.512	-4.605	-2.5265	-2.9779	-2.8163	-5.718	-3.2052	-1.0024	-4.4999	-7.2694	-4.8033	-1.5865	-2.9008	-3.0845	-3.9892	-1.6028	-7.4472	-4.6357	-6.8358	-6.2367	-5.4212	-1.5619	-3.1549	-3.6526	0.36376	-0.27257	-7.2525	1.3748	-2.5985	-2.5915	-1.8963	-0.38212	-1.7625	2.7283	-4.6691	-1.4684	-2.7095	-2.0314	-3.8935	-2.4458	-4.1727	1.1658	-0.248	-3.6584
-1.1532	-0.30901	-2.3462	-3.9377	-0.65827	-3.4815	0.86017	0.83117	-2.4101	-3.0357	-2.1354	0.25916	4.7911	-5.6133	-2.6003	-3.3628	5.6091	1.5595	-3.4811	1.3109	-1.3234	-0.2931	-0.24122	0.37804	0.1024	-2.1946	3.793	-0.31198	4.5711	-3.77	3.4296	-1.4465	-4.7713	1.5449	-4.3826	-5.2147	0.21498	3.4622	-0.92526	0.010455	-0.71148	-5.0303	0.94145	-1.9065	0.70244	2.8819	-4.1435	-0.37628	-0.53935	1.847
-9.2856	-5.4777	-6.3582	-4.0365	-4.7681	-10.098	-9.3518	-5.3715	-3.7294	-10.593	-1.5108	-6.2332	-5.9925	-0.69584	-2.5386	-6.6565	-9.5734	-6.3189	-7.3446	-4.8553	-9.822	-8.6937	-4.8024	-5.9877	-4.5964	-4.6052	-11.968	-5.4584	-6.628	-0.79231	-3.3603	-2.9579	-5.1529	-4.5542	-4.7888	-3.6341	-4.7033	-5.9566	-5.3003	-7.0873	-7.9967	-7.651	-5.6853	-1.0283	-0.57821	-6.3233	-6.5988	-7.5457	-5.8261	-8.9217
-13.683	-9.4604	-13.016	-15.363	-17.197	-9.7289	-12.588	-14.24	-15.621	-8.3826	-17.307	-13.196	-10.961	-17.51	-12.894	-14.231	-17.05	-11.593	-12.514	-11.3	-13.112	-13.509	-10.128	-17.683	-16.515	-11.427	-10.964	-11.305	-14.283	-13.624	-12.509	-9.229	-10.997	-16.521	-9.3497	-10.086	-11.072	-14.27	-13.806	-10.934	-12.041	-9.7045	-11.844	-11.35	-12.563	-13.737	-11.671	-12.392	-9.9473	-13.736
-3.8612	-5.0925	-2.9299	-3.783	-4.8289	-1.564	-0.1973	-1.23	-2.5568	-2.0995	-8.3668	-6.6568	-3.3682	-2.2783	-3.2535	-2.0862	-0.62115	0.60223	-3.4052	-6.924	-6.186	-2.5871	-5.6875	-1.1467	-3.422	-3.1095	0.18643	-3.0321	-0.51257	-3.8266	-3.8873	-6.4266	-3.387	-4.7824	-0.20953	-5.3456	0.62876	-6.7405	3.1029	-3.8284	-2.6779	-2.045	-3.0781	-4.3572	-2.5447	-4.5717	-0.254	-1.8793	-2.181	-2.3872
10.517	2.4946	6.1788	8.4021	10.793	10.723	11.848	15.642	6.4956	7.1774	10.309	14.029	13.361	12.4	15.766	11.575	6.8713	8.74	5.7925	12.093	9.3049	5.092	7.1067	6.9542	8.9748	5.8873	9.5944	7.9251	10.391	12.372	10.206	15.173	13.069	6.5216	10.658	9.6322	13.696	11.215	4.9207	6.7094	10.029	5.8595	5.5563	1.9801	5.0892	10.734	10.589	12.454	9.3654	3.2359
0.045685	-1.5579	-3.7579	0.46648	-3.1489	0.16644	0.7167	-1.0892	0.055697	0.70392	0.24533	-0.11632	0.63896	-3.7481	3.956	-2.0693	3.4971	5.3873	-1.8336	-5.223	2.7938	-0.8468	0.69732	4.885	2.0723	0.9362	0.41197	0.57469	2.7629	0.99851	-0.24832	2.7622	-1.3903	3.6321	2.9333	4.322	9.9105	0.017884	-2.3124	3.1041	3.4932	1.0554	4.7504	2.0641	0.26766	3.317	2.2002	1.1468	1.3064	-0.050473
1.117	-3.722	-4.2281	-4.7165	-2.7976	-5.7099	-2.0944	-2.4685	-4.4987	-2.5923	-5.3656	-4.5251	-9.8928	-1.9866	-4.6353	1.4368	-3.5534	-4.7271	-5.1242	-0.97712	-7.6204	-8.15	-6.114	-0.46213	-2.4723	-3.6074	-5.3537	-2.9548	-8.5387	-7.2531	-6.1094	-7.5297	-4.2315	-1.2199	-1.3285	-2.9396	-2.6364	-8.1573	-6.8126	-3.951	-1.2568	-5.6514	-5.6166	-1.3541	-5.0905	-1.9409	-5.5741	-7.6516	0.45186	-1.8936
8.0369	11.529	5.9238	7.5741	10.598	5.6901	16.783	4.6732	5.911	10.535	13.288	8.1844	10.478	8.7581	9.1542	10.442	3.5177	10.083	12.734	8.0992	10.04	11.236	5.7757	6.1667	12.738	15.64	8.101	6.4517	9.8484	11.035	9.4701	9.0785	10.99	7.3734	13.037	4.5188	11.517	9.9916	9.5497	9.4278	10.717	9.1709	16.595	15.69	10.363	8.7496	9.3606	8.3647	10.786	13.348
-4.3921	-7.4779	-6.6443	-7.9418	-5.7849	-1.9426	-4.7336	-2.4089	-1.344	-3.4378	-0.62818	-10.205	-5.2591	-7.4409	-4.9955	-1.3038	-6.695	-1.7194	-8.6521	-4.0449	-6.1085	-3.0644	-5.5564	-5.6879	-5.477	-7.039	-5.8277	-5.3059	-3.2467	-2.7673	-2.8409	-0.84116	-4.5588	-0.69554	-7.7547	-3.7982	-6.057	-10.736	-7.3447	-9.0941	-6.8325	-8.2709	-1.8841	-1.2406	-2.1722	-3.1188	0.75584	-3.6142	-5.5194	-6.0329
-4.8729	0.56547	-2.8929	-5.475	-2.6568	-1.4503	-0.087029	-2.02	-0.53925	-2.688	-1.8121	0.54443	-3.8307	-0.1213	6.0436	-5.0791	-3.5342	-0.97836	-1.7451	-2.9587	-3.2556	-5.4162	-5.9351	-4.1752	-2.3207	-6.4738	-7.3508	-2.7418	-4.0696	-2.1314	0.31615	-0.066456	0.5586	0.11999	-2.2331	-1.8978	-1.5384	-6.2567	-2.6004	-1.7728	-1.128	4.9012	-3.3806	0.3787	2.1421	-0.31417	-0.26233	-2.6109	-3.7943	-0.72833
-16.25	-14.643	-11.577	-12.313	-12.654	-9.4299	-13.629	-14.563	-15.908	-11.414	-13.084	-14.906	-11.974	-9.4529	-14.198	-10.239	-10.825	-10.331	-11.623	-12.536	-12.999	-13.224	-12.861	-14.209	-11.314	-12.26	-16.349	-12.522	-11.962	-14.284	-10.712	-16.895	-11.727	-11.644	-17.422	-10.204	-13.836	-12.369	-13.453	-11.634	-12.788	-15.56	-11.808	-12.582	-12.959	-12.25	-10.372	-11.627	-12.121	-18.676
4.8243	-2.4307	-0.99119	-1.0214	-1.6685	0.93497	5.4125	-1.5368	-2.7078	-0.33565	3.6768	1.3606	3.8773	-0.043284	-2.0082	-2.0031	-4.3683	2.2245	-1.9027	-2.0898	5.3919	0.92233	-3.8276	-3.5158	4.4625	-1.6992	2.7639	-1.2114	-4.3692	-2.2967	1.4904	0.064617	-1.7059	1.474	-0.63236	1.5428	-4.519	-3.9319	3.8894	4.0978	0.74358	2.5426	0.43625	-0.87679	0.23838	2.6944	1.3887	-1.7492	-0.40825	0.45205
-5.0404	2.2029	0.083469	-3.7998	2.1555	-0.94962	-0.49117	-1.3856	-3.42	-2.1384	0.60738	-0.53792	-4.6619	-4.9933	-1.9941	-4.775	-6.2665	-5.8743	-1.4974	-1.868	-2.6251	0.34493	-1.6323	-2.3169	-4.3274	-4.7008	3.9318	-3.3244	-2.5268	-2.5403	-0.7121	-4.0927	-2.1951	-2.5833	-6.3198	-1.3554	-2.1838	-2.7204	-1.4989	0.6353	-2.2753	-6.8503	-2.4648	0.93188	-6.9884	-3.1668	-4.0782	1.2212	2.3164	-4.5838
-0.88271	0.2732	0.13617	-5.2636	2.2465	-0.55074	-0.20227	-3.68	-4.5496	3.7915	-3.2018	2.6944	-4.1617	-1.1631	-2.6364	-0.040375	-6.5454	-3.006	-2.1223	-0.46987	2.1988	-0.59047	-1.7986	-1.9311	-3.1017	-3.2127	-6.7304	-1.6894	0.693	-0.89935	-1.3669	-1.0113	-0.18991	-3.4767	-2.3223	4.6339	-2.6948	-4.9478	-0.93479	-3.5298	-1.8359	-4.3687	-2.0319	-1.4247	-4.0706	0.58214	-4.2012	-1.0869	-2.2687	1.0412
-5.5825	-7.3997	-12.157	-8.1223	-7.5109	-6.8217	-12.987	-10.982	-6.4993	-9.5634	-6.412	-10.445	-8.165	-10.465	-8.8994	-10.166	-4.2989	-11.471	-10.462	-7.5765	-10.819	-11.311	-12.777	-8.7168	-9.3794	-12.01	-7.9601	-13.395	-9.773	-11.52	-7.2694	-12.754	-15.339	-13.704	-12.319	-8.6428	-11.202	-12.17	-11.136	-11.155	-10.051	-10.799	-9.4608	-11.977	-9.5681	-5.4007	-14.786	-5.901	-13.459	-12.612
-3.6295	-1.0002	2.0888	-0.2752	-4.4243	-6.661	-1.3269	-3.1127	-2.9931	-3.9707	-5.1479	-5.8409	-6.5045	-3.1456	-3.7731	-2.4034	-2.8376	-0.16532	-5.3104	-4.3624	-5.741	-5.6468	-5.494	-5.1138	-1.7838	-2.935	-5.6353	-4.6768	-6.3954	-6.9127	-1.5088	-2.9964	-1.6075	-7.8013	-3.275	0.043525	-4.2281	-3.0276	-5.4282	-3.7505	-9.1569	-5.0057	-3.3011	-2.2	-3.3445	-7.3639	-7.4093	-2.1908	-0.58309	-7.8545
10.865	6.4814	8.772	7.8852	7.6973	4.9991	10.952	6.3567	7.6555	9.2996	8.3117	9.2931	9.8408	5.0778	5.8721	8.3851	12.093	6.7039	4.553	6.6723	11.101	8.4879	8.539	10.182	6.6259	5.188	3.1249	6.3406	5.8448	5.3749	9.3203	7.0967	8.1709	5.6748	7.6634	9.3219	6.8332	8.8949	10.352	9.1618	8.8492	5.7787	6.7763	7.4747	3.695	9.2617	6.8194	6.4373	9.4451	8.9068
-0.19746	-5.4722	-5.0191	-1.7569	-5.3797	-1.2041	-0.86695	-8.6512	-2.0881	-0.26825	0.10901	-7.9204	-0.55174	-5.8771	-3.1145	-4.8833	-9.2741	-2.9418	-5.9238	0.17026	-2.9787	-2.6903	-4.3286	-9.4409	-5.4522	-4.9882	-3.4337	-3.2341	-2.492	-1.9802	-1.8376	-0.43818	-4.1809	-4.8195	-1.1217	-5.3985	-1.2318	-2.3249	-0.74834	-3.4534	-3.9098	-3.7736	-4.6382	0.71512	-3.199	-2.4664	-8.5486	-7.383	-2.9208	-1.3896
2.5413	5.7651	6.5563	2.0314	-0.15548	0.059698	0.56869	1.9032	-1.9651	-0.76964	1.2457	1.7424	-0.86504	1.9158	2.6639	6.003	1.0968	3.759	-2.154	-0.60707	1.8149	2.5461	-2.5636	0.6179	-2.0409	5.2122	1.514	6.1144	2.3952	3.459	3.2714	-3.274	0.2801	2.7405	-0.96014	-0.66598	5.9584	3.3616	-0.8751	3.6897	1.6158	2.2395	1.8602	3.0819	-2.6412	2.9901	-4.9346	-0.26251	3.4984	1.2824
-13.128	-7.703	-7.2105	-10.061	-13.194	-10.799	-9.8693	-15.241	-14.771	-12.371	-12.324	-12.507	-14.857	-14.168	-8.9598	-14.136	-10.964	-13.067	-8.784	-9.3358	-5.3338	-8.258	-11.932	-6.7309	-10.314	-13.555	-14.638	-9.5727	-8.7357	-10.569	-10.962	-6.6553	-13.274	-11.93	-12.044	-15.288	-10.917	-12.944	-12.622	-13.897	-11.212	-13.119	-13.96	-12.923	-9.6972	-13.292	-10.507	-17.09	-9.0625	-11.137
4.3294	6.7719	-2.1955	3.1079	3.2146	-0.15688	3.1736	0.79497	-1.942	0.54665	5.5881	-3.1387	2.9612	3.466	4.8776	0.14077	0.4719	2.4163	0.25931	2.7916	-2.4823	-0.87028	5.8891	0.36692	2.7483	0.58386	2.4586	6.1549	3.3753	1.9438	2.5389	3.4573	0.55882	-1.5364	2.4871	-1.471	0.23798	3.4431	-0.40904	7.2782	0.091719	-1.2247	0.60022	3.3989	1.5099	2.8189	4.6779	-1.9132	-0.46437	7.2979
-1.7703	0.29145	-3.8311	-3.9376	2.6298	-5.2942	-0.96128	1.9415	-2.3925	-0.14546	-8.142	-1.1171	-2.6015	1.6698	-3.2072	-0.98901	-5.0538	-1.043	-4.7085	-2.5085	3.0712	-5.885	-6.0248	-2.4661	-0.20755	-1.429	-3.6641	0.014545	-3.2085	-3.1558	2.4372	-7.1629	-2.9972	-1.4085	-0.74553	-5.9189	-1.8423	3.2082	-3.4267	-0.92017	-0.72588	-1.4542	1.3202	2.3645	-1.7051	0.72757	-1.9977	-0.48295	0.4279	-5.8454
-13.65	-8.9201	-14.112	-7.6663	-9.5583	-9.3465	-10.691	-16.715	-6.8887	-12.45	-14.576	-12.394	-16.409	-11.974	-10.409	-13.207	-11.546	-11.259	-15.397	-12.239	-12.622	-11.292	-11.494	-5.416	-10.607	-14.022	-10.844	-8.2713	-14.672	-5.9503	-14.324	-10.959	-11.391	-11.685	-12.423	-7.776	-11.649	-8.0437	-11.324	-8.6601	-12.053	-8.5336	-9.214	-11.982	-9.8171	-10.513	-9.7287	-11.604	-12.776	-11.2
-16.855	-12.997	-15.268	-10.299	-13.021	-7.1743	-14.952	-10.024	-13.368	-14.459	-11.64	-10.994	-14.465	-10.757	-12.748	-11.749	-13.379	-10.658	-12.542	-10.924	-11.109	-11.154	-10.288	-10.622	-7.702	-9.8502	-17.345	-14.112	-11.818	-13.917	-13.265	-13.61	-13.501	-10.993	-16.723	-15.425	-14.609	-14.336	-10.617	-13.559	-15.136	-12.15	-7.1113	-11.655	-15.041	-17.395	-17.229	-15.172	-15.723	-9.4042
-20.005	-24.534	-16.318	-22.897	-25.495	-18.243	-21.605	-26.171	-25.479	-22.849	-24.213	-23.441	-20.171	-22.497	-28.885	-19.625	-22.174	-22.164	-22.629	-22.381	-20.152	-23.556	-19.321	-24.454	-18.926	-22.518	-26.179	-24.578	-24.257	-22.34	-19.846	-23.191	-20.539	-24.843	-25.122	-23.177	-16.465	-27.743	-23.023	-24.799	-24.227	-16.57	-21.542	-22.348	-23.392	-23.539	-26.044	-23.188	-24.431	-19.267
-10.805	-13.742	-16.516	-11.257	-18.453	-15.682	-12.174	-14.32	-13.183	-14.871	-11.83	-12.861	-15.956	-12.769	-14.393	-10.627	-12.191	-16.596	-15.621	-12.922	-14.713	-12.407	-12.057	-12.977	-18.813	-14.754	-14.732	-15.716	-19.768	-12.467	-13.889	-9.982	-14.351	-15.744	-12.643	-10.053	-8.5354	-14.909	-13.183	-10.353	-15.334	-15.817	-11.748	-15.18	-9.438	-12.134	-9.7091	-12.084	-15.553	-11.228
-4.8563	-4.0826	-0.93826	-5.1163	-2.5554	-1.7498	-6.8505	0.2648	-4.4639	-0.07448	-5.9549	1.2345	-4.263	-8.6304	-5.3179	1.0716	0.048655	-2.8711	-2.4814	0.79328	2.4228	-4.7461	-3.3097	-6.1315	-2.4116	-2.6066	-5.0622	-6.2361	-3.6281	-4.4275	-4.0208	-0.58877	-8.4985	-5.2643	-2.6292	0.75652	-0.63935	2.1216	-3.3499	-6.2514	-3.5765	-5.0771	-2.5981	-11.976	-1.4905	-5.329	1.8432	-3.4653	-0.86565	-1.9369
6.2382	5.8982	5.3502	3.3367	4.2811	6.6863	6.077	5.6259	5.2366	6.5572	4.445	0.45116	3.4929	3.395	2.2533	5.9263	5.128	2.0133	5.9245	5.7328	5.2892	3.7259	4.6711	5.407	3.8217	-1.3202	3.2392	4.6804	2.0042	4.2618	2.3702	3.4919	5.7832	7.6995	4.3976	3.9019	4.5533	3.1012	5.927	3.6807	4.208	5.966	3.7761	-1.6111	6.5066	4.9071	2.8782	4.4878	6.4014	5.5652
1.6424	-2.0522	-4.7298	-7.902	-4.7077	1.1963	-3.9271	-1.0985	-1.9626	-3.6141	-1.6497	-1.7245	0.54935	-7.71	-2.6757	-2.2454	-3.2235	-3.9386	-4.7124	-5.9409	-3.0801	-1.8681	-2.8883	-1.8224	0.99439	-2.9183	-2.4524	-2.027	-0.1136	-4.9284	-3.4045	-4.0369	-5.3159	-8.9189	-5.2554	-2.8971	-1.5201	-3.1719	-1.4673	0.42523	-3.4728	-5.6905	0.73198	-3.3073	-5.4562	-1.2179	-2.3577	-2.5098	-2.0467	-4.2268
-12.996	-8.9276	-5.106	-6.0883	-7.875	-6.6221	-5.0822	-8.264	-9.2637	-6.3598	-6.2902	-8.7156	-2.7514	-7.8876	-6.696	-4.4895	-8.7066	-12.782	-4.2195	-9.5179	-7.0958	-10.598	-11.817	-9.4352	-8.9768	-7.1415	-7.1531	-13.535	-2.8829	-5.6291	-6.2609	-10.006	-7.545	-8.5787	-10.628	-11.241	-5.8524	-9.0626	-10.372	-6.0568	-2.4691	-7.208	-14.439	-7.199	-7.3543	-5.9242	-5.257	-14.844	-9.4375	-8.0831
-9.1192	-7.7631	-5.918	-1.7293	-4.6084	-7.5594	-8.6935	-7.5424	-0.83086	-8.3365	-7.7652	-4.0511	0.027196	-6.8164	-4.231	-6.2544	-6.8496	-7.6902	-8.1679	-8.2895	-8.7611	-6.9177	-9.3672	-7.3473	-1.9907	-9.2319	-1.775	-3.7512	-9.6391	-8.8369	-7.9173	-3.8437	-3.45	-3.5626	-7.0933	-6.677	-3.6006	-6.2291	-4.8157	-3.9832	-8.0153	-6.9758	-4.1886	-7.4883	-4.2538	-6.0714	-11.33	-5.7929	-5.191	-7.9049
-0.083983	-2.8716	-2.1155	-3.7316	-7.0335	-1.5389	-5.4799	-2.3366	-4.8335	-5.9989	-4.251	-3.6249	-5.2042	-7.0261	-4.694	-1.0428	-4.5632	-8.1827	-2.1811	0.55088	-4.8924	-5.505	-3.415	-0.47164	-5.2106	-4.5993	-1.1941	-7.8445	0.075822	-4.6357	-8.1563	-4.9987	-6.4459	-9.052	-4.9189	-0.62622	-0.93861	-2.067	-6.3931	-5.9255	-3.4667	-2.7554	-4.1453	-5.0129	-5.0558	-1.0698	-7.6373	-6.7163	-7.0281	-2.2951
-5.3757	-4.9974	-3.1059	-5.409	-1.2768	-3.3197	-4.7746	-8.35	-0.65838	-3.3363	-3.7918	-6.3681	-0.60915	-0.029899	0.14198	-2.2656	-5.3827	1.1676	-2.1894	-4.8682	-0.86427	-4.1104	-0.26756	-2.1421	-2.331	1.1638	-4.003	-1.8809	-4.1127	-0.21184	-2.6375	-2.9924	-4.5115	-3.2319	0.58331	-5.3955	-4.8407	-4.9092	-1.7877	-3.6857	-6.1257	0.98265	-2.9185	-5.9607	-3.6044	-6.311	-3.5649	-5.5734	-2.6858	-2.6783
-3.2877	-6.032	-1.1007	-0.55157	-0.26531	0.062724	-1.755	-2.5992	2.2744	-3.3194	-4.3964	-1.0724	-1.0158	-6.1741	1.3072	-4.1868	-3.4527	-2.741	-4.3729	-2.5362	-1.4751	-2.5813	-1.9099	-1.4134	1.104	-2.0448	4.0426	-5.209	4.2991	0.18817	1.8994	1.5634	0.40678	-6.8226	-3.155	-1.0326	-4.1977	1.6526	-4.2314	2.7475	-0.53425	-0.38357	-0.99305	-0.96487	2.5863	-3.7106	-8.4675	-2.8026	-3.4174	-2.8345
-5.0873	-1.743	-2.0412	-5.9366	-3.4566	-1.6329	-2.1395	-2.1627	-5.9012	-1.0518	-1.3812	-1.8881	-2.7731	-2.044	-5.7752	3.2443	-3.3765	-1.129	2.5454	1.9301	0.68238	-3.8966	-4.6971	-7.2474	-0.8827	-2.6198	-4.7098	-1.1036	-2.7515	0.85915	-0.34627	-2.9966	-3.0632	-7.3313	-0.26901	-1.4611	-3.4582	2.1007	-1.7346	-0.35363	-7.5613	-3.1319	-1.5142	-4.5153	-3.5137	-1.2557	1.6268	-5.3642	0.1323	3.7361
-0.4143	-1.0413	0.19191	-2.2311	-1.1431	-4.3802	1.0778	-5.8606	0.57064	-1.651	-4.961	0.81937	-1.1925	1.003	-3.404	-0.181	-3.0481	-2.6933	-6.7243	-4.0028	0.025009	2.2585	1.5438	0.64144	-2.4379	-1.8598	0.5563	0.13357	-0.85687	-4.9308	1.3668	-4.6889	-0.48639	-0.21004	-1.2317	-1.9601	-5.9292	-4.2222	-3.5674	-1.1606	-2.5124	3.7456	-3.447	-4.0896	-2.6612	-7.2971	-5.5319	0.5782	1.9992	2.4822
1.161	-3.9773	-2.7028	2.8703	2.3151	1.1431	3.1011	2.9799	1.0973	-1.1671	-5.7202	-1.2092	0.21523	-0.7655	-1.9126	1.5754	1.0016	1.6425	1.8679	0.094017	1.8733	1.3558	-0.9961	4.3568	-2.6263	-2.4465	0.25128	1.3981	0.21898	4.6723	-1.5372	2.332	5.462	-1.0132	-1.9846	-3.0883	-1.151	-2.2907	-3.8517	-3.6608	5.3834	1.3485	3.645	-0.39266	-0.12359	0.19071	0.38226	-1.3367	-1.7204	2.4182
-12.667	-10.459	-9.7812	-12.257	-9.684	-13.388	-9.9911	-13.796	-12.757	-11.58	-9.7636	-12.821	-10.81	-12.697	-10.748	-10.89	-15.817	-8.6767	-12.279	-13.277	-15.618	-14.524	-11.151	-10.839	-11.713	-12.254	-17.271	-12.965	-13.184	-11.164	-11.961	-8.6999	-10.177	-6.2011	-12.072	-12.533	-4.527	-10.799	-10.303	-14.802	-12.928	-10.598	-8.3191	-10.078	-13.471	-4.8315	-6.9019	-12.072	-13.396	-10.33
-1.6376	-1.8499	-6.0581	-3.2181	-2.5247	-0.83851	-3.1287	-5.0186	-0.8306	-0.090938	-0.22165	-1.363	-5.2969	-1.8828	0.13771	1.1985	-0.24822	-2.1184	-1.9241	-3.0351	-4.1735	-3.0339	-0.0045188	-0.30777	1.5921	-3.264	0.49679	-7.6349	-1.3372	-4.8042	-4.5559	-1.8873	-0.80532	-1.4267	-0.62488	2.8668	-2.7779	0.71075	0.55198	1.5659	-6.1921	0.0018664	-8.2234	-3.3075	-2.5009	-4.4464	1.4965	-1.272	-5.3183	-2.944
2.8188	8.4705	8.0693	3.445	8.7336	4.1552	5.8811	5.5649	6.1207	7.6824	8.5317	3.1067	7.5038	6.6251	8.9215	5.3534	7.6072	3.8891	7.4827	9.1866	4.1949	6.7897	6.4143	6.2548	4.2642	6.3488	8.0797	6.2666	4.6418	5.6335	9.2557	13.541	2.9592	4.0924	5.9776	8.2928	6.0046	6.5406	7.8664	5.2954	6.538	11.102	4.3469	4.8305	7.0876	7.0321	8.7833	8.6858	3.7684	6.5362
-2.1301	-2.5397	-1.9841	2.399	2.4338	0.50525	3.933	4.0597	3.5646	-1.585	4.2608	3.2834	0.57823	0.019191	1.4002	-1.0114	-1.6409	-5.1244	0.69371	2.1945	6.1027	-1.8757	1.2207	-0.228	1.1612	0.9945	2.669	2.9672	2.7542	2.9611	1.5605	3.1731	-2.4362	-0.42807	4.4445	-0.42012	-0.92651	-0.57061	-1.7993	0.31106	2.7178	3.8893	5.8039	2.4646	1.4312	2.6793	2.6239	-1.7962	1.0092	1.6763
-23.772	-21.567	-23.582	-24.264	-23.959	-20.455	-20.649	-18.876	-21.884	-21.862	-18.212	-20.115	-24.034	-16.891	-22.199	-27.182	-22.544	-21.986	-24.455	-22.087	-23.916	-22.226	-21.501	-22.454	-21.265	-25.267	-20.715	-21.861	-19.137	-20.752	-20.693	-25.045	-23.339	-17.637	-24.464	-19.562	-26.161	-22.446	-16.608	-26.057	-21.943	-23.553	-23.697	-23.16	-19.515	-26.85	-20.14	-21.211	-23.624	-21.017
-10.782	-9.6916	-12.344	-9.3909	-10.963	-3.8678	-11.787	-9.4807	-10.515	-10.207	-13.984	-12.896	-7.4531	-8.8227	-10.32	-10.148	-9.0904	-14.01	-7.1843	-8.1291	-11.027	-14.623	-9.3327	-11.093	-4.4702	-8.6515	-7.0585	-9.9575	-10.12	-10.159	-10.723	-14.597	-9.3671	-9.3062	-15.166	-8.6462	-8.5935	-12.576	-11.803	-9.2303	-11.143	-6.8133	-13.095	-6.7343	-11.363	-9.199	-11.86	-10.29	-10.727	-8.5381
-3.6313	-8.7446	-0.76534	-5.4613	-3.7864	-3.2973	-2.1641	-2.5486	-2.0146	0.1551	-6.1357	-5.6922	-2.6665	-0.96395	-4.2639	-5.884	-6.0901	-5.9695	-3.194	-5.695	-1.3293	-5.4829	-1.661	-0.17824	-7.6802	-2.5903	-6.541	-1.9418	-2.5993	-1.6492	-2.9816	0.087706	-0.14277	-6.165	-8.3591	-3.7888	-4.2356	-3.3974	-3.9032	-1.4335	-1.7405	-1.6752	-0.037892	-5.5378	-3.9189	-2.0776	-2.2013	-1.1293	-0.56429	1.896
-2.07	1.9274	-3.1424	0.75459	-0.89985	-1.1331	1.9608	0.33287	-0.80401	1.4254	-1.1121	0.89464	-6.006	-1.9439	-0.5182	1.6784	-1.9534	0.36225	-1.1423	3.6164	-2.5552	-2.7734	-0.53149	1.6972	-1.0814	2.6713	0.29393	3.2474	-2.3753	-0.84022	0.44682	2.3685	2.3078	0.39792	1.4937	0.61851	1.6831	-3.3122	-0.8323	-2.8953	-0.96124	-2.3617	1.4838	-0.65395	-0.97918	-1.9707	-5.1638	-0.48736	-1.5159	1.0344
-4.4731	5.5295	-2.5974	-5.9506	-0.57274	-3.6994	-4.6918	0.57695	-1.7666	-1.8022	-1.4117	0.25566	4.1839	-3.5243	-5.0926	-0.70178	0.27754	-2.6523	-3.9925	-2.7127	-2.9541	-0.51234	-1.9547	-2.1279	-0.74284	-0.06918	-1.4868	-0.82361	-4.8425	-0.66399	-0.64623	-3.8996	1.2567	1.3545	1.133	-0.68525	2.2022	-0.64868	-4.8256	-3.5698	1.5904	0.36141	-1.8454	-2.3746	-7.4058	-0.82627	-3.42	-2.4398	-2.1572	0.59315
-2.5043	3.1331	2.0211	-1.8644	3.1627	-0.6067	-1.0834	0.55026	-3.3827	0.30353	1.1787	0.24153	-3.1183	-1.6852	-2.412	0.39442	1.4471	3.2552	-0.94784	1.3525	-3.9081	-0.95201	-0.48834	3.5097	2.6789	-2.7923	-1.7665	0.1315	-4.7985	-2.1704	-0.43746	-7.6541	-2.0216	-2.1304	-3.4327	-2.3743	2.8294	-0.76047	-2.584	-1.3745	-1.3371	-1.8066	1.6128	2.4293	-6.0118	6.6662	-6.5702	-1.1546	5.3547	1.1959
4.5948	-0.6142	-2.6664	-7.2031	-1.3937	4.0315	0.20996	0.83555	0.80668	1.9522	1.2785	-2.5132	-1.8116	4.677	1.0381	-3.3519	-3.4681	2.3494	-2.1981	3.0385	-2.2469	-3.7953	-1.3636	4.1085	-0.5101	-1.1222	3.1682	-3.0222	-0.62091	2.5508	-2.2495	0.056516	2.2911	-4.0167	-4.299	-3.7311	2.5662	-1.3142	0.10001	0.78193	0.0098331	0.81562	0.1525	-1.3081	-2.9217	-0.19165	-3.8443	-3.7545	-6.501	3.3828
-3.1575	2.3422	-2.4496	-2.2866	-5.4998	-1.3636	0.44283	1.3515	3.0253	0.10841	1.1721	2.7314	3.5493	-0.18041	-1.7214	1.7176	-1.5492	0.030055	-1.2302	-3.2844	3.1456	2.9122	-2.4799	-0.82921	0.60034	-0.017957	-1.7554	-3.9826	0.60605	-3.9438	-0.27213	-3.6865	-1.1731	0.87087	0.90309	-0.031281	-1.0991	2.4468	0.5134	-2.6267	2.8296	1.2694	-2.7401	-2.9271	-0.92264	0.87394	-2.8918	3.1373	-3.7537	-0.9822
0.12306	-4.8591	2.6185	0.92636	-0.79194	-1.9008	0.077105	0.62286	-1.5457	-2.0066	6.1994	2.1227	3.5828	0.72774	-5.1959	-0.63071	-1.9314	3.1882	-3.5006	-1.6237	1.0696	0.28538	0.80377	-0.63175	0.85158	-4.5884	-4.108	-0.32398	2.1171	2.7666	1.8982	0.27589	-1.7587	0.16921	-0.13637	-0.54539	2.7472	-3.7746	0.28867	-0.85502	3.1679	2.5546	-1.1156	0.81249	3.6537	-1.4291	1.2407	0.83384	0.62695	0.94298
-5.9183	-3.2237	-1.7034	-4.9639	-4.9977	-5.9819	-5.7951	-8.7205	-2.8297	-1.6043	-4.7894	-0.91866	1.9013	-6.1551	-4.1719	-3.7726	-8.7836	-3.4104	-1.4528	-7.1929	-5.1499	-0.73448	-2.9088	-1.3401	-6.7394	-4.0708	-3.0344	-2.2331	-3.8568	-2.8193	-6.6937	-3.3218	-7.0842	-1.9755	-1.3499	-4.0714	-4.493	-4.7123	-5.2894	-2.7857	0.72695	-2.2846	-2.3576	-2.0682	-2.4765	-6.3095	-2.4566	-1.704	-4.397	-4.3782
4.9144	2.304	9.4339	2.8319	2.4228	3.1749	2.1761	4.9796	4.5525	-1.5679	0.33963	2.8212	6.8876	0.61528	5.9562	2.3814	1.6673	-2.5294	1.8673	-1.6233	2.0349	1.4569	-0.62605	4.363	5.5074	3.3624	0.35679	8.5059	1.5995	3.0533	6.4867	4.8392	1.381	6.8784	5.4879	3.8776	3.9259	0.67608	0.55403	3.3853	6.6181	3.0871	0.55366	1.4733	3.3521	-2.9638	3.83	0.75803	6.4344	4.9953
-20.682	-24.155	-23.59	-22.91	-21.429	-24.019	-23.717	-18.649	-25.204	-25.298	-15.53	-19.385	-24.875	-19.701	-14.822	-21.629	-20.059	-20.028	-19.895	-22.56	-22.781	-26.441	-21.645	-14.965	-21.549	-17.713	-20.916	-24.739	-22.145	-20.849	-22.423	-19.71	-23.785	-14.973	-20.121	-20.353	-18.769	-21.346	-23.84	-19.152	-24.237	-23.906	-22.617	-23.708	-16.878	-23.721	-23.533	-23.44	-24.951	-25.946
-10.74	-4.2886	-8.1033	-9.4453	-10.705	-6.5276	-11.884	-5.6224	-13.1	-10.266	-11.092	-12.356	-7.7301	-6.959	-5.5909	-6.5596	-6.666	-5.6658	-9.7203	-11.67	-9.7197	-12.278	-11.281	-7.8645	-9.7489	-12.608	-8.1697	-8.3964	-10.565	-8.8874	-5.5477	-10.193	-9.2113	-6.7759	-9.0726	-8.8757	-11.429	-6.9487	-4.0664	-10.449	-10.471	-13.703	-10.597	-4.8245	-9.0549	-12.864	-10.314	-12.982	-11.43	-9.5808
-3.8309	-7.0391	-2.4916	-3.2876	-6.0632	-6.899	-8.0489	-3.2742	-3.8631	-4.9076	-3.0393	-6.6517	-1.3027	-4.8922	-3.8101	-4.0652	-0.32737	-8.068	-3.4042	-4.4376	-5.7361	-7.9347	-1.7592	-4.1618	-5.2585	-1.827	-6.3012	-5.1498	-2.4099	-5.8081	-3.292	-6.3013	-5.1482	-1.9295	-1.8874	-2.4276	-2.8708	-6.6552	-5.4366	-2.0616	-3.6187	-5.0586	-2.972	-2.1171	-1.3916	-4.1125	-9.4172	-5.1122	-5.7543	-4.481
-10.337	-19.174	-15.315	-15.26	-10.04	-14.616	-16.219	-12.502	-11.636	-19.702	-11.366	-15.115	-11.962	-13.01	-14.491	-10.314	-15.409	-12.659	-13.382	-12.376	-12.167	-13.807	-14.207	-13.458	-11.06	-14.382	-16.27	-12.856	-16.108	-12.326	-16.216	-16.799	-17.63	-13.503	-14.79	-11.979	-16.644	-13.057	-16.946	-13.924	-13.392	-11.326	-13.607	-12.946	-11.615	-15.59	-16.394	-12.3	-10.906	-15.763
-6.331	-0.58961	-0.51988	-2.7163	0.49391	-0.4146	1.1696	-0.43231	-0.97912	1.4443	-3.4921	-1.545	-4.0831	-1.7287	-3.0018	-0.68821	2.4288	-4.4957	0.034219	-2.8061	-2.2744	1.3882	3.8398	0.6546	3.0976	-1.2094	-0.14769	-0.98591	1.5835	-5.5522	0.18629	0.95171	1.8277	-2.4325	-1.4062	-2.6529	2.1817	-0.54285	-8.1307	0.50465	-1.2275	-3.1379	1.3717	-1.2501	-7.429	-3.409	3.2837	-2.4862	-3.078	-4.4213
7.9088	12.738	11.709	8.3544	7.6167	5.9694	6.1078	4.5057	5.5778	9.3067	7.4278	3.7865	8.637	4.6717	6.6629	4.7576	8.1817	7.2266	8.3377	6.2607	7.9008	7.5947	8.1514	8.5485	7.6056	10.167	7.5071	2.9124	8.5321	8.6785	5.9225	13.744	11.248	5.9132	8.6885	10.526	7.8311	11.945	9.8812	12.126	7.3974	11.091	7.0367	7.7741	10.59	6.9834	7.8507	7.3016	5.179	0.43686
-11.728	-10.05	-12.409	-10.067	-10.522	-6.4063	-14.902	-14.009	-12.009	-7.9662	-13.39	-5.6725	-6.6612	-11.475	-6.8708	-9.7777	-6.0693	-13.771	-12.219	-12.807	-13.032	-11.869	-9.8007	-11.305	-11.326	-11.96	-8.0809	-11.324	-11.764	-12.08	-13.252	-7.2351	-11.741	-9.6519	-10.625	-6.8485	-9.4875	-9.4156	-10.865	-13.623	-7.9478	-7.7142	-9.0512	-10.938	-7.7127	-9.761	-7.3919	-10.513	-7.6028	-10.81
-10.039	-10.841	-10.641	-10.849	-11.464	-12.599	-8.2243	-12.404	-12.11	-10.035	-14.837	-9.2781	-6.6927	-7.6374	-13.031	-9.2011	-10.331	-9.449	-9.9903	-7.7523	-17.053	-9.6053	-9.4363	-14.836	-10.332	-9.4969	-13.649	-13.215	-8.3707	-13.26	-13.547	-7.1543	-11.199	-8.1499	-4.6769	-10.791	-7.28	-12.642	-15.681	-13.993	-13.137	-14.341	-8.1526	-13.051	-11.249	-13.014	-9.3685	-13.728	-9.3682	-9.6955
-3.3153	-4.0507	-2.0664	-3.9505	0.37928	-3.6378	0.78071	-4.7557	-3.5584	-0.70317	0.78361	-1.4584	1.7854	-1.002	-0.11623	2.1243	3.0181	-1.435	-5.9024	-3.1505	-5.2577	2.1423	-3.7707	-1.5104	-1.7575	-0.87215	-1.7614	-1.1848	-4.0663	-1.5216	1.9853	0.40192	-2.8093	1.2845	1.3198	-0.24471	-2.1852	-4.5287	-5.2856	-7.0909	-0.50965	3.8672	-3.2602	-0.98325	-0.66406	-4.6515	1.3903	-0.78754	-5.8918	0.65681
-12.618	-17.517	-13.623	-12.678	-10.508	-13.908	-12.87	-9.8244	-14.615	-13.001	-6.5265	-14.749	-14.943	-14.935	-9.3059	-14.149	-17.164	-12.479	-10.888	-17.489	-12.48	-15.379	-12.246	-14.294	-13.948	-14.099	-8.5917	-13.833	-14.307	-11.573	-15.392	-15.296	-19.633	-13.571	-12.819	-10.633	-16.917	-13.006	-10.883	-10.541	-14.687	-16.879	-12.14	-11.866	-13.824	-14.214	-11.332	-16.032	-14.089	-10.799
4.3697	4.2734	7.3526	1.1805	4.8445	3.4757	6.4157	5.6034	6.2084	1.8353	6.624	1.4848	6.8751	5.0745	4.2013	-2.9009	3.5442	4.4131	4.445	3.338	6.6521	9.396	3.5837	8.0419	3.1139	4.7412	2.4807	5.5968	6.4478	4.5987	8.9755	6.7194	7.3039	7.7362	5.7401	4.4003	6.2011	3.9614	9.0761	5.9901	3.8359	3.5714	7.2278	7.351	9.9705	7.8865	7.2192	7.1748	5.7449	7.5778
-0.081331	1.3272	-7.9009	1.7814	-8.9744	-0.61833	-4.7122	-0.89198	2.4865	2.1926	0.86034	-1.0618	-2.6004	-3.0756	2.1988	3.8392	-2.7863	-1.6091	-3.838	-0.68432	-5.3034	1.4678	-7.0902	1.4804	-3.9794	-1.535	-0.74767	-3.2225	0.55842	-2.2209	-0.59808	0.33439	0.93104	-2.2819	-5.82	-1.0301	-0.47596	-0.1584	-3.5184	-4.0967	0.61558	4.2402	-2.9922	-2.5405	4.1575	-2.1374	-5.5636	-9.2369	1.6955	-0.59721
3.5312	5.5634	8.6997	7.626	5.8517	11.561	5.0784	9.2312	1.9844	5.941	4.8836	5.4723	6.1396	7.2763	10.889	11.313	9.2574	9.5465	5.3364	6.0479	8.6801	13.395	5.5529	8.5999	8.9271	9.6805	7.8236	5.0361	4.2729	11.793	5.017	9.4602	5.369	6.4505	8.0925	5.9686	9.3208	7.7389	5.9801	11.294	5.8025	6.7682	10.237	12.787	6.7737	6.9907	6.3233	7.0874	6.5462	10.926
-15.862	-11.442	-7.8346	-15.872	-13.525	-16.655	-12.506	-10.326	-14.237	-9.7864	-11.247	-12.095	-15.16	-10.189	-7.0408	-9.0992	-13.148	-13.898	-11.974	-14.006	-9.2274	-11.14	-13.981	-14.238	-14.216	-6.3431	-14.224	-13.186	-16.438	-13.823	-15.02	-13.709	-14.259	-14.681	-11.389	-14.496	-17.597	-13.375	-12.467	-18.055	-11.33	-10.704	-13.587	-13.996	-16.103	-13.087	-12.154	-9.8357	-16.326	-17.149
3.4257	11.703	9.8275	10.33	8.997	6.3754	11.741	8.9579	5.047	7.8265	6.9576	8.4432	5.9932	11.101	7.1009	10.297	5.1703	7.5558	7.8702	7.0807	8.8606	7.144	5.0068	11.535	7.2542	7.4495	8.9708	7.9071	5.8914	7.533	4.2499	8.3872	6.7615	8.8474	3.0085	10.106	10.352	7.8322	11.888	8.3825	2.7235	2.0612	5.542	3.9479	5.9645	8.0422	6.2346	10.623	11.233	5.8445
4.1175	2.2502	4.2971	7.2316	3.6076	1.8826	2.6753	5.6673	2.6433	3.2034	5.506	-0.37206	3.9509	-0.68411	5.9031	2.6769	2.3142	6.4712	1.7781	4.304	-0.19168	0.061438	4.2228	1.664	2.2732	3.3003	1.3101	7.2028	4.5743	4.2414	3.6546	1.4732	3.1266	6.1754	1.4601	4.9313	6.0775	2.4493	3.6619	2.4168	6.111	4.9026	3.8431	3.1829	4.8319	3.5203	3.7371	-1.5801	-2.5191	-3.8915
0.10565	0.31203	1.1024	2.3873	5.0775	-1.1929	3.7676	1.2869	1.5985	3.8077	-1.6332	-4.5408	2.4289	2.6677	-1.3719	-3.5181	3.2762	-2.0078	1.0364	0.77742	4.5736	-0.41931	9.1919	0.70609	0.45856	1.1882	1.2929	6.9155	4.2232	1.9614	0.82757	-1.1217	2.4405	6.8663	1.5592	3.9184	4.871	0.411	-0.51828	0.4696	2.8454	-3.1521	3.1867	-1.1376	1.0054	4.2162	-0.7115	-0.73435	4.8946	0.61957
4.2773	4.1139	-1.5165	2.2019	1.4339	-8.7455	1.3493	-1.9516	1.1595	1.5004	0.80117	-1.5971	-1.8612	0.91182	-7.3407	1.4802	0.26253	3.9672	1.3751	1.5436	-1.1549	0.61605	4.4465	0.41231	1.0654	-4.9729	0.95495	-2.1698	-3.3596	2.3175	0.82647	2.5897	2.8306	-0.78563	-2.6679	1.3689	0.73158	0.085274	-0.84373	-1.0587	-4.3615	-4.4539	-5.3656	4.11	1.7106	-2.9672	3.4141	0.29065	0.86693	-3.1862
2.332	-0.088004	4.7078	2.7698	1.3106	2.1457	5.8954	7.1881	3.1169	6.2642	-0.85128	-0.49796	1.3017	5.3266	2.1434	-0.73606	7.8941	2.845	2.3344	8.373	-0.35985	1.2653	6.0742	3.2398	6.836	4.3984	2.7403	4.4532	2.8013	-2.3281	-0.20002	3.64	1.2109	5.1533	3.454	5.7453	2.6997	0.6796	1.7589	2.8743	4.187	0.15844	2.6301	-0.97	3.3737	2.5463	-1.001	7.91	1.2158	5.8919
-6.2394	0.1773	-5.7283	-3.3068	-3.8787	2.698	-4.4325	-5.6893	-4.832	-1.939	-6.582	-8.0404	-0.12989	-4.9361	-7.7454	-4.6861	-2.5796	-4.9842	-5.8158	-4.1046	-11.586	-7.3241	-4.6727	-8.9394	-1.2586	-6.7053	-9.2986	-7.8813	-4.5522	-6.6233	-8.1385	-2.8323	-5.3389	-0.89946	-4.9237	-8.2904	-1.7408	-1.6346	-5.9255	0.8645	-3.3102	-2.2049	-3.0028	-6.8012	-3.0919	-0.62644	-6.9693	-4.9317	-7.173	-8.7553
-6.56	-8.1241	-0.17476	-10.535	-7.2144	-4.9705	-4.7788	-4.8673	-4.198	-4.7157	-7.3699	-0.94311	-2.5786	0.26417	-0.72566	-1.4886	-1.7669	-8.4375	-5.5735	-0.93316	-5.0171	-13.108	-7.2498	-0.72603	-3.4733	-6.5671	-3.9014	-4.413	-3.8756	-0.89833	-0.82664	-3.5001	-2.7369	-3.6265	-9.7228	-8.3846	-1.5807	-1.1577	-1.6563	-5.3996	-3.2874	-5.4325	-6.7505	-4.1724	-7.8818	-7.6188	-0.040423	-2.834	-4.5317	-4.1663
-5.7835	-7.0995	-6.0192	-8.1056	-5.0566	-0.20139	-4.7011	-13.057	-1.8826	-6.4075	-1.6583	-8.8842	-5.6643	-5.6788	-6.886	-7.3782	-3.8997	-12.03	-3.8417	-5.3832	-4.0755	-7.9489	-3.1697	-6.2908	-3.5754	-3.9164	-5.1422	-8.6455	-2.457	-7.4662	-4.7954	-4.5565	-6.8621	-8.0426	-6.3424	-12.466	-6.1316	-7.0222	-6.9054	-6.5867	-8.5221	-7.1819	-5.6092	-3.0368	-4.6625	-5.7249	-9.679	-3.5254	-6.4417	-8.8849
-0.47514	-1.4941	0.72287	4.6688	1.4171	1.6492	-0.57174	0.041102	2.1756	-2.7486	-3.4377	-1.3614	0.40754	0.87403	2.1907	-0.58183	-0.24835	1.1739	-0.81333	2.6994	2.6936	-2.6055	-3.8578	2.0045	5.13	0.9424	2.2285	-1.0823	-4.052	1.5735	-0.52796	1.1755	-4.3553	-3.5556	1.3386	-0.19388	-4.6887	0.062162	-1.734	-1.668	0.72124	2.6329	1.0131	3.3453	4.4893	-2.6315	0.97429	2.2469	-0.27303	-4.0289
-14.232	-13.589	-16.712	-12.929	-17.793	-15.229	-15.243	-11.317	-9.545	-14.531	-11.968	-16.855	-13.966	-16.014	-7.9157	-13.103	-12.292	-6.6412	-10.437	-14.026	-12.857	-11.546	-11.983	-11.589	-10.728	-14.891	-11.215	-14.942	-15.224	-12.608	-12.671	-13.441	-11.322	-14.691	-19.424	-14.204	-13.333	-13.424	-14.299	-10.822	-11.726	-13.133	-13.8	-15.805	-10.88	-13.986	-12.784	-10.488	-16.572	-16.873
-3.1127	-3.9534	-7.5436	-8.6544	-3.4351	-1.2777	-4.0998	-5.1317	-3.8762	-3.5757	-2.009	-8.6068	-5.9301	-2.57	-0.86407	-8.6092	-4.5453	-5.1099	-2.933	-5.0329	-6.3905	4.0383	-2.7996	-4.496	-2.5405	-4.7055	-7.2561	-6.1891	-4.146	-6.9467	-0.73176	-5.4152	-0.091032	-4.7944	-5.0168	-3.9344	-1.4193	-5.1496	-6.852	-2.898	-5.189	-4.3058	-7.4049	-5.5367	-6.6365	-7.9651	-8.062	-6.6027	-8.8928	-8.5649
-2.6677	1.883	-1.0577	4.5701	-2.572	0.37445	-0.83049	-0.027769	-3.9532	-3.0039	-3.613	-1.9379	-0.6621	-0.13388	1.1412	-2.6001	1.7344	-0.89994	2.073	-1.0744	-0.50434	0.023084	-4.3257	1.0955	-1.9344	-0.58057	4.7279	-1.0709	3.1841	-5.6707	-3.7397	0.41013	-6.2091	-2.079	3.5297	-2.4384	-2.7913	-0.57264	3.818	0.97431	1.0901	-0.011341	-0.13789	-0.20685	-7.0108	-5.7901	2.8478	-4.0009	-2.6039	-0.22998
12.44	5.8392	11.264	11.103	5.3504	12.892	9.4441	9.098	7.7558	13.801	13.027	10.245	10.683	12.017	12.707	12.322	13.047	16.354	8.8418	10.207	11.179	8.1779	11.424	11.361	10.535	6.9981	10.087	6.6021	6.2992	12.888	10.802	6.9394	7.1316	9.2247	11.989	13.958	10.259	8.9605	7.1439	10.618	8.3555	19.972	10.749	5.9537	9.2853	9.2973	7.4893	13.857	14.887	8.0691
2.8454	-0.63995	-6.7337	-2.2591	-0.41159	-4.4608	-4.0109	-9.5165	-1.3216	0.15614	-3.0959	0.94814	-4.4555	-1.8623	0.0041707	-2.4282	-0.16018	-3.707	-1.484	1.8779	-0.49184	-2.7785	1.166	-3.5627	-1.216	2.7937	-4.3313	-0.48165	3.4435	-1.887	3.7745	-2.8568	-4.217	1.8695	-1.4622	-7.3369	1.0399	0.84556	1.2756	-2.7095	-0.52912	0.87476	-4.6941	-2.3059	-2.0422	0.85812	1.3048	2.2985	-6.2462	-0.80481
1.8683	1.1081	0.54208	2.1511	-0.88707	5.9778	3.8137	-2.9564	-1.3918	3.3161	-0.93047	-0.028952	-0.91973	-0.70912	-1.6935	0.53369	3.6793	2.7484	4.7293	1.1443	-0.84564	0.92253	-0.37907	2.5133	-0.62399	-1.5765	-0.81155	-1.0343	-3.1933	-0.94625	-0.34461	4.5393	2.0092	0.54017	-3.073	-0.95506	5.1363	1.8956	3.6636	0.068742	2.0058	5.0262	2.5054	0.85909	5.3524	0.16701	-4.5835	1.2467	0.48196	0.21199
-15.041	-9.9298	-8.0691	-9.1484	-9.3164	-11.264	-5.2564	-11.344	-8.8961	-7.7893	-11.277	-7.6131	-10.515	-5.4409	-11.029	-11.184	-11.858	-10	-9.5009	-8.6013	-11.226	-16.058	-6.5855	-8.5636	-7.7263	-8.1315	-13.682	-8.5687	-7.1648	-11.377	-12.643	-11.44	-12.568	-11.366	-9.6178	-13.164	-5.1285	-11.029	-13.482	-11.624	-9.7948	-12.697	-12.874	-9.4593	-11.581	-10.973	-14.351	-14.391	-12.421	-16.988
-24.339	-19.771	-21.589	-25.793	-20.461	-20.739	-21.651	-19.423	-21.861	-20.831	-25.251	-20.509	-31.459	-23.292	-22.473	-25.739	-24.024	-26.053	-26.756	-24.078	-20.426	-25.079	-21.851	-23.414	-25.616	-21.526	-21.579	-17.247	-23.126	-23.891	-22.302	-26.212	-21.101	-21.359	-21.757	-22.153	-21.667	-21.557	-18.215	-19.063	-27.661	-27.653	-23.328	-23.921	-22.213	-25.669	-19.762	-18.614	-27.821	-27.167
-13.703	-10.81	-11.639	-12.805	-12.515	-13.386	-12.657	-7.7782	-12.473	-14.433	-10.188	-12.913	-11.337	-8.4523	-6.7469	-14.761	-13.186	-9.7231	-13.136	-13.406	-13.81	-12.751	-13.043	-12.483	-12.663	-8.9692	-7.9555	-16.327	-13.225	-12.631	-15.205	-13.709	-12.02	-9.6833	-10.892	-12.828	-12.225	-12.605	-12.716	-13.198	-13.844	-12.183	-17.557	-11.214	-12.962	-10.651	-10.675	-3.9915	-7.4245	-11.673
-19.979	-24.573	-23.015	-21.354	-24.671	-21.018	-20.182	-24.082	-17.876	-19.778	-19.734	-19.552	-22.301	-21.884	-23.684	-25.182	-24.631	-22.344	-22.954	-23.719	-24.297	-23.107	-18.481	-20.072	-21.354	-19.309	-21.466	-24.412	-24.693	-28.079	-25.924	-21.381	-20.075	-19.252	-18.079	-20.655	-25.659	-23.329	-22.234	-19.47	-24.268	-26.796	-21.404	-22.975	-25.613	-22.518	-17.363	-22.617	-21.107	-21.826
0.32278	-0.17379	-4.7796	-7.0071	-6.388	-1.0404	-3.5257	-4.5964	-5.8198	-4.5633	-5.5842	-5.2648	-6.467	-1.4005	-2.122	-5.7398	-5.8676	-7.9638	0.4259	-9.418	1.5386	-5.6285	-0.44678	-3.982	-4.4441	-2.218	-5.2672	-4.1853	-2.7951	-9.8712	-6.9868	-0.49093	-3.7603	-5.265	-2.2369	-6.8833	-2.2489	-5.9845	-5.3471	-4.7929	-2.4309	-5.1082	-4.2344	-7.5665	-1.3837	-3.416	-5.3429	-1.1376	-2.4132	-2.9051
3.2455	0.22818	1.4885	0.071893	2.7854	0.13643	-1.1868	3.1352	-1.4661	-0.23704	-3.6449	-0.54957	3.781	0.77746	-1.2404	-1.6566	-0.96705	1.8489	-0.67314	2.1226	1.4314	1.2036	-1.3101	-0.86219	2.4873	2.7578	-7.7048	3.6305	0.96994	-2.576	0.92562	1.6709	1.6297	-2.6353	-1.9603	1.8112	-0.8095	-1.2056	0.21841	-2.5114	0.53427	-4.5465	1.4047	3.9663	1.2231	-0.71596	-2.175	-3.3053	1.2359	1.3354
3.1676	6.6832	4.8194	4.5709	4.7348	6.7318	1.7412	7.2532	7.7182	-0.40113	6.0468	9.0868	7.8235	3.3105	4.2184	6.713	8.05	1.0175	4.7469	5.1765	9.4563	9.4425	9.3326	9.2755	6.0568	1.5562	1.113	4.0094	1.4564	3.7404	4.2443	4.1161	6.1232	10.088	10.578	4.5748	3.2659	3.1092	5.831	4.9381	5.3808	3.79	0.95902	8.3407	1.9393	5.711	8.5416	7.5667	5.4456	6.8935
-13.601	-15.035	-14.973	-12.383	-15.577	-12.055	-14.547	-14.423	-20.136	-11.045	-15.212	-13.891	-15.656	-16.251	-11.174	-18.148	-12.396	-16.612	-14.181	-14.83	-14.446	-12.059	-12.753	-16.693	-14.506	-18.702	-14.477	-9.0416	-13.382	-14.261	-9.7143	-14.175	-14.03	-8.7992	-11.131	-11.044	-12.116	-14.496	-13.082	-15.081	-11.232	-8.0444	-11.855	-13.391	-14.491	-15.239	-15.27	-15.069	-13.243	-11.897
-2.9802	2.7167	-0.65338	6.6974	-1.1311	3.4041	1.3352	0.62707	4.1319	-3.5316	0.33051	0.13753	-1.7759	-2.2038	-0.41498	2.2469	3.9627	-1.1565	3.2905	-0.65587	2.7771	-3.5183	1.271	-1.1826	-2.2958	-2.9378	0.34478	-1.908	4.324	0.61128	-3.0449	0.97734	0.89053	-3.5085	1.2158	-4.3114	0.16105	-3.3266	0.81006	1.3537	2.1137	1.6893	-2.9025	2.6079	-4.2923	2.9826	-3.2207	-3.3544	2.0686	-1.5378
0.0060333	2.8658	-2.7189	-3.5571	1.6828	1.5973	3.4831	0.21554	-0.63018	-3.005	-0.907	-0.97069	1.1845	-0.80029	-1.6272	1.7653	2.3303	0.51812	-0.90435	1.5819	-0.75485	1.2423	1.0369	2.6729	5.2621	-3.3321	0.26347	2.1619	-1.5179	-0.62534	1.5196	-1.004	4.1232	4.1331	-0.73891	-3.8041	-0.73885	0.071705	-0.053058	1.7566	-0.50419	4.4596	2.34	2.5845	0.85702	-3.8376	0.64741	3.2231	-1.3656	-1.3105
-8.541	-8.6844	-10.281	-16.251	-11.033	-10.541	-17.698	-10.849	-16.417	-12.648	-16.331	-14.205	-18.747	-8.1451	-10.24	-20.637	-8.8879	-14.738	-10.437	-11.511	-11.978	-7.6423	-11.465	-14.04	-12.432	-12.763	-14.627	-11.075	-14.144	-13.561	-11.717	-17.348	-11.811	-16.479	-9.7604	-14.195	-17.024	-10.712	-10.818	-6.9994	-10.999	-11.708	-13.784	-13.223	-11.781	-13.31	-16.175	-10.148	-14.857	-13.737
-3.2588	0.93171	-1.5932	0.94207	0.47126	-0.61295	0.30116	1.3569	-4.8546	0.2699	-7.5685	1.7688	-5.5041	-0.13603	-0.96618	0.44614	-4.2424	-0.091515	1.7441	-5.5052	1.1806	-4.2136	1.5678	1.7969	0.48886	-3.4458	-2.2871	0.41108	0.87904	0.90535	1.5666	3.3444	-3.9491	1.9999	2.3525	1.5234	-0.33158	-4.648	-2.3614	0.47151	2.0377	-1.6301	3.135	-5.8107	-0.66196	-1.6467	-3.935	0.30772	-1.0404	-0.40223
-23.942	-22.084	-20.834	-23.127	-23.025	-21.676	-27.625	-17.21	-21.381	-26.081	-29.619	-22.306	-21.538	-20.865	-28.026	-22.832	-20.991	-25.733	-18.331	-20.565	-22.883	-23.82	-20.816	-21.077	-18.839	-23.303	-23.944	-23.638	-21.984	-20.415	-23.682	-27.65	-22.957	-22.032	-19.288	-20.229	-21.016	-23.256	-28.851	-22.338	-17.951	-20.376	-22.853	-24.806	-21.963	-19.128	-21.883	-24.132	-22.168	-22.8
3.5791	3.0227	-2.0972	0.27532	0.001862	-0.087648	0.53358	-2.4306	1.8007	0.55185	-1.0163	2.9004	7.7058	2.5237	1.5188	3.0333	-1.2304	-1.829	1.8594	-0.75927	-0.65166	0.71612	0.05955	1.6749	3.6729	-4.9534	0.28963	-0.29305	2.3309	-2.1728	1.6293	-1.2932	1.2497	-3.7599	2.4628	1.3666	4.6005	1.4705	-1.7714	0.38394	-3.3904	2.0925	-0.81784	1.0143	3.9379	1.3634	-1.2983	0.36174	-0.46211	3.7873
3.1485	0.17715	5.4834	-2.3918	0.85254	1.302	0.32697	1.3941	-1.6266	-0.73201	-3.2163	4.5894	-0.23049	-2.4277	6.1277	-0.07024	0.73544	2.0975	-1.1549	1.2181	3.8278	-0.40488	-7.4788	2.5127	1.2065	0.97266	-3.5951	-5.5791	4.8099	4.1994	-4.0844	2.3094	1.0878	2.6559	3.4491	1.4568	-0.47353	-0.43016	-3.7084	-2.4293	-0.28265	4.284	-1.9403	1.7614	-0.10424	-4.779	0.81286	0.99842	0.7383	0.28442
-13.293	-14.961	-15.264	-14.291	-8.4791	-15.446	-18.109	-19.202	-11.117	-13.863	-10.799	-12.13	-9.52	-16.685	-16.577	-13.92	-17.461	-15.572	-16.571	-12.216	-13.861	-10.752	-14.007	-14.727	-13.46	-16.383	-17.676	-19.285	-16.457	-17.206	-16.475	-18.673	-12.63	-12.479	-8.0543	-17.997	-14.713	-15.853	-13.869	-12.194	-12.967	-14.568	-9.8405	-13.329	-15.084	-14.003	-17.22	-15.303	-12.445	-14.799
-10.293	-13.109	-7.2738	-8.4873	-14.879	-7.5223	-9.2806	-12.787	-13.352	-10.803	-9.0321	-13.454	-13.281	-8.4522	-10.713	-9.4321	-9.1219	-2.5278	-9.7472	-6.4619	-13.809	-5.3961	-8.9215	-7.9052	-5.3744	-11.293	-6.2508	-4.471	-6.3047	-9.1129	-12.831	-7.3322	-9.407	-12.693	-13.924	-10.878	-9.7206	-13.975	-8.0585	-11.135	-12.015	-10.926	-11.108	-11.773	-10.891	-11.324	-5.939	-11.343	-12.261	-9.1173
2.6382	3.0104	0.6324	-1.674	0.64568	-2.0871	-0.63516	-1.567	-0.30017	0.137	-0.54669	-2.0277	1.2326	0.36142	-3.363	-2.3426	3.1915	-0.42924	-1.1363	-1.3502	-0.22809	-2.6132	-3.5769	-1.1245	1.0738	-1.6845	-0.4505	5.8792	-2.6758	-4.9234	0.74027	-4.628	-4.1575	-3.5547	0.85338	-0.60298	-2.5239	-3.5226	-2.1917	-2.5397	-3.0675	-3.8359	2.0428	-0.3473	-0.91851	-4.2971	-3.5888	-1.0848	-0.41846	-6.5419
-15.938	-11.222	-7.3441	-8.3976	-10.955	-10.512	-9.271	-10.466	-13.16	-7.5769	-7.6346	-10.078	-12.123	-16.169	-16.277	-15.04	-16.237	-12.409	-11.473	-10.4	-11.769	-7.5213	-16.376	-8.9038	-12.122	-12.599	-14.041	-8.8287	-10.375	-7.3849	-7.0223	-11.684	-15.559	-12.303	-11.169	-14.848	-5.7402	-9.8997	-8.8029	-10.891	-13.424	-13.253	-10.991	-11.267	-8.6462	-6.4426	-7.8014	-16.676	-11.517	-12.319
-11.925	-15.168	-15.42	-12.648	-12.238	-14.284	-15.91	-14.239	-11.35	-14.49	-8.4674	-7.5453	-15.422	-14.101	-15.544	-15.455	-12.982	-13.708	-8.5256	-17.032	-9.9078	-10.23	-5.602	-15.939	-9.0119	-12.48	-13.452	-12.409	-11.597	-14.118	-10.287	-10.336	-10.612	-11.648	-14.238	-16.344	-14.811	-13.471	-7.0185	-11.704	-15.195	-14.616	-15.954	-10.546	-13.148	-12.569	-12.152	-10.606	-11.538	-11.976
-16.204	-14.188	-10.289	-9.9931	-15.265	-17.669	-16.288	-14.209	-11.872	-14.639	-13.348	-12.99	-12.473	-11.837	-16.048	-12.547	-17.927	-13.954	-11.551	-8.7938	-15.384	-17.967	-18.329	-13.29	-13.132	-12.813	-11.106	-18.371	-16.262	-16.935	-14.853	-13.906	-16.115	-15.374	-14.587	-15.606	-18.482	-16.524	-17.364	-17.226	-16.707	-12.02	-17.28	-15.148	-12.588	-18.371	-13.066	-15.293	-13.002	-10.667
-6.053	-2.2277	-9.3735	-8.2537	-4.7959	-9.8683	-2.5576	-1.069	0.51991	-1.1445	-4.8994	-3.7831	-4.2436	-6.3189	-6.3224	-6.1625	-7.006	-4.5012	-8.0135	-4.3694	-8.6784	-6.5712	-4.5773	-2.1032	-6.8047	-8.7856	-6.3926	-4.9795	-6.0926	-4.3921	-0.24479	-4.2103	-6.3197	-7.7083	-4.2488	-4.3696	-5.8531	-6.6735	-6.2069	-7.2639	-6.6006	-4.8613	-1.7646	-2.3026	-4.7975	-3.412	-3.1458	-4.8295	-3.9203	-5.5753
-2.4543	-1.7531	-2.3616	2.6491	-5.7378	-6.5299	-2.5693	1.2824	0.93369	-1.3517	0.11067	-3.5274	-4.082	-5.1703	-4.4962	-4.0501	1.8662	-1.0926	-7.3069	-4.6219	-1.7189	0.36606	-1.6323	0.34419	-3.9084	-3.0329	2.2312	-4.3337	-1.3446	-0.9094	-5.5102	0.86322	-3.5077	1.4156	-3.0871	-1.2126	-2.5371	1.0736	-1.6505	0.12329	-2.5552	-2.1523	-3.3327	-3.4151	-1.6129	0.22821	-0.93444	-4.3535	2.2591	-1.1923
4.671	0.60113	-0.071185	9.7417	1.0849	5.3384	3.6261	0.6113	1.7182	0.34912	1.5823	3.0104	1.9642	5.4703	1.7524	6.099	2.6297	2.9792	6.0322	3.4585	5.1232	4.3865	-0.80638	2.0314	4.7946	5.3991	3.3146	-0.0067836	1.8181	2.9982	0.60663	3.8412	5.3753	0.097357	3.8858	1.5202	-3.0736	-3.0196	-3.19	1.1851	4.4821	1.654	-1.0611	5.9626	1.9043	1.3506	4.4356	2.9139	9.0486	-2.0732
-20.078	-21.925	-20.59	-15.997	-24.258	-24.468	-15.95	-22.082	-25.104	-21.177	-22.774	-17.743	-23.503	-20.812	-20.052	-21.675	-17.894	-20.83	-23.503	-17.119	-20.335	-19.91	-21.717	-20.241	-21.049	-19.005	-16.728	-23.5	-24.58	-21.162	-17.963	-24.018	-20.5	-15.876	-18.799	-18.067	-21.654	-17.674	-23.205	-24.11	-16.929	-17.466	-24.835	-23.191	-22.851	-23.104	-16.932	-18.062	-24.275	-19.306
-4.5535	-11.295	-12.415	-10.027	-18.317	-13.525	-12.986	-9.6719	-17.639	-12.822	-9.7743	-15.468	-14.361	-13.546	-13.964	-11.08	-13.156	-9.321	-11.078	-8.3504	-12.405	-13.884	-13.308	-6.9085	-11.474	-8.17	-14.487	-11.45	-18.272	-10.588	-11.236	-13.697	-14.59	-15.942	-15.587	-16.058	-16.195	-12.998	-16.712	-13.318	-13.827	-14.64	-11.972	-12.348	-14.916	-13.602	-12.05	-8.9591	-14.487	-14.325
-0.48923	-5.9103	-2.7489	-1.2778	-3.7452	-0.6883	0.66867	-4.3271	-7.1519	-4.3915	1.675	-4.9665	-5.0353	-4.1304	0.33385	0.74077	-1.2144	1.4309	-2.1011	-3.5821	-1.2148	-2.8268	-1.2579	-4.1423	-2.4665	-3.0174	-5.5448	-1.9438	-4.5035	2.2206	-2.3463	-0.9783	-1.3821	-1.9512	3.2007	-1.3692	-7.2872	-0.46479	-5.9889	-3.2926	-1.3193	-2.998	1.9098	-4.0736	-3.7553	-7.5996	0.11354	-1.8746	-2.2717	-3.7845
-4.4057	-4.8015	-9.0343	-6.3614	-12.449	-8.2281	-7.4002	-5.8313	-12.592	-6.9635	-9.6345	-10.399	-9.0096	-12.031	-7.4254	-6.0824	-6.8596	-13.294	-6.7857	-8.7137	-10.007	-6.4861	-10.916	-2.1683	-6.8472	-6.6469	-9.3712	-10.187	-9.326	-8.5459	-7.6869	-4.6789	-5.4246	-11.543	-6.4984	-9.5361	-7.2786	-6.3451	-7.0896	-8.4047	-11.299	-10.191	-6.1958	-3.9243	-6.4007	-13.344	-9.2229	-7.1615	-6.4056	-5.3537
-9.7586	-10.356	-7.4885	-10.98	-7.4632	-5.5614	-11.127	-4.9219	-7.6859	-7.5958	-11.557	-7.8079	-9.1488	-6.6145	-6.2301	-9.2649	-3.6584	-9.5166	-8.3314	-10.546	-5.1706	-12.048	-13.545	-11.511	-13.042	-9.2301	-11.183	-6.833	-12.046	-6.4729	-9.3698	-9.0108	-11.105	-4.0966	-4.7033	-3.9734	-5.0399	-7.445	-10.91	-12.969	-9.6791	-8.4048	-6.4216	-17.135	-11.97	-10.041	-5.9603	-7.736	-12.796	-10.433
-11.157	-12.71	-7.4503	-9.7093	-10.108	-12.537	-12.833	-6.4211	-8.2287	-6.5155	-11.292	-9.8959	-10.047	-12.216	-5.8159	-7.3359	-9.7775	-12.017	-8.0718	-6.3845	-3.7099	-7.5969	-5.6888	-6.4946	-12.525	-9.5884	-5.3078	-6.2757	-8.1089	-5.7296	-9.1931	-9.5575	-9.0448	-6.653	-4.8388	-9.6063	-10.349	-6.5979	-13.859	-6.5471	-10.396	-5.436	-6.79	-11.233	-10.166	-10.92	-6.1003	-12.475	-5.2507	-10.673
-11.364	-11.154	-11.345	-7.6858	-15.706	-14.791	-16.208	-9.8686	-9.6291	-11.331	-11.794	-13.303	-9.5279	-17.43	-7.9618	-13.069	-12.834	-16.199	-9.264	-7.7953	-11.278	-11.612	-14.296	-13.68	-10.201	-13.676	-10.209	-19.398	-9.7123	-14.62	-9.3631	-9.2213	-12.551	-12.718	-14.337	-18.313	-13.098	-12.649	-12.042	-8.4916	-18.957	-15.23	-14.061	-16.863	-10.109	-8.6767	-8.933	-9.464	-12.948	-16.217
13.03	7.6326	7.615	8.9628	5.7087	6.6279	6.041	14.225	10.072	8.2376	12.414	3.8926	8.9269	5.7714	11.638	5.1242	7.1403	6.4663	5.0041	7.9348	9.4897	7.3922	9.1555	13.227	10.27	7.3118	5.4004	6.4798	9.858	8.8723	11.402	8.5047	9.8061	8.5024	8.2508	9.436	8.4478	11.759	16.107	7.3184	8.4866	9.2655	9.1023	10.412	3.4913	7.5601	9.6092	9.2382	12.259	11.598
-12.139	-15.247	-12.689	-14.623	-13.976	-13.031	-11.446	-11.529	-11.838	-15.546	-13.797	-17.893	-15.559	-15.275	-12.703	-17.06	-14.83	-14.939	-12.211	-16.337	-10.149	-13.886	-14.393	-12.475	-17.137	-16.43	-12.31	-15.674	-12.495	-12.242	-14.438	-13.142	-13.785	-15.967	-7.5232	-17.541	-11.85	-13.922	-13.088	-13.545	-15.283	-16.164	-13.158	-15.177	-8.0306	-7.5927	-12.747	-14.142	-12.994	-12.109
3.0982	-1.2995	-6.7953	-1.3593	-5.0671	-1.0279	0.58265	-1.6153	-3.5776	-4.2538	-5.8195	1.2708	-1.7856	-4.1067	-0.81568	3.7836	-2.8992	-0.97338	-2.5404	-1.6639	-3.4149	1.1584	-7.328	0.73817	-0.41993	-1.6722	-1.257	-1.9005	-3.8848	-7.5252	0.61774	0.10126	-3.4502	-3.0199	-5.0607	-2.7235	-0.71442	-1.0908	-2.4429	-2.2066	4.841	1.9801	-0.27746	0.85986	-0.25206	-0.09408	-1.9586	-0.49536	3.3806	-0.16894
8.5068	4.8889	6.3234	8.8162	6.6678	5.5459	7.2786	3.5694	7.2391	4.8435	8.5561	3.7222	9.0339	8.6065	7.2097	4.7612	6.0603	6.0327	8.8353	9.5011	6.314	7.824	5.8077	7.5643	7.5671	3.9853	4.6198	8.1824	10.393	6.4909	4.062	4.0368	4.6494	9.1417	8.4949	11.327	2.7016	5.7194	8.079	10.69	9.291	8.1728	4.1028	5.869	6.0183	7.7434	6.0694	11.81	7.8493	6.8096
-4.3137	-5.6184	-3.7547	-4.4525	-4.0045	-3.0461	-7.8736	-7.6611	-5.5938	-4.9857	-8.4387	-5.8818	-7.5127	-3.7727	-5.6561	-10.295	-8.1106	-4.315	-4.739	-1.0811	-5.2597	-3.1443	-4.8745	-6.5061	-1.3375	-0.26778	-8.0966	-2.7548	-7.0173	-6.7148	1.1672	-1.8549	-2.8178	-6.3539	-7.0895	-2.975	-1.5837	-5.5005	-4.9107	-4.467	-6.2072	-7.8287	-5.1767	0.82635	-2.9127	-6.8585	-2.8808	-6.1561	-6.8792	-8.7518
-9.6392	-12.684	-11.36	-10.086	-14.208	-10.216	-10.593	-7.904	-9.3021	-16.713	-6.7929	-15.368	-13.261	-9.8523	-10.27	-10.637	-9.5618	-10.319	-10.918	-9.597	-11.574	-16.456	-12.27	-7.9038	-18.406	-13.614	-13.521	-13.081	-9.9086	-11.953	-10.391	-13.98	-11.391	-13.238	-9.846	-8.8913	-10.516	-12.75	-9.7813	-13.941	-10.714	-9.8066	-12.092	-11.394	-12.025	-13.149	-12.19	-10.29	-17.552	-11.158
0.88124	1.7116	-1.514	-2.6729	3.5977	3.0156	-2.4705	-2.2387	-5.1778	-1.4019	-4.396	-6.4703	-0.0081723	-8.8161	4.1412	-8.1229	-3.0641	-0.40628	-2.071	-7.7184	-4.7547	-0.81441	-1.5926	0.84639	-3.3436	-3.3657	-0.50161	-2.9406	-2.6442	-3.2426	-0.16936	-2.1414	-0.47545	-2.7691	-2.4235	-4.9118	-2.6227	-1.2516	-1.7669	-1.3225	-3.7349	-7.0168	-2.9721	-0.19702	-1.2581	-4.8675	-2.1215	-4.983	-3.8803	-6.3113
1.0827	-2.3362	-0.31836	-1.089	-2.6549	2.4813	-3.3392	-3.9095	0.50653	-0.25084	-2.2131	-1.0491	-2.2101	5.9906	-2.1236	1.2286	-1.3445	1.095	2.2771	0.32206	-0.4862	-2.9887	-2.4961	4.3835	-4.5275	-4.0531	-2.5662	-3.5793	0.86617	-1.1615	-7.4503	1.0332	2.3424	-1.7894	-2.5997	-2.462	-2.6947	1.1807	-5.2783	-2.6483	-2.8536	-1.8764	0.42395	-1.2903	-3.5409	-1.6677	-0.54261	1.4319	-3.2422	2.6787
-4.7192	2.2628	2.6488	2.6101	2.2475	3.8243	1.3563	0.75885	0.80426	1.4959	-2.4429	5.0768	1.2314	2.6925	-2.7902	1.0403	3.8999	-2.4122	0.8467	0.27321	2.4944	4.9388	4.4243	4.0473	1.1993	1.1206	-0.10111	-1.1958	4.4261	3.3479	-2.2394	-0.68342	-3.4253	-1.1691	3.899	2.4364	3.8935	4.1805	-0.32728	1.6854	6.754	1.2089	6.9977	4.139	1.6003	1.7323	-4.6342	2.9575	2.1065	3.128
1.6676	-3.5649	-0.73182	2.8447	-0.079927	-3.8716	-1.0854	-0.85647	2.2934	-1.8416	0.58635	-2.1143	3.393	-1.1712	3.5086	1.867	1.5525	1.4172	2.4606	-2.9922	-1.2595	-0.8163	2.4532	0.69231	4.7053	-3.2485	0.33716	-1.5261	5.099	-1.1257	1.7082	1.1409	0.26799	-3.5234	1.8088	4.3197	-0.012202	2.0455	0.27261	-0.32832	-6.3441	1.7457	-1.6792	3.8269	0.54826	-0.51205	1.8834	0.5245	-5.4021	-4.3351
5.56	13.818	4.7624	9.2329	6.0644	5.4866	8.6699	7.122	9.7091	11.781	9.1583	4.6865	7.3208	5.2929	5.1481	9.5294	4.6413	10.533	4.6392	7.7758	6.8579	7.8621	5.709	4.0219	2.1039	9.0087	13.155	8.7801	3.627	8.2914	7.2979	8.027	6.549	8.7419	1.789	4.1039	6.4666	9.679	10.543	4.2177	9.6503	7.3089	9.3881	2.8662	8.5242	8.7042	9.2263	8.5119	6.2044	4.9895
2.7467	2.5793	8.8479	0.78937	1.8315	3.6975	2.7177	4.0073	3.4544	0.79494	3.9996	4.9332	-2.438	0.60496	5.519	0.36615	2.2407	6.0885	5.2612	8.3666	2.2203	3.0423	3.8574	-0.67027	1.4847	2.3105	7.5898	1.4635	-0.97218	6.0178	1.2849	7.9166	4.654	4.9245	3.0366	0.63692	2.732	6.6645	1.6145	1.5396	0.9311	4.8826	1.498	0.07391	8.3739	2.2125	2.2806	8.6827	2.3364	-0.38924
6.3894	7.7242	7.3199	8.7267	5.3734	4.4729	9.663	5.3937	7.4084	3.813	6.933	6.8643	11.126	5.3355	6.3915	7.0706	4.3356	4.7887	6.006	5.5662	5.039	8.7737	6.685	3.3814	12.568	8.6375	9.7373	5.221	5.8994	6.2442	6.7334	5.1185	7.0133	6.0885	9.3922	7.5715	8.0133	6.7903	6.791	3.4578	8.3999	1.9555	9.7073	7.9564	8.88	10.019	-0.40494	6.2931	6.9686	8.4077
-6.2846	2.314	-4.6457	-5.5564	-5.5598	-6.0935	-3.9529	-5.9997	-5.3572	-0.87114	-1.6582	-2.8765	-2.8121	3.5869	-6.0489	-3.2294	0.50467	-2.5416	-4.9451	2.2138	-4.5573	-0.73816	-6.51	-3.9707	-5.9778	-1.3442	-2.3742	-2.7517	-9.0387	-2.6351	-3.4363	-4.794	0.1913	2.2826	-3.0308	-2.3753	-2.3173	0.54999	1.9371	-8.955	-4.0622	-0.87131	-2.3929	-2.8536	-2.4012	-2.5206	-3.2482	0.21641	-2.3232	-0.41331
-6.0224	-7.4477	-0.68303	-4.3776	-2.1379	-4.8663	-4.5155	-4.9136	-2.901	-3.0123	-6.6178	-5.4594	-9.8663	-7.6387	-5.7158	-1.4837	-5.5416	-8.4	-7.0196	2.4971	-4.3338	-6.4634	-1.8853	-3.0827	-5.6036	-9.4314	-7.167	-8.0285	-7.0448	-4.4724	-4.7962	-7.1753	-6.2682	-5.2233	-3.1369	-3.7478	-7.3172	-2.7393	-9.1704	1.2838	-8.7563	-4.6706	-5.6715	-2.1683	-4.9869	-7.3413	-6.548	-6.4971	-4.927	-4.7932
2.9682	-3.8705	-2.6453	-1.7548	-2.9432	0.40728	-5.4666	-0.12279	-4.7731	-0.49311	-5.5611	-1.423	-4.6512	-1.1413	-0.75506	-0.3619	-0.63129	1.907	-2.1048	1.2533	-1.03	-1.1533	-3.8562	-6.604	-0.84671	-7.1029	1.4638	-4.5866	-0.22518	-2.3833	-1.5396	-1.7614	0.37749	-7.423	-3.2882	0.14085	-0.55834	-1.4513	-6.1223	1.142	-1.4297	-1.4861	-3.1013	-5.4442	-1.2055	0.50662	-2.0774	1.2394	3.3773	-6.0147
-2.3394	0.38595	-8.0835	-4.1891	-3.8236	-7.0798	-2.228	-6.2289	-8.1679	-6.8291	0.046546	-7.9676	-4.6989	-3.1002	-11.595	-4.7572	-5.8378	-4.9088	-1.7694	-5.1974	-7.7653	-6.8841	-8.2946	-3.2957	-6.1132	-8.2875	-5.7923	-8.1819	-5.3217	-6.2554	-7.5696	-4.5664	-3.7904	-10.304	-5.7699	-2.2786	-2.9989	-7.8219	-2.4858	-10.179	-6.5218	-10.762	-0.60041	-4.4333	-8.5968	-7.6939	-9.5219	-4.8349	-5.4665	-4.8958
-6.8241	-5.2594	-4.8033	-3.3235	-2.5746	-0.028407	-3.9844	-1.8744	-3.8442	-2.1094	-2.3957	-9.1114	-4.7202	-7.4565	-2.7965	-6.5255	-4.0517	-4.5907	-3.7458	-3.1882	-2.55	-10.507	0.45312	-4.4848	-0.96381	-0.99187	-1.0428	-7.7794	0.089737	-3.593	-3.578	-4.6979	-3.4886	-3.4872	0.37602	-2.438	-5.8412	-0.58334	-0.82763	-0.14195	-1.8878	-0.76596	-3.3469	-3.0296	-4.2077	-2.3485	-2.9765	0.87141	-5.9184	-1.2075
-17.081	-9.9767	-15.559	-13.803	-13.374	-12.214	-11.077	-15.801	-10.963	-11.31	-15.916	-14.843	-9.5248	-15.263	-11.942	-10.153	-12.068	-15.495	-13.344	-13.846	-11.839	-13.389	-16.544	-12.108	-11.371	-8.4288	-8.5143	-13.064	-11.167	-11.94	-12.905	-8.7147	-14.989	-14.885	-10.538	-13.832	-10.399	-10.296	-14.718	-9.2049	-13.825	-15.15	-14.105	-14.015	-12.635	-10.477	-19.368	-13.956	-10.023	-11.418
-4.3457	-2.1313	-0.016709	-3.013	-7.6192	-4.5092	-0.61593	-3.7488	-4.3992	-0.42631	-4.5902	-1.5011	-2.0455	-2.0287	-1.891	-2.3289	-7.1795	3.7897	-4.4478	0.10058	-3.325	-2.697	-3.3819	-3.0805	-0.66702	1.335	-5.904	-1.3286	-0.54575	-3.5321	-2.3193	-1.0169	-6.0252	-6.2318	0.69801	-0.58769	-0.57974	-1.9215	-1.714	0.57967	0.96099	-5.8877	0.023581	-0.72454	-3.1426	-4.3573	-0.023754	-2.8811	-6.6937	-4.8175
-0.57937	-2.6974	1.8946	3.6752	0.559	-0.56362	0.8107	-5.7597	7.3841	-0.12628	-2.7155	-5.2866	3.2056	-0.69186	2.3479	-2.681	-5.9307	3.7126	-1.2741	0.81472	-0.026821	-2.4939	-0.92275	-1.0977	3.9679	-2.1925	-3.6131	1.7466	-1.6902	2.9847	0.1012	3.1258	0.8942	-2.3294	-1.1871	2.8297	2.5633	1.6141	-0.20506	0.43314	0.64198	-2.4339	-1.4616	1.1379	-8.2643	1.3027	1.3849	5.7101	-0.72986	-0.92429
-14.409	-13.927	-13.83	-11.142	-11.263	-12.68	-12.462	-9.1698	-4.211	-13.696	-16.621	-14.247	-12.999	-12.423	-6.9083	-13.961	-14.791	-12.077	-12.199	-10.711	-10.206	-11.596	-11.86	-14.21	-13.982	-15.182	-12.627	-14.387	-10.565	-9.6769	-12.657	-15.329	-10.479	-13.553	-17.628	-13.387	-15.229	-15.354	-16.47	-12.247	-10.823	-12.493	-9.6466	-14.023	-15.886	-12.914	-12.142	-8.5923	-16.081	-10.549
0.62701	1.003	-1.3353	-0.30016	-1.9409	1.3888	-0.171	-1.7201	2.3254	1.0974	-0.3885	0.38352	2.2928	1.3365	-2.8685	-0.18387	0.44452	-1.7596	-0.70664	3.5122	-0.67843	0.83051	0.83027	1.6001	0.063184	0.019281	2.8565	2.4836	1.9756	4.3945	-1.3327	-4.3608	-4.5026	0.012495	0.87827	7.0337	-0.37323	-7.5994	-3.5625	1.9672	1.6511	1.2568	0.1627	4.3999	3.5729	0.96265	-3.7369	0.080619	0.39659	2.1258
-11.709	-10.166	-17.468	-12.211	-10.884	-14.7	-13.437	-13.065	-16.562	-15.297	-11.218	-9.4006	-10.4	-11.626	-12.993	-12.323	-14.69	-12.156	-9.7966	-17.093	-12.391	-14.39	-14.526	-13.623	-15.997	-16.082	-15.948	-13.739	-11.677	-15.229	-14.208	-18.694	-12.039	-18.627	-15.342	-17.218	-12.928	-13.893	-15.829	-14.799	-15.961	-12.166	-15.976	-9.7117	-15.033	-12.445	-16.708	-16.788	-10.06	-14.264
-7.8961	-7.4718	-3.7026	-8.7892	-8.7229	-7.6136	-7.1024	-8.2346	-11.56	-6.1562	-13.723	-6.2769	-8.7347	-9.3027	-12.821	-11.565	-11.071	-9.9099	-8.8987	-7.732	-7.1645	-8.3737	-10.108	-7.2944	-12.014	-14.885	-3.8886	-3.6947	-8.1357	-3.1527	-8.2549	-9.676	-9.3155	-7.3601	-11.359	-8.5638	-3.4972	-11.873	-15.322	-9.4091	-8.9648	-8.5277	-5.8158	-6.3181	-11.994	-12.205	-8.7086	-4.5815	-14.655	-7.751
-13.606	-8.6435	-11.343	-10.383	-5.9003	-11.279	-11.86	-10.449	-12.259	-7.1928	-10.692	-13.214	-8.9958	-9.659	-9.3182	-12.751	-11.225	-5.7325	-6.4536	-7.3847	-10.327	-10.188	-8.1768	-4.455	-10.87	-9.5958	-7.6516	-7.8647	-10.207	-13.868	-14.879	-8.8062	-9.0704	-12.998	-9.4059	-11.651	-14.312	-13.669	-8.2486	-12.019	-10.302	-8.8597	-10.803	-2.4099	-8.7696	-13.413	-13.295	-10.054	-12.584	-8.9774
-9.2276	-5.464	-10.724	-12.159	-9.0685	-7.2829	-14.718	-6.7455	-1.1861	-5.9702	-10.411	-6.2229	-12.628	-7.3227	-8.5715	-5.1205	-12.204	-10.808	-9.8798	-15.563	-7.6799	-6.0553	-11.684	-12.971	-7.8726	-11.809	-9.0333	-16.314	-6.7013	-9.3536	-8.4804	-11.165	-4.4212	-8.9717	-6.0643	-12.86	-9.5409	-8.9759	-6.7894	-7.8638	-8.7745	-8.3142	-7.4242	-10.647	-9.8871	-9.8457	-12.792	-10.413	-7.2159	-5.6556
-6.0816	-4.7843	-6.3474	-3.9731	-5.5161	-5.0763	-4.3993	-4.6466	-1.8589	-0.62242	-0.46728	-2.2435	-2.4436	0.84445	-8.09	-6.6919	-5.1601	-5.4081	0.78948	-6.8907	-3.8669	-3.5644	-4.1152	-5.1003	-5.8776	-7.9296	-3.285	-2.6076	-9.2611	-5.6992	-3.0476	1.1793	-7.3236	-5.4544	-2.6803	-2.3985	-3.7442	-0.13816	-2.1906	-5.3274	-5.4957	-4.4091	-1.6067	1.5024	-3.238	0.99751	-4.0306	-4.8642	-5.6342	-6.6086
2.5329	-2.2812	6.2553	2.3675	2.7342	4.5318	-2.359	-1.5472	-0.27694	-0.65873	-6.5285	2.4429	4.9363	0.4984	1.8289	-0.13155	3.5718	-3.4732	2.615	-0.26806	-3.1351	-0.95738	0.77434	-1.9286	-2.2472	1.1994	0.64339	0.50609	4.8372	1.9713	-3.1595	8.1116	3.1023	-0.98209	3.2518	-0.58187	3.2145	1.0444	1.9402	5.2566	-3.5475	3.3752	-0.069527	3.936	-0.96339	2.9011	2.8088	3.7142	0.7936	-2.7508
-1.253	-2.9608	-4.1105	-1.201	-6.2215	-4.5083	-2.5579	-0.35235	-3.6559	2.7591	-3.5187	0.66202	-3.9823	-0.76718	-4.0096	-1.1489	1.1462	-7.6804	0.28199	-2.6465	-2.6106	0.90796	-3.0698	-5.133	-8.8502	-7.0701	-4.4592	-1.1405	-0.96766	-2.4168	0.56314	-6.0603	-4.1695	-4.4694	-3.5173	-5.5366	-7.1505	-0.49755	-0.75541	-3.7752	0.59783	-4.4834	-5.9196	-4.5248	-1.6882	-0.40446	-1.6741	-2.3895	1.2631	-4.0209
-15.454	-17.017	-11.386	-16.598	-14.024	-12.423	-20.71	-12.857	-16.848	-15.488	-16.237	-11.628	-13.606	-19.593	-13.037	-16.062	-14.714	-16.151	-18.855	-15.101	-16.988	-17.731	-13.403	-15.208	-10.421	-14.543	-14.811	-11.642	-13.215	-12.733	-13.897	-18.356	-16.353	-14.413	-12.096	-7.6293	-14.467	-8.3867	-13.672	-11.246	-17.386	-15.134	-15.462	-14.538	-19.871	-15.597	-10.078	-11.641	-16.705	-12.138
-1.0774	5.8662	-0.32337	-1.3464	-0.939	2.0073	4.0706	-1.936	3.359	-2.415	-3.0851	-0.08268	1.7449	-0.35077	-3.6267	-2.4989	-3.1954	1.9144	-3.4086	-5.6851	-1.7801	3.1976	1.5142	2.2979	2.0692	3.6981	0.40594	2.1447	-1.5881	0.60366	-5.026	3.8167	0.82808	0.28525	2.9807	1.8404	-1.1565	3.585	1.7259	-0.81624	3.6657	3.9594	0.81349	0.37895	-1.0313	1.7973	0.087085	-0.58605	-2.6476	0.22027
-2.3963	-6.5767	-5.2155	-3.8951	-4.7675	-4.0782	-6.5571	-3.6622	-8.7599	-5.802	-7.7864	-7.6255	-5.598	-0.3552	-5.1917	-5.9059	-2.7752	-5.53	-6.018	-4.1772	-4.9293	-5.6966	-0.61762	-2.4579	-3.6906	-5.2835	-7.3045	-4.6863	-9.8961	-3.4894	-6.064	-8.3484	-7.0321	-1.2994	-1.7332	-3.2193	-3.1047	-2.3195	-6.9694	-5.3316	-6.0232	-9.0534	-2.5834	-8.378	-3.6806	-5.5355	-4.1659	-6.715	-4.8021	-1.7563
-12.638	-15.422	-12.215	-15.974	-16.788	-10.899	-16.246	-14.306	-12.73	-15.044	-14.594	-9.7191	-12.397	-14.071	-16.599	-14.522	-15.586	-15.544	-16.125	-11.184	-8.2083	-15.079	-13.061	-18.49	-12.366	-11.968	-14.672	-15.632	-14.879	-8.7506	-9.4629	-8.0392	-12.931	-19.068	-12.043	-17.346	-13.283	-14.94	-9.2909	-14.723	-15.511	-13.594	-12.234	-11.146	-14.121	-10.901	-14.118	-12.756	-15.531	-14.418
-3.718	-0.43954	-1.0203	3.6297	-2.4547	0.40825	-0.12442	1.3144	1.6695	1.8006	-3.9073	3.04	1.7138	0.89486	-0.94729	-3.2518	6.4717	2.8247	0.0048115	1.1757	4.3895	1.5571	4.1701	-4.3821	0.64412	4.7557	4.5467	1.5088	1	-2.0536	0.95146	0.31371	-4.7204	-1.5691	4.059	0.60619	6.1652	1.1425	-3.223	-4.2404	-1.7487	-2.1902	2.3832	0.72032	-2.3188	4.0612	1.1578	-2.8442	0.35589	-4.9452
-7.6424	-4.3557	-3.5889	-3.2461	-6.3833	-1.3172	-5.8822	-2.516	-1.3474	-5.4336	-5.2734	-3.0764	-3.5527	-1.6772	-4.5441	-2.7195	-2.9369	-1.6332	-1.9364	0.25225	-4.0264	-1.3433	-4.9246	0.75858	-4.1965	-4.6926	-3.7088	-0.10474	-5.2128	-2.5609	-9.3208	-1.725	3.7319	-1.2834	-4.2975	-8.5144	-12.369	-5.7696	-9.3824	-5.6894	-6.8145	-3.7644	-3.8699	-1.2817	-2.6346	-2.5894	-0.59869	-3.4514	-0.23433	-6.1194
5.1709	-3.0594	-2.4634	-1.6065	1.5717	-2.2523	1.748	3.3442	-1.0128	1.3617	-3.6029	-3.0583	0.65414	0.9819	2.2799	-3.2656	2.4569	-0.43958	-2.1049	5.0208	2.0126	0.29639	-0.47399	0.38073	4.1903	4.8956	4.1019	2.4658	6.6562	0.029795	-1.3411	-2.4565	1.1354	2.8381	-2.0323	-4.0672	-3.4956	4.9376	4.4139	2.6339	1.0868	1.9752	0.091549	1.0667	-2.8702	4.5813	0.36646	1.0319	3.7513	3.3302
-0.031212	4.0986	-0.99901	2.8952	4.1695	5.633	4.562	-3.887	-1.4032	0.31071	2.9643	1.9594	2.0768	0.1526	5.0706	5.1093	3.4604	-1.7127	4.2997	4.2355	3.6606	2.942	-1.2882	3.5146	5.0102	5.3222	2.5971	5.4021	7.2162	3.9809	6.3072	1.2761	2.183	5.3625	9.8029	4.6923	3.0078	5.5004	2.3524	5.4796	4.8056	2.5287	2.4072	3.9802	8.3696	0.77805	-1.1026	6.3132	3.3202	7.8911
-4.9785	1.4712	-1.4681	2.6009	-0.88181	1.9853	0.51073	-1.939	-0.66523	-0.10821	-2.4686	-3.3979	2.3954	-1.5888	-4.0162	-3.9161	0.68684	-0.24084	0.21833	-5.7522	-4.8664	-2.4335	-1.3395	-1.6833	-2.8394	-0.24877	1.8267	0.43473	-3.7158	-3.1622	1.9755	-0.4661	0.98312	2.007	-1.0534	3.9342	-1.7239	0.57599	-2.1643	-4.494	-1.7111	-0.93456	-1.202	-6.3053	2.1848	-2.1747	-5.4388	-4.6969	-1.6753	0.67148
9.5547	10.014	11.18	11.471	5.6057	5.5472	9.6325	8.6732	7.8407	8.0504	7.1127	6.2973	10.933	8.2573	8.1371	3.368	10.506	11.523	10.96	9.537	9.182	9.5307	5.1769	6.3631	7.0005	9.2925	-1.3982	6.6437	9.5751	5.8563	6.116	7.1836	7.9282	8.933	9.1599	7.3189	9.6873	2.1211	9.8678	9.4226	6.1923	4.5265	3.5021	6.969	6.9712	10.267	9.396	4.5905	2.9471	12.851
-15.726	-11.805	-14.679	-15.372	-6.7902	-15.894	-8.672	-11.252	-13.962	-13.361	-8.2874	-10.461	-6.8286	-12.017	-11.936	-9.8821	-9.3338	-12.137	-8.2488	-10.077	-8.8234	-11.822	-13.375	-16.323	-8.2958	-14.128	-11.114	-10.992	-16.611	-9.2447	-12.617	-14.29	-10.228	-10.677	-13.462	-9.856	-12.732	-11.287	-12.597	-14.619	-6.1611	-6.9153	-13.347	-11.278	-15.328	-14.214	-7.7942	-11.698	-15.792	-12.194
-3.6539	-1.9192	-0.73406	-0.040268	-4.0343	-4.4106	-4.6404	-5.4611	-5.9275	-5.2536	-5.7276	-5.4444	-9.6509	-6.6499	-2.0873	0.18018	-1.9822	-2.7045	-4.8068	-5.473	-4.636	-10.349	-7.0809	-4.6145	-2.2408	-3.4146	-3.0208	-5.6796	-5.3039	-6.0989	-2.1234	-6.0792	-6.0406	-4.5142	-1.7701	-7.0765	-3.2862	-3.4659	-2.8053	-7.5022	-6.137	-2.5513	-1.8349	-4.7163	-5.4895	-1.7596	-7.6553	-4.918	-7.0073	-2.1082
-0.1586	0.034504	4.9947	-1.325	3.6852	1.1712	-4.5573	1.2306	4.6265	-1.3096	1.7272	0.3221	1.4041	-2.3688	-3.4236	0.16736	0.25852	0.075359	-1.4064	-2.7021	0.61597	1.0207	-0.61935	-7.3098	0.5935	0.31564	-3.2409	-0.81428	4.1526	-6.4124	-1.9771	-3.8249	-2.4059	-1.3876	-10.345	2.146	-0.73513	-1.1281	-2.2172	-0.78114	1.998	-3.4432	-3.3982	-1.2005	1.1793	0.67003	-2.9657	-0.4359	-5.7255	-1.9818
-10.055	-11.606	-13.241	-12.952	-11.113	-7.9488	-11.022	-7.0644	-11.409	-11.716	-13.288	-13.452	-11.739	-10.93	-13.637	-8.5828	-11.097	-14.41	-13.258	-18.314	-10.508	-7.9858	-10.687	-7.0395	-6.0016	-16.184	-14.794	-17.143	-11.785	-12.232	-15.03	-9.9849	-11.613	-13.56	-7.615	-13.74	-12.877	-11.708	-9.9173	-9.5639	-17.496	-9.2063	-13.619	-11.004	-13.685	-12.268	-10.103	-11.892	-9.9629	-14.63
-15.493	-8.6832	-7.9604	-12.334	-11.911	-8.4998	-7.6819	-8.894	-12.186	-12.133	-11.541	-9.6637	-11.344	-11.511	-11.74	-10.621	-8.9724	-16.005	-6.9623	-12.926	-10.18	-6.395	-9.1355	-9.9953	-9.6653	-11.918	-7.9037	-15.636	-10.89	-11.009	-11.987	-12.32	-13.657	-8.8263	-9.5252	-12.888	-14.222	-7.9788	-13.777	-9.8514	-11.189	-10.555	-13.224	-6.3192	-10.513	-10.376	-10.235	-13.016	-11.675	-12.719
0.3075	-0.20693	-2.4929	0.47578	-0.87785	2.098	-3.0703	1.0799	-1.4007	1.5103	-1.1229	2.737	-1.185	0.32785	0.91791	0.59149	1.045	-0.38499	-5.0387	2.4421	-0.63319	1.3035	1.4953	0.96258	0.049249	0.82129	0.85723	-1.9553	1.6885	4.082	-4.5904	1.3582	0.62135	-2.2534	-3.5787	-1.6574	-1.3461	-0.55361	0.5732	-0.33798	-0.30682	-0.65537	2.0349	-0.7167	-1.0237	0.46438	-2.9623	3.1861	2.2758	-3.5565
-8.4201	-11.811	-7.9691	-10.639	-10.667	-14.618	-10.302	-7.4572	-8.3437	-14.736	-8.6777	-13.832	-6.4782	-8.8731	-6.3107	-9.0513	-10.02	-6.9205	-1.2065	-13.574	-9.3351	-10.176	-9.2037	-8.2842	-6.9181	-12.006	-10.304	-8.5856	-10.897	-10.261	-10.698	-11.621	-9.5095	-12.417	-9.6187	-12.05	-8.4771	-11.146	-11.932	-9.8072	-10.289	-10.319	-10.769	-9.0831	-9.8747	-8.9501	-11.458	-5.0361	-13.07	-12.312
-15.095	-17.873	-16.175	-15.55	-15.14	-12.393	-8.854	-14.9	-18.412	-13.192	-18.677	-14.616	-11.875	-13.485	-16.538	-10.134	-10.719	-14.968	-14.408	-9.6321	-13.296	-19.906	-12.368	-18.127	-19.557	-15.675	-14.444	-16.22	-17.93	-12.614	-11.248	-15.186	-10.849	-11.739	-10.078	-11.86	-18.506	-11.531	-10.237	-14.947	-15.447	-14.054	-12.164	-10.741	-18.481	-14.994	-14.483	-16.224	-11.688	-13.975
-14.138	-14.197	-12.047	-21.416	-15.006	-12.163	-15.033	-15.669	-13.939	-11.286	-10.365	-14.84	-14.602	-15.02	-17.827	-19.803	-13.736	-13.308	-15.305	-12.275	-14.587	-13.224	-17.008	-15.557	-10.07	-13.176	-12.206	-11.187	-15.398	-19.428	-14.145	-16.029	-17.508	-11.972	-9.6576	-14.43	-18.097	-17.131	-15.852	-14.083	-16.878	-11.821	-9.4566	-17.298	-14.8	-13.77	-14.017	-10.728	-12.862	-14.824
-14.364	-8.1684	-10.7	-6.7611	-9.3967	-3.8632	-7.0636	-12.835	-8.6929	-9.4166	-9.0874	-8.595	-6.8655	-11.4	-9.3059	-12.223	-12.196	-10.635	-14.179	-8.081	-7.6167	-9.8929	-10.251	-10.93	-9.4768	-13.31	-5.4686	-7.5129	-6.1518	-8.3303	-7.366	-11.036	-5.6277	-7.5893	-11.886	-7.3659	-15.891	-8.1981	-8.4507	-7.0511	-6.5674	-8.5821	-4.9743	-9.0294	-10.593	-8.4232	-7.4429	-12.353	-9.1895	-11.936
5.3959	7.3205	5.0725	9.0123	3.0814	5.8743	3.0947	2.6628	10.02	6.9266	10.496	6.4148	1.455	6.6706	8.144	6.2078	8.0602	4.5749	7.5348	6.431	8.4998	8.9713	7.2317	10.418	5.0243	4.6036	7.9321	9.3403	4.9535	4.1099	3.57	2.9053	6.023	6.6945	7.8419	8.356	3.8974	9.7168	3.954	7.5919	5.7519	4.821	5.75	4.1148	3.7813	10.673	4.9505	7.0365	5.2436	1.7759
2.1912	-1.3348	-2.2039	2.392	-0.55578	-3.9954	-2.0472	0.012523	0.71936	0.48816	-2.8877	-2.779	-4.1038	-1.8319	-2.715	2.5049	0.30451	2.6333	-1.3786	1.0571	2.2682	0.94366	3.4578	-0.84915	-1.1542	-3.8676	2.0935	-2.5232	2.4557	0.24137	0.5195	-3.4985	-0.26758	4.7105	-3.5509	0.58744	2.8717	-3.4331	1.1174	0.34155	1.5368	5.7401	-2.3816	-1.637	-0.51799	1.6149	-0.43128	-3.241	-0.63484	-1.049
3.1164	3.2777	1.9659	2.3903	0.39287	-1.5739	3.0444	4.5514	1.437	2.6241	2.0467	-1.9103	-2.5667	4.3438	-2.5311	3.8192	-0.4685	4.2457	6.9053	1.5047	-4.1601	3.4858	1.5211	6.7152	4.6547	5.08	-0.24808	3.0765	0.87163	6.4607	2.35	0.19415	4.2691	-3.4419	-2.1131	-2.624	6.213	2.962	0.17056	5.099	-0.24821	2.0312	1.5925	5.7116	0.37152	4.3011	5.1977	4.1674	0.71854	5.1017
-3.4146	3.9073	-0.11322	3.1387	3.2595	4.9188	0.09382	4.096	-0.33562	2.9178	-0.29416	6.3203	3.5003	2.4033	8.078	0.17871	-3.2337	5.1307	2.2936	0.78843	1.6372	1.5939	5.543	5.7983	0.64693	6.1247	2.8588	0.49058	3.9815	-0.19448	3.5635	6.9299	1.5475	5.1298	7.5083	7.97	0.56637	1.8352	4.9258	6.17	5.4903	-1.9937	3.0288	3.848	5.7984	1.7022	7.2073	-0.16364	4.2627	0.80338
1.508	-0.77299	4.9223	2.3518	0.34993	4.7751	-3.2056	2.2079	-2.3655	2.5864	0.17634	3.3251	5.0109	4.6873	-0.51068	-0.70039	-0.68701	-0.42285	3.3429	3.3235	5.423	8.5744	-1.7471	-0.76002	-0.83983	3.0715	-3.5804	0.79295	2.9059	3.1883	2.9468	5.0183	0.23276	-0.35601	2.1084	-1.9522	-0.038121	3.3045	0.95214	-0.27485	-1.8827	-2.1529	2.2144	3.7748	7.1496	-1.2248	-2.4966	2.8237	-1.952	-0.065727
-11.598	-9.1088	-7.4384	-14.055	-13.087	-16.696	-9.3706	-14.446	-10.725	-11.679	-14.428	-11.075	-10.695	-11.19	-14.79	-10.253	-11.994	-14.043	-12.323	-11.555	-8.4926	-17.316	-14.821	-12.199	-11.175	-5.4737	-14.211	-15.341	-13.716	-13.706	-21.093	-14.203	-12.197	-9.3022	-14.14	-16.586	-11.952	-13.807	-9.5732	-10.382	-12.239	-12.067	-12.408	-9.6387	-10.153	-15.82	-8.3584	-11.88	-12.407	-10.027
-5.6003	-3.7776	-5.1797	-0.77275	-4.9649	-4.7805	-2.3218	-5.8304	-5.8511	-4.3768	-1.2617	-2.8338	-2.6486	-1.5998	-8.6736	-3.3077	-3.8796	-6.2058	-2.9074	-3.6238	-8.8133	-5.6604	-4.1361	-6.4614	-5.7242	0.69205	-3.1093	-6.2521	-2.9869	-2.4085	-3.5207	-1.6489	-5.1561	-5.6658	-2.5007	-6.0432	-5.8796	-1.4108	-2.2059	-1.9415	-4.9901	-3.361	-7.7727	-6.7065	-2.4987	3.4901	-3.4263	-4.9783	0.097778	-2.3912
-0.71495	1.199	3.3936	2.03	2.6654	0.12134	-4.9204	-3.4092	4.0148	-1.872	-2.3665	4.397	0.31053	-0.29701	0.99574	5.8427	-2.3012	0.77853	-1.2771	-2.1444	-1.0232	-5.2391	1.6633	-0.3805	-2.5437	-9.1208	2.7782	-1.5885	1.8245	-1.2656	1.2516	1.5418	5.6485	0.93769	0.62048	0.12037	0.96951	-1.595	0.75875	4.1062	-4.1531	-0.39296	3.3706	-6.2502	-0.96409	-0.74666	0.80373	-1.0529	-2.7508	-1.4909
3.8968	0.9002	0.70631	7.039	4.8569	3.6842	-1.6446	-2.4817	0.94005	3.7435	4.4872	-2.1957	4.0073	0.6757	3.191	4.6289	-0.20679	-0.19208	2.1755	0.55917	6.6092	1.2105	1.1492	-1.2886	1.1769	3.8606	1.9913	3.8277	5.5953	5.4299	1.9154	1.3053	-0.62372	2.1246	-2.0663	3.9455	-0.025704	1.9706	1.2683	-0.88739	0.34578	2.7038	2.1788	4.7323	-2.0165	-1.6759	-0.79006	5.5673	5.2157	2.7264
2.9946	-4.3669	-1.5339	0.83794	1.9093	-0.90664	-3.8651	-0.57654	2.5834	0.64169	1.0119	-1.5817	-2.3988	-0.32263	-0.93912	-0.9726	-2.6139	2.3136	-3.7709	2.5727	-1.5667	-4.1742	0.59349	-4.0679	-3.6332	-3.6639	3.3022	0.43475	-0.95019	-1.6489	-0.30819	-3.0728	-1.809	-6.3194	-1.2466	-1.7153	0.78654	-3.6818	0.87627	-3.9736	-2.8781	-0.39714	0.54859	-1.4191	-0.79647	-2.4031	3.2382	0.1033	-0.68638	-1.8203
-13.873	-13.09	-17.066	-10.078	-9.9902	-13.871	-13.89	-13.741	-12.168	-14.086	-14.255	-17.502	-17.041	-14.702	-13.353	-12.519	-9.589	-18.903	-13.385	-12.868	-11.093	-12.28	-17.398	-12.292	-12.012	-13.684	-14.733	-14.163	-12.487	-12.662	-10.097	-13.286	-12.892	-8.982	-14.935	-12.76	-10.973	-14.204	-13.467	-11.921	-14.369	-11.962	-16.956	-9.0954	-15.461	-13.526	-7.44	-15.942	-12.607	-9.8964
-26.562	-25.081	-25.177	-20.727	-20.761	-19.907	-23.09	-21.01	-24.033	-23.771	-23.361	-27.146	-21.549	-26.143	-21.478	-20.512	-29.598	-25.024	-25.549	-22.963	-23.87	-20.834	-23.155	-21.086	-21.373	-26.442	-22.372	-25.7	-21.689	-23.744	-21.408	-23.943	-18.951	-29.778	-26.369	-23.64	-23.75	-23.604	-20.579	-18.974	-23.479	-22.556	-22.206	-20.185	-19.898	-25.091	-23.875	-22.058	-25.978	-23.934
-0.73703	1.0931	-3.5829	-1.5582	-1.302	-1.186	-2.1366	-1.697	1.8792	-2.037	-4.1001	-2.813	-1.9837	0.88851	1.5096	-0.14838	-2.4982	-3.8415	2.2148	2.9335	-5.1683	0.67705	-4.097	-1.682	-0.941	1.5444	-3.1476	-0.29383	3.7636	-2.5886	1.4588	-2.5381	4.2163	-0.34615	0.4037	-1.8657	-2.5189	-3.9063	0.58872	-0.22211	-0.86445	-0.96442	0.44003	-1.6049	-4.396	-3.8689	-2.2288	-3.4328	-5.9901	-1.0575
4.1877	-1.7648	-2.9295	-2.4225	-0.44282	-3.0689	-2.5482	-1.1244	-1.0635	3.2225	0.91539	-3.1874	-0.55142	-4.3569	-0.85633	-0.85316	2.0754	-2.6399	1.7601	2.3098	0.70973	-0.89435	0.018383	-3.1212	4.5201	-3.0022	1.3869	-1.2765	-2.3334	-3.867	3.4422	-1.652	-2.545	-2.7436	0.59836	0.74127	-4.1447	-0.44532	0.67732	-2.1335	-0.64809	0.32204	3.5943	1.1407	-4.6046	-1.8973	-0.036734	-0.28209	0.21922	0.098092
1.5209	0.031327	4.0839	0.75455	4.664	2.9476	0.53659	2.9525	-0.76179	0.77884	-0.70501	-2.5702	0.58624	1.6624	1.7672	0.48227	1.78	2.6439	2.6773	-3.2844	5.235	-3.6772	-1.4318	-2.8268	-1.413	-2.8179	0.39066	-1.2746	1.041	-2.3008	-1.434	-4.8868	0.76124	-0.5291	0.34364	2.9315	0.1006	-4.322	2.4466	-4.6515	0.016766	2.2965	1.1581	-0.618	-0.52697	-0.62639	1.9973	0.81982	0.18467	1.7151
-5.6773	-0.3047	-5.2749	-5.4146	-4.3323	-5.0566	-3.0112	-0.47804	-6.2792	-2.6861	-8.5158	-9.2468	-10.578	-7.2814	-6.5914	-4.1466	-5.7664	-3.7344	-2.0589	-5.1089	-3.6589	-4.15	-7.7739	-3.0616	-6.2622	-6.6016	-4.3392	-4.426	-4.6616	-2.4948	-3.687	-4.1677	-4.9338	-7.4936	-8.6975	-1.7259	-0.99754	-7.644	-3.9175	1.259	-6.8283	-5.3857	-3.5666	-3.5196	-7.0332	-3.2897	-6.8982	-5.1604	-2.6939	-6.8788
-9.6418	-11.102	-8.4712	-9.6525	-12.253	-11.851	-13.718	-10.055	-8.436	-13.288	-9.7924	-10.724	-12.299	-15.841	-10.545	-9.8955	-7.3909	-13.073	-12.242	-9.0696	-10.727	-15.938	-9.8671	-11.619	-14.711	-7.137	-14.876	-12.018	-14.325	-8.8519	-11.299	-10.979	-11.328	-13.076	-9.9609	-12.729	-9.4691	-14.779	-11.788	-10.799	-12.988	-10.212	-13.2	-11.02	-6.1208	-11.73	-11.408	-9.9828	-14.185	-13.284
9.2876	9.1507	10.73	7.7054	9.1211	7.2179	10.131	7.7727	7.2868	5.6049	8.1805	7.1394	7.0306	6.1599	7.798	5.897	5.4893	4.0098	12.93	6.5225	5.713	8.0028	8.2356	3.3259	5.0451	9.172	11.769	8.0097	7.3507	4.5957	5.6611	6.9507	4.9106	4.0716	1.9705	9.0005	7.5582	7.3842	3.557	5.4154	5.4218	13.94	7.2135	10.888	11.998	9.1861	5.2277	7.5046	5.2015	4.5418
-11.399	-8.9952	-7.8844	-7.5975	-6.0083	-11.676	-7.5969	-6.1302	-13.807	-4.1936	-9.7631	-5.7167	-8.7719	-5.758	-2.8436	-8.4909	-11.828	-8.6095	-8.3145	-8.3935	-3.9502	-8.1864	-5.2886	-10.264	-7.0508	-4.6415	-5.3562	-4.898	-3.507	-4.3807	-4.4724	-11.344	-7.0415	-10.565	-7.4625	-9.9807	-2.6269	-9.7491	-3.6154	-4.4843	-2.7067	-6.0801	-9.6124	-2.7997	-8.127	-11.161	-10.566	-6.6533	-4.8113	-4.1589
2.1024	5.9598	5.0429	4.5794	3.5523	4.3478	0.70244	0.12437	7.4873	3.7528	2.0311	0.46684	5.0887	2.2213	7.0916	-0.20269	-3.4625	4.3417	4.6119	5.2353	3.707	2.8265	-0.96858	2.2936	1.797	5.3285	2.8673	3.718	7.0324	3.0317	3.9323	4.3199	5.4389	5.6239	4.1595	2.8155	3.4036	1.8455	7.0447	4.6452	2.947	2.6029	0.45002	1.4995	5.8528	4.1156	2.487	-1.8129	1.7293	2.0458
-4.3138	-1.7776	-0.2031	0.028073	-3.9944	-1.1053	1.4678	0.40311	1.3227	-0.94701	-0.29584	-4.0332	-5.1289	-4.0739	2.5209	-2.5779	1.0123	0.40269	3.1134	-3.2405	-1.1849	-5.3322	-0.4726	-2.1917	-6.3401	0.053525	-5.9901	-3.5298	-2.2809	-2.9253	-2.8327	-2.0169	-1.9165	0.21096	-5.3871	-7.5758	-0.75821	1.5697	-3.203	-3.7392	2.7551	-8.6439	-5.4328	-3.1593	-5.567	-4.1537	2.589	-4.9319	-2.9229	-3.1722
-1.8393	1.5051	3.3153	-1.3741	2.712	0.58026	-0.57902	8.7556	-0.059902	-0.64383	0.26711	-0.66516	-0.32618	0.25002	-0.41825	-1.0973	3.6649	1.2112	2.2236	-3.03	6.0446	3.8227	5.677	-0.25187	3.1713	0.77491	2.2147	2.8848	-0.75479	-2.8579	2.551	-1.5625	1.4081	0.52503	-0.99438	-0.53854	4.3531	2.769	-1.0292	3.0146	0.57112	-0.79863	-2.918	4.4157	-2.5825	0.44189	1.5579	-1.1731	1.3868	2.4019
-6.2707	-3.2059	-4.472	0.73711	-0.90043	-2.23	-2.0839	1.3778	-2.9876	1.1571	0.56415	-1.9288	-1.8281	-2.8982	-3.3166	-0.52075	-4.3459	-0.68632	-2.5888	-2.2988	2.0848	-1.3183	1.3692	-1.3167	-5.1188	-6.0657	-3.8955	0.4774	0.92074	-3.5946	2.0547	3.4683	-2.1133	0.1711	-1.0514	-3.0983	-0.32788	1.4047	-0.70931	-2.7515	-2.3981	-4.8077	-4.9288	3.2995	-2.797	2.8052	-2.2627	4.51	-1.6698	-2.2318
-20.285	-25.155	-17.801	-17.277	-24.727	-23.384	-25.981	-20.351	-25.152	-22.993	-25.094	-24.456	-22.408	-18.449	-19.88	-20.171	-23.08	-24.116	-25.748	-24.712	-17.519	-20.755	-19.886	-19.597	-20.8	-20.813	-19.533	-22.506	-22.989	-21.974	-26.367	-22.653	-20.252	-17.201	-19.858	-24.185	-28.528	-24.941	-25.893	-22.614	-20.205	-19.37	-23.548	-23.058	-22.919	-21.14	-21.788	-25.378	-19.806	-20.581
2.9979	2.9724	2.1941	-0.73556	-2.4426	-0.78879	-1.379	-1.9366	0.080732	1.835	1.6634	-2.1854	-2.4362	-0.069894	-2.4176	5.3451	4.1364	4.4222	1.3066	1.1823	-5.1475	1.4203	-1.1209	-0.28517	1.0497	-2.4293	2.5655	2.1709	-2.2628	-0.036484	-0.49619	-1.1907	-1.4903	1.4287	-1.5297	-2.0349	-0.24211	-1.4708	3.0764	1.2909	2.1468	1.0253	-8.0313	0.67795	-2.393	4.9597	2.1491	-4.1842	4.4906	0.024263
-13.591	-14.521	-15.271	-10.972	-14.853	-11.883	-17.452	-11.996	-16.025	-17.791	-14.046	-12.385	-17.459	-11.323	-14.869	-11.477	-16.352	-13.203	-14.188	-17.079	-14.519	-13.337	-14.939	-12.033	-13.857	-13.279	-17.451	-18.031	-13.785	-17.424	-14.57	-13.345	-15.31	-18.165	-18.566	-12.751	-17.336	-13.66	-16.371	-15.592	-18.959	-12.009	-11.179	-13.17	-16.798	-14.609	-14.227	-12.854	-19.896	-14.738
-8.1747	-12.347	-9.7981	-3.8577	-13.928	-8.6802	-9.8504	-11.537	-5.9812	-11.149	-12.397	-8.8408	-11.119	-11.24	-8.8051	-9.2908	-5.5495	-9.3855	-5.6335	-8.1685	-9.6258	-6.3356	-13.515	-11.952	-12.021	-11.024	-10.317	-5.8809	-8.2353	-5.722	-6.5117	-11.702	-7.2709	-7.2915	-9.9055	-11.177	-5.5723	-5.5962	-8.4614	-12.134	-12.191	-13.467	-6.8517	-13.732	-15.578	-12.023	-9.5538	-7.6488	-9.6197	-9.6457
-7.5071	-11.189	-8.9997	-9.2935	-11.494	-11.213	-9.4796	-7.0214	-9.6753	-11.495	-11.332	-9.5087	-10.458	-13.741	-8.7309	-7.4369	-14.438	-10.202	-11.089	-10.527	-13.987	-6.1548	-9.4344	-11.611	-11.094	-12.329	-7.849	-10.299	-5.8551	-10.848	-11.691	-5.0737	-7.4564	-11.098	-13.851	-4.2081	-6.8814	-9.7352	-16.403	-12.951	-8.4076	-11.969	-9.9116	-9.2463	-11.663	-10.163	-8.224	-9.7124	-15.423	-8.621
6.7672	2.7106	8.0135	7.8765	7.6883	5.3473	4.7936	6.501	3.9242	9.1107	7.1329	9.0926	5.5442	4.7803	6.2576	4.8301	6.4443	9.6303	7.1183	8.6706	7.925	4.5869	3.6033	7.8663	8.3884	10.52	8.9105	4.5139	4.5292	6.6	4.7782	4.9466	6.1452	5.7801	5.0641	4.8262	7.6753	7.2924	10.439	6.5973	5.4074	4.1688	10.217	7.2426	6.7738	9.1333	1.8239	11.68	7.6607	3.5406
-3.9046	-5.5491	-6.9363	-0.11353	-5.7517	-9.5639	-0.99094	-3.1038	-0.75832	-3.3203	-6.2358	-4.2107	-4.626	-4.8763	-6.1047	-3.7008	-7.0888	-3.4756	-1.0772	-1.1645	-1.9013	-5.1632	-1.0041	-6.7444	-1.9511	-1.4646	-3.8264	-0.90208	-2.314	-4.2329	-4.0916	-2.594	-4.9458	-6.5409	-3.3826	1.5622	0.31761	-1.2424	-1.3291	0.70439	-4.7267	-0.37784	-2.7913	-4.0327	-3.9708	-4.2894	-7.0614	-6.0088	-3.7495	-7.85
1.4406	1.4839	1.0047	5.092	0.5002	0.013982	4.5166	2.4987	1.7972	0.75193	1.4885	5.5456	1.1691	4.7632	1.4409	2.8627	-0.48459	1.4964	2.8648	3.3033	3.5756	-0.36677	0.54821	5.9518	5.5191	3.0613	2.7648	7.4115	4.8043	5.488	-0.72047	0.75358	1.6642	5.2877	1.0806	2.1384	4.8031	3.7181	4.567	2.606	0.9119	-1.3445	4.2475	2.8681	6.2232	1.4917	0.69424	-1.2607	4.4332	6.6546
13.854	8.9478	2.3333	3.2469	8.9069	11.007	9.5723	11.39	9.124	11.56	9.2595	6.403	9.3683	5.7772	7.6387	10.759	12.37	1.9607	6.4612	6.4488	13.833	8.8639	8.0069	7.5156	5.6991	4.4473	6.1407	6.4986	7.9406	7.1874	9.2708	9.8391	2.4438	6.7105	9.078	11.981	10.532	5.3204	5.573	10.791	10.956	15.565	10.528	9.1217	7.8107	9.3262	8.1816	7.5124	11.634	8.1722
-0.86051	3.8981	-0.78406	0.58241	-2.8971	-2.407	-2.5898	0.011701	5.7294	4.4929	2.7923	3.0744	-1.851	0.9111	0.12846	-4.8482	-0.46197	2.3036	0.93075	-2.5338	-0.2236	2.0762	-2.3069	0.66144	0.15933	1.4012	-4.1178	-3.3013	-1.1248	-1.6945	0.17689	1.8048	0.96076	-2.2768	2.5407	-0.17865	-5.2646	-1.7592	-5.2188	-4.7328	0.65267	5.3071	1.3934	4.0338	-2.8448	0.80588	-1.8519	-3.8569	1.6401	1.6677
8.7023	7.795	6.94	6.4689	2.716	7.4146	6.3707	0.62215	1.9499	4.8296	7.739	-0.94206	7.6046	7.1329	5.5511	7.3188	6.9486	7.8857	1.6818	5.142	8.4691	5.185	7.8721	5.2578	6.193	3.7012	7.6782	6.2484	4.0195	3.6839	1.4745	6.5308	7.0398	5.8479	10.796	1.4631	8.3385	3.6463	11.387	3.7343	6.2778	3.9589	6.3992	3.257	2.6992	4.7407	7.2696	5.3027	7.8796	3.7982
-2.2755	-1.236	-1.9889	-1.3753	0.28562	-3.949	-1.244	-2.5445	1.8118	-1.0026	0.4437	-2.3472	-2.471	-2.777	2.1621	1.3053	-5.9493	1.9546	-0.53753	-3.3231	-0.60278	-0.041582	-0.96333	0.46609	-1.597	-3.9999	2.4315	4.6609	1.1017	0.65445	-1.1593	1.6171	-0.38949	2.2465	-1.9846	-4.2933	2.2462	-2.5149	1.7459	2.3188	-0.27859	-5.8812	-1.8503	4.3559	-1.0179	2.7784	-0.32991	-2.7217	0.36187	-1.4098
-10.113	-17.591	-10.061	-11.755	-9.7409	-8.3621	-10.419	-8.9569	-10.704	-12.4	-8.6524	-14.297	-11.898	-13.097	-12.107	-10.949	-11.837	-14.113	-9.4917	-13.385	-19.445	-7.7791	-11.327	-7.8907	-9.2095	-15.592	-11.157	-9.1118	-12.702	-10.401	-9.7108	-7.6903	-8.4741	-11.065	-11.952	-8.1848	-15.255	-7.8975	-13.905	-13.27	-13.852	-13.385	-10.945	-9.9965	-9.3628	-14.977	-16.071	-10.039	-12.159	-11.232
-7.2647	-10.677	-13.495	-9.0758	-10.463	-14.148	-5.406	-14.008	-13.313	-10.45	-14.383	-14.242	-15.495	-12.172	-11.169	-7.9165	-11.432	-11.489	-12.564	-11.428	-13.813	-12.225	-9.8962	-9.2221	-14.839	-14.212	-9.5953	-9.2408	-14.187	-9.5685	-10.181	-12.754	-10.971	-10.269	-7.9064	-8.0769	-11.339	-13.21	-11.958	-13.856	-14.897	-11.782	-11.227	-9.7128	-12.33	-9.7605	-13.615	-14.08	-12.529	-15.089
-3.6455	-7.2969	-0.99476	-6.2827	-2.9656	-9.7961	-4.2974	-6.8188	-4.9016	-5.8095	-7.5601	-3.9745	-2.6236	-5.8312	-2.8031	-1.9944	-6.3948	-5.8917	-5.1895	-3.8607	-4.0884	-7.6863	-5.8834	-4.9033	-6.043	-2.495	-7.076	-5.6651	-5.007	-3.8527	-4.6166	-2.5716	-0.94996	-7.0111	1.8263	1.2539	-2.5783	-6.4059	-3.7847	-1.9732	-0.1687	0.0060709	-3.0395	-8.5033	-7.349	-4.7742	-5.5576	-5.6713	-7.5014	-0.96117
-9.3813	-7.0978	-10.532	-15.174	-11.012	-9.679	-11.408	-11.747	-8.6546	-8.6691	-8.2493	-12.067	-13.115	-12.625	-10.036	-12.567	-14.318	-11.439	-9.2843	-7.5474	-6.1019	-13.53	-12.278	-9.0004	-9.3142	-9.6397	-9.8172	-12.153	-10.934	-11.908	-14.525	-10.623	-11.253	-11.336	-11.004	-11.555	-15.995	-11.682	-14.949	-7.8717	-8.2965	-8.9488	-9.2531	-13.215	-10.651	-12.257	-12.759	-12.698	-6.8066	-14.762
-4.6371	0.95936	-6.5836	2.7026	-6.1784	-1.2783	-1.5319	-4.6904	3.2235	-1.5696	2.2041	-6.1067	-1.9459	-1.5873	2.824	-3.7169	-4.3112	-0.82869	-1.8199	-1.9925	-1.329	0.65703	-0.81062	-3.4056	-4.1122	-2.1939	-0.93189	-0.30288	-2.7111	-0.59147	7.0756	-2.4778	4.082	-1.9341	-6.719	-1.0001	-1.1495	-5.1926	-1.0054	1.619	-1.7637	-7.8978	-3.1058	0.56877	-1.3552	2.1208	-1.2654	1.5659	-0.47632	-1.6549
-10.871	-14.359	-8.8108	-14.936	-10.319	-11.538	-17.194	-11.469	-12.814	-11.036	-9.9551	-12.778	-11.813	-11.331	-16.621	-8.549	-15.025	-11.464	-13.09	-13.329	-12.455	-15.178	-13.113	-10.511	-11.25	-12.841	-16.139	-13.574	-15.067	-13.827	-13.321	-15.071	-15.275	-12.751	-10.988	-13.838	-9.3851	-12.967	-13.831	-11.802	-10.626	-12.192	-12.842	-14.168	-11.36	-13.645	-13.087	-14.577	-10.91	-10.464
-13.27	-16.18	-16.179	-14.618	-15.07	-11.502	-12.385	-11.414	-12.347	-13.949	-16.933	-17.373	-13.698	-17.197	-12.268	-17.484	-13.185	-17.228	-12.695	-15.185	-12.531	-12.367	-13.97	-11.035	-18.13	-16.071	-9.2535	-16.486	-14.158	-13.047	-9.1835	-14.528	-14.163	-15.36	-14.183	-15.304	-12.796	-16.886	-16.291	-20.11	-13.917	-12.081	-10.868	-13.747	-11.134	-13.218	-16.559	-17.91	-15.374	-16.258
-3.669	1.5833	-2.8884	-2.8615	-0.95849	-3.7271	-6.5372	-2.7628	-2.8383	-3.1086	-2.1179	-1.8157	-7.0163	-4.446	-3.6886	-0.019928	-5.2428	0.24284	-3.8166	-5.4997	-4.5979	-4.6471	0.86871	2.1409	-10.15	-2.1617	-3.2918	-1.4523	-1.7038	-2.0053	-7.2341	-3.4282	-3.1565	0.61667	0.38879	-5.4451	-4.4535	-2.8212	-2.709	-2.0178	-0.60326	-2.0382	-4.1094	-4.4435	-2.2676	-3.8326	-5.0742	-1.8384	-3.8332	-4.6926
4.5199	4.8576	1.0154	2.9146	0.1364	-0.67439	4.2176	1.8666	3.3828	-0.99994	2.8542	3.9842	5.7878	3.7498	-1.0319	3.6611	1.7308	1.5685	-1.1684	6.8094	-2.6792	2.6227	3.7794	-1.2551	4.7737	1.3205	4.9071	-6.1985	4.0291	2.5157	3.7074	0.42216	-1.1347	-1.2436	2.0834	4.7375	7.0589	-0.033047	3.84	4.3988	0.41705	5.6255	4.4281	3.0011	-1.3931	3.9476	1.2248	0.43997	-1.1214	-1.573
5.5731	11.74	7.7813	6.3983	8.614	14.227	9.5603	10.161	4.3858	6.8594	9.504	7.8382	13.972	8.7241	7.2119	8.7573	10.964	5.3847	10.367	13.402	10.578	8.2066	14.522	7.3702	6.5061	9.0865	6.8786	7.1977	8.0283	11.58	11.026	13.33	12.493	8.4743	9.1849	12.829	12.566	9.8602	10.364	13.574	5.2265	9.3708	9.8983	8.4812	11.917	6.1858	8.8706	5.9631	8.4883	9.5243
-2.1311	-2.6117	3.1297	-3.2467	-1.7315	-2.1059	1.014	5.1279	3.4633	1.0944	1.2819	-3.9116	-2.5117	7.0283	-0.62688	-3.2846	1.4375	3.1928	-2.3873	-2.2681	-0.62346	-0.13923	2.1659	0.18325	-0.99938	-5.1583	-6.1517	3.7113	-3.5376	-0.78251	2.3633	-2.3349	1.4837	-3.1193	-2.3404	6.7679	3.6224	4.3118	-1.1171	3.2762	0.052864	5.28	-0.58062	-0.54991	-1.4121	-0.011539	0.40079	-2.2741	2.5717	4.0481
-5.1801	0.65327	-2.8711	-7.6453	-1.6125	-5.4307	-9.0761	-1.3968	-5.9309	-5.5715	-5.0668	-3.3278	-8.6688	-3.7563	-5.2722	-6.897	-2.9966	-7.0736	-2.9297	-7.2103	-5.6568	-3.378	-5.7299	-4.9621	-6.9406	-2.2439	-1.7725	-14.291	-3.7187	-7.3269	-4.6153	0.032625	-4.9032	-6.3862	-4.965	-6.8512	-7.7923	-5.4906	-6.6258	-4.3091	-4.4071	-8.3124	-3.6133	-6.1411	-5.4242	-3.1066	-4.8495	-5.1072	-6.2843	-3.5256
-9.3999	-3.6329	-4.2938	-1.3046	-2.6979	-1.1346	-4.067	-3.7523	0.09193	1.1164	0.60917	0.67335	-3.2981	-3.0304	-7.3264	-4.4164	-6.4192	-6.9349	-2.1892	0.51684	-5.2504	-7.321	-6.1153	-3.8997	-6.8328	-4.6644	-6.0143	-4.8039	-2.5016	-0.9184	0.34333	-5.2147	-2.0737	0.043962	-4.1048	-2.3971	-2.7252	-0.36626	-3.5017	-4.6156	-1.9996	-5.803	-0.28193	-7.8511	-0.136	-5.6516	0.25301	-2.9461	-4.6662	-5.1773
14.2	10.489	6.4333	8.0676	9.7919	6.3469	1.5495	7.6587	4.3525	8.8737	8.3175	10.372	8.5771	5.1215	8.8147	2.7503	10.632	10.836	9.9334	10.51	12.27	12.125	8.2304	9.4682	10.528	8.9632	8.7443	7.6783	9.4114	8.48	6.4111	11.06	8.3936	10.822	9.2649	10.79	11.399	8.2461	6.3093	9.0464	9.7087	7.324	9.3568	8.4195	2.6094	6.3952	6.2735	6.2842	7.6179	8.4766
-10.036	-8.4162	-11.861	-9.615	-8.3227	-13.348	-8.3354	-10.556	-10.618	-10.877	-8.1414	-12.902	-14.483	-11.295	-9.4401	-10.58	-14.397	-12.984	-9.9674	-8.7485	-12.699	-10.687	-10.031	-11.311	-9.9698	-11.297	-8.5998	-16.764	-9.1174	-7.4963	-14.908	-10.844	-12.622	-8.2857	-5.5198	-10.253	-10.451	-13.26	-13.646	-11.601	-8.5549	-12.401	-10.086	-13.813	-9.2378	-13.287	-10.584	-14.666	-10.441	-12.366
-6.7991	-2.147	-2.7026	-5.8913	-7.4453	-7.3071	-10.435	-7.4005	-5.735	-5.3705	-9.5854	-4.2192	-3.197	-11.984	-6.1306	-8.7848	-8.3921	-7.1259	-6.8719	-5.5255	-6.6154	-6.4129	-6.0539	-7.4994	-2.7388	-4.5792	-8.817	-10.948	-7.8577	-7.4655	-8.0639	-3.4562	-2.7467	-5.202	-5.4695	-8.731	-5.1352	-7.1974	-7.1347	-7.4824	-5.7788	-3.9405	0.2331	-7.2694	-3.1787	-9.1366	-11.037	-2.2015	-8.768	-5.8533
-3.7156	-0.44228	-2.2075	4.5555	-0.046153	0.25658	-1.7007	4.1006	0.26931	1.6428	0.97387	-4.7712	2.2598	-1.1125	-5.1013	-0.60577	-0.47221	3.4844	-0.21773	-4.1179	-0.3639	-1.1491	0.69019	3.3645	-2.5513	-6.425	0.53877	6.1095	-3.436	5.5383	4.0175	-2.2632	-0.13313	0.6116	-4.4604	-2.8425	-0.45312	-3.0731	1.2462	-1.4118	-3.0464	1.8437	0.83447	3.4662	-0.78929	-0.79264	-1.7082	0.75111	-2.6745	8.2246
-25.067	-19.012	-16.612	-18.504	-18.575	-17.046	-19.252	-17.63	-18.251	-24.262	-23.279	-16.359	-20.576	-17.966	-18.856	-21.06	-20.859	-23.195	-19.932	-22.012	-21.052	-20.842	-19.218	-23.95	-23.804	-23.326	-21.862	-21.419	-18.396	-23.89	-18.886	-20.775	-23.887	-21.716	-17.789	-19.82	-15.05	-21.025	-22.654	-17.53	-21.906	-20.734	-23.865	-19.788	-20.255	-22.023	-18.929	-16.858	-19.942	-27.034
8.8412	6.9765	8.6152	1.9176	10.92	3.5084	4.6486	8.3948	10.91	6.787	6.5497	10.222	7.4747	4.0493	7.0853	0.40791	4.09	7.3089	12.423	4.7652	7.6903	6.3008	9.5161	9.8528	8.5648	7.0718	2.2015	5.2518	8.0153	6.3491	7.9547	1.083	9.2289	7.19	6.9977	7.023	11.452	5.2617	2.9562	4.5298	5.566	5.2801	7.6458	9.1048	8.3031	2.758	7.8815	8.4296	4.9795	9.4439
7.6795	4.4763	2.7714	9.016	6.3494	3.2886	2.9463	6.8202	6.8497	7.1386	5.43	4.6236	6.1122	6.294	5.5971	5.455	2.6859	7.9649	7.5362	7.1136	1.6203	2.2291	6.92	1.3547	7.1303	6.673	11.493	6.2013	4.9065	6.9647	2.373	4.7951	7.952	5.5733	5.4128	4.4998	4.1377	5.1542	6.2824	2.1972	6.8587	5.3289	5.748	8.1712	8.3855	5.5459	3.1607	4.8702	2.6748	6.954
-17.926	-18.783	-17.263	-17.349	-17.742	-19.608	-21.179	-20.618	-23.907	-17.734	-23.04	-23.083	-22.665	-20.083	-19.164	-18.85	-18.934	-21.759	-19.106	-20.945	-23.276	-20.897	-18.773	-21.583	-22.025	-14.503	-21.489	-18.426	-18.615	-22.804	-21.078	-18.187	-26.597	-23.047	-18.223	-24.076	-19.911	-15.201	-20.969	-20.528	-24.957	-20.013	-21.555	-22.213	-21.056	-22.986	-16.361	-23.027	-25.973	-18.859
-2.3427	-6.2214	-0.79357	-1.0385	-6.4463	-0.65775	-2.7128	-4.2004	-5.6577	-4.7411	-3.6275	-4.9399	-7.9361	-2.8891	0.07539	-5.7363	0.023214	-0.46158	-2.6098	-8.3127	-6.9815	-5.0257	-4.3397	-1.4839	0.30775	-0.45842	-0.48084	-3.2575	-2.0277	-0.49952	-2.3058	-7.037	-5.5869	-3.1873	4.3206	-4.8407	0.20147	-2.0578	-3.6395	-1.1362	-3.2549	-4.1525	-7.4156	-3.4759	-6.892	-10.413	-0.37018	-4.3536	-1.7097	-4.3807
1.0587	1.548	-1.4529	-2.5314	0.13494	-2.3548	-1.6756	-3.4643	-3.5031	2.3158	1.6186	1.2096	-2.5553	0.44782	0.40766	1.0421	-0.14725	0.19421	-1.3156	-4.1113	3.8901	3.4531	-3.1918	2.8019	2.9347	-1.8741	1.2136	4.692	2.2897	0.75811	-1.9643	-0.60591	2.1955	-0.09963	-0.45171	1.0798	-1.907	1.3878	0.47794	-3.9554	0.15091	2.3982	0.70039	-3.1649	-2.6094	-6.2509	2.9263	0.9807	1.3086	-0.49898
-11.232	-14.483	-12.68	-12.571	-14.414	-14.363	-17.536	-15.386	-13.93	-17.864	-12.68	-17.038	-12.539	-11.126	-13.428	-7.4627	-13.526	-14.768	-13.163	-12.268	-10.665	-11.533	-9.4149	-15.231	-15.876	-10.943	-10.555	-9.8262	-12.031	-11.79	-14.689	-11.544	-11.767	-18.41	-12.548	-6.6962	-9.6854	-12.398	-11.043	-11.419	-14.557	-13.198	-13.485	-12.36	-11.433	-12.132	-13.797	-16.223	-15.73	-17.717
-7.0355	-2.8463	-3.6499	-2.1867	-2.163	-0.14342	-3.8524	-0.31138	-4.5639	-5.3478	-3.6113	1.6153	-1.9747	-5.9156	-2.6664	-3.8414	-5.5123	-0.80211	-1.7411	-5.1776	-2.2111	-0.55664	-3.9449	-3.4136	-3.7417	-1.7727	-0.24667	-0.45165	-2.0542	0.49429	-3.9351	-3.0794	-1.1275	-6.8095	-0.85716	-2.7178	-1.0417	-3.6535	-8.0131	-0.05256	-1.5968	-1.139	-9.9667	-2.9817	2.2534	2.1722	-1.9675	-1.2977	-5.433	-4.3978
0.95497	-1.4566	0.11718	-2.7783	-2.1277	-5.3577	-3.9255	-1.3507	1.1767	-4.0191	-1.2345	0.52364	-7.0943	-2.6173	-8.6442	-1.7689	-4.3475	-3.5212	-0.37344	-3.9886	0.18242	-2.7365	-4.8111	0.80191	-4.9556	-7.0991	-4.737	-4.6694	0.41228	-3.4287	-8.4521	-2.0078	-3.8503	-3.4955	-6.0957	0.26915	-3.8927	-1.3062	-2.9728	-1.2488	-4.345	-3.7334	-5.9147	-7.0652	-1.0976	-3.5575	-4.8205	-8.931	-6.0644	-5.0063
5.4056	4.5042	0.13624	3.8682	5.7508	3.7697	2.1558	2.3887	-0.29323	5.6772	-1.711	6.0445	8.8176	0.64768	5.8381	-0.55587	2.7346	1.6695	7.5142	7.1914	3.5331	3.3312	4.6764	1.4491	6.2544	4.03	0.34425	3.103	4.2292	4.8646	4.6899	8.8858	-1.3719	0.10494	3.1349	1.4967	-0.40656	1.0041	2.3749	0.96976	5.7986	1.791	2.262	-0.83717	0.78178	3.6104	3.5523	-3.715	-0.32554	1.37
-1.1139	-1.6638	-1.2431	-2.1218	-0.26748	-1.6983	-1.3686	-0.80875	0.68574	-1.2182	0.27771	-1.0268	-1.7211	-2.2781	0.83104	-3.1263	-4.4778	-0.3995	-0.093984	0.8073	-1.2638	4.9569	-0.27508	-1.1617	-1.8898	0.51416	-1.3975	-2.3867	2.8016	1.0028	-0.0049241	0.4563	-1.8318	1.7475	-7.0566	6.4555	-0.77931	0.8197	2.3751	0.36711	2.644	-4.0006	-0.32197	-3.1126	-5.1759	-1.0338	-0.42238	-0.6121	-0.93734	0.95548
2.8559	-0.85253	1.829	3.7025	1.0106	0.26511	-3.09	0.49551	1.5983	1.9977	4.1185	0.56413	1.3782	-2.1653	0.70252	1.3647	1.4039	-0.020691	2.2782	7.0604	3.1771	3.0253	1.3054	-5.1836	0.73111	2.5311	9.5681	-0.24103	2.8557	-0.28265	1.3056	1.1861	-0.88254	1.6365	4.4136	0.3404	0.94395	-1.7903	6.4264	-3.1686	0.78587	3.3915	-0.26737	1.6627	1.1277	-0.025894	2.4155	-0.041792	4.5168	1.3887
2.2205	-1.598	-0.58026	2.0269	-1.5461	0.56851	3.8833	0.28989	-0.64079	1.7419	-5.1266	-4.4917	0.71818	0.14671	-2.6528	0.98382	2.1194	3.4449	-0.3481	-3.9286	0.71082	-1.4867	-1.2483	-3.3794	-2.3825	0.46564	-1.4068	-1.5734	-4.2361	-3.7154	-0.7408	-1.3324	3.4859	0.40497	1.4672	1.4385	5.3166	3.3407	2.6237	-4.0087	-0.14253	-0.55014	-0.91731	1.9688	-0.08462	-0.84313	-4.4123	4.0519	4.516	2.5486
2.2937	-1.9139	-5.1746	3.0468	-3.385	-2.0284	-0.40624	-8.972	-3.1198	-7.7267	1.1981	-4.3126	-9.8673	-0.46636	-9.995	-6.3878	-2.7193	-5.6193	-6.0141	-9.0927	0.6356	-4.1251	-2.3035	-8.3914	-12.28	-3.3813	-2.9224	-5.9442	-5.4171	-3.5821	-4.5219	-4.6296	-5.5379	-3.6636	-5.3396	-4.6322	-3.4447	-6.9808	-1.3506	-4.9831	-3.6356	-2.7868	-2.3851	-5.3436	-4.8877	-3.7296	-2.1002	-8.4725	-6.0116	-5.7672
-7.2057	-2.5416	-4.8486	-0.44274	-6.1969	-4.9645	-2.3309	-3.4681	-1.6921	-2.5614	-3.6306	-0.22819	0.029581	-4.9965	-5.3669	0.14894	-2.9837	4.9216	-4.8405	-1.7621	-4.6968	-1.7303	-6.6164	-3.1366	-4.5786	-9.2086	-6.2774	1.5512	0.02873	-5.8341	-6.594	-2.6536	-4.3411	-5.3198	-0.49664	2.0606	-6.5947	-8.971	-5.4367	-5.2595	0.2313	-4.2695	-6.1938	-5.5247	-3.3922	-5.1248	-1.4668	-1.4633	-2.6451	0.96352
-0.055153	-7.552	-3.8023	-2.1113	0.80014	-4.613	-8.5582	-1.3552	-1.8492	-2.9526	-3.8333	-1.5594	-0.78828	2.2499	-0.51992	-4.4245	-3.1864	-0.37965	4.0892	-4.5411	-2.3442	3.5072	-0.058626	3.2885	-2.3055	-4.4752	-4.3643	0.50909	-0.68219	-0.58676	-1.2093	-1.2036	-4.0763	-1.7872	1.6971	-1.2053	0.043542	-3.369	-5.9147	1.4245	-3.8027	-0.82264	-3.763	-4.1228	-2.4019	6.6828	-2.8696	1.4877	2.4749	-3.2645
-16.05	-8.9924	-9.8786	-7.0134	-4.6181	-11.008	-9.3598	-13.487	-6.6408	-13.215	-6.4624	-0.73522	-9.7764	-10.005	-7.252	-12.468	-7.2125	-10.055	-11.879	-9.374	-12.773	-7.3754	-8.0613	-8.5593	-11.399	-11.695	-13.591	-10.343	-12.489	-9.2619	-10.959	-9.2396	-6.6401	-11.641	-10.572	-9.2818	-7.9199	-9.9642	-12.771	-10.01	-9.915	-13.851	-5.14	-11.025	-8.1943	-6.6885	-14.404	-10.848	-11.739	-11.619
-4.0839	-7.6896	-4.4387	-7.4879	-4.6306	-3.6043	-4.6193	-6.4363	-8.0021	-6.0505	-7.8668	-4.8535	-5.5691	-7.7366	0.54498	-5.6961	-4.9013	-5.6337	2.1473	-6.4141	-8.3837	-1.5785	-4.296	-3.3337	-8.875	-4.5999	-5.0915	-3.065	-4.7791	-7.3906	-6.6838	-9.6085	-1.9254	-3.7104	-0.77532	-1.4785	-10.839	-5.7372	-5.0584	-3.0278	-7.0502	-6.2214	-8.8125	-4.7883	-1.7149	-5.1026	-5.0265	-5.576	-4.326	-11.451
-11.866	-12.967	-12.759	-14.667	-14.833	-14.38	-13.649	-12.908	-12.552	-15.787	-17.962	-11.096	-12.688	-16.349	-12.124	-15.146	-11.902	-19.987	-14.892	-15.679	-18.178	-17.898	-16.753	-14.964	-14.863	-13.606	-10.969	-13.257	-17.968	-16.514	-18.328	-12.231	-14.338	-12.46	-10.439	-11.681	-13.086	-15.597	-17.618	-13.203	-10.132	-7.8644	-10.717	-14.569	-17.273	-13.027	-16.028	-9.8194	-12.81	-12.488
-4.938	-8.4854	-2.3951	-7.4153	-6.7892	-11.028	0.97154	-2.8505	-8.3046	-4.7836	-6.5759	-5.9978	-6.0963	-1.7812	-5.2434	-6.792	-5.708	-4.8722	-6.2462	-7.6975	-3.5764	-6.5337	-2.8341	-2.0088	-3.0442	-3.6338	-8.2288	-3.1341	-6.6213	-3.3291	-6.9968	-7.4931	-5.7784	-4.7189	-6.0116	-4.5261	-2.296	-5.3287	-2.7281	-5.7741	-3.6057	-6.1671	-7.7235	-5.0262	-6.5395	-8.0303	-5.4	-8.729	-4.451	-2.1778
-3.2923	-1.4604	-2.2776	-7.1336	-0.54037	-2.9497	-3.7618	-5.0956	2.5918	-9.5355	-2.382	-3.818	-0.34315	-2.0964	-1.8625	-4.6506	-4.2056	-2.855	-1.5049	-2.9515	1.2701	-0.13193	-5.3377	-1.7675	-5.8943	-2.7625	1.0448	-8.8192	-4.0109	-0.79584	-4.7069	-0.67882	-2.403	-1.6488	-4.8144	-1.472	-0.078348	-4.3383	-1.2082	-8.0989	-5.2373	-4.1208	-2.7458	-6.3705	-2.0344	-1.2408	-4.6807	-1.9892	-6.0968	-3.6007
-0.81667	-5.4339	-5.6024	-8.1178	-5.512	-5.7932	-4.1071	-5.6622	-4.3957	-5.6399	-5.5132	-5.0976	-6.5719	-4.1881	-4.6251	-7.9548	-6.1706	-6.6451	-4.7748	-8.5403	-7.137	-3.4723	-8.1254	-9.7766	-11.555	-9.2571	-9.3295	-10.761	-10.708	-10.566	-5.0148	-4.1328	-7.6005	-5.3048	-5.2131	-6.6054	-12.288	-5.0665	-4.8059	-6.1633	-10.873	-6.3472	-7.6018	-4.3155	-5.3003	-5.5062	-7.8338	-7.5307	-6.8201	-3.706
-14.283	-14.76	-11.915	-16.336	-7.7102	-16.172	-12.603	-13.993	-8.4774	-10.916	-9.0569	-15.306	-12.613	-12.129	-11.382	-11.479	-8.5973	-13.474	-13.669	-10.092	-17.33	-10.877	-15.355	-10.674	-12.176	-10.557	-14.985	-13.433	-15.67	-16.709	-17.736	-17.958	-10.286	-8.0681	-14.348	-13.657	-16.828	-11.378	-9.1982	-10.19	-14.79	-16.765	-11.46	-13.899	-18.277	-12.012	-17.525	-12.648	-16.42	-13.547
-5.2145	-4.4069	-9.2967	-3.6343	-7.2379	-1.7728	-9.7227	-4.9529	-5.1289	-8.5617	-6.3201	-3.2854	-7.3316	-4.5785	-10.355	-7.2759	-8.063	-13.483	-5.8289	-10.499	-12.243	-5.0278	-9.9219	-5.9601	-4.9121	-4.4918	-5.6274	-7.6631	-8.4325	-6.6298	-7.4872	-2.3629	-4.3538	-8.3901	-1.451	-10.18	-7.8015	-5.2848	-12.378	-3.241	-4.1431	-4.6709	-10.904	-4.9257	-6.8205	-8.6424	-4.4691	-6.0516	-7.7522	-6.1038
3.3671	-1.6072	1.5149	2.9916	4.463	-2.2257	-0.92525	4.2041	-3.0105	2.3859	-0.13195	3.2922	2.4327	2.7672	-3.44	4.9708	2.2242	-0.092274	-1.9835	2.6634	1.583	4.4992	6.2088	0.095559	4.6739	3.7582	6.3241	-1.8746	3.6112	0.23045	-0.15219	1.2607	2.6191	-2.7473	2.1951	1.9294	0.86001	-3.5995	2.846	0.18872	8.0184	0.96038	5.2299	0.74272	0.3351	0.67815	4.4476	4.5578	-1.667	1.4576
3.9435	3.9446	9.6905	12.229	5.4905	6.0257	4.3089	8.4788	4.052	7.1168	3.359	4.3425	9.2591	6.1995	3.2153	6.99	11.859	5.1961	6.3518	2.2217	2.7712	6.628	6.9622	7.732	3.3162	6.3929	4.687	7.2403	8.8789	6.8754	10.262	8.4224	5.8642	4.0101	7.0515	8.2649	5.1912	8.2718	5.2244	6.5342	6.214	5.5622	5.8689	2.2877	8.9419	4.8935	5.7926	7.2917	8.8574	6.2752
-9.479	-3.334	0.61255	-5.9407	-6.4783	-4.8866	-6.1705	-3.9989	-3.1889	-5.7909	-0.7183	-8.3779	-9.9365	-5.4959	-7.3432	-5.1992	-6.1573	-2.6212	-3.0905	-6.5004	-1.0239	-1.4654	-5.0373	-7.2131	-7.3116	-0.36832	-5.235	-5.7342	-4.7019	-0.82691	-5.4803	-5.8532	-9.3449	-4.0578	-4.9234	-4.8349	-3.952	-3.5801	-7.7224	-2.9111	-6.3095	-7.247	-6.8935	-7.3311	-5.0624	-7.0884	-10.695	-5.1708	-5.3159	-6.3138
-21.633	-22.652	-22.174	-23.688	-17.98	-26.13	-19.466	-13.719	-21.996	-21.33	-18.084	-23.297	-23.247	-21.969	-22.297	-22.575	-24.626	-22.184	-24.818	-21.744	-24.792	-25.171	-19.848	-26.158	-23.668	-20.117	-23.201	-22.711	-26.025	-22.236	-21.482	-21.932	-19.949	-19.558	-20.467	-24.78	-20.338	-24.013	-22.074	-22.494	-22.471	-17.704	-22.996	-23.723	-25.451	-28.565	-22.352	-22.609	-21.872	-18.783
-8.0188	-14.336	-11.514	-8.982	-14.049	-11.582	-6.3833	-8.7919	-13.127	-9.4336	-10.56	-8.8485	-8.703	-14.721	-10.972	-12.001	-10.063	-14.542	-13.785	-8.3626	-14.114	-6.9836	-15.454	-6.8957	-8.3502	-12.381	-6.5669	-11.288	-12.834	-13.589	-10.296	-9.6287	-12.065	-12.631	-8.7239	-12.403	-16.788	-10.181	-14.755	-15.209	-12.653	-11.31	-15.785	-12.432	-15.043	-12.431	-15.236	-8.758	-16.806	-10.888
-15.021	-9.9194	-8.7239	-14.15	-15.997	-14.315	-12.298	-15.66	-13.375	-18.26	-13.543	-13.146	-16.384	-13.54	-11.9	-16.368	-10.894	-15.003	-15.227	-13.577	-13.885	-11.706	-13.246	-14.033	-13.597	-12.406	-12.941	-11.631	-16.043	-17.832	-20.112	-16.179	-18.098	-11.694	-13.384	-13.221	-15.89	-15.642	-14.597	-16.831	-10.582	-15.217	-13.124	-16.831	-10.469	-16.689	-17.781	-14.22	-15.444	-17.472
-7.8649	-3.2727	-4.8501	-5.3303	-8.1448	-3.7798	-9.7118	-7.8788	-6.0512	-7.1701	-7.5683	-3.6178	-7.0514	-10.329	-4.5749	-4.5116	-4.7699	-6.0628	-10.618	-6.2122	-4.6998	-1.991	-9.0443	-6.3096	-8.0965	-5.9556	-9.3297	-9.766	-2.8034	-7.1004	-7.6564	-7.5059	-6.4445	-2.9131	-13.322	-3.7863	-10.699	0.87659	-7.4728	-6.4228	-3.7965	-10.33	-7.0907	-8.1576	-4.4049	-5.3238	-6.2989	-3.1371	-5.0763	-5.1421
-2.9997	-5.8768	-3.6944	-2.3979	-4.4317	-4.734	-6.7969	-5.1842	-6.3174	-6.7955	-5.3862	-5.5545	-5.4581	-6.0239	-5.6756	-6.4195	-1.6897	-2.3253	-6.3561	2.1432	-7.7925	-5.1998	-5.1509	-7.366	-5.3261	-0.99695	-1.8979	-1.5615	-2.5327	-1.0651	-6.9345	-2.6063	-4.8992	-7.6412	-4.9654	-9.7117	-5.9231	-4.3937	-4.3658	-5.2541	-6.0908	-0.41095	-2.0335	-2.8972	-3.8599	-4.6902	-7.0715	-4.6737	-2.9178	-9.7172
2.6642	1.2391	3.1526	1.4789	4.5999	1.8454	5.1113	-2.9546	1.0044	0.69617	0.31529	3.0008	1.8201	-0.26685	0.44737	4.2942	1.3412	1.0421	4.8585	2.3386	3.7959	-0.48801	3.4942	3.4928	-3.0602	2.9241	4.6022	0.092786	8.4496	1.1332	0.71648	3.3753	1.9671	2.6269	0.14203	4.3144	-0.14857	3.203	3.2716	0.32368	5.6015	-0.21897	1.7992	3.4107	3.3161	1.2569	1.4188	1.3893	0.86447	3.1285
-7.3467	-2.6567	-4.4076	-3.2796	-3.3922	-1.9405	-3.4999	-3.029	-3.9443	-4.3217	-6.6643	0.49501	-2.8891	-5.2221	-3.1003	-8.318	-11.092	-7.3304	-1.7585	-5.4804	-0.99146	-1.4154	-3.9511	-3.2111	-2.5875	-7.5615	-3.1105	-6.8185	-0.68073	-5.9342	-0.8441	-9.9771	-4.3596	-1.9811	-4.6123	-5.5214	-2.9086	-3.0226	-2.399	-2.189	-4.5427	-4.1901	-4.9439	-5.2307	-2.3625	-6.022	-8.4026	-1.5093	-3.9566	-0.9741
-2.1195	-6.7658	-4.2002	-2.6928	-5.5599	-8.3183	-3.7279	-2.2187	-5.6598	-4.8048	-4.0806	-5.1746	-9.0404	-9.5561	-3.526	-1.6379	-3.8802	-8.1762	-3.3264	-3.9917	-5.0731	-4.9952	-9.2746	-7.3365	-1.9738	0.33133	-6.3852	-6.8781	-6.8721	-4.1294	-1.4725	-2.4721	-2.1005	-7.7157	-3.0489	-6.1971	-4.6379	-2.8005	-4.5321	-4.7752	0.73459	-4.093	-10.448	-4.9366	-4.642	-8.417	-7.4695	-5.5012	-4.3983	-2.3356
0.039539	3.3867	2.8204	0.31726	3.8628	-0.43501	1.5979	4.3852	4.7021	4.0618	2.4176	1.7102	-0.66705	-0.35649	-0.16756	1.4562	-0.28427	1.9161	2.9725	4.6851	3.6504	1.5741	1.7468	5.3972	8.0554	-3.3703	4.9751	-2.7625	-1.3267	3.4631	2.0316	-5.3618	4.033	6.1632	-0.18723	1.6585	0.74661	0.74216	0.70909	4.6187	-0.019306	1.3656	3.1904	3.7969	-0.03847	1.5441	3.8545	3.5336	1.7795	-0.36629
1.9554	2.7085	6.9421	6.684	5.8424	4.4284	7.0642	11.509	5.8165	3.066	1.0001	0.80889	1.8963	7.4694	8.3417	1.9617	7.1403	6.6361	10.569	3.5677	6.1053	4.9971	3.4721	3.3939	8.157	2.0865	8.3127	7.5012	3.4357	11.309	12.208	7.5826	4.785	6.8115	7.9849	5.5076	3.6328	6.3006	4.9033	5.2413	6.3111	9.9198	5.0159	4.933	7.1329	3.3834	6.5959	3.1961	3.9984	4.1231
-0.76102	1.1538	-4.8135	-2.4669	-1.6692	-0.70517	-1.2155	-7.8562	-1.5685	-3.8494	-6.56	-3.1999	-1.1743	-5.166	-3.7798	-0.67937	-3.0638	3.0926	0.74335	0.65414	-1.3543	-6.5743	-5.0946	2.8811	-2.0436	-3.2501	-0.67796	-7.5258	-4.5879	-6.7418	-6.9096	-1.9313	-4.2671	-6.6759	0.40418	-4.4027	-1.6949	-6.2455	-5.0737	-10.397	-2.464	-5.0874	-1.5568	-7.4304	-1.8507	-4.5284	1.4012	0.97141	-5.4237	-7.506
1.1037	-8.1315	-4.1881	-4.9852	-5.7852	-3.8833	-6.6829	-0.736	-1.6712	-0.70954	-3.7005	-3.7889	-3.9041	-5.422	-4.8666	-2.0698	-5.5172	-4.4849	-7.4625	-2.6349	-5.309	-4.4095	-1.4415	-5.1012	-5.2452	-5.5887	-1.5537	-4.435	-7.3122	-4.9161	-8.5829	-4.66	-3.3689	-5.2606	-5.2838	-5.2537	-5.9713	-8.8581	-4.0289	-3.8182	-5.4809	-7.212	-2.3405	-4.971	-5.9743	-0.024295	-3.3194	-9.8397	-1.322	-10.004
-25.235	-21.829	-22.515	-21.435	-23.535	-18.792	-19.823	-18.594	-19.132	-17.88	-20.858	-19.916	-17.707	-25.74	-17.753	-24.912	-19.87	-20.748	-19.268	-23.999	-22.978	-19.517	-22.427	-16.975	-24.239	-20.925	-21.113	-20.633	-26.036	-22.035	-20.681	-23.582	-19.109	-18.554	-22.097	-21.542	-16.107	-23.81	-20.566	-17.899	-20.46	-20.152	-25.605	-24.41	-20.375	-22.629	-16.895	-16.143	-21.33	-19.575
-11.659	-13.196	-14.388	-15.21	-12.835	-7.4915	-10.971	-12.122	-14.713	-15.094	-11.536	-15.752	-14.142	-15.608	-16.251	-11.531	-12.29	-13.73	-17.854	-13.485	-18.152	-14.344	-10.684	-11.369	-13.226	-15.753	-15.088	-12.996	-15.305	-10.888	-12.972	-11.234	-13.534	-14.162	-12.945	-14.029	-12.323	-14.727	-12.859	-14.088	-8.6349	-11.357	-18.317	-11.858	-14.258	-13.754	-17.361	-11.982	-12.374	-11.809
-17.329	-8.7583	-13.356	-17.482	-16.672	-11.53	-19.425	-11.006	-17.635	-14.237	-11.427	-19.124	-18.068	-15.781	-12.088	-16.352	-19.508	-16.387	-14.588	-12.157	-18.9	-13.979	-10.591	-14.936	-10.03	-21.022	-15.273	-12.602	-15.627	-15.164	-13.265	-17.52	-14.039	-15.783	-9.804	-12.081	-14.523	-14.038	-16.46	-14.889	-16.436	-14.726	-12.597	-16.681	-13.525	-16.211	-13.29	-12.869	-13.064	-16.901
-16.921	-13.661	-8.0657	-16.368	-11.14	-15.711	-14.56	-13.363	-14.646	-13.204	-11.913	-12.346	-10.73	-18.087	-11.694	-13.298	-10.392	-12.137	-12.014	-14.271	-16.322	-11.624	-16.973	-11.775	-12.539	-9.3669	-12.711	-17.13	-13.735	-14.377	-10.931	-12.034	-12.597	-15.882	-9.3415	-14.773	-11.942	-14.251	-12.356	-10.486	-12.715	-13.234	-12.277	-15.67	-9.8848	-9.6873	-14.317	-13.777	-9.4554	-14.309
-18.094	-15.77	-16.759	-13.742	-14.592	-16.157	-19.516	-12.074	-11.608	-12.263	-15.764	-15.644	-12.431	-17.296	-9.1106	-17.834	-10.731	-16.55	-17.422	-14.892	-18.035	-10.032	-18.604	-10.355	-16.659	-18.894	-16.748	-16.688	-15.968	-12.827	-11.591	-13.099	-17.517	-16.728	-12.005	-12.982	-9.9251	-9.3356	-11.308	-15.805	-14.726	-12.649	-14.034	-13.35	-12.429	-13.553	-11.417	-13.324	-18.479	-18.497
-5.0114	-3.8741	-7.0366	-0.62873	-5.7521	-1.5225	-0.61003	-2.0217	-1.1038	-1.4241	-2.5814	-5.8166	-0.93209	-7.4232	-7.5287	-0.2094	-6.4728	-1.4007	-3.2174	-4.209	-4.1152	-2.2309	-3.3268	-4.7682	-2.443	-5.0454	-4.2654	-6.3695	-3.6472	-4.7305	-4.2666	-4.5622	-7.0492	-2.7006	-5.7101	-5.7882	-3.8003	0.72587	-6.9802	-2.0931	-7.1448	-4.7367	2.2129	0.80887	-0.60394	-5.1551	-4.0743	-0.81871	-6.1329	-7.0774
-20.207	-23.878	-22.058	-25.369	-21.882	-19.725	-23.474	-24.857	-23.409	-22.042	-19.831	-23.506	-22.75	-25.295	-20.383	-26.049	-24.193	-23.239	-21.471	-22.989	-23.721	-19.358	-21.324	-22.043	-20.928	-20.872	-25.623	-20.328	-20.751	-24.72	-24.433	-20.335	-16.619	-23.304	-18.835	-23.367	-23.951	-21.924	-24.67	-23.289	-23.771	-21.172	-21.138	-21.832	-31.001	-22.657	-20.392	-22.949	-21.421	-23.578
5.6503	-0.75125	1.5946	-0.49544	1.95	4.1817	1.2728	9.1166	0.59859	-0.55099	-1.5365	4.627	-0.4366	0.52432	2.024	3.8763	1.9647	3.4974	-3.6944	1.1219	0.4632	0.364	-0.022473	-1.8623	0.10811	1.3974	3.0962	1.295	5.6441	1.8771	3.3225	-2.1471	4.4811	-0.086291	-3.7153	3.1665	-2.1555	-0.37092	5.2861	-1.7767	1.96	-0.50526	-1.214	4.9789	2.0783	1.4896	2.553	1.4726	3.0609	-2.435
-11.004	-13.04	-11.711	-12.901	-12.505	-11.311	-14.254	-8.583	-15.282	-12.921	-11.339	-14.477	-13.616	-12.748	-13.702	-15.244	-9.7709	-17.422	-15.312	-18.508	-15.954	-13.496	-13.745	-13.28	-17.196	-11.524	-9.2819	-15.281	-14.635	-15.981	-11.9	-15.101	-12.016	-14.484	-11.191	-18.11	-12.522	-15.388	-17.968	-14.805	-12.749	-8.4569	-13.597	-10.837	-15.915	-12.362	-11.873	-18.285	-14.419	-15.3
2.4085	-3.4272	-0.47599	-1.6992	-3.1506	-0.89385	-1.4378	-4.1935	-3.2929	-1.7422	0.49184	-4.3287	-1.9124	2.9631	0.95171	0.90255	-0.34367	0.5038	0.962	-6.7914	0.38033	-3.51	-0.012409	0.68515	2.2873	-4.9442	-4.0473	-0.83621	-0.57981	-1.8327	-3.588	-1.2777	-2.3919	-0.41949	-0.54082	-2.3092	-0.26347	0.91149	-6.5014	2.4271	-7.865	0.72693	-5.7677	0.64813	1.2286	-2.5732	-4.248	-3.033	-1.6455	-4.567
2.9772	6.1304	2.271	1.1295	3.0764	-0.34951	1.2607	1.591	1.9172	0.84067	3.2248	1.3902	0.14399	4.0656	3.272	5.1006	1.6975	8.0646	7.467	-1.413	-3.7896	1.7643	2.0965	1.0657	4.1718	0.85747	4.2067	-2.3174	1.8374	-1.1489	1.6147	1.8929	4.3174	4.9406	2.723	-0.32929	3.8336	4.5404	2.4235	5.5861	1.4347	1.8337	2.3963	2.0841	5.4431	-1.5058	5.7196	4.8765	2.6036	3.1294
7.7988	2.157	0.94259	1.8136	0.59474	4.947	1.0085	2.6309	4.5541	6.6385	4.529	5.4064	2.7892	-0.53128	1.7804	1.7007	0.30747	4.4338	-1.3167	2.0842	5.2043	5.732	-1.538	0.24723	1.3417	1.6461	1.9378	-0.28896	-2.168	-0.28963	3.3189	2.4736	2.4993	2.2374	4.2733	6.7491	3.524	-0.035904	3.4535	-0.47076	2.0076	0.7915	-1.2589	4.7572	-2.8862	4.113	-0.76942	-4.4174	-0.094876	3.1682
2.934	1.9285	2.3547	-2.4161	0.84692	2.8575	2.8554	0.84439	-1.0244	8.8533	-0.017536	1.6152	-0.075289	-0.98618	4.1077	5.3858	2.0283	2.807	3.153	3.9809	1.1648	0.52479	0.34072	3.6192	-0.018874	-0.81942	5.1484	-1.1779	3.7237	-2.4555	6.5096	-1.5543	4.011	0.030677	4.0993	2.771	-2.5865	-3.1859	1.0095	4.9696	1.4003	-0.44583	2.7724	5.0969	1.6368	6.7614	3.7851	1.6969	3.5533	1.0385
-5.2499	-5.5987	-6.9368	-8.1544	-5.5691	-8.6996	-5.2342	-11.12	-9.5621	-5.3375	-2.3174	-9.2216	-7.3202	-9.0515	-7.5092	-8.0619	-9.3629	-7.3581	-11.055	-11.289	-4.489	-7.3662	-3.3161	-7.6105	-10.704	-6.0353	-12.196	-6.857	-5.1837	-6.4538	-11.356	-6.3244	-6.4591	-7.1462	-8.0641	-12.318	-3.1817	-3.6897	-6.2288	-5.2275	-5.7506	-10.27	-7.6706	-3.4749	-5.8814	-6.6946	-11.341	-9.973	-5.933	-4.0127
-0.24203	-0.4453	0.19914	-0.67912	-0.3016	-3.1636	-6.291	-1.1417	3.7173	-1.7321	-1.8723	-1.2655	-2.4127	-2.7385	-2.9351	-0.64245	2.9214	1.7249	0.3801	1.455	-1.7552	3.5903	-0.84559	-2.8475	-1.4576	-0.81378	2.1203	1.3546	-5.0633	-3.0258	-2.4833	0.097668	-1.8334	3.5538	-0.53449	0.8359	-2.8782	3.5386	-4.0638	0.17083	3.5274	-1.0556	-2.2955	-2.2221	-0.152	0.14226	-1.2484	-0.46445	0.20047	-1.089
0.17167	-2.8119	1.3263	-5.1714	-3.3912	-3.3618	1.7412	-5.439	-4.9276	-1.2585	-3.5093	-5.1284	0.73489	2.296	-4.3381	-3.6484	2.2307	-3.8887	-1.0864	0.099314	-8.067	-4.1184	1.5203	-0.9698	-2.8351	-4.0994	-2.5103	-1.2299	-2.103	-5.479	0.19445	-3.0013	-2.8097	-1.8128	0.92048	-0.553	-1.8749	-2.6375	-0.27683	-8.1099	-5.7894	-2.9484	-1.1405	-2.9769	-4.0406	-3.6311	-4.6015	0.33972	4.618	-6.3587
2.2012	0.28768	6.6516	0.88822	2.7668	4.7669	5.728	4.5477	2.5877	4.6393	2.3169	5.1956	3.0704	4.3792	7.7528	6.748	1.8669	1.5639	-1.876	-0.84209	4.9534	-3.8582	7.2675	4.5363	5.3377	0.60151	4.5186	2.033	2.4309	1.0153	7.7456	3.6339	2.3272	0.59998	-0.94886	3.0561	3.0875	3.8559	1.9098	3.5932	7.2533	4.2226	3.866	2.43	1.6005	2.781	5.6215	1.846	6.5414	2.7374
-7.363	-6.4712	-2.1073	-3.7973	-2.9209	-7.6397	-0.28815	-3.5178	0.18198	-4.0354	-4.2681	0.78532	-4.0091	-2.3944	-0.15498	0.047838	-3.9182	-1.9819	-0.93231	-3.306	0.86757	-1.9597	-0.80872	-7.2552	-5.1837	-1.2792	-3.0628	-6.5338	-5.8048	-2.2594	-5.054	-3.8718	-7.0869	-4.1954	-4.6791	0.26869	-4.2804	-0.76717	0.74524	-2.1009	-5.0256	-10.13	-4.7536	2.5652	-5.9039	-1.8037	-3.7189	-4.3963	-6.693	-8.0382
-11.362	-11.586	-10.489	-17.852	-12.64	-10.187	-12.519	-12.207	-13.489	-13.378	-9.5921	-10.204	-7.4492	-11.051	-13.805	-14.761	-10.644	-15.029	-14.781	-13.281	-13.583	-10.564	-13.352	-10.502	-13.544	-15.068	-11.487	-9.1462	-14.032	-12.208	-13.493	-8.7883	-14.257	-11.764	-7.9909	-12.809	-10.707	-12.384	-11.985	-17.859	-13.579	-12.479	-10.263	-10.761	-12.802	-12.986	-13.848	-14.154	-12.993	-13.452
0.93384	2.0626	1.8348	2.7278	0.44689	5.0612	7.3043	4.9847	4.1959	-1.9644	4.1554	0.92817	-0.51408	0.68106	3.2794	4.6992	2.2676	5.7238	0.79514	3.5167	4.1892	3.8756	4.1182	0.24956	1.2376	2.9782	2.6559	2.0736	-0.72258	3.551	5.8836	2.076	0.21441	-1.423	-2.7889	4.1015	3.1111	3.5006	0.18004	6.4868	-1.1201	3.8009	2.4635	1.4412	-0.43738	0.23995	0.0078649	-0.9258	2.6701	-0.011918
-11.968	-7.3113	-12.174	-12.02	-9.444	-14.587	-8.5245	-7.9067	-8.2639	-6.8019	-7.8003	-6.0552	-8.0887	-10.751	-9.3572	-7.5053	-11.776	-4.0009	-6.1477	-7.7319	-12.23	-11.828	-11.109	-6.645	-12.984	-8.0998	-6.3949	-9.0361	-11.027	-13.81	-7.4186	-12.11	-8.5455	-9.8206	-11.915	-12.575	-6.8019	-8.1828	-13.838	-8.268	-14.712	-10.285	-14.272	-8.5552	-9.4089	-8.4229	-8.3156	-12.741	-11.729	-4.1385
-11.347	-15.227	-15.039	-15.053	-15.056	-14.252	-11.749	-18.55	-12.956	-16.905	-19.123	-12.227	-12.972	-15.418	-18.397	-19.065	-12.563	-14.764	-17.133	-13.905	-11.405	-12.715	-15.802	-13.805	-10.915	-15.162	-12.501	-14.282	-20.037	-12.025	-11.51	-12.04	-12.117	-8.6112	-13.966	-10.937	-17.356	-12.43	-14.385	-12.277	-13.596	-12.018	-16.707	-15.352	-16.113	-14.223	-14.2	-15.92	-13.453	-12.035
-25.667	-20.076	-19.206	-23.091	-25.463	-20.209	-21.973	-23.744	-18.378	-23.942	-24.351	-21.846	-21.294	-21.757	-20.855	-23.825	-22.018	-24.673	-21.148	-26.684	-23.979	-21.422	-19.654	-26.553	-21.683	-26.718	-20.178	-21.608	-26.977	-24.12	-26.183	-21.862	-26.21	-21.463	-22.09	-20.22	-21.492	-16.361	-20.496	-22.407	-21.425	-24.152	-28.131	-21.846	-24.23	-24.344	-22.995	-19.916	-20.483	-19.568
-3.482	3.8934	0.88669	2.6841	0.38438	0.48152	1.7692	-0.86142	-0.35477	-0.28651	7.8085	-2.6056	0.34578	-1.8499	2.2484	-1.4307	1.9058	0.135	-2.196	0.70724	0.14016	-1.732	-2.4909	3.0452	-1.2489	-3.3717	-0.2015	1.8817	1.6606	-1.8185	2.1979	-3.7563	4.9548	6.6603	-1.7422	1.1548	0.96935	2.237	-2.3775	2.7979	5.2056	3.571	1.1701	-0.50437	-4.9749	5.1674	0.24136	-0.98177	1.6889	3.1062
10.976	10.438	6.8284	5.9017	8.9743	5.2299	10.441	9.9607	7.7329	10.888	5.5688	11.548	7.4227	6.3609	11.639	6.2966	9.9541	9.3912	2.5914	12.634	3.8428	13.176	6.4572	10.563	4.4493	8.7105	6.059	4.8234	5.8407	9.1546	9.7811	9.262	4.895	10.765	9.7832	8.6705	6.631	3.5563	6.7332	8.6206	8.1782	6.5423	3.7426	10.453	7.5113	8.5107	8.7078	6.9433	4.3289	5.9941
0.82544	-2.4329	5.1497	-0.21721	1.9205	-3.7391	-3.6513	-1.2911	-1.8835	-1.161	-3.2213	-1.5231	-2.7878	3.3452	-2.2164	-0.65403	-1.1554	-1.8353	-0.43811	0.46977	2.6888	-4.2904	3.2302	-1.1401	-1.7994	-0.8921	4.1952	1.0463	-3.2092	0.56878	1.291	-0.51836	-1.9115	2.5771	1.3719	0.15177	3.1765	1.1834	-0.23203	0.5811	-1.1623	2.6007	-0.97226	-0.17587	0.43558	-4.0748	-2.9865	6.1387	-2.9786	1.0993
-0.44082	-2.2088	1.6998	-1.4635	0.85633	0.42367	-1.6297	1.1717	-3.8106	-5.6984	0.20714	2.3546	-4.3819	-3.0272	-2.9562	-2.2057	-1.1242	0.96601	-2.1953	1.6554	0.75816	1.2155	-1.3007	-0.77969	-0.4173	-0.88074	-6.9635	-0.66633	-1.6956	-4.427	-3.2209	-2.0812	-1.6801	-0.50466	2.1912	0.95984	0.70411	-1.8374	1.1107	-0.55374	-0.45263	-2.5069	-3.6666	-0.30525	-3.7397	1.1157	-1.054	-0.4255	-4.9934	-2.1233
-4.8484	-3.8942	1.3807	-1.0314	0.69575	0.86309	-2.7318	-1.2555	0.70037	-0.034221	-1.8486	-0.57894	-1.9405	-2.7677	-1.7745	-2.3791	0.52191	-2.4279	-3.3485	2.7824	-0.2622	-1.1424	4.612	1.7823	-2.2134	-5.4221	-1.0796	3.1994	1.6847	1.239	3.737	0.73404	1.6573	6.6451	0.096825	3.9244	3.4535	-1.6009	-3.2556	3.3869	-5.5601	3.4308	-0.5201	-5.5607	4.4774	-0.64919	-5.812	1.8911	-0.50989	-2.0999
-6.3867	-3.3677	-6.4191	-2.9522	-1.7002	-4.1175	-4.0293	-1.6693	-9.6297	-4.5149	-7.0803	-4.7747	-4.0181	-5.8335	-5.6794	-5.5182	-4.9287	-5.8552	-4.5394	-0.81549	-7.6854	-4.1327	-6.3834	-3.1881	-8.0964	-6.407	-4.9314	-3.8721	-4.1129	-1.225	-4.7607	-1.0435	-3.6376	-2.6446	1.0026	-1.6272	-5.1253	-3.2239	-8.7244	-1.5137	-5.4921	-10.767	-5.3897	-1.4792	-2.0757	-4.7003	-5.8428	-4.0635	-2.9876	-2.4923
-6.2238	-10.461	-13.171	-10.372	-10.283	-12.24	-7.2131	-6.3631	-7.3576	-6.3113	-10.409	-11.408	-8.5754	-10.032	-8.8095	-8.4434	-6.2275	-9.1981	-12.667	-6.891	-8.555	-7.1795	-8.7757	-7.559	-6.4932	-3.5358	-6.8128	-6.6529	-11.925	-12.637	-12.788	-10.236	-8.6745	-9.235	-4.2524	-12.011	-10.161	-11.555	-7.3337	-11.234	-9.6946	-2.7407	-11.023	-6.5058	-8.2068	-5.5955	-6.6699	-7.323	-7.6563	-10.008
-2.3157	-0.24023	-1.8288	-4.4764	-2.6615	0.67528	-4.996	-1.5998	-2.7364	-1.1384	-1.0863	-2.5586	-1.5391	-0.47004	-6.7798	-5.9888	-2.1114	-0.28562	-2.2659	-2.7903	0.35421	-5.1263	-1.5442	-4.4811	-0.50093	-2.4573	-5.1675	-4.1268	-2.0468	-1.8983	-5.102	-4.84	-1.973	-4.8936	-3.8788	-4.2963	2.1638	-2.968	-2.34	-2.3914	-2.7835	-7.3397	-1.0219	-7.2572	-5.6213	1.3567	-1.9218	0.84691	-1.3385	-3.4091
-1.1068	-3.779	-0.55303	-0.79428	-2.2415	0.54505	-2.7857	-2.7405	-0.95989	-8.2755	-4.3623	-1.422	-3.373	-3.8582	-2.5337	-0.54358	-0.70751	-1.1941	-3.215	-9.731	-7.2859	-4.4492	-0.16845	-4.5483	-8.7447	-6.118	-1.9747	0.31522	-5.5399	-5.8146	-7.9388	-3.7577	-4.2486	-2.101	-8.3791	-6.6295	-4.0075	-6.4103	1.5619	-7.3038	-6.4414	-1.497	-0.42717	1.0971	-2.2119	-2.2631	1.826	-4.6936	-2.9519	-1.6009
5.1456	7.1123	7.2644	4.7944	9.1319	9.6138	7.5995	3.4805	9.4966	11.206	9.2041	7.473	8.1629	4.9914	4.9854	7.8258	7.7066	9.5014	5.9398	7.8527	7.3587	5.0118	7.2808	3.2927	9.0651	3.4103	6.9279	9.955	5.1435	7.84	5.2615	6.9349	8.0284	7.022	11.005	12.942	11.648	5.7708	8.8157	5.2339	8.1964	9.1071	2.4862	1.8126	13.049	10.398	2.5504	5.1697	9.225	4.5809
8.5214	9.9493	10.733	10.625	5.1068	6.7284	9.48	5.8451	12.928	8.5775	5.0141	11.31	5.1284	7.2482	10.468	6.5164	6.8221	11.559	8.8581	9.2143	9.504	10.714	10.398	8.6329	11.29	12.356	7.9656	6.4073	7.5967	8.6985	8.7027	3.3927	5.3224	6.1251	10.859	8.4685	6.8382	9.6384	11.075	11.475	10.013	8.012	11.667	12.78	4.5431	7.8292	4.4381	9.2383	7.5177	10.168
-18.656	-15.976	-9.4386	-12.874	-14.905	-13.881	-17.206	-19.022	-13.324	-12.427	-10.616	-18.732	-12.395	-11.518	-16.179	-12.359	-9.4968	-13.974	-13.195	-15.648	-12.19	-15.323	-17.094	-15.999	-11.704	-14.283	-16.633	-14.252	-13.303	-14.956	-13.193	-18.018	-14.39	-12.867	-15.417	-15.899	-13.606	-13.602	-13.363	-14.083	-11.773	-13.614	-10.029	-9.3779	-14.421	-13.373	-12.644	-8.5712	-13.81	-17.231
-17.709	-10.524	-9.9633	-6.5963	-10.757	-6.7451	-8.7375	-9.7827	-15.398	-16.727	-12.779	-6.9281	-12.799	-9.7921	-9.5541	-13.92	-7.3832	-7.2524	-14.645	-10.731	-11.805	-14.106	-10.74	-11.145	-11.748	-10.668	-10.256	-9.868	-12.706	-15.132	-16.385	-14.012	-13.469	-9.017	-11.798	-4.9069	-9.1118	-7.3266	-8.5713	-12.093	-10.559	-11.405	-10.833	-12.23	-8.9097	-9.1537	-8.4658	-12.887	-10.487	-15.862
-2.1832	-3.016	-1.9256	0.16207	0.9984	-2.2624	-1.9545	2.1846	-1.6376	-5.4131	-2.7802	-0.18239	-0.21595	1.8772	-2.6265	-5.0612	-1.7225	-3.2017	-1.5698	-2.6268	1.6923	0.33736	0.034334	-0.21212	-2.8351	-2.4647	-0.93155	-2.9102	-0.64112	-3.6415	-1.396	-4.5089	-4.6407	2.9514	-5.5818	-2.1258	-4.5112	-2.4378	-2.3469	-4.4014	-1.7471	1.9438	-2.9737	-3.9482	0.19384	-1.3766	1.1584	0.82714	0.34273	-4.8518
-9.547	-3.9271	-13.229	-12.072	-8.8482	-11.652	-7.5271	-9.237	-12.425	-9.499	-10.837	-12.438	-13.702	-10.887	-8.1251	-11.894	-10.945	-9.4624	-10.945	-7.2785	-13.463	-10.729	-6.9223	-11.049	-9.1789	-8.7618	-10.878	-11.721	-7.5431	-11.721	-11.516	-11.062	-9.4415	-13.611	-8.604	-12.602	-8.337	-10.755	-6.7108	-7.2814	-10.759	-8.9901	-12.663	-8.7265	-7.1674	-2.5602	-7.4359	-8.936	-13.782	-7.7152
-9.9517	-6.8702	-5.2839	-10.608	-5.994	-0.64935	-4.3	-5.6073	-4.476	-4.6883	-6.0474	-6.948	-5.8451	-7.6523	-5.8138	-6.2411	-9.3919	-4.903	-3.7803	-7.2015	-8.1847	-5.977	-4.4574	-3.9019	-7.8491	-2.9171	-6.209	-5.1889	-10.258	-2.1805	-8.5329	-5.3591	-2.1045	-5.9782	-7.4868	-4.5614	-9.3179	-4.8108	-6.5061	-6.4594	-6.1326	-6.3694	-11.315	-4.9168	-3.8218	-8.9681	-8.1345	-4.1607	-3.0764	-2.2871
-3.4434	-3.1053	-2.6372	-4.9333	-0.63285	-1.8301	0.26434	-2.7601	-4.7156	-4.5421	-7.2811	-0.4785	-6.8052	-3.3778	-2.0933	-5.4385	-1.2513	-1.5832	-2.3232	0.015373	-0.31431	0.11967	-1.2983	0.074435	1.2572	1.1449	-4.5032	-1.184	-3.0299	-6.2031	-2.8538	-4.3179	-4.9834	-5.4857	-5.3957	-5.988	-0.68379	1.8894	-3.1575	-2.9423	-2.888	-6.9536	-0.80286	-4.1982	-1.7068	-2.3094	2.983	-5.351	-1.7502	-1.7797
3.967	-3.8156	-2.0431	3.3171	-3.8303	3.4166	-0.18276	-2.2077	1.0325	-3.7166	-0.60088	-2.4154	3.7637	-0.88465	1.541	-0.5565	1.3284	1.5083	-1.6027	-1.0007	-0.30337	2.0563	4.0311	-1.0239	0.24101	3.9294	0.90832	-3.7099	0.63557	-2.5368	-2.7937	-3.6091	-2.5602	3.1798	4.3105	1.4989	-0.66027	3.8472	-2.6819	2.9548	1.0528	1.57	2.8866	0.33146	3.0655	1.285	-2.6976	1.5133	2.0595	-3.2809
3.1929	0.18243	2.2292	3.8306	1.1115	-0.21717	4.7615	3.7477	0.1433	-1.4686	2.0422	2.5438	-1.6931	0.85933	0.38055	4.0687	1.2092	2.7958	-1.5807	0.05589	4.3361	-4.1708	4.8968	0.10677	3.66	0.50924	5.5255	0.24213	0.64916	1.7571	0.29892	1.534	-1.2775	-1.1533	-2.3921	0.83151	6.6072	0.87495	0.54115	0.81765	-0.28609	-1.2645	0.67918	0.42779	2.274	5.7325	2.2663	-0.017784	-0.05883	2.6991
-1.8631	2.1847	1.1025	1.4011	-5.2744	-3.5909	-5.4771	-3.4517	0.42448	0.66146	-2.5735	-2.976	1.4272	-0.061424	-1.7933	2.0536	-2.8306	2.6157	2.6679	0.26903	-1.479	-5.671	3.9012	-4.6274	-4.2934	-0.70518	3.6381	-4.4403	-0.19463	-2.0599	-3.8816	-2.7793	-2.503	0.80743	2.1703	-4.0825	1.0507	0.64426	-0.014294	-1.9589	1.1495	-3.5754	3.9965	-4.6033	1.7738	-3.0545	-2.9099	-0.58533	-0.36	-1.3866
-15.067	-13.024	-13.584	-11.198	-13.054	-13.358	-14.569	-10.016	-14.362	-14.373	-9.9938	-13.994	-12.921	-14.205	-14.055	-9.9557	-17.7	-15.25	-18.097	-15.825	-15.217	-14.141	-13.024	-12.604	-9.8274	-10.257	-12.004	-14.889	-11.618	-10.992	-10.869	-10.752	-11.207	-14.961	-14.687	-13.632	-12.798	-13.169	-9.6174	-14.487	-18.765	-13.844	-12.028	-20.457	-9.647	-11.356	-14.563	-13.619	-16.797	-12.408
-24.147	-23.767	-22.026	-20.567	-17.953	-19.149	-20.158	-23.993	-18.492	-24.458	-23.31	-22.13	-23.23	-20.64	-24.07	-24.679	-22.151	-19.798	-24.618	-18.537	-24.435	-18.096	-27.739	-23.582	-19.903	-24.157	-21.238	-25.84	-17.883	-20.948	-17.928	-20.702	-24.672	-22.434	-22.481	-24.438	-18.595	-18.2	-26.081	-19.69	-21.695	-24.636	-21.727	-16.422	-23.318	-20.042	-23.406	-26.652	-22.48	-20.883
-4.7048	0.90728	-3.4791	-3.7586	-2.5344	1.0631	-4.2674	-1.6315	-4.9399	0.83638	-0.19348	-5.0213	-1.5167	1.0574	-3.0976	-7.6929	-2.7588	-0.39181	0.019131	-3.6031	-3.6057	-5.3214	-2.5771	-1.1153	-6.8026	-0.41614	-1.1998	2.5687	1.6301	-4.3585	-1.2099	-1.6239	-4.3607	-0.44685	-4.5057	1.2824	1.9033	-4.3531	-1.292	0.9782	-3.6807	-6.5912	-4.9864	-1.0487	0.91869	-4.1434	1.3504	-7.3423	-1.5826	-5.706
-2.4456	-3.018	-6.8924	-1.9867	-1.714	-2.7298	-9.3228	-4.4622	-3.9064	-3.7869	-2.8762	-4.0996	-7.5256	-1.4702	-6.8154	-4.31	-5.4715	-4.9742	-0.90169	-7.8234	-5.3156	-6.1453	-8.7869	-3.4279	-12.519	-4.9212	-3.2537	-8.1493	-8.0516	-2.8944	-4.471	-5.0039	-6.4411	-2.3335	-6.0551	-4.2151	-6.7767	-5.0336	-1.03	-4.218	-2.5648	-6.5407	-12.106	-2.8471	-5.5758	-3.7664	-4.0336	-4.5442	-8.3771	-5.7464
-5.1218	-6.7821	-7.638	-5.2936	-4.6879	-1.2351	-5.808	-0.85134	-8.9561	-8.4005	-6.8331	-3.9889	-5.265	-8.5075	-3.7847	-4.3137	-3.5048	-4.2761	-2.5429	-7.1291	-11.924	-8.3531	-4.1443	-4.7789	-3.0493	-4.798	-4.1297	-4.0988	-7.9894	-9.7155	-4.7831	-7.6959	-3.2327	-1.838	-4.5185	-4.0295	-7.0067	-6.3882	-10.8	-7.5793	-3.8032	-9.2754	-7.4136	-2.7592	-6.1065	-5.2696	-3.5792	-2.7651	-7.0285	-4.8571
-2.8186	-2.5095	-1.0385	0.96136	0.66753	-0.81777	-6.248	-1.5679	-0.0059892	-3.3237	-0.98591	0.043849	-0.23051	-2.5469	-2.4273	-1.4874	-1.0158	-3.2044	-4.5847	-3.5705	-0.98332	-0.50126	2.0471	-0.21225	1.6066	0.017302	-2.5171	-1.8722	-1.9557	1.3403	1.9296	-5.596	-0.2767	-1.9092	3.7046	-0.22157	-0.80649	0.40369	2.4716	-0.012969	-1.1278	-3.3472	-9.3506	-2.137	-1.4945	-3.5969	-1.2569	-0.033017	-3.4019	1.3344
-7.8993	-10.125	-7.8193	-5.7027	-7.5416	-8.3654	-12.01	-10.935	-7.5058	-8.1618	-11.748	-9.257	-11.041	-15.33	-9.3653	-13.822	-7.3429	-6.3708	-10.979	-13.049	-6.9583	-11.505	-5.7561	-13.586	-8.5862	-8.4141	-6.4631	-8.6853	-6.1289	-8.7456	-7.4864	-9.7312	-10.283	-9.3729	-14.935	-5.0223	-3.8957	-3.4354	-8.3157	-8.3063	-7.1942	-5.3061	-7.8064	-7.3345	-9.3627	-7.5257	-8.1767	-7.3218	-10.224	-8.9079
0.1127	3.1807	4.4125	-0.68192	0.69016	0.78322	-2.0403	1.0244	5.1217	5.4797	1.3964	4.957	4.9725	0.66546	1.4159	3.5828	-0.99462	0.14391	-1.4739	1.9455	4.9334	0.73597	2.7932	2.373	1.4456	2.3986	7.276	0.059727	4.9458	-1.7677	-0.10566	1.6201	-2.4345	-1.2928	0.95865	1.0672	3.5116	-0.9587	2.6271	2.2932	3.5232	0.78747	2.9016	1.5608	4.2247	1.886	-1.2533	1.6376	4.6326	-0.70325
-0.81037	-8.5878	-3.6224	-4.4261	-6.8459	-2.7137	0.93185	-0.22426	-0.2752	-4.0015	0.41249	2.173	-2.3981	-1.4562	-3.8078	-2.3656	-7.7283	-7.4942	-1.7702	-1.6472	-1.6506	0.76672	-1.4499	-3.8743	0.52296	3.1152	-1.3369	-5.0994	5.3467	-4.4767	-3.8292	-1.0982	1.5544	4.7505	-0.076987	-4.8137	-3.3578	-2.2836	-3.5894	-3.8057	-2.0691	-1.8834	1.404	-3.4279	-1.1332	0.4309	-4.6147	-1.0166	-0.87626	2.0185
-26.427	-18.225	-21.934	-21.736	-21.928	-23.252	-22.057	-28.589	-21.877	-22.723	-22.057	-23.874	-23.838	-20.296	-20.363	-21.317	-23.441	-22.725	-16.148	-27.981	-23.347	-19.242	-20.234	-22.802	-25.7	-18.283	-18.493	-19.765	-21.87	-20.097	-19.504	-23.249	-24.492	-21.911	-23.029	-24.522	-22.298	-20.837	-25.442	-20.322	-22.271	-24.514	-19.283	-24.094	-24.988	-24.859	-22.703	-18.044	-27.058	-23.787
-2.6511	0.87368	1.696	-4.185	-1.9122	-3.6537	1.3235	-0.50712	1.4452	1.7291	1.1293	-3.0111	1.8515	0.93554	0.24907	-2.665	1.8089	1.4242	-3.6931	0.2653	3.3169	4.4837	-0.2948	1.3468	-2.5548	-4.7252	1.2504	0.89169	0.10972	1.9018	2.0049	5.78	-0.57573	0.46959	0.60969	1.9096	-4.1254	-3.3481	1.1517	4.4076	4.1053	3.3706	-1.42	0.22231	-0.15115	3.7626	-3.3874	-1.7024	-0.54263	-0.41258
-9.4025	-12.778	-16.086	-14.022	-11.808	-14.424	-11.807	-11.704	-10.876	-14.868	-19.087	-9.4882	-13.461	-16.144	-17.453	-12.798	-10.181	-10.838	-18.568	-12.509	-12.037	-14.179	-13.704	-17.311	-7.4172	-12.092	-16.871	-13.111	-14.772	-11.731	-11.876	-11.929	-12.963	-12.3	-6.896	-8.1084	-10.188	-17.452	-16.801	-15.852	-13.951	-10.234	-9.142	-12.463	-11.486	-14.622	-16.332	-12.402	-16.045	-14.507
0.41254	2.1193	-0.0046348	0.018286	4.6118	0.76455	2.6431	-0.61843	-2.6185	2.2412	0.72	-2.6113	-0.69268	1.0551	0.55083	0.59678	-1.9774	-0.88608	2.9493	0.24505	-1.0805	-3.8223	1.1943	0.61459	3.7892	3.9162	-0.52942	2.0477	-1.4017	1.4047	0.99158	-1.5911	3.72	4.0758	2.1961	4.7598	3.5593	0.18293	-0.069081	-2.5492	1.9843	-2.0004	-2.3983	1.1747	-3.3232	1.0572	-2.5428	-4.7594	-4.8887	0.36674
-5.4415	-11.413	-10.285	-11.219	-7.8625	-5.6168	-13.454	-8.967	-10.408	-7.1442	-8.6562	-7.8044	-10.107	-12.607	-7.3444	-6.7858	-5.5504	-10.578	-7.72	-9.9468	-6.7031	-8.4403	-6.6879	-9.3293	-11.284	-9.6912	-10.997	-9.5191	-9.2188	-7.0896	-5.534	-10.539	-12.278	-7.4842	-9.3303	-9.6932	-6.3338	-7.8929	-9.8458	-9.5234	-11.96	-10.105	-9.6395	-10.627	-8.3404	-10.202	-10.216	-8.8873	-6.9805	-5.4575
-4.6622	-3.4591	-2.1581	-3.343	-2.0085	-3.574	0.66132	-5.2658	-0.91456	0.95631	-1.5264	-3.6868	-3.4006	-1.7769	0.65973	-1.4197	0.68016	3.595	2.277	2.3583	-3.1762	2.2949	1.0339	2.7854	0.073045	-1.7058	-0.7343	2.0315	-1.2134	-0.45721	2.06	-4.1211	-0.73322	3.0237	-4.1467	-1.5661	0.37485	-0.8234	-0.4558	-3.4543	-2.2787	-4.3857	-1.9533	1.9727	0.402	-3.6655	1.458	-1.4433	-3.9307	-5.2679
-0.35222	1.4141	-2.6827	-0.17611	1.3492	-1.6336	2.5877	0.75654	3.0195	-0.3324	-1.6843	-4.5575	-3.3187	-2.9284	0.27023	-0.4444	1.8156	1.9791	1.6229	-2.9144	0.68307	-2.6278	3.0487	-0.49603	1.7833	1.0458	0.1761	-0.38542	8.3516	2.3584	3.885	-1.4354	-1.0488	-2.0615	0.17722	-2.394	-2.6804	-1.1568	2.4632	3.5329	2.5902	0.61425	-2.3515	-4.6367	-3.5612	2.2814	3.1238	-2.2847	4.1664	-1.8168
-7.7981	-4.1372	-4.6973	-0.2937	-1.7068	-4.1548	-5.3398	-3.3141	-3.2699	-2.8565	-5.2589	-2.9138	-3.9185	-2.2008	-3.0054	-3.9374	-4.7618	-1.9312	1.5884	-4.3061	-1.0815	-1.3322	-5.1531	-4.5022	-2.6349	-0.089461	-6.986	-2.3358	-5.7131	-8.5273	-8.9128	-5.9296	-4.9998	-3.5441	0.026191	-5.7385	-3.7241	-4.8252	-6.0758	-0.88723	-3.9358	-3.5787	-1.3801	-4.2703	-3.1674	-5.7572	5.1116	-2.5417	-0.26389	-2.0067
[truncated: 150 more columns]
