# Supplementary material for: Genetic dissection of main and epistatic effects of QTL based on augmented triple test cross design
Source: PLoS One. 2017 Dec 14;12(12):e0189054. doi: 10.1371/journal.pone.0189054 (PMC5730204; doi:10.1371/journal.pone.0189054)
Supplement: S7 Supporting Information — (ZIP) [file pone.0189054.s007.zip › z2_1000_0.2_5.csv]

-0.078173	1.1025	-1.1048	-4.5987	-1.0027	-3.5311	-1.4806	1.4486	-5.7249	-4.0563	-1.2632	-7.7437	0.001358	3.2888	-3.1039	-9.558	-1.6236	-2.1479	-0.7335	2.9747	2.9199	-3.5278	3.1308	-4.1463	2.7755	-3.0713	3.299	11.295	0.6971	5.4175	3.5945	1.1405	1.5256	-4.6497	5.1148	-3.9973	-0.57072	-1.5669	0.53469	-0.27643	-1.802	2.7579	2.647	0.00054233	-2.5118	0.31304	2.5864	5.3851	1.0243	0.12691
-6.6164	-11.664	-15.378	-18.55	-13.167	-16.187	-11.737	-13.215	-11.829	-21.963	-19.284	-16.234	-7.3536	-9.7991	-13.327	-8.0189	-11.834	-11.494	-11.387	-13.896	-13.975	-13.578	-15.357	-10.275	-10.853	-17.029	-17.777	-18.212	-11.736	-12.23	-12.054	-9.2349	-12.4	-20.188	-13.752	-14.33	-13.047	-6.7156	-9.797	-14.666	-8.6584	-13.8	-16.856	-14.793	-10.95	-14.254	-9.3543	-17.172	-9.6958	-12.197
-15.985	-9.0617	-17.434	-14.327	-10.379	-10.105	-4.5933	-8.5379	-11.318	-8.7198	-14.343	-11.345	-15.624	-15.019	-10.595	-7.7035	-8.5347	-3.3029	-17.403	-15.79	-16.952	-17.178	-6.4468	-5.6323	-12.939	-13.073	-14.199	-10.825	-10.547	-14.674	-13.364	-8.7334	-10.315	-6.3226	-11.158	-10.452	-11.677	-11.187	-12.162	-13.296	-10.281	-12.939	-14.493	-14.011	-14.798	-7.8855	-9.2536	-14.907	-10.678	-4.6149
-14.907	-6.1439	-5.135	-10.164	-15.624	-17.32	-11.872	-11.882	-17.496	-6.9132	-14.681	-17.523	-15.012	-16.947	-11.681	-13.222	-12.877	-8.9778	-23.063	-13.106	-14.01	-15.542	-15.616	-8.2048	-14.732	-14.019	-19.047	-19.863	-16.228	-9.7326	-8.576	-17.66	-8.6256	-9.6534	-10.747	-13.588	-14.184	-5.5048	-15.946	-11.879	-18.447	-10.126	-12.193	-17.627	-17.187	-15.473	-12.538	-9.6161	-9.5809	-16.794
-1.3406	1.196	-5.1229	-0.21587	7.9644	2.3575	-0.96544	2.047	-1.2641	-5.2596	-2.0966	4.9179	1.339	1.8319	-0.73242	0.90779	-4.1892	2.7462	1.3087	-0.076197	-2.084	2.6736	4.7711	1.8731	3.1798	2.2581	3.4004	2.2816	1.4346	0.91418	-0.8312	4.9681	-0.18923	-8.4864	0.16751	-1.8967	-1.4902	8.434	1.4662	-4.457	-0.90874	0.65791	2.9115	3.8767	-0.13988	0.032904	2.2224	0.7631	-3.736	-5.5166
-14.639	-8.8248	-15.504	-9.7579	-16.182	-18.632	-14.072	-18.583	-17.723	-8.6895	-6.3441	-18.328	-11.954	-15.246	-14.74	-19.845	-15.17	-11.715	-9.3944	-10.596	-13.384	-18.053	-6.7798	-9.3084	-9.5582	-15.446	-14.506	-19.85	-13.31	-16.051	-11.968	-18.146	-17.676	-13.489	-12.648	-16.97	-11.454	-14.035	-13.526	-17.353	-14.038	-12.539	-17.355	-19.89	-16.022	-18.849	-13.947	-13.34	-19.628	-18.952
-2.7402	-0.13617	-5.6761	-0.9895	-6.6327	-2.5792	-5.2086	-9.2607	-3.8722	-6.4838	-4.6544	-7.5189	-5.0567	-9.0795	-8.3081	-10.469	-8.3258	-8.3123	-8.4461	-5.6756	-3.4248	-4.6976	-2.73	-4.9273	-5.8043	-3.0904	-5.8114	-10.038	-7.3747	-3.1018	-8.236	-9.9372	-9.4723	-8.5592	-6.7561	-2.1865	-5.6727	-6.0073	-4.2919	-7.527	-12.934	-7.8348	-5.2654	0.8896	-2.5656	0.10761	-6.0366	-4.7811	-6.6705	-11.166
-14.76	-20.013	-7.0985	-5.3862	-14.32	-13.502	-14.067	-15.186	-14.628	-10.268	-9.4603	-15.667	-17.375	-12.903	-14.219	-6.9755	-15.09	-14.394	-17.966	-9.2457	-17.379	-11.595	-15.904	-14.522	-12.464	-14.018	-11.417	-16.177	-11.512	-16.776	-13.402	-8.7327	-8.512	-14.495	-16.864	-9.515	-14.039	-12.341	-10.858	-16.288	-18.022	-13.557	-15.877	-7.7173	-17.584	-14.557	-20.594	-17.314	-11.969	-13.092
-5.6839	-11.744	-9.1185	-1.6809	-3.778	-4.796	1.4827	-9.7287	-8.875	-3.3305	-1.7759	-7.5366	-6.1377	-10.273	-8.7143	-15.685	-5.769	-5.7695	-7.0822	-8.7807	-7.9874	-5.5228	-5.1154	-13.199	-6.3676	-8.7806	-4.0946	-7.9656	-12.637	-12.237	-3.0325	-14.309	-10.431	-0.73724	-7.3782	-6.5745	-5.7205	-5.6891	-16.284	-7.0347	-9.8044	-9.5192	-7.6457	-11.437	-7.3167	-5.9815	-7.4342	-16.591	-3.2981	-2.6127
-10.212	-6.4461	-3.9386	-1.6063	-3.0696	-5.9653	2.2306	0.49012	-3.7771	-0.13219	-7.4962	-7.5343	-5.1332	-3.1087	3.0345	2.1364	-8.7884	-2.7152	-5.427	-2.5378	-6.5748	-6.9782	-6.887	-3.2959	-3.4893	-6.5174	-6.9248	-6.171	-8.7462	-3.9456	-2.7814	-8.0375	-7.6589	-2.3394	-5.439	-6.5347	-1.5065	-3.6726	0.14167	-13.639	-4.4778	-4.1868	-8.4274	-3.0077	-7.0185	-5.4149	-3.6655	-8.2343	-4.5723	-6.0572
8.4295	6.8132	6.1561	8.3334	14.618	9.3125	13.54	3.5329	7.7087	1.2679	9.995	6.1476	13.243	10.375	7.4815	13.903	15.578	6.8721	14.77	4.6492	13.489	11.432	3.5166	7.2784	1.4494	2.4085	4.8942	11.821	8.2927	11.801	7.625	14.424	5.9969	7.074	11.458	8.71	8.8486	10.692	6.0973	8.0871	0.70886	10.08	6.1942	3.699	12.726	8.0067	9.4206	11.13	6.6399	6.1413
-4.7579	-3.3331	-3.5415	-8.5077	-10.421	-10.342	-5.8232	-13.863	-8.2117	-2.7818	-13.406	-7.8573	-4.1482	-6.3381	-8.0113	-3.6325	0.43334	-9.038	-0.87063	-6.2058	-6.1246	-8.3777	-1.666	-5.5673	-8.7721	-5.763	-8.4038	-8.0028	-0.26085	-1.1339	-2.9855	-6.7248	-8.9085	-2.9519	-6.4424	-5.0139	-7.9529	-4.5904	-5.0377	-7.1472	0.14445	-4.237	-10.29	-10.979	-6.5398	-10.558	-2.397	-2.7131	-5.9819	-9.8649
-16.211	-15.135	-12.025	-7.5339	-7.5033	-10.134	-12.775	-10.389	-11.204	-17.954	-8.1484	-6.6408	-9.9853	-14.989	-11.179	-5.3573	-14.729	-11.434	-7.8364	-15.282	-9.0795	-13.682	-13.529	-10.138	-13.996	-13.16	-10.695	-4.6552	-5.3985	-12.038	-9.6719	-12.257	-10.636	-11.247	-19.235	-11.685	-10.706	-13.389	-12.046	-17.194	-15.996	-18.099	-9.4129	-9.3898	-6.7953	-3.5975	-9.1309	-16.108	-11.396	-9.0232
-22.541	-25.826	-28.035	-22.748	-20.096	-23.706	-14.639	-17.401	-11.834	-19.258	-17.803	-13.518	-19.418	-21.463	-19.559	-19.31	-18.04	-25.495	-22.785	-22.116	-23.589	-14.04	-22.605	-23.965	-21.021	-18.446	-15.22	-17.922	-12.959	-22.161	-21.931	-19.141	-25.962	-16.155	-25.965	-24.582	-21.49	-18.075	-16.972	-20.109	-17.108	-22.404	-22.849	-20.108	-14.285	-26.39	-20.049	-23.652	-11.334	-20.683
-3.6628	-1.6884	-5.0085	-0.49282	0.76143	-4.8395	0.46373	-5.7902	-2.2343	-3.0424	0.035698	-2.1301	-1.9384	0.74907	-1.9464	0.73755	-3.0287	-11.692	-5.564	-7.1638	-1.915	0.19037	0.65249	-5.7938	-3.0674	-0.96204	-0.8577	-4.2059	-2.1678	-3.1238	-0.80418	-6.105	2.5197	-7.5215	-4.3793	-1.7024	-0.33847	0.58723	0.19275	-5.5884	0.0050708	-7.2005	-2.9143	4.4919	0.49129	-4.1997	-7.3592	-1.7102	-2.5817	-8.008
-6.1185	-3.7295	-2.227	1.2132	2.4682	5.5461	1.9518	1.7362	0.14614	-4.2285	0.96671	-3.4778	-0.24247	1.1835	-1.0272	0.59555	6.9852	1.7248	4.9466	8.4342	-3.7985	0.39952	2.5937	-3.6961	-0.45717	4.6082	-2.5105	-0.6378	-3.3653	5.4717	-2.3989	-5.5263	1.1544	-1.1456	1.3953	-0.7821	0.2186	1.2799	5.6147	-0.47677	3.6047	3.005	-0.82835	-1.3392	-2.045	-4.567	-3.9461	-7.3434	-2.5602	-4.9457
-15.906	-12.403	-9.9115	-7.6976	-9.3612	-4.2337	-4.2969	-4.5828	-10.396	-11.33	-6.4291	-12.395	-5.3014	-8.583	-9.17	-13.333	-7.223	-13.291	-7.8423	-4.9576	-10.429	-6.9466	-11.241	-7.9078	-8.1805	-11.413	-9.255	-14.688	-11.033	-5.2505	-0.92415	-7.6149	-6.4619	-6.3973	-10.697	-9.3188	-4.0364	-11.782	-16.197	-11.464	-14.311	-13.219	-9.0773	-7.0233	-10.358	0.0061758	-9.8773	-7.0193	-6.8904	-7.8231
-9.3062	-7.8774	-2.0739	-7.3434	-18.276	-11.588	-17.034	-9.0369	-8.5483	-13.054	-10.581	-13.879	-9.4017	-7.1268	-4.3038	-16.371	-12.395	-9.0068	-12.617	-13.101	-12.587	-14.283	-13.917	-8.9867	-9.5101	-7.4082	-6.1239	-8.9482	1.8858	-10.869	-14.989	-12.32	-7.3966	-12.414	-9.181	-13.394	-14.665	-6.9516	-10.507	-4.7624	-11.456	-14.967	-9.2317	-8.7289	-7.3771	-12.94	-15.612	-7.2205	-14.835	-6.7876
-2.6933	-4.5891	-7.461	-1.4598	-0.94296	1.5235	-5.6256	-0.65937	-1.5124	-1.9082	-3.6643	-7.2635	-0.94314	3.4951	0.32128	-1.3622	-5.3881	-5.4136	-1.8755	-0.0043976	1.8767	0.82177	-4.9018	1.1498	-1.6687	-8.0692	-10.218	0.039312	0.61592	-1.3662	5.9832	0.24372	-1.9637	-10.947	-5.8973	-2.6629	-1.6094	-0.93426	-2.5418	-1.063	-2.6302	0.036599	-0.66208	2.2871	-1.5574	-6.6606	1.6626	-0.86272	-0.89103	-9.0519
3.5391	-0.15303	-3.275	4.2427	3.4906	0.06709	-2.6522	-5.0445	2.5787	-0.20765	0.50003	3.0948	-1.0159	6.2682	-1.5978	-0.31248	-1.839	-2.1919	0.11765	-0.97224	3.2918	1.7778	2.0039	-1.5706	-0.34299	4.1861	1.7697	-3.9629	1.9163	-0.44404	0.57208	1.5874	2.2071	-1.9664	-0.79547	2.2463	1.1566	6.6062	-0.11288	0.75479	-0.63739	-1.4805	-1.7644	-5.202	-2.1485	6.0791	1.2435	-1.6455	-0.98368	-5.3845
-16.166	-7.9123	-16.165	-12.31	-12.233	-16.524	-12.649	-11.02	-10.632	-14.309	-8.6917	-12.347	-17.437	-8.4567	-7.9539	-12.747	-10.232	-11.606	-8.9478	-13.11	-10.371	-17.67	-18.915	-13.42	-9.4456	-11.753	-10.518	-7.9876	-10.227	-13.101	-13.575	-17.791	-15.735	-13.61	-14.263	-8.356	-6.1632	-13.304	-13.826	-12.763	-12.496	-10.186	-10.543	-13.455	-8.6702	-15.99	-15.53	-19.636	-12.014	-14.475
7.6414	7.2796	13.026	-0.038046	15.537	2.7907	4.711	1.4896	5.6034	3.2764	6.6746	6.5364	4.0779	8.8683	6.1698	4.8493	1.5583	13.161	7.7374	17.977	4.4647	-0.16311	6.413	6.273	6.1683	7.6577	12.483	7.9793	-1.0545	0.23278	2.017	11.64	6.4951	6.4953	7.0344	7.1429	5.2921	5.254	9.4504	4.2877	5.1929	3.8533	4.7385	-0.8651	9.4639	5.3688	6.6301	8.4293	1.9751	3.9557
-9.3957	-8.1682	-8.2682	-7.3111	-16.677	-19.078	-5.999	-15.985	-17.392	-10.657	-16.748	-3.7953	-7.8123	-15.389	-11.247	-12.806	-11.916	-17.917	-7.5451	-8.7393	-11.14	-7.3386	-12.161	-11.595	-9.6422	-11.559	-10.91	-11.6	-11.941	-13.457	-4.6198	-14.297	-11.47	-10.236	-13.277	-9.4399	-12.918	-13.854	-12.671	-13.109	-9.0803	-11.044	-14.833	-14.004	-6.3763	-12.592	-3.1553	-6.4526	-12.531	-14.4
-6.2994	-12.796	-16.254	-15.893	-6.9935	-8.5968	-2.7222	-7.8443	-11.852	-6.1275	-11.476	-16.706	-12.514	-6.282	-11.256	-10.921	-8.112	-12.758	-7.0231	-11.239	-8.4053	-6.1649	-5.9253	-4.2208	-16.044	-16.131	-9.5463	-1.6093	-20.948	-3.7924	-10.907	-8.5359	-12.579	-5.4082	-10.017	-12.195	-6.8985	1.0609	-10.064	-4.2901	-2.6021	-6.4701	-20.185	-12.635	-11.271	-11.176	-11.635	-3.7742	-5.7887	-6.2
-0.11084	0.16222	-1.2236	-5.4582	2.1165	-2.8713	-2.6366	5.3363	-4.4656	-3.7127	-4.309	-1.2327	-0.23114	-1.6821	-8.196	0.039588	-2.5097	-5.773	0.79278	6.3016	2.4662	3.7783	-5.5207	-0.82116	-7.9643	-6.7485	6.4722	-5.6672	0.31276	-6.4187	0.42113	-1.8629	-4.3802	-3.319	2.6461	1.7583	-0.49746	0.76381	0.78749	-0.56573	-0.76459	-0.51528	-0.098779	-2.6556	3.7151	4.1795	-7.4421	6.2025	0.7092	-2.7042
2.5119	-5.2847	1.52	0.55074	1.6367	5.5738	-0.41749	-1.7263	4.3993	-0.61194	-4.894	2.5907	-1.1015	-1.7433	-2.3418	3.3326	3.3904	3.4317	1.3534	-2.364	1.2508	-1.9283	5.4928	4.3552	0.28025	0.32363	1.2552	3.3364	2.4921	3.1303	-2.6537	-0.69746	2.3048	4.6116	1.0784	-4.1923	-4.5838	0.77496	-6.3457	4.6117	-5.2204	-1.4549	-1.9884	0.39679	0.5115	5.9851	1.9367	6.3278	-0.20293	-1.499
-2.5172	-14.077	-4.8589	-3.6329	-4.8427	-8.6795	-9.0589	-7.5503	-10.84	-15.059	-16.086	-8.3911	-14.947	-10.353	-0.91877	-7.6388	-8.6453	-13.609	-11.84	-7.6468	-3.7213	-9.7477	-9.8456	-13.676	-7.7864	-10.279	-10.138	-11.85	-6.022	-3.8665	-5.4719	-11.884	-6.7954	-7.2882	-4.3831	-10.597	-8.6684	-13.329	-11.436	-5.5999	-11.284	-7.0849	-13.177	-9.0837	-4.5738	-4.6961	-9.9373	-11.227	-15.518	-14.488
-18.432	-17.813	-17.536	-19.159	-21.802	-14.459	-16.561	-10.274	-16.605	-13.042	-8.9914	-11.967	-13.441	-11.538	-17.291	-15.353	-12.918	-19.714	-14.442	-12.482	-13.523	-15.507	-18.239	-16.297	-14.436	-17.019	-19.991	-12.41	-19.141	-19.029	-19.594	-15.66	-14.252	-8.8374	-15.179	-11.311	-19.873	-17.594	-12.422	-22.482	-9.4443	-13.109	-16.604	-19.555	-18.611	-10.109	-17.001	-15.224	-16.338	-15.941
-0.14838	-6.073	0.69561	1.3753	-2.1593	1.9659	-8.4544	3.8603	-2.8716	-8.7529	-8.2478	-7.7536	-0.27975	-1.3724	-3.9394	-2.5445	-2.503	-0.098837	-3.103	-0.42463	-0.94687	-0.068735	-6.4841	-4.7452	-0.45424	-2.9783	2.1848	-2.2724	-3.0838	-2.4523	-1.5643	-4.2294	-4.7995	-2.4352	-1.9547	-5.4994	-8.7671	-1.9739	-5.0624	1.1793	-2.9714	0.46834	-0.91041	-8.7142	-1.4243	1.1847	0.57615	-2.5669	0.26171	-0.33981
-25.122	-22.484	-21.189	-16.568	-24.893	-21.193	-21.609	-26.177	-22.075	-16.57	-17.078	-23.675	-20.635	-25.591	-22.918	-21.66	-29.052	-21.254	-19.885	-17.338	-19.805	-19.035	-24.28	-21.646	-26.16	-19.077	-33.004	-18.44	-18.932	-24.597	-24.85	-21.652	-17.268	-24.976	-25.27	-23.725	-24.048	-17.473	-20.277	-25.409	-21.08	-23.386	-23.51	-23.92	-20.323	-26.888	-21.845	-20.964	-18.792	-15.898
-1.4741	3.2033	1.013	0.17245	-2.4206	-3.6663	-6.058	-2.1311	-0.74818	-2.1908	2.4612	0.79004	1.4594	2.7204	-2.8974	-9.0552	-2.5391	-5.5404	-8.9951	-1.7709	-2.0739	-6.7111	2.5407	-9.2963	-3.6124	6.8657	-4.8547	-5.5813	-4.5561	-4.9297	-2.0567	1.6492	-1.8624	-1.3561	-1.3873	0.46033	-6.3292	-5.9896	-9.4601	1.2252	0.86274	-3.4639	2.6761	-2.1028	0.21668	0.8152	2.0558	-6.5824	1.3529	1.0735
5.4986	6.5514	6.5678	11.755	9.4563	12.138	2.393	7.03	11.523	9.0423	11.235	10.859	14.209	10.183	8.94	6.3477	16.082	19.83	8.1746	12.445	9.8833	3.8712	6.7043	12.145	13.117	14.03	8.9413	12.491	11.334	10.789	11.1	19.441	12.161	10.625	5.0509	8.5481	10.902	6.91	13.249	16.483	17.255	11.973	8.3807	4.3232	9.8457	8.2516	8.0175	8.125	16.339	13.078
-19.322	-19.183	-14.624	-20.341	-20.74	-23.619	-19.614	-18.839	-17.476	-16.991	-18.504	-16.07	-27.161	-20.63	-19.586	-25.651	-19.772	-18.592	-20.07	-18.769	-20.174	-22.63	-12.985	-22.112	-20.098	-23.187	-17.472	-19.807	-20.907	-25.331	-20.557	-23.672	-20.198	-28.096	-12.048	-22.644	-22.968	-24.645	-19.921	-25.281	-24.622	-21.256	-25.506	-19.865	-22.899	-19.444	-17.128	-17.628	-19.158	-26.136
1.7237	1.2479	-5.4652	3.737	2.7833	-1.0281	3.7827	-2.8062	-0.27963	-4.0785	1.3613	-1.2984	-3.4536	-8.9931	-1.7642	0.48725	1.8072	5.3739	4.241	-0.40617	2.3736	-3.8042	2.3752	9.6477	-3.3525	2.9499	2.129	4.0373	1.451	4.2636	-6.1645	3.4612	1.9306	3.2652	2.198	-0.97289	3.1403	1.9712	7.0211	1.0825	1.661	-0.030438	-4.5177	-2.1868	0.0074639	-3.3898	1.8587	-0.55937	2.0429	8.3914
1.9951	-5.7583	-3.0421	0.86133	-0.5711	-1.1286	4.1152	-7.9382	0.98938	-2.728	0.14746	-0.91476	-2.0996	-2.9274	-1.2236	0.38889	0.22358	-0.42693	4.5031	2.9896	-2.9369	-3.0183	-0.9733	1.1602	-5.109	1.3845	0.60785	-3.0122	-0.71514	-6.0942	-4.0985	0.15458	-3.1698	0.27307	-3.5418	-3.6612	-0.37424	-6.6733	2.6616	-1.417	3.6311	-3.0148	2.2526	-1.9457	-5.5877	1.5509	-1.2485	1.8926	-2.2681	-2.6451
9.2454	13.885	7.8999	8.0194	2.9647	5.2483	0.70908	7.3173	5.569	7.343	8.0347	12.958	8.2234	5.7941	16.858	9.5733	7.194	14.662	8.0083	6.495	4.7178	7.8008	16.119	5.7653	7.1015	8.631	13.268	8.9831	6.7812	3.768	2.5101	10.347	8.2812	9.4921	11.02	12.58	7.6174	13.378	6.939	7.93	4.4035	9.5702	16.132	10.323	9.9012	9.3636	14.423	10.921	8.4673	7.0111
-10.032	-14.193	-14.901	-11.666	-8.8881	-12.155	-14.237	-9.9642	-9.6719	-5.5939	-11.456	-8.5925	-14.877	-13.881	-8.5541	-9.7205	-10.39	-15.141	-15.951	-11.278	-12.852	-19.587	-20.43	-13.793	-12.405	-10.854	-14.636	-15.256	-15.816	-19.008	-16.925	-12.82	-13.609	-12.27	-10.855	-12.695	-16.109	-10.537	-18.046	-16.077	-13.39	-14.57	-20.116	-12.755	-6.2272	-11.373	-22.63	-15.725	-5.1117	-13.013
2.655	-1.1772	-4.1909	-2.1418	4.9041	1.8841	-6.6669	3.5406	6.0164	-4.4757	1.1598	-2.7017	0.095317	1.605	2.0622	-1.0548	1.3497	-0.76343	1.0071	5.2289	-2.3811	4.4064	-7.9152	-2.7858	-5.465	-2.308	1.8359	4.5465	3.0698	2.7232	4.1303	5.7355	-2.7794	1.7053	0.98702	-2.3364	7.3077	1.8579	-3.6252	-0.81935	6.6353	1.3853	-2.9176	-1.1709	3.6478	2.0638	1.7912	-0.17574	4.9847	0.06069
-6.4799	-5.4939	-6.872	-4.3292	-3.1158	-7.3759	-2.034	-4.3989	-6.9748	-2.6465	-0.60858	-4.9082	1.3506	-1.6274	-2.7251	-11.007	-1.1358	-4.206	-6.4238	-1.0876	-12.252	-2.996	-0.14542	-2.337	0.38549	-0.71343	-0.45364	-5.4069	-4.2776	-0.3494	-5.7209	-1.6758	1.142	-0.15727	-2.4383	0.49832	3.2842	-4.76	2.0328	7.9311	-1.696	-7.189	-4.9199	0.84186	-5.5451	-6.4011	-4.7351	-2.5778	2.1168	-1.1737
-18.44	-14.089	-7.2299	-5.5268	-5.0148	-9.7998	-13.612	-13.82	-8.6965	-9.7515	-11.475	-11.508	-8.9745	-11.283	-10.476	-15.792	-7.8107	-16.743	-7.7173	-14.798	-10.759	-15.206	-16.691	-12.523	-15.364	-16.963	-7.8808	-18.053	-14.362	-13.342	-10.205	-4.4155	-3.0981	-15.211	-12.469	-14.281	-3.7184	-9.4815	-14.761	-10.599	-14.289	-0.34041	-6.3868	-6.2056	-10.008	-7.8235	-8.2393	-8.2589	-14.63	-10.771
-9.6116	-2.4235	-7.0374	-2.7599	-8.8265	-8.9596	-3.2786	-12.963	-5.765	-5.1	-4.0325	-7.9492	-5.6783	-4.9757	-9.7434	-5.1568	-0.44857	-7.6356	-6.9558	-9.903	-3.5473	-7.7304	-8.3682	-11.138	-4.909	-10.401	-1.3915	-2.7329	-8.4056	-7.3298	0.87544	-3.5306	-2.6881	-9.3072	-1.94	-12.99	-10.914	-6.4947	-4.1115	-7.9087	-0.67439	-8.2809	-6.4531	-2.6238	-12.821	-11.284	-2.8788	0.56719	-14.011	-5.6103
9.7695	10.921	11.511	14.464	10.124	7.8268	8.8248	12.409	5.3287	9.5387	7.4146	13.727	11.329	10.828	8.8307	9.536	10.054	7.6278	6.5787	12.344	0.66883	7.69	15.371	12.997	8.0647	10.316	10.415	7.0326	16.252	5.0078	14.561	6.8297	9.6081	19.44	12.935	8.1545	4.8243	5.4052	8.5846	7.5686	14.102	2.6538	7.1412	9.4905	6.5962	11.034	9.7687	4.2376	13.972	7.5599
0.28082	-2.669	3.4426	-1.6403	6.778	-3.2973	-0.71326	5.0313	2.1639	-5.5946	4.2766	-0.93092	0.38391	0.18663	5.1257	-4.703	-2.5904	0.18688	-1.6112	2.2652	-1.3829	-0.13618	0.84347	-0.34151	5.8237	-3.2404	2.6354	-1.9846	-5.9134	2.9176	2.3658	-1.7238	-1.1099	4.0402	4.1814	-4.5647	5.6184	0.3694	1.7759	1.9884	-5.3271	-1.3242	-0.73333	-1.9348	2.0492	3.0972	4.5516	3.411	-4.3161	-3.0905
0.65878	-4.4435	-0.2209	-5.2432	-1.8798	-2.4499	0.36373	-5.6367	-7.8481	-7.2879	-1.193	-8.9753	-5.5922	-11.88	2.0738	5.3779	-7.4467	-2.9404	-5.9662	-4.5812	-1.1911	-7.2822	-12.622	-7.61	4.4219	-3.1396	-4.0316	-9.3111	-4.8239	-3.8268	-1.1738	-1.4618	-9.7495	-7.2832	-8.9203	-1.7048	-6.6955	-3.5525	-8.64	-5.9997	-6.3417	-10.339	-0.68255	-0.77397	-3.0726	-2.3617	1.2309	-4.675	-12.474	-3.0629
-17.924	-8.727	-15.722	-11.321	-11.653	-6.434	-11.809	-11.935	-16.394	-13.619	-6.6584	-1.5129	-16.584	-10.989	-10.823	-17.97	-13.479	-9.0231	-7.996	-9.4899	-12.147	-14.841	-13.195	-15.313	-18.176	-11.969	-14.874	-6.0649	-8.0008	-5.8497	-11.584	-10.735	-12.75	-16.656	-10.653	-12.638	-8.0164	-13.716	-6.1882	-15.361	-18.475	-10.084	-9.0136	-8.5079	-13.575	-11.484	-6.9564	-11.819	-9.7858	-6.5991
-13.458	1.5699	2.4812	-2.0841	-2.9918	7.6349	-2.2724	1.4932	4.5949	-2.1649	5.1886	-4.5273	-4.3967	-1.2233	-1.7573	-3.3928	-0.6684	1.5263	5.7474	4.6945	-4.0954	0.59155	3.1537	-3.1819	-1.5474	-4.9209	-3.0725	-3.0833	9.4036	3.4356	0.2132	-0.50288	-1.0764	-1.9394	-1.0117	-5.5633	-4.1791	1.3534	0.76686	-2.3029	-0.70185	3.9155	-2.1562	-0.4961	-0.3227	-0.59462	1.9773	-9.7636	4.2508	0.58255
5.6384	9.1336	9.233	11.582	13.287	11.052	7.3242	12.307	8.2944	8.9119	9.3403	11.508	5.9528	15.784	17.928	8.1014	4.7442	11.427	14.444	11.433	9.2866	6.5491	9.3188	2.7444	15.872	4.6852	9.4936	17.375	13.552	12.487	-1.3351	8.0105	8.4951	4.0569	11.159	11.853	14.538	4.7932	13.22	9.9947	10.254	0.3348	13.976	9.8421	7.2589	10.614	16.618	11.825	9.3506	2.6879
-1.5235	-1.7292	-1.6951	-5.5095	-3.6215	-1.6763	-4.6368	6.6701	4.2005	-7.5281	-1.8658	-0.6478	-0.67678	-0.15268	-4.8266	-5.85	-7.2676	-3.4495	5.6823	-0.55417	4.8328	-3.0471	-6.7182	-2.3489	-4.2568	-2.4991	-3.4742	-3.1036	1.8184	-9.7503	-4.0235	0.15667	-4.2105	-4.9534	-3.73	-2.2825	-1.9113	-5.2109	-6.7968	-0.55556	-8.1746	1.8616	1.3714	4.1559	-1.7995	0.4071	-1.3098	4.8833	2.2709	0.86335
-2.0297	-6.068	-1.2049	-5.2642	-10.16	-6.137	-8.8023	1.0364	3.3322	-6.1362	1.7841	-2.7884	-2.9257	-0.56134	0.2216	-5.8479	1.1952	3.985	-4.6938	0.52801	-1.8608	-2.4001	7.6142	3.4172	-4.9117	-2.8945	-4.9847	-6.2344	-0.78996	-2.1713	-7.1696	-1.6614	-0.92639	-3.3108	0.18671	-4.8144	3.3344	-2.6419	1.63	-2.7581	0.17783	-6.8263	1.4663	0.73797	-1.6733	0.18375	-2.8903	-2.2238	-3.2876	-3.5635
0.678	-3.0025	1.3238	-2.8195	3.8288	0.95616	0.9441	1.2579	2.1949	-0.92619	4.5527	-3.0346	-3.1203	0.67553	-6.8975	0.14616	-2.1637	5.6452	-1.3753	0.11554	-3.2116	2.5591	2.0802	0.394	-4.6556	1.5107	-2.3539	2.7373	-1.0698	-2.6778	-3.6925	3.7534	0.48607	-3.0165	2.3325	-3.8218	-4.5107	-3.175	-5.1849	-1.5953	-2.8969	-2.1024	-0.63972	-4.8501	-6.2504	-2.2069	-3.31	-1.7196	-2.0915	3.7919
-13.446	-13.461	-10.105	-18.816	-12.238	-11.596	-8.3707	-8.9501	-5.8046	-9.9953	-13.321	-11.881	-12.368	-13.812	-5.5914	-8.5628	-15.29	-5.5696	-11.699	-7.6469	-8.4002	-3.0765	-9.6481	-15.959	-10.402	-5.4779	-8.8208	-8.4076	-7.1273	-3.3278	-8.2868	-11.512	-4.9747	-14.279	-13.934	-10.588	-7.9269	-9.5664	-18.113	-8.6669	-7.8222	-10.827	-10.124	-12.94	-17.271	-7.7288	-12.128	-13.139	-6.9398	-11.031
-6.3785	-9.7827	-4.0646	-4.8521	-11.067	-10.436	-8.9576	-17.235	-13.376	-8.2223	-10.217	-11.699	-12.381	-11.792	-0.6262	-13.072	-14.625	-11.824	-10.948	-8.4572	-18.2	-11.176	-14.146	-16.039	-7.2361	-9.8692	-16.203	-6.1032	-16.561	-11.423	-11.031	-16.44	-4.645	-11.829	-9.2081	-7.4427	-10.74	-12.653	-11.205	-5.158	-20.319	-10.139	-17.643	-10.904	-11.19	-12.677	-8.9793	-19.254	-7.3311	-10.496
-14.327	-16.403	-18.834	-17.366	-13.545	-12.76	-7.2326	-11.889	-13.835	-11.715	-9.92	-13.471	-15.827	-13.298	-13.251	-16.637	-10.811	-11.684	-12.542	-5.7048	-12.626	-9.6535	-14.81	-12.09	-13.878	-14.085	-9.5464	-9.2976	-19.253	-16.475	-11.575	-14.625	-13.794	-14.785	-11.666	-8.5078	-10.322	-17.128	-15.737	-9.9814	-14.428	-14.895	-4.9488	-14.793	-9.8577	-12.28	-12.28	-8.6687	-12.877	-11.534
-6.8788	-14.743	-9.4437	-20.75	-8.2928	-10.458	-15.162	-16.174	-7.6913	-12.015	-14.384	-12.541	-15.829	-9.1988	-19.637	-7.3059	-10.487	-13.007	-12.606	-11.958	-16.113	-10.412	-11.459	-17.074	-15.162	-6.2825	-15.186	-17.594	-11.975	-11.479	-10.571	-15.874	-21.329	-20.006	-11.414	-15.517	-23.621	-14.261	-20.401	-10.956	-15.748	-13.207	-13.081	-14.044	-10.895	-11.498	-9.826	-13.495	-19.408	-10.618
-19.849	-25.989	-23.191	-18.43	-19.252	-21.554	-23.697	-19.449	-23.38	-27.455	-26.17	-17.174	-19.395	-23.793	-17.962	-27.776	-25.839	-22.522	-24.544	-25.521	-19.032	-24.32	-22.991	-19.835	-27.895	-25.137	-26.028	-24.766	-20.974	-20.856	-22.321	-21.826	-24.251	-22.076	-23.536	-24.866	-21.5	-27.735	-22.183	-24.329	-25.111	-21.692	-24.76	-24.658	-26.185	-23.121	-24.866	-25.655	-20.917	-26.442
-0.032084	-0.41961	-6.0597	2.7167	-5.861	3.5798	-1.1502	-10.723	-2.5038	-4.7147	2.2465	-1.2833	-1.8304	-1.0463	-12.338	4.2458	-3.4381	-3.8393	-7.5759	3.6458	2.4259	5.5957	-1.4126	6.8008	-4.9333	-10.54	-3.3805	-3.3177	-3.7677	1.9431	-0.57893	-0.61587	-4.053	2.6182	0.88526	-1.8573	-3.224	-2.5245	-5.1071	-3.7191	-7.5215	-5.6039	-0.0018153	2.4379	4.5472	-4.56	-2.3692	3.6159	-1.161	-7.3089
6.1558	4.4104	0.2356	-4.771	-4.3333	4.8565	-2.0989	-0.83834	-4.1633	-1.2464	3.7338	-0.34361	0.25609	2.9089	-0.80199	3.0731	0.87766	0.32454	2.5672	5.2562	-2.8832	-3.2509	-0.37742	2.6963	6.9123	-0.43401	-2.147	0.92006	-1.2807	4.7668	6.1477	-0.23044	-11.663	4.3109	-1.8985	6.6214	-4.7658	2.3833	-1.5727	0.60285	-5.4918	-0.035945	6.1298	3.141	-3.5555	3.8331	1.9736	3.704	-0.15756	4.8644
-0.9186	0.72791	-3.1839	-2.0521	-5.4899	-1.3019	-3.8668	1.4612	-1.3261	-8.3613	-1.2395	1.098	-2.1669	-1.4053	0.50894	-4.4471	1.0676	7.1148	-0.12692	-5.8674	3.9277	-1.6837	2.4574	2.7127	-4.9143	0.024722	4.2918	-1.5311	-0.09828	2.2749	0.48205	-7.9959	2.6156	2.1063	1.6344	-2.8708	-2.7136	-7.0822	1.6169	-2.2229	-1.5993	0.022031	-2.0761	1.6316	0.43763	2.309	-4.9282	-7.2884	-2.9346	-8.0688
4.0308	4.2539	10.369	12.747	7.2887	11.846	4.7763	11.751	9.9272	4.8351	6.8916	6.7713	2.8402	-0.3315	2.2422	10.092	3.5744	13.554	9.5326	7.9657	14.128	7.2438	6.6755	0.087523	8.0516	5.9716	9.725	4.4098	13.057	7.6296	3.6762	4.0444	4.6201	8.5179	6.5005	3.7962	5.451	0.79588	8.2989	6.0589	3.9051	7.9919	7.2731	-0.40844	13.543	8.2826	9.4789	9.3469	0.48643	15.012
0.46505	-1.9439	-4.43	-5.7454	7.0884	-4.8056	3.8201	-0.3543	0.15306	0.29027	2.4018	-1.371	-3.8617	5.8562	-3.1941	4.6177	4.2213	-0.63963	-3.4513	4.4662	1.3736	-3.0856	2.9266	-1.4283	-5.5186	-3.3795	6.2959	2.4866	2.4704	-3.1082	1.574	1.6878	-1.9835	3.0103	2.0118	3.3173	-2.7677	0.17143	2.346	1.5047	4.3153	-0.96038	-1.8002	3.5226	-4.8497	-7.9016	-2.9815	-3.8626	2.273	-0.79654
-0.28809	-2.5884	3.6168	1.2886	2.061	-4.55	4.5774	1.5902	-0.35607	4.1104	1.0237	8.0861	-4.4589	-0.29868	1.577	-2.6926	-0.74162	-7.3784	3.9511	-7.8938	1.3646	-4.3235	-3.8221	3.6519	0.12766	-6.0821	-2.0335	-2.4479	3.979	-3.9707	-1.4003	7.4624	-3.6504	7.3514	1.3342	3.5098	3.279	2.219	0.23226	2.6396	-1.7565	-0.15919	1.1126	3.4817	3.0549	-4.5212	1.1453	-3.724	1.5628	7.5697
1.5131	-1.717	-3.2224	0.18894	-0.76124	-5.7861	4.1843	6.6328	1.2258	2.6979	0.081398	-3.0996	5.2046	1.7154	0.75747	4.2772	0.7251	-0.626	-1.2213	-1.4789	2.38	-4.8727	-1.0505	-3.6019	3.3468	3.6806	2.8775	-8.4533	-6.8896	2.9546	-5.4261	0.76729	3.1769	-1.2661	0.30137	-6.0877	9.1391	-4.8396	0.83863	-10.265	0.97425	1.5984	5.0897	-1.8497	-8.2039	-1.4052	10.303	4.2131	-0.52539	-1.756
5.0342	-0.12331	1.3655	-1.066	6.3853	3.6777	0.84952	-1.6963	3.0387	-0.30632	1.4024	6.1633	3.994	-4.3821	2.8305	3.5425	7.1739	-0.28933	-3.1404	0.77327	2.4184	-1.8722	3.2274	2.7856	2.125	-3.65	1.5062	-3.8438	-4.0628	5.179	-1.9967	0.26097	-0.35528	3.6717	-3.9875	-5.6635	4.2974	0.90084	2.4541	8.6482	9.9893	0.92147	-0.6442	-1.7132	5.349	5.047	3.1127	6.5392	2.2734	-0.6276
-4.4588	1.428	-1.11	-6.3039	-1.3991	-5.8006	-4.0839	-2.6898	-2.0289	2.1763	2.0305	-0.1212	-6.0649	-0.22928	4.2204	0.10584	-2.2401	-0.062853	-2.9191	4.4241	2.0194	-6.0095	-1.7759	-0.31469	-3.6061	-4.2626	-0.74371	1.3523	-1.8999	-4.2503	0.046452	-5.6163	-1.3634	-1.4222	-2.5085	-3.309	-2.8718	-1.0019	-7.3392	-2.5047	-3.9087	0.92904	1.097	-5.324	-2.0091	-0.94292	-12.577	3.6277	-2.47	-4.21
-5.0502	-6.322	-6.1757	7.7269	-3.0675	4.2106	1.4646	-3.2689	-2.4893	-3.9456	0.3505	5.1465	-1.2949	-6.5445	-4.8814	-8.2663	-2.524	-4.9093	-9.0813	-3.9678	0.36618	-2.5819	0.81393	-3.6867	0.070643	-0.58931	-4.3603	-5.7408	-4.7315	-1.951	-1.9553	-0.91736	-2.0698	-4.7499	-4.1714	-2.9933	-4.2739	-4.3775	-2.9188	3.8632	-4.146	3.186	2.1554	-4.4739	-8.1028	-1.6777	-2.663	-6.3982	-4.2497	-8.4319
-0.84903	-0.86805	-5.5074	-3.3267	1.3592	-2.6947	0.81308	-5.474	2.0538	-5.2576	-1.0352	-5.3154	-7.027	-1.899	0.9061	-5.5607	-2.1297	-3.4791	-1.7871	0.086879	5.2255	-4.108	-9.7005	-7.0372	3.6461	-1.2657	-5.9201	-7.3624	-0.00085989	-4.6254	0.43903	-4.4269	-6.871	-0.99689	-1.387	-3.28	4.4949	-1.8795	8.5265	0.94018	0.802	0.37111	-3.364	2.2903	-1.6027	2.4912	-4.7684	-6.3322	-1.9057	-3.9339
-12.134	-11.967	-3.4299	-14.65	-5.0776	-13.045	-9.292	-12.163	-13.355	-4.1351	-9.9222	-7.8514	-4.9191	-7.6781	-11.683	-17.084	-10.984	-9.3379	-16.031	-9.4762	-3.8251	-3.6996	-7.8796	-8.5301	-10.947	-8.579	-14.129	-7.2232	-8.9865	-12.622	-11.027	-6.6757	-0.62161	-10.625	-6.5142	-11.586	-13.071	-12.712	-11.987	-10.225	-8.5969	-9.0219	-8.2376	-0.98102	-1.1565	-15.061	-14.678	-10.772	-7.3692	-7.0217
-11.741	-9.5935	-8.3868	-8.1803	-7.6253	-6.6993	-4.3031	-13.549	-13.226	-12.991	-6.3934	-10.346	-15.897	-18.303	-5.8499	-10.03	-9.3828	-16.202	-7.4235	-13.325	-12.383	-13.171	-5.6153	-7.4271	-5.4524	-5.3009	-9.5238	-11.89	-13.15	-11.816	-11.539	-9.3942	-8.5892	-10.505	-8.9202	-11.579	-15.13	-9.5228	-9.3554	-14.557	-15.781	-11.41	-7.832	-3.4963	-10.15	-9.2783	-9.9016	-11.535	-11.732	-9.0226
-10.267	-13.807	-10.212	-7.4914	-0.8455	-3.333	-6.9358	-3.1447	-5.8133	-0.11623	2.9897	-10.01	-1.4279	-9.5157	-7.5946	-5.2261	-5.1566	-9.7369	-7.8206	-6.5308	-8.0797	-9.6466	-8.4278	-8.6694	-9.994	-5.8339	-7.7615	-10.928	-6.6592	-8.1419	-6.1254	-7.5742	-4.9761	-5.3997	-8.7388	-5.2247	-4.1305	-10.347	-3.574	-10.015	-5.7979	-6.3973	1.1829	-5.7286	0.48602	-11.731	-6.3566	-1.1557	-6.4016	-4.6991
2.0395	-1.9118	8.7685	4.8341	6.2233	9.368	3.8013	4.0155	5.9746	-2.8707	-0.57307	-1.3888	2.1001	5.0752	-0.35166	-1.3864	2.442	4.0026	6.7519	7.2224	5.5329	2.8232	1.3928	6.3239	1.2144	8.2039	6.7029	4.4113	3.9366	6.1336	3.0657	0.89956	7.0815	3.1905	1.1592	3.7958	9.2855	2.2971	5.4564	10.24	3.9292	1.834	8.9224	-0.90912	8.5169	0.97045	3.4427	5.7256	-0.62084	1.9341
-0.48995	3.2786	0.90172	2.0206	5.0981	3.7249	6.6182	2.087	2.8703	3.7004	7.0603	-4.2698	-2.3786	8.4648	4.3697	3.9857	-3.3233	0.78054	4.9256	0.95266	1.8942	7.3912	-0.65679	4.5772	2.2294	3.8233	4.5452	5.2376	1.8325	5.2913	4.2204	4.8758	3.9588	1.1187	2.9122	5.3305	-1.9442	3.8083	-1.2662	-2.1525	-1.7887	2.8684	-0.3554	-1.7017	0.87207	2.5247	3.9973	2.1689	5.1838	-3.3583
-3.1381	2.0012	0.45748	-8.329	-5.8573	-0.036706	1.6159	-3.1364	1.6149	0.96276	-1.183	0.49578	-0.065973	2.6716	-4.4757	5.384	-4.9136	-3.0461	-5.0506	-0.59787	0.29925	-3.967	-5.823	-8.1385	0.76169	-4.5144	-0.89813	-4.338	-1.7817	0.8167	-9.7326	-3.1325	0.85491	3.2814	-2.1874	-5.6081	3.5162	-0.60429	-4.5033	-3.9729	2.5639	-1.8973	-4.6381	-2.554	-3.0364	-0.1458	-6.3896	-3.7874	-1.3865	-5.6862
-22.371	-18.133	-20.3	-19.337	-23.872	-20.169	-15.886	-15.471	-23.15	-18.092	-24.842	-22.396	-27.941	-21.146	-19.603	-28.734	-21.472	-18.201	-19.765	-21.244	-18.571	-19.675	-22.964	-18.936	-15.129	-26.705	-28.11	-25.574	-23.122	-19.693	-19.258	-19.458	-17.777	-18.069	-20.41	-12.712	-25.755	-22.13	-21.893	-19.293	-19.62	-24.69	-17.164	-21.149	-22.711	-19.842	-15.248	-28.12	-20.069	-21.773
-15.156	-16.004	-11.717	-16.989	-9.7888	-17.777	-14.221	-7.1569	-11.822	-11.82	-14.827	-15.57	-10.148	-7.4526	-6.6451	-15.856	-11.739	-7.3104	-14.622	-10.744	-11.264	-13.865	-13.375	-11.091	-16.941	-8.2467	-8.106	-7.899	-6.0086	-10.614	-9.4966	-12.835	-14.39	-11.099	-8.7054	-11.893	-10.798	-12.004	-12.897	-9.3845	-9.5584	-8.2588	-6.4016	-14.932	-14.662	-15.025	-14.677	-13.156	-8.4165	-11
-9.4034	-2.9564	-9.8489	-10.757	-5.2353	-13.078	-16.929	-17.455	-10.478	-3.1584	-10.705	-9.841	-7.8919	-3.3032	-21.888	-13.41	-15.251	-10.799	-5.1697	-18.096	-11.934	-16.924	-15.664	-14.259	-13.156	-13.884	-6.1008	-11.152	-12.151	-12.572	-8.4073	-16.147	-11.222	-11.504	-10.189	-16.182	-10.243	-12.08	-13.073	-10.74	-10.294	-14.043	-17.65	-12.354	-14.259	-11.296	-6.1158	-9.1763	-8.1413	-16.142
-2.8546	-3.9437	-0.053653	-0.87581	-2.7097	3.0716	2.6669	1.2078	2.0511	5.265	-0.20499	0.023624	0.39353	2.3828	-0.35657	4.0919	2.6144	7.3211	-2.1176	0.29498	-1.1118	-1.4177	4.43	0.30984	6.5761	2.2574	-1.2752	6.0325	3.0366	-3.2809	-1.8863	-3.568	-5.0454	7.3126	-5.1367	3.7277	-4.5337	3.9136	7.8113	0.32146	-3.9627	3.1438	2.5399	1.7038	-0.34322	-2.0657	-0.84914	4.2237	-0.57021	3.2645
2.1852	-4.2515	5.1168	2.6865	3.3477	-2.1552	-5.5151	-3.3101	-5.9453	-2.6362	-10.803	-3.4715	-2.0597	-1.5182	-0.66891	-0.69501	-0.82916	-2.0746	1.833	-2.2868	-0.1763	-7.5411	-5.8503	-4.8354	-1.1689	-6.1054	0.28147	-5.1799	-4.1987	-2.5713	0.56486	-3.6514	-10.617	-0.20853	-0.57279	-3.9898	-8.0384	2.1635	-7.0636	-4.1833	1.3573	-5.9753	-3.416	4.6937	-8.6376	-4.0755	-1.3092	5.1098	3.1728	-0.37273
-1.7428	-5.1911	-1.7115	-5.2166	1.3793	4.3067	0.0049566	2.3869	6.864	-2.0983	-0.37857	1.4452	-0.8327	1.5152	1.3657	-8.4102	-1.8111	-3.8492	2.5665	-0.65771	-7.6545	-3.4391	-4.6688	0.32221	-0.93579	0.964	-0.6681	-2.882	0.83207	-0.043264	-0.86245	-0.57083	5.0016	-3.6921	3.2352	-0.62988	1.4364	2.3984	-5.631	1.9498	-4.8279	0.276	-2.4166	0.96209	-3.1867	-3.8797	-7.465	-3.6549	7.1194	-3.002
12.637	13.342	6.4369	16.536	8.7035	4.995	2.8975	5.5782	18.522	7.7436	10.194	8.8383	10.812	6.3787	5.3672	13.217	14.677	3.9617	1.4622	10.404	12.688	11.635	7.0523	7.6829	6.7209	6.7873	2.5189	10.375	7.1864	2.8449	8.6754	15.244	14.737	8.1118	6.991	9.2664	0.13309	4.0198	13.709	19.391	8.447	8.7691	12.577	7.9152	3.1727	5.4478	11.331	8.5716	11.006	4.4919
-11.141	-9.9921	-12.439	-7.7359	-14.042	-15.636	-12.535	-7.3317	-4.5524	-2.6095	-10.247	-12.595	-8.062	-10.583	-9.9776	-6.1004	-10.818	-3.9528	-14.868	-9.5135	-6.2489	-7.5811	-9.1737	0.81089	-5.4037	-13.558	-9.927	-3.4748	-12.855	-10.035	-9.2161	-11.11	-0.71423	-2.2795	-6.5254	-8.1391	-16.91	-13.251	-11.19	-6.8351	-5.6639	-5.2052	-8.3159	-6.9869	-5.7613	-4.3627	-5.6696	-3.5118	-1.9458	-11.82
-5.4587	4.0912	3.2643	0.87272	1.3052	3.4832	1.524	-4.1985	1.8463	-0.76698	0.11105	1.7343	-8.3065	-0.42573	-3.8039	-4.874	0.61677	-3.1029	-6.1416	-1.3716	-10.825	-2.694	-2.6297	-0.79105	-5.2002	2.4264	-2.9432	5.1556	-0.68675	1.8776	3.9798	-4.1054	-2.3552	-7.8502	-1.1808	4.1962	-7.8614	2.7371	1.3159	1.2117	-4.5853	-5.7086	-1.4692	-4.5416	-0.36388	-2.0187	-0.55729	-0.29987	-3.9294	-3.8721
-14.849	-17.109	-14.191	-14.006	-9.5922	-9.2294	-17.799	-6.7659	-9.7747	-14.636	-13.512	-14.689	-13.716	-9.8727	-16.395	-8.3056	-13.408	-12.687	-11.193	-16.898	-18.762	-16.582	-7.1872	-4.6561	-13.742	-17.818	-3.4758	-13.73	-11.899	-5.5413	-14.625	-10.202	-18.715	-14.604	-10.573	-11.498	-12.516	-10.241	-10.896	-17.011	-12.837	-11.637	-15.439	-6.8821	-9.5487	-8.5162	-12.926	-7.2303	-13.355	-11.367
-26.234	-25.994	-19.236	-26.009	-20.605	-20.652	-19.647	-25.768	-20.575	-23.651	-22.29	-29.54	-29.735	-18.368	-25.088	-20.936	-21.858	-23.009	-23.457	-24.359	-15.739	-18.326	-22.824	-20.447	-25.826	-17.98	-17.881	-28.758	-18.344	-22.905	-22.712	-21.676	-20.27	-18.932	-22.511	-21.765	-21.413	-21.305	-17.301	-24.935	-14.674	-23.915	-29.21	-21.88	-22.024	-22.168	-21.095	-21.729	-12.51	-23.541
-8.1827	-4.9526	-0.3035	-1.2515	-4.9396	2.0052	-0.74006	-9.9299	1.8702	-9.6504	-4.7521	-6.874	-0.29752	-2.1029	-4.3157	-0.96285	-1.9815	-5.7288	-4.9982	-8.9086	-1.5659	-8.5649	-1.8512	-0.71531	-3.981	-2.6942	-5.5987	-3.4903	-8.7948	0.25967	-10.684	0.085311	-2.5292	-2.9865	2.6077	-3.4486	-1.8288	-4.5676	-3.4424	-2.1292	-4.1232	-1.43	-1.0386	-9.8531	-7.0655	-5.2537	-4.2009	-0.32334	-2.841	-10.188
5.0259	9.5238	7.6625	13.35	8.1616	5.8363	7.6515	3.5039	7.8594	7.982	4.5407	3.2246	1.3456	9.1678	9.2292	8.3921	3.1157	5.7216	8.8748	8.0858	6.5489	4.7066	8.2508	-0.17229	4.0924	5.3459	8.7939	9.9247	5.45	1.6459	5.2291	2.593	4.7077	1.7356	10.904	8.5058	11.084	7.1447	4.5904	12.938	11.675	8.1555	3.0044	3.6149	8.3784	12.571	5.8395	10.391	7.1493	9.0942
1.8924	-2.026	-2.6042	3.2418	1.2676	6.981	1.3988	6.8766	0.65545	0.097262	-1.1977	0.11196	1.9479	2.652	-2.6836	6.1961	3.3077	4.3251	-2.0106	-1.2717	4.1372	4.9278	0.1872	-4.4902	-1.6672	1.5573	1.1007	-6.0551	4.9276	2.0939	-4.607	0.73264	1.4712	7.365	3.4313	-3.6704	-2.6653	0.92759	0.44732	2.419	-1.0554	3.963	-8.4942	4.0471	1.3382	2.1554	5.5396	-1.0677	3.9669	0.40675
-6.274	-16.768	-9.6999	-2.3693	-7.2471	-15.813	-10.263	-9.3128	-17.878	-13.855	-9.1008	-8.0644	-8.0012	-10.67	-7.5192	-5.4761	-13.794	-10.264	-9.4905	-10.621	-6.6263	-15.235	-10.555	-9.2252	-6.3015	-12.42	-16.17	-10.614	-11.367	-10.038	-12.664	-13.316	-8.4187	-11.948	-12.387	-7.3397	-9.4862	-1.8541	-8.4166	-9.9939	-13.496	-11.655	-10.904	-9.0689	-12.345	-4.6791	-9.8879	-10.019	-3.152	-5.7365
-1.2864	3.8955	-0.44949	5.9354	-0.191	4.0643	5.9322	9.5138	4.3841	1.2099	5.958	3.7927	7.6878	2.9475	8.6952	5.9132	-0.7969	4.4901	0.08472	-5.3183	10.897	2.4014	6.317	-0.52706	5.6996	-0.12921	0.80577	-0.77207	6.4172	11.13	1.5761	0.30667	1.6671	7.6747	5.4145	5.4786	1.8175	4.1674	9.2703	2.123	4.4752	8.035	-0.1981	4.3037	5.7845	2.8742	5.5594	-1.5657	6.2896	6.4159
3.5256	5.0578	6.4047	7.4674	7.0335	3.688	2.446	4.7754	2.734	2.6327	3.242	6.3269	5.3771	5.3352	-1.4993	3.4426	-0.35423	-1.3678	1.6339	8.3295	-3.5956	2.1449	3.4916	2.0559	4.0085	3.792	0.79356	2.34	3.943	-1.2604	3.111	-1.3058	8.4735	9.6378	9.0669	-3.3285	-2.8234	2.089	-4.5974	-1.3474	3.4735	2.3894	2.622	-1.6734	6.0023	3.4419	8.9926	3.077	2.6566	9.0366
-3.527	-0.3746	-3.7469	2.0773	-6.8584	-1.1777	-5.9919	2.8212	-2.8363	2.5763	-3.0965	-4.5476	-6.0528	5.6302	2.5626	-1.7648	1.4278	4.0217	-3.0296	0.4944	-0.88942	1.3322	-2.0753	1.1994	1.1437	-0.043598	-7.8422	-3.4626	-3.3458	-2.4283	0.59019	-3.1296	0.034858	-0.37384	-6.5991	-3.5596	-1.0606	-5.0949	2.1897	5.4832	5.0007	-0.81288	-1.9211	-0.22594	-0.12635	-0.77088	-8.5869	-5.1107	2.7292	-3.448
0.66871	6.9021	3.9422	-1.8759	-3.6002	1.6335	-0.756	3.285	0.3756	-4.3865	-0.38192	7.2973	6.9184	-1.5894	2.4807	-0.14464	5.5096	5.5004	3.2252	2.9925	-2.1112	-2.7479	-0.12147	9.5329	5.0782	5.3499	2.9952	2.2568	-2.1725	3.0233	0.54305	6.2691	4.8342	0.22025	1.7009	-5.172	0.29427	1.6704	0.55189	6.6144	-1.7251	0.55009	4.855	3.473	9.0352	6.2664	4.8238	11.161	1.7817	5.1094
0.31191	-2.0986	5.7017	1.2517	-2.1943	6.4205	2.0353	-2.8969	-3.1277	7.7178	-5.1842	6.8139	0.55043	-1.5661	-1.7032	8.6472	-6.663	6.5495	1.8939	-1.7581	5.4144	2.5523	-0.86531	-2.3542	4.4735	-2.3575	-2.2171	1.8614	-0.92029	4.4264	9.4568	-4.5415	-0.35809	-3.6826	-2.0785	3.6959	6.2385	1.1727	-1.1424	-3.7966	0.19762	-8.1116	-3.1468	-1.3131	-0.21282	-5.1275	2.8877	6.6396	0.11657	2.592
-1.4733	2.3854	2.36	2.9166	-2.4507	-6.3118	3.1379	2.319	-0.10724	3.2184	-0.75335	4.8662	2.3585	6.2014	2.6774	1.5686	6.4982	3.374	-0.2131	2.6553	4.2008	-4.0759	-1.6942	-1.6805	5.605	1.6671	4.7272	6.3537	-3.3374	-1.296	-1.0728	2.6638	3.5375	-1.1586	3.3836	1.8804	-3.0999	-4.0826	-0.71861	7.3556	1.6171	7.3791	-5.9433	-8.7174	4.9105	2.3758	6.0044	5.2119	-2.8574	-2.0967
-7.0515	-8.3779	-12.346	-9.799	-14.617	-8.9113	-17.782	-8.0219	-15.979	-15.335	-7.5537	-9.3703	-8.308	-12.72	-11.242	-11.716	-11.518	-13.596	-12.359	-4.7288	-14.013	-19.375	-16.658	-9.476	-9.8527	-13.943	-9.1929	-14.207	-8.5219	-11.897	-9.7816	-17.11	-12.877	-8.1977	-5.4097	-12.705	-6.6228	-13.203	-11.319	-8.1242	-9.4891	-12.039	-8.4515	-10.814	-11.987	-9.4823	-11.902	-12.67	-12.72	-11.142
-4.5278	3.8189	-3.2943	4.0664	-3.0083	4.7906	0.59798	-0.30307	6.754	-3.6617	0.61276	0.32608	0.60032	1.5133	6.7964	-0.62353	4.9516	-0.66453	-1.8799	-4.0283	-2.4038	-1.9274	2.1836	1.1191	-2.7404	7.525	1.0736	2.8701	1.7949	-9.8976	8.0861	2.5685	-0.63728	1.5434	-0.39095	-2.4961	-1.5826	2.694	2.0417	6.3108	-0.3365	-1.0999	1.3489	4.8138	-0.68823	4.702	-5.5714	4.228	2.801	0.24976
2.0445	-3.9574	1.0456	-6.0932	6.851	6.3344	-0.13704	1.0557	1.5966	4.2359	2.3873	4.2273	-3.2159	2.349	2.3425	-4.3719	0.90169	10.606	-6.0996	-3.2459	3.3586	-2.1146	-5.3349	-0.75137	1.4362	-0.39719	0.029203	9.6622	0.40728	-4.43	-5.6688	2.0849	5.4839	-4.8903	2.5286	0.19559	-1.8144	1.6858	3.0129	3.2007	7.538	5.5813	2.7703	1.442	6.7354	2.7318	-0.45711	-4.453	1.5043	-0.20473
-0.66468	-5.7378	-5.4208	3.3431	-1.6871	2.619	-1.3953	-1.1218	6.5626	-4.8005	-1.9754	0.49356	0.23672	-2.5429	-2.1036	-5.8534	1.4739	-1.8218	5.2764	-2.2292	7.034	-8.8073	2.5041	0.37108	-2.2887	2.8357	3.9187	4.47	-8.0978	-2.5762	-1.8825	0.63708	0.87253	-1.5202	-2.2678	-2.2437	-5.5061	-0.28512	-1.0143	1.6437	-2.6811	0.23116	-0.98958	2.693	2.955	-2.227	-7.3558	-3.5859	-5.8519	3.0475
3.9835	-6.7885	-3.5894	-7.3689	-2.6055	-1.4617	-3.0193	-0.67213	-4.926	0.1658	-5.0853	-6.3028	-0.47671	-7.7666	-2.3235	3.7995	-1.3632	-7.1461	-6.908	-6.9172	-0.37909	-7.7336	1.4494	0.66374	-5.7348	-5.507	-5.0521	-3.8308	-2.4566	-5.8928	0.44382	-7.5041	-5.1539	-6.1937	3.7172	-7.1702	-3.8328	-5.4389	2.0817	-0.55618	-7.1979	-0.78192	-3.2576	-6.6285	-5.8516	-1.4421	-3.3896	-2.1514	-2.3905	-2.0595
0.32689	-6.6261	-2.9505	2.1211	-5.1972	3.6804	-0.70124	-0.35054	-2.9268	1.6837	0.077894	-12.042	-5.4782	-4.4475	-6.1041	-3.5101	-8.2446	0.382	-5.0525	-3.4299	-3.9996	-3.6648	-5.8802	0.98402	-2.6208	-11.348	2.5331	-0.16033	0.95364	-7.3448	-0.35116	-3.9693	-4.6513	-6.659	-3.8732	-7.8076	-3.1301	0.9938	-6.5778	-5.2708	-9.0097	-4.4837	-7.8642	-4.1583	-13.28	-5.9276	-5.6553	-0.90334	3.202	-0.86946
1.9054	1.4123	5.725	13.415	-4.6954	6.5568	3.6864	5.6178	0.64632	1.8063	5.5819	1.4653	-0.93984	0.70028	6.9905	2.8313	2.6178	-1.2632	5.523	-2.4899	5.9824	-2.5726	0.97645	5.4595	6.4788	1.7752	1.4265	0.27219	2.1459	-1.8828	5.265	0.29647	2.6553	-4.9255	-2.6537	1.7387	-0.34086	6.6875	3.8994	-2.9634	-0.0089532	-0.40086	6.2455	1.7364	11.374	1.7594	3.2397	0.74804	1.4393	1.4006
-8.8136	-14.608	-15.806	-10.856	-7.7788	-11.485	-7.1426	-6.9776	-18.415	-7.0221	-12.066	-12.483	-11.177	-14.113	-13.609	-11.878	-7.86	-7.1513	-2.3801	-11.321	-12.244	-14.179	-8.9344	-9.7638	-13.044	-7.152	-10.63	-12.939	-7.8827	-15.296	-14.789	-12.301	-12.155	-3.9382	-9.308	-9.8128	-14.194	-12.429	-10.401	-15.525	-9.5111	-12.385	-16.377	-9.236	-10.946	-10.668	-9.0819	-18.101	-14.367	-15.934
1.7931	-3.1906	7.2186	-0.19077	-2.8063	1.2265	2.4441	6.2393	0.28297	-1.4202	-0.97238	-2.6971	1.2355	1.7425	-1.1282	-4.6933	2.698	6.4262	3.1689	-3.2496	1.9223	2.4243	0.87969	-7.3535	0.67288	5.552	3.0677	-1.5755	1.464	-2.0718	4.7115	-1.1168	-1.7136	1.1398	6.8573	1.579	0.025869	-3.6704	4.2562	0.93995	0.73328	-0.038585	-1.3044	-0.93977	-0.47006	3.0701	2.48	-3.8437	3.2221	-6.4441
-2.533	6.0608	-5.5982	1.0987	2.8844	0.52405	-0.35787	2.8983	-3.1179	-0.9838	-4.7692	-6.9628	-5.4824	-2.767	-1.9927	-1.4065	3.4042	1.3379	-2.5059	-0.76642	4.5903	-1.7193	-2.7379	3.0747	2.5773	2.6007	-2.3588	1.7996	-2.9138	-2.593	10.374	-2.9502	-5.1397	-1.2226	-3.3191	0.26165	1.883	0.67009	5.3922	3.0929	-6.9167	-1.9964	-1.0899	2.2323	-2.3224	3.5829	-0.49066	0.14893	1.0059	-0.55819
4.3135	13.152	12.417	10.66	1.255	-1.8853	1.579	-1.5313	7.1433	8.7498	9.5768	2.1901	3.8118	8.3928	6.7661	5.8181	3.3401	-2.8344	0.62555	-2.1527	8.5013	11.457	9.6042	5.7523	5.4809	1.9824	12.752	4.0555	6.4503	-5.6598	7.6701	9.6689	-0.16892	10.62	0.75195	7.7264	5.7667	7.2837	5.5616	2.9587	5.627	2.4558	6.8406	5.8009	9.4745	5.3045	7.6454	1.2216	3.7428	2.2869
-2.8165	2.3178	1.6214	0.77608	-2.5164	9.8336	-1.9556	-0.19837	3.9814	2.1948	0.05509	7.2166	0.65988	-0.64362	-0.13636	-4.1254	9.3738	-1.0164	1.9963	-0.41464	0.65124	3.5379	3.5681	-1.4608	0.82251	-0.88254	2.1236	-6.8597	-0.18385	2.8085	-0.45327	0.39016	-1.4545	4.3448	0.76924	1.7736	1.5091	-0.96871	-0.58099	2.6675	-0.99209	0.83704	-4.4403	-0.18932	5.2844	4.5105	4.2941	0.68222	1.5156	0.96395
7.1568	1.6257	11.364	7.6399	6.4548	10.784	16.403	7.6123	2.09	-0.18738	3.5899	8.7637	7.5905	11.416	-0.87501	6.1469	6.9007	10.067	4.7899	4.1583	9.9357	2.0419	4.5313	7.9127	1.0796	4.9082	4.1421	7.9938	1.3078	2.7649	5.9845	5.2146	16.194	4.4537	5.0124	13.108	7.0346	7.072	4.2793	6.2375	6.6001	3.5333	3.9304	3.0045	2.8668	-0.56466	12.203	6.7027	5.8944	-1.2001
2.8394	-0.51813	3.7737	-2.4225	-9.8035	-2.8203	-0.51272	-8.0548	-4.836	-10.12	2.9804	-8.6558	-0.82864	-5.6955	-1.819	0.57794	-8.3915	-4.1222	-1.3853	-3.2229	-4.0132	-5.5553	-8.74	-4.3934	-0.74117	-4.79	1.4877	-4.5902	-6.3574	-10.634	-9.1129	-6.8183	-5.8203	-3.7435	-7.1878	-1.4786	-2.5992	-4.2801	-10.377	-7.7842	-0.93978	-5.2584	-3.0978	2.8316	1.7915	-2.4973	-5.1734	-8.0024	-4.3681	-7.4095
-6.4883	-2.4865	-4.2	3.678	-7.0281	-10.177	0.32683	-6.4826	-2.8452	-8.4287	-9.7026	-6.8707	-5.162	-4.5448	-8.1879	-3.2984	-3.7426	-3.5932	-5.0425	-0.36437	-3.0022	-9.2054	-0.90925	-11.767	-1.1451	-6.1204	-7.3626	-0.62704	-5.8657	2.8239	-0.72585	5.6093	-0.38622	-5.3071	-6.6388	-6.4268	-3.0071	-8.2802	-1.4508	-0.38489	-7.1428	-7.7721	-7.2899	-9.2046	-7.1625	-8.7574	-3.8471	-5.3764	-8.2008	-4.9544
3.2278	0.58904	-2.8909	0.87495	-7.276	-0.66734	-4.8766	2.2301	-1.7569	0.68367	4.7293	-0.38175	3.8669	0.95199	-1.5313	-2.4531	4.0068	0.238	-1.0562	2.7948	-5.1598	1.6005	0.35119	1.0612	-8.6671	0.2801	-1.9898	0.76735	-3.9999	-1.1099	-1.9343	5.3376	2.449	0.31259	-3.6194	4.1442	-7.9992	1.3959	-0.10643	0.32667	3.7415	0.56393	-3.8154	3.9735	-0.34217	2.2273	5.4741	1.1702	-2.1613	-2.8629
-5.1187	-6.0444	1.284	-4.1704	-9.4194	-3.7072	-3.9597	-0.43015	-4.3997	-0.45051	-5.0952	-4.398	-0.033092	-1.8288	-1.8852	-4.2185	6.6334	-4.9593	-7.5158	-8.4764	-5.2888	0.21519	-5.8896	-8.0365	-3.6778	1.421	-2.6921	-5.1286	-2.3077	-12.13	-0.22256	-0.79236	-2.8225	-7.2197	-4.3031	-7.0613	7.9974	-7.0167	-4.0142	-1.5683	0.6526	2.9163	-3.6218	0.5696	-4.8625	-1.3805	-8.379	-6.7584	0.28118	0.74119
-11.274	-11.23	-10.752	-7.6126	-2.4064	-2.3853	-17.269	-13.657	-10.326	-7.3201	-10.421	-6.0968	-12.667	-6.5707	-9.889	-9.207	-10.085	-12.194	-6.7814	-9.5778	-12.632	-11.866	-12.992	-5.951	-7.7366	-6.7038	-6.2557	-11.044	-8.7332	-17.941	-4.1998	-13.326	-11.904	-11.734	-11.727	-1.2475	-5.9421	-11.766	-10.655	-14.373	-3.7946	-7.4325	-7.5452	-10.83	-8.7599	-15.769	-8.6023	-6.0362	-0.6271	-11.599
-14.661	-16.115	-11.784	-10.428	-17.435	-14.429	-14.517	-16.738	-14.33	-16.942	-11.673	-13.316	-18.042	-20.631	-14.386	-19.863	-18.034	-16.027	-10.849	-16.57	-14.198	-6.8483	-14.345	-16.321	-17.785	-11.777	-17.341	-11.558	-19.864	-12.761	-10.908	-15.539	-20.146	-12.565	-17.263	-24.241	-10.734	-17.646	-10.243	-12.941	-12.195	-14.369	-17.808	-18.257	-12.069	-14.379	-13.869	-16.114	-16.861	-13.966
-2.549	-9.6388	-5.0538	-13.298	-1.8581	-13.418	-12.035	-9.2204	-9.3237	-10.708	-11.312	-8.5255	-5.2155	-5.0234	-7.2005	-8.3974	-13.751	-6.0198	-2.1582	-4.0773	-8.3772	-12.545	-9.6953	-11.966	-11.962	-8.4661	-6.0161	-5.7389	-4.2828	-12.286	-8.5354	-4.7297	-5.6416	-11.056	-6.336	-10.349	-8.4522	-8.9202	-12.303	-5.751	-4.6138	-9.0883	-11.846	-14.623	-8.9298	-6.5035	-10.616	-9.7809	-7.7683	-9.8463
1.4186	0.062104	0.40397	-1.1629	6.7888	2.1064	-1.9644	0.081891	1.43	-1.6616	2.3306	-0.30596	4.8822	3.4035	4.9009	4.05	-0.92753	4.2027	0.9125	-2.0624	3.8421	0.59527	-0.41706	-4.1694	-2.7863	6.5439	8.2056	3.2878	-0.67253	0.98904	-0.252	-3.4893	-3.9729	2.6842	9.0947	-1.2978	4.9745	-1.3798	0.42721	-5.3887	4.5509	-0.66964	3.2344	-5.3894	1.6692	2.7407	-1.4169	-3.6106	6.3267	0.02133
-2.8965	0.039928	3.9877	5.7448	-0.77749	2.2745	2.8112	-0.14203	-1.9666	0.33685	9.6415	-1.5526	-1.4011	0.72257	6.2492	-0.16795	4.681	2.7636	0.94568	3.638	0.098912	-1.7183	-4.3651	3.331	-3.0498	6.7146	4.9136	3.1837	-1.037	4.2949	-2.4612	-1.4744	-1.2851	-4.9409	4.7046	-0.3624	-1.4684	2.0372	5.3404	0.08985	5.6386	1.7367	-2.4777	-1.8206	-0.18202	-0.5667	1.6069	0.72314	2.4985	5.5327
-7.4394	0.32034	-1.9864	-6.8778	-4.904	-2.6286	-9.1702	-3.7565	0.78753	-7.3947	-7.0928	-1.81	-6.2813	-6.6772	-3.9642	-5.5851	-7.2492	-7.4359	-2.8032	-3.9856	-7.9626	-5.0476	-8.7402	-0.25669	-5.1028	-4.6478	-11.387	-13.023	-2.0014	-10.185	-2.3629	-9.7884	-7.8552	-13.874	-8.8147	-4.1554	-1.5072	-8.2693	-5.3594	-6.5773	-4.3562	-9.0402	-1.3801	-3.5928	1.547	-11.669	-7.3424	-5.8558	-7.7699	-3.0169
-23.989	-18.903	-24.38	-23.323	-21.159	-23.627	-20.247	-19.502	-20.505	-18.322	-24.393	-20.833	-18.627	-27.602	-23.722	-26.362	-23.183	-30.697	-20.727	-18.775	-22.01	-21.82	-23.209	-19.466	-23.922	-27.675	-19.998	-19.559	-18.993	-18.073	-26.521	-21.425	-24.944	-18.179	-24.659	-21.037	-21.2	-18.074	-18.134	-17.451	-27.982	-19.775	-18.738	-17.574	-22.076	-24.015	-22.043	-23.87	-16.763	-20.643
-2.7648	2.965	3.8299	-1.6414	-1.232	7.1963	-0.42642	-2.5143	8.3534	3.533	1.1007	4.4661	2.2641	3.7863	1.108	0.74155	10.51	6.6346	6.7826	5.7049	3.8448	-1.4652	4.0689	1.4223	9.5441	-0.90037	3.0384	4.8386	1.5444	3.724	-1.3444	6.4511	8.0776	2.1824	7.2638	1.7123	-1.0331	2.0274	1.2658	-1.8201	2.5597	7.5486	0.62612	6.0505	0.46302	-2.7581	-0.87272	7.5229	1.716	3.291
7.0982	7.9817	13.679	11.505	8.7537	15.253	11.705	11.822	20.004	10.851	8.4877	3.2358	10.848	10.455	9.571	9.896	8.4703	9.4607	7.5027	0.91793	5.3727	8.9946	9.0403	3.2543	7.5978	6.0057	10.145	11.715	5.3349	9.4607	9.5229	3.2221	15.194	6.4924	4.6668	10.118	6.1293	5.7924	7.6556	11.751	9.959	5.8007	11.147	3.8737	10.061	13.647	14.465	6.5474	12.997	7.8119
8.512	9.4126	1.2492	12.525	15.735	8.2097	11.392	9.587	12.632	8.3572	6.0234	11.789	15.202	7.929	8.7732	8.8769	9.7393	10.422	12.599	8.7638	4.6019	16.229	10.229	10.784	9.1748	16.195	7.4073	6.3814	7.4721	7.525	7.9316	6.8657	11.625	3.4925	5.4436	9.4949	11.531	10.442	7.9822	9.4166	3.7272	8.4149	9.197	4.6241	5.8032	9.1939	8.8909	3.2915	15.019	14.007
-4.6665	-7.0541	-3.3854	-1.7598	5.1146	0.6447	2.599	6.6748	-9.1448	-4.6781	-4.9612	-1.4463	0.42109	-1.2702	-5.9786	0.55662	-8.6556	1.2006	-3.7288	-3.4037	-2.6116	-4.1221	2.6954	6.7798	-2.7806	-3.2582	-2.6298	-0.37756	-3.6756	-4.5581	-3.8935	-0.1274	-2.8712	-0.64135	2.5208	-2.4878	0.25088	4.7641	4.9206	-3.2325	-2.6863	-0.69624	-0.80714	1.6519	1.1821	-4.0457	2.8514	0.98321	-1.7714	-5.8421
3.4609	0.24529	-1.8423	1.5238	2.3405	2.2357	0.97007	-1.8996	-3.2488	3.7244	-0.21144	-2.685	-2.3029	1.1005	2.8224	-2.0645	-3.0441	2.5708	2.4535	4.9306	-0.62409	0.78661	-2.6728	-1.6331	-3.0039	3.0458	0.29225	-5.0242	-3.3593	0.68086	-0.68661	3.4521	-5.0446	3.632	0.50554	-5.3394	3.9732	5.1777	4.2019	2.2465	-2.9984	1.328	2.7711	1.8493	-0.64174	2.5483	8.2759	0.89781	-2.6332	2.4796
-0.27319	0.16254	0.017696	-2.1357	4.162	-5.1709	0.050965	-4.3952	-0.80685	-2.3935	-5.6425	-2.7854	4.7103	3.804	-7.4741	-2.3311	-2.4304	-5.1187	-1.942	-0.16576	-4.8417	-7.964	-1.0123	1.5551	1.3734	-5.0178	-6.5995	0.82164	-0.88615	2.7867	-5.0381	-2.2383	1.654	6.7635	-2.5239	-5.7465	2.2028	-3.7432	-7.3614	3.4894	-3.8757	-6.1167	1.6684	-0.45264	-8.6431	6.8404	-6.1986	-6.1814	6.4395	-1.8171
-12.347	-16.667	-11.832	-14.871	-6.7092	-11.694	-14.874	-12.516	-17.987	-14.33	-9.0261	-17.146	-11.839	-13.76	-7.06	-15.249	-14.824	-13.54	-11.83	-17.969	-13.449	-9.7206	-13.32	-17.477	-7.5415	-8.5619	-16.394	-11.151	-13.675	-14.581	-16.982	-7.6113	-17.719	-10.986	-10.295	-5.7054	-7.8707	-13.697	-14.641	-12.543	-12.197	-18.142	-9.711	-10.601	-16.429	-13.866	-11.304	-8.4776	-10.043	-15.11
-21.487	-22.995	-18.427	-22.992	-17.052	-16.83	-20.764	-23.824	-13.671	-22.196	-13.932	-14.382	-21.766	-21.905	-17.717	-18.542	-23.405	-26.928	-18.043	-17.324	-21.783	-12.635	-19.944	-15.053	-16.885	-27.533	-22.866	-24.016	-17.482	-21.891	-15.499	-18.851	-17.409	-19.414	-23.935	-19.075	-18.48	-15.14	-21.271	-27.917	-24.024	-20.964	-17.644	-21.988	-15.074	-21.02	-27.37	-24.698	-18.691	-19.08
-0.39224	-7.083	0.72207	2.2863	2.508	1.6407	-5.0552	3.7478	0.45737	-4.9356	1.1514	-3.3866	1.0083	2.3678	3.4727	3.5897	0.40991	2.3246	-4.12	1.7756	-3.3897	-0.23721	-7.5499	4.6518	-4.7672	3.6526	-0.24043	-7.1559	-2.4926	-2.177	0.69845	5.8167	-1.5584	1.8938	1.8051	-3.1294	-0.65925	-4.2121	-5.65	-1.245	-1.263	-7.2766	-1.4046	1.0079	-2.731	-0.65696	2.2289	-2.8922	2.1613	1.5713
7.2826	3.9037	2.9942	3.546	3.2606	9.9476	10.597	3.301	1.2959	-1.8499	2.262	3.3495	6.4742	3.982	7.393	8.4624	6.6572	5.1365	11.649	3.8902	7.1714	5.7523	1.3481	-2.1277	6.7407	1.514	6.1759	7.5774	5.4105	3.0912	12.475	0.30764	2.3885	7.6855	0.31304	2.7719	-0.99199	0.61638	-1.7289	10.66	8.9773	6.3488	16.408	5.4387	3.4044	0.64934	5.8571	4.2112	4.8024	4.1145
0.56512	2.928	-0.77446	7.41	8.0575	-0.74189	2.5668	-0.0887	4.6908	5.2459	0.84028	3.3773	-1.826	-4.2409	2.0062	-2.1749	3.2581	-1.8664	6.3596	8.902	0.51704	6.8144	3.9552	2.5891	3.084	3.3478	-2.8833	2.9694	2.2933	-6.6806	-1.6907	4.4657	-0.62742	-0.13204	2.7999	0.2634	-0.93821	1.9247	-4.8431	-2.3723	4.633	5.7031	-2.2249	5.5471	-3.3797	3.0445	0.6456	-0.020766	-2.692	-2.2783
6.2397	-0.41807	1.4782	12.965	0.93839	-0.3572	3.8942	6.5869	6.1235	6.9434	-0.20055	9.9182	2.9809	8.4165	2.4602	6.6049	1.7184	8.2068	3.3109	10.385	5.9831	5.1948	-0.43071	0.0013735	12.303	8.9597	0.5959	6.0191	0.3392	5.4179	7.5572	4.7733	8.0501	3.2924	6.8027	-1.0058	11.814	1.3328	0.25936	3.7872	3.8175	1.3586	4.1121	2.2961	4.8875	3.7212	4.684	10.154	5.8602	1.8073
4.2387	6.7855	-3.1699	6.4145	-0.29932	-5.513	-1.1712	5.8469	1.704	4.2808	4.8899	6.7219	8.2287	7.8377	5.9572	4.0321	0.84094	1.3444	3.91	2.8513	2.7906	2.4322	7.758	10.198	-0.33116	3.0143	2.7982	1.0351	-0.91444	0.15587	-1.1114	7.3602	3.7037	7.0445	7.5253	1.0346	2.0315	-1.2917	7.4565	-1.0393	4.8376	1.1128	-1.0707	2.5385	1.4085	4.8735	7.0969	6.7102	-0.23721	2.1989
-2.7897	6.9096	-1.7423	-4.4051	-8.9052	-2.9647	-7.2357	0.017025	3.2749	4.7627	-2.3468	2.0158	-3.8339	-3.9215	-4.8377	2.1904	-5.6217	-3.8442	0.21004	-9.8274	-0.73221	-3.1382	-5.9686	-5.2475	-7.3515	-7.9407	3.446	2.7148	-0.82142	-2.5909	3.1186	-2.2785	-0.96607	-6.632	-0.53225	-3.3428	2.541	-1.2194	-7.9343	-7.1067	-9.7712	-1.7467	-1.433	-1.2968	-3.5365	-3.8321	-2.0782	1.4641	-2.7293	-6.8547
-24.68	-19.065	-28.17	-20.169	-23.265	-15.62	-24.333	-18.957	-23.604	-17.862	-21.703	-33.51	-16.643	-22.672	-20.812	-19.265	-32.695	-22.604	-18.486	-27.411	-27.005	-19.355	-14.563	-21.786	-19.541	-19.145	-20.423	-15.141	-18.788	-30.445	-23.73	-22.696	-25.533	-19.747	-23.378	-19.089	-22.078	-24.177	-18.208	-28.388	-20.473	-23.893	-22.892	-22.436	-19.252	-18.573	-23.179	-19.207	-25.67	-17.484
2.7265	-2.9159	-2.5395	-4.3829	-0.39653	1.6055	-3.5805	0.61275	6.6794	-0.097006	-1.6795	6.6792	-4.4425	2.4605	1.0409	1.9807	8.8637	1.1046	-1.5956	-0.16278	6.5844	-4.3345	-4.4983	2.8869	1.1852	3.8001	3.1152	4.5289	3.7662	-1.8595	4.6415	6.9262	0.6325	4.0577	9.621	6.0911	9.198	4.2223	4.0022	1.758	-4.5369	3.2412	-1.0918	2.5706	2.7152	2.5626	-1.3451	1.312	-1.3944	0.19521
7.7904	5.8318	12.025	8.1763	9.1666	10.908	13.491	10.69	8.1793	14.496	9.365	10.125	12.72	6.8647	10.637	3.5916	7.5177	9.308	11.375	8.0911	5.4205	6.7281	9.415	8.3257	10.825	6.5779	5.9832	1.1833	13.557	9.6127	5.7476	7.9637	8.3933	12.734	10.351	7.6915	14.724	4.6874	11.486	10.946	7.6669	8.9505	11.088	15.662	2.654	10.513	9.7455	9.4834	9.7494	11.915
1.7898	3.411	5.5413	4.2373	2.2787	2.465	2.8041	1.8547	6.4904	0.48284	1.429	9.7003	3.9663	-0.44945	0.9227	-6.2675	-1.355	0.99542	1.6718	-3.2054	-2.2537	5.3813	-2.6114	7.1967	2.8033	8.0439	-1.1442	1.6889	-1.8489	0.40234	0.58275	-3.6546	1.9203	5.8293	0.48903	-1.7373	2.9115	6.2075	-1.8069	0.38926	5.613	1.5779	3.6658	8.9738	8.515	2.7351	4.3901	4.2387	3.3787	-0.23887
1.1772	-2.3654	-2.1767	0.94848	1.1209	6.4458	1.7419	0.2171	-0.94638	1.4718	-4.2574	-1.7489	3.5899	-2.9332	4.9296	-0.59002	9.9189	-3.9919	-4.7335	-2.5772	-0.8756	0.74477	-3.5887	4.718	0.21824	2.5938	-0.98563	-3.4461	2.4999	-2.1571	8.3365	4.6246	1.7022	3.6551	-2.3864	-0.069034	0.3818	1.2885	-1.636	1.6727	-1.2653	4.4157	7.3265	-4.0962	2.1107	-0.16339	-2.1447	2.4424	-1.8486	4.0621
-10.674	-16.622	-15.882	-13.793	-13.755	-18.653	-21.304	-11.056	-15.474	-8.3686	-13.009	-16.123	-15.016	-15.001	-13.485	-14.045	-7.3421	-15.601	-3.1547	-14.005	-15.715	-17.673	-16.321	-21.689	-19.074	-15.07	-6.3522	-16.991	-11.584	-10.357	-11.38	-16.422	-5.6247	-19.186	-11.848	-13.919	-9.9022	-7.8828	-18.588	-9.4082	-5.0368	-9.9956	-18.177	-10.404	-15.857	-5.9801	-14.747	-15.474	-13.32	-11.278
-19.33	-19.002	-19.329	-25.041	-18.397	-18.508	-26.579	-26.9	-22.53	-19.339	-17.341	-18.067	-20.465	-26.358	-20.566	-23.653	-25.488	-20.582	-20.774	-23.879	-29.767	-20.989	-24.952	-24.692	-22.453	-19.946	-28.143	-26.356	-26.342	-18.777	-17.485	-23.985	-18.636	-18.555	-24.184	-24.198	-25.803	-23.919	-24.413	-18.747	-26.336	-17.774	-22.197	-14.615	-25.944	-19.315	-28.15	-23.48	-25.178	-21.244
2.2887	2.1764	-3.5274	-1.1899	-3.2124	3.8806	-4.5907	0.69855	1.5786	-0.63445	8.263	0.66886	-2.6517	-7.5277	-4.861	0.030905	-6.298	3.6617	-1.6042	-0.40002	4.5616	-2.5455	-2.2154	1.8868	-3.9148	-6.8664	3.2588	-3.7379	1.4288	-1.8635	-1.8244	-3.4098	5.7726	-4.7256	8.2704	3.6461	-3.3597	0.75662	2.0517	0.54267	2.1419	-0.49278	1.6498	-4.7218	2.5055	-2.2101	0.50039	-2.4899	-1.3407	-0.94573
1.0309	-3.3312	-0.38622	-8.4117	0.8034	-8.4213	-4.6365	2.5217	-5.5751	-6.8906	-2.243	-3.6722	5.8023	-7.1915	-5.3018	-1.0047	-7.1944	0.73242	0.11595	-2.8558	-5.6717	-2.8186	-2.3821	-0.046601	-0.65529	0.51241	-8.5402	-1.1166	3.6732	0.059421	-0.090637	0.093523	-1.9292	-0.31911	0.55879	-0.082411	-0.45584	-5.0212	-0.91	-4.7899	-1.0046	4.7033	-6.7008	2.143	-4.9108	-0.70419	2.6221	5.4092	-3.1587	0.37551
0.21276	0.16682	1.0278	-0.6511	0.44231	-6.1274	-3.9793	6.207	4.4461	2.5286	2.3248	3.7564	2.7889	5.7054	6.6675	2.6345	4.913	2.6078	2.7214	-10.869	-2.1047	2.6684	3.4472	3.5566	-0.082294	-4.7712	-7.0988	-0.28942	5.5562	-2.667	5.1746	1.3516	-2.4175	-3.8016	-1.2477	1.0616	-1.7408	-0.26179	1.5304	-0.5227	-2.552	4.8183	0.78744	0.61595	4.5566	3.5558	7.7009	-0.27469	0.58838	-0.45652
-5.071	-5.0448	-7.9566	-8.1149	-0.16117	1.3089	-5.4255	3.2686	-0.89641	2.1392	-3.5905	-0.87703	1.8745	-1.6235	-6.8288	-10.175	-2.2854	-3.9479	-3.6742	-3.0671	-3.5161	-4.648	1.3064	-2.8522	3.4388	-2.3465	-5.6381	-0.90317	-4.7067	0.86372	-5.1144	2.9548	-5.0028	-4.2761	-5.3316	-3.6387	-6.4024	-6.102	-1.5611	-9.8254	-1.6183	-2.766	-3.3705	-4.828	-4.7456	1.3688	-7.2058	-1.2002	-1.2143	-3.9834
2.1596	-1.7516	-5.4876	-3.8147	-2.925	-1.5439	-6.0083	-1.2022	-5.8621	1.7926	2.0695	-4.1371	-1.5681	1.0745	3.7244	-1.4064	2.2966	3.4864	-3.0605	8.4898	-4.9632	-2.4129	-0.63062	-8.5132	0.19039	-3.8445	-3.2771	-6.3937	1.9358	2.2851	2.9806	-0.6449	-4.3155	0.40201	1.3243	-5.3545	-1.0123	3.5896	4.9265	-2.0315	0.88622	-2.8442	-6.9231	1.422	-3.7205	-1.1827	-10.37	-1.1661	-2.1566	-4.2805
-9.3623	-13.35	-12.822	-16.456	-8.9984	-10.885	-11.862	-12.574	-18.091	-16.583	-11.995	-16.477	-16.904	-16.89	-22.002	-12.771	-14.546	-12.978	-13.625	-6.2391	-5.6644	-14.835	-8.5306	-15.614	-15.919	-13.452	-12.031	-17.672	-7.1421	-15.578	-10.076	-10.26	-8.7908	-14.343	-12.293	-14.001	-13.843	-12.16	-13.463	-13.939	-9.6997	-11.375	-11.46	-18.572	-14.888	-15.49	-16.592	-13.269	-11.124	-11.389
-21.868	-16.63	-18.137	-11.943	-14.333	-15.028	-12.409	-16.143	-15.705	-12.351	-9.513	-18.992	-16.251	-11.791	-13.293	-12.961	-19.855	-17.173	-17.151	-12.711	-13.624	-12.234	-22.567	-17.859	-15.179	-18.687	-14.022	-17.512	-12.63	-13.653	-15.324	-10.491	-16.784	-13.686	-11.519	-19.049	-18.545	-9.0178	-6.6799	-16.642	-15.278	-18.361	-15.117	-10.21	-15.885	-16.106	-17.596	-15.949	-14.861	-11.983
-3.5843	4.7621	-3.9575	4.4267	-5.9483	3.3957	0.53504	3.856	-0.89456	-1.4257	-6.4619	2.2746	6.409	-1.2591	1.5688	-0.14137	0.98139	-0.69609	0.6335	0.049627	-4.4319	-3.8449	3.1286	-6.0208	-6.682	1.1195	-4.3915	-2.3693	-5.527	-0.23364	-1.1539	-2.5631	-2.3383	0.62844	1.8535	-0.59979	-2.5292	-5.2348	-4.7276	2.6314	2.4971	-1.3353	1.6873	2.3674	-5.2725	-6.3165	-6.8795	0.66947	3.0087	1.7028
-2.5658	2.7127	1.8604	-5.2873	0.47938	5.4474	0.46785	-1.2796	-0.84649	0.29636	9.9037	1.0875	-2.3589	1.5398	-5.1431	1.21	3.391	-6.421	5.1119	-1.6293	-6.555	-2.1027	-0.43428	5.6794	0.43906	5.5494	5.454	-0.80127	-6.7518	0.62399	1.0425	5.5294	0.53792	0.82553	3.6238	-2.0343	1.0727	-6.1914	3.4999	-5.3726	2.9537	-1.507	-3.5195	-2.5989	0.63753	2.5461	1.0951	-4.2379	-1.6899	-2.823
-3.5464	-0.039018	-3.5153	-4.1216	-6.01	-1.8372	-0.097137	8.0261	-7.9976	3.8539	-2.7117	0.94282	4.0554	-5.7937	1.8529	-4.1491	-6.0035	-0.83087	-0.4407	-0.0034541	1.1508	-4.2365	0.14403	-7.5683	-5.6563	0.78018	-4.9483	-0.44054	-4.7559	3.7019	-8.0665	0.45503	-4.2225	-1.0843	-1.564	0.14802	-4.1096	-7.3166	-5.9948	3.4415	1.2249	2.1984	-7.2278	2.6548	-1.0804	-2.7719	-1.842	6.3736	-6.9236	3.724
9.2001	5.6638	1.2534	1.695	3.5078	3.0385	7.4471	7.0397	8.9702	-4.8085	1.7961	-5.3298	5.227	-0.95039	0.23555	2.7928	4.6914	0.99181	5.8834	-2.3265	2.4536	-2.8701	1.5031	1.6792	3.4886	-2.9162	-1.198	-1.4421	-0.32247	-4.194	2.9883	2.4911	0.032872	3.2113	3.7318	3.1125	1.0941	2.0689	-1.5181	2.44	4.8354	-2.4777	5.1403	2.8987	-2.8787	-2.5196	-3.423	1.0528	-1.6872	2.5992
-15.806	-17.463	-18.438	-20.086	-9.2941	-20.892	-18.87	-6.0222	-11.282	-13.725	-14.006	-15.206	-11.955	-14.393	-20.593	-14.373	-11.892	-10.791	-15.805	-17.992	-11.805	-15.721	-14.461	-9.5384	-13.135	-16.417	-13.679	-13.779	-20.746	-13.38	-12.645	-11.695	-14.654	-16.572	-19.871	-15.197	-15.457	-14.081	-13.381	-11.062	-8.9094	-16.366	-10.661	-12.564	-15.451	-12.829	-13.683	-16.009	-15.68	-14.229
-15.132	-18.924	-11.274	-17.341	-10.729	-10.727	-12.634	-11.266	-17.525	-14.513	-19.071	-15.033	-17.791	-13.674	-9.8629	-11.54	-18.329	-9.4039	-15.438	-14.672	-9.906	-16.071	-9.9778	-15.445	-16.114	-14.726	-17.032	-13.355	-14.156	-19.201	-16.623	-15.707	-12.673	-16.528	-11.153	-13.032	-17.42	-13.965	-13.656	-9.2212	-18.284	-19.978	-12.838	-8.736	-15.692	-15.722	-16.985	-10.669	-16.301	-12.281
-12.389	-13.804	-6.5055	-10.276	-1.426	-3.4343	-11.576	-11.026	-8.4399	-4.2003	0.20218	-11.838	-11.491	-10.85	-9.2709	-15.437	-7.4512	-10.973	-12.735	-8.4029	-6.1617	-8.3855	-9.5395	-12.991	-11.842	-6.8079	-11.239	-6.7477	-10.115	-12.98	-9.3979	-10.563	-13.584	-8.3081	-11.23	-11.736	-10.056	-12.35	-3.8495	-9.2167	-13.868	-5.2194	-8.2325	-9.0387	-1.0024	-13.837	-7.833	-14.495	-7.6367	-7.9314
-4.8045	-7.8138	-4.7476	-5.4357	-8.6096	-4.5663	-0.65419	2.9833	-0.8193	-1.4258	-4.4051	-6.6	-5.377	-7.014	-4.2397	-1.5433	-3.9739	-3.972	-1.1471	4.5194	1.0974	1.666	0.65884	3.2488	-0.50309	-2.4468	-0.13549	-2.8939	-6.0703	-9.2205	-5.4416	3.5293	2.841	-5.0786	-3.7305	-8.1739	-8.0417	-9.5761	-8.9606	-2.84	2.1037	3.3049	-6.6335	2.1291	-4.7901	-0.56777	-7.0115	1.6293	-10.221	-1.7139
-4.0494	-9.8346	-4.9278	-4.9549	-4.5344	-3.2791	-4.3128	0.55547	4.4088	-3.7494	-5.9708	-4.2621	-8.5634	-3.6239	-0.26772	-10.558	-1.8532	-4.6689	-2.8763	-1.1997	0.1444	1.7326	-4.5575	-6.6528	-0.22802	-9.0453	-1.2694	-0.88716	-2.0143	-9.478	-9.908	5.6501	-5.5335	-1.6053	-1.1233	-7.6048	-5.0006	-4.3766	-7.3092	-4.0602	-7.7875	1.2042	-4.7933	-4.623	-1.9995	2.8557	-3.8952	-6.7351	-11.125	2.7527
11.136	7.2178	12.191	15.659	13.503	8.2029	8.6247	3.0036	9.6307	8.7093	6.0601	9.5175	4.0503	8.5111	4.6784	10.69	12.282	13.336	9.7843	11	10.532	8.2419	9.7087	5.4345	9.6257	6.387	12.473	10.722	8.4604	10.052	11.975	7.9077	9.8499	4.9253	11.636	12.528	13.742	11.988	11.676	7.7497	8.8415	10.615	19.698	14.334	6.3553	14.085	7.8329	9.8201	15.49	7.2191
-1.8883	10.977	-3.3965	2.9204	0.72179	-0.41489	-4.3522	-2.527	-1.5554	-1.6955	0.69	-9.8736	3.5692	-7.1256	-6.5631	-7.4767	9.4496	4.6088	-11.116	-6.1828	-0.012527	7.6108	3.2057	2.192	3.5922	2.8748	-7.6565	0.67781	-6.2219	-3.8352	1.7345	-2.552	2.3099	0.33081	0.3129	-3.2314	-8.5105	0.29441	-2.4541	-4.1282	0.60103	-0.85448	-1.8361	-3.165	-2.6597	-0.73034	-4.2216	-3.3636	-1.8754	-1.5117
0.22755	1.9122	1.7807	-6.1653	-1.3474	-0.70783	1.4115	-0.81245	2.6568	4.3486	7.5691	1.3491	6.4075	6.7727	5.0601	7.3994	1.9009	2.1071	5.1448	7.6607	-1.5865	-3.9594	-1.4222	0.76242	-1.7841	3.3404	7.2896	0.20531	1.6546	6.1301	1.1724	2.8429	0.55587	1.9346	7.6015	3.6294	-3.502	-0.34366	1.9477	7.6121	-0.62518	3.199	14.305	-1.1679	5.4423	3.4564	4.7024	5.2797	5.3858	6.4862
-0.82312	3.4426	8.9282	12.739	1.3709	3.9115	7.0128	1.8272	3.0315	1.0631	-0.76156	5.653	6.8059	-1.2257	8.2535	-6.9498	4.3988	8.9411	8.5642	8.8025	7.4541	11.141	5.7455	3.5218	4.633	-0.0030264	8.5809	2.9562	6.0935	0.66672	-2.3017	2.6267	-0.76854	8.7196	-0.22627	0.51218	8.5385	-0.73825	-1.3881	6.4987	0.30148	3.9366	1.5882	2.7221	5.6961	5.3023	5.6052	14.052	3.9308	-3.4092
5.307	5.9883	10.781	4.7243	12.894	2.2089	2.7139	7.4997	8.2311	0.70308	8.6443	4.2104	-6.3887	7.2018	-0.16258	5.7931	9.8385	7.3955	4.6528	5.4343	4.5698	9.4608	-1.77	-0.26355	8.5743	4.4819	7.0748	4.2477	2.7239	8.2712	2.2634	4.272	4.5585	11.082	4.672	8.1598	1.2011	5.2677	1.5656	8.8179	1.0625	3.3124	6.1719	4.2068	0.94138	11.027	3.0522	-0.058475	6.7999	0.46507
7.8166	9.4346	11.495	11.676	3.6791	19.447	6.7599	13.315	12.579	14.418	10.25	11.544	17.519	11.606	12.393	1.159	6.801	1.7143	5.7315	6.4665	5.3092	8.3208	9.9893	10.766	7.6631	6.1219	8.7385	8.9842	9.4761	5.4835	5.7102	7.3018	11.488	17.699	12.222	6.0434	9.0233	6.0493	4.358	7.4652	13.932	2.611	7.5406	12.37	17.122	11.753	12.051	18.393	11.135	11.146
-13.23	-7.7025	-4.1386	-12.273	-5.7015	-11.072	-5.7002	-12.085	-6.2987	-9.2523	-11.15	-11.225	-1.4919	-5.901	-5.4989	-12.614	-4.1625	-12.006	-12.659	-4.4863	-8.3498	-10.033	-7.551	-10.502	-7.8284	-8.8087	-8.7909	0.040992	-3.9402	-8.7576	-4.3705	-12.072	-4.6723	-6.5052	-11.978	-8.2981	-9.1804	-5.7645	-11.357	-6.9198	-9.1582	-13.556	-16.936	-5.0941	-4.9305	-3.6221	-12.28	-6.9722	-13.043	-5.4995
-5.6124	-7.8143	-7.3478	-10.173	-9.3456	-9.4027	-6.1918	-11.236	-16.139	-12.612	-12.46	-14.897	-11.346	-12.183	-7.7028	-15.167	-19.211	-8.5503	-9.4938	-7.6635	-12.491	-15.558	-7.7118	-9.182	-12.114	-14.757	-19.934	-12.555	-11.63	-9.0925	-13.145	-13.291	-13.12	-15.184	-13.606	-17.947	-11.526	-13.581	-15.335	-14.304	-9.1677	-12.128	-12.83	-17.847	-16.103	-17.662	-11.064	-10.411	-7.2078	-4.9571
-10.982	-15.585	-8.6128	-11.857	-18.363	-12.857	-19.13	-10.505	-14.419	-8.6121	-10.618	-14.081	-13.831	-13.223	-11.36	-10.776	-18.262	-13.591	-18.686	-10.25	-21.13	-12.609	-12.196	-14.439	-9.3412	-13.194	-17.132	-9.7931	-13.476	-16.235	-6.9991	-17.614	-15.54	-9.0098	-14.12	-12.077	-11.807	-12.965	-9.3926	-18.919	-17.779	-12.739	-19.372	-14.981	-13.959	-11.513	-16.494	-11.096	-17.202	-14.458
-3.2787	2.6851	-0.2054	1.2057	-4.3026	1.4956	-8.1419	-8.3411	-5.6877	0.72793	-3.0903	-8.0177	-0.085832	-7.4803	-3.9328	-3.8213	-2.2393	-3.4529	-2.9104	-9.4883	-4.0741	0.52781	2.0174	-2.9308	-3.6131	1.6418	-0.56742	-8.6862	-8.9438	-12.108	-8.0621	-5.2669	-4.5622	-1.2193	-5.6386	-5.9298	-3.4181	0.15792	-8.4917	1.6527	-0.64859	-0.8031	-2.3073	-8.679	-5.0296	-1.8632	-0.80707	-5.6123	1.8319	-5.318
8.729	-9.1529	-9.0998	-9.7819	-8.5988	-4.3759	-6.7432	-6.6239	-6.687	-3.4536	-1.7928	-10.778	-4.573	-2.4278	2.2128	-1.0959	-6.2425	-1.9703	-7.8962	-4.625	-11.069	-6.2949	-2.1568	2.9488	-2.2083	-7.6013	-3.3099	-7.5947	-7.5336	-6.9707	-11.618	-1.8499	-1.3642	-2.089	-9.609	-8.2065	-6.6139	-6.525	-8.3834	-3.0798	-8.1322	-1.0701	-3.1572	-10.874	-1.1484	-2.5859	-7.4887	-9.5497	-6.018	-1.8681
-10.046	-9.8068	-8.7108	-7.3129	-8.0817	-12.941	-14.772	-18.086	-9.4365	-3.6117	-13.993	-15.876	-11.634	-16.523	-10.532	-14.332	-14.144	-11.39	-16.024	-14.582	-13.522	-12.228	-6.2718	-9.5566	-10.195	-10.267	-14.275	-9.5662	-14.367	-18.012	-12.774	-1.2697	-11.906	-12.971	-15.176	-10.029	-10.987	-15.653	-11.628	-4.2636	-7.2597	-8.1637	-8.2217	-11.755	-12.706	-15.464	-10.617	-10.487	-8.1771	-11.019
6.8962	9.706	1.1918	9.2273	5.1463	9.0679	5.4561	11.522	2.0448	9.2125	3.377	2.9174	5.7692	4.259	9.2092	10.619	12.391	5.7451	-1.6643	7.6227	5.4445	14.299	3.6627	6.998	9.9411	0.84686	5.0638	1.7266	3.2709	7.7182	10.555	-2.1234	11.426	9.0233	8.1028	9.036	9.3175	9.2253	4.9734	6.7129	5.9141	2.5159	5.9503	-1.9464	5.1542	1.0064	7.918	6.4663	3.9954	3.2712
-11.204	-10.419	-2.2946	-4.2497	-7.3013	-5.7997	-3.9773	-5.7204	-13.834	-6.1705	-12.074	-4.3476	-3.252	-8.6686	-1.1063	-0.46368	-11.886	-3.8389	-9.2641	-10.1	-7.4754	-3.4042	-8.733	-10.118	-1.3737	-5.8755	-12.414	-4.6822	-3.8828	-2.3281	-8.3706	-8.5623	-9.3708	-8.0335	-7.5004	-7.7584	-9.1457	-1.6152	-2.2257	-2.1565	-13.148	-3.6396	-9.5217	-5.3962	-4.8901	-6.3981	0.92389	-4.2049	-2.7692	-8.9889
1.5205	-3.1452	-4.8281	-1.7886	1.0633	-6.0071	-4.6622	-2.6512	3.3753	-4.3288	-3.2968	-0.35409	-4.3485	0.98243	-1.9858	-8.23	2.6127	-1.5932	-3.8691	-5.082	4.0587	1.633	0.16912	4.7702	-0.34718	1.0123	-2.5478	5.093	-1.2524	-3.2254	7.4723	-3.6669	6.2466	-5.0965	1.7641	0.60253	10.062	-0.58896	-1.4077	-0.63265	-2.7866	-3.7297	1.3656	7.5117	2.6872	-3.548	-4.5363	0.0078439	2.3231	0.043499
6.5933	9.0822	7.128	11.357	9.3868	13.864	17.098	14.187	9.0767	8.9326	5.4005	11.192	10.721	7.1749	11.462	9.7033	5.7895	12.154	10.464	12.395	3.754	7.5063	11.088	9.0091	9.8952	4.7018	10.457	2.1405	7.2734	11.598	15.894	4.5754	9.1881	7.5837	8.5007	8.666	7.0131	9.696	11.349	5.1701	7.2427	4.1665	2.1581	9.8482	9.7811	10.34	-1.0861	5.1181	1.9353	5.9112
3.8674	3.6122	3	-1.3966	-0.92417	-7.6392	-4.2276	-1.7124	-1.3407	1.583	2.3801	0.60907	1.9479	-3.4441	-0.4614	0.66239	-2.1082	-3.7776	0.39141	1.1211	-3.2782	4.5998	1.6291	-0.93369	-0.59713	-2.9878	-0.42793	0.15561	4.2217	-7.1944	6.8498	7.6444	7.4242	1.7267	1.7291	0.02228	-1.8983	-0.59196	6.8276	0.97557	5.1372	-10.467	1.6088	5.2444	-2.241	-0.12843	0.59225	3.831	0.41381	-1.9836
-18.29	-21.4	-23.476	-23.416	-17.313	-24.273	-25.745	-26.5	-17.911	-23.005	-24.785	-18.231	-27.022	-27.257	-19.724	-22.494	-24.589	-22.137	-24.325	-26.621	-25.79	-20.344	-25.135	-23.781	-21.723	-22.899	-20.504	-25.539	-17.71	-20.478	-19.264	-22.338	-18.933	-26.172	-21.638	-19.192	-25.286	-23.336	-21.395	-21.481	-23.538	-21.185	-16.654	-27.528	-18.277	-25.32	-23.787	-17.877	-17.627	-19.027
3.1174	0.26195	0.13462	1.8283	0.84934	-1.8417	-0.27681	-0.32849	-5.9544	-0.80841	3.3186	6.4435	-2.6743	-1.6479	1.8563	6.9309	-2.715	3.3412	-0.8935	4.056	-2.4063	1.5457	-0.021445	3.0219	-1.8048	0.92682	-5.1935	5.2515	-2.5892	5.4556	-0.97438	-4.9438	-2.6127	-6.4216	6.0812	-1.5095	-0.62802	3.1731	1.6608	-1.8793	5.0687	5.4575	-0.36963	-1.3574	2.8098	4.3932	0.21439	0.29406	-1.1958	-0.88622
2.4944	1.0247	14.359	7.0233	8.3765	-4.4651	11.448	14.196	9.4474	2.5241	-3.5379	11.794	4.2995	6.8238	-1.7109	2.3598	4.5174	1.9853	7.52	7.2432	5.2303	9.3803	7.2913	4.6346	-0.82083	8.5277	5.699	3.8186	3.1554	5.4839	1.3124	5.8749	6.0433	8.5228	11.256	1.3402	1.8077	3.1221	2.4368	6.2757	5.8665	3.7178	4.3372	3.3732	7.4374	3.981	5.032	6.2913	7.577	4.6019
-3.849	-1.1443	-6.1758	-2.7444	0.96816	2.019	-4.7747	-1.4677	-4.0486	2.6079	5.2709	3.2292	-7.8562	-9.8156	-3.6499	-3.8667	-1.0204	-0.83687	-0.57139	-4.2533	-2.239	-3.7352	-8.8217	-4.6541	-3.2365	-3.7092	-1.7542	-2.2666	-4.8429	-3.7556	0.31745	-2.9728	-3.7763	-5.4103	-6.646	1.2768	1.215	-4.6287	-3.5535	-1.1743	-4.5556	-5.5839	-3.7019	-4.3007	-3.7262	-1.5554	-5.943	-0.53984	-2.5465	-2.3688
7.4659	-4.8606	0.045268	3.2209	-1.1203	2.4096	6.522	-1.6912	-13.089	-7.2159	-3.3875	-5.5295	-6.0345	-1.4257	-2.3094	7.2451	-2.0258	-1.0133	8.1021	-2.1406	0.15289	-4.3936	5.8207	0.86035	-1.5928	-0.84265	-2.7218	-5.1849	-0.20729	2.994	-2.0733	-0.70178	-2.2496	-1.5234	-0.61753	1.0798	-4.7494	4.0071	-1.0749	-0.25193	6.1893	-7.9345	-3.0291	5.5936	4.4901	6.7571	0.44677	1.0661	1.2363	-1.9435
-14.38	-0.22126	-4.1857	-4.2922	-4.9294	0.04034	-1.6822	-3.3242	-5.5483	-1.2298	-8.5231	-9.8186	-0.95179	-11.275	-2.5463	-7.5652	-1.5009	-2.5962	-3.8206	-3.9802	-5.8326	-4.769	-5.8241	3.1481	0.10385	0.9072	-3.4383	-2.3655	-0.97756	0.98957	0.23401	0.65574	-5.6632	0.46044	-2.4268	-4.1096	1.3085	-3.131	-0.0029661	-2.8566	-7.684	-2.5237	-5.4433	-2.1387	-3.4782	-4.6981	-2.951	-4.5764	-4.8064	-1.1245
13.114	1.5673	6.0866	6.0862	7.4321	7.4526	12.274	1.2209	4.4208	5.9564	4.6799	11.318	5.529	15.712	3.5259	-2.2315	10.069	9.456	3.0348	3.7605	11.376	4.5135	3.1441	5.9761	6.6223	7.9204	-0.65868	13.141	7.3673	6.7605	9.9435	10.109	5.974	7.3066	3.1031	5.5491	9.1234	7.0194	7.7567	7.1414	6.5368	1.4472	9.7816	4.5644	10.289	6.7395	12.421	10.202	7.3832	5.3858
-2.9112	-1.1199	-1.6552	-5.4594	1.6121	-5.2235	-1.531	-3.7964	-0.88387	-1.0711	2.2197	1.4477	1.4559	2.3939	-6.5391	-4.5744	-1.8351	-4.8741	-4.9485	2.5099	-1.2614	4.0625	-0.42531	8.4752	1.7606	-0.76135	5.2576	-0.71976	0.90198	-6.2846	0.53322	-1.0254	4.7925	5.8889	-9.194	-1.2161	-4.3777	3.7823	-1.5462	1.5509	-4.2029	-1.8579	-2.8252	0.4912	0.2319	1.8708	-1.0407	0.26616	-4.4509	-1.1503
4.1935	0.63108	2.1605	-3.481	4.8429	-0.27012	2.9047	-2.1587	-0.89328	2.8485	5.3268	2.954	1.0736	0.7747	5.0144	-4.3966	3.7731	1.2933	1.8038	1.1033	6.2427	-4.8065	-2.9679	3.3388	5.8574	1.5825	3.9829	3.1499	3.3964	0.092707	2.9498	9.4072	6.4893	-4.2309	0.32709	9.6675	-1.3432	3.6466	0.073032	-1.9844	-3.1563	1.3928	1.2468	1.6028	-1.9378	1.4765	-4.5942	7.3374	-0.052942	6.2275
9.3837	9.9525	8.3339	7.2657	5.1973	4.0666	4.2904	0.52196	2.9291	12.81	8.6885	15.388	8.9132	10.716	0.25816	6.1251	10.977	6.7912	5.822	0.41502	8.3697	9.542	10.563	3.7961	8.4423	9.6188	1.1402	8.6455	5.7966	7.311	8.2184	7.4114	6.8063	9.1206	1.2581	7.784	2.6065	14.151	14.603	8.0277	9.8381	12.778	10.522	11.282	6.2811	7.5794	4.4176	4.9224	9.3819	6.8512
-6.651	-3.353	-6.3911	-8.8337	-7.2042	-8.4075	-12.142	-9.9714	-9.9249	-8.0987	-7.7963	-12.3	-15.531	-5.5514	-15.25	-8.7552	-7.2199	-6.5058	-5.239	-11.137	-6.5991	-7.9169	-13.288	-14.959	-13.528	-13.51	-9.0331	-8.8384	-11.486	-15.008	-3.84	-7.3973	-5.9755	-4.1228	-10.943	-10.05	-10.952	-6.3004	-9.9153	-7.8084	-15.885	-11.388	-10.808	-7.5815	-11.899	-5.6464	-9.501	-5.8493	-7.955	-6.2476
1.7235	6.8673	-1.2074	2.1581	3.8054	5.3323	-3.021	-1.3827	-3.6684	4.024	1.7381	-1.1109	-4.2928	-1.8334	0.038064	4.0441	3.1834	2.5648	-1.3156	-0.96186	3.4852	-0.6647	1.4027	1.2276	-8.0599	-6.8608	3.5256	1.0705	1.7283	9.5449	-0.97484	-0.82885	3.389	0.70826	-2.2244	-1.9534	3.3286	-3.7719	5.7895	3.8653	3.236	-2.4283	6.1359	0.73712	-2.4388	-3.2037	4.9608	5.7723	0.21302	0.91763
11.087	1.3959	9.9609	9.2872	9.5667	6.258	6.0193	5.3192	3.2194	14.879	12.81	7.5202	0.27518	9.6421	3.8813	7.9736	11.45	5.61	5.0767	6.82	10.153	13.039	7.0042	7.3911	7.6936	11.278	13.667	10.255	5.3528	7.9883	3.9125	11.886	6.6395	2.1449	4.1582	6.1756	4.4158	12.474	3.1601	7.6386	7.6454	3.7713	9.9318	6.9245	8.5498	8.396	10.735	6.7738	7.6995	6.4963
-8.6811	-11.533	-9.5862	-12.618	-8.2359	-7.4708	-9.6008	-10.386	-5.0482	-4.9928	-11.302	-10.56	-11.208	-7.878	-3.2399	-10.308	-7.9729	-11.155	-10.788	-7.9872	-9.5231	-6.9862	-7.0935	-8.3183	-4.0436	-8.17	-8.7123	-6.5448	-6.5821	-10.161	-7.9432	-10.138	-9.4117	-12.119	-14.159	-1.7644	-18.432	-9.9851	-7.1938	-10.063	-15.425	-13.625	-13.276	-13.173	-11.553	-6.557	-3.6909	-11.136	-3.5588	-10.084
-15.043	-11.887	-10.289	-14.293	-11.657	-13.253	-12.621	-13.34	-12.905	-10.185	-13.009	-9.513	-15.236	-13.27	-6.3505	-14.869	-15.524	-7.6943	-14.97	-16.731	-17.972	-15.258	-14.882	-13.361	-14.311	-4.3406	-13.982	-16.067	-10.616	-11.865	-13.892	-9.6461	-12.531	-9.9504	-19.862	-10.301	-16.665	-10.18	-9.7341	-12.709	-7.5107	-11.239	-10.494	-14.3	-9.2874	-5.1807	-7.2868	-19.975	-13.561	-8.2484
-0.35623	0.66136	5.997	-1.514	-1.824	1.4853	-6.3533	-3.8478	2.1037	-8.7891	-2.7597	1.5151	4.2865	-0.59518	0.83098	4.226	-2.8305	0.017972	2.9849	-2.0632	-0.34097	7.0923	0.92845	1.6989	-4.1966	-3.0531	5.9622	0.31222	4.6124	-3.8964	2.4697	3.2912	0.26708	4.2383	-2.7864	5.3266	-0.47709	-0.55318	-6.7231	-4.2669	-1.1518	-8.4744	4.5599	-2.0348	3.5685	-1.7299	0.031541	4.5154	-0.22814	2.9049
-2.6803	-0.83721	0.8473	-3.4038	-3.8305	7.5754	-2.5637	-1.5246	0.2274	-0.9	0.59264	0.64748	-1.8936	-6.0779	-6.2078	3.5514	-2.5969	4.0538	0.36786	3.3182	0.34154	-6.1986	7.3505	0.91148	1.4686	4.2139	-0.34921	-1.3628	-1.5097	5.7641	3.5601	-1.8984	-1.5747	5.6667	-2.8706	-0.84472	2.1728	-3.391	0.96205	-4.7943	0.21297	1.7806	-1.2201	-0.3978	7.5526	3.8379	2.7766	-2.7852	-6.6283	2.6372
-11.95	-7.1519	-11.464	-19.452	-14.281	-8.249	-17.388	-12.168	-1.9733	-10.909	-8.485	-13.661	-8.5945	-17.052	-10.064	-14.47	-13.753	-14.195	-6.9186	-14.746	-7.1765	-16.536	-11.473	-9.9452	-18.919	-9.6522	-6.2556	-7.1671	-16.444	-12.204	-10.429	-6.6816	-9.6925	-13.596	-15.029	-8.5551	-7.5238	-14.373	-12.506	-15.984	-7.9641	-18.863	-6.5422	-18.156	-9.4019	-17.228	-15.474	-10.348	-9.8673	-10.146
1.6833	-0.22576	-0.2399	-3.1194	-1.2408	-1.7211	-0.071789	4.1905	4.3636	1.1175	1.7729	2.1113	-3.3741	-2.5278	5.8452	-0.09652	1.3452	-2.9441	2.0656	-3.3995	-6.3386	2.3603	6.2784	4.4404	-4.6237	0.69931	-3.6438	-6.9464	-3.8157	1.7781	-0.57152	3.0886	1.5707	4.2219	1.655	1.442	-4.6767	4.0184	1.6276	10.792	-0.39333	7.5906	2.3194	6.6004	-1.1966	-2.6855	-0.1673	2.1893	-0.56525	2.2554
8.445	8.6952	10.892	8.0974	5.4438	4.0069	3.6307	9.2247	10.283	10.755	7.1147	4.9005	6.0597	12.977	3.2083	12.624	16.11	7.6386	8.6557	8.2377	6.4627	8.6746	7.412	11.438	8.4864	8.9343	7.5814	6.7953	10.824	6.9562	8.199	11.134	5.0885	6.5795	2.7241	8.2032	11.366	5.8404	10.491	7.1914	9.0163	4.7231	9.6351	-1.0508	6.7288	10.96	7.9815	2.2159	6.5836	9.7259
1.851	1.9413	-3.6251	-1.9354	7.9798	2.6545	0.14734	5.2888	2.4988	-1.7051	-2.9366	2.7053	1.1271	1.83	-2.4794	3.199	-0.51485	-0.7005	0.043776	-2.2748	2.8175	2.0498	3.2941	-0.074414	7.3045	-1.9522	1.6023	-0.72238	3.2167	-7.5271	-0.37948	-0.71907	1.1196	8.7634	0.83244	-6.7755	-5.6288	-3.2268	-3.6902	-5.9152	-0.149	8.4781	0.7501	4.2203	2.6487	0.54282	-0.60799	0.45633	-2.8688	-2.146
-4.1383	-2.6531	-0.74439	4.4661	-6.1055	2.0171	-3.5886	-4.0423	-1.5625	-1.5534	-5.8221	3.509	-3.8075	-0.87866	-1.4459	-1.0626	-5.3136	2.661	3.2027	-4.1556	-4.6634	-7.4576	1.5939	-5.5777	-3.0927	-2.9424	-2.3932	-8.3117	-2.3817	-4.0471	-10.665	-5.4474	0.77505	2.1566	-9.3448	-1.5967	0.42413	0.87627	-4.7763	-3.8591	-4.9254	-3.2823	-2.1617	-1.4358	-4.1244	2.6507	-2.2842	-3.2789	-1.6024	2.3564
-6.6379	-14.314	-6.7497	-8.4396	-6.991	-6.8924	-10.098	-14.005	-7.0154	-9.2056	-5.7338	-1.2619	-13.445	-4.9231	3.3325	-8.7688	-5.7483	-8.5445	-7.3888	-3.7074	0.72566	-9.484	-4.4752	-7.6784	-6.8194	1.7342	-3.419	-3.2471	-9.094	-15	-9.7902	-8.3289	-6.5297	-1.8244	-3.5946	-12.801	-5.6467	-7.8635	-11.736	-9.1698	-6.5616	-3.577	-4.2738	-3.951	-10.126	-7.7968	-6.7614	-4.6069	-14.314	-5.3673
-4.7278	-4.6741	2.4469	-7.2478	-7.0344	-6.9699	-3.5122	-2.3143	-5.2249	-2.1245	-6.8399	-8.0559	2.7011	-2.5328	-5.1481	0.10124	-6.9341	-4.2093	-6.1937	-2.4558	-4.3588	1.8951	-0.46101	-1.387	-6.8794	-1.3701	-5.3305	-2.9313	-7.4166	-3.0361	-2.3912	-7.852	-2.633	-4.6957	-1.7112	-2.5744	3.4543	-4.843	-1.131	-3.4114	-5.8654	1.9681	-0.48936	-3.5266	-3.3827	-3.6773	-3.4959	-3.5144	-2.6752	-4.3578
-24.064	-27.168	-26.84	-21.356	-26.547	-22.679	-18.972	-17.831	-17.491	-23.931	-18.955	-21.328	-17.324	-14.963	-24.612	-19.301	-25.627	-17.784	-22.967	-21.541	-22.803	-19.07	-21.639	-17.516	-24.273	-20.948	-16.92	-23.55	-22.857	-17.872	-14.461	-20.877	-22.932	-19.873	-25.436	-27.355	-21.21	-18.259	-16.574	-11.617	-23.249	-17.158	-31.133	-24.251	-17.852	-18.58	-15.607	-17.704	-26.861	-14.19
-16.566	-6.4652	-14.034	-17.08	-19.726	-10.654	-15.014	-12.982	-15.151	-9.7168	-16.741	-17.859	-16.655	-14.821	-2.0475	-16.551	-10.967	-11.888	-12.593	-14.15	-12.469	-15.152	-14.531	-15.282	-16.746	-17.25	-13.368	-14.211	-18.391	-12.846	-9.864	-11.449	-12.642	-13.731	-14.902	-17.272	-16.966	-12.419	-15.645	-13.952	-17.439	-14.503	-16.739	-10.788	-20.011	-16.012	-12.355	-6.6452	-14.87	-13.456
-8.2851	-2.2599	-0.13947	-1.6119	-2.3883	0.38353	-2.9319	-1.9935	-3.8847	-5.017	1.6012	-3.5443	3.4019	0.53789	-5.6458	-5.2259	-3.5547	-3.2508	-3.0812	-0.40851	-2.9245	-4.1702	4.442	-6.303	6.7308	-6.4597	-5.5322	-5.4673	-4.3969	-5.6714	-5.2121	-0.08519	-0.71581	-1.387	-0.93642	-6.5413	-6.4416	-3.3129	0.36934	-4.5827	-1.0915	-6.6136	-0.55894	0.36132	-2.6379	7.5788	-4.1382	-3.4103	0.42053	-0.99149
-0.5003	-3.3101	1.2762	-6.2156	1.0758	2.9956	2.8862	0.82621	2.801	7.6579	5.0737	-3.6151	4.2039	7.1126	1.1137	4.6907	0.71826	4.8717	3.0119	-0.27509	1.9117	5.2914	1.0171	1.1052	0.21192	4.8221	1.9382	4.0928	6.2827	3.63	7.8594	3.495	2.438	7.7921	0.12838	4.388	0.11572	-0.5732	0.60841	5.2515	3.9694	-0.0077868	1.3872	4.4308	0.81818	2.9479	1.5334	4.8958	-0.11569	-2.9063
5.1903	2.7063	3.4857	8.0429	11.477	6.3842	5.1002	2.7843	8.0576	12.511	8.8981	9.9266	7.5669	6.6901	9.1984	12.546	13.919	9.6551	2.7221	10.906	5.7537	6.7761	5.2057	12.598	15.386	15.869	5.5524	9.0679	6.2943	12.397	4.2299	12.012	7.9282	9.0075	8.0868	3.5455	7.0863	5.1646	3.3005	10.902	4.5454	10.214	0.79946	9.559	9.1071	10.114	5.7695	15.517	11.143	8.2204
-0.76266	-2.3465	-4.8746	-6.0782	-1.983	-4.6301	1.7964	-4.8673	0.50739	-3.312	-2.277	-3.332	-2.5998	5.3456	1.4546	-0.32686	-2.7898	-6.7818	-4.4993	-1.1956	-4.8416	-2.614	-2.3993	-0.3835	-6.0627	-5.2356	-3.6876	0.76646	-1.0991	0.64015	-3.4841	-5.8344	-5.2356	-4.2913	-0.94656	0.065019	4.7796	-7.5434	-4.6837	-6.9829	-1.3871	-1.4835	-0.026217	-2.4914	8.8274	-3.5914	-1.5405	3.6304	-3.1193	-3.0143
-9.6628	-7.9141	-11.188	-10.529	-14.207	-7.3447	-8.1801	-5.2042	-7.0749	-5.8826	-8.2556	-10.211	-17.484	-14.258	-9.1102	-8.6692	-11.143	-13.11	-12.4	-16.603	-17.614	-6.0004	-8.3251	-1.779	-10.021	-5.465	-9.7783	-6.7026	-12.419	-4.8369	-7.5369	-8.9107	-7.6043	-19.832	-8.9287	-11.274	-12.176	-8.7054	-15.081	-3.7591	-11.778	-6.2039	-7.2115	-9.6164	-9.1791	-8.8912	-5.3372	-18.69	-8.9889	-9.4883
0.75377	-1.5089	-1.177	1.6733	-1.0075	-0.083007	3.0738	2.0466	2.8127	1.9485	-5.2767	-1.7015	2.124	-0.38971	-3.7452	3.4686	-3.799	6.8565	-0.84854	-1.2296	-2.9814	-0.16547	-0.41816	3.8873	1.9909	0.41968	4.0514	6.313	6.0579	2.4707	-4.8329	4.6037	-0.88969	1.5168	4.1065	-5.0478	-1.5452	0.0999	-3.6001	4.1625	-1.5316	2.7888	6.647	-1.2391	-0.22488	-4.2011	-3.8587	1.9416	1.2142	-5.6329
2.7635	0.92804	1.8882	-0.58949	4.9464	0.27136	-3.7774	2.6142	1.9528	1.1917	-5.6987	3.7018	4.8679	-2.0303	-1.5214	0.33734	2.1244	1.7179	8.3141	12.602	10.076	2.7613	0.56993	5.1042	4.0559	3.8671	7.6623	7.6021	-1.4396	-2.4374	8.6757	-3.118	0.66523	6.2519	2.1044	5.2443	2.0419	-0.74524	-4.3155	1.2982	0.78944	-2.195	-3.6242	4.1069	4.4676	3.5789	0.97018	-1.518	-4.0805	-0.18844
-2.0839	0.96632	-2.477	-1.8284	-0.47624	-2.1121	-3.0524	2.2565	-3.8343	-0.65455	-1.7792	2.4209	0.78625	3.7284	-4.247	0.95329	-1.577	-8.5462	0.28252	-10.02	-0.86918	-0.28333	4.5722	-2.0512	-1.2508	2.2395	-3.036	5.8811	2.085	3.514	-3.7133	-5.659	-0.16101	-4.3155	-0.50756	7.7592	5.2468	0.22045	0.39616	3.2229	2.8218	1.3266	1.9083	-2.5759	-0.042985	-8.493	-9.2889	-5.0839	0.69066	1.6592
8.7726	5.0217	1.706	5.4336	5.8874	9.656	11.055	8.6195	14.45	6.4972	5.348	7.6152	8.0637	10.104	6.7941	6.7666	3.9441	13.559	8.8693	10.483	10.173	7.5327	10.067	7.2708	7.4702	8.1665	13.14	7.1782	12.951	8.6841	13.353	4.4384	9.3334	6.9785	11.494	13.132	14.318	10.077	8.65	13.598	9.0077	9.2648	15.649	7.5043	4.2598	4.7277	6.2276	7.2102	3.3057	8.6491
9.9364	3.6495	11.753	11.419	10.717	6.8531	10.472	6.2989	11.008	8.2756	13.722	14.053	3.4233	6.2623	10.95	14.112	5.824	6.4562	4.6787	10.694	12.165	9.9017	8.0039	12.265	2.9978	11.46	10.402	13.972	9.5211	8.0717	8.5261	8.5063	6.1299	5.6224	17.839	11.448	5.9224	3.4979	10.467	7.9003	9.8724	5.4712	9.6331	13.282	11.808	8.2926	12.66	10.909	10.388	5.7366
-11.12	-8.8599	-11.993	-8.6963	-10.11	-5.72	-5.7028	-6.7972	-7.7931	-6.7437	-3.8379	-7.6081	-9.4042	-6.18	-2.5402	-8.1018	-14.811	-11.429	-9.7359	-6.5327	-9.1373	-11.723	-10.772	-7.9083	-8.9649	-9.3718	-3.9374	-6.2117	-1.6465	-5.8846	-7.3306	-7.371	-11.064	-8.3056	-13.127	-9.993	-4.2155	-6.7146	-10.04	-14.55	-11.426	-9.876	-3.3808	-7.0355	-4.6872	-12.139	-5.4014	-2.1945	-10.982	-7.1107
-13.735	2.8524	-11.703	-15.729	-12.655	-10.609	-11.558	-15.936	-13.458	-5.0867	-13.22	-12.982	-12.131	-14.046	-11.091	1.3174	-7.0474	-11.962	-8.1768	-8.173	-5.9169	-16.45	-10.394	-4.9205	-17.681	-3.4993	-7.9008	-5.7846	-1.3066	-11.941	-10.256	-15.246	-9.2063	-8.8853	-7.318	-6.0157	-6.9068	-10.526	-8.5056	-12.21	-9.1262	-6.6287	-6.7183	-16.793	0.49484	-8.9226	-11.831	-9.4531	-12.154	-9.8904
-4.1068	-5.2082	-7.165	-5.8053	-9.9175	-12.925	-8.921	-10.397	-9.3622	-10.605	-5.1252	-10.63	-9.5278	-10.537	-10.323	-4.5362	-17.368	-0.73199	-9.0952	-9.4498	-9.928	-7.4752	-13.053	-3.7351	-8.9156	-9.9651	-9.5177	-3.7139	-7.4278	-14.047	-6.9853	-11.644	-5.8895	-3.7689	-11.359	-6.6088	-9.1535	-11.952	-6.9254	-5.214	-11.415	-8.3405	-3.3496	-6.2108	-13.456	-11.75	-13.422	-4.4978	-9.8787	-11.375
-1.4249	-2.2687	-2.5736	-3.8505	-0.084362	-0.11963	-7.4948	-1.9667	-2.39	-4.4795	2.5858	-0.82903	-4.9668	-8.1663	2.5669	-2.2454	-7.4452	-9.9026	-4.7492	-4.8727	-6.0433	-6.5351	-7.1836	-4.149	0.8809	-7.4841	-3.1642	0.89963	1.5916	7.6394	-3.3721	0.29528	2.7301	-7.686	-3.1197	-7.5838	1.1862	-1.8974	-2.1827	-13.043	-6.4455	-5.4228	-7.7711	-3.0784	-1.6771	-1.3453	-1.1705	-3.9778	-5.4064	-1.1274
-6.3715	-9.1284	-10.198	-13.547	-18.348	-8.5547	-13.199	-7.3329	-8.5521	-15.566	-8.3335	-15.111	-10.494	-15.867	-11.355	-10.604	-12.413	-16.681	-14.625	-6.1155	-15.82	-11.451	-6.2039	-11.436	-13.251	-15.242	-10.22	-15.274	-12.614	-8.1155	-12.216	-14.546	-14.552	-11.216	-11.837	-12.231	-10.53	-6.3424	-12.783	-13.052	-10.737	-12.435	-10.405	-14.987	-13.485	-8.0412	-11.544	-13.433	-17.307	-11.503
-12.9	-17.99	-15.51	-13.805	-8.2145	-8.9089	-12.016	-15.487	-10.38	-4.545	-15.769	-14.585	-13.82	-18.483	-12.484	-15.957	-15.74	-10.966	-6.2567	-7.4629	-8.081	-13.493	-13.624	-9.3965	-7.8675	-14.428	-15.684	-13.222	-16.117	-14.819	-9.5687	-15.525	-16.737	-14.4	-4.718	-10.548	-16.748	-9.753	-13.334	-11.073	-7.8421	-9.6835	-9.0618	-17.133	-14.903	-9.6052	-13.751	-20.055	-13.626	-13.951
-5.9733	-8.1595	-8.9693	-7.8228	-5.0083	-3.2989	-4.1493	-4.7498	-10.142	-7.3426	-1.7908	-1.4941	-4.9577	-2.1446	2.5628	-4.422	-2.3996	-9.1596	-1.5975	-3.47	-8.7482	-9.0058	-10.489	-3.5595	-3.479	-3.7584	-2.7988	2.4007	-2.9628	-4.1943	-3.1892	-3.2904	-5.9282	-5.156	-2.2041	-3.83	-3.4318	-4.8092	-6.2489	-1.6555	-3.0849	-5.362	-1.3275	-4.9415	-8.6365	-5.1334	-0.9072	-1.4717	-4.338	-6.0381
-11.961	-20.025	-14.43	-6.3327	-12.03	-14.822	-11.398	-8.876	-13.603	-12.388	-20.282	-18.861	-8.6277	-18.943	-11.469	-16.093	-9.8149	-14.36	-15.32	-14.858	-16.65	-12.578	-13.697	-14.135	-12.534	-8.8656	-9.4269	-7.8701	-18.18	-12.659	-12.471	-15.866	-15.485	-11.3	-11.5	-17.493	-12.525	-12.262	-17.297	-13.459	-12.262	-10.351	-15.983	-15.444	-12.248	-20.26	-9.7978	-13.137	-12.026	-14.788
-2.1425	-2.0117	-8.5439	0.69238	0.43093	-3.3083	-4.787	1.0681	-0.77629	-3.9259	-4.8739	-4.2767	-5.4229	-3.1261	-5.9993	0.38222	-7.5401	-7.7817	-3.8146	-1.252	-5.2424	-5.1946	3.4627	2.3453	-0.71728	-6.8802	-5.6167	-2.9744	1.3982	0.1545	-5.569	-2.2589	-4.816	3.4884	-3.4374	-5.5355	-4.0581	-2.9097	-1.9501	-10.76	-1.623	-0.19486	-9.4022	-5.5235	-1.0283	-2.2082	-0.18809	-7.7305	2.7685	0.4889
-1.2497	7.719	5.4942	-1.3163	2.8798	4.7333	1.8459	10.082	2.4329	2.3984	5.6052	1.0744	-6.0917	2.9029	4.3497	1.0802	4.341	-3.1891	5.8928	0.9463	-0.49883	6.2877	7.1049	1.9207	3.4935	1.5795	1.424	9.8318	4.0311	2.3054	-4.8802	0.77508	1.454	4.9081	1.5646	-5.1839	-2.7266	6.0497	-4.8978	7.5578	4.277	1.9548	3.7562	-0.86646	5.8765	1.4985	-2.6262	-0.81938	4.606	1.596
-8.4473	-10.479	-11.826	-6.1369	-12.283	-13.466	-15.36	-11.673	-10.186	-10.941	-12.492	-14.925	-10.228	-5.1608	-6.8567	-15.304	-14.752	-13.159	-14.918	-12.358	-10.764	-11.899	-5.3889	-9.1823	-5.4476	-14.269	-7.8453	-14.8	-9.1957	-10.873	-15.707	-1.6887	-6.3302	-7.9393	-10.836	-12.797	-5.2851	-11.447	-5.1223	-8.4226	-13.125	-12.086	-13.784	-10.046	-9.9976	-9.1076	-7.9175	-11.688	-12.1	-11.742
0.36115	-7.7217	-4.9768	-5.8904	-8.5518	-1.6856	-3.454	-3.2178	-5.6078	-0.48905	-7.1987	2.9019	-4.255	-2.3351	-7.1574	-9.4903	-6.1548	-5.8656	-4.0477	-10.649	1.3141	-5.1361	-9.9556	-7.1594	-5.0619	-1.7432	-2.8763	0.78763	-4.7552	-1.6034	-2.5668	-5.0231	-3.0355	-6.0382	-7.9129	-9.5729	-6.6008	-2.2113	-6.187	-7.9696	-9.3645	-3.8082	-7.5593	-8.2679	-9.2102	-4.1593	-3.3732	-5.101	-9.9864	-11.56
-4.4374	-4.2028	-0.84632	0.22709	0.75168	7.7636	-1.0827	-5.5875	1.6832	-12.924	0.24118	-6.88	0.51148	-5.3754	-1.116	-2.4212	2.6937	-5.0927	0.01452	-0.1552	-3.1086	1.5583	-0.40201	-3.8102	-3.8986	3.0358	2.6903	-5.9986	-6.8099	-3.2445	-3.8836	0.44566	-5.1443	-3.8391	-0.082173	-6.6535	-3.3624	-2.0063	-5.2809	-0.74406	5.8109	-4.3139	-3.3079	-6.0703	-0.24639	0.66982	-2.4177	-10.772	-6.6386	-5.8142
-12.251	-12.881	-10.692	-7.3977	-10.025	-11.61	-3.1656	-5.0002	-11.992	-9.8699	-7.1398	-16.002	-5.9669	-7.7882	-10.599	-6.0163	-9.324	-14.15	-7.6809	-12.878	-10.39	-8.2832	-13.733	-15.911	-5.1464	-8.2293	-11.432	-5.6532	-4.3042	-10.834	-14.412	-12.453	-5.0582	-2.9438	-5.1317	-6.5172	-3.3183	-11.782	-12.047	-11.235	-9.1232	-9.119	-13.739	-6.9931	-9.1418	-5.6767	-5.4588	-7.8214	-13.629	-11.358
-24.627	-25.894	-26.199	-24.704	-22.181	-19.982	-26.111	-24.589	-17.208	-23.878	-25.594	-21.07	-22.737	-23.89	-22.172	-20.274	-29.363	-18.971	-14.406	-22.312	-16.706	-20.489	-24.612	-24.969	-23.484	-23.053	-18.834	-22.576	-22.948	-20.885	-17.517	-22.189	-24.092	-19.924	-23.185	-17.922	-22.145	-17.906	-23.396	-22.501	-23.127	-25.568	-23.199	-20.567	-23.575	-29.252	-22.253	-17.295	-22.992	-26.467
-21.693	-8.7259	-13.316	-9.4692	-17.725	-11.207	-17.037	-15.367	-12.715	-12.675	-19.73	-8.2385	-16.518	-10.755	-14.316	-14.067	-16.06	-17.187	-15.861	-12.603	-15.72	-17.094	-16.127	-16.458	-5.3702	-11.247	-18.058	-16.702	-10.05	-15.047	-10.799	-15.565	-18.406	-6.6593	-19.023	-8.9152	-16.439	-16.22	-12.235	-14.913	-12.152	-19.488	-14.509	-12.997	-10.22	-19.662	-16.574	-15.27	-13.842	-16.625
7.2965	1.7833	7.5887	3.238	0.49939	2.9497	6.8896	3.1091	2.6768	7.3266	6.1123	8.1441	-7.5757	-0.76457	7.918	7.1358	-1.8209	4.3869	12.238	9.9196	-0.93697	10.119	1.7006	0.21921	9.2547	11.556	2.6551	5.1488	7.1203	1.8632	3.6727	4.0073	6.852	2.7627	2.9192	5.7661	5.483	9.3269	13.889	1.1821	4.443	10.74	11.14	0.029184	6.6084	1.9965	4.043	6.9602	6.3634	-1.5925
-22.961	-15.448	-12.175	-16.259	-21.478	-15.279	-13.781	-14.232	-14.362	-11.89	-15.007	-16.592	-19.304	-13.99	-21.528	-17.708	-17.479	-9.5569	-17.68	-18.742	-16.853	-15.704	-16.58	-12.388	-12.767	-13.745	-11.941	-16.415	-14.524	-16.307	-12.482	-14.637	-18.569	-15.068	-14.127	-14.307	-14.148	-13.159	-16.835	-17.075	-16.352	-9.1811	-17.743	-7.747	-13.807	-18.409	-16.667	-18.019	-18.15	-15.857
3.777	-1.4981	0.725	2.1588	-5.7381	0.75436	0.18502	-9.5529	-2.439	11.265	-5.7159	-12.468	1.1429	-4.3563	2.2018	0.40288	-2.277	-4.1229	-6.0229	-0.46497	-2.6991	3.054	12.22	0.65475	-2.4916	-1.769	1.4318	3.9246	0.1746	-1.5921	0.019406	3.8075	5.3124	-0.53264	-0.75526	-1.7498	-4.7159	2.807	4.5416	-3.591	-3.0574	0.38219	9.8215	-6.2136	-0.14672	-2.8478	2.8383	-2.5243	3.7148	-0.14127
-11.226	-11.695	-17.391	-8.3035	-11.858	-15.947	-12.741	-10.252	-16.646	-11.283	-9.4095	-12.963	-7.143	-12.101	-11.41	-11.298	-11.372	-18.515	-12.932	-9.7614	-14.799	-8.0145	-7.0272	-18.735	-9.3833	-6.6108	-5.3485	-6.6098	-12.188	-10.525	-10.641	-11.188	-7.5318	-15.584	-13.518	-15.361	-13.78	-5.6293	-10.943	-9.1491	-9.9709	-8.676	-11.242	-5.5518	-10.417	-6.5634	-11.626	-8.084	-15.849	-10.429
7.4142	-2.8331	-0.17851	-3.395	2.156	1.1055	-10.66	-6.105	-9.4061	-1.512	5.3085	-5.4896	1.6155	-9.6584	7.758	3.5157	-4.2887	-2.0846	0.12467	1.5471	1.3149	-0.39512	-0.14294	-0.88673	-1.4718	-4.1424	5.8985	2.9654	-2.4458	3.9501	0.47015	-1.7824	11.798	0.75165	1.0267	0.82888	-2.0889	2.9339	1.1431	2.4361	-1.4254	2.8409	-4.457	-4.3832	-3.3123	-4.9904	4.2643	3.7053	0.21954	-0.45367
-19.628	-24.979	-24.149	-18.876	-22.407	-21.15	-22.761	-25.392	-18.405	-24.648	-28.157	-16.181	-28.091	-18.053	-19.086	-22.877	-16.355	-22.554	-26.024	-21.969	-20.634	-22.006	-24.565	-21.416	-17.401	-24.679	-21.733	-25.303	-20.582	-20.133	-23.962	-21.792	-21.353	-16.917	-24.871	-23.926	-24.284	-24.173	-22.308	-25.018	-20.707	-22.817	-21.512	-19.464	-21.379	-23.707	-18.098	-25.671	-25.665	-18.368
-15.37	-18.869	-14.535	-17.526	-14.635	-16.558	-13.738	-20.738	-15.387	-14.374	-13.239	-16.234	-11.977	-16.309	-10.619	-16.565	-15.229	-13.878	-15.222	-14.347	-22.979	-17.449	-13.564	-10.465	-14.949	-5.9187	-18.252	-22.281	-16.053	-11.461	-12.553	-13.736	-15.314	-11.785	-15.459	-13.23	-20.111	-16.748	-14.704	-16.74	-10.674	-21.962	-16.896	-16.122	-15.937	-9.049	-16.159	-21.813	-14.785	-17.245
-1.7879	-7.8446	-6.1094	-4.3568	-5.1815	-1.8492	-1.1859	-6.5157	1.6149	-7.652	-5.0335	-4.172	-6.5502	-2.284	-5.1357	-3.6954	1.1359	-10.234	-5.6944	-6.4089	-6.7461	-1.7715	-5.3097	-4.1833	-6.0853	-5.8458	0.51511	-11.011	-4.369	0.74487	-4.639	-6.1533	-3.17	-3.7067	-4.4712	-4.9339	-2.2124	-5.3959	-2.6436	-4.0189	-6.6271	-2.3324	-8.9454	-2.7749	0.59463	-4.0348	-5.3292	-5.7627	-5.8507	-1.2554
4.5921	6.51	4.3026	-8.1892	6.1077	3.5547	4.5152	-0.8853	4.1671	3.266	6.7995	4.8803	3.8517	3.1176	-1.9453	7.216	7.6408	2.6953	1.7984	0.85803	1.6668	-3.7882	5.5633	4.0016	-4.4769	-2.9154	0.75769	6.4537	-0.18953	1.2898	-0.51827	2.6076	-2.3947	1.3676	3.4076	2.2952	6.4987	3.8202	5.872	9.6784	0.98137	2.558	2.7773	2.6115	-1.886	2.049	0.7945	3.9186	-0.8199	-1.3083
-7.0734	-10.611	-10.56	-8.3083	-15.352	-10.337	-22.311	-17.099	-22.953	-15.749	-6.7206	-16.634	-8.0026	-9.3114	-13.327	-18.735	-12.727	-20.352	-13.303	-10.925	-16.895	-17.898	-12.21	-9.4911	-15.071	-12.873	-11.829	-16.507	-15.677	-11.465	-11.452	-12.845	-12.53	-17.849	-12.321	-18.553	-13.185	-18.872	-9.8458	-11.387	-13.125	-17.307	-15.172	-18.834	-10.041	-12.135	-12.54	-16.143	-10.871	-18.799
-10.064	-4.6564	-3.6479	-6.372	-3.3963	-7.4176	-1.9596	1.4504	-6.4943	-2.3543	-14.384	-7.9511	-3.253	-7.1034	-6.1097	-5.9909	-3.672	-4.8758	-8.4606	-8.9982	-6.0678	-6.4592	-6.5035	-5.5265	-8.2658	-5.4544	2.7866	-4.0444	1.3128	1.8774	0.63844	-6.0829	-2.7127	-3.148	-3.1501	2.5113	-2.0124	-5.6881	-4.6713	-6.384	-11.648	-1.1021	-11.555	-4.7177	-1.4075	-3.3749	-5.9609	-1.551	-4.1297	-1.6368
-8.1678	-5.8768	-8.7572	-12.384	-15.889	-13.231	-7.6995	-10.998	-2.4066	-15.801	-3.383	-8.287	-5.2317	-16.339	-9.1123	-5.25	-11.449	-7.4051	-10.08	-1.2415	-8.7728	-8.0182	-7.9199	-6.6057	-7.2304	-4.5232	-10.729	-5.9033	-5.3397	-8.4156	-10.624	-10.611	-7.7429	-13.099	-6.4701	-9.2076	-9.8839	-4.6548	-8.1884	-4.5758	-12.87	-10.897	-6.4255	-6.5001	-6.3541	-9.6633	-14.763	-7.9071	-8.8614	-8.4417
-7.4872	-7.1895	-5.7565	-7.5311	-10.238	-7.4641	-8.2423	-20.915	-8.0763	-12.081	-9.4588	-15.944	-9.0799	-9.11	-13.601	-12.703	-12.799	-11.849	-6.0623	-9.9632	-12.711	-10.987	-9.7759	-18.881	-7.6922	-7.8117	-19.005	-13.383	-13.349	-8.1424	-8.3575	-6.6026	-3.2278	-15.882	-7.9167	-10.572	-13.239	-11.211	-3.7482	-3.3175	-11.987	-14.984	-7.3354	-7.7738	-13.881	-10.359	-6.1236	-3.6471	-10.859	-14.413
6.6027	5.1969	8.3493	9.3007	9.4525	0.2607	6.4601	11.047	8.5097	-2.5823	13.522	8.7854	6.6709	0.32704	6.6015	-2.6309	11.135	15.092	1.9621	7.965	6.3639	5.2661	5.2267	7.2201	4.9437	3.5172	9.4954	-0.43002	6.8501	7.1325	5.0729	6.2356	6.9889	2.3959	8.199	2.8507	4.9626	7.9979	1.476	5.2541	5.2556	6.0043	7.2182	6.4072	1.0058	1.4766	1.2192	4.5412	3.2287	11.88
-0.953	-2.8292	-0.32572	-1.9244	2.6688	-1.1285	4.6598	6.2029	-2.7149	-7.9266	0.77857	-4.8516	-4.2717	-3.4307	-4.4048	-2.9696	-2.3876	-0.48847	1.5514	0.9484	-2.2914	0.13055	-8.5106	0.96769	-2.3355	-2.3921	0.0016046	1.4631	-1.502	-1.5991	-1.6027	2.4838	-4.9798	0.6042	-2.4345	6.5954	0.51962	0.51925	-2.612	0.94496	-1.1685	1.9232	-6.3161	-3.9305	5.2073	-2.1693	-0.96138	-1.82	3.9795	-3.5564
-9.2671	-7.3082	-1.6608	-7.0294	-9.03	-5.5614	-5.2809	-4.4333	-5.0214	-4.5032	-0.46721	-8.4029	-8.2895	-8.2867	-4.7883	-5.6977	-9.167	-2.9608	-0.7517	-5.1628	-10.991	-5.9849	-7.6263	-10.989	-7.416	-5.9604	0.021519	-9.1018	-4.4337	-6.1057	-7.8191	-3.2602	-5.1967	-6.0244	-9.799	-6.1687	-3.7952	-6.8124	-2.9829	-3.128	-8.5262	-6.157	-4.0736	-0.88928	-5.2214	-3.134	-0.22134	-7.5337	-13.041	-1.9161
-7.9389	-11.049	-8.0524	-8.5687	-6.3488	-7.52	0.99316	-6.0847	-10.166	-7.7989	-2.6616	-8.6021	-4.9281	-10.682	-4.4899	-9.8314	-9.6725	-13.32	-2.2719	-6.9738	-8.7801	-8.9101	-3.6364	-12.052	-8.6105	-13.001	-5.6976	-5.676	-2.8766	-9.36	-17.281	-9.4923	-0.98859	-8.32	-10.12	-9.7123	-8.4315	-10.293	-14.317	-11.941	-8.3252	-5.51	-6.5356	-2.864	-10.998	-14.293	-9.6597	-9.1659	-6.2648	-8.0745
-4.5276	-1.6822	-6.9659	-1.9206	0.15428	3.0057	-3.9826	-1.064	-2.95	1.5952	-2.388	-6.3258	-0.90865	-4.2385	-5.727	-2.6308	5.6052	1.6068	0.10443	-4.0083	-3.8469	-1.9682	-1.2367	-3.749	4.1	3.1216	-3.0362	-4.6187	-6.614	-2.1247	-0.088135	4.7858	-5.3862	-3.6307	-3.6505	-1.7002	-4.6743	-1.4909	-2.7369	-2.4318	-7.1754	-5.2743	-4.2316	-3.0784	-7.4957	-6.7054	-3.943	-9.0347	-6.3255	-9.1475
-1.1119	4.1294	-9.0878	4.9306	1.6007	2.9401	-9.1197	1.7795	3.1588	-2.9185	2.1791	-2.0233	-4.8963	2.0961	2.306	1.8918	2.2256	4.491	-1.8749	-5.7207	-5.1523	0.37846	-1.5492	0.721	-1.1695	-8.7992	3.4428	3.2787	3.4099	-2.8498	-2.3245	-1.9537	-1.5818	4.8448	-8.864	0.23202	-6.9865	2.8804	-2.9708	1.1261	-0.20898	-3.5776	2.0638	-6.7229	-6.1441	-1.8109	4.8028	5.1514	6.2261	-6.7593
-9.0809	-12.372	-7.9396	-14.237	-9.8505	-12.12	-8.7137	-15.271	-11.326	-7.8381	-3.2041	-10.619	-10.025	-11.442	-23.498	-13.851	-13.096	-11.775	-10.09	-10.749	-6.639	-13.488	-7.5191	-5.823	-9.6351	-18.474	-13.259	-11.603	-8.6945	-12.774	-7.9442	-11.161	-11.56	-10.998	-8.0233	-11.052	-13.11	-5.3414	-16.726	-11.261	-6.5943	-3.2653	-7.6636	-11.46	-10.159	-11.441	-9.346	-17.61	-14.575	-17.159
0.12277	4.6331	3.6488	4.7165	4.4522	4.8621	-0.34001	3.45	6.7029	7.1978	0.34498	5.9736	4.1153	2.2328	2.7672	0.41328	3.1105	-0.034936	5.9699	7.3865	6.9505	5.4896	7.5987	7.1137	5.3794	5.5078	6.1078	5.3593	6.856	8.1786	9.4061	4.4062	1.4167	3.7543	-0.39341	9.9603	5.6379	4.0732	7.4746	7.8852	4.9207	2.4489	9.6326	4.6498	12.947	4.4586	8.5993	6.6581	10.006	0.41476
0.99762	-4.4301	3.7337	1.47	-2.7846	-0.46504	-3.661	-8.2208	-3.8553	-4.8428	-2.4141	-2.1817	-10.378	-6.0391	1.6708	4.7063	-7.3837	-9.9488	-1.4366	-1.3295	-6.8585	-0.25289	-7.7519	-8.1601	1.5452	-0.31794	-5.0629	-10.484	0.15077	-1.8807	-2.9602	-3.3318	-6.1397	1.8881	-4.4201	-5.2642	-1.9854	-0.011404	-1.2832	-2.5434	-2.8864	-3.6393	-6.2667	-11.236	-11.102	-8.1924	-6.645	1.9333	1.6116	0.57891
-12.162	-7.4676	-7.9614	-6.3175	-12.212	-16.764	-11.753	-6.9099	-10.905	-13.922	-10.609	-6.7057	-10.343	-14.779	-9.7319	-7.0599	-12.66	-1.5546	-15.506	-12.992	-11.98	-9.2383	-11.308	-1.7657	-9.4038	-8.6708	-16.055	-9.8072	-12.828	-12.11	-11.945	-11.915	-10.988	-15.882	-1.134	-7.2555	-15.919	-13.834	-6.634	-7.346	-15.754	-11.308	-12.177	-7.8903	-8.4515	-11.394	-15.819	-13.037	-13.718	-11.652
-4.7821	-12.07	-1.7542	-5.2886	-9.3588	-6.6462	-7.1497	-7.9845	-13.26	-9.748	-5.1581	-5.774	-14.132	-9.2802	-11.681	-3.8762	-10.225	-7.9779	-8.5078	-5.2079	-5.859	-14.131	-9.1312	-18.262	-6.5969	-6.5413	-9.5205	-14.323	-4.9404	-8.8209	-8.6891	-10.055	-4.8535	-13.273	-6.3695	-12.032	-13.721	-9.3384	-12.422	-8.6176	-7.1165	-6.9628	-7.3614	-6.4184	-14.682	-11.567	-9.5886	-16.332	-9.9483	-10.26
10.038	4.9818	9.2194	8.2274	8.7165	5.8631	10.556	2.5804	13.595	3.5844	8.6857	10.823	6.4894	14.69	5.0906	3.8899	8.0371	13.847	4.2022	2.229	7.167	-1.8902	3.5303	8.3083	15.744	12.094	10.105	7.5281	7.558	10.125	7.3455	4.9975	7.9682	10.19	3.3234	6.8337	-2.1105	0.80518	8.0567	5.247	12.634	6.1196	5.2989	-0.70312	6.1256	4.0844	12.382	15.557	8.5209	4.4534
-14.2	-14.319	-10.836	-7.2577	-9.6818	-14.559	-11.642	-7.2088	-4.4156	-14.548	-9.6436	-18.092	-5.8951	-11.249	-11.208	-14.47	-12.183	-11.321	-16.756	-9.089	-11.114	-15.777	-16.007	-12.663	-11.797	-12.606	-11.708	-14.611	-8.6297	-15.905	-5.5457	-5.3752	-13.583	-6.7499	-11.176	-10.385	-9.447	-4.23	-12.413	-12.232	-9.2566	-19.625	-11.358	-8.955	-12.938	-12.558	-11.541	-4.705	-9.2774	-5.678
9.4883	7.4485	6.6073	5.2055	6.1867	9.1924	10.435	8.1513	5.386	4.7415	3.7662	11.721	9.3419	9.9473	7.4328	11.006	8.8672	2.294	8.2803	10.245	10.703	9.9459	7.6355	9.3511	16.207	13.533	3.9147	8.0759	10.854	12.964	7.0779	15.014	13.064	9.8968	10.943	7.88	12.442	13.593	9.7949	7.4315	8.6116	10.107	2.7191	8.2059	12.786	1.2435	9.8794	8.864	0.20772	7.7868
-1.0194	-17.307	-8.2154	-17.559	-17.717	-8.7272	-10.076	-12.039	-17.833	-12.78	-19.551	-18.866	-4.9254	-15.218	-9.7846	-14.222	-11.232	-23.095	-9.9266	-13.693	-5.4057	-14.168	-13.182	-14.548	-18.686	-16.147	-13.768	-6.74	-18.98	-15.31	-12.498	-9.5921	-16.463	-11.778	-9.8454	-6.6373	-21.037	-10.968	-9.8799	-5.4013	-10.303	-10.695	-17.702	-15.994	-13.211	-12.133	-9.5504	-12.695	-15.052	-7.5301
-11.166	-11.485	-8.0347	-10.138	-5.8924	-14.658	-3.1635	-13.133	-9.6222	-12.022	-12.124	-14.125	-8.8448	-8.0072	-13.193	-9.6951	-10.808	-13.733	-10.423	-4.0171	-9.4331	-12.747	-10.722	-11.401	-13	-11.763	-8.4058	-15.122	-10.767	-12.665	-11.793	-12.387	-3.4143	-13.648	-12.929	-12.835	-14.067	-12.756	-14.941	-13.152	-14.553	-8.5126	-10.031	-2.0998	-12.435	-5.6062	-9.4286	-11.328	-7.3905	-9.9547
2.4868	-2.3499	0.52271	4.0515	3.4179	4.3601	4.7876	-3.1914	-2.2212	1.4511	-0.27639	0.60275	3.2326	1.1697	4.0266	-0.050065	-1.5126	0.86847	0.29879	-1.9983	1.9247	5.1709	-3.9444	4.7099	-0.48512	-0.0077023	2.4615	0.36495	3.9204	2.2294	-0.56343	3.0483	2.2951	0.69147	3.6246	-6.7589	-6.0711	1.6253	0.79855	-5.4627	2.423	4.5583	0.34253	2.7537	-1.8681	-2.0014	4.9651	-0.42166	1.3421	-2.6803
-12.009	-16.781	-16.46	-13.632	-15.762	-16.739	-8.7869	-8.8998	-7.6026	-11.672	-21.993	-17.827	-11.486	-16.504	-7.7956	-20.699	-16.606	-10.574	-14.223	-19.403	-19.276	-20.853	-11.728	-15.521	-20.765	-12.164	-17.843	-14.232	-16.899	-17.12	-15.171	-14.661	-12.891	-16.118	-12.626	-16.246	-12.83	-18.886	-12.814	-13.282	-13.941	-21.421	-14.548	-15.055	-16.074	-16.306	-11.694	-16.333	-18.896	-12.92
2.4829	-5.2924	3.953	-2.8381	-7.1313	-1.5792	-6.4951	2.6945	-3.009	-2.8416	-3.391	-6.9037	3.3708	-4.9839	1.4614	-1.712	3.557	-5.6947	-2.2571	-9.6803	-2.6457	-5.0199	0.58462	-5.0155	-6.7528	-7.5378	0.66473	-2.1584	-7.1831	-12.329	-7.494	-8.3964	-3.0006	-0.63233	-4.0347	-6.3134	-3.5628	-5.3062	-2.8198	3.4956	-0.37156	-3.5723	0.46656	-1.8689	-5.8385	-5.8711	-3.0183	-0.82543	-3.7071	5.7839
-10.317	-9.4571	-3.8309	-0.33253	-7.7812	-13.807	-0.43852	-5.5588	-6.9499	-3.9773	-9.3636	-4.265	-1.0838	-9.9149	-8.458	-13.45	-2.9894	-2.6666	-1.6273	-2.7043	-1.1439	-8.2829	-4.3194	-5.8411	-5.7	-4.9926	-5.4713	-4.6417	-4.7837	-9.1878	-8.6545	-2.7371	-2.2536	4.1851	-5.0422	-5.645	-1.5625	-0.5091	-4.0843	-9.8156	-7.7313	-9.0285	-0.80586	-4.4376	-5.797	-4.6892	-3.3374	-7.1179	-3.1314	-4.3126
1.6758	0.52577	7.1883	2.4693	3.8386	-0.05282	5.164	0.34083	-0.90227	-0.91379	1.9607	5.5653	-2.5633	-5.3233	3.3032	-8.2967	1.1855	-0.072041	1.5511	5.0714	-0.49519	-3.0661	-7.0343	3.548	1.9993	3.1232	6.5346	0.60445	3.1997	2.1774	1.6616	1.1728	4.6086	9.2826	1.5058	3.2951	-0.5714	0.23656	-4.3335	1.9437	4.9217	4.7386	-0.90724	2.2704	8.2646	-2.6851	-4.4625	1.376	5.2504	-2.3042
-8.4018	-6.3751	-8.6319	-7.1132	-9.0619	-7.5167	-11.817	-8.477	-5.7843	-4.9828	-4.0044	-18.382	-11.674	-5.2278	-3.5957	-1.0442	-9.0197	-13.613	-3.9119	-11.234	-6.1733	-9.5404	-11.354	-3.0383	-7.6094	-16.867	-9.5429	-9.1112	-13.305	-9.5206	-9.0697	-5.9829	-12.975	-5.0991	-5.0681	-9.6228	-19.048	-6.0432	-5.788	-4.2477	-10.711	-12.257	-8.4262	-4.0513	-11.546	-4.748	-2.7807	-14.042	-1.2462	-10.303
-10.917	-8.455	-15.704	-12.96	-14.97	-11.775	-12.551	-15.382	-13.905	-10.356	-17.362	-17.183	-18.635	-8.8777	-16.861	-10.962	-13.508	-13.038	-9.6769	-12.829	-6.4001	-11.672	-16.037	-17.975	-9.7953	-15.322	-20.385	-12.12	-12.632	-12.465	-6.0527	-12.019	-10.481	-13.868	-11.565	-16.595	-12.409	-11.923	-14.218	-11.746	-11.21	-20.712	-18.899	-14.388	-9.2868	-11.977	-12.826	-17.601	-12.38	-7.6077
4.6181	3.3773	-2.599	-5.8266	-4.1749	-5.7064	-0.75115	-0.0096294	2.9688	-0.8556	-0.70921	-9.3374	-2.2017	0.39906	-0.53912	0.24731	-5.1265	4.4957	-7.184	-2.736	-5.2163	-5.4009	-3.2279	-0.044125	-2.766	-3.5124	-0.061179	-4.4475	-4.1499	-5.3002	1.2489	-10.573	5.0238	-6.6971	-1.5233	4.2773	7.1186	-6.3727	-3.7773	1.7885	0.4358	-1.9033	-2.5959	2.2181	2.9752	5.2362	0.010635	-3.5062	-2.8302	0.75663
-15.577	-14.977	-7.6886	-14.497	-20.005	-15.66	-14.163	-17.086	-14.808	-13.935	-15.672	-13.402	-17.819	-16.72	-17.656	-14.924	-16.38	-17.025	-14.624	-13.137	-10.204	-12.77	-10.446	-10.938	-10.704	-14.86	-17.094	-13.56	-10.102	-10.1	-9.2543	-13.542	-17.764	-19.061	-13.08	-10.555	-9.2943	-15.911	-10.389	-11.129	-10.224	-17.426	-8.9701	-7.2845	-13.159	-16.087	-15.183	-7.7527	-9.6017	-15.866
-3.9291	-11.649	-9.481	-6.6847	-13.445	-8.582	-4.5106	-8.9282	-9.6593	-11.22	-8.5265	-12.553	-12.265	-14.445	-10.911	-18.122	-11.638	-15.613	-9.3549	-13.121	-6.5711	-11.122	-9.7659	-5.415	-11.473	-10.94	-14.736	-6.9976	-10.004	-14.177	-6.6458	-11.539	-10.521	-10.913	-8.4179	-6.4684	-6.8306	-9.1473	-6.1946	-11.845	-5.4426	-2.3285	-6.8308	-7.1023	-6.0189	-5.589	-8.3108	-8.6227	-9.1132	-6.5703
3.8391	8.2377	9.4044	7.8721	10.195	5.8974	12.564	12.922	10.394	7.2591	14.008	13.454	10.696	4.9143	13.961	11.001	12.398	10.856	9.236	7.9705	6.3781	5.8645	14.485	13.448	14.331	12.448	7.7505	11.517	12.52	4.2383	7.5292	6.46	11.92	11.485	10.647	11.47	16.709	4.9799	11.991	11.272	6.6066	10.137	15.831	7.9541	9.0689	9.3165	9.0541	4.0783	5.7413	15.947
-3.7259	-0.20069	3.6755	5.4316	0.38277	3.6656	-0.68964	2.512	-4.8304	-5.1396	-4.3316	4.5893	-2.7235	-2.0848	0.2661	-5.5334	-2.2215	3.0204	-3.7477	-5.5332	2.0336	3.6084	-2.53	-5.5029	-0.72387	4.3381	-2.4602	1.8085	-0.19627	-3.909	-11.894	-6.871	4.0518	3.5528	1.2614	0.28972	-2.2022	1.0273	-5.4018	2.2804	3.833	3.5342	-2.1245	6.3182	-2.8381	2.0219	-6.0838	-0.28001	-0.28726	-2.724
-3.4898	-2.6643	0.66282	-9.4273	-10.72	-6.65	-8.0067	-1.8009	-6.5074	-4.4348	-9.3284	-6.8517	-5.7885	-0.36122	-8.8862	-4.474	-0.55921	-1.7822	-3.1421	1.7864	-8.2133	-2.2757	-8.3866	-6.2025	-9.1928	-6.6393	-5.1884	-5.0383	-1.3071	1.2479	-3.5456	-1.2234	-13.973	-7.6405	-9.8361	-7.9349	-1.7579	-10.46	-6.6545	-2.7839	-6.7381	-0.51858	-2.9045	-0.56307	-5.5371	-4.7224	-4.4066	-4.0877	-10.672	-6.1233
-4.5201	-10.859	-6.8408	-14.376	-10.38	-11.38	-9.7099	-8.3019	-15.918	-17.539	-15.939	-8.4905	-8.4908	-12.637	-7.0324	-5.3139	-8.2183	-12.57	-13.951	-11.963	-12.545	-7.5107	-12.666	-11.649	-12.004	-12.506	-7.0235	-14.822	-11.639	-12.451	-6.4976	-5.4298	-6.8441	-12.634	-11.808	-9.69	-11.074	-10.991	-16.555	-7.6349	-11.192	-9.6407	-9.7259	-7.1675	-9.8509	-11.698	-6.3921	-7.7659	-12.331	-19.589
-1.1495	-6.6776	-5.0082	-1.8496	1.0817	-5.2563	-3.0787	-5.1073	2.6204	-4.9599	-0.96877	-3.6906	-1.5044	3.1861	0.91413	-3.2106	-8.1669	6.2363	0.029279	-6.4611	-3.0464	-2.7051	-5.227	-3.6725	-4.8377	6.0343	2.9533	0.6393	-0.39868	-2.9013	-3.7331	2.3285	0.06896	-4.9127	-6.8645	7.1776	-3.8636	-0.75406	-1.2488	-3.6356	-6.7042	-1.6667	-1.2724	-3.6832	1.9944	-6.1425	-5.8378	-5.1795	0.40284	2.8389
-7.9424	0.2987	-7.9558	-6.7419	2.132	-6.2869	-1.5553	-2.5294	4.5164	-1.6266	-5.6772	-0.014702	-1.7909	-4.2618	-7.1096	-2.1584	-5.8536	-6.4014	-4.1841	-3.8166	-1.4087	-3.8523	0.58107	-10.233	-2.8535	-1.0965	-0.27972	-6.4693	-7.1681	-5.4213	-2.3865	-10.501	-1.0718	1.0141	-7.6856	-8.6775	-5.7341	4.1063	-1.142	-2.1853	-7.6278	-9.8645	-8.725	1.0669	-4.295	-0.14841	-2.2136	-2.5738	-3.5013	-1.1618
-2.8335	-0.497	-0.29934	0.95884	-1.8987	-3.4033	-5.862	3.6178	-5.0545	-2.3932	0.018183	-4.0057	-5.1135	-1.0203	-8.4951	-2.5659	-7.9243	-2.3078	1.4082	5.9912	-1.5824	-6.8456	-6.7612	-3.8038	-5.7933	2.2559	-7.0546	-3.705	0.46615	-1.3929	-10.316	-1.5521	-4.3921	-2.2783	-7.066	-3.6321	-6.8414	-2.2346	-3.4228	-6.0601	-2.9159	-3.4249	-7.169	1.2119	-4.751	-5.5326	-7.5905	2.1067	-3.9334	-4.945
7.6268	18.943	8.2957	12.184	11.178	5.4112	11.765	-0.17797	6.9665	3.9448	5.869	5.2813	12.103	14.145	6.4621	7.953	6.7006	8.0996	17.117	14.903	8.1906	5.395	-0.9151	7.2962	7.9611	4.6903	6.9857	6.6275	3.5981	7.89	5.3132	12.555	5.8791	12.218	-3.5197	8.4329	0.62872	10.158	8.0089	9.7582	10.36	9.1398	13.469	1.4652	15.937	8.1181	14.431	5.2331	8.5868	7.9607
-3.0656	-4.1047	-4.2409	-3.0521	4.6843	3.0059	-2.1784	4.0069	-0.43013	0.52857	3.9724	-0.28671	0.92632	-1.4507	2.365	2.4728	-0.56005	0.99689	6.4952	3.2607	-2.488	2.006	-7.1447	0.21534	5.2	1.7184	3.6476	5.6503	-6.622	-0.2059	1.8618	-0.29964	-0.052316	-3.4351	0.89045	0.99321	2.7909	2.3062	4.0547	3.4328	1.7695	0.26575	0.91178	-5.6432	1.5512	2.5827	8.3284	9.8362	1.0528	-1.9789
1.631	0.28407	-3.8303	-6.5687	10.463	0.82839	-4.1888	0.19802	4.3088	10.092	-1.4635	11.347	5.4119	0.10029	5.7827	0.13999	2.485	0.69128	-0.21732	2.1063	-0.012594	-1.7397	6.5401	4.2351	0.99576	-0.1862	4.7853	0.65243	-0.73743	2.7249	-1.7767	3.1267	4.0053	6.7654	-3.1803	0.19109	4.1968	5.1885	3.8633	1.4576	5.9965	-0.92131	2.027	0.76151	4.2269	-4.0349	-1.5094	3.1056	-8.5895	5.4552
-0.30868	0.028455	-5.6558	-8.5904	-3.46	-3.1662	-8.4356	-1.6324	-8.1957	-4.7407	-2.0158	-5.1318	-2.7966	-6.409	-7.9542	2.7688	2.9742	-1.2853	0.76603	-0.56227	-7.6317	-11.107	-9.3243	-6.4879	-5.126	-6.8686	-5.7832	-1.3839	-7.5741	-10.96	-0.71331	-6.7899	-4.0407	-6.3201	-8.6861	-0.96053	-2.1617	-2.0263	-1.6309	-10.713	-1.3628	-5.6652	-4.2126	-12.08	-6.9522	-3.3837	-6.3606	-0.28509	0.0036197	0.626
-5.4053	-7.527	-4.6271	-5.7662	-1.03	-3.7856	2.74	-1.2239	-3.0283	-0.85655	-7.1205	4.7361	2.718	-1.9751	-4.6259	-0.14828	-2.5864	-4.0321	-12.158	-11.255	-1.0316	-4.2658	-7.8201	-2.149	-3.564	0.53901	-9.8399	-5.8841	-11.956	-3.5179	-5.4365	-2.1342	0.95734	-4.3131	-1.6746	-8.4319	-8.394	-4.5407	-6.0218	-3.2508	-6.2567	-6.1411	-2.7642	-6.3935	-0.13297	-5.9096	-5.4483	-3.6545	-6.4054	-8.5745
6.4645	2.9893	4.8472	-3.1729	10.091	7.9786	4.7552	6.1732	4.4347	11.162	7.1951	14.954	11.89	7.337	8.8304	2.6515	12.547	5.6385	4.8112	4.8338	9.9421	6.4089	7.2547	11.227	15.975	11.113	3.5013	12.112	0.54169	6.8797	2.2494	12.813	11.826	9.5265	2.8966	6.307	7.5412	-1.2456	6.4256	0.78204	6.7242	6.7915	5.7193	5.4405	10.435	2.5425	5.2086	4.2317	12.521	9.2905
9.0024	6.725	4.4551	2.052	-0.62001	-4.5301	1.6615	-9.8668	-6.5363	2.2334	3.5377	3.0981	0.47272	2.4743	1.5032	2.1186	-2.6983	-1.1342	0.32273	1.9349	1.2796	2.1439	0.42423	-0.86661	-5.5385	-0.63551	-4.1387	-1.1512	-1.2558	-0.14964	-3.38	2.184	3.6689	5.2849	-1.5376	-1.9145	1.0958	-8.1478	6.6142	-1.1473	-0.30903	0.68966	-6.7984	-3.137	2.5631	-2.1085	0.50183	-3.9427	3.971	-3.2854
-23.364	-24.542	-17.659	-25.334	-26.225	-19.424	-26.414	-17.169	-24.982	-21.379	-22.127	-20.619	-21.603	-23.467	-22.749	-21.857	-25.523	-27.137	-20.443	-26.532	-17.241	-21.772	-20.418	-19.748	-14.18	-24.554	-19.978	-20.53	-22.174	-22.617	-19.521	-25.212	-21.794	-22.52	-19.744	-28.387	-22.886	-26.979	-18.633	-23.651	-23.591	-26.977	-20.197	-20.764	-17.291	-26.759	-19.664	-16.68	-15.13	-20.354
1.5147	2.4703	0.50105	-4.6727	4.8037	4.7543	-4.4797	4.6718	4.3756	5.4892	1.5792	1.7355	0.58239	2.7523	2.0364	2.3317	10.016	1.3041	2.3801	-1.1763	3.9852	6.2136	-7.4645	0.12617	2.2589	1.4228	8.0267	6.2696	3.5431	3.0106	1.5696	9.1761	-6.6935	-1.3827	0.90406	0.74328	4.6495	4.4665	6.4556	2.7635	0.34718	1.6628	-0.91851	0.49762	1.5749	4.4344	3.3819	4.664	9.0124	-2.8949
4.6163	1.6121	6.5353	5.6439	2.3228	8.6326	9.2916	1.854	5.5762	5.7738	5.9054	1.8387	0.51826	4.2211	0.55362	2.7958	6.9693	3.1842	1.48	0.97431	2.3279	-0.061526	-1.2304	3.8916	5.0641	3.9909	2.3042	10.275	4.1322	-4.1286	4.9234	-2.9431	-3.1826	0.59083	0.49254	3.7876	-1.8512	7.8279	1.6977	0.10449	5.8315	8.5324	1.0293	2.9024	1.38	4.1744	1.6352	5.3294	1.2423	2.6284
-10.034	-8.7797	-11.9	-3.0545	-11.342	-14.133	-11.484	-14.004	-9.1274	-10.46	-9.6213	-13.835	-7.6308	-11.688	-12.936	-11.961	-10.905	-7.0196	-1.4417	-11.127	-11.091	-9.1217	-11.892	-10.287	-20.147	-8.5264	-7.67	-13.039	-18.049	-13.538	-6.0828	-8.7191	-14.836	-4.872	-15.936	-20.283	-11.346	-12.074	-7.5609	-11.949	-8.6962	-14.132	-12.797	-17.973	-10.675	-16.091	-10.712	-17.982	-9.6443	-7.8891
-5.3234	-2.8496	-7.9612	-6.1358	-9.4687	-3.6281	-2.3676	-3.9537	-0.74784	-7.034	-6.4802	-8.043	-6.8518	-0.31623	-0.22377	-5.0057	-3.5211	-4.8043	-4.6482	5.5477	1.284	-2.4478	-8.9482	-2.2453	2.5311	-9.7562	-2.8384	-5.7058	-1.9887	-5.7324	-0.97705	-5.0206	-3.1524	-0.88395	-5.0178	-8.4122	-5.3121	1.2242	-2.1013	-9.0408	-4.8735	-0.23474	1.6385	-4.8746	-1.8205	-1.2824	-3.1151	-0.74291	-2.0077	-2.8744
-9.3243	-14.937	-4.4705	-15.324	-7.3921	-7.3623	-7.8581	-10.583	-5.524	-11.726	-7.3247	-16.072	-8.2556	-10.256	-21.131	-5.8643	-8.5913	-10.989	-17.109	-12.586	-12.003	-8.9344	-15.022	-7.4673	-8.2191	-8.6408	-11.522	-16.855	-9.0635	-10.036	-11.462	-9.8126	-10.056	-11.087	-13.8	-5.5382	-10.173	-9.3485	-11.541	-6.8422	-17.321	-7.6456	-5.0106	-4.9783	-7.9549	-9.6032	-7.6431	-6.2015	-14.367	-7.0292
-9.311	-16.365	-9.0906	-10.395	-14.862	-15.956	-13.387	-13.817	-8.2642	-14.914	-22.409	-9.8672	-14.379	-15.376	-17.119	-11.009	-17.234	-18.424	-15.527	-16.998	-12.938	-7.6504	-12.856	-18.769	-12.467	-12.707	-14.891	-9.9548	-10.888	-12.77	-19.97	-16.344	-14.562	-13.588	-9.6591	-11.489	-11.582	-14.518	-16.61	-21.929	-22.105	-11.554	-11.77	-14.501	-11.396	-16.169	-11.309	-13.554	-9.7271	-20.201
14.563	1.7849	11.386	13.155	4.475	2.3701	2.4107	3.9111	10.97	12.693	4.3512	5.4099	5.5293	8.5396	8.953	6.1542	10.721	4.3035	3.4192	12.287	7.842	4.8064	5.5596	13.256	10.165	2.691	9.3373	7.5673	5.3473	10.627	12.923	6.8567	12.088	11.912	8.4212	12.965	11.118	3.1849	5.2912	9.9797	9.1608	8.0825	15.434	11.749	10.139	11.536	10.48	12.18	5.9948	6.6409
-8.2891	-11.834	-13.525	-11.309	-16.556	-9.4577	-4.2388	-10.855	-11.757	-9.8771	-12.61	-11.638	-8.703	-12.336	-8.5986	-11.166	-10.863	-11.019	-10.206	-9.436	-8.229	-13.431	-11.5	-9.0619	-16.714	-11.542	-11.309	-9.8311	-5.5131	-5.2946	-15.192	-9.6538	-7.71	-6.5524	-11.438	-13.371	-11.387	-11.616	-6.3645	-10.811	-3.5921	-17.062	-12.388	-8.1717	-15.676	-15.242	-12.781	-17.679	-12.685	-15.787
-8.4463	-5.3039	-7.7502	-4.496	-14.883	-2.5032	-7.2333	-3.7358	0.24262	-5.7543	-2.1462	-7.3641	-4.6909	-4.3676	-8.886	-14.917	-6.0328	-1.9576	-3.6869	-2.7596	-6.5748	-5.0762	-3.6718	-16.691	0.29509	-9.6945	-6.2416	-7.7629	-2.2644	-10.093	-3.8107	0.68876	1.6372	-7.6494	-13.164	-4.7964	-2.3023	-4.9951	-3.7492	-4.3604	-4.9051	1.0321	-2.4542	-5.3487	-3.8896	-5.5417	-0.81237	-0.18502	-3.1727	-6.4245
-3.0498	0.44833	6.5983	-2.9671	3.3503	-5.8843	-8.9892	-3.9269	1.2867	1.9899	3.9783	-1.5747	-0.46084	0.73299	4.4176	-0.81143	0.24732	-7.067	-2.2924	-1.342	-3.5378	3.4684	4.4282	5.6863	-4.758	-1.3621	5.4822	-5.6576	2.892	-6.2683	-9.9462	1.9441	2.0177	-0.27653	3.9646	2.2285	1.4049	-2.2973	-2.6781	2.7773	1.5088	-0.93158	-0.62645	0.4639	1.1945	-3.4668	0.74653	-6.0198	4.6257	5.9539
-12.733	-12.006	-19.697	-8.67	-18.361	-10.452	-21.578	-14.898	-11.692	-12.045	-9.1659	-15.215	-23.87	-13.287	-14.962	-14.925	-10.23	-10.34	-5.7386	-12.978	-15.837	-13.279	-13.137	-16.387	-10.846	-6.4802	-10.633	-13.697	-12.243	-14.708	-15.696	-21.692	-20.757	-12.183	-11.596	-13.326	-8.4132	-5.9834	-11.265	-12.319	-14.185	-11.522	-16.046	-12.385	-12.788	-11.649	-6.7852	-14.486	-6.5063	-12.276
-6.7288	-3.1736	0.24624	-7.111	1.8442	1.5229	-5.6652	0.16024	-5.4273	-2.4841	0.84125	-0.27833	-0.30629	-0.45657	0.48945	-10.128	-4.4361	-4.4411	-5.8298	-3.9505	-4.0242	-0.079861	-0.73906	0.1465	-2.3296	-7.5265	-7.4498	0.32209	-4.2687	3.7357	-2.7532	-5.6128	-2.6734	-6.7958	-6.6114	-8.5955	-7.0045	-5.1307	-3.0088	2.0807	-5.0872	-6.7239	1.5919	-1.5514	-5.945	-2.9649	-8.2278	-1.8164	-4.6635	-2.9508
-8.3811	-4.4791	-10.319	-9.9396	-13.484	-5.3996	-9.3292	-3.7456	-10.25	-14.728	-9.519	-2.6196	-6.5241	-1.3862	-7.1279	-14.647	-7.3276	-13.75	-13.912	-9.5466	-10.002	-3.8799	-7.4985	-8.1363	-4.182	-12.829	-14.925	-8.1205	-8.4561	-15.841	-11.387	-12.42	-6.1186	-10.439	-7.2217	-10.954	-12.754	-2.4294	-7.7051	-12.674	-5.5915	-7.2187	-5.9244	-9.7991	-11.11	-12.769	-10.967	-6.448	-9.925	-11.074
1.0612	-1.7955	4.3284	-2.9116	-3.7222	4.7096	-3.6611	5.3901	-0.61915	-2.3089	-1.3022	-0.76008	-6.899	-7.6335	3.7631	-3.1689	2.5902	4.6075	1.1115	0.70649	-5.8761	-1.6054	-0.075275	4.8333	3.3669	1.0829	-4.8105	-1.0239	-7.8489	-3.332	-6.1328	6.8618	0.93645	0.34112	7.2636	1.2562	-2.519	-2.0166	-5.8668	4.8542	-0.22741	-3.0631	0.85648	2.8845	-0.58027	-5.2206	3.2675	-1.6618	1.6613	4.3237
-9.2311	-10.429	-1.615	-11.775	-11.409	-5.8204	-7.5367	-4.2629	-8.2335	-6.3152	-6.7583	-11.586	-13.866	-10.818	-6.7785	-10.14	-10.486	-13.863	-5.9803	-12.126	-6.9647	-7.0654	-11.571	-11.55	-6.6044	-9.6438	-6.0355	-10.707	-12.757	-9.5413	-5.2332	-9.4938	-8.1538	-9.2946	-2.2009	-4.7409	-6.2584	-6.8985	-5.8359	-3.8805	-7.9903	-8.8972	-8.3309	-5.8424	-7.1673	-3.5324	-4.532	-4.7779	-9.5735	-6.3081
-19.612	-19.409	-12.635	-16.086	-14.468	-19.212	-11.274	-20.373	-16.979	-14.916	-11.343	-19.086	-8.8891	-17.205	-12.185	-16.231	-12.091	-8.7886	-11.648	-11.237	-19.752	-18.118	-9.2154	-16.576	-11.825	-12.072	-17.133	-15.278	-16.241	-13.04	-16.595	-10.794	-13.442	-15.864	-14.023	-12.116	-24.716	-18.765	-13.504	-17.435	-12.635	-15.745	-18.677	-14.409	-15.253	-10.97	-18.183	-17.708	-10.976	-7.4043
-2.9612	-5.5532	-6.1356	-3.0359	-3.9409	2.2176	1.9381	2.0608	1.2348	-1.0929	-4.9353	0.63746	-4.3604	-5.6664	-1.9451	-6.8793	-1.3844	-4.6346	-3.9243	3.1081	-0.389	-6.6382	-1.9624	0.80133	-2.403	-1.5678	-6.6192	-3.4678	-5.5201	-5.6644	-6.9196	-5.698	-4.2289	-2.2931	-6.951	-0.85845	-1.1452	-4.4738	-1.0193	-5.4825	-1.5065	-0.20145	-10.443	-1.6096	-6.3411	-7.1699	-7.2506	-4.443	-4.0259	0.72318
-2.483	2.0228	-3.8246	-5.6004	5.3365	2.72	2.0591	-4.6744	1.6423	-1.3967	9.388	4.866	3.0789	1.0901	2.8172	-0.83248	6.4224	1.7347	2.2063	3.7177	-2.6099	0.32114	4.3702	4.1782	-5.1149	11.049	3.1589	5.763	0.10709	3.8021	4.8572	0.78199	0.8384	1.6058	3.9037	1.1763	-4.0635	2.7314	0.13891	4.0001	4.3001	0.85023	3.449	4.5386	11.212	6.3971	7.1437	-0.60716	0.94877	6.1014
4.4423	6.1925	5.3386	2.2878	2.7873	3.9386	9.6905	8.5686	6.1961	10.297	10.852	6.2625	7.9555	11.715	10.103	6.5223	4.408	1.6416	12.139	4.9153	8.8154	3.2972	9.0427	9.5314	10.087	4.42	8.0786	9.5542	3.9212	1.847	5.6955	8.1153	1.3783	1.8957	5.0719	8.1971	11.88	14.467	2.2102	6.3455	5.2756	14.271	8.2949	6.0587	-1.7166	10.236	4.6934	8.3488	-0.18251	6.8013
-19.45	-23.336	-25.695	-29.078	-26.847	-23.142	-27.751	-25.511	-20.011	-21.109	-20.966	-20.71	-25.765	-13.869	-23.697	-20.286	-16.157	-29.367	-23.92	-19.366	-17.817	-21.788	-23.08	-21.91	-19.226	-24.506	-24.336	-23.22	-17.5	-19.547	-22.395	-17.323	-16.59	-20.299	-21.32	-19.827	-20.326	-20.379	-30.27	-18.101	-23.631	-22.05	-26.774	-20.169	-20.451	-23.016	-22.197	-23.014	-16.005	-25.469
-2.8777	0.76105	-3.6338	3.1241	1.957	-3.3984	-6.3969	-4.9089	-2.5306	-2.9465	-0.68652	-3.0926	-0.44957	-0.35773	-0.19483	-6.4631	-5.0905	0.58398	-0.9796	-0.67866	-3.2286	-0.74799	-2.7296	-5.9384	-2.3142	-1.8782	-5.2295	2.167	-6.3596	1.4733	-1.7035	-4.5834	-2.912	-6.1902	-3.5385	-3.0201	-7.826	-3.1779	-3.356	1.1789	5.3391	-1.5442	-1.3613	1.3014	-9.2441	1.9272	-3.7976	-1.363	-0.95108	-9.051
-10.26	-15.845	-9.8742	-12.28	-14.152	-10.943	-18.726	-15.36	-15.38	-22.235	-10.716	-11.287	-9.8025	-10.916	-15.895	-16.449	-16.454	-13.355	-15.828	-10.328	-11.97	-15.919	-9.3863	-15.707	-11.569	-17.5	-13.581	-14.633	-16.724	-10.737	-13.383	-10.677	-10.084	-13.602	-13.631	-22.236	-9.4276	-7.0127	-17.151	-10.035	-18.743	-19.124	-16.006	-15.079	-13.222	-17.569	-5.2623	-9.5917	-14.055	-7.4723
-4.3273	0.52292	5.9038	6.0522	1.0828	-2.998	-1.7795	3.3556	3.8517	8.9504	0.84711	-0.59946	3.5587	1.6115	1.2908	-4.677	4.1385	2.9511	5.1384	6.2807	-3.3376	3.1833	3.3231	1.2378	-0.59669	-1.4409	-4.5246	5.3004	-0.35835	1.7617	-1.3167	-3.1374	-4.0004	3.3217	4.9548	-0.43269	0.24171	3.1778	2.3804	2.7363	-1.7359	1.2655	-0.1633	2.0439	-1.096	1.4597	-3.6805	-6.8309	1.8744	1.9231
-7.8591	-6.0317	-8.4169	-6.7461	-5.7025	-5.6176	-3.3153	-2.7562	-4.2067	4.043	-4.1002	-5.8524	-5.909	-7.1721	-4.115	-1.6861	-7.6254	-7.0385	-3.7578	-5.7142	-6.0459	-6.1003	-9.0562	-16.086	-1.3211	-7.6382	-0.77219	-3.8089	0.69345	-4.4836	-7.1555	-3.9481	-4.3989	-6.4444	-3.1916	-2.9198	-10.043	-6.3478	-7.1531	0.77994	-2.2452	-10.834	-8.5047	-0.82617	-2.7979	0.037549	-8.9195	-5.7292	-5.9126	-7.9315
-8.6926	-9.2373	-10.963	-17.297	-5.985	-14.473	-17.694	-9.3971	-16.087	-9.4049	-12.868	-12.308	-7.9133	-14.502	-18.697	-11.993	-17.449	-12.587	-11.647	-13.377	-12.636	-16.704	-14.339	-19.666	-14.358	-15.452	-17.371	-20.105	-16.049	-12.17	-15.408	-14.209	-13.693	-16.323	-11.909	-14.742	-11.682	-18.088	-12.607	-19.691	-14.361	-11.936	-9.8483	-10.043	-12.61	-11.333	-14.829	-11.862	-12.223	-12.796
-6.8756	-9.4467	-12.57	-6.295	-7.886	-10.218	-10.757	-2.0736	-4.6154	-11.406	-6.3898	-5.7939	-13.658	-15.904	-4.9907	-12.967	-7.2214	-4.977	-7.6811	-10.026	-0.67037	-5.2213	-5.8154	-11.356	-11.78	-14.922	-11.559	-14.098	-14.791	-4.8118	-11.529	-10.358	-9.5598	-8.2294	-7.5368	-7.9316	-11.122	-2.0395	-6.3352	-3.5362	-9.0761	-6.1211	-9.1168	-8.5369	-12.552	-7.187	-7.0633	-7.6851	-14.925	-7.6234
-6.137	-6.0119	-8.9974	-6.726	-13.202	-13.063	-4.0321	-7.3859	-14.343	-6.235	-8.8915	-7.4048	-1.9288	-10.17	-12.096	-7.3561	-14.165	-9.5027	-7.9189	-12.53	-7.4791	-7.0741	-7.0887	-5.1964	-14.012	-12.187	-6.7471	-7.2185	-9.3715	-14.431	-12.804	-4.6249	-11.844	-10.055	-7.2756	-14.032	-9.2099	-16.765	-8.789	-6.3808	-13.954	-14.428	-5.2537	-6.4964	-8.6345	-1.0046	-11.253	-13.235	-6.9337	-17.443
3.0405	2.0289	6.2558	4.2022	5.1951	3.3714	3.2356	1.6642	-1.8982	7.8467	-0.65433	3.6093	3.4182	2.2399	-0.66056	-3.9345	11.736	2.7472	3.5357	12.807	7.698	-1.8172	0.54213	6.4982	3.6054	8.3741	-0.55705	3.8031	4.9875	8.9525	2.3055	6.077	4.6156	-0.64163	6.6992	9.3601	7.5075	6.8228	1.3574	5.6575	10.543	5.5732	-0.43457	5.119	5.0912	6.9743	7.9442	7.1768	5.0919	8.0915
-7.0834	0.9951	1.2203	-4.4279	-4.2832	0.4995	3.9645	-4.3165	3.7342	0.21085	-6.8012	1.3179	3.7846	-4.3294	3.0708	4.2729	-3.325	0.62785	-2.9127	0.053804	4.0634	-2.4279	-0.4514	-2.2311	-4.5228	5.6355	1.766	-1.6752	0.63281	-0.20755	-0.65998	-1.1563	6.5394	-2.3761	4.5586	2.4101	-0.99134	2.4562	-2.6178	-2.1552	5.781	10.023	-0.13669	4.8005	-0.39413	-2.0465	-2.9361	-3.3028	2.0893	2.7859
-3.821	3.9649	0.82694	-5.9911	-4.176	-2.3619	-5.5068	1.0748	-4.2093	-7.1261	-5.9154	-7.2872	-3.135	1.8068	2.2859	-0.89517	0.47551	-3.5902	-5.4518	2.8711	-6.85	-1.9937	3.6169	-4.1003	-0.47011	-0.56301	2.0115	0.31653	-6.3371	0.64057	-1.3158	-0.74424	0.82303	-1.7864	-1.4807	-5.0027	-1.8781	1.4322	2.0971	-1.0103	-10.278	-6.4099	-5.27	-5.9165	1.0543	4.578	-2.3598	-2.1888	-2.601	-6.0242
-4.4523	-2.0966	-5.7721	-5.159	-7.1541	-1.7726	-9.9608	0.25522	-3.4445	-10.292	3.7181	-1.7868	-4.3824	-6.641	-0.11326	-0.64337	-8.6944	1.0741	-0.64239	-3.587	-4.3898	-12.806	-1.7972	2.9502	-3.1707	-6.6386	-6.9646	-7.6912	-6.9198	-4.1875	-2.3629	-2.3222	-3.9934	-0.52326	4.5355	-4.3392	-0.43286	3.6138	-2.8391	-4.6052	-6.8844	-1.5827	-8.6693	0.77408	-2.9334	-6.2586	-6.6402	-4.4579	-5.0984	4.5493
7.6128	4.2363	3.2504	2.9109	2.3542	1.0191	0.53061	-3.9165	5.3925	3.1552	7.9042	6.7171	5.1799	0.36543	0.85895	0.83584	6.4954	4.7402	5.354	-7.2714	5.5221	-4.6598	-3.0446	4.7031	-1.7084	1.0621	2.7124	-0.72455	-5.8421	-0.15818	0.71761	4.1262	5.7332	1.64	-5.3442	5.7894	10.455	2.1285	-2.5412	3.2494	2.9611	2.876	-0.66536	-0.83885	-0.66457	2.2412	6.1304	-0.064953	-3.5406	-0.92012
4.9036	3.0383	5.366	3.715	4.2159	7.7112	4.13	1.6543	4.78	7.1292	3.3256	4.9326	-3.0398	2.1167	2.3818	1.4652	3.9684	3.0885	3.5242	7.8742	9.2112	3.2112	0.96206	2.9535	10.148	8.3017	3.9897	-2.0834	2.9449	5.9197	10.376	3.5784	7.363	5.9544	-0.15806	4.0286	13.474	7.3687	4.6238	5.9159	9.3678	7.4677	-3.157	1.6381	4.1733	11.294	2.5427	3.3753	7.5067	-2.796
-8.7024	-5.1301	-9.8888	-4.4371	-11.657	-5.4527	-6.1224	-7.3702	-11.845	-3.0646	-15.84	-7.0882	-10.994	-15.659	-5.1512	-14.555	-12.897	-2.889	-12.57	-6.7114	-6.6183	-7.9231	-6.2806	-10.954	-9.2815	-3.8068	-9.6301	-10.008	-11.537	-14.378	-12.987	-2.3749	-5.8	-9.829	-9.3246	-13.9	-9.5132	-8.1315	-12.448	-8.7196	-9.5682	-9.289	-12.251	-5.8569	-13.221	-6.7726	-7.1302	-11.725	-11.236	-3.0444
-9.9067	-5.0713	-14.391	-9.3294	-7.4547	-9.8001	-13.312	-11.665	-20.482	-11.231	-13.828	-7.645	-15.128	-13.682	-10.126	-5.5253	-13.255	-7.563	-13.066	-9.3688	-9.4296	-13.508	-9.5039	-4.6094	-7.0588	-13.483	-0.42039	-4.6037	-14.989	-8.0879	-16.766	-8.8682	-11.772	-8.3956	-1.3433	-11.447	-10.31	-12.039	-7.9345	-14.009	-10.863	-13.061	-11.211	-8.1007	-13.954	-6.3809	-15.363	-6.4739	-15.539	-8.5629
-13.826	-15.284	-5.2936	-16.713	-9.1201	-13.797	-15.357	-18.296	-12.864	-7.5796	-14.442	-11.452	-10.647	-16.175	-15.706	-6.7374	-17.475	-10.503	-11.511	-15.131	-10.82	-11.858	-16.014	-13.923	-15.258	-9.632	-6.2936	-10.61	-16.318	-1.9302	-14.654	-13.07	-11.64	-16	-11.985	-11.562	-9.5623	-8.7534	-13.177	-11.371	-10.242	-15.234	-12.284	-17.79	-10.144	-12.202	-14.099	-14.826	-18.482	-16.812
4.4546	8.0017	3.9634	-0.84931	5.953	3.2194	-2.1775	-0.44003	-1.5126	7.2762	3.0164	-3.1418	4.4277	6.4355	1.1463	7.7134	-0.39064	-1.4478	-1.9393	0.27082	3.2857	-6.4011	4.0633	0.60431	1.4077	2.8948	-1.2262	1.651	-1.906	2.6132	5.0083	-1.4491	4.6342	-0.50244	1.1709	10.425	8.1065	2.612	2.8934	0.23202	-2.5092	-5.2683	-1.3128	-0.24688	2.7604	1.9235	3.6466	5.9146	5.0315	2.3972
-22.377	-19.747	-15.25	-18.535	-17.547	-23.121	-20.041	-25.245	-22.295	-24.811	-21.258	-27.808	-21.754	-24.046	-20.062	-25.796	-23.512	-19.751	-22.805	-18.972	-21.842	-26.436	-23.134	-26.343	-23.967	-21.686	-22.274	-28.339	-21.353	-19.996	-25.218	-20.312	-26.293	-22.701	-21.305	-21.688	-15.981	-19.177	-19.344	-17.376	-20.968	-19.782	-20.751	-18.063	-19.494	-20.394	-27.847	-16.209	-26.396	-21.077
1.1678	0.828	-1.578	1.1174	4.5384	2.5943	2.3624	-2.6791	5.4569	1.2872	-3.2918	0.20566	4.7733	4.4422	2.7848	1.2032	-6.463	-0.41139	1.5066	-6.4514	-1.2475	2.5611	1.0472	0.57607	0.65004	-3.8172	3.9908	0.94688	-3.0361	-1.6046	0.2775	-2.6001	5.1702	0.085239	0.67393	6.578	6.7161	1.8022	-2.1198	0.32391	-5.8201	-0.053165	8.9994	-2.6916	-9.7252	6.8265	-0.25508	-2.065	5.9084	3.8791
-5.8244	-4.3903	-0.59688	-5.4823	-9.4742	-11.529	-4.6027	-2.0116	-2.3735	-6.9195	-5.7505	-4.7329	1.7109	-1.6015	-1.9746	-5.8198	3.9133	-15.453	-5.5798	-7.3888	-11.443	-10.328	-0.4677	0.67239	-2.5775	-5.4871	-2.5277	0.60773	-5.2872	-4.7379	-1.9534	1.3489	-9.3106	-7.0776	-5.556	-10.409	-6.4078	-6.3375	-3.5594	-2.7361	-1.6917	-7.9732	-10.904	-4.8239	-7.7296	-3.67	-4.7604	-5.8827	-13.914	-1.1895
-8.6472	-15.237	-15.479	-12.884	-8.1446	-11.276	-14.237	-15.112	-10.95	-11.063	-5.6075	-11.265	-14.216	-14.277	-10.137	-16.825	-15.221	-15.607	-8.2408	-15.699	-14.455	-10.252	-10.187	-12.79	-15.61	-10.273	-9.0479	-12.114	-10.464	-19.701	-14.595	-8.4279	-9.7906	-3.6413	-9.8684	-14.861	-13.456	-12.363	-14.208	-15.24	-10.234	-9.5044	-14.251	-13.439	-16.354	-7.4608	-12.846	-14.658	-12.692	-15.105
-1.5444	-1.5899	-11.275	-7.7526	1.786	4.6465	4.407	-3.5902	-1.3713	-3.9956	1.5978	-3.1277	-2.6877	1.8063	-0.26074	1.6383	-7.1798	-0.16768	-3.0322	-3.479	6.663	0.47019	-0.90269	4.3126	-3.6415	-0.42912	-0.55537	-4.8856	0.43676	0.54027	-1.9467	0.12694	3.4288	-2.6221	-7.0293	2.5281	-0.24749	-0.45696	-3.2339	-5.715	-3.276	2.3631	-0.67144	-6.2354	-9.068	-3.2293	0.62898	-0.47702	-6.902	-2.9267
-7.8881	-8.6629	-11.749	-21.334	-18.831	-12.036	-8.6727	-18.326	-12.981	-16.017	-10.708	-10.239	-10.438	-25.706	-18.043	-11.119	-19.481	-14.486	-7.9953	-13.504	-8.7714	-11.88	-8.3618	-12.812	-16.461	-16.322	-18.64	-21.937	-19.071	-15.229	-16.627	-11.06	-21.508	-12.366	-14.567	-13.972	-11.692	-8.2603	-14.6	-11.516	-14.769	-9.8388	-6.4783	-13.43	-9.9352	-6.8562	-15.135	-12.39	-17.283	-8.6873
-10.481	-15.334	-17.902	-16.625	-8.2178	-19.06	-13.36	-10.015	-11.555	-16.995	-13.723	-13.879	-14.001	-15.529	-14.014	-9.8434	-12.378	-17.12	-16.059	-8.829	-6.001	-11.241	-14.642	-14.843	-13.044	-12.841	-11.389	-13.449	-10.962	-8.8672	-6.8642	-13.185	-10.172	-14.158	-13.632	-9.4119	-13.954	-10.559	-13.953	-23.665	-13.261	-15.326	-11.663	-14.945	-17.204	-15.876	-12.658	-15.134	-15.951	-10.943
2.6093	-7.4197	1.4364	-2.1708	-5.5424	-7.6622	-4.4303	5.4613	-4.2911	-3.4687	-5.1361	0.48804	7.1482	8.8103	2.4792	6.3867	1.2322	-4.6681	1.2388	4.1458	-3.9208	5.5545	-3.9434	3.7336	6.4845	-1.0315	-3.8632	1.6057	1.5949	-2.2855	-1.8938	-3.2989	-0.45112	-4.9337	-2.0088	3.6226	-2.6413	-0.7528	4.7338	-1.4162	4.6476	0.69574	-0.18335	0.88932	-1.6619	-1.1214	-2.2022	1.6426	1.5097	-1.1364
5.4523	5.8583	3.405	-2.4772	-0.75084	3.9083	4.4744	6.7864	3.9681	-1.5521	-4.9623	3.1949	-6.855	4.8857	0.15872	3.5556	9.0102	1.5723	2.469	-6.26	-4.6884	4.5422	0.21125	-1.8524	-1.1001	3.1666	-5.9654	-2.1311	5.4588	-6.2284	-2.0425	-0.020763	5.2324	8.9209	2.8643	-1.2844	0.51105	4.0152	9.6442	4.3555	-2.5695	-2.0809	-2.0764	-1.0013	1.0548	7.6246	1.3518	-2.2386	1.7374	0.23196
-15.006	-15.836	-11.874	-9.3653	-13.824	-14.897	-13.91	-9.7738	-11.561	-9.7329	-16.562	-8.2897	-20.648	-7.0151	-12.042	-11.538	-13.712	-10.12	-9.681	-11.099	-12.257	-15.139	-13.217	-18.345	-14.304	-13.664	-5.2978	-18.458	-13.945	-15.76	-9.0644	-10.143	-16.332	-16.988	-8.8423	-12.691	-13.639	-15.023	-10.339	-4.8044	-13.985	-12.304	-8.089	-18.111	-18.99	-10.358	-14.97	-8.2063	-12.898	-21.648
-11.927	-3.1382	-7.5548	-6.2012	-15.856	-10.513	-16.912	-11.545	-8.361	-4.8089	-7.433	-12.973	-11.84	-9.6073	-10.803	-13.959	-6.7943	-12.312	-11.555	-14.012	-3.9369	-13.209	-1.4207	-11.347	-7.0874	-11.425	-9.8508	-7.6683	-7.2906	-8.111	-12.938	-8.3468	-11.622	-4.119	-9.7955	-15.429	-5.3963	-10.549	-8.3264	-13.322	-3.2084	-8.5145	-7.362	-7.5955	-15.934	-8.4285	-10.697	-8.115	-8.085	-10.817
-8.1179	-12.294	-15.1	-6.1337	-10.704	-9.2969	-9.6084	-7.8871	-8.7129	-16.572	-20.079	-5.0559	-8.9344	-10.666	-14.621	-8.1315	-15.331	-9.9481	-15.428	-10.306	-7.882	-13.801	-13.187	-12.735	-13.371	-8.8294	-11.256	-15.013	-6.9163	-12.662	-12.525	-9.5885	-9.1335	-4.7649	-3.9192	-11.28	-11.446	-11.375	-11.172	-14.346	-8.3122	-11.055	-11.595	-9.9879	-8.745	-9.5446	-13.769	-9.5181	1.4201	-7.8532
9.0789	10.332	7.0832	2.6441	9.849	7.5402	2.1107	9.5218	0.75322	4.1406	8.6563	2.7474	11.64	0.16938	7.3765	1.0916	5.8015	3.5187	10.729	4.4103	-3.7442	4.9071	11.958	6.8907	6.7327	4.2491	12.749	9.1374	10.491	-3.9044	6.061	0.73033	4.385	7.4879	5.6606	3.7272	4.9559	4.0024	7.8269	2.4653	9.3845	1.6764	3.1033	1.1965	7.2978	1.7531	4.3312	7.9378	4.1462	11.11
-22.436	-17.079	-10.417	-16.139	-8.8659	-10.253	-17.57	-18.217	-17.36	-13.746	-13.26	-15.769	-15.723	-14.327	-7.9138	-14.166	-11.774	-21.204	-17.208	-16.996	-13.445	-11.481	-21.956	-16.232	-11.122	-12.996	-16.332	-15.687	-12.144	-16.566	-10.074	-12.919	-17.625	-14.349	-19.202	-12.131	-9.94	-20.438	-12.048	-10.673	-15.376	-17.705	-15.829	-23.459	-12.71	-16.417	-11.956	-22.44	-9.3071	-22.622
8.0617	4.2749	1.7799	5.4752	6.1991	7.4928	3.7799	5.9847	11.412	7.4926	3.7213	7.0412	6.2803	6.1556	8.038	12.44	16.116	9.3373	12.197	5.7227	8.1679	0.86337	8.0047	9.2775	5.7821	8.3693	10.344	5.4037	5.4296	5.7533	6.8079	6.4485	7.7807	6.2995	10.436	5.3998	10.511	7.471	11.825	0.72191	7.9997	12.604	7.985	3.0021	7.348	4.3086	5.2077	9.7249	1.5625	5.5406
5.6245	11.597	9.339	10.061	13.419	2.7707	5.5635	10.508	12.595	7.7205	12.942	13.712	7.0311	12.186	12.609	4.8992	6.7432	9.9912	11.256	9.2796	8.7853	12.449	9.37	5.6805	2.7587	14.067	13.361	8.4162	10.624	20.3	8.1437	9.1068	5.7681	14.021	5.2769	7.8408	9.4276	10.354	11.213	9.9649	5.2198	12.515	9.9248	6.8897	15.567	15.677	8.7574	8.9116	16.619	11.21
3.9698	2.3743	-1.5199	-2.7247	7.1913	5.4499	6.0589	0.52537	-4.3118	2.8793	0.83856	0.89547	-1.5251	2.0785	-3.8229	-0.32007	5.8466	2.1854	2.3289	-1.8482	-0.50911	-3.4307	-0.52094	4.3136	2.5384	-1.9424	4.5518	3.0987	-1.3541	6.4098	-3.7763	-1.6607	3.3026	4.1011	1.17	6.6981	13.204	-0.10584	2.2545	-0.081658	11.279	8.7448	-0.70244	0.37699	3.035	-4.0841	4.8474	2.0345	-2.8284	6.6165
-18.246	-12.724	-11.643	-7.8641	-10.679	-13.439	-15.459	-9.9056	-15.427	-16.962	-8.0256	-9.1007	-10.311	-13.35	-9.119	-15.137	-16.533	-9.8574	-11.357	-15.008	-13.082	-12.007	-11.196	-9.3054	-14.63	-13.393	-9.1914	-11.776	-15.156	-9.6748	-13.806	-12.82	-11.059	-13.159	-10.308	-16.106	-5.9114	-11.242	-10.716	-16.078	-16.354	-15.496	-11.541	-12.194	-7.4389	-10.412	-18.385	-8.6569	-10.184	-13.448
-2.9169	-8.4689	-0.33057	3.0151	-8.3842	-7.0996	-8.638	-1.8801	-8.05	-3.4375	-4.3581	-8.2579	-2.1942	-4.7393	-1.1777	-10.264	-7.3335	-3.6209	0.7753	-8.421	-2.8071	-1.0371	-2.4556	0.65659	-7.2661	-6.135	-4.0117	-0.62271	-6.0933	-6.8747	-3.4577	-0.52518	-6.0872	-3.2231	-2.1063	-2.8095	3.5127	-5.0062	-0.040114	-4.51	-2.9707	-1.3681	-0.58774	-3.9123	-10.038	-2.0105	2.3086	-0.56726	-6.3845	-5.7381
-13.176	-16.511	-10.418	-11.688	-6.0146	-10.674	-12.98	-13.745	-11.073	-2.7082	-16.152	-13.209	-11.39	-5.8821	-11.816	-7.0021	-15.961	-13.435	-9.1016	-12.985	-18.21	-11.294	-4.0926	-8.1704	-10.934	-9.3846	-14.933	-8.9165	-8.7421	-6.4917	-12.236	-12.582	-7.6196	-9.5907	-17.001	-17.891	-8.9263	-13.885	-10.07	-11.661	-20.485	-9.5624	-10.571	-11.924	-9.5539	-10.405	-10.36	-11.324	-8.1032	-13.416
-1.8395	-4.8549	0.99595	-7.6297	0.64235	4.6107	-5.2232	2.3213	-1.1696	-2.5904	-2.3436	-3.5039	-3.5535	-1.6339	-0.45632	-0.058603	-6.7177	-3.497	-8.3971	-4.8956	1.8238	-0.39378	-1.3059	-1.0845	-1.6244	-2.8793	-3.302	1.3545	-1.9351	0.41769	1.6153	-1.9853	0.071932	-6.8049	1.9643	1.7761	1.1618	-8.4401	-8.6227	-4.3359	-5.0593	0.49035	-0.85533	0.56555	-5.8428	1.2193	-1.2177	-5.1194	-4.6596	-1.6322
4.8178	4.2797	6.9889	15.291	10.474	8.6192	11.198	5.3462	1.3289	4.3591	4.2862	9.3306	6.2512	7.6529	10.763	5.918	7.3245	7.4623	4.9221	10.354	0.87924	7.8387	4.7635	1.1136	8.1237	8.1344	6.7673	8.8216	5.1749	1.5329	7.8631	7.9156	1.291	10.762	8.1857	7.6298	6.2468	4.0933	12.377	-3.4907	6.9478	13.085	10.231	7.1493	15.639	3.8388	9.5186	5.9874	8.273	6.0902
-6.447	-12.548	-9.702	-15.786	-11.854	-6.9318	-12.812	-15.893	-12.52	-8.7744	-8.5949	-10.459	-7.6558	-12.377	-13.376	-9.2094	-17.888	-10.654	-15.373	-11.529	-21.218	-14.034	-11.308	-10.333	-11.887	-7.296	-9.7663	-13.136	-19.024	-13.289	-12.726	-7.7798	-10.072	-8.1378	-11.475	-15.269	-10.73	-15.246	-13.523	-8.6156	-20.763	-11.403	-10.828	-5.0091	-13.085	-16.532	-12.732	-15.271	-13.387	-13.376
-2.0492	-0.8745	-3.9662	-0.45493	6.2283	2.9258	1.594	0.40239	-4.8894	-6.2557	-1.5461	1.3125	6.4688	-1.9818	-5.6623	-5.3928	-6.2191	-2.2523	2.3089	0.36733	0.87534	0.76983	4.8693	0.89259	3.0497	0.87054	-2.3124	-4.2991	0.59695	-0.31882	9.4426	-4.9681	-0.056917	-1.1547	0.36662	2.785	-7.5113	-4.8663	4.0811	-0.99872	-5.2376	-3.4049	0.40518	-3.6604	-4.2369	5.0488	-0.95127	-5.6822	0.69245	-3.3579
3.7157	-5.866	-9.6213	-3.2188	-1.5748	2.9676	-2.7508	0.044691	2.8673	-2.1145	-4.0713	0.28206	-1.4051	2.2988	0.99407	-5.7078	-4.3416	-4.251	4.5306	-1.6018	0.26189	-3.3247	0.89435	-0.76942	0.066719	2.3388	-6.0843	-1.0963	1.0828	7.1796	-4.748	3.9598	-2.937	-6.1254	-6.0796	-5.0016	-1.2032	-1.6544	-3.0649	-6.9129	-2.1918	-2.7224	-1.8204	-4.6293	-6.3771	-4.4309	-0.75552	5.2722	1.0809	-0.16706
-8.3774	-15.572	-15.27	-5.895	-10.347	-12.927	-17.405	-11.096	-15.045	-7.2092	-8.9794	-10.05	-11.496	-15.094	-14.723	-7.9349	-11.427	-9.5012	-13.373	-14.142	-15.537	-8.5254	-14.044	-9.768	-3.5352	-12.315	-8.902	-16.957	-13.421	-9.4331	-9.9896	-9.2863	-7.6466	-9.0683	-7.2263	-8.6521	-6.877	-6.3926	-5.3732	-8.6444	-6.3777	-7.5667	-5.4155	-11.436	-10.86	-10.152	-7.5285	-6.1133	-9.9812	-19.414
-17.417	-10.309	-7.5408	-16.011	-12.362	-11.832	-13.472	-15.308	-5.5888	-14.122	-14.976	-12.378	-12.163	-11.181	-16.838	-15.197	-6.9601	-15.254	-15.516	-11.772	-15.041	-8.0126	-10.549	-17.535	-9.8745	-9.6075	-9.9794	-14.897	-14.111	-9.8086	-16.917	-17.816	-16.555	-10.297	-11.153	-14.592	-6.9092	-12.116	-17.766	-12.035	-8.9185	-16.735	-4.792	-7.3156	-12.921	-19.726	-14.139	-17.734	-14.772	-6.9054
-5.5634	-1.7613	-1.3985	-0.22832	-7.478	-4.5797	-2.1509	-8.9973	-9.8302	-1.9881	-4.1713	-1.3801	-3.607	-6.6886	-2.7662	3.3537	-5.4073	0.16665	-0.81765	-0.82477	-1.3428	-6.9319	-4.8885	-2.4933	0.21175	-2.4214	-3.7057	-0.53969	-5.7919	-1.4151	-4.9577	-2.8149	-2.9314	-10.197	-7.5081	-1.5688	-1.5339	-2.0678	-9.8171	-5.5268	-3.7354	-2.4635	-7.0051	-4.5998	-4.7531	-3.1686	-1.8784	-2.4698	-8.9782	-6.6408
-2.1901	-6.687	-4.0156	-7.2603	-2.3249	-5.5773	-5.3481	-2.9961	-3.9535	-1.3648	-3.4859	-6.5189	-6.1512	-7.3773	-4.9431	-4.5556	-0.30821	-2.0595	-0.32506	1.0757	-4.3487	6.204	3.5416	-5.2439	-2.0645	-7.2692	-1.994	-5.0226	-0.43722	-8.1239	-0.74736	-7.0168	-2.6601	-5.4186	-4.3842	0.49015	-2.8361	-4.6204	-7.3899	2.0563	1.816	-5.0349	-3.5251	-0.6341	2.8751	-2.6283	-2.3912	4.5677	-9.34	1.8976
-8.1201	0.35308	-0.62486	-3.0492	-5.4693	1.4152	-4.0724	4.6336	-3.1046	-1.3579	-3.7497	-4.0682	-6.4728	-3.0314	-12.551	1.1799	0.77727	-1.9637	-2.2494	-9.4253	-0.75208	-8.0671	-7.0408	-1.1456	-2.5135	-2.9636	-6.6886	-5.9986	-7.3843	-2.8128	-1.2861	2.0742	-6.1095	-5.6381	0.57187	-0.26856	-2.8924	-1.7372	-3.4941	-0.73447	-7.5383	-2.1167	0.84473	1.0305	-7.1926	0.69776	-0.92436	-6.7736	-2.3042	8.356
-4.46	-8.8169	-2.3904	-0.86421	-2.8514	-8.0587	1.6211	0.75611	-3.6678	-3.6344	-9.569	-9.7321	-4.887	-7.2655	-7.6917	-8.4944	-1.2367	-2.7802	-6.193	-4.0147	-1.0716	-1.987	-2.6499	-4.2098	-4.5394	-4.7495	-6.9431	-7.2273	-3.8119	-0.42622	0.24333	-5.0427	-5.6341	-5.6176	3.7328	-3.6691	-3.3005	-3.715	-8.7559	-5.8056	-6.195	-12.214	-1.9126	-4.6628	-4.32	-13.35	-2.7308	2.1238	-12.553	0.54636
4.152	4.8583	6.7024	6.0749	9.1827	4.0314	4.8971	2.7496	11.492	6.9264	17.032	9.0664	5.6669	5.6379	9.8824	9.0935	3.2768	7.199	7.9013	6.811	9.5525	12.681	13.868	8.9652	0.99354	4.1655	8.4827	9.548	10.693	3.483	7.2909	4.7177	12.168	1.7277	10.648	4.7411	15.117	10.174	2.0213	12.073	12.918	8.1327	6.5899	3.2186	10.514	15.193	7.8917	6.8604	10.391	10.571
-2.2667	-4.7226	-4.6539	3.6833	-0.48696	-1.2351	4.9475	-5.3851	1.318	-3.1804	-1.959	-5.1457	4.7408	-0.15857	-0.58316	0.96833	0.855	1.0673	2.2979	-1.3451	0.18764	3.2469	2.9974	-4.9169	-6.2286	4.6439	-0.11565	-2.3877	-4.6909	1.6596	0.13443	-3.1487	-0.44662	0.11132	-1.0719	-6.6553	-0.97975	-1.5336	-0.21473	4.8381	-0.036977	-0.86051	1.444	6.4193	3.1662	-0.75258	3.0307	3.4166	-8.1	-5.1607
-4.0015	1.0896	-2.0449	-6.8806	-4.2125	-5.2503	-2.9644	-7.2225	-2.84	-4.1695	-7.1848	-3.3945	-1.3788	-5.9019	-3.6433	-5.5523	-10.748	-5.5173	-6.6761	-4.2387	-1.7979	0.60351	0.38038	-6.7953	-4.3338	-2.2182	-2.3093	-4.2865	-5.5095	1.6627	-9.0899	-7.7144	-10.525	-9.6278	-6.5765	-8.9191	-8.5596	0.45497	-10.209	-3.5578	-4.9506	-0.89694	-5.1207	-3.781	-6.8175	-8.3254	-2.2918	-0.23582	-7.9686	-0.33635
-13.058	-22.778	-21.917	-27.392	-22.828	-19.155	-19.187	-20.476	-21.773	-22.92	-23.973	-21.044	-20.779	-21.167	-21.175	-23.951	-23.453	-28.413	-22.101	-19.182	-17.946	-25.8	-19.331	-24.896	-19.409	-21.788	-25.548	-19.931	-19.053	-22.716	-22.898	-22.676	-16.127	-21.191	-17.82	-22.724	-20.057	-17.374	-22.727	-21.706	-22.487	-22.036	-18.449	-20.907	-27.775	-21.365	-19.568	-22.316	-23.829	-17.139
-7.5996	-9.0144	-0.84162	-6.8361	-3.1094	-10.323	-8.0086	-9.7204	-11.061	-9.447	-9.2046	-4.4956	-4.9677	-13.629	-7.8064	-10.352	-10.12	-11.694	-12.272	-5.0963	-4.4774	-10.627	-1.9441	-7.359	-7.8943	-12.263	-12.215	-8.1014	-12.98	-9.4924	-15.796	-5.4265	-10.066	-7.8661	-12.071	-8.5947	-7.5779	-13.238	-9.1022	-18.441	-13.073	-11.279	-6.9442	-4.5785	-11.866	-5.9995	-4.1425	-9.5314	-15.201	-6.4048
1.5213	4.8793	-6.6464	-3.2723	0.39764	2.2459	0.4249	-0.2761	-2.5226	-3.6616	1.5272	0.24928	-1.4988	-5.7268	4.7145	3.5109	1.8894	3.3612	10.525	0.97931	-1.2147	4.2731	1.2713	-2.578	8.3609	-0.76826	0.036257	-0.026637	-0.66479	2.7183	9.1859	2.5119	-0.50254	5.1069	-0.57463	-6.6313	3.2852	-0.35006	-1.6886	2.0405	-3.3767	-0.92921	-2.3257	0.67365	-2.0532	5.6412	-0.52607	1.8443	0.99502	1.9908
-1.5956	-2.963	-4.5699	-4.2333	-3.0807	0.97143	-1.6853	-0.86399	-0.4774	7.8443	6.2504	-5.0631	0.19296	-9.2028	-4.4189	1.2375	-6.3147	-7.9365	-1.7168	-9.7356	-0.96277	-1.2632	-0.22203	0.31019	-4.6581	0.90488	3.3097	-0.61904	-0.20662	0.72451	-3.6736	0.18814	1.6335	-4.2299	-2.9188	-0.20145	-3.7705	-3.6518	1.7801	-0.14255	2.0471	-6.5435	0.53763	1.3174	0.56999	-1.2528	3.5458	-2.59	-6.806	-6.041
-12.601	-13.225	-10.296	-16.237	-14.006	-10.278	-9.4983	-14.944	-10.689	-7.1837	-11.59	-14.701	-17.479	-7.6915	-12.476	-11.488	-7.8324	-13.951	-7.4627	-9.1642	-8.5501	-6.8369	-14.835	-13.438	-13.371	-13.701	-10.064	-12.533	-11.674	-12.91	-9.9131	-5.7307	-10.198	-3.8759	-7.6572	-5.0867	-11.866	-7.6786	-14.899	-7.6307	-13.922	-9.6192	-9.7593	-13.61	-11.306	-17.391	-15.288	-9.9828	-12.144	-3.6177
-3.1228	0.89255	-4.0853	-3.3981	-5.3688	-0.92453	-2.5786	-1.0297	1.9864	-3.621	-1.7447	-2.1013	-1.245	-5.4297	-0.50264	-7.7932	-0.64937	1.7897	3.271	-4.7346	7.1574	-2.6671	4.424	-0.94831	-2.5053	0.60127	-7.7269	-5.6264	-0.29998	-5.8925	-1.3449	-3.183	3.1487	-4.3848	-0.3978	1.0531	-3.7796	-2.2265	-5.4852	-7.5066	0.73382	-8.6823	-2.4649	-1.0457	-5.0931	-6.4986	-1.2974	2.3991	-0.66547	-3.2246
-0.83038	0.59918	6.4308	6.4152	5.7672	8.1838	-0.51338	0.10803	5.4291	3.2644	7.3601	4.396	3.7101	7.16	2.0246	6.3474	-0.68861	9.4882	6.0112	-0.5081	4.1546	1.808	-1.3747	6.4461	0.93638	7.5257	7.3048	4.7298	-5.2219	1.0705	6.1202	-3.4459	7.1074	5.8979	-0.1323	6.3719	4.9369	2.3385	4.6463	8.7283	9.7318	7.4214	2.4725	2.9477	7.859	3.2081	1.8695	0.60125	5.3172	0.92976
-7.6157	-0.88973	-2.7802	3.5243	-5.5366	-5.6122	-5.5897	-5.5675	-2.8235	0.96798	-8.2396	-4.0428	-5.4005	-5.2398	-3.1807	-4.7984	-3.3327	-7.463	4.1937	3.051	-0.5448	0.5986	2.6094	-11.74	4.0487	-1.4981	0.027942	-7.141	-7.1418	0.26799	-0.73356	-0.7869	-2.3784	-1.4058	-3.2033	-9.1962	-4.4781	-6.1349	-1.4766	-5.9141	-4.9325	-2.846	-0.2897	-0.48592	-5.7907	-3.0522	-7.2239	0.11917	-0.56334	-8.2399
-2.3758	4.8805	-7.4759	-0.093724	-0.15348	-4.2583	4.6451	-0.45312	-4.7339	-4.3243	-0.63964	-3.3891	0.72507	-3.2154	2.177	-3.7506	-1.2106	-3.6364	2.9927	-6.6393	-0.51499	-1.5693	3.2733	0.081992	5.8745	-1.2027	-5.1214	-3.6022	-2.2725	-1.962	-7.8987	2.5311	-0.65604	-3.2511	1.425	-2.5778	-1.2635	-1.9938	-0.32158	-6.1535	-10.092	6.6219	4.5846	-0.18484	-3.3666	-6.9863	-1.8564	3.9116	-0.1272	-4.5149
-2.8567	4.9302	6.5565	-2.2983	5.4658	-2.8222	0.10862	2.9287	-2.0553	1.6231	-3.2485	1.6249	2.2779	3.8491	-1.9814	1.923	-5.666	-2.7406	2.2589	-3.5325	6.8893	3.5415	0.098671	1.0535	4.8847	3.9138	2.0982	0.090649	-1.4766	3.3793	0.54562	-0.82161	-1.8988	-1.514	2.1402	-0.33054	0.65892	4.1143	-0.66841	1.6567	1.653	4.4961	0.66036	0.81381	-0.38831	-1.1332	-1.259	0.78669	-1.3287	4.024
-4.2181	-4.6975	-4.7269	-8.465	-0.18879	-2.6159	-5.5415	-0.76473	-1.0616	-1.2839	-2.226	0.58612	-6.7393	-1.2072	-5.9999	-10.436	-0.15245	-0.99919	3.2231	0.091939	-4.0121	-6.671	-2.6447	0.59703	4.4568	-7.9416	-6.5311	-3.5371	-5.7493	-4.2343	2.0391	-1.4103	-1.3977	-5.993	-4.835	-1.6571	-6.181	-0.86993	-5.428	0.56652	-2.5682	-2.6002	-6.5672	-7.4992	-7.7162	-5.9055	-2.3783	-6.4323	-6.6655	-0.57227
-5.4873	-2.6288	-9.3961	-4.8518	-10.763	-4.7126	0.089412	-2.6227	-4.9557	-8.1972	-6.638	-7.7959	-5.095	-3.1885	-5.773	-2.4717	-7.5219	-1.1673	-5.7563	-10.308	-0.69607	-10.293	-4.2473	-3.1665	-7.1726	-3.4306	-2.7273	-2.5008	-4.9313	-5.9548	-13.378	-10.931	-13.793	8.3242	-6.4947	-8.1791	-3.8322	-8.915	-2.0531	0.27585	-14.908	-1.4577	-4.1015	-6.668	0.078412	-5.1852	-2.3084	0.87747	-3.0847	2.2649
-4.7904	-5.9697	-8.6116	0.39684	-10.481	-3.8083	-4.1417	-4.9979	-0.38096	-5.9083	3.0659	-3.3908	-6.6478	-6.4504	-5.6098	-2.9743	-7.6363	-0.0088935	-4.9889	-6.1764	-1.6692	-7.5751	-4.629	-4.914	-9.0578	-7.8732	-1.9389	-1.7515	-3.57	-10.363	-3.8118	0.94317	-2.8488	-6.1332	-0.66651	-0.45003	-4.8046	2.8443	-3.7558	-6.28	-3.5037	1.0357	4.2052	-1.8739	-5.5863	0.0044227	-4.948	6.5404	0.86407	-7.2556
-12.819	-12.427	-15.344	-17.354	-14.586	-2.6122	-15.5	-15.488	-15.272	-9.342	-16.425	-12.819	-11.153	-15.719	-16.851	-18.627	-12.781	-9.9267	-13.581	-7.5984	-19.506	-13.712	-12.305	-16.199	-16.348	-12.118	-16.292	-15.31	-6.4685	-13.797	-14.111	-19.5	-10.714	-14.183	-8.4104	-10.781	-5.6288	-17.287	-10.449	-10.851	-17.05	-17.081	-20.315	-17.333	-13.777	-15.121	-16.025	-15.695	-8.1223	-13.688
-2.9901	0.13016	-3.0259	-5.5489	-2.4423	1.2164	-5.1328	3.4646	2.2516	-3.0413	-3.9043	5.9552	-1.8932	-2.2222	-5.2486	2.418	-4.2822	3.1303	4.0878	-5.8706	-6.1471	4.6699	-0.062717	-4.0333	-2.2065	1.71	-3.319	0.49939	-3.7314	0.95173	3.8892	2.1408	3.8976	-5.0493	-1.351	3.5042	-0.82943	1.5578	0.53562	-2.3758	3.9036	-7.6772	0.43781	-1.5667	-4.7472	-2.4224	-0.11043	5.9864	-2.315	-3.0864
-2.0463	1.2455	2.645	-2.1175	-1.9557	-0.73675	13.172	8.4443	5.876	5.2809	5.028	0.44363	-3.1945	8.6661	-1.1402	3.6516	4.0753	-3.081	1.8043	6.0806	0.10307	-1.3078	-1.4731	-6.7382	4.7277	1.6265	1.4325	3.5132	-8.6202	-0.67513	6.1402	1.3299	-0.28	4.9345	2.0848	-0.01479	4.4423	4.0634	-3.578	-7.9463	1.51	-5.3839	3.5897	-3.2131	5.0071	2.0379	2.3095	3.1206	-3.2283	5.2065
-5.867	-14.114	-14.914	-14.066	-10.086	-13.56	-4.3008	-8.8186	-11.011	-18.521	-16.998	-11.631	-17.111	-13.833	-15.134	-13.766	-17.127	-19.784	-6.0679	-10.904	-10.675	-15.756	-9.0172	-15.052	-15.33	-7.329	-8.6973	-12.28	-8.4995	-14.924	-8.2995	-14.541	-12.902	-16.147	-10.05	-11.65	-13.264	-11.015	-11.468	-8.2361	-7.6751	-14.242	-13.699	-12.777	-11.144	-17.07	-13.474	-10.632	-4.616	-7.0078
-6.5015	-11.972	-10.947	-7.3094	-8.7789	-12.946	-23.578	-19.425	-12.033	-15.594	-17.608	-10.458	-15.428	-14.546	-14.821	-13.082	-15.505	-16.478	-17.253	-12.047	-15.304	-13.955	-14.277	-12.768	-10.191	-9.8838	-12.782	-13.326	-15.952	-14.757	-12.698	-13.763	-17.211	-11.991	-6.5187	-13.063	-14.063	-14.059	-17.493	-15.22	-14.237	-12.229	-17.965	-16.439	-16.378	-8.5586	-8.7142	-13.738	-15.921	-12.828
-3.951	-0.85873	-6.5133	1.0363	-0.10016	0.70525	0.77471	2.0452	-1.2176	0.34326	-0.53625	0.67055	1.1649	-0.58965	3.8754	-2.8029	-2.9513	-3.3174	1.4268	-6.7218	0.14751	-2.4559	-2.8347	-0.88028	-3.0686	1.5157	-1.7895	-1.3512	0.94679	-6.7761	5.2508	-3.797	2.2931	5.722	-4.5139	-1.233	-0.78612	-0.88117	-3.1058	2.4454	-3.5662	2.5128	-3.5192	2.2065	-1.371	-3.1934	-1.3788	-4.4076	-4.527	0.87034
3.4335	3.1034	-0.64951	0.11096	-5.6071	4.0191	-2.4202	2.1895	4.3222	6.2044	-5.7662	3.2906	0.59861	0.06791	-0.258	4.1494	2.3273	1.8237	-1.7138	-4.7066	2.3458	5.0822	-6.8198	-5.3946	5.8704	-3.2662	-0.52455	-2.4758	1.9271	-0.77082	0.76876	-4.9128	4.533	-0.31116	-5.8995	0.18299	3.1589	0.14495	4.5324	-1.156	-1.5461	3.1245	0.3261	-0.77398	-1.8331	-2.8575	-6.8329	-0.74758	4.6486	7.7423
0.57051	-1.4598	3.481	2.1912	1.6258	2.383	3.5433	7.8225	7.3444	0.91181	4.1067	-0.87548	-2.9611	1.4196	-0.6095	8.8352	2.8156	2.8932	-1.6758	1.5717	1.3416	-0.96056	4.6332	2.6947	2.549	3.0617	-0.30067	5.2019	1.3222	2.1139	-3.8275	5.5832	2.6939	-5.4146	-7.3343	-2.5797	0.40188	-3.7416	4.063	-1.5514	2.5457	-4.7401	5.5208	0.364	-1.5688	0.011326	0.55927	4.1813	0.68501	0.90817
-0.91008	-1.309	-1.4042	-0.075305	-8.0873	-4.1657	-6.6879	-0.45493	-6.4216	0.13499	-1.4559	-4.7292	-3.1763	-6.2038	4.2076	-5.2334	-4.397	1.2351	-3.5739	-3.3823	0.076863	-5.7883	0.84751	0.094012	1.5289	-3.7073	-1.2952	1.7061	-6.0703	-1.4088	-3.3148	1.4468	-10.308	-10.034	-5.9605	-2.179	-2.9441	-5.8176	-2.2243	-4.4958	-3.8531	-3.6544	-6.0869	-4.3565	-5.2725	-0.27686	-4.373	-2.4893	-4.2123	-6.9173
-0.96407	-5.49	-1.6051	2.0592	-3.3453	-0.13183	2.3644	-4.0291	5.5973	0.12589	5.1902	1.1297	-4.7343	1.2521	0.019654	-4.0851	0.15815	-3.2085	-1.1494	-1.4513	-7.3353	-6.4735	0.086995	-0.58914	0.62269	-3.4276	5.9726	1.1818	-4.4605	-0.030003	1.4096	1.9569	-10.353	-3.9904	-1.4855	-1.7999	-2.2899	-3.9433	-3.284	-4.014	3.1373	1.7261	-0.33616	-3.7129	-0.55378	1.7059	0.8094	2.7298	-2.2852	-6.2371
-13.806	-20.273	-11.234	-11.407	-9.3106	-10.599	-14.139	-10.346	-11.436	-13.99	-12.913	-5.2692	-10.866	-9.2943	-12.566	-14.012	-11.029	-11.008	-11.973	-12.027	-10.068	-11.647	-9.6624	-9.221	-3.9999	-15.322	-11.428	-8.3933	-13.389	-6.3781	-10.408	-21.596	-12.591	-15.907	-8.3511	-13.62	-18.242	-16.242	-15.068	-14.91	-12.018	-11.246	-11.719	-15.24	-8.8675	-13.124	-17.759	-9.9119	-12.371	-9.5826
1.7027	-4.0766	-5.6392	2.1116	4.8606	-0.19293	-0.81443	-6.9757	-6.48	5.3697	3.7491	-0.28049	3.3614	-4.6162	4.913	-2.935	0.92898	3.1055	-3.1306	-2.5057	-1.3024	-1.6846	5.7182	-3.7615	0.64251	-3.4602	2.3018	-0.71081	-0.49211	2.4071	2.3099	-2.067	1.4685	-0.24345	0.56672	-9.8587	6.1572	2.3225	0.9452	-0.72036	3.8838	-0.99133	-0.14204	7.1644	-1.9606	0.39252	-2.3597	6.2252	-0.67168	2.3122
-4.0985	-3.4714	-8.8797	-8.4607	-2.1125	-2.1517	-8.4709	-7.286	-7.6019	-5.0295	-6.7323	-12.204	-6.4692	-11.681	-2.5185	-4.9448	-9.9269	-7.5391	-5.359	-6.703	-6.0991	-8.4178	-9.1581	-6.5122	-13.668	-4.1012	-7.024	-7.4172	-7.4581	-5.3565	-7.4226	-5.2566	-3.473	-5.8206	-12.708	-7.5873	-1.476	-11.058	-3.4507	-10.694	-5.0025	-7.411	-7.8383	-9.0645	-5.9236	-1.5076	-10.062	-9.573	-7.2885	-10.899
-4.0424	-11.44	-3.2043	-4.5397	-6.8991	-5.8004	-2.5831	-10.466	-1.5929	1.7152	-12.922	-3.3438	-5.51	-11.38	-10.864	-1.6301	-7.3654	-8.6456	-13.854	-5.5249	-4.4427	-4.6808	-1.1612	-6.0805	-3.8966	-4.022	1.7044	-8.6991	-8.8649	-3.905	-3.2621	-4.8794	-5.9353	-8.3849	-0.56127	-10.309	-4.4169	0.98938	-2.4369	-3.1297	-4.4068	-4.7608	-5.1277	-3.2402	-3.3875	-1.6236	-3.6229	-0.73221	-6.4084	-7.0745
0.40359	1.8	-2.4434	-0.88342	5.9087	5.2822	-0.52699	3.7093	1.865	6.3999	2.6304	-6.4525	-2.0208	2.48	-1.2881	4.1973	-4.3262	-4.5581	0.37455	-1.1907	2.7421	-3.5853	0.1396	1.7306	4.9569	-2.3987	-6.1874	-1.2347	0.79116	2.4636	-0.70621	0.39198	-0.63832	-0.18753	0.28727	-1.7658	-1.9065	4.3558	-4.421	-2.6125	4.009	-0.89464	0.5331	-5.3488	2.0573	7.9609	-0.77136	2.3764	5.0709	-2.1508
7.5179	8.9725	-4.1486	-6.3797	-4.5973	5.1176	-0.29282	2.522	-3.7176	-5.8747	4.2406	3.2745	-5.2593	1.1357	2.1086	-4.7804	-4.6721	-3.1661	4.2379	-5.0794	-5.8289	0.66461	0.52288	-3.0345	1.4803	-1.764	-1.5709	-6.1861	-4.6362	-4.2963	-5.169	-7.5	-0.37226	0.51047	6.052	-0.16218	2.8381	-4.533	-5.4621	-3.3591	2.3112	-4.4347	-0.44853	1.9014	-2.2263	1.7446	3.8054	-2.7452	-4.2803	-2.238
-12.87	-20.329	-19.946	-19.978	-19.349	-22.906	-19.783	-14.808	-23.423	-19.389	-19.766	-25.304	-25.651	-25.272	-20.074	-21.186	-31.122	-21.863	-24.973	-22.175	-21.051	-27.427	-18.96	-25.872	-23.505	-20.69	-26.336	-22.069	-29.65	-19.585	-23.6	-23.3	-26.019	-23.952	-20.673	-18.699	-24.875	-26.129	-22.027	-18.639	-26.894	-24.981	-24.442	-26.343	-14.823	-15.909	-26.133	-23.225	-23.549	-22.126
-6.3146	-9.4979	-3.5913	-8.1905	-11.648	-11.581	-10.124	-12.37	-8.3851	-9.1328	-5.1678	-6.0126	-7.7006	-8.776	-9.3801	-5.2101	-11.505	-15.494	-13.179	-16.723	-7.976	-12.211	-5.7876	-7.8612	-9.5527	-4.769	-19.105	-9.3057	-12.521	-13.237	-11.242	-12.075	-10.227	-4.8205	-11.646	-8.3869	-8.0398	-6.9626	-10.125	-8.0548	-15.053	-6.1165	-7.295	-10.396	-10.179	-9.8598	-8.0453	-6.7887	-17.072	-8.0944
-16.142	-11.065	-20.604	-14.445	-16.866	-13.2	-20.21	-14.991	-21.63	-11.938	-17.006	-14.519	-19.83	-15.15	-16.862	-9.8326	-14.268	-13.792	-15.729	-8.7217	-16.668	-12.22	-19.09	-14.174	-12.687	-14.158	-12.92	-14.219	-16.59	-16.449	-15.889	-13.14	-15.008	-14.338	-11.642	-22.852	-19.677	-8.7336	-10.398	-12.016	-20.936	-19.25	-13.876	-15.558	-18.784	-16.838	-16.937	-18.722	-13.431	-13.459
1.0659	-3.3951	-5.6465	-7.4543	-5.3864	-9.2704	-7.6134	-6.8336	1.3677	-11.072	-2.7785	-3.6652	-6.85	-5.4284	-14.02	-1.4386	-10.76	-11.782	-4.5379	-8.9529	-0.52295	-3.9924	-7.1417	-4.8353	-2.7373	-2.4542	-5.6807	-8.9073	-7.493	-0.86615	-9.0972	-11.832	-5.9568	-6.1387	-4.5149	-8.2451	0.77017	-0.14831	-8.5778	-1.9122	-4.6456	-4.2992	-8.5319	-1.7273	-7.0312	-3.4379	-7.0408	-5.6883	-7.6034	-0.66913
0.29043	-3.5176	-1.27	-5.1584	-2.0489	1.2984	-4.535	-4.391	-6.1252	2.3208	2.0192	-6.4401	-2.5768	-2.0483	-0.76532	-2.0227	-1.8461	1.1949	-4.6447	-2.8896	-6.3918	-10.448	1.0554	2.6151	-4.3573	-8.1633	-7.3547	-8.244	-3.9755	1.3086	-9.2984	-4.929	-2.3551	-8.1648	-2.4869	-7.5227	-2.0333	1.1474	-0.62241	-7.6709	-6.7269	-6.5209	-7.9941	-1.4878	-4.0666	-4.8398	-6.0573	-5.914	-3.4728	-10.314
-10.973	-16.962	-12.825	-10.444	-9.5298	-10.019	-14.295	-12.04	-4.1156	-18.937	-6.8393	-12.108	-16.926	-13.346	-15.246	-13.045	-18.317	-9.3451	-8.042	-17.297	-9.4725	-12.56	-3.4729	-9.0128	-6.9155	-10.851	-12.126	-8.8009	-13.144	-13.963	-11.33	-13.332	-15.391	-6.4983	-7.8267	-14.544	-14.114	-12.59	-6.2226	-7.6231	-13.786	-9.3833	-10.816	-9.5867	-10.708	-12.807	-18.223	-10.983	-8.8549	-9.9651
2.2483	2.1482	2.8748	-3.1704	3.088	0.79322	3.7044	-0.47463	3.2678	8.2345	1.0567	4.2455	4.0406	3.2244	1.8491	8.2645	-0.339	6.5783	9.137	5.0608	5.7461	5.2141	1.7958	0.62173	-3.8729	2.118	0.027668	1.5036	-3.1948	3.9673	8.3644	3.2777	2.1149	5.8858	11.324	4.077	8.8569	1.378	2.8464	4.6555	7.1737	1.0177	5.5279	-3.127	1.8752	7.4355	3.2556	2.2039	3.6307	-1.0393
-0.765	7.5648	3.3619	1.1912	-2.7137	2.4737	2.0199	1.1724	1.448	0.22563	-0.38541	5.9572	-2.6119	2.6767	5.3316	5.1774	3.158	-1.264	4.0885	9.2576	6.8976	4.0729	1.4276	-0.49369	1.4939	2.6693	3.0255	4.5267	5.0486	2.1753	-0.58516	8.2067	9.7951	5.3646	6.2378	6.5381	7.0331	3.7656	9.92	-1.9188	3.3055	0.7496	-0.82708	4.1954	3.8654	4.2573	8.904	3.2135	4.7698	8.4304
-10.175	-11.499	-11.06	-1.8673	-10.123	-12.608	-13.642	-5.4571	-9.4264	-2.9237	-8.7156	-1.3526	-10.491	-16.598	-11.068	-6.9869	-10.465	-15.667	-8.0884	-10.294	-7.3648	-11.94	-6.3026	-13.358	-16.452	-9.2008	-13.894	-5.0247	-12.42	-19.621	-11.308	-5.5681	-5.7103	-11.991	-10.731	-6.6428	-9.7568	-16.185	-5.785	-11.618	-14.731	-15.688	-13.59	-6.8883	-10.22	-9.0803	-5.915	-14.967	-5.0498	-11.347
-1.2392	-1.8603	-4.0177	-3.2563	-0.58471	-2.9243	-3.72	-0.82816	-4.055	5.3029	-11.637	-0.84659	-5.1486	0.054013	3.9497	-6.2595	-2.8381	-0.48317	-1.8042	-3.0588	-6.1751	-2.2983	2.8368	-1.646	-1.7755	-8.2233	-2.7339	-1.1601	0.61197	-10.647	0.2835	-2.2018	-1.8515	-3.5834	-2.4561	1.8043	0.16457	-3.8161	-1.1413	-2.6791	-1.2537	-5.1952	1.2426	-5.379	1.922	-6.4064	-1.8266	-4.324	1.4996	-3.4429
1.135	2.1064	-1.0877	3.8386	4.3507	4.008	-2.8087	7.3038	-4.6005	0.60139	-7.7971	3.7144	0.98565	3.7765	-2.8965	4.1248	-0.69715	-2.2586	-3.6461	0.99716	2.9381	0.93831	0.047849	5.6881	-3.6905	-4.0667	2.1158	0.10831	2.4849	2.287	-6.6888	3.354	-10.882	-6.9474	-1.8316	-1.6311	1.0175	-0.030986	5.75	2.847	1.1629	0.56389	2.0512	-3.033	-8.6271	1.3407	-7.766	4.9477	-4.1013	-2.2223
-10.823	-10.461	-14.574	-8.1045	-8.7622	-8.9269	-9.1027	-10.817	-12.005	-16.914	-17.956	-18.573	-13.287	-12.011	-17.596	-16.147	-12.396	-13.519	-13.823	-10.261	-11.422	-13.66	-10.95	-10.625	-15.098	-7.4276	-10.667	-13.301	-9.4264	-9.6703	-17.033	-14.126	-13.732	-10.322	-10.424	-10.593	-17.062	-12.623	-14.61	-15.409	-8.6045	-14.35	-10.249	-11.507	-10.682	-5.292	-14.453	-6.4258	-15.906	-14.633
1.2679	2.2784	-1.2596	4.1633	-3.8768	-0.95803	6.5017	-6.9928	1.8794	-2.9051	-4.9198	0.96685	1.9209	-0.73327	-2.5639	-11.514	-4.7145	1.7791	-1.195	3.4797	0.91719	-7.1245	7.5464	6.4263	-1.5064	-2.8397	-2.0801	1.6799	8.3602	-0.2586	-1.1669	0.94746	0.34725	-6.1304	5.8372	0.72265	4.6476	-2.1899	3.8985	3.8135	-2.8398	5.4396	3.6856	-2.8041	-5.8028	-1.4536	-0.33921	4.4912	2.597	1.8818
-8.1025	-12.753	-3.53	-3.4951	-13.626	-9.4156	-6.4969	-7.3798	-7.9498	-8.5643	-5.085	-8.8036	-5.8576	0.80614	-10.103	-18.732	-9.7715	-4.0491	-7.9298	-8.9635	-14.379	-7.4121	-10.009	-3.53	-12.332	-9.7117	-8.3809	-10.127	-6.4964	-10.397	-6.3174	-4.6323	-7.5195	-9.4621	-9.0821	-11.316	-6.2198	-1.2976	-5.5245	-6.2408	-11.319	-12.465	-9.8648	-7.2661	-13.263	-5.2782	-12.17	-7.6173	-7.0022	-8.4621
-1.9528	-0.33739	-4.607	-1.1649	-3.0143	-6.4856	-5.4407	1.0644	2.3416	-2.2849	1.5469	0.66016	-3.9708	-9.9791	-2.5348	0.4227	-4.4455	-6.3941	0.45396	-5.4489	-7.3489	-4.1821	-2.9162	-0.041736	-6.1549	-8.0746	0.6282	-0.71013	-10.204	-1.495	-2.6537	-7.5369	3.9803	-12.231	-7.7825	-6.2918	-3.9663	-4.8555	-4.2344	-0.20862	-2.3654	-2.7976	-4.5738	-4.7513	1.2678	-5.8931	-3.6449	-12.054	-5.0933	-4.9615
-8.786	-3.4589	-1.1812	-0.13777	-3.7338	2.8409	0.68266	-5.1348	-1.4941	1.7164	0.31828	-1.6955	-7.569	-7.7032	8.2159	-4.3193	3.8254	-1.4511	-0.36358	-2.0788	-2.0519	-5.8525	-4.0812	3.8304	-5.5056	-8.3262	-4.9454	-8.9925	-5.3406	4.0696	-1.7974	2.6335	-8.044	1.8696	-2.6455	-1.4606	3.5928	-0.096713	1.9747	-1.4463	1.654	3.2515	0.78011	7.1432	-2.1948	-4.8246	-8.0862	1.016	-3.313	2.0805
0.065903	2.1308	3.2313	4.7026	8.3297	10.651	1.9496	4.92	-2.7645	8.6654	11.762	2.0425	11.877	10.012	1.7331	6.4922	8.0934	1.5995	5.7398	4.5952	4.7586	5.2579	5.0248	3.6906	8.1123	7.4937	5.9049	5.522	4.347	10.91	7.202	1.3234	3.7091	7.5537	5.6744	2.6771	-1.4317	8.353	5.788	8.8983	4.7728	3.7604	8.632	2.7883	1.1717	1.3761	9.3817	9.7663	2.7459	5.5229
-0.067531	-1.0116	5.5045	-0.083674	12.896	7.1921	1.5427	10.125	9.5408	3.2333	2.8282	4.981	-1.6859	4.9956	6.7847	7.0953	7.8823	4.7771	4.9601	7.0693	4.7848	6.1565	2.487	4.2367	7.592	2.5676	0.96318	4.5855	4.4208	3.7608	1.8168	5.4148	4.241	4.9032	4.8883	11.01	7.2404	5.4313	9.9376	6.7762	8.3945	3.9268	5.3108	3.638	3.985	9.2776	1.3993	8.6357	3.9091	3.9959
-7.8161	-6.9863	-6.7095	-10.317	1.8593	-7.6852	-9.8702	-5.508	-9.5314	-9.3414	-11.905	-6.8051	-5.5054	-12.024	-9.0277	-4.0894	-9.176	-2.5523	-6.7787	0.46097	-7.3321	-3.7854	-10.413	-3.4982	-7.3885	-6.7336	-3.3647	-8.2885	-6.8027	-10.269	-3.0974	-5.2303	-5.8095	-7.9424	-11.344	-6.9185	-4.3097	-7.6526	-7.3781	-6.8728	-6.8514	-5.5281	-1.4493	-5.8751	-6.2773	-3.3482	-6.9626	-10.49	-0.94189	-12.998
5.4496	1.5777	-2.0428	-3.4048	-6.6241	3.9356	-5.4103	2.1519	0.56194	-0.25435	-0.31722	-5.2501	-4.7189	-3.0291	0.14961	2.1214	-3.2919	0.036445	-1.1038	0.085107	-0.9113	0.26262	-3.7422	-5.9519	-0.3817	0.10176	1.1675	-4.2895	4.9011	-7.0384	-4.6624	-3.4148	-1.6261	-1.1619	-0.64881	1.7812	-1.0451	-0.98389	-3.1527	-3.1326	-3.0662	-0.93247	-1.4837	2.3073	-3.2497	1.9871	-6.9529	1.7408	-5.3255	-7.0866
-3.7028	0.021478	0.84485	-2.1649	5.5938	1.6374	2.7326	1.6778	-0.28351	2.6739	0.55229	-5.5057	2.0205	1.6182	1.6185	-3.4487	-5.7907	5.0639	0.60395	-3.2393	5.2946	3.7204	6.7343	-2.0601	-5.1017	-10.827	-0.83612	2.595	2.6252	-1.0708	0.39136	-2.4993	4.2442	-1.4031	-3.68	2.351	-0.64419	1.5767	-2.4763	6.5592	-1.7866	2.1529	4.1203	-3.4147	-0.16928	5.3919	3.3043	-0.51036	1.4415	4.014
-8.3453	-18.124	-12.105	-12.976	-18.719	-13.6	-16.281	-13.169	-14.147	-12.787	-12.602	-16.118	-14.006	-15.617	-10.773	-17.424	-19.296	-8.9217	-17.163	-14.582	-12.09	-11.824	-7.8735	-12.283	-12.098	-19.104	-15.777	-12.237	-19.366	-14.128	-6.7489	-13.295	-16.863	-14.606	-12.703	-14.604	-8.5976	-10.675	-11.275	-12.031	-10.507	-10.447	-11.392	-14.17	-12.455	-12.791	-19.167	-16.228	-12.718	-6.8281
-21.014	-27.321	-27.736	-25.283	-17.338	-27.051	-22.697	-25.146	-15.935	-17.545	-24.633	-21.77	-24.297	-18.66	-30.326	-25.927	-16.226	-23.724	-19.73	-23.469	-14.435	-22.111	-21.451	-17.998	-27.549	-26.578	-19.531	-19.747	-27.578	-28.063	-14.439	-20.228	-25.458	-13.934	-23.578	-22.272	-18.074	-20.613	-20.259	-22.982	-23.702	-20.383	-20.831	-21.453	-21.394	-21.387	-15.45	-22.83	-19.559	-23.499
1.7452	3.3971	8.2952	8.9117	2.2789	7.9185	9.3201	9.1749	8.7073	2.9821	1.7697	6.7599	8.725	2.451	6.1171	11.916	13.831	4.19	0.49371	6.488	1.6142	1.9926	7.2169	8.1755	2.5927	1.1585	5.1217	5.0081	1.475	5.182	0.31468	7.6078	7.1807	2.0614	-0.027526	-3.2462	7.9023	3.3504	2.201	-2.9935	4.1445	3.0366	11.372	5.826	2.215	8.4402	9.6751	5.3899	7.1298	0.74946
-16.715	-21.388	-21.089	-19.148	-25.348	-17.929	-20.055	-21.271	-20.718	-25.584	-26.863	-26.398	-24.835	-19.719	-15.692	-14.81	-20.07	-17.98	-20.858	-24.546	-23.013	-23.206	-25.723	-17.298	-24.716	-24.79	-21.697	-21.775	-30.513	-28.186	-18.083	-20.873	-17.998	-23.803	-22.778	-19.051	-17.679	-26.845	-25.002	-22.701	-20.014	-23.916	-27.24	-21.985	-19.526	-21.736	-22.838	-22.299	-27.888	-26.33
0.3347	2.7607	-0.66305	0.63433	-4.6665	1.6078	-1.9395	-0.24213	1.6085	-3.5026	6.2226	-0.46537	3.0337	0.66456	4.4122	1.2626	3.3627	-5.506	-7.2922	2.9063	1.6972	3.3122	2.3617	-0.98267	1.8924	-0.79752	-3.3036	-3.5647	-1.5594	1.1512	-1.2144	-5.1581	3.6019	3.7073	-4.2937	-6.329	-8.5272	-5.5843	-4.5039	4.5138	-0.95662	-7.8442	-4.2817	1.2054	-5.8076	-2.8974	1.3503	0.060441	-0.33741	8.2569
-18.216	-13.625	-8.9814	-10.494	-10.079	-20.198	-17.957	-9.7916	-13.917	-10.402	-8.7639	-6.9742	-8.0401	-12.253	-12.274	-6.9087	-14.71	-12.232	-1.7294	-10.05	-11.042	-8.3197	-12.222	-5.2084	-10.726	-18.084	-14.199	-13.125	-11.896	-13.856	-8.7334	-13.246	-9.9826	-12.156	-8.7906	-8.0783	-10.611	-16.4	-14.054	-8.5427	-10.551	-17.569	-14.82	-15.246	-12.224	-13.281	-17.27	-8.372	-10.296	-9.0755
0.80967	-2.8098	-0.28816	-0.95039	5.312	-8.3797	0.43674	-3.4998	-4.2947	-0.17269	-4.4019	-2.7334	1.7676	4.3002	-3.5597	-12.93	-5.7301	2.9484	-5.1644	-3.3816	-0.54516	-3.6407	-1.9503	-1.8199	0.018557	-2.6994	-1.9658	-10.612	0.33803	1.9863	-3.2872	-0.85118	-1.3791	-8.3963	0.17857	0.65573	-3.2197	1.0831	7.6887	4.8403	4.0978	3.2049	-4.2345	1.3709	-4.3438	2.4333	-4.2151	2.754	-4.2074	1.1252
-3.0482	-1.6877	-6.6922	-2.9713	2.8852	-10.628	3.7199	1.759	-4.5779	4.2071	-10.108	-4.4463	-4.569	-3.0851	-1.2177	-4.7886	-1.3387	-4.1058	-1.7579	-8.0236	-1.2887	-5.5097	-0.13786	-1.2666	-1.9594	-1.0381	-5.2481	-0.98747	-2.7615	0.6906	-6.2355	-5.7734	-2.7584	-0.92642	-5.1279	-1.9278	-6.6702	0.66855	-0.3481	1.388	-5.3474	-1.6911	-3.6653	-5.544	-0.26553	-2.283	-8.2696	-3.3215	-1.8934	-8.966
-6.5596	-11.214	-5.2481	-1.0759	-12.798	-9.9489	-0.82075	-7.6501	-15.086	-10.227	-9.1412	-9.9918	-8.6952	-9.5282	-10.358	-17.881	-13.535	-8.8216	-6.1857	-14.1	-8.0415	-11.876	-8.0757	-9.9749	-9.2627	-6.3986	-6.9576	-7.5922	-9.4258	-8.6057	-4.6888	-10.463	-2.7264	-2.4406	-3.9379	-10.304	-2.8894	-8.7771	-7.5311	-4.9053	-4.671	-7.4242	-2.599	-7.7583	-5.3052	-5.0942	-7.5882	-11.93	-12.445	-3.488
-12.474	-10.827	-12.736	-8.8507	-7.4739	-8.8408	-14.067	-14.905	-8.1368	-17.376	-10.995	-13.598	-16.957	-9.7457	-10.863	-15.056	-3.5465	-18.424	-14.772	-18.03	-10.577	-14.665	-12.511	-8.5304	-12.105	-17.558	-12.209	-20.389	-14.363	-17.638	-17.85	-9.127	-10.53	-13.222	-17.923	-10.031	-17.461	-11.261	-8.773	-11.5	-12.815	-5.9343	-15.804	-17.421	-9.0502	-13.233	-7.0392	-12.021	-9.0974	-14.969
-11.491	-12.905	-11.478	-14.61	-14.855	-12.909	-13.765	-11.141	-10.095	-10.185	-17.904	-10.538	-6.8896	-12.175	-16.464	-16.772	-14.188	-13.38	-19.048	-11.673	-19.5	-9.9913	-9.4895	-17.75	-13.504	-12.217	-12.065	-12.094	-15.777	-12.654	-16.973	-12.886	-12.813	-8.1623	-9.8646	-15.179	-10.482	-13.359	-14.083	-14.341	-15.352	-17.819	-4.1133	-20.062	-16.026	-14.133	-13.678	-15.888	-14.692	-12.111
1.2673	4.5326	0.16815	4.9236	1.6255	7.6334	7.1931	3.7037	7.8339	4.5979	0.93793	7.0175	10.114	4.8861	9.3286	8.0535	6.4501	15.78	6.0696	6.0207	12.293	3.7882	6.5595	5.4136	6.3693	8.1317	9.6174	2.6833	3.4314	5.9389	3.5667	-1.1229	3.8013	5.3252	6.2877	7.7364	4.2314	6.4228	2.023	-0.71059	7.6008	4.7775	2.2245	4.0094	2.6787	3.5861	4.8121	4.2926	0.9838	5.0844
-10.641	-7.3784	-14.15	-10.19	-16.871	-8.0033	-13.73	-12.21	-6.5683	-4.2516	-10.057	-13.829	-7.9052	-12.173	-12.741	-7.6176	-16.206	-11.786	-10.2	-14.034	-1.8412	-14.465	-8.1027	-9.5671	-10.41	-10.131	-10.262	-12.973	-5.8496	-15.698	-16.993	-13.099	-13.073	-13.793	-11.664	-14.228	-10.244	-15.95	-13.72	-13.231	-5.2069	-7.8295	-8.736	-12.117	-13.434	-9.4472	-12.327	-12.844	-10.068	-4.7511
-1.5878	-5.1421	-8.9333	-2.179	-1.5496	-6.4459	-5.5189	-6.3708	-6.737	-5.27	-7.344	-12.494	-2.0404	-1.2769	1.5217	-1.7438	-6.7575	-8.2339	-2.283	1.3226	-11.203	-5.0873	-5.8823	-5.2595	3.0283	-7.4	-7.2008	-6.215	-3.6215	-1.2367	-0.71737	-4.4532	-9.8663	-6.4567	-9.924	-4.0565	-3.0714	-8.0321	-0.77336	-8.3977	-6.2782	-9.7725	-6.6535	-2.0534	-13.019	-9.4452	-5.6687	-2.4646	-3.0217	-2.7147
-0.10532	2.6542	-3.0177	2.3339	-3.7403	0.78093	-0.43219	-0.36744	-0.62591	-1.284	11.485	4.8037	3.6874	0.58586	0.59478	-6.6772	-2.9512	-7.701	2.1403	-2.3759	-0.28452	-0.65846	6.101	-4.5753	4.165	-3.6582	0.6538	-1.3107	-0.052941	5.1697	-11.878	4.5737	-3.8005	-1.2563	-2.2467	-2.284	0.85938	-5.9259	-0.94402	-0.41776	0.2041	3.2424	-1.7047	-0.9892	-10.603	-3.5362	2.2871	-1.5467	-3.7094	-0.033868
-15.752	-21.338	-10.337	-13.433	-11.978	-14.706	-15.409	-18.054	-12.759	-10.793	-10.515	-22.943	-14.097	-14.922	-11.875	-16.674	-12.191	-12.903	-12.742	-18.199	-6.7453	-17.731	-13.035	-17.034	-14.191	-14.768	-8.6274	-11.055	-14.367	-14.598	-14.257	-14.201	-9.5687	-14.171	-20.445	-7.8127	-13.453	-10.822	-9.478	-16.095	-13.787	-16.533	-12.014	-18.916	-8.8512	-13.164	-15.755	-14.867	-15.955	-17.295
-11.243	-14.712	-14.243	-7.5019	-11.231	-11.408	-10.023	-14.068	-9.2493	-9.819	-16.368	-9.319	-11.465	-12.838	-13.653	-12.826	-11.938	-11.459	-20.634	-11.344	-10.114	-6.7162	-11.625	-12.11	-13.258	-14.569	-7.6504	-16.295	-7.9583	-14.649	-10.557	-5.991	-11.023	-9.047	-9.0723	-22.073	-8.1336	-11.176	-9.2445	-20.388	-7.6306	-9.3185	-9.6859	-9.6369	-16.59	-5.2594	-16.605	-9.7202	-9.2563	-6.9537
-14.951	-17.244	-19.436	-10.608	-12.802	-8.2926	-18.702	-13.374	-17.129	-16.816	-13.01	-18.513	-15.065	-11.949	-6.0541	-11.828	-10.275	-10.521	-18.83	-12.645	-11.766	-14.05	-12.245	-14.834	-18.629	-11.193	-11.21	-9.2534	-15.264	-14.525	-11.096	-19.244	-13.05	-13.792	-11.035	-14.692	-9.9984	-9.5442	-4.7904	-12.494	-14.901	-14.869	-16.901	-5.9472	-16.181	-12.099	-12.256	-16.271	-20.552	-11.926
2.4121	4.2665	9.5158	9.3515	8.0608	4.5341	9.0854	7.7142	5.1667	6.8936	7.3	5.9867	12.88	4.357	11.858	7.5353	3.4626	2.949	9.744	7.7212	10.268	8.3933	9.9549	7.8855	7.502	9.393	9.4251	4.497	8.8095	9.1936	3.553	14.401	0.21932	6.885	6.9802	2.3659	6.7274	6.911	12.036	9.3232	0.54444	10.064	5.0437	8.1703	16.666	12.874	8.1767	8.0619	8.2632	6.2026
-21.268	-16.865	-9.9058	-13.33	-21.076	-20.898	-15.562	-13.227	-17.046	-14.418	-13.455	-16.762	-6.7274	-17.607	-5.8758	-11.647	-12.017	-13.616	-8.9927	-13.903	-15.495	-14.87	-14.295	-16.586	-11.165	-16.118	-11.016	-17.858	-13.868	-6.7277	-12.877	-16.643	-14.429	-16.836	-16.356	-15.039	-15.598	-13.846	-14.692	-15.662	-14.649	-11.194	-14.129	-10.215	-16.07	-11.512	-13.725	-14.23	-15.691	-14.01
2.6637	-6.1587	-5.8419	0.071971	-2.147	2.89	0.32867	0.81031	-7.2694	-1.2476	3.5036	-0.18855	1.0083	0.23993	-2.6009	-4.2996	0.97345	1.7576	-3.5394	0.23693	-7.9783	-2.8563	3.8501	-3.877	-3.1873	1.58	-5.003	-0.96405	-11.414	1.5557	-2.4876	-0.43391	-2.7006	-1.3028	-2.0351	-3.5535	-5.7359	-0.70106	4.8076	5.3115	-2.5375	0.40296	-1.1917	0.10694	-0.39067	-0.037005	0.58225	-0.93608	-3.9442	-1.0245
-6.8807	-12.586	-12.524	-12.995	-11.478	-11.572	-5.094	-7.9413	-11.625	-10.431	-13.912	-9.368	-13.554	-12.091	-6.5497	-2.3843	-16.979	-6.9976	-11.962	-13.807	-6.6814	-7.0808	-7.3735	-13.911	-8.9638	-9.0461	-11.789	-9.6223	-12.912	-13.507	-10.957	-15.503	-13.084	-10.158	-2.4792	-0.72367	-18.549	-12.145	-4.8262	-15.383	-12.831	-10.869	-16.422	-14.287	-12.081	-10.16	-12.992	-11.998	-11.87	-8.1794
-10.088	-12.747	-1.4826	-7.9382	-16.258	-3.79	-4.2186	-8.2269	-8.9259	-8.5188	-7.4216	-11.667	-10.497	-9.2788	-10.083	-6.3263	-14.082	-11.796	-11.504	-8.9782	-6.4865	-4.0774	-13.779	-3.9745	-9.4116	-8.1016	-12.612	-8.6214	-6.5852	-10.291	-6.2579	-14.608	-7.843	-2.7727	-6.3468	-9.4992	-13.073	-8.7965	-5.3956	-8.9927	-3.2803	-8.7532	-9.3354	-1.5584	-13.948	-3.9937	-9.5319	-10.833	-12.517	-12.721
-1.7615	-4.729	-7.4162	0.22229	0.85303	-4.5042	3.9139	-0.61893	-4.7767	-5.2966	-2.5293	-1.1754	1.6031	3.4729	-5.6625	-1.9165	3.4197	3.6383	4.7961	-2.0741	-1.5404	-0.10658	4.2943	-0.96794	3.7766	1.9895	-0.24744	1.6986	3.1387	-0.37106	2.6311	-0.98079	1.6235	-2.8752	-2.1343	-0.88133	0.79458	1.1072	4.0292	2.3775	2.5824	-2.6768	-0.087875	-1.831	-2.7062	-0.83324	0.68166	-2.5706	-0.25312	-7.7299
-6.1391	-11.361	-6.1605	-0.42942	-3.8967	-5.7035	-0.6494	-10.595	-6.4635	-2.2412	4.814	-5.9515	-1.5411	-3.4225	-6.7095	-0.59545	-7.9773	-2.5695	-1.6463	-3.5242	-0.7664	-3.0498	-5.5344	-5.8338	-0.47312	-10.535	-3.5797	-2.8368	-7.5572	-3.838	-7.0849	4.7623	-2.9413	-0.20386	-5.9107	0.035158	-0.014305	-0.5878	-5.1815	-4.0511	-1.1499	-5.979	-0.92451	-5.0448	-0.91344	-11.466	-2.013	3.4381	4.1357	2.7901
1.4532	4.5497	-4.0635	4.7524	4.3444	1.0391	0.8284	3.576	-4.779	-1.5291	-2.2816	-3.0597	7.7544	-3.5948	1.264	3.0021	9.053	-0.66012	4.305	-1.1055	-4.9846	-0.02202	-3.2605	-1.6339	-2.7374	3.9062	2.397	2.781	-1.3543	-2.6313	0.2491	-9.9202	2.6764	2.359	1.7987	2.4455	0.78648	6.3475	1.812	7.102	-2.3244	0.054619	-0.76852	2.1524	2.0608	5.3407	0.66098	4.9665	-2.2167	2.7641
1.2122	2.1991	0.62637	4.5036	1.6174	-4.0101	-1.5301	0.72945	-0.069467	-0.8378	4.0697	0.099835	4.289	-4.8897	-0.045727	6.4781	4.8494	-1.9923	6.3179	8.9051	0.56842	-2.1322	-6.6438	-4.5981	6.1932	-0.26414	9.7731	1.7293	4.0362	-0.20191	2.8815	0.84737	2.3574	-3.0356	4.8399	5.6123	-1.3389	-0.56884	4.3603	-5.8573	4.6905	-1.9016	-1.2995	4.9538	-0.21688	2.0224	4.0479	7.6007	1.153	1.7437
-17.686	-10.962	-9.7982	-19.623	-9.8864	-17.704	-9.004	-11.714	-14.226	-9.1963	-15.474	-9.4333	-14.25	-17.949	-14.256	-17.06	-15.76	-23.583	-9.0899	-8.6051	-13.737	-9.4653	-8.3141	-11.476	-17.202	-13.023	-11.508	-13.635	-11.059	-12.843	-16.756	-15.289	-9.5271	-12.862	-9.6071	-13.564	-14.79	-6.7999	-13.018	-8.4352	-11.112	-12.305	-18.026	-15.02	-14.309	-12.78	-0.24553	-12.7	-10.921	-13.754
-0.71235	-5.3008	1.0247	-8.5502	-2.9648	-1.63	-2.3826	-6.5366	5.2637	-3.1857	-8.0613	-0.76919	-2.0354	0.75902	3.4194	-3.8429	0.86219	-0.84479	-4.2541	-6.2246	-7.198	-4.7736	-0.82334	-1.8028	0.017612	2.1695	-7.846	3.6591	-2.3343	-5.1018	-0.018185	-1.3641	-3.7653	2.7237	-2.91	-3.3958	3.6093	0.29842	-7.3333	-3.7151	0.24862	1.9832	-5.5944	-3.183	6.4716	-5.6536	-2.5473	-0.22913	-5.9996	4.9368
-14.806	-7.1823	-13.835	-9.3769	-13.231	-10.075	-8.8532	-9.4978	-5.4154	-12.469	-11.947	-4.012	-14.175	-11.499	-12.326	-12.495	-15.162	-8.6299	-8.4133	-8.236	-19.892	-8.3339	-13.492	-11.299	-16.421	-11.035	-9.8722	-11.653	-10.84	-17.276	-11.322	-12.006	-13.561	-13.632	-8.624	-7.1985	-14.62	-15.179	-12.233	-12.264	-11.146	-14.759	-14.218	-18.126	-5.2827	-14.127	-11.649	-13.791	-7.5091	-10.862
-12.668	-13.905	-11.412	-5.5292	-11.021	-9.038	-12.949	-14.826	-7.7109	-14.309	-13.323	-9.2184	-14.827	-11.595	-8.607	-12.67	-12.467	-16.158	-7.7923	-14.791	-12.585	-7.4011	-9.2458	-9.3723	-13.411	-14.437	-7.8435	-13.145	-10.973	-7.2399	-15.927	-15.044	-3.43	-8.2844	-15.207	-17.109	-9.6928	-15.676	-10.252	-14.849	-11.53	-14.501	-13.009	-12.1	-7.3003	-6.7577	-10.205	-14.159	-18.037	-9.7171
-9.3089	5.945	3.5299	1.622	-3.4041	-3.9156	-3.8429	2.5136	4.056	-4.4848	-1.9932	0.12962	3.8193	-3.8891	-3.8674	-5.235	1.3766	-0.75722	0.26023	2.0946	1.0493	-1.7939	-1.3694	0.18867	-3.1407	-4.6247	-0.44845	-2.0058	3.0942	0.93805	-0.13996	2.804	-3.5582	0.083136	-0.40054	-0.7072	-0.93369	1.6591	0.24234	6.0284	-2.5852	3.1256	2.3957	-3.9865	1.3269	-3.7877	3.139	1.4788	3.6861	-4.8774
6.0389	3.9277	-3.9653	2.5204	-1.0084	4.7984	-1.644	7.775	2.5622	-4.9587	-3.966	-0.27473	3.9535	-1.7665	-0.56966	0.6747	-1.0902	7.6281	-2.5664	-5.9188	0.45779	0.091523	-2.5196	1.3209	3.6034	-7.0546	-0.90054	-1.4313	-1.0814	-2.0466	0.34018	6.446	3.509	2.7045	4.1798	2.6513	-4.0653	-4.7312	-4.877	0.17531	0.052415	-0.35116	4.1748	1.6328	3.2747	-0.44134	-4.8546	1.4282	-5.152	-4.5827
1.1899	8.4759	11.607	2.0258	9.9452	4.8562	2.2638	0.38914	7.523	14.568	6.1866	9.7915	6.399	-3.4824	5.4769	9.5572	6.5537	7.1323	8.4234	14.237	8.7547	2.8798	6.9405	11.36	11.089	11.776	5.9177	9.7818	6.8557	4.9103	16.124	16.129	7.3084	9.082	6.3805	0.41653	6.6936	3.1346	6.3735	3.0219	7.2309	8.07	13.51	8.4421	15.4	10.291	9.2801	3.8503	5.447	8.2341
8.3803	0.71493	4.4822	1.0124	1.9436	5.1611	3.8072	3.0709	4.791	6.6377	9.9281	6.6034	8.6308	2.386	5.4919	1.9913	-1.6603	-0.39745	2.9646	6.2765	2.6281	10.963	9.7433	1.2664	4.7877	4.9281	3.8717	7.0225	4.7946	5.7358	9.8727	1.8286	9.4625	9.1047	6.977	5.7738	13.035	8.435	8.7869	7.2598	3.0233	4.3995	7.2617	5.057	2.8338	1.9065	-0.68057	3.1701	-1.558	6.1528
-5.6438	-3.9258	-1.4284	-6.7105	-8.6624	-5.6154	-1.9571	1.1351	-7.8908	-4.2631	-3.6118	-3.5292	-11.919	-14.263	-5.7472	-7.831	-9.9228	-5.3962	-8.3543	-11.875	-6.9639	-1.3509	-8.9701	0.6692	-6.9104	-0.17872	-4.7948	-2.4702	-6.7428	-8.1432	-5.4339	-7.1668	1.658	0.34225	-2.7722	-8.916	-2.9924	-2.6382	-8.1116	-15.696	-9.2969	-3.7695	-8.052	-11.065	-9.5017	-1.8115	-11.264	-9.75	-8.8292	-9.9072
-2.316	-1.5011	-6.899	0.092649	-3.6389	-4.8147	-1.1508	-2.7738	-3.2542	-7.3887	-6.2901	-1.3793	-2.857	-6.2962	0.31899	-3.0747	-9.0514	-7.3338	-2.0061	-6.0314	-5.205	-3.1421	-3.8101	-3.9422	-1.7741	0.63463	-8.0945	-6.1297	-2.1894	-0.81926	3.4364	-2.8984	0.78149	-2.2457	0.46413	-2.4972	0.33181	-1.4112	-7.8781	-5.2188	-4.2884	-7.8366	-1.8689	-2.4685	-4.6818	-7.4627	-1.9586	0.90301	-2.1595	-1.2957
1.3212	11.053	6.3248	10.726	5.2574	7.7895	2.822	2.8982	5.8453	8.3626	5.4496	3.1156	4.9242	5.3801	3.2512	6.0264	0.71693	6.1151	8.1386	3.2444	-0.61428	8.1197	6.755	4.6927	0.53805	2.4854	6.2528	-1.4811	8.9603	6.2819	4.096	-1.0478	7.6767	8.0813	6.3593	6.6522	3.0982	3.0392	3.3571	6.5981	1.243	3.4818	5.9692	11.486	5.7993	7.1459	7.1058	4.5026	6.2424	9.1674
-11.858	-8.5116	-13.422	-11.046	-11.74	-12.577	-10.79	-14.492	-7.0318	-16.367	-10.142	-13.264	-11.179	-10.693	-7.5645	-6.0594	-9.7843	-16.654	-10.47	-10.889	-17.082	-14.634	-15.725	-11.775	-18.226	-8.6627	-11.777	-14.826	-11.004	-16.891	-14.016	-13.127	-15.025	-14.852	-15.135	-15.715	-17.256	-7.4372	-12.921	-13.32	-11.085	-23.695	-10.888	-6.5852	-14.199	-15.708	-12.828	-15.129	-16.377	-16.909
-3.4391	-8.5396	-4.976	-4.3099	-4.6308	-0.7449	0.85203	-5.0226	-7.5799	0.31091	-7.9156	-4.0936	-6.6237	-0.19001	-4.7221	-7.1913	-1.5385	-5.4048	-6.2386	-2.3341	-7.6349	-5.5882	3.625	0.50643	-6.5705	0.84953	-3.7279	-6.5254	-6.1385	-1.1138	-6.5391	-1.4008	0.057225	-5.9072	-5.3056	0.17311	0.896	-5.6957	-6.7174	-2.0959	-9.6323	2.6441	-0.33992	-13.19	-1.0798	-6.0742	4.4422	-4.2152	-3.4856	-6.4002
-7.2196	-0.73428	0.94734	-5.7655	-1.3826	-0.50881	-3.9041	-1.4453	-3.2288	5.3178	-1.0064	-1.1401	4.6449	-0.59697	0.76844	2.4398	2.2377	-3.4485	1.2143	-7.1706	-2.969	-2.6133	-1.3971	-4.6347	2.9412	-7.3644	3.0172	4.4624	2.3268	1.9882	-4.0289	-2.786	-5.8818	6.3035	1.47	-3.6137	-8.36	-3.6587	-5.7013	0.50876	-1.9584	2.9681	3.0375	3.8044	5.3594	1.6506	-2.1733	-2.5575	1.9625	-2.4975
7.8978	-1.1095	-3.5192	-2.618	0.73172	-1.6598	-1.5358	0.1068	6.8884	-3.8046	-2.8601	6.2123	0.5193	-9.3886	0.79126	2.0828	5.6938	1.9647	-0.39727	-5.9177	6.0598	1.8201	1.9194	-3.1264	5.9128	-0.69074	3.0036	5.5422	4.4993	9.2373	-3.8695	2.6036	1.9664	6.5885	-2.9553	5.4802	2.1571	2.2688	-3.3505	-2.1557	1.5556	-7.0441	8.6434	-5.2674	0.53837	5.8399	4.0018	4.7986	2.0288	-4.6479
-24.633	-27.364	-20.382	-21.277	-22.554	-21.984	-22.91	-28.086	-15.701	-17.031	-20.626	-23.516	-19.991	-17.774	-16.646	-21.683	-27.672	-19.195	-31.165	-21.461	-28.182	-26.978	-25.203	-21.354	-21.303	-19.159	-20.811	-19.174	-25.026	-22.645	-22.174	-23.202	-17.643	-20.089	-28.753	-21.847	-14.096	-19.463	-15.616	-23.964	-28.247	-27.274	-25.5	-19.699	-15.794	-19.934	-20.008	-23.727	-14.609	-17.86
-5.7715	-14.07	-6.272	-9.7072	-11.979	-3.8882	-4.2961	-9.1072	-6.3469	-10.398	-4.0661	-9.999	-5.4464	-7.4296	-14.017	-11.324	-1.9228	-3.1018	-7.5163	-6.2195	-4.6209	-14.992	-9.2425	-1.1906	-10.176	-1.9799	-5.7693	-8.4964	-2.2014	-7.8787	-5.7212	-13.539	-3.4158	-7.7832	-5.9245	-10.813	-1.0447	-2.7317	-4.0639	-11.925	-6.5635	-5.3244	-9.5662	-13.251	-3.2027	-5.4112	-12.774	-11.885	-5.2249	-9.9091
-9.7814	-12.953	-10.033	-7.1746	-13.466	-13.985	-7.2572	-11.931	-5.1683	-4.8749	-6.789	-7.359	-15.138	-7.7894	-14.722	-9.6347	-9.9909	-8.3585	-5.3388	-5.3631	-17.341	-9.9814	-1.9291	-12.244	-9.5793	-10.124	-6.9691	-10.111	-8.1135	-16.987	-11.899	-9.8753	-5.1322	-7.6285	-8.1286	-4.4722	-8.1731	-10.298	-9.4927	-9.1237	-2.5624	-6.8282	-7.3231	-11.07	-10.036	-10.973	-15.16	-11.047	-7.9719	-7.0727
-21.198	-25.29	-21.756	-22.73	-16.856	-22.986	-27.377	-21.8	-21.276	-24.376	-20.205	-21.681	-30.426	-23.659	-19.858	-26.195	-24.323	-23.75	-19.898	-23.025	-24.682	-26.949	-21.824	-11.7	-21.274	-17.947	-23.992	-18.469	-24.129	-30.293	-17.894	-22.433	-23.096	-18.088	-22.355	-19.578	-24.19	-21.719	-24.542	-20.277	-23.82	-20.493	-23.843	-21.314	-25.975	-22.984	-23.008	-19.408	-25.7	-23.845
-2.7634	-3.0075	-4.4689	4.9931	-10.826	0.36611	-7.8114	-1.8754	-1.732	0.68013	-11.194	-0.20119	4.2414	-7.0931	-2.4246	-4.595	1.4477	-8.1973	-3.8723	-9.7044	-8.468	-6.4765	-5.3811	-1.2632	-7.448	-11.602	-8.1386	-11.144	-7.6708	-4.1228	-10.151	-9.8742	-8.0715	-8.6309	3.3677	-3.7258	-4.1176	-5.742	-8.3333	2.4977	-5.8206	-4.406	-1.3035	-5.4726	-3.0447	-1.8888	-8.8757	0.29519	-6.6768	-4.4784
-9.0447	-8.4738	-13.014	-3.6569	-16.746	-13.141	-11.935	-15.639	-9.1772	-9.0077	-11.809	-7.8814	-14.298	-10.091	-12.334	-21.35	-14.63	-12.878	-12.013	-15.861	-14.68	-16.173	-12.26	-19.4	-13.307	-11.373	-10.394	-16.52	-17.472	-11.181	-10.869	-17.589	-17.508	-16.636	-10.184	-12.085	-11.064	-17.819	-15.372	-9.248	-13.992	-16.955	-16.411	-14.937	-17.58	-13.279	-9.1346	-15.547	-11.951	-11.796
-0.36514	-3.169	-4.2581	-3.0678	1.1936	2.5115	7.7612	0.55995	-1.8091	-4.5526	-1.0787	-2.5043	-2.3023	0.30269	-0.74523	4.7326	10.504	2.3585	-1.5845	-0.0075024	10.566	4.2889	-1.2413	0.96169	4.9309	0.85447	-2.6238	-0.12523	-0.39419	0.4273	1.9192	-2.5158	0.68118	-2.6604	3.0682	4.8694	5.0047	-3.6773	7.1002	6.1043	1.3683	0.1009	-4.5049	-1.9432	-0.70241	-2.044	-0.4441	6.5919	2.8227	-4.1493
-9.2191	-11.811	-14.601	-8.3451	-13.799	-11.803	-11.071	-14.429	-14.486	-16.076	-17.689	-13.29	-10.539	-4.4917	-16.295	-14.69	-18.052	-10.184	-15.068	-17.735	-18.55	-12.846	-15.263	-12.218	-16.297	-18.21	-19.919	-13.869	-10.374	-10.141	-15.076	-14.075	-10.097	-6.4936	-12.925	-12.217	-18.679	-11.296	-11.798	-9.2879	-7.0998	-10.193	-10.912	-14.408	-15.268	-19.925	-15.036	-13.141	-13.59	-12.549
3.3177	-6.9007	1.6863	3.1256	-1.1496	3.2975	-0.87356	8.747	-3.4557	-5.2905	1.0411	0.90105	3.1525	7.3651	6.635	-1.3774	4.1999	-4.586	7.7239	1.132	-0.7257	-3.0435	5.0197	-3.9806	6.8797	5.5613	1.5148	-0.38752	-3.2458	2.1671	2.9681	2.1279	3.9817	8.3522	0.56376	6.9429	-2.5945	2.6862	-1.7535	0.30746	1.3321	2.6671	3.6724	4.2593	0.25839	3.1035	-3.6173	-1.3523	7.109	-1.3296
6.1127	5.1393	-1.6591	6.4663	1.7344	4.5286	-0.41326	0.05355	1.5582	-2.5529	3.8593	4.4119	2.0386	1.6239	2.7262	2.9085	1.8839	-0.71179	0.2667	5.8816	4.8314	3.7923	4.1441	1.9246	-1.5885	2.4843	0.45459	8.653	3.2992	0.55695	4.8352	3.2408	-0.74545	5.0275	4.6334	-4.1301	4.8477	2.1073	2.6804	3.2384	3.9369	-2.5299	0.68195	-0.35438	0.18055	0.38173	-3.9948	5.7328	-3.4603	2.1318
-11.39	-3.8293	-7.3915	-7.2549	-5.0785	-11.565	-12.012	-8.2289	-9.1235	-5.8087	-12.163	-17.047	-7.7736	-7.0249	-9.0976	-10.905	-8.8081	-7.3001	-11.96	-8.0866	-14.055	-7.2692	-11.656	-6.1663	-0.061153	-7.4916	-6.2295	-3.2962	-15.604	-10.754	-5.1371	-6.7962	-5.6237	-9.6244	-12.881	-9.8721	-9.3262	-8.483	-8.6552	-4.8911	-7.0431	-11.4	-14.945	-5.5024	-8.8135	-6.1193	-11.542	-5.586	-8.8927	-13.279
-0.40239	-7.192	-5.723	-0.34943	-3.8647	-0.73539	-10.197	-10.141	-3.2152	-7.8711	-0.35018	-3.4368	-5.935	-2.4448	-8.841	-3.3257	-0.59279	4.1073	-11.198	3.1861	2.5408	-5.0212	-2.7202	-3.3195	-1.5201	-13.24	-4.8271	-7.548	-1.0686	2.0693	-3.3983	-3.1938	-6.6399	-1.3708	-6.7027	-4.19	-4.069	-8.7964	-1.7952	-5.5461	-2.0364	-7.1154	-1.4128	0.2958	-8.5947	-7.0051	-3.7726	-2.3726	-0.4197	-5.9218
-7.8742	-14.68	-14.5	-18.31	-17.403	-20.897	-13.803	-18.268	-15.039	-17.104	-14.436	-13.161	-12.368	-16.617	-17.347	-13.651	-9.6897	-22.069	-12.552	-12.894	-15.728	-12.438	-13.405	-16.573	-11.481	-8.3012	-17.187	-18.737	-11.209	-15.933	-9.6027	-12.326	-15.701	-17.876	-15.453	-19.881	-15.249	-12.29	-10.139	-20	-16.875	-3.4333	-12.568	-16.647	-17.424	-19.947	-13.539	-14.882	-14.2	-16.44
-1.9424	-2.3523	-9.6659	-0.41959	-11.112	0.33638	-12.391	-0.90164	-5.2327	-0.63411	-3.0849	-6.3507	5.6771	-5.1763	-1.8392	5.9472	-5.6665	3.6743	-1.1254	-9.2244	-5.0803	-0.68303	-6.7465	-4.6388	-5.8864	-6.6372	-3.1225	3.0681	1.9527	-6.3565	-8.1386	-0.60355	-4.9584	-3.1234	-6.8736	-2.5548	-6.0855	0.27334	0.93143	0.42455	-8.0219	-6.6877	-1.5361	-2.4387	-5.0561	-2.1409	-3.2988	-2.9976	-7.2916	-1.4655
-5.6654	-13.355	-10.127	-8.8195	-6.1921	-6.3499	-8.3727	-6.8672	1.0469	-4.612	-14.316	-0.029688	-5.959	-3.0647	-6.4937	-4.5336	-5.2987	-11.642	-4.7579	-4.2362	-11.987	-7.7843	-3.528	-7.2633	-1.9301	-0.30824	-8.155	-0.84671	-8.3052	-7.9062	-7.2425	-9.2326	-6.3009	-11.794	-5.79	-6.4844	-7.1783	-1.0496	-0.11512	-8.8172	-7.7772	-5.0897	-6.9051	-4.5884	-10.914	-4.0091	-9.9	-4.2588	-4.7412	-10.929
-8.8022	-5.8996	0.1764	-3.4304	-7.9634	0.55759	-4.4777	-5.1453	-3.2902	-4.3018	-4.6225	-3.2957	-3.0496	1.4742	-5.3765	-4.7498	-5.2953	2.5873	-13.951	2.393	-6.5809	0.21042	-0.3472	-0.74628	-5.5135	-11.26	1.8569	-4.7588	0.74546	-7.0031	-2.8198	-2.7109	0.77019	-1.7095	-2.1472	-8.6196	0.39214	-1.6918	-5.8434	-0.050346	-1.8733	-7.8286	2.4851	-1.4844	-6.0279	1.5441	-4.4773	-5.9271	-0.45378	-5.6117
-13.262	-12.316	-9.6822	-13.841	-12.109	-8.1129	-12.97	-7.3615	-14.174	-15.226	-16.468	-13.322	-13.448	-11.417	-7.07	-16.576	-12.194	-18.471	-8.6877	-11.083	-10.35	-9.2971	-17.253	-15.354	-16.589	-8.5528	-11.735	-17.006	-13.493	-15.377	-7.349	-10.952	-20.339	-11.042	-18.063	-13.587	-10.597	-10.514	-8.6951	-15.072	-13.208	-16.055	-9.9155	-14.168	-18.46	-12.132	-16.806	-6.97	-13.908	-5.6581
4.1231	-0.52919	-3.9182	3.8601	-1.6223	-5.7247	6.4113	-9.3367	0.36392	0.80869	-2.3245	4.3579	3.2194	0.78897	-0.55203	4.2275	-0.72061	-6.8746	-1.6845	3.5898	-3.8429	4.8245	-4.1541	3.75	4.0704	-0.086566	-0.90643	5.0582	-0.99437	1.4621	5.9885	-1.8257	-3.373	-0.83114	0.44782	2.1389	5.4127	-2.3558	6.2677	-1.4875	4.0447	-4.621	-3.9036	1.219	2.4193	-2.1344	0.61176	-1.5669	-1.4511	-1.5308
0.93654	14.258	7.0596	8.6312	14.185	7.8663	5.8338	16.749	3.4965	2.4781	7.1035	5.051	8.8846	7.9885	2.7732	13.142	3.4922	6.3484	6.3837	6.8993	3.9803	-1.2363	6.9985	2.0391	7.7649	4.3518	7.4572	5.6902	7.9273	-0.005554	8	5.6137	3.5392	6.3903	4.7208	8.2616	4.6184	2.6918	4.734	4.4094	8.2321	10.14	6.3791	4.3655	5.5345	8.7133	14.55	7.3093	1.5537	12.601
-5.5456	-10.318	-14.389	-12.381	-2.5609	-9.0999	-14.196	-8.5954	-7.2861	-7.0371	-4.2084	-12.521	0.68397	-5.2548	-12.71	-8.556	-10.534	-8.2717	-8.9141	-9.0658	-8.3493	-5.1246	-8.7827	-9.0101	-6.6384	-12.885	-14.52	-9.4272	-10.148	-5.4968	-3.1612	-7.0624	-5.5173	-3.7594	-12.709	-6.9757	-14.981	-6.8577	-3.7679	-8.1699	-2.9312	-12.472	-15.418	-7.6311	-6.8416	-1.9919	-6.7433	-5.8469	-7.8613	-9.1311
6.7127	9.124	9.5778	7.6144	4.3799	4.6295	14.655	11.686	6.5559	5.6395	11.295	2.8563	10.854	4.3371	5.2539	5.7384	7.808	8.5901	12.367	3.6438	13.216	9.7527	-0.18768	7.2204	2.8141	4.331	15.803	3.0202	5.8238	6.0357	9.6208	8.6279	9.3557	15.701	16.154	9.2092	12.27	10.674	0.80345	13.135	8.0317	10.665	14.837	7.0194	7.8809	10.102	8.4246	2.419	13.433	12.262
6.4502	6.467	-1.1809	1.1905	-3.4145	-7.846	-0.36983	2.9865	-2.4083	-1.4572	1.9577	-4.5903	3.961	0.56968	-1.6562	-3.4141	2.2758	2.3586	-0.083406	1.9921	8.1932	3.6224	1.1441	3.4627	5.8034	0.87933	2.0422	2.2422	2.0021	-0.90635	-0.39282	2.8737	1.1679	0.55598	0.67821	-4.6345	-5.322	-4.6216	0.72662	-3.3889	-6.1751	1.7692	-0.81132	3.7783	3.8164	1.0403	-5.5015	2.9904	-3.4844	-0.62192
7.1057	-0.80548	3.1387	1.5558	-1.9103	-4.9802	4.7852	-0.64382	4.6805	-5.4542	5.0094	2.6165	2.2468	-5.404	-2.1465	-3.4002	4.8425	0.80607	0.56364	-0.76786	4.0613	1.9426	3.9598	-0.62127	1.3144	1.1476	1.8969	1.8543	10.745	-1.1815	4.2103	-1.7296	0.27619	2.8712	-0.55725	1.3753	2.6228	0.13549	1.537	1.9631	6.4053	4.8396	3.6634	0.52295	-3.4533	2.1362	3.8339	1.6705	1.522	1.8506
-8.5537	-11.17	-16.654	-12.985	-10.723	-12.591	-8.3844	-7.8807	-16.989	-9.9197	-9.83	-9.1658	-8.5231	-11.996	-16.41	-6.3695	-15.201	-13.057	-10.877	-14.737	-13.367	-6.3239	-12.874	-5.7772	-13.431	-6.3015	-10.718	-11.981	-13.684	-12.849	-10.275	-13.84	-8.1989	-9.0649	-4.5116	-15.092	-7.5072	-14.868	-6.3375	-9.7932	-11.128	-12.287	-11.406	-10.06	-15.118	-12.793	-12.714	-14.127	-11.114	-17.192
-11.603	-5.2786	-3.7458	0.33892	-0.30871	2.7485	-5.8336	-10.041	1.9129	-1.2963	-4.1265	0.10895	-8.5088	-5.0636	-1.8986	-0.37069	0.027022	-7.6478	2.1724	5.9414	-5.0286	-0.24938	-0.27278	-3.2398	-9.0533	-5.3556	-3.8133	-3.2521	1.0524	-3.113	-1.6445	-1.5451	-11.933	0.17411	4.6968	-4.1477	-4.2305	-2.1765	1.3841	-3.9831	0.74393	0.58128	-0.089922	-3.2117	-6.3124	-11.313	-0.47245	-3.8577	-3.6026	1.9551
-8.6868	-12.82	-13.058	-7.8297	-13.669	-4.5288	-10.018	-8.2535	-7.0871	-10.982	-11.94	-17.486	-7.2307	-14.031	-12.171	-12.503	-15.49	-12.29	-4.3346	-11.287	-11.938	-14.996	-7.9353	-10.88	-14.632	-8.694	-14.206	-13.373	-15.813	-11.496	-5.8823	-9.9766	-10.207	-10.784	-11.709	-9.6703	-10.881	-8.2982	-14.804	-17.613	-19.807	-15.389	-14.254	-9.6124	-12.483	-12.214	-7.171	-10.796	-10.58	-13.828
0.29604	-5.3065	-6.2439	-7.7616	-13.942	-4.5127	-0.75775	-6.5316	-8.4224	-1.6912	-8.7735	-10.898	0.16695	-5.6544	-11.334	-7.9861	-5.9432	-0.67068	-3.2776	-3.3159	-9.5788	-8.4599	-3.0443	-11.871	-8.6608	-0.11387	-9.0943	-6.7553	-7.8423	-6.3679	-6.5582	-6.5244	-5.0364	-5.7945	-4.6472	-5.5825	-9.4136	2.5652	-4.1299	-1.0125	-5.1321	-6.313	-3.0754	-10.896	-1.7485	-4.5656	-5.5014	-5.3845	-1.4124	-3.6982
3.0296	-2.8962	1.6702	6.5346	-5.6366	4.067	-0.30523	-3.293	-4.1265	4.1251	5.1977	4.1691	2.6629	4.2032	1.6026	0.84426	-0.89081	5.4261	3.1464	-0.30804	2.5522	10.44	1.8582	-1.3253	-3.6184	1.9125	-2.2603	0.72833	-0.238	6.5879	4.4702	7.5137	-3.879	0.97581	4.9505	-0.62163	-0.5411	3.36	-2.2242	-0.73367	3.4433	-3.3989	8.554	5.8067	1.9822	1.6636	-0.44365	1.1804	6.6155	0.65968
-6.5957	-8.0948	-7.9073	-2.9232	-0.035144	0.27494	-1.6758	-2.078	-6.4783	-15.726	-11.767	-3.3647	3.7741	-5.399	-6.2902	-6.7397	-0.92389	-5.0234	-7.0659	-2.1467	-7.4317	-9.2737	-3.1064	-7.2743	-9.6986	-4.3368	-6.8438	-4.661	2.0234	-3.5034	-1.06	-7.48	-7.4609	-10.92	-3.9372	0.88717	-9.3717	-5.984	-6.6868	-2.0263	-4.2827	-5.0513	-1.6724	-10.58	-2.6411	-5.918	-8.1144	-8.8293	-8.6104	-5.3119
5.9141	3.8641	8.9844	9.2369	3.5804	8.7825	7.8338	12.533	11.225	12.817	15.575	13.253	13.147	16.657	10.272	9.4982	10.724	8.8954	15.407	3.6795	12.259	8.2725	2.8464	16.306	13.873	11.813	10.403	7.9845	8.4714	6.9314	4.7895	8.1684	13.39	14.887	8.0609	3.2721	3.7444	6.8916	16.736	13.645	12.087	9.3186	10.572	14.03	8.9059	5.2357	12.62	2.5095	7.6829	12.398
-9.1634	-16.834	-11.773	-16.875	-13.164	-11.692	-10.077	-16.095	-9.9516	-16.042	-13.631	-6.0511	-11.875	-17.808	-13.072	-12.643	-17.241	-11.989	-13.925	-13.732	-16.574	-23.842	-18.693	-11.22	-12.462	-11.271	-10.16	-13.067	-11.169	-16.956	-13.788	-12.254	-13.631	-13.178	-11.884	-12.411	-18.596	-13.668	-9.7645	-19.024	-13.693	-18.215	-18.394	-11.14	-10.812	-15.223	-10.774	-18.926	-16.156	-12.176
-15.89	-24.682	-22.183	-14.251	-22.851	-24.127	-18.165	-23.419	-12.558	-23.699	-20.926	-16.925	-22.473	-22.832	-21.964	-23.858	-28.723	-16.683	-21.276	-17.666	-23	-22.767	-18.774	-26.593	-19.621	-25.269	-21.937	-20.693	-24.154	-20.797	-25.509	-21.514	-22.268	-24.934	-19.649	-21.537	-19.709	-24.034	-23.58	-20.566	-17.769	-21.797	-21.238	-22.198	-24.725	-27.65	-22.14	-18.803	-15.662	-16.606
-2.2733	4.9385	-1.8482	1.3684	-0.73535	2.4123	0.97832	1.9484	-0.97051	-8.2627	-4.2473	-7.137	-4.7019	-3.4821	-2.6407	2.1617	1.0469	-2.9784	2.5291	-2.8922	3.1081	-2.2908	1.136	-8.685	-1.2352	2.4513	-6.2294	-0.7558	-4.7631	-6.3624	-2.1249	-0.03025	-5.1151	-11.348	-6.1111	-1.406	-6.7308	2.3321	0.71798	3.1902	-6.5391	4.3941	-2.8003	3.317	-7.5882	-0.28469	-5.253	2.4062	4.8773	-1.9639
-2.6111	-9.6489	-2.8876	-6.7338	-0.43927	-1.454	-1.4046	-2.1295	-5.0772	-3.8798	-7.0701	-1.1676	-2.2315	-3.8466	-10.846	-7.4355	1.623	-5.1676	-8.793	-4.0763	-8.4684	-0.10351	-3.4511	-9.0929	-9.0006	-1.1826	0.041422	-0.56333	-5.3584	-6.1679	-3.3403	-3.658	-3.3989	-6.7246	-4.4598	-8.5576	-1.779	-9.2955	-9.841	0.9403	-2.0785	-3.0993	-7.0249	-4.5023	-3.5175	-2.0314	-3.8443	-6.8782	-1.7594	-3.6845
-0.65514	-0.56396	0.4985	-2.0138	-2.6575	-0.019257	-1.5599	4.066	-6.6982	3.5074	1.0879	-4.1998	3.1376	-3.2736	-2.2125	-0.60122	-0.082397	-0.52348	-2.715	-7.3347	4.4958	-3.8408	0.35065	4.1911	-3.7804	-5.0963	-2.3193	0.50871	-6.2279	2.5989	-5.7903	-4.9201	-4.7589	-1.2978	-11.211	-3.2339	-6.8923	-6.4769	-5.3362	-1.4395	0.98807	0.90772	0.0045818	-3.8465	0.56804	1.4621	-1.4852	0.87358	-1.0502	-2.1348
-9.0269	-9.4991	-7.7629	-4.6769	-1.2928	-11.288	-12.505	-5.3569	-3.0081	-5.8299	-5.5739	-1.1716	-4.9247	-9.1247	-10.177	-8.0896	-12.926	-5.7059	-7.4502	-1.9622	-4.5721	-4.3652	-6.8097	-4.6409	-10.199	-6.7486	-1.7051	-4.2452	-7.1794	-13.666	-9.6205	1.1679	-11.744	-2.601	-3.4606	-2.425	-0.93745	-3.8279	-2.9526	-10.655	-7.9265	-6.0102	-5.2901	-9.6472	2.5442	-4.5425	-5.2109	-9.9014	-8.8624	-6.86
-5.3841	-7.9628	-3.0972	-7.331	1.1574	-7.7197	-8.0071	-8.4052	-8.0647	0.082666	-8.806	-0.60261	-6.2896	-6.1739	-7.9936	-6.4465	-18.009	-3.6112	-6.6745	-1.9197	-0.24379	-2.5895	-5.7582	-6.1182	-2.9073	-10.982	-4.7261	-13.822	-8.3081	-10.159	-6.6731	-4.3589	-4.793	-11.501	-5.9323	-7.9164	-7.9768	-5.9084	-5.4509	2.3409	-12.553	-9.9556	-1.2743	-6.4775	-14.616	-8.3067	5.0464	-8.1686	-3.3514	-7.7478
7.2719	5.5716	4.2699	10.571	4.8356	7.0197	8.2052	3.7487	8.1406	10.751	3.1687	1.5258	3.9437	3.5122	10.491	3.2017	3.0614	8.2865	2.5171	2.4517	3.7222	5.3869	9.2054	4.7321	9.4522	3.3398	7.6406	5.2512	1.7792	10.928	9.9803	7.6058	4.0638	6.8411	1.5408	7.1555	4.8662	5.1003	2.3211	5.7525	6.0109	5.381	-0.21814	7.6014	0.26513	-2.387	6.8419	-3.1361	0.91284	-0.41232
-23.594	-21.996	-30.301	-17.276	-24.829	-28.562	-21.59	-22.33	-19.404	-25.615	-23.708	-28.084	-18.97	-21.807	-26.962	-23.456	-20.78	-22.71	-19.348	-20.793	-23.825	-21.037	-17.344	-16.681	-18.079	-22.843	-20.292	-22.633	-19.3	-16.968	-21.021	-19.137	-14.639	-20.611	-23.788	-19.754	-26.525	-20.872	-28.125	-26.146	-17.581	-24.853	-22.609	-28.413	-26.886	-19.515	-21.798	-18.436	-19.452	-20.975
0.86432	-4.978	-4.159	5.2892	5.3868	4.0386	1.4509	3.9469	3.2826	2.0992	1.1274	-2.2897	3.5632	4.5846	-0.78792	-0.23888	1.3887	5.2642	2.4589	0.42743	-5.2133	3.7435	0.9967	-6.358	-0.27827	-2.5525	-0.22124	8.3318	-2.3056	-2.8764	-3.836	-1.061	-0.34847	1.4144	-3.8288	-1.804	0.81475	-0.599	3.6543	-5.2582	1.3897	-4.4578	1.5744	-0.76417	6.2468	-4.6552	-2.8061	-1.9304	-6.1809	5.3456
-7.8021	-8.9683	-9.317	-1.3232	-11.726	-6.2785	-5.1907	-10.283	-6.4673	-5.5474	-11.584	-15.286	-16.027	-7.401	0.11645	-9.0205	-7.7028	-3.8763	-10.002	-4.2903	-7.4616	-2.4826	-1.0289	-7.7957	-8.7276	-8.8279	-8.9268	-7.9146	-3.9921	-10.26	-2.7641	-8.1625	-3.7284	-10.807	-10.312	-14.305	-3.9541	-6.4376	-9.6934	-4.6544	-8.0035	-5.4808	-7.6626	-6.0628	-4.3872	-3.3326	-5.6969	-9.0087	-13.942	-4.0168
-9.7345	-6.6876	0.93534	-4.5783	-6.5931	-10.537	-6.3857	-6.7842	-8.9694	-12.444	-5.6783	-11.133	-7.8622	-8.9737	-9.2729	-5.0361	-5.6982	-7.7532	-13.847	-8.1816	-7.3525	-12.878	-10.098	-7.8127	-4.9023	-12.753	-6.9293	-8.4068	-9.4595	-8.8034	-10.925	-9.8798	-3.8131	-12.638	-14.849	-11.118	-5.5808	-9.7847	-4.7457	-3.0855	-2.5948	-11.876	-12.948	-10.471	-9.1434	-9.6347	-10.859	-12.482	-4.0279	-4.9335
-3.1336	-0.060932	-7.0853	2.2903	3.503	-5.1144	2.3631	1.7953	0.156	-4.1519	-3.2821	-2.5518	-3.4298	-8.0786	-3.5128	-7.507	-0.076629	4.4067	1.9178	-3.2008	-3.2316	-9.311	-1.4277	0.67119	-5.2751	-12.115	-4.9058	-6.9335	1.2069	-1.7228	0.56982	1.539	-2.3622	-10.479	-2.3816	-6.321	-5.8492	-7.3828	1.4503	0.29434	-3.1205	-3.3417	-0.88596	-3.0669	-4.2993	-8.5544	-1.9925	-0.71997	-7.1674	0.42235
-2.1954	0.43707	-2.0216	-5.7477	-4.7437	-5.9505	1.1653	-0.36474	-3.0343	-9.1232	2.2012	2.6705	-0.81425	-11.177	-4.9387	-7.0032	-0.98115	-5.5909	-5.6914	-3.0771	-4.2935	-8.1608	-4.1408	-10.206	-5.4361	-4.258	1.5843	-3.6331	-4.8617	-5.9414	-5.573	-2.9506	-9.3598	-5.7401	0.41582	-1.8432	1.3378	-6.1017	-5.5353	-15.45	-5.5539	-0.47186	-4.4308	-1.1307	-4.7471	-6.1917	-6.4777	-4.0223	-7.2776	-0.9723
-30.834	-22.22	-20.178	-25.051	-21.666	-21.926	-23.388	-25.486	-17.728	-17.85	-29.982	-21.987	-26.751	-24.689	-25.899	-22.64	-23.631	-26.166	-15.647	-29.21	-22.328	-20.706	-22.112	-24.457	-26.468	-24.985	-18.313	-15.01	-31.898	-17.532	-26.97	-27.934	-18.926	-21.306	-20.15	-19.312	-25.791	-22.576	-22.589	-23.88	-20.88	-21.977	-26.064	-24.284	-27.268	-19.906	-14.99	-22.293	-22.359	-33.5
-0.20197	7.0867	0.39517	-2.8731	-3.4581	-2.183	-2.6407	-3.6614	-5.6123	7.3295	5.387	-2.8037	2.71	-1.4509	3.1892	0.034794	-3.9446	-0.84005	1.5851	1.0381	2.5148	1.2561	-5.3973	-0.34484	0.050538	-2.9919	2.018	2.6172	3.6848	0.9697	-0.16636	-2.0643	1.2936	0.35999	0.65103	1.0742	0.84636	-3.6071	8.3091	0.28616	-2.3844	3.9216	-0.99452	-6.4013	-1.0992	0.95866	-3.8218	1.3486	-2.1696	-5.2217
4.5148	3.6683	5.251	-5.4993	1.4241	0.4102	2.8329	7.5078	2.5569	-3.7519	6.1099	5.924	4.7028	8.656	3.2307	7.1033	3.9816	-0.806	6.6478	10.117	7.3312	-2.732	2.1945	7.1939	5.5261	5.7084	-1.9519	0.57109	-1.2633	6.1141	-1.4918	1.0014	0.71903	4.4437	6.9559	-0.78781	3.8526	3.3289	0.8328	-5.5573	9.4115	1.8815	-3.1561	0.096053	-5.3522	-0.95531	-2.0879	10.262	2.452	-1.6212
-11.526	-10.526	-2.1822	-13.421	-8.6274	-4.4175	-6.4615	-1.8485	-1.5825	-13.076	-10.403	-10.944	-4.1146	-7.3794	-9.2661	-6.3802	-4.0837	-17.521	-8.6536	-3.6164	-12.372	-9.8934	-6.6119	-7.0519	-8.5428	-9.885	-4.8723	-12.508	-3.4756	-7.927	-3.8042	-5.3167	-5.3549	0.23041	-12.304	-11.744	-11.292	-0.80879	-8.0809	-7.3707	-7.4849	-6.656	-4.5	-10.829	-2.7807	-3.9566	-6.2304	-5.3309	-6.1943	-3.5415
-20.433	-5.3617	-16.456	-10.927	-9.1011	-11.495	-12.488	-11.574	-10.219	-9.3154	-10.182	-11.671	-8.2217	-12.072	-6.6331	-11.581	-11.313	-15.005	-11.873	-11.466	-12.587	-14.774	-13.161	-11.055	-13.335	-13.325	-13.591	-11.864	-7.721	-10.451	-15.735	-13.779	-7.4558	-14.809	-8.1296	-8.4056	-12.182	-14.099	-6.0168	-20.982	-13.521	-18.737	-15.244	-5.7023	-9.6705	-6.5406	-9.7061	-8.5023	-9.6817	-7.4242
0.34195	-3.8278	-0.39536	-1.3576	0.71131	-5.3979	-5.52	2.4187	-6.3229	-4.6116	-7.7232	5.9308	-2.1804	-5.5627	4.7729	1.2208	-7.9777	1.2176	-0.18312	-4.7206	-2.4949	-5.3115	-1.4506	-3.669	0.3702	-6.5903	2.7619	-3.801	1.5753	-2.2473	2.3532	-3.4928	-8.294	-1.7237	2.0564	-5.7018	-3.5961	1.0783	0.4214	-4.1894	-5.1882	1.3414	2.0328	-2.6812	-4.4926	-0.26559	-2.5399	-8.6106	-2.0485	0.76304
2.6421	5.4642	-0.099018	3.2905	2.3131	1.6908	1.8366	8.1719	-0.65226	-0.67158	2.7235	3.5294	8.1683	-2.1093	-1.406	0.6643	4.6106	10.865	6.7105	5.505	3.6398	10.748	7.9236	1.7387	2.7554	13.739	6.8263	-1.9805	-2.3923	8.2637	1.4286	8.1434	7.4357	4.1453	7.774	1.2419	4.7289	8.6706	11.721	5.4339	4.7098	4.4195	5.3082	8.2446	4.0202	7.0472	2.7766	3.9946	3.0776	4.3503
-16.907	-18.164	-18.173	-24.399	-20.884	-26.584	-25.379	-23.088	-26.352	-24.186	-26.584	-23.914	-21.853	-20.213	-21.493	-19.77	-22.528	-13.944	-26.666	-24.562	-26.996	-25.418	-23.14	-23.282	-19.017	-26.077	-28.351	-22.029	-16.974	-17.237	-25.284	-24.121	-29.4	-20.694	-20.856	-22.207	-23.871	-21.159	-20.213	-26.163	-17.687	-14.911	-29.639	-18.7	-24.841	-29.799	-26.472	-28.699	-22.59	-26.309
5.2776	2.0722	2.924	-2.0702	-4.9218	3.6446	5.1219	-1.8293	-1.5355	2.7475	-4.2607	8.4723	3.0784	-4.0494	-4.3284	-7.8225	-0.056511	-3.9998	-0.057681	-6.4044	0.2117	0.75517	6.2185	-1.5699	-5.2089	6.2125	1.6222	-3.2096	2.5716	-3.8752	-2.0651	-4.452	-2.0091	0.27364	0.5529	-0.3808	4.5023	-2.8153	2.7103	-6.9499	-0.52562	1.8843	-7.7463	-5.4029	-6.2299	0.70886	0.092855	3.3545	2.515	2.5125
16.358	13.575	5.9484	7.2014	9.427	2.3855	9.3755	9.8456	5.8049	10.26	15.318	15.743	10.405	6.6684	7.3922	12.115	4.7937	12.497	8.9376	2.8012	10.032	8.6602	10.705	11.03	4.0784	11.444	11.332	9.9859	10.18	7.0234	8.1356	16.627	3.2199	11.688	8.2073	10.151	13.107	10.729	7.3488	9.5883	13.684	7.7934	11.296	11.835	10.253	12.072	10.121	7.4269	11.794	12.666
-13.315	-11.755	-15.902	-10.344	-13.404	-6.309	-12.353	-5.8339	-11.691	-8.1527	-6.8667	-10.4	-7.0096	-7.4477	-9.295	-12.102	-4.5004	-8.9026	-10.565	-12.534	-5.9046	-10.192	-12.53	-13.961	-20.443	-13.095	-10.715	-7.7206	-14.789	-9.2303	-14.123	-19.736	-14.145	-11.82	-12.287	-12.453	-9.5885	-10.531	-11.358	-14.294	-10.606	-15.621	-5.7806	-9.1416	-7.7813	-6.1348	-11.127	-11.774	-10.215	-11.411
3.1676	-7.628	-4.5504	-5.49	-0.65187	-2.5182	-1.0757	-4.1252	-8.0085	-4.6293	2.2254	0.86308	-4.5177	-7.1266	-5.0329	-8.7393	2.8605	-1.8871	-4.7715	2.0257	-2.762	-10.433	-3.0102	-6.6241	-5.1548	0.99449	-4.78	-1.5533	-6.3935	-8.5595	0.58594	-1.3551	-8.2566	-0.59408	-3.2684	-11.172	0.45677	-7.9805	-0.23874	-0.36696	-6.3254	-7.6876	-7.7618	0.24563	-2.2198	3.6286	-1.5519	-5.7655	-1.1138	-0.131
-6.6042	-7.1159	-13.281	-8.9637	-11.957	-10.473	-14.917	-5.0987	-11.304	-9.0652	-18.833	-11.813	-13.564	-5.7514	-11.441	-11.175	-14.544	-15.151	-16.792	-11.214	-4.415	-12.23	-9.353	-6.904	-9.4367	-9.8707	-18.996	-17.196	-8.8746	-7.2673	-21.943	-10.91	-13.22	-13.491	-12.333	-6.6387	-13.138	-15.999	-10.558	-8.9647	-18.18	-12.935	-12.383	-12.146	-17.028	-11.916	-7.5606	-15.649	-14.761	-12.138
-2.1875	-6.9207	3.6659	-5.2829	-4.5771	2.5186	4.394	-6.7788	-1.0056	-5.2383	2.8365	-6.814	9.5475	-1.8752	-1.6017	1.2857	1.859	-4.7653	0.062954	-3.2439	1.5134	-1.5111	1.1453	-2.6291	-3.4889	-0.52147	2.2534	4.3036	-0.98276	1.9167	4.0223	0.15585	-7.9958	-0.55077	0.20307	2.0022	-4.4632	-3.5101	-4.2918	-1.4848	-2.747	-1.3163	2.2879	-7.6771	-1.3009	-3.1934	-3.1345	-0.31442	2.11	-3.8198
-1.737	1.4549	-1.5265	-6.8678	0.77465	0.41526	-3.0991	2.3097	-6.3231	-1.8368	3.767	-0.76382	-1.0929	1.134	-1.1912	-0.1494	-2.0499	-1.3169	-7.3526	-0.12876	2.6768	4.1555	-10.03	-4.2773	0.14677	1.2015	-2.3468	-4.0386	-3.1393	-5.3612	-2.6035	2.6008	-6.8276	5.7606	-0.069781	-1.3309	-4.7677	1.3822	-0.88873	3.6361	-4.5814	2.995	1.9294	-2.7395	-3.7281	-2.14	-1.7655	1.4003	-4.7378	-4.5289
-3.4752	-0.68604	-4.129	3.7399	-1.5263	0.48419	8.6675	-5.4297	2.3075	-0.11237	-1.1779	-3.8954	-0.8279	-2.8315	-2.01	-0.88815	-4.1643	-1.3912	-2.1704	-8.4439	-2.6119	-4.4314	5.1459	-3.3561	1.8047	-3.736	0.054683	1.0856	0.77717	-0.86625	-8.9917	6.8173	-7.3314	-0.19123	4.0931	2.2418	1.1413	5.8704	0.28096	-1.5954	-1.1015	4.9141	0.07597	4.1575	-3.8699	-2.6707	0.67432	-6.8563	1.3569	-2.4497
-7.786	-17.156	-7.7599	-7.419	-10.658	-5.9849	-12.99	-6.9265	-13.702	-12.055	-13.715	-9.8168	-3.6677	-13.527	-11.395	-16.19	-9.7131	-10.062	-12.728	-11.286	-11.962	-11.318	-17.788	-4.7278	-4.9274	-10.942	-9.2349	-14.571	-11.652	-15.113	-14.49	-15.886	-9.0409	-17.665	-9.9498	-11.186	-8.6593	-15.692	-5.7503	-8.8184	-13.931	-13.47	-11.349	-11.872	-13.085	-11.6	-16.757	-8.2032	-12.219	-8.8893
-1.1305	4.2413	7.4138	0.53599	4.0485	4.9176	2.8306	1.1013	-1.835	10.672	7.2973	1.5284	8.0629	2.312	8.0037	3.9741	-0.12935	0.5158	-2.437	1.5298	-4.9458	5.4705	-1.8627	3.5478	8.2172	1.3777	0.89917	2.907	-6.0706	5.7978	3.6277	-0.45763	4.1965	9.8286	6.9936	-7.7913	-2.5207	-2.0497	0.82106	-2.3507	2.8545	7.6749	-3.0463	7.4067	2.5644	8.8892	3.6015	3.9456	2.0351	1.5123
-1.6261	-0.44094	-4.9167	-0.43764	-0.89357	13.35	5.0467	1.811	0.59388	0.44717	3.1592	0.693	5.6007	-5.6102	-4.315	0.5127	7.5532	1.8158	2.502	3.9354	3.1799	-1.3767	-3.1937	-1.0203	3.1491	-1.2544	1.6044	3.227	2.3453	0.74947	-1.5009	4.4251	-4.5071	-4.3515	-1.8453	2.7573	1.4839	0.35103	-0.24314	-0.9263	3.1472	4.1114	1.8983	-0.069016	-0.89348	0.46517	4.8238	10.81	1.0056	-0.55575
0.91461	3.3237	1.5582	-6.7114	0.52893	2.5853	-1.9851	-2.2558	-5.5674	-5.7523	-12.146	-6.7431	0.44938	-13.175	-1.1747	-0.91069	-6.1432	1.6217	-2.4432	-0.21945	-5.178	-2.4936	2.4674	1.8139	-3.8778	6.9046	-1.1924	-1.8234	1.3722	2.7575	1.5869	-2.1403	-1.5516	0.84278	-3.2445	-6.039	-1.8025	-1.5669	-0.86251	-1.8678	2.6996	-1.4012	-0.31324	5.4599	-3.7837	2.1053	-0.036653	-1.5576	-2.8041	-6.19
-13.475	-10.643	-16.161	-17.13	-11.346	-12.273	-20.393	-16.247	-12.384	-22.577	-10.53	-5.7676	-17.115	-16.669	-12.022	-17.17	-12.586	-17.235	-13.636	-8.231	-13.351	-11.805	-11.789	-13.468	-11.777	-14.726	-10.672	-12.43	-16.522	-15.192	-13.096	-12.539	-10.505	-15.36	-16.429	-12.783	-14.802	-15.814	-15.766	-14.96	-14.427	-6.1173	-4.7599	-20.048	-21.072	-12.532	-10.816	-13.81	-13.991	-8.2363
2.342	10.856	15.068	-4.137	12.793	6.1381	12.635	2.9358	7.0376	6.7681	16.48	8.4639	1.4705	12.658	6.0321	8.5815	11.312	6.7869	6.7503	11.754	5.5466	5.6685	10.78	8.8974	9.618	9.9994	6.7285	-0.17458	8.5411	3.7151	7.5007	16.837	15.984	12.664	6.0395	11.718	15.134	0.25365	0.2966	11.99	6.167	4.389	5.2929	9.6547	9.029	10.919	3.037	12.56	14.432	12.835
-3.5635	-7.6459	-3.6255	-5.7578	-6.1547	-13.169	-8.8196	-5.1803	-7.4527	-8.8675	-3.7664	-7.0835	-4.3062	-7.9076	-3.5912	-3.9827	0.35064	-5.7084	-6.9533	-11.327	-6.0128	-4.4547	-9.9184	-8.1211	-15.18	-9.2828	-1.4958	-9.4402	-5.7231	-5.0706	-7.8167	-3.2942	-9.2408	-4.5471	-8.0599	-8.4232	-1.8167	1.3189	-4.4946	-4.3878	-11.768	-6.6717	-13.003	-8.6347	-8.2712	-11.64	-5.986	-5.6701	-3.6448	-4.1471
-2.2049	-5.6637	-1.5609	-1.6627	-0.60855	-3.5353	-3.6997	-3.8894	-1.6217	-2.066	1.5724	-8.0847	-0.89206	0.93352	-12.289	-6.2413	-2.6998	-5.8931	-0.92627	-0.33643	0.76607	-3.1634	0.55368	-6.5647	-4.4855	-5.3552	1.6382	-5.121	-3.005	-0.77289	-2.9081	1.0968	-3.0497	-3.0164	-6.6866	-4.71	-3.2293	-8.5099	-6.0774	-0.57466	-2.8127	-6.3318	-1.4949	-7.0548	-6.5356	-6.8896	-0.26969	-1.0965	-1.6729	-5.2978
5.2311	3.0657	6.8283	6.6875	3.8855	5.2281	5.185	6.0554	-1.7792	7.1832	9.9328	4.942	10.905	5.2944	9.4449	11.022	3.1213	5.2936	8.0648	10.15	-0.094119	3.6157	1.9893	11.061	1.3887	8.0519	10.37	2.2558	6.7224	9.3334	1.2547	8.0283	8.7515	6.8932	8.3188	10.54	-0.40399	8.0021	5.0246	2.4019	1.1879	5.0611	3.0576	8.8406	7.6928	7.5405	7.8763	3.7744	8.042	2.555
-10.967	-5.2385	-8.1393	-9.6986	-7.3964	-8.4308	-5.9567	-4.5092	-5.1571	-5.0647	-4.3998	0.29067	-5.3284	-8.3527	-13.2	-0.43226	-8.9985	-3.9138	-2.6671	-8.5989	-3.9479	-3.4124	-4.6752	-3.1545	-1.1094	-5.8152	-0.16556	-9.2739	-13.07	2.5937	-4.6571	-4.1347	-4.2822	1.9734	-2.3335	-11.892	-6.8616	-7.7228	-10.326	-4.7849	-7.2304	-6.1992	-12.33	-14.214	-9.9829	-2.8398	-1.1796	-4.8731	-10.587	-6.9153
12.712	2.9297	7.7917	1.693	4.3171	3.5057	8.7525	10.657	10.169	14.28	5.7123	5.2749	3.5169	11.117	-2.0904	15.268	2.6342	8.9687	4.1181	8.3485	5.7543	6.8427	2.3214	3.8879	2.7614	6.4339	1.3968	7.8715	7.9126	3.674	4.0193	-0.068122	5.8538	3.8807	4.5186	9.4885	7.7785	7.983	11.918	6.8976	10.929	8.4428	11.959	7.5106	3.1363	12.838	13.329	5.4439	-0.33091	6.6095
-6.2556	1.3761	-8.8484	-1.7514	2.6383	-10.287	-4.8379	-9.8064	-9.3773	-4.4544	-5.2399	-8.6502	-2.3775	0.058211	-5.7707	-7.8586	-6.3204	-3.735	-6.4511	-3.7736	-2.5683	-8.2814	-1.9258	-3.1439	-1.995	-7.8008	-3.7927	1.8075	-0.71234	-9.4991	-6.3785	-10.962	-9.0771	-4.1202	-4.0734	-8.3865	-4.8828	-9.6109	-3.5115	-9.949	-4.3861	-1.8849	-4.0463	-8.9272	-7.8008	-6.0691	-7.0373	-3.4573	-4.8913	-8.9509
-21.789	-15.14	-22.115	-9.9612	-12.069	-20.859	-9.4162	-13.361	-10.285	-16.142	-16.257	-14.286	-15.615	-11.736	-11.89	-13.7	-16.764	-13.028	-9.8289	-14.06	-12.139	-11.919	-18.505	-10.181	-16.138	-7.1982	-15.648	-13.519	-19.369	-14.516	-15.842	-11.598	-14.682	-15.378	-16.1	-12.498	-13.534	-8.7526	-12.537	-14.493	-13.943	-11.902	-15.062	-22.275	-14.909	-16.407	-16.855	-17.683	-19.779	-12.563
-1.3675	-5.052	-7.2586	-7.8681	-3.4559	-3.1798	1.3677	-1.5018	-3.0875	-6.8086	-4.9118	-6.2662	0.33574	-0.73442	-7.3273	0.52566	-1.3093	0.55861	-1.4812	4.0686	-3.703	-1.3443	0.1945	-3.4661	-2.6372	-2.095	-1.7206	-5.8864	-5.908	-1.4658	-7.3115	0.70496	-3.726	-0.34007	1.4691	-4.0531	3.0871	2.5367	0.47726	-13.67	-4.1057	-3.7013	0.97127	-3.4223	0.023294	-4.4184	-9.0134	-2.4052	-3.4877	0.73481
4.9912	0.283	-6.9567	-3.0138	-0.96476	4.9956	-2.5333	-3.8665	-2.4422	-2.8745	5.5002	-4.2038	0.32377	-2.4104	-1.2163	-6.0213	-3.1472	3.1564	1.3917	2.6311	-2.0215	-0.94919	0.16778	-0.64011	0.86144	4.5989	6.0217	-1.9302	0.98815	0.60998	-0.24964	5.1895	-4.8972	0.93551	-4.8778	-4.1854	-0.96028	7.2801	-1.4922	4.2372	-1.5989	3.5594	1.9476	-0.89843	4.5351	-3.6241	-1.1778	-3.663	-3.6953	-0.97735
-2.7705	-7.8682	-2.7658	-3.1831	3.0115	0.99091	-0.16991	-6.0201	-1.0907	-3.7387	-0.80886	-5.1992	-1.1873	-1.8358	-0.12768	-3.9006	-3.4767	-3.6883	0.10041	-1.0643	-1.5903	-8.7903	-5.5771	4.1982	-4.8923	-3.3196	-3.2056	-0.47821	-4.3397	-0.9277	3.1932	-7.535	-5.5534	-4.4125	-0.77183	5.4927	-0.98619	-3.5425	-6.8512	-3.1756	-4.2774	-2.8684	-6.9933	2.1134	-0.3139	-8.244	-3.1176	3.718	-1.6275	3.6638
7.1896	4.2521	9.5491	9.5589	4.0226	9.1588	4.4858	9.4084	2.3977	6.1902	-6.0084	6.6147	8.0605	6.1548	8.435	9.5921	8.7684	2.1984	8.6275	7.9586	5.1149	5.7129	8.1446	8.6063	2.7705	9.7662	5.1392	6.0484	4.647	13.256	9.8874	8.4591	7.541	7.7642	6.7138	6.6703	3.9687	5.0416	11.471	11.747	6.803	6.9261	11.533	4.0913	-0.5596	10.137	6.645	5.1842	7.797	5.1555
2.2156	-2.1691	2.0636	-2.2511	4.021	2.6459	9.7763	-3.5799	-4.646	0.15926	-1.691	2.3211	0.037846	1.3621	-0.8824	-6.016	-6.0552	4.9626	-8.3887	1.8102	-0.54398	-2.8223	-4.2725	-4.1741	-3.7614	-0.81871	-2.8377	2.2464	-0.16171	0.86733	-4.7696	4.0535	-3.5907	-5.3661	-0.56865	1.8612	2.9318	-7.4646	0.77316	-0.93988	7.4352	-0.60825	-0.43889	1.9547	-3.1738	2.5149	-0.82198	-4.1878	-3.7229	-2.5798
-12.792	-17.529	-11.032	-10.346	-13.148	-9.1696	-2.114	-11.463	-11.733	-3.7314	-12.907	-9.0906	-21.98	-11.146	-9.0573	-11.264	-15.526	-11.754	-11.72	-2.9485	-7.1305	-13.296	-5.0433	-13.585	-11.615	-6.4641	-10.301	-10.287	-4.1658	-15.548	-8.6079	-11.257	-12.265	-13.458	-12.823	-13.908	-9.621	-7.06	-18.603	-7.9375	-9.9299	-6.4807	-8.563	-13.033	-11.66	-8.459	-13.626	-10.094	-13.016	-8.4124
-0.11155	-0.93686	-5.7518	4.3719	4.4374	5.0733	4.9139	4.8622	10.838	9.0769	3.3932	8.0281	5.4972	11.165	6.1763	10.304	7.1591	7.8455	5.6341	2.8418	5.1156	2.4338	3.2889	9.2647	10.284	2.6688	7.7189	7.3833	5.6117	5.6367	8.6744	5.8156	0.40722	2.6491	3.9842	3.9774	3.6963	2.0044	6.3223	3.464	0.57535	2.5403	7.5318	0.22801	1.5988	0.092671	1.9149	-1.8335	2.5652	12.742
7.2988	0.61513	6.0124	11.863	8.5934	9.8863	14.042	7.8407	9.9185	10.246	7.4385	11.263	7.3322	14.548	2.7192	14.858	11.18	13.276	12.264	15.569	4.231	9.0839	6.2971	6.3214	9.0511	-0.41464	2.192	11.187	12.374	8.314	12.612	6.5338	14.054	10.38	10.281	4.7196	2.0575	14.101	6.3198	11.559	13.672	14.526	13.922	14.094	12.223	12.656	6.2169	7.1942	4.3762	13.287
-6.5995	-7.926	-1.5986	-10.59	-6.0451	-7.7007	-4.7309	-7.7457	-10.511	-6.0657	-1.2336	-4.6704	-5.8438	-6.3956	-1.6621	-9.7884	-7.7538	-6.5026	-5.3324	-5.253	-3.2902	-4.4713	-12.469	-4.6332	-2.905	-13.503	5.6115	-6.5169	-6.8047	-0.30372	-7.2634	-7.2356	-8.3342	-3.4387	-13.804	-4.6456	-10.586	-1.7805	-5.2202	-6.7607	-11.178	-5.3982	-6.7636	-9.7475	-4.9863	-0.64043	-3.277	-9.9905	-2.0785	-5.2067
-5.5025	-6.7826	-4.0858	-1.7696	5.1003	-4.6324	-3.3645	-7.1314	-8.5175	-5.17	-4.9865	-0.72158	-2.5728	-6.8749	-3.7545	-8.5982	-5.7535	-0.56452	-4.256	-9.7515	-7.157	-5.3424	-4.9809	1.2217	1.2177	-5.6953	-0.053614	-0.074932	-5.437	-10.153	-4.7833	-10.399	-5.4861	-4.2344	-2.5155	-3.3895	-7.0192	-8.4403	0.35906	-3.1587	-6.4573	-4.2343	-5.6437	-6.208	-4.1052	0.14947	-5.0088	-6.7697	-3.1138	-4.8302
-10.956	-9.5623	-16.158	-13.25	-12.669	-7.3306	-8.8107	-14.381	-8.0593	-16.386	-17.15	-11.097	-11.319	-13.831	-13.24	-14.346	-13.43	-11.139	-13.143	-15.778	-12.052	-9.4672	-6.3865	-2.5351	-11.624	-10.729	-13.215	-7.9448	-11.393	-16.835	-10.975	-13.209	-12.679	-8.4056	-12.253	-11.238	-13.421	-10.002	-13.788	-5.5799	-0.49218	-11.67	-11.35	-15.775	-2.9171	-7.9576	-5.73	-10.871	-14.971	-21.554
2.5978	-4.6032	-7.4627	-6.845	-11.809	-2.7687	-0.69764	-5.9313	-10.244	-3.516	-4.2045	-9.2077	-8.4217	-13.749	-1.8999	-7.5932	-2.9926	-7.0206	-1.7037	-8.067	-10.309	-6.1849	-5.5984	-5.6931	-3.3534	-4.1842	-11.492	0.27109	-9.2738	-2.2991	-14.681	-9.8168	-6.861	-3.4668	-1.6253	-5.6044	-10.881	-2.7119	0.77316	-5.332	-17.431	-2.9821	-9.4632	-1.3057	-5.2034	-0.76782	-8.2468	-1.2514	-8.2233	-13.236
-6.5571	-1.9694	-3.906	-3.1984	-9.6562	-2.7102	-5.0352	-13.393	-7.8187	-3.7843	1.7476	-4.1024	-11.503	-7.4669	-14.375	-3.3875	-3.2982	-5.0864	-5.9755	-1.5239	-9.6612	-8.2879	-5.2248	-8.1523	-8.207	-3.6941	-9.1607	-10.574	-7.3019	-0.58451	-5.3238	1.8898	4.7392	-5.6401	-7.5778	-4.7198	-5.6489	-12.783	-5.8493	-4.372	-9.082	-9.4321	-6.5654	-6.7482	-5.2958	-9.988	-6.7911	-8.8033	-8.9259	-6.5378
-11.963	-10.274	-9.2736	-9.0758	-17.8	-13.769	-9.2789	-8.7346	-8.6325	-10.179	-16.815	-12.51	-10.088	-13.308	-9.3348	-9.5968	-12.681	-16.106	-9.8377	-12.99	-16.162	-9.4605	-0.44491	-12.504	-6.597	-7.4117	-11.021	-9.6845	-8.7554	-12.856	-11.247	-12.869	-4.436	-19.01	-6.8006	-13.993	-18.861	-13.565	-12.011	-10.737	-16.743	-15.234	-6.8081	-17.895	-9.8238	-8.6896	-10.23	-14.77	-11.778	-12.296
-9.9662	-10.049	-9.6341	-6.6835	-15.893	-11.387	-15.362	-13.095	-5.7872	-16.931	-12.036	-8.499	-11.519	-15.565	-13.132	-14.408	-14.826	-11.07	-11.638	-6.9368	-20.131	-16.395	-10.06	-13.773	-9.5719	-13.287	-12.755	-13.47	-15.956	-19.215	-8.2363	-17.979	-23.856	-10.245	-11.47	-13.368	-14.81	-14.605	-14.149	-11.45	-9.4173	-13.087	-10.878	-15.452	-13.164	-19.018	-11.869	-8.6724	-13.243	-13.14
-0.24558	-1.3112	-0.89025	1.8571	-5.029	2.911	2.7684	-1.4215	-6.1683	-8.283	-7.3113	1.0102	-1.6103	-2.2862	0.96845	-3.0693	-4.8256	2.308	-3.5418	1.2244	-4.4727	-1.4106	-4.5249	-1.8382	0.052932	-4.1931	-4.5816	1.6395	-2.5834	-5.1724	-2.762	2.0449	0.57383	-0.73351	0.32454	-1.1324	-9.3193	0.2195	-1.7823	-4.5804	0.59965	-0.077592	-4.692	1.8469	-4.6391	-2.4632	-1.9622	0.89843	-3.2582	-6.8743
-9.7386	-11.03	-15.571	-0.18651	-10.867	-6.4484	-9.1212	-8.8601	-6.3861	-18.785	-6.7673	-13.458	-6.9065	-9.8987	-10.739	-9.6221	-2.6069	-7.3919	-14.801	-8.6548	-13.798	-9.6537	-11.953	-9.4629	-10.396	-6.7739	-11.266	-13.622	-12.124	-10.007	-4.2258	-2.4376	-7.0163	-8.8496	-9.1656	-7.095	-8.6139	-9.7779	-11.043	-6.0138	-10.311	-12.874	-9.7065	-12.783	-3.63	-9.1981	-12.019	-12.7	-6.2553	-8.9599
5.3831	-1.0844	9.4357	3.1543	-2.3824	-4.695	0.2798	3.9222	-4.715	4.7769	5.315	1.2342	1.4784	-9.2013	0.042282	5.1243	1.0708	-1.4637	0.46815	-3.3802	0.15392	3.8944	3.5744	-7.4126	-2.3367	-1.3723	3.0132	0.58849	-0.2352	1.5573	5.2642	-0.95046	8.2199	-2.7877	-0.90764	1.9015	6.8913	-2.0028	-3.2444	-7.6887	0.79929	-1.3014	2.0173	2.3581	1.7306	0.43108	3.6303	-4.1431	5.0313	-5.3525
-19.101	-24.964	-20.961	-17.449	-21.86	-16.358	-23.881	-18.871	-28.197	-25.096	-19.883	-28.482	-23.401	-21.132	-19.619	-24.931	-22.884	-18.054	-25.078	-15.835	-20.477	-23.746	-26.775	-21.087	-17.596	-15.756	-20.864	-19.58	-22.731	-25.132	-23.255	-22.243	-18.661	-20.934	-15.381	-20.408	-26.516	-20.523	-18.026	-21.728	-21.052	-24.722	-19.949	-24.356	-17.961	-24.744	-26.135	-20.13	-26.203	-17.328
-3.7395	0.99357	-0.63732	-6.5435	-3.1732	-5.5479	-2.7736	-5.5921	4.9189	-1.6951	-1.8636	-7.7147	-1.4709	-7.0455	-2.9984	0.29058	-1.0946	-0.81416	-1.993	-1.7066	-3.2948	-5.7381	-6.2587	-4.1113	-5.3254	-2.7615	-3.3354	-3.7906	0.58104	1.58	-3.8241	-8.443	-5.3058	-3.2016	-3.6033	1.0506	-7.3435	-1.8665	3.224	-5.9926	-11.494	-6.5607	-6.5702	-1.5599	2.1575	0.58937	-9.977	-6.2278	-9.0096	-6.4889
3.7282	6.4806	3.9376	0.78501	-6.3226	-2.4258	3.1051	-7.739	-1.3775	-4.3714	-1.1215	3.0336	5.4262	-0.074893	-5.7381	-2.8075	1.3121	9.4903	1.4298	1.0199	-2.5019	-6.6723	-2.3629	6.687	-1.1091	-4.806	0.85319	1.6523	-5.6995	5.0605	-0.98764	-2.2874	5.7997	-5.9776	-1.4241	1.6175	6.5968	0.29243	9.6973	-1.8116	-1.8637	-0.13343	-1.675	-3.678	-2.6119	-2.4432	3.5339	2.7477	-7.0113	5.2469
11.255	10.679	7.3268	11.453	6.878	8.5892	9.3655	1.936	11.597	10.024	5.4805	7.5822	8.4309	12.831	5.6918	13.406	19.583	8.5642	8.5938	13.283	12.372	12.448	12.867	14.359	4.375	9.7313	3.4253	18.768	9.4514	16.598	9.5853	13.247	5.5702	4.3969	9.9387	8.3368	7.8626	8.6964	12.346	8.6649	6.2915	11.272	10.209	13.433	4.6206	10.623	8.8675	14.45	6.3593	12.793
-14.164	-17.336	-14.361	-8.4308	-7.0808	-16.886	-15.299	-12.101	-6.9235	-10.983	-8.3088	-18.909	-13.758	-3.9417	-14.482	-12.257	-14.477	-9.2746	-13.079	-14.583	-17.855	-15.454	-10.755	-14.63	-10.043	-12.627	-8.5468	-16.56	-15.14	-8.7004	-7.5926	-16.034	-11.005	-15.427	-11.464	-12.549	-15.043	-14.998	-9.1196	-7.0894	-11.438	-6.3333	-15.084	-7.1673	-14.687	-10.599	-8.3517	-19.562	-10.976	-14.527
-5.0923	-12.171	-3.4655	-19.211	-10.494	-12.798	-13.542	-10.678	-11.002	-14.41	-8.8348	-13.972	-14.134	-21.674	-5.3401	-5.487	-17.667	-14.329	-9.2028	-12.743	-5.284	-8.4618	-10.696	-7.404	-8.1172	-13.714	-7.8385	-14.547	-10.531	-11.664	-11.543	-11.857	-7.05	-10.512	-16.804	-11.478	-11.819	-14.098	-12.27	-12.401	-12.742	-14.121	-16.183	-23.573	-16.119	-10.743	-14.501	-9.8053	-6.3385	-12.576
-2.6906	-1.8068	-6.2869	-2.2044	-9.308	-4.1871	-2.6183	-6.8584	-5.8757	3.5178	-6.3756	-5.723	-9.9367	-9.1098	-7.7238	-1.8256	-1.9744	-2.1625	-7.4499	-10.273	-3.3818	1.6778	-9.5972	4.0773	-3.6527	-5.518	-11.181	-8.9602	-0.20637	-4.7819	-8.0083	-8.4897	-11.902	-2.1449	-5.1359	-1.7012	-11.743	-1.9238	-4.4138	-7.7097	-6.7775	-9.9866	-8.3935	-3.0293	-5.8708	-0.82674	-5.1235	-2.9276	-6.376	-9.2285
-21.451	-18.504	-22.23	-19.963	-19.768	-22.285	-27.306	-27.448	-24.401	-18.625	-19.952	-11.211	-18.198	-29.784	-19.687	-24.62	-13.83	-20.279	-26.474	-24.841	-22.617	-23.078	-21.222	-22.965	-17.29	-25.231	-20.399	-15.57	-23.58	-15.72	-27.174	-23.313	-22.638	-19.921	-20.773	-22.947	-18.602	-15.893	-23.304	-23.505	-21.376	-21.374	-24.537	-26.201	-19.467	-23.827	-24.853	-13.634	-22.873	-16.008
-1.3223	-3.8786	4.0755	2.2181	1.0626	0.78348	2.0344	-0.10221	2.9209	1.0759	2.5652	-2.0017	0.75058	-0.15522	-6.0498	2.1743	4.2135	-10.001	4.1638	3.2605	0.57275	1.5966	2.5018	-2.0514	7.2569	-2.1497	-3.2995	2.2948	2.1518	0.55111	-4.5453	4.9006	2.1665	-3.5874	2.9223	1.0029	6.4142	5.3897	4.3217	0.78694	4.7611	1.5447	1.2108	3.6467	5.1321	4.3476	5.3374	0.20939	3.7195	1.8093
-6.4975	-6.0517	-3.6005	-1.5226	-6.1357	-5.138	-0.03221	1.2404	-4.9655	-7.1778	-3.1487	0.79512	-14.981	-5.2392	-2.1893	-4.7391	-4.7432	-2.1609	-4.5832	-5.7411	-5.7142	-0.49895	-0.59988	-4.8206	-9.7187	-8.4769	-3.9523	-4.6132	2.2921	-4.9443	-0.70838	2.5047	-6.1565	-7.7813	-6.4919	-2.7261	-7.644	-2.6981	-5.0532	-3.6568	-7.7888	-4.0084	-5.6637	-5.9328	-0.76646	-10.111	-7.9618	-7.7526	-7.2752	-3.2494
-12.982	-12.043	-22.64	-12.65	-9.4187	-9.8666	-8.9725	-18.734	-16.852	-10.376	-18.561	-9.968	-10.72	-19.831	-12.735	-12.211	-13.623	-8.5616	-12.709	-11.579	-12.354	-11.972	-14.392	-10.474	-15.383	-13.231	-14.273	-12.891	-21.997	-13.507	-15.715	-12.329	-17.871	-18.395	-15.182	-18.023	-10.385	-16.535	-13.491	-13.043	-12.106	-18.042	-9.1179	-13.659	-22.795	-10.618	-15.996	-9.8789	-11.401	-10.29
2.2894	-0.81366	-3.2979	-2.0835	2.7584	-2.2756	0.48388	-4.635	3.1352	5.4673	1.1101	-3.3115	10.635	6.0073	4.5173	3.5949	2.3305	2.4887	0.3625	-1.2301	-1.9962	-7.4539	-1.7989	-9.8615	-5.4719	5.3827	-0.22105	4.9421	-1.2018	-0.02414	-1.6411	-3.4067	1.8316	-0.94308	0.46812	-3.0413	2.3763	-2.2167	-1.7106	-0.31156	1.8875	-2.1432	-3.5788	2.0115	-2.4939	-0.23103	-2.3381	-6.2558	2.9633	-1.522
0.014203	-2.1412	-4.1401	-9.4885	-12.104	-2.4814	-6.0525	-7.9278	-2.23	-5.016	-1.1758	-1.4257	-7.1064	-1.6897	3.4783	-3.464	-2.6419	-5.4488	-3.4518	-0.40516	-9.8075	-4.0704	-8.2924	-5.9774	-4.6553	-0.44827	3.7279	-1.603	1.8774	-3.7257	-2.2066	-7.4579	0.47697	-4.8106	-1.3677	-3.0631	-3.5712	-6.0661	1.0811	0.040187	-2.091	-1.3505	-7.6369	-2.2641	-1.7567	-0.51994	-5.6807	-4.9728	-3.4159	-6.7466
-1.4976	0.39707	1.0433	0.51478	-1.2572	2.3726	7.3138	5.9885	-3.9124	2.5928	1.3761	2.7597	6.6628	-2.5975	7.5908	4.421	0.72906	0.0030715	2.3492	1.0531	0.95646	5.8639	0.48749	-0.89071	1.4199	2.3278	10.07	2.6015	6.9668	3.0282	-2.0307	-1.9106	-1.0342	10.731	-0.90554	5.5105	-2.4316	4.6574	-3.4665	1.7489	0.20707	6.7248	5.7775	-1.8682	-2.0623	7.3324	0.24695	5.1525	1.5022	-0.23484
-4.4049	-4.8154	-0.14848	3.0355	0.11703	2.2801	-1.3768	0.31673	0.52142	3.2765	-2.0483	-5.4363	-4.3063	-6.4816	-12.128	1.1887	-1.6836	0.81702	-6.6947	-2.2137	1.0122	1.2796	-6.8702	-2.3599	-5.4221	2.0586	-0.23484	-5.8327	0.86888	-6.3311	2.712	-7.6523	-1.3801	-1.7188	-1.9871	-0.03523	-9.6394	1.1354	-1.1011	-4.1409	-3.8068	2.2709	-8.5468	-9.3463	-3.2863	1.0943	-7.629	0.28761	-3.5925	-4.676
1.3613	0.035776	-5.5686	-0.55677	-3.8611	-8.2844	1.5758	-1.731	3.4442	-2.4544	-3.2917	1.2606	-1.5797	-9.6521	4.9595	-4.9509	-3.5875	-1.1458	-0.29472	-0.036889	1.0225	-4.5362	1.9571	0.77366	-3.242	0.63198	-7.3348	-7.1504	-3.8155	1.7594	-1.2116	-4.5142	-3.1418	-2.2313	-6.129	-0.67554	-5.8478	1.233	1.753	-2.3872	-0.78294	-1.4838	-3.7703	-2.1602	0.5735	1.886	-6.6228	-1.9955	-2.548	-1.296
-5.0604	4.1528	3.8826	-2.6501	7.6588	-1.3395	-0.98301	-1.9752	1.9903	-2.9656	0.56535	0.5642	-3.1383	-1.5384	-2.6108	-1.4604	-1.2413	-2.1748	-1.81	1.7544	2.6123	-2.7176	5.7807	-3.7176	-0.40592	5.9898	-1.0909	1.9765	3.4145	0.10355	-1.7052	5.7385	-6.5256	5.962	3.4537	-1.3615	3.9774	-0.63939	4.6256	2.9303	-4.1713	-4.045	6.5081	-2.9312	2.091	3.9072	-4.917	0.082719	-5.0217	0.22622
-10.221	-9.9752	-16.133	-5.1264	-12.309	-20.746	-9.3436	-16.143	-10.995	-17.96	-14.708	-8.2179	-8.1456	-7.7486	-14.415	-7.7449	-9.9115	-12.906	-12.568	-12.699	-18.447	-8.9164	-12.587	-4.9441	-12.198	-12.168	-3.6556	-11.007	-3.6809	-11.438	-4.1208	-3.7896	-13.484	-10.094	-8.7716	-14.525	-9.9594	-8.5906	-9.4618	-6.3268	-13.059	-13.893	-12.063	-12.011	-5.2221	-12.276	-12.832	-7.5349	-15.108	-20.417
1.1601	-3.1324	-2.5064	-1.3976	-5.6113	2.0044	-2.5739	-3.8934	0.59028	-2.6885	2.0469	0.60264	-2.0101	-4.989	-3.1635	-8.4611	-2.6808	-8.0448	-4.2939	-0.95285	-3.4078	-5.5982	-3.7581	-9.8683	-3.8658	-2.6053	-2.0547	5.2985	2.6022	-3.5808	1.3686	5.3431	2.23	-3.6631	-2.3642	3.1307	0.3202	1.3775	-2.4589	0.7952	-3.8181	3.0727	0.047818	-0.58906	0.99058	1.3617	-4.8302	3.0855	0.14341	3.9746
-10.455	-7.2562	-7.4509	-2.8057	-7.3282	-13.068	-1.8051	-9.8542	-4.367	-2.0708	-11.574	-10.158	-2.0465	-4.7535	-5.8752	-8.0707	-13.881	-6.2121	-2.6523	-4.0629	1.1796	-3.2823	-14.198	-6.5796	-5.888	-7.3038	-6.8539	-6.7511	-13.795	-2.2352	-9.5551	-9.8488	-1.0223	-5.0296	-5.6549	-0.99365	-0.79888	-5.7997	-11.616	-3.5217	-8.2948	-4.7395	-4.3417	-8.595	-6.1691	-12.498	-5.3974	-8.4924	-8.8988	-3.7384
-11.208	-15.868	-8.4907	-12.398	-14.004	-12.425	-6.4598	-8.36	-11.745	-7.026	-8.5611	-15.416	-13.963	-15.476	-13.177	-18.182	-5.4144	-11.922	-11.919	-12.934	-9.8589	-6.0412	-12.518	-14.552	-20.973	-12.188	-15.734	-15.722	-13.767	-13.4	-16.362	-10.147	-11.17	-12.287	-12.179	-10.418	-15.966	-7.0096	-6.6505	-13.016	-11.657	-18.895	-14.698	-10.773	-14.93	-10.842	-8.7595	-15.399	-13.996	-15.093
-15.722	-14.418	-16.524	-14.039	-10.556	-10.333	-11.375	-11.425	-15.91	-11.343	-19.01	-12.665	-12.04	-13.742	-7.27	-18.458	-16.317	-7.0527	-12.304	-6.557	-9.779	-15.118	-15.641	-14.657	-15.427	-14.816	-17.321	-15.366	-10.779	-20.136	-7.9287	-13.137	-15.38	-14.407	-16.643	-17.417	-7.7245	-14.455	-16.274	-13.723	-13.255	-17.477	-16.549	-14.692	-23.484	-16.878	-13.916	-12.987	-14.632	-11.458
3.718	-3.7998	-4.7079	-4.111	-9.3802	3.7842	1.2429	0.10554	-3.0576	2.5444	1.4896	-0.18383	-4.9416	6.3279	0.56434	-7.4046	2.5116	1.6509	0.52692	-0.9743	-1.527	-0.55914	-5.3531	1.1693	5.6947	-2.5934	-0.58855	-0.19529	-4.6216	-5.4384	4.1991	1.9671	-1.592	7.8955	0.7516	-2.1853	1.6272	3.7634	2.7207	-1.1416	5.4752	1.1754	-2.0274	0.13808	2.5915	-1.0676	6.1697	-10.34	2.7666	-2.3337
-2.2531	-2.7805	-8.7846	1.2629	-5.6956	-2.1372	-4.9957	-0.56007	-1.0853	-9.3193	-1.613	4.5339	-1.3391	-7.1958	-4.5278	-5.1105	-5.4916	-1.5094	1.195	-4.1921	1.8804	0.28585	-3.5962	-5.9817	-6.3538	5.1705	-4.8522	0.94384	-6.5776	-9.0731	-8.5161	-1.3495	-0.18001	-0.54678	-4.5682	-1.3194	0.87087	2.3306	-5.9635	-2.3073	-1.0759	1.7339	-3.6115	-1.8858	-1.5279	-7.342	-4.2875	-1.5555	-0.38327	-2.5739
-12.812	-12.643	-17.989	-22.967	-16.884	-13.334	-15.392	-13.652	-8.8524	-7.9276	-10.396	-9.3816	-10.637	-16.109	-10.337	-7.1888	-12.195	-14.778	-4.9254	-13.112	-11.978	-20.623	-8.6089	-14.419	-20.471	-8.2196	-15.578	-12.087	-17.357	-6.9035	-15.502	-15.978	-14.015	-18.276	-19.246	-9.1106	-15.715	-7.8414	-4.6376	-12.758	-12.655	-16.574	-15.67	-17.611	-11.544	-14.2	-5.203	-18.449	-10.733	-11.919
1.5474	-2.2968	0.73434	-4.6579	3.4882	1.1357	4.3165	0.87979	4.0797	4.8366	-3.0644	1.151	1.1281	5.4676	-5.6689	-7.4877	-6.7379	-0.39302	-3.6161	2.0217	0.74544	3.0503	0.39148	-0.41803	0.72206	0.64219	-3.8277	0.37514	-2.1973	7.267	1.0082	3.5512	-1.3068	3.5674	-1.2615	0.99402	-1.3247	-1.6373	0.99466	-1.2353	1.7837	-0.14437	6.7568	3.3225	0.85117	2.8947	-4.9112	-1.6118	-1.4564	2.8709
-8.4518	-13.051	-12.351	-10.591	-0.21425	-10.851	-3.4576	-9.9187	-10.006	-8.2306	-13.527	-12.274	-10.128	-8.7351	-11.594	-8.3846	-14.004	-7.6443	-12.579	-10.812	-8.1849	-8.7953	-14.168	-10.815	-8.2356	-9.87	-3.6065	-12.15	-8.414	-12.755	-16.224	-15.178	-18.325	-15.455	-6.4418	-12.94	-14.616	-7.7258	-11.967	-9.3276	-8.2544	-12.651	-13.061	-12.455	-12.847	-9.9742	-12.777	-10.564	-13.135	-17.863
-11.081	-15.255	-14.887	-16.636	-13.16	-8.7134	-13.572	-15.214	-16.862	-12.9	-10.817	-11.788	-15.461	-17.895	-11.356	-17.586	-15.969	-14.126	-17.321	-15.916	-13.645	-13.676	-16.527	-11.028	-17.71	-8.2135	-9.6844	-12.57	-18.743	-17.225	-16.861	-11.41	-14.907	-11.533	-9.2289	-9.8438	-14.908	-17.745	-15.665	-5.6533	-7.5239	-6.5573	-16.756	-12.337	-15.65	-14.834	-15.657	-13.897	-10.722	-9.6884
-14.042	-12.76	-11.667	-10.368	-12.407	-9.4851	-5.6143	-8.5084	-10.569	-11.834	-10.608	-12.721	-9.0772	-10.964	-8.3215	-7.0722	-10.766	-9.5817	-7.1313	-15.976	-11.809	-16.342	-14.859	-12.986	-15.978	-16.79	-8.4267	-14.843	-9.0415	-14.185	-16.937	-17.589	-11.718	-12.471	-12.091	-11.721	-14.019	-13.954	-14.145	-11.08	-14.196	-12.015	-18.995	-10.652	-14.95	-6.8282	-12.575	-8.2522	-12.638	-10.729
-9.6942	-12.419	-15.5	-8.154	-11.151	-10.005	-10.169	-13.771	-7.0749	-6.394	-16.513	-7.4241	-18.788	-10.202	-16.027	-7.1086	-15.546	-8.1587	-11.948	-13.635	-8.8952	-9.7623	-12.432	-16.819	-10.863	-12.974	-7.5047	-12.183	-5.0125	-10.561	-7.2211	-16.8	-5.5227	-6.1789	-12.215	-15.686	-14.527	-8.4588	-10.952	-16.811	-13.127	-9.6214	-9.6118	-8.1325	-4.3076	-13.39	-11.353	-6.4799	-13.503	-9.1508
3.0815	-5.7831	0.40737	-5.2703	3.9845	-2.6311	1.5952	-4.1786	4.1514	-3.6438	2.1963	1.3055	2.5327	-0.40457	-0.53526	0.44415	-5.34	0.24587	0.43574	-2.065	4.7103	4.2851	4.5156	-1.9856	4.9193	1.4428	4.128	-1.445	-1.0751	6.178	-3.707	-2.1254	-0.38928	-2.1238	0.50932	-2.5604	-2.7319	6.0892	2.8205	-6.399	4.7357	2.5326	-3.1169	8.1098	-0.76349	2.0348	0.15636	-2.8124	0.47768	3.4518
0.62182	0.8842	-1.3092	-2.2545	-0.58183	1.5429	-2.2525	0.038303	0.20996	-0.61147	-4.1597	1.1347	-0.73125	4.5132	4.7488	2.4454	-4.2777	-0.77996	2.6951	2.7225	7.7919	-3.5357	3.8115	-4.0509	0.80519	-2.3709	-3.9553	0.40733	-1.4683	-6.3619	-1.3551	-1.8123	-1.9328	1.5591	-0.17897	4.0306	5.163	-2.8937	3.0353	1.2547	10.891	3.1974	6.1467	4.8859	1.4018	2.9454	-2.3512	1.6626	1.0349	-2.9987
-7.1435	-13.918	-11	-5.9713	-6.2748	-15.509	-6.3151	-3.3318	-10.974	-9.5203	-13.214	-8.5673	-5.6645	-6.1757	-10.087	-7.9486	-0.24128	-9.0456	-12.38	-10.481	-4.4103	-6.561	-8.4205	-9.0632	-6.8967	-8.9584	-8.7217	-6.4691	-9.5604	-8.0509	-12.21	-8.4803	-6.9338	-8.8002	-9.16	-5.6293	-11.403	-4.7186	-4.6623	-11.959	-14.894	-5.396	-12.996	-3.4499	-11.09	-8.8497	-11.373	-5.5704	-5.7382	-5.0794
-6.4355	-3.5252	-1.4656	-8.4708	-8.9191	-9.5101	-2.1459	-3.3456	-10.506	-5.1635	-3.0984	-8.5613	-8.0279	-1.0462	-12.072	-5.1968	-8.7494	-4.5031	-12.655	-7.2694	-2.984	-9.6086	-9.1625	-4.5824	-9.1357	-0.49304	-8.2353	-6.9296	-2.3351	-2.7739	-2.6457	-3.6082	-12.014	-5.3693	-10.658	-5.2406	-12.315	-9.6879	-4.4145	-1.0873	-1.1544	-6.2328	-10.985	-8.1405	-3.4366	-0.7808	-3.1207	-8.7069	-3.7445	-0.38526
0.61065	2.0614	2.6318	-2.4697	7.8806	-0.9187	1.1304	-0.75206	-5.1165	5.1099	6.3439	-4.0863	-1.4454	4.6039	-0.27012	-0.25191	0.51208	6.8732	3.2931	1.6974	9.7883	-2.3846	3.3163	-1.012	3.6547	3.329	-1.167	-2.5871	-0.89642	2.7074	1.6698	3.7703	-6.5822	-1.9631	-1.7637	-2.4611	4.5891	-2.795	-0.38402	3.3443	3.1864	-1.0225	4.9384	2.2891	3.1081	3.46	1.4877	5.2853	-0.22052	-2.5856
0.52438	-0.30684	0.024126	3.0986	3.2234	-0.11606	-2.0187	7.6346	0.58657	-3.1034	0.83457	-6.1319	-7.8981	2.0268	0.51048	-0.85053	4.3042	0.42289	4.5115	-2.5262	-4.3591	5.9778	0.31858	1.5106	-0.56615	-0.73966	4.9771	2.3608	1.2463	-3.7587	6.2227	-5.4943	-0.12521	0.79785	-5.2121	2.2768	4.7394	-4.4888	-6.275	-2.0573	-3.6954	-2.0258	-0.091411	1.0807	-0.34064	6.6919	-2.1	1.4704	0.6863	6.2966
-14.548	-14.372	-3.9342	-8.7347	-11.043	-11.069	-6.901	-13.601	-13.386	-21.112	-14.499	-18.851	-14.745	-13.328	-9.8389	-10.305	-11.751	-10.545	-12.558	-13.829	-10.758	-20.076	-9.485	-16.169	-19.763	-11.385	-9.3655	-7.5743	-12.499	-10.631	-19.983	-15.102	-10.767	-10.423	-15.739	-19.458	-11.696	-12.589	-12.839	-11.776	-12.91	-12.141	-13.119	-11.492	-10.925	-16.912	-14.102	-9.5948	-12.396	-16.462
1.7971	4.0465	1.8205	-3.499	0.62588	-0.44573	-4.5027	-5.9525	1.2083	-3.5383	1.4472	-1.2568	-0.79501	2.2952	0.74546	-1.2326	-2.4143	3.0018	-0.64051	0.58435	-6.3301	-1.0343	1.6806	3.2832	2.4509	-3.3879	-4.6291	-1.3882	-2.5006	-1.3745	-1.5352	-3.5568	2.2694	10.806	-1.5583	5.6371	4.3118	-2.5848	-6.1779	1.5993	-3.7235	-3.3788	-1.7918	-4.1464	-6.4041	1.9797	-0.46376	-1.0229	-1.1157	-3.4145
-11.224	-16.702	-16.189	-13.745	-20.149	-9.0388	-10.418	-17.969	-13.606	-9.5938	-13.246	-13.85	-14.29	-17.421	-16.593	-8.7693	-17.708	-10.483	-15.343	-14.946	-19.489	-14.98	-9.6502	-18.467	-16.741	-10.955	-13.208	-12.194	-7.8157	-12.313	-16.127	-18.545	-13.541	-19.47	-10.952	-14.867	-15.541	-12.829	-14.057	-16.223	-16.41	-17.916	-12.316	-15.847	-11.455	-10.791	-16.832	-13.096	-15.76	-12.475
-3.2205	-8.6599	-4.1324	-9.9146	-5.9544	-5.9141	-10.278	-4.6046	-3.3055	-4.9303	-9.9818	-10.132	-3.5998	-6.6437	-6.6904	0.69275	-9.8358	-6.3758	-7.0424	-5.9656	-6.4841	-9.4561	-9.3017	-8.0453	-9.5341	-6.301	-12.396	-5.1538	-8.7135	-4.1307	-8.8467	-13.669	-4.9794	-1.4722	-1.8622	-9.492	-2.0464	-6.0261	-7.6284	-10.181	-5.1863	-4.9252	-8.1704	-7.2357	-9.4881	-8.9858	-7.3064	2.0704	-7.798	-9.9588
-4.4298	-5.3526	-1.4029	-0.94574	-4.2365	1.0324	-1.2281	0.10501	-3.9304	-6.2679	0.71757	-4.0546	-6.0946	-3.3373	2.5394	2.353	6.4462	-5.5428	0.97052	1.0497	-2.3373	3.2733	-3.3532	-4.332	-6.2666	-0.21377	-5.3218	-3.0754	-0.14779	-3.9338	-3.1598	-3.281	4.301	-0.26927	-3.4421	-5.2328	0.95627	-4.5882	-2.12	-2.8923	-0.22534	-4.3354	-11.398	-5.0915	0.44267	-2.4134	2.9391	8.0215	0.75438	6.2114
2.7962	3.1199	4.9774	9.211	3.2256	6.0228	4.6069	1.6389	9.0499	4.271	1.8479	-1.0127	2.5782	6.8707	11.543	7.6565	5.522	6.2693	7.9006	3.0752	4.6679	0.92854	3.2713	4.4893	7.1034	0.50364	-1.3056	5.2065	9.6356	10.795	3.9772	5.9945	5.8061	3.49	0.98981	6.001	6.333	7.3476	5.3434	7.9853	5.4275	1.6446	2.9975	-3.2484	0.24696	8.3539	3.8955	8.2069	4.3465	3.328
0.3169	-5.0575	-4.4285	-2.2911	-2.8006	-5.5413	-5.1124	2.0736	-0.97622	3.7029	-5.0346	-2.3027	-4.12	-1.1996	-1.9972	-5.9402	-0.041235	0.33709	-0.78052	-4.3872	0.90995	4.5316	-4.0427	-2.7293	-6.529	-7.3853	-4.2324	-4.067	0.69028	-8.8847	1.1704	3.9229	5.335	-6.2713	-4.6117	0.64438	3.1613	-1.317	-2.4859	-7.1741	1.2941	2.756	-4.4221	0.3447	3.5639	7.1705	5.3569	4.048	-2.7192	-5.691
-15.644	-8.2629	-12.451	-9.6844	-7.2504	-10	-13.63	-3.8273	-16.942	-11.72	-13.299	-11.474	-8.0278	-6.5224	-16.75	-12.51	-8.7397	-2.6897	-8.8152	-13.405	-14.881	-14.057	-5.4432	-6.7263	-9.4388	-8.8877	-10.074	-7.9131	-11.565	-5.7791	-10.8	-9.6357	-12.705	-13.065	-5.7039	-14.454	-13.469	-17.548	-16.222	-8.4773	-14.201	-7.1778	-16.52	-8.3232	-6.7458	-13.844	-6.7596	-8.3951	-13.809	-8.0508
-12.469	-7.4222	1.2907	-0.6042	-1.6012	-4.5312	-6.0752	-2.6126	-6.6887	-2.503	2.0528	1.1567	-8.5671	-7.3437	-2.4222	-6.3984	-6.3844	-6.4234	-5.2652	-4.2169	-7.6797	-3.292	1.0543	2.3235	-4.8086	-3.1736	-5.8945	-4.711	-6.4405	-6.4678	0.82123	-2.7388	-8.7585	-0.027647	1.6954	-1.409	-1.5307	-0.82326	-7.9075	1.046	-11.494	-1.6228	-2.1061	-6.4106	-7.4996	-6.1156	-9.4306	3.4904	-5.7277	-7.4154
-9.8717	-7.5177	-6.5293	-9.4637	-10.959	-5.0297	-12.303	-7.3058	-8.5559	-5.6167	-8.8008	-10.035	-9.2115	-11.737	-7.3658	-7.0362	-8.7116	-2.592	-12.899	-13.201	-5.1158	-10.479	-7.4766	-9.3168	-13.144	-11.89	-12.148	-10.347	-10.341	-5.8599	-7.6582	-6.468	-6.9722	-8.2744	-7.3818	-8.2703	-13.612	-11.173	0.82271	-7.014	-7.4031	-4.9217	-8.7256	-4.7445	-10.987	-10.097	-10.451	-5.0977	-2.7636	-10.288
-0.3243	-3.4428	2.6174	1.0195	-4.2553	-2.2126	-3.8532	-8.3473	-3.3026	-3.9892	0.74178	-0.9756	-2.5457	-4.9406	-0.43966	1.449	4.0183	0.23677	-1.3971	-2.5095	1.3429	-7.2677	-1.6322	3.1989	-4.8076	-5.9006	-2.3899	-4.161	-2.1693	-0.77547	-8.3664	7.1499	-2.2411	1.7382	-4.5832	-4.1868	-3.0572	-2.6469	-0.70931	-6.1473	-2.3812	1.7829	0.501	-0.0037792	0.32131	-6.1481	-0.53165	-4.6367	0.22127	0.64644
-5.3614	-9.9572	-14.547	-14.451	-14.192	-10.904	-11.574	-4.5979	-13.513	-12.82	-9.6649	-12.436	-12.001	-14.078	-11.039	-20.022	-11.621	-12.504	-13.392	-13.437	-10.558	-11.815	-18.554	-15.029	-12.097	-5.1913	-8.9835	-18.375	-13.991	-9.5418	-6.5609	-13.777	-10.003	-9.134	-15.597	-16.038	-12.414	-14.808	-12.604	-6.2724	-9.3642	-12.998	-14.281	-15.741	-22.193	-10.442	-16.584	-18.17	-13.214	-17.697
-8.1471	-2.4248	-5.4737	-9.9852	-11.708	-10.158	-5.8832	-10.927	-4.0394	-13.147	-8.4	-11.778	-12.862	-9.9837	-5.9351	-10.962	-7.2388	-10.55	-16.21	-12.538	-5.8577	-2.0506	-6.2133	-13.819	-6.6051	-8.0758	-10.443	-14.473	-7.3456	-2.1918	-12.013	-6.4258	-11.311	-2.1506	-6.5589	-4.4049	-7.582	-8.3335	-4.775	-9.7947	-7.0759	-13.962	-6.5022	-10.101	-11.15	-12.5	-10.189	-12.034	-10.238	-5.9214
-1.371	0.69561	-4.8601	5.2828	1.6067	3.8062	2.0449	5.6634	0.49193	6.3656	1.7169	-2.5981	-4.5511	-4.4723	-0.90709	-3.7876	-1.2097	-2.7176	1.7373	4.0586	-0.96828	-6.9435	-0.27966	5.143	-2.2814	-6.4022	4.0292	-5.702	-1.2601	1.0521	0.16567	1.3	-1.24	0.82194	3.4657	2.0953	-1.505	4.6194	-0.20939	1.5047	0.80847	-6.2207	-2.998	0.33445	5.7051	0.99686	-10.321	-4.6884	-3.5898	-0.39127
9.8255	-2.0719	-1.1227	-4.2781	-0.63475	-4.0637	0.26665	4.8179	0.082082	1.0551	-4.4697	-5.4731	-0.26867	-6.5507	-1.0625	0.59591	0.29572	3.6005	2.6409	6.9622	-0.22169	-0.91125	1.4265	1.6229	-2.9876	-6.972	-0.53015	2.6263	-0.91755	4.9637	2.4904	-3.4899	-4.9088	1.6829	2.9547	-2.6255	-3.5101	-7.0771	-0.9536	-2.3235	-0.65586	3.3091	-6.0934	-0.70739	1.9189	0.089541	1.4656	-2.0906	6.3772	-0.31562
6.9142	8.8127	9.3508	2.9646	3.4139	0.47802	7.5995	6.2532	9.5689	7.0829	0.9831	8.1658	-0.95733	8.6243	5.3947	3.0246	3.7427	-1.9867	3.6341	5.6251	6.2668	5.8243	6.337	1.7102	5.9254	7.7836	2.3074	5.6535	5.142	1.4431	6.0404	6.498	6.2715	4.6904	5.9002	-0.58895	4.8206	9.7811	-0.32819	8.2835	3.8398	2.0999	7.3872	8.4987	4.8707	7.027	8.5304	4.3592	3.9212	3.0151
-1.7801	-3.3617	-3.711	4.9943	-4.9882	-10.508	-1.1651	-7.5583	-5.6538	-5.1005	0.44578	-6.2973	0.010712	-2.6293	0.75209	-3.7232	3.2038	0.88596	-1.2653	3.0852	7.0671	3.4847	1.5266	-2.5223	0.44183	1.6567	-2.6369	5.055	-1.8955	-4.4609	-2.1865	-3.0953	2.3814	-3.4196	2.1087	0.79051	-2.1682	0.66693	0.0069103	-5.6103	-4.8441	-1.9124	-11.763	-0.77994	-0.25564	-2.7224	-5.1561	-6.498	4.8881	1.674
-23.669	-15.548	-16.007	-15.14	-10.082	-14.11	-15.392	-13.246	-15.907	-11.69	-12.845	-12.52	-14.087	-12.538	-13.216	-23.992	-15.934	-15.48	-11.235	-16.127	-19.628	-14.594	-20.769	-13.465	-12.794	-15.851	-14.373	-17.169	-13.122	-8.9216	-21.281	-16.068	-11.609	-17.826	-15.612	-12.52	-8.8854	-12.345	-15.979	-17.611	-9.6865	-10.21	-8.0423	-12.602	-13.935	-17.152	-11.828	-13.44	-17.856	-11.258
-3.2902	-0.26633	-1.0591	8.2501	-1.3322	-2.057	3.0459	1.7263	0.32658	0.57948	-0.31134	-2.1576	1.2501	-6.2213	-2.0888	6.6108	4.565	-1.2923	-1.7889	-1.2598	2.475	-1.5971	-7.6882	1.323	2.4123	-3.54	-2.4435	0.91644	6.7665	4.3752	1.7047	1.0666	6.7047	2.5441	0.68896	0.46315	-3.8773	1.2279	3.995	-6.2259	1.247	-0.76236	-3.2205	1.0236	-2.357	2.1532	1.3849	-2.4385	-4.4652	-1.7426
-9.853	-14.343	-9.0232	-13.075	-18.244	-11.676	-9.447	-18.362	-10.417	-8.1661	-17.142	-14.439	-11.935	-7.4769	-7.8057	-6.9647	-15.292	-9.4039	-23.172	-14.094	-12.899	-13.335	-15.091	-8.7821	-15.373	-12.088	-17.75	-7.9676	-12.202	-14.063	-11.652	-8.5894	-6.7481	-16.726	-7.6744	-12.978	-15.109	-14.861	-5.0601	-13.38	-14.611	-17.164	-11.622	-13.121	-14.487	-10.824	-9.5244	-6.7248	-17.629	-8.9683
-7.0463	-5.8731	-1.4488	-2.0113	1.3527	-9.8446	-3.5992	-5.9751	-0.6975	-7.8539	-3.6391	-8.0844	-4.7279	-12.477	-7.046	-3.8799	-0.047715	6.8188	-7.6853	-5.9204	-7.9507	-3.2807	-4.7791	-3.3402	-4.9011	-4.6398	-7.2039	-4.3293	-5.7925	-8.0532	-5.5745	-6.8069	-4.6043	-0.89752	-1.6253	-2.5838	-11.963	-6.1155	-3.2227	1.6788	-9.2208	-4.5418	-4.9279	-4.8445	-5.943	-8.5381	-4.9479	-2.8168	-7.8996	-4.6058
-13.159	-5.2763	-11.419	-18.079	-13.582	-10.245	-10.532	-20.545	-12.451	-9.1725	-13.755	-15.971	-12.352	-12.17	-13.362	-13.818	-14.613	-16.123	-13.093	-7.8545	-7.1843	-8.7336	-11.333	-14.755	-13.666	-8.0387	-12.163	-14.014	-11.477	-11.522	-8.0862	-5.8952	-13.806	-14.032	-12.025	-11.625	-9.3953	-17.719	-8.327	-10.781	-10.728	-13.47	-13.05	-4.069	-11.763	-12.786	-13.691	-13.478	-15.246	-10.29
-22.606	-25.79	-23.701	-23.057	-22.19	-21.169	-19.176	-24.36	-26.065	-24.322	-15.968	-25.626	-23.78	-18.479	-19.367	-22.293	-20.421	-20.891	-16.068	-23.353	-22.472	-24.71	-18.854	-19.962	-25.532	-18.873	-24.137	-21.81	-24.274	-16.728	-18.086	-19.585	-18.324	-27.755	-21.825	-22.853	-22.769	-19.987	-28.219	-25.508	-18.782	-21.067	-20.79	-21.705	-21.44	-18.613	-20.757	-22.564	-20.627	-22.862
-0.3142	-5.1838	3.6896	3.9746	3.8829	2.5698	3.0736	-5.5967	-3.9082	1.2511	1.5362	-3.7367	-10.956	-2.8813	-3.6481	3.2599	-5.6441	-2.2989	-5.2476	-0.54836	-4.0242	0.40265	0.66226	1.081	2.5616	-0.6897	-1.6202	0.71666	-3.3713	1.247	3.776	-1.4047	-4.3148	-1.5342	0.64076	-5.4879	0.088485	1.1018	-5.5486	-0.88058	-2.6387	-1.5281	7.3641	7.084	5.5293	-8.0389	-2.6647	-2.9465	-1.2253	-1.0871
-17.535	-1.9731	-14.086	-8.9498	-13.651	-13.57	-14.703	-14.899	-13.29	-13.508	-26.937	-21.246	-19.872	-7.6492	-9.2013	-11.606	-16.948	-21.589	-13.889	-5.8907	-9.8965	-12.133	-13.45	-15.193	-9.1006	-11.54	-13.317	-7.8229	-11.268	-21.605	-18.057	-13.273	-11.184	-7.2496	-10.458	-9.6908	-14.669	-11.3	-16.458	-13.053	-7.6161	-9.4854	-15.467	-14.83	-16.553	-8.9699	-8.7677	-14.668	-20.064	-9.8028
-2.6658	-3.2434	-2.4225	-4.4064	-1.2707	0.68826	-4.162	-6.0457	-2.1423	-3.7659	-0.54666	-4.0219	-0.52012	-1.0324	0.11772	1.1573	-6.4862	-1.4133	-6.5735	-5.6143	-1.5441	-15.847	-3.1599	-2.8396	-3.9119	-8.4934	0.60912	-10.961	-11.428	6.9776	-7.4132	-6.785	2.7418	-3.6932	-2.5745	-0.46519	-6.1201	-11.938	-3.7861	2.4744	-1.5648	-7.1266	-3.7959	-1.591	-3.0051	-5.4527	-2.9866	-8.3871	-9.0002	-6.1271
-14.238	-18.521	-24.324	-13.585	-17.985	-22.87	-21.736	-17.351	-21.754	-27.802	-19.691	-23.735	-20.878	-23.409	-20.638	-22.39	-26.557	-22.952	-25.098	-16.376	-24.813	-22.364	-21.225	-19.781	-24.803	-23.407	-17.661	-21.225	-27.743	-23.098	-17.036	-23.819	-18.261	-25.862	-18.4	-19.057	-18.292	-22.984	-17.458	-23.592	-21.128	-18.135	-19.571	-22.929	-21.568	-16.71	-24.084	-22.469	-18.233	-18.848
0.0043051	-2.573	-0.86237	-5.8692	-5.1749	2.2755	-8.7351	-8.8492	-0.87701	-5.1595	-5.1711	-4.9987	-1.6098	-3.5573	-1.0756	-3.2992	0.30848	-2.1965	-11.825	-4.3614	2.5387	-4.6455	-3.2007	-3.5963	3.6536	0.75155	-3.152	-2.0846	-2.5078	-9.9284	-6.3306	-0.79608	3.9028	0.0077448	-11.709	0.60911	-8.0688	-6.8433	0.99314	-1.6157	2.9523	-4.3927	-2.2916	-3.675	-4.1745	-3.4803	-1.2672	-12.743	-4.4354	6.121
-14.943	-8.952	-9.9291	-9.3256	-14.432	-11.155	-12.464	-7.6493	-9.9074	-11.157	-10.673	-15.688	-19.79	-14.069	-2.5933	-12.475	-12.353	-9.1928	-11.895	-4.1813	-11.971	-10.117	-10.002	-12.913	-14.23	-12.968	-16.928	-8.1312	-14.769	-11.344	-14.496	-11.916	-11.836	-12.755	-12.154	-9.6075	-10.15	-16.238	-14.93	-11.131	-10.022	-9.2584	-14.741	-13.044	-14.984	-8.1107	-17.301	-7.4034	-12.779	-12.457
5.161	5.5273	5.6881	6.2681	1.942	2.1055	4.6601	9.8494	10.413	8.0431	6.1912	7.4524	6.4299	13.612	6.7707	5.371	9.0735	9.9104	5.1464	5.4277	9.0946	3.095	4.0744	3.4248	10.683	7.5236	6.0116	6.7696	3.8878	10.362	9.6796	9.7843	8.157	13.931	8.9229	8.8117	8.0036	9.6767	6.195	8.9927	6.1036	-2.1033	9.6143	6.934	3.3405	6.5841	9.4602	8.5708	11.992	-0.0032542
5.0697	4.5747	1.6154	4.0173	4.2241	3.4113	7.1798	6.7429	6.9462	3.5567	-1.0044	-4.9593	3.912	7.1477	8.1948	8.5633	4.1364	11.353	12.204	-0.8513	7.1893	5.4455	8.5419	-0.51656	6.2869	-3.1882	7.7097	3.6304	6.7682	-2.8471	5.1846	2.6863	7.8649	3.7454	1.0621	4.7369	6.3206	1.6468	8.6224	-0.098422	1.8337	12.866	6.8913	0.23564	10.307	1.7709	3.252	3.9195	4.4049	5.7301
-2.4892	-7.8852	-4.3986	-9.2175	-2.1588	0.57533	-7.619	-2.8818	-6.1707	-4.8806	-3.1654	-6.3132	-5.5835	-5.7524	-1.241	-2.5533	-6.3712	-6.5317	-6.0305	-1.8683	-2.7822	-6.6556	1.9285	2.9594	-8.8117	6.8767	-6.4164	-8.1286	-4.1756	-3.3605	-5.4884	-2.8468	0.28849	-5.5336	-5.5134	6.5694	-1.752	1.8912	-1.3522	-4.8019	-5.3144	-5.4311	-3.55	-9.2978	-4.2933	-6.1582	-4.6269	-7.465	-3.1428	0.48286
3.004	1.663	1.0491	-0.19474	-4.648	-2.3827	3.2739	-1.8488	-6.2062	-1.7197	-7.1698	-1.4204	-1.7588	-1.1551	-3.7208	-0.70794	-2.4583	-2.0814	-2.3136	-1.4992	4.9623	-8.5603	-0.27631	-7.5874	3.5338	-4.1748	-2.3889	1.0998	0.20449	-2.7688	2.4638	0.40466	-0.95099	2.4001	1.671	3.584	-0.38994	-4.133	-8.1668	-3.8165	-4.2318	-0.030665	-2.4834	-4.1803	-1.8859	3.9204	0.48546	-5.6974	7.5278	-4.3251
5.6403	-3.8677	3.1473	5.8626	7.4355	0.86744	4.9551	7.5188	3.3087	7.3045	2.6936	7.65	7.2201	8.1398	7.1665	3.0765	11.006	5.9295	9.6259	7.8335	6.7135	14.746	2.0485	13.539	7.9823	3.9713	1.9175	12.244	8.2889	11.552	7.7608	4.3495	6.0984	10.745	9.3022	4.0873	2.7884	9.1691	2.8129	6.8081	7.512	9.9444	9.7258	4.9114	8.5036	4.122	3.7478	9.1223	8.7667	-0.65381
-1.6861	-1.8844	-5.4662	-6.4422	-4.2042	-10.473	-0.58247	0.8255	-6.0774	3.6469	-3.3112	-5.3375	-8.8311	-3.2473	-8.9909	-3.5774	-0.31295	-2.2763	-4.5037	-4.634	-2.2916	-4.7196	6.1971	-8.1314	-3.9066	-1.2033	-5.691	-3.568	2.1746	-2.9059	-1.3986	-3.5774	-8.1496	-1.9594	-6.4951	1.8057	-3.4609	-6.2038	-5.031	0.42386	-2.7243	-11.364	-0.90122	2.8235	-1.8962	-6.6892	-4.4315	-4.545	-8.2044	-1.7144
-19.183	-13.191	-9.3041	-10.923	-12.475	-15.157	-12.157	-10.58	-8.4847	-13.088	-20.53	-9.8409	-15.91	-10.327	-11.489	-10.871	-14.21	-13.849	-17.289	-11.193	-11.026	-9.8271	-10.088	-17.302	-12.665	-10.849	-14.799	-8.7222	-11.381	-14.673	-5.898	-11.534	-19.769	-10.969	-17.105	-12.771	-9.3463	-17.337	-12.107	-13.231	-16.901	-15.344	-11.282	-15.563	-18.763	-13.404	-14.35	-19.696	-18.646	-16.347
-17.803	-11.742	-13.394	-16.667	-15.843	-15.497	-15.077	-17.146	-10.465	-17.852	-11.584	-5.161	-14.476	-15.535	-10.502	-15.053	-15.767	-17.368	-14.105	-15.998	-15.568	-13.836	-19.054	-18.283	-15.211	-12.144	-15.747	-17.157	-13.885	-13.135	-16.47	-17.639	-6.2234	-6.7848	-7.5592	-12.319	-10.285	-6.757	-10.83	-5.6207	-16	-10.898	-12.824	-13.196	-11.298	-11.289	-21.309	-14.092	-16.561	-16.872
8.33	6.2931	4.6224	1.9686	3.1465	5.7004	4.3535	12.303	9.8097	19.431	7.5055	-4.3439	-0.84432	4.7425	-0.23421	2.6814	8.4295	0.50889	0.90082	12.49	6.3489	14.036	13.529	6.9662	2.779	5.8586	-1.6202	2.7455	4.3449	5.6193	10.256	4.1248	7.8728	10.675	8.5134	10.192	5.3506	13.021	10.274	5.6565	5.3846	5.5906	9.5684	7.9565	2.111	6.2859	6.07	4.7841	10.227	4.172
-10.206	-10.499	-11.308	-12.345	-9.9942	-16.371	-13.808	-9.6438	-10.306	-10.79	-7.1747	-7.8752	-14.644	-12.852	-13.087	-14.977	-10.349	-8.8093	-6.919	-10.075	-12.922	-13.677	-4.9968	-13.943	-8.2403	-12.02	-0.58581	-19.073	-13.737	-12.445	-13.333	-6.8976	-13.921	-15.56	-12.089	-15.671	-10.765	-13.566	-8.791	-17.688	-14.676	-10.12	-11.455	-7.2084	-13.475	-12.442	-10.886	-8.5182	-10.015	-9.9287
-2.9993	-5.4748	-5.7869	-9.5885	0.58834	-7.0319	-1.9427	-1.0255	-7.0896	-2.3457	-0.55338	-5.587	-4.0468	-3.896	-2.4582	-7.9832	-3.0407	-10.439	-5.3126	-5.5512	-0.7648	2.6248	0.42513	-4.7062	-1.9848	-3.5081	-5.842	-10.129	-0.40374	-7.4255	-3.7001	-4.5517	-4.8007	-1.8311	-1.6533	-2.1658	-3.4274	-0.90424	-1.9433	-1.7901	-9.0711	-1.6069	-9.5463	1.8631	-8.2495	-7.0055	-8.2604	-2.187	-8.8297	-5.9293
1.29	-1.5548	-1.0196	1.0494	-4.6091	-2.8914	-2.0674	1.6754	-5.9931	-0.28559	-3.9475	-1.7768	-2.629	4.6746	2.9074	-6.8945	2.0227	-1.9189	-7.4121	1.764	-3.7807	-0.7988	-2.9754	-1.2286	-5.823	-0.12907	-4.5092	0.68134	-4.4515	-6.5079	-4.6541	0.0052123	3.9527	-5.5109	-2.277	-5.3837	-0.7938	-9.3014	0.31532	-3.225	-5.0692	-6.4158	2.9332	-6.677	1.2528	-4.2966	2.4885	0.10819	2.3787	4.7645
1.9932	4.3164	-2.949	7.8287	8.1934	5.1493	2.8571	0.38156	-2.0201	2.9571	4.5581	1.4782	-2.008	-0.071488	5.8533	4.7445	4.8883	-1.6302	3.9352	4.4101	-1.1583	2.8179	2.3502	8.5833	4.2973	4.5287	0.17459	-2.0361	3.2053	2.7223	4.7078	3.0883	-0.42312	2.8893	9.6832	0.2921	2.6624	6.8655	2.9811	-1.8242	1.7989	5.9422	0.15731	1.6018	6.044	-4.1482	6.0374	4.489	6.691	11.352
5.7058	-1.2406	-0.64968	-3.958	-4.3092	-3.5048	-4.9819	-2.9646	-5.0053	-3.565	-0.50054	-4.5872	-5.4031	-2.9937	-5.0218	-3.0503	1.817	2.3347	0.25351	0.87594	-0.77713	4.8319	-4.4237	4.5758	0.92066	-0.31441	-6.7434	0.89161	0.56125	4.6355	-5.3289	2.9435	-2.8072	1.7182	-2.3665	-4.4115	4.6185	-5.3184	-2.1983	-3.7906	0.90894	0.56111	-5.625	-2.1083	-2.0429	-5.0179	-4.9476	-0.38386	-8.9006	-0.97792
-2.7277	2.4116	2.5137	-5.9642	2.1089	4.9602	-3.1514	-1.0126	4.2699	7.2612	2.0488	7.3861	-2.3298	5.8744	1.6944	-0.86361	2.2352	3.1068	2.8343	2.5965	-1.2391	-1.4129	-2.7598	4.3042	-5.0339	0.48477	5.5166	2.7722	7.9706	5.1144	0.45867	-1.7518	5.9488	-1.3877	3.4708	0.27365	0.73073	-2.2568	-2.6606	1.9129	7.9229	-4.0717	-0.45472	5.5182	-3.7894	3.7876	-8.384	-1.0522	-0.94588	-3.9821
0.58564	7.2373	4.7849	3.9899	5.6127	7.6747	5.2196	4.6484	8.7314	14.966	-0.69018	5.84	7.1964	0.93805	7.3738	13.475	11.141	3.2737	11.462	5.6349	0.086053	7.2779	5.5185	10.046	4.886	4.7441	8.4922	8.2668	8.4925	7.8759	9.6176	1.6657	7.851	8.7206	12.693	9.0611	4.2099	9.7892	8.6815	7.1455	5.6773	4.9416	3.79	12.124	14.978	10.019	5.7894	11.527	2.3123	3.4787
-5.5889	-10.095	-4.9056	-10.08	-4.574	-10.629	-11.097	-8.3323	-6.4055	-5.2156	-0.08296	-6.328	-11.236	-9.3929	-9.4549	-8.1504	-5.6001	-13.436	-5.6363	-9.9378	-12.146	-6.1704	-5.9897	-7.39	-6.828	-9.016	-6.4578	-9.1286	-10.023	-5.7952	-13.34	-5.8648	-12.001	-9.782	-13.471	-10.018	-11.09	-3.2398	-7.6855	-9.6923	-4.338	-9.6344	-13.443	-11.118	-5.2798	-11.018	-11.586	-10.852	-9.4504	-7.0838
7.4556	7.6949	6.8187	3.5369	1.5301	9.7133	5.3831	3.8984	1.7618	-0.10059	8.2822	4.864	0.2948	1.9888	3.8549	6.5396	11.979	1.9439	1.2321	5.9139	12.257	4.605	10.282	9.2865	4.836	8.7237	2.5377	4.117	9.7025	4.3322	7.3996	-0.75662	9.0567	1.8596	8.1308	9.8429	1.4667	15.663	4.6177	4.7328	2.5138	14.566	6.2551	6.9988	4.4467	4.5362	7.2739	-0.4943	2.0419	14.152
-12.139	-5.2803	-10.394	-6.1269	-14.33	-6.1448	-6.3696	-5.8469	-4.298	-9.9008	-2.3671	4.9138	-1.1616	-4.58	-8.8168	-2.8215	-3.5456	-5.5318	-6.6433	-5.311	-13.634	-6.5544	-10.715	-8.5078	-6.2657	-9.3174	-9.7399	-0.89452	-8.2747	-7.5936	-2.3643	-2.4223	-8.4969	-9.668	-7.5362	-7.8466	-3.2553	-8.2882	-0.7933	-6.6936	-11.232	-12.528	-6.1604	-5.9698	-10.681	-8.098	-7.6827	-3.7282	-7.7118	-6.506
-13.359	-11.793	-13.709	-18.076	-13.532	-13	-17.325	-6.048	-11.505	-15.831	-13.77	-14.79	-17.797	-14.821	-11.34	-10.7	-13.031	-10.998	-11.097	-10.575	-19.959	-15.217	-14.52	-12.702	-17.41	-15.612	-16.409	-12.066	-13.478	-12.677	-12.116	-11.839	-15.232	-15.382	-11.061	-13.961	-16.287	-11.135	-22.413	-10.998	-15.909	-11.766	-15.645	-9.0302	-13.648	-16.795	-13.823	-17.701	-13.241	-20.037
-5.0927	-10.001	-6.819	-10.633	-9.0368	-7.3363	-9.5684	-9.6031	-9.8977	-15.3	-10.224	-6.2588	-13.327	-7.5542	-11.233	-0.94472	-12.257	-17.082	-3.9709	-12.066	-9.5133	1.1024	-9.2611	-4.4699	-12.226	-11.163	-5.3483	-14.577	-6.2159	-7.4938	-9.671	-13.047	-10.229	-7.0951	-14.453	-13.816	-9.6277	-12.59	-10.546	-8.6611	-10.775	-12.018	-9.5048	-10.631	-13.675	-3.0143	-9.9464	-2.2949	-9.6146	-13.672
-24.211	-11.667	-7.8444	-16.126	-21.082	-15.408	-14.439	-8.8799	-9.1594	-15.237	-18.551	-13.887	-11.422	-16.624	-14.033	-13.31	-9.072	-13.498	-12.782	-16.098	-11.228	-8.6518	-14.871	-14.93	-18.548	-3.3271	-8.6199	-10.997	-14.968	-21.169	-15.436	-9.806	-15.334	-18.489	-16.502	-14.643	-8.8032	-13.643	-23.733	-17.04	-10.159	-11.961	-17.992	-17.084	-14.814	-16.682	-16.799	-16.356	-13.557	-17.248
8.9604	-4.6056	-1.6552	1.9328	0.82861	-1.1918	-7.5007	0.53365	3.2361	-4.9846	-1.4079	5.6222	0.25509	0.10408	-2.4114	2.0987	-1.0647	6.9772	-0.047159	-2.9378	-0.11335	1.0765	3.2928	1.5133	-1.2954	3.4478	-4.2647	-7.4053	1.3948	0.48307	-1.244	3.6267	3.3812	4.1194	-3.8996	-4.9438	-1.6873	-3.8035	-5.9817	-3.045	1.3561	-1.8464	2.9784	-1.386	2.2678	-7.4959	-3.5702	-5.2297	-3.0514	0.63117
-13.611	-12.056	-4.3012	-7.3162	-14.213	-15.437	-6.5869	-12.063	-14.15	-5.0487	-6.0098	-13.032	-8.7521	-16.473	-15.688	-6.0289	-10.925	-8.4923	-10.868	-7.6062	-15.805	-12.486	-10.848	-3.7763	-7.9951	-13.81	-4.4508	-10.751	-10.887	-9.5407	-5.946	-17.929	-10.705	-6.4034	-13.531	-14.754	-10.305	-9.1982	-11.391	-10.794	-11.447	-8.7624	-6.0053	-11.091	-10.599	-14.984	-11.525	-12.808	-14.081	-14.094
-22.432	-13.34	-9.7533	-18.383	-8.292	-8.0023	-15.978	-13.876	-16.491	-16.224	-9.4736	-13.397	-14.26	-17.589	-10.256	-8.2784	-17.496	-15.892	-11.137	-14.93	-13.954	-14.7	-15.364	-11.6	-18.127	-13.637	-15.352	-13.28	-10.998	-17.391	-16.089	-12.971	-4.3843	-11.962	-12.595	-16.798	-9.6037	-13.003	-16.505	-12.274	-7.1643	-13.428	-9.8239	-8.179	-13.501	-14.559	-12.109	-3.7929	-15.656	-20.885
9.7658	7.521	6.9279	5.776	9.8579	5.61	6.4252	7.4788	6.6293	1.6011	6.7849	7.3343	7.1482	11.831	7.3996	8.9703	9.8999	3.8297	19.3	9.6479	14.351	9.2784	8.616	7.8818	10.248	10.984	12.179	1.3871	14.401	3.3599	13.253	8.4518	12.536	11.209	14.232	11.155	7.8809	8.5563	12.935	11.591	9.6782	8.7749	14.83	15.18	8.9312	0.21546	6.7472	5.5543	11.649	4.0201
4.87	5.7513	3.4989	5.2684	12.206	4.8851	3.9428	11.842	10.306	5.6116	4.6985	4.2819	7.0157	6.6208	10.47	0.52582	4.6692	8.1629	10.269	7.8372	7.1848	4.4621	3.4848	8.7839	7.6912	4.2059	7.4158	-2.8252	7.8792	7.5967	6.4016	11.065	4.1554	3.2323	6.0046	8.5649	3.6424	14.111	2.1864	5.2244	5.5113	-0.054105	6.1916	7.8965	8.5464	9.9436	6.4752	4.5344	1.5791	11.389
-10.512	-11.73	-15.086	-13.004	-12.96	-15.078	-12.793	-15.109	-17.025	-1.1433	-9.1856	-11.793	-14.011	-10.036	-13.912	-5.1356	-5.9864	-17.252	-16.532	-9.7205	-10.76	-10.678	-9.317	-12.799	-14.297	-17.534	-19.078	-8.4056	-19.186	-14.458	-4.8877	-9.8452	-14.227	-6.7651	-6.8258	-15.153	-10.779	-10.654	-13.287	-13.221	-16.679	-14.692	-16.505	-14.31	-11.498	-9.0084	-15.922	-10.44	-19.784	-17.693
1.5498	-3.0022	-1.6391	10.882	7.6793	5.8807	4.0299	0.36919	-2.6969	-2.6844	2.7757	7.4495	3.3763	2.7733	4.4479	7.9904	1.7646	-0.29431	-3.7624	4.7797	-4.8159	2.88	0.25849	-3.1165	0.32298	3.8671	0.53784	4.9133	7.5561	6.5828	7.5112	-5.5946	7.7227	3.3652	0.13519	8.6315	-1.5051	0.39576	5.4162	7.2004	4.874	8.7622	10.897	2.3989	1.5602	-3.4439	1.9265	7.397	4.0108	-2.4387
-5.2643	-8.7826	-16.671	-7.0271	-18.26	-22.169	-6.8583	-7.0916	-10.312	-6.5589	-17.959	-14.239	-10.654	-12.681	-14.124	-15.79	-9.5137	-8.9172	-7.0892	-8.035	-11.691	-15.375	-8.7217	-11.551	-13.545	-17.197	-6.5771	-13.994	-10.817	-11.521	-0.17593	-8.6767	-9.4689	-15.603	-18.773	-12.415	-16.141	-9.4649	-11.949	-7.6953	-13.257	-14.928	-10.644	-7.8377	-12.793	-7.1886	-15.59	-17.466	-18.734	-17.27
-9.0925	-14.26	-16.056	-8.7404	-18.424	-9.586	-10.892	-13.006	-14.95	-11.971	-20.333	-9.1258	-14.198	-13.97	-16.475	-20.943	-11.903	-16.015	-13.493	-15.07	-13.11	-16.21	-4.4517	-16.988	-15.48	-8.0261	-14.438	-9.9355	-9.8097	-13.452	-12.475	-12.509	-13.68	-18.134	-10.026	-10.273	-16.17	-19.782	-16.341	-12.174	-10.974	-15.228	-9.3309	-14.191	-13.267	-12.836	-9.2264	-17.341	-12.65	-15.281
-1.6302	0.11923	-0.76762	2.9267	-2.3174	-1.3396	-2.6274	-7.8818	-8.9963	-2.9097	-5.6231	-2.6491	-4.4482	-0.50637	1.3937	0.24544	4.5359	-4.5252	3.2217	-4.2703	-11.519	-3.0203	5.1896	0.275	0.75975	-4.5396	3.7101	3.2847	-1.326	0.61175	-0.73392	3.39	1.8831	0.39606	1.9345	-0.32817	4.7571	-0.74387	4.9365	-5.5951	-1.9904	-5.5936	-0.63727	-1.1983	-6.3935	-0.36177	1.4411	-1.7276	2.4899	-3.6802
-23.113	-24.544	-13.979	-14.555	-23.744	-30.518	-26.819	-22.44	-18.714	-26.989	-25.993	-28.285	-20.778	-15.681	-18.909	-25.804	-20.892	-25.535	-19.243	-24.301	-21.239	-17.326	-23.16	-23.237	-18.203	-25.162	-18.083	-19.302	-23.075	-24.313	-17.732	-19.613	-27.329	-23.25	-23.791	-14.468	-24.526	-25.058	-30.025	-26.353	-25.845	-21.535	-20.488	-20.632	-20.779	-26.486	-16.834	-19.83	-28.469	-17.704
-6.5529	-5.8997	-1.9963	-3.8987	-4.022	1.4791	-3.0499	-3.6062	-5.9791	-5.9228	-3.9513	1.5549	-0.71608	-2.2338	-0.83745	-10.75	-9.1197	6.5709	-2.2556	3.9702	-3.579	-4.9443	-4.3329	-8.511	-8.0224	-1.088	-3.3044	-3.6777	-6.6511	-11.577	-4.7299	-9.7924	-1.0399	1.5309	-14.749	-4.0896	-4.5993	-7.7012	-5.7678	-4.1289	-4.5624	-6.7428	-7.2052	-1.6269	-5.575	-14.698	-10.403	-0.061182	-4.8755	-0.25483
-18.48	-18.364	-21.979	-20.155	-16.225	-8.5723	-9.2786	-10.065	-15.148	-11.666	-13.512	-15.539	-14.676	-16.959	-11.002	-11.58	-15.193	-19.082	-17.143	-14.936	-15.673	-11.716	-15.981	-11.496	-20.164	-17.969	-17.774	-18.914	-14.216	-10.237	-15.131	-15.884	-11.772	-12.367	-11.722	-17.349	-8.843	-9.9166	-13.241	-18.112	-13.232	-17.91	-14.224	-18.318	-12.555	-12.058	-16.89	-14.191	-11.542	-12.796
1.087	2.7667	-4.2064	1.8606	-2.5957	2.3308	-1.2651	5.4547	1.5735	-2.2179	0.36156	-0.79808	-0.83847	-2.0618	-0.81165	2.5982	-0.98865	-0.1062	-1.7434	-2.8038	6.2638	-3.0876	-0.56627	-2.2091	2.6258	3.8006	-0.12892	-4.76	1.0707	-2.436	2.838	-1.7732	3.8704	-5.4073	4.4636	2.1687	10.244	0.22251	1.4155	-3.352	2.2992	-7.2835	4.7239	3.4893	3.9141	-1.7733	-3.0597	6.9456	-2.0965	0.11081
0.18859	-3.3968	-5.0715	0.91224	0.15899	4.1039	3.7226	-1.6914	2.129	8.5444	0.19921	-2.3931	-2.199	0.05852	-1.3727	-0.93674	2.4966	-2.3163	1.4227	-2.0556	5.7795	0.058368	3.0379	-0.15353	-0.66238	3.6434	-2.2778	-0.59828	-1.0191	5.0098	4.2135	0.94208	5.1457	3.1354	0.099861	0.49803	-0.63442	1.7537	0.62485	-0.1949	-6.4904	-2.6868	-1.0394	-2.0518	3.5045	-0.64388	5.2738	-4.0477	-2.0807	0.044528
-16.951	-16.101	-15.756	-14.307	-14.63	-17.462	-14.193	-6.5109	-19.534	-16.418	-20.459	-15.251	-11.481	-10.54	-15.293	-14.48	-10.314	-9.8472	-5.9641	-14.713	-15.788	-16.432	-12.077	-17.29	-13.021	-11.588	-13.324	-14.15	-11.661	-11.266	-10.083	-14.434	-13.032	-9.6581	-11.165	-13.489	-9.8963	-12.479	-13.276	-16.58	-2.6539	-15.966	-19.834	-14.67	-12.671	-15.494	-20.285	-5.4909	-6.0444	-8.7143
-7.5095	-15.01	-12.343	-16.848	-15.793	-15.794	-8.3052	-5.3065	-21.226	-12.799	-9.4446	-12.565	-18.063	-12.09	-17.724	-10.008	-11.405	-14.576	-11.623	-11.431	-10.613	-11.471	-10.105	-14.112	-15.057	-8.466	-8.4146	-6.8267	-9.1565	-13.902	-13.348	-6.3995	-8.7483	-10.719	-13.238	-13.632	-8.9142	-10.176	-13.233	-9.7323	-10.18	-6.1442	-13.83	-5.0546	-7.2919	-9.6789	-19.431	-11.855	-14.124	-16.242
-1.4718	1.6133	3.0579	1.3311	3.8915	-2.1613	0.27214	-3.9434	2.4284	5.4076	1.0219	0.71118	-3.4534	0.98028	4.242	-0.1588	7.6059	4.0484	-0.9065	-3.3303	-0.93124	4.5702	-0.50385	-3.3458	-4.8905	4.9655	2.4045	-4.0473	-10.632	-1.9939	0.44441	-0.50512	5.8741	-0.67997	-1.5334	3.3872	4.4815	-5.4921	5.7491	-6.8897	-3.3207	1.0169	8.9078	-1.3142	0.67586	-2.2352	-3.2837	0.4623	-4.9804	-6.2014
2.653	1.1151	5.3813	0.24405	4.3736	9.7101	10.651	0.3755	3.0955	-0.44174	3.1128	10.913	5.9733	4.2973	-1.9864	0.75035	1.5601	4.3193	-1.0549	4.6102	11.54	4.1122	0.62083	4.0403	1.9348	4.9516	10.578	5.3637	-1.6423	-0.29357	4.3384	-3.4524	5.0118	-3.6489	6.1285	2.9794	10.166	5.8632	-2.8596	-0.42729	10.912	11.825	10.383	0.42086	5.6459	5.4861	1.9535	3.4428	3.07	4.1952
11.799	7.6291	6.8453	7.3537	9.0459	13.73	7.3213	8.1829	8.2124	16.544	10.967	10.036	8.7666	8.4013	8.4815	4.8257	4.6909	6.4281	6.5918	7.9325	5.8631	9.5786	1.6214	2.8988	6.1401	15.283	4.7525	7.5312	0.30194	13.213	14.526	14.484	8.7656	6.1007	6.2226	2.997	6.1977	7.4226	6.024	9.8396	10.635	11.638	5.2928	4.4916	10.336	6.0254	5.119	12.106	8.1987	1.7113
-2.081	-2.605	-3.3442	-3.3751	-4.0325	-4.4422	-10.26	-5.783	-1.9264	-1.7051	3.1516	-3.2653	-6.2931	-3.7451	-6.1789	-6.7303	0.65001	3.4265	-6.746	0.38999	-5.7766	-4.0604	-5.2506	-6.5534	-7.7935	-6.9268	-9.9668	-2.4515	-4.4978	1.2516	-4.9653	-1.3675	-4.4008	-2.1438	-5.7583	-5.0077	-2.77	0.19177	-9.0622	-0.87189	-4.5071	-7.1352	5.2809	-5.8359	-3.0711	-7.2573	-0.39343	-6.2119	-4.2393	3.8591
-6.7938	-6.6971	-12.948	-6.5715	-7.5047	-7.8528	-6.4284	-3.3946	-3.2892	-9.7785	-0.20181	-11.223	-12.264	-4.8225	-12.504	-1.96	0.51433	-1.6667	0.15333	-9.9496	-5.6629	-12.66	-4.9481	-7.9803	-13.411	-0.77177	-4.8949	-4.5814	-8.6938	-5.483	3.3254	-14.023	-9.2609	-10.327	-3.33	-10.127	-7.6483	0.023844	-9.9196	-7.4559	-9.473	-6.3222	0.20321	-6.3919	-7.9906	-11.572	-7.1334	-4.2844	-7.444	-3.7418
-11.954	-11.147	-12.449	-12.778	-12.542	-13.319	-9.2924	-14.744	-7.7317	-9.4707	-12.869	-9.2767	-8.7428	-8.6751	-11.45	-4.5839	-9.735	-12.864	-6.1107	-17.787	-2.3792	-4.0267	-11.481	-12.242	-9.9049	-10.357	-15.252	-6.0937	-1.8895	-9.9225	-12.301	-10.561	-7.9651	-9.6076	-2.14	-12.718	-4.3809	-14.539	-4.2585	-5.8642	-7.9949	-14.02	-13.047	-8.6711	-16.153	-14.85	-8.7298	-10.765	-3.0599	-6.3951
1.4777	3.1131	1.5067	3.9174	4.223	1.0396	-0.66112	3.9253	3.2241	0.11291	-2.4056	1.2254	4.3063	5.4545	-4.0822	0.021952	4.6435	1.9427	0.021114	-1.4338	-0.81329	-2.5512	3.8962	1.8893	0.78891	-2.8202	2.262	5.579	-4.407	-6.1465	4.5139	-4.0796	0.11887	2.2501	-3.3055	2.6263	0.88516	3.9568	-0.11648	-3.5716	5.2255	-0.88995	-2.2559	-3.6932	-1.6121	-0.57777	-4.6395	3.412	-1.0506	-3.7229
-19.279	-8.1374	-9.3298	-9.7978	-15.874	-5.6319	-13.882	-7.7123	-16.583	-7.4628	-9.969	-6.0514	-5.0507	-15.911	-14.615	-14.256	-14.179	-16.459	-6.7794	-7.8455	-16.12	-8.133	-11.266	-11.035	-16.728	-12.826	-8.1133	-13.037	-6.7158	-11.515	-8.751	-11.796	-6.5382	-8.8503	-5.0229	-18.899	-3.8688	-19.173	-15.502	-5.0016	-14.431	-13.113	-5.0988	-10.158	-13.395	-11.305	-19.362	-11.937	-18.882	-11.93
-6.4142	-0.33058	-1.8202	0.2801	-5.8306	-3.1919	-6.1712	-2.4389	0.33183	-10.441	-3.9962	0.1989	-3.5249	-6.8486	-11.366	0.48708	-3.0999	-3.5119	-1.7728	-0.014685	-11.016	-0.87861	-5.6857	0.27614	-0.60057	-7.1007	-4.9005	-8.8031	-5.814	-0.039078	-7.098	-9.1352	-2.2914	-5.3797	1.1792	-0.63257	-1.6843	-4.7845	-3.8264	-9.3852	-9.3754	-3.2379	-7.8487	-4.0285	-10.488	-7.4959	-0.88773	-1.7114	4.0461	-7.3041
-7.0414	-2.4762	-1.8448	-6.1589	-5.5542	-5.2316	-9.874	-6.2525	-5.3283	-2.9631	1.067	-4.3361	1.3365	-9.6407	-0.6671	-5.3057	-6.5613	2.5864	3.4004	-9.6266	0.54862	0.80934	-0.12748	-0.94949	-4.4054	-5.2301	0.5092	-2.8487	-2.3975	2.512	-4.1485	0.50555	-6.4899	-3.816	0.37015	-0.31411	-1.6205	-2.4409	-2.6427	0.80897	1.9857	-0.038636	-6.3661	-11.168	-11.578	-5.4011	-10.643	-1.9195	-1.8419	-6.2842
9.5353	11.483	7.1311	4.2917	3.6928	9.1392	0.95613	4.9871	3.8601	9.9494	1.2521	7.5762	10.932	6.5567	0.65202	7.4736	0.59562	8.4068	5.6262	3.393	4.5679	2.0524	8.7229	2.1867	5.4566	10.006	0.88777	3.3767	14.579	9.8045	3.9429	3.1729	4.5321	-0.027988	1.8357	1.575	15.214	6.2327	3.123	7.9127	11.034	6.1647	3.5257	3.4715	2.8519	8.6776	6.1518	8.9331	3.7696	-1.1895
-7.4989	-15.238	-8.7712	-11.834	-13.51	-13.111	-12.115	-13.61	-16.481	-19.213	-17.332	-9.0111	-13.24	-10.768	-9.2794	-8.9881	-16.625	-12.528	-7.8708	-15.146	-13.51	-8.453	-4.9662	-5.5807	-12.154	-10.07	-13.4	-20.521	-19.124	-10.95	-7.3096	-11.907	-13.009	-13.729	-2.6182	-5.1964	-6.956	-10.669	-14.025	-14.138	-12.487	-16.246	-11.187	-10.795	-13.717	-10.739	-9.5438	-11.897	-10.895	-18.751
2.4606	-0.86523	-2.134	1.0392	0.38403	-0.16415	-8.2734	-3.6842	-0.90589	-1.9968	0.60173	9.2907	-0.37039	0.18422	2.526	-3.3687	-5.1572	2.862	-1.6525	-3.076	-5.9668	-3.9507	-0.18937	-5.2649	-2.7631	-3.1716	0.4949	0.36143	-3.4174	-1.5313	-5.1304	-0.37849	-5.67	-2.0305	0.36919	3.6175	-6.1247	2.2243	4.0195	-0.23071	-2.7601	1.3331	-3.7775	-3.3386	-5.3312	5.8502	2.2855	-9.8022	0.55892	-5.6712
-2.0857	3.4308	-6.196	-3.5708	1.2005	-0.5964	-0.65613	-6.4045	5.4087	0.2075	2.7337	3.1448	1.1121	-3.5568	-5.5935	-0.19982	-3.6767	8.6387	-3.6878	-7.336	-3.3523	-3.2112	-1.5318	2.9963	-2.6498	0.069906	-5.2289	-2.2996	-3.7686	-0.40186	-4.9143	-5.562	-2.4686	-4.8366	-0.36394	-0.20061	-5.4212	-8.8445	-1.8904	-0.42854	-5.2101	-4.0145	-4.0979	-3.4405	-1.9902	-7.4623	1.1557	-0.39118	-6.5861	-7.1934
-19.072	-12.814	-16.537	-13.077	-12.919	-9.7013	-11.031	-13.361	-11.929	-10.78	-15.881	-10.295	-15.995	-19.25	-13.833	-18.151	-10.534	-11.478	-11.013	-16.713	-14.238	-9.224	-9.2374	-15.994	-15.905	-13.212	-17.488	-11.966	-13.534	-14.365	-9.3246	-13.554	-17.257	-15.686	-14.844	-20.303	-19.252	-2.8082	-11.512	-14.99	-10.501	-11.938	-14.362	-11.269	-11.99	-9.0019	-8.0296	-8.4527	-16.871	-12.866
-0.26731	-7.927	-5.3574	-9.1475	-7.503	-2.3701	-1.2658	0.25923	-1.4897	-7.8785	-12.495	-6.9896	-3.1288	-5.3154	-5.7482	-9.6036	-6.0715	-3.0029	-1.8807	2.6404	-6.9221	-4.9838	-3.9525	-3.6119	-3.0516	-5.7786	-5.3208	-9.85	-7.3397	-3.079	1.6581	-8.8742	-3.5167	-6.1368	-4.6321	-7.479	-9.8865	-4.1034	-2.7891	-7.634	-10.721	-0.63185	-8.6356	-9.3263	0.13997	-0.056662	-8.3359	-6.4368	-1.2001	-4.38
-12.978	-12.376	-13.68	-13.507	-11.605	-9.6314	-10.548	-8.9214	-11.945	-5.1168	-17.369	-7.7693	-12.239	-11.371	-5.3395	-13.16	-5.6342	-9.7716	-11.166	-6.4368	-12.694	-8.8909	-7.5136	-8.2825	-13.4	-14.578	-11.696	-4.7246	-8.9885	-15.685	-13.934	-6.6453	-6.5549	-12.347	-14.093	-16.845	-10.752	-12.649	-16.314	-12.606	-11.587	-13.605	-0.44418	-8.8982	-10.78	-18.111	-6.3624	-6.2556	-11.958	-4.9013
-14.406	-16.269	-14.04	-11.837	-12.658	-8.9392	-14.824	-11.57	-14.599	-21.107	-15.739	-8.4134	-19.088	-16.168	-13.626	-12.112	-10.968	-13.777	-14.105	-16.481	-8.8847	-18.288	-11.719	-15.446	-15.175	-9.7374	-13.068	-9.6833	-2.0667	-16.918	-8.0254	-13.281	-16.689	-12.745	-8.3221	-7.1686	-15.74	-8.1737	-16.758	-12.881	-9.7569	-17.459	-10.912	-8.5473	-11.198	-10.243	-13.777	-10.523	-9.0133	-20.891
10.998	11.36	1.4903	3.5867	8.4902	4.4258	18.382	9.4535	1.7066	7.5093	8.1237	4.0864	9.1737	9.3047	9.4057	9.7502	9.2211	8.458	6.5968	8.4311	6.3691	9.6545	11.039	8.1844	10.586	11.048	12.421	-2.3917	8.7338	6.7293	11.414	6.5213	17.388	6.9999	9.9872	0.97118	15.059	10.338	12.841	4.9833	-0.33473	10.728	7.5026	11.079	4.5987	9.894	2.6502	3.9427	9.1568	6.0348
-1.1193	-8.9301	-9.3409	-1.6314	-1.755	1.8388	-3.402	-8.9093	-9.8504	-7.8397	-4.2983	-2.0767	0.62847	-2.8892	-4.4228	-11.283	-13.705	-2.0259	-9.9264	-3.6851	-0.076285	-11.075	0.9885	-6.2348	-8.1551	-13.007	-8.7516	-4.667	-5.6117	-6.4292	-15.286	-10.123	-10.09	-10.097	-4.9342	-3.7646	-7.6349	-11.789	-7.8347	-5.5583	-9.1123	-6.9126	-4.3608	-5.5615	-12.922	-1.8866	-5.6383	-3.4611	-7.9664	-10.418
-3.0429	-0.7864	3.6054	-4.6329	-4.455	4.1572	-1.7403	-3.6904	0.9572	4.6584	-3.4325	-1.5888	-1.7097	-5.2994	-3.1211	2.6668	3.7377	-6.4869	-8.769	1.1207	0.57501	-2.1112	-5.8893	-6.68	0.59596	-4.2554	-3.6841	-8.8627	4.4362	-4.0023	-10.534	-0.16652	-4.8098	4.3266	-6.4749	-3.9322	-5.2948	-2.0507	-1.0789	-5.6082	-8.5931	-0.13565	-6.6158	-2.8287	-3.9138	-6.0937	1.1204	0.99808	-1.3021	-7.2536
-7.2696	-4.7046	-1.0729	1.5022	-3.0201	-4.1079	-2.5769	-4.2171	-5.2395	-5.246	-0.20988	-6.1282	-3.6936	-4.4452	-1.0801	-11.418	-4.7645	-10.15	-1.6945	-2.8115	-6.6215	-6.2441	-8.6269	-5.8652	-5.0052	-7.9642	-4.2824	-8.9747	-6.5911	-6.1488	0.5548	-5.4185	-4.108	-7.5128	-12.222	-4.4307	-6.4405	-6.9282	-2.9103	-3.1573	-12.665	-5.274	-9.3589	-8.069	-5.8336	-9.8523	-4.4811	-8.6908	-7.2017	-4.475
-14.158	-21.95	-15.02	-14.002	-12.376	-15.195	-9.937	-18.55	-15.383	-23.564	-11.847	-16.498	-17.315	-14.931	-19.909	-15.166	-9.4297	-18.75	-14.952	-15.258	-12.405	-11.727	-13.928	-9.8729	-9.7072	-9.0842	-15.153	-15.568	-12.439	-14.311	-19.08	-16.191	-15.364	-17.485	-16.118	-10.362	-14.266	-15.381	-15.826	-17.69	-13.665	-10.403	-10.088	-19.145	-9.9185	-11.147	-18.883	-13.082	-20.91	-9.9673
-1.7402	0.012355	5.9586	5.0351	1.4297	-1.0828	-2.4006	0.50845	-3.1054	-4.7976	-2.1522	-0.087211	2.7463	0.74787	0.075984	0.47849	1.4378	-1.8988	2.8884	-2.5673	1.4997	-2.5768	-4.1141	2.5949	-2.9884	-2.4795	-8.2619	1.6733	2.6683	1.8888	-8.4107	-0.75849	2.7066	1.8905	2.9589	-2.8919	3.8662	-7.5574	0.54052	1.1061	-2.4929	-0.44382	3.6075	-3.0292	-0.7898	7.1377	0.15643	-3.5807	-5.3082	-4.2645
-16.4	-13.259	-16.584	-14.992	-12.826	-17.345	-13.907	-19.241	-9.0798	-13.975	-11.186	-17.194	-22.748	-20.586	-17.439	-9.577	-11.358	-17.125	-14.085	-13.513	-11.822	-5.2028	-14.433	-12.364	-16.279	-14.63	-11.122	-9.4541	-18.439	-13.015	-10.707	-17.246	-16.734	-15.319	-8.5952	-11.789	-15.956	-16.532	-18.925	-19.304	-15.391	-10.075	-14.618	-13.091	-18.188	-18.483	-7.167	-12.867	-13.34	-10.905
-4.3219	-2.7584	-8.6112	-0.35758	-5.0597	-4.2358	-3.6498	-4.5103	-4.7084	-3.1516	1.5038	-2.5657	-4.9905	-6.2557	-0.12304	-4.4651	-3.6884	-3.034	-0.493	-2.8433	-3.1165	0.49372	2.0093	-5.0504	-12.822	-0.61817	-0.37117	-1.4787	2.5363	-0.74659	-5.4935	-4.2246	-5.3989	-3.5817	-3.7136	0.78703	-1.0966	-0.83323	-0.0090161	-1.9826	-1.1983	-4.5749	-3.1387	-1.6585	-2.9167	-2.2994	1.5656	4.7167	1.5052	-6.5676
-19.076	-11.51	-14.61	-10.646	-12.995	-12.102	-12.028	-11.838	-15.786	-6.6949	-11.555	-18.376	-8.0151	-11.633	-11.313	-16.157	-9.0456	-19.847	-10.596	-4.4439	-12.187	-13.383	-18.417	-14.759	-11.799	-14.297	-11.915	-16.157	-13.883	-13.044	-17.586	-14.116	-16.06	-17.636	-13.301	-11.14	-16.753	-14.435	-17.293	-7.7997	-12.643	-21.307	-13.16	-14.109	-14.112	-16.537	-14.298	-13.838	-13.259	-13.744
-5.5842	1.5512	2.1274	-1.7172	-2.2445	0.89246	-4.2657	-4.6808	1.3833	0.81406	1.4478	-5.689	0.051956	-2.2599	1.7498	-11.161	-11.03	2.3156	-4.8268	-0.77188	-9.425	2.1094	-0.063341	-2.5195	-0.7307	-3.3074	-5.1539	-4.7444	-5.2184	-0.58343	-2.0822	-8.1567	6.7206	2.8408	-2.5928	0.8143	4.4852	-7.9477	3.4142	0.30852	-2.8532	-2.5505	0.32056	0.65095	0.44087	-5.0789	-2.1079	0.69554	2.6426	-1.6139
-12.535	-11.174	-14.925	-17.662	-13.169	-8.7773	-6.029	-10.501	-13.441	-19.69	-17.383	-13.714	-13.121	-14.88	-9.9332	-8.5792	-13.301	-9.9325	-15.777	-8.7647	-11.121	-11.935	-12.741	-8.1165	-10.647	-6.0176	-8.9816	-12.524	0.36112	-6.6847	-12.917	-13.423	-9.097	-6.577	-10.736	-12.077	-12.682	-7.608	-14.192	-5.8787	-10.155	-6.3884	-15.224	-13.83	-14.799	-11.656	-18.425	-10.448	-13.052	-12.175
-5.8283	-7.4315	-6.2726	-8.2231	-5.0727	-2.1888	1.6909	-6.1752	-4.3821	-0.092293	-6.1774	-6.2654	-1.853	1.4247	-11.016	2.0192	1.59	-3.0965	-1.0816	-6.6243	-4.5444	-1.9365	-9.5651	-1.6916	-4.5185	2.1629	0.36706	1.3204	-2.263	-3.7278	-2.9228	-4.1463	2.0179	-7.563	-8.7165	0.2805	-4.4516	-2.2592	-6.6589	-3.386	-6.6143	-5.4291	0.68439	2.2716	-1.5091	-6.064	-3.3528	-2.7265	-4.4834	2.0509
-5.7857	-5.416	-8.1532	0.28115	-4.2719	-7.3662	-1.9877	-0.95883	-3.2944	-6.3906	-6.8182	-0.43037	-7.9466	-0.071513	3.3097	-4.3585	-1.82	-6.6483	-3.5307	2.0276	1.085	-0.84304	-3.4074	-2.5801	1.9214	-0.33057	-3.9944	-5.2243	2.2454	-0.66156	-4.8804	2.8702	-9.2045	-5.6297	-9.0512	-1.6385	-4.3067	-1.3133	-0.52354	-5.6983	0.27034	-2.1806	-4.7063	-5.6604	-5.1624	-2.7149	-6.8282	-0.66263	0.1147	-9.3003
-15.162	-8.2185	-16.833	-9.7046	-13.541	-10.862	-14.054	-17.442	-16.727	-14.357	-10.769	-10.907	-10.51	-14.735	-14.196	-12.698	-9.7025	-13.517	-16.624	-18.178	-10.649	-11.319	-7.4444	-9.6382	-13.494	-8.0754	-10.067	-8.6887	-14.037	-14.733	-13.052	-9.1602	-11.111	-12.278	-6.3863	-13.175	-18.449	-5.8956	-11.255	-14.561	-9.7621	-13.157	-11.174	-15.407	-18.377	-16.921	-4.7648	-13.154	-11.251	-8.7247
4.5099	1.4961	1.1584	5.7709	3.2242	5.6381	2.8141	-2.518	1.3753	4.1437	-1.2162	4.2427	0.0939	2.1431	4.8846	5.3539	9.7262	4.1663	3.7585	3.0544	-0.90665	6.1545	-1.0715	7.5008	6.1682	5.9257	-1.1303	-0.28436	2.1552	5.3436	5.9413	9.1631	-0.63039	-0.73219	1.2126	7.3698	-3.6829	-0.035061	2.2867	13.189	4.1429	1.7033	1.2065	-1.7747	0.43323	5.4771	5.264	4.4286	-1.7281	1.4735
-29.477	-27.376	-15.138	-22.329	-16.842	-22.759	-27.64	-23.059	-22.046	-24.165	-17.206	-24.487	-18.6	-21.644	-23.387	-22.018	-20.466	-21.299	-25.916	-23.911	-15.764	-31.538	-21.734	-22.815	-22.367	-21.018	-26.665	-22.184	-19.442	-21.214	-28.342	-23.242	-24.828	-21.723	-21.684	-12.834	-22.585	-22.774	-20.758	-21.736	-22.692	-22.034	-17.906	-21.171	-27.598	-23.264	-17.561	-25.1	-19.074	-27.579
-14.775	-13.643	-8.1065	-16.492	-19.215	-13.838	-11.38	-16.065	-5.0851	-9.1215	-10.476	-11.207	-11.403	-6.9236	-14.557	-14.159	-16.424	-14.05	-14.705	-13.826	-13.021	-6.8942	-11.473	-22.059	-6.4	-14.588	-14.04	-13.521	-13.928	-16.042	-17.706	-21.988	-16.606	-19.807	-6.4489	-11.035	-13.162	-17.047	-10.637	-8.2159	-16.279	-12.776	-19.023	-17.154	-13.564	-9.2248	-10.312	-12.523	-6.6763	-10.751
0.30586	-3.3548	-4.0205	4.5811	2.56	0.036699	-1.1731	0.21509	3.2018	-0.098821	-3.317	-2.0777	0.10989	0.65687	-1.3559	-0.31803	5.0402	3.7881	-1.2613	-7.6439	6.5889	-4.6072	2.8775	-0.49266	-4.2834	-0.1123	-0.078827	0.073294	3.1183	-6.0512	-1.8698	-5.4078	1.3911	-2.5586	-0.038207	1.4932	-3.3422	-3.2096	-4.2656	-1.5471	1.9839	-3.3403	0.90717	3.8631	-2.9246	-2.8969	-0.71174	4.6526	-3.4805	4.9531
-5.3739	0.4822	-9.3256	-7.9127	-10.793	-7.6418	-6.6907	-8.2921	-6.7519	-4.0216	-4.2487	-4.9241	-10.613	-5.6053	-15.738	-11.977	-4.2995	2.7896	-7.138	-7.9862	-6.4714	-9.3252	-10.039	-13.511	-6.0488	-1.5174	-9.0709	-5.2015	-2.4737	5.0667	-6.2517	-11.021	-10.571	-6.589	2.4507	-5.8175	-13.751	-5.7807	-4.5243	-9.9435	-8.3735	0.15661	-4.1341	-9.6728	-7.9132	-5.1493	-2.6349	-1.5939	-8.7465	1.7103
-2.75	-0.75981	-0.68985	-1.3242	-8.0267	-2.857	1.6831	-2.3886	-5.8351	-2.4786	-2.7432	-5.534	-6.9043	-4.9105	-7.6769	-2.967	-5.1877	0.79904	-4.1974	-1.8617	4.8071	-2.7177	-2.6966	0.97756	1.7288	-4.9459	-0.28805	-2.1235	-3.9576	-6.6776	-8.8114	2.2037	0.15487	-6.1454	-4.5109	-0.13382	-0.38434	0.45492	-8.3442	0.27788	-7.4451	-3.9818	-5.5075	-7.8817	-0.23205	-1.1444	2.4427	-3.8821	-4.1007	-3.1301
-15.212	-17.235	-13.829	-15.269	-14.023	-14.536	-18.441	-9.6225	-15.626	-14.547	-14.737	-14.839	-15.023	-13.461	-15.721	-9.7276	-16.617	-8.6498	-12.988	-11.309	-9.7493	-11.174	-13.807	-9.4859	-12.472	-5.7007	-14.197	-11.86	-14.129	-14.511	-16.357	-7.6227	-18.117	-11.538	-14.115	-14.266	-10.708	-13.868	-8.6105	-14.784	-16.007	-14.751	-18.309	-11.496	-8.8374	-14.228	-10.797	-20.538	-6.9594	-8.8027
-1.0288	-2.8423	-6.0185	-2.8892	-2.7103	-3.8507	-11.029	1.4501	-6.2448	2.305	-1.1184	-4.7836	-5.115	-0.4916	-8.3308	-5.6448	-3.2566	3.5075	-6.6911	-9.888	-0.86673	-1.4915	-5.5677	2.0556	-5.648	1.2318	-4.0563	-1.0339	-9.6623	-0.28862	2.6404	-0.042192	-2.7638	-5.5613	-8.6646	-4.5878	-2.6133	-1.065	-2.1059	-4.794	-1.7988	0.23056	-4.5656	-0.091353	-4.0491	-3.0829	0.11194	5.5864	-3.0719	2.4102
-6.2005	-6.01	-5.06	-6.5341	-10.039	-0.53686	-6.2413	-7.77	-5.6565	-4.2494	-2.1487	-7.9871	-5.9186	-11.232	-5.9325	-5.8581	-4.2535	-5.7018	-7.5108	-0.099245	-5.5134	-8.699	-7.5074	-4.3425	-3.1334	-5.6932	-2.4822	-9.156	-4.0864	-3.2529	0.89895	-10.752	-5.7498	0.26519	-8.8886	-7.1864	-7.048	-2.9693	-1.9456	-5.7369	-7.7347	-3.9184	-4.5215	-7.6765	1.0881	-7.7987	-1.1889	-5.6572	-7.6181	-13.744
5.6432	7.4592	0.32787	6.7396	7.0405	5.7967	3.4224	4.8536	7.5903	14.351	10.336	7.9268	6.4705	10.116	5.4602	5.8411	9.2723	7.555	5.6233	3.54	8.9972	6.5871	9.7115	4.9963	3.1087	11.766	-0.65618	-1.8955	9.5215	9.834	7.448	5.2857	3.3699	10.817	8.012	6.4637	7.8232	5.0041	7.9819	4.3554	7.7794	9.4063	4.5696	5.0181	6.0634	8.0023	6.2878	5.6169	13.941	5.3958
3.7067	-1.3166	3.8596	-2.9332	1.1651	-2.8632	1.3448	-3.2137	-2.8528	1.6862	3.5543	-1.2083	8.6939	5.2784	-4.6198	0.15844	-1.7138	-2.8452	-2.3817	4.1944	-2.5113	-4.2103	11.159	-1.329	-1.9711	1.0384	3.005	1.4786	1.3408	-1.083	-0.14549	-0.43626	1.5352	1.7127	7.626	2.693	-5.2757	1.0728	1.2133	-1.8974	-2.6961	-12.04	-0.82305	4.2801	-0.39803	0.68466	-0.040588	-0.58155	0.46132	-3.2976
-3.4694	0.91924	-0.15508	-2.8815	-6.1551	4.3602	-2.8142	2.8905	0.28615	2.5403	-4.5547	0.8303	3.5426	-1.0093	-0.53501	-2.6158	-1.0311	-7.75	1.3929	-3.353	0.060632	-0.5796	0.30937	6.7057	-3.2428	1.3514	2.8819	6.4272	4.9609	-2.5161	-0.16967	-0.58036	-0.89105	-2.9142	-8.6965	2.5387	-3.8347	-4.2279	-0.70673	0.10913	3.4092	3.0274	4.9841	7.5286	-0.28648	2.7025	-4.4201	-5.8612	9.0944	-8.2963
3.7418	-3.0618	-2.0311	2.0527	-1.5339	3.2308	-3.3709	1.2072	0.329	-5.2174	0.5236	-0.65193	0.63041	-0.76278	1.6235	-3.8789	2.3602	-7.0942	-3.3785	1.7205	-2.8703	-0.73938	2.5564	3.0219	-1.6847	-5.8414	-1.112	3.5699	-5.5046	4.1974	2.881	-3.7884	-1.1637	8.0423	1.6909	-3.8346	4.5249	5.3985	1.9647	4.5474	0.40509	-1.9671	-4.4738	1.9731	-0.30425	0.92312	4.1843	-3.6653	6.1071	6.4672
-18.452	-15.135	-14.163	-8.7501	-15.214	-10.802	-13.197	-20.831	-12.094	-7.1614	-15.467	-13.358	-11.894	-7.4853	-15.146	-8.5184	-15.169	-16.713	-10.769	-15.959	-8.6903	-11.389	-12.27	-16.243	-14.279	-12.318	-12.378	-8.6047	-12.221	-13.376	-15.504	-9.939	-12.028	-19.928	-18.278	-11.943	-15.518	-11.029	-15.679	-17.281	-12.948	-9.5071	-12.845	-11.567	-11.423	-16.791	-13.291	-7.1069	-8.8759	-6.0781
3.1056	8.6593	6.8181	3.9414	-0.4316	11.708	5.6668	1.5625	4.6453	10.055	5.6877	9.9777	-0.12989	11.392	2.3085	10.123	1.8872	0.8725	6.6851	12.438	3.0286	3.5741	7.9605	5.9721	14.426	6.9367	9.0636	2.9574	3.5105	5.7413	4.9948	0.89863	9.078	1.898	11.663	4.6004	8.6119	1.3003	2.9057	9.9823	3.6318	2.869	6.5464	3.1212	7.5382	11.225	7.0339	12.618	12.715	8.788
10.326	-3.0122	2.3353	5.2256	5.096	4.6319	2.6902	-2.9785	0.2665	6.8975	0.49259	0.20833	1.3648	1.1681	1.4698	-3.3179	1.4587	2.9958	2.8494	4.1876	-6.3437	0.7293	4.6683	0.99672	6.7639	-2.3092	3.8969	5.0539	-2.2591	1.2498	-0.90068	3.9848	0.50758	2.0727	7.571	4.1701	6.8102	7.0015	3.5135	2.033	1.2623	2.2572	0.47198	-2.5411	3.4399	-5.8842	-1.4609	-1.595	3.2454	-3.3572
-18.27	-8.628	-15.732	-12.594	-11.218	-13.166	-17.295	-7.5213	-16.527	-14.139	-11.443	-11.614	-14.188	-12.27	-4.884	-16.188	-16.214	-9.1664	-14.809	-6.2137	-9.8994	-7.9478	-13.946	-12.872	-11.146	-14.627	-16.032	-16.831	-11.033	-14.701	-10.4	-17.644	-13.101	-13.218	-10.153	-12.679	-14.532	-18.895	-13.029	-16.897	-14.508	-21.666	-11.285	-16.231	-13.218	-17.312	-9.1409	-13.363	-13.082	-21.712
-11.594	-11.513	-6.9593	-16.448	-8.1235	-16.364	-13.905	-11.459	-12.215	-17.406	-22.078	-19.687	-17.646	-12.156	-19.694	-14.02	-8.3496	-7.845	-9.1053	-12.811	-15.581	-17.114	-21.21	-5.8748	-12.973	-16.202	-11.462	-12.511	-12.178	-4.9866	-8.1221	-11.377	-11.754	-16.38	-17.373	-13.075	-15.918	-11.755	-11.238	-16.721	-14.843	-10.565	-7.6452	-11.559	-11	-12.221	-13.279	-11.084	-18.12	-12.479
-5.0101	-11.511	-5.3501	-0.96767	-1.6576	-0.10625	-4.021	-4.8847	0.49009	-1.0012	-5.2749	-4.3927	-6.6138	-4.1307	-1.7173	2.752	1.0655	-2.9643	8.399	2.4245	3.0489	-2.7628	-10.821	-0.79299	-6.4905	-5.912	-11.343	-3.9492	-4.1589	4.0878	-3.2849	-5.3957	-9.4113	-9.7837	-2.5893	2.989	-10.652	-11.07	-2.6741	-0.67502	-3.5176	3.1715	-5.0689	0.63843	-9.0734	-2.6677	-6.2639	-8.6664	-6.741	-5.6848
1.9947	-4.7833	1.6151	4.4912	0.5198	0.068767	4.6619	-1.7335	0.65391	2.7161	-1.6549	0.4159	-1.1127	1.7909	2.1781	-1.8336	5.0124	-2.6987	-3.0429	-0.41606	-2.6795	-1.5488	-1.6415	0.94654	-1.2898	-4.4408	4.7525	2.4869	-2.3767	-4.8488	8.8111	-1.6136	6.1949	1.9986	2.516	-0.64111	0.99055	3.2759	0.97765	0.16799	-0.92016	-1.8224	-3.4588	-1.8443	-1.6225	-7.7377	1.1732	2.5053	-0.18362	6.2381
-12.555	-17.559	-12.086	-16.972	-18.258	-12.311	-17.122	-20.928	-11.518	-10.409	-20.543	-7.0418	-15.029	-13.778	-13.886	-12.787	-21.302	-11.762	-21.797	-14.162	-13.565	-14.899	-16.345	-13.047	-11.61	-19.646	-17.438	-15.533	-10.875	-23.855	-13.419	-9.818	-16.631	-17.508	-18.966	-17.295	-11.468	-14.87	-16.153	-17.524	-17.755	-8.8583	-13.054	-14.564	-13.28	-12.684	-10.422	-10.851	-16.969	-10.243
-1.9298	3.0401	4.792	5.9595	6.645	0.86727	-1.3047	-3.9778	1.5794	-1.9708	4.7102	-2.3804	3.0711	1.5396	-4.2633	1.2924	-7.9756	0.92176	-1.5693	-1.371	-4.546	6.2701	3.3068	-6.0033	-5.4465	-2.4738	-0.73961	1.7952	0.75049	6.3238	2.4708	-0.80243	3.7386	3.3888	2.7047	-3.2782	-4.6839	-0.10521	5.5428	-0.078771	1.2511	0.4113	6.9363	4.0091	3.9735	1.5232	7.3917	3.9578	-2.9309	2.3852
5.2571	9.1054	4.0303	10.547	6.6186	5.9464	11.159	13.765	8.9185	8.2561	8.3626	13.215	13.278	16.737	10.765	6.3526	5.096	7.441	9.1318	9.1153	12.038	14.123	7.975	10.936	8.8361	9.6707	15.991	10.206	18.228	4.7759	5.6719	12.1	2.8203	6.0664	10.252	9.2926	3.1442	10.818	11.443	9.2358	5.1064	8.7021	12.629	8.3927	19.101	12.034	18.765	5.9655	5.3731	7.1564
-14.611	-19.731	-9.5056	-16.266	-15.295	-13.128	-11.765	-17.915	-11.164	-9.3411	-9.2715	-12.793	-10.822	-4.7465	-10.469	-9.9288	-13.488	-8.9027	-16.033	-11.761	-6.9738	-13.198	-13.271	-8.0492	-12.914	-14.273	-17.278	-13.799	-8.689	-11.872	-17.518	-9.3761	-15.237	-14.054	-11.618	-13.098	-10.71	-16.461	-14.782	-6.4822	-14.775	-16.305	-21.313	-12.856	-15.367	-11.715	-11.138	-7.549	-8.0527	-18.17
-13.314	-2.1835	-5.8978	-3.5845	-6.1183	-8.8178	-4.5377	-4.6242	-1.6179	-1.5744	-2.8402	-5.4896	-9.1916	-2.4241	-11.03	-1.6016	-3.9925	-0.045501	-5.6522	-7.3303	-3.281	-3.3409	-1.3411	-7.9629	-1.4844	-2.4659	0.8595	-12.385	-6.2273	-9.6964	-5.0575	-4.8869	-1.1932	-5.0613	-5.6965	-4.3156	-6.6805	-13.197	-6.0809	-1.6393	-0.75986	-4.4401	-4.7321	-5.4186	-9.1096	-0.73342	-1.9123	-12.482	-10.383	-8.5331
0.90003	6.9317	7.5978	5.8263	10.32	-3.5567	-1.9245	8.7862	7.4518	1.0108	7.3828	0.018519	-1.9955	1.3345	-3.0515	-3.5799	2.7254	4.5399	4.2621	2.7421	2.9425	0.30471	2.7016	1.0549	0.22229	1.4929	0.6379	-0.13407	-2.6473	2.2381	1.6618	1.6434	-4.367	6.8726	-5.0966	0.74635	-0.063839	5.2705	0.4333	1.1012	0.95143	-0.62128	-3.251	-1.2987	2.1146	-5.0571	-2.9227	1.0796	1.5768	7.1053
-0.075777	-0.14217	-4.6682	2.2981	-2.4607	2.7476	-2.3111	-5.2743	-6.4386	7.3986	7.4033	4.4949	0.8618	0.8122	-3.424	3.6676	0.11663	0.075766	4.106	4.3763	-1.785	0.63006	2.7059	2.0848	0.17583	-3.1973	-2.57	0.46898	-6.0598	4.2241	-6.6276	-2.3012	2.3446	-1.2495	2.3729	8.7062	4.1805	2.8918	-3.1023	-0.65861	3.5333	-5.5851	1.2115	2.1088	5.7793	-0.63033	-4.6118	-5.964	-2.8313	-2.3466
9.5336	10.013	10.478	11.909	4.6859	11.547	5.7124	5.0818	10.973	4.3578	10.896	10.88	16.517	4.8641	9.1352	8.8558	9.2905	3.3648	10.909	10.778	7.5999	6.2093	4.2114	9.3531	14.814	8.8722	6.6122	8.2869	8.3188	8.3496	9.1292	10.37	1.5845	3.7408	10.662	6.0816	6.5848	14.167	11.204	12.497	11.797	7.3127	3.0605	4.0077	4.428	10.499	11.233	9.622	11.933	10.303
-3.9852	-16.858	-10.32	-11.653	-12.184	-14.523	-11.674	-12.19	-8.386	-12.476	-12.085	-3.9025	-17.813	-10.455	-8.4268	-11.515	-11.467	-10.546	-13.154	-10.194	-18.204	-12.649	-11.292	-14.819	-13.586	-5.1045	-15.083	-15.155	-13.874	-9.8414	-8.9049	-7.3679	-14.608	-12.26	-10.695	-12.219	-6.4023	-13.138	-11.254	-13.486	-5.4709	-18.596	-8.967	-6.8763	-15.288	-10.911	-2.8056	-10.698	-8.4784	-14.154
4.9337	3.2107	-7.4373	1.0619	3.6583	10.477	6.9923	3.02	-2.3834	4.7289	10.947	-0.37818	5.5151	0.70012	1.3086	-0.72344	7.7806	2.6805	-0.43136	2.4199	4.8313	6.913	7.0846	1.7364	2.1293	0.40278	4.1295	1.781	1.3218	7.5327	4.2027	3.6287	0.36142	1.5188	3.5391	-1.7821	3.6394	4.9471	-0.55579	-1.242	2.6533	6.2547	0.86476	1.5547	3.0267	2.2854	1.9666	6.2339	-3.0643	2.7885
-2.8157	0.70202	-3.4055	4.5063	-0.7258	-0.6562	-3.8337	-3.0746	-2.3091	-1.1852	3.3056	-2.0724	-1.7712	-13.959	1.7168	-2.0057	0.13099	-5.7298	-2.6078	-5.4736	0.36576	4.0634	-3.477	-3.6827	0.86682	-2.9437	-5.5863	5.4682	-6.8376	7.9169	-3.2569	-0.39663	0.95367	-2.2229	-1.354	1.7964	-0.53994	3.8451	-0.25279	0.25327	4.7551	-4.4583	-7.2004	4.2916	-9.2836	-2.7049	1.6974	-5.3979	0.72761	-0.83631
4.3593	2.8205	2.1011	0.34168	2.9313	1.9384	3.594	2.9772	3.4559	1.4021	-0.68052	5.7155	1.8903	1.0443	1.6781	1.3398	-1.5863	8.8688	1.0076	-2.7336	2.3527	-1.5272	2.2194	-3.6494	9.3727	4.6167	2.9094	-1.4663	4.8986	0.84935	5.3076	2.4965	3.2674	10.535	0.0086014	5.1533	2.2355	3.1303	0.90127	5.643	3.1107	8.7323	5.233	8.646	2.941	-2.2259	0.3778	6.6641	3.3256	5.341
-20.939	-24.339	-15.107	-12.737	-8.8196	-16.234	-17.328	-13.072	-9.2879	-13.293	-13.212	-14.076	-14.186	-6.7055	-16.661	-14.024	-13.34	-13.348	-24.161	-20.342	-11.869	-11.266	-19.277	-12.884	-13.545	-11.262	-13.312	-7.2046	-22.003	-16.762	-10.686	-15.013	-13.693	-16.74	-21.633	-11.818	-12.65	-10.315	-22.974	-13.431	-13.789	-17.723	-7.5574	-15.788	-15.213	-17.269	-18.451	-13.812	-14.036	-15.63
-14.267	-20.704	-13.969	-15.437	-13.505	-16.146	-16.436	-12.987	-5.2613	-15.995	-16.411	-13.043	-11.569	-6.6124	-14.482	-11.104	-6.7995	-18.349	-15.216	-12.77	-13.205	-12.185	-13.624	-11.525	-12.064	-19.161	-11.993	-16.649	-15.778	-6.4798	-14.472	-13.362	-12.574	-13.441	-14.002	-16.229	-18.189	-7.2736	-15.817	-18.063	-19.681	-19.781	-13.725	-5.5044	-7.6328	-15.114	-15.702	-7.5825	-18.269	-8.4775
-4.149	-8.5769	-2.0639	-3.509	-3.0028	-5.2708	1.9092	0.68205	-7.9126	-3.6994	-7.9723	-3.2488	-6.0172	-0.23876	-1.1155	-3.3701	-4.8317	-6.2785	1.8016	-4.8276	-4.7362	-9.7499	-13.377	-1.5824	-10.165	-7.7969	-6.873	-0.73068	1.2687	-2.1802	-3.4306	-9.0604	-3.3016	-1.6041	-8.3119	-14.371	-6.2841	0.10675	-7.8177	-8.9082	-2.7572	-6.1968	-10.359	-7.4479	-7.433	-5.1537	-7.4963	-4.0269	-1.1013	1.5706
-7.8459	-13.14	-1.966	-0.057348	-7.7305	-2.1154	-1.4749	-2.3098	-5.367	-5.6636	-4.2368	-7.6139	-11.15	-1.7793	-2.9599	-4.4901	-2.5746	-5.207	-7.2085	2.3498	-0.85034	-1.8609	-0.71204	-5.6859	1.6029	-1.569	-0.2583	-3.1415	5.178	-0.058104	-4.1924	-2.8947	3.6146	-7.1413	-2.5612	-1.3082	0.11342	-2.3776	-8.1484	-5.7833	0.55272	-9.3977	-6.9543	-1.8441	0.74859	5.1902	2.1433	-1.9213	-5.3449	-2.1249
2.3865	2.3445	-3.8837	5.8824	1.4553	-2.5212	3.5382	-4.5061	3.8303	4.7591	-3.7248	0.15774	1.3385	7.3013	5.6555	-0.688	0.58583	-2.9803	1.5171	-1.1202	3.4893	-1.8567	-6.0106	2.9052	-3.4872	7.3719	0.92963	3.8416	-2.5648	1.9829	-0.52602	3.2376	-1.8021	-4.3023	-2.1976	8.038	-0.29862	0.68227	-1.0504	-0.444	-3.3706	4.0573	1.1846	3.5048	4.8644	3.4071	8.2436	1.7947	-7.5711	5.1433
-20.085	-21.083	-27.885	-24.826	-19.579	-24.009	-25.776	-17.345	-30.922	-24.131	-21.88	-23.874	-21.07	-25.103	-22.043	-22.793	-24.567	-22.816	-30.517	-21.128	-25.792	-24.494	-23.284	-22.623	-24.117	-24.259	-19.147	-19.76	-23.836	-21.571	-20.687	-25.315	-20.341	-19.734	-23.32	-17.773	-14.952	-20.468	-21.073	-19.65	-16.845	-24.326	-19.979	-12.608	-19.012	-27.291	-27.611	-18.947	-24.034	-21.273
-5.6335	-0.67472	-2.5428	2.5636	0.17939	0.31167	2.1434	1.0878	-1.1809	-3.3722	-4.2866	-5.6612	-6.298	-1.7689	-5.6766	-2.0193	3.8538	-5.2028	-0.0073954	2.018	-3.4093	3.9298	-0.63905	-0.66509	-4.9148	-4.7075	-2.4185	-0.98766	-1.8171	-0.1254	-4.8232	-4.343	-5.7356	-4.4685	-0.95486	1.561	-4.5392	-1.7777	2.7759	-2.1117	1.5186	-6.1928	-8.6069	-6.0085	2.9391	-5.6049	-0.6037	-3.1349	-0.43254	1.5687
-0.28815	-4.1072	8.9527	2.8905	4.7189	-2.7917	0.3179	6.555	-0.98673	3.4698	-2.4149	1.2102	1.9203	1.5227	8.1034	3.4136	-0.62408	1.9702	2.0786	3.1915	8.9183	6.1779	6.4453	2.4859	0.99318	1.0257	-3.0073	8.0531	-1.3314	2.4476	3.7904	2.6575	3.4805	1.7275	3.4486	-4.6487	4.1589	1.1093	-3.692	5.9982	0.50202	-2.654	4.4101	5.6369	-0.33538	1.8673	7.9267	-4.1603	2.6919	4.4078
2.9352	5.7705	1.4958	3.3075	4.0361	7.8515	4.8038	9.0193	0.61187	3.3296	5.0792	3.0958	7.6953	3.851	6.303	5.4098	-2.5853	8.1352	4.515	7.9175	-0.12248	3.7096	5.9001	5.6238	10.525	6.4301	3.6158	2.7692	1.8931	1.8159	-0.33503	3.9679	-0.23018	-3.0445	6.6922	3.2594	8.1234	-0.52815	-3.4731	5.5984	4.9533	5.8998	2.9536	5.1469	8.4994	3.7641	0.60019	0.87666	-1.8951	4.2927
-9.9606	-11.73	-6.3934	-11.46	-17.614	-10.31	-18.79	-10.729	-9.4042	-19.307	-14.012	-9.4316	-9.7952	-9.071	-12.802	-6.7985	-10.083	-8.4967	-7.8614	-10.469	-16.951	-14.294	-15.215	-11.175	-11.784	-10.861	-11.156	-11.537	-6.1074	-4.1709	-6.6747	-15.621	-7.4181	-5.7416	-10.25	-11.352	-13.676	-9.3834	-12.33	-11.193	-9.8341	-14.135	-1.4192	-11.81	-9.9381	-8.7395	-15.327	-8.6796	-2.5026	-12.112
-3.0728	-7.301	-11.018	-7.4115	-6.0943	-3.4538	-9.3058	-8.4679	-8.146	-8.3581	-10.564	-4.5955	-13.084	-8.0352	-7.2218	-5.2545	-11.618	-6.1015	-13.892	-4.1471	-10.879	-9.5955	-0.48746	-1.4841	-7.1407	-9.6644	-5.1061	-4.8346	-9.4826	-11.806	-4.6986	-0.92306	-4.6367	-10.63	-2.7621	1.8115	-4.4028	-0.41895	-6.1204	-9.8861	-15.947	-6.6985	-9.3488	-16.377	-1.2403	-6.1797	-9.2884	-12.319	-9.7207	-0.70884
-23.053	-17.055	-24.339	-26.794	-18.732	-25.451	-20.68	-19.317	-27.312	-20.347	-30.418	-22.496	-16.49	-28.345	-25.281	-20.287	-21.51	-18.684	-21.174	-23.173	-23.942	-28.137	-26.47	-15.375	-24.726	-21.098	-20.838	-19.152	-16.097	-21.866	-25.339	-22.612	-27.818	-22.579	-20.494	-16.861	-19.857	-22.6	-20.194	-17.738	-18.075	-29.829	-20.892	-17.636	-15.129	-26.712	-23.461	-23.379	-22.598	-20.679
-0.23642	3.8711	5.146	0.47223	-3.4868	0.12922	1.8207	2.2904	4.569	3.5049	1.2826	5.604	-2.7794	10.638	-3.073	3.0409	1.815	3.4126	3.8471	-1.427	3.2361	3.0979	5.5262	-4.5237	1.1271	5.5177	5.663	-1.47	3.6075	4.6876	-1.9453	0.51335	-0.81184	0.28877	-1.5739	1.8466	-0.17482	2.5722	-4.2537	2.751	-0.45811	3.9429	-7.9549	13.082	1.3103	0.2729	0.84466	-0.72845	3.702	1.7695
-11.135	-9.2682	-8.4406	-9.8398	-12.12	-5.7725	-17.597	-8.7048	-14.991	-8.553	-6.6556	-7.0298	-11.741	-13.838	-11.932	-16.361	-6.9264	-3.7513	-8.6911	-7.9363	-5.7361	-6.7594	-10.481	-4.6714	-14.742	-14.364	-9.799	-8.8382	-7.9372	-8.8658	-8.9707	-8.8285	-11.527	-8.7543	-11.119	-7.8175	-12.61	-4.2775	-9.0056	-4.2888	-15.956	-12.546	-8.8299	-13.2	-7.2269	-12.043	-6.1484	-8.5193	-7.0513	-8.4734
-17.752	-13.992	-20.619	-13.104	-16.85	-13.059	-18.221	-16.715	-11.912	-16.934	-12.277	-9.9952	-13.64	-14.589	-6.477	-14.52	-8.7083	-14.5	-10.337	-16.892	-16.857	-23.152	-21.157	-15.102	-13.861	-17.23	-17.852	-13.19	-17.919	-9.947	-18.532	-13.431	-12.818	-15.711	-16.9	-12.796	-14.561	-18.147	-10.142	-10.711	-17.268	-15.333	-10.096	-12.954	-16.665	-17.461	-10.094	-14.738	-12.304	-11.305
1.7721	12.473	8.9377	8.2218	4.186	4.811	11.35	9.9202	14.093	7.6017	3.7815	10.111	3.8919	8.0715	10.649	7.7512	-0.4386	12.902	7.7009	13.328	12.825	12.218	12.335	7.1743	5.1083	8.4547	7.9549	5.4654	9.5856	15.073	11.031	11.318	11.1	10.784	9.0738	10.184	10.028	6.8868	1.6634	5.4018	15.47	12.052	9.1813	11.88	7.2175	6.8616	8.2457	7.0085	7.099	7.3508
-13.716	-6.6936	-14.279	-12.588	-18.23	-23.252	-14.233	-15.188	-20.209	-12.475	-20.233	-12.513	-14.341	-12.214	-9.3649	-15.533	-10.072	-14.94	-14.911	-11.069	-16.519	-7.818	-13.406	-12.928	-14.659	-14.252	-11.999	-13.106	-11.215	-12.618	-13.98	-14.034	-18.428	-11.726	-14.021	-13.163	-19.956	-11.88	-16.061	-23.089	-11.642	-17.572	-25.747	-9.0175	-7.469	-12.312	-16.011	-12.64	-12.495	-16.43
-22.656	-18.976	-20.03	-22.907	-19.238	-24.18	-19.193	-22.003	-21.202	-22.736	-26.927	-17.45	-22.132	-21.783	-26.059	-24.624	-14.526	-14.393	-20.35	-18.952	-21.93	-22.975	-19.621	-22.796	-23.826	-18.457	-22.874	-21.116	-21.629	-22.828	-21.878	-22.926	-19.217	-22.081	-22.349	-19.327	-22.565	-24.315	-26.399	-21.009	-23.435	-21.015	-28.315	-29.168	-20.076	-22.567	-19.786	-22.231	-18.216	-27.253
4.4214	6.713	6.6253	-2.2153	-0.82206	2.9343	7.4697	-7.1386	-5.0711	1.4532	2.947	0.14621	-5.6802	4.9466	-5.5892	-0.16681	-5.4806	-0.15015	-5.0675	-5.8577	5.6088	1.0405	0.09859	6.6411	0.79849	-5.1119	3.7831	3.1534	0.36957	-0.6538	2.3461	10.75	-1.6264	2.7655	-1.6233	4.0118	2.2879	-5.6887	0.24923	-7.0905	3.2725	1.2312	1.6841	2.9716	4.1638	2.731	4.0452	-0.81754	6.0022	-1.0841
-2.2769	-0.75415	0.195	-1.2556	5.5476	-6.5804	-5.5313	-6.4011	4.1539	-7.8198	-2.9007	-6.7335	-3.7776	-5.3857	-2.4152	-1.715	-0.29186	-2.1021	-6.2446	-5.3633	-1.8519	-4.8579	-4.3338	-11.56	-6.566	-5.9724	-1.6545	-1.7366	-5.3781	-3.2976	-1.016	-8.8086	-1.8045	5.2303	-1.5942	-7.2946	-4.5334	2.7779	-2.1628	-2.4437	-7.8516	-6.6092	-0.95215	-0.82976	3.5539	-4.4679	-1.1799	-5.4131	0.12699	3.3065
10.848	-0.33141	-1.7967	5.8372	4.6769	8.4789	9.9541	9.0753	7.8304	11.303	0.48177	5.7964	9.8725	7.3921	4.9025	6.1375	9.2058	13.496	14.19	8.4326	8.4111	-1.4004	11.64	8.0041	10.571	3.9682	10.904	7.6413	7.0371	8.3906	5.6903	2.6549	-0.020829	6.0426	2.5115	0.8789	5.5494	6.6165	1.9715	2.601	13.408	4.5357	7.2198	6.7246	3.0353	5.4651	13.712	6.6016	0.90105	7.6692
-0.9618	0.36495	2.3874	-1.3092	-2.6571	2.7441	1.6155	0.42701	5.1729	0.93695	5.7719	1.8719	-5.8571	-5.56	-6.6563	0.70635	2.076	2.3952	-2.3214	-3.1166	3.1587	-4.0973	-1.6301	3.9513	-1.4445	-3.9247	-0.63729	3.0718	0.68587	3.232	-2.0907	4.6708	-2.7149	3.0048	-5.831	-1.5279	-6.2158	-0.48733	4.6068	-3.3358	-11.533	2.6981	1.4872	-1.5302	0.033686	4.1299	5.3663	-6.9464	-4.8362	0.067733
-20.558	-12.544	-12.634	-9.4557	-12.049	-15.41	-10.285	-9.6847	-18.449	-10.435	-10.179	-9.7427	-10.786	-11.956	-16.093	-17.307	-14.994	-20.496	-13.191	-12.794	-13.124	-9.4698	-13.548	-14.051	-13.391	-12.863	-11.663	-11.932	-12.974	-10.342	-11.546	-8.3581	-15.569	-10.779	-14.606	-14.066	-13.483	-15.659	-14.437	-8.6738	-24.015	-6.1893	-14.505	-16.594	-8.6652	-19.807	-15.167	-13.849	-18.2	-12.327
-4.856	-0.058489	1.6536	8.1083	-0.21657	1.6259	-8.9489	3.7782	-7.861	-3.4933	0.36746	-1.9613	-0.81778	1.2534	-0.67284	2.5584	-3.0615	-0.96926	0.17519	-2.402	-5.0168	6.6003	-3.4991	1.0517	-2.196	2.1951	0.57268	0.14911	1.0126	3.3771	-3.2396	-0.31684	3.72	-5.5664	-0.31937	-3.1953	-5.7249	-2.9624	0.79832	-0.45821	-6.0685	-6.0507	-0.47569	-1.3753	-3.0701	-2.5505	11.259	-1.0421	1.1383	-5.5292
-20.361	-20.024	-27.629	-22.618	-19.259	-22.377	-21.856	-22.094	-19.171	-26.486	-23.683	-17.89	-17.993	-19.69	-23.177	-31.905	-17.104	-14.439	-26.714	-21.663	-17.765	-17.141	-19.116	-16.905	-16.33	-20.396	-18.135	-17.071	-16.025	-19.207	-18.498	-19.969	-24.143	-21.297	-15.675	-18.816	-22.276	-21.325	-25.156	-19.867	-23.123	-16.493	-25.895	-23.72	-19.938	-23.672	-22.658	-23.372	-27.331	-23.077
-0.87257	0.82611	-4.7256	-3.7605	-13.051	-4.5096	-4.7464	-1.7698	-4.3311	-2.3386	-4.409	-5.4417	0.45255	-0.67766	-4.5283	-4.8699	-4.8128	-6.2181	-6.7299	0.016672	-10.234	-1.1835	1.0269	-2.3501	-0.89756	-1.0153	-6.7578	-2.3206	-7.5305	-1.291	-6.8017	-3.4452	-0.89942	-6.2238	-1.0646	-7.3852	0.5494	1.949	-7.7277	-6.3255	1.1752	-4.7883	-1.8213	2.5005	-1.759	-2.338	-15.573	-9.1199	-7.8331	1.0578
-2.1735	-9.9081	-5.5386	-10.868	-7.8765	-5.5269	-5.6226	-10.611	-9.3583	-7.5889	-17.007	-7.6486	-12.907	-5.6079	-14.425	-11.798	-6.6767	-11.292	-6.2668	-15.787	-10.223	-2.0328	-17.725	-8.9167	-13.978	-8.1776	-10.866	-10.947	-4.0775	-2.5654	-7.6437	-13.602	-11.766	-11.954	-6.9451	-6.1062	-10.76	-10.186	-10.185	-10.762	-9.6144	-9.8622	-12.664	-10.276	-20.639	-10.043	-10.927	-13.949	-5.8467	-12.111
8.27	7.8906	3.8884	4.2224	2.8245	12.714	8.065	8.9076	-0.96413	12.724	8.5388	7.965	16.674	10.724	7.1999	15.226	8.9663	8.104	5.2846	7.8168	2.7641	6.4863	11.862	7.1402	13.769	9.736	4.2466	6.2011	4.3611	6.5808	8.2006	1.3452	9.4995	12.944	9.9001	6.4324	11.06	10.987	11.886	10.828	2.6404	5.9922	12.557	9.2014	12.198	10.015	5.4455	11.142	8.5769	6.0734
10.844	10.69	7.2306	6.4991	20.224	11.831	8.4429	11.085	9.578	10.914	9.5692	7.4161	5.8186	11.798	6.3084	12.77	10.413	14.127	13.373	8.824	2.5201	7.3669	13.103	8.646	7.653	6.5157	11.158	11.695	0.28553	11.073	9.4235	8.1454	5.4139	11.459	12.169	6.4058	6.9958	16.361	4.5508	13.524	7.1163	13.669	11.964	6.6088	4.4673	6.3697	14.206	7.5325	6.2019	5.7698
-4.3037	-10.316	-5.483	1.3112	-1.3528	-7.5595	-4.5926	-6.7209	-3.9915	-12.159	-1.4641	-4.8027	-3.5238	-8.8377	-4.0867	-5.0887	-2.6581	-6.2112	-13.099	-9.5123	-6.3181	-10.206	-6.399	-7.7995	-13.665	-8.3917	-5.6184	-4.9875	-1.4249	-6.9806	-9.081	-3.6195	-5.437	-11.799	-9.1141	-3.5512	0.11307	-10.763	-6.7608	-9.3331	-8.8623	-7.6491	0.50365	2.058	-4.8309	-9.5063	-8.0816	-5.0693	-2.0013	-13.63
9.296	5.3413	2.1158	7.3314	14.701	12.848	10.704	8.5821	8.4964	13.049	5.228	8.6532	10.936	9.1244	7.3728	10.372	10.654	10.336	9.0859	2.0397	6.9196	11.969	4.0455	10.803	9.188	4.4461	5.5681	11.825	10.916	11.136	6.5786	4.6535	8.7098	9.8675	11.801	9.4483	8.3209	7.7577	6.2624	14.565	8.4349	3.9268	9.715	5.7575	8.6019	7.6773	9.2563	8.9219	13.591	7.957
-2.9714	5.0196	2.123	2.2484	4.5124	6.6358	-0.78169	3.4737	6.1142	2.3022	1.075	5.0016	7.3834	2.5868	5.4618	3.7974	5.8883	6.6703	0.80952	3.0028	1.117	3.3623	1.6379	-0.7022	4.7778	-0.28775	1.2193	6.9557	5.3632	0.74242	1.5862	4.4027	1.158	6.0686	2.7571	0.99613	3.5664	5.1119	1.3001	4.2607	2.2565	4.3162	2.3487	6.3249	3.4573	7.3536	-2.9318	0.15374	4.9116	-0.40275
-16.574	-10.597	-11.852	-14.001	-11.518	-8.2923	-8.1275	-18.182	-10.764	-17.612	-15.026	-8.1299	-12.066	-9.8009	-14.687	-8.541	-10.736	-13.821	-14.262	-19.381	-5.0224	-4.1259	-18.029	-11.308	-14.933	-15.182	-10.256	-11.763	-12.54	-8.1475	-10.284	-9.6745	-11.427	-9.2779	-12.953	-17.174	-17.013	-22.746	-13.776	-16.754	-14.026	-13.698	-12.026	-14.077	-9.1894	-18.871	-16.251	-10.536	-17.809	-11.677
-3.6315	-3.6847	-1.1987	-2.1917	4.1439	-1.5959	0.74049	-0.77948	-1.1655	-2.523	-7.3884	-1.7815	7.5203	-1.5769	-0.27375	8.308	2.3116	0.50224	-0.53487	3.1114	-0.95572	-0.82896	5.086	0.50485	-2.6227	-2.0243	-2.3142	1.5233	3.7203	-8.7291	-11.479	0.70624	-2.9524	-0.61584	-3.0772	3.0492	5.8724	1.0333	-2.5493	2.3696	0.063653	-6.6889	0.11793	-0.92258	5.8026	3.748	0.35239	2.909	-0.44187	1.506
-7.3119	-0.051936	-6.0014	-11.366	-9.4723	-5.046	-3.4404	-11.189	-3.9324	-0.25655	-2.1158	-10.678	-5.6444	-3.2827	-6.8365	-5.0904	-0.1146	-3.0596	-6.3756	-7.6776	-9.2953	2.0973	-3.4038	-3.2112	-5.4582	-4.4761	-3.4626	-6.3208	0.26081	6.1715	1.7152	-1.4839	-6.3708	-4.8127	-10.756	-4.6809	0.39243	-5.7716	-4.1946	1.1999	-2.2052	-7.9215	-3.7861	-4.3055	-5.307	-2.8968	-3.4748	1.5254	1.28	-4.9663
-13.502	-9.6517	-10.638	-9.8239	-11.544	-9.007	-14.2	-4.6078	-4.435	-12.613	-11.704	-6.997	-19.147	-7.5859	-12.072	-5.5466	-4.4697	-13.107	-15.991	-11.396	-2.324	-4.3188	-9.9032	-8.7655	-4.4133	-12.566	-9.1191	-6.8641	-8.3033	-0.92565	-4.9683	-7.147	-9.0548	-7.4246	-4.3553	-10.825	-7.9737	-6.4712	-4.5521	-7.9835	-8.8755	-10.269	-7.5598	-13.1	-6.7918	-6.1985	-12.798	-9.1155	-17.254	-10.761
2.0806	-0.19948	2.4132	2.9964	-2.1842	0.921	3.0078	4.9554	1.701	1.7421	1.0189	-2.6875	-1.2598	2.3281	0.15326	2.0182	1.1544	1.6134	3.5049	1.4135	-10.181	-0.92587	4.758	-1.9953	-3.7239	0.66528	3.937	2.7318	-0.11486	7.5435	-5.7171	1.1061	2.5165	2.7025	0.61418	0.95286	3.7081	2.8034	-1.4364	-6.3081	0.75304	0.73917	-3.0408	0.3534	-0.068972	0.38502	7.7159	6.9374	2.689	0.59694
-8.8315	-3.5177	-11.296	5.4528	-1.106	-5.6825	4.2241	2.3855	-2.5493	-6.8026	-3.522	-2.4331	-7.1811	-7.0876	-2.543	-4.0295	-7.5891	-6.6325	-5.8565	-3.1396	-4.5596	-2.7004	-4.3941	-11.622	-6.6331	-1.7594	-8.4896	-7.1747	-4.7479	-4.9062	-7.0701	-8.3059	-6.3333	-0.23406	1.7506	-8.7898	-1.6294	-6.3896	-0.15566	-1.0971	2.0341	-1.9284	-5.4071	-0.19878	-4.5764	-5.0043	-1.7888	-1.8007	-1.2975	-3.5998
3.1103	13.165	-1.4061	2.9337	2.1318	4.1232	2.8101	2.0526	-0.21733	1.6194	-2.4162	1.3338	-0.020378	1.9164	-2.6634	-2.4918	5.2143	0.60398	4.6656	-3.5071	-5.8418	1.5231	0.24082	1.7966	-3.5963	-2.4523	-0.71249	-2.8381	1.2169	0.6912	-5.0347	-1.3664	4.9965	2.3086	1.4648	-3.3423	0.26133	2.5295	-0.11731	1.0607	0.21557	-2.6084	0.9874	-0.51442	-2.5943	-2.8078	-4.0866	4.04	3.0512	0.25087
-9.6334	-2.7453	-3.1494	-9.9834	-2.6725	-7.0498	-0.52707	-13.668	-4.3284	-10.319	-3.2209	-13.414	-3.3138	-14.104	-9.2701	-6.168	-10.355	-5.6299	-6.5426	-7.9182	-8.1656	-8.846	-6.5073	-5.278	-12.866	-9.5517	-10.021	-4.4784	-8.9019	-12.223	-10.008	-5.0937	-15.939	-9.2592	-1.3822	-5.3389	-12.812	-10.835	-5.3331	-14.406	-2.8134	-6.3746	-10.716	-11.022	-8.4975	2.2337	-6.1957	-8.6764	-6.2789	-15.499
11.003	7.2014	16.767	12.436	17.006	10.297	10.785	5.74	7.3199	10.877	11.811	10.589	7.6902	4.7648	9.0832	7.6622	6.7527	10.599	6.1161	9.952	11.764	8.9124	8.8443	10.66	6.8932	7.2405	3.2452	5.8928	6.7314	11.806	6.6125	9.5888	6.4376	10.026	10.372	7.7932	12.712	10.231	8.5974	9.1964	12.614	7.2473	3.3012	9.4229	9.6454	9.73	16.019	12.148	8.2195	2.46
-9.6927	-9.7011	-11.798	-9.3272	-7.5335	-6.7178	-13.335	-7.5413	-9.4425	-9.316	-6.213	-14.311	-5.1821	-3.4839	-9.6512	-4.0976	-12.715	-11.561	-6.4288	-9.4654	-3.6094	-9.5276	-8.7599	-12.608	-15.885	-9.7249	-6.8664	-10.783	-14.624	-6.8311	-4.3331	-12.655	-8.2975	-9.145	-7.2644	-7.6239	-6.4424	-12.283	-2.5889	-8.5976	-7.9366	-10.052	-12.176	-15.994	-9.6212	-8.8211	-8.9437	-3.7038	-13.63	-6.5962
-3.9488	-10.706	-9.0811	-7.6013	-16.897	-9.0515	-12.635	-11.986	-16.472	-19.119	-8.5945	-13.06	-11.69	-12.28	-11.95	-16.39	-6.1205	-16.302	-14.552	-11.66	-13.772	-14.168	-15.037	-8.7014	-9.537	-5.0993	-20.174	-7.7775	-8.8221	-10.434	-10.954	-13.039	-13.587	-16.053	-8.6696	-6.6581	-18.065	-15.498	-14.315	-13.182	-16.455	-8.122	-11.775	-8.9158	-21.12	-10.29	-7.1365	-13.747	-14.773	-13.562
0.28197	3.4957	0.048396	2.1674	-1.4149	-1.265	-4.3372	5.8448	6.8494	1.1146	0.35923	-4.3913	-5.6828	4.2602	-0.16259	0.6338	1.0068	3.2626	4.8209	0.42963	7.1465	-5.1989	1.326	-3.9976	1.5316	-7.0046	-0.94863	-0.19077	-4.0995	1.0271	-2.7591	5.3161	-1.7037	-2.328	2.2594	-0.20007	-3.1196	-0.14596	5.6588	-3.4147	0.51265	5.6547	-1.6327	-3.6811	-2.4535	-6.1979	-0.3176	2.8781	8.2693	2.8658
2.2243	-2.7269	-6.5633	-2.4097	9.1837	-5.1837	0.179	4.1168	3.7022	0.87549	5.043	-7.1426	-7.4254	-6.2728	1.179	-2.586	1.2115	-2.4144	-0.37709	-6.0769	-3.0296	-7.1133	-6.6765	-2.8161	0.22188	-2.0533	0.69862	-4.8426	-1.4936	-2.4622	-1.6668	1.6998	-3.4704	3.626	-4.1484	-7.8933	4.3867	-2.4387	-3.4801	-3.7244	-7.3968	-2.6949	2.055	-5.1079	-3.7058	-6.1787	3.5737	0.79235	-0.58632	-6.8022
-2.3645	1.0838	-1.7711	-1.5864	1.2966	0.091978	-1.1861	-3.2713	1.0187	-5.8209	-4.8698	2.3512	-5.2456	0.9112	1.3743	-4.4754	-0.86797	-1.8259	-0.72985	-3.6303	-2.1531	1.0694	3.7329	-1.0218	1.1775	-2.887	1.6542	-0.31298	1.09	-5.1793	3.3672	-0.9546	3.8564	-1.8382	-3.2047	-0.85967	-3.9565	-3.9949	4.2201	-1.8591	-6.4192	-4.232	-1.5013	-4.205	-2.3787	3.1304	-0.62295	3.403	-2.0806	-2.504
-3.2066	-5.0981	-4.2792	-5.4541	1.7606	-4.3767	-2.1791	-1.5203	1.1887	-4.1594	-15.799	-1.5103	-3.7632	-0.89587	-2.9919	0.64053	-0.38382	-1.8599	-7.7789	-5.6462	-1.3508	-3.4483	-0.68901	-5.8036	-4.8501	-4.8874	1.7904	1.8048	-0.049048	-7.9421	0.15213	-8.5424	-2.8307	-7.6738	-3.3184	-8.5326	-1.0356	-1.6511	-0.37072	-0.9755	3.5774	-0.71255	-6.8369	0.049942	-2.8636	-1.0589	-2.2613	-3.9807	-4.4488	-3.396
-3.3206	0.44054	0.15179	-2.3984	4.7153	1.3081	-3.2866	-0.87844	-3.4779	1.5549	-0.31967	2.3121	3.0338	4.0518	-6.4124	4.121	-0.1886	-2.4029	-8.5218	-0.25042	-2.2675	0.49996	-0.16276	1.8437	-2.1117	1.8947	-7.2735	-3.4859	-2.5001	-1.7408	0.25187	-1.4372	0.87351	-2.443	-3.8465	-11.756	1.5133	-1.9587	7.1419	2.7142	-2.2741	1.1084	-2.3043	-0.38873	-2.1183	-0.92834	-3.4143	0.56724	-2.5244	1.3565
-1.0802	2.6457	-0.85591	-6.5122	-6.246	1.5099	-5.918	-6.2569	-2.0196	-0.59726	0.33643	-1.2795	-5.0507	-0.44286	-3.3084	0.23085	-4.718	-6.88	-7.5274	-1.1154	-8.6204	-6.3087	-4.6363	-1.7093	-7.1105	-5.3297	-1.6838	-6.706	-1.9386	-4.531	-0.70373	-6.1826	-4.4328	-4.2122	-2.8859	-0.44951	-9.0499	-1.6779	-2.1432	-8.5464	-3.232	-1.2285	-7.1748	-4.3679	0.46715	-5.2958	-0.16326	-1.6276	-5.237	-2.8819
-5.9796	-9.3568	-7.7837	-7.1009	-11.276	-8.2425	-2.4625	-11.209	-7.4233	-4.0571	-6.6101	-2.1626	-2.6884	-9.4366	-9.2644	-11.533	-9.212	-5.8248	-15.295	-6.1635	-5.8927	-6.8035	-3.8782	-6.8394	-8.4524	-4.7876	-2.7688	-12.138	-8.403	-5.1049	-7.885	-7.7582	-5.1983	-4.3658	-5.2961	-8.207	-9.2259	-8.8717	-8.1139	-9.3104	-4.4961	-8.2144	-11.348	-3.7244	-10.163	-11.719	-13.494	-8.2927	-7.1011	-8.8193
8.9836	7.7269	14.798	10.467	6.3924	6.9512	11.044	13.159	3.5532	7.242	18.146	8.4256	7.1044	7.059	12.824	5.7021	11.021	7.4635	1.5618	11.683	7.5527	8.9145	9.8227	11.728	13.211	10.163	2.095	13.115	12.172	13.959	4.9574	11.317	9.4518	17.064	10.041	8.0323	6.3149	14.085	4.7593	4.7211	9.443	12.487	12.281	7.1021	15.298	7.3866	15.662	4.5901	14.288	12.61
-19.513	-16.806	-9.9627	-11.114	-11.823	-15.065	-11.801	-5.781	-14.63	-12.609	-9.4053	-15.127	-11.829	-11.827	-6.7474	-10.295	-9.6838	-18.595	-18.898	-20.598	-16.252	-18.911	-13.267	-17.365	-11.327	-17.053	-17.805	-14.391	-14.608	-18.916	-12.715	-12.614	-13.337	-8.2515	-13.516	-14.312	-16.354	-11.89	-8.9427	-13.237	-13.31	-4.0795	-14.143	-12.231	-11.907	-15.62	-10.134	-17.63	-7.3908	-17.731
-2.7602	1.6728	-8.1098	-7.6619	-6.9888	-8.1723	-14.29	-1.6986	1.1933	0.64932	-5.031	-5.7549	-5.6648	-1.6613	-3.7996	-5.86	-7.2749	0.93846	0.45001	-7.6044	-0.63413	-7.5713	-2.7953	-5.8122	-6.7849	-5.4715	-6.3852	-1.8488	-2.9505	-4.5755	-3.4603	-6.7873	-5.8651	-1.3314	-5.6074	-6.0606	-5.9641	-4.6467	-10.02	-3.022	-4.2212	-2.918	-7.2864	-0.098122	-0.36911	-2.386	-10.233	-4.2147	-6.6423	-7.4986
-4.295	-2.5534	0.59342	0.10878	-2.1079	-4.1531	-0.70355	-0.7995	3.0098	-1.1473	-3.7103	-3.6362	-0.94967	-5.1029	-4.5416	-6.7706	-0.60216	-2.4042	-3.9446	-1.2066	-4.3272	-2.582	-5.4077	-0.25321	-3.9304	3.8775	0.44631	2.9022	-2.3599	-6.1844	0.13795	-2.5347	-0.98213	-10.157	0.4749	-2.4675	-4.2859	-1.3859	-5.1562	-1.3682	-17.221	-3.4386	2.5131	-1.728	2.3695	-1.4146	0.30378	0.99757	-6.7282	0.56346
3.4745	4.7464	1.4841	2.3213	1.8489	6.8372	0.25389	2.1065	-2.3407	-1.7181	9.8974	1.0206	0.994	8.8005	2.5033	1.5918	-6.7599	6.0059	1.6828	3.5507	4.9385	5.3498	0.56745	2.7104	-0.33962	6.2005	4.4222	2.58	-0.044854	4.776	1.3061	1.0447	5.7196	-0.10903	1.0069	0.77491	11.48	3.4429	10.156	2.778	1.6122	1.2886	10.987	5.5686	1.2294	-0.16264	1.6355	4.7102	1.7691	2.3533
4.7485	15.302	-0.03237	-1.6175	0.27326	3.8912	0.3176	7.8083	1.7665	2.4885	2.3373	4.17	2.4462	1.3238	2.1617	9.054	7.5689	5.4968	1.219	7.7318	-0.97937	3.2772	8.7406	12.083	13.035	6.2129	-1.7618	7.5778	4.1537	6.7147	6.6441	7.5964	1.6949	-1.9489	-1.1434	5.14	-2.2397	11.662	6.7819	8.5368	10.432	3.2609	7.1026	7.1068	5.5295	4.4854	4.1816	2.4433	5.4739	4.4843
0.43362	1.0451	-1.8951	-2.4101	-6.0821	-3.6131	5.13	1.7632	1.9546	-1.5873	-3.2333	1.2774	-0.12571	-0.50888	3.0395	3.0967	-3.842	-0.97699	-8.2621	-0.42818	-4.2427	-3.1794	-4.7595	-3.7273	0.1629	-4.7748	2.6301	-8.1314	-6.1606	5.5272	-0.72075	-5.1693	1.4344	-1.587	-2.5209	-1.5902	-6.4965	-0.17898	-2.8999	2.8402	-0.33465	-5.4285	-7.6916	-3.1105	-4.467	3.414	-3.4688	-1.6792	-0.77499	-2.8428
-7.6722	-12.179	-9.9321	-10.873	-2.3114	-10.162	-10.447	-8.8533	-3.2431	-0.5844	-12.241	-4.9927	-13.978	-5.2863	-4.2445	-7.3598	-4.2736	-13.839	-1.9603	-7.6217	-4.1119	-3.4407	-14.643	-7.3565	-5.0863	-9.8241	-7.0782	-5.6966	-7.8237	-11.171	-3.7264	-9.3547	-4.0404	-12.657	-10.072	-9.8638	-1.855	-6.3499	-10.752	-0.55171	-8.0104	-7.0101	-10.172	-11.167	-4.9367	-1.5878	-4.9896	-2.2707	-4.3466	-5.9984
-1.1994	-6.6292	-6.2331	1.3422	-3.0896	-12.041	-4.2829	-6.7411	5.7628	-10.007	-1.4199	-3.9879	-9.3536	-2.5359	-0.78868	-5.3263	1.4274	-5.4207	3.035	-4.0582	-6.5268	-0.20743	0.21549	2.3814	-4.7499	-2.2418	-1.7996	-3.1987	-3.844	-6.3862	-2.7536	0.29814	-3.3332	-4.1956	-0.6764	1.8266	6.2328	-4.1677	-9.2039	3.2559	0.061217	1.2899	-1.5879	0.67826	0.94449	1.4472	-5.5981	0.15641	-4.3669	-4.9701
-4.4067	-1.0378	-6.8371	0.46819	-8.478	-5.8375	-6.4872	-7.6965	-3.0634	-5.7974	-5.8757	-0.96303	-11.351	-4.1686	-7.3135	-2.6831	-2.2867	1.8891	-9.1077	-5.1019	-10.557	-9.51	-2.4589	-5.7092	-5.4723	-3.2317	-5.0727	-2.3647	-6.8892	-0.75194	-3.1754	-4.8335	-3.8713	-2.6656	-6.558	0.026975	-6.4111	-5.0316	-4.9423	-6.5711	-0.33015	-5.9925	-13.999	-6.6991	-7.3539	-5.7665	-3.8872	-6.5254	-1.3812	-4.1303
0.44555	3.7191	5.5469	5.0653	-2.2298	3.2984	3.5796	2.7303	11.115	6.4291	3.5915	5.5484	9.7139	9.7843	4.4019	2.2499	6.5833	2.5758	0.11326	5.0582	4.5981	6.1822	4.6887	2.3034	0.20787	4.9856	4.4412	10.982	3.9934	2.9114	1.7048	-1.9008	1.3264	12.517	5.3213	-3.4555	4.0265	5.9987	6.1542	4.7974	5.3878	4.2742	1.693	8.7737	4.151	4.2693	7.0601	6.1902	6.0333	4.7265
-1.0608	-4.9615	-3.3142	-9.4082	-0.58647	-5.8094	-1.8182	-4.3999	-1.0133	-11.223	-0.20191	-4.9709	-3.6139	-1.055	-7.3043	-8.5686	-1.9364	-8.2144	-4.3089	-7.6657	-4.1622	-8.6493	-3.9791	-5.2633	-1.7366	-3.8251	-6.1592	-2.0957	-4.3756	-11.251	-3.5006	-7.8845	-8.1358	-0.98966	-8.5355	-2.0472	-9.1506	-8.0849	-9.9822	-10.422	-3.8184	-9.1524	-5.2924	-8.515	-1.8271	-2.2772	-2.0241	-3.1593	-5.1958	3.1549
-3.576	3.0245	-5.3793	-0.96235	-6.6842	-0.15043	6.2125	1.3538	-6.667	-10.091	-5.0189	-3.4644	-3.2886	-0.4379	-2.3574	-2.7631	-3.0856	-2.0866	3.7137	-1.5457	-5.3356	0.9339	0.55161	-1.4883	-5.0615	6.5306	-6.9577	-5.3534	-5.3901	-4.8534	-7.2804	-4.7389	-0.5834	-3.0191	0.80455	1.6091	-6.5788	-2.0659	-2.4426	-7.2337	-1.1072	-5.8735	-4.2749	-3.4594	-5.3854	-2.4534	-1.2019	0.25414	-4.4768	-2.4681
-0.34885	-10.292	-1.91	-3.9335	-1.4026	-7.4883	-3.2233	-8.9908	-6.8825	-3.9634	-6.203	-9.8969	-6.4184	-3.0612	-2.0168	-4.3128	-1.5512	-6.4064	-3.5184	-6.5624	-3.3354	-7.7143	-1.7812	-6.496	-0.79684	-4.1741	-1.0663	-5.7079	-12.199	0.54496	-2.3098	-3.8638	-3.5203	-7.853	-5.1319	-1.3474	-1.4115	-3.8921	-6.4519	0.028015	-2.3971	-0.30164	-6.8417	-0.67791	-2.9189	-2.1096	-10.987	-8.8999	-8.5834	-3.8409
-2.4513	-4.6733	-0.66756	-6.8861	-9.5454	-5.991	-3.6106	-9.275	-1.9297	-8.7113	-8.2498	1.307	0.37004	-5.054	-4.0747	2.5008	-9.215	-6.0409	-3.8642	-3.1508	-9.2209	-5.596	-7.1393	-4.0391	-2.5145	-2.551	-8.6753	-4.7605	-3.8516	-4.6708	-6.538	-9.3479	-4.7207	-9.8139	-1.4015	-4.6593	-5.3047	-2.6424	-5.4702	-8.9024	-6.0313	-5.447	-4.4645	-2.0411	-1.7098	-4.634	-12.2	-5.676	-3.2317	-4.136
12.004	9.0679	5.1852	12.321	5.3064	9.1633	12.897	8.2768	11.08	9.3006	7.6264	8.6679	11.36	12.696	13.56	10.11	6.6721	8.538	6.9354	7.7607	10.844	8.2623	13.314	11.395	6.6036	11.942	2.2558	6.3467	11.895	8.7809	12.345	10.745	10.848	14.908	15.43	8.5995	1.8046	10.756	4.3388	10.953	12.513	11.756	14.797	14.967	10.638	6.2039	11.05	-0.50409	-0.63777	5.8639
-7.784	-1.3635	-2.7122	-7.4738	-8.6446	-5.5467	-6.2327	-2.2206	-8.3788	-6.3701	-8.7928	-8.8541	-8.2499	-10.51	0.88676	-3.4044	-2.6275	-10.54	-5.5582	-4.2817	-4.8014	-9.4134	-8.2326	-4.7093	-8.3424	-10.89	-11.249	-6.6493	-7.4034	-6.0998	-8.4306	-11.769	-3.3558	-4.9196	-8.0754	-5.6615	-5.4501	-4.1839	-11.524	-7.6186	-1.0166	-1.2274	2.8631	-8.0184	-4.6565	-2.5288	-8.448	-10.177	-2.8104	-1.1597
-10.07	-13.499	-14.946	-7.9789	-19.017	-13.565	-7.3411	-11.767	-11.256	-12.508	-13.695	-13.395	-13.588	-8.9037	-11.155	-10.801	-15.178	-9.6998	-9.4679	-13.883	-11.198	-10.728	-9.921	-5.6857	-15.544	-7.4953	-8.342	-9.6257	-7.9976	-10.806	-10.646	-7.4861	-10.711	-4.6681	-16.423	-8.9409	-8.6678	-7.9099	-13.514	-8.8605	-10.282	-20.473	-4.045	-13.11	-7.6474	-11.458	-4.8143	-14.386	-16.164	-7.0646
-2.304	-4.3001	-6.8416	-3.73	-4.6931	1.3978	-3.2278	3.788	0.19002	-0.033372	-3.1061	-1.5146	-4.7905	-5.7331	7.9783	-5.7433	-1.7109	-4.6065	4.9825	-6.9562	-5.9504	-4.035	-7.7035	-8.5839	-1.3442	-8.6311	1.9355	-5.314	-1.0953	2.5566	-3.2426	-4.671	2.4594	1.1156	0.84856	0.19547	2.8119	3.9647	-4.843	-3.3777	-5.7715	2.0831	1.6196	-2.9891	3.4098	2.1416	1.251	3.4626	-0.77069	-5.7872
-22.802	-20.788	-25.588	-23.107	-24.921	-23.443	-23.589	-26.713	-24.802	-17.782	-21.221	-30.486	-26.079	-22.279	-15.056	-21.447	-25.957	-30.842	-19.536	-19.999	-22.85	-26.684	-26.365	-18.192	-16.43	-21.968	-26.39	-24.239	-25.439	-20.197	-17.027	-19.143	-22.784	-16.556	-24.893	-20.969	-21.777	-14.702	-22.726	-22.686	-17.906	-22.956	-26.393	-22.481	-29.522	-24.085	-17.908	-26.217	-18.385	-26.144
-7.3188	-5.9667	-5.5905	-2.5822	-6.6702	-3.9766	2.3	-7.2329	-1.7506	-7.8119	-4.977	-3.1187	1.7363	-3.6993	-7.0942	-1.7832	-2.7346	-2.4177	-3.8807	-8.4413	1.781	-12.498	-8.0054	-3.5446	-2.0311	-1.1512	-6.4303	-2.9865	-8.0369	-4.5337	-5.2906	-4.4772	-4.8086	-5.3917	-7.5503	-11.766	-1.4583	-3.0922	-2.664	-1.9882	-0.15424	-4.8548	-4.4408	-7.0327	5.2796	-4.4981	-1.231	-8.1033	-8.0435	-6.6213
3.0728	-0.25551	-1.2166	8.1417	7.83	-7.2081	2.9532	5.2627	0.45028	2.0379	-5.2419	1.869	6.9439	3.4027	0.23118	-2.2816	-1.2638	7.9497	4.4635	6.8286	4.2534	0.26879	-2.5962	-4.3732	-0.27337	4.8342	2.8742	4.0935	0.78741	-3.5744	-0.082527	6.1915	1.8263	4.489	3.9147	-0.35043	1.6903	2.9813	3.0914	-4.5744	-0.097942	8.5345	3.8319	1.6789	3.5916	-2.5302	4.1371	7.5051	2.4889	0.96389
3.0021	0.89643	-6.2503	-1.0107	3.4619	4.8759	-3.3258	-1.5878	-4.4845	5.4797	-7.2107	0.27018	-2.1026	-1.125	1.9693	3.5116	8.1223	3.1617	3.0222	4.964	-0.39371	-1.3468	0.82852	-3.4111	-5.1739	2.9671	1.0533	2.5412	-3.3181	-1.4548	2.283	0.21086	-3.1033	6.5021	7.083	8.7831	-1.0837	6.9365	4.2776	3.6712	4.265	2.665	1.8489	8.733	-2.9635	-0.79367	5.6061	-3.1593	-0.092479	5.3152
-23.077	-22.618	-19.685	-21.408	-23.654	-23.422	-18.165	-26.593	-26.717	-25.731	-17.7	-20.109	-16.102	-25.2	-26.101	-20.951	-17.218	-17.815	-16.717	-26.684	-19.032	-21.819	-16.293	-24.801	-16.623	-20.139	-25.795	-28.244	-17.073	-22.616	-19.062	-26.154	-23.22	-20.491	-14.884	-22.638	-14.85	-22.503	-17.383	-25.258	-15.861	-22.34	-23.622	-17.834	-25.742	-19.171	-22.44	-21.176	-25.176	-25.373
13.642	8.6326	6.9696	5.6375	14.459	3.9998	11.602	13.837	11.59	8.216	-0.64763	10.966	6.0458	10.366	7.7903	11.005	5.5485	9.8348	9.0854	7.1216	6.3203	10.853	5.9444	7.4022	2.942	6.906	7.8504	10.184	7.6324	12.472	10.726	0.21799	10.738	5.3667	7.3442	3.1592	8.056	9.3989	15.74	4.1601	10.772	8.2818	5.5052	5.2444	9.4718	6.9904	5.2865	5.0177	2.1858	8.5426
-0.46663	-7.9527	-2.3027	-2.642	-4.6357	0.7294	3.2013	1.6181	-6.5163	5.8403	0.80809	-2.2897	4.4645	2.5845	-0.8774	0.38927	1.2839	1.848	-1.3452	2.5351	5.1642	-0.63073	-4.7649	-0.8224	1.5189	0.62385	4.0133	1.1992	-1.732	-3.1251	3.4036	4.8413	1.6827	-4.6398	0.67608	-3.5897	-5.3476	1.097	-3.6128	-4.4551	-8.0734	-4.8835	-0.44802	-5.2613	2.3949	-0.3226	4.7496	1.1793	-2.5524	0.32098
-0.63219	1.6361	-1.0651	0.084588	-8.1992	-4.9061	3.5793	0.14175	2.6876	0.40865	1.2964	-3.6265	-2.503	1.3613	1.7143	-2.0249	-0.71567	1.5571	-0.25848	-1.5317	-0.34022	-4.6898	-3.8963	-3.806	2.5052	-1.8821	2.6494	-1.5442	-6.4791	-7.5109	-12.14	-2.2591	-3.5808	-3.6186	-3.7549	-5.5984	-3.4805	-4.1489	2.276	-4.1925	0.75141	-4.8045	-5.0221	-4.8677	-3.0187	-1.1484	-4.7601	0.45886	-2.3469	0.13264
-19.329	-12.093	-15.162	-7.5631	-14.615	-18.413	-15.916	-18.693	-15.761	-15.035	-12.457	-12.895	-11.87	-9.5359	-9.8569	-7.5607	-19.1	-16.243	-11.106	-24.671	-15.524	-13.524	-13.597	-15.94	-17.703	-10.757	-10.898	-16.112	-15.619	-22.113	-16.773	-14.553	-11.421	-15.095	-12.764	-20.484	-11.36	-21.657	-6.8619	-16.976	-19.573	-11.545	-15.747	-18.513	-14.077	-17.076	-18.627	-18.267	-14.978	-15.144
10.04	6.7648	9.8144	4.4224	16.337	10.553	6.1606	6.1466	4.9961	9.2206	8.6213	6.2405	4.9242	7.1199	6.1744	8.7376	1.9953	-3.0799	3.3865	5.2747	2.5818	1.3792	-1.9958	9.7225	2.389	6.3568	8.7532	1.6827	10.054	12.507	5.686	6.1057	-1.2142	3.8901	5.3805	4.1954	6.1031	15.159	8.0203	6.1624	2.5578	4.1739	7.9147	12.184	13.219	8.3297	13.295	2.8895	10.937	5.9045
-12.522	-11.557	-8.7976	-8.338	-15.94	-12.321	-7.1626	-8.6208	-9.0205	-1.7509	-9.5243	-10.058	-7.427	-9.9168	-2.4774	-10.688	-7.6715	-11.607	-11.624	-8.8613	-9.9721	-11.072	-12.665	-9.1375	-9.0628	-9.8181	-13.509	-9.5838	-12.287	-7.8245	-10.353	-14.996	-4.2961	-5.7984	-6.8927	-7.0126	-19.696	-9.775	-4.0925	-2.079	-12.027	-1.372	-12.477	-8.5227	-6.6078	-6.6889	-10.001	-4.7301	-13.582	-7.1869
-9.3635	-15.754	-15.851	-13.083	-10.712	-15.999	-11.582	-12.763	-16.328	-17.366	-13.51	-13.011	-18.656	-18.762	-11.681	-19.932	-15.135	-14.673	-14.976	-12.123	-15.078	-16.5	-12.108	-10.537	-18.352	-10.766	-10.27	-14.336	-13.053	-5.2954	-13.471	-12.253	-12.862	-14.79	-18.447	-14.658	-10.727	-14.745	-14.788	-16.89	-8.5838	-17.59	-15.073	-24.797	-13.645	-11.915	-19.92	-11.987	-17.01	-12.658
9.0215	2.1552	1.2607	3.731	5.0611	1.6168	-1.6685	1.6988	6.6244	4.2854	4.4201	2.3585	-0.73852	3.2843	6.4886	1.8606	6.3631	4.3598	0.68594	0.24446	8.4158	7.949	6.6829	5.9973	4.5012	5.0766	2.0306	5.7091	2.5431	11.355	7.9305	4.443	4.7726	10.821	3.914	4.3304	10.605	7.9094	4.8234	8.2719	4.5268	7.7305	7.7647	0.71846	3.0047	6.3755	3.2984	9.3984	11.87	7.8259
5.4571	5.0116	5.5821	-2.0106	1.925	2.6198	0.91772	12.646	-0.89933	6.9073	3.631	5.1159	1.7749	7.1816	1.5384	10.595	-0.85973	11.609	-4.2248	9.0938	2.1908	6.8706	9.2344	3.9467	1.5282	6.1124	1.9118	1.5519	0.26356	10.497	-2.8286	11.187	0.78589	1.4418	0.25549	5.4817	3.2459	4.4523	4.3023	1.0151	7.5013	4.0522	5.3756	6.9547	4.0371	5.8547	3.7091	2.4244	11.092	5.9756
0.39839	6.8644	-1.0682	-1.4594	-0.94104	-1.566	2.3549	0.50441	-4.463	0.97851	-6.8219	-0.044005	3.2088	-0.82144	0.053121	-0.819	-2.4691	-4.5782	-2.684	6.9352	-3.9734	-4.561	2.6397	2.8461	0.82299	3.5714	-4.8293	-1.9562	4.2108	8.8392	2.8956	4.6535	-3.8454	-2.9608	2.5082	3.3671	-3.5096	2.2714	-1.1794	-1.2032	-0.34173	-1.2173	8.6524	-1.761	-1.684	0.75588	-0.80086	1.0726	0.77195	3.0122
-6.4366	-7.5682	-6.67	-9.4358	-2.918	-11.033	-9.8654	-10.09	-4.6022	-10.136	-16.847	-6.9213	-10.387	-6.392	-11.724	-11.795	-13.667	-2.2181	-5.6689	-15.992	-8.1091	-13.764	-1.3194	-4.4811	-7	-2.8034	-5.4478	-4.3329	-11.447	-7.0548	-5.8221	-16.666	-10.387	-10.16	-10.501	-8.4627	-4.1135	-7.5983	-14.236	-6.879	-12.904	-4.9631	-5.4113	-11.036	-6.2556	-8.6045	-7.3314	-0.96876	-4.8878	-7.3789
-11.601	-3.3906	-16.792	-17.791	-14.151	-16.63	-15.516	-11.807	-12.075	-14.059	-14.163	-11.898	-12.034	-15.234	-18.779	-18.878	-20.655	-13.001	-19.326	-13.372	-10.819	-6.7043	-11.359	-7.5285	-12.501	-12.982	-15.694	-14.689	-10.401	-14.312	-8.0395	-14.319	-14.421	-16.116	-16.638	-18.319	-12.285	-9.748	-14.636	-9.9871	-17.939	-10.262	-15.176	-5.6687	-19.132	-14.192	-10.92	-19.184	-13.978	-16.405
-7.757	-8.7392	-4.008	-6.1449	-10.1	-9.2864	-5.6285	-8.0946	-7.3035	-9.5119	-8.2046	-9.963	-4.2744	-8.7702	-1.2696	-5.949	-7.1388	-5.8132	-11.043	-7.3992	-10.744	-6.0177	-8.4367	-5.8834	-7.4405	-12.475	-6.4895	-9.2257	-11.16	-9.4302	-7.6898	-7.4611	-7.8077	-9.7568	-6.1494	-11.23	-8.246	-5.993	-7.7361	-3.8984	-11.168	-3.6856	-6.8546	-14.133	-4.2848	-13.199	-6.6738	-10.847	-9.3056	-14.029
-12.721	-19.335	-16.005	-9.7196	-16.425	-23.358	-18.925	-20.356	-20.913	-11.853	-18.829	-19.687	-22.603	-21.871	-15.752	-10.706	-15.581	-8.3772	-9.0861	-14.303	-9.1504	-9.2628	-15.135	-14.043	-12.545	-12.334	-17.117	-20.315	-12.596	-15.288	-18.977	-21.021	-15.126	-13.431	-18.026	-15.979	-18.127	-14.461	-9.078	-8.8155	-8.9015	-10.575	-15.748	-14.188	-13.673	-7.923	-13.491	-16.488	-9.128	-15.418
-13.1	-7.7244	-14.802	-18.684	-9.6578	-11.054	-12.65	-12.065	-15.649	-16.586	-15.505	-13.205	-11.175	-13.988	-20.823	-15.079	-12.02	-7.1774	-6.8697	-13.337	-15.936	-16.316	-14.911	-17.206	-15.565	-18.854	-13.627	-17.318	-11.513	-10.571	-11.384	-22.433	-7.3731	-9.6102	-15.832	-17.009	-11.06	-10.357	-10.349	-15.561	-19.674	-17.317	-18.92	-16.464	-15.789	-9.464	-13.765	-9.4209	-11.06	-12.543
2.0478	-0.47285	-5.6558	-3.2623	-0.98633	6.2206	-2.1698	-4.3432	0.80481	5.3367	-9.6231	1.2809	-3.0708	-3.4227	-2.7117	1.902	-0.74317	1.2896	2.8667	0.086056	3.1023	-2.9697	2.5219	2.4352	-2.4244	-0.8259	-2.5768	-5.8038	-1.2965	-2.6838	-4.8201	1.5783	3.5864	-4.5047	-2.0711	0.18076	-1.376	-4.913	0.22849	2.5144	0.29933	1.9233	-1.6665	3.1191	-7.9392	0.45583	-5.9459	-3.2089	0.20219	-5.2994
-2.6317	-8.4633	-0.017069	-5.6653	-7.0528	-9.4314	5.7285	-2.6733	1.0741	3.1352	0.34498	-4.4445	-7.065	-2.3168	-1.5682	-7.0581	-2.0329	-2.8651	-6.0366	-9.1762	-4.6291	-7.977	1.3844	-4.1001	-1.3627	-3.7452	0.57725	-6.1806	-2.0128	-1.0499	1.4559	-2.8611	-3.6921	0.34253	-1.408	-11.867	-2.8081	-4.3841	-6.8995	-0.42736	-2.4048	-2.1935	2.3245	-3.8967	-5.5307	-6.0227	-10.29	-4.3086	-4.8947	-3.2456
-4.3231	-1.8817	-4.0617	-0.061668	2.3849	-3.5581	-2.6296	-1.8145	0.79851	-1.4783	-1.2824	-3.2223	-8.2639	2.7093	4.8241	2.5171	-12.231	-0.46433	-3.3036	0.87219	-4.31	-0.93977	-0.16692	-3.1483	2.2645	-2.4762	2.4087	2.5997	2.0341	-4.6028	-6.9933	-6.5724	-1.1716	-3.0202	1.8363	-2.1146	0.56666	-4.5452	-1.5639	-1.0254	-3.633	-1.643	2.2176	-4.4506	-3.2364	-2.1105	-6.021	-0.89783	-2.7877	-5.3319
-8.0383	-4.9176	-8.1305	-10.06	-4.871	-12.653	-12.706	-11.029	-9.3402	-9.1578	-13.137	-11.717	-11.819	-12.787	-15.361	-7.4378	-5.45	-7.6217	-9.2245	-2.8985	-7.4737	-7.7809	-6.2106	-6.5619	-15.95	-9.2661	-14.707	-10.694	-10.618	-13.049	-8.1591	-13.348	-6.6695	-11.06	-5.1132	-12.448	-12.116	-8.6265	-12.493	-9.2668	-8.9939	-11.021	-5.3759	-10.109	-5.3346	-9.8938	-10.836	-12.743	-9.9372	-7.3298
-15.542	-14.551	-7.6585	-9.9108	-9.1668	-16.985	-16.961	-15.066	-15.337	-10.161	-2.9269	-10.944	-14.757	-13.158	-13.966	-13.983	-17.309	-18.448	-11.327	-21.775	-11.862	-20.985	-16.052	-8.7491	-13.931	-19.195	-16.263	-9.1514	-9.5869	-10.001	-14.114	-12.014	-14.193	-20.052	-15.078	-10.263	-5.3873	-2.2386	-16.92	-11.161	-19.847	-8.9461	-11.562	-8.8997	-13.522	-15.914	-11.379	-16.328	-15.066	-17.605
-5.4081	-8.8019	-9.2532	-4.2363	-4.8134	-9.9437	-13.874	-7.7012	-10.167	-9.7306	-10.208	-13.769	-7.941	-18.635	-7.4663	-7.4007	-14.939	-13.096	-11.617	-12.53	-9.1114	-10.089	-14.497	-11.643	-5.442	-13.395	-12.183	-4.6706	-11.743	-9.0467	-10.183	-8.9818	-8.5133	-14.897	-9.9906	-10.055	-9.0232	-6.3755	-11.797	-7.3049	-8.3164	-13.532	-12.509	-5.8156	-7.5717	-11.657	-7.202	-8.1556	-12.056	-12.082
-11.256	-9.7408	-5.0561	-13.278	-0.82175	-7.2218	-3.8766	-15.441	-6.3136	-7.6917	-3.03	-4.9589	-13.069	-3.1779	-7.1649	-9.6027	-3.7912	-0.1344	-13.329	-10.898	-8.5973	-6.2846	-8.9073	-9.4998	-9.4605	-6.3429	-8.6368	-10.946	-9.9501	-6.5806	-9.1927	-6.6832	-9.2189	-9.0706	-6.5371	-10.675	-6.5281	-8.142	-0.0032833	-11.145	-10.708	-11.028	-5.6008	-8.9359	-5.6545	-4.8658	-7.0677	-8.0896	-11.048	-11.073
-2.6902	-2.7886	0.47145	-4.9253	-5.2884	0.19218	-11.352	-3.7932	-3.9038	-2.0376	-2.99	-2.2983	-5.0829	-2.8524	-5.682	-4.9605	-2.4919	-9.2101	-4.4854	0.67348	-5.7345	-5.2907	-9.9	-5.096	-7.1287	-1.3014	-6.0607	-7.3119	-3.8526	-1.0172	-4.9626	1.1638	-2.2824	-5.7929	-12.3	-8.0893	-6.4752	-7.515	-4.0095	-6.3955	-3.0103	-6.8758	-2.7037	-8.8269	1.5479	-1.1958	-1.9737	-2.296	-4.2159	-2.1105
5.26	16.715	7.0602	5.8328	13.775	11.754	7.8754	12.391	15.035	11.925	11.316	7.4856	10.052	1.1229	7.9613	5.2657	10.64	1.6085	5.3114	10.945	10.163	9.1856	14.221	8.0749	9.0831	10.243	6.9402	11.226	11.316	7.5001	15.248	9.3969	12.836	10.877	12.366	8.6198	14.981	8.0562	9.4884	9.8318	0.33466	15.549	10.16	13.185	9.6396	8.6839	17.543	12.996	14.859	6.6149
-5.9173	-2.4597	-7.4944	-7.1276	-5.6274	2.5121	-9.3126	-7.7746	-3.7671	2.4204	-6.4357	-0.15992	-4.8885	-4.5749	-0.97429	-3.6336	-2.8499	-7.1365	-7.9639	-9.3612	-4.3343	-9.6686	-5.2109	-2.8633	0.23723	-5.4054	-3.395	-2.7605	1.4647	-10.795	-1.8527	-1.5339	-4.9325	-10.605	-11.278	-0.21626	-6.4299	-3.7083	-6.3509	-2.2127	-1.8555	-3.0548	-1.6655	-6.4308	-2.6671	-3.8641	-2.1721	0.55421	-5.2833	-0.86602
-3.1325	-2.65	-1.4523	-2.2052	-4.823	0.94122	3.1442	-0.9003	0.32913	0.39625	5.1248	-6.1707	0.20293	-2.0236	-1.8896	-3.5836	-3.0647	-3.0051	-5.4181	-6.2587	2.7129	-3.276	4.4942	-1.2033	-2.6289	3.0573	-0.98436	-2.8932	-1.1891	-3.3796	0.41126	2.6723	0.33356	1.4039	0.41162	-1.6451	-0.65908	-1.4156	-1.5558	-0.69507	-6.2286	7.1936	-4.1161	-11.045	1.824	-4.8856	-5.4067	-2.0823	-8.0416	-1.0672
-16.81	-5.6114	-12.712	-11.151	-15.632	-5.8127	-10.607	-9.4932	-10.648	-11.054	-11.192	-7.1128	-12.118	-10.755	-13.422	-9.2165	-13.806	-7.613	-13.617	-11.784	-9.1238	-14.316	-12.747	-8.6088	-13.069	-14.422	-8.0905	-17.205	-10.888	-7.1073	-10.256	-4.3489	-2.5914	-14.532	-6.2606	-5.8606	-9.2084	-12.527	-6.3963	-14.818	-14.454	-14.729	-6.4318	-11.026	-8.3207	-9.5045	-11.529	-12.406	-13.289	-14.861
2.7573	-6.9442	-0.069655	2.7478	1.482	-5.2289	-7.9431	-8.0316	4.3323	-4.8474	0.26197	-3.354	-0.10685	-5.7201	-5.6256	2.6357	0.064616	-6.4066	-2.5845	-3.2317	-7.2542	-0.60542	-3.2679	-2.8899	3.6072	-0.31658	-0.40201	-9.7671	-2.592	0.74579	-6.3923	-0.76354	-2.0601	-6.5695	-4.9476	-5.3536	-2.4663	-1.7194	-9.5169	-2.6415	-6.676	-9.3038	8.8552	-6.4261	-3.1093	-1.8323	-1.3936	-4.1909	-1.5737	-3.8746
-3.962	-6.8069	-1.6371	-5.2701	-6.1628	-2.0727	-2.1192	-4.5774	-4.7169	-5.3771	0.16936	-6.0678	-0.81059	-14.07	-8.7379	-2.055	-13.19	-3.9224	-11.139	2.0293	-12.493	-3.3859	-1.3867	-5.3811	-2.1356	-6.0608	-2.6705	-2.3859	-3.321	1.8874	-6.9571	-8.5454	-9.0283	2.0731	-2.4912	-7.4986	-7.2357	-2.3912	-5.0437	-7.3299	-9.2474	-5.6902	-4.6729	-4.5761	-3.7888	-2.5605	-4.1225	-5.9456	-5.6965	-4.0031
-10.485	-9.9471	-6.7989	-13.067	-7.389	-17.456	-16.688	-3.6201	-14.558	-13.217	-12.389	-14.163	-9.5364	-19.764	-10.911	-12.327	-14.555	-10.68	-14.851	-10.237	-9.4429	-13.058	-8.441	-9.4296	-11.208	-10.466	-9.9722	-7.9446	-14.168	-4.0592	-15.182	-10.388	-11.123	-15.489	-15.598	-12.908	-7.2377	-4.3894	-7.6375	-12.028	-8.7012	-13.512	-15.434	-10.191	-8.5627	-11.272	-17.987	-8.7086	-15.147	-10.696
-9.9965	-14.143	-10.918	-19.431	-16.768	-11.039	-7.4349	-12.238	-17.291	-10.04	-7.8015	-13.596	-11.778	-16.051	-20.061	-18.096	-10.639	-8.4689	-8.6847	-13.998	-10.136	-16.554	-4.9447	-9.2079	-8.4223	-9.1753	-11.764	-10.152	-9.9287	-8.9952	-6.1545	-15.807	-19.904	-11.267	-4.9926	-11.544	-12.893	-8.7023	-13.725	-10.46	-7.5576	-13.762	-12.746	-17.194	-14.525	-13.629	-8.6339	-15.748	-20.863	-26.063
-15.469	-10.964	-12.867	-13.621	-17.821	-15.104	-16.676	-11.159	-9.793	-13.921	-12.428	-10.371	-16.366	-16.476	-14.751	-12.642	-11.179	-12.53	-17.449	-18.179	-25.039	-14.354	-13.72	-12.825	-15.404	-18.652	-14.527	-17.982	-11.045	-11.315	-10.067	-15.219	-13.813	-13.801	-9.8262	-15.764	-11.032	-15.267	-10.712	-11.714	-14.888	-10.738	-11.287	-10.888	-18.488	-14.253	-10.728	-9.4002	-14.366	-15.739
-9.3085	3.8746	3.1919	0.99631	-1.0143	-4.1741	10.126	9.4562	3.805	3.9972	4.9657	9.8752	2.8169	5.2295	-4.6983	8.1448	0.83833	-0.017024	-0.21576	3.4445	11.099	1.6097	1.6555	-0.1947	5.388	5.7356	4.75	-3.2367	8.9691	-0.27975	5.5914	1.9434	-0.28128	-3.7137	1.0455	8.992	5.4421	3.6361	-0.17409	2.6266	3.5179	3.8201	3.3464	1.6119	2.5008	0.37986	5.5789	1.2244	5.3664	-1.523
1.5503	7.7328	1.7464	-1.3827	-7.0254	2.6241	-0.70453	-3.6325	-1.4863	0.68092	2.2002	-0.69692	-2.3932	2.6283	-5.3587	3.205	2.9811	0.84949	0.66206	-2.3014	0.38138	1.0373	0.10224	-0.73865	1.7555	1.4304	1.1681	5.6616	4.0924	-4.3763	-0.01856	2.9549	-3.126	0.55184	-1.4323	-2.6789	-0.21468	2.3705	3.4573	2.9418	-2.6949	-3.7946	-3.4055	6.0755	0.76571	6.2112	3.1861	-1.8908	-2.097	3.8368
14.283	4.0657	4.3193	8.8601	6.3222	14.505	9.1227	6.0073	9.3133	8.2742	6.9456	9.6157	7.3197	14.865	5.0121	7.1066	12.405	7.0811	5.091	8.6532	10.372	13.081	1.8423	6.8076	5.1165	3.6384	10.53	6.3002	12.161	8.6979	3.591	7.2556	12.092	12.874	5.2132	16.661	2.9044	1.4638	9.1962	8.9797	12.34	15.567	3.6187	5.3354	8.7927	5.5164	10.792	10.493	7.553	4.3151
-3.6407	-2.9093	4.0227	3.9211	-2.1847	4.062	0.71425	9.6463	-0.122	0.20594	0.073064	-3.7894	-6.0496	-4.9556	2.4296	1.6784	0.51497	-3.13	2.9016	-1.7811	0.072351	0.88465	1.0205	1.7256	-1.2051	-1.9624	2.5984	0.80587	-3.992	-3.2329	1.1168	-2.6329	1.2748	-3.604	-1.7081	1.0482	-2.1234	-0.63729	4.9843	4.056	-3.0239	-7.9896	-0.35434	-0.66023	2.2656	2.9461	-1.0008	1.7083	3.8228	3.5619
-16.781	-10.555	-11.948	-18.315	-8.0862	-10.382	-14.027	-13.53	-7.174	-7.9659	-14.588	-15.766	-11.396	-9.0638	-13.976	-9.3108	-7.8651	-7.5861	-11.379	-15.684	-3.6182	-16.31	-13.063	-14.2	-17.499	-10.022	-5.8078	-11.744	-12.873	-13.799	-12.195	-13.813	-15.722	-8.9277	-13.236	-8.5557	-5.1797	-11.613	-16.154	-9.327	-10.214	-12.658	-17.745	-14.246	-4.6025	-12.378	-13.695	-13.421	-10.572	-9.8133
-1.7869	-6.5861	-5.4312	2.166	-11.423	2.0234	-2.626	-7.6674	-1.9646	-4.0266	4.0811	-3.0901	-1.8597	-4.4167	-8.0623	-6.0142	-3.5008	-2.111	-1.8863	-1.6031	-3.6406	5.1319	-7.5434	-2.1293	-0.87352	0.5238	-9.6098	-6.9378	-1.9994	-2.5539	-2.7405	2.9204	-4.5169	-0.38052	-1.5212	-4.5369	-2.1379	-4.5428	-9.963	-7.8341	-6.8852	-3.3828	-5.3885	-4.6712	0.75376	-4.0974	-4.6431	-4.9985	-3.6171	-3.0333
5.7558	12.289	12.96	11.947	4.4096	9.0775	4.3038	-1.8622	6.6471	6.3885	17.684	1.142	2.1881	6.2132	3.0959	5.0706	5.2631	8.3754	5.6179	0.29507	5.6177	5.2561	6.0363	7.763	8.0952	7.7033	3.9619	11.333	2.5913	7.8635	6.8094	0.3211	3.927	5.6476	10.802	6.3291	4.2325	-0.23633	6.3777	5.74	1.8819	3.4662	11.319	1.8778	3.1447	5.2141	2.4869	10.831	11.037	2.9126
-5.5985	1.1639	0.68764	-8.134	-7.0828	-6.4296	-0.074016	-3.1462	-6.2773	-1.2101	3.6426	-8.0446	1.1623	-2.8773	-3.4339	-9.1668	-6.4459	-7.4528	-5.8391	-1.7348	-5.2519	-3.5959	-9.8414	-1.4459	-10.597	-5.3455	-1.9598	-3.7046	-1.4716	-6.9932	-9.7261	-0.47849	-7.3948	6.3619	-0.67393	-0.12699	-10.965	-1.4242	2.1653	-2.8922	-5.2498	-3.2662	2.5667	-1.5481	-3.1168	-0.92407	-5.4049	-11.244	-6.7107	3.4608
-1.0012	-0.97283	2.7128	-2.4396	-0.95674	-2.9113	-3.014	1.8191	-1.0392	-1.7631	9.8663	6.6733	3.6453	4.9791	3.2218	-1.8212	-6.1498	-2.7453	1.345	-4.9982	0.52499	-4.9814	5.8731	-2.2766	2.037	-2.2545	2.5107	0.25641	0.73115	2.2205	-2.0377	-4.5216	-7.1615	3.3805	3.2184	2.3243	-3.0806	4.8802	-8.2628	0.51773	6.127	3.0244	-2.1386	-3.9161	-0.92893	1.487	1.0905	-4.8639	-2.6529	-4.6775
-6.4946	5.3833	-5.4667	-0.29298	-2.6274	-3.5503	-5.1454	-3.4066	-0.1678	-2.8957	-4.4796	-4.6279	-2.8829	-4.2606	-7.7654	-5.6233	0.64094	0.91028	-5.3699	0.65076	-7.0425	-2.6034	-0.87823	-3.724	-0.13704	-8.6658	-9.4557	-0.046048	-7.292	-3.3271	-0.44217	-4.7246	-6.5166	-3.7335	-10.832	-6.0213	-8.5356	-1.0204	-3.3468	-12.544	-5.1962	-6.139	1.0008	-7.1653	-5.0724	-0.63955	0.681	-12.52	-3.3926	-9.4611
0.035964	7.81	12.229	8.841	3.3283	2.729	1.0068	0.60219	0.50245	-1.966	6.7988	2.0541	0.49404	8.4256	7.8113	12.585	5.8281	2.249	9.5626	7.7093	2.1183	6.9177	8.9037	-4.2501	2.9826	8.4994	-0.94182	-0.10621	4.893	7.2976	2.8471	1.0293	1.3603	-3.2312	-2.7808	3.1625	2.526	-2.8278	1.339	3.2944	0.41626	0.026476	2.4607	5.7201	6.2165	1.0627	-1.6587	10.691	-2.762	4.9684
3.8602	3.7147	3.4431	4.0687	-1.1583	5.2633	7.2585	2.5239	4.3092	-1.5944	3.469	2.9095	1.9758	1.5859	7.1017	7.7682	9.0892	4.3806	1.2422	5.4302	-1.6328	5.7605	4.2373	-2.7083	-1.6834	6.2732	8.3782	5.3453	4.4366	2.0617	8.8533	-2.3939	4.2152	-0.33693	10.056	7.9879	2.8774	3.4803	-5.5535	-3.3201	4.2283	5.8697	8.7221	1.2022	7.1607	-0.82013	3.5225	-2.7811	-1.4526	2.8538
-3.7362	-1.459	1.8075	-2.4784	1.399	-4.4502	-2.2543	-0.82675	-6.6967	-0.033411	-11.735	-3.4305	-1.6556	-2.0168	4.3594	-5.8589	-5.2257	-3.548	-3.0982	-5.887	-2.0144	0.98841	-5.8674	-1.4577	1.2745	1.3755	-6.6464	-4.3514	-1.4985	2.8229	-0.27366	1.0932	-4.5502	-3.4536	-4.574	2.4128	-0.18697	1.138	-3.538	1.3427	-0.20461	-0.10157	4.5496	-4.018	2.6275	3.3171	-5.2614	-6.2724	0.58703	-11.17
-12.183	-15.533	-12.243	-13.417	-12.053	-11.453	-11.944	-9.6707	-9.4368	-2.6421	-12.133	-10.976	-14.739	-10.896	-0.67237	-9.2094	-9.1753	-11.883	-8.8091	-15.119	-12.69	-7.0434	-12.439	-11.661	-17.116	-16.367	-7.768	-10.984	-5.7518	-10.046	-11.763	-10.116	-11.152	-13.945	-11.209	-11.236	-9.2334	-6.5551	-11.938	-6.4696	-18.298	-14.621	-15.861	-14.848	-14.831	-10.217	-8.143	-11.236	-5.9837	-8.3107
-1.8076	-4.239	0.37102	-4.5685	3.8712	-4.6407	-4.1889	-6.0135	-10.298	-7.5606	-2.3275	-5.4973	-4.7466	-0.52516	-10.319	-10.622	-9.0339	0.63225	-11.287	-2.9972	-1.7879	-0.61094	-3.1954	-3.7431	-4.1728	-4.7113	-11.896	-1.8839	-2.7456	-5.2119	-3.408	-10.15	-2.7558	-5.858	-0.2045	-5.7187	-8.2977	3.8471	-6.5015	-4.1121	0.017398	-1.5409	-2.3073	-1.3526	-1.2206	-5.1324	2.1002	-3.2614	-8.4379	-3.6582
-1.2055	-8.3827	-8.644	-7.3218	-4.8473	-9.1622	-7.0248	-1.0506	-8.6044	-2.9916	-7.3189	-7.7239	-7.8168	-5.6658	-5.3981	-2.6277	-10.127	-6.7067	-12.825	-3.9431	-0.13405	-1.936	-0.93247	-0.73844	-8.8592	-6.5717	-8.4094	-5.0775	-4.9518	3.065	-2.7638	-1.6095	-10.258	-4.9458	-10.832	-4.3357	-6.9397	-3.0491	-2.6081	0.46952	-5.1079	-6.7091	-5.4869	-4.8209	-4.2345	-4.8078	-9.0397	-2.4281	-11.392	-6.6592
-18.647	-21.075	-18.165	-24.939	-26.171	-27.51	-21.475	-20.371	-27.874	-23.924	-22.952	-21.391	-26.191	-21.077	-22.667	-18.835	-19.782	-24.526	-19.441	-18.842	-24.364	-24.03	-19.888	-20.084	-22.564	-17.085	-23.319	-18.457	-16.907	-16.44	-20.145	-20.354	-24.692	-25.487	-25.486	-18.677	-27.682	-23.495	-21.036	-18.436	-15.313	-21.961	-24.507	-21.95	-21.276	-21.621	-24.34	-25.799	-21.146	-19.242
9.0086	4.8144	6.5335	3.3673	3.712	0.43536	5.9863	2.9627	4.4107	2.8432	-0.12468	0.28297	6.2241	15.174	7.2807	-2.1563	-0.64005	5.7583	4.339	12.105	0.42144	5.4686	2.3512	10.556	9.1242	2.4139	4.4579	4.6557	-1.2997	1.0059	1.6847	4.5048	2.2738	5.3958	10.655	3.1088	9.9007	6.0424	5.149	1.574	4.5944	7.1545	-2.112	0.60139	6.741	8.9782	3.847	4.9765	6.3547	3.3084
-4.1762	-2.9545	-1.4579	1.0656	3.2865	1.7193	1.385	0.44162	3.0621	4.8535	-6.311	3.3341	-2.9438	5.4436	-1.6672	10.557	-2.3798	-2.4307	0.99428	-0.79135	0.83845	4.1477	2.3105	3.7257	-4.8312	-1.5678	-0.76476	-2.3811	0.52409	-4.0457	-7.0182	3.9796	3.0571	5.8918	-3.2075	-0.76402	-2.3563	8.5795	1.8244	1.672	0.14309	-3.2687	-5.2253	-3.6726	2.7766	-3.3257	2.2182	1.3682	3.5927	-0.93307
-6.181	-7.2226	-7.5043	-5.3838	-2.8396	-8.0771	-2.3753	-3.7904	-10.576	-10.954	-8.208	-15.869	-20.092	-2.9472	-6.8084	-7.9928	-10.584	-4.5237	-10.663	-11.457	-2.4998	-8.7605	-10.155	-11.019	-5.8084	-7.9897	-2.7195	-4.2652	-5.1712	-1.9473	-13.228	-12.514	-8.1566	-6.549	-10.935	-12.59	-6.785	-5.0571	-7.3939	-11.054	-3.8701	-11.034	-1.7397	-5.3296	-14.568	-8.6238	-3.2516	-11.634	-6.3685	-11.822
5.7932	4.8645	-1.2298	7.4492	4.1209	0.9012	2.7208	4.0434	3.4286	6.2474	5.511	6.3113	7.4366	1.6485	3.9299	7.1018	6.1427	6.316	8.6321	5.8993	-1.1043	12.49	2.8658	6.6541	6.7593	-2.0806	5.0904	5.4667	4.8915	5.8786	4.6975	4.8892	8.1102	6.1798	2.6823	11.307	3.8863	-2.6828	1.7797	5.3581	6.6648	0.9343	-1.6589	0.48743	8.5455	13.066	7.9967	3.7051	8.9821	4.2573
-11.709	-0.40619	-9.4988	-2.0833	-10.432	-6.4373	-1.6988	-6.4276	-3.508	-3.3445	-6.1616	-9.9175	-7.3351	-10.85	-2.8174	-6.0148	-4.4061	-6.2273	2.6491	-8.595	-2.6227	-1.5514	-3.8026	-5.2483	-2.1404	-8.2753	-1.9517	-4.0321	0.12856	0.74812	-5.8807	-5.1558	-5.6928	-2.7341	2.8399	3.6862	-8.1195	0.87665	-9.0631	1.0759	-6.4543	-7.5246	-13.101	-4.9539	-7.1788	-5.3707	-2.0431	-9.1176	-7.0233	-4.0486
11.839	7.4615	9.5096	8.4029	10.472	6.066	10.773	7.7268	7.1538	14.8	10.34	12.397	9.6081	13.395	14.62	11.347	6.0365	8.4485	7.4682	11.642	2.4869	9.8267	8.4614	7.5004	12.657	4.9656	4.5848	9.9887	13.412	16.041	10.26	8.3144	10.421	5.8015	12.696	1.6825	2.929	7.4322	8.6708	3.7461	-0.27529	12.085	6.3639	4.0572	11.838	10.266	9.4112	9.7647	10.221	8.8768
9.5184	-1.4036	5.0563	6.1733	7.6578	3.8825	-8.9089	4.9238	2.2585	0.75817	4.6138	-1.4353	5.8692	0.1925	4.2751	3.4133	13.537	4.4107	-1.2794	1.6133	5.9626	6.0237	5.1575	-1.0756	2.3895	2.5753	1.1434	-6.3735	0.14653	-2.9294	-4.0632	0.40126	-3.6495	-0.74298	-0.7848	3.639	5.6973	-1.1357	-2.6191	4.272	0.91416	-2.7329	-5.5903	-0.15763	3.6008	3.1576	1.111	4.7272	-2.755	2.8726
-8.9049	-14.71	-20.206	-15.699	-16.66	-16.028	-17.212	-17.721	-8.1728	-10.797	-15.518	-14.726	-11.049	-16.363	-3.5981	-9.5076	-11.582	-14.9	-12.193	-11.83	-17.478	-14.859	-14.208	-16.016	-7.9079	-8.9538	-7.4827	-16.368	-13.731	-12.491	-11.419	-17.003	-11.753	-16.329	-12.512	-10.387	-13.968	-14.141	-15.175	-9.3591	-13.402	-16.222	-18.907	-16.947	-21.382	-12.916	-11.233	-22.255	-13.399	-16.126
11.246	8.043	10.895	3.4304	12.016	12.802	6.0219	3.6214	15.53	9.4638	12.687	4.0605	3.8349	10.625	4.8626	8.5307	6.8678	9.3517	7.0817	12.981	14.304	5.5249	7.38	13.255	8.7907	11.973	14.518	5.187	9.4972	7.3914	4.8496	7.9264	12.404	11.078	11.503	13.544	15.49	10.299	5.6957	14.126	14.238	10.804	8.2581	3.8903	8.9941	10.67	7.8481	4.2108	8.8357	12.733
-4.7547	-4.165	-2.9084	-0.022863	-0.27191	-4.6418	-2.6139	3.9092	1.7053	-5.6513	1.7916	-6.7556	-1.8909	4.1293	-2.292	2.9725	2.4494	0.084461	-2.1465	-4.9366	0.20224	-4.278	-3.398	4.14	0.95886	1.4318	-3.7089	-1.0074	-6.5565	-2.425	-3.5461	0.58269	-2.131	0.96069	-8.4146	-8.3175	-6.9928	-10.387	-4.0128	-4.6895	-0.51109	-0.72636	-8.3639	-5.1178	-2.0964	-1.7555	-6.6367	6.6501	-0.1572	-0.95343
2.9864	5.8538	-3.9259	0.65906	-4.5112	-2.5018	-2.4015	-3.2031	-1.5103	1.5082	-3.9399	-0.3025	1.3456	0.067548	-5.1007	3.804	2.1307	-0.63932	-2.3334	-6.6801	-6.3572	6.0251	-3.5569	5.8188	-2.1742	-5.1673	6.8184	4.5678	5.8556	-0.82912	-5.228	2.5033	3.6521	0.014571	1.6669	0.21727	-1.4163	-2.8172	1.719	-5.1092	3.5158	-1.5764	3.7219	1.9799	5.2083	-3.382	-2.4709	-4.5166	3.6487	3.5786
-1.0427	5.9903	-4.751	-8.4498	-7.4703	2.8109	-2.0324	-0.75818	3.4159	-0.051109	2.4875	-9.6424	-2.8773	-4.2736	-3.3317	2.7022	-7.6309	-5.3598	6.3215	4.0597	-2.4832	-4.0609	2.7067	-0.24462	-1.3832	-1.6117	3.3343	-0.37689	-8.1227	-4.822	-2.1236	-4.7431	-2.4135	-0.56642	-5.2354	-3.7489	-0.48653	1.7694	0.51934	-5.2399	-6.3989	1.8893	-4.1539	-0.35629	6.6415	-2.5223	-0.22548	-9.098	-0.14644	-4.1918
-0.98703	-0.37861	0.89552	-0.64804	-2.8311	-1.486	-8.1755	-2.1381	0.16967	-1.1252	-8.6989	-1.1237	-4.8844	0.14753	-11.457	-3.4087	-4.8653	3.8512	-6.3749	-2.6902	-7.1071	0.17191	-6.627	-2.9604	-3.3767	-1.2696	0.0017642	4.6119	2.2661	0.080427	0.31862	-0.5373	-5.0889	-2.4923	-4.4701	0.99166	-4.405	1.0596	-7.0892	-5.5238	3.0091	-3.0297	0.29525	1.4874	-3.425	2.0751	-4.7545	-1.9209	-0.29214	-0.42506
-5.1524	-5.9185	-2.3208	-11.483	-0.64206	-11.167	-4.0342	-2.0434	-13.503	-2.791	1.7726	-7.4898	-0.6937	-2.7866	-7.3026	-3.805	-5.2257	-4.3638	-5.217	0.6074	-9.1828	-10.275	-8.289	-4.4718	-0.9997	-7.5675	-13.359	-7.168	-9.0309	-0.77412	-5.6044	-6.6377	-4.1214	2.1356	-8.8619	-5.5605	-3.9833	-2.3882	-10.899	-2.4452	-7.6662	-2.146	-3.6615	-3.1225	-8.7825	-1.8314	-5.8454	-6.8085	-7.1419	-2.9267
-6.561	-2.2423	-3.1181	5.6211	-3.5608	0.19157	-0.16768	-3.5022	-0.51465	-2.3386	-9.3373	-7.228	0.97401	-4.0056	-7.4212	2.3358	-7.2496	-1.1416	-7.357	-7.7256	1.2828	-4.2141	-7.4059	-3.161	0.87177	-7.6345	-6.1183	-4.0253	-3.6086	-7.8117	-2.7729	-7.4178	2.5857	-8.2239	-6.6139	-3.0518	-0.57125	-5.9851	-6.6203	-0.23165	-0.46399	-7.377	-1.0475	-6.3864	-7.4492	-4.6422	-12.222	-9.5174	-7.1266	-2.8902
-12.932	-16.191	-12.082	-11.78	-9.3702	-11.597	-11.355	-6.5938	-13.731	-10.495	-8.144	-10.285	-10.833	-13.815	-9.2751	-15.416	-15.539	-8.4522	-6.7013	-7.2479	-10.929	-14.388	-3.9556	-14.007	-9.4921	-13.886	-7.9044	-7.1058	-9.9607	-4.583	-16.505	-8.377	-4.7628	-7.8225	-9.6586	-6.9747	-6.087	-4.0649	-11.992	-9.4055	-10.4	-6.1651	-2.0129	-15.328	-12.22	-11.716	-5.8373	-4.9522	-12.814	-5.833
-2.3224	3.3032	-4.3759	-3.2426	-0.042633	4.1803	-0.39049	0.26917	4.1318	-1.9967	0.61463	-1.6816	1.3588	-0.31798	0.4926	4.0999	-1.5467	0.4784	-3.5495	5.7614	-0.9082	1.4348	1.3601	1.2938	-4.1063	4.9163	-2.6694	0.4272	0.38609	-0.49691	9.3616	0.31161	-0.55916	-0.36299	4.0376	6.7265	-1.7986	-0.20276	4.9437	0.87298	4.6513	-8.56	-0.4857	6.0982	-1.1705	-1.134	-4.1614	-0.25698	-2.2693	4.5982
8.3577	4.5736	5.2702	7.7568	10.088	0.67011	6.1832	12.419	1.1009	7.3961	3.7161	1.5177	7.9879	3.8545	9.3789	3.6629	4.1629	9.2897	9.2063	7.081	2.4168	6.2261	-3.5468	11.112	4.1715	10.092	8.29	3.172	0.93221	3.3274	7.7318	6.7772	3.7705	9.3506	8.0425	4.9404	3.3377	4.6158	6.3235	9.0318	5.2349	12.994	-2.2919	2.6875	6.3011	3.3708	8.1734	6.1671	1.6059	5.5016
-6.5446	-6.5572	-13.005	-10.168	-9.3933	-11.681	-7.6447	-11.665	-8.2958	-6.0425	-12.391	-6.899	2.7264	-3.9555	-10.792	-11.371	-6.364	-9.1339	-7.4451	-13.414	-12.252	-6.1022	-14.55	-5.4401	-5.0527	-6.1871	-5.7138	2.8313	-11.044	-4.9534	-8.8875	-9.602	-3.7996	-6.8417	-10.477	-7.3814	-8.975	-7.9923	-0.7743	-9.4833	-6.672	-5.6932	-14.488	-8.2862	-6.7308	-15.684	-10.091	-11.25	-2.5777	-9.5739
-6.4536	-12.79	-10.032	-5.4071	-16.077	-8.2113	-14.554	-11.929	-7.9267	-14.561	-15.595	-17.578	-16.88	-16.361	-12.089	-10.502	-19.704	-14.581	-17.142	-9.3683	-13.723	-5.7549	-22.139	-8.2822	-13.602	-14.749	-17.93	-18.911	-9.3486	-14.218	-12.966	-10.953	-14.614	-12.527	-10.438	-14.565	-13.731	-13.135	-16.493	-11.966	-10.377	-9.6517	-12.272	-7.9238	-15.14	-18.53	-16.584	-11.503	-16.909	-19.946
-11.877	-15.681	-17.775	-17.194	-16.096	-12.645	-14.023	-20.592	-10.174	-20.766	-16.388	-9.5977	-11.872	-13.805	-14.149	-15.326	-13.439	-15.861	-10.31	-13.5	-7.1659	-10.928	-14.819	-9.7339	-10.925	-10.391	-8.1995	-9.9379	-22.179	-15.849	-14.986	-14.267	-10.215	-18.006	-9.1903	-5.2244	-15.969	-8.6917	-10.33	-17.513	-13.779	-10.316	-12.946	-13.598	-13.695	-15.811	-10.255	-16.826	-17.262	-14.169
-16.483	-21.167	-16.526	-18.312	-14.51	-5.5553	-17.298	-15.166	-16.472	-15.888	-17.212	-7.125	-14.595	-12.714	-13.153	-13.219	-18.232	-15.015	-13.655	-15.369	-13.377	-17.583	-17.448	-17.846	-13.393	-16.875	-13.223	-14.157	-17.857	-7.4365	-8.7774	-15.03	-17.98	-8.9767	-13.078	-4.3089	-15.506	-15.984	-14.711	-11.72	-8.7804	-13.435	-20.736	-15.123	-17.969	-14.783	-13.337	-12.052	-14.71	-15.647
-15.041	-17.64	-12.784	-17.041	-14.007	-13.948	-11.748	-12.328	-12.54	-7.1543	-12.997	-19.974	-13.639	-8.1352	-16.817	-15.554	-19.96	-24.211	-9.7326	-14.787	-18.534	-15.23	-17.888	-11.967	-13.354	-14.804	-13.88	-11.042	-10.904	-14.242	-13.994	-16.409	-11.514	-12.575	-11.041	-16.142	-16.644	-17.279	-9.2989	-12.382	-13.698	-15.954	-16.485	-15.07	-9.9422	-16.276	-12.04	-14.026	-19.581	-11.413
-5.6207	-4.3289	-11.61	-2.3589	4.0624	0.36275	-3.0068	-1.2879	0.92681	-3.8615	-4.4532	-4.4807	-5.3654	-5.8678	-4.5776	-3.5554	0.047146	-1.7457	-4.9885	4.13	-6.592	-12.779	-1.2658	-7.6549	-7.8934	-1.8674	-3.1333	4.0958	-4.1827	-8.4056	6.8278	-5.5979	-6.3035	3.417	-3.8776	-1.9892	-1.9529	-3.0337	-1.6462	0.5508	-3.2894	-2.152	-4.6401	-7.054	0.98676	3.6445	-0.37833	1.3133	-5.7992	-3.5535
5.3602	5.7683	1.543	3.3386	2.8171	8.4874	2.5062	10.334	2.3122	10.554	6.134	7.5367	5.6292	7.8825	-0.89556	3.305	3.236	5.0847	-1.5601	2.9802	5.181	3.8993	2.2237	7.3973	-2.1716	5.8423	6.5032	-1.6694	3.4	-2.6216	0.26702	-1.6605	2.9723	6.99	5.4992	6.0033	5.518	-0.86567	5.8612	9.1527	7.8496	2.5072	6.8394	4.5113	6.8694	6.5804	5.7967	9.0404	-3.0629	3.6117
5.4507	7.2331	1.2586	0.38254	2.7454	2.7365	9.3026	-1.1155	3.3278	6.1963	-4.1917	10.943	6.0625	10.156	8.6719	11.186	5.9741	4.8213	12.397	7.8207	7.151	2.2166	-2.2837	2.3681	9.3875	2.9803	10.015	2.9638	3.7488	5.7988	8.4146	10.687	6.4287	-0.057224	1.8285	10.748	9.2703	7.0217	5.9808	8.8572	5.1236	5.7505	7.4619	8.1429	4.849	0.62019	6.5783	5.9213	5.9888	3.2014
-24.159	-21.795	-19.135	-23.716	-20.938	-20.931	-15.547	-11.191	-23.865	-22.831	-17.336	-24.931	-23.891	-20.724	-29.146	-22.465	-26.49	-18.604	-20.563	-16.898	-12.298	-21.65	-21.717	-17.655	-12.344	-18.995	-21.033	-25.673	-20.827	-15.331	-21.414	-17.894	-20.763	-15.154	-22.047	-17.972	-24.294	-23.9	-26.298	-18.362	-18.613	-19.403	-20.1	-17.982	-23.271	-20.569	-17.897	-22.798	-21.808	-23.46
-8.9429	-13.83	-6.5855	-1.1686	-10.833	-4.0307	-8.6144	-14.597	-12.849	-10.113	-7.1563	-11.897	-6.8683	-6.415	-7.6237	-15.782	-12.594	-12.857	-12.326	-9.0425	-11.631	-9.315	-9.3059	-1.9677	-10.706	-9.7269	-10.965	-6.4867	-9.7853	-6.6461	-10.767	-9.231	-12.334	-13.366	-8.8432	-8.7033	-3.6856	-12.279	-10.083	-9.2595	-12.272	-9.9712	-8.7703	-9.0421	-5.2863	-6.7588	-12.877	-11.43	-11.127	-10.41
-13.402	-17.065	-19.962	-15.85	-14.651	-6.7785	-18.495	-11.342	-14.912	-12.117	-11.214	-9.1993	-18.53	-16.967	-8.024	-23.552	-11.294	-12.281	-16.677	-15.341	-11.485	-11.684	-15.168	-19.974	-13.421	-16.477	-10.881	-15.955	-15.996	-13.102	-9.2255	-8.8028	-7.6548	-16.866	-10.455	-9.3311	-7.2175	-15.949	-7.2918	-21.729	-8.5284	-3.8999	-18.478	-8.3789	-21.012	-21.362	-15.348	-12.521	-19.096	-18.444
-11.609	-18.576	-18.941	-14.612	-7.8798	-14.173	-15.158	-15.109	-16.815	-10.821	-14.562	-11.639	-19.248	-9.0831	-20.177	-13.268	-20.235	-18.466	-18.484	-16.809	-14.689	-14.298	-7.634	-15.165	-17.655	-20.859	-15.698	-17.387	-12.822	-19.253	-14.459	-8.4909	-6.744	-13.593	-14.231	-10.007	-14.232	-15.746	-7.8978	-10.989	-16.562	-11.2	-15.332	-12.323	-12.939	-7.0963	-10.655	-12.91	-14.445	-11.33
2.8159	4.592	4.606	3.2542	-1.7998	1.0721	7.5793	5.3364	-1.1039	-0.075703	-0.6277	-1.3544	0.49281	-2.9956	-0.030512	-6.2685	-7.1542	2.2929	-1.6047	-1.0628	-6.9539	2.1332	-4.28	2.3671	2.9918	1.9004	-1.0241	0.15812	0.23048	-8.6463	-4.1138	1.6704	3.0885	0.30315	9.0171	-1.8697	1.3413	3.0825	-0.12805	3.6705	-0.78326	6.9617	2.3136	1.8121	-1.0192	-0.064372	1.0797	-2.3628	-5.2743	0.55245
-10.858	-12.031	-13.986	-2.2202	-7.3891	-14.062	-7.4243	-11.742	-7.4238	-14.615	-21.228	-12.822	-10.987	-17.275	-14.737	-18.713	-12.947	-5.2795	-11.878	-11.74	-6.3094	-16.588	-9.7799	-14.008	-7.1241	-11.144	-13.231	-11.441	-9.784	-9.2115	-13.799	-16.405	-7.3313	-9.8799	-17.031	-14.478	-15.751	-5.4411	-10.678	-6.7837	-11.271	-10.138	-3.4228	-13.083	-10.691	-13.784	-4.75	-11.321	-8.6248	-7.8268
-2.3862	6.7334	3.7792	1.821	-4.548	-0.23012	2.2301	-1.485	1.3629	-1.4795	6.2659	-6.6071	1.9118	-1.1944	0.59198	2.9792	4.4831	7.7906	4.0654	0.18955	0.95038	-0.59485	3.5703	2.4563	2.677	-9.3748	0.18172	0.78821	1.4009	11.055	8.0096	3.0087	-4.8079	4.361	-3.798	-0.15194	2.9851	-8.2247	2.5696	6.2503	-1.0794	0.13826	1.3492	4.7556	2.6921	-2.4191	4.1494	0.68162	-0.92205	1.1318
-3.2694	-4.047	-1.4959	-4.2001	-5.357	-6.2281	-0.712	-5.7874	-1.0481	-4.9218	-0.97427	-3.1399	-4.1457	-0.44499	-5.1212	-1.5374	-7.007	-6.9022	-7.2449	-4.1577	-3.8498	-3.3942	-1.9198	-5.1889	-5.308	-3.4178	0.51216	-6.4593	-4.9438	0.28226	-7.5427	-1.2433	-4.9682	-5.4494	-7.9335	-6.2137	-2.9649	-3.216	0.15266	-4.3916	-3.6901	-2.8338	-3.8271	-6.2084	-3.6741	0.49875	-9.7914	-3.8213	-4.6402	-7.2939
13.276	9.4013	6.0328	8.7418	4.5214	9.1332	6.039	4.7104	2.6894	5.4192	12.432	7.9744	4.4081	8.149	7.8227	8.0272	5.1237	0.97812	9.6712	3.551	5.9249	6.8471	5.7724	3.2244	10.786	6.9379	6.0758	3.2305	2.0891	1.3898	3.9476	8.9406	10.829	2.6047	6.1819	6.5905	6.3017	3.9697	5.8665	4.9048	8.085	9.8876	8.8764	7.2026	3.5081	2.3527	12.826	6.4699	4.1889	6.9826
2.1002	1.6215	-3.0519	-4.0172	-7.4524	0.3311	0.0039849	-11.296	-7.6081	-1.5835	-5.1131	-3.0255	-6.8916	-10.494	-0.2686	-7.5518	-11.474	-5.4888	-2.9185	-0.41847	-8.1832	-7.6986	-1.1311	-1.2634	1.2664	-6.7881	-5.1151	-1.8215	-7.162	-8.5499	-5.8383	-9.4935	-1.7345	-4.4278	-4.7031	-7.605	-5.9466	-5.1433	-0.46554	-6.9557	-9.2058	-5.8421	-5.3977	-5.0222	-5.6319	2.3572	-6.4311	2.4725	-8.257	-2.408
-9.6335	-14.059	-8.079	-6.9806	-9.5956	-12.527	-10.487	-18.409	-8.2192	-9.5534	-15.445	-17.829	-7.8669	-10.604	-9.6707	-9.1558	-7.6648	-10.679	-5.8452	-9.9397	-7.9814	-13.445	-4.759	-7.3283	-8.4221	-14.881	-5.5538	-11.613	-4.8041	-9.5093	-11.417	-10.191	-3.4307	-18.297	-8.229	-15.923	-10.103	-9.6141	-4.7474	-10.498	-11.112	-4.0754	-9.5939	-9.842	-9.0356	-11.274	-8.5193	-8.4935	-8.5558	-11.588
-0.46139	-6.9449	-12.712	-2.9115	-8.5253	-5.5157	-3.7109	-12.399	-5.8433	-2.8327	-7.4427	-4.1685	-2.9314	-6.4186	-11.572	-4.482	-3.3838	-7.771	-5.8199	-5.6014	-8.7037	-8.3971	-6.767	-3.5574	-3.7154	-7.1578	-6.5815	-10.592	-11.931	-4.3109	-4.2731	-4.4225	-3.5515	-3.9539	-6.1933	-7.452	-1.6993	-2.9984	-8.1095	-5.7557	-6.458	-5.7438	-4.4439	-3.122	-2.5745	-4.2616	-5.6425	-7.4001	-1.0589	-3.5917
1.7971	1.0142	0.44206	-2.8254	3.2411	1.4418	1.5568	1.0419	7.9518	-4.4499	1.235	0.0014916	7.9769	0.040828	1.6692	6.8876	2.6876	4.1751	-1.9223	-3.8108	1.3067	1.342	2.8064	-0.90053	4.1689	1.5178	1.786	-2.6819	-1.4872	-3.2915	3.0125	0.52291	0.57011	-6.2935	-1.3477	0.43093	0.37354	-1.793	-3.8027	2.0226	1.4133	2.5748	8.9608	5.9521	7.3963	-4.3267	3.8196	-2.1833	4.9392	4.6727
-10.298	-8.0294	-11.442	-12.691	-13.137	-11.282	-8.5905	-9.2585	-7.3233	-4.2271	-14.121	-15.912	-13.341	-14.483	-13.23	-5.9209	-14.372	-5.53	-14.527	-11.125	-4.58	-7.6491	-11.879	-13.587	-9.5568	-12.318	-11.912	-4.9887	-11.203	-12.774	-13.915	-8.8912	-5.1903	-11.46	-13.21	-9.8109	-6.8678	-9.4861	-7.8444	-4.8019	-11.35	-8.3131	-11.366	-12.378	-10.935	-17.004	-12.45	-10.723	-9.2749	-8.3766
-0.12637	1.058	3.9834	1.8095	1.5298	2.0917	0.59145	2.0721	-4.3873	1.3061	-1.7294	-4.8268	0.73798	-2.7793	0.54974	-3.1234	2.2928	0.82054	2.2979	0.81011	4.8934	5.8267	-2.7139	0.73526	-1.7608	-1.7588	4.4988	-6.6361	6.2977	5.6151	5.0912	2.6422	-2.0965	3.6849	0.9701	0.30702	3.0951	3.5849	-4.5097	-1.4346	-2.8417	6.1543	3.593	1.1181	2.962	2.9297	-1.416	3.2235	-1.2788	2.5668
-6.1479	-7.6874	-8.8674	-7.8025	-8.1735	-2.623	-9.9217	-12.166	-9.8467	-5.2699	-14.09	-4.4901	-13.377	-11.775	-13.489	-13.507	-8.3018	-11.851	-10.787	-8.7017	-7.887	-9.3722	-11.398	-12.014	-7.1003	-13.66	-13.443	-5.7209	-7.6846	-8.6992	-7.1727	-11.048	-5.5466	-9.0434	-3.7951	-3.8581	-9.8379	-8.2059	-17.636	-10.464	-6.2712	-9.7087	-7.9148	-15.137	-11.361	-5.0779	-8.2247	-13.469	-18.298	-12.928
-4.5448	1.1277	-2.3947	-2.2718	-3.27	-2.0036	-1.6994	-2.4371	-10.459	1.3194	-8.4575	-5.5075	-3.2825	1.1874	-8.6805	-0.67408	0.034467	-4.1866	-5.5701	-3.5725	-3.1313	-1.2755	-3.1457	-4.7963	-3.1	-3.5014	-6.4516	-5.0965	-11.495	-5.2527	-0.73299	-5.2999	-2.9469	0.42107	-1.5951	1.7351	1.083	-4.7941	0.56392	-4.3989	-0.57808	-11.1	-0.97789	1.0863	0.37514	3.2571	4.4234	2.9692	1.4082	-7.0236
-10.573	-16.858	-12.123	-7.9865	-11.905	-13.709	-13.771	-7.2307	-18.135	-13.954	-9.6786	-11.176	-10.798	-15.799	-9.7231	-8.4734	-10.648	-7.8018	-8.1201	-14.938	-9.0638	-15.964	-11.737	-12.207	-17.369	-15.508	-15.502	-11.368	-17.83	-12.994	-9.7879	-13.111	-10.849	-14.327	-11.446	-5.2449	-2.2997	-18.004	-8.8388	-13.502	-9.5211	-9.5444	-6.7219	-12.048	-11.019	-6.7406	-16.038	-13.975	-5.5145	-11.737
-5.5362	-1.2801	-3.9051	0.36489	-3.5572	-2.6258	-5.8783	1.0247	-3.4171	-3.3472	-0.020574	2.8905	0.46516	-1.9879	-1.6779	4.254	-2.2356	-3.2773	1.4219	0.084019	-0.28179	-0.50508	3.4037	4.1212	0.82024	-0.4105	0.8989	-3.511	4.3249	1.5681	-0.3404	2.798	-1.1912	-0.51277	6.5338	4.9238	5.0492	0.25091	-0.77255	1.0673	-2.7266	4.5201	2.7292	-0.96324	2.5431	-7.1603	2.0765	-5.3389	1.3304	-4.8768
-12.455	-21.922	-14.35	-15.941	-4.6643	-13.817	-8.3433	-10.212	-15.473	-13.415	-15.782	-12.135	-10.598	-13.336	-9.813	-13.579	-12.521	-15.452	-18.766	-15.11	-12.827	-16.809	-11.333	-15.776	-18.352	-19.928	-17.676	-16.646	-16.207	-14.669	-16.357	-9.9047	-14.898	-15.305	-8.7122	-14.707	-14.578	-16.441	-13.325	-10.398	-12.017	-19.146	-8.9334	-15.198	-15.876	-8.6319	-15.994	-13.863	-18.347	-16.325
-3.6688	-2.7014	-2.1916	-2.6218	4.811	2.1464	5.5823	4.8872	-0.38719	2.3017	-0.24057	2.2341	2.0593	-0.97161	4.8571	-0.56958	6.4424	3.8236	5.6612	6.5219	-0.3377	2.563	0.71666	-0.066148	-1.8798	-0.93075	-1.2705	-0.96469	3.4324	-4.7699	-1.0691	1.4072	6.1258	10.549	-4.4699	4.3157	3.4074	2.406	-5.457	-1.5864	0.38038	3.3817	-3.0161	10.092	4.1598	3.0972	9.18	6.754	-3.5362	0.074918
-5.1017	-2.2785	-5.4929	1.5283	-2.184	-6.5691	-8.0995	-12.583	-4.4857	-4.7355	-4.5863	0.1032	0.66725	-1.9764	-0.27454	1.2375	-7.6217	-3.4984	1.3933	-4.5832	-5.1083	-2.8308	-5.2152	-5.3022	-1.0651	-3.8152	-5.4968	-14.98	0.42911	-6.535	-1.2095	-0.38422	-5.6487	-6.5857	-0.79984	-2.1159	-2.4176	-11.997	-10.03	-6.6927	-7.0063	-12.928	-6.4528	-5.5245	-0.57293	-1.7781	-9.9508	-0.2912	-7.4349	-4.4641
-21.364	-19.835	-16.199	-27.391	-18.878	-20.409	-23.48	-17.105	-22.907	-15.722	-19.733	-20.772	-18.474	-21.144	-24.827	-18.04	-20.937	-18.114	-26.771	-22.324	-14.373	-20.544	-21.699	-20.878	-15.604	-17.845	-23.036	-26.358	-16.738	-16.416	-25.182	-23.706	-25.838	-17.79	-17.77	-25.615	-22.067	-21.456	-15.023	-18.203	-13.196	-23.288	-18.729	-22.957	-14.868	-22.543	-15.136	-17.115	-20.842	-24.878
5.6339	6.7102	7.3161	7.2597	11.834	6.2976	1.1605	3.657	11.571	12.512	6.8493	5.8651	8.113	7.0034	7.4045	3.9576	6.7358	13.214	9.0794	8.702	7.4847	13.607	4.8431	11.557	4.0906	11.428	8.4944	6.2931	13.643	12.634	11.005	6.8205	8.7315	8.1164	4.3603	4.5161	5.6649	7.1629	14.447	8.5024	12.29	8.4166	0.8706	4.0911	10.661	7.9437	7.7463	8.883	5.4266	8.5668
-13.044	-12.598	-17.055	-17.574	-11.333	-10.725	-12.599	-10.74	-16.281	-16.052	-15.504	-8.3926	-17.427	-15.997	-8.7998	-15.937	-16.793	-13.297	-12.21	-15.961	-14.432	-17.792	-21.578	-12.041	-13.025	-8.0021	-14.077	-17.008	-10.667	-16.721	-21.012	-16.015	-11.417	-15.874	-13.698	-16.228	-16.594	-10.235	-16.18	-10.935	-12.21	-20.422	-13.294	-16.075	-14.095	-18.174	-20.509	-13.317	-15.179	-15.433
-5.2607	4.5105	0.34044	1.974	-1.2515	-1.4548	2.0363	-0.83112	-2.7304	-0.18959	5.5645	-2.5679	-0.83025	-8.0217	-8.9879	-1.9451	-10.173	1.8994	-5.6017	2.6391	-0.50093	-0.76776	1.8284	3.5663	3.381	-0.31604	-4.4464	-4.2766	-10.214	4.0928	1.5778	-9.0608	0.87162	-1.8999	-9.2224	5.2466	3.4875	-7.5696	0.84765	0.023806	-4.0869	8.4579	0.66035	-9.1169	-4.3214	-2.8178	-5.8874	-2.4894	-4.5054	-4.5218
-5.4976	-7.153	-13.64	-13.717	-11.283	-19.057	-8.7984	-10.44	-4.8018	-11.47	-12.404	-10.293	-14.147	-16.432	-6.3997	-7.173	-9.3386	-12.176	-12.65	-8.5588	-12.553	-12.185	-12.74	-11.188	-11.739	-13.678	-12.06	-9.7168	-6.8272	-11.712	-16.017	-13.532	-16.285	-6.8913	-6.4543	-9.3491	-10.299	-14.208	-17.21	-8.6323	-9.0607	-15.909	-16.919	-12.23	-8.183	-12.257	-11.4	-12.83	-12.881	-7.4475
-0.60352	-2.5957	6.8815	1.3088	2.3782	7.4698	1.7278	-1.7973	-6.2597	2.1237	-1.3903	7.2593	-2.1318	-1.6662	5.3812	1.3594	5.5082	1.8028	3.1639	-2.683	6.1314	1.0329	-5.2553	1.7326	-0.80078	4.6243	1.8197	-3.9597	5.2001	5.8794	-3.7536	-0.067482	5.8197	2.7271	-2.5182	-0.36893	-0.92479	0.54287	2.2862	-2.1579	-3.2341	-1.3701	6.732	-7.6816	-2.1183	13.92	4.5105	2.7444	6.2109	3.0518
5.4031	-0.7289	-0.057594	-10.444	-3.7009	6.0682	4.3378	1.6385	3.6327	2.0937	3.9435	-0.37579	0.65198	-2.9076	-0.55026	2.3418	2.0968	5.7497	-0.67325	-3.687	3.1244	-1.3514	-2.4696	8.2145	-0.26681	-4.423	-4.4706	-0.26718	0.053465	-3.0463	-0.069769	-2.694	0.7212	-2.1884	6.2882	2.5788	-1.1517	3.2721	-3.7128	-1.4016	-6.9025	-5.4978	4.679	4.5598	1.3207	-2.2597	-2.7282	-2.4636	-0.58769	-0.037743
-2.0205	-3.9176	-5.6479	-2.4908	3.7041	-4.6746	-2.9854	-3.1048	2.7074	2.2812	2.4385	-5.9537	-2.6137	-9.9142	-1.6795	-4.6354	-2.3364	-10.088	-1.8215	1.01	-3.9064	-1.9246	-1.4225	-5.2604	-3.0584	-3.1812	3.2263	-4.7162	-3.4475	-1.839	-3.095	-7.1476	-1.1492	-2.1545	-9.9488	-8.7964	-1.2233	-6.5414	-1.4869	-4.1641	-8.1027	-6.1062	-0.45899	0.22899	0.054003	-6.1585	1.2232	6.0787	-4.4829	-2.1523
-5.1886	5.689	-4.0924	-2.7922	0.22672	5.4008	-9.7101	-5.8443	-5.4454	-0.24439	-1.9454	4.761	-1.148	-5.494	3.0827	-1.8737	3.7597	-5.2559	0.12189	-5.3057	-9.1709	-3.2163	-3.0048	-2.2868	-3.8117	0.22225	-3.6753	-6.8834	4.6767	2.7072	4.0123	-5.6245	-3.0185	-0.79115	-2.1291	-0.49915	3.6253	-3.6431	-11.388	-2.8124	-4.8511	-0.35315	3.944	1.784	-0.10746	-9.2276	-8.7106	-6.9442	-3.5278	-3.8358
6.7667	9.1436	10.568	6.1499	9.9449	12.417	6.4148	11.598	15.934	13.269	8.5516	13.711	14.985	8.2155	9.5527	7.3702	3.9543	11.053	6.7986	11.594	2.9354	13.818	14.961	3.4186	7.9682	6.3421	6.2104	12.663	10.891	8.1394	6.4343	8.0936	17.577	9.4271	6.6364	14.466	9.378	9.1827	6.7046	6.5963	6.7124	3.6985	14.025	9.2232	3.8308	1.4554	6.0584	13.075	4.7743	5.7642
0.67898	7.022	0.66086	2.9226	5.2956	1.1994	-6.4218	3.88	-2.1882	1.6596	7.5971	2.0571	2.2346	8.7383	1.8174	1.2319	3.1219	3.9379	-0.80484	5.0242	-4.5582	1.6223	-3.16	1.1409	6.3088	0.69779	-1.3115	1.5469	5.9037	-2.7857	-0.17487	9.0348	4.8183	-0.83752	4.8014	-8.1817	1.8925	0.12926	2.244	2.2706	0.67601	7.4888	-3.8225	4.9184	0.9851	-4.8475	1.9688	6.3491	5.9551	7.0531
-2.3263	-3.6989	-8.6881	-9.3095	-13.091	-7.247	-4.3696	-18.508	-7.9016	-11.164	-7.7147	-7.8621	-5.2709	-11.095	-7.1642	-11.786	-12.625	-12.897	-12.506	-11.999	-5.5472	-0.72858	-14.492	-13.06	-8.219	-9.8976	-10.381	-6.365	-12.405	-10.894	-5.385	-10.962	-11.084	-4.6245	-5.5188	-7.62	-1.0569	-5.0193	-9.8684	-17.312	-6.2817	-8.8498	-13.086	-12.949	-2.3697	-2.6311	-8.6174	-9.0599	-9.2253	-5.4276
-2.601	-5.3578	-9.137	-1.0303	0.5663	-6.1745	1.8422	-3.8081	-10.499	2.462	-3.7716	-2.6251	-7.7233	-6.9234	-6.471	0.8512	-0.46437	-1.2466	-3.886	-5.9123	-8.7601	-0.041278	-2.2287	-0.054506	-6.0304	0.56248	-8.7932	-7.2346	-6.2857	-7.0755	2.9797	-7.1462	-7.3756	-15.318	-7.8794	-1.299	-1.7479	-9.0186	0.84543	-12.29	-4.459	-5.4238	1.1432	-11.64	-9.1711	-8.8156	-6.0954	2.2112	-5.7717	-7.2382
-0.47248	-4.3262	1.1884	6.6359	0.024372	-0.72333	5.4652	1.5346	2.067	7.3889	1.3467	-2.7626	2.8407	6.2305	5.5014	3.5647	4.2064	1.3808	7.0819	6.9314	1.809	-0.175	-0.15944	-2.2397	6.8608	2.0837	-0.52171	-0.063875	0.79313	3.0915	0.27928	-0.94419	10.345	2.2153	6.8625	2.3617	-0.31181	0.17836	6.4463	-1.2126	0.046167	3.5362	3.7132	-1.8553	-3.0788	6.4161	-0.31236	5.4121	-0.11531	4.7776
-17.175	-17.867	-10.655	-12.756	-14.884	-14.915	-17.938	-11.401	-12.198	-15.536	-15.568	-14.081	-9.3673	-15.907	-11.583	-11.168	-20.181	-13.482	-13.706	-11.575	-17.533	-14.658	-16.023	-16.368	-9.8333	-7.644	-16.895	-16.952	-11.098	-21.345	-10.671	-10.154	-9.9331	-8.0671	-14.326	-14.227	-23.668	-14.48	-8.9081	-11.713	-10.573	-8.1157	-13.609	-9.813	-14.583	-9.3075	-15.591	-12.134	-9.4347	-10.575
-6.8898	-6.4908	0.12467	-1.5295	-3.291	-7.7924	-2.6954	-7.4378	-4.378	-4.6349	-6.7827	-6.5064	-7.241	-5.5061	-7.5765	-0.79394	-3.4089	-7.6414	-7.4707	-7.1859	-13.368	4.671	-3.0165	-3.098	-2.402	-1.094	-2.1898	-3.525	-6.2176	-0.67185	-0.88952	-6.4457	-4.8709	-7.7272	-4.2512	-5.818	-12.148	1.1853	2.5656	-0.59297	1.0312	-0.57336	5.3396	-1.2673	-4.286	-6.6831	-2.3226	-7.4034	-1.6832	-5.4837
-9.1449	-13.099	-14.256	-14.379	-16.164	-19.501	-8.7114	-17.454	-5.8325	-10.371	-9.2096	-11.924	-10.005	-14.183	-16.8	-14.779	-4.4605	-13.396	-14.965	-11.818	-12.392	-16.854	-8.5932	-10.684	-14.808	-6.357	-12.61	-15.513	-13.443	-10.578	-13.79	-15.192	-8.3635	-17.366	-12.926	-10.622	-11.494	-12.401	-6.3094	-11.295	-16.593	-10.66	-5.3208	-10.521	-16.485	-15.65	-12.374	-15.936	-12.498	-11.184
-9.1251	-4.0914	-9.1825	-6.0543	0.67062	-9.8193	-6.087	-5.124	0.35396	-4.5353	-9.6823	-5.114	-3.929	-7.8414	-4.0361	-7.1191	-3.3024	-4.4514	-2.3231	-10.338	-5.8262	-4.547	-10.57	-1.7881	-5.5203	2.3986	-7.616	-8.7184	-12.151	-4.8797	-7.7513	-3.0625	-14.06	-4.1388	-10.067	-7.765	-1.0525	-5.0516	1.1806	-4.7587	-6.0444	-1.7156	-12.287	-6.8234	-4.8979	-10.292	0.010217	0.56208	-2.5154	-5.3093
-25.147	-19.562	-23.942	-24.415	-24.199	-22.807	-16.714	-21.064	-25.883	-21.815	-22.459	-19.672	-26.852	-28.592	-20.306	-19.415	-26.713	-17.852	-18.83	-29.249	-24.75	-22.69	-20.725	-19.265	-24.529	-15.629	-22.889	-24.789	-20.945	-22.136	-24.214	-27.492	-16.294	-20.635	-21.789	-27.76	-20.894	-23.212	-22.512	-32.285	-23.984	-23.516	-27.45	-23.676	-25.468	-24.046	-17.931	-16.212	-24.063	-27.14
-2.3592	0.70203	0.77161	2.6749	-3.0096	6.5228	7.4409	-2.4312	-2.6798	-0.1276	4.0174	-1.4643	4.1199	-4.265	-2.103	-3.8663	0.017306	1.3195	-1.3962	-3.858	-0.1884	0.79201	-5.8792	-1.505	-3.7323	3.1756	2.2897	6.1029	-0.37886	5.0221	-0.65692	-1.1712	-4.2703	-1.274	-4.1344	-2.0953	1.9414	-5.2972	5.0704	-0.94836	2.1846	1.6973	5.8932	-1.4978	3.4645	-1.2644	4.8896	-0.98969	1.9092	5.5767
-12.545	-6.4577	-4.235	-8.0532	-9.4186	-4.9171	-10.228	-10.827	-4.1438	-7.8441	-16.304	-14.095	-6.1349	-14.848	-11.816	-11.333	-17.566	-12.706	-10.858	-4.7538	-6.5754	-10.02	-14.446	-6.3586	-6.7073	-10.659	-10.329	-1.33	-10.352	-6.5235	-4.2896	-6.2935	-3.4029	-11.985	-10.593	-12.009	-9.987	-6.4446	-4.6308	-9.8162	-5.8299	-3.1757	-11.568	-9.9059	-20.411	-7.0483	-9.9543	-10.578	-7.7103	-10.667
2.1727	-5.9667	-6.1963	-6.9216	-5.7363	-7.4601	-1.4245	-5.4673	-3.6741	-6.1097	-11.267	-3.6527	1.7638	-8.5862	-4.2076	-6.3284	-5.5444	-9.094	-2.0148	-9.9046	-4.7011	-5.5849	-3.782	-3.8646	-7.9213	-8.5597	-8.6557	-8.8226	-3.1396	-5.9358	-2.5167	-6.4504	-0.19487	-4.202	-5.7702	-6.0046	-3.5926	-6.3936	-2.1391	-1.7964	2.1556	-6.5765	-8.69	-3.1406	-3.5921	-0.24942	-1.6909	-5.8234	-5.9725	-0.69992
-1.7893	-2.5214	-0.45661	-4.4557	0.57964	0.71265	8.8835	-1.4133	6.2817	-3.0796	-3.5255	2.6162	-3.1219	-1.1465	-4.537	0.076948	-2.5976	-0.71904	-0.89702	-9.2434	2.3109	-0.53506	1.3161	0.70294	-1.7036	1.266	1.9367	0.044829	-8.5673	3.8605	-3.3524	-9.0494	-5.2356	-6.2887	-2.8395	-0.65646	-1.5772	-2.8601	5.6377	-1.836	3.4356	-0.18691	2.3613	2.0749	0.65662	7.1638	-8.058	-1.8069	0.88813	-0.61903
-2.5993	4.8142	5.327	1.9648	4.2376	7.5612	1.7388	1.0095	7.5809	2.7332	-4.624	-5.8629	0.92348	2.1432	-0.080604	6.0616	3.7319	-1.3258	7.3504	3.8919	-4.1388	-3.3486	2.2481	-1.6756	-0.48226	4.2591	3.1797	3.2866	2.7054	8.0458	2.9304	0.28827	-0.0091051	8.293	7.6584	3.5824	-0.68314	4.6486	0.63979	-8.2398	2.8868	3.5409	-2.1662	-3.1578	5.6989	-3.2846	3.1858	2.5406	-2.719	4.0698
-7.4695	-11.599	-5.1428	-8.8437	-5.8849	-11.862	-11.138	-8.3481	-7.8195	-6.2249	-7.0137	-11.993	-7.4548	-10.224	-10.548	-6.7293	-13.6	-8.7425	-6.8079	-8.1812	-11.065	-1.8527	-9.839	-7.8036	-7.0296	-7.4033	-10.377	-9.1497	-7.6839	-13.512	-6.9577	-10.705	-5.6445	-16.777	-7.632	-11.838	-8.8555	-3.3764	-9.7455	-13.874	-8.7142	-11.517	-17.766	-12.88	-11.08	-7.4592	-11.02	-10.527	-10.33	-9.7923
-10.709	-3.8545	1.4324	0.40571	0.89112	1.2787	-0.873	-3.8363	-2.6216	-2.4479	-2.8312	-5.8556	4.2489	1.5725	3.0289	-2.106	-6.0314	-1.1681	-0.067263	-3.2459	-3.5601	-6.139	-1.6488	-2.6676	-3.9251	-3.8463	-4.5851	-1.3952	-9.6861	-7.5906	-4.0781	-4.4591	-5.0142	2.9647	-13.937	-2.8751	-3.2393	-8.1147	-1.3775	-4.0377	-2.4887	-7.2085	-3.2484	-4.2101	-8.4583	-0.97934	-1.7649	-5.9027	-5.6056	-2.9336
-9.0267	-6.1455	-2.3179	-6.7204	-10.524	-10.394	-14.808	-5.5537	-2.5953	-10.783	-8.1255	-11.391	-3.1778	-14.044	-10.56	-9.9484	-12.082	-17.083	-9.8496	-11.781	-8.6269	-9.8426	-11.487	-8.2159	-14.736	-7.5362	-16.631	-10.984	-2.3128	-9.1002	-11.259	-9.7338	-4.7738	-6.6371	-2.9275	-1.5801	-9.9993	-5.6838	-4.803	-7.6774	-12.692	-9.5018	-4.3743	-9.7457	-10.068	-10.678	-3.9363	-5.9419	-13.892	-12.069
4.1971	-3.1551	-3.0645	1.888	0.080337	-3.9371	6.8643	0.034371	1.9133	-1.2051	-7.2012	-0.84978	5.2847	4.4079	1.5088	-0.11946	2.8365	-8.5734	-0.53995	-3.4143	-4.5878	-2.6773	-0.92848	-2.2666	-7.4682	6.1334	-2.6524	-3.7415	7.8462	-2.338	-0.75601	1.082	-3.094	6.6138	-0.35474	-0.95401	2.6894	-3.5441	-0.83108	3.2197	1.9544	3.3535	3.9853	0.2467	1.9806	-0.4317	3.1664	-5.4847	-7.4682	-0.99093
-10.562	-9.7635	-13.351	-14.706	-13.791	-14.327	-14.588	-14.818	-10.882	-14.33	-15.372	-23.237	-18.403	-17.008	-12.749	-8.4299	-17.932	-10.276	-15.144	-13.808	-12.268	-15.864	-11.536	-11.502	-12.844	-9.3043	-17.763	-14.27	-18.984	-14.839	-13.384	-11.749	-15.158	-14.983	-16.658	-11.193	-19.659	-12.4	-19.215	-16.276	-17.005	-9.0303	-15.555	-13.23	-13.836	-13.414	-16.138	-12.608	-10.625	-10.861
1.3038	4.1152	5.6065	-6.0543	-1.785	-2.5163	-5.6471	-0.027066	-4.605	4.0541	-1.5183	0.27178	-4.8097	4.1602	2.8305	-3.5247	1.5437	1.6426	-2.9945	5.6428	-8.7497	0.80132	-0.67207	3.2439	-1.7127	-0.60383	-5.9013	1.9648	-6.4296	-0.26941	1.7436	2.4582	6.7487	-3.7877	-1.3642	5.4981	-0.5188	0.060823	-1.6732	-2.0721	3.6875	-0.5057	5.5265	0.13317	3.688	6.0501	6.5494	4.8506	-1.9256	15.341
-3.9528	-0.53849	2.4459	-9.5497	-3.7509	2.1931	-6.2498	-6.507	-4.2747	-1.9884	1.222	-2.2014	-13.656	1.6457	-0.90667	-3.2034	-4.852	-1.326	-3.0759	-9.9088	-5.6661	-2.4955	0.36168	-3.6814	0.8643	-5.9019	-0.57996	-1.9458	-7.717	-6.6093	-2.7675	-0.23075	-8.1033	-2.0404	0.75773	-5.2981	-3.8453	-5.6193	-1.4792	3.9131	-7.7418	-4.2981	-6.1847	-2.3127	-8.7538	-4.8496	-11.273	-0.71631	-5.9877	-2.7189
-16.93	-14.862	-18.992	-21.41	-24.701	-18.542	-15.29	-24.651	-24.837	-15.939	-20.964	-19.975	-23.524	-16.773	-22.161	-16.269	-25.18	-25.326	-22.553	-18.87	-23.734	-23.066	-24.539	-30.596	-26.615	-19.874	-21.65	-24.875	-17.455	-20.049	-19.61	-20.128	-17.372	-15.094	-25.855	-18.459	-23.555	-24.989	-23.231	-22.994	-19.447	-23.526	-21.741	-17.875	-17.251	-22.437	-23.433	-21.863	-18.47	-20.69
-1.5382	1.2564	4.406	3.1398	2.808	-0.18232	10.16	4.398	-0.78302	9.903	0.47104	-0.040179	4.4621	1.8105	8.6661	0.85479	4.8703	1.0603	0.19427	4.8497	0.89357	2.4283	1.5992	-0.61285	8.334	-0.14297	6.9208	1.4799	1.5744	-1.0446	5.0738	2.1744	3.9905	1.0846	2.8669	7.3977	7.2295	9.42	1.3825	-1.7438	-0.13123	1.6602	5.9864	0.55153	4.4665	0.70786	2.6973	-1.4772	2.0294	5.2883
7.1808	-6.1667	-0.94633	-6.3598	-6.9765	-3.8276	-4.8698	-0.70034	-0.25834	-3.7306	1.9952	-0.35197	-5.3097	4.2617	6.4378	-2.8578	-1.2399	-0.63017	-6.1233	-4.0186	1.37	6.0283	1.5645	2.5291	-9.8196	0.72541	-3.1077	-4.1454	1.8039	1.8812	-1.7197	-5.0778	-6.8147	-6.5878	-3.3801	-3.3577	-2.9162	1.1879	-1.577	-3.5155	1.003	-2.7539	1.6063	4.8406	-0.42983	-1.2957	-3.3666	1.3261	-3.244	0.67312
-7.483	-7.7314	-10.035	-15.51	-8.69	-11.735	-10.785	-6.1223	-11.179	-12.797	-7.256	-14.919	-11.803	-15.172	-18.895	-7.3846	-14.392	-10.078	-6.4968	-14.293	-9.6742	-8.4983	-9.2255	-7.199	-13.722	-12.167	-8.6377	-12.412	-9.4953	-8.4413	-12.857	-8.9475	-9.6843	-11.354	-1.7682	-11.162	-11.454	-6.4749	-3.7654	-11.572	-15.093	-9.1949	-9.611	-13.389	-9.6474	-10.165	-18.706	-11.585	-6.7955	-4.0195
-7.5118	-0.05628	-1.9528	3.6061	-1.38	-2.7381	-0.45951	-0.13286	0.056997	-10.929	-0.18203	-8.8623	-7.8789	0.37507	2.8972	0.23977	1.91	-4.8112	1.8847	-9.212	2.7212	-5.0978	-0.42822	-1.5246	1.7995	-0.63886	4.595	-5.0774	-5.133	3.8715	3.3701	-0.82408	-4.0705	-0.80453	-4.6794	-3.8694	-0.76991	-0.15012	-10.556	0.35094	-1.5929	-3.0158	-1.5265	-2.6237	-0.25875	-6.911	-9.0392	1.034	-6.091	-1.6382
-1.8742	-6.3101	-4.0467	-0.82825	-6.3939	0.65216	-7.2888	-3.7234	-0.6355	-5.3628	1.9419	-4.9907	-2.251	-0.23979	-6.3464	-6.3991	-3.0629	-4.7418	-5.3342	-2.6598	-0.57454	-1.232	3.135	-7.2633	-4.2035	-3.5114	-2.6159	-6.3871	-3.1641	-7.0963	2.0417	-4.8751	-8.5497	-0.5233	-9.0509	-8.2313	-0.4368	-5.017	-3.7789	-1.8683	-8.3831	-10.6	-0.16237	-4.6431	-3.8406	-3.1832	0.63555	-9.021	-3.2722	-5.8987
-7.4582	-5.1955	-6.9886	-9.5736	-13.054	-6.8225	-9.0509	-12.485	-12.759	-3.4389	-10.482	-13.303	-8.5735	-13.311	-9.444	-9.1074	-9.3967	-10.698	-12.806	-10.067	-12.014	-7.2915	-9.7364	-6.7018	-14.605	-11.92	-1.8403	-3.1329	-10.751	-6.8567	-12.233	-10.938	-10.917	-9.6869	-7.7145	-20.861	-8.5793	-13.775	-2.5528	-11.355	-10.305	-7.7798	-7.067	-2.0235	-8.8565	-7.0384	-11.6	-10.659	-6.3121	-5.7076
-0.85695	4.5178	4.5055	3.7306	4.9298	5.0761	0.78954	2.4404	-0.75542	9.0558	1.2819	5.2164	-3.9819	-0.97839	-4.2454	-1.048	3.3806	-2.427	6.7975	4.452	3.5415	-0.65576	-4.8744	5.0598	-3.4708	1.5034	3.3448	2.891	3.9893	5.3685	0.27326	-1.791	4.0913	6.3738	0.90916	0.43956	6.7763	-0.70985	3.9455	-0.33075	-2.1963	3.1998	-3.8828	0.31701	8.8786	5.1169	0.96859	-3.3048	5.3321	3.7456
10.049	0.72062	3.4635	7.6927	3.7618	5.5322	5.8308	3.974	5.5379	4.6699	4.5417	6.0504	5.1814	1.5049	5.4811	2.1506	4.0013	7.4903	5.2438	1.6648	6.9946	1.8699	-6.2807	4.7756	9.3914	5.1916	2.9776	8.4904	6.323	2.8655	1.8617	3.5334	-1.2419	1.5405	2.1521	4.3766	0.8688	1.9227	0.54424	3.3062	6.8076	4.0392	0.51032	1.4371	1.6162	1.7575	10.493	1.2502	2.7292	2.888
-4.282	-1.6958	-6.8428	-0.050797	-2.9665	0.21177	-3.9656	-9.9563	-2.321	-6.5573	-8.655	-4.6211	-14.534	-0.87657	-3.9238	-5.0804	-8.2743	-4.385	-6.129	-3.7253	-3.3165	-2.2017	-2.2914	-7.9334	-2.4906	-6.9845	-8.1673	-1.5901	-1.4954	3.0669	-0.42112	2.2721	-5.3448	-9.8617	-8.0661	-4.2235	-8.4529	2.8546	-4.1149	-4.92	-10.138	0.54887	-3.7783	-9.3953	-5.9954	-1.9281	-5.9013	-3.1373	-6.1797	-5.3003
2.4038	3.0478	-0.18456	2.0968	6.1656	-1.3866	5.9261	1.1958	5.8269	2.8944	1.9025	3.3272	0.10338	4.3586	-7.2568	4.6477	0.74383	-2.9243	3.0401	4.7712	4.9028	2.1596	4.8296	2.4863	1.1836	-6.8361	-2.3939	5.9672	3.257	3.1223	-1.8927	-3.5094	-2.009	0.35628	2.3984	7.0882	4.8562	1.438	-2.0553	0.34305	0.94034	-2.0543	6.1517	5.6656	-2.4674	3.8364	1.7861	2.9923	-0.61915	-0.098468
1.5674	1.3409	1.1296	2.8707	5.6436	3.6374	1.8621	-0.55127	3.9877	-0.18939	-1.6334	1.6953	0.96641	5.6488	-2.7113	-0.49432	0.28174	1.7313	2.8463	1.6976	-2.7145	-1.8176	1.527	-6.7178	1.4545	4.9701	1.0785	0.34408	8.2114	1.3114	1.3072	2.5357	4.9957	-4.4241	1.3956	0.12982	1.9033	5.4689	-4.136	-7.6738	2.9266	-1.3608	5.667	10.079	3.0726	-3.9331	5.448	-1.1494	-1.9777	1.7783
-1.2976	6.2366	-3.265	-2.838	-1.4809	3.7847	0.54166	3.541	-4.6779	-4.7203	-3.4129	-8.2634	2.051	0.73085	-0.1247	-1.462	-1.7109	-0.33221	-4.2323	1.5976	-0.12564	2.0168	-1.8417	7.7916	1.7754	1.3472	4.5289	4.7261	-2.7966	5.0919	0.44271	2.5102	7.8605	-1.8382	1.9838	3.0477	4.3657	-0.33512	-5.1321	3.8261	-2.2259	3.0572	3.6256	1.0156	-1.2541	3.6901	0.034774	7.2122	3.8756	-1.3277
-2.3521	-11.155	0.31401	-4.4266	-1.4584	-1.8246	-3.2112	-7.2092	-0.51317	-3.2915	-7.0474	-6.4763	-2.8887	3.0873	-8.2991	-5.0561	-8.6023	-0.70109	-5.2915	-10.344	-8.2957	-3.9046	-8.9195	1.178	0.72977	0.2777	-3.1276	-2.1156	-4.3347	-0.6484	-4.5912	0.088757	-3.9216	-1.9222	0.86756	-3.0259	-4.6967	-6.3302	-2.5495	-5.7408	-9.4121	-1.9013	-0.42652	-3.4123	-5.6654	-4.8436	-7.7519	-9.1961	-2.2341	-3.9588
-24.473	-21.907	-24.754	-23.692	-17.005	-20.115	-24.448	-18.306	-21.365	-15.515	-18.966	-21.544	-17.866	-27.484	-17.589	-19.421	-22.33	-23.397	-24.047	-23.737	-22.364	-23.718	-27.895	-16.534	-15.55	-25.544	-17.689	-23.92	-18.473	-24.212	-24.408	-17.108	-10.759	-25.749	-20.645	-26.382	-18.799	-24.307	-25.89	-17.849	-17.837	-21.527	-19.291	-22.349	-19.714	-21.692	-22.449	-18.199	-27.017	-13.631
6.6795	6.7482	-0.28931	2.5712	1.0295	5.4331	1.6645	4.8026	2.7627	4.2167	7.1624	-3.5996	9.6192	-6.9836	2.8196	1.0134	0.80635	1.7536	2.1086	6.6674	9.3317	-0.70997	5.8545	10.435	-0.80291	4.4366	3.825	3.137	1.2976	1.4587	-1.7831	3.8235	2.2461	-2.7682	2.3523	0.57955	-0.3293	-2.2096	2.0622	3.0323	4.1561	5.0713	-1.3038	9.2831	2.238	-0.44671	3.4689	4.0319	4.1521	-4.3068
1.3072	2.5549	-2.457	2.9916	1.2393	2.8431	2.7393	0.89254	0.55732	3.0371	2.0604	-3.8821	-3.5172	1.2998	2.3688	0.53325	3.3672	4.1372	3.8422	-4.7044	-2.1313	7.3553	-1.403	5.1427	-2.0796	1.4727	-1.6879	4.6618	4.6468	-3.8234	-3.2289	-0.97465	-5.3663	1.4728	-0.90313	2.5995	0.80755	8.6885	0.78846	1.6709	-2.6609	-3.7845	5.4969	-2.3092	4.0792	0.092465	0.02425	0.29707	1.3937	-0.29095
-18.265	-13.036	-12.045	-6.2828	-10.822	-9.5974	-13.523	-15.668	-10.179	-13.989	-11.364	-17.99	-18.269	-12.639	-11.332	-11.564	-7.2404	-11.626	-12.79	-12.037	-15.237	-10.59	-17.709	-5.8418	-20.506	-11.434	-12.044	-15.05	-19.191	-5.7922	-10.882	-15.636	-9.3125	-12.265	-11.911	-17.518	-9.793	-16.788	-6.9116	-17.543	-17.122	-12.525	-19.88	-13.48	-7.9628	-18.434	-14.815	-14.359	-11.63	-15.417
-9.0557	-9.3004	-11.072	-14.484	-9.2788	-12.789	-14.449	-13.175	-7.833	-10.417	-10.184	-8.2104	-10.927	-6.7249	-9.2777	-17.662	-10.536	-11.856	-12.86	-11.575	-10.291	-8.0017	-7.3973	-11.036	-16.548	-9.3278	-12.881	-13.331	-7.7834	-12.406	-16.712	-13.55	-12.014	-5.7894	-18.209	-17.637	-1.8347	-8.1541	-10.004	-8.9496	-15.161	-12.271	-17.248	-9.3953	-11.004	-13.502	-21.452	-15.029	-10.755	-6.7606
2.719	-6.311	-4.1797	-3.8526	3.0991	-3.6509	-3.8988	-5.8955	-3.615	-7.9594	-5.4801	-6.3905	-4.6822	-4.9553	-3.6385	-6.0229	2.287	-6.0109	-1.2277	-3.4833	-6.3335	-7.7866	-4.3817	1.1597	-2.0502	-3.6221	-6.1612	-7.7604	-5.855	-8.6791	-5.567	-0.55136	-1.6551	-10.055	-7.3991	-3.1951	-2.9838	-5.7732	-7.1139	-5.0255	-7.0582	-3.0444	-4.5235	-11.054	-6.2463	-1.7128	-3.5712	-4.9269	-1.9607	-2.9916
-0.24956	0.52895	-0.82021	-5.3295	0.39369	-1.2375	-5.0724	0.84296	1.8408	-1.9349	1.709	-2.1991	-8.7885	-2.9334	-7.0886	-2.7955	-1.4492	-6.852	-2.6662	1.7453	0.030167	2.2378	-0.25527	-2.1614	-0.020015	0.63661	-4.3317	5.7126	3.4293	-4.529	-8.1564	-1.6321	2.3329	6.2659	2.1768	-5.219	-2.525	-8.4453	0.065609	-0.28734	-5.8918	-4.0963	-5.441	-2.0113	-5.6801	-4.0639	-9.6028	1.2472	-5.585	-7.0764
-0.26936	-4.3681	-3.7216	-9.1487	0.79347	-8.6106	-5.7181	-7.0933	-8.8214	-3.7504	-6.3272	1.329	-7.7631	-1.5995	-5.2312	-9.0467	-3.7308	-0.030233	-6.0969	-5.3121	-6.6634	-4.0004	-2.5782	-4.5571	0.70848	-0.33175	-4.0893	-4.0082	1.6326	-0.67995	-1.7514	-8.5443	-0.58694	-7.8427	-3.4883	-5.7998	-2.0245	-3.267	0.14415	-2.1693	-16.064	-3.2836	-5.3705	-7.6223	-8.456	5.9602	1.056	-5.8897	-1.7755	6.8514
-9.3617	-7.5593	-1.8707	-1.9939	3.9248	4.713	-3.7656	-0.83594	-1.6167	1.2434	-8.2513	-1.2841	2.6797	0.60831	7.8265	3.619	1.5112	2.188	2.0472	3.1752	-3.0204	-0.30939	-4.3326	-6.538	-4.9141	1.3733	-5.9352	-1.6788	-1.9212	2.797	-7.3643	-0.1281	2.4507	-1.5807	-3.3387	4.5646	1.6264	-1.7169	-1.1724	6.0622	-3.6081	-3.8905	2.5697	1.6483	-1.1994	-0.31025	-4.1881	2.8025	-1.6985	4.2525
4.1826	10.33	5.8755	7.5555	-1.0266	-0.31464	8.3849	5.9407	1.6442	5.0824	1.1926	11.231	-1.0759	4.0306	4.5268	-5.2746	2.176	-0.49571	2.7902	5.9612	3.7398	0.76443	5.9725	3.6457	5.0223	9.0314	3.2819	1.086	3.3711	4.9601	0.23024	7.1037	5.7513	-0.32907	8.0056	-5.7254	9.1222	5.2336	-4.1319	4.4932	-1.3155	5.9147	3.2683	5.8497	5.6988	4.0871	8.9883	1.6492	-4.7679	-2.1051
-0.78705	6.8541	9.5484	2.1834	5.4661	-2.5732	1.954	5.554	10.969	6.6676	5.4368	5.7365	7.7849	6.0102	5.4989	4.8537	-1.5709	6.0932	6.8801	8.2083	7.1284	6.5033	4.6449	7.5895	0.79533	6.1409	3.2254	10.005	2.6522	5.5626	5.6985	7.9498	2.0188	-1.8201	1.3398	6.2862	0.5465	8.6915	0.39169	9.5218	8.9847	4.7102	2.1933	1.0947	7.3926	8.1106	3.4192	5.976	13.25	-0.34039
6.0558	4.4641	6.8345	3.6435	8.7815	1.9606	1.2426	-0.59613	-0.06048	-0.27547	-0.94123	6.2936	0.20024	4.8784	2.525	-0.22037	-1.874	2.2301	-3.1633	-0.41961	-0.53502	5.6168	-3.3004	-2.9534	6.4371	5.151	4.0634	1.4189	2.013	-0.16496	-1.1445	5.506	-1.6282	2.496	7.5722	4.0167	10.126	0.015895	4.9511	1.3768	0.93239	3.5114	6.9861	4.3969	2.0111	-1.5086	7.7432	-2.1011	4.666	-0.046251
3.688	8.839	4.522	6.7794	8.8927	11.99	10.825	4.5263	4.6002	6.5216	1.4786	14.42	5.0577	9.046	8.9998	9.185	3.1972	6.875	10.318	2.815	10.318	5.7024	13.273	4.3868	7.3716	0.75798	6.0687	9.2108	8.4888	3.0127	4.0698	10.712	6.9474	9.2752	11.073	9.5232	3.3587	1.3665	4.0345	3.9781	10.491	12.434	12.928	-1.4723	4.7815	5.4311	12.924	6.0402	7.7228	10.917
7.6701	7.782	1.1776	-6.0136	-6.3453	-5.136	-5.2402	-5.2107	-9.6647	-3.5712	-5.7892	6.0678	-2.5278	-3.0675	-3.811	0.37426	-1.3566	-3.1489	-4.7176	-3.8534	-7.3742	3.7925	-7.7286	-1.841	-0.54163	-1.9414	-1.2981	-9.5576	-5.9109	-5.2505	-4.0307	-5.927	-6.2564	-7.6391	-3.0811	-2.8386	-0.48476	0.33941	-4.1467	-2.2549	-9.4055	-2.4515	-1.4816	-3.0159	0.92785	-6.5195	-1.8442	-1.6936	0.73139	2.4911
3.0548	-0.90214	1.9696	1.4314	0.38936	-3.9798	2.376	-4.2625	-5.6669	2.1995	-6.1317	-2.9028	0.76221	2.2733	-1.0897	-0.99453	-7.6062	-0.70335	-4.1915	-1.0061	0.9001	4.7145	2.9451	-0.3528	-7.0151	-1.4532	-2.9551	0.77703	4.1134	0.34849	0.17701	2.0812	2.5481	1.233	-3.3529	-3.6132	0.25259	1.5436	-3.6215	8.5199	-3.0077	2.522	-0.24689	0.94213	-0.14702	-6.7385	-1.7374	0.47037	-2.3125	-2.5836
-20.651	-17.388	-22.751	-23.727	-22.045	-26.303	-29.363	-21.159	-26.94	-22.815	-21.499	-26.594	-24.16	-25.47	-21.768	-22.976	-19.987	-23.328	-19.084	-22.631	-22.7	-19.491	-28.237	-18.697	-26.672	-19.934	-20.684	-24.09	-22.866	-21.779	-22.642	-23.585	-18.321	-28.698	-20.721	-22.462	-13.452	-23.368	-17.319	-24.672	-25.71	-23.143	-17.275	-19.09	-22.019	-27.731	-16.992	-20.581	-22.291	-22.141
9.2076	4.3195	11.913	9.1279	13.766	11.104	6.7773	11.48	13.551	3.3374	8.0024	7.9357	10.812	8.4232	8.5898	7.094	10.935	12.2	4.7719	13.309	8.6073	12.446	10.47	6.091	7.7721	9.6871	8.6668	11.679	11.653	5.98	4.2579	12.795	9.9375	6.0316	3.1792	10.996	6.0585	8.4421	10.011	10.647	2.7196	4.4868	4.3947	6.4718	13.895	11.46	12.956	11.061	9.4767	5.2681
-2.6831	0.60729	8.6164	-3.3911	-0.26293	-5.3522	-1.3089	2.1596	7.5572	-2.3669	-2.1802	3.0631	0.45286	-0.79834	-0.3237	2.139	3.1438	0.1522	-2.097	6.4675	-0.65316	-0.88902	-5.8047	-2.8583	-0.62885	-0.93809	-3.8557	-0.11718	-2.7368	6.619	-1.7125	1.8074	2.6614	-4.0899	-2.9405	-3.582	1.5837	-5.0065	4.5659	-0.15766	1.9718	-2.4915	3.072	-2.9636	0.86877	-3.5629	-1.8393	-7.6537	3.4059	2.0508
-0.4154	-5.2528	-2.7848	3.1979	-2.0833	-4.0311	-1.1612	-2.3388	-1.6736	-0.79083	-5.5582	4.1027	-5.6705	0.36648	-3.0642	-5.4372	3.0661	-3.4342	4.1214	-1.5342	-1.4532	-0.58583	5.3974	-0.92668	-1.4581	-3.7207	0.95415	6.5949	-0.63139	1.5558	-0.5364	0.72687	-1.3854	1.9468	-3.246	5.3876	-2.4857	-4.0641	-0.24036	0.82849	4.0761	-3.7812	-5.6226	-4.3676	-2.9567	-1.8993	-8.1213	-1.8191	-0.30131	1.8547
-18.019	-13.952	-13.047	-16.673	-16.159	-14.024	-13.769	-13.378	-16.162	-14.163	-9.5583	-17.896	-10.123	-12.959	-21.281	-18.262	-13.664	-15.644	-8.7544	-11.53	-17.556	-12.739	-14.722	-12.101	-14.468	-19.314	-17.503	-11.167	-10.602	-16.037	-7.4788	-22.855	-18.838	-15.836	-5.0033	-12.834	-15.585	-7.348	-11.323	-16.128	-10.16	-12.998	-11.256	-12.767	-14.585	-14.238	-12.752	-9.739	-14.774	-11.185
3.861	1.213	2.3115	0.72899	8.5318	4.8327	2.9174	0.7521	0.86981	11.764	6.1623	4.6802	2.7901	5.4009	7.2573	-0.28898	8.1023	-1.5208	1.0437	7.2919	6.1086	3.3941	1.901	11.444	-2.244	2.8565	-0.35958	3.7056	1.5346	2.734	4.2744	3.4641	7.6232	11.927	1.7803	4.4682	4.1681	6.7684	7.7134	-4.4392	-1.7001	5.1581	0.061349	4.5122	7.4428	-2.2331	3.0053	-2.8648	3.1653	4.3876
-16.841	-11.344	-8.2804	-16.441	-17.568	-13.019	-15.615	-23.703	-6.9816	-21.167	-17.332	-17.902	-12.171	-11.469	-12.65	-7.7485	-7.5531	-14.844	-15.337	-6.3703	-15.484	-11.476	-10.826	-5.3123	-10.818	-15.158	-9.9835	-9.2368	-11.943	-18.256	-6.5798	-12.168	-12.603	-7.7047	-15.742	-9.813	-8.4581	-21.378	-13.726	-14.23	-14.16	-11.882	-10.896	-12.47	-11.05	-10.911	-8.49	-20.672	-19.258	-12.952
-14.235	-15.029	-12.413	-12.355	-13.667	-18.677	-10.612	-11.729	-10.312	-9.1025	-23.593	-19.735	-11.924	-12.661	-7.9928	-18.617	-15.132	-13.834	-17.899	-15.453	-14.424	-21.342	-15.254	-14.21	-16.224	-17.073	-10.583	-16.311	-11.675	-21.471	-16.84	-13.73	-12.578	-13.955	-13.017	-15.626	-12.199	-14.228	-2.0748	-11.653	-16.346	-8.1484	-19.495	-18.915	-11.195	-11.826	-11.885	-13.664	-12.388	-19.888
-25.227	-28.347	-23.203	-21.342	-23.507	-20.575	-22.66	-22.757	-23.859	-24.434	-25.553	-23.889	-22.599	-24.105	-23.08	-22.608	-15.002	-24.201	-25.222	-21.508	-18.028	-19.867	-26.373	-29.846	-16.089	-23.639	-23.686	-18.656	-25.042	-15.709	-14.367	-20.129	-23.897	-22.742	-25.729	-20.732	-21.884	-16.702	-23.405	-23.955	-24.585	-20.144	-24.234	-22.026	-21.675	-23.406	-17.571	-27.152	-18.051	-25.246
-3.1162	-2.5869	-4.3554	-4.4793	-4.9588	-0.96743	0.82911	2.5431	-6.2295	-4.0252	2.3418	0.94552	-3.2003	-3.1997	-6.1966	-2.8714	3.0104	1.2438	-1.7472	0.662	3.9592	-2.4485	-2.9119	-1.9933	-5.5276	-0.98225	-5.058	-6.4005	-6.9791	-4.9858	-5.2059	3.4436	-2.3801	-0.72641	-5.5358	-5.2754	-6.0317	-2.8266	-3.2652	-2.0918	-4.8814	-4.9758	-3.8754	-1.4047	-3.7419	-2.8496	-2.489	-1.8312	0.94489	-1.8324
-10.727	-8.5582	-13.248	-13.171	-15.389	-19.089	-9.5396	-15.074	-9.1843	-6.9366	-14.175	-11.171	-7.6589	-15.787	-8.0092	-3.9439	-9.4067	-9.8485	-11.064	-10.869	-13.997	-14.884	-12.08	-13.925	-15.299	-15.473	-11.972	-5.4276	-13.548	-7.426	-16.878	-9.6733	-16.764	-10.836	-9.3647	-12.705	-14.03	-14.281	-12.281	-13.652	-10.489	-13.673	-18.304	-11.796	-12.903	-14.937	-8.544	-9.0544	-13.447	-8.1478
-15.132	-20.304	-6.8595	-12.279	-13.81	-10.725	-16.617	-15.9	-12.387	-11.49	-14.791	-10.792	-16.054	-14.337	-15.112	-15.227	-18.164	-13.393	-16.374	-18.29	-21.403	-12.158	-10.129	-13.088	-18.145	-17.809	-12.642	-12.064	-19.916	-19.89	-15.181	-13.306	-12.842	-13.969	-10.058	-20.026	-10.966	-9.0659	-4.9582	-6.386	-10.926	-13.688	-14.815	-21.892	-11.787	-14.514	-24.037	-21.202	-12.865	-14.872
-6.6692	-6.5184	-6.0818	0.61261	-5.1865	-0.48609	-0.087159	-0.89242	-5.765	-2.6784	-7.0267	1.338	3.5765	-5.9215	-7.9362	-6.718	-4.36	-1.5793	0.24396	-3.2296	1.8794	-7.5438	0.088315	-4.8913	-7.4763	-1.0448	-10.992	0.17241	-5.2807	-6.953	-1.9679	-10.742	4.6723	-5.7711	-4.9468	-7.2871	-5.2938	-6.6394	-0.22645	-5.1197	3.0577	-2.7013	-3.7717	-4.6881	-2.7651	-2.0423	-3.9377	-6.2672	2.7877	5.5987
-11.781	3.3315	0.87077	-4.0018	4.0552	3.4401	-2.5916	4.4006	7.2931	-0.13659	-2.9248	0.98228	0.026821	3.7053	1.9068	-6.5543	-1.4546	0.43703	1.0341	-4.211	-9.2112	-1.0651	2.0655	1.0432	-3.2662	1.4144	-2.483	0.79113	0.73104	10.502	3.0467	5.1828	-1.3665	2.9473	2.459	3.7627	-1.6601	2.7699	-0.38376	-0.81925	0.074401	3.9299	0.40106	1.739	1.4158	3.7043	-6.9743	-5.9485	-0.42742	-0.39401
-6.2157	-8.128	-12.543	-12.232	-11.851	-8.6319	-9.4854	-8.938	-9.9209	-12.724	-7.3234	-12.949	-9.6266	-17.977	-10.88	-12.457	-13.434	-6.3501	-14.726	-12.19	-6.1672	-11.742	-7.8229	-12.238	-13.417	-13.072	-6.8939	-3.5053	-7.3611	-14.479	-5.1091	-17.837	-8.1553	-8.4441	-5.0196	-13.851	-9.5333	-10.347	-10.127	-9.9132	-11.565	-12.819	-10.52	-10.787	-15.691	-14.041	-8.686	-17.546	-12.463	-16.843
5.7613	-5.1921	6.2646	-12.01	-13.409	-1.2872	-5.6283	-7.4052	1.7938	-3.7125	-6.0044	-2.0295	-2.8792	-1.8227	-3.8013	0.72941	-4.8753	-4.1151	-0.46534	-4.3611	-6.0155	-1.4162	-2.3672	0.96244	-5.3147	-9.9079	-6.615	-4.6518	-5.4297	-6.1468	-2.4424	-7.0257	-1.5482	-1.4431	-1.7573	-5.2056	-3.2527	-4.6031	-1.9672	-6.0021	-0.69105	-7.8549	-3.281	-3.0865	-0.37171	-7.1231	-1.4478	0.69769	-6.6288	-2.2179
7.7586	10.641	9.6425	14.382	9.4094	10.58	9.6335	4.7429	13.1	4.7251	7.3594	11.007	7.0361	14.342	17.197	4.1766	9.0597	9.4676	8.1486	8.882	8.5755	7.7793	7.772	11.688	7.0692	9.4762	13.922	5.1281	5.6482	6.0849	4.414	11.928	1.7637	3.701	6.2022	14.395	7.5592	8.5575	7.7985	16.821	7.7713	14.677	2.1831	7.0317	9.1799	9.0123	8.1055	18.169	11.897	7.2207
-2.8711	-4.2248	-1.1532	6.2925	-1.513	-5.4997	-9.6818	-2.2666	0.86865	6.9959	2.7509	-1.2989	-2.7918	0.97289	-7.9062	-8.384	1.281	7.9122	-0.78272	-1.1698	-0.14938	3.5955	2.8178	-0.54614	-7.7015	2.5439	5.8442	1.8187	-2.949	-9.958	-6.8644	2.9624	-5.528	1.7282	-1.52	0.88828	-0.20244	-9.0008	-1.6442	6.6567	-1.4547	1.9297	4.1631	-2.2705	-5.7804	0.71415	0.33474	-2.7498	2.1348	-2.6979
2.6851	6.9277	9.3513	4.6288	19.225	8.3287	15.043	5.7595	9.0634	11.322	11.532	5.7305	12.204	11.736	7.4417	5.2205	9.96	9.793	7.3689	16.407	-0.53844	5.8943	1.6339	10.344	6.9734	12.168	8.2306	8.4603	8.2211	10.064	8.6821	12.803	6.8273	13.869	7.3697	8.9343	11.046	5.4193	8.0637	7.0861	12.492	9.0273	10.698	6.7419	8.5112	8.2057	10.912	8.7912	9.3336	10.422
-2.5305	0.57433	-7.6907	-7.3876	-7.0566	-7.2814	3.9305	1.6499	0.92086	-3.9072	-7.1383	-12.14	-4.5438	-0.63629	-1.1617	-5.9926	-6.5158	-1.4807	-7.5666	-4.4218	-4.0098	-4.9301	-2.7403	-9.1057	-1.7999	-5.603	-0.08426	-1.0853	4.1455	-6.2004	-3.4428	-0.50119	3.003	-4.2713	0.0061669	5.5822	-3.5767	-4.0896	-0.84525	-6.6106	-2.537	-1.8542	4.8897	-5.1019	-2.7238	-5.4833	-4.531	-1.6678	3.241	-3.5451
-3.9196	-5.1642	0.4337	-1.4983	-3.5255	-5.0089	-1.3653	-5.4772	3.0668	0.4579	7.4268	-2.4583	-7.5008	-6.5628	-5.7498	-1.4718	0.06292	-5.1182	0.63721	-2.1022	-0.93982	-1.9663	-6.2929	-6.515	0.65722	-2.5867	-5.9026	2.4115	-5.3793	-1.5617	2.5967	-3.399	-3.6459	-6.7889	4.3206	-8.787	-5.3325	-1.6027	-1.9457	-2.222	0.023595	-5.8674	1.9458	-10.036	0.96038	-6.7265	-4.9201	-3.707	-4.9199	-5.6506
5.6929	8.3715	6.573	10.122	8.0617	13.429	9.7229	4.6443	4.7005	1.8968	9.5054	10.43	12.389	2.9253	6.4658	9.0181	6.7317	8.5929	6.4474	4.6207	11.088	6.9597	-1.1376	4.4065	15.449	11.735	3.0764	3.0759	17.255	3.8642	10.414	8.1591	4.8004	6.9577	9.4291	12.138	7.8898	10.413	7.2321	10.19	9.42	1.1943	10.358	7.1364	7.0997	6.0566	0.31495	4.7738	13.589	3.4991
4.8074	6.1214	0.86399	4.5667	1.9807	3.5178	7.4371	5.0017	5.3966	3.5849	6.9032	4.2182	5.2005	-1.1469	3.0195	5.8922	1.0931	8.8419	-5.2689	11.402	5.1096	2.8314	6.0362	-1.5282	1.6393	5.5731	0.39	-1.5273	-1.6191	-2.2361	-1.1319	0.83296	2.5276	-2.2442	4.7081	-1.8696	4.7361	0.56289	-2.2535	4.6217	2.7643	1.075	8.3719	-4.9639	-1.2044	-0.45955	8.6938	4.3018	3.533	4.2605
-0.8775	-1.6029	-5.3603	-9.496	-4.3197	1.6189	-0.62585	-3.06	-2.6849	-5.8875	-2.9459	0.83246	-3.008	-1.8302	5.1516	-5.6794	-13.969	-8.3314	-2.2833	-4.5186	-0.37192	-1.0159	-4.9899	-7.1787	-2.1714	-4.9066	-1.6798	-0.47137	-3.7244	-6.609	-6.9024	0.81281	-2.812	-5.7468	-4.0371	-0.26956	-0.02017	-10.749	-3.831	-4.5965	-5.7719	0.75392	0.22655	-1.9786	-1.6363	-4.2166	-5.0252	6.3417	-5.5394	2.8944
-27.128	-18.496	-16.053	-19.847	-21.722	-24.46	-21.562	-18.334	-23.37	-25.958	-18.81	-18.871	-21.159	-18.885	-25.05	-19.251	-24.126	-13.855	-20.258	-26.213	-24.542	-24.829	-20.841	-19.17	-15.7	-28.594	-20.64	-25.002	-24.109	-23.422	-21.447	-19.677	-18.535	-23.29	-19.152	-22.516	-25.656	-22.798	-18.469	-23.016	-24.961	-22.867	-18.416	-15.343	-22.451	-21.26	-23.274	-17.381	-18.898	-16.173
-2.5717	-6.7364	-3.2423	-0.52095	-4.9424	-5.7935	-4.683	-3.6955	-8.1159	-2.2867	-10.307	-2.9299	-2.0922	-5.5633	-1.4051	-4.8634	-8.2456	-2.7743	-2.6655	-5.0515	-2.5975	-4.5127	-3.5261	-4.7749	-2.0281	-2.3514	-4.3358	0.58343	-0.77199	-10.62	-0.091734	-1.3808	-2.4895	-2.8426	-1.6677	-0.33642	-5.8248	3.1813	-3.7899	-2.9008	-8.5256	-1.1628	-1.8125	-7.7239	-8.4396	-4.0683	-3.2326	-1.1753	-4.4029	0.44428
-7.2605	4.1374	-0.86977	-1.2638	-2.9076	-5.8442	-9.086	-4.0667	-2.7641	6.2829	-0.30141	-8.2004	-1.098	-6.4857	-7.561	-0.74222	-5.1845	-9.6298	-6.9143	-5.7497	-3.6028	-5.5488	-4.5328	-5.1451	-0.54786	-7.629	-3.9546	-2.5197	1.6254	-4.7428	-8.0513	-6.482	-1.238	-7.7231	-5.658	-4.528	-4.5193	-5.6371	-0.023787	-4.4423	-5.0798	-7.8928	-4.493	-6.6216	-5.4785	-4.4198	0.39452	-10.816	-3.8361	-5.3647
12.081	11.908	10.438	12.79	8.0758	9.2909	14.186	14.183	15.51	6.0836	6.355	11.785	8.522	6.0382	6.8314	14.781	8.5747	10.807	12.805	3.2824	4.7078	9.9531	3.3674	5.2424	9.388	5.2206	4.8544	8.9191	8.2169	5.9411	5.4495	10.991	11.611	6.3133	2.9459	7.431	11.002	8.1822	14.841	7.3724	10.55	7.093	13.669	4.5741	-0.26097	9.74	3.6154	5.2006	10.69	12.13
-1.3816	-4.9046	3.8826	-8.7145	-0.053546	-5.5507	-5.7043	-2.597	-6.0134	-2.4278	-0.81219	-3.9479	-0.35591	-1.0231	-5.5696	-2.3256	-8.1302	-9.2542	-3.0695	-2.5046	-0.65352	-2.5638	-10.489	-8.2433	-10.048	-3.783	-2.8211	0.26933	-10.081	-3.3683	-3.0758	-6.067	-3.9803	-5.0371	-1.2101	-6.3167	-0.34717	-6.3841	0.16562	-5.1016	-0.27826	-5.5744	-0.73217	-5.0543	-5.4708	-5.9468	-5.3985	-0.98018	0.85436	-4.1051
-3.1078	-2.1805	-1.2215	-3.6653	-0.52724	-5.7589	-1.3941	-8.6548	-10.752	-4.1579	-9.0142	-0.52705	-7.8002	-6.5881	-1.0387	-7.6075	-8.925	-8.523	-7.0356	-6.7458	-11.093	-9.5079	-9.9961	-6.2993	-10.452	-13.017	-9.5852	-6.1526	-6.8627	5.2863	-11.362	-4.3735	-6.6881	-10.443	-0.58559	-10.143	-3.8888	-9.3736	-16.038	-4.8357	0.75661	-6.2074	-9.2999	-0.97324	-9.9297	-10.712	-6.207	-2.1499	-4.563	-5.885
-14.269	-9.9738	-5.3117	0.80965	-5.1753	-10.985	-13.68	-9.9593	-11.53	-14.827	-4.078	-10.782	-11.508	-10.169	-9.1603	-9.0766	-15.213	-7.3648	-7.464	-10.15	-6.6886	-8.9769	-7.8803	-6.6939	-8.4012	-8.1093	-8.4059	-8.991	-8.105	-10.254	-2.2215	-7.4667	-12.43	-13.226	-4.5692	-12.326	-1.8232	-8.9626	-9.8435	-10.071	-7.0136	-6.58	-10.077	-4.6887	-4.5174	-10.737	-8.43	-13.777	-7.2481	-7.0234
3.3805	-1.2469	3.149	1.2034	2.1402	-0.74843	2.7356	2.9657	-13.32	0.40038	0.010515	6.8293	-3.8971	0.73167	-1.5421	-0.41125	-2.8792	-1.4357	1.307	-1.9533	-1.6752	-1.847	-7.652	2.2469	1.2183	-3.2026	-7.0803	6.7204	8.2553	3.3923	-0.97519	-7.9881	0.087564	-3.8692	0.0078864	-7.1455	-0.23511	-1.8258	-0.037971	0.14809	-3.7962	-3.0853	-4.8684	-0.11262	-5.4971	1.5183	3.5208	4.8832	-0.99809	-0.62472
-17.616	-24.957	-19.76	-16.155	-24.29	-27.156	-22.238	-16.694	-26.58	-19.696	-27.844	-23.909	-22.525	-24.894	-22.992	-18.765	-23.995	-17.185	-18.391	-11.199	-27.22	-24.117	-26.524	-18.367	-24.324	-23.193	-25.389	-23.27	-21.676	-19.998	-22.956	-22.101	-25.438	-28.643	-22.125	-21.897	-20.968	-24.626	-27.987	-27.379	-20.893	-22.331	-20.782	-19.517	-28.201	-25.321	-19.687	-19.962	-20.241	-25.301
-10.943	-13.655	-16.057	-14.243	-4.6365	-6.6971	-12.209	-9.8573	-13.342	-12.692	-6.6227	-17.981	-12.845	-10.339	-12.215	-16.006	-12.586	-13.841	-10.099	-6.3974	-15.024	-16.17	-11.902	-15.509	-15.284	-19.023	-14.757	-10.945	-12.307	-8.9834	-16.199	-9.2457	-14.004	-9.3593	-15.003	-19.469	-14.841	-11.055	-8.982	-13.649	-18.113	-12.503	-10.696	-15.842	-8.9946	-10.342	-11.709	-14.69	-14.541	-18.806
1.2631	-9.4761	4.4374	-4.0792	-1.6624	-4.6503	1.3022	-10.583	-6.6523	-2.2933	-10.136	0.47752	-3.1825	-2.1857	-1.5157	1.2034	-8.2779	-5.9275	-3.1361	0.99718	-4.1412	0.15151	0.094496	-5.8984	-4.134	-8.5509	-7.7777	-1.0596	-5.6353	-8.8	-4.8265	-6.7885	-3.054	-2.0017	-3.977	-5.336	-3.2704	-1.7266	-6.0804	-5.484	-6.7714	-8.5448	0.11942	-4.3271	-4.6918	-1.9569	-1.6772	-1.7816	3.9557	-4.4029
-13.419	-10.445	-6.1019	-9.9294	-2.3973	-16.203	-9.4869	-7.984	-8.3852	-12.116	-7.1121	-11.09	-10.381	-11.803	-4.0304	0.68112	-6.6951	-6.6536	-2.6907	-5.3063	-13.251	-13.837	-12.355	-6.8696	-4.6021	-12.049	-7.0331	-8.5554	-13.446	-9.4336	-10.908	-9.4689	-10.586	-9.64	0.60586	-7.4498	-11.362	-7.1298	-11.374	-8.5309	-13.062	-14.762	-12.249	-7.5578	-8.9258	-11.4	-10.539	-2.0772	-9.2544	-15.291
-14.058	-16.627	-12.848	-17.606	-10.371	-11.599	-10.295	-8.2543	-14.357	-4.728	-15.805	-15.137	-11.884	-6.1507	-11.392	-16.717	-17.666	-9.5063	-7.9797	-12.299	-7.7573	-7.9724	-11.47	-10.677	-5.5655	-14.429	-16.383	-9.8646	-18.25	-13.115	-11.979	-7.9447	-14.928	-17.008	-15.552	-4.5746	-13.531	-16.769	-5.4546	-14.427	-8.831	-13.995	-14.6	-12.652	-11.177	-12.232	-18.058	-7.7739	-14.934	-11.176
4.9162	3.3754	-0.55835	-4.3146	-0.1218	-2.3008	6.828	-0.38351	1.1252	0.72857	6.9	1.4074	-1.8166	0.091931	-4.6687	-1.2428	-0.074407	0.23805	5.9942	3.4002	-0.62747	-0.58908	-4.3825	5.0616	1.6754	1.703	4.0855	0.9391	2.2378	8.4664	-2.4777	1.8824	2.1113	6.9804	-1.1731	-3.6461	6.6322	-0.9449	1.0467	-1.328	4.4093	3.4102	-2.3043	5.2802	7.0173	-3.0738	-2.6481	4.7397	-0.93138	0.94178
-11.014	-12.007	-5.5328	-1.7784	-14.068	-4.7873	-10.19	-4.3307	-12.916	-12.258	-11.602	-12.052	-9.5751	-11.04	-8.5349	-4.8818	-10.198	-10.546	-5.806	-6.7819	-10.845	-2.8853	-8.9479	-9.6845	-12.64	-7.4225	-9.0842	-7.0536	-14.833	-8.947	-15.147	-12.066	-19.136	-11.964	-13.518	-11.046	-10.659	-9.6319	-15.048	-14.702	-10.305	-5.3372	-9.5744	-3.12	-10.25	-6.4757	-10.741	-7.1727	-12.957	-4.6062
-3.0445	3.3378	-6.6105	1.4243	-1.1336	-3.3415	2.8976	-5.6377	1.6589	-1.0055	0.45	-1.1356	-7.7662	-2.9131	-7.0442	-6.2469	-1.3312	-6.1803	1.0703	-2.3175	-3.9218	4.3774	4.8178	3.1167	-1.136	-4.6245	-3.4899	-5.6603	-3.2389	-3.6973	-8.0916	0.61613	-6.7785	7.5583	1.4697	3.9046	0.37881	-0.97502	-1.9889	1.2709	0.81678	-5.2806	4.4581	-9.6135	3.9294	-0.79963	-2.7368	-0.27416	-4.2351	-0.22892
-17.611	-12.297	-7.9633	-10.217	-9.8643	-11.539	-13.591	-16.754	-17.445	-8.6182	-10.962	-6.5935	-11.729	-14.215	-11.23	-5.951	-10.074	-17.056	-15.101	-8.7489	-11.888	-8.6858	-5.301	-16.44	-10.805	-10.027	-5.5146	-9.5155	-8.0263	-16.514	-7.4876	-11.666	-13.915	-14.442	-7.1111	-11.839	-15.04	-13.701	-12.243	-10.976	-11.45	-17.23	-11.263	-14.028	-3.1572	-11.579	-11.486	-9.1747	-17.978	-0.43455
-8.473	-4.3856	-6.9843	-2.9513	-13.265	-8.159	-3.9431	-6.8367	-1.4925	-0.67636	1.2596	-6.7629	-3.3381	-4.9629	-2.8086	-4.8907	1.6121	-1.5906	-0.29726	-3.7427	-5.6452	-1.6864	-3.6482	1.6179	-3.006	-2.915	-3.0697	0.18687	-1.2681	1.998	-3.2944	-1.9911	-1.0886	-8.1558	-6.7312	-4.6333	2.133	-2.4288	-1.8893	-4.6052	0.80207	-5.5028	-8.5598	-1.6235	1.4547	-5.751	-10.905	2.3734	-0.78113	-2.6341
-8.9812	-12.536	-12.241	-9.5628	-9.6464	-12.904	-11.912	-10.354	-11.676	-11.378	-17.214	-15.786	-11.146	-15.621	-10.35	-13.627	-12.665	-10.502	-12.622	-13.496	-9.5208	-8.4823	-9.9759	-12.495	-9.5863	-13.385	-7.1123	-10.316	-15.201	-11.186	-8.4665	-16.27	-20.428	-8.8282	-8.7193	-9.4655	-11.302	-20.321	-13.999	-22.548	-14.15	-13.898	-21.031	-8.363	-12.97	-12.211	-13.02	-16.599	-13.385	-10.643
-14.791	-9.8998	-11.04	-19.834	-11.841	-12.189	-12.574	-9.5525	-12.312	-16.179	-14.35	-9.2127	-16.331	-10.647	-13.604	-8.2628	-13.568	-9.4457	-8.7404	-10.108	-10.527	-14.541	-14.648	-18.927	-20.363	-16.875	-15.183	-13.623	-10.659	-8.7141	-21.234	-13.39	-8.6792	-10.682	-10.978	-10.66	-14.952	-10.941	-10.493	-5.8062	-12.873	-8.3399	-5.5905	-15.719	-17.151	-13.788	-8.3315	-14.092	-13.97	-12.557
3.8641	-12.27	-2.1325	-6.0968	-9.3558	3.711	-3.3883	-5.5935	-3.7932	-4.3136	-4.384	-3.7431	-6.4489	-4.8259	-3.5433	-9.3917	-3.4846	-4.6233	-1.7275	-1.9875	-11.205	-1.0853	-0.70844	-7.8133	-3.0877	-11.786	-0.83601	-1.6354	3.5784	-4.0992	-0.58745	3.0576	-5.6016	0.083315	-4.3517	1.0426	-2.3537	-2.3986	-5.1119	0.72641	0.1384	0.40442	-3.4356	-1.5508	-6.8987	-6.0035	-8.4637	-6.8876	-7.5401	-6.9645
-23.056	-28.49	-20.592	-26.63	-21.902	-20.734	-27.765	-21.94	-17.361	-26.989	-19.885	-23.401	-27.629	-24.787	-21.913	-28.301	-18.683	-22.416	-18.044	-23.745	-26.983	-19.755	-22.126	-20.882	-22.666	-21.269	-19.629	-27.705	-21.885	-18.476	-20.924	-16.596	-27.091	-30.65	-23.198	-26.777	-22.808	-19.169	-18.87	-17.57	-21.622	-20.64	-21.549	-27.304	-21.508	-15.778	-20.987	-18.633	-19.293	-25.048
-12.551	-16.613	-12.447	-11.162	-18.428	-6.7074	-11.538	-16.408	-9.2145	-15.93	-11.725	-7.5384	-10.732	-10.478	-12.824	-8.3486	-12.076	-9.7089	-6.1565	-13.213	-5.8724	-4.7231	-11.749	-12.486	-17.405	-17.69	-5.2898	-11.682	-7.1076	-16.139	-11.604	-2.003	-17.234	-9.2116	-12.558	-8.5268	-10.052	-13.276	-15.678	-15.83	-8.4874	-12.803	-5.7987	-7.8607	-11.938	-11.178	-15.13	-8.4413	-8.5721	-6.6913
3.8385	-2.7626	-4.489	-7.5489	-7.1784	-8.5792	-4.7096	-11.071	-11.43	-8.152	-6.2805	2.9228	-5.9264	-7.4568	-11.571	-5.4283	-4.8729	-4.1901	-2.2701	-1.8468	-9.5945	-7.9623	-4.0988	-6.0112	-2.389	-6.665	-1.2193	-8.1119	-15.205	-5.7378	-4.9487	-2.755	-4.8809	-0.81456	-6.6977	-1.8803	-7.3602	-7.5144	-3.5986	-6.7059	-3.5481	-7.1373	-2.9596	0.29062	-4.1411	-1.0774	-10.731	-11.288	-5.0137	-9.062
-1.8261	15.684	8.7979	8.47	4.9042	3.1314	6.0208	-1.6356	3.7202	8.8044	-2.5927	6.2691	5.7189	4.3594	9.8141	6.3785	8.5072	3.8171	4.8767	8.8068	5.0493	8.4972	2.2124	6.6841	11.605	7.5447	7.6116	7.3493	12.767	5.6678	7.4216	1.7354	3.3237	-2.6425	3.2943	4.9534	6.5491	8.8272	3.3769	4.3447	8.4825	4.4003	1.4369	9.1765	11.647	4.6647	6.5392	8.3471	4.6851	6.7804
-9.3076	-2.1566	-3.7483	-4.4439	-4.7667	-6.2412	-11.456	-9.1919	0.40384	-4.3158	-5.623	-9.0521	-6.6151	-3.061	-6.1051	-4.0137	0.50303	0.49509	-4.8984	-2.1959	-5.5234	-7.752	-1.3963	-11.572	-7.0132	-4.315	-8.8047	-9.5789	-8.7117	-6.9331	-7.759	-1.5584	-6.6134	-3.4254	1.0764	-8.5871	-11.788	-9.0409	-6.912	-8.0036	-5.4611	0.080255	-0.5123	0.50705	-4.4537	-8.2946	-7.4643	-8.103	-7.4996	-9.2312
2.6533	12.496	0.92534	1.851	1.9228	5.285	7.5003	6.8091	7.9926	8.6425	7.3991	8.4875	5.0258	5.5689	2.4555	2.2824	5.0993	6.2796	9.3538	9.2742	1.3638	3.9324	4.7271	8.3745	3.0276	5.0521	2.7582	1.948	4.8639	4.8648	8.2118	8.306	0.96874	8.2295	-1.6411	1.6623	8.4128	3.2548	3.1111	6.5166	2.2542	8.467	5.4904	0.58732	11.253	4.5749	6.4287	6.6875	12.876	6.4465
14.176	13.604	6.5178	6.8997	17.717	5.5154	12.568	15.427	9.7447	10.755	14.723	10.51	9.185	8.4721	10.841	11.62	4.9374	4.2436	9.499	7.424	7.0625	7.8785	8.0895	4.8024	11.036	4.7644	6.9238	6.0213	3.17	10.921	10.302	4.9872	5.9549	3.3662	5.9534	4.4518	7.4411	5.3201	6.8921	5.3048	6.7214	1.3474	11.84	5.8023	5.7255	6.3314	11.812	2.891	6.9809	11.757
-5.7736	-6.0607	-8.4184	-3.429	-3.6532	-6.0478	-6.9799	-6.9148	-10.007	-2.1618	-8.6548	-1.4297	-5.0042	-6.5578	-8.8529	-4.6272	-6.4317	-6.3254	-9.3293	-5.3736	-10.872	-4.6199	-10.937	-6.0081	-6.6702	-3.4858	-4.6242	-14.565	-2.9831	-8.9456	-9.6651	-9.174	-7.3943	-11.509	-3.1847	-9.1718	-5.4338	-5.1927	-5.0936	-4.3734	-4.9529	-8.9641	-6.7242	-2.8892	-5.2022	-11.093	-6.034	-5.0858	-4.2043	-7.0608
-5.9212	-4.2961	-5.6445	0.44998	1.322	-0.71041	-4.9593	-3.5545	1.6055	-0.6605	0.7171	-5.5645	5.6269	-2.5716	-0.12054	-4.7526	0.96363	-1.0602	0.50645	1.3909	2.901	1.0507	-1.3214	-2.4449	-6.6798	-2.5111	-5.4852	-8.1529	-7.9316	-1.0433	-7.7308	-6.6456	2.6905	3.6718	3.7249	-2.3477	-6.0736	-5.4458	-1.043	-1.4479	0.68265	-2.1987	-2.0868	1.9634	-2.8304	-2.8231	0.12828	-2.9	-1.3333	2.6925
8.2482	3.4554	5.0564	6.8471	4.2369	-0.11886	5.7727	0.91516	3.985	3.3251	4.804	-5.6682	4.7607	3.7464	2.1403	-0.69967	1.8333	-0.24888	7.5513	2.5218	4.3327	2.4996	2.999	6.6869	6.17	6.4822	3.4023	2.714	3.7636	8.1369	2.8136	2.0224	0.59128	1.3093	2.5556	2.9853	-0.32418	3.7036	6.1671	4.3588	0.79564	2.1269	0.32507	1.3347	3.8147	-2.6476	-0.032569	6.0244	2.7978	0.059063
-9.1789	-10.296	-10.099	-14.41	-16.47	-16.774	-13.553	-4.1183	-17.121	-8.67	-15.839	-14.827	-13.737	-14.926	-12.588	-15.435	-20.666	-9.5162	-9.3031	-16.203	-9.158	-12.356	-8.0415	-5.0499	-14.341	-18.179	-11.742	-7.8978	-16.655	-17.048	-11.551	-12.284	-14.893	-10.395	-12.862	-20.591	-14.652	-15.08	-8.0072	-11.265	-12.373	-6.5828	-20.033	-6.6771	-14.354	-11.547	-6.635	-17.072	-12.497	-13.382
-12.651	-11.326	-14.745	-18.718	-10.213	-18.131	-7.6421	-19.284	-16.428	-10.469	-15.613	-14.939	-13.267	-15.108	-8.48	-14.682	-17.338	-12.184	-10.941	-8.0337	-10.316	-15.508	-10.783	-22.692	-17.621	-14.12	-12.823	-12.367	-11.458	-17.277	-14.983	-14.82	-10.383	-10.469	-16.111	-10.656	-17.25	-14.651	-7.5086	-16.052	-9.9527	-21.163	-14.961	-14.877	-14.513	-15.536	-16.27	-19.872	-13.582	-10.626
-3.8976	4.7171	-1.2011	-5.8541	-5.0449	-5.1053	-2.5064	0.16897	2.6204	5.8893	-1.8744	-2.138	-0.31566	-5.3001	0.55909	-4.7056	-5.8421	-0.77589	-1.5569	-6.4541	-1.0242	-2.1303	-5.7787	-2.3196	-1.9607	-0.050038	4.9902	1.3703	-6.58	0.050401	-2.6791	-1.9601	-4.495	-2.2264	0.33294	-5.527	-0.13465	-1.7755	-3.0509	-3.4996	-4.3285	-2.8855	-3.2426	-5.9532	3.4602	-7.7913	-5.2765	-10.991	-5.7898	-3.6766
-8.7583	0.72706	-4.2394	2.0463	-5.841	-2.2607	2.0117	-0.69798	-1.8682	-4.0696	-0.65153	1.6203	-2.7887	-6.1547	0.60082	3.8633	-0.24424	-0.92004	-1.4889	6.0757	-4.7893	-7.2884	0.62736	0.83213	4.4188	-2.9341	-1.1364	-4.5129	-0.032859	1.7472	5.2131	2.4752	-8.0537	1.9171	-2.7218	-9.4961	5.6318	-1.4433	2.1766	-7.5608	1.5083	-2.839	-9.0383	-7.8292	0.68171	0.22149	-2.2788	-2.3616	-5.6736	4.7799
0.62425	0.16877	5.816	-9.3371	7.2708	-2.5766	5.1148	-5.4098	4.4418	0.65517	3.1734	0.35285	-3.5936	-1.6716	1.1978	-0.020091	-5.0693	2.1578	-0.78617	-2.4912	6.1376	-1.6553	0.09507	0.21137	0.34749	-0.3667	-3.99	-1.1467	0.55948	-5.0668	3.4263	-2.2919	-0.85229	-2.2195	-1.7928	3.6132	-4.1407	-6.5188	-7.654	0.45511	0.19665	-4.696	-2.6823	0.69325	-3.9347	0.35118	-5.7694	-7.2043	0.53506	-3.1721
-23.438	-20.986	-28.614	-24.938	-18.242	-28.68	-27.456	-21.413	-23.587	-20.504	-23.134	-23.155	-12.903	-20.375	-17.569	-16.146	-17.315	-17.826	-21.793	-19.715	-21.943	-27.158	-27.505	-22.5	-21.439	-25.457	-29.902	-25.15	-21.732	-19.339	-21.072	-23.557	-25.218	-18.802	-20.745	-23.183	-17.96	-24.262	-27.391	-22.132	-22.297	-20.647	-16.64	-21.103	-26.323	-32.393	-20.528	-27.084	-19.427	-22.974
-4.2908	-7.8623	-2.5039	-1.9659	0.65473	-2.9117	2.02	-7.5147	-1.6843	-2.9237	0.16281	-1.4995	1.6291	0.32323	0.70444	1.7038	-3.9882	6.261	-3.3625	-7.016	-7.1545	5.033	-0.30417	-1.3139	-5.4655	-2.6806	-0.9907	3.4845	2.3621	-7.0442	2.6258	2.4805	2.8455	-5.018	-2.7446	2.5374	1.5524	-0.72189	0.52212	1.8658	-8.3722	-5.1592	-1.2527	-0.60644	-0.47364	-3.6763	-1.9055	-0.68973	-4.8642	6.2645
-2.1314	-2.3331	-1.4245	-1.9052	2.5505	-4.0194	-4.6652	-1.1661	1.3331	-1.2438	2.6179	-2.2597	-2.9687	-6.0122	-0.53994	-0.67126	-2.928	-2.836	9.7924	-1.1679	-5.3848	-0.42918	7.089	-3.177	-3.8794	-0.56012	-0.55216	0.32989	-0.78956	2.3574	-2.6145	2.6373	-6.9916	-2.2812	-1.7755	6.5342	-3.5765	5.5255	5.7762	-3.4018	0.0026525	5.4878	1.7405	4.8854	-1.297	-2.2773	3.9744	7.9838	-2.2114	-5.769
-2.7931	-6.8485	2.2922	-5.3914	-3.8436	0.43012	-11.811	-2.7704	-6.791	-2.4428	-4.9763	-4.2571	-5.0209	-7.6521	-1.6445	2.4226	-3.3225	-4.8824	-5.5007	-4.3671	-0.90146	-0.91027	-10.278	0.059276	-4.9042	-3.5977	-4.724	2.7082	-8.1378	-1.3996	0.63006	-3.5753	-9.2089	-4.7786	-4.9559	-1.1855	-6.1047	-7.3042	0.56326	-4.6596	-3.7391	0.086892	-4.8857	-4.4467	-1.0956	0.69382	-6.7409	-2.3882	-8.13	-6.072
-21.814	-11.399	-18.211	-25.754	-17.681	-20.893	-25.603	-20.826	-16.414	-21.528	-17.965	-22.759	-11.904	-20.142	-24.532	-19.89	-27.054	-22.495	-23.273	-23.239	-18.069	-21.203	-23.495	-21.646	-15.711	-23.888	-19.013	-14.711	-17.934	-23.621	-25.918	-23.474	-20.918	-19.026	-24.002	-23.672	-19.634	-14.793	-23.189	-23.883	-17.282	-23.77	-27.33	-18.216	-25.902	-16.965	-21.766	-21.981	-20.858	-24.441
-6.9451	-6.9239	6.0013	-0.0109	1.3344	-6.2789	-9.0664	-2.9541	-2.5734	-0.019458	-3.3255	3.7651	-1.5864	2.7496	-10.078	1.5732	-3.1235	-4.6187	-5.0692	-0.58653	-3.7548	-2.5061	-5.662	1.6452	-4.0474	-3.6724	-1.9636	-6.9876	-5.9718	-3.7515	0.62865	-2.8371	-0.76903	-10.426	3.559	2.3714	3.1078	0.85215	-2.0996	-0.48127	-9.737	-7.5668	3.2987	4.0234	1.8243	2.745	-1.6773	-7.5863	0.95988	-1.3579
-14.257	-5.2302	-9.3998	-5.4055	-11.878	-6.3554	-11.697	-11.321	-6.6278	-10.754	-5.492	-10.18	-9.7843	-6.2607	-6.7038	-4.7056	-12.925	-9.053	-13.714	-5.0534	-16.717	-5.6847	-7.8997	-11.075	-9.0596	-16.701	-7.106	-8.0451	-7.0649	-13.495	-5.7993	-9.5452	-5.5289	-10.688	-5.9269	-7.947	-10.582	-5.0349	-2.5221	-4.3576	-8.7032	-11.999	-9.0164	-8.8183	-3.4995	-13.089	-13.715	-8.9574	-7.4655	-9.8049
-10.265	-16.342	-9.6051	-17.986	-13.583	-16.941	-4.7098	-14	-15.918	-17.494	-12.827	-5.6163	-13.203	-17.949	-5.9546	-19.556	-12.743	-14.838	-16.261	-8.2736	-7.3024	-16.765	-12.362	-13.714	-15.044	-12.988	-13.154	-13.185	-10.676	-13.569	-15.774	-17.922	-12.062	-10.548	-7.4233	-20.044	-11.998	-20.324	-11.885	-15.143	-24.978	-14.726	-7.0552	-23.627	-10.359	-14.565	-7.057	-12.532	-14.186	-10.472
11.216	3.1419	4.4154	5.1247	12.083	14.45	5.265	4.7842	9.3911	-1.6787	4.9266	9.1906	4.4478	9.6126	3.2359	6.3748	0.91374	10.041	11.6	9.573	8.0787	12.645	8.4007	10.037	3.0691	12.48	5.4911	7.2956	5.8865	6.1988	11.401	3.4543	6.128	8.218	8.7789	-2.7535	8.3682	15.302	9.2674	7.3292	8.0476	7.7483	9.0423	14.828	7.3677	6.5598	8.7815	8.841	8.9193	4.0586
-5.1489	-2.5952	0.011483	-9.7415	-3.9214	-9.6858	-7.4504	-2.3688	-5.3908	1.7361	-4.1783	-0.85239	-4.0918	0.77887	3.7525	-3.7969	-8.2208	-1.5403	-8.301	-4.3875	-0.63436	-1.3846	1.03	-1.3313	-0.20533	0.032825	-2.0528	3.6341	-3.965	-1.2759	-0.0020942	-1.866	1.8961	2.4872	-3.6893	-6.7473	-2.0136	-0.49415	-1.9446	-4.1412	-2.7164	-6.4757	-1.4623	-5.0243	-1.8932	-2.0229	-1.4534	5.2904	-3.1823	-3.5598
[truncated: 150 more columns]
