# Supplementary material for: Genetic dissection of main and epistatic effects of QTL based on augmented triple test cross design
Source: PLoS One. 2017 Dec 14;12(12):e0189054. doi: 10.1371/journal.pone.0189054 (PMC5730204; doi:10.1371/journal.pone.0189054)
Supplement: S7 Supporting Information — (ZIP) [file pone.0189054.s007.zip › z2_1000_0.5_10.csv]

10.179	8.3813	6.7312	8.2496	7.5672	7.2741	7.3534	7.6284	9.8324	6.2255	8.3704	9.2076	8.0291	8.8848	7.3521	9.5652	7.5449	6.4426	6.3793	7.0168	6.8093	9.9337	5.4066	8.9332	11.285	7.3258	7.7764	6.251	7.6425	7.1333	9.4444	7.1432	9.3394	9.7594	5.7005	9.9767	6.3477	7.3167	4.9965	8.7826	8.7377	7.6275	7.8587	8.8505	8.559	7.9628	8.4455	8.2689	6.886	6.8315
2.3165	1.5796	0.22383	3.0015	2.9563	2.6098	0.79425	2.736	2.5725	2.1628	1.4401	0.37088	1.2045	2.5715	0.44262	1.6876	2.0499	0.5934	3.8499	1.2194	1.7415	2.113	2.3492	2.241	2.5475	0.97415	1.972	3.2755	-0.45531	0.51518	0.58548	4.0126	0.65719	1.1683	2.2099	-0.45901	1.2992	1.4119	0.56233	1.5564	3.403	2.3859	0.91591	1.0429	2.3063	1.9848	-0.57617	1.4374	-2.9457	-0.99952
-2.2327	-1.5655	-1.9006	-1.5288	-2.8049	-0.88094	-2.1726	2.2426	-1.6992	-0.12424	0.42258	0.41582	-2.7553	-1.667	-2.8009	-0.36826	-4.5329	-1.6331	0.29886	-2.1215	-1.557	-2.5329	-0.18413	0.4632	-1.8185	-0.74369	-0.99712	-2.2471	-1.2242	-1.5008	-2.4439	-0.11596	-0.6336	-2.5332	-1.0862	0.80611	0.33843	-0.94098	-1.9899	-0.93226	-4.23	-3.0405	0.7368	-0.76654	0.18974	-1.5824	-1.5534	-0.84238	-3.0097	-0.92666
-15.952	-13.859	-14.483	-17.122	-15.736	-16.367	-15.76	-16.071	-15.411	-14.145	-15.663	-14.228	-15.948	-14.389	-15.152	-15.138	-15.639	-15.171	-14.959	-15.427	-15.067	-13.662	-14.901	-15.584	-14.96	-14.67	-13.533	-16.042	-14.744	-13.794	-11.207	-14.146	-15.317	-14.843	-15.314	-14.943	-14.466	-13.408	-15.367	-15.274	-16.598	-15.844	-11.865	-14.717	-15.925	-14.409	-14.527	-15.992	-14.174	-15.353
-0.98701	-3.0739	-3.0637	-2.9092	-4.4245	-1.5733	-2.1239	0.046791	-3.6943	-2.5551	-1.3032	-2.3066	-1.077	-1.9847	-1.4065	-1.3299	-3.0677	-1.4972	-1.6773	-2.9557	-2.9379	-3.1805	-3.7221	-2.5482	-3.3481	-3.133	-4.4582	-2.4122	-2.8221	-1.2056	-3.1416	-3.0603	-1.891	-4.1867	-4.3069	-2.6324	-4.0781	-5.3429	-2.3992	-1.4429	-3.0937	-4.128	-3.2761	-2.4136	-1.8475	-4	-2.1287	-4.2102	-0.79469	-3.3458
-3.7849	-6.3226	-6.383	-5.798	-3.965	-4.0179	-5.5513	-5.3539	-7.8166	-5.0505	-6.6448	-4.1522	-5.5983	-6.0242	-6.2734	-4.1226	-4.5763	-3.1346	-6.5687	-7.2896	-3.3654	-5.824	-6.2197	-6.3073	-3.4937	-7.4045	-6.58	-3.9694	-7.257	-5.7821	-5.5505	-4.6517	-5.0946	-6.9926	-6.2493	-2.2858	-6.898	-5.3928	-4.6336	-4.822	-3.6435	-4.8632	-5.3448	-6.2663	-6.8762	-7.3033	-4.7617	-5.4369	-6.6436	-4.4862
5.7658	4.2551	4.7478	3.4701	6.9403	3.926	5.0734	3.7681	5.8522	5.0612	4.4576	4.2092	4.5934	4.5083	3.4007	5.0414	4.1165	5.002	3.8512	5.0159	3.3877	1.6869	6.1706	6.3626	3.7164	3.5251	2.9698	3.0325	5.038	4.94	5.5042	4.2477	4.253	5.0672	4.8088	3.582	4.3055	3.3671	4.4749	4.2509	4.8031	4.2968	4.6077	3.1507	3.503	5.9189	4.6162	2.0504	5.7439	3.4358
3.1201	4.1169	2.4206	3.1395	1.6603	5.1801	1.78	2.6358	2.8822	1.0297	2.755	2.8759	2.9909	4.1057	0.66668	1.1251	3.4902	2.7585	1.9775	2.6448	2.7867	2.995	1.6953	1.9688	2.8528	4.521	0.69313	4.0405	0.76605	3.1411	4.8296	2.8259	1.2287	2.5521	-0.77761	4.4586	2.8291	0.86187	2.4995	1.0221	1.238	2.7727	4.5757	0.52817	0.48082	3.4743	2.897	3.2683	1.1314	3.1069
-3.6568	-5.7438	-4.2041	-4.4414	-3.3631	-3.6781	-5.173	-5.2605	-1.7988	-5.0648	-4.4426	-2.1415	-4.6801	-4.2341	-4.1217	-1.763	-2.7917	-3.9711	-3.8519	-3.7609	-1.7511	-4.3324	-5.1694	-4.2887	-6.0356	-3.6154	-4.7027	-4.9414	-4.3068	-4.7788	-5.3973	-3.9721	-3.0482	-1.8231	-4.8829	-2.4503	-5.9159	-5.3006	-5.7831	-6.1909	-2.5949	-5.7782	-4.8261	-5.2601	-4.1943	-1.4567	-1.3077	-1.4029	-5.3351	-4.995
5.5667	5.1248	8.8181	6.1921	4.7183	6.4507	7.3318	7.7385	7.0047	8.8964	5.2337	4.8856	8.2689	7.048	6.0167	7.099	7.4396	6.5826	7.5973	6.2145	6.8225	6.3204	6.3718	6.2548	6.7074	8.4723	7.3708	8.0778	3.172	8.8944	8.5896	5.5155	9.3894	8.1242	7.843	8.85	5.2104	7.525	7.8487	5.5942	8.0294	5.5439	7.319	9.0385	5.3556	5.7598	6.5332	7.1073	7.1683	9.9774
-3.7014	-3.3827	-2.0687	-4.3202	-2.4373	-3.1024	-1.7736	-5.5781	-3.5398	-1.8172	-2.4911	-1.1652	-3.3556	-1.8019	-5.542	-2.7252	-7.6477	-2.1138	-1.3371	-1.7992	-4.1808	-0.015445	-2.4975	-0.54973	-2.5161	-0.87097	-2.0421	-5.8902	-1.8627	-3.2212	-2.6077	-2.8139	-3.9491	-3.5914	-4.1682	-3.9975	-3.0402	-3.6972	-2.6594	-4.5614	-4.8757	-3.8462	-4.8598	-1.5066	-3.5824	-3.0917	-3.4512	-4.9439	-1.8605	-3.8503
-23.484	-21.154	-19.669	-19.154	-21.389	-21.995	-23.485	-23.557	-21.454	-20.945	-22.038	-20.659	-21.356	-22.785	-20.954	-24.591	-23.628	-21.804	-20.663	-22.99	-23.229	-23.754	-21.476	-22.662	-21.691	-23.028	-19.263	-22.019	-23.556	-23.595	-18.868	-23.209	-21.078	-23.184	-22.355	-25.434	-22.638	-24.178	-22.716	-21.686	-23.854	-20.686	-21.327	-22.001	-22.686	-20.234	-23.312	-21.638	-23.44	-21.687
0.4605	-0.72753	-1.049	0.45031	-0.40723	-1.7092	-2.2054	-0.47242	-1.1397	0.95679	-1.4566	-1.6777	-1.7276	-2.0427	-0.606	-1.28	-2.0983	0.33654	0.0096578	1.2487	-3.5042	-3.1552	-2.5929	-2.1402	-1.6904	-0.95704	0.22014	-1.5083	-1.8813	1.1023	-1.6264	-2.2644	-2.0892	-0.1745	-1.7827	-0.42344	-0.49033	-0.4579	-4.0929	-0.0029554	-1.0753	-3.2106	-5.5977	0.73424	-0.91204	-3.2621	-0.37987	-1.9188	-1.0505	-0.29759
5.4237	3.3961	5.8446	4.3816	3.8664	6.6725	4.7607	5.6871	3.4104	4.9067	6.6185	5.2527	4.8659	5.3436	4.5144	3.3907	3.7927	4.5945	6.3522	3.9309	4.1366	5.722	5.4389	5.1457	4.8708	6.6539	3.2688	5.3636	5.5347	5.8454	5.1084	3.8699	4.2546	4.2394	3.3674	5.0883	5.86	2.9187	5.0285	6.8822	5.4213	4.9901	5.2176	6.1474	4.6969	4.0753	6.5911	7.314	4.2973	3.4845
-3.1431	-2.9029	-1.3036	-0.40852	-4.0365	-3.5505	-2.7386	-0.9596	-1.7959	-2.0046	-0.72479	-3.9451	0.18191	-1.1578	-1.6409	-4.2643	-2.7068	-3.1239	-1.7044	-1.9724	-2.2931	-1.2692	-2.6141	-3.2092	-2.863	-0.8077	-2.445	-2.7957	-2.7508	-1.7092	-0.08784	-2.3547	-0.76334	-2.1819	-0.44616	-2.6535	-0.73675	-2.2112	-3.3793	-2.5608	-3.8944	-1.0498	-4.187	-0.35027	-2.8496	-1.7009	-4.6194	-1.9593	-2.5564	-1.7941
-6.0852	-8.4465	-6.4367	-7.0446	-4.9224	-7.7191	-7.1599	-8.0541	-6.9015	-7.3998	-8.5083	-10.067	-8.1724	-8.2068	-7.2556	-8.5368	-9.0636	-8.6158	-7.3772	-8.3388	-7.3603	-8.2027	-9.3176	-9.6937	-7.1169	-6.3417	-9.5203	-7.1642	-8.5605	-8.4958	-8.1347	-7.8138	-6.9207	-5.1504	-7.3064	-6.1656	-8.0136	-10.14	-7.2756	-6.2931	-8.1072	-7.157	-9.1142	-7.6691	-5.9621	-7.2425	-7.9892	-8.2619	-4.7872	-7.3506
-10.926	-12.881	-11.738	-11.486	-10.374	-10.154	-11.238	-11.752	-10.409	-12.08	-12.348	-11.663	-12.741	-11.897	-11.751	-11.65	-13.052	-13.546	-10.845	-9.8236	-9.733	-12.074	-12.982	-9.8129	-10.472	-11.288	-9.5917	-13.259	-11.69	-13.997	-9.3956	-12.943	-13.354	-11.586	-11.278	-11.886	-10.443	-10.266	-13.481	-12.625	-12.942	-9.5721	-10.211	-10.552	-11.682	-11.749	-13.716	-12.759	-12.957	-12.614
-10.909	-11.139	-12.701	-9.8791	-9.6098	-10.219	-8.7002	-11.264	-9.4031	-10.562	-9.8512	-11.959	-11.589	-11.409	-9.9939	-11.119	-10.53	-11.002	-10.519	-10.461	-10.517	-12.687	-10.794	-11.396	-10.998	-10.648	-11.075	-10.91	-11.38	-11.3	-9.1921	-12.203	-9.901	-8.6469	-9.8456	-9.4687	-12.3	-11.571	-10.462	-11.766	-11.454	-11.527	-8.9574	-10.35	-10.894	-7.4673	-10.058	-9.51	-11.205	-10.526
-5.694	-5.8232	-7.0212	-4.9332	-5.0753	-4.9952	-7.1032	-6.1502	-3.8711	-5.5255	-5.1437	-6.0888	-5.5653	-4.5236	-4.9044	-5.0547	-5.7091	-4.9008	-4.7446	-6.6962	-4.0081	-8.4054	-4.6735	-4.7012	-5.1115	-5.1015	-6.649	-6.8971	-3.9983	-3.8958	-5.3308	-4.2495	-5.1852	-5.8095	-5.4674	-3.0399	-6.7622	-7.223	-6.408	-5.6359	-4.1766	-4.4738	-3.9506	-3.529	-4.6195	-5.0751	-6.724	-3.88	-4.8557	-4.3038
-12.836	-12.085	-12.945	-11.783	-11.436	-13.156	-10.499	-11.378	-10.788	-13.243	-11.091	-13.17	-11.754	-11.46	-11.121	-12.796	-11.146	-12.761	-11.67	-11.236	-11.113	-12.609	-13.308	-13.23	-10.754	-13.462	-11.151	-12.273	-10.068	-10.518	-12.882	-11.041	-11.015	-11.735	-12.525	-13.131	-12.63	-10.607	-13.825	-11.082	-11.74	-14.306	-10.386	-10.157	-12.5	-11.848	-10.53	-11.206	-12.332	-12.248
-4.0871	-3.8052	-4.1768	-3.2562	-4.4907	-4.4907	-2.205	-2.1618	-1.8237	-3.6873	-3.9397	-1.4791	-2.7867	-3.5079	-4.0398	-1.9596	-4.3646	-5.319	-5.2737	-5.8771	-3.7507	-4.6006	-3.3397	-4.1515	-4.659	-4.5046	-3.6251	-5.8772	-1.0515	-4.206	-5.8145	-3.2222	-4.1238	-6.282	-3.1746	-2.7527	-3.3359	-4.7034	-4.7758	-3.8285	-3.2967	-2.7416	-2.5356	-4.6272	-5.0553	-3.8087	-4.7501	-5.582	-3.5676	-5.1364
-0.96403	-0.31024	-1.7456	0.63411	0.47155	1.0548	-2.3686	1.9385	-0.73366	-0.30875	-2.6496	-0.08806	-1.1405	-0.56909	0.25593	-0.094938	-1.9215	-2.2271	0.95098	-2.2415	2.1353	0.71553	0.9355	-0.10683	0.95652	0.76588	-0.97616	0.037965	0.73209	-0.82921	1.1407	-0.10635	-1.3436	-0.32544	-0.64349	-1.9184	1.2569	0.7736	1.1563	-1.1058	0.47152	2.0818	-0.07945	-0.26298	-1.2853	0.13797	-1.4125	2.8467	1.4529	-2.2428
-15.135	-13.122	-14.795	-14.543	-13.847	-14.995	-14.28	-15.483	-14.372	-17.318	-16.469	-12.798	-15.995	-15.055	-14.125	-14.363	-14.387	-13.349	-13.751	-12.196	-15.159	-15.945	-14.861	-14.91	-16.12	-16.265	-16.47	-12.167	-14.076	-16.645	-14.075	-14.676	-14.523	-14.48	-15.566	-12.353	-15.99	-16.428	-13.17	-16.449	-13.753	-13.439	-13.144	-15.986	-14.704	-13.445	-14.584	-14.781	-12.689	-15.631
-15.616	-13.69	-15.284	-13.48	-13.65	-15.922	-16.593	-13.987	-12.261	-15.441	-13.86	-14.692	-14.645	-14.687	-14.985	-15.816	-14.182	-14.288	-13.238	-15.409	-11.824	-14.234	-14.239	-15.171	-15.18	-14.758	-15.794	-14.232	-13.332	-15.222	-14.17	-14.114	-16.192	-16.253	-13.947	-15.39	-14.55	-14.071	-14.896	-15.793	-15.813	-14.92	-15.561	-15.993	-16.589	-12.198	-14.028	-13.622	-13.573	-13.152
-0.69252	-1.1533	-0.5252	-4.3309	-1.7916	-2.5503	-2.6738	0.15262	-2.8981	-0.92928	-1.4752	-3.9208	-1.3644	-3.6738	0.14683	-1.0865	-2.196	-1.1829	-0.34329	-3.3198	-0.12939	-2.7175	-0.40342	0.70638	-1.1812	-1.1673	-2.2711	-0.34851	0.27242	0.34512	-2.8117	-2.5713	-1.7891	-3.2251	-3.423	-2.1403	-2.4929	-0.87675	1.8571	-2.7173	2.5192	-1.6445	-0.6942	-1.9206	0.032367	-0.6914	-0.69394	-2.8465	-0.8012	-1.4537
-9.7512	-10.197	-8.6348	-10.993	-10.914	-12.785	-9.6438	-14.266	-11.933	-10.755	-11.24	-11.858	-9.8192	-10.859	-11.256	-9.5366	-13.11	-11.267	-10.787	-11.364	-10.536	-8.4079	-9.9064	-9.7964	-11.204	-11.831	-10.594	-12.439	-10.207	-9.6223	-10.896	-10.884	-10.771	-10.746	-13.127	-9.601	-12.911	-8.7652	-11.502	-10.146	-11.449	-11.123	-11.23	-10.414	-11.155	-10.397	-12.187	-10.701	-14.785	-8.7604
-2.5048	-4.2415	-2.2812	-2.07	-3.1021	-1.5507	-3.3776	-0.33429	-0.307	-1.364	-0.055603	-2.629	-3.9443	-1.2082	-2.3963	-4.5024	-0.49207	-5.0941	-1.618	-2.7494	-2.0267	-1.222	-3.6631	-2.6283	-1.5806	-3.0779	-0.18652	-1.9065	-1.3584	-3.5635	-0.27958	-2.5332	-4.5252	-1.4002	-2.2681	-2.6216	-3.696	-3.8456	-2.4452	-2.6462	-2.0016	-2.8203	-0.84242	-0.23474	-4.4228	-2.0893	-3.8442	-4.0032	-4.1182	-3.128
-8.064	-7.9581	-5.5567	-3.6043	-6.747	-7.253	-8.3559	-7.8362	-7.4589	-6.5166	-6.709	-7.3789	-7.658	-7.9702	-7.8631	-7.4369	-7.4443	-9.1341	-8.4599	-6.4112	-4.8248	-9.2066	-7.9005	-8.208	-6.8649	-7.6677	-8.6098	-4.0907	-8.1448	-7.6368	-7.8532	-8.0217	-6.9071	-5.9407	-8.5686	-6.5919	-8.2169	-9.3737	-7.9744	-8.6665	-6.0596	-6.4031	-6.8362	-9.0248	-6.386	-7.3237	-8.9096	-5.7973	-8.6024	-7.2426
-0.82591	-0.8336	-0.6882	-2.1392	-0.59322	-1.8848	0.1644	-2.3059	-1.0098	-0.97045	-3.7772	-1.3282	-4.285	-3.8728	-0.2089	-0.038315	-2.3669	-1.766	-0.38229	-0.68425	-1.3603	-2.2564	-2.1097	-1.9879	-0.36822	-1.4473	0.64603	-0.10963	-2.3308	-1.3544	-2.6198	-2.2733	-1.5777	-3.4408	-1.2309	0.10632	-2.5388	1.7444	0.46132	-2.0646	-2.769	-2.3221	-2.9986	-1.3916	-0.14519	-0.18631	-0.21009	0.15772	-1.1129	-1.5078
9.5773	7.9531	6.9381	8.1928	8.0543	8.9684	10.332	9.182	7.5935	7.8196	9.014	6.299	8.6123	7.9977	9.1769	9.1891	6.6261	8.5179	9.2143	8.4622	7.8852	9.1245	9.0597	8.8272	8.2727	8.9131	9.2179	9.514	12.216	6.7229	8.0434	9.7961	9.5901	7.5331	7.4385	8.5114	9.3063	6.9091	8.9143	7.5771	8.1971	6.9001	8.8601	9.0171	7.2126	9.4956	7.8002	7.6325	8.4655	9.6079
-11.084	-11.8	-10.178	-9.3741	-12.904	-12.373	-11.38	-12.083	-10.603	-11.622	-11.696	-10.279	-9.6834	-12.02	-11.825	-9.4746	-9.7912	-13.073	-10.659	-12.091	-9.5822	-11.379	-11.202	-10.266	-12.31	-10.314	-12.468	-11.887	-11.858	-12.49	-13.07	-10.386	-11.92	-10.417	-12.579	-10.533	-9.778	-11.271	-12.097	-12.469	-8.7123	-11.527	-9.6523	-12.749	-11.156	-12.541	-11.07	-11.889	-10.916	-11.499
1.3437	3.0143	2.3408	1.183	1.269	1.6805	2.1228	1.7964	2.0425	3.0028	0.82952	-0.68979	1.5331	3.4561	0.89654	3.5573	3.5167	0.29182	0.63197	1.5241	1.2955	2.4604	3.0622	1.2773	1.3066	0.65627	1.2905	-0.51817	1.4278	2.9137	1.647	1.8106	0.49824	0.1232	2.0945	0.093581	-1.1197	0.76965	2.6973	3.0638	1.1427	3.3293	0.95007	1.0818	1.9772	0.82566	1.1873	2.1219	0.48522	3.2071
-3.313	-0.22928	-0.38989	-2.5328	-2.4997	-0.9227	-4.0862	-2.2761	-1.0106	-1.6135	-2.3306	-3.1738	-1.6081	-2.8016	-0.35507	-2.5037	-2.6244	-3.3087	-2.4288	-0.72649	-2.5517	-2.0467	-2.0726	-0.65117	-0.68823	-2.2448	-3.7689	-2.4813	-3.174	-1.4261	-3.7011	-2.8467	-3.9101	-2.2881	-1.3195	-2.3049	-2.6135	-4.7581	-1.9602	-2.3404	-3.546	-2.1277	-1.4854	-2.1472	-3.3946	-2.0867	-2.9455	-3.3032	-2.8629	-3.5714
5.7331	8.7969	6.1786	6.8762	8.6678	9.6115	7.7842	8.4833	4.8314	7.1201	7.5367	7.5506	8.9153	9.7701	8.5059	7.6905	9.1913	8.0644	9.104	9.2637	8.0171	8.2507	7.3077	8.5764	8.9998	6.7035	10.045	7.0074	7.5863	7.8943	10.692	7.2354	9.6963	6.4153	6.9637	9.3465	9.4242	8.1082	6.2761	6.7518	8.6827	5.9064	7.9074	7.1054	9.0915	8.9097	5.5078	9.5259	6.4026	9.0755
-1.139	-2.4814	-1.203	0.20269	-2.6964	-0.49737	-0.74415	0.11903	-0.64434	-0.34461	-1.4314	-0.74277	-2.2936	-0.42431	0.15445	-2.4564	0.87119	-1.034	-1.9688	-1.0984	-1.1211	-2.5478	0.58922	-3.5707	-1.5444	0.81385	0.033667	1.0939	-0.80967	-1.452	-1.1767	-1.8697	-0.79481	-0.66839	-1.8352	-1.3754	-2.2619	-1.6982	-0.56243	-0.10642	-3.0699	-0.56419	-1.5475	-2.0839	2.0979	0.32971	-1.0045	0.33649	-1.3959	-1.8323
-5.0195	-4.7157	-3.959	-4.6551	-2.8391	-3.2192	-6.402	-2.1501	-5.0515	-3.21	-4.3798	-3.7023	-3.005	-2.9342	-5.9218	-5.0694	-0.85839	-3.4472	-0.9532	-4.3447	-2.6445	-2.9488	-3.6936	-5.0578	-3.8774	-4.1561	-3.5404	-2.3356	-5.4765	-3.9011	-6.0359	-5.1824	-4.4715	-4.0773	-2.5985	-2.2955	-4.4497	-4.808	-3.9623	-4.952	-5.2356	-3.3137	-3.5843	-3.1233	-2.3862	-4.5014	-2.7451	-2.6747	-4.2621	-4.5535
-1.676	-1.952	-2.5463	1.017	-2.5397	-0.41263	-0.25978	-0.95257	0.61683	-1.385	-2.0119	-1.3929	-1.5255	-1.7057	0.18226	-0.55767	-1.12	1.0258	-0.38938	-0.29328	-0.14541	-1.5845	-2.8933	-0.92043	-0.88952	-1.248	-0.65834	-1.2484	-1.2503	-0.18642	-1.0438	-1.5802	-1.6524	-2.5079	-2.6948	-2.0696	-1.0258	-0.19537	-1.677	-0.61152	-3.6979	0.50278	-0.64504	0.36503	1.6849	-0.52724	-2.5178	-3.3906	0.49299	0.36787
7.5857	8.4862	6.4355	7.4033	7.2181	7.5159	7.1822	5.8006	4.902	7.9996	4.5644	7.2819	5.9516	4.7557	6.4208	9.5829	7.5208	7.2455	5.7273	6.2665	8.1761	6.4968	6.2332	7.605	6.2435	4.7687	6.1937	8.6604	6.8008	9.1103	6.6228	7.506	8.2241	8.8734	4.7131	7.7894	7.0057	6.2193	6.1708	5.8543	5.5844	5.0213	8.4015	8.5576	7.6107	4.3716	6.944	5.3092	5.0825	8.6216
-10.86	-13.65	-12.824	-11.441	-12.35	-9.3924	-11.859	-13.375	-9.6536	-10.242	-13.646	-13.785	-12.837	-14.106	-12.932	-11.431	-11.569	-13.343	-11.682	-11.246	-11.127	-11.426	-11.557	-8.095	-11.443	-11.082	-9.131	-12.4	-10.822	-10.873	-12.242	-9.0252	-10.801	-9.5198	-13.694	-10.893	-13.579	-12.357	-9.5931	-14.177	-10.023	-10.807	-11.326	-10.48	-13.715	-12.02	-8.6995	-10.646	-11.208	-11.619
-8.445	-9.2133	-10.168	-9.9665	-9.2545	-10.385	-9.9051	-9.4557	-9.8503	-9.2538	-9.5331	-10.576	-9.2013	-10.957	-8.8766	-9.88	-9.1049	-9.2151	-10.554	-12.92	-7.7641	-8.813	-7.3914	-8.0817	-8.4151	-9.8724	-9.1554	-9.3456	-11.113	-6.5445	-11.071	-8.9092	-8.9933	-8.6357	-9.8309	-10.471	-11.561	-9.4119	-10.634	-9.2915	-9.6359	-8.9573	-9.196	-9.3114	-7.7781	-9.457	-9.8144	-8.3336	-8.2742	-8.1536
8.3247	8.0983	9.879	9.7784	8.8172	8.1175	10.002	9.47	10.809	9.4941	7.7725	8.8781	11.324	8.8351	9.1436	8.7248	9.6813	11.231	11.242	10.236	9.6361	8.0032	7.7603	10.319	7.6797	8.328	7.7554	9.5464	9.1065	10.164	9.8443	10.956	7.2502	7.2459	8.6851	12.615	9.3832	10.095	8.0633	7.1426	9.6626	8.7256	8.8373	9.8534	9.5634	10.575	9.0783	10.796	9.3595	9.0705
-0.14838	-0.35326	-2.9281	-0.22619	0.75996	0.96149	1.0494	0.43368	1.002	0.97552	1.8649	-0.95524	0.73324	-0.36638	0.49353	-1.9214	0.53092	-1.4525	-0.50694	1.5321	1.7347	-1.9632	-0.50322	-0.86602	0.56819	2.5023	0.2528	-0.78364	-0.45458	0.2458	0.53599	-1.4718	0.49554	-0.35664	0.74223	-1.7871	0.62798	0.083505	0.42686	0.90748	-3.7721	-0.77517	-0.42536	-1.6685	1.022	0.67701	-2.8757	0.9933	-0.44068	1.309
-21.734	-22.009	-21.125	-23.172	-22.131	-22.685	-20.35	-23.556	-21.015	-22.754	-22.921	-22.899	-22.768	-22.1	-21.039	-21.922	-20.644	-23.406	-21.728	-20.753	-24.362	-23.683	-22.262	-20.938	-22.135	-23.44	-22.789	-22.632	-23.351	-20.011	-23.903	-20.114	-22.567	-23.321	-21.755	-24.311	-23.939	-20.977	-24.093	-22.94	-22.804	-20.231	-21.792	-23.2	-21.46	-18.859	-22.888	-21.579	-23.8	-19.872
-0.74033	0.026973	-1.8713	-1.4441	-2.2274	-2.8232	-1.4495	-2.5647	-0.24777	-0.90974	-1.7519	-0.83166	-0.43805	-1.1059	-1.789	-3.9036	-1.0574	0.066372	-3.4229	-2.0447	-2.4703	-3.331	-3.0947	-1.7696	-2.4108	-1.5165	0.6536	-1.569	-1.7569	-2.6491	-1.4701	-0.55473	0.16266	-3.0964	-2.2538	-0.76303	-0.79691	1.0986	-2.0274	-1.5128	-1.6544	0.089656	-1.6379	-0.81606	-2.2246	-2.3287	0.34493	-0.39768	0.51663	1.2831
-10.017	-8.1077	-8.4728	-8.9423	-9.7619	-6.3391	-7.2712	-3.1831	-8.0424	-8.4201	-8.2694	-5.3176	-9.2922	-6.4336	-7.6644	-8.8275	-8.229	-8.1207	-6.6247	-9.3399	-7.7711	-8.2599	-6.7659	-6.9763	-6.554	-9.835	-6.8789	-9.2965	-6.3397	-8.2178	-5.1463	-7.079	-7.2015	-6.4935	-9.7414	-8.0938	-7.062	-7.8088	-5.1827	-11.583	-6.4721	-9.5735	-9.8041	-9.3825	-5.6543	-5.9654	-8.9308	-8.1805	-7.1562	-5.0502
-14.54	-16.546	-16.197	-14.725	-13.252	-15.469	-14.891	-12.701	-13.425	-15.954	-14.642	-14.649	-14.988	-14.089	-14.562	-14.368	-14.868	-14.433	-16.122	-11.953	-14.389	-15.249	-15.607	-14.729	-14.542	-13.611	-13.446	-14.001	-16.428	-15.837	-13.407	-14.036	-14.767	-12.423	-14.156	-12.164	-14.146	-15.737	-14.164	-13.541	-16.025	-14.382	-15.644	-17.309	-15.275	-16.698	-14.448	-12.598	-16.168	-14.533
-14.792	-13.055	-12.862	-13.35	-12.632	-16.049	-16.452	-15.048	-13.394	-16.193	-13.768	-11.327	-11.936	-14.908	-13.473	-12.189	-12.665	-12.903	-14.708	-15.485	-13.062	-14.701	-14.483	-15.38	-12.072	-10.761	-15.731	-14.549	-12.669	-15.865	-14.581	-13.615	-11.612	-13.924	-14.348	-13.73	-14.033	-13.859	-14.835	-11.43	-13.897	-16.16	-12.613	-12.945	-12.135	-10.348	-14.943	-12.562	-14.795	-14.578
-12.791	-14.737	-10.191	-12.108	-12.814	-15.778	-12.038	-13.305	-14.546	-13.061	-13.898	-13.603	-12.841	-12.016	-11.979	-15.063	-11.486	-14.961	-14.5	-14.616	-13.19	-14.59	-14.989	-11.638	-14.466	-14.951	-13.224	-12.501	-13.594	-15.25	-13.042	-13.464	-13.771	-11.658	-16.165	-13.029	-11.585	-11.696	-12.869	-14.387	-12.417	-13.925	-14.165	-15.531	-13.079	-12.77	-13.351	-12.45	-11.69	-12.957
-21.493	-20.249	-23.786	-23.776	-20.599	-21.245	-24.02	-21.673	-21.657	-22.251	-21.8	-22.346	-21.563	-20.269	-24.905	-21.632	-22.995	-23.738	-20.73	-22.65	-21.106	-23.647	-22.48	-22.068	-20.177	-23.347	-22.238	-22.592	-23.095	-23.858	-21.937	-23.067	-21.069	-21.565	-21.174	-22.141	-22.675	-23.738	-20.684	-22.035	-19.33	-22.113	-21.651	-23.726	-21.204	-22.984	-20.763	-21.906	-21.617	-23.495
3.2942	3.1451	1.3047	1.1428	2.3511	0.85105	2.1991	0.17243	-1.0671	2.2598	3.5716	1.5274	0.78024	1.2231	-0.8976	3.8168	2.34	2.4323	0.72529	0.076363	1.73	0.46893	3.813	1.8826	1.3634	2.4707	-0.042802	-1.3984	-0.083814	2.3156	2.4251	3.2704	4.0327	2.1357	2.2847	1.9328	0.62568	1.368	3.0973	3.6083	2.8117	3.0172	2.1373	-0.59631	1.3087	2.2823	3.0016	2.0188	1.088	2.1845
0.98073	2.8856	0.38346	3.4082	2.2033	2.6983	3.7198	1.2419	3.4932	1.6838	2.2547	0.66248	4.8789	2.02	1.2513	3.4949	2.1791	2.1253	2.0364	5.2893	3.6941	1.9589	1.8453	3.1934	0.87897	2.2255	2.1987	4.6257	2.3528	1.7912	0.59991	2.8839	2.1059	3.4795	5.1827	3.7674	3.2429	2.7049	2.712	2.8468	0.97064	1.1561	3.389	3.028	3.1876	0.7868	3.5224	3.72	1.8352	1.604
-2.4833	-3.5522	-3.5922	-4.4579	-3.6041	-3.5417	-3.259	-4.1517	-3.8491	-3.6439	-3.3503	-5.267	-4.123	-4.61	-4.8344	-3.3295	-3.5622	-4.0203	-5.048	-3.8178	-2.7113	-4.6401	-3.0611	-4.0997	-4.4912	-3.7522	-2.1304	-4.4564	-3.3562	-4.8144	-4.0748	-3.1306	-2.8482	-2.309	-2.194	-4.2954	-5.9192	-4.4454	-3.1134	-3.8627	-4.2252	-3.3667	-4.3729	-4.8122	-2.3343	-4.4318	-2.6631	-7.3717	-3.3126	-4.7837
-2.93	-4.5583	-5.9269	-2.1498	-6.1783	-6.4942	-4.4515	-5.5267	-5.7045	-4.6407	-4.5383	-3.0983	-6.5089	-3.9992	-4.5306	-5.1734	-7.6166	-4.8453	-7.3977	0.015841	-6.0768	-3.3945	-5.4444	-3.1922	-4.8456	-4.8657	-5.2547	-4.5229	-5.7909	-3.7517	-6.9777	-2.8219	-2.5905	-6.4878	-6.2907	-4.4579	-4.8656	-4.6385	-3.8215	-5.7934	-4.8398	-3.6212	-3.6294	-4.7705	-6.1963	-2.969	-5.3233	-4.6667	-4.4596	-4.8809
7.2299	8.4827	7.585	4.5167	6.1871	4.5122	6.3425	7.6947	7.7053	6.2974	7.6418	5.1094	5.6134	5.9354	7.4048	4.8429	6.507	6.4669	6.4381	7.3923	6.1394	10.379	8.1401	9.5354	5.9917	4.4112	6.5317	7.8432	7.5099	5.8931	7.3688	6.1975	6.0436	7.0597	8.2987	5.7272	6.485	7.7338	9.9181	6.2289	7.0484	6.2905	7.7017	7.2106	8.1465	7.7927	7.3659	6.2898	4.1324	8.2923
-11.506	-10.392	-11.811	-13.659	-8.6077	-11.113	-14.842	-11.871	-12.161	-10.341	-9.737	-11.811	-11.447	-11.886	-11.721	-12.432	-10.536	-11.864	-9.3993	-13.511	-12.247	-9.693	-10.792	-11	-12.474	-11.197	-9.5759	-10.831	-10.103	-12.215	-8.93	-12.033	-13.125	-12.378	-10.984	-12.74	-11.383	-10.795	-9.856	-8.3808	-10.351	-12.29	-12.945	-11.069	-11.363	-11.452	-12.316	-12.73	-12.898	-9.8815
0.12171	2.5787	1.3065	-0.55839	1.7378	2.1833	2.5114	2.6715	3.133	3.54	2.6298	1.5882	1.7659	2.7515	3.6318	2.3265	2.0403	1.3542	2.2555	1.1489	2.4029	2.462	1.0703	2.8311	2.071	1.7004	0.16632	1.0244	1.524	-2.0492	2.8298	-0.063075	1.0948	2.6502	0.65191	3.1763	0.6341	2.8843	2.2182	1.7385	2.3902	1.2874	1.238	2.462	-0.051862	1.7452	3.6546	1.5403	0.84127	-0.68607
6.5601	7.8221	7.2029	7.4275	7.6767	7.9446	6.571	7.0907	6.008	7.3338	6.723	5.4547	7.3386	8.0998	8.7208	6.171	8.2588	5.9311	8.9732	5.0332	8.2641	5.2731	8.8551	2.9381	8.9363	6.5808	3.0683	5.7687	7.0373	7.0575	7.1785	7.3777	7.5858	6.6456	7.1746	5.3095	8.0632	7.3553	7.6709	7.9689	8.8345	7.0128	5.4573	7.4831	7.4578	6.069	9.9185	8.4219	6.6479	7.9245
9.2581	8.6148	9.5534	7.1396	6.3266	8.3878	10.671	7.1072	7.2159	7.4773	7.0581	8.4814	9.8431	10.06	9.1682	7.8959	7.6865	8.8027	8.2268	6.4369	8.5071	10.382	8.6738	8.6032	7.0104	7.8249	9.2802	8.3853	6.576	9.7312	8.6101	8.1398	7.8642	6.7827	7.3524	6.0327	6.6279	4.7916	6.7668	5.566	8.7301	9.8516	6.1263	8.4246	9.6551	6.6823	7.555	6.6745	9.2168	7.0563
-21.555	-20.41	-21.537	-23.553	-23.409	-21.083	-21.874	-19.675	-18.804	-22.929	-21.419	-22.545	-22.709	-21.582	-21.518	-22.414	-21.274	-21.599	-22.419	-22.188	-21.601	-22.369	-22.076	-22.741	-24.089	-23.586	-22.908	-19.617	-22.859	-24.077	-20.495	-22.496	-23.631	-21.963	-20.499	-21.735	-21.757	-21.693	-21.738	-21.229	-22.413	-22.756	-24.351	-21.542	-23.771	-21.262	-21.997	-22.453	-20.347	-22.265
-13.285	-11.437	-12.305	-13.33	-11.323	-12.279	-10.41	-10.884	-10.364	-10.56	-12.803	-11.561	-11.572	-9.9503	-13.249	-10.838	-8.6003	-12.392	-14.492	-11.506	-11.307	-11.71	-10.353	-10.611	-11.398	-10.917	-10.6	-10.526	-9.8617	-11.674	-11.58	-11.986	-12.447	-12.231	-9.24	-12.469	-10.929	-11.648	-12.169	-11.556	-12.395	-12.132	-10.941	-12.571	-11.242	-11.092	-12.707	-11.705	-14.176	-10.5
4.993	5.6127	5.7625	2.9313	6.9308	8.0045	6.5337	6.9117	7.0713	4.9669	5.7789	6.7034	4.6389	5.2732	4.3113	9.683	6.9652	4.7975	3.4708	4.8698	5.6166	7.5595	7.2815	2.7855	6.1874	5.709	8.7042	4.0133	3.7224	4.8517	5.6157	3.7373	5.7175	4.371	6.1599	5.357	5.5469	3.4685	5.8202	3.6077	6.9844	4.666	5.3868	7.8215	6.4171	5.3233	7.0352	7.4155	6.5379	5.8944
-11.898	-13.699	-11.713	-10.582	-12.176	-13.084	-13.316	-12.074	-10.257	-10.605	-13.02	-10.353	-12.08	-11.626	-12.002	-11.958	-11.792	-11.426	-12.075	-11.051	-11.379	-12.667	-12.685	-12.245	-10.318	-11.057	-12.797	-13.968	-13.287	-13.529	-11.733	-10.885	-12.943	-10.142	-9.3557	-13.625	-10.318	-10.365	-10.335	-11.913	-10.869	-13.03	-10.885	-13.009	-11.824	-12.148	-12.08	-10.167	-12.442	-12.901
-1.5274	-2.2239	-0.078613	-1.9861	-0.88746	-1.1827	-0.038544	1.232	-2.7339	-1.6706	-3.218	-4.0237	0.68144	-1.975	-0.4441	-0.80926	-2.3588	-1.0396	-0.31658	1.1186	-1.6243	-1.5824	0.15769	-2.4619	-1.0827	-2.6523	-0.52493	-2.9023	-1.4365	1.6347	-0.62928	-1.0908	0.17816	-1.519	-0.18696	-2.5141	-1.5127	-1.1215	0.16258	-2.1917	-1.7229	-1.4742	0.29662	-1.122	-0.97015	-1.1993	-0.50532	-0.39383	-2.4246	-1.1443
-20.176	-21.417	-20.024	-20.44	-20.133	-19.4	-17.997	-21.465	-19.58	-19.816	-20.306	-19.703	-19.413	-23.742	-21.415	-20.136	-23.491	-21.978	-19.702	-21.148	-21.817	-20.833	-20.159	-20.367	-21.154	-20.793	-18.872	-19.488	-19.762	-19.03	-19.072	-21.26	-19.901	-18.908	-20.033	-22.122	-21.585	-22.19	-19.345	-22.261	-20.557	-19.028	-22.593	-20.647	-22.029	-21.125	-21.808	-21.807	-18.772	-21.302
-3.8562	-6.2205	-4.7222	-5.2814	-5.3441	-5.6537	-1.802	-6.777	-6.3055	-3.6618	-5.6029	-3.2005	-5.8426	-3.0381	-2.4961	-3.823	-7.252	-3.7222	-4.1873	-6.9684	-4.6579	-6.2832	-5.3431	-5.6136	-5.8575	-4.8109	-3.3928	-7.3776	-4.9004	-2.284	-4.0893	-6.2743	-3.7352	-2.1082	-4.852	-4.4934	-7.0013	-2.3305	-5.0914	-4.5032	-2.6343	-3.8193	-2.4096	-3.7205	-2.3254	-3.2251	-4.5718	-7.695	-6.0714	-3.5655
-3.2529	-1.4001	-1.2881	-1.4321	-2.4236	0.20513	-2.1066	-2.145	-4.3624	-1.0036	-4.3342	-0.94317	-1.9761	-2.2458	-0.35903	0.11832	-2.0246	-0.11483	-0.99976	-2.6796	-4.6	-4.2952	-2.7938	-1.7652	-2.6618	-3.0449	-4.49	-2.5655	-3.6359	-4.3462	-3.9634	-1.61	-4.0003	-2.0901	-1.8665	-2.0356	-2.6219	-0.30163	-1.9863	-1.566	0.46752	-3.7338	-0.095507	-3.7259	-1.7246	-0.28309	-3.3364	-2.4118	-1.452	-1.7421
-12.247	-12.509	-8.4774	-11.085	-12.459	-10.863	-9.8134	-11.68	-11.85	-13.365	-13.701	-12.469	-11.493	-10.729	-12.659	-12.121	-13.248	-11.834	-12.696	-13.65	-13.972	-12.768	-10.885	-10.936	-12.951	-10.224	-11.554	-13.864	-13.388	-14.88	-13.988	-10.869	-11.597	-12.63	-8.6491	-12.346	-12.449	-9.6102	-11.87	-9.9674	-12.388	-13.255	-12.398	-13.991	-11.098	-13.626	-10.346	-10.642	-12.966	-14.661
-7.3917	-8.4199	-7.7041	-8.559	-7.2718	-6.1119	-6.9234	-10.502	-8.5613	-8.7814	-8.8444	-9.2136	-6.3777	-9.8118	-6.5401	-7.9527	-7.8005	-9.4214	-8.3747	-7.5577	-7.2497	-10.868	-10.847	-7.7899	-10.593	-9.6822	-8.371	-10.944	-9.7355	-10.484	-8.0986	-7.7189	-10.083	-11.958	-8.622	-9.9846	-8.5999	-8.4499	-10.571	-8.946	-8.8139	-9.4509	-6.6407	-8.8193	-6.4588	-10.185	-9.2461	-7.6555	-9.4407	-10.51
1.3497	-0.56613	2.2255	1.0069	3.561	0.45229	1.8792	2.0069	3.6771	2.041	0.26045	1.4132	0.51152	1.762	3.4038	1.3796	0.8749	2.4876	4.8289	1.4211	0.8374	-1.4191	0.82576	2.2401	0.40053	0.92192	1.0721	2.1185	2.2217	0.14915	2.3784	3.8303	1.8889	2.9897	2.063	1.077	-1.6972	4.8431	1.2846	0.51185	0.5603	4.9818	2.6758	2.2716	1.8467	1.985	2.6521	2.6507	0.15048	2.2216
-3.3244	-0.19962	-2.6261	-1.3007	-1.3006	-1.7526	0.39306	-2.2825	-1.9166	-3.6458	2.2404	-1.5527	-5.5259	-2.738	-2.6622	-1.414	-2.0638	-3.0989	-1.6744	-1.7105	-0.35656	0.47223	-2.7295	0.20528	-0.35587	-0.23209	-3.9105	-5.0174	-1.6455	-3.8815	-1.0634	-1.3068	-3.1717	0.063605	-3.791	-3.162	-1.2212	-2.5605	-3.6849	-2.2399	0.38202	-2.6927	-1.8418	-0.10385	0.85029	-1.7891	-1.6287	-1.185	-3.108	-1.4728
-4.8475	-3.4293	-5.1127	-3.6843	-6.983	-5.7268	-5.5423	-5.819	-4.733	-4.512	-6.4118	-5.5532	-4.6075	-2.4792	-3.9125	-5.8506	-3.6178	-5.9017	-4.2657	-7.6523	-6.4078	-4.7154	-9.2764	-6.3408	-5.8862	-4.5583	-10.306	-4.451	-5.126	-5.6801	-4.7063	-6.1437	-5.8358	-5.8213	-5.7761	-4.0567	-6.3772	-6.0436	-6.4131	-4.9203	-4.252	-4.1845	-6.571	-4.3435	-7.3432	-6.1374	-6.5017	-7.0587	-4.6154	-5.82
-0.15466	-0.66464	0.69005	-1.3726	-1.4115	2.0369	-1.4935	-1.3744	-2.5882	-0.25912	-2.0507	-2.0305	-2.5833	-1.6665	-3.5211	1.0599	-0.52502	-1.7076	-2.0835	1.8244	-1.7356	-1.3341	-0.98297	-0.43837	-2.2359	-1.0045	0.14839	0.24819	-0.80994	-0.096326	-0.65277	-1.268	-3.0002	-1.9359	-3.5435	-1.6371	-0.37289	-1.4382	-1.9103	-1.9311	-1.129	-0.33	-1.4475	-1.1289	0.094971	-0.39978	-1.2855	-2.3188	0.025355	-1.8231
-2.4637	1.1473	0.19283	1.294	0.18662	-0.55893	0.010193	0.71355	-1.7689	0.44549	-0.10135	-0.60245	1.5231	1.824	-0.76924	1.4744	-2.1665	-1.1184	-2.4937	-0.043944	-0.80841	-1.9593	-0.14335	0.82282	1.3183	1.2035	1.0743	-2.395	-1.2353	-1.6395	0.16667	0.0084465	2.7386	-0.50537	-0.16492	0.52072	-0.89067	0.87356	-0.57518	-1.2394	-0.50337	1.6059	0.57228	-1.2559	0.32521	2.3817	0.093371	0.21392	0.15612	-0.066848
-4.548	-2.67	-4.5684	-3.9795	-7.6611	-3.8919	-8.5566	-4.9156	-4.0292	-4.5843	-6.7398	-4.1595	-5.2354	-6.0173	-5.868	-3.6969	-2.9361	-3.6012	-6.7926	-3.4787	-4.6979	-6.5176	-5.8827	-2.3872	-5.362	-5.0555	-5.3291	-6.3931	-6.5952	-8.3497	-4.3717	-5.9939	-7.7222	-5.3856	-5.8646	-7.0314	-4.1387	-5.6749	-7.6836	-5.7712	-7.3468	-5.2338	-5.2906	-5.6523	-5.5585	-5.6575	-5.6623	-5.7658	-6.6485	-6.1814
-5.5968	-3.5434	-4.9868	-2.7838	-4.1873	-2.6087	-5.2668	-3.6954	-2.6631	-4.2112	-5.3539	-3.5341	-4.1953	-1.6931	-2.5619	-3.842	-4.0173	-5.8811	-5.8371	-4.1231	-4.8551	-4.193	-3.2556	-3.0629	-5.148	-4.1343	-4.578	-4.9629	-5.7963	-5.9625	-4.1438	-3.7414	-2.9222	-6.6533	-6.087	-4.457	-5.724	-4.6681	-4.2187	-2.7894	-4.2421	-4.8181	-6.9877	-3.0191	-4.5974	-4.3685	-4.7679	-2.9374	-4.0664	-4.2453
1.322	1.6748	2.2754	1.9018	1.2973	3.3789	2.0531	2.0441	2.654	0.80657	2.7426	1.8854	3.8406	2.8829	-0.88037	1.9141	1.7914	2.5539	2.0757	2.4562	0.93189	2.7808	2.9636	1.3136	2.8335	3.6718	3.3698	2.9175	2.9916	2.28	2.4567	2.4895	0.91563	0.75208	1.6335	1.4189	2.7323	2.6828	4.6945	3.3377	0.82346	2.3537	2.6402	1.4797	2.5442	2.7102	4.2845	1.2038	1.8423	2.4164
-2.4477	-1.8093	-3.2604	-2.4194	-1.3025	-3.7358	-2.6182	-3.6983	-1.8773	-1.9781	-1.7034	-0.96156	-1.4762	-2.4375	-2.0655	-2.2321	-1.4068	-1.5169	-0.57584	-2.0764	-1.8732	-2.5614	-1.5178	-1.4382	-3.7258	-1.006	-2.2565	-5.1182	-4.4713	-3.2574	-4.1267	-4.3412	-0.71942	-0.90792	-3.1106	-1.9689	-3.6026	-3.8723	-3.0005	-3.736	-5.4483	-3.9738	-2.6084	-2.7662	-6.2252	-2.175	-1.4731	-1.0343	-4.3011	-1.2637
-9.2701	-8.1484	-7.4925	-7.3228	-11.951	-4.7658	-9.3484	-9.0916	-11.32	-6.039	-10.819	-8.099	-9.6315	-11.839	-9.1952	-7.6986	-8.3704	-7.7149	-8.993	-9.1926	-7.4674	-9.3978	-9.5866	-9.2687	-9.0072	-7.4754	-8.8902	-9.9012	-7.8169	-8.561	-8.4982	-9.8417	-8.812	-11.891	-7.9606	-9.3343	-9.8968	-8.8122	-9.0593	-11.123	-11.422	-10.433	-10.639	-8.9394	-8.0943	-8.0614	-9.6284	-6.6271	-9.2689	-9.387
-15.69	-14.623	-14.718	-14.104	-14.71	-15.226	-17.253	-13.956	-13.832	-17.214	-13.17	-11.638	-15.367	-14.259	-14.932	-14.756	-11.903	-14.47	-14.588	-13.454	-13.87	-14.454	-13.115	-16.164	-13.187	-13.254	-15.49	-16.276	-13.549	-16.051	-13.805	-15.385	-15.258	-15.377	-15.054	-15.833	-16.072	-13.884	-14.875	-12.334	-13.253	-14.119	-15.76	-14.051	-15.153	-14.728	-15.268	-16.285	-15.165	-15.527
-0.064216	-2.1368	3.0289	-1.3897	-0.88994	-0.017448	-0.19948	-1.354	-1.1432	-1.475	-2.0778	-0.019306	-1.5707	-0.13948	0.67673	-1.6146	1.2973	-1.3589	-1.0202	-1.4503	-2.0209	1.6414	-0.2208	-0.81888	-0.58616	-1.5064	-2.5727	-1.3756	-1.5871	0.69718	-0.43108	0.048349	-1.4066	-2.1255	0.50633	-1.4723	-0.48574	0.38592	0.53948	-3.7912	0.20279	-2.2482	-3.5602	0.23319	-1.7216	-2.2343	-1.1773	-1.379	-2.6918	0.072318
-12.013	-14.78	-12.027	-12.163	-13.045	-12.692	-12.034	-11.673	-14.348	-13.833	-11.966	-12.838	-14.212	-12.892	-15.053	-14.23	-14.654	-11.228	-13.047	-14.012	-13.209	-13.672	-12.788	-11.338	-12.487	-12.305	-13.076	-12.722	-11.294	-14.381	-14.66	-13.824	-12.771	-14.876	-11.324	-14.442	-12.368	-13.02	-13.003	-11.814	-12.541	-12.04	-11.936	-13.041	-13.277	-12.872	-11.369	-14.493	-14.528	-13.028
7.1895	5.7504	7.4682	5.1101	4.2671	3.8776	6.5073	6.5155	3.6974	5.7869	5.9931	6.7431	4.4084	5.1836	7.085	5.5773	7.0496	6.5458	5.9493	5.5752	4.6593	6.7272	7.0217	4.8397	4.9457	7.3435	5.8304	9.1782	5.2544	5.2003	2.9592	5.8952	5.7018	6.297	4.6198	4.0864	5.8828	4.8185	4.1673	4.1314	6.4306	5.0379	4.2661	5.262	5.762	3.1664	7.4299	4.3442	6.4606	4.0329
-13.631	-13.981	-15.142	-15.726	-14.168	-13.222	-14.143	-14.383	-15.073	-12.598	-12.348	-13.488	-13.91	-14.866	-13.312	-14.767	-14.292	-13.565	-14.487	-14.556	-11.806	-12.461	-15.08	-14.249	-14.222	-14.013	-10.648	-12.972	-12.277	-14.14	-14.357	-15.74	-13.897	-13.06	-14.022	-14.578	-12.521	-12.863	-12.983	-14.33	-11.176	-13.748	-15.098	-16.165	-12.208	-15.594	-15.402	-14.053	-14.06	-14.046
3.495	4.0319	7.0988	6.408	5.3461	5.519	6.4191	6.6511	3.7658	5.871	3.6696	6.4469	4.2468	5.2034	3.1298	6.3521	4.8637	5.0347	7.511	6.4568	5.2708	5.5366	6.5469	7.1308	7.3901	6.2302	5.3658	3.6341	4.181	6.666	5.8767	5.0812	6.295	3.7022	7.0389	6.3606	5.371	5.0234	3.5859	5.2102	5.9825	5.9636	4.4358	6.0898	6.0357	6.4737	6.1499	5.5957	1.7598	7.1749
-12.763	-13.436	-13.36	-13.06	-12.869	-12.857	-12.076	-13.05	-14.46	-13.586	-12.027	-13.32	-14.446	-15.168	-14.81	-14.591	-12.486	-15.037	-13.083	-13.558	-12.487	-11.756	-13.372	-14.395	-13.612	-15.454	-14.296	-14.845	-13.32	-14.873	-13.679	-13.6	-10.028	-13.189	-13.594	-13.457	-12.28	-11.621	-11.861	-13.432	-13.323	-13.943	-13.771	-14.3	-14.262	-12.128	-8.1254	-14.684	-11.286	-13.289
-6.6661	-7.1352	-4.5364	-5.0245	-8.0475	-5.4162	-4.5864	-4.0492	-6.2652	-5.924	-6.6292	-4.9249	-5.6607	-5.8998	-7.5612	-6.037	-5.6621	-6.7887	-5.9163	-6.6733	-4.6855	-5.8709	-8.3434	-5.9974	-5.8404	-7.0061	-7.2572	-5.6581	-5.7457	-5.4566	-8.4711	-8.3405	-7.228	-8.4314	-5.6273	-7.1475	-6.1505	-6.3292	-9.1207	-6.3688	-4.7421	-6.7143	-8.3991	-5.679	-6.7651	-6.0624	-7.2838	-6.2765	-5.4033	-7.1724
-10.063	-13.467	-12.493	-9.8927	-12.26	-10.67	-12.741	-14.671	-11.453	-12.538	-13.603	-12.839	-9.7989	-12.263	-12.296	-11.094	-11.666	-12.474	-12.183	-12.654	-12.312	-12.816	-10.942	-11.833	-11.076	-11.147	-9.7509	-11.257	-11.429	-12.789	-14.119	-12.154	-10.307	-13.452	-11.321	-12.243	-15.408	-11.315	-10.988	-10.526	-11.093	-11.41	-11.749	-11.545	-11.719	-12.001	-11.375	-13.039	-9.7957	-12.39
4.1617	2.0637	4.9933	4.1458	2.6818	3.9731	3.2532	3.5159	4.4979	1.3376	4.5801	1.5283	0.31265	2.7582	3.7471	0.71985	2.578	1.5599	3.9051	4.5147	2.2016	4.0119	3.6683	4.0845	5.2241	2.2012	4.5697	5.4517	3.3405	1.4637	1.109	3.3454	2.7966	2.1471	2.8364	4.0771	4.0343	1.4079	3.6137	3.2511	2.4712	2.7775	3.4115	4.8586	1.9129	2.1361	4.2258	2.0762	2.3081	4.8062
-3.0621	-4.3413	-4.9457	-2.6827	-2.404	-3.6838	-2.8347	-3.9269	-8.3022	-3.4396	-5.0727	-2.6721	-4.4774	-5.4103	-3.6642	-5.1348	-5.1904	-5.4501	-4.0207	-3.9929	-4.3855	-2.5332	-5.1262	-4.9729	-6.2036	-5.4533	-5.7701	-3.8085	-1.8936	-3.7464	-3.7529	-5.0342	-3.7434	-4.3841	-7.5899	-7.362	-3.4825	-2.2519	-3.4497	-5.6179	-4.9999	-5.2259	-3.2102	-4.6622	-3.7966	-4.3831	-4.3795	-4.3229	-4.9192	-5.1895
-14.893	-14.523	-13.041	-14.163	-12.761	-15.831	-14.495	-13.744	-13.432	-15.554	-15.86	-16.775	-14.506	-12.328	-12.357	-14.771	-13.576	-15.619	-14.623	-13.147	-17.406	-15.745	-15.223	-13.855	-15.282	-12.785	-14.262	-16.719	-13.941	-13.819	-14.415	-12.981	-14.023	-14.901	-15.57	-15.563	-15.607	-12.451	-16.408	-12.852	-15.855	-13.965	-16.342	-17.178	-14.727	-15.076	-14.99	-15.168	-13.761	-12.482
-2.0573	-0.67361	-1.245	-2.5369	0.24772	0.39358	-1.3603	0.56298	-1.5357	-1.1242	1.211	-4.5512	-0.77842	-1.381	0.10051	-1.1103	-1.3899	2.0334	-2.3051	-1.5543	-0.93021	-0.17028	-2.6767	-1.7035	-1.6188	-2.3076	-0.78274	-0.44036	-1.271	-2.2671	0.25887	-1.112	0.16017	-1.1201	-1.511	-1.5301	-1.9921	-2.0224	-1.1639	-2.5601	-1.5188	-2.8522	-2.7938	0.033378	-1.2567	-1.8864	0.51176	-1.4475	-1.4066	-2.6449
-12.612	-11.967	-13.006	-13.286	-13.049	-12.464	-11.672	-10.885	-10.835	-12.973	-16.562	-12.787	-12.556	-14.677	-14.272	-12.908	-12.219	-13.729	-17.207	-13.728	-13.859	-12.594	-13.969	-13.043	-14.366	-12.701	-11.513	-12.307	-11.901	-13.306	-14.997	-13.725	-13.925	-12.131	-13.898	-13.187	-10.784	-12.931	-10.854	-12.664	-14.266	-12.878	-13.106	-15.567	-13.193	-12.911	-14.404	-14.873	-13.868	-13.838
0.37831	-0.7625	-0.59067	0.42294	-0.07076	-0.14386	-2.0108	-0.090441	-1.4676	2.1449	-1.0459	-0.08971	-2.0477	-1.8174	-0.087639	-1.2654	0.3342	0.97149	-1.1331	-1.945	2.6183	2.6073	-1.9627	2.0316	-0.49577	-2.1271	-0.70632	-1.2411	0.38802	0.76065	0.53682	0.75039	-2.0044	-0.40307	-0.70353	1.389	-1.2259	0.84646	-1.7918	-0.81493	-1.8061	1.2445	-1.8642	-0.47335	1.8081	1.0693	-1.1137	-0.17543	-0.97604	-0.69622
-11.808	-10.862	-10.866	-12.395	-12.03	-12.879	-10.695	-12.267	-12.901	-11.383	-9.7812	-12.914	-10.508	-11.911	-13.464	-12.212	-11.111	-13.046	-10.789	-10.812	-10.137	-10.909	-8.3521	-12.316	-12.089	-14.196	-10.941	-9.0126	-11.198	-11.907	-11.351	-11.849	-9.6475	-12.762	-11.365	-13.076	-10.383	-12.501	-10.62	-10.878	-10.954	-10.198	-12.744	-13.6	-11.865	-11.234	-11.733	-12.011	-12.624	-12.358
-12.992	-14.248	-13.083	-13.76	-12.934	-12.987	-12.809	-13.177	-14.735	-14.945	-13.605	-15.301	-13.652	-12.443	-13.577	-12.194	-14.567	-12.649	-14.409	-15.245	-12.164	-12.205	-13.855	-12.97	-11.911	-10.855	-11.673	-12.59	-12.918	-13.461	-14.748	-12.586	-14.553	-12.62	-14.141	-13.175	-12.855	-14.255	-13.46	-12.192	-13.142	-13.776	-12.746	-12.764	-13.979	-16.646	-14.822	-10.879	-11.856	-11.538
3.1597	4.3733	1.8121	4.5205	5.1258	4.7069	6.1161	5.4856	2.9515	4.091	4.0592	6.26	5.0288	5.6895	5.5145	4.4513	6.4526	5.5904	6.6444	4.1577	5.1047	7.1308	4.6576	2.9427	5.3002	5.3431	5.9898	3.5622	4.2237	5.7718	3.8426	5.4138	6.0464	3.337	5.2058	7.1146	3.6355	6.2802	5.9428	5.6889	5.364	3.0383	4.8427	3.1905	6.037	7.1111	4.2347	4.4866	2.3219	5.2543
8.8488	12.856	9.8533	9.6644	9.8107	11.267	9.0882	8.582	9.216	10.015	9.6919	7.1253	7.6198	10.664	7.5908	9.3239	6.4581	10.213	12.972	9.4442	10.684	11.172	10.119	10.33	10.479	11.494	10.026	9.6643	8.9319	8.0991	9.6446	10.15	9.747	10.434	11.044	9.2585	9.3462	9.7063	12.851	7.9298	7.0742	11.604	11.444	8.739	9.1085	11.645	8.6413	9.9419	11.273	11.368
-14.307	-15.321	-14.212	-13.132	-12.903	-15.901	-13.833	-11.589	-12.184	-15.291	-14.372	-15.902	-13.194	-10.704	-15.382	-10.639	-16.581	-12.84	-13.853	-17.477	-13.378	-15.042	-13.724	-17.291	-14.065	-12.795	-13.841	-11.729	-15.959	-13.729	-14.032	-12.956	-15.455	-14.079	-14.115	-13.981	-15.404	-12.89	-14.292	-15.023	-12.994	-14.861	-14.246	-13.806	-14.011	-14.284	-14.18	-14.899	-15.267	-13.78
-2.8846	-0.97147	-1.712	-4.6383	-0.7453	-3.4176	-2.3682	-1.6366	-2.4968	-2.4083	0.18417	-3.7919	-5.1621	-3.5574	-4.4884	-1.1422	-2.1004	-5.0077	-3.2555	-1.738	-5.1742	-2.7987	-2.6752	-2.9234	-0.45731	-0.64251	-3.7525	-3.1045	-2.01	-1.7154	-4.5731	-4.1357	-1.8022	-4.481	-2.3281	-4.1273	-3.1959	-7.3003	-4.3588	-3.8186	-3.115	-3.7326	-3.9786	-4.8874	-3.9266	-2.9373	-3.177	-4.5074	-3.4897	-1.4862
-11.479	-11.728	-10.801	-9.7524	-11.319	-9.5649	-10.315	-13.46	-11.168	-11.555	-12.419	-9.8236	-9.2728	-14.852	-12.151	-12.408	-12.185	-9.4855	-10.953	-12.218	-11.721	-10.982	-10.071	-10.903	-13.567	-9.5472	-11.594	-10.942	-11.436	-11.029	-11.228	-11.045	-10.008	-9.6451	-13.727	-13.308	-11.542	-11.601	-12.944	-10.372	-13.535	-11.045	-13.701	-11.567	-11.587	-11.17	-10.367	-9.5711	-12.442	-12.6
0.17745	-2.9605	-1.1034	-0.46763	-3.2605	-2.5251	-2.876	-1.081	-2.0335	-0.95355	-0.087787	-1.3032	-2.2484	-1.7604	-3.3664	-3.3565	-0.99007	1.5529	-2.5775	-2.9293	-1.3599	0.19924	-1.6381	0.023913	-2.4753	-2.0472	-2.6035	-2.7413	0.11913	-1.0085	-2.6845	-2.0209	-0.80457	-3.9222	-1.7154	1.1334	-0.5969	-2.4719	-2.0525	0.42098	-1.4445	-2.805	-1.0793	-0.41028	-1.3999	-1.27	1.6105	-2.236	-2.4059	-2.6336
1.9163	2.4592	1.048	2.2347	2.2148	2.5658	0.58659	3.4971	2.8748	2.3212	-0.41981	3.2644	2.0095	2.5671	2.9055	4.6456	-0.18515	2.3405	2.7175	3.7562	4.139	4.6166	4.8493	0.98714	0.44129	1.2685	2.5383	4.2485	0.40214	3.3009	0.25337	3.4207	-0.046781	3.1773	2.1463	2.2284	3.2611	3.6511	1.3363	2.4145	1.4786	2.1785	5.051	1.7666	2.2545	3.9828	0.94114	5.4367	4.219	3.1191
-16.394	-16.111	-15.644	-12.403	-13.833	-16.163	-13.385	-14.251	-13.845	-14.137	-13.893	-16.989	-17.238	-13.579	-15.037	-15.038	-14.081	-15.039	-14.54	-15.749	-15.242	-13.371	-15.22	-13.93	-13.72	-15.211	-10.744	-14.537	-15.808	-14.698	-14	-12.756	-14.469	-14.894	-13.549	-14.724	-13.39	-14.519	-14.198	-15.266	-15.511	-13.99	-15.403	-12.623	-15.105	-12.966	-12.608	-12.088	-15.496	-16.157
-5.9213	-3.8547	-5.3746	-4.0876	-3.2622	-3.7898	-4.6436	-2.3171	-2.6622	-3.8461	-5.8283	-3.0867	-5.0026	-6.24	-2.8069	-2.0164	-4.8112	-2.8018	-3.6529	-3.5027	-5.004	-3.6863	-4.249	-5.308	-3.9644	-6.0325	-2.2714	-4.3957	-2.5338	-3.6818	-5.6813	-4.1396	-2.8757	-4.5233	-5.1163	-5.2064	-4.5047	-5.6704	-5.0954	-3.3712	-4.3227	-3.7532	-2.7868	-5.7239	-3.3199	-5.0342	-3.9369	-3.4661	-3.4346	-5.1715
-1.1763	-1.2054	-3.8065	0.18224	1.0763	-1.3973	0.73319	-0.40842	0.76341	-2.0999	-0.62367	-0.23034	0.8906	-1.3361	-1.2687	-0.02863	0.0091867	0.16209	-1.8974	-0.31526	-0.69534	1.6565	-2.4866	-1.2956	0.67755	-2.0783	0.080835	-2.291	-0.19678	0.50304	0.16212	-0.60872	-2.3381	-1.55	1.2775	-1.2268	-1.9998	-2.6896	-2.2302	0.51274	-1.1161	1.5545	-2.5298	-2.2789	-1.4645	-2.1734	-3.5783	-0.60311	0.34869	-0.50384
-13.215	-11.452	-12.378	-16.313	-12.265	-14.708	-12.301	-13.984	-12.387	-12.631	-12.846	-13.192	-11.975	-15.239	-15.1	-14.061	-11.038	-14.93	-13.147	-12.289	-13.453	-12.623	-15.149	-11.026	-12.588	-11.585	-12.918	-13.674	-15.674	-15.437	-11.142	-12.423	-13.507	-13.888	-13.181	-15.504	-13.015	-13.885	-14.882	-12.708	-13.584	-11.896	-14.331	-15.328	-14.072	-11.801	-13.238	-11.959	-13.624	-13.513
4.5932	2.1512	0.24391	1.4401	0.31303	0.67014	-0.10023	0.83982	0.0008176	1.9893	0.92544	0.96955	-0.80773	1.959	2.7574	-0.43752	2.6085	-1.8414	-0.030758	1.0707	1.556	-0.35459	0.6234	1.6864	2.0396	-1.2784	0.76114	0.33112	-0.4665	0.46278	-2.5713	1.3948	0.60486	0.24557	-0.61125	-0.63897	1.7797	1.684	2.1032	-1.1489	-0.68271	0.55871	-1.2173	-0.089346	-0.95536	2.456	0.40937	-0.54963	-0.0076272	2.2482
0.24243	-0.4518	3.6108	4.5062	2.0427	2.0127	0.52944	3.2897	1.1495	2.5445	0.50344	1.7956	3.4574	4.8571	3.4221	3.1608	2.3812	2.0189	0.68782	3.0627	2.4532	3.0764	-0.056219	2.3044	1.3612	2.3126	3.3906	2.4709	1.2851	3.9757	0.25861	0.50755	-0.52216	1.0419	1.2183	-0.27515	2.8538	2.3362	-0.041204	2.7818	0.16178	-0.20922	1.892	2.3193	1.3184	1.0568	1.6576	3.3653	2.5624	0.41126
10.641	6.2431	8.0053	7.4001	7.1253	7.7713	8.9799	6.3557	7.4118	7.5336	10.026	7.085	6.6919	6.6636	7.9384	6.7108	10.002	9	6.6203	6.8738	9.5835	8.6843	6.6104	8.6968	8.6233	8.7688	7.306	8.5575	7.2203	9.6276	8.6395	8.8601	8.4856	9.2835	7.7881	9.0518	7.6284	8.3496	9.7144	11.474	9.91	7.3292	7.1565	10.298	9.0003	8.957	7.853	7.0504	10.897	9.2492
7.0086	5.703	6.6869	2.7616	5.4066	4.2529	6.4238	3.8362	4.8776	4.9288	6.6611	6.4391	7.3957	7.5802	6.1199	5.7994	5.5389	5.8589	5.1091	5.3817	7.1867	3.5305	5.262	5.8407	2.7087	7.7555	8.1728	6.6928	6.4426	6.0622	6.6319	5.2595	5.3337	4.126	4.3248	8.6579	6.1006	6.537	4.9694	7.335	5.1382	7.9746	5.4857	6.3665	7.22	8.0732	6.447	7.2848	7.6251	7.8092
-9.9336	-8.6381	-7.339	-7.6703	-12.662	-8.7246	-10.423	-6.8939	-10.481	-10.703	-9.671	-9.6683	-8.3262	-6.2905	-7.2913	-9.631	-6.8575	-7.6389	-9.2146	-8.5775	-9.064	-9.6645	-9.5422	-9.5849	-9.6623	-9.4968	-7.8048	-8.3964	-7.0978	-8.1084	-9.3489	-8.5111	-8.1212	-8.239	-7.862	-8.902	-9.9358	-8.8913	-7.5586	-10.437	-9.3882	-5.8634	-7.6734	-8.4696	-9.5737	-9.8647	-10.313	-8.4887	-10.275	-7.7219
-0.14417	0.13304	-0.015775	-2.0825	-1.5272	-1.5657	-1.2693	-0.39541	-2.5657	-2.0707	0.84763	-0.88445	-1.2031	-1.8469	-5.4249	-3.1353	0.257	-2.81	-0.87134	0.74038	-1.3814	-2.3624	-4.2902	-3.0137	-1.1851	-0.47074	-2.1544	-1.4637	-0.85162	-3.4728	0.19469	-1.8335	-2.1376	-1.2721	-1.273	-1.5182	-2.6437	-3.5696	-0.56877	-1.3734	-2.0724	-1.4393	-3.0461	-2.861	-0.10313	-3.0549	-0.86138	-2.1836	-2.0739	1.1852
3.1206	3.2766	3.6694	3.0675	3.4199	1.1296	1.8077	2.8069	3.5637	2.2385	4.0081	3.0613	3.1172	5.7131	3.1116	1.7146	0.8398	1.6323	4.6486	3.9909	2.631	3.7018	0.94975	2.6974	2.7657	4.0157	2.1746	2.8914	2.5427	0.81177	3.0023	4.4639	3.8138	0.74957	2.7149	2.7088	2.3051	4.7458	0.17305	4.3736	5.8693	3.4603	4.3865	3.3717	0.89109	1.8332	2.6328	5.3055	2.4108	4.1404
-0.80925	-1.9304	-0.67862	-0.62607	0.7743	-2.327	0.07711	-1.9788	0.58413	-1.2188	-1.5701	1.3707	-2.0087	-1.6432	-1.4709	-2.7142	-2.5678	-1.9209	0.49697	0.12949	0.15643	-1.4429	-0.57471	0.052861	-1.1541	-2.586	-2.239	-3.4196	-3.2311	-2.9995	-2.8219	-3.6321	-0.5784	-1.1387	-0.95978	-4.2499	1.7532	-3.2032	-0.55379	-2.7621	-1.1631	0.27489	-2.7336	-2.1022	-0.37981	0.072711	-0.23304	-2.4899	-3.0005	-0.53659
-21.317	-23.878	-21.021	-21.335	-21.216	-22.818	-23.028	-21.219	-23.781	-21.226	-22.772	-22.865	-20.985	-22.837	-20.33	-22.461	-21.106	-18.357	-22.52	-23.546	-23.167	-21.239	-22.621	-23.719	-21.257	-22.692	-23.367	-22.324	-22.418	-22.11	-19.963	-22.384	-23.686	-22.431	-21.469	-21.013	-22.356	-22.735	-21.548	-21.528	-22.343	-23.1	-19.411	-23.917	-21.715	-22.035	-21.291	-19.821	-19.852	-22.396
0.69571	-0.48773	-0.33824	-0.36034	-1.1467	0.071479	0.78445	-0.474	1.1915	-1.4604	-0.97044	0.24356	1.0837	1.0561	0.32029	0.21519	-0.51794	0.7907	0.11119	0.34309	2.265	2.1666	1.2425	-0.9471	-0.36803	1.2088	-1.0827	-0.5024	0.76073	0.73936	-1.684	0.61527	1.6529	-1.7165	1.4347	-0.55079	-1.4223	0.99575	-0.91977	-0.14318	-0.3872	-0.6709	1.6657	-1.8785	0.041962	0.12027	0.46823	-3.3127	-1.5745	-3.1115
-11.791	-8.1146	-8.9012	-10.03	-10.303	-12.119	-10.475	-10.859	-9.535	-8.0205	-8.1445	-6.8337	-11.709	-9.0535	-8.3962	-7.484	-9.4134	-10.27	-11.172	-11.082	-8.526	-9.212	-7.7546	-7.0207	-9.314	-10.764	-9.6375	-10.559	-9.4097	-9.1036	-10.508	-8.324	-11.531	-9.5957	-11.184	-9.2845	-10.439	-10.144	-8.6805	-12.079	-9.784	-9.0745	-10.978	-9.7626	-9.1211	-10.033	-10.541	-8.0641	-10.123	-8.1166
2.5158	1.5063	-1.5575	0.95732	-1.088	-0.023848	-0.042261	-0.9986	-1.4501	0.059603	1.0873	1.123	0.63725	0.74173	-1.667	-0.024538	-0.39349	-0.069683	0.31441	1.8249	-1.4459	-0.34623	0.10179	1.4085	0.086369	-0.29022	-0.54141	1.2772	-0.6507	-1.4165	1.515	0.25415	-0.0050138	-0.6951	-2.0403	-0.047789	-1.5397	-1.0167	-1.9714	-0.48589	-1.2496	1.3571	0.46585	0.055467	-0.16566	-1.2182	-0.086068	-1.0464	-0.51636	-3.6058
8.8554	12.02	9.3972	9.887	10.27	8.8315	11.173	10.039	9.6424	10.679	10.427	8.1595	10.419	6.6867	8.8291	9.8511	12.463	9.0871	11.475	9.2714	8.6838	8.0792	9.6995	10.23	10.354	8.5567	8.9708	8.6592	8.1064	10.428	9.5129	9.5614	9.7708	10.488	9.1266	8.2127	11.382	7.7107	11.189	10.25	8.9366	8.571	9.9405	11.275	9.4486	11.098	11.179	11.24	9.8867	11.097
-21.879	-20.573	-19.522	-21.715	-21.067	-22.38	-19.384	-20.011	-23.918	-21.751	-21.202	-21.471	-20.923	-20.633	-19.967	-19.117	-21.049	-21.086	-22.45	-19.808	-21.704	-20.763	-19.376	-19.837	-21.939	-21.361	-20.215	-19.08	-20.606	-20.337	-21.929	-19.053	-21.21	-19.36	-17.521	-21.308	-19.271	-20.943	-23.884	-20.018	-21.903	-21.053	-20.858	-22.914	-22.326	-20.498	-19.658	-19.792	-20.319	-19.988
-8.8561	-10.908	-10.261	-8.6792	-8.6963	-8.8897	-8.6156	-9.1053	-8.9677	-10.086	-10.861	-9.5956	-8.5933	-10.445	-9.2013	-9.0149	-7.9937	-9.6184	-11.191	-8.926	-8.4814	-9.6114	-9.7084	-10.616	-7.7288	-7.1682	-9.23	-11.091	-5.9339	-7.8143	-6.7612	-10.63	-10.646	-9.6669	-9.0209	-10.334	-8.8495	-9.3884	-10.441	-8.1849	-11.138	-9.8502	-9.0052	-9.8397	-9.7633	-7.9043	-11.661	-11.463	-8.2164	-8.737
0.041575	-1.1412	-0.22777	-0.022949	-2.1129	0.18389	-0.96052	-0.61711	-1.0475	-2.3851	-2.3241	-0.82187	0.39076	-1.3829	-1.0127	1.1626	-0.42317	-2.1305	-1.9765	-3.7655	-1.8025	-1.0486	-1.3234	0.54739	-2.4727	-2.2681	-1.9873	-1.3101	-2.0117	-0.49692	-0.86159	-1.6941	-2.4738	-2.4418	-1.3193	-3.0965	1.1003	-0.14134	-0.038329	-1.7823	-2.1815	0.10827	-1.9695	-0.92909	1.7377	-0.68636	-0.44783	-0.072999	-1.6556	-4.0631
7.0412	7.7066	7.6718	3.0569	6.3237	7.9241	5.5684	8.7788	8.152	7.0468	6.7197	6.8331	7.7889	4.8486	6.0048	7.9326	7.4725	6.7413	7.8717	9.7909	5.2846	5.6994	8.6565	7.2972	7.6694	6.3047	9.5212	7.54	7.7309	6.8102	5.4109	10.586	6.5698	5.6634	6.2901	5.0988	6.1447	9.7495	8.6494	7.4688	6.8392	7.547	6.7203	8.3784	3.0516	5.3134	7.6773	6.6084	4.9111	5.8758
-10.838	-9.8939	-12.438	-8.0636	-10.515	-11.227	-11.325	-13.105	-13.604	-8.9327	-11.37	-10.937	-10.405	-11.633	-9.2176	-11.733	-10.455	-7.2088	-11.616	-10.049	-10.603	-10.275	-8.5014	-10.927	-9.7541	-11.769	-9.378	-9.8721	-10.839	-10.838	-10.589	-11.747	-9.7684	-8.6004	-11.741	-11.509	-12.029	-10.285	-10.254	-10.762	-12.042	-11.213	-12.181	-11.703	-11.765	-11.673	-11.369	-10.211	-8.8065	-10.693
10.344	10.549	9.599	7.9499	8.6632	10.781	8.8306	9.2802	10.167	12.653	9.096	7.2881	11.261	8.4731	7.4458	11.357	9.3933	11.324	10.393	7.3467	9.3573	8.7755	7.6447	10.139	10.302	7.8912	9.3574	8.5453	10.757	7.2492	9.9883	9.3314	8.8924	7.0968	11.365	10.507	11.498	11.658	10.921	8.8331	7.572	11.414	9.8666	10.291	10.616	10.863	7.4509	9.2128	10.525	10.687
-12.89	-13.896	-16.521	-14.272	-12.078	-15.066	-13.609	-13.674	-13.824	-15.752	-14.821	-10.431	-12.946	-15.542	-15.45	-14.677	-14.622	-14.177	-14.84	-15.783	-13.415	-14.433	-14.738	-16.098	-12.979	-12.504	-14.472	-13.64	-15.609	-14.961	-10.234	-12.547	-16.289	-14.863	-15.199	-13.104	-11.931	-13.667	-16.767	-16.303	-14.262	-14.912	-14.108	-14.497	-15.214	-16.241	-14.214	-14.716	-15.559	-15.625
-12.822	-11.566	-13.504	-12.165	-11.104	-13.843	-13.867	-12.755	-13.448	-12.22	-11.769	-14.442	-15.131	-13.615	-12.545	-12.867	-11.351	-15.982	-14.358	-13.437	-15.932	-11.812	-14.033	-12.625	-14.238	-12.581	-15.742	-12.714	-12.354	-12.027	-12.644	-9.7339	-12.406	-10.444	-15.145	-12.981	-10.551	-10.485	-13.821	-13.207	-10.909	-14.498	-10.364	-15.412	-12.399	-11.663	-16.401	-15.094	-12.908	-11.777
0.92741	2.6616	1.9789	1.0599	1.5199	1.839	0.063902	1.7177	1.1325	3.6882	0.48064	2.3693	-1.0225	0.44722	2.1282	1.6569	3.8316	3.0524	-0.83318	2.0084	1.2633	2.7307	0.23985	1.7668	0.80758	1.5648	2.9444	2.1323	1.8073	2.3259	3.6414	2.801	2.5641	2.4036	4.4586	1.4677	1.4818	0.015222	1.0208	0.51901	3.0103	-0.16319	1.6383	0.60467	0.40112	-0.71609	0.43166	3.3512	1.3522	2.7664
-11.196	-9.9639	-13.819	-11.215	-11.838	-11.766	-9.666	-10.195	-10.463	-12.814	-11.513	-11.007	-10.592	-11.994	-12.092	-11.111	-10.341	-12.177	-11.412	-11.75	-14.574	-11.694	-13.124	-12.622	-9.8242	-11.04	-12.164	-12.561	-10.485	-13.998	-10.129	-12.427	-9.9612	-13.636	-9.2311	-12.551	-10.794	-12.433	-11.407	-12.908	-11.158	-9.5669	-10.173	-9.233	-11.435	-10.286	-10.537	-10.136	-12.022	-14.804
4.7246	5.0916	1.7716	3.4328	5.7357	3.7347	5.6098	4.7214	3.7433	3.6939	3.3536	5.8676	5.7023	3.1453	7.2521	6.5378	4.1287	2.166	3.7005	7.5124	4.7614	4.1725	4.5169	3.9098	4.2317	4.2224	5.3873	4.1498	5.7774	4.4083	5.5136	2.8101	4.4221	3.9838	4.5856	4.7505	3.7616	4.2071	3.9562	2.1852	1.813	3.9097	7.1803	3.9959	6.681	3.801	4.9618	4.2325	5.3478	4.7568
-9.3982	-12.86	-12.767	-12.342	-9.4364	-10.238	-10.392	-9.8235	-9.487	-9.8488	-11.853	-10.605	-12.24	-11.043	-12.375	-13.306	-9.5014	-12.063	-10.576	-9.6677	-12.606	-10.077	-9.6406	-10.296	-9.0619	-10.752	-11.944	-11.068	-11.745	-13.114	-11.623	-12.241	-11.13	-10.746	-10.468	-11.169	-10.292	-7.5322	-10.599	-12.447	-11.108	-8.4979	-9.5673	-12.989	-10.799	-11.135	-9.7579	-10.766	-10.182	-11.64
-5.0854	-0.63658	-2.8797	-3.593	-5.4708	-1.2045	-2.688	-3.3662	-3.693	-2.0372	-3.202	-2.6314	0.23802	-3.474	-4.2507	-2.3805	-1.8777	-3.8309	-4.9151	-2.0182	-0.9005	-0.51258	-3.8572	-4.4079	-2.2817	-3.4897	-3.0918	-3.8276	-3.0109	-2.2825	-3.1738	-3.8477	-2.6479	-3.7447	-1.6117	-3.2572	-1.3048	-2.6354	-3.0605	-0.42133	-4.2499	-4.3296	-0.79539	-2.0616	-1.3957	-1.2258	-4.6408	-0.30424	-3.5144	-4.7212
-8.4943	-9.012	-7.9242	-10.923	-9.0107	-9.353	-11.231	-6.9437	-10.975	-12.095	-9.8748	-7.9306	-10.945	-9.831	-7.7944	-7.759	-9.5506	-10.527	-9.6875	-11.501	-8.0732	-6.9567	-8.9893	-5.3568	-10.853	-9.8229	-8.7189	-8.7222	-9.075	-10.69	-7.2987	-10.131	-8.7415	-8.9899	-8.6496	-10.053	-11.396	-7.9077	-11.005	-8.8925	-9.1041	-7.8723	-7.9315	-10.276	-8.805	-7.735	-10.114	-11.739	-8.0787	-10.319
-2.0089	-0.038024	-2.7277	-1.2223	-2.0642	-2.191	-1.9888	-0.49211	-1.2371	-0.33155	0.083337	-2.8287	-0.75284	-0.99819	-0.94072	-0.53704	1.6604	-2.3782	0.47482	-2.58	-2.5083	0.46734	-1.2083	-0.42044	-0.44472	-3.1229	0.92817	-0.051058	-2.4781	0.40748	-0.6754	-0.65177	-3.1652	-0.62831	0.22284	-0.10485	-0.89552	0.18573	-3.1267	-1.9992	0.87314	-1.8459	-2.3621	-0.44015	-0.94489	0.51127	-2.6199	-1.4064	-2.6667	-0.88576
-2.8493	-0.5592	-2.3253	-3.007	-2.2011	-3.6736	-3.6729	-2.1984	-3.6875	-0.98017	-1.7209	-2.8981	-1.2882	-1.6102	-3.6047	-3.0131	-3.6228	-0.51033	-3.4686	0.5664	-4.9263	-1.028	-3.2507	-2.7651	-2.997	-4.3276	-1.8406	-3.0735	-3.9257	-3.1867	-1.4734	-1.4304	-4.4381	-0.44285	-1.8964	-1.2934	-4.0243	-0.39057	-2.5129	-6.4475	-3.9375	-3.3102	-0.57553	-1.8699	-3.0742	-1.221	-2.6257	-1.682	-3.5183	-1.8308
-22.021	-20.433	-20.702	-19.685	-21.036	-19.252	-19.623	-19.687	-21.544	-20.371	-22.117	-19.625	-19.953	-20.152	-20.394	-21.637	-20.47	-20.585	-19.302	-21.108	-21.016	-20.277	-21.042	-18.255	-20.423	-18.402	-21.329	-21.892	-19.598	-20.812	-21.85	-21.986	-22.528	-20.967	-23.237	-19.532	-20.828	-22.622	-22.517	-22.061	-21.158	-21.769	-17.955	-21.128	-21.799	-19.713	-22.641	-20.336	-23.32	-23.284
-11.748	-10.686	-10.034	-12.401	-12.123	-11.6	-12.408	-12.409	-10.558	-10.759	-12.086	-10.847	-11.382	-9.8771	-12.542	-9.7305	-13.585	-10.594	-10.35	-12.126	-11.431	-11.499	-14.053	-12.613	-8.9173	-8.8947	-11.105	-10.166	-12.848	-10.993	-11.364	-11.946	-12.269	-12.743	-14.334	-12.944	-11.667	-12.238	-11.183	-10.656	-13.294	-11.299	-10.296	-12.356	-10.604	-10.785	-12.55	-8.9649	-11.021	-11.532
-21.04	-20.915	-21.275	-19.921	-23.228	-17.615	-20.127	-20.346	-18.965	-20.997	-21.872	-17.83	-19.439	-22.8	-17.425	-19.189	-23.18	-23.471	-20.347	-19.471	-21.888	-19.336	-21.811	-20.037	-20.532	-17.637	-22.242	-20.167	-21.05	-19.713	-22.706	-20.904	-20.217	-20.012	-20.322	-20.881	-19.833	-21.143	-21.356	-19.634	-20.559	-20.875	-20.418	-21.317	-21.107	-24.524	-21.851	-19.517	-20.546	-20.653
-14.005	-10.892	-13.743	-11.554	-13.497	-13.011	-12.249	-11.911	-11.858	-15.502	-14.804	-10.093	-12.954	-12.733	-12.46	-14.096	-14.144	-11.976	-11.912	-11.817	-13.85	-11.929	-13.148	-11.822	-12.576	-12.297	-15.522	-12.699	-13.243	-13.587	-12.924	-16.155	-12.235	-10.318	-13.583	-11.657	-13.754	-11.954	-14.922	-13.468	-14.351	-12.689	-13.252	-12.312	-13.01	-14.358	-13.185	-14.47	-13.022	-12.379
7.6749	7.8419	9.2693	9.4969	8.4109	8.4039	7.2237	7.1081	5.807	10.122	7.0793	4.548	8.7604	7.7857	8.6948	8.6009	4.6533	5.6602	8.6773	8.5285	6.9607	9.8149	8.0563	9.7114	8.0158	7.5003	6.9892	8.6019	8.0007	9.3325	10.89	9.1135	8.3818	9.8407	4.1392	8.6138	6.0453	8.2742	8.2212	9.4143	6.6515	7.1784	8.7703	8.6692	8.6994	6.6179	8.446	9.6419	8.1489	7.0232
0.28191	3.7786	2.1404	3.7561	1.8971	2.3544	2.958	2.1602	1.7192	-0.68557	2.3119	2.1442	2.8215	4.1747	3.1662	2.4981	4.7351	0.87454	3.6662	4.6009	3.0159	2.9324	2.6737	2.9279	2.2556	1.8735	1.0957	3.3974	1.4096	4.1379	2.738	0.7068	1.4395	3.6411	0.44675	4.6209	3.6192	2.0548	0.26964	2.9575	1.4106	2.6232	2.6286	2.2776	1.9838	2.4481	2.3716	4.3688	0.51174	4.4901
4.3113	1.0969	0.63382	-0.56742	1.6319	1.6325	2.5503	0.28521	0.80919	3.1222	0.77477	1.9032	2.4028	0.79421	1.4377	0.87568	3.6042	1.8873	2.3895	2.1456	0.83919	2.0311	-0.23599	3.4448	-0.69084	2.328	3.083	0.86128	3.1498	3.325	3.1148	2.6269	1.2114	0.7074	-0.67089	1.8947	4.3331	1.1298	2.448	1.8855	1.0665	4.7651	2.6192	2.8442	3.4775	2.6107	0.58349	1.1404	3.2423	2.1538
-8.3461	-11.438	-6.8318	-10.277	-5.4905	-7.4997	-8.2101	-7.7273	-8.3824	-7.4692	-8.4166	-8.3358	-8.7383	-6.6551	-5.8423	-7.9613	-5.6779	-8.1402	-7.9323	-8.1561	-8.5206	-6.3713	-6.3263	-7.5527	-6.5394	-4.8637	-7.7925	-8.4683	-6.9324	-8.3152	-6.8331	-8.868	-7.0231	-8.2395	-9.8697	-8.2576	-6.8904	-6.3685	-7.4707	-6.2401	-7.9673	-7.1351	-6.6179	-9.1642	-9.16	-7.0064	-6.1124	-7.198	-7.4864	-4.9078
-14.248	-13.076	-12.767	-13.285	-14.219	-11.365	-11.725	-13.605	-12.732	-9.8894	-13.152	-15.632	-13.17	-12.034	-11.975	-13.65	-12.581	-11.237	-11.244	-12.421	-10.594	-11.844	-10.247	-14.124	-15.772	-11.249	-14.131	-12.429	-13.065	-13.182	-12.131	-11.689	-12.235	-9.6802	-14.127	-13.371	-12.52	-12.512	-13.015	-13.889	-13.299	-12.269	-15.432	-12.993	-12.498	-14.604	-13.677	-11.736	-11.794	-11.864
-1.1734	-2.2719	-0.68151	-2.4579	-1.5719	-1.2858	-3.366	-3.0998	-1.5674	-4.5058	-1.5621	-1.4733	-0.7961	-2.2591	-1.8312	-4.2086	-1.6939	-2.6552	-1.4238	-2.7429	-2.5145	-2.5799	-1.911	-3.5068	-3.6099	-1.1938	-1.0963	-1.2571	-2.294	-1.089	-2.3117	-4.1894	-2.5269	-0.27984	-4.8084	-0.74145	-0.76946	-4.0329	-4.9297	-2.9136	-1.9948	-2.3975	-1.8105	-3.0163	-4.3411	-3.1325	-0.72115	0.47241	-3.2639	-1.6308
-0.087739	3.1539	2.0294	0.69816	0.18833	-0.82645	1.0867	-1.1925	-1.1845	-0.83958	-0.79961	-1.129	-0.45691	-1.8794	1.1212	1.2807	0.26767	-1.3894	-0.50283	-0.49645	-0.99417	-0.17936	0.15345	1.1595	0.4257	-1.4072	-1.3883	0.97835	-1.3	4.1146	0.18946	-0.71092	1.2718	0.56266	-0.41008	0.48476	-0.020426	0.78422	1.6452	-1.4473	-2.5429	1.1246	-2.05	1.8139	1.0592	-1.808	1.9024	0.67127	2.2704	-1.1833
1.9064	0.46012	-2.1156	-0.5461	-0.26332	-2.5403	0.72179	-0.85265	0.027873	-1.0184	-1.7843	-0.41433	0.044422	2.507	-0.5503	-1.1891	-0.18637	0.72973	-0.52341	0.87055	-0.89972	-1.1613	0.24809	0.26206	-1.3916	-0.24954	-0.62128	0.38591	0.43845	0.56463	0.47498	-0.60233	-0.90089	0.56042	-0.86348	-0.22862	-3.1168	1.5665	-0.78077	-0.62083	0.97947	-3.3015	1.2956	-0.61538	-1.4653	1.1427	0.029446	0.37727	0.1279	-0.076614
-8.692	-8.9838	-7.1761	-8.429	-9.4856	-7.2825	-7.2435	-8.1517	-5.086	-8.5992	-6.6389	-7.1866	-8.4425	-7.0837	-5.9996	-7.6955	-7.6882	-7.8773	-6.6254	-8.8655	-7.2516	-8.4205	-9.4522	-7.0691	-7.59	-5.9232	-5.3313	-6.3972	-9.2872	-5.9973	-6.7128	-9.4399	-7.0204	-6.6672	-8.5312	-5.9863	-6.1433	-6.1834	-5.3157	-6.5024	-7.891	-6.5696	-7.6915	-8.1231	-7.1189	-7.6745	-6.6093	-6.532	-8.7252	-8.0456
0.32575	-1.9991	-0.24226	-0.09822	-1.3619	-0.77909	-1.9895	0.45361	-2.101	1.909	-0.78934	-1.0098	1.0204	-1.0323	-0.56207	-0.7082	-2.6723	-1.0077	-1.6313	0.57366	0.65237	-2.0201	-0.37191	1.5049	2.0946	0.94625	-0.46076	1.1554	1.6121	1.363	-0.34258	4.0391	0.94914	1.2586	0.54638	0.62643	0.89012	-1.889	1.1066	0.51019	1.0327	-1.627	-1.5448	0.36409	-0.27021	-2.4207	-1.4283	1.0357	0.0024955	1.05
-12.392	-12.127	-13.816	-10.646	-10.067	-11.935	-11.315	-12.405	-10.09	-10.406	-11.251	-10.631	-10.38	-11.035	-13.36	-10.906	-10.045	-10.048	-15.341	-12.397	-13.267	-11.94	-11.072	-11.49	-10.523	-10.566	-12.112	-11.993	-12.575	-11.81	-10.955	-9.92	-12.644	-9.3924	-10.818	-13.463	-13.456	-11.371	-9.8468	-11.439	-11.081	-12.701	-12.301	-12.75	-10.299	-12.212	-11.661	-11.34	-12.681	-13.03
3.2286	-0.45878	1.5644	1.2367	2.2921	2.7655	1.8048	2.0656	2.1866	2.7571	1.7884	2.9489	4.5916	2.1518	1.5461	0.83306	0.92638	2.4892	1.2213	0.95559	2.9162	0.4064	2.83	-0.15909	4.5991	0.48216	1.0828	-1.2253	0.80176	3.3805	1.7275	1.803	2.5324	2.289	0.95817	2.3948	0.81227	2.148	-2.6844	4.1598	1.875	2.6435	3.5678	4.4145	1.5469	0.94034	0.89275	-0.15135	2.1889	1.072
-3.6504	-3.4852	-4.5171	-4.7983	-4.1003	-3.2645	-6.0083	-5.632	-4.1576	-3.1683	-4.8368	-4.502	-7.1025	-3.3548	-3.77	-4.6326	-4.8113	-4.8052	-5.2074	-5.7454	-3.6497	-5.5662	-4.1194	-4.1928	-2.9901	-7.1484	-4.1872	-5.1782	-4.7216	-4.4571	-5.5086	-3.9966	-4.5468	-6.3369	-4.268	-3.2794	-5.4311	-6.2191	-4.7315	-6.0736	-5.503	-3.2023	-4.5478	-1.963	-3.6267	-3.5589	-3.5357	-5.5851	-6.6867	-5.1737
-11.345	-13.626	-13.087	-12.528	-12.587	-13.449	-10.918	-12.925	-12.525	-13.872	-12.424	-12.548	-13.491	-12.637	-13.409	-11.723	-13.471	-11.679	-12.5	-14.466	-13.358	-13.147	-13.859	-12.667	-12.391	-13.284	-14.623	-13.156	-12.006	-12.337	-15.071	-12.184	-14.128	-13.251	-14.495	-15.102	-13.548	-12.615	-13.811	-13.149	-12.179	-12.661	-12.094	-13.582	-12.749	-14.39	-14.148	-10.838	-12.754	-13.704
8.0033	5.5248	7.565	8.5927	6.5367	7.1855	7.8523	5.7332	6.7285	6.6907	7.0137	5.6862	7.5327	5.4341	6.6768	6.7203	6.9949	7.0526	8.1268	6.5887	6.2176	5.6069	8.7183	3.2488	6.2002	6.4184	4.8728	6.7926	5.1679	8.0235	6.1982	6.6283	3.2269	6.8171	7.0103	7.6795	8.4601	6.6745	4.4776	6.4983	7.8777	7.1509	6.6514	5.8125	7.1132	7.0736	4.9079	4.5998	8.0961	6.5444
-6.763	-3.644	-4.6171	-3.3263	-2.6603	-6.5462	-5.4327	-3.6212	-5.9594	-7.8083	-6.9216	-5.6862	-2.9446	-6.745	-5.6243	-4.3164	-7.8849	-4.4148	-3.1946	-6.0989	-4.9928	-5.7055	-7.4258	-5.032	-5.2355	-4.4437	-6.0595	-3.7853	-4.4998	-2.7577	-4.4312	-5.0569	-4.2776	-4.8986	-2.8	-4.4077	-4.084	-4.6259	-6.4573	-3.272	-4.4881	-5.1879	-3.8319	-4.193	-2.5584	-3.4533	-4.7154	-4.9952	-3.1442	-6.8443
-0.75752	-2.5291	-1.5542	-0.56771	0.45016	-1.1813	-3.4266	-3.5925	-1.9274	-2.8909	-2.5479	1.081	-1.9813	-2.0481	-3.3719	-0.95024	-0.51398	-4.8211	-0.57571	0.52061	-0.58558	-0.13421	-3.9086	-3.2853	-1.0901	0.21489	-4.6643	-0.76415	0.04451	-2.0283	-1.2399	-0.71534	-3.0685	-2.0214	-2.0545	-3.6951	-1.2795	-1.4883	-1.1142	-3.19	-2.4246	-4.023	-1.6394	0.070837	-3.6935	0.21836	-3.0485	-3.9373	-2.7124	-1.5251
-22.635	-20.708	-20.67	-22.088	-20.627	-19.679	-23.076	-20.899	-22.976	-20.047	-21.27	-20.97	-21.253	-22.251	-18.744	-22.287	-19.871	-20.364	-19.641	-19.412	-22.244	-24.396	-19.342	-21.339	-21.314	-20.161	-20.62	-22.675	-20.031	-20.026	-22.079	-21.965	-21.141	-22.408	-21.229	-18.755	-19.904	-20.365	-21.902	-21.132	-22.118	-20.562	-21.03	-21.535	-21.953	-19.424	-22.123	-19.322	-19.329	-21.142
3.5134	1.2328	1.0693	1.4843	3.3936	3.2846	-2.7764	1.9472	-0.22852	4.9683	2.63	0.54488	3.1422	2.3249	0.85462	3.048	2.2342	2.5412	4.2323	4.147	2.1786	1.3242	2.7938	0.47384	2.034	0.17714	2.0424	-0.28697	0.44664	3.0655	2.135	2.262	1.0741	1.8302	1.7838	1.4806	0.48505	3.6813	2.2533	2.8209	1.5029	3.9487	2.8789	3.034	1.7947	3.2418	1.8293	3.1433	-0.37289	2.0684
-9.6112	-9.0902	-10.594	-11.506	-8.3057	-10.336	-11.285	-11.718	-10.677	-9.5603	-10.76	-10.238	-11.291	-11.455	-10.909	-10.206	-10.476	-11.297	-11.875	-8.8383	-11.076	-11.435	-13.018	-10.579	-9.0251	-8.9582	-10.733	-10.502	-9.287	-11.109	-11.544	-11.631	-12.102	-11.864	-11.461	-12.581	-12.266	-8.541	-11.126	-11.734	-11.153	-10.777	-12.021	-12.067	-10.821	-11.757	-11.934	-10.351	-10.459	-10.729
-4.3913	-4.0475	-5.3024	-5.3761	-5.4714	-4.8259	-6.5107	-4.3561	-2.1724	-5.049	-4.8584	-4.1792	-5.7663	-2.5328	-5.2365	-3.914	-5.3837	-4.6956	-3.18	-3.003	-6.5301	-2.8257	-5.2348	-4.3634	-6.219	-4.4924	-3.1677	-4.0193	-6.6224	-5.0689	-3.3585	-4.7226	-4.2121	-6.0057	-5.4763	-5.707	-4.7626	-3.9464	-4.4537	-4.1275	-2.8386	-5.2259	-5.258	-2.0981	-4.2068	-5.0177	-5.0825	-2.5826	-5.1731	-6.4052
-1.7189	-0.24333	1.1418	1.0702	-1.4367	1.4735	-2.9968	0.22196	0.62479	1.4644	-1.3413	0.9038	-1.253	0.27421	2.0657	0.33755	-2.3337	0.86754	0.83507	-0.73382	-1.6802	-1.138	-0.59729	-0.3918	0.68063	1.4938	-0.43935	-2.3328	1.6143	1.7461	0.34444	-1.4978	1.0977	-1.172	-1.1614	0.86918	-0.24615	-1.2968	1.6726	-2.0014	2.8264	-0.81261	0.18409	-0.35281	0.072218	1.729	0.57678	-1.1729	-1.0717	-0.063743
-8.6495	-5.8809	-6.2277	-7.5615	-8.3377	-7.2798	-5.945	-3.8268	-6.7639	-6.3414	-7.2886	-6.0169	-7.2676	-7.0859	-9.0997	-5.961	-3.5268	-4.9448	-7.8831	-7.5075	-5.0922	-6.9663	-8.0771	-5.9847	-4.1559	-6.2958	-4.5187	-5.5303	-5.8512	-6.5406	-6.2689	-6.6241	-6.5957	-7.9661	-7.1284	-7.9942	-6.4392	-5.972	-6.3275	-5.8051	-7.8469	-4.9607	-5.6522	-7.687	-5.8088	-4.1812	-6.5338	-3.6336	-5.8394	-5.8429
-21.423	-22.97	-21.382	-22.885	-25.899	-21.844	-21.793	-22.633	-22.324	-22.712	-22.792	-25.505	-24.703	-21.602	-23.86	-21.556	-20.8	-23.987	-22.766	-23.331	-23.611	-20.987	-19.285	-21.546	-23.276	-21.522	-23.644	-20.03	-22.172	-22.847	-21.84	-20.23	-22.405	-24.022	-22.343	-23.619	-25.065	-23.342	-22.638	-23.007	-23.077	-22.187	-21.99	-21.594	-23.103	-20.583	-21.315	-22.067	-21.778	-22.473
-0.5484	-3.581	-1.6856	-2.2538	-0.88736	1.4567	0.15027	-2.8823	-1.9026	-2.9479	-0.6721	-1.6283	-2.5501	-2.7957	-2.4676	-0.85254	-3.5984	-2.8774	-0.33831	-1.9982	-0.47749	-2.0468	-0.81622	-3.5798	-0.34796	-2.7744	0.84496	-2.3482	-3.0642	-0.069968	0.70285	-0.54224	-1.7671	0.85816	-4.2654	0.4549	-0.78346	-1.1694	-1.9439	-1.958	-0.62239	-0.70495	-1.5611	0.96269	-0.65729	1.7145	-1.8037	-2.6734	-1.9535	-0.76723
-3.7238	-1.7998	-3.557	0.30964	-4.4525	-2.6041	-2.5026	-1.4561	-0.52396	-4.996	-3.8505	-1.948	-3.5507	-2.6699	-3.641	-2.1401	-1.1673	-5.342	-2.9428	-3.7927	-2.1105	-2.6335	-2.7242	-5.8203	-2.7988	-2.0233	-4.7901	-3.6995	-3.5225	-2.7256	-3.8459	-3.0175	-2.1665	-2.7354	-1.5833	-2.0216	-2.2371	-4.653	-4.4147	-3.5505	-1.5339	-4.7425	-4.5246	-3.9354	-2.7172	-4.0471	-2.1007	-2.0038	-3.0387	-5.047
6.7513	2.4237	4.9072	4.7844	1.355	5.1935	6.3212	4.6034	4.1796	2.2382	2.3386	4.5806	5.4216	7.183	3.9765	6.1637	3.7534	4.878	5.3911	3.3188	5.4973	5.767	5.0421	5.5237	4.3727	4.7144	6.0753	4.1874	6.6117	3.2054	6.0367	2.305	8.1672	6.4353	3.8382	3.9882	6.0366	4.8744	7.1225	4.6808	6.3818	5.6519	4.8794	5.5754	3.2653	4.8791	4.9331	4.5628	5.3517	4.955
-9.7607	-11.343	-8.295	-8.2075	-7.3802	-10.25	-8.5943	-10.973	-5.9718	-8.8651	-9.2053	-11.578	-7.8483	-8.8529	-8.5696	-6.4958	-5.9391	-10.468	-9.0121	-8.5935	-8.2689	-8.2694	-10.285	-8.5209	-9.9615	-10.171	-9.1037	-9.7036	-10.231	-9.1623	-9.4812	-6.7425	-10.061	-7.4221	-9.6672	-8.2387	-8.322	-9.7161	-7.2707	-9.8286	-10.112	-12.549	-8.0329	-8.7914	-7.1172	-8.0736	-8.3011	-9.9138	-10.921	-7.9786
3.0278	4.3456	2.6363	1.9809	2.2929	1.9428	2.0795	2.5756	3.7114	2.6217	2.2774	2.7996	3.3197	2.9212	1.9364	1.7492	2.3331	3.4611	4.4434	2.1769	2.5822	1.0658	3.294	1.0078	1.6493	1.5692	1.3992	2.6848	3.4283	2.2909	1.1365	3.3178	1.4471	1.2306	3.1686	2.4217	2.3288	4.106	1.7863	3.2703	2.7028	2.2669	1.9852	0.90209	3.1332	1.0369	0.88803	2.2751	3.0728	3.0472
-1.6977	-2.8776	-0.53023	-2.3916	-2.4971	-2.6769	-3.3803	-2.9857	-1.2035	-3.6062	-2.2127	-3.7263	-3.2301	-2.3613	-0.75356	-2.7411	-1.9766	-2.1637	-5.2179	-5.0321	-4.1372	-3.1949	-1.8235	-2.1936	-2.6059	-3.5642	-2.5773	-4.4981	-3.0394	-4.6128	-2.5262	-4.1063	-2.4845	-2.5013	-4.2767	-2.9523	-3.7265	-2.9014	-3.2101	-2.1402	-1.3892	-2.5472	-4.2813	-3.3681	-4.6291	-2.0388	-3.257	-3.8309	-5.0612	-4.0185
-3.4178	-1.5294	-3.5161	-3.0202	-2.6859	-3.2804	-0.30324	-3.8014	-1.9961	-2.9065	-1.5362	-2.1849	-3.9001	-0.73531	-1.8518	-2.9484	-1.4964	-1.5683	-3.045	-2.5575	-1.6993	-1.4906	-2.0305	-3.4717	-3.3463	-2.1952	-0.68857	-2.6333	-2.2074	-1.4674	-4.0016	-0.94443	-2.4604	-0.89087	-1.2881	-3.4657	-3.498	-3.4411	-3.5427	-2.3315	-1.8037	-1.4435	-1.2081	-1.2353	-1.1597	-1.4434	-4.5862	-2.1851	-1.8518	-3.643
-9.5947	-9.145	-11.12	-9.7467	-10.199	-8.9174	-9.9525	-11.005	-8.8338	-9.2907	-11.436	-10.591	-8.1309	-11.487	-10.742	-9.2624	-11.728	-11.294	-12.95	-10.282	-10.351	-11.187	-11.013	-11.097	-10.756	-8.6457	-9.0749	-9.7117	-11.069	-10.638	-10.397	-9.2667	-11.256	-13.436	-12.899	-11.827	-10.565	-10.971	-9.9664	-12.62	-11.519	-13.117	-10.27	-9.0003	-9.3395	-11.509	-10.779	-10.959	-9.1786	-10.9
1.53	-0.823	1.4322	0.52527	0.91873	2.2128	0.97573	1.9081	4.2137	2.7399	0.61864	1.318	0.59088	1.2452	1.4961	4.2611	1.2449	-0.072376	-0.04461	3.8586	3.3121	-0.97138	-0.9661	1.7601	1.4242	0.52277	2.9778	0.054957	1.201	2.9493	-0.89783	0.10939	1.8215	2.9805	3.9852	0.8821	1.7403	0.97149	3.4803	1.0564	1.4688	1.0523	2.4349	1.42	3.7202	1.9565	1.6382	3.9304	1.3016	3.217
-4.6893	-3.2066	-4.9532	-3.9329	-6.7765	-4.0385	-6.3334	-3.9714	-6.1896	-6.9251	-3.669	-4.1107	-4.9556	-4.8033	-5.4537	-5.8305	-8.2836	-4.7376	-3.6492	-5.2512	-4.3857	-5.7881	-5.9407	-4.889	-5.5758	-3.3402	-2.8394	-5.4985	-5.5503	-5.66	-3.4304	-7.3904	-3.9282	-2.5733	-4.1944	-5.5282	-5.1669	-3.4978	-2.1481	-6.4252	-2.963	-3.6015	-3.5336	-6.0343	-4.9678	-5.7739	-4.5833	-4.1092	-1.8818	-7.1869
-4.9135	-4.9706	-4.2755	-3.7274	-2.8996	-1.1065	-1.7898	-4.2757	-4.4711	-4.5758	-2.2951	-5.4845	-6.1647	-2.9916	-4.6255	-4.27	-3.1567	-4.3344	-2.2247	-1.5298	-3.6281	-5.6519	-1.5425	-6.3587	-2.6729	-3.954	-3.4103	-3.0749	-1.5009	-3.8776	-3.8795	-3.372	-4.7722	-4.2872	-4.6684	-4.5582	-5.4593	-3.855	-2.0584	-4.5981	-4.5244	-4.9413	-3.0952	-3.7103	-4.5056	-4.0003	-2.1242	-2.1205	-2.3284	-1.0086
-7.6471	-4.0825	-5.8256	-3.6809	-3.1564	-6.4052	-4.71	-6.4792	-7.0427	-5.1062	-5.5971	-4.426	-3.7489	-4.6887	-5.3239	-6.1883	-5.7848	-4.3145	-4.8817	-3.835	-4.7354	-6.8003	-4.8303	-6.7357	-5.1548	-3.8075	-5.2518	-5.7256	-6.0597	-5.6029	-5.0942	-5.4933	-3.7417	-4.1253	-4.838	-7.9273	-7.1487	-5.0758	-3.9951	-7.2488	-5.5467	-5.6964	-3.5977	-5.6365	-4.7914	-6.2286	-5.6907	-5.957	-1.6916	-4.635
-2.3217	-1.1765	-3.8371	-2.5266	-2.8719	-3.4658	-3.2395	-3.7719	-1.4764	-2.3837	-5.2358	-2.5394	-3.8955	-4.5182	-2.9266	-5.6062	-4.7932	-2.7491	-2.331	-4.186	-4.6787	-3.2957	-2.8269	-2.8128	-4.1418	-1.1364	-2.3569	-6.3693	-2.3818	-5.6026	-1.6422	-5.7433	-2.2238	-2.4115	-2.4623	-4.0592	-4.4011	-2.3817	-0.6212	-2.0832	-2.8272	-3.0481	-3.4602	-4.6795	-1.9574	-4.788	-1.9906	-4.0782	-3.5799	-3.5964
-8.0602	-6.6798	-6.3287	-3.9185	-6.6938	-5.6441	-4.1248	-5.9962	-7.0887	-6.3443	-4.3867	-6.3988	-4.492	-6.6496	-4.9664	-6.7268	-4.7757	-6.1634	-6.7316	-8.5495	-4.6079	-3.6523	-5.1164	-5.2986	-0.74402	-7.8209	-3.5101	-5.6026	-5.0701	-7.7959	-7.416	-6.7143	-4.4834	-6.3214	-5.7098	-4.961	-6.9454	-3.8204	-6.0384	-4.8014	-6.2778	-5.1412	-4.2315	-7.0792	-7.0177	-2.7502	-5.7929	-5.4794	-3.8793	-6.2583
8.4022	9.7589	7.2907	11.899	10.547	10.127	10.955	11.327	8.638	10.797	9.9725	11.625	9.2467	10.036	9.4617	10.182	10.049	9.9498	10.41	12.808	9.9296	7.7302	11.962	8.3208	8.8847	11.6	10.147	11.17	10.401	10.171	8.9217	9.3692	9.5071	9.2226	9.889	10.899	10.539	8.9762	10.018	9.14	11.101	9.1631	11.383	10.628	8.4511	11.484	9.3189	9.0557	8.8246	11.506
7.0005	5.8315	6.6844	7.1548	6.6637	7.3933	7.4649	6.1716	9.3794	7.1607	6.026	7.2078	6.1798	6.1645	6.114	6.0191	9.2612	8.6061	7.6472	6.7271	7.3142	7.5977	7.6812	6.9805	8.4995	5.7373	5.9335	6.5781	6.6398	9.4018	8.0635	5.5924	6.1045	7.9639	8.7531	7.1601	7.0513	5.8744	6.2485	6.1595	6.8981	6.7275	6.2612	7.187	8.9543	3.4674	6.7124	9.2235	6.8032	7.3782
-9.5237	-9.6228	-10.996	-9.2327	-10.398	-10.224	-10.409	-11.192	-9.3048	-9.602	-9.323	-10.63	-9.7126	-11.254	-10.418	-8.2396	-12.096	-10.503	-11.593	-9.6796	-8.248	-8.6564	-10.979	-11.762	-9.4648	-10.186	-11.39	-9.855	-8.9249	-9.1099	-9.1555	-11.504	-11.21	-10.442	-5.3147	-9.6377	-12.115	-9.1855	-10.524	-11.184	-9.9168	-10.149	-10.674	-9.8825	-10.031	-9.3626	-9.7174	-9.8613	-11.858	-11.045
0.23917	0.39372	2.8964	-1.4822	-1.6849	-0.10249	-0.2555	2.2444	0.21313	-2.3511	-3.0342	-0.43857	-1.5541	0.4533	-0.61989	0.82476	-1.0847	-0.59621	-1.9344	-1.1918	-1.4283	-0.19263	-2.971	2.0458	-1.2407	0.12863	-0.29874	0.74085	-1.1522	-2.127	-2.9204	0.51493	-2.0868	1.3525	-0.85962	1.3812	-0.48996	-1.0718	-2.3579	-2.4332	2.0563	0.69308	-1.14	0.73022	1.1128	0.74938	-0.31922	-1.3113	1.2795	-2.3273
-0.84954	-0.89824	0.35219	-1.5482	-1.3071	-0.14753	-0.58187	-1.0398	0.84762	0.54546	0.26542	-0.6981	-1.1258	-0.83959	-0.28147	-1.9703	-1.7576	-0.8428	-2.1028	-2.6218	-1.6381	-0.05544	-2.408	-0.33336	0.61374	1.2173	0.19039	2.7217	-0.90035	-2.546	1.5699	-1.3603	-1.1881	-0.87436	-0.69618	-1.3414	0.18423	-0.38268	-0.84167	-0.95215	-0.94509	-0.12125	0.6866	-0.87824	-1.5076	1.0317	-1.312	2.1145	-2.3358	-0.65973
-4.5485	-4.1591	-2.0733	-5.622	-3.0946	-3.1829	-5.0102	-3.2767	-1.8294	-3.1633	-5.6378	-3.4879	-6.1467	-4.9788	-4.027	-4.269	-3.8229	-4.7848	-6.8523	-2.9315	-4.7433	-4.477	-4.0341	-4.1188	-2.9938	-5.6462	-3.7435	-2.1151	-3.6951	-3.5381	-4.8941	-1.0468	-4.4015	-1.2716	-3.2712	-3.5877	-4.1524	-2.0834	-5.1902	-3.739	-6.2733	-3.7163	-1.8506	-3.5234	-3.6489	-2.5529	-3.6707	-4.2691	-4.909	-4.0509
-22.421	-22.627	-23.525	-22.35	-22.627	-23.968	-22.684	-23.399	-24.211	-19.544	-20.426	-22.443	-22.37	-21.359	-24.209	-20.775	-21.891	-22.121	-22.614	-21.247	-23.723	-20.763	-22.306	-22.243	-22.619	-21.652	-22.952	-22.285	-21.036	-22.742	-20.306	-22.08	-23.35	-22.074	-19.839	-23.766	-22.072	-22.069	-22.136	-22.965	-19.919	-22.221	-21.919	-23.066	-23.127	-22.311	-21.333	-23.923	-21.52	-22.791
0.18683	2.198	-0.99099	2.6274	1.1229	1.5589	-0.49496	1.8498	-0.22109	-0.42362	0.66204	1.1081	0.73103	-0.16049	-0.10186	1.4838	0.92425	-1.6973	1.0872	-0.61281	1.4199	0.62132	1.5416	-0.3334	-0.73954	2.0618	-1.4298	0.031333	0.76851	0.70134	1.9624	0.19607	1.3702	-2.0186	1.4274	1.741	-1.3556	0.052252	1.4618	-0.8416	1.0369	-0.017666	0.6183	2.5311	2.3675	1.5792	-1.2192	1.5619	1.1552	-0.66806
-3.2828	-4.7072	-4.0091	-3.7047	-3.0401	-2.7539	-3.9953	-2.7112	-2.4411	-1.8928	-3.6086	-4.2803	-4.5824	-4.0077	-3.0744	-3.5822	-3.4106	-4.5913	-4.7298	-5.8669	-4.4986	-5.7101	-5.2605	-4.0125	-3.6125	-1.4466	-0.55579	-2.9513	-2.1244	-2.9631	-1.6903	-1.8212	-2.5999	-2.1419	-2.0717	-3.5208	-2.1215	-3.9129	-4.1198	-3.335	-2.9373	-2.6846	-2.5625	-4.2486	-0.81245	-2.1896	-6.5654	-4.6595	-2.8712	-2.43
-12.004	-12.281	-10.995	-11.753	-12.316	-11.383	-11.935	-11.096	-12.086	-11.12	-11.335	-10.489	-12.334	-11.704	-10.864	-12.443	-10.953	-11.529	-11.247	-11.512	-10.882	-11.3	-12.363	-11.716	-12.031	-11.366	-11.917	-12.02	-11.128	-10.511	-12.22	-13.268	-10.919	-11.198	-12.917	-12.037	-12.32	-10.403	-8.9051	-9.9975	-11.313	-11.077	-9.7221	-13.094	-9.1109	-11.188	-10.293	-11.948	-13.485	-10.627
1.5479	3.1856	2.557	1.5517	0.16415	2.2326	1.0371	1.178	2.2047	2.4832	1.0981	0.56418	2.5159	4.5478	-1.3746	1.2323	2.9438	1.424	1.1517	0.41717	3.508	-0.21129	0.70129	0.88567	-0.26401	0.46538	3.8731	0.63226	-0.20237	2.2157	0.74397	2.3531	2.0287	0.27837	2.0646	0.88965	2.1343	1.7612	3.5561	0.076587	0.44724	3.7237	3.1733	1.5701	2.4521	3.6463	1.1502	2.1393	2.0258	2.6753
-4.5328	-2.8055	-1.5144	-2.1565	-4.4644	-2.0637	-2.1943	-3.0409	-1.9685	-3.1616	-0.50737	-3.832	-3.9074	-2.8771	-1.0214	-5.6138	-1.9954	-3.5007	-2.3957	-3.2854	-2.6737	-3.4758	-3.8287	-4.0389	-5.4088	-2.0344	-2.5568	-3.8511	-2.5343	-1.4804	-0.92478	-4.0465	-0.58962	-1.5803	-5.6299	-1.0112	-4.0781	-3.1045	-3.0542	-1.7739	-1.7337	-1.3379	-3.2296	-4.1417	-0.95132	-5.6932	-3.627	-3.5716	-4.043	-0.11287
-10.175	-12.348	-11.587	-11.327	-10.854	-12.39	-12.207	-11.893	-11.917	-11.683	-12.525	-10.595	-10.908	-9.7315	-11.154	-10.373	-13.835	-10.681	-12.362	-9.7984	-12.19	-11.605	-12.59	-11.562	-9.9972	-12.461	-10.884	-11.221	-11.314	-12.167	-13.721	-11.714	-12.986	-11.13	-12.194	-12.4	-12.113	-13.833	-11.535	-12	-13.227	-13.834	-11.722	-9.4042	-10.005	-13.121	-11.148	-12.369	-11.553	-12.298
-1.3069	-0.40553	-1.4681	-0.10921	-1.7957	-2.9672	-2.1351	-3.5414	-1.8026	-3.089	-0.69125	-1.9248	-1.1643	0.10064	-1.6523	-1.3291	-1.5583	0.2354	0.056931	-0.51315	-2.5612	-2.2314	-1.7177	-1.953	-4.4401	1.7547	-3.5448	-2.3938	-2.1944	-0.54381	-0.19652	-0.50722	-0.63559	-2.641	-3.6531	-3.7041	-1.1194	-0.075574	-3.0544	-2.2981	-1.2153	-1.8427	0.42413	-2.414	-0.026752	-1.1966	0.16595	-1.2253	-1.4976	-2.3113
-4.6248	-2.4591	-5.387	-5.2855	-3.0411	-3.8273	-2.969	-4.7941	-6.0939	-7.3006	-4.841	-4.6427	-3.1193	-3.6651	-2.2894	-4.3787	-4.5069	-5.6132	-4.8872	-3.8316	-4.0969	-3.7192	-4.7714	-4.9701	-4.5918	-5.7027	-3.7606	-4.274	-3.1017	-4.4737	-3.6106	-3.8561	-4.6818	-6.0256	-5.204	-1.2937	-5.2047	-5.0208	-5.3513	-5.1331	-2.6103	-4.3562	-2.9485	-4.2904	-3.3031	-3.9014	-4.9082	-5.5617	-5.5901	-6.0786
-0.11582	0.62742	-1.1357	-0.11891	0.23863	0.49732	-0.93408	-2.0409	0.35093	1.1969	-0.73442	0.72874	1.6277	0.47768	-0.61516	-0.16559	-0.46578	-0.17805	-1.2505	-1.5463	3.0965	-1.1122	-1.0651	-0.23982	-1.4394	-1.959	-3.0818	-1.7766	-1.7569	3.5745	0.54366	0.91939	1.2357	-0.60847	0.81234	0.17392	-0.7246	-2.1153	1.1597	-2.3852	-2.8212	0.27023	-2.6179	1.0549	-1.561	1.1617	1.0473	1.4464	0.056195	1.2587
-2.1557	-3.6322	-3.9237	-1.8972	-4.9546	-3.5263	-4.8109	-4.4768	-3.217	-3.8548	-2.5664	-4.9073	-3.9223	-1.8807	-3.2875	-2.9778	-1.2933	-2.6504	-4.8961	-4.8955	-1.9839	-4.208	-4.8244	-3.6129	-1.8165	-3.9002	-3.7762	-6.3387	-3.5382	-2.1944	-3.7702	-3.4093	-2.3454	-2.6325	-1.7781	-3.572	-4.6929	-2.3624	-1.1049	-2.2448	-2.8824	-3.2593	-2.7705	-3.9609	-4.3274	-1.1758	-2.0766	-2.7625	-2.9215	-2.2773
-13.125	-8.4665	-9.8528	-9.7134	-10.626	-9.8739	-10.082	-11.363	-9.4655	-11.359	-11.221	-9.4745	-8.9007	-10.877	-10.78	-10.948	-10.734	-10.124	-10.607	-12.599	-10.968	-8.7448	-10.575	-9.6278	-10.842	-10.198	-8.8134	-11.181	-10.55	-8.5412	-9.9023	-10.834	-9.551	-10.536	-10.918	-8.7975	-10.505	-10.916	-10.075	-8.7934	-9.8663	-8.4813	-11.425	-8.723	-10.557	-8.5805	-11.147	-11.477	-8.5592	-10.943
-19.127	-19.865	-19.633	-19.668	-21.118	-23.966	-20.095	-19.748	-20.13	-21.652	-21.007	-21.248	-20.077	-21.267	-20.903	-21.303	-20.875	-20.219	-18.797	-21.373	-18.691	-19.947	-21.668	-22.245	-23.085	-20.052	-20.576	-18.737	-20.113	-21.335	-18.991	-20.239	-22.61	-21.733	-21.941	-20.199	-21.466	-18.785	-21.103	-22.37	-20.221	-20.055	-18.623	-19.879	-19.862	-21.012	-20.349	-19.818	-22.796	-20.479
-5.8771	-4.6744	-6.5161	-6.3285	-6.4592	-3.8321	-4.5824	-8.2556	-7.7996	-3.5502	-7.2142	-6.3794	-7.3032	-5.766	-5.7745	-7.4102	-5.5488	-7.3858	-6.4983	-5.8271	-5.7627	-6.2793	-5.6202	-7.9673	-4.835	-6.4709	-5.6152	-7.4197	-5.3414	-6.1175	-5.163	-5.838	-4.8327	-6.1789	-6.2356	-5.6429	-6.2371	-5.1042	-5.3557	-3.6863	-5.3619	-7.1041	-4.246	-2.8071	-5.0369	-4.8267	-5.1574	-8.9819	-6.5722	-5.2917
-4.9333	-4.8169	-5.8027	-2.9438	-1.5804	-2.3787	-3.651	-4.3003	-3.2411	-4.6871	-5.3611	-4.2892	-5.6717	-3.9258	-3.7233	-4.6043	-3.912	-5.9552	-3.7823	-3.7042	-2.878	-5.7981	-3.9596	-4.9388	-5.3138	-4.2364	-3.7273	-2.8581	-4.5544	-6.297	-5.2933	-4.9171	-3.7919	-1.9152	-3.3962	-4.4054	-5.4302	-5.3276	-5.8195	-5.1167	-3.2523	-4.3099	-4.6564	-2.6022	-5.9529	-6.5218	-5.8952	-4.6634	-4.1106	-5.2156
-7.3548	-6.5506	-8.6609	-7.0023	-6.3228	-6.25	-6.7028	-4.9765	-6.7623	-4.9943	-7.165	-5.6644	-5.9575	-5.5696	-5.2614	-5.2318	-5.9381	-5.6325	-7.024	-7.4754	-6.0788	-6.5351	-8.0205	-6.0458	-4.2929	-6.6382	-5.0551	-4.1333	-5.6454	-6.0736	-6.8869	-6.4115	-4.8301	-8.0895	-8.0488	-6.1882	-6.3579	-6.5255	-5.6365	-7.9675	-6.1457	-8.5158	-7.8997	-6.2171	-6.079	-5.5841	-8.2838	-6.3456	-7.5241	-6.4455
1.8856	3.4247	1.9717	4.4301	3.7045	0.97725	3.3676	1.8378	3.0444	4.0827	2.5594	1.4941	3.6682	2.5073	4.6825	2.9641	2.3539	3.1978	4.9516	3.1458	3.7631	2.385	2.5851	3.9162	4.5067	3.1094	3.9055	2.5004	2.7208	2.4513	3.1725	2.4538	1.8109	2.0063	2.5506	4.4948	1.1606	1.5613	3.0449	3.5106	4.5344	4.8424	3.7469	3.5064	3.5254	1.5983	4.1321	3.8613	1.3931	3.6166
-6.084	-9.2445	-7.5258	-9.373	-8.5334	-9.4941	-8.725	-8.5909	-7.9745	-10.241	-8.8356	-8.4027	-9.3225	-9.4344	-8.5446	-8.9585	-9.2809	-8.7664	-9.8012	-7.625	-10.248	-9.6724	-10.366	-9.3406	-8.1167	-8.3134	-8.1515	-9.0627	-11.398	-10.487	-7.8718	-8.7482	-6.5393	-7.0769	-9.7252	-8.5079	-6.1991	-9.5907	-7.5612	-9.8005	-7.9535	-10.48	-10.866	-9.5083	-6.9647	-9.9747	-6.6958	-9.1483	-10.992	-6.8788
-12.557	-15.259	-14.306	-17.02	-15.474	-13.717	-15.183	-16.282	-13.319	-14.704	-12.662	-14	-13.192	-18.354	-14.958	-13.986	-13.063	-13.636	-14.525	-14.019	-14.718	-13.881	-15.131	-13.925	-13.571	-13.607	-13.877	-14.101	-13.516	-13.932	-15.018	-15.435	-12.309	-14.311	-15.371	-15.384	-11.283	-13.06	-14.479	-13.619	-16.056	-12.263	-13.677	-14.44	-12.982	-14.807	-14.513	-13.85	-14.167	-15.034
-21.448	-21.817	-20.475	-22.665	-21.826	-21.255	-20.482	-22.038	-22.167	-21.337	-21.268	-19.95	-24.067	-19.308	-21.413	-22.312	-21.933	-22.103	-20.342	-18.014	-18.645	-21.731	-20.269	-21.222	-20.066	-21.463	-17.538	-19.34	-18.949	-21.417	-18.946	-22.188	-19.833	-22.811	-21.632	-20.593	-20.966	-20.273	-20.303	-19.8	-21.221	-22.616	-19.632	-20.387	-19.939	-20.29	-22.015	-23.853	-21.389	-21.74
-3.901	-4.0237	-1.8348	-0.76635	-2.0337	-1.9362	-1.266	-1.8123	-1.0624	-1.5086	-1.2824	-0.96713	-4.4676	-2.2592	-1.8766	-3.9013	-1.1298	-2.0473	-2.4489	0.33271	-0.12692	-2.9317	-2.4244	-2.8211	-1.3046	-0.59792	-1.328	-1.5802	-1.9154	-3.4249	-2.9795	-3.7631	-0.42663	-3.6098	1.0498	-2.8665	-0.79949	-1.5417	-1.1698	-1.1685	-3.0171	-1.2878	-2.2554	-1.8181	0.10982	0.36734	-1.496	-4.511	-0.75517	-1.9332
-10.427	-7.9369	-11.335	-10.162	-8.9497	-8.9313	-9.7952	-11.928	-8.3645	-12.521	-9.3154	-10.814	-12.113	-13.515	-9.1943	-12.021	-11.476	-8.3607	-11.025	-10.234	-13.533	-11.557	-10.5	-10.212	-8.1093	-10.626	-10.087	-11.576	-11.817	-12.823	-12.616	-10.722	-12.371	-11.765	-10.88	-9.8323	-9.8868	-13.799	-11.372	-8.7658	-11.907	-11.324	-11.218	-11.592	-10.928	-10.632	-12.68	-9.2581	-8.0456	-11.225
-9.9821	-8.0855	-10.348	-10.299	-9.6945	-7.6079	-8.4421	-9.273	-9.9942	-9.9555	-12.02	-11.412	-9.9287	-11.625	-9.1691	-12.092	-10.805	-8.5168	-9.3128	-9.698	-9.5594	-10.353	-7.799	-8.8394	-9.3671	-9.4001	-8.1058	-9.9983	-9.7968	-9.577	-8.8605	-9.647	-9.5446	-9.1154	-11.483	-9.3337	-11.365	-8.2392	-9.9866	-9.8393	-7.7144	-8.7388	-8.6849	-9.4764	-9.9641	-10.054	-11.483	-10.653	-8.0564	-9.5617
-2.2158	-4.8626	-6.0636	-6.1643	-5.0616	-4.5891	-6.2849	-7.4795	-5.3022	-4.3282	-4.0896	-5.5692	-7.3802	-5.162	-7.5523	-3.9728	-4.9076	-4.831	-2.9999	-6.0232	-4.911	-4.8026	-3.9796	-2.8047	-5.7432	-6.9409	-4.1742	-6.5858	-6.5979	-2.9895	-4.7091	-4.9399	-5.3846	-7.2093	-2.5583	-5.6766	-5.6542	-4.014	-4.1678	-4.8849	-5.1966	-5.695	-5.8923	-4.3634	-5.1481	-3.4825	-3.8172	-3.6551	-7.2109	-3.9467
-4.2226	-3.7625	-4.4198	-3.5018	-5.478	-3.0884	-4.3821	-4.5196	-5.051	-4.0612	-4.2056	-5.3243	-3.3567	-4.2995	-4.8784	-3.7656	-4.1027	-4.6997	-3.8714	-5.067	-5.3511	-4.559	-6.3079	-3.7941	-4.8072	-4.3131	-5.6837	-4.1466	-3.2012	-1.8353	-3.8428	-4.5697	-6.2066	-5.4587	-5.8096	-3.6247	-3.9012	-4.5752	-4.3333	-4.0211	-4.6904	-5.3909	-4.0284	-5.5115	-4.0169	-6.5896	-5.3276	-4.0089	-5.0357	-3.4844
-8.7116	-10.045	-9.3514	-9.3722	-11.6	-8.5094	-8.1166	-9.5476	-10.368	-9.3564	-9.2419	-7.9391	-10.499	-6.5994	-9.0952	-8.3118	-7.6987	-6.7766	-9.716	-9.3232	-12.448	-8.222	-11.186	-8.0244	-10.816	-10.754	-6.3721	-7.441	-8.1078	-7.997	-9.9958	-10.205	-9.006	-7.1365	-9.4849	-10.372	-6.1663	-9.2647	-8.4054	-9.4062	-11.83	-8.8642	-10.737	-7.3631	-8.9375	-5.6742	-9.4862	-8.5384	-9.18	-7.327
-10.477	-11.333	-9.0978	-10.302	-10.962	-12.753	-9.1519	-12.34	-10.217	-10.779	-9.1285	-12.058	-13.008	-9.7176	-12.433	-8.8556	-10.31	-9.9691	-10.328	-13.8	-10.203	-13.133	-12.458	-10.8	-8.9244	-10.652	-11.299	-11.449	-11.303	-9.994	-11.211	-10.618	-8.9913	-7.4034	-11.259	-11.727	-10.216	-9.654	-12.441	-10.65	-9.6212	-10.253	-8.3487	-9.7429	-10.256	-10.557	-10.25	-11.386	-11.67	-9.1571
4.2752	8.1555	5.3636	7.7681	5.2469	6.2058	4.7602	4.6758	8.5742	6.41	5.0395	8.1737	6.9022	5.4726	4.5975	5.028	7.1156	5.9799	7.0988	8.4078	6.9133	4.697	6.4949	7.9142	6.914	7.4491	6.9509	8.1417	5.9134	8.2455	5.4151	6.1344	4.7775	5.2998	6.1205	7.2815	6.594	6.366	7.6786	6.9221	5.0824	9.0069	8.318	8.3829	4.9051	7.9348	5.1503	8.155	7.8853	6.1509
0.7191	-1.1575	-1.8013	1.5436	-2.3507	-1.0424	-1.565	0.40795	-1.0706	-0.60839	-1.8136	-1.0809	-2.1702	0.51678	-1.464	-1.1846	-1.175	-0.40972	-0.31788	-1.1739	1.5383	-0.94985	0.24634	0.4004	0.44205	-2.0924	2.8528	0.15786	-1.6317	-0.84812	-2.2606	0.50654	-0.52206	-0.48365	-1.5553	-1.28	-1.6256	-0.24255	-3.1925	-1.4331	-1.4049	-1.8884	-0.24073	-0.92214	-2.9263	1.1066	-0.5973	-2.2213	0.30713	-2.6271
6.1701	6.4006	6.2461	4.8536	6.5622	7.008	5.2028	6.3255	5.8229	7.4131	4.7909	6.568	5.6006	7.6583	5.828	5.8149	5.6799	8.6142	5.39	7.6209	6.1208	3.9049	4.5435	5.7059	5.6545	3.1632	7.6576	4.5427	6.9381	6.3435	5.6532	2.8162	3.8014	5.5855	5.0291	4.5274	4.8584	5.8234	5.061	6.9507	5.322	4.6149	5.8195	7.3451	5.207	4.6384	4.4684	6.012	6.3067	6.7336
-21.294	-22.815	-21.745	-19.495	-21.939	-21.253	-24.168	-22.07	-26.831	-21.335	-21.162	-22.99	-26.076	-20.417	-20.458	-21.097	-22.045	-23.229	-23.133	-20.561	-23.534	-23.785	-24.231	-22.724	-20.895	-22.513	-21.377	-20.994	-22.614	-21.707	-25.693	-22.512	-22.506	-24.825	-23.117	-23.19	-23.792	-20.089	-20.402	-21.871	-21.242	-20.256	-22.066	-23.746	-19.924	-23.806	-21.65	-22.536	-20.791	-21.812
-20.718	-23.746	-21.864	-23.257	-22.326	-21.682	-21.718	-22.606	-22.107	-23.994	-21.712	-25.034	-21.354	-20.962	-22.118	-20.402	-21.383	-23.548	-21.235	-22.681	-22.012	-21.595	-22.55	-22.252	-22.981	-21.267	-22.69	-22.322	-21.7	-22.916	-21.993	-20.325	-21.391	-22.428	-20.649	-22.758	-24.125	-21.606	-22.689	-24.62	-21.379	-23.151	-21.518	-22.159	-20.295	-21.271	-21.495	-22.705	-23.176	-20.337
-2.4073	-2.9474	-5.5976	-3.638	-2.5006	-2.6414	-5.6847	-2.3489	-2.6117	-1.7345	-2.0752	-3.9732	-5.828	-2.8415	-1.4631	-3.6635	-4.0813	-1.5522	-2.6425	-2.3885	-1.9729	-2.6986	-3.4215	-3.4889	-1.3474	-4.6548	-3.6819	-2.0141	-0.63165	-2.0448	-3.8709	-3.7122	-5.3767	-4.2688	-2.5429	-1.2505	-3.1558	-1.2487	-3.1913	-4.0225	-3.9461	-1.3952	-0.962	-4.242	-3.7222	-3.1443	-1.959	-1.1748	-0.42731	-4.1854
1.9072	0.21897	3.7345	-0.15426	0.078533	2.8606	2.4488	-1.2596	0.77717	2.625	3.8725	0.70834	-0.34094	1.0369	1.9338	2.0539	1.7949	-2.1442	2.4851	2.4534	0.7878	2.2903	3.1469	2.0699	1.1591	-0.63166	2.7604	2.6639	2.1678	1.7958	-0.29999	2.2658	0.67958	-0.21813	0.96057	0.37111	0.098243	0.40534	1.1844	0.97846	1.7166	2.4753	3.8457	1.1807	0.79589	3.5497	2.7248	1.643	2.1607	4.5316
-1.979	-2.2658	-2.8299	-2.6798	-3.2109	-2.5952	-3.0488	-4.2402	-2.6871	-2.0695	-3.5419	-4.3461	-4.5442	-2.6963	-3.2409	-2.22	-2.531	-4.084	-1.3307	-3.2164	-3.0828	-2.1952	-1.4789	-3.2228	-2.6605	-3.3565	-1.584	-3.9251	-4.5545	-1.8331	-1.8606	-2.6616	-1.2457	-3.2306	-2.3261	-3.5208	-3.7312	-3.6301	-0.49399	-0.65911	0.33017	-0.68172	-0.91139	-4.6462	-1.1342	-1.6391	-0.49636	-1.2008	-5.0278	-4.615
-15.047	-15.119	-14.799	-13.577	-16.206	-13.448	-13.284	-9.652	-13.809	-14.677	-17.38	-14.269	-13.966	-15.186	-15.77	-15.024	-12.788	-14.403	-15.259	-15.031	-14.87	-15.637	-16.586	-15.656	-15.081	-13.998	-13.893	-14.928	-14.473	-14.077	-13.852	-13.802	-14.029	-16.465	-13.858	-15.302	-14.659	-13.464	-14.949	-15.086	-15.528	-17.342	-15.146	-13.865	-16.212	-16.061	-16.205	-14.045	-16.264	-13.558
-13.362	-12.672	-12.79	-14.415	-14.478	-11.845	-12.23	-12.832	-11.821	-13.648	-13.229	-11.927	-14.107	-11.049	-13.193	-12.672	-13.14	-14.196	-14.174	-15.269	-14.556	-14.077	-12.129	-12.829	-12.647	-14.853	-14.214	-14.811	-12.087	-13.551	-15.231	-15.056	-13.645	-11.305	-15.613	-14.179	-13.995	-13.155	-12.131	-11.223	-11.528	-9.9499	-13.378	-12.309	-13.197	-11.939	-12.28	-12.83	-12.806	-12.966
-3.4766	-2.0348	-2.4597	-3.109	-2.3662	-1.116	-3.5272	-2.3155	-2.4891	-1.9131	-2.2251	-4.4625	-2.5444	-5.0921	-2.643	-2.0979	-2.4164	-2.275	-0.72863	-1.2412	-3.268	-3.917	-1.4275	-1.922	-2.5097	-2.9895	-0.21322	-4.9789	-1.3573	-3.5869	-1.417	-3.9185	-2.991	-4.0668	-0.79372	-2.7548	-2.5145	-1.0736	-3.5896	-2.8194	-1.816	-3.0247	-2.0533	-3.5631	-1.5171	-1.8125	-2.4341	-3.0768	-4.8171	-2.5026
-6.4487	-5.8164	-5.7994	-6.2464	-7.2665	-6.7307	-6.0379	-5.466	-4.693	-5.7237	-6.0102	-4.9761	-6.2352	-5.7609	-5.2139	-5.4927	-4.7969	-5.2409	-3.9992	-5.2619	-5.5052	-5.5133	-4.5499	-5.5048	-7.799	-3.4208	-5.0768	-5.0796	-7.2301	-4.5768	-6.4614	-6.3405	-4.8717	-6.3948	-6.1685	-5.2711	-5.145	-5.9829	-8.8776	-6.1549	-3.2891	-5.1963	-4.7464	-6.1669	-5.4055	-5.7177	-6.0062	-5.9368	-6.5455	-2.6583
7.7485	6.9727	6.7491	8.7719	6.9668	7.8727	4.9426	7.3178	8.1136	7.6531	7.1263	7.529	8.392	5.7309	5.0584	6.1082	7.6196	6.3465	7.465	7.3448	4.9806	6.4299	7.5862	4.3458	5.8814	5.2265	8.6404	7.4639	8.0058	9.5195	5.6757	7.2505	6.1223	5.9799	3.1883	5.9438	6.7866	7.467	5.7816	6.3277	6.7691	7.7182	8.5628	6.8827	6.3594	6.9084	5.5376	5.6322	7.8396	6.061
-1.1327	-1.513	-1.4156	-0.61746	-0.65692	1.3708	-1.6886	-2.4402	0.61513	-1.9433	-0.25246	-1.6602	-2.7185	-2.8543	-0.50238	-2.6254	-2.5541	-0.80836	-1.3565	-0.70585	0.44002	-2.1646	-0.044263	-2.0456	-0.67832	-1.6075	-1.6485	-0.95399	-0.34355	-2.1292	-0.55547	0.41135	-0.16924	-1.6643	-0.058437	-0.6714	-3.2	-0.44215	0.1337	-3.0929	-1.5178	0.91264	-1.7906	1.2172	-1.2027	-1.315	-1.776	-3.1148	-0.3827	-3.2681
1.1094	0.64778	1.4523	-0.33802	2.3938	1.4372	1.2783	1.4937	5.2206	1.9167	2.8468	2.3131	2.7387	-0.80313	0.16464	2.586	0.12914	0.48303	-0.22748	2.9848	2.4456	2.1791	0.39726	1.0489	1.6429	2.1608	1.7608	2.0024	1.276	1.8965	0.70872	1.9468	2.4647	1.0534	2.0379	0.76453	0.38671	2.6994	1.0238	-0.46499	1.4099	2.9614	1.9968	5.4571	2.4846	0.095433	2.6756	0.55922	3.5152	2.1961
-1.5605	-0.15187	-0.41995	-0.98387	-0.57008	-3.5333	-0.33044	-1.3343	-1.6544	0.30665	0.64211	-2.6641	0.14086	-1.986	0.47356	-0.90102	-1.6	-0.26119	-0.26402	-1.3882	-2.7668	0.69851	-1.7997	-0.88073	-0.97552	0.79608	-0.47181	1.819	-0.87027	1.2935	-1.0551	-4.6964	0.5545	-2.0973	-2.1092	-1.4228	-1.7396	0.13864	1.0211	-0.44346	-2.9938	-1.5362	-0.87023	-1.5021	-0.078116	-1.2365	-2.4052	-2.8132	0.78546	0.94078
-10.375	-10.907	-10.231	-11.967	-10.289	-11.823	-10.406	-9.5095	-12.343	-10.72	-12.334	-11.165	-8.5319	-10.799	-13.145	-10.892	-10.292	-12.413	-10.315	-9.3516	-10.986	-10.485	-11.438	-11.25	-11.478	-11.919	-10.653	-9.3498	-9.1747	-11.559	-12.703	-11	-11.622	-10.774	-10.001	-10.447	-11.015	-10.776	-9.1856	-10.127	-13.16	-11.912	-9.1019	-11.71	-11.791	-13.377	-13.297	-10.646	-11.327	-10.867
-1.6883	0.96103	-0.48285	-2.627	-1.6692	-0.17278	-0.60892	0.77582	1.008	0.87653	-1.5357	2.3086	0.92777	-1.7572	-2.4706	-1.7242	-0.64288	-1.7909	-2.5753	-1.2398	-0.76995	-0.45664	-2.7757	-4.5865	-0.62332	0.79474	1.1705	0.8004	-1.044	0.24061	-1.9622	-0.98976	-0.20769	-1.1218	-0.72287	-0.69294	-0.11339	-1.9513	-1.6717	-1.216	-2.1616	-1.0527	1.0301	1.0518	-0.32942	1.0244	-3.2026	1.9782	-1.4366	0.016903
-0.75666	-0.84584	-2.1955	-2.7878	-1.2607	-1.1311	-1.2024	-3.7523	-0.51808	-0.65392	-2.8751	1.5972	-2.4262	-0.92084	-1.2198	-1.2958	1.2077	-0.43176	-0.73637	-2.1878	-0.35025	-1.1761	-0.89402	-2.0001	-2.2653	1.0414	-2.6601	-1.5327	0.45216	-2.3074	1.8985	1.4826	-1.9731	-3.0102	-0.83433	-0.82783	-1.5267	-2.5584	-0.72571	-4.0931	-1.0819	-1.5308	-3.6927	-0.42139	-0.65695	-2.8834	-0.74514	-3.0385	-1.9114	-1.2108
3.9339	2.4958	3.0962	3.8744	-0.11986	4.583	2.5916	3.7928	2.1512	5.4843	0.93126	3.8253	2.8441	1.8601	1.4778	1.7867	3.2398	2.68	1.2127	3.9096	3.1775	2.7475	4.9902	1.7443	3.4305	4.9318	2.2103	2.5583	3.1804	2.9961	1.2112	0.012257	3.1228	2.4975	2.2373	2.6612	2.8706	0.90386	2.6834	2.6195	2.1996	1.1612	1.9051	2.9662	4.0536	1.7795	3.01	2.865	2.6955	5.8662
-5.3763	-2.8271	-5.473	-5.1088	-8.0619	-4.9757	-5.3222	-4.9512	-5.6328	-5.4905	-7.1519	-4.9349	-6.659	-5.6631	-6.7547	-4.1115	-5.1605	-4.6476	-5.2505	-3.9765	-7.0197	-5.7661	-5.659	-6.6091	-4.7636	-4.0295	-6.9069	-5.3231	-7.3779	-6.1034	-4.9062	-7.0114	-4.2842	-4.0155	-6.2646	-5.5184	-3.8355	-6.7736	-7.644	-5.4588	-6.7155	-6.4359	-6.5414	-6.4101	-7.4275	-4.1182	-2.8556	-5.7299	-5.656	-3.4349
1.7783	2.1808	2.0256	2.0378	2.7133	3.3111	1.7344	1.9861	1.4397	0.89847	1.2474	1.4597	3.1905	-0.64149	1.3658	2.2955	4.0294	4.4712	1.6405	2.7997	1.8578	0.045236	3.2823	3.8328	0.95084	2.4334	4.4702	0.21394	2.8089	3.8542	-0.30737	0.10167	-1.229	2.737	1.8116	3.3765	1.8962	-0.11509	0.73704	2.6293	0.68756	3.6347	1.8586	2.1468	2.859	-0.18068	-0.021782	4.0256	0.87725	2.7915
2.6986	4.0788	2.1161	3.1306	3.3583	2.9793	2.213	4.8365	3.336	5.5959	2.0587	-0.77826	4.447	2.4449	2.1854	3.9944	3.6727	3.6856	3.3782	4.6385	2.2927	6.1206	3.6761	1.6433	2.872	3.8388	2.2748	0.99163	1.2425	1.8192	4.9033	4.2678	1.1904	4.4741	2.6809	3.5601	0.41677	0.572	2.746	4.7366	3.1896	4.7135	2.5882	4.8624	2.2968	5.5136	2.3025	3.5916	1.7175	3.5677
-14.47	-13.575	-13.783	-15.989	-13.791	-13.201	-15.351	-14.63	-12.62	-11.389	-13.228	-11.809	-12.556	-13.427	-12.591	-13.034	-10.901	-12.198	-13.614	-12.023	-12.672	-12.506	-11.155	-14.175	-13.545	-11.984	-12.557	-13.73	-13.379	-14.97	-11.44	-12.958	-11.87	-12.591	-13.693	-11.315	-12.757	-12.916	-13.612	-10.043	-11.498	-13.542	-13.776	-14.207	-12.612	-13.572	-11.426	-13.273	-12.252	-15.205
-0.19294	1.7619	0.32987	0.59073	-0.73431	-0.40289	1.5148	-1.5093	-0.08122	0.56045	-0.18218	0.5315	0.50876	0.52117	0.82927	0.78622	-2.1388	-0.48427	0.66881	0.50019	2.4359	0.57422	-1.5548	0.44091	0.042132	0.29586	1.7796	0.80746	2.1074	-1.4378	-0.70754	-1.0701	0.099562	-0.35225	0.037239	-0.87083	-1.5219	0.31858	0.73296	1.8465	-0.082489	-0.77625	-0.45752	0.071855	-1.5891	0.4366	0.51976	2.3305	-0.72687	-1.5275
-10.578	-10.586	-10.115	-10.111	-12.62	-10.591	-10.043	-9.6979	-10.216	-11.433	-11.554	-11.618	-10.911	-9.1144	-8.9502	-11.636	-7.2357	-6.0689	-11.87	-11.889	-10.869	-10.251	-11.482	-8.1022	-12.43	-9.7187	-9.2955	-8.3635	-11.501	-9.672	-9.1963	-11.948	-9.5823	-9.7193	-9.6974	-8.8641	-7.8061	-8.883	-10.389	-9.0938	-11.351	-11.328	-10.355	-13.346	-10.617	-10.762	-11.237	-9.0059	-9.6681	-13.384
5.6899	12.352	10.42	9.3938	9.3084	9.9019	9.5466	7.6542	10.928	10.364	10.999	9.2964	10.473	9.2634	10.669	10.399	10.231	9.4632	11.831	11.822	10.655	9.7324	7.8251	10.062	9.9258	10.389	8.5692	10.134	9.1077	9.1008	11.122	10.001	8.3985	10.89	8.0788	11.259	9.8918	8.926	10.078	12.238	8.6312	8.4903	11.609	9.8907	9.8324	11.009	9.9049	8.8005	12.015	8.3629
-13.651	-12.465	-14.385	-12.606	-13.575	-14.083	-14.666	-13.269	-14.714	-14.007	-15.784	-12.789	-14.863	-15.579	-13.902	-13.404	-16.018	-16.268	-13.361	-12.321	-16.01	-13.683	-12.727	-12.751	-12.97	-12.708	-13.655	-13.423	-14.298	-13.128	-15.915	-14.079	-13.945	-14.026	-13.751	-13.102	-13.423	-15.731	-13.849	-13.881	-13.664	-16.205	-14.906	-14.917	-14.003	-14.5	-13.082	-14.964	-14.572	-14.218
6.2463	10.256	6.1469	6.3261	5.7668	6.4796	10.504	4.7843	4.7795	6.9251	6.1695	6.6161	6.5306	7.0078	8.3707	7.7391	8.3832	6.7866	8.6347	10.807	6.5039	5.2075	6.1526	7.2766	5.658	8.276	6.1565	6.5422	6.3821	7.751	7.9999	6.45	8.9004	7.3935	7.1641	4.9092	7.582	6.1669	4.5811	5.1235	6.5764	7.0883	10.066	5.7295	7.8908	8.8083	6.8662	5.3728	7.4182	7.2446
-5.1095	-2.4316	-4.7807	-4.0796	-5.6285	-2.8898	-3.5419	-2.357	-6.4259	-7.7877	-5.1041	-2.8342	-4.5978	-4.2803	-3.2196	-6.5194	-4.2569	-3.0449	-5.2551	-3.9571	-3.2108	-3.9878	-3.4705	-3.8474	-4.9078	-4.7555	-4.5409	-4.7261	-3.6569	-3.4118	-5.6537	-1.89	-3.9543	-2.2517	-4.2965	-4.3345	-2.5655	-4.9408	-3.2882	-4.2149	-3.597	-5.3615	-3.8043	-4.4913	-6.5054	-4.0863	-2.854	-7.5772	-4.1965	-5.2162
-0.21264	-0.12496	-1.2606	-0.43895	-1.3959	-2.463	-1.7383	-2.3157	-1.1952	-2.7184	-2.5466	-0.63404	-2.1268	-1.328	-0.080296	-1.0052	-1.5275	-0.93673	-3.2472	-1.3548	-2.8859	-1.5625	0.086902	-1.7027	-4.4112	-1.4616	-0.98097	-1.9083	-2.8616	-1.6804	-0.17414	0.56814	-1.4622	-3.1402	-0.30385	-3.2365	-2.5135	-1.8137	-0.7967	-3.9124	-1.0258	-2.2078	-1.3806	-0.6483	-1.2426	-2.1578	-1.458	-1.6672	-0.067211	-0.87334
-14.147	-13.855	-13.733	-12.49	-13.761	-16.506	-13.431	-14.539	-16.804	-14.477	-14.416	-16.054	-11.696	-16.73	-14.784	-14.904	-13.621	-13.368	-15.214	-15.212	-16.071	-13.243	-15.001	-14.598	-17.017	-15.299	-16.249	-14.701	-13.304	-13.76	-14.815	-14.663	-15.486	-16.872	-15.668	-14.457	-16.372	-14.456	-13.935	-15.869	-15.391	-14.25	-13.24	-13.574	-14.852	-14.397	-13.161	-15.844	-13.698	-12.547
-4.9239	-3.6756	-4.3831	-4.064	-3.0043	-4.8094	-3.6399	-4.4067	-6.1117	-4.4339	-2.8231	-3.1193	-3.4904	-5.8622	-5.0233	-6.4884	-1.9838	-4.0821	-6.0177	-3.2198	-5.1108	-0.79174	-4.7689	-4.6547	-4.9746	-3.8021	-3.1429	-2.8446	-3.73	-2.5399	-5.7311	-3.8311	-5.041	-3.0733	-0.91431	-4.5447	-5.2281	-6.1011	-3.3673	-2.3113	-4.0165	-3.1781	-4.2146	-5.8327	-6.2379	-4.8959	-2.3825	-5.862	-4.8027	-5.8182
-1.7059	-0.072929	1.0484	0.35833	-0.15468	-0.53532	-1.1925	-0.66219	-2.713	-0.31167	1.0981	-0.50233	-0.66532	0.93519	-0.89006	1.1047	1.1237	1.0496	-1.0445	2.1914	1.2185	-0.046608	-2.253	0.41475	-2.0588	-1.1098	-1.048	0.68667	0.27227	0.13038	-1.9752	-1.0987	0.91867	-2.3298	0.30038	-0.39712	-1.571	-1.5336	0.62424	-0.71087	1.0167	-0.48688	0.090308	-1.3797	0.090793	2.0309	1.1514	-0.38391	-0.28812	-0.50129
-2.9992	-2.5125	-2.375	-0.70386	-1.9913	-2.5453	-1.9564	-1.9511	-1.2482	-1.6541	-1.7203	-0.92784	-2.1037	0.14082	-1.4089	0.62036	-0.58748	0.77559	-2.9978	-0.74344	-1.1015	1.4404	-2.242	-2.0807	-0.56191	-2.7122	-0.47033	-0.78783	-2.0591	0.3194	-0.20865	-3.7473	-1.5513	-1.4125	-0.74662	-0.97532	0.6405	-0.19274	-0.58688	-0.45678	0.0072427	-2.3089	-0.7075	0.26817	-3.1856	-1.726	-2.6894	-0.59017	0.23969	-0.14401
0.53051	1.8529	-0.1621	1.0896	-0.4219	2.0825	0.036043	1.3469	1.3655	3.742	0.38085	2.0549	0.61832	1.371	3.3933	5.4012	1.8087	-0.80515	1.3187	2.0543	2.6049	1.8453	2.4396	0.49717	0.28172	-0.47744	3.0325	1.132	3.4135	0.49634	-0.64992	1.7807	2.4894	3.0193	0.55148	0.39559	3.7272	1.7801	0.48664	2.9663	3.608	-1.1169	0.75215	1.1715	2.5725	1.7057	1.819	3.8448	0.31798	-0.1073
-2.4679	-2.5402	-2.666	-0.15973	-0.089309	-2.3694	-0.2234	-2.4524	-0.76597	-3.4033	-1.8706	-1.8698	-1.8445	-3.0507	-1.4011	-1.8975	-0.58667	-1.4294	-1.3635	-1.0485	-0.16586	-2.9413	-0.34828	-1.5648	-1.9298	-3.6499	-2.849	-3.1899	0.090181	-2.0234	-1.5809	-0.90183	-0.027162	-2.5258	-5.1108	-1.4863	-1.5947	0.4931	-1.6358	-2.1851	-1.3884	-3.1828	0.36919	-2.1105	-2.5145	-1.2045	-3.461	-2.3496	-1.5226	-1.5843
0.11601	-1.2338	2.5024	1.3188	-1.5504	0.22562	0.1095	0.18785	-1.2697	-2.5788	0.11654	-0.24305	-2.2022	0.32099	-0.23001	0.35438	2.1945	-1.6373	-0.21812	-1.6985	1.4662	-0.25138	-1.1896	1.9679	-1.8996	0.77259	-0.158	0.12115	0.56019	-0.69448	1.0319	1.7012	-0.085662	-1.5102	-1.2294	0.81459	-0.30263	-2.045	-0.23459	2.0479	-0.30214	-0.23539	-0.94502	0.17656	0.62446	-0.13211	-0.59562	-1.7621	1.816	0.10117
-2.7032	-3.8064	-1.7645	-2.3726	-4.0426	-2.1829	-3.5376	-3.896	-3.6524	-3.0586	-2.5911	-3.2626	-2.1127	-4.8603	-1.44	-4.5962	-3.7477	-2.7653	-3.9118	-3.1918	-3.6516	-2.9438	-2.525	-3.065	-4.8929	-3.6051	-3.3445	-1.7896	-3.2245	-3.8106	-3.921	-1.4963	-3.1641	-0.17433	-5.1832	-4.3445	-3.758	-1.4416	-2.0733	-2.0066	-5.0444	-4.4959	-4.3548	-2.7374	-3.9203	-6.0121	-3.1016	-3.3955	-4.2873	-3.1541
-3.3559	-3.9851	-4.9017	-6.0015	-3.4509	-5.7763	-2.1645	-2.469	-4.9077	-5.2454	-6.4257	-3.1173	-3.8565	-4.8568	-5.9651	-5.8207	-3.328	-6.8443	-5.4041	-6.0824	-3.616	-2.191	-5.6911	-4.5526	-3.1467	-4.0823	-3.6519	-4.5228	-4.3693	-5.4651	-4.9131	-3.7774	-7.1535	-4.6613	-3.3481	-4.0737	-3.2329	-4.979	-6.7888	-3.7355	-2.7445	-4.3575	-3.523	-4.5839	-6.1336	-6.3895	-6.7188	-5.2496	-5.3934	-4.2616
-3.9016	-2.3311	-2.2233	-3.0319	-2.741	0.23698	-2.791	-0.38456	-0.59685	-1.3421	-1.8294	-0.088207	-1.0541	-0.21809	-0.76379	-1.5497	0.62565	-2.4756	-1.6537	0.79159	-1.9494	-1.6423	-4.1956	1.8273	-4.3117	-1.6997	-0.48477	-2.048	-4.5317	-3.6122	-2.627	-0.97179	0.046235	-0.62009	-1.1027	-2.4539	-2.6743	-1.9928	-3.209	-1.4797	-1.2768	-1.4957	0.4837	-1.7201	-2.8752	-2.2378	0.48444	-0.53791	-1.0833	-1.6931
-21.016	-23.674	-22.052	-22.142	-23.26	-22.835	-25.643	-22.789	-23.953	-21.139	-23.608	-20.281	-22.148	-20.756	-23.459	-22.331	-22.647	-23.463	-20.571	-22.571	-21.223	-23.383	-21.125	-23.597	-21.331	-22.01	-25.018	-21.36	-20.533	-21.06	-22.708	-23.316	-21.903	-21.911	-22.072	-23.534	-22.989	-22.115	-19.884	-19.908	-21.851	-21.387	-24.642	-22.117	-24.068	-20.957	-21.797	-22.308	-23.094	-22.579
-8.8169	-10.019	-10.601	-9.4984	-10.833	-11.457	-10.364	-9.6433	-10.017	-11.441	-10.942	-12.624	-11.997	-10.347	-11.646	-11.185	-11.816	-12.123	-12.913	-10.35	-10.278	-11.987	-10.329	-10.807	-11.994	-11.051	-9.2219	-12.599	-9.0588	-10.383	-11.56	-10.147	-12.389	-10.381	-8.9993	-9.9443	-10.687	-9.1332	-11.369	-11.917	-8.6359	-9.5845	-9.781	-10.501	-10.636	-10.41	-11.18	-12.167	-9.1037	-11.639
5.461	6.7674	5.0791	6.521	6.792	5.6836	4.4365	6.0018	7.8064	7.7731	7.3032	8.6011	6.4145	6.616	4.8663	6.164	5.9703	5.8323	5.9918	5.848	5.6941	8.3128	5.5453	6.0203	5.7323	7.6568	7.2321	6.2669	7.1832	7.2242	7.0317	4.8449	7.526	6.3933	6.2315	5.8996	8.258	5.0544	6.3641	7.0286	6.9956	5.6654	7.8448	6.1093	6.463	7.9173	6.6842	6.1768	5.2422	8.5798
0.28358	-3.5592	-3.3477	-2.0168	0.026719	0.26876	-1.7575	-2.4079	-0.63751	0.78985	-1.2824	0.49637	-0.95433	-3.0562	-2.658	-1.2162	-0.71506	-1.8126	-3.725	-1.0406	-1.2352	0.19929	-0.54055	-1.3004	-0.073385	-2.7166	-0.58055	-2.9802	-1.3382	-2.054	-0.28015	0.90631	1.4421	0.89024	1.5383	-1.5339	-1.0392	-0.38077	-2.0143	-3.3028	-3.0921	-1.7599	-1.7142	-0.56574	-0.80335	-0.81946	-1.2118	0.61173	-1.3943	-3.213
0.2504	-0.87132	-1.729	-2.0853	-0.68142	1.1204	-2.3081	-2.4524	0.59649	-2.1276	-3.2276	-0.12009	-2.3361	-0.76928	0.24942	1.549	-0.11265	0.34711	-3.4583	-0.35023	-2.0332	-1.7421	-1.8418	-2.1399	-0.66869	-2.4122	0.36837	-3.4816	-2.2439	-2.2369	-2.6028	-2.0072	-0.62786	-2.9913	0.062012	-2.2199	-2.4027	-1.378	-2.9534	-2.0559	-1.0823	-1.4064	-1.2152	-0.77001	-2.9829	-0.62268	-2.133	-0.4356	-1.3849	-1.7572
-9.3485	-8.198	-11.131	-10.137	-10.999	-9.3076	-9.6653	-10.369	-12.944	-9.0713	-9.7163	-10.261	-11.52	-10.258	-9.0449	-11.122	-10.987	-9.7635	-11.276	-12.451	-11.263	-13.577	-10.103	-10.23	-13.036	-11.3	-12.487	-11.175	-13.977	-10.336	-8.5164	-13.724	-9.7243	-12.715	-11.868	-6.6023	-9.9327	-9.3945	-9.9391	-10.212	-9.6897	-11.301	-11.758	-9.0755	-11.198	-10.627	-10.645	-10.287	-11.516	-12.307
-4.1537	-7.9959	-5.7099	-5.3721	-5.4657	-5.5865	-3.6145	-3.9363	-6.1265	-5.7947	-6.3081	-6.0895	-7.7577	-5.26	-4.5427	-5.4191	-4.2167	-8.4818	-5.5344	-5.6494	-7.1183	-5.386	-6.2022	-7.7051	-7.6592	-6.0777	-3.6238	-4.3735	-8.31	-5.1878	-6.4837	-5.4433	-4.9443	-7.7449	-5.1125	-6.5218	-5.4841	-5.0831	-4.991	-4.5093	-4.5119	-4.4182	-7.9815	-8.3718	-5.8495	-3.9886	-6.0064	-5.6883	-7.6567	-5.4033
3.9097	3.1547	1.203	4.3193	4.4323	4.6404	1.3014	1.5714	1.0189	5.3537	3.2706	2.998	6.4403	3.8797	1.6901	2.2647	2.6009	3.3113	3.9205	2.0708	4.2257	2.1217	1.7888	4.0094	4.2124	2.8956	3.3195	1.9567	0.47562	4.4345	2.4632	2.7799	3.9481	3.3121	4.617	3.494	2.7187	2.2896	2.8575	2.5955	3.1138	3.1611	3.9772	3.9037	4.3344	2.4143	3.5894	1.9473	4.5493	4.4002
-0.74801	-1.0214	-2.3185	0.34997	-0.69475	2.1448	0.65048	1.3087	-0.45267	1.351	0.80597	1.1342	0.59677	-0.83457	-2.1175	-2.4719	-1.2643	-1.8717	1.0553	-1.4931	0.5642	-0.06089	-0.082381	0.67559	-0.7714	1.2741	3.1545	-1.4071	-0.404	-0.56222	-0.25607	0.068088	-1.5654	1.9442	-0.13568	-2.0345	2.3476	-0.16063	-1.2966	0.53555	0.4765	-0.11709	-1.7956	-0.95922	-0.8207	3.0884	1.3683	-2.5586	0.090346	0.75279
7.0744	8.5437	10.805	9.9501	7.8154	9.3238	10.991	10.268	9.6328	9.178	10.729	9.529	10.846	11.139	8.1859	11.909	11.123	9.8106	8.4554	9.8667	10.349	9.1237	8.9607	10.889	9.0115	8.402	11.89	9.9115	10.846	10.573	10.255	11.103	12.16	9.7493	8.4466	10.464	9.5604	7.3592	9.9212	10.84	9.3525	10.556	10.62	7.9585	10.495	11.202	10.074	8.8338	10.263	8.4535
-0.5577	0.49182	-1.7073	0.57459	-0.36425	-1.4278	-1.2407	-1.0221	-1.1109	-0.3344	1.1966	0.14093	-0.68828	-0.050093	-0.88483	0.6843	1.4598	-0.53569	-0.56165	-1.5037	1.4171	-0.11877	-0.93824	0.45644	-0.8378	1.3541	-1.8153	-0.76204	-0.0061141	-0.97605	-1.0793	0.011635	-0.80875	0.15409	-1.9535	-0.60053	0.021858	0.89947	-0.1458	-2.1402	-0.082454	0.41106	0.30273	0.062684	0.60844	-1.3496	-0.16017	0.67308	0.82999	-0.31273
1.3603	-0.52796	1.3742	0.71401	0.37265	1.8472	1.3041	-2.1713	-0.87643	-0.466	-1.2953	1.6752	-0.50718	0.52816	-1.4835	-0.019733	-0.75313	-1.866	2.9327	-0.035554	-2.5285	-1.9066	-0.34247	0.40376	-0.46692	-1.5235	1.895	-0.15929	0.57668	-0.85066	1.5936	1.1587	0.94189	-1.7759	0.50992	-1.1705	-0.043618	2.013	-1.3618	0.10044	1.4356	-1.6792	0.55673	-0.54035	-3.6695	1.0525	-0.72098	-0.35337	-1.0965	-1.9569
7.3064	8.3922	5.4057	4.8927	7.5028	6.6981	7.0441	8.4068	8.2017	6.4633	8.9001	2.9406	5.2402	7.7316	8.6823	7.8923	7.9182	5.7527	5.6279	8.3658	7.3102	8.0781	7.4919	5.4547	5.9359	6.402	9.2577	5.7732	6.3441	5.6688	5.7027	8.0147	7.6301	6.9114	6.1115	4.6439	7.8962	8.5905	5.5023	6.7098	6.7707	7.8016	5.5943	7.2554	6.1245	8.6362	6.6841	6.022	5.2937	5.7051
-10.476	-11.269	-11.444	-5.9071	-10.997	-11.32	-11.465	-10.263	-12.756	-9.5043	-13.441	-11.399	-12.145	-13.957	-12.952	-9.146	-11.524	-10.342	-12.806	-13.191	-9.7109	-12.979	-12.291	-12.759	-11.782	-10.26	-10.234	-12.216	-12.603	-11.074	-10.09	-12.254	-15.076	-11.142	-12.12	-11.789	-11.608	-13.83	-12.393	-11.529	-12.434	-9.8989	-12.747	-12.013	-14.233	-13.374	-10.398	-10.684	-10.473	-11.129
-12	-15.109	-15.77	-13.981	-13.92	-13.541	-13.8	-11.234	-12.483	-15.064	-11.624	-14.73	-12.655	-15.766	-14.039	-13.633	-14.296	-12.543	-12.436	-13.719	-14.243	-13.161	-15.272	-10.891	-14.526	-13.195	-12.344	-12.087	-11.331	-13.536	-10.076	-14.452	-14.386	-13.105	-12.238	-13.434	-12.751	-13.026	-13.256	-11.915	-13.748	-14.722	-14.23	-14.249	-12.757	-13.288	-15.568	-12.941	-11.744	-12.291
-1.7634	-3.2559	-6.6014	-4.9809	-1.6972	-4.1454	-3.6659	-1.8622	-2.2183	-2.7559	-3.1863	-4.4633	-2.8582	-4.9908	-2.8696	-2.8391	-5.513	-3.934	-3.3215	-2.4921	-3.9614	-1.2778	-3.4565	-3.9329	-2.196	-3.1858	-2.8103	-4.0141	-5.0488	-1.8831	-3.2743	-2.7114	-4.9525	-4.7058	-1.4254	-2.068	-3.2266	-4.0666	-2.0169	-3.8469	-4.7918	-4.4046	-3.1916	-3.5098	-1.6291	-2.7556	-5.967	0.027589	-2.9151	-1.9877
2.5845	2.823	3.9454	0.43147	1.24	1.7213	2.4532	1.7991	2.7907	1.6424	3.8354	0.72385	3.2993	3.4218	1.4907	2.7794	2.4093	3.5771	5.0781	2.3301	3.9021	0.50598	2.5044	2.3121	5.5956	3.2663	2.6842	1.7842	1.4642	1.0273	3.5793	1.3888	1.7985	1.4885	3.047	2.6479	1.3006	3.8249	2.4413	1.5434	3.818	3.0576	1.5431	0.69416	1.9143	0.72568	2.9773	2.8529	2.7203	2.8803
-16.536	-11.677	-13.386	-13.026	-12.843	-12.512	-13.288	-13.83	-14.637	-11.914	-14.887	-13.576	-12.717	-11.805	-13.776	-13.2	-11.536	-11.956	-13.997	-13.407	-12.36	-11.854	-13.497	-13.37	-14.913	-14.967	-12.052	-11.662	-14.237	-12.825	-13.982	-13.654	-12.839	-13.817	-13.035	-14.347	-12.53	-12.099	-14.651	-13.173	-12.985	-14.812	-13.607	-11.298	-12.793	-12.03	-15.232	-14.568	-11.43	-11.345
-13.586	-14.411	-12.489	-12.809	-13.251	-13.734	-15.092	-14.266	-14.012	-13.436	-13.307	-10.431	-14.802	-12.739	-14.408	-12.85	-13.779	-14.499	-12.11	-15.093	-13.564	-12.676	-15.376	-12.313	-12.535	-13.996	-15.021	-13.201	-13.44	-13.729	-14.646	-13.055	-13.44	-13.109	-10.47	-13.336	-11.969	-14.824	-12.092	-12.269	-11.22	-13.555	-15.163	-13.749	-13.31	-12.169	-13.35	-14.156	-11.825	-10.73
-3.1309	-2.5893	-1.6011	-5.4354	0.024763	-2.0473	-3.2947	-4.0151	-4.1336	-3.0611	-2.9031	-3.6677	-3.5906	-4.4929	-3.3287	-3.062	-4.5633	-1.6889	-2.3308	-3.3238	-3.5835	-1.3447	-2.1896	-1.6994	-3.4475	-1.5274	-3.4976	-0.88652	-1.7566	-1.8074	-2.3564	-2.26	-3.1241	-0.24204	-2.1278	-4.0493	-4.117	-3.6587	-3.019	-2.5181	-3.4573	-1.7902	-1.871	-3.9007	-3.9411	-1.9781	-0.56782	-2.8533	-1.0263	-0.68784
2.8706	1.9473	1.1888	1.799	1.5088	1.3419	2.9086	2.8028	0.57579	2.5411	2.4485	2.4141	2.9358	0.32588	1.7151	2.4452	3.3312	1.4839	3.3229	0.16557	1.7509	2.6442	3.5654	0.56634	3.3596	1.4008	1.3657	2.9031	0.65133	0.59724	1.9609	-1.2543	0.80103	2.3381	1.9335	2.2546	3.69	2.508	2.576	-0.29445	2.8436	2.5628	3.7468	0.91564	2.8774	1.5463	3.0257	1.3827	2.6611	-0.44848
-13.696	-12.823	-13.498	-14.937	-12.965	-15.405	-13.254	-17.079	-13.035	-14.108	-14.552	-13.524	-15.023	-13.072	-12.348	-14.687	-14.896	-14.817	-11.705	-13.587	-13.921	-12.315	-14.439	-15.486	-13.038	-14.845	-12.838	-13.886	-15.728	-16.262	-14.711	-12.749	-14.234	-14.68	-13.887	-13.756	-12.251	-11.901	-14.753	-14.956	-13.707	-15.177	-14.777	-12.419	-13.631	-14.705	-13.833	-13.855	-14.338	-14.822
-22.24	-19.696	-20.911	-23.64	-20.833	-22.874	-20.757	-20.28	-21.063	-21.71	-22.182	-20.353	-21.09	-18.769	-19.799	-22.16	-21.923	-18.879	-18.868	-21.888	-20.211	-21.15	-20.647	-21.811	-20.68	-21.286	-21.868	-22.334	-22.047	-20.709	-20.063	-20.862	-19.127	-19.254	-20.891	-19.99	-19.774	-20.399	-21.473	-22.633	-21.474	-20.079	-20.273	-19.99	-19.726	-19.737	-20.448	-20.566	-18.981	-22.487
8.6851	8.3966	11.576	9.7694	10.676	10.007	10.479	9.9551	10.151	10.936	8.8711	11.144	9.7443	11.294	9.9204	12.105	9.2215	9.885	10.376	10.029	9.6506	8.2135	10.651	12.853	8.5175	9.5904	8.3367	9.2919	9.5811	10.476	11.196	12.074	8.826	11.014	10.919	10.371	8.3238	8.8175	10.067	9.9026	9.4682	9.7207	9.2974	9.1688	8.152	7.9669	8.6447	7.3893	9.4355	9.0533
-20.859	-22.129	-22.845	-21.469	-21.489	-19.836	-19.6	-21.461	-20.76	-21.412	-21.007	-19.935	-19.898	-21.16	-19.545	-22.975	-20.35	-18.893	-19.892	-20.893	-22.198	-20.9	-20.316	-21.972	-18.733	-20.734	-18.666	-20.61	-18.839	-17.359	-23.034	-22.146	-20.641	-20.308	-20.496	-19.157	-21.835	-22.763	-18.238	-22.823	-19.272	-21.444	-21.083	-20.206	-20.853	-20.536	-19.998	-20.825	-20.322	-18.42
-1.6923	-1.2408	-2.465	0.20861	-0.96705	-2.0263	-2.5897	0.62068	0.23788	-1.1875	-1.3025	-0.94472	-0.62546	-2.5859	-3.282	-1.1599	-0.76547	-1.3778	-2.9207	-0.3294	-2.5016	-2.5128	-1.5167	-1.1256	-0.49075	0.99054	-1.9824	-0.54407	-1.3588	1.7654	-0.79151	-0.35434	0.10761	-1.3501	0.067781	-0.95432	-0.53783	-2.2021	-0.97259	-2.3987	-0.25543	0.30507	-1.9363	0.40856	-0.84714	-1.5453	-1.1729	-1.3901	-0.97285	-2.4338
-5.8844	-7.3544	-8.354	-7.924	-4.768	-6.271	-5.1406	-6.1953	-6.1296	-5.1894	-5.714	-7.509	-4.158	-5.5792	-5.0841	-3.8227	-7.0547	-6.7699	-9.0372	-4.4192	-6.8797	-7.8229	-6.1985	-4.0203	-7.7661	-6.6331	-5.8258	-6.0408	-6.3046	-7.3713	-6.5875	-5.7782	-6.2724	-6.2723	-5.658	-7.3538	-6.0758	-5.847	-7.7277	-7.5217	-7.0827	-6.0923	-7.8675	-8.5488	-5.3203	-4.8347	-5.4333	-6.1068	-4.8602	-8.0993
7.6893	8.4772	9.133	9.1788	11.233	8.8512	9.1004	9.4181	10.116	10.45	9.3168	10.783	10.118	11.545	10.215	10.51	10.429	8.1077	10.108	9.8282	10.026	10.714	11.142	9.8063	9.6463	8.8774	9.5578	8.9016	12.234	8.7876	7.5772	11.106	10.438	8.5537	11.341	8.8887	9.8444	9.3047	9.5268	6.869	7.8548	9.3841	11.724	10.924	10.204	9.8128	7.2933	11.082	7.597	10.701
-10.618	-11.044	-9.5494	-9.8081	-8.6607	-12.978	-11.643	-11.452	-7.6309	-12.537	-9.9119	-10.92	-11.061	-9.5994	-9.2879	-9.8768	-10.155	-11.71	-13.344	-11.874	-9.8255	-13.081	-10.727	-11.176	-7.4642	-7.3696	-12.86	-12.489	-10.913	-9.5813	-12.84	-10.442	-10.236	-10.218	-10.494	-11.373	-12.114	-11.455	-10.458	-11.983	-9.4241	-8.0306	-10.016	-10.457	-11.291	-14.323	-10.153	-12.6	-11.69	-11.779
-14.177	-10.692	-12.437	-11.018	-11.422	-10.486	-11.584	-12.24	-12.749	-12.036	-9.8275	-11.677	-12.509	-11.801	-10.108	-13.683	-13.625	-11.138	-11.251	-8.2635	-11.354	-11.399	-11.771	-10.738	-9.4237	-12.734	-13.951	-9.5427	-10.825	-12.844	-10.158	-10.239	-11.248	-10.908	-10.142	-11.03	-11.571	-12.121	-13.593	-12.269	-13.995	-10.962	-12.783	-13.56	-10.224	-10.511	-11.346	-11.138	-12.969	-12.882
-1.6473	0.32724	0.18109	2.0467	1.6436	0.33222	0.28184	-0.5807	0.44906	0.57335	1.7299	1.2641	1.0694	2.1739	-2.4265	-0.52995	0.33081	0.30335	-0.89209	3.8511	0.80879	1.6581	-0.84813	1.2956	-0.72309	1.174	0.29357	0.18235	1.8883	0.12961	-0.22907	1.013	-2.0906	-0.56399	0.42951	-1.0393	1.0014	2.4377	2.1863	2.0847	1.1253	0.43279	1.2552	-0.30888	0.43758	1.5202	2.2119	0.9299	1.2926	-2.3246
-3.6843	-1.821	-3.9396	-1.3028	-2.2509	-3.1931	-2.6345	-1.9311	-4.3123	-4.8384	-4.2875	-4.4282	-3.5077	-3.704	-5.087	-0.68051	-2.4192	-1.2845	-3.2067	-1.5666	-4.4013	-3.5295	-3.0565	-2.7746	-3.5414	-2.382	-3.462	-4.5351	-3.3203	-2.9323	-3.913	-1.8374	-3.0365	-3.59	-3.1137	-2.6971	-2.9348	-3.5798	-2.6119	-3.7027	-1.1342	-3.4875	-3.1847	-2.6542	-2.1307	-2.8133	-5.837	-3.9666	-4.5931	-4.1655
-1.0062	-2.6664	-1.6581	-3.1798	-1.5109	-5.9891	-2.1449	-3.6078	-2.727	-4.3803	-1.6882	-5.7292	-6.9144	-2.6397	-2.2829	-3.0947	-4.1165	-3.2121	-3.0568	-5.3966	-4.081	-1.2619	-1.6412	-2.8543	-3.0129	-0.55885	-3.5947	-4.528	-2.5658	-3.6532	-3.9205	-2.3861	-2.0299	-2.747	-4.1803	-4.0109	-4.8282	-3.0962	-3.8443	-2.3597	-2.3509	-2.2777	-5.0586	-5.6787	-3.7861	-4.5344	-3.491	-3.9066	-2.911	-1.068
-0.82148	2.003	5.0277	1.7218	1.11	2.9479	4.2918	1.822	2.2342	1.5913	2.6411	1.9444	2.1308	0.86991	0.92391	1.9055	2.2522	-0.34736	1.9861	0.71294	2.3579	3.5918	2.71	2.4449	2.9906	0.76732	2.003	1.8497	1.149	0.26941	1.0148	0.57998	1.1907	3.0913	2.3945	3.0295	1.0715	0.86926	1.0122	3.1043	1.3116	3.5457	3.177	0.36564	1.2151	3.0446	1.9858	3.8003	2.5443	2.8918
-13.582	-12.715	-11.756	-14.752	-12.708	-11.551	-15.356	-13.949	-13.89	-12.846	-9.8492	-12.146	-14.013	-12.419	-13.178	-13.152	-12.693	-15.192	-12.195	-12.431	-10.813	-11.149	-14.156	-12.522	-14.595	-14.093	-11.274	-15.177	-12.015	-11.995	-14.133	-13.525	-12.428	-10.762	-12.433	-15.094	-12.956	-11.953	-11.486	-12.994	-12.525	-12.783	-13.674	-13.587	-12.39	-13.953	-14.086	-13.338	-12.816	-13.262
2.2779	4.1518	2.698	5.4707	2.2716	2.4711	-0.076378	2.2682	2.8308	3.59	3.0598	2.9555	4.0695	2.7029	3.7171	4.8524	3.5003	4.0198	3.2327	2.0506	1.7101	4.3148	2.9359	3.4895	4.6358	2.7611	4.487	2.3211	3.9492	-0.30377	4.2099	3.9103	4.6192	3.95	4.3236	5.0022	1.5344	2.8237	4.8275	3.3183	3.2506	0.51455	4.6917	4.4261	3.6835	3.1925	2.4524	3.9424	3.5194	2.3935
-10.47	-10.486	-10.885	-12.917	-13.199	-12.328	-11.019	-8.4222	-14.224	-12.263	-12.317	-11.338	-11.242	-13.792	-12.015	-13.585	-11.504	-11.804	-10.987	-11.276	-13.706	-11.53	-10.276	-11.241	-9.8825	-11.503	-11.998	-11.544	-9.5562	-12.719	-14.065	-12.144	-10.833	-11.383	-10.403	-12.484	-10.376	-9.2523	-11.02	-11.376	-12.529	-11.768	-8.4166	-12.599	-10.652	-11.697	-11.383	-12.529	-14.23	-12.24
9.3563	8.6094	7.7729	4.0788	6.8409	5.6843	6.7607	7.3128	7.8791	7.5545	6.8454	6.3017	5.0168	7.6147	8.4857	7.7377	6.4214	8.0917	7.9321	7.2733	6.0798	5.7125	6.7769	6.8134	6.5938	6.0206	6.2767	5.8289	6.7766	7.1131	6.373	6.3853	7.4729	5.7401	7.3272	7.1761	7.8147	7.7354	10.104	6.7726	8.4909	7.5746	6.6711	6.0257	5.3082	7.4178	6.2273	5.8047	4.8373	6.3072
-0.87969	-1.2087	-1.9609	0.78664	-0.85702	0.88243	0.38787	1.7777	-2.3373	-1.1076	-0.858	-0.025493	-0.45792	1.1656	-1.7148	-1.5616	-0.21828	-3.8881	-1.1798	-0.68299	-2.2666	-2.0426	-2.0993	-1.8467	0.49901	-2.3383	-1.3093	1.1024	-1.7084	0.44856	-1.6609	-0.5882	-0.7241	1.1671	-2.9536	-0.53669	-0.23083	-0.86796	-0.6522	-0.9459	0.0065981	0.30252	-0.95942	0.85605	-0.5174	1.0316	-0.12116	-2.2244	-1.8686	-2.7044
0.29559	-4.6988	-1.4067	-1.5072	-0.17836	-2.1716	-1.7085	-1.0202	-1.0941	-4.8318	-1.6962	-0.69723	-2.1266	-2.3368	0.81481	-0.64605	-0.6088	-2.2063	-1.1844	-0.02714	-2.8326	-0.93817	-2.5375	-0.7045	-4.9642	-0.81463	-0.074658	-1.3063	-3.1236	-1.1597	-0.92943	-0.50192	-1.3806	-2.5784	-1.8154	-3.5958	-1.4336	0.57829	-2.2741	-1.0409	-1.6193	-1.4077	-2.7658	-2.2964	-1.8879	-1.6763	-1.4431	-1.6789	-1.6309	0.21933
-12.253	-13.001	-12.252	-12.856	-11.07	-13.866	-11.715	-11.632	-12.934	-12.143	-12.783	-13.787	-9.3408	-9.6725	-12.553	-10.764	-12.569	-11.769	-10.962	-10.303	-10.891	-9.4836	-9.7928	-12.137	-11.762	-12.517	-12.138	-10.582	-11.227	-9.9617	-9.9654	-11.464	-12.279	-9.9351	-15.787	-10.154	-11.709	-11.835	-12.378	-12.226	-13.586	-11.653	-11.639	-10.521	-12.063	-10.743	-14.119	-9.4235	-11.567	-12.027
-6.5028	-5.6152	-4.9116	-4.7328	-7.1597	-5.2301	-8.0903	-5.7606	-4.9172	-5.6064	-4.0066	-6.6909	-5.8319	-4.992	-5.2989	-3.2524	-4.9697	-6.1279	-5.0711	-7.9211	-6.4818	-3.3024	-6.2894	-7.5721	-3.5223	-4.8178	-3.4738	-7.0942	-5.0431	-4.8958	-5.0757	-6.0534	-7.1293	-4.3213	-4.3956	-6.6854	-6.5184	-6.789	-5.0842	-5.6381	-3.3895	-6.0532	-7.3371	-5.6521	-6.6239	-7.825	-6.297	-3.9755	-5.4129	-6.376
-13.293	-10.98	-11.378	-11.048	-11.746	-13.002	-11.306	-13.387	-10.47	-12.619	-12.541	-13.819	-10.855	-11.735	-13.804	-10.756	-12.75	-12.81	-12.59	-10.624	-12.493	-11.139	-13.024	-13.855	-12.473	-12.488	-11.389	-13.043	-13.32	-11.728	-9.6153	-12.253	-11.185	-12.353	-9.733	-9.1186	-12.286	-11.673	-11.436	-10.115	-11.828	-10.356	-11.938	-10.637	-12.553	-11.119	-10.008	-10.229	-14.255	-13.968
-20.531	-20.948	-20.661	-20.835	-19.813	-20.706	-20.701	-19.312	-21.88	-21.324	-21.707	-21.111	-19.795	-21.913	-19.922	-22.296	-21.98	-19.181	-20.287	-20.135	-19.351	-22.16	-21.97	-19.339	-20.931	-20.667	-21.047	-19.451	-21.356	-21.541	-20.842	-19.346	-21.144	-19.883	-21.116	-17.002	-19.944	-22.935	-21.125	-21.834	-20.855	-21.511	-21.034	-19.313	-21.003	-21.217	-22.079	-20.969	-21.134	-21.07
4.6657	2.2949	6.1202	6.8045	4.7973	5.6167	6.251	6.303	6.0369	4.6026	5.4617	3.9226	5.3428	5.1896	4.2672	4.0768	4.8839	4.6927	4.5377	5.4156	3.9106	1.9174	5.7505	4.1448	3.1144	4.9222	4.3357	3.867	4.068	2.4685	3.8487	5.6273	5.7953	5.2154	6.3408	6.2703	3.8157	3.714	5.6928	2.9646	6.9489	4.616	4.8336	3.6283	2.7488	7.6934	3.0697	5.4416	7.5989	5.3121
-11.293	-8.0795	-8.686	-8.4245	-8.9955	-8.9926	-7.1276	-9.2154	-9.6863	-9.8648	-10.1	-8.8968	-10.024	-11.645	-10.13	-7.9602	-7.4267	-9.3263	-8.5614	-10.073	-9.4498	-9.5445	-6.7254	-10.63	-9.9869	-10.338	-8.5881	-8.5958	-10.388	-10.239	-9.6483	-7.1387	-9.8738	-6.5114	-8.7795	-6.7632	-9.0836	-10.326	-8.341	-11.508	-8.5668	-7.2354	-6.9513	-9.4757	-8.5732	-7.8921	-10.66	-8.8405	-10.195	-8.8875
1.1889	1.2929	-1.3272	-1.3972	1.1326	-0.39507	-0.51986	1.6393	0.94096	-0.84261	0.16366	0.19062	0.080016	0.061081	3.0558	0.080848	1.1318	2.5922	0.93128	-1.6755	0.38869	0.20622	-1.1084	1.1904	-1.0962	0.038087	-0.72923	-0.0012009	-1.6163	-1.0064	2.2176	-0.15539	0.68712	0.52949	0.024024	-0.59904	0.80094	-0.72016	0.70328	-1.1471	-1.8207	1.7615	1.3371	-1.2774	1.1589	1.1034	-0.040424	0.13737	-0.11391	1.2512
-2.5158	-0.22449	-0.34922	-1.9047	0.11944	1.3918	-0.633	1.1102	0.38656	0.94181	-2.4997	-2.084	-0.014105	1.0712	3.0864	0.2317	-0.70753	-0.97215	-0.52042	1.1418	0.39272	1.6871	0.73247	-0.5522	1.6729	1.1501	0.87881	0.021281	-0.72529	0.053443	0.18325	-0.00077394	-0.2656	1.4866	0.35212	0.094137	2.9818	0.51194	2.1958	1.003	0.59087	0.37755	0.71488	0.52777	0.42876	-0.21055	-0.019005	1.6875	0.84238	1.3499
-16.29	-14.792	-14.181	-14.309	-14.323	-14.385	-15.54	-17.423	-11.557	-12.6	-14.3	-15.969	-13.632	-14.757	-13.847	-13.714	-16.042	-14.237	-16.556	-13.032	-13.023	-13.523	-13.808	-16.316	-15.094	-14.398	-16.157	-14.053	-15.126	-14.833	-12.993	-14.329	-14.756	-13.828	-15.861	-13.955	-14.116	-17.022	-14.069	-15.259	-16.258	-14.139	-11.922	-14.821	-15.075	-15.42	-15.674	-15.95	-13.491	-15.198
-23.506	-23.101	-20.996	-20.33	-21.452	-23.843	-21.309	-22.171	-22.779	-22.398	-22.142	-22.536	-21.848	-22.957	-23.557	-21.562	-24.877	-22.857	-25.339	-20.518	-22.693	-22.093	-22.017	-21.39	-23.093	-21.178	-23.204	-24.852	-23.338	-21.931	-23.16	-22.604	-21.432	-22.773	-21.563	-21.694	-23.352	-22.345	-21.102	-23.61	-22.564	-22.702	-23.126	-21.585	-21.082	-22.119	-19.902	-23.53	-21.86	-23.021
4.428	7.5848	6.4606	5.8835	6.4042	8.9492	7.2088	8.4417	6.498	7.3982	6.0918	7.2591	5.1937	8.391	6.173	6.9814	8.0662	7.0116	9.0865	7.8175	6.629	8.1098	7.4398	6.0107	8.8581	8.4896	5.3925	7.6837	9.0213	7.0366	8.449	7.1052	6.2329	7.1974	6.5625	5.226	6.0852	4.9612	4.7149	5.184	6.1766	5.4007	5.8091	7.9465	6.6675	6.5871	7.6818	6.8762	6.8833	7.2379
-1.4377	-2.8976	0.53721	-2.7513	-1.7725	-1.6802	0.031128	-1.1763	0.72052	-2.2721	-0.7789	-1.0752	-1.1489	-0.066139	-2.3115	-3.1966	-4.1246	-2.4055	-2.013	-3.5031	-0.65771	-0.77131	-2.7252	-3.3481	-2.7628	-3.0721	-0.68561	-0.19108	-2.9982	-1.6153	-1.419	-0.55529	-0.6812	-2.6583	-4.5641	-4.1235	-2.055	-1.1868	-2.7174	-1.1958	-0.079354	-3.7513	-1.2236	-2.5662	-2.8285	-2.5902	0.019078	-0.83906	-3.1248	0.506
-10.217	-11.891	-9.8613	-10.663	-10.428	-8.7431	-10.779	-10.74	-9.1484	-9.536	-8.2991	-11.634	-10.986	-10.437	-9.722	-10.016	-9.9101	-10.924	-11.293	-9.526	-9.1031	-10.382	-10.84	-9.5638	-11.898	-11.024	-9.6182	-13.91	-11.768	-10.302	-10.844	-11.532	-11.856	-12.511	-9.1348	-12.366	-8.954	-10.176	-9.6331	-12.593	-9.6875	-9.1609	-11.909	-10.479	-10.135	-11.346	-10.934	-11.085	-13.006	-10.72
-13.421	-11.859	-12.515	-12.669	-12.523	-15.52	-14.288	-11.56	-15.599	-11.924	-12.754	-12.688	-12.08	-10.253	-15.375	-13.362	-13.111	-12.956	-13.759	-13.87	-14.314	-13.968	-12.907	-10.926	-13.523	-12.006	-14.08	-12.253	-13.479	-14.206	-12.524	-11.578	-12.504	-12.687	-14.394	-11.61	-12.869	-12.739	-13.207	-12.61	-12.685	-10.217	-12.394	-13.104	-12.426	-13.606	-13.158	-14.324	-12.678	-11.692
-11.591	-12.902	-8.5395	-10.367	-10.187	-10.869	-11.404	-10.469	-11.163	-11.603	-9.4204	-11.891	-10.299	-10.679	-7.9162	-10.221	-12.747	-8.6897	-10.921	-10.012	-10.74	-11.964	-11.378	-14.038	-10.34	-9.5308	-11.447	-12.938	-10.71	-11.357	-10.305	-12.299	-10.161	-11.219	-10.963	-13.422	-9.6871	-12.713	-12.145	-10.452	-10.374	-9.9242	-12.035	-11.032	-11.863	-10.565	-12.382	-10.039	-11.94	-13.236
-0.42274	-2.0203	-0.55826	-1.6427	-0.10875	1.7228	1.7006	-0.84429	0.26147	-0.39829	-1.7935	-0.92992	-0.6653	0.06522	-0.56346	-1.9455	0.27653	0.44924	1.4186	-0.071284	-2.8358	1.8759	-2.1279	-0.083041	-0.65556	-3.0623	-1.816	-0.072497	-2.7943	-2.1184	-2.6005	-0.9897	0.15266	-0.049312	0.34258	-0.80478	-1.0538	-2.6827	-3.5593	-0.10139	-2.2367	-2.71	-1.1056	-1.5217	1.0706	-1.6798	0.12435	1.2433	-0.098049	-2.052
5.4907	6.0642	4.6937	4.4529	6.8715	6.3645	6.192	5.3168	3.963	3.7314	4.258	5.2005	5.2512	5.7367	4.5142	4.1946	6.2676	4.6023	3.003	4.4703	6.8907	3.4451	4.493	5.5174	6.7172	4.998	5.7495	4.4462	3.7463	6.7806	6.6179	3.5665	3.9287	5.8214	4.7572	5.2016	4.1109	5.8896	6.8707	4.8774	4.6778	7.2374	4.7647	7.1388	5.2461	5.574	6.2288	5.4069	6.3777	6.2979
-4.3031	-4.902	-7.074	-3.193	-1.9932	-2.7102	-4.2476	-2.4136	-4.508	-4.2884	-4.0534	-5.6709	-2.2706	-3.463	-3.748	-2.1655	-2.1352	-3.3614	-3.5703	-6.1022	-3.4741	-4.8808	-4.4735	-6.2895	-6.7844	-6.2995	-4.5532	-1.5493	-2.4405	-5.5761	-4.1832	-5.2824	-2.4984	-5.1668	-7.0455	-1.2988	-2.9051	-4.8341	-4.2949	-5.0494	-4.4018	-5.3563	-4.5741	-4.6614	-0.74356	-1.8111	-2.3953	-3.5033	-3.5759	-4.5434
-4.5286	-1.3678	-3.4401	-3.5431	-3.8096	-2.3695	-4.1534	-4.6583	-3.6067	-4.0108	-4.7919	-2.6652	-4.5714	-0.81789	-3.1706	-3.157	-3.925	-0.038954	-3.3529	-3.5443	-0.35448	-3.0651	-2.3833	-3.5881	-3.5028	-4.6447	-4.5622	-3.9588	-6.5189	-1.1575	-6.3493	-4.21	-3.7464	-4.6013	-1.762	-4.5891	-1.6323	-4.5655	-4.8305	-1.6551	-4.6556	-3.3681	-3.2126	-4.097	-5.496	-2.521	-3.5074	-2.1879	-1.2551	-0.94258
-8.2401	-6.1201	-6.9187	-6.5805	-7.5692	-5.3778	-4.178	-6.1303	-6.1879	-5.069	-5.9834	-5.7056	-7.6542	-5.1738	-7.2769	-6.8434	-6.1395	-5.6343	-5.6038	-4.8992	-5.537	-6.9649	-5.0211	-5.8468	-5.475	-4.0018	-5.6752	-5.6503	-3.2269	-6.3396	-5.4178	-4.1698	-4.4594	-6.5296	-6.2517	-7.3588	-5.0246	-3.4173	-6.6834	-4.4524	-2.9338	-7.6033	-7.1196	-5.747	-5.1275	-6.3044	-3.9012	-7.2478	-3.5919	-2.5303
7.8988	8.103	10.112	6.7292	6.0048	6.799	7.3275	8.087	8.0467	8.9505	9.4896	9.3645	8.0417	7.2404	8.6124	8.0161	9.3411	8.0203	6.4426	9.4549	8.2787	7.5961	8.7656	8.6403	8.6026	8.7102	7.8526	6.6401	7.0075	9.057	6.9754	9.2815	7.5319	6.9629	7.8095	7.0167	6.6429	6.9732	7.4022	9.1382	7.3288	7.9287	6.9923	8.5754	6.1084	8.1969	7.5917	8.588	9.2452	6.8215
-5.7377	-5.126	-4.6374	-6.8915	-5.219	-5.389	-2.6898	-5.7707	-5.0431	-6.2423	-2.166	-4.8958	-4.0303	-5.7004	-4.6044	-5.6297	-5.4541	-4.6027	-4.4371	-1.1334	-5.9882	-5.6283	-4.0274	-4.711	-3.8379	-3.0932	-3.8442	-5.4778	-4.9143	-3.6896	-1.4147	-5.9156	-3.5005	-3.7794	-5.4585	-2.4829	-4.5975	-3.4412	-5.7759	-3.4313	-4.1433	-3.89	-4.7172	-4.7335	-6.5573	-5.3057	-4.9623	-4.9449	-1.7896	-4.4301
-11.85	-17.079	-12.407	-14.216	-13.425	-13.132	-14.24	-14.295	-13.136	-12.81	-13.357	-13.554	-12.663	-12.172	-10.828	-12.331	-12.622	-11.145	-12.222	-13.583	-15.618	-12.758	-14.791	-14.401	-11.877	-15.069	-13.317	-13.093	-13.128	-13.398	-15.188	-14.05	-13.441	-12.943	-13.99	-14.027	-11.525	-15.442	-12.931	-13.992	-14.147	-11.057	-13.585	-12.913	-9.5103	-14.068	-12.535	-12.487	-14.616	-12.753
4.5545	3.7315	6.1234	8.452	4.9792	5.6235	6.1754	5.5263	6.5484	6.595	5.4606	4.3194	6.4982	5.3015	7.0832	6.577	4.4889	4.6053	4.8237	4.4944	6.8634	4.7156	5.3557	7.5588	5.114	5.4885	4.7022	3.7343	5.7309	5.7063	5.4978	5.5996	8.4197	6.5476	4.0688	4.8578	4.4449	3.7012	5.0987	4.2433	6.9589	6.09	5.0747	5.0446	5.4504	6.5604	6.1991	4.6579	4.5055	5.516
-2.6262	-1.1316	-2.9247	-0.5513	-2.1447	-2.6444	-2.2825	0.3519	0.99202	-1.2989	-0.542	-0.91655	-1.1581	-1.6175	-2.7994	-2.347	-0.53287	-1.8562	-2.6441	-3.4777	-2.1705	-1.7583	-1.3915	-3.1522	-2.2206	-1.3188	-2.7961	-1.5454	0.91937	0.34184	-0.52834	-1.6186	-0.93311	-2.5339	-2.8699	-2.5837	-3.3248	-1.1112	-1.2146	-1.3192	-1.8335	-3.1203	1.1555	-0.78483	-1.3553	-1.355	-1.6669	-1.2594	-1.6209	-1.7651
-9.8204	-7.1898	-7.4473	-10.69	-9.7544	-9.6259	-10.237	-13.221	-8.8317	-8.7347	-7.0862	-8.9954	-6.7446	-7.4821	-9.74	-8.8791	-8.861	-10.793	-7.9677	-6.9362	-9.8388	-10.654	-7.5731	-8.7944	-9.2273	-11.072	-9.7428	-9.6996	-9.3028	-7.7376	-8.7409	-7.1772	-8.6975	-8.8056	-8.815	-9.7854	-8.632	-8.5509	-10.261	-9.1185	-9.2112	-11.28	-8.567	-7.9788	-9.7783	-7.5727	-7.5912	-7.454	-7.8183	-10.264
-0.67655	1.2403	0.19194	2.2937	1.249	-1.6724	-0.27062	-1.1148	1.3797	-0.30078	0.96178	-0.1782	0.17434	-0.08516	0.92184	-0.26235	-1.2187	-0.42952	-0.23802	0.42566	-0.24673	0.58645	2.2844	0.20224	-0.77992	-1.7566	0.92179	3.4056	0.70494	2.2509	1.2878	0.45014	-1.8477	0.1271	1.9914	1.5974	-2.0449	0.11453	0.47153	-0.86007	3.4609	-1.8474	-1.5473	2.2219	-1.7269	0.46137	1.1657	-0.052374	1.4706	2.2509
1.6356	-0.62628	0.59888	-0.65841	-1.057	-0.61606	-0.15642	-0.98306	-0.84904	1.4749	-0.10953	1.1827	0.8799	-0.63459	-0.27893	-1.0561	-1.9066	0.50228	0.14542	1.6795	0.32532	-1.9174	-2.0439	-0.20419	-0.24847	-0.90582	1.6093	0.61706	0.9681	1.0666	-1.2143	0.40544	-1.2404	-0.0068769	0.90765	1.1632	0.11261	2.5042	-2.8064	0.42793	1.6029	-1.0102	0.92495	1.7861	-0.38748	0.8315	-0.49047	0.52619	0.046675	2.3863
4.8291	3.4264	6.5042	7.1573	4.6632	5.2647	6.0182	3.8581	4.0037	5.828	6.1247	3.5893	4.9831	4.95	6.9491	4.6167	6.3137	6.3139	4.9386	4.8831	3.3766	5.5621	5.2945	5.3468	5.8885	3.1421	5.0726	3.4079	5.807	4.1804	3.4318	4.3543	4.0017	7.551	6.4677	3.7936	4.7168	2.3248	5.4225	3.1381	4.4618	6.8247	4.0899	2.9008	7.0431	5.7019	5.8364	6.159	4.2416	5.635
-4.5216	-1.6063	-1.977	-1.7399	-3.7774	-5.0745	-3.9465	-4.4779	-4.3568	-6.0151	-5.6009	-3.0381	-3.8365	-2.8307	-5.2275	-2.5965	-3.711	-3.8094	-2.2199	-3.471	-3.2203	-4.0759	-3.1287	-4.5152	-6.5001	-5.0893	-4.3818	-4.9653	-2.7527	-5.0009	-3.05	-2.3493	-6.0818	-4.461	-3.3696	-3.5914	-5.597	-5.6506	-5.6664	-5.3957	-1.937	-3.3606	-4.4165	-4.205	-3.3896	-4.8343	-3.7392	-2.0431	-2.8714	-2.2474
-11.53	-12.048	-10.383	-11.164	-9.9414	-11.371	-10.928	-9.2232	-8.8208	-11.436	-11.211	-15.121	-11.32	-12.875	-12.404	-13.261	-9.9584	-12.004	-10.686	-9.9745	-11.308	-10.192	-11.99	-9.9336	-12.165	-12.825	-12.851	-10.993	-11.274	-11.133	-12.206	-11.237	-12.923	-12.484	-9.7635	-11.341	-11.049	-13.79	-10.82	-11.942	-11.936	-10.299	-11.079	-12.279	-11.499	-11.729	-11.484	-10.57	-11.442	-13.049
-4.5375	-4.0396	-2.1756	-2.2369	-1.3218	-4.3023	-3.0402	-2.8946	-1.426	2.6846	-2.1844	-4.4545	-3.6287	-3.0952	-0.53147	-3.7116	-3.0144	-1.1181	-2.29	-0.75448	-4.5532	-2.0382	-3.4901	-2.7865	-3.0807	-0.49748	-2.7736	-5.3672	-0.35068	-1.0156	-2.4185	-3.3806	-1.9694	-1.9841	-2.7272	-3.0759	-2.9413	-1.6888	-4.8358	-1.2745	-2.2946	-2.98	-2.3438	-2.9823	-3.5894	-1.2308	-0.48302	-1.7731	-2.2954	0.12849
7.6241	8.3571	6.6348	7.8867	6.0009	8.5376	5.8147	8.6551	7.7869	8.9378	7.6983	8.3615	7.8798	7.5905	6.5115	7.6493	6.9224	9.2233	7.2752	7.5333	6.0541	6.8052	10.589	7.9052	7.0911	8.499	6.6772	7.3457	6.766	7.2678	7.355	7.3733	8.3674	6.4163	8.7776	9.1198	7.8531	9.7552	8.0117	7.3274	5.939	6.4407	6.3068	8.8432	9.0024	7.3449	8.5935	8.0575	6.6311	8.5709
-4.4646	-5.2084	-2.9207	-4.7285	-1.6108	-3.0282	-5.4698	-6.5126	-4.289	-3.3199	-6.5016	-5.1241	-4.9537	-4.9627	-5.3583	-2.5023	-3.4621	-3.3578	-2.9045	-2.1419	-2.4186	-2.5333	-2.6366	-1.1084	-2.6112	-4.8719	-4.507	-3.6593	-2.5044	-5.5947	-2.3862	-2.7142	-3.7632	-2.6124	-1.5588	-4.5325	-3.1052	-1.0708	-2.3109	-4.2437	-3.9964	-4.4785	-2.9165	-3.5943	-3.1237	-4.3777	-3.0476	-2.5586	-2.4892	-2.1206
-10.125	-9.3807	-10.412	-9.1922	-10.553	-8.2031	-7.9656	-10.745	-9.385	-10.13	-11.886	-9.2574	-9.7415	-7.5084	-9.6759	-8.8056	-7.6458	-10.119	-8.9026	-7.5453	-10.373	-7.4901	-9.1298	-9.4447	-8.434	-10.224	-7.8022	-6.6238	-11.103	-8.4987	-8.893	-10.281	-10.164	-6.4903	-9.8961	-7.5162	-8.2546	-6.9723	-10.758	-9.1647	-8.8371	-10.446	-5.4649	-10.208	-7.1439	-8.1182	-9.646	-7.5944	-9.8866	-8.4192
-14.872	-10.729	-12.231	-10.823	-11.221	-10.518	-11.392	-12.801	-12.612	-10.869	-12.447	-10.456	-12.765	-10.26	-8.5043	-10.585	-11.116	-10.942	-12.034	-10.754	-12.754	-13.694	-12.058	-12.987	-13.317	-11.362	-13.214	-11.69	-12.249	-10.913	-11.67	-12.979	-11.798	-13.533	-8.8354	-12.641	-10.853	-11.722	-12.417	-11.638	-11.382	-11.366	-12.945	-10.386	-11.212	-10.718	-12.102	-11.726	-11.108	-12.321
-9.9008	-11.846	-13.453	-11.435	-10.454	-12.431	-9.7032	-9.8258	-11.576	-8.2417	-11.485	-12.793	-10.7	-10.669	-9.8641	-10.804	-9.7843	-10.092	-10.072	-13.638	-9.1175	-9.0641	-12.622	-10.683	-10.237	-11.856	-12.379	-10.608	-10.926	-9.1186	-11.033	-9.2675	-10.155	-11.1	-11.219	-10.631	-12.068	-11.627	-11.262	-8.3342	-10.366	-10.786	-10.871	-7.8652	-10.822	-11.97	-12.35	-9.6215	-10.326	-12.106
0.20827	-0.095537	-1.4995	1.889	-1.1661	3.1457	0.20761	0.65296	-1.0092	-1.2404	-0.050794	0.10952	1.1074	-2.5706	-0.14298	2.3946	2.0872	-0.78013	0.80176	0.68364	-2.9876	2.299	0.095471	0.42604	0.28884	0.83379	-0.83138	-0.076207	0.56639	-1.8942	-1.2922	2.7797	1.1781	1.0941	-1.2563	0.57633	-0.79601	1.9043	1.08	-0.87602	1.1857	-0.12043	1.0023	0.24973	-0.95117	-1.5807	0.32779	-1.4406	1.6389	-0.81563
-0.93459	-1.9104	0.24329	-3.6685	-1.9659	-2.4034	-0.085455	-1.0225	1.9474	-2.7358	-0.72508	-1.4381	-0.7108	-1.5649	0.48993	-1.2103	-1.191	-0.27731	0.4157	-1.7411	0.28943	-0.44585	-2.2636	-0.71286	-1.0109	0.049365	-0.64667	1.3891	-0.89018	-1.5573	-2.1198	-2.8505	0.2959	-0.26586	-2.5693	0.13936	-0.41804	1.5937	-0.84783	-0.25421	1.0124	0.87305	-2.2191	-0.43612	-1.3877	-2.1499	-0.72189	-0.27833	-0.34919	0.89126
-12.099	-11.309	-12.481	-14.953	-13.295	-12.506	-14.12	-12.952	-12.704	-15.432	-9.7441	-12.768	-13.652	-12.647	-13.132	-13.246	-13.631	-14.138	-13.18	-12.549	-12.111	-11.991	-14.63	-13.228	-10.452	-12.316	-13.397	-12.748	-11.187	-12.181	-12.785	-13.87	-13.11	-11.878	-9.8525	-14.688	-14.034	-16.041	-13.829	-10.397	-12.424	-13.762	-13.034	-13.892	-12.263	-11.473	-11.25	-13.349	-11.515	-12.002
3.1109	3.7454	5.2971	6.2759	5.5475	3.9224	4.4248	5.2885	3.843	1.7473	4.727	3.3766	3.4394	4.6355	4.1275	4.6975	5.6625	3.9896	6.8492	4.8134	4.2016	4.8208	1.2526	3.3585	5.1685	4.4838	5.9388	2.8439	4.9831	5.1355	3.6766	4.0229	5.9129	4.0831	4.5709	3.4008	4.622	6.394	4.7919	6.0456	6.5653	2.6386	3.1054	3.1796	2.728	4.8698	6.3165	3.8979	3.3877	0.53917
-2.2509	-0.30808	-0.44081	-2.8434	-1.099	-2.4686	0.12972	-2.3575	-0.96712	-2.4113	-1.8157	-0.52836	-4.5654	-3.6436	-1.7369	-1.1599	-3.8409	-7.0679	-1.8021	-1.3579	-3.9232	-1.4846	0.43752	-2.7526	-3.4243	-2.1476	-3.9274	-0.64338	-2.1379	-1.8684	-0.7514	-1.2025	-3.4473	-0.65701	-0.71479	-1.3323	-4.1604	-2.9411	-3.2902	-0.45566	-1.4253	-3.6627	-1.2154	-4.0797	-3.3595	-1.9681	-2.2475	-3.2821	-4.4403	-2.8955
-3.9684	-4.6078	-3.4685	-2.025	-3.4309	-2.2804	-3.8855	-2.2702	-2.5953	-3.6531	-1.659	-1.6521	-3.1283	-3.9366	-1.5853	-4.0235	-4.1547	-1.2537	-3.9288	-3.0309	-1.3897	-3.1862	-2.5788	-0.36467	-4.2052	-4.676	-4.8842	-4.4741	-4.5048	-2.9715	-3.9729	-3.3481	-4.3984	-4.4977	-4.564	-5.9342	-2.652	-3.0383	-3.5446	-2.0097	-2.2846	-5.0716	-0.74269	-5.1326	-0.95431	-2.6088	-2.3366	-4.7079	-3.3427	-0.41244
-9.5153	-8.9517	-8.3733	-8.3821	-8.4077	-9.3958	-7.4705	-8.9393	-9.1737	-8.8436	-10.033	-10.708	-10.627	-10.873	-10.226	-9.7944	-10.533	-10.523	-9.0794	-9.0918	-8.6261	-10.774	-9.1161	-8.7477	-10.504	-8.678	-10.053	-11.124	-7.9306	-9.3894	-9.3534	-9.2546	-9.3697	-9.0403	-9.032	-11.292	-9.5567	-9.7631	-10.067	-7.5434	-8.0197	-8.0215	-9.9336	-8.7914	-8.7955	-9.379	-9.3353	-9.4215	-8.1966	-7.0065
-14.407	-11.252	-15.016	-13.247	-12.483	-14.005	-11.83	-13.13	-12.938	-13.19	-12.152	-11.595	-13.846	-14.232	-11.845	-10.726	-13.334	-12.848	-14.58	-12.735	-13.397	-13.053	-13.565	-13.141	-11.717	-13.404	-14.727	-13.223	-11.675	-12.897	-11.65	-12.04	-12.834	-12.921	-12.126	-12.219	-13.488	-12.526	-13.809	-12.14	-13.892	-11.071	-9.9039	-9.9019	-10.965	-11.905	-13.307	-13.271	-13.65	-11.153
-3.5167	-4.2574	-3.9415	-5.0256	-3.9279	-4.575	-6.9679	-6.9319	-5.092	-4.4111	-5.2351	-4.6254	-1.5594	-3.6959	-5.0485	-5.9116	-4.4392	-3.4556	-3.8306	-4.8078	-7.0437	-6.1785	-5.1522	-5.2956	-4.1561	-4.4343	-4.1388	-4.6019	-2.92	-5.364	-6.5978	-5.6188	-4.648	-5.4432	-3.703	-5.0177	-4.4183	-6.9032	-3.115	-5.0753	-4.2247	-5.33	-4.4252	-3.2846	-7.2635	-3.0342	-7.1063	-4.2918	-6.2161	-4.5422
-25.369	-20.686	-24.109	-25.154	-24.193	-24.336	-24.606	-23.608	-20.774	-23.593	-21.29	-22.019	-22.516	-23.127	-22.192	-21.356	-24.786	-24.444	-23.165	-21.886	-23.764	-22.05	-22.222	-23.103	-21.035	-21.505	-22.071	-23.41	-21.419	-21.92	-24.557	-19.706	-21.603	-21.976	-23.643	-20.848	-25.24	-20.573	-24.129	-24.257	-20.522	-23.767	-20.574	-21.833	-21.537	-22.27	-22.425	-23.663	-19.807	-21.016
-0.86856	-1.5598	-0.19741	-0.29141	-0.34783	-0.88348	-0.62977	1.6352	-1.1911	0.4674	-0.3319	-3.0512	2.022	-0.044599	0.24864	0.14504	-0.79122	0.92871	-0.26743	-0.056868	0.10576	1.4823	1.3333	-0.75582	-0.94856	-0.059928	0.84438	0.31093	0.52727	-0.66188	1.4978	2.3534	0.74191	-0.60167	1.1652	1.5324	-0.48807	-1.5034	-0.69724	0.01249	-2.2978	0.08454	-0.70684	1.2252	1.7856	-2.5157	-0.94672	0.070174	0.30408	2.8036
-4.0237	-3.5639	-4.1649	-2.4923	-6.6403	-4.0554	-2.9522	-3.1323	-1.9726	-2.521	-4.8896	-7.5776	-3.0832	-6.4408	-5.0342	-5.5444	-4.221	-5.8693	-4.786	-3.8581	-4.2465	-4.1604	-3.7535	-3.0443	-6.0879	-3.6579	-4.0391	-3.573	-4.5515	-5.9285	-3.4506	-5.3979	-3.5995	-3.7725	-4.2082	-3.5958	-2.4828	-2.2177	-2.2232	-4.4131	-3.4535	-3.5774	-4.7652	-3.2838	-1.8782	-2.8735	-3.1952	-2.0318	-5.3083	-3.323
-2.6018	-3.8332	-0.99231	-2.5573	-1.3986	-2.7576	-3.3606	-1.7204	-4.8829	-3.8088	-3.3099	-4.6772	-2.9431	-2.7247	-1.3516	-5.4335	-3.13	-2.6358	-3.2826	-6.403	-4.805	-2.1335	-4.0953	-4.3932	-0.32269	-1.457	-4.8339	-3.3982	-3.9397	-1.1076	-4.475	-2.6617	-3.1814	-5.1082	-2.2871	-3.437	-1.7608	-1.7274	-1.8819	-3.9646	-4.4487	-6.2873	-3.8541	-4.7254	-3.1616	-0.18136	-4.3635	-2.8684	-5.0467	-1.6444
0.033333	1.3784	-0.81042	-2.0553	-0.20657	-1.2922	2.4714	-1.2668	-1.3248	-1.2705	-1.708	1.3054	-1.5383	2.0811	0.44364	-0.35318	-2.8212	-0.65504	-2.0448	-1.3975	0.45798	-0.10702	-1.0453	-3.3712	-1.4401	0.11878	0.64443	-1.3748	0.22322	0.52789	-0.83724	-2.2067	-1.1749	0.41859	0.35463	-2.7762	-2.0391	1.1351	0.75472	-1.971	-1.0442	-0.75525	0.12748	0.31111	-0.96292	-3.3476	1.3687	-2.3147	-1.7671	-1.1553
-14.836	-13.017	-12.18	-13.905	-12.482	-10.815	-11.578	-14.773	-13.828	-15.731	-14.182	-12.845	-11.519	-12.7	-12.882	-15.112	-13.11	-12.906	-13.123	-12.749	-13.785	-12.454	-13.161	-12.891	-12.596	-13.922	-11.971	-14.181	-13.557	-10.911	-12.938	-12.039	-12.549	-9.7421	-14.766	-12.821	-11.391	-13.31	-12.442	-11.555	-14.374	-13.103	-13.469	-12.855	-12.28	-12.175	-13.879	-13.572	-13.216	-13.229
-1.9677	1.5883	-1.8709	-2.3995	-3.0261	-0.15544	-1.437	0.91966	-3.049	-0.45107	0.2948	-1.7756	-1.5762	-0.54687	-0.31041	-1.4233	-2.677	-0.87048	-0.53977	-0.11891	-3.1775	-0.067327	-0.28846	-3.3673	-1.5512	-1.8279	-1.518	-1.0949	-1.9326	-0.9568	-0.94584	-1.2746	-1.061	-0.57943	-2.185	-2.667	-0.81675	-1.2371	2.8036	-1.5339	2.0601	-3.1994	-1.8151	0.12321	-0.84096	-0.67133	-0.43507	-1.8455	-0.0054586	-0.96222
-1.7198	-3.0982	-4.6744	-3.1107	-3.2971	-2.15	-2.9277	-2.5049	-4.1546	-2.2366	-5.5328	-2.3809	-1.2949	-1.6975	-5.765	-2.6539	-2.9155	-1.8613	-1.8074	-1.8222	-3.4811	-3.3477	-2.1841	-3.8088	-3.5797	-3.4315	-1.0041	-3.344	-2.3149	-3.148	-2.6205	-2.0139	-1.7757	-4.6462	-0.17485	-2.5478	-4.3134	-1.1957	-3.8891	-3.9261	-2.0163	-6.7157	-0.44947	-2.6171	-3.314	-3.7877	-2.3071	-4.2823	-3.5231	-3.5456
-1.9398	3.8673	-0.11248	0.09058	-1.1877	-0.53547	1.2388	0.86581	0.13594	0.60752	-0.2538	0.091606	-3.5046	-2.5566	1.427	0.0038765	-1.4066	-1.22	2.034	1.3787	-1.7452	-0.56913	-2.8392	2.0522	1.4718	1.6269	-0.99038	-1.961	-2.4839	2.4934	-1.6627	0.22307	-2.488	-1.0929	0.76979	-1.4189	-0.49409	0.78399	-1.3754	-1.0855	-1.0333	0.59047	1.2723	1.7707	-0.66159	-0.31569	-0.66227	-1.0994	-1.0273	-1.2455
-3.109	-3.5138	-1.6734	-1.3166	-3.8505	-2.1272	-3.3115	-4.1412	-4.713	-4.3842	-5.0768	-3.8751	-6.0708	-2.1491	-5.5962	-3.4544	-3.8126	-4.8789	-5.8814	-3.9114	-4.4394	-3.1405	-6.1773	-4.4695	-3.6497	-4.4269	-2.6367	-4.7203	-3.4114	-3.0375	-3.3154	-5.0405	-4.3062	-3.0233	-4.5918	-7.6088	-2.7738	-4.2599	-6.367	-3.1112	-5.7893	-2.8734	-6.1307	-4.2957	-4.8072	-3.402	-4.7833	-3.9949	-5.4097	-1.9882
-8.0201	-5.5281	-3.3912	-5.5116	-4.9461	-5.3985	-6.6045	-7.0978	-5.9348	-6.3003	-7.844	-4.6973	-5.1943	-6.9863	-7.5138	-5.5657	-7.7144	-5.3026	-7.382	-8.0592	-5.0082	-6.1489	-6.4876	-6.6719	-6.5229	-4.5401	-5.7322	-7.3458	-6.9425	-6.3889	-7.5256	-4.5414	-8.5918	-6.5715	-6.3418	-6.5082	-5.646	-4.5235	-7.1887	-5.8549	-6.4694	-4.2514	-3.7512	-7.1402	-7.0877	-6.1244	-7.4465	-5.7106	-6.8767	-6.1421
0.076297	-1.384	-1.1011	-2.225	-0.97739	-3.2338	-2.6788	-3.0215	1.0843	-2.0103	-3.3	-3.1502	-1.3284	0.056654	0.3039	-2.3839	-0.096386	-0.049343	-2.3156	-1.3165	-1.6636	-2.1053	-1.6725	-1.2325	-0.77383	-2.6044	-0.51656	-0.38794	-0.42102	-1.1427	-1.0672	-0.95922	-3.2468	-4.2182	-1.9282	-0.67623	-1.2884	-4.2743	-0.8971	-1.5014	0.56645	-1.8361	-0.80287	-1.5422	-1.8492	-1.2796	-2.0724	-1.7352	-0.68854	-1.2264
-12.357	-12.123	-11.506	-9.6607	-7.6886	-9.2824	-9.7541	-9.7985	-10.882	-12.223	-11.048	-9.6776	-10.169	-10.413	-9.776	-11.884	-10.888	-10.151	-9.0485	-10.68	-11.913	-9.5781	-9.5523	-10.845	-7.429	-10.002	-10.159	-10.912	-9.7833	-10.988	-8.7523	-9.0924	-8.5927	-10.274	-11.451	-10.86	-9.1318	-10.583	-10.564	-10.705	-10.197	-9.5136	-11.791	-11.131	-11.599	-10.749	-9.2179	-9.9179	-10.827	-11.247
2.8865	-0.073358	-0.39933	-0.44487	-0.18215	0.8754	0.95557	3.0856	-0.98983	-0.59329	-1.529	0.80004	-0.52663	2.4441	0.385	2.4978	-0.17042	-0.28684	4.5465	-0.10508	0.38337	0.82952	0.62782	1.9529	-1.0263	1.6384	0.40801	-1.3923	-0.53638	1.6568	0.60018	0.63124	-1.2238	0.42309	-0.17643	1.3817	1.2061	2.1364	1.1861	0.57656	-2.6502	-0.78685	-1.4898	1.4226	1.2445	0.11011	-1.5486	-0.84167	0.47993	-0.68649
-6.3596	-10.026	-11.063	-8.8615	-7.7962	-7.3457	-10.227	-8.3199	-9.8666	-10.612	-9.6905	-9.5764	-6.9473	-9.9978	-10.075	-9.5847	-8.6113	-9.4766	-9.4811	-11.344	-8.7265	-9.9923	-10.732	-9.1484	-9.0956	-6.1984	-7.8978	-10.1	-9.478	-7.0017	-9.0078	-9.2253	-7.6565	-8.1742	-7.7907	-8.3129	-8.8458	-7.6951	-8.0097	-10.048	-9.1235	-10.222	-8.51	-6.994	-10.045	-10.864	-8.3335	-8.5974	-9.4919	-10.976
-1.2602	-1.2152	-0.6513	-0.094314	-1.0716	-2.0347	-1.6062	0.61141	0.32815	-0.15712	-0.56248	-0.87647	-1.3017	-0.86041	-1.7631	0.10363	0.83063	-1.5608	-0.72793	0.76524	-0.96611	-0.060857	0.3015	0.090984	-2.3571	-0.90003	-1.4556	1.2768	0.2495	-0.67388	0.6914	-0.21401	-0.11317	-0.37358	-0.90517	1.9977	-0.73227	0.64344	1.5401	-0.64937	1.2024	1.4205	-0.95905	0.14468	-0.26399	-1.0349	-1.7867	0.51206	0.079551	1.0571
-5.551	-4.1928	-3.1118	-4.0713	-4.8546	-4.4077	-3.3415	-3.1644	-3.6041	-3.7467	-2.46	-3.0936	-4.812	-2.204	-5.6727	-2.4128	-2.1946	-5.8621	-3.9425	-0.80299	-4.3522	-1.7938	-3.1633	-2.3635	-4.0074	-4.2177	-3.2716	-4.8184	-6.1121	-3.2289	-1.3501	-2.8421	-5.2244	-3.8546	-2.357	-2.483	-1.9404	-3.2462	-3.2404	-3.135	-3.0276	-2.3859	-3.6745	-3.265	-3.0515	-1.2414	-3.2676	-3.5057	-3.5244	-4.7907
7.0375	7.4433	12.027	7.9506	8.6647	9.3739	7.7649	6.7696	7.3058	8.4181	8.7556	9.0063	7.2626	6.9697	7.7097	8.0799	9.0534	6.8798	5.8166	7.8228	5.4827	8.1496	7.0396	8.36	10.173	4.7574	8.4924	6.8009	6.5044	8.505	8.0656	9.7439	5.5955	7.1642	7.236	7.3038	7.5504	8.2442	8.2851	6.9828	6.8339	7.7021	7.4197	5.6927	8.8959	6.5744	7.6631	8.7892	8.0797	5.9957
9.1493	7.6972	9.7748	9.8496	9.1272	8.9174	7.1912	7.3779	9.7431	9.2971	8.8185	8.6115	6.8061	5.877	9.0223	9.1588	11.145	10.051	6.4767	9.7396	9.489	9.7479	8.0907	10.347	6.8566	8.4572	7.5779	9.5831	5.59	9.1277	8.1735	6.1394	8.5005	10.285	9.8305	6.365	7.7769	6.9402	8.8846	8.5609	9.7509	8.9337	7.1329	8.5705	8.9176	8.7835	5.0705	7.4786	8.5463	8.3253
-7.6681	-8.7942	-11.181	-9.2904	-8.6027	-9.0433	-6.5573	-9.0643	-8.5877	-10.322	-9.7947	-7.6734	-9.1021	-8.4253	-10.129	-10.78	-11.213	-9.7	-8.8649	-10.18	-10.841	-9.8147	-9.5403	-12.342	-8.2132	-7.877	-9.7302	-10.15	-11.129	-9.3611	-9.9784	-9.4633	-10.584	-9.5956	-10.228	-10.161	-7.9183	-10.487	-10.476	-11.791	-9.1453	-10.618	-9.0664	-9.7209	-9.1017	-8.1703	-8.3608	-9.2185	-11.231	-8.2879
-0.35327	0.5144	0.83152	1.0203	1.2434	0.8006	0.086181	0.5073	1.7758	0.39587	-0.35972	0.52342	-1.6543	0.3257	-0.54665	1.2041	-1.6296	0.96584	2.644	0.70072	3.0214	-0.8839	0.48801	-1.189	-1.4214	-1.2966	-0.64508	-1.2026	-0.093537	-0.92239	-0.084128	-0.46439	0.2662	2.2964	-4.5091	0.7562	0.95577	2.3006	-0.46623	0.99911	-2.5962	0.016984	0.70729	-0.41475	1.3922	0.61127	-0.060097	0.64012	-0.25442	1.4294
0.49411	1.8001	3.9542	1.1837	0.052571	0.90385	0.95853	0.10916	3.1912	-0.18147	-0.35039	1.2451	3.2783	-0.25083	1.1229	0.53135	1.7081	2.9466	2.5697	-1.0247	-0.81982	1.3577	1.9019	3.2722	1.2503	-0.19843	2.6454	2.6145	3.4756	-0.86695	-0.30222	2.0373	0.61399	0.17821	0.66213	0.31668	1.2537	2.6911	0.24616	1.8356	0.98576	-1.5784	-1.0984	0.76177	0.42206	2.7017	-0.16241	0.027416	-0.52963	1.7298
6.2877	5.4015	5.7873	6.5085	8.8599	5.9685	5.2851	8.2543	7.4537	6.7517	5.5012	7.6421	6.5738	5.8979	5.4052	5.7506	8.4539	6.6303	6.4256	6.4441	5.896	4.4069	4.604	5.3777	7.1382	4.3822	8.5152	6.6713	8.4928	5.6939	7.4637	6.9618	3.9546	6.303	6.6051	6.2811	6.6704	7.7829	8.0848	6.262	5.2496	5.4067	7.6154	6.2832	5.7337	6.6281	3.5317	5.3233	5.1187	6.4781
-11.345	-10.197	-8.0805	-9.9889	-9.4657	-8.9721	-7.0018	-9.9	-8.8438	-8.859	-9.9652	-9.0507	-8.2362	-10.504	-10.386	-10.84	-11.378	-9.7072	-10.045	-7.2735	-8.6083	-9.2189	-9.3753	-10.282	-10.074	-9.0509	-7.8433	-8.5354	-8.7774	-9.851	-9.5481	-8.4308	-8.6634	-9.0031	-8.3451	-6.8917	-10.404	-10.856	-10.954	-9.3964	-12.816	-11.409	-7.7613	-8.1606	-9.1409	-8.6436	-7.9849	-11.775	-9.6509	-9.5936
-1.9462	0.02726	0.21056	0.6161	1.1122	0.095943	0.79961	-1.543	-0.97	0.074903	1.3985	-0.61096	-1.7599	-1.6571	0.90822	0.51602	-0.91259	-0.32147	-1.1608	1.6298	-2.7017	-1.0614	1.6884	-2.3729	0.17414	0.76862	-0.31149	0.4899	-2.6409	0.51393	0.45337	-1.541	-0.48475	0.90924	1.0834	0.76685	-0.71499	-1.0956	-1.8461	-0.62222	-0.70374	-2.1006	0.45989	-0.21944	-0.14156	-0.72563	1.5908	-2.1948	-0.34386	-0.29872
-3.0464	-1.1838	-1.0358	-0.33035	-0.90806	-0.74338	-1.1431	1.3797	-0.26969	0.0083625	-1.3437	0.1834	-3.9369	-0.45143	-0.57219	-1.2613	-1.5165	-0.43028	-1.6681	-2.5348	-2.5539	-0.86066	1.3792	-0.77913	-0.92255	-2.7744	1.6729	-0.84609	-0.32372	-1.2677	-2.6968	1.1343	1.2325	-0.58503	1.4078	0.90189	-1.5872	0.74914	-2.5544	-2.0818	1.7798	-1.6851	0.26109	-0.77868	-0.57046	-0.90132	-0.46585	-0.24347	-1.97	-1.1984
-4.3356	-4.325	-4.8965	-3.4563	-3.8529	-2.5571	-1.7128	-1.8062	-1.5829	-3.6582	-3.8813	-3.6345	-4.8848	-3.6828	-4.6399	-4.7266	-3.2278	-2.7856	-2.798	-4.0729	-2.8672	-2.741	-3.3719	-3.1977	-2.8899	-3.6013	-1.983	-1.3651	-4.332	-2.915	-3.7103	-3.9485	-3.047	-4.6984	-4.0324	-0.32115	-4.2213	-3.6021	-3.5674	-2.17	-5.6959	-4.0848	-4.0403	-3.1558	-2.2648	-2.2344	-5.8389	-0.98064	-1.7051	-4.7774
0.02223	-0.066369	-1.4404	-0.82481	-0.90598	-0.84879	0.85772	-0.024102	-0.48943	1.6659	1.0961	-0.89964	0.93638	-1.387	1.3242	1.0725	-0.028509	1.0898	-0.059729	1.6549	0.37409	0.28323	3.2091	-0.37002	1.7376	1.231	-0.5712	0.34957	0.75742	0.7217	-0.44335	2.2376	-0.54646	1.7386	-0.40003	0.99636	-0.38624	0.13969	-0.68466	1.3948	1.2331	0.65115	-1.1656	1.1506	1.0863	0.31645	-0.47188	0.557	-0.42265	-0.41238
-13.706	-17.003	-16.145	-12.542	-14.097	-13.787	-15.62	-16.15	-16.621	-15.838	-16.064	-12.838	-14.009	-12.414	-13.854	-14.164	-13.393	-14.053	-14.05	-14.768	-14.812	-16.655	-16.215	-14.667	-16.373	-14.367	-16.048	-14.025	-14.439	-15.713	-14.837	-13.699	-14.402	-14.423	-13.537	-12.596	-14.441	-13.729	-13.908	-14.627	-16.004	-13.315	-14.257	-14.082	-14.111	-15.046	-16.232	-14.115	-12.2	-15.095
-10.558	-10.98	-13.07	-13.251	-11.989	-10.386	-11.318	-10.849	-15.119	-7.9678	-12.426	-11.014	-12.952	-13.108	-10.945	-12.391	-11.196	-12.36	-11.369	-11.188	-8.5848	-11.973	-12.913	-11.143	-10.251	-11.926	-9.9597	-12.4	-12.319	-9.6308	-11.364	-11.956	-10.949	-13.093	-7.9341	-10.628	-9.8221	-9.8659	-10.554	-11.789	-9.9356	-13.206	-12.904	-11.089	-6.3103	-7.9631	-10.321	-12.302	-12.09	-13.902
4.5477	0.19374	0.47008	0.678	-0.15314	1.122	2.0578	1.564	0.65556	0.59226	-1.1825	2.4871	0.44953	2.179	3.4296	0.28861	3.0492	1.0534	1.1193	2.6022	0.63147	3.154	3.2017	-0.23751	0.98491	1.7547	2.806	1.9845	2.3613	0.71058	3.005	1.5166	-0.64985	2.0537	2.4121	0.53478	2.1295	4.8856	1.7935	-1.0333	-0.30684	2.5288	0.55005	0.96238	4.4315	0.87372	2.9341	3.5647	1.5427	0.62532
-12.172	-13.989	-10.979	-13.199	-10.815	-12.133	-13.174	-10.099	-12.143	-11.734	-13.414	-12.643	-12.597	-13.491	-10.417	-10.049	-12.276	-13.638	-12.437	-11.076	-10.271	-12.642	-9.5692	-11.012	-11.939	-13.923	-11.818	-13.031	-12.333	-12.461	-12.499	-10.902	-12.158	-10.176	-12.391	-11.362	-13.662	-12.754	-13.964	-13.055	-10.826	-13.946	-11.17	-11.996	-10.087	-11.92	-10.776	-10.448	-11.825	-11.612
-6.0471	-5.9337	-5.7767	-7.2727	-6.8966	-7.6331	-7.0233	-5.3615	-8.0845	-3.8335	-6.5539	-6.9648	-4.7845	-5.6131	-8.1296	-4.9842	-6.9479	-6.2924	-6.6906	-5.4423	-6.2578	-5.1269	-6.4736	-5.2668	-8.0748	-6.9715	-6.5321	-5.6158	-7.5225	-6.4592	-6.0245	-7.3358	-6.5137	-4.4139	-5.1839	-5.6753	-6.1846	-3.8511	-4.7856	-5.3678	-5.75	-6.6367	-6.8807	-7.1791	-4.7773	-6.8421	-4.3848	-6.7798	-5.293	-6.7418
-13.991	-16.164	-16.198	-14.03	-14.01	-14.117	-15.106	-14.348	-15.596	-14.695	-16.165	-14.398	-15.405	-15.093	-11.651	-14.828	-12.396	-12.639	-12.489	-14.864	-13.361	-13.499	-16.331	-17.156	-14.029	-14.017	-14.704	-14.929	-13.261	-14.083	-14.45	-16.226	-13.75	-14.412	-12.476	-15.354	-14.252	-14.352	-14.739	-16.843	-16.049	-13.937	-14.75	-12.904	-12.659	-16.346	-14.537	-15.632	-12.91	-14.613
-9.8515	-11.129	-11.221	-10.908	-10.601	-8.9556	-11.999	-12.427	-11.131	-11.161	-10.864	-10.793	-11.651	-9.0113	-8.7454	-9.0821	-11.055	-9.7764	-8.1254	-10.126	-11.093	-8.2459	-11.834	-8.3357	-11.69	-9.6216	-9.214	-9.0208	-10.487	-9.4232	-10.83	-10.151	-8.7803	-8.8026	-12.443	-9.9604	-9.0882	-10.407	-9.4499	-9.2795	-11.83	-11.17	-9.6618	-9.6829	-10.926	-8.9687	-12.052	-11.938	-6.9692	-9.7859
-5.5485	-3.1231	-2.3601	-4.3565	-2.8144	-2.3925	-4.9413	-5.7502	-6.908	-3.2292	-1.6531	-5.3381	-3.4611	-4.5956	-6.3566	-6.4702	-3.1158	-4.7227	-6.4321	-3.8933	-3.014	-4.2377	-4.4384	-4.5176	-4.1802	-5.0688	-3.665	-5.6956	-4.7721	-3.8328	-4.7452	-4.1653	-4.2268	-2.6303	-2.06	-1.2132	-4.9066	-4.4815	-3.9382	-3.185	-3.8031	-2.3159	-6.3879	-5.7017	-6.2219	-3.9424	-4.3279	-4.2301	-6.0945	-5.0509
9.4584	7.3898	8.7658	7.7226	11.02	8.7852	8.7217	7.743	8.7107	8.8314	7.839	6.8848	11.418	6.7672	9.4391	7.9585	7.4519	10.006	8.2599	9.2531	9.3194	9.7389	6.9309	9.617	9.1527	9.5291	5.8895	7.5779	9.9463	8.6293	9.3708	8.0502	9.5435	7.1043	8.1156	6.4053	9.5754	8.9289	5.3505	9.1832	8.1843	9.2663	10.515	9.7672	10.443	7.3773	8.8865	9.6598	9.148	7.148
9.4315	9.1171	8.5604	8.3793	9.6172	8.1091	9.9659	9.5095	9.064	8.2849	10.559	10.799	6.8187	9.1445	7.9775	7.9959	10.184	7.8648	10.363	10.084	7.4274	10.096	8.8024	8.2766	7.6628	7.6545	5.8106	11.467	8.2331	7.5715	10.692	9.4503	8.2049	8.7688	7.5887	9.7404	5.5354	7.4998	6.5641	10.447	12.465	9.6953	8.0277	9.5366	9.1994	6.7521	8.0345	7.6329	11.608	7.3674
8.1608	6.9446	8.1143	6.5961	8.394	7.6496	4.8457	5.8761	7.1579	5.8425	6.8789	3.8495	6.5502	7.2865	6.2462	8.1546	6.237	6.1419	9.6016	5.5614	5.8142	6.4298	7.5258	7.278	6.5276	6.141	6.116	7.8541	8.3443	6.2568	8.1768	6.77	4.6704	6.384	5.6653	6.1912	5.4352	9.1119	6.86	7.2851	8.3138	5.9552	6.0422	6.9529	6.7541	7.157	5.5832	7.2334	7.1616	5.6328
-15.408	-16.106	-14.413	-13.563	-14.178	-13.922	-14.602	-14.593	-15.782	-14.864	-12.266	-14.526	-14.135	-13.102	-13.369	-10.276	-10.417	-11.378	-14.673	-13.931	-11.917	-14.823	-13.468	-14.731	-13.585	-13.919	-14.686	-11.167	-16.165	-12.391	-14.815	-14.732	-13.655	-14.086	-14.553	-15.629	-13.53	-14.611	-14.225	-13.855	-13.982	-15.058	-15.375	-12.959	-12.95	-13.942	-13.906	-13.532	-12.378	-11.286
-14.119	-15.888	-13.04	-12.754	-14.65	-13.558	-15.644	-14.543	-15.332	-15.187	-12.901	-15.191	-13.976	-11.4	-14.419	-13.721	-13.697	-12.071	-14.106	-15.071	-15.213	-12.309	-13.573	-15.327	-14.325	-12.93	-12.868	-14.98	-14.348	-14.567	-13.31	-13.184	-14.637	-11.6	-12.356	-14.796	-11.675	-15.264	-15.94	-13.361	-13.609	-14.15	-15.14	-14.595	-12.68	-13.031	-13.91	-14.798	-14.559	-13.377
-3.0912	-0.75106	-1.561	-1.8346	-2.6038	-1.672	-2.6893	0.095728	-4.3026	-2.8541	-1.4227	-4.5501	-3.7694	-2.1416	-2.53	-0.73103	-3.3383	-1.9115	-3.3289	-2.8999	-2.9547	-4.1232	-2.1514	-2.7612	-2.0642	-2.4992	-2.9125	-3.0022	-1.6863	-1.7047	-1.3545	-1.158	-2.1292	-1.7239	-2.4728	-2.493	-1.814	-0.034799	-0.40877	-1.5217	-2.8055	-4.188	-2.9372	-1.66	-3.4351	-2.7071	-0.7927	-1.7979	-0.80728	-1.3382
-2.071	0.093439	0.75975	0.3731	-1.806	-1.2426	-1.8216	1.2606	-1.6992	0.3767	-2.6801	-0.26825	-2.0636	-2.339	-1.7785	-2.7167	-2.6629	0.88039	-1.4526	-3.2542	-2.1885	-0.78292	-1.1348	-4.3817	-1.1217	-1.0892	-2.0692	-0.56797	1.2129	-0.5373	-0.98751	-2.2914	-1.2764	-1.9649	-0.63242	-0.8794	-1.6986	-1.7183	-1.1605	-3.1853	0.0809	-2.5607	-1.8882	-2.0187	-1.0976	-2.4118	-1.5018	-1.5758	-0.71283	-1.5824
-3.5912	-0.52179	-1.3799	-0.26706	-3.4125	-2.0821	-0.41706	-0.93536	-2.3165	-0.39667	-0.8928	-0.46747	-2.8186	-2.0222	-3.9601	-2.6974	-2.6179	-3.9066	-3.0607	-2.2982	-1.5958	-4.4494	-1.6987	-2.4807	-4.5461	-2.6593	-2.5269	-2.4642	-0.49271	-4.0254	-3.4759	-2.7195	-3.0714	-4.052	-2.9709	-1.8356	-4.4039	-2.9894	-2.8425	-1.8195	-2.8871	-1.1604	-1.3735	-2.9653	-4.3272	-1.7347	-3.1652	-1.8014	-0.39838	0.4798
-1.5973	-5.3792	-2.2861	-1.33	-1.4761	-4.9266	-1.6994	-2.118	-3.8829	-4.8787	-3.8885	-3.5368	-3.5617	-1.1123	-4.6446	-1.5983	-2.6983	-3.3933	-1.7047	-4.4185	-1.8047	-2.7618	-4.1884	-1.9925	-3.0673	-2.3174	-4.897	-3.6284	-2.4419	-0.61342	-2.3888	-1.4649	-2.572	-1.7886	-1.0518	-1.8618	-2.1156	-2.018	-0.0074804	-3.905	-2.1038	-3.7348	-0.13791	-0.69909	-3.0967	-4.6487	-2.9549	-2.5148	-1.7772	-1.2273
8.0659	7.8035	7.7539	5.7259	6.8126	6.4356	7.8048	7.4441	5.0084	6.8771	7.1478	5.8736	5.641	5.5099	7.721	8.6485	5.4603	8.8862	7.3969	5.1955	5.8973	6.2454	6.3675	4.9487	7.0069	8.5185	5.2612	5.999	4.9317	4.3785	6.307	6.9561	6.2038	5.4566	5.9823	5.9654	6.2086	7.0877	6.6253	6.1668	7.5113	8.3362	5.9725	6.9826	8.8379	6.9053	6.7893	5.5293	7.022	6.0915
-2.9462	-5.1619	-4.4587	-3.0843	-3.0239	-2.8464	-2.4431	-2.0193	-3.7731	-2.7622	-3.3238	-1.4425	-4.6758	-1.9955	-2.3615	-2.2942	-4.5265	-2.4256	-3.4979	-0.87836	-2.422	-2.4906	-2.2666	-3.4601	-3.417	-2.9338	-1.7618	-2.9222	-2.1903	-4.2434	-0.70189	-1.3009	-4.0365	-2.6089	-2.2467	-2.0802	-5.6401	-3.6104	-2.6722	-3.5093	-3.3403	-1.7826	-1.804	-3.8508	-2.6655	-3.4903	-2.5914	-5.0776	-2.8758	-1.9979
-4.2535	-4.0435	-3.7603	-5.3984	-6.6435	-6.7457	-6.1891	-5.0595	-5.5225	-5.7834	-5.0851	-6.4177	-5.4482	-4.5001	-5.6189	-6.432	-5.8053	-6.9905	-3.9923	-7.7877	-4.164	-6.3421	-6.2689	-5.848	-5.9851	-7.2679	-6.2329	-5.1616	-5.8796	-5.1855	-3.7202	-4.8149	-5.7732	-6.4516	-8.1228	-5.4041	-3.7591	-4.9151	-6.2551	-5.5463	-5.1334	-5.7885	-7.5666	-5.7218	-5.4849	-7.1435	-6.0392	-5.7291	-7.073	-6.1778
6.664	3.4688	4.5198	6.6109	3.8717	3.9958	5.4267	6.5916	6.7329	4.2246	2.9036	4.361	7.7872	4.2379	4.9942	6.793	7.3971	7.0576	4.7848	5.3214	5.9984	6.6187	5.289	5.6679	7.1429	5.7992	6.7317	4.4456	3.3267	6.2258	6.5035	7.3424	6.6864	4.589	6.4723	4.5898	4.7563	3.1226	4.1279	8.1191	6.4746	4.9831	7.3114	6.8962	3.1422	7.6952	4.4201	5.1314	6.1432	3.7092
-6.0436	-4.7084	-4.9026	-5.3714	-4.8412	-5.8365	-5.7468	-5.3941	-5.2006	-4.3314	-4.0207	-4.8944	-3.6529	-5.7029	-5.3648	-5.6521	-5.0141	-5.9816	-7.3457	-5.4467	-5.7442	-5.3132	-8.4237	-3.5426	-4.5986	-3.8418	-3.3202	-4.9499	-4.9644	-7.2329	-6.6202	-4.4429	-3.8827	-7.4213	-7.3147	-3.0101	-6.9241	-5.266	-2.9993	-5.4898	-4.8309	-6.3715	-4.817	-2.7725	-5.2788	-3.2012	-4.0325	-4.347	-3.8981	-4.6213
6.6757	5.7938	7.6288	5.0907	3.9246	7.133	5.9252	8.7708	6.651	5.5517	5.4651	5.6746	5.7913	-0.30177	6.4931	5.7658	4.7061	5.2814	5.5965	6.8745	7.1983	4.622	6.2875	7.462	7.6305	4.6193	5.8933	6.1366	4.3106	6.7125	6.8954	6.0536	5.2183	6.1455	4.2453	4.3455	6.4749	5.6919	5.1356	3.7477	4.548	6.4122	3.9684	6.7157	4.9377	3.7342	8.2531	5.2273	5.1838	5.2258
-2.78	-3.7909	-4.219	-2.4979	-2.7798	-1.6899	-3.0287	-3.529	-2.4457	-1.5785	-2.5495	-2.0429	-4.9759	-3.2047	-4.0843	-2.1051	-5.5103	-2.0471	-4.3256	-4.3728	-1.3603	-4.2668	-2.0809	-3.8589	-2.5806	-1.9876	-2.2659	-1.6181	-3.2144	-3.8815	-3.9949	-4.6505	-3.0368	-3.5064	-3.3323	-2.6255	-3.4509	-3.0114	-4.6399	-4.0084	-3.5667	-4.5484	-3.1572	-4.3495	-3.0578	-2.0818	-1.9744	-0.74113	-3.9367	-2.6974
1.7458	-0.59099	-1.1255	-2.0383	2.7586	0.064821	0.83461	0.75284	1.3109	3.6574	0.62808	-0.34535	-0.81172	1.0417	-1.3588	1.0056	0.92598	2.6219	0.018714	3.0133	-0.9288	0.14475	2.1529	-0.66192	-1.8871	0.25964	0.82166	0.75078	0.016712	1.4054	-2.8352	-0.31695	0.62951	2.0256	1.1733	-2.0277	2.328	-1.0475	-1.0665	1.9537	-0.24539	0.33741	-0.073775	-0.073035	-3.3989	0.5155	1.3776	-1.019	-2.1866	-1.6007
-19.005	-21.003	-19.853	-19.527	-20.111	-22.964	-20.717	-18.007	-22.099	-21.697	-24.12	-20.076	-20.145	-20.948	-20.12	-22.739	-21.785	-20.076	-20.768	-21.948	-21.185	-21.587	-20.486	-23.003	-23.172	-19.887	-21.012	-22.366	-22.258	-21.601	-20.963	-20.358	-19.145	-20.553	-21.884	-21.09	-17.747	-20.347	-20.712	-20.841	-19.452	-22.733	-21.536	-19.464	-21.967	-20.426	-21.1	-21.843	-22.594	-20.793
-3.4211	-3.9374	-1.7322	-3.6592	-1.7334	-4.1122	-4.6877	-4.4592	-3.2569	-2.324	-1.8726	-2.6814	-4.8955	-1.2292	-2.6359	-2.8963	-2.6018	-5.6288	-4.9224	-3.0967	-4.0288	-3.7556	-4.6288	-3.8555	-3.421	-3.7456	-3.0268	-2.1028	-3.3934	-4.3625	-4.2923	-1.7212	-3.3095	-6.4469	-2.4359	-3.4568	-5.2305	-1.9549	-4.5082	-3.8236	-3.1891	-4.9052	-1.4301	-4.4708	-1.9089	-3.1617	-6.5197	-2.2313	-0.023058	-3.2778
-4.1285	-3.7154	-6.3308	-6.7465	-3.9734	-5.8067	-5.2027	-4.7672	-6.1813	-6.4719	-5.0376	-5.4554	-7.0314	-5.9564	-5.0449	-7.4089	-6.0761	-6.4892	-4.7221	-5.0238	-5.6986	-5.3215	-4.143	-4.2077	-6.9609	-6.4473	-4.0898	-5.4324	-2.7012	-6.8052	-7.3274	-4.7226	-5.4287	-5.8322	-6.2602	-7.5308	-5.1972	-4.9582	-4.7646	-8.2244	-4.9846	-5.7245	-6.0138	-5.6184	-6.2301	-4.1191	-7.0652	-4.939	-3.8521	-5.7491
-12.19	-11.076	-11.501	-12.23	-11.378	-11.686	-11.805	-11.094	-10.639	-13.124	-11.267	-10.44	-14.159	-12.7	-9.5563	-12.112	-10.74	-12.312	-9.9352	-10.904	-9.2797	-12.327	-10.667	-13.001	-9.9097	-12.541	-10.702	-12.306	-9.6303	-12.039	-10.128	-11.177	-11.086	-11.972	-13.624	-11.648	-12.195	-13.214	-10.82	-12.826	-11.247	-10.555	-14.016	-9.2831	-11.928	-11.113	-11.888	-11.918	-10.495	-12.487
5.4715	4.2764	6.4222	5.8746	5.3748	6.0256	3.8306	5.2282	5.8443	3.0731	3.5233	6.1698	6.631	5.1285	4.4574	5.3912	6.7209	4.7245	5.1433	5.5696	5.3615	2.9521	4.5985	2.9874	5.582	6.7426	4.2586	5.8911	5.2591	3.5596	5.2468	7.5919	6.6121	2.527	3.5353	5.3073	4.0061	6.0243	5.3477	7.687	5.3106	5.0849	5.9633	5.5094	5.1691	6.1936	6.2531	3.4495	5.163	4.2859
-10.864	-11.138	-11.216	-12.447	-12.701	-9.6883	-9.1639	-11.252	-11.431	-8.4459	-11.737	-10.954	-12.262	-12.809	-10.556	-11.506	-9.5701	-9.7429	-9.3832	-10.95	-8.464	-10.07	-9.1424	-9.0549	-9.8919	-9.6393	-9.5135	-9.7286	-8.558	-13.486	-9.6382	-10.846	-7.8151	-10.19	-8.0316	-10.892	-10.901	-9.8159	-13.473	-11.214	-9.7812	-11.914	-11.425	-12.715	-9.3349	-12.091	-10.458	-11.102	-10.797	-11.105
-11.93	-14.349	-13.131	-13.037	-11.16	-14.981	-14.663	-10.376	-11.653	-13.417	-13.385	-13.551	-15.147	-14.241	-12.754	-11.653	-11.956	-13.72	-14.105	-13.681	-12.617	-13.465	-14.155	-13.107	-13.878	-13.323	-13.939	-13.848	-11.33	-11.391	-12.803	-13.268	-12.643	-14.556	-13.505	-14.791	-13.56	-13.391	-12.391	-12.627	-14.693	-14.787	-14.908	-12.768	-13.758	-15.043	-12.225	-12.826	-12.088	-12.238
5.1631	7.5643	4.9604	8.0897	6.5158	4.7319	5.2283	5.6855	6.9773	5.2851	5.0033	3.7917	6.4408	5.4789	2.2461	5.6004	8.1051	5.7612	2.1312	6.4314	5.9589	5.6278	4.7759	6.5272	6.6061	4.2276	5.0254	7.5734	5.0589	4.9098	5.4671	5.5348	5.8973	6.0442	7.8311	2.9548	5.3285	4.4732	4.5923	4.0415	5.4278	4.7719	6.4497	4.0729	5.7096	6.2713	3.9644	3.7743	3.6455	3.233
-23.571	-20.766	-20.4	-21.737	-22.585	-23.237	-22.08	-20.832	-22.564	-21.829	-20.143	-20.982	-22.746	-21.73	-22.637	-22.913	-23.298	-23.61	-20.428	-24.365	-23.422	-25.271	-20.988	-22.79	-20.277	-21.354	-24.914	-20.75	-22.14	-21.971	-21.281	-22.433	-22.026	-22.621	-20.997	-21.881	-24.449	-21.318	-23.961	-21.653	-21.371	-21.716	-21.176	-23.143	-24.503	-22.045	-24.148	-22.215	-21.925	-21.862
1.1707	2.0479	1.9698	2.9412	1.7707	0.61217	2.0597	1.1207	0.7807	1.0945	3.1394	3.5983	2.1587	1.0325	0.026144	2.1444	-0.20104	-0.84558	2.2913	2.1687	2.9847	2.4887	0.96916	-0.70863	-1.4932	3.0505	1.0454	2.3349	-0.80592	2.1895	1.3719	0.639	3.2492	1.7341	0.35847	-0.50895	2.0572	1.0896	0.93556	1.1898	1.0265	1.0408	-0.1139	2.5668	2.7838	1.9831	0.51577	0.098878	-0.13099	3.3344
8.7774	8.2051	7.3196	7.6856	8.9346	8.596	8.7356	7.693	10.603	8.9414	9.2585	7.4164	7.7916	10.761	9.6378	7.8105	10.126	9.5349	9.0036	8.0418	9.7005	9.6833	10.093	9.1398	8.2413	8.2062	5.3	8.0826	8.1079	9.5215	10.662	9.1611	8.5701	9.4485	10.024	6.9985	6.9867	6.5529	8.9116	7.6745	7.8466	9.125	8.46	7.785	9.0087	6.564	8.3619	10.318	7.503	9.6375
-1.4886	-2.1398	-2.1055	-2.1519	-1.7443	-3.2021	-2.1001	-2.0063	-2.5207	-3.7538	-1.2065	-2.7212	-2.9279	-3.526	-0.29389	-3.7572	-2.8409	-3.2094	-1.4504	-0.3738	-1.2374	-2.1212	-4.5573	-1.819	-3.2062	-1.4717	-1.9099	-1.524	-4.1384	-4.3069	-1.6017	-2.5894	-3.6474	-0.18128	-2.5266	-5.181	-4.0034	-1.7763	-2.2708	-0.77885	-1.7693	-2.9861	-2.7574	-3.8309	-0.885	-0.50203	-1.9209	-5.5016	-4.3654	-1.7558
0.49431	2.5334	-0.36464	-0.26595	1.7998	0.64762	0.73797	0.63025	1.2248	1.816	0.1654	1.08	0.96684	-1.0814	1.9471	0.18993	1.1098	1.8966	0.81782	-0.21484	0.45361	0.17556	-0.36744	0.32788	0.70226	-1.3022	1.1521	1.6846	2.1285	3	-0.69687	1.0591	0.80888	1.3914	2.0023	1.1201	0.035586	-0.078751	0.11898	3.1024	0.86404	-0.48448	0.99411	-1.665	1.8801	1.7854	-0.51911	2.3731	1.1285	-0.46378
-13.953	-15.116	-15.015	-13.227	-14.382	-15.637	-13.609	-14.594	-14.96	-16.743	-14.321	-13.726	-14.626	-14.991	-15.989	-13.319	-16.734	-14.462	-13.001	-13.897	-12.691	-14.644	-13.695	-16.207	-13.439	-14.82	-14.65	-13.647	-13.349	-16.373	-14.401	-12.656	-15.908	-15.804	-14.254	-11.141	-14.745	-17.377	-11.324	-13.194	-15.845	-14.925	-13.29	-12.915	-15.524	-14.679	-15.332	-13.24	-12.2	-13.861
6.9711	6.3406	7.9827	9.4509	8.0937	9.3512	7.7864	8.1465	9.4635	7.0214	7.5352	9.7392	7.3285	10.633	9.8153	8.9972	8.016	9.6691	5.3866	6.5177	8.8215	8.7845	7.4653	7.795	7.7793	6.4985	9.4413	5.9855	10.133	8.2073	8.9833	8.061	8.2393	8.9103	9.166	9.2418	9.1812	9.2011	10.116	7.4647	8.0248	8.4636	9.1832	10.223	9.4491	8.2951	5.5535	7.5898	8.6049	8.4058
2.7014	3.2305	2.4895	2.3173	0.87518	0.86812	2.5443	0.3633	4.4485	2.2543	3.4232	1.4547	1.3271	2.7639	2.7239	-0.68005	-1.1382	-0.64004	0.2699	1.6478	1.4333	1.8203	2.6709	0.37382	1.3516	1.6924	1.2408	0.65237	0.89597	2.3266	-0.32735	-0.17989	0.73823	0.96369	1.96	3.368	1.9936	2.8238	2.5334	1.4334	-0.077408	2.1727	0.76975	-0.070245	0.86728	1.6458	2.7746	2.3309	2.0417	1.8064
-11.137	-11.383	-10.981	-10.324	-12.21	-11.308	-11.15	-10.775	-14.793	-11.303	-13.288	-12.171	-11.914	-10.338	-12.691	-14.864	-11.589	-13.9	-12.909	-13.341	-13.387	-11.297	-10.918	-13.617	-13.529	-9.8203	-10.667	-11.485	-10.953	-9.7861	-9.9454	-12.493	-11.832	-11.259	-9.5223	-11.733	-13.509	-12.407	-12.334	-9.8703	-12.923	-11.597	-11.595	-9.8606	-10.821	-9.8519	-9.3416	-12.26	-13.741	-10.431
-7.8516	-9.0947	-9.5412	-8.6283	-9.0643	-9.0726	-10.061	-10.255	-9.026	-7.9562	-8.3192	-10.369	-10.55	-9.9306	-10.307	-12.654	-8.3967	-9.6243	-7.8215	-8.1338	-8.718	-8.3495	-8.0888	-11.056	-8.2216	-7.2649	-9.0846	-8.449	-11.292	-8.2876	-10.113	-8.2107	-8.661	-7.7225	-9.7041	-9.1428	-10.245	-8.5388	-10.558	-9.4193	-7.2302	-11.062	-10.018	-7.8995	-9.8761	-12.871	-8.305	-10.454	-10.355	-7.8925
-3.067	-1.3926	-1.1628	-2.0194	-2.5343	0.22629	-4.9482	-0.5216	-2.1353	-4.0085	-1.3546	-2.2371	-3.9948	-1.2259	-2.6866	-2.883	-4.4106	-2.9007	-3.2873	-1.5962	-4.1524	-5.0553	-2.6376	-3.7348	0.356	-1.6237	-4.5626	-2.7857	-2.2843	-1.2448	-1.424	-4.4505	-2.1227	-2.8165	-3.4112	-2.2912	-2.8511	-4.4669	-3.5889	-2.9325	-2.7841	-1.5822	-4.7337	-5.6717	-3.7127	-6.1447	-2.0629	-2.4873	-3.1243	-1.5734
-5.0546	-1.6758	-2.9054	-4.0224	-3.003	-3.6464	-3.6955	-2.4959	-3.1303	-2.6185	-3.197	-2.0447	-3.2679	-4.4431	-1.5019	-5.2431	-2.9047	-2.219	-5.0509	-3.902	-2.3401	-2.1872	-1.307	-3.4839	-3.9314	-2.8997	-0.095193	-1.5768	-2.3147	-3.1567	-1.0486	-4.4589	-2.4544	-1.4359	-2.3627	-3.6036	-2.925	-1.8124	-1.6106	-1.6846	-2.7581	-2.0297	-2.1408	-4.0665	-1.2678	-2.3007	-3.0463	-4.1378	-0.67446	-0.27528
-5.1953	-6.4667	-3.7354	-6.5489	-2.8171	-2.8475	-3.8345	-3.0306	-3.9247	-3.9418	-2.8772	-2.3232	-6.7706	-3.2224	-4.3157	-4.1249	-5.1003	-1.0831	-2.8699	-7.0108	-3.9325	-4.7215	-5.9738	-5.5506	-2.9958	-2.9357	-3.2722	-2.9284	-4.2493	-3.9283	-6.2474	-1.4859	-2.258	-2.6149	-0.91085	-4.3534	-4.1075	-5.3678	-4.6161	-5.5884	-3.0019	-3.3516	-4.0523	-2.7025	-3.8803	-4.0347	-3.0047	-4.0255	-5.5834	-2.892
0.22805	-3.4265	-1.8921	-2.5784	-2.4107	-4.115	-4.7917	-2.2082	-2.0162	-4.266	-3.4433	-2.1722	-2.9311	-4.7	-1.2416	-4.2337	-3.8402	-2.9862	-3.3464	-3.9239	-3.8365	-4.1182	-1.7612	-0.66648	-2.144	-3.1829	-5.0446	-2.8288	-3.6727	-2.9455	-3.5334	-1.343	-1.8275	-3.0483	-3.8096	-3.4239	-5.6919	-2.278	-3.6641	-0.72847	-0.99791	-4.5096	-2.8127	-1.6566	-4.8162	-2.1837	-3.2028	-2.5078	-2.3132	-4.6305
-19.95	-20.981	-21.805	-20.567	-19.564	-22.018	-19.736	-19.374	-20.01	-23.589	-19.036	-18.85	-20.697	-22.058	-19.134	-21.445	-20.845	-20.572	-18.862	-20.656	-19.369	-21.76	-20.387	-23.153	-20.126	-21.827	-24.012	-19.946	-21.861	-20.244	-18.995	-20.068	-19.383	-21.321	-19.216	-20.674	-18.946	-19.61	-22.214	-18.705	-21.484	-19.557	-21.396	-17.843	-20.304	-20.135	-22.002	-22.236	-19.897	-22.167
-1.359	1.1962	0.26688	-0.97011	-0.11844	-0.44436	0.95697	-0.0080538	0.13033	-1.8309	-0.28159	0.76245	1.6248	2.2083	2.1064	1.6943	-0.099256	0.0038304	-2.1096	-1.4366	1.5427	-0.36366	-0.016601	-1.4574	1.9882	-0.31066	1.9195	1.6003	-1.1654	1.309	1.4078	-0.26101	0.82237	-0.28688	0.070677	0.86905	-0.31947	0.53217	0.083314	-2.0546	0.21414	0.035085	-0.9833	1.3972	0.3591	1.5059	2.2752	-0.33525	0.74117	0.18991
-23.494	-22.316	-22.516	-18.679	-23.299	-23.556	-24.219	-22.156	-23.126	-20.573	-22.003	-22.554	-22.927	-24.522	-21.515	-23.914	-20.091	-22.166	-20.241	-20.442	-21.138	-20.55	-23.992	-23.1	-25.182	-23.255	-23.703	-23.095	-21.04	-21.794	-23.924	-24.192	-21.341	-21.837	-22.313	-21.315	-21.218	-23.425	-22.924	-22.553	-23.787	-22.712	-21.896	-20.998	-22.328	-25.23	-20.792	-23.588	-20.739	-21.126
-0.53643	1.5395	-0.403	0.56043	0.43834	0.29554	0.14166	1.7233	0.62815	1.1811	0.43707	-0.92376	0.67633	-1.9935	0.11325	0.19939	-0.084361	-1.3207	-0.69448	-0.28917	-2.1814	-1.7446	2.9901	1.7639	1.4216	-0.97762	-0.70063	0.06493	1.0601	-0.11545	1.5028	-0.87008	1.9587	-0.56668	-0.54607	0.68112	1.023	-0.0402	2.8306	-0.86984	0.092785	-0.1091	-2.1678	0.44432	0.71657	-0.73943	1.8283	-1.0661	1.5065	-1.4873
1.744	-0.092049	2.6046	1.075	2.9231	0.14703	0.47416	1.418	4.8475	3.3109	2.5869	2.4291	2.8518	3.3186	2.0533	2.7371	1.5724	1.2027	3.0529	0.48728	4.37	0.9295	0.061241	2.4315	0.97316	3.8679	1.6434	-1.1668	0.34225	1.9228	1.1532	0.26405	0.19193	3.7095	1.7892	0.46732	1.4361	3.712	2.6881	2.4911	2.1224	0.48891	0.16516	2.5197	2.5172	2.0583	2.9451	3.166	1.2172	3.1164
-2.9305	-2.87	-3.0967	-5.1462	-2.5266	-6.6205	-4.1913	-7.462	-2.9034	-4.8309	-6.098	-4.4607	-4.7091	-2.3748	-3.1712	-3.9288	-4.3748	-4.325	-3.4427	-4.6688	-2.4233	-1.2528	-4.1254	-2.7862	-3.5996	-0.60833	-2.7981	-3.2863	-4.557	-3.6223	-5.2199	-1.4469	-5.1693	-2.6095	-3.4434	-3.0497	-4.3932	-4.7267	-3.1087	-4.6837	-3.0911	-4.5265	-2.9873	-4.1893	-2.1221	-4.5648	-4.8926	-1.8693	-6.3477	-4.6427
8.6423	9.0189	8.1271	10.564	10.693	10.892	10.353	10.146	9.859	12.394	10.484	7.8983	10.712	10.16	10.083	9.2441	9.5549	7.247	10.962	7.4742	8.5887	9.1433	10.657	8.8263	10.052	9.0579	12.158	10.753	10.79	11.539	9.0169	6.2578	10.01	7.7094	6.9411	10.687	10.569	11.943	9.8834	8.7247	11.034	9.2291	9.3131	9.7499	9.9161	9.5236	11.208	8.3894	8.4611	9.6316
-0.5885	-2.5489	-2.4909	0.010709	-2.7562	-2.8152	-3.6287	-3.7653	-2.9556	-1.0551	-2.9026	-1.0924	0.25169	-1.4043	-1.0403	-4.1052	-1.4448	-1.5908	-3.6245	-2.1763	-3.5175	-3.5312	-2.2754	-1.3379	-2.1036	-1.5095	-3.367	-2.9482	-1.7999	-1.4129	-3.0406	-2.7343	-3.0403	-4.0659	-1.8029	-4.8121	-2.0581	-3.2508	-5.0244	-4.2186	-1.7258	-3.6843	-1.9997	-1.1883	-2.3533	-2.5488	-1.2243	-0.53115	-2.7474	-3.5583
-3.9134	-3.6317	-4.3039	-4.105	-1.9336	-4.042	-4.5739	-3.236	-3.6799	-4.1353	-3.9458	-3.1576	-2.9104	-1.9226	-2.3459	-4.3302	-2.5807	-2.9379	-3.2657	-3.4335	-2.1416	-2.9791	-3.5096	-3.1363	-2.7396	-1.7762	-4.5181	-3.9033	-0.49118	-2.7886	-2.3533	-2.8946	-2.7937	-3.9853	-4.9688	-0.91443	-4.3195	-2.7203	-1.9939	-3.1324	-3.1024	-2.6006	-2.3865	-0.043498	-4.5844	-3.6402	-4.4452	-2.9455	-5.8913	-3.2127
-4.7667	-2.9856	-4.3966	-5.0619	-1.3259	-4.1667	-3.8563	-1.5907	-3.8186	-4.2726	-0.63597	-5.0962	-3.2525	-5.334	-2.8125	-2.3238	-1.7767	-3.9228	-3.5353	-5.5629	-2.9821	-4.2959	-5.8925	-3.7571	-7.2751	-2.7942	-3.6643	-3.5805	-0.39459	-2.5593	-2.1007	-5.0473	-4.3322	-2.5863	-2.4994	-3.4505	-2.8423	-3.0796	-2.15	-3.8458	-2.7456	-1.3461	0.1737	-2.9301	-4.4998	-1.1653	-5.8363	-2.9931	-5.4629	-2.0902
-14.317	-14.291	-15.781	-12.225	-16.455	-15.349	-15.085	-14.829	-13.019	-16.42	-13.65	-15.488	-14.838	-15.683	-13.489	-16.456	-13.702	-10.923	-15.316	-14.152	-12.666	-12.606	-10.533	-13.913	-13.478	-14.892	-13.326	-14.023	-13.148	-13.628	-14.413	-16.425	-13.883	-14.314	-12.862	-12.385	-16.211	-14.301	-15.586	-15.458	-14.268	-11.756	-11.517	-15.18	-13.994	-11.996	-13.282	-15.836	-14.478	-14.484
0.25136	-1.705	1.8957	-0.24715	-2.2746	0.32887	0.89169	-0.29927	2.1965	0.043794	0.37602	-0.10125	-2.0776	-1.8645	1.6958	0.76203	-1.1594	-2.5064	0.11437	-0.27204	-0.39814	-0.17741	0.57462	1.8435	-0.73088	-0.83922	1.1623	2.3975	0.35392	-2.6922	1.0588	-0.18142	-0.92608	1.9722	0.57767	0.06969	0.98877	-0.7533	0.42402	-0.63615	-0.50901	-0.19365	1.0929	-0.97556	0.39762	-0.27713	0.47479	1.8169	-0.15357	-1.3392
3.6059	5.5909	6.4427	3.5671	3.9881	6.0148	3.7574	4.472	3.612	6.4668	7.3583	2.7164	2.0211	5.74	3.9832	2.1556	4.8684	7.7801	4.4737	3.8489	4.5149	3.1768	4.9476	5.8939	2.5241	3.8894	3.25	5.122	4.2931	5.4256	3.2313	4.3012	6.0518	3.151	2.8429	2.9056	6.3463	5.2612	2.5528	4.4517	6.0268	2.4527	3.9523	7.7204	3.133	3.6245	4.0957	5.2982	5.0997	4.1917
-3.4855	-1.3954	-1.5572	-3.5451	0.39223	-4.6801	-3.1856	-1.7304	-1.2081	-2.2245	-1.1602	0.50491	0.02184	-2.5326	-2.1584	-3.6374	-4.0047	-1.9	1.279	-1.0767	-0.5311	-0.49238	-1.9594	-0.7755	-1.8489	-1.8894	-2.5233	-2.3774	0.23008	-0.025413	-1.1163	-1.3846	-1.5384	-3.6853	-0.23032	-0.55857	-3.2851	-4.3778	-3.3002	-1.9963	-3.3821	-1.35	-2.2057	-1.4461	-0.78434	-2.1885	-0.92291	-0.99402	-1.4588	0.33297
5.9621	6.0139	4.3446	5.0979	7.6679	5.8537	5.2619	6.0275	5.5539	1.246	6.32	4.0049	6.6258	5.2855	7.4994	3.0839	4.5216	6.9281	2.0956	4.7206	5.8179	4.9682	4.5601	5.0723	5.9739	6.8541	6.5592	6.7393	7.0668	3.9531	4.7405	6.4526	6.2321	4.3417	6.7553	7.0268	4.1769	5.278	4.5114	6.3995	4.682	4.2338	4.0913	6.2101	4.3239	3.53	5.9281	8.1771	5.0445	6.6597
-0.68933	1.1631	-0.40809	-1.1428	-3.388	-1.5881	-1.9269	-1.8723	-0.45591	0.068771	-1.737	-0.88159	-0.024877	0.97138	0.22518	0.26606	-3.0376	0.66657	-2.7605	-0.73628	-1.1633	-1.5713	-1.2217	0.2165	0.22601	-1.5294	0.97556	-2.1212	-1.1084	-1.6186	-2.9812	-2.1192	-1.4346	0.089305	-3.5352	-0.81476	-0.10006	-2.4815	-1.1062	-3.098	-0.81953	-0.84393	-0.56552	-1.0149	-2.6275	-1.5817	-1.9692	-2.0484	0.25958	-1.7589
-12.575	-14.907	-12.365	-12.432	-10.532	-12.228	-11.951	-13.252	-11.509	-9.7175	-11.491	-12.782	-11.391	-11.593	-11.58	-11.228	-12.898	-12.332	-10.7	-11.499	-14.037	-11.561	-10.84	-13.321	-10.393	-10.467	-11.153	-12.121	-11.631	-12.657	-12.47	-13.167	-11.162	-12.178	-10.966	-11.396	-10.603	-9.001	-11.222	-13.149	-14.051	-13.112	-9.5403	-11.056	-12.811	-9.8662	-11.83	-11.717	-12.647	-13.321
-9.9872	-11.466	-11.529	-11.702	-12.597	-11.111	-12.444	-10.357	-9.7182	-12.534	-10.12	-12.664	-12.222	-11.143	-11.256	-11.67	-11.026	-7.9939	-12.18	-14.104	-8.7026	-11.637	-11.148	-10.018	-10.928	-10.031	-9.6623	-9.8598	-11.53	-11.934	-9.2985	-10.377	-11.303	-11.18	-10.211	-11.991	-12.03	-11.655	-12.617	-9.6871	-12.82	-11.701	-10.666	-13.236	-13.386	-11.592	-10.731	-10.587	-12.172	-13.155
-1.467	-1.075	1.9426	0.48695	-0.068513	0.35992	-1.2774	-1.4799	-0.90333	1.1922	0.65884	0.28925	-1.4287	-0.33205	-0.23637	0.22134	-0.52223	-0.2028	-1.5311	1.092	0.15586	2.7551	-0.53584	-0.64438	-0.78861	-2.0551	-0.19607	-0.41002	-0.57811	1.2999	-1.7712	0.9823	1.2399	-1.0101	0.44435	0.38169	-0.61922	-1.6501	0.54919	0.61623	-0.84243	-1.8102	1.7311	-0.51824	0.19576	0.77066	0.19328	0.89699	2.8275	-0.88489
7.6571	7.7838	7.5477	9.7215	7.7425	8.4135	7.7856	8.4234	10.448	6.91	9.2851	11.498	8.1028	8.236	7.0363	10.011	6.6918	9.7438	8.612	9.5011	7.9969	9.1948	7.7463	7.0658	10.066	9.457	7.9721	8.65	8.9629	8.7282	10.624	7.4379	8.9021	8.1877	9.8414	7.5117	8.4047	9.6198	8.2319	9.8005	8.9642	5.4363	7.4826	8.2589	6.3833	6.8828	10.334	6.7923	6.266	7.5796
0.44143	1.8907	2.7453	4.2925	1.6579	1.8888	0.52895	2.4217	1.4781	0.98294	3.7488	4.2468	1.9467	1.1117	1.0193	0.72478	2.6374	1.5105	1.9931	0.24154	1.2955	1.1924	1.4848	2.0031	1.6412	3.0072	1.1735	1.6718	2.6194	1.5096	0.74972	2.8319	0.11059	2.4511	3.1695	2.0913	1.0593	1.6047	0.5879	3.3618	1.8773	2.4432	-0.62799	3.4377	2.1068	2.0721	2.2973	3.5794	3.2055	1.0562
-2.6747	-1.7395	-2.9083	-2.2676	-2.0158	-0.76734	-2.4123	-1.2911	-1.7772	-2.5348	0.8945	-2.7494	-1.8556	-0.15559	-1.7389	-0.95715	-2.2498	-3.6324	-2.5922	-2.334	-1.1276	-1.6944	-1.1527	-2.076	-2.3787	-0.35168	-3.1512	-2.6935	-4.1274	-1.2251	-0.91692	-3.9537	-3.0541	-3.1404	-2.5973	-2.0588	-2.9195	-2.5929	-2.099	-0.87762	-3.3146	-0.18683	-0.4467	-2.8133	-4.4748	-2.3626	-1.2967	-2.8809	-0.88527	-1.8799
-3.9985	-4.8728	-3.3962	-3.6736	-0.97036	-5.7885	-0.63994	-5.4873	-3.2797	-2.6973	-3.7799	-3.4056	-1.6144	-3.2498	-1.7945	-4.3847	-4.5286	-2.9402	-2.2351	-1.2379	-5.1122	-3.3286	-2.4151	-1.1315	-1.6865	-1.8299	-3.7541	-3.2153	-3.0866	-4.9521	-3.5771	-1.3166	-3.6053	-3.1779	-2.0702	-2.7444	-2.9907	-1.9411	-3.6606	-4.4003	-1.9114	-3.006	-1.939	-3.9833	-3.133	-5.1213	-2.2315	-3.1447	-3.1411	-4.5292
-3.3309	-2.3131	-3.7861	-3.7105	-2.0071	-2.1082	-1.2511	-2.434	0.42773	-1.0946	-1.9881	-1.8092	-1.0283	-2.1448	-2.4333	-1.1995	-1.8693	-2.6566	-1.1375	-2.7853	-2.4528	-1.2569	-3.7627	-2.5683	-4.0691	-0.81438	-1.4971	-3.319	-2.4828	-1.9236	-1.5563	-3.5982	-3.4128	-4.1399	-0.58238	-5.1689	-3.3096	-0.72921	-2.5819	-3.2445	-2.0736	-2.3385	-2.1694	-2.5264	-2.1039	-0.74356	-3.8887	-5.1628	-3.4074	-0.76337
-9.5875	-11.328	-9.6734	-10.696	-11.099	-9.9007	-11.247	-9.4903	-10.737	-9.5596	-11.478	-11.856	-10.278	-6.5109	-9.106	-9.3643	-10.08	-11.557	-13.903	-11.036	-9.8146	-10.977	-10.642	-10.594	-10.889	-8.6831	-10.976	-10.327	-9.1307	-12.586	-10.439	-10.699	-9.5748	-9.9239	-9.6786	-11.48	-13.452	-10.732	-8.9402	-9.3076	-10.196	-9.4297	-8.3839	-9.6942	-8.0351	-11.845	-10.682	-9.9244	-10.146	-8.4399
-0.24975	0.048	-2.8506	0.2728	-0.7396	2.1261	0.40776	0.95718	-0.67038	0.42486	-0.073498	-0.59298	-1.5665	2.7155	-1.2039	0.37738	-2.4716	-1.1186	0.9162	-0.70339	0.027807	-0.66502	1.2406	-2.5064	0.67525	0.80153	0.94075	-0.68735	1.5178	-0.011899	-1.5089	-1.0924	-2.627	-1.0803	0.29378	0.061577	0.027654	-0.61738	1.4641	-0.70121	-2.6251	-1.9844	1.0224	0.65431	-0.57441	1.9689	-0.64434	-1.1769	0.8921	-1.9156
0.92391	1.5626	-1.5507	-0.11121	0.47178	-0.075761	-0.36813	0.86291	-0.22159	2.1531	1.956	0.61751	0.062505	1.7086	-1.4999	0.40575	-0.60984	-1.0057	-0.72946	1.7667	-0.65077	-1.1343	-2.286	-1.6281	0.83703	-0.030879	0.010496	-0.071362	1.3917	0.72866	-2.5602	-2.2749	0.12978	0.72505	0.30817	0.79758	1.2738	1.6214	0.98295	0.35492	1.2209	0.82631	-0.039791	-1.3308	0.31707	1.6656	0.014739	0.41792	1.4952	0.11546
-9.7894	-12.508	-10.475	-12.098	-13.271	-9.9132	-12.907	-13.501	-11.091	-9.5142	-11.658	-11.463	-12.275	-11.808	-13.286	-10.855	-12.565	-11.127	-9.9436	-12.503	-11.701	-11.102	-12.974	-10.768	-14.39	-11.703	-10.507	-11.351	-9.8916	-12.157	-13.36	-12.479	-12.438	-9.4515	-11.015	-12.413	-13.15	-13.275	-13.538	-9.8308	-13.215	-11.475	-10.092	-9.3352	-11.813	-10.397	-13.645	-13.279	-10.19	-11.018
-3.0392	-4.0633	-1.4831	-4.2553	-3.1163	-1.287	-3.3667	-0.91411	-1.4595	-1.9541	-2.0647	-0.53989	-0.75237	-0.63825	-2.1376	-2.2878	-3.1862	-3.8582	-3.4386	-2.0805	-4.6284	-3.766	-5.5542	-1.9092	-2.7921	-2.4059	-1.304	-3.9387	-1.2554	-3.0097	-3.6693	-3.2173	-2.6646	-1.8319	-5.0062	-2.8178	-3.3649	-2.0676	-1.6957	-2.7335	-1.7452	-3.9455	-4.7646	-3.868	-0.96437	-3.963	-2.912	-1.2712	-4.4971	-2.9666
2.2408	2.5388	1.8167	1.8386	0.82544	2.1725	1.1288	-1.1884	0.63219	-1.3353	1.7601	1.8832	2.0908	2.9337	1.9478	1.187	1.6084	1.1623	1.2527	2.7209	2.9464	1.5875	0.63883	-0.34852	2.2898	-0.47024	0.81391	0.82935	1.6042	2.1348	-0.33468	2.1976	2.2207	0.5514	-0.57826	1.3786	2.1917	2.2749	3.8531	0.76813	1.2116	2.3717	2.7203	1.1402	0.45924	1.3074	1.7891	1.2413	1.2189	-0.9551
-12.407	-12.323	-11.487	-10.923	-10.619	-12.966	-10.569	-11.28	-13.229	-10.724	-9.5686	-13.988	-12.564	-13.006	-12.636	-11.938	-10.434	-12.879	-10.446	-12.56	-9.6848	-11.391	-12.293	-10.341	-10.182	-11.552	-11.068	-12.908	-11.427	-10.691	-11.815	-9.2129	-13.455	-12.485	-11.362	-12.648	-12.153	-13.39	-10.91	-11.157	-12.965	-10.245	-11.719	-10.729	-12.549	-11.278	-11.554	-9.9246	-11.436	-12.084
-10.307	-11.175	-11.381	-12.609	-11.418	-10.383	-11.111	-10.538	-10.541	-13.914	-12.555	-12.284	-11.82	-10.489	-12.743	-13.592	-12.903	-11.973	-10.66	-13.45	-11.678	-11.125	-12.354	-10.602	-10.995	-9.6082	-13.882	-12.054	-11.113	-12.279	-12.169	-10.802	-12.511	-13.194	-10.547	-10.825	-11.118	-11.668	-13.046	-9.1559	-13.259	-10.63	-10.939	-11.667	-12.225	-11.538	-11.12	-13.631	-14.104	-12.771
-1.5574	-2.7089	-4.4459	-1.8387	-3.1726	-3.1831	-1.7032	-3.3956	-3.9937	-0.96702	-3.7978	-4.0971	-3.6119	-3.4197	-0.81927	-0.65277	-1.1832	-4.1932	-1.7802	-1.6346	-1.7171	-3.6087	-0.61918	-1.6446	-4.4252	-3.8239	-3.9004	0.77714	-4.3089	-1.604	-1.0295	-3.2921	-1.5438	-2.8478	-2.1932	-2.2003	-1.0929	-1.5044	-3.5028	-2.1216	-1.9707	-1.3111	-3.2971	-2.9008	-3.7156	-4.426	-2.7612	-3.1093	-2.3348	-3.2664
-2.9491	-2.0552	-1.6807	-1.7752	-2.6656	-1.9756	-2.0335	0.3182	-1.5943	-2.0891	-2.2666	-2.2616	-0.090966	-2.916	-0.71503	-2.5913	-0.67058	-1.1917	-1.0915	0.014094	-2.355	-1.6349	-2.9187	-3.0963	-1.3825	-0.82348	-1.3245	-2.997	-0.65382	-2.3354	-0.63205	-3.4279	-2.8411	0.51127	-1.5777	0.19579	-3.3298	-3.2298	-1.4154	-0.74071	-1.4936	-3.5122	0.33794	-2.5755	-1.0799	-0.90733	-0.80355	-0.39738	-2.16	0.85847
-22.015	-22.98	-21.728	-21.703	-21.116	-22.424	-20.875	-22.029	-21.223	-22.317	-20.099	-23.401	-22.134	-23.038	-20.924	-21.101	-22.59	-19.928	-21.327	-21.077	-21.343	-22.339	-24.306	-22.161	-23.338	-24.065	-21.131	-19.666	-21.274	-21.278	-22.454	-22.273	-20.776	-23.672	-22.787	-21.764	-23.653	-20.307	-23.634	-22.392	-22.583	-23.346	-24.265	-22.107	-23.774	-23.625	-22.028	-23.63	-21.086	-23.197
-18.97	-20.691	-20.814	-20.498	-21.428	-18.071	-22.137	-20.344	-19.631	-23.194	-19.93	-21.387	-19.417	-21.82	-21.254	-23.164	-19.606	-21.504	-21.28	-20.072	-22.789	-22.762	-22.07	-22.084	-21.251	-21.718	-21.958	-22.333	-20.542	-22.02	-21.479	-21.482	-20.115	-20.934	-20.363	-19.416	-20.313	-21.295	-19.589	-22.668	-21.716	-20.562	-21.603	-21.612	-20.753	-20.283	-20.993	-22.72	-19.442	-21.13
-9.7202	-11.762	-11.793	-10.05	-11.072	-9.3282	-9.662	-10.897	-12.44	-9.279	-11.645	-10.615	-8.4479	-10.117	-10.875	-9.9584	-10.982	-10.345	-13.645	-10.665	-13.328	-10.073	-10.427	-10.337	-11.791	-11.022	-8.5851	-9.8767	-11.313	-10.868	-10.82	-9.0295	-8.7938	-12.023	-10.872	-10.434	-10.72	-11.938	-10.553	-10.826	-10.226	-12.609	-11.904	-10.247	-10.528	-9.8554	-9.687	-12.384	-10.283	-11.076
-11.566	-10.708	-12.714	-10.661	-10.088	-12.674	-10.634	-11.291	-10.103	-10.825	-15.506	-11.907	-11.406	-12.284	-12.38	-11.899	-11.44	-10.341	-11.03	-11.903	-11.82	-11.067	-10.313	-11.434	-12.426	-12.574	-12.8	-10.992	-12.329	-13.26	-12.002	-12.217	-11.59	-10.477	-13.048	-11.71	-12.288	-11.965	-12.178	-10.863	-10.311	-15.025	-11.31	-10.837	-11.191	-11.451	-13.969	-13.191	-11.869	-13.003
6.1419	2.5239	2.9427	2.1841	0.97269	3.2113	3.3504	2.2127	3.2797	4.0425	3.5114	3.7033	3.5604	2.0245	2.382	3.1123	2.1168	2.1242	2.2058	3.714	2.638	4.4885	2.2782	3.3667	2.1455	3.5192	5.4689	3.3091	0.14775	3.8851	2.2542	1.1112	4.5809	2.0887	3.49	3.099	3.1227	2.3886	3.5234	2.4837	4.6132	1.1409	3.9513	3.7472	1.2041	4.4104	2.6803	3.702	4.1265	5.4212
-0.20652	2.299	3.2493	5.83	2.3208	2.6235	3.4246	-0.66563	3.4114	3.4919	0.6522	3.4745	3.7696	1.0899	2.8725	2.6122	-0.10091	1.799	3.8598	4.1693	2.8235	4.0535	3.0905	2.259	3.0313	0.71809	1.6344	2.2107	3.2545	1.4847	2.8606	2.3551	7.1541	3.9921	2.918	3.9336	2.2192	2.7345	4.1341	2.0485	2.7461	2.6901	3.9785	4.353	2.0405	3.5379	2.7713	2.0413	3.1414	2.864
6.7809	6.2288	6.7302	5.987	4.0115	8.8465	6.4697	6.2767	5.4565	5.7509	8.4845	7.6979	5.2416	6.9062	7.3055	9.6182	8.1588	5.8983	6.1168	6.8069	5.0533	7.8434	6.5802	5.6303	7.4295	4.5168	8.662	7.6105	5.7373	7.3815	8.7788	6.8913	5.3554	5.508	7.0691	7.629	4.8936	6.8267	3.8614	6.3369	5.5538	5.6647	5.3665	7.2998	6.4407	6.2307	5.4656	5.5491	8.1355	6.3521
1.693	2.1772	3.2279	2.065	5.1802	5.7944	2.1259	2.4604	3.2867	3.1046	3.4803	2.9306	3.6432	2.0401	2.9492	5.1196	1.4019	3.998	3.5235	3.3434	5.3977	2.3209	4.8164	3.5351	1.6802	3.1241	1.1443	3.229	3.8812	2.8533	3.3523	2.593	5.6878	4.2321	3.53	3.1873	3.9599	1.0046	3.8158	0.66665	2.4605	2.4207	1.3553	4.5263	3.5261	0.92297	4.7075	5.4089	4.0418	4.0918
-14.245	-12.109	-9.8902	-11.338	-11.375	-10.356	-10.681	-12.172	-12.666	-11.712	-9.9101	-9.9893	-12.608	-10.824	-10.233	-12.972	-9.811	-10.461	-13.064	-13.137	-13.25	-13.006	-10.103	-9.9006	-8.7892	-10.104	-10.729	-11.625	-11.291	-12.742	-10.449	-11.342	-9.0158	-10.513	-10.948	-8.8292	-10.729	-10.199	-12.396	-11.895	-12.742	-11.308	-9.7795	-11.231	-12.295	-10.602	-8.7293	-12.412	-12.524	-11.167
-10.821	-13.654	-11.344	-14.366	-14.612	-12.36	-11.255	-13.778	-9.1153	-14.903	-13.034	-14.803	-12.773	-12.374	-12.313	-11.246	-11.768	-12.566	-12.934	-11.726	-13.044	-12.676	-10.962	-13.705	-11.305	-11.409	-10.994	-11.544	-12.5	-11.87	-12.519	-11.455	-9.4754	-10.628	-10.138	-13.05	-12.209	-13.373	-13.01	-12.522	-11.211	-11.51	-12.372	-14.606	-12.322	-15.22	-13.224	-12.317	-11.776	-12.368
-5.9828	-2.4642	-2.1815	-1.4102	-4.2005	-1.7838	-3.2401	-3.975	-2.9775	-3.755	-3.4891	-2.0669	-4.9238	-4.2251	-4.6104	-2.8749	-2.9253	-3.556	-3.5124	-3.1189	-2.9679	-3.5831	-2.5245	-3.4221	-5.3937	-2.6074	-2.2071	-4.0676	-5.3203	-4.0359	-3.2669	-2.0645	-3.5321	-2.3442	-5.9619	-2.8516	-2.5555	-3.3786	-2.6789	-2.7462	-6.66	-4.1825	-4.9752	-3.5196	-2.6585	-3.5729	-5.4725	-4.6106	-4.8816	-4.4339
0.59121	0.63553	0.48584	1.6654	1.1841	0.61708	1.4139	0.33933	0.93852	-0.25741	0.43894	-0.078267	0.35448	0.011356	-0.15961	2.2556	1.0732	-1.1952	0.59199	-0.045741	-0.1423	2.2041	1.1136	2.1571	-0.22821	0.019655	0.070759	-1.0308	1.053	1.5889	0.24756	-2.8983	0.40365	0.23783	0.14349	-0.31756	1.8224	0.79982	-2.4106	1.9167	1.7573	1.2134	1.827	1.2016	-0.45877	-0.12865	-0.37296	0.59623	1.1847	-0.79504
4.6162	8.3006	5.0493	6.5817	5.8824	5.732	5.2184	6.1935	4.9577	7.1098	3.096	4.406	4.575	6.4784	5.5228	6.0182	5.6933	5.3139	6.4682	5.5201	7.3089	3.6946	5.2075	5.394	6.3638	4.4959	4.8823	5.3864	6.5202	7.0192	4.6712	7.0602	3.1995	6.226	6.4698	5.2342	3.8526	6.8791	6.9799	4.7581	5.3364	6.9256	6.6358	5.7486	3.7358	5.9072	3.1919	5.8312	6.375	6.9868
-2.3126	-2.4737	0.056448	-0.20993	-0.0093458	-0.46789	-1.8552	-0.71403	0.28316	-1.7618	-1.4086	-2.1255	-0.67118	-1.5155	-2.6955	-2.1097	0.92808	-1.11	-2.2468	-0.78835	-0.68831	-0.74423	1.2361	-3.4564	-1.3751	0.32618	-0.53136	-1.9844	-0.65408	-2.1313	-0.90673	-3.7937	-0.84888	-0.82805	-1.5495	-0.2752	-1.3457	-1.4274	-2.3801	-1.1111	-2.3714	-0.86447	-1.4379	-3.5445	-4.3723	-1.1126	-2.9523	-3.7331	-1.6341	-0.18781
-2.5038	-3.3117	-1.0905	-2.2348	-4.1827	-1.971	-1.4109	-1.5209	-3.0333	-3.9887	-4.1849	-4.0217	-0.0023504	-2.5067	-3.5192	-1.8203	-3.2994	-0.5853	-1.9293	-1.1755	-2.1126	-0.88502	-1.547	-4.3113	-1.1944	-3.2281	0.12174	-3.4046	-2.8276	-3.314	-0.58602	-3.0235	-1.9343	-2.5244	-2.6226	-4.0984	-2.8738	-3.7103	-0.68086	-2.6627	-3.6469	-3.5978	-2.691	-1.0781	-3.5706	0.54782	-3.9603	-3.3213	-2.8419	-0.9153
-2.9756	-1.7945	-1.9067	-1.0447	-2.6071	-3.9373	-1.7738	-3.0458	-2.2966	-0.99032	-1.3299	-3.7913	-2.1236	-3.7582	-1.4175	-2.5017	-2.1929	-2.4795	-4.6669	-2.5889	-3.2452	-4.8131	-2.8389	-0.89421	-5.297	-4.6562	-1.5999	-2.5026	-2.3247	-6.961	-3.5282	-2.8563	-1.9182	-2.7392	-4.3726	-4.5658	-2.4785	0.23449	-1.6364	-1.9222	-3.3308	-3.3519	-2.8085	-3.381	-1.8808	-2.6046	-3.6659	-2.7591	-2.3225	0.036516
-10.974	-9.0406	-9.4383	-9.9443	-10.824	-10.348	-12.244	-11.548	-11.446	-12.563	-10.832	-11.367	-11.566	-12.751	-9.7583	-11.211	-11.795	-9.3037	-12.171	-12.295	-10.892	-12.076	-11.678	-12.285	-11.233	-12.056	-11.903	-10.432	-11.8	-11.101	-11.075	-11.474	-12.044	-11.732	-9.4713	-11.377	-10.376	-10.783	-12.77	-11.192	-11.958	-10.151	-12.943	-12.186	-11.056	-12.258	-9.0174	-11.823	-10.568	-12.895
0.022645	1.223	0.22209	-2.6675	1.8614	0.71348	-0.23989	0.51315	0.18549	0.49212	0.18426	-2.6747	-2.5811	-0.58682	-1.5408	-1.3828	-1.7653	1.4646	-0.34465	-0.50785	1.7404	1.5981	-0.55036	0.59588	-1.8815	1.3816	0.15336	-3.9545	-1.7744	0.20608	-1.8414	-0.092128	1.1022	-0.53828	0.64179	0.60982	1.137	0.68476	-0.17576	-0.040159	-0.98799	1.0935	0.38497	1.578	-0.022859	-2.1733	1.0927	0.44157	-0.49513	0.25744
-3.3576	-0.65729	-2.28	2.1181	-0.31396	2.4076	-1.0466	0.95159	-0.30259	-0.21414	0.53897	1.5348	-0.08372	-2.8018	2.0905	-0.74822	1.0364	0.17489	1.4514	-1.7554	-0.33441	1.1	-0.13831	-0.021156	0.21837	-1.3161	0.79667	1.8263	-0.14783	-1.5067	-0.23882	0.71829	0.73148	0.707	-2.057	0.1803	1.0023	0.64153	-0.27166	1.2563	1.0343	-0.57454	0.36616	0.090933	1.1953	1.7039	1.3506	0.44697	0.46994	0.014903
5.3344	2.5594	2.5063	0.3067	1.482	2.8405	3.0138	1.6431	2.2027	4.0472	1.0799	2.1615	2.0721	2.1436	3.2937	1.6056	2.4253	3.5215	1.8986	1.3158	1.0081	1.4305	1.3554	2.1184	1.0809	0.3896	2.119	1.0113	0.32129	1.5377	0.63536	4.8838	2.5343	2.008	2.9313	1.953	1.7104	1.7723	1.9717	2.4464	1.1978	5.6262	3.8224	0.09338	1.7839	3.9812	3.4114	3.8759	2.793	-0.8934
-10.568	-13.09	-12.857	-12.475	-11.294	-11.05	-10.754	-13.631	-13.24	-9.8643	-10.809	-11.566	-10.182	-12.834	-12.627	-10.222	-12.332	-9.7398	-12.048	-9.5946	-12.041	-12.913	-12.37	-11.41	-12.156	-11.002	-10.751	-10.388	-10.205	-14.303	-9.6772	-11.951	-12.17	-10.833	-11.443	-9.1069	-9.9182	-11.636	-12.861	-9.8429	-10.716	-11.431	-11.37	-10.702	-10.854	-11.536	-11.61	-13.352	-11.244	-9.7434
-1.2929	-0.44841	-1.6302	-0.78439	-1.5397	-0.69098	-0.68587	-0.3951	0.91319	-0.94537	0.39075	-0.95956	1.0718	1.2771	-3.2507	-1.6873	1.3639	-0.58722	1.028	-2.549	-0.6657	-1.4963	1.7936	-0.30084	-1.4656	-0.18208	-2.3591	-0.4718	-1.2217	4.1134	1.2604	-0.60689	-0.14208	0.20501	0.96914	-2.8178	2.0798	2.0854	-0.21099	-1.4148	1.4539	0.68338	-1.8189	-2.1217	1.0239	0.82539	0.45442	0.97364	-0.049959	-2.1426
-15.046	-14.676	-13.466	-12.712	-15.659	-11.513	-14.696	-14.83	-15.442	-14.129	-12.355	-13.17	-11.569	-12.11	-14.437	-13.379	-12.339	-13.14	-12.771	-12.195	-14.463	-15.151	-13.251	-14.2	-13.295	-14.42	-14.183	-13.424	-14.803	-14.155	-11.077	-13.181	-12.195	-13.537	-13.011	-12.773	-15.422	-13.914	-13.591	-11.073	-15.027	-16.178	-13.18	-11.672	-11.93	-13.441	-13.027	-12.149	-14.018	-14.647
9.3815	9.5907	6.3515	4.7238	6.3124	7.4836	9.0053	6.7689	9.1688	9.4034	8.6226	7.4841	8.6809	8.5925	10.427	8.0445	8.1344	8.823	6.6657	8.0167	7.3437	9.3713	5.6469	8.0416	6.0392	9.5758	6.7061	8.1164	9.0275	7.7439	7.1638	6.6351	6.3617	9.1844	9.2049	7.1658	7.0669	7.1157	9.3194	8.2342	8.0589	8.3168	7.4647	6.9243	9.214	7.2876	8.3477	8.8457	7.9309	8.7287
-0.68548	-0.28439	-2.534	-0.70282	-0.1328	-0.22741	0.7068	-2.8636	-1.3479	-2.8264	-0.79036	-1.5796	-1.2783	-2.1319	-2.1326	-0.71702	-1.4272	-4.3438	-1.7153	-2.2306	0.50059	-2.9736	-1.6323	0.23636	-1.4154	-1.5974	-0.011576	-1.2467	-0.32799	-2.4441	-0.059464	-0.82129	-1.4285	-2.4766	-0.47251	-1.5913	-1.5952	-0.33888	-2.0672	-1.9464	-2.7237	-2.1999	0.27075	-0.20024	-1.6652	-0.61409	-1.2815	-0.6845	-0.62017	-1.282
-12.154	-13.3	-15.193	-13.586	-12.854	-12.518	-12.743	-11.063	-14.059	-13.254	-12.064	-13.396	-14.707	-11.796	-11.268	-13.381	-15.042	-13.663	-13.527	-12.99	-15.306	-15.372	-14.437	-13.466	-13.515	-12.757	-14.054	-14.205	-11.602	-14.355	-10.601	-9.8207	-14.535	-14.406	-14.448	-11.688	-13.755	-13.604	-14.075	-13.327	-13.013	-14.979	-14.614	-15.106	-12.168	-12.959	-12.328	-12.681	-13.179	-11.635
-13.271	-14.29	-14.22	-10.941	-8.7639	-13.818	-12.167	-14.68	-11.702	-13.931	-14.333	-14.244	-11.034	-11.632	-12.937	-13.028	-10.199	-12.912	-11.771	-12.941	-11.693	-12.436	-11.099	-12.271	-16.213	-14.575	-13.631	-13.198	-13.527	-11.561	-13.611	-15.363	-13.605	-11.737	-15.057	-10.459	-13.43	-15.716	-14.711	-14.417	-12.62	-12.25	-12.037	-13.793	-13.283	-12.911	-15.504	-14.051	-14.512	-11.531
-19.355	-23.015	-23.727	-22.638	-20.168	-22.958	-21.555	-23.52	-21.414	-22.698	-22.663	-22.656	-21.473	-24.199	-22.355	-23.581	-21.398	-21.481	-23.339	-21.767	-20.507	-21.583	-21.697	-22.162	-21.571	-20.791	-21.036	-20.468	-22.493	-22.569	-22.65	-21.746	-20.866	-22.736	-20.062	-21.317	-23.033	-22.139	-22.308	-21.705	-23.267	-20.395	-23.069	-19.689	-22.426	-24.139	-22.638	-21.821	-23.467	-19.937
-9.7197	-7.3347	-10.463	-9.3704	-9.1575	-8.6221	-9.0776	-11.003	-8.563	-9.8909	-9.1644	-7.6863	-9.847	-8.4037	-9.8684	-11.006	-9.7087	-8.6878	-12.46	-8.8808	-7.7905	-8.6988	-8.4196	-9.2501	-9.9858	-8.1241	-8.4823	-8.5802	-10.303	-12.587	-8.3923	-9.5561	-8.7755	-7.9312	-8.1307	-9.4948	-9.8561	-6.5818	-8.6011	-8.0758	-7.6115	-7.7769	-9.4448	-8.6136	-8.8625	-9.8373	-7.925	-8.6172	-7.0883	-9.7091
7.2971	7.0197	8.2122	6.4863	8.9827	8.5402	5.9939	7.0211	8.6574	7.9549	9.8075	8.9495	8.2471	5.7175	8.2075	9.3025	6.8885	6.1818	9.6344	8.6565	6.8179	7.2653	8.288	10.209	8.6014	8.5199	5.5871	8.9263	6.6098	6.9473	7.6675	8.0314	8.8282	6.6349	4.9697	8.079	7.8228	6.367	7.3314	8.5858	5.6021	7.5153	7.8393	8.1462	7.4927	6.1615	6.753	9.6027	8.3036	6.3818
-8.319	-9.9732	-11.268	-10.792	-9.0602	-9.5971	-9.3115	-11.381	-14.627	-12.546	-11.234	-11.115	-10.047	-10.637	-10.932	-11.342	-10.786	-10.194	-11.025	-12.912	-12.947	-10.684	-12.884	-9.3503	-8.6619	-9.128	-10.712	-11.18	-10.18	-11.879	-10.409	-10.572	-9.6024	-8.8281	-11.256	-10.012	-12.228	-10.791	-11.351	-9.0319	-9.1952	-11.332	-10.509	-12.25	-12.325	-10.379	-9.6257	-10.766	-11.58	-11.231
-11.668	-12.619	-13.685	-15.546	-12.549	-13.158	-12.973	-14.135	-12.396	-13.656	-12.487	-14.659	-13.17	-10.974	-13.233	-13.356	-11.905	-11.651	-11.466	-12.085	-12.875	-12.635	-11.373	-13.217	-13.776	-12.254	-12.948	-12.662	-12.295	-13.33	-13.886	-13.933	-14.737	-15.238	-11.906	-15.805	-12.294	-13.561	-11.937	-14.909	-13.995	-12.246	-13.37	-13.152	-12.43	-15.365	-13.096	-14.167	-14.091	-14.23
-9.5035	-9.3162	-10.304	-10.915	-9.7711	-10.717	-11.313	-7.2489	-10.843	-13.119	-9.2532	-12.594	-12.553	-9.7116	-10.69	-8.7766	-11.146	-12.622	-10.294	-11.918	-11.579	-12.616	-10.91	-12.663	-9.909	-11.451	-10.79	-10.577	-12.604	-10.685	-10.986	-13.115	-8.3629	-10.099	-11.68	-12.508	-9.6574	-11.828	-11.921	-8.6255	-8.109	-12.13	-10.082	-10.626	-10.339	-8.8663	-11.373	-13.218	-10.165	-11.006
-3.8816	-1.5978	-0.64576	-4.9531	-2.82	-2.1462	-1.643	-3.2576	-2.8922	-2.3494	-3.0369	-3.5174	-1.8832	-3.3858	-2.169	-2.443	-4.08	-2.0419	-0.96815	-1.2863	-2.5905	-1.88	-2.1605	-2.4456	-5.6354	-2.9363	-4.3186	-2.9298	-2.7232	-3.2869	-3.7065	-3.4115	-2.8055	-4.8806	-2.509	-0.94542	-1.3024	-2.5277	-2.2972	-1.0492	-1.5612	0.016268	-3.2938	-1.2703	-2.8029	-1.6672	-3.4698	-1.8689	-0.28146	-1.9559
-12.553	-11.005	-10.367	-12.1	-10.71	-10.524	-12.77	-11.772	-9.502	-11.989	-9.4761	-12.702	-11.78	-13.767	-10.76	-10.88	-11.949	-11.401	-13.097	-10.438	-11.94	-10.643	-11.503	-9.6619	-11.823	-12.422	-12.035	-8.6443	-12.045	-13.719	-8.9009	-10.856	-10.706	-10.731	-11.284	-9.2346	-11.876	-12.351	-11.014	-13.212	-11.408	-11.138	-10.594	-10.851	-13.449	-10.651	-11.036	-11.858	-12.155	-15.197
-12.82	-11.935	-12.951	-12.452	-12.534	-12.761	-11.896	-11.658	-11.208	-12.391	-11.048	-13.434	-11.744	-14.052	-12.325	-11.563	-12.629	-10.986	-12.04	-12.437	-11.682	-13.524	-10.917	-11.435	-10.227	-11.742	-12.71	-10.611	-11.302	-10.716	-10.562	-13.206	-10.976	-7.4955	-13.413	-13.048	-13.022	-13.491	-9.8797	-12.302	-14.144	-11.786	-12.018	-11.001	-13.614	-12.623	-13.76	-13.787	-11.931	-8.9252
-0.77528	-1.1655	1.8944	-0.73881	-1.955	-0.49844	-0.87595	-0.25486	0.15808	-2.1658	1.0194	3.123	0.63076	-1.1516	-3.3609	0.81727	-1.3729	-0.88602	-3.0846	-4.2779	-1.3105	0.31518	-0.090904	-1.367	-3.6547	-0.54923	1.1139	-1.408	-1.9195	-3.1878	-2.836	-2.6339	-2.7851	-2.0303	-3.5512	-3.8246	-0.43942	-0.11982	-1.2287	-1.1743	-1.749	-3.3952	-1.2606	-1.7626	-2.2188	-0.52516	-0.27384	-3.844	-1.5474	-1.2736
-2.3089	-4.0854	-4.8799	-3.9466	-2.7909	-3.6117	-0.8842	0.18406	-1.0489	-1.5455	-0.47317	-2.6248	-3.7096	-1.9369	-3.21	-4.4094	-3.5241	-1.2513	-1.7259	-2.6837	-1.5587	-4.9189	-4.77	-2.981	-3.6851	-0.60301	-2.6527	-3.6525	-2.8603	-3.6311	-4.552	-0.46149	-0.51788	-4.0463	-1.1294	-1.3606	-3.6235	-1.7645	-1.8027	-2.41	-1.7775	-1.5022	-3.7717	-2.7509	0.1141	-4.0956	-2.6749	-3.8976	-1.4028	-5.8821
-9.7289	-10.494	-10.01	-8.3025	-11.603	-9.9156	-11.123	-8.8037	-10.221	-13.234	-10.619	-8.4071	-10.611	-8.1354	-7.7485	-11.281	-9.4101	-9.8138	-10.361	-7.5938	-9.7073	-10.761	-11.734	-9.9592	-10.312	-10.463	-11.173	-10.996	-6.4986	-11.44	-8.7511	-7.6418	-10.698	-9.3535	-10.872	-12.423	-9.6552	-10.207	-8.9989	-6.9433	-10.458	-8.5976	-8.3572	-10.041	-10.346	-8.1978	-8.3417	-9.8705	-9.5635	-9.2646
-10.192	-9.4179	-11.285	-11.522	-10.61	-12.841	-8.8954	-10.982	-10.187	-11.492	-9.6606	-11.939	-11.304	-7.6332	-9.2987	-11.952	-10.175	-11.816	-11.246	-10.743	-10.943	-10.582	-9.6767	-11.521	-8.5304	-8.5824	-10.076	-12.735	-12.629	-9.6229	-9.3572	-8.9981	-9.2063	-10.963	-11.427	-11.18	-9.6639	-12.302	-12.414	-12.473	-12.154	-10.515	-11.247	-10.52	-10.391	-10.331	-9.4506	-11.434	-9.6921	-10.308
-3.2543	-4.6065	-5.317	-7.5938	-4.7899	-6.942	-5.3634	-6.2316	-7.8073	-5.2799	-5.1435	-6.3804	-6.0367	-3.8643	-4.5622	-5.2505	-5.3344	-4.1154	-6.6208	-6.7398	-4.1263	-5.9342	-5.0125	-6.1228	-6.8577	-3.756	-5.9257	-4.5098	-6.818	-6.2298	-6.0851	-9.0555	-5.9767	-6.8615	-5.6261	-6.7365	-3.511	-6.0382	-5.5604	-6.3298	-5.7645	-6.2089	-5.2351	-4.6672	-3.7138	-3.3046	-5.0793	-7.7732	-3.3789	-7.2455
-3.1317	-5.371	-2.1548	-0.83348	-1.2763	-0.98735	-2.3505	-2.4123	-1.5339	-0.27716	-2.7093	-2.2721	-3.9305	-0.40441	-2.503	1.0732	-2.4784	-1.949	-0.58477	-0.26673	-4.6712	-3.9057	-1.687	-1.1837	-0.20218	-1.812	-2.3994	-2.421	-0.49912	-0.41479	-1.9921	-1.8199	-2.6409	-2.9672	-4.5727	-1.6833	-2.041	-1.8461	-1.0339	0.87306	0.079621	-1.2446	-0.72836	-1.6835	0.78416	-3.5104	-3.4131	-2.2464	-1.385	-3.0409
-4.1766	-6.8284	-5.2394	-4.4276	-4.6893	-6.3336	-4.8232	-3.9729	-5.0208	-5.731	-4.9711	-4.4606	-5.7423	-4.8524	-4.8682	-4.8619	-5.3968	-4.8541	-5.8725	-6.6059	-6.7595	-6.5716	-7.1508	-5.8681	-4.8099	-5.5712	-4.3617	-5.8028	-5.5389	-5.9136	-4.1195	-5.1117	-5.182	-6.3266	-7.0011	-4.7567	-6.2282	-6.0088	-6.3447	-6.3281	-7.91	-5.741	-5.3775	-6.1886	-5.0172	-3.7165	-4.4715	-5.3683	-2.8379	-5.0846
2.2404	3.2028	3.4774	3.5296	4.3469	2.8571	2.605	3.9154	2.3533	3.3656	2.2898	3.0935	2.499	1.4854	3.438	3.5272	3.9097	4.11	0.081208	3.5231	2.0836	6.3916	2.0094	5.9249	3.5747	1.6747	3.2728	3.8868	3.5587	2.207	4.2124	-0.12907	3.8341	4.4568	4.395	2.115	3.2665	1.7233	3.8879	5.2446	3.6548	3.5261	2.9757	2.325	4.7759	4.5558	3.4181	2.4897	1.9231	4.089
-9.8079	-10.665	-9.3683	-8.0598	-8.9519	-9.8703	-9.9231	-7.6206	-8.9195	-12.839	-10.359	-10.503	-10.607	-8.4735	-12.195	-11.767	-12.649	-9.5978	-11.446	-10.594	-9.9346	-9.9878	-11.022	-10.78	-10.123	-10.969	-7.3452	-11.367	-9.3663	-10.6	-10.121	-9.5334	-10.668	-8.8171	-7.8403	-10.87	-10.744	-10.634	-13.098	-10.356	-9.8734	-10.845	-9.1413	-11.499	-9.9074	-9.7122	-9.4626	-11.328	-11.4	-10.683
-0.46576	-0.77141	1.6298	0.40511	-0.29067	0.49341	0.40048	-0.40641	0.76147	-0.098118	-0.72307	-1.1717	0.65584	-1.8946	1.6994	-3.0364	0.046499	-2.3157	-2.8312	1.0329	0.6576	-1.3517	-0.87464	1.0794	-0.42475	-1.5901	-0.089638	0.26827	-0.47834	-1.0766	-0.11618	-0.80944	0.87247	2.3266	0.30753	0.32067	0.85363	0.10538	0.055229	1.0093	-0.060082	1.064	0.31408	0.80661	0.53355	0.40664	0.42104	0.662	2.3722	-2.0075
-3.329	-5.2814	-3.3651	-2.5702	-5.6011	-5.2364	-4.9035	-3.0041	-4.9664	-3.4799	-4.9295	-5.0637	-5.4642	-3.7197	-6.3734	-1.1692	-4.2838	-5.0152	-5.0922	-3.8605	-5.3247	-4.8586	-3.5721	-5.9621	-6.5046	-5.482	-5.0819	-2.7863	-3.2028	-2.7026	-3.8215	-1.117	-4.4197	-4.8593	-3.7512	-3.8849	-4.3026	-4.8181	-7.1032	-3.3167	-3.1944	-3.6941	-4.3383	-3.9181	-3.4103	-2.3714	-5.6745	-5.1766	-3.8295	-5.204
-11.277	-10.588	-8.0688	-11.221	-10.976	-11.389	-10.789	-10.271	-13.281	-11.642	-11.331	-12.047	-10.594	-10.472	-12.862	-9.3117	-10.516	-10.369	-10.04	-11.045	-11.102	-10.7	-12.448	-12.649	-11.414	-12.224	-11.393	-12.194	-9.1874	-12.677	-10.558	-13.161	-14.39	-12.806	-11.152	-12.996	-13.351	-12.128	-10.58	-10.382	-10.847	-9.5271	-10.447	-13.069	-13.733	-11.835	-10.793	-8.1201	-10.058	-11.657
7.2598	6.507	5.2856	5.8355	4.6869	6.5388	3.9914	4.2339	4.6612	3.3427	4.7882	3.8164	4.2508	5.0176	4.2295	6.999	5.306	5.2927	4.0343	5.3517	5.4252	3.6242	3.8615	4.1863	3.7509	5.3098	5.9663	4.3168	4.994	3.5663	6.4344	6.2884	4.9386	5.141	7.5426	5.9656	4.7162	5.0846	5.8022	4.4017	5.5123	3.9497	4.2741	4.2628	7.8007	5.2388	5.7433	5.1516	4.0251	6.9372
-1.1972	-2.4865	-2.5876	-1.4016	0.46124	-3.2696	-0.84848	-0.075821	-0.98782	-1.0242	-1.8635	-2.9289	-0.74751	-1.4627	-1.1847	-3.489	-1.2838	-4.495	-1.1139	-0.25001	-3.2403	-0.31297	-3.0776	-1.6633	-0.84241	-1.8971	-1.9979	-3.1701	-2.3542	-1.7961	-0.3428	-0.94064	-1.6154	0.54049	-1.5005	-2.4122	-2.3296	0.46157	-3.0371	0.81679	0.10075	-1.2114	-0.81088	-0.95476	-0.74205	-2.0258	1.4456	-2.13	-1.0544	-1.7526
-12.605	-12.027	-11.18	-13.175	-11.733	-13.148	-13.851	-12.652	-12.691	-11.633	-14.531	-15.379	-13.835	-13.108	-12.715	-11.424	-14.784	-13.678	-13.622	-15.073	-13.567	-12.226	-11.904	-11.409	-12.683	-13.374	-14.296	-14.713	-15.516	-15.211	-13.004	-10.416	-14.494	-12.768	-13.782	-16.112	-12.549	-12.835	-12.89	-12.446	-12.258	-14.105	-12.677	-12.993	-12.679	-14.459	-12.836	-13.172	-11.919	-12.384
-12.949	-12.413	-14.571	-11.728	-10.376	-10.371	-12.417	-9.9971	-12.694	-13.02	-11.031	-11.204	-12.104	-13.335	-12.95	-10.113	-12.639	-14.682	-13.063	-10.541	-11.547	-13.117	-13.683	-13.437	-14.263	-11.967	-13.429	-13.572	-11.706	-12.559	-12.456	-12.443	-10.905	-12.805	-14.176	-12.948	-11.819	-11.823	-14.363	-14.07	-11.224	-13.555	-10.961	-12.753	-13.005	-12.628	-12.635	-12.198	-13.326	-12.399
-14.446	-12.693	-13.108	-11.315	-11.56	-13.27	-16.29	-10.576	-13.669	-12.874	-12.337	-14.153	-13.373	-12.414	-12.927	-11.404	-11.974	-14.44	-11.846	-12.146	-14.509	-11.889	-11.406	-11.785	-12.748	-13.445	-13.703	-11.063	-12.951	-12.218	-12.178	-12.94	-13.843	-12.392	-11.406	-12.869	-13.039	-11.629	-12.343	-13.484	-11.964	-13.695	-13.494	-12.55	-10.588	-12.784	-14.293	-13.692	-12.638	-12.885
-2.2182	-2.0577	-3.3663	-2.8615	-2.5106	-1.1803	-1.9405	-2.3909	-3.4879	-1.069	-1.79	-2.417	-1.6378	-3.041	-4.5517	-2.999	-2.9488	-4.8009	-2.2247	-1.4559	-2.4823	-1.1677	-1.7364	-0.73927	-2.6492	-3.3441	-1.5326	-2.509	-3.6424	-3.9807	-2.3461	-0.71853	-2.2533	-0.76502	-4.1518	-1.6736	-4.3199	-2.0037	-3.1139	-3.8632	-1.7522	-4.0085	-3.2629	-3.9395	-0.41741	-0.6209	-4.1543	-3.5134	-0.53095	-2.5457
-0.021999	-1.7044	-2.2623	-2.9201	-3.6182	-2.9682	-0.22345	-3.6238	-3.7614	-1.9015	-2.9307	-0.71859	-3.3517	-2.5041	-1.9733	-4.0376	-2.8445	-2.5966	-1.6883	-3.7715	-4.0379	0.076019	-3.1104	-0.83846	-2.2316	0.021537	-3.5063	-1.592	-3.6167	-2.9576	-1.2045	-1.9554	-1.789	0.32404	-1.3335	-1.763	-3.1468	-3.1419	-1.4355	-0.97841	-2.4535	-1.9369	-2.1863	-1.079	-2.8591	-0.040329	-3.6215	-2.8108	-4.2932	-4.3514
-11.074	-10.605	-11.797	-11.488	-12.848	-11.53	-10.906	-7.6412	-11.176	-12.619	-12.096	-10.291	-14.346	-12.264	-13.4	-12.139	-14.292	-11.516	-10.513	-11.834	-13.048	-13.896	-11.021	-10.895	-10.043	-11.434	-11.141	-13.872	-12.156	-12.668	-8.7938	-11.296	-12.311	-12.677	-14.949	-11.837	-12.478	-11.52	-14.616	-14.378	-12.156	-11.584	-12.765	-11.888	-12.563	-9.6414	-11.123	-11.081	-11.968	-10.756
-8.9517	-9.3788	-7.3257	-6.588	-8.0828	-6.3612	-7.5471	-8.0526	-7.0063	-6.8845	-10.142	-9.8134	-9.4421	-8.662	-7.8252	-9.2554	-8.2883	-11.239	-10.902	-8.5811	-7.2263	-5.9073	-9.3493	-8.4151	-8.5364	-8.7119	-6.9795	-9.3045	-9.5868	-9.0649	-9.7782	-7.8222	-11.225	-11.557	-9.786	-10.067	-9.7131	-8.4601	-9.8929	-9.182	-8.4203	-8.6832	-7.9045	-10.308	-9.6047	-8.6932	-7.9056	-7.3979	-9.1357	-10.91
-22.241	-20.995	-22.494	-21.704	-22.62	-23.932	-23.484	-23.546	-22.334	-23.244	-22.479	-23.573	-21.578	-21.559	-22.609	-23.691	-21.101	-23.056	-21.035	-18.835	-22.699	-22.108	-21.469	-20.412	-20.494	-23.377	-20.104	-20.001	-21.902	-21.268	-22.682	-22.833	-21.357	-23.461	-23.679	-22.036	-22.529	-24.43	-24.522	-22.593	-22.149	-19.747	-22.222	-21.816	-21.948	-21.93	-23.9	-22.845	-21.224	-21.092
-21.297	-21.711	-21.943	-22.936	-21.801	-23.918	-23.868	-24.101	-23.077	-21.158	-23.538	-23.048	-23.908	-22.321	-22.605	-20.285	-22.085	-21.743	-23.184	-24.675	-23.097	-23.665	-23.417	-23.19	-24.962	-22.955	-22.114	-24.677	-22.8	-20.321	-20.472	-23.039	-20.872	-23.534	-19.871	-21.912	-21.596	-22.539	-24.069	-22.595	-24.568	-25.721	-24.234	-19.845	-21.719	-21.839	-23.517	-22.659	-20.568	-20.464
-10.52	-11.278	-12.454	-10.317	-10.128	-10.333	-12.583	-13.12	-11.48	-11.888	-12.199	-12.35	-11.618	-10.205	-11.55	-9.5235	-11.978	-8.9289	-11.633	-10.986	-10.741	-12.15	-10.634	-10.356	-10.747	-11.355	-11.768	-10.92	-10.34	-11.702	-11.119	-9.976	-12.4	-12.58	-12.545	-14.36	-11.602	-11.844	-11.381	-10.201	-10.511	-9.7317	-11.282	-12.416	-12.339	-11.769	-11.878	-10.96	-11.004	-9.4465
-2.0479	-4.3655	-3.7958	-2.2374	-3.8687	-1.3118	-3.4096	-2.9869	-3.84	-5.1611	-4.7684	-2.2116	-3.28	-3.5033	-3.4378	-1.3879	-3.6983	-5.1858	-2.1692	-2.5914	-2.7677	-4.7778	-3.171	-3.9481	-5.0348	-5.0563	-5.377	-1.207	-4.9397	-3.5283	-2.3806	-1.4071	-2.9609	-2.9514	-3.2686	-1.9708	-3.5112	-3.8863	-4.5748	-4.8323	-3.7598	-3.6696	-4.5707	-2.1679	-2.9508	-4.0155	-3.6665	-2.9121	-3.2103	-1.6799
7.9494	8.6573	7.682	7.1485	9.208	8.3697	8.1868	8.219	8.3396	9.0286	6.099	8.2622	9.2487	5.393	8.8709	8.6298	7.3795	9.2651	8.9847	6.6968	7.2546	7.2921	9.6404	7.5662	7.1381	7.0133	9.7328	7.4907	7.8873	7.5613	9.4971	7.5276	7.0916	8.832	7.2266	9.7353	8.1225	7.8942	6.9908	8.114	6.7025	8.9047	6.2998	6.3356	8.8622	7.3513	7.8473	6.9377	8.6594	7.6379
-0.80825	1.5509	1.5668	0.45865	0.28466	2.3778	0.33253	1.4381	1.6037	1.7276	2.92	0.35497	0.21715	-0.10651	1.465	-0.2478	3.1377	2.4069	1.7602	0.13482	0.27365	0.1142	0.0059098	-1.1954	-2.2813	0.3405	0.5216	-1.6933	0.43306	0.099091	1.3508	-0.39681	0.27801	0.34008	0.12061	1.4972	-0.30042	0.94028	-0.73224	-0.8828	1.2258	0.56225	2.1197	2.834	-0.1278	-0.91651	2.5556	0.34754	2.1583	1.9435
-13.494	-13.296	-12.466	-15.557	-10.885	-12.874	-12.844	-13.048	-12.022	-12.241	-15.447	-13.379	-12.313	-12.095	-13.378	-12.693	-12.28	-12.923	-13.64	-14.243	-14.134	-12.95	-12.118	-11.178	-10.659	-12.223	-13.348	-10.651	-13.707	-12.62	-14.485	-13.962	-12.377	-15.117	-12.346	-14.329	-14.99	-14.221	-14.01	-13.089	-10.511	-13.055	-12.456	-13.583	-13.15	-12.488	-14.67	-11.571	-13.76	-12.645
-1.7711	-2.1631	-3.2597	-2.7863	-4.3894	-4.1409	-4.6568	-4.0323	-4.0698	-1.956	-3.2917	-3.1556	-5.2533	-3.0209	-2.1532	-1.7355	-3.8376	-4.0127	-3.607	-1.4974	-2.1221	-3.5145	-1.3823	-2.7156	-3.6275	-5.1793	-4.453	-1.3848	-4.5046	-4.1111	-4.6505	-4.7182	-2.5311	-3.428	-6.1728	-3.9015	-2.7153	-5.5466	-4.1034	-2.6757	-3.9333	-3.0168	-3.2231	-4.7379	-4.1879	-3.4523	-3.4728	-5.3469	-2.4271	-1.2828
-11.151	-11.031	-14.493	-12.336	-12.163	-9.7439	-14.184	-10.231	-9.7237	-11.684	-11.71	-12.363	-9.8368	-10.51	-11.035	-11.936	-11.924	-8.2177	-9.6718	-12.344	-11.813	-12.234	-8.567	-12.188	-11.719	-12.837	-13.24	-11.21	-10.082	-12.213	-12.473	-10.991	-11.578	-11.473	-12.117	-11.792	-13.172	-9.1336	-9.4084	-12.253	-10.577	-10.026	-10.642	-12.102	-13.241	-12.168	-9.5163	-10.509	-11.523	-11.142
0.013022	-0.15328	-0.1058	0.19792	-1.163	-0.40264	-0.45902	-0.69694	-2.7017	1.6268	-0.61865	0.80969	-0.5987	-1.4827	-1.1562	-0.68027	1.468	-0.7928	-0.94068	-0.74973	-0.47864	-1.0662	0.24614	-1.6204	-1.4559	-2.19	-1.4878	-1.1828	-1.9697	-0.069103	-0.1429	-1.0279	0.53546	-1.3672	-0.602	1.0445	0.78047	-2.4661	-1.8253	-1.197	0.40137	-1.7222	-1.8946	-0.32199	-0.79985	-1.847	-1.1462	-2.938	-0.077914	-0.26891
-9.9849	-9.7938	-10.675	-10.786	-12.933	-11.174	-11.592	-12.852	-10.965	-13.034	-11.791	-10	-15.171	-12.888	-10.477	-10.92	-12.595	-12.492	-10.958	-12.48	-14.599	-11.979	-11.965	-10.798	-12.851	-12.317	-11.151	-10.454	-10.833	-11.506	-10.889	-13.177	-12.669	-12.369	-12.074	-12.513	-12.067	-11.311	-12.73	-11.162	-14.044	-12.326	-13.045	-9.8409	-10.906	-12.558	-12.528	-11.115	-10.567	-12.037
-12.059	-10.904	-12.274	-10.935	-9.2102	-11.884	-10.413	-10.978	-11.764	-8.7608	-10.152	-11.071	-10.593	-11.307	-13.825	-12.445	-11.349	-11.223	-12.805	-14.142	-13.611	-11.962	-11.993	-9.2792	-9.5216	-10.545	-9.6529	-12.844	-11.553	-13.898	-12.811	-11.117	-12.348	-11.587	-11.164	-11.358	-12.541	-11.636	-11.256	-12.742	-12.859	-11.987	-12.107	-11.023	-12.258	-11.347	-11.87	-10.522	-10.033	-10.957
-1.5558	1.3022	-0.15265	0.70039	0.41268	1.2391	3.5141	0.22348	2.9894	0.73883	0.47454	2.2182	-1.0718	2.2886	1.6271	2.7756	-0.45195	3.8153	2.1138	3.3655	0.027502	1.6313	1.3804	2.1474	-0.65258	2.8111	1.1392	0.74472	1.5547	2.8685	1.9374	-0.55393	0.11622	2.0008	-0.68954	0.23577	0.0059202	2.8953	1.309	-1.543	1.9109	-0.17874	0.062981	1.5293	3.5823	1.8399	0.076426	1.2939	2.2669	0.9291
9.5265	9.4714	7.9513	5.4491	8.3174	6.296	9.1703	7.4291	8.3587	10.105	5.3186	8.6369	7.1027	6.4572	10.451	6.8746	7.6804	7.2868	6.2826	5.4977	9.472	6.36	6.6237	7.1382	8.6629	8.6625	8.9361	4.2328	7.4495	8.7552	7.3738	7.0896	7.9541	9.0617	7.335	7.5651	6.5316	5.5972	5.4517	6.2018	7.6443	8.0332	9.0193	6.5454	8.0399	7.3792	9.3796	7.9413	7.557	6.3531
-12.34	-11.959	-11.592	-14.869	-12.78	-13.086	-12.405	-11.185	-11.651	-14.638	-12.133	-13.445	-12.31	-12.724	-13.365	-11.562	-11.772	-10.97	-13.795	-12.912	-13.334	-14.945	-15.173	-10.77	-12.874	-15.842	-12.751	-12.984	-12.446	-10.992	-14.887	-14.102	-14.465	-11.992	-13.228	-10.62	-15.771	-13.439	-10.054	-13.962	-12.815	-12.25	-11.277	-11.685	-12.593	-12.627	-12.526	-12.654	-13.309	-12.499
0.0078342	-0.46303	2.3384	1.1487	0.10507	-0.30331	-1.2604	-0.1049	0.24529	-0.85162	-0.30008	1.2149	0.75547	0.23363	-1.7286	-1.4864	-0.62295	0.57293	1.6018	1.3462	-1.6584	0.15213	-1.3219	-1.006	-2.4424	-0.47161	1.1347	-0.26003	-0.69405	-0.73938	0.53587	-2.1106	-0.97171	-0.64146	0.49444	-0.4654	-2.182	-1.0462	1.5324	1.0344	0.91873	0.81136	2.0688	-0.46336	-0.45116	-0.84105	-0.93729	-0.48112	-3.0291	1.1898
1.0396	-0.2055	-0.78806	-0.76525	0.62036	-0.38148	1.1608	0.36853	1.5654	-1.1983	-0.73905	1.3285	-3.355	1.2732	-0.40975	-0.93637	2.1765	-0.12923	1.1399	1.2968	-2.2716	0.38449	-0.21523	-0.77721	1.8574	-1.0984	-0.72304	-0.11132	0.58151	1.6055	0.58603	2.3936	0.058753	-0.89659	1.3546	-0.21529	0.17577	0.42511	0.69784	1.3119	-0.80315	1.4121	-0.072443	-1.9263	1.8293	-2.5888	-1.7523	-0.058863	0.59878	0.78824
-2.691	-5.324	-4.3687	-0.86465	-2.4055	-0.82852	-1.4384	-0.69164	-1.7574	-1.7914	-3.1816	-4.0191	-1.5196	-3.0424	-3.3007	-4.488	-2.9965	1.0947	-1.4562	-1.8796	-3.4497	-2.1854	-2.9018	-3.5713	-4.6275	-0.59603	-2.403	-2.5636	-2.9054	-3.6823	0.13098	-4.9872	-1.5339	-3.8307	-2.7489	-2.0959	-3.891	-3.3889	-2.9103	-3.1364	-2.5445	-0.5877	-2.9196	-4.8018	-2.7805	-2.7599	-3.849	-3.4974	-2.9854	-1.3498
-22.517	-21.252	-21.423	-22.183	-22.944	-25.017	-22.245	-22.328	-21.444	-22.681	-23.702	-22.42	-22.665	-24.528	-21.751	-23.408	-21.77	-20.893	-20.659	-23.46	-21.862	-23.034	-21.983	-21.646	-20.051	-23.415	-22.338	-21.404	-22.129	-21.19	-22.03	-23.629	-23.76	-22.86	-22.568	-20.658	-20.365	-21.18	-22.486	-20.571	-20.572	-20.719	-21.204	-21.407	-24.124	-22.343	-23.062	-21.754	-22.373	-21.331
-2.6402	-2.9741	-1.7339	-3.6811	-0.67748	-1.4979	-2.9515	-2.2371	-3.049	-1.5598	-4.0627	-3.4596	-0.25077	-1.3866	-4.7864	-3.8419	-3.4622	-2.442	-2.7013	-5.3731	-3.6955	-2.7057	-3.0151	-2.8554	-2.8843	-0.024544	-2.3991	-2.5642	-4.3666	-1.9949	-2.5401	-3.8456	-3.0169	-1.6301	-2.6905	-1.5699	-2.893	-4.1125	-2.3561	-3.6821	-4.459	-0.55286	-2.3972	-2.9757	-2.1031	-0.99013	-1.3407	-2.3716	-0.95344	-2.6755
-2.7132	-2.3157	-2.5603	-1.5495	-3.4174	-4.1887	-3.2192	-1.4249	-1.6357	-3.8175	-1.1294	-1.5065	-3.3665	-0.0046772	-4.2373	-2.7542	-3.6347	-1.2362	-2.6682	-4.0777	-2.4063	-0.74775	-1.1581	-3.727	-3.3528	-3.7055	-1.5239	-1.3943	-3.5443	-2.7686	-1.9825	-2.5112	-3.2527	-2.9117	0.047457	-2.0089	-3.0778	-2.0371	-2.7806	-1.0288	-0.97665	-4.6573	-2.4299	-1.9402	-4.9278	-3.6561	-2.1679	-1.7626	-2.0374	-4.3791
-23.059	-24.574	-23.852	-20.634	-20.178	-20.633	-21.92	-20.193	-22.855	-22.035	-21.196	-24.724	-22.476	-20.38	-19.796	-22.225	-23.546	-21.566	-23.405	-19.4	-23.179	-19.626	-22.838	-24.654	-23.631	-19.962	-24.758	-20.245	-21.586	-23.266	-18.736	-21.612	-23.371	-22.92	-20.276	-21.811	-21.051	-23.768	-20.183	-20.947	-23.577	-20.665	-21.675	-21.721	-23.239	-21.929	-21.261	-20.008	-22.731	-22.686
-0.84866	1.0022	0.28652	-1.3977	-1.9316	-0.91752	-2.4805	-1.8486	1.1307	0.62916	-0.88314	-1.5449	-2.1935	-0.39963	2.1826	-0.84442	-1.2307	-0.41629	0.98792	0.26584	0.31847	0.26091	0.35759	-1.3428	0.92124	-0.11151	-2.6457	0.46469	-1.2118	-1.0123	0.52066	-0.15598	-0.13047	-0.42906	0.16745	-0.88055	1.459	-0.79849	-1.3357	-1.902	0.22482	1.2634	-1.0089	0.98109	2.0627	-0.63199	1.497	1.3407	-1.9876	-0.17273
-1.15	-0.82034	-0.89016	-0.36293	-0.98848	-0.66724	-3.4606	-4.615	-1.8707	-1.5011	-0.15472	-4.1157	-0.048249	-0.60767	-0.13451	-1.5042	-3.0536	-2.216	-0.481	-2.1833	-1.0538	-1.7636	-1.4451	-2.381	-1.2586	-0.036516	-0.39582	-2.1912	-1.684	-0.90356	-0.74337	-2.4778	-0.29618	-3.1305	-0.91948	-0.21665	-5.8855	-1.6829	-1.9645	-1.7507	-2.4711	-1.7336	-0.62668	-1.2161	-1.9352	-0.4294	-2.3073	-0.23584	-2.7291	0.22982
-13.51	-10.375	-8.9509	-10.034	-11.19	-10.634	-11.657	-9.8759	-10.915	-11.565	-13.865	-13.099	-11.342	-10.17	-10.226	-12.124	-10.961	-10.055	-12.633	-11.912	-9.4236	-9.7842	-10.802	-9.5948	-10.937	-11.159	-10.91	-11.033	-9.5099	-11.044	-12.475	-12.381	-9.3217	-9.7154	-9.913	-10.83	-9.5505	-11.69	-11.345	-11.363	-9.4009	-12.704	-10.389	-10.856	-12.145	-11.333	-10.005	-8.6934	-11.398	-11.597
-1.7931	-2.3467	-2.3098	-3.3749	-1.3008	-2.1978	-1.751	-2.4836	-2.8414	-1.9366	-0.40632	-4.1688	-1.8454	-3.9639	-3.7131	-2.1122	-0.81238	-3.5387	-5.4406	-1.5422	-2.7863	-2.3974	-0.029946	-1.7062	-3.2414	-1.4417	-3.0846	-0.72398	-2.9253	-2.67	-2.6281	-2.5275	-2.0678	-2.6501	-2.3633	-3.4981	-1.198	-2.6603	-0.96017	-1.1032	-0.87384	-3.6264	-2.0505	-1.2314	-1.8374	-3.1159	-2.1369	-4.6054	-1.2599	-3.4996
-7.7631	-7.2282	-10.762	-9.4183	-10.873	-11.355	-9.5847	-7.8454	-8.809	-9.2382	-10.549	-9.5506	-9.4928	-9.5544	-9.771	-11.111	-8.4954	-8.8049	-7.2036	-9.9519	-9.1077	-8.8484	-10.472	-8.0784	-6.0235	-8.2489	-12.217	-9.0714	-9.6168	-8.1475	-11.665	-10.239	-8.9991	-10.066	-7.8974	-10.5	-8.873	-8.6285	-9.7119	-9.2989	-9.8894	-10.905	-10.855	-9.1512	-9.7097	-7.9342	-10.35	-7.3001	-12.195	-8.2734
-13.728	-13.016	-14.46	-13.616	-12.695	-13.172	-10.547	-11.258	-13.244	-11.355	-15.019	-12.632	-11.044	-13.144	-13.71	-12.753	-11.976	-10.637	-11.807	-12.192	-14.885	-13.601	-12.012	-12.512	-9.6998	-12.859	-12.142	-13.423	-11.852	-13.051	-10.041	-13.578	-13.059	-11.086	-13.611	-11.48	-13.082	-14.994	-12.196	-12.669	-13.319	-12.786	-12.722	-13.756	-12.946	-11.776	-12.557	-14.897	-11.47	-13.28
-6.7848	-6.2355	-6.4077	-6.9529	-6.1319	-8.0962	-7.1359	-9.5012	-9.7556	-6.6464	-6.051	-6.7135	-7.4665	-10.805	-5.7934	-5.5621	-6.4506	-7.3712	-5.6259	-6.7683	-7.3572	-7.8682	-7.2491	-8.612	-7.6836	-9.2365	-6.8662	-8.6362	-7.9148	-7.4378	-8.5692	-8.2684	-8.1134	-8.2872	-4.9582	-8.1359	-5.5116	-5.9637	-8.9584	-7.1394	-6.6697	-6.7311	-7.3429	-8.6961	-5.591	-8.0215	-7.5826	-7.1347	-8.5051	-7.9559
-9.3547	-11.023	-9.4099	-9.0893	-10.441	-12.321	-11.208	-8.2112	-6.7547	-9.0636	-8.9362	-8.7416	-9.5111	-10.685	-8.6397	-8.6946	-8.1838	-7.259	-7.8965	-7.8852	-8.999	-8.5017	-9.3326	-10.311	-9.3771	-8.2317	-11.335	-12.715	-10.911	-8.9999	-8.186	-10.075	-9.9263	-10.565	-8.6346	-6.5654	-12.209	-9.7897	-9.5815	-10.87	-6.4559	-8.3639	-8.7772	-8.2212	-10.156	-9.1074	-9.7159	-9.7607	-10.975	-9.6145
-3.7169	-5.4683	-3.4414	-2.6901	-3.5086	-3.542	-2.5671	-2.5996	-3.1233	-2.2992	-3.1737	-4.2419	-6.1165	-2.5726	-3.256	-4.914	-3.4737	-0.55963	-3.1976	-6.5232	-3.7286	-3.1914	-3.3751	-3.6166	-3.2199	-2.9664	-4.5407	-4.5437	-2.6408	-3.7329	-1.718	-3.4376	-2.4711	-4.1536	-3.378	-4.2558	-4.5065	-3.2876	-3.1264	-3.4208	-3.5728	-2.3339	-3.6195	-4.0935	-5.0169	-2.7436	-4.5704	-1.7626	-2.5878	-2.2693
0.60668	1.0161	-0.79248	0.93405	1.1213	1.068	0.60715	-1.1559	0.85324	-0.24249	-0.6991	0.32934	-3.1694	2.092	0.63289	1.1762	0.62409	1.2669	-0.67206	-0.038322	1.9881	1.1336	-0.14721	-1.776	0.27816	-0.48571	-0.018886	0.10836	1.0489	0.96072	-0.51799	0.37057	1.0073	-0.23479	0.083563	3.1374	-0.11302	-2.0092	2.6245	0.19404	1.1519	0.021945	-0.27567	-0.94844	1.4639	0.99405	1.4722	0.29003	0.88945	1.6254
7.6473	7.295	8.3243	6.5628	9.8359	7.6968	8.2442	8.2124	10.904	7.9242	9.431	5.6375	6.8746	4.879	8.1662	7.7707	6.4441	10.296	8.3534	9.6151	7.0629	7.6404	8.0021	9.9446	8.1383	7.4793	6.618	8.6075	8.7464	9.1938	7.2869	8.7529	7.5499	7.4264	6.9414	7.942	9.0963	10.126	8.42	8.4071	5.5481	6.4375	9.0069	11.574	7.3322	6.1133	7.0056	7.0014	8.955	10.157
-3.9158	-3.4815	-3.5279	-1.6875	-1.4711	-3.4193	-2.1303	-2.2557	-1.5217	-1.4584	-2.5798	-3.3528	-2.462	-2.1883	-3.8818	-2.2986	-1.9943	-3.3146	-2.4324	-1.7942	-1.5984	-4.0665	-1.0589	-1.9199	-2.0128	-1.5899	-1.7667	-1.2741	-4.1319	-4.3316	-5.3574	-2.5475	-3.079	-3.6464	-3.0606	-2.9105	-1.962	-2.6529	-0.88132	-2.4139	-5.2575	-1.7128	-4.493	-1.6731	-1.3032	-0.89235	-1.516	-1.2367	-1.6956	-2.7275
-0.28044	-0.71361	-0.50306	0.52594	-0.55261	2.2605	0.074231	-1.7015	1.1035	0.30829	-1.1171	-0.41952	-0.89235	-0.063535	0.10314	0.72554	-0.58096	-0.31371	0.76697	0.88051	-1.1269	-1.4848	-1.4022	0.30227	-0.49803	0.70154	-0.17789	0.57457	-0.31705	2.2852	-2.7528	3.084	-0.84348	-0.72657	1.0889	-0.33374	1.0743	-1.4998	-0.41718	-1.9521	0.24782	-0.26387	-0.50629	-2.5425	0.19987	-1.1391	0.88375	-1.515	-1.6474	0.36481
-4.2843	-3.9775	-1.6798	-2.2821	-4.3752	-6.0752	-1.6203	-5.6525	-4.5829	-2.4151	-5.3682	-3.0294	-2.955	-3.3858	-2.097	-3.562	-1.6654	-2.6237	-1.2081	-3.0949	-2.3059	-4.1009	-3.6745	-2.5695	-2.8853	-5.8078	-6.4035	-3.7587	-2.7244	-0.59717	-4.4121	-1.4951	-5.3627	-4.1531	-1.4526	-1.0013	-5.1482	-2.6607	-2.3857	-5.3652	-3.717	-3.7687	-3.6727	-4.9999	-3.1354	-3.5811	-3.7948	-2.6464	-1.0218	-2.1247
-7.0219	-8.5966	-5.9308	-7.6224	-6.9994	-7.5024	-7.4803	-8.1605	-7.2716	-7.7785	-7.7624	-8.3281	-8.878	-5.3323	-8.0795	-7.197	-9.6846	-8.3732	-7.8758	-9.9544	-9.6408	-9.972	-7.3477	-8.2516	-8.4782	-8.1886	-9.5247	-5.8197	-8.8788	-7.0605	-8.6929	-8.5332	-7.6118	-7.599	-7.7781	-5.1169	-7.4468	-6.2644	-8.5205	-8.7425	-8.4526	-8.5773	-8.0939	-6.3253	-6.2088	-6.9523	-7.1991	-6.4487	-8.0512	-8.9768
-21.334	-22.48	-21.956	-24.781	-20.943	-25.527	-21.524	-21.691	-22.201	-24.197	-22.29	-22.715	-19.575	-22.781	-24.131	-24.752	-22.705	-21.379	-23.351	-22.568	-23.389	-21.286	-20.722	-22.952	-22.077	-21.706	-22.235	-21.376	-21.773	-22.159	-22.479	-24.905	-22.107	-20.44	-21.403	-22.455	-23.265	-24.227	-21.214	-22.706	-23.191	-23.044	-23.878	-22.027	-21.854	-21.935	-20.431	-23.014	-24.151	-23.261
-13.197	-13.518	-13.52	-15.103	-15.362	-16.541	-14.484	-14.972	-12.468	-13.33	-13.291	-11.481	-14.309	-12.147	-13.817	-13.487	-14.699	-12.138	-15.679	-12.665	-14.792	-14.228	-14.157	-13.217	-16.32	-16.059	-13.509	-15.112	-15.586	-13.035	-12.655	-14.272	-15.163	-13.108	-14.366	-14.036	-14.735	-14.859	-13.683	-12.346	-13.102	-12.266	-13.656	-18.551	-13.079	-12.917	-14.991	-12.644	-13.217	-14.678
2.4942	1.5809	-0.62406	0.33511	-1.8572	1.5452	-0.37413	2.5068	1.6668	1.79	1.9294	3.4221	1.7628	1.7091	3.6363	0.94934	-0.75948	0.176	1.9489	-0.022696	1.1088	2.4068	0.042108	0.17142	-0.34001	0.93828	2.163	-0.84071	2.6826	2.599	2.0709	3.4305	1.8194	1.1118	0.37684	3.0295	1.2868	0.30592	3.8155	-1.8902	1.0785	1.277	1.8554	2.4413	-0.16457	0.57197	2.4521	1.536	-1.3854	0.65703
0.95276	-0.56	-1.1284	-1.5733	-1.3282	0.89449	-2.7122	-0.24639	-1.551	-0.68244	-0.63093	-1.4547	-0.44552	-0.8036	0.45822	0.77177	1.6771	-1.5156	0.0176	-2.7588	1.4667	2.7133	-0.11356	-1.2115	-0.43316	-0.018293	2.191	-1.2546	-0.72169	1.6148	1.2895	1.196	-0.74138	1.1847	-1.7283	0.46327	0.39188	-0.30719	-0.45776	-0.37843	-0.59358	0.14728	-0.38059	-2.0374	0.85445	1.4754	-0.61706	-0.55099	0.74568	-1.1145
-7.5979	-7.5814	-7.9441	-9.9731	-10.609	-10.99	-10.107	-9.6904	-9.3514	-10.512	-7.2238	-12.601	-8.268	-8.416	-8.2565	-6.7487	-8.2234	-9.3365	-10.108	-8.3602	-8.5668	-7.8493	-8.5452	-7.9772	-10.42	-7.5472	-7.2473	-8.8896	-10.147	-7.9425	-9.9416	-9.235	-10.094	-9.3916	-7.8083	-9.3184	-6.6524	-8.7373	-9.2241	-12.109	-8.1327	-10.228	-11.768	-8.6504	-10.077	-8.9328	-7.6342	-9.2709	-9.09	-9.8733
-3.3357	-4.0453	-3.7843	-2.9454	-3.6744	-3.9035	-3.4166	-4.4584	-2.998	-3.5947	-4.1185	-4.2974	-2.0162	-4.0136	-3.4856	-3.5729	-2.1367	-2.8637	-4.5706	-2.7165	-2.1045	-3.9317	-2.1914	-4.2508	-5.815	-1.9463	-1.8625	-5.9599	-5.5247	-4.5905	-3.9971	-5.425	-2.9645	-2.9295	-2.6853	-4.8732	-4.7538	-3.4196	-4.0314	-1.1943	-4.2128	-2.5861	-2.1801	-4.9767	-5.1012	-5.6052	-3.6976	-4.2214	-3.1245	-4.0629
1.4668	0.64305	-0.68062	-1.2007	-2.2772	0.90024	1.9873	-1.8102	-0.63421	0.35185	-1.2061	-2.6107	-1.3249	0.91655	-1.0734	0.008037	0.056083	-0.51299	-1.1629	-1.8678	1.2975	-0.57099	0.4707	-0.92582	-0.49609	0.91172	-0.98881	-1.4122	-0.37542	0.40268	-2.0129	-0.045478	0.85559	0.049707	-0.55815	0.71802	1.596	-0.31659	1.1763	-0.52217	-0.17941	-1.2093	0.062486	-0.53984	-0.89575	-0.99285	-0.21335	1.0844	-1.2772	1.0413
6.2193	8.5307	5.2009	8.1316	5.1438	8.1177	5.6649	7.2877	5.3101	5.9656	6.6708	7.2796	8.0273	6.9676	6.132	5.6432	7.4158	2.7345	7.508	7.9319	7.2908	8.5789	7.2854	6.6741	7.4019	6.3344	3.6951	7.6745	6.2043	8.7783	6.913	4.6976	7.1285	6.3331	6.5392	7.4994	7.0304	7.7678	6.8095	8.2482	6.2886	7.1781	9.6158	6.4199	5.1902	5.7385	7.4571	7.2521	7.1548	5.491
6.228	5.7426	6.8112	8.4429	7.1238	6.0668	9.9823	6.7235	6.741	5.7427	7.1346	7.635	6.5965	9.6463	6.9877	8.2602	5.9841	6.7508	7.2148	7.617	6.0957	6.1837	7.5053	7.2849	5.5947	5.5394	9.9085	5.7624	5.5576	8.0857	6.5246	6.6097	8.5977	6.0442	4.6367	4.7919	6.3471	12.009	7.8811	7.1576	7.4509	7.5477	7.2834	7.306	7.1065	8.0267	6.648	6.1924	6.7637	7.2042
-9.8078	-8.7216	-11.301	-6.5944	-8.3126	-9.9533	-9.6589	-10.473	-10.228	-10.223	-12.221	-12.103	-8.4268	-7.7306	-9.3012	-9.1065	-6.8177	-5.4923	-9.1668	-10.121	-8.8968	-9.2884	-11.093	-9.1554	-11.214	-8.517	-8.5671	-7.6378	-11.199	-8.5768	-10.219	-10.444	-8.5533	-7.7151	-11.764	-9.5435	-8.8461	-10.659	-9.3873	-7.3988	-11.25	-10.927	-7.9655	-7.2574	-7.2578	-8.7319	-8.6901	-9.1471	-7.867	-8.7937
5.2038	6.584	3.5957	3.6703	5.3905	6.8592	7.8625	6.4196	5.8549	5.8981	5.6526	3.3889	3.9943	5.2475	5.323	4.502	4.5787	4.881	6.7041	5.5318	5.0058	4.2143	2.8876	8.1538	5.4871	8.1612	6.1263	6.4141	7.3777	7.0944	5.3187	7.6173	5.4964	4.7814	7.0087	3.9263	6.4348	5.0414	6.7241	6.2544	4.8948	4.8863	7.3823	3.4938	7.2643	6.0019	6.6441	6.5447	4.9375	4.4216
0.55222	1.3179	0.10431	1.2864	0.71386	-0.052949	-0.42831	2.8666	-1.4071	0.33626	-1.5991	-1.3704	-1.4844	1.3883	-1.8136	0.41963	-2.3313	0.9931	-0.41344	1.0688	-2.7108	-2.1959	0.55417	-0.0021625	-0.47957	-0.4443	-1.6883	1.9409	-1.9798	-2.1669	-0.50628	1.2367	1.0354	-0.33904	1.1497	1.037	0.016749	0.39009	0.19513	-0.36015	-0.54341	-1.2877	1.7952	-1.1935	0.43642	-1.3179	-1.1272	-0.84405	0.27646	0.77249
-10.545	-14.913	-12.545	-11.595	-12.875	-14.392	-14.499	-10.799	-13.684	-13.57	-12.284	-12.133	-13.583	-12.033	-12.239	-15.63	-12.654	-12.02	-15.82	-12.054	-11.516	-11.053	-13.485	-13.77	-12.384	-13.747	-12.857	-13.945	-11.989	-12.393	-10.942	-11.837	-12.471	-13.668	-14.077	-13.308	-11.93	-13.469	-12.89	-12.695	-13.976	-15.148	-14.697	-13.486	-12.802	-11.949	-12.183	-11.958	-11.542	-12.256
-3.0852	-4.2393	-3.726	-1.7396	-2.7955	-3.9995	-2.8419	-2.9937	-4.4058	-0.92539	-3.346	-3.8149	-2.3752	-3.6867	-0.6254	-3.0211	-4.8852	-7.2105	-3.8864	-1.9455	-4.7583	-2.0647	-2.4522	-3.7563	-2.996	-1.0884	-2.9865	-3.3045	-1.6667	-1.6326	-3.121	-1.3381	-2.5924	-3.0401	-2.7956	-4.2189	-2.4182	-2.1166	-3.7363	-2.7808	-3.877	-3.6246	0.18248	-2.9302	-5.568	-4.0313	-0.98957	-4.349	-3.1034	-3.706
-0.26345	1.9108	-0.4082	0.30139	-2.3976	0.31451	-0.85146	-2.0303	-1.401	-0.70339	0.94744	-0.1724	-0.12462	-1.8054	1.2879	1.4932	-1.51	0.52747	0.093976	0.51592	-0.31302	0.96763	1.4235	3.4676	-1.0859	-1.6221	-0.74628	0.41584	0.33668	-1.0108	1.1566	0.58931	1.2571	-0.53993	-2.559	-1.0519	-0.074833	2.5389	2.1869	-0.38064	1.4403	-1.398	0.3279	0.63462	-0.83294	-2.2665	1.9492	1.1197	-1.1824	0.70983
-3.7109	-4.6485	-3.3469	-2.0305	-2.9243	-4.6597	-2.3923	-2.4102	-3.8312	-4.479	-2.0932	-4.156	-3.1122	-4.2026	-3.2813	-5.5743	-5.1342	-3.1099	-2.74	-2.4748	-4.0497	-2.9292	-3.0124	-4.6497	-3.0655	-3.3003	-0.74101	-3.0048	-4.7043	-3.9219	-2.7207	-2.6344	-2.6219	-5.4621	-2.6589	-4.4584	-3.4674	-1.5631	-3.2551	-2.691	-4.65	-0.41806	-2.7958	-1.7589	-3.7848	-3.8046	-4.1044	-5.1314	-2.7913	-4.6595
-1.5769	-3.0294	-1.3225	-3.0068	-3.4163	-1.8351	-3.7084	-5.3807	-3.0003	-5.1751	-2.1388	-1.6498	-2.0179	-2.773	-4.285	-4.1345	-1.6725	-5.5207	-2.6677	-1.9263	-3.987	-2.428	-3.6503	-3.3486	-4.096	-3.238	-1.8309	-1.5107	-3.4197	-2.5398	-1.032	-4.8411	-4.6569	-3.2286	-4.5399	-3.4611	-2.9435	-5.4895	-2.8918	-2.0951	-5.132	-2.9695	-0.62669	-3.1422	-1.8538	-4.4402	-3.0422	-1.6193	-4.1277	-1.6731
-9.1294	-8.9573	-13.35	-10.138	-11.013	-9.4702	-12.287	-11.925	-10.804	-9.7472	-10.033	-11.883	-11.73	-11.397	-11.959	-10.923	-11.205	-12.241	-10.05	-12.39	-13.367	-9.9785	-10.555	-10.751	-9.9596	-9.1673	-12.274	-10.241	-9.8897	-10.253	-12.336	-9.6097	-12.706	-10.609	-9.6351	-8.2446	-11.061	-10.897	-10.475	-12.573	-10.586	-11.992	-9.795	-9.7034	-10.252	-10.392	-12.524	-10.022	-11.934	-10.082
-1.2166	1.8773	0.85213	-3.9552	1.8012	-1.3958	1.3692	-1.2724	-1.3672	-1.3049	2.1697	0.15195	-1.7735	-1.2647	-0.8913	0.85309	2.2393	-0.38939	0.043534	-1.5047	1.265	0.27374	-1.0994	1.0261	0.80461	-0.59971	-2.9525	0.19688	-0.69555	2.2745	1.3983	-0.73338	0.56411	0.19072	2.1282	-0.87177	-0.69552	-1.2216	-1.9348	-1.3699	0.71816	1.008	-2.4483	-1.3658	-2.5588	0.17012	-1.1436	-1.1071	-1.1011	1.2946
2.0642	-0.36898	0.26887	0.65206	1.0367	0.12463	-0.05641	-1.4824	-2.7807	0.74936	2.3964	0.19795	-0.52567	0.46012	-0.52376	1.1966	0.13397	-0.03399	-1.1202	0.75863	-1.2581	0.16714	-1.3027	0.24216	0.6379	-0.66441	0.78033	-0.44182	1.0188	2.3734	-1.0849	1.1393	1.1825	-2.0296	-2.2084	0.34112	0.55073	-0.9798	-0.71122	0.56922	1.9629	1.1774	-1.0037	1.8214	2.3867	-1.9855	1.011	0.21782	-1.4319	1.9078
-0.33254	-1.4492	1.7165	1.0634	1.4931	1.2427	2.1829	1.3362	2.4678	0.71647	2.1274	2.0124	2.8531	2.7894	2.255	0.29633	2.0662	0.29927	0.36625	-0.040705	3.5173	2.6476	0.48454	2.4108	-0.23038	-0.029001	1.9187	1.9169	3.5218	1.0071	-0.87135	-0.08738	-0.21418	1.3936	1.8619	0.33572	1.1609	1.0989	1.8676	3.1582	0.94655	0.099619	1.8199	2.2888	1.5273	3.5477	1.9634	0.73467	1.0961	1.3716
8.6078	9.4149	8.2558	8.9661	9.0745	7.7969	8.5433	9.7117	9.7076	7.9711	9.0218	8.1259	7.4493	10.695	9.7503	6.7912	8.0397	7.309	9.2495	7.9998	7.0638	7.0067	9.0622	10.485	8.8387	8.5907	6.2516	8.1452	9.1279	8.8859	9.0533	8.0261	9.0755	7.3203	9.3961	8.7081	7.0075	7.2518	9.3983	9.2366	10.509	7.0632	8.635	8.6979	9.2991	6.8594	9.435	6.8294	7.7664	9.4507
-21.391	-20.812	-20.824	-20.204	-19.489	-20.173	-20.064	-21.024	-21.432	-21.175	-18.989	-19.291	-22.003	-22.912	-19.752	-20.755	-21.757	-21.6	-23.575	-21.495	-21.165	-20.458	-21.288	-19.568	-21.767	-20.491	-19.603	-20.287	-21.711	-21.069	-20.719	-21.412	-20.028	-20.534	-19.393	-22.824	-19.195	-20.925	-20.047	-20.859	-23.363	-20.2	-20.357	-20.812	-20.021	-23.983	-20.554	-19.844	-21.321	-18.548
-0.32442	0.85997	0.72718	-1.2571	0.68854	0.55256	-0.16687	-0.83692	-0.55365	-0.21989	-1.2095	-0.579	-1.4546	-2.0466	0.96299	0.45687	-2.3639	-2.2736	-1.9646	-1.0054	-1.2147	0.70812	2.1332	-0.55315	-0.26155	1.7668	-0.29549	0.10912	0.69346	-0.63207	-1.9337	-0.29058	-0.16016	1.7679	-1.848	-1.8323	0.5385	-0.20073	1.7222	0.32301	-1.1347	-0.3005	1.3496	-0.18752	0.38748	1.3158	0.53783	-1.5173	0.67708	-0.84011
-4.2663	-1.9287	-1.5756	-1.9383	-0.52117	-2.7128	-0.79203	-0.97145	-2.828	-0.87193	-1.8985	-1.1096	-3.6117	-1.6585	-2.996	-2.7476	-0.13583	-2.9507	-2.4326	-2.6438	-0.81485	-0.69968	-1.4766	-1.3516	1.3025	-1.5858	-1.0373	-2.6192	0.13944	1.1567	-1.0378	-3.036	-1.5525	-1.8932	-0.53484	-2.2542	-2.1275	-0.9391	0.29434	-2.2889	0.1602	-1.0899	-0.36958	-3.1508	-2.5527	0.69521	-0.32591	-0.69647	-3.2556	0.63114
3.4064	0.59649	3.0183	0.25128	1.4464	2.2686	-0.25211	3.3174	3.2848	1.9484	1.9537	1.3675	1.6144	1.5554	0.59227	2.2498	0.85525	0.93005	-0.085006	2.711	1.0999	2.1023	1.9027	1.5534	2.4728	0.10898	-1.2435	1.5271	1.5621	1.5928	3.7658	1.7454	0.25162	0.9513	3.6614	0.96536	0.65641	2.3599	1.7227	0.69154	1.9157	2.7785	2.1604	0.036442	0.95189	3.4422	0.20526	2.9598	0.7868	4.5779
-3.7335	-3.744	-5.3709	-5.3395	-4.29	-4.8282	-3.0685	-3.061	-3.0135	-3.9714	-5.6342	-3.7266	-3.0531	-5.9547	-2.6404	-1.932	-6.2201	-4.2408	-4.4343	-3.5792	-5.1322	-2.6542	-1.7042	-3.4112	-4.7395	-5.7453	-5.9843	-5.7299	-4.678	-2.4593	-3.4576	-4.4855	-2.3328	-1.0404	-4.0686	-4.8664	-3.3603	-3.7333	-4.0641	-4.1602	-2.2027	-5.7261	-2.8833	-6.4803	-5.716	-3.7726	-3.1383	-3.0705	-5.4341	-2.9633
-4.1447	-1.1764	-4.2829	-3.7309	-2.8106	-2.2591	-1.3633	-4.9738	-3.9145	-2.3489	0.39116	-1.2052	-2.3951	-1.6565	-2.4399	-1.5202	-1.3037	-3.0331	-2.5907	-3.2063	-1.557	-1.4012	-3.597	-2.0219	-1.823	-1.7031	-1.9273	-3.7354	-3.6022	-1.5278	1.1906	-2.8879	-4.273	-1.9185	-3.4888	-1.8212	-0.50946	-2.4911	-0.93724	-1.1119	-4.8855	-1.9483	-3.5088	-0.45401	-1.7605	-2.0848	-2.2763	-1.8728	-2.9654	-1.3379
-14.283	-11.194	-11.266	-13.43	-13.509	-12.913	-10.995	-13.885	-11.727	-13.05	-12.377	-12.477	-10.225	-12.021	-14.193	-12.63	-10.257	-12.619	-13.778	-12.493	-11.908	-13.153	-14.126	-11.647	-13.541	-12.508	-11.741	-12.331	-13.943	-13.223	-12.847	-12.478	-13.131	-14.155	-13.072	-11.217	-11.475	-11.192	-12.309	-13.337	-14.482	-14.21	-13.996	-14.397	-12.565	-12.638	-12.643	-13.957	-12.445	-11.324
-1.3583	-3.9386	-0.75367	-3.9538	-1.6872	-3.2865	-1.6784	-1.566	-0.82374	-0.65415	-0.75448	-2.3605	-1.0049	-3.5622	-2.0606	-3.9922	-2.54	-3.3905	-1.4507	-0.533	0.12417	-2.5808	-1.0972	-3.8687	-1.711	-1.7174	-3.1506	-2.1342	-3.5194	-3.1081	-2.7791	-1.8422	-2.5117	-2.8035	-1.5216	-4.5977	-2.4664	-2.7846	-3.4276	-2.1386	0.049736	-4.2458	-5.2222	-2.0204	-1.6514	-4.8648	-1.2281	-1.6009	-1.7413	-3.7304
-13.774	-12.31	-12.611	-13.532	-12.612	-11.766	-14.019	-15.554	-12.735	-14.707	-14.893	-11.316	-12.958	-14.154	-13.494	-14.851	-12.283	-14.493	-11.883	-12.932	-11.52	-12.999	-14.677	-13.535	-13.576	-14.013	-13.88	-15.296	-12.113	-14.024	-13.693	-16.246	-12.926	-13.073	-14.362	-15.538	-11.54	-12.023	-13.475	-11.021	-13.125	-12.564	-12.344	-13.208	-13.582	-17.673	-14.389	-13.307	-12.402	-15.487
1.9738	-0.38883	0.88694	5.4947	-0.67847	2.4982	0.72014	0.57047	1.071	-0.58287	1.3964	1.9025	0.55675	-0.67284	0.17507	0.67951	1.801	-0.32675	0.7035	1.5867	2.422	-0.18421	2.5234	2.2232	3.366	0.085264	2.4736	1.6847	-1.4937	2.5643	2.2973	2.0197	1.9157	1.9734	-0.15636	0.84351	1.2488	0.19208	0.0054607	-0.72474	2.0072	0.96169	-0.93533	1.5294	-0.73676	4.1693	1.8225	0.94326	0.0334	2.5104
-0.0855	-3.2829	-2.0867	-4.0923	-2.638	-3.3861	-1.919	-1.9364	-2.8704	-3.4688	-2.0815	-2.4319	-3.7457	-2.3268	-2.2263	1.8325	-1.6408	-2.0571	-0.0032895	-3.2502	-1.4898	-0.95127	-1.5233	-2.3328	-1.9248	-0.35408	-3.8934	-1.3936	-2.0982	-1.7884	-2.7991	-1.0278	-2.8935	-1.4011	-1.7925	-1.0076	-2.5406	-0.57264	-0.68512	-2.4991	-1.2478	-2.6042	-2.2296	-2.4646	-2.559	-2.4127	0.1982	-1.4276	-1.2277	-0.45737
-3.1382	-0.70269	-0.64739	-0.59145	-1.8252	-1.3374	-2.8536	-1.9722	-1.2645	-2.2183	-1.0306	-2.6323	-1.6797	-1.5591	-2.0551	-2.2075	-0.53279	-3.7153	-2.0009	-2.2472	-2.8554	-4.9497	-2.5399	-1.8395	-2.1115	-4.619	-2.785	-1.5338	0.033235	-0.091351	-2.6945	-2.5754	-1.869	-2.4105	-3.4299	-0.95231	0.15468	-2.1432	-2.5361	-1.5866	-1.3506	-2.2594	-2.1892	-2.7649	-3.5854	-2.7004	-0.69398	-1.1429	-1.2909	-2.3898
-21.719	-20.596	-22.573	-23.795	-23.038	-25.124	-23.022	-21.682	-19.73	-21.351	-22.959	-23.974	-22.39	-19.822	-22.186	-21.125	-23.738	-22.145	-21.687	-22.684	-20.401	-23.243	-23.829	-22.542	-22.386	-21.018	-21.451	-22.382	-23.165	-24.712	-21.184	-20.919	-21.773	-21.598	-23.928	-19.889	-21.903	-21.789	-23.569	-21.345	-21.521	-20.188	-21.268	-21.777	-19.702	-22.402	-25.38	-23.551	-21.805	-21.22
-4.5459	-1.5041	-3.0959	-3.6141	-4.0473	-2.3449	-2.7897	-0.83444	-5.183	-3.411	-1.4098	-0.40244	-2.1837	-1.6492	-3.9036	0.1439	-4.7075	-5.3778	-1.1107	-3.2766	-1.789	-5.8286	-2.5945	-2.9422	-4.6347	-0.90851	-2.8328	-2.1995	-2.6264	-2.4615	-2.706	-0.78528	-3.0986	-2.1938	-2.6325	-0.66562	0.21772	-1.678	-2.0494	-3.957	-1.9378	-2.9147	-5.1713	-3.6521	-2.9813	0.2959	-3.9803	-2.1341	-3.9781	-4.9335
-10.675	-10.436	-12.442	-10.749	-10.881	-14.125	-11.768	-13.526	-10.955	-9.6712	-10.54	-9.8487	-10.96	-12.33	-9.9393	-12.535	-9.8637	-11.698	-11.072	-9.8222	-11.66	-9.9675	-10.449	-11.204	-12.09	-8.0691	-11.143	-10.3	-10.335	-12.25	-9.824	-10.995	-10.483	-12.173	-10.611	-11.613	-10.558	-11.935	-9.7932	-12.073	-11.713	-12.247	-12.606	-10.008	-11.377	-11.213	-11.772	-11.874	-12.352	-12.84
-15.739	-14.806	-14.975	-13.835	-14.269	-13.9	-11.907	-15.088	-14.165	-15.561	-17.74	-12.267	-14.093	-12.376	-14.841	-12.16	-15.626	-12.779	-14.598	-14.397	-14.587	-13.545	-14.349	-12.217	-15.62	-11.677	-13.69	-14.017	-12.711	-15.237	-12.979	-13.299	-12.506	-14.913	-14.109	-14.555	-14.051	-13.98	-15.161	-15.133	-14.641	-13.982	-13.336	-13.813	-13.509	-14.674	-14.093	-12.61	-14.672	-14.229
-9.958	-10.008	-8.3403	-7.6071	-7.7601	-10.491	-11.252	-8.3245	-9.0957	-9.1426	-10.541	-8.6578	-9.7223	-9.0544	-8.4446	-9.2366	-9.057	-11.025	-8.8129	-8.7325	-9.302	-10.326	-10.865	-7.6629	-8.1323	-10.041	-9.2714	-7.8121	-9.9986	-11.639	-11.329	-10.739	-9.6467	-7.828	-9.9887	-10.383	-9.7094	-11.851	-7.9436	-9.4676	-10.146	-8.1039	-10.948	-8.2599	-8.3867	-11.745	-9.5564	-10.841	-9.9514	-10.597
-10.107	-10.156	-10.199	-8.745	-11.845	-11.247	-9.7342	-11.575	-10.714	-10.062	-10.599	-10.033	-11.757	-10.725	-10.288	-9.0292	-11.187	-8.8473	-10.078	-13.003	-7.7423	-9.9316	-10.737	-9.9929	-10.68	-10.942	-11.334	-11.374	-9.7061	-9.4067	-8.5321	-12.686	-7.4647	-8.4205	-13.612	-10.429	-9.556	-12.657	-8.3953	-8.8115	-7.8381	-10.955	-10.892	-11.01	-11.58	-11.854	-11.41	-10.492	-10.81	-10.014
1.6262	-1.7871	0.16936	0.32606	0.46566	0.42519	-1.5379	-0.040727	0.076185	-2.8616	-0.063094	-1.1431	-2.5627	-0.67206	0.55764	1.6639	-0.24559	-1.375	-0.85396	0.010177	-1.017	1.5117	-0.1692	-0.17527	-1.8911	1.1466	1.5328	0.998	3.2586	-0.29357	-0.89769	-0.016309	-2.2249	-1.5469	-0.16587	-0.7195	0.88519	0.020531	-0.27996	0.5893	0.32578	-2.2289	0.76224	-0.77292	0.86335	1.1316	-1.7074	0.47572	0.68775	-0.42305
-14.79	-12.896	-16.241	-14.871	-14.343	-14.719	-14.206	-14.421	-14.166	-14.627	-14.875	-14.456	-14.843	-14.736	-17.313	-15.025	-14.856	-14.71	-14.528	-13.458	-15.862	-15.297	-13.235	-16.316	-15.843	-15.94	-15.981	-14.996	-13.673	-15.215	-15.037	-15.699	-14.729	-12.958	-13.287	-13.718	-16.84	-12.943	-15.451	-13.727	-14.959	-14.288	-14.27	-16.066	-14.872	-16.284	-13.907	-16.582	-13.261	-12.747
-9.1795	-12.022	-9.8996	-10.106	-9.0838	-9.2783	-10.866	-10.115	-10.419	-10.729	-10.882	-12.312	-11.274	-10.857	-11.068	-12.684	-12.191	-11.095	-9.1333	-9.6506	-10.913	-11.015	-11.523	-9.7556	-8.663	-9.9366	-10.723	-9.1769	-10.976	-10.481	-9.2303	-11.129	-11.228	-11.938	-10.887	-14.072	-10.731	-10.298	-10.692	-7.9213	-10.079	-10.641	-11.365	-12.954	-11.978	-9.5292	-11.223	-10.537	-10.922	-10.082
-6.1368	-6.46	-4.6969	-5.5249	-5.3036	-4.1591	-5.1618	-5.5202	-7.5159	-5.7693	-6.3638	-4.2337	-5.0066	-6.4523	-5.5655	-5.776	-5.3708	-3.073	-2.4459	-7.9359	-7.1359	-3.5812	-4.6393	-4.1764	-6.6565	-6.5535	-5.0949	-3.2116	-7.6479	-6.2563	-6.8232	-5.9077	-6.4222	-6.6827	-4.0314	-5.685	-6.6192	-4.2714	-5.7687	-5.3271	-4.6714	-5.9468	-5.4575	-8.2285	-7.3265	-6.2697	-5.401	-3.6217	-5.7966	-7.9007
7.0019	8.5139	9.4956	7.6782	9.6489	8.0181	7.3474	7.9458	11.219	8.524	10.569	9.3098	9.5482	7.9366	9.1183	7.0858	10.084	6.7539	7.6527	9.2155	8.5163	8.2232	8.0754	7.9545	8.0625	10.401	6.8386	7.7702	7.3431	9.5099	9.3803	7.9449	7.9001	7.7756	7.7281	9.501	9.7227	9.3456	6.6668	10.821	7.5509	10.599	8.6741	10.01	7.3374	9.0122	8.3001	8.173	8.2934	9.4442
-10.514	-5.5638	-6.4189	-10.06	-8.5975	-9.048	-7.7921	-9.1069	-8.0067	-7.9037	-8.3754	-11.895	-11.368	-10.299	-7.8352	-10.085	-11.4	-8.2827	-9.4381	-9.778	-9.6102	-9.2327	-8.3098	-8.7369	-8.5384	-9.9146	-7.5666	-9.2115	-8.6847	-10.407	-10.196	-7.2176	-10.5	-8.9031	-8.407	-7.952	-10.71	-12.884	-8.5214	-11.515	-9.444	-9.1954	-9.1326	-12.477	-8.201	-9.6603	-8.856	-10.161	-10.063	-8.242
-7.0653	-7.9698	-7.0871	-6.8807	-7.534	-9.603	-6.0332	-3.5639	-8.2733	-7.7049	-6.3637	-6.6034	-5.8346	-7.6173	-6.3138	-4.4216	-4.702	-7.5094	-8.6737	-5.1807	-7.108	-5.2029	-6.1728	-7.8278	-5.1195	-6.3367	-5.654	-5.2591	-6.9983	-6.2987	-6.5692	-6.9674	-6.2109	-4.7077	-6.5945	-7.5335	-5.0767	-6.244	-5.8678	-7.209	-5.8234	-9.3562	-5.4857	-5.4909	-7.5716	-5.5163	-5.4885	-6.0456	-7.7617	-6.8738
-13.34	-13.029	-13.783	-12.352	-10.469	-13.998	-12.907	-11.643	-8.8076	-14.13	-12.343	-10.857	-11.993	-11.807	-14.415	-14.346	-12.802	-10.567	-12.114	-15.094	-15.024	-12.242	-14.087	-14.226	-14.675	-14.478	-12.986	-14.158	-12.572	-13.207	-12.82	-12.614	-14.124	-11.39	-12.432	-11.56	-14.449	-11.999	-10.329	-11.306	-11.457	-11.747	-10.865	-13.728	-14.52	-13.941	-13.399	-12.925	-15.136	-12.95
-0.10802	-1.9933	-1.557	0.30367	-2.0231	-1.265	-0.22394	-0.51448	-0.81546	-0.32148	-0.69395	1.3775	1.5418	-0.7801	1.2951	0.068102	-0.29987	0.70274	1.6845	0.3366	1.2536	1.4349	0.76343	0.19013	-1.083	0.016208	1.4408	1.0751	-0.69089	1.4767	-0.9839	-0.44123	0.1255	0.69406	0.91764	-0.16156	1.5954	0.83077	-1.6305	-1.937	-0.85765	-2.0165	-0.37991	-0.55435	2.7244	-3.0092	-0.69137	0.3832	2.2057	0.037739
-0.97242	1.3149	-1.4019	-1.9197	1.3489	0.0055114	-1.6346	-1.688	-1.5339	-0.37751	-1.8983	-0.74911	-0.0024087	-1.4418	0.20654	0.5006	-2.2549	-3.5771	-2.3293	-0.48057	0.92688	0.090136	-2.129	-1.212	-1.5162	-1.9942	-2.0158	-1.0609	-2.3602	-1.2499	2.167	0.0081249	-2.4965	-2.2392	-0.94368	-1.3647	0.060674	-0.56357	1.2191	0.12277	-1.3028	-1.0402	-1.4063	-2.8455	-1.8033	-0.93441	-2.5589	-0.57726	-2.5474	-0.10046
-14.42	-14.589	-15.936	-14.216	-13.585	-12.394	-14.314	-14.603	-15.02	-10.326	-11.539	-14.154	-14.313	-15.045	-15.802	-13.292	-12.418	-14.901	-14.028	-14.58	-14.903	-14.289	-13.844	-14.176	-14.255	-16.935	-14.659	-11.558	-13.683	-14.248	-13.85	-13.682	-14.684	-13.355	-13.377	-13.313	-14.677	-15.188	-14.778	-13.074	-11.75	-13.557	-12.128	-14.011	-12.961	-16.037	-17.565	-14.17	-15.9	-16.981
0.025118	-2.732	-0.67446	-0.95174	-1.9865	-2.8404	-1.3447	-0.30024	0.023649	-0.10052	0.13611	-2.1724	-1.8016	-3.3295	-3.4709	-0.94797	-0.80924	-2.3457	0.7824	-0.84891	-1.6542	-0.60039	-0.63968	-2.4285	-2.8831	-1.8676	-1.4771	-1.3315	-2.9763	-1.2139	-2.046	0.21012	-1.8631	-0.59696	-0.98289	-2.7449	-1.8534	-1.4582	-2.286	-1.4049	-0.60187	0.6782	-1.1491	-2.3468	-0.7547	-0.21867	-0.52391	-0.050238	-0.91542	-1.1314
-14.758	-12.826	-14.216	-15.696	-13.448	-14.219	-12.745	-14.983	-13.288	-11.645	-11.434	-11.64	-11.178	-12.391	-10.565	-14.94	-13.793	-12.121	-15.211	-13.931	-11.102	-14.027	-14.707	-14.486	-13.733	-13.006	-13.365	-12.713	-10.749	-13.601	-12.946	-13.183	-14.192	-11.995	-12.548	-14.554	-14.139	-14.919	-13.932	-13.481	-13.333	-11.524	-12.877	-12.58	-14.944	-11.919	-13.006	-13.063	-13.187	-11.741
-13.631	-12.133	-14.574	-13.629	-16.355	-11.701	-13.691	-13.533	-15.616	-16.227	-13.762	-12.805	-13.267	-14.309	-14.764	-14.516	-14.052	-14.814	-14.51	-12.921	-12.743	-12.722	-13.644	-13.933	-14.512	-14.776	-12.929	-13.794	-13.465	-14.183	-12.979	-12.234	-13.65	-15.383	-13.943	-15.721	-14.279	-12.663	-14.812	-14.808	-15.062	-14.004	-10.472	-14.406	-12.441	-12.475	-11.642	-18.108	-14.24	-12.464
5.856	6.7702	7.2722	6.6379	8.1006	7.3179	8.8235	6.0829	6.61	6.7021	6.7416	3.7119	6.8182	6.2369	7.8685	5.0445	8.6912	7.6646	6.9965	8.1601	6.879	6.2397	6.5805	4.1802	5.8985	5.5629	3.7667	6.6958	7.0179	7.697	7.7215	6.4011	6.8391	8.0139	6.7049	6.7333	6.9719	7.504	6.9872	6.4771	6.8655	8.5506	7.092	6.3421	8.0837	6.1274	5.0532	6.8846	5.8883	8.1331
4.2665	7.5307	7.6302	6.4487	6.8222	7.446	7.6866	3.8674	4.8127	3.9036	6.246	7.8497	7.3397	4.9463	8.5994	6.1263	3.8107	4.695	6.2426	5.5863	5.1256	6.9379	4.4879	4.7957	6.1519	5.4503	3.3234	7.5037	5.6427	5.6339	5.6798	5.9437	8.2851	4.9511	4.3261	4.935	5.09	4.4558	6.797	5.0507	6.1693	3.1369	7.1736	6.3832	3.5767	2.5502	7.445	5.8618	5.5306	6.2677
-21.847	-19.263	-22.72	-21.49	-23.083	-24.7	-21.997	-20.199	-21.898	-23.572	-21.686	-22.321	-22.846	-23.476	-22.484	-22.473	-22.182	-22.038	-22.231	-21.536	-21.727	-22.706	-22.966	-22.465	-20.393	-21.103	-21.982	-20.8	-21.488	-20.983	-21.267	-22.591	-20.955	-23.808	-21.923	-20.473	-23.477	-22.294	-20.659	-22.173	-23.036	-23.129	-22.336	-21.825	-24.83	-23.972	-24.453	-22.729	-22.72	-21.03
-13.177	-13.101	-14.338	-14.319	-15.203	-15.056	-13.618	-14.254	-13.527	-12.944	-15.672	-13.109	-16.114	-15.724	-15.663	-14.235	-12.653	-14.282	-13.945	-14.02	-17.139	-16.021	-13.314	-15.021	-13.784	-13.591	-14.143	-11.86	-15.285	-13.465	-15.306	-14.47	-13.629	-13.372	-13.881	-12.515	-15.249	-10.281	-16.719	-14.48	-14.302	-12.294	-14.998	-12.416	-14.421	-13.549	-14.755	-13.716	-11.793	-13.511
-12.37	-14.589	-16.617	-15.654	-14.856	-14.042	-15.561	-14.206	-15.527	-14.637	-13.795	-15.798	-16.116	-15.569	-13.658	-13.876	-14.698	-14.179	-15.77	-13.782	-14.953	-17.04	-14.716	-15.977	-13.558	-16.352	-14.878	-16.344	-14.394	-15.143	-14.718	-12.367	-13.354	-13.898	-14.36	-13.646	-14.345	-16.531	-13.479	-14.807	-16.05	-14.679	-13.265	-14.957	-15.364	-15.306	-12.718	-15.305	-13.995	-13.231
-4.5944	-6.1987	-5.0817	-5.8737	-5.9078	-5.2133	-7.3879	-6.8636	-7.7028	-7.7682	-7.0006	-5.4495	-5.5984	-5.0079	-7.5705	-7.3778	-9.3383	-8.0296	-8.1563	-5.705	-5.0681	-5.1984	-7.8015	-8.0666	-7.2121	-6.0466	-8.5285	-6.1225	-6.2929	-3.8996	-6.4531	-7.2384	-6.6879	-5.481	-4.7628	-5.4628	-6.1636	-7.2888	-5.6557	-4.859	-7.1437	-4.4361	-4.3529	-7.6008	-7.9424	-8.1613	-8.3493	-7.0482	-5.5869	-8.752
12.517	11.874	12.12	10.197	9.4398	11.341	10.758	8.6261	10.848	9.9791	7.3954	10.139	8.2427	9.904	12.427	11.102	11.568	10.494	9.0592	7.7006	10.495	9.7373	10.978	9.2487	9.8923	8.1301	8.4827	10.294	8.6729	10.211	10.953	9.9348	10.769	8.1976	10.053	8.8231	10.863	9.2496	9.3134	8.7309	9.9348	8.837	9.9433	10.654	9.5761	10.279	8.9905	10.655	10.813	9.354
-10.058	-10.829	-10.158	-12.616	-12.237	-11.08	-12.081	-9.3238	-11.351	-10.971	-8.6414	-9.7041	-9.8694	-11.01	-9.5023	-10.733	-10.446	-9.6847	-9.9811	-10.699	-11.698	-12.493	-12.056	-11.335	-10.342	-11.608	-10.541	-10.408	-9.7052	-10.519	-12.117	-8.8283	-11.035	-12.857	-9.4555	-11.468	-11.392	-11.262	-10.966	-10.36	-11.215	-9.7152	-10.365	-11.485	-10.553	-12.812	-11.557	-11.019	-9.7393	-9.472
-1.1312	0.67863	-1.9508	-2.5587	-2.1987	-0.95195	-0.39916	3.4103	2.7541	-0.79966	-1.8534	1.2895	0.44267	0.51409	1.8738	0.77344	2.4605	1.6513	-0.048086	0.45865	-2.0417	-1.8685	-1.7519	-0.23599	-1.447	-0.050684	-0.54973	0.00014614	0.29159	0.34322	-0.52861	-0.03304	-0.71291	-0.47042	0.20231	-0.20506	1.3145	-1.7189	0.87792	-0.039802	-0.30568	-1.8276	-1.4212	0.079222	-0.50393	-0.76741	-0.09586	1.2625	-2.1919	-0.52431
-3.7788	-2.1363	-1.5708	-2.8919	-2.8129	-2.9029	-3.4113	-4.1121	-2.1641	-1.9621	-3.4798	-2.3243	-3.4142	-3.3794	-3.092	-3.5016	-2.8623	-4.3387	-2.7213	-3.6786	-5.413	-4.5361	-2.5478	-2.8408	-4.5609	-3.2484	-2.6224	-3.6485	-3.5684	-4.9282	-5.4666	-0.60586	-3.2324	-2.3402	-5.647	-3.4429	-4.0292	-4.8821	-5.5591	-3.4374	-2.926	-3.9807	-2.967	-2.0914	-3.1442	-1.7181	-1.71	-5.5096	-1.4391	-4.6482
6.6117	4.4136	5.7285	4.2721	6.2581	5.1182	5.9172	6.4496	4.1821	7.2692	4.9048	4.7406	6.0075	6.924	7.1135	7.1839	6.1846	6.5528	5.805	4.1022	5.1426	5.9441	5.6119	5.4416	1.7716	5.9649	4.9037	6.3174	5.8655	5.6306	3.6217	5.1933	7.2751	6.4022	6.1771	6.6764	5.2976	4.2982	3.6415	2.7231	6.8449	3.4513	5.5427	3.8844	7.1845	7.5775	5.7954	4.6899	4.6656	4.652
2.858	4.0242	4.6992	2.6624	3.7819	5.3932	4.2824	3.9014	4.9944	4.5121	4.9352	3.5798	4.4705	6.0442	5.8077	5.4334	4.5645	3.3956	4.2957	3.2587	3.9405	4.1998	4.4113	3.1447	4.985	4.8542	2.8009	4.7657	2.6032	5.8464	4.0587	2.469	2.6539	5.246	7.0144	5.0307	5.3781	5.318	4.3889	5.9744	6.1778	3.181	2.1977	4.6064	5.3423	2.3233	3.1079	4.9395	7.4821	2.589
0.043025	-2.266	2.0374	-1.7276	-1.0084	-1.2171	-2.0075	0.45301	-0.27271	-1.8388	-1.6085	4.6003	-0.63701	0.61961	0.38268	0.86442	1.6589	0.37518	-0.38214	0.46258	0.49646	0.19886	-0.43379	1.0474	-0.89655	-1.5524	1.7299	0.90674	-1.9684	0.31315	0.011619	0.64472	1.4191	-1.8734	1.0705	-1.6115	-3.1995	-0.56316	0.60733	0.37078	0.72726	-1.4633	-1.5248	-2.2577	-1.3958	-0.26473	0.15215	0.82929	0.25823	-0.80714
2.7962	0.97377	3.5889	3.9771	2.6782	2.3423	2.5442	2.047	3.4575	3.5415	4.7319	3.811	3.0854	1.666	3.6376	4.9886	4.6164	2.4508	0.89576	2.2378	3.0632	2.3326	2.5265	3.2126	0.73631	2.2907	5.5122	4.0179	3.8097	2.3804	3.1553	2.9885	2.2524	2.7221	5.9492	4.7116	2.8276	2.6506	3.2362	4.1826	2.8328	1.8424	3.4355	6.6397	4.0616	3.5343	3.2916	2.2794	0.93819	3.5728
0.14232	-0.81592	-3.2864	-2.4901	-1.3346	-2.1273	-1.357	-0.67381	0.33054	-2.0609	-0.21363	-2.5632	-0.57347	-0.40133	-1.4262	0.10244	-0.60076	-2.4769	-0.93737	-2.2516	-1.0985	0.049254	0.56061	-1.2706	-1.6553	-0.37756	-1.4349	-0.64628	-1.9393	-1.7668	-1.5626	0.72187	-2.8744	-2.7264	-1.2483	1.2909	-1.4467	-2.7927	0.26906	-3.1505	-1.4732	-2.7644	-2.4155	-1.6245	-0.56849	-0.69845	-1.7301	-0.052029	-2.6111	-2.6931
-0.65958	-2.6317	-0.8909	-2.2699	-2.0554	-1.313	-1.3031	-1.2761	-0.64435	-2.0395	-1.5667	-1.8598	-1.8805	-0.25747	-2.1239	0.33436	0.78703	-0.65753	0.44062	-0.86927	-0.54058	1.5059	-0.33536	0.8914	0.4497	-2.683	-3.7164	1.0638	-1.8572	-2.8643	-1.0726	0.21755	-3.7427	-1.3621	-2.7457	-2.3101	-0.45894	-0.53837	-1.077	-3.4718	-1.9063	-1.0133	-3.8706	-0.41826	-1.8156	-2.3164	-3.1614	-1.6951	-1.5551	-1.3642
-22.442	-22.132	-21.682	-21.894	-21.503	-24.889	-20.886	-19.989	-21.382	-22.639	-24.298	-22.65	-21.994	-21.627	-21.011	-24.964	-21.561	-24.289	-21.257	-22.734	-21.797	-19.792	-22.415	-22.687	-22.152	-23.135	-23.293	-21.524	-19.99	-23.716	-22.369	-21.507	-22.536	-23.631	-19.814	-21.535	-21.893	-21.385	-21.148	-22.461	-22.819	-20.9	-22.622	-23.631	-21.407	-19.766	-23.108	-21.974	-25.574	-20.919
8.7103	7.9469	6.7658	6.468	7.4022	4.8952	8.4476	8.0488	6.4829	7.5179	10.215	7.4529	6.5941	9.4263	6.981	7.6831	7.6203	8.5848	8.2951	7.7527	7.6362	7.9851	7.5549	8.076	7.1467	7.5607	7.7873	8.9905	6.84	6.8074	8.9044	6.365	10.593	9.7191	8.8384	10.152	6.7777	8.7872	8.5376	10.264	8.3389	9.4067	7.6078	5.7534	7.6164	7.9907	9.9019	10.436	6.8476	7.7035
-1.689	0.43913	1.1927	-2.6612	-0.84377	-2.7221	-1.6098	-0.8538	-2.7605	0.60122	-0.91092	-1.8895	-2.6601	-0.60112	-1.9813	-2.5846	-2.572	0.57765	-0.78145	-0.23425	0.7539	-1.8202	-0.72679	-2.8557	-1.3673	-3.0699	0.090222	-2.6364	-2.8383	1.2783	-1.8864	0.25189	-0.85825	-1.7937	-1.3808	-0.92198	-2.7059	-0.74631	-1.1618	-0.35353	-1.0461	-1.8508	-0.79019	-1.4762	-2.3496	-2.7039	-2.3607	-4.0941	-2.1009	0.4559
-8.0583	-5.1165	-7.7367	-5.9459	-5.6005	-6.6806	-5.3499	-8.2217	-6.6051	-8.0641	-9.578	-7.1502	-9.196	-5.3631	-6.8002	-9.4523	-9.0409	-8.9182	-9.0367	-7.8714	-7.6208	-8.6249	-6.703	-6.5024	-6.4812	-7.272	-7.3801	-5.0199	-9.129	-6.1903	-7.366	-10.037	-6.8032	-7.9217	-8.1035	-4.826	-5.5533	-6.9643	-6.3503	-7.8211	-9.0201	-8.3886	-9.6292	-10.012	-7.6455	-8.4584	-9.3007	-5.2335	-5.8861	-7.4434
-2.8091	-2.258	-1.3036	-1.3387	-2.2362	-1.9704	-0.91014	0.1335	-1.0155	-2.7235	-2.8648	-1.888	-3.1688	-1.5201	-1.6999	-1.0125	0.70943	-0.013088	-1.2647	-0.13738	-2.4277	-2.8167	-3.4401	-2.9675	-2.2984	-0.26831	-2.2021	-1.2824	-2.5649	-2.4068	-0.058248	-0.75911	-1.9607	-0.83292	-1.8871	-1.1089	-0.65939	0.939	-1.8223	-1.1787	0.88398	-2.5414	0.61284	-2.0669	-2.5071	-1.6426	-1.3287	0.22638	-3.3064	-3.4221
1.8389	3.5958	-0.16185	4.4736	2.0587	2.8436	2.5747	3.0886	4.0131	0.68467	1.0258	3.7594	3.8027	0.002929	2.0174	0.76827	1.8991	2.1682	-0.19972	4.17	4.3025	4.1854	4.2371	3.7674	1.7727	2.6776	4.2065	3.4766	1.7864	1.7043	0.84443	3.3176	1.202	4.0647	2.7509	1.3947	3.585	4.9176	3.453	2.0105	2.65	1.787	1.7093	2.9251	2.8936	1.9511	2.6553	1.7674	2.7186	4.206
-2.9718	-3.0749	-5.4364	-2.9811	-2.9978	-5.3561	-4.9273	-1.2264	-4.2442	-3.4712	-0.47392	-1.9352	-3.9335	-1.8694	-1.2638	-3.6452	-5.5022	-4.4705	-4.9167	-5.1236	-3.6887	-2.9646	-2.8916	-3.0094	-2.182	-0.034878	-4.6514	-3.8815	-2.5051	-2.7727	-4.7747	-0.48613	-5.3488	-2.3331	-3.4167	-2.4806	-4.8104	-4.2573	-5.4503	-2.2703	-4.2784	-4.0966	-3.4063	-2.3239	-1.1734	-0.93688	-0.80317	-4.6551	-3.1306	-2.865
-1.694	0.88689	0.49438	0.13628	-0.31989	-0.72491	1.067	0.59476	-0.93789	2.6099	0.15837	-0.76948	2.357	-1.0741	0.22425	0.94751	-0.83969	0.081283	-0.56191	1.0811	-0.49551	-0.65888	-0.011997	0.49484	-0.357	0.36922	1.7335	1.6689	-0.69064	-1.308	0.32249	1.2897	-2.2058	-1.6224	-1.733	-1.2276	0.75905	-0.29721	-1.2243	-0.24301	-0.16378	-2.0807	0.37447	0.59157	-0.91094	0.46485	-0.65771	-0.31838	-0.35236	-0.98301
4.7843	5.6993	5.7009	4.5229	3.7858	6.2729	5.1655	6.1601	4.5922	4.0362	5.4676	3.7805	5.1511	5.6405	5.8328	4.3496	4.1719	4.1048	2.6376	2.588	5.2484	7.1496	2.6676	6.5874	3.8125	4.0471	6.2536	6.2958	6.0167	6.2361	4.5093	7.2244	2.5648	5.1487	7.484	5.7905	5.2474	4.7451	6.8066	4.9023	5.3695	5.6081	6.4325	4.7689	4.7617	2.1836	1.2397	6.829	4.3111	5.3714
-0.035211	2.7583	1.51	3.1394	0.36346	0.79138	-1.2218	0.20195	0.80228	-0.47272	-1.5488	-0.63677	2.3114	0.15696	-0.13881	1.6025	-1.0578	-1.8037	-0.49353	-0.76493	-1.5777	-1.0466	1.4602	-1.6993	-1.0694	-0.58929	-1.5744	0.10303	-1.9381	0.57511	-1.4703	1.2072	0.90525	-1.7729	1.1806	0.91845	0.87736	0.3591	-0.72426	1.6203	1.6689	-2.2424	-0.56026	3.3663	-0.85279	1.5538	2.0098	-0.10669	-0.83641	1.4879
-8.9173	-8.6142	-10.386	-8.6707	-9.1538	-7.4341	-10.225	-11.014	-8.8039	-9.0325	-7.6404	-10.439	-8.6695	-7.5574	-8.1201	-8.6479	-7.9158	-10.312	-9.1267	-9.0103	-11.668	-8.1462	-8.0061	-11.47	-9.1606	-9.9722	-9.7707	-8.6486	-7.8309	-9.9871	-9.2617	-9.581	-10.063	-11.637	-13.231	-7.2308	-10.242	-9.907	-6.9304	-6.8528	-9.2879	-9.4636	-10.27	-7.2954	-8.8797	-8.3153	-8.1517	-7.0418	-11.145	-8.032
-12.926	-13.861	-13.583	-13.883	-13.549	-14.155	-11.688	-14.865	-12.256	-12.303	-13.323	-14.366	-14.362	-12.334	-11.779	-12.359	-11.373	-14.295	-10.94	-12.884	-12.663	-13.23	-13.677	-13.293	-12.913	-13.642	-15.882	-16.416	-12.357	-11.203	-15.373	-13.059	-13.996	-10.525	-14.589	-14.197	-12.052	-11.352	-14.497	-13.972	-8.2323	-13.241	-12.512	-14.821	-13.344	-13.249	-11.737	-12.342	-12.533	-12.428
-0.089929	1.8897	3.0055	-0.45109	-0.48732	-0.087382	-1.72	-1.3403	0.75167	0.74099	-1.1042	0.46156	2.1689	-0.27817	-1.0312	0.84359	1.5031	-0.88228	0.11271	1.4422	1.5313	-1.0275	3.5074	-1.5039	-0.16745	-0.86994	3.1136	1.7937	0.12802	-1.3133	-0.05012	0.087251	-0.65049	-0.6339	0.57605	-0.14454	-1.5129	0.93147	-0.92983	-1.3056	-0.0011081	-0.62878	1.1034	0.19839	0.61693	-0.64646	1.4443	-0.61136	0.65669	-1.0425
-5.3216	-6.168	-7.5362	-7.7186	-4.982	-8.8362	-7.1622	-6.4406	-4.8405	-6.3475	-6.6017	-5.4966	-4.8399	-5.6104	-6.1812	-5.8057	-5.3938	-5.9643	-5.6629	-3.1662	-3.7705	-5.8142	-4.8619	-5.1046	-6.5023	-6.3952	-6.5348	-6.0488	-7.1477	-5.6438	-9.2947	-7.8108	-5.3635	-7.4991	-6.4438	-7.0583	-6.6284	-2.8823	-6.0673	-6.4327	-7.747	-5.7723	-5.8145	-6.091	-4.2913	-7.6307	-6.1342	-7.2614	-8.1245	-6.0506
10.698	10.22	10.361	10.667	8.981	10.829	8.8689	8.8972	9.6172	10.62	9.8216	10.327	6.9984	9.91	8.7784	9.1305	8.3582	8.1201	9.9863	7.7246	8.9414	8.5021	10.939	7.9584	7.9645	7.5576	10.902	7.0799	6.7272	7.6252	7.6749	8.573	8.9124	8.072	8.7226	7.1871	7.4746	8.1026	9.3868	10.018	8.6411	8.6415	8.1819	10.829	8.4116	6.5075	9.7284	9.0651	7.3922	9.1688
3.054	5.3326	3.8222	5.3818	4.8768	3.4215	5.0892	4.6984	3.9607	5.8931	6.4658	6.3665	5.3847	7.0705	4.7199	4.2603	6.534	4.8164	6.3365	6.0105	5.8492	3.905	5.4163	6.8289	6.1478	4.6521	2.8591	6.1798	6.1042	3.838	6.106	5.5412	3.8012	5.3538	4.5432	7.0107	1.5014	4.0287	6.6167	6.4179	3.8382	4.9467	5.4712	4.8594	5.6143	5.0708	4.0049	4.4966	3.6747	2.7892
-1.5269	-3.1926	-1.2978	-2.7697	-2.3469	-0.35263	-3.534	-1.3248	-1.5002	-0.29177	-1.6504	0.71773	3.0736	-1.0945	-1.2387	-0.94862	-0.090215	-1.5782	-1.5472	-2.5258	-1.1784	-1.4102	-0.33523	-1.2226	-1.391	-0.30672	-3.536	-1.4288	-0.55961	0.83063	0.33829	-2.7444	0.19385	-1.7802	-2.3203	-1.8391	-1.4139	0.65599	-2.5167	-2.0398	-1.2316	-1.8165	3.5425	-2.5432	-1.1684	-1.8735	-1.1467	-3.1866	-1.6033	0.12875
5.5963	6.2614	5.8489	3.0255	3.1127	4.2808	4.0645	5.0574	6.2559	4.0451	3.4984	4.3084	7.6763	4.2746	9.4922	9.1743	7.5195	5.5648	6.0892	4.0645	6.9537	4.3133	6.4341	6.9717	5.3696	4.1182	5.6328	3.7575	5.0109	4.8837	4.4555	5.505	6.4309	5.2823	6.8334	7.2665	5.158	5.6139	6.6109	5.7631	5.8069	5.3744	6.5726	4.1976	7.0397	5.1327	5.3473	5.3894	7.8604	5.6152
-4.0376	-4.231	-2.5736	-3.3386	-4.4814	-1.6651	-5.3841	-4.4348	-2.9857	-1.6908	-1.7125	-2.8358	-3.585	-3.0399	-4.9485	-5.943	-2.6694	-4.0096	-6.8164	-6.056	-5.5446	-4.9355	-4.2053	-3.0354	-3.7789	-3.151	-4.5264	-4.983	-2.7818	-1.8974	-2.2638	-2.0041	-3.4096	-2.0071	-3.5774	-2.55	-2.6705	-4.9624	-3.7499	-4.8957	-5.9599	-4.5955	-3.0951	-2.9198	-3.3563	-3.294	-6.6459	-3.7683	-4.0455	-5.0159
-6.0345	-5.5878	-4.737	-7.8915	-9.1799	-6.6356	-6.4384	-5.4103	-5.5822	-6.694	-6.1234	-5.0497	-6.603	-5.8072	-7.7222	-5.0222	-6.6392	-5.9165	-7.3656	-8.6341	-4.8254	-6.1946	-5.5569	-5.8925	-8.1093	-5.9074	-5.2736	-7.0571	-5.4017	-6.6858	-5.7498	-7.77	-6.0846	-8.3297	-5.6581	-5.3403	-6.4129	-9.4483	-6.271	-7.1242	-6.2355	-7.6416	-5.5005	-6.5717	-7.5046	-6.8931	-5.8349	-7.9871	-8.0158	-5.6643
-1.8444	-3.2724	-3.0705	-2.484	-5.0546	-3.0845	-4.2305	-4.2174	-4.0017	-4.4738	-2.6511	-2.9108	-3.0585	-2.4711	-3.8422	-2.8799	-5.3765	-5.1724	-2.0065	-2.7004	-3.5225	-2.0865	-1.2015	-2.1864	-4.2083	-2.3438	-4.4816	-2.849	-3.1005	-2.4786	-2.2088	-3.2455	-1.1576	-5.2648	-3.4018	-2.1313	-1.7636	-1.7951	-3.7351	-2.5403	-4.2581	-3.3226	-5.2646	-4.5199	-5.3207	-5.0024	-2.4331	-4.0245	-3.1399	-3.5255
3.951	4.2447	2.0027	4.3407	4.2402	7.2741	3.4718	3.6477	6.2444	4.1663	3.3477	5.871	1.6233	5.6049	6.3822	4.4173	5.6591	4.6713	3.4492	5.9541	4.3918	4.3149	1.4421	4.7315	3.2623	4.4181	3.7605	1.2861	6.4019	4.9732	3.524	4.8037	4.3791	3.8512	5.3922	2.9999	4.6522	5.1928	3.2927	5.8426	5.9076	5.2377	3.4894	4.4062	4.388	4.5598	5.55	3.7686	1.7202	2.8721
-23.694	-21.452	-22.602	-20.621	-21.595	-21.459	-20.564	-22.517	-21.455	-23.854	-19.666	-22.416	-22.701	-23.46	-23.793	-19.443	-22.858	-20.368	-19.913	-21.976	-25.219	-23.15	-22.443	-23.054	-21.892	-21.51	-23.484	-22.552	-21.752	-21.618	-22.492	-22.897	-20.84	-21.189	-21.208	-22.754	-21.772	-20.195	-21.787	-22.969	-20.063	-21.44	-23.648	-21.526	-22.548	-21.288	-22.632	-20.754	-23.963	-21.294
7.1522	9.0897	6.1819	7.7175	6.3647	9.1657	7.3694	7.4389	7.919	8.8214	8.7397	7.1026	5.6872	6.6107	6.9235	7.9251	4.9481	8.0331	8.4051	10.155	7.3619	8.0143	9.1247	8.3152	8.829	5.6972	7.2746	8.6923	7.5076	6.1115	8.2796	4.5527	8.972	8.7544	7.5261	9.2795	9.2058	8.0782	6.303	6.6081	7.2898	6.4094	8.0821	5.8791	7.2574	6.7887	8.7507	8.2683	8.2561	8.8473
8.8588	9.3044	9.258	8.2194	6.6665	7.8681	8.0787	6.8951	6.8033	9.0617	8.7494	9.1388	6.8325	7.3946	6.193	5.877	6.0785	7.7165	6.4953	8.3653	8.4999	7.178	9.4379	6.6102	7.8196	7.7632	8.7485	10.057	7.6262	7.0763	10.062	6.0926	7.0085	9.0791	9.2299	7.4402	8.5371	7.6808	10.155	5.6828	8.519	8.8104	7.9204	7.0816	8.6844	6.1784	10.451	7.8086	8.9226	9.484
-11.445	-11.03	-12.233	-13.451	-12.423	-11.693	-9.5888	-13.13	-11.947	-8.5689	-12.53	-11.477	-12.044	-10.515	-8.6772	-10.527	-10.74	-9.5783	-13.44	-10.98	-11.768	-12.097	-9.9922	-12.836	-10.618	-11.677	-12.507	-11.615	-10.129	-12.425	-10.174	-11.348	-10.439	-12.947	-12.5	-10.644	-9.6164	-10.746	-11.479	-12.565	-11.739	-12.926	-10.22	-10.835	-10.937	-10.417	-12.028	-11.448	-9.7568	-11.872
-11.607	-10.289	-10.881	-13.006	-10.545	-11.996	-11.081	-10.98	-11.822	-10.529	-11.589	-11.029	-11.013	-10.042	-12.713	-12.661	-11.804	-11.977	-11.622	-12.573	-11.976	-10.628	-11.254	-12.854	-10.204	-11.672	-11.346	-10.686	-10.472	-11.749	-9.732	-11.184	-10.898	-9.739	-11.432	-9.8489	-12.308	-11.374	-14.279	-12.642	-10.348	-11.758	-13.466	-11.445	-10.649	-10.917	-12.184	-9.9677	-11.849	-9.3331
7.9544	7.9985	8.9943	9.3146	10.697	7.9472	6.9778	9.8395	6.24	6.8048	7.7235	7.6166	10.646	7.7358	7.5806	10.19	8.0746	8.4632	6.9001	8.8904	11.593	8.5936	6.6631	7.2279	5.1794	9.0653	7.6065	9.3593	9.9361	9.2618	6.5655	7.7164	8.2239	7.383	6.5599	6.715	7.7197	5.5317	8.0904	8.2567	10.468	9.1725	7.2515	7.1725	6.9334	8.3481	7.4097	8.1155	7.7322	8.5555
-0.8338	-0.20353	2.4401	0.68844	-1.0797	-0.50476	-0.11	2.5061	0.58086	-1.7777	-1.7697	0.19299	1.4963	0.69732	-1.8127	0.62717	-1.4495	-1.4155	-0.47713	0.010992	-0.73351	0.9114	2.65	-0.86289	0.22793	0.73495	-0.13571	-1.4242	0.37496	-1.0008	0.50927	0.024574	0.069386	0.019224	-0.84057	-1.4756	-1.1694	-0.27423	-0.6041	2.4038	1.1221	0.7958	1.3824	-0.96829	1.1455	-1.6188	0.39374	0.60335	-0.77331	-0.19562
4.4906	3.621	3.5071	3.739	4.5863	4.4074	6.8479	3.8813	4.0406	3.9474	5.6427	4.9353	5.1898	4.6524	1.8763	5.4295	4.4227	4.8286	5.1434	3.6874	5.4881	4.5213	6.5116	4.9304	4.5936	4.2994	2.754	7.4778	3.1507	3.5149	5.6994	3.7281	5.0691	6.5161	3.2228	4.3992	2.4034	5.8776	6.997	4.742	4.6938	2.3164	2.1213	1.4039	3.0944	6.7042	5.2295	4.1913	3.8497	5.0267
-4.5526	-4.5487	-4.1021	-2.346	-2.5304	-4.588	-3.7236	-3.6087	-2.8442	-2.0229	-1.7031	-4.0182	-2.7255	-3.5738	-4.6459	-2.9893	-3.0342	-4.22	-5.1117	-2.836	-5.8821	-5.3547	-5.4601	-5.6028	-3.8834	-4.0354	-4.0805	-3.4658	-5.0058	-4.5265	-4.4347	-3.5211	-4.6309	-3.6307	-1.801	-6.7119	-3.5425	-4.4088	-3.0268	-4.0673	-4.7606	-5.2257	-1.7921	-3.4361	-3.4343	-4.0348	-1.7833	-2.0711	-5.1575	-4.7594
-6.6481	-5.6806	-4.8365	-5.7673	-4.2631	-3.3576	-5.8258	-5.2692	-7.9443	-5.7104	-6.6606	-4.9508	-5.2953	-4.9794	-4.8028	-4.8893	-2.9213	-5.2938	-3.8126	-5.0393	-5.8982	-3.3203	-2.7981	-7.0406	-5.5354	-6.4909	-5.3778	-4.9976	-6.0656	-2.6264	-5.9384	-3.18	-3.4658	-5.6152	-4.9117	-4.6456	-4.9194	-5.6417	-5.3474	-5.047	-5.4516	-4.7064	-5.5427	-3.2264	-5.9388	-4.1796	-5.2848	-4.5939	-5.9965	-9.2016
-2.303	-2.5563	-2.5728	-1.705	-2.5419	-3.9176	-2.3348	-3.0674	0.3608	-1.7399	-2.7806	-4.2547	-1.9768	-3.5812	-3.1245	-1.3343	-0.96725	-0.24169	-0.52773	-2.261	0.17787	-0.85808	-1.0193	-3.3679	-0.50679	-1.698	-3.3122	-3.0928	-2.2069	-2.8717	-2.5646	-1.2549	-1.5329	-1.6314	-0.99552	-0.1624	-1.4488	-0.87323	-0.75698	-1.0794	-3.2922	-0.56156	-0.6816	-2.1542	-1.7171	-3.1737	-1.1728	-1.4112	-3.1506	-2.772
-5.7831	-5.0126	-5.0854	-5.0268	-6.2761	-6.9561	-6.6531	-6.5505	-5.1574	-6.478	-6.3305	-4.5414	-3.812	-5.1087	-5.7744	-6.8513	-7.2233	-5.8175	-6.4165	-4.9971	-3.1698	-4.6972	-5.5146	-7.2965	-5.42	-7.5493	-5.1404	-7.2206	-5.6096	-7.6602	-5.5021	-4.2712	-5.7349	-5.683	-3.9189	-5.7169	-6.7153	-5.4987	-6.123	-7.4723	-4.8739	-6.2779	-6.5507	-5.9172	-5.6548	-4.8214	-3.5156	-6.3542	-6.4746	-4.3163
-0.88547	-0.46477	-2.796	-1.9224	-0.58403	-2.9287	-0.21097	-2.6376	-2.6952	-3.0898	-2.7346	-0.94508	-1.5237	-0.1356	-2.4408	-3.0874	-0.60195	1.6267	-2.2449	-1.6762	-3.8837	-1.9919	-1.1269	-0.47685	-0.34232	-0.63322	-3.1368	-1.8522	0.80969	-2.7985	-2.7504	-0.9573	-2.3687	1.5188	-2.0083	-3.5133	-2.6037	-2.2185	0.32154	-0.31816	-2.4261	-2.2337	-1.875	0.31731	-1.0667	-2.1006	-0.29469	-2.2183	-2.9015	-1.0642
-11.093	-12.461	-9.9326	-11.082	-11.495	-10.174	-11.772	-9.2655	-11.945	-12.138	-9.8845	-12.029	-11.206	-11.006	-8.862	-10.376	-10.545	-9.8369	-12.837	-10.281	-10.811	-11.191	-10.174	-10.967	-8.6885	-10.606	-9.541	-11.771	-12.479	-11.022	-10.797	-9.7731	-8.823	-10.074	-10.926	-9.378	-11.533	-8.5542	-12.467	-9.4246	-11.622	-8.6225	-9.5221	-9.481	-10.972	-9.5419	-10.659	-10.67	-10.887	-8.9451
-1.4258	-0.66857	-1.6247	-0.49011	1.699	-0.9007	-0.055815	0.42168	0.5055	-0.59225	2.1316	0.62145	-0.4028	-0.60422	-0.53517	0.32171	1.3812	-0.66728	-0.70592	-2.7781	-1.111	0.056236	3.3643	-3.1005	2.6549	0.11025	-1.7424	1.2892	1.604	1.3583	1.3689	-0.24564	-0.3754	0.24206	-0.44172	-2.0457	-0.59499	0.47559	0.42445	-1.864	0.44784	-1.3375	0.81764	0.73827	0.67999	1.9736	-2.1102	3.3194	-0.2232	-1.1731
-12.239	-9.9431	-11.233	-12.155	-11.528	-10.715	-11.838	-11.616	-13.381	-10.292	-12.064	-11.429	-9.9363	-11.576	-11.86	-10.206	-12.319	-8.9526	-10.961	-11.594	-10.751	-11.688	-7.6463	-9.4017	-13.633	-11.671	-13.174	-10.528	-10.535	-11.698	-11.225	-11.83	-11.71	-10.824	-12.475	-12.573	-9.8025	-8.7379	-12.163	-10.242	-11.269	-11.477	-11.663	-12.625	-10.602	-9.1816	-11.167	-11.935	-12.439	-13.045
-13.643	-16.213	-13.692	-16.725	-15.442	-14.409	-12.759	-13.906	-13.65	-15.055	-15.247	-17.023	-13.514	-14.328	-14.342	-17.021	-12.487	-15.142	-15.402	-15.629	-14.783	-13.005	-14.387	-16.492	-14.008	-13.573	-14.642	-13.354	-14.559	-13.62	-15.602	-14.178	-14.548	-14.136	-12.695	-15.574	-15.654	-14.319	-15.823	-16.706	-15.287	-14.61	-15.628	-14.176	-15.648	-17.395	-13.855	-16.042	-14.666	-13.645
1.0507	-1.4042	0.77896	0.09663	0.71907	-0.67619	1.6776	0.9613	1.0961	-1.021	0.15207	0.86952	-1.5841	-0.31939	-0.74824	2.2838	-0.82561	-0.88386	2.2415	3.9838	0.93334	-0.30571	-0.51487	0.093131	-1.0617	-2.5236	1.8658	1.5006	1.5867	2.2188	0.73087	-0.43352	1.0496	-1.8151	-0.22927	1.3516	-0.5396	3.1797	-1.4867	-1.5127	0.51592	0.20583	1.0801	1.3531	0.52526	-0.31092	1.947	0.82319	-0.42646	0.35358
-22.955	-20.639	-21.163	-22.89	-21.829	-21.49	-22.99	-23.261	-20.845	-20.796	-22.857	-22.549	-21.558	-19.987	-22.829	-22.112	-22.391	-20.515	-23.402	-22.183	-21.688	-23.607	-23.879	-22.331	-20.436	-22.226	-20.97	-23.758	-22.347	-21.44	-21.232	-22.871	-22.815	-22.511	-20.049	-20.19	-22.043	-23.238	-21.239	-20.834	-24.183	-21.954	-22.762	-23.335	-24.278	-22.514	-20.876	-23.131	-22.738	-23.429
-14.157	-12.697	-11.838	-9.957	-12.556	-14.199	-12.222	-14.188	-14.624	-11.766	-13.087	-14.888	-12.5	-11.879	-12.674	-11.915	-14.278	-14.429	-13.197	-12.627	-10.835	-14.015	-14.521	-13.33	-12.453	-11.464	-14.185	-12.245	-12.504	-13.011	-13.348	-12.914	-14.07	-13.865	-14.137	-12.678	-10.263	-12.321	-13.431	-14.083	-12.461	-14.061	-10.706	-13.473	-13.703	-11.726	-12.458	-14.945	-14.479	-11.164
-1.7715	-2.1636	-2.4543	-2.0847	-2.1569	-1.5532	-4.285	-1.6248	-0.77519	-3.0939	-3.379	-3.3887	-3.116	-2.7622	-2.787	0.026304	0.75605	-2.4992	-2.263	-1.9642	-3.1696	-4.1221	-3.4993	-0.77991	-2.8977	-3.0519	-1.5374	-1.873	-3.1467	0.96174	-2.8577	-5.5574	-1.5029	-1.5499	-3.5178	-1.5451	-1.6371	-5.3101	-1.9009	-0.44911	-1.3453	-1.8029	-3.5533	-0.85624	-2.8372	-2.3121	-2.5917	-3.0245	-4.0232	-4.1322
2.9265	3.5277	5.6619	2.7167	2.7976	4.1376	3.735	4.519	4.2882	4.5533	4.8543	5.2998	4.8796	4.6916	4.2247	5.6186	4.3665	3.1652	3.6446	3.9733	4.3912	5.2482	4.3073	4.3859	2.7548	6.2343	4.5624	6.1174	5.6221	3.4785	5.6067	1.7824	2.3305	6.182	4.0349	2.8788	1.1038	4.9084	5.01	3.435	4.1146	2.8452	3.5637	3.719	5.123	3.9274	3.4763	6.7044	4.4911	7.0517
-1.4833	-2.1955	-1.2054	-0.45453	-0.83136	-1.3926	-0.18757	-4.1214	-1.0685	-2.9093	0.22284	-1.6976	-1.8259	-1.6312	-2.9635	-4.8458	-0.34839	0.81005	-2.2751	-0.73343	-1.4137	0.3334	-3.1357	-1.445	-3.0677	-0.89889	-1.3204	0.48513	-1.5689	-1.9305	-2.1748	-1.7995	-2.6851	-2.348	-0.45436	-1.0004	-0.97423	-0.35606	-0.86266	-1.725	-1.0846	-1.8384	-2.2084	-2.3703	0.94975	-1.6712	-1.4602	-1.6652	-0.99788	-1.421
-16.112	-18.646	-13.405	-15.848	-14.576	-15.83	-14.136	-13.989	-14.298	-14.758	-15.717	-15.176	-14.359	-14.16	-13.04	-13.244	-15.272	-15.695	-15.924	-14.688	-13.305	-16.261	-18.066	-15.43	-14.033	-13.595	-15.077	-16.791	-15.31	-16.317	-13.117	-15.492	-13.779	-16.2	-14.885	-15.951	-13.406	-11.846	-14.844	-13.579	-13.379	-14.641	-14.733	-14.09	-13.688	-13.919	-15.884	-16.949	-14.9	-13.498
1.5434	-0.41638	0.59993	2.2004	-1.5591	-1.6046	-0.088357	-0.12424	1.1694	-0.037179	0.4864	-1.3102	-1.035	-0.74587	-1.0033	1.0564	-0.87619	-3.28	0.090297	-0.99657	1.8541	0.64329	-0.58258	-0.41541	0.11429	1.939	-0.77788	-2.4554	-0.10069	-2.0082	-0.11356	4.1132	-0.3617	-0.86843	-2.1937	1.2527	-0.23264	-0.38309	-0.38355	-0.59457	-1.1028	1.2382	-0.69735	1.7011	-0.32637	-1.3085	1.6408	-2.084	-1.0139	1.3818
3.5172	-0.18291	0.97543	1.689	4.8238	3.9649	2.0254	2.4967	2.7883	7.1091	0.49626	2.0141	2.2342	3.3939	3.4097	1.785	3.4372	4.6445	3.1459	2.7909	2.911	1.4546	1.7188	2.8893	1.0447	5.0423	2.2328	0.7332	4.3172	2.1295	1.9234	1.0573	3.0188	2.1885	4.2466	2.1925	2.902	2.4703	2.2227	2.2778	4.6836	1.4036	0.88633	3.4899	1.4618	3.9298	1.3855	2.3627	1.717	3.8027
-1.5183	-0.68354	-2.3143	-1.6005	-1.2085	-1.6459	-1.8446	-0.037645	-0.16339	-3.6143	-1.451	-2.7454	-0.11807	-0.97481	2.0222	-0.62063	-0.95285	-0.55563	-1.0067	-1.0947	-1.0769	-3.0536	0.16397	-0.88007	-2.6636	-1.9095	-3.6905	-1.5584	-0.80739	0.34092	-0.70947	-0.68701	-0.25414	-1.6148	-2.5097	-3.1971	1.6303	-0.47269	-2.0446	-1.1979	-0.46618	-1.1507	-0.88382	-4.2833	-0.27035	-1.1781	-1.8492	-0.67314	-2.0866	-3.3903
-3.8835	-4.8005	-4.5201	-5.0501	-6.2197	-3.645	-2.0106	-4.3471	-5.2728	-2.2675	-4.0593	-4.6934	-5.829	-2.4484	-5.2061	-2.0192	-3.9208	-5.4327	-4.6559	-6.5372	-5.9553	-3.6951	-4.9023	-2.8363	-6.2013	-4.8914	-3.6332	-2.6466	-4.1094	-4.5477	-3.8692	-2.5481	-8.904	-3.7789	-6.3781	-3.2316	-4.1068	-5.6458	-4.0119	-2.8515	-5.2193	-4.1368	-5.4622	-5.2752	-3.6611	-3.5286	-5.1575	-4.8203	-6.3679	-2.7152
9.0306	9.5077	10.489	9.7517	8.0974	10.097	9.5063	9.6458	10.262	9.5451	6.7579	9.2549	9.6872	9.043	11.368	8.7111	9.4549	11.686	9.0961	8.9414	9.4181	7.9899	11.029	8.244	11.774	8.9736	9.8896	12.15	9.7635	8.6646	9.2601	10.091	11.663	8.4573	11.781	9.9174	8.2721	9.4108	11.855	9.7955	10.246	8.8511	10.327	10.808	12.558	10.793	10.349	10.377	10.551	8.4155
5.6632	3.0796	5.8185	2.9795	2.5136	4.2854	3.0105	3.8456	5.2112	5.1245	5.0526	4.1728	3.2862	4.3408	5.1988	5.2971	3.7431	5.5371	5.5543	3.4328	3.8386	3.4139	4.0762	5.7477	4.8561	3.7568	3.7596	4.9782	4.8644	2.2141	3.8607	4.8828	5.6166	4.3032	2.7175	5.7894	5.0448	3.9124	3.8257	3.0937	5.7407	4.0663	6.2999	4.8799	7.3272	6.6927	2.9238	4.1564	5.2564	4.9301
-12.58	-13.325	-12.198	-10.694	-12.032	-12.789	-9.7837	-11.651	-12.982	-11.692	-12.187	-8.9335	-9.7978	-12.945	-10.2	-12.821	-7.7114	-12.241	-11.25	-11.912	-10.604	-10.698	-12.417	-11.852	-11.255	-11.244	-12.094	-10.419	-11.227	-12.838	-14.241	-10.922	-10.967	-11.093	-9.4761	-12.872	-12.83	-9.8053	-9.4662	-13.106	-11.233	-10.879	-10.099	-11.929	-13.615	-11.749	-12.564	-11.646	-11.151	-12.392
-12.479	-13.966	-12.735	-14.648	-10.852	-9.5204	-12.494	-12.947	-13.375	-12.073	-13.745	-12.343	-13.538	-12.393	-13.269	-11.337	-12.943	-12.734	-13.834	-15.13	-13.265	-12.42	-11.158	-13.192	-13.906	-11.224	-11.274	-12.957	-11.704	-14.015	-12.749	-13.781	-11.363	-14.05	-13.021	-12.816	-11.953	-11.482	-12.056	-14.878	-12.486	-13.342	-13.754	-11.793	-12.2	-13.588	-13.688	-11.726	-15.39	-12.867
-13.022	-15.366	-15.403	-13.923	-16.028	-14.245	-14.604	-13.729	-13.772	-14.94	-14.134	-15.39	-13.996	-13.023	-12.577	-12.677	-15.571	-13.087	-15.068	-15.219	-15.438	-13.608	-15.996	-13.772	-15.205	-12.8	-14.744	-14.066	-13.454	-13.854	-14.8	-16.264	-14.566	-13.159	-14.173	-13.694	-15.506	-13.633	-16.395	-16.66	-14.964	-14.715	-15.13	-13.211	-14.941	-15.456	-14.926	-16.759	-15.296	-18.355
4.3369	3.1743	0.41907	1.6489	2.1551	2.6978	4.7537	3.6805	4.6843	5.6654	5.8157	4.0587	2.7733	4.5957	3.6066	1.7253	2.5362	3.852	0.90765	1.7313	4.7627	2.9501	4.4139	4.4705	1.5971	1.8118	1.7143	1.3763	1.5277	3.2911	-0.41791	4.0847	5.1895	3.8372	1.3856	1.3191	2.7531	4.8922	3.9078	3.9732	3.3532	1.5175	2.2341	3.2921	2.5605	3.027	4.0754	2.9909	1.4979	3.716
-4.7221	-6.7344	-5.2026	-3.2617	-3.5656	-5.2287	-4.6231	-6.7048	-5.9321	-5.2498	-5.5922	-5.0552	-4.6095	-5.495	-4.4319	-4.9011	-4.9951	-4.8899	-4.5997	-5.2137	-7.9391	-5.0802	-5.6891	-5.9286	-4.8257	-8.2868	-6.5103	-3.1769	-4.9096	-4.3955	-4.6962	-3.6973	-3.5139	-5.8391	-6.0638	-6.4744	-4.862	-5.3141	-6.9237	-8.0683	-4.6502	-5.1035	-6.6716	-4.7066	-2.6298	-4.3787	-7.6894	-5.2126	-6.3249	-3.7366
-2.0405	-2.3974	-4.0426	-4.7777	-6.0337	-2.1193	-1.1127	-5.9156	-2.6211	-4.0549	-1.2329	-3.6061	-2.1572	-2.6635	-3.6917	-3.6808	-3.4903	-0.49472	-3.2264	-2.3182	-1.6377	-3.8208	-1.0272	-3.1703	-2.4094	-2.3631	-4.1178	-2.7665	-1.2167	-2.8838	-3.7329	-3.0676	-2.9313	-3.1878	-4.7711	-3.2531	-2.855	-1.8231	-2.755	-3.2211	-3.1492	-3.2321	-1.901	-4.9302	-4.3857	-4.8479	-2.9253	-3.505	-2.7022	-4.2841
0.10358	-2.2329	-1.5981	-1.3646	-2.5876	-1.202	-1.3549	-0.80804	-0.92176	-4.2047	-1.6468	-1.3513	-1.3395	-0.53529	1.5129	1.3023	-0.083535	-0.28554	-2.7102	-0.87821	-1.2037	-2.3586	-3.2501	1.1126	-2.9534	-3.6143	-1.0484	-2.46	0.83935	-2.2696	-1.6532	0.028006	-2.3818	-3.2811	-1.9286	-3.3469	-2.008	-1.6004	0.40044	-2.0693	-0.96137	-1.1302	0.73678	-0.76448	-1.8545	0.28033	-0.73745	-0.7796	0.18425	-0.53482
-0.49092	-0.098709	-2.4129	-1.7096	-1.0333	-1.9512	-1.174	1.3088	-4.7489	-0.068168	-1.4148	-3.5839	0.28549	-3.2293	-2.7137	-2.6931	-2.3694	-1.0561	-4.1584	0.0094811	0.29078	-3.3058	-3.0279	-3.5352	-2.6135	-3.0881	-1.9344	-0.62584	-2.0904	-1.4019	2.1812	-2.9169	-0.97685	-0.44072	-1.2666	-2.4529	-2.1444	-3.523	-0.43416	0.5037	-0.63139	-2.4519	-1.7672	-0.55373	-2.1047	0.44975	0.61395	-1.6435	-2.5403	0.28348
4.9426	4.384	5.407	6.2685	3.1948	6.4931	6.3065	5.6576	6.544	4.9256	7.6911	6.0145	7.3035	5.8907	6.261	4.4689	5.9599	6.6993	6.6533	6.382	7.378	4.4313	5.5025	6.2471	6.2296	3.8235	8.1425	3.804	5.0856	8.2374	7.5062	4.2374	6.7663	4.3384	3.1813	6.7552	6.0991	5.5782	4.1573	4.546	5.7491	7.046	4.6941	7.6547	6.4649	4.9682	5.9844	3.623	4.0149	5.6176
-12.095	-12.089	-12.315	-15.395	-12.879	-12.911	-12.041	-13.755	-12.461	-12.228	-10.682	-11.66	-12.527	-14.199	-11.039	-12.367	-10.62	-11.502	-11.58	-11.51	-11.929	-11.266	-12.886	-14.719	-10.533	-12.654	-12.821	-13.795	-11.156	-9.854	-14.38	-13.293	-13.584	-13.447	-13.672	-12.688	-14.441	-13.519	-10.687	-12.724	-13.29	-12.33	-12.61	-11.627	-13.49	-12.542	-13.696	-12.291	-11.641	-12.21
10.305	6.5329	5.7527	6.3082	6.2656	8.9072	7.159	6.4776	7.5258	5.6668	7.6579	7.1337	5.9426	8.8188	5.2509	5.1415	5.2236	8.2707	9.0782	5.87	5.9295	4.7177	5.596	6.1869	7.6705	7.5471	5.301	6.9514	7.5123	7.7941	7.0912	6.592	7.0758	6.2534	6.0662	7.6346	4.3799	5.3629	7.8378	7.2287	7.332	6.2833	6.1414	6.4395	6.7465	6.4377	5.6014	7.1785	4.8179	7.4978
-3.7179	-1.3115	-0.8064	0.61383	-2.3966	-3.8562	-4.082	-1.7876	-2.2226	-1.7457	1.4998	-0.99012	0.21968	-2.7871	-2.547	-2.3785	-0.52651	-2.2505	-1.4663	-0.85793	-2.6891	-2.0229	-3.7965	-4.0514	-2.0814	-2.5813	-2.7068	-4.9904	0.57131	-2.9206	-3.2222	-2.4837	-1.2238	-3.1255	-2.1729	-1.6128	-0.66948	-0.421	-2.8803	-1.7149	-3.2587	-2.5434	-2.5668	-0.7242	-0.72628	-3.1322	-1.7933	-2.6032	0.8571	-0.35737
-5.4428	-3.5672	-7.1952	-5.5014	-5.3308	-7.2842	-7.1517	-5.3059	-4.8946	-4.8373	-7.2901	-4.8464	-4.5374	-5.7588	-3.6707	-5.3117	-4.4791	-4.5838	-2.5404	-6.3778	-5.5601	-6.6342	-6.867	-4.4054	-4.6154	-6.7512	-7.561	-6.0376	-5.2864	-4.3518	-7.6956	-5.8137	-4.1851	-4.4783	-4.6946	-6.8109	-5.5745	-4.2861	-5.4222	-5.0485	-3.8901	-5.4211	-6.4873	-6.0608	-5.9274	-4.8302	-5.8733	-7.2829	-3.9748	-6.9772
0.5433	-1.265	-0.049677	-3.3624	-2.2408	-1.5731	-2.8172	-0.42181	-1.0853	-0.40477	-1.7966	-1.3737	-1.1823	-2.2499	-0.78103	-3.0809	-1.451	-3.1631	-2.4593	-2.0596	-1.3103	-0.82371	-2.6287	-3.4462	-2.2882	-1.9056	-1.7538	-2.0186	-5.5036	-2.2932	-3.9288	-1.608	-1.4673	-4.4596	-1.0461	-4.0483	-1.6261	-2.0093	-3.6136	-0.97057	-4.5957	-2.4895	-1.8819	-0.5653	-0.81286	-2.2626	-2.1399	-1.5042	-1.7237	-2.108
-2.1722	-0.47342	1.8608	1.1469	0.14558	-0.37842	0.40444	1.7946	0.93685	2.3883	-1.3821	-0.20648	0.59433	1.741	-0.31283	-1.5263	1.0644	1.7764	1.3886	3.0522	-0.51097	1.4661	1.1082	1.5181	2.1441	1.2399	3.2119	0.26885	0.0025166	0.62084	-0.32047	0.96003	-0.16398	-1.8736	1.6893	0.74161	0.59011	-0.2069	-2.1854	0.65411	0.70815	1.8069	-1.5283	1.0201	2.0673	-0.052147	1.2734	1.4658	0.014396	0.059455
-4.5653	-3.0943	-5.3305	-2.4869	-4.6513	-4.5733	-3.6999	-3.9706	-2.6945	-3.0209	-4.8727	-3.1197	-4.671	-4.9656	-5.5757	-6.247	-5.2103	-4.5037	-5.6193	-5.9434	-4.7819	-3.0155	-4.777	-5.3007	-1.6655	-6.7553	-4.5293	-5.7757	-4.0443	-3.1491	-4.7145	-6.6079	-4.8777	-3.4682	-2.166	-3.0672	-2.9855	-5.1731	-2.9826	-3.9142	-4.3101	-3.9801	-3.6622	-4.1995	-5.512	-4.2848	-3.8446	-3.68	-5.1924	-1.9311
-7.092	-5.8868	-5.3964	-5.3527	-5.7218	-5.9396	-4.1252	-6.153	-5.3424	-4.99	-7.6117	-4.8645	-5.1424	-2.7322	-7.6075	-5.0331	-4.9759	-4.6139	-5.4143	-7.5795	-5.0209	-6.7749	-3.352	-7.2315	-6.2374	-7.2551	-5.0537	-6.8301	-4.6794	-6.7448	-5.4543	-6.8859	-5.5644	-7.5064	-6.7698	-5.0502	-7.8091	-7.2102	-4.5658	-6.4533	-5.6324	-4.3285	-5.5896	-5.4936	-6.1997	-6.3356	-8.4077	-5.4679	-4.6551	-4.7349
-6.4543	-6.1537	-4.5451	-4.6354	-4.1228	-6.4243	-5.7316	-6.7518	-5.5219	-4.4072	-2.5657	-4.7496	-5.1643	-5.854	-6.5115	-3.9004	-6.7107	-4.0263	-7.2198	-5.2251	-4.0442	-5.4797	-8.3888	-5.7573	-6.2416	-5.1253	-5.9245	-3.3852	-5.1708	-4.5897	-5.483	-5.1088	-5.6092	-5.322	-6.8092	-5.1516	-7.4399	-6.6033	-7.2091	-7.0455	-5.0968	-5.9056	-6.4771	-6.3282	-6.0683	-4.4503	-6.7188	-4.918	-7.6538	-4.6279
7.2798	7.0877	9.0008	9.0026	7.4273	6.4991	7.5831	8.4884	6.1656	8.9571	9.5691	7.4418	10.42	8.3558	7.4868	9.0355	7.7091	6.0083	7.6162	9.8731	8.1966	8.0821	8.9214	7.0696	6.5786	7.4897	9.2192	10.225	7.2685	9.8327	6.7587	7.7357	8.4417	7.8188	11.357	8.5636	9.5351	8.6143	7.5047	8.5306	9.0428	5.1789	10.276	7.4487	9.2873	6.8988	9.0838	8.7304	9.948	8.2133
8.1775	3.8948	7.5663	8.3844	4.6126	8.1661	5.1215	7.5318	5.661	9.6197	6.5435	7.8969	8.4457	6.8124	7.62	5.4129	5.8508	7.5888	8.9766	5.4479	8.1044	5.1482	4.2886	5.9115	8.6174	7.5658	4.6966	7.3799	6.4856	7.3972	5.8397	6.8821	6.1264	8.0436	7.9455	4.6907	6.3633	4.8314	7.0868	6.6672	7.332	7.2572	8.9386	7.7948	7.1266	7.5916	7.8169	4.6659	8.1638	5.8362
-3.4083	-2.6875	-1.8342	-2.872	-1.0145	-1.675	-4.3043	-3.5643	-4.1607	-2.2458	-2.2848	-3.2846	-1.0476	-3.4818	-2.2222	-3.2734	-4.2067	-3.9365	-3.361	-4.1519	-3.584	-0.95156	-0.75352	-4.9266	-2.0992	-2.4215	-3.3253	-0.11583	-1.6232	-3.615	-2.8463	-1.2848	-1.7701	-1.9304	-1.0624	-2.267	-3.0412	-2.595	-2.5116	-3.0245	-0.80001	-4.108	-3.6663	-4.1818	-3.5834	-3.5673	-4.0981	-2.3172	-2.0358	-1.4878
-0.4004	0.26418	-2.1857	-1.1305	-0.54008	-1.3378	-0.49687	-2.2775	-2.6162	2.332	2.0329	1.7259	-0.28027	-0.40462	0.88945	-0.27534	-1.5886	0.16559	0.91109	0.97132	0.22242	1.9773	-0.59481	1.2259	-0.15476	-0.31988	0.26384	0.0077471	0.79286	2.268	-1.2587	1.1119	0.28902	0.49421	-1.7303	0.99035	1.0366	1.0639	-0.48	0.44424	-0.16095	0.35883	-0.11025	1.5357	1.3528	-1.4945	0.99609	-0.16543	-0.34622	0.49234
-4.5833	-1.3868	-2.6774	-4.2449	-3.3591	-3.0664	-4.5005	-2.4348	-2.4381	-4.5643	-4.6476	-2.6269	-2.7191	-4.0152	-2.1932	-4.4703	-4.5683	-3.6083	-3.7181	-2.9182	-4.159	-3.422	-3.6263	-4.8048	-4.8455	-5.0526	-3.1187	-3.7287	-3.4945	-4.0647	-2.8543	-0.65822	-2.333	-4.2013	-4.4313	-3.7266	-3.8621	-5.6175	-3.5292	-3.4285	-3.0457	-2.1905	-2.786	-3.601	-2.3492	-6.0013	-2.8988	-2.2944	-4.3359	-1.9831
2.2638	-2.1821	-0.68764	1.4793	1.4531	-0.94664	2.3455	-2.0461	0.77586	1.158	2.1437	1.4156	-0.24192	1.2727	2.5671	0.37728	2.2535	-0.78803	3.1616	2.6624	1.6163	0.73556	1.7546	0.75777	2.0032	0.3455	-0.9394	2.0302	0.45653	1.9139	1.9362	0.59894	0.42968	-0.094076	0.40988	3.2162	3.294	3.6579	1.1663	0.71476	0.9683	-0.12326	0.082975	1.7381	1.6124	2.3503	1.5055	-0.097447	0.1215	1.6462
8.2155	4.7634	4.8338	2.1739	5.6532	6.1988	5.7123	5.5964	2.8205	4.726	5.9989	4.3989	3.8659	6.8486	3.8427	2.8742	4.5529	5.1648	3.5867	5.5413	6.1524	4.6067	4.9972	2.5188	6.6225	4.2526	5.3652	7.0876	3.8406	3.7069	4.1244	6.9992	4.9395	4.7897	5.8645	4.9333	4.068	4.9669	3.5684	6.3947	3.5704	5.9348	4.0891	5.0097	4.4526	2.281	1.9918	5.2001	4.4717	3.8805
-12.958	-13.833	-13.12	-11.058	-16.259	-10.614	-12.415	-12.803	-10.902	-12.894	-12.283	-11.865	-11.258	-11.946	-13.78	-13.602	-11.178	-11.321	-12.942	-14.632	-10.716	-11.554	-12.463	-11.515	-12.193	-10.98	-12.606	-12.961	-12.156	-12.103	-11.291	-12.739	-13.947	-11.964	-14.116	-13.45	-13.043	-13.86	-11.495	-12.571	-12.626	-11.592	-13.97	-12.573	-10.846	-13.464	-13.103	-13.594	-11.918	-12.398
-11.136	-9.5087	-11.627	-10.977	-11.692	-8.2585	-11.245	-7.8088	-8.9203	-8.5247	-10.156	-10.2	-9.8681	-10.202	-9.9279	-10.345	-12.279	-9.8066	-9.9907	-10.581	-9.5695	-14.401	-11.409	-9.8046	-9.7485	-9.829	-10.756	-10.659	-7.932	-11.088	-10.421	-8.8453	-9.8066	-8.5907	-7.2817	-10.092	-10.238	-12.868	-8.1972	-11.326	-10.589	-10.162	-9.5281	-10.328	-9.0893	-10.23	-11.367	-9.8877	-8.2505	-8.9894
-3.8013	-1.0442	-0.018102	-1.3145	-0.098022	-1.6769	-1.0121	-2.3823	-0.73504	-2.4595	-1.3424	-3.549	-0.99478	-2.4572	-1.0088	-0.032382	-1.9489	-3.0057	-0.38496	-2.8037	-1.4098	-2.9751	0.89562	-1.9165	-3.5295	-5.6321	-1.8203	-3.8457	-1.631	-3.549	-2.1872	-3.1242	-1.3013	-2.3587	-2.3956	-0.78952	-0.98782	-1.4751	0.57819	-1.4389	-1.1478	-2.2494	-2.2426	-2.3437	-1.9031	1.2832	-4.1762	0.19363	-1.7058	-0.74518
10.795	7.8643	10.197	9.6977	10.657	10.519	7.3082	9.611	11.52	8.4126	8.6839	11.214	9.3549	9.8119	10.268	9.192	9.2056	7.5916	9.6547	9.7569	11.74	11.206	10.55	9.8745	9.9595	10.434	10.373	9.9516	9.3175	11.498	9.0755	10.168	10.311	10.263	11.971	9.6941	9.2267	12.74	9.9272	11.939	10.083	10.564	8.0365	10.428	10.254	10.701	10.168	9.258	11.351	8.7229
-9.6445	-6.0362	-7.6481	-10.29	-6.0511	-8.1778	-8.9637	-10.207	-8.9466	-10.599	-7.6804	-8.4907	-10.017	-8.3586	-10.124	-8.2196	-7.4939	-11.391	-7.7731	-9.1273	-12.207	-8.7161	-7.3104	-7.0253	-8.6698	-8.9033	-8.2226	-11.457	-9.5067	-8.3977	-8.6666	-8.2186	-9.3311	-8.2465	-9.3316	-9.7813	-5.8079	-8.1065	-9.2073	-6.828	-9.6883	-9.1904	-8.8471	-7.0233	-8.7583	-10.145	-9.1485	-10.792	-8.862	-9.5182
-4.1045	-5.2221	-3.2488	-2.1494	-6.8797	-3.4055	-3.832	-5.257	-4.7229	-5.8664	-4.0969	-4.6972	-6.3447	-5.1929	-4.8445	-2.6935	-5.2222	-3.2065	-4.2226	-4.1818	-5.0371	-3.5845	-6.1349	-3.3192	-3.4783	-7.974	-4.5458	-5.5718	-3.4419	-4.8127	-5.5332	-6.3621	-4.9233	-2.8385	-6.8916	-4.9749	-1.2748	-2.6193	-3.4844	-7.2837	-4.1883	-4.6746	-5.6833	-2.728	-4.067	-5.0797	-4.3199	-5.3909	-1.762	-6.2035
8.0946	10.923	10.497	12.431	9.1696	12.141	10.331	8.1218	9.6117	7.8162	10.529	11.11	7.7558	5.3547	9.2652	10.253	9.0266	11.52	9.4453	8.4768	10.202	10.231	9.5107	9.5699	10.072	10.491	9.3365	8.2977	10.705	8.4712	10.304	9.7454	7.111	9.6183	13.767	8.9227	10.158	7.66	9.9472	9.8283	11.845	9.3694	8.6241	8.6197	9.5836	11.676	9.9194	9.865	9.8579	10.853
1.0434	0.22922	0.71839	0.88843	2.5689	-0.12291	0.95488	0.97771	-1.447	0.47373	2.3124	-1.2917	1.4153	2.4974	-0.3021	0.092245	2.0711	-0.11855	0.71666	-0.24164	0.8652	0.20384	-0.48934	1.145	-1.3375	2.4994	0.52961	1.6312	1.928	2.4472	3.2778	-0.2856	-0.20025	-0.8864	-1.1235	-0.96468	-1.1885	1.7899	-1.3477	1.0185	0.64131	0.91147	-1.2719	0.1721	2.8216	0.91231	1.213	2.3643	1.1345	1.2378
-14.844	-12.953	-14.136	-12.811	-11.109	-14.376	-13.837	-12.491	-14.35	-12.48	-15.298	-14.344	-11.747	-12.797	-13.587	-14.309	-13.226	-16.732	-14.106	-8.647	-15.948	-11.795	-14.877	-15.655	-13.143	-12.341	-10.677	-13.443	-11.323	-15.447	-15.205	-13.639	-12.542	-13.264	-14.544	-12.654	-12.677	-14.698	-11.341	-15.655	-15.819	-13.135	-15.169	-15.014	-13.64	-13.481	-14.028	-11.149	-12.216	-13.813
1.4972	2.3829	3.7132	0.96199	2.3743	1.5693	-0.12397	4.1361	0.26564	2.7113	3.4902	2.8302	4.0883	1.4878	3.1393	1.5398	1.9307	2.0123	3.6148	2.9155	2.0052	3.687	1.7269	-1.1059	4.3253	4.4336	1.6628	3.2092	2.367	1.4865	3.8007	4.4351	2.2207	0.82161	4.0688	0.59769	2.2619	2.4538	2.8183	3.6394	3.3325	3.3016	2.053	2.511	1.4898	2.7248	4.5715	3.2008	3.2607	1.2448
12.447	9.302	10.312	7.7946	11.106	9.0702	6.878	10.78	10.274	10.475	9.9927	9.705	8.8676	8.6384	10.519	10.06	11.367	7.9887	9.4216	9.0551	8.9973	9.044	8.0989	10.034	8.989	9.02	10.033	9.8781	8.1575	10.897	9.83	10.83	9.4588	9.2094	10.69	10.11	11.481	8.9383	9.4535	10.907	10.098	7.1856	9.5966	8.7357	8.4643	10.912	9.8042	9.5847	11.657	9.8961
-4.1401	-5.7253	-4.6032	-3.6353	-5.0889	-8.1945	-4.7574	-6.3306	-4.2798	-2.4494	-5.3163	-6.3689	-3.6532	-5.7592	-3.9834	-4.6588	-4.9257	-4.2662	-4.1262	-3.4168	-3.9076	-7.2941	-6.4456	-5.9591	-6.3179	-5.8583	-4.6087	-5.8919	-5.6133	-2.3928	-6.516	-4.3404	-7.8364	-6.1888	-5.2097	-4.5775	-4.9978	-7.2847	-4.326	-6.02	-3.9665	-5.5035	-5.6994	-5.453	-4.0434	-2.9307	-2.006	-6.7967	-4.8396	-3.6211
-12.912	-9.2893	-11.724	-9.2309	-10.416	-9.2652	-8.9589	-10.277	-10.403	-10.271	-12.602	-13.298	-11.494	-11.495	-10.184	-12.44	-10.523	-9.2614	-8.5636	-10.466	-12.779	-9.4223	-10.457	-9.5707	-10.956	-8.7817	-10.72	-12.716	-9.7421	-10.891	-12.65	-9.9286	-12.908	-11.323	-9.4329	-11.301	-9.5698	-11.202	-9.7544	-12.72	-10.187	-11.876	-12.636	-13.322	-12.284	-11.902	-10.324	-12.056	-11.638	-10.706
3.3624	4.6307	1.6129	1.7908	1.2656	1.1568	0.8264	1.6557	2.7048	1.6345	2.1753	3.8376	4.8756	2.5258	0.9812	3.0729	3.1247	0.71385	0.67222	0.72226	3.871	2.7048	3.1054	3.1294	0.85951	2.7971	2.2392	2.6921	1.3737	3.8425	3.1964	0.8516	0.076598	3.1496	2.1595	2.8879	1.5695	3.078	2.5364	2.3023	2.3796	4.0042	1.7611	2.8187	3.0264	1.5202	1.297	4.3343	1.6623	2.9808
-3.1659	-6.5653	-3.1017	-2.5019	-1.6807	-2.7532	-1.4675	-4.844	-4.8124	-3.3918	-2.4192	-2.2661	-5.2208	-3.3439	-3.3384	-2.3678	-2.4244	-2.9821	-3.2655	-2.0059	-2.864	-3.2231	-3.2891	-5.1526	-4.0587	-3.6619	-4.9881	-3.8204	-3.8984	-4.4809	-3.1228	-2.4225	-4.0913	-2.715	-4.3798	-3.251	-2.5822	-1.7409	-2.3447	-2.5231	-3.5594	-2.0054	-2.5207	-4.7857	-2.9576	0.4463	-4.5367	-3.9807	-3.2178	-2.231
5.9924	5.2888	7.3014	4.5616	8.5091	5.9017	6.0312	4.7647	6.2731	6.7924	6.7412	7.3823	5.4823	7.234	8.1849	7.6786	7.4592	7.7602	5.2683	5.9294	5.9964	8.6578	6.129	6.8161	6.4933	8.5076	7.588	6.4016	6.5108	8.2225	7.0351	7.415	6.5292	5.7662	4.6405	6.5768	7.6918	6.6412	5.7586	6.0856	9.3108	5.9331	8.0855	4.9557	6.9523	6.192	5.9894	8.998	6.6309	7.9323
-8.5938	-10.451	-12.707	-12.145	-9.1424	-11.255	-13.116	-12.971	-12.684	-11.135	-12.485	-13.206	-10.742	-12.517	-11.578	-11.686	-12.475	-12.831	-13.401	-10.835	-11.644	-11.113	-8.2547	-11.64	-11.234	-11.728	-9.9624	-14.834	-11.175	-11.847	-12.104	-11.49	-9.7386	-11.926	-10.598	-12.957	-11.145	-13.143	-11.651	-11.101	-11.792	-12.861	-11.753	-12.677	-12.284	-12.166	-12.801	-11.666	-12.562	-11.08
8.5259	10.671	8.0469	9.2428	8.8675	8.2568	9.601	7.1964	9.8726	7.013	9.9854	7.8588	8.4873	7.9843	6.7433	9.3551	10.791	11.202	9.6723	10.318	6.5281	9.1954	12.246	7.5217	8.9435	7.9135	6.6676	6.9298	11.47	7.5805	8.6441	9.4162	9.9183	8.1608	6.4498	9.8261	10.775	8.6407	10.426	8.6952	9.7195	10.114	8.3641	7.6658	9.1398	11.976	8.8789	9.2373	8.8368	9.1134
-7.1579	-4.941	-5.0279	-4.834	-5.9001	-3.1123	-4.9339	-3.2475	-3.6315	-6.2692	-5.4838	-5.0175	-7.1399	-5.2756	-4.0061	-3.1621	-5.2627	-6.336	-3.6044	-4.9038	-3.0817	-2.3317	-5.2363	-4.2835	-6.6215	-4.4308	-4.947	-4.9366	-3.3446	-3.0933	-3.0335	-4.8277	-6.0296	-4.9556	-4.6577	-4.5157	-4.8468	-5.1586	-5.2881	-5.6354	-3.9104	-5.0924	-7.3236	-3.6833	-5.7339	-6.6702	-3.4281	-5.0853	-3.5762	-6.0526
-0.71797	-1.0232	-1.4106	-0.74535	-2.5347	-1.0524	-0.31196	-2.4117	-2.1406	-2.2549	-1.0108	0.2289	-1.2689	-2.2081	-0.76353	-1.0655	0.75199	-0.41137	-1.9239	-0.081885	-2.6406	-0.8784	-1.8241	-2.293	-2.2414	-0.45556	-1.284	0.21034	-3.1502	-0.55125	1.5321	-1.9929	-0.18047	-2.1996	-0.27771	-0.25786	-0.9776	-1.5397	-2.4425	-2.3589	-3.0187	-1.514	-3.0051	-2.0275	-0.47885	-2.6742	-2.6167	-0.20176	-2.2563	-2.7941
-15.047	-12.825	-15.232	-14.702	-13.383	-15.458	-15.084	-14.598	-14.98	-15.898	-15.592	-17.134	-15.094	-15.79	-14.905	-15.726	-15.668	-14.597	-13.998	-15.994	-13.348	-14.123	-13.092	-13.007	-13.609	-12.621	-13.077	-14.981	-13.62	-13.487	-13.911	-14.06	-14.644	-15.086	-14.756	-16.28	-13.978	-16.573	-14.682	-13.883	-15.985	-14.373	-14.803	-15.796	-13.27	-14.224	-13.261	-14.489	-15.7	-15.073
-6.748	-4.6655	-6.2297	-6.2599	-5.6933	-3.8176	-3.6791	-5.5478	-5.6197	-5.1599	-4.9155	-7.422	-4.6482	-5.9136	-5.5911	-7.4053	-6.2845	-6.3694	-3.0765	-5.4023	-5.3598	-5.6514	-4.8757	-5.816	-7.3145	-2.1643	-4.2144	-6.75	-6.0773	-5.5769	-6.1242	-4.2452	-3.8459	-5.0975	-4.5604	-2.9961	-5.3396	-3.1409	-6.5268	-4.7704	-6.4012	-6.4127	-4.2377	-5.3514	-6.3905	-4.0467	-5.3024	-3.4415	-7.4952	-4.603
-6.6798	-8.9121	-7.2218	-8.6843	-10.344	-8.8739	-12.022	-8.1259	-9.4159	-10.796	-8.7302	-8.6103	-10.049	-7.0332	-9.0628	-7.5716	-8.3817	-9.2775	-7.2212	-6.1149	-8.1987	-9.0208	-8.2937	-8.8701	-9.8875	-8.8387	-8.8621	-8.065	-8.1819	-7.9839	-7.6798	-9.8113	-7.4721	-7.603	-11.112	-8.6144	-9.6025	-8.1026	-8.5838	-7.9946	-8.1229	-9.9108	-12.02	-10.228	-8.8188	-9.6289	-7.7161	-9.2196	-8.2158	-9.1115
-4.3629	-4.6912	-1.3791	-3.7462	-5.3257	-2.9839	-3.8707	-3.5675	-5.6996	-2.419	-2.7105	-0.58822	-2.6507	-2.9829	-2.6903	-0.95306	-3.1013	-5.2436	-2.6605	-4.1628	-3.5715	-4.9909	-3.0165	-6.2866	-2.4712	-5.2396	-4.678	-4.0489	-2.0011	-2.5317	-6.0745	-3.9265	-3.0135	-4.3485	-3.793	-3.6363	-3.4838	-1.5201	-3.4917	-3.8361	-5.0281	-3.5622	-2.2144	-4.9382	-4.3886	-5.7504	-1.1112	-3.6624	-3.9026	-2.6568
2.8984	1.7366	2.0094	3.0216	2.7876	1.3338	2.0327	1.8896	0.43975	0.30327	2.4469	2.8519	0.89085	-0.82385	2.615	-0.08448	2.1741	2.2335	2.5348	2.5178	1.9684	0.61189	1.1061	2.0316	3.5794	1.7726	2.8326	1.5933	3.6205	0.50463	1.9934	2.7022	2.8009	0.74336	4.2185	3.1102	-0.59544	2.5437	1.38	1.566	0.64257	2.1478	2.1633	3.1681	2.7852	0.58741	0.3553	2.0926	3.6949	1.1308
-10.445	-12.964	-9.7937	-11.655	-10.965	-12.306	-10.087	-11.943	-11.978	-9.9818	-12.847	-13.004	-15.251	-8.9757	-11.915	-8.9137	-10.771	-12.104	-9.7016	-13.66	-10.207	-10.463	-12.856	-11.661	-11.266	-10.203	-14.106	-13.022	-9.6487	-11.773	-11.148	-12.466	-13.85	-14.285	-9.9962	-11.423	-12.112	-9.0967	-12.252	-8.8817	-10.962	-11.079	-11.309	-12.554	-11.77	-12.629	-12.126	-12.362	-11.309	-12.108
-0.096509	2.9629	2.3142	0.81625	0.8868	2.2768	1.1603	0.81532	4.3609	2.4492	-0.072734	3.0749	2.7838	0.93963	2.189	1.7262	0.71204	2.8063	2.7931	1.2682	1.3098	4.1628	3.0014	3.0178	-1.1015	2.3535	2.0142	-1.0646	-0.1316	3.0772	-0.34319	1.1223	4.8197	3.655	0.27984	1.3562	-1.6414	0.83203	1.5301	0.8634	0.63865	3.3943	2.2341	2.8398	2.2702	1.1766	0.49949	3.6473	-0.34321	1.125
-12.187	-13.719	-14.351	-12.552	-12.836	-11.757	-13.869	-11.494	-14.932	-11.267	-12.053	-14.546	-12.92	-14.298	-14.066	-9.9615	-13.504	-11.431	-11.592	-12.439	-14.362	-13.906	-13.858	-12.644	-13.317	-14.163	-15.108	-11.94	-12.953	-12.699	-12.356	-16.014	-12.799	-13.254	-12.341	-14.035	-15.142	-13.232	-12.178	-13.873	-10.819	-12.542	-13.381	-13.003	-13.203	-14.786	-15.501	-13.97	-12.056	-12.643
-1.4263	-1.6977	-1.8362	-2.8904	-0.85472	-4.9913	-1.895	-2.9666	-3.4033	-2.567	-1.5904	-1.9052	-4.1665	-2.6483	-2.6382	0.14529	-2.6239	-3.4406	-3.2979	-2.9723	-2.0173	-1.3787	-3.7524	-2.6728	-1.7107	-2.2932	-2.3184	-0.219	-0.17852	-3.483	-2.1351	-2.2934	-1.7021	-2.6125	-2.8277	-4.6274	-3.2716	-0.30921	-0.48809	-5.7594	-3.3986	-2.1015	-2.7101	-3.3073	-2.447	-2.9257	-3.5064	-2.5877	-1.1477	-2.9617
-1.1928	-5.5117	-0.90792	-3.2433	-0.85435	-2.1718	-2.9882	-1.4745	-2.0621	-0.9282	-3.4482	-4.739	-3.1168	-1.2723	-3.3321	-2.5354	-3.8362	-2.1454	-2.01	-2.9826	-4.6228	-3.1985	-4.4245	-1.8295	-1.0771	-0.46807	-3.4011	-1.4671	-0.37655	-1.8867	0.49028	-1.9835	-4.1233	-1.6834	-5.0482	-3.3782	-3.3012	-0.49105	-1.8717	-2.585	-3.4432	-1.7978	-2.6121	-2.1471	-2.8529	-2.1499	-1.8931	-3.27	-2.2287	-1.0909
1.3547	-0.97622	-0.35384	-0.52454	0.87344	-1.6894	1.6048	0.99834	-0.71347	1.2585	0.64609	-0.6058	0.21415	1.8262	-0.21547	1.0788	0.57677	2.709	-0.11839	-0.80337	0.072061	-1.7991	-1.1979	-2.8251	-0.59894	-0.24991	0.99101	2.2292	-2.8431	0.90016	-0.38859	1.5682	-2.0486	0.11774	0.22529	-1.8223	-0.53859	1.0913	-1.094	-1.5097	3.3787	-2.0854	0.92006	-0.76377	-1.6875	1.1548	1.8497	-0.6476	-0.20081	0.74999
7.5485	6.6566	5.9313	5.5531	5.3928	5.1936	6.7663	5.6309	7.037	5.3334	5.3477	7.6805	5.1541	7.7379	5.458	5.2924	7.5638	5.2442	6.4431	6.0132	8.3914	6.2741	5.9309	4.287	6.3196	5.281	4.8655	5.7615	9.3718	5.9197	4.6909	4.1465	6.6655	5.1816	6.6192	6.115	3.9657	5.1651	5.8872	7.2984	5.1414	3.5686	7.2405	5.2623	6.8552	8.0772	3.9035	8.0082	5.7362	7.2149
1.9322	-2.6292	-3.1276	-2.7904	-3.0417	-0.2582	-0.24215	-1.7445	-1.4254	-4.7227	-3.0454	-1.4107	-1.2209	-3.0845	-2.8165	-3.0579	-2.6653	-0.61223	-2.2028	-1.2856	-2.3023	-0.74532	-2.2555	0.1183	-2.8497	-0.68889	-1.6061	-2.844	-3.7544	-1.794	0.53918	-2.2781	-4.4289	-0.48276	1.0445	-3.2213	-0.54062	-0.082107	-0.28539	-3.213	-0.056585	0.32264	-2.1308	-1.8234	-1.1669	-2.3423	-2.9767	-1.2485	-3.4876	-1.488
-22.818	-23.749	-21.819	-24.897	-21.969	-20.656	-23.641	-22.632	-22.566	-20.686	-22.083	-23.025	-24.191	-21.289	-20.511	-23.64	-22.082	-22.385	-22.48	-21.242	-22.168	-20.988	-22.044	-23.005	-20.631	-21.694	-22.338	-22.679	-21.748	-22.358	-20.547	-21.304	-23.614	-22.739	-21.362	-22.76	-22.228	-23.061	-20.283	-22.644	-21.664	-24.964	-22.85	-23.948	-22.917	-21.078	-23.521	-22.427	-21.563	-20.001
-4.6177	-4.4231	-6.8565	-4.9375	-7.4584	-8.0074	-5.8543	-5.0079	-5.0089	-4.8376	-4.8024	-4.3935	-5.2703	-5.4385	-3.6818	-5.9119	-4.7378	-5.4427	-5.7857	-6.5538	-2.7843	-4.0511	-7.2114	-6.1184	-5.0147	-5.0148	-5.2793	-5.7682	-7.1158	-5.9958	-5.5421	-7.5285	-6.1891	-6.6263	-3.8166	-6.0359	-6.7316	-6.2216	-7.3439	-6.2592	-6.1595	-2.8712	-6.8842	-4.9902	-6.4202	-4.4632	-5.4563	-8.0748	-7.2392	-3.7873
-14.102	-12.844	-13.21	-14.159	-14.553	-14.389	-13.236	-14.047	-15.158	-12.407	-12.322	-13.302	-14.632	-13.656	-14.229	-14.315	-13.945	-14.27	-11.764	-11.945	-14.059	-14.177	-13.07	-13.142	-12.535	-13.08	-13.472	-12.733	-11.112	-12.614	-14.259	-13.24	-14.905	-11.881	-14.018	-13.477	-14.226	-11.527	-13.357	-12.303	-11.488	-16.058	-14.988	-14.135	-14.474	-13.998	-12.134	-11.302	-15.032	-14.805
-19.617	-21.39	-20.978	-21.045	-21.359	-21.848	-20.683	-20.735	-22.52	-21.342	-21.984	-21.324	-20.514	-18.911	-20.512	-20.589	-21.681	-20.776	-20.266	-19.585	-20.543	-21.269	-20.784	-20.594	-21.136	-20.205	-18.752	-17.446	-19.408	-19.941	-19.56	-18.64	-22.056	-21.305	-23.521	-20.176	-21.234	-20.326	-19.462	-21.247	-21.371	-20.516	-20.606	-20.274	-22.099	-20.068	-22.386	-21.142	-20.51	-20.659
-13.58	-10.591	-14.945	-10.955	-11.93	-10.82	-13.197	-13.596	-15.408	-13.247	-12.033	-10.434	-10.909	-12.878	-13	-13.216	-14.923	-14.496	-13.684	-13.527	-11.18	-12.73	-12.305	-13.647	-13.462	-12.099	-13.911	-10.753	-11.954	-13.527	-13.54	-8.8824	-15.387	-12.753	-12.9	-11.593	-12.491	-13.152	-11.92	-14.284	-11.632	-11.909	-11.782	-12.906	-13.33	-12.017	-11.281	-14.815	-13.289	-11.135
-2.6575	-3.8665	-3.0088	-5.4303	-0.67252	-1.622	-2.8545	-3.568	-3.1586	-4.5686	-3.4527	-4.0056	-2.6516	-1.4468	-5.3944	-2.8316	-2.6459	-5.1489	-2.4565	-6.058	-3.8947	-2.5575	-4.3971	-3.5679	-0.42826	-5.1682	-3.6664	-1.7496	-2.9152	-4.432	-3.6199	-2.7562	-0.60774	-3.7926	-3.8884	-1.7213	-1.9365	-3.2275	-3.5196	-1.594	-2.1749	-2.2633	-4.1149	-2.8053	-3.3272	-5.1163	-4.1019	-5.6057	-2.4139	-3.2603
-2.7841	-4.8051	-5.3618	-2.9426	-3.7274	-4.1795	-5.5947	-6.9282	-3.9329	-6.2452	-3.291	-4.2787	-3.7132	-4.2033	-4.4041	-5.4262	-4.8449	-4.0284	-4.6511	-4.4932	-5.4816	-4.613	-5.3409	-4.8457	-4.5001	-3.6819	-5.384	-1.8098	-4.3964	-3.0619	-3.2337	-1.8783	-4.1278	-4.7376	-3.5306	-4.5661	-4.3928	-4.77	-5.3052	-5.3528	-4.9113	-5.8871	-2.6176	-5.6686	-3.1594	-3.9975	-5.0679	-7.5059	-4.4841	-3.7377
-6.5504	-3.3585	-4.3441	-6.7334	-2.3917	-4.0285	-3.7355	-3.9084	-5.7943	-4.5847	-3.9283	-5.3038	-1.7054	-3.4073	-3.0365	-3.4421	-5.7905	-3.1424	-3.9618	-3.1865	-2.9016	-3.0166	-4.2224	-4.0438	-4.5148	-4.5455	-2.376	-5.3305	-3.1219	-3.598	-3.1375	-2.2414	-5.4428	-2.9539	-3.0691	-6.3535	-2.6982	-2.7487	-2.4382	-4.0208	-5.7565	-5.3169	-3.7089	-4.0682	-4.2913	-3.2889	-5.631	-2.5475	-2.1061	-5.1693
-1.6554	-2.4343	-1.4469	-0.13739	-2.6431	-1.9444	-3.4168	-1.8177	-2.9729	-2.6101	-3.0775	-2.9717	-0.99777	-1.0411	-3.7726	-1.4223	-2.8494	-1.4909	-1.4683	-2.57	-2.7988	-1.0038	-1.0151	-2.7278	-2.413	-1.9356	-3.3541	-1.5182	-1.8969	-2.6568	-3.2	-3.5137	-1.8518	-2.5922	-0.81967	-3.7532	-1.0934	0.31203	0.46227	-3.261	-3.2508	-1.2897	-1.5001	-3.5905	-1.263	-3.7478	-2.1446	-1.0488	-2.1604	-3.7179
3.9805	6.1528	5.6492	5.5143	3.8636	5.7446	6.2629	7.0021	4.7457	5.7889	4.5304	3.3192	4.7172	7.9246	6.5809	6.9448	6.5985	5.8623	4.7113	6.8714	4.2962	6.2571	5.5178	6.1664	6.017	4.8063	6.6872	6.7535	8.49	5.7655	4.4845	6.0588	7.1331	7.088	6.9437	3.8982	6.6109	5.4265	3.8611	6.0741	5.5676	8.1822	5.2716	7.0372	6.5054	6.6251	6.4652	7.5675	5.4239	5.751
-3.021	-3.687	-4.2862	-4.1081	-4.9575	-3.8022	-2.5328	-4.7001	-2.6517	-2.9483	-5.2374	-3.1236	-2.641	-4.7251	-3.6809	-5.4961	-3.4139	-4.819	-3.1737	-4.8012	-4.1456	-4.0168	-3.3755	-5.4202	-1.7102	-4.9674	-2.35	-3.6312	-5.1521	-2.8964	-4.0053	-5.6335	-3.5661	-4.3165	-3.2941	-4.2095	-4.6838	-3.4695	-3.698	-4.9332	-5.1494	-2.6039	-3.3117	-4.2743	-2.5341	-3.518	-1.6566	-1.8672	-3.6588	-3.2685
-6.5359	-4.8908	-5.5104	-5.6814	-6.5659	-4.0516	-4.7173	-7.0138	-6.5302	-3.4346	-6.1816	-5.0917	-7.3568	-6.447	-5.6931	-6.8998	-4.8399	-4.9519	-5.3638	-2.779	-6.1116	-7.8289	-4.124	-5.8681	-5.5175	-3.1752	-3.868	-6.5634	-5.1633	-6.8722	-4.5292	-4.6714	-5.5601	-6.0931	-6.4404	-2.139	-5.9004	-3.753	-4.905	-5.9084	-6.4777	-5.0508	-4.3043	-7.1749	-8.0666	-4.4911	-5.6965	-5.9913	-5.5526	-4.0507
-0.059031	0.20502	0.66855	-1.4587	1.1302	-1.4201	0.62026	-1.7698	-0.20522	3.1271	2.1088	-0.52279	1.7351	-0.78404	0.92614	0.76045	-0.22352	0.1009	1.5128	-0.87938	0.61973	0.25126	0.89702	0.31996	1.8226	1.6155	2.5735	3.2161	0.88451	-0.79237	0.26557	1.5999	-0.17472	-0.54469	0.054226	-0.29685	-0.18623	-0.41417	0.53712	2.1889	1.6052	-1.1788	0.68795	0.31612	1.93	1.8243	0.72321	-0.77003	-0.31334	0.36794
-0.6526	-0.095289	-1.7667	-0.8999	-1.6596	-1.0089	-1.7421	0.018496	-1.8267	1.4443	2.1526	-0.28508	1.3471	-0.3509	-0.30608	0.47887	0.66988	-1.8105	2.5135	0.14349	0.21899	-0.45308	-0.92584	0.92576	0.091358	-0.89067	-0.96942	-1.3259	1.4628	0.49043	-0.61669	0.5051	-0.38757	1.0296	1.6089	-0.60724	1.4921	-0.10315	-2.1951	0.22531	2.004	1.3046	-2.488	-1.2565	0.60324	-2.1991	1.0762	1.2	-1.0356	1.8316
-8.7953	-8.7966	-7.5783	-9.2262	-8.497	-8.7271	-9.2718	-8.3104	-11.403	-10.747	-8.7009	-10.146	-9.0787	-7.9027	-8.434	-8.7555	-9.3922	-10.253	-7.988	-8.2704	-9.7386	-9.6659	-9.7672	-10.011	-7.3845	-9.6268	-8.1535	-10.513	-8.8539	-7.8515	-8.3922	-9.2467	-9.0309	-9.8605	-9.7302	-8.7402	-7.8685	-8.6978	-10.306	-10.031	-9.3952	-10.504	-7.9435	-7.7672	-8.3827	-9.2369	-10.46	-8.4739	-12.943	-10.873
-3.2468	-4.494	-6.0195	-3.1769	-5.6633	-4.5678	-3.7698	-2.9895	-2.6999	-2.9974	-2.6198	-3.4251	-3.3454	-2.9299	-4.5861	-0.64057	-1.088	-5.4712	-4.6913	-1.7718	-4.7552	-2.4331	-7.023	-4.0028	-1.701	-3.5638	-4.8267	-3.5944	-2.1511	-1.639	-3.4763	-3.0263	-4.4985	-2.7852	-3.41	-1.9156	-3.0726	-4.1293	-2.5274	-1.7372	-6.2364	-5.202	-2.0538	-2.9453	-2.8593	-4.0299	-4.0368	-2.4881	-3.851	-5.326
-2.3972	-0.14128	-1.4446	-2.5685	-0.70298	-1.2633	-2.514	-2.5366	-2.5567	-1.0925	-2.6657	-3.3636	-2.0934	-3.4641	-3.1684	-0.85464	-2.9876	-2.2411	-2.1093	-3.6723	-5.5002	-2.0685	-4.4489	-1.6003	-4.9618	-1.5679	-3.5316	-3.924	-2.6758	-2.3713	-3.1814	-3.4001	-4.5842	-2.5204	-5.0436	-1.981	-0.57882	-1.1691	-1.3864	-1.8322	-1.9097	-1.0075	-2.7195	-1.9074	-1.783	-2.8663	-4.347	-3.2776	-0.23732	0.14065
7.0965	5.3453	7.6992	6.9308	4.7263	8.5871	7.0177	8.6817	7.6195	6.3238	5.1868	4.0503	6.3238	7.7156	8.7964	5.7151	5.7402	6.257	4.7042	6.5796	6.5971	7.0993	5.4399	7.8398	4.7833	6.7777	8.3267	7.874	6.6655	8.2845	4.9267	6.895	8.7613	10.4	5.9091	5.4516	6.5081	6.0816	5.222	7.2457	7.9519	6.4929	4.7403	4.9441	6.9976	7.4786	7.8213	8.1381	7.202	9.5114
-2.3069	-2.1567	-3.3522	-2.9936	-3.062	-1.4698	-2.5158	-1.6672	-2.2134	-1.4947	-1.5378	-2.9066	-3.286	-4.4791	-2.9167	-4.2982	-0.40974	-0.42074	-1.9135	-1.3483	-1.5741	-3.1718	-2.7207	-3.4335	-2.7543	-2.7129	-3.3009	-3.7952	-4.1845	-1.6144	-2.915	-3.776	-3.7568	-3.5795	-2.0894	-2.6139	-3.2662	-3.091	-1.8737	-1.0855	-3.0386	-3.0911	-2.7932	-2.0782	-3.1054	-3.0757	-1.0807	-2.6267	-2.1283	-2.0836
-13.041	-12.952	-14.479	-12.919	-14.014	-11.921	-12.64	-12.993	-11.688	-14.027	-12.068	-12.576	-13.622	-11.098	-13.69	-14.671	-12.335	-14.57	-12.521	-12.974	-13.076	-13.89	-13.46	-13.348	-15.292	-13.567	-14.648	-13.37	-14.832	-11.163	-14.368	-12.636	-11.64	-12.462	-13.595	-14.081	-13.748	-13.837	-15.483	-11.847	-12.787	-13.358	-14.266	-13.383	-11.559	-13.597	-14.287	-10.601	-14.096	-14.496
-5.7293	-5.2725	-7.8735	-8.7206	-6.2558	-7.1163	-6.4134	-6.6923	-5.2211	-5.5036	-7.4021	-6.8399	-5.793	-5.4871	-7.3057	-5.0282	-6.4049	-8.8761	-8.9144	-6.4946	-2.4632	-6.3615	-7.7864	-5.992	-6.0908	-6.4512	-4.9819	-7.1388	-8.0724	-5.5492	-6.8182	-7.8079	-7.6326	-3.9958	-7.8146	-3.9849	-6.6962	-8.9624	-5.4207	-5.4639	-6.78	-5.5031	-7.6602	-6.9347	-6.712	-7.4048	-6.2952	-3.3752	-5.2206	-5.4764
-1.3518	-3.3469	-1.4053	-5.4187	-5.013	-4.3543	-1.9872	-2.0759	-2.093	-2.8344	-4.5153	-3.7014	-4.1916	-4.6044	-2.4627	-2.9579	-3.035	-3.2095	-3.6374	-1.6227	-4.5284	-3.6307	-2.6601	-3.176	-3.497	-2.2436	-3.5337	-1.0397	-2.53	-4.935	-1.3568	-3.1476	-6.037	-1.4618	-3.7532	-2.0058	-0.2548	-2.3567	-2.2339	-3.8576	-2.1769	-0.87606	-2.9981	-0.62481	-1.4077	-3.8843	-3.2657	-4.7562	-4.5353	-1.8622
-10.722	-10.008	-10.55	-12.625	-12.144	-10.446	-10.04	-11.555	-9.3085	-12.614	-10.453	-10.022	-11.635	-12.617	-11.381	-11.325	-11.421	-14.914	-11.825	-11.078	-9.4791	-11.749	-11.527	-9.372	-12.976	-11.463	-11.757	-10.913	-11.581	-9.8542	-7.7878	-9.5548	-10.268	-11.336	-12.192	-11.077	-10.891	-10.606	-10.673	-13.617	-9.5561	-8.1285	-10.306	-8.0598	-10.328	-10.869	-12.555	-12.379	-12.654	-10.691
-2.3428	-2.5727	-2.4471	-2.2355	-2.389	-2.2657	-2.8017	-2.5067	-2.3047	-2.4919	-1.79	-2.5975	-2.9874	-1.7787	-0.4076	-1.8532	-2.7327	-3.5923	-1.661	-2.7043	-4.074	-3.35	-3.5843	-3.4153	-3.458	-2.1942	-3.2867	-3.5927	-1.2252	-4.7608	-3.2031	-2.0204	-1.4683	-1.7199	-2.8892	-3.5668	-3.2184	-3.6626	-3.5032	-5.2854	-3.4115	-3.0028	-2.8591	-2.8841	-0.67232	-1.7357	-2.5605	-1.3774	-2.7726	-3.4397
-11.938	-13.056	-13.429	-14.09	-8.8103	-13.16	-11.704	-9.8852	-11.382	-11.114	-11.712	-9.4945	-12.316	-12.188	-12.988	-13.43	-15.24	-12.79	-12.236	-13.666	-14.911	-14.442	-11.936	-12.871	-10.756	-14.223	-12.108	-11.665	-11.47	-11.538	-12.686	-11.233	-11.7	-11.673	-12.549	-12.936	-11.014	-11.068	-12.045	-13.76	-12.486	-13.615	-11.107	-11.985	-14.26	-12.547	-12.303	-12.378	-11.135	-12.747
-9.7113	-10.494	-13.988	-11.255	-10.169	-11.726	-10.599	-12.559	-12.076	-12.518	-10.739	-11.475	-13.086	-11.836	-9.3562	-12.757	-12.579	-13.38	-13.309	-12.737	-11.132	-11.326	-9.9041	-11.822	-12.04	-11.253	-12.565	-13.654	-12.114	-12.708	-10.695	-11.162	-12.016	-12.953	-13.395	-12.355	-10.298	-10.718	-11.151	-12.126	-12.723	-11.294	-9.1862	-9.9031	-9.9002	-11.844	-11.578	-10.86	-13.711	-10.941
-3.8913	-5.7555	-2.3454	-4.8491	-2.9209	-4.7151	-2.2302	-5.391	-5.0487	-2.8629	-1.0097	-3.4144	-3.9547	-3.787	-4.5607	-4.2346	-5.4901	-4.618	-6.7544	-4.7663	-2.9204	-3.6628	-5.0789	-4.5105	-3.5858	-4.1528	-3.7063	-3.907	-3.6193	-4.0777	-4.6481	-2.4013	-4.1151	-4.0735	-3.8586	-2.4882	-5.1948	-3.2832	-2.9196	-1.8653	-3.7703	-5.8271	-3.2509	-3.0534	-3.5279	-3.9217	-4.1402	-4.4109	-5.1369	-1.3767
1.1646	0.23463	-0.95421	-0.77131	0.83453	0.91586	1.5294	-1.3177	-1.3819	0.87696	1.1061	-0.89968	-1.1082	1.0231	-0.59285	0.044483	1.0995	0.58185	1.3175	2.3569	-0.99743	-1.244	-1.5199	1.7453	1.9699	-0.32287	0.65192	0.63202	0.64581	0.098338	0.57235	2.6951	1.8225	0.26299	0.11874	2.4225	-0.45699	0.18664	0.74293	0.65253	-0.45004	0.73043	1.2906	-2.0885	2.2482	-1.2077	-0.67059	0.3863	2.7108	-0.32062
0.26542	0.5768	2.1166	0.34304	1.6937	0.23465	0.71658	1.2408	1.8089	2.0486	1.6521	0.78115	-0.41897	1.2559	0.40267	-0.42827	-0.34004	-0.036688	2.0106	1.5467	1.1586	2.5826	1.4075	0.076919	-0.42707	0.25344	-0.23656	1.1322	0.36459	0.82046	0.46559	0.55678	0.41355	0.37006	1.2178	0.99592	1.2235	2.0606	0.096767	-1.1932	0.53466	-1.8678	-2.0814	-0.082521	1.7433	3.1407	-0.46829	-0.46877	0.601	1.5742
-8.0751	-3.2043	-5.2981	-7.4098	-5.041	-5.2922	-6.7511	-4.5712	-5.1179	-6.469	-4.654	-6.0519	-5.5167	-5.6551	-3.5431	-5.5452	-4.3086	-4.8495	-5.5316	-6.2474	-6.2652	-2.7852	-5.8638	-6.6532	-5.4116	-4.5164	-7.7907	-4.919	-6.2529	-5.2047	-4.8371	-3.5941	-4.5179	-5.1915	-6.2483	-5.9375	-7.6848	-5.3195	-5.4931	-8.4257	-6.3064	-3.937	-5.6532	-6.6782	-4.8488	-3.6798	-5.2574	-5.3486	-5.1644	-4.0555
-9.4609	-11.959	-10.583	-8.8401	-12.309	-12.653	-11.986	-10.591	-11.993	-11.049	-10.391	-11.071	-9.0868	-9.3557	-12.796	-9.7184	-11.519	-9.7421	-9.8706	-13.401	-8.7791	-9.7004	-8.4207	-11.405	-9.6806	-8.3106	-9.0991	-10.344	-10.516	-12.154	-10.993	-10.7	-11.48	-11.599	-10.161	-10.025	-9.6142	-11.313	-10.88	-12.051	-11.116	-12.161	-8.5467	-10.344	-9.6062	-10.85	-11.005	-9.784	-10.265	-11.958
-2.7676	-2.0299	-3.1511	-2.8391	-3.5622	-0.52987	-2.5494	-2.3538	-3.9076	-4.5419	-2.9436	-3.3121	-0.65002	-2.2149	-0.77927	-2.7296	-2.9303	-3.4673	-3.6463	-2.2071	-0.18175	-1.9486	-3.3072	-5.163	-3.7139	-1.8824	-2.8172	-3.5585	-1.8962	-2.5822	-1.4723	-2.4099	-3.7139	-1.0739	-2.81	-2.5607	-2.6631	-4.0386	-0.62614	-3.6268	-3.6881	-1.9461	-3.1981	-3.4421	-1.2804	-4.1518	-0.7953	-1.3946	-3.0364	-2.2545
-7.6229	-7.7219	-7.2852	-5.4863	-7.7048	-9.2576	-7.5252	-7.6251	-8.2363	-8.9717	-9.3607	-6.3622	-8.8034	-9.0801	-7.7321	-6.3709	-6.0799	-7.4383	-8.7302	-8.5261	-6.3047	-7.8507	-6.8904	-7.417	-6.1337	-5.3444	-7.4439	-6.3687	-8.1227	-7.3494	-8.6905	-7.7835	-8.6904	-7.477	-10.181	-8.1547	-6.7212	-8.4477	-8.9898	-6.893	-8.2783	-6.6675	-7.1434	-10.476	-4.9496	-8.9042	-9.3461	-9.5114	-6.2171	-7.3335
-14.932	-15.545	-14.737	-16.02	-13.202	-11.498	-16.643	-13.17	-14.016	-13.811	-14.765	-15.74	-16.387	-15.109	-15.782	-16.817	-16.629	-13.846	-15.371	-14.828	-15.496	-13.392	-14.449	-14.125	-13.237	-17.12	-16.195	-12.619	-14.206	-15.628	-14.026	-14.747	-16.554	-15.446	-14.386	-15.647	-15.635	-16.086	-15.809	-14.25	-16.721	-15.646	-13.721	-13.263	-16.414	-12.636	-15.528	-16.09	-13.118	-13.957
-1.1298	-1.3342	-0.70577	-1.9555	-3.0853	-1.6998	-1.2113	-2.1672	-0.66481	0.097709	-3.8528	-1.5222	-2.5772	-0.79732	1.0591	-1.1325	-1.9233	-2.5689	1.0507	-2.2811	0.27868	-0.84022	-2.918	-2.4673	-0.44249	0.32069	-0.96573	-1.8253	-0.47573	-1.587	-4.5211	-2.7943	-0.62916	-1.0752	-0.30842	-3.1255	-0.72209	0.033169	-1.8068	-1.0814	-0.21396	-1.6695	-2.7263	-1.9404	-0.73889	1.0038	-2.0979	-2.7804	-0.83197	-1.7027
-12.995	-12.61	-9.5124	-13.997	-9.1422	-12.535	-11.86	-11.378	-8.7038	-11.974	-12.081	-13.472	-11.181	-11.523	-12.019	-11.323	-12.458	-10.44	-10.85	-12.029	-10.776	-12.323	-10.958	-11.183	-11.219	-12.418	-12.131	-10.576	-12.855	-10.646	-11.154	-10.606	-10.255	-9.7209	-9.4858	-13.603	-8.8151	-12.054	-12.397	-10.491	-14.048	-13.377	-11.454	-12.127	-12.258	-12.606	-12.814	-11.279	-12.546	-12.647
-9.9141	-7.5441	-11.362	-9.7971	-10.835	-7.9125	-9.3558	-9.4522	-9.3646	-9.739	-11.579	-8.2686	-7.6953	-9.8323	-10.897	-10.268	-9.1943	-10.19	-10.04	-6.5447	-9.196	-9.1553	-9.4715	-9.4894	-10.199	-9.9377	-8.6502	-10.168	-10.801	-11.223	-9.2656	-8.0326	-8.4892	-7.9895	-7.461	-9.1893	-9.7232	-9.0582	-11.891	-7.4576	-8.0159	-8.131	-8.3422	-9.7113	-10.894	-9.2796	-9.0936	-8.2425	-9.1325	-10.733
6.5057	5.5988	7.645	7.5414	6.0718	6.6654	8.2471	7.9532	7.5705	6.5079	9.1756	7.2201	4.5425	6.9551	6.2454	7.3691	7.6471	7.8148	6.0979	5.2947	7.9538	7.2917	9.1392	6.0199	5.9739	7.051	7.4541	7.8665	6.6412	6.3562	8.448	5.0514	6.6819	4.7653	6.103	4.8609	6.8488	8.7004	7.5367	6.3573	7.9563	5.4176	7.3889	8.3444	8.8837	5.7942	6.0965	5.6428	7.2069	6.2961
-9.1999	-13.452	-11.097	-14.1	-10.226	-14.075	-10.823	-11.773	-10.119	-9.4271	-12.717	-11.354	-11.574	-10.503	-11.385	-11.604	-14.584	-13.033	-10.346	-13.594	-13.961	-12.452	-11.112	-13.382	-13.302	-11.015	-11.281	-11.378	-12.49	-11.252	-11.549	-9.7931	-12.677	-12.609	-15.147	-12.092	-12.17	-12.173	-11.581	-11.05	-11.499	-13.44	-10.582	-11.853	-12.009	-13.809	-11.136	-11.876	-11.337	-10.467
-11.198	-9.6514	-7.6187	-8.6845	-5.8199	-8.8448	-8.1565	-10.494	-9.291	-10.951	-9.8096	-7.9384	-10.246	-10.173	-10.76	-9.6649	-10.06	-9.0512	-7.2032	-7.3784	-9.1755	-8.5993	-7.4132	-10.436	-10.332	-9.7434	-8.6289	-9.8136	-9.0262	-9.4462	-12.205	-7.2323	-9.6395	-6.7808	-8.9779	-9.0497	-11.312	-8.8901	-8.8027	-9.173	-10.11	-11.837	-8.7468	-10.415	-7.5106	-8.9637	-8.5693	-10.992	-6.9985	-9.5943
-12.798	-14.4	-12.488	-10.971	-13.495	-11.474	-12.694	-13.107	-11.786	-11.588	-13.774	-13.06	-14.862	-14.346	-10.871	-14.97	-12.467	-12.555	-12.431	-15.395	-14.008	-12.988	-13.134	-12.544	-11.159	-14.45	-14.973	-14.608	-12.886	-13.693	-12.675	-12.785	-11.892	-12.84	-12.703	-12.723	-15.04	-14.21	-13.565	-14.503	-13.493	-14.157	-13.162	-11.915	-10.287	-14.465	-15.305	-12.005	-11.139	-13.186
1.8549	-0.65396	-2.3677	-3.0054	-1.6445	-1.8578	-1.6842	-0.72584	-0.14087	-0.42441	-0.82654	-0.43802	0.020746	-0.91492	-2.2741	-2.1702	1.6575	-1.314	-2.2753	-2.449	-0.7573	-1.8561	-0.51525	-3.7956	-3.2248	-1.5061	-0.89757	-2.1123	-0.28812	-1.332	0.24435	-1.7837	1.5075	-3.0066	1.2084	-2.0038	-1.1011	-0.98524	-1.2719	-1.985	0.49633	-0.65405	-1.9673	-4.4449	-1.0762	-1.851	-0.8506	-2.0173	-1.5506	-2.235
-0.42624	1.9136	3.7202	1.8119	1.1014	0.18393	0.099599	1.579	-1.4027	-1.6002	-1.5778	2.0081	-2.1797	0.56933	-0.56903	1.5955	0.91202	-1.6598	-0.77997	-0.046656	-0.20038	0.51898	-1.1682	1.7575	1.0382	-0.60642	0.52446	-1.8085	1.1923	-0.49601	-1.6758	0.79293	-0.047958	-1.1091	-0.28526	-1.364	0.74328	-2.6424	-0.5079	0.50913	-0.53687	-0.82961	1.8849	1.6135	0.20776	0.95294	-0.97242	-0.60914	1.2653	1.4608
-14.095	-12.276	-12.792	-15.652	-14.077	-13.578	-14.846	-13.204	-14.636	-14.845	-15.809	-15.205	-13.487	-13.501	-14.743	-14.907	-14.518	-13.518	-13.083	-14.087	-14.74	-14.063	-11.295	-12.656	-12.623	-14.987	-13.466	-15.993	-12.82	-13.441	-15.401	-13.94	-14.679	-14.85	-14.977	-13.188	-14.48	-16.16	-16.333	-13.59	-16.393	-13.946	-13.45	-13.82	-12.736	-11.906	-15.712	-15.403	-12.527	-12.717
7.3646	6.9518	7.3127	6.9478	6.0299	6.5912	6.3684	6.8846	5.1174	7.1244	7.711	6.6639	8.7123	3.3768	6.8344	6.963	5.0376	7.425	8.5536	5.882	6.1162	5.6871	7.2495	9.0492	6.5855	5.7985	6.6994	6.8911	4.7898	5.5493	7.977	8.3566	8.8262	7.5368	5.5735	4.4146	6.9968	7.3187	7.1962	7.7946	7.7722	6.4157	7.9991	4.8754	5.5827	8.7212	6.4274	5.4314	8.3194	5.3313
-11.615	-11.167	-13.424	-10.845	-10.483	-10.742	-11.288	-10.949	-12.298	-11.36	-11.152	-11.649	-11.955	-11.204	-9.7378	-9.8431	-12.063	-11.164	-10.408	-11.714	-12.48	-9.9314	-12.595	-12.814	-10.417	-11.71	-11.51	-10.903	-9.9772	-10.29	-10.296	-11.644	-13.401	-11.317	-11.85	-13.279	-12.45	-11.868	-10.614	-11.937	-11.402	-8.727	-11.855	-12.577	-13.52	-12.428	-10.612	-13.541	-11.729	-9.8838
-0.64965	-0.39505	-3.151	0.15689	-3.3234	-0.28971	-0.092546	-2.6993	1.678	-0.96446	-1.479	-0.1627	-1.9022	-1.1512	-0.0026299	1.7111	-0.99415	1.6378	-0.52993	-0.73984	-0.18506	1.05	-0.93985	-0.10347	-1.3906	-1.2699	-0.27729	-1.145	0.24442	0.86048	-1.0656	-0.022529	-0.50496	0.053828	0.37372	-2.0052	0.94571	-0.49485	1.1021	-0.85019	-0.78104	1.6572	-1.6326	-0.26923	-1.6928	-1.1013	-1.1194	0.048052	1.1377	-0.082255
-0.62876	-0.89714	0.60114	-1.4923	-2.2592	0.051687	-0.61247	0.62633	0.26947	-1.1466	0.077575	-2.2305	-1.4578	-0.46396	-1.8866	-3.7114	-0.68459	-0.53589	-2.179	-2.0809	-0.47341	-0.76223	-2.0356	-1.3609	-0.45553	-1.0301	-2.0647	-3.398	0.19244	-0.21019	-1.0282	-1.1576	0.062227	-0.32846	-0.88122	0.94359	-1.6639	-1.6388	-2.1626	1.4668	-1.4973	-0.013401	-2.4783	-0.80655	-0.66788	-1.8224	0.38031	-2.1985	-0.62609	-0.51797
0.91895	3.9122	2.279	2.7826	1.9932	3.2545	3.029	1.5698	1.9411	2.6566	1.1995	4.1094	-0.39637	1.9143	4.9366	0.89025	3.7151	1.6083	4.681	2.8736	1.2831	0.25524	2.0648	1.5567	4.5473	2.8224	0.4563	-1.0783	0.88994	1.9494	0.2548	4.5575	3.8436	1.6704	2.7882	2.8124	4.1076	3.2253	3.9617	1.6577	0.83948	2.693	1.5342	2.8401	0.59646	1.7014	3.1222	3.5801	3.5541	2.6166
1.4818	2.3585	3.7746	2.0884	1.8758	0.86236	1.4522	1.2961	1.6815	1.1039	-0.68069	2.33	0.5608	1.9013	1.6703	3.2851	2.7004	2.4043	0.2681	0.63833	-0.10442	-0.7773	2.1732	1.1151	0.38424	1.6004	2.2174	0.42598	1.6552	1.606	1.8573	2.06	0.10828	0.4403	0.62448	2.2589	2.7227	2.2986	2.3332	0.81202	1.1312	1.7646	1.7174	3.7963	2.4838	1.5847	2.7298	1.9076	0.88881	3.7431
-21.704	-18.723	-20.283	-22.538	-19.786	-21.515	-18.753	-22.883	-20.416	-19.564	-20.316	-21.533	-21.123	-21.003	-19.799	-19.988	-19.591	-21.234	-20.084	-19.706	-21.837	-21.91	-21.551	-18.648	-21.24	-19.228	-21.805	-20.995	-21.596	-20.808	-21.92	-21.223	-21.161	-17.207	-19.531	-21.482	-20.366	-21.921	-21.804	-21.337	-19.753	-21.983	-21.292	-21.062	-21.161	-20.547	-21.335	-20.52	-19.651	-20.687
-2.2876	-2.6781	-2.9562	-2.9161	-3.9868	-2.7643	-1.3922	-3.964	-1.9112	-2.7049	-2.9079	-2.2589	-3.3743	-1.3766	-3.1093	-2.2055	-2.9144	-3.6576	-3.1391	-0.57156	-1.1717	-2.1282	-2.6783	-3.1896	-1.6166	-4.0989	-2.1869	-1.4641	-1.0271	-1.7794	-4.6133	-4.9021	-2.9433	-2.8555	-2.8337	-3.2699	-3.1398	-2.1092	-0.62339	-2.014	-4.5563	-1.431	-1.2727	-3.1102	-3.4585	-2.8943	-2.893	-4.5149	-0.65574	-3.0343
-5.4164	-5.2332	-6.581	-5.2489	-5.0849	-4.9124	-5.1449	-5.9279	-4.7743	-6.0782	-5.1446	-5.7896	-5.1069	-3.8327	-7.5861	-3.5022	-5.1601	-5.4569	-5.7077	-7.8006	-4.6196	-6.5639	-5.9243	-4.9994	-5.4967	-5.7117	-6.3154	-5.5333	-5.3098	-4.7191	-5.0536	-4.4478	-6.6239	-6.1535	-6.2097	-3.7042	-6.0614	-5.9946	-5.9961	-5.7223	-6.8686	-5.3267	-3.9565	-6.325	-4.3977	-5.2056	-8.031	-7.0372	-5.3659	-6.3401
-3.2367	-5.7926	-3.9974	-4.9538	-1.3363	-2.2618	-2.763	-4.8241	-3.8651	-2.6176	-3.6147	-2.329	-3.4924	-3.2948	-2.8163	-5.9425	-3.2157	-5.5435	-4.4076	-3.9416	-2.6872	-3.4856	-3.1965	-2.6119	-3.8414	-3.9421	-4.3069	-3.5214	-3.6906	-0.47605	-3.838	-3.4472	-1.6598	-4.2599	-2.0352	-3.3358	-4.4182	-4.1099	-2.1671	-3.9733	-3.7152	-4.5722	-3.7694	-3.0772	-2.9234	-5.5393	-2.8063	-3.9559	-3.2956	-3.6615
-19.456	-22.439	-22.619	-21.498	-19.974	-21.392	-18.356	-17.946	-21.041	-20.139	-19.582	-22.288	-19.317	-19.925	-20.525	-23.221	-22.357	-20.132	-21.104	-20.059	-20.068	-20.981	-20.33	-20.808	-21.184	-20.348	-18.048	-20.347	-21.39	-20.48	-21.208	-20.472	-19.793	-20.538	-20.029	-20.977	-18.511	-20.657	-20.026	-22.827	-21.352	-19.843	-20.941	-20.037	-21.545	-20.096	-22.838	-20.447	-21.415	-22.549
-1.2904	-1.1746	-1.4303	-0.39031	-2.9648	-0.29239	-1.4365	-2.5233	0.39144	-1.1601	-1.024	-0.70645	-1.1822	0.97979	-2.4712	-0.74765	-3.19	-1.5421	-1.0574	-1.0365	-1.7911	-0.89114	-3.0675	-2.5375	-0.22845	-1.9281	1.1776	-1.3563	-3.1567	-1.7915	-1.9371	-1.2909	-0.0094093	-2.545	-2.1952	-1.1476	0.97505	-0.19218	-0.14635	-2.2139	-2.3492	-1.9817	1.323	-2.468	-0.56703	-3.9246	-0.68433	-0.48271	-0.56754	-1.8629
4.8292	3.5522	6.4237	4.5683	4.1483	5.5187	4.0059	4.4751	6.7991	4.5338	5.4182	5.9604	3.7586	5.5231	5.9295	5.5268	6.3819	4.5465	5.8846	6.8199	4.5765	4.3464	5.8365	3.055	5.1509	4.5224	5.2659	5.3284	6.653	4.1649	6.0281	1.9577	4.5175	2.6542	6.1879	6.8819	3.9881	6.8223	5.5083	4.8001	4.9396	5.9024	4.4035	3.8894	4.4411	3.3637	5.5377	4.6272	4.1912	3.8286
-23.052	-23.742	-21.273	-21.451	-21.432	-21.907	-22.696	-23.901	-21.57	-22.212	-19.865	-19.43	-21.964	-22.98	-25.065	-19.328	-22.537	-22.32	-22.417	-23.405	-20.727	-21.556	-22.12	-23.547	-22.35	-21.669	-22.328	-22.011	-22.226	-22.01	-22.65	-21.105	-23.614	-21.394	-22.969	-23.278	-23.474	-21.48	-24.016	-23.396	-23.54	-22.387	-22.263	-22.806	-25.382	-20.118	-24.441	-22.682	-20.684	-23.438
-2.8647	-0.10362	-3.3125	-2.1774	-0.96956	-2.6987	-1.3362	-2.2554	-1.6103	-1.814	0.19164	-0.47161	-1.3599	-2.9396	-3.3341	-0.37336	-2.1356	-1.4081	-3.6651	-0.64986	-0.63897	0.50553	-0.39853	-1.4005	0.13206	-1.9509	-1.6732	-0.75403	-2.7574	-0.88651	-0.79266	0.25412	-1.2711	0.53134	-2.3672	-2.7722	-3.8609	-1.0081	-1.8105	-2.5575	-2.7451	0.20006	-0.18296	-2.242	-1.2286	-0.14374	-0.84795	-4.5814	-1.7207	-1.9313
6.0958	5.179	4.1312	4.755	8.3349	5.2307	5.3147	6.6196	6.617	7.3265	4.5796	5.1394	7.1651	7.1902	6.2483	6.6067	6.669	6.163	7.1808	5.8138	3.5548	5.2851	6.3664	5.4371	5.8604	4.7501	3.0416	6.8202	9.0345	6.6915	6.9987	6.0326	3.9309	6.9561	5.5489	7.5927	5.073	7.2273	5.8377	5.7742	6.644	6.3951	6.1141	5.6915	5.2555	4.9701	5.6268	3.3575	4.5426	8.3329
2.9322	1.59	0.69847	0.73168	3.4838	1.2247	3.4976	0.53504	1.7482	5.8666	2.8752	3.0225	1.9303	2.5405	1.8855	1.1942	0.076212	4.0419	0.081633	0.5476	1.0634	0.96266	2.7989	-0.33572	1.8357	1.6143	2.2879	3.4988	0.54885	3.1136	2.4389	2.4105	1.4551	4.6217	0.50148	2.0937	2.6844	2.1983	1.2361	1.0834	2.1209	3.308	-0.10948	1.9979	0.80764	3.0143	-0.12767	0.46759	1.5428	2.9629
3.4313	1.836	2.9967	3.607	5.0673	1.6321	2.3467	4.3471	4.913	2.088	3.81	1.5727	3.6208	3.3036	3.5614	2.7575	2.2079	2.508	2.8812	1.1907	1.0354	3.4426	0.48746	5.0179	3.1204	1.6948	3.9534	2.4477	1.9333	2.8698	4.9971	4.377	2.9951	4.3348	3.4455	3.647	2.6383	4.2789	2.0217	1.8813	3.0819	4.1612	3.511	2.5492	1.881	2.1475	4.3637	3.7173	0.359	4.292
-14.877	-13.6	-12.354	-15.28	-13.721	-13.494	-12.094	-13.559	-12.921	-13.825	-15.929	-13.418	-16.036	-11.628	-14.261	-14.066	-12.445	-16.327	-12.776	-15.651	-14.392	-14.035	-15.513	-14.661	-12.454	-12.663	-12.202	-15.279	-15.387	-15.582	-15.039	-13.874	-14.97	-14.399	-17.029	-15.326	-15.704	-14.516	-13.618	-14.252	-14.055	-12.145	-14.836	-12.766	-14.919	-14.977	-14.582	-12.986	-15.086	-13.985
-4.215	-3.6309	-2.8426	-5.3488	-2.7237	-4.8792	-4.0078	-3.5525	-1.5014	-4.0576	-4.4929	-3.1009	-3.0833	-2.702	-3.6238	-4.283	-3.0663	-2.6332	-3.9856	-2.2206	-4.7521	-1.1693	-2.3714	-2.4729	-4.8738	-3.1776	-2.2651	-3.8105	-5.2773	-0.88008	-3.6273	-2.3556	-2.889	-4.3881	-4.3281	-3.4567	-2.0699	-5.189	-2.9662	-5.2894	-3.6241	-2.2344	-4.2211	-4.0644	-2.184	-2.958	-2.907	-3.4085	-2.607	-2.3941
-9.1638	-8.2591	-6.6487	-9.0509	-7.5619	-10.265	-8.7296	-10.378	-8.6449	-9.522	-11.496	-11.023	-9.1213	-9.6826	-9.5371	-9.8136	-7.4837	-8.6793	-9.0268	-9.4513	-9.6583	-9.2826	-7.103	-8.1673	-8.8049	-9.324	-7.7926	-11.192	-10.985	-10.405	-8.3268	-6.3265	-9.4614	-6.2916	-8.756	-9.5514	-9.3304	-9.4467	-11.361	-9.4848	-8.1635	-7.6497	-8.2106	-9.5107	-7.6516	-10.358	-10.916	-8.7375	-9.678	-8.9416
1.6902	2.2784	2.3674	3.5937	3.5561	0.15132	1.0361	0.6539	0.51354	-0.13125	0.27013	0.74949	-0.73036	2.1693	0.030745	1.7433	2.1253	2.5122	3.8302	0.7459	1.3068	2.4877	1.6437	1.0789	1.7883	3.7547	3.8916	3.315	0.87415	-0.42343	1.5198	0.99071	-0.82912	4.1391	2.9359	1.6603	1.8774	2.0853	0.49117	3.5738	0.16469	2.8944	1.2629	1.6974	-0.74347	1.8682	-0.31459	-0.54422	3.0845	1.3578
-9.8514	-8.3109	-10.071	-9.1792	-9.216	-7.2178	-9.2262	-8.8898	-9.3635	-9.4941	-8.2176	-8.1606	-10.708	-12.068	-10.214	-7.6887	-8.5972	-9.7939	-11.246	-9.3182	-8.8414	-8.0145	-7.3542	-9.7664	-10.656	-9.1176	-7.5613	-7.3684	-7.4874	-7.632	-8.438	-7.2464	-10.261	-7.5466	-7.0469	-9.5575	-11.107	-9.5317	-7.7585	-8.2241	-8.693	-10.422	-10.829	-8.931	-7.6918	-8.6415	-7.6464	-9.9212	-9.2263	-9.654
-4.7318	-3.0264	-5.9081	-3.6746	-4.7023	-3.0768	-6.5749	-4.0596	-4.5412	-2.6061	-2.6466	-3.5895	-2.1151	-1.673	-4.0819	-4.3973	-5.2313	-3.724	-2.3014	-5.7597	-5.6207	-5.1912	-3.4414	-2.2218	-2.8166	-4.4219	-3.4533	-2.2071	-2.1506	-5.1711	-5.5533	-5.5796	-3.1593	-3.1083	-2.156	-2.2849	-5.4935	-4.5013	-4.0371	-3.3214	-0.97925	-3.8422	-3.6661	-4.7366	-1.9167	-2.4788	-2.8904	-4.8373	-3.165	-3.9371
5.695	6.1989	6.1845	4.6145	6.5336	6.0553	7.0081	4.937	7.3321	6.517	5.6451	6.1689	6.5224	5.6584	6.8252	4.2203	5.7301	5.5878	5.3479	6.6272	5.8404	4.1568	4.8356	7.0076	3.3152	3.5764	6.8593	7.0131	7.1397	3.6844	3.9173	4.9853	7.1364	4.5459	5.5317	4.6247	5.1436	6.9049	4.196	6.0796	3.1576	7.2482	7.7124	4.0756	7.6876	6.4926	5.7623	4.3666	5.1467	4.52
-5.3969	-6.65	-5.0119	-4.0438	-5.1825	-6.1627	-4.6377	-5.8492	-7.5047	-4.7073	-6.513	-3.4144	-5.5224	-4.2773	-4.0638	-4.9029	-3.747	-6.7404	-4.9325	-3.8433	-3.8964	-4.4034	-4.6672	-1.9217	-5.7088	-6.2816	-4.6595	-3.0091	-4.8696	-5.7665	-5.0567	-4.9173	-3.0695	-6.5967	-5.8222	-3.1643	-5.2887	-3.0536	-5.3119	-6.0916	-5.4673	-3.1597	-5.8931	-5.0156	-3.7441	-4.612	-6.9181	-1.9395	-3.9554	-6.1129
-13.995	-13.816	-13.535	-11.878	-14.261	-14.136	-12.591	-12.317	-13.565	-12.136	-11.581	-13.497	-12.647	-13.229	-13.758	-14.859	-13.232	-12.207	-12.024	-13.77	-12.349	-14.641	-12.877	-12.714	-13.31	-13.514	-15.057	-13.171	-12.597	-14.105	-13.422	-13.17	-14.819	-13.524	-13.272	-11.82	-14.02	-12.357	-13.52	-9.9161	-14.445	-13.238	-13.297	-14.323	-14.435	-16.273	-12.918	-12.966	-13.387	-12.531
0.59694	-0.39698	-1.1068	-2.2267	-2.1127	-3.5634	-1.178	-3.2614	-4.3205	-1.5181	-2.8576	-2.8142	-3.7539	-2.9084	-4.9295	-0.28113	-0.86709	-4.161	-3.1907	-2.8394	-5.1887	-3.0384	-1.0244	-0.98638	-3.3215	-2.8186	-4.1263	-4.4128	-3.7169	-1.4171	-5.0031	-2.1641	-3.1305	-0.32838	-2.8949	-1.6964	-0.78335	-2.705	-2.7734	-2.9346	-0.91138	-1.2932	-2.2611	-4.2783	-2.9745	-2.7916	-2.6306	-3.0404	-2.1205	-2.7374
0.0019253	0.60409	-0.27665	-0.54673	-0.82782	1.6704	2.7756	1.628	-1.7394	0.46119	0.82296	0.31825	0.2652	-1.5815	0.28982	0.093502	-0.34718	-1.3948	-0.9085	-1.4646	-1.7607	1.0721	-1.5895	-0.86255	0.13946	1.2973	-1.0416	0.74021	-0.24556	-2.5332	0.84418	0.89661	0.47158	-1.0127	-1.5439	-2.844	-0.065866	-0.48642	-2.1853	0.92339	-0.79749	0.29085	-3.2036	0.37322	-2.9573	-2.3362	-1.4606	0.50788	-0.059112	-0.87546
-2.6998	-4.8151	-4.5281	-1.311	-3.6206	-3.2057	-3.539	-3.1655	-4.0824	-1.7638	-4.9838	-4.8273	-1.3946	-4.179	-3.6147	-6.6215	-1.9541	-4.1226	-4.2125	-3.2891	-3.6371	-4.7848	-4.5435	-6.1061	-4.519	-3.7336	-4.4841	-5.1851	-5.2053	-1.5638	-4.2773	-4.5919	-3.7176	-6.0109	-1.3201	-3.1215	-3.8057	-3.2828	-2.4992	-3.3947	-4.2653	-0.66871	-4.8263	-3.873	-3.5019	-3.9888	-4.0698	-4.8151	-5.9595	-3.2394
-13.268	-11.188	-13.098	-12.596	-12.763	-13.035	-14.015	-13.465	-13.745	-13.864	-14.369	-12.902	-12.548	-13.515	-12.273	-12.664	-13.573	-13.359	-12.34	-13.557	-12.744	-12.162	-14.93	-12.569	-14.542	-12.156	-13.64	-13.518	-11.552	-14.13	-14.101	-12.29	-14.197	-12.223	-13.13	-13.56	-10.732	-12.847	-12.943	-12.898	-10.874	-12.089	-12.751	-12.224	-14.924	-15.088	-12.249	-15.309	-14.006	-14.516
-15.508	-13.52	-14.68	-13.4	-16.161	-15.372	-17.435	-13.455	-14.721	-14.551	-14.642	-14.402	-14.028	-15.161	-15.642	-15.886	-14.265	-15.377	-11.956	-13.733	-14.875	-13.707	-14.043	-14.967	-14.801	-13.397	-16.98	-15.747	-14.27	-14.103	-15.636	-13.348	-15.014	-13.028	-18.053	-15.444	-14.825	-17.536	-15.757	-15.381	-13.323	-14.673	-11.813	-14.488	-18.498	-12.989	-14.582	-12.904	-15.684	-14.812
-13.429	-10.444	-14.129	-13.174	-11.737	-14.339	-11.758	-11.576	-12.438	-12.046	-11.571	-12.62	-11.212	-13.597	-11.319	-13.974	-10.939	-14.201	-13.381	-14.108	-13.646	-11.586	-15.292	-12.954	-14.363	-16.194	-11.924	-14.277	-12.187	-12.946	-12.275	-14.572	-14.711	-11.372	-12.961	-14.386	-12.564	-13.627	-14.477	-15.418	-13.148	-14.738	-11.609	-15.18	-13.422	-13.466	-12.734	-13.054	-12.578	-13.242
-12.879	-11.148	-11.842	-9.4594	-10.786	-9.9904	-10.251	-8.0226	-11.707	-11.577	-9.9666	-8.5696	-12.08	-10.18	-9.5891	-10.165	-12.284	-9.6838	-8.2501	-13.02	-14.148	-8.5966	-9.6794	-11.631	-10.703	-10.172	-9.3529	-10.258	-11.44	-10.11	-11.479	-13.534	-12.22	-10.809	-10.725	-10.723	-9.4016	-11.097	-9.9534	-12.711	-10.23	-9.5104	-10.098	-9.82	-13.263	-9.7225	-10.297	-9.3796	-10.656	-10.542
-0.71893	-3.6188	-0.49156	-0.9739	-0.89937	-1.8595	-4.5057	1.5968	0.7161	0.31608	0.85094	-1.4578	-0.34445	-0.1733	-3.313	-0.30691	-1.6572	-1.4349	-0.33966	-2.4665	-2.9903	-0.83834	-2.1084	-0.65779	-0.33471	-0.62105	0.42176	0.064199	-1.5616	-3.0229	-1.4502	-1.2864	-2.4154	-1.3482	-3.2273	-1.5314	-1.2706	-3.0077	-2.0468	-2.0442	-0.58174	-1.638	0.42311	0.20833	-1.948	-0.89516	-0.16927	-2.2412	-0.23803	-0.52716
-4.0514	-4.4113	-2.3624	-2.9431	-4.9528	-2.0873	-3.9515	-3.445	-2.4984	-0.6492	-2.3852	-2.7199	-1.2339	-2.9237	-1.9483	-1.0402	-2.9645	-0.64487	0.77693	-3.0536	-4.3942	-4.5589	-4.0315	-2.9271	-2.3765	-2.5834	-3.2351	-0.30495	-2.0321	-1.5654	-2.2669	-3.2742	-2.5968	-1.2903	-5.3678	-1.8529	-1.802	-0.97527	-3.4468	-4.0457	-1.9285	-4.5851	-3.5672	-1.5204	-1.2909	-0.82638	-0.71027	-3.8642	-2.9822	-3.0958
-0.71249	2.3972	-0.3054	-0.90304	-0.96753	-0.73494	-0.90992	2.4818	-2.5466	-0.14126	-0.20375	0.93003	-2.0456	-0.14264	0.31037	0.45667	1.0205	-0.082504	-0.43884	-2.1787	2.0511	-0.022478	-1.2486	-1.6002	0.94276	0.42908	1.8401	0.21504	-0.84499	0.11101	0.017415	-3.2129	0.74929	0.4486	-0.80194	0.21208	-1.0806	-1.2374	0.83645	1.2914	2.0877	0.68853	0.69763	0.5053	1.0077	0.65099	0.10336	0.63113	0.66949	-1.1762
-11.309	-9.2214	-9.8356	-12.231	-9.879	-10.307	-12.767	-10.014	-13.032	-10.284	-11.402	-11.331	-11.182	-11.65	-8.9821	-10.865	-9.7023	-9.8055	-10.056	-10.717	-12.217	-11.239	-8.3411	-9.8395	-10.844	-8.7955	-9.9742	-8.6221	-11.62	-11.577	-8.1265	-8.8708	-11.382	-9.0312	-8.5683	-10.08	-9.7779	-9.6359	-10.824	-10.604	-7.8598	-10.768	-11.117	-11.658	-7.1052	-10.305	-11	-10.949	-12.095	-9.7159
-6.9463	-8.7073	-6.6618	-5.3164	-6.437	-4.4715	-8.0447	-7.3864	-6.6954	-6.9543	-5.6683	-6.5343	-7.9947	-8.9264	-6.7256	-6.8221	-5.7897	-7.8558	-5.5925	-4.4156	-5.555	-5.2403	-8.3857	-6.3694	-6.8749	-5.7319	-4.589	-5.8056	-3.7625	-6.4688	-7.7342	-6.4989	-4.1515	-5.9437	-6.4717	-8.4	-4.2176	-5.3397	-7.3211	-5.3569	-7.4597	-8.1009	-5.8729	-5.835	-6.7575	-6.1219	-6.1856	-4.8406	-5.4623	-5.5065
-1.8812	0.4396	0.0047267	-1.5676	-3.2084	-1.692	0.99645	-1.5719	-3.0058	-2.4344	0.11591	-2.378	-1.1701	-0.30721	-2.9073	-3.1706	-1.48	-1.9478	-0.35688	-2.1083	-2.2299	-2.1204	-2.406	-0.48032	-0.90119	-3.2386	-2.891	0.089515	-3.9125	-3.4503	-1.8527	-1.2681	-1.8575	-1.2389	-1.6795	-2.7535	-0.93578	-2.9203	-0.7174	-1.2816	-1.8401	-4.1959	-1.2673	-1.3884	-2.6223	0.054179	-1.3929	-1.7816	-1.9957	-1.8292
-15.447	-14.684	-14.238	-13.253	-15.506	-13.586	-15.623	-15.222	-11.609	-12.87	-13.807	-15.942	-14.024	-15.806	-14.389	-15.97	-16.019	-16.642	-14.417	-13.261	-16.865	-15.584	-15.304	-14.21	-13.91	-13.869	-16.139	-13.452	-13.713	-13.996	-13.687	-14.045	-13.817	-15.473	-15.676	-15.597	-14.256	-15.41	-15.123	-16.052	-15.776	-14.891	-14.974	-15.535	-12.996	-14.358	-15.066	-12.645	-15.826	-13.68
-12.014	-9.7978	-10.12	-11.673	-9.7817	-9.1112	-9.0214	-9.1976	-9.7599	-10.663	-8.6348	-8.8485	-11.714	-9.4307	-11.401	-9.0359	-11.991	-9.3607	-11.013	-9.7934	-8.5712	-9.6321	-11.181	-9.0013	-10.823	-11.441	-7.4822	-8.7348	-8.9059	-8.6625	-11.025	-9.7008	-9.6702	-9.4025	-6.8555	-11.923	-9.6919	-8.0994	-7.4835	-8.1975	-12.014	-10.062	-9.7467	-10.952	-10.488	-9.308	-11.763	-10.684	-9.0651	-6.483
5.7503	6.1118	6.5747	8.8252	6.8326	7.0629	7.2195	8.7806	6.285	8.3556	8.3032	6.2178	7.2705	9.004	7.1143	6.1074	6.231	8.8697	7.6072	7.9051	7.1919	7.3546	5.9047	7.8651	4.685	6.0489	6.7348	6.6102	7.6781	6.586	7.7647	6.1866	7.8394	7.3171	7.249	8.9576	7.2881	7.3121	7.0736	6.4437	7.6027	7.356	6.3062	4.577	3.333	8.2013	6.869	6.8304	9.8147	7.5718
-5.6218	-3.7779	-3.5998	-1.3884	-4.6189	-7.2853	-3.67	-5.7889	-7.5167	-2.6649	-4.4478	-6.0272	-4.4645	-4.1497	-6.0029	-7.2636	-5.7493	-3.4318	-1.6234	-5.0879	-4.1497	-3.9725	-3.9586	-3.7403	-5.8903	-4.2127	-4.3197	-5.997	-6.1578	-4.1989	-4.7416	-6.3421	-4.4357	-4.4194	-2.2584	-4.6416	-3.5182	-3.7122	-4.4031	-4.651	-3.0617	-4.0339	-5.9139	-6.2116	-3.5138	-7.4272	-3.5817	-4.5841	-4.4233	-5.5713
-5.6562	-7.1419	-4.5994	-6.3055	-5.8954	-6.7592	-5.443	-5.6765	-7.5632	-3.1617	-6.2254	-6.6132	-6.5105	-7.7701	-4.9072	-5.8876	-5.6416	-5.7187	-6.2909	-1.9609	-5.0428	-4.4566	-8.514	-4.9205	-6.1117	-5.1736	-5.3585	-5.5248	-6.3889	-6.3116	-4.4196	-8.2459	-6.1554	-2.8861	-5.758	-6.8278	-4.1218	-5.4132	-5.7127	-6.3285	-6.2977	-6.7715	-6.4992	-8.3257	-6.1859	-6.6364	-5.1461	-7.5212	-6.8613	-6.9301
-11.296	-9.5261	-9.6177	-11.492	-12.365	-14.488	-9.5409	-14.173	-11.633	-9.5789	-13.258	-12.389	-11.077	-12.209	-10.893	-13.145	-12.426	-10.949	-11.794	-11.454	-12.217	-11.252	-12.941	-11.618	-12.095	-9.366	-11.471	-10.557	-10.956	-11.295	-9.5283	-11.843	-9.708	-11.375	-10.045	-13.435	-13.033	-12.906	-11.158	-11.829	-11.928	-10.536	-13.802	-11.487	-11.576	-10.81	-10.088	-11.444	-11.73	-11.252
-2.8784	-2.9557	-1.3169	-1.7901	-4.5524	-2.9668	-1.1952	-3.9653	-0.60259	-4.6417	-2.2068	-1.2708	-2.1379	-2.0826	-1.9096	-2.1598	-3.1136	-2.756	-2.3883	-3.4227	-2.6607	-3.485	-2.9844	-2.6172	-2.7886	-4.1999	-2.6926	-2.6924	-1.5784	-1.8619	-2.9484	-2.8259	-3.603	-1.8816	-1.5089	-3.5251	-2.6544	-1.7047	-2.3499	-3.5289	-1.3988	-2.8078	-1.3001	-1.3822	-3.4384	-4.0732	-3.7527	-0.81245	-4.7981	-3.3382
-12.6	-12.042	-10.148	-10.41	-10.671	-12.599	-11.345	-10.736	-11.647	-12.555	-11.846	-11.362	-10.189	-10.214	-11.369	-10.071	-10.37	-11.111	-13.06	-10.222	-11.969	-10.381	-11.984	-10.613	-10.736	-12.634	-11.758	-12.778	-12.055	-12.904	-11.128	-10.83	-11.623	-12.559	-12.265	-10.406	-11.633	-11.108	-11.939	-11.014	-10.711	-13.055	-11.736	-11.74	-11.149	-9.6576	-11.282	-9.5592	-10.36	-10.731
-6.3165	-6.6107	-7.0348	-4.4833	-7.3131	-4.7801	-4.1223	-4.9647	-5.3419	-5.1436	-5.4283	-5.9589	-6.6515	-4.0216	-4.519	-7.2948	-5.9218	-5.9213	-5.7926	-4.2241	-3.9886	-7.4259	-7.51	-4.8502	-5.3276	-4.4765	-6.4578	-5.8726	-5.3598	-5.9844	-6.7037	-5.4992	-5.8581	-5.1964	-5.3491	-5.4509	-6.5882	-5.8901	-4.61	-4.8994	-4.9313	-5.7112	-7.0202	-4.6641	-5.4308	-6.6382	-6.9807	-7.389	-6.4982	-4.2393
-3.2175	-3.7629	-3.1518	-3.5665	0.29247	-2.8659	-2.7412	-3.5194	-1.4946	-5.056	-3.7172	-2.0466	-4.635	-3.5349	-3.7375	-1.9531	-1.4168	-1.6838	-2.7506	-3.2213	-2.2977	-4.0569	-1.2267	-2.6861	-2.1556	-0.26527	-4.2698	-1.3589	-1.9303	-2.3456	-4.4052	-4.1949	-4.0938	-3.6884	-4.5008	-4.0546	-2.2709	-3.227	-3.2759	-2.6961	-1.9876	-4.6639	-4.072	-2.8333	-3.6311	-6.1356	-2.8078	-5.4202	-3.096	-3.8137
-3.983	-2.0667	-3.7725	-6.1019	-1.1631	-3.3009	-1.1585	-4.9195	0.67668	-3.1734	-0.4313	-1.8374	0.093462	-1.625	-2.8492	-2.2148	-2.6314	-1.7635	-1.7348	-0.13521	-3.5245	-2.1729	-3.4032	-4.4749	-5.2665	-1.7014	-3.1562	-2.101	-2.3922	-0.42647	-1.589	-2.2164	-2.7016	-1.6246	-1.7519	-3.8297	-0.82213	-1.9419	-3.7253	-3.0636	-4.9547	-3.535	-4.1165	-2.9643	-1.7919	-3.2901	-0.93738	-2.1566	-2.4878	-2.307
-1.3753	-0.039427	0.19574	-0.91352	-1.0695	-0.27157	-0.61827	0.42801	-2.1781	-2.0469	-2.4665	0.50363	0.69076	-0.8181	-2.0271	-0.93253	-1.805	-0.93848	-0.47474	-2.2968	0.32498	-2.1787	-0.0057536	-1.134	-2.1792	-1.412	-2.227	-0.2468	-0.012506	-2.4512	-2.7396	-1.7747	-1.3027	-3.3305	-3.7375	-1.4217	-1.9167	-0.94592	-1.7045	-0.94951	-1.3552	1.1541	-1.2313	-0.59109	-0.92701	-0.2933	-1.1131	-3.8897	-1.3927	-2.2191
-1.9398	0.30236	1.1497	1.4839	-0.47681	-1.2359	0.60287	-0.85385	0.19243	-0.99045	-0.64889	0.33142	0.23369	1.1698	1.7064	0.56994	-1.4706	-2.1086	-0.26079	0.071614	1.6903	-0.027882	0.59598	-1.426	1.0851	-3.4527	0.10984	-0.08514	0.022945	1.2244	0.41725	-0.87624	-2.2111	-0.41901	-1.0354	0.40813	-0.60407	0.18877	-1.0326	-2.4994	0.04275	-0.48806	-0.58937	0.044475	0.53332	-0.18542	0.27909	0.90832	-0.82718	-0.18383
-6.2634	-7.779	-4.9326	-4.3272	-7.8281	-5.3122	-7.5481	-4.8353	-5.398	-3.8774	-6.3456	-7.2477	-8.7691	-5.5942	-5.5175	-3.7615	-6.41	-7.4357	-5.0002	-6.2204	-6.4052	-5.5741	-6.4412	-5.131	-8.0644	-5.5158	-5.7202	-4.7401	-5.8872	-6.5614	-4.4522	-6.7643	-5.3178	-7.1133	-6.0232	-7.1147	-6.0958	-5.7425	-6.0137	-8.2796	-5.6197	-5.1268	-7.3996	-4.6644	-5.835	-6.0951	-3.7264	-5.1063	-5.6453	-6.27
-1.0742	-2.3826	-0.069447	-1.8743	-1.6442	-0.19358	-1.3998	-2.4386	2.1643	-1.0257	-2.8302	-1.1349	-4.3586	0.44685	-1.2315	-0.33279	-0.72264	-3.0183	-1.3567	-0.73566	-3.187	-2.4308	-0.45786	-1.1705	-1.6857	-2.547	-1.4999	-0.64215	-0.91393	-3.8914	-2.2969	-0.97642	-1.9439	-0.79215	-2.8304	-2.1338	-2.2968	-1.1264	0.75125	-1.8066	-2.5444	-0.96169	-1.8423	-1.7635	-0.15906	-2.5453	-2.0236	-2.4831	-0.67572	-1.4803
4.0985	4.8645	4.8497	5.4577	6.3955	5.0764	2.3605	4.9944	6.9791	5.8237	6.3418	4.7339	5.0177	6.2173	4.6052	5.3976	6.3138	8.2187	6.2011	4.899	4.4524	2.2411	6.5394	3.7418	5.1061	5.1543	4.5381	3.7608	3.8665	1.6255	4.5489	4.2049	6.6349	3.4864	5.8542	3.9469	4.5801	3.5743	6.1024	4.2681	6.5026	4.4874	3.7143	5.0466	4.6956	3.56	6.3345	3.5605	5.4011	5.0916
-10.928	-9.8984	-13.293	-11.492	-10.076	-12.709	-11.926	-12.356	-12.703	-13.672	-10.577	-10.929	-11.394	-10.62	-11.96	-10.088	-11.234	-7.4701	-10.893	-10.767	-14.747	-10.586	-11.306	-13.466	-11.159	-11.845	-11.542	-9.8356	-9.5692	-8.2232	-11.379	-11.406	-13.402	-9.116	-12.015	-10.13	-11.534	-11.276	-13.295	-10.781	-10.109	-11.446	-12.275	-10.545	-11.744	-9.6754	-13.865	-12.283	-10.505	-9.6776
-12.494	-12.748	-10.145	-10.536	-9.433	-10.64	-10.948	-11.434	-13.778	-11.066	-8.6744	-10.696	-12.572	-11.406	-11.947	-12.105	-11.274	-10.368	-12.264	-12.384	-12.774	-9.6804	-11.166	-12.647	-10.678	-11.034	-11.851	-9.7828	-12.439	-12.697	-11.155	-12.714	-11.595	-12.145	-11.691	-11.594	-14.346	-12.026	-11.197	-9.7834	-11.324	-12.011	-12.523	-11.866	-9.9525	-12.72	-10.37	-10.851	-12.174	-12.428
-8.4872	-10.594	-9.6548	-10.585	-10.456	-10.761	-6.235	-9.926	-9.3537	-8.4291	-8.6919	-10.397	-8.542	-7.1858	-9.2159	-10.704	-9.5134	-10.634	-8.663	-8.096	-11.161	-8.936	-10.389	-8.8186	-9.3567	-8.9759	-10.323	-9.283	-8.4046	-10.535	-7.937	-9.5388	-10.054	-7.769	-7.7011	-8.1881	-9.9987	-9.429	-11.412	-8.6203	-11.376	-9.2222	-9.4688	-9.3148	-9.413	-10.113	-8.4267	-9.6231	-7.5259	-6.0606
-3.3621	-5.4417	-3.7032	-2.1269	-1.6635	-1.9215	-2.4229	-1.5279	-1.8991	-1.6496	-2.5483	-3.1145	-2.2165	-2.0893	-3.4633	-2.7919	-4.9754	-4.8472	-3.5312	-3.2348	-1.7042	-4.1279	-1.032	-1.7369	-3.4229	-4.3088	-3.2886	-0.85584	-3.4711	-1.9349	-3.2111	-3.1794	-1.1829	-2.2641	-2.3809	-4.394	-0.49642	-3.0993	-0.78486	-2.646	-3.2495	-1.9628	-3.4367	-0.63011	-6.0637	-2.5773	-1.4673	-4.2255	-1.6494	-2.8509
0.76116	-1.1446	1.2372	-0.83527	0.18473	-0.48598	-0.12566	-1.327	0.50247	-0.65998	0.47529	-0.83301	1.5205	1.3803	1.4414	1.8944	0.1706	-0.02372	0.33953	-0.44527	0.64806	-0.72611	2.8241	1.8618	0.79286	1.5388	2.1855	-0.027141	-0.71184	1.9884	-0.35329	3.2786	0.29005	0.80065	1.3267	-0.67657	-0.043272	0.33769	0.43842	1.9124	-0.25814	0.35123	2.0367	1.0704	2.4088	-2.0144	-1.0205	0.16238	-0.88111	0.38405
-1.8067	-0.46827	-2.7593	-0.44599	-0.92992	-2.4641	-3.034	0.082717	-0.76409	-0.95352	-1.7206	-1.0688	-0.4083	-2.6564	-0.28438	-2.4501	-0.064237	-0.55732	-1.7127	-1.2756	0.42409	-0.48698	2.3482	-0.64001	-0.84131	0.23328	0.037642	-1.7426	0.23058	-0.68373	2.321	-1.2669	-0.12259	-0.20358	-2.341	2.572	-0.59528	0.31457	-2.5374	-1.286	-0.51916	-2.0812	-3.1049	-0.17635	-0.19911	-2.7349	-2.1901	-0.49837	-2.1066	-0.59782
-0.29884	1.0065	-0.1819	0.98672	-0.52727	1.3425	-0.43424	1.2555	0.34105	0.43591	-2.3729	0.29526	-2.3247	0.26082	-0.65117	-1.0701	1.1627	0.66474	-1.3733	-1.8052	-1.4203	1.365	1.2325	0.10936	2.6223	-1.7363	-0.91534	1.1487	1.0865	0.13712	-0.37404	-3.3652	0.94335	-0.49618	-1.4759	-0.93093	0.48957	-0.77609	1.3447	0.21687	-0.49124	0.81512	-0.7538	0.31361	-2.4905	0.51121	-0.66637	-2.3886	-0.15252	0.29827
-10.841	-11.045	-10.423	-11.09	-12.989	-11.843	-11.997	-11.306	-11.35	-11.356	-12.113	-12.083	-8.7552	-12.948	-11.819	-10.873	-10.732	-11.264	-12.246	-12.392	-9.6393	-10.177	-10.813	-9.0687	-9.7544	-12.279	-9.5028	-11.709	-13.136	-11.11	-11.151	-10.758	-12.918	-10.386	-9.5445	-9.6561	-10.889	-12.015	-10.637	-11.615	-12.807	-11.19	-10.848	-12.265	-11.682	-15.026	-10.941	-11.58	-10.668	-11.787
-3.4647	-4.85	-6.175	-3.6191	-8.0153	-3.4354	-5.4212	-5.5248	-3.5632	-7.7633	-6.8534	-5.1408	-6.9816	-5.8913	-5.3373	-3.5405	-4.0958	-3.2675	-4.4694	-1.4341	-4.6076	-5.4353	-5.8882	-7.6048	-3.6819	-3.8565	-5.5013	-6.1107	-4.6186	-6.8627	-6.039	-4.28	-6.3291	-8.3204	-7.1211	-5.7039	-4.0518	-3.6895	-5.9786	-5.0388	-5.108	-7.4551	-4.5919	-6.0426	-5.876	-4.559	-3.2729	-7.7171	-6.5905	-3.4522
0.064302	-2.2351	1.3704	0.27496	0.026036	-3.8058	0.24243	-1.0972	-0.59353	-0.60021	-2.4925	-1.2785	-1.1006	-0.12649	-1.3082	-1.682	-1.1651	-2.3321	-2.1892	-2.2103	0.47617	-0.011778	-1.8539	-1.7576	0.36758	1.0583	0.77755	0.072687	-1.7312	-1.0907	-2.3052	-1.2684	-1.2295	-1.712	-1.479	0.86729	-1.1101	-2.419	-0.098895	-0.6104	-0.28426	-2.393	-1.377	-1.2593	-4.3418	-0.45503	-1.2322	-1.7311	-0.71528	0.57451
-3.1218	-5.5757	-3.8369	-3.9356	-6.3557	-5.6287	-3.4349	-5.5456	-4.5063	-4.2702	-6.6979	-5.9059	-7.5254	-5.5666	-2.9788	-5.8265	-4.3414	-4.0633	-6.2829	-3.6797	-6.0132	-6.4722	-4.423	-5.5439	-5.0637	-5.8612	-9.0064	-6.2833	-5.6795	-5.6907	-4.9525	-6.0311	-4.4827	-5.9726	-3.9184	-4.6002	-5.6247	-4.8933	-5.6247	-4.7307	-5.9619	-4.4282	-5.8854	-4.1372	-6.7553	-4.5894	-3.5333	-5.8532	-5.4647	-5.457
-20.873	-21.564	-21.544	-23.299	-22.135	-22.948	-22.775	-20.708	-20.341	-22.762	-20.28	-21.623	-23.04	-21.03	-20.471	-22.423	-19.947	-21.186	-24.401	-22.388	-21.063	-21.476	-23.246	-23.436	-24.271	-22.37	-23.282	-22.979	-22.406	-22.239	-21.273	-23.41	-21.117	-21.591	-22.789	-23.748	-25.669	-21.736	-24.108	-22.048	-21.673	-22.18	-24.206	-21.709	-22.941	-23.304	-21.68	-19.846	-21.278	-22.877
-18.915	-20.43	-20.841	-19.38	-21.327	-23.017	-20.986	-22.465	-20.983	-20.15	-20.41	-22.297	-19.95	-22.067	-19.591	-20.858	-20.788	-21.465	-21.004	-22.763	-20.235	-20.365	-19.77	-20.977	-21.22	-18.087	-20.266	-21.184	-19.412	-22.532	-20.981	-20.808	-22.145	-21.342	-19.77	-20.792	-19.835	-21.82	-21.211	-21.78	-19.256	-19.587	-21.114	-19.228	-21.291	-19.088	-24.262	-20.625	-21.425	-20.763
-3.4756	-1.6866	-4.5504	-3.996	-2.2388	-4.0685	-4.151	-2.9201	-4.3363	-2.1493	-2.0942	-3.2553	-2.2448	-4.1853	-2.9825	-2.8278	-4.2295	-3.3861	-3.1782	-2.9888	-2.7349	-1.5519	-4.0324	-2.1163	-1.0997	-2.6875	-3.7984	-3.2109	-1.8763	-4.858	-5.3839	-2.1807	-4.664	-2.9818	-5.3974	-0.8957	-2.2048	-2.2406	-1.7237	-3.3451	-2.976	-3.3885	-2.9173	-1.9962	-1.7072	-1.2915	-5.0524	-1.1936	-4.6858	-4.095
7.473	6.5894	6.9522	5.3736	5.7163	7.4512	9.3643	7.2158	5.7325	8.4658	7.4563	9.0779	9.0767	7.2294	5.0911	7.8807	5.8856	6.0472	4.0234	5.8417	5.5141	6.3922	7.2388	7.1447	7.2857	5.0255	6.001	5.6665	7.1111	8.7919	7.0904	7.6374	6.6416	6.0936	4.8966	6.7404	7.7512	3.8016	9.6981	7.4083	6.8222	6.0211	7.507	6.0861	4.3444	5.6654	6.3227	7.6119	8.6487	9.0453
-13.425	-13.362	-14.226	-11.948	-14.479	-12.046	-13.354	-15.453	-16.366	-14.35	-13.852	-10.035	-12.608	-13.493	-13.259	-13.164	-11.884	-12.994	-13.996	-11.964	-12.568	-15.017	-13.51	-13.306	-13.357	-14.492	-13.461	-14.041	-12.963	-13.721	-13.102	-13.503	-11.681	-11.97	-15.407	-14.285	-14.192	-14.205	-13.517	-11.817	-12.595	-13.911	-15.398	-12.449	-13.571	-13.571	-13.358	-13.759	-13.802	-13.162
-6.6423	-6.0776	-5.4451	-5.4234	-3.2731	-2.6367	-5.6314	-3.6246	-3.2053	-5.3653	-5.1639	-4.1358	-4.4346	-4.8931	-3.7991	-4.4407	-5.2542	-4.5555	-3.6095	-4.3936	-4.4824	-5.4711	-3.9205	-6.6141	-4.3018	-4.9683	-2.4034	-4.685	-3.8014	-2.4149	-3.4294	-6.666	-3.9573	-5.6092	-3.5556	-3.457	-4.6742	-4.3251	-7.2437	-3.5668	-5.8782	-4.7607	-5.4643	-4.6568	-5.7675	-4.9095	-5.6848	-4.8172	-6.3145	-4.3852
2.0352	-0.074737	2.335	0.73789	0.35679	2.5477	-1.1321	-0.77923	1.1084	2.2853	2.7118	1.0912	2.3372	1.4561	-0.078873	1.3687	0.96158	2.7708	1.8798	0.62004	2.8579	1.2219	1.7817	2.7105	1.3735	0.030216	3.8543	2.622	3.3467	0.18138	2.5637	2.2219	4.0393	3.1701	2.3892	0.85182	3.634	2.6236	0.83847	1.2958	1.1593	1.1847	2.5427	0.95493	2.3155	0.47056	2.9078	3.6215	2.0928	0.43592
5.0977	4.8115	5.2615	5.991	4.8011	7.07	5.9833	6.0203	6.2082	5.7571	6.1555	5.4846	5.5995	2.4563	4.8474	5.7049	6.9446	5.0272	3.548	4.8594	6.813	5.8872	6.0207	5.0625	6.2038	4.5703	5.3163	4.8557	5.1933	5.13	6.0165	4.3395	5.5756	5.5595	4.1971	5.3245	6.1993	4.8492	5.3035	4.3242	5.0343	4.2814	6.0449	3.0775	5.6146	7.2573	7.6073	6.7859	4.7538	5.6434
-1.4191	-0.099779	1.2823	1.7605	1.9029	1.0436	1.2385	1.8141	0.75322	1.248	0.8791	0.12636	1.7287	0.2808	2.8771	-1.5009	1.3832	1.3906	2.1494	1.7314	1.2861	-0.18195	1.4435	-0.086847	1.0054	2.4913	0.61373	1.1252	0.031325	2.2548	1.9584	2.8103	-1.5369	1.034	-0.33987	-1.3967	1.2804	2.3804	-1.091	1.338	0.98026	3.2715	2.2699	-0.24741	0.72553	0.72945	0.98237	1.0917	0.67667	3.7151
-3.4155	-5.3427	-4.6252	-6.5981	-5.7122	-5.0411	-6.293	-4.8953	-2.8037	-6.1412	-5.3196	-3.5524	-4.7519	-5.4158	-5.8867	-4.2914	-6.0155	-5.8086	-3.7564	-5.2597	-3.4246	-5.49	-3.9973	-5.3549	-4.5566	-4.017	-3.7482	-4.1657	-5.4605	-4.9858	-5.1913	-5.3823	-4.6926	-5.6518	-4.871	-4.8456	-5.63	-3.4358	-6.0491	-4.6206	-5.8618	-4.9122	-1.767	-5.8291	-4.9705	-5.8062	-4.9036	-4.2847	-6.9524	-3.6144
-1.7726	-3.1166	-3.8046	-1.5682	-0.75665	-0.44916	-2.2774	-3.1088	-3.3583	-1.7105	-3.5723	-4.5553	-2.7847	-6.0007	-0.91287	-2.7808	-4.7177	-3.1122	-0.92093	-3.3845	-2.0418	-2.4637	-2.8494	-0.07767	-3.3689	-3.734	-2.2199	-2.8507	-4.2142	-3.9236	-4.4522	-1.8304	-3.6794	-3.4178	-0.015295	-2.0263	-1.1176	-2.1278	-3.5486	-2.4584	-3.2116	-6.1708	-2.3369	-2.554	-4.6719	-1.9202	-1.1056	-3.1277	-0.82506	-2.8945
1.4052	1.8261	-0.87513	-0.82136	0.3004	1.0922	0.79545	-0.16038	1.3785	1.1994	0.27062	1.4815	-1.2611	-2.226	0.87528	1.6626	-1.2645	1.3711	-1.61	0.028665	0.326	-0.30839	0.22754	-2.2013	0.83954	0.28238	1.6713	1.4788	0.59376	-1.0161	1.1919	1.0194	-3.1724	2.7432	3.4068	-0.74095	2.1722	-0.31004	0.30682	1.382	2.4375	0.57424	0.7205	-0.063772	-0.16691	0.34967	-0.10043	-1.2697	-0.54471	0.36613
-6.8815	-5.5907	-6.6674	-5.1644	-7.1226	-8.197	-7.8408	-6.2485	-6.2685	-6.3266	-6.1652	-7.0949	-4.9764	-3.5555	-7.783	-7.5844	-5.4624	-6.5664	-7.9179	-7.166	-6.9729	-5.1375	-7.2461	-6.5906	-5.6915	-6.6093	-7.7544	-5.4438	-6.4721	-7.2044	-6.2534	-5.6648	-5.9619	-6.5947	-4.6521	-7.2936	-7.1659	-7.8488	-8.2713	-7.2045	-7.144	-8.0616	-8.1203	-6.8201	-7.3688	-5.3666	-6.647	-7.4561	-4.0039	-6.2524
-11.833	-11.145	-14.115	-13.84	-11.767	-12.405	-11.402	-12.076	-10.266	-10.503	-12.608	-11.358	-14.259	-12.111	-9.0115	-8.7202	-11.487	-11.52	-10.611	-12.3	-10.543	-10.147	-12.66	-11.466	-10.324	-11.651	-12.241	-11.811	-13.56	-11.481	-13.418	-12.358	-10.837	-11.058	-13.501	-9.895	-12.305	-12.552	-13.244	-9.9451	-13.838	-11.627	-11.191	-13.563	-14.525	-10.842	-13.766	-9.8982	-11.532	-10.601
-4.8681	-4.7449	-3.6808	-3.1428	-4.5232	-4.7413	-4.376	-1.3368	-4.6824	-2.0425	-3.9902	-1.6017	-3.5203	-3.3781	-4.0054	-3.0462	-2.9076	-3.6538	-5.163	-3.8456	-3.4206	-1.4487	-4.2279	-1.3729	-2.072	-3.5115	-3.5498	-2.3606	-4.8302	-3.0351	-2.0896	-2.0284	-4.272	-2.4421	-2.2735	-0.08102	-2.4056	-0.46125	-2.3475	-1.8651	-3.5991	-3.9421	-4.3351	-2.4876	-2.1606	-3.4996	-2.6121	-1.7757	-3.6235	-4.2918
-11.457	-9.3186	-11.729	-11.652	-12.282	-9.8235	-12.176	-13.133	-13.879	-11.245	-10.266	-10.439	-8.8375	-11.359	-11.114	-11.104	-10.699	-13.258	-11.241	-10.982	-9.0539	-10.971	-10.635	-11.298	-12.495	-12.728	-13.98	-11.095	-8.8443	-12.947	-11.234	-11.969	-11.007	-11.246	-11.558	-12.205	-11.169	-9.8855	-9.5045	-11.496	-13.917	-12.389	-14.446	-12.722	-10.294	-11.48	-11.106	-13.466	-10.795	-10.34
-7.267	-7.9119	-8.1212	-6.034	-6.3304	-8.0768	-7.4529	-8.2795	-6.45	-8.4536	-9.8432	-7.0326	-7.6046	-6.2015	-6.6509	-7.9288	-7.5278	-6.0698	-7.7046	-7.5963	-6.2636	-8.228	-6.94	-6.6133	-7.9904	-7.0591	-5.3971	-7.2905	-9.8698	-9.0024	-8.507	-6.4172	-6.614	-7.3432	-6.2123	-8.0276	-8.7701	-8.3511	-7.1042	-7.9333	-7.0543	-7.9651	-9.4979	-9.5945	-8.0268	-6.4375	-8.9062	-6.4772	-8.4766	-7.5733
-14.404	-12.694	-12.321	-11.751	-14.799	-13.745	-10.203	-9.8268	-13.288	-11.916	-12.581	-12.593	-14.302	-12.828	-13.083	-13.055	-13.377	-13.765	-12.407	-14.423	-14.073	-12.991	-14.492	-14.017	-15.032	-9.9259	-14.827	-13.866	-13.772	-11.266	-13.729	-15.054	-13.166	-14.546	-15.822	-11.327	-12.027	-12.243	-12.886	-13.955	-13.489	-13.224	-11.83	-13.209	-11.915	-11.341	-12.46	-11.492	-12.778	-11.653
6.4325	4.3676	6.9635	7.1824	7.5669	6.6164	6.7706	7.6878	7.841	6.9496	7.9333	9.384	4.8418	6.562	5.8573	6.675	6.1176	7.8264	6.1765	7.1795	6.2624	7.9652	7.6669	5.3037	6.6611	8.2624	8.0713	5.8175	5.9702	6.3298	6.59	7.6596	7.2965	6.0949	6.1196	4.4251	7.4432	7.3912	8.6854	5.4894	5.1228	4.0881	7.2538	7.3123	8.1558	8.9364	10.636	7.6863	9.3687	5.9181
-10.716	-10.3	-10.143	-10.039	-10.051	-11.106	-9.9804	-10.322	-11.68	-8.8082	-8.9759	-9.2064	-8.4454	-9.7334	-9.1813	-11.869	-11.364	-10.717	-10.685	-10.196	-11.513	-10.581	-11.427	-9.1839	-9.2941	-11.903	-11.404	-6.9153	-10.461	-8.4713	-9.0472	-9.4804	-11.096	-10.343	-9.8543	-9.3004	-10.917	-8.6224	-12.303	-10.541	-11.049	-8.9857	-9.3718	-7.4178	-12.68	-12.225	-10.329	-10.642	-10.375	-10.857
-12.786	-9.2271	-12.928	-10.409	-11.658	-13.718	-12.387	-12.926	-12.376	-11.569	-11.72	-12.161	-11.36	-11.373	-10.871	-11.663	-11.812	-11.327	-12.836	-13.307	-12.375	-12.807	-13.106	-11.687	-12.077	-11.89	-11.956	-14.295	-10.323	-11.54	-12.908	-14.039	-9.8322	-13.321	-11.362	-11.223	-11.773	-13.358	-12.722	-11.112	-12.242	-12.02	-11.119	-12.534	-10.097	-12.927	-11.165	-10.302	-8.5205	-10.192
-3.1684	-0.29895	-2.6052	-1.3728	-0.84257	-1.1714	0.11557	-1.0533	-3.2067	-0.73878	-2.1375	-1.6602	-2.6061	-2.0152	-0.23805	-2.3087	-0.94517	-2.9779	0.56394	-0.17383	-0.31178	-3.0939	-1.9371	-0.21478	-2.8805	1.8189	-1.2693	-1.5394	-1.6108	-0.67913	-0.78767	-1.4486	-0.68588	-0.42064	-1.679	-2.3002	-1.0718	-2.2658	-0.20179	-0.42779	1.0355	-2.6041	-0.0051294	-0.38456	-1.0713	-1.9789	-1.8424	-1.0375	-0.27549	-0.51162
-1.4429	-2.0893	-4.5917	-2.1773	-0.31359	-3.1512	-4.0939	-0.93155	-1.1818	-1.3278	-1.6716	-3.5247	-2.1881	-4.2535	-2.2752	0.049495	-4.5216	-1.7186	-2.8792	-2.7064	-2.2837	-3.1318	0.51135	-3.2954	-3.8499	-4.2673	-1.9029	-3.114	-2.4295	-4.0322	-3.5985	-2.6859	-0.58879	-4.3691	-4.6891	-0.90638	-2.2544	-4.2582	-2.2926	-2.6685	-0.79264	-3.6363	-2.6567	-0.26645	-1.7011	-2.3623	-2.8032	-2.7568	-3.0435	-0.93551
0.84634	1.07	2.6258	0.83206	1.2492	1.5856	2.0946	1.3776	1.4833	2.6365	1.4539	2.2393	1.1469	3.1328	3.4848	4.5952	-1.4481	2.9129	0.61795	2.435	0.49317	0.5438	1.3639	1.1634	3.9857	0.57323	1.2184	3.0628	-0.067486	1.6831	1.7482	1.949	1.3199	1.8474	1.5906	0.57657	0.77329	3.041	1.6555	2.6494	1.1898	1.4932	3.5942	-0.32044	-0.23668	1.3279	3.2325	2.6643	1.1573	3.4074
0.62461	-1.7048	-0.63146	-4.7024	-1.4441	-0.10733	1.062	0.85815	-2.1229	-0.79221	-1.9231	0.9209	-1.8883	-0.34198	-3.3052	-2.141	-1.7874	-0.80067	-1.3783	-2.2579	-0.27231	-2.8491	-1.051	-1.2336	-0.4187	-2.3985	-3.0266	-1.6489	0.00013755	-2.1007	-2.2072	-0.26432	-0.47208	-4.1642	-0.27467	-0.86128	-3.418	2.005	-1.9998	-2.9516	-1.2519	-0.10731	0.22347	0.060164	-0.93811	-2.3968	-1.1016	-0.76199	-2.7489	-1.3482
1.5302	-0.9315	1.9204	1.3123	3.5064	0.51395	3.1307	0.74074	1.9642	-0.20399	1.216	1.4985	0.61164	0.38743	1.4625	2.2307	0.77725	3.0075	2.8546	1.5428	1.7089	2.0947	1.1405	1.4436	3.7792	2.1631	1.2744	0.40624	1.8575	3.2259	3.527	0.19976	3.076	0.97773	-0.66146	2.2459	3.7768	-0.39928	2.5406	2.5835	1.4063	4.9868	1.2322	3.4554	3.9284	0.19392	0.027867	2.4532	1.9497	1.5238
-4.5151	-4.8927	-3.7888	-4.0781	-5.5574	-4.4222	-6.0452	-4.0876	-3.2968	-5.798	-4.8722	-5.3562	-4.4907	-3.4157	-2.8552	-6.1042	-5.244	-4.9251	-5.0103	-4.1941	-4.8935	-5.8858	-4.593	-4.9961	-7.302	-0.49693	-4.955	-5.1606	-2.4933	-5.7193	-4.7853	-5.2659	-4.3367	-6.3982	-5.6594	-5.7477	-4.5088	-5.1249	-4.8583	-5.7781	-3.3693	-2.4744	-4.4025	-6.2485	-3.6388	-4.7412	-3.5294	-5.4466	-5.7906	-5.406
1.2134	-0.73187	1.0776	-0.27337	1.5058	0.66941	-0.71248	-0.2031	-0.40674	-0.94736	1.0358	0.2593	0.6823	-1.1473	-0.88096	2.0273	-0.69994	-1.3999	-0.52837	0.3914	2.9636	1.229	0.31073	1.0946	0.61471	1.2364	0.90705	-0.59128	0.55835	-0.94804	-2.3622	1.9186	0.31039	-0.73492	-1.2375	-0.31771	2.058	-1.4884	-0.70381	0.64563	0.51368	-1.9095	1.6739	-0.6091	1.3634	-0.2118	0.17767	0.6802	0.19522	-1.0104
0.74201	-1.3903	0.58319	-0.2407	0.13453	0.11992	1.1018	0.61711	-0.090532	-0.78177	1.2349	0.36233	-0.03904	-0.36898	-1.6042	-1.1475	2.0222	-0.31834	-1.2313	0.54167	1.427	0.87753	-2.3138	-0.055507	-3.2754	0.58781	0.0093278	1.988	0.54571	-1.804	-0.75292	-0.76568	-0.63311	-0.19609	1.212	0.0091219	0.17044	-0.43494	-0.19414	-0.41441	-2.4923	1.0254	-0.12543	0.02972	0.63394	0.40661	-0.82659	1.3703	-1.0648	0.036716
-9.5878	-12.519	-12.665	-12.732	-10.007	-12.188	-11.865	-11.86	-11.497	-13.141	-11.728	-11.081	-11.744	-12.36	-11.11	-11.548	-12.606	-10.982	-11.862	-12.734	-13.438	-12.338	-13.301	-9.6257	-11.932	-12.304	-12	-11.411	-10.599	-11.981	-11.415	-12.127	-11.625	-10.465	-11.216	-10.117	-13.514	-11.227	-11.252	-11.99	-10.263	-10.669	-11.804	-11.55	-13.815	-11.397	-11.675	-11.92	-11.573	-10.531
-7.7585	-11.228	-9.744	-11.228	-9.843	-8.9975	-8.872	-8.546	-9.0365	-10.397	-9.1198	-9.101	-7.5721	-9.8841	-10.139	-9.4505	-8.6033	-11.793	-10.025	-10.7	-10.336	-8.8297	-9.7397	-7.9785	-9.0668	-8.5161	-8.312	-10.61	-8.9554	-8.6471	-7.5057	-9.4867	-9.1672	-8.653	-8.9406	-7.5208	-9.1415	-9.8978	-10.218	-9.2438	-8.9093	-7.7841	-9.5766	-9.6392	-7.4624	-6.4976	-11.424	-8.2884	-9.6654	-9.6187
-22.551	-21.623	-23.155	-20.904	-22.31	-22.483	-20.312	-20.696	-24.226	-23.507	-25.285	-22.281	-22.063	-21.224	-20.435	-21.982	-24.177	-24.426	-22.393	-21.017	-23.34	-21.549	-19.576	-23.135	-22.078	-21.486	-22.093	-21.239	-24.755	-22.353	-23.902	-22.845	-22.733	-21.392	-22.752	-19.779	-21.393	-24.305	-23.35	-21.935	-23.809	-22.043	-21.397	-21.921	-21.357	-21.607	-22.696	-22.465	-21.081	-22.452
3.2211	5.4429	3.0934	4.8814	2.3006	7.9263	2.8831	3.4825	4.6014	4.0025	4.0831	6.3072	4.2155	3.6121	4.9777	2.9821	5.6149	7.4568	5.3372	4.3445	3.3622	5.445	5.3468	3.4379	5.8885	4.833	7.0982	5.9288	3.9417	2.745	4.3383	5.5477	5.8601	4.7242	4.4741	6.8756	7.2313	5.052	3.3256	3.4478	6.6263	5.6506	4.0319	5.8987	4.9537	5.0264	4.7826	4.6555	3.9491	7.0005
-8.2834	-10.297	-12.225	-11.753	-12.403	-12.238	-13.283	-9.9391	-13.094	-10.314	-10.893	-12.25	-10.191	-13.011	-11.278	-9.7848	-11.518	-10.662	-10.684	-11.349	-10.155	-11.372	-11.229	-9.4376	-9.8174	-10.762	-11.189	-9.089	-11.001	-10.563	-10.884	-12.574	-11.508	-12.756	-10.147	-9.6039	-11.415	-11.755	-10.553	-11.033	-10.455	-9.6535	-12.567	-9.4698	-10.429	-13.351	-10.158	-10.057	-9.8686	-11.27
-2.5865	-0.041813	-0.64274	-0.26368	0.46929	1.2275	-1.8814	-1.7878	-1.7723	1.5847	-2.0997	-1.5842	-0.12253	-1.4013	2.4948	-2.0214	-2.0898	1.0914	-0.29504	-1.9107	-1.9763	0.76813	-2.4939	-0.023623	-0.93712	1.5908	0.28665	-0.33022	-0.10249	-2.8066	-1.1711	-2.277	-1.0487	1.5561	0.55298	-1.2683	0.30558	-0.92455	1.4033	-1.5	-1.7474	-0.43299	-1.4139	-0.40581	-0.034566	0.017693	-0.74308	0.048266	-1.2264	1.1212
-6.6525	-2.8748	-3.5722	-5.0289	-5.2586	-3.8447	-4.4916	-2.9555	-3.3435	-6.6026	-4.7322	-3.9386	-2.7252	-4.3678	-3.8354	-5.3011	-4.04	-5.7543	-4.6183	-3.4462	-4.4906	-4.4678	-4.5106	-5.1788	-4.7679	-1.7575	-4.9193	-4.8325	-6.8414	-5.184	-3.6813	-5.9759	-4.177	-3.6411	-4.6468	-4.5225	-6.0141	-5.4618	-3.777	-3.6822	-4.8046	-2.0809	-5.3647	-5.2727	-6.8455	-4.2616	-3.2998	-4.2285	-5.2685	-3.0469
4.9951	4.2847	4.9693	3.8895	3.8216	4.7432	4.4637	2.4666	4.7133	6.5466	3.3199	3.1288	4.9421	5.3597	2.7203	1.7808	6.3181	5.5655	5.1393	3.8218	3.8018	6.0538	4.9508	2.1357	5.4676	4.8691	4.1084	5.872	5.1108	3.7484	4.939	2.5917	6.2453	5.2784	4.5958	3.917	5.4108	5.223	5.2263	3.2259	2.9408	3.835	3.2004	5.6326	5.2656	4.649	6.9282	5.789	3.643	4.17
-3.3625	-4.2607	-1.9073	-1.4275	-0.90004	-2.1018	-4.4883	-2.9618	-4.4877	-0.8975	1.1963	-2.252	-4.2423	-1.1892	-2.1721	-2.4494	-3.537	-1.5813	-0.9484	-2.5211	-2.9696	-1.3452	-1.7555	-2.7055	-1.0367	-1.6932	-2.1163	-2.8992	-0.84609	-2.1771	-3.5048	-4.8493	-3.2762	-1.9137	-2.5446	-2.3264	-3.2726	-3.104	-3.5775	-2.7045	-3.5716	-3.4472	-2.0701	-2.6415	-3.2452	-2.59	-1.9063	-4.5785	-4.9592	-1.3131
-12.131	-13.773	-12.883	-14.581	-14.893	-12.853	-15.496	-12.421	-14.226	-13.453	-13.131	-12.002	-12.488	-13.096	-15.953	-10.344	-12.066	-13.143	-13.08	-12.027	-12.693	-11.393	-15.24	-14.62	-15.643	-13.213	-15.422	-12.858	-12.847	-13.176	-12.471	-12.441	-12.206	-11.847	-11.891	-11.735	-13.359	-11.127	-12.182	-14.56	-15.729	-13.613	-13.129	-12.867	-14.67	-11.373	-13.834	-15.048	-11.396	-13.896
7.1267	9.3067	6.8468	6.2692	6.2225	6.6979	9.3132	9.9084	5.9482	10.641	7.337	6.6721	7.5564	8.4103	8.8381	7.1997	7.7248	4.3041	10.794	6.5921	8.3519	7.1997	9.2193	7.982	6.4189	7.8518	8.4429	6.6425	5.6971	6.8076	7.3522	6.8363	8.5463	8.2875	7.3606	9.9816	6.8254	6.6695	7.4084	7.1982	7.3748	6.2331	7.2065	9.1996	7.7248	8.5796	8.665	8.9919	9.0693	8.63
4.0658	0.22747	2.4889	3.6594	5.8504	1.963	4.0392	1.8109	4.0235	3.1937	1.3684	3.0892	2.0891	4.1421	2.0643	1.4987	2.5584	3.7277	5.2321	3.5568	2.3601	3.2445	1.9267	3.8744	2.7517	-0.0030781	1.769	5.1916	3.1715	5.1014	1.653	0.9295	3.2061	5.1819	3.5437	1.4911	2.1381	4.0549	3.3257	1.3357	1.6859	1.1783	1.201	5.1324	1.7217	2.5904	0.96955	2.4795	2.6794	2.9653
-14.987	-11.132	-12.448	-12.983	-14.11	-13.181	-12.942	-13.464	-13.342	-11.312	-12.368	-13.372	-15.468	-13.729	-13.296	-15.492	-14.221	-13.076	-13.518	-15.199	-12.452	-13.69	-11.624	-13.71	-13.787	-14.733	-12.217	-14.311	-12.49	-12.536	-12.548	-12.867	-15.068	-12.043	-14.384	-12.607	-15.488	-14.004	-13.882	-13.131	-14.065	-13.258	-11.93	-12.764	-14.067	-13.828	-13.782	-11.218	-13.886	-13.768
-13.227	-9.7739	-12.724	-11.198	-12.163	-11.183	-9.5632	-10.709	-9.3634	-9.7398	-9.2827	-11.388	-9.7451	-9.0151	-11.031	-9.9659	-11.004	-10.818	-11.533	-11.352	-12.373	-10.051	-9.6433	-10.907	-10.606	-10.243	-12.072	-9.5428	-9.1179	-9.171	-9.8545	-11.431	-9.6214	-10.421	-13.386	-6.7512	-10.324	-10.518	-11.249	-12.084	-10.056	-9.6603	-10.454	-12.059	-10.943	-10.65	-10.951	-12.139	-8.3674	-9.5029
-10.308	-12.442	-10.867	-10.873	-11.594	-8.6784	-10.92	-11.223	-11.762	-9.9044	-12.538	-8.5926	-10.355	-10.289	-11.105	-9.2709	-9.7899	-10.906	-10.555	-13.058	-12.107	-10.557	-11.146	-14.119	-11.367	-10.086	-12.505	-13.552	-7.5992	-11.927	-9.9482	-10.873	-14.634	-9.7732	-7.9865	-9.9118	-12.304	-11.712	-11.562	-10.24	-11.385	-11.408	-11.221	-10.377	-11.146	-11.918	-12.34	-10.981	-10.672	-14.223
-15.335	-13.814	-13.912	-13.314	-13.183	-15.864	-14.159	-15.057	-16.081	-14.54	-15.897	-13.889	-15.817	-13.732	-14.519	-13.53	-13.557	-15.765	-14.27	-16.706	-14.109	-13.799	-12.14	-15.446	-15.55	-15.349	-14.79	-14.246	-11.809	-15.442	-13.748	-14.094	-13.399	-14.567	-13.052	-14.542	-14.9	-14.046	-14.56	-16.011	-14.781	-12.699	-14.496	-14.365	-13.134	-12.903	-13.376	-14.401	-14.157	-16.624
6.7461	9.4095	4.6626	7.0361	4.1361	7.2088	4.9928	5.8234	8.0502	7.5493	5.3457	4.4185	7.7239	5.6994	4.6822	4.9628	4.7508	7.7839	8.4476	7.2084	4.4851	6.6922	5.6992	4.2887	2.8381	6.6441	5.2561	5.1321	6.5893	7.3644	5.9762	3.6552	5.7366	3.764	5.0806	6.0977	4.783	4.9858	6.5337	6.8786	6.0647	6.0528	4.3627	5.7027	3.5882	5.9583	5.192	6.8393	6.8245	7.4532
-2.6988	-1.8243	0.26013	-3.0188	-1.6355	-2.0189	-2.5242	-1.2717	-1.4093	-1.969	-1.8438	-2.5507	-3.6255	-2.7414	-2.4048	0.37824	-3.5943	-3.926	-3.7455	-2.3536	-2.761	-2.2568	-1.8726	-0.33189	-1.5938	-1.3112	-4.0456	-1.622	-2.0474	-3.1561	-3.8455	-0.1113	-6.1874	-4.2275	-0.13551	-3.4348	-3.8075	-1.673	0.29287	-2.6583	-4.6818	-5.8002	-2.8373	-4.26	-2.0959	-2.7004	-2.7129	-2.4197	-5.9588	-4.247
-15.661	-13.139	-14.744	-16.778	-16.091	-15.549	-15.479	-14.509	-14.52	-14.741	-14.306	-15.982	-14.96	-11.879	-14.091	-14.714	-13.96	-15.296	-12.931	-14.633	-16.194	-14.392	-14.889	-13.302	-16.226	-14.963	-14.756	-14.063	-14.466	-15.212	-11.965	-15.877	-14.01	-14.869	-13.897	-13.389	-16.444	-14.319	-13.739	-15.63	-13.257	-13.798	-12.278	-15.326	-14.351	-13.154	-15.951	-14.083	-13.516	-15.114
-9.8643	-15.743	-12.537	-13.501	-13.21	-10.577	-11.799	-13.575	-12.029	-13.937	-13.6	-12.421	-14.802	-13.443	-14.131	-14.081	-14.388	-12.117	-14.472	-11.384	-16.559	-13.982	-13.31	-15.691	-13.517	-12.468	-11.701	-10.644	-13.275	-12.023	-12.603	-14.463	-12.472	-16.244	-14.147	-14.327	-13.548	-12.881	-13.78	-13.541	-13.473	-13.097	-14.621	-12.267	-11.48	-11.145	-13.227	-12.734	-11.519	-12.763
2.445	2.5864	0.48483	2.8149	0.10107	2.8913	1.6781	1.4075	1.7369	3.2607	0.23882	-0.59284	1.9046	0.64629	0.60055	1.6791	2.3963	3.7279	2.4989	0.90638	4.0259	4.2407	2.498	0.214	2.7264	1.9157	1.9174	2.5259	2.4515	3.649	1.1191	-0.70534	2.0365	-0.43852	2.3764	2.18	2.6639	2.8517	-1.5567	4.0732	1.7869	-0.22708	-0.89233	1.5421	-0.52577	0.72302	2.4444	4.6746	1.839	2.3963
-10.122	-11.805	-8.8997	-9.2151	-10.404	-10.121	-9.7069	-11.675	-11.066	-11.078	-8.1222	-9.2606	-11.304	-6.5213	-8.0216	-9.901	-11.485	-9.1814	-12.755	-11.465	-9.975	-12.912	-11.865	-13.185	-9.8054	-10.543	-12.726	-10.506	-12.427	-9.8228	-9.8636	-9.7488	-11.409	-11.759	-11.038	-9.8319	-11.113	-10.474	-7.8959	-11.664	-10.186	-10.482	-9.5784	-12.816	-11.423	-7.999	-9.669	-9.6446	-12.294	-10.022
-1.962	-1.4448	-3.7841	0.19715	0.27658	0.42955	-1.5278	-1.4574	-1.4302	-1.2817	-1.4081	1.6931	-1.32	-1.0247	-0.90588	-1.1293	-0.50933	-4.3623	-1.917	-0.81992	-1.9953	-1.2389	-2.3539	-1.7249	-0.25	-0.94664	-2.9187	-0.76413	-0.45407	-1.6465	-1.7788	-2.071	-2.2246	-2.1312	-0.52076	-0.24144	-1.3612	0.61549	-2.3424	-1.9324	0.39974	-1.9631	0.2248	-2.1167	-1.128	-0.43908	-2.6177	-1.1125	-0.79025	-1.412
-12.869	-15.842	-13.795	-13.938	-12.52	-13.745	-13.561	-9.725	-14.047	-14.04	-12.458	-13.076	-11.062	-12.929	-11.858	-10.995	-12.42	-13.851	-14.419	-10.694	-12.981	-13.282	-12.272	-13.377	-12.363	-10.464	-14.016	-13.262	-13.186	-11.006	-11.559	-11.897	-11.318	-13.109	-15.442	-13.215	-11.049	-12.8	-12.969	-13.758	-14.128	-15.002	-13.584	-10.348	-10.513	-12.692	-12.304	-11.578	-12.763	-12.667
4.0345	4.5308	4.2526	3.5431	5.4524	2.9223	3.1661	5.1232	3.053	3.5297	6.4884	5.1779	2.4823	3.6802	4.3228	6.7453	5.2082	7.6555	3.1902	4.9224	5.0707	5.067	5.3489	5.3002	7.3055	5.0729	4.7905	5.8809	5.1148	5.8901	4.9362	5.7254	6.1374	3.6258	4.2056	7.5189	2.9898	4.5118	5.3181	5.22	5.146	3.6825	5.6149	4.8125	3.492	4.5657	3.3628	5.0818	4.3812	5.2649
3.5589	1	2.2102	4.4514	1.1564	-0.72302	1.6944	3.4918	0.44776	2.8487	2.266	1.7596	1.7833	1.4769	2.2129	0.59878	1.2465	-0.71656	1.4667	0.43651	2.6977	-0.60109	2.7143	0.71188	1.082	0.7865	-0.87068	-0.91542	2.3675	1.2458	1.1846	1.129	1.6088	3.7251	0.083577	1.4594	0.98426	1.9598	0.17901	3.7989	2.0112	1.3703	2.5329	1.2405	2.8852	1.845	-1.0978	0.91022	2.0696	1.5736
-1.9754	-5.1708	-5.5434	-4.0005	-4.7298	-4.456	-3.9839	-4.6754	-3.413	-6.8848	-4.4564	-4.3188	-2.143	-3.5251	-3.804	-3.34	-4.7485	-5.4436	-5.8032	-3.7859	-2.7831	-5.1374	-2.8134	-4.1612	-3.6022	-5.8623	-4.5297	-3.5982	-5.9862	-5.8843	-6.9276	-4.2053	-4.9854	-4.8087	-2.7677	-6.4287	-4.0204	-4.8699	-3.4856	-4.4155	-2.793	-3.5305	-3.4287	-5.7478	-3.676	-5.886	-5	-6.2036	-5.2334	-2.8014
-9.6761	-10.453	-12.085	-12.052	-12.191	-10.924	-11.636	-11.581	-12.19	-10.49	-9.6194	-9.8877	-10.53	-12.137	-8.3191	-12.334	-10.558	-10.193	-11.032	-11.481	-9.6017	-10.594	-11.52	-10.117	-10.993	-11.991	-12.254	-11.863	-11.86	-10.018	-11.149	-11.704	-12.285	-9.7457	-13.652	-12.119	-11.486	-11.329	-12.01	-11.169	-10.706	-12.297	-11.841	-12.533	-12.232	-11.789	-10.17	-14.093	-9.9809	-10.879
-6.9966	-3.6737	-6.195	-4.2179	-4.2549	-5.6621	-1.9306	-7.013	-2.8572	-2.9355	-2.7864	-3.7423	-6.0157	-4.1632	-2.971	-4.4288	-3.719	-2.8967	-3.5374	-2.0746	-2.718	-2.8595	-4.3449	-2.2308	-4.9187	-0.68267	-4.6897	-3.5272	-5.1668	-2.3701	-4.9882	-2.2981	-2.3517	-5.4827	-4.6406	-4.619	-4.206	-5.6399	-4.7138	-2.1409	-2.112	-5.9794	-5.1129	-3.0342	-3.615	-3.0676	-2.8028	-3.9849	-5.6421	-4.6344
-14.657	-14.035	-12.443	-12.855	-14.218	-11.687	-12.125	-13.266	-11.351	-13.47	-13.747	-14.449	-11.86	-12.362	-14.115	-14.534	-13.225	-13.264	-13.315	-11.028	-12.523	-15.303	-13.88	-14.799	-12.2	-13.924	-13.727	-13.683	-14.233	-14.275	-12.485	-12.298	-11.448	-12.684	-12.03	-14.042	-12.098	-13.748	-14.978	-12.728	-12.655	-12.879	-12.505	-14.048	-13.134	-11.082	-12.895	-10.673	-12.649	-13.941
-2.0203	-3.7471	-4.2626	-6.1084	-3.9883	-4.4185	-5.2476	-3.7354	-5.6648	-4.0433	-7.4325	-5.1506	-6.164	-5.0104	-7.2258	-5.641	-5.349	-4.9053	-5.3938	-3.2507	-2.9897	-3.6823	-4.6794	-4.6835	-4.145	-3.8531	-4.587	-5.4642	-4.7448	-3.434	-5.0073	-2.2362	-3.2831	-3.7795	-5.7022	-6.856	-5.0642	-5.9149	-5.8682	-4.3631	-3.5118	-6.9089	-1.8366	-5.7309	-4.259	-7.1262	-5.6956	-4.9424	-4.1141	-4.058
-23.177	-22.762	-20.748	-22.821	-23.838	-22.865	-24.778	-22.387	-22.334	-20.308	-21.944	-23.681	-25.227	-21.974	-21.562	-21.683	-22.491	-22.841	-22.132	-22.247	-23.612	-22.144	-23.046	-24.258	-21.381	-21.305	-21.195	-19.839	-23.389	-21.95	-22.715	-19.549	-24.331	-21.527	-23.268	-22.644	-23.306	-23.23	-22.883	-22.458	-22.568	-21.243	-21.298	-21.369	-21.25	-20.579	-22.611	-21.426	-20.729	-24.261
1.6256	-1.2076	0.22496	-1.5916	0.44252	-1.6226	1.7217	-0.40546	0.62599	-2.8122	-0.14858	-1.1809	-0.12534	-1.297	-1.2873	-0.19383	1.3035	-1.2585	1.6285	-0.96295	0.1869	0.8573	0.67743	0.13459	-0.55588	1.5981	-0.73178	-1.494	1.4293	-0.26138	0.73739	1.0906	-0.30223	-1.33	1.2448	2.818	-0.78588	1.2894	-1.1163	-0.26694	-0.39486	0.28353	1.5603	1.4002	0.35941	0.74191	0.80882	0.64314	0.035818	-1.0763
-2.2186	-3.0748	-0.65699	-4.4389	-4.0389	-3.173	-3.9248	-4.5694	-5.4319	-3.8801	-3.6826	-2.5704	0.0041203	-1.1908	-1.0093	-2.7215	-1.8593	-1.6097	-1.5415	-3.0254	-2.9561	-1.2446	-3.6363	-3.0125	-4.8757	-4.9088	-3.2307	-3.8137	-2.5212	-2.6849	-2.2492	-4.2713	-6.1164	-3.0243	-2.7177	-2.2686	-1.7904	-2.3149	-4.568	-5.4674	-4.2916	-4.7022	-1.6899	-2.2501	-3.6182	-4.0568	-3.1394	-3.3827	-4.8328	-2.7646
1.5501	2.8474	0.0024468	0.92542	2.0577	2.2186	0.67118	1.0457	2.3571	0.99183	2.4874	1.5631	0.33523	0.81576	3.8203	3.5419	0.94364	1.2987	4.5914	0.093508	2.5386	2.4964	-0.32962	2.3063	0.74532	1.9992	0.60578	0.78071	-0.27851	1.1723	1.5676	1.3613	0.32791	-0.97717	-0.1968	0.53359	0.98244	0.78671	2.0232	-1.6673	0.88831	0.025134	1.7805	2.2622	3.402	1.3248	2.0219	1.8253	1.8291	-1.3682
-2.681	-3.3331	-4.0531	-3.5339	-1.9672	-2.6878	-1.2433	-1.6864	-1.2587	-1.7885	-1.0484	-3.041	-4.3723	-2.0905	-2.4859	-3.1355	-3.1909	-1.6784	-1.9481	-1.3798	-2.8705	-3.5583	-2.4637	-1.9121	-3.2578	-2.2086	-2.8978	-3.2991	-1.3371	-1.113	-2.9891	-1.9302	-4.7627	-2.7973	-0.69872	-1.3962	-0.93069	-3.6021	-2.3922	-1.756	-3.7073	-2.5784	-1.3548	-3.8549	-2.8935	-4.3658	-3.593	-0.10477	-3.1412	-2.4377
-1.4135	0.13233	-1.9369	-4.145	-2.3577	-0.18391	-2.7085	-1.9532	-1.2738	-0.75402	-3.5162	-1.6743	-1.3849	-0.70554	-0.707	-1.2861	-1.329	-1.4112	-1.3178	-0.38496	-3.6558	-1.4674	-3.7751	-1.9822	-1.2326	-3.0635	-3.3081	-1.4308	-1.8716	-4.4032	-2.8143	-0.56593	-2.5703	-3.4315	-2.5935	-1.8594	-1.709	-1.9254	-1.1319	-1.0001	-2.7126	-0.95225	-2.1838	-3.7039	0.25683	-2.5673	-0.86273	-1.1408	-2.8953	-1.5447
2.0001	2.874	1.8918	2.5568	2.0427	1.384	-0.42343	0.42251	-0.95273	2.028	0.77971	0.99497	0.88208	0.72385	2.8062	2.4463	0.83814	0.78384	1.3106	0.89213	2.6007	0.1344	3.4975	2.6111	1.9724	0.072838	1.0927	1.1681	1.888	-0.76247	3.0667	1.8595	2.8366	1.458	3.3523	-0.40861	2.6504	3.2862	1.4861	2.7825	2.8551	4.1701	1.2554	0.23687	1.0137	1.5402	4.7819	0.47529	-1.7267	1.1052
0.9619	-0.16358	-0.26529	1.0232	2.015	0.36853	0.26712	-0.26001	-0.43447	-0.82873	0.45976	0.28776	1.0169	1.5875	-1.4302	-1.0424	-1.2985	1.4898	-1.3984	-1.8947	-0.90756	2.4295	-1.7203	0.45723	-0.34048	0.28538	0.55755	-1.8389	1.2359	-1.3577	-0.40269	-2.1001	-1.4646	0.44086	0.72379	0.1506	-0.56414	4.6384	-1.0799	-0.90142	-0.45656	0.67236	-0.20451	2.3342	-3.4431	-0.67342	0.89088	0.4254	-0.78872	1.4937
-15.969	-12.964	-12.731	-13.584	-11.2	-15.042	-15.719	-14.181	-15.741	-15.715	-15.017	-13.74	-13.884	-12.723	-17.315	-16.607	-13.366	-12.972	-15.813	-15.146	-13.508	-14.184	-16.903	-12.351	-15.585	-15.113	-16.419	-14.96	-15.393	-14.42	-14.655	-14.829	-15.36	-15.885	-14.883	-13.04	-13.374	-15.181	-14.889	-13.182	-12.046	-12.564	-14.876	-14.572	-15.216	-15.012	-14.377	-12.944	-15.129	-14.762
-11.748	-10.229	-10.879	-11.255	-14.915	-13.737	-10.811	-11.783	-12.154	-11.871	-11.24	-10.167	-10.775	-10.24	-9.4007	-10.108	-11.93	-11.108	-9.579	-10.581	-12.337	-8.9399	-10.942	-15.971	-10.218	-13.57	-10.852	-10.503	-10.659	-9.4208	-10.763	-10.68	-9.7511	-9.0649	-10.562	-11.432	-11.106	-10.813	-11.117	-9.1713	-12.243	-10.42	-11.545	-11.61	-10.032	-8.9804	-10.688	-10.758	-11.18	-9.72
-4.5715	-4.5024	-5.6748	-6.6054	-4.4913	-4.69	-5.3968	-5.4416	-5.8914	-3.8769	-4.2896	-6.5084	-3.414	-3.8022	-4.7699	-3.3242	-4.0252	-2.4614	-3.1745	-7.5997	-5.6682	-4.3315	-4.1378	-5.5926	-3.7135	-5.6056	-4.174	-6.1557	-5.4846	-5.9634	-7.4441	-5.9367	-5.6595	-4.1578	-5.2162	-2.3289	-2.1635	-5.3234	-5.1986	-5.1851	-5.1762	-5.4234	-5.9648	-5.7631	-6.2358	-5.4065	-6.6973	-8.0067	-3.8977	-6.7456
8.1788	9.1981	7.1978	8.1564	9.0141	8.6527	8.4773	10.111	7.6556	7.4184	8.9298	8.7486	8.2484	7.8081	5.0278	9.5228	11.643	7.4137	7.725	6.2792	6.0412	6.6931	9.3208	11.382	9.5058	7.8369	8.9726	8.5207	9.279	7.314	8.5094	10.311	7.6523	10.203	9.8073	7.4423	6.2588	9.7216	8.2803	6.8949	4.9954	7.8702	6.5229	9.6447	8.1671	8.9238	8.5894	8.2231	6.3402	7.4061
-13.734	-13.248	-11.937	-12.392	-14.867	-13.388	-12.966	-12.627	-13.963	-11.509	-13.158	-13.652	-14.12	-10.933	-13.958	-15.545	-13.049	-13.423	-12.546	-12.582	-13.228	-11.339	-13.995	-12.406	-14.143	-12.124	-12.731	-13.544	-13.701	-12.991	-15.255	-14.402	-12.467	-14.955	-12.834	-12.291	-14.797	-11.31	-17.221	-13.116	-12.028	-13.575	-11.728	-13.009	-11.631	-13.706	-13.84	-10.695	-13.087	-11.455
2.5054	0.91754	0.84088	1.7724	2.6173	1.1431	2.8864	-0.94849	0.92639	0.81323	1.1426	1.282	1.7562	1.702	2.413	0.18068	0.26253	2.6225	0.25327	1.2162	-1.4643	0.60106	-0.66892	3.3816	0.78856	0.23481	-1.0567	1.5946	0.42903	2.2473	1.138	3.8433	-1.0662	-0.09153	0.086251	2.0971	1.5122	-2.7865	0.65125	1.8389	-1.1149	0.36197	0.41993	-0.53102	0.79645	1.9443	-0.57018	2.4784	1.6633	0.42859
-9.2305	-7.2414	-9.8069	-9.963	-8.5742	-10.129	-7.9896	-10.985	-6.3596	-9.2202	-7.8267	-6.9059	-8.3211	-9.0878	-10.132	-8.3732	-8.1354	-7.9002	-9.1815	-9.485	-9.0482	-8.6567	-6.4184	-6.2374	-9.4849	-7.1986	-10.031	-10.252	-7.3717	-10.215	-8.0441	-9.6953	-9.5633	-9.533	-8.1956	-9.3481	-10.063	-10.025	-7.8171	-9.1179	-10.249	-7.6735	-7.7226	-9.0909	-8.3305	-10.731	-9.7684	-9.1769	-8.7335	-8.5807
-5.0609	-1.3784	-1.8789	-2.6037	0.50236	-3.3078	-4.9379	-4.5532	-3.6711	-5.2152	-2.7135	-2.4894	-3.372	-3.3249	-3.0966	-1.3422	-4.5221	-2.5728	-2.1423	-2.3141	-3.18	-4.9562	-4.2266	-4.9742	-4.8618	-2.5313	-5.6419	-3.2677	-3.951	-5.8936	-5.637	-1.8329	-5.0898	-0.45704	-1.1012	-1.3508	-2.26	-1.5574	-2.8051	-0.24466	-5.022	-2.7281	-1.396	-1.4557	-4.5929	-3.0242	-3.7898	-3.5203	-2.7855	-3.4585
-1.1324	-0.76174	-1.247	-2.3665	-4.2936	-1.5724	-1.7051	1.3745	-3.7429	-2.6825	-3.3577	-2.2114	-0.40872	-0.93412	-1.7795	-2.0243	-2.4308	-1.3489	-1.8827	-2.5197	-1.3735	1.127	-0.59059	-3.4547	-0.69264	-0.70874	-0.7187	-0.11437	-3.1978	-1.1582	-1.7641	-1.6394	-1.5352	-2.1328	-1.7741	-3.4877	-2.4893	-1.7405	-2.8688	-1.0793	-3.8473	-2.2676	0.93375	-1.9315	-0.69558	-2.7401	-0.19867	-1.3508	-0.95836	-3.6128
-9.4511	-11.177	-12.497	-10.895	-11.39	-13.217	-10.909	-11.912	-12.32	-11.531	-12.541	-9.5825	-12.199	-13.038	-10.854	-12.867	-14.089	-11.778	-11.209	-12.09	-10.993	-13.515	-11.39	-14.263	-12.4	-10.283	-11.129	-10.323	-11.441	-12.243	-11.779	-12.2	-7.3982	-11.617	-12.644	-9.0208	-13.645	-9.7296	-13.226	-10.216	-9.1537	-13.237	-10.918	-9.7934	-11.128	-9.7035	-12.753	-10.21	-11.657	-12.761
-17.41	-20.9	-20.431	-20.757	-18.797	-18.388	-21.25	-19.91	-20.672	-19.51	-21.945	-22.361	-21.732	-20.911	-21.244	-18.873	-22.344	-20.352	-21.074	-21.119	-21.79	-21.727	-21.704	-21.94	-21.662	-19.831	-19.899	-22.034	-21.664	-22.968	-18.883	-17.845	-20.302	-21.211	-20.091	-21.102	-22.464	-20.939	-20.494	-20.316	-22.534	-21.551	-19.886	-22.013	-20.784	-21.466	-20.797	-19.611	-20.263	-20.269
0.75867	1.9003	3.5804	0.14157	0.84682	1.0251	0.87894	1.9936	4.7457	0.63899	1.7687	2.361	1.9127	2.3232	0.28242	0.53677	0.51641	0.88866	1.6869	2.914	-0.074153	1.1953	2.4796	-0.079197	2.6531	0.11684	2.9139	0.11909	0.43578	2.6936	3.5977	0.22534	-1.433	2.0983	-0.3138	0.24507	0.60942	1.0255	-0.25737	2.0756	0.46558	3.0468	-0.30313	1.2619	0.10609	2.2323	1.9245	1.7957	0.84757	1.7043
-14.276	-16.127	-13.243	-14.248	-13.06	-14.825	-15.323	-12.801	-17.859	-14.95	-13.787	-15.184	-15.903	-12.457	-13.225	-13.386	-14.506	-13.814	-15.607	-15.859	-13.698	-14.093	-12.39	-14.067	-13.931	-13.246	-15.355	-14.635	-15.728	-17.012	-14.92	-15.082	-13.351	-12.481	-14.555	-11.647	-14.942	-13.726	-14.145	-14.274	-14.516	-15.675	-14.533	-17.753	-14.419	-17.24	-16.832	-13.272	-13.235	-15.173
-1.7339	0.098228	1.2233	0.091334	0.6854	-0.98805	0.033724	0.63454	0.10044	-1.7168	0.51999	-1.9601	-2.032	2.6958	0.78961	0.74244	-1.0595	-1.3865	0.49431	1.4702	1.8744	-0.50847	-0.67082	1.0605	-0.46554	3.2019	0.80037	0.9513	0.69697	0.1665	-0.47279	1.0401	-1.5721	-1.7685	0.43671	-1.1932	-1.698	-1.566	0.25249	-0.038454	0.13597	-1.0602	1.5911	0.92031	-1.6729	2.5163	-0.56837	-0.29724	0.0286	-0.76263
-4.9599	-3.527	-2.8736	-5.4536	-2.1901	-4.2084	-4.2793	-3.3551	-3.9947	-4.6231	-3.3069	-3.9104	-3.0925	-2.0931	-3.8453	-3.5969	-5.051	-1.3267	-4.3672	-1.8179	-1.7593	-5.6802	-4.795	-2.9296	-4.2946	-4.8738	-4.4737	-5.4728	-4.1952	-3.1734	-2.4695	-4.4842	-5.5929	-3.3289	-3.4127	-4.6021	-4.5996	-4.1593	-3.5938	-2.0916	-3.9171	-6.2257	-2.1761	-3.598	-3.633	-1.827	-2.9174	-2.942	-4.2635	-4.0615
-10.573	-12.242	-12.225	-11.335	-12.106	-9.599	-12.314	-13.381	-12.404	-10.294	-11.706	-14.967	-11.977	-12.697	-9.5985	-12.059	-11.286	-10.812	-14.784	-9.9915	-8.4256	-13.48	-12.285	-12.037	-10.712	-13.261	-11.06	-11.754	-11.173	-11.409	-11.95	-13.492	-13.162	-9.9854	-12.251	-10.864	-10.454	-11.704	-12.497	-11.46	-10.636	-12.088	-11.344	-11.02	-12.088	-12.499	-11.727	-9.7922	-13.156	-11.843
-11.262	-12.483	-9.3898	-9.7731	-13.932	-12.644	-11.062	-11.376	-10.941	-13.953	-12.919	-10.648	-12.264	-9.512	-13.235	-7.6675	-10.008	-13.456	-9.1108	-10.196	-9.3692	-11.585	-11.216	-11.177	-13.135	-11.287	-12.272	-10.319	-10.256	-14.051	-12.941	-10.594	-11.248	-12.732	-12.303	-13.49	-10.899	-11.673	-12.86	-9.3324	-11.291	-12.18	-10.143	-13.48	-12.002	-12.115	-10.619	-12.858	-12.022	-12.33
0.60358	-1.1677	-1.4918	-1.4263	1.1531	0.59311	0.86932	0.17375	-1.6363	-0.5457	0.37842	1.4397	-1.4837	0.59015	-0.12403	0.83855	0.046702	-0.64192	-1.5291	-0.65762	-0.44654	-0.36996	0.21386	0.56064	0.20988	-0.92545	-0.13189	-1.1838	-1.8564	-0.70966	0.1355	0.33664	2.3722	-0.62485	0.97642	0.73449	-0.45808	1.8314	0.32557	-1.9725	0.49328	-0.92183	-1.5638	-1.1975	0.88635	1.2178	0.91716	0.84384	0.62828	1.1192
-2.8111	-0.8481	-0.39542	0.16754	-0.85551	-1.2819	1.6429	-1.9398	-0.8058	-1.4946	0.33818	-0.33745	-1.6393	1.4297	0.3204	-0.074875	0.33913	-1.9264	-1.5216	-1.0258	1.1085	-2.6612	-0.51142	-1.0249	0.1978	0.03904	0.40898	0.57755	-1.4697	0.052703	-1.0398	-1.4172	-0.31152	2.9468	-1.8777	-2.0773	-0.30839	-3.0095	0.32209	-0.54678	-0.91695	0.38498	-1.4925	-0.77434	1.9863	0.53611	-0.1853	-3.664	-0.60271	-1.4512
-21.122	-22.45	-20.427	-22.55	-22.494	-23.403	-22.38	-22.276	-20.996	-23.176	-21.765	-22.388	-22.192	-24.145	-21.523	-20.883	-21.23	-23.168	-22.219	-24.375	-22.409	-23.603	-22.423	-21.974	-22.128	-22.057	-22.344	-21.886	-20.5	-20.598	-22.9	-22.191	-23.014	-20.581	-21.254	-21.049	-25.938	-24.655	-21.442	-22.33	-21.899	-21.255	-22.6	-20.354	-23.474	-23.901	-23.45	-22.479	-22.524	-21.796
-3.0242	0.59331	-2.2178	-0.61518	-1.9531	1.6285	-0.92105	-2.7914	0.032553	-1.4361	-1.0243	-2.2208	-3.4504	-0.49371	-2.1587	0.38638	-0.018911	1.658	-2.9144	-2.7365	-2.3006	1.2684	-3.0909	-1.1074	-0.34387	-2.3598	-2.6299	-1.4525	-3.0481	0.4248	-0.7511	-3.0049	-0.41287	-0.50037	-3.4956	-0.66778	-0.37871	-1.5218	-1.3554	-2.2588	-0.99483	-1.6163	-1.4426	-1.5981	-1.6979	-1.962	-2.8816	-1.1698	-2.2565	-4.943
8.5427	6.6996	6.2591	6.4721	7.9831	8.3471	7.3348	7.0807	8.7301	6.4905	6.3597	8.1604	9.6934	7.492	8.007	6.3209	6.2988	8.4306	7.4808	5.7791	8.7282	8.6762	8.4849	8.7861	9.221	8.9687	9.3518	6.9679	8.7629	9.7469	7.1597	8.355	9.3184	8.15	9.6082	9.0204	6.2773	6.6113	6.3798	6.9851	8.5279	8.5718	8.8638	7.9226	7.1302	8.4084	7.0664	8.8487	7.7299	7.2304
-3.3733	-3.8669	-5.9314	-4.5248	-3.4614	-2.4177	-1.8438	-3.8635	-3.1256	-1.7194	-3.7051	-4.7336	-2.7698	-4.9708	-5.3192	-3.1021	-4.7107	-4.7091	-3.672	-1.6218	-5.7774	-4.8525	-4.3621	-3.348	-3.3369	-5.236	-5.1606	-3.8044	-3.3563	-2.4212	-4.9881	-3.8508	-4.7875	-4.4922	-1.6209	-4.0284	-3.4749	-2.3549	-4.2272	-3.2104	-3.5122	-5.3712	-2.8799	-4.4549	-5.3558	-2.7658	-3.5204	-4.0302	-2.6517	-2.9793
2.3601	3.0254	1.7894	3.72	0.98007	2.8775	2.0842	2.5454	2.0693	-1.2172	-0.35503	1.4286	-0.16013	1.4995	2.7304	2.4753	-0.83098	1.4022	-0.27201	2.6124	0.80106	1.4587	0.73667	2.9698	0.26716	-1.7041	2.1515	4.3939	-0.11106	2.6103	1.6105	1.7135	3.3641	1.8186	0.81655	-0.16647	1.6681	1.4105	0.89041	1.3363	1.2205	1.7029	2.423	1.9919	2.3321	1.1615	1.8342	1.038	2.1009	1.6188
-3.518	-0.78656	-2.2065	-3.5365	-1.0685	-0.45258	-1.4769	0.52369	0.86317	-2.1409	-1.4104	-2.0418	-1.8779	-2.2311	-0.16578	-0.98981	-1.6541	-0.84681	0.23751	-2.2334	-2.6043	-0.77751	-1.9214	-0.8741	-2.0671	-2.7776	-2.8863	-2.6326	0.21057	0.57493	-0.037209	-3.2091	-1.3361	-3.5194	-3.8813	-0.51751	-1.6505	-3.3772	-3.1453	-3.0219	-0.10948	-2.1911	-1.9832	-3.6536	-0.19087	-3.6419	0.1934	-3.057	0.84091	-3.1871
-6.3839	-6.5742	-4.3613	-5.2205	-7.0372	-6.2675	-6.9442	-5.2705	-2.5445	-4.0207	-4.3718	-6.9167	-4.3915	-7.8274	-6.1907	-8.1634	-1.5194	-4.6626	-6.1367	-6.0319	-5.5974	-5.8745	-7.3359	-5.4528	-5.7403	-7.72	-8.1791	-7.8277	-6.6194	-6.7061	-5.023	-4.8742	-5.247	-6.0975	-6.5918	-4.9199	-4.1454	-7.5058	-3.0499	-3.6932	-4.9416	-8.4236	-7.8395	-4.9913	-5.22	-4.1183	-3.9797	-6.1841	-4.5937	-4.3792
-12.701	-13.293	-16.599	-13.999	-11.587	-11.897	-12.149	-13.576	-13.392	-14.304	-13.829	-13.352	-13.196	-11.042	-12.895	-11.963	-15.076	-14.112	-14.293	-15.374	-13.63	-13.495	-15.115	-14.53	-13.182	-11.098	-14.542	-11.544	-13.65	-13.761	-11.953	-14.41	-13.805	-14.497	-13.509	-14.25	-14.649	-15.141	-11.822	-12.473	-11.554	-11.277	-13.393	-10.817	-10.915	-13.544	-12.985	-11.478	-14.979	-13.482
-5.1272	-7.2182	-2.8922	-5.4019	-3.9787	-5.7137	-4.6564	-4.0473	-4.1582	-5.797	-4.2551	-2.9355	-7.0088	-5.616	-4.5399	-4.5746	-4.1854	-5.7159	-5.1513	-3.3023	-5.274	-4.4812	-4.1096	-6.0971	-4.4339	-6.1704	-4.8623	-2.5949	-5.3602	-4.802	-4.7453	-3.9145	-4.2287	-4.2408	-4.0877	-3.1324	-3.7656	-5.8969	-3.2584	-4.86	-5.3588	-5.0097	-6.4997	-5.2222	-5.5633	-5.4407	-4.6249	-5.0642	-4.2062	-5.7112
-8.323	-7.9142	-8.1009	-5.3043	-7.0088	-6.1147	-7.463	-8.2528	-8.9794	-7.1065	-7.3022	-6.0405	-5.8053	-9.6626	-8.541	-8.7517	-7.214	-8.1779	-5.2127	-9.8271	-7.8612	-4.9934	-5.4768	-6.2679	-7.2659	-8.6825	-7.9916	-5.3743	-5.8598	-7.9512	-7.0911	-7.2022	-5.8151	-4.7485	-6.0961	-5.9751	-8.8189	-6.7056	-6.4119	-7.6506	-10.367	-7.2218	-6.288	-6.9633	-7.167	-8.7189	-5.1393	-5.7461	-9.9847	-8.5718
-1.4764	-0.97938	-0.96979	-3.2006	-2.8516	-1.976	0.1994	-0.3101	-0.18508	-2.3329	-3.1355	-2.1718	-1.0805	-2.2282	-3.846	-3.7783	-2.089	-1.0693	-0.039077	-1.4241	-1.9853	-2.712	-1.9702	0.94237	-2.6724	-1.0612	1.2044	1.9278	-1.3292	0.7534	-2.7827	-0.6121	-3.5279	-3.2933	-0.79581	-1.1047	0.54836	-2.6282	-0.83798	-2.0159	-2.4214	-2.0129	-0.70976	-0.33217	-0.31336	0.13202	0.8746	-2.722	-0.33439	-1.3879
-4.2712	-2.9702	-3.4106	-3.9741	-0.83478	0.41266	-2.9075	-0.104	-3.163	-3.4296	-2.3088	-3.4212	-2.4372	-3.3043	-2.0189	-1.6909	-3.8612	-1.5603	-2.1262	-1.9561	-1.337	-2.0388	-2.7187	-3.7896	-3.3699	-1.9395	-3.2923	-2.8567	-0.89297	-2.0195	-1.9637	-4.628	-1.7864	-3.9594	-6.4781	-3.535	-2.8079	-3.5874	-2.0393	-3.5137	-1.4435	-1.3807	-1.3118	-3.6424	-3.9291	-4.8905	-1.9539	-1.7625	-1.3917	-1.0207
1.4654	1.2695	2.1841	2.2341	0.48317	-2.4069	0.87542	-1.0051	-0.42159	-0.34502	0.089123	-0.20071	0.18717	0.37097	-1.5136	0.6952	-0.062783	-1.2464	-1.1782	1.1628	-0.32411	0.94065	0.31273	-2.5295	1.433	-0.78684	1.014	0.16695	0.53923	-1.2441	-3.4105	-1.4069	0.79175	0.020964	0.69439	1.4554	-0.056559	-0.28216	-0.65758	0.15279	-1.7261	-0.15544	0.77564	0.73925	0.91281	-1.0886	-1.0571	-0.12659	-0.6643	-0.12783
1.2082	0.19177	-0.16045	2.6192	3.129	1.7258	2.0894	3.2904	1.9171	0.887	1.6055	3.3075	1.2601	1.7151	2.6075	-0.14972	2.241	0.90424	2.6394	2.3546	1.9949	-1.1246	1.3151	3.7177	2.5001	0.054644	0.63622	-0.27189	1.7257	3.2541	0.40128	1.4977	-0.99741	3.0736	-2.5768	-0.11933	1.5074	1.0734	2.2217	2.035	2.7003	1.2191	0.4249	1.163	2.3441	1.5747	1.805	2.0124	2.0604	0.029996
1.5714	0.21394	0.38161	-3.1874	0.86756	0.27373	-2.7243	1.5657	-0.33877	-0.2431	0.55435	-1.2538	4.583	0.51029	0.44061	1.8545	2.4798	-0.66288	0.16417	-0.2436	1.6089	-2.0932	-0.45165	2.1668	0.061751	-0.011911	0.19358	-1.2215	1.6188	0.883	1.5216	-1.1574	-0.87473	1.1209	0.79477	1.2228	1.3751	0.55154	-0.64921	0.46893	-1.0898	-0.063521	-0.3845	-0.80116	2.3167	-2.434	-1.5374	1.5215	-0.39673	-1.0836
-10.565	-8.0158	-7.9595	-9.8383	-7.9409	-7.8649	-8.1744	-8.783	-8.7893	-10.238	-7.3653	-8.8739	-9.9172	-8.2547	-10.223	-7.8492	-8.8619	-7.5823	-8.1854	-9.9897	-8.649	-10.293	-7.7288	-8.7949	-9.5782	-9.5048	-10.495	-8.7841	-9.1737	-7.5189	-8.4843	-8.2874	-11.229	-7.5429	-10.294	-6.1559	-9.1316	-10.331	-8.3656	-8.6788	-10.711	-6.7733	-11.519	-9.7965	-6.9986	-7.3551	-9.4972	-7.6316	-11.407	-9.7946
-5.4055	-8.341	-6.5092	-6.9576	-8.9252	-7.0954	-7.4896	-7.6594	-5.415	-8.3302	-7.8777	-7.5719	-9.044	-5.4277	-7.9307	-9.5509	-6.9334	-6.5142	-7.8678	-8.55	-8.6321	-6.4059	-7.9584	-7.5649	-7.4196	-7.8006	-8.3754	-7.5092	-7.081	-4.7397	-5.5843	-6.5012	-6.7759	-7.3661	-6.3325	-7.6343	-5.5031	-5.8228	-6.771	-6.8348	-6.0848	-9.6584	-8.0663	-8.2015	-8.6375	-10.152	-9.8804	-7.406	-7.9075	-9.2277
-0.48862	0.22789	1.8268	0.85074	3.1196	1.3478	0.46846	-0.81129	1.0941	1.169	3.0486	2.3854	2.057	2.9134	2.1105	0.73917	0.988	1.3885	1.9374	1.847	1.8823	1.3237	4.5045	4.4462	1.0063	1.0062	2.4698	2.0383	1.8216	2.0804	1.7654	1.0685	3.7784	3.0213	0.35364	-0.09245	1.426	2.6138	0.64425	3.3875	1.1575	0.28832	2.1363	4.1894	-0.044569	1.5773	2.8838	1.2222	0.92239	2.6343
-5.241	-1.466	0.34488	-1.0643	-2.0691	-1.3797	-2.0833	-0.64416	-0.071389	0.77564	-0.089448	-0.18913	0.048218	0.34741	0.93802	1.1618	-1.7571	-1.1541	-0.067171	-2.4183	-1.3552	-3.6518	-1.6364	-2.0625	-0.34733	-0.10269	-1.6599	-1.4432	-1.4048	-1.4765	-1.5934	-1.7357	-3.2168	-3.5917	0.070624	-0.60111	-0.20827	-1.0107	-1.7041	0.675	-1.5252	-0.82605	-1.4677	-1.7023	-2.6497	0.21952	-2.1789	-1.6419	-1.1969	-0.8609
-4.4633	-6.8845	-4.691	-4.3273	-2.3222	-4.1603	-4.9312	-5.3724	-2.2185	-5.2863	-4.9029	-3.3137	-2.9198	-4.9974	-6.1392	-3.8355	-5.5166	-3.8176	-2.3772	-6.1943	-3.896	-3.6805	-3.7405	-5.4346	-3.2529	-1.5314	-4.1052	-2.6739	-2.9684	-4.0203	-3.1344	-5.0474	-2.1265	-4.2981	-4.3356	-1.3029	-6.2008	-3.1315	-4.7948	-4.5714	-4.8182	-6.197	-4.3943	-2.6745	-3.0658	-3.9766	-2.8708	-2.5686	-2.4157	-4.0937
2.2023	0.22628	2.1482	1.7306	0.27364	3.2061	2.3683	-0.067485	0.81329	3.0476	-0.50573	0.39997	1.8627	3.0952	1.7627	-0.045776	-1.4254	1.4309	3.0756	3.4645	3.0509	1.3875	1.7916	1.0622	1.0962	1.1041	1.7203	-0.084	2.9902	2.1439	2.6482	0.77783	1.0888	-0.047733	2.3903	1.3487	1.8355	1.1236	1.0412	2.2701	-0.42063	2.8747	2.6948	0.36738	1.7149	2.277	0.46052	1.4458	0.031538	-0.25801
-13.411	-15.197	-13.519	-10.89	-15.79	-15.932	-11.199	-14.231	-14.965	-14.782	-14.872	-13.991	-14.172	-12.837	-13.256	-14.145	-14.398	-14.948	-13.064	-15.531	-17.564	-13.513	-16.233	-15.261	-14.904	-14.099	-15.436	-11.783	-15.98	-15.311	-15.518	-15.742	-13.071	-15.088	-15.976	-14.815	-15.325	-14.684	-13.675	-15.214	-14.476	-11.937	-13.366	-12.134	-14.073	-14.634	-14.198	-14.893	-15.191	-11.645
-2.3156	-2.9234	-1.4979	-2.1822	-5.3072	-3.5342	-3.4732	-2.7046	-4.2583	-3.4582	-2.1627	-2.7264	-1.9727	-3.1782	-2.2688	-3.7582	-0.7526	-3.6964	-3.2657	-5.2263	-5.4445	-4.6161	-2.4095	-3.0106	-1.9152	-4.7968	-3.1331	-4.3588	-2.3987	-3.3178	-3.2749	-1.2234	-2.4195	-4.2643	-4.713	-2.4128	-1.8829	-3.0106	-3.5261	-3.4605	-1.5053	-0.78618	-2.0781	-3.7757	-6.0695	-2.0815	-4.3972	-3.0191	-4.4396	-3.3899
1.8628	1.8511	2.7893	1.843	3.0932	4.5817	0.093067	2.618	-1.6846	3.3028	-2.3497	3.0015	1.3643	0.80143	0.94953	0.72329	3.996	0.80837	-1.9873	0.58139	3.2421	1.9537	3.1575	1.9444	2.368	0.95235	0.98378	1.3596	1.408	1.6599	3.9781	1.2199	2.0748	3.7311	3.0894	1.2349	1.9127	-0.51835	2.2897	3.2529	2.5232	3.0949	1.9543	2.0251	3.5549	1.2003	2.1885	2.8783	-3.3212	2.2193
-11.147	-10.041	-12.915	-13.833	-14.767	-12.48	-14.001	-12.759	-12.12	-13.735	-13.126	-12.646	-12.625	-12.406	-13.596	-15.108	-15.122	-12.452	-13.291	-12.892	-11.894	-13.993	-12.979	-12.097	-14.48	-14.76	-10.928	-10.725	-10.839	-14.911	-14.831	-11.532	-13.042	-13.145	-13.239	-13.267	-13.852	-15.031	-12.056	-12.352	-13.012	-12.058	-11.49	-12.024	-13.064	-16.124	-14.706	-12.135	-12.83	-13.531
1.2542	-1.2942	0.74367	-0.09439	-0.52904	-0.72558	-0.74656	-0.85409	-0.5284	-0.73181	0.70407	-0.28251	-0.82071	0.56681	0.59921	-0.52981	0.94832	2.1201	-0.14492	-2.0026	0.18702	0.81001	-0.8503	-0.10526	-0.72867	0.07565	0.17364	-0.60624	-0.56903	-1.4775	0.011036	1.9675	-0.065924	-0.10765	-0.32772	-1.0795	-0.47594	-0.48715	0.59031	-2.4699	-1.8225	1.0888	0.24528	-0.22483	-0.85672	0.49135	-0.85695	-0.74974	-0.74016	-0.36994
-3.0748	-3.5775	-3.6237	-2.8454	-3.1324	-5.7043	-5.2518	-6.3804	-2.5594	-1.6326	-4.2072	-5.3937	-5.5047	-4.1853	-2.5801	-6.2012	-4.8983	-4.2604	-5.5673	-3.9703	-4.2273	-4.1762	-1.951	-2.3925	-4.5239	-4.5925	-2.9266	-4.2959	-3.1755	-6.1376	-6.8197	-3.6519	-2.6467	-2.383	-5.0208	-4.4032	-3.1066	-2.9576	-3.787	-3.9065	-3.1654	-3.9416	-2.7809	-4.6826	-5.5551	-6.9787	-4.0291	-3.5848	-5.5887	-1.2855
-4.9371	-6.1401	-4.0467	-5.3955	-2.9593	-3.7492	-4.6654	-1.8424	-3.8368	-2.4682	-4.1282	-2.7106	-3.9548	-5.099	-5.0855	-5.6477	-3.0239	-6.8062	-3.518	-4.9288	-2.7335	-6.5579	-6.0484	-4.6016	-5.7026	-4.5479	-4.6127	-5.7362	-7.1474	-2.3139	-5.0532	-7.103	-3.9752	-6.8974	-5.0195	-5.4444	-4.6332	-2.8949	-4.9239	-3.6839	-2.9772	-3.1806	-3.7098	-4.8945	-4.261	-2.6862	-0.94317	-4.7706	-3.1538	-4.1737
5.1383	6.2376	4.9461	5.2215	4.9533	6.1151	6.1266	5.4116	4.7832	6.393	6.3969	4.7148	5.9809	6.2226	4.5823	6.5409	4.8109	4.9572	7.6259	5.5982	4.2289	6.5644	4.8716	5.9059	5.3321	4.9137	5.6138	5.32	3.5203	5.919	7.0497	6.1135	3.9526	4.911	5.5261	7.3087	3.7324	5.426	6.9168	5.4345	3.6644	4.6208	7.2131	5.5144	5.263	4.8611	6.3015	7.3629	4.3393	6.4977
-23.746	-20.911	-22.955	-21.811	-21.188	-22.617	-21.974	-21.421	-22.328	-19.261	-23.4	-24.286	-25.935	-23.596	-21.656	-22.761	-24.535	-22.537	-23.481	-23.719	-21.585	-21.502	-21.915	-22.877	-23.779	-21.599	-21.694	-20.32	-22.862	-21.237	-21.173	-20.588	-18.69	-21.777	-21.115	-22.214	-21.632	-21.294	-24.212	-20.53	-20.915	-21.795	-22.418	-22.737	-21.364	-21.239	-21.599	-22.992	-23.124	-20.729
0.28958	-1.4601	-1.3392	-0.40549	0.026654	-2.2331	-3.0824	-1.6026	-2.2273	-2.4035	-0.14938	-1.4146	-1.9108	0.2114	-1.8025	-0.29711	-1.9103	-1.0606	-2.7787	-2.3116	-1.0205	-2.3989	-3.0125	-1.0604	-2.0852	-0.80774	-2.972	-0.58416	-2.0541	-2.0154	-3.0994	-1.7872	-1.2379	-0.056164	-1.3014	-1.3417	-2.8929	-2.3659	-0.53796	-2.4519	-2.2609	-2.4415	0.38048	0.14674	0.22529	0.78156	-0.1863	-1.878	-2.5664	-0.66818
-0.75668	0.71525	-2.0669	-1.8818	-1.2654	-0.71399	0.6877	-0.88759	-1.158	0.15794	-2.6773	-2.7898	-0.40565	-1.4199	-3.7054	-2.2594	-1.4444	-3.2574	-2.401	1.0853	-1.8549	-2.9916	-2.1068	-1.2475	-1.7895	-1.568	-1.747	-1.3357	-0.89777	-0.73712	1.4341	-3.9708	-1.1612	0.1827	-0.64934	-1.5111	-0.56317	-1.3151	-2.0212	-0.73373	-1.9084	-2.7233	-0.54852	-0.25642	-1.3041	-0.44707	-0.96659	-0.068887	-1.1729	-2.117
-10.69	-9.7609	-9.27	-10.574	-10.21	-10.448	-10.61	-10.062	-7.8684	-10.96	-9.9621	-11.617	-10.303	-10.16	-11.622	-9.7321	-9.7533	-11.804	-7.8646	-9.2635	-11.878	-9.7696	-11.916	-10.554	-9.8214	-11.275	-11.295	-9.45	-10.068	-7.7185	-10.847	-11.078	-11.835	-11.869	-9.877	-11.043	-11.024	-12.98	-8.7472	-10.545	-10.179	-9.0098	-10.235	-10.5	-9.1038	-11.32	-10.626	-11.332	-11.164	-11.84
0.092174	0.2381	0.87595	-0.39331	0.29852	1.3034	2.2138	-0.30005	0.16739	-0.76102	0.66783	-0.31305	1.8377	0.68485	0.9762	1.1669	0.64146	0.45788	-0.79903	-1.5429	1.9924	0.11153	1.0876	0.30884	0.36004	-0.86621	0.65235	0.92184	-1.512	-0.12063	-1.0463	1.0698	-0.58893	-0.69515	-2.4427	2.7706	0.72999	-0.52581	2.0048	-0.85063	-0.5535	1.0926	0.34247	0.98959	0.78168	-1.1923	1.7047	-0.42793	0.45357	0.39095
-13.802	-11.903	-12.426	-13.051	-10.77	-8.7256	-13.011	-14.23	-12.282	-12.218	-14.06	-12.847	-12.048	-12.584	-13.379	-15.404	-12.899	-12.793	-13.699	-13.839	-14.008	-13.784	-14.5	-13.708	-10.561	-13.609	-14.026	-16.105	-14.062	-12.73	-13.853	-13.317	-14.252	-12.986	-12.041	-14.138	-12.818	-14.368	-12.385	-13.915	-12.451	-11.604	-13.673	-10.39	-14.809	-13.31	-12.653	-11.397	-14.68	-10.499
-4.6409	-3.3188	-3.0958	-2.7754	-2.6044	-1.2091	-3.9056	-0.55664	-1.2615	-2.2952	-1.4192	-2.3505	-1.5978	-1.808	-3.017	-3.1979	-2.3565	-3.9944	-1.8505	-3.4419	-4.0569	-4.197	-2.5908	-2.634	-2.4794	-3.6579	-3.2275	-2.8176	-3.1338	-2.1313	-2.0272	-5.6063	-4.7424	-3.5311	-4.2614	-2.7761	-1.7026	-3.0955	-3.2089	-2.372	-3.5683	-3.3106	-3.3234	-5.5821	-2.0152	-3.7922	-1.5459	-3.4467	-1.1755	-2.7615
-2.4709	-1.8091	-5.8767	-4.1194	-5.5608	-3.9671	-2.1449	-6.2677	-5.2593	-3.2118	-4.9566	-4.6032	-6.2574	-1.7471	-4.8991	-5.1968	-3.0792	-3.108	-6.4039	-3.4526	-3.1246	-4.9219	-4.1466	-3.4032	-3.8859	-2.988	-3.9527	-5.2564	-0.71827	-3.9734	-5.473	-2.3467	-4.4257	-2.9151	-5.1215	-2.7022	-3.425	-4.294	-3.1003	-3.3652	-2.8331	-0.75649	-4.3564	-4.2142	-3.8651	-1.4601	-3.0361	-1.9251	-2.2828	-3.4793
0.32631	0.85961	-0.62152	-1.5064	-1.0357	1.3905	0.77882	1.2963	-0.012296	-0.29291	-0.12048	-0.096781	1.336	1.1506	0.81515	-0.50581	-1.4688	0.43596	-0.66595	-0.90143	1.0668	-1.1084	0.74953	0.50321	-2.8483	-1.2975	-1.1536	-1.6094	0.54146	-1.3339	1.613	-0.20557	-0.43446	2.2444	-0.83433	1.059	-1.5481	0.18296	-0.93957	1.0379	-0.54665	-2.0745	0.91955	0.20592	-2.8659	3.0372	1.0754	-0.083012	0.23672	-1.3028
-3.8332	-6.0299	-4.9408	-8.7956	-5.9759	-5.0704	-6.0171	-5.5462	-8.441	-6.1251	-5.4611	-4.9106	-7.9356	-5.4936	-6.1597	-7.1728	-5.0986	-3.5743	-6.5748	-6.9543	-4.4011	-4.0054	-7.1645	-4.7417	-6.2645	-5.6251	-5.0177	-5.7035	-4.1295	-8.4294	-6.4907	-3.8955	-7.1063	-4.591	-5.9452	-5.1813	-7.1632	-7.1942	-4.7796	-4.1742	-5.4587	-6.1638	-5.4288	-6.3694	-5.1942	-5.2827	-5.9164	-5.8075	-4.4786	-3.6996
-8.4323	-10.302	-8.9637	-8.3541	-8.1186	-7.9975	-6.7356	-8.9573	-8.9122	-9.7283	-11.671	-8.1836	-8.7099	-10.752	-8.5972	-11.498	-7.9612	-9.7596	-10.04	-10.166	-9.6602	-10.104	-8.9726	-9.5721	-10.781	-9.0857	-10.588	-8.5586	-8.9287	-8.0443	-10.111	-9.0415	-11.003	-10.442	-8.4565	-9.2225	-8.7339	-10.325	-10.555	-9.778	-10.005	-9.1087	-6.4105	-9.7051	-7.2385	-10.052	-10.23	-10.198	-10.405	-10.021
4.7454	5.2813	5.9069	4.5352	3.5217	5.4682	3.26	4.1769	5.991	4.4276	6.8767	4.2681	4.2815	4.7119	5.0707	2.8418	4.1726	4.0875	2.3498	3.2349	4.7396	5.0254	3.8956	4.1701	5.8247	5.3946	3.5	4.0282	5.2593	6.8192	4.6644	5.0095	2.8998	6.2358	3.1637	4.2949	4.1418	5.6612	5.0911	4.5483	4.9708	6.3954	2.5358	3.5421	3.774	4.2288	6.7451	4.2167	3.8627	2.9775
-10.51	-11.57	-10.899	-10.458	-12.037	-9.1306	-9.3794	-11.016	-10.402	-10.566	-8.393	-11.039	-9.7816	-9.8325	-10.906	-11.343	-8.549	-10.807	-12.499	-11.516	-9.4214	-9.8978	-8.7117	-11.902	-9.6294	-10.713	-7.9994	-11.598	-10.03	-10.542	-8.8408	-11.6	-10.123	-9.5005	-10.56	-10.828	-8.8518	-12.36	-9.9828	-10.849	-10.28	-9.5951	-9.8882	-9.3613	-12.524	-9.8302	-12.572	-11.298	-10.578	-9.3521
-5.6225	-3.6621	-1.9829	-1.8782	-2.556	-3.0754	-2.9534	-3.278	-3.6182	-3.2694	-4.4569	-2.2728	-4.8983	-3.52	-3.5262	-4.9816	-4.9649	-4.5058	-4.2195	-3.4229	-4.8895	-4.8426	-4.0785	-3.9938	-4.761	-4.0406	-2.9561	-4.2536	-3.0501	-3.9825	-4.0136	-3.2492	-4.4847	-1.7343	-3.9984	-4.8502	-3.3225	-3.9586	-4.849	-4.4571	-1.087	-3.1044	-2.8285	-4.5513	-4.2866	-4.7457	-3.4043	-4.8994	-5.1209	-4.4894
6.9534	8.776	7.7421	6.8588	6.8581	7.3198	7.3089	8.0419	8.6172	8.8869	7.4667	8.1732	9.23	9.7656	7.1417	7.7659	7.7138	7.5784	7.534	6.8768	6.4022	7.5202	8.33	9.5562	6.93	9.3246	7.5584	6.7538	11.525	7.1435	5.3043	8.9716	6.9284	7.0012	7.027	7.4174	7.9283	8.4962	8.7862	9.9686	5.4871	6.2665	8.1719	8.5284	9.1134	7.9626	8.1826	7.5131	8.1145	9.4352
2.8039	1.043	1.0074	1.5438	0.99747	1.3913	-3.0638	1.6235	-1.1494	1.9291	-0.10034	3.0109	3.9163	0.79292	2.9573	1.9645	2.3191	2.6893	2.7576	1.3622	0.52271	2.3108	2.2494	-0.44934	-0.085207	2.6149	0.85291	1.4829	-2.1011	4.4208	1.265	-0.50755	-0.57058	1.9028	0.96367	2.8603	1.8913	-0.88038	-0.94686	0.37302	0.56213	2.7796	4.0744	1.5458	2.4108	3.4644	2.3872	1.0033	3.9046	1.7175
8.5361	6.8702	7.4751	7.0423	7.8575	7.5509	6.7415	8.1158	6.6709	5.3779	8.4088	8.2717	5.8232	7.4225	9.493	6.8454	3.1463	8.6062	5.1644	7.8892	5.8051	5.6778	6.2932	7.8004	7.9364	7.8057	7.4043	6.2748	5.8094	8.6147	7.024	7.2422	7.5745	6.2567	7.27	4.9284	8.0607	6.42	5.1291	5.517	6.5917	8.0042	7.0869	7.6815	5.9664	7.7644	5.9097	7.262	6.5846	7.9398
1.7034	0.42396	3.6645	4.7038	1.2542	4.4504	2.8802	4.3553	3.9236	3.5404	4.64	7.7439	2.9045	3.5853	2.5931	1.9146	2.5258	1.9389	3.4461	3.8443	3.6485	1.8452	4.7423	2.6283	0.53315	3.1743	4.5924	1.7913	4.2259	3.9477	4.1299	3.0826	2.2941	3.4	1.3062	3.6737	2.7935	3.394	3.0196	4.3083	3.772	4.8045	2.8466	4.6337	5.2443	2.1979	4.3342	1.5086	3.1699	3.3849
-1.1278	-2.3008	-0.99567	0.99689	-2.0979	0.74771	1.3964	-1.073	-0.89943	-1.42	0.83862	0.068858	-1.2266	-0.70024	-1.0833	-2.4097	-3.8517	-0.65306	0.65775	-2.0427	-1.3101	-1.1084	1.6171	-0.012418	-0.76571	-0.48486	-0.4832	-0.8458	-2.1748	0.052972	0.125	-1.8809	-0.00040233	0.5257	-1.3922	-0.28962	0.69533	-0.60542	-0.51539	-1.233	-1.9224	-1.8924	0.49069	0.32984	-0.86195	0.35819	-0.055853	-0.54006	0.44682	-0.64052
4.3686	1.8353	0.4175	2.6069	-0.52617	3.8479	2.2433	1.6211	1.2899	1.9548	-0.10151	1.2374	3.4577	1.9936	-0.092167	1.5595	-0.69224	2.5829	2.8937	1.8529	1.3807	1.0926	0.6526	2.3503	1.1913	1.2994	2.6847	0.69877	1.5212	0.9626	2.3154	4.0956	-0.068236	1.1935	2.9708	1.9587	0.81213	-0.29895	1.9306	1.6627	0.93118	0.046304	0.9167	2.0824	1.4749	1.6355	1.9188	2.4751	0.76039	0.2976
2.1993	-0.93465	2.9629	3.7832	3.3671	0.13686	3.1163	2.0199	1.2723	-0.28253	3.5807	1.1017	2.1252	3.7646	3.3085	2.7421	0.063988	3.5631	1.8514	2.8791	1.9467	1.9521	1.0702	3.0396	0.78089	3.0848	2.4413	0.64517	2.0236	2.9592	0.53288	1.184	2.3671	1.8535	0.099396	1.3606	3.1828	2.5833	2.0908	1.7208	2.6818	1.6592	0.54946	1.5935	-0.86477	3.267	3.439	1.627	3.7191	2.7747
-5.0143	-5.52	-3.8976	-3.9925	-1.8773	-5.1564	-4.6463	-5.8624	-5.0317	-3.8554	-2.8588	-1.4786	-4.9511	-3.5488	-3.0989	-3.423	-4.2284	-5.891	-3.6691	-2.5515	-2.4442	-3.1183	-2.1666	-3.5086	-4.0991	-4.4399	-2.1026	-2.7327	-2.862	-5.1831	-4.4846	-2.333	-1.4674	-1.9434	-4.0677	-3.0308	-4.7513	-3.563	-4.8278	-3.2929	-4.3038	-4.5003	-1.3395	-3.8273	-2.7351	-2.0836	-3.8777	-4.4701	-5.6014	-3.8891
8.9111	12.109	10.838	8.9714	10.328	8.6768	9.0994	10.645	9.6065	11.263	9.8783	8.2314	10.441	10.96	9.6344	9.1606	12.573	11.726	8.6821	9.4336	8.9176	9.4913	9.0811	8.6057	9.3211	10.016	7.8588	7.3757	10.336	14.202	8.6361	11.307	7.1578	9.3692	9.4479	13.43	9.6887	7.4461	10.49	11.073	12.467	11.21	10.837	8.8968	8.5076	9.6083	7.85	9.5257	9.3395	13.911
-3.165	-3.6008	-2.1347	-4.3864	0.69099	-2.5046	-2.6837	-0.37028	-2.7549	-2.3481	-0.74519	-1.9261	-0.87976	-1.8947	-0.92808	-1.852	-3.3745	-2.5813	-1.507	-2.5485	-2.7522	-1.4911	-0.014408	-3.9037	0.69064	-2.3933	0.059524	-0.26553	-3.47	-1.9961	-0.72803	-3.4614	-1.8362	-3.7777	0.48234	-4.5337	-0.78171	-2.9495	-0.92062	-2.1052	-2.0841	-1.3891	-3.0799	-0.99579	1.288	-1.155	-0.77674	-1.5818	-0.38795	-1.8664
-10.864	-10.842	-10.711	-10.969	-12.072	-10.859	-10.239	-8.4799	-11.647	-11.009	-9.4181	-10.069	-10.548	-10.833	-9.3511	-11.524	-12.681	-10.802	-10.824	-8.0582	-10.648	-9.6998	-10.125	-10.505	-10.187	-10.521	-9.2542	-13.397	-9.6416	-8.3727	-11.224	-11.968	-11.375	-11.063	-8.9833	-10.054	-11.44	-11.773	-11.865	-11.84	-11.064	-10.295	-10.868	-9.2667	-12.087	-11.55	-9.7358	-9.1342	-11.642	-12.742
-2.4124	-2.988	1.4747	0.37039	0.12798	-1.2041	0.79692	-0.2427	1.76	-0.67742	-0.39256	-0.18213	2.5079	0.99052	-1.1171	0.067582	-0.83464	-3.0721	-0.54604	0.30864	0.13141	-0.98841	-1.959	-1.3471	0.081948	1.0895	-0.012342	-0.2922	0.61901	-0.028181	1.5649	1.3047	0.16378	-1.1279	-0.18069	-0.34876	-1.5549	0.42038	-1.0712	-1.274	0.78635	-1.4626	-1.1973	0.79257	-0.12488	-0.76013	-0.29706	1.421	-0.44169	-2.2573
-12.333	-12.475	-16.07	-11.778	-15.632	-15.101	-15.64	-14.173	-13.482	-13.636	-13.663	-11.058	-12.78	-13.916	-12.237	-12.506	-13.014	-14.842	-11.594	-14.823	-14.356	-12.491	-14.268	-11.115	-12.554	-12.743	-13.576	-11.592	-14.63	-14.249	-13.292	-13.35	-10.739	-14.338	-14.645	-12.121	-10.909	-15.336	-13.133	-12.578	-10.028	-12.896	-12.904	-14.168	-14.32	-14.607	-12.981	-12.033	-14.249	-11.11
-5.1432	-1.315	-4.5458	-4.479	-4.5102	-5.5582	-5.0151	-4.4831	-3.5623	-3.6402	-4.0087	-4.1813	-4.9377	-4.7915	-3.8792	-2.2085	-4.0417	-5.1594	-4.5684	-5.6484	-3.7677	-4.1075	-5.7177	-5.205	-5.5055	-5.7076	-5.8852	-2.9295	-6.8455	-5.429	-6.8209	-2.8782	-4.8353	-3.9547	-6.8385	-3.8898	-3.0554	-4.0534	-4.0734	-4.7013	-3.6548	-4.6983	-3.6778	-3.0386	-5.2822	-2.9832	-3.4094	-6.862	-4.4231	-4.0198
-3.8355	-3.9218	-3.2765	-4.9769	-0.32887	-2.4116	-1.5968	-2.1214	-0.24378	-1.8616	-0.82842	-2.67	-3.7872	1.0281	-2.2825	-1.7785	-3.4606	-2.1174	-2.0505	-2.8307	-2.7308	-1.7973	-1.9425	-3.254	-1.4823	-4.8621	-2.6432	-0.17394	-4.1386	-1.4398	-3.3826	0.16279	-4.0498	-3.9599	-3.8245	-1.1484	-1.9184	-2.601	-1.8683	-2.9789	-3.9461	-0.024572	-3.6179	-1.5381	-1.2538	-4.8378	-1.8284	-4.084	-0.53211	-4.9032
-12.479	-11.28	-12.565	-13.176	-12.139	-10.299	-11.35	-12.504	-12.626	-10.707	-13.724	-13.199	-11.698	-11.081	-14.144	-13.245	-13.279	-13.434	-11.573	-13.167	-14.384	-12.264	-13.006	-13.69	-12.379	-14.38	-11.533	-12.595	-11.525	-11.728	-11.86	-13.207	-14.042	-11.922	-10.747	-11.569	-12.917	-16.158	-14.17	-10.85	-10.238	-12.171	-12.526	-13.627	-10.559	-12.231	-12.44	-13.714	-14.386	-11.091
-11.585	-10.124	-12.495	-12.531	-12.011	-8.8629	-11.837	-11.87	-10.42	-11.766	-11.98	-8.3184	-10.902	-12.994	-12.808	-9.6649	-12.151	-11.917	-14.123	-10.662	-11.222	-13.076	-13.449	-12.466	-12.916	-11.35	-11.882	-10.224	-10.465	-11.148	-11.703	-12.778	-12.28	-10.966	-12.969	-8.8564	-11.593	-10.712	-10.171	-8.5635	-14.395	-11.474	-9.7888	-15.647	-11.609	-11.125	-12.304	-10.97	-12.804	-10.451
4.67	6.2658	4.3682	6.8033	5.4382	7.4613	5.6046	5.6376	5.7561	4.4003	6.6019	4.3923	3.5965	4.6564	6.7531	3.5028	6.4354	3.8849	5.3135	3.2623	6.0031	5.136	5.8385	6.8802	4.4143	6.0299	4.8942	5.4585	3.2684	4.7835	6.1588	3.5269	5.0707	3.5597	6.5827	5.2832	8.5357	4.7049	7.4659	5.8944	4.7976	5.2301	3.5704	6.8658	4.5068	3.7979	3.7848	4.2169	5.3379	5.3572
5.5192	6.9918	4.1772	4.7126	5.9098	4.828	3.0489	5.3585	7.2665	5.6913	6.6151	5.749	5.5906	5.2663	7.4825	6.202	7.2706	6.2425	4.7652	5.8374	5.7999	6.3875	6.1283	4.7692	5.072	4.0244	6.0414	6.2129	6.4546	3.1844	6.026	6.1426	5.9506	4.9669	6.7862	6.1634	6.2449	5.7503	5.0486	5.7337	6.4335	7.2377	3.5554	6.2953	5.0922	7.583	5.1984	4.5306	4.3073	6.3222
-6.4505	-6.5296	-6.5042	-4.9684	-6.8927	-6.6493	-6.5189	-4.4927	-5.9096	-6.2921	-5.3788	-4.0392	-6.8851	-4.4233	-5.0443	-4.712	-6.0514	-1.6978	-5.9809	-4.9494	-6.3721	-5.7109	-6.3654	-5.4104	-6.6229	-7.8137	-4.4063	-2.5675	-4.0476	-7.8197	-6.5369	-2.8948	-7.1498	-5.683	-5.9241	-6.3355	-6.5804	-3.995	-5.4739	-7.7204	-6.6081	-4.6361	-6.2142	-6.4565	-6.4891	-7.8168	-7.857	-5.9216	-7.5017	-4.5156
-1.3902	-2.7842	-3.2973	-2.0962	-3.1806	-1.3609	-4.2383	-0.29954	-0.22449	-0.4866	-2.3847	-2.0845	-1.0287	-2.0923	-4.4484	0.79696	-2.9621	-1.4152	-2.8935	-1.9272	-2.0754	-1.3886	-0.7185	-2.1019	-3.8171	-2.1076	-2.5082	-1.1951	-1.7813	-0.92297	-1.5593	-2.1563	-1.0501	-0.456	-0.20604	-0.93398	-1.6394	-1.3837	-0.37708	0.75049	-2.9375	-1.731	-2.6724	-1.5975	-1.9271	-0.96394	-0.54751	-1.0733	-0.37285	-2.5713
-3.2404	-1.7672	-2.357	-1.1736	1.8974	-2.0587	-0.34403	-2.9806	-1.3677	-0.026523	-2.5312	-1.7025	-0.29085	-0.5186	-3.0164	-1.2643	-0.025975	-1.0764	-1.4353	-1.0743	-2.8312	-0.75172	1.7874	-1.5877	-2.048	-2.4496	-2.2723	0.11505	-1.9407	-2.4088	-2.3324	-0.54096	-0.43583	-3.7275	-0.38275	-1.1596	0.54407	-3.0802	-1.534	-1.2178	0.44605	-0.17088	-2.1827	-1.487	-1.5818	-2.9859	-0.4342	-0.35738	-1.1961	-4.0599
-12.375	-11.437	-11.354	-13.426	-11.778	-9.884	-12.47	-10.89	-10.166	-13.178	-9.432	-12.405	-11.346	-8.439	-11.947	-11.454	-15.804	-12.666	-10.673	-12.778	-8.7719	-9.7142	-13.083	-15.224	-10.635	-14.288	-11.471	-10.371	-11.028	-11.687	-10.322	-10.943	-11.638	-9.4747	-12.711	-12.565	-12.131	-11.017	-10.894	-13.503	-12.075	-11.821	-10.986	-10.48	-11.517	-13.32	-11.661	-12.414	-10.126	-11.793
-4.3107	-2.8065	-3.1295	-2.0237	-2.7365	-5.4494	-6.1213	-4.2371	-3.2439	-4.8208	-3.646	-3.6277	-3.0446	-2.4148	-2.5691	-3.6331	-3.5473	-5.5352	-5.4536	-3.1235	-2.6699	-3.7513	-3.3042	-4.1491	-3.9158	-1.6547	-5.2819	-6.9821	-4.8683	-3.0007	-2.142	-3.715	-4.9854	-3.1004	-5.0377	-5.094	-4.3974	-1.247	-5.9948	-4.3949	-6.2463	-4.3929	-4.1865	-4.4146	-0.59561	-5.4386	-3.6571	-2.6473	-4.0854	-3.6302
2.8911	2.7755	4.3625	2.9667	2.4488	2.7748	5.4197	2.8798	5.511	4.5649	4.2431	2.825	4.1882	2.4566	2.7599	2.6962	2.8764	2.9981	3.3315	2.2894	2.0465	3.971	1.5511	3.437	3.9074	3.163	3.695	1.3014	3.7128	3.284	-0.96135	5.5839	3.6954	2.879	4.9839	2.6495	4.7488	4.0468	0.90886	3.2092	2.8818	2.2313	4.9776	3.6841	1.2065	5.9542	3.8071	2.846	5.2129	4.6657
-1.6031	-3.6441	-5.1071	-2.946	-3.3033	-0.32971	-2.305	-2.305	-2.2828	-3.0256	-2.6893	-2.2307	-2.6969	-3.2866	-5.5766	-3.2851	-4.9496	-4.0955	-4.0116	-4.0453	-2.5468	-2.2765	-2.8871	-1.9359	-4.125	-2.8327	-0.078866	-4.4479	-2.5157	-3.3366	-2.9436	-2.139	-2.5875	-3.9662	-2.3116	-4.6169	-2.7955	-3.1883	-3.2401	-4.0461	-4.1472	-2.7112	-2.0358	-1.0202	-3.1902	-3.3794	-2.1479	-0.18362	-4.5917	-5.5811
-3.364	-3.0244	-3.553	-3.9348	-3.9697	-3.6745	-3.2814	-2.2454	-4.5543	-2.9693	-3.052	-4.7171	-3.6681	-0.83932	-2.4292	-3.2431	-4.2467	-3.4406	-5.3714	-3.0001	-3.5338	-5.0526	-3.6453	-4.6318	-7.0781	-4.4945	-5.997	-7.7496	-3.0843	-5.5129	-5.9736	-4.8927	-4.8105	-4.1464	-4.7701	-4.8443	-6.2252	-2.0948	-2.2698	-3.9946	-4.8417	-5.2631	-5.2378	-5.4112	-4.7866	-5.1751	-5.005	-4.3006	-3.4155	-4.4696
-2.0965	-3.448	-1.273	-1.1337	-1.6288	-1.6722	-4.2169	-3.0495	-1.2876	-1.8675	-2.9079	-1.8936	0.16911	-1.3405	-2.1132	-2.756	-3.1413	-2.3893	-4.4323	-0.783	-0.96093	-1.1084	-3.1084	-0.77774	-3.8342	-2.7244	-3.3268	-2.2449	-3.3269	-0.92483	-2.8248	-2.0289	-3.7384	0.18899	-1.9048	-0.18597	-2.766	-1.7763	-0.78187	-2.3538	-1.3328	-2.6279	-3.2267	-2.5928	-1.3328	-1.8897	-1.6408	-3.9219	-1.861	-0.96043
-0.25558	-0.080688	-1.0992	-0.67913	-0.92359	1.036	0.93762	0.64018	1.6724	-1.5385	-1.1418	-0.48919	-1.159	0.9996	1.7337	-1.4238	-2.0964	1.1592	0.11702	0.035808	-0.11617	0.92871	0.8597	2.2937	2.4888	0.308	-0.072006	1.7721	-0.2518	-0.98544	-2.8174	0.92068	0.5841	0.90011	0.51015	-0.5216	2.641	-1.0518	-0.78391	0.92952	0.92041	-0.045237	-0.3851	0.76241	-1.6682	0.91462	-1.0808	-0.037957	-0.83596	-0.068319
-21.098	-21.15	-22.991	-21.683	-20.847	-21.399	-22.098	-21.391	-23.379	-22.713	-22.313	-20.52	-24.313	-21.119	-21.034	-22.784	-21.419	-23.712	-21.988	-22.89	-22.72	-21.494	-23.358	-22.129	-22.279	-22.647	-24.321	-22.109	-22.797	-22.061	-22.367	-22.995	-21.594	-21.577	-24.345	-21.427	-23.058	-22.075	-21.327	-20.496	-19.299	-22.351	-24.414	-22.136	-21.959	-24.241	-22.834	-20.631	-22.002	-22.504
-22.495	-21.923	-22.616	-21.762	-23.456	-21.224	-19.566	-24.952	-21.464	-24.378	-20.332	-21.615	-22.5	-23.16	-22.119	-20.446	-22.529	-20.402	-20.331	-22.521	-20.944	-19.642	-21.104	-21.978	-25.316	-22.816	-23.228	-23.643	-21.841	-21.291	-24.011	-22.007	-22.131	-21.669	-22.333	-18.956	-22.055	-21.831	-23.955	-20.491	-22.19	-20.983	-22.555	-21.895	-24.001	-21.024	-22.68	-18.663	-21.093	-21.62
-11.893	-11.824	-12.922	-11.927	-10.18	-12.83	-11.418	-11.54	-13.557	-10.98	-10.798	-13.315	-12.59	-11.142	-13.284	-12.073	-11.572	-11.625	-11.072	-11.624	-10.395	-13.078	-12.458	-10.858	-12.914	-10.644	-12.532	-11.556	-11.211	-11.976	-10.874	-12.669	-10.655	-10.617	-11.22	-12.512	-12.494	-11.548	-11.07	-12.054	-11.036	-12.092	-8.9778	-13.133	-11.746	-12.615	-10.729	-12.185	-11.072	-13.124
-2.8728	-3.4131	-3.5468	-1.8713	-1.0855	-3.7928	-2.8152	-2.0775	-3.1049	-4.0968	-2.0729	-2.5862	-4.9217	-2.7301	-4.8749	-3.8585	-1.5005	-4.5386	-2.9592	-4.5788	-5.2536	-1.4585	-2.8462	-1.2095	-2.764	-3.5477	-3.6535	-3.554	-2.6637	-3.7849	-2.9626	-2.7743	-3.2267	-3.0865	-0.14015	-3.519	-2.9561	-1.4224	-3.3516	-3.5263	-2.3442	-1.7821	-3.8395	-1.9383	-4.344	-4.2108	-3.8827	-2.8765	-2.6463	-4.2829
11.237	8.7939	10.356	8.8318	9.4385	6.1249	8.147	7.0064	7.8323	8.2417	7.9937	7.7848	10.365	8.9813	10.084	8.1027	6.1596	8.8194	9.2674	10.673	9.7666	7.8969	7.7528	9.0818	9.1186	9.6327	6.6573	9.583	7.9094	11.485	9.6538	7.7552	8.9163	8.2203	6.6141	8.341	9.3889	10.111	7.7988	7.8039	10.272	8.0397	10.87	10.268	8.0306	6.5383	9.8551	8.0889	6.8868	10.044
5.6599	7.388	6.0543	4.6865	5.6624	4.7239	5.0196	5.8407	4.1807	3.0571	4.7215	3.2094	4.3897	4.4652	4.8106	6.9327	4.3111	5.5665	6.2105	5.0502	5.3677	3.7545	3.1847	5.4353	2.7293	6.2072	6.9131	6.2788	4.2837	5.7455	4.4165	4.8413	3.7252	3.8434	5.2377	4.0951	4.7768	5.5827	3.4616	6.3931	2.9392	2.8966	6.1148	3.487	3.8242	5.0083	5.2324	4.1491	3.2434	3.6238
-2.8771	-1.8096	-3.2144	-1.8977	-3.4615	-1.834	-1.6394	-1.9339	-1.2214	-3.1344	-0.33762	-2.6142	-4.2482	-1.1395	-3.2363	-6.2141	-1.3923	-0.064146	-2.9929	-1.6298	-1.4216	-2.669	-2.9065	-3.5036	-4.2148	-2.5434	-4.6182	-1.0705	-2.2955	-3.4111	-2.5904	-1.5644	-2.9158	-2.3493	-3.8601	-1.1787	-3.9392	-2.9747	-1.6842	-3.0692	-3.9268	-1.1495	-3.5129	-3.6019	-0.67015	-3.9727	-1.4632	-2.0265	-0.92044	-3.3432
-13.256	-15.564	-12.379	-11.901	-14.204	-13.892	-14.483	-11.28	-12.088	-11.929	-15.789	-15.337	-11.541	-12.943	-12.814	-13.685	-13.25	-13.158	-16.269	-13.551	-11.701	-10.8	-12.401	-14.047	-12.348	-12.283	-14.928	-11.568	-12.469	-13.4	-12.49	-12.466	-12.572	-13.3	-12.279	-14.364	-11.438	-15.615	-16.076	-12.199	-14.124	-13.581	-13.065	-12.921	-11.899	-13.078	-13.778	-13.521	-15.188	-13.948
-1.792	-1.477	-1.4294	-0.13906	-2.1158	-2.7407	-1.7992	-1.269	0.67424	-0.88792	-2.1947	-3.025	-1.8401	-1.3965	-0.91336	0.20547	-0.69247	-3.4734	-1.4858	-1.3929	2.1336	-1.7683	-2.48	-1.0312	-0.019358	-1.0297	-1.4247	-3.2516	-2.5632	-3.1466	-1.3146	-0.33392	-1.1355	0.86902	-1.2155	-3.3434	-2.4673	-0.1311	-1.7225	-1.9205	-1.8451	-1.436	-1.8194	-2.4749	-2.1229	-1.6213	-0.64425	-4.5619	-1.8368	1.3092
-9.8407	-10.848	-9.5892	-9.9903	-7.5393	-9.5144	-10.464	-10.419	-8.9751	-8.6263	-7.7904	-8.1823	-9.3513	-7.4392	-8.2185	-11.217	-10.346	-11.092	-7.7821	-9.9665	-12.421	-10.007	-11.215	-8.4901	-9.8996	-9.0827	-9.3347	-11.623	-9.3482	-9.1443	-9.474	-8.5608	-9.3279	-9.7344	-11.52	-8.5526	-12.112	-8.9874	-8.8701	-9.8894	-10.123	-10.146	-10.935	-11.95	-7.7048	-9.2959	-9.7744	-9.2966	-9.5114	-8.9086
[truncated: 150 more columns]
