# Supplementary material for: Genetic dissection of main and epistatic effects of QTL based on augmented triple test cross design
Source: PLoS One. 2017 Dec 14;12(12):e0189054. doi: 10.1371/journal.pone.0189054 (PMC5730204; doi:10.1371/journal.pone.0189054)
Supplement: S7 Supporting Information — (ZIP) [file pone.0189054.s007.zip › z2_1000_0.5_5.csv]

-1.4171	-2.8844	-3.1147	-2.7292	-1.1668	-2.6478	-4.0274	0.52848	0.37719	0.36506	0.48101	1.2888	-3.9462	-1.6432	-1.8808	-0.92169	-1.7264	-3.8302	-1.4656	-2.4029	-1.8016	-3.9782	1.6918	-0.50245	-1.8666	-3.1134	-1.4219	-1.7044	-1.6915	-0.59332	-1.1317	-1.0371	-2.3904	2.987	-1.2211	-0.65513	-1.4605	-0.80535	-2.6514	-1.0918	-1.7285	-0.75533	-2.2156	0.42616	-3.9411	-4.5625	-0.63246	2.1362	0.51609	2.4884
-0.753	2.7844	2.0668	-0.5294	-0.5596	-1.1349	0.83183	-2.5492	0.66837	5.1872	0.9801	1.5463	-4.2567	3.4342	1.4756	2.7854	-1.3274	3.5912	-1.7813	-0.93607	2.8404	4.7345	2.1014	1.7975	3.1108	0.36595	3.1601	1.9039	-0.16609	2.1605	0.61719	1.4675	2.9281	-1.2536	1.3179	-1.5635	1.2596	4.1504	2.4626	-1.2275	3.019	3.2892	2.4753	0.6166	0.36222	0.62308	7.3787	-2.1326	0.0041568	0.18641
-21.7	-23.84	-20.723	-20.145	-19.349	-22.542	-21.982	-24.669	-21.434	-23.902	-19.969	-21.838	-21.38	-25.304	-20.533	-23.491	-20.705	-20.574	-20.143	-24.018	-22.697	-19.515	-22.047	-23.452	-22.474	-22.089	-23.615	-22.472	-21.96	-20.591	-25.997	-21.988	-23.605	-22.574	-22.049	-21.873	-23.126	-21.556	-21.301	-25.333	-21.616	-23.084	-21.291	-21.401	-21.54	-20.374	-21.406	-20.765	-23.981	-21.333
-0.097513	-0.51334	1.0579	0.31661	3.8542	1.86	-1.9437	2.469	-0.38197	1.7649	-0.72007	1.3226	0.93903	2.5831	1.2539	0.94598	3.5508	-0.15752	0.077857	-0.35108	-2.3101	0.24921	-0.2527	-1.5081	1.1448	0.19711	4.6989	0.81966	-0.06174	1.1132	4.1421	1.8579	-0.15151	-0.79671	1.3189	0.21173	-0.52229	1.1952	2.1647	1.0517	1.8676	4.4	0.89311	-0.34978	0.34273	-0.72635	-2.7694	1.8428	1.3265	-0.20826
-0.62036	-3.537	0.62237	1.3001	-3.5678	-1.6339	-3.0399	0.18947	-0.15132	-3.8765	2.2816	-2.4664	-2.9138	-4.3827	0.62547	-2.0505	-1.5977	0.27298	-3.2979	1.0632	-1.2082	-2.0068	-2.9761	0.43537	-1.0214	-1.5334	-2.3747	1.1234	-2.4526	-1.2671	-1.2482	-2.6792	-0.97928	-0.89744	-1.4723	-1.0789	1.4212	-0.93238	1.8415	-0.61809	0.16585	-1.6242	-0.77747	-1.1282	-2.4971	-0.6873	-1.7556	-5.0872	-5.6534	-1.5567
-12.073	-9.4213	-10.39	-9.6888	-13.305	-8.842	-11.151	-10.604	-10.237	-9.3101	-8.956	-10.906	-8.0854	-11.122	-11.925	-11.229	-12.877	-14.258	-11.741	-16.251	-11.675	-11.988	-11.366	-12.181	-13.519	-9.5849	-13.17	-10.94	-11.591	-10.767	-11.173	-13.592	-11.734	-11.401	-11.245	-10.726	-13.862	-8.1982	-14.046	-12.656	-13.217	-13.282	-9.4457	-10.561	-12.149	-11.85	-12.481	-13.239	-10.596	-13.571
1.8238	4.771	-0.47804	4.1469	4.3363	1.6019	1.4421	2.0215	2.0219	4.1813	0.87774	4.4846	1.1153	2.7448	3.7058	2.1324	5.9272	0.27613	3.4551	1.4699	3.4655	1.8756	-0.29474	4.0742	1.9309	1.599	0.0301	1.1589	1.8511	1.923	0.44464	-0.47926	-0.10849	0.81491	3.381	4.1388	0.20529	1.8649	4.5202	2.68	3.3567	0.79988	-1.3988	1.224	0.60885	3.1629	-2.6338	-1.2598	0.094331	3.6673
-2.8827	-3.7658	-2.8437	-1.485	1.6437	-0.071187	0.34204	-2.7001	-2.2191	0.34077	1.0299	-6.1654	-1.2053	-0.71005	1.5534	-1.7267	0.37999	-1.0589	-2.3393	0.99495	-1.7316	0.83515	-4.0444	-2.0937	-0.1843	-0.071801	0.081999	-0.53504	-0.56779	-0.54971	-2.4929	-1.8493	-3.8069	1.7271	-0.72724	-0.24078	0.051992	-0.14157	3.6203	-2.811	-1.0886	1.7201	-2.9327	-2.2686	-1.1855	-1.1293	-0.23704	-1.6069	3.0788	-2.5555
6.0087	2.0966	4.8154	5.3927	4.9521	-0.2468	5.8242	3.2076	4.8187	1.8508	3.6582	6.3827	6.5731	3.7559	5.4839	4.3461	5.7628	6.1016	3.007	0.80639	5.9214	6.247	4.6865	5.8369	3.5956	7.704	5.5549	3.704	5.1236	3.8849	3.9443	3.6623	4.8446	3.1016	2.1145	5.1957	4.9925	4.9655	5.8168	4.3247	2.9964	4.8429	3.5016	8.1727	4.2347	5.8155	6.4439	4.9401	4.9803	2.0514
-2.1396	-5.5991	-0.94445	-1.1667	-1.6656	-1.7195	-4.6696	-2.7373	-2.5165	-6.5744	-4.163	-7.6701	-5.7503	-5.3917	-3.1359	0.12736	-2.2286	-6.7509	-2.0901	-0.20264	-3.3993	-1.4924	-3.2357	-2.368	-2.8932	-3.1448	-2.8293	-7.176	-2.1467	-3.8249	-3.8334	-3.2166	-2.8801	-4.2928	-6.3929	-2.4949	-0.39328	-2.3726	-2.6976	-0.57024	-1.6583	-3.1367	-5.7745	-2.8052	-2.3436	-2.533	-4.3333	-3.7517	-3.0339	-2.6443
2.5824	0.35148	-1.9275	0.30987	1.2726	1.0069	-1.1829	-1.0056	2	0.33429	-2.0687	0.038812	-1.7771	-1.541	-2.6943	-3.7147	2.6683	2.9549	-1.2626	-1.6448	-3.5049	-0.70907	-1.3449	-1.7572	-0.99666	-0.71978	-2.101	0.9878	-1.7979	0.6035	0.91383	1.373	-0.98796	0.90312	0.33858	-1.9622	-1.4547	1.3202	0.53502	-0.13393	1.9259	-2.0268	-0.45604	0.54844	-0.58052	1.7146	-1.5205	1.815	1.3059	1.45
-15.018	-9.8004	-14.29	-13.627	-13.851	-15.839	-13.887	-15.225	-11.471	-12.986	-8.7588	-15.034	-13.862	-12.137	-10.819	-11.733	-12.859	-13.145	-9.9211	-12.854	-13.354	-11.249	-12.365	-9.8052	-14.499	-13.289	-11.442	-12.204	-15.107	-10.363	-14.024	-10.947	-13.35	-14.716	-12.556	-11.612	-15.005	-13.142	-13.718	-13.247	-15.461	-11.814	-13.119	-15.002	-16.108	-17.048	-14.211	-13.809	-14.433	-12.255
-13.807	-14.108	-12.816	-13.386	-15.015	-10.972	-12.352	-12.334	-13.245	-14.343	-14.833	-13.645	-13.744	-12.023	-10.939	-11.858	-16.159	-12.396	-11.347	-12.854	-11.547	-12.567	-11.822	-16.872	-10.953	-10.837	-16.935	-14.9	-14.746	-13.818	-13.605	-10.003	-13.252	-11.231	-13.638	-15.397	-14.082	-12.605	-14.754	-11.315	-10.049	-13.425	-11.148	-10.779	-14.745	-13.71	-11.885	-14.758	-13.08	-15.745
1.8605	2.4458	1.3303	-1.3106	2.8392	-0.65763	3.8923	3.6491	0.43067	-0.33454	1.7073	1.812	-0.60736	-0.16373	1.0161	3.3048	3.7308	4.3994	2.8624	-0.23161	5.3327	1.3392	-0.61901	2.0683	-0.45131	1.3814	-0.26054	2.575	0.22333	3.1254	4.6641	0.89105	1.1043	0.95444	4.7305	-0.13985	0.4628	1.1622	1.0634	2.3108	-0.97703	-1.2899	4.0442	2.1511	0.17388	2.487	-2.3316	0.89213	0.49035	4.0896
-10.48	-15.112	-12.392	-11.615	-12.688	-14.44	-16.037	-11.453	-10.325	-11.699	-12.764	-14.752	-13.428	-10.643	-14.757	-13.799	-14.497	-15.512	-12.547	-14.013	-15.308	-12.207	-11.683	-13.948	-13.236	-15.584	-16.764	-12.561	-15.048	-11.852	-11.79	-10.116	-8.5959	-13.162	-13.542	-12.436	-13.09	-14.926	-14.569	-16.085	-16.182	-13.619	-12.32	-10.893	-13.782	-13.084	-14.684	-14.66	-12.805	-12.991
-1.4465	-3.7185	-1.7486	1.1923	-1.0609	-4.839	-1.9712	-1.6371	-2.9729	-1.6443	-4.0032	-0.61743	-1.1441	-0.0024743	-3.6183	-8.0832	1.0309	-3.2498	-2.0331	-1.8637	0.49	-0.64932	-3.9587	-0.42803	0.62282	-0.47527	-4.3799	-4.379	-1.7216	-3.1969	-1.5241	-0.44513	-0.39388	-2.256	-2.3469	0.025717	-6.2755	-2.249	-4.2522	-0.23261	-2.3459	-3.6828	3.4642	-2.3456	-3.9565	-1.3416	-2.1015	-4.8024	-0.95076	-3.5946
-10.035	-11.119	-8.2684	-9.9077	-11.765	-11.405	-11.678	-10.284	-13.071	-9.7516	-9.8633	-10.288	-9.0335	-11.951	-9.563	-8.4774	-8.765	-8.216	-11.767	-11.02	-9.9853	-8.944	-10.043	-11.749	-12.202	-12.339	-11.596	-10.311	-11.357	-5.6266	-10.809	-9.1335	-9.6071	-9.5137	-11.157	-10.111	-10.296	-8.8485	-7.568	-13.138	-10.613	-12.552	-7.7385	-8.8963	-10.51	-10.942	-11.982	-10.242	-10.114	-10.865
-5.2955	-6.6396	-3.2681	-5.2858	-2.6785	-4.3449	-2.8313	-5.4595	-3.1306	-0.7607	-4.7087	-5.5903	-5.9429	-6.7524	-1.2358	-7.094	-4.2392	-4.9876	-4.6589	-6.2082	-4.8368	-3.2181	-2.5098	-1.9167	-3.4546	-5.2644	-4.5313	-6.33	-3.0419	-4.7042	-2.7269	-4.3193	-4.7062	-3.0483	-4.951	-3.8989	-4.827	-6.1973	-5.4314	-2.2009	-3.6085	-1.1979	-5.0118	-0.97459	-3.4705	-4.6276	-6.3952	-4.2528	0.72768	-4.7157
-13.739	-16.96	-12.342	-14.71	-13.772	-9.9035	-13.971	-16.146	-13.55	-12.739	-17.424	-15.214	-11.15	-17.888	-15.835	-11.986	-15.457	-11.776	-17.393	-13.909	-15.218	-15.657	-13.545	-14.057	-14.694	-11.187	-14.622	-12.901	-15.402	-16.762	-15.585	-17.056	-12.789	-14.424	-13.876	-13.776	-9.6662	-10.84	-15.895	-15.314	-10.689	-12.732	-15.403	-13.434	-14.162	-16.562	-18.057	-15.968	-15.199	-12.917
-4.7891	-2.7528	-4.7954	-5.9314	-4.3285	-5.7706	-7.8938	-4.3963	-8.9093	-7.0659	-4.3814	-7.5398	-6.0454	-4.9146	-6.971	-3.3886	-6.6441	-6.3286	-2.7916	-5.7917	-6.9994	-8.9707	-5.15	-3.2283	-7.2712	-4.9301	-2.3814	-4.9713	-5.0726	-7.0251	-6.4334	-3.2786	-5.0917	-3.834	-7.764	-8.185	-6.2333	-5.9684	-4.0309	-3.593	-5.9398	-7.2012	-4.7655	-4.9827	-5.9942	-4.5104	-9.3373	-4.3999	-9.9576	-3.5771
-4.2009	-3.5054	-1.6851	-3.8059	-3.6562	-7.2621	-3.7232	-3.2991	-6.8471	-5.3215	-5.8776	-5.1684	-4.6145	-5.4885	-5.5976	-7.7438	-3.1573	-6.6535	-3.332	-4.0506	-6.9837	-4.8876	-6.3287	-4.9673	-1.3152	-6.6034	-3.8558	-4.8825	-5.7105	-0.4576	-4.0922	-7.4108	-4.7505	-6.4385	-3.6016	-4.9347	-6.7159	-6.2205	-4.7773	-3.954	-4.3802	-4.2973	-5.6107	-5.8896	-1.4587	-2.1335	-5.0064	-4.7525	-2.8624	-4.9444
-0.034328	-5.6234	-2.8655	-1.1541	-2.2656	-1.3566	-1.8893	1.339	-0.94734	-3.281	-0.68285	-2.901	-2.9139	-1.7822	-2.6958	-0.42739	-2.1292	-1.2707	-3.7677	-1.3754	1.9735	-4.6177	0.95449	-1.1071	-1.7147	1.0101	-4.808	-2.9663	0.035645	-3.0886	-0.8424	-1.343	-1.0793	0.21676	-0.83272	-0.51883	-4.0833	-3.3968	-0.27274	-3.8633	0.81657	0.31681	-0.24729	0.071824	-2.7019	-1.8337	0.23558	-1.3442	-3.9899	0.91742
1.6543	-1.2928	1.4957	-2.6774	0.5373	-1.0051	-1.492	3.0722	0.89638	0.84126	-0.8526	1.0339	0.97808	-1.7171	-3.1104	2.9851	0.14244	-0.95561	0.75808	-3.01	-3.18	1.1734	1.4645	-3.48	1.8828	-4.1472	-1.0542	1.1833	0.95853	-1.5182	1.4372	0.44193	-0.99187	-3.9616	1.3592	0.5201	2.424	1.3072	-1.0547	-0.20062	0.39253	-3.1246	0.3026	-4.249	-1.9646	0.79914	-0.31783	-3.3482	0.41891	0.71721
6.187	7.2789	8.5571	5.2057	9.2206	4.8195	5.0162	6.4745	6.7523	7.119	3.4263	4.9179	8.8243	8.9269	5.4813	8.938	3.1749	7.8181	4.2343	8.4569	7.9667	9.7932	10.044	5.2232	5.8379	7.8357	4.975	4.2096	5.3197	5.1742	9.1174	4.0361	4.9954	6.2748	13.133	6.3895	2.2597	5.9424	7.1005	8.6407	7.1849	9.5465	7.0937	6.1507	5.3307	9.8511	6.0675	3.9963	4.2893	6.0293
-8.6382	-12.317	-8.2513	-10.773	-10.808	-12.316	-12.282	-12.292	-10.016	-13.286	-12.943	-10.463	-9.331	-11.105	-12.078	-11.716	-10.257	-9.9298	-8.9994	-12.595	-12.931	-12.15	-8.6386	-12.355	-9.6744	-7.6476	-10.666	-13.332	-11.53	-12.657	-10.797	-9.7631	-13.171	-11.559	-9.9929	-11.346	-9.726	-11.11	-10.683	-11.696	-10.606	-12.477	-11.642	-13.661	-8.1814	-10.875	-8.093	-11.733	-7.1875	-9.511
0.042462	-0.65594	-2.0727	0.733	-1.0306	-3.9926	-3.1517	-3.6042	2.5848	0.74154	2.3347	0.048753	-1.4522	-0.70646	-0.78898	-0.82833	-1.7481	-0.03711	-3.6069	-2.9584	2.4647	0.46416	0.5535	-3.2971	-4.0981	-0.14157	2.3523	-5.5376	-4.132	-2.0831	-1.0527	-4.1521	-4.3657	-2.5922	-1.92	-1.7079	-2.0322	-0.23505	-1.5459	-0.72292	0.84687	-3.1319	-3.1536	-1.0834	-1.9719	-1.9367	2.5793	0.4748	-1.1161	-3.5259
-13.995	-14.289	-14.305	-12.504	-13.298	-15.599	-13.741	-16.113	-14.992	-13.309	-14.69	-15.877	-12.098	-12.383	-15.021	-19.704	-11.236	-13.09	-14.534	-10.853	-17.257	-13.932	-14.155	-14.027	-17.375	-13.913	-12.232	-16.349	-13.817	-15.039	-14.815	-12.643	-13.167	-15.195	-14.413	-15.747	-13.215	-17.793	-15.253	-15.816	-13.248	-14.381	-15.027	-14.181	-15.433	-13.581	-14.833	-12.823	-12.688	-15.302
0.69394	1.8173	0.64924	1.412	2.6044	3.974	2.5397	1.2277	2.1551	0.66245	4.4984	-0.30359	6.0356	2.1976	3.0076	3.6875	2.0372	1.8252	3.821	-0.23707	2.0536	-0.012932	5.0473	2.2341	4.2037	2.1476	3.14	0.15087	1.9272	2.7944	3.7713	5.1907	5.8031	2.0392	1.1549	2.4816	-3.9029	1.1607	0.76719	3.7125	2.6838	-1.7481	4.5062	-0.3384	3.8909	2.5351	1.6376	2.1518	-1.37	1.3015
-11.954	-13.826	-12.979	-11.441	-13.267	-13.981	-14.09	-12.959	-11.957	-11.867	-13.403	-13.156	-10.541	-13.517	-14.215	-9.0731	-13.058	-14.913	-11.169	-12.262	-12.7	-14.122	-16.145	-11.991	-12.235	-13.868	-12.907	-11.901	-13.255	-15.606	-11.162	-13.661	-14.354	-12.5	-15.724	-10.796	-15.566	-14.748	-12.251	-12.596	-10.258	-14.4	-13.595	-10.968	-13.065	-11.726	-15.332	-9.1113	-10.994	-10.549
2.1241	1.8015	0.80921	2.074	2.4186	0.43061	0.45657	1.7002	0.68763	0.34924	2.7504	-2.4375	2.6025	2.8304	1.0197	1.3806	0.57107	2.4773	0.61102	4.2247	1.202	2.1744	2.7602	3.1224	-1.8135	4.3236	0.89522	2.281	4.7139	3.864	2.8305	3.4252	1.7021	1.8233	2.203	1.9632	1.6367	2.6471	4.5838	2.6837	4.7997	1.33	0.36913	1.2305	-0.071522	-0.81444	4.3927	0.9915	0.14103	2.4758
-7.8263	-3.9801	-6.4299	-6.0637	-8.344	-1.3794	-4.6826	-2.8075	-7.5104	-5.3137	-6.6224	-5.7608	-4.5873	-3.4697	-6.9639	-4.7754	-6.9151	-5.6554	-2.6633	-4.8008	-7.9895	-6.0427	-7.2325	-5.4651	-0.74674	-5.3318	-3.8322	-0.80292	-5.5606	-3.2299	-5.1783	-6.2926	-4.6614	-8.3358	-2.2253	-1.1719	-6.5045	-5.486	-5.3607	-6.6536	-5.072	-6.7133	-6.7131	-1.4383	-5.6941	-3.9817	-6.2799	-2.8092	-5.4913	-6.5487
-10.594	-12.987	-13.316	-12.302	-13.043	-14.225	-15.957	-16.216	-13.524	-11.869	-12.034	-9.9177	-12.372	-10.995	-17.618	-11.479	-11.076	-12.38	-12.005	-14.131	-12.558	-11.523	-16.351	-12.612	-13.287	-11.149	-11.412	-12.832	-11.106	-13.591	-12.162	-10.995	-10.565	-14.266	-13.868	-11.495	-12.97	-12.628	-13.413	-13.692	-11.644	-13.777	-12.435	-14.246	-11.23	-13.683	-11.427	-12.405	-10.732	-17.823
-3.0503	-2.8946	-3.2468	-1.2709	-4.0284	-4.1186	-3.8747	-5.5428	-4.8188	-2.0163	-3.1125	-1.1699	-2.2881	-4.7032	-4.792	-3.4986	-4.5645	-1.9699	-3.8622	-3.6082	-3.4928	-4.0776	-5.4999	-5.2217	-3.9358	-0.70806	-4.5305	-5.1038	-5.9031	-3.8591	-1.7969	-5.6826	-5.4201	-3.3012	-4.6956	-6.4794	-3.2926	-0.95204	-2.1197	-3.7756	-4.3407	-4.0925	-4.4879	-3.0548	-8.5087	-6.7443	-1.9491	-1.7355	-2.1928	-3.5987
-0.072181	-3.3257	-3.2916	-1.4136	-1.82	-0.8067	0.39825	0.99195	-3.3672	-2.5807	-4.2635	-5.5169	-0.24749	1.0565	-1.2878	0.72233	-3.4111	1.0527	-0.75927	-2.1596	2.5195	-1.4728	-1.747	-0.050965	-0.69041	-2.1954	-0.61314	1.9904	-2.9734	-1.4435	-0.57415	-1.7299	-0.94632	-0.56724	1.0231	-1.2611	-2.561	-3.2342	-3.8339	-5.0476	-0.5352	0.99167	-3.7317	-2.9968	-3.1232	-3.2549	-3.3233	0.15386	0.41024	-5.5665
-9.2772	-13.345	-9.7202	-12.8	-10.899	-10.888	-15.653	-9.2118	-6.0422	-8.782	-13.418	-10.117	-8.9455	-10.266	-7.7015	-11.323	-11.068	-10.321	-12.878	-9.1603	-13.035	-12.507	-12.975	-10.929	-10.112	-11.128	-11.29	-14.345	-9.8758	-8.9777	-9.303	-8.8714	-9.9829	-9.4616	-11.427	-10.806	-8.3754	-12.258	-8.8894	-11.006	-12.085	-9.4181	-10.557	-8.6627	-7.2532	-10.464	-9.9485	-11.917	-9.2678	-12.858
-8.6143	-7.0517	-3.1914	-3.6874	-5.5937	-2.8217	-2.7564	-4.2832	-2.1169	-6.131	-1.5281	-3.8402	-1.946	-4.7784	-3.9052	-3.9021	-2.9657	-3.2246	-5.8554	-4.0901	-3.7223	-3.3626	-2.0823	-4.8952	-7.1118	-7.611	-3.7923	-5.9338	-2.8387	-8.4454	-6.7482	-4.247	-4.9	-6.8086	-5.8601	-6.9026	-3.382	-2.019	-7.1602	-5.1236	-4.4543	-5.0807	-4.0758	-1.8559	-2.078	-3.1518	-5.4715	-4.6758	-3.1017	-6.4015
-1.1557	0.76058	-2.664	-2.255	0.31796	1.3228	-1.9213	-0.20639	1.2525	0.65246	1.6761	-2.7076	-1.0098	-1.8366	0.50222	2.8723	3.4325	-0.90115	-0.35679	0.16021	1.4097	0.71806	0.33027	-0.8507	0.0043656	0.83781	-0.055411	2.6176	0.35048	0.36099	0.44024	-2.8036	-0.63891	0.76567	1.0161	1.0845	-2.111	0.28494	-2.8683	-3.9389	-0.019686	0.9361	2.0999	1.4153	-1.5748	0.52436	1.7323	2.1777	-1.7296	-0.29874
-12.044	-8.4701	-12.157	-9.764	-10.651	-12.66	-12.8	-9.3437	-12.09	-10.99	-12.311	-12.616	-11.372	-12.68	-13.807	-8.4867	-12.822	-14.173	-12.212	-12.214	-11.988	-11.694	-9.1993	-10.407	-11.947	-7.7119	-12.026	-11.587	-7.399	-11.2	-13.218	-10.613	-12.168	-11.833	-7.0394	-10.873	-13.25	-10.324	-11.603	-11.653	-13.918	-13.49	-13.296	-9.1406	-11.885	-11.489	-11.763	-8.1135	-7.933	-12.826
-5.0001	-4.7586	-4.9857	-7.1048	-4.6128	-4.6758	-5.5222	-5.9635	-5.8243	-3.3619	-8.2683	-5.5797	-9.6468	-6.5522	-7.903	-4.2748	-6.6309	-3.2714	-7.7522	-10.048	-1.2616	-7.4549	-3.5508	-2.8904	-5.015	-5.738	-5.3656	-7.0995	-7.4607	-7.3126	-4.7421	-5.2639	-5.5516	-5.1666	-3.463	-7.2889	-6.2597	-8.0911	-5.3176	-7.6224	-7.4919	-7.757	-5.4363	-6.5547	-6.229	-5.7885	-4.0119	-6.7052	-5.8759	-6.3488
6.4852	6.435	7.2591	4.4611	9.5494	10.074	7.7848	8.6865	6.655	6.314	9.5059	13.529	8.5366	6.5347	9.7445	4.5694	6.0599	9.9166	8.5234	8.5066	6.1746	6.9916	8.4522	6.4814	8.047	9.7168	5.2939	7.0646	8.5907	3.4597	6.378	7.6948	10.527	5.9551	7.0717	5.8513	5.8911	6.2442	8.8202	7.6782	5.4767	6.2276	6.3666	9.4176	6.9971	5.9086	5.7808	8.6884	8.5672	7.7463
-11.533	-7.1434	-8.668	-9.7607	-11.766	-8.6336	-10.465	-8.4606	-8.949	-8.2818	-9.3932	-9.7572	-7.9381	-7.7062	-8.3482	-7.6082	-6.9412	-12.409	-7.8665	-6.8552	-9.8075	-14.862	-7.2867	-9.6154	-10.315	-8.0271	-6.7439	-7.6522	-9.1034	-5.6674	-10.631	-8.1004	-11.152	-10.167	-8.1087	-7.7644	-6.0804	-11.269	-9.1414	-9.4874	-11.005	-9.2047	-8.3999	-6.5525	-8.2278	-7.9355	-10.151	-7.3649	-6.098	-6.5128
-15.804	-12.196	-11.096	-10.867	-11.198	-14.397	-16.351	-13.693	-14.199	-13.658	-12.824	-17.711	-12.322	-11.802	-13.26	-13.194	-10.28	-9.5422	-13.99	-11.407	-10.692	-12.18	-12.099	-13.585	-12.175	-16.129	-11.626	-13.517	-13.492	-13.315	-13.454	-12.919	-14.727	-12.976	-12.935	-9.344	-13.516	-15.704	-14.625	-13.476	-11.861	-13.714	-11.494	-12.401	-13.212	-10.61	-12.93	-12.845	-13.361	-14.199
2.5267	-0.01498	0.27784	0.080382	2.9762	0.38996	-1.1362	4.9824	3.5831	2.3425	1.9804	1.7265	2.1078	0.97739	1.1571	-1.7187	4.1203	7.4963	2.7048	-0.16066	1.6446	2.482	2.361	0.91303	1.7456	-0.56774	2.0208	1.2843	2.8052	0.097265	2.4658	0.524	2.2757	1.5657	-0.41083	2.4526	3.1192	5.3778	2.1819	0.89511	2.2563	-2.3299	-0.17444	0.98176	2.9805	3.1084	0.73653	0.73187	-1.6122	3.4002
-13.382	-12.204	-11.09	-10.914	-11.818	-13.27	-15.827	-13.53	-16.827	-14.35	-14.026	-11.092	-9.8211	-10.7	-14.704	-11.015	-10.869	-14.897	-11.388	-13.828	-11.902	-14.671	-13.002	-12.097	-12.225	-14.04	-12.483	-13.744	-11.382	-10.733	-10.537	-14.82	-12.868	-15.514	-11.365	-11.732	-12.214	-10.377	-12.907	-15.028	-11.203	-13.524	-12.478	-10.371	-15.096	-11.545	-13.957	-10.77	-12.801	-15.695
-1.1923	-5.1772	-2.6018	-1.4958	-4.9331	-4.4228	-1.6278	-0.22725	-5.4445	-3.4687	-3.4984	-2.4514	-4.4944	-1.0096	-3.8302	-3.1248	-3.6869	-2.8194	-2.3401	-1.8969	-5.3611	-0.42142	-1.3907	-3.7281	-4.8964	-7.0884	-5.3227	-1.2081	-4.1448	-3.1398	-0.25904	-3.2068	-4.37	-4.1807	-3.6705	-4.5659	-4.05	-4.2593	-2.4133	-4.6081	-4.127	-1.8997	-9.1437	-6.4306	-1.6016	0.058827	-4.9545	-6.3351	-2.5055	-7.2653
-2.0033	-2.8623	-0.92216	-4.6354	-2.3565	-2.0584	-3.7235	-4.2592	-5.1821	-0.54447	-2.0717	-2.6564	-1.02	-3.8951	-3.0926	-1.8857	-5.5869	-2.8459	-5.4647	-4.4253	-2.8931	-0.25324	0.92413	-3.2709	-2.8876	-2.9771	-3.4032	-0.77821	-2.4786	-4.0882	-3.3393	0.93022	-5.9862	-1.9784	-3.3671	-3.615	-1.1411	-3.2947	-1.0223	-5.2936	-1.6718	-2.4854	-2.0864	-4.0212	-1.3504	0.95595	-1.2731	-3.0126	-9.3653	-6.0687
0.62751	-2.0805	1.5669	-1.2392	1.5989	-1.9528	0.72777	0.46272	-2.3739	4.9303	5.0102	1.159	-0.57761	0.034012	0.47532	0.28839	2.2486	2.8221	0.69024	-1.6009	2.4771	0.11207	-1.1016	4.8048	2.3118	1.1585	2.393	1.8509	-0.63104	0.1771	-1.2602	-0.58935	4.243	3.5801	-0.20661	1.9526	-0.99701	-1.4224	-2.7406	-1.7907	0.99393	1.6129	4.1355	2.0931	0.95365	4.5355	-0.26237	1.383	2.7503	-0.62904
-6.4811	-0.93571	-1.8298	-2.0806	-3.9012	-0.56282	-3.6692	-2.219	-1.9347	-2.8464	-0.076709	-2.5453	-1.6929	-2.4857	-1.8755	-1.0421	0.32545	-1.5747	0.36705	1.3773	-0.48918	-1.6716	-2.4384	-3.7356	-0.31042	-3.3411	-0.30676	-0.92631	-2.3263	-1.0286	-0.43	-2.1635	-1.0621	0.6985	-0.25217	-3.2787	-5.2977	-2.1597	-3.3752	-4.1588	-2.3656	-4.1524	-2.7988	-3.8565	2.1711	-3.9406	-2.7699	-3.0462	-2.1863	-0.40417
0.40186	-5.921	-6.7298	-4.753	-5.8478	-6.0593	-2.669	-3.9066	1.6159	-5.0637	-0.43703	-5.0607	-2.4004	-2.0893	-5.6468	-5.0775	-1.6572	-4.6141	-3.6937	-2.8707	-5.1799	-6.5848	-5.6276	-4.8673	-2.8324	-5.9826	-1.875	-2.456	-2.9338	-2.0004	-0.94678	-4.569	0.95642	-0.89724	-2.8576	-1.1122	-3.948	-0.40546	-2.2498	-6.3712	-6.8181	-4.965	-3.0141	-4.5077	-4.8652	-3.0639	-4.1605	-3.2591	-2.7298	-3.9354
2.681	-0.97683	2.4158	1.7533	3.5973	0.48963	-0.76185	0.72513	3.3238	2.4314	2.5562	5.0881	2.1993	-0.59421	2.2611	2.645	0.94936	0.63527	3.9617	1.6948	6.2282	2.1279	3.4687	2.3717	1.5303	3.3189	0.87795	1.7434	-0.18664	1.3266	-0.65145	-1.8952	1.0491	1.3349	-0.084653	2.8901	0.22581	0.25834	3.6386	4.433	2.5085	-0.70392	-0.5652	0.53318	0.50212	1.6126	4.9612	1.2712	1.1162	0.81289
-4.3526	-8.3672	-4.9262	-6.4654	-6.2902	-8.9695	-3.8159	-5.5334	-6.2408	-5.5617	-5.089	-5.425	-7.7658	-4.9054	-8.1051	-5.3336	-4.3312	-8.0982	-5.2168	-1.3881	-3.4047	-7.6289	-4.9572	-4.804	-5.3212	-6.9828	-4.903	-5.7221	-5.7617	-6.1275	-5.7353	-7.0545	-3.7248	-3.8554	-6.3042	-5.9596	-5.4868	-8.7783	-4.7369	-5.3759	-3.6941	-5.4024	-7.384	-7.2737	-6.4433	-2.0902	-2.9365	-5.0529	-8.2909	-1.0556
-0.36683	-4.3691	-1.84	0.08618	-2.4157	-4.594	-0.96059	-4.9386	-5.1593	-0.32831	-1.7547	-2.558	-3.7218	-1.2364	-5.4876	-4.051	-3.5999	-4.6405	-3.1416	-3.1169	-2.6516	-1.4406	-2.0794	-2.6571	-3.9908	-1.2913	-2.9818	-4.5756	-3.9375	-5.4635	-4.5048	-3.7945	-3.5564	-2.9572	-4.1023	-6.1939	-2.7038	-3.0838	-2.5927	0.040433	1.6213	-2.5354	-7.4873	-5.2185	-0.97712	-0.15955	-3.267	-3.7034	0.53707	-1.4764
1.393	4.9795	7.8396	5.8377	5.6197	3.0603	7.41	3.7721	6.5943	5.9238	4.3495	5.0254	3.5538	5.2909	3.1208	4.0622	2.4356	5.3436	3.3764	3.3638	3.2313	11.071	5.9657	5.4764	7.3562	7.9229	3.4309	5.3888	4.3358	5.9114	3.5299	6.775	5.6742	4.9125	3.1137	10.517	5.0371	7.3552	5.8681	4.5864	1.5824	7.5899	4.6865	4.3847	3.9588	4.9868	3.098	8.4648	5.881	7.3633
-12.991	-12.963	-10.271	-10.958	-12.432	-11.837	-13.146	-11.329	-10.573	-11.936	-13.547	-14.058	-15.192	-13.508	-14.735	-12.101	-13.951	-13.054	-15.184	-13.368	-12.466	-14.513	-12.126	-9.4206	-13.043	-14.313	-10.682	-12.67	-10.037	-13.731	-11.707	-13.875	-12.507	-14.655	-11.32	-14.26	-14.359	-13.821	-13.273	-13.752	-14.186	-13.134	-13.076	-14.252	-15.806	-17.133	-16.97	-17.051	-16.073	-16.66
-23.142	-22.316	-20.774	-18.956	-23.061	-25.872	-20.914	-20.56	-21.989	-23.142	-20.343	-24.201	-23.789	-25.105	-21.505	-24.196	-22.513	-22.115	-20.658	-17.901	-24.094	-19.165	-24.396	-22.665	-24.025	-23.43	-24.992	-24.549	-23.34	-21.155	-23.208	-22.578	-19.695	-23.551	-21.705	-24.964	-20.889	-23.842	-23.534	-25.592	-19.827	-19.809	-17.965	-25.291	-22.05	-22.893	-21.316	-19.807	-20.578	-24.511
-5.0104	-4.7689	-3.8596	-4.1487	-2.6098	-8.1422	-5.7716	-4.9661	-10.282	-6.4328	-6.3944	-5.521	-2.5576	-8.5465	-6.4567	-5.015	-7.4484	-6.6882	-3.0194	-9.6412	-6.9667	-6.4243	-7.672	-3.1257	-5.812	-3.9911	-4.2	-3.6596	-4.1576	-5.4202	-5.6984	-3.5219	-3.6959	-6.0687	-9.8366	-4.5783	-1.6077	-3.6985	-4.1374	-6.7867	-7.2965	-4.3633	-4.8688	-3.9532	-4.7897	-5.3358	-6.4681	-6.965	-5.5608	-4.6687
4.3144	-2.2179	-1.0031	1.7311	-1.301	1.1927	-0.90358	0.45005	-0.85675	-2.8088	-0.18839	-5.0479	0.90194	-1.2334	-0.75162	-2.1865	0.15685	1.125	0.36751	-2.1631	-1.5614	2.7958	-0.3765	-4.6698	-0.76026	0.24741	-0.7483	3.0657	1.3621	0.29781	-1.4683	-1.4057	0.5174	1.4787	2.0843	-0.78185	0.83432	3.1719	0.18226	-0.26103	0.54143	3.0003	-0.29883	-2.3584	0.68734	2.2867	1.376	-2.7475	-0.62651	-0.51414
3.8696	5.9362	4.7317	3.2777	3.4244	1.3372	1.1605	1.6337	2.4524	3.4082	0.99335	3.8301	2.6719	1.6975	4.6643	4.8161	1.9963	5.7907	1.8927	4.7285	1.2391	2.3881	1.1712	1.8706	3.6745	1.8209	3.6033	-0.64455	2.2956	1.1958	0.41674	3.3592	1.8485	3.2644	5.2598	1.0843	4.864	2.6873	3.444	1.5021	3.5205	3.4276	3.9362	3.2595	2.4885	2.4443	0.44634	5.035	0.85527	-0.06994
-11.928	-14.1	-10.956	-10.05	-9.2378	-11.761	-10.521	-10.77	-12.691	-10.824	-13.026	-12.832	-11.405	-12.882	-14.247	-12.687	-11.998	-13.433	-10.26	-9.2488	-13.349	-12.39	-12.819	-11.216	-12.53	-10.9	-9.8328	-14.144	-10.301	-9.4413	-13.018	-9.3375	-13.944	-12.448	-12.543	-11.214	-13.664	-11.976	-10.996	-13.022	-12.987	-13.166	-12.913	-11.745	-11.823	-11.653	-11.227	-14.228	-8.2817	-13.26
1.1916	2.203	4.7466	2.1485	2.3744	-1.0638	3.3892	-0.63097	-1.3449	1.3538	0.28338	-1.3736	-2.7252	0.47809	0.76027	-0.1929	0.61981	-1.4417	0.17736	1.7264	-1.2916	0.24185	2.0097	-0.91632	-1.1079	1.2366	4.4417	1.4314	2.5886	1.3027	3.8944	1.2867	-4.4675	-0.7649	0.43369	-0.68575	1.9622	-0.48484	0.78891	-2.1062	1.4916	0.8814	-0.27271	-0.45738	2.1787	1.1918	-1.1757	0.76497	1.9038	-1.5205
12.76	9.3533	11.171	7.8422	12.357	11.928	9.7274	10.977	7.4955	10.247	8.5624	7.6905	12.458	9.5374	8.5107	13.467	11.199	10.744	9.0365	7.3597	11.495	9.7312	11.733	10.293	9.5157	8.5561	9.6423	10.053	10.34	12.051	11.809	7.3083	10.022	11	8.2265	13.451	11.104	9.8677	9.553	9.8886	5.4683	11.775	7.7698	9.6214	8.1956	6.2398	11.524	8.1775	8.3161	10.804
1.7419	6.6689	4.6544	1.8212	2.0696	4.6593	1.9571	2.5271	4.1665	5.8507	-3.1715	0.94028	5.7939	4.4521	0.56197	3.8725	2.1931	1.9559	5.2304	4.2968	3.5208	1.7653	4.3997	-1.957	1.7501	0.64172	3.2885	2.8842	0.6223	0.12979	6.2004	2.5839	0.7364	6.3783	2.8633	4.4059	2.5879	0.77676	2.3333	2.5856	2.5429	5.9312	1.023	2.7721	4.5486	4.9636	3.4002	1.254	2.2593	0.040131
-11.54	-12.343	-13.462	-14.084	-16.948	-13.376	-14.417	-15.137	-13.327	-12.96	-12.551	-11.504	-12.641	-13.067	-14.427	-14.197	-12.497	-12.24	-12.238	-13.753	-13.543	-14.696	-14.508	-12.048	-14.643	-15.658	-14.723	-10.11	-13.504	-11.69	-14.977	-9.4087	-11.96	-12.235	-12.716	-14.123	-13.785	-11.58	-9.437	-12.628	-10.418	-13.676	-13.465	-11.354	-13.757	-12.645	-12.789	-14.585	-15.015	-11.81
1.7099	0.76215	1.244	-0.11297	-3.5466	-1.5568	-0.36424	0.43982	0.35969	0.47439	1.3962	-0.75441	-1.0907	-0.1485	0.50269	0.78474	0.46665	-5.5021	-0.069515	-1.5421	3.0711	0.45659	-1.9014	0.31384	-2.2697	3.4928	2.4373	1.45	-0.70723	-1.5177	3.4444	1.2593	-2.6257	-1.3077	-2.0907	-2.5904	1.8274	-0.69423	-3.5904	-0.21502	0.50153	-3.0568	-0.8253	0.51671	0.96893	-0.91953	-1.0399	-1.5003	0.18052	-0.049111
-11.822	-9.9039	-10.877	-11.938	-12.121	-8.1313	-14.497	-11.548	-10.685	-13.333	-13.084	-13.066	-8.0334	-10.65	-12.151	-14.517	-11.103	-12.085	-15.186	-11.039	-11.489	-10.885	-10.458	-13.064	-10.06	-12.435	-9.9898	-9.2396	-10.527	-14.182	-9.8665	-11.091	-8.0235	-10.491	-10.993	-13.064	-13.923	-10.952	-15.122	-12.365	-9.8059	-9.6325	-11.764	-11.918	-12.766	-11.134	-9.9053	-12.208	-10.633	-9.054
-13.353	-12.848	-12.124	-16.179	-13.097	-11.242	-11.385	-13.984	-10.994	-10.286	-12.553	-13.011	-11.27	-12.469	-12.564	-10.67	-12.64	-14.484	-13.132	-12.544	-15.255	-12.057	-11.616	-13.757	-10.336	-12.01	-11.151	-12.325	-12.588	-12.097	-14.031	-15.187	-11.413	-12.782	-13.782	-12.386	-13.203	-11.79	-13.134	-10.86	-11.135	-13.67	-14.993	-13.716	-13.878	-12.208	-9.8395	-14.815	-13.287	-18.407
-5.3295	-8.0783	-7.7429	-9.584	-6.0902	-6.1701	-9.4214	-9.836	-7.5557	-5.5861	-7.4132	-5.6299	-9.5206	-8.1485	-7.0398	-3.1063	-5.2434	-8.7973	-10.812	-8.5875	-5.9672	-8.5221	-8.9641	-4.9665	-5.9677	-6.2202	-3.8664	-7.2712	-5.1449	-6.6965	-7.2682	-7.0607	-2.5091	-7.148	-4.646	-6.1218	-5.6385	-7.0328	-8.4351	-8.1366	-8.8096	-7.5127	-8.3328	-7.8325	-9.0131	-4.6971	-6.9871	-8.1403	-7.7408	-7.0664
-9.2374	-13.343	-12.714	-14.201	-11.832	-16.122	-13.39	-12.848	-10.663	-15.164	-12.84	-11.309	-11.336	-11.264	-14.046	-13.694	-11.798	-14.611	-15.147	-14.052	-15.147	-12.987	-12.225	-12.139	-13.636	-16.233	-13.44	-12.539	-10.835	-13.17	-13.736	-13.379	-12.574	-12.622	-13.583	-16.878	-13.021	-10.716	-17.961	-10.713	-15.322	-15.893	-9.4656	-13.491	-11.75	-11.169	-14.696	-15.221	-14.218	-10.892
-4.9389	-3.0049	-7.788	-4.0301	-2.1726	-1.9472	-2.2386	-3.5173	-1.9336	-2.2987	-3.4047	-5.3004	-0.85049	0.11232	-0.5796	-2.4185	-1.1129	-1.6768	-1.4163	-3.1989	-0.31247	4.0657	-0.042306	-0.17973	-1.0885	-1.4081	0.84281	-1.7392	-5.8451	-2.6444	1.2651	-4.1509	-4.2971	-2.1765	-1.1026	-1.9001	-1.5072	0.0042013	-1.7245	-1.4421	-1.9017	2.5512	-2.6318	0.90388	-0.090646	-3.0244	-2.9866	-1.0037	-3.7554	-1.3059
-16.789	-12.938	-16.744	-15.328	-16.372	-16.036	-17.802	-12.206	-15.62	-15.522	-12.337	-15.628	-15.176	-12.351	-12.071	-13.882	-13.094	-14.352	-13.41	-16.011	-12.785	-13.388	-12.755	-13.673	-13.036	-18.164	-14.012	-12.484	-16.625	-12.88	-17.31	-14.085	-13.921	-13.506	-16.036	-17.149	-12.957	-14.578	-14.249	-12.657	-15.103	-16.72	-13.792	-15.359	-15.883	-13.576	-13.304	-11.772	-15.123	-11.677
-5.1394	-4.4414	-7.2808	-1.4279	-3.3466	-5.9267	-3.1678	0.84788	-4.8254	-4.4051	-5.6545	-3.5625	-2.7084	-5.4975	-2.2853	-3.427	-5.8404	-7.0664	-5.3655	-1.275	-3.45	-3.2569	-1.2252	-4.7478	-6.6004	-6.1324	-3.2886	-1.7626	-5.9787	-4.5707	-7.6993	-3.7062	-3.4331	-3.9065	-6.6886	0.066085	-7.0216	-3.6026	-3.5111	-2.0571	-3.9981	-4.7737	-3.6012	-7.2764	-8.1922	-2.5956	-6.1439	-4.7222	-6.4898	-3.2037
-12.785	-12.643	-12.882	-13.08	-12.37	-12.51	-13.078	-13.761	-11.259	-12.486	-10.896	-12.942	-10.292	-14.871	-14.046	-10.064	-13.658	-11.504	-13.76	-14.188	-12.458	-11.648	-13.146	-11.115	-14.892	-10.081	-12.011	-13.583	-13.009	-14.886	-11.423	-15.665	-12.438	-14.848	-13.839	-14.055	-12.915	-14.828	-13.048	-10.427	-12.088	-14.298	-11.057	-13.359	-11.707	-13.886	-13.266	-8.605	-12.547	-12.204
-4.4263	-5.3672	-3.6072	-5.779	-6.6359	-1.9675	-1.739	-2.2257	-5.3726	-1.7531	-2.4778	-5.2507	-5.5888	-2.9716	-3.9303	-1.4199	-0.63526	-4.737	-5.174	-3.2639	-4.9232	-1.0009	-4.0796	-3.3863	-4.2151	-3.8154	-3.1154	-6.6494	-3.4319	-3.0052	-3.2618	-1.2174	-3.6068	-5.3343	-4.8753	0.20474	-1.9602	-1.8306	-4.0333	-1.2934	-2.5175	-4.275	-2.8696	-1.2307	-6.0021	-0.67943	-3.3325	-2.5453	-3.8462	-3.3038
-15.32	-11.84	-12.482	-15.313	-15.846	-14.836	-11.946	-14.415	-14.613	-14.405	-12.487	-15.067	-13.298	-11.82	-11.493	-12.69	-13.083	-14.032	-12.074	-13.406	-17.826	-15.487	-14.935	-18.168	-11.953	-14.778	-13.322	-14.674	-14.1	-14.992	-12.6	-14.771	-12.629	-17.589	-15.279	-12.835	-12.092	-12.634	-13.155	-15.903	-18.486	-14.045	-14.619	-14.737	-13.661	-16.183	-14.176	-12.397	-14.387	-13.989
-12.373	-10.341	-6.2592	-11.312	-7.281	-11.197	-14.645	-11.71	-11.798	-7.7071	-11.794	-11.958	-10.263	-8.8145	-11.211	-12.933	-9.9812	-10.473	-8.8018	-8.9624	-6.9925	-11.819	-7.5088	-13.387	-5.166	-8.6373	-9.9438	-7.5835	-10.404	-10.144	-13.14	-14.822	-9.305	-9.3632	-12.397	-10.746	-10.838	-11.02	-8.3599	-11.168	-10.818	-9.3573	-11.17	-10.291	-10.502	-11.819	-8.5132	-10.711	-11.173	-9.6341
3.713	1.2874	-2.3209	2.8595	1.6512	4.2268	4.2903	2.8562	3.182	3.6336	7.8667	5.3556	4.1884	6.1742	1.6476	2.8895	3.3742	1.6332	3.8271	5.5532	3.1412	5.8674	2.4099	2.7674	4.3716	6.7157	3.7144	4.5371	3.6857	4.0358	4.195	4.2919	-0.097284	5.3205	4.0437	1.444	2.5166	2.0386	0.31164	3.6762	2.5215	-0.38543	0.37342	3.4484	0.13919	0.35967	4.112	1.4334	1.2725	1.6512
-14.265	-11.326	-9.4373	-11.616	-11.046	-14.397	-9.2668	-8.6778	-11.972	-12.55	-12.913	-12.377	-10.124	-11.245	-13.258	-12.269	-12.293	-7.7792	-9.8632	-13.347	-11.445	-11.247	-11.848	-11.884	-13.246	-9.4096	-10.49	-9.8816	-9.2513	-12.081	-11.167	-8.0775	-10.694	-10.881	-11.952	-13.32	-12.062	-8.8325	-11.32	-10.907	-15.941	-9.214	-10.718	-11.655	-14.573	-10.663	-13.821	-13.811	-12.796	-14.473
-7.0707	-4.3875	-3.6996	-4.8435	-6.1742	-2.8321	-4.5332	-2.6594	-4.8478	-4.9074	-5.0181	-6.9076	-6.8591	-4.5842	-1.7168	-4.0262	-5.8819	-3.9122	-5.7897	-2.3859	-4.2322	-4.9443	-6.0696	-5.4426	-5.1764	-4.5645	-6.2392	-5.4376	-4.8895	-3.6569	-7.1222	-5.4166	-4.3631	-2.4654	-1.1229	-5.777	-3.7276	-3.0922	-4.4998	-4.1164	-4.8848	-6.6996	-3.4613	-5.8419	-6.959	-2.4657	-4.3815	-2.2645	-5.7874	-5.9477
0.42474	0.6719	0.23615	1.8615	-3.1769	-0.66294	0.086303	-0.28414	2.0765	-0.11118	1.2442	2.6506	0.70176	1.7177	-0.24456	-0.46936	0.55275	1.8371	-2.3715	-1.5195	1.6233	0.49665	1.0994	-0.12561	-2.3941	-2.3229	-0.52409	0.31966	0.44593	2.2292	0.30051	-4.9772	-0.13584	0.58113	-0.91004	-4.5871	-0.18988	2.0657	0.14705	-0.17315	2.7705	-2.0067	-0.26627	3.5888	0.39119	0.0090001	2.1266	-0.72174	-0.87983	-0.85605
-13.086	-14.289	-10.425	-8.7932	-11.544	-10.945	-7.8459	-9.5666	-12.38	-8.4817	-10.234	-8.6786	-12.914	-13.355	-11.035	-10.85	-8.7175	-9.1787	-13.409	-11.645	-10.419	-9.0467	-9.8881	-11.496	-8.7148	-10.74	-12.16	-11.254	-13.191	-12.738	-7.4964	-11.861	-14.028	-11.309	-12.669	-9.0732	-10.908	-9.366	-11.742	-11.335	-12.067	-10.756	-11.563	-8.2133	-11.197	-9.9259	-9.3074	-8.0456	-10.385	-10.334
2.9491	3.4821	5.7888	6.2996	4.2804	5.6153	5.4731	4.6987	2.9915	5.3144	3.9092	2.8021	-2.1111	4.4736	5.7947	3.1015	3.0213	3.467	0.76648	2.7143	5.2314	7.6903	4.4691	4.6026	1.651	3.9598	1.9035	1.2337	9.1969	5.9355	1.306	4.4195	7.6556	1.9111	5.8513	2.3245	4.0498	5.0583	3.4951	6.0216	3.1051	-0.26846	6.6927	5.5355	2.5183	5.0638	6.9241	5.0597	5.3873	4.5353
-1.9307	1.0155	-1.7964	-0.34007	1.0284	1.0136	-0.33469	-2.1203	2.0129	-0.78328	-2.3328	1.3579	2.4607	0.637	2.1471	1.4829	-1.3353	-1.692	-0.15852	1.8952	-0.79108	-0.39615	1.1002	-1.0264	-2.579	0.20773	2.3566	0.41948	-0.95504	1.0144	2.5795	0.82207	-1.8947	-1.6399	-3.9692	1.8178	0.8155	-0.16433	-2.4523	1.418	-2.4376	0.96771	1.5393	1.5202	-2.6208	-0.21597	-1.8191	-2.8877	-2.3658	3.6148
-14.637	-17.308	-17.097	-18.205	-13.394	-16.15	-14.774	-16.999	-14.116	-13.208	-12.599	-12.457	-15.607	-13.609	-14.033	-14.675	-16.495	-14.334	-12.813	-13.104	-14.052	-14.16	-15.826	-16.679	-16.89	-14.281	-15.237	-12.988	-16.438	-15.152	-10.473	-13.337	-11.997	-12.716	-13.982	-15.68	-15.657	-11.538	-16.542	-12.817	-12.531	-14.98	-12.909	-13.554	-11.202	-11.357	-13.497	-13.497	-14.066	-13.435
3.1109	-1.538	-0.75238	2.3558	0.13373	0.48177	1.1179	-2.7169	-1.7461	1.1508	1.8401	2.9094	1.0596	-1.6131	0.68	-1.0466	3.0499	-1.5764	-3.7876	2.0163	1.6316	-1.9635	0.26451	-0.712	0.040769	-0.8919	1.3751	-1.3343	-1.9607	-0.70339	-2.1319	-1.0593	-0.8798	-1.0858	2.4545	0.12724	-2.2553	0.79071	0.22315	-0.80282	-0.73448	1.3093	2.1971	-0.2865	-1.6158	0.75044	-1.9717	3.2084	-1.8325	-1.8316
-13.682	-19.134	-14.04	-16.039	-15.628	-14.871	-12.391	-12.844	-15.817	-14.187	-14.61	-13.054	-12.324	-12.533	-14.011	-15.629	-12.939	-16.579	-13.876	-16.346	-15.631	-16.54	-15.485	-15.342	-17.476	-13.19	-12.576	-14.955	-13.005	-14.191	-14.663	-12.07	-15.898	-12.052	-11.989	-13.685	-14.008	-15.403	-16.013	-15.118	-11.034	-15.537	-16.088	-12.753	-14.966	-14.737	-17.24	-9.0625	-14.108	-12.633
-13.84	-12.535	-13.769	-12.433	-15.562	-15.149	-8.5225	-10.466	-10.917	-14.328	-11.221	-12.481	-10.347	-9.7046	-10.988	-12.562	-14.171	-11.358	-14.277	-12.509	-15.167	-11.951	-11.622	-11.636	-10.407	-10.651	-12.863	-10.768	-10.593	-14.197	-12.492	-11.299	-12.002	-11.938	-11.45	-14.477	-12.139	-12.75	-9.7975	-14.702	-12.587	-11.341	-14.502	-14.905	-10.916	-9.9604	-14.89	-12.098	-11.949	-9.7968
-10.341	-14.333	-8.8887	-13.216	-10.929	-11.477	-14.858	-10.345	-8.6316	-13.042	-16.286	-11.98	-16.469	-10.527	-11.51	-14.146	-9.0346	-9.8475	-15.184	-10.107	-11.568	-10.878	-13.068	-11.217	-11.318	-12.967	-6.7445	-11.22	-12.963	-13.321	-10.66	-10.988	-13.365	-9.7531	-9.0523	-7.4289	-10.502	-12.259	-10.851	-9.8473	-12.605	-15.306	-12.56	-11.157	-10.985	-12.673	-14.332	-8.613	-10.99	-12.155
6.3308	3.9826	5.7234	4.6114	6.1077	7.1785	5.0167	6.4512	5.8448	5.6269	4.5098	6.5836	3.7409	5.0598	4.8294	5.5342	6.4839	8.7092	4.3829	9.6654	6.1775	1.2221	2.6784	5.9445	6.74	4.6284	4.1186	3.7215	7.5558	3.6672	8.0506	5.5786	7.8317	4.8079	4.0557	4.6779	5.1609	5.8628	5.8017	5.1643	4.0195	6.9771	3.5972	8.2559	8.8613	7.4283	1.9908	5.5811	6.0306	4.2706
6.7404	6.1442	6.3187	5.8223	6.4905	6.8486	6.2967	5.065	6.1702	5.1402	5.2314	7.4017	8.3934	6.4738	6.9731	7.6742	5.7856	5.5383	7.6543	6.2957	8.8735	4.4864	3.7575	4.9228	5.9307	7.4924	5.3388	3.0694	8.4164	3.6968	6.8281	6.143	2.4231	7.5124	6.5005	7.5964	3.65	7.8958	5.6272	5.6077	4.6789	8.1116	8.1698	6.1027	7.6608	6.0311	5.9879	9.1414	6.7271	6.3688
0.36866	3.3903	1.4148	6.4248	4.2661	4.0978	3.3322	2.5791	3.2172	4.5901	1.8147	0.90827	0.84333	4.6905	5.9151	0.072609	3.3738	1.1209	3.9851	4.3907	2.5744	0.62449	4.9324	0.56131	2.4069	0.20701	1.554	2.7434	2.1892	4.4983	2.2609	0.73741	5.2047	2.0041	-0.02221	1.5769	4.1537	3.3863	2.5192	-1.6569	3.424	3.39	-1.6246	2.4066	1.9909	5.0118	3.5573	1.0628	0.6966	4.8778
-4.28	-1.6873	-1.6417	-1.6605	-3.9862	-3.9559	-3.4707	0.79173	-3.1624	-4.5329	-6.1454	-2.5483	-2.9289	-4.1756	-3.1211	-1.9747	-5.8024	-4.122	-3.002	-2.6463	-7.3928	-5.0977	-0.48406	-1.3975	-0.5868	-1.4139	-5.0158	-5.4202	-6.622	-7.1485	-3.4487	-1.82	-0.42574	-5.8771	-5.4233	-3.7692	-2.6436	-4.663	-6.0583	-4.2628	-5.5499	-5.8373	-3.8272	-3.7291	-3.9834	-5.338	-1.607	-0.0022836	-3.5169	-4.0164
8.2621	10.127	8.6558	8.0761	9.7623	9.7286	8.5361	7.3885	7.07	9.3627	7.5328	8.4193	8.2587	8.82	8.9648	7.8104	11.366	8.1042	8.3589	5.3736	9.0153	5.9166	6.5905	6.5686	10.463	6.5502	7.8325	8.4479	6.1335	8.0134	7.7136	6.8474	7.9806	7.5101	6.8392	10.055	5.9287	10.586	6.3224	5.2248	6.4653	10.102	10.691	5.4796	9.5351	5.808	11.664	8.2084	10.968	9.6438
-11.539	-14.535	-10.245	-13.411	-15.716	-14.442	-13.408	-13.806	-16.327	-13.457	-13.612	-12.773	-9.5325	-11.079	-9.9528	-12.935	-10.285	-10.832	-13.706	-10.561	-11.76	-9.6371	-14.991	-10.374	-8.8233	-10.276	-11.456	-7.5152	-13.014	-13.115	-12.976	-10.046	-13.243	-12.269	-8.9099	-9.556	-8.9776	-10.881	-13.217	-12.542	-14.025	-12.273	-9.6571	-12.484	-11.685	-10.9	-8.2048	-13.303	-9.4322	-13.799
-5.6507	-6.3452	-7.0436	-8.3547	-7.5089	-6.5169	-5.1356	-7.006	-2.0862	-8.1824	-4.2438	-2.4219	-4.5695	-9.953	-9.6439	-5.8377	-7.6002	-9.459	-6.2353	-8.6185	-6.6583	-7.0447	-4.3285	-8.0936	-7.7768	-5.597	-6.061	-5.8209	-4.0078	-7.9406	-5.219	-8.7891	-7.3044	-8.879	-4.5137	-5.7932	-6.3465	-9.0621	-4.293	-5.5387	-8.3731	-4.9954	-4.4975	-8.1538	-8.1075	-7.649	-7.5086	-6.557	-8.3966	-6.4633
-9.1108	-6.3413	-4.5487	-7.4921	-6.7307	-3.2238	-5.1424	-9.1019	-7.469	-9.1287	-8.471	-5.9375	-10.285	-10.346	-6.9116	-6.7133	-5.9363	-5.9286	-4.8006	-7.1311	-4.3274	-9.4003	-4.2407	-10.489	-10.612	-6.6481	-11.204	-5.8693	-8.668	-7.2723	-7.4403	-6.006	-6.6148	-7.5821	-7.1015	-6.4762	-7.2277	-9.4342	-4.0261	-7.4865	-4.6893	-6.4662	-5.3362	-9.3229	-7.2209	-6.0089	-7.8402	-8.1433	-7.3919	-4.1403
8.1631	5.6091	9.2408	11.344	9.5266	9.913	6.8391	7.8669	5.8638	6.6243	8.1291	5.1004	10.426	7.7982	11.102	9.587	4.9936	2.9699	7.4011	7.7223	4.7338	7.5791	7.4676	4.0324	7.4833	11.503	6.7319	5.8055	8.5713	8.1734	6.7616	9.9354	4.0464	5.8402	10.185	6.2236	9.1951	4.9964	9.5038	9.8504	8.4519	7.1207	8.052	5.9255	9.4501	7.5854	10.288	7.2936	10.109	7.2049
1.7867	-0.69731	-2.1775	-1.474	0.05499	-1.9705	-1.1552	1.2247	-0.83048	0.80418	-1.2508	-0.70478	-4.1518	-1.0475	0.042897	-1.1301	-1.3478	-2.488	-0.19246	-1.3233	-2.8036	-0.27304	0.2334	-1.3598	-1.6824	-2.2482	-0.58367	-2.1636	-3.2225	-2.1792	-3.6539	1.2064	-0.13946	-0.0055242	-3.0685	0.16011	-5.2594	-0.2649	-2.8159	-3.1231	-0.00718	-1.5328	2.0518	-3.1986	-2.5	-1.2812	-5.4175	-0.12685	3.2019	2.2815
11	12.716	11.643	9.6846	7.8231	9.4459	10.118	11.149	8.6369	8.857	9.5058	9.0077	9.2975	7.5293	10.606	6.503	8.835	8.3298	9.5468	12.669	10.182	7.3683	9.558	9.2032	10.365	12.418	8.3503	9.1058	9.6451	6.129	10.732	14.113	9.2363	8.1883	12.549	8.4867	7.3746	11.952	6.5117	10.524	11.424	3.0156	11.233	8.6105	9.3726	8.7971	10.645	11.888	10.674	7.6641
-20.862	-21.78	-21.781	-20.873	-23.743	-20.913	-22.789	-21.733	-22.291	-20.151	-22.681	-23.766	-21.169	-22.308	-22.934	-21.889	-21.014	-22.223	-24.044	-22.5	-20.673	-21.119	-23.032	-19.418	-22.004	-21.021	-21.091	-22.828	-21.758	-22.934	-23.178	-21.375	-21.222	-19.739	-21.835	-23.269	-22.857	-20.643	-20.254	-21.129	-25.432	-22.428	-19.5	-20.755	-19.718	-19.772	-22.847	-23.551	-25.328	-22.246
6.2678	10.604	10.599	10.599	10.568	8.7526	11.44	12.473	9.4342	13.401	7.8912	12.969	9.1134	7.0848	10.313	9.2153	10.567	12.314	8.9812	7.7925	9.8377	9.8339	7.8116	9.3708	11.211	9.2805	8.4988	9.9399	7.6701	8.5776	11.501	10.249	11.303	12.269	8.5905	9.4717	9.6856	11.065	11.562	12.045	11.176	8.8195	10.726	6.4382	11.781	8.7598	8.4587	9.5723	10.473	12.613
-1.9341	-3.6538	-2.5523	1.7224	-3.9261	-0.21258	-1.0615	1.4804	-1.3213	-2.9585	-1.6544	-1.6711	0.040655	-1.9295	-4.152	-1.3731	0.18209	-1.1344	-1.3348	-1.745	0.86007	1.0336	-3.8085	-4.4372	0.3417	-1.071	0.37886	-3.6543	-1.882	-2.0905	2.3919	-3.1118	-1.8855	-0.89283	-2.4371	-0.97393	-0.65913	-0.36519	0.77005	-1.8949	-5.2231	-3.7668	-2.2347	-1.0645	-2.2419	-0.19835	-0.86375	-2.6866	1.3794	-0.63961
-2.8094	-3.2935	0.80962	-2.6278	-3.1368	-0.84021	-3.9768	-2.2483	-3.2422	-5.1996	-4.1224	-4.367	0.010115	-5.0965	-4.3257	-3.0879	-5.9314	-2.8124	-3.9311	-3.6952	-7.1081	-2.668	-2.2385	-5.3471	-3.9044	-2.8371	-7.4264	-1.7207	0.042747	-4.722	-2.7713	-3.8504	-3.2447	-3.5685	-2.7806	-1.449	-4.9621	-2.8348	-4.1011	-3.2628	-3.962	-0.6988	-2.29	-6.635	-3.1644	-7.8846	-2.7208	-3.0947	-4.5734	-0.84975
-6.4113	-3.6088	-3.2525	-3.8173	-3.7102	-4.6172	-4.6316	-2.5881	-4.3684	-5.4446	-4.7307	-5.324	-1.1151	-6.822	-1.1197	-1.1747	-1.9402	-6.0634	-1.6952	-2.998	-3.7156	-0.83956	-1.631	-2.9592	-0.22472	-3.6532	-3.755	-3.2238	0.31372	-2.2821	-5.1599	-2.6562	-2.633	-2.9233	-4.236	-2.4523	1.1364	-2.1426	-4.113	-0.7224	-5.6862	-1.5051	-2.4704	-6.7836	-1.1306	-9.4416	-3.9537	-4.0793	-2.8911	-4.8568
7.9102	8.7953	8.586	6.2461	6.5875	9.2923	6.5763	8.3188	9.686	4.2417	9.4491	6.9024	10.754	6.3669	9.6525	8.3195	2.2671	6.2972	4.7991	7.4047	6.645	5.9594	8.641	8.6393	4.7572	6.4475	8.5533	5.6918	6.2675	10.082	7.7723	11.614	5.6763	6.1792	8.1121	4.208	8.8451	7.0035	6.1678	7.3779	3.3384	2.4145	6.69	6.5328	6.8606	6.7832	11.016	8.1975	7.4478	3.8157
-6.1613	-5.9597	-5.6366	-5.2955	-5.1042	-4.7628	-5.6138	-7.1844	-4.6714	-9.9012	-4.5213	-7.249	-5.7087	-3.8809	-5.0482	-7.4822	-8.4821	-6.7332	-8.8557	-6.4155	-8.5688	-6.2425	-4.3186	-3.6386	-6.6823	-3.7422	-5.9326	-7.7209	-6.4513	-7.8161	-12.052	-3.8194	-3.0052	-7.8754	-4.7865	-7.0948	-5.3684	-7.3243	-4.6062	-5.3535	-5.5971	-4.9833	-6.9549	-9.2286	-6.2256	-6.1858	-4.1339	-5.6441	-3.2213	-5.0677
4.6086	5.6663	7.1778	5.0837	8.2971	6.851	7.2766	2.082	5.8211	5.9454	8.4775	6.3808	4.7243	7.3959	8.5181	5.5363	7.4834	5.4433	9.1718	6.5183	5.8029	8.4948	8.2784	9.0043	4.8897	6.9244	7.0188	9.9464	9.3328	8.7616	7.3576	7.5359	6.7093	4.6449	7.7988	8.9043	9.3209	7.1068	6.2719	6.6974	5.9505	7.1342	8.4255	5.8325	8.6289	8.6873	5.5316	9.3446	8.5585	10.746
-7.5778	-4.9433	-3.0624	-5.8154	-6.4688	-1.9942	-6.2498	-6.6062	-6.9047	-5.7038	-4.9674	-3.4111	-5.3693	-6.1313	-4.7832	-5.309	-5.2075	-6.5985	-4.1886	-7.3483	-8.0634	-4.0031	-5.8041	-4.3173	-8.3887	-7.1255	-3.2008	-7.7164	-7.0089	-4.3338	-3.4659	-12.141	-6.4764	-8.969	-7.0474	-4.9513	-3.2341	-7.2155	-7.1595	-5.5647	-4.8699	-5.5475	-4.5143	-3.3303	-6.6798	-7.4418	-3.3558	-7.3617	-5.0635	-8.6586
0.99889	0.17377	2.273	-0.98315	-1.2123	1.7958	-3.4763	-1.7281	2.4892	3.9293	1.8891	3.6789	0.26762	3.3979	-1.2277	-0.15281	-0.74602	-2.2126	2.2739	-0.066168	1.7401	1.5028	-1.7525	-1.7891	0.69446	-4.8403	-0.89819	2.3118	-0.5247	-0.39017	0.54161	2.8693	0.46009	-0.86258	1.2396	0.87385	1.3256	2.4507	-1.9887	-0.60473	1.9973	-0.88833	-1.2887	0.22694	1.4287	-3.3541	-3.2195	-0.90448	-2.5772	2.8432
-6.9094	-8.7602	-10.405	-10.99	-7.8927	-12.752	-8.6959	-9.2406	-8.6168	-9.637	-10.301	-6.2889	-8.5562	-8.698	-9.5211	-7.5917	-10.863	-7.7575	-6.7343	-7.3409	-10.433	-9.2901	-8.8934	-8.0303	-9.9074	-8.8474	-10.062	-7.0029	-9.1086	-12.935	-9.887	-9.6773	-6.9811	-10.403	-10.66	-11.623	-8.4205	-7.6669	-8.3648	-5.5562	-8.714	-6.2764	-9.1591	-9.9956	-7.8323	-11.759	-7.7145	-9.1937	-8.3121	-9.3612
-12.217	-11.183	-10.297	-9.746	-12.09	-11.356	-12.117	-12.315	-11.848	-11.238	-14.149	-9.7587	-9.0445	-11.898	-11.849	-9.9729	-12.484	-11.756	-8.888	-10.645	-11.553	-11.601	-10.879	-9.9393	-10.331	-9.0592	-10.765	-11.235	-9.1862	-12.788	-9.7445	-7.3291	-6.1151	-10.913	-11.21	-11.961	-12.889	-8.7431	-11.682	-11.953	-12.547	-9.6952	-12.279	-12.213	-11.242	-13.465	-7.5597	-13.028	-9.043	-12.489
-9.9594	-6.9126	-10.96	-11.577	-10.944	-8.2195	-10.891	-11.406	-7.4455	-10.436	-9.2196	-10.663	-11.444	-11.898	-13.403	-8.049	-12.989	-10.42	-10.696	-12.937	-10.548	-11.448	-8.5651	-7.9412	-8.5389	-9.3554	-11.473	-10.771	-13.155	-10.8	-11.062	-11.555	-7.4896	-11.835	-12.825	-11.677	-9.6051	-12.212	-11.41	-12.431	-9.0183	-10.418	-9.8239	-7.9077	-9.4571	-10.395	-5.001	-10.297	-13.189	-9.9455
-10.059	-8.7691	-7.9583	-10.61	-9.1584	-10.47	-8.5026	-10.211	-8.8335	-10.64	-11.644	-9.3162	-8.8128	-7.3426	-10.88	-9.2208	-9.5036	-8.8337	-11.652	-8.3626	-7.2619	-10.263	-7.7071	-8.2097	-7.05	-7.9457	-11.964	-8.5073	-14.283	-8.3816	-8.9679	-7.8829	-10.148	-10.114	-8.7658	-9.5956	-9.3769	-9.1736	-7.9306	-9.8545	-9.8468	-11.804	-7.3177	-7.0539	-10.052	-10.197	-10.688	-8.7147	-8.1428	-9.2961
9.8174	12.518	7.9748	8.2933	9.7758	11.008	12.857	7.7048	8.3926	12.031	7.3045	11.242	13.103	10.519	11.842	9.9363	10.462	9.5889	10.074	11.642	11.449	7.1128	8.9263	9.0353	7.1872	9.8066	10.251	10.783	11.759	9.2657	10.781	10.597	10.55	9.664	13.058	11.599	8.9956	10.3	7.2458	6.1701	10.515	8.935	8.7545	10.868	7.9526	6.8274	9.9945	7.3465	12.879	10.65
3.0988	1.6694	-1.2544	2.8402	1.7893	1.2293	-3.3342	-0.33999	2.34	0.99487	1.901	3.7742	3.4579	1.7384	0.79443	2.1824	1.9936	1.9185	5.0558	3.2563	-1.5934	-2.6456	1.9243	2.0536	-0.34653	2.3011	-0.95652	2.0223	2.463	-0.71612	1.4596	-2.8244	-0.69839	4.3967	1.9944	-1.3258	5.8428	4.1839	-0.76971	-2.5458	2.2383	1.9466	2.9709	0.62803	1.9922	3.5041	5.4333	5.4714	2.1108	1.4063
-13.438	-12.109	-14.917	-12.33	-10.501	-8.8404	-10.172	-13.842	-9.2941	-8.3841	-10.926	-13.262	-13.257	-7.7128	-13.487	-9.3833	-8.4926	-13.114	-5.7886	-13.171	-11.506	-9.0059	-10.572	-10.996	-9.6558	-9.4548	-12.841	-9.5133	-11.964	-10.521	-13.779	-11.033	-14.961	-11.699	-11.648	-10.874	-13.503	-11.385	-13.736	-10.818	-16.969	-8.5397	-11.193	-11.888	-8.1844	-8.7779	-12.03	-10.272	-7.0092	-11.62
-2.1003	-4.4713	-1.0005	-1.035	-0.45348	0.88524	-1.768	-0.47163	1.4436	-2.0665	-4.9761	-2.0556	-1.0107	1.4824	1.1377	0.50101	-2.5439	-2.827	-1.8513	-3.7211	0.70754	-0.25302	-2.62	0.5132	-1.0485	-2.4094	-2.9438	-3.4077	-1.571	-4.513	-0.70584	-0.8161	-0.08504	1.4553	-3.6912	-1.2016	-3.0465	0.34611	-2.5744	-1.2733	-1.2592	0.29755	-3.7182	-5.3724	-5.1618	-2.9851	-1.6537	2.5305	-2.9096	-5.3029
-12.379	-8.6734	-6.9624	-9.1038	-9.5585	-9.3815	-10.265	-8.6209	-11.018	-9.4782	-10.599	-7.4707	-11.265	-7.4319	-11.183	-9.2382	-14.258	-13.65	-9.9617	-10.529	-9.4933	-10.414	-5.0485	-7.8092	-11.143	-11.889	-8.6516	-7.3229	-10.036	-8.2345	-12.197	-9.7268	-8.6641	-8.4832	-12.938	-10.423	-8.3854	-7.2197	-13.004	-8.2517	-9.8976	-8.0753	-7.6432	-6.061	-10.007	-7.3731	-11.559	-7.6214	-9.5854	-8.1258
3.0802	2.5925	2.9645	2.4951	-2.8073	1.1528	1.0173	1.2376	3.7343	0.002632	2.7777	0.51968	4.007	0.46144	2.7162	1.4812	2.6794	1.8781	1.6501	1.3053	2.3856	1.3237	2.4057	1.3966	1.749	3.1277	1.7334	-2.1703	4.3997	0.06767	6.4168	1.7398	3.4094	2.7432	-1.1235	-1.5931	2.8756	3.0298	1.657	-1.1703	1.0453	1.386	2.5977	1.5609	1.0116	2.6414	5.1626	1.7859	2.0512	-0.066994
-14.364	-8.0188	-10.402	-11.024	-12.389	-9.9442	-11.973	-15.189	-10.521	-10.01	-9.2662	-8.4855	-9.2937	-12.59	-13.031	-11.049	-11.265	-11.369	-12.647	-11.44	-10.475	-11.019	-12.135	-9.6654	-10.118	-12.458	-12.815	-10.523	-11.574	-12.054	-8.5949	-14.488	-13.295	-11.342	-11.292	-12.574	-10.411	-8.9102	-12.543	-11.115	-9.9205	-10.719	-14.352	-10.592	-12.81	-11.687	-16.126	-10.178	-11.174	-11.183
5.5763	7.4021	7.4517	10.524	5.9358	6.98	9.8621	8.8205	10.58	9.0626	6.0156	8.0312	8.2292	8.1056	7.6203	6.0526	6.4415	5.8692	5.9086	8.5637	6.236	9.5029	8.923	6.6702	8.9236	10.748	7.6218	7.8657	8.6192	8.1248	6.1791	8.9593	9.6002	8.5348	4.7594	8.3559	4.0037	8.852	8.4762	6.2283	9.2851	5.872	7.2145	10.725	8.5853	10.253	10.153	9.8728	8.585	7.6137
-0.60301	-0.013556	2.3906	1.8342	1.992	2.0559	0.59097	0.46831	5.05	2.6076	5.9654	1.6873	2.3378	4.9095	2.3035	4.2043	3.7489	2.0885	7.5834	5.4323	-0.83326	3.5942	4.6553	4.6629	2.6259	4.1728	3.1162	1.3702	3.0693	1.389	2.4053	5.9302	2.3616	4.0874	-0.46568	7.3145	3.803	1.0539	1.7794	3.7299	3.5114	1.3385	3.0457	-0.89922	2.2037	1.7438	0.20049	1.4706	2.5727	4.2535
-4.4173	-3.1738	-6.1848	-4.3186	-2.6372	-6.4483	-6.424	-5.7192	-4.8176	-5.9233	-2.7862	-5.806	-4.0976	-3.4083	-5.7512	-3.6351	-3.4517	-2.2977	-1.8641	-3.2284	-6.8823	-2.529	-6.4531	-3.2271	-3.9282	-2.7086	-4.829	-6.2459	-5.082	-7.5065	-2.8402	-7.7091	-3.2905	-5.3191	-7.0669	-5.1475	-5.2556	-7.3818	-4.7997	-1.689	-3.8107	-3.393	-4.2685	-4.3866	-7.1383	-7.8788	-5.6321	-4.4473	-4.8573	-4.7529
-24.578	-21.091	-20.062	-22.38	-20.39	-22.027	-22.996	-22.561	-20.184	-24.658	-22.936	-21.68	-24.4	-21.386	-22.982	-21.701	-22.292	-25.226	-20.647	-23.887	-23.651	-19.848	-21.963	-22.385	-20.674	-22.905	-23.685	-20.497	-23.833	-20.452	-23.976	-20.265	-23.599	-21.537	-23.926	-24.518	-23.582	-18.131	-21.945	-18.806	-23.425	-26.587	-20.671	-22.575	-23.23	-22.515	-23.325	-23.899	-22.557	-22.121
-22.316	-24.161	-20.647	-26.283	-24.594	-23.032	-20.194	-23.197	-21.649	-23.808	-23.861	-19.746	-19.76	-23.475	-21.326	-21.948	-19.791	-21.09	-22.332	-21.392	-21.516	-25.124	-21.005	-22.678	-23.518	-23.189	-18.844	-20.155	-25.363	-21.041	-21.145	-21.006	-24.123	-20.044	-19.726	-22.387	-23.06	-23.396	-19.651	-24.613	-21.271	-21.129	-22.447	-20.774	-23.309	-20.467	-22.745	-18.705	-21.931	-22.348
-1.0825	0.5496	-1.8317	1.936	-1.5272	-0.33839	-1.8381	-0.3526	0.48547	2.237	0.49909	1.4998	-1.1768	-2.0456	-3.3509	-2.7221	0.28526	-1.1466	2.7574	-0.13189	-1.3829	0.45579	-3.822	-0.57316	-1.4467	-3.764	0.47372	-1.6119	-1.4796	-1.4407	-1.6982	-4.4366	-3.3241	0.2186	-1.6105	0.88221	-0.81559	-3.1952	1.4469	-0.28356	-1.6224	-1.2952	-2.1893	-0.46559	2.0153	-2.617	-4.6705	2.6619	0.3375	1.4417
-11.008	-6.8304	-7.1067	-12.606	-8.7552	-8.8665	-8.9995	-9.803	-9.9896	-7.7619	-9.1574	-9.193	-9.4644	-8.6022	-11.382	-12.498	-12.309	-7.6234	-8.0107	-8.6412	-8.0506	-8.7728	-9.2468	-6.3803	-8.9522	-8.0724	-10.804	-8.0369	-8.6736	-12.493	-7.5929	-9.9616	-11.133	-9.0757	-10.415	-9.4106	-11.534	-10.99	-8.1712	-7.3618	-7.8515	-10.859	-8.2375	-8.5967	-9.6535	-7.5387	-4.3842	-8.3829	-8.3847	-9.9
-21.875	-21.009	-20.009	-23.795	-19.472	-21.483	-20.304	-22.49	-22.101	-20.236	-21.342	-24.314	-22.11	-19.745	-21.747	-21.889	-25.057	-22.693	-24.235	-23.661	-20.198	-16.389	-21.471	-23.555	-20.975	-24.66	-23.705	-24.108	-25.134	-19.883	-20.899	-21.433	-23.684	-20.91	-21.825	-22.808	-23.79	-19.663	-24.756	-21.626	-23.914	-24.201	-23.3	-22.731	-21.858	-21.979	-19.756	-24.013	-23.95	-22.86
3.437	1.6209	0.70483	5.5379	4.4797	2.3017	1.9518	3.8056	1.2165	1.9484	3.8612	5.3901	5.3246	3.2462	4.9447	5.4313	1.8566	2.4622	2.1159	1.1008	4.3949	1.1878	1.0931	4.9731	-1.9503	1.8281	3.1882	0.8511	3.2918	1.5564	-0.50939	1.8754	3.2203	3.4554	3.4763	3.1436	3.8485	-0.069505	5.6071	3.8925	5.4397	1.7734	0.5676	0.58824	2.3402	3.7012	4.6535	5.0555	1.4641	5.1767
-6.0913	-7.8856	-2.7568	-7.1377	-4.5671	-4.4692	-6.3839	-3.498	-1.7884	-3.0134	-6.0053	-2.6173	-5.2857	-6.5083	-4.728	-4.1262	-4.9021	-7.0093	-6.6334	-6.1429	-3.4081	-2.8824	-5.1245	-4.4868	-3.3753	-2.8788	-7.6057	-5.8941	-4.5006	-3.4777	-1.3216	-7.8475	-4.4973	-3.2313	-5.5716	-4.0122	-5.8248	-4.6339	-5.5856	-2.3129	-6.7592	-6.2684	-0.89794	-5.9347	-0.76345	-6.1019	-7.4251	-6.1565	-1.1287	-5.6491
-10.405	-11.344	-10.068	-12.321	-15.762	-9.8202	-10.673	-13.064	-14.314	-8.3956	-8.3764	-9.6664	-9.7722	-9.676	-8.9898	-9.6725	-9.4414	-11.089	-11.535	-7.8272	-8.4096	-8.9833	-12.47	-13.336	-12.296	-9.5852	-12.847	-13.256	-8.1063	-10.291	-13.141	-9.9654	-9.8763	-10.102	-9.4767	-7.6043	-11.886	-10.548	-11.098	-13.08	-5.0169	-11.51	-14.106	-9.9626	-10.13	-12.729	-13.982	-14.269	-11.408	-8.7141
0.46367	-2.1272	-2.4786	0.56926	0.33244	0.32906	-2.0453	0.28646	0.8129	-1.0455	0.050935	-0.96475	1.486	2.0208	1.7097	-1.2424	0.57543	0.69277	-0.097803	3.2162	0.78614	-5.6232	0.57247	0.70668	2.0282	0.41956	2.5575	1.9832	1.8775	0.029301	-1.7445	-1.2687	1.7111	1.2038	1.0287	0.031591	-0.87541	2.5211	0.13379	-1.2057	0.17357	-1.2526	0.12267	-0.94876	-0.042693	-1.4713	-2.6034	-2.4493	-1.2964	-0.75062
-0.31622	2.4048	1.8815	-0.24825	1.5428	4.2727	0.96691	-3.3779	-2.2618	-0.61398	-0.080871	1.2056	0.65572	-1.5962	0.83367	2.9832	-2.4333	0.94136	-2.1087	-2.6369	0.13841	-0.20412	0.044072	1.2169	0.079586	0.5923	0.70601	1.3181	0.82372	2.0188	2.4692	0.18435	-1.4209	0.59579	2.092	-2.1784	0.30279	1.8443	3.4866	0.38747	-1.7284	-0.38598	0.96927	1.0228	3.5477	-0.024733	-2.1187	0.48106	2.3536	-2.899
-14.921	-14.732	-14.497	-13.021	-13.084	-16.86	-17.067	-14.421	-16.44	-15.395	-12.966	-15.396	-14.4	-14.08	-13.879	-15.959	-14.106	-14.89	-13.966	-15.784	-14.498	-14.869	-14.116	-15.896	-14.807	-14.806	-15.143	-13.217	-13.049	-14.674	-9.6365	-18.469	-13.964	-12.789	-10.646	-16.311	-18.593	-16.155	-14.774	-9.8163	-15.41	-16.203	-15.675	-17.338	-15.397	-16.538	-14.701	-18.359	-13.58	-11.088
5.7178	-1.5566	2.6842	0.75494	2.6722	-0.45968	4.6977	4.3919	2.2354	4.0836	5.8001	4.2879	1.2235	4.048	1.1488	4.7737	5.1853	0.70247	2.6403	2.2306	4.9519	2.7574	5.0009	3.7361	2.0618	5.5268	4.7169	2.4864	6.7634	3.8914	6.6778	0.26217	4.1585	5.5386	2.4751	4.1822	1.3456	5.1516	0.58111	4.3364	1.9859	2.5808	4.8627	4.2474	0.083462	4.8978	3.331	1.926	3.4838	6.1422
0.12248	1.3859	1.8381	-0.3348	0.47116	0.33508	-0.57078	3.2848	-1.8843	2.2832	0.22514	0.23022	-0.64485	-0.75818	0.75021	2.3304	1.208	3.5248	1.0064	3.7721	1.6998	0.84038	1.3763	0.44404	2.3404	2.5567	-0.2593	1.6133	1.2837	-1.014	-0.025906	2.6728	-1.5118	-1.8049	0.085938	-0.3356	0.047218	0.082724	2.4638	0.16171	-0.29074	-0.58595	1.6538	2.3037	-0.11632	0.21563	3.5175	0.8251	-2.3455	2.9106
-16.426	-13.82	-15.438	-16.571	-11.571	-15.043	-18.373	-15.209	-12.888	-14.975	-16.921	-15.65	-14.357	-16.654	-16.001	-13.63	-14.807	-17.655	-16.74	-14.024	-16.387	-15.703	-13.883	-13.241	-14.949	-16.157	-16.03	-17.935	-15.017	-16.474	-15.181	-12.696	-13.678	-15.071	-15.807	-11.808	-13.238	-18.897	-17.348	-15.992	-12.155	-17.842	-14.752	-15.803	-13.592	-11.213	-18.128	-12.836	-16.454	-16.365
-4.6828	-4.7195	-0.35259	-0.88953	-0.086345	-1.929	-2.1745	-2.3602	-4.23	-3.4841	0.86151	-3.1639	-0.72002	-2.2232	-4.6861	-5.7048	-0.14939	-2.3615	-1.7928	-4.3516	-6.7835	-4.1342	-2.7113	-2.5692	-2.2841	-4.603	-2.2286	-1.6366	-1.9163	-2.2408	-2.1998	-1.5789	-0.6347	-3.8205	-3.9464	-5.5415	-5.7262	-3.7037	-1.1847	-1.5876	-3.9557	0.026607	-2.8378	-1.9589	0.57291	-1.9401	-2.4405	-3.3492	-5.2264	-4.0015
1.2964	0.16553	-0.036438	-1.9987	2.7029	-0.74481	-2.5185	3.0463	1.1491	-0.81583	1.0965	1.5467	-2.0423	0.030893	-2.7944	-0.70186	1.5951	1.9941	-0.054753	3.7179	0.23117	-1.6866	-0.46241	0.25393	2.637	1.1536	3.1675	0.98821	0.46987	0.24086	0.40231	1.5751	-2.0437	-0.87415	1.3009	1.7086	0.8304	0.33435	3.2868	-2.174	4.6316	1.316	0.7113	1.9063	0.98026	0.12276	2.208	2.8439	1.5563	-2.7838
-23.072	-24.711	-21.153	-20.645	-24.565	-20.223	-18.962	-20.519	-20.435	-21.265	-21.517	-20.979	-21.09	-22.654	-20.746	-23.387	-21.631	-17.564	-18.48	-17.89	-19.983	-21.016	-18.949	-22.096	-18.073	-20.079	-23.303	-18.773	-23.275	-20.144	-22.531	-22.546	-18.984	-22.443	-19.97	-19.836	-20.101	-23.978	-19.546	-21.716	-19.71	-20.858	-20.636	-20.436	-19.818	-24.887	-21.109	-22.107	-18.891	-19.267
3.6902	4.2104	1.9034	1.3334	7.5951	-0.042919	0.70822	0.16087	2.2595	0.83034	2.1874	0.84132	3.2953	2.9974	1.211	4.5394	0.84141	-1.8188	-1.5958	4.2512	2.3011	0.079386	0.15418	-2.2317	3.6012	0.31981	-0.13903	1.7836	1.2376	1.2166	5.0846	1.4076	4.576	-1.56	0.75484	0.62388	0.33308	3.0366	0.5737	3.7787	-0.12261	-0.25126	1.8806	1.3852	2.6124	3.2108	1.2349	2.323	4.654	-2.5839
-11.637	-13.617	-13.678	-12.827	-13.694	-14.616	-13.152	-14.835	-15.091	-15.027	-13.516	-12.491	-15.896	-14.364	-13.641	-12.168	-10.402	-12.027	-17.399	-15.373	-15.744	-14.223	-12.777	-15.681	-12.003	-14.267	-15.011	-14.475	-10.075	-11.639	-16.159	-14.134	-15.513	-12.691	-13.483	-12.272	-14.125	-10.887	-11.458	-14.49	-13.394	-13.287	-13.898	-12.704	-13.672	-11.951	-15.266	-9.5372	-13.721	-11.194
-6.9021	-9.3313	-5.0191	-13.52	-10.809	-13.124	-8.1151	-7.3328	-8.2324	-10.216	-8.7858	-11.326	-10.152	-8.9484	-9.644	-8.8687	-7.2317	-8.584	-7.4827	-12.431	-13.267	-10.709	-7.098	-7.5931	-11.815	-10.22	-8.7162	-10.801	-9.6507	-10.957	-10.651	-9.3248	-11.162	-9.4887	-11.635	-7.5139	-10.92	-9.9669	-5.1681	-8.4938	-11.277	-8.6802	-10.958	-6.0114	-10.856	-10.582	-10.147	-9.9061	-11.366	-9.8807
-9.0974	-7.5346	-5.5953	-8.6698	-7.7551	-6.6951	-5.7969	-9.3903	-8.3415	-5.2968	-9.398	-7.3006	-8.211	-4.7544	-6.7883	-5.4571	-5.3811	-4.9467	-4.1978	-5.0788	-10.054	-2.9282	-10.124	-5.2448	-3.5877	-5.2989	-5.7243	-8.4747	-6.491	-8.2113	-8.7044	-3.5658	-7.3199	-5.6456	-4.584	-2.0776	-6.5966	-7.3298	-8.1246	-8.2473	-5.9439	-6.6445	-2.7508	-5.0472	-8.2907	-7.297	-7.8567	-6.0506	-7.6918	-5.5744
-17.825	-12.095	-11.509	-15.064	-12.216	-14.264	-14.621	-16.892	-14.086	-14.75	-11.232	-11.068	-14.547	-12.529	-12.912	-14.756	-12.282	-12.465	-13.934	-11.433	-8.6048	-15.363	-12.815	-12.483	-12.312	-11.295	-11.966	-13.322	-15.587	-11.804	-14.894	-13.686	-12.561	-14.776	-13.971	-11.728	-9.3366	-14.696	-11.529	-15.111	-11.606	-11.45	-13.399	-13.892	-14.37	-12.575	-13.248	-15.76	-12.467	-12.402
-13.952	-13.898	-11.481	-13.949	-15.749	-18.24	-10.796	-12.662	-13.065	-13.909	-14.793	-14.12	-11.913	-13.833	-17.342	-15.898	-13.731	-15.236	-13.4	-16.147	-11.354	-18.77	-11.961	-15.011	-11.855	-12.743	-18.959	-15.996	-17.175	-15.561	-14.44	-14.548	-14.678	-13.592	-15.791	-13.144	-15.517	-14.847	-12.854	-12.983	-16.111	-14.402	-14.492	-13.506	-13.288	-12.766	-14.306	-15.161	-14.065	-17.703
6.0818	6.8703	9.9133	11.616	8.2611	10.171	8.2651	11.979	9.4383	12.195	6.7081	7.2045	11.05	5.7056	11.012	9.0073	10.894	8.968	9.3687	9.7188	10.283	13.15	8.8118	8.6218	11.164	9.3572	8.7216	10.626	9.9834	9.9573	9.5259	8.9859	8.7591	8.4235	11.637	11.458	9.7696	9.1694	9.5248	7.2079	9.0942	10.162	9.1754	9.8465	11.325	11.091	7.6619	9.9036	11.429	9.8988
6.2247	10.973	8.9867	8.1503	6.6035	4.6676	5.1268	10.513	5.8409	6.1353	8.6626	7.1133	5.4736	7.3777	7.1226	7.2737	8.9274	7.9789	8.6045	5.6021	7.3507	7.9676	6.7347	6.8923	7.3434	4.8673	7.5145	6.2217	5.6726	3.9908	10.457	6.4936	2.428	8.7124	7.5763	6.6475	6.4486	6.8803	7.6913	5.0562	6.8258	6.6362	7.2152	6.8361	6.1082	8.0351	7.5617	6.4491	6.4614	6.2716
-12.147	-15.722	-13.869	-12.374	-11.682	-12.519	-7.9274	-8.4096	-12.267	-12.283	-13.476	-14.247	-10.417	-16.917	-13.537	-14.991	-13.094	-14.317	-8.2311	-13.613	-11.281	-13.993	-15.417	-10.864	-14.373	-14.264	-14.207	-13.773	-11.607	-9.7951	-15.717	-11.386	-15.626	-17.52	-12.937	-10.584	-12.944	-14.316	-12.086	-10.9	-12.699	-12.721	-14.332	-11.87	-12.72	-12.889	-13.088	-13.071	-9.2642	-13.815
-3.9971	-2.3726	-3.1868	-4.2794	-3.4513	0.39446	-5.3143	-5.0492	0.99974	-5.2378	-3.5297	-1.9642	-5.7024	-0.043716	-2.0387	-4.6677	-2.401	-2.219	-3.1146	-1.5731	-3.7394	-1.1297	-1.6963	-1.6509	-4.6206	-3.5909	-1.446	-3.3107	-1.1279	-1.5881	-3.0843	-2.7864	-1.0101	-5.1253	-3.1221	-2.2667	-1.7478	-1.5393	-2.6127	-2.6955	-5.4133	0.5368	-0.49538	-3.696	-3.1088	-0.81538	-1.8168	-1.2394	-3.3187	-0.35513
-0.94356	0.26194	-2.5106	-3.0134	-1.3636	-4.8351	-2.476	-4.2613	-1.3402	-0.95019	-0.59427	-3.1119	0.14215	-2.3116	-1.9631	-1.8827	-2.4555	-0.96031	-1.0767	-3.5279	-2.1712	0.66303	-4.3835	-1.8993	-1.219	-1.1103	-1.9975	0.72548	0.9271	-3.8438	-3.8639	-0.2132	3.3942	-1.6741	2.9642	-0.35531	-1.8385	-2.6263	-2.0796	-1.0236	-2.2405	-3.9646	-0.35141	-2.1948	-3.0041	-1.1981	-4.5076	-3.1101	-1.5319	-3.7615
-17.627	-14.556	-11.724	-8.9752	-16.273	-19.618	-15.563	-17.111	-14.031	-15.535	-13.596	-15.442	-12.603	-14.221	-13.444	-12.088	-15.043	-15.051	-15.305	-15.032	-12.863	-12.924	-15.926	-12.86	-14.504	-12.826	-11.59	-14.436	-14.559	-12.459	-12.293	-13.648	-9.9478	-15.285	-15.773	-15.192	-13.771	-15.209	-14.874	-11.899	-10.997	-11.532	-12.894	-16.411	-14.358	-18.555	-15.88	-14.42	-12.473	-16.771
-13.742	-10.622	-14.165	-16.749	-15.942	-11.528	-16.985	-13.644	-13.857	-11.2	-13.184	-15.556	-14.903	-10.898	-11.277	-13.024	-13.9	-13.407	-16.413	-18.324	-13.701	-11.689	-12.923	-14.913	-10.49	-11.524	-14.603	-13.623	-15.224	-12.243	-13.851	-13.506	-14.627	-10.838	-12.851	-12.808	-12.324	-14.55	-14.206	-11.282	-13.802	-13.28	-11.292	-15.274	-11.857	-14.546	-12.343	-15.179	-14.618	-12.762
-2.1973	-0.57221	-1.0004	-3.4419	1.8442	-1.2764	-1.1113	-3.8531	-1.3767	-0.37626	-0.080121	-4.9495	-1.4965	-0.34964	3.422	1.3486	-0.72907	-1.5691	-1.7983	-1.7285	1.2071	-0.49979	-0.777	0.2066	-2.6856	1.8375	-5.7926	-3.8048	-0.36251	0.070989	-0.67323	-1.0825	-0.24306	3.5805	-0.81406	-2.6356	2.0333	-3.8139	0.027107	2.9801	1.4905	1.3347	-1.9981	0.18773	-2.9678	-2.209	-1.3342	-1.1023	-1.8445	-1.9007
-10.05	-9.7798	-9.7223	-9.4964	-8.7021	-10.635	-10.729	-10.433	-11.806	-5.2902	-7.4893	-7.4275	-9.1529	-3.253	-10.489	-9.4801	-7.8484	-7.7017	-10.43	-6.788	-9.2316	-7.5165	-8.0643	-9.6914	-8.9695	-8.645	-6.5359	-10.184	-5.3278	-7.9352	-12.263	-8.5869	-11.389	-10.471	-8.6923	-8.7866	-9.5527	-8.8347	-9.5404	-8.7859	-7.0169	-6.801	-10.032	-7.3086	-8.1241	-6.6176	-7.8202	-6.135	-8.21	-12.495
-16.58	-12.33	-12.543	-9.3891	-14.366	-13.147	-13.174	-8.6131	-9.7698	-11.166	-14.762	-13.204	-11.6	-12.999	-9.4927	-12.032	-13.063	-10.586	-11.059	-8.3218	-11.042	-9.672	-12.984	-10.712	-7.9618	-13.53	-13.776	-11.837	-8.7179	-13.273	-8.074	-12.752	-12.782	-12.763	-12.743	-14.209	-12.471	-11.439	-11.008	-12.511	-13.005	-15.311	-7.1956	-12.009	-13.616	-14.241	-14.112	-9.7576	-10.987	-11.384
0.27913	0.95422	0.55856	-1.562	2.0614	0.72687	1.1035	2.447	3.3836	-2.0537	4.1889	-0.80979	-0.42386	0.93191	3.7446	2.009	-0.75461	3.6003	-1.7207	3.6933	1.9584	-1.5235	3.0317	1.4887	-0.48056	3.4726	4.258	1.4548	3.8478	1.9441	1.6957	0.17096	-0.67213	1.8789	2.4152	-2.868	6.4205	6.0346	1.391	0.31611	1.7441	0.51152	-1.2706	0.71541	4.5899	-0.042869	-0.9836	0.55264	1.6634	2.8141
-10.911	-10.504	-9.4459	-13.251	-9.5314	-11.099	-8.8444	-13.811	-9.5676	-12.359	-10.099	-13.457	-14.964	-10.349	-12.629	-10.745	-12.586	-10.254	-10.727	-11.41	-12.155	-12.994	-9.0662	-11.714	-10.438	-7.7075	-12.644	-7.6092	-12.296	-10.397	-6.9243	-11.925	-8.8703	-12.899	-10.509	-10.047	-9.4605	-9.4203	-9.3489	-14.025	-11.214	-11.23	-12.489	-12.027	-11.164	-8.8447	-10.089	-9.5301	-13.019	-12.705
-0.33671	-5.9276	-4.7182	-1.6213	-3.1221	-3.2125	-5.6165	-1.0939	-1.864	-4.2971	-5.002	-2.4674	-6.8029	-5.7826	-2.4487	-3.9233	-2.0281	-2.6513	-0.28823	-3.2354	-2.7607	-4.9729	-0.40856	-5.2536	-3.9855	-3.0892	-4.4105	-5.9397	-4.0399	-6.2248	-5.2071	-7.6652	-6.0096	-3.1115	1.026	-4.8489	-3.5603	-3.1223	-0.78516	-4.5724	-2.3164	-3.9964	-2.9787	-7.458	-4.2982	-4.9903	-4.9554	-5.7823	-3.3186	-3.3063
-10.335	-8.98	-10.316	-11.222	-11.967	-8.5641	-9.8823	-10.311	-9.6567	-8.2249	-10.454	-8.7458	-12.219	-11.593	-9.211	-9.012	-6.6691	-11.835	-13.816	-9.9907	-9.981	-14.566	-9.0695	-12.746	-12.191	-10.182	-9.1007	-12.94	-10.804	-9.9342	-8.3478	-8.5597	-13.492	-7.536	-11.986	-10.581	-10.424	-10.123	-8.6006	-9.2793	-6.9842	-7.3773	-11.45	-12.745	-6.4841	-9.1309	-12.198	-10.85	-7.8858	-8.3307
-12.478	-12.801	-13.633	-12.909	-11.1	-10.945	-14.199	-16.173	-16.512	-10.605	-11.532	-12.534	-11.777	-14.701	-9.1334	-14.997	-11.903	-12.66	-14.715	-11.957	-11.722	-11.815	-11.004	-15.658	-13.356	-14.056	-13.687	-14.203	-15.202	-9.1422	-9.2782	-13.404	-13.647	-13.914	-15.855	-12.232	-13.664	-14.348	-13.137	-16.543	-13.277	-14.869	-12.297	-10.338	-15.005	-12.827	-11.762	-14.279	-14.28	-13.427
-16.285	-13.101	-15.647	-16.448	-13.798	-11.796	-13.668	-12.115	-17.012	-14.386	-16.636	-15.988	-13.925	-15.367	-16.506	-16.986	-12.756	-16.092	-12.58	-14.039	-15.135	-12.809	-11.013	-16.867	-13.823	-15.861	-14.26	-13.776	-11.997	-13.406	-17.821	-13.742	-15.171	-12.926	-12.849	-15.826	-14.859	-14.354	-13.475	-16.384	-15.005	-14.716	-14.03	-13.413	-12.536	-13.246	-18.535	-13.534	-15.391	-14.777
-3.4908	1.8513	-0.38741	-3.0646	-4.6348	0.37966	2.5961	1.5014	-0.61674	0.04063	-0.25954	-2.0419	-1.0508	-1.7132	0.053648	3.4041	-0.81202	-3.017	-2.9495	-2.6555	-3.1214	0.17606	-2.8584	-3.1553	-4.1095	-5.3182	-1.2276	-0.82099	0.28034	-2.2315	-3.1415	1.4469	-2.7207	-2.6242	-4.7405	-1.3366	-1.7268	-3.0651	-2.7564	-1.191	-0.89983	-0.42347	0.31381	-1.0726	-1.7502	0.59339	-1.6847	-1.991	-1.3421	0.15776
-2.7287	-0.43767	-3.7725	-6.6899	-0.26194	-0.40215	-1.53	-0.70332	-0.83699	-0.74189	-1.7878	0.57409	-1.4803	-3.5691	-3.5861	-5.1679	2.0848	-2.2169	-0.55431	0.28995	-2.2333	-2.3909	-0.24315	-0.24336	-1.5194	0.15546	-3.6883	-0.13084	-2.4032	-5.8776	-1.7943	-3.4804	-3.2307	1.2254	-0.61202	-1.7212	0.87573	-3.0318	-1.9537	-1.4967	2.1629	-1.9113	-5.3239	0.68155	-1.1461	-2.5249	-1.7739	2.2233	-1.6474	-2.8457
0.58628	-1.4012	-2.4576	-1.9519	-1.8334	-3.4898	2.7412	0.64119	-0.14228	-1.4882	1.629	-1.189	-1.2935	-0.42516	-2.4617	-1.0696	-0.72476	-0.18715	-1.8008	-0.9351	0.77176	-1.541	0.52871	3.547	2.7467	0.74812	-0.28257	1.281	-1.0593	1.8705	3.0412	-2.6522	4.3454	0.69958	0.30947	0.44704	0.3182	-0.27011	-3.2474	0.52696	2.547	-0.97093	-1.6441	1.1879	-2.3557	0.25569	-0.99547	1.1074	3.2273	5.2825
-5.6537	-7.3146	-7.2357	-1.7324	-9.1342	-5.5591	-8.4446	-8.6564	-8.3575	-8.0929	-7.5916	-7.6729	-8.9102	-6.4119	-8.1385	-8.1364	-4.3056	-3.7211	-6.8624	-6.4087	-4.0453	-10.106	-9.9303	-7.5119	-11.339	-6.683	-9.914	-4.9053	-7.7118	-6.4144	-6.4697	-10.239	-5.6733	-6.3972	-8.4994	-4.3812	-6.3643	-8.6833	-4.5162	-5.3901	-7.3492	-7.4252	-7.277	-5.2235	-5.4856	-9.0812	-6.9107	-9.5065	-8.3581	-10.309
-11.992	-11.185	-7.1376	-8.2793	-11.212	-11.716	-11.956	-12.192	-10.048	-9.6354	-10.717	-11.527	-10.94	-15.569	-12.012	-12.368	-14.638	-11.977	-12.682	-10.514	-11.56	-12.003	-12.18	-14.056	-12.947	-17.468	-11.986	-12.317	-11.253	-11.045	-8.5787	-12.402	-13.73	-9.0716	-8.6375	-13.06	-11.174	-9.166	-13.818	-12.678	-11.078	-13.606	-8.5392	-12.764	-12.228	-10.183	-9.087	-12.408	-12.54	-10.407
-2.9365	-4.6437	-1.6358	-3.4942	-2.7438	-2.2791	-2.8708	-2.7441	-5.5143	-3.8092	1.6051	-1.4903	-6.2278	-4.6053	-3.2111	-0.17613	-2.1084	-1.4567	-1.36	-1.615	-1.7413	-1.0233	-2.2856	-3.3934	-1.0102	-6.4337	-0.6037	0.26155	-3.8456	-2.7536	-2.6651	-3.435	-2.0294	-4.2185	-6.0831	-2.469	-2.6824	-3.2993	-4.6021	-3.4039	-4.1982	-2.4539	-2.021	-1.1714	-3.986	-3.4779	-1.4728	-5.7669	-2.3917	-5.6777
7.0325	10.672	6.0405	5.1246	8.0435	6.5738	8.3873	5.2342	7.216	7.4204	5.9531	5.6197	6.7066	6.4211	9.0939	10.906	10.972	8.9598	7.3501	8.0764	8.8679	5.3632	7.1513	8.116	8.1154	9.9662	9.6407	7.3275	8.2969	11.521	7.7675	9.8086	8.6186	7.9647	6.5398	7.4729	8.6987	9.6145	11.216	12.494	10.702	7.4774	8.8041	10.101	6.6471	12.201	11.174	6.6517	12.358	8.0003
-3.4427	-2.8859	-0.044199	-6.1693	1.5869	-2.6474	0.5532	-8.5515	0.87883	1.2078	-1.8256	-1.7149	-2.6037	-1.1577	-2.8258	-1.0525	-1.8368	2.22	-3.0572	-4.3182	2.0905	0.29396	-3.3866	2.1589	-0.73577	-0.1784	-1.4328	1.4376	-0.80928	0.94785	0.8463	0.36586	0.38285	1.7776	-1.6365	-1.8094	0.25437	-3.6038	-0.63563	-0.8722	-1.9071	-2.9928	-5.5044	-0.98479	-2.4732	0.3076	-2.9535	-0.34496	-1.3316	-2.6185
5.2913	2.6038	4.254	3.4294	4.7875	1.8232	4.1557	5.7094	5.9776	2.4187	5.8282	5.6632	6.4281	5.1094	4.7535	1.7436	3.4151	5.0219	4.3326	5.1134	2.0397	1.9816	6.0329	1.7586	3.0781	4.74	5.7899	5.2888	4.4983	4.9631	4.1861	2.3003	5.3403	3.9131	4.4634	6.0906	5.5642	4.3685	6.7938	5.783	4.9003	6.1912	2.6221	1.2248	2.7555	2.8537	4.0527	4.1701	6.7026	6.4476
6.0848	5.8978	3.8088	5.5959	5.8506	7.118	6.2806	6.9303	3.672	5.016	7.0339	4.1803	3.6184	6.0489	2.2499	4.4708	-0.04783	3.5476	7.6153	5.0796	4.4237	2.491	0.91741	3.4627	6.1103	5.9509	4.2834	5.7288	6.1209	5.3225	4.2293	3.9493	2.8313	3.352	5.1483	0.85073	5.2122	4.7083	5.3193	7.0431	7.1239	4.197	7.9966	3.8445	8.7097	1.9439	2.3186	3.9809	3.8562	4.9554
-0.19401	0.79042	2.0245	-0.69789	2.6298	1.5877	0.91708	-2.6568	3.3339	3.0877	0.71083	-2.9652	-0.090409	1.0375	0.23338	-0.56812	2.4182	2.0635	2.8713	-0.064788	-1.3985	1.9574	-0.91249	2.1672	-1.9849	2.0213	-1.2744	-0.66841	2.076	3.9469	0.03124	-0.58824	0.3352	-1.108	1.0799	0.88992	-1.2132	0.74308	-2.7023	0.21589	1.2185	1.4375	-1.8022	2.9328	1.857	-0.71596	-1.6298	1.0056	0.65624	-1.0895
-18.424	-16.225	-14.803	-16.637	-15.251	-16.553	-16.657	-14.39	-16.413	-17.1	-13.595	-16.698	-15.726	-16.32	-16.669	-14.294	-12.87	-14.907	-12.135	-13.226	-12.959	-17.423	-13.315	-12.453	-14.211	-11.015	-14.079	-16.175	-11.423	-14.551	-14.192	-15.122	-17.655	-17.469	-13.914	-14.4	-10.535	-15.291	-16.046	-13.162	-12.292	-14.284	-15.789	-14.348	-13.198	-15.591	-15.408	-17.918	-11.775	-14.857
-0.18487	1.0772	-5.4551	1.6384	-2.4063	5.065	-0.58954	1.3319	-1.923	-2.3542	-2.3343	-3.4304	-3.1746	-3.0068	-1.6939	-2.5391	0.19016	0.32477	-0.33225	0.74196	2.4821	-0.4603	1.1922	-1.9596	-1.6972	0.16198	-2.203	-1.1923	1.835	-2.1774	-1.435	-1.2216	-1.7873	-1.7306	-1.6726	0.13335	-4.7869	-3.9043	0.68298	1.2874	0.85387	-0.027127	-1.7574	0.31863	-0.18422	0.74477	0.01474	2.3846	3.4443	-0.56249
1.665	-0.88343	0.12287	-0.76424	2.7209	2.1747	-0.96123	0.31315	-0.096226	1.2993	1.3484	-0.78284	-0.42603	-0.75007	-0.15246	3.5143	2.5564	0.46692	4.1412	1.4182	0.49013	3.8762	1.3897	-0.18964	1.0129	-1.4491	-0.35492	-0.73856	-2.0494	0.71209	-1.154	3.0913	0.086005	1.4432	0.27645	3.3768	-0.25423	-1.5706	-1.4802	0.14069	0.98106	-0.18148	0.39615	4.0111	2.6403	2.8203	1.0231	1.5965	0.11756	-2.4837
-3.091	-3.2006	-5.4102	-1.9594	-4.0474	-3.2299	-0.87054	-3.0313	-6.81	-3.3813	-1.1469	-6.5308	-3.3558	-5.5183	-0.95029	2.1847	-4.1567	-3.3079	-4.1294	-4.7641	-2.0417	-4.4971	-2.3149	-4.9344	-2.4369	-3.1064	-5.8723	-5.7986	-4.4409	-4.2757	1.0984	-4.0295	-5.7357	-4.0205	-3.0919	-2.8535	-4.1685	-3.7495	-4.894	-0.85209	-4.3488	-5.9901	0.91334	-2.5161	-2.5877	-6.3511	-2.0389	-5.2972	-2.7205	-0.45134
-6.456	-9.9143	-7.0612	-9.4073	-8.6798	-7.2464	-12.152	-8.1815	-11.041	-4.8788	-11.817	-9.2987	-10.365	-6.3553	-7.9965	-8.0027	-11.362	-5.189	-5.8729	-11.521	-7.7756	-7.6978	-7.8512	-10.129	-13.365	-10.061	-6.2043	-7.2178	-9.1519	-8.8364	-8.7363	-9.8451	-10.33	-7.7461	-8.8506	-8.1436	-10.675	-9.8039	-8.6679	-10.136	-8.0299	-10.08	-11.14	-6.8862	-5.4404	-8.354	-8.0963	-5.2622	-10.169	-11.844
-13.539	-15.561	-15.935	-12.66	-11.85	-14.009	-12.309	-14.5	-16.943	-13.12	-12.6	-14.177	-11.794	-15.277	-13.927	-14.089	-14.27	-10.705	-13.126	-12.077	-12.406	-10.371	-14.628	-15.357	-15.41	-12.032	-14.665	-13.109	-13.141	-13.796	-15.774	-13.933	-13.81	-15.418	-17.508	-11.757	-11.683	-15.724	-11.258	-12.647	-14.615	-15.176	-12.817	-14.64	-11.718	-12.942	-14.248	-13.507	-10.077	-13.115
-7.6282	-9.642	-2.3631	-9.4714	-12.003	-10.617	-8.283	-6.7371	-13.027	-7.9809	-7.2528	-12.511	-8.4497	-8.994	-6.0352	-10.097	-8.6467	-8.8986	-11.149	-9.8211	-8.2105	-9.8278	-8.0587	-9.5815	-7.6328	-8.5513	-11.384	-6.6689	-6.228	-7.565	-11.048	-9.6244	-7.3416	-12.645	-7.188	-8.1858	-8.7175	-7.9069	-7.5462	-10.52	-6.8824	-5.5514	-8.5998	-8.1595	-9.6219	-7.9712	-10.25	-9.0122	-7.5173	-8.7194
-1.579	-0.27016	-0.094205	-0.81837	-0.83071	-0.94027	-0.69868	-3.1578	-1.392	-1.0785	-2.5972	0.79646	-0.065877	-1.7717	-0.7157	1.8308	-2.9659	0.66923	0.014868	-0.91621	-0.52534	-3.6761	2.219	-0.26766	2.6712	0.80664	-0.59732	1.4382	-3.0192	-1.0242	0.37585	-0.8283	-0.44497	-0.82721	-1.3349	2.9085	0.76342	-1.5345	-1.3564	-0.27461	0.56281	1.799	-0.88829	1.2404	0.028352	1.7855	-0.41188	1.1612	0.070377	-1.462
-1.0809	-4.6691	-5.0644	-2.509	-2.964	-8.2885	-3.8097	-1.3152	-3.9456	-1.9669	-3.5293	-6.1252	0.096171	-2.768	-7.9014	-4.0384	-2.4012	-2.6616	-3.3523	-4.2866	-4.6616	-3.3814	-2.7251	-4.5511	-1.9375	-1.3473	-4.4247	-6.585	-3.0898	-5.8539	-2.0681	-6.3047	-4.783	-4.9593	-5.5881	-0.70268	-1.314	-4.3293	-4.7543	-2.0006	-2.083	0.97208	-0.54777	-4.0353	1.0004	-6.8112	-4.9123	-3.7402	-4.3825	-4.0471
6.439	9.8327	6.7772	4.9035	5.8028	7.6894	5.8318	7.9168	9.8732	5.3824	6.8361	3.0458	6.0581	5.3242	7.2066	7.3071	5.9996	8.0963	9.3086	7.9326	8.3184	7.946	7.7069	9.7026	5.2206	7.7891	8.966	5.3204	4.5878	7.2431	6.13	5.8127	9.4774	6.8924	8.3049	5.9848	8.0158	6.6799	4.1515	7.9568	7.0497	3.7561	6.4901	6.0807	7.0922	5.9927	8.7135	7.202	8.2111	9.1424
-0.25417	-0.70973	2.1794	-3.8797	-0.099164	-1.1579	-1.5694	-2.0904	0.44447	1.4587	-0.021466	-2.0198	-0.23903	-3.5111	-0.62049	-3.8269	1.2959	1.0218	1.1756	-4.676	-0.60002	-0.16762	2.4961	-1.905	-0.14477	-4.8135	-3.192	0.79945	3.372	-2.7899	-1.6161	-0.054947	-2.3113	-1.1782	-1.4528	-0.12639	-2.5515	-2.0195	-1.3859	-0.063545	0.38173	-0.5515	0.74368	-0.63797	-1.5084	-0.51581	-0.8397	-3.5258	-1.758	0.88846
-13.117	-14.611	-7.7872	-10.951	-8.9007	-12.971	-9.6581	-14.27	-10.988	-13.104	-12.337	-13.606	-11.701	-11.192	-9.8001	-11.675	-11.299	-9.0646	-11.624	-12.373	-14.147	-10.964	-15.892	-8.5594	-12.311	-9.6595	-13.82	-11.604	-13.434	-12.674	-8.3031	-8.9447	-10.569	-12.39	-8.0242	-9.8383	-11.578	-12.09	-10.596	-8.7659	-11.76	-13.876	-13.014	-13.884	-12.599	-10.539	-10.073	-11.238	-9.878	-9.8622
-10.431	-11.472	-12.138	-13.022	-10.895	-11.92	-15.509	-9.6299	-12.922	-11.81	-11.679	-10.035	-11.498	-12.218	-12.159	-11.724	-10.844	-14.419	-13.774	-11.592	-8.2138	-13.957	-8.4898	-8.5022	-12.88	-10.248	-14.58	-12.185	-12.171	-9.7098	-14.953	-13.676	-13.132	-12.141	-11.93	-12.073	-13.073	-11.673	-12.886	-7.8734	-10.369	-12.681	-12.986	-9.1052	-12.136	-13.502	-15.59	-9.6156	-15.771	-9.783
-6.3052	-4.1506	-3.2529	-3.1001	-6.981	-3.2148	-3.7897	-2.7067	-3.8551	-6.0496	-6.5794	-6.3104	-5.4941	-5.7358	-3.2533	-3.4818	-7.037	-7.3228	-4.0547	-5.5432	-8.5764	-5.1883	-5.1581	-4.6359	-2.537	-5.4388	-4.9963	-4.8909	-5.895	-5.6236	-3.99	-7.1262	-3.6246	-6.1845	-7.3472	-4.5715	-6.5175	-7.8487	-5.9118	-1.6112	-8.2724	-7.6735	-6.8725	-2.3743	-3.1439	-6.3789	-6.4755	-2.3358	-4.205	-2.0813
0.47199	0.90541	4.0394	2.0616	2.22	1.7279	0.27492	1.0632	2.7489	3.3055	2.1409	1.1592	3.185	3.109	5.2798	2.7884	2.1062	3.3024	1.6602	2.5203	2.9531	0.69506	1.9048	2.6387	-0.69363	1.2157	1.4581	2.1856	0.82398	-0.9907	5.359	3.0287	4.2906	-0.80437	-1.5194	4.4751	4.8248	2.6351	5.0367	-0.32716	0.80334	-1.6045	0.24264	0.64396	4.715	3.9192	0.99391	4.9705	0.06565	3.2909
-2.3249	-1.8974	-5.1113	-5.1161	-2.3664	-6.0313	-2.9681	-4.788	-2.7602	-6.38	-6.0504	-2.4386	-3.1857	-6.9359	-4.5721	-3.1705	-7.1849	-3.4508	-4.2929	-4.3164	-4.1038	-5.4989	-3.1359	-3.6219	-6.4725	-3.2611	-4.2318	-3.8377	-3.3944	-2.5481	-2.2364	-3.0051	-2.8038	-4.425	-3.2164	-4.7101	-5.8196	-3.7915	-4.7177	-5.1065	-4.8704	-3.4954	-3.0045	-2.4744	-0.39344	-3.9276	-6.3031	-4.8886	-4.4526	-3.7205
11.13	8.1608	6.5544	9.082	8.4824	7.933	5.8873	6.6216	8.0453	5.7192	11.763	5.9315	6.322	9.4351	7.2265	5.2768	8.1606	8.9969	8.3945	7.726	8.7409	8.2145	8.3304	8.8353	8.401	7.6577	8.7411	7.8232	11.081	4.8318	10.291	8.15	8.5411	4.9337	10.741	4.6354	9.4241	9.43	6.1793	7.2004	8.4673	9.6697	6.7708	5.9748	9.2635	10.341	9.8236	7.4629	8.6677	6.3657
8.9188	8.1517	7.2795	6.5639	7.1347	7.6347	10.311	10.054	10.738	13.731	8.2129	10.204	9.3295	7.4077	10.678	8.3468	7.9726	8.104	11.328	7.4746	10.217	8.2857	12.982	7.595	8.3972	8.8376	10.398	8.161	4.5212	9.0488	5.6426	10.254	6.6225	7.195	9.4197	7.3904	8.5377	8.4228	8.8006	11.257	11.686	9.6408	7.2768	7.6043	10.922	7.6167	7.9304	7.7434	8.6975	9.3
-0.89815	-2.3325	-1.1745	3.9424	-3.5041	1.9557	-2.3711	0.33495	-1.539	-3.9003	-3.6017	-2.164	-1.7951	-2.9936	-1.8753	-2.1914	-3.3452	-4.1238	1.0602	-2.2146	-0.70244	-0.17477	-2.7422	-4.1469	-2.2638	1.5031	-0.67137	0.38929	-3.117	-0.90903	-3.9099	-0.19553	-0.08497	-2.9566	-3.4308	-2.1149	-0.33906	0.1457	-1.0003	0.47192	-0.81707	1.2094	0.59492	-4.3023	-2.66	-1.187	-0.29285	-3.2004	-0.5516	-5.0552
-14.28	-11.26	-13.817	-12.443	-12.378	-15.033	-12.119	-10.929	-13.95	-12.818	-12.455	-12.137	-13.678	-11.823	-16.539	-14.8	-13.141	-12.178	-13.18	-16.365	-10.517	-12.518	-12.63	-12.37	-16.032	-12.496	-14.967	-13.09	-13.42	-15.107	-13.332	-15.22	-12.352	-14.825	-15.347	-16.367	-14.999	-13.248	-14.772	-10.463	-17.204	-12.83	-13.778	-13.445	-10.254	-10.952	-10.333	-16.993	-12.096	-11.81
0.1191	1.9475	4.0655	-1.8017	-2.3908	2.4479	-3.6531	1.1473	-4.2215	-3.662	0.74393	3.4897	-1.6456	-1.4773	-2.3034	0.81053	-0.011639	2.7011	-1.3451	0.34156	0.20014	0.19336	1.4633	-0.5262	1.5578	-2.1728	-3.2544	0.14191	-2.7983	-1.6917	-3.4361	-1.1882	-0.65704	1.8561	0.29545	0.50579	1.6607	-1.5395	0.81895	-0.67443	-0.57708	0.64144	-2.2908	-0.053457	1.548	-1.7099	-0.91348	0.12636	-2.3559	-0.30462
-10.626	-9.2604	-11.078	-8.878	-6.9577	-9.459	-8.376	-8.6025	-9.8519	-5.0842	-8.8845	-11.77	-9.7	-11.261	-12.124	-8.5413	-10.215	-9.6586	-13.003	-8.0086	-11.222	-13.131	-10.041	-10.809	-8.5165	-11.953	-10.879	-8.8376	-9.3329	-11.464	-11.224	-11.027	-7.0197	-10.26	-10.309	-11.373	-13.447	-9.9721	-14.903	-13.753	-6.8557	-12.572	-8.2472	-8.1118	-8.2564	-8.4544	-6.3913	-11.74	-9.8453	-8.9609
3.6567	1.7914	9.6879	2.3327	5.8032	8.9446	3.8432	9.5948	5.7645	6.1468	5.9773	7.5593	7.045	2.3543	5.6536	7.4072	6.3809	4.054	4.4924	4.7838	2.6666	3.2378	4.7974	5.8921	7.5697	2.0907	3.0692	5.3761	7.0526	9.5219	4.0885	3.227	3.3984	2.5083	4.229	2.0854	4.2582	5.4983	2.3399	3.7865	5.0506	5.5403	7.6048	4.3961	5.3907	4.7294	6.588	5.6915	5.7598	4.9602
-6.2499	-0.87628	0.12887	-5.6367	-5.0057	-4.6091	0.058717	-0.48079	-1.0255	-1.4724	-4.2786	-4.1929	-2.7339	-0.71728	1.3096	-4.1666	-1.347	-0.21502	-6.0803	0.74173	-2.926	-2.031	-2.3576	-2.6439	-4.3391	-1.6845	-2.1913	-3.7068	-0.021503	-5.3414	-1.0628	-1.5277	-2.5898	-2.1701	-3.7784	-2.5169	-5.2072	-4.5118	-0.81584	-3.7843	-5.0454	-5.4514	-3.2806	-2.2312	-3.0235	-2.1771	-1.4087	-3.8913	-3.2982	-2.8195
-10.907	-10.476	-10.878	-11.256	-9.8419	-7.7017	-10.857	-10.455	-7.6913	-8.983	-8.3523	-7.8791	-12.384	-7.7656	-10.534	-9.5522	-12.605	-10.396	-9.8641	-10.124	-9.029	-11.862	-10.786	-11.816	-12.943	-7.7665	-9.5776	-12.903	-10.98	-12.206	-9.0975	-11.754	-12.457	-13.247	-9.5794	-13.929	-10.953	-9.9299	-11.605	-9.4264	-8.3792	-11.045	-10.792	-13.011	-12.179	-11.556	-11.246	-10.347	-10.426	-11.242
-0.21329	-2.4568	2.8595	-2.8993	2.9281	-0.7334	-2.785	-3.6153	-0.28453	-2.6171	-1.5975	-0.77303	-4.7023	-0.36227	-4.2945	0.70893	-1.5147	-1.7128	-0.20057	-0.57589	-1.4425	-0.91633	1.0574	-6.9221	-1.4758	-0.17055	-0.10803	-3.1681	-2.7097	-2.5615	0.037956	-1.6832	-3.6886	-2.2683	-0.36392	-3.4332	-2.0943	-2.817	-0.75976	-5.9249	-0.72094	-1.7157	0.33896	0.89346	-1.0221	-1.6098	-4.0128	1.6485	0.97839	-1.9654
-0.28873	-0.60089	-3.6001	1.7082	-0.0029427	-2.4078	-2.86	-1.2735	-1.6501	-3.5027	-2.7864	-3.0622	-0.079135	0.30861	-2.8674	-0.93357	-3.5174	-0.96662	-4.3954	-1.3932	-2.8761	-1.3912	2.3114	-2.8135	-6.4728	2.2267	-2.831	-0.44432	-1.8471	-3.7743	-5.2483	-3.4023	1.2527	-0.086377	-3.0418	-0.068554	2.1137	-1.123	-2.4807	-0.079003	-0.6877	-5.235	-6.934	-1.7221	-2.1222	-1.4127	1.49	-1.1206	0.15027	1.7217
-0.26782	4.3402	-1.5675	0.85098	0.13258	4.9005	-2.1805	2.7718	-2.3564	2.5521	0.094213	-1.4182	-0.07197	1.7743	3.287	0.073675	2.5374	4.0749	2.1674	-1.0986	0.92691	1.632	-0.44589	1.2479	-1.4615	-0.033276	0.55813	-0.28511	1.4413	0.45941	-0.74612	-1.682	-0.20086	-0.30797	1.1124	4.3355	1.3547	1.5029	4.6392	1.3239	-0.74395	-0.63144	-0.6757	0.53613	0.51607	4.8406	3.0691	2.2822	0.94772	1.6382
3.3696	-0.71305	-0.33506	2.5813	-0.19399	1.3015	2.8175	-2.0307	-0.1288	0.7681	3.7232	2.1989	0.53903	2.396	-2.5601	0.34003	0.50971	-2.3025	-3.2617	-0.97688	-0.62013	0.072488	3.0325	-2.3514	-3.6707	-3.2861	0.3647	-1.0553	-2.9304	2.1706	-3.2945	1.4912	-1.3704	-1.5212	-1.8129	-1.0748	-0.42954	-0.94088	-2.9541	0.37868	-1.9717	1.3362	1.2257	-2.8204	-1.4082	-0.17472	-0.88053	-0.52615	4.1734	0.11272
-24.117	-20.378	-21.936	-20.82	-21.481	-20.642	-22.094	-20.965	-21.243	-23.095	-18.55	-25.105	-20.404	-19.992	-23.201	-24.25	-21.321	-25.796	-22.222	-28.146	-22.117	-21.31	-22.695	-22.163	-21.103	-24.952	-22.664	-21.672	-23.553	-20.529	-21.573	-18.997	-23.57	-22.828	-22.105	-22.775	-21.708	-21.161	-20.377	-22.102	-25.263	-24.674	-20.617	-20.488	-22.146	-23.394	-23.689	-28.412	-22.44	-21.999
-3.7635	-5.2915	-5.451	-6.2779	-6.5901	-5.7204	-8.3392	-7.0975	-7.745	-6.4692	-5.3954	-6.2232	-7.0684	-1.5525	-6.9566	-3.1559	-5.1588	-4.5837	-4.3962	-4.2461	-4.8097	-6.7385	-0.60269	-4.4538	-8.5376	-5.7812	-3.9701	-6.0325	-5.3716	-5.5191	-3.623	-5.8347	-7.488	-4.0977	-4.3604	-6.8512	-7.9527	-4.9006	-4.7076	-2.5281	-4.6989	-6.3554	-4.0231	-4.3566	-4.7534	-7.4185	-7.237	-7.7758	-7.6177	-5.055
0.098848	0.0090488	-2.6107	-2.1534	-0.51675	-0.71386	0.97709	-2.5564	-1.7979	-0.52104	-2.3099	0.45702	0.15626	-2.5071	-0.95196	-2.6425	1.1085	-0.37764	-0.54951	-1.8057	-0.27012	-1.3173	-1.6105	0.92753	0.51909	-1.4333	-3.1417	-1.1142	0.088921	0.0056707	-3.4035	0.81249	-3.1335	0.29716	0.16117	-0.01923	-0.39523	0.45639	-3.2828	-0.59119	1.3284	0.6553	-0.49555	3.9362	-3.0927	-0.51631	-2.544	-3.9733	3.5653	1.2916
1.2273	3.915	2.5735	2.4091	3.3156	7.2409	0.18136	2.9126	3.0514	0.40412	0.29435	3.6239	3.1122	0.88074	0.89177	-0.76951	1.9241	-1.2009	0.51302	-0.63105	-1.061	3.6367	-1.1645	0.62608	4.6761	1.4822	2.3679	2.1773	1.1301	3.1862	-2.5674	-0.55077	-0.42488	1.2627	2.0292	1.5054	-1.7168	0.89862	-2.6495	-1.9276	3.023	0.50729	-0.6131	-1.4541	2.0328	1.7926	2.0521	3.5654	0.75974	1.2778
0.31663	-0.32871	-0.7722	-1.4263	1.057	-3.4586	0.1579	0.66396	-4.5874	2.1634	-0.14674	0.18013	-1.0829	1.2259	-3.4116	3.0685	-2.3706	-3.0291	-0.78565	-2.3343	-3.1161	-3.117	1.1588	3.9706	0.71871	2.6246	-0.72491	0.44903	-1.6242	0.82808	-1.8576	0.35971	-4.2304	0.15084	1.1826	-1.349	-1.5376	-0.79149	-0.085737	-2.7382	-1.415	-0.4723	2.129	-0.75074	-0.83958	-1.928	-4.6309	-1.2142	-0.32265	-1.0731
3.5505	6.4775	4.6113	4.3192	1.9415	3.6192	1.7634	5.4811	6.0381	8.6208	-1.0152	-0.29171	5.6227	5.1328	2.4904	2.7115	3.1757	3.4316	5.2997	2.8779	6.5859	3.5431	5.8755	1.6845	2.9497	2.5128	2.6666	-0.97422	1.1487	2.8762	5.3955	5.7823	2.3143	4.0307	2.3496	2.6783	3.0832	0.62894	1.0399	0.43941	2.7301	5.9467	4.3249	1.0005	3.6268	2.4967	5.7824	3.2399	0.77221	3.3895
-8.431	-13.694	-12.153	-13.117	-14.031	-16.139	-13.2	-13.829	-10.611	-11.888	-14.164	-11.512	-13.635	-12.907	-13.382	-14.149	-11.811	-12.998	-9.7257	-12.604	-11.04	-11.55	-12.031	-9.6709	-13.249	-10.488	-10.464	-10.676	-14.058	-11.045	-12.431	-14.405	-14.594	-15.703	-15.028	-14.828	-10.212	-10.029	-10.526	-12.969	-12.522	-10.866	-13.514	-15.109	-12.14	-15.11	-13.79	-11.824	-11.36	-13.662
-19.543	-19.209	-22.58	-26.143	-20.973	-22.541	-22.365	-19.749	-20.645	-18.292	-20.185	-21.767	-22.519	-21.131	-16.497	-19.892	-22.094	-18.061	-20.691	-21.968	-23.325	-20.743	-25.832	-19.486	-20.167	-18.602	-21.446	-18.34	-21.957	-22.877	-19.868	-23.908	-20.309	-21.48	-18.247	-21.517	-21.111	-20.471	-18.355	-17.381	-22.986	-21.4	-23.461	-17.149	-22.683	-19.468	-20.821	-20.311	-16.429	-21.279
0.88675	1.8223	1.5847	2.1185	-0.099174	-1.3933	2.4331	3.3525	-1.6174	-1.8386	1.4463	2.2842	1.21	2.2559	1.5524	0.79559	-0.83105	2.3022	2.6075	-0.95184	1.2607	2.1813	1.5399	-3.2422	3.3401	7.3035	-1.926	3.1315	0.0042011	2.0853	1.029	-0.072485	0.73181	4.2024	3.7031	0.89135	1.9115	2.8174	-0.055063	1.0389	1.148	1.0778	2.9414	0.72209	2.6384	-0.35547	-0.28274	-1.8289	1.907	1.6581
-5.025	-6.8014	-5.8117	-6.3396	-4.2849	-6.8665	-6.7407	-3.9593	-7.56	-8.5825	-3.8502	-5.6519	-4.8366	-8.6957	-4.714	-5.4831	-8.3036	-3.7886	-7.2164	-3.0974	-4.475	-5.9885	-5.3848	-2.2725	-4.7103	-4.9383	-7.3523	-3.7727	-3.1592	-6.8009	-5.1097	-4.4431	-5.0141	-6.0451	-5.5937	-1.9227	-6.8102	-3.3783	-4.9069	-7.2462	-6.3565	-5.0043	-5.8398	-9.4607	-8.194	-3.2598	-5.6057	-5.2992	-5.5679	-5.4347
-9.5678	-12.253	-13.877	-14.12	-12.904	-10.22	-11.573	-7.5195	-4.4344	-10.098	-10.506	-11.159	-12.519	-9.9887	-13.271	-12.658	-12.428	-9.6143	-11.291	-7.2289	-10.932	-10.491	-12.387	-11.645	-13.138	-12.522	-10.849	-12.036	-6.6201	-9.8478	-7.9528	-8.9927	-10.473	-8.9	-7.1049	-7.7533	-9.899	-12.175	-11.721	-11.187	-12.196	-8.1941	-9.0663	-11.105	-12.003	-9.5818	-13.505	-10.954	-9.1151	-8.3047
-20.694	-21.344	-24.586	-24.122	-21.845	-20.838	-19.86	-23.237	-21.84	-21.01	-21.24	-24.003	-23.884	-20.32	-24.586	-22.526	-25.505	-23.087	-23.034	-23.084	-20.121	-22.719	-18.886	-24.783	-22.678	-21.701	-21.49	-19.152	-20.816	-19.738	-21.789	-21.968	-20.332	-22.89	-23.169	-26.287	-24.412	-23.859	-19.294	-23.423	-22.395	-24.074	-20.947	-19.728	-22.139	-22.888	-21.075	-21.044	-24.041	-21.623
-7.5207	-9.4956	-12.054	-6.9936	-8.2278	-11.152	-8.9612	-10.077	-8.6467	-11.306	-12.627	-8.0591	-10.044	-5.9774	-11.738	-11.783	-9.2434	-8.3084	-9.295	-9.8326	-8.1215	-9.0624	-9.0027	-7.7537	-9.452	-9.0727	-10.681	-10.322	-6.7633	-8.0766	-5.9094	-10.029	-10.79	-10.308	-9.3665	-10.171	-7.723	-8.799	-9.4871	-6.1009	-11.272	-6.7141	-7.6026	-6.1038	-8.033	-9.4455	-8.7576	-12.578	-7.8695	-10.55
-14.898	-11.231	-11.859	-11.834	-14.524	-12.99	-14.435	-10.77	-9.4824	-12.17	-10.536	-14.64	-13.36	-15.503	-10.741	-13.778	-10.245	-15.629	-11.157	-13.652	-12.926	-14.92	-11.616	-13.552	-12.922	-11.706	-9.2094	-15.643	-14.046	-16.465	-14.295	-13.158	-12.3	-12.453	-15.58	-14.087	-12.173	-13.423	-15.514	-13.48	-13.072	-11.874	-14.218	-13.86	-13.58	-19.437	-12.804	-11.799	-9.6986	-15.528
0.23429	-0.8159	0.91657	0.87733	1.6275	2.7176	0.098783	0.58113	4.1733	1.7124	-3.8451	-1.2402	2.1706	1.5153	1.5752	3.245	0.23625	-3.719	-2.8145	-0.49664	0.92179	-0.088309	-0.84616	-0.38915	-0.24419	2.3147	-0.4843	3.0047	2.3223	-1.1604	-0.47911	-0.87579	-0.21275	-0.048488	-0.18724	1.0355	0.29061	3.6009	0.093541	1.1926	1.7894	-2.3685	-1.1697	2.1047	2.0035	-2.2431	-1.9483	0.53627	-0.15941	1.3354
-2.966	-4.2305	-0.54061	-3.5606	-3.1413	-4.8061	-2.1823	-0.65055	-1.2083	-4.1177	-3.6806	-5.8572	-7.4505	-4.9618	-4.141	-4.483	-3.2884	-0.27341	-0.71223	-2.0457	-3.106	-0.32503	-5.3666	-0.60408	-5.6265	-6.2857	-4.0207	-3.9105	-2.1751	-6.9207	-3.6695	-3.6023	-5.514	-2.8043	-1.4841	-2.872	-1.9374	-2.5146	-1.2025	-1.9124	-7.0163	-5.0296	-2.6948	-2.0716	-3.351	-3.5478	-3.9062	-6.6185	-3.9656	-3.1928
-12.527	-10.724	-10.417	-9.309	-6.5915	-12.642	-11.193	-10.88	-11.945	-6.4819	-8.7081	-11.536	-9.4302	-13.739	-13.297	-8.7232	-12.356	-10.392	-12.011	-11.402	-8.3145	-13.183	-10.736	-12.145	-13.806	-10.49	-10.912	-13.484	-11.391	-6.26	-7.1172	-13.233	-9.3319	-8.7999	-11.855	-11.905	-11.426	-9.861	-9.4562	-12.052	-10.578	-11.484	-7.7033	-9.9707	-13.711	-10.234	-11.281	-9.5715	-10.642	-10.305
-2.6191	-1.0982	-4.0366	-4.989	0.22262	1.1771	2.6972	1.7383	0.86392	0.54693	0.55681	0.34501	0.56236	0.49523	-0.71467	0.040431	-1.7767	2.3174	-3.4015	0.21017	1.6502	-2.3644	0.32026	0.68098	0.59607	0.088154	-2.7804	0.38098	2.429	-5.4747	-2.0057	-2.6595	0.9099	-3.005	1.9857	1.8132	-0.47334	0.91012	-1.9936	3.9201	1.845	-3.0827	1.3588	0.8832	-0.24714	-1.7054	2.2368	1.2217	2.6589	3.709
-2.3267	-6.4292	-5.9015	-6.5792	-5.024	-4.593	-1.0618	-0.60624	-2.6122	-3.3206	-2.6999	-2.903	-7.0747	-3.4753	-5.5646	-4.4279	-3.1352	-3.0375	-3.8857	-4.413	-4.7561	-5.9619	-1.3573	-0.15959	-5.3015	-2.9809	-6.9467	-3.9213	-5.545	-2.8874	-4.1065	-1.6347	-4.356	-4.2995	-2.5316	-5.7161	-2.0704	-3.0862	-1.8637	-3.7674	-3.5755	-4.2647	-2.6696	-2.2457	-2.7709	-2.5949	-5.4896	-7.2586	-3.9439	-1.5776
-9.6223	-13.417	-11.378	-11.113	-11.07	-9.9986	-13.291	-11.225	-13.1	-11.946	-15.409	-15.358	-9.9224	-12.124	-13.525	-13.617	-14.69	-12.384	-11.337	-8.35	-11.82	-8.898	-7.8592	-12.494	-12.85	-11.224	-12.831	-9.6871	-11.686	-9.606	-12.956	-11.269	-7.6317	-12.581	-9.2124	-14.37	-11.39	-12.641	-13.375	-11.649	-13.446	-15.279	-10.177	-9.9969	-12.048	-10.114	-11.632	-13.165	-13.321	-13.939
9.0676	9.8943	8.9557	7.5366	8.9115	11.781	8.2284	6.9257	11.589	9.8337	6.7453	7.2502	10.798	6.4828	11.166	8.792	9.6803	7.9693	12.45	6.098	7.8801	6.7802	12.078	9.2339	6.6202	11.739	6.0998	10.036	9.5017	8.8451	9.1403	8.1559	12.044	9.3706	10.047	8.0568	2.6415	6.8273	8.4828	7.5136	8.8807	5.2748	11.701	8.4509	6.4541	7.4889	5.9724	7.2392	13.42	6.8852
11.243	8.371	12.334	10.605	9.8383	6.8934	6.4157	7.5702	5.7356	7.2548	6.5879	10.006	10.145	10.308	8.0029	8.6566	7.9625	7.3481	9.1365	7.9199	6.4437	7.2633	5.2511	6.9089	9.9009	9.4304	9.6427	7.2159	7.4125	8.3387	8.5462	5.4978	4.4983	6.9682	7.7638	9.8247	8.7206	8.9972	8.5463	8.4607	10.165	5.7886	7.214	7.9943	6.5481	5.6722	7.2451	7.6842	6.2905	9.8101
0.95693	1.8604	-0.54135	-0.21418	-1.1828	1.7075	-0.67068	-0.60623	-1.4292	-2.2012	2.8474	1.7608	-1.5406	-2.2677	-2.7894	0.048799	-0.14652	-1.0226	-2.099	-2.5278	1.7394	1.5591	1.1197	0.77495	0.64971	-2.5334	-3.6136	-0.54707	0.011842	-1.2144	3.022	-0.3556	1.7535	1.4557	-0.92423	1.5766	2.5821	-0.29805	-1.9936	0.3521	-2.8878	-2.4211	1.455	-2.6537	-2.4292	0.73398	1.6742	-1.6402	-0.37478	-1.7181
-10.042	-10.215	-9.937	-8.7901	-10.56	-9.3899	-11.819	-12.534	-11.538	-10.64	-12.869	-10.175	-12.139	-13.907	-14.046	-8.8638	-11.837	-7.1865	-10.505	-14.894	-15.657	-10.443	-14.27	-15.75	-11.425	-11.666	-11.604	-13.568	-12.819	-13.348	-15.229	-9.7914	-15.417	-13.916	-10.226	-12.379	-8.6047	-14.92	-11.263	-10.037	-11.754	-11.054	-11.673	-12.155	-10.879	-10.345	-10.677	-12.382	-13.029	-7.7592
-22.073	-21.357	-21.941	-21.344	-23.15	-21.218	-21.995	-23.322	-19.258	-22.221	-22.209	-22.585	-20.806	-18.745	-18.584	-23.363	-23.699	-23.504	-19.849	-20.127	-20.343	-22.198	-23.863	-23.849	-23.199	-22.983	-18.301	-22.35	-20.723	-20.983	-19.547	-21.892	-22.174	-20.649	-22.92	-19.266	-21.353	-22.774	-20.418	-19.439	-21.577	-19.994	-21.276	-21.708	-20.535	-23.699	-19.636	-24.674	-21.405	-23.706
8.5222	8.3429	9.185	8.7165	9.0347	8.2915	9.4845	8.7114	9.2231	6.2094	8.9462	5.5008	8.7205	7.8465	8.7944	5.4971	6.9686	3.0489	5.0768	11.828	8.9757	10.108	7.2726	5.3403	11.172	8.0602	7.2291	7.4778	6.702	7.1102	5.6693	8.14	7.4614	7.727	9.4324	6.0135	7.3248	5.2544	7.3574	5.7406	7.2291	8.7846	8.0327	9.187	6.6564	7.8378	8.4696	11.798	7.0529	10.09
-9.2858	-9.6147	-8.4939	-9.5864	-8.2327	-7.8123	-11.122	-7.9336	-9.094	-8.9766	-9.5237	-9.6066	-9.3885	-8.2107	-9.309	-7.5187	-9.4645	-11.062	-8.4787	-10.125	-9.0437	-4.7943	-8.4701	-8.8258	-8.4134	-10.511	-6.8249	-13.69	-9.6918	-8.1047	-10.269	-8.7047	-11.711	-8.4466	-11.772	-12.101	-9.8766	-9.8001	-6.9458	-10.108	-9.768	-5.9189	-5.7041	-11.609	-11.233	-8.5896	-7.9567	-9.2086	-7.0635	-6.3681
1.2831	1.491	-0.79888	-0.00031211	0.80146	3.46	-2.8809	0.68998	0.78722	-1.3657	3.9302	0.79959	1.073	-0.88704	0.46987	-0.31669	-0.53427	-0.09224	1.8592	1.2194	-2.5142	0.80089	-0.49918	3.2973	2.8318	1.8563	1.8918	-2.5059	0.35444	0.76155	5.0525	-0.87044	0.52696	-0.91613	2.1822	1.5359	1.0257	1.9355	-0.49777	0.63981	0.15328	0.060277	1.7245	0.34027	-0.34058	2.7837	0.064372	2.24	-1.0367	-1.308
-12.405	-16.001	-14.169	-10.205	-14.973	-11.035	-11.869	-12.078	-11.996	-11.668	-10.284	-12.595	-10.418	-10.445	-9.5859	-12.775	-7.9767	-11.736	-12.074	-12.358	-10.727	-14.147	-11.404	-11.4	-13.63	-11.992	-12.422	-8.687	-11.089	-10.927	-9.8067	-12.332	-13.246	-13.133	-16.136	-12.148	-14.499	-11.66	-13.658	-8.5107	-10.556	-14.086	-13.939	-12.77	-10.659	-12.742	-9.515	-9.8417	-8.214	-9.6793
-0.66923	0.64241	-0.96475	0.16083	-5.8271	-2.3749	-0.22672	-1.638	-1.6523	-4.7624	-4.1585	-3.307	-3.066	-2.574	0.11067	0.30831	-3.7035	-0.83221	-6.7902	-5.0181	-2.6748	-2.5148	-2.025	-5.0109	-2.2396	-3.5908	0.62249	-1.0616	-3.3262	-1.9246	-2.0327	-1.429	-3.1394	-0.83485	-3.7335	-2.8726	-2.4654	-3.6047	2.0296	-3.1244	-2.1591	0.7865	-2.0422	-1.8417	-0.92578	-5.2621	-1.5816	-3.8688	-2.3848	-3.1287
-2.7799	-8.0893	-2.0016	-2.1192	-2.5361	-0.43139	-0.93728	-2.6199	-2.5917	-3.5008	-3.8206	-2.3248	-3.2724	-2.4417	-4.9928	-2.3681	-6.8252	-1.982	-6.5095	-1.8843	-5.2728	-3.0807	-3.7342	-3.32	-2.8792	-3.1991	-0.14682	-4.4387	-5.396	-4.7484	-1.9339	-3.1048	-2.5288	-1.4609	-0.43911	-2.9511	-2.839	-2.3558	-1.8505	-5.314	0.3492	-3.3517	1.2015	-3.3347	-7.5776	-6.7781	-4.9402	-2.3623	-1.5948	-4.8336
-2.1753	0.50876	-1.4764	-0.93326	-1.8283	0.42578	-1.108	-3.1377	-1.1083	-1.0591	-2.9942	-2.7291	-2.4478	-1.065	-0.92369	0.095501	0.22229	-3.2228	-3.9094	-2.5107	-3.3101	-3.5055	-1.1759	-3.5138	-3.1903	-0.094388	-2.0773	-3.985	0.91043	-2.2015	-1.092	-3.9467	-1.7575	0.063423	-2.6495	0.094611	-0.21589	2.1702	1.404	-3.5766	-3.8112	-0.84392	-3.3613	2.0931	-0.12081	-0.0086837	-6.9927	0.16497	-2.0022	-3.0498
-18.882	-21.103	-23.849	-19.686	-23.398	-23.309	-20.643	-21.181	-21.921	-24.415	-22.156	-18.846	-21.815	-20.21	-24.09	-20.669	-19.822	-21.03	-25.14	-22.727	-21.275	-22.518	-19.397	-20.919	-24.854	-24.603	-21.127	-21.249	-21.075	-17.662	-22.776	-23.126	-24.616	-21.446	-19.787	-22.166	-23.9	-24.303	-20.532	-22.944	-24.314	-23.43	-21.51	-20.659	-22.547	-23.791	-23.403	-21.86	-20.639	-23.63
-12.773	-9.3904	-10.15	-10.574	-10.687	-9.8318	-10.976	-12.505	-11.776	-6.1802	-10.216	-11.627	-12.272	-12.563	-9.6933	-11.398	-12.546	-11.564	-4.6437	-11.191	-10.104	-10.084	-8.3652	-12.269	-11.984	-8.3921	-9.8628	-11.393	-10.869	-8.1282	-9.5115	-10.828	-11.526	-10.237	-12.091	-9.4104	-10.849	-10.956	-12.12	-12.581	-10.313	-12.509	-12.235	-10.426	-10.068	-10.182	-11.123	-7.7356	-9.0015	-12.487
-7.2096	-4.1477	-7.5871	-9.3687	-6.6333	-7.1814	-2.985	-10.477	-5.8479	-5.3934	-4.7121	-0.22113	-5.2221	-5.1817	-9.3751	-5.9669	-7.988	-6.4888	-5.44	-9.328	-3.4126	-5.6754	-6.6577	-8.6209	-2.2649	-2.7133	-8.5323	-6.493	-4.265	-6.6539	-6.4591	-2.1473	-5.2094	-5.4442	-5.6695	-4.2895	-7.1094	-4.9494	-4.4719	-4.5568	-3.0384	-7.1066	-4.7794	-4.707	-6.5002	-4.5351	-6.673	-5.8788	-7.2468	-2.3083
-3.8211	-8.9027	-11.018	-9.4292	-11.255	-10.398	-7.1272	-5.0049	-7.6166	-7.9827	-8.1541	-12.096	-12.339	-9.0907	-5.0542	-8.4787	-7.2569	-10.191	-11.717	-6.8179	-7.8434	-8.8614	-7.3427	-8.1217	-6.0971	-9.4108	-6.8114	-7.5702	-7.5242	-8.185	-6.1593	-8.3701	-8.2461	-8.3431	-9.9773	-6.9225	-11.032	-6.506	-6.8964	-11.946	-14.392	-10.061	-9.9541	-10.074	-9.6656	-9.6031	-8.9871	-11.543	-7.8359	-9.5516
-3.3098	0.12244	3.0478	0.21215	2.3449	-1.6924	0.81689	-2.0594	-0.2267	-0.77968	0.55049	2.4096	-0.3429	-1.7187	-3.1163	-1.0246	1.0798	4.3465	-0.50096	-2.6561	1.5397	0.79478	-2.2573	-1.0206	2.197	0.0041927	2.3761	-1.6745	0.015557	-0.62813	1.9988	0.51753	1.7271	1.5447	0.96255	-0.44266	-2.0452	2.0179	-0.81109	-0.87056	0.5134	-0.87719	-0.18254	1.9458	0.57794	-3.9016	1.8839	1.1216	1.5092	-1.4489
-6.4788	-12.102	-8.8239	-6.0208	-9.2305	-8.9055	-9.3696	-12.55	-8.5733	-8.7246	-8.4205	-11.474	-7.7248	-9.1075	-6.6292	-10.419	-7.0224	-6.6258	-7.1491	-11.246	-8.6503	-9.574	-11.543	-7.4127	-7.6902	-11.285	-8.8791	-11.434	-10.407	-6.8039	-9.7528	-9.6439	-9.7295	-10.748	-9.4502	-8.7998	-6.8302	-6.2371	-9.5298	-7.3468	-7.1298	-8.3847	-7.492	-8.9262	-11.819	-9.3505	-9.3096	-10.905	-7.9162	-7.3552
-9.3322	-12.681	-11.87	-10.117	-12.764	-12.556	-14.482	-11.472	-12.923	-10.623	-10.258	-11.891	-12.544	-10.242	-11.592	-13.506	-10.975	-12.797	-8.6575	-9.4513	-13.962	-10.644	-8.9543	-14.432	-8.7666	-9.0922	-11.885	-14.43	-11.584	-14.663	-13.294	-9.2632	-9.0819	-12.139	-12.708	-11.892	-7.3707	-10.132	-12.845	-10.246	-11.84	-8.6758	-6.9049	-11.063	-12.771	-11.943	-13.577	-11.017	-13.26	-13.529
-3.3351	-2.7953	-5.1315	-2.2525	-4.635	-6.1618	-3.0886	-3.5183	-0.44503	0.1324	-0.11244	-4.5744	-2.6672	-3.8956	-5.0698	-3.052	-1.7752	-3.8995	-6.318	-6.0511	-3.4026	-7.3967	-4.0287	-3.2276	-4.6737	-2.1203	-4.9766	-3.318	-5.8083	-3.6437	-1.2111	-4.4032	-5.0688	-3.6318	-1.1221	-4.0124	-6.431	-1.9275	-3.0404	-2.1342	-2.0258	-5.6461	-0.80395	-2.5973	-1.094	-3.8171	-1.3696	-7.5862	-6.7359	-5.8209
5.3081	2.8888	-0.2173	3.6779	1.995	0.94839	1.701	2.0469	4.487	-0.083568	3.3307	1.8826	1.0811	1.8514	2.0377	1.3449	-0.5734	-0.27572	3.7106	4.6189	-3.3409	1.1089	1.5452	0.52568	-2.3561	1.2601	0.15903	0.093682	2.6702	3.3475	2.2868	2.6727	2.625	-2.3459	2.1026	1.0865	-0.49721	0.34913	3.4656	1.5027	2.2842	-0.22606	3.0447	-1.5604	1.1536	0.79851	1.5807	2.2585	0.31301	-0.70922
-11.36	-9.4189	-7.5169	-11.198	-10.155	-9.4908	-9.8288	-11.781	-11.858	-9.4086	-13.12	-13.042	-11.296	-11.848	-9.8995	-11.484	-9.77	-11.474	-10.935	-10.159	-13.497	-10.959	-10.295	-8.3879	-13.091	-12.234	-11.195	-8.3548	-8.5423	-11.674	-12.47	-7.9822	-12.285	-11.067	-7.5317	-7.2441	-12.923	-11.411	-13.351	-14.472	-9.4718	-10.71	-8.8405	-11.443	-10.047	-9.7746	-8.3991	-9.6064	-11.314	-12.514
9.5888	11.457	9	11.077	6.7157	6.9819	6.5105	5.3826	7.5854	10.034	8.4998	4.7233	8.7642	8.4426	7.5075	7.2191	9.7399	7.9814	5.964	10.083	9.5755	8.8821	8.0742	7.7838	12.847	7.2833	8.4764	7.8573	9.3421	10.907	6.7769	8.8817	8.8153	12.589	6.2412	9.2441	8.9372	8.2713	8.8891	9.0049	8.8047	9.3787	4.4695	7.4373	9.382	10.626	7.4567	11.596	8.7944	10.355
5.1789	11.551	8.2976	7.3459	9.7438	7.273	8.0757	5.3793	9.0902	10.612	4.2323	3.5711	4.5898	6.7685	7.8534	5.3244	5.4905	7.6368	7.9629	6.5387	8.0099	10.033	7.7129	4.12	5.0798	5.155	6.4269	8.7376	8.4608	8.4401	7.3539	6.2904	6.3048	8.5462	4.6512	8.1667	7.946	2.6809	7.3998	7.3228	7.3669	10.484	9.3893	10.142	8.4836	5.9843	5.3373	6.9887	5.6729	6.4593
0.81959	1.9344	-1.9693	-0.072516	-1.1771	-0.80955	1.7741	3.701	-1.2265	-1.41	2.957	1.9404	4.0121	4.7883	-1.015	-0.41918	-1.4297	1.7772	4.141	-0.29891	3.9693	-0.41566	1.3506	2.8304	5.6537	3.0476	1.9655	-0.37656	2.8997	-0.072396	-0.31249	3.3875	1.1969	1.4183	1.2692	-0.0088837	1.6901	0.10974	2.5866	1.2557	-0.26771	0.57146	1.9605	1.9056	0.42253	4.1581	0.093115	5.4884	0.39616	-0.2521
2.1428	4.2253	1.226	0.90337	0.90773	-0.70658	1.6911	-0.11055	-1.502	-0.9491	1.142	0.87567	2.2037	1.0146	1.4382	-0.12783	-0.15035	0.037128	2.4642	3.1829	0.10178	2.5762	4.1116	-1.8886	-1.6685	-1.8479	3.0025	2.1236	2.7301	2.4521	0.64628	1.7323	0.44285	-0.93291	0.88635	0.029241	2.1636	3.6699	-2.4071	4.2255	-0.30419	2.3113	2.5924	1.7316	2.6072	1.5985	2.6075	1.4053	-0.91379	0.32831
-13.925	-9.7221	-10.866	-11.955	-11.182	-8.0365	-10.117	-8.2967	-8.5238	-7.5088	-8.3903	-10.046	-11.073	-12.49	-7.7284	-8.3328	-10.035	-13.599	-12.586	-10.759	-12.617	-9.7346	-8.827	-13.073	-8.3978	-7.6903	-16.003	-10.747	-10.567	-8.6724	-9.9744	-9.6322	-10.157	-8.3093	-8.4743	-9.1756	-15.501	-10.547	-12.22	-9.3814	-11.987	-9.587	-10.66	-10.75	-9.7368	-11.39	-12.866	-6.4303	-11.373	-13.167
-0.75088	-0.83916	-2.4551	-2.1857	-2.1203	-2.3973	-3.6324	-1.2215	-4.9097	0.80986	-2.6665	-2.7289	0.16452	-1.1253	-1.8615	-3.6034	0.87495	0.024338	2.8943	-4.9419	-2.5385	0.37652	-1.8769	-0.71374	-3.986	-0.9712	-1.5441	-1.4644	-4.6973	-1.1315	-3.6275	-1.9736	-2.1176	-1.2475	-2.0637	-4.9117	2.4695	-0.48562	-5.1227	0.030529	-1.1969	-3.2437	-2.1001	-2.8157	2.7585	-4.3464	-3.0737	-1.1745	-1.6002	-2.8561
1.0213	-2.2721	-0.8021	1.2836	-0.56978	0.23103	0.737	-0.28446	-0.38397	2.6072	1.6817	1.8233	-0.59099	-0.42874	-2.0192	-1.6558	-2.5094	-4.8847	0.30434	-2.3695	3.0971	-2.634	-1.7387	-2.3858	-0.83887	-0.79013	0.0025961	-1.43	0.64581	-0.29852	1.8573	-0.32635	0.56295	-1.7299	-0.53086	0.43963	-2.2763	1.9224	-3.2198	-2.2598	-3.7527	-1.9494	-2.1026	-0.5759	0.74864	-2.5334	-0.20977	-1.0069	0.65512	-0.40183
-9.5225	-8.2625	-10.842	-7.4502	-10.178	-7.1848	-10.096	-7.9058	-13.206	-7.0762	-7.9267	-9.7651	-6.8314	-10.283	-10.242	-8.4539	-8.5955	-9.2804	-7.584	-9.2935	-8.4296	-7.6266	-8.373	-10.876	-8.356	-8.891	-9.8322	-8.965	-9.0362	-8.8667	-8.2088	-11.454	-9.0868	-8.6977	-9.8139	-9.0755	-8.5878	-7.8894	-8.9052	-8.8663	-10.13	-7.4898	-7.6569	-9.5182	-8.6958	-4.6747	-9.6132	-7.0314	-9.3426	-7.1462
-4.8723	-3.1459	-3.8753	-3.8276	-1.0662	-3.6244	-3.8365	-2.4415	-2.8921	-5.2713	-3.1455	-3.9062	-1.2411	-4.1537	-4.0428	-1.9254	-4.3243	-2.7581	-3.9329	-3.7489	-3.9185	-3.1037	-5.2271	-0.0051434	-1.5506	-3.1587	-4.0117	-5.9472	-4.4246	-6.0301	-1.2215	-4.9706	-1.5574	0.76748	-6.5703	-4.3626	-3.2719	-4.6886	-5.3114	-6.3442	-4.6291	-4.2829	-4.098	-6.5561	-2.1735	-4.3445	-5.7629	-6.0722	-5.0253	-4.1216
0.89958	-4.7941	-0.21341	-3.9776	-2.4429	-4.1858	-2.7026	-0.69938	-4.2644	-0.33052	-3.3415	0.075792	-4.9133	-1.8952	-2.9918	0.53904	-4.108	-2.8309	-3.2894	2.706	-4.4014	0.89786	0.2007	-3.3436	-2.1375	1.2027	1.9549	-2.7089	-1.0537	-1.336	-3.8456	-3.4421	-3.5916	-1.0802	-3.183	-2.5434	-5.8845	-3.3724	3.0414	-0.7027	-3.6204	-0.56219	-1.0505	-1.4873	0.16216	-1.9044	-1.602	-2.817	-0.86113	-2.4893
-10.672	-12.642	-10.423	-13.499	-11.859	-15.174	-13.219	-12.328	-13.595	-11.02	-12.192	-11.071	-14.237	-12.414	-13.375	-15.704	-11.672	-10.874	-10.687	-14.116	-13.774	-11.066	-15.814	-15.843	-10.226	-14.347	-12.601	-14.308	-9.9041	-10.232	-12.716	-13.001	-10.88	-11.255	-12.224	-12.679	-13.377	-14.029	-12.427	-12.587	-11.921	-13.857	-13.292	-11.121	-13.704	-9.0385	-11.578	-12.111	-13.85	-11.836
-2.6672	-2.6908	-1.8839	-0.67232	-3.2498	-1.2744	-1.6503	-3.7222	-3.6727	-7.6657	-2.313	-3.847	-2.4599	-4.0025	-5.9592	-2.9282	-2.6946	-4.5577	-5.0357	-4.4795	-2.7495	-4.9517	-3.825	-2.7318	-4.4163	-0.62862	-3.7683	-3.1781	-3.4148	-7.2348	-4.536	-4.6793	-2.1986	-1.7124	-0.59294	-2.2138	-4.8995	-3.5572	-0.90183	-2.7299	-2.1874	-4.8331	-5.3842	-4.0272	-1.8629	-5.3353	-3.4715	-2.949	-4.7303	-2.6579
-15.422	-12.244	-10.091	-11.555	-10.946	-13.265	-10.844	-16.027	-14.86	-15.469	-12.102	-14.186	-13.533	-12.705	-11.86	-13.263	-15.885	-14.913	-15.206	-12.1	-11.25	-13.222	-12.367	-11.208	-9.9952	-13.651	-14.007	-13.675	-12.892	-10.114	-12.226	-11.166	-12.554	-13.371	-14.287	-14.751	-10.22	-10.544	-14.551	-12.186	-13.911	-12.159	-13.571	-11.288	-14.031	-11.256	-11.503	-12.371	-13.83	-13.795
-6.9244	-1.6278	-3.7608	-0.83543	-2.5503	-5.2575	-2.7876	-6.2648	-2.7985	-5.3226	-5.4194	-2.6564	-6.0766	-4.375	-5.7469	-4.523	-2.5966	-1.7139	-4.6064	-1.8672	-5.1858	-3.1495	-5.1329	-4.3551	-3.591	-1.2212	-1.1269	-3.1611	-4.0453	-3.6004	-0.46248	-2.4497	-0.12818	-0.87294	-3.3183	-1.5491	-3.6795	-4.4997	-0.37079	-5.3972	-7.3172	-2.4326	-2.4741	-4.1787	-3.4806	-4.2221	-3.7749	-2.6411	-0.88377	-1.16
-12.248	-13.735	-9.6894	-12.048	-11.299	-10.075	-12.165	-10.676	-11.349	-13.152	-12.353	-13.137	-12.61	-12.66	-11.082	-12.491	-13.155	-10.687	-13.248	-10.491	-9.9793	-13.812	-11.33	-9.4251	-13.387	-14.265	-11.669	-14.963	-10.05	-11.421	-9.8241	-12.838	-16.235	-11.805	-13.279	-11.224	-14.157	-12.644	-10.668	-12.149	-11.691	-9.5025	-11.534	-13.251	-12.539	-12.373	-12.797	-12.283	-7.4132	-10.2
-12.511	-11.274	-6.7113	-9.4301	-11.962	-13.618	-9.786	-9.7754	-9.2525	-11.306	-9.826	-10.581	-15.429	-11.957	-12.422	-12.191	-8.4935	-11.867	-13.415	-11.61	-12.728	-12.889	-14.186	-14.011	-9.7865	-8.1059	-12.397	-12.042	-14.282	-10.881	-13.535	-11.561	-13.137	-12.264	-11.426	-8.2085	-13.649	-12.425	-10.053	-9.8489	-12.275	-10.141	-11.43	-12.1	-9.8486	-12.161	-12.581	-11.644	-10.801	-10.017
4.0868	7.785	6.0904	4.4559	5.0188	5.7166	7.0703	4.085	3.0898	6.9101	3.8854	5.5404	5.5407	2.9143	7.9011	5.0749	4.407	7.6796	6.2819	4.6811	1.9061	5.7152	6.5198	7.223	5.2875	6.8001	7.0451	8.3629	6.4838	4.1746	5.3373	6.0795	4.6944	6.1929	7.7551	6.9534	3.9897	9.3244	4.0463	8.5443	7.0939	5.4855	4.2271	4.942	5.2165	5.2695	3.2522	7.7892	6.7167	5.0388
-14.849	-10.924	-13.359	-13.204	-12.428	-13.085	-13.271	-14.397	-13.162	-11.391	-11.453	-12.01	-11.885	-14.683	-15.67	-8.3709	-18.728	-14.036	-12.046	-12.27	-11.692	-10.766	-8.9026	-14.913	-15.187	-10.199	-15.395	-13.819	-10.33	-9.8415	-12.612	-12.818	-12.828	-12.652	-11.538	-13.062	-13.461	-9.8613	-15.345	-12.611	-17.458	-9.9635	-12.215	-12.661	-11.798	-12.916	-13.751	-13.656	-11.084	-11.328
-5.945	-2.6209	-2.9631	-5.584	-2.5015	-3.3923	-4.44	-5.412	-0.9004	-5.5837	-5.2187	-3.5162	-2.8577	-7.3885	-1.1754	-2.996	-5.3748	-4.0261	-3.7041	-6.4422	-2.1345	-2.7293	-6.2017	-6.0567	-4.409	-2.6052	-3.5057	-0.88649	-1.5331	-4.6583	-7.932	-4.6379	-0.97795	-7.0898	-2.4262	-3.2008	-5.8763	-2.2283	-1.7097	-3.5976	-5.903	-7.5545	-4.8984	-2.6622	-4.7361	-4.8746	-5.1032	-2.6153	-2.4592	-5.6987
0.25422	-0.4887	-1.0138	-3.6654	-3.2148	4.3374	0.37365	2.7141	-1.0085	-2.0984	-0.53495	-0.10007	4.5934	-4.9077	0.41175	2.4754	-0.384	-1.754	-2.3811	-2.8871	1.644	-0.28297	0.11929	-1.1439	-0.94845	0.6688	1.0912	-0.01449	-1.2043	2.2958	1.0346	2.7582	-0.94068	0.90041	-2.8858	1.3615	-4.0045	-0.20085	-3.1751	-2.0602	-2.5946	-0.81319	0.21372	2.6043	0.18924	2.9493	-1.495	-0.88708	-2.9429	1.1263
-6.1795	-0.14932	-6.7786	-4.465	-5.3757	-4.3324	-7.2439	-4.7008	-6.1983	-5.8681	-4.0909	-8.8558	-7.8385	-3.2348	-2.7727	-6.3461	-7.8413	-5.7142	-7.3689	-3.6466	-2.8147	-3.2886	-5.9085	-6.1796	-7.3165	-4.0828	-5.8461	-8.7006	-7.3374	-4.7522	-6.5093	-5.6513	-6.528	-5.5535	-0.67887	-6.2662	-8.4754	-2.2131	-5.1521	-10.262	-3.6926	-7.8574	-8.6119	-6.0958	-3.4716	-5.3489	-8.173	-4.9261	-6.2208	-6.3493
1.898	4.2409	1.7229	3.2951	7.2394	0.47561	-0.78844	-1.0538	2.7518	-0.94328	1.1325	-1.4227	2.2751	3.2089	2.5281	4.4694	2.4959	1.8275	0.63663	1.6093	1.132	1.3849	1.1336	3.6812	2.9711	0.40152	2.6357	2.292	1.2806	2.4588	-0.30542	-0.21351	-1.0131	-0.80158	2.7716	1.3796	3.4699	2.892	1.2788	5.5462	-0.65937	5.8875	0.027748	1.4833	-1.5749	1.5172	1.885	2.9344	4.0409	4.6664
2.2898	-0.087224	-3.5929	-2.4084	0.65506	-1.123	-1.8776	-3.2558	0.37776	-1.9137	-4.5155	-3.0834	-2.2169	-3.25	-0.6476	0.012556	2.0389	-0.069199	-0.59551	-1.8797	-1.9715	0.1812	0.37539	1.9033	-0.33068	-2.0422	0.11683	-3.0569	-3.8669	-0.92259	-0.76201	-2.3319	-1.3307	0.014048	-0.017468	1.4295	0.12614	-2.6369	-1.2241	-1.2151	-1.4298	-3.2459	-1.693	-5.9416	-3.2375	0.74465	0.97401	-5.1608	-1.3922	-2.3175
-0.51305	1.2307	0.23045	0.81309	2.8498	-1.3367	0.89269	1.4009	-3.7161	1.1863	1.0502	2.3241	2.158	-1.7371	0.99457	1.0341	0.91914	2.358	-2.7593	-0.1182	-4.3682	-0.08477	-0.82452	0.61016	1.6009	2.2637	2.4419	-2.5792	0.16537	-1.3033	-0.47958	0.79713	-1.5087	-0.59234	-2.4463	-0.33679	-0.98012	-0.43448	0.16093	0.18721	2.5837	0.35	2.4117	0.7031	2.1775	4.441	0.26811	5.5209	-0.095997	-0.25135
1.1749	-1.1067	1.1726	1.239	-0.32865	1.2195	2.8353	-2.2206	-4.1412	0.16109	-1.2854	-3.0172	0.3279	-0.63758	-0.096408	-1.0902	-1.9333	-0.57645	-2.5368	-1.287	-1.3008	-0.95407	-3.4531	-3.2845	1.0132	0.93341	-1.2328	-0.23063	-1.1302	-0.66573	-0.1698	-0.4945	-1.1939	-1.6245	-0.087552	1.2235	-0.85803	0.60482	-1.3041	-1.4421	4.2892	-0.12527	0.28259	-3.5301	-1.0548	0.11765	-4.1888	1.4567	-0.46821	0.019172
-2.7021	-1.2557	-5.7784	-1.2708	1.4446	-3.2878	-2.3011	-2.436	-5.9636	-2.8434	-0.87796	-1.3623	-3.0121	-1.8616	-5.3212	-0.53427	0.34177	-3.0386	-4.6979	-5.8167	-2.976	-5.192	-0.93572	2.1021	-1.3111	-0.6099	-4.6435	-0.944	-4.3862	-1.7936	-2.2273	-2.3354	-2.4014	-0.50616	3.4919	-0.93785	-0.30654	-1.9198	0.078782	-1.5588	0.35059	-0.41799	-4.4232	-1.1337	-3.7424	-1.5218	-1.9169	-3.0032	-5.1331	-1.751
-3.0329	-1.4733	-2.2413	0.57138	-0.4904	-0.065939	-1.4065	-2.2051	-1.3834	-1.3354	-1.7509	-2.2181	-0.8134	1.0705	-2.2215	-4.0371	0.37569	-2.7345	0.56831	-1.2717	-1.8472	-0.47524	-1.2054	2.1994	-2.1878	1.1449	-1.3413	-1.6322	0.36201	-2.5371	-0.28675	-2.2009	-0.86613	-2.2409	2.551	0.25034	0.13206	-1.1801	-2.1812	0.28822	-1.8201	0.71632	-3.5268	0.54488	0.054793	0.84365	-1.7416	-0.16406	-1.0071	0.040144
1.481	1.3059	1.549	0.40414	2.2911	-0.34014	0.11297	1.5307	1.5655	-0.073804	2.2676	2.0923	1.3784	2.0444	0.99618	1.2445	-0.5659	-0.6714	3.22	1.4179	2.7085	-0.88087	-1.8721	2.4275	-0.93321	2.1265	1.7237	-1.3728	2.6823	4.2437	2.0258	-0.37079	2.173	-1.3969	-0.90201	-2.345	0.38273	2.3773	1.204	-0.48358	5.077	3.117	1.4069	2.0339	3.4759	0.90426	-1.9837	3.3946	0.4761	1.0352
5.2695	4.0323	4.2748	5.8164	5.0298	4.8733	1.9515	7.1301	3.0949	4.8988	4.7828	3.8215	6.6078	4.1612	6.7469	7.0861	4.7461	1.6361	4.8446	3.1375	5.709	8.2847	9.7031	6.0602	7.0661	3.9477	5.6025	6.2184	4.2328	6.4052	5.3239	3.2032	4.6316	6.0101	7.1695	8.0669	7.4449	3.5956	5.7449	3.7989	7.5911	6.1652	5.1204	2.8212	5.5777	4.8387	4.7788	7.6638	4.1728	3.8533
6.5494	7.4303	6.2903	5.5685	2.2237	5.8923	5.8272	5.2719	7.0222	8.2213	3.0762	6.5562	6.3426	7.2738	5.2732	8.323	8.8096	10.745	9.1688	7.2384	4.2844	6.1907	6.8871	9.2457	6.953	7.633	5.5356	6.377	6.5513	6.5145	5.1217	6.2527	4.9994	6.9367	7.3894	5.8585	6.6604	7.792	9.1595	7.3763	7.9603	6.7054	5.9094	4.6537	6.1468	4.9512	6.4137	8.6	8.067	9.8451
-0.84223	-5.693	1.5106	-3.7109	-3.4961	-2.4058	-2.79	-4.0533	-2.1296	-2.2776	-5.1307	-3.777	-1.3626	-4.6867	-1.4556	-2.4592	-4.4794	-6.2444	-4.0584	-3.5795	0.33312	-0.02418	-6.3503	-1.7089	-2.1413	-3.9227	-1.7011	-0.3273	-1.5	-3.7165	-5.3523	-1.1247	-1.1415	-1.9383	-3.621	-4.8463	-2.4535	-7.1588	-2.4961	-3.4199	-1.6385	-1.2322	-2.3759	-3.2229	-4.6201	-1.3384	-3.5773	-0.95382	-1.7906	-4.3196
-1.2388	-1.1748	-2.0536	-5.7518	-3.4609	-1.1769	-0.25631	-2.4276	-3.7158	-3.4357	-4.0646	-1.1389	-1.8767	-4.5285	0.27931	0.030322	-0.92455	-2.7247	-3.0215	-4.9857	-2.2529	-2.5052	-3.5313	-0.9274	-4.5666	-2.3351	-2.608	-3.5519	-4.4215	-1.9588	-3.244	-1.2699	-2.4367	-3.4641	-3.0474	-1.0622	-3.7547	1.0241	-3.7243	-3.03	-0.1246	-2.8109	-4.0804	-4.2742	0.97908	-2.2619	-4.9163	-3.2155	-5.0519	-1.5145
-21.903	-21.949	-21.275	-18.991	-19.403	-19.966	-24.04	-21.62	-24.813	-23.074	-22.049	-21.684	-21.462	-22.249	-24.997	-20.919	-21.346	-23.737	-21.143	-23.487	-24.286	-21.513	-21.723	-18.476	-23.142	-24.232	-21.717	-22.287	-21.645	-20.234	-19.455	-18.232	-20.214	-19.007	-23.569	-22.203	-20.846	-20.072	-20.726	-21.247	-20.696	-23.044	-19.703	-22.242	-23.636	-24.818	-25.297	-21.482	-21.161	-18.594
-0.91099	-2.2726	-1.4638	0.50582	0.87537	-1.0442	-1.9895	-4.473	-1.5564	-1.7559	-1.5628	-3.4632	-0.55063	-1.3449	0.038119	-1.7601	-2.8608	-1.7273	-4.1028	-0.021721	-4.5133	-0.11549	-0.71796	-1.8791	-2.9065	-1.1196	-2.1543	-0.18282	-0.025617	-2.8999	-0.53585	-2.6438	-4.2002	-0.73827	-2.2408	-3.7465	-2.7994	-3.3264	-0.74953	-0.44037	-2.0674	-0.9267	-0.72333	0.15804	1.9554	-3.729	-1.9129	-0.66906	0.11291	0.84829
-1.5089	-2.2697	-2.1537	-2.995	-3.7983	-1.6592	-2.3244	-3.8466	-2.2744	-5.1761	-2.2928	-3.671	-4.9846	-3.5441	-7.7013	-3.0646	-0.94894	-4.4442	-3.0971	-0.75175	-4.8433	-0.53183	-3.9467	-1.5843	-4.8101	-6.7804	-1.9011	-3.0588	0.49745	-3.1783	-1.0951	-3.5754	-4.0688	-4.8337	-0.27184	-4.3123	-3.609	-3.8202	-2.9433	-5.3956	-1.6659	-3.728	-2.1046	-8.1411	-4.1485	-2.3457	-4.2061	-4.4545	-1.2637	-1.8396
-1.4403	0.17191	1.3517	-2.5616	-1.133	-2.6202	-4.6213	0.67795	3.6478	-0.86308	-2.4441	-1.1534	-0.26231	-3.2832	-4.9002	-1.7112	-2.5841	-1.0624	-0.39334	-0.8293	-1.6592	-1.5163	-1.2332	-0.34431	-3.7071	-1.0391	-2.3391	0.27713	-3.2708	-0.059943	0.68364	1.0921	-0.080027	-0.54229	1.9585	-1.72	-1.0503	-0.075484	-0.64687	0.36347	0.55339	1.9854	-3.0935	-2.9939	0.73678	-1.3541	-2.2012	-1.8967	-3.3231	0.41616
-15.666	-9.8946	-12.551	-17.18	-16.113	-12.805	-14.895	-17.575	-14.927	-12.595	-13.683	-14.499	-17.918	-16.575	-13.98	-11.963	-11.641	-14.578	-14.053	-15.007	-14.026	-16.311	-14.914	-13.483	-17.53	-15.102	-13.088	-14.412	-11.877	-14.552	-11.657	-13.611	-11.851	-13.81	-13.676	-16.683	-16.689	-18.151	-16.13	-17.96	-13.661	-13.286	-14.373	-12.881	-16.153	-19.489	-15.81	-17.018	-11.764	-14.382
-16.846	-11.782	-15.837	-15.07	-12.307	-16.917	-13.49	-15.294	-13.58	-12.711	-16.042	-14.819	-12.011	-13.281	-14.129	-12.594	-14.406	-10.803	-13.264	-13.607	-14.457	-10.873	-15.625	-12.455	-12.89	-10.884	-12.821	-13.497	-11.561	-13.442	-9.9825	-10.168	-14.187	-12.457	-9.8732	-14.015	-13.813	-12.646	-11.728	-14.47	-12.007	-11.159	-10.198	-14.307	-12.036	-12.297	-11.7	-11.191	-9.1708	-15.286
-1.0553	-0.045517	-1.2398	-0.96339	0.53691	-1.6185	0.33	0.75368	-3.0027	-1.7074	1.289	-1.6934	-0.9439	2.0554	0.9486	-4.7881	-1.4405	-0.52619	2.7512	-1.9775	2.5073	-3.3694	-3.9805	1.449	-4.0935	0.22229	-2.1859	0.62387	-0.3944	-5.0682	-3.2874	-2.3456	-1.1383	-0.27862	1.4827	-1.1053	-3.9099	-1.0346	-1.4158	-1.8932	-1.0499	-1.2142	-1.7407	1.5886	-1.9654	-1.7265	0.84545	-0.41843	-0.19092	-2.6696
-4.5557	0.87807	-0.8198	1.2781	-3.7757	0.55656	-5.1961	-0.57315	-1.1601	-2.5354	0.39812	-1.2573	-3.7928	-2.3719	-3.6685	-0.29235	-1.2805	-1.6038	1.2762	-3.7191	-2.968	1.3271	0.53004	2.5117	-1.4652	-3.2368	1.6013	-0.33899	-3.2111	2.4421	1.5826	-2.9642	-4.1764	-0.81793	-0.16356	-3.9149	-1.9989	-1.7637	0.95804	-0.99106	-0.30335	-0.053023	-2.7727	-1.5084	-0.45194	0.058815	-0.71967	1.0714	-3.5764	0.016644
-11.065	-10.32	-9.9942	-9.1528	-8.8756	-10.767	-11.636	-6.7681	-6.837	-8.0296	-6.9172	-9.6001	-13.887	-8.8551	-8.7908	-10.691	-9.3303	-11.166	-8.9025	-9.5623	-8.6744	-7.4999	-10.834	-12.856	-9.6037	-8.7439	-10.543	-9.0309	-7.6585	-10.684	-8.6034	-8.0827	-10.603	-6.2121	-7.0119	-9.1429	-7.348	-8.0915	-13.074	-11.173	-9.8175	-10.027	-8.5992	-9.9715	-7.5698	-10.645	-8.7573	-8.0412	-10.351	-5.8324
-12.586	-14.182	-14.577	-14.635	-14.545	-12.038	-14.688	-17.25	-13.199	-13.979	-15.794	-13.687	-14.325	-13.834	-12.453	-18.496	-14.588	-18.161	-12.59	-15.642	-14.589	-15.65	-12.145	-16.862	-14.647	-12.492	-16.633	-14.255	-14.985	-14.814	-13.542	-14.432	-10.826	-13.419	-12.605	-14.823	-14.759	-12.298	-14.377	-16.997	-11.107	-18.76	-13.172	-12.854	-15.562	-14.926	-14.895	-16.734	-11.175	-13.947
-20.602	-20.435	-24.458	-20.719	-21.716	-22.576	-20.442	-16.868	-24.146	-22.934	-21.942	-22.778	-21.768	-18.781	-22.937	-21.57	-22.818	-22.663	-25.363	-19.765	-21.148	-25.207	-22.829	-24.646	-23.278	-21.594	-21.162	-20.393	-19.871	-20.387	-20.624	-23.208	-22.266	-19.825	-22.175	-25.004	-22.973	-24.133	-23.465	-24.846	-21.583	-23.342	-23.12	-19.956	-21.513	-19.895	-21.3	-20.995	-22.887	-21.38
-12.806	-19.706	-17.644	-15.198	-13.164	-12.051	-16.907	-15.143	-14.494	-16.353	-15.795	-15.94	-15.301	-17.161	-12.884	-14.84	-11.098	-12.454	-15.089	-15.522	-13.249	-14.917	-11.56	-13.298	-14.12	-13.013	-14.962	-15.494	-14.947	-16.524	-14.421	-14.593	-15.511	-11.502	-17.428	-17.118	-16.733	-10.968	-13.664	-18.131	-15.943	-13.998	-14.647	-17.458	-17.526	-13.8	-17.186	-16.657	-16.788	-15.171
-3.157	-4.6581	-4.6311	-4.7905	-7.5948	-3.0625	-5.502	-4.9378	-8.4099	-7.07	-3.3875	-4.0352	-2.4812	-3.3167	-5.4036	-5.8861	-5.5059	-5.7527	-3.7338	-4.4793	-3.1224	-6.6811	-2.4368	-4.6957	-4.7089	-0.68605	-2.1506	-3.0567	-4.3028	0.050712	-5.1669	-3.2468	-3.0135	-9.0523	-3.8108	-3.5656	-1.812	-3.975	-3.3863	-6.9637	-8.1841	-8.6974	-4.527	-5.5975	-2.2177	-2.9469	-4.286	-6.6647	-4.2422	-6.7685
-11.169	-12.539	-10.64	-12.156	-9.6709	-10.25	-10.767	-12.555	-11.144	-17.168	-7.0377	-12.739	-9.5131	-7.8757	-11.972	-12.017	-10.295	-11.827	-13.545	-11.298	-8.7149	-9.7995	-11.008	-12.994	-7.5788	-9.9084	-9.7296	-10.284	-10.366	-13.587	-11.373	-7.4951	-6.7563	-10.925	-9.0819	-10.441	-11.188	-13.152	-14.861	-12.476	-12.863	-8.7138	-9.5626	-14.399	-9.7051	-10.26	-11.546	-13.798	-11.368	-7.261
-24.36	-23.71	-21.206	-20.325	-20.812	-23.268	-23.988	-23.283	-22.144	-23.768	-20.465	-19.555	-21.871	-20.055	-21.661	-24.506	-20.311	-20.963	-19.183	-22.296	-21.421	-19.357	-22.365	-22.031	-24.253	-23.155	-20.375	-20.423	-23.302	-19.172	-22.245	-22.352	-23.064	-22.99	-21.166	-22.672	-23.372	-20.144	-23.592	-20.673	-20.319	-25.116	-23.811	-19.566	-23.537	-23.302	-20.107	-25.384	-23.65	-21.203
-9.7248	-10.025	-7.4336	-8.8834	-6.2859	-10.322	-6.9939	-9.6819	-7.8822	-9.5622	-9.8229	-7.8373	-9.2166	-6.9761	-9.5339	-9.4805	-7.5735	-6.6204	-8.9234	-6.8969	-10.747	-6.3251	-8.5002	-4.4159	-5.3132	-8.4633	-7.5138	-9.1917	-9.4417	-7.5307	-12.764	-10.717	-9.0008	-9.5609	-9.1857	-7.8784	-8.9328	-9.4925	-9.9295	-6.3481	-11.93	-7.6982	-5.8358	-10.537	-9.4531	-8.7765	-9.6842	-7.8696	-10.901	-6.7274
-0.30997	-0.696	-1.2324	1.3654	-1.3062	-3.3734	1.7672	-2.7089	0.6051	0.069748	2.1081	0.066983	-0.76481	-1.4713	-0.82819	-3.1458	1.7574	-0.29348	-0.31891	-1.1297	0.9512	1.3668	0.75753	-4.1962	-2.1652	0.97249	-0.28828	-2.2514	-2.076	1.2955	1.2827	3.878	-1.0942	-0.94058	1.2048	-1.0203	-1.7937	-2.1343	0.37844	-4.1142	-0.35923	-0.84002	1.0388	0.61495	-3.2225	2.9808	-1.347	-2.2502	3.5934	0.18653
-5.7935	-3.4648	-3.0065	-5.2183	-2.009	-2.4046	-3.2021	-5.0344	-3.1454	-0.73098	-2.6527	-1.9063	-4.8104	-2.4583	-4.4279	-3.0156	-2.34	-2.3222	-5.4331	-1.8209	-2.1845	-1.525	-3.6987	-1.1875	-4.3118	-4.4713	-1.8451	-3.787	-5.8476	-2.1021	-2.4012	-2.1284	-0.47781	-3.5016	-1.9482	-2.3992	-5.9272	-1.3539	-2.55	-2.2061	-2.7019	-3.4902	-4.0549	-0.78242	-0.93357	-4.3052	-3.0716	-2.8492	-5.9752	-1.625
-2.3694	-0.94755	-1.2581	-2.3392	-1.1023	-1.4677	-1.2254	-2.0801	0.17902	-0.80482	1.9662	-0.23475	-3.5781	0.094834	-0.92098	-1.7563	-2.1648	-4.2181	-4.9442	-0.95665	-4.0151	-1.1585	-1.5385	1.022	-3.3238	0.6111	-1.1159	-0.73084	-1.095	-0.52797	-3.2815	-2.1473	-2.0163	-3.4791	0.84678	0.5179	1.65	-3.2914	1.6457	1.2583	-2.797	-2.5774	-3.4776	1.5402	-3.1217	-2.36	-0.94435	-0.97334	-2.7109	-1.6331
-6.4605	-5.7199	0.17562	-4.6876	-3.5278	-1.3104	-1.4943	-2.5028	-2.7544	-3.4354	-0.39121	-4.1125	-4.8113	0.017909	-3.7437	-0.012638	1.4189	-0.012336	0.95029	-1.3165	-3.7545	-5.2503	-3.5204	-1.9945	-0.16637	-3.5628	-2.0597	-4.1357	-2.1303	0.56202	-2.6979	-5.4705	-4.819	-3.5451	-4.8696	-4.2441	-5.8142	-2.0741	-3.2703	-2.0066	-1.5245	-3.1565	-1.5323	-2.8428	-0.99424	0.93014	-0.78688	-3.0507	0.45911	-0.87155
-10.398	-3.6079	-7.4009	-3.3221	-6.504	-7.4191	-5.4661	-7.6591	-4.593	-6.0225	-7.0127	-6.293	-4.234	-8.4269	-1.7382	-6.2421	-3.3331	-0.80169	-5.7607	-6.7348	-5.0808	-5.3168	-4.946	-4.4944	-4.0067	-5.7018	-5.8793	-4.5125	-8.2254	-3.7311	-3.0361	-8.5532	-4.722	-4.479	-5.5887	-4.9709	-7.8087	-7.7703	-2.0629	-4.5121	-4.7806	-5.8691	-2.8659	-5.5999	-6.0601	-4.6572	-4.1682	-1.3087	-4.1696	-5.4037
1.5529	1.4075	-1.2695	3.965	0.17938	1.3851	0.83865	-0.7803	-0.43672	3.7363	3.6492	-1.0954	0.85856	-3.0085	-0.88265	-0.69703	-3.6053	-0.23893	1.2218	3.9225	-0.56362	3.1545	0.74527	-2.2799	0.033302	-0.59186	-1.976	-3.3867	2.7256	2.215	4.48	-2.1981	0.51846	-1.8136	-0.46553	2.0642	0.11609	2.3891	-0.88514	1.0188	-2.9253	-2.4401	2.7462	0.17383	-1.7331	0.36051	0.9957	-2.0654	-2.9035	-0.43692
-6.4965	-2.8985	-1.9417	-5.7413	-5.788	-0.50239	-0.87491	1.4235	-2.0835	-6.2192	1.9577	-3.3745	-3.7071	-2.3892	-5.8965	-0.58217	-1.5618	-5.8967	-3.2002	-4.1226	-3.6347	-3.7432	-3.6726	-3.6674	-5.8318	-4.6029	-1.715	-3.2756	-3.4225	-5.8952	-1.8287	-3.4783	1.1833	-1.772	-1.5341	-2.459	-4.0276	-2.6202	-0.90453	-2.6434	-0.44891	-4.7398	-2.0846	-3.3094	-5.3234	-4.5942	-3.2852	-4.7436	-3.6993	-3.3007
-6.7206	-4.979	-2.1554	-5.9687	-3.8996	-5.7106	-4.6928	-4.5684	-5.5338	-3.6204	-6.1675	-5.4393	-5.0325	-5.9887	-3.6699	-5.8243	-3.7558	-6.2524	-3.9417	-6.8619	-6.9746	-3.61	-2.9464	-5.8176	-5.1776	-5.6395	-5.0772	-5.6487	-4.455	-4.5497	-3.7062	-4.2385	-7.6254	-3.9523	-4.8647	-6.2016	-5.6133	-1.9158	-7.7639	-4.4074	-7.0602	-4.9651	-5.2814	-5.0183	-5.6824	-4.0636	-5.9148	-4.0467	-4.1632	-6.6319
-0.76504	-2.7782	1.6815	-1.1806	0.86838	-3.6995	-1.0469	-4.4121	-1.2615	-3.8918	-1.0148	-2.5666	-1.7139	-3.0572	-0.88374	-3.7168	2.5655	-0.22137	-2.4338	-3.4558	-2.7462	-2.9164	-3.4069	-2.1052	-1.2413	-4.4074	-0.76701	-0.44185	-3.0112	-0.86958	0.57754	-1.2582	-0.34587	-3.5926	2.3291	-2.1272	-0.78377	-0.26015	-4.2422	-2.6051	-3.3139	0.86218	-5.9669	-2.762	0.10931	-2.3065	-1.389	-3.0293	-0.86023	-0.24939
-11.68	-11.857	-13.093	-11.139	-9.4201	-12.953	-11.034	-11.12	-8.0217	-12.926	-10.305	-10.075	-13.07	-15.5	-13.939	-13.195	-11.364	-12.876	-11.367	-17.967	-10.777	-9.427	-13.86	-10.125	-11.689	-8.9604	-10.893	-11.293	-12.626	-10.133	-14.622	-12.08	-9.8581	-16.752	-12.376	-10.924	-12.03	-11.882	-11.976	-13.105	-8.1615	-12.411	-10.777	-13.681	-12.276	-9.7421	-9.9482	-11.372	-11.111	-10.554
2.9124	0.73738	-1.0304	1.1742	-2.4283	2.7251	-1.8425	0.92507	-0.94241	-1.2879	-1.1535	-3.1898	-0.93787	-2.3333	-5.3047	0.76503	0.84438	-1.4513	-1.5338	0.19521	-2.6547	-2.1854	-2.2387	-1.2079	-3.5556	-4.1638	-1.6088	-1.1977	-1.8966	-5.2033	0.28131	-0.3174	0.19311	-3.7343	-1.5553	-0.14169	-2.9209	1.6682	-0.42224	-3.2217	-1.9616	-4.0975	1.0375	-0.18307	-3.1088	-3.4117	-0.76896	-2.8703	-0.53571	-2.6434
-6.6671	-6.2073	-5.4466	-8.6703	-10.398	-9.615	-8.3584	-8.6678	-9.4688	-9.5471	-8.7003	-12.995	-8.4148	-9.9388	-9.3426	-7.6821	-7.1905	-9.3775	-7.8044	-9.2531	-7.2343	-9.6031	-9.29	-7.1055	-11.794	-10.151	-9.8571	-7.8665	-8.4268	-7.6611	-10.531	-8.5958	-9.1613	-9.6628	-11.405	-10.586	-10.567	-9.1195	-11.621	-7.1456	-6.5996	-7.646	-10.277	-7.7059	-5.0402	-6.6907	-9.0406	-7.1788	-9.1277	-10.33
-0.54508	-0.82948	-0.10571	-0.50912	3.6352	0.2734	2.9033	-1.7189	-3.6341	0.41526	2.7623	-0.9824	-0.43766	0.30869	-0.12684	-0.53633	2.8851	2.1471	-3.1143	2.6013	-0.48418	-0.11991	-2.1419	-1.3377	0.88615	-2.0822	-0.51701	2.4946	2.4195	-0.85394	0.9539	2.9763	0.73882	0.062539	-0.64158	1.489	-0.61317	-1.2093	0.76269	0.12009	0.43541	0.52824	-1.0331	-1.0597	1.3042	-2.6552	2.7047	1.7109	-2.3872	-0.51472
-24.76	-21.868	-23.838	-22.274	-23.605	-21.979	-21.976	-23.219	-18.356	-19.468	-21.397	-23.508	-18.641	-24.873	-19.389	-25.365	-20.436	-22.44	-21.819	-22.617	-21.093	-23.904	-22.111	-18.01	-23.592	-19.035	-20.765	-17.394	-21.617	-20.889	-22.27	-17.708	-19.65	-20.231	-20.077	-21.961	-21.825	-20.417	-20.763	-22.331	-22.113	-23.795	-20.995	-24.286	-23.842	-19.215	-18.371	-16.883	-18.469	-18.948
2.5581	1.4149	1.6326	1.671	-2.4353	0.047447	-0.043655	-0.39995	4.7787	-0.45466	0.74749	2.7832	-1.8714	0.70344	-0.58316	3.5507	-0.87344	-0.20469	1.0831	0.11619	-3.1136	0.74133	-1.5445	-0.079275	-2.506	4.264	-1.9928	-2.0103	0.8642	0.61381	3.7376	-1.7477	0.26673	0.8775	-1.6004	-0.12391	-1.2788	-1.3946	4.6689	-2.3253	-2.4584	1.1151	-0.1792	4.1467	2.8394	0.52209	-0.80824	1.7645	-0.91405	-0.65322
-2.7499	-1.4859	-1.3867	-4.7361	-0.62591	-3.2378	-1.6265	-3.1337	-1.3671	-1.6878	-1.7458	-0.64728	0.96552	-3.9829	0.61186	-0.21097	-2.3524	-0.19405	-1.0688	-1.0373	0.1332	-0.81133	-2.0371	-2.4692	1.2406	-1.2883	-4.1418	-0.57008	2.8421	1.5615	-3.8823	-0.23154	0.36621	-3.4013	-5.575	-1.912	-2.6127	-2.635	-0.43754	-4.1722	-3.3798	-2.9788	0.43659	-0.58609	1.9244	-0.14618	2.6584	-1.4396	0.34966	-0.78524
-3.7796	-4.0517	-2.4659	-1.5659	0.39855	-1.9784	-4.5272	-2.8476	-1.819	-2.6732	-1.5976	0.50985	-1.4491	-3.1283	-2.2714	-1.1082	-1.6931	-1.5416	-4.0668	-3.4396	-1.931	-2.971	-0.28189	0.15654	0.056496	0.72929	-1.5661	-0.49185	-0.60478	-1.4314	-3.2491	1.5813	-2.9426	-0.38527	-1.6936	-0.49355	0.65938	0.8544	2.7401	-3.4842	-2.4267	-0.80109	-0.16092	-3.2851	1.019	0.034837	0.3369	-4.0768	-0.56545	-0.95772
5.0038	6.058	4.6679	8.0709	7.2209	4.9552	4.8786	10.812	9.1331	6.3678	5.8654	4.6347	7.4887	8.8923	7.5782	5.3963	7.1182	9.7561	7.0834	3.5863	8.8906	6.9375	7.7856	6.313	9.0412	6.9634	7.9869	8.6539	7.1633	7.8196	6.9737	3.5456	8.552	6.738	6.8592	6.759	9.1639	4.3038	5.7082	4.6039	6.4293	3.2104	6.8932	6.0396	6.5116	6.8947	4.5628	5.1858	6.8293	9.123
0.081242	-2.5635	-0.96157	-4.2568	0.00054565	-3.5046	-1.1497	-2.2588	1.0607	-2.463	-1.4967	0.71712	-0.90558	-2.8874	-1.5289	-2.5114	-2.597	-0.037804	-0.91898	-1.931	-0.67367	3.4236	-3.4102	-2.2634	-2.2321	-2.4391	0.47313	-0.86407	-0.67738	0.19086	-0.5105	-0.96263	-3.2912	0.52284	2.0868	3.1615	-1.6009	-0.94993	-1.7536	-2.936	0.12527	-0.24621	0.26799	-1.1557	-3.0063	-2.54	-3.5163	0.70189	-0.42182	-2.0476
10.927	10.758	9.6996	12.115	11.235	8.7932	10.156	9.599	10.805	8.3136	10.683	12.671	11.633	11.989	6.7829	7.3696	8.8232	10.605	9.8896	10.009	9.3643	8.909	9.2801	8.4031	10.159	8.5343	7.6271	10.739	10.518	12.093	9.909	10.535	12.655	11.67	9.2577	8.4198	7.6506	11.078	5.8152	9.4617	8.7639	7.9745	11.142	7.366	10.708	8.8088	14.012	7.7325	11.966	12.433
-12.442	-12.501	-13.003	-11.144	-8.5463	-12.246	-13.052	-10.445	-8.7485	-12.054	-14.096	-13.436	-12.675	-11.843	-12.155	-12.804	-7.1459	-14.516	-12.741	-12.111	-12.422	-12.561	-11.511	-12.222	-12.043	-14.608	-10.161	-11.663	-11.762	-10.615	-12.767	-11.224	-12.815	-8.8059	-15.111	-10.801	-10.377	-10.995	-11.761	-10.362	-9.7622	-13.969	-8.3513	-13.871	-10.924	-8.3349	-9.928	-15.06	-14.048	-13.452
-20.866	-24.876	-22.718	-23.217	-24.009	-26.275	-24.14	-24.959	-22.987	-22.47	-21.591	-22.297	-20.154	-21.536	-22.106	-22.137	-22.896	-23.626	-23.374	-24.776	-21.474	-22.74	-22.31	-19.785	-20.15	-21.67	-24.219	-23.63	-23.502	-20.897	-23.113	-24.685	-19.95	-22.157	-25.298	-21.105	-20.927	-24.622	-21.014	-20.998	-23.823	-25.962	-21.938	-23.966	-23.187	-20.37	-24.122	-21.078	-19.793	-24.682
-5.9799	-6.5334	-6.2002	-2.5256	-2.3993	-2.4053	-4.8637	-2.5277	-5.0162	-5.7708	-1.8954	-4.7418	-5.9377	-4.5855	-4.0263	-9.2563	-5.2465	-1.7536	-5.4469	-3.1146	-5.4688	-6.1978	-6.3548	-3.1164	-4.3334	-2.4865	-2.0225	-3.7382	-6.1263	-2.608	-4.8757	-2.0988	-4.8262	-2.3064	-1.9372	-3.3991	-6.3609	-6.4572	-4.3561	-2.5329	-4.2913	-5.3916	-3.9889	-2.8792	-6.3749	-5.6148	-3.3595	-1.0629	-4.2057	-4.6513
-7.8925	-9.5425	-8.0309	-10.094	-10.054	-11.796	-10.571	-6.8944	-6.9971	-8.2918	-8.3943	-9.6316	-8.8502	-9.6803	-7.7561	-9.5336	-9.6211	-10.001	-9.1352	-10.529	-8.2813	-10.165	-9.9653	-8.8819	-10.579	-12.853	-5.3591	-8.3366	-9.5084	-8.6198	-8.4018	-7.7602	-6.0582	-11.256	-10.216	-11.01	-8.7861	-9.0794	-8.765	-11.084	-10.71	-7.292	-9.8536	-11.727	-10.255	-7.4836	-8.0022	-10.789	-8.8472	-9.9262
-10.742	-13.67	-8.5415	-14.721	-11.226	-9.7182	-12.036	-10.396	-11.493	-13.951	-13.416	-8.9718	-11.762	-11.281	-15.122	-10.258	-12.747	-12.844	-10.333	-13.308	-8.3349	-11.665	-11.322	-8.0615	-11.083	-13.023	-12.805	-11.302	-11.692	-10.673	-13.275	-11.793	-10.844	-10.543	-11.801	-12.499	-10.213	-10.704	-13.692	-11.463	-11.199	-13.79	-11.455	-9.1978	-12.514	-12.725	-9.8894	-13.46	-10.71	-10.328
-21.905	-21.098	-21.245	-19.235	-23.897	-23.595	-19.661	-24.138	-18.076	-18.984	-18.171	-24.084	-20.465	-23.313	-21.451	-24.938	-19.911	-17.643	-20.526	-21.582	-23.931	-20.011	-24.671	-20.83	-20.411	-18.453	-20.738	-19.38	-16.498	-18.914	-16.762	-23.062	-23.788	-18.395	-21.64	-18.824	-21.754	-20.379	-20.827	-19.567	-20.256	-20.536	-17.292	-20.354	-20.56	-21.652	-20.286	-18.686	-21.863	-20.221
-3.2031	-3.4905	-5.5622	-1.5617	-1.5426	0.058973	1.338	-2.5235	-0.12346	-2.0055	-0.44674	-0.49048	-1.7888	-3.8425	-0.94578	-1.0298	-1.8244	-1.5735	-3.9558	-1.5131	-3.1278	-3.6825	-3.2799	1.0674	-2.0541	-2.9218	-2.0168	-0.39209	-3.388	0.78913	0.0089347	-2.6823	-5.2956	0.43169	-6.5634	-2.4408	-1.671	-0.73021	1.0236	-2.9702	-0.2026	-3.4379	-1.789	1.7629	-2.3201	0.53547	-1.8669	0.88438	1.3972	0.48341
5.9087	6.0241	6.5262	5.6102	5.2514	7.0276	7.3484	10.313	6.6747	10.624	4.0166	4.4922	6.2139	7.1617	2.6524	3.8869	4.5772	1.6038	5.8553	3.0084	5.2569	5.2976	1.3084	4.3358	8.3929	6.4984	4.2491	2.065	1.1742	4.6891	3.4449	3.2126	5.1782	4.1443	6.3103	3.2558	5.0316	8.1073	5.7868	1.9274	4.4661	4.6204	5.8891	5.7572	3.6135	2.6644	5.9512	2.3506	4.1073	3.757
-1.2105	-2.2057	-2.1703	-2.8744	-0.01204	-1.4334	2.7037	-1.4334	0.33602	1.8803	-0.76705	-3.1003	1.109	1.4057	-1.6799	2.7895	0.77839	0.90753	-3.8103	-2.6945	-3.2031	-0.92148	-2.9589	-2.0434	-2.1368	-2.3814	-0.12348	2.9063	-1.8086	1.1841	1.6472	0.30576	-2.0887	-0.8585	-1.3941	-1.3709	1.0184	0.091183	-2.1591	-2.4275	2.3623	-0.468	0.38009	-1.5125	-3.5447	-0.19515	-3.7265	2.7583	-3.3017	-0.66841
-5.6938	-0.87389	-5.8008	-1.654	-3.5524	-0.96214	-1.4547	-1.7184	-1.6515	-1.4873	-3.9649	-3.4935	-2.8742	-4.8212	-0.37113	-0.9555	-7.3801	-3.8014	-1.8066	-1.4555	-2.7462	-0.28843	-1.8941	-3.8883	-8.2677	0.041224	-2.1918	-4.8584	-2.0065	-2.1486	-4.8062	-4.381	-3.0846	-1.3193	-5.584	-3.0723	-1.7451	-2.2353	-3.1642	-2.7342	-5.1922	-0.11759	-3.1163	3.5571	2.1419	-2.0509	-0.77191	-1.8904	-1.8342	-2.714
-4.8907	-8.0713	-7.4258	-8.3045	-6.2646	-3.7339	-6.1359	-9.252	-4.4904	-6.3589	-8.663	-5.8955	-5.9493	-5.292	-4.4102	-5.2442	-3.8203	-7.6933	-5.3019	-7.762	-6.6308	-6.1548	-5.4095	-4.8538	-4.3541	-7.4238	-6.8393	-5.9794	-6.7477	-6.3211	-8.3044	-4.8041	-3.9926	-6.0411	-6.8401	-7.6127	-6.0935	-7.794	-8.6238	-6.2422	-10.333	-5.3941	-5.3999	-7.9979	-9.0773	-5.7698	-3.3244	-7.3385	-5.4335	-4.8905
-9.4059	-6.9636	-13.502	-10.366	-10.343	-10.189	-9.9207	-8.2146	-9.6252	-6.7307	-8.6751	-9.3193	-6.656	-7.0511	-8.2917	-7.5353	-11.357	-9.1381	-8.3078	-11.123	-8.2652	-8.3098	-13.556	-8.6409	-13.682	-11.39	-8.1194	-10.326	-7.9619	-9.2159	-8.3979	-8.4347	-10.468	-10.004	-9.4102	-9.1236	-10.52	-9.5389	-8.2854	-8.019	-11.867	-6.9022	-9.5748	-6.3606	-6.5922	-6.7561	-10.813	-7.6167	-8.0772	-9.0951
-1.317	0.65974	0.61506	2.0744	-1.6922	-1.6678	1.9169	-2.5785	3.1573	2.526	2.0157	-1.0135	-4.9724	3.1673	0.31223	0.65931	1.2328	0.36832	0.29397	-3.8919	1.0116	2.0539	-0.28326	-1.7928	1.1961	0.49137	1.6704	-0.91869	-0.17518	0.87171	-0.90875	-2.7656	2.3063	4.5852	1.9446	0.33448	2.1431	1.9362	0.62772	4.3877	-0.37934	0.032647	1.3755	1.6907	3.1521	1.4237	-0.28682	2.5711	4.8087	-2.268
2.1125	2.5706	4.185	5.0089	3.3717	3.8543	2.9643	0.31176	0.57092	1.8897	-0.17267	3.0159	2.4615	0.20806	1.5336	-1.7862	-0.95073	1.1767	3.1572	-0.70332	1.9823	-1.5822	1.8965	0.97359	2.5686	1.2032	0.71933	1.8311	1.8903	2.6131	-0.53389	3.161	0.63961	-0.51672	2.4394	-1.5553	2.2782	-0.035524	1.7215	4.3051	0.15518	0.69806	1.2398	2.9787	4.1038	1.0111	2.9939	-0.19864	-0.30332	0.48432
-13.943	-12.896	-13.843	-14.181	-13.327	-16.015	-16.893	-17.628	-16.274	-12.979	-10.978	-14.386	-10.082	-12.878	-13.184	-11.512	-11.475	-12.713	-15.404	-13.652	-12.519	-14.425	-10.858	-13.456	-11.587	-11.157	-13.712	-9.1486	-15.871	-11.796	-16.725	-16.757	-13.17	-12.488	-12.055	-15.667	-11.429	-15.427	-9.5253	-11.337	-13.183	-15.357	-12.694	-13.144	-11.653	-15.473	-13.571	-14.003	-13.509	-12.731
-12.611	-9.5028	-12.24	-11.89	-16.18	-9.3386	-16.849	-12.886	-15.185	-15.704	-10.478	-12.279	-10.868	-11.558	-13.7	-15.955	-11.74	-13.732	-12.744	-11.277	-14.006	-12.648	-14.824	-13.815	-11.475	-14.613	-15.224	-9.5963	-13.118	-10.527	-13.868	-12.608	-15.449	-13.581	-13.587	-12.575	-9.6667	-16.152	-9.8042	-12.012	-13.299	-12.925	-13.877	-11.543	-12.313	-14.502	-10.9	-11.142	-10.761	-13.419
-14.694	-13.61	-15.504	-14.517	-14.708	-14.539	-12.025	-12.661	-12.729	-13.07	-12.248	-12.634	-16.427	-13.779	-16	-14.568	-13.14	-13.494	-15.332	-14.132	-15.939	-16.398	-13.752	-14.63	-11.89	-14.613	-13.442	-13.564	-14.61	-12.201	-13.111	-15.868	-13.679	-12.79	-12.254	-12.021	-17.368	-11.18	-15.085	-10.902	-12.711	-16.954	-14.275	-14.882	-13.697	-16.789	-14.205	-16.664	-12.484	-15.775
-3.0558	-3.6231	-0.33956	-7.0579	-4.4744	-4.2823	-5.2488	-3.9994	-4.7025	-2.8904	-4.8244	-0.054097	0.49963	-4.8929	-2.8957	-2.8922	-4.8606	-1.1175	-2.5178	-3.9342	-3.2538	-3.455	-0.53373	-2.8535	-0.79913	-3.8272	-0.86783	-7.399	-4.1511	-1.6481	-1.277	-0.94391	-4.1655	-3.6676	-4.8185	-2.4227	-4.3231	-0.81579	-4.6164	-3.9172	-4.2596	-1.5897	-5.8604	-2.9496	-0.65791	-2.9019	-6.4368	-9.099	-5.4774	-1.1689
0.60343	0.015443	0.341	-1.8104	-1.3768	1.8068	2.0438	0.16663	1.6893	0.3582	0.45216	-1.5607	-1.5334	0.37277	-3.2432	-0.71936	0.6619	-2.654	-0.86116	0.97807	-1.1484	1.0727	1.9298	-2.7301	1.8956	0.98799	-0.66103	0.14694	-1.1975	1.6746	-1.2165	3.4291	1.4685	1.7097	-0.67444	-0.35541	-1.0642	0.30744	-3.3712	-0.66456	-1.6774	-2.4866	1.5528	-0.66166	-1.009	-1.1951	-0.7148	1.7916	-1.4553	-0.61086
1.5304	1.3731	2.2689	-0.072149	-2.0297	2.2129	-0.70786	-3.1192	1.079	2.5455	3.1267	1.0848	-1.4087	0.91847	0.17788	0.60413	-0.98704	1.6052	-0.55387	2.1028	-0.60641	0.31892	3.738	1.5031	-0.080921	-0.54883	1.5921	4.2586	-0.86456	4.0254	2.5895	0.70294	0.16192	-0.96963	-1.7427	3.8488	-1.386	-0.34736	1.1908	2.6786	-1.8019	0.36823	-3.8277	1.5549	3.9956	1.554	0.75017	-0.46425	3.8447	2.897
-0.31336	1.168	-2.2249	0.80536	1.2857	0.48831	-0.84904	4.0387	3.732	-1.1879	1.8879	0.69478	2.609	2.6265	-1.4709	0.75989	-1.295	-0.029558	-0.1804	-0.29578	2.3256	0.49309	0.052039	-1.323	-1.7322	0.80962	3.0086	-1.3147	-1.0724	-2.2361	-0.24133	-1.0328	2.8681	-1.9591	2.8694	-1.7846	1.0393	1.3423	-1.3388	-0.077182	-0.82848	0.51489	1.5967	2.897	1.9411	0.07802	0.19706	-1.9141	-0.81628	-0.094327
-0.31962	-1.6291	0.91151	0.22227	-6.5795	-3.4933	1.3738	-3.1319	-3.0741	-1.4151	-3.4009	-1.0311	-1.3093	2.1786	-0.11395	-2.6393	-4.9916	-4.5644	-1.3573	-0.76402	0.53835	-0.42465	0.39451	1.5675	-2.9052	-2.521	-1.4469	-3.0579	-1.6457	-2.4906	-2.1355	-1.8986	-2.4305	-2.1351	-2.8102	0.096721	-3.0158	1.5497	-2.7669	-3.4609	-2.2088	-0.3434	-1.5499	0.89583	-0.54711	-2.5163	-0.71076	-3.8418	-4.3561	-3.4625
-10.63	-13.257	-10.355	-9.6085	-11.529	-14.387	-14.181	-11.058	-12.777	-10.308	-10.634	-11.439	-9.3886	-11.039	-10.593	-11.303	-8.0799	-12.025	-8.7236	-10.358	-9.2857	-10.835	-11.222	-10.091	-9.2206	-10.699	-9.088	-7.521	-9.0109	-12.152	-12.405	-11.43	-13.083	-10.18	-8.356	-10.823	-10.366	-8.2365	-11.241	-9.9409	-9.8331	-10.969	-11.192	-12.535	-10.611	-6.7851	-11.964	-11.322	-10.722	-10.935
-14.468	-15.565	-15.263	-13.16	-13.511	-10.108	-11.528	-11.28	-13.738	-10.61	-13.211	-12.53	-12.351	-11.008	-10.554	-12.03	-12.049	-15.103	-12.215	-12.682	-14.288	-15.01	-15.041	-16.501	-13.465	-10.975	-12.958	-12.008	-13.559	-13.318	-13.147	-16.634	-9.7559	-16.722	-8.9855	-12.867	-11.406	-16.588	-15.309	-11.967	-11.911	-16.696	-12.203	-11.845	-10.565	-16.051	-9.9988	-13.727	-12.121	-13.35
-20.926	-20.954	-21.844	-23.575	-20.685	-22.95	-19.135	-21.015	-22.593	-20.216	-18.813	-21.523	-22.614	-19.658	-20.173	-20.43	-19.539	-20.106	-18.269	-21.805	-17.602	-17.091	-20.488	-19.324	-20.55	-21.98	-22.463	-23.94	-20.674	-18.47	-22.648	-20.512	-21.558	-20.809	-19.104	-20.435	-19.874	-22.452	-21.101	-20.921	-17.238	-22.315	-19.141	-20.521	-22.906	-21.256	-24.986	-17.67	-23.286	-22.467
-6.5262	-5.9314	-4.5492	-4.0573	-5.0192	-6.9559	-3.974	-1.9126	-5.5659	-8.5706	-5.3631	-6.5367	-8.3973	-3.2141	-1.8561	-5.1033	-3.8173	-3.9483	-6.1225	-9.1292	-5.3521	-2.9929	-2.8347	-5.204	-2.8303	-1.7025	-6.3791	-3.4458	-5.867	-6.257	-6.8748	-4.2627	-4.367	-8.2473	-3.7027	-6.2073	-7.1641	-7.7566	-4.9185	-5.6302	-2.9349	-7.7959	-5.2531	-4.4111	-4.6475	-6.4278	-4.8442	-6.8882	-5.3937	-5.4951
-11.284	-13.476	-16.753	-11.958	-15.111	-10.446	-10.684	-14.94	-9.8035	-14.081	-13.7	-14.021	-12.357	-12.982	-16.813	-9.0083	-14.429	-15.158	-9.679	-12.982	-14.279	-14.254	-9.9099	-17.329	-13.264	-15.965	-11.244	-13.385	-11.678	-12.961	-11.842	-17.231	-15.541	-15.332	-13.633	-17.381	-13.28	-11.733	-15.735	-10.9	-10.767	-13.462	-11.503	-14.421	-15.505	-14.336	-9.2236	-12.117	-12.54	-13.826
-1.7703	-3.7716	-2.9925	-3.4489	-2.6335	-4.8011	-3.2061	-3.6857	-1.3882	-2.7675	-1.0905	-5.9631	-2.4673	-3.4165	-1.967	-4.1454	-0.91028	-1.6919	-2.5108	-1.5441	-4.5462	-1.4858	-3.4081	-6.0295	-3.55	-2.1353	-3.2223	0.32003	-2.4666	-5.4433	-4.0301	-1.2871	-3.6789	-4.1572	-3.7519	-3.931	-2.1949	-1.924	-3.3437	-2.05	-1.6038	-3.3314	-4.335	0.85422	-4.7672	0.22276	-3.5944	-3.9271	-0.94598	-2.6239
-1.1497	-1.7445	2.1008	-2.3982	-3.8314	1.1504	-0.93875	-0.075215	-2.0415	-0.94579	-0.70291	-1.6001	-0.34119	-0.03554	-1.1944	1.1407	0.61661	0.077397	-0.39508	0.9392	-3.8787	1.4403	-1.2626	4.5848	1.7713	0.74198	2.4976	-2.4358	1.4516	-0.91069	-1.5342	0.055507	0.51637	1.1473	0.067991	-2.3483	-1.9534	0.68782	1.3395	0.54149	-0.0078513	3.8665	0.61143	2.5242	-1.3005	2.8639	-0.22584	1.0902	-1.4638	-1.2283
-12.988	-9.7485	-11.3	-16.81	-14.911	-11.544	-15.296	-10.615	-13.071	-11.616	-12.969	-14.917	-10.533	-13.545	-12.682	-9.0868	-17.837	-10.7	-12.732	-11.873	-15.641	-13.32	-17.189	-8.9954	-15.272	-12.946	-8.7777	-13.337	-12.35	-14.172	-13.529	-12.783	-13.671	-11.221	-13.144	-12.757	-15.514	-14.154	-10.793	-15.884	-14.354	-12.872	-15.443	-11.466	-8.8887	-11.567	-9.5146	-17.028	-16.616	-11.126
-5.3869	-3.8053	-4.8882	-2.6743	-5.5951	-5.4184	-2.6869	-3.7954	-3.2286	-2.3753	-4.2499	-4.5706	-4.3425	-2.7719	-4.6817	-3.727	-5.1507	-4.0649	-1.0013	-5.1437	-6.4392	-5.7656	-1.1085	-3.964	-3.2738	-3.7616	-3.2842	-2.5391	-3.0337	-2.8749	-4.2601	-1.6671	-3.2253	-4.5442	-2.028	-6.0072	-1.3456	-2.4042	-2.1831	-2.3488	-4.36	-1.1631	-5.202	-2.5967	-6.2397	-1.7607	-3.5712	-2.0642	-2.2892	-5.5332
-7.1174	-6.0819	-6.4158	-4.5932	-7.183	-8.2276	-9.4159	-8.4229	-3.5067	-5.5086	-5.1563	-7.1579	-7.3688	-6.4767	-5.9897	-7.6996	-4.4563	-4.3204	-8.0521	-8.1912	-10.334	-5.9666	-6.2989	-6.1139	-10.329	-4.0933	-6.8149	-4.29	-4.1196	-5.2449	-5.7179	-9.6286	-7.5244	-5.6716	-10.042	-7.3279	-7.7127	-7.4232	-6.7292	-5.7593	-6.7173	-7.3432	-6.0424	-6.7151	-5.9131	-5.616	-8.5313	-9.6639	-4.7104	-9.2444
-7.8953	-4.1833	-6.6584	-8.4333	-6.0431	-9.0626	-8.1913	-7.271	-5.3427	-3.7459	-5.3874	-9.1752	-6.7405	-7.1485	-4.4086	-2.827	-10.481	-7.1479	-6.5595	-4.7613	-5.7783	-6.2028	-6.0651	-5.2198	-6.2416	-6.0469	-5.08	-8.2209	-7.1271	-5.9854	-7.6003	-7.1668	-7.0076	-5.2208	-7.9764	-5.0546	-3.6103	-3.88	-4.2242	-7.4189	-3.4441	-9.3261	-9.1334	-5.5492	-4.1625	-4.1339	-5.2805	-5.0275	-1.3936	-5.3634
-3.4654	-4.3937	-1.9669	-3.533	-4.476	-6.669	-4.524	-1.3712	-6.2573	-3.1919	-6.9529	-5.5874	-4.546	-2.8831	-5.9671	-5.285	-3.4629	-4.3925	-1.9173	-2.1	-5.4721	-3.2566	-4.0485	-4.3519	-2.8014	-4.9614	-6.9084	-6.5491	-0.93633	-4.0316	-4.5539	-2.9836	-1.1845	-6.3662	-2.3641	-4.5723	-3.2447	0.82956	-5.5625	-2.8583	-3.9557	-3.5187	-5.1197	-3.1256	0.054136	-2.8027	-2.0636	-3.0588	-3.9481	-2.2013
-1.2979	2.3524	0.10426	-1.1188	-0.57315	0.56874	3.2358	2.4587	-1.4786	-0.16047	0.85533	2.5987	3.3297	-0.8173	0.66709	0.73117	4.4709	0.29406	0.53609	1.6113	1.4916	-1.3095	2.7353	0.0098391	-3.0501	1.869	-0.70572	3.3119	4.5184	-2.6207	1.5398	-0.41262	1.1332	0.71156	-1.2784	0.28566	0.87897	0.22231	0.69629	0.21403	-3.547	4.912	-0.59592	4.9298	2.2078	0.59056	-0.62921	0.56535	5.1182	4.9605
-12.043	-12.889	-9.5176	-10.834	-6.7656	-9.0355	-10.305	-6.6604	-12.24	-11.156	-5.8944	-9.7286	-8.2025	-9.733	-8.6333	-10.295	-11.905	-11.046	-11.745	-10.665	-10.42	-10.268	-5.4696	-11.012	-8.4919	-7.5007	-8.1052	-9.4439	-11.25	-8.4908	-9.1421	-10.234	-12.827	-12.694	-9.9412	-9.5647	-11.287	-9.7321	-11.679	-9.1106	-10.014	-11.596	-9.6892	-10.019	-9.5464	-6.6251	-11.257	-8.7028	-10.256	-12.73
-0.56815	-1.7379	-2.861	-3.1334	-2.041	-0.12119	-0.11273	-0.54409	2.4132	0.86651	-1.3601	-1.6616	2.0568	0.62972	-5.2701	-2.9524	2.245	-0.77288	-2.8038	-1.2504	-4.2489	0.092463	1.1778	-0.69221	-2.1582	0.074537	-0.33814	-1.7471	-1.852	0.73222	-2.0968	-0.34873	-4.1897	0.040426	-0.31948	-0.91289	-2.8536	-0.79665	-0.22519	-3.8567	0.93753	-0.22582	-0.30447	-0.83345	-0.44598	3.8028	-1.1625	-5.4767	-2.0189	2.1159
-4.205	-1.4956	-3.4283	-4.91	-7.2088	-2.6605	-2.255	0.73425	-4.0756	-2.4593	-2.8173	-1.1395	-1.5625	1.3835	-3.3362	-1.9295	-3.0922	0.26768	-2.1127	-4.1179	-3.3752	-1.8345	-4.3188	-3.8896	1.403	-4.524	-4.2773	-4.2689	-3.6344	-1.8054	-2.2207	0.67027	-5.0181	-0.70435	0.87203	-3.7925	-3.2301	-3.0161	-2.1206	-0.57789	-4.1432	-4.0942	-0.68151	-4.661	-0.84822	-4.902	-0.24019	-3.3462	-0.63707	-2.8815
0.037076	0.79277	-3.4921	-0.7426	1.8395	0.64881	-1.5425	1.6709	1.5582	-1.8494	2.406	0.13507	-1.406	-1.2837	0.74151	-0.40435	1.0991	-0.29794	-0.72403	-1.2624	0.050434	-2.461	3.786	-1.6479	-0.13781	3.2773	-2.0437	-0.29	-0.68531	1.9398	-3.9677	0.88371	-2.1173	-1.2583	0.27048	-1.6347	1.4628	0.68343	0.6916	2.8169	-2.604	1.5416	-0.20154	1.6992	0.29825	0.85542	-0.57957	2.7832	0.642	1.0175
-0.96371	2.1734	4.7193	-5.2669	-2.3876	2.799	0.13529	-0.27181	1.3212	0.9825	-2.7924	3.1133	1.319	-1.2016	-2.0566	-0.62663	-0.16801	2.3444	0.054505	1.6217	0.54616	1.2621	-2.6054	0.22912	0.25269	-1.2832	-0.88619	0.36249	0.6315	-0.10526	-1.6321	-1.9404	-1.6028	-0.97484	-1.1827	1.7055	-1.5414	1.466	-1.3921	0.18164	1.8703	3.8919	0.81277	1.1846	1.2329	0.74368	0.0876	1.3398	1.8317	-1.8587
-5.7133	-6.4385	-8.3853	-8.4792	-6.4501	-6.6159	-7.9185	-11.727	-7.6995	-10.044	-9.1593	-8.776	-5.4586	-11.891	-7.448	-7.3741	-6.4105	-11.792	-8.0441	-4.5632	-6.8975	-4.5418	-6.5294	-4.2608	-4.0638	-5.3378	-9.7217	-8.1852	-8.7817	-8.2087	-11.019	-9.2413	-6.9106	-6.1551	-7.6055	-9.3305	-7.2954	-1.2707	-6.0837	-5.4999	-8.2549	-8.2349	-8.3551	-7.0272	-7.7682	-6.4537	-7.1882	-10.304	-7.6869	-3.8171
-1.1315	-5.4384	-2.6862	-4.368	-2.5702	-1.2094	-3.9692	-0.3244	-3.9951	-3.1108	-5.3416	-4.2177	-3.4463	-6.4036	-1.8101	-5.9225	-3.2036	-3.9302	-1.5625	-1.2615	-1.0594	-3.9891	-2.6176	-4.9452	-0.99022	-4.8254	-2.7424	-4.5131	-0.58558	-5.3592	-1.9902	-1.1631	-4.3829	-7.7472	-3.6949	-1.829	-1.7016	-2.4291	-3.4662	-7.4161	-3.558	-0.17215	-4.7195	-6.4605	-3.4063	-3.4853	-3.4148	-2.1072	-2.3199	-4.0091
10.208	11.786	9.4352	10.713	9.6861	9.3037	10.111	10.909	10.109	9.2917	7.6439	11.395	7.8741	9.2458	11.633	6.5394	9.1611	7.8956	9.2055	11.786	9.8003	9.2382	16.548	10.301	6.7008	12.617	9.6662	11.61	9.0275	9.6146	6.8593	7.8972	8.8758	7.0979	13.706	9.502	7.5199	10.905	12.139	12.016	12.531	6.0782	10.411	11.897	9.7377	12.211	7.827	8.1678	10.878	9.9986
-10.964	-13.382	-14.303	-16.901	-11.133	-13.585	-11.042	-10.189	-16.009	-9.7809	-13.277	-13.672	-14.43	-14.261	-11.691	-12.048	-10.908	-13.277	-10.961	-11.809	-14.662	-13.988	-13.016	-12.298	-11.573	-17.071	-15.244	-11.905	-11.483	-11.455	-13.551	-12.706	-15.247	-10.967	-13.388	-12.925	-13.089	-12.199	-11.996	-13.8	-14.673	-13.403	-13.973	-14.42	-14.96	-12.252	-13.149	-11.286	-12.642	-11.648
-13.497	-12.501	-12.623	-12.832	-14.109	-14.311	-11.729	-15.996	-13.671	-13.275	-9.6507	-11.883	-9.0151	-10.536	-9.645	-12.303	-12.152	-10.184	-11.472	-12.168	-12.607	-14.156	-11.964	-9.2177	-7.8451	-9.6981	-9.8895	-12.607	-10.413	-10.398	-9.4535	-11.121	-11.103	-9.8644	-9.4948	-12.94	-11.595	-11.413	-6.687	-12.737	-14.429	-8.344	-11.974	-11.943	-9.2545	-14.193	-14.51	-9.817	-13.357	-9.2789
2.8134	2.4603	-0.33232	-1.2616	0.32591	-0.78915	0.27015	-0.61469	1.0326	1.2459	0.9527	-1.2123	3.6194	1.124	0.60376	-1.4873	1.6562	2.1893	1.8382	1.1423	2.1264	0.68693	3.6411	0.70286	2.1224	2.2232	4.3662	0.54305	-2.1572	0.80772	1.7185	0.30223	0.5887	2.8777	-0.082352	4.6644	4.6481	-1.1414	1.5852	1.4642	2.6784	1.7014	1.0999	3.3666	0.069003	-0.38061	0.96251	3.0896	-0.054438	1.6824
8.486	9.1833	12.026	9.3672	9.6456	8.6951	7.4233	9.3971	11.078	10.349	10.592	7.7164	10.042	9.8878	7.8744	11.285	9.9241	7.976	13.022	11.904	11.817	10.887	11.922	11.29	10.054	10.24	10.256	10.801	10.099	8.4704	13.821	6.4084	8.8584	9.7073	6.9382	11.552	10.428	10.39	7.9835	10.783	9.8522	10.938	10.827	8.9002	11.135	13.657	9.7636	7.7292	9.4682	12.124
-1.8991	-1.7194	-5.4456	-3.1497	-4.3166	-5.3716	-5.7515	-6.7824	-4.7313	-5.5342	-2.3089	-7.8665	-4.3483	-2.1208	-5.4551	-7.1086	-3.9561	-4.5528	-3.0369	-5.5968	-4.3438	-5.098	-4.0405	-7.031	-4.8666	-0.33528	-2.9658	-4.2593	-6.6616	-5.0744	-5.7734	-4.1183	-4.119	-4.9227	-2.485	-6.4962	-3.8451	-5.3214	-7.1019	-6.724	-1.5357	-5.0678	-1.5152	-1.7431	-3.3174	-5.1508	-4.0743	-4.8263	-6.0563	-3.8945
-2.3101	-1.7738	1.8267	2.7373	0.72207	2.7089	-0.32871	-1.2142	1.624	-0.20238	1.3791	-0.8056	-3.1416	-2.3623	-2.7778	-2.2312	1.4236	1.6886	2.5282	-0.4333	-1.4912	0.75783	-2.0447	0.37255	3.0387	1.6859	0.40837	3.59	-1.0395	-1.2796	-0.22276	-1.8315	0.89318	1.5949	3.2844	-0.31169	0.66977	-4.5248	2.9258	3.6517	0.28414	0.67069	1.0643	-0.10783	1.7218	0.46909	-0.95331	0.62572	-3.7279	-0.6212
-7.8025	-13.452	-9.9117	-8.0377	-13.682	-10.082	-15.202	-11.118	-14.588	-10.49	-14.651	-10.327	-7.7634	-9.925	-10.753	-13.268	-9.819	-9.1203	-13.684	-9.4127	-10.96	-9.2305	-11.29	-8.7729	-11.919	-11.32	-14.885	-9.1391	-8.9555	-11.001	-13.787	-6.4219	-9.0632	-11.073	-10.85	-15.127	-12.45	-10.444	-10.599	-10.095	-13.411	-12.583	-6.8457	-12.112	-11.759	-9.4169	-12.745	-11.364	-15.1	-9.74
-2.0504	-0.87325	-5.1728	-3.6984	-2.6522	-6.0487	-5.5544	-9.3791	-2.1012	-3.6774	-5.853	-4.2843	-7.1332	-5.9469	-1.9983	-4.5587	-3.3069	-3.9783	-6.3375	-3.8159	-5.4537	-7.323	-2.1089	-6.0488	-5.5028	-3.0821	-6.3337	-10.522	-5.2979	-3.4194	-2.7979	-4.6597	-4.7247	-7.6771	-6.7017	-3.4846	-7.6545	-5.4712	-4.7478	-10.23	-3.2076	-5.3541	-4.7684	-6.5763	-3.8104	-2.5737	-6.8713	-5.2232	-5.0982	-8.2112
-3.6838	-2.4098	-1.1784	-0.4041	-1.5372	-0.19056	-2.5192	-1.0183	-3.3664	-3.549	1.6295	-0.92545	-1.2899	-4.1292	0.27031	2.0277	-1.2531	-1.3313	-0.089481	-6.0612	-1.6343	-4.0881	-1.1268	-1.3619	2.7215	0.32583	-0.23618	0.10451	-1.9233	0.26542	-3.3553	-0.33163	-0.58384	-0.64006	-0.21692	1.3201	-3.3087	-4.091	-3.5168	1.6244	-1.3343	-0.9552	0.0037421	-4.4398	-3.8003	-3.569	-4.6873	-2.053	-0.084132	-0.21856
-1.0319	4.1645	-0.13102	0.64981	0.58378	-0.83903	-1.0545	-1.5918	-0.8905	-0.10432	2.3305	2.8086	2.1661	-1.3577	-1.3281	-2.7663	-0.2057	3.7672	-0.66316	3.0816	3.0383	-3.3537	-0.5229	5.6044	-1.8403	0.22745	0.41849	-2.6468	-0.94675	-1.4881	1.1714	1.366	-0.24894	-3.3318	-0.10587	2.1312	-0.63671	-4.7758	-2.803	1.3462	-0.81391	-2.9255	-0.4166	0.37247	0.55729	-1.9357	-1.3242	0.54697	1.0749	-1.5075
-2.8024	-2.3991	-5.7077	-4.494	-3.1183	-2.4903	-3.8003	-3.3835	-3.3693	-1.0402	-2.8668	-5.7348	-5.2528	-6.9899	-4.9549	-4.7269	-2.2653	-5.1127	-3.5272	-4.207	-6.7548	-1.9536	-2.7995	2.7982	-4.1112	-3.931	-2.8205	-2.7349	-5.7585	-4.5528	-5.8053	-3.4453	-3.9087	-4.3652	0.29588	-7.9431	0.61956	-2.924	-2.6849	-4.7111	-1.7416	-5.3585	2.3371	-6.0765	-1.8472	-3.878	-6.7166	-5.178	-6.3255	-4.8815
-11.076	-18.094	-13.379	-14.413	-13.531	-15.304	-12.331	-15.041	-12.232	-14.473	-14.528	-12.352	-13.166	-12.914	-16.277	-12.362	-13.782	-14.52	-13.209	-11.856	-16.271	-12.859	-12.307	-11.42	-14.049	-15.6	-12.559	-11.538	-14.013	-13.756	-14.976	-12.712	-14.597	-16.221	-11.942	-14.181	-12.287	-12.847	-16.94	-13.826	-12.684	-11.692	-13.823	-14.703	-11.534	-12.777	-14.039	-14.401	-15.247	-13.704
1.6924	4.2703	4.0267	8.4645	8.1495	5.5747	2.3365	7.0317	2.028	8.9205	5.6484	6.6292	6.639	5.9247	5.864	6.7357	2.9267	6.7713	3.4941	5.1025	7.389	6.2952	9.0865	6.6419	5.6693	9.9968	7.874	7.3701	7.0251	9.3736	7.2934	4.9793	6.0503	6.4571	6.5916	7.9216	4.9956	10.544	8.1852	6.2186	7.4393	5.5343	8.0869	7.1992	7.2704	6.7513	6.4687	10.547	5.2813	8.0618
0.15096	-1.0334	1.9414	-1.2063	-2.9086	0.72475	0.81177	-2.211	-3.5719	-3.9473	-1.3572	-1.0385	-2.8795	-1.9045	0.93806	1.1509	-0.17006	-2.6411	-2.1009	-3.7265	-0.17717	-4.7586	-1.2981	-1.2824	0.036079	-1.094	-2.58	-0.69941	-4.7049	1.8023	-1.5838	-2.1385	-2.164	-5.1365	-3.8571	1.6261	-4.347	-3.3553	0.36392	1.5101	-0.96304	-2.512	0.28957	-3.2606	-2.2628	-3.024	-0.33189	-4.5462	0.54986	-1.0009
-9.8234	-10.354	-11.765	-9.8938	-10.798	-10.53	-10.651	-10.572	-9.7773	-10.544	-10.523	-9.5745	-14.661	-12.137	-8.5126	-11.916	-10.496	-12.591	-7.9484	-9.8758	-10.141	-12.65	-9.9532	-9.8116	-10.994	-12.016	-11.906	-7.7634	-10.941	-11.518	-9.817	-14.813	-8.018	-10.76	-12.37	-8.0838	-14.895	-8.5322	-12.154	-11.55	-10.594	-10.986	-10.894	-9.5814	-12.112	-9.1286	-11.587	-11.881	-12.378	-7.5754
-4.653	-5.8423	-1.7984	-1.8595	-2.5801	-4.7168	-4.384	-2.5354	-4.3972	-3.8884	-3.2503	-5.2912	-1.247	-0.93857	-5.0146	-2.3789	-3.1357	-4.8001	-2.7619	-3.476	-6.7091	-3.959	-3.9203	-7.3134	-3.7738	-1.3091	-3.8773	-3.3792	-2.9817	-2.1062	-5.8916	-3.3874	-5.2937	-5.2666	-3.7387	-0.97639	-0.36132	-4.4654	-3.8826	0.64063	-1.1685	-1.5339	0.34902	-4.3976	-4.3318	-4.9176	-4.6028	-6.0594	-3.8015	-2.943
6.9448	6.3251	8.6776	5.4754	3.4022	5.2437	7.2202	2.7099	6.9938	5.535	4.5103	7.3559	1.2608	4.8637	5.8037	8.05	2.8004	5.5083	8.096	6.4359	5.9785	4.8861	7.04	10.382	7.1483	4.9198	9.1817	5.0181	7.7215	4.6778	3.1036	5.3596	9.0237	4.9537	8.7501	4.5792	3.1442	4.8201	4.2143	2.8022	7.5201	5.5712	3.9562	9.8973	8.718	4.8643	5.4101	4.6687	9.5929	4.5262
1.3328	5.7518	5.4701	5.0068	4.3048	3.9709	3.7612	3.094	3.3813	4.9818	5.0755	5.0313	1.961	6.2736	4.2486	6.2331	7.9073	4.7504	3.7924	4.8446	4.174	5.9764	4.266	4.1064	2.898	6.56	3.706	9.4718	4.0656	2.8565	6.392	6.2454	5.4245	4.0081	2.2836	4.2433	3.4237	3.5794	5.6438	6.9598	3.9181	2.5272	4.5131	5.5713	3.4701	4.5093	1.3921	5.3754	3.0176	3.7262
0.88525	-0.60969	0.44166	0.012918	-3.885	1.0681	5.0191	0.43664	-2.8219	-1.3859	-0.40682	0.22468	-1.2481	0.12274	2.9393	-1.5762	-0.47019	1.3633	2.2727	-0.25914	3.5823	-1.7855	1.381	3.0453	2.7506	2.8873	-0.92733	-1.9116	-1.8276	-1.5839	0.046239	1.071	0.6355	1.4438	1.0585	0.85426	1.1442	3.178	1.9955	-0.48009	2.1539	0.38515	1.9928	2.3397	1.7097	-0.93233	2.7457	2.9033	-0.52172	0.58596
-15.335	-15.948	-14.036	-9.9477	-12.362	-12.786	-19.22	-12.009	-14.794	-13.03	-13.055	-11.137	-13.782	-14.935	-13.413	-14.837	-18.163	-13.888	-13.386	-14.771	-15.847	-14.518	-13.099	-16.118	-13.667	-12.771	-12.199	-12.896	-15.147	-11.637	-12.916	-13.75	-15.808	-12.566	-13.879	-16.925	-14.106	-15.185	-14.644	-13.139	-10.933	-17.295	-14.217	-16.612	-16.397	-16.07	-12.572	-14.168	-13.945	-10.621
-11.381	-11.944	-10.912	-13.143	-11.201	-10.845	-10.818	-15.298	-12.6	-8.8795	-11.333	-7.5224	-14.958	-14.477	-13.621	-10.686	-12.335	-12.936	-10.723	-11.858	-15.301	-13.187	-7.4238	-11.532	-10.023	-12.042	-13.548	-11.889	-13.356	-12.461	-10.875	-10.141	-11.691	-10.378	-12.413	-14.863	-11.774	-9.9503	-15.917	-14.175	-12.862	-9.7486	-12.508	-14.034	-8.5829	-11.172	-11.606	-14.247	-11.952	-7.157
-0.14997	-3.0358	-0.96339	2.3589	-1.6719	1.0129	-0.72094	1.5271	2.1153	0.33321	0.76634	1.6393	5.5835	2.0214	2.0158	-3.1018	0.48195	0.45245	-0.014825	4.0496	-1.6337	2.3502	-0.91966	-1.1805	-0.90769	0.14431	-0.43662	0.091813	1.2925	-0.47921	-1.0634	-2.1313	3.3794	0.018601	2.729	-1.5234	-0.27741	0.85923	-0.56585	-0.86079	0.12962	-3.3143	0.62427	1.3859	0.56304	0.91149	-1.4747	-1.4683	2.4317	1.1955
-10.065	-10.378	-12.054	-9.6473	-10.453	-12.575	-11.463	-13.839	-11.22	-11.467	-6.7206	-8.8267	-9.2392	-9.7103	-10.727	-9.7617	-11.788	-11.397	-11.611	-5.8556	-14.018	-12.565	-10.272	-13.981	-11.799	-10.935	-8.9819	-9.2419	-8.5991	-10.02	-12.571	-12.883	-9.7182	-12.589	-12.949	-9.7849	-9.5939	-9.2256	-8.1134	-12.06	-11.993	-11.94	-10.951	-11.429	-8.0098	-14.184	-11.495	-11.98	-12.678	-8.9825
2.2468	3.8259	1.2026	2.0235	3.809	3.2509	5.1557	1.8314	4.1796	1.9344	3.1114	-0.5259	0.23507	1.6711	0.099351	3.8846	4.1278	1.0162	3.5289	2.5606	2.7018	3.7464	3.6642	-1.8461	-0.18366	0.24961	-0.15998	0.74196	5.5755	-0.77694	1.028	1.989	1.8256	1.4898	4.0694	1.8343	0.93996	3.3446	2.6598	0.040222	2.4039	5.9005	0.92712	0.85023	0.67849	2.3734	2.1023	3.8193	5.712	1.718
-2.2787	-4.6258	-3.6562	-3.9122	-6.1813	-2.813	-4.912	-5.6647	-8.0269	-4.7743	-2.0753	-2.6815	-4.351	-4.6681	-4.988	-2.1269	-5.4558	-6.3796	-2.8103	-1.6961	-6.5935	-4.9956	-0.11588	-1.0363	-5.2552	-6.1516	-3.769	-4.9126	-6.2578	-1.3799	-3.4828	-1.8999	-6.6575	-8.4258	-3.8219	-6.4644	-4.3545	-7.9138	-4.2381	-5.6439	-4.4552	-6.2749	-4.7963	-5.3962	-4.4643	-1.4538	-3.4919	-7.3843	-6.4181	-4.417
-12.33	-12.185	-7.3012	-11.508	-8.6495	-9.9271	-4.1729	-13.191	-7.9689	-10.166	-9.4314	-8.1756	-7.0668	-12.02	-10.732	-11.972	-10.808	-9.0932	-9.5923	-13.689	-10.031	-8.4085	-8.143	-9.1739	-6.1493	-10.884	-10.942	-9.2741	-11.132	-7.2188	-6.2143	-9.3746	-10.138	-5.6857	-9.8314	-10.465	-10.5	-11.764	-11.005	-8.0436	-6.4043	-8.3176	-9.633	-10.222	-9.7956	-7.4597	-9.8109	-7.0111	-13.582	-8.4208
-1.78	-3.9842	-1.1493	0.32493	-2.1603	-1.8029	-1.7215	-0.93484	0.41451	-4.1825	-1.2855	1.2005	0.69335	-1.0693	-2.0693	-1.1178	-2.8161	-1.2165	-1.8239	-2.2379	-1.809	-5.5815	-3.3699	0.084554	-1.7853	-1.0942	1.5055	1.2448	-2.1847	1.3579	-4.4492	-0.76686	0.59881	-1.5196	0.16654	-0.48886	-2.715	-1.494	-1.5847	1.7623	-1.0112	-4.7504	-3.5091	-4.4853	-0.42591	-2.7076	0.43716	0.41039	-2.7692	0.59377
-9.1524	-9.0534	-8.818	-13.231	-8.475	-12.402	-9.9871	-11.28	-11.041	-13.125	-14.868	-11.21	-7.6572	-9.5734	-12.909	-8.6464	-9.7779	-12.772	-9.8031	-8.1526	-10.307	-12.413	-11.721	-11.703	-10.433	-10.394	-7.5755	-13.405	-11.174	-13.349	-11.523	-11.569	-10.84	-12.252	-8.0393	-9.9309	-13.458	-10.014	-8.8749	-8.5856	-11.862	-9.3816	-12.652	-11.307	-7.9692	-10.443	-9.1836	-10.853	-14.212	-8.8865
-3.5423	-1.5896	-2.0274	-1.9364	-4.6727	-3.3225	-1.4362	-1.7476	-0.85455	-3.943	-2.4756	-2.8042	-1.1942	-4.0434	-1.5196	-3.6239	-3.6342	-3.1328	-4.1851	-0.53119	0.39584	-2.2799	-0.014838	-2.1699	-5.397	-1.0732	-3.8214	-2.9227	-0.60385	-2.865	-2.2698	-2.437	-1.8378	-2.1218	-0.77845	-2.0401	-0.90002	-2.0556	-2.6156	-1.6918	-2.8594	-4.8576	-4.7257	-3.6966	-2.4321	-4.6202	-2.0539	-1.1404	-2.8037	-2.6305
-3.5205	-4.3302	-1.1778	-2.1195	-3.1116	1.2664	0.10709	-2.9495	-0.12162	-5.2873	-1.54	-2.4294	-0.86859	-3.2304	-1.3059	3.6886	-1.9584	-0.17677	-3.1142	-3.858	-0.77597	-1.39	-3.2982	-1.7067	-3.9568	-0.47053	-0.70561	-1.4832	-4.1887	1.0572	-2.2234	0.7905	-2.6002	-0.21081	0.41014	-0.25295	-2.9077	-5.0355	-2.5354	-1.6904	0.042614	-1.7132	-3.3218	-3.6006	-1.6335	-1.8721	-3.9553	-3.8336	-1.2121	-3.3304
-6.0037	-5.2731	-7.8506	-8.7114	-6.5266	-2.5621	-5.2463	-3.608	-4.733	-5.8953	-6.4937	-6.6358	-7.4361	-8.0865	-7.8483	-6.6255	-7.0265	-5.9597	-8.4373	-5.3032	-7.8217	-7.577	-4.824	-5.5629	-7.1723	-6.4587	-6.3069	-8.0897	-6.7786	-4.9781	-5.3502	-3.5402	-7.1379	-6.3944	-7.1045	-4.8281	-3.9618	-6.567	-7.5124	-10.394	-5.5888	-7.6372	-5.9993	-6.7143	-7.5478	-7.9866	-6.6615	-4.2737	-2.1377	-9.4373
-1.2645	0.544	1.5789	-0.12946	3.6262	1.7134	3.748	0.58602	-3.9437	1.3945	-0.27666	1.5676	0.14425	-1.0465	0.35217	0.40477	1.2747	1.2179	-1.8802	4.2648	2.5448	-1.3189	-0.20441	0.14295	-2.3587	0.59111	1.3481	1.8985	-1.0642	-1.5115	1.1433	-0.73459	-0.28154	-0.34807	1.0403	-2.0024	-1.726	0.42157	-1.6165	-6.2685	0.84973	-1.1882	1.7739	-3.3881	-4.1837	-1.9667	-0.88541	-1.3768	-3.9707	0.26206
-24.804	-24.164	-24.088	-22.224	-22.176	-23.204	-19.072	-23.294	-23.407	-21.215	-22.416	-22.698	-22.588	-21.432	-22.591	-23.047	-23.847	-23.646	-21.808	-20.395	-22.459	-22.893	-23.837	-23.278	-24.405	-22.897	-24.897	-23.753	-21.904	-18.821	-22.59	-22.413	-19.833	-23.884	-22.517	-21.271	-22.843	-22.69	-21.146	-22.425	-19.693	-24.279	-23.372	-20.151	-24.017	-20.245	-25.679	-24.949	-21.426	-19.339
-4.5924	-3.8103	-5.2578	-6.8625	-3.8846	-2.3565	-0.03763	-5.7933	-5.8532	-3.2827	-0.79559	-4.467	-1.3017	-3.7054	-1.7633	-6.4067	-3.9247	-2.9696	-2.4774	-2.4629	-5.4304	-1.8272	-3.5247	-4.8144	-1.5507	-3.4866	-4.154	-2.323	-3.7946	-3.4196	-4.5197	-4.7217	-5.7437	-4.203	-4.5336	-3.7606	-2.8995	-4.3855	-3.386	-3.6422	-3.9597	-6.0192	-4.0404	-1.7918	-3.0793	-2.9071	-4.816	-4.027	-2.8245	-0.73392
-8.8127	-17.234	-11.317	-8.4754	-14.544	-13.475	-13.184	-11.26	-13.441	-7.158	-12.089	-9.7688	-12.133	-11.192	-9.4377	-15.232	-10.305	-8.9198	-8.6378	-10.837	-13.514	-10.97	-13.787	-9.1393	-12.819	-10.908	-13.055	-12.118	-9.6392	-9.6235	-9.3566	-10.147	-10.006	-11.171	-11.571	-12.092	-8.9306	-9.8011	-14.105	-13.037	-10.254	-12.482	-12.096	-10.368	-10.055	-10.07	-12.734	-12.563	-9.4724	-12.893
-1.943	-2.1089	-0.9333	-1.9445	-3.0796	-0.39924	0.38481	-4.7532	-4.42	-2.6462	-2.4758	-6.3896	-1.7083	-2.3883	-2.7549	-0.47267	-4.0994	-3.7957	-2.4285	-6.6917	-3.4385	-2.0006	-1.745	-1.4353	-3.2687	-0.96103	-1.8365	-0.60733	-0.82165	-0.42732	-0.11371	-1.6073	-3.2369	-0.41082	-6.6876	-2.078	-0.96091	-3.3344	-0.48134	-3.7224	-1.848	-0.62634	-0.17554	-3.3796	1.1508	-3.7697	-3.039	-2.3741	-0.76743	2.1541
2.5003	4.027	0.23854	4.8112	2.9303	3.0196	1.0437	3.0844	0.82118	-1.5225	3.1405	2.0995	0.78446	3.6981	4.3123	3.6977	5.5256	2.8401	0.82416	-0.54832	2.87	2.4927	2.5919	1.7438	3.577	1.0431	2.9347	3.6658	2.7079	2.0108	1.8533	-1.091	2.3211	2.13	0.51196	1.8174	-0.90591	3.1881	0.97392	1.9363	0.23288	3.0195	0.26037	-0.080557	0.98148	2.2592	-0.41621	-0.13587	2.3088	-0.81536
-4.3534	-1.8447	-3.2241	-5.888	-5.6515	-2.3385	-5.1876	-2.195	-4.0336	-2.6217	-4.4967	-0.23781	-4.6019	-1.8376	-5.6555	-3.524	-3.1472	-1.3876	-5.238	-2.4934	-3.0929	-4.0827	-4.0725	-3.3365	-2.3	0.4995	-2.0448	-4.5516	-7.2291	-5.1434	-3.6506	-5.3421	-3.7565	-3.6865	-4.5939	-2.4907	-2.7194	-4.9266	-1.6546	-4.6551	-6.3942	-4.4845	-2.0703	-6.0748	-0.6862	-6.5064	-0.79775	-6.671	-3.2054	-2.5883
-5.4452	-8.5818	-7.0146	-3.5505	-2.475	-7.4071	-3.855	-3.306	-2.9457	-2.9857	-3.5826	-2.5838	-7.3555	-6.4201	-2.705	-4.6863	-7.4438	-3.9218	-3.1399	-6.1755	-2.6903	-3.1952	-6.0376	-4.6488	-1.7509	-4.6936	-3.2721	-0.97028	-4.5942	-4.8243	-5.7187	-3.3407	-1.4272	-2.8707	-2.0802	-3.6416	-4.0528	-6.7259	-6.4632	-2.5246	-2.6343	-6.2986	-0.85233	-4.8932	-0.72346	-3.3054	-3.1201	-5.5687	-6.4187	-7.0978
-10.053	-15.01	-12.206	-14.952	-11.774	-13.29	-13.834	-11.255	-8.4291	-11.62	-14.88	-13.65	-13.838	-13.312	-12.623	-12.892	-11.698	-12.799	-13.781	-15.215	-11.943	-13.926	-12.225	-11.659	-12.289	-14.737	-11.062	-10.897	-14.232	-12.954	-12.774	-14.534	-12.825	-10.937	-9.3207	-11.809	-16.348	-13.508	-11.969	-13.498	-14.508	-14.081	-11.607	-13.788	-11.85	-12.815	-14.128	-12.83	-9.2016	-14.516
-9.0772	-11.434	-14.091	-12.573	-11.898	-14.047	-11.695	-12.654	-16.487	-12.054	-10.488	-8.6298	-13.339	-11.84	-16.031	-13.627	-14.545	-16.915	-10.379	-15.135	-12.423	-10.438	-10.245	-16.667	-7.5652	-10.047	-14.484	-12.146	-14.238	-13.528	-13.773	-15.565	-13.761	-11.517	-15.74	-12.928	-14.168	-12.417	-13.525	-12.791	-12.669	-12.659	-14.01	-10.806	-11.755	-14.474	-15.224	-15.095	-10.483	-12.001
-14.462	-11.783	-12.088	-11.865	-10.249	-10.605	-10.134	-12.981	-8.9626	-16.912	-11.558	-10.528	-12.047	-8.5956	-8.4222	-12.003	-10.872	-9.6751	-10.959	-10.127	-10.993	-12.554	-8.0738	-13.706	-9.1533	-13.714	-10.88	-13.444	-12.767	-14.654	-11.17	-11.935	-11.786	-13.147	-11.193	-12.343	-14.623	-9.9129	-10.589	-14.218	-11.726	-11.081	-15.333	-12.279	-11.134	-15.326	-8.3278	-14.089	-15.32	-14.968
-8.2513	-2.4601	-10.494	-6.1558	-5.9251	-3.902	-5.1177	-5.6947	-6.6924	-8.0123	-6.3125	-8.5306	-6.64	-2.6987	-8.4362	-5.1183	-4.6794	-6.994	-7.3836	-4.6037	-6.5793	-8.1689	-6.562	-6.0859	-1.8272	-4.6963	-3.7031	-1.7878	-3.2979	-5.7374	-5.4429	-2.6359	-6.3917	-7.8724	-7.0896	-5.0162	-9.0306	-2.4378	-8.3576	-7.304	-2.7591	-4.6256	-3.7888	-6.9415	-3.6846	-6.8589	-6.376	-3.1746	-9.9268	-3.542
0.26069	-2.4539	2.8459	3.4707	-1.2617	-0.33482	3.8598	0.33253	2.2609	-0.10181	-1.5434	1.1563	-2.1423	1.2677	-0.29859	-0.24689	-1.0481	-0.058792	3.5664	2.975	1.9345	1.8211	4.8122	-1.6923	0.767	1.9357	-2.8569	0.44144	1.2819	0.36896	0.005579	0.48035	2.3992	2.6242	-0.89866	-0.28837	3.8378	-3.0005	0.1094	0.26313	0.38849	-0.78491	-0.10875	-1.2653	2.9783	-0.54513	2.1983	-1.3876	3.4744	1.6144
0.68679	-0.24646	4.242	2.7164	1.6619	2.9319	-1.9974	1.6123	0.45488	0.42639	0.03006	-1.218	-0.70315	-2.4515	1.6462	-0.15133	0.75039	-0.41181	0.026828	1.0821	0.32701	2.7968	-3.5876	0.41357	2.3759	1.5678	3.6845	-1.234	0.16977	0.34762	2.6388	1.1334	-0.36148	1.3338	2.877	-3.0764	-1.7064	-1.0817	-1.4405	0.39674	-1.9848	-0.72444	0.5673	-1.2438	0.54583	1.7632	-1.4739	1.0439	-1.3898	-1.0009
3.3713	0.020499	-2.4495	-2.8953	-0.89522	-3.3778	-2.8457	0.42423	-2.3006	-1.821	-3.2674	-2.0208	0.40657	0.58106	-1.1104	0.94068	-2.2628	-2.0817	-4.3996	-2.243	-1.303	-4.4902	-1.6745	0.43937	-1.7186	-0.59005	-3.0934	2.1129	-3.4545	-2.5687	-1.8585	1.7084	-2.6151	-2.5823	-1.9384	-2.2522	-5.1217	-3.5338	-3.0813	2.6397	-2.6723	-2.3505	1.4439	-1.2037	-1.3504	-3.8517	-0.52426	0.079742	-1.9756	-2.0886
-3.9617	-5.3899	-6.4728	-6.026	-5.3762	-7.2477	-9.0837	-4.3522	-4.1985	-6.3443	-3.2695	-10.581	-4.9317	-5.7119	-5.6206	-3.958	-2.4958	-5.0782	-9.6814	-7.3112	-8.8285	-9.1969	-3.7264	-7.7984	-8.0964	-7.9071	-8.0713	-4.0539	-5.9908	-4.9858	-4.7743	-3.9114	-8.3103	-8.1892	-6.9387	-8.3247	-5.2487	-5.9011	-8.1926	-7.5797	-4.9642	-6.3804	-4.1949	-4.5555	-6.9848	-5.0373	-3.7471	-7.1173	-8.2563	-6.3743
-9.6214	-6.9108	-2.8874	-6.5706	-4.5906	-5.1621	-3.1864	-4.9034	-4.7544	-8.0494	-10.203	-6.8475	-5.6035	-2.8903	-6.2176	-4.9545	-3.0648	-5.8046	-7.2203	-5.4536	-7.3578	-3.0095	-4.9022	-5.011	-5.4795	-3.8837	-4.2578	-6.4262	-5.691	-5.4809	-5.9158	-2.9889	-8.5212	-4.7	-6.8859	-5.6597	-3.2705	-5.7561	-4.2959	-2.6563	-6.7948	-7.5671	-6.6048	-5.2927	-5.5399	-5.0496	-6.9825	-6.8143	-5.9515	-4.1982
-14.121	-14.537	-11.82	-10.453	-13.597	-12.967	-14.541	-11.633	-16.893	-11.617	-14.024	-11.65	-9.3632	-11.868	-12.137	-14.823	-12.193	-10.887	-13.295	-14.836	-12.054	-13.731	-10.495	-15.183	-16.825	-14.753	-14.559	-12.341	-9.7975	-11.634	-9.0422	-13.074	-13.32	-13.913	-14.738	-11.126	-15.27	-12.709	-11.683	-14.542	-16.569	-12.692	-10.864	-13.577	-12.997	-16.338	-11.023	-13.768	-13.183	-14.805
-4.1265	-2.536	-5.395	-5.391	-4.4071	-4.4663	-2.8189	-4.9705	-3.3024	0.16886	-4.4241	-2.8821	-7.819	-3.4812	-6.4961	-9.3902	-2.0498	-4.7305	-3.8008	-6.1333	-4.3163	-5.5653	-6.291	-3.4004	-5.2897	-6.1826	-4.2686	-7.5116	-6.884	-7.3304	-2.534	-0.94899	-6.7661	-6.9942	-7.0054	-5.4485	-6.5285	-4.7246	-4.5967	-8.8617	-6.1023	-1.3001	-2.7265	-3.9521	-5.505	-7.2004	-5.6579	-6.6447	-4.9215	-4.8404
5.7559	7.117	10.041	8.3646	11.874	9.6708	9.161	8.1461	10.061	9.8684	8.6493	4.8368	6.4854	10.788	10.135	10.715	8.5225	8.9271	5.1774	6.3477	10.954	5.8182	9.4887	8.2197	12.471	10.636	11.304	8.7611	7.6216	6.709	9.0566	7.6871	8.1316	8.6284	7.8726	7.6859	8.4729	9.1816	8.9655	9.9407	9.6838	9.489	8.156	9.4147	3.4523	6.3913	7.9744	12.295	8.7569	8.9051
2.6941	-1.0925	2.1717	2.3037	2.427	-0.65802	0.80182	4.151	-1.9981	-0.2079	-3.1484	2.8	1.1255	2.7114	2.2365	1.374	1.4786	3.2139	2.7729	0.74875	4.4895	1.6546	5.6145	1.7279	2.5657	-1.2668	4.4768	3.2568	3.0462	0.66739	2.6011	-0.94367	4.1429	1.1665	1.9419	3.7805	2.6673	-0.8777	-0.77292	2.1446	4.496	-1.8466	0.79655	1.1195	2.6194	4.6083	0.48455	2.5447	0.0094722	3.2752
1.5171	5.4699	4.7214	3.829	5.4639	3.966	4.447	6.1487	3.5261	4.2077	5.1697	1.5194	3.5885	3.1697	3.452	4.083	3.0898	4.9986	3.6679	4.9276	5.2847	8.3717	8.1755	4.9473	5.9319	1.0587	6.4322	4.1177	6.5914	6.1908	2.6486	3.939	5.75	3.689	0.63684	1.0415	6.3359	1.9341	2.6317	7.8027	5.2713	6.289	5.6334	5.1122	8.4239	2.464	5.0822	5.2493	4.2147	3.477
8.4812	10.478	7.6859	4.537	9.3092	4.4718	9.6228	8.3952	7.5287	6.6043	10.164	9.9201	10.229	5.6299	10.744	8.8189	7.067	9.2205	10.086	9.1164	8.3405	8.225	8.7901	8.5259	9.4325	6.0565	5.8674	9.3621	8.895	10.393	9.7252	10.388	8.4029	5.2368	11.995	7.0199	7.0159	6.3323	8.5805	5.3644	9.4563	10.228	9.4813	10.799	8.093	8.1066	9.4051	9.3639	8.9701	9.5101
-2.7729	-2.2678	-2.7455	-5.3949	-4.6981	0.15949	-2.1186	-4.5687	-5.0162	-7.9263	-4.7131	-6.132	-6.4712	-2.5137	-8.2312	-6.0245	-1.0705	-2.3908	-5.7836	2.9717	-8.0407	-2.9065	-2.3665	-2.9058	-4.287	-4.3496	-5.8729	-5.0157	-7.6389	-4.6408	-1.9916	-4.5427	-0.88574	-4.4635	-5.1241	-4.3678	-4.4683	-4.2276	-5.5677	-2.737	-3.3437	-5.4933	-2.1324	-2.0576	-7.3975	-4.7	-4.0892	0.98423	-6.5531	-5.1546
-12.704	-15.736	-17.278	-14.326	-11.781	-15.012	-14.694	-12.583	-12.458	-14.002	-16.554	-13.244	-12.686	-14.782	-13.786	-16.141	-11.182	-9.4603	-14.634	-14.209	-14.34	-14.812	-15.714	-12.507	-11.511	-15.511	-14.429	-15.31	-14.443	-17.246	-11.541	-15.19	-13.479	-15.041	-10.317	-16.464	-17.66	-16.243	-13.484	-11.377	-12.964	-16.284	-12.203	-14.118	-17.94	-15.196	-11.626	-15.629	-14.505	-15.592
-10.306	-4.7661	-8.1374	-9.1538	-9.493	-11.246	-8.2623	-9.5465	-8.1814	-10.663	-13.566	-9.0678	-11.014	-8.583	-11.921	-7.9347	-4.6414	-7.0232	-11.575	-9.8756	-6.8163	-9.0777	-8.5465	-10.475	-10.662	-7.5622	-6.3387	-10.268	-6.1184	-9.5336	-7.9894	-9.6839	-8.6623	-7.4112	-5.6794	-9.7627	-5.1059	-8.7535	-7.7106	-11.938	-12.623	-8.6591	-9.4922	-8.7716	-7.9175	-11.527	-7.424	-11.531	-10.115	-10.304
9.2736	10.988	10.157	7.4031	6.9606	8.5396	6.654	7.2653	5.4063	8.254	9.1822	6.9427	9.6938	7.1582	7.127	8.9472	6.6274	9.1184	8.3696	7.4424	6.1816	8.6511	4.7365	5.5883	7.6923	10.444	7.2996	11.46	9.6405	4.6181	8.4541	10.064	8.9723	9.6178	7.8604	6.9929	7.5106	7.7623	10.395	5.973	7.1657	6.2204	9.6696	7.5194	8.6673	6.6052	13.107	11.929	10.751	9.6217
0.13622	-2.5367	-0.65062	2.5906	-0.0698	-0.45948	1.7316	-0.21256	-0.14012	-1.9316	1.9503	-0.92075	-1.6998	-0.17278	-2.1051	-5.2226	0.94973	0.42627	2.3009	-0.87059	-2.3111	2.2415	1.4983	-1.5749	1.0081	1.962	-4.0049	-4.3052	0.46612	0.28286	0.19654	-1.2429	-2.6222	-2.3988	2.8052	-2.7414	1.3175	0.82423	3.0632	-0.24575	0.06033	1.5631	-0.18584	-0.92996	-0.87303	2.4682	-1.9267	-0.30241	0.69055	-0.55714
2.1803	-0.48577	1.2767	0.78246	-1.6557	2.38	-0.26733	-2.6461	0.50378	2.1592	-0.83899	1.993	0.29409	-1.5078	-3.6708	1.1878	1.5088	-0.66996	3.5471	-0.29001	1.5095	-0.068068	-1.032	0.42426	0.015822	-0.7974	1.0151	0.32727	0.79832	-1.024	1.6958	3.3246	-1.0958	-0.13475	1.2472	1.1905	2.0005	-0.50755	1.0339	0.24429	0.58636	-1.0466	-0.38865	-0.23743	-1.1547	-1.4347	-1.594	-3.3722	-0.97495	2.692
-11.898	-16.224	-15.034	-12.773	-15.263	-12.687	-15.32	-12.162	-14.509	-14.162	-14.911	-12.872	-15.362	-12.657	-14.547	-12.37	-8.8365	-12.487	-8.7254	-12.515	-14.561	-14.344	-11.236	-9.8072	-11.678	-8.7999	-14.72	-14.048	-10.38	-11.873	-12.435	-10.749	-11.797	-12.345	-15.276	-14.493	-9.6978	-13.373	-11.064	-11.938	-14.424	-11.537	-12.093	-14.395	-13.858	-12.136	-12.01	-11.467	-10.143	-8.2567
-4.8938	-8.1852	-4.2978	-6.2061	-8.1606	-4.3876	-6.1991	-3.8727	-6.256	-5.7616	-3.5805	-7.3411	-6.2765	-4.7364	-6.2792	-4.2124	-4.7543	-4.5745	-3.3881	-5.1832	-5.6296	-6.4264	-5.4638	-4.7544	-4.6414	-7.7794	-2.812	-4.0901	-8.8545	-4.0135	-7.126	-2.2184	-2.2999	-5.9299	-2.4542	-5.9588	-4.4653	-2.6005	-6.0256	-2.9487	-4.5727	-5.0307	-4.9158	-2.5349	-7.7809	-4.578	-4.8232	-8.6608	-6.4092	-4.5879
-11.134	-11.435	-15.092	-8.3263	-5.8044	-9.5998	-10.553	-13.155	-13.619	-13.826	-9.7754	-10.337	-12.596	-12.257	-9.4141	-11.888	-10.628	-11.657	-12.698	-11.21	-10.356	-9.7356	-8.4325	-8.4106	-11.987	-11.575	-9.6633	-9.949	-10.981	-10.622	-8.6208	-9.971	-8.852	-9.4591	-11.183	-12.319	-9.922	-10.065	-10.706	-10.416	-9.0267	-11.114	-10.265	-9.9152	-12.343	-11.829	-11.471	-9.6556	-11.306	-11.031
7.4645	6.5857	3.0938	6.3194	4.2184	4.6877	2.1712	3.6508	5.9052	0.21345	3.7549	4.7466	8.9038	8.5031	2.7636	4.4755	3.7273	3.1239	5.8931	3.6162	5.1034	4.5242	6.0547	6.569	3.8443	2.7676	4.3773	5.0599	4.7298	7.5456	5.1842	4.9377	4.2137	6.9258	0.61907	6.1926	4.7597	7.5332	2.5977	2.9681	7.9289	4.9579	2.5558	4.9216	3.7834	6.8804	5.4693	5.3453	2.3347	2.4566
-1.6706	-7.865	-6.5905	-1.796	-7.4339	-2.1828	-3.2319	-3.0806	-4.6474	-3.0486	-5.2721	-4.8333	-4.6954	-0.84517	-4.1492	-4.67	1.8096	-3.6291	-2.4244	-3.9384	-3.2872	-5.8251	-5.2539	-5.9051	-2.9147	-2.6512	-2.6653	-0.70127	-7.5941	-4.3011	-4.8328	-4.2	-3.1856	-2.863	-3.3093	-4.8682	-2.2756	-3.3843	-2.2016	-6.7086	-7.2327	-3.3676	-0.25942	-7.0889	-5.1373	-5.5949	-6.4416	-2.4044	-3.4918	-1.6061
11.932	11.909	9.9054	7.7783	12.817	10.856	9.4715	7.1409	10.031	8.8041	8.8771	7.3431	11.519	11.444	9.3979	11.546	8.482	10.27	10.445	9.5343	10.744	11.574	8.7759	7.7907	10.976	9.5445	11.757	13.338	7.9054	6.337	11.749	9.3949	11.815	12.197	10.152	9.9724	7.006	8.8903	11.74	9.3523	8.9367	9.3408	10.882	11.607	8.0261	9.2231	11.449	11.604	8.9666	9.7296
-13.171	-13.632	-13.824	-14.826	-11.955	-13.313	-13.513	-11.542	-14.296	-15.061	-14.101	-11.902	-12.766	-16.035	-10.478	-12.938	-11.402	-12.262	-11.771	-10.815	-11.98	-11.587	-13.594	-11.509	-12.09	-13.837	-13.356	-13.829	-13.491	-13.907	-15.615	-11.833	-15.441	-11.109	-8.8402	-13.69	-11.938	-11.133	-13.66	-15.37	-11.449	-15.08	-12.35	-16.343	-13.478	-14.992	-14.65	-14.507	-11.571	-11.481
-4.4487	-6.172	-3.7871	-4.0125	-5.3462	-6.5133	-6.7067	-6.2004	-10.435	-4.5703	-6.8083	-4.5168	-8.4739	-6.4344	-9.4038	-7.7585	-7.4383	-10.477	-2.5446	-4.3611	-6.8346	-1.8638	-9.1934	-6.6167	-8.1701	-6.4445	-8.3846	-5.537	-8.2985	-4.6354	-6.7138	-7.3332	-6.3137	-6.676	-7.1604	-7.9657	-6.7551	-5.0534	-4.7264	-5.4649	-7.1482	-4.2368	-9.493	-8.8124	-6.2218	-4.2797	-5.1763	-5.1476	-5.2025	-1.5231
-6.4306	-3.0416	-5.463	-5.0065	-2.9001	-7.854	-2.1886	-5.8374	-8.0676	-4.9922	-9.1688	-4.3356	-7.2883	-6.6704	-4.8363	-8.1142	-8.3079	-4.0943	-3.83	-6.7755	-3.4989	-4.6261	-6.8199	-4.2871	-3.204	-3.518	-6.2499	-5.5346	-4.0527	-1.6444	-4.804	-5.9818	-3.1176	-0.31762	-5.3106	-6.5448	-5.3658	-5.8063	-3.5106	-4.3045	-3.638	-8.8211	-8.989	-4.7604	-3.1871	-8.4737	-7.5899	-3.3698	-4.5432	-7.5246
-3.8277	-1.5872	-2.6379	-3.6116	-2.6005	-4.3484	-3.648	-4.2796	-5.3445	-3.5499	-6.4872	-0.77493	-5.0869	-3.3491	-4.0853	-5.8567	-4.945	-4.8998	-5.2285	-3.5909	-1.0554	-4.2793	-4.0787	-1.2781	-4.2373	-1.564	-7.192	-4.5345	-3.2529	-3.3414	-2.5899	-2.4303	-5.8955	-4.5669	-8.0956	-4.8295	-4.681	-1.7166	-4.0176	-4.3769	-4.7807	-4.0927	-3.2473	-3.3716	-3.8011	-2.2804	-1.5189	-2.5357	-2.2285	-1.6663
1.0919	-2.8555	0.71434	-2.3326	-1.1764	-4.9084	-0.3548	-2.1708	0.017603	1.1687	0.52656	-0.78167	-3.0497	2.3226	0.080899	0.73806	-1.5109	0.3357	-3.548	-2.8109	-1.5508	-0.97342	1.2867	-0.31263	-2.3379	-0.10456	-1.7823	1.5902	-0.59794	-3.1236	0.36481	4.5499	-3.895	-0.98437	0.48211	-1.4941	-2.0505	-2.6096	1.8352	-3.2205	0.53293	-1.0896	-2.146	-0.65299	-2.2526	0.042388	4.4657	-1.2572	-1.1959	-3.9395
-11.03	-12.11	-10.295	-13.84	-14.068	-15.151	-13.576	-11.854	-15.576	-13.499	-13.678	-14.518	-14.217	-13.481	-13.882	-11.926	-16.041	-10.115	-12.048	-15.951	-10.046	-9.9741	-12.685	-12.134	-11.893	-15.72	-11.424	-11.901	-12.971	-10.963	-11.264	-15.572	-13.083	-16.42	-13.868	-13.603	-12.376	-15.133	-13.993	-15.634	-13.515	-16.19	-12.398	-13.261	-11.276	-14.815	-12.29	-13.336	-11.727	-16.11
-2.7986	-3.7019	-10.6	-5.3732	-6.8107	-5.0852	-5.5059	-5.5116	-2.3754	-8.223	-5.8759	-2.6552	-2.1209	-4.7736	-2.6652	-5.3032	-4.442	-3.8715	-3.2151	-3.4923	-6.4161	-5.9651	-5.5908	-3.2548	-4.4558	-2.4402	-5.7431	-6.1037	-2.0507	-4.1288	-3.1881	-4.9148	-7.197	-2.9024	-2.7593	-1.344	-6.9293	-8.5156	-3.7355	-4.984	-5.792	-3.1177	-4.4095	-6.4938	-6.9153	-5.9191	-6.8837	-3.6301	-5.9803	-6.6977
-12.245	-12.659	-16.097	-16.659	-10.116	-12.224	-13.531	-11.273	-12.268	-13.673	-12.764	-11.302	-10.899	-14.923	-11.186	-9.8004	-14.136	-13.439	-11.274	-13.686	-12.774	-12.523	-10.343	-12.09	-12.626	-10.11	-11.41	-13.861	-11.003	-13.065	-11.508	-12.672	-16.181	-15.519	-15.797	-8.9745	-9.2482	-12.741	-13.438	-10.259	-12.855	-14.032	-11.846	-13.027	-11.304	-12.654	-12.5	-14.467	-15.364	-11.444
-4.1441	-3.5164	-1.2743	1.2015	-1.4626	-1.6356	1.0942	-1.4303	-1.0847	-0.57099	-2.1131	-1.362	-3.2712	-2.1151	-2.9323	-4.6164	-1.5807	-2.3661	-2.6808	-3.9927	-1.4534	-3.2027	-0.16986	-4.5222	-3.4206	-3.8625	-3.3932	-1.2872	-2.642	-3.0295	-2.3828	-2.8074	-0.28308	-4.6416	-4.864	-2.6318	0.8543	-0.62372	-1.1489	-1.2143	-3.0343	-0.41627	-6.1413	-1.588	-4.0936	-1.7201	-4.6113	-1.5939	-2.1833	-1.6901
-12.492	-11.849	-12.531	-17.05	-11.617	-17.311	-14.848	-12.948	-12.792	-14.964	-13.255	-14.989	-15.586	-15.715	-14.99	-13.042	-14.371	-13.981	-17.622	-12.563	-17.358	-13.781	-16.305	-15.093	-13.502	-14.964	-16.932	-12.162	-15.258	-16.089	-14.894	-12.671	-14.42	-14.999	-14.317	-15.69	-10.5	-12.545	-15.979	-15.508	-15.003	-15.658	-15.126	-15.027	-14.078	-11.858	-11.358	-13.915	-13.12	-16.481
-3.5446	-3.4896	-7.114	-5.645	-5.2719	-4.0158	-5.9354	-4.0999	-2.0593	-4.0145	-3.7056	-5.372	-5.8056	-4.1888	-5.949	-6.0258	-5.1119	-2.3505	-3.2063	-4.2329	-6.8093	-6.4688	-6.1225	-2.5021	-4.2226	-6.5257	-3.1738	-4.0085	-5.8106	-0.53963	-4.5793	-1.4142	-6.3046	-4.5785	-1.5561	-4.3691	-4.7377	-5.1552	-8.466	-4.3614	-3.6646	-5.95	-5.8899	-5.1016	-5.1676	-2.5023	-6.1604	-5.6874	-8.468	-2.9444
2.8472	-0.14109	2.7015	2.9713	2.2504	2.9434	1.8901	2.749	2.9453	3.7574	5.3035	0.81995	5.2399	2.2474	3.2897	0.95658	3.9171	2.2075	0.24844	4.1717	3.8294	2.7213	2.8726	2.6319	4.2587	0.81103	3.6575	3.8251	1.644	3.7805	4.9175	-1.3518	0.90027	2.0637	-0.61891	0.45303	2.937	-0.0068611	5.2852	3.9509	1.1931	0.22996	4.726	5.465	5.5087	3.8928	3.2827	4.2536	1.8133	4.0637
7.9707	8.9506	6.7458	9.5136	9.7401	8.3904	6.0215	10.073	9.6355	6.8827	8.5557	9.2384	8.5941	7.3158	7.2156	8.04	5.2867	8.5273	8.2562	7.2173	9.6946	3.3416	8.8956	9.4479	8.3782	10.689	10.146	9.1039	9.9689	8.8648	8.4517	6.9068	9.3575	10.677	7.1849	9.0402	8.2652	6.4286	8.6889	11.949	8.5383	8.1148	6.6735	7.9723	5.705	6.9109	7.7267	5.1724	8.2464	10.377
-12.156	-10.923	-11.041	-12.351	-12.88	-9.3814	-9.3662	-6.8017	-13.879	-11.967	-9.8182	-9.6252	-11.492	-12.836	-10.883	-7.082	-6.0621	-10.931	-12.47	-10.505	-9.0456	-9.8335	-10.411	-9.9947	-9.7715	-10.047	-9.7312	-12.943	-10.047	-9.2296	-7.8153	-13.911	-9.8603	-12.674	-9.0741	-6.0117	-9.2347	-9.0097	-9.1069	-10.768	-8.9016	-8.6394	-11.259	-12.148	-10.045	-12.474	-9.9877	-9.8593	-12.323	-10.411
-14.571	-16.514	-12.321	-15.987	-15.619	-13.252	-14.992	-13.141	-13.752	-13.356	-12.747	-14.271	-13.031	-13.584	-13.799	-15.402	-14.887	-15.735	-17.704	-17.318	-15.688	-14.335	-17.277	-13.884	-11.576	-15.367	-13.986	-14.968	-15.601	-17.034	-13.782	-11.495	-12.471	-12.981	-16.411	-14.27	-16.521	-10.374	-16.959	-11.06	-16.916	-11.95	-14.568	-14.044	-12.112	-15.796	-14.079	-14.872	-13.493	-11.618
-2.1991	3.8389	1.0153	3.0089	1.3521	-0.95054	2.252	2.5133	-0.3969	1.2393	0.70336	-2.7381	1.2107	-0.118	-3.9483	0.64478	0.61798	0.56153	0.30924	2.0813	1.6264	0.085906	1.0348	1.0542	-0.31192	2.1204	-0.84542	-1.3743	-0.17942	1.3388	1.7665	-1.3385	2.009	1.4933	-0.59032	-1.9896	1.6041	2.8882	2.367	-2.0251	4.0063	-2.9702	1.7328	1.6533	2.001	-0.55643	-1.8171	-1.6479	2.2101	2.2276
-6.2996	-5.5871	-7.1194	-5.4142	-2.3403	-4.5244	-6.3551	-3.3198	-2.6118	-4.133	-3.5119	-1.0341	-4.3583	-4.9556	-2.8963	-0.94617	-5.9257	-1.9525	-0.42927	-7.1258	-2.756	-3.311	-3.6639	-6.8532	-5.9353	-6.0806	-4.1593	-3.3956	-4.5772	-3.0138	-5.7958	-4.8349	-3.0351	-3.8818	-6.1325	-2.373	-1.1894	-3.4932	-2.4241	-5.349	-3.9655	-7.8577	-2.5015	-6.2495	-4.734	-1.8534	-3.6343	-0.19969	-5.2283	-3.7904
-5.4537	-9.4141	-7.8548	-8.5496	-9.0398	-12.217	-10.125	-8.4939	-9.817	-12.202	-8.9334	-11.504	-6.2875	-10.339	-9.3535	-11.649	-10.935	-8.3356	-9.1749	-8.122	-10.032	-7.2526	-7.6148	-8.1109	-8.7723	-14.029	-9.0712	-8.1925	-9.3571	-7.0882	-8.7489	-8.9246	-11.083	-10.075	-5.3841	-11.392	-9.4176	-7.1968	-7.436	-7.6693	-11.108	-10.99	-9.0117	-9.0902	-7.5766	-13.537	-10.085	-11.496	-7.4957	-6.419
-4.2596	-6.8527	-5.8764	-4.7969	-2.5822	-4.0586	-4.5645	-6.4718	-0.052053	-3.2193	-4.5883	1.1367	-2.9967	-5.4648	-2.3511	-2.5445	-4.0515	-4.0942	-0.994	-4.4057	-2.6255	-0.93669	-0.75819	-1.6944	-2.8238	-4.9906	-5.5784	-3.1448	-4.6062	-6.4324	-4.8558	-4.8836	-3.3314	-3.8829	-2.6458	-3.6308	-6.1618	-3.2272	-3.3742	-4.0832	-0.11357	-4.419	-3.1601	-1.0713	-3.5261	-1.7905	-6.4789	-3.6162	-1.411	-5.9514
-4.7211	-6.3915	-5.6559	-3.3841	-4.7182	-6.3999	-5.3404	-4.0732	-5.1177	-5.5101	-2.6372	-5.1564	-1.5333	-6.7399	-5.3038	-7.0467	-2.748	-2.0761	-2.8129	-3.8162	-7.5778	-3.6801	-4.2538	-5.4548	-4.5561	-3.8982	-5.4025	-4.9211	-6.3532	-3.2537	-4.6463	-4.2636	-6.4755	-6.3745	-4.2442	-6.0422	-4.3593	-3.7214	-4.8802	-6.2901	-2.8813	-7.2213	-6.7131	-7.7992	-6.8317	-2.3851	-3.6444	-6.6665	-6.6219	-3.3629
-2.5235	0.20216	-5.024	-4.5258	-2.958	-2.1605	-2.3581	-0.75553	-1.9729	-1.4372	-1.7436	-2.6154	-3.5688	-3.5526	-1.2223	-1.7631	-6.5561	-5.0635	-3.3043	-3.4388	-1.4562	-1.1332	-2.0942	-6.5283	-5.3686	-1.5996	-4.7787	-3.9512	-2.6598	-4.1831	-5.4006	-2.5747	-4.7495	-4.8845	-3.7666	-2.6318	-3.433	-5.1078	-5.6114	-2.3711	-3.573	-4.1048	-2.0998	-7.8573	-4.3593	-3.9828	-2.7843	-2.8403	-6.3628	-5.5069
-20.467	-22.799	-20.667	-21.149	-20.669	-19.887	-19.612	-22.33	-22.058	-21.04	-19.287	-19.409	-19.339	-25.151	-20.993	-19.647	-19.121	-18.596	-19.762	-20.577	-17.724	-18.819	-20.462	-20.854	-18.734	-21.09	-19.021	-19.591	-22.171	-19.108	-20.436	-21.267	-21.632	-18.726	-21.026	-23.698	-19.086	-22.516	-20.027	-17.1	-20.796	-19.889	-16.491	-20.352	-18.489	-20.828	-22.536	-16.812	-23.88	-18.015
-8.882	-8.541	-10.959	-10.268	-10.339	-8.5699	-10.965	-10.073	-4.1967	-10.046	-9.0139	-8.7501	-11.026	-10.65	-6.8222	-10.678	-8.6638	-11.544	-11.042	-6.0711	-12.208	-6.9684	-7.2789	-10.651	-9.3946	-8.4389	-7.7366	-9.0318	-6.6082	-8.5472	-7.5593	-8.5873	-7.5555	-8.0157	-8.5438	-10.109	-8.6115	-11.068	-6.288	-7.4137	-10.443	-7.6202	-8.9296	-11.295	-8.7205	-10.28	-8.228	-10.9	-9.8751	-8.2165
-2.3594	-1.3476	-2.8519	-4.514	0.74055	-2.7024	-3.0742	-0.89584	1.2392	-3.0804	-0.95759	-4.0197	0.4261	-0.31504	-3.4606	-1.2732	-2.4677	-4.3258	-1.8183	-4.4202	-2.2733	-4.5424	-2.9876	0.69742	-2.0097	-2.9011	-2.4165	-3.9506	-1.4126	-1.1253	-0.76438	-3.1315	-2.0872	-0.22918	-0.025657	-0.99778	-1.6245	-1.2046	0.99388	-4.8288	-4.1408	-3.1186	-2.6963	-0.47036	-2.0127	0.3233	-3.5166	-0.77342	-1.8991	0.66183
-2.9432	-4.1096	-5.4321	-2.6732	-5.7401	-5.2911	-5.7683	-4.5224	-5.549	-6.6648	-2.8666	-2.7663	-4.9758	-5.8331	-1.045	-4.3456	-6.2319	-5.4825	-5.7394	-5.4472	-4.2809	-7.0318	-4.8699	-4.5207	-3.4403	-5.951	-5.6974	-6.2852	-7.2191	-4.4213	-5.7805	-5.1429	-5.7174	-4.3109	-2.1431	-5.1965	-7.0362	-3.1974	-3.1103	-4.733	-2.8674	-5.7406	-3.1816	-6.6859	-2.0316	-5.0949	-2.4109	-5.1953	-5.9739	-7.0696
-5.0247	-7.3835	-7.7455	-5.6074	-5.3295	-6.5343	-2.6126	-3.5333	-6.6067	-4.8869	-6.5843	-3.1009	-5.4321	-6.8658	-5.4275	-5.5681	-4.6081	-3.4493	-5.2705	-5.7481	-5.4723	-3.5329	-4.7159	-6.1842	-4.7832	-6.8952	-6.5587	-5.9684	-5.5774	-4.3698	-6.7075	-9.6386	-6.0927	-3.0942	-5.0466	-3.1039	-3.7776	-5.5793	-6.065	-9.187	-5.9819	-3.4177	-5.6242	-5.8019	-6.3069	-6.0161	-3.4419	-5.304	-6.4178	-7.3847
-12.21	-13.251	-12.359	-13.859	-14.124	-14.429	-12.768	-12.623	-14.865	-15.556	-19.619	-12.808	-15.487	-14.158	-15.382	-14.846	-18.765	-14.329	-14.341	-12.437	-15.007	-11.768	-13.536	-13.006	-9.9947	-12.336	-14.974	-14.672	-10.357	-14.706	-12.431	-15.791	-14.032	-14.843	-17.364	-15.06	-12.643	-12.258	-14.73	-15.825	-12.328	-13.784	-17.481	-17.199	-16.692	-14.585	-10.512	-14.551	-16.307	-13.448
-11.757	-8.3638	-10.66	-11.779	-12.09	-10.183	-10.199	-14.807	-8.7	-10.119	-10.573	-12.955	-10.108	-9.0338	-14.33	-12.463	-13.103	-13.986	-13.601	-13.345	-12.621	-13.35	-14.491	-12.898	-11.32	-10.22	-11.651	-8.1074	-13.016	-13.953	-10.898	-11.704	-13.532	-12.099	-12.36	-12.692	-14.493	-9.2577	-10.437	-9.204	-13.87	-8.0099	-12.277	-12.247	-6.6966	-12.096	-10.696	-13.249	-11.788	-9.879
-6.9879	-11.632	-5.8135	-6.8149	-7.9378	-10.873	-10.002	-8.9023	-11.365	-8.2145	-7.6927	-6.8131	-7.3501	-10.766	-10.695	-10.348	-8.7576	-8.6503	-8.7663	-10.838	-9.3814	-8.9553	-7.1934	-7.8395	-6.9279	-10.415	-9.5278	-8.9347	-8.7535	-8.4276	-7.1028	-11.826	-9.5408	-7.4014	-10.519	-7.4744	-10.9	-10.972	-8.8084	-6.7608	-10.441	-4.8	-10.534	-11.231	-8.5893	-4.4181	-8.8067	-5.0252	-7.3347	-9.5322
-22.179	-24.731	-21.286	-21.393	-22.232	-23.807	-22.937	-21.369	-23.803	-23.074	-25.161	-22.518	-21.617	-21.224	-19.711	-21.769	-21.668	-21.196	-24.079	-23.767	-22.311	-17.713	-20.822	-22.514	-24.319	-23.579	-28.204	-19.258	-26.087	-19.333	-20.401	-23.618	-21.665	-19.041	-26.603	-21.013	-23.705	-23.34	-22.686	-21.566	-20.595	-21.204	-20.028	-23.19	-20.354	-23.508	-22.782	-23.292	-20.608	-22.554
-12.763	-12.953	-15.021	-11.261	-10.798	-13.839	-14.315	-14.023	-14.7	-10.58	-11.77	-12.197	-12.27	-12.865	-15.216	-11.322	-14.227	-12.429	-10.836	-11.466	-12.99	-16.914	-11.744	-13.761	-11.355	-16.732	-12.608	-12.171	-11.785	-15.317	-13.764	-17.158	-13.38	-11.842	-14.492	-15.765	-12.331	-11.674	-14.801	-14.388	-13.328	-14.341	-12.018	-12.595	-15.178	-14.743	-16.023	-14.434	-13.693	-16.073
-20.068	-19.065	-18.616	-25.083	-24.527	-22.1	-22.303	-21.509	-18.663	-22.197	-25.929	-25.356	-24.701	-24.138	-22.016	-23.342	-23.475	-22.95	-21.802	-24.859	-23.426	-22.739	-23.477	-22.709	-20.948	-24.022	-20.392	-23.099	-18.512	-20.756	-19.129	-23.966	-24.226	-19.928	-21.234	-24.28	-24.317	-22.117	-21.914	-22.533	-18.03	-22.295	-21.797	-21.34	-20.821	-21.643	-22.461	-23.471	-22.162	-23.542
5.9705	8.0208	10.818	6.7489	3.2003	8.8577	8.5598	7.0068	5.8994	9.1852	8.3678	8.929	8.2826	4.5537	8.2422	11.485	8.1256	5.3895	7.197	8.9414	11.47	6.8922	8.2184	4.8303	13.014	6.026	10.121	9.0768	8.516	6.7881	11.131	6.1687	7.8859	11.422	11.236	6.8439	4.9572	7.9802	4.6005	6.8903	7.4708	5.0601	8.0017	5.871	8.357	7.7479	7.7946	8.0057	10.317	7.6163
-0.7005	-0.87532	-0.0043634	1.3989	0.16489	2.4063	-0.79501	-1.4063	0.85515	-1.2322	1.3493	1.7885	-1.612	-1.1911	-0.49432	0.66947	-1.4015	-0.73032	3.6874	1.3157	-1.2694	-0.89206	2.0777	3.4382	-0.46555	-1.7453	-1.2378	3.9074	0.11973	-0.49879	-3.8487	0.25825	0.3041	-0.83402	0.21784	0.96747	-3.2537	0.66813	-1.2279	-0.56835	2.1027	-0.4664	-1.1085	-0.78491	-0.82255	-2.2181	0.21249	4.3597	1.1734	-1.7508
-7.8614	-10.695	-6.0949	-9.0656	-7.1239	-13.272	-7.1697	-6.9789	-9.0667	-7.9333	-7.9663	-6.9032	-5.1731	-9.705	-8.8819	-8.9629	-7.3805	-8.7197	-11.027	-8.0214	-8.297	-8.0028	-9.0181	-11.788	-6.7687	-9.4195	-8.5546	-7.9798	-10.924	-8.1525	-4.9997	-10.247	-9.5719	-9.2937	-8.8789	-11.22	-9.7005	-8.9864	-12.646	-7.4875	-8.1612	-9.0825	-10.541	-9.8382	-7.0891	-9.8551	-11.046	-6.8318	-9.6544	-7.1585
-4.7502	-5.0696	-3.2713	-3.974	-6.1409	-2.3715	-4.4857	-4.2439	-3.1636	-4.5608	-5.9523	-8.8882	-1.9827	-4.181	-2.5782	-3.3803	-3.3579	-3.297	0.73424	-3.9201	-5.1398	-2.2652	-1.312	-4.2079	-0.74605	-2.421	-1.5648	-6.0165	-3.7599	-4.0636	-1.6485	-3.3825	-4.9916	-4.7025	-4.1043	-6.4714	-3.7565	1.4461	-4.7761	-4.0006	-8.171	-3.6394	-2.2383	-4.7441	0.654	1.1664	-2.6641	-3.8081	-4.4426	-3.9223
-14.285	-14.698	-18.684	-12.413	-13.513	-14.218	-12.409	-16.58	-19.531	-18.133	-16.668	-17.858	-17.339	-15.709	-14.869	-14.154	-15.142	-15.931	-13.144	-14.071	-15.416	-15.118	-14.124	-12.737	-15.1	-11.768	-12.812	-12.125	-18.359	-14.408	-9.2664	-14.277	-18.09	-15.136	-15.22	-14.182	-15.481	-13.505	-11.629	-14.195	-17.143	-14.996	-15.791	-10.997	-13.2	-16.057	-16.381	-15.431	-15.3	-16.527
-12.386	-8.4721	-13.32	-14.977	-12.234	-12.961	-13.46	-17.357	-11.13	-13.647	-12.388	-11.375	-15.903	-15.361	-9.4061	-14.62	-14.192	-12.612	-11.638	-14.057	-9.9031	-12.693	-12.282	-11.396	-14.732	-14.272	-15.729	-11.812	-14.029	-15.121	-11.508	-13.152	-16.105	-10.835	-16.173	-11.472	-10.149	-12.514	-13.737	-12.216	-14.343	-13.244	-12.112	-13.904	-15.996	-12.916	-11.048	-12.474	-12.926	-13.853
-12.6	-13.14	-12.591	-7.1992	-15.098	-9.974	-8.7874	-11.703	-12.706	-13.622	-11.203	-14.493	-8.6468	-12.552	-11.888	-12.069	-11.759	-13.896	-11.294	-10.249	-8.0046	-10.107	-8.0963	-10.216	-10.935	-11.596	-9.1869	-9.9617	-15.926	-13.328	-15.347	-9.6171	-12.335	-8.3845	-10.281	-9.2482	-9.1036	-13.826	-11.723	-12.505	-8.5653	-11.65	-11.921	-14.459	-7.5907	-8.2826	-13.259	-13.029	-11.034	-11.107
-2.0224	0.91643	-5.1659	-2.159	-1.5469	-5.3369	-3.7869	-2.4383	-6.2761	-5.0474	-5.1183	-3.7701	-0.12798	-2.8147	-0.21528	-3.6235	-3.2564	-3.7718	-4.5349	-3.2469	-3.547	-3.213	-3.3636	-2.8966	-2.7989	-2.6357	-1.739	-5.6538	-2.2749	0.69506	-5.2125	-2.0357	-3.3264	-3.4103	-0.1715	-1.1349	-3.7729	-4.4172	-1.4554	-3.7032	-3.1771	-5.7568	-4.004	-5.6914	-2.0455	-1.4811	-4.9591	-1.176	-3.4633	-3.8326
-10.834	-12.321	-14.383	-9.2685	-16.927	-13.835	-12.796	-12.007	-13.209	-10.615	-12.692	-16.511	-14.779	-9.247	-14.825	-15.834	-12.479	-11.713	-15.374	-12.347	-11.869	-9.901	-14.486	-13.76	-14.168	-13.005	-16.097	-15.382	-11.336	-12.181	-9.6767	-15.419	-12.465	-12.924	-13.134	-12.405	-12.265	-13.102	-15.082	-13.044	-12.019	-13.757	-12.197	-17.005	-14.047	-11.894	-12.867	-14.434	-17.067	-13.087
-12.276	-10.325	-11.751	-12.946	-10.969	-10.245	-11.245	-11.742	-12.676	-14.722	-10.034	-11.153	-11.91	-13.598	-9.475	-13.292	-10.579	-14.191	-10.382	-8.9852	-12.343	-7.5836	-12.224	-12.718	-14.476	-9.8777	-13.377	-14.545	-10.259	-12.09	-11.228	-10.816	-11.592	-11.309	-11.758	-12.782	-12.776	-12.83	-10.339	-14.847	-8.4821	-10.31	-11.991	-12.835	-10.081	-10.748	-14.467	-12.124	-11.154	-13.595
-5.1463	-0.24975	-1.2641	-3.9907	0.15995	-3.6233	-0.86489	0.78624	-1.2064	-2.2813	-4.9618	-3.5933	-2.0569	-4.2882	-3.0989	0.28126	-0.052906	-0.6986	-1.2718	-0.52917	-1.3139	-2.6574	-1.6742	-0.85546	-1.6484	-0.89284	-3.167	-2.8284	-4.0112	-1.565	-0.84044	1.9839	-2.1271	-2.1471	-2.0078	-0.37128	-2.1741	-0.21947	-2.4658	-2.8168	-1.1938	0.65633	0.25076	-3.6644	-1.7497	-3.142	-1.7217	-1.3028	-1.2911	-0.96944
-3.4005	-6.2115	-3.6747	-10.178	-6.2417	-6.8425	-2.0931	-3.2711	-3.6376	-5.5707	-5.7084	-6.3794	-2.8501	-5.4256	-3.35	-4.5508	-2.8627	-3.2339	-4.5936	-9.4821	-5.9204	-5.2021	-4.6714	-4.4312	-1.8494	-5.0245	-5.19	-5.0773	-6.2017	-4.0246	-5.7862	-4.5596	-4.6035	-6.1724	-3.8287	-4.2339	-3.8534	-6.6551	-5.7632	-2.6538	-5.9809	-6.0838	-6.4668	-2.9932	-5.6059	-7.2694	-4.1359	-2.7731	-4.9815	-3.4389
-6.6001	-0.6182	-4.1352	-5.6459	-3.5647	-3.3711	-5.0453	-3.3694	-4.2686	-2.7961	-3.3829	-2.1391	-3.2304	-3.1406	-3.3827	-2.882	-4.8372	-1.345	-3.5888	-4.5838	-2.3111	-4.1821	-5.7372	-2.2143	-3.267	-5.2922	-1.1209	-4.5559	-5.3167	-4.7912	-2.0828	-4.0694	-3.2823	-5.8988	-2.7263	-5.8822	-4.8506	-3.4867	-1.3208	0.8387	-3.2283	-4.4533	-4.1272	-0.090427	-4.0941	-3.9933	-5.0667	-4.397	-1.727	-5.7927
3.7893	5.9023	10.137	5.5311	5.7945	4.8122	4.9058	8.8958	5.1337	5.2422	5.7206	10.12	3.7993	4.973	3.5705	6.4103	5.4414	6.0109	7.3561	2.6681	4.1499	4.7762	2.8945	5.1565	0.82285	6.5949	5.7951	7.8725	5.0947	8.1141	2.0947	2.7649	4.0585	4.4836	4.0733	6.6685	5.129	2.6625	6.8665	3.7498	5.886	3.8021	8.874	3.4796	7.6625	6.95	3.3703	6.3452	3.8918	6.1958
-10.79	-10.3	-11.646	-10.78	-10.475	-11.359	-13.04	-10.639	-10.455	-12.028	-9.9047	-7.6105	-11.185	-11.241	-9.3341	-13.051	-8.4304	-11.521	-9.7487	-12.912	-6.7325	-7.5512	-11.995	-12.264	-11.914	-8.7531	-12.508	-9.7883	-11.771	-12.517	-11.384	-12.063	-11.616	-12.851	-10.673	-11.105	-10.394	-13.209	-11.948	-8.9158	-11.003	-11.34	-7.0943	-10.069	-12.267	-10.224	-9.7928	-9.0218	-9.8365	-13.332
-0.6926	0.97464	-1.7224	-0.24752	-1.3496	-1.9472	-5.5803	-0.77812	-0.83545	-2.0096	-2.0818	0.10834	-3.4976	-3.4003	-3.2411	-2.4291	-3.665	-3.34	-0.22096	-4.6786	0.78142	-1.7651	-4.6271	-1.7598	-2.8692	-2.0899	-2.9151	-2.3144	-1.8637	-4.0153	-3.1855	-1.2414	-2.2263	-4.802	-1.7231	-2.5946	-3.0253	-4.424	-3.0618	-1.4263	-4.2317	0.79267	-4.0841	1.6185	-5.4428	-1.7994	-3.86	-1.797	-3.3475	-2.6726
0.80858	0.43323	-2.0114	1.7001	0.39945	-2.2068	0.70845	2.8631	-0.62267	-0.8077	5.4489	-0.45835	2.9671	-0.99925	-0.82189	0.13957	-1.6487	2.9068	-2.4356	-0.20943	2.5646	3.4344	-2.8055	1.8798	-1.4691	1.6939	3.4815	0.1606	-0.86318	-4.436	1.714	-3.0607	-0.86231	-1.5834	2.1791	0.99679	-1.7893	-0.70576	0.025861	-1.7448	-0.50426	0.85253	-0.048502	-1.1138	0.054043	-1.4806	0.21054	-1.7075	0.2891	-0.27766
-10.951	-17.469	-14.326	-10.899	-14.185	-13.141	-12.701	-7.2564	-14.593	-16.786	-11.439	-10.574	-13.586	-12.44	-14.783	-13.055	-13.79	-14.776	-14.173	-12.995	-13.888	-12.061	-13.032	-12.506	-12.755	-14.21	-11.968	-15.487	-14.08	-12.727	-15.663	-12.885	-14.008	-12.504	-12.482	-14.049	-14.421	-13.873	-10.555	-12.821	-13.953	-12.761	-11.229	-14.412	-13.085	-12.083	-16.094	-12.585	-12.585	-14.261
-2.712	-2.7731	-2.4623	-4.6111	-4.678	-3.4541	-2.6444	-1.2399	-2.3432	-1.174	-0.21853	-3.0932	-3.2569	-3.8815	-2.0616	-4.1773	-1.9439	1.6211	-5.0929	-3.2562	-4.2731	-4.328	-5.2312	-1.8325	-0.048778	-4.4169	-3.1795	-0.74012	-2.2235	-1.7209	-0.37976	-5.6917	-2.5404	-5.5084	-2.5011	-3.5854	-0.56485	-2.8607	-1.9354	-1.3578	-1.1196	-3.0276	-3.0444	-2.8629	-0.67335	-4.5349	-3.7479	-2.7567	-4.2773	-3.9358
-8.6274	-11.169	-10.944	-12.804	-9.1273	-8.344	-15.533	-10.92	-14.975	-8.3577	-11.127	-12.289	-9.6878	-13.493	-10.51	-8.5606	-8.6785	-12.831	-13.426	-10.35	-10.45	-15.014	-11.708	-8.9216	-10.926	-11.018	-12.127	-8.5036	-10.157	-10.566	-11.592	-10.521	-9.5557	-13.518	-9.3557	-10.873	-12.538	-12.256	-12.132	-13.785	-9.5484	-11.103	-9.6567	-10.939	-11.065	-14.016	-9.2463	-9.3008	-9.9166	-8.8675
-11.876	-8.6157	-11.736	-12.536	-12.396	-7.9528	-11.369	-10.948	-12.341	-14.755	-11.952	-10.9	-15.1	-6.3766	-17.676	-10.335	-9.6317	-10.176	-10.449	-15.757	-13.649	-11.214	-13.987	-14.101	-11.183	-13.551	-11.263	-10.484	-11.398	-11.83	-10.532	-10.129	-12.019	-11.552	-12.213	-11.015	-11.274	-11.897	-11.728	-11.533	-13.619	-11.842	-10.181	-13.157	-13.469	-11.814	-13.195	-9.0565	-9.4009	-11.656
-14.721	-13.194	-14.331	-13.448	-15.233	-12.765	-12.022	-11.967	-13.701	-11.511	-10.864	-13.682	-14.07	-12.319	-13.999	-13.225	-15.115	-13.133	-12.106	-13.322	-12.955	-14.413	-11.431	-14.705	-13.688	-10.855	-9.4718	-12.994	-12.964	-12.292	-13.069	-14.566	-11.314	-14.758	-14.22	-13.339	-13.48	-11.799	-13.786	-14.464	-12.998	-12.229	-9.559	-17.066	-11.288	-13.359	-14.536	-13.795	-13.546	-16.117
-18.562	-22.85	-18.619	-22.299	-20.203	-20.564	-20.031	-20.482	-21.303	-22.767	-18.295	-21.653	-22.317	-21.653	-23.494	-21.388	-17.689	-23.745	-22.022	-19.834	-20.306	-19.929	-17.785	-18.266	-20.309	-18.843	-21.125	-18.807	-25.884	-19.473	-19.588	-22.346	-25.23	-17.939	-22.651	-19.965	-20.701	-20.716	-19.74	-20.539	-19.421	-20.289	-20.987	-23.553	-20.163	-21.015	-22.926	-19.458	-22.874	-22.38
-20.728	-24.044	-19.59	-21.925	-20.937	-24.052	-16.955	-21.913	-25.147	-23.17	-24.012	-20.013	-20.793	-25.138	-22.189	-24.889	-22.418	-24.198	-26.072	-21.737	-20.257	-20.291	-19.038	-22.383	-20.254	-23.023	-20.526	-20.89	-20.173	-20.61	-22.336	-21.776	-22.189	-23.589	-21.096	-23.68	-22.61	-23.251	-23.363	-22.696	-23.041	-24.914	-23.495	-22.551	-24.152	-21.91	-20.512	-25.728	-23.608	-21.775
-7.3398	-11.692	-11.36	-9.496	-5.9315	-9.8936	-6.2332	-7.7794	-10.605	-7.7957	-5.6658	-10.741	-9.9733	-12.02	-11.018	-9.8038	-8.5308	-9.568	-8.8976	-9.2966	-10.745	-11.682	-7.1266	-12.251	-8.7573	-9.8416	-9.7769	-9.7867	-8.938	-6.2258	-9.3426	-10.298	-9.8381	-11.66	-9.5651	-11.561	-9.4331	-9.5658	-10.752	-9.5984	-12.046	-8.8615	-8.3043	-11.934	-10.112	-8.2176	-8.4006	-13.245	-8.4005	-6.354
-1.9908	-0.22458	-3.7726	-4.1342	-3.1825	0.42758	-5.2657	-2.3311	-2.5789	-1.177	-2.6889	-0.85146	-3.5844	-7.0308	-7.0503	-4.578	-0.89825	-4.0238	-2.7699	-2.002	-2.4957	-3.9482	-5.1364	-0.35929	-5.5704	-4.9969	-3.3993	-3.1271	-6.5558	-4.8079	-3.0165	-3.0201	-3.9198	-2.7483	-4.7338	-2.9145	-1.1298	-5.5387	-2.4089	-0.89296	-3.431	-2.7243	-3.9753	-7.7077	-5.591	-4.5807	-3.7149	-1.7344	-1.3919	-2.6283
-2.4837	-2.1392	-3.0824	-0.11742	-3.5761	4.1307	-0.44379	-1.0553	2.3994	-1.3478	0.81216	-1.9698	1.2934	2.1111	-1.1771	1.4728	-2.6389	0.41845	-2.0025	0.28237	1.6817	0.43325	-0.033799	2.098	-2.6853	0.10912	-0.38927	-2.596	-0.99419	-2.5612	-1.6767	0.20762	-1.423	-0.88891	-0.10689	1.0539	0.51219	-0.4218	0.3651	-2.9127	-4.6315	-3.4877	1.6738	1.005	1.5728	0.30657	0.50565	0.55161	-1.2562	-1.0108
7.0861	6.4255	4.0037	4.4917	6.3161	6.3568	4.9675	6.6703	6.0846	5.8529	3.4671	3.8763	6.973	4.862	9.3687	6.7092	6.6178	4.5755	3.716	6.6363	5.7056	5.672	3.8791	7.8512	5.3512	7.5379	4.295	4.9406	5.5854	1.2146	7.3276	9.1267	7.344	6.6388	6.0714	4.9946	5.89	4.561	8.8661	5.2955	4.9641	5.9975	7.7096	2.6882	5.9952	6.9637	5.1511	4.7129	6.5788	3.9435
-5.211	-1.0949	-1.1496	-5.2927	-2.6067	-4.8954	-4.3349	0.11356	-4.2163	0.28641	-5.1591	-4.5433	-3.6474	-3.2449	-0.58188	-1.348	-5.0526	-1.7688	-0.57927	-5.3236	-1.7852	-3.1747	-3.7062	0.22376	-4.4493	-3.5209	-2.401	-0.281	-3.8567	-4.1037	-3.7645	-1.8025	-1.8186	-4.4191	-5.8126	-4.501	-6.5755	-3.5256	-1.8502	-1.6864	-2.5607	-2.0287	-1.7047	-4.0679	-3.169	-0.77928	-1.0531	-3.5353	-2.3562	-4.4236
1.9124	1.7478	2.6991	-0.35755	4.3923	2.6997	1.8944	-1.3074	-0.34589	0.92574	1.5347	2.2363	-0.093841	1.5517	0.41993	0.89009	1.3223	3.7619	2.8578	0.26599	1.0054	3.3179	0.86234	0.38499	-1.4614	-0.91291	-0.9321	2.5827	3.4377	4.372	2.3293	1.862	-1.3051	2.0766	3.6889	1.904	-0.058809	3.341	-0.87695	2.2345	2.0269	3.7886	2.9693	3.9929	0.28608	4.9094	3.8676	0.84825	2.69	0.11047
-14.778	-13.011	-10.206	-13.326	-12.561	-12.89	-12.887	-10.063	-13.004	-14.383	-13.559	-11.858	-8.8159	-13.929	-13.266	-12.512	-10.77	-9.3329	-11.656	-15.037	-15.224	-11.68	-11.322	-12.271	-10.415	-12.636	-11.866	-15.271	-11.259	-16.082	-12.954	-15.452	-12.826	-10.864	-14.327	-12.234	-11.282	-11.76	-15.263	-15.406	-14.17	-10.753	-11.821	-11.213	-14.405	-14.918	-10.037	-13.405	-11.321	-12.575
-3.0651	-2.8604	-6.3813	-2.4041	-7.1077	-3.1411	-7.4596	-5.3193	0.93897	-3.5192	-3.9747	-1.9584	-4.5341	-3.966	-7.5838	-5.4507	-3.9137	-3.6276	-7.2945	-3.6084	-1.8346	-2.8464	-4.5967	-1.1779	-4.8176	-6.3481	-2.5299	-4.4896	-4.1243	-0.55181	-5.3731	-4.8751	-5.4336	-0.43683	-2.9603	-3.3937	-2.6249	-4.9861	-5.4165	-4.9036	-1.8515	-4.5574	-4.7479	-5.2887	-3.2033	-2.8951	-6.3778	-4.1072	-5.7787	-4.5302
-11.485	-9.6663	-15.989	-16.433	-10.912	-12.301	-11.91	-11.162	-12.735	-13.992	-12.983	-16.031	-16.224	-14.067	-13.24	-11.954	-10.419	-11.384	-14.317	-12.303	-12.069	-13.462	-11.597	-13.881	-10.637	-15.477	-12.797	-14.129	-13.443	-17.173	-13.894	-9.8717	-15.854	-13.468	-13.669	-14.533	-11.241	-12.487	-12.968	-14.203	-15.967	-14.906	-13.494	-11.796	-14.63	-13.72	-14.264	-14.195	-13.395	-12.644
-13.094	-15.187	-12.556	-12.056	-14.716	-9.5506	-9.4508	-10.251	-10.682	-9.2323	-14.414	-14.921	-15.036	-12.517	-12.104	-14.232	-12.43	-13.524	-11.458	-12.767	-10.767	-12.868	-14.397	-11.218	-9.7443	-11.386	-13.246	-12.277	-12.938	-13.168	-12.864	-13.017	-12.258	-13.111	-14.482	-14.198	-11.774	-12.915	-15.142	-13.254	-13.79	-9.9631	-9.8524	-11.243	-11.509	-13.753	-12.348	-13.233	-15.969	-10.949
2.0532	1.3625	0.32411	2.1042	3.8242	2.6859	2.921	4.3208	0.81023	3.3051	4.8277	-2.6743	-1.0517	-1.6134	2.7251	4.687	1.6717	-0.44126	0.54992	2.693	0.97905	-0.61859	2.6084	1.6724	-0.72881	2.2689	0.70381	-0.45745	1.491	0.39673	1.9046	0.9446	1.1468	0.24795	-2.9787	2.7435	0.69973	1.8035	0.33777	2.487	1.2629	3.6449	1.6522	3.0157	1.1802	1.9727	0.59639	3.5167	2.4763	0.075267
-3.6312	-8.4901	-2.0769	-4.9651	-7.0961	-5.038	-1.9388	-3.1296	-3.4358	-6.4585	-8.8376	-3.6424	-5.9454	-5.3136	-2.3251	-7.4906	-7.2149	-6.0323	-9.197	-3.7532	-5.7358	-3.1945	-3.5226	-3.9552	-4.7573	-6.9857	-3.2166	-4.7164	-5.1992	-6.4574	-2.6252	-4.9733	-6.2506	-5.8848	-4.1983	-5.7673	-6.2792	-6.1948	-3.6227	-6.2263	-5.4383	-5.2587	-8.0574	-6.1652	-5.0699	-2.4152	-5.3699	-5.2072	-0.95482	-4.6148
-12.322	-14.152	-12.465	-11.183	-11.699	-13.79	-10.108	-10.786	-11.535	-13.308	-12.457	-9.2031	-10.754	-10.022	-15.19	-14.201	-10.944	-10.642	-13.431	-10.956	-10.409	-9.3245	-12.044	-10.862	-14.002	-10.053	-11.025	-11.371	-8.3315	-10.409	-10.863	-10.12	-9.7445	-12.026	-10.05	-12.045	-10.416	-11.52	-11.707	-11.504	-11.285	-13.393	-13.013	-10.244	-12.111	-9.6995	-12.798	-13.85	-11.657	-8.4946
-2.6623	-1.3492	-1.2828	-3.8416	-4.1089	-3.5596	-7.4467	-8.0531	-8.9869	-5.9236	-6.2876	-3.7503	-5.2719	-6.157	-5.3979	-4.9396	-6.916	-3.432	-5.407	-3.6335	-5.5027	-4.3319	-4.764	-5.7989	-6.2908	-4.2878	-5.8243	-3.0883	-7.2336	-6.784	-3.6685	-3.9039	-9.1563	-6.7246	-2.0215	-5.2176	-2.8594	-5.2074	-4.3144	-5.7435	-5.8981	-4.5125	-6.9315	-5.0796	-3.5878	-3.9992	-2.9729	-5.8811	-8.1134	-3.474
-10.224	-8.5594	-8.9637	-9.1815	-9.5378	-11.768	-8.8034	-10.098	-7.7865	-8.1151	-7.4825	-7.3641	-8.5989	-7.1282	-9.3408	-9.0395	-11.169	-7.3666	-10.496	-8.5932	-13.635	-9.1195	-6.2621	-10.086	-9.7312	-7.228	-7.9225	-9.3465	-10.083	-9.4914	-6.0492	-13.444	-9.9912	-9.9003	-7.3068	-9.0775	-12.684	-8.8511	-8.7871	-9.7505	-7.6544	-11.151	-6.3653	-10.108	-10.385	-10.726	-8.7495	-9.2543	-8.831	-11.161
-14.614	-11.496	-9.7153	-11.216	-17.228	-15.056	-16.038	-12.246	-13.493	-14.446	-13.283	-10.606	-11.022	-11.266	-14.052	-11.746	-13.176	-16.783	-12.245	-10.985	-13.913	-13.977	-15.038	-11.364	-13.228	-12.353	-11.488	-16.158	-15.729	-13.421	-9.6925	-13.46	-12.515	-14.172	-14.057	-10.762	-15.684	-13.244	-14.094	-17.615	-9.8093	-14.204	-15.103	-11.97	-15.639	-10.364	-12.157	-14.217	-12.225	-14.846
-6.6549	-0.90613	-6.5298	-3.2287	-6.4911	-3.378	-3.5434	-3.3562	-1.8411	-4.0881	-4.1561	-2.9869	-3.1633	-2.6091	-3.2695	-4.8184	-1.2505	0.902	-2.5063	-2.451	-3.9221	-3.6656	-8.027	-5.9132	-5.1881	-1.7939	-1.1951	-5.9377	-9.3924	-6.8216	-2.239	-5.4271	-1.7384	-4.181	-1.5986	-0.070938	-5.9447	-1.6424	-7.0114	-5.4953	-0.48592	-4.4894	-3.4456	-3.434	-5.8324	-5.1214	-2.9788	-3.0669	-4.1948	-2.018
-6.3308	-3.3787	-4.8074	-5.0868	-4.2407	-4.6938	-4.6182	-4.7538	-5.2874	-5.527	-3.475	-6.8606	-6.5272	-6.8843	-2.1996	-10.665	-6.0719	-7.2474	-7.0209	-4.7577	-5.0576	-6.4361	-5.9979	-5.1383	-3.4545	-4.6096	-4.2164	-5.8841	-8.3676	-6.2145	-7.8619	-5.4538	-4.8592	-4.5852	-1.4748	-6.7049	-3.1453	-6.8408	-2.2082	-6.8877	-4.5614	-4.9624	-6.2151	-5.9807	-2.4194	-3.5816	-2.9844	-6.1443	-5.7181	-4.07
-23.173	-18.588	-18.964	-21.051	-23.306	-21.983	-22.686	-20.051	-21.36	-17.56	-22.842	-23.354	-26.254	-21.764	-22.409	-21.342	-23.496	-17.062	-23.774	-25.068	-21.891	-25.951	-20.342	-23.104	-27.353	-21.53	-22.59	-20.051	-25.2	-24.823	-21.327	-21.376	-22.896	-20.941	-26.16	-22.728	-19.701	-25.57	-23.189	-21.853	-23.382	-20.37	-22.918	-24.044	-24.024	-22.033	-28.107	-22.101	-24.315	-18.756
-0.68204	-0.92924	-0.5992	-2.1086	-1.3172	-4.5793	-5.0261	-4.4483	-5.526	-3.3261	-2.0533	-5.4182	-2.7292	-4.1051	-3.1151	-4.1553	-1.6844	-2.745	-0.95933	-0.60523	-1.7262	-4.3879	-3.0757	-2.4069	-4.3872	-0.809	-4.0338	-3.9512	-4.9154	-1.3944	-3.8383	-3.0739	-1.032	-0.25832	-2.5183	-0.35286	-0.53566	-2.5672	-1.2073	-2.1528	-2.2078	0.17001	-4.4425	0.16296	-5.7834	-1.7056	-2.5626	-5.3607	-4.6544	-1.2557
-3.3247	-4.1632	-6.691	-7.0483	-6.0428	-5.3103	-4.4921	-3.5582	-5.4749	-2.283	-4.2216	-4.8152	-3.4757	-3.787	-3.4387	-2.7471	-4.4116	-6.4728	-3.056	-5.7606	-2.4095	-10.584	-5.2969	-4.5163	-2.0484	-4.7423	-5.4461	-5.9889	-4.6488	-4.4262	-3.5283	-6.0564	-6.6753	-6.7359	-5.5981	-7.8934	-5.9287	-2.1034	-5.5073	-5.271	-4.1285	-4.3218	-4.657	-6.6499	-4.3134	-6.2608	-4.9001	-7.8021	-5.6085	-7.4219
0.47593	-0.062107	4.8287	2.8994	1.4828	0.81014	6.3689	0.58542	1.4486	0.99001	3.3399	4.5458	2.042	1.5834	0.054214	4.9356	1.7248	1.8162	3.7446	1.7167	2.2476	1.1688	0.016182	0.36098	1.3029	2.6328	1.182	-1.6999	0.76585	2.1022	0.84151	1.8539	1.4997	-1.9272	3.8087	4.8294	-1.334	3.1264	2.0346	3.7926	2.1148	0.75302	0.87398	3.8306	5.0846	1.8291	-0.96095	2.0505	-0.62857	2.8862
-7.869	-8.0565	-7.9988	-9.4898	-8.5937	-7.3359	-8.6257	-9.6066	-7.983	-8.8934	-12.975	-9.7526	-10.738	-9.0218	-9.6004	-9.1261	-7.1755	-9.9367	-6.3065	-7.0971	-9.7514	-9.7152	-10.498	-6.6718	-10.376	-8.3086	-8.3479	-8.5233	-8.1629	-9.719	-10.529	-7.2046	-9.2252	-6.6442	-14.269	-8.7556	-8.8915	-9.4548	-7.8686	-9.1285	-9.0372	-8.0207	-9.8068	-9.0658	-8.1133	-7.868	-5.9815	-13.847	-7.0913	-11.083
-6.5718	-1.4032	-4.7451	-2.0592	-2.5724	-5.877	0.013074	-3.2222	-5.8816	-5.8943	-1.9891	-6.6534	-3.0306	-1.8823	-2.2846	-6.5241	-4.5184	-3.7421	-3.8416	-2.6128	-4.0802	-1.5613	-4.5521	-2.8467	0.54264	-3.774	-1.5534	-4.5036	-3.7617	-3.9859	-5.7394	-4.6945	-3.9071	-3.8866	-4.5408	-2.429	-7.9059	-3.0912	-3.9853	-5.835	-4.6525	-5.3263	-5.3107	-4.6452	-4.2028	-2.2538	-5.4948	-4.3153	-3.4171	-2.5515
1.5607	3.8225	1.4465	4.0277	1.7047	6.549	5.8117	2.8609	4.2259	7.0288	3.642	9.1816	4.0918	5.5616	7.6215	3.5554	2.9375	3.5533	3.6456	5.7442	4.9437	6.4472	2.4268	5.1037	2.4556	7.5058	4.9091	4.7674	4.2895	2.9551	0.6967	2.4325	4.1094	7.9802	6.6959	3.0635	7.7718	6.748	8.1948	4.1789	4.0184	5.0328	4.213	5.1714	7.0456	6.7115	7.7927	3.5648	6.8683	5.4328
-7.9848	-13.075	-11.731	-12.763	-8.7891	-8.7814	-8.8687	-11.008	-12.383	-14.754	-11.139	-9.2982	-9.3369	-9.7876	-7.1986	-10.736	-11.589	-12.544	-12.966	-10.042	-6.9153	-7.8824	-12.053	-12.067	-7.651	-11.679	-11.445	-9.7184	-11.25	-10.05	-10.096	-11.534	-14.353	-14.581	-9.0165	-11.437	-9.8668	-10.683	-9.9635	-11.771	-11.854	-10.698	-13.172	-8.7869	-10.548	-14.502	-9.9556	-11.99	-11.057	-12.279
-0.6994	-1.4537	0.17938	-4.9887	-1.955	0.42001	-2.1197	-1.5822	1.0219	-0.99536	0.62247	-3.4279	-2.5912	-2.6931	0.55695	-0.13703	-2.9547	-0.74986	-2.4515	-2.6209	-1.185	-1.0565	-3.1818	-2.4213	-0.11059	-4.1405	-0.0011457	-1.5148	-1.3505	-1.4755	-1.6397	-2.905	-1.0538	-0.56942	0.52812	2.1141	-0.98962	-0.57784	-1.6788	-1.2566	-1.13	-1.0791	2.4065	-2.5066	-2.7314	-1.268	-1.1512	-3.1792	-0.89039	-0.70225
-7.5443	-11.872	-6.6108	-11.327	-6.5158	-8.256	-11.242	-6.7903	-8.6212	-9.1664	-10.448	-7.0192	-10.405	-8.234	-9.0312	-13.828	-12.442	-9.3158	-10.567	-10.823	-9.1757	-8.8248	-11.245	-10.657	-12.584	-7.1711	-7.4545	-8.6821	-9.0852	-8.0367	-10.879	-8.8035	-12.074	-11.203	-12.417	-9.6602	-11.374	-8.0646	-8.3993	-9.7819	-6.9033	-7.5784	-10.688	-7.4482	-10.751	-9.979	-12.27	-7.8315	-8.458	-9.4255
-11.817	-7.712	-8.6026	-8.4086	-11.3	-12.202	-8.9116	-10.666	-8.907	-10.312	-12.357	-6.9954	-11.611	-7.6146	-12.704	-8.4574	-10.956	-12.912	-11.015	-10.634	-8.8852	-7.4272	-10.057	-9.9095	-8.2378	-10.085	-8.1498	-8.9788	-8.7505	-7.3794	-11.631	-9.1363	-9.6763	-8.9296	-11.047	-12.825	-7.0761	-7.0278	-10.313	-13.934	-12.246	-9.5694	-7.8269	-10.443	-4.6497	-10.175	-9.9561	-10.043	-9.7265	-8.9613
-0.26863	-1.1628	-2.3465	0.5513	-2.4288	-3.3663	-4.1008	-4.1255	0.82796	-2.6947	-2.0539	3.0642	-4.0093	-2.5802	-0.64912	-3.7122	-1.1767	-2.746	-1.5533	0.59476	0.31962	-3.4608	-0.61954	1.0553	-0.63474	-0.36804	-2.1161	-1.7411	-2.472	-3.4139	1.6797	0.30993	0.090977	-1.2141	-3.4194	-3.0749	-2.9946	-0.84802	-0.0019395	0.7713	-0.46314	-0.96442	-0.90545	-3.7552	0.083197	0.97025	-1.8921	-2.2842	-0.85833	-1.0713
2.5392	-0.99595	1.2785	2.1567	3.9282	1.8958	2.5454	1.8278	-1.3916	-0.26159	2.7712	0.72015	2.6124	1.5705	4.0214	1.2919	0.7197	-0.32587	1.599	4.2254	2.9381	0.34833	1.954	3.3642	5.0134	3.015	2.8209	3.1289	0.30337	1.7554	1.9292	0.56934	1.3541	-0.10378	-0.2705	2.4022	0.70536	-1.775	-1.0535	2.5509	-0.67742	0.69869	-0.29464	2.5116	1.0065	0.53559	3.3316	0.8758	3.4392	-1.1342
-10.286	-9.1783	-12.269	-8.6146	-12.656	-9.5838	-11.055	-11.947	-12.106	-12.573	-15.769	-10.897	-9.5388	-10.438	-12.655	-11.247	-12.368	-12.153	-12.924	-11.041	-11.743	-11.753	-12.298	-10.862	-11.367	-11.462	-10.436	-11.507	-9.9984	-9.1283	-12.81	-11.342	-14.298	-10.82	-10.499	-11.686	-7.7338	-9.7636	-9.8654	-12.963	-10.004	-11.839	-12.445	-11.947	-14.851	-12.907	-10.601	-9.5704	-10.002	-12.145
-12.234	-13.045	-11.547	-8.7975	-10.934	-6.9512	-9.3939	-6.6049	-6.0057	-11.81	-10.434	-10.97	-8.7105	-10.482	-12.21	-11.613	-11.126	-12.027	-6.6435	-9.7625	-9.4554	-10.002	-7.7683	-10.388	-10.012	-9.3812	-11.143	-10.506	-12.479	-8.7673	-10.549	-4.1026	-10.354	-11.746	-10.282	-8.1123	-12.906	-10.455	-9.8436	-9.1736	-11.973	-9.6346	-11.325	-10.182	-12.966	-9.4903	-11.542	-9.5558	-9.1746	-10.401
-20.746	-20.949	-22.765	-22.861	-20.707	-19.114	-20.146	-23.513	-21.906	-25.044	-22.448	-20.396	-22.99	-21.693	-22.368	-20.707	-21.7	-23.365	-25.185	-22.793	-21.538	-20.282	-23.446	-21.5	-23.532	-23.43	-23.355	-20.485	-21.992	-23.869	-21.164	-20.652	-20.479	-20.266	-22.16	-21.458	-25.144	-18.376	-21.891	-22.42	-22.27	-23.323	-25.006	-22.104	-24.361	-24.068	-22.364	-21.647	-24.652	-21.451
-2.0067	-2.0735	1.8116	-2.8856	0.35757	-0.52037	2.6492	-0.2645	1.3862	-1.8416	2.0991	-0.53617	0.62812	-2.9991	4.6616	-5.1853	3.1312	1.4492	-1.0704	1.3146	-1.9231	1.6476	-1.4541	-1.1964	-0.19267	-0.80477	0.3587	-0.090752	-4.4651	-2.0686	-1.6225	-0.54735	0.85644	0.32061	2.6352	-1.8899	-2.9762	-1.7784	1.1788	-1.6944	-1.3823	-4.6456	1.2116	-0.9793	0.63599	-0.46091	-1.2791	-4.0276	-1.7003	3.0886
-4.0499	-7.3391	-5.203	-6.7347	-3.9722	-5.0679	-3.0364	-4.2304	-4.1177	-6.2762	-7.7821	-4.032	-4.8313	-6.7903	-6.7683	-3.2944	-4.8721	-6.5666	-6.1908	-4.3052	-7.8271	-5.5847	-6.11	-8.3834	-8.0063	-2.4138	-7.5474	-2.2647	-8.1636	-2.5726	-3.2662	-7.982	-6.2025	-6.0969	-6.347	-3.8983	-7.4846	-4.7374	-8.0922	-5.6426	-6.3076	-3.8013	-1.6455	-4.8627	-7.843	-5.8209	-5.2198	-5.5437	-6.3912	-8.9116
-4.7237	-5.9504	-7.2747	-6.7464	-5.3181	-4.8285	-5.0863	-6.8105	-6.5428	-5.391	-5.6805	-3.1367	-4.1331	-5.0741	-3.6786	-5.5625	-4.1173	-4.182	-5.8516	-5.1991	-5.6065	-4.1858	-5.8956	-6.3222	-3.5446	-5.5417	-8.4533	-4.8705	-6.3304	-4.9259	-3.834	-5.6358	-6.0585	-7.2904	-4.407	-3.3982	-4.5286	-10.311	-4.1099	-8.6828	-5.4441	-1.8588	-10.074	-8.418	-4.4068	-6.8091	-6.4256	-5.0733	-6.9287	-9.508
-1.6944	-3.2206	-1.8564	-6.665	-3.9196	-1.5389	-5.1288	-5.0529	-7.1893	-1.4607	-5.5299	-3.1037	-3.5644	-5.2417	-6.5556	-5.203	-1.4835	-4.3451	-3.2187	-3.2874	-5.2261	-7.4646	-3.9894	-2.842	-3.0532	-4.8715	-3.7253	-5.0646	-4.9508	-7.2614	-4.0018	-4.1922	-3.8915	-1.0559	-5.6953	-0.6109	-3.1706	-2.6326	-3.574	-2.633	-6.4875	-3.5596	-5.0728	-5.1543	-3.6603	-3.6969	-5.641	-5.9465	-3.9492	-3.2406
9.8752	8.9811	10.935	11.038	6.5421	10.621	10.931	10.181	7.7895	6.8953	6.8222	11.427	13.727	10.247	11.505	6.7227	8.8256	8.6254	11.567	8.9241	8.1144	7.9288	10.524	6.8923	10.449	11.955	5.7292	4.6179	10.386	6.5273	7.8952	13.472	12.439	7.4382	7.4965	6.7988	9.9216	9.0489	10.158	11.341	11.266	10.284	6.6477	6.4619	11.608	11.012	12.427	8.645	8.4315	8.933
-3.0794	1.3163	3.0946	-1.2593	-2.1833	-1.8917	-1.5577	0.12718	-1.003	0.43093	-0.23731	-0.47432	-0.78968	1.8721	-2.3702	1.5272	-2.901	-1.1267	-0.032022	1.1568	-1.2742	-1.9345	-5.9464	3.2699	-2.5174	1.9888	0.69989	-1.111	-2.6878	0.22595	3.1646	1.1592	-1.52	2.0414	-0.34863	-1.3383	3.1796	1.951	-0.2258	1.0659	-2.1435	0.55529	-0.17034	-0.75638	-0.83585	-0.3218	2.8187	-1.4354	1.1099	1.1454
4.6941	-0.55418	2.1574	1.5459	-0.29762	0.53909	0.9352	3.7111	0.76041	0.95766	2.4424	3.4376	1.2196	-0.76406	0.3703	4.129	1.8782	-0.47999	-0.62239	3.7387	0.5183	-1.4012	3.0574	0.11731	2.3823	-0.76134	1.5714	3.138	-0.0095457	3.905	2.648	3.9218	3.5786	1.154	0.77933	4.9604	3.982	4.2202	2.137	4.4711	-0.8743	3.5134	1.1177	1.1427	0.35866	1.3965	0.54539	2.2041	1.1875	1.0614
-4.8979	-5.7253	-3.9409	-6.3852	-5.8297	-5.7197	-7.6366	-12.159	-4.104	-4.5359	-8.0863	-6.4846	-4.9467	-7.14	-7.0508	-7.0238	-5.3631	-6.7058	-8.5834	-5.7113	-4.7604	-3.8702	-4.486	-5.0088	-7.1098	-4.7388	-8.9885	-3.299	-4.6144	-7.7793	-5.366	-5.2414	-6.3181	-9.6871	-7.5826	-5.1165	-1.5579	-5.7111	-6.8736	-5.8169	-6.9299	-3.8697	-5.3458	-5.0847	-4.5393	-8.8651	-9.0001	-6.3517	-3.8072	-4.5821
-2.9211	-5.3843	-4.9972	-0.12582	-5.5115	-2.303	-0.76225	0.77159	-4.2705	-1.8514	-5.1898	-5.1102	-1.2156	-3.6349	0.28898	-2.6882	-3.8556	-4.9636	-3.5849	-3.5509	-6.7015	-3.8664	-5.2665	-1.0138	-2.5957	-6.0709	-3.7133	-5.3631	-2.9786	-0.52247	-2.924	-3.0323	-4.9468	-3.7776	-2.8001	-5.0728	-4.2991	-1.2581	-2.2432	-4.7722	-5.8084	-5.362	0.86615	-1.4323	-0.8421	-1.4184	-4.6069	-0.31002	-0.20588	-4.8273
-7.0077	-10.004	-9.1358	-8.1739	-5.2382	-9.0455	-7.4989	-9.2474	-9.7991	-6.6855	-9.9849	-12.539	-7.8984	-9.5648	-7.5057	-6.5004	-11.292	-7.4686	-8.9834	-9.8844	-8.1451	-7.0759	-10.016	-9.5139	-9.2384	-8.4297	-10.789	-7.6776	-9.7256	-8.4023	-9.368	-12.044	-6.5382	-8.077	-9.1148	-6.5771	-8.5657	-10.36	-10.854	-6.4621	-10.897	-8.2216	-9.8721	-7.2107	-9.0514	-9.9404	-7.698	-9.4477	-7.6112	-12.301
-1.941	-1.5948	-0.3387	2.6757	0.34062	0.8696	2.8058	-0.68895	0.80294	0.38991	0.90068	2.5985	4.2728	-4.3005	-0.073585	-1.3284	-1.9363	0.3823	-2.1523	-3.0961	4.2862	1.7923	2.205	-1.1725	0.79635	-0.6277	-3.2988	-0.38158	0.63035	3.5847	0.73549	-0.68063	-2.9393	-0.22426	-0.13116	0.7518	0.64063	-0.72476	-1.1538	0.69107	4.0955	-0.85499	0.97562	-0.64105	-0.067354	-0.93852	-1.5911	2.7098	-3.0036	-0.903
-18.274	-21.789	-22.209	-22.132	-20.067	-22.686	-25.736	-21.326	-17.869	-20.608	-20.177	-19.787	-18.825	-21.667	-22.098	-22.425	-16.811	-20.266	-21.004	-21.767	-22.664	-16.146	-21.083	-19.402	-20.543	-23.729	-20.544	-19.822	-18.666	-16.263	-20	-21.46	-18.225	-22.894	-16.429	-17.53	-20.63	-21.052	-19.026	-16.907	-21.12	-20.444	-18.203	-19.26	-18.993	-21.066	-19.243	-22.126	-20.445	-23.698
1.0871	-1.7148	0.54722	1.7159	0.4785	-0.33095	0.90375	1.2821	0.30048	0.83883	3.2891	2.2801	-1.1451	-1.8258	0.14289	1.0907	-0.65015	2.8636	0.30362	-1.1332	1.3352	-0.7678	2.3602	1.8663	2.198	3.269	-1.5724	2.408	1.3099	-1.1363	1.0681	1.4128	-2.7988	-0.98677	-2.1348	1.3915	-0.87188	-5.0822	-0.42264	-1.2667	-0.025729	-1.2786	-3.4248	-1.9263	0.2951	-0.84049	-0.48483	0.83293	1.6576	1.3975
-3.0584	-5.6482	-3.2879	-1.3341	-2.8388	-1.1247	-2.453	-0.17132	-3.1996	-0.25436	-3.9521	-0.34188	-1.0995	-3.7231	-3.0145	-1.5649	-0.92108	-2.3933	-1.9785	-1.166	-1.7853	0.46215	-1.4903	-4.1344	1.3259	-1.9616	-0.86657	-3.0956	-4.2741	2.5153	-2.854	-2.9041	-2.5246	-1.5514	-1.7933	-4.8877	-3.9296	-3.1182	-2.9574	-5.6195	-1.6286	-5.7622	0.030157	-1.1825	-2.3424	-0.47908	-0.65094	-1.3813	-3.4194	-3.0027
-3.4104	-3.1097	-4.7447	-5.5011	-5.121	-0.71401	-2.9339	-1.7862	-5.4712	-3.9539	-5.8812	-6.8053	-5.3717	-5.6311	-4.9668	-3.7448	-5.4181	-4.5256	-3.858	-5.4713	-7.3464	-4.5726	-4.6538	-3.7037	-6.0636	-1.5679	-9.4723	-4.4698	-6.0761	-3.3125	-7.1004	-2.3238	-0.10516	-2.7698	-7.956	-3.6765	-2.1335	-7.8458	-6.6741	-5.7872	-4.5358	-3.6317	-4.321	-8.8185	-3.4937	-3.7725	-4.2513	-6.2303	-7.8649	-7.518
2.0253	-4.3278	1.3654	1.3373	-1.1717	1.9436	-2.4789	-1.3044	0.45981	-2.6553	1.343	-2.0424	-3.3546	-2.5924	-1.6792	-1.0078	-0.77574	-0.78243	3.0936	0.84412	-1.9417	2.2359	-1.334	0.033017	-0.55146	2.1559	-2.2863	0.56332	0.94235	1.6449	-5.3124	0.5659	-0.18814	0.73189	1.6412	-1.5969	-2.4917	-0.22521	-1.5888	2.1864	-1.3397	1.4175	1.4378	-0.98198	-1.1488	-1.0209	1.5431	1.7659	-1.3281	-3.5654
7.1277	6.359	7.9795	7.0563	7.1945	4.8422	4.5476	4.3478	3.3167	5.9046	4.5822	4.2418	4.7779	6.136	-0.78879	5.8064	5.1186	5.4638	4.4556	3.6483	2.2551	1.5398	6.9528	2.3072	3.7255	5.9918	5.8564	3.4238	2.928	4.8023	4.7354	5.7816	5.3749	4.8755	2.0851	5.8218	5.491	3.2435	6.7242	3.8505	6.2459	6.0275	4.7972	4.0498	2.7339	4.6962	3.5653	8.317	7.0306	7.0429
-1.6734	-2.6175	1.3458	-2.432	-1.0411	-0.96927	0.64719	-1.0906	-2.6145	1.6633	-1.8131	-1.6109	0.503	-2.5976	-1.1086	-3.0883	-2.8224	2.8498	-3.3578	1.0693	-2.0527	-3.7373	-5.3621	-3.8232	-1.6508	-1.8452	-2.286	-5.1385	-2.3633	-1.7627	1.2271	-0.973	-1.8683	0.029674	-2.4742	-1.5045	-0.08672	-4.4214	-0.9781	-1.8609	-1.9276	0.21056	-2.6763	-2.5034	-2.2095	-0.77478	-2.6949	-1.4438	-0.63948	-2.1382
-12.495	-13.328	-12.781	-10.917	-12.263	-12.406	-12.571	-14.514	-14.656	-12.001	-9.1088	-8.6758	-15.238	-9.9637	-10.268	-10.961	-11.581	-8.3982	-14.021	-10.515	-12.823	-16.318	-11.295	-10.308	-12.732	-10.648	-13.419	-9.2258	-11.458	-13.353	-14.52	-8.8584	-11.251	-13.001	-9.7909	-14.766	-12.83	-12.179	-12.291	-10.342	-10.497	-11.009	-8.5803	-12.607	-11.849	-13.749	-9.8069	-12.068	-11.747	-11.043
-6.9685	-9.7002	-7.8129	-6.7903	-8.244	-9.1142	-7.5619	-10.95	-9.0806	-9.6055	-7.3359	-12.592	-8.9174	-8.563	-9.3825	-9.4849	-6.8925	-11.411	-10.198	-8.7082	-6.2539	-9.3461	-10.162	-7.3702	-7.4893	-9.3279	-9.5986	-12.102	-10.665	-6.2824	-11.373	-10.397	-11.611	-10.553	-9.8331	-9.4842	-6.9213	-11.169	-9.6888	-7.7315	-13.036	-8.9727	-6.2929	-10.024	-7.051	-14.135	-11.207	-10.768	-8.5611	-9.2135
6.7303	9.2179	9.1783	12.966	8.01	8.6838	8.0994	9.328	9.7364	8.7045	8.4511	7.5689	8.6668	10.244	7.07	3.1213	9.9607	11.505	9.0812	9.6244	7.597	9.7817	10.613	4.8098	12.051	8.5117	6.2065	9.2281	10.921	10.356	11.316	6.1013	8.1631	10.528	9.2372	7.3577	9.3061	8.486	10.179	6.588	7.0722	9.3388	9.9001	9.2684	10.549	5.0459	7.6377	5.7346	8.6171	8.6092
6.8033	4.8211	8.0324	8.1875	7.5274	6.3207	6.1972	2.8035	6.1734	7.0531	7.972	6.9447	6.4192	6.724	9.1028	8.2241	5.5904	11.003	7.8723	6.3835	5.8196	6.5934	10.061	9.0575	8.7015	12.564	11.119	10.185	9.7923	9.5935	9.6192	7.9903	8.9435	4.3532	7.0478	9.7715	6.7138	6.27	5.9859	8.136	8.6099	7.8487	8.4014	7.0999	5.5956	6.8534	7.0476	10.233	6.6276	8.6629
-6.9207	-13.486	-13.65	-15.035	-8.8181	-12.518	-13.163	-13.184	-12.992	-11.005	-10.425	-16.157	-11.206	-11.119	-12.951	-11.675	-14.131	-12.296	-13.287	-12.11	-14.584	-11.339	-10.953	-11.65	-12.906	-13.719	-11.932	-12.486	-8.0225	-10.748	-11.76	-10.304	-13.203	-8.8313	-13.47	-12.828	-9.8197	-12.36	-11.778	-15.279	-11.699	-12.709	-10.907	-16.95	-12.602	-10.517	-9.9968	-9.0412	-14.291	-12.34
-3.7292	-4.6472	-4.5206	-3.9533	-5.1166	-6.3514	-3.0289	-5.2235	-5.6462	-8.6489	-7.504	-3.2309	-0.46226	-5.4305	-1.4755	-1.8843	0.55173	-7.6782	-1.9409	-7.9338	-4.2609	-7.6481	-3.5131	-6.0812	-6.6419	-2.6797	-6.2966	-7.2476	-5.2969	-3.6976	-6.9935	-2.0009	-3.4065	-4.369	-3.313	-3.8327	-1.3782	-3.822	-3.005	-3.2179	-3.5215	-2.6261	-4.5345	-1.3469	-3.9334	-5.3611	-4.2306	-3.3547	-3.3662	-5.7738
-4.9811	-5.375	-4.0525	-4.4192	-6.7212	-7.4716	-8.2219	-5.0739	-4.5059	-8.4469	-4.9923	-6.2446	-6.5708	-3.8433	-6.6774	-3.8986	-5.7963	-6.8467	-6.7466	-6.7822	-6.5564	-7.8997	-2.4685	-5.8118	-4.9806	-8.6008	-7.5191	-8.1001	-6.9258	-6.917	0.060096	-2.6769	-1.4222	-8.0172	-5.6355	-5.9395	-5.2567	-5.6158	-1.8436	-4.5794	-7.2151	-2.682	-6.0074	-7.6094	-6.1026	-4.5973	-5.7762	-7.9914	-4.4423	-5.9574
-15.118	-20.563	-15.022	-14.33	-15.373	-16.443	-13.433	-13.92	-15.264	-15.504	-14.792	-16.887	-13.842	-13.478	-12.601	-15.041	-15.602	-15.148	-13.595	-14.406	-14.938	-13.489	-15.08	-15.62	-12.815	-14.648	-13.459	-14.075	-13.237	-11.305	-11.265	-14.791	-14.445	-15.383	-13.331	-16.601	-12.062	-12.939	-13.555	-15.648	-12.15	-16.834	-15.633	-14.09	-16.752	-14.377	-13.595	-12.649	-15.273	-16.373
0.40647	3.1298	1.9015	3.5603	4.0754	4.2948	0.27178	-0.067444	-0.71078	1.6261	4.2194	1.2632	2.3119	1.3844	-1.214	2.2233	2.2076	3.7077	3.2069	0.11575	2.0458	2.0985	0.65602	2.2205	0.42604	4.4391	5.4077	3.6446	3.7395	-0.12038	3.3411	3.3865	5.442	1.1919	2.9212	2.1367	6.3812	2.0791	1.7977	2.6248	2.803	2.8112	4.351	2.3897	0.27814	1.7477	2.4654	0.31535	1.1066	5.3758
-13.747	-16.192	-11.989	-11.046	-12.853	-15.579	-13.654	-17.428	-13.075	-13.752	-12.933	-12.056	-11.813	-16.161	-13.772	-12.92	-11.855	-8.4449	-11.135	-7.376	-13.628	-15.236	-11.477	-12.889	-13.506	-13.54	-12.06	-13.842	-11.225	-16.4	-13.427	-11.008	-12.331	-14.42	-15.055	-12.829	-16.89	-14.292	-13.875	-14.154	-10.807	-10.648	-17.203	-14.267	-12.368	-12.366	-13.055	-9.6775	-9.0922	-13.103
0.33838	1.4664	-0.20026	1.0013	-0.23633	-2.2116	-0.50267	-0.82417	-2.2049	0.81927	2.5501	-1.0733	-1.1397	-2.7509	-1.6555	-1.989	-2.2966	4.5186	-0.020557	-0.13702	-3.2978	-0.55962	1.0833	-0.61464	-1.7867	1.3106	1.569	0.6758	-1.8313	1.115	-1.4051	1.1132	0.71911	-1.8249	1.9513	-1.0604	-0.78161	-3.1063	-1.932	-1.2118	0.81798	0.12279	2.8889	0.42151	1.6873	0.027972	-4.7039	3.5136	-2.2594	-1.0843
8.5444	3.6781	3.7672	3.8669	5.8287	6.2818	5.559	5.5742	1.5426	6.6699	5.4146	7.5028	3.8042	3.6137	3.0989	5.7301	7.0832	7.8834	1.6079	2.3687	6.6465	4.9739	2.3599	6.0154	7.317	5.7587	5.5457	2.2867	5.1652	3.258	7.0963	2.7652	3.7136	7.0529	7.3038	6.6371	2.6688	5.5104	4.0268	3.804	5.0121	1.8731	4.6948	2.6661	5.8712	-1.1991	3.8777	8.5278	4.8196	4.0668
-10.792	-15.409	-12.487	-14.978	-12.984	-11.281	-12.154	-11.089	-9.8206	-9.5378	-9.9574	-9.3127	-13.752	-9.912	-12.086	-13.407	-14.95	-10.697	-11.171	-13.158	-10.924	-8.0892	-10.77	-14.028	-11.757	-13.185	-10.692	-11.029	-14.338	-12.735	-9.8214	-14.538	-12.152	-12.294	-7.7098	-12.283	-8.0319	-10.575	-11.203	-7.6354	-9.7856	-9.4258	-14.608	-12.943	-8.8278	-12.131	-14.01	-10.807	-11.276	-13.453
6.3928	3.3074	9.0502	6.3426	6.3709	5.0394	3.9349	6.2599	3.6532	8.4869	9.1405	6.4062	1.633	2.5368	7.9824	8.4035	8.1917	7.4633	7.3807	1.6835	1.9324	6.3196	5.2473	6.2395	5.7349	8.0268	6.0887	3.9567	6.0962	4.4392	5.016	4.9266	4.464	4.2535	2.8187	4.804	4.5801	10.047	4.1334	7.8922	4.0104	6.088	6.8518	1.6079	9.2756	5.5738	4.8328	8.7472	3.7902	5.8318
8.7883	10.687	6.7214	4.2855	7.2048	7.8538	9.8985	5.8745	6.5656	7.8395	3.5591	10.289	8.3187	10.422	9.7648	7.8795	7.9996	9.847	11.243	6.0576	7.0993	7.7345	5.5461	9.6824	8.7203	5.3717	6.8913	12.198	5.9236	9.2295	8.6676	11.917	9.615	9.1131	7.3323	8.6818	10.048	8.8404	10.005	8.5529	8.8855	10.184	7.8834	7.1512	8.7277	7.4273	6.6991	10.155	6.2162	11.186
0.1217	-0.30136	2.6121	3.5222	2.2416	-0.12144	2.8245	5.3282	3.6126	2.3177	1.8202	1.2485	0.99061	2.198	3.8629	0.54504	3.4553	2.6509	1.8948	-2.2049	-0.46074	0.26781	1.8937	1.6608	0.32039	3.887	3.8966	1.743	0.92099	0.17985	1.8837	4.9965	2.4089	1.3009	3.7325	1.0336	-1.3026	0.41193	1.6801	-1.9749	1.2224	-0.33961	3.1709	1.0256	1.996	-2.3167	1.1725	0.90785	1.7553	2.2402
-8.4078	-8.7842	-12.065	-12.213	-13.663	-11.399	-13.319	-11.142	-9.9011	-9.399	-11.381	-12.318	-13.916	-8.9631	-16.255	-10.947	-9.5917	-14.31	-10.965	-13.202	-11.865	-14.336	-13.168	-12.672	-12.584	-13.942	-13.368	-8.0513	-12.832	-9.7209	-12.571	-10.536	-12.448	-11.71	-12.58	-11.574	-10.464	-11.735	-12.195	-11.253	-12.11	-11.748	-13.043	-9.8913	-8.9211	-6.8632	-12.343	-12.794	-12.017	-10.455
-13.214	-12.75	-15.418	-11.824	-14.938	-15.428	-14.79	-16.686	-16.764	-12.845	-15.164	-13.667	-16.216	-13.247	-17.495	-14.193	-14.977	-16.432	-15.247	-14.755	-11.579	-14.411	-17.605	-16.486	-16.186	-15.78	-16.273	-16.546	-13.438	-15.356	-16.789	-15.82	-12.16	-12.612	-13.194	-12.438	-10.285	-15.557	-15.382	-15.919	-15.995	-14.006	-13.29	-15.691	-16.552	-14.592	-13.631	-13.281	-17.186	-14.318
-3.7468	-3.1978	-4.1256	-3.2157	-3.4672	-0.69124	-4.6982	-2.5024	-2.3783	-4.6299	-3.5613	-3.9597	-2.185	-5.8626	-1.997	-5.7296	-5.2009	-1.3691	-3.904	-1.559	-2.8326	-4.199	-4.636	-5.8247	-6.639	-1.5352	-1.9991	-2.5062	-4.3811	-4.2132	-1.3769	-6.028	-3.0143	-1.1834	-6.38	-2.0318	-4.052	-1.9795	-4.0395	-2.4887	-6.5039	-2.7594	-2.6163	-3.2045	-3.3323	-2.7129	-2.424	-3.8685	-6.3062	-3.1621
-4.1427	-1.4374	-2.9016	-2.3068	-4.129	-5.9275	-7.0327	-2.6327	-3.3698	-2.9286	-7.4023	-4.1862	-4.291	-4.2313	-5.0077	-4.6243	-5.7062	-1.7777	-4.1683	-5.8542	-5.9538	-3.7633	-3.272	-2.7029	-4.5402	-3.5471	-5.004	-3.6909	-3.6169	-8.1573	-5.0193	-3.8397	-5.3499	-3.3576	-2.8202	-4.8942	-1.8204	-7.6507	-7.6861	-1.784	-3.6982	-2.036	-4.9137	-5.3402	-5.5347	-1.9429	-4.4194	-9.1527	-3.0189	-4.8628
-5.5217	-2.9007	-7.0158	-3.637	-5.6872	-3.4512	-3.1134	-6.086	-6.5578	-5.9907	-6.834	-5.2019	-4.8709	-7.2226	-2.393	-6.8785	-7.7107	-7.871	-7.1703	-4.3736	-4.0544	-3.5721	-1.0404	-9.0316	-1.8621	-9.3611	-8.4376	-3.9285	-9.7068	-8.5257	-6.9762	-4.9066	-4.3397	-10.126	-7.209	-5.5364	-3.7515	-4.832	-5.2415	-6.6117	-6.982	-6.3509	-5.944	-5.5232	-3.2428	-2.2431	-4.7567	-4.9505	-5.9763	-2.4058
0.71923	2.323	0.050761	0.59856	-1.1394	-0.15093	-3.5087	2.0176	-0.45375	0.8824	-4.724	2.9937	3.9627	-4.3081	1.9014	-1.1372	0.24774	0.4287	0.097521	1.9584	-0.46971	-0.13544	-1.262	0.43597	2.2365	-1.3886	-1.7122	-0.19432	0.99462	-1.33	0.83536	1.5989	-2.9623	-2.083	1.053	-0.83199	-1.6431	0.14321	1.8704	1.0148	-0.69576	2.2617	1.9049	-0.9947	-2.9857	3.0691	2.5289	1.5852	-2.8649	-2.2475
-12.418	-14.862	-14.622	-9.9939	-12.069	-16.775	-13.909	-14.424	-16.13	-13.343	-14.823	-12.418	-14.43	-14.17	-14.879	-13.651	-12.928	-14.384	-13.004	-13.555	-11.043	-13.772	-13.864	-16.296	-17.322	-11.609	-11.931	-12.2	-14.439	-17.57	-14.892	-13.114	-14.399	-14.481	-12.031	-14.784	-15.259	-12.614	-14.426	-8.8613	-11.64	-10.182	-13.227	-15.958	-12.072	-10.893	-15.884	-8.0749	-11.424	-13.056
-8.4366	0.48782	-2.5953	-4.7203	-4.2883	-3.3395	-3.6832	-3.7949	-0.89286	-1.085	-4.0119	-2.6476	-2.6662	-4.4857	-1.9448	-3.3117	-6.09	-4.4627	-2.4378	-3.346	0.54897	-3.7854	-3.5156	-1.3473	-3.5297	-5.8478	-4.7553	-5.9434	-3.0476	-3.0546	-4.0111	-1.962	-2.4454	-2.3206	-2.1016	-7.6449	-0.43324	-0.76961	-3.0401	-1.1958	-1.3137	0.12415	-2.9164	-1.264	-2.3326	-3.0073	-4.6933	-2.0663	-4.2236	-7.1524
-11.646	-11.229	-12.685	-11.447	-12.291	-8.6452	-10.56	-10.882	-11.751	-10.435	-11.774	-10.581	-12.634	-14.205	-8.438	-11.383	-14.617	-9.6907	-9.8679	-10.634	-7.6296	-14.814	-12.169	-8.8004	-6.6411	-12.748	-13.96	-9.9008	-13.366	-10.289	-10.527	-10.947	-8.2616	-10.2	-9.1147	-11.935	-8.3686	-14.002	-10.628	-9.6309	-13.108	-7.9163	-11.033	-12.375	-7.5778	-12.238	-10.752	-10.927	-14.462	-15.423
0.19689	-0.95695	-1.7878	-1.2504	1.7254	0.38966	-3.2028	0.13398	0.38321	0.69955	2.3366	2.4077	-5.8003	2.3649	1.0175	2.6245	-2.7597	-0.011804	2.2565	1.0602	1.979	-2.0791	-2.7522	-4.1243	-3.7596	0.066768	-0.60319	-0.89214	1.0398	-0.013025	0.09521	1.3501	1.2259	-0.82759	1.5805	0.063407	-0.53453	-1.8879	1.4984	0.50735	-0.083878	1.582	0.34121	0.18283	0.92401	0.62872	1.6529	0.63605	0.15415	-2.4945
-7.7785	-10.263	-5.7063	-11.7	-5.7126	-10.053	-6.4667	-5.8291	-10.404	-8.0405	-8.2142	-10.18	-7.8314	-8.6745	-9.5971	-9.8286	-8.7792	-10.625	-11	-6.6097	-6.8547	-8.4463	-6.014	-8.2984	-10.51	-12.759	-8.9527	-10.17	-9.9655	-5.7314	-9.5705	-9.2658	-9.6638	-7.977	-9.5669	-8.3603	-7.1481	-8.5204	-6.4304	-10.949	-6.2368	-8.3799	-8.4738	-7.9076	-10.168	-8.6484	-6.0152	-9.5338	-4.3704	-10.739
-20.163	-20.574	-22.138	-23.299	-21.573	-23.652	-21.257	-21.365	-20.741	-18.127	-20.145	-23.595	-23.654	-22.2	-21.421	-23.974	-23.396	-20.155	-23.307	-23.78	-22.471	-19.18	-24.221	-21.77	-20.961	-20.833	-22.098	-22.503	-21.15	-23.043	-18.644	-24.798	-18.554	-19.855	-22.093	-19.901	-20.799	-21.525	-23.737	-20.479	-23.063	-22.393	-19.471	-22.813	-21.94	-21.382	-23.416	-20.541	-19.438	-23.319
-11.315	-9.9475	-8.7567	-11.271	-12.416	-4.3716	-11.781	-14.73	-11.453	-14.004	-10.428	-10.199	-7.9804	-11.909	-6.5194	-13.198	-7.8871	-9.4093	-11.663	-9.7506	-8.2502	-8.9167	-11.988	-12.136	-9.7187	-10.366	-11.592	-8.3992	-12.639	-11.411	-12.357	-14.171	-12.101	-10.922	-7.8323	-12.582	-8.4823	-10.669	-8.4483	-11.054	-12.498	-7.9808	-11.453	-10.956	-11.631	-9.4552	-11.923	-7.6429	-8.6448	-11.886
0.23467	2.8517	1.3417	3.0149	-0.029207	-0.85782	-1.1182	3.078	-0.018227	1.2253	-0.42301	2.2548	0.55647	1.3109	3.9783	2.1662	0.082663	-1.2112	6.1181	0.12753	1.8945	2.4562	-0.072184	-0.28138	3.3774	-0.88441	-0.034518	4.2044	1.8392	3.8192	1.944	-2.0744	2.8353	3.9223	0.51783	1.1413	2.7615	0.45219	-1.9312	3.392	2.5223	1.0515	2.4572	1.6412	2.8564	2.4513	0.64034	4.3625	0.80353	3.6968
-3.7101	1.3646	-1.3174	-3.5686	-1.821	-4.6363	-4.3902	-0.95109	-3.7805	-5.9022	-4.3969	-5.3609	-7.516	-5.0507	-3.7905	-4.6527	-2.5822	-6.5907	-5.3078	-4.4529	-4.7778	-3.8291	-1.5997	-5.0009	-3.1443	-1.7043	-3.8778	-2.0443	-6.2381	-2.443	-2.0581	-2.0007	-3.7213	-5.6108	-0.48346	-5.6132	-4.3407	-3.0118	-1.6016	-2.4549	-1.8947	-5.2337	0.62084	-2.9838	-2.5084	-4.7583	-4.5357	-3.1098	-3.2297	-3.6149
-18.762	-21.517	-24.098	-21.796	-24.736	-22.541	-23.113	-21.178	-25.112	-20.083	-21.924	-21.088	-23.843	-22.342	-21.714	-23.342	-20.612	-21.154	-21.625	-23.549	-23.751	-23.249	-21.928	-21.324	-19.079	-20.546	-25.213	-23.598	-22.077	-24.861	-23.032	-20.425	-23.488	-23.012	-23.863	-22.31	-22.678	-19.852	-21.831	-18.899	-23.108	-22.596	-21.958	-22.014	-25.903	-25.619	-18.163	-21.049	-26.904	-18.121
-12.074	-12.923	-12.956	-10.923	-14.158	-12.845	-8.8169	-8.1684	-11.959	-11.61	-8.4221	-9.3906	-11.722	-10.27	-8.3148	-9.1191	-9.812	-10.257	-9.8705	-8.9589	-12.7	-11.438	-11.255	-13.946	-10.86	-11.346	-6.6108	-11.783	-9.3917	-11.585	-12.589	-13.387	-11.493	-14.56	-9.2356	-11.648	-10.905	-8.4871	-10.251	-11.368	-10.851	-10.273	-11.934	-6.8615	-8.663	-13.606	-10.947	-11.633	-10.726	-9.5373
-2.4646	-2.031	2.1057	1.5849	0.7601	0.12834	1.9103	-3.7272	-1.4589	1.2088	1.3829	-3.0275	-2.0236	-0.6104	2.0655	2.5429	1.5734	-0.84164	0.25216	-0.62694	-1.4361	1.4349	-3.9428	3.132	1.7631	2.8306	-1.0107	1.806	-1.2328	0.22557	-0.63047	-0.48899	0.33037	2.2878	2.84	0.80536	-2.84	0.22766	-1.0896	3.0687	-0.3746	0.92801	-1.5839	0.62545	0.013703	1.4391	2.3284	-0.61981	1.1678	-1.8692
1.7624	4.3434	1.3528	1.8899	2.0326	0.30867	2.9487	1.8002	0.043084	-1.2057	0.07665	1.6872	2.2289	3.3105	1.507	0.50835	3.0067	-0.43123	7.244	2.2649	2.9019	3.3909	0.031837	0.9355	4.1423	0.46705	2.9989	2.3291	2.2092	2.7517	0.54773	-0.74903	-1.9991	2.548	3.1906	5.7602	4.0741	1.4031	1.0954	4.112	-0.52874	1.0948	0.19473	7.4709	3.2663	2.1751	2.5548	4.1542	1.3361	0.44664
8.1046	8.1532	9.1812	7.6102	8.7513	9.2128	7.1477	7.4231	11.366	6.5006	9.9844	6.9341	10.304	8.4789	6.8011	8.0892	8.2061	11.627	6.5306	9.0535	10.583	6.6317	9.2601	7.1098	7.6688	9.1159	9.2255	8.8476	9.9938	9.9573	5.0931	9.2358	7.6485	6.3279	11.907	11.266	8.0364	7.5557	8.9617	8.5664	8.5411	8.4652	9.9258	10.433	8.2819	13.385	8.1099	8.996	10.847	5.6413
-14.726	-13.031	-16.649	-14.603	-13.136	-15.929	-14.59	-15.209	-15.589	-14.915	-16.457	-13.157	-16.852	-14.196	-16.133	-10.241	-16.272	-15.194	-13.198	-12.821	-15.186	-13.123	-15.851	-15.068	-16.884	-10.853	-14.454	-15.246	-15.289	-12.685	-13.025	-16.625	-14.652	-15.012	-16.108	-13.085	-14.411	-11.784	-16.395	-17.749	-12.49	-15.035	-14.673	-15.739	-11.632	-11.498	-13.644	-15.691	-19.002	-10.353
-12.129	-2.8756	-5.9803	-8.2538	-7.305	-4.8495	-6.9577	-5.4752	-3.3442	-4.672	-5.9264	-5.6532	-6.1717	-6.8052	-5.2958	-3.5768	-6.4104	-5.2484	-6.5292	-7.9024	-3.7481	-6.0343	-4.8743	-6.6824	-1.6332	-5.0479	-8.2144	-8.9869	-3.7248	-8.8129	-7.1025	-5.3317	-4.7274	-3.3663	-5.5347	-3.2868	-5.9408	-5.7219	-6.049	-6.1685	-3.0676	-4.0362	-4.4001	-8.8782	-3.3758	-5.0855	-3.9932	-6.0465	-5.3545	-2.4134
2.5202	1.5835	5.4452	2.813	0.53411	6.7338	2.9955	0.067511	2.2158	2.375	7.3412	2.7259	4.5796	0.41566	4.1518	1.7766	4.7656	1.4997	1.1624	2.9346	2.2608	0.71748	3.6162	4.4872	1.487	3.6987	7.0625	3.1692	2.8546	3.7498	0.15199	2.2241	2.3321	1.5958	-1.4209	4.4975	2.3839	4.7579	2.195	3.7446	6.4441	4.9258	4.0933	1.395	2.4608	1.7463	3.4117	3.435	1.3301	1.6154
-12.299	-13.339	-14.323	-12.868	-10.167	-10.416	-12.578	-13.279	-14.597	-13.975	-14.831	-11.36	-12.481	-16.552	-11.572	-14.241	-11.324	-16.369	-12.34	-14.065	-13.355	-13.052	-15.571	-13.488	-10.12	-12.872	-11.569	-12.173	-11.16	-13.278	-10.736	-14.453	-15.495	-12.531	-10.905	-10.999	-12.976	-13.68	-13.516	-14	-13.283	-11.339	-17.716	-13.424	-15.028	-10.915	-15.729	-13.472	-8.698	-13.586
-0.10055	1.1112	3.813	0.74109	-0.22433	-0.61627	2.6284	-1.1055	0.95922	1.2779	0.2291	0.4401	-4.1092	2.2929	0.78439	-2.4813	1.5286	-1.0448	3.2006	-4.294	3.4142	0.98536	2.85	1.1088	0.54141	3.9617	2.9856	0.42849	2.2497	-2.4382	-2.3817	2.5943	3.0387	-0.75317	2.1695	0.74791	-1.473	1.3163	0.20324	0.030346	-1.0968	1.5379	-0.42629	1.1295	0.60561	0.70443	0.04276	3.4085	0.14443	2.4475
0.044348	0.52972	2.5456	-0.4584	-1.4161	-1.0533	-1.1971	3.3152	1.3447	-2.0365	-1.4796	1.8979	-0.20477	2.7415	3.5857	-1.8994	0.51589	-1.86	1.5429	-1.4482	-1.6288	-0.50147	-0.8961	1.2458	2.0778	-3.7438	0.62307	-2.4397	0.5548	-0.73917	0.88325	-0.094338	1.4645	1.0669	-3.5486	0.42552	-2.003	-0.11224	0.38991	0.47186	2.684	-0.23908	-1.7497	-2.82	1.6008	-2.8022	-0.63329	2.5333	3.2499	1.4784
-2.5411	-2.4357	-0.61224	-1.5942	-2.0537	-2.7109	-4.271	-2.247	-1.9405	-1.2749	-1.6437	-3.8672	-1.8267	0.38402	-2.9651	-5.1885	-0.54952	-1.8465	-3.1065	-1.3312	-2.8033	-1.8535	-2.212	1.2817	-1.776	-1.901	-4.6495	-5.635	-2.366	-2.5282	-0.2648	0.40548	1.2985	0.16731	0.47291	-2.5694	-0.90985	-2.6477	-2.8691	0.69178	-1.0241	-4.5288	-1.0575	-2.0986	-0.71452	-2.3996	-0.059846	-2.9924	-0.80558	1.9672
0.095359	-4.2019	-0.51289	-1.0783	-3.4834	-1.4082	-2.7744	-1.072	2.6525	-1.1248	-0.58304	-0.91343	-2.5261	-0.93465	-4.0703	-3.7082	-2.1585	-3.6696	-3.6081	1.1122	-2.7017	-2.8238	-3.721	1.3207	-0.40325	-2.757	-2.0143	-1.0544	-0.12728	-3.6701	-4.6315	-2.8288	-1.6849	-0.62446	-5.2547	-1.1266	1.9456	-0.66434	-2.2565	-2.1088	-3.7994	0.4615	-1.1006	-2.5892	-3.2079	-2.4584	-3.0886	-1.6244	0.4003	-2.7094
0.12852	-0.20703	-0.6246	0.75511	3.6773	4.5338	3.4183	4.5702	4.5412	-0.16777	3.8548	2.2042	3.2889	0.66444	0.96632	4.5831	-0.76897	2.0195	1.8271	0.5219	1.488	0.23418	2.6116	0.34136	0.5343	3.4847	1.9746	2.14	1.2574	3.2215	1.7543	3.0166	1.9865	-0.99413	0.86377	4.4313	2.8853	3.6808	2.8934	1.0043	2.3589	3.4107	0.25454	-0.14165	-0.01091	3.0661	3.8942	0.94895	1.9586	3.6164
-3.2678	-2.5368	-2.3867	-2.8523	-0.22738	-3.7987	-1.7303	-4.3653	-0.6696	-5.0794	-0.1548	0.017743	-4.3517	-3.6433	-2.2669	-1.4678	-3.2488	-0.34844	-4.1467	-4.4897	-3.7444	-4.8803	-1.7981	-3.0897	-0.54225	-1.7765	-2.517	-6.0352	0.36857	-0.39086	-3.0597	-1.9826	-0.017323	-0.38179	-1.7709	-1.3907	-4.4572	-2.4179	-2.4657	-4.2891	-3.5277	0.48752	-5.6352	-2.6548	-0.6746	-3.959	-3.1804	-1.7894	-2.6253	-2.0521
-13.084	-14.292	-10.679	-15.059	-8.4342	-11.947	-10.865	-12.867	-13.17	-13.375	-13.304	-12.667	-11.247	-13.001	-12.308	-14.296	-14.457	-13.041	-15.387	-15.13	-10.468	-12.029	-11.625	-14.767	-10.612	-9.8421	-14.693	-12.459	-15.191	-10.44	-11.927	-9.7138	-12.357	-12.886	-14.3	-12.56	-12.481	-12.213	-18.665	-12.88	-10.416	-13.18	-12.562	-13.746	-10.839	-13.905	-13.683	-11.638	-15.513	-11.347
-3.2379	-1.3193	-3.3433	-2.2301	-4.4065	-3.7972	-3.6552	-3.6814	-6.2364	-4.3383	-6.2296	-2.28	-5.2458	-6.9802	-2.2588	-4.4177	-2.1975	-2.6976	-3.8065	-3.7838	-2.7431	-2.355	-6.5304	-3.2554	-5.558	-7.1433	-5.5286	-5.6604	-6.4581	-4.77	-1.9484	-5.3723	-3.6902	-1.9092	-5.9612	-7.0273	-2.6603	-1.6566	-1.7436	-6.4006	-5.4002	-3.3856	-2.5879	-1.4043	-3.4587	-3.94	-2.6001	-4.335	-2.9715	-3.2515
-0.23622	1.7557	2.9703	0.32239	-0.91138	0.86075	-0.67655	0.091576	-1.583	1.2644	0.24232	-0.015475	-1.4296	0.47472	-1.9176	0.45661	1.5133	3.6629	-1.8078	-1.9684	2.3945	4.2173	-1.3414	-1.5554	-2.3889	-1.7501	-2.2243	-0.50746	-0.85308	1.9546	3.9215	-2.6684	-1.7808	-2.9502	1.1008	0.3831	1.4508	-0.50415	1.3879	-1.1289	0.20691	2.2721	-0.35038	-1.7268	1.2176	-2.4112	-1.4192	-3.8991	1.9137	-0.46326
-7.7173	0.30245	-5.6902	-1.4411	-1.2026	-2.5029	-1.6619	-2.8553	-4.2773	-5.2044	-5.6863	-4.7077	-3.1396	-5.3859	-2.3409	-3.1267	-4.7699	-2.4004	-0.39748	-1.4048	-5.629	-2.6285	-4.7492	-2.9511	-2.2739	-8.9375	-0.8953	-2.1184	-5.8928	-3.4151	-3.4249	-0.25823	-3.2721	-2.8495	-1.6655	-5.262	-2.8307	-2.1997	-2.2595	-2.0135	-4.855	-4.4052	-5.4295	-3.5653	-3.694	-4.0169	-2.3447	-5.3193	-8.6488	-1.1624
-0.86643	1.3025	0.28788	0.031425	-0.88856	-1.0406	-1.4021	-1.7882	-0.3142	0.063933	-0.57047	1.4775	0.61414	0.9701	0.3925	1.1109	-0.50612	-1.9586	-4.4778	0.42637	-1.9598	1.2764	2.3063	-0.0028312	-0.36617	1.6977	-1.0265	-2.5671	0.63985	1.5865	1.9138	-0.55113	-3.4672	3.9529	1.6726	1.2633	1.6876	0.99161	1.4779	3.1711	0.36419	-1.1827	0.29762	2.9828	1.8579	1.9361	2.0867	1.7569	1.2235	1.7443
-11.929	-13.118	-12.39	-6.212	-7.9865	-11.113	-11.718	-8.3831	-10.901	-10.769	-11.502	-8.7309	-9.3047	-11.25	-8.9653	-12.832	-10.81	-11.325	-10.258	-5.7852	-8.6612	-9.6882	-10.649	-8.9535	-8.6927	-11.784	-8.774	-11.186	-12.529	-10.423	-11.503	-8.8451	-11.289	-11.264	-8.688	-12.088	-7.0686	-8.2798	-11.836	-11.992	-9.7462	-10.872	-10.892	-14.046	-8.368	-9.4022	-10.778	-15.379	-7.785	-9.7675
-11.655	-11.417	-9.7093	-10.652	-10.87	-11.823	-6.8127	-10.948	-12.237	-8.8254	-9.4424	-11.88	-12.151	-11.754	-10.025	-8.3913	-10.153	-10.986	-11.015	-14.605	-9.3522	-10.688	-9.3038	-8.0201	-8.0388	-11.819	-14.515	-12.364	-10.275	-14.848	-9.682	-9.5314	-13.576	-10.429	-13.998	-11.119	-11.147	-12.418	-11.367	-11.337	-11.925	-7.0738	-9.9972	-12.62	-9.9474	-7.5155	-9.429	-9.8458	-8.6436	-11.205
-23.077	-24.014	-19.254	-21.963	-23.63	-23.776	-21.904	-22.126	-24.809	-19.754	-23.822	-22.331	-23.967	-20.955	-21.968	-21.706	-25.565	-19.559	-20.527	-19.616	-19.907	-22.339	-19.109	-23.07	-19.568	-21.687	-22.665	-22.711	-24.682	-22.392	-19.831	-21.374	-19.359	-23.648	-19.141	-21.436	-21.538	-21.101	-23.864	-23.708	-22.561	-22.757	-20.822	-22.929	-23.571	-24.323	-21.331	-23.078	-23.897	-23.944
-24.846	-22.126	-20.403	-21.331	-20.843	-23.115	-18.767	-22.913	-18.663	-23.02	-21.433	-20.75	-22.008	-19.754	-22.784	-22.653	-19.298	-21.605	-25.284	-22.358	-23.515	-22.84	-22.549	-20.927	-22.094	-19.234	-27.019	-23.932	-23.039	-25.047	-23.317	-21.406	-26.751	-24.358	-22.887	-20.711	-22.077	-25.313	-24.513	-20.57	-22.696	-17.925	-20.371	-21.85	-22.035	-22.796	-20.592	-22.872	-21.192	-21.107
-5.3306	0.32001	0.40079	0.8066	0.88842	-1.7643	1.4445	0.022816	0.24695	0.15304	-0.001411	-0.56259	-1.1486	0.42798	-3.357	-0.07206	2.6705	0.1557	0.58378	-1.0165	0.87214	0.325	-0.59198	-0.68316	-1.3594	-0.055346	-2.2184	-2.7703	0.29466	5.3017	-1.6859	0.28391	-3.0751	-2.1066	2.9942	-0.72538	0.81788	0.73381	0.80833	1.8817	2.7236	1.8883	-1.5573	-0.54691	1.5653	-0.96556	-2.7172	2.5964	2.2479	0.83478
5.4233	5.0342	4.2775	2.075	2.9741	0.056866	-1.35	6.0283	1.6801	1.9095	1.8053	3.7846	1.9929	-0.99775	-0.46849	3.4388	1.9629	1.9781	2.0177	2.6186	6.309	1.8258	3.437	0.70628	2.9928	2.3128	1.9733	1.645	4.2122	0.40301	5.5799	2.6617	1.002	3.8939	6.7396	1.6488	6.7064	3.2093	3.7971	2.2628	-0.94653	3.3215	1.6067	0.79818	-0.58267	2.1513	2.2721	1.5332	4.992	0.22584
3.0519	7.8748	3.8676	6.7078	10.408	5.9414	3.3777	4.0629	6.6605	1.1317	4.7855	6.9432	5.3166	3.0131	7.5028	5.4791	2.5733	8.8683	2.4121	2.9894	5.6236	4.9976	5.4036	5.8451	2.3797	4.9905	2.951	4.2811	2.5094	4.1009	5.7952	3.6068	5.0402	3.9081	7.9913	5.1046	5.7904	3.7848	5.7065	5.8468	6.0668	4.6967	4.2198	4.679	6.0846	3.4709	4.878	8.2448	6.589	1.3951
-12.024	-13.235	-11.378	-11.566	-10.112	-9.2884	-9.1829	-11.421	-8.8146	-12.21	-11.138	-9.9041	-12.501	-9.3903	-9.3145	-11.082	-13.966	-10.051	-10.943	-10.623	-11.654	-10.324	-11.048	-12.192	-12.681	-12.801	-11.192	-12.316	-12.229	-13.813	-10.031	-11.733	-12.329	-10.042	-13.344	-11.511	-13.345	-10.167	-8.5701	-11.892	-10.891	-11.38	-7.0307	-11.984	-10.384	-8.4433	-14.387	-13.306	-9.69	-14.214
1.8843	0.51563	2.3924	-0.7519	1.65	0.82121	4.529	0.50125	-0.26068	0.86777	-0.54332	2.7258	3.2776	2.1014	0.48133	1.0466	-0.14289	0.98634	-0.37419	3.0664	3.2593	0.66227	2.7819	-0.079688	1.7828	1.5021	-1.89	0.57619	2.041	2.6388	-0.10325	0.90203	2.1766	3.1869	-1.6202	3.1995	0.84971	1.5071	2.7118	-0.15781	-0.69483	1.9045	-0.3173	3.2673	5.2344	1.3729	1.6496	0.68454	-0.37801	1.885
-10.124	-9.5661	-8.7214	-12.11	-6.013	-6.2403	-8.7543	-9.0773	-9.2765	-10.946	-10.259	-7.534	-9.4685	-13.769	-10.696	-9.2337	-8.9928	-10.113	-8.492	-7.714	-6.9421	-8.7128	-7.9271	-6.6948	-4.9582	-8.9472	-7.6902	-7.7818	-11.239	-8.8686	-7.7438	-7.5931	-7.065	-4.499	-8.9235	-9.787	-7.094	-11.133	-12.502	-8.8981	-7.6911	-8.329	-11.888	-8.191	-9.8177	-12.457	-7.6326	-11.181	-9.1988	-9.457
-0.14717	2.2088	2.941	-0.89905	4.6457	1.1928	2.2888	-1.9736	1.9069	3.3806	1.127	3.9918	1.5898	1.4966	-0.54432	2.527	2.7572	3.8527	-0.50382	-0.41621	3.4525	1.9108	2.8265	0.61515	0.21959	2.4175	3.5634	1.4385	2.8146	2.5477	2.9454	0.70089	1.459	1.1859	1.1718	1.7194	-0.22407	1.6159	5.5551	3.5188	2.2462	1.4145	6.0446	4.1769	-0.24676	0.89905	1.7524	1.9786	1.402	3.9757
-9.9975	-7.1079	-8.9378	-11.675	-8.8599	-9.7751	-12.769	-8.3519	-10.98	-10.687	-11.902	-11.987	-7.0761	-9.3308	-10.837	-5.5665	-10.067	-8.6148	-8.852	-7.8037	-8.1999	-6.1811	-9.0514	-10.267	-10.541	-8.0394	-10.93	-7.6158	-12.298	-10.287	-6.9717	-8.7641	-5.7236	-10.996	-11.551	-8.9082	-10.552	-9.9176	-10.67	-8.6929	-10.478	-7.8076	-9.4125	-12.649	-11.604	-10.435	-8.6473	-6.9666	-11.437	-10.084
-10.892	-11.125	-7.7638	-10.224	-15.05	-10.767	-11.658	-10.657	-11.277	-7.7257	-13.187	-10.17	-11.097	-6.9075	-8.6984	-11.052	-8.4337	-12.246	-11.134	-11.282	-10.053	-10.234	-8.967	-11.788	-10.642	-10.677	-5.8009	-11.123	-10.186	-12.634	-8.2326	-6.9143	-12.182	-12.694	-10.149	-9.9774	-11.587	-13.207	-8.1646	-12.064	-8.2261	-8.5409	-9.4179	-11.884	-12.609	-8.5819	-9.5163	-7.2659	-9.5248	-8.0307
1.436	1.4571	1.5197	-2.6333	2.7351	0.57364	2.559	4.5076	-0.37491	0.36488	3.6885	1.6163	1.7291	1.0923	1.7448	2.0643	0.90265	-1.2833	1.4368	-0.07317	1.8667	2.0481	-0.25604	0.72007	-0.22785	1.3084	1.8102	1.2782	3.8818	0.25754	0.020453	5.4668	2.0704	1.3256	0.089107	2.5449	3.2626	-1.999	2.336	2.8037	1.2598	-0.28855	0.27999	2.849	2.9402	2.1075	-1.0214	1.0495	2.306	0.30079
7.1722	6.7808	6.7767	9.45	4.3173	6.8426	6.8195	8.5227	7.9287	4.7818	9.4449	4.8157	8.8842	6.3014	7.2757	7.117	6.8112	1.9546	5.6105	6.1795	5.7925	5.7304	8.537	9.1933	7.6535	6.7325	5.9913	4.7008	5.268	5.1158	4.7259	5.3696	9.2396	4.6589	6.8581	6.3466	8.0509	8.9626	6.2715	9.2224	3.1436	4.6355	5.7865	4.9155	6.4195	5.7268	7.2264	3.0114	5.5628	4.6402
-9.9984	-12.679	-10.11	-14.598	-10.944	-14.883	-13.405	-12.811	-14.807	-15.524	-16.014	-15.552	-13.204	-13.252	-14.552	-11.713	-14.541	-12.36	-15.815	-10.039	-13.149	-11.549	-11.841	-12.049	-11.841	-14.784	-14.806	-14.858	-11.881	-16.893	-19.051	-18.932	-10.843	-15.113	-13.383	-12.899	-14.835	-10.333	-13.547	-14.611	-12.171	-12.651	-10.135	-12.207	-13.425	-12.485	-14.839	-9.6742	-13.913	-13.278
2.2447	-1.0663	0.16058	2.4236	0.34261	-0.23857	4.8995	2.5303	3.1388	2.4208	2.0217	3.829	0.5002	3.3841	3.8774	2.9872	1.9738	2.9164	0.93921	3.2145	2.3148	2.257	2.787	1.8803	4.2088	3.114	2.1348	1.8269	1.3947	1.9673	-0.042539	3.7924	2.8196	3.1219	-0.79057	-0.43656	3.22	0.61691	2.6024	1.4736	-1.2191	2.49	0.32867	3.0608	0.71528	2.9315	3.1443	4.3105	2.0717	0.10152
-13.013	-9.2873	-8.4781	-12.482	-12.219	-11.412	-11.682	-14.139	-8.4401	-13.403	-12.105	-10.292	-11.156	-12.769	-9.5664	-14.752	-10.103	-10.847	-11.838	-9.2151	-11.016	-11.757	-12.019	-9.5703	-12.262	-10.113	-12.99	-13.587	-7.9402	-8.4222	-13.235	-10.762	-11.669	-12.003	-10.272	-15.356	-8.9586	-13.733	-8.4224	-12.549	-12.002	-13	-12.495	-13.265	-12.862	-5.597	-10.751	-11.96	-11.057	-8.0781
-8.0818	-10.803	-12.833	-9.2386	-12.187	-11.372	-10.876	-16.054	-13.189	-12.822	-11.865	-8.0972	-12.807	-8.3444	-10.084	-14.001	-10.551	-8.4396	-12.373	-9.4608	-8.5678	-10.341	-13.115	-13.273	-11.253	-11.791	-9.3024	-10.158	-10.338	-9.7189	-9.5469	-8.6693	-10.498	-8.8193	-7.249	-5.9269	-7.2774	-11.338	-13.241	-12.633	-12.269	-10.022	-15.769	-12.873	-7.3269	-8.396	-9.7703	-9.1161	-9.8457	-8.3776
-3.8172	-6.1098	-7.3578	-3.411	-0.84973	-2.7153	-5.7312	-3.4637	-5.1937	-4.1403	2.1609	-4.3973	-3.2149	-3.5102	-6.2489	-2.7842	-5.7029	-1.8242	-1.3502	-0.9821	-3.1428	-2.6084	-4.6803	-4.4112	-3.4125	-4.3191	-3.0323	-3.7418	-4.6271	-1.1181	-3.7532	-5.236	-2.9754	-2.7155	-2.4988	-1.1972	-3.7234	-4.8262	-1.9029	-2.9623	-3.156	-1.4863	-4.1881	-0.84474	-1.6975	-3.1641	-1.8481	-4.072	-8.2001	-5.0411
-2.3824	-0.51133	-2.5886	-0.81796	-2.5073	3.2784	-2.9537	-2.4999	-0.97011	-0.061601	0.81624	0.98496	-1.5265	-2.4951	-3.916	-0.40804	-0.68845	-2.4299	-4.3522	-1.7085	-0.97798	-4.5075	-0.89744	-0.30184	-2.6767	-3.0508	-1.0122	1.8007	-2.412	-3.0749	-0.6645	-2.0457	-2.659	-2.8049	0.10419	-0.60514	-1.5021	-3.104	-1.964	-1.0304	-3.539	0.55389	-2.2724	-2.8764	-1.4559	1.6994	-0.70246	-0.27064	-1.7277	-3.3603
-1.4965	-1.1638	-4.7683	-2.475	-1.0464	-2.1888	-0.14426	-2.5635	-1.5374	-3.0178	-1.6036	-1.9681	-2.4389	-1.0442	-2.3348	0.67084	-1.1647	-0.49893	-2.2969	-2.912	-0.66417	0.81	-2.6049	-1.5235	-1.0395	-1.4412	0.2329	-3.2484	-3.5749	1.1606	-2.595	-4.3134	0.029477	2.5602	-0.46736	-2.0846	1.7146	-2.7851	-2.6476	-4.1756	0.34317	-2.2079	0.48498	-0.011866	2.0543	0.38772	-2.2773	-3.0798	-1.2226	-1.6552
-6.3188	-6.2789	-6.0877	-5.4494	-1.9064	-5.7871	-5.5696	-4.0817	-6.5143	-6.0387	-3.3266	-2.6564	-3.6176	-3.5933	-4.0804	-3.5223	-4.9559	-4.0466	-4.8355	-5.7423	-2.9954	-2.7332	-9.361	-3.0684	-5.421	-4.0139	-4.9367	-3.0283	-4.5589	-4.959	-2.738	-2.4694	-2.8936	-1.2387	-1.753	-2.0787	-4.6968	-5.0778	-4.284	-5.3382	-4.9029	-4.471	-4.6005	-5.9218	-5.0442	-0.93825	-5.058	1.0539	-4.6316	-4.6278
0.82597	0.81395	1.9499	2.9372	1.6067	0.93566	4.6681	-1.1895	3.8251	-3.4436	3.8601	2.1625	-0.27304	2.3372	3.0669	-0.26783	4.0198	-0.39267	0.82494	3.166	3.5874	1.6575	1.9144	1.5782	1.4026	4.4376	1.4575	1.9522	3.2794	4.1295	1.7369	5.4818	-1.1744	2.5057	2.3059	0.047468	2.5315	1.7358	3.6872	-1.1761	1.0896	5.1507	0.22834	1.5679	1.9294	1.0754	1.219	0.61605	3.9465	-1.8218
-0.65298	-1.6828	-1.9659	-4.0818	-2.9349	-2.721	-0.38616	0.2968	-2.2317	-5.2978	-0.57666	-3.8295	0.34966	-2.5326	-1.2191	-5.1844	-2.8295	-3.3343	-1.5081	-1.1404	-2.3414	-2.0194	-1.9803	-2.0494	0.27062	-2.7556	-1.5533	-2.316	-0.79925	-0.33346	-4.5261	-1.1795	0.11863	-1.6771	-2.7243	-4.4416	-3.6085	-1.5714	-0.12712	1.0359	-2.6952	-3.0277	-3.9393	-4.6242	-3.0871	-2.5994	-2.9273	-1.5331	-0.85631	-1.1179
-2.6998	0.5193	-1.0689	-5.1666	-0.6446	-3.9505	0.30825	1.0955	-2.8137	-0.91249	-6.3402	-3.6435	-4.2859	-0.91456	-0.41988	-0.85013	-0.83893	-4.4027	-0.55621	-0.6751	-0.9576	-2.5557	-3.3348	1.2597	-2.081	-1.2663	-0.94057	-5.1971	-1.3388	-1.7008	-2.3812	2.1766	-1.6962	-0.92157	-3.6461	-2.4472	-4.3195	-2.1752	-1.1029	-1.8884	1.258	-1.6327	-1.5083	-2.515	-2.3626	0.76159	-1.4756	-1.0757	-2.6788	-5.6276
0.86594	0.66134	1.692	1.9963	3.0869	1.8705	2.7254	1.527	-1.2535	1.6208	2.328	-0.62651	0.53459	1.2287	0.70831	-1.168	-1.5889	-0.51658	-1.2851	3.2143	-0.076365	-0.8234	0.84453	-0.18493	-1.2258	2.0716	0.89805	-3.6733	0.44103	2.268	0.75325	0.54919	1.4849	-0.83204	-2.1974	0.49731	2.8448	-0.92813	-0.89578	-1.4726	-0.80173	-0.17764	1.6574	0.99504	0.52078	-0.75686	-0.15677	0.18946	1.1524	-0.13928
-13.027	-14.5	-12.987	-15.823	-11.799	-14.274	-14.163	-8.3551	-12.119	-14.151	-11.381	-11.478	-12.936	-9.8866	-15.486	-13.145	-14.463	-12.71	-13.756	-15.968	-11.249	-11.983	-10.847	-11.809	-11.776	-10.66	-9.5683	-10.753	-13.438	-10.93	-11.995	-11.156	-12.94	-14.471	-13.566	-12.725	-11.771	-12.696	-11.491	-9.9953	-13.641	-13.202	-13.483	-14.573	-15.525	-12.82	-13.4	-9.9	-12.042	-13.833
-2.3212	-4.5666	-3.799	-2.3888	-4.5612	-2.3365	-0.43589	-5.2036	-4.9369	-3.4847	0.59454	-0.1603	-2.1254	-2.0895	-1.0631	-2.6585	-3.2505	-2.6753	0.1186	-2.8554	-3.2252	-2.4282	1.1735	-0.81907	-3.5992	-1.2688	-4.9952	-3.3425	-2.6572	-3.3207	-3.1993	-2.8888	-4.6834	-1.261	-1.0441	-0.60349	-2.7288	-3.0429	-3.4053	-1.6612	-2.0877	-1.2849	0.22839	-1.0846	-1.8829	-3.5272	-1.8409	-1.2814	-3.6919	-4.4362
0.73829	0.70354	-1.2519	0.63229	-3.7803	-1.753	-3.5344	-3.4396	-1.5419	1.6275	-1.3546	-3.1541	0.77826	-3.3629	-0.93084	-5.2794	-3.0005	-3.0174	-2.8366	-2.6222	-5.3778	-3.8151	-2.6442	-2.6573	-2.1828	-2.6363	-4.087	-3.828	-2.1823	-3.3896	-4.6937	-4.7236	-3.2808	-0.38977	-3.6798	-3.5116	-1.7884	-3.7718	-5.0971	-1.6958	1.1228	-1.8125	-4.3574	-1.857	1.2367	-5.021	0.054413	-0.31866	1.2168	-1.775
-16.76	-13.189	-13.712	-16.141	-15.31	-12.199	-13.256	-16.491	-15.326	-16.826	-15.042	-16.7	-12.994	-10.852	-16.664	-12.071	-14.57	-12.258	-13.665	-12.558	-15.593	-12.62	-15.173	-14.925	-14.838	-14.953	-16.107	-13.707	-11.027	-11.312	-13.953	-15.973	-15.834	-11.947	-13.286	-14.633	-14.269	-13.552	-15.842	-14.795	-11.421	-15.532	-15.019	-10.425	-9.8271	-15.104	-14.561	-11.345	-13.794	-17.008
4.8018	8.2897	5.1319	8.0739	5.3322	6.5029	6.699	5.9718	6.834	4.3447	4.9215	5.9026	2.3773	1.2018	7.0684	5.803	8.9547	5.7178	4.5023	3.2317	7.1002	2.7242	4.4775	4.8828	6.2851	4.445	4.885	1.4733	3.1407	5.2904	5.3781	4.0708	5.6449	4.6718	5.3939	6.2877	3.3754	0.39017	3.645	3.0604	4.8055	0.027021	2.744	5.7287	5.596	4.2022	1.1388	3.11	4.0673	3.4707
-0.81566	-0.84568	-1.2706	0.46234	-3.6166	-3.2594	-2.1901	-0.28082	-4.2873	0.7545	-0.54221	-2.7596	0.038752	1.6711	0.98193	0.91008	3.7226	-0.14733	-1.213	-1.539	-1.5695	-1.4247	1.4543	-0.70352	-1.2907	-2.947	-1.0081	-0.47552	3.6572	-0.21645	-1.3162	1.861	-2.541	-1.8901	-1.9227	-0.91057	-0.16963	-0.47775	-1.0426	0.094936	-0.97604	-1.9226	0.32339	-0.55013	-0.6702	3.428	1.3067	0.63821	1.5807	1.3036
-10.167	-9.3999	-12.748	-8.7117	-12.293	-9.3602	-11.347	-11.224	-9.411	-8.5313	-11.324	-8.8977	-9.6618	-15.299	-11.088	-10.779	-8.2058	-11.961	-8.3344	-12.64	-10.668	-12.297	-12.274	-10.976	-10.329	-10.731	-12.165	-12.489	-10.463	-12.901	-11.31	-9.9911	-9.5772	-12.179	-8.8754	-10.211	-11.989	-7.6825	-12.256	-7.8606	-7.2974	-11.439	-8.8913	-10.734	-10.344	-11.077	-12.662	-8.1095	-7.7226	-10.766
-21.001	-21.203	-19.272	-23.225	-23.436	-21.964	-20.362	-24.641	-19.897	-23.196	-25.443	-23.035	-23.882	-22.134	-21.744	-21.38	-21.554	-20.795	-19.515	-25.147	-23.377	-22.48	-25.183	-25.678	-23.033	-20.595	-21.521	-23.426	-20.965	-21.024	-23.543	-24.255	-20.603	-23.638	-24.94	-23.484	-23.285	-23.768	-24.415	-19.621	-21.322	-20.286	-24.828	-24.27	-24.823	-20.88	-22.278	-20.477	-23.697	-23.881
-23.042	-19.036	-26.558	-21.742	-22.025	-24.813	-20.487	-20.67	-24.77	-20.972	-19.431	-20.412	-26.292	-25.844	-24.608	-21.429	-23.631	-26.439	-23.707	-25.52	-23.726	-22.25	-23.028	-21.581	-20.515	-23.543	-20.617	-18.949	-21.119	-22.877	-22.811	-23.206	-21.571	-22.846	-22.466	-21.811	-23.259	-19.354	-22.338	-22.908	-24.939	-22.215	-22.035	-22.854	-22.242	-20.242	-17.969	-24.111	-22.064	-21.362
0.054013	0.061604	-2.0643	0.53944	-0.19759	-3.7561	-1.7303	0.055368	1.8781	1.1503	-0.50617	-0.82942	-1.9541	1.1874	-2.0994	1.9247	-0.61826	-0.50578	-1.0378	0.45764	-0.36642	-1.2914	-0.078919	0.89535	-0.34867	-2.5679	-4.6515	0.65857	-1.4166	-0.46936	-1.7899	0.76086	-1.759	-0.48623	-0.97057	0.67057	-3.6998	-3.1992	0.70919	1.3068	-0.61619	-2.2342	1.1136	1.0273	4.0167	1.4934	0.088614	-0.88075	-0.86181	-0.40359
-10.062	-9.4145	-13.349	-8.7678	-11.036	-11.629	-9.1239	-9.5922	-11.148	-9.1485	-10.505	-6.8851	-12.93	-8.2298	-7.882	-8.4617	-9.1623	-14.457	-14.397	-10.808	-7.9816	-10.628	-12.874	-11.991	-12.014	-11.218	-9.6012	-10.895	-11.087	-12.436	-12.135	-6.0505	-9.3541	-9.8989	-9.2991	-9.2671	-9.6192	-9.0885	-7.9757	-8.362	-8.7386	-8.203	-9.3224	-7.2811	-10.666	-14.709	-8.5956	-6.6073	-10.166	-11.22
-8.4634	-5.6886	-7.7779	-7.557	-8.2697	-4.9076	-4.8603	-9.3954	-7.0091	-4.7274	-8.9016	-7.8499	-4.9033	-5.144	-3.8047	-6.3244	-7.5699	-5.4365	-4.8814	-5.0914	-6.6444	-5.6654	-5.3188	-7.8023	-5.7252	-7.3699	-4.5478	-5.1994	-9.0584	-4.5203	-4.0825	-5.43	-2.751	-5.3844	-5.3041	-3.2399	-4.3749	-8.7912	-8.1643	-8.0694	-7.4874	-4.7881	-6.0274	-6.7434	-6.6734	-5.6818	-2.1596	-9.9112	-9.097	-4.2657
2.7806	1.341	-0.87041	1.7357	-0.5729	1.3833	-1.6281	-0.31916	1.5229	3.2678	1.1264	0.87435	-0.80717	-0.65797	1.2215	-0.53909	-1.1343	-0.28589	-0.54349	0.62739	3.4976	-2.1713	-0.43428	-1.3456	0.074442	1.2606	1.3128	-0.8777	-0.098727	-1.0615	2.3412	-0.88617	0.075397	-3.3298	1.6452	0.40227	1.5355	1.3573	-0.88317	0.30209	1.0735	-2.437	2.1014	-1.4547	-0.2346	-2.2697	-0.91986	0.94547	-2.1374	-2.4442
-1.8843	-1.6019	4.2309	1.0039	0.70226	3.8142	0.83499	-2.5905	-5.0884	0.23527	0.4154	-3.0182	-0.5053	-0.53909	-0.69009	0.917	-0.59643	-1.4427	-1.5726	-3.0785	0.6006	0.34133	-1.1447	1.7289	-0.74125	-1.2515	-0.066654	1.2017	-0.014735	0.82187	-4.0356	-4.3693	0.17151	-0.15792	-0.56405	-2.1918	2.6688	-3.8887	1.8686	-0.33943	-0.050452	-1.0306	1.7287	-2.7445	2.0312	0.53435	2.6852	0.76667	1.7543	0.98309
2.3198	4.3076	-2.5819	1.1969	-1.9576	-0.63096	6.662	0.88667	1.9009	3.5783	4.1321	-1.7371	2.5593	3.0989	1.2613	-0.68643	3.352	2.2221	1.3353	2.0234	-0.32139	0.87103	0.41184	-0.55466	3.6238	2.9852	3.1703	2.3326	2.1432	-2.2531	0.57182	1.992	3.0768	1.9448	1.0967	2.0281	1.3493	0.85595	-1.9516	4.9881	2.7806	-2.3285	2.4667	1.5001	1.3789	2.223	-0.054829	-0.84739	5.3962	-1.7827
-13.69	-12.786	-13.334	-16.216	-15.334	-13.528	-13.431	-15.838	-14.952	-13.419	-15.951	-12.501	-12.69	-8.7375	-12.922	-16.305	-13.509	-10.877	-16.23	-12.634	-17.783	-12.225	-15.9	-13.941	-14.315	-11.533	-11.872	-14.534	-13.346	-12.243	-13.41	-14.3	-13.535	-15.473	-14.121	-14.579	-14.302	-12.664	-9.498	-13.625	-10.525	-14.104	-15.753	-12.287	-12.644	-12.781	-14.274	-13.242	-12.488	-15.58
-10.743	-10.434	-10.123	-4.5552	-8.3396	-9.4792	-11.4	-10.081	-12.952	-12.555	-10.472	-8.3092	-9.963	-9.0045	-8.1608	-9.7029	-8.817	-8.1886	-9.5711	-8.4589	-8.6063	-8.9563	-12.329	-11.212	-5.21	-9.9363	-6.7206	-9.2654	-9.6792	-9.3367	-11.058	-8.5738	-9.823	-7.2846	-10.436	-6.9318	-9.0964	-8.9388	-8.802	-12.988	-8.7528	-7.8966	-10.845	-7.1564	-9.2934	-9.335	-10.363	-9.5671	-8.5153	-10.108
4.759	2.855	0.70181	2.9012	0.28508	2.1368	-0.50906	4.621	0.018765	-0.21126	-1.0015	1.8095	5.497	2.7028	5.7359	1.0078	1.3774	0.22177	2.6105	3.3819	1.3047	0.91332	-0.16952	3.7623	-2.112	-1.8654	-1.0411	1.7504	2.9603	2.7826	2.3577	3.7	3.7242	3.1733	0.076955	4.0537	-0.10726	3.7274	2.4117	-1.0393	2.1093	3.8627	-0.72407	0.76168	4.8406	5.4823	-0.10124	0.87194	1.11	1.5112
-1.5164	0.96307	-3.4408	1.5259	3.733	1.2305	-1.3829	-3.3729	0.77896	-1.9694	0.26837	-3.3702	-1.2635	-0.54355	0.99143	-2.3957	-0.90852	1.9876	2.0689	1.9147	2.2956	1.1275	1.8796	-0.98408	0.83405	-1.798	-0.18321	-0.4975	2.1304	-2.125	-1.9072	1.1442	-1.1386	0.58859	2.9973	0.81167	0.4374	-3.8879	-2.899	0.92162	-0.35987	0.33006	-1.143	-1.2716	1.6669	-0.13679	-3.2329	-3.7924	1.7289	2.4374
-8.208	-13.928	-10.126	-14.987	-10.446	-11.895	-11.207	-12.911	-11.25	-13.048	-15.86	-15.594	-12.321	-12.153	-12.659	-10.837	-12.126	-13.087	-11.487	-10.479	-11.878	-12.945	-17.247	-10.418	-11.461	-17.827	-12.887	-9.8878	-12.858	-10.59	-11.807	-13.586	-17.138	-13.358	-13.475	-12.186	-8.3211	-11.438	-11.111	-13.14	-13.83	-12.345	-11.939	-8.5442	-10.162	-13.11	-15.984	-10.823	-11.275	-12.82
5.378	2.6201	1.7163	0.58704	3.4578	0.5101	3.0083	-1.1946	1.7713	5.7929	4.9271	4.3721	0.22435	2.3869	1.087	4.4775	3.3818	3.3358	0.94503	3.203	1.672	0.69056	4.444	-0.34055	0.33814	1.5537	2.1766	1.5847	0.43796	2.8957	4.519	1.5844	1.3529	-0.37549	3.1819	2.9418	2.1386	4.0772	1.698	0.31649	3.7262	0.82769	2.6892	2.387	3.4597	2.146	4.9595	5.9225	3.1799	-2.1872
-2.8011	-3.2811	-1.3918	-2.6764	-3.7748	-2.0558	-2.9845	-3.7346	-1.2221	-2.6858	-4.0519	-2.1977	-5.0815	-4.2889	-7.4819	-0.88572	-5.545	-2.5529	-2.6704	0.23816	-0.66507	-2.3659	-2.5886	-5.3054	-4.4433	-2.1348	-2.8355	-6.8274	2.6356	-3.7063	-0.77035	-3.2327	-5.3829	-2.1926	-3.6432	-1.117	-2.5138	-4.6266	-3.0922	-3.2868	-1.2156	-2.7187	-5.2514	-1.7144	-3.478	-5.8438	-1.8161	-6.6942	-3.8466	-1.5927
0.69934	1.6446	4.1209	2.3018	2.5144	4.1816	3.1819	2.6066	2.9519	4.1606	4.513	4.5675	0.07937	3.1874	2.0521	1.6111	1.8631	-1.093	3.8907	3.101	2.2993	1.6308	3.1299	0.82643	1.1069	0.29477	2.5891	2.947	4.2422	4.5473	3.4926	1.4997	2.4452	2.1012	4.0006	-0.51281	4.4853	2.6194	3.4052	2.8999	2.858	3.9016	6.1627	-2.4103	4.8666	4.6737	4.2724	0.42674	0.97436	3.0732
8.7986	5.3024	6.9547	9.6361	7.3264	8.6337	4.3699	6.9588	7.5796	8.5417	9.1804	8.7781	6.7141	8.5889	8.0924	7.2614	7.9075	10.206	9.8291	6.1835	7.6581	3.7032	9.3746	9.4116	7.9719	8.6331	12.855	6.8641	5.3944	8.953	9.9581	5.398	10.845	7.7464	10.75	9.7024	7.0329	8.1958	5.2192	7.4427	7.6265	6.9182	4.8476	11.408	7.8477	7.2335	7.0187	7.6768	9.9798	8.4975
3.6966	-0.15004	3.3198	0.26996	-0.42244	2.5741	-2.839	2.1217	-0.082428	2.5619	-1.0402	-1.151	0.70985	3.2753	0.5001	-0.17469	0.49538	-1.3655	0.63633	1.3111	-0.90512	-1.0798	1.446	0.71617	-1.408	1.0488	1.5925	-3.2077	-1.2938	-0.75945	0.44166	-2.8196	-1.0025	-3.2056	0.35666	0.29296	2.0666	-0.32405	-0.17105	-3.2302	2.5033	3.2849	-0.051032	-0.16314	-0.011605	-5.5819	0.13927	-2.6361	-1.0254	-2.6322
-1.7302	-0.2576	-1.7843	2.6814	1.0432	-2.0445	-0.73593	0.11367	-3.6278	1.2413	0.54062	0.1183	0.31829	-0.61788	0.17656	-1.5127	-1.5342	-0.72372	2.3207	0.61923	-1.3718	-3.2232	-2.3496	2.4793	-0.91807	1.1096	0.021188	1.468	-0.40499	-1.577	0.64673	0.32315	-2.4487	0.70471	0.32921	-1.1438	0.16692	-1.7803	-0.2399	-0.75856	-1.4217	2.5305	0.66969	1.0484	1.3654	1.7622	0.84164	1.1459	-3.5287	-1.6579
-10.849	-7.9699	-9.3047	-10.542	-6.9684	-11.974	-7.6845	-7.8976	-8.2322	-13.504	-11.592	-6.2255	-8.2317	-8.4265	-11.278	-7.5743	-8.2123	-9.263	-8.6241	-10.455	-8.7777	-12.536	-8.9589	-11.368	-8.0147	-12.781	-11.631	-8.9456	-9.7235	-9.0409	-9.9341	-10.607	-10.71	-12.843	-11.255	-7.7721	-10.46	-8.0096	-6.403	-8.8109	-9.3386	-8.0276	-8.7158	-9.6452	-14.201	-10.176	-9.3055	-7.729	-11.225	-9.1617
-16.557	-13.548	-13.632	-14.386	-12.468	-11.997	-12.34	-13.472	-13.433	-11.256	-12.106	-15.728	-14.249	-14.147	-13.636	-12.04	-11.885	-11.176	-14.144	-13.192	-11.702	-17.722	-11.773	-12.722	-16.452	-14.121	-6.7337	-13.24	-9.7644	-14.471	-13.868	-10.656	-13.57	-12.802	-12.387	-15.21	-10.95	-11.762	-12.684	-14.459	-12.896	-14.664	-17.52	-12.859	-14.848	-9.88	-16.037	-14.628	-13.597	-16.395
-8.3649	-10.476	-9.3577	-11.073	-7.2678	-4.7785	-12.098	-9.2187	-9.4186	-10.527	-5.5738	-10.201	-9.2954	-9.8412	-9.193	-7.9628	-9.4193	-11.715	-8.1427	-7.6465	-7.1947	-11.33	-4.3524	-8.3908	-7.7086	-10.591	-11.015	-13.074	-9.3894	-10.206	-11.362	-9.7689	-9.9557	-9.8972	-8.7441	-8.1344	-10.779	-9.106	-10.267	-6.9933	-7.4809	-7.5851	-10.412	-10.427	-7.0675	-8.1291	-7.5685	-8.0726	-8.2223	-9.096
3.2572	-0.58417	0.33616	0.71799	1.7667	3.6233	4.0569	3.6325	3.5643	2.973	2.5486	3.3968	1.0407	3.8695	4.8518	6.9369	4.1468	4.8249	4.5623	5.9699	3.8038	1.1492	2.4232	-0.61594	4.572	4.4303	2.9173	0.19078	5.142	-0.29601	4.293	0.99004	1.7894	1.9193	1.9469	2.5613	0.14014	2.1017	3.03	5.6358	3.0991	4.6816	2.5882	1.2927	3.6246	0.90306	5.1042	3.6065	1.6321	2.8243
-21.048	-19.476	-24.055	-25.648	-26.466	-24.934	-23.612	-22.579	-24.597	-24.168	-19.928	-21.618	-23.362	-23.796	-22.741	-22.586	-23.51	-21.86	-20.957	-24.043	-23.777	-23.075	-25.892	-23.493	-24.544	-20.708	-22.276	-18.795	-20.447	-25.692	-16.046	-21.038	-23.547	-22.632	-23.616	-22.856	-20.446	-23.811	-20.211	-22.414	-25.852	-21.68	-22.429	-19.641	-23.955	-20.237	-24.417	-21.123	-24.528	-19.966
-22.767	-18.712	-23.344	-21.042	-20.669	-24.137	-24.107	-22.311	-20.774	-20.98	-23.147	-21.549	-24.922	-18.736	-22.114	-21.719	-22.976	-21.843	-18.981	-22.561	-21.953	-19.816	-21.521	-21.917	-21.672	-23.684	-20.963	-17.694	-22.212	-19.59	-20.921	-19.228	-21.29	-22.769	-20.989	-17.8	-19.872	-16.83	-16.82	-18.985	-22.687	-21.156	-22.626	-23.7	-23.761	-20.351	-23.325	-21.789	-20.964	-21.794
3.1673	2.5834	0.41186	6.3456	2.6735	1.5475	5.5911	4.592	6.2373	6.4781	4.6636	7.7246	2.235	3.4223	1.8606	6.0558	2.6516	1.8216	6.3898	4.8966	0.143	2.814	2.1269	3.3313	4.713	4.0472	4.4451	6.1291	7.1741	6.7145	3.5837	5.794	3.7957	4.0815	5.0876	3.5817	1.8895	4.5578	0.97803	4.3825	5.8045	2.0503	6.8074	4.1304	3.7753	2.6803	2.5233	5.6105	1.2024	2.0548
-6.533	-9.3117	-12.559	-7.0114	-10.802	-9.7754	-8.1281	-7.4628	-11.97	-11.76	-9.9033	-8.9453	-10.027	-7.8777	-11.415	-7.3567	-12.424	-6.3058	-9.4156	-10.213	-10.299	-10.302	-10.74	-8.5243	-10.712	-8.1489	-10.664	-10.662	-8.2597	-7.7884	-11.084	-11.142	-10.53	-6.0978	-12.03	-10.869	-8.0344	-10.378	-10.503	-10.99	-7.5032	-11.34	-12.089	-9.2034	-6.3074	-7.1407	-5.8993	-9.5404	-7.5782	-6.8978
7.6345	4.5973	6.7929	11.12	7.8028	7.0381	6.8693	10.832	10.352	6.3129	3.9534	7.9744	10.897	10.207	6.7235	6.6872	9.0958	6.5384	9.3379	7.7081	9.4572	5.3769	8.9001	6.6429	7.108	7.2021	10.164	6.0134	6.7781	7.0449	11.227	7.7379	10.469	3.4466	6.7731	8.441	10.325	8.0634	6.6198	6.917	6.4593	8.7115	7.482	4.753	5.9879	9.3753	7.7521	10.535	5.1769	6.2597
-4.4475	-1.9037	-7.2053	-5.1824	-4.5231	-3.8959	-5.487	-4.3129	-3.0146	-2.9521	-4.0628	-5.8295	-2.8795	-2.9053	-7.4564	-3.0224	-2.099	-2.8442	-2.5016	-2.8073	-3.0741	-3.5751	-4.5512	-5.0233	-2.501	-3.706	-4.1752	-2.1216	-4.2269	-3.1452	-4.5325	-6.4251	-4.8855	-5.5504	-3.9216	-3.0751	-4.8646	-1.1569	-4.1154	-0.52468	-2.9486	-1.1894	-4.712	-2.3924	-6.4147	-2.2481	-5.5556	-3.3467	-2.7289	-3.8223
-7.9495	-11.707	-10.997	-9.5292	-11.584	-8.3463	-14.389	-5.7794	-6.8504	-8.4575	-8.2668	-8.2508	-11.689	-8.0525	-5.9403	-10.467	-10.5	-12.682	-8.7357	-12.04	-8.1752	-12.069	-11.182	-9.3642	-9.7182	-12.685	-10.897	-11.551	-11.191	-11.874	-10.67	-10.317	-10.431	-8.9164	-11.714	-10.275	-8.189	-6.557	-10.223	-9.3968	-8.3894	-9.1298	-9.7207	-9.882	-7.1535	-10.113	-5.7732	-8.4389	-8.8952	-8.0703
-2.38	-0.90858	-3.366	-1.406	-1.1163	-0.056883	-1.0514	-1.0588	0.77648	-3.4793	-0.70328	0.59797	-0.21905	-0.33439	-0.2177	-4.8351	-2.4475	-2.232	0.85842	-0.23002	-1.5661	-2.9465	0.72212	-1.8846	-1.7607	-5.8878	1.0774	2.0398	-1.0949	-5.1621	-1.1951	0.77156	-3.6634	-1.3054	-0.54972	-1.9633	-2.0796	0.29333	-1.0382	-0.70603	-3.4129	-3.1121	0.80819	3.4808	-0.39818	-1.2883	-2.9078	-3.7019	-2.397	-3.0691
-2.7952	-1.2988	-0.38915	-0.03507	-4.2611	-1.7478	-1.0198	-1.3855	-4.2612	-3.3862	-3.0071	-1.5322	-3.0159	-0.1653	-6.2471	-3.4668	-2.9163	-2.0197	-4.8384	-1.2609	-6.2178	-0.64429	-3.6044	-7.5042	1.385	-3.3666	-1.6863	-3.0933	-0.13761	-1.8866	-4.3332	-3.8794	-4.3631	-5.412	-2.1892	-3.9862	-0.76823	-2.3991	-2.3591	-4.4881	-1.1203	-4.9489	-1.9399	-1.9757	-3.8316	-4.4332	-1.7316	-0.15284	-2.7392	-3.0868
-3.0662	-4.9052	-0.48071	-7.0293	-2.2751	-3.6263	-3.7653	-6.3202	-4.8801	-2.6331	-2.6765	-3.2534	-5.3863	-3.4121	0.37948	-1.3706	-7.5991	-4.8319	-3.3148	-2.835	-6.2139	-3.5396	-3.0051	-6.5528	-5.8377	-3.9449	-4.6562	-3.825	-1.5631	-4.8915	-1.4601	-3.8744	-3.5282	-0.28896	-4.4619	-4.1988	-2.6982	-5.5384	-4.1492	-5.0228	-4.3534	-3.281	-2.3793	-3.7156	-4.1316	-4.0914	-4.7324	-3.9254	-4.1403	-0.45923
-0.46555	3.1313	1.5786	1.7765	3.0413	0.58515	0.89269	2.9071	1.9305	5.0738	1.3915	-0.79129	2.8314	3.3205	0.0041405	3.832	3.8507	2.0217	2.5908	-0.34954	4.0101	1.6346	1.7876	1.808	4.4416	3.446	0.135	3.069	1.1963	-2.1175	0.45163	2.5828	0.053954	2.9501	6.6693	1.4848	0.81831	0.59812	5.8232	0.67369	0.55277	2.8792	-1.3668	0.38108	2.3965	3.3877	-3.8052	1.5321	-2.0257	2.9444
6.7375	11.087	11.719	8.4531	9.3829	8.7106	8.4453	8.1102	10.267	10.852	8.7702	7.6416	7.0784	10.542	7.6905	13.249	11.074	9.9013	10.231	10.427	8.8895	10.219	8.049	10.999	9.5859	8.1273	9.9146	7.5923	7.5086	4.4614	9.2069	10.775	9.2863	6.0485	8.9955	10.14	10.007	11.521	11.094	10.164	9.5839	11.076	9.7953	8.1091	8.0075	9.0877	7.1287	9.2585	10.704	8.692
7.1988	6.0022	7.7906	7.6345	6.3521	4.4544	7.5152	8.9168	6.8652	9.1652	6.4527	11.863	7.7518	6.3907	5.5667	5.2524	8.2974	6.0239	6.4427	7.7326	4.2367	8.6492	6.3259	3.3795	5.9382	4.9867	5.7406	7.6058	6.1101	8.9077	7.5969	5.8288	7.9636	5.149	7.2119	5.5295	8.9357	5.1342	4.4978	6.8383	6.6927	8.1838	6.5053	7.3967	2.9477	6.7106	10.405	9.7347	5.1074	8.2539
-3.1825	-1.8531	-3.4105	-1.0165	-3.1189	0.65856	1.9071	1.4271	1.6604	-1.9543	-4.3059	-0.88611	-0.75041	-4.1466	-1.9455	-2.3404	0.8814	-1.3049	2.0938	-0.94062	-0.019097	-1.9856	-1.4735	-0.091337	-2.5679	-0.68457	0.50808	2.3327	0.75459	0.48486	-4.0242	-1.9808	0.51567	1.0945	-0.82322	-0.8523	-0.38312	-0.23921	0.59569	-1.4671	-1.8671	-1.6602	-1.3747	1.1054	-0.21911	3.258	-0.94193	-0.30345	-0.51121	-4.084
1.71	1.1665	2.4174	0.28133	1.4792	-0.11401	-0.40232	2.3983	1.1499	0.33493	-1.5685	1.9928	3.3613	3.9059	0.98919	2.2693	-0.91261	1.237	3.0269	1.9604	0.11401	2.1615	-2.674	3.5509	4.1129	0.62305	2.2197	6.3032	1.2271	0.45219	3.6994	-0.12085	4.8891	1.2011	3.3354	4.1522	3.5431	2.6253	3.5822	-0.67739	2.3594	4.6851	4.9475	1.3929	2.8628	1.4917	0.038596	-0.19731	2.9311	-1.3524
-12.276	-11.291	-15.02	-14.35	-15.836	-11.783	-13.008	-14.519	-12.077	-15.773	-13.415	-11.609	-13.537	-12.187	-14.782	-11.688	-14.686	-12.146	-11.509	-15.651	-11.997	-12.823	-11.6	-14.977	-14.922	-11.051	-16.076	-15.05	-12.091	-10.996	-15.376	-14.489	-12.906	-11.578	-11.642	-14.182	-15.551	-14.45	-11.279	-13.897	-12.353	-15.613	-13.74	-9.8349	-11.071	-9.6286	-13.602	-14.848	-13.087	-12.962
3.4678	-0.55485	-0.14132	4.4431	1.6668	1.8166	1.7397	-0.058727	-0.86591	2.8088	3.49	5.7213	1.1321	0.6935	-0.11104	3.0872	3.8201	5.2034	1.6305	0.30968	1.1092	3.2941	0.79968	1.7562	-0.47377	1.0324	-1.5392	3.9914	0.55692	2.1521	0.22901	1.272	-1.0956	2.668	2.8968	-0.77922	0.61379	2.0104	1.7771	0.81303	1.0044	2.299	1.969	-1.6921	1.8702	5.8702	-1.1198	0.51572	0.43881	-0.71798
-6.4955	-5.0277	-6.3042	-4.6362	-4.4105	-6.3679	-3.7055	-3.3719	-2.3826	-5.3581	-4.4473	-6.9451	-3.2531	-2.9606	-3.3972	-6.8014	-6.2003	-6.4196	-4.2197	-4.0221	-5.1021	-5.9602	-3.9499	-5.9464	-6.3772	-4.7979	-7.2115	-4.8705	-0.53885	-6.4491	-3.2456	-5.4747	-3.5561	-4.4838	-4.1556	-5.0178	-7.932	-4.7984	-2.8737	-3.9553	-8.5847	-2.733	-6.2291	-5.6716	-0.56848	-5.8219	-3.3221	-2.7453	-0.86721	-4.3795
-14.75	-15.918	-14.216	-13.706	-14.863	-12.677	-15.371	-14.044	-13.702	-16.171	-11.955	-13.052	-19.184	-15.764	-14.039	-18.183	-16.275	-13.497	-15.694	-15.491	-16.966	-15.313	-17.901	-14.22	-15.996	-15.368	-12.409	-14.559	-14.298	-17.102	-15.198	-14.076	-15.597	-15.075	-10.824	-18.435	-13.517	-16.431	-16.574	-13.411	-16.354	-14.706	-15.97	-16.091	-11.585	-15.003	-13.389	-14.483	-10.269	-15.597
-1.8559	-3.071	-1.5511	-0.69232	0.32575	-1.1053	-0.67965	-0.058433	-4.5143	-0.73926	-1.4983	-4.8373	-3.387	-1.728	-6.1847	-1.8247	1.2984	-1.1033	-1.4607	-1.8714	-2.7504	-3.353	-0.44287	-2.458	-2.6147	0.16826	-0.87126	-1.1141	1.2359	-3.2934	0.38604	-2.3466	-3.5433	-1.0325	-0.47301	1.2043	-2.6705	-3.1982	-0.12663	-2.4929	-2.1462	-2.6967	0.97417	-2.7039	-1.8659	-4.622	-0.62299	1.1938	-2.4993	0.95819
0.93765	2.6368	4.5644	-0.78058	0.28887	3.3051	1.8098	-0.028631	-0.45374	2.0364	2.1493	1.6903	0.41603	0.77306	4.5517	2.9606	2.7619	2.0893	1.5226	-1.7883	1.4595	1.709	-0.27641	-0.24913	-0.90488	-1.5345	1.5272	1.3165	5.4834	-0.41083	0.40628	1.3605	-0.52845	2.7535	6.8263	-0.41969	-1.0407	1.1427	3.7044	0.95331	0.33538	0.65721	-2.0491	1.0084	-1.9843	-0.84487	2.5422	1.1467	2.6634	2.3629
6.2636	5.1207	10.298	4.3616	6.1964	6.7067	6.3972	10.817	9.7924	4.9914	5.3076	8.1635	8.5888	7.8259	9.4454	6.7106	6.1206	9.3629	6.2104	8.8222	7.3941	6.9364	3.0897	5.3373	3.5278	8.2096	8.0881	6.0543	3.6165	5.0572	7.7386	6.6471	4.4764	7.0558	6.8215	5.6922	5.6316	7.4345	10.804	9.9509	8.5924	10.082	5.101	7.3747	10.575	4.7936	8.3642	7.1197	5.9258	10.168
1.5378	-0.7492	1.6403	1.9047	-0.11507	-2.9941	-1.1226	-0.73802	-0.36993	1.9646	-1.7798	0.4581	-0.92289	1.3647	2.1163	0.46006	-3.1131	-1.5158	-0.015995	1.3295	-2.4682	-1.0179	4.2804	1.8242	-5.7631	-0.16407	-3.1831	0.65541	0.47049	0.59241	1.8744	1.5452	-3.469	-0.78066	-0.18604	0.99381	-0.41674	-2.0061	1.405	-1.752	-1.0726	1.3554	-1.3809	-2.474	-0.44311	-3.7778	-0.0050732	2.5977	-3.6134	-1.7353
-3.1909	-0.37623	0.27417	-3.2478	-2.4314	-0.61538	0.84026	-1.8133	-1.6033	0.73186	-1.4932	0.19803	-2.8105	-3.4474	1.5386	-4.3144	-3.2701	-1.9725	-0.66265	-3.161	0.17634	-0.44712	-0.35161	0.13081	-1.5942	-0.072507	-5.3344	2.1017	-0.26025	-1.7893	-5.2406	-3.682	2.0522	-2.6878	-3.5973	-0.97398	-2.7589	-2.9824	-0.59591	-2.6988	1.5509	-3.3861	1.7708	-4.1906	-0.41643	-1.6599	0.049368	1.0714	-1.6656	0.14256
2.3724	-2.787	2.4068	-1.5766	0.27979	2.2133	-0.53333	0.54288	-2.0228	-1.9057	-0.57253	-0.002913	-1.0557	1.9996	-0.094693	-0.077325	-1.4969	0.30581	-1.9243	0.3222	-0.54079	-3.5289	0.24805	1.7501	-2.7439	0.1731	0.56309	-0.11157	-0.49612	-1.4348	1.969	0.63202	-3.5599	0.029103	1.0936	-0.017056	-1.44	2.241	-1.0413	2.1789	-2.4723	-0.60516	-0.51078	1.8308	-0.31457	1.4469	-1.9813	2.1573	1.1528	1.6711
-0.86347	0.038563	0.41913	1.5424	2.4236	0.33003	0.52415	4.4796	6.7956	2.5103	3.9599	3.6136	5.1865	-0.06077	1.553	1.3689	0.46133	0.066357	3.4345	-0.46721	-0.051199	2.0823	1.1024	1.597	2.1324	3.1716	-2.1035	-0.39601	2.5454	3.9612	1.777	0.82291	1.0177	-2.1356	0.22261	-0.061891	2.6867	2.4221	2.7451	2.2564	-0.25825	2.7822	0.6706	2.4102	0.67631	2.5122	0.85511	2.3887	1.8424	4.4134
4.9532	2.2427	7.1858	7.0144	6.7078	2.8722	4.75	4.7928	5.246	5.9271	3.9607	6.914	3.9979	2.5618	6.8558	4.0003	2.9638	9.0226	4.8036	4.6196	5.4698	4.244	5.13	9.9761	8.434	4.5997	6.0383	4.2112	5.0902	7.0098	4.6451	4.5724	7.1135	3.9302	6.9003	2.366	7.4894	5.827	5.0084	7.175	6.5289	3.5031	7.3446	7.5359	6.7159	5.5495	4.2271	3.394	2.0363	6.3183
3.073	2.053	2.0615	2.83	-2.709	1.542	-1.5938	1.6672	0.2849	1.7531	1.8765	1.6834	1.1631	0.818	2.4041	4.0662	0.89098	1.8	5.3614	2.7904	2.9831	1.6413	1.6348	2.3984	0.23553	4.2958	3.4551	-0.83968	1.3783	6.5572	0.38385	3.371	-0.058385	3.5792	1.8977	2.3227	1.493	-0.76897	-0.30717	0.095369	-1.2404	1.5647	1.0604	2.4189	1.8071	3.0635	2.9423	-0.44708	1.2395	0.30569
-5.4007	0.41901	-2.3147	-7.7593	-4.5215	-3.5045	-5.8343	-9.3484	-6.5493	-6.3495	-5.6882	-8.0042	-1.1947	-6.2438	-5.1123	-4.7757	-5.2672	-6.252	-4.6854	-3.8505	-6.9614	-4.7077	-4.6194	-1.2925	-3.6522	-4.3186	-5.101	-7.5679	-4.1629	-3.5079	-2.4157	-3.2953	-8.2285	-6.397	-5.6688	-3.0566	-5.2193	-7.0541	-3.5883	-3.9487	-8.6092	-5.8974	-4.3038	-7.1611	-5.7263	-3.9347	-1.5959	-2.3313	-4.3387	-5.2999
-8.7073	-10.01	-8.295	-5.8303	-12.061	-9.3212	-7.7792	-9.9351	-11.104	-4.7699	-7.9749	-6.4437	-11.478	-10.362	-10.216	-11.616	-7.2268	-8.83	-8.5613	-10.099	-10.516	-7.4573	-10.647	-7.9304	-12.126	-10.327	-5.5193	-8.8128	-9.0664	-11.187	-14.028	-6.7161	-11.187	-5.106	-8.2665	-8.6686	-4.7866	-7.6633	-9.4027	-12.072	-9.4628	-10.616	-11.101	-12.673	-11.812	-8.5576	-9.3673	-9.3278	-8.1355	-9.4605
-0.83185	-2.6578	-2.6891	-2.6613	1.2844	0.98978	-2.8801	-1.9	-4.4088	-2.9472	1.9716	-2.5704	-2.4004	-2.3704	-2.1232	-2.4462	-4.1774	-2.6109	0.30858	-2.2473	0.67323	-3.9995	-0.04007	1.9067	-5.2396	-2.2358	-3.8114	-2.4608	0.37157	1.8579	1.2067	-3.6931	1.2853	-4.7909	0.49436	0.28228	-2.5688	-0.47825	1.4337	0.10348	2.8794	-0.32842	-0.43145	-1.5148	-1.3216	0.90062	-2.2084	-0.97098	-3.2238	-1.5528
5.4512	4.5806	4.1836	3.5806	5.1415	3.863	7.9874	5.9129	4.7218	6.7456	5.4446	6.5619	4.6173	7.5679	4.1526	5.7093	5.4821	4.542	4.4442	6.6784	3.0162	6.2708	5.8108	6.0142	6.5598	5.1268	7.3526	7.8215	5.6666	4.6491	4.0745	1.2173	6.6426	5.5312	7.4088	4.4784	4.1142	4.5578	5.0431	4.7263	7.5452	7.3063	6.1911	7.3294	7.2613	6.6839	7.3298	8.7425	7.2696	4.1354
-1.9905	-4.4445	2.1897	0.10121	1.7512	-2.7475	-1.7945	-1.6081	-3.0529	-4.6161	0.31236	-0.46775	-2.1508	1.8033	-1.5245	-1.4172	-1.0247	-5.1165	1.6287	-1.455	-0.11195	-0.75902	-3.5568	-2.182	-3.7529	-3.0835	-4.2612	-1.2035	1.8205	-0.0033548	-1.973	0.71113	-3.9936	-0.78076	-0.11444	-1.0238	-0.27321	-1.7197	-1.1422	-3.1515	-0.48124	-2.2378	-3.7687	0.9314	-1.1753	-0.074216	-2.4707	0.42741	-4.5736	1.4744
-3.0763	-2.5251	-2.666	-6.5919	-4.168	-4.9085	-4.9743	-3.7818	-5.2478	-2.7719	-1.0114	0.23812	-3.5639	-7.1263	-3.2946	-3.995	-5.2637	-3.1903	-3.3214	-4.3004	-0.83631	-4.4253	-3.2756	-3.7811	-3.6147	-1.1962	-2.3856	-2.5758	-7.9181	-2.606	-3.905	-2.1528	-3.2614	-4.5806	-3.3994	-4.641	-3.02	-3.3951	-3.633	-1.4783	-4.385	-5.6799	-3.7225	-3.5331	-4.5896	-6.3408	-5.1671	-5.2487	-3.032	-3.937
-13.783	-11.851	-14.169	-11.041	-10.647	-12.175	-8.9956	-11.952	-10.466	-12.041	-11.157	-13.081	-11.87	-8.3789	-8.0823	-9.3654	-13.608	-9.7068	-12.657	-10.243	-12.259	-11.517	-7.6826	-10.169	-13.514	-12.85	-12.308	-10.153	-13.29	-11.075	-8.6381	-11.669	-14.203	-11.681	-13.106	-12.13	-11.337	-10.734	-10.368	-10.745	-11.671	-9.3019	-12.272	-8.6681	-12.933	-8.2532	-9.7094	-10.754	-11.911	-9.7209
-4.5603	-5.0857	-2.2275	-3.7326	-3.9063	-1.7984	-1.2885	-4.9021	-3.3711	-4.7338	-5.7068	-2.4848	-2.0053	-3.7409	-4.6858	-5.9239	-2.5561	-5.7803	-1.2813	-6.0129	-5.5862	-5.6797	-3.0097	-1.6498	-3.7367	-3.4578	-3.2147	-2.8185	-4.616	-1.8156	-4.7069	0.81532	-4.1427	-5.1022	-5.1254	-3.4412	-6.6599	-3.0924	-6.5897	-5.6832	-3.897	-2.3896	-5.5585	-4.71	-3.3476	-6.0797	-3.6124	-6.6369	-1.1489	-4.7947
-8.3837	-6.8972	-8.8688	-7.839	-9.6577	-6.0674	-8.2707	-9.7939	-7.9529	-8.8323	-8.8827	-8.8062	-8.4176	-11.49	-5.9374	-8.7786	-8.2469	-8.2635	-8.6036	-9.0011	-7.5579	-8.0242	-10.806	-10.591	-7.5049	-7.6782	-11.586	-9.4308	-5.0557	-7.154	-6.5939	-8.9648	-5.7596	-7.5313	-6.5188	-7.4435	-10.703	-11.259	-8.2514	-10.266	-8.2578	-8.7029	-11.893	-6.5007	-13.41	-9.7416	-10.141	-14.882	-9.2081	-9.7602
-11.709	-15.515	-14.176	-14.182	-15.284	-14.841	-12.43	-13.63	-13.157	-16.099	-14.581	-15.063	-14.274	-16.561	-14.9	-11.905	-12.859	-13.217	-12.386	-13.547	-9.3555	-11.652	-14.171	-12.033	-13.402	-13.136	-14.219	-14.581	-13.129	-15.336	-12.196	-12.449	-17.198	-13.817	-9.9249	-15.959	-12.643	-12.92	-13.198	-11.35	-12.557	-11.219	-14.976	-13.134	-11.441	-12.678	-12.167	-11.467	-13.175	-15.617
-0.35173	-1.6017	-1.6881	-3.6948	-1.19	-1.3995	-1.7755	-1.0607	-1.2659	-0.80364	-1.8024	-3.4667	-1.0651	-2.4453	0.26199	-2.7431	-3.5518	-2.0483	1.3726	-0.39006	-1.8881	-0.11788	-0.63077	-0.94417	-0.030757	-0.84423	-1.7789	-4.6216	-2.1787	0.031412	-1.4141	-1.8143	-1.1986	-2.5698	0.72852	-1.5253	-0.086708	-3.9722	-2.6405	-4.1988	-2.8915	-4.1484	-4.411	-3.3091	-3.0354	-1.2232	-2.9834	1.571	-0.65498	-2.415
-3.696	-0.93077	-0.0037548	0.50824	0.48289	-0.23775	-1.4405	-0.89535	-0.63125	-0.83237	1.8565	0.49876	-0.64236	1.8956	0.33585	3.1115	-2.0253	-5.1887	-3.3471	-3.7459	0.50924	-0.88452	-1.8104	-1.1039	-0.38883	1.1737	1.1312	-3.0908	-3.0579	0.079503	-1.0213	-2.3581	-2.2523	0.023937	1.3004	0.93602	-1.0516	-0.024955	0.063907	-1.4387	-0.982	-2.287	-1.3468	1.5101	1.0728	-0.69191	-0.63451	0.01144	0.69142	1.0647
4.0484	2.7417	0.20513	2.3267	-1.8307	0.93218	1.9286	1.0045	-2.3097	-1.2978	-2.3895	-0.30255	1.2002	3.7463	1.8216	1.394	0.046649	1.4748	-0.40709	0.13062	0.56948	3.7203	-0.50345	1.2908	-1.0509	1.6126	2.0349	1.4025	-1.1623	1.913	1.1106	2.0231	-0.58	0.78813	-0.39193	0.25152	2.1371	-0.25568	-1.1162	-2.6971	-1.2795	0.96714	-1.383	0.13403	-2.4964	-0.28243	0.51591	2.1072	-0.87248	0.47119
-5.1289	-2.4299	-3.1934	-5.256	-3.9331	-3.1656	-5.3496	-2.672	-4.4259	-0.14641	-3.2958	-3.1184	-3.1697	-4.6149	-3.2619	-0.21808	-2.4305	-3.8139	-1.3269	-5.3494	-4.723	-3.5844	-6.7086	-2.3907	-2.0769	-3.0547	-2.4404	-1.3914	-3.5833	-6.0122	-6.0102	-4.4485	-1.7749	-6.2943	-6.5193	-1.0938	-3.7096	-3.8884	-6.4322	-5.2232	-5.2995	-4.9803	-0.42074	-1.2549	-6.5265	-1.6761	-5.8017	-3.5301	-3.5468	-3.363
-7.2995	-9.9703	-10.468	-12.305	-7.8952	-12.55	-8.0764	-9.4693	-9.6875	-9.0274	-10.83	-11.879	-6.1711	-12.725	-9.8251	-5.3743	-9.0432	-8.053	-6.8588	-9.4858	-10.322	-9.8906	-12.562	-6.2742	-11.133	-9.1773	-10.949	-9.0496	-11.298	-10.405	-8.9111	-7.847	-5.6532	-8.3373	-6.4547	-6.0046	-8.8162	-8.2894	-8.8803	-8.6773	-9.6146	-7.4202	-6.7516	-11.507	-7.3088	-8.9251	-9.7753	-8.4366	-12.004	-7.6296
11.21	9.3616	10.244	9.0598	9.3779	10.637	6.1923	8.0897	8.6771	9.78	11.826	8.1885	7.6693	10.03	9.0308	11.923	8.568	8.1049	9.9128	11.085	8.8936	11.411	5.5047	9.317	9.6657	8.8685	9.2305	10.849	9.4563	6.5285	11.63	8.156	10.861	8.9334	5.488	12.183	7.7426	7.5572	7.5083	7.0569	9.5326	9.9282	9.8592	9.0185	8.2521	10.151	10.76	9.3213	9.2576	9.0527
2.1907	-2.0348	-0.46467	-1.6558	-2.8016	-2.482	-3.8428	0.3558	-2.292	1.2819	-1.9974	-4.1612	2.7244	0.30789	0.29642	-1.1031	-1.0243	-1.6892	-0.77878	-6.1845	-1.6811	-4.4786	1.5439	-2.1342	-2.0913	-4.2318	-3.1837	0.65727	0.48562	-3.4206	0.87421	-1.7279	1.3478	-1.8914	0.12308	-2.1319	-1.2008	1.4249	-2.0174	-2.9325	0.13257	0.45139	0.84072	-1.0048	-0.83624	-4.13	-0.90388	-2.4364	-2.3506	-6.5525
-0.10659	-2.3108	-2.659	-1.1425	-1.1715	1.2436	-1.1945	1.2753	0.6724	0.085876	0.65342	-0.3081	0.25749	1.7906	-1.8863	-0.37142	2.2331	5.0356	-2.8764	0.22025	2.0635	3.8365	-0.49551	-1.7864	0.94932	-0.61343	1.8279	-2.1653	0.16833	-0.33151	-0.12102	2.4774	1.2304	3.2974	0.95678	1.6514	0.013116	0.52235	-1.3554	0.43608	-4.0338	1.1205	3.7301	2.1691	-1.2361	-0.17178	0.63244	-2.4768	1.5312	-0.81423
-21.154	-21.399	-21.237	-21.702	-18.965	-17.964	-19.924	-20.058	-20.197	-16.36	-18.455	-24.454	-23.788	-18.32	-19.946	-18.715	-17.228	-24.198	-19.646	-24.118	-20.381	-21.995	-21.401	-21.079	-23.442	-18.119	-24.417	-20.313	-24.031	-19.132	-19.4	-19.781	-20.051	-19.029	-17.513	-21.872	-19.603	-19.834	-17.837	-21.864	-16.18	-24.672	-19.728	-20.794	-23.948	-18.393	-19.727	-21.421	-18.391	-19.639
-13.109	-14.592	-13.892	-13.329	-12.522	-14.531	-11.982	-13.36	-15.381	-13.181	-14.085	-13.257	-17.205	-13.238	-11.505	-12.466	-12.281	-17.295	-17.083	-13.843	-13.059	-13.025	-13.253	-11.228	-13.242	-13.031	-11.36	-11.22	-12.993	-9.4663	-13.024	-12.09	-11.53	-13.792	-13.671	-13.59	-13.433	-10.542	-14.357	-12.18	-12.761	-12.871	-9.4018	-12.751	-17.935	-15.602	-13.968	-13.851	-9.7496	-12.638
-13.883	-10.671	-7.8636	-8.8145	-9.971	-9.8746	-10.49	-10.735	-7.0636	-11.651	-10.549	-7.4194	-7.2183	-10.397	-10.559	-10.371	-10.13	-9.7842	-13.047	-10.277	-9.9862	-10.686	-8.5524	-13.503	-7.0963	-7.7173	-10.819	-13.291	-8.3229	-10.662	-12.61	-11.437	-14.762	-7.2633	-11.78	-10.307	-12.107	-11.707	-9.2325	-9.8319	-13.048	-12.559	-12.515	-10.544	-13.628	-12.176	-11.842	-13.471	-9.9055	-13.785
6.364	5.1626	8.4263	7.9447	9.7296	7.241	10.267	9.487	8.8124	7.9944	7.6019	10.04	6.8943	12.71	8.8388	8.6551	9.2291	6.6628	6.0764	6.4252	6.9707	4.0729	8.8501	5.0908	4.885	7.9333	10.057	7.3355	8.1096	10.222	9.1502	8.8693	9.0828	9.3784	8.8844	11.658	8.4216	8.9641	7.2816	7.9717	4.4788	9.287	8.6259	9.2181	8.6826	4.8938	9.571	8.1447	7.05	10.128
7.1099	11.195	5.7127	5.4451	7.9235	4.1836	9.497	10.522	7.5581	9.2452	8.7262	7.0532	5.807	5.7037	11.639	10.529	6.8547	4.2837	8.4007	8.2977	7.9093	10.223	4.7452	8.5281	10.13	10.34	10.705	8.3142	7.11	8.5123	6.8414	5.9796	4.5142	6.8811	4.1297	6.707	8.7154	6.4576	5.8035	10.51	8.7882	8.4419	9.141	11.462	6.6488	8.454	7.7787	7.337	8.2567	10.841
0.49415	-0.67223	-2.4871	-4.1213	-2.8948	-2.9398	-4.0057	-4.3472	-4.5765	-6.4009	-5.5177	-2.3549	-5.1901	-3.386	-1.52	-7.4872	-1.0362	-6.4784	-5.3747	-3.2318	-5.3977	-5.1836	-2.989	-0.44935	-2.4556	-4.9137	-5.9739	-3.8394	-1.9622	-4.8165	-9.665	-1.1505	-1.5016	-5.0647	-3.446	-0.26219	-5.3643	-4.3154	-6.2846	-4.065	-6.4746	-4.2874	-3.7732	-5.442	-3.7998	-5.2706	-2.9548	-1.7927	-5.7376	-2.7263
-11.343	-8.9105	-11.786	-10.071	-11.709	-13.851	-9.4128	-7.9042	-9.8949	-10.249	-11.374	-9.0357	-8.6555	-9.7852	-10.215	-8.5939	-13.512	-6.8768	-11.944	-12.996	-12.393	-8.6119	-10.909	-12.154	-9.8611	-15.961	-11.529	-11.706	-10.304	-9.9296	-11.38	-8.6094	-13.966	-12.249	-9.4997	-8.7213	-8.8427	-10.872	-8.6951	-12.093	-7.0487	-10.479	-9.2417	-10.111	-9.7489	-5.629	-9.7097	-11.796	-12.014	-10.351
2.7046	3.1956	1.1384	-1.5052	1.7581	1.1819	3.8936	2.0436	2.0696	-2.191	2.4803	0.6144	2.0457	0.5278	2.0834	0.31113	-1.8208	1.0863	2.0623	2.9398	-1.2578	-1.6742	5.5499	0.59503	3.2711	3.7681	0.4779	-0.84112	1.0512	1.2697	4.0316	1.871	3.5692	1.5689	0.39674	3.367	0.98733	5.1076	1.1086	4.2058	3.5429	0.57414	2.6059	4.3075	2.361	3.1301	3.014	-0.52862	3.354	1.9083
-2.0115	0.82494	-2.2602	-0.32636	2.2322	-1.4815	2.6207	1.0664	4.5415	-1.0966	3.1592	0.66898	-0.2331	-1.9194	1.0354	-0.072634	-1.3798	1.8352	2.853	-0.37002	3.8551	-3.9563	1.6687	2.1115	-3.0798	-4.7613	-0.19757	0.48917	-3.5025	0.14997	0.34349	0.62942	3.1074	1.2737	-1.4335	-1.7483	-1.5826	-1.0373	-2.3551	-0.23668	2.6298	1.367	3.178	2.3326	-2.218	1.7138	-1.933	-0.60151	1.1729	-1.2542
-7.1889	-8.3207	-12.356	-9.8173	-10.166	-10.993	-10.929	-13.586	-7.7276	-8.4364	-11.368	-13.032	-11.33	-9.9147	-9.7688	-12.714	-10.387	-7.0517	-7.1423	-10.876	-9.1735	-11.698	-12.571	-9.5747	-11.016	-11.564	-13.488	-9.7517	-7.7776	-13.906	-8.4618	-11.088	-8.2547	-11.492	-10.289	-10.343	-10.414	-11.987	-10.77	-10.035	-12.754	-11.065	-9.0551	-4.8691	-10.612	-6.7499	-13.406	-10.247	-12.288	-12.294
-1.6478	-0.47507	-2.5812	-3.4039	-1.3355	-0.92609	0.21713	-1.4189	-2.1329	-0.16447	-0.35481	-2.2905	2.1262	-0.94128	-1.6833	1.0755	-1.2496	-0.012956	-0.98045	-2.9514	-2.4371	-0.87775	-2.1319	-1.2886	-1.3779	-0.8039	0.010038	-1.2549	-0.86133	-3.8256	-3.0468	-1.4307	-1.4841	-4.085	-1.4259	-1.6438	-2.1769	-0.3799	0.33137	-1.5983	-2.8511	0.70556	0.30056	-0.41342	-0.12917	-1.5055	-2.8146	1.3977	-0.21555	-1.3119
1.1979	-1.5325	-3.4296	-3.7327	-0.88831	2.0562	0.76711	-2.2242	-4.1415	1.1332	-2.3779	-4.9186	-5.0614	-1.5714	-1.1128	-2.3999	-5.2496	-0.95496	-1.8702	0.5216	0.38221	0.43215	-2.7699	-1.9085	-1.5686	-3.2256	-2.5964	-2.2674	-2.3763	-4.8506	-6.0433	-1.8069	-2.0434	-1.2175	-2.0037	-3.8164	-4.898	-1.1555	-1.5678	-1.5391	-0.59537	-0.97297	-1.9641	-0.75056	1.0258	0.24606	-1.202	-2.4373	-1.0297	-0.30818
-3.9821	0.10446	1.6101	-4.0274	-2.4001	-2.1834	-5.4108	-3.951	-0.7161	-5.4476	-0.12352	-0.63329	-0.85123	-4.5516	-5.1727	-3.8849	-3.1092	-2.0136	0.788	-1.5248	-1.91	1.1257	-3.5728	-7.113	-1.1173	-1.3827	1.8567	-2.3168	-2.8907	-3.6509	-6.9335	-5.8288	0.93191	-1.9776	-3.5975	-3.8617	-0.24736	-1.6613	-3.6572	-2.9545	-1.4581	-5.6713	0.33507	-2.9015	-4.7935	-3.168	-1.6569	-2.93	-3.2775	-5.4511
0.63841	0.6058	0.86679	2.2351	0.66763	2.4635	0.49219	-0.97706	0.39109	0.082626	1.1079	4.7084	4.1369	1.3058	1.6894	2.3917	0.70123	0.8809	0.7106	2.31	0.7927	1.9539	-0.87088	-0.91007	4.1879	0.98051	1.4914	2.7971	2.3462	1.1563	0.90072	3.5517	2.3483	1.1485	1.5122	3.4845	0.27431	2.2962	2.2184	0.51995	1.0268	1.6481	3.3388	3.2402	1.5596	4.494	2.9105	2.0083	0.18028	1.5883
-4.4362	-5.6495	-6.1504	-6.358	-3.6761	-3.2746	-4.1144	-3.0532	-7.7667	-3.8068	-6.3768	-3.6274	-5.2684	-5.6882	-8.3726	-7.6257	-10.112	-7.5479	-11.265	-5.2908	-5.7848	-3.9412	-5.468	-5.7968	-7.288	-6.4152	-3.6273	-3.9566	-2.4762	-5.9861	-4.683	-5.1988	-6.0041	-6.494	-7.429	-6.1125	-4.9	-7.2331	-5.1346	-7.844	-4.9624	-7.1302	-5.7933	-0.90072	-5.4396	-4.1431	-9.262	-4.3957	-5.7453	-2.7752
-14.142	-15.435	-15.199	-12.72	-13.752	-12.03	-9.5034	-16.479	-14.566	-15.802	-9.9961	-11.659	-13.336	-13.087	-15.323	-13.707	-12.536	-14.458	-14.571	-12.117	-14.252	-15.493	-11.754	-13.332	-11.76	-14.609	-14.529	-14.394	-13.324	-11.789	-11.502	-12.422	-12.591	-11.046	-15.974	-13.823	-16.058	-15.076	-16.333	-13.386	-10.969	-13.37	-14.18	-13.737	-13.645	-13.028	-12.738	-11.017	-15.967	-11.595
2.5918	-2.255	2.4661	0.75094	-1.0234	-1.152	1.1971	-2.3732	-1.0265	2.3616	-1.8211	4.7905	-1.0758	-3.7774	-0.2346	-1.1754	-0.2871	1.1903	2.1034	-0.040405	0.88629	2.6758	-0.52717	-0.58651	-0.56678	0.44157	1.9157	1.515	2.0049	-0.2314	-1.5532	-1.4476	1.39	5.5697	0.97867	-2.3768	1.097	1.0796	-1.2982	0.94185	1.4099	1.1796	-1.0317	1.4631	-0.21383	-0.35694	-0.12229	-3.6753	3.0903	-1.0432
-1.8992	-0.24602	-3.0439	0.35176	-0.078463	2.1157	-0.11474	-0.23563	-2.808	-0.015079	3.003	-0.19339	0.94903	0.084546	-1.1076	-1.6456	0.37824	2.0049	-0.56414	0.13217	-3.3593	0.022162	-0.69396	1.9287	1.2803	0.33944	0.93712	-0.6408	1.3349	-1.9387	-3.2101	0.97176	-1.1583	-1.8853	-0.86662	-4.3141	1.2627	0.12485	-2.2711	0.83687	0.51509	-2.0969	0.39319	-0.071018	-2.9731	-0.74421	-2.3046	-2.4033	3.0236	-5.6781
-0.98146	-3.7232	-1.7094	-3.518	0.80722	-3.2895	-1.7961	-4.6849	-1.5787	-3.5629	0.82573	-1.9128	-1.3351	0.40979	-4.3638	0.10211	-1.2448	-4.0437	2.8585	0.50571	-1.3659	-1.421	-1.8782	1.6934	-2.6385	-2.4247	-1.2104	-0.22667	-3.6365	0.6144	-6.1209	-1.5506	0.53397	-2.2689	-1.7303	-2.3584	-1.136	-0.24871	-3.4976	-2.9823	3.1713	-2.5407	-3.241	-0.16379	-1.6947	0.29053	-3.2343	-3.3651	-1.0823	-0.040389
-0.21541	2.026	-0.054647	-0.55517	0.62597	3.5788	1.2668	-2.1583	2.7011	-0.13791	-1.3943	-0.46634	-2.6175	-2.5229	0.71548	1.7851	-2.5124	-3.6169	1.0414	-1.4388	-2.044	1.2808	1.0288	0.49088	1.6683	0.78461	2.5999	-0.84218	3.6035	-1.8557	0.21583	-1.2886	-1.463	3.4039	-2.308	-0.23389	3.169	-0.40448	-0.83435	3.9835	-1.1738	0.034713	0.96541	-1.896	1.7097	-0.10874	-4.2908	-0.58316	0.51604	1.2974
-2.8482	0.52445	0.41917	-2.255	1.5348	0.93521	3.8366	-0.8486	-1.6686	-0.69095	-1.1819	0.35103	-4.7371	-0.42551	-1.4873	2.0528	-2.2703	0.31049	3.8465	0.24603	-0.064337	1.397	-0.46757	-0.31241	1.4111	2.7994	0.18029	-0.42636	0.84739	1.0644	2.7783	4.2432	-1.5216	1.2016	-0.39037	1.2814	-3.2556	-1.2074	-0.43994	-0.90761	1.8141	-3.6996	-1.1595	2.6216	-0.82398	2.115	0.25844	0.092586	2.0774	0.057662
8.6596	5.0047	4.9526	4.3303	1.3499	5.6646	4.5012	4.2748	9.3155	5.6347	4.1331	3.5624	5.7192	3.9605	1.1773	7.7588	3.2039	3.2596	6.9659	4.0135	6.8053	4.5581	3.3407	4.7108	2.0158	3.814	6.086	5.5294	6.2509	5.7054	5.9164	5.9927	4.3484	4.5241	6.5525	6.573	4.9733	6.1695	5.7267	8.7882	2.5324	7.6782	3.8708	3.2672	3.9495	6.0172	7.8339	7.3931	7.322	6.2025
-19.4	-19.08	-20.656	-18.93	-19.93	-22.107	-21.089	-17.608	-21.486	-19.025	-22.568	-22.102	-20	-22.07	-22.594	-20.691	-20.588	-22.422	-24.207	-24.839	-19.846	-23.194	-21.486	-19.88	-20.246	-21.112	-18.351	-25.57	-18.014	-21.715	-21.119	-20.618	-21.775	-21.325	-20.638	-21.611	-16.812	-21.299	-21.441	-20.986	-21.137	-21.588	-20.878	-19.792	-20.676	-21.625	-19.724	-20.362	-21.885	-20.018
0.24309	1.9307	3.3309	2.777	4.0956	1.2867	1.6642	-0.022212	4.019	4.0771	4.6864	0.46215	3.5917	3.2118	0.82833	4.8772	3.6956	0.91286	3.3796	1.258	2.5934	6.3445	0.25519	4.6781	2.9568	-0.88519	5.6424	3.1419	3.9255	2.142	2.3017	2.7764	1.7814	1.2775	1.4157	3.5253	-0.065211	1.4793	3.2987	0.77574	0.88934	0.10486	3.6096	1.1942	2.8518	4.4706	1.9968	1.9614	0.39709	1.0933
-10.152	-10.877	-16.515	-13.518	-11.328	-11.757	-10.736	-11.436	-14.183	-10.937	-11.495	-12.561	-12.107	-14.419	-11.985	-14.512	-15.452	-13.852	-14.499	-13.763	-10.779	-18.436	-15.332	-11.855	-15.111	-15.33	-11.82	-16.323	-16.741	-16.887	-11.592	-14.555	-13.853	-13.224	-13.435	-14.241	-12.248	-16.124	-13.711	-12.855	-13.216	-12.465	-13.326	-17.343	-12.633	-12.049	-12.738	-10.203	-13.751	-14.707
-14.443	-9.7439	-9.1183	-11.169	-9.5087	-10.474	-11.545	-11.062	-12.327	-9.6371	-9.5274	-12.352	-9.8069	-11.447	-9.8633	-9.7612	-12.636	-13.833	-12.533	-13.991	-9.4397	-9.1874	-8.6659	-12.977	-10.822	-13.541	-11.101	-10.694	-11.885	-12.902	-9.9275	-10.496	-10.7	-13.892	-9.4731	-12.846	-9.1777	-10.398	-8.8624	-9.3665	-13.985	-9.9162	-11.301	-10.025	-11.913	-9.6659	-8.6531	-8.9773	-12.018	-10.426
-0.82188	0.064267	1.6661	-2.5018	1.3918	-1.2895	-0.68449	1.1672	-2.5732	-0.54167	-2.164	1.8548	-1.8164	-3.0912	3.6203	0.20248	-4.5692	2.0462	-2.372	0.5108	0.97384	1.3425	-0.47015	0.24216	4.1597	2.2397	1.1256	-3.3491	-0.40963	1.0523	-0.59587	-0.098841	-1.2832	0.13201	4.1884	-2.3806	-2.9899	1.3101	-0.8857	1.0695	-0.49152	-2.5469	0.71228	-2.0995	-2.4174	-1.2095	1.7347	1.8966	-0.50549	0.15103
-3.3445	0.010816	0.40784	-1.3032	-1.1204	-1.1452	-1.2797	0.17577	-3.8342	-0.97813	-2.7943	1.5587	-2.2304	-1.4031	-3.706	0.30847	-5.5037	-2.4895	-3.3504	-2.4173	-5.1268	-0.88537	-2.6632	-4.5221	-2.6245	-1.3095	-4.0769	-0.36466	-2.3947	-4.1518	-3.0446	-2.5832	-3.4798	-2.6116	-0.45913	0.98659	-2.7765	0.053015	-3.4092	-1.3441	0.22939	-1.233	-4.1673	-2.8367	-2.6304	0.47911	-7.5945	-0.29972	-5.0594	-3.3689
0.075382	-0.20644	0.019023	-3.8626	-4.9469	-4.2872	-4.5951	-2.2317	-4.3655	-1.7333	-4.0212	-0.025689	-0.27346	-2.2903	0.14199	-1.6107	-2.4039	-3.1026	-2.8702	1.7325	-2.9085	0.046221	-1.1868	-1.0413	-5.4205	-0.78078	-1.9992	-3.4548	-2.0553	1.0273	-1.1367	-4.8106	-3.0895	-4.3345	-2.9682	-3.5177	-0.82951	-5.2028	-6.0239	-1.1597	-4.0069	-4.5052	-2.4535	-3.9444	-2.2997	-3.8585	-3.5596	-2.7503	-2.1552	-4.9955
-4.3914	-4.8092	-0.23756	-0.23502	-1.6931	2.3845	1.0257	-0.43885	-4.2796	-0.0077214	-1.6146	-3.3534	2.7752	3.3462	-2.1167	2.1697	-2.3536	-1.8764	3.0935	2.2525	-2.7455	-0.64302	0.026265	-2.6087	-2.4544	0.80537	0.30972	-1.2158	-1.7692	1.1098	-0.93926	2.4987	0.25758	4.2514	-0.86616	-0.10346	1.3234	-1.9816	-1.3545	1.6947	-3.7054	-0.76163	3.5398	-1.8209	3.5784	0.41577	0.21266	0.0090487	3.8713	0.23179
1.9005	1.0695	-1.6715	-0.89963	-3.4244	3.4667	0.89321	1.6376	-0.36735	0.3093	-1.7261	1.7559	0.53567	-0.28484	-1.7459	-2.7534	-1.575	3.6221	-0.14323	-2.9383	-2.2357	0.42713	-2.9045	0.18887	-2.7809	1.8326	-1.7664	0.31227	-2.6291	2.5912	-1.8616	-1.9676	0.38084	0.96026	2.499	0.4686	0.079563	-2.2779	-2.9295	1.5383	1.1486	-2.9121	1.9207	2.7076	1.9406	-1.1198	-1.2359	1.4177	1.1609	0.07888
-6.8928	-10.936	-13.906	-8.6982	-9.8516	-11.532	-6.9835	-11.308	-6.6239	-8.9926	-9.2951	-9.2889	-7.1966	-10.847	-11.699	-7.5601	-9.1396	-8.2624	-5.3611	-10.982	-8.545	-13.161	-8.3109	-7.4316	-9.4977	-7.1745	-7.8425	-8.7484	-9.0013	-8.9952	-10.527	-8.6338	-10.021	-10.258	-9.5315	-9.8036	-10.9	-5.2545	-9.2568	-7.9947	-7.9031	-7.1245	-8.6037	-11.4	-9.2921	-12.147	-10.418	-11.948	-8.4897	-11.96
-14.042	-16.789	-16.422	-13.984	-10.875	-11.572	-14.813	-16.004	-13.929	-12.324	-17.491	-14.396	-12.303	-11.666	-15.711	-14.583	-12.42	-14.843	-14.079	-15.232	-17.167	-14.022	-12.365	-13.248	-14.137	-11.714	-16.233	-15.675	-12.976	-16.87	-13.036	-16.679	-16.89	-14.917	-18.061	-15.417	-17.412	-15.439	-15.702	-14.398	-14.522	-12.614	-12.395	-13.64	-15.892	-13.778	-14.773	-16.595	-13.283	-17.012
-13.564	-12.783	-14.529	-13.923	-13.809	-13.754	-12.445	-17.555	-11.587	-15.658	-15.858	-14.483	-9.4187	-12.958	-9.3244	-12.649	-15.528	-15.273	-13.405	-13.377	-13.368	-13.28	-11.004	-15.265	-13.428	-9.0035	-10.114	-16.14	-11.069	-13.065	-15.35	-9.5332	-11.135	-11.909	-15.805	-13.954	-12.913	-13.319	-10.543	-12.203	-14.146	-12.77	-14.067	-11.055	-18.941	-15.002	-13.002	-12.413	-14.098	-13.548
-12.089	-12.969	-11.995	-13.194	-11.162	-11.184	-13.354	-11.845	-11.77	-10.96	-10.994	-12.186	-14.601	-13.311	-11.335	-14.214	-11.303	-12.399	-12.203	-13.169	-13.856	-12.277	-12.848	-14.304	-11.201	-14.471	-11.604	-12.339	-11.441	-16.745	-16.135	-10.851	-15.473	-13.711	-11.533	-12.239	-11.746	-12.979	-15.099	-13.529	-12.726	-12.772	-14.229	-17.217	-12.708	-15.375	-13.88	-12.061	-13.887	-13.103
-13.356	-13.273	-9.3114	-12.745	-13.564	-12.904	-13.818	-13.305	-9.0394	-12.582	-11.958	-13.253	-9.1242	-11.717	-14.168	-12.134	-10.17	-9.3662	-11.652	-12.814	-12.65	-12.513	-12.273	-11.409	-11.095	-9.9061	-9.4892	-9.4033	-9.1357	-11.941	-11.082	-13.317	-10.104	-10.678	-14.255	-11.729	-10.702	-13.321	-11.52	-9.2491	-8.4751	-12.307	-9.4757	-10.779	-11.745	-9.4613	-12.399	-9.4816	-10.479	-15.547
-12.951	-10.121	-11.519	-14.972	-12.282	-10.892	-11.957	-10.506	-13.287	-15.245	-13.935	-13.984	-12.574	-11.275	-13.674	-13.496	-12.375	-12.067	-13	-11.089	-13.364	-14.892	-11.959	-11.847	-12.988	-13.634	-11.34	-10.014	-12.828	-14.416	-13.634	-13.036	-11.847	-14.488	-17.687	-12.373	-17.036	-14.768	-12.893	-14.158	-11.71	-16.084	-13.691	-13.484	-11.237	-14.065	-11.706	-13.008	-11.624	-13.47
4.823	0.89138	5.6506	3.4731	2.6384	0.37853	-1.693	-1.0136	4.0005	1.4643	0.72689	1.05	0.36356	5.3193	1.0698	2.659	2.137	0.84239	5.7275	2.4666	0.7186	3.9877	0.59094	4.0486	-0.49089	0.61191	4.453	3.0932	0.36576	0.54984	4.5679	-0.29833	1.273	0.05941	2.4158	1.3384	5.6572	1.9691	1.8721	0.86776	-0.62371	0.27558	-0.13088	0.75498	0.10611	1.0912	3.576	2.0448	0.035208	1.9489
4.8991	6.9958	2.5296	6.0024	4.4686	4.9484	3.8527	6.1941	4.168	4.4787	4.0187	6.5458	1.8427	5.1776	2.8938	5.1068	4.215	3.7086	4.4217	7.3711	7.6515	4.4621	4.9442	4.8545	3.8536	4.48	7.4704	4.2292	5.6907	3.9868	1.4058	5.58	6.1628	3.5089	3.1548	0.28616	4.5493	4.8858	6.0909	5.0895	6.5998	3.8202	4.9104	3.3421	7.6048	3.4487	3.7898	5.992	2.4862	3.0488
-3.309	-1.4591	-4.4844	-0.92934	-3.7825	-5.9278	-3.2103	-3.0746	-2.896	-3.3793	-0.63237	-0.68933	-5.119	-5.9047	-2.8497	-3.3623	-6.6326	-8.2839	-6.5224	-7.5831	-5.9123	-3.1638	-2.5118	-4.1418	-3.411	-3.7061	-4.2281	-4.8718	-1.4675	-4.8447	-1.6257	-3.0038	-0.20454	-3.4486	-5.406	-2.6882	-4.6174	-2.2509	-1.4904	-5.2987	-5.5731	-2.7329	-5.1765	-3.392	-4.6631	-3.4006	-3.614	-5.3827	-3.2473	-3.6482
-10.568	-8.2619	-11.676	-12.575	-12.015	-11.161	-13.442	-12.492	-13.927	-13.816	-9.9021	-10.456	-14.512	-11.031	-12.322	-12.991	-9.4766	-14.16	-11.18	-16.883	-13.45	-10.143	-9.9353	-12.045	-11.641	-12.656	-14.844	-8.9076	-9.7831	-11.624	-11.955	-10.768	-9.7367	-14.347	-10.786	-14.227	-11.726	-14.25	-13.079	-9.2161	-12.528	-13.748	-14.434	-12.305	-14.317	-8.7095	-11.209	-10.907	-9.1044	-14.075
-13.577	-16.23	-14.851	-15.133	-13.102	-13.625	-14.165	-15.259	-12.431	-15.11	-12.761	-17.43	-17.427	-15.978	-16.655	-13.112	-14.562	-14.488	-13.477	-13.686	-14.207	-14.822	-10.627	-11.354	-14.628	-15.41	-15.928	-9.9574	-17.08	-14.528	-12.886	-13.81	-12.064	-12.865	-13.135	-11.99	-17.679	-14.227	-17.209	-17.348	-16.553	-16.171	-11.331	-12.153	-13.707	-14.265	-16.101	-12.8	-14.716	-13.333
-6.1152	-5.9922	-4.4169	-7.1814	-4.0175	-5.8748	-3.2464	-5.3415	-4.4155	-5.0359	-7.6239	-8.338	-6.2596	-5.2408	-8.5502	-5.4144	-4.1616	-6.5198	-6.1001	-6.6732	-5.5591	-4.8894	-5.5627	-8.459	-8.9357	-6.9131	-5.5913	-7.4233	-4.6348	-6.6582	-3.9195	-5.7152	-8.8554	-5.767	-5.426	-6.8276	-7.0415	-8.0675	-5.2904	-3.1473	-3.6817	-2.4673	-6.2639	-6.1391	-4.6579	-3.5528	-3.5304	-4.9578	-6.3059	-5.8716
-3.7301	-2.5732	-3.5245	-0.53351	-7.7985	-5.4986	-2.3418	-2.336	-2.3967	-0.95207	-4.7241	-4.1221	-3.401	-0.95877	-5.5249	0.84649	-2.4029	-5.9001	-3.1012	-6.3279	1.3447	-2.508	-2.1732	-0.64473	-3.4681	-2.1388	-3.1208	-1.7996	-2.1241	-1.6605	-1.6345	-5.4266	-3.5607	-1.9816	-6.0943	-6.9218	-1.6453	-5.4102	-3.169	-1.5322	-4.8295	-3.348	-5.3718	-1.1661	-4.7417	-1.4808	-3.0375	-2.5426	-3.3584	-5.4014
-3.6948	-2.0311	-3.5941	0.35456	-0.1775	-3.0995	-3.8041	-4.0555	-3.3218	-4.966	-0.84407	0.12891	-1.4173	-1.6435	-2.0194	-0.97337	-1.6427	-2.4463	-4.4201	-4.1636	-1.1704	-4.898	-1.3787	-1.7368	-1.9882	1.163	0.99731	-0.76856	-0.89477	-1.501	-0.15921	-1.9089	-1.7457	-1.1681	-2.8546	0.94516	-1.9691	-2.2755	-3.0098	-0.90515	0.99796	-3.0778	-5.2416	-1.0538	-3.2148	-3.0238	-1.123	-3.3166	0.44642	-0.37689
-2.8153	-3.7997	-0.53079	-1.9818	-3.0871	-4.6078	-3.8395	-7.7156	-1.5915	-3.6432	-3.8153	-2.3862	-4.0607	-3.882	-2.5489	0.050934	-2.9773	-0.83024	-1.1569	-6.4873	-3.8567	-4.8278	-1.9854	-5.2054	0.47696	-1.6968	-1.4221	0.66356	-4.0107	-1.9977	-5.9636	-2.634	-2.5133	-5.6592	-4.7458	-3.2269	-5.5159	-2.7645	0.41138	-4.1794	-1.7056	-2.9909	-3.8283	-4.2125	-7.8762	-4.1434	-4.8294	-2.8917	-2.1217	-5.8217
-3.4803	-0.91507	-4.3543	0.17655	-2.843	-1.0701	1.3164	-0.46168	0.96426	-0.82261	1.2287	-1.4713	-0.16182	-1.8549	-0.065313	-3.2605	3.3758	-1.2446	-1.1699	-0.91493	-0.75253	-1.5596	-1.7711	0.092823	-0.64358	-2.0189	2.4665	-1.05	0.31073	-0.7322	-0.34635	-3.0206	0.31367	-4.5042	-1.681	-0.87489	-1.8482	-2.7785	0.10925	-2.2399	-1.3613	0.44328	0.61459	-1.5288	0.36484	-3.0111	-0.48543	0.83735	-1.329	-1.1489
-21.761	-23.115	-20.741	-22.713	-25.057	-23.707	-19.731	-22.077	-24.059	-17.124	-19.556	-19.212	-19.045	-20.669	-23.27	-20.808	-17.077	-21.251	-19.68	-18.586	-24.544	-20.539	-20.543	-20.252	-23.514	-18.783	-21.121	-25.786	-17.396	-17.886	-21.211	-21.533	-18.508	-22.222	-16.619	-19.419	-20.193	-20.548	-23.202	-21.709	-18.468	-22.25	-20.918	-19.289	-22.408	-20.671	-23.2	-20.019	-22.719	-22.508
-1.7335	-0.23242	-0.11177	-3.3306	-2.3934	-1.9408	-1.7745	0.073804	-1.957	-0.37766	-0.75771	-0.25904	-5.0972	0.98731	-1.2491	-1.7384	0.86158	-2.8031	1.9727	1.609	-2.4307	-1.1937	-5.0044	-0.51497	-1.1411	-2.6156	-0.27373	0.05272	-0.30534	-0.45061	-0.387	-2.3663	-0.78522	-0.028644	-3.7097	-1.8028	-1.2379	-2.1198	0.73346	1.1995	-0.61705	-1.0431	0.96567	-3.2317	-4.1795	-3.6906	0.043291	-3.7236	-2.3576	-0.94621
6.8488	6.9859	7.4105	5.4589	9.4866	7.6881	7.0564	6.1866	6.9354	4.4539	7.7518	5.9357	9.5073	5.6661	7.9573	6.6169	8.9705	4.0725	5.6358	5.8308	7.2172	3.5704	7.6489	10.783	5.8416	5.8188	8.3373	3.648	6.6286	10.501	4.8847	7.548	9.0375	3.8838	5.405	5.1213	5.5285	4.3526	3.137	6.1944	4.8679	4.7264	8.9592	4.5423	8.8483	5.9557	4.6503	7.3502	3.2786	4.1637
-9.936	-13.06	-16.166	-10.049	-12.129	-13.492	-12.018	-9.9003	-12.989	-11.131	-14.354	-13.45	-11.686	-13.087	-11.913	-13.23	-14.511	-10.292	-11.806	-9.0353	-9.8157	-10.965	-7.5788	-10.851	-12.918	-11.961	-12.938	-13.978	-13.99	-10.853	-7.4921	-13.881	-12.965	-9.3327	-9.6125	-11.932	-14.64	-12.665	-12.59	-14.015	-8.694	-10.585	-15.082	-12.709	-8.3434	-15.051	-15.082	-9.6919	-10.412	-10.548
-20.062	-23.541	-22.014	-21.886	-22.799	-22.058	-19.637	-22.32	-22.886	-21.457	-20.87	-18.79	-21.478	-20.226	-21.369	-21.608	-22.772	-21.332	-21.052	-23.458	-21.749	-20.404	-19.257	-22.179	-19.856	-21.348	-20.711	-19.454	-19.921	-17.465	-20.551	-20.605	-20.403	-21.828	-21.416	-23.03	-19.681	-18.1	-21.693	-22.201	-20.063	-19.129	-19.822	-19.41	-20.631	-22.069	-22.256	-23.751	-18.71	-18.057
-10.49	-12.576	-13.14	-12.749	-16.955	-16.14	-11.601	-15.382	-18.554	-13.443	-13.912	-13.674	-18.859	-11.523	-17.931	-11.149	-15.763	-15.175	-10.541	-16.207	-13.7	-14.137	-13.155	-16.425	-12.74	-13.847	-14.504	-17.115	-14.518	-16.379	-18.232	-13.855	-14.043	-16.044	-16.678	-12.977	-13.633	-16	-14.459	-15.344	-13.881	-12.754	-15.618	-15.46	-15.649	-14.35	-14.406	-13.495	-16.547	-16.929
1.9211	1.8189	2.909	-2.4124	0.86108	4.4207	2.5836	0.51157	1.1763	2.9607	0.66934	1.7397	1.3613	2.9937	6.5123	2.2662	4.0122	5.0555	2.5537	1.5409	3.4092	3.311	3.1519	4.4955	3.885	-0.26362	4.1242	7.5833	1.027	6.7514	3.9315	2.2226	2.5713	3.1015	1.2571	2.9219	2.0875	2.1887	3.782	3.994	4.3514	3.3426	2.0733	1.4459	2.8572	3.1688	2.1299	4.4664	3.6698	0.16344
8.9729	8.2892	8.8457	10.856	8.6709	10.072	8.1483	11.241	10.84	12.416	10.057	12.065	8.6791	9.2181	12.027	9.0442	13.189	10.335	11.906	8.6577	12.82	13.848	7.6947	9.3064	8.3041	9.243	9.4579	9.1594	7.5885	8.3511	10.611	9.1633	9.4731	9.4832	10.207	8.0803	8.7041	10.024	7.9275	10.007	11.297	8.9426	6.931	11.768	9.1228	6.9891	10.593	10.142	7.0641	9.2699
2.8422	0.84641	3.3774	3.082	2.2074	3.5833	3.0599	1.7821	3.1175	1.1465	5.3853	-0.67353	1.368	-1.2007	1.1472	-1.2363	2.777	3.1127	1.5031	0.38311	4.6053	0.87586	-0.17245	1.2244	2.1687	3.086	1.8888	1.5305	0.46928	0.71402	-0.43775	3.7951	-2.8566	0.13741	0.90978	1.4692	-1.3973	2.9367	1.2731	2.1462	2.531	1.8344	4.745	0.70677	0.84141	2.3149	-3.0739	-1.2008	0.36818	2.2103
-13.04	-14.228	-12.991	-12.191	-13.501	-13.144	-14.945	-15.367	-12.688	-13.489	-11.938	-13.386	-13.789	-15.727	-16.744	-13.415	-14.677	-11.373	-11.84	-12.6	-12.537	-11.982	-17.824	-15.617	-10.064	-12.492	-13.454	-15.196	-12.077	-13.459	-13.762	-12.758	-13.136	-12.664	-13.492	-12.505	-16.672	-15.779	-14.325	-11.343	-12.525	-11.779	-14.065	-13.473	-10.562	-13.166	-11.54	-10.592	-12.979	-12.198
-7.8607	-12.835	-7.9874	-9.6904	-12.682	-8.5473	-11.741	-9.8449	-9.8761	-9.6374	-9.6499	-11.871	-10.791	-11.646	-12.465	-13.018	-9.6948	-9.1911	-9.534	-11.56	-11.67	-12.228	-8.7301	-11.374	-10.828	-10.269	-7.7963	-6.2909	-12.523	-10.987	-8.9913	-9.775	-10.663	-10.703	-9.0829	-10.614	-9.9646	-8.8059	-9.0236	-7.8906	-11.32	-9.4061	-12.511	-10.091	-11.166	-8.612	-10.322	-7.2497	-9.8826	-11.689
-1.5347	3.9066	1.7084	0.73018	3.0549	-1.2019	-1.0054	1.2757	-0.036125	2.745	-0.32827	3.8618	3.6652	2.562	3.725	-0.089495	0.99556	0.86138	3.7608	3.4838	4.3284	3.9026	-1.7125	2.9402	2.3467	0.97981	-0.11791	1.3517	1.8258	0.048002	-0.24818	2.2782	0.99224	-2.186	-0.43079	1.1539	-0.34818	5.3051	0.43566	0.36782	4.7111	0.56898	0.28556	0.71602	0.95855	-0.34593	0.51768	1.5731	2.6781	2.2283
-5.121	-5.4416	-4.2989	-3.9212	-2.0951	-1.9239	-3.1496	-6.0459	-5.3439	-6.1279	-3.8059	-2.9953	-1.865	-4.9462	-1.7466	-6.8238	-5.7532	-2.9128	-4.8862	-2.8468	-3.8967	-2.8879	-4.2108	-6.5314	-5.7146	-4.503	-5.0152	-6.0652	-6.4415	-7.9528	-3.3226	-6.6183	-1.356	-4.2716	-4.7297	-1.7122	-4.8475	-4.4149	-4.9782	-7.9331	-6.1109	-3.5719	-3.0257	-3.2498	-7.0928	-5.6309	-4.6721	-6.5703	-4.9089	-3.3997
1.0395	2.8665	4.922	0.14453	2.2166	5.3117	4.0547	1.3079	2.0331	3.8764	4.5715	1.68	1.3397	5.3394	2.4296	1.0957	0.59521	2.2856	1.046	5.8079	5.1901	4.7191	2.7194	4.0688	2.9777	4.2333	3.656	1.5327	3.6567	5.3261	3.4434	2.392	4.7036	2.353	5.4062	3.4654	4.2582	6.1333	3.2221	1.2082	5.9816	4.0077	2.4259	2.8515	1.8619	1.4626	2.8824	0.65221	4.8585	4.9154
2.4218	1.242	3.1277	3.4205	-0.0032587	0.87823	2.2506	0.5974	1.2337	0.53398	0.93952	5.0261	0.54968	1.8961	1.4469	0.54078	-2.4954	2.2271	-1.6064	1.8043	1.3261	-0.18778	2.9182	-1.4935	3.036	2.2429	-2.0668	1.8376	-2.0305	2.1585	-0.28786	-0.34027	4.0786	0.70489	1.7945	-0.39541	4.0474	2.2359	1.8062	1.968	4.7011	1.1871	1.5277	-0.30002	0.26034	0.6081	-0.71375	-2.6724	0.14964	4.1198
-4.4404	-4.7375	-1.1899	-1.0552	-3.7147	-1.9364	-1.986	-3.1168	-1.0877	-4.0629	-2.3507	-5.5774	-1.3284	-1.0046	-4.3741	-2.4207	-0.20125	0.81478	-4.7654	-0.19674	0.23279	-4.6195	-2.7685	-1.5292	-4.3269	-2.5392	-3.8351	-3.7019	-3.6268	-2.135	-1.5572	-0.2139	-2.8652	-1.8082	-0.47426	-3.5838	-5.121	-2.193	-3.0766	-2.5737	-2.0012	-3.5357	-1.1352	-0.91943	-0.33882	-2.1056	-0.42274	-2.8725	-0.70832	-5.0721
-15.05	-15.855	-11.91	-13.662	-14.746	-16.517	-15.289	-12.905	-11.546	-13.624	-15.134	-14.424	-14.823	-16.404	-14.507	-14.324	-14.559	-17.898	-14.321	-15.842	-11.837	-13.924	-16.556	-15.632	-13.596	-16.861	-13.54	-10.359	-11.493	-15.663	-14.705	-14.069	-15.118	-13.139	-11.369	-13.982	-14.277	-11.633	-12.791	-15.508	-13.694	-15.376	-15.78	-15.629	-16.081	-12.634	-13.955	-14.457	-12.841	-12.3
-16.118	-14.198	-14.939	-14.544	-17.58	-15.437	-13.563	-14.6	-15.828	-12.016	-14.036	-16.051	-15.829	-14.035	-10.377	-15.534	-17.352	-16.495	-13.546	-18.564	-17.34	-15.989	-14.696	-13.698	-12.698	-15.098	-11.192	-14.504	-15.342	-12.917	-15.23	-14.624	-14.115	-14.616	-14.29	-13.44	-12.601	-12.531	-15.41	-16.838	-12.667	-12.526	-16.195	-13.032	-13.716	-13.074	-12.974	-14.466	-14.947	-14.864
5.194	5.8715	5.6577	6.4637	5.7841	6.4244	4.3473	6.2291	4.9636	4.4963	6.5008	2.5705	5.2166	6.2991	2.4179	7.19	2.8665	3.8676	5.3787	4.2077	4.6971	6.7768	8.9218	5.8245	5.6846	2.3317	3.331	6.2502	6.7202	5.8012	6.6198	3.7867	6.5723	5.7774	4.0688	5.7164	3.9249	5.574	8.4927	5.632	9.6269	4.2618	3.1878	5.6313	5.6912	6.6381	6.9455	7.8619	3.2072	4.8852
-0.71574	0.22856	-0.42365	0.97346	0.48749	-1.2813	-1.5608	-2.2043	-2.5085	1.3239	-0.72945	-0.12508	1.4345	1.3029	0.52199	-0.71846	-3.4214	-0.71275	3.3311	3.3704	-3.1409	0.25191	1.2917	-1.3538	2.899	0.87009	1.9338	-1.5645	-0.998	-0.15174	-1.0353	-3.8293	-1.2303	1.4346	-2.8658	-0.67794	-1.1206	-0.65547	-1.3889	-1.4333	-0.58586	-0.54792	0.25699	0.22195	0.16274	2.5014	-2.683	-3.3769	-0.032672	1.3168
1.6059	2.5531	7.5725	2.0194	5.889	2.5448	7.271	6.8583	1.5401	7.8986	8.3785	4.6863	6.2309	7.1168	7.6195	5.5217	7.7272	4.3792	3.857	5.4815	4.5982	2.9863	5.5826	2.6559	2.8713	1.6189	5.6678	5.3563	6.16	5.4915	4.5036	2.9929	4.4625	3.1831	4.4515	3.375	4.413	0.91885	5.1576	5.0395	2.1502	3.9854	6.162	3.1686	7.3454	2.7927	5.97	6.9986	1.3827	3.5228
0.46148	-2.6103	-2.223	-1.2724	-2.413	-0.14753	-0.63306	-0.16763	-0.010357	0.33578	-3.6333	1.0516	-2.96	-0.66493	-0.81883	-2.8901	2.8226	3.0129	-1.0579	-0.91964	-1.0028	-1.2489	1.2926	-1.7597	-0.19222	-4.8195	-2.1731	-2.7025	-3.0066	-0.56919	-0.67105	-1.7558	-0.98873	-2.4127	-1.0983	-3.4834	-6.4252	1.1012	-1.9597	-1.9374	-1.5915	-2.697	1.2441	0.78215	-3.4697	-1.0931	-0.33722	1.3898	-1.9809	-4.2311
10.353	6.2555	9.1739	6.089	7.1326	7.2379	8.2484	11.482	11.049	9.5306	8.5513	4.6109	11.274	10.495	7.3778	5.253	11.035	9.1022	6.6844	7.1601	12.093	7.2316	10.086	8.5225	9.0637	7.4795	8.4594	11.257	9.3715	8.6075	8.9561	8.9604	9.1574	9.6853	7.5732	10.682	8.2331	7.0704	8.9411	9.6955	13.517	6.935	7.5274	8.8684	6.4476	9.9192	9.4933	9.631	11.634	11.354
-11.479	-4.3886	-4.3442	-7.1795	-7.4922	-5.5762	-6.8544	-2.3418	-5.6863	-6.002	-7.3693	-6.1969	-8.4852	-11.047	-6.8876	-7.5714	-7.5197	-5.5136	-4.4213	-6.6019	-5.8241	-6.1355	-4.4962	-6.0444	-3.5108	-4.6318	-3.8917	-8.6577	-5.4642	-4.1143	-8.1313	-8.0353	-4.6853	-6.0766	-8.1389	-4.7567	-4.0997	-5.5211	-4.535	-5.3543	-3.6657	-6.6682	-6.5122	-8.3108	-6.1721	-8.3951	-3.481	-5.5902	-3.8975	-7.5803
-12.371	-14.873	-10.658	-17.485	-12.324	-14.795	-15.778	-14.492	-10.66	-14.608	-9.0744	-14.232	-12.575	-17.209	-12.295	-12.548	-12.997	-13.343	-15.692	-10.205	-13.175	-10.178	-10.251	-11.739	-16.185	-10.147	-10.569	-13.502	-13.858	-8.0904	-12.045	-10.847	-10.154	-13.144	-13.348	-12.721	-13.434	-10.297	-15.178	-13.596	-15.439	-10.403	-10.631	-14.632	-14.046	-14.927	-16.962	-12.906	-14.801	-14.887
-10.649	-10.692	-11.962	-7.7569	-7.4648	-14.915	-8.4635	-8.5237	-10.404	-10.85	-13.491	-11.203	-13.033	-15.12	-12.335	-10.213	-11.724	-13.672	-11.12	-10.61	-10.613	-9.5054	-9.8127	-12.716	-11.383	-12.39	-10.653	-11.447	-10.614	-13.097	-12.433	-14.738	-10.026	-11.344	-6.6541	-10.921	-9.4271	-11.398	-11.283	-12.803	-12.954	-10.361	-10.874	-8.6194	-10.672	-12.859	-10.025	-12.374	-9.8592	-11.46
-3.0467	-4.3227	0.07184	-2.1467	0.7161	-4.6554	-1.2724	-5.5025	-5.1712	-1.3381	-5.2509	-3.6826	-4.5965	-1.6529	-4.155	-2.1141	-1.9089	-2.6316	-6.1803	-1.7033	-2.354	-3.2055	-0.93308	-5.1521	2.2664	-0.83523	0.61598	-3.4874	-5.3521	-1.8413	-2.6659	-2.0825	-3.4149	-2.8231	-3.4494	-5.3549	-2.2116	-3.6497	-2.2203	-2.6598	0.42982	-0.92707	-0.57551	-0.18304	-2.2126	-1.5383	-2.1839	-1.3934	-5.3335	-1.3939
-0.9579	1.478	-0.37192	4.031	0.53244	5.4414	-1.7387	1.3694	3.1257	2.1819	3.702	3.7674	0.82083	1.7793	2.615	3.1513	-0.078819	-1.731	4.0622	2.4354	-0.46617	0.96525	0.099801	0.8125	2.4281	1.3871	2.6223	4.3706	3.3873	-0.44048	3.0899	2.2151	1.9375	1.9642	-0.46637	1.1381	2.1968	2.3875	0.75978	2.3877	4.0721	-1.1112	-2.0372	4.4399	2.1464	3.6355	2.3158	0.00062527	1.7711	-1.8877
-20.227	-20.396	-21.459	-22.576	-23.62	-22.871	-21.33	-21.618	-25.459	-24.156	-22.338	-21.478	-22.487	-20.557	-19.714	-22.644	-23.392	-21.583	-18.981	-22.234	-20.653	-23.812	-23.129	-20.934	-20.178	-21.832	-25.425	-22.504	-22.859	-20.159	-19.464	-23.778	-20.435	-24.183	-26.398	-22.73	-20.297	-21.259	-18.437	-21.608	-19.462	-21.824	-20.956	-19.592	-21.328	-21.776	-20.489	-20.863	-21.277	-22.822
8.3989	11.956	6.7918	8.3898	5.1727	11.103	7.4728	10.854	4.8724	6.7354	10.753	7.134	10.093	10.21	7.3889	6.7163	11.423	9.7666	13.81	6.0669	9.2674	6.47	5.0362	10.475	10.624	9.3164	5.2498	7.2125	9.2741	9.5104	6.9592	7.5084	8.708	8.1306	10.306	12.2	6.7097	8.4944	10.123	11.325	10.062	9.4019	8.4612	9.2368	9.4082	10.585	8.0814	8.0692	8.084	7.892
-2.2991	-3.2338	-2.9822	-3.1511	-0.96998	0.37176	-3.6934	-0.96585	-1.6669	-4.2513	-3.0685	-0.33313	-0.47577	-3.1169	-0.78157	-3.3716	-3.7252	-3.5679	-2.1708	-3.7311	-6.7619	-3.2874	-6.3346	-2.2257	-2.8589	-1.8334	-5.847	-1.3501	-2.3614	-1.6852	-4.1282	-5.0112	-0.35974	-4.2041	-2.7937	-1.3193	-3.1443	-1.6652	-1.1161	-0.77953	-1.2542	-5.2008	-5.8275	-5.1885	-0.55315	-4.3373	-4.3212	-4.0194	-6.214	-2.2036
2.1703	0.54679	-0.42489	4.0255	3.2223	0.67318	2.7547	3.9973	0.5664	1.6559	1.5903	1.0245	0.67676	-1.4446	2.7755	-0.18471	1.1698	-0.32982	3.6356	-1.2191	2.0821	1.2558	2.5039	2.2721	2.299	0.90248	1.1851	1.2662	1.2928	0.35992	5.3574	6.3685	-0.25248	1.8571	1.8394	-0.817	3.3532	3.29	1.5522	-1.1539	0.46672	5.3284	1.1792	4.9662	4.9246	1.9794	0.070713	1.8695	-1.6898	-0.69781
-5.3172	-3.3357	1.0131	-4.1247	-1.9805	-1.7573	-0.88214	-0.69413	-1.1791	-2.98	-5.0378	-2.1628	0.79416	-0.91547	-1.7343	-1.6361	-1.9925	-1.7641	-0.65252	-1.9155	-2.0987	-4.4736	-5.8666	-6.3152	-2.2241	-2.5636	-3.7122	-3.1081	-3.4718	-2.2805	-2.7177	-5.0852	-6.2475	-3.3067	0.20766	-6.3057	-3.8381	-2.8928	-2.291	-2.7404	-2.4991	-1.1585	-4.2119	-2.1689	-0.13768	-2.7166	-2.1381	-3.2914	-1.6834	-4.0044
-1.1589	-0.97006	0.53477	-0.34318	-1.6591	-0.67058	2.156	-1.6498	-3.8641	-0.14345	1.1425	-2.266	-2.5632	-1.5908	-2.25	-1.8166	-3.798	-1.9549	0.48665	0.20761	-2.317	-2.5203	0.014116	-2.0795	-1.9474	-2.487	-3.7209	-2.103	-2.189	1.1316	0.46585	-0.62117	-0.73823	0.34051	-2.9225	0.10616	-1.9961	-2.3971	0.54788	-3.3418	-0.46125	-3.2847	-1.8292	-2.4479	1.2107	-3.6117	-0.30669	-3.4895	1.9642	-2.8084
-12.235	-13.759	-8.6573	-12.627	-11.349	-9.3909	-11.944	-11.427	-10.569	-9.6391	-9.8781	-11.484	-13.056	-12.91	-12.156	-10.27	-12.477	-9.933	-13.514	-13.658	-12.17	-10.618	-12.694	-10.399	-9.6427	-13.446	-13.416	-12.371	-10.576	-9.2612	-12.017	-11.32	-10.896	-9.7906	-8.5991	-11.015	-11.191	-14.584	-12.204	-11.277	-12.062	-9.6403	-10.86	-11.47	-14.192	-12.663	-10.028	-10.891	-11.705	-11.158
1.2035	-1.974	-1.3889	-0.63323	-0.76621	-1.5335	-2.7848	-2.456	-2.4958	-3.3952	-0.81517	-2.7641	0.84715	-1.6573	-2.6136	-1.2788	-4.1758	-1.9548	-2.0926	0.19382	-0.86409	-0.1534	-3.1618	-4.8368	-0.34332	-4.6412	-3.4824	-2.9912	0.31728	0.11972	-2.4996	0.70167	-0.57135	-0.8161	0.023164	0.12743	-1.6628	-0.38219	-0.52588	-4.958	-3.1861	0.73934	-2.2605	-4.2077	-3.4049	-2.2695	-2.655	1.378	-0.83287	-3.0575
-3.4124	-1.6266	-0.10599	-0.15382	-1.4499	-1.0916	1.2883	1.6018	-3.1756	-5.5554	0.35275	0.2564	3.0407	-2.5175	-4.6506	-1.0152	-1.4791	-3.4475	-0.88101	2.1809	-1.476	-2.2062	-1.2497	-2.9402	-2.5241	-4.0494	-4.1678	-1.2362	-2.5799	-1.5759	-0.09043	0.39309	-3.3906	1.1647	-2.0279	-1.27	-1.2826	0.86161	-5.744	1.7995	-1.6955	-0.45209	-2.6524	0.32481	-4.7333	-1.468	-1.0246	0.33925	-2.7875	-2.6907
-10.201	-4.6359	-4.1731	-8.8912	-6.79	-8.8811	-8.5137	-10.129	-11.309	-11.966	-10.544	-7.4648	-10.87	-7.1629	-11.112	-8.4423	-10.042	-8.5025	-9.3314	-11.287	-10.362	-8.5976	-8.3739	-9.3248	-8.4701	-8.9982	-7.8574	-6.6526	-8.8743	-4.2966	-12.295	-10.104	-8.6982	-10.826	-3.8707	-12.176	-9.331	-7.087	-9.5456	-7.8269	-6.0268	-8.4128	-8.3312	-12.962	-13.912	-7.5278	-11.506	-9.6894	-13.23	-11.71
-14.246	-11.244	-14.555	-14.052	-12.124	-9.6483	-12.76	-11.046	-15.147	-12.686	-11.812	-14.377	-11.099	-10.745	-11.518	-13.04	-12.581	-11.23	-11.905	-13.578	-9.9548	-13.82	-14.07	-10.806	-14.364	-12.869	-13.334	-10.699	-11.533	-16.222	-12.828	-17.921	-13.877	-12.233	-11.941	-11.254	-15.169	-13.701	-11.66	-10.027	-10.795	-11.687	-12.077	-12.578	-10.922	-12.968	-14.084	-12.987	-11.097	-14.232
-14.46	-12.857	-14.077	-13.646	-12.278	-12.946	-14.065	-11.89	-14.496	-13.047	-14.058	-11.985	-13.794	-13.202	-13.606	-12.642	-15.339	-16.598	-13.022	-13.944	-15.057	-10.385	-13.401	-12.644	-12.568	-14.178	-15.209	-12.472	-15.443	-11.633	-13.876	-15.287	-13.586	-12.577	-13.853	-12.614	-12.691	-11.839	-11.944	-8.5705	-13.63	-15.265	-9.8754	-12.399	-13.021	-13.907	-11.676	-13.128	-12.667	-13.047
-13.561	-11.521	-13.591	-12.399	-15.114	-16.352	-14.535	-16.152	-11.338	-12.638	-11.557	-13.606	-13.777	-11.274	-13.208	-14.013	-14.143	-15.518	-12.478	-13.927	-12.51	-14.01	-11.933	-15.469	-11.818	-10.516	-14.114	-12.148	-10.945	-13.849	-15.505	-12.629	-14.04	-11.428	-12.467	-13.938	-12.957	-12.909	-15.407	-12.256	-13.57	-11.777	-12.995	-11.737	-11.581	-10	-13.767	-10.424	-14.773	-15.605
-15.071	-13.541	-15.842	-11.931	-13.946	-9.2097	-12.823	-12.523	-10.375	-11.225	-12.901	-18.064	-11.646	-14.837	-10.892	-12.433	-15.013	-11.875	-14.421	-12.515	-13.229	-13.923	-13.127	-12.943	-11.663	-11.185	-15.532	-11.866	-13.351	-11.046	-11.008	-11.489	-13.385	-11.356	-10.181	-10.526	-12.344	-13.284	-10.29	-13.086	-11.588	-15.842	-12.582	-16.858	-12.217	-17.175	-15.889	-11.821	-16.536	-11.993
-7.1552	-8.8299	-9.6423	-9.2409	-7.7818	-7.957	-9.6453	-5.6261	-6.087	-7.1682	-6.1613	-5.5707	-7.095	-7.2914	-4.9329	-5.683	-5.6285	-9.7402	-8.7345	-11.628	-8.8562	-5.5591	-6.4128	-9.3758	-3.9314	-8.0802	-8.5798	-6.1954	-8.0196	-5.0454	-5.8876	-8.75	-8.2486	-6.4704	-7.2486	-7	-7.8929	-6.568	-7.1622	-6.58	-2.837	-4.7949	-5.3387	-8.847	-5.0917	-6.6747	-5.1345	-9.4238	-8.6025	-4.6329
-12.264	-13.303	-15.889	-12.128	-13.831	-12.97	-15.763	-13.451	-14.307	-13.749	-14.589	-8.8452	-14.818	-15.787	-16.887	-12.219	-17.334	-17.121	-12.75	-14.479	-17.25	-13.536	-10.911	-16.458	-14.53	-13.511	-11.615	-16.898	-10.984	-11.954	-13.94	-11.059	-13.059	-15.48	-16.913	-13.936	-16.453	-15.209	-12.536	-16.393	-16.768	-14.175	-12.472	-17.262	-14.627	-11.536	-15.361	-15.621	-14.039	-14.241
-12.113	-10.97	-15.43	-13.859	-12.082	-12.436	-15.881	-10.972	-12.448	-11.343	-11.411	-10.831	-15.378	-16.253	-11.171	-13.805	-16.824	-12.308	-13.35	-15.58	-7.929	-14.491	-17.056	-13.776	-11.392	-11.521	-11.213	-11.576	-14.001	-10.893	-17.778	-13.497	-14.699	-14.794	-15.396	-14.681	-13.285	-16.833	-17.727	-14.504	-14.21	-16.068	-15.928	-14.044	-15.903	-15.669	-13.396	-12.835	-15.519	-13.505
-9.1614	-9.5755	-8.6297	-9.3867	-10.714	-10.115	-10.675	-9.8275	-13.363	-11.069	-13.494	-13.299	-10.746	-11.515	-11.834	-11.148	-13.761	-14.532	-9.6828	-14.728	-10.935	-9.3427	-10.778	-9.9933	-9.7978	-11.201	-9.2265	-9.088	-12.701	-9.6146	-11.643	-10.573	-7.7344	-9.8539	-10.196	-11.451	-10.998	-10.289	-11.398	-10.474	-8.6724	-9.3948	-9.1022	-8.6559	-7.531	-11.051	-11.48	-11.649	-13.878	-13.857
-11.231	-11.512	-14.927	-9.2353	-14.112	-13.007	-10.951	-11.008	-14.116	-13.097	-10.648	-8.9906	-13.442	-9.9223	-10.798	-9.8236	-7.9764	-10.808	-9	-11.663	-9.7852	-12.174	-11.831	-12.506	-13.142	-12.394	-12.464	-10.654	-11.451	-10.481	-10.561	-11.227	-10.2	-13.248	-12.542	-12.226	-15.378	-12.18	-8.7402	-12.936	-12.182	-13.811	-11.273	-10.321	-11.375	-8.9945	-15.326	-9.1798	-9.9323	-12.011
-4.1695	-0.38338	-5.1784	-1.1287	-2.145	-1.7468	-2.5908	-1.2655	-0.90302	-1.9458	-4.67	0.80748	-0.94136	-1.4824	-1.8821	-2.2295	-1.1505	-2.0824	-0.80194	0.81359	-1.3185	-0.7272	-0.86091	-0.29699	-2.2724	2.2696	-2.1928	-1.2518	-2.5296	-2.8938	-0.91406	-3.4668	0.13499	-0.98663	0.84848	-2.7536	-2.875	-2.5164	-0.34852	-4.5779	1.1108	-6.1663	1.8585	-5.8208	-4.7809	-2.8507	0.51453	1.0473	-1.6492	-4.305
-4.2282	-6.5565	-4.9398	-5.1358	-3.6954	-3.2855	-4.5686	-4.0728	-3.5391	0.035141	-5.4032	-5.9699	-5.3329	-3.6441	-1.4596	-0.80876	-6.645	-2.9578	-4.2063	-2.5996	-4.3789	-3.7914	-2.7247	-6.0601	-2.816	-2.2464	-3.9418	-4.2058	-6.6039	-1.408	-2.2654	-2.7701	-1.9186	-5.5281	-3.8241	-3.4772	-5.1658	-5.9375	-6.0281	-1.0365	1.1016	0.13774	-1.5597	-4.508	-5.1198	-3.8196	-4.8358	-1.35	0.34555	-4.3187
-10.861	-5.6453	-11.682	-14.615	-9.7243	-12.207	-13.64	-11.317	-9.9934	-13.271	-13.237	-9.5414	-13.023	-13.647	-12.503	-14.329	-11.13	-13.112	-11.386	-12.128	-8.6232	-11.678	-8.9498	-12.158	-9.5211	-10.397	-10.648	-10.519	-9.9133	-12.713	-11.398	-12.064	-12.849	-8.954	-7.6928	-12.673	-11.275	-11.622	-9.5341	-13.336	-9.9039	-9.6617	-8.6083	-15.414	-10.875	-8.7015	-13.422	-10.923	-9.4455	-7.4977
9.0342	7.653	7.526	10.088	11.209	9.4338	7.3268	8.8547	7.6217	7.1326	7.5064	11.244	6.9817	11.525	9.4213	10.72	6.9723	8.5435	9.8477	8.6737	8.9197	7.8779	11.473	9.6165	8.1944	8.9234	8.8197	8.7036	9.7364	8.8252	8.083	7.3278	9.3961	6.8976	10.359	11.239	11.77	9.8343	8.9069	8.3283	5.802	6.6045	9.5491	8.0432	10.032	8.6642	7.118	11.163	4.0064	7.4704
2.0853	1.6451	2.19	1.964	2.6492	1.2758	1.3135	-0.48347	0.68189	0.31541	3.4264	1.1426	0.028732	0.91994	3.228	3.1552	3.0162	0.36734	1.9616	1.3978	-0.70265	0.41891	-0.038022	0.98806	0.90538	3.4228	1.0282	-0.8499	2.2047	3.1483	1.8157	3.2128	2.1513	4.3089	3.1149	2.9006	1.1486	-1.1836	2.6123	2.4889	2.1585	-0.62672	4.5473	0.32507	3.3394	0.33142	-1.6127	-0.30282	3.9046	3.0561
-12.348	-13.291	-13.817	-14.817	-17.6	-14.502	-15.774	-14.214	-10.047	-14.395	-10.716	-9.0865	-14.012	-13.918	-13.545	-15.591	-10.639	-14.974	-16.598	-14.393	-12.447	-12.243	-17.72	-13.084	-15.459	-13.343	-15.201	-10.385	-13.247	-11.883	-13.596	-11.868	-13.584	-12.754	-11.545	-13.11	-12.235	-11.476	-16.097	-11.174	-15.628	-12.834	-11.869	-13.75	-13.242	-12.802	-14.909	-13.026	-14.609	-14.262
-2.1732	0.83258	-1.9465	-0.10052	-0.46257	0.6617	-1.4664	0.22637	-2.0268	0.26782	-1.5319	1.2013	-0.2273	2.8466	0.38194	-0.87796	-4.2119	1.0072	-0.80968	-2.0073	1.4314	0.66335	-3.0719	1.0726	0.22529	-0.40162	0.91327	-2.8033	-0.31367	-0.066799	-0.15389	-3.9244	-0.3203	-1.4447	2.4999	-1.3289	-2.9923	-0.57742	-1.2102	-0.066389	-3.8053	-0.49094	-1.6573	0.22938	-3.9118	1.2569	-0.42465	1.1968	-0.29264	-1.8067
-2.8601	0.26677	-2.9146	1.2944	-1.287	0.87724	-1.058	-1.3616	-2.1057	-0.43378	0.2548	2.9371	0.46899	-0.05746	2.0528	-2.7363	-0.27776	1.2955	3.1807	2.4285	-2.5971	-4.0747	2.2107	-3.6714	0.49822	-1.4562	-0.39516	0.15097	-0.50795	-0.8498	0.67657	-0.28816	1.5091	2.3822	1.2494	-1.9194	-0.89296	-1.2534	-1.6255	-1.3013	-4.3345	-0.61061	2.9071	-2.2993	1.2983	-2.8848	2.6771	-0.049751	-1.0601	2.1153
-3.9606	-3.089	-4.0649	-5.2671	-7.2964	-4.2026	-6.8531	-6.2659	-6.5683	-8.7013	-4.6775	-7.8252	-2.4538	-6.56	-7.6844	-4.5063	-8.8641	-5.6627	-6.0869	-4.8603	-2.1527	-7.2682	-6.6511	-5.4158	-5.9759	-4.8263	-5.91	-7.5358	-7.744	-9.2085	-6.0197	-3.8849	-6.2727	-3.7337	-6.7231	-4.6208	-3.1139	-5.2792	-4.4512	-5.5686	-5.2947	-2.9145	-6.2604	-7.3871	-3.1932	-4.1507	-2.3934	-7.6016	-5.7631	-7.0526
-7.3847	-2.9604	-5.1109	-5.0275	-5.438	-9.5557	-2.3431	-6.8275	-7.1397	-3.4321	-5.7487	-8.967	-3.7594	-4.619	-7.8031	-5.571	-5.474	-7.6363	-7.1282	-4.3941	-3.224	-7.5186	-3.7265	-6.6325	-6.9698	-8.4392	-3.4165	-5.8278	-3.9697	-6.3614	-6.3249	-5.1293	-6.594	-5.3356	-5.9228	-4.6251	-5.4071	-4.0552	-5.8745	-10.373	-7.0723	-5.875	-6.6267	-4.8527	-6.7287	-8.0146	-7.7641	-8.3917	-5.8955	-8.0057
-1.9924	-0.5926	1.2859	-1.81	-3.0554	-5.9734	-2.0227	-3.0083	-1.677	0.36633	-0.71316	-4.1618	-1.9743	0.5663	-2.3256	0.9337	-4.669	-3.5898	-1.9785	-1.8969	-2.3193	-6.3612	-6.3714	-2.5113	-2.91	-4.456	-0.90857	-1.8213	-2.338	0.24203	-2.4195	-0.050123	-1.3836	0.41035	-3.5719	-0.27784	-4.4472	-2.6411	-4.495	-4.5259	-3.3297	-0.61508	-0.32382	-5.9093	-2.1534	-2.9366	-0.092311	-2.8106	-3.9926	-1.8904
-5.7113	-4.9172	-2.0937	-5.1356	-6.6646	-4.9469	-3.0857	-7.8754	-0.5916	-2.1662	-5.5818	-3.5088	-2.8483	-6.3439	-7.6391	-8.051	-7.1522	-6.4977	-5.0245	-4.0066	-2.4224	1.1896	-8.2104	-5.8515	-3.8776	-8.2889	-4.0281	-3.9013	-2.8449	-5.821	-4.2499	-4.0934	-4.778	-1.0491	-2.6782	-4.5212	-3.9132	-5.0688	-7.4549	-3.69	-5.8557	-2.1224	-3.0122	-4.9896	-6.4707	-7.3571	-1.4923	-7.5506	-5.8403	-6.6897
-4.6947	-1.5556	-2.3623	-0.65853	1.4483	0.52701	-0.96143	-2.9704	3.2003	4.0583	-0.46906	0.15565	0.8285	-1.201	-1.3593	-0.71399	-2.9369	-1.5944	-0.41723	-1.5112	0.66675	-3.163	-0.83536	0.46829	0.88618	-2.7756	-2.7392	-1.4366	-3.6109	-1.6406	0.71257	-1.631	1.0657	-1.0706	0.15048	-1.6111	-0.036713	-1.3212	0.33395	1.4997	-1.167	-0.27276	-0.54413	-2.062	0.53791	2.7044	2.4468	-0.10292	0.45107	1.8114
-3.2896	0.40466	1.4379	-1.6787	-3.0082	-1.4722	-3.5978	-2.3989	-4.284	-3.4192	-6.9005	-0.44552	-2.3631	-3.1481	-4.372	-5.7033	-2.3045	-4.0217	-4.492	-2.3595	-4.2197	-4.2647	-2.2591	-2.4522	-1.6552	-0.85599	-4.3677	-1.8747	-2.0209	-0.48571	-1.2979	-2.4836	-2.7269	-2.8101	-2.3234	-2.2154	-3.1366	-2.6031	-1.4979	-3.7363	-3.7239	-4.8036	-1.5956	-1.4285	-0.71597	-4.2721	-2.8922	-3.0446	-1.133	-0.5087
0.91103	-1.0929	0.15815	1.0606	-0.45416	-0.19817	1.6393	1.7345	1.1145	0.92804	1.6935	-0.61535	-2.4904	-2.4729	1.8601	0.99224	2.5773	-1.1232	-1.3385	-0.025637	1.2177	1.3862	-3.2043	0.58448	-0.052199	-3.3566	2.7562	1.8121	1.0092	-0.32238	-0.21545	-0.34443	-0.25242	-1.8246	0.85557	-2.8509	-3.5265	-3.6324	0.96049	0.45314	-0.94707	0.82496	-1.5009	-4.0759	0.69291	-0.018111	0.24714	2.2083	0.35998	0.1074
-7.3438	-9.6411	-5.1228	-11.045	-9.4121	-10.17	-11.678	-13.179	-8.0696	-11.162	-9.4922	-8.3231	-9.3807	-10.441	-8.9635	-11.668	-8.8219	-8.9751	-8.0297	-6.9288	-9.5176	-10.066	-7.6107	-7.7751	-9.3206	-10.372	-9.2541	-9.3505	-9.3483	-9.5548	-11.559	-5.79	-4.9976	-5.5233	-8.4854	-6.9253	-8.1947	-8.2957	-9.8516	-4.5375	-7.7331	-8.2203	-6.0636	-16.219	-12.275	-7.5068	-10.204	-6.461	-11.147	-9.6221
-6.7693	-3.0841	-4.2825	-4.8106	-6.1933	-3.7155	-8.6846	-3.9712	-3.7184	-8.7532	-6.0094	-3.7517	-4.5952	-3.0693	-5.615	-5.6947	-3.9317	-4.2044	-6.2886	-6.7227	-5.6693	-6.3387	-6.0931	-4.2091	-7.8231	-4.1758	-3.8341	-5.0623	-6.8687	-5.1269	-6.0549	-3.7649	-4.6789	-8.0505	-3.7982	-5.6049	-4.2342	-7.9413	-5.359	-5.7744	-3.8601	-4.8541	-7.3684	-5.8664	-2.5899	-2.1199	-8.2305	-6.0982	-3.6392	-7.3219
-8.5515	-8.2189	-8.4701	-9.1581	-7.9904	-8.2473	-7.4808	-9.3702	-6.5557	-8.2174	-9.6859	-10.353	-9.7896	-9.2339	-9.6652	-5.3991	-10.167	-9.6635	-8.271	-9.4133	-8.1178	-5.0859	-8.4806	-10.329	-6.7895	-6.6462	-9.9108	-10.097	-5.6467	-7.0515	-11.618	-9.5329	-10.179	-11.237	-8.2233	-12.456	-6.5255	-8.1728	-7.4543	-6.7767	-8.7597	-10.216	-5.1167	-9.5858	-10.807	-12.52	-10.438	-11.861	-10.632	-8.7602
6.6045	3.3396	7.0793	6.362	7.0393	0.61571	4.9693	1.5431	6.2818	6.4437	5.3226	3.2642	4.0501	9.0713	2.1993	7.3957	5.7109	7.8158	4.8789	4.9333	8.488	3.5093	3.2352	6.2911	6.2802	4.0998	5.0383	5.3562	4.3042	4.4134	4.3592	5.0952	3.485	8.9332	6.1089	4.6083	4.9983	2.0835	6.0355	7.5533	5.2659	2.9939	4.5746	6.065	6.2571	4.9573	5.2945	5.4417	7.303	3.1384
-2.2048	-2.0958	0.96785	-5.5481	-0.49583	-5.8124	-2.5034	0.091819	-1.5518	0.14368	-1.041	0.3011	-3.6938	-1.544	-1.1085	-1.9472	-0.22795	-1.1994	-4.5087	-5.1373	-6.5809	-3.6272	-4.6061	-5.0578	-6.0837	-0.34157	-1.5261	-3.7776	-1.1493	-2.4365	-1.716	-4.4405	-4.7872	0.32903	-0.012598	-0.51985	-4.5036	-3.8697	-1.2135	-1.4204	-1.1034	-3.4361	-2.9184	-1.5598	-2.0661	-3.3095	-3.2554	-2.4239	0.51035	-2.5906
-10.932	-10.646	-8.3983	-9.8789	-14.06	-9.6875	-9.4814	-10.353	-10.766	-4.4699	-10.854	-8.4329	-8.0645	-14.607	-5.6549	-6.8032	-10.064	-8.6449	-5.6231	-9.2152	-8.9465	-9.5668	-5.7462	-8.133	-10.182	-7.2866	-5.4416	-9.3943	-11.345	-10.172	-4.99	-8.0389	-7.3982	-12.739	-8.5701	-8.5105	-11.158	-4.1697	-11.082	-9.4746	-12.41	-6.9036	-10.159	-6.959	-12.623	-9.7022	-7.3	-9.4094	-8.3479	-10.616
-5.5355	1.9802	3.0743	-1.8099	-0.96995	-1.0316	2.2529	-1.5295	-0.3869	-3.413	-0.40225	-0.061359	-0.68778	-0.14035	-4.3586	2.3857	-1.672	-0.93861	-2.6019	1.5796	-4.1857	0.15646	-4.6337	-2.6048	-2.1177	-1.9304	-0.3562	-1.9002	-1.6347	-0.49804	1.9155	-3.1214	-2.7604	-1.0671	-2.9246	-2.7001	0.89067	2.0488	0.52249	-7.633	-2.1713	-1.2377	-0.35502	0.63474	-2.5278	-1.8449	0.26804	-0.62801	-1.3941	-0.8451
5.2368	7.3698	6.4785	10.105	8.1797	7.0234	9.6445	4.3785	3.4531	6.8996	9.3816	10.035	10.936	9.8822	8.2016	8.8624	8.9735	13.016	6.9435	10.689	11.371	6.973	6.4007	9.7492	8.9817	10.058	8.6669	8.0161	5.2944	9.5352	8.745	9.7748	12.443	5.9798	9.9368	6.435	6.7705	10.263	8.6225	8.3615	6.1312	2.4418	6.4413	5.8123	11.037	9.4022	7.9752	6.8686	6.9454	10.095
-2.9435	0.00071927	3.4884	4.6522	-2.4617	-0.21593	1.8029	-1.5916	3.8807	0.73492	0.24519	0.47004	-0.35639	-0.76772	-1.5537	1.3913	0.37005	-0.092739	-0.0016058	0.6597	4.8336	1.0627	0.66034	1.7948	-0.9779	1.2609	2.4026	0.87274	0.21836	1.4591	-0.42023	-0.84707	4.361	1.7397	-1.4641	1.9304	1.1145	-2.4191	-2.2327	1.4967	-0.982	0.37852	0.78472	-2.2255	0.92208	-2.5414	3.4595	1.6056	4.933	-2.2578
-0.68799	-3.3085	-2.0721	0.53163	-2.4349	0.56229	-0.84659	4.3748	1.4239	-2.5525	-3.3552	-2.0629	-1.6805	-1.4127	0.5398	-2.4993	0.2207	0.46883	-1.3791	-0.14516	-3.5662	-5.4397	-1.9872	-0.62392	-1.8986	-0.66589	-0.48548	-1.0174	-5.008	-4.2841	2.3837	-0.76063	0.76618	0.075116	0.87526	-2.2034	-0.68205	-2.6673	-2.5226	-2.0237	-1.3113	-1.1674	1.0294	-1.732	-1.503	-0.40121	-4.1147	0.029112	-0.45235	1.6963
-2.7567	-1.3984	-2.6335	0.14981	0.40099	-4.1479	-4.7355	-6.1189	-3.4191	-3.9774	-6.9175	-5.0097	-3.9698	-6.2223	-7.1892	-7.3492	-5.7903	-6.1012	-4.1045	-4.9877	-4.8074	-7.6322	-5.6142	-5.2698	-5.363	-5.9445	-4.3084	-5.8704	-2.966	-4.4032	-6.4152	-5.9148	-8.0881	-6.5495	-4.7151	-6.0995	-5.0662	-6.1653	-2.1938	-4.5572	-6.3687	-3.5483	-8.7224	-6.0603	-8.0891	-3.3	-4.7955	-3.4024	-4.835	-8.3772
-22.975	-21.602	-19.312	-20.447	-19.458	-19.909	-21.114	-20.943	-22.665	-19.303	-19.507	-22.058	-20.92	-20.148	-18.92	-19.368	-21.137	-19.23	-22.548	-20.124	-23.572	-19.567	-17.827	-19.907	-22.567	-17.846	-19.943	-20.441	-21.091	-21.019	-20.23	-22.611	-22.072	-20.443	-23.113	-21.397	-21.88	-24.441	-18.358	-20.198	-20.736	-21.535	-21.847	-20.893	-21.275	-21.788	-18.74	-19.376	-22.395	-21.16
-21.161	-22.905	-20.707	-18.904	-24.347	-24.85	-21.991	-21.858	-21.967	-22.804	-24.017	-19.403	-25.133	-21.971	-20.931	-23.145	-22.458	-20.084	-21.769	-24.152	-21.51	-19.846	-24.555	-20.702	-26.377	-18.922	-19.652	-19.343	-21.756	-22.581	-22.828	-19.561	-22.748	-21.952	-22.393	-24.426	-22.946	-25.209	-24.868	-21.244	-23.595	-20.403	-22.643	-22.588	-21.648	-21.738	-23.769	-21.637	-20.763	-20.976
-8.2574	-8.3509	-11.161	-8.9448	-4.0669	-5.3778	-10.179	-6.4814	-11.766	-5.5471	-7.6929	-8.9365	-6.5913	-7.3999	-8.7123	-5.5028	-9.691	-5.7938	-10.257	-5.4688	-10.021	-7.2355	-7.2379	-7.1105	-9.224	-7.7378	-8.342	-4.1036	-7.9758	-7.3311	-3.8469	-8.2874	-9.3607	-8.3253	-5.6209	-9.8554	-6.5413	-5.6997	-6.6063	-3.402	-10.36	-9.0011	-8.7115	-7.651	-8.9725	-7.9091	-7.7292	-6.475	-8.1241	-8.8062
-25.131	-21.583	-22.362	-19.751	-21.07	-22.873	-16.393	-21.432	-19.708	-22.277	-22.14	-22.908	-17.495	-19.002	-20.663	-27.008	-24.7	-21.895	-21.788	-20.091	-22.52	-21.529	-22.677	-20.781	-21.032	-23.296	-25.275	-22.882	-20.316	-23.95	-23.901	-23.685	-22.154	-20.896	-24.045	-22.08	-25.901	-22.421	-24.253	-22.229	-20.403	-21.492	-22.04	-23.433	-23.069	-20.595	-23.806	-19.214	-21.841	-23.501
-15.087	-14.313	-12.261	-13.042	-13.428	-14.204	-11.853	-12.112	-12.719	-13.558	-14.842	-13.286	-11.345	-16.426	-16.156	-17.072	-13.076	-12.948	-11.496	-14.366	-12.225	-14.334	-11.552	-13.809	-13.602	-14.951	-11.519	-13.4	-12.788	-16.626	-15.967	-17.45	-12.13	-12.605	-13.371	-18.505	-12.439	-16.397	-13.234	-17.165	-15.015	-9.7603	-14.283	-15.627	-16.238	-15.594	-15.108	-10.701	-16.555	-13.475
-4.2941	-9.1715	-5.2459	-1.7769	-6.3068	-5.8044	-6.9515	-2.5981	-5.4461	-5.4588	-8.197	-5.5508	-3.9263	-4.8761	-6.9341	-5.8382	-5.9052	-4.9455	-2.7319	-6.5912	-3.9517	-5.0742	-6.213	-3.1002	-5.5067	-6.9793	-6.425	-5.8661	-3.3359	-2.7762	-5.952	-4.2676	-6.3009	-7.89	-10.345	-3.3777	-4.9588	-5.998	-10.901	-5.9279	-6.4467	-5.1672	-4.5202	-5.4776	-6.1581	-6.803	-4.7215	-7.2614	-2.2656	-4.6736
-21.989	-20.129	-24.007	-23.031	-20.903	-23.374	-22.235	-23.113	-23.272	-20.59	-22.855	-23.638	-21.393	-24.545	-21.205	-21.823	-20.562	-21.776	-23.279	-22.559	-21.227	-23.883	-21.244	-21.345	-20.138	-22.014	-23.811	-21.493	-23.916	-21.578	-23.309	-22.114	-21.411	-24.442	-22.098	-21.535	-16.559	-20.604	-21.09	-22.347	-22.834	-20.632	-16.709	-21.659	-22.747	-22.446	-18.891	-21.27	-23.531	-23.801
-1.4985	-4.3224	-3.4611	-2.8662	-1.1563	-1.2126	-2.1505	-1.2162	-4.4742	-3.0922	-3.9087	-5.4354	-2.4683	-1.7345	-2.2384	-2.7757	-5.3537	-0.97965	0.19404	1.6319	-5.7607	-5.3107	-6.3574	-1.6707	-5.6922	-2.841	-3.5901	-1.7568	-1.1816	1.1226	-4.3013	-3.8871	-2.1413	-3.5135	-1.2475	-1.2052	-0.74648	-5.3119	-7.1553	-2.4655	-0.83122	-2.2497	-0.94855	-4.3238	-5.1955	-1.4604	-1.7092	-0.82843	-5.0007	-5.6699
-4.2975	-3.4831	-4.6976	1.3954	-3.5963	-5.9989	-2.4307	-0.37015	-5.7633	-4.6165	-2.2624	-1.0867	-2.8365	-5.2076	-6.544	-3.7497	-2.9525	-5.2095	-4.631	-5.0988	0.039892	-5.1913	-4.0426	-4.3326	-5.2202	-5.1073	-0.22824	-2.9077	-1.4113	0.54933	-0.85715	-2.8468	-1.0734	-5.3265	-2.0935	-2.7953	-3.0137	0.79648	-4.2733	-2.2516	-4.7265	-3.2266	-5.429	-1.8601	-7.4821	-2.5469	0.57653	-2.9131	-1.13	1.7725
-1.0702	1.4013	3.9364	1.0689	-0.45752	-0.108	4.5979	1.0827	2.4579	2.8622	-0.036201	5.2647	2.6376	3.9707	1.4773	0.73843	0.72321	5.1478	0.53235	4.0935	1.0085	6.2506	-0.18429	0.94033	2.4467	2.1883	0.71813	3.1145	0.10319	1.2698	2.2058	0.95295	-0.55672	1.5582	1.6832	4.8097	1.7188	1.2883	-0.38212	-2.0203	1.3677	3.3585	-0.26685	0.89195	-2.4063	4.1063	2.8439	0.57046	2.9022	4.5668
-11.088	-6.9998	-10.019	-7.5141	-10.32	-15.307	-11.956	-11.616	-9.1499	-11.917	-14.515	-10.78	-9.9179	-11.556	-11	-10.008	-12.865	-13.596	-11.196	-8.266	-9.6094	-12.763	-10.608	-9.5779	-12.924	-13.044	-10.454	-7.8626	-10.955	-6.3965	-9.1138	-7.7514	-8.3203	-13.141	-12.126	-14.243	-12.227	-10.597	-13.298	-8.3242	-9.1912	-12.617	-9.9723	-8.3889	-12.372	-14.176	-8.832	-11.067	-10.525	-10.322
1.1689	1.1671	-4.1667	-4.2463	-1.4562	-0.16751	0.30345	-0.68337	-3.6831	0.66585	-5.6166	-4.16	-0.18342	-2.825	1.6079	-2.3597	-0.024367	-2.6797	-1.5089	0.22605	-0.1369	-3.1643	0.6544	-0.84754	-2.1445	-3.0953	-3.1891	-0.043802	-1.0408	-2.1146	-2.8108	-3.1544	-2.1839	-2.4113	-1.817	-0.034553	-5.9768	1.26	0.34304	-2.4233	-0.59499	-1.7697	2.7353	-1.288	2.0295	-1.6684	-1.9771	0.040286	-1.5085	-0.069572
3.6581	3.3064	3.3457	1.8658	2.6385	3.6898	4.3075	2.341	4.0578	2.4899	5.1671	4.9627	5.0194	3.8353	4.1024	2.0297	2.8627	4.1216	6.0908	3.0037	3.5163	3.1179	2.1604	4.0267	6.8477	5.7482	4.0731	2.4435	1.4063	4.4816	3.934	5.4022	7.0778	10.387	2.6821	4.5972	6.2879	2.9756	5.6347	2.1059	4.06	5.2387	3.157	3.9649	5.5214	5.0567	5.0087	5.2368	2.4917	2.9742
-13.087	-11.872	-13.605	-10.813	-11.205	-13.866	-13.438	-8.6786	-9.968	-13.405	-13.161	-10.425	-11.563	-11.624	-11.825	-10.951	-13.313	-11.658	-12.437	-12.926	-14.372	-10.833	-15.798	-13.531	-11.82	-13.325	-8.4483	-13.108	-10.903	-10.686	-13.558	-10.494	-15.216	-11.083	-15.23	-10.36	-14.839	-13.343	-11.871	-11.493	-13.448	-15.434	-12.13	-11.632	-16.437	-10.283	-9.4815	-10.943	-14.264	-13.099
-6.0229	-5.2144	-4.1854	-6.8033	-5.2032	-3.8116	-5.4093	-6.1662	-1.3968	-3.2038	-4.5576	-2.4876	-2.2144	-5.3873	-5.5878	-4.2232	-5.022	-2.5322	-4.9598	-4.497	-6.1144	-6.1675	-3.9208	-6.1833	-4.8619	-3.8826	-7.983	-3.08	-5.5748	-7.3264	-4.6768	-5.6256	-5.9953	-2.442	-4.0073	-6.0366	-5.4634	-1.9233	-2.9835	-4.4213	-6.3456	-3.7809	-5.817	-5.396	-7.3867	-3.867	-3.8067	-1.7369	-3.7465	-2.3892
-2.4001	-5.3938	-6.9941	-2.9551	-0.5294	-4.2777	-3.3871	-5.5715	-4.5033	-3.8162	-5.9172	-6.7821	-2.747	-8.7457	-5.9206	-3.7468	-4.1532	-3.2345	-1.5901	-2.0495	-6.3824	-5.1268	-4.7109	-7.6247	-6.8734	-4.7275	-3.7894	-5.1308	-4.6913	-3.1101	-6.9509	-4.3306	-3.6796	-4.359	-2.7364	-8.7109	-0.96552	-4.9365	-4.4598	-4.996	-4.2051	-9.8685	-5.5424	-3.6266	-8.5425	-7.5377	-6.605	-4.5568	-4.6085	-4.671
4.0609	0.35964	1.5592	5.6179	1.6713	4.1256	5.0845	3.0983	3.6764	2.8637	3.9486	2.9211	4.015	4.8803	3.1796	1.4646	4.2508	0.60161	5.9227	1.6396	4.1791	-0.5287	4.6075	1.9521	4.5409	3.0283	3.0049	2.0131	2.391	3.2095	1.6085	1.4475	2.5484	1.4253	2.9823	0.72136	-0.93969	3.6621	2.8655	5.919	3.9128	2.0928	2.4548	3.4468	-0.89853	2.8325	1.4697	2.8161	2.3866	0.3369
1.8667	3.5459	5.9447	0.024253	1.9093	1.6939	6.5392	0.79904	1.4191	7.2233	5.8289	2.9999	2.3514	4.4326	2.3132	2.4866	6.1263	5.0411	4.1481	-0.14596	1.4585	4.4702	1.2345	1.4045	3.9422	3.9824	2.6616	5.3247	-0.43566	2.4294	3.8102	2.2575	4.0103	5.0748	1.8472	2.3559	5.4354	5.0076	3.5394	2.6542	6.6357	3.2343	6.1478	4.2303	2.5863	4.0986	2.5667	1.9677	2.7697	-0.80496
8.9669	11.228	9.7898	8.0943	8.6061	10.469	7.1061	8.0212	8.9275	8.9568	12.326	8.0584	7.5332	8.551	9.6775	7.6799	7.2247	10.981	7.4797	8.8317	7.762	5.1232	6.2809	9.0409	7.1309	4.5608	9.007	8.8057	5.8823	10.12	4.8728	7.6515	9.7475	10.047	6.3983	7.6965	8.3238	10.366	7.2289	9.6801	8.3352	6.3508	11.331	10.81	8.1072	9.9206	8.3048	9.5101	9.7525	7.5011
1.155	0.49399	0.79964	-0.57788	1.7334	-2.9542	1.4822	2.3314	0.71502	1.4862	-1.3705	-0.22926	1.4112	4.1133	3.1029	-2.1205	2.5066	-1.3492	-2.7623	1.7137	2.7549	0.53212	0.86997	0.78179	0.24497	-3.4487	2.2065	0.17514	-2.1643	-3.0638	-0.686	-0.20535	0.38942	1.0188	-0.0027145	1.4252	1.1938	0.95214	1.5481	-3.1295	-0.24452	-1.0505	0.4927	-1.252	1.2199	3.6904	-1.8945	-1.495	-2.6666	-0.026119
4.4335	5.2709	8.5294	5.2731	7.9399	6.6367	2.6534	7.2879	6.76	8.8255	7.2764	5.0958	5.649	5.5774	7.9208	5.9853	6.5761	8.7463	5.4546	8.9937	7.9805	5.0557	10.167	8.3419	5.9589	6.5074	6.6648	3.2636	6.2177	8.9433	5.4261	8.405	8.5365	6.6368	8.1332	10.901	5.6219	10.431	7.0321	11.151	7.8005	3.1122	6.607	5.1732	9.4275	7.1112	4.6767	6.2576	3.4547	6.9711
1.9666	1.0394	-2.307	0.0061261	1.1118	1.3442	0.31746	-0.73369	-0.039517	1.6949	-0.78382	-3.0663	-5.6097	1.0853	1.1154	0.89475	-0.097888	-2.4884	-0.75183	-0.17829	-0.64615	-0.49975	-1.5243	-0.79722	-2.2222	-2.9714	1.8417	0.54941	1.9092	-2.6272	-0.41661	-0.29345	-0.14248	-3.5537	2.7485	0.67525	-0.2705	1.3511	-2.3108	-1.0439	-0.56204	0.97742	2.2984	2.231	-0.79039	-4.5503	1.3444	-1.1914	0.61019	2.5252
-16.507	-10.741	-15.095	-13.656	-14.177	-13.995	-14.487	-16.62	-13.458	-13.168	-13.597	-13.071	-15.71	-16.359	-12.334	-14.389	-14.458	-15.441	-17.121	-15.683	-11.212	-16.188	-13.848	-13.724	-17.186	-15.491	-13.943	-12.99	-12.831	-19.655	-14.925	-14.358	-13.707	-13.124	-11.518	-14.092	-12.243	-13.283	-16.723	-18.446	-15.487	-13.935	-14.71	-14.158	-14.012	-15.06	-14.6	-16.306	-13.515	-17.378
-2.4215	0.098049	1.2622	-1.6936	-0.4981	2.1378	1.4197	-1.4413	0.81589	0.70265	-2.8779	-1.8083	-4.4936	1.6387	0.58986	-1.2844	-5.7105	-2.8354	-0.6821	1.3343	0.58611	2.4238	-1.5927	-1.6619	-0.23938	-3.4378	0.14793	-3.179	0.070146	-2.5719	-0.68057	-1.6726	-4.9746	-5.6774	0.99234	-2.1158	-2.278	-1.303	-0.0030102	-3.2047	0.44405	-5.1998	0.44181	-3.2255	-1.381	-3.2295	-1.4367	-3.0354	-0.37172	-2.148
-2.8156	-3.5632	2.1042	0.44937	-0.89473	0.42507	0.69257	0.86714	-2.4615	-0.50286	2.1192	0.33854	4.2047	-1.6292	1.6156	-4.0913	0.62581	2.2373	-0.5406	-0.97489	0.41747	0.96026	0.65357	2.9499	0.74571	4.296	0.022948	-0.48783	0.40153	0.78812	0.76494	-0.81546	-2.1398	1.4815	2.6521	-1.1055	2.2338	1.9003	3.3556	2.4182	0.14014	2.0683	-0.9834	1.5378	0.65935	-2.6532	0.35163	0.31638	-0.2705	-1.0563
-3.5295	-4.9904	-5.821	-3.6087	-6.9136	-3.9376	-7.7251	-7.8415	-9.3259	-6.4469	-3.5694	-2.7524	-3.9759	-7.339	-8.7892	-8.9567	-6.6923	-4.6906	-5.3825	-8.3908	-3.5771	-7.0496	-8.1904	-6.3508	-5.9642	-10.853	-3.6139	-8.0145	-4.6568	-3.6417	-6.0677	-6.4814	-6.9873	-7.0225	-6.9019	-5.0835	-4.8162	-5.2973	-8.7684	-4.713	-5.1429	-8.4108	-6.6484	-7.5987	-4.2644	-5.1655	-9.1336	-6.3959	-7.6944	-6.5757
-9.4302	-10.471	-10.849	-11.97	-13.43	-7.3115	-12.083	-12.702	-12.501	-14.424	-10.17	-11.433	-8.9303	-10.488	-11.836	-12.385	-13.013	-9.8464	-12.511	-14.258	-9.8901	-15.666	-8.4561	-11.803	-11.894	-13.294	-11.608	-12.925	-14.765	-9.2841	-9.4359	-11.364	-12.02	-12.472	-13.887	-11	-9.2292	-11.789	-12.91	-14.135	-9.0641	-9.8499	-12.571	-12.557	-11.98	-11.999	-12.716	-10.102	-13.134	-9.167
0.19997	1.0445	3.2121	5.4064	1.2841	4.287	-0.88508	-0.92068	1.1943	-1.3773	-1.4265	-1.6828	-1.0816	2.67	1.2687	1.9649	-0.23902	0.27196	5.2102	1.6929	2.5644	-1.3393	-0.043992	-0.30902	1.5045	4.002	2.8262	-0.027169	4.7213	3.8261	3.839	0.61898	3.9022	3.6945	2.8877	2.7409	2.2511	0.89	5.5661	-1.6217	1.2092	3.4739	1.1623	1.9083	0.87617	0.57329	1.3346	-4.8721	3.6977	0.16725
-5.3475	-5.437	-5.8793	-7.5673	-6.0686	-7.7235	-5.3252	-6.8695	-8.5661	-3.1609	-7.8573	-4.2964	-5.3237	-6.3922	-7.119	-3.8001	-5.4554	-7.2959	-7.1771	-5.5056	-3.9809	-4.8531	-8.8014	-7.4851	-4.3482	-2.7997	-9.365	-6.8439	-2.5034	-3.6659	-5.3425	-7.1701	-1.1475	-8.2623	-3.9852	-6.1559	-6.8138	-7.1682	-9.3126	-7.0303	-4.0714	-4.8846	-4.8609	-6.4674	-4.475	-6.2434	-5.8907	-6.0253	-4.8904	-8.024
5.6087	10.821	8.706	6.5844	8.3239	5.0417	3.1449	6.2389	7.9048	7.1204	5.2354	6.9689	6.1351	7.7176	6.9096	11.726	5.9085	7.2525	6.0802	5.1018	10.25	7.9966	5.0305	7.8825	8.0164	5.4974	4.4072	5.0591	9.3449	5.4993	6.963	10.744	7.2341	5.4124	8.381	10.485	5.6138	7.3625	8.9632	7.9292	11.08	5.411	8.1993	5.5463	5.4457	4.6433	6.4229	10.57	7.2948	6.6723
6.8907	7.5774	9.1497	10.978	8.8737	5.9163	8.3672	10.841	8.2904	7.9374	11.518	9.7949	8.3561	8.0831	11.529	7.0383	10.592	9.5752	8.4592	8.103	5.5123	7.3492	9.8053	9.0714	8.1631	9.0275	8.0681	9.953	6.2698	8.7485	7.5275	7.8973	7.1352	8.5555	8.3602	5.8596	10.088	9.8958	7.7363	9.7947	8.8941	11.119	10.416	9.2225	9.7381	7.677	9.0882	9.5395	8.1323	10.374
-14.613	-11.11	-10.679	-13.599	-10.493	-19.01	-12.28	-14.201	-13.849	-13.293	-16.438	-10.207	-14.197	-12.772	-14.591	-11.694	-10.467	-10.692	-14.957	-15.945	-14.519	-14.845	-12.091	-14.668	-11.269	-14.622	-13.08	-12.344	-16.544	-8.7462	-11.362	-14.462	-15.144	-17.364	-12.758	-15.142	-15.223	-13.186	-12.283	-14.747	-14.207	-11.417	-7.3924	-14.346	-14.265	-15.455	-15.559	-13.875	-14.241	-12.754
-3.368	-0.61248	-2.9861	2.6176	-4.2409	-0.43033	-1.9799	-4.0919	-1.4068	0.061185	-1.9941	0.48191	-3.3274	-2.5836	0.22607	-1.9507	0.90466	-6.2619	-1.1297	-3.582	-0.2498	-1.5823	-3.4319	-3.1486	-3.6102	-0.40422	-1.6958	-0.50159	-0.71966	-2.1479	-2.7353	-3.8405	-1.0276	-1.4263	-2.4079	-0.85323	-3.4282	-1.5967	-3.0283	-0.85958	-0.8964	-4.1947	-3.8948	-3.7625	-1.6569	-0.15263	-0.097645	-0.49942	-2.4452	-0.86496
-22.424	-20.623	-22.904	-22.757	-21.917	-27.284	-21.59	-24.393	-22.422	-20.275	-21.808	-21.173	-20.138	-24.436	-24.022	-22.806	-22.699	-21.612	-20.399	-24.215	-23.732	-21.018	-22.328	-22.981	-21.835	-20.927	-22.491	-18.731	-24.267	-22.972	-22.828	-23.879	-21.414	-22.872	-22.253	-20.585	-20.012	-22.87	-21.171	-22.934	-21.891	-20.614	-23.616	-21.449	-23.116	-18.937	-22.041	-19.911	-18.232	-19.877
-10.479	-12.532	-10.836	-8.2179	-8.6255	-9.862	-12.848	-14.052	-12.93	-10.528	-14.719	-10.304	-7.2533	-10.724	-7.9337	-9.4403	-10.991	-9.1592	-9.6057	-10.793	-7.7462	-12.117	-8.1984	-12.163	-9.4406	-11.686	-13.737	-12.091	-12.266	-13.811	-10.419	-10.832	-11.012	-11.926	-8.1197	-7.8475	-11.755	-11.255	-11.741	-10.143	-9.7934	-11.258	-12.151	-12.602	-13.995	-11.479	-10.997	-12.312	-12.485	-8.6869
-3.096	-2.3543	-1.1619	-5.2361	-4.1682	0.87689	-5.2771	-3.8417	-5.5939	-1.9126	-5.0786	-2.9414	-1.0756	-3.202	-1.1091	-3.9713	-2.4844	-4.7683	-3.7171	-5.0332	-3.3102	0.32693	0.23863	-0.85153	-3.4311	-2.7226	-1.9643	-2.3018	-1.5996	-3.1088	-0.3764	-4.0212	-2.1508	-3.0377	-2.674	-2.6449	-3.7686	-1.9032	-2.2509	-5.6679	-4.7249	-2.3703	-3.2823	-4.5397	-4.2406	-8.1565	-3.8	-3.4868	-5.6585	-2.1304
-14.111	-13.802	-12.964	-14.327	-13.149	-15.744	-15.434	-14.96	-16.311	-12.559	-13.903	-14.13	-10.942	-10.501	-14.121	-13.923	-14.304	-16.54	-15.031	-11.064	-12.108	-12.06	-13.668	-10.128	-17.911	-14.122	-11.873	-12.213	-15.182	-12.968	-10.411	-14.102	-7.1453	-15.795	-11.054	-10.298	-13.503	-12.406	-14.906	-12.112	-12.01	-9.3696	-11.82	-13.993	-11.784	-13.828	-13.476	-14.089	-14.352	-12.14
-11.205	-8.7804	-10.733	-10.729	-6.3765	-9.6502	-12.156	-10.145	-14.117	-12.165	-7.9869	-11.517	-10.849	-10.107	-10.463	-7.0256	-10.575	-10.25	-9.7841	-7.2881	-6.7209	-10.324	-12.37	-11.982	-7.4011	-6.6178	-9.7727	-10.95	-7.1924	-10.238	-11.113	-8.8677	-8.0812	-9.8311	-10.482	-11.103	-9.5128	-10.992	-13.874	-8.8285	-10.424	-7.7516	-9.7864	-10.842	-10.428	-11.312	-8.661	-11.175	-9.4503	-5.8045
-1.3786	-3.7005	-2.1701	-2.5753	-3.1585	-1.4364	1.1892	-3.8787	0.061627	-3.4452	-1.784	-4.3626	-0.44431	0.34224	-1.3373	-0.42915	-2.9409	1.8208	-2.3901	-2.358	-1.6881	-0.42288	0.2568	-0.86247	-4.2229	0.34431	-1.3121	-2.7693	-2.3424	0.9079	-0.68702	-1.3941	1.4779	-0.82881	-0.59455	0.91524	-1.102	1.082	-4.0534	-2.8401	-3.3124	-2.2956	-1.92	-2.034	-4.1972	-3.5349	1.114	1.051	-0.59661	-3.6945
3.508	1.7761	2.2525	-0.57921	3.2864	-1.1292	0.27327	2.9074	-0.25817	4.1385	3.5886	2.2236	-1.7985	2.293	-1.5275	2.8484	2.3979	1.1417	1.1058	1.9415	0.79362	0.49037	1.7932	1.6285	1.5487	0.52899	2.1077	1.3348	3.9579	1.1599	1.8848	2.2422	3.5093	4.6219	0.85432	1.5672	2.9928	-0.61468	1.3142	3.6313	2.5479	0.70667	0.43048	-1.1569	-2.228	-2.893	4.3465	4.0828	0.26369	4.2898
-0.72742	-3.1053	-4.0618	-3.7761	-1.9599	-0.94481	-4.6664	-3.3725	-2.2822	-0.99849	-1.4014	-1.4141	-3.0461	-0.77999	0.47193	-1.7645	0.22461	-4.1839	-3.5855	-0.95128	-5.7312	-3.5813	-1.318	-4.2296	-0.90123	-2.0594	-3.2238	-1.9058	-0.71797	0.43783	0.0010856	-0.57124	-3.7656	-1.8182	0.026584	-1.8624	-1.5894	-2.1214	-4.714	0.66898	-2.4167	-0.017908	-1.7277	-3.821	-4.0592	-1.4621	-1.6023	-5.5257	-3.1879	-5.1196
5.7666	8.0367	9.401	6.7673	8.6426	10.706	6.9801	8.25	6.9507	5.1192	4.0813	12.787	9.9217	10.168	8.5596	11.142	7.781	6.4068	9.6601	7.2684	10.544	12.731	11.278	9.3657	6.3582	8.4643	6.7142	12.369	8.0362	9.8004	5.8023	10.03	9.5144	9.0571	9.9089	9.405	8.1771	11.641	11.74	11.923	6.027	6.4232	10.685	8.3308	11.268	9.7994	5.1529	8.187	7.4794	6.8684
-10.365	-13.817	-14.009	-16.525	-10.944	-10.659	-16.774	-14.058	-11.587	-9.905	-11.765	-14.992	-12.197	-13.156	-13.634	-14.531	-12.902	-15.116	-13.89	-16.228	-13.397	-12.897	-12.966	-13.644	-16.25	-11.94	-11.994	-14.928	-14.46	-16.645	-14.665	-12.728	-14.05	-12.577	-10.751	-13.506	-9.9345	-14.897	-10.255	-11.491	-14.384	-15.806	-14.596	-12.118	-15.192	-16.218	-11.114	-11.905	-12.135	-14.298
-21.13	-26.202	-24.053	-20.539	-26.399	-23.169	-20.192	-22.852	-21.117	-19.209	-21.708	-21.519	-21.202	-25.793	-19.741	-19.536	-26.1	-22.492	-20.973	-24.969	-20.424	-24.325	-20.674	-22.155	-24.044	-22.277	-23.034	-19.262	-22.309	-22.828	-21.43	-24.244	-23.013	-23.825	-20.55	-21.051	-21.385	-22.471	-22.977	-21.278	-21.686	-24.602	-21.674	-22.306	-25.993	-22.232	-24.235	-20.481	-25.797	-24.959
-12.762	-11.995	-11.644	-15.25	-13.01	-12.671	-15.836	-11.267	-12.728	-12.552	-15.397	-9.1677	-13.201	-13.546	-10.907	-14.944	-12.306	-12.708	-16.595	-13.689	-12.624	-12.622	-9.8191	-13.16	-12.689	-14.24	-12.34	-10.622	-11.673	-11.356	-12.075	-11.917	-15.678	-12.257	-12.021	-14.572	-11.675	-14.978	-13.222	-13.562	-14.652	-13.534	-11.492	-13.653	-15.762	-15.531	-14.303	-13.094	-14.088	-11.008
-0.53242	-8.8689	-6.2913	-6.0757	-3.3392	-5.2418	-7.5389	-3.448	-5.522	-5.7213	-5.2306	-4.2165	-7.2155	-7.6735	-4.3311	-6.1478	-4.3563	-5.3825	-1.5496	-4.6232	-3.4853	-2.6257	-4.5461	-4.9526	-3.9971	-6.6285	-4.0035	-8.3908	-7.1077	-5.7904	-8.2777	-4.6223	-6.8515	-6.399	-5.3195	-4.3136	-6.062	-8.9047	-4.6044	-2.1652	-4.9743	-4.4594	-6.4213	-5.1427	-4.0736	-6.1066	-2.1544	-2.1579	-7.2132	-4.7874
-9.0989	-10.575	-8.5172	-9.4132	-10.208	-10.236	-11.599	-14.028	-12.424	-10.385	-10.555	-8.3719	-9.8458	-10.328	-11.174	-9.7639	-9	-12.973	-11.2	-10.414	-11.424	-12.514	-8.2036	-9.1855	-10.883	-8.4612	-12.272	-11.409	-9.8281	-8.7643	-11.696	-11.477	-9.6622	-14.653	-8.7906	-6.8552	-12.487	-11.266	-11.424	-11.034	-10.005	-11.651	-11.708	-9.2883	-10.57	-11.416	-14.509	-10.589	-10.672	-8.2155
2.1132	2.7997	5.095	1.0704	1.0952	2.9175	0.10516	0.073316	8.9447	4.6034	1.5902	3.9901	3.661	1.9895	3.3876	2.7571	1.2168	-0.95765	3.2171	0.10936	2.0298	2.427	4.9665	4.1698	2.5226	2.9848	2.2841	3.363	2.9088	3.3033	2.7612	4.4959	6.1277	4.4879	1.4055	1.5375	4.4551	-0.65301	2.7424	2.9754	2.8205	1.9181	5.7432	2.7308	4.7579	2.4434	4.7004	2.3131	3.5835	6.1135
-4.6163	-4.2241	-4.8199	-5.4338	-3.4457	-3.2364	-7.3242	-8.9775	-5.2893	-7.294	-2.1315	-5.1756	-6.58	-7.0341	-2.9617	-3.5599	-3.6605	-7.7553	-5.4044	-5.8564	-7.9985	-1.9647	-6.9761	-3.3566	-6.7874	-2.8383	-6.8109	-6.8746	-8.3111	-4.5805	-3.094	-6.1915	-5.3033	-7.7571	-4.4294	-7.852	-3.0386	-1.3704	-6.1937	-2.4361	-7.2083	-7.6497	-6.8356	-9.3361	-2.9983	-5.3695	-6.4387	-2.9771	-5.7963	-3.3209
-1.9405	-1.7133	0.13547	1.7922	-1.3023	0.26269	1.5069	-2.9344	-1.9376	-0.99553	2.5202	-0.31783	-4.229	-1.1344	0.45434	-1.5519	-4.045	-0.65562	0.6238	0.83391	1.3986	-4.7563	3.5585	-0.15612	1.1641	0.91352	-1.4587	-0.62271	-1.8097	-2.2726	-1.442	-3.2251	-3.9398	-0.21905	-0.17049	-4.2935	-0.43939	-1.7082	-1.7881	0.95493	0.96077	-1.092	-0.83814	0.91937	-1.0628	1.7795	-2.5649	1.3916	-0.79838	-0.45223
1.3252	-1.8177	1.9099	0.67044	2.5673	0.50084	0.7176	1.2264	3.0792	4.9876	3.4205	0.90867	3.5326	2.1837	4.3454	0.71631	5.4206	2.2762	1.0531	0.53202	2.4837	-0.89799	3.0084	1.3753	1.7938	0.31857	2.5194	2.7555	3.0849	-0.23991	-0.033433	-0.022111	4.7534	4.0545	1.8005	1.5724	1.1432	4.1984	1.6429	0.025615	-0.26249	2.4303	3.774	-0.49996	3.2146	-0.57851	-0.04086	0.44387	-0.068007	2.8565
10.854	5.478	12.401	10.636	13.053	8.2438	6.0138	9.8981	7.3797	11.063	7.6244	8.8625	7.8253	8.3601	11.889	8.7864	4.3466	8.6339	9.2509	9.6061	11.799	7.8875	12.092	8.7675	8.9683	8.5733	7.3898	12.626	12.478	11.202	10.643	8.8258	8.328	14.09	11.049	11.135	9.0545	9.4207	10.247	6.7971	6.582	9.1426	12.592	10.274	11.698	11.569	9.4976	7.0456	10.086	8.1247
8.3704	5.5607	9.3487	4.7343	8.1153	6.9506	6.4154	8.0397	8.9009	11.105	10.72	8.4019	6.2208	6.077	8.9658	6.9364	7.3124	4.7966	8.4278	6.3462	9.4722	5.739	9.4964	6.3326	6.5905	9.3954	6.7502	5.5339	8.7111	7.1508	4.4487	7.7689	4.92	9.149	5.7636	5.5831	5.8593	4.1677	7.1134	4.7861	6.8185	7.6901	6.6412	5.646	8.2963	4.0645	6.4153	6.1311	8.5817	4.129
-10.114	-9.1539	-15.192	-11.173	-13.809	-15.277	-14.571	-12.6	-12.728	-12.76	-10.993	-12.398	-13.623	-14.207	-13.328	-11.881	-9.3192	-12.605	-9.5483	-11.144	-9.8257	-12.65	-10.647	-14.905	-13.82	-13.871	-12.587	-10.653	-15.989	-12.292	-13.63	-7.9254	-12.062	-12.382	-11.065	-12.594	-14.099	-13.154	-12.012	-11.675	-12.898	-10.39	-14.546	-10.95	-14.275	-10.784	-11.923	-10.718	-12.557	-11.633
-11.927	-13.325	-11.01	-11.867	-8.509	-13.669	-16.408	-9.8825	-18.157	-16.923	-14.036	-15.556	-9.8633	-12.722	-9.1333	-13.509	-10.682	-9.5762	-10.204	-12.39	-13.158	-15.373	-14.74	-12.735	-10.351	-12.451	-11.516	-12.641	-12.393	-11.407	-13.673	-8.011	-15.276	-12.811	-14.469	-13.07	-11.978	-11.454	-12.989	-15.356	-14.248	-14.855	-11.42	-13.413	-14.915	-12.879	-12.546	-11.682	-17.497	-10.639
-13.401	-12.34	-13.82	-12.677	-12.022	-11.02	-11.503	-13.326	-14.253	-11.531	-12.561	-11.558	-10.711	-14.562	-10.752	-11.103	-11.918	-11.044	-10.798	-11.381	-15.514	-16.213	-13.797	-14.558	-13.432	-11.637	-13.831	-9.6006	-12.445	-10.728	-13.615	-13.504	-12.531	-15.005	-10.622	-14.17	-14.476	-11.878	-12.206	-11.716	-13.289	-13.987	-14.362	-12.122	-12.174	-11.396	-12.611	-12.339	-16.095	-14.27
2.2171	0.3336	5.351	2.3861	-2.305	-2.1116	-0.91642	-1.6195	0.64636	-1.887	-1.6574	0.15184	-2.014	1.0673	1.6048	0.29538	1.3321	-0.71954	-3.0796	1.9476	-4.464	-0.41151	2.6014	0.89474	-0.90435	-1.2796	-0.27155	-0.27497	-1.7789	0.76097	0.45707	-0.64204	0.042636	-1.0977	1.6622	-0.90847	1.5842	1.3964	-4.8544	5.3984	0.1298	-0.073964	-0.11124	2.2721	0.53134	-0.11057	2.367	0.20137	-0.15355	-1.3343
5.6148	5.5886	5.8902	7.6008	6.509	3.9688	10.983	7.4951	8.2754	7.6273	4.7347	8.8287	9.0531	6.4052	6.8406	6.5858	7.6853	6.384	5.6682	5.7545	6.8235	3.4566	10.121	7.764	7.5325	7.6167	6.4513	7.7236	8.8375	6.8831	8.7452	6.7833	3.7003	6.0868	8.9454	8.9125	9.2062	9.3459	4.8566	1.2215	6.4993	4.35	9.0344	4.2458	8.0875	5.7517	8.8284	7.6987	6.7931	6.987
-2.8698	-1.8059	-3.7769	-2.7974	-1.6915	-2.3928	-2.9312	-0.97504	1.7753	-4.0938	-3.8703	0.072505	-1.1587	-1.6614	0.14057	0.94348	-1.7685	-3.7837	-2.4105	-3.6862	-3.6627	-3.1339	-3.7512	-5.7717	-4.4282	-1.7276	-1.6851	-3.176	-1.6901	-5.0969	-2.2462	-2.2792	-2.5503	-3.0412	-1.8357	-1.3604	-1.2139	-3.8273	0.74789	-0.52206	-1.8003	-2.2821	-0.60408	-2.5209	-2.3133	-1.4972	-5.3844	-2.73	-2.833	-1.6998
-2.3087	0.97558	1.0686	-0.95985	-3.1654	-0.20112	-2.7181	-1.8207	0.94162	0.22355	-1.907	-1.4507	0.9488	0.81161	-1.7034	-3.6209	-1.5205	-1.314	-3.4843	-1.1239	-0.51966	-0.98612	-2.3053	1.8443	-2.2798	-2.6629	-1.7456	-1.1418	1.3763	-0.72036	1.2918	-1.0683	0.15109	-2.0391	-1.7462	-4.4517	-3.4837	-1.0494	-3.2509	-0.42425	-0.35742	-1.5606	-0.31819	-3.7521	-2.7744	0.93602	5.4308	-0.19003	-1.6936	-1.6959
-12.234	-14.091	-11.795	-13.586	-14.512	-11.089	-11.829	-13.572	-11.66	-13.2	-11.013	-12.735	-10.861	-13.604	-13.231	-10.334	-13.262	-16.659	-11.917	-13.622	-13.152	-11.686	-14.612	-15.939	-14.01	-12.181	-13.073	-12.045	-14.054	-13.626	-13.894	-13.445	-14.449	-11.835	-12.876	-13.539	-16.888	-11.346	-13.514	-12.864	-12.668	-14.298	-10.781	-12.995	-19.401	-14.239	-17.508	-8.7089	-13.072	-13.82
-21.471	-21.828	-24.06	-26.047	-22.286	-25.208	-24.79	-22.333	-24.481	-22.661	-19.335	-21.353	-20.797	-23.264	-20.319	-22.618	-24.469	-21.36	-23.317	-18.828	-19.71	-21.361	-22.533	-22.972	-20.849	-24.759	-22.548	-26.628	-21.153	-27.15	-19.047	-22.044	-22.186	-24.258	-21.137	-19.279	-23.012	-23.792	-21.533	-25.275	-22.43	-25.199	-22.943	-21.958	-21.606	-20.37	-21.287	-21.972	-20.711	-20.894
-2.1769	-0.17985	1.9515	-0.60357	-0.97249	-3.4321	-2.8676	0.049063	-3.5718	0.010464	-1.3555	-1.6015	-1.6936	-3.6947	-1.1321	-0.65364	-2.3846	-1.4441	0.043514	-0.94422	-2.8067	3.3922	-4.6183	-1.6476	-3.0421	-6.6177	-2.3207	-2.6323	-4.3658	-0.28754	-3.829	-0.86391	-1.6554	2.7343	-0.66457	-0.5939	-3.3945	-2.1622	-0.92283	-2.6906	1.5762	-0.83567	-0.072059	-3.4429	-3.745	-1.3714	-1.6004	-3.9472	0.82005	0.043882
-1.9467	-3.1261	-4.2637	-4.7262	-2.0275	-1.0873	-0.17527	-3.3775	0.52991	-3.2088	-1.3045	-1.8008	-2.25	-1.8807	-4.9958	-1.0443	-0.55335	-5.3768	-3.6923	-4.1436	0.14762	-1.7021	-1.6272	-3.5197	-1.5653	-1.1201	-1.6647	-0.72646	-2.0117	-1.3258	2.2584	-0.99047	-4.0216	0.44883	-1.2817	-0.84536	-3.1179	-2.3557	-0.99341	-1.5382	2.9522	-1.8649	0.27164	0.55377	-4.7523	-2.6353	-1.5901	-2.105	-1.8357	-3.671
-10.122	-9.1079	-8.0038	-11.136	-9.3977	-7.6095	-6.9106	-12.198	-6.9154	-9.7692	-11.525	-7.486	-6.5467	-7.7315	-11.774	-9.2281	-6.2655	-8.1131	-6.7221	-6.5678	-7.833	-6.3099	-7.8609	-8.2488	-14.571	-12.02	-5.1835	-9.3371	-8.3156	-11.014	-10.939	-7.3128	-9.0338	-8.2648	-10.068	-8.6758	-12.851	-7.5384	-10.118	-8.5862	-9.9373	-8.9003	-9.27	-9.2544	-8.6491	-6.5817	-6.8697	-8.1218	-11.725	-9.1522
-11.589	-9.4996	-14.406	-13.425	-14.709	-13.944	-9.4767	-11.568	-10.858	-16.506	-10.004	-10.531	-9.7344	-8.9095	-12.556	-13.016	-14.24	-8.1875	-15.224	-12.043	-13.071	-11.099	-12.755	-14.392	-8.3437	-9.6918	-11.847	-12.02	-8.0686	-9.8887	-10.961	-11.016	-12.275	-10.128	-11.298	-9.0685	-12.376	-8.2392	-11.712	-10.821	-13.67	-11.943	-11.494	-10.474	-13.377	-12.53	-13.887	-13.738	-11.128	-10.885
-10.381	-12.207	-15.122	-11.989	-12.259	-12.378	-8.781	-12.784	-14.241	-9.6376	-14.414	-16.91	-10.871	-13.072	-11.883	-11.526	-13.215	-14.679	-12.36	-11.355	-14.918	-12.621	-11.689	-12.835	-11.536	-11.373	-13.196	-13.109	-13.691	-14.73	-14.069	-16.519	-11.49	-15.484	-11.91	-11.973	-10.429	-13.506	-11.284	-13.5	-13.958	-11.133	-10.843	-12.215	-9.6622	-13.054	-11.253	-12.754	-14.428	-12.02
-6.1307	-7.1492	-7.739	-3.9206	-6.4515	-7.1626	-6.9508	-6.2315	-5.3462	-8.7906	-5.261	-5.4977	-7.7333	-4.6728	-5.6544	-6.6554	-7.8394	-5.166	-4.6937	-3.7976	-5.1527	-5.6816	-5.4082	-6.6332	-5.6587	-3.4036	-5.4998	-5.1829	-4.4423	-7.7035	-7.5596	-4.0768	-8.9133	-7.578	-7.3606	-3.9473	-10.053	-9.0395	-4.9179	-7.3208	-5.0776	-7.4013	-5.9375	-5.8858	-6.3253	-8.3727	-9.3083	-6.6371	-5.6415	-7.2164
-0.58842	3.0304	2.8083	-0.61861	1.8797	-1.0138	-3.6596	0.12138	-0.76653	0.85514	-3.0693	-0.80419	-2.0416	-2.2343	-0.050288	-3.1506	0.28277	3.3246	-1.7889	1.3605	3.7103	1.1184	-1.025	-1.5778	-0.33956	-1.7274	2.4844	-0.10985	0.019065	-1.2276	2.5268	-0.74125	-3.4586	-1.9299	0.19889	-0.40206	0.42789	-2.4519	-6.4826	0.84929	-0.13958	-1.2555	1.109	1.7046	0.90847	0.3787	1.098	-0.85666	2.707	-1.4573
3.368	2.257	2.401	3.299	3.4313	2.5921	1.1117	0.23963	5.4419	3.3673	1.9345	4.1568	2.7547	3.7317	0.93208	1.8051	2.1994	1.9173	1.4816	0.66812	1.0672	3.5956	1.4165	1.5978	2.5846	1.7119	0.0079016	1.5159	0.041307	0.53046	3.56	1.9586	0.47079	-0.78972	2.1439	0.86496	-0.0042279	2.574	-0.35762	2.0834	1.4634	4.2885	-2.1589	-1.5852	-0.69213	2.805	0.57762	-0.75604	0.7881	0.36827
5.1081	7.9381	2.8049	3.8231	4.1149	2.9235	2.1703	5.4412	6.3598	4.0342	3.9425	5.358	4.2235	7.1301	3.0987	5.3395	3.1779	5.0719	4.9904	6.6788	3.7114	5.7714	0.96689	4.8213	5.2785	4.5396	1.9452	4.2471	4.783	7.3858	4.5737	2.7531	7.6787	4.5797	6.5916	8.1725	6.9518	6.8324	1.9283	2.4512	5.3169	5.6769	3.3631	4.349	3.8183	6.0978	8.1503	5.4551	6.6657	5.0114
-0.074763	0.75623	-0.082085	1.5732	3.1437	-0.49762	1.3076	3.3125	-4.0278	3.3016	2.0014	4.6792	0.60198	1.2887	2.9892	2.2677	3.9469	1.2267	2.1736	-3.0104	2.3459	5.1736	-3.0838	-1.1878	1.5021	2.6881	3.2687	1.8414	-3.6803	2.2585	2.4678	4.9879	1.8101	3.1574	2.1554	3.7673	2.7833	2.5081	4.7878	1.9223	-1.6968	0.037117	1.402	3.0614	-3.5696	0.57601	3.9805	-4.1503	1.7884	-0.78211
-2.3823	-2.209	-1.5578	1.3336	0.58178	-0.9431	-1.3486	-2.7981	-4.055	-0.66984	-1.8179	-2.1187	-2.1713	0.028054	-2.0271	-0.98785	0.73275	1.044	-2.2244	0.76619	-2.9498	0.663	-2.3035	-2.5869	-1.2631	-2.073	-0.6656	-2.9118	-1.8558	0.25507	-0.94217	0.96911	-3.6881	-1.9942	-0.12841	-1.4034	-5.5239	-2.1247	0.29453	2.0899	-0.56484	-0.75309	-2.1832	0.19679	-2.5811	-2.6314	-1.9906	-0.025863	-0.34893	-1.1738
-3.975	-9.2704	-8.748	-5.5948	-5.7997	-4.9613	-4.3331	-1.6754	-5.7836	-3.021	-9.0024	-7.5537	-2.265	-7.9618	-5.0297	-4.7081	-5.3511	-7.0376	-7.1283	-3.3219	-2.1979	-5.6787	-6.0828	-5.7825	-5.4714	-4.9454	-5.2584	-5.595	-4.1925	-4.543	-6.2026	-7.5312	-3.8937	-5.056	-7.9374	-6.0494	-4.1903	-7.1316	-5.9233	-8.3539	-9.0434	-2.8728	-5.4012	-8.1897	-3.6684	-3.3231	-7.295	-5.9809	-5.7715	-4.3582
1.1646	4.6216	2.224	-1.2565	-0.17009	-0.15282	2.7474	2.1542	2.4348	-0.7982	-1.0454	-0.35501	0.54991	-1.7735	-0.72117	-0.93565	1.0859	-0.91228	0.64778	0.039239	2.2543	2.2334	-1.098	0.71356	1.1157	-1.6215	-0.49957	1.5624	-0.7616	3.6419	0.94804	-2.7081	-3.1765	1.8653	-0.11328	-1.0215	-0.47002	-0.36335	-0.37752	-0.25029	-0.62515	2.1964	-1.3588	2.3821	0.72179	1.8319	1.1689	3.4762	4.2407	-2.3703
0.52926	2.5978	5.0762	-1.5263	0.27728	-0.12802	-3.2865	0.67787	2.5831	2.969	2.3194	-0.88903	0.28431	0.3469	0.066084	0.38959	1.4601	2.0424	1.9951	-3.486	2.6017	1.5252	0.54614	2.1984	0.0055439	-1.0491	-2.8635	3.5677	1.5175	-1.8042	0.43214	0.74454	3.0919	-2.4306	4.429	0.0072866	-0.77001	1.3349	2.2877	-1.0383	2.514	0.59088	2.2673	0.32575	1.3433	0.62612	-0.64262	4.2503	2.8183	2.9895
-2.0885	-1.6557	-5.0475	-5.0455	-3.1653	-4.1562	-1.1883	-5.5434	-2.8874	-5.8653	-0.87247	-4.1287	-3.3516	-1.2769	-3.9944	-2.1047	-3.778	-1.7236	-7.1188	-5.8836	-7.0731	-3.0816	-4.4451	-6.7908	-1.1892	-3.462	-5.3832	-4.5187	-3.2597	-4.2615	-4.3201	-3.9873	-6.0053	-4.9156	-4.1699	-4.2814	-5.4957	-4.4234	-0.27976	-4.5916	-0.97561	-2.8371	-5.0196	-6.3473	-6.779	-9.2794	-2.094	-1.86	-4.7158	-4.6364
-0.24899	-1.0541	-0.37562	2.0337	-1.177	0.49428	1.6289	-0.21905	1.63	-0.37481	-0.41678	1.4467	1.4106	0.66031	0.76763	0.95451	0.52405	-0.97005	-0.4259	0.24174	-2.1193	0.79204	-0.54017	-1.8219	3.5631	-2.2108	0.78488	2.9651	-0.0033556	-0.074003	-1.0653	0.31153	0.97822	1.5901	-0.55085	1.2455	-0.19068	-1.7303	2.1523	-2.3261	0.14226	0.24194	3.4571	-2.3555	2.3773	-1.3575	-0.61895	-1.0576	-1.4395	2.2534
-12.397	-8.5629	-10.507	-7.7411	-7.6691	-8.9266	-9.0187	-8.4077	-12.49	-8.6273	-9.8132	-9.3768	-4.6694	-9.4595	-8.5422	-11.73	-6.9344	-9.1721	-8.8777	-6.9346	-5.9832	-10.324	-11.723	-10.21	-8.3737	-10.387	-8.7639	-10.751	-7.1461	-9.139	-8.0364	-7.1474	-11.534	-10.529	-11.293	-11.425	-6.6699	-10.221	-6.6281	-8.3916	-9.429	-7.3506	-6.1581	-10.722	-9.5617	-12.233	-10.985	-9.7045	-9.4559	-6.4533
-15.171	-17.406	-17.175	-14.793	-15.742	-16.141	-13.297	-15.188	-17.939	-14.405	-12.993	-13.432	-11.997	-14.808	-15.854	-15.148	-13.195	-15.376	-15.86	-14.847	-17.211	-16.864	-16.868	-13.22	-15.228	-16.922	-14.218	-19.036	-16.941	-12.573	-15.211	-11.496	-14.286	-14.101	-12.258	-14.437	-16.371	-12.401	-13.233	-16.652	-12.736	-11.858	-15.43	-15.657	-15.99	-15.209	-18.42	-17.16	-15.02	-13.867
9.4081	7.8337	5.3335	9.0887	8.1416	10.552	9.0242	8.5284	8.2736	4.8541	6.5703	9.3572	11.949	9.0414	7.5702	13.89	9.475	6.3137	9.659	4.9388	9.3893	9.5976	9.6541	4.0077	4.5244	6.7679	5.7272	8.572	6.935	6.3126	5.5318	6.6391	9.5356	7.1459	6.5406	9.369	7.1449	7.9535	10.641	6.5499	7.3907	10.722	4.2889	6.5048	8.8454	7.9061	8.0994	6.8542	7.2447	7.8688
-20.138	-18.949	-23.372	-20.125	-20.017	-21.472	-22.798	-22.327	-21.931	-18.713	-24.669	-23.343	-19.163	-28.054	-22.238	-22.922	-26.3	-24.239	-21.347	-20.743	-20.02	-23.662	-23.928	-24.657	-21.111	-21.758	-20.2	-21.428	-23.787	-21.852	-21.557	-22.287	-20.267	-21.596	-24.566	-22.379	-21.014	-22.93	-23.297	-19.28	-24.279	-26.02	-22.165	-22.401	-21.188	-25.921	-20.591	-24.759	-20.651	-22.563
-9.7603	-11.227	-16.219	-11.688	-13.782	-13.415	-10.288	-12.5	-11.49	-11.388	-13.129	-11.353	-12.22	-14.503	-12.323	-11.083	-12.194	-10.693	-9.8381	-12.64	-14.144	-10.375	-12.608	-15.015	-13.401	-7.1652	-15.658	-13.94	-14.852	-12.956	-11.112	-11.861	-14.939	-13.02	-15.446	-13.914	-15.192	-14.002	-14.199	-13.894	-10.647	-16.296	-11.236	-13.742	-16.375	-13.755	-9.509	-15.014	-15.244	-13.061
0.13566	-4.96	-2.1437	0.61789	-6.398	-2.4683	-3.2069	-3.7828	-3.0468	-2.2168	-3.189	-0.91703	-5.6441	-4.0319	-1.6534	-1.1127	-4.9361	-0.65074	-2.519	-4.2275	-4.9981	-7.2606	-1.9885	-2.45	-3.6709	-2.7325	-3.5295	-5.9352	-1.7341	-4.2856	-2.9031	-3.7182	-1.3152	-6.6929	-4.8559	-1.499	-0.73189	-4.8223	-0.60489	0.4232	-3.709	-2.8797	-0.64442	-3.2191	-2.0991	-3.4203	0.10389	-0.0080013	-3.9892	-3.4839
-12.84	-10.892	-11.652	-12.819	-13.144	-17.194	-12.954	-13.097	-16.179	-15.031	-12.314	-14.262	-9.0769	-9.736	-13.384	-11.243	-12.908	-11.615	-15.597	-13.748	-12.034	-12.873	-10.547	-10.675	-9.3765	-13.605	-10.342	-9.7167	-13.7	-13.942	-14.024	-18.713	-12.412	-10.613	-12.909	-9.7945	-9.5089	-13.874	-14.702	-14.384	-14.571	-10.693	-11.229	-11.126	-14.714	-14.848	-10.605	-11.676	-13.305	-13.041
-9.947	-11.612	-10.995	-6.9719	-9.8434	-12.7	-11.854	-8.9706	-8.6702	-10.766	-11.405	-13.816	-12.354	-13.529	-9.7856	-10.608	-8.0578	-10.189	-12.193	-12.07	-10.383	-11.071	-13.874	-9.373	-11.733	-10.961	-13.586	-11.726	-10.02	-10.65	-11.038	-8.0653	-4.6468	-11.504	-10.744	-7.4501	-8.24	-10.885	-9.2485	-12.799	-11.663	-8.1613	-12.58	-10.48	-11.753	-9.7284	-11.685	-10.513	-12.147	-11.108
-0.26995	-3.8266	-4.2799	-5.7182	-4.9363	-2.8641	-2.987	1.2188	-5.2945	-5.1345	-1.4856	-5.2025	-1.055	-0.73643	-1.239	-6.8601	-0.26476	-2.5487	-6.1454	-2.8347	-3.0689	-1.4314	-2.9323	-0.51117	-2.5712	-5.8551	-4.0611	-3.0794	-3.3313	-2.8453	-1.204	-4.1255	-6.0827	-5.117	-2.4404	-0.63263	0.90762	-1.3789	-4.5916	-6.4812	-1.76	-1.3793	-2.3538	-1.3978	-0.32278	-3.2034	-1.3672	-3.6408	-0.16017	-4.6736
-1.0962	-0.86943	-0.7401	-1.1661	0.97579	-1.1202	0.67338	-3.9385	-2.1416	-1.6904	-0.36652	-2.9494	0.94609	-0.93822	-0.064328	0.015443	-3.9989	1.8462	-3.9851	-1.0327	-3.0167	-2.1594	-0.35195	-0.2302	-1.7949	-2.1386	-0.21955	-2.6452	-3.0048	-4.4494	0.36646	1.5144	-0.12014	-3.1833	-0.098374	-2.5288	2.3807	-3.7622	0.28282	-1.962	-0.4563	-1.8231	-0.98914	-6.17	-2.9116	-5.2947	-2.5857	-4.5162	-3.3564	1.0137
-21.679	-20.766	-21.649	-19.561	-21.363	-20.753	-21.835	-23.778	-22.766	-25.371	-22.628	-22.218	-21.197	-21.602	-20.108	-22.725	-23.457	-23.785	-23.452	-26.653	-22.241	-23.879	-24.124	-22.255	-20.311	-22.367	-25.863	-23.721	-23.06	-21.576	-22.62	-20.668	-25.595	-21.408	-22.276	-24.423	-23.454	-22.868	-20.697	-22.924	-21.755	-25.756	-20.516	-21.932	-21.93	-24.103	-24.385	-24.115	-21.565	-21.685
-8.5671	-9.1005	-8.1073	-8.6659	-10.864	-9.5185	-8.0917	-11.144	-8.843	-9.849	-9.4886	-13.605	-6.2494	-12.946	-7.4077	-10.125	-12.135	-8.329	-10.452	-8.5877	-8.4494	-11.334	-10.947	-10.068	-12.186	-12.602	-11.273	-10.194	-8.0876	-10.694	-9.0956	-9.7001	-11.149	-8.1641	-11.01	-7.6583	-10.319	-9.3085	-10.265	-8.5449	-6.7379	-11.362	-8.8521	-11.784	-10.127	-7.6465	-12.167	-11.085	-13.883	-9.5725
-12.757	-10.394	-10.02	-10.851	-9.2188	-11.814	-10.081	-10.181	-11.651	-9.2816	-11.32	-10.621	-13.274	-10.425	-8.645	-6.9061	-9.4649	-9.9843	-7.9758	-6.9971	-10.256	-10.034	-11.233	-9.9192	-9.3863	-7.3774	-10.486	-8.7391	-8.0747	-7.4198	-6.6427	-11.265	-9.6574	-9.7793	-8.4403	-9.5235	-9.1862	-8.3218	-12.169	-15.507	-10.342	-5.8586	-6.5298	-4.986	-9.3241	-8.1751	-10.7	-11.049	-6.3341	-14.899
-12.92	-10.785	-9.9154	-11.583	-13.956	-9.2003	-10.308	-10.587	-13.35	-12.755	-10.251	-12.022	-12.174	-12.298	-11.676	-11.306	-14.03	-9.5267	-12.155	-10.115	-8.9741	-9.558	-14.842	-12.31	-11.463	-15.388	-14.407	-11.755	-13.831	-13.39	-13.324	-10.026	-8.3911	-11.666	-12.439	-11.724	-12.318	-10.189	-12.508	-11.086	-14.34	-12.308	-13.95	-8.9449	-14.024	-13.044	-12.526	-10.111	-11.253	-13.718
-5.423	-5.5222	-7.1432	-8.1914	-6.5445	-6.1744	-2.3882	-7.2022	-3.3716	-2.5756	-7.041	-5.5662	-4.603	-1.6236	-1.8323	-6.3359	-4.9118	-4.7045	-4.4939	-4.2044	-3.3378	-6.9637	-2.3189	-5.02	-5.6924	-5.3468	-2.4183	-7.312	-6.2038	-6.7412	-7.6872	-3.1972	-4.132	-6.6038	-8.2251	1.0484	-2.9814	-2.4898	-3.2201	-5.2523	-5.2812	-7.5326	-2.5591	-3.6605	-2.7134	-4.038	-3.5985	-5.9471	-4.8637	-6.1122
-8.4996	-11.733	-10.269	-9.2104	-13.098	-9.9335	-9.464	-7.2377	-10.121	-7.9191	-10.477	-9.4882	-8.5867	-8.2244	-11.115	-11.939	-7.9137	-10.823	-12.717	-11.363	-12.316	-10.454	-12.723	-10.792	-8.7332	-10.264	-12.822	-9.3032	-12.376	-12.062	-10.823	-6.2786	-13.236	-11.795	-10.718	-11.562	-10.227	-11.443	-11.591	-9.782	-7.972	-12.458	-9.2023	-8.9065	-12.429	-10.748	-11.248	-10.276	-8.9304	-11.517
-1.1354	-6.3401	-1.6497	-4.0623	-0.63347	-1.3113	-1.6477	-2.3359	-0.58259	0.12936	-0.91276	-0.38791	-4.7674	-1.9167	-1.5131	-4.4185	-2.3008	0.066612	-3.6619	-1.1325	-0.42167	0.39184	0.65834	-4.5118	-1.7442	-3.1791	-0.22237	-4.78	-0.94283	-2.4539	-2.5742	1.9407	-4.0082	-3.0162	-3.1465	-3.4804	-6.2353	-1.5788	-2.8341	-4.1226	-1.0278	-2.1577	-3.7208	-0.88158	-0.96139	-1.8387	-3.6586	-1.7083	-4.0453	-4.8797
-16.159	-11.992	-12.056	-13.02	-11.664	-14.404	-13.417	-12.979	-15.5	-10.538	-11.245	-10.403	-8.9747	-10.628	-8.9246	-12.295	-13.306	-11.289	-8.9462	-11.699	-8.3901	-12.306	-10.962	-11.135	-9.6013	-13.602	-7.285	-11.055	-13.112	-12.308	-11.748	-7.0558	-10.151	-12.167	-11.991	-11.862	-7.9623	-8.4577	-8.9784	-11.99	-10.452	-13.623	-11.266	-7.906	-10.441	-8.4911	-9.9549	-11.162	-10.596	-9.5995
-7.7372	-6.3939	-7.7932	-4.6654	-6.4554	-6.0376	-7.477	-4.1512	-5.7243	-5.744	-2.9684	-5.9373	-3.7622	-6.2117	-5.5487	-5.835	-6.2079	-5.1776	-2.9592	-3.5535	-5.1952	-4.0874	-5.749	-4.1742	-3.3565	-6.6682	-6.8474	-8.5024	-5.8792	-6.2275	-5.8437	-4.2247	-5.8753	-6.7254	-8.3184	-6.338	-3.8827	-5.4654	-4.7134	-2.5458	-8.46	-3.3212	-4.9952	-7.4065	-9.1626	-4.9349	-2.7677	-2.7731	-4.2402	-4.7556
2.4552	2.9975	3.6609	2.5516	1.7588	4.8194	2.0476	0.54373	1.833	-0.87434	3.7873	1.3383	1.2167	5.6766	4.3873	3.6738	4.7114	3.3876	3.6762	2.8594	4.4556	1.0321	5.7539	2.4983	1.9128	8.5005	-0.70773	0.027487	-0.30302	2.9777	5.0518	1.5774	3.7044	2.3229	4.1786	4.1147	4.5354	2.2115	3.5997	-1.9612	2.5417	1.4306	2.894	1.9517	3.4819	1.8905	0.69322	-0.54225	1.7965	2.8415
-11.684	-11.261	-13.16	-14.94	-14.602	-11.991	-11.956	-15.082	-11.502	-13.633	-15.379	-8.7073	-11.601	-9.8584	-11.364	-11.504	-15.33	-9.5146	-16.298	-12.833	-14.575	-12.249	-14.365	-13.591	-14.014	-12.387	-12.26	-11.121	-12.162	-12.049	-10.676	-13.629	-12.638	-10.2	-14.889	-15.019	-11.391	-12.648	-12.648	-14.016	-11.802	-14.862	-16.141	-17.696	-13.832	-11.741	-13.583	-12.643	-14.857	-12.454
-3.8013	-5.5907	-2.8308	-1.4368	-5.3311	-2.6318	-7.3392	-0.24258	0.1579	-6.7984	-2.2694	-2.9338	-4.9829	-3.8037	-5.255	-3.1327	-6.1948	-2.237	-3.9317	-4.705	-5.3762	-4.0824	-4.2978	-2.7633	-3.8549	-4.3881	-4.6453	-8.1376	-3.2318	-2.7183	-3.847	-0.92168	-3.6385	-7.1748	-4.6489	-6.1363	-7.5453	-4.3479	-4.7547	0.97136	-3.0248	-0.03698	-4.0336	-3.0496	-5.3423	-6.9515	-2.9777	-5.5143	-5.5487	-3.1541
-4.1764	-2.56	-5.4053	-4.2959	-3.4856	-0.25312	-4.0023	-7.0982	-0.14342	-7.3968	-5.585	-3.5453	-1.5392	-5.4334	-3.0439	-2.16	-1.2327	-4.7755	-4.7529	-3.4724	-2.5016	-2.6583	-7.8268	-3.8871	-3.6776	-5.0415	-7.4675	-5.1402	-4.6273	-7.8387	-5.3502	-3.0185	-3.6535	-5.236	-6.1519	-7.3471	-3.5205	0.17944	-5.8356	-2.212	-3.9012	-3.0209	-6.0979	-3.1019	-1.9446	-1.3195	-5.8181	-2.6436	-4.7224	-7.588
-22.312	-21.917	-21.307	-22.753	-19.971	-20.929	-22.764	-22.323	-23.18	-21.008	-23.242	-21.984	-19.465	-24.998	-20.653	-22.109	-27.702	-23.465	-24.496	-22.854	-22.738	-18.646	-19.075	-19.732	-23.158	-23.867	-22.377	-21.004	-23.522	-21.401	-23.03	-24.147	-17.842	-25.206	-24.879	-24.147	-24.557	-23.184	-24.022	-23.81	-23.636	-21.072	-19.578	-16.818	-25.287	-23.026	-20.667	-18.89	-20.105	-20.307
-1.861	0.092785	-2.3385	0.28504	-1.3539	-1.3563	0.60152	0.0063359	-2.9584	-5.4407	1.8949	0.42412	-1.2701	0.61746	-2.3591	-0.26207	-1.4255	-2.2885	-4.1088	-0.57314	-0.67947	-0.45703	1.5393	0.31479	0.78003	-1.0092	-2.9143	-1.4042	-0.16044	-1.3218	-0.79798	-1.2071	-1.661	1.5911	1.5581	-5.7304	-0.74006	2.4206	-3.5078	0.57282	-1.9581	-3.6694	-4.1137	1.5617	-0.94703	-0.71596	-1.4575	-0.31608	0.57574	2.1763
8.4392	7.23	11.582	9.0566	5.5427	8.6572	10.882	10.152	7.019	5.9431	6.0369	8.9675	5.228	7.1487	5.9481	5.0841	8.6604	8.0044	8.0258	4.6756	8.8895	6.3765	8.308	5.3032	9.8299	7.2234	5.2431	8.0926	9.2032	7.934	6.5865	6.7796	7.5198	8.2232	7.2552	8.5306	6.9042	6.0903	7.2407	3.1641	8.2853	8.7516	8.5614	8.7147	7.8659	5.8112	9.4482	7.6821	10.013	7.1225
-5.6935	-10.271	-11.833	-10.633	-10.619	-12.557	-10.871	-8.8906	-4.2645	-11.399	-11.399	-9.7007	-9.3504	-9.0009	-11.35	-7.7694	-12.048	-9.7837	-12.235	-14.326	-12.543	-10.302	-13.187	-11.834	-11.75	-11.615	-13.002	-7.3231	-11.696	-7.2336	-9.9291	-7.7611	-12.633	-13.524	-10.812	-11.963	-13.299	-10.137	-9.1334	-10.688	-9.4622	-9.6429	-9.4796	-12.115	-12.075	-9.4619	-9.1444	-10.041	-8.746	-10.985
-15.307	-12.396	-13.134	-13.534	-12.207	-12.809	-12.433	-11.704	-12.01	-15.995	-16.447	-13.919	-12.226	-14.315	-12.847	-12.834	-16.264	-12.895	-10.248	-15.473	-14.492	-14.682	-12.551	-15.218	-13.473	-14.706	-13.184	-10.906	-14.41	-15.013	-12.4	-13.69	-15.238	-15.195	-10.358	-15.093	-11.349	-11.777	-14.727	-17.551	-13.093	-16.559	-11.72	-13.602	-13.267	-15.159	-12.298	-11.015	-12.318	-16.473
-4.8599	-5.124	-4.3274	-6.3162	-8.0235	-3.4156	-6.363	-7.2273	-6.4254	-4.2619	-5.3522	-5.8702	-4.6856	-1.7693	-3.8496	-3.8063	-6.879	-7.1678	-3.9374	-7.3764	-4.4754	-4.7442	-7.9654	-3.7211	-6.295	-2.5957	-6.7081	-6.3151	-5.8113	-8.4756	-6.3496	-2.7133	-8.0779	-4.0429	-2.3647	-3.3862	-5.0239	-6.4237	-3.6551	-5.2278	-5.7568	-5.9145	-4.0079	-7.2978	-3.9225	-8.3044	-7.3754	-4.109	-6.6221	-6.3312
-3.4567	-1.2183	-3.7869	0.98275	-6.3459	-1.1408	-0.5296	-1.12	-3.5488	-3.2475	-1.0141	-6.1262	0.37361	-0.49141	-1.6954	-0.27174	-2.6812	-4.4685	0.059187	-2.5186	-0.19204	-3.6088	-0.87626	-4.4934	-2.5569	-3.8056	-1.7394	-1.9542	0.70309	-2.9309	-2.2182	-0.07555	-0.17454	-2.4606	-3.2943	2.8068	-1.5655	-3.419	-2.6654	-0.91705	-4.3526	-0.67981	-1.6509	-2.6853	0.65128	-4.422	-3.8988	-2.2921	-0.13325	0.45093
4.7497	7.1414	5.1273	7.1648	8.9234	5.6169	7.5523	7.8443	9.1813	3.2407	6.7676	7.0204	7.2199	5.8101	5.5569	2.9408	5.6469	5.2928	6.178	4.6362	6.1109	5.9207	6.7488	5.3467	7.8999	5.2785	7.9669	7.0177	6.8015	5.6456	6.4313	3.9515	11.039	5.8523	9.1961	2.9279	9.6986	4.2674	7.3355	4.0131	7.5494	5.0843	3.315	6.1844	6.9855	6.381	8.9176	5.5004	6.2705	6.581
-3.3524	-7.0758	-4.0751	-2.7337	-4.6686	1.6458	-3.8802	-4.2708	-5.9611	-2.1222	-3.7439	-3.5799	-0.56909	-4.9366	-4.3538	-7.475	-5.257	-3.7338	-3.8824	-5.8183	-6.1352	-4.2897	-5.3727	-0.72504	-5.5991	-5.7275	-6.2378	-3.7836	-1.2571	-3.1594	-4.3225	-7.3448	-2.3977	-0.92801	-4.9964	-5.3932	-5.4476	-6.9121	-3.9856	-2.2958	-4.5583	-6.3719	-0.93082	-2.5553	-3.6714	-5.4057	-3.702	-5.6184	-4.498	-2.537
-3.1358	-1.2897	-2.6315	-2.1343	-3.1669	-0.67182	-0.41958	-4.6889	-3.1769	-0.15935	-4.7624	0.84534	-0.96267	-2.2408	-1.2959	0.31617	-3.5823	-1.8308	-5.7368	1.5507	-1.2079	-1.4982	-1.0756	-0.27044	-3.5269	-3.0617	-0.48727	-0.71767	-0.84003	-4.0317	-2.2261	-0.68364	2.2412	-1.3073	-1.4067	-4.3583	-1.0587	-0.41609	1.0122	-0.51672	-2.4609	1.0566	-1.6742	-2.6838	-1.5245	2.3232	1.1982	-2.6982	-2.5129	-4.3269
-6.8413	-4.8968	-4.9098	-5.7347	-6.5868	-5.5263	-9.9061	-5.4191	-4.4891	-8.0392	-4.441	-5.7606	-4.9197	-3.8328	-4.2367	-6.1956	-6.3434	-4.2489	-4.7463	-7.9087	-4.7614	-8.1622	-4.1999	-2.3607	-4.6343	-3.3637	-5.8661	-8.155	-6.9079	-8.7931	-5.0471	-7.0562	-3.6445	-8.5318	-6.2686	-2.3373	-6.3567	-4.1881	-6.6914	-0.70787	-6.319	-6.2946	-7.359	-6.2495	-6.4748	-7.5719	-7.6125	-7.0772	-5.4347	-5.086
-6.1369	-4.8105	-4.1353	-3.339	-4.8255	-4.0655	-5.7259	-5.0982	-3.7411	-2.0354	-4.3691	-3.2391	-2.5268	-5.3917	-3.0298	-5.3788	-3.4703	-6.8674	-2.9181	-0.95126	-3.8983	-4.6623	-0.17253	-6.6119	-2.1997	-3.6446	0.53794	-3.1446	-4.4362	-6.1893	-4.4494	-6.5206	-3.4913	-2.7233	-2.1859	-5.0196	-8.571	-5.3027	-9.9658	-4.3042	-4.0179	-6.4762	-2.6621	-2.9166	-0.87552	-3.8829	-2.3578	-1.9746	-3.7695	-5.0321
-2.1242	2.3542	1.2607	-2.1986	0.35496	-2.251	-1.624	-1.5579	-2.6686	-0.50524	-1.306	0.90808	-2.7427	-1.2588	-2.075	2.6499	-3.5992	-1.1784	-1.9053	0.75276	-0.43847	1.8342	0.90743	-1.5231	-0.53355	1.6852	-2.701	-1.9687	2.5486	-1.2108	-3.8051	2.2848	-4.6147	2.1077	0.59312	0.026222	1.3165	-1.1429	-0.9144	1.0446	4.411	-0.62471	0.99647	-2.3579	1.0401	-0.041087	-0.17994	-1.3755	-0.074227	0.4406
-4.8763	-4.6532	-5.6118	-5.235	-4.7819	-5.5259	-4.6414	-1.7945	-5.4471	-5.0714	-5.8431	-3.0674	-6.8964	-3.5889	-4.7039	-7.4751	-6.3726	-4.8017	-2.034	-3.9632	-7.9636	-1.601	-3.6687	-5.5088	-2.6861	-3.2661	-4.0691	-3.3699	-3.1454	-3.4936	-6.3697	-4.4325	-5.2051	-7.4671	-1.1953	-5.8691	-5.1646	-5.5219	-3.5685	-3.0394	-5.4645	-7.317	-4.6691	-2.3747	-3.3826	-3.0344	-6.7896	-4.9696	-5.0956	-8.5429
0.12534	-5.9131	-3.0876	-3.5112	-3.3841	-0.093496	-4.5921	-6.8893	-4.2385	-5.7063	-3.3921	0.98747	-2.9321	1.5289	-1.5001	-1.8664	-4.3743	-0.15232	-5.9762	-1.2431	-0.15359	1.1282	-5.4603	-5.2989	-4.299	-5.7136	-3.0298	-0.96881	-3.7169	-4.5539	-6.7762	-5.0401	-4.2452	-4.7257	0.045372	-2.4421	-1.6012	-5.8763	-4.7202	-5.8877	-4.3574	-4.9418	-4.6124	-1.1908	-1.9765	-5.6413	-2.3942	-1.4025	-1.5221	-1.4035
1.518	-1.3464	1.5224	0.23923	2.6354	1.7465	3.2604	-0.28066	0.7066	3.3562	-0.22084	1.225	0.69702	0.75712	-1.1944	1.4176	-0.75585	3.14	2.7168	-4.2589	1.7695	1.313	1.9453	1.6303	2.5044	1.3995	0.13867	-1.1833	0.55209	-0.1444	0.47385	1.7958	2.2255	0.81837	3.5181	-1.443	4.2208	1.2367	-1.7212	-1.1206	-0.67563	2.4185	-0.93644	1.7725	0.089173	0.96034	0.3112	0.092509	-0.94248	-1.8819
-5.206	-5.0196	-2.5821	-6.6126	-3.7626	-0.75044	-6.9681	-4.0141	-7.3979	-3.4159	-5.8215	-1.254	-3.4361	-6.9724	-5.5408	-4.2599	-6.0003	-2.5248	-1.5414	-7.7403	-4.4929	-3.594	-3.1991	-4.1653	-6.5561	-4.8675	-10.805	-4.2364	-4.9467	-7.5609	-3.5517	-4.2568	-3.8944	-7.3198	-4.2909	-5.4208	-3.3114	-5.5146	-4.3929	-3.2206	-1.4774	-7.2714	-4.3894	-1.9004	-6.6698	-4.4953	-8.0862	-5.9019	-6.3485	-5.7681
7.5435	6.1017	6.6088	8.4452	8.4148	8.4126	4.5494	8.0494	9.1086	7.2483	9.3173	6.5815	13.431	8.4063	10.609	7.6613	6.447	7.0985	10.81	13.799	10.904	6.8445	6.628	9.1904	10.593	7.1105	6.3215	7.5617	4.4751	11.117	8.1738	8.8019	7.6464	5.2003	7.7985	8.1911	8.2456	8.2931	8.4221	6.2167	8.1553	8.7346	9.618	6.7578	5.4693	4.326	9.1918	12.646	7.8521	7.611
0.095559	1.9749	-1.8397	-0.54875	3.6677	4.5159	2.819	-0.94958	2.2362	-6.8713	-1.4947	-4.099	-1.8347	2.6085	-1.5845	-0.21407	-1.1176	-0.97346	-1.3579	-1.2685	-0.19316	-0.36374	0.031398	-0.75605	3.898	-2.2003	-0.21448	-2.3583	1.1326	-1.9998	1.5906	3.0407	0.6759	2.6123	1.3858	-0.75145	-3.1319	-0.48093	-4.1743	1.1037	-0.941	-1.8531	0.17943	0.25398	0.58431	0.80383	-2.9311	1.7258	-0.46007	-3.8722
0.8485	-0.33473	0.35005	1.6309	-1.1943	1.5303	1.2972	0.71469	-2.5066	-1.6156	-0.5745	1.729	0.17255	0.39439	-0.41516	0.73981	-0.096688	0.24769	1.9967	0.32044	2.1264	1.4956	1.0355	-0.8165	-0.0071398	-3.0962	-2.9931	2.0366	-3.4115	2.7406	0.62732	0.59911	0.42026	-2.6365	-0.99494	-1.4324	-0.94866	-0.096118	1.0361	0.53941	-0.82244	0.10957	-3.04	-1.8023	-0.40632	0.26223	-0.01023	1.9933	0.026692	-0.46616
5.1239	3.5444	3.0524	5.1523	0.099836	5.4029	3.0366	6.5113	1.4508	3.7743	2.5375	5.7225	2.2255	3.7984	1.4199	1.7904	5.0893	4.1204	1.5172	3.5177	6.5683	1.9393	4.8907	0.69108	5.65	2.7756	-0.47875	2.648	4.0625	-0.21513	2.1292	3.1821	1.9212	0.50367	3.3172	4.1148	2.1108	0.073109	4.3614	3.9504	1.7142	1.3288	2.769	3.0396	4.3193	6.0613	1.3335	1.9685	3.1791	3.5497
-10.651	-12.011	-10.893	-10.203	-10.393	-11.055	-10.135	-11.116	-13.014	-9.947	-11.225	-13.074	-14.873	-9.2002	-11.058	-13.34	-12.635	-9.3801	-13.383	-9.7463	-8.7503	-13.23	-8.4283	-9.8758	-10.611	-10.529	-10.636	-8.2909	-11.105	-12.659	-13.749	-9.1965	-10.2	-11.171	-7.6478	-9.486	-14.229	-14.984	-11.984	-9.2663	-10.781	-12.336	-14.199	-9.9861	-10.796	-7.8296	-11.414	-11.797	-11.284	-14.292
-3.033	0.73418	1.3707	2.6018	0.54833	-1.0835	1.6895	0.08971	-2.5212	-3.2443	1.0248	2.7298	-2.0291	-0.27294	2.4766	0.28493	-1.2806	0.66452	1.5148	-2.1994	-2.7415	0.8353	2.9753	3.5045	-0.77399	0.7376	1.8646	-0.75052	1.1947	-3.7692	2.9925	0.7049	-0.42398	-0.42034	0.73989	-1.9641	1.8487	-0.36209	-0.67968	0.14585	0.83298	1.291	0.76194	2.7653	-0.74115	-1.4923	-1.0556	-2.9245	-1.6435	0.6079
-13.107	-14.354	-13.444	-10.87	-11.889	-13.119	-13.013	-9.5781	-16.111	-13.193	-11.438	-15.448	-10.546	-11.905	-14.197	-12.241	-12.574	-16.479	-12.199	-14.869	-11.962	-15.376	-11.475	-10.778	-10.631	-12.917	-13.175	-12.167	-11.197	-11.604	-12.501	-10.552	-13.408	-11.789	-12.564	-16.008	-10.952	-14.393	-8.5375	-14.482	-11.525	-12.169	-14.309	-11.194	-10.544	-12.868	-10.526	-11.302	-9.5348	-13.498
-4.0344	-2.1367	-5.3101	-2.6237	-0.42695	-3.1075	-3.5468	-4.394	-2.5624	-0.29354	-2.4695	-4.5809	-7.2538	-3.7703	-0.0060254	-1.4672	-0.5904	-2.9827	0.97764	-3.4501	-4.2502	1.3878	-3.4797	-9.1536	-2.022	0.51629	-1.6267	-4.3776	0.92251	-0.030858	-4.6943	-2.2947	-1.2963	-5.7721	-2.8768	-1.6312	-3.7857	-1.2107	-2.6378	-1.4001	-2.9727	-0.032584	-1.5843	-4.062	-1.4065	-2.9992	-3.3356	-1.485	-4.2534	-3.569
-16.424	-14.321	-11.975	-13.525	-11.426	-14.802	-14.906	-12.895	-13.628	-16.129	-12.982	-12.85	-13.079	-12.53	-13.042	-13.465	-10.929	-10.914	-11.729	-10.306	-10.876	-12.049	-13.815	-13.268	-12.105	-12.448	-12.759	-12.905	-14.383	-12.724	-12.816	-9.5672	-9.4689	-13.247	-11.668	-14.179	-13.046	-10.235	-14.042	-12.199	-11.625	-15.433	-13.416	-14.215	-13.599	-13.586	-14.035	-13.184	-10.529	-11.132
-12.426	-11.436	-15.172	-14.452	-10.894	-15.102	-14.941	-14.038	-11.896	-14.543	-15.214	-13.52	-15.139	-16.896	-16.215	-16.432	-13.129	-12.979	-12.988	-17.605	-12.102	-14.202	-15.673	-12.975	-14.731	-13.578	-14.359	-14.981	-12.47	-13.675	-15.753	-15.255	-14.871	-12.116	-13.615	-14.785	-16.08	-13.192	-15.451	-14.048	-14.637	-13.681	-14.382	-11.618	-17.416	-13.843	-16.198	-14.004	-11.511	-11.901
-8.2012	-14.496	-12.363	-13.561	-15.292	-13.461	-15.171	-13.067	-13.953	-11.312	-13.868	-14.847	-15.072	-12.217	-13.809	-13.448	-12.691	-13.058	-15.193	-9.6653	-12.983	-15.481	-12.45	-12.73	-13.33	-9.2161	-13.191	-12.527	-12.041	-11.998	-13.94	-13.627	-11.694	-11.841	-10.782	-11.791	-11.588	-11.439	-13.841	-14.045	-14.97	-13.777	-12.859	-13.466	-14.349	-14.227	-13.361	-12.692	-13.836	-13.398
-3.7856	0.20173	-4.2804	-3.7019	-0.5342	-1.3445	-1.3438	1.9015	-2.9138	-4.586	-0.71158	-0.69125	-3.1064	-3.0413	-2.4047	0.12034	1.9877	-5.6668	-1.2551	-7.0915	-1.9719	-0.75194	-3.1092	3.2525	0.16387	-1.6988	-0.19434	-0.69194	-0.81737	-6.3579	-3.6917	-0.46859	0.35522	0.53625	-0.07546	-0.97973	0.092362	-2.4247	-0.71572	1.8093	0.65579	-0.7381	-1.9004	-0.40093	1.3296	-0.42223	-4.8164	-1.5094	0.1378	-1.6708
-21.364	-20.086	-20.764	-19.25	-21.997	-21.117	-19.378	-22.726	-20.067	-18.657	-19.668	-19.109	-20.579	-19.532	-16.937	-19.98	-21.397	-19.992	-17.834	-20.952	-20.753	-19.582	-20.535	-20.847	-19.654	-22.517	-21.36	-21.903	-20.185	-22.778	-17.919	-23.677	-18.172	-21.491	-19.63	-21.743	-22.507	-21.186	-20.436	-20.575	-21.5	-20.827	-21.423	-20.192	-19.241	-21.938	-22.213	-22.399	-17.721	-22.775
-4.8235	-6.8548	-5.0958	-5.0314	-3.4237	-5.9046	-4.7722	-5.4059	-3.5816	-4.6382	-5.5504	-5.1467	-5.4803	-7.2582	-6.0043	-5.7605	-7.8489	-3.5037	-4.1764	-8.2508	-7.2596	-5.5804	-7.2884	-5.9917	-7.0962	-7.5253	-1.2306	-6.1951	-5.9509	-5.9701	-3.9478	-4.2364	-6.6987	-3.9153	-6.8687	-2.2745	-5.435	-6.8023	-6.4947	-7.0962	-6.4097	-4.3228	-4.4561	-6.223	-8.3579	-8.7232	-5.9083	-5.1275	-7.096	-4.554
-15.598	-16.147	-14.73	-12.508	-14.489	-13.956	-12.861	-16.035	-17.48	-17.167	-14.069	-15.592	-17.816	-16.722	-18.924	-14.989	-15.101	-15.294	-14.796	-15.015	-13.956	-13.554	-12.798	-11.213	-14.924	-17.038	-13.715	-15.778	-12.426	-14.756	-14.219	-18.062	-12.939	-15.495	-16.074	-16.871	-13.522	-13.748	-13.452	-16.548	-15.674	-17.561	-15.126	-13.126	-17.174	-13.601	-13.165	-16.908	-11.832	-14.013
-1.3423	-2.1724	-3.4959	-4.0918	-4.3613	-0.5001	-3.7104	-2.8069	-3.1724	-2.0131	-2.2701	-2.4311	-2.3879	-3.0447	1.257	-2.5923	-1.3074	-2.3024	-3.7624	-4.2411	-2.0462	-3.2543	-4.1677	0.23032	-3.5422	-3.23	-4.4114	-1.3761	-3.9233	-4.839	-2.2501	-2.3477	-4.9297	-3.6982	-3.2169	-2.54	-2.4936	-1.9139	-3.0581	0.52469	-2.2935	-2.3302	-3.2788	-0.2541	-0.77262	-2.7062	-2.198	-3.0301	-4.6744	-0.1973
-2.2989	-3.7458	-2.8203	-6.1108	-2.8258	-2.3437	-3.5762	-5.5414	-5.828	-3.2848	-2.453	-5.4422	0.5942	-0.92127	-2.9307	-3.691	-3.1351	-3.1862	-0.20366	0.81471	1.1987	0.058929	-4.3132	-1.155	-4.4364	-0.70782	-3.1022	-2.1135	-2.303	-1.9561	-4.6433	-3.0695	1.0417	-2.0332	-2.1668	0.13637	-2.6388	-1.0235	0.037363	-2.7835	-0.034436	-6.6587	-3.6476	-0.69971	-6.5808	-6.452	-0.43004	-3.1721	-2.0816	-3.5241
-3.9352	-1.2435	-0.56327	-4.4012	-0.14385	-3.1513	-1.7445	-2.914	-4.056	-1.5936	-2.9496	-6.1295	-0.47616	-1.0173	-2.7822	-2.9093	-2.6527	-2.261	-2.7135	-1.41	-2.8787	-1.7288	-2.9627	-2.2482	0.19919	-4.1371	-2.9342	-1.5315	-2.091	-4.5386	-0.53545	-1.8605	-4.8652	-2.7957	-1.4835	-0.81424	-3.0483	-5.1642	-2.2478	-1.9945	-3.746	-1.7822	-0.13003	-3.1258	0.092359	-4.0084	-5.5771	-0.045421	1.4762	-1.322
-0.057553	-0.025903	-1.5872	-1.3189	-3.284	0.69616	-0.55106	-0.39656	0.59019	0.032973	1.6924	0.69653	0.86309	1.7353	1.0166	0.12135	-1.8583	-2.5318	-1.43	-0.85961	-3.6713	-0.46424	-0.7188	3.1484	0.98347	3.1179	-3.6763	0.90856	3.7497	1.603	-1.5437	-1.661	-5.3611	-0.76289	0.57961	0.69914	-3.0672	-0.99095	-0.19072	0.19622	-1.2584	-1.4054	-3.7155	1.0201	-2.0802	1.0258	-1.6043	0.88655	-2.7337	2.2556
-7.5835	-12.681	-10.122	-10.374	-9.6055	-13.006	-12.047	-11.616	-9.2376	-10.94	-9.8099	-11.988	-11.93	-11.784	-11.052	-9.5284	-9.9118	-10.831	-11.455	-11.131	-13.303	-12.508	-10.415	-9.3815	-11.976	-8.3061	-10.922	-9.7033	-9.3657	-11.434	-10.224	-9.6807	-10.933	-7.5411	-9.466	-9.4768	-9.1037	-12.863	-10.83	-12.505	-8.4152	-9.6447	-11.456	-9.5693	-11.951	-10.677	-10.671	-12.149	-10.571	-13.077
4.5149	3.2512	5.9515	4.605	5.7852	6.3003	6.7422	5.9413	7.408	10.772	6.768	4.5594	7.1524	8.1127	4.0344	3.8177	7.1762	3.6159	2.7182	8.5989	9.3035	6.0454	5.3256	7.3093	5.999	8.2899	5.5981	7.5488	6.7228	5.0606	8.0804	6.9711	4.4037	5.8196	12.54	3.5377	2.2537	4.2302	5.2742	6.3547	5.6912	5.1976	2.8642	4.0025	7.0034	3.1978	7.4565	5.8961	3.9891	5.2521
6.8892	6.0369	1.8265	6.0435	5.659	4.5609	3.1982	3.7752	3.4581	5.7083	4.1394	2.2851	4.7239	4.4697	4.6238	5.5398	2.2306	6.9663	6.3162	3.5527	3.3041	6.6882	6.2054	3.9454	7.7888	7.1152	1.3138	5.5814	3.582	2.2982	2.6251	4.5587	3.1175	1.9368	2.4652	2.9824	2.8258	5.5688	6.0148	4.7175	0.92186	4.8651	3.4801	3.0223	5.2545	5.1541	4.7163	7.4965	5.1768	0.56784
-6.4091	-11.505	-8.2527	-11.54	-7.3692	-9.1807	-9.1049	-7.8945	-10.952	-6.8415	-10.288	-7.3025	-10.622	-10.384	-9.6807	-7.4893	-8.8149	-8.553	-6.6419	-7.819	-9.366	-4.5869	-8.7286	-8.7287	-9.9167	-7.5981	-11.977	-6.8387	-9.855	-8.8342	-10.086	-10.581	-9.8715	-10.479	-11.055	-9.7432	-7.0361	-8.2171	-11.189	-7.6476	-10.059	-9.5828	-9.2925	-12.09	-10.92	-8.2565	-7.0551	-6.9851	-7.6648	-7.8251
1.0636	2.2077	-0.20642	1.3148	2.093	0.36163	-0.57746	1.6845	0.20286	1.1349	-3.7006	-0.097885	-0.13174	-0.93518	1.5696	0.4278	0.13065	-4.5376	2.6793	0.14713	-1.5764	-0.56312	0.23965	-0.2482	-0.41406	-0.91783	-1.6067	4.6377	1.7529	0.57218	0.71903	2.742	0.11492	0.068229	1.846	-0.84557	-3.4787	0.021577	-0.28417	-2.619	-1.8476	-1.8371	-0.71196	-0.22114	-2.0189	-2.2285	0.91871	2.4257	-4.7585	-0.94026
2.5313	0.42394	-0.01659	-0.48679	0.58654	0.14738	2.6291	-3.2865	2.1899	-0.83233	0.094485	-0.52571	-2.0434	1.6626	3.4491	2.3671	-1.1073	-0.48064	2.7454	-0.2205	-1.8269	1.5391	0.44899	-2.1179	-0.4354	1.3285	2.3434	0.92406	4.9185	-1.904	3.2072	4.6072	1.5397	1.2035	-0.16884	-1.0133	-1.735	2.9446	2.8571	-1.5278	1.5665	2.7926	-2.2671	2.2698	-0.25304	0.89502	-1.5947	-0.75612	-3.0897	0.034782
-1.6175	0.13497	0.55199	-4.1439	0.038109	1.3189	-0.6989	-4.2384	-0.62853	0.35169	-2.6248	-1.2525	-0.56289	-3.2996	-4.2841	-1.7502	-1.4747	-0.70107	-2.3794	-5.7602	-2.6691	-0.19279	-0.10909	-4.4553	-3.2378	-0.069359	-1.2243	-1.3494	1.4494	0.36425	-0.74942	0.040635	-0.53122	-4.4219	-0.18379	-2.3484	-1.823	-5.4936	-0.36587	-2.0279	-1.7776	-1.8719	0.86338	-2.3015	-2.7068	-2.6616	-0.78908	-2.0616	0.14986	-2.0186
0.41572	-0.93785	-5.1797	0.45079	0.38724	-2.993	-1.3999	1.2124	2.0791	1.0532	1.5807	0.79456	-1.9288	2.3014	1.4196	0.18089	-0.55164	-1.0711	-0.45619	0.74705	3.2374	3.7617	-1.6239	0.28603	-3.1392	-0.45696	-1.5777	0.61943	-1.4523	-1.3553	-1.1468	-0.7357	-0.69723	-2.9378	1.495	0.59346	-1.3354	2.0192	2.848	2.1279	0.60995	-2.5261	-0.97026	0.39551	0.93381	-0.43786	0.79697	1.9358	0.51992	-0.90656
-13.306	-13.262	-13.239	-12.358	-10.438	-13.489	-13.962	-13.353	-13.113	-10.095	-17.426	-11.114	-10.145	-14.953	-13.937	-14.003	-13.526	-16.526	-11.769	-11.81	-11.837	-12.201	-13.327	-12.621	-12.644	-14.968	-12.712	-11.559	-13.456	-9.0349	-14.354	-13.559	-12.804	-13.609	-13.04	-10.844	-12.4	-9.7242	-16.616	-12.428	-12.676	-12.795	-14.357	-14.394	-12.068	-13.903	-14.888	-12.66	-10.018	-12.35
-8.6062	-8.7798	-11.907	-8.3136	-10.207	-12.532	-11.64	-10.151	-10.762	-9.5003	-9.6069	-9.3592	-12.651	-11.045	-10.86	-7.8688	-13.498	-10.116	-12.342	-10.014	-10.757	-11.864	-12.568	-10.32	-10.44	-7.8753	-11.964	-10.151	-11.474	-8.3521	-9.2539	-8.597	-10.857	-9.4804	-12.782	-9.6131	-10.241	-11.227	-10.743	-15.53	-7.9829	-10.987	-10.873	-10.74	-11.069	-15.243	-12.598	-11.358	-10.378	-12.204
0.19396	0.63872	-1.1139	-1.6658	-1.0357	-2.1803	-6.7331	-2.4063	-3.7001	-2.3733	1.2592	-1.6072	-4.8617	-2.6481	-3.2741	-2.9717	-1.6344	-0.65993	-2.4995	-1.341	5.0807	-1.2965	-3.2466	0.12022	-0.99013	-4.8756	-0.86203	-3.465	-2.2108	-3.6978	-4.0129	-3.366	-2.0976	-0.89207	-1.2665	-2.697	-2.7542	-1.1245	-4.1699	-1.0975	-4.3793	-6.0927	-2.2827	-2.271	-4.1303	-5.4926	-3.6623	-1.8093	-1.6724	-4.5288
-1.4461	5.042	2.6111	1.787	-0.73017	1.6335	0.066031	-0.9068	4.3563	-1.0187	2.02	5.46	-0.5876	0.39032	1.3472	-0.1335	-1.6904	1.0957	-0.65799	-0.053446	0.68993	0.95011	-0.078853	-0.4596	1.4783	0.74669	-0.20075	-1.8759	-1.1109	-1.0971	2.099	-0.61741	2.677	-0.94077	3.2001	-2.5159	-2.0672	-0.824	1.2778	-1.5426	0.60138	0.40766	-1.4647	-0.51847	2.2861	1.015	0.18379	3.1978	4.2489	5.8424
-4.7996	-4.999	-5.6198	-5.4458	-5.5922	-8.7067	-3.396	-5.8176	-6.1035	-4.2194	-5.0735	-8.6817	-6.8994	-6.4174	-6.5155	-4.4144	-8.0444	-6.0367	-3.9422	-3.0031	-5.4419	-6.3708	-8.6717	-9.4535	-5.533	-7.4652	-2.0291	-5.7232	-4.6973	-1.9152	-3.2214	-5.9342	-6.9298	-5.7333	-4.6586	-5.7444	-4.3474	-4.6089	-5.747	-6.4845	-6.0839	-4.4385	-3.0508	-4.6946	-9.6256	-5.6273	-4.2079	-7.7962	-4.9188	-3.564
-12.77	-11.523	-10.828	-11.848	-13.161	-11.52	-11.668	-13.534	-13.345	-13.807	-10.754	-13.728	-13.738	-9.125	-12.444	-11.959	-14.839	-11.818	-13.303	-11.122	-16.921	-12.526	-13.915	-13.591	-11.286	-15.469	-13.704	-11.996	-12.72	-11.125	-14.53	-13.979	-11.602	-8.8323	-10.517	-13.313	-13.887	-14.128	-12.852	-16.94	-13.282	-15.758	-15.473	-11.403	-12.517	-12.765	-13.862	-12.978	-12.293	-10.398
-21.731	-20.965	-22.317	-20.634	-19.784	-19.07	-21.037	-20.979	-19.204	-21.672	-19.165	-21.353	-18.165	-21.798	-20.09	-20.784	-24.639	-20.492	-20.352	-22.544	-20.582	-19.706	-20.778	-21.854	-23.455	-18.669	-19.461	-21.463	-17.447	-19.407	-20.778	-21.673	-22.542	-20.082	-23.248	-21.931	-22.804	-19.99	-20.021	-18.386	-17.153	-17.889	-16.811	-21.795	-19.667	-20.521	-20.615	-22.563	-21.928	-23.244
-11.85	-12.929	-14	-15.879	-16.534	-13.172	-14.135	-11.935	-18.644	-12.229	-16.469	-15.392	-17.206	-13.431	-14.452	-15.658	-15.528	-16.076	-14.584	-13.778	-19.742	-14.19	-15.028	-13.659	-11.523	-14.117	-14.738	-11.366	-14.511	-15.627	-13.794	-12.502	-8.7709	-13.227	-13.277	-14.46	-13.905	-13.79	-15.545	-14.322	-17.076	-14.393	-17.051	-15.618	-15.344	-16.373	-14.004	-14.64	-14.019	-14.949
-2.7251	-3.6144	0.37637	-0.93545	-5.4882	-4.0187	-1.3907	-4.0435	-5.6225	-4.5516	-3.5696	-4.6056	-5.6116	-2.4292	-1.3652	-3.7965	-2.2816	-4.1377	-3.5933	-4.7359	-3.1165	-3.8183	-1.4996	-1.0831	-4.1575	-3.258	-1.6657	-0.50117	-0.5594	-4.918	-5.9832	-0.18509	-5.0594	-2.0594	-6.8866	-1.0417	-3.4478	-5.5104	-4.3992	-3.6159	-4.0524	-3.63	-3.5755	-4.5887	-5.803	-4.7045	-1.885	-3.6514	-1.554	-5.8876
-14.243	-11.929	-12.835	-17.401	-13.165	-13.283	-12.189	-14.448	-14.238	-13.675	-12.688	-13.775	-8.7322	-14.148	-13.169	-12.914	-10.859	-13.07	-12.961	-13.124	-13.528	-12.016	-11.803	-13.135	-14.166	-13.738	-12.785	-14.704	-13.693	-13.169	-8.3593	-13.24	-13.129	-13.756	-8.6894	-12.162	-7.2908	-12.569	-12.34	-9.7254	-13.506	-11.531	-16.96	-15.749	-14.338	-12.899	-12.149	-13.753	-15.437	-15.28
-2.911	-1.1427	2.4651	1.2619	2.846	-0.70279	-0.74228	-1.1061	-1.0309	-0.056324	-3.3218	-1.694	-1.0095	-2.1392	2.035	-2.4059	1.7119	0.30907	1.0406	-0.20275	-1.5522	0.69066	2.423	1.1512	0.38239	-1.5535	-2.473	-1.0205	-1.662	-1.9248	-3.5961	-2.2618	-0.77998	0.51183	-2.7286	1.8777	1.8872	2.4212	2.425	0.49245	1.7424	-0.18167	-1.1105	0.47347	2.08	2.1572	1.616	-0.96996	-0.019862	3.9544
0.091478	0.19039	-2.3575	1.4921	4.8976	-0.29205	1.044	0.80364	0.019577	3.6769	4.1326	3.2291	4.1855	1.3823	2.5814	1.8649	2.7586	0.152	1.288	2.4336	1.1359	1.9519	1.6302	4.2914	-2.3483	5.6099	0.51851	3.3777	2.9139	-0.50796	2.6227	-1.0252	0.23122	0.64728	2.9033	0.99082	3.5529	2.1829	1.9004	-1.5758	1.8186	3.5581	3.6546	0.81528	0.49552	0.38151	4.0336	2.1581	0.73573	1.9193
0.93307	0.68358	1.7732	0.70879	-0.45794	-0.65585	-0.75463	3.0937	1.4411	4.7791	-2.9647	-3.0196	-0.25451	-2.4668	-0.8883	1.0264	2.126	1.9649	-1.5073	0.88508	1.4615	-0.06742	-1.7796	2.5282	-0.9395	0.86454	2.0865	-0.17931	0.40562	-0.57729	0.78674	-0.28111	2.5192	-2.1909	2.5381	1.1015	-1.434	-2.0044	0.43155	-1.5072	1.3605	0.1117	0.60367	0.97377	-3.1007	-1.4148	-0.26556	-1.0657	2.5963	1.1372
7.0262	7.9519	7.8455	8.9228	7.4761	9.3525	7.4569	10.169	6.0984	8.0549	6.4262	4.758	6.8098	5.1365	6.1323	9.7767	7.6465	6.3192	6.9211	7.8882	7.5318	8.2656	7.4655	7.1587	7.9031	4.8457	7.6394	5.7836	7.893	8.4353	8.2973	7.2385	4.0669	5.1136	7.4062	6.5084	4.8728	10.799	7.5519	6.5834	5.9052	5.5349	4.5513	7.938	6.0294	10.604	8.2589	4.992	6.5754	8.7139
0.035383	0.46439	-2.1212	-0.40938	-4.228	0.81146	-0.31241	-2.5089	0.18758	1.348	-2.5515	0.7402	0.38781	-3.6691	-2.5972	-2.0693	-1.5367	0.36374	-3.4435	-2.2637	-3.5893	-6.1082	-4.8952	-2.9779	-0.23814	-1.0113	-0.95994	2.2075	-0.5795	-3.5292	-3.4308	0.7321	-1.2227	-1.3512	0.72302	-1.4545	-0.71736	-0.33091	-2.4903	0.92562	0.58358	-1.3782	0.97953	-1.1412	-1.2544	-1.2178	-2.1681	-5.7312	-2.6726	-0.54695
1.9136	1.4449	2.2832	-0.40228	2.3597	2.1048	3.6933	4.5737	0.28492	-0.6227	3.2482	1.7855	-0.23899	-0.18469	1.3341	-1.6441	3.3053	1.6909	1.5359	1.8917	0.095895	1.2341	1.968	2.9329	1.1333	0.69938	4.296	2.3004	5.7766	-1.3333	0.083528	0.9016	0.82191	2.5665	-2.0418	2.8413	2.049	-1.7151	1.9748	3.7243	1.0281	4.5314	4.8497	1.9002	4.5994	-0.10397	1.1296	2.5898	1.4469	1.8915
-12.858	-14.326	-13.664	-11.809	-15.922	-13.485	-14.802	-13.655	-11.033	-16.015	-14.279	-14.605	-11.861	-11.806	-15.814	-16.083	-12.241	-13.58	-15.18	-14.722	-16.035	-9.0136	-12.92	-15.027	-16.202	-13.556	-13.787	-16.47	-13.772	-14.744	-11.325	-12.575	-10.525	-17.462	-12.613	-12.86	-13.12	-15.158	-15.811	-12.144	-12.821	-17.397	-17.527	-12.303	-13.282	-12.4	-11.583	-14.125	-13.73	-13.888
1.3177	1.2955	-0.044413	5.0927	0.31773	0.085118	2.4568	2.6747	1.4359	-0.43938	3.521	0.66765	2.4217	1.7188	0.25709	2.5887	0.72543	1.1548	1.6918	3.9422	-0.36506	2.6148	-1.8241	0.18657	2.7723	0.51065	0.26918	-0.65213	1.2571	1.7148	2.7347	2.2897	2.8079	-1.892	1.7023	3.7601	5.0395	2.1569	1.4826	2.9686	5.298	5.0123	-0.43343	3.0207	3.8564	2.6985	6.2106	0.088397	-0.082169	0.25366
7.3724	6.1806	6.1818	3.5347	4.4316	7.6405	3.8871	4.3345	6.7812	1.3678	4.5422	4.176	4.0598	1.3313	3.4756	5.1051	6.6413	4.8473	3.9706	4.7109	5.7911	4.2028	2.5804	4.9823	3.1309	-0.23749	3.3862	0.89624	4.9917	6.1942	4.6853	3.0157	0.7262	7.7296	3.373	6.7282	3.7393	5.8467	3.7078	4.6048	1.3595	2.0548	5.2366	3.1444	5.2862	5.0876	3.5178	2.4647	5.0818	3.5795
-5.8449	-8.4603	-6.8269	-7.1873	-8.993	-11.379	-6.0222	-8.1878	-6.7137	-8.7406	-8.5648	-8.3869	-10.864	-6.442	-7.7463	-6.7698	-7.5668	-6.0014	-9.3224	-8.62	-9.0406	-7.5518	-9.3375	-10.6	-9.6037	-9.9447	-7.8077	-7.6883	-5.6684	-8.0325	-6.1922	-11.072	-8.3207	-8.9762	-6.9696	-6.1147	-7.8526	-8.8156	-9.2422	-5.9867	-5.4683	-9.4739	-9.5885	-7.1469	-8.1373	-7.8768	-5.9412	-7.789	-8.0142	-6.4403
-9.1541	-12.882	-11.776	-11.296	-12.312	-13.088	-9.5158	-11.83	-7.6149	-12.548	-13.203	-5.3695	-10.203	-10.075	-6.1673	-7.5065	-12.533	-8.9853	-9.581	-11.274	-5.8292	-10.843	-10.27	-11.046	-8.9354	-13.099	-9.9357	-12.026	-8.7334	-8.3442	-9.9666	-11.005	-12.368	-9.6547	-8.7994	-10.66	-9.8619	-9.5361	-8.4456	-11.797	-11.358	-10.734	-7.6889	-12.349	-8.368	-7.8601	-10.83	-10.651	-11.635	-10.961
-4.5184	-3.8554	-4.6454	-4.6477	-5.1378	-5.2433	-4.531	-5.7354	-4.5341	-6.122	-7.7144	-8.5448	-4.2072	-8.2007	-7.0896	-7.0252	-4.47	-8.1857	-7.3527	-7.1577	-5.9219	-7.7144	-5.5697	-6.7451	-2.6135	-6.8269	-5.9586	-5.2841	-3.5309	-3.6267	-2.2592	-6.4407	-2.2511	-5.1746	-5.2276	-4.3685	-6.5129	-2.1608	-6.1945	-5.7806	-6.165	-8.0689	-4.2046	-5.371	0.41143	-4.3546	-6.1259	-4.3291	-6.1721	-3.8004
-3.2507	-3.0763	-4.4018	-1.9365	-3.5456	-0.68767	1.18	0.44672	-1.4433	-2.8509	0.26679	2.0289	1.8923	0.75406	-1.099	0.82552	-5.3688	0.49689	-4.1142	-1.4955	-3.7046	-0.0013024	0.43731	-3.1757	-3.3335	-0.49962	2.7541	-1.2059	-6.2971	-1.7326	0.21522	-0.80601	-0.74777	-1.6125	-1.0751	-0.06427	0.34325	-0.65577	-1.3786	0.17863	-2.2416	1.5702	-2.5159	-2.9057	0.32371	-0.42729	-1.5349	1.5992	-1.8788	1.3468
8.7659	8.5038	7.1705	4.5596	9.2133	4.4542	6.4616	6.0666	6.6014	2.5775	1.9258	6.0091	4.6632	6.4802	3.1771	2.6103	6.568	5.4576	4.9782	4.3123	5.3268	4.4537	5.9505	6.421	4.7668	7.2101	3.3748	5.6804	5.6395	5.0434	4.9658	6.5968	7.1129	8.9525	6.5446	6.2346	4.4407	2.3759	2.8511	5.765	2.2869	5.0524	7.0024	6.9424	3.7512	5.3652	3.8189	5.3122	3.5667	6.7877
-12.816	-12.844	-8.0576	-11.81	-12.294	-11.486	-15.003	-11.494	-13.015	-14.65	-9.8421	-10.716	-15.624	-13.52	-13.331	-12.299	-8.0805	-11.334	-12.62	-11.2	-11.617	-11.901	-11.811	-13.259	-11.305	-9.5748	-10.398	-11.473	-13.886	-13.324	-8.9228	-12.383	-11.879	-13.692	-10.354	-13.509	-12.162	-13.707	-10.846	-11.907	-13.932	-11.305	-8.303	-13.172	-15.356	-14.134	-10.708	-11.452	-11.846	-13.09
-9.4493	-8.9657	-8.4317	-8.3403	-7.9872	-11.611	-10.954	-8.1905	-11.792	-10.266	-11.916	-10.938	-10.386	-7.4524	-9.8837	-14.145	-9.1798	-10.822	-6.0099	-8.1395	-10.98	-10.985	-11.834	-9.5424	-11.615	-10.166	-10.347	-10.918	-9.2805	-12.658	-9.7127	-10.12	-15.149	-8.8262	-6.1202	-9.5066	-9.3389	-7.9707	-9.4005	-10.422	-12.332	-10.727	-12.081	-10.825	-11	-11.493	-13.512	-11.239	-9.8527	-11.661
-7.5936	-9.0097	-11.796	-10.339	-9.1481	-8.9932	-10.1	-11.205	-8.1833	-9.4489	-8.8185	-9.4466	-7.6995	-6.7316	-9.6605	-9.6155	-6.5112	-9.0803	-10.066	-11.043	-10.366	-7.6452	-8.3365	-7.8966	-6.2538	-8.1584	-10.468	-9.0532	-5.696	-7.3191	-11.553	-6.8223	-9.8467	-6.497	-9.0266	-10.029	-9.7222	-8.3367	-11.041	-7.8781	-6.2988	-9.8856	-10.036	-9.2735	-10.902	-10.609	-13.813	-4.8023	-6.1455	-8.7372
-4.5254	-4.879	-6.1019	-6.0067	-3.8581	-7.3208	-5.2724	-6.0561	-1.3231	-3.6266	-4.4904	-9.1052	-5.8458	-3.3147	-6.895	-5.2855	-4.8916	-3.8055	-7.42	-6.4329	-3.297	-7.3953	-6.426	-4.8367	-5.0674	-5.8629	-4.5782	-4.1719	-4.601	-4.6244	-8.1273	-4.4608	-5.539	-3.874	-3.4744	-6.159	-2.8558	-6.4379	-4.4711	-2.3188	-5.06	-4.3759	-5.4238	-5.9024	-7.4771	-6.3168	-5.0893	-4.7869	-6.2766	-7.2157
-3.8693	-1.7944	-3.2774	-0.8312	1.7336	-3.5862	-1.998	1.9043	3.0472	-3.1376	-2.671	-0.30867	-3.3505	-3.2469	-0.78994	-1.9588	-4.1157	-2.9556	-2.8759	-2.6476	-0.39839	-0.94778	0.20147	2.4188	-1.0776	-4.6154	-3.1876	-1.4651	-0.68737	-0.61374	-3.7057	2.0508	-1.8148	-2.9871	-1.5878	-0.85236	-0.90166	-1.7556	0.76816	-2.9357	-2.4883	-0.19379	-0.15191	0.39697	-1.9108	-1.8553	-2.9088	-1.6672	0.23419	-4.9973
-0.1408	-4.6225	-0.48021	-1.3885	1.1278	-4.3112	-4.6687	-0.93859	-1.6193	-1.0851	-1.647	-0.85823	-4.1495	-2.8	-2.4113	-1.3518	-3.3471	-4.6426	-4.2716	-2.9176	-2.6581	-2.511	-4.0725	-1.8183	-1.413	-3.6606	-2.1423	-3.7244	-1.5255	-6.1174	-3.3355	-1.0488	-1.6577	-2.7084	-1.1559	-1.752	-1.3736	-1.3583	-2.9965	-2.5391	-2.7922	-1.1561	-3.871	-1.96	-4.5492	-4.293	-5.2061	-4.8679	-3.0061	-2.2775
-13.999	-10.032	-12.34	-12.843	-12.852	-13.104	-12.914	-11.861	-12.059	-12.132	-12.502	-10.048	-14.806	-14.219	-16.897	-10.384	-9.4548	-13.881	-10.371	-15.035	-12.608	-13.434	-13.247	-14.481	-11.777	-13.596	-13.504	-13.856	-11.555	-12.557	-14.697	-12.936	-13.706	-13.073	-12.265	-12.613	-12.857	-15.341	-11.303	-13.383	-14.085	-16.249	-14.179	-9.5692	-13.723	-12.473	-13.753	-11.85	-12.55	-11.858
-14.346	-14.586	-10.522	-13.332	-14.834	-15.7	-11.715	-15.465	-14.695	-16.792	-16.383	-12.483	-15.787	-16.822	-15.358	-16.203	-13.3	-16.325	-16.375	-13.227	-12.621	-15.23	-14.084	-18.032	-15.33	-15.084	-12.127	-12.883	-12.901	-15.812	-15.022	-10.972	-13.987	-14.083	-12.666	-13.885	-11.17	-14.997	-17.377	-14.304	-13.926	-12.2	-14.835	-13.562	-11.957	-8.7032	-16.052	-13.794	-12.287	-13.673
-1.2957	-2.8056	-2.2512	-1.9749	-2.9048	-4.8542	-4.2968	0.35071	-1.1307	-4.8491	0.43035	0.084808	0.17205	-5.273	-3.0992	-1.6313	-1.6322	-0.51916	-1.8586	1.509	-4.5964	-0.16781	-2.6144	-3.3033	-4.3707	-2.1948	-1.8184	-2.7647	-5.8072	-2.3752	-4.7903	-1.7345	-0.80293	-3.6449	-3.151	-2.6607	-2.5456	-4.4539	-1.7735	-5.1904	-2.985	-3.9777	-3.4498	-4.6151	-4.1583	0.67489	-2.0637	-5.7116	-3.5232	-1.3007
-17.37	-21.084	-22.757	-20.613	-19.801	-16.696	-25.049	-23.353	-21.226	-18.426	-22.887	-19.668	-21.529	-19.097	-20.923	-19.988	-18.192	-22.243	-20.978	-16.285	-22.1	-20.927	-22.2	-18.605	-21.078	-22.037	-20.9	-21.08	-20.097	-19.616	-20.472	-20.435	-21.145	-19.972	-23.264	-21.079	-24.031	-21.253	-21.424	-20.984	-20.303	-21.041	-18.473	-16.206	-22.214	-16.354	-21.995	-19.9	-20.748	-21.234
1.7473	0.47599	2.6021	1.5029	1.7263	0.054553	1.1985	0.62712	3.5999	2.3444	2.7007	2.2803	0.27171	4.7456	3.3622	0.26405	0.46918	1.7555	1.8097	1.1147	3.1899	0.51421	-0.15777	1.2602	0.47709	0.086144	3.0842	4.1324	6.3627	2.7953	3.8709	0.74414	0.76557	5.2234	1.3116	4.3443	0.55565	7.6433	-1.5597	3.0181	3.6694	0.69698	2.1662	3.1263	0.63551	2.0317	1.519	4.1642	-0.3581	2.1664
-13.058	-12.997	-11.701	-14.783	-12.7	-12.051	-14.377	-13.987	-14.942	-10.189	-13.337	-15.427	-11.821	-15.824	-9.815	-13.956	-12.219	-15.046	-14.814	-13.393	-13.469	-14.177	-16.341	-12.679	-12.405	-14.588	-14.397	-11.893	-14.719	-16.201	-14.845	-14.031	-12.542	-18.912	-10.185	-12.813	-11.021	-13.005	-11.448	-16.631	-11.543	-15.536	-12.133	-14.996	-15.559	-14.356	-12.003	-16.894	-14.958	-12.307
-1.2558	0.88972	0.5575	-1.5438	-2.4261	-1.517	-1.5855	0.73364	-2.1223	-3.2881	-0.48007	-1.5057	-3.2126	1.2194	-0.64511	-0.93574	-2.3127	-3.492	-0.60494	-2.1588	1.8698	-3.5381	0.056294	0.71003	-0.53324	-2.1323	-2.1448	-4.7411	-3.803	-4.1593	-0.62271	-2.029	-1.4917	-1.0116	-2.5282	1.6995	-3.7827	-0.92344	-4.5884	0.67034	0.2274	-4.5261	-2.4879	-1.0928	-4.7264	-3.9673	-1.4725	-1.483	2.2753	1.627
0.12103	6.2361	4.3157	0.30847	1.0258	2.5887	4.3425	2.2392	1.3566	6.4066	3.629	0.10917	3.2847	2.7265	4.2273	3.8576	-0.5311	4.7954	1.7317	0.35629	7.1737	3.146	3.4844	5.2661	2.5155	2.4048	3.6655	2.1869	1.1892	4.7875	4.0041	5.4065	2.2792	4.5422	4.8053	6.4942	6.0925	2.0155	2.5572	1.2895	1.0249	2.8172	2.0341	0.76839	2.1996	2.183	3.1217	0.060854	0.40612	4.6949
-2.0156	-3.3367	-6.5297	-3.8459	-2.9386	-3.6416	-6.6992	-8.8831	-3.5205	-3.2609	-6.0189	-5.9503	-5.252	-5.3133	-4.3272	-8.2925	-3.9002	-2.4971	-2.5336	-2.8711	-5.0621	-8.3581	-7.7744	-3.9639	-1.6996	-2.9313	-2.463	-5.4474	-1.5888	-5.6749	-5.1857	-4.0461	-3.269	-4.5224	-5.8568	-4.489	-5.5482	-6.9542	-4.1137	-7.0524	-6.7734	-4.1591	-2.1852	-2.977	-4.5995	-4.5304	-4.3262	-1.6112	-6.2277	-4.0204
-22.268	-21.899	-24.285	-21.132	-20.568	-17.666	-19.824	-21.42	-20.271	-20.616	-27.139	-24.294	-24.826	-23.994	-21.649	-19.228	-24.284	-22.766	-20.001	-21.934	-20.684	-21.619	-19.997	-20.162	-22.556	-21.341	-20.576	-21.476	-24.942	-24.481	-22.316	-23.803	-25.816	-21.358	-21.637	-22.267	-23.051	-23.359	-24.378	-21.813	-20.447	-22.566	-23.706	-22.691	-20.642	-22.505	-22.207	-23.011	-24.996	-23.507
0.11482	-1.5222	2.6245	0.14669	-1.2143	-3.1525	-2.776	3.2041	1.5899	3.4217	-3.6298	-0.29002	1.3961	-1.442	-3.2326	-2.6413	0.076193	-0.49297	2.0117	1.2181	-2.1705	-2.2463	0.87044	-0.95816	-3.316	0.37913	-0.39231	-2.5499	0.68578	0.20532	-3.251	-0.94798	-2.1113	-1.9287	-2.6513	1.5252	-0.69388	-2.5124	-0.33647	-0.57706	0.12902	-3.4112	-1.6592	0.28919	1.5877	-0.32477	-1.8108	3.5896	-0.80649	-1.6463
-1.4978	4.33	1.0514	1.1899	1.3256	1.0539	-1.7517	3.5551	1.402	1.4374	1.5445	4.2806	-3.5555	2.7052	4.2527	1.9309	2.1017	-0.17219	0.33859	2.67	2.7882	5.1623	0.28324	1.9789	-0.32665	0.86548	-0.80643	1.9114	3.0396	2.7609	0.97339	2.2559	1.561	4.6167	2.9622	2.9727	0.63349	3.5505	3.0255	1.2396	0.23798	1.8769	0.89689	2.3949	0.4622	3.2448	2.0774	1.6651	0.77167	-0.687
1.0617	0.62507	3.9179	0.34096	-0.31456	-0.96492	-0.75855	-0.33343	-2.3856	-1.1389	0.42918	-2.0507	-3.3738	-0.4497	-0.34046	0.2555	-1.5847	2.3455	2.3765	1.0616	-2.7905	-3.7648	-0.49293	-2.2375	-3.8068	1.6573	-1.9391	-1.4546	-0.78158	1.986	-0.64821	1.199	3.4976	-0.62167	-0.51414	-2.6904	0.21869	-0.45142	-0.5073	-0.97694	-0.42025	0.54359	2.6841	-2.0203	2.6203	-1.9402	-1.039	-0.45015	0.17257	0.39118
1.0692	4.94	3.5939	2.5344	8.132	4.2275	1.2518	3.9525	6.9814	5.2629	5.5879	2.9412	5.644	6.4083	4.4087	4.272	5.5762	2.6609	4.379	2.1653	6.5751	2.5098	4.6718	4.3292	4.7453	8.2287	6.3383	3.1706	2.5384	5.3823	5.9025	6.6825	3.9416	6.0286	4.3476	6.6762	5.8015	6.4592	6.7176	5.7051	3.8971	6.2924	0.72814	4.687	0.50262	2.8174	4.1598	5.0519	3.4048	2.1727
-13.088	-12.935	-13.076	-11.852	-16.547	-12.682	-14.7	-12.557	-13.233	-11.278	-12.628	-11.171	-12.462	-12.917	-11.503	-11.036	-11.932	-13.033	-13.635	-14.74	-14.164	-13.199	-14.42	-14.9	-15.399	-10.193	-18.926	-12.185	-14.448	-11.849	-12.258	-12.496	-13.119	-12.054	-11.838	-14.867	-10.919	-12.955	-14.664	-14.899	-12.731	-11.713	-13.704	-13.589	-12.086	-11.803	-15.956	-12.882	-14.446	-14.217
-17.282	-11.255	-10.32	-12.624	-14.405	-15.38	-14.724	-9.2742	-13.096	-12.011	-14.97	-13.378	-15.318	-14.065	-16.083	-14.55	-11.248	-10.527	-13.897	-12.553	-12.86	-14.311	-16.672	-13.958	-13.52	-11.436	-12.968	-13.697	-12.156	-13.071	-14.361	-13.521	-9.7133	-14.243	-13.394	-12.599	-14.615	-10.726	-12.661	-13.029	-8.1729	-13.846	-15.559	-10.959	-12.843	-15.306	-10.992	-13.909	-13.293	-12.959
-4.8296	0.035915	-0.86191	-2.2615	-1.1941	0.57515	-2.3474	-1.4791	-1.6566	-4.7404	-1.354	-1.7229	-0.57242	-1.7403	-0.52713	-3.9234	0.042993	1.5052	2.0641	1.1275	-0.91552	-0.44875	-0.8781	-1.2897	-2.7248	1.6522	-2.9669	-0.13807	-2.6931	-1.3608	-3.3325	0.27101	0.15157	-4.3721	-2.5763	0.9764	-1.0686	-2.2989	-1.3852	-3.0385	-0.91177	-0.60889	-3.3214	-1.478	-1.034	-2.7199	-0.15357	-1.7735	0.94501	-1.9175
-1.2052	1.0344	-2.1412	-1.1006	-3.8276	-1.5504	-1.1518	-1.2303	-0.93568	-4.7097	0.20335	2.5348	0.26817	1.3776	-0.28245	0.15295	2.7104	-0.56395	-2.9751	2.1609	-0.25311	1.9857	2.2022	-3.6869	-1.0222	-0.1515	-0.17663	1.8813	-0.4225	-2.5425	-2.3467	-2.2803	-2.125	2.1453	-3.9871	-1.5992	-3.6897	-1.2593	-2.8373	0.38435	-0.26387	-3.7095	-2.5676	-2.1801	-3.9658	-3.5627	-1.2693	-5.1901	-4.0195	-2.2823
-15.322	-14.124	-12.038	-9.8826	-12.731	-12.814	-12.725	-17.149	-10.992	-16.682	-15.637	-11.504	-15.764	-12.644	-14.743	-15.099	-15.659	-15.759	-13.419	-15.693	-12.662	-12.239	-15.287	-16.053	-12.839	-10.068	-14.628	-12.864	-16.369	-15.225	-11.806	-16.229	-13.922	-12.531	-14.857	-13.545	-12.604	-14.453	-14.437	-12.372	-13.907	-12.093	-14.543	-12.659	-13.449	-13.263	-10.772	-13.108	-13.779	-15.424
-13.424	-14.456	-15.664	-15.47	-12.845	-16.412	-10.911	-11.791	-14.336	-15.506	-12.234	-11.562	-13.838	-13.663	-9.8686	-11.931	-13.08	-9.7893	-12.379	-16.289	-12.726	-12.524	-12.023	-14.814	-13.039	-13.587	-17.427	-12.008	-12.609	-14.799	-10.683	-12.19	-14.072	-10.829	-15.741	-10.637	-8.9486	-12.587	-11.904	-15.705	-12.96	-10.96	-12.829	-13.075	-12.168	-10.878	-10.328	-16.29	-10.153	-14.737
0.83658	2.6398	4.5769	-0.19348	3.1509	4.6543	4.7346	3.553	4.2383	5.116	3.4114	4.127	-0.12132	6.7726	3.7947	0.82006	0.98882	4.5954	3.8897	2.6	-0.59785	0.93836	2.8336	3.693	3.7975	5.6678	3.3414	2.3491	2.8917	5.7842	4.3165	4.1735	5.0243	0.98585	4.3777	4.839	4.3534	3.5261	1.6779	6.3161	4.2494	5.8595	1.8904	0.2753	3.0911	3.4591	5.0596	4.3687	5.5146	0.70314
-15.756	-13.908	-13.506	-15.457	-13.496	-14.927	-14.606	-13.064	-11.84	-12.885	-14.865	-13.519	-13.302	-15.71	-13.01	-11.351	-12.811	-14.095	-14.18	-10.543	-12.906	-13.167	-14.049	-12.232	-11.944	-14.607	-12.122	-14.192	-11.61	-15.765	-9.7068	-14.645	-11.138	-11.839	-13.808	-15.194	-13.725	-13.223	-17.143	-12.694	-13.123	-10.618	-10.802	-12.281	-14.464	-12.507	-13.055	-13.413	-15.704	-14.185
-0.34783	-0.7318	0.94887	-1.8967	-3.2799	-1.4271	-3.5129	-3.5374	-4.5223	-1.6074	-2.5088	0.81439	1.6349	-2.5275	-2.1616	-1.664	-0.26322	3.2474	-4.0861	-3.3891	-3.3299	-3.4701	0.16174	-0.21511	-4.4607	-1.8397	0.52043	-3.4652	-1.9578	-5.2242	-4.3062	-5.5459	-2.1016	-2.2513	-0.80244	1.1219	-2.8276	-2.3795	-1.7771	-1.8575	-2.2968	0.58185	0.15192	-1.4109	-1.9864	-1.2034	-5.728	-2.6548	1.6259	-1.4023
[truncated: 150 more columns]
