# Supplementary material for: Genetic dissection of main and epistatic effects of QTL based on augmented triple test cross design
Source: PLoS One. 2017 Dec 14;12(12):e0189054. doi: 10.1371/journal.pone.0189054 (PMC5730204; doi:10.1371/journal.pone.0189054)
Supplement: S7 Supporting Information — (ZIP) [file pone.0189054.s007.zip › z2_1000_0.8_10.csv]

-0.33106	1.2724	-0.49473	0.28637	1.077	0.005222	0.4596	0.23327	1.9655	1.2796	-0.34277	0.60681	0.61909	0.41659	1.5313	-0.16777	0.48548	0.30437	1.0485	0.65917	0.53178	0.10118	0.6122	0.98139	0.093476	0.9646	0.77497	1.0721	0.40086	0.337	-0.15332	0.25837	-0.74592	-0.18487	0.17125	0.79094	0.21426	0.96654	-0.317	-0.23996	0.414	-0.98075	0.89765	0.82014	0.8336	-0.73095	0.7018	0.025058	0.86785	0.95979
-1.8484	-2.0972	-2.0935	-1.5996	-1.6915	-1.6054	-2.0922	-1.582	-0.70183	-1.4856	-1.7902	-2.589	-1.9306	-2.1567	-2.3862	-2.3253	-2.3428	-1.0772	-1.2196	-1.4531	-1.4595	-1.2049	-1.4086	-1.0003	-1.7959	-2.4407	-2.4226	-2.4455	-2.7177	-1.3957	-2.3663	-1.6896	-1.5048	-1.8901	-1.8453	-1.5343	-3.1885	-1.7564	-1.6464	-2.0908	-1.776	-0.56123	-1.2755	-0.78742	-1.1272	-1.3238	-1.2851	-1.0513	-0.28081	-1.8271
-10.031	-10.94	-9.8023	-10.038	-9.6632	-9.3808	-11.646	-11.714	-10.648	-10.476	-10.258	-11.102	-9.545	-11.388	-11.26	-9.6226	-10.047	-11.239	-9.2498	-10.626	-10.547	-10.053	-9.5838	-9.8959	-9.0997	-10.264	-9.6903	-10.35	-11.703	-10.431	-9.5821	-10.552	-11.993	-8.5684	-9.8706	-9.5903	-11.63	-9.6516	-9.9173	-11.272	-8.6278	-9.134	-10.524	-10.649	-10.344	-9.0234	-10.497	-11.403	-10.265	-9.1776
-5.0781	-4.5977	-6.0663	-5.2508	-5.6548	-4.0777	-4.6007	-4.3433	-4.0889	-4.9723	-3.8832	-4.3814	-4.8973	-3.764	-4.4532	-4.3798	-5.462	-5.0858	-4.7071	-5.5705	-5.0639	-5.4559	-6.0485	-3.1118	-3.8409	-3.7761	-2.6352	-4.4043	-5.3797	-4.6813	-3.3026	-4.1198	-5.6348	-5.2097	-4.9362	-4.755	-4.7472	-4.765	-4.5074	-4.2754	-4.7282	-5.231	-4.9019	-5.3101	-5.7159	-4.1067	-3.6004	-3.7666	-3.6813	-5.0351
-8.0003	-6.8855	-6.6325	-6.3171	-6.0011	-5.7629	-5.058	-6.6156	-5.9229	-5.5405	-6.7634	-6.5591	-5.2604	-5.8154	-5.9657	-7.6717	-7.0189	-6.017	-6.5526	-6.0622	-6.5413	-7.3511	-6.5166	-6.4485	-5.8334	-6.2316	-7.1115	-6.38	-5.6736	-6.5532	-6.082	-7.5947	-6.7658	-5.425	-6.4002	-6.4294	-6.4071	-6.6499	-5.5922	-7.3863	-5.5739	-6.612	-6.5121	-6.1165	-6.4853	-5.7785	-6.2787	-5.8663	-7.81	-5.862
0.64282	0.63248	1.0739	0.10147	1.8015	1.3947	0.087798	1.1478	2.0272	1.9761	1.8965	1.3624	1.9786	1.5321	1.8735	0.82711	0.83265	0.58983	1.2354	1.7163	1.0908	0.21172	1.8944	1.2181	0.83191	1.3575	1.3911	1.9848	2.4861	0.58873	0.76741	1.4494	1.7332	2.3684	1.9152	2.0778	0.031603	2.017	1.412	0.80707	0.017552	1.0636	1.0072	1.6328	1.6179	0.64559	1.0078	1.1004	1.0565	1.0025
-12.128	-13.577	-13.099	-12.792	-11.131	-12.518	-12.902	-12.567	-12.827	-11.841	-11.981	-11.518	-13.146	-14.194	-13.161	-13.034	-12.22	-12.126	-13.134	-12.975	-12.743	-12.478	-12.684	-12.013	-12.326	-13.626	-13.27	-11.743	-13.732	-13.207	-12.545	-11.84	-13.244	-12.615	-13.442	-13.416	-13.427	-12.124	-12.681	-12.538	-12.521	-11.853	-12.318	-12.462	-13.89	-13.514	-13.364	-12.362	-13.431	-11.73
-2.3002	-1.8486	-1.1445	-1.3551	-2.6232	-2.2412	-2.2021	-1.7847	-1.9481	-3.4547	-1.394	-1.6341	-0.66888	-0.93677	-2.2594	-1.03	-1.5118	-0.89775	-1.3247	-1.5407	-2.6807	-2.9011	-1.9858	-0.99065	-2.7394	-1.4776	-1.2297	-1.4334	-0.93887	-2.098	-2.1323	-0.60602	-2.5463	-1.0282	-1.7975	-3.3154	-0.39643	-2.8434	-1.8481	-1.4616	-2.0043	-1.2502	-1.6477	-1.6462	-0.54142	-1.5253	-2.0861	-2.574	-1.9574	-0.86269
-2.0524	-1.1012	-1.5764	-1.8072	-0.95255	-2.0556	-1.565	-1.0163	-1.5883	-1.6766	-0.82565	-0.80376	-1.7409	-1.6537	-1.537	-0.93286	-0.60148	-1.7451	-1.7635	-0.84848	-1.662	-1.324	-0.40209	-1.1067	-1.6227	-1.0024	-0.53206	-0.60871	-1.3502	-1.9817	-0.50703	-1.8638	-2.5634	-0.92624	-1.0329	-1.1886	-1.4734	-1.2115	-1.5222	0.17699	-0.7079	-2.1238	-1.7382	-1.1312	-0.13552	-1.2053	-1.349	-1.35	-1.3028	-0.857
-1.1801	0.89925	-0.89389	0.27998	-0.030121	-1.9329	-0.92997	-0.42196	-0.20251	-0.37568	-0.74026	-1.0623	-0.791	-0.48671	-1.2813	0.33275	-1.2964	0.62488	-1.1083	-0.99023	-1.6726	0.45582	-2.0623	0.26537	-0.59846	-0.51541	-0.69426	-0.5388	-0.62103	-0.58744	-0.43196	-0.30849	-0.65074	-0.60183	-0.51975	0.64658	-0.78573	-1.1016	-0.39004	-0.79931	-0.78755	-1.0637	-1.6054	-1.5046	-1.3504	0.45694	0.11271	-0.28692	-1.3529	0.48117
-1.6372	-1.0012	-2.3303	-1.8318	-0.82027	-0.84343	-2.6341	-1.0138	-1.2033	-1.7501	-1.5331	-1.7085	-1.0854	-2.2949	-2.3989	-2.1998	-2.1905	-1.4466	-2.722	-1.622	-0.70245	-1.4649	-1.4225	-0.75441	-0.67156	-1.6947	-1.985	-1.1141	-1.8718	-1.9086	-0.96316	-1.385	-1.6817	-1.4428	-1.4038	-1.0032	0.086249	-1.9058	-1.8454	-0.76889	-2.5687	-1.6685	-1.2221	-0.55958	-0.50512	-1.039	-1.7677	-1.1734	-1.9754	-1.2813
9.3983	9.6732	8.0584	7.9205	8.5326	7.854	8.8219	9.3783	8.2819	8.8065	8.1684	8.5247	9.4708	9.367	7.61	9.1452	8.99	8.7504	8.1817	8.0555	9.1209	9.3594	7.9621	8.9747	8.332	8.4914	8.7167	7.6779	9.3279	8.9447	9.2212	8.0428	9.0184	8.241	8.0013	8.5708	8.9703	8.7693	8.4379	9.1428	8.7866	9.7467	8.3421	9.0364	7.3763	8.901	8.6469	8.1911	8.4886	9.9462
-15.842	-14.432	-13.961	-14.835	-15.092	-14.207	-14.921	-14.021	-14.783	-14.787	-14.577	-15.299	-14.4	-15.294	-13.651	-15.098	-13.998	-15.639	-14.062	-13.191	-15.721	-14.023	-15.606	-15.111	-14.568	-14.094	-14.765	-14.502	-13.615	-15.398	-15.54	-15.508	-14.072	-15.074	-15.308	-15.19	-14.867	-14.544	-15.372	-15.059	-14.125	-14.486	-14.504	-15.139	-14.909	-15.081	-15.06	-14.057	-13.621	-14.368
3.9975	3.3291	4.4707	4.1483	4.56	4.7125	3.8401	5.0908	3.7392	3.9493	4.793	3.6735	4.309	5.3499	3.9425	4.5703	3.6096	5.3802	4.9226	4.4016	4.778	5.3448	5.7889	4.097	4.3275	4.2479	4.7404	4.9302	4.8818	4.8063	4.9086	4.3865	5.6597	5.3624	4.6008	4.5144	3.5603	4.8895	5.1752	4.6875	5.3689	5.0894	5.0189	4.3606	4.1234	4.8703	4.4921	5.0571	4.3473	4.0302
4.658	4.6127	4.7361	5.8946	4.9015	3.9328	5.8854	4.4769	4.5154	4.053	4.6733	4.1066	5.6541	5.1042	5.0415	5.3272	4.9387	5.5335	4.0979	5.6883	4.8113	4.4106	5.7343	5.0994	5.5632	4.8764	5.1178	4.7258	4.3698	3.9675	4.6294	6.7196	3.6973	4.3564	5.1634	5.6285	4.3583	6.364	5.5058	4.112	4.8819	5.2919	4.6431	4.8803	5.3852	5.0788	5.3223	4.2297	5.3686	5.426
2.1039	2.7822	2.7552	2.8638	1.2036	3.0634	2.8066	2.3919	2.5313	3.2847	2.9026	2.4935	1.3547	2.8873	3.1364	2.5405	2.0178	2.1707	2.6098	2.3912	2.9408	1.8957	2.8043	2.6658	2.6449	3.0309	3.1896	2.1205	3.1968	3.1453	3.0576	2.0661	3.0283	2.1382	2.6689	3.5177	1.8689	2.0698	2.512	2.0573	2.5747	2.0369	2.1762	1.7712	3.0562	2.1826	2.671	2.5441	2.0272	3.6136
-2.141	-2.0596	-2.6861	-1.2715	-2.7451	-2.8217	-1.8566	-2.0987	-3.1778	-2.2233	-2.4343	-2.705	-3.1957	-2.9107	-1.2928	-2.2986	-2.7818	-2.4961	-2.4726	-2.5302	-1.7942	-2.3964	-2.5619	-2.3845	-2.8166	-3.5559	-3.5866	-3.598	-2.1867	-3.2287	-1.5683	-2.6847	-2.2688	-3.7619	-2.7875	-1.6952	-2.2475	-2.7385	-0.79501	-1.4349	-4.0369	-2.4953	-2.9342	-2.6991	-2.3208	-2.0634	-3.2225	-3.3537	-2.4096	-1.8401
-0.53774	1.3794	-0.12745	0.50789	-0.3206	-0.27843	0.39365	-1.4177	-0.56292	-0.92618	0.016563	-0.237	-0.12588	1.3346	-1.4687	-0.72237	0.19426	0.80629	0.032591	0.72998	1.0666	-0.25167	0.68047	0.87208	0.25271	-0.95199	0.75826	-0.87893	0.84302	0.52927	-0.86128	1.4285	0.6236	-1.2789	0.95135	0.66183	0.18217	0.76736	-0.51079	0.4669	0.23002	0.63736	0.52291	-1.1286	1.3036	-1.4855	-0.92898	-0.70103	0.087423	-0.1883
-0.64247	0.30771	-0.020398	-0.23808	0.14111	0.71114	0.35548	-0.25975	-1.224	0.25755	0.13918	0.32187	0.16629	-0.56722	-0.36202	-0.23387	1.0039	1.2664	0.63571	0.4444	0.065688	1.1494	0.34713	0.14388	0.56992	0.58978	-0.12019	0.1734	1.1542	-0.19619	-0.25189	-0.31858	0.29945	0.15643	0.82632	0.77576	0.13166	0.37555	1.6357	-0.76773	-0.015504	1.3361	0.12203	1.1759	0.94374	-1.3091	0.29159	0.70455	1.0288	-0.0955
-5.3539	-4.5773	-7.066	-6.3165	-5.3409	-6.1992	-6.2906	-5.9517	-5.4732	-5.3329	-5.6505	-5.1567	-6.2415	-5.2663	-5.6903	-5.2367	-5.8251	-6.4043	-4.7299	-5.3356	-5.5918	-6.091	-7.2988	-6.1699	-5.6462	-4.8708	-5.2892	-5.5086	-5.7982	-5.2934	-5.7586	-6.2467	-6.5382	-5.151	-5.8836	-6.0834	-6.7114	-4.9755	-4.3388	-6.5282	-5.631	-4.7573	-4.7019	-6.5894	-5.7044	-6.2032	-6.219	-6.086	-6.3341	-5.788
-22.213	-21.822	-22.463	-22.061	-23.463	-22.88	-21.92	-24.254	-22.659	-23.504	-22.539	-22.988	-22.77	-22.487	-22.677	-22.289	-21.508	-22.252	-22.313	-23.091	-22.318	-22.457	-21.666	-21.498	-21.409	-22.533	-22.424	-21.538	-22.773	-22.188	-22.15	-22.521	-22.526	-22.073	-22.986	-21.579	-22.227	-21.923	-22.176	-20.78	-21.722	-20.947	-21.609	-22.435	-22.017	-21.452	-22.36	-21.994	-23.849	-23.602
-4.3668	-4.0789	-4.2504	-4.1367	-4.1228	-4.2475	-5.0368	-3.7729	-4.2802	-4.5459	-4.3882	-4.0248	-5.0635	-4.4919	-4.1615	-4.5906	-4.2406	-4.7628	-3.3636	-4.0704	-3.4453	-4.9223	-5.0937	-4.3392	-4.0612	-5.6825	-4.9553	-4.8663	-4.3033	-5.4264	-5.4613	-4.6646	-4.529	-5.3098	-3.7832	-5.4801	-4.9991	-5.6158	-4.4719	-4.5857	-3.6349	-4.4032	-4.3721	-5.4961	-4.1447	-4.4746	-4.5568	-3.6761	-5.1766	-4.0518
6.0065	5.1354	6.0883	6.612	6.1597	6.8244	5.7007	5.2636	7.0999	6.0741	5.281	5.1851	4.7525	5.3532	4.3859	4.4867	5.3875	6.6801	5.4751	5.6469	5.2123	5.9024	5.7131	6.0411	6.9662	5.2076	5.0542	6.2392	6.0607	5.9054	5.7368	5.7444	5.2365	6.0063	4.8489	6.0389	5.2893	6.6099	5.9235	5.4498	5.534	5.656	5.2482	6.5107	7.2862	7.2199	4.5203	5.7529	5.1341	5.5751
-11.875	-13.315	-13.317	-12.399	-12.28	-13.219	-11.913	-11.896	-12.898	-12.668	-12.615	-12.682	-12.641	-11.395	-13.672	-13.457	-11.616	-11.982	-12.543	-12.603	-12.5	-13.136	-12.51	-12.481	-13.118	-12.866	-13.384	-13.582	-12.427	-13.225	-13.003	-12.303	-13.427	-13.197	-13.034	-12.251	-12.488	-12.198	-13.459	-12.952	-13.666	-13.123	-13.157	-12.338	-12.174	-13.318	-13.2	-12.374	-12.996	-13.552
-12.753	-13.486	-13.897	-13.471	-13.531	-12.662	-12.647	-13.886	-12.889	-13.88	-13.121	-12.633	-12.931	-14.31	-12.727	-13.267	-12.295	-12.727	-12.998	-13.173	-13.25	-13.015	-13.09	-13.715	-12.161	-15.113	-13.219	-13.977	-13.31	-13.927	-13.109	-13.244	-11.87	-13.683	-12.337	-13.505	-13.065	-13.095	-12.666	-12.392	-12.773	-12.287	-13.057	-13.473	-12.376	-12.16	-12.062	-14.264	-12.778	-14.485
-8.9202	-9.0291	-9.0091	-9.5774	-8.4406	-9.0344	-9.2734	-8.1897	-9.7223	-8.9371	-8.3639	-10.141	-8.8723	-8.7877	-9.7784	-8.7146	-9.1008	-7.7693	-10.947	-9.2479	-9.155	-8.2398	-8.9232	-8.9108	-9.7369	-9.7163	-8.7251	-8.9223	-9.5459	-9.9754	-9.1761	-8.7334	-9.7887	-8.0159	-8.5287	-8.6783	-8.6995	-8.5922	-9.2337	-9.8276	-9.1781	-8.1391	-9.0264	-9.4172	-9.122	-9.1017	-8.2341	-8.5769	-8.9542	-9.2026
4.3678	5.0064	5.7909	4.792	5.1936	5.4598	4.3065	5.4398	5.7859	5.1323	4.8521	5.7565	4.7327	4.5164	4.4441	4.6629	5.1538	5.4966	4.4816	4.4538	4.4039	5.2528	4.7359	4.7974	5.3031	5.7814	4.9553	6.0035	3.7925	5.0606	5.0164	5.2761	5.8422	5.0391	5.7546	5.8169	5.1719	4.825	5.5124	6.1525	4.8506	5.7346	5.9541	4.4103	5.1966	5.295	5.6096	4.3489	5.0939	4.1851
-2.7665	-2.3268	-2.8027	-2.7894	-2.4375	-1.1969	-2.8501	-1.8978	-3.5253	-2.0866	-2.5711	-2.1776	-2.7288	-2.5035	-1.9045	-1.5647	-3.4398	-2.4722	-2.1507	-1.987	-2.553	-2.6615	-3.5712	-2.1394	-2.9102	-2.7553	-2.7422	-3.1882	-3.1825	-1.4361	-2.1197	-2.8605	-2.5002	-3.445	-2.7206	-4.2172	-2.6012	-2.9698	-3.7195	-2.4767	-2.4702	-2.8588	-2.3661	-2.2009	-2.7782	-2.1462	-3.0733	-2.855	-1.9818	-3.6782
-1.0539	0.14155	-1.5741	-0.82812	-0.9892	-1.1954	-0.82186	-0.12329	-1.0444	0.89419	-0.77491	-0.65876	-2.0763	-0.91457	-0.70587	0.35799	-0.85465	-0.4036	-1.3602	-0.11001	-0.3797	-0.43637	-1.4261	-0.63371	-0.75104	-0.21286	0.086237	-0.85156	-0.39917	-0.47532	-1.654	-1.6543	-0.20728	0.13073	-1.0261	1.1668	-1.0506	-0.55296	-0.61505	-2.0401	-0.71087	-0.21042	-1.0721	-1.4321	-1.1392	-0.57583	-1.4437	-0.39113	-2.0473	-0.97557
1.0001	1.2501	2.2225	0.6303	1.3385	1.7573	1.7314	1.1049	1.1269	1.9684	1.3703	2.6451	1.7059	1.6375	1.7752	1.2717	2.0461	2.2285	1.4829	2.1442	2.2115	0.15339	2.0695	2.3985	1.3766	1.7639	1.2896	1.99	1.7731	1.4108	1.6888	0.39718	2.226	2.4734	1.1067	0.76638	1.5255	1.3255	1.057	2.3858	0.31617	1.7952	1.3197	2.3543	1.5513	1.8443	1.1147	1.4037	1.6475	1.1762
-5.2293	-3.4379	-3.9647	-3.1538	-4.9037	-4.1708	-4.0718	-3.8676	-3.1596	-4.3827	-4.0023	-4.3973	-3.7422	-3.8426	-5.129	-3.7572	-4.7123	-2.5036	-3.2414	-4.2155	-3.7128	-3.5425	-3.8466	-4.0312	-2.9342	-3.58	-5.2042	-3.931	-3.2709	-3.8846	-3.6472	-3.4497	-3.9115	-3.2073	-4.6595	-1.7857	-3.7857	-4.54	-3.1065	-3.1894	-3.7513	-3.3136	-3.9	-2.9988	-3.6453	-3.3328	-3.9529	-3.4727	-4.1733	-3.414
-11.372	-12.185	-11.076	-12.459	-11.238	-11.262	-11.921	-11.824	-12.978	-10.986	-12.548	-12.915	-11.871	-12.17	-12.152	-11.941	-11.665	-11.617	-10.948	-12.387	-11.086	-12.79	-10.829	-12.505	-10.506	-12.043	-11.753	-11.866	-11.982	-12.366	-11.978	-12.495	-11.542	-11.413	-11.721	-10.907	-11.547	-12.096	-11.469	-12.572	-11.92	-11.632	-11.157	-13.01	-12.471	-11.088	-12.184	-12.715	-11.591	-11.725
-3.0055	-2.4695	-2.727	-2.6571	-2.3156	-2.4781	-2.4751	-2.4251	-1.9635	-1.3671	-2.7706	-1.7573	-3.0142	-4.3563	-1.8602	-2.3949	-3.1515	-1.7994	-2.9887	-2.0172	-3.1614	-2.213	-2.6987	-0.935	-1.8997	-2.6133	-3.4265	-1.908	-2.4854	-2.6566	-1.9835	-2.2801	-3.0114	-2.6028	-2.9514	-2.5895	-2.1602	-1.8893	-1.9742	-2.2418	-3.1795	-1.9806	-1.5942	-2.4843	-1.8503	-2.717	-2.6438	-2.1349	-1.9817	-2.5665
4.4858	4.6651	3.9544	4.3791	3.3491	4.9538	4.5977	4.1417	2.8406	5.875	3.7753	4.4145	4.6128	4.4669	5.1904	4.8967	4.3612	6.4477	3.2985	4.3271	3.2802	4.3707	3.8946	4.8499	5.1758	4.021	4.0992	5.0404	4.5209	5.0169	4.958	5.0228	5.7475	4.832	5.5514	4.2752	5.4217	3.7115	4.4902	5.7855	4.9164	4.4398	4.2345	4.7235	4.2732	4.1153	4.7209	4.003	4.3641	4.1486
-10.483	-10.128	-10.841	-11.678	-11.664	-10.834	-10.459	-11.494	-12.056	-11.473	-11.777	-11.124	-12.075	-11.506	-11.489	-11.204	-12.01	-11.737	-10.753	-11.83	-10.366	-11.375	-11.625	-10.288	-12.424	-11.779	-11.24	-12.078	-11.955	-11.946	-11.803	-11.187	-11.292	-11.271	-12.992	-10.566	-11.535	-11.667	-11.838	-11.314	-11.421	-11.643	-12.81	-12.17	-11.725	-12.65	-11.746	-12.066	-10.76	-10.413
9.8393	10.009	9.8186	9.0637	8.2318	9.8641	10.384	9.9527	10.042	9.9985	9.1512	9.7647	10.657	9.507	9.5082	9.4854	9.6887	9.5657	9.75	9.5053	10.014	9.2308	9.7278	10.094	10.068	9.862	9.3363	9.4221	11.161	10.068	9.599	8.7359	9.4396	10.227	10.555	10.037	10.383	9.8856	10.258	10.015	9.4624	9.9174	8.8138	9.7752	9.6068	10.282	10.178	8.5079	9.2179	9.7828
-7.6538	-7.6957	-7.6496	-7.5124	-6.6688	-6.9354	-7.856	-7.9667	-6.7849	-7.3362	-7.1739	-7.745	-6.9375	-7.9898	-7.6065	-8.3327	-7.4505	-7.4717	-6.7452	-7.5369	-7.6975	-6.174	-7.7316	-6.6505	-8.1973	-7.8805	-6.7359	-7.8629	-7.5503	-7.017	-7.1609	-7.6664	-7.2696	-7.9921	-7.049	-8.5386	-6.9521	-6.7361	-8.447	-8.8526	-7.9793	-7.2229	-7.5735	-6.1844	-8.3677	-8.0823	-7.4021	-8.5354	-7.9448	-6.6466
-12.213	-11.905	-11.939	-10.436	-10.9	-11.651	-10.854	-11.755	-11.77	-10.941	-12.267	-11.566	-11.05	-10.514	-12.104	-11.975	-12.166	-12.242	-10.907	-11.571	-12.507	-12.215	-11.063	-12.141	-10.218	-12.57	-12.267	-11.2	-10.939	-11.935	-11.088	-11.66	-12.21	-12.307	-11.595	-11.845	-11.223	-11.65	-11.193	-11.589	-11.343	-10.707	-11.671	-11.189	-11.564	-11.694	-11.863	-10.922	-11.95	-12.33
-0.44227	-2.031	-0.38204	-1.8391	-0.47178	-1.2057	-1.2195	-1.6386	-1.1262	-2.2221	-1.0177	-0.80411	-0.80306	-1.4551	-2.5581	-1.7167	-1.8074	-1.4162	-1.7532	-0.44895	-2.4267	-1.4328	-1.1742	-2.2507	-0.92262	-0.93177	-0.45565	-1.7657	-1.2603	-1.7036	-0.7194	-1.7498	-0.41192	-1.7506	-0.82459	-1.2334	-1.4488	-0.69644	-1.1611	-1.8076	-0.80279	-2.475	-0.61513	-0.78767	-0.97978	-1.7047	-2.2336	-2.0119	-1.2098	-1.1991
-5.6375	-4.6934	-4.3981	-4.9628	-4.7825	-5.641	-4.7395	-4.1229	-4.0118	-5.7733	-5.2629	-5.3083	-4.3827	-3.8923	-3.4295	-4.421	-4.0841	-5.3788	-3.5325	-3.8469	-4.8761	-3.697	-4.7392	-5.327	-2.6127	-4.3832	-4.3372	-4.6697	-5.1352	-5.2429	-4.1539	-4.6675	-3.7476	-5.2282	-5.7706	-5.5717	-5.0225	-3.4649	-4.0045	-4.8278	-4.4838	-3.4307	-6.0672	-4.6301	-4.3516	-4.1993	-3.9831	-4.9256	-5.7548	-4.2225
-9.4212	-8.6845	-9.3433	-9.4325	-8.1882	-9.5042	-8.6866	-9.0815	-8.8007	-9.436	-9.8701	-9.6803	-10.119	-8.9396	-9.0166	-9.2047	-8.4084	-9.3848	-11.061	-9.927	-8.6995	-9.7343	-9.2101	-9.1684	-8.9225	-9.0533	-9.1986	-8.1082	-9.079	-9.4167	-9.4375	-9.791	-10.353	-8.707	-9.9631	-9.2429	-8.5713	-9.3392	-9.7239	-8.8762	-9.1589	-8.9082	-10.029	-9.108	-8.322	-9.0271	-9.3966	-8.8725	-9.9328	-9.0294
-5.6824	-4.9105	-4.7837	-5.5705	-5.4717	-5.1835	-5.1626	-6.3033	-5.5053	-6.6551	-5.2734	-4.5965	-5.6279	-4.774	-5.2193	-6.0166	-4.3875	-5.3492	-6.2713	-6.2652	-5.2282	-6.2703	-5.7244	-4.2834	-5.3776	-7.4146	-5.6494	-5.3541	-5.6091	-4.9288	-6.6307	-4.7383	-6.1524	-5.5329	-6.029	-5.6266	-5.2159	-6.3256	-6.3608	-5.8848	-5.6936	-5.2648	-5.5505	-5.3422	-6.1102	-5.7605	-5.5687	-4.9829	-5.1282	-5.6418
-8.1283	-8.5294	-7.4221	-7.3435	-7.6082	-7.4781	-7.4959	-7.5556	-8.1758	-7.4275	-7.7542	-6.3813	-8.5287	-7.6095	-6.4775	-7.4586	-7.0966	-7.8274	-7.349	-7.6382	-7.6194	-7.9991	-7.8834	-8.5312	-7.7272	-7.8797	-7.7221	-8.0051	-8.4914	-7.5837	-7.1676	-6.9686	-8.3099	-8.0887	-7.4037	-8.158	-7.9376	-7.0348	-7.4202	-7.2587	-8.6983	-7.9068	-8.0617	-9.1146	-7.4165	-8.6547	-7.9713	-8.3297	-7.6622	-8.5803
-3.7391	-4.2682	-3.1085	-3.8563	-4.5881	-3.3755	-3.0383	-3.649	-4.3303	-3.7102	-4.1423	-3.7343	-4.4596	-2.5152	-3.9968	-3.2445	-2.8831	-4.1906	-3.477	-2.8401	-4.1729	-2.6671	-4.3342	-3.218	-3.6302	-3.9192	-3.4018	-3.427	-4.4518	-3.9434	-3.6851	-3.6564	-2.9379	-4.2005	-2.8791	-4.0023	-3.2919	-4.4785	-4.5119	-4.3265	-4.2929	-4.1784	-3.7717	-3.8869	-3.756	-4.0215	-5.0934	-4.7867	-3.418	-3.4367
1.6274	1.7906	1.7992	1.4828	0.60239	1.4773	0.54032	1.0752	1.3726	2.0091	0.67952	0.91377	1.4014	1.1885	1.1644	2.2458	1.1982	0.85125	1.4109	1.2078	1.7724	0.4587	0.9951	0.22001	0.5261	1.5802	1.6614	1.3383	0.47379	1.2509	0.87491	0.60842	0.94642	2.4063	-0.048314	0.65442	0.47374	2.59	1.8279	0.88298	1.6681	1.531	-0.62965	-0.66873	0.36555	2.5981	0.51533	0.89751	0.1651	1.6366
-3.8359	-3.2059	-2.8538	-3.5348	-3.7959	-3.1245	-3.1004	-3.327	-3.564	-2.0285	-2.7788	-2.6704	-4.579	-3.0838	-3.2425	-3.665	-3.299	-2.4073	-3.1728	-3.768	-2.4952	-3.5974	-3.5922	-2.9121	-3.9256	-2.5867	-2.3976	-4.2839	-4.479	-2.0834	-2.71	-3.463	-3.555	-3.6154	-3.5261	-3.1405	-4.0814	-3.5425	-3.8086	-2.7693	-3.1314	-1.8653	-3.1752	-3.645	-3.8234	-2.3693	-3.1186	-3.3491	-3.6345	-3.4405
-13.253	-12.624	-13.131	-13.551	-13.164	-14.124	-12.978	-13.354	-12.524	-13.076	-13.274	-12.78	-12.525	-13.557	-14.466	-12.474	-13.909	-12.208	-11.956	-13.33	-13.192	-12.631	-13.971	-13.573	-15.031	-13.421	-12.941	-13.093	-13.084	-12.827	-12.949	-12.656	-12.266	-13.691	-13.329	-12.85	-12.234	-13.016	-13.781	-13.505	-14.054	-12.033	-13.638	-12.731	-12.693	-14.206	-13.47	-13.418	-13.103	-13.708
-3.8225	-4.4804	-4.21	-5.0709	-4.0828	-4.6587	-4.4087	-3.9862	-4.1091	-4.1904	-3.9972	-4.7091	-4.1789	-4.6909	-4.2727	-5.353	-4.4152	-5.1478	-3.9091	-5.5159	-4.2007	-3.4614	-5.1133	-3.5574	-4.0589	-4.9113	-3.9995	-3.8165	-3.1382	-4.1102	-3.4288	-5.1287	-5.0078	-4.7191	-4.3008	-4.0441	-4.6984	-4.8282	-4.3151	-3.5087	-3.4463	-2.2393	-3.8648	-3.2454	-4.8748	-4.29	-4.6461	-4.2986	-3.7397	-4.8207
-5.2367	-5.9109	-4.611	-5.8364	-5.2457	-5.0222	-6.1399	-5.3489	-6.5308	-6.8605	-5.2341	-4.8301	-4.9724	-5.0175	-5.6804	-5.282	-4.0181	-5.6943	-5.744	-6.7847	-4.9333	-5.8279	-4.8381	-4.9442	-5.2966	-5.4192	-5.8954	-6.1698	-5.5112	-6.0253	-5.4107	-7.0566	-5.5286	-5.458	-5.5382	-5.4117	-5.7677	-6.5745	-5.3047	-5.806	-4.8484	-5.8602	-4.2258	-5.2574	-4.5636	-5.6263	-5.2111	-5.8072	-5.1555	-6.3043
-10.929	-8.8846	-9.3418	-9.1388	-9.6627	-9.4329	-9.6642	-8.1227	-10.574	-9.1097	-9.35	-8.6394	-9.3998	-9.3831	-9.7664	-9.2987	-9.0603	-9.2639	-10.111	-10.061	-9.5216	-8.2429	-9.5971	-9.0566	-9.304	-8.7912	-8.9855	-9.2585	-8.3869	-8.9977	-8.8237	-9.2553	-9.9263	-8.8853	-9.4427	-10.128	-9.8449	-9.3904	-8.8534	-9.1847	-8.786	-9.1464	-9.6414	-10.848	-8.364	-10.012	-8.5311	-8.4628	-9.5851	-8.5504
-12.302	-13.074	-13.658	-13.157	-14.212	-12.157	-12.966	-12.391	-13.09	-12.713	-13.332	-12.103	-13.827	-13.069	-14.519	-12.358	-13.085	-12.401	-13.893	-13.084	-12.937	-13.682	-14.137	-13.208	-13.937	-13.141	-14.376	-12.326	-12.868	-13.628	-12.966	-13.84	-13.472	-14.351	-12.885	-14.054	-13.197	-13.566	-13.528	-12.96	-12.437	-13.791	-12.212	-12.605	-13.058	-12.912	-13.174	-13.5	-12.455	-13.003
4.9919	5.8656	5.9232	5.3867	6.3591	5.127	5.7772	4.5712	5.4513	5.7897	4.448	5.4719	4.9565	6.8422	6.6748	5.9411	5.4426	6.1819	5.2756	5.7937	4.8866	5.4563	6.4966	4.5558	5.8489	5.1109	5.794	5.5962	6.6532	6.3332	6.3317	4.895	4.8591	6.4173	6.0117	4.5789	4.8325	4.8638	5.7086	5.1439	6.1205	5.6135	5.1612	5.9195	6.6589	5.6347	5.5281	5.6257	5.3405	4.734
1.8257	1.9695	1.5785	1.3113	1.7978	2.2498	1.6855	2.4303	2.298	2.136	2.246	1.9959	1.3903	0.73688	1.0105	1.7713	1.5958	1.7747	0.95335	1.8905	2.3499	1.5348	1.5963	1.8203	1.8358	1.1322	1.5352	1.5405	1.5665	2.4302	0.34826	1.4145	1.5273	1.3522	2.2718	2.1833	2.2172	1.6158	1.6409	2.2249	1.3217	1.9228	1.6097	1.7334	1.5296	0.86664	0.75758	1.3326	1.4709	2.4686
-5.8029	-4.321	-5.2459	-5.9461	-6.5195	-5.2479	-5.3526	-5.7975	-5.8503	-5.1187	-5.8251	-5.8925	-5.8481	-4.696	-6.1745	-5.2971	-6.3279	-6.0888	-4.5651	-6.4817	-6.1828	-3.9885	-5.5591	-6.1146	-5.627	-5.3666	-4.7917	-4.6575	-5.5108	-5.1908	-6.112	-6.484	-6.654	-5.7365	-5.0538	-5.0939	-5.5943	-4.7656	-5.6419	-4.8033	-5.7043	-5.556	-4.9576	-5.2861	-5.7135	-5.7894	-5.7067	-6.5837	-6.0407	-6.3313
5.2641	5.1797	3.8075	4.9698	4.8533	4.1756	4.4345	5.0101	4.4198	4.0506	3.6402	4.4419	5.1552	4.3091	4.5421	3.1642	3.3321	3.9131	4.7492	3.8682	6.351	3.9835	4.5144	4.2073	4.9326	3.862	4.6622	3.1855	3.4414	4.9334	3.6816	4.4479	4.1687	4.6705	5.3669	4.8567	3.6768	4.7646	4.5998	4.1345	4.0003	3.5222	5.2301	4.0015	4.5792	4.7673	4.3782	4.6804	4.1557	4.516
-3.6126	-3.972	-3.4296	-3.9752	-3.6793	-3.4946	-4.397	-3.2325	-4.126	-3.686	-5.0975	-3.307	-4.2155	-2.5392	-5.562	-3.1564	-3.71	-3.6908	-3.6816	-4.341	-4.2253	-3.6621	-4.0571	-4.5673	-2.9371	-4.1263	-3.7758	-3.6546	-2.8916	-3.4015	-3.3977	-2.7432	-2.9988	-3.0547	-5.0617	-3.9627	-4.3695	-4.2267	-3.9501	-3.3304	-4.2376	-3.1813	-3.6444	-4.4187	-4.2005	-4.7589	-4.3718	-4.4737	-4.1502	-2.7905
7.3967	7.543	8.0248	7.6817	7.7554	6.9412	8.534	8.8402	7.7764	6.8491	8.7974	8.6487	7.7979	8.6569	7.1497	8.871	7.8136	8.8788	7.682	7.5079	8.3395	8.2312	8.0252	7.7051	6.3843	7.8757	8.4891	8.3627	7.7075	7.2098	8.7342	8.0699	7.2748	8.0152	7.6152	8.3967	8.3852	7.8116	6.9849	8.1969	7.9026	7.437	8.4028	8.3286	7.3387	7.9844	8.2223	8.4871	8.5098	6.5475
-3.7376	-2.7951	-1.3985	-4.5819	-2.314	-3.5357	-2.1382	-3.5273	-3.0575	-3.2489	-3.4527	-3.1928	-3.2166	-2.2432	-3.7188	-2.9325	-3.1902	-3.2255	-3.2163	-1.3606	-2.5728	-2.6733	-2.5243	-3.7594	-3.2279	-2.8693	-3.3643	-2.2406	-3.6995	-4.074	-2.6915	-3.0658	-3.6611	-3.8234	-3.4332	-2.7665	-2.5013	-3.3804	-2.212	-2.0667	-3.3116	-2.6287	-2.5631	-2.3107	-3.0546	-3.2383	-2.9428	-3.8115	-3.2574	-2.2636
2.4128	1.2458	1.1248	1.5468	2.3307	1.0129	1.6327	2.8645	1.0772	2.6967	1.3236	2.6995	2.1638	0.67979	0.55665	2.1788	1.3085	0.86739	2.368	1.502	0.61485	2.8072	2.0681	0.91464	1.2205	2.6698	1.8586	2.299	1.402	0.96878	2.3433	1.6291	1.4953	0.32445	1.8474	1.0147	1.7557	1.1909	2.106	0.79633	1.4878	1.1645	1.4451	0.95977	1.0569	1.861	1.0952	1.2447	1.1218	1.1657
5.6518	5.1174	4.9925	6.9349	5.4893	5.6649	5.7359	6.9766	4.7883	5.7783	4.4923	5.9505	5.042	5.3714	5.0439	5.808	5.1073	5.5898	5.5069	5.9827	5.8311	6.0012	4.7005	5.8637	6.5552	5.0978	5.3656	5.0032	5.4456	6.1702	5.2489	5.7578	5.0797	6.0569	6.9314	6.14	6.139	6.0644	6.3999	5.9484	5.7662	7.0354	6.0513	5.7603	5.474	4.9192	6.2441	5.6675	5.7115	5.672
-7.4257	-7.9743	-7.7554	-6.9052	-7.7249	-7.2828	-7.4434	-7.4881	-7.2328	-7.6856	-8.5989	-7.4263	-6.9111	-7.9654	-7.6876	-7.7563	-7.6267	-8.2291	-8.2219	-7.3443	-7.6068	-8.106	-8.0592	-8.1491	-6.5475	-8.416	-8.3084	-8.9098	-7.8843	-7.9389	-7.4196	-7.2541	-7.2982	-8.1691	-8.7933	-7.5489	-7.3966	-8.512	-8.1271	-8.1455	-6.7822	-6.689	-8.2899	-7.1138	-7.8367	-8.4878	-7.6075	-7.1483	-7.2421	-7.256
-1.7315	-0.95485	-1.0377	-0.62939	-0.75083	-1.589	-1.5276	-1.4012	-0.80188	-1.1087	-1.4401	-0.49335	-0.43767	-1.1701	-0.4178	-0.075277	-0.55055	-0.45254	-0.81849	-1.0026	-0.26508	-1.2222	0.14733	-0.53707	-0.84342	-0.0013455	-0.99416	-1.5633	-1.1735	-0.73743	-0.8515	-0.55035	-1.4303	-1.1587	-0.87984	-1.4343	-0.94795	0.22229	-0.91222	-1.3392	-1.0898	-0.35691	-0.42836	-1.1488	-0.91824	-0.73669	-1.5198	-0.18054	-0.13233	-1.6277
5.9085	5.7431	5.3837	4.8969	6.5064	5.9575	5.2697	5.637	4.2253	5.403	4.7109	5.8591	3.2365	4.5131	4.8825	4.812	4.9114	5.1121	4.235	5.5774	4.5448	5.0057	4.8963	5.2965	6.4362	3.9347	4.9549	6.0836	5.2879	5.8474	6.0196	4.8553	4.3561	4.9401	4.7034	5.3508	4.6032	3.9688	6.0281	3.9508	5.3758	5.9559	5.1051	5.034	5.1506	5.587	5.8376	5.2	4.7878	5.0236
-5.2178	-7.5736	-7.3382	-5.705	-6.9533	-5.8695	-6.1598	-6.8344	-6.3153	-7.0945	-6.6405	-6.3212	-6.7242	-5.852	-5.5943	-7.4048	-6.051	-6.0149	-6.2128	-6.1472	-6.1807	-6.4233	-6.7554	-5.5672	-8.0843	-5.5316	-5.8587	-6.5211	-6.0956	-6.8755	-6.9783	-6.9763	-5.9526	-6.2438	-6.1965	-6.8614	-6.2513	-5.7602	-6.0556	-6.2036	-6.429	-7.6778	-5.7631	-5.3952	-5.9787	-7.0044	-6.4982	-6.1218	-6.5466	-6.0317
4.0729	4.017	2.4296	2.6454	2.3482	2.5878	2.0106	3.0639	1.2498	2.7892	1.9841	2.1795	2.3697	2.9385	3.9424	2.0631	1.7811	2.6205	1.8423	2.5267	3.7324	1.8916	1.87	2.3953	2.4108	4.6445	2.0232	3.5602	1.9939	2.3592	2.5366	2.5326	2.8735	2.9524	2.5379	2.4217	3.0264	1.8481	3.5683	2.7921	1.8937	2.3268	2.7729	3.0034	3.7166	2.0507	2.6598	1.9906	3.2009	3.4372
-9.9573	-11.327	-9.95	-11.444	-9.6549	-10.14	-9.7941	-10.995	-10.432	-10.235	-9.0495	-9.7308	-10.63	-9.5265	-8.9276	-10.249	-10.664	-10.184	-9.5472	-9.6657	-9.9378	-9.8328	-9.4814	-9.9	-9.9002	-9.6871	-10.437	-9.539	-9.4799	-11.481	-10.057	-9.7672	-10.823	-10.269	-10.144	-10.328	-11.226	-10.943	-10.879	-10.4	-9.2451	-9.3254	-11.038	-9.6365	-10.336	-10.243	-9.9952	-10.045	-10.15	-10.071
-2.6593	-2.3994	-3.5553	-2.548	-2.9971	-4.0379	-3.5226	-4.0881	-3.0483	-3.0542	-2.8097	-3.4574	-3.0828	-2.6511	-3.9405	-2.4183	-3.2001	-2.9199	-3.8321	-2.5114	-1.7536	-3.3025	-2.8041	-4.7146	-2.1455	-3.0439	-2.9248	-3.6544	-2.8776	-3.1963	-3.3682	-3.8034	-3.038	-3.4044	-3.4052	-2.7188	-3.462	-3.6465	-2.8645	-3.525	-3.3485	-3.3534	-3.2102	-2.8706	-2.4801	-2.0089	-1.9766	-3.2848	-3.7345	-2.9707
5.9457	5.2155	5.6667	5.5893	6.1244	4.358	6.2764	4.0334	5.3092	6.1266	4.6292	6.3522	5.3962	5.0131	5.0049	5.0815	5.1575	5.5744	5.5688	4.6081	6.4527	5.3888	4.1576	5.6343	5.2756	6.2666	6.355	5.2609	5.8634	5.5927	4.7588	5.454	5.3807	6.8812	5.0263	5.5853	5.578	6.2227	5.0649	5.9673	5.9197	5.7314	6.2395	5.8202	5.821	5.1852	5.8317	5.3266	6.5127	5.6895
-0.22602	-2.2022	-1.7713	-0.92764	-0.72961	-0.67067	-0.57505	-1.049	-1.1974	-1.8447	-2.4592	-2.0446	-2.3721	-1.1116	-0.97641	-1.444	-1.0316	-1.0565	-1.7539	-1.5469	-0.86208	-1.2296	-1.5393	-1.1263	-1.5557	-1.6483	-0.53833	-1.4537	-1.2785	-2.0005	-2.0325	-1.2798	-1.5159	-0.22687	-1.4718	-1.1715	-0.79726	-1.2149	-1.104	-0.60603	-0.3522	-2.251	-0.99351	-1.7556	-2.5671	-1.623	-2.2407	-3.2278	-1.5139	-1.7019
-8.581	-9.3267	-8.9981	-9.2609	-8.9203	-9.1978	-9.1294	-8.7033	-8.6182	-8.6521	-8.3894	-8.215	-9.5899	-8.8222	-10.336	-8.1228	-9.0568	-10.237	-9.3737	-9.9284	-9.1109	-9.6557	-8.1102	-9.148	-9.5475	-9.709	-9.3556	-8.8939	-10.168	-10.05	-8.8379	-8.2391	-9.233	-9.2046	-9.6325	-9.4681	-8.9606	-10.338	-8.8464	-9.4373	-9.1922	-9.0953	-9.0736	-7.9157	-8.7552	-8.8479	-10.225	-8.402	-8.3286	-8.9463
2.4842	2.4861	1.589	1.9531	2.0669	1.6519	2.5939	1.019	2.3152	1.1284	1.4956	1.0956	1.306	1.6303	1.1589	1.0713	1.5534	0.22654	1.6372	1.7066	1.4749	1.2777	2.0253	1.2417	2.2692	1.8458	2.3593	1.9072	2.0119	1.1761	1.5998	1.4658	2.7547	2.0708	1.4324	1.8514	2.2046	0.79921	1.3952	1.1489	2.26	1.9267	2.2524	1.2541	1.0152	1.8085	1.3133	1.6634	1.322	2.4835
8.4603	8.2957	8.6746	7.414	7.5722	7.8609	7.716	8.1893	7.8772	7.9755	7.6408	9.119	7.4144	8.1052	7.5048	7.2644	8.8136	7.611	8.2677	8.1456	7.5949	8.7705	8.1007	8.1352	8.0096	7.8979	7.4975	7.5712	8.772	7.3184	8.0467	8.4003	8.9782	6.8628	8.1419	7.779	7.7967	8.4305	8.4949	9.1405	8.3935	8.8753	7.6662	7.1041	8.5451	8.4672	8.3422	6.7032	9.1302	8.3168
-15.071	-15.245	-15.058	-14.401	-15.04	-14.525	-14.885	-14.262	-14.674	-13.68	-14.509	-14.616	-14.87	-14.038	-14.233	-14.639	-14.796	-15.038	-13.821	-13.918	-15.143	-14	-14.201	-13.449	-14.073	-14.714	-14.129	-14.641	-14.041	-14.579	-13.684	-14.919	-14.936	-14.471	-15.049	-14.933	-14.375	-14.395	-13.959	-15.077	-15.343	-14.145	-14.158	-14.137	-13.983	-14.243	-14.517	-13.858	-14.368	-14.766
-15.291	-15.474	-14.071	-13.903	-15.08	-14.831	-15.153	-14.518	-14.557	-14.518	-15.039	-15.548	-15.162	-14.454	-14.351	-13.663	-14.438	-14.452	-15.394	-13.859	-15.016	-13.303	-13.769	-14.522	-15.532	-14.409	-15.376	-14.143	-14.142	-14.527	-14.584	-15.891	-15.006	-15.304	-14.742	-14.84	-15.101	-14.386	-14.536	-14.238	-15.753	-13.87	-14.493	-14.005	-13.645	-15.277	-14.616	-15.096	-14.429	-14.444
1.6527	2.412	2.3919	2.8499	0.85386	0.46124	1.6334	1.0775	1.3464	0.78739	1.6784	1.3492	2.8204	0.83755	1.8879	2.5715	1.2163	2.1133	1.5416	2.0952	2.1783	0.082307	1.9613	0.59747	2.1631	1.1318	1.4276	1.8132	2.5762	2.6333	1.8672	1.4444	0.75249	1.0131	1.1396	1.12	3.2004	1.1513	2.6507	2.0836	1.8941	1.754	1.69	1.5265	2.3552	1.3529	1.3511	2.5403	2.1918	0.85601
4.4713	4.8209	4.2236	4.8875	4.0206	3.6953	4.5687	4.3593	3.632	4.2501	4.8525	3.0778	4.2888	4.1078	4.5121	4.1567	3.772	3.7423	3.4824	4.2077	4.2909	4.7716	4.6663	3.2801	4.7062	3.1355	4.0584	4.2888	5.7201	4.7795	3.4863	5.0434	3.4398	4.5417	3.1862	5.1222	4.8031	4.2389	4.8716	4.5608	4.9082	4.106	4.8892	4.3293	4.3986	4.3011	4.8814	3.7394	5.1447	4.8484
-9.3376	-9.5446	-9.2335	-9.3667	-9.9873	-9.0519	-8.4196	-8.9174	-9.2771	-10.458	-9.174	-8.599	-9.2459	-9.2169	-9.4926	-9.5916	-10.023	-9.5948	-10.441	-8.8357	-9.5622	-9.5186	-10.244	-9.7559	-9.8621	-9.3349	-9.6159	-8.5048	-9.0185	-9.8102	-8.8787	-10.209	-10.314	-8.5425	-9.4684	-8.609	-8.4843	-9.1562	-9.0074	-9.0128	-9.7949	-10.086	-9.3661	-8.2656	-9.3846	-8.9212	-8.2539	-9.5031	-9.28	-8.8013
8.8274	7.9526	8.1546	7.7792	8.0179	8.6599	7.4642	9.224	9.1329	8.7364	8.4866	7.4342	8.8947	8.4704	8.385	8.5544	8.4952	7.4786	9.2957	8.673	7.8921	8.7454	8.2981	9.5712	9.3925	8.2099	8.8307	8.7392	8.1886	8.2051	8.3772	8.2961	8.0753	9.073	7.9114	8.4559	8.9999	9.144	8.5581	8.2231	9.3206	6.6016	8.6355	9.544	8.5755	8.4677	9.0888	9.0166	7.8968	8.1266
0.77919	0.22283	0.70339	-0.026275	-0.27112	-0.43659	-0.94094	1.1068	0.84923	0.49333	0.99955	0.37592	0.092182	0.68562	0.064513	0.19688	0.60293	1.2076	-0.2884	-0.15935	0.017857	1.1429	0.41661	0.47065	0.84651	1.4599	0.32497	0.33921	-0.13216	0.45028	-0.13863	-0.75846	-0.077237	0.68706	-0.56115	1.3037	0.99278	1.2208	0.43951	0.024171	1.4316	1.291	0.080666	1.3033	0.2219	0.30601	0.95994	-0.24716	0.4949	0.77753
-11.976	-12.009	-11.76	-11.621	-10.433	-11.793	-11.029	-11.67	-11.755	-11.155	-11.245	-11.691	-10.957	-11.686	-11.735	-11.576	-11.951	-11.547	-11.256	-11.127	-11.421	-11.012	-9.9438	-10.491	-11.742	-11.316	-12.228	-11.295	-12.387	-11.676	-10.318	-10.278	-11.488	-11.911	-10.799	-12.097	-11.439	-11.221	-11.014	-12.399	-12.095	-10.557	-11.568	-11.446	-11.246	-9.9251	-11.867	-10.417	-11.923	-11.567
-3.4396	-3.0637	-3.4086	-2.4652	-4.1147	-3.9107	-3.9136	-5.1114	-2.8456	-3.0376	-2.0778	-3.1184	-3.6031	-2.7385	-2.4371	-2.6686	-4.0336	-2.9641	-4.3166	-2.9671	-1.4681	-3.8086	-2.6341	-3.6495	-2.4298	-3.8754	-1.9714	-2.027	-3.5316	-4.6868	-3.7459	-2.2797	-3.426	-3.3971	-3.0264	-1.9372	-2.9766	-3.1544	-2.6069	-3.6332	-3.7172	-4.4338	-2.6054	-3.4114	-3.4137	-2.8378	-2.2182	-2.4136	-3.6403	-3.2405
-13.622	-14.033	-14.193	-13.926	-14.343	-13.963	-13.691	-14.107	-14.15	-14.45	-13.939	-13.98	-13.388	-13.658	-14.46	-14.167	-14.363	-13.317	-13.759	-14.671	-14.246	-14.556	-14.705	-14.015	-13.589	-14.264	-13.4	-12.663	-13.627	-14.469	-12.907	-13.5	-14.773	-14.695	-14.715	-13.605	-13.182	-14.014	-13.667	-13.522	-14.588	-14.065	-13.997	-13.407	-14.32	-14.174	-14.446	-13.595	-13.084	-13.765
-4.221	-4.337	-4.1497	-4.0707	-4.7903	-2.7233	-4.0752	-5.3373	-4.1789	-4.8652	-4.0561	-3.7697	-3.7572	-3.8548	-4.6612	-4.2136	-4.2441	-3.6787	-2.754	-4.004	-4.0513	-4.7713	-4.2444	-3.6451	-3.9164	-4.0209	-5.1695	-4.6113	-3.812	-4.6265	-4.643	-4.5846	-4.2397	-4.7651	-4.5802	-4.5465	-3.2423	-4.6219	-5.1048	-3.9958	-3.89	-4.0347	-4.2674	-3.9301	-4.6583	-4.2536	-4.634	-4.1141	-2.6857	-4.5034
-1.7191	-0.82942	-1.4407	-1.5981	0.02378	-1.0095	-1.1626	-1.2274	-1.2849	-2.1559	-0.75533	-1.9157	-0.8884	-2.2645	-0.96176	-0.81997	0.24313	0.22084	-2.5085	-1.6533	-0.70701	-1.4495	-1.7487	-0.73105	-0.61813	-2.4185	-0.83426	-1.0381	-0.97448	0.036656	-1.8629	-0.79814	-0.11651	-2.3705	-1.0131	-1.4332	-1.1457	-0.30442	-0.4889	-1.4176	-0.99072	-1.9547	-0.81443	-1.8642	-0.99456	-1.4466	-0.96897	-1.5903	-1.2422	-1.8979
-0.62421	0.68539	-0.13175	0.7305	-0.31826	-0.042653	0.6328	-0.62662	-0.017415	0.24517	-0.13363	-0.22366	0.073435	-0.4153	-0.62429	0.041903	0.031902	-0.78851	-0.1832	0.48373	-1.1483	-0.52917	0.11475	-0.0055374	-0.044265	1.4521	0.58179	0.13914	0.61262	-0.34239	0.033772	-0.022956	-1.726	0.080614	0.58388	-0.39208	0.53852	-0.44849	1.0259	-0.27486	1.1896	-0.95868	0.33413	0.48425	0.55897	1.0084	-0.30703	-0.91771	0.49524	0.20575
-10.137	-10.707	-11.124	-9.4698	-10.179	-10.783	-10.402	-9.4137	-10.414	-11.573	-11.403	-11.146	-9.6437	-10.097	-10.195	-9.958	-9.7645	-10.211	-10.063	-9.2896	-9.9064	-10.358	-10.522	-10.26	-9.7833	-10.274	-10.606	-10.86	-10.724	-10.292	-10.471	-10.034	-9.9857	-9.0736	-11.169	-10.413	-9.937	-11.017	-10.32	-9.8772	-11.029	-10.749	-11.534	-9.5226	-10.311	-9.8269	-9.8097	-9.5657	-10.57	-9.8476
-11.028	-10.298	-11.063	-11.376	-11.349	-11.028	-10.94	-10.991	-10.047	-11.258	-8.7128	-11.117	-11.37	-10.14	-9.952	-10.913	-10.458	-10.736	-10.637	-10.768	-10.814	-10.969	-10.818	-11.032	-10.168	-11.427	-11.284	-10.469	-11.2	-10.759	-10.32	-10.297	-9.9137	-11.116	-10.202	-10.826	-10.342	-11.985	-10.341	-11.854	-10.963	-10.418	-11.128	-11.26	-10.413	-11.305	-10.354	-11.533	-12.395	-11.312
-2.0021	-3.2174	-3.1617	-2.8542	-3.6985	-2.665	-3.134	-2.1131	-1.9763	-1.525	-3.0936	-1.9017	-0.77285	-2.7553	-2.7097	-2.595	-2.1725	-3.4476	-1.925	-2.9288	-3.6251	-2.8871	-2.9215	-1.46	-3.6509	-2.7481	-2.886	-1.4264	-3.1454	-2.7576	-2.0385	-2.4343	-2.3724	-3.1723	-3.0295	-2.0534	-2.1934	-2.7735	-2.1377	-3.0336	-2.9343	-2.1857	-3.1334	-1.855	-3.0284	-2.4123	-2.1206	-2.4962	-2.5633	-2.9304
-3.2576	-3.0102	-2.9357	-3.2091	-2.3351	-2.6405	-1.8934	-2.8663	-3.4064	-3.0051	-2.3618	-2.4486	-2.6888	-2.7614	-3.0111	-3.1555	-2.4159	-1.9904	-2.7578	-2.9627	-1.9808	-2.7367	-3.7557	-2.7348	-1.8788	-2.3884	-2.0352	-3.1518	-2.7058	-3.2986	-3.2823	-3.008	-2.4898	-2.7236	-2.1921	-3.5725	-3.1703	-2.9728	-2.6433	-3.6585	-2.2307	-3.0609	-2.3392	-2.533	-2.5069	-3.2275	-2.6954	-2.9946	-1.9902	-3.78
-15.292	-15.102	-14.525	-15.322	-15.101	-14.573	-15.068	-13.25	-15.185	-14.092	-13.795	-13.296	-14.763	-15.391	-14.465	-14.9	-14.995	-14.795	-15.014	-15.251	-15.479	-14.847	-15.366	-14.124	-14.358	-13.554	-14.021	-14.608	-15.006	-14.969	-13.633	-14.138	-14.156	-14.26	-14.593	-14.03	-14.486	-13.637	-14.577	-14.126	-15.707	-13.313	-14.178	-14.847	-14.04	-15.034	-15.008	-13.804	-14.407	-13.939
2.6821	2.3742	3.225	2.3696	2.9147	2.9929	2.067	2.4952	2.469	2.7816	2.19	2.9071	2.1419	3.3833	1.9832	2.0423	1.8644	2.7821	1.9371	3.5771	3.035	2.3288	2.1949	2.1166	2.3876	1.1089	2.4019	2.2088	2.4676	3.083	2.0927	2.4741	2.3679	3.203	1.2958	2.9127	2.1492	2.3651	3.0943	2.0358	3.6345	2.4524	2.8081	2.3627	1.539	2.916	2.4086	2.9149	2.1332	1.5201
-7.2712	-7.6588	-8.5157	-7.982	-8.6977	-8.3204	-5.798	-7.6784	-7.2546	-7.2833	-7.4959	-7.3744	-7.0322	-8.1953	-6.5234	-7.0558	-7.2466	-6.8591	-7.6194	-6.2837	-6.1685	-7.7126	-6.9085	-7.5611	-7.9468	-6.638	-6.9923	-7.359	-7.047	-8.2434	-6.4831	-7.4687	-6.4212	-7.045	-8.3912	-7.5658	-8.3474	-6.66	-7.7407	-7.626	-7.4214	-5.936	-8.1829	-7.4366	-7.3187	-7.3071	-7.6407	-8.2821	-7.9843	-6.9281
-5.6165	-4.4913	-5.3827	-5.8104	-5.0198	-4.7061	-5.8291	-5.9091	-5.1262	-5.6421	-5.7641	-6.0316	-5.8051	-4.8407	-4.9496	-5.8631	-6.1814	-5.1338	-5.8685	-5.7562	-6.4788	-5.7818	-6.0596	-5.7223	-5.6297	-5.5679	-4.7249	-4.683	-6.1698	-6.1628	-5.1219	-5.8645	-5.5964	-5.199	-5.5923	-5.5141	-5.6778	-5.6505	-5.3087	-6.2808	-5.3563	-5.5016	-5.5479	-5.7781	-6.3464	-5.4083	-7.0786	-4.9767	-4.3038	-5.8135
1.1166	-0.4344	0.78507	0.66525	-0.54683	-0.053546	-1.1728	0.35577	0.37703	-0.71331	0.50359	-0.40113	0.0078601	0.40069	-0.3149	-0.45565	1.023	0.20549	-1.279	-0.059866	-0.46495	-0.39104	0.2211	-0.7529	0.95207	-0.055692	-0.54425	-0.34983	-0.33076	0.043468	0.43591	0.4996	-0.24016	0.09062	0.17254	-0.68369	-0.54998	-0.090045	0.40662	1.2788	0.96439	0.25574	0.081777	0.59738	0.22638	-0.90725	-0.65767	-0.54802	-0.71788	0.93396
-7.3854	-7.5764	-7.7331	-8.3061	-7.9814	-7.4332	-8.0849	-6.5893	-8.3952	-7.5186	-8.3373	-7.4842	-7.4575	-7.0729	-8.8671	-6.3599	-8.5858	-7.1197	-7.1473	-7.7141	-7.6825	-8.245	-8.6536	-7.5606	-8.3647	-7.8682	-8.2099	-7.9935	-7.9346	-9.3811	-8.184	-7.8492	-8.2902	-7.1644	-8.0548	-7.239	-7.9832	-7.4938	-9.0466	-7.7687	-7.9151	-7.3189	-7.7223	-8.1724	-7.8913	-8.2446	-7.8087	-9.884	-8.2306	-7.7849
1.8459	-1.1797	-0.095479	0.078411	0.39598	0.58512	0.22839	0.29822	-0.67421	1.032	-0.80226	-0.42603	-0.50388	-0.12275	0.26807	0.4578	0.27721	1.8499	0.48153	-0.043663	1.0193	0.20027	-0.0079043	0.37652	1.0457	-0.035113	1.0415	1.216	1.3096	-0.05571	0.4066	0.12291	0.79579	0.92156	0.51043	0.28903	0.1381	1.4345	-0.19487	-0.2644	0.0085726	0.85465	1.0078	0.80842	-0.29054	1.1146	0.06656	0.012102	0.50831	-0.45795
-11.567	-12.75	-11.857	-11.379	-11.108	-11.672	-11.633	-10.485	-13.056	-11.172	-11.131	-12.613	-11.83	-11.711	-11.091	-12.48	-11.558	-11.844	-11.05	-12	-12.064	-11.932	-11.13	-11.711	-11.381	-12.05	-11.562	-12.594	-10.636	-11.226	-10.887	-10.608	-11.42	-12.428	-11.658	-12.724	-10.428	-11.793	-12.281	-11.326	-10.981	-12.814	-12.382	-11.409	-10.115	-12.826	-10.686	-11.035	-10.422	-12.402
-4.0223	-2.854	-3.6579	-3.2654	-3.6263	-4.5569	-3.5649	-4.8313	-4.8711	-4.0968	-4.5581	-2.8805	-4.7824	-3.352	-4.66	-3.2107	-3.8744	-3.725	-3.8922	-4.3576	-3.7855	-4.2332	-4.4919	-4.1623	-4.4545	-3.4072	-4.1667	-4.0338	-4.0642	-3.4694	-4.0489	-3.7686	-3.6106	-5.0614	-3.2678	-4.4538	-3.8824	-3.7621	-3.7944	-4.7903	-4.3013	-4.0497	-3.8813	-3.6969	-3.8655	-3.7146	-3.551	-4.0116	-3.5946	-4.1969
-3.3007	-2.7629	-3.4325	-3.3857	-3.4075	-3.4376	-3.3644	-3.8644	-4.0879	-4.0881	-2.3692	-1.8916	-2.4024	-3.6309	-3.7985	-3.7394	-3.3872	-3.571	-3.5315	-4.0807	-2.7342	-3.9431	-3.1175	-3.0077	-2.7862	-4.3021	-3.9309	-3.0792	-2.8854	-3.0723	-3.0996	-3.121	-3.294	-4.2121	-4.1714	-2.5291	-2.8152	-2.8731	-1.7896	-3.2566	-3.5128	-1.3644	-3.5401	-3.0468	-3.5137	-3.0849	-2.4256	-3.182	-2.8939	-3.1876
-3.722	-4.0074	-4.987	-3.6942	-3.9746	-3.1824	-3.9143	-2.7902	-4.0759	-3.9832	-4.067	-3.8312	-2.8826	-3.3712	-3.4131	-2.8655	-3.6111	-4.2909	-4.1988	-3.2119	-4.3856	-2.5599	-4.1056	-2.6736	-2.9548	-3.9484	-3.0627	-3.1487	-2.7688	-3.0191	-3.5113	-3.2987	-3.4573	-3.3653	-4.5344	-3.0721	-3.8585	-2.7677	-3.2825	-2.8136	-4.0816	-2.9379	-2.6701	-3.0208	-3.9071	-3.5956	-3.7906	-4.2347	-2.5566	-3.8419
-2.1049	-2.9669	-1.8934	-2.8409	-2.8702	-1.9792	-2.573	-2.2455	-3.3747	-2.2656	-2.2031	-2.5557	-2.8217	-3.6916	-1.401	-2.0561	-1.441	-3.0045	-1.7283	-3.3648	-2.1464	-2.5884	-1.3186	-3.6345	-1.9721	-2.7188	-3.2311	-2.7967	-2.4129	-2.3584	-2.899	-2.6843	-3.5678	-2.6092	-2.2068	-3.9927	-2.3015	-4.1113	-1.4674	-2.374	-2.5338	-2.6658	-1.3638	-1.5131	-1.6399	-2.8846	-2.6085	-1.6697	-2.1905	-2.3351
-6.8742	-5.5265	-5.334	-7.2679	-5.5869	-6.6769	-4.687	-6.3538	-5.5372	-5.6346	-5.4009	-6.1282	-5.5542	-4.9783	-5.3595	-5.5686	-6.5357	-5.5065	-6.7113	-7.0012	-5.256	-4.449	-4.6239	-6.236	-5.2932	-6.3977	-6.2442	-5.9072	-4.3082	-6.0059	-5.6686	-6.1638	-6.1631	-5.6395	-5.2457	-6.098	-4.9294	-5.3895	-5.2381	-5.7953	-6.3587	-6.9676	-5.2944	-6.0389	-5.4575	-5.4881	-5.9035	-5.1179	-6.4652	-7.0219
-1.9433	-1.1115	-1.4608	-2.0787	-2.7048	-2.3272	-2.7206	-2.4136	-1.4798	-2.7296	-2.4138	-0.94429	-2.527	-2.1382	-2.2577	-2.5861	-1.4449	-2.3305	-1.3786	-0.89985	-2.2526	-1.466	-1.8359	-2.1736	-2.1571	-1.2041	-1.8154	-1.6641	-1.9247	-3.0775	-1.8503	-1.3767	-2.2509	-1.6766	-2.5705	-1.9496	-2.2794	-3.0498	-1.6363	-2.2445	-1.4372	-1.7474	-2.4922	-2.2174	-2.3247	-1.346	-1.8328	-3.0615	-2.7064	-0.92195
-21.816	-21.801	-19.952	-21.069	-20.923	-21.333	-20.813	-19.917	-20.926	-20.972	-20.813	-20.073	-20.962	-21.512	-20.055	-21.192	-21.277	-21.131	-21.8	-19.836	-20.2	-19.764	-20.542	-20.281	-21.529	-20.825	-20.694	-20.418	-20.712	-20.392	-21.002	-20.321	-22.181	-20.807	-20.027	-20.204	-20.981	-20.449	-21.171	-21.194	-21.523	-20.695	-20.815	-21.153	-21.043	-20.925	-21.074	-21.129	-21.296	-20.276
-21.919	-23.49	-21.824	-22.891	-23.303	-21.36	-22.835	-22.391	-21.817	-23.048	-22.619	-22.012	-22.518	-22.001	-21.456	-21.21	-22.955	-22.503	-22.819	-21.36	-22.362	-21.562	-23.03	-22.376	-20.979	-21.439	-22.45	-21.645	-21.606	-22.36	-22.742	-21.864	-22.256	-21.645	-23.024	-22.437	-21.998	-22.305	-23.042	-22.347	-21.959	-22.633	-22.612	-22.541	-22.133	-22.144	-21.582	-23.043	-21.599	-21.856
-13.857	-13.054	-13.547	-13.483	-12.576	-13.562	-12.837	-12.707	-13.645	-13.531	-13.205	-13.077	-13.748	-12.667	-12.771	-12.468	-12.603	-14.689	-13.291	-13.702	-14.303	-12.302	-12.385	-13.474	-13.47	-12.619	-13.237	-12.623	-13.217	-13.62	-13.586	-12.985	-12.493	-12.693	-13.205	-13.889	-13.901	-13.06	-13.572	-13.315	-13.364	-13.379	-13.113	-11.993	-12.616	-12.317	-12.918	-13.823	-12.508	-13.075
-21.853	-21.943	-23.484	-21.956	-21.322	-22.183	-22.904	-22.797	-22.253	-21.695	-21.963	-21.708	-21.433	-21.513	-21.645	-22.209	-23.26	-21.941	-21.704	-21.973	-22.072	-21.957	-21.538	-22.868	-22.805	-22.322	-22.521	-22.401	-21.344	-21.709	-23.235	-21.541	-23.05	-21.019	-21.719	-21.486	-21.678	-23.734	-22.423	-21.902	-23.505	-22.697	-21.555	-22.206	-22.868	-22.994	-22.785	-23.021	-22.506	-22.896
-10.483	-12.176	-11.76	-10.796	-11.253	-11.591	-10.346	-12.717	-11.76	-11.888	-11.917	-11.493	-11.61	-12.215	-12.25	-12.338	-11.719	-12.271	-12.393	-11.445	-12.515	-11.792	-12.19	-12.408	-11.106	-11.764	-12.588	-11.711	-11.201	-11.685	-12.614	-12.087	-11.533	-10.514	-11.168	-10.605	-10.82	-12.371	-10.587	-11.702	-11.462	-11.289	-12.184	-12.389	-12.027	-11.873	-12.76	-11.056	-12.115	-12.11
-2.3047	-2.6325	-4.2059	-2.468	-3.8134	-2.0843	-3.575	-1.5387	-2.9122	-1.1028	-1.8706	-1.646	-3.225	-2.148	-2.7223	-2.8605	-2.936	-1.5824	-2.7469	-3.7451	-1.4935	-2.6129	-1.6328	-1.5906	-2.8121	-1.9239	-2.7825	-2.677	-1.9659	-1.6784	-2.7486	-1.9041	-1.5782	-2.1561	-2.649	-2.5393	-1.7271	-2.6849	-3.1736	-2.3649	-1.7316	-2.6528	-2.6739	-2.3969	-1.2818	-1.6247	-3.6037	-3.9118	-2.8262	-2.2192
-1.2849	-0.29499	-0.23059	-1.0089	-0.69562	-1.0345	-1.0118	-0.99527	-0.18388	-1.2835	-0.44633	-0.87031	-1.079	-1.1076	-1.1307	-0.80982	-1.7194	-0.94502	-1.6562	-1.2737	-0.7324	0.15798	-0.60939	-0.99558	0.10418	-1.174	-0.89905	-0.92929	-0.64213	-0.80665	-1.5467	-0.77889	-1.3228	-1.5511	-0.60404	-1.7692	-0.73903	-1.3801	-0.18276	-1.57	-1.1571	-0.96148	-1.3477	-0.21085	-0.61572	-0.59427	-1.1	-1.1563	-0.30966	-0.32621
-0.41962	-1.8491	-0.82173	-0.6595	-1.7813	-1.0148	-2.459	-1.7926	-0.80054	-0.93151	-0.8347	-1.3368	-1.8866	-0.87623	-1.4883	-1.7035	-1.6693	-0.43127	-0.84519	-1.3055	-1.9601	-0.8218	-2.4903	-0.91751	-2.0077	-1.6174	-1.605	-2.2963	-0.63432	-0.39017	-1.0086	-1.3869	-1.5399	-3.2484	-0.6809	-1.8613	-0.7609	-1.6663	-2.0895	-1.0006	-0.55559	-0.99955	-1.7971	-2.1563	-1.5357	-0.77584	-2.1139	-0.82155	-2.0422	-2.2646
-2.7989	-3.4354	-3.6064	-2.6926	-4.2341	-2.5844	-4.6492	-3.339	-4.7419	-4.6537	-3.7227	-4.2251	-3.1026	-4.7898	-3.8818	-4.3873	-4.2905	-3.3644	-3.4377	-3.0093	-4.2564	-3.7681	-4.281	-4.0162	-4.1111	-3.4194	-5.67	-3.6034	-4.1017	-2.5362	-3.7574	-3.2569	-4.5835	-3.6944	-4.0751	-3.9039	-3.2701	-3.574	-4.2045	-4.4716	-3.2262	-3.2897	-4.3783	-2.9457	-3.493	-4.645	-3.9327	-3.7322	-4.109	-3.8887
-5.4931	-4.7049	-5.0872	-5.7718	-5.1446	-5.8081	-4.6496	-5.1314	-5.4339	-4.4708	-4.9706	-5.248	-5.1544	-5.0164	-5.7866	-2.9965	-5.6157	-5.4448	-4.3288	-5.4417	-5.0252	-5.0372	-5.1792	-3.835	-4.1977	-5.437	-4.7067	-4.3841	-4.3523	-5.037	-4.3959	-4.7863	-4.7995	-5.1755	-3.9703	-5.1458	-3.848	-3.4648	-4.5751	-5.0392	-4.1759	-6.3823	-5.0872	-5.1341	-4.6994	-5.4245	-4.8371	-6.582	-5.1776	-5.4447
-15.397	-14.623	-14.806	-15.156	-14.346	-14.93	-14.629	-13.967	-13.56	-14.01	-15.626	-13.984	-13.992	-14.679	-14.167	-13.726	-14.961	-14.112	-14.282	-13.851	-15.121	-14.737	-14.8	-14.311	-13.872	-14.014	-14.111	-14.432	-14.576	-14.33	-15.161	-14.013	-13.638	-14.44	-15.488	-14.616	-14.81	-15.166	-14.779	-15.735	-15.084	-13.991	-14.976	-14.745	-15.512	-14.028	-14.529	-15.201	-14.034	-15.718
0.67164	-0.38413	0.5279	-0.80884	-0.40554	0.42531	-1.003	-0.74302	0.10311	0.26502	0.46052	1.1553	0.13708	0.19747	0.21488	-0.44512	-0.47279	0.070568	1.24	0.16593	0.040174	-0.54124	0.40801	-0.26224	-1.4896	-0.27975	0.27296	-0.30847	0.19988	-0.027548	-0.18559	-0.80427	-0.082597	-1.3331	-0.57	0.45946	-0.64446	1.2709	-1.3605	0.2617	0.31789	0.34912	0.36512	0.043193	0.22097	0.33664	-0.28669	0.506	-0.44418	0.082198
-12.567	-12.757	-12.975	-13.277	-13.326	-13.338	-13.52	-13.298	-12.706	-11.863	-13.07	-12.591	-11.674	-12	-13.121	-12.518	-12.307	-12.222	-11.069	-11.942	-13.701	-11.697	-13.245	-11.66	-12.946	-12.72	-13.088	-11.901	-12.523	-13.318	-13.22	-12.888	-13.32	-13.346	-13.557	-12.751	-12.294	-13.117	-12.943	-12.522	-12.356	-12.194	-13.762	-13.309	-13.714	-13.323	-11.769	-14.03	-12.376	-12.754
1.0125	1.1228	0.72946	1.6202	1.5517	0.95723	0.93148	1.1642	1.1982	2.0026	0.49938	1.2199	1.8103	2.4041	0.868	1.5816	-0.64914	1.9068	1.5247	0.9101	2.1486	0.63963	1.0505	1.5097	2.5609	1.251	1.1697	2.1059	-0.22388	1.5367	0.79586	0.5769	1.4899	1.1065	1.7089	1.4559	1.2437	0.91765	0.18669	1.8654	2.099	2.3693	2.0502	1.4526	1.3379	0.69326	0.57537	1.1805	1.969	1.5137
6.891	6.2469	6.8261	6.9824	6.5887	6.4534	6.657	6.0528	7.101	6.9185	6.4952	7.7792	6.7151	6.814	7.5153	6.1654	6.9317	7.1295	6.9872	5.9737	6.9517	7.1708	5.9063	7.1589	6.9747	5.7271	6.9424	6.8021	7.0315	6.937	7.4038	6.7112	6.2722	5.649	6.2798	6.8881	7.937	6.9288	7.2871	6.3687	7.3356	7.0998	6.9575	7.2419	6.1098	8.3542	7.3734	7.9586	6.4956	7.1157
-1.9531	-0.80873	-1.1451	-1.7671	-1.2328	-1.5546	-1.9968	-2.0959	-2.0078	-2.5663	-1.5698	-1.8034	-1.8658	-2.0399	-1.5997	-1.7068	-2.1395	-2.406	-1.7895	-0.7927	-2.157	-1.9645	-2.2253	-2.1239	-2.2979	-1.5969	-2.7856	-1.7425	-3.0731	-1.3945	-1.2371	-2.2702	-0.90891	-2.4704	-2.0225	-2.1937	-0.83835	-2.7032	-2.297	-2.5039	-1.3919	-2.7566	-1.6983	-0.21464	-1.8248	-3.0179	-0.91023	-1.7912	-1.6763	-1.8572
-11.361	-12.412	-12.358	-13.495	-13.469	-13.441	-13.625	-12.775	-12.455	-13.632	-14.054	-12.786	-13.676	-13.721	-13.098	-12.831	-13.399	-12.925	-12.408	-12.128	-12.738	-12.783	-12.413	-12.864	-12.896	-13.29	-12.349	-13.341	-13.824	-14.086	-13.108	-13.273	-12.887	-13.087	-12.959	-12.682	-14.118	-13.183	-12.736	-12.711	-13.88	-13.825	-14.295	-13.54	-12.865	-13.131	-13.769	-12.628	-12.923	-13.196
3.2879	2.5452	2.8788	2.4444	2.441	2.9565	2.7322	1.597	3.2322	2.4571	2.8676	3.1572	3.6545	3.0565	3.2605	3.5921	3.9499	2.2198	1.8396	2.036	3.2184	2.26	1.9916	3.2494	2.9174	1.721	2.3443	2.8904	2.28	3.8294	3.2765	2.2989	1.9806	2.1684	2.534	3.5177	4.7082	3.2957	2.9226	2.6496	2.271	1.9994	2.4769	2.3235	3.0691	3.2862	2.5687	3.3834	2.5442	3.6147
-3.3225	-4.1191	-4.6399	-4.5151	-4.8819	-4.6177	-2.8742	-3.9216	-5.3718	-4.3221	-4.2489	-4.8765	-4.1943	-4.7718	-5.3117	-4.6293	-4.9354	-4.5636	-3.955	-3.1095	-4.5832	-4.2555	-4.7606	-3.0645	-5.6408	-3.7886	-4.3563	-4.3821	-3.9765	-4.2442	-3.9775	-3.6478	-4.4709	-2.3959	-5.3021	-4.3412	-5.1448	-3.7611	-4.2256	-5.1935	-5.051	-3.5354	-2.8606	-4.794	-3.3369	-3.1152	-3.9072	-5.1141	-4.7147	-3.3347
-0.28681	-1.0122	-1.8061	-0.65516	-0.65005	-0.25292	-0.80412	-1.3702	-1.6671	-1.4653	-0.68488	-1.631	-1.4007	-1.3444	-1.8643	-1.202	-1.3929	-1.9437	-1.1914	-0.83038	-1.1313	-2.0001	-1.318	-1.346	-1.6544	-0.9526	0.4547	-0.64079	-1.7655	-1.5425	-0.89656	-1.4476	-1.954	-1.3387	-0.51815	-1.4129	-2.3454	-1.4816	-1.1567	-1.3684	-1.4039	-1.8004	-1.888	-0.30192	-1.0184	-2.3794	-1.4712	-1.5401	-1.5148	-1.8525
-5.5269	-3.7621	-5.6134	-4.4094	-5.0357	-4.839	-4.6757	-4.9165	-4.5871	-5.449	-4.6908	-4.8721	-5.4082	-5.6145	-3.9091	-5.5883	-5.5318	-4.4477	-4.6237	-5.2563	-4.8395	-5.2212	-4.6699	-4.8342	-4.3986	-5.3995	-4.5936	-6.019	-4.7808	-5.9422	-4.9709	-3.7891	-5.5313	-5.3786	-4.9743	-4.6193	-6.6067	-4.1419	-4.8193	-6.2197	-4.8612	-5.1642	-5.1356	-4.698	-4.9704	-6.2256	-5.6315	-5.0661	-5.062	-5.9978
7.3575	7.7877	8.7055	8.7659	7.4388	7.5374	8.2414	8.038	7.3267	8.7992	7.9903	8.3455	7.35	8.9255	8.8705	7.5835	8.2248	8.212	8.4914	8.2197	9.0456	8.3682	7.1744	7.9146	8.4209	8.3769	7.2854	9.4994	7.8296	8.014	8.6551	7.8217	8.2947	9.1608	8.9027	7.433	8.6277	7.7194	7.4387	7.0707	8.4902	8.8289	7.9405	7.7969	9.0573	9.2102	7.1608	8.5861	9.0791	7.4293
-2.1317	-0.90492	-2.3776	-1.9572	-1.7386	-1.14	-1.5301	-1.3561	-2.8896	-1.4189	-1.2287	-2.1757	-0.011162	-1.5276	-1.9826	-0.70588	0.12398	-1.4023	-0.64418	-1.7515	-1.0256	-0.16042	-1.5329	-1.0189	-1.305	-0.76839	0.29124	-1.6171	-1.5007	-2.0933	-1.7275	-1.0377	-1.5576	-2.6028	-2.1645	-0.81582	-0.8728	-1.4613	-2.2323	-1.1917	-0.093283	-1.9811	-1.1616	-0.4317	-1.5165	-1.1309	-0.22097	-1.7343	-2.5301	-1.391
7.9962	7.2982	8.3495	7.6627	7.2356	7.383	7.7375	8.5428	8.6455	7.798	7.8648	6.7383	7.2085	8.6298	8.4041	7.9436	8.2332	8.1458	9.1812	6.7111	8.3024	7.9379	7.3985	8.6949	8.1219	7.5589	8.0005	8.1115	8.0121	7.698	8.0621	8.2167	9.2951	8.3312	8.3354	7.3887	7.9893	8.4926	6.8768	7.7633	8.3592	8.4736	8.1654	7.7041	8.2198	7.5206	8.0487	7.5822	8.7788	7.8248
-21.664	-21.295	-22.436	-21.29	-21.93	-21.92	-23.171	-21.963	-23.014	-21.481	-23.252	-22.665	-21.878	-21.836	-21.913	-23.059	-22.609	-22.944	-22.301	-21.542	-21.77	-21.34	-21.756	-22.997	-22.972	-22.271	-22.13	-22.487	-22.4	-22.629	-22.402	-21.341	-21.64	-23.367	-22.88	-22.993	-21.976	-21.714	-22.469	-22.511	-21.692	-21.886	-22.036	-22.149	-21.424	-22.151	-22.807	-21.941	-21.08	-22.723
-1.2485	-2.404	-2.013	-1.3845	-0.29487	-1.5126	-1.1933	-1.0909	-0.84504	-0.65893	-1.6463	-1.7933	-2.0219	-2.8851	-1.3736	-1.7326	-0.92306	-1.174	-1.962	-1.3664	-1.2627	-0.85847	-1.2752	-0.873	-1.6059	-1.3759	-0.79295	-0.46783	-1.9771	-0.74396	-0.72881	-2.1787	-1.9426	-1.0636	-0.74751	-0.71992	-1.1555	-1.3375	-2.09	-2.1067	-1.578	-1.5351	-1.8457	-1.968	-0.15622	-1.8524	-1.3873	-1.8423	-0.94509	-1.5299
-10.196	-11.586	-11.333	-10.566	-11.478	-11.467	-10.851	-12.803	-12.311	-11.063	-10.923	-11.885	-12.539	-10.417	-10.551	-11.893	-11.08	-11.875	-10.321	-11.165	-11.088	-11.061	-10.453	-12.838	-10.777	-10.821	-10.775	-11.218	-11.549	-11.104	-11.248	-10.936	-10.782	-10.769	-10.645	-12.632	-11.794	-11.48	-11.491	-11.515	-10.983	-11.246	-10.288	-10.517	-10.409	-11.688	-10.403	-12.649	-11.667	-11.471
-20.363	-19.848	-21.482	-21.17	-20.558	-20.199	-20.815	-20.889	-20.537	-21.583	-20.783	-21.045	-20.935	-20.43	-20.808	-21.184	-20.549	-21.016	-20.276	-21.811	-20.035	-20.577	-19.835	-21.78	-20.987	-20.644	-20.999	-21.226	-21.486	-21.854	-20.688	-20.159	-21.742	-20.44	-21.088	-20.891	-20.89	-21.439	-21.447	-20.646	-20.658	-21.068	-20.886	-20.14	-20.278	-20.406	-20.416	-20.521	-21.001	-20.742
-2.4042	-3.0106	-2.5664	-4.1706	-3.1517	-3.4308	-3.2688	-3.4033	-2.5646	-2.9064	-3.1887	-3.8262	-3.7383	-3.5707	-3.2877	-3.3623	-3.6882	-2.7485	-3.4239	-2.927	-4.2358	-2.9752	-3.0413	-4.189	-2.8131	-1.7956	-3.0023	-3.5234	-1.8528	-3.6187	-2.5613	-4.002	-4.0697	-3.396	-3.7469	-2.8627	-2.9198	-3.6583	-3.399	-2.9278	-3.121	-3.8296	-2.9242	-2.0515	-2.9964	-1.9212	-3.4495	-3.382	-3.1664	-2.8283
-0.65697	-1.4324	-1.5989	-1.4202	-2.3175	-1.5998	-1.3095	-0.45591	-1.2973	-1.6727	-0.8973	-0.63492	-1.6309	-0.82525	-1.104	-1.1507	-2.2751	-1.9181	-1.4566	-1.79	-0.52752	0.59541	-1.3745	-1.3354	-2.3585	-2.3132	-1.5932	-1.4315	-2.4444	-0.98445	-2.6348	-1.1379	-2.3275	-2.7226	-1.6472	-1.0498	-1.1808	-0.50711	-0.83671	-1.9076	-1.0973	-0.91295	-0.6067	-0.97973	-1.3846	-1.5669	-1.401	-2.7352	-1.2447	-1.6564
-0.083916	-0.11544	-0.80218	-0.3624	-0.77947	-0.5391	-1.4407	0.49236	-0.44322	-0.21545	-0.26974	0.61992	-0.54195	0.50242	-0.60519	-0.21055	-0.26281	-0.018766	-0.0090486	-2.0599	-0.44191	-0.94597	-0.50135	-0.43911	-1.2655	-0.66594	-0.43173	-0.014017	-0.84064	-0.41814	-0.84746	-0.79163	0.38668	0.40498	-0.78912	-0.93305	0.18698	0.71502	-0.76795	-0.47379	-0.2404	-1.4178	-0.57207	1.079	-0.20476	-0.48287	-0.15848	-0.053568	0.75631	-0.1308
-10.467	-11.477	-10.982	-9.8917	-10.919	-12.043	-10.98	-11.599	-10.129	-10.821	-11.01	-11.102	-10.389	-10.716	-10.493	-11.875	-10.535	-10.62	-10.552	-10.783	-10.874	-11.673	-11.134	-12.529	-10.617	-10.908	-10.182	-11.205	-11.333	-10.646	-10.205	-10.634	-10.185	-10.774	-10.873	-11.087	-10.831	-10.503	-10.398	-10.13	-10.654	-10.583	-10.941	-10.508	-11.114	-11.659	-10.571	-10.072	-9.7544	-11.305
-10.909	-11.544	-12.515	-12.068	-11.992	-12.101	-11.92	-12.264	-10.657	-11.408	-12.12	-12.11	-11.384	-10.462	-11.728	-11.034	-11.877	-11.357	-11.28	-11.867	-12.113	-10.959	-12.117	-11.212	-12.621	-11.726	-11.469	-10.693	-11.232	-12.395	-11.917	-12.858	-11.724	-12.238	-11.234	-11.619	-11.933	-11.338	-11.429	-12.385	-11.867	-11.017	-11.649	-11.639	-11.83	-10.966	-12.619	-11.058	-11.402	-13.31
-3.7389	-2.5987	-3.7974	-3.9494	-2.7784	-3.1261	-3.9448	-4.2732	-3.9798	-3.3187	-3.0895	-3.9676	-3.2279	-2.8297	-4.055	-3.6886	-4.0761	-3.5682	-3.7557	-3.475	-3.3098	-3.197	-4.3171	-4.9461	-4.305	-3.5173	-3.7007	-3.2694	-4.466	-3.1759	-3.5892	-4.515	-4.2905	-4.6743	-3.5169	-4.069	-5.04	-2.9179	-4.0666	-3.5629	-3.2997	-3.198	-4.5789	-4.4898	-3.4882	-3.8265	-3.688	-3.7305	-4.6351	-3.4466
0.059191	-0.64566	0.27875	0.37908	0.31155	-0.045759	0.70987	-0.03659	-0.5571	0.85686	-0.71755	-1.1604	0.16886	0.10295	-0.30021	0.32217	0.94866	-0.16789	-0.96999	-0.91795	-0.70389	-0.75134	0.82961	-0.29305	0.57502	0.5909	-0.72063	-0.29533	-0.34798	-0.33505	0.45982	-0.25497	-1.4302	0.86993	-0.87309	0.096431	-0.39186	0.68931	0.82855	-0.68395	-0.98035	-0.34641	-0.46735	-0.42702	0.85945	0.019715	-0.77612	0.6747	-0.34006	0.64445
-14.394	-15.482	-14.223	-14.888	-14.269	-15.603	-15.336	-13.632	-14.161	-15.52	-15.118	-14.502	-14.338	-14.862	-14.187	-14.184	-14.446	-15.038	-14.015	-14.095	-13.784	-13.714	-14.793	-14.99	-14.424	-14.763	-14.416	-15.933	-13.935	-14.237	-14.612	-14.42	-14.041	-14.861	-13.284	-14.349	-15.037	-14.56	-13.488	-14.561	-14.606	-13.612	-14.453	-13.654	-15.635	-14.578	-14.099	-13.467	-14.414	-14.269
-8.2895	-9.0054	-9.3883	-8.3187	-9.1327	-9.2789	-8.4023	-9.2477	-8.1304	-9.066	-8.8558	-8.381	-8.99	-9.5804	-9.9935	-9.7576	-8.3342	-9.0449	-8.6189	-9.8274	-8.8441	-9.2915	-9.204	-9.6185	-9.5218	-8.3277	-9.3162	-9.1873	-9.7654	-8.2766	-8.9538	-8.2121	-9.9394	-9.0202	-8.3957	-8.8305	-8.7415	-9.0912	-8.9103	-7.73	-9.1696	-8.3051	-9.8574	-8.5756	-9.912	-8.8397	-9.1787	-8.6321	-9.9073	-9.2391
-11.414	-13.348	-11.31	-12.13	-10.689	-11.62	-11.192	-11.556	-11.457	-10.988	-11.568	-11.668	-11.227	-11.458	-11.387	-11.889	-11.123	-11.735	-12.082	-11.207	-11.432	-11.964	-12.032	-12.157	-11.613	-11.917	-11.63	-11.975	-12.388	-11.441	-12.553	-11.569	-11.251	-12.188	-11.426	-10.993	-12.45	-11.911	-11.07	-11.954	-11.458	-11.377	-10.956	-12.157	-12.416	-11.435	-11.206	-13.119	-10.727	-12.448
-9.5787	-11.46	-11.153	-13.068	-11.573	-10.36	-11.516	-12.58	-11.684	-11.474	-11.883	-11.701	-12.224	-10.131	-12.533	-11.408	-11.362	-12.93	-11.791	-11.982	-11.906	-11.558	-11.696	-11.664	-11.192	-12.009	-11.523	-11.65	-11.495	-12.461	-11.039	-10.904	-10.643	-11.326	-11.657	-12.1	-11.534	-11.365	-11.51	-12.108	-10.72	-11.532	-10.946	-12.093	-11.464	-11.929	-11.445	-12.194	-12.402	-12.454
-12.988	-12.974	-12.822	-12.459	-12.998	-12.358	-13.44	-13.31	-12.763	-13.439	-12.935	-12.936	-13.215	-12.927	-12.672	-11.996	-12.529	-12.106	-12.383	-12.226	-13.519	-12.811	-13.694	-12.257	-12.181	-13.25	-12.536	-13.02	-12.687	-12.227	-13.199	-12.721	-11.907	-13.587	-13.093	-12.663	-12.636	-13.132	-11.489	-13.169	-12.057	-12.817	-11.847	-12.749	-12.756	-14.277	-12.537	-13.752	-13.882	-11.99
-1.7732	-3.2103	-2.8437	-0.87308	-3.6762	-1.4808	-0.81921	-2.222	-0.70684	-2.0496	-2.0924	-3.5336	-1.7703	-2.3299	-2.3933	-2.2047	-2.7114	-2.6213	-2.6335	-2.8195	-3.3486	-1.667	-2.5162	-2.8868	-1.5015	-2.6105	-2.0471	-0.92743	-3.8551	-1.559	-1.8615	-1.9502	-2.819	-2.1044	-1.8838	-1.6071	-3.6097	-2.8241	-3.5073	-3.2706	-3.1425	-0.43649	-2.7121	-1.9134	-3.0986	-2.1947	-2.939	-2.4071	-2.6514	-2.5568
-3.5867	-2.5837	-3.3259	-2.5799	-3.5077	-2.9128	-2.9374	-3.2286	-3.9066	-2.1582	-3.3224	-3.1644	-4.6853	-3.1206	-4.8994	-3.9749	-3.5026	-2.9995	-2.4707	-3.213	-3.7389	-3.6116	-3.1295	-3.2093	-2.6523	-4.2856	-2.9747	-2.5322	-3.6112	-3.0174	-2.1263	-3.4957	-4.0285	-3.9878	-4.3197	-2.7715	-4.3193	-3.9265	-2.9984	-3.0352	-4.0999	-3.9307	-4.1053	-2.5403	-3.4864	-4.666	-2.8798	-4.1873	-3.1609	-2.078
-2.4619	-0.58349	-1.402	-3.0881	-0.70179	-1.8561	-1.9545	-1.9531	-3.8415	-1.7799	-2.0619	-1.3795	-0.37314	-1.9061	-2.1191	-2.0625	-1.1239	-0.66844	-1.5833	-2.0173	-0.89314	-1.8357	-2.2216	-0.30325	-2.8762	-1.7842	-2.9054	-2.0809	-1.7387	-1.4742	-2.0101	-2.299	-0.61528	-2.0975	-0.80476	-2.5695	-2.4629	-2.1126	-0.86993	-1.0348	-1.296	-2.6363	-2.3906	-2.9713	-2.7635	-1.38	-2.1961	-2.8216	-3.0512	-1.3122
-3.5032	-1.055	-1.333	-2.0409	-1.9858	-1.5351	-1.0982	-1.412	-1.1947	-1.3409	-0.0026586	-2.3669	-1.034	-1.9091	-2.7342	-1.0594	-1.6624	-1.5937	-0.89639	-2.0234	-1.2448	-1.8495	-2.8071	-0.18155	-0.20843	-1.5002	-1.1422	-1.6394	-1.1912	-0.58051	-0.90194	-1.0548	-1.6816	0.50429	-0.64453	-1.8288	-1.3818	-2.2011	-1.7206	-0.77715	-1.0657	-1.236	-2.0387	-0.96324	-1.0601	-1.3005	-1.2843	-1.2562	-1.4014	-1.9673
-0.70042	-0.047997	0.51406	0.62431	1.2271	0.70041	-0.38391	-0.18187	0.48468	0.87938	0.31868	1.0807	0.3118	0.6344	-0.53032	-0.73897	0.73949	0.95904	-0.58889	0.47876	0.40037	0.3027	0.41897	-0.27823	-0.094019	-0.67749	0.082269	0.77661	0.49127	0.054384	0.28772	-0.2936	-0.65656	1.1155	0.31045	-0.43067	0.51551	-0.36129	-0.17946	0.83206	0.58295	0.24936	0.39769	0.43535	1.8954	0.39981	-0.13751	0.39863	0.44285	0.61345
-3.7655	-3.6251	-4.7563	-4.3077	-3.9612	-3.721	-2.803	-2.8985	-3.4969	-4.7745	-2.9238	-3.0395	-4.1602	-3.3706	-4.4136	-3.3045	-4.3937	-4.8978	-3.3011	-4.3186	-4.5424	-2.2574	-3.1283	-4.4215	-3.1325	-4.7827	-4.4198	-3.1256	-3.9108	-4.8905	-3.9376	-3.1427	-3.0788	-3.0359	-4.2801	-3.3777	-5.6283	-4.5532	-3.9025	-3.3814	-3.8005	-4.9298	-4.2155	-3.2465	-3.7591	-3.1411	-4.1623	-3.5972	-3.5074	-3.6727
-4.0437	-3.4619	-3.9723	-4.126	-3.023	-5.2936	-4.5781	-4.7886	-3.9262	-4.4579	-4.3121	-4.0974	-5.0759	-4.1157	-4.6238	-3.7123	-5.2615	-3.3352	-4.3109	-4.2472	-4.2731	-3.6488	-4.2636	-3.7352	-3.7986	-4.6073	-4.8454	-3.8116	-3.9373	-4.525	-3.557	-5.6891	-5.1979	-3.9315	-5.0176	-3.8996	-3.4628	-4.5979	-4.7078	-4.1445	-4.3856	-3.8612	-3.6684	-2.6696	-5.1621	-3.9313	-3.7036	-3.9885	-4.807	-4.0391
-1.5357	-1.3809	-2.0122	-0.59616	-1.9023	-0.59403	-1.8286	-1.263	-1.14	-1.8764	-1.372	-1.6938	-0.89501	-2.7031	-0.83136	-0.71227	-0.80523	-0.25141	-2.5687	-0.6055	-0.89975	-1.5861	-2.7152	-1.2531	-1.1852	-2.8956	-1.6556	-1.6249	-1.244	-1.2967	-2.4774	-1.321	-0.99609	-2.0717	-0.6344	-1.7246	-1.8954	-2.2456	-0.7056	-0.33756	-1.7323	-2.1399	-1.132	0.15438	-1.6879	-1.4269	-0.77388	-0.85875	-2.0295	-0.12679
2.7029	1.8719	1.5357	0.48029	1.8916	2.2854	0.89592	1.2466	1.1015	2.7527	2.8506	1.1149	1.1986	2.0961	1.5347	1.2154	1.3157	2.2422	2.3615	1.6496	2.498	2.6597	1.0214	2.1767	2.5614	1.609	1.2178	1.9077	1.5801	2.492	2.4434	2.6222	1.3193	2.1132	1.3225	3.4318	2.1871	3.6446	0.98101	3.1345	2.0873	0.63754	0.89332	1.342	2.34	3.0798	2.4579	1.7732	2.3669	3.0645
-1.4408	-0.69708	-0.41049	-0.80731	-1.7304	-1.7864	-0.85699	-0.97378	-1.5924	-0.74163	-1.2906	-0.88996	-1.0218	-1.1965	-1.8243	-2.2966	-1.1046	0.45316	-2.0994	-1.1333	-0.96539	-0.38699	-1.4722	-1.7136	-1.5356	-0.814	-1.0679	-2.525	-1.9303	-1.1762	-1.323	-2.702	-1.8091	-0.54924	-1.2859	-1.9392	-1.3235	-0.66483	-1.1505	-1.2104	-1.625	-1.2911	-2.3776	-1.6633	-1.8281	-0.52941	-2.3444	-1.3523	-2.5049	-1.6184
0.24595	0.3391	0.26015	-0.11025	0.13399	0.020764	0.73904	0.60064	0.62401	0.71853	0.52628	-0.16681	-0.38001	0.17156	-0.22647	-0.48049	-0.77372	1.5318	1.6838	0.029234	-0.29614	-0.51907	0.37725	-0.29932	-0.021636	-0.22728	-0.51598	-0.66941	-0.098038	-0.44105	-0.64316	0.11878	-0.39294	-1.2355	0.77701	0.11179	0.78159	0.0021592	-0.65679	0.56821	-1.0515	-0.22259	-1.0101	0.092731	-0.55776	0.097415	-0.45962	0.078431	-0.56664	0.47171
-0.0011202	1.4361	0.93107	-0.8207	1.2463	0.44352	0.70667	-0.16218	0.90512	-0.26213	-0.23552	-0.47318	0.69639	-1.4714	-0.11956	-0.35214	1.0032	1.0588	0.88192	-0.92603	-1.0525	0.61228	0.26708	0.50974	-0.17484	-0.71386	-0.072877	0.61117	-0.10877	1.2407	0.27625	-0.41575	0.68936	-0.075627	-0.056307	0.14072	-0.34393	0.58654	0.13622	0.27684	0.20103	0.65004	-0.33448	-0.019159	0.37991	1.7454	-0.28728	1.0332	-0.8862	-0.39498
-19.991	-21.163	-21.892	-20.456	-20.151	-20.555	-21.295	-21.129	-20.774	-20.915	-20.517	-21.239	-20.987	-19.916	-21.456	-21.135	-21.42	-20.368	-21.079	-20.435	-19.939	-20.049	-20.728	-21.165	-21.328	-20.694	-21.173	-20.245	-21.19	-21.804	-20.825	-20.421	-19.994	-21.613	-21.088	-20.736	-21.135	-20.702	-21.466	-20.904	-20.965	-20.382	-21.841	-19.141	-19.917	-20.599	-20.72	-20.775	-21.521	-21.407
-3.396	-5.2062	-3.5574	-3.3543	-3.3507	-4.0789	-3.2896	-3.9302	-4.0982	-2.387	-4.3813	-3.6102	-3.1621	-4.6365	-3.7039	-3.6171	-3.0935	-3.8281	-3.7543	-2.4966	-3.8674	-4.3549	-3.6341	-4.5561	-3.5544	-3.596	-3.3881	-3.2514	-3.5982	-4.4965	-4.3219	-5.0835	-3.4243	-4.7309	-4.9463	-3.7111	-4.7127	-2.2052	-3.704	-3.9197	-5.182	-3.8519	-4.0468	-3.086	-3.8438	-3.7351	-3.888	-3.832	-3.8476	-2.949
0.6451	-0.70114	0.81018	-0.027693	0.60177	0.034479	0.18812	-0.53588	-0.51264	1.5701	-0.23116	1.8519	1.1097	0.96393	-0.56171	0.23466	0.044463	-0.28998	0.4983	1.0782	0.45958	0.43511	0.64401	-0.77509	2.1123	0.25036	-0.80964	0.88534	-0.11158	-1.2819	0.96435	1.4122	1.3467	1.7049	1.0377	-0.67544	-0.83206	1.5752	-0.67181	1.3444	0.25413	0.6695	0.36116	1.4349	-0.37238	-0.35696	-0.44757	0.67258	0.30806	0.70629
-1.405	0.47427	0.092483	-0.9008	0.39241	0.32133	-1.1808	0.78002	0.40748	0.015612	0.49331	-0.084684	1.2222	0.14637	-0.8935	0.082829	0.48872	-0.25837	-0.23969	-0.52219	0.58662	-0.49392	-0.17956	0.72201	-0.89407	-1.3642	-0.12452	-0.86015	-0.11124	-0.0030756	-0.40445	-1.1759	0.13081	0.27754	0.013329	0.38731	-0.42245	-0.3593	-1.0831	-0.34782	-1.1586	0.068671	0.4614	1.2786	0.39183	-0.63746	0.95177	-0.19378	0.46511	-0.13524
4.0636	2.6681	2.7277	4.0962	4.34	4.1173	3.8606	2.6665	2.595	2.4788	2.4505	2.2461	2.2989	2.8125	2.6234	3.4396	3.1057	3.5428	3.231	3.2285	3.5355	3.456	3.2926	3.4436	2.7105	3.074	3.4041	3.3521	2.6509	3.5785	2.9901	3.2798	1.4086	3.2559	2.5513	3.0973	1.3268	3.7833	4.0464	3.0456	2.6667	2.2455	3.6068	3.0472	2.5532	2.8257	4.4172	3.3974	3.9058	3.0563
-10.221	-8.5019	-9.953	-10.033	-9.1694	-9.6687	-8.7182	-9.4477	-8.6244	-8.4371	-10.606	-9.1837	-10.543	-9.688	-8.3943	-8.7983	-9.3888	-8.7931	-9.0987	-10.38	-9.967	-9.451	-10.228	-9.4075	-9.3037	-8.7937	-9.0062	-9.5538	-8.5399	-8.681	-10.647	-9.7255	-10.195	-9.133	-9.5636	-9.3142	-8.4366	-9.5179	-9.0247	-10.994	-8.6491	-9.6108	-10.039	-10.218	-9.9657	-9.1409	-10.281	-9.2711	-8.7775	-8.4081
-0.21302	-0.039829	0.6038	-0.17747	-1.2484	0.22488	0.56538	-0.2412	-0.089318	0.16337	-0.040571	0.53432	-0.22817	-0.22519	-0.51528	-0.34852	0.33061	0.12643	-1.0321	0.29344	0.51784	0.061777	-0.094237	-0.1636	0.38239	-0.63626	0.47003	0.83523	-1.2106	-0.32698	-0.11542	-1.0833	0.40592	-0.094956	0.82064	-0.10588	0.083267	-0.10505	-0.26441	0.84315	-0.082405	1.3511	-1.2481	-0.69675	-0.31735	-0.11529	0.52649	-0.60801	1.4207	0.062869
-2.5069	-1.5145	-3.3343	-2.3513	-2.7404	-2.8136	-3.2013	-1.7403	-1.8686	-3.4595	-2.7754	-2.4846	-2.214	-1.5651	-1.734	-2.7952	-3.6448	-2.9798	-3.0335	-2.782	-2.8039	-2.3297	-2.41	-3.0482	-1.988	-1.9588	-1.3816	-1.6614	-3.199	-3.2125	-3.2041	-2.8138	-1.2232	-3.296	-2.2721	-2.0231	-1.9165	-1.7336	-2.9796	-1.83	-2.5816	-3.1421	-2.9289	-1.6067	-2.7901	-1.8411	-3.1676	-2.7334	-3.7427	-2.9745
-13.515	-13.461	-12.361	-12.899	-13.121	-12.498	-13.269	-13.035	-12.734	-12.377	-13.262	-13.397	-12.68	-12.691	-13.089	-12.925	-12.764	-13.184	-13.597	-12.114	-13.531	-12.415	-13.128	-12.803	-13.119	-13.015	-13.927	-13.002	-13.329	-13.85	-14.046	-12.849	-13.39	-13.647	-12.431	-13.475	-13.144	-13.496	-13.842	-13.296	-12.308	-12.437	-13.77	-13.273	-12.494	-12.703	-12.77	-13.723	-14.227	-13.12
-11.662	-11.443	-11.654	-10.64	-11.153	-12.476	-12.148	-11.808	-12.02	-12.872	-12.686	-12.321	-10.844	-11.245	-11.331	-11.561	-11.362	-10.841	-12.34	-11.641	-11.528	-11.826	-10.175	-11.747	-11.791	-11.308	-11.959	-11.734	-11.003	-11.55	-12.828	-11.525	-10.859	-11.502	-11.115	-11.369	-12.587	-10.446	-10.572	-11.183	-12.672	-11.219	-11.743	-11.379	-12.382	-11.538	-12.212	-11.549	-11.842	-12.187
-0.865	-1.2074	-1.9876	-1.1825	-1.4144	-1.7173	-1.2939	-1.6673	-1.9053	-1.2285	-1.9333	-1.749	-2.2001	-2.2113	-1.1933	-1.9403	-0.9754	-1.5957	-2.0287	-1.6498	-2.1921	-1.0141	-1.4252	-0.96467	-1.4018	-1.1985	-1.9755	-1.9713	-1.6918	-2.0418	-1.9724	-1.8627	-1.3339	-1.4683	-1.8776	-2.7119	-2.0885	-1.7419	-1.581	-0.76807	-1.7649	-1.8314	-1.4336	-1.1397	-2.1368	-0.77093	-1.7716	-2.0334	-2.3087	-2.6552
-13.996	-12.327	-12.498	-12.15	-13.759	-13.464	-14.486	-13.114	-12.599	-12.307	-12.907	-13.175	-14.789	-13.9	-13.664	-14.166	-13.021	-12.741	-12.988	-12.342	-15.082	-13.65	-13.144	-12.865	-12.764	-12.954	-13.455	-13.773	-13.984	-13.349	-13.823	-13.873	-12.619	-13.67	-11.909	-14.209	-13.007	-13.56	-12.528	-14.001	-12.632	-12.79	-13.995	-11.552	-12.836	-12.913	-12.95	-12.592	-13.461	-12.82
-2.7929	-3.8921	-3.294	-3.0575	-3.0724	-4.3455	-3.5066	-3.2633	-3.8279	-2.6198	-2.7049	-2.9162	-3.0661	-4.6061	-4.1057	-2.7917	-3.0492	-3.2674	-4.1867	-3.182	-2.2648	-3.5158	-3.2157	-2.9213	-2.7678	-3.4148	-3.029	-3.2273	-2.78	-3.8657	-3.9732	-3.3946	-2.2158	-3.229	-3.1167	-3.5254	-3.5759	-3.5594	-3.6814	-3.5535	-2.3316	-2.7339	-2.8853	-4.0702	-1.3187	-2.8391	-4.2859	-2.7298	-2.3617	-4.1233
-5.2528	-4.9886	-6.3156	-4.8356	-5.8233	-6.91	-5.3248	-5.4999	-5.5143	-5.5129	-5.0728	-6.3326	-6.2917	-5.0099	-5.7427	-5.8979	-5.6538	-5.5763	-5.2895	-4.5722	-6.0794	-4.9549	-5.6522	-5.6809	-5.17	-6.1141	-5.7886	-5.6043	-5.1408	-5.7758	-4.3188	-5.3479	-4.7516	-6.0462	-6.235	-6.3927	-5.3552	-5.6923	-5.685	-5.555	-4.9029	-5.0516	-5.1245	-6.094	-6.2596	-6.0968	-5.3454	-5.4682	-6.1146	-5.6731
1.1907	0.075507	1.8899	1.578	0.98139	1.1408	0.98999	1.2002	1.8264	2.3115	1.5168	1.123	1.2527	0.82826	1.2366	1.6678	1.3454	0.41948	1.4595	1.405	1.5452	1.436	1.2574	1.2962	1.9449	1.5832	1.2028	1.3407	1.5375	0.37447	0.54635	1.6219	1.0707	1.5969	1.7062	1.4429	0.66784	0.76976	1.4421	0.7392	0.95556	0.84943	1.5178	2.5516	0.82942	1.2114	1.3097	2.0981	1.4612	0.69326
1.5717	1.8799	1.4734	3.0842	1.4555	1.0495	1.5032	1.5124	0.10793	1.6705	1.3902	1.1934	2.1141	1.8294	0.67671	1.2125	0.46586	1.4387	1.5687	0.86624	1.7448	1.0929	2.4065	2.6716	1.9747	0.74897	1.7806	2.3355	1.7513	1.4487	0.61062	2.3437	1.7129	1.6432	1.7271	1.226	1.6035	2.7191	1.4347	1.2476	1.6808	1.738	1.838	1.7274	2.5121	1.7508	1.6114	2.099	1.2799	2.237
-13.055	-12.767	-13.275	-13.554	-12.366	-12.929	-11.769	-13.523	-13.008	-12.922	-12.828	-13.607	-13.53	-13.117	-13.097	-11.35	-12.728	-12.666	-12.672	-12.904	-12.39	-12.733	-13.408	-13.206	-12.493	-12.946	-12.89	-11.879	-12.451	-11.567	-13.95	-12.967	-13.098	-13.704	-12.6	-11.417	-13.278	-12.844	-12.948	-12.241	-12.958	-13.491	-12.507	-12.431	-11.754	-12.177	-12.593	-13.059	-12.54	-13.089
0.19257	0.47176	-0.56461	-0.096073	0.91396	0.28827	0.058699	-0.13319	0.22649	-0.034426	-0.64636	0.8311	1.8612	0.39307	0.3622	0.52984	0.72696	-1.1384	0.29839	-0.45748	-1.0115	0.96461	1.3809	-0.6175	0.088865	0.093931	0.30377	0.24011	0.37056	-0.029751	-1.5402	-0.56463	0.26206	0.74446	-0.4988	-0.69878	0.2854	-0.70717	0.18144	0.79118	0.055183	0.60619	-0.13214	0.047863	-0.36335	-1.3424	0.20399	0.036357	-0.59777	-1.1987
5.7941	4.9823	6.1127	4.5234	5.2606	5.2675	6.4168	5.8756	5.3317	4.6526	5.3624	6.6436	5.6055	6.2677	5.3476	4.3748	5.9159	6.6989	4.7088	5.5995	5.6162	6.101	4.9818	4.4917	4.2954	5.8793	5.2697	5.4469	5.2651	5.9195	6.2211	5.5325	7.1048	6.4066	5.1676	5.9985	6.6081	4.1252	6.0249	6.5146	5.4452	5.6594	3.7162	6.0205	5.0412	5.1539	5.8523	5.7113	5.2604	6.9186
1.5904	1.162	1.4103	1.5447	1.8891	2.0955	1.5246	1.2624	1.9027	1.0126	2.7275	1.6566	0.71541	0.19675	1.1564	0.87842	1.1105	2.1105	1.0422	2.4772	1.7399	2.5263	2.7053	1.7325	2.6725	1.5821	2.7781	1.7668	2.2683	1.4391	1.3879	2.3199	1.9073	2.0184	1.478	1.629	0.073305	0.93973	2.1658	1.6936	3.0518	2.3992	2.1127	0.87925	1.4301	1.9443	0.45144	0.69948	0.68819	1.6906
-13.998	-12.557	-13.238	-12.625	-11.923	-12.904	-12.932	-12.37	-12.85	-12.112	-11.872	-11.847	-12.959	-13.073	-13.033	-12.297	-13.081	-12.061	-13.326	-12.587	-12.22	-12.27	-12.038	-13.022	-12.036	-12.645	-12.492	-12.516	-11.581	-12.636	-13.463	-12.796	-12.066	-12.46	-13.309	-13.606	-13.567	-13.95	-12.872	-13.324	-12.006	-13.369	-12.812	-11.93	-12.108	-12.162	-11.874	-12.72	-12.757	-12.933
6.5367	6.3148	7.4479	7.9082	6.6534	6.4626	6.3622	7.3142	6.3665	6.0301	6.589	7.0122	7.4449	6.7566	7.5369	7.4899	7.3302	6.2874	6.2565	5.6324	6.1593	6.1128	6.4655	6.8487	5.8976	7.8982	7.5533	6.5104	5.8941	7.1245	6.3575	6.1406	7.6819	8.3135	6.0835	7.7059	5.528	6.7668	6.5947	6.9752	5.6109	6.4654	6.4321	6.3851	8.0888	6.7725	6.0369	7.2868	7.033	6.7512
-4.3437	-6.8105	-5.3242	-6.2843	-4.7908	-4.6699	-5.5707	-4.5969	-6.7354	-5.6641	-6.3748	-6.3997	-5.4682	-5.5307	-5.947	-6.0023	-5.4156	-6.1745	-5.6775	-5.4098	-5.6158	-5.4509	-5.8802	-4.4974	-4.5488	-5.4764	-5.3224	-5.4585	-4.9948	-5.8997	-5.9291	-5.5104	-6.1044	-4.8643	-6.1176	-5.177	-5.7341	-5.7409	-6.4525	-6.4689	-6.1249	-6.3617	-5.7838	-4.9794	-5.4402	-5.8826	-6.88	-7.1424	-5.8887	-5.0641
-12.187	-12.127	-13.097	-12.326	-14.139	-14.344	-13.579	-11.731	-12.924	-13.096	-11.471	-12.907	-13.224	-12.887	-14.641	-14.25	-12.939	-12.763	-12.261	-12.641	-11.734	-13.441	-12.763	-13.484	-12.713	-12.291	-12.796	-13.259	-12.531	-13.26	-13.127	-13.155	-12.589	-12.483	-13.667	-12.694	-12.939	-12.976	-11.459	-11.936	-13.349	-11.904	-12.821	-13.401	-12.302	-13.124	-13.063	-12.277	-13.461	-12.647
9.9172	10.206	9.5527	9.715	10.579	9.3669	10.824	10.464	10.075	9.4299	10.734	9.8304	9.9859	10.027	9.672	9.9613	9.4683	10.35	10.822	9.5493	9.8587	9.3174	11.194	10.608	9.3956	9.5396	9.715	10.538	9.5344	10.17	11.318	9.5303	9.2147	9.4889	10.044	9.3679	10.782	10.491	9.638	9.0641	10.499	9.9529	7.7765	9.5887	10.458	10.422	9.4165	9.5292	10.29	10.666
-10.404	-10.227	-9.5357	-9.9592	-10.19	-9.9223	-8.919	-9.0192	-9.7014	-8.4782	-10.032	-9.818	-8.8712	-10.445	-8.7651	-7.9919	-8.8204	-9.4754	-9.2237	-10.424	-9.3874	-8.8403	-9.2292	-9.5294	-8.6421	-9.7181	-9.06	-9.4097	-10.244	-8.1239	-8.9294	-9.4005	-9.2273	-10.494	-9.3803	-9.2051	-9.4314	-8.2651	-8.9434	-8.497	-10.386	-9.3638	-10.227	-8.8542	-10.046	-9.1534	-9.4063	-9.673	-9.7059	-9.6648
-5.115	-5.0786	-6.2051	-5.4736	-4.2123	-4.2757	-5.5712	-5.867	-5.1857	-5.6239	-4.2149	-5.469	-4.7117	-4.4323	-3.6505	-4.7542	-5.8318	-5.9246	-4.6664	-4.0998	-4.8128	-3.9287	-5.3673	-4.8563	-5.0414	-4.2938	-5.002	-4.7387	-3.7521	-5.2203	-4.9926	-4.9567	-5.5703	-6.1689	-5.8171	-4.5916	-6.5224	-5.5031	-4.6068	-5.4435	-4.6438	-5.7178	-4.8023	-5.4503	-5.3517	-5.9798	-4.867	-4.3703	-4.6198	-4.0267
-2.937	-2.5964	-2.6095	-2.2836	-2.0192	-2.7283	-3.6286	-3.0226	-2.1076	-2.2949	-2.9151	-3.0023	-1.3992	-1.777	-3.2038	-0.87311	-2.7607	-2.459	-3.2328	-1.804	-3.0113	-1.5309	-2.1809	-3.6853	-1.9901	-1.5804	-1.9253	-2.3838	-2.8537	-2.9759	-3.2261	-3.1351	-2.366	-2.0554	-1.6028	-3.4266	-2.5917	-3.7018	-2.5851	-3.2413	-2.766	-2.7016	-1.6269	-1.4704	-2.7288	-1.6183	-3.2658	-2.5421	-2.1104	-2.607
0.4181	1.1229	0.29677	1.115	-0.58283	0.36834	0.50455	1.1004	-1.0731	0.23412	1.2278	0.7802	1.0641	1.127	1.2139	-0.34271	0.72034	0.90914	-0.25515	0.77569	1.1179	0.14547	0.034835	1.4165	0.025864	0.85506	0.10413	0.47207	0.62291	-0.71231	0.21774	0.20815	-0.11058	0.79691	0.71226	1.4699	0.61734	0.64023	0.17847	0.3436	0.44196	-0.075314	-0.2404	-0.01173	-0.14969	0.61512	-0.86016	0.74746	0.50205	0.59458
2.8306	2.6791	3.6111	3.179	2.5027	3.0934	3.1442	2.302	1.3095	2.3824	2.2954	2.4822	2.3442	3.8811	1.8321	1.2911	1.9906	2.6498	3.3698	3.574	2.1594	1.9223	2.8687	2.8638	3.0703	2.917	4.0849	2.2808	3.4131	2.3813	2.2483	2.5559	3.4003	2.3148	3.7255	2.5578	2.127	3.1537	2.2832	3.5549	3.1347	3.4589	2.9039	2.2483	2.9831	2.6771	3.2724	2.5583	1.7845	3.7986
-12.08	-12.521	-12.237	-13.197	-11.961	-12.968	-12.861	-12.06	-12.273	-12.678	-13.652	-12.248	-12.428	-12.815	-13.107	-13.01	-13.268	-13.176	-13.33	-12.574	-12.569	-12.889	-12.024	-11.808	-12.992	-12.778	-11.915	-13.626	-12.545	-12.021	-12.778	-12.643	-13.149	-13.398	-11.177	-12.268	-12.012	-12.64	-13.937	-12.921	-11.666	-12.91	-12.938	-12.404	-12.453	-13.211	-12.36	-12.754	-14.561	-12.998
-2.6438	-2.3414	-2.5794	-2.9471	-2.7727	-2.3202	-2.8263	-3.1238	-2.0481	-3.0465	-3.0705	-2.6807	-2.5596	-2.2572	-2.4401	-2.2113	-2.2377	-1.6093	-2.8016	-1.7073	-2.3148	-2.4799	-2.5966	-2.1117	-1.4374	-3.2782	-1.7342	-1.8407	-2.5848	-2.2659	-3.7385	-2.6195	-2.2291	-1.5253	-1.7892	-2.0047	-4.1924	-2.8095	-2.9554	-2.2451	-2.4714	-1.1062	-3.8345	-3.0659	-2.2826	-1.4262	-2.3977	-2.8438	-2.9575	-4.2002
-0.44784	-0.7332	-1.0721	-1.2709	-0.90155	-1.5372	-0.67476	-2.2643	-0.79604	-0.40312	-1.7066	-0.15485	0.31624	-0.14477	-1.6868	-1.9493	-0.56204	-1.08	-0.4097	-0.90055	-0.7595	-1.2616	-0.3399	1.067	-0.51134	0.25808	-0.58366	-0.25157	-0.38799	-0.25554	-2.1302	-0.85055	-2.1178	-1.8658	-0.41785	0.33772	-0.52893	-1.4894	-0.75126	0.50987	-0.52849	-0.68756	-1.4833	-0.77334	-1.349	-0.74742	-0.3394	0.12483	-1.3813	-0.15376
-12.277	-12.249	-11.403	-12.226	-11.395	-12.166	-11.37	-12.547	-11.203	-12.099	-11.31	-11.072	-10.883	-11.796	-11.79	-11.366	-11.878	-11.396	-11.73	-12.478	-12.682	-12.122	-11.462	-11.658	-11.234	-11.452	-12.438	-12.568	-10.981	-12.283	-12.192	-12.844	-11.685	-11.026	-11.346	-11.511	-11.485	-11.591	-12.234	-12.625	-10.571	-11.494	-12.394	-11.814	-11.86	-12.451	-10.936	-12.395	-12.402	-13.308
-1.2479	-1.9652	-1.2416	-1.4176	0.25461	-0.13935	-1.7452	-0.9305	-2.345	-0.16284	-0.48088	-0.30423	-1.4303	-1.3237	-1.5931	-1.6194	-2.0534	-0.97786	-0.25997	-0.72905	-0.81415	-0.70413	-0.63197	-1.8422	-0.16404	-0.97156	-0.89408	-1.8013	-1.3489	-0.45332	0.031923	-0.53935	-1.7952	-0.88948	-1.5463	-1.0866	-0.21104	-1.45	-0.91639	-0.36945	-0.95888	0.028207	-0.36513	-1.8715	-1.34	-0.66957	0.233	-0.21914	0.13215	-0.77083
-14.16	-14.299	-13.596	-15.27	-14.419	-15.985	-15.244	-15.238	-14.302	-15.906	-14.449	-14.875	-14.257	-14.651	-13.945	-14.129	-14.912	-14.767	-14.93	-13.905	-13.996	-14.3	-14.459	-14.987	-15.753	-13.747	-13.624	-14.109	-15.433	-14.823	-15.274	-15.079	-14.834	-14.645	-14.669	-14.004	-13.133	-14.392	-13.73	-14.357	-14.978	-14.034	-14.571	-15.346	-13.931	-14.743	-15.611	-15.161	-15.646	-14.303
-9.35	-9.7724	-10.119	-9.4721	-9.0774	-9.9571	-8.7624	-8.9612	-9.0038	-8.8832	-9.4998	-9.7751	-8.9757	-8.361	-9.4691	-9.1106	-8.2303	-9.1494	-8.8915	-10.127	-9.4952	-9.7791	-9.9199	-7.851	-9.8073	-9.3608	-10.178	-9.7188	-8.1951	-9.8662	-9.8887	-8.851	-8.8735	-9.7805	-9.7836	-9.4694	-9.9843	-9.8796	-8.5249	-9.8245	-8.3589	-9.6972	-9.431	-9.9426	-8.9283	-9.041	-9.7094	-9.8475	-9.0477	-10.049
-2.5016	-1.6129	-1.7107	-1.3276	-0.11677	-1.6721	-1.1332	-1.0922	-0.84615	-1.9919	-0.35604	-2.2476	-1.579	-1.437	-1.3774	-1.9635	-1.6454	-1.549	-0.97473	-1.7164	-1.9639	-2.2806	-0.73687	-2.445	-2.382	-1.7735	-1.2906	-2.5041	-1.504	-0.69704	-2.9071	-2.1753	-2.2974	-2.4668	-2.3472	-2.0034	-2.2563	-1.8717	-2.8275	-0.65201	-1.8604	-1.808	-1.5189	-1.1715	-1.8944	-1.0891	-2.3817	-1.551	-1.1023	-0.91659
4.9316	5.3155	4.1846	5.2172	6.6499	5.3658	5.5264	5.7281	5.7389	6.7855	6.6023	5.1109	6.7024	4.8045	5.4787	5.0109	6.6798	5.6781	5.6687	6.1522	5.5036	6.4361	5.9398	6.5399	4.227	5.2907	6.2116	5.4958	4.5574	7.1523	5.9313	5.0663	5.127	4.76	5.4627	5.1253	5.783	5.7555	5.0355	4.2632	6.136	5.9513	5.4065	6.4942	5.0385	5.0616	4.834	6.4925	4.8983	6.1992
-0.077243	-0.81345	-0.72294	-1.8129	-1.5442	-1.5863	-1.784	-1.8072	-0.53253	-1.0193	-1.2664	-1.1418	-2.2559	-2.386	-1.3282	-1.7601	-1.1037	-2.0447	-0.23942	-2.1165	-1.536	-1.4719	-1.5541	-0.8695	-1.247	-1.466	-1.6519	-1.8071	-1.2631	-1.8408	-1.365	-1.4279	-1.4053	-0.17805	-1.9291	-2.2766	-0.93264	-1.1676	-1.6588	-2.8048	-1.8691	-1.2598	-0.88487	-2.0522	-1.6222	-0.0061251	0.059263	-0.68516	-1.0236	-2.1513
6.8978	6.4251	6.6615	7.0286	6.4668	7.8908	6.1806	7.0457	7.2515	7.3759	7.1536	6.3016	8.0559	6.3815	7.2557	5.9975	6.7052	6.7618	7.324	8.2043	6.7609	7.3919	5.7698	4.7546	5.0601	6.1889	6.4368	7.0152	7.7736	6.9854	7.2762	6.6631	6.6334	7.1584	7.2164	6.9573	6.8225	7.2787	7.8388	6.7402	6.8246	7.1738	6.6433	5.7815	7.5233	7.3719	8.0109	5.7147	7.8798	7.9172
-3.9162	-3.5767	-4.8276	-4.8546	-4.7037	-5.2763	-4.8918	-3.8775	-3.0284	-3.6843	-4.6293	-4.1133	-4.2143	-3.5472	-3.6019	-4.224	-4.162	-4.2592	-4.5557	-3.7349	-3.5744	-4.2665	-5.5464	-3.2783	-3.4896	-3.8048	-4.1083	-3.6976	-4.5138	-4.8847	-4.4807	-4.4615	-3.8278	-3.7905	-4.0485	-5.0949	-3.8525	-5.7835	-4.4546	-4.2685	-2.7934	-4.0006	-4.3384	-4.5884	-4.0264	-4.1727	-4.2407	-3.5612	-4.2682	-3.7781
-4.3311	-4.5216	-3.8286	-3.6914	-4.0151	-4.0357	-3.4822	-5.2151	-4.1548	-3.6436	-5.0438	-3.8068	-4.7949	-4.2646	-4.4387	-4.1042	-4.8215	-3.6232	-4.7241	-4.1061	-3.7429	-3.9986	-3.0501	-3.7747	-4.4809	-4.5402	-4.0984	-3.8446	-4.0788	-4.3506	-4.3592	-4.6029	-4.9373	-5.0032	-3.6759	-5.3548	-4.8281	-5.3972	-4.4452	-3.8361	-4.6839	-4.7531	-5.6029	-3.9284	-4.0523	-4.9126	-5.022	-4.814	-3.8628	-4.998
-10.419	-10.854	-10.688	-11.504	-9.6345	-10.629	-10.276	-10.463	-10.569	-10.316	-10.036	-11.221	-9.9269	-10.875	-10.725	-11.374	-10.918	-10.419	-10.255	-10.101	-11.882	-11.574	-9.9168	-10.358	-11.688	-10.792	-10.858	-11.24	-10.259	-10.896	-10.375	-11.062	-10.676	-11.125	-11.596	-10.597	-10.534	-11.122	-9.5975	-10.279	-10.797	-11.284	-11.995	-10.856	-11.301	-11	-11.025	-10.856	-10.642	-10.145
-5.5803	-5.6653	-6.3847	-4.5897	-6.3061	-5.6902	-5.3012	-6.2616	-4.7241	-4.6738	-5.6628	-5.577	-4.2143	-6.1505	-4.2271	-5.8166	-4.6462	-5.5263	-5.638	-5.5861	-6.5346	-5.9082	-5.7768	-4.1778	-4.9415	-5.3388	-4.9808	-4.9201	-4.8896	-4.8159	-6.19	-4.9225	-6.1027	-6.5091	-6.9235	-5.9545	-5.6929	-6.5554	-6.6688	-5.4504	-5.2899	-5.1899	-4.5663	-5.3468	-4.6133	-5.8331	-5.4515	-4.913	-5.6381	-6.3547
-12.968	-12.5	-12.726	-13.26	-12.829	-12.718	-12.846	-13.135	-13.12	-12.852	-12.616	-12.851	-11.805	-12.28	-12.594	-12.625	-12.089	-13.337	-12.878	-12.311	-12.212	-13.039	-12.571	-13.465	-12.095	-13.955	-12.229	-13.269	-13.824	-13.393	-13.038	-13.9	-13.672	-12.477	-12.812	-13.109	-12.68	-12.141	-12.818	-12.524	-13.356	-13.55	-13.261	-12.718	-13.046	-12.742	-12.897	-12.927	-13.617	-13.627
-8.8764	-9.2032	-8.5641	-8.9576	-9.2818	-10.99	-9.7398	-8.9934	-8.8542	-10.314	-9.5598	-8.3551	-10.113	-8.7203	-9.2455	-8.5604	-8.4767	-8.8911	-9.3675	-9.6266	-9.7813	-9.0616	-9.7227	-8.7091	-9.1778	-7.1613	-8.6379	-8.174	-7.7149	-8.2314	-9.5216	-8.9252	-8.1128	-8.387	-10.249	-8.4961	-8.4453	-8.8223	-8.8975	-8.3864	-8.5801	-8.9116	-9.5919	-8.9312	-9.0484	-9.5252	-8.6264	-8.7952	-9.2106	-10.369
-2.9065	-3.0486	-2.8883	-4.1318	-3.4974	-2.1785	-2.653	-2.6451	-3.287	-3.9733	-3.0041	-3.0954	-3.6125	-2.3511	-3.9127	-1.745	-2.9644	-3.748	-2.7177	-2.266	-2.6378	-2.2649	-1.6391	-3.2747	-2.1373	-2.4099	-1.8173	-1.7044	-2.5534	-2.7195	-2.9823	-2.8197	-2.6077	-2.054	-1.8689	-2.823	-2.7159	-3.5355	-2.4243	-2.9876	-3.7644	-2.4114	-2.4536	-3.1952	-2.5736	-2.8601	-2.1593	-3.4638	-1.9581	-2.9537
-3.3163	-3.7529	-4.0413	-4.0482	-3.9572	-4.2967	-4.15	-4.7968	-4.441	-4.3724	-5.5158	-3.7357	-3.6716	-5.1641	-3.8098	-5.4871	-4.936	-4.0984	-3.6207	-3.463	-3.3984	-3.6661	-3.3923	-4.1712	-4.0421	-3.9436	-4.4149	-4.0045	-4.5761	-4.9374	-4.0739	-3.9375	-4.5487	-4.6556	-4.1967	-3.7646	-4.6698	-5.1277	-4.0093	-4.4837	-6.0438	-4.6939	-4.2053	-3.7077	-4.2959	-3.0134	-3.4922	-3.5874	-4.2397	-4.8105
-19.725	-19.615	-22.301	-20.836	-21.447	-21.552	-21.847	-21.238	-21.428	-21.507	-19.877	-21.893	-20.792	-22.092	-20.457	-21.243	-21.723	-21.461	-20.655	-21.03	-20.392	-20.625	-20.621	-21.916	-20.732	-20.551	-21.087	-19.094	-20.836	-21.236	-21.539	-20.673	-21.093	-20.604	-21.726	-20.822	-20.11	-20.7	-21.267	-21.127	-19.651	-21.03	-20.917	-20.299	-18.566	-21.228	-20.908	-21.172	-20.532	-19.572
-14.567	-12.853	-14.151	-14.812	-13.711	-14.038	-14.708	-14.095	-13.285	-13.141	-14.698	-14.157	-14.04	-13.917	-15.679	-13.09	-13.619	-15.112	-14.966	-14.425	-13.05	-14.897	-15.045	-14.068	-13.664	-14.467	-14.132	-13.793	-14.637	-13.501	-15.255	-13.304	-14.742	-14.33	-12.607	-13.542	-14.163	-14.395	-14.859	-13.78	-13.744	-13.915	-13.886	-13.122	-12.363	-14	-14.681	-15.162	-14.322	-13.87
-13.815	-13.503	-13.871	-13.003	-12.519	-13.566	-13.489	-13.363	-12.418	-13.068	-13.77	-13.466	-13.802	-13.677	-12.816	-12.685	-12.746	-14.263	-13.039	-13.489	-13.839	-13.835	-13.073	-13.666	-12.254	-13.082	-13.169	-12.126	-12.59	-14.219	-14.118	-13.491	-12.976	-14.316	-13.108	-13.381	-12.586	-12.881	-12.423	-13.492	-14.561	-13.117	-13.61	-13.692	-13.063	-12.724	-13.361	-13.159	-13.558	-12.757
7.154	6.8991	7.2824	7.4503	7.496	7.0873	6.9023	6.1936	7.7281	7.4907	5.8532	6.858	6.4743	7.2332	6.5488	5.1532	6.7893	6.4633	7.2427	6.8474	7.8845	5.5644	6.5302	6.3982	6.0024	8.1741	6.6078	6.0207	7.6277	5.9803	7.086	7.173	7.3275	7.3032	6.942	7.0292	5.0464	6.4567	7.459	6.4097	6.0191	6.3802	6.1386	5.7608	6.7274	6.3892	5.8712	6.7064	6.6856	6.9072
1.5101	0.77035	0.76408	1.9935	0.86676	2.4622	2.0698	1.7731	1.1083	2.8616	1.6033	1.2101	0.77385	1.6334	2.4573	1.605	3.1021	1.9855	1.9183	2.5139	1.5658	2.2231	2.4442	1.9957	1.2093	1.3219	1.5248	2.207	2.0755	1.1567	1.7584	1.8561	2.7734	2.4989	2.4179	2.5694	2.3658	2.2389	0.73252	1.2475	2.1855	2.3135	1.7395	2.2619	1.1179	1.8787	1.861	1.1492	2.2031	2.4338
-14.721	-15.137	-14.38	-14.161	-15.479	-14.148	-15.31	-14.572	-14.294	-15.144	-15.315	-15.237	-15.074	-14.138	-13.22	-14.819	-14.982	-14.99	-15.228	-14.137	-14.979	-14.662	-14.569	-15.311	-14.512	-15.065	-15.107	-15.597	-14.159	-13.993	-14.08	-14.882	-14.416	-14.978	-13.702	-14.181	-15.463	-14.079	-13.899	-14.11	-13.602	-13.523	-14.113	-15.705	-14.827	-15.38	-14.602	-15.157	-14.879	-15.485
-2.7037	-0.56283	-1.7183	-2.5141	-3.0471	0.0073742	-0.25727	-1.3651	-1.9291	-0.91296	-1.2973	-1.2082	-2.119	-0.96421	-1.882	-0.51236	-0.95537	-1.9903	-1.3392	-1.3356	-1.2543	-2.1035	-2.7365	-1.6993	-1.7031	-2.2522	-1.8881	-2.007	-0.61747	0.84675	-1.6814	-1.5369	-1.7247	-0.84651	-1.9358	-0.63223	-2.1509	-2.5821	-1.948	-2.3654	-1.8085	-1.6182	-1.8082	-2.3833	-1.9066	-1.0234	-0.60636	-0.4988	-2.2589	-1.007
-3.3657	-2.9058	-2.8839	-3.0886	-2.7013	-2.5207	-2.2287	-3.2676	-2.6182	-2.1997	-2.9096	-1.9658	-2.5417	-2.1749	-1.7995	-3.4293	-3.5083	-3.0496	-3.6719	-2.9479	-2.9356	-2.5651	-3.0445	-2.7501	-3.0139	-2.9699	-2.507	-2.9798	-2.5966	-3.5606	-2.1876	-2.0449	-1.3804	-2.5914	-2.0639	-2.3792	-2.2709	-2.3764	-2.4134	-1.4303	-2.8366	-2.6589	-2.6423	-2.2104	-2.0547	-2.084	-3.4989	-2.2197	-1.9599	-1.4792
-7.2215	-7.1976	-7.4091	-7.9179	-7.7221	-8.8578	-6.8053	-7.69	-8.1843	-7.5895	-7.9588	-8.3004	-8.1129	-6.3812	-9.1749	-6.2431	-7.3801	-6.5487	-7.5053	-7.3333	-7.486	-7.5275	-9.268	-7.5558	-6.8155	-7.2048	-8.2776	-8.3639	-7.7688	-8.0101	-8.3376	-8.005	-7.6598	-6.9497	-8.7634	-8.6681	-8.1246	-7.4516	-7.0751	-6.8735	-7.6024	-8.207	-6.5855	-6.9066	-7.3307	-6.9092	-6.8312	-7.7502	-8.3976	-9.171
-4.2415	-2.9622	-2.7622	-3.0889	-2.949	-3.6711	-3.6303	-3.0709	-3.3875	-4.507	-4.0215	-2.9514	-1.7947	-3.7861	-2.9807	-3.6202	-3.7693	-3.7844	-2.9632	-2.8022	-3.0719	-3.182	-2.5893	-2.5461	-3.3515	-2.8736	-3.728	-3.9318	-3.0654	-2.89	-2.8251	-3.7182	-3.6477	-3.5165	-2.2388	-3.0516	-3.3194	-3.2511	-2.4611	-2.6354	-3.2476	-4.7111	-3.6411	-2.7511	-4.0364	-3.5122	-2.1017	-2.99	-3.6405	-3.5108
-12.798	-12.458	-12.75	-12.335	-14.563	-13.66	-14.248	-12.485	-13.571	-13.716	-13.253	-12.356	-13.496	-13.532	-13.431	-14.519	-13.818	-13.263	-13.831	-13.215	-12.994	-13.082	-13.395	-13.132	-13.598	-14.751	-12.287	-13.171	-13.229	-12.016	-11.919	-13.997	-13.449	-12.853	-14.307	-13.56	-12.514	-14.067	-13.254	-13.364	-13.273	-12.886	-13.909	-12.846	-12.704	-12.78	-13.668	-13.152	-12.301	-14.18
-12.315	-13.475	-13.73	-12.369	-12.367	-13.284	-13.349	-13.344	-13.699	-12.96	-13.86	-13.124	-14.333	-13.576	-12.692	-13.435	-13.35	-13.981	-13.782	-12.249	-12.986	-13.86	-12.722	-13.045	-12.439	-13.845	-12.664	-13.236	-13.03	-12.505	-12.984	-13.803	-12.716	-12.172	-15.221	-12.906	-13.973	-12.557	-13.373	-13.253	-13.737	-13.978	-12.677	-13.505	-12.429	-13.393	-12.918	-13.433	-13.788	-13.355
4.6273	5.7765	5.2208	4.1115	3.853	6.1428	5.225	5.745	6.14	5.0904	4.8716	4.8855	4.5205	4.2898	4.4533	5.4808	4.9791	4.7202	5.5391	4.9482	4.7039	5.1282	5.4986	4.9883	5.4319	5.7232	4.8058	5.2971	5.1186	5.8214	5.5894	5.0191	5.9683	4.9435	4.6099	5.0943	4.7604	4.4124	3.3596	5.0278	3.6603	4.3657	5.1164	4.5142	5.2404	4.057	4.8394	4.7362	4.2926	4.1077
-5.0033	-4.7972	-6.7723	-5.5849	-5.9036	-6.0483	-5.1371	-4.9695	-5.1736	-6.7111	-5.7153	-5.6907	-5.7466	-5.244	-5.576	-6.7929	-4.4346	-6.2055	-6.0386	-5.8105	-5.7689	-4.9584	-5.1877	-6.3283	-5.9652	-5.251	-5.9519	-5.049	-5.2717	-5.925	-5.4143	-5.8922	-5.7349	-6.0038	-5.5322	-4.4186	-4.9706	-5.6859	-4.988	-5.1295	-4.9211	-4.6744	-5.3922	-5.5323	-6.0936	-5.5513	-6.019	-5.9065	-6.3804	-5.2652
-13.001	-13.265	-13.402	-13.722	-12.515	-13.377	-13.325	-12.111	-13.658	-11.675	-11.826	-13.454	-13.831	-13.181	-12.534	-13.071	-14.43	-12.772	-14.399	-13.175	-12.897	-12.822	-12.614	-13.076	-14.037	-13.078	-13.447	-14.035	-13.522	-13.536	-14.157	-12.536	-13.509	-13.051	-14.195	-12.857	-13.264	-12.64	-14.288	-13.099	-13.299	-12.672	-14.44	-12.743	-11.776	-13.068	-13.808	-13.318	-14.361	-11.668
0.58334	-0.097002	0.045665	-0.94181	0.14268	0.80739	0.3351	-0.91199	0.51141	-1.6226	-1.4018	-1.4343	-0.72898	-0.51837	-0.37577	0.1238	-1.3508	0.69806	-0.17251	0.65725	0.31932	-1.6945	-0.19327	0.20832	-1.6094	-0.59823	0.95705	-0.50809	-1.1822	-0.42169	0.38759	-0.54137	0.33086	-0.88119	0.69826	0.60016	0.80946	-0.53549	-0.50395	-0.42785	-0.85903	-0.27813	-0.49848	-0.9022	0.31096	0.14805	0.061307	0.37078	-0.031901	-0.19845
4.603	4.4316	5.2757	5.4379	5.0496	5.0218	5.0673	5.4002	5.403	6.0392	5.9108	4.2993	4.6921	6.3285	5.794	4.6688	5.711	5.5022	3.9003	4.2104	5.5129	4.8891	5.1068	4.907	5.2909	5.8063	6.7406	4.5815	4.9917	5.2532	5.5683	4.872	5.3693	5.8609	6.2555	5.3576	5.0188	5.5036	5.0177	6.1338	5.773	5.6297	6.0324	4.8273	4.7304	4.1737	6.0999	4.9759	5.7894	5.7505
7.3193	7.8202	8.3023	7.5513	7.7449	9.0544	9.2899	7.9092	8.2371	8.4148	7.9568	7.5506	8.0912	7.4399	8.2035	7.8881	8.1834	7.8376	7.441	7.5812	7.7924	8.3679	8.6037	8.3264	7.4002	8.1969	7.8216	7.9174	7.6742	9.3632	8.3515	7.8161	7.4272	9.9087	8.0613	8.6685	9.3895	7.2224	8.5442	8.4399	9.1459	7.498	7.8114	7.6556	8.9507	7.1717	8.5496	8.0028	7.0911	8.1206
9.0147	9.3384	9.4745	9.94	10.67	9.8449	7.7328	9.6186	10.811	10.684	9.7191	10.678	11.181	11.043	9.6298	9.5326	11.135	10.198	10.674	10.17	9.4003	8.8047	10.064	9.7863	10.949	10.493	10.653	10.753	9.6688	10.031	9.3473	9.7265	10.507	9.9949	10.954	9.6349	9.7565	10.161	9.1765	10.332	10.37	8.6718	9.0812	9.9538	9.1003	9.6924	9.7587	10.258	9.7702	10.419
-2.1448	-2.9805	-4.0681	-3.9029	-3.0161	-2.8625	-3.8728	-3.0981	-3.7776	-3.0272	-3.5439	-2.9891	-3.0639	-3.253	-3.5493	-3.365	-2.9755	-2.5156	-2.2098	-3.0485	-3.6731	-3.3754	-3.9403	-2.7305	-3.2785	-2.8347	-3.7019	-4.1582	-3.3615	-2.4295	-3.0944	-2.7787	-2.3176	-3.4291	-4.4719	-3.4731	-3.7672	-2.1545	-3.8657	-2.7183	-3.7326	-4.4923	-3.2115	-3.8083	-2.7933	-4.3248	-3.0574	-3.5639	-3.3573	-3.5947
4.9535	4.4988	4.0568	4.5582	3.5069	4.5115	3.7934	5.0793	3.3841	5.0043	3.7868	4.4057	4.3215	4.6467	3.6871	4.6005	4.2251	3.8129	3.7658	5.068	5.1525	5.1551	4.8927	4.2637	5.1086	4.6485	3.9201	4.5646	4.2737	3.7055	4.8431	3.9872	4.0663	4.8869	4.0873	4.0105	4.3221	5.5924	4.3187	4.9337	4.2523	3.1015	5.8448	4.7796	4.7227	4.3577	4.2045	4.2696	3.2568	5.6888
-6.0006	-4.9823	-6.4283	-7.36	-6.6687	-7.2415	-6.9198	-7.2104	-6.2437	-5.6002	-6.5476	-6.2924	-6.079	-6.2698	-6.0532	-6.5749	-7.0034	-6.5725	-6.2575	-6.6158	-6.7046	-5.9065	-6.1401	-6.4025	-6.8657	-6.473	-5.9936	-6.5975	-6.9319	-6.2981	-6.6064	-6.636	-7.2264	-5.13	-7.1641	-4.8385	-7.0336	-6.3601	-5.5804	-6.2358	-7.5756	-6.5154	-6.7984	-6.5623	-6.411	-5.3533	-5.8279	-6.8298	-6.6446	-5.783
-6.6431	-7.2225	-6.8096	-6.9429	-6.6892	-5.7366	-6.1222	-6.052	-6.3887	-6.5723	-6.1086	-6.5338	-6.7153	-6.1227	-6.5707	-6.3159	-5.6338	-5.6732	-6.2098	-6.3272	-5.5972	-4.9883	-6.3504	-6.5023	-5.8632	-6.4562	-6.4166	-6.9378	-5.5017	-6.3508	-5.5043	-7.1598	-6.8027	-7.7689	-6.9537	-5.2636	-6.3954	-6.0987	-6.2708	-7.8447	-5.8359	-6.2464	-7.6818	-6.6703	-5.9178	-7.0616	-6.6209	-6.6564	-7.0716	-5.9056
-0.59167	-0.13202	0.47295	-0.10309	0.22918	-0.10686	0.92068	-0.53254	1.1641	0.84751	0.10506	-0.031877	0.92406	0.6731	-0.16772	0.72857	1.4661	-0.37879	-0.4852	-0.26144	1.0346	0.23293	-0.84041	-0.028805	-0.18087	0.14547	0.56938	-0.28293	0.3433	-0.090033	-0.38648	-0.68726	0.70976	-0.35222	0.46915	0.19603	0.43254	0.85182	0.64752	1.0019	0.74838	-0.54548	0.17359	0.019966	-0.25695	0.25159	1.0206	-1.2172	-0.31805	0.43155
-21.963	-21.891	-22.507	-21.24	-21.565	-21.422	-22.504	-21.645	-22.478	-20.733	-23.819	-23.884	-21.931	-22.335	-23.215	-22.102	-21.995	-22.905	-22.304	-22.445	-21.113	-21.491	-22.566	-22.383	-22.025	-22.016	-22.124	-22.184	-22.347	-21.242	-23.202	-21.25	-22.533	-21.678	-22.024	-20.729	-21.159	-22.536	-22.174	-22.889	-23.052	-20.835	-21.951	-21.918	-22.885	-21.853	-21.33	-22.269	-21.769	-22.336
-12.787	-15.015	-13.717	-13.609	-14.942	-13.293	-14.067	-13.9	-14.49	-14.287	-13.701	-13.577	-13.454	-13.357	-13.935	-13.89	-14.235	-12.678	-14.323	-12.47	-12.979	-12.716	-13.457	-14.83	-13.757	-12.629	-13.569	-13.361	-13.87	-12.995	-13.839	-14.992	-14.208	-13.795	-14.847	-13.293	-13.622	-12.076	-13.444	-13.893	-14.568	-14.23	-13.564	-13.918	-14.278	-14.058	-14.977	-14.337	-13.979	-13.664
-13.142	-12.216	-14.007	-13.408	-12.296	-12.83	-14.185	-12.82	-13.008	-12.453	-13.32	-12.825	-12.692	-12.362	-11.908	-12.196	-12.891	-13.666	-13.528	-13.028	-12.644	-13.55	-12.917	-12.589	-12.229	-12.385	-13.223	-12.714	-13.707	-11.963	-13.082	-12.725	-13.242	-12.287	-12.665	-13.895	-12.995	-12.646	-11.57	-13.441	-13.777	-13.073	-12.965	-12.432	-12.172	-13.452	-12.77	-12.631	-12.4	-13.687
-12.134	-11.684	-11.381	-11.986	-11.663	-11.852	-11.348	-11.735	-11.694	-10.789	-11.206	-11.912	-11.414	-12.144	-11.52	-11.935	-12.322	-10.978	-11.235	-12.121	-10.67	-12.692	-11.664	-11.112	-12.256	-12.123	-11.993	-12.397	-11.794	-11.734	-11.696	-12.271	-11.112	-11.026	-11.985	-11.404	-11.398	-10.806	-11.589	-12.192	-11.606	-12.24	-9.8934	-10.646	-11.303	-11.369	-11.35	-11.237	-10.634	-12.172
8.4131	7.5103	6.9429	7.6903	8.3841	8.5894	7.447	7.8404	9.4481	8.7721	8.7542	7.9595	7.657	6.7625	8.4806	7.5912	8.7446	8.1639	8.3532	8.4913	8.5008	8.9219	7.8564	8.3569	7.3751	8.4482	8.2947	8.2012	7.1145	8.0166	8.777	8.4683	7.7392	8.627	8.4266	8.3197	8.0365	7.7423	8.207	7.3901	7.5241	7.6356	7.4275	7.2584	7.3808	7.4342	7.2769	7.545	7.9255	8.3269
-0.69083	0.08567	-0.49662	0.21235	0.53474	-1.0276	0.312	0.27551	-1.6474	0.44071	-0.73376	0.28632	0.4196	0.26354	-0.12468	-0.069454	0.082313	0.37089	-0.2535	-0.38168	-0.38592	0.49261	-0.33452	0.24952	-0.43211	-0.93758	-0.71173	0.79629	0.10988	0.90826	0.33649	-0.7716	-0.58481	-0.81242	0.35872	-0.48761	0.14669	0.43478	-0.052886	-0.88945	-1.4871	0.41407	-0.98649	-1.776	-0.25524	0.21535	0.25517	0.4798	-1.2392	-0.17231
-3.3012	-3.8316	-3.8934	-3.079	-3.1271	-3.2333	-3.5289	-3.0594	-3.0157	-2.6346	-3.1408	-3.9076	-3.8147	-3.604	-4.2739	-4.4207	-3.4575	-3.6007	-2.797	-4.3725	-3.0358	-3.9963	-3.1444	-3.6918	-3.0296	-2.81	-3.311	-3.5563	-3.4415	-3.0217	-4.7742	-3.6714	-3.9144	-4.3693	-3.8114	-2.782	-3.1105	-4.1504	-2.2044	-3.0936	-2.2878	-2.9767	-2.6531	-2.9587	-3.9925	-3.0572	-2.6153	-2.778	-2.6523	-3.2992
6.425	7.4032	6.2921	6.7047	6.4528	6.8059	6.6865	7.3467	6.3289	6.9015	6.5112	7.3848	7.0941	6.3896	6.2009	6.4501	5.7379	8.2016	6.8498	8.104	6.2337	7.3402	7.204	5.8215	7.5015	7.2513	6.1609	6.5452	6.9015	5.0222	6.5802	7.741	7.0592	6.9727	7.7509	6.451	6.279	6.626	6.6028	6.7636	6.687	6.5361	7.5493	6.6596	7.1219	5.9235	6.5202	6.71	8.3189	5.9922
-2.6262	-3.1284	-2.9085	-3.1214	-2.6149	-2.192	-3.3102	-3.2667	-2.1114	-3.1455	-1.7059	-2.9426	-2.486	-3.3153	-2.3456	-3.6142	-2.1557	-3.0714	-2.4645	-2.0112	-3.5551	-2.0986	-2.8584	-2.4566	-3.3588	-3.1278	-2.4653	-2.8159	-2.9407	-1.8679	-2.7316	-2.8819	-2.2784	-2.8652	-2.866	-3.1387	-3.6249	-1.2659	-2.1218	-2.7082	-2.7338	-3.1246	-2.6692	-3.2163	-2.3471	-2.7898	-3.9293	-1.7786	-2.43	-3.4872
1.3197	2.1271	1.4743	1.6693	1.4622	1.4462	1.865	2.3277	2.8176	1.4658	1.8261	0.89999	1.0222	1.4115	1.0586	1.0762	1.3781	2.6223	2.3778	2.3794	1.3472	1.3354	1.1562	2.6487	2.2824	1.702	1.0359	2.9187	2.5107	1.3535	1.6801	2.0136	2.2659	2.3526	2.1431	1.6013	1.7837	2.2911	0.88954	1.5713	0.88462	1.1165	1.5627	1.1409	1.7988	2.1753	1.4828	2.4824	1.8195	2.0697
-11.766	-10.677	-13.184	-11.636	-11.809	-10.879	-11.539	-12.803	-12.198	-11.615	-11.401	-12.547	-11.189	-11.119	-11.715	-13.755	-11.399	-11.629	-12.418	-12.357	-11.001	-11.614	-11.2	-12.287	-11.79	-11.899	-11.346	-11.328	-11.34	-12.258	-10.365	-12.116	-11.753	-11.218	-12.177	-11.154	-11.146	-12.379	-11.606	-11.483	-11.679	-11.142	-12.81	-11.232	-12.39	-11.432	-11.112	-11.194	-12.285	-11.577
-14.029	-14.739	-12.924	-14.408	-13.624	-15.46	-14.122	-13.157	-15.408	-12.898	-14.451	-13.487	-13.667	-14.216	-13.286	-13.219	-14.295	-14.654	-13.002	-13.714	-14.524	-14.691	-13.958	-13.222	-14.048	-13.936	-15.219	-13.805	-13.679	-14.079	-14.012	-14.65	-14.782	-14.373	-14.469	-14.303	-14.102	-14.278	-14.794	-13.506	-13.623	-12.724	-14.31	-14.568	-13.608	-13.722	-15.313	-14.086	-14.72	-12.699
-5.3444	-5.4351	-4.5171	-4.2457	-6.137	-5.009	-5.3245	-4.433	-4.586	-4.434	-5.5844	-4.2301	-4.5594	-4.6218	-4.5641	-5.4905	-4.826	-5.6518	-4.2633	-4.8568	-5.4928	-4.8973	-3.7341	-6.3713	-3.2932	-3.1001	-5.1808	-6.2031	-4.6839	-6.0538	-4.7911	-4.7027	-5.0398	-4.9777	-5.6427	-4.6691	-4.8893	-3.9116	-5.3272	-4.8509	-4.9714	-5.4849	-5.5232	-5.6563	-4.1192	-5.418	-3.9166	-5.108	-4.1396	-3.9844
8.4331	8.795	7.8813	7.8104	8.4084	7.0439	7.8767	7.688	9.1642	8.0279	7.7277	8.3787	7.4688	7.7336	8.004	8.0499	8.3207	9.0056	7.8123	7.0297	7.9722	8.5521	8.2272	7.7882	6.7097	6.7721	7.1244	7.5785	8.9232	6.7096	7.246	8.0627	7.2284	8.962	7.6292	8.7927	8.5772	8.0255	7.7289	7.8185	8.3679	8.1036	8.2306	8.8938	7.7882	8.4327	7.514	9.0095	7.9902	7.0534
10.679	9.6691	8.9984	9.646	10.17	10.551	9.613	9.6035	9.3798	9.1223	9.6289	8.6213	9.4592	9.5306	10.192	9.8768	11.497	10.073	10.212	10.03	10.626	8.8314	9.3026	10.427	9.9904	10.759	9.6721	9.6445	9.5537	10.951	9.0584	9.4118	9.3504	9.918	8.88	9.1874	9.3587	9.4178	10.493	10.11	9.7922	8.8996	9.8124	9.2124	9.0028	8.75	10.521	9.8518	8.6717	9.5393
-13.416	-12.054	-13.603	-12.902	-13.118	-13.727	-12.817	-14.063	-12.927	-12.851	-13.466	-12.658	-13.621	-13.057	-13.992	-12.874	-12.852	-12.515	-13.105	-14.004	-12.669	-12.684	-12.594	-13.902	-13.939	-12.668	-12.795	-13.295	-13.7	-12.819	-14.03	-13.751	-13.612	-13.376	-13.184	-11.606	-12.256	-13.651	-13.915	-12.822	-12.685	-13.3	-13.833	-13.538	-13.193	-13.484	-13.256	-12.788	-13.448	-13.165
-1.8579	-2.8345	-3.5112	-4.6208	-2.8631	-2.7932	-3.7494	-1.8584	-2.7909	-2.5294	-2.0602	-3.0469	-2.3777	-3.138	-2.4299	-2.5197	-2.2397	-1.9178	-2.7793	-2.8805	-3.1098	-1.3717	-2.2452	-3.23	-3.3381	-1.831	-2.348	-2.6636	-2.9032	-2.9619	-2.6046	-2.8023	-2.165	-3.2215	-3.5866	-2.7444	-3.4334	-3.6297	-2.7235	-3.8033	-3.7818	-2.3021	-2.7159	-1.8757	-3.0358	-1.9744	-2.6428	-2.4457	-2.1981	-2.1971
-12.643	-12.774	-12.851	-12.665	-12.309	-12.683	-12.5	-13.435	-12.383	-13.129	-13.227	-13.861	-13.712	-13.535	-12.063	-13.408	-12.384	-12.624	-12.998	-14.167	-12.914	-13.673	-13.559	-12.703	-12.59	-11.82	-13.163	-12.814	-12.388	-12.855	-12.519	-12.594	-11.569	-13.504	-13.106	-11.951	-12.469	-11.713	-12.632	-12.744	-13.258	-13.389	-12.263	-12.898	-12.797	-13.57	-11.892	-12.113	-13.101	-12.134
-12.96	-14.03	-12.23	-12.778	-13.261	-13.168	-12.603	-12.839	-12.311	-13.399	-12.221	-13.368	-12.737	-13.321	-12.908	-13.021	-12.307	-12.276	-12.663	-13.582	-13.724	-12.902	-13.219	-13.27	-12.551	-12.029	-12.39	-13.275	-12.53	-13.84	-12.638	-13.014	-11.639	-13.374	-12.792	-11.991	-13.248	-12.523	-12.114	-12.789	-12.286	-12.01	-12.671	-12.47	-12.662	-13.027	-12.698	-13.203	-11.528	-13.253
-8.7859	-9.4699	-9.6871	-9.361	-7.9746	-9.5097	-9.6441	-9.5834	-9.0293	-9.0864	-8.9884	-9.9022	-8.9949	-8.0684	-9.2922	-8.4266	-9.4808	-8.6999	-8.1075	-8.4472	-8.3449	-9.28	-7.8802	-8.3354	-9.2402	-8.9575	-9.4015	-8.9904	-8.7354	-10.481	-7.6274	-9.5153	-9.1334	-9.6302	-8.6431	-8.8937	-9.8967	-10.222	-9.6389	-8.8307	-10.841	-8.9144	-8.8907	-8.3207	-8.6866	-8.8877	-8.4639	-9.1063	-8.8191	-9.1472
-13.189	-12.561	-13.058	-13.883	-12.905	-13.216	-13.262	-12.792	-12.986	-11.753	-13.898	-13.179	-11.798	-13.665	-13.998	-13.776	-14.21	-12.565	-13.677	-13.297	-14.272	-13.556	-12.942	-13.204	-13.86	-13.039	-14.287	-12.946	-13.188	-12.517	-13.159	-13.714	-12.865	-13.48	-13.308	-12.221	-12.27	-12.33	-13.666	-13.753	-12.743	-12.674	-13.826	-13.659	-12.812	-14.029	-13.626	-12.756	-13.538	-12.75
1.3177	1.3628	1.2233	1.4605	1.1265	0.73867	2.567	1.9063	1.8303	2.5371	1.8842	1.5985	0.77646	1.0475	1.9023	1.2397	0.88699	1.2293	0.37847	1.6994	2.4573	1.3419	1.9729	2.3703	2.0282	0.63122	1.216	1.4191	1.5888	1.5623	1.1245	2.8649	1.502	1.6599	1.5885	1.7213	2.4014	1.1677	0.51796	2.6814	0.53962	1.9971	2.3121	0.90852	1.2784	2.0807	1.9989	1.5178	2.5062	2.0647
0.15896	0.096961	0.050664	1.5403	0.037474	0.23723	-1.3631	0.80573	-0.4116	0.7941	0.45819	-0.15254	1.2882	0.26748	0.92853	-0.455	1.2061	-0.32509	0.56967	0.7914	1.0956	-0.55815	-0.042191	0.42751	-0.61134	-0.11647	0.73271	0.28061	0.64329	0.88949	0.099483	0.59883	0.074408	1.6442	0.9426	1.3255	0.61901	-0.029812	-0.20521	0.57226	0.26797	1.0194	-0.39545	0.54778	0.11803	0.21639	0.51633	-1.1968	0.031337	-1.1004
-1.2232	-1.177	-1.4731	-0.80833	-2.7873	-1.7018	-0.49286	-1.2712	-1.6439	-0.49778	-1.1828	-1.3869	-2.5066	-1.9224	-1.765	-1.19	-1.3405	-2.068	-1.2284	-0.73942	-1.8568	-2.9825	-1.1145	-1.5592	-1.5386	-1.9391	-1.4917	-0.70331	-0.78311	-1.3009	-1.8261	-1.0867	-2.1813	-1.5592	-2.1477	-1.7095	-0.65454	-0.9673	-1.1762	-0.97335	-1.1279	0.48982	-2.1135	-1.8842	-1.196	-0.81666	-2.2305	-1.8874	-1.2285	-1.4104
2.4435	3.2266	2.2953	2.9927	1.8534	2.8807	2.9245	2.8256	2.3318	2.2249	3.2593	3.4806	2.8564	2.2007	3.0916	2.888	2.1159	3.7539	2.8805	1.3103	1.8654	2.2033	1.806	2.0822	3.369	2.173	2.624	2.2252	2.8326	2.2271	2.6411	2.5596	2.5132	2.243	3.1012	1.869	2.3184	1.5704	3.5412	1.5822	2.9253	2.7459	2.7593	2.9151	3.2813	3.4245	2.3703	3.0967	1.8251	2.7719
2.2293	2.7018	1.5721	2.7382	2.1192	3.3342	3.5348	1.4596	2.1832	2.8335	1.9973	2.3153	1.906	1.9814	2.6369	2.7224	1.5919	2.9604	3.6261	2.3502	1.0937	2.8864	2.9906	2.4433	2.7381	3.4303	3.2528	2.5864	2.8481	2.3168	2.5727	2.1095	1.6696	1.5955	2.9239	1.7423	2.3018	2.552	3.305	2.9974	2.4446	2.9058	3.0182	2.7705	2.0797	3.1057	2.7544	2.753	2.2818	2.503
-5.0502	-6.1745	-4.3517	-4.9037	-5.1581	-5.5224	-5.032	-6.0085	-6.4744	-5.7296	-6.321	-6.3833	-6.2144	-5.7544	-6.2815	-5.3208	-5.4903	-7.1691	-5.693	-4.9582	-5.5633	-5.106	-5.8544	-5.372	-5.818	-5.81	-4.6949	-6.156	-6.7066	-5.2544	-5.4134	-6.7143	-5.0577	-5.0398	-5.1608	-5.7485	-5.8924	-6.3007	-4.684	-5.3511	-5.5039	-5.8332	-6.3638	-4.4926	-6.0441	-4.7656	-5.3344	-5.3816	-5.5109	-5.7898
-0.20688	0.1215	0.76277	-0.12346	-0.82149	-1.2107	0.28418	0.24731	-1.1067	-1.1762	-1.1837	-0.66404	0.07065	0.10991	-0.547	0.2983	0.092945	-0.60525	-1.4403	-0.079714	0.3592	0.05461	-1.2979	0.9879	-0.62595	0.45007	1.0875	0.80769	-0.53287	0.75594	0.27125	-0.040542	-0.21905	-0.99885	0.72617	-0.47087	0.21734	-0.15694	0.55351	0.2661	-0.4725	0.4878	1.0233	0.88734	0.31485	0.42592	0.49237	0.51696	1.1474	-1.2196
-10.981	-9.9674	-11.507	-11.585	-10.274	-10.664	-12.167	-10.755	-10.679	-10.575	-11.169	-10.403	-9.7181	-10.096	-11.037	-10.373	-11.026	-11.131	-10.462	-10.855	-11.409	-10.807	-10.861	-11.038	-11.649	-10.252	-10.261	-9.5961	-10.575	-10.185	-11.045	-9.3961	-11.409	-10.396	-10.464	-11.669	-11.124	-10.565	-10.486	-11.495	-9.9533	-11.144	-11.06	-10.082	-10.495	-10.912	-10.787	-9.2175	-9.5559	-12.1
-2.6077	-2.9036	-2.7076	-2.6041	-2.806	-3.5187	-2.9542	-2.4465	-2.9088	-2.1301	-4.3467	-5.0152	-2.6202	-3.1519	-2.6358	-2.8969	-2.194	-2.3314	-4.3595	-3.5161	-3.293	-3.4213	-2.9314	-3.9095	-3.9466	-3.1843	-3.2848	-3.6585	-3.59	-2.3049	-3.736	-2.7048	-2.7753	-3.0475	-2.1451	-2.1079	-4.2845	-2.422	-3.524	-3.7592	-2.5931	-3.5322	-2.7172	-3.8782	-2.475	-3.2367	-2.1867	-3.2849	-2.6116	-3.8812
-3.5288	-3.9587	-4.2692	-3.9226	-4.1046	-3.8391	-5.1895	-5.141	-3.7332	-3.5314	-3.4754	-4.6332	-4.1546	-3.2129	-3.373	-3.8564	-2.9023	-3.1005	-3.0278	-3.1402	-3.5903	-2.9646	-2.3227	-3.648	-3.1199	-3.9317	-3.5167	-2.8543	-3.5026	-4.1996	-4.8149	-3.6295	-3.5792	-3.8724	-3.2348	-4.033	-4.6129	-4.1866	-4.457	-3.8163	-2.6821	-3.9503	-3.4177	-4.6184	-4.2603	-3.2567	-4.0908	-4.1694	-5.5696	-3.7538
-2.1819	-3.0363	-2.3368	-2.1904	-3.0319	-1.2102	-2.5259	-1.3727	-1.7397	-2.607	-1.47	-2.1395	-1.776	-1.3694	-1.6688	-1.7911	-1.9147	-1.4944	-0.53542	0.084505	-1.7129	-3.4946	-2.263	-1.6986	-1.7513	-0.46474	-2.2043	-2.2229	-1.1591	-2.2095	-1.8162	-1.6826	-1.1671	-1.4063	-0.86948	-1.5076	-0.84401	-1.1367	-2.2974	-2.813	-2.6656	-1.8059	-1.4151	-1.7552	-0.96671	-2.1709	-3.0437	-1.2568	-2.3557	-1.8689
-4.7085	-4.4106	-4.5251	-2.7147	-3.5385	-3.7383	-3.5255	-4.2191	-3.2494	-3.7111	-4.1913	-4.1911	-3.3067	-4.8757	-4.1987	-3.3096	-3.0831	-3.5915	-4.1305	-3.3452	-3.9565	-3.4507	-3.8606	-3.9597	-3.8203	-4.9096	-3.2968	-4.0343	-3.5575	-3.591	-3.08	-4.3346	-3.6783	-3.6847	-3.9067	-3.7203	-3.249	-4.2262	-3.3619	-3.3966	-4.6597	-2.7541	-3.1316	-2.9915	-4.3086	-3.1281	-3.463	-4.6798	-3.4192	-4.0998
-4.1426	-2.6692	-3.7399	-3.3804	-4.1203	-3.0062	-3.2858	-2.1781	-3.3878	-3.5052	-1.8971	-2.4281	-3.9173	-1.763	-1.7656	-3.9572	-3.3962	-2.8107	-3.1512	-3.798	-2.5605	-3.2856	-4.0095	-3.0595	-3.2005	-3.8048	-2.7455	-4.1006	-3.0213	-2.4358	-3.2092	-3.4052	-2.7302	-3.7135	-2.0444	-2.7768	-3.6851	-1.981	-3.9728	-2.6398	-4.3094	-2.8803	-3.9583	-2.8981	-2.7519	-3.3721	-3.4862	-4.1044	-3.2048	-2.3131
-9.0348	-9.6083	-8.6037	-10.017	-9.9875	-8.9298	-8.15	-9.2303	-9.7298	-8.7755	-10.196	-7.6749	-9.36	-9.0512	-8.0728	-8.1945	-9.453	-9.4365	-9.4995	-7.9558	-8.2597	-9.5692	-8.652	-9.4099	-8.1383	-8.6774	-9.0978	-9.0448	-8.6328	-8.7862	-8.3615	-8.8771	-8.5547	-9.2982	-8.8786	-10.029	-8.9943	-9.3967	-8.9378	-9.1955	-9.1616	-9.0179	-9.1238	-8.8544	-9.019	-8.121	-10.199	-8.8486	-8.7509	-9.1912
-6.4126	-5.2374	-5.9198	-5.1825	-6.0151	-3.9123	-5.2098	-5.2134	-4.6575	-6.6211	-7.349	-6.3288	-6.0847	-5.864	-6.1739	-4.8653	-6.377	-5.9325	-6.2863	-7.15	-5.4971	-5.5157	-5.1214	-5.5792	-4.7938	-4.7409	-5.4327	-5.1236	-6.103	-5.8241	-6.0331	-5.7438	-5.4196	-5.9322	-6.4269	-6.7019	-5.5187	-5.3474	-6.4099	-6.5869	-5.4593	-5.1173	-6.1714	-5.3905	-6.5793	-6.0291	-5.7012	-5.75	-5.4251	-4.905
-2.9344	-4.7609	-4.1012	-2.8672	-3.8199	-3.4533	-2.9871	-3.7238	-2.6453	-1.6976	-3.2708	-1.6056	-2.1558	-3.9782	-2.3784	-3.032	-3.0931	-3.6058	-3.9255	-2.9586	-2.9328	-3.8846	-3.1326	-3.105	-4.3033	-3.237	-4.5948	-2.3753	-2.3969	-2.5131	-2.998	-3.0145	-2.9335	-2.0582	-2.2964	-3.5142	-3.4239	-3.1152	-3.4203	-3.1916	-3.684	-3.1894	-3.3486	-2.5192	-2.8783	-2.4673	-3.103	-3.2464	-3.4895	-2.7751
-12.982	-13.447	-13.848	-13.703	-12.682	-13.169	-12.819	-13.951	-12.763	-12.905	-12.317	-14.436	-12.778	-12.502	-12.459	-12.984	-13.253	-13.819	-14.186	-12.994	-11.81	-13.519	-13.871	-13.256	-12.411	-12.765	-13.811	-12.751	-13.996	-12.304	-13.127	-12.952	-13.1	-13.284	-12.523	-12.191	-13.098	-13.665	-12.79	-12.393	-14.184	-13.108	-13.242	-13.606	-12.764	-13.186	-14.297	-13.092	-14.126	-13.003
-4.0946	-3.1597	-3.7981	-4.2343	-3.2377	-3.1097	-2.5725	-3.5746	-3.2732	-4.0922	-4.0526	-3.086	-4.6929	-3.8371	-3.5731	-4.1233	-3.6484	-4.4893	-2.4691	-3.219	-3.9239	-3.4665	-3.0482	-4.2788	-4.0265	-3.2441	-2.9095	-3.0955	-2.6834	-2.8719	-3.2679	-3.2098	-4.7469	-4.0776	-2.9241	-3.91	-2.2608	-3.359	-2.9717	-2.6642	-3.2827	-3.5069	-2.7387	-3.2653	-2.8867	-3.5674	-3.7047	-3.2783	-3.2285	-3.8899
4.5363	6.1184	5.4138	6.3654	5.7083	5.9887	5.7746	5.616	5.3956	4.7652	5.2544	5.3443	5.9862	5.7561	4.7015	5.1771	6.224	6.022	6.3173	4.0835	5.2585	4.631	6.4466	4.9663	4.737	5.4738	5.2914	6.2629	4.8542	4.8074	4.5104	5.1693	6.4806	5.1783	6.1561	5.8335	4.801	5.3654	4.9589	5.2129	6.811	6.8466	4.5871	6.3171	4.6632	5.8983	5.5448	6.3872	5.1007	6.2722
-4.2948	-3.3485	-3.7908	-4.7042	-4.2308	-4.3264	-3.9636	-4.6853	-4.5835	-3.2302	-4.7553	-4.4929	-5.6412	-4.1534	-3.9338	-2.3873	-4.4971	-4.7966	-4.7189	-3.8522	-4.153	-3.4289	-3.6269	-4.6236	-3.1821	-4.8038	-4.755	-5.6135	-3.8882	-4.7237	-4.0645	-5.2398	-4.8753	-4.1179	-4.2054	-4.3822	-3.6329	-4.6741	-4.7444	-4.951	-4.0972	-3.3526	-4.0137	-4.5103	-5.4042	-3.7464	-3.9109	-4.1452	-4.6896	-4.648
-0.018039	1.2018	0.018013	0.51247	-0.48566	-0.083223	-0.46514	-0.18209	0.12985	-0.69308	-0.48457	-0.47326	0.76058	0.70034	-1.0527	0.60091	-0.87976	-0.98729	-0.58272	0.074191	-0.0098088	-0.54647	-0.39047	-0.10324	1.084	-0.18932	-0.39144	0.086073	0.67204	-0.84564	0.38791	-0.19126	0.64158	-0.93593	-0.52481	0.68391	-0.29327	-0.64524	-0.34211	0.61869	0.26097	0.48296	0.98262	0.40662	-0.70405	-0.39135	-0.22137	0.026695	1.0143	0.14691
-8.8989	-8.4541	-9.1607	-9.7575	-9.0577	-8.2391	-8.9874	-9.3936	-8.8803	-9.4686	-9.4239	-10.045	-7.8746	-9.4749	-9.6715	-9.6088	-7.8392	-8.8322	-9.5062	-9.4499	-9.3762	-10.209	-10.633	-8.5404	-9.9917	-9.4505	-9.3819	-8.9464	-8.4527	-9.3741	-8.8454	-8.8354	-8.9461	-8.82	-8.3905	-8.3083	-8.5329	-8.8315	-7.8191	-8.5049	-8.834	-8.5394	-9.7392	-9.3811	-9.5949	-8.2964	-8.6395	-9.2262	-7.5969	-9.172
-13.943	-15.021	-14.94	-15.087	-14.494	-14.695	-15.512	-13.736	-13.844	-15.106	-14.691	-15.755	-15.149	-14.313	-13.927	-14.449	-14.982	-13.623	-14.424	-13.808	-14.561	-14.28	-15.221	-13.952	-15.195	-15.25	-14.418	-13.935	-14.663	-14.042	-14.666	-13.732	-14.05	-13.798	-14.943	-14.744	-15.109	-14.24	-13.53	-13.997	-14.465	-14.646	-14.785	-15.163	-14.109	-14.142	-14.7	-15.441	-14.528	-13.83
-7.3193	-6.2408	-6.8208	-6.543	-7.1334	-6.2938	-5.8963	-6.3249	-6.564	-5.964	-6.8009	-6.934	-6.5329	-6.3108	-6.0786	-7.494	-6.4843	-5.4353	-7.3076	-4.9855	-5.7944	-6.356	-5.286	-6.1166	-6.2086	-7.1008	-6.6606	-6.4377	-5.6286	-6.3783	-6.552	-6.3774	-7.8129	-5.9902	-7.2838	-6.9216	-5.8788	-5.1767	-6.6264	-6.9609	-7.5404	-5.8859	-6.5751	-5.914	-6.0288	-5.8495	-7.4519	-6.1663	-6.0234	-6.3845
-3.563	-2.9081	-3.8417	-3.6255	-2.9532	-3.3029	-3.5984	-3.0364	-3.5852	-3.8312	-5.3461	-3.8972	-3.862	-3.5385	-3.343	-3.8186	-3.8639	-3.154	-3.6571	-3.4379	-3.2778	-4.3516	-4.9629	-3.9308	-5.4734	-4.4562	-3.8188	-4.6972	-3.1754	-4.6391	-2.2181	-3.7512	-4.7822	-3.865	-3.5788	-4.0031	-3.9351	-4.854	-3.8839	-3.2481	-4.2951	-5.0554	-4.3386	-3.8041	-4.3318	-4.2293	-3.7272	-3.2114	-4.4984	-4.2142
-1.3756	-2.0886	-2.2613	-2.4871	-2.9727	-1.3293	-3.6483	-2.1258	-2.6273	-1.694	-1.8893	-2.6328	-2.4467	-1.8523	-2.1531	-1.7348	-2.5553	-2.6879	-3.3166	-2.2042	-3.0744	-3.786	-2.2331	-2.402	-1.6192	-2.2605	-2.3155	-3.9387	-3.17	-1.6281	-0.61562	-2.5544	-2.4462	-2.0283	-2.6088	-3.7908	-2.3748	-2.637	-2.3566	-2.1932	-3.0265	-1.9525	-1.8169	-1.9049	-3.2512	-2.3641	-2.0784	-2.4948	-1.7167	-2.0541
-0.8304	-1.6468	-0.72602	-1.53	-0.96613	-1.4443	-0.67568	0.022559	-0.4113	-1.4264	-1.2627	-0.28953	-0.069806	-0.4063	-0.62989	0.065965	-0.075989	-0.61658	-0.51083	-0.67358	0.64579	-0.80088	-0.95648	-0.78705	-1.4996	-0.062971	-0.063439	-0.37269	-0.35294	-1.7396	-1.0265	-0.8048	0.29768	-0.56985	-0.58935	-1.4021	-1.0783	-0.62319	0.68222	-0.92206	-0.38313	0.84959	-0.40748	-2.2316	-0.58867	0.21824	-0.59672	-0.88035	-2.2134	-0.62372
-20.769	-21.03	-21.617	-20.015	-20.031	-20.331	-20.665	-20.3	-19.784	-20.193	-21.468	-21.543	-20.676	-20.181	-19.967	-19.569	-19.826	-21.93	-20.869	-20.293	-20.613	-20.142	-20.796	-20.015	-20.251	-20.301	-21.343	-21.267	-20.975	-20.533	-21.202	-20.374	-20.208	-21.102	-20.636	-20.419	-19.868	-21.365	-20.996	-19.751	-20.402	-22.596	-21.396	-21.261	-20.641	-20.759	-19.307	-21.41	-20.82	-20.405
-20.903	-19.951	-21.317	-20.554	-20.314	-21.465	-20.985	-20.876	-21.177	-20.661	-20.211	-21.805	-21.009	-20.601	-21.713	-21.17	-21.079	-21.125	-20.778	-20.289	-21.932	-20.254	-21.687	-19.475	-20.661	-20.615	-20.291	-21.085	-20.442	-18.651	-22.232	-21.073	-21.355	-20.935	-20.913	-21.073	-20.928	-21.52	-20.717	-20.662	-21.162	-20.286	-20.796	-20.283	-21.48	-19.653	-20.672	-21.39	-21.894	-21.161
-10.669	-11.76	-9.5905	-10.993	-9.8708	-11.063	-11.2	-10.873	-10.619	-9.504	-9.27	-10.837	-10.63	-11.062	-9.6134	-10.602	-10.246	-9.8754	-10.19	-9.7644	-10.41	-10.467	-10.057	-9.0864	-11.455	-10.82	-10.416	-10.15	-11.496	-11.512	-10.44	-10.581	-11.273	-9.3706	-10.291	-10.511	-9.977	-9.4353	-10.052	-10.997	-9.3706	-10.781	-9.6838	-10.88	-11.279	-11.08	-9.7494	-9.8915	-8.9826	-9.0543
1.5237	0.15763	-0.31253	0.43555	0.49906	0.71233	-0.095035	0.82109	0.59893	-0.11137	0.49094	0.31577	-0.27331	-0.67071	1.4586	-0.16405	0.2225	-0.24722	-0.91065	0.78442	0.14933	-1.4606	-0.081486	-0.39546	-0.30957	0.039671	-0.23672	0.32181	-0.10177	0.61731	0.090636	0.037651	-0.073097	1.364	0.53722	-0.07347	-0.61761	0.48225	0.088361	0.49088	-0.74581	0.0042696	-0.34022	0.1558	0.30232	-0.40665	-0.21873	0.3629	0.11	0.023174
-9.6548	-9.4239	-8.9665	-8.429	-9.4757	-9.7129	-8.6137	-9.3789	-8.6763	-9.2067	-10.782	-9.0183	-8.2412	-8.7334	-8.7226	-7.9566	-8.9495	-9.5772	-8.1841	-8.1073	-7.7454	-9.3923	-8.6835	-7.9538	-10.047	-10.061	-8.9378	-10.38	-8.4728	-8.84	-9.7556	-8.5731	-9.1453	-8.334	-8.7844	-9.6353	-8.7653	-9.2762	-9.1702	-9.9104	-8.4452	-8.3471	-8.8402	-9.7124	-8.725	-9.2954	-9.221	-8.0308	-9.3517	-8.525
-11.016	-10.459	-12.105	-10.984	-10.313	-10.669	-11.521	-9.4713	-9.856	-11.396	-11.757	-9.1701	-9.535	-9.6071	-10.817	-10.682	-10.635	-9.6871	-10.181	-10.789	-11.946	-10.055	-10.066	-10.684	-10.661	-10.621	-9.991	-10.906	-9.8803	-11.656	-11.265	-11.326	-10.181	-11.879	-10.001	-11.294	-9.9329	-10.775	-10.458	-11.41	-10.975	-10.432	-10.469	-10.539	-10.399	-9.7908	-9.786	-12.13	-11.307	-10.647
-7.2864	-7.3245	-6.8358	-7.6928	-6.3612	-7.6774	-6.8749	-5.9237	-6.6015	-7.048	-6.6459	-6.4816	-7.1968	-6.5414	-6.3275	-6.0234	-6.5038	-6.3029	-5.7154	-6.2978	-6.4433	-5.5919	-6.1226	-7.2731	-7.0084	-6.417	-5.6518	-6.9789	-6.5286	-6.791	-6.839	-6.5522	-7.3003	-5.4592	-6.1905	-6.2343	-6.2927	-5.9828	-6.8744	-4.8825	-6.6926	-5.7896	-5.901	-7.1504	-6.3009	-7.2876	-7.192	-6.5495	-6.2381	-6.0888
7.0765	6.9278	7.4593	6.0743	6.2738	6.5736	7.5094	7.3306	7.1186	7.7554	6.867	7.496	5.686	6.4073	7.8327	6.1699	7.3702	7.0758	6.3224	7.2639	6.4525	6.0458	7.073	6.5558	7.4535	6.8362	6.5797	6.746	6.7252	6.2911	7.9301	6.1015	6.6675	7.7053	6.3749	6.8025	7.1965	6.4165	6.6622	7.2105	7.5113	5.6817	6.7046	7.1311	5.9463	7.4486	6.0764	6.2468	7.2443	6.1071
-11.02	-10.45	-10.64	-10.035	-12.094	-11.123	-11.284	-11.183	-11.497	-9.6191	-11.484	-10.114	-11.087	-10.692	-10.996	-11.199	-11.037	-10.954	-10.443	-10.336	-9.0664	-10.454	-10.4	-11.023	-11.099	-10.623	-11.017	-11.716	-10.105	-11.196	-10.977	-9.6314	-10.114	-11.215	-10.832	-10.797	-10.721	-10.411	-9.9931	-10.742	-11.423	-11.649	-10.845	-11.185	-11.056	-10.843	-10.537	-10.649	-9.5142	-10.634
-15.399	-15.47	-15.009	-13.949	-14.624	-14.388	-14.482	-13.997	-14.836	-14.64	-15.163	-15.034	-14.33	-14.684	-14.374	-14.666	-14.919	-14.233	-14.576	-14.177	-13.608	-14.775	-15.047	-13.606	-15.042	-13.537	-14.393	-14.452	-15.09	-14.618	-14.972	-14.288	-14.784	-14.668	-14.151	-14.786	-14.676	-14.618	-14.751	-13.832	-14.495	-13.983	-15.019	-13.957	-14.087	-15.006	-13.577	-15.786	-14.723	-14.62
-3.4365	-3.6084	-3.5626	-3.9357	-4.5502	-2.9151	-3.8932	-3.5055	-3.8698	-3.4927	-4.2495	-4.5942	-3.553	-3.1777	-3.26	-4.2638	-4.2898	-3.5636	-5.2264	-3.1501	-2.8932	-3.9997	-3.5145	-4.37	-3.3658	-2.9488	-3.4744	-3.8752	-3.8632	-2.6628	-4.5889	-3.2471	-3.505	-3.7778	-4.6378	-4.9889	-3.2996	-4.7679	-3.4734	-3.4258	-4.3691	-3.6106	-2.6912	-4.572	-3.3666	-4.5036	-3.7297	-3.6084	-5.1851	-3.7516
-22.233	-22.58	-23.08	-22.076	-22.19	-22.471	-22.357	-22.452	-22.053	-21.666	-22.713	-21.82	-22.499	-22.267	-22.736	-22.625	-22.775	-22	-22.948	-22.776	-22.408	-22.081	-22.086	-22.47	-21.976	-21.393	-22.068	-23.032	-21.568	-21.238	-22.308	-21.247	-23.239	-21.412	-22.047	-20.656	-22.109	-22.946	-21.972	-22.085	-21.592	-22.248	-22.211	-23.046	-21.666	-21.687	-22.64	-22.32	-21.13	-22.254
2.7502	1.9951	3.3724	2.2483	2.7481	2.8199	2.4991	3.3212	3.2731	1.9815	2.689	2.2763	3.4714	3.042	2.8247	2.7065	1.7938	3.2685	3.2522	3.6043	3.0483	3.4412	2.1386	3.6028	1.941	2.6537	3.0985	1.3741	3.1341	2.3391	1.3106	3.0667	2.6352	2.5563	2.2642	2.9506	2.1384	1.8059	2.3224	2.8952	2.4204	3.2007	3.1208	2.8164	1.7642	2.4667	2.8165	1.2474	0.99655	2.4798
-3.5168	-2.5786	-4.0925	-2.0844	-2.8501	-3.4583	-1.9032	-2.7365	-1.7721	-2.9339	-2.4425	-2.069	-3.6048	-1.7973	-2.337	-2.7954	-1.9866	-2.8191	-2.9729	-2.5924	-3.1109	-2.1135	-3.3916	-1.4755	-3.104	-2.7799	-2.6255	-2.8765	-2.5828	-1.9619	-2.5216	-1.5921	-1.5127	-2.1106	-4.2426	-2.3297	-1.7361	-2.4532	-2.2262	-1.4592	-2.564	-2.4492	-2.2261	-3.2684	-1.8032	-3.4343	-2.608	-1.3634	-2.527	-2.1999
1.3932	1.1296	1.7529	1.9141	2.4383	1.5022	2.0994	1.9418	2.161	2.4868	2.2877	0.67285	1.4099	2.2652	2.1145	1.7193	1.4047	2.0503	2.1702	1.954	1.5579	2.1782	2.855	1.8313	0.99368	2.3697	1.3367	1.3356	1.9279	1.6202	0.93087	0.98588	1.9201	0.32095	1.5284	1.0161	1.2536	2.1039	0.50844	1.5415	2.5069	1.8187	1.0844	0.94124	1.4899	1.1688	2.2442	1.9432	1.6042	1.0431
-9.2711	-9.1981	-8.4509	-8.4307	-9.9282	-9.2248	-10.114	-9.2372	-9.5788	-9.5677	-8.293	-9.1326	-9.3028	-9.1679	-9.2225	-10.049	-9.672	-9.1443	-9.2025	-8.9519	-8.2837	-7.7498	-9.2575	-8.8126	-8.3828	-8.6031	-8.7574	-9.387	-8.6488	-8.865	-8.8967	-9.2932	-9.3109	-8.9854	-8.6958	-9.0846	-9.1805	-8.4754	-9.1143	-8.4566	-9.3901	-9.9427	-9.8003	-9.0163	-9.3432	-8.3649	-8.2614	-9.6161	-9.4108	-8.9177
3.1754	2.5979	2.8492	2.7939	1.9434	2.3203	2.0067	2.6747	3.2915	3.1696	2.4972	2.3177	3.1625	3.1081	2.9948	2.4564	1.9268	2.4805	2.8967	2.5328	3.0398	1.8045	2.7938	2.8971	3.0189	2.64	2.3974	2.9466	2.3943	3.0192	2.7093	2.6763	2.5594	2.9487	3.1054	1.5643	1.734	2.1978	2.6047	1.7018	2.2312	4.1202	2.4954	2.5571	2.2792	2.3462	2.3958	3.026	2.6512	2.5616
0.44254	1.7906	0.51806	-0.26627	-0.53026	0.24018	0.033521	0.28183	0.95441	-0.32897	1.3939	0.90497	0.8365	-0.87142	0.7225	-0.40834	-0.25355	1.3531	-0.2237	0.54273	0.83969	-0.70391	0.6657	-0.29585	-0.34846	0.055253	0.23698	0.8014	0.50857	1.0038	-0.87856	0.012242	0.9988	0.21067	1.2408	-0.57182	1.0398	-0.32049	1.4096	0.98228	-0.47534	0.66347	0.86124	-0.56846	0.44908	0.28826	0.12319	0.29346	-0.56252	1.2095
-10.907	-11.412	-11.963	-10.953	-11.332	-11.746	-10.649	-11.272	-11.071	-11.151	-11.378	-11.878	-11.059	-11.647	-11.414	-12.365	-11.886	-11.003	-10.982	-12.094	-11.15	-11.555	-11.993	-11.89	-11.372	-11.705	-12.178	-12.422	-10.83	-11.238	-10.886	-11.579	-11.386	-11.688	-11.826	-10.706	-12.001	-12.847	-12.88	-11.037	-11.897	-11.782	-11.1	-10.405	-10.19	-10.664	-10.356	-11.366	-12.379	-11.406
0.72915	1.9276	0.8352	1.9177	0.69405	0.3823	1.6086	0.2972	0.5785	0.81643	1.1038	1.2174	1.4837	0.94301	1.6814	1.1937	1.5721	0.74721	1.7596	0.96072	1.9247	0.55781	1.2587	1.46	1.4935	1.3165	1.59	1.4274	1.783	0.86536	1.9302	0.50958	1.1728	0.88914	1.7515	2.0208	1.9193	1.9282	0.98099	0.6926	1.7388	1.3427	2.2336	0.43954	1.1288	2.0612	0.60267	1.1753	0.96382	0.96259
-11.113	-11.545	-12.206	-11.922	-12.452	-11.69	-11.416	-12.981	-11.542	-12.922	-12.267	-11.488	-11.982	-11.505	-12.214	-11.388	-10.779	-10.446	-10.711	-10.605	-11.665	-11.93	-12.002	-11.456	-11.484	-12.348	-11.932	-11.382	-11.527	-10.889	-12.229	-12.098	-12.096	-11.345	-12.734	-12.014	-12.175	-12.547	-11.645	-12.488	-10.489	-11.544	-11.464	-12.657	-11.604	-11.39	-10.835	-11.892	-11.452	-12.107
-15.268	-14.576	-14.488	-14.248	-14.682	-14.316	-15.092	-13.549	-15.829	-14.007	-14.615	-15.302	-14.586	-14.11	-14.702	-14.415	-14.24	-14.412	-14.449	-14.555	-15.26	-14.793	-13.611	-14.274	-15.106	-14.425	-15.267	-14.608	-13.563	-14.393	-14.272	-14.619	-14.88	-14.728	-14.519	-15.414	-14.821	-13.977	-13.822	-14.898	-13.918	-14.169	-15.632	-14.81	-14.206	-13.315	-14.456	-12.835	-14.923	-15.259
-2.4958	-2.8008	-3.6571	-3.3688	-1.99	-2.9388	-2.7997	-3.5081	-2.2764	-3.738	-3.5207	-2.66	-4.5561	-2.4391	-3.6659	-4.3597	-2.5283	-3.5305	-3.7684	-3.4198	-3.2976	-2.9698	-3.03	-3.0344	-3.6105	-3.4401	-2.5611	-3.6171	-2.3546	-2.7657	-3.8773	-3.0706	-2.9848	-3.3044	-4.0653	-3.4425	-3.6419	-2.8291	-2.1737	-4.8179	-3.1504	-3.0812	-3.0377	-2.4706	-3.4131	-3.6098	-3.2364	-3.4929	-3.5561	-2.8944
-4.0897	-4.047	-5.5902	-4.9827	-5.0314	-3.6184	-5.4276	-5.527	-4.506	-4.0901	-4.4593	-4.1706	-4.8266	-4.2316	-4.8262	-4.0534	-3.6638	-4.9752	-4.5201	-3.433	-4.0437	-4.7944	-6.0369	-4.4969	-4.6033	-2.8912	-3.9435	-3.7801	-4.8375	-5.082	-5.5737	-4.2472	-4.1175	-4.1397	-3.7673	-3.9445	-3.9297	-4.3957	-4.6751	-4.5146	-3.9816	-4.5256	-5.1166	-5.0107	-5.0821	-3.604	-4.1457	-5.4978	-4.6462	-3.4043
3.611	4.0699	5.0579	3.8878	4.287	3.8895	5.1676	4.6415	5.0404	3.1719	4.4678	4.4094	3.7984	4.0851	4.8061	5.2712	3.8906	4.9565	4.8223	4.1992	4.1647	3.8013	3.6558	5.269	3.372	4.0785	5.5996	3.5931	4.4268	4.7944	3.3124	4.2077	4.7687	4.8793	4.2789	4.1187	4.374	4.9084	4.3918	4.8045	4.7486	4.2625	3.8524	5.3897	4.3109	4.3463	4.6993	4.564	4.4178	5.495
-0.34259	-2.4504	-1.0645	-0.67848	-1.3942	-1.2119	-2.0631	-2.2763	-1.8904	-1.1888	-1.2362	-1.8574	-1.5637	-1.1359	-2.6412	-1.7239	-1.7159	-1.0771	-1.7047	-1.9538	-0.99976	-1.2771	-1.0515	0.13975	-0.62949	-0.64605	-2.2143	-1.7339	-1.6294	-1.0791	-1.3943	-1.2308	-0.64426	-1.2151	-1.117	-0.561	-2.2651	-1.0323	-1.0532	-0.96047	-2.7593	-1.3246	-1.3217	-2.5965	-2.0762	-1.629	-1.4627	-0.27422	-1.2632	-1.944
-15.196	-15.123	-14.324	-15.417	-14.316	-14.589	-14.906	-14.721	-14.04	-15.542	-14.593	-14.943	-14.423	-13.529	-14.439	-14.524	-15.364	-14.083	-13.418	-14.527	-13.975	-14.153	-14.504	-15.443	-15.757	-13.4	-13.185	-14.202	-13.726	-15.417	-14.936	-15.192	-13.942	-14.495	-14.738	-14.468	-15.296	-14.478	-14.938	-14.387	-14.222	-13.586	-13.223	-14.525	-15.441	-14.9	-14.091	-14.095	-14.777	-14.819
-2.7593	-2.8084	-3.6995	-4.2856	-3.2904	-2.8912	-4.6416	-4.3002	-4.366	-2.643	-3.6196	-4.38	-4.718	-2.2233	-3.3337	-3.5814	-3.5604	-2.1901	-4.256	-3.2016	-3.6504	-3.309	-3.5946	-4.0832	-3.9418	-3.6936	-3.2284	-4.9397	-3.5754	-2.6907	-3.1499	-4.4911	-3.0989	-3.442	-3.9264	-3.5128	-2.7179	-3.5466	-5.4628	-4.5038	-3.8015	-4.3702	-4.2599	-4.1152	-3.9551	-3.8891	-4.6287	-4.644	-3.4872	-5.0171
1.3911	0.38202	2.072	2.1649	-0.41075	2.0461	2.2357	1.3874	1.7074	2.8075	1.9798	1.7514	2.4636	1.8501	0.20398	0.7089	0.82875	1.4338	1.0986	1.8352	2.132	1.7166	1.9013	1.996	0.65745	2.81	2.0078	2.352	1.8376	2.106	1.9677	1.4143	1.1746	1.3248	2.4793	1.44	2.7148	1.4776	2.0966	0.92932	1.8451	1.1023	1.2874	1.6424	2.4559	2.5947	1.4998	1.3423	1.2843	2.8002
-0.36773	-1.746	-1.0501	-0.77543	-0.95825	-0.27874	-1.5449	-0.96817	0.035996	-1.0925	-0.77233	-0.22674	-1.1278	-0.82228	-1.374	-0.62753	-1.2719	-0.097644	-0.54637	-0.66649	0.07863	-0.98329	-1.3647	-1.1631	-1.3913	-1.2834	-0.71178	-0.84939	-1.4619	-0.17558	-1.6174	0.71192	0.32137	0.17074	-1.3963	0.17449	-1.4753	-1.3826	-1.4291	-1.5685	-1.0169	-1.6112	-0.8861	-1.0603	-1.0028	-0.72211	0.3167	-0.31664	-0.36891	-0.63805
-3.2952	-2.8162	-3.5087	-2.967	-3.1608	-4.6596	-2.8351	-3.3838	-3.662	-4.09	-3.0831	-3.4688	-3.9212	-3.9405	-3.5938	-2.4221	-2.6898	-3.2483	-3.5062	-3.8553	-3.1857	-4.1667	-2.3897	-4.3331	-3.4388	-2.19	-3.3681	-3.3867	-4.0409	-2.7856	-4.0938	-2.617	-2.7118	-2.9374	-3.1426	-3.3025	-2.9698	-3.8889	-2.4247	-2.5646	-3.5125	-4.1937	-2.1106	-3.6627	-3.097	-3.1673	-3.8119	-2.3947	-3.5428	-4.2423
5.8655	7.4738	7.1724	6.893	7.23	6.0342	6.9379	7.2309	7.0167	6.4041	6.8418	6.3378	6.9273	7.2438	7.3599	6.4999	5.4365	6.8499	6.6116	6.705	6.2783	7.4667	6.7348	6.5916	6.585	7.3076	7.9073	7.8782	7.4135	6.9111	7.4568	7.0609	6.5928	7.1592	6.8734	7.2098	6.9999	7.6968	6.9692	6.8292	7.754	6.9461	6.4151	6.797	6.6618	6.2455	7.2005	7.4674	6.6429	6.2806
-1.673	-2.8119	-0.81451	-2.4304	-1.8033	-0.13827	-0.42433	-2.4304	-0.80502	-1.9918	-0.98541	-0.29914	-1.869	-1.6775	-1.4521	-1.8291	-1.3544	-0.7759	-2.1837	-1.0959	-1.6896	-0.14144	-1.2125	-1.789	-0.16444	-1.137	-1.2597	-2.0498	-0.46555	-1.5186	-1.3342	-0.91761	-2.6511	-1.7615	-0.96852	-1.7742	-0.45439	-1.4697	-2.0493	-0.32702	-0.86975	-1.8771	-1.4773	-1.6877	-2.0623	-0.48806	-1.5184	-0.11369	-0.88436	-1.1999
-2.914	-2.0793	-3.6646	-2.4529	-3.5276	-2.9602	-2.9625	-1.2318	-2.6078	-2.8199	-2.2191	-3.0004	-2.5582	-2.7133	-3.0178	-2.7145	-3.4586	-2.4867	-3.5345	-2.6047	-2.2431	-1.3855	-2.462	-1.8568	-2.6454	-3.0618	-1.8523	-2.5428	-1.5716	-1.9629	-3.0735	-3.0905	-3.0956	-2.6277	-3.2893	-3.3821	-2.3304	-2.436	-2.3761	-3.3731	-2.6686	-2.6789	-2.3854	-2.6353	-2.4076	-2.2488	-2.5196	-2.5805	-2.3099	-2.1806
-3.4339	-3.0377	-2.5236	-2.9453	-2.9141	-1.9825	-3.4051	-3.1178	-2.629	-3.1275	-4.059	-3.5002	-4.2854	-2.8507	-3.1827	-3.2017	-3.5269	-3.1925	-3.264	-4.3129	-3.2633	-2.5445	-3.9162	-3.2348	-3.1452	-2.5498	-3.513	-3.3663	-1.768	-2.458	-3.3278	-3.9291	-2.9229	-3.7654	-2.1689	-4.3395	-4.3749	-2.2738	-2.9973	-3.6177	-3.5485	-3.4101	-3.1942	-2.9779	-2.937	-2.9376	-3.8125	-2.1173	-2.911	-3.7992
-13.033	-13.351	-14.487	-14.027	-12.173	-12.759	-12.72	-13.74	-13.276	-13.316	-12.633	-12.693	-12.917	-13.824	-12.01	-14.264	-13.168	-14.27	-14.3	-13.614	-13.082	-13.35	-12.433	-13.595	-13.536	-13.403	-13.112	-14.26	-12.731	-13.461	-13.184	-13.527	-13.159	-11.788	-12.665	-12.244	-13.53	-12.052	-12.671	-12.96	-13.496	-13.269	-12.539	-13.329	-14.385	-13.918	-13.732	-13.574	-12.716	-13.035
-0.77388	-2.6826	-0.82385	-1.9305	-0.68186	-1.2986	-1.5346	-0.73051	-1.6032	-0.85707	-0.92225	-1.6464	-1.7588	-2.1315	-1.0429	-1.3596	-1.5654	-1.1803	-0.48895	-1.6842	-2.0344	-0.80313	-1.1181	-2.1272	-0.69878	-2.4272	-2.1186	-1.6317	-1.1184	-1.0259	-2.0017	-1.9558	-1.1653	-1.8614	-1.6105	-1.9042	-1.4711	-1.2647	-1.0248	-2.0096	-2.1998	-0.13573	-2.3437	-1.0421	-1.4587	-1.586	-1.0765	-1.3254	-1.3452	-1.0353
1.0283	1.4309	1.4078	1.8122	1.5855	1.5881	1.7961	1.2299	2.1331	1.7588	2.0272	1.4657	1.7873	0.39129	1.915	1.217	0.84287	1.6986	1.9922	1.5934	1.3726	1.998	0.99734	0.40743	1.3993	1.2512	2.0459	1.1566	1.4005	0.94799	0.74301	0.11261	2.1553	0.62342	1.8162	1.7015	0.99911	1.1535	1.1215	2.2371	1.94	0.58729	0.38707	1.3742	1.0644	1.4166	1.7033	0.43003	1.9521	-0.40929
-8.9881	-8.4109	-9.2757	-8.9542	-8.0411	-8.9074	-8.1558	-9.3547	-10.139	-8.5378	-9.3745	-8.3728	-8.6973	-9.2172	-8.6749	-7.6078	-8.3112	-8.7996	-10.376	-9.8375	-8.9852	-8.7882	-8.9006	-10.243	-9.2385	-9.3803	-9.517	-8.7127	-9.3547	-9.6604	-9.6987	-9.0705	-8.7809	-9.0049	-8.1658	-8.5609	-7.3282	-7.9592	-9.3697	-9.4156	-8.9876	-8.9635	-9.0704	-8.3566	-9.4725	-8.4217	-8.6625	-9.6121	-8.307	-9.0954
-4.5702	-4.2258	-3.4027	-4.9612	-4.0539	-4.1028	-4.4917	-4.3615	-3.3475	-3.1044	-2.8632	-3.9152	-4.1969	-4.0928	-3.6119	-3.8439	-3.4537	-3.9973	-4.2758	-5.13	-5.0331	-4.2531	-3.7314	-4.5341	-3.5932	-2.9482	-4.038	-3.2214	-3.0594	-3.5189	-2.6492	-4.0153	-4.4595	-3.7488	-4.4769	-4.239	-4.157	-3.7975	-3.5126	-3.3277	-4.0062	-4.9694	-3.9271	-3.2755	-3.6717	-3.49	-4.2824	-4.2263	-4.4301	-3.4792
-8.9871	-9.3345	-9.4104	-9.0433	-8.8184	-8.8047	-9.7362	-9.4879	-9.6672	-9.4134	-7.8139	-9.3224	-8.1715	-9.5164	-8.871	-8.5395	-9.0831	-8.6078	-9.2162	-9.5771	-8.8147	-9.32	-10.203	-9.0065	-8.6902	-8.7282	-10.426	-8.7648	-8.615	-9.2834	-9.2228	-9.2111	-10.238	-8.7873	-9.7284	-8.1526	-8.7098	-9.9	-9.0661	-9.3404	-9.7317	-9.7128	-8.5215	-8.7991	-9.1965	-9.2044	-10.534	-8.9985	-9.0447	-8.016
-9.8721	-9.24	-8.7625	-8.5675	-8.1921	-8.7372	-8.1694	-8.8702	-9.931	-9.1933	-10.024	-8.1889	-9.1646	-8.6352	-9.2385	-9.2485	-9.0966	-9.5794	-9.4789	-8.0313	-8.9707	-8.8105	-8.8396	-8.7764	-8.167	-8.7094	-8.3005	-8.8478	-9.2989	-8.3619	-8.1308	-9.4927	-9.112	-10.002	-9.8377	-7.7291	-8.2831	-8.3525	-9.7502	-8.3578	-8.9746	-8.8458	-9.5436	-8.4685	-9.6381	-9.3812	-9.6246	-8.8739	-8.071	-9.3912
-2.6222	-3.0291	-2.6077	-2.4001	-0.42766	-3.5551	-2.8278	-1.8857	-3.5042	-3.803	-2.6618	-1.2748	-2.4957	-2.0637	-2.8504	-2.6284	-3.4675	-1.8375	-3.4022	-2.4792	-1.9558	-1.7293	-2.5428	-2.6946	-1.6267	-2.0269	-2.3027	-3.4494	-1.9466	-3.1614	-3.2835	-3.2618	-2.3631	-2.6937	-3.5479	-2.7602	-2.1836	-2.1591	-3.1704	-2.492	-2.2721	-1.9494	-2.6564	-2.1382	-2.1961	-2.0279	-2.9942	-3.0443	-1.9569	-2.6093
-3.7426	-3.6527	-3.4261	-3.4025	-3.7615	-4.2111	-2.9347	-2.5536	-4.0631	-3.1979	-3.3253	-3.414	-2.5764	-3.6207	-2.0299	-3.6605	-3.6533	-2.9607	-2.3751	-2.8812	-4.003	-3.4588	-3.5185	-2.8045	-2.3437	-2.7201	-3.8934	-2.7554	-3.8823	-3.8191	-2.3793	-2.3563	-2.6322	-3.991	-2.8637	-3.2696	-3.5987	-3.2427	-2.8836	-3.0346	-3.9054	-3.4024	-3.247	-3.5156	-2.7054	-2.6813	-3.9381	-2.8205	-4.8352	-3.4426
6.18	6.662	5.7606	7.0143	6.6678	6.3317	6.4502	7.1126	6.4728	7.9761	6.6172	8.6011	7.2781	6.3359	6.5436	7.0969	8.0701	5.7883	7.1748	7.4556	6.8408	7.5863	5.6925	4.9842	6.4534	6.3793	6.0467	6.0378	6.9159	5.9954	7.7066	8.036	6.3687	5.9362	7.2581	6.8589	7.8505	6.2425	5.6592	7.231	6.1807	7.7105	6.4395	6.2498	5.3733	6.856	6.145	7.0035	6.6753	6.6811
0.36839	0.13739	-0.66557	-0.43391	0.34641	-0.25643	0.44886	-0.062064	-0.25931	-0.53787	0.11662	-1.0566	0.80857	-0.080306	-0.78755	0.87346	-0.11491	-0.92162	-0.1223	0.073475	0.84487	-0.067776	-0.50089	-0.63916	-0.86341	-0.092817	0.40944	0.43192	0.80784	0.08351	-0.73965	0.23119	0.068861	0.79323	-0.33391	-0.6004	0.41149	-0.19349	-1.2979	-0.10465	0.1969	-0.21811	-0.2076	-0.69156	-0.12176	0.29665	-0.39688	-0.07108	0.6006	-1.2002
-4.7798	-5.1703	-5.0067	-5.651	-4.9125	-4.044	-5.7738	-4.7815	-5.5479	-4.7514	-4.0885	-3.975	-3.8319	-5.7019	-5.5767	-5.9392	-5.4792	-5.9313	-5.1841	-4.6754	-6.3133	-3.5233	-6.0667	-5.5987	-4.4779	-4.8083	-5.694	-5.2876	-4.2686	-5.0339	-4.9405	-4.3633	-4.9575	-4.8851	-4.8608	-4.3577	-5.509	-5.4251	-5.1185	-4.3249	-4.4739	-5.7317	-4.7554	-4.9689	-5.4435	-4.1958	-6.1409	-6.2207	-6.0495	-5.3548
1.3487	1.1997	0.91716	1.554	2.4406	0.78893	1.3943	2.4446	2.1063	1.5753	1.2001	1.5057	1.337	1.043	1.4411	1.4003	1.0988	2.1398	-0.24805	2.0564	1.3436	2.3023	1.3099	0.61647	1.0741	1.4376	1.8161	1.5963	1.6841	0.97987	1.4891	1.18	0.60555	1.4123	1.0141	2.5234	1.6335	1.2089	1.8952	1.2188	0.62638	2.139	0.94002	1.5491	0.91875	1.4631	2.5078	2.0269	1.3282	1.8247
10.041	10.77	9.9278	9.9517	11.009	10.916	9.6938	8.8546	9.4331	9.9616	9.5593	9.0805	9.1973	10.69	9.7608	9.8835	11.096	10.141	9.7822	9.235	9.7987	9.9496	10.261	10.28	8.7973	9.5954	9.2199	10.944	10.008	9.3999	9.5343	9.9512	10.092	9.0028	8.5543	8.34	9.3815	10.141	10.396	9.1145	9.2784	9.9496	11.087	10.12	10.862	9.6645	9.314	8.1836	10.789	8.9003
-11.827	-11.387	-11.571	-11.908	-11.234	-10.675	-11.661	-12.201	-11.486	-11.456	-11.338	-13.14	-10.776	-11.985	-11.661	-12.097	-11.338	-12.938	-12.651	-12.524	-13.12	-13.089	-11.776	-12.582	-11.799	-12.846	-12.252	-11.724	-11.096	-12.102	-11.535	-11.823	-11.281	-10.666	-11.104	-13.029	-12.223	-12.547	-13.161	-11.27	-11.661	-12.391	-10.641	-12.123	-11.469	-10.922	-10.875	-11.346	-12.84	-10.943
-2.256	-3.4523	-2.7461	-3.6646	-2.7072	-3.1217	-4.0482	-3.0716	-3.4675	-3.9742	-4.017	-2.5927	-4.2795	-4.3623	-3.4417	-3.3385	-2.7273	-2.144	-3.5717	-3.1892	-3.0865	-3.5424	-3.9657	-2.049	-2.5949	-3.2887	-3.411	-4.0914	-3.1739	-3.3705	-3.321	-2.6487	-3.4577	-3.1037	-3.9516	-4.0055	-3.7971	-3.345	-3.9618	-2.5021	-3.8955	-4.5123	-4.5506	-4.1686	-3.2533	-2.9567	-4.439	-3.7305	-3.0335	-3.0968
2.753	2.3593	3.9864	2.7424	2.7119	1.6791	3.6017	2.4463	2.985	2.6774	3.1637	3.7698	3.8291	3.4381	3.9136	3.3756	3.0968	3.9599	2.5613	2.617	3.0502	3.8758	2.9836	1.5323	3.0116	3.3311	3.1426	3.7852	2.2909	3.3792	3.1176	1.9308	2.9555	2.9269	3.1823	2.8983	3.0376	3.5047	2.7546	3.5597	3.6222	2.2973	3.0019	1.6106	1.6505	3.0836	3.0969	3.644	3.9817	3.0195
-14.409	-14.039	-13.847	-15.579	-14.091	-14.622	-15.183	-14.133	-14.045	-14.704	-14.336	-15.104	-15.404	-13.422	-14.899	-16.287	-15.619	-14.108	-14.168	-13.891	-15.066	-14.117	-14.722	-15.009	-15.231	-15.565	-14.23	-14.671	-14.781	-15.644	-14.481	-15.145	-14.635	-14.624	-14.422	-13.476	-14.752	-16.351	-16.197	-13.718	-15.308	-12.936	-13.551	-15.636	-14.263	-15.202	-14.269	-15.425	-15.653	-14.893
2.217	3.8821	2.524	2.4321	2.4274	2.2532	2.6193	2.259	2.345	2.2344	3.4142	2.6913	0.79273	2.9447	2.0676	2.3134	3.1222	2.1962	2.0414	2.4542	2.2194	1.5491	2.9658	2.0122	1.8652	3.071	3.2374	1.8793	3.7729	2.6423	2.9555	3.1861	2.2318	2.5889	3.2558	2.4635	2.7979	2.5005	2.0863	2.2983	2.1528	2.839	2.0218	1.6335	1.9362	2.8951	2.5685	2.3555	2.5854	2.7519
-4.6408	-5.2993	-4.6418	-5.3803	-4.978	-5.2142	-5.3154	-6.0717	-5.1363	-5.036	-4.5083	-5.9111	-5.5218	-5.4357	-4.2754	-5.9767	-5.2576	-4.5109	-5.2558	-4.7486	-5.3181	-5.9922	-5.7251	-5.5152	-6.0187	-5.186	-5.5812	-4.2356	-5.3424	-5.2907	-4.4552	-4.9648	-6.209	-4.2772	-5.003	-4.3954	-4.391	-5.2795	-5.1358	-4.3852	-4.2374	-4.6206	-4.9204	-4.8386	-5.5386	-5.3191	-4.6227	-4.1965	-6.2348	-4.3483
-0.95038	-1.0504	-0.69756	-0.998	-2.3483	-1.5152	-1.1291	-1.5424	-2.2573	-2.5275	-0.67907	-0.857	-1.2313	-2.2531	-0.64336	-1.3447	-1.696	-0.96264	-1.1548	-1.1233	-2.038	-2.2563	-1.4894	-0.26903	-0.99211	-2.121	0.027419	-1.8073	-1.6281	-0.31097	-0.15431	-1.0465	-2.5157	-0.82289	-0.014342	-2.3352	-2.0139	-0.97472	-0.87152	0.38756	-1.8138	-1.5145	-1.418	-1.7166	-1.7037	-2.1223	-2.1713	-1.2016	-0.68367	-2.0461
-14.434	-14.412	-14.271	-14.272	-13.614	-14.216	-13.966	-14.461	-15.073	-14.779	-13.887	-15.893	-16.001	-14.678	-14.401	-15.647	-15.165	-14.537	-14.602	-13.869	-14.56	-15.635	-16.141	-14.077	-13.738	-14.329	-14.779	-14.396	-14.533	-14.371	-14.246	-14.513	-13.549	-13.998	-13.188	-13.772	-14.346	-14.578	-14.343	-13.906	-14.424	-15.723	-14.535	-14.525	-15.768	-14.202	-14.734	-13.294	-15.017	-14.815
0.79791	-0.16479	0.74094	-0.32299	-1.3568	0.15355	1.0106	1.185	0.75857	-0.1711	1.0634	0.68704	0.61477	0.35649	-0.20535	0.59467	1.2671	1.7633	0.90052	-0.86248	0.80686	0.56234	0.39355	-0.036843	0.099769	0.20556	-0.048497	0.84292	0.020006	-0.20667	0.091355	0.85562	-0.030809	-0.34416	-0.31543	1.2915	0.61413	0.59974	0.31822	-0.19018	0.37523	0.88826	0.69019	0.019576	-0.035947	1.3291	-0.10688	0.043368	0.38521	0.27781
-2.8239	-2.8114	-2.0157	-1.8691	-3.0605	-2.0763	-3.4925	-3.1442	-2.035	-2.8173	-2.8608	-1.7231	-2.9419	-2.4693	-1.8651	-2.4983	-3.1349	-2.9516	-3.0217	-2.7262	-2.0094	-3.0976	-2.8083	-2.3179	-3.4232	-2.656	-2.4412	-2.5766	-2.8693	-2.3484	-2.0637	-3.0735	-3.1135	-2.9757	-3.0095	-2.2398	-3.1937	-3.0041	-3.7071	-2.8479	-2.4485	-3.3547	-2.9607	-2.493	-2.4614	-2.926	-1.5726	-3.4422	-2.7182	-1.9496
-7.232	-9.9318	-9.5936	-8.7823	-10.11	-9.0289	-9.2389	-9.2238	-9.7885	-8.5469	-8.4938	-9.0793	-9.6218	-8.9934	-10.53	-9.7691	-9.7527	-8.6378	-9.1452	-9.9017	-8.6885	-7.7347	-10.186	-9.52	-9.7285	-9.1553	-10.43	-9.8429	-8.6613	-8.9291	-8.7104	-8.8912	-9.5168	-8.2662	-8.5778	-9.3687	-9.1241	-10.261	-9.795	-8.7139	-9.2399	-9.7813	-9.0971	-9.1869	-10.131	-8.0305	-10.328	-9.2949	-8.7545	-9.6792
-12.617	-14.046	-14.644	-12.845	-12.736	-13.259	-13.722	-13.366	-13.851	-13.082	-13.17	-13.795	-13.941	-12.875	-13.291	-12.605	-14.051	-12.034	-13.277	-13.795	-13.249	-12.445	-13.081	-12.862	-13.385	-12.66	-13.335	-13.109	-13.647	-13.246	-12.988	-13.411	-12.86	-13.879	-13.458	-13.821	-12.356	-14.642	-12.824	-12.604	-13.093	-12.781	-13.155	-12.388	-12.935	-13.238	-13.375	-12.522	-13.371	-13.716
-12.215	-13.021	-11.591	-13.291	-13.579	-12.712	-12.906	-13.019	-12.49	-13.642	-12.554	-12.59	-12.458	-13.005	-11.981	-12.866	-12.918	-12.68	-12.796	-12.974	-13.342	-12.815	-13.206	-13.351	-13.033	-12.744	-12.828	-13.063	-13.243	-12.505	-12.475	-11.594	-13.256	-12.348	-13.387	-13.3	-12.684	-13.745	-13.334	-13.536	-12.618	-13.14	-13.448	-12.246	-12.249	-13.537	-14.057	-13.317	-13.118	-12.781
-0.49871	1.0415	0.98913	-0.8762	-0.079936	0.22975	-0.064795	-0.07104	-0.0089117	0.67153	-1.6007	0.99054	-0.62731	-0.98403	0.051781	1.1417	-0.36016	0.9209	1.2672	1.2925	-0.045659	-1.2205	0.6576	-0.17305	-0.7415	0.030078	-0.44784	-0.0068753	0.26275	0.038853	-0.75126	0.29776	-0.4214	1.8043	0.4082	0.2008	-0.45922	-0.018748	0.61612	0.19746	0.60405	-0.5404	0.40909	0.70932	0.55034	-0.21101	-0.17598	-0.44751	-0.082237	0.69232
-2.138	-2.0591	-1.3698	-1.277	-2.0967	-1.4065	-1.8129	-1.5205	-1.0863	-0.93043	0.75825	-1.5156	-2.0096	-1.4053	-1.4993	-1.8108	-0.82537	-2.8818	-2.189	-1.2484	-0.65772	-0.32157	-1.864	-1.8807	-0.76597	-2.8583	-2.825	-0.77136	-2.2973	-0.935	-1.3023	-2.1204	-1.2674	-1.3277	-1.7958	-0.90038	-1.2959	-1.922	-1.5808	-1.544	-1.4644	-1.3152	-2.3994	-1.2796	-1.9494	-1.5036	-2.2318	-1.2092	-2.0726	-2.0182
-21.976	-22.756	-22.397	-22.468	-22.884	-23.006	-21.706	-21.698	-23.928	-21.574	-21.926	-22.718	-21.703	-22.543	-21.363	-22.188	-21.288	-21.471	-22.115	-22.397	-21.26	-22.26	-22.06	-23.645	-22.056	-22.225	-22.679	-22.773	-21.717	-22.946	-23.467	-22.261	-21.912	-21.822	-22.127	-22.776	-22.183	-22.452	-21.441	-22.972	-22.009	-22.196	-22.482	-21.061	-21.633	-22.502	-22.835	-22.496	-22.936	-22.57
9.585	10.708	10.74	10.246	9.7798	9.2731	10.06	10.079	11.254	10.145	10.36	9.7305	10.166	9.3471	10.348	10.052	10.281	9.6207	9.3751	9.2076	9.4472	10.558	9.3704	9.1449	10.036	9.9386	10.127	10.046	9.349	10.363	9.6797	9.8168	10.67	9.731	8.6453	9.8674	10.012	9.779	9.911	9.7959	10.551	10.52	9.7693	9.7897	9.5995	9.5367	9.0876	9.1429	10.466	9.6012
-13.37	-12.534	-13.187	-12.656	-11.93	-13.297	-13.045	-12.983	-12.961	-13.23	-13.922	-12.669	-12.119	-11.845	-13.477	-12.412	-12.608	-12.407	-11.857	-13.298	-13.584	-13.026	-13.282	-13.413	-13.581	-12.566	-14.329	-14.258	-13.539	-13.385	-12.303	-12.17	-13.15	-13.923	-12.257	-12.441	-13.33	-13.617	-13.164	-12.419	-12.696	-12.776	-14.238	-12.505	-12.812	-12.96	-12.192	-12.976	-14.028	-14.127
-10.926	-11.443	-11.036	-11.306	-11.695	-11.265	-10.209	-10.263	-11.382	-11.343	-11.759	-10.008	-11.365	-10.282	-10.567	-11.42	-10.983	-11.035	-9.8577	-11.333	-10.304	-9.6149	-11.122	-10.1	-10.769	-10.614	-11.322	-10.347	-11.064	-10.78	-9.8897	-10.493	-10.252	-11.448	-11.083	-10.564	-10.579	-10.88	-11.446	-11.138	-11.743	-11.232	-10.273	-10.855	-11.68	-10.927	-10.417	-11.342	-9.7164	-11.864
-1.9367	-1.9485	-0.85612	-1.822	-1.7864	-1.3721	-1.7251	-2.7795	-2.5264	-0.17025	-0.72241	-0.87704	-2.0962	-0.30315	-1.503	-2.597	-1.3132	-1.4107	-0.50689	-1.2469	-0.66008	-1.4093	-0.50642	-0.71452	-1.2843	-1.1923	-1.5087	-1.8881	-1.9488	-1.2153	-1.2693	-2.1089	-2.1766	-1.6761	-1.0877	-1.1151	-2.718	-0.88339	-1.6676	-2.5512	-1.4889	-0.71088	-1.2971	-1.3525	-2.2133	-2.592	-2.0825	-0.90198	-2.1266	-0.83822
-21.348	-22.822	-21.238	-22.087	-21.703	-21.164	-21.36	-23.114	-22.283	-21.573	-22.158	-23.151	-22.015	-22.827	-23.001	-21.353	-21.852	-22.202	-21.984	-21.916	-22.419	-22.52	-22.122	-22.05	-23.104	-22.718	-21.371	-22.001	-21.89	-22.201	-21.21	-22.067	-23.103	-22.49	-21.505	-22.314	-20.751	-22.406	-21.225	-22.427	-22.207	-23.068	-21.513	-23.202	-21.5	-22.696	-21.642	-21.647	-21.946	-21.816
-11.339	-11.027	-11.97	-11.792	-11.435	-11.077	-11.747	-12.07	-11.679	-12.451	-11.932	-12.31	-11.481	-12.676	-12.134	-11.487	-11.193	-12.407	-12.263	-11.865	-11.636	-12.717	-12.001	-12.092	-11.527	-12.673	-12.592	-11.609	-11.951	-11.815	-11.714	-11.781	-12.683	-12.403	-11.627	-12.664	-12.904	-12.281	-12.001	-11.743	-12.55	-11.7	-12.644	-11.732	-11.492	-10.601	-12.542	-12.106	-13.106	-11.083
8.8305	8.3598	7.5941	7.6275	8.9054	8.1244	9.3758	8.773	7.9697	8.7445	8.3415	7.8227	7.5052	8.6275	8.4881	7.496	8.5579	8.791	8.1398	7.7503	8.4581	8.2372	9.212	8.0206	9.167	8.7965	7.4228	9.2614	8.8518	10.024	7.9716	9.3384	8.5445	8.5551	8.49	8.0578	8.3856	8.7076	7.1529	9.4802	8.7367	7.6362	9.203	7.7624	8.7359	8.1966	8.5765	7.9326	9.0438	8.6773
-12.038	-10.159	-10.143	-10.527	-10.634	-11.445	-11.1	-11.427	-10.471	-11.173	-11.683	-11.111	-11.839	-10.69	-10.857	-11.174	-9.9158	-9.7395	-11.046	-11.549	-10.334	-10.688	-10.65	-9.578	-9.9298	-10.299	-10.871	-11.179	-10.989	-11.071	-9.5645	-10.752	-11.625	-11.893	-9.7651	-9.3903	-10.637	-11.53	-10.624	-10.158	-10.397	-11.631	-11.257	-12.794	-10.934	-11.607	-10.446	-11.28	-11.156	-10.965
-13.526	-16.055	-14.936	-14.455	-14.562	-14.933	-15.09	-15.452	-13.475	-14.025	-14.463	-15.731	-15.12	-15.412	-13.309	-14.322	-15.601	-14.733	-14.995	-13.989	-13.888	-14.095	-15.622	-14.08	-13.55	-14.798	-14.251	-13.926	-15.232	-15.331	-13.13	-15.349	-14.365	-14.497	-14.61	-14.426	-14.819	-15.253	-13.837	-15.13	-13.639	-13.708	-14.298	-13.923	-16.239	-14.46	-15.274	-14.576	-13.696	-14.879
10.435	9.7151	9.9658	8.8287	9.8766	9.8845	9.5575	10.74	9.273	9.6015	10.187	9.3759	8.9708	10.138	10.263	9.2081	9.2079	10.126	10.808	10.018	9.5002	9.9739	10.407	10.986	9.1929	10.112	9.5601	8.8481	9.4835	10.609	9.2484	9.6961	9.7895	9.4053	9.3597	9.189	9.0139	9.3772	8.2836	10.388	10.765	10.062	9.5255	10.059	9.1902	9.3444	11.152	10.978	9.7105	9.9382
-0.87936	-1.731	-1.6418	-0.88873	-0.33678	-1.4245	-1.583	-1.4469	-1.3964	-2.0827	-1.6329	-0.85827	-1.6099	-2.2006	-2.2651	-0.85347	-1.5359	-0.97791	-1.4309	-1.7513	-2.803	-1.3599	-1.0134	-0.61302	-1.4717	-1.5064	-1.0269	-1.1967	-1.2978	0.19252	-1.5615	-1.0641	-1.5358	-1.4008	-1.8899	-0.57343	-2.3671	0.86223	-0.72678	-2.2151	-1.0676	-1.0148	-0.61197	-0.96278	-1.5553	-0.55715	-0.75309	-1.1048	-2.2244	-0.77595
-0.85119	-1.248	-0.21978	-0.85888	-0.80112	-0.11744	0.36651	-1.9138	-0.042577	-1.9453	-0.67318	-0.33822	-0.16756	-0.77502	-0.40166	-1.3154	-0.24349	-0.75217	-0.34707	-0.96948	-2.1631	-1.4213	-0.63695	-0.43749	-1.5274	-2.6088	-0.30971	0.50029	-1.1142	-1.2633	-0.077176	-0.64862	-1.0408	-0.75839	-1.5948	-0.99229	-1.3186	-0.99098	-0.63973	-0.2599	-1.0314	-0.64894	-0.85982	-1.8869	-1.1838	-0.21311	-0.34841	-0.63625	-0.0015007	-0.22594
1.296	0.94088	-0.24166	0.47725	0.69998	0.4857	0.66684	-0.41996	0.91694	-1.3535	-0.79238	-0.20954	-0.035014	-0.072024	0.15634	-0.20805	0.54794	0.85092	-0.86522	0.33772	0.37146	0.26371	-0.3321	0.50774	0.12377	0.33314	-0.25212	0.98094	-0.13855	-0.74434	-0.20813	0.58471	-0.17526	0.074105	-0.19058	0.094855	-1.1898	-0.67769	-0.59516	1.0776	1.4445	-1.2725	0.37913	0.65034	-0.15981	0.3216	0.32493	0.70714	0.38885	-0.67489
-11.99	-13.107	-12.597	-13.961	-13.151	-13.632	-12.671	-13.46	-13.301	-12.569	-12.75	-13.744	-11.483	-13.238	-13.397	-14.724	-13.518	-14.441	-12.555	-13.715	-14.053	-13.54	-14.255	-13.818	-14.418	-14.325	-11.736	-14.216	-13.37	-14.998	-13.258	-14.433	-12.444	-13.611	-14.093	-12.638	-12.534	-13.064	-13.39	-12.814	-13.076	-13.663	-13.431	-12.629	-13.695	-14.022	-13.02	-12.959	-13.577	-14.062
-7.3733	-6.4157	-6.9266	-6.108	-7.1321	-6.7035	-7.1006	-5.4133	-5.9839	-6.6098	-6.4258	-6.2239	-7.2385	-5.5771	-6.7963	-6.4668	-5.8644	-6.1627	-5.9128	-6.7594	-5.5988	-5.1379	-5.7198	-5.993	-6.1524	-6.5399	-6.3265	-6.789	-6.0836	-5.9657	-5.768	-6.4617	-5.7943	-6.8146	-6.3814	-6.7691	-5.6866	-6.2632	-7.5421	-4.8802	-6.592	-6.9921	-5.6112	-6.4217	-6.0641	-6.7966	-7.1556	-6.8081	-5.8647	-5.3862
-6.4017	-8.1423	-5.8098	-6.8193	-6.8831	-5.4283	-5.8896	-6.8733	-5.9081	-5.471	-5.9339	-6.3997	-6.2139	-5.7253	-5.725	-6.3515	-6.3137	-6.4218	-6.2729	-5.8582	-6.0042	-6.4508	-6.2573	-6.6846	-6.6421	-6.1931	-6.691	-5.8449	-6.4144	-6.0888	-5.6634	-6.5471	-6.1296	-6.771	-6.3493	-8.2954	-5.2987	-6.7323	-6.4018	-6.7292	-6.6797	-6.9332	-6.3302	-6.0911	-7.0413	-6.1131	-7.6285	-6.8915	-5.6481	-7.8419
-12.147	-11.966	-11.794	-11.706	-11.047	-12.218	-11.195	-10.868	-11.236	-11.014	-11.778	-11.791	-12.913	-10.156	-11.007	-13.082	-11.25	-12.455	-10.83	-11.45	-11.631	-11.855	-10.792	-10.529	-10.877	-11.995	-11.051	-11.597	-12.898	-11.491	-12.184	-12.437	-11.046	-10.923	-11.725	-11.749	-11.209	-11.315	-12.22	-12.652	-12.435	-12.24	-11.103	-11.11	-12.303	-11.828	-11.218	-11.998	-12.46	-12.733
10.59	8.9279	11.046	10.646	9.0772	9.7886	10.3	8.6506	9.8863	8.3804	9.8037	10.609	10.488	8.7156	9.9301	9.2531	8.9567	10.021	10.13	8.4965	9.7693	10.742	8.9596	10.114	8.6349	10.452	8.875	9.1994	9.9535	10.721	9.1766	10.199	8.608	9.9874	8.7856	10.557	9.5932	9.2002	9.553	9.7448	9.8308	8.9653	10.022	9.488	9.758	9.6599	9.9915	9.5313	9.1595	9.8313
-1.6018	-0.68288	-0.50562	-0.88906	-1.8213	-0.61702	-0.4765	-0.65662	-0.033986	-0.2319	-1.9464	-1.1706	-1.2219	-1.4214	-1.2062	-2.0094	-2.233	-0.92185	-1.5628	-1.0746	-1.3907	-2.243	-2.5601	-0.26459	-1.2086	-1.3097	-0.92913	-2.2494	-1.5808	-1.2102	-1.5402	-1.8346	-1.5882	-1.0488	-0.94277	-1.0002	-2.3357	-2.1834	-1.1703	-1.5003	-1.4277	-1.6098	-0.66649	-1.142	-0.74789	-1.4109	-1.3723	-1.4649	-1.1213	-1.6105
-8.834	-10.189	-9.8939	-8.4219	-9.6109	-9.2068	-8.4793	-8.2918	-9.9724	-8.0481	-7.0425	-6.3604	-8.493	-8.4187	-8.5098	-7.4007	-10.285	-9.3851	-9.4309	-8.4399	-9.8068	-8.9966	-9.4918	-9.3916	-8.8848	-9.0717	-7.8176	-9.7376	-7.7346	-9.3483	-8.9835	-7.9077	-8.506	-8.9728	-8.9496	-8.3743	-8.8835	-8.2293	-8.1222	-8.9688	-9.6596	-8.083	-8.2058	-8.3827	-9.2724	-7.9991	-8.7178	-9.295	-9.7991	-7.9843
6.6176	5.3219	4.7433	5.2664	5.9223	5.9432	6.2186	5.8679	5.9734	5.7123	6.3222	5.0932	5.7865	5.4139	4.2828	6.8262	4.4511	5.4395	6.1252	5.6338	6.7591	5.5474	6.3101	5.9759	4.8659	5.1032	5.1627	6.5636	4.7104	5.0445	5.4796	5.8822	5.0925	5.4325	6.3843	4.6271	5.8223	5.9993	4.8969	5.8945	6.012	5.6105	6.1531	5.1865	5.6288	5.0286	5.2253	4.891	5.746	6.4688
-10.682	-10.471	-13.229	-10.075	-12.075	-11.082	-11.15	-11.436	-12.041	-11.564	-11.884	-10.601	-13.025	-11.287	-11.275	-10.963	-12.391	-11.531	-12.047	-11.099	-11.821	-12.412	-11.711	-12.528	-11.521	-10.459	-10.475	-10.429	-10.492	-12.86	-10.4	-10.956	-12.211	-10.712	-11.355	-11.972	-11.722	-11.578	-12.551	-10.718	-11.503	-12.019	-11.817	-11.338	-11.622	-12.193	-10.956	-12.784	-10.371	-12.259
-0.79197	0.062171	-0.022337	0.2813	-0.91929	-0.25521	-1.4498	0.054916	-0.91794	-0.51615	-0.25624	-1.4534	-0.72543	-0.50694	-0.85696	-0.67702	0.41351	-1.3409	-0.44503	-1.0802	-1.3016	0.6932	-1.6968	-1.3015	-0.37909	-0.23363	-1.5764	-1.023	-1.176	-0.58638	-0.85211	-1.0794	-0.53779	-1.5586	-1.5452	-0.10036	-0.82824	-1.061	-0.79573	-0.73462	-0.61419	-1.3477	-0.67036	-1.5838	-0.6619	-1.4378	-0.60523	-0.95216	-1.6835	-1.1216
4.6948	4.3181	5.0388	4.0057	4.958	4.5757	4.4458	4.9378	5.2426	4.1946	4.9169	4.1285	3.8742	3.8844	5.3513	4.3896	3.6035	5.346	4.9957	4.676	3.4719	4.7658	4.644	4.363	3.6027	4.2561	3.6475	4.3059	4.1171	4.5358	5.0152	5.2694	5.1848	4.1438	4.7594	4.6919	4.9164	3.3893	3.6341	3.4875	3.6746	4.8794	5.6063	4.1674	4.6108	4.5558	4.5378	4.5378	4.4251	4.1346
2.2209	0.20683	1.0787	1.0029	1.1907	0.68912	0.24425	1.999	2.1434	1.3223	1.8772	2.2784	1.7604	-0.053713	1.1868	2.2667	1.9985	1.4522	0.49276	0.71979	1.7211	1.7974	0.52105	1.2761	0.57127	0.35932	0.52835	1.5545	0.88032	0.74662	1.6973	0.041645	2.0251	1.2851	1.2295	1.0433	1.4758	2.7161	1.1328	0.64655	2.0074	0.54832	1.8327	0.67347	1.7463	0.96842	0.57916	1.876	1.1489	1.9969
-4.3059	-4.4014	-3.1482	-4.493	-2.839	-3.4263	-4.3168	-3.4897	-4.5985	-3.5337	-3.005	-3.6896	-2.9951	-3.8036	-3.6376	-4.2749	-2.8011	-4.3239	-3.5763	-4.7149	-3.3981	-4.6305	-3.4288	-2.3496	-3.8769	-3.8771	-3.8717	-2.962	-4.6291	-3.7393	-3.4151	-3.9698	-3.236	-3.267	-3.2409	-2.4845	-3.5446	-3.9234	-3.6461	-3.905	-3.1174	-2.7455	-4.0914	-3.4509	-4.2196	-4.3227	-4.867	-4.4627	-2.9413	-3.7141
-0.99424	0.36258	-0.031169	0.44289	-0.47481	-0.062747	0.98265	-0.23803	-1.4079	-1.8282	-0.030917	-0.23993	-0.40075	-0.69754	-0.11306	-0.26305	0.632	-0.21855	-0.29671	-0.94445	-0.87326	-0.99737	0.011379	0.82974	-1.1928	0.071865	-0.52609	0.57332	-0.88521	-0.54035	0.18078	0.022495	-0.14226	0.21465	-0.21412	-0.38735	0.91384	0.1534	0.32044	-0.16355	0.11604	0.44011	-0.78112	0.36839	0.063862	-0.85844	-0.54085	-0.97695	-0.063187	-0.29972
-1.3107	-2.5558	-2.188	-1.5391	-1.9331	-1.2361	-1.8128	-1.5032	-1.9281	-0.97931	-2.1075	-1.7488	-2.434	-1.6053	-0.78074	-2.1619	-0.99835	-2.5692	-1.4359	-1.9776	-2.481	-1.4086	-2.1223	-1.4392	-1.1882	-2.3317	-1.5157	-1.3275	-1.401	-1.164	-2.1498	-2.0302	-0.86139	-1.133	-1.5221	-1.9457	-1.4392	-2.4429	-1.6347	-2.3887	-2.2053	-1.4258	-2.4798	-1.5735	-1.5642	-1.6257	-1.7115	-2.6507	-1.0026	-1.9792
-13.493	-13.743	-14.845	-12.37	-13.927	-13.235	-13.491	-13.319	-11.878	-12.123	-13.408	-12.347	-12.584	-13.575	-13.59	-13.368	-13.52	-13.763	-14.211	-12.696	-12.931	-12.715	-13.222	-13.14	-11.906	-13.696	-13.1	-12.447	-13.814	-13.479	-14.186	-12.559	-13.017	-12.593	-13.424	-12.698	-13.363	-12.567	-12.798	-11.862	-13.002	-13.4	-11.811	-14.11	-13.545	-13.983	-11.346	-14.212	-13.597	-14.353
-2.0798	-2.5892	-3.3133	-2.7774	-3.9029	-2.6018	-2.8719	-2.6064	-3.321	-3.2828	-1.8961	-2.1793	-2.3782	-2.861	-2.0001	-1.7675	-2.8591	-2.1125	-3.6427	-2.924	-2.5343	-2.403	-3.1559	-2.7003	-1.928	-0.83287	-2.893	-3.0264	-3.2022	-2.7685	-2.712	-2.3142	-2.5009	-3.2241	-1.737	-2.8674	-2.9344	-2.235	-2.2268	-2.9575	-2.7429	-2.7612	-3.0411	-3.3208	-1.6483	-1.5742	-3.0307	-2.3373	-2.7201	-1.6011
-3.3109	-3.17	-3.0854	-4.4715	-4.0139	-3.0873	-3.7178	-2.7933	-2.9304	-3.8715	-3.6663	-2.6858	-2.6147	-4.0517	-3.4498	-3.1347	-3.0837	-1.8214	-3.7141	-3.3645	-3.1012	-4.1652	-3.9941	-3.2624	-1.9658	-3.5014	-3.5261	-3.3233	-1.8228	-4.3322	-3.4676	-3.9934	-2.4524	-3.5017	-1.6342	-3.7248	-3.5184	-3.6274	-2.5841	-3.2872	-2.9139	-3.6724	-3.9149	-3.4856	-3.2008	-2.8116	-3.3509	-3.8041	-4.1138	-3.3213
-3.2861	-3.4908	-2.3836	-4.4855	-2.086	-2.9426	-1.9052	-2.7721	-2.5716	-2.6273	-3.2834	-3.7401	-2.3579	-3.4437	-2.7506	-2.6712	-3.4572	-2.9195	-3.533	-4.3493	-3.4646	-4.2285	-4.1333	-3.5389	-3.538	-2.6212	-3.7074	-3.6953	-3.5239	-4.2438	-2.5851	-3.7314	-3.0627	-3.5657	-2.4992	-2.8079	-4.0321	-4.2476	-3.786	-2.7758	-3.5432	-3.2142	-3.6762	-4.0436	-3.5348	-2.8085	-3.1484	-1.9007	-3.665	-1.8097
7.0557	6.6143	6.798	7.8256	7.3896	7.7787	7.3929	6.9902	7.4603	7.3725	6.9607	6.7742	6.8934	6.8654	7.6529	6.3368	7.439	6.0093	6.75	6.7701	7.4766	7.543	6.8804	6.2169	6.9631	6.5842	6.8804	5.6862	7.5733	7.1327	6.6702	6.9153	6.2507	7.8776	5.8481	5.4905	7.2636	6.6159	7.1065	7.2346	5.5366	6.4814	6.5638	7.0402	8.0783	6.4481	6.3536	6.3262	7.2729	6.5617
-11.064	-11.103	-10.596	-10.598	-9.503	-11.35	-10.49	-9.977	-9.5014	-8.8209	-10.415	-10.514	-9.6748	-10.642	-11.364	-9.5001	-10.127	-10.265	-10.838	-9.8819	-10.433	-10.211	-9.4836	-11.321	-9.899	-10.163	-10.203	-10.837	-10.516	-9.7412	-9.9551	-10.393	-10.312	-10.23	-10.107	-10.572	-9.9969	-10.047	-9.9728	-11.047	-8.9244	-9.7249	-10.378	-10.571	-9.7422	-9.0123	-10.697	-10.467	-10.567	-10.695
2.3395	1.8726	2.519	0.54681	2.1081	1.4026	2.7094	2.118	1.5514	1.4517	1.9919	2.7066	2.2185	1.6697	2.4871	1.4697	1.1811	2.0859	1.6449	1.5916	1.989	2.2619	2.2976	1.73	0.63352	3.0911	0.94352	1.3752	1.1252	2.0066	2.8663	1.1639	1.5224	1.0673	2.7121	2.0753	2.2081	1.8587	1.3532	2.2715	0.87558	1.5997	1.1207	1.9757	1.2818	1.4958	3.519	1.9007	2.4927	0.6192
-2.3867	-4.5016	-3.0304	-3.6534	-3.9025	-3.8224	-3.5062	-3.9776	-3.3563	-3.7782	-2.635	-2.0748	-3.5391	-2.6856	-2.9423	-4.0703	-2.863	-2.9402	-2.893	-3.5469	-1.83	-3.8423	-1.9695	-3.6316	-2.661	-4.0182	-4.45	-4.199	-2.5866	-2.5264	-3.7918	-2.6461	-2.3643	-3.6328	-3.862	-3.9456	-2.8201	-2.7763	-3.6024	-3.7437	-3.1175	-3.5947	-2.7451	-2.506	-2.9518	-3.2033	-3.3254	-3.5839	-3.2354	-3.0186
-21.141	-22.501	-21.924	-23.551	-21.754	-21.28	-23.117	-23.631	-22.703	-22.578	-23.583	-21.45	-21.894	-22.067	-22.831	-23.258	-22.573	-22.934	-21.308	-22.022	-22.218	-22.756	-22.711	-20.581	-21.359	-22.751	-22.755	-22.56	-22.236	-23.766	-22.035	-21.891	-23.082	-22.71	-22.351	-22.014	-21.717	-22.413	-21.848	-21.468	-21.22	-22.25	-22.555	-22.661	-21.936	-21.219	-22.431	-22.534	-22.339	-21.601
-5.7244	-6.7665	-5.5527	-5.8532	-6.1002	-4.9915	-7.8966	-5.8846	-7.3473	-6.6147	-5.7499	-6.6678	-5.8799	-6.835	-5.9601	-7.2027	-6.5636	-6.5269	-7.9332	-6.4979	-6.2825	-6.2656	-5.7378	-6.6445	-6.2588	-6.6298	-5.8743	-6.1086	-6.2144	-5.6779	-6.8275	-6.0891	-5.6176	-6.6248	-6.5138	-6.4634	-5.7766	-6.1972	-7.0848	-6.5997	-6.1128	-6.7564	-5.7299	-5.5716	-6.3736	-4.9334	-6.6617	-7.017	-6.2863	-6.2093
-9.0654	-8.7112	-9.4646	-9.6694	-10.47	-10.223	-10.212	-9.0757	-9.3304	-9.3403	-9.4726	-10.098	-8.7761	-9.2789	-9.3094	-10	-9.7301	-9.0251	-9.578	-9.6246	-9.3386	-9.9724	-10.816	-8.5609	-7.762	-9.759	-9.7603	-9.8638	-10.417	-9.2913	-9.4086	-8.3523	-8.8579	-9.7088	-9.8141	-9.914	-8.817	-9.6259	-9.6062	-8.0984	-8.4693	-9.2755	-11.45	-10.45	-8.7369	-9.3928	-8.9828	-10.113	-9.1802	-9.1561
-10.503	-10.155	-10.674	-10.264	-11.31	-10.349	-10.664	-9.64	-10.64	-9.9626	-9.552	-10.082	-9.9342	-10.018	-9.6431	-9.0537	-10.753	-10.136	-10.066	-11.154	-8.3021	-9.9674	-10.651	-10.373	-10.907	-11.491	-10.354	-10.925	-10.928	-9.3235	-10.302	-10.491	-9.0455	-9.705	-11.578	-9.5645	-9.76	-9.6764	-10.749	-9.6023	-11.366	-11.209	-10.587	-9.2361	-9.8136	-10.939	-9.5869	-10.145	-9.0527	-10.165
9.55	9.7723	10.283	8.7899	10.052	11.469	9.7793	10.583	10.663	10.757	11.025	9.6661	9.7917	10.287	9.7048	10.077	9.8146	8.7499	9.9193	10.525	9.5001	10.116	10.93	9.3171	8.9641	10.306	9.6468	9.7309	9.4533	9.6028	10.353	10.556	8.6176	10.325	9.2356	10.881	10.251	8.9426	8.2175	10.177	10.63	9.5696	9.116	9.7469	9.6075	8.7663	9.7679	9.4406	9.5713	10.973
-0.20845	0.50507	0.21231	-0.25943	0.3312	-0.4705	0.22959	0.25444	-0.96478	0.26572	0.43572	0.85306	-0.31017	-0.42049	-0.37389	-0.13122	-0.28928	0.69896	0.58077	-0.16743	-0.017077	-0.3154	-0.030567	0.37525	0.17221	0.09722	-0.20392	-1.173	-0.32953	-0.86338	-0.010572	0.24583	0.27291	0.84818	0.71754	0.39124	0.6237	-0.84037	0.6225	1.1619	0.49568	0.3627	0.67523	0.31166	-0.15901	0.50263	1.0918	-0.067665	-0.70686	-0.015554
-21.919	-22.881	-21.935	-21.363	-22.777	-21.531	-22.122	-22.98	-21.354	-22.52	-22.743	-22.626	-23.183	-21.033	-20.481	-23.097	-22.692	-21.16	-22.218	-21.85	-21.484	-22.227	-20.997	-22.532	-22.66	-22.51	-22.83	-22.126	-22.403	-22.547	-22.395	-22.288	-21.751	-22.022	-21.943	-21.663	-21.314	-22.267	-21.875	-22.672	-22.562	-21.171	-22.887	-21.576	-22.149	-22.797	-22.833	-22.385	-22.996	-22.808
-13.541	-13.672	-12.381	-12.98	-12.732	-13.132	-12.662	-13.03	-13.284	-12.522	-13.398	-13.968	-12.656	-12.204	-12.532	-11.221	-12.442	-12.604	-13.409	-13.024	-12.383	-12.932	-12.579	-12.885	-13.462	-12.543	-11.506	-12.688	-12.859	-14.366	-12.437	-12.922	-12.342	-13.076	-12.311	-11.971	-12.268	-12.184	-12.961	-12.547	-12.73	-12.091	-13.34	-12.863	-13.3	-11.716	-12.604	-11.964	-10.898	-13.181
-10.451	-9.857	-10.547	-9.684	-11.223	-9.7548	-9.8942	-9.6352	-9.7532	-11.494	-10.809	-9.78	-9.9811	-10.13	-10.613	-10.136	-10.781	-10.23	-9.5486	-10.899	-9.9943	-9.7686	-10.713	-9.6648	-11.69	-9.5709	-9.8407	-9.3412	-9.4766	-9.7932	-11.011	-10.769	-10.199	-10.256	-9.6844	-10.178	-10.925	-9.1494	-10.402	-9.7782	-10.441	-11.752	-9.1449	-9.6203	-9.8656	-10.506	-10.29	-9.1606	-10.737	-9.3994
-11.255	-10.886	-11.708	-10.764	-11.065	-12.125	-12.542	-12.799	-11.473	-10.93	-11.896	-10.9	-11.77	-11.281	-10.265	-10.902	-11.904	-10.752	-11.241	-10.689	-12.061	-11.484	-11.357	-10.941	-12.081	-12.5	-11.162	-10.392	-11.781	-12.944	-11.469	-11.557	-11.581	-11.191	-11.486	-11.364	-11.727	-11.583	-11.623	-12.32	-11.477	-11.68	-11.031	-12.256	-11.299	-12.52	-11.439	-11.979	-11.5	-12.755
-13.815	-12.655	-13.388	-12.515	-14.343	-13.407	-13.069	-13.748	-13.742	-13.339	-14.125	-13.678	-13.474	-12.989	-12.941	-11.927	-12.935	-13.89	-13.206	-13.135	-13.097	-12.539	-13.284	-12.876	-13.194	-12.477	-12.007	-13.829	-13.706	-12.548	-13.34	-11.925	-13.334	-13.767	-12.552	-13.204	-14.589	-12.957	-13.141	-12.891	-13.556	-12.611	-13.173	-12.69	-12.878	-12.309	-12.222	-12.969	-12.967	-12.555
-2.5476	-3.172	-3.3296	-3.3796	-2.9702	-3.1798	-3.07	-3.3664	-3.1713	-2.9355	-2.8808	-3.2783	-3.6511	-4.1198	-3.7508	-3.3141	-2.8612	-3.2464	-3.0864	-3.5258	-3.6729	-4.0691	-2.1829	-4.7261	-2.004	-3.4393	-2.9298	-3.2122	-2.7408	-3.5161	-3.4378	-3.1053	-3.7688	-2.9027	-2.1533	-2.9735	-2.5685	-4.006	-3.6884	-4.1938	-3.2498	-3.8963	-2.6448	-2.35	-3.1802	-2.4402	-4.5651	-2.6337	-3.7206	-3.6331
-0.0070419	0.68221	-0.0099767	0.36422	-0.70302	0.010267	-0.21845	-0.19416	0.20196	-0.99305	-1.1213	-0.62042	0.31058	0.10536	0.87792	0.63854	0.10693	0.71212	-0.57324	1.0302	-0.21082	0.49082	-0.50072	-1.1446	0.45936	1.1593	0.27394	0.70154	0.1408	0.45749	0.080137	-1.0781	0.17144	0.3991	-1.1024	0.20502	0.75279	0.031544	0.50256	0.832	-0.14069	0.066974	1.1967	1.0089	-0.045613	-0.82041	-0.81089	-0.068513	0.77581	0.49243
-3.5593	-2.5801	-1.707	-2.4582	-2.594	-2.5201	-2.6524	-2.5013	-2.9927	-3.8932	-3.0213	-2.4707	-2.8938	-3.4582	-3.2346	-3.1761	-2.3428	-2.5382	-2.4724	-3.3539	-3.0538	-1.2607	-3.3929	-2.9631	-1.5209	-2.7925	-2.3264	-3.172	-2.8648	-1.017	-2.7614	-3.395	-2.0676	-2.8753	-4.1733	-1.9841	-2.0908	-2.4188	-3.1686	-2.7612	-1.8838	-2.5171	-2.998	-3.1398	-3.2345	-1.6899	-2.2617	-2.6556	-1.5141	-1.6877
1.7814	1.5097	2.2162	1.9105	1.1336	1.0768	1.9567	1.8502	1.8205	1.234	1.6436	1.8716	1.5145	0.58673	1.8523	1.3456	2.535	1.976	0.71944	1.388	1.2602	2.2693	1.4536	1.2177	0.59601	2.4211	0.83624	1.1429	1.7342	2.2805	1.0025	0.52447	2.5718	2.1738	1.4206	1.6151	1.122	2.7756	2.3034	1.7768	2.3678	1.1685	1.9235	2.1287	1.6896	2.8234	1.4877	1.3854	1.7596	1.3179
-12.008	-11.814	-12.351	-12.359	-12.057	-11.53	-11.791	-11.721	-12.332	-11.741	-10.828	-10.989	-10.737	-11.724	-12.51	-11.894	-10.896	-12.007	-11.131	-12.085	-11.033	-11.313	-12.847	-12.45	-11.634	-12.062	-11.389	-10.334	-11.566	-12.653	-11.896	-11.566	-10.691	-11.639	-12.773	-11.052	-11.296	-11.237	-12.116	-11.949	-12.261	-12.578	-11.67	-10.84	-11.371	-12.174	-11.247	-12.645	-11.559	-11.571
6.398	8.1099	7.7261	7.3514	7.624	8.3324	8.4207	7.7626	8.0726	9.0026	7.2059	8.2534	8.5444	8.523	7.5879	8.6321	7.6587	8.1138	7.6312	7.2978	7.5517	8.5042	9.7554	7.684	7.4942	8.3889	7.7659	8.668	7.506	6.8526	8.3054	8.8141	7.9142	8.1342	8.43	8.5803	6.9252	8.8658	7.4811	7.929	7.5304	7.8961	8.1167	7.3266	8.0042	8.4451	8.3929	8.0061	8.6701	7.7411
-11.989	-11.246	-11.067	-10.896	-10.728	-11.727	-10.064	-9.6888	-11.621	-10.857	-10.728	-11.645	-10.295	-11.31	-10.634	-10.431	-9.6451	-10.925	-11.416	-10.625	-10.722	-10.86	-10.481	-10.038	-10.994	-11.322	-10.616	-10.508	-10.961	-11.021	-10.764	-10.484	-10.864	-12.067	-11.123	-11.252	-10.796	-11.314	-11.225	-10.047	-10.985	-10.368	-11.271	-11.25	-9.8888	-11.097	-10.642	-10.702	-11.18	-11.26
6.7371	8.9837	6.9967	7.258	6.7229	6.3671	7.1094	7.363	7.5406	6.4407	6.4899	7.1427	7.2417	7.3824	7.4872	6.9311	5.9469	6.9696	6.7376	6.8152	5.6418	7.8015	6.8576	6.535	6.7241	6.8039	6.7802	8.2986	6.399	7.3595	8.423	6.6183	6.8456	6.9252	6.6691	6.6627	7.658	6.3347	6.6277	6.8943	6.1109	6.5258	7.8641	6.4898	6.7355	7.6878	6.6093	6.0488	8.0059	6.8119
-10.927	-8.3231	-9.8828	-8.6864	-9.3743	-8.8896	-10.191	-9.0219	-10.184	-9.3792	-9.1599	-8.6107	-9.7465	-9.0244	-9.4198	-8.3331	-10.092	-9.9965	-9.7432	-9.1079	-8.9909	-10.278	-11.563	-8.5747	-9.2992	-9.3017	-8.4748	-9.7658	-9.3154	-8.7557	-8.8751	-9.5728	-8.9767	-8.7576	-9.1049	-10.082	-9.2217	-9.0642	-9.2981	-9.3629	-9.0524	-9.6016	-9.8124	-9.9927	-9.8509	-9.7538	-9.2987	-8.5608	-9.6702	-9.4995
-11.757	-11.417	-11.578	-10.988	-12.157	-11.721	-10.646	-11.473	-12.802	-13.524	-12.213	-11.901	-11.429	-11.293	-10.733	-12.512	-13.161	-11.391	-11.572	-12.085	-12.274	-11.165	-11.025	-11.478	-10.598	-11.63	-12.729	-12.795	-11.771	-11.963	-11.219	-11.34	-10.808	-12.172	-12.597	-10.021	-11.749	-11.548	-12.238	-11.463	-12.543	-10.886	-12.655	-11.899	-12.234	-12.887	-10.997	-11.688	-10.662	-11.861
7.1132	5.5521	6.0921	6.7651	5.9963	5.5488	7.8983	7.8061	6.929	6.3888	7.6464	7.6217	7.2011	6.6415	7.2575	7.0694	6.65	7.7397	7.2775	6.0435	6.1582	6.2326	7.9002	6.91	7.4962	7.8511	6.0188	6.9157	6.3228	5.7576	7.4913	7.1092	6.0911	6.4929	6.0952	6.2299	6.7161	7.0053	5.6037	6.7713	6.7169	6.5329	6.2366	5.5753	6.6528	6.6062	6.3246	7.0888	6.9828	6.5089
-3.7332	-3.6042	-4.7855	-3.8312	-2.9109	-3.835	-4.0542	-2.4128	-4.0229	-3.7972	-3.3011	-4.3658	-3.6768	-3.2564	-4.04	-4.7964	-3.9277	-3.8345	-4.3159	-4.135	-4.1234	-3.4047	-4.1715	-4.736	-4.5872	-2.9453	-4.4993	-4.0843	-3.4954	-3.846	-3.7892	-3.3387	-3.9747	-3.1997	-5.2549	-4.1763	-3.5151	-2.9433	-2.3393	-4.6528	-4.3905	-4.1037	-4.8037	-3.1763	-3.8894	-2.8255	-4.8144	-3.9301	-2.9544	-4.6965
3.1988	1.4188	1.5551	2.1836	1.1765	1.5898	-0.21125	1.257	0.68583	2.889	2.2267	1.9628	1.4575	2.4807	2.0523	1.4805	2.1424	2.1449	1.08	1.7643	1.1839	1.046	1.9249	2.4489	1.8045	1.6804	1.9251	1.8026	1.5966	2.2037	1.131	3.1987	2.3556	3.0434	0.989	2.2195	1.6752	1.9155	1.2639	0.91963	1.1819	1.8083	1.4939	1.5146	2.0245	1.9395	0.70336	2.4181	1.2981	1.0574
-2.1596	-0.32695	-0.84991	-1.3041	-1.7188	-2.0359	-2.2807	-0.95781	-0.94891	-1.3163	-1.3248	-1.3963	-1.1388	-0.9187	-1.571	-1.9694	-1.4456	-1.0152	-1.8334	-0.86054	-0.8975	-0.66888	-0.94399	-1.6499	-2.0555	-1.3854	-0.58069	-1.6119	-1.5188	-1.8935	-1.8249	-1.5025	-2.3282	-1.0291	-1.6161	-2.1264	0.25968	-1.2742	0.10677	-1.0167	-2.3914	-1.4364	-1.9679	-2.0858	-0.64501	-0.28702	-3.0354	-0.70507	-1.193	-1.7113
0.19449	-0.53148	-0.29654	-0.40772	-0.97297	0.39296	-0.01248	-0.66711	-0.018486	-0.5125	-0.1668	0.52106	-0.47269	-0.0080531	0.38282	0.16104	-0.94789	0.98686	-0.53111	1.2575	0.61424	0.17521	1.0493	0.28391	-0.61149	-0.77595	0.23757	0.46006	0.53452	0.14259	0.67414	0.44549	-0.22321	-0.30986	-0.37646	-0.14372	-0.32359	-0.26516	-0.47388	-0.78561	-1.2148	0.21576	0.24126	0.162	1.0234	0.86113	-0.35464	0.51888	0.14891	-0.68427
-13.573	-12.624	-14.191	-14.25	-14.319	-14.658	-14.297	-13.849	-14.509	-14.356	-13.723	-14.022	-14.414	-13.774	-14.716	-13.368	-14.313	-13.06	-14.358	-14.783	-13.89	-15.089	-15.25	-13.673	-13.699	-13.252	-14.244	-14.545	-14.503	-13.948	-13.96	-13.601	-13.689	-13.869	-13.035	-14.72	-14.85	-14.241	-13.262	-14	-13.72	-14.495	-13.649	-13.869	-14.622	-14.985	-14.72	-14.001	-13.334	-12.873
7.5182	8.6057	8.3588	8.734	8.2881	9.0377	8.5498	8.5259	9.4406	8.7637	9.0357	7.8536	9.8588	8.409	9.1084	8.3349	7.9678	9.0786	8.5604	8.4466	8.1629	9.4688	8.1376	8.5449	9.5367	8.1339	8.8904	8.2828	8.5917	9.3584	9.1731	8.4888	8.4767	9.014	7.6418	8.5204	9.0182	8.7842	8.0871	7.9272	9.6351	7.6181	6.2797	8.844	8.7788	8.8441	8.36	8.1151	8.9442	9.2146
-1.8051	-2.8314	-2.5486	-2.629	-2.5262	-2.4118	-2.2091	-3.512	-2.7699	-2.2961	-3.2016	-2.5952	-3.6538	-1.477	-2.1411	-2.2994	-3.6939	-2.0136	-2.9044	-2.4125	-2.5162	-2.7771	-3.1857	-3.0942	-1.4768	-2.7971	-3.2564	-3.1526	-2.0256	-2.0055	-1.7069	-3.0438	-1.8806	-1.9488	-2.6335	-1.6362	-2.3506	-1.9189	-0.69433	-2.8739	-3.0647	-1.7983	-3.0966	-2.1597	-2.3855	-2.5972	-1.6785	-1.634	-3.4569	-2.2294
-13.988	-14.063	-13.523	-14.173	-12.957	-12.647	-11.969	-13.733	-13.216	-13.257	-14.735	-12.871	-12.036	-12.82	-12.952	-11.608	-13.219	-13.418	-13.302	-12.576	-13.124	-13.346	-12.753	-13.871	-13.944	-13.44	-13.338	-12.573	-13.593	-12.233	-13.439	-12.736	-13.151	-13.927	-13.612	-12.694	-12.158	-14.247	-14.125	-13.054	-11.99	-12.316	-14.094	-13.146	-12.799	-13.413	-13.57	-12.57	-12.621	-14.026
9.7251	9.4518	9.3578	9.1023	9.2622	9.9949	9.2886	9.1264	9.6744	9.5792	9.5548	9.2564	9.251	10.863	10.811	9.0135	9.3787	9.0341	9.868	10.481	9.1759	9.777	9.5001	9.5652	9.9286	8.5438	10.703	9.8926	9.7841	8.649	9.7235	9.0377	9.0717	9.7713	10.589	10.09	9.6351	10.337	9.5712	9.4053	9.9078	10.438	9.5032	10.343	8.9765	9.3589	9.127	9.2969	10.018	9.3078
4.2307	5.3116	4.7278	3.975	3.9463	4.248	3.9018	4.7832	5.0847	3.6925	4.0917	3.9569	4.0111	4.4677	3.6985	4.6181	4.4107	4.1927	4.2201	3.5503	3.9759	4.4083	3.581	4.5167	4.4919	3.6049	3.9821	4.3624	4.4477	4.0059	4.3262	4.1239	3.4966	4.5161	4.5274	3.4514	2.8349	4.6545	5.3018	5.1948	3.2797	5.3753	4.7128	5.2245	3.339	5.3384	3.4762	6.0127	4.3107	4.118
0.70499	0.26801	0.95332	0.79265	0.74018	0.78263	0.29312	-0.64449	-0.099496	0.53108	0.50773	0.24398	0.45869	0.72236	0.9165	-0.93432	0.099606	1.2003	0.35234	0.98362	0.65525	1.3223	-0.057267	-0.82267	-0.054214	-0.46915	0.50162	0.82715	0.068773	0.56563	-0.72301	-0.68939	-0.009682	0.20661	0.85916	0.33106	-0.48713	-0.066293	1.5655	0.43198	-0.80296	0.067968	0.58459	0.8353	0.064489	-0.41792	0.3714	0.96615	0.51098	0.41717
-12.236	-11.209	-12.12	-11.098	-12.062	-11.095	-11.079	-11.215	-10.819	-10.988	-10.586	-12.256	-10.888	-11.456	-10.462	-10.905	-12.236	-10.89	-10.999	-12.571	-10.988	-10.445	-10.477	-10.838	-11.641	-11.131	-10.883	-11.557	-11.818	-11.033	-10.381	-12.073	-11.163	-11.653	-11.749	-11.23	-11.421	-11.186	-11.772	-11.194	-11.849	-11.805	-10.397	-11.375	-11.913	-11.161	-12.351	-11.077	-10.625	-12.494
-13.363	-14.223	-13.405	-14.749	-13.653	-13.307	-12.734	-13.943	-13.161	-13.467	-12.594	-13.976	-13.58	-12.224	-13.505	-14.293	-13.13	-13.556	-12.575	-12.824	-12.258	-13.013	-12.413	-12.814	-13.457	-13.121	-11.891	-11.935	-13.173	-13.592	-12.365	-12.718	-12.245	-13.623	-13.007	-12.773	-12.223	-12.47	-13.861	-11.963	-13.094	-12.719	-13.426	-13.123	-13.08	-13.034	-14.245	-12.998	-13.563	-12.92
0.83752	2.1145	1.4205	0.81579	1.2652	0.40657	2.0238	0.72967	-0.19411	1.3905	1.6242	1.6358	1.5714	1.0733	1.4998	1.8548	1.4719	0.98664	1.7005	1.4181	1.4201	1.3024	2.2571	0.86077	1.4136	2.1747	1.1525	1.7863	0.90966	0.48868	1.8522	1.3518	0.51656	0.82762	1.9675	0.76731	2.1446	0.49817	1.017	0.90842	1.8433	2.135	0.86789	1.3414	0.8337	1.2978	1.7278	1.9936	1.5541	1.2177
-1.813	-1.0851	-0.86931	-1.8034	-1.5642	-0.69004	-0.038804	-0.0079902	-0.97589	-2.888	-0.59322	-1.094	-1.3551	-1.0467	-1.3115	-1.884	-1.1946	-2.5374	-1.7678	-1.1436	-1.8875	-2.5554	-1.0765	-1.6339	-1.4581	-1.9103	-1.8698	-1.5454	-2.4421	-1.3969	-2.4247	-3.074	-0.43387	-2.7061	-2.5957	-1.1443	-1.1745	-1.5451	-0.9878	-1.2929	0.023062	-1.2296	-0.7805	-0.50058	-2.1462	-1.1272	-1.3806	-1.1029	-1.3443	-0.90449
-2.8097	-3.9642	-1.5602	-3.1663	-2.926	-1.4843	-3.0393	-1.8501	-2.4405	-2.6138	-2.4874	-0.94806	-1.9459	-2.6443	-4.0138	-2.1426	-1.932	-1.3413	-2.2906	-2.3586	-3.06	-3.5757	-2.0876	-1.5477	-3.5048	-1.9721	-2.0863	-2.8183	-1.8408	-2.852	-1.8351	-2.4909	-1.6787	-1.9095	-3.5613	-1.8007	-2.5278	-2.6976	-2.5298	-2.5467	-3.0109	-2.2414	-1.1921	-2.9408	-2.0904	-2.332	-1.599	-2.1667	-2.41	-2.3354
10.2	9.2618	8.5104	9.2189	10.142	10.166	8.6852	10.397	9.7444	9.1391	10.651	10.044	9.0699	10.261	10.751	9.3549	11.04	10.344	9.574	9.9238	8.548	9.1052	8.8491	9.4415	9.7295	10.42	10.353	9.3769	9.9431	9.6335	9.6025	9.5961	9.8387	8.8571	9.8808	9.5137	9.073	9.659	9.4875	10.448	9.3565	8.76	9.1444	11.388	10.6	10.019	10.74	9.6835	9.5855	9.848
-2.93	-2.5236	-2.1826	-2.3325	-3.0991	-2.6355	-1.5741	-2.9253	-2.2968	-2.9605	-2.7594	-2.4415	-2.0686	-2.4749	-2.5535	-2.0577	-2.6234	-2.1511	-2.5682	-2.5387	-2.2723	-2.2273	-2.1606	-2.6938	-1.9785	-3.3325	-1.7555	-2.831	-1.7376	-2.3074	-2.1863	-1.8047	-3.4758	-3.046	-2.7926	-3.0028	-2.6384	-2.4377	-2.1017	-3.0116	-3.9681	-1.9189	-1.3451	-2.9474	-1.5561	-1.9282	-2.6382	-1.8913	-3.0255	-2.5015
9.3753	7.7935	8.3495	7.7802	8.2481	9.2864	7.3395	8.6649	7.9841	8.2776	9.2692	8.3821	9.3105	8.4115	7.6304	8.026	8.8728	8.3664	9.4523	8.5328	9.179	8.6731	8.3012	8.6481	8.004	9.4216	7.7181	8.8072	9.6629	8.8713	8.8904	8.6321	7.8552	8.1601	7.689	8.6097	8.796	9.3161	8.3097	9.2719	8.4153	8.2793	8.8053	8.0177	7.8122	9.1723	8.4494	8.9351	7.6551	8.5819
-1.1386	-1.0424	-1.2755	-1.7694	-2.0456	-1.3845	-1.5249	-0.32696	-0.51672	-1.0435	-0.83692	-1.5877	-2.6483	-1.1739	-3.3639	-2.2781	-0.00020643	-1.3894	-2.0795	-1.8956	-1.74	-1.3326	-0.4022	-1.0925	-2.6436	-1.8442	-1.8033	-0.26094	-1.5324	-1.6767	-1.4353	-2.31	-1.9912	-0.51162	-1.2941	-1.4072	0.020283	-0.77832	-2.0328	-1.3731	-0.7434	-1.7613	-0.87431	-2.6041	-1.2934	-1.024	-1.8878	-1.3961	-1.8834	-1.2547
-2.0292	-2.1154	-2.5178	-2.3355	-2.6025	-2.0684	-2.4364	-1.4725	-2.2611	-3.0698	-2.1942	-3.0712	-3.101	-3.041	-2.1832	-1.7472	-2.5992	-2.9537	-1.4541	-2.7797	-3.3852	-2.7034	-2.2213	-1.8004	-2.4375	-2.1356	-4.192	-2.076	-2.5571	-2.4882	-1.6968	-1.8613	-2.9032	-3.5202	-3.0186	-2.8983	-2.9511	-2.1994	-2.6544	-2.8731	-3.0697	-2.0521	-3.4536	-2.5782	-2.7264	-1.7964	-3.7628	-2.793	-3.0803	-2.7487
-10.258	-11.071	-10.575	-10.956	-10.232	-10.092	-9.7323	-9.3477	-10.499	-10.991	-11.623	-11.398	-10.054	-10.692	-10.314	-11.407	-11.532	-11.302	-10.7	-9.7593	-11.637	-10.221	-9.632	-11.206	-10.06	-11.238	-10.402	-9.3706	-10.965	-10.109	-11.016	-11.518	-11.997	-10.386	-11.237	-10.386	-10.936	-11.756	-10.398	-10.743	-10.71	-11.439	-9.8285	-9.5675	-10.908	-10.826	-10.017	-10.285	-10.217	-10.44
-4.1198	-6.2802	-4.8104	-5.2897	-4.8953	-4.6917	-5.0268	-4.3051	-4.611	-5.2959	-6.5373	-5.1742	-4.4971	-4.7732	-4.8897	-5.0888	-4.4419	-3.882	-5.2353	-4.8718	-5.7473	-4.4914	-4.5126	-4.2011	-5.6742	-4.6306	-4.4282	-5.2892	-4.5845	-5.5483	-4.7783	-5.6894	-5.1272	-4.0774	-4.735	-4.9435	-5.7297	-4.9167	-5.0391	-4.8163	-5.1581	-4.5965	-5.0662	-4.4503	-4.338	-6.3622	-5.8061	-4.2418	-5.5768	-4.9718
8.5188	7.4113	9.0063	9.2094	8.8844	8.8579	8.9767	8.5108	8.6501	7.7678	7.5278	7.5923	7.2332	8.0473	8.6926	8.886	8.4453	7.6472	8.3402	7.8211	9.6614	9.2432	9.3244	8.9441	9.5167	8.3796	8.4179	9.31	8.5107	7.9949	8.0173	8.9969	9.8885	7.8638	8.129	8.9635	9.2479	8.3204	8.8377	8.862	8.1924	9.009	9.4412	7.819	7.4715	9.1194	8.3214	9.0538	9.0561	8.1906
-3.9844	-3.1882	-3.2985	-2.4993	-3.3496	-3.7781	-2.6276	-3.7164	-3.1491	-3.1147	-3.9814	-2.6591	-2.764	-1.0892	-2.9551	-4.0696	-4.5504	-2.6076	-2.2017	-3.6045	-4.2904	-2.4765	-2.9471	-3.092	-3.7176	-2.0942	-3.3476	-4.068	-4.1133	-2.5659	-3.2143	-3.556	-4.8529	-3.5169	-4.0103	-3.0284	-3.0817	-1.5343	-3.266	-3.6518	-1.6183	-2.6263	-3.3412	-2.3736	-3.6587	-3.1999	-2.8196	-2.3815	-2.7106	-2.9793
-2.7682	-2.7731	-2.1338	-3.4809	-4.1632	-2.1546	-2.3033	-2.5744	-3.0487	-2.534	-3.3195	-3.3631	-2.6358	-2.2643	-1.9767	-3.4118	-2.8507	-1.4646	-2.7157	-3.1941	-2.5187	-3.4412	-2.5432	-2.1387	-3.046	-0.81151	-2.9686	-3.6833	-2.8099	-3.0535	-1.7843	-2.8688	-2.2941	-2.515	-3.1152	-2.6834	-3.0102	-2.6547	-2.4739	-3.4109	-3.7988	-2.0263	-2.1477	-2.766	-3.0029	-2.6671	-2.2459	-2.1183	-2.4608	-3.2551
4.6832	5.1204	5.0995	6.4269	5.5751	5.5642	6.1215	6.4487	5.6793	6.3332	5.5811	5.0402	4.6015	6.1426	6.3185	6.2235	5.0643	5.6524	5.5811	5.35	6.6921	5.2502	6.6592	5.8096	6.1969	5.0676	4.8317	4.3294	7.4167	5.3084	5.6952	4.9338	5.834	5.2818	5.0084	5.4453	6.2391	5.7819	5.0958	5.6332	5.8986	4.8402	5.7806	5.9692	5.285	6.3486	5.0007	5.7773	6.326	5.5283
-12.147	-12.42	-12.252	-11.15	-11.215	-11.834	-10.082	-11.387	-12.313	-10.673	-9.9056	-11.539	-11.118	-10.806	-11.937	-12.855	-11.594	-12.318	-11.44	-11.126	-11.205	-11.458	-11.21	-11.16	-11.954	-11.544	-10.674	-11.315	-11.567	-11.675	-12.039	-12.294	-11.898	-12.879	-12.083	-11.955	-11.464	-10.638	-11.907	-12.396	-12.529	-11.147	-11.476	-10.79	-11.599	-10.915	-12.222	-10.863	-11.92	-11.817
-9.0701	-9.26	-9.6427	-9.0317	-8.3568	-8.8452	-8.224	-6.9556	-8.8586	-9.9197	-8.4051	-8.9744	-9.52	-9.3973	-9.2029	-8.6897	-10.26	-8.157	-10.525	-9.8489	-8.6642	-9.6612	-10.058	-9.5605	-7.9742	-9.9344	-9.3216	-8.7308	-7.8481	-9.2901	-8.6805	-9.0358	-8.2497	-9.1187	-9.1818	-8.861	-8.5271	-9.3557	-9.1281	-8.9455	-8.5997	-9.9051	-8.9883	-8.5493	-8.9898	-8.9352	-9.4068	-9.8406	-8.4204	-9.9644
-4.9132	-5.5804	-5.4435	-5.971	-5.7878	-5.7412	-4.9766	-5.9337	-6.5562	-5.9882	-5.2603	-5.9056	-5.9397	-5.4283	-5.5878	-5.9475	-5.383	-5.68	-5.4349	-5.767	-4.9807	-5.3848	-5.472	-4.9029	-4.8046	-6.6422	-4.106	-5.0238	-5.5035	-5.3478	-6.62	-6.3375	-4.7251	-5.2047	-5.555	-6.4608	-5.1072	-5.7088	-6.1534	-4.6951	-5.132	-6.0448	-6.5507	-5.343	-5.2632	-6.6273	-6.2633	-5.3502	-5.4732	-4.6557
-0.57614	0.38526	0.12874	0.2713	-0.24577	-0.51117	0.17753	0.30033	-0.022008	0.15459	0.41369	0.2596	-0.41336	0.075691	-0.5695	-0.076351	-0.71662	0.47696	0.031632	0.55419	-0.73949	0.13053	0.37007	-0.6605	0.1878	0.28769	0.1784	-0.9575	0.67088	-0.46551	-0.58151	-0.15608	1.4163	0.26117	-1.1785	0.20739	0.91786	-0.011699	-0.28726	-0.31744	0.33486	-0.82875	0.74828	0.27149	0.012738	-1.352	-0.73675	0.32347	-0.49973	-0.75272
10.186	9.979	10.04	9.934	9.2474	9.7039	9.6668	9.6468	10.249	9.8621	10.179	9.0106	9.9619	9.9447	10.114	10.371	9.082	9.0759	8.6899	10.955	10.172	8.8843	10.654	10.456	9.9489	9.6939	8.8058	9.9786	10.292	9.7005	8.8077	9.3859	9.3822	10.683	10.436	8.9692	9.3178	10.382	10.058	10.799	8.8807	9.4584	10.073	10.119	9.9847	9.4026	9.7508	9.2456	9.1671	9.1739
-3.3519	-3.7101	-1.8136	-3.0808	-3.1167	-3.0637	-3.9794	-3.7159	-3.6742	-2.1046	-3.0341	-2.8466	-2.8053	-3.9929	-3.646	-2.7431	-3.2325	-3.5025	-3.559	-4.2489	-2.8662	-2.9329	-3.0585	-2.5607	-3.6547	-4.9	-2.932	-2.2035	-2.8645	-2.556	-2.8767	-2.5792	-2.6241	-1.8633	-3.8622	-3.1509	-2.0492	-2.8739	-2.8727	-2.9694	-3.9212	-2.9361	-3.0004	-3.9369	-3.4404	-3.0525	-3.7382	-2.4239	-2.9533	-3.4303
2.6868	0.65833	1.9319	1.6972	1.92	1.6954	0.98223	2.3889	1.9136	1.5382	1.3105	1.7916	2.0092	1.5578	1.9726	2.0483	1.1778	0.80344	2.8266	2.8259	2.363	2.784	1.8672	1.8226	1.7911	1.6029	1.8117	1.0369	1.4076	1.7269	1.1929	1.5219	2.8659	2.4299	2.0636	1.2239	2.4292	2.3476	0.49458	1.5943	2.153	1.4088	0.31755	2.0027	1.4673	1.049	1.4667	2.015	1.5409	2.183
-11.757	-11.411	-11.817	-12.289	-11.676	-11.875	-11.715	-12.341	-12.305	-12.179	-12.394	-11.773	-11.689	-12.608	-11.623	-11.741	-12.672	-11.837	-10.331	-11.768	-11.83	-12.52	-12.188	-10.709	-12.242	-12.079	-11.951	-11.992	-11.811	-11.099	-11.448	-10.969	-12.613	-11.317	-11.764	-11.9	-11.258	-12.272	-12.437	-10.45	-13.009	-12.08	-11.613	-11.323	-11.438	-11.65	-11.877	-11.307	-11.16	-11.712
3.4736	3.4531	2.6464	3.4327	3.0556	2.632	3.5163	2.8391	2.4439	2.5352	3.2656	4.0085	2.5649	2.4263	3.1929	2.8885	3.5094	2.6112	2.2413	2.585	3.4257	2.7433	2.5893	2.666	2.4153	2.9347	3.2828	1.8565	3.3911	1.7672	3.4877	2.8754	4.0732	3.3734	3.7267	3.6524	2.7912	4.5354	3.6601	4.1723	1.8506	4.0759	2.6639	3.2149	1.4165	3.5786	3.5263	2.1755	3.5769	2.3245
-2.4197	-2.5996	-1.8231	-2.4143	-1.768	-2.7865	-3.2053	-1.6241	-1.6663	-1.5372	-4.0178	-2.4306	-3.1122	-4.021	-2.8513	-1.4341	-2.7594	-2.5662	-4.3418	-3.4747	-2.9305	-3.4017	-3.6947	-1.625	-2.636	-3.2997	-1.8771	-1.1422	-2.2498	-3.7856	-2.4656	-2.6347	-2.47	-2.8819	-3.1507	-2.9902	-2.7366	-2.7929	-3.2965	-3.2641	-1.6652	-2.6206	-2.5227	-2.4604	-2.7793	-3.4021	-3.4098	-1.9231	-2.973	-2.8025
2.9406	1.8798	2.2806	2.5316	2.2733	3.3406	2.7115	2.9778	4.4821	3.0655	1.5339	3.6329	3.3234	1.3121	2.5582	3.4031	1.3143	1.8656	2.0483	2.0738	1.571	3.0473	2.792	2.5991	2.6881	2.611	2.5068	3.0443	2.5378	2.2839	2.9167	2.9977	2.9672	2.5782	3.3008	2.7833	2.4412	2.0444	2.8294	3.2089	2.2475	1.9273	3.6202	2.2329	2.8537	1.9343	3.2158	3.4947	3.1903	3.1708
3.1777	3.0911	1.9752	3.1265	2.8165	2.9075	2.0727	2.64	2.2812	3.558	3.1861	2.3172	2.4873	2.9553	1.9466	1.8258	3.1632	2.9904	2.5783	2.8394	1.7184	4.0397	2.9071	3.6648	2.1323	1.6442	3.1201	2.2373	2.4351	3.7354	2.7807	3.9399	4.5691	2.3731	3.3806	3.0273	1.6653	2.9241	2.0963	2.3932	3.1376	2.3475	3.222	3.057	3.1611	3.823	3.4097	2.29	3.0964	3.4561
-13.29	-12.801	-13.493	-13.726	-13.525	-12.411	-13.243	-13.646	-13.937	-12.818	-13.435	-12.511	-12.787	-13.453	-11.982	-12.402	-13	-13.264	-12.1	-12.685	-13.338	-14.16	-14.506	-14.065	-13.041	-14.166	-13.025	-12.333	-12.819	-11.88	-12.368	-13.336	-13.411	-12.871	-14.435	-14.456	-12.772	-14.349	-12.446	-12.73	-13.493	-12.753	-13.752	-13.438	-13.262	-13.945	-13.735	-11.78	-13.428	-12.415
-4.2024	-3.4404	-4.0567	-4.4324	-3.7022	-4.0468	-2.929	-5.0789	-3.1011	-3.6513	-3.3676	-4.9553	-3.5664	-3.2123	-3.0447	-2.6959	-3.4851	-3.7969	-2.7682	-3.753	-3.486	-4.3798	-3.373	-4.1673	-3.4446	-3.9855	-4.1746	-2.3058	-4.1913	-2.5184	-3.5137	-4.6433	-3.5972	-4.2082	-4.3204	-4.2025	-4.1594	-3.8285	-4.3623	-3.3256	-4.4569	-3.5355	-3.1724	-2.6416	-3.4747	-4.655	-3.6932	-3.4411	-4.5463	-3.1024
8.0711	7.5016	7.5852	7.706	8.017	8.1168	8.1612	7.4147	7.6257	8.8332	8.9345	8.44	7.9707	8.3108	6.5226	7.6831	7.7115	7.4271	7.9514	7.8922	7.105	8.0728	7.3866	8.1326	8.1181	8.1823	7.8558	7.1903	7.8914	8.1779	7.8873	9.1605	6.9173	8.3908	8.3078	7.5559	6.8615	7.3311	6.8514	8.3638	8.0572	8.6313	7.3004	8.1716	8.6571	8.2836	8.0133	7.7234	8.2971	7.1451
-8.1026	-7.614	-7.396	-7.1179	-7.4364	-6.9019	-6.9173	-7.4566	-6.0602	-8.3352	-8.5547	-8.5007	-8.1367	-7.8683	-8.5824	-6.8308	-7.8083	-7.781	-7.2103	-7.5874	-7.2301	-6.9291	-6.8479	-7.9373	-6.792	-7.177	-7.1439	-6.8899	-6.7957	-7.854	-6.4239	-8.248	-7.0299	-7.8087	-6.3999	-7.8686	-7.3416	-7.6983	-6.7474	-7.7373	-8.5565	-7.2917	-6.8078	-9.2212	-7.7207	-8.0978	-7.8998	-7.9941	-7.4934	-7.6595
6.1644	7.5332	6.5092	7.2493	6.1306	5.9099	7.7672	6.795	7.379	6.7026	6.4886	6.8067	6.7166	7.0434	7.0883	5.7981	7.8265	7.1154	6.6739	5.455	7.1224	7.1218	6.978	7.4286	7.5309	6.9414	7.0419	7.8122	6.0581	7.7391	6.4504	7.8144	6.1624	7.6526	6.8946	6.4879	6.7773	6.7232	7.2384	6.4641	6.4458	6.213	6.3474	7.3426	5.9557	6.9811	7.5286	7.0657	5.9652	7.2032
4.7838	4.7637	4.1862	3.885	4.8992	3.6937	5.1597	4.0775	3.7622	5.0649	3.1453	3.6942	4.8386	4.3608	3.9395	5.989	4.1262	4.2446	4.0945	5.5585	4.5237	4.0619	2.946	4.9668	5.0807	3.9078	4.2168	4.2863	3.9883	4.0423	4.0984	4.9665	4.6132	4.8931	4.4616	4.4164	3.7791	4.6945	4.8339	4.1518	5.195	4.8221	4.503	4.3827	4.08	3.6509	6.2826	4.1654	4.1974	4.0247
-20.662	-19.828	-20.329	-19.539	-21.958	-20.859	-20.483	-22.004	-21.366	-20.281	-21.605	-19.819	-19.9	-21.04	-20.289	-20.845	-20.713	-20.796	-19.384	-20.361	-20.885	-21.023	-20.705	-20.949	-21.277	-21.102	-20.775	-19.638	-21.356	-18.778	-21.191	-20.107	-22.326	-20.545	-20.106	-20.764	-20.712	-20.649	-21.071	-20.085	-21.368	-20.836	-21.099	-20.971	-19.892	-20.364	-21.537	-21.113	-20.657	-20.475
-9.479	-8.0313	-9.0353	-9.8455	-9.7856	-9.4612	-9.1474	-8.4969	-9.4991	-8.9553	-8.8388	-8.3019	-8.0966	-8.601	-10.151	-9.5587	-9.3403	-8.7396	-9.3552	-9.119	-8.5295	-8.8942	-8.9118	-8.6097	-8.3793	-8.9706	-8.4507	-7.6311	-9.0535	-9.7203	-8.6327	-8.3138	-9.9294	-8.4964	-8.6663	-8.545	-9.0817	-9.6565	-8.2442	-8.7417	-9.4839	-9.6499	-9.9154	-9.8149	-8.9148	-8.685	-9.0454	-9.9407	-9.3596	-8.5869
-12.979	-14.803	-14.32	-14.034	-14.607	-13.949	-13.564	-15.145	-14.2	-14.26	-13.618	-14.259	-12.91	-12.69	-14.001	-13.732	-13.097	-14.072	-13.437	-13.829	-14.027	-13.776	-14.299	-14.19	-14.133	-13.708	-13.84	-14.318	-12.782	-14.119	-14.271	-14.313	-13.784	-14.717	-13.021	-13.403	-14.109	-14.701	-14.528	-13.386	-13.631	-15.439	-13.424	-12.406	-13.739	-13.736	-14.418	-14.273	-13.295	-13.785
-11.854	-11.361	-12.322	-12.164	-11.918	-11.902	-11.765	-11.791	-11.893	-11.512	-10.979	-11.421	-11.731	-12.136	-10.509	-12.178	-10.715	-10.807	-10.999	-10.988	-12.837	-11.345	-10.794	-12.176	-11.915	-11.898	-12.607	-10.744	-12.193	-12.489	-11.351	-11.999	-11.558	-10.344	-11.985	-12.203	-11.433	-11.571	-12.198	-10.676	-11.408	-10.766	-12.426	-12.241	-12.271	-11.579	-11.364	-11.259	-12.866	-11.522
-14.351	-12.784	-13.684	-13.367	-13.462	-13.996	-13.721	-12.764	-13.525	-13.602	-13.622	-12.941	-12.274	-12.994	-12.891	-12.867	-13.431	-13.4	-12.178	-13.08	-12.533	-13.456	-13.437	-12.884	-12.754	-13.41	-13.342	-13.751	-12.312	-12.933	-13.685	-13.549	-13.54	-12.771	-12.645	-13.533	-13.759	-13.92	-12.221	-13.53	-14.354	-14.873	-13.031	-13.45	-12.636	-13.11	-13.027	-12.573	-12.516	-13.438
1.6063	1.5227	1.0944	1.1374	0.96524	1.6063	1.6605	0.34979	1.5892	1.6376	2.6215	1.0724	1.2278	1.9867	0.79616	1.2499	0.94969	2.3201	1.296	2.1271	0.41272	1.3576	0.8531	1.6049	0.70929	1.5649	2.6366	1.8177	2.7481	2.4083	1.7526	2.0825	2.1961	0.87088	1.2598	1.8515	0.054636	1.2927	2.4393	2.3151	1.6234	2.1626	1.8684	1.0195	1.0766	1.307	1.072	2.3681	2.6386	2.1617
-1.1492	-1.4561	-2.8858	-2.0318	-1.9	-1.8663	-1.1586	-1.6933	-2.2409	-0.78651	-2.1462	-1.8741	-2.4338	-3.1696	-2.2074	-1.5706	-1.9612	-1.686	-2.0129	-1.8394	-1.9492	-1.4819	-1.0794	-2.6905	-1.7537	-0.66537	-0.87364	-1.8116	-2.7174	-1.6979	-1.7431	-0.49702	-1.9706	-2.1157	-2.5641	-1.2029	-0.72519	-2.2322	-0.38433	-2.7191	-1.9701	-2.3064	-1.8151	-2.359	-1.832	-1.0272	-1.8037	-1.3819	-3.0787	-2.5287
1.0609	0.13001	0.0041847	0.53275	0.54068	-0.48261	0.70627	-0.36158	-0.14587	0.075528	-0.60681	-0.11473	-0.018346	-0.047693	-0.035158	-0.36536	0.52197	-0.14082	-1.2317	0.89986	0.48271	1.9185	-0.022643	0.35814	0.98108	0.79618	0.31385	-0.24602	-0.40939	-0.50283	0.83497	-0.50551	0.40938	-0.85304	0.1436	-0.78765	-0.32286	0.33685	0.3103	-0.18114	0.026186	-1.306	0.87836	-1.0627	-0.89081	-0.040608	0.5061	0.15459	0.85163	-0.091274
-4.7304	-2.8578	-3.7867	-3.2771	-3.188	-3.1961	-2.8632	-2.1618	-2.6911	-3.526	-3.1334	-2.4984	-3.7946	-3.1823	-2.0277	-2.4425	-2.9431	-2.927	-4.1181	-3.8633	-3.6611	-3.6519	-3.8265	-3.7378	-4.1499	-3.7267	-3.1993	-2.7794	-3.5972	-2.6131	-3.4717	-1.7679	-3.7908	-2.5266	-4.1319	-4.2287	-4.1517	-3.1102	-3.5399	-3.2092	-4.1006	-3.41	-2.6375	-2.3828	-4.2203	-3.5273	-3.824	-2.406	-2.8977	-3.8226
-1.4973	-1.6587	-2.4362	-1.5032	-2.446	-1.5047	-1.8239	-1.9382	-1.82	-0.76049	-1.1183	-1.8348	-1.4379	-1.4973	-1.1516	-1.2217	-1.0883	-1.6468	-0.92317	-0.065052	-2.1083	-0.9116	-2.3761	-0.67822	-1.9798	-1.0464	-0.18374	0.50876	-1.6228	-0.82053	-2.2187	-3.026	-1.7525	-1.6277	-1.8768	-1.7516	-1.9235	-2.8821	-0.96476	-1.2165	-2.1356	-1.2311	-2.2106	-1.0452	-1.4538	-0.85986	-1.5301	-1.934	-1.0038	-0.65855
-2.4363	-0.52801	-2.2693	-0.89556	-1.4656	-0.54012	-1.0497	-2.0871	-1.3549	-1.8765	-1.6085	-2.7962	-1.5004	-2.1713	-0.78009	-0.1158	-1.6099	-2.3142	-1.5141	-2.2847	-1.8377	-1.0988	-1.1754	-2.8401	-1.6859	-1.4074	-2.4446	-2.4982	-2.7036	-2.4183	-1.9001	-1.8246	-0.95497	-0.2526	-2.7498	-1.5026	-2.3987	-1.869	-2.0243	-1.3446	-1.7455	-1.2986	-2.2462	-1.3603	-2.7213	-1.8082	-1.6669	-0.5047	-1.64	-2.1798
-0.93904	-1.3817	-1.7225	-2.0171	-1.5118	-0.49936	-0.27963	-1.1361	-1.1363	-3.2779	-1.6344	-0.8089	-1.8908	-1.0439	-1.8732	-1.1676	-1.1967	-1.9648	-2.0467	-0.83119	0.23106	-0.34162	-0.7661	-0.89779	-0.74228	-1.4351	-2.2371	-1.2321	-1.1318	-0.47882	-0.98523	-1.5734	-1.6429	-0.74862	-1.0464	-1.6939	-2.2226	-0.8143	-1.3505	-1.1355	-1.0997	-1.2336	-0.63703	-1.7513	-0.9713	-1.2375	-1.3454	-1.1844	-1.0341	-1.3219
-1.3582	-2.1456	-0.90549	-1.8257	-1.0873	-1.3755	-1.3779	-1.0971	-2.1676	-2.0639	-1.2508	-1.1383	-2.3086	-0.89815	-0.45827	-1.6323	-0.7288	-0.90747	-1.6646	-1.9667	-1.4014	-1.3731	-1.9279	-0.4	-0.25718	-0.95013	-1.5508	-0.81416	-0.7474	-0.89047	-1.3783	-1.0512	-2.498	-1.4681	-2.2163	-2.4143	-1.503	-0.59986	-0.88689	-1.7765	-1.8656	-1.3485	-0.81015	-0.69073	-1.6133	-1.6988	-1.1426	-1.9687	-1.3125	-1.3742
8.8589	7.3065	7.2817	7.8843	7.7199	8.1796	6.9162	6.998	8.321	8.3478	8.7737	8.3027	7.9282	8.7841	6.9448	8.5087	8.8989	7.5586	7.017	7.7863	8.1028	7.5895	8.1559	8.2458	7.4301	7.0478	7.3947	7.1717	7.6944	8.7695	7.1039	7.7327	7.4996	7.6137	8.6604	7.6758	7.8099	7.2286	7.1546	7.8524	9.1427	7.3427	8.2805	7.2826	7.3275	9.0239	8.0498	8.9661	8.2851	7.9131
3.7864	5.0634	5.876	5.6701	5.5461	5.972	5.6947	5.4435	4.6532	4.4982	4.9316	4.9934	5.2124	5.4276	5.0145	6.218	4.8699	5.0219	5.3088	4.1835	5.0948	4.8084	5.1375	5.7226	4.7702	4.4234	4.7104	5.1574	5.1132	4.7863	4.5684	4.2479	5.0668	4.7642	4.9303	4.237	3.9237	5.9014	4.6	5.0168	5.3503	5.1537	5.4657	3.6089	4.0331	4.3064	5.454	5.0716	5.2249	4.7829
-11.598	-10.882	-10.572	-10.907	-10.354	-11.008	-11.585	-9.9214	-10.876	-9.1514	-10.567	-10.697	-10.575	-11.707	-10.561	-11.054	-10.676	-10.331	-10.602	-10.942	-10.606	-10.595	-9.9589	-10.732	-12.196	-10.857	-10.905	-11.883	-10.309	-9.4526	-10.5	-9.9199	-11.056	-10.881	-10.472	-10.935	-10.825	-10.608	-11.622	-10.872	-10.059	-11.47	-9.8624	-10.773	-10.75	-9.6577	-10.308	-10.538	-11.069	-11.957
3.7606	2.9652	3.3935	3.412	2.9854	3.4992	2.7705	4.1791	2.1818	3.123	2.5144	3.469	2.9022	3.5527	3.0816	4.489	3.9303	2.6765	2.7627	2.8687	3.9475	3.5902	3.5246	2.418	2.7578	3.3017	2.3728	2.5842	4.3691	2.7737	3.7041	2.658	3.2097	3.9893	2.395	4.0736	3.2317	2.6842	2.931	1.6665	4.0069	3.2587	2.8342	1.9258	3.327	2.359	1.6893	3.2577	3.8855	2.3343
-4.5853	-3.2156	-4.1273	-5.4325	-4.1385	-4.6345	-4.5013	-4.2025	-3.9507	-3.5876	-4.452	-3.3267	-4.6292	-3.562	-4.9426	-4.8093	-4.5154	-5.1937	-5.7646	-4.9324	-4.9412	-4.8266	-4.768	-4.2306	-4.0275	-5.088	-4.9191	-5.1383	-3.5655	-4.3671	-4.7671	-3.9723	-5.6669	-6.0198	-4.8197	-4.5372	-4.6538	-4.105	-4.516	-5.1849	-5.1378	-4.5797	-5.4621	-4.3493	-4.3998	-3.8607	-5.6013	-4.614	-4.9042	-4.2081
0.16455	0.13802	0.35323	0.29739	0.25673	-0.52245	0.9395	0.61499	0.54928	1.2522	0.49376	0.47477	1.0854	0.37485	0.2073	0.74951	0.078944	0.83804	-0.4518	0.67836	0.52655	-0.17725	0.01654	0.00071608	-0.16734	0.71987	1.057	1.5757	0.42252	0.55374	-0.24065	1.0879	-0.29527	-0.25768	-0.37107	0.39927	1.0916	0.17378	-0.0022919	0.31744	0.12922	0.10017	0.72274	-0.49357	0.45999	2.2476	-0.1331	0.39141	0.83915	-0.25328
-0.93668	-0.55235	-1.8294	-1.9309	-1.6785	-0.63694	-0.76794	-1.115	-0.94923	-1.9875	0.22272	-1.4097	-0.4971	-1.3547	-0.31238	-1.3905	-1.0128	-0.65798	-1.4604	-0.35254	-0.9848	-1.7004	-1.4226	-1.6505	-2.4912	-1.3717	-1.4221	0.61729	-1.6893	-1.2153	-1.2487	-0.55813	-0.94281	-1.5673	-1.1347	-0.56017	-1.6143	-0.47628	-1.2241	-0.67467	-0.40406	-1.296	-0.22461	-1.6366	-0.40603	-1.6828	-0.4453	-1.0134	-1.1922	-0.50265
-15.402	-14.563	-13.846	-14.725	-14.745	-14.69	-14.755	-14.366	-15.598	-14.895	-14.873	-15.281	-13.245	-15.398	-14.206	-14.658	-13.613	-13.528	-15.237	-15.268	-14.121	-15.329	-13.63	-14.062	-14.807	-15.326	-15.546	-13.843	-14.79	-14.293	-14.474	-15.824	-14.578	-14.455	-13.572	-13.656	-14.657	-15.429	-15.036	-15.01	-14.26	-13.958	-14.911	-14.799	-15.277	-14.065	-14.352	-15.235	-14.215	-15.552
-10.514	-10.293	-11.272	-11.664	-11.649	-10.446	-10.452	-11.739	-10.786	-10.722	-10.988	-10.141	-11.239	-10.744	-11.218	-11.043	-11.404	-11.207	-10.311	-11.084	-11.16	-11.799	-10.505	-10.938	-10.309	-11.237	-10.809	-11.338	-10.842	-10.729	-11.059	-10.322	-9.7762	-11.61	-11.388	-10.549	-11.308	-11.146	-10.284	-11.009	-10.515	-10.377	-11.715	-11.178	-11.196	-10.61	-10.991	-10.486	-11.379	-11.138
-2.3048	-1.5652	-2.7244	-1.2736	-2.385	-1.6164	-2.2681	-2.9157	-3.4558	-2.806	-2.3913	-2.1725	-1.8046	-2.33	-2.2506	-2.7887	-2.3227	-3.4887	-2.4213	-0.86322	-2.033	-3.4317	-2.0539	-2.4434	-1.7879	-4.4258	-1.6796	-2.194	-2.1396	-2.094	-3.86	-2.3419	-2.9995	-1.3241	-1.9518	-2.2602	-3.3836	-2.7604	-2.6158	-2.0492	-3.796	-1.8713	-3.169	-2.4549	-3.0458	-3.6325	-2.8622	-2.8144	-3.1753	-2.5507
-0.063356	0.72783	1.1244	0.92463	0.26759	-0.66758	-0.52529	0.076145	1.5607	-0.37116	-0.20194	-0.074297	0.32726	-0.71103	0.3489	0.91961	-0.14612	-0.66578	0.024152	-0.87421	-0.74108	-0.10875	-1.0782	-0.29733	-0.16023	-0.50512	0.30433	-0.57587	-0.34101	0.59771	-0.26573	0.75561	0.4242	-0.46691	-0.055812	0.23311	0.60834	-0.34706	0.049999	0.65235	-0.42795	-0.6868	0.5235	0.013585	0.8356	0.4462	-0.66839	-0.52832	-0.24368	-0.6868
-5.1447	-5.6192	-4.711	-5.1158	-6.1597	-6.0746	-6.3215	-5.7929	-5.009	-4.9509	-6.2942	-6.0476	-5.1277	-6.6	-4.6488	-5.4883	-5.4206	-5.4556	-4.4368	-5.6742	-5.1796	-5.6589	-6.2573	-5.4827	-5.9201	-5.0561	-5.8569	-6.7817	-5.8684	-5.7386	-5.2291	-6.2604	-5.0259	-4.8593	-4.5448	-6.1786	-5.3125	-5.5107	-4.8493	-4.1803	-5.2382	-5.1919	-5.8408	-5.4987	-5.3178	-5.6972	-5.2314	-4.9485	-5.59	-6.3231
-11.668	-11.096	-10.485	-11.187	-11.238	-10.315	-10.994	-10.508	-10.922	-11.592	-10.233	-10.757	-10.48	-11.35	-10.624	-11.212	-9.7518	-11.111	-10.585	-10.897	-10.879	-11.114	-10.884	-11.059	-9.9643	-10.852	-9.9188	-10.716	-10.074	-10.408	-10.583	-10.302	-11.496	-10.325	-11.52	-10.734	-11.161	-10.962	-10.353	-9.8764	-10.111	-11.884	-11.206	-11.328	-10.537	-10.85	-10.978	-11.178	-10.63	-9.3869
-5.7144	-5.3281	-5.6006	-5.9051	-5.9196	-6.0988	-5.2333	-6.3784	-4.3591	-6.0216	-6.431	-6.2965	-4.7294	-5.501	-5.1428	-4.3488	-6.383	-6.64	-4.8123	-5.8274	-7.3444	-4.5755	-6.8828	-5.0074	-4.8193	-5.0673	-5.8473	-4.974	-4.9681	-4.9488	-4.456	-6.5954	-5.4967	-7.3381	-5.324	-5.6966	-5.8683	-7.2785	-6.5494	-5.6499	-5.5685	-4.64	-5.3978	-6.8482	-5.9793	-5.1476	-5.2671	-6.1843	-4.7079	-7.5667
-0.8898	-1.4176	0.14591	-0.71787	0.034597	-0.65219	-1.2215	-1.1112	-0.46921	-1.6514	-0.078832	-0.60144	-1.1453	-0.60616	-1.2133	-1.266	-2.0902	-0.041344	-0.75487	-1.5019	-0.5531	-0.35958	-1.2075	-0.64012	-0.30748	-0.6981	-0.27927	0.0028606	-0.19937	-0.71224	-0.53157	0.49536	-0.3287	0.39679	-0.99531	-1.4599	-1.3234	0.1111	-0.4044	-0.47252	-1.3524	-1.752	-1.0184	-0.70062	-0.44761	-0.95849	-0.18392	-0.24607	-1.0181	-0.12555
4.2897	3.4768	2.5946	4.4988	3.3856	3.3308	3.1553	3.1329	4.6763	4.4712	2.6279	2.5077	2.6469	2.3557	2.9717	3.8888	2.8077	2.6913	2.5807	3.4951	3.0545	3.4628	2.2167	2.6357	2.5758	3.41	3.3866	2.9798	1.4696	3.4891	2.62	3.7375	3.5479	3.0098	3.5885	3.3499	2.2974	3.1737	3.2463	2.9627	3.3854	3.3131	2.3874	3.7258	2.231	2.8038	2.8589	3.5708	2.3164	2.604
0.65037	1.0821	2.1323	1.3287	2.0208	0.77474	0.55802	1.7204	1.0689	1.2245	1.1055	1.9987	3.0528	2.9231	2.1834	1.6353	2.3709	1.4674	1.5331	-0.12529	2.331	2.4196	0.86576	1.5593	2.4921	1.1493	1.7959	1.5817	1.865	1.1022	1.8671	2.415	1.2024	1.8545	2.2236	1.6349	0.20866	0.63458	1.3598	1.4169	0.97517	2.5853	1.4728	2.343	2.4904	1.8244	2.4849	1.7619	1.2311	1.9384
-23.339	-21.108	-23.188	-21.863	-22.16	-21.859	-21.51	-23.481	-22.229	-22.16	-22.283	-21.211	-22.271	-23.213	-21.848	-22.638	-22.465	-21.854	-21.458	-21.387	-22.043	-22.192	-22.757	-21.977	-22.019	-21.867	-22.847	-23.317	-21.695	-21.364	-23.223	-22.555	-21.941	-22.313	-22.477	-21.669	-21.979	-21.732	-20.442	-22.788	-22.719	-22.824	-21.246	-22.69	-23.185	-22.182	-21.421	-22.619	-22.017	-22.22
-5.7381	-4.3978	-5.5276	-5.8103	-6.4564	-6.2855	-5.6923	-5.9858	-5.9216	-6.4357	-5.2127	-4.835	-5.9811	-6.5021	-5.1169	-5.4804	-5.3598	-5.7313	-6.3707	-6.208	-5.229	-4.6716	-5.9468	-6.4393	-4.755	-7.4602	-6.1184	-5.7182	-6.9702	-5.3009	-5.2549	-6.2175	-5.6168	-6.2649	-4.1603	-5.4894	-6.8119	-5.2883	-6.0857	-5.0855	-6.8631	-5.9435	-5.3984	-5.5363	-6.8056	-5.8113	-6.5048	-6.3674	-6.1329	-5.2738
1.5563	2.1196	3.2017	1.288	2.8935	2.7695	1.8665	1.9529	3.6008	3.1138	3.8331	2.1729	3.0371	2.7941	4.5638	2.1987	2.4993	3.4221	1.9625	2.8119	2.2393	2.7415	1.4047	1.7441	2.4055	3.7464	2.763	1.8837	2.6668	2.1748	2.1195	4.1199	2.5469	0.8711	2.3031	2.7665	2.1436	3.572	2.3606	2.2927	1.2882	2.1169	3.3753	2.7188	3.3695	3.2638	2.4081	2.1139	2.3534	2.8132
-7.8029	-7.4374	-9.5185	-8.1301	-7.4263	-9.1369	-8.6181	-7.846	-6.6841	-8.126	-7.2425	-7.1165	-8.3282	-7.4287	-8.0096	-6.5234	-8.0571	-7.6472	-7.6636	-8.0154	-7.6826	-7.6133	-7.6966	-6.833	-6.9801	-7.8495	-6.7702	-7.6971	-8.1765	-7.4694	-7.4496	-9.2552	-7.9575	-6.5766	-6.7449	-9.2131	-7.1399	-8.9224	-7.6513	-8.7641	-7.8198	-7.114	-8.0405	-7.0599	-8.7228	-6.8536	-6.2529	-7.6005	-7.1956	-7.7126
7.7928	7.0614	5.8695	5.4643	6.5865	5.9919	7.5907	7.3677	6.3734	6.0423	6.6856	7.005	7.3312	7.1674	5.8168	7.251	8.2728	6.1948	7.8255	7.0355	7.0669	6.9268	6.5393	6.1835	6.9598	7.5071	5.9037	6.0482	6.3019	7.2503	6.5073	6.8167	6.7061	8.2546	6.5907	6.5532	7.1334	6.2159	6.9444	7.0022	7.0945	6.8434	7.5976	7.2854	7.3853	6.5923	6.8245	7.2637	8.0372	6.7116
-2.0504	-2.1164	-3.0138	-2.5196	-2.9216	-1.5841	-1.5553	-2.2413	-3.1587	-1.7679	-1.7679	-2.8544	-2.3828	-2.2146	-3.1293	-2.9343	-1.4913	-2.2561	-2.5177	-2.7812	-3.4539	-2.3098	-2.6856	-3.1437	-3.7274	-3.508	-2.1272	-1.9727	-3.403	-2.5146	-1.9064	-2.1388	-2.8095	-1.5042	-2.9114	-2.4469	-2.1929	-2.837	-2.5285	-3.0651	-1.7741	-2.5442	-3.7726	-3.0302	-2.0171	-1.3845	-3.5217	-2.9471	-2.665	-3.5733
0.35006	-1.1324	-1.1393	-1.6024	-2.267	-1.6912	-0.12746	-0.346	-1.6102	-0.99434	-1.6953	-1.1837	-0.67453	-1.5386	-0.59225	-1.2189	-0.59243	-1.5637	-0.89346	-1.7547	-0.76514	-1.1802	-0.29415	-0.51815	-1.0993	-1.5281	0.33722	-1.0437	-0.76801	-0.40933	-1.4095	-1.2848	-1.3097	-0.81783	-0.88806	-1.8206	-2.2354	-1.1052	-1.6443	-0.677	-2.1482	-1.7658	-1.8733	-0.63382	0.26717	-1.4346	-1.2095	-1.524	-1.1098	-0.77358
-10.507	-8.2314	-9.7653	-9.0413	-9.5781	-9.0069	-8.4482	-9.6078	-10.19	-9.1572	-8.9782	-9.2535	-9.9449	-8.2564	-9.335	-8.7945	-9.4208	-9.5639	-9.6795	-9.7165	-9.4431	-9.3744	-9.0374	-8.9156	-10.634	-9.0186	-9.4075	-9.6684	-8.5419	-10.652	-10.01	-10.279	-9.2526	-9.0061	-9.8996	-10.281	-9.2253	-8.2002	-9.4132	-9.9622	-9.3949	-9.0905	-9.9212	-8.4975	-7.7558	-10.455	-10.024	-9.077	-8.9868	-8.7617
0.28883	-1.1131	-0.051078	0.54709	0.11227	-0.16883	-0.57885	0.19383	-0.21193	-0.51518	0.051103	0.038688	0.95643	-0.06528	-2.0398	-0.65882	-0.99473	-0.83263	0.36422	-0.79992	-0.0063871	0.26138	0.95841	0.42128	-1.2205	0.027954	0.76968	0.35189	0.62467	-1.202	-0.14049	0.42394	0.16225	-1.0534	0.7747	0.94129	-0.91587	-0.25032	-0.089694	-0.011375	1.0675	-1.0673	0.10905	-0.76853	0.21565	-1.2593	0.01688	-0.83468	-0.069681	0.01669
-2.8719	-3.3926	-3.4304	-2.1933	-2.6819	-3.8177	-2.8977	-3.7256	-4.1291	-2.3363	-2.4617	-2.5518	-3.7353	-2.8549	-3.7794	-2.1285	-3.8468	-2.9769	-3.6165	-2.3571	-2.5438	-4.1378	-3.5772	-2.6747	-3.2339	-3.5625	-2.5404	-1.7138	-4.012	-1.8785	-2.6343	-3.0368	-2.186	-3.7331	-4.0763	-2.3649	-3.6602	-3.4297	-4.3378	-2.9575	-3.8741	-1.6851	-4.1303	-3.2877	-2.9094	-2.1122	-2.8029	-3.3668	-3.1016	-4.2674
-13.632	-13.987	-12.836	-14.498	-13.883	-13.704	-13.623	-13.284	-13.72	-13.551	-13.428	-14.267	-13.378	-12.542	-12.623	-12.66	-14.164	-13.088	-13.206	-12.874	-13.43	-12.776	-12.662	-12.146	-14.626	-13.236	-13.672	-13.859	-13.963	-13.457	-13.679	-12.87	-13.837	-12.752	-13.185	-13.202	-13.805	-13.949	-13.151	-12.64	-12.39	-13.181	-12.688	-12.778	-13.201	-13.127	-12.99	-11.784	-12.226	-12.779
4.2069	3.7458	4.0954	5.331	4.672	5.1872	5.4138	4.124	3.2628	4.6635	4.494	3.7265	5.3342	4.961	3.924	4.0584	4.3953	4.6375	4.921	4.5896	5.571	4.2327	4.5214	5.0186	4.966	3.7301	4.0705	3.1395	4.1871	4.7076	4.9291	4.6836	4.9234	5.4261	3.2921	3.1288	4.2868	4.1554	4.5497	5.5458	3.8825	3.9986	4.2715	4.051	3.4145	4.1892	5.0738	5.362	4.3183	4.9576
-1.7937	-0.49741	-1.312	-2.2004	-1.656	-1.4811	-2.1499	-1.7869	-1.2934	-2.3867	-1.0242	-2.1011	-1.1948	-1.4432	-1.4089	-0.7595	-1.8653	-1.5354	-0.16619	-2.7012	-1.8266	-0.19836	-1.7736	-2.0364	-1.7844	-1.8402	-1.0543	-1.5987	-1.1896	-2.4624	-0.97757	0.094373	-2.3148	-2.2051	-0.69409	-1.3575	-0.63208	-2.7967	-1.0039	-0.44401	-1.4853	-1.0807	-1.1372	-2.2017	-2.2406	-2.1269	-0.45168	-1.7696	-0.693	-0.68854
-21.261	-21.654	-23.106	-21.563	-21.195	-22.136	-22.682	-21.046	-23.048	-21.442	-22.162	-21.631	-22.419	-21.712	-21.391	-23.274	-22.931	-22.426	-21.695	-22.364	-21.977	-21.923	-22.152	-21.342	-22.677	-21.754	-22.086	-22.154	-21.998	-23.004	-22.356	-22.918	-22.431	-22.016	-21.045	-22.234	-22.718	-22.566	-21.38	-21.869	-22.285	-22.571	-23.462	-22.749	-22.993	-21.501	-22.985	-21.341	-22.331	-22.099
-1.6951	-0.50376	-1.186	-1.0133	-0.85337	-1.6543	-1.4702	-1.3159	-2.4834	-1.3675	-1.6731	-1.7035	-1.454	-0.34892	-1.1488	-2.4192	-0.6883	-2.0044	-1.5886	-2.2091	-1.6484	-1.5926	-1.6263	-2.319	-0.55045	-0.74193	-2.4774	-1.8452	-2.7017	-0.2445	-1.6147	-0.99242	-1.8007	-1.3015	-2.1076	-1.6735	-1.4694	-0.30271	-0.91923	-1.8948	-1.9936	-1.4638	-1.8014	-1.4574	-1.3753	-1.7205	-0.62807	-1.4638	-0.44783	-0.3299
-1.318	-2.143	-1.6858	-2.2476	-2.0783	-2.8867	-1.9889	-2.7168	-3.0407	-0.84869	-2.8393	-2.2909	-2.7359	-2.3442	-1.4767	-2.262	-2.3943	-1.5517	-3.1309	-2.586	-2.1517	-2.0824	-1.9477	-2.8239	-2.3347	-3.0571	-2.9773	-3.3624	-2.8991	-1.9939	-2.8949	-5.2996	-2.3398	-3.7602	-2.3603	-2.2402	-2.0684	-2.2018	-1.5237	-2.5823	-1.9267	-2.7416	-1.9481	-2.9021	-1.8759	-4.2682	-2.947	-2.6982	-2.6298	-2.1299
-1.99	-1.0342	-1.807	-1.9786	-0.79128	-1.1675	-0.87019	-1.2931	-1.1046	-1.4169	-0.46056	-0.82173	-1.1527	-1.536	-1.6678	-1.3499	-1.8163	-0.78827	-0.52003	-1.5268	-0.43312	-1.3726	-2.4385	-2.009	-1.6524	-2.1072	-1.6196	-1.5834	-0.41546	-1.1646	-0.27283	-0.74621	-0.82673	-1.4042	-1.7913	-1.6655	-1.3473	-0.86937	-1.6711	-0.8403	-1.9323	-1.834	-1.7524	-1.8153	-0.67022	-2.3868	-1.6286	-2.4917	0.0045382	-1.7229
-4.7	-5.733	-6.0858	-6.1565	-4.978	-5.6697	-5.242	-6.707	-5.6316	-5.6944	-4.6318	-5.3951	-5.4467	-4.5765	-4.5159	-4.9272	-4.6584	-5.8447	-5.9864	-5.5691	-6.8273	-6.3416	-5.0803	-5.9836	-6.1756	-6.2625	-6.5121	-5.966	-5.8305	-4.7624	-4.9379	-4.5251	-5.4274	-4.6683	-5.0535	-5.9325	-5.8519	-6.1959	-5.0154	-4.8579	-4.877	-5.5249	-6.2896	-6.5141	-5.6174	-5.6491	-6.0828	-5.1803	-5.4956	-5.1197
1.9831	0.63988	-0.31718	0.29117	0.55183	0.39916	0.18712	-0.24914	0.10207	0.26572	0.71491	1.8879	0.9394	0.019313	0.48509	1.7922	2.2169	0.16381	-0.33334	0.31453	1.1305	0.13564	0.33491	0.61407	0.8267	0.21135	1.3469	0.087716	0.04721	1.1912	0.0011318	0.40089	1.5264	0.051916	-0.99678	0.50777	-0.19233	0.30639	0.874	-0.19532	0.79814	-0.19415	0.72956	0.37535	0.68143	1.4986	0.91507	-0.75751	0.4	0.49138
2.056	1.9317	1.6274	1.2819	0.69828	2.905	1.8406	2.0822	1.352	1.5274	1.6789	2.5765	2.6653	2.4906	2.1365	-0.158	1.2577	0.77292	0.6554	0.96036	1.6807	2.5182	1.927	2.5067	1.6294	1.3372	2.0018	2.2569	2.3235	2.8732	2.2118	2.8151	1.8983	3.2011	1.6472	3.1377	1.31	2.2859	1.5833	2.4669	1.1651	1.6745	0.32349	2.3708	2.1085	1.3801	1.6351	2.1751	2.8801	1.8031
-2.5143	-3.9972	-4.2002	-2.7218	-2.4322	-3.1653	-3.3308	-3.6052	-3.7103	-2.8646	-3.0282	-3.0307	-3.0701	-2.923	-3.1113	-2.1684	-2.8638	-3.3273	-3.2243	-3.9237	-2.5563	-3.6057	-2.8623	-2.8489	-3.7601	-2.2736	-3.611	-3.3018	-3.3097	-2.8143	-3.754	-2.9796	-4.2062	-1.7544	-3.7284	-3.0009	-3.4211	-3.0996	-1.46	-3.1795	-3.7226	-2.6538	-4.2076	-2.1066	-2.1805	-3.1022	-3.237	-3.7322	-3.6074	-3.3605
5.5025	6.5461	5.4586	5.2763	5.7139	5.6284	6.1978	6.1922	4.696	4.7257	6.3325	4.7708	5.5141	5.7539	5.6671	6.0831	5.3437	5.495	4.7887	4.8328	4.4591	5.3068	5.3534	5.0232	5.23	5.3019	5.3197	6.1037	7.1514	5.1183	6.4741	4.3465	5.2907	5.7629	5.1416	5.9472	5.1581	4.1059	6.2095	6.7591	5.3119	5.3806	5.9837	5.9288	5.5575	6.0404	5.8134	6.8866	6.5808	5.8625
0.43744	-0.071639	-1.0113	-0.024633	-0.87446	0.90354	-0.52385	0.63541	-1.0557	-0.49507	-0.41175	0.13939	-0.058786	-0.98222	0.12565	0.18603	0.78013	0.14221	0.64041	-0.46338	0.79691	-0.33064	-0.80084	-0.77057	-0.31684	-0.72758	0.71722	0.73556	-0.28711	0.84366	-0.015378	-0.75127	-1.3806	-0.94734	2.0702	0.54223	-0.48834	0.31416	-0.28374	-0.89048	0.30732	-0.35256	0.13213	-0.24682	0.50453	-0.27835	-0.45668	-0.044079	0.082586	-0.33808
-12.897	-13.919	-10.851	-10.403	-11.276	-10.944	-11.036	-11.173	-11.388	-9.87	-13.028	-11.55	-11.844	-12.107	-10.978	-11.939	-12.38	-12.119	-11.171	-12.161	-11.77	-12.381	-12.451	-12.6	-12.016	-11.19	-11.964	-11.49	-11.686	-11.717	-11.6	-11.497	-12.893	-12.127	-11.052	-12.285	-11.092	-11.458	-11.865	-12.344	-11.159	-11.563	-11.276	-11.696	-11.392	-10.909	-11.888	-12.863	-12.485	-11.785
-0.44954	-2.658	-2.4085	-0.96652	-1.9572	-0.059598	-2.4997	-2.1637	-0.58239	-1.6769	-0.33704	-1.3594	-1.9414	-1.8261	-2.0477	-2.1386	-3.1791	-1.644	-1.8955	-1.5275	-2.1815	-2.2784	-1.3165	-3.005	-1.4121	-2.3067	-2.1221	-1.3738	-1.0146	-2.6247	-0.7718	-1.7377	-2.6243	-1.7276	-2.2723	-0.82534	-2.3319	-2.2026	-3.6153	-1.4663	-2.2992	-1.3951	-1.9312	-1.2501	-1.8333	-0.56113	-2.9006	-1.1155	-2.2037	-2.8862
-0.29642	-0.79003	-0.66441	-0.14873	-0.17497	-2.2344	-1.1978	-1.7636	-1.5012	-1.0031	-0.19373	-0.40545	-0.767	0.030455	-1.3788	-0.15905	-1.7893	-1.706	-0.17694	-0.43744	-2.8331	-0.99966	-1.8762	-0.29466	-1.3796	-1.1543	-0.46766	-1.2237	-1.6668	-0.93399	-1.1743	0.032957	-0.56001	-1.8983	0.74945	-1.1487	-1.7802	-1.0322	-0.95341	-1.2429	-0.50958	-1.1501	-0.36284	-0.57412	-0.37597	-1.0397	-1.0082	-1.5949	-0.58154	-1.3438
6.2403	6.3577	7.276	7.0466	6.5772	7.2919	6.6116	7.276	6.5748	7.3413	6.3425	8.2034	6.2796	6.2857	7.5384	6.0075	5.9526	7.2786	6.2081	7.7673	7.3197	6.1703	7.245	6.8059	6.1575	6.8049	7.2254	6.3011	6.8637	6.5295	6.0611	7.9089	6.0186	5.4243	6.9462	6.9958	7.3938	6	6.8	6.9235	6.9095	7.0687	5.9113	7.27	6.4445	6.3777	6.8663	6.4719	6.5646	7.1234
-22.455	-21.236	-21.775	-21.878	-22.002	-23.141	-22.174	-22.439	-22.445	-21.35	-20.54	-22.426	-22.728	-21.905	-22.191	-22.116	-21.936	-21.687	-22.548	-22.564	-22.358	-22.103	-22.362	-21.749	-22.292	-22.765	-22.39	-21.654	-20.937	-22.806	-21.688	-22.404	-22.313	-21.807	-21.502	-22.383	-22.319	-22.464	-22.268	-22.324	-23.152	-23.065	-23.388	-22.41	-22.851	-22.31	-22.515	-22.404	-22.258	-21.812
-5.1104	-4.0746	-4.4352	-4.1302	-4.9773	-4.2679	-4.4226	-4.3013	-3.3929	-4.5007	-4.8107	-4.5218	-4.7685	-5.1354	-5.2262	-4.8257	-5.4152	-5.2121	-5.212	-4.6586	-3.9664	-5.0385	-4.0397	-3.6172	-4.8245	-4.1644	-4.3869	-4.5026	-4.3227	-4.8449	-5.4484	-5.0815	-5.2214	-4.5652	-5.1488	-3.7862	-4.9667	-4.1816	-5.9267	-5.3318	-3.8938	-3.8733	-4.2874	-5.1457	-4.8989	-3.7096	-4.1755	-5.183	-4.4625	-4.9587
-12.319	-13.916	-11.646	-13.288	-13.922	-13.921	-13.631	-12.82	-13.132	-13.015	-12.469	-12.797	-12.251	-13.333	-12.805	-13.024	-12.367	-13.097	-12.803	-14.033	-13.306	-13.222	-13.601	-14.107	-12.788	-14.309	-11.579	-13.851	-11.897	-13.705	-12.919	-13.7	-13.457	-12.923	-14.535	-12.966	-12.389	-13.06	-13.714	-13.783	-13.007	-12.735	-12.796	-12.974	-13.48	-12.134	-14.502	-12.609	-13.357	-13.532
-15.315	-14.356	-15.87	-14.744	-15.696	-14.986	-16.442	-15.666	-13.709	-12.879	-15.109	-15.755	-15.737	-13.772	-14.837	-14.412	-15.418	-14.319	-15.679	-14.819	-15.487	-14.94	-13.802	-15.268	-14.07	-14.312	-14.819	-14.861	-14.398	-14.959	-14.439	-14.009	-14.465	-14.37	-14.225	-15.566	-14.278	-13.687	-15.029	-14.25	-15.265	-13.296	-15.53	-14.573	-14.252	-15.784	-14.835	-14.236	-14.058	-14.465
-6.1411	-6.6235	-6.44	-6.2676	-6.417	-6.8442	-5.998	-7.2362	-7.4875	-7.252	-5.8116	-7.0057	-6.4516	-7.609	-6.0118	-7.0424	-6.8469	-6.4008	-6.18	-6.277	-6.4088	-6.3023	-6.8276	-6.6454	-6.5653	-6.035	-6.6848	-6.038	-6.2295	-6.8504	-5.7665	-7.6893	-6.4128	-6.5417	-6.7751	-5.9947	-7.8139	-5.8303	-6.6306	-7.4225	-7.2779	-5.7255	-6.6621	-6.0298	-5.3676	-5.5493	-6.5431	-5.8901	-7.493	-6.8765
-7.5236	-7.4512	-6.8214	-5.644	-6.6213	-7.6179	-8.0913	-6.5301	-7.3224	-7.5232	-6.8643	-6.5046	-6.9288	-7.5924	-7.6917	-7.6996	-7.2134	-8.1508	-6.9321	-7.8182	-7.4465	-7.2104	-8.0088	-9.3154	-7.9983	-8.2686	-6.9521	-7.4921	-8.1612	-8.5419	-7.8196	-7.2263	-7.6059	-6.3542	-7.6039	-8.2423	-6.9667	-7.5408	-7.766	-8.4665	-8.9204	-6.9206	-7.2927	-7.7682	-5.4508	-7.2894	-7.4451	-6.6984	-6.222	-6.6704
-6.3535	-6.7949	-5.9943	-6.091	-6.063	-6.8168	-6.957	-6.9681	-5.6285	-5.9274	-7.2709	-6.7703	-6.43	-4.957	-6.6305	-6.8852	-5.9754	-5.7873	-7.0661	-6.4124	-7.4006	-6.2218	-7.439	-6.3588	-7.5073	-7.8646	-5.7636	-6.7097	-5.6976	-5.6257	-6.8843	-5.8303	-7.296	-5.259	-6.8349	-5.9286	-6.0656	-6.5062	-7.1352	-6.2717	-7.0087	-7.139	-6.6538	-5.5793	-6.0102	-7.2986	-6.6423	-5.2298	-6.5935	-6.0559
-1.8342	-1.6589	-3.3637	-1.5942	-2.6747	-2.0788	-1.6689	-2.0947	-1.675	-3.017	-3.3267	-2.2996	-2.1353	-1.4219	-1.9408	-2.6545	-2.0046	-1.5782	-2.1384	-1.1948	-1.4547	-0.94125	-2.3484	-1.7272	-1.7774	-2.3862	-1.5233	-1.875	-2.2417	-1.6359	-0.64428	-2.4105	-1.8721	-1.4265	-2.1061	-0.65569	-2.0094	-1.8441	-1.9426	-2.3466	-2.7222	-1.951	-1.327	-1.3204	-2.1696	-2.8324	-2.039	-2.5533	-1.6479	-2.1022
-14.399	-15.187	-14.001	-13.253	-14.096	-15.203	-14.313	-15.137	-14.542	-14.203	-15.563	-15.388	-15.337	-14.769	-14.879	-14.82	-14.832	-14.771	-15.221	-14.962	-15.096	-15.27	-14.642	-14.879	-14.052	-14.699	-13.604	-15.037	-14.743	-14.685	-15.204	-15.118	-14.029	-15.16	-14.463	-14.455	-14.881	-14.473	-14.735	-14.057	-14.623	-14.892	-15.385	-15.222	-15.18	-14.601	-14.987	-14.035	-13.627	-14.931
-10.99	-11.155	-11.63	-12.904	-11.947	-12.18	-11.385	-12.497	-11.606	-13.272	-11.803	-11.084	-11.032	-10.769	-10.586	-10.388	-11.784	-11.844	-12.105	-11.086	-12.425	-11.978	-11.073	-12.269	-11.649	-11.616	-10.901	-11.321	-11.836	-11.647	-11.991	-11.427	-11.55	-12.855	-11.357	-12.233	-11.646	-11.415	-11.696	-10.45	-11.566	-11.964	-11.168	-11.188	-11.28	-12.498	-11.989	-9.8643	-11.637	-12.123
-1.3682	-1.5982	-0.51491	-2.2681	-0.82618	-1.3687	-2.0864	-0.34889	-2.6691	0.34935	-1.6892	-1.5139	-1.9776	-1.4101	-3.0968	-1.9633	-1.1406	-0.70461	-1.4636	-1.6627	-0.37364	-1.5948	-0.22041	-0.84589	-0.76938	-1.5041	-0.22659	-2.2046	-2.0686	-1.1807	-1.9185	-1.5466	-2.8232	-1.9177	-0.97955	-1.9902	-1.7874	-2.3828	-1.8058	-0.34766	-0.91085	-1.0871	-1.5927	-1.9957	-1.3535	-1.9091	-1.4033	-2.3192	-1.0864	-1.7053
-5.3342	-6.8197	-6.3272	-6.8642	-7.0164	-5.773	-6.5821	-6.0462	-5.662	-6.1461	-6.8366	-6.5876	-7.2971	-6.8908	-6.3884	-6.6051	-6.0381	-6.7204	-6.915	-7.0378	-5.3446	-6.2953	-6.9889	-7.1166	-7.0891	-6.2082	-6.9623	-6.529	-6.9885	-5.9529	-6.603	-6.9844	-6.9804	-6.5382	-6.2306	-6.7795	-6.2695	-5.8484	-5.8441	-6.4612	-5.629	-6.113	-6.844	-6.9618	-5.9049	-5.8465	-6.8674	-7.2802	-6.5823	-6.7715
-7.2913	-6.4977	-6.893	-6.2514	-6.2939	-5.3474	-5.8786	-6.7562	-5.9503	-6.6161	-6.9112	-6.7195	-7.6332	-6.0236	-6.7857	-6.4415	-5.9809	-5.7483	-6.8858	-6.5419	-6.1924	-7.0405	-6.4014	-4.6343	-5.3834	-5.7683	-5.755	-6.3942	-6.692	-6.6496	-6.1413	-6.375	-7.1581	-5.5459	-7.6488	-6.0907	-7.3945	-6.872	-6.6501	-6.8183	-5.9174	-6.4824	-6.2185	-6.1943	-6.0056	-6.7458	-6.8426	-6.5901	-6.9215	-6.2442
-0.82153	-0.10651	-0.61336	0.87431	-0.12709	1.1938	-0.42555	-1.493	-0.084549	0.59902	0.017694	0.0013844	0.57742	-0.14762	0.50206	0.15097	0.027808	0.31436	0.31792	0.31687	0.68777	0.69771	0.70029	0.98467	0.35108	-0.23198	0.39767	0.31511	1.269	-0.89072	0.85218	0.52462	0.22355	0.29089	-0.78976	0.19108	-0.021087	-0.62166	-0.67751	0.53949	-0.69535	0.8124	0.91267	0.78551	0.57321	-0.69733	-0.99062	-1.4138	-0.73421	0.15134
-12.575	-12.398	-13.325	-10.617	-12.624	-12.793	-12.987	-13.523	-13.579	-13.876	-13.527	-13.535	-12.05	-12.57	-13.417	-13.356	-12.557	-13.271	-13.493	-12.473	-12.399	-13.584	-11.66	-11.162	-12.664	-13.356	-12.55	-13.911	-12.843	-13.177	-12.812	-12.336	-12.83	-12.302	-13.033	-12.212	-12.06	-12.64	-14.117	-13.397	-13.958	-12.454	-12.653	-12.078	-13.003	-11.704	-13.443	-11.809	-13.334	-13.007
5.0911	5.1913	5.8716	5.107	5.4496	4.4296	5.664	4.9341	4.0627	3.8246	6.1658	4.1405	5.8012	5.8358	4.7018	5.435	5.5828	3.9518	4.3057	3.8769	6.0555	5.3669	3.9073	5.3392	4.9473	3.6544	5.3547	4.6344	5.1693	4.9487	4.1909	5.0812	5.3071	4.7352	5.3547	5.021	4.6407	5.0169	5.4136	5.0441	4.1102	3.9451	5.222	4.2244	5.9719	5.1551	4.5822	4.4678	4.9682	6.0202
-3.7942	-2.9878	-4.3192	-3.9376	-4.1079	-3.7167	-3.9988	-4.834	-3.8879	-3.3108	-4.4342	-3.7359	-3.3156	-4.1826	-4.1078	-3.2731	-3.5717	-3.7307	-3.9501	-3.4791	-3.3603	-4.4356	-4.7151	-4.7258	-3.751	-3.3621	-4.3409	-3.5822	-3.9546	-4.9503	-3.7057	-3.8544	-3.7187	-4.2472	-3.0407	-3.7348	-3.1774	-3.1898	-3.5529	-4.2049	-4.7374	-3.7846	-3.9039	-4.8274	-4.3877	-4.424	-4.5119	-3.5366	-4.2202	-4.0773
3.3029	4.3087	4.898	5.3145	3.1887	4.6389	4.4844	3.7516	4.0464	3.795	4.9522	4.9222	4.178	3.5383	3.9465	4.4486	4.8376	3.2981	4.0396	3.6785	4.2328	4.5208	4.6866	3.6853	3.5936	3.5814	3.878	3.92	4.6972	3.1528	4.8496	4.5501	5.7536	4.993	3.3434	4.1905	4.2249	4.5517	3.4491	4.1502	3.7953	2.1907	4.6137	3.3409	4.0914	5.2144	5.0669	4.4086	4.1219	4.7053
-11.164	-10.265	-11.91	-11.359	-11.578	-10.802	-11.678	-11.688	-10.529	-11.75	-12.611	-11.786	-10.449	-10.474	-12.191	-10.971	-11.788	-10.924	-11.697	-12.052	-11.766	-10.948	-13.176	-11.837	-10.549	-11.616	-11.032	-10.682	-11.605	-11.489	-11.645	-11.725	-11.766	-11.767	-9.7418	-11.412	-11.556	-11.007	-10.223	-10.842	-11.803	-11.068	-11.89	-11.713	-12.34	-10.323	-10.504	-11.559	-11.112	-11.633
-12.929	-12.056	-13.037	-12.243	-13.566	-11.507	-12.814	-12.187	-13.272	-13.305	-12.271	-13.132	-13.345	-13.881	-13.35	-13.072	-13.465	-13.505	-12.26	-12.309	-14.207	-11.69	-12.124	-12.882	-11.289	-13.08	-13.655	-11.821	-12.866	-13.789	-12.69	-13.98	-12.355	-12.776	-12.818	-12.519	-12.332	-12.459	-14.17	-12.387	-13.253	-12.64	-11.591	-11.491	-13.158	-11.958	-12.446	-13.647	-13.978	-12.032
-1.1587	-1.3361	-2.0878	-1.6524	-1.9996	-1.2648	-1.293	-0.85804	-0.33711	-1.9654	-1.1796	-0.9644	-2.2404	-1.5346	-1.5894	-0.43993	-1.3945	-1.2597	-1.1828	-1.7719	-1.3177	-1.2021	-2.0104	-1.106	-1.6321	-1.7303	-0.55482	-1.2737	-0.68189	-2.1767	-1.9768	-2.7316	-2.3221	-1.7663	-0.41076	-1.3504	-1.504	-1.8291	-1.0186	-1.2905	-1.0777	-0.6989	-1.4564	-0.78513	-1.414	-1.0045	-1.289	-0.45679	-1.3316	-2.5994
-22.147	-22.765	-22.147	-21.137	-22.402	-20.889	-22.337	-22.923	-22.856	-22.176	-22.489	-23.1	-21.872	-20.743	-21.747	-21.714	-22.048	-22.03	-22.24	-22.113	-22.131	-21.107	-21.851	-23.056	-22.683	-22.177	-22.743	-22.051	-22.554	-23.202	-21.938	-21.629	-22.101	-21.679	-22.317	-22.362	-22.929	-22.591	-22.722	-22.219	-21.564	-22.776	-21.652	-22.33	-22.793	-22.902	-22.011	-21.412	-21.266	-23.239
-22.828	-22.437	-22.241	-21.076	-22.727	-22.793	-22.54	-23.393	-21.068	-21.481	-21.781	-22.795	-21.958	-22.392	-21.842	-22.703	-21.272	-22.044	-21.402	-21.937	-21.214	-23.102	-20.886	-21.663	-22.312	-22.637	-22.961	-22.581	-21.541	-23.096	-21.91	-23.253	-21.778	-22.246	-22.262	-21.34	-21.693	-22.503	-21.365	-21.366	-22.117	-22.463	-22.007	-22.307	-21.022	-22.058	-22.296	-20.779	-22.083	-22.719
-11.938	-11.805	-12.028	-11.981	-12.161	-11.373	-12.707	-12.005	-11.029	-13.227	-11.667	-10.675	-12.018	-12.147	-11.05	-11.547	-12.254	-11.69	-12.223	-12.237	-12.401	-10.362	-12.449	-12.52	-11.227	-12.424	-11.946	-10.807	-10.564	-11.431	-11.173	-12.081	-10.904	-12.114	-11.834	-12.472	-11.556	-11.998	-12.691	-11.691	-12.246	-11.49	-11.693	-12.506	-13.022	-12.556	-11.524	-10.916	-12.792	-11.65
8.2835	8.0546	6.117	7.3337	7.6287	6.1922	7.2062	7.0775	7.0684	6.9279	5.4504	6.7856	7.8362	7.0233	7.1597	7.045	7.088	6.9813	7.4042	6.6384	6.9974	7.2397	7.8005	7.2626	7.5032	6.0736	5.4949	5.952	6.7263	6.1348	6.2473	7.8266	7.2459	7.0697	7.9389	6.2712	6.9763	6.3503	6.8377	6.3869	6.2616	6.3848	6.9015	7.6591	7.753	7	7.055	6.847	7.8088	7.2244
-13.587	-13.191	-12.922	-12.881	-13.398	-13.039	-12.738	-13.249	-11.564	-13.094	-13.177	-13.59	-12.223	-12.208	-13.7	-13.427	-13.334	-13.647	-14.237	-12.754	-13.496	-12.724	-13.611	-12.586	-13.584	-13.079	-13.812	-13.46	-13.009	-13.21	-13.748	-12.3	-14.222	-13.942	-13.527	-13.639	-13.658	-13.185	-12.704	-11.909	-13.683	-13.735	-12.914	-12.72	-12.083	-12.367	-12.65	-14.023	-13.836	-13.225
-2.782	-1.7732	-2.317	-3.36	-2.4316	-2.8122	-1.8018	-1.5187	-1.0054	-2.8379	-2.5452	-4.0687	-3.1495	-2.8156	-3.5726	-2.1496	-2.4551	-1.7962	-2.7922	-2.7774	-2.1491	-3.826	-1.6483	-3.2283	-2.508	-1.8153	-2.8831	-1.9958	-2.0924	-2.2244	-2.612	-2.5022	-0.93924	-2.4169	-2.297	-2.2341	-2.318	-3.7514	-3.1812	-2.3604	-2.3075	-1.8979	-1.5462	-2.5286	-1.2743	-2.9413	-1.8375	-2.3215	-2.8194	-3.3269
-5.32	-3.7174	-4.458	-4.6474	-4.3238	-4.9048	-5.2997	-3.4516	-4.0632	-4.7895	-4.8166	-4.8463	-4.2584	-5.0971	-5.0865	-5.2076	-4.1023	-5.5839	-3.8733	-3.6899	-5.4938	-5.354	-4.9213	-4.3185	-5.3749	-4.1728	-3.8326	-4.7318	-5.3808	-4.7305	-4.0498	-4.3013	-5.1324	-5.0479	-3.7773	-5.2577	-4.9884	-6.1471	-4.3625	-3.6831	-3.822	-5.6762	-4.3823	-5.0502	-4.9736	-4.4463	-4.4148	-4.2882	-4.9361	-4.2097
-3.4547	-2.7624	-4.1252	-3.7276	-2.9317	-3.3804	-4.9235	-3.9207	-3.9068	-2.663	-4.8031	-4.2041	-2.4007	-3.7273	-4.1239	-4.8732	-4.8152	-3.7641	-4.1864	-3.7271	-2.6315	-3.7558	-3.3651	-4.2304	-3.825	-4.0903	-4.4428	-3.0092	-4.1775	-3.4636	-4.9753	-3.8613	-3.6446	-3.7787	-4.3822	-4.1351	-4.3416	-3.5852	-4.0655	-5.0723	-3.9653	-4.0696	-1.902	-3.9676	-4.211	-4.7031	-2.7739	-3.5516	-4.1252	-4.461
4.6535	4.9574	5.5418	5.0924	5.5531	4.5587	5.1289	5.4508	5.9857	4.2871	4.6646	3.8612	5.0475	5.9977	6.5296	4.6423	4.6328	6.2226	4.6097	5.6637	4.4712	4.5427	5.1509	5.3056	4.8105	5.3148	5.1809	4.3232	4.5981	5.3224	5.5444	4.9033	3.9965	6.3527	5.0449	5.4013	4.5652	4.5832	5.8883	4.8943	5.2174	4.8203	5.4532	4.8925	5.3144	4.3129	4.6661	5.0736	5.7918	4.3368
-22.446	-22.832	-22.716	-22.919	-23.23	-21.254	-20.797	-22.047	-22.038	-21.655	-21.339	-23.153	-22.427	-21.838	-21.784	-22.041	-22.657	-22.638	-21.427	-21.771	-21.258	-23.226	-20.88	-22.106	-21.52	-21.687	-22.031	-21.729	-20.514	-21.607	-21.875	-22.256	-22.184	-22.3	-21.725	-22.456	-22.708	-22.191	-23.142	-21.766	-22.543	-22.034	-22.122	-21.993	-21.059	-23.291	-21.66	-21.927	-21.566	-22.096
-0.55999	-0.61906	-1.4561	0.76613	-0.18168	0.27726	-1.4091	-1.2257	0.3819	-0.32855	0.8636	-0.02829	-0.35109	-0.664	-0.048911	-1.6615	0.090915	0.35022	1.2281	0.62936	0.29979	-0.8601	-0.040898	0.12252	-0.7328	-0.14951	-0.31402	-0.69076	-0.67714	0.33529	-0.24289	-0.040562	-1.0479	0.15307	-0.76465	-0.32262	1.1645	-0.76822	0.088599	-0.77512	0.40807	0.73799	-0.55823	-0.8795	0.46835	0.19063	-0.16059	0.61256	0.33314	-0.31348
-14.234	-13.382	-13.878	-12.671	-13.081	-13.294	-13.741	-13.278	-13.457	-13.846	-13.206	-13.921	-13.545	-13.541	-12.841	-12.855	-12.339	-12.842	-14.079	-14.566	-13.502	-13.501	-12.457	-13.445	-13.763	-12.311	-14.251	-13.297	-11.82	-12.734	-13.279	-14.294	-12.655	-13.889	-13.14	-13.582	-12.414	-12.396	-12.097	-13.31	-13.574	-13.032	-13.189	-12.617	-12.687	-12.705	-13.473	-12.851	-13.052	-12.288
-13.352	-13.43	-13.349	-12.289	-13.947	-13.369	-13.769	-13.641	-13.695	-13.79	-13.045	-13.694	-12.877	-12.588	-13.239	-12.937	-13.329	-12.85	-12.597	-12.903	-13.486	-13.77	-12.92	-14.86	-12.595	-13.203	-12.825	-12.892	-13.287	-13.339	-13.412	-12.975	-12.786	-12.677	-13.28	-12.801	-12.011	-13.607	-13.852	-13.297	-13.603	-12.589	-13.016	-13.33	-12.428	-12.804	-13.384	-13.185	-12.873	-13.533
-21.819	-22.86	-22.063	-22.216	-22.201	-22.814	-21.145	-21.543	-21.784	-22.258	-22.632	-22.801	-22.642	-22.553	-22.031	-22.064	-23.341	-21.973	-22.498	-23.32	-22.401	-21.07	-21.692	-22.094	-21.462	-22.7	-21.872	-22.319	-22.672	-22.406	-21.633	-22.239	-22.136	-21.755	-21.645	-22.647	-21.834	-21.792	-21.656	-22.01	-20.758	-22.476	-22.395	-21.818	-21.657	-21.612	-21.427	-22.527	-21.43	-24.385
1.2222	2.1305	0.9049	1.7226	0.82981	1.262	0.55399	1.3157	1.7801	2.5846	2.0786	1.9113	1.6421	1.3294	2.4714	2.5336	1.4665	2.7209	0.82785	0.86207	1.4226	1.7719	2.3287	1.5957	1.8274	0.77662	1.7176	0.92805	1.0522	2.0479	2.9174	1.554	1.8591	1.3953	1.8821	1.7113	1.3024	2.511	1.5086	2.3692	2.1884	2.6718	0.97989	2.0406	1.6519	1.198	1.7629	0.83072	2.209	2.4718
-22.933	-22.166	-22.867	-22.163	-22.011	-22.115	-22.718	-23.307	-21.179	-22.361	-21.194	-23.054	-21.484	-23.096	-21.535	-22.727	-21.685	-21.884	-22.039	-21.431	-22.405	-22.079	-22.727	-21.431	-23.601	-22.131	-22.486	-22.45	-22.26	-21.861	-21.571	-21.058	-23.263	-22.077	-21.895	-23.267	-21.638	-23.403	-21.44	-20.505	-22.97	-21.206	-22.783	-21.743	-22.453	-22.99	-22.129	-21.35	-22.748	-20.642
6.5114	4.6668	5.2092	5.5967	4.5946	5.6631	5.32	5.2144	6.4232	5.9113	5.2879	5.1478	6.8316	5.5317	4.8447	4.5655	6.4692	6.2618	5.702	5.022	6.0497	6.1414	5.0248	5.1474	5.9842	4.5356	4.9314	6.1142	5.6152	5.8441	5.2821	5.1232	5.5046	4.3063	5.2731	5.3109	5.1156	4.9079	5.356	5.4175	6.0273	6.1912	5.8582	5.0656	5.6533	5.532	5.7544	5.6253	5.764	5.096
-14.597	-14.346	-13.606	-12.938	-15.904	-13.832	-13.758	-13.283	-14.262	-14.866	-14.204	-14.356	-13.878	-13.24	-13.852	-15.378	-13.891	-13.498	-12.03	-13.697	-14.494	-14.007	-12.678	-14.585	-13.751	-13.965	-13.017	-14.229	-13.424	-15.282	-14.168	-13.314	-13.808	-14.123	-13.36	-13.049	-14.193	-14.074	-14.108	-14.171	-13.956	-14.611	-14.255	-13.384	-14.029	-15.066	-15.086	-14.714	-13.4	-14.002
6.5886	5.2937	5.1454	6.1572	4.909	6.3741	6.4586	5.198	6.3693	5.2521	5.7091	6.7871	4.5907	4.9969	5.413	6.6963	5.6262	6.3409	5.0901	5.4658	4.9252	5.2898	5.2334	4.3249	5.2683	5.4981	5.8418	4.8871	5.2164	6.3383	4.9981	5.5324	5.024	6.2861	5.7776	5.7933	5.6087	5.9156	5.1881	4.1767	5.494	5.3956	6.4139	6.0689	6.0598	5.8995	4.1975	6.4349	5.6388	6.3933
-4.2731	-4.3482	-4.5399	-4.1333	-3.9401	-5.2334	-3.1768	-5.1784	-2.8108	-4.66	-4.8293	-3.6998	-3.3783	-5.0426	-3.4009	-4.2014	-4.1215	-3.1164	-3.0844	-4.985	-3.7201	-4.7969	-5.2748	-5.2444	-4.7205	-4.5256	-4.2091	-4.5911	-4.7633	-4.6703	-5.5371	-4.5936	-4.6559	-4.8576	-4.4888	-4.3603	-4.2753	-4.3767	-2.8478	-5.4888	-3.9801	-5.1744	-3.2812	-4.2834	-2.8577	-5.1134	-4.3893	-4.6037	-4.6366	-4.5846
4.7619	5.3125	4.3381	5.0795	5.468	4.5145	5.2526	5.3625	4.1156	4.668	4.6771	4.4091	3.6119	5.2287	5.5253	3.7273	3.6409	4.6482	5.5054	6.2792	4.4183	4.9576	5.6819	5.0923	5.9058	5.2749	5.0614	4.9032	4.5476	5.4598	4.6311	5.3593	6.6319	5.4842	5.6461	6.2393	5.1824	4.7384	5.6121	5.1108	4.8353	5.3858	4.0336	4.613	3.7923	5.3567	5.0669	5.6691	5.5866	5.7256
-1.7438	-1.2775	-3.2811	-1.6192	-1.3297	-1.1041	-1.631	-1.3789	-1.7281	-1.4552	-2.4181	-1.3501	-1.6567	-1.5979	-0.59131	-1.3207	-1.0799	-0.96466	-1.9649	-1.0505	-1.9308	-1.0072	-1.5339	-0.85181	-0.67184	-0.81402	-2.159	-1.0231	-2.069	-1.179	-2.4256	-2.9046	-1.5917	-0.88588	-1.3306	-1.6815	-1.4715	-0.88887	-0.76272	-1.8224	-1.8461	-0.85891	-1.9824	-2.398	-1.8529	-1.8722	-0.18813	-1.1635	-0.58342	-2.6219
-13.011	-13.637	-13.073	-12.737	-13.558	-12.908	-13.709	-12.842	-13.466	-12.933	-13.591	-14.776	-12.941	-14.458	-12.518	-13.515	-13.271	-13.596	-12.805	-12.822	-12.548	-13.64	-13.984	-13.558	-13.445	-13.037	-11.96	-13.042	-13.176	-13.239	-13.139	-13.596	-13.861	-14.84	-13.821	-12.83	-13.712	-12.973	-12.948	-13.893	-12.93	-12.827	-13.946	-13.548	-13.863	-13.149	-14.404	-12.759	-12.96	-13.508
0.2944	1.9031	1.7717	1.153	1.7471	2.3537	2.1135	1.2183	1.8329	1.592	2.4	1.1713	1.9142	1.4025	1.6807	1.9431	1.5768	0.72533	2.3569	1.3031	1.7859	1.8089	1.6325	1.0601	1.7305	1.5625	2.1569	2.1796	1.9546	1.556	1.8492	1.7708	2.239	2.3485	1.8536	1.3301	2.3077	1.4145	1.9281	2.4809	1.8132	2.467	2.0185	2.0755	1.178	0.78363	1.4837	2.1271	2.4578	2.8286
-2.7758	-2.4719	-1.3935	-2.768	-2.4268	-2.5143	-3.6612	-3.0687	-3.3251	-3.5046	-2.8656	-2.7344	-2.9269	-3.6965	-2.3206	-3.3918	-2.7969	-3.0057	-3.6067	-2.4587	-3.6507	-3.0753	-2.7531	-2.2837	-2.9581	-1.9446	-3.0587	-2.9072	-3.3279	-3.3225	-3.793	-2.001	-2.5985	-3.6858	-3.1433	-1.238	-2.4933	-2.273	-1.673	-2.9482	-2.3691	-2.5839	-3.0468	-2.6748	-1.3908	-2.0884	-3.1048	-3.4999	-2.502	-2.3462
-11.49	-11.229	-12.608	-11.048	-11.822	-11.084	-12.428	-11.316	-12.338	-11.562	-11.607	-11.449	-10.811	-11.651	-11.467	-10.963	-11.42	-12.332	-11.533	-11.877	-12.176	-10.767	-10.856	-11.251	-11.519	-11.601	-12.11	-11.232	-11.531	-10.516	-11.127	-11.636	-12.216	-12.449	-10.678	-11.906	-11.586	-11.233	-11.775	-11.288	-10.36	-12.446	-12.575	-11.002	-10.977	-11.612	-10.736	-12.506	-11.767	-11.225
-12.948	-12.466	-13.163	-13.108	-13.297	-12.748	-12.968	-13.512	-12.192	-12.879	-12.945	-12.437	-12.836	-12.806	-12.958	-13.286	-13.069	-13.208	-12.245	-13.099	-12.486	-11.993	-13.797	-13.204	-12.166	-12.478	-12.556	-12.444	-11.852	-11.693	-12.924	-12.648	-12.987	-11.666	-12.56	-12.499	-12.509	-11.77	-12.674	-13.321	-13.764	-14.549	-11.986	-13.241	-12.827	-12.925	-12.605	-13.962	-12.86	-12.044
-2.7989	-2.0563	-3.9582	-2.0598	-2.8376	-1.4841	-2.609	-2.5452	-3.7837	-4.0587	-1.7255	-2.3909	-1.787	-2.5664	-2.4967	-2.586	-2.3281	-2.2412	-2.3476	-2.0504	-1.7955	-2.2719	-1.8912	-1.9478	-2.4591	-3.1918	-2.628	-2.8869	-3.1965	-2.7266	-2.0775	-2.254	-2.6568	-2.5053	-4.0125	-1.7485	-3.803	-2.82	-2.3487	-3.1511	-3.8042	-2.3507	-2.6238	-2.4307	-1.5207	-3.263	-2.2455	-3.0441	-2.491	-1.1817
-12.253	-11.791	-11.35	-11.219	-12.504	-11.995	-11.844	-11.853	-12.467	-11.93	-10.767	-12.894	-11.117	-12.149	-11.868	-12.739	-11.418	-11.547	-11.687	-11.629	-12.025	-11.92	-11.231	-11.437	-12.431	-11.946	-13.544	-12.039	-10.992	-11.21	-12.295	-12.399	-10.808	-12.392	-10.867	-11.608	-11.315	-11.999	-11.234	-12.642	-11.585	-10.525	-11.141	-10.782	-12.174	-11.908	-12.212	-12.479	-11.54	-11.668
-12.872	-13.116	-14.187	-13.365	-13.114	-12.563	-13.542	-12.774	-13.493	-12.886	-14.346	-12.985	-13.578	-13.169	-13.576	-14.005	-13.828	-14.627	-13.414	-12.652	-13.384	-12.232	-13.199	-14.042	-14.632	-13.086	-13.536	-13.422	-12.867	-12.845	-12.97	-13.592	-12.555	-14.765	-13.468	-12.41	-13.529	-12.643	-13.533	-13.357	-13.64	-13.208	-13.842	-13.285	-12.691	-13.764	-13.905	-13.387	-12.603	-13.832
-1.6489	-0.5721	-1.227	-1.8541	-1.2983	-0.67818	-1.3823	-1.1713	-1.7616	-1.4338	-1.3287	-1.7821	-2.212	-1.5088	-2.5479	-1.2731	-1.8974	-0.54997	-1.7826	-1.534	-1.1275	-1.0544	-1.9609	-1.6193	-1.8064	-0.048725	-0.60932	-1.5242	-0.93402	-0.84646	-1.1793	-0.85241	-0.46173	-0.94705	-1.3229	-1.0543	-1.437	-0.80252	-0.97386	-1.2033	-1.399	-1.1076	-0.6868	-0.7689	-1.5822	-1.2662	-0.91897	-1.0513	-2.004	-1.1549
-4.6408	-3.5424	-5.0845	-4.6182	-4.4675	-5.1522	-4.2586	-3.3101	-4.7698	-4.5468	-5.0326	-5.1196	-4.2823	-3.7534	-3.6349	-2.7688	-4.5926	-5.7681	-4.7769	-5.6244	-4.5009	-3.9833	-5.1711	-4.6156	-4.8516	-3.715	-4.9992	-4.9236	-3.7203	-5.2893	-3.4909	-5.0141	-4.6848	-4.7093	-4.8318	-4.6601	-4.9158	-5.4066	-4.1763	-4.0685	-3.8107	-4.5673	-3.7921	-4.8074	-5.4843	-4.2803	-4.3824	-4.6433	-3.8711	-4.4465
-14.404	-13.355	-12.735	-12.992	-12.845	-14.294	-13.904	-14.525	-13.8	-14.401	-13.41	-14.117	-13.823	-13.073	-14.125	-15.347	-13.129	-13.54	-13.986	-14.148	-12.708	-13.939	-13.611	-14.603	-14.03	-13.866	-14.016	-14.205	-14.442	-12.758	-13.9	-14.096	-14.013	-13.878	-15.071	-13.957	-13.814	-14.747	-13.321	-13.96	-14.319	-14.591	-14.885	-14.673	-14.723	-13.595	-13.432	-14.947	-13.453	-14.589
-2.3205	-1.1788	-3.3557	-1.9149	-3.0472	-2.138	-2.2944	-2.0802	-4.0127	-3.5703	-2.6522	-3.1009	-3.8692	-2.2393	-1.9156	-2.6155	-3.5422	-2.0847	-1.7326	-2.5556	-3.717	-1.4732	-2.0603	-2.7808	-1.8296	-2.8058	-1.8069	-2.4035	-3.175	-2.7455	-2.5223	-2.4878	-3.3158	-2.99	-3.2241	-1.5946	-3.6445	-2.1526	-2.8881	-2.2697	-2.7086	-1.9151	-2.6008	-3.1946	-3.426	-2.9998	-2.9704	-2.1361	-2.45	-2.477
-2.5645	-2.3351	-2.6661	-2.2148	-3.0906	-1.0991	-3.2754	-2.0623	-1.3797	-1.8693	-2.4277	-2.6892	-3.3273	-1.8242	-2.4996	-1.9222	-2.6552	-2.544	-1.8988	-1.5966	-2.8815	-1.797	-2.3027	-1.1619	-3.6767	-3.0132	-2.5782	-1.2463	-2.1935	-1.6749	-2.3205	-2.8411	-1.4827	-2.042	-2.0383	-1.8389	-2.1051	-3.5007	-3.0429	-1.7914	-1.9243	-2.6716	-0.91512	-0.72348	-2.2903	-2.8859	-1.5351	-2.7568	-2.5774	-1.9605
-2.1545	-0.15488	0.61348	-0.92556	0.98313	0.764	0.19441	-0.46972	-0.69714	0.54609	0.16284	-0.80834	1.1583	0.97946	-0.15338	0.11921	0.15008	-0.2709	0.84777	-0.6656	0.53163	-0.53213	0.057417	0.1295	0.73341	1.0482	0.5957	-0.62782	0.66711	-0.46912	-0.28484	-1.4961	-0.74261	-0.60912	0.48957	-0.67202	-0.23394	-1.1753	-0.47081	0.66193	0.4328	-0.86622	1.4119	0.66993	-1.0872	0.69308	0.63844	0.52218	0.55772	-0.9146
-3.4353	-3.593	-3.7048	-2.9857	-3.4114	-3.2406	-2.5468	-3.5285	-2.4919	-3.0375	-2.7016	-3.4717	-2.691	-3.5186	-2.8968	-3.0653	-2.9353	-3.1201	-3.3675	-2.9941	-3.4096	-3.1217	-3.8703	-2.8602	-3.253	-3.0801	-4.1175	-3.0812	-2.9227	-3.0288	-4.4916	-3.2358	-2.6614	-2.8816	-2.554	-4.41	-3.9744	-3.2831	-3.3687	-3.1655	-4.3073	-3.0965	-2.8712	-3.1817	-3.7984	-2.9942	-3.2817	-2.729	-3.5148	-3.1177
-6.2934	-5.4511	-6.2492	-5.1483	-6.1963	-5.7993	-6.6348	-6.6161	-5.5646	-5.2978	-5.828	-5.5702	-6.1313	-5.015	-5.2384	-5.8344	-6.0714	-6.2543	-6.8015	-5.7519	-3.6962	-5.9072	-5.9365	-5.5143	-5.5503	-6.5834	-6.2561	-5.2915	-4.7659	-6.8381	-5.6607	-4.9859	-6.1148	-5.8842	-5.6889	-6.0202	-5.0571	-5.6073	-5.5377	-3.9579	-4.7528	-6.6894	-6.1152	-5.5273	-6.6286	-5.5403	-5.5032	-5.5417	-5.7086	-5.5781
-8.8072	-8.1566	-9.6575	-7.6703	-9.2088	-9.4025	-9.0035	-8.5901	-8.7685	-8.6239	-9.0523	-8.6946	-9.0688	-9.3293	-8.5612	-8.6373	-8.7298	-8.5015	-9.5208	-8.9145	-8.7023	-9.3172	-9.3113	-9.3324	-8.387	-8.6615	-7.7961	-9.0071	-9.0745	-8.586	-8.8638	-8.1621	-8.9199	-8.0465	-9.7343	-8.8068	-8.8494	-8.1609	-8.0216	-7.8297	-9.4424	-8.8982	-9.4176	-9.1382	-9.8911	-8.0729	-8.8809	-7.9745	-9.3245	-8.3215
-4.468	-2.675	-2.853	-3.6289	-3.9385	-4.8047	-3.8532	-4.6155	-3.37	-3.4313	-3.0547	-2.822	-4.0586	-4.1936	-3.4605	-4.1112	-3.9716	-4.4077	-4.9402	-3.6587	-4.11	-3.674	-3.909	-4.4962	-4.2508	-3.5328	-3.0696	-3.7752	-4.3851	-3.4718	-4.0977	-4.2875	-4.4539	-4.039	-3.8005	-4.9127	-3.2951	-3.7675	-3.3102	-3.0342	-2.8054	-3.0709	-4.4559	-3.7479	-4.3792	-4.3212	-4.077	-3.7144	-2.9438	-3.2092
-0.085492	0.24233	-0.76209	-1.8126	-1.0293	-0.64492	-1.5223	-1.7007	-1.3075	-1.2741	-0.84594	-1.4505	-0.82055	-1.5358	-1.1582	0.29851	0.075749	-1.3336	-0.86236	-1.2276	-1.9208	-0.71115	-0.88977	-0.30078	-2.1929	-1.871	-1.7217	-1.9802	-0.80271	0.19302	-1.3762	-1.579	-1.2722	-1.3167	-1.4998	-1.3399	-1.1055	-1.3825	-0.70888	-1.0465	-0.65201	-2.6814	-1.0837	-1.7361	-0.54896	-1.7732	-0.99787	-0.69961	-1.4756	-0.64074
4.3086	1.9572	2.7465	2.1905	3.6985	3.2674	2.8307	3.3419	2.1492	2.2468	2.5627	1.4679	2.2492	3.2048	3.3847	3.5327	2.4899	3.203	3.0446	2.5318	2.6809	2.8523	2.4735	2.0473	2.2038	2.3626	2.4348	3.4638	2.1891	2.6981	1.9995	2.4842	3.3421	2.2363	2.1826	1.5796	2.6821	3.9592	2.6661	1.6867	2.5	2.8374	2.3616	1.9196	2.2491	2.4403	2.7301	1.6894	2.3208	2.5908
1.731	1.5411	2.2863	1.7811	1.5207	1.3421	2.2932	1.4832	2.0635	2.5435	2.0423	1.4715	2.4872	0.89215	2.4146	2.9957	1.956	2.0937	2.0972	2.4113	2.1547	1.6704	2.2593	1.976	2.6468	1.0553	2.6964	1.8116	1.0947	2.6172	0.94588	2.1023	0.85376	1.6967	1.6361	1.4686	1.4081	2.0806	0.97956	1.4165	2.6995	0.97452	2.8269	2.4023	1.36	2.6153	0.33543	2.2634	1.3606	1.6136
1.2772	0.94276	2.6739	1.9645	1.305	1.942	2.2366	1.6216	2.2041	0.81229	2.6416	1.984	1.9392	2.3231	2.932	0.86938	2.1722	2.3086	2.3124	1.5374	1.8908	1.5527	0.82558	1.4439	2.0364	2.0954	1.3655	3.3105	2.0505	2.0535	1.8034	2.4807	0.97013	0.75657	1.403	1.1486	1.5078	1.347	2.0357	1.7139	1.6497	2.0138	2.3828	1.9544	0.045355	1.6837	1.3801	1.9269	3.5023	2.4091
1.2312	-0.54422	-0.26	-0.67001	0.024769	-0.020768	-0.29633	0.67483	-0.15374	-0.35523	-1.4963	0.26255	-0.74869	1.0227	0.38148	0.33771	0.69954	0.10548	-0.35352	-0.49333	0.82796	0.72098	0.47552	0.22454	0.89475	-0.19958	-0.56889	-0.74737	-0.24436	0.40182	1.2981	0.15685	-0.42467	-0.28536	-1.0613	-0.22421	-0.22039	-0.52536	-0.55037	-0.68123	-0.96657	0.12475	0.10705	-0.96544	-0.71126	-1.0527	0.81201	-0.85497	0.087171	0.065989
-10.537	-13.271	-12.188	-10.812	-11.344	-11.956	-12.197	-11.507	-10.593	-11.528	-13.436	-10.619	-12.298	-12.038	-12.073	-9.5733	-11.458	-12.03	-11.293	-11.844	-11.076	-12.629	-12.691	-11.424	-11.881	-12.449	-12.309	-12.261	-11.383	-12.403	-11.613	-11.311	-12.365	-11.622	-12.411	-11.7	-12.119	-12.085	-11.649	-11.823	-12.171	-11.088	-11.887	-12.119	-11.872	-10.083	-11.623	-13.595	-12.506	-11.069
-4.5344	-4.8976	-4.7283	-4.9671	-5.366	-3.635	-3.2013	-4.5504	-4.267	-4.6038	-4.501	-3.7643	-4.8311	-4.6699	-3.4694	-5.1888	-4.8343	-4.5013	-4.714	-4.5518	-4.1104	-5.4583	-3.34	-5.9435	-4.0395	-4.8489	-4.2614	-3.8571	-4.7404	-3.3436	-4.5072	-3.0625	-4.3429	-5.2523	-4.6091	-4.1405	-3.3355	-4.6651	-4.6253	-3.5452	-4.4784	-4.4119	-4.3007	-4.3033	-3.7249	-2.9478	-5.3756	-4.6427	-3.7317	-4.8324
9.5407	8.9155	8.1085	8.704	8.8908	10.09	7.967	8.9105	9.4671	7.5431	8.4508	8.4028	8.8834	9.6573	8.5775	7.6964	9.2676	8.1287	8.7982	8.8568	9.2725	7.876	8.9501	9.1281	8.4572	8.288	8.939	9.1973	7.9878	8.9161	8.6346	8.2014	9.1666	8.9288	8.7277	8.3926	7.9967	8.7123	8.7172	8.0537	9.7582	9.4468	8.6786	8.7146	8.2425	8.0708	7.9259	8.7932	7.4755	9.0449
-12.565	-12.968	-12.81	-12.261	-13.623	-12.764	-12.94	-12.759	-12.493	-12.824	-13.478	-12.44	-13.453	-12.927	-13.157	-12.052	-11.086	-13.555	-13.109	-12.146	-12.467	-12.887	-13.584	-12.618	-12.532	-13.106	-12.448	-13.139	-12.358	-12.771	-12.061	-12.899	-11.983	-12.449	-13.05	-13.809	-12.522	-13.536	-11.984	-13.448	-12.47	-13.316	-13.671	-13.317	-12.613	-11.426	-13.365	-12.245	-12.341	-10.902
-2.2223	-4.3097	-1.6861	-1.8713	-2.127	-2.0446	-3.0234	-1.6858	-3.2242	-2.4735	-1.8384	-2.3132	-1.9344	-2.1801	-2.7883	-2.5275	-3.7403	-2.5311	-2.6756	-2.4188	-1.6746	-3.4396	-2.2448	-3.6566	-2.6596	-3.2122	-2.5363	-2.405	-1.4317	-2.9606	-2.6756	-3.2176	-2.1684	-3.6554	-3.4016	-2.94	-3.2851	-2.3796	-2.1106	-1.7194	-1.7663	-2.3272	-3.6824	-1.6789	-3.761	-2.6858	-2.2636	-3.0098	-1.5289	-1.965
9.5169	9.8559	7.5429	8.8893	8.8865	8.0516	7.9713	8.8644	7.9466	8.7929	8.5269	7.5214	7.7629	9.2737	7.7148	8.8149	9.4762	7.6651	8.0571	7.8653	8.822	9.8294	8.9987	8.5733	8.7913	9.1939	8.0543	9.3017	8.147	7.8148	9.1363	8.0401	9.0367	8.111	7.9309	9.7534	8.5326	9.1128	7.9951	7.7935	9.4557	9.1583	7.4406	8.4212	9.1473	9.9011	9.7105	8.0503	7.9958	7.2517
-12.667	-13.655	-13.112	-13.021	-13.246	-12.798	-12.881	-12.912	-14.484	-13.348	-13.152	-12.616	-12.638	-12.377	-12.67	-13.867	-12.538	-12.706	-13.164	-13.323	-12.851	-13.248	-12.648	-13.084	-13.786	-12.64	-12.973	-14.266	-13.707	-13.569	-13.459	-14.413	-14.026	-12.908	-12.816	-12.334	-13.27	-13.478	-13.905	-12.344	-13.873	-13.972	-13.368	-12.902	-13.488	-13.437	-13.092	-13.088	-12.689	-12.441
-1.5479	-1.0245	-1.183	-2.0919	-2.0508	-1.2118	-1.9287	-1.7907	-1.3399	-1.873	-1.6897	-0.74536	-0.93731	-1.0978	-1.3377	-2.5754	-1.785	-1.9408	-0.94061	-0.077311	-0.84283	-0.49339	-0.50343	-0.91418	-0.87888	-1.7508	-1.2078	-1.7093	-1.2735	-1.1501	-0.40185	-2.5092	-1.9563	-0.85544	-0.7705	-0.63332	-1.3034	-2.6868	-0.87047	-1.7095	-1.5721	-1.2624	-1.1295	-1.3399	-1.8336	-1.4789	-2.3438	-1.5479	-1.3162	-2.5169
-1.5894	-1.0849	-0.26346	-1.4811	0.15284	-1.3583	-1.2374	-0.99465	-1.2619	-1.3099	-0.74761	-1.7156	-1.3341	-0.81748	-0.74759	-1.2689	0.7558	-1.4071	-0.75419	-1.2857	-1.5206	0.14602	-1.1656	-0.13918	-0.96354	-1.0487	-0.96377	-0.44921	-0.62916	-0.23888	-1.504	-1.5327	-0.16479	-1.9009	0.2207	-0.56155	-1.6291	-2.2492	0.41626	-1.7988	-0.86923	-1.8705	0.40611	-1.629	-1.614	-0.43661	-0.32913	-1.2091	-0.63205	-1.7308
-21.513	-21.824	-21.945	-23.441	-22.785	-21.628	-22.062	-22.825	-23.069	-22.542	-23.326	-21.924	-22.237	-22.894	-21.945	-22.746	-22.598	-23.004	-23.166	-21.437	-22.408	-22.899	-22.748	-21.791	-20.679	-21.389	-22.865	-22.162	-21.718	-21.884	-21.441	-22.272	-22.687	-22.846	-21.863	-22.216	-21.616	-22.025	-22.407	-21.612	-21.856	-22.323	-22.366	-22.74	-22.078	-21.62	-21.655	-22.509	-21.808	-22.471
-11.837	-12.324	-12.484	-11.443	-12.365	-11.906	-12.575	-12.139	-12.13	-12.354	-12.09	-11.532	-11.254	-11.441	-11.776	-10.663	-11.397	-11.406	-12.069	-12.077	-11.929	-11.432	-11.349	-11.167	-12.058	-10.551	-11.936	-11.822	-11.559	-11.97	-12.369	-10.706	-12.585	-12.292	-10.843	-11.159	-10.825	-12.054	-12.211	-12.463	-11.21	-11.38	-11.939	-12.234	-11.267	-10.743	-13.453	-12.667	-10.983	-12.161
-0.65483	-0.51818	-0.79241	-1.5244	-0.6329	-1.3797	-1.1145	-0.83453	-0.35733	-1.3107	-1.1565	-1.3201	-1.9252	-1.9128	-2.0855	-2.1203	-0.64222	-1.8651	-2.0653	-0.85083	-0.87288	-2.2743	-2.3338	-1.7219	-1.7553	-1.1567	-1.6401	-1.8215	-2.3473	-2.1116	-0.48099	-0.18591	-0.93934	-0.91315	-2.2671	-1.4876	-1.4654	-1.8182	-2.2947	-2.0142	-1.8261	-2.006	-1.9944	-0.71978	-2.0311	-1.9207	-0.59119	-1.295	-2.528	-1.235
-11.685	-12.115	-10.566	-11.234	-11.631	-11.461	-10.593	-11.733	-11.674	-11.194	-11.018	-11.251	-11.846	-11.027	-13.141	-11.332	-11.459	-11.476	-11.92	-12.647	-12.257	-10.268	-11.212	-12.419	-11.116	-10.603	-10.846	-12.249	-11.279	-11.989	-11.546	-11.511	-11.549	-11.822	-11.233	-11.261	-10.531	-11.696	-12.04	-10.933	-11.722	-12.282	-11.615	-11.632	-11.962	-11.44	-11.238	-10.609	-11.812	-11.568
-10.254	-11.44	-11.637	-11.208	-11.158	-11.726	-10.606	-11.074	-11.266	-11.782	-10.371	-11.358	-11.678	-12.569	-10.668	-11.666	-10.197	-11.117	-11.403	-10.603	-10.307	-11.491	-12.165	-11.904	-9.6689	-10.652	-9.9824	-11.745	-11.675	-11.957	-11.44	-11.037	-11.74	-12.013	-10.939	-10.959	-11.411	-10.459	-11.993	-10.663	-11.848	-11.674	-10.215	-11.498	-10.669	-9.9354	-11.224	-11.474	-10.78	-10.85
6.1256	6.3399	5.7943	6.469	7.7534	6.1295	6.7931	6.3309	7.3334	6.2378	6.0652	6.2318	6.7001	6.7256	6.9006	6.8506	6.2215	7.6389	8.3197	6.5747	6.2434	7.3279	7.3655	6.3202	6.0391	6.6234	6.8034	6.1905	7.2053	6.2559	7.2135	7.1817	6.3413	7.9461	7.131	7.6448	6.3411	6.49	5.9021	6.8014	6.9909	6.381	7.1661	8.6828	7.2232	7.6576	7.1921	7.1412	5.5153	6.5718
-6.1712	-4.9738	-6.1728	-6.2227	-5.8918	-4.6818	-6.1867	-4.9343	-5.8155	-5.147	-4.9209	-5.2987	-5.3643	-4.2792	-5.4314	-4.7446	-5.0882	-5.3754	-4.5062	-5.9709	-5.0933	-6.3667	-6.1722	-5.7334	-5.4416	-5.4372	-5.0699	-4.9318	-5.0011	-5.8922	-6.0954	-4.672	-4.175	-5.2746	-5.0535	-5.1099	-6.4581	-4.8053	-5.4675	-5.1328	-5.3311	-7.1751	-6.8862	-5.4398	-4.7333	-6.4941	-6.0754	-4.9261	-6.0092	-6.3726
-3.0778	-2.9817	-2.3983	-2.9284	-1.4829	-1.926	-1.1703	-2.8633	-3.076	-2.8394	-3.0429	-2.0167	-4.1785	-2.2429	-2.1448	-2.5035	-2.1266	-2.1486	-2.5774	-2.3474	-3.5638	-2.5167	-2.585	-2.608	-2.3875	-1.2104	-2.1852	-2.4706	-2.6674	-2.8092	-2.672	-2.0929	-2.2679	-3.2498	-3.6527	-4.0336	-2.7295	-2.8414	-1.6227	-1.452	-3.427	-3.5069	-3.055	-3.6858	-2.5333	-2.9604	-2.1581	-2.47	-1.5549	-2.5316
-22.234	-22.599	-21.703	-21.621	-22.507	-23.319	-21.489	-22.611	-21.686	-21.626	-22.48	-21.711	-22.113	-22.767	-21.673	-22.234	-21.636	-23.529	-22.744	-22.435	-21.812	-21.957	-21.342	-22.667	-21.42	-22.2	-22.399	-21.685	-22.481	-20.874	-22.082	-22.855	-22.501	-21.989	-21.074	-22.206	-22.789	-23.687	-22.052	-21.858	-22.614	-22.867	-22.212	-21.598	-22.196	-21.772	-23.174	-23.215	-21.084	-23.273
-3.8306	-4.9886	-4.4434	-4.7674	-4.7501	-4.5272	-4.9608	-4.9139	-4.9504	-5.6532	-4.2107	-5.2133	-4.3284	-5.5034	-4.5232	-5.1138	-5.2752	-4.9967	-4.4034	-3.9274	-4.0329	-5.2008	-5.0669	-3.9324	-4.1826	-4.8299	-3.8991	-4.319	-5.6275	-5.1605	-4.7947	-5.3349	-5.7219	-4.2747	-6.003	-5.3211	-5.964	-4.9374	-5.7556	-4.4626	-5.221	-5.0399	-4.7967	-4.8496	-5.3922	-4.9587	-5.1425	-4.9206	-4.2179	-5.112
-11.03	-10.76	-10.539	-10.544	-11.275	-10.888	-10.163	-11.565	-9.7701	-9.8154	-10.731	-10.811	-10.743	-10.123	-10.722	-9.9805	-10.68	-10.403	-9.9335	-10.595	-10.239	-9.4826	-10.077	-11.129	-10.969	-10.845	-9.6354	-10.526	-10.669	-10.192	-11.261	-10.951	-11.407	-10.414	-11.263	-10.506	-10.975	-11.084	-10.676	-10.455	-11.352	-11.098	-10.1	-11.606	-10.15	-10.646	-10.412	-10.312	-10.034	-10.697
3.8878	4.6857	4.0713	4.6557	3.8319	3.7664	3.958	3.5946	5.3145	4.5078	5.0569	4.5634	5.1729	3.9149	4.8784	4.084	4.6301	4.0622	3.6218	3.5828	4.7301	3.7846	5.0281	5.0992	4.3537	4.6888	3.4694	5.6461	4.6051	4.106	4.4889	3.957	4.8169	4.3958	4.899	3.4411	3.9042	4.4365	3.6442	3.5499	3.8693	4.013	5.1077	4.0951	4.6622	2.7321	3.8097	5.1966	5.0279	4.3121
7.2553	8.6796	7.8482	7.9677	8.1484	8.547	8.0993	7.6557	6.8472	7.304	7.7372	7.9874	7.5961	8.4763	7.7232	7.0805	8.5993	8.8291	7.2489	9.1969	8.1136	8.2083	8.2036	8.0965	8.7736	8.2771	8.46	6.8142	7.7026	8.3039	8.1484	8.5045	7.5548	8.271	6.0752	8.2357	7.9477	8.364	8.3987	7.9607	8.4879	7.3299	8.5473	8.0634	7.9363	6.722	8.154	9.0005	8.3746	8.0219
-11.193	-12.214	-12.062	-12.079	-11.159	-12.253	-11.348	-10.888	-12.991	-12.317	-11.701	-11.625	-12.033	-11.448	-11.855	-11.482	-11.313	-11.358	-12.171	-13.174	-11.532	-11.693	-12.257	-11.772	-12.078	-11.393	-11.988	-11.542	-11.42	-12.237	-11.218	-12.028	-11.499	-11.62	-11.961	-11.597	-12.567	-12.119	-11.618	-10.585	-11.929	-11.907	-11.523	-12.021	-11.98	-11.864	-12.392	-12.203	-12.496	-12.009
0.3459	-1.4859	-0.11025	0.16898	-0.82822	0.29328	1.1745	-0.71347	0.39584	0.13399	-0.86661	-0.048699	0.42679	0.0067886	-0.54605	-0.14172	-0.46231	0.16031	0.46617	-0.28672	0.29054	0.87922	-0.87758	-0.31301	0.33725	0.15183	-1.5105	-0.42358	-0.66581	-0.19338	-0.061339	0.30024	0.68672	0.18902	0.11179	0.64057	-0.10037	0.075216	0.38011	-0.61483	-0.54438	-0.33127	1.3932	-0.5635	0.011584	0.42419	-0.75801	-0.49301	0.076457	-0.056061
-0.86715	-1.3633	-0.59551	-0.53175	-1.9284	-0.82645	-2.8434	-2.1475	-0.28069	-1.775	-1.6227	-2.0133	-0.93436	-0.70993	-0.50593	-1.8175	-2.0951	-1.1338	-2.0002	-0.42647	-0.97992	-1.1612	-1.3748	-0.25567	-0.92336	-2.1917	-1.5048	-1.6441	-0.81343	-0.89122	-1.5329	-1.3194	-1.3808	-2.7637	-1.2396	-0.70761	-2.6936	-1.1157	-2.6955	-2.3086	-2.4148	-0.67284	-0.669	-1.127	-1.3454	-1.3013	-2.1696	-1.4341	-2.2378	-0.81626
-0.7008	-1.5725	-1.7321	-2.2667	-1.9726	-1.1765	-2.3498	-1.485	-1.0564	-0.077589	-0.16984	-1.345	-0.57287	-1.7458	-1.4818	-0.63719	-1.742	-1.6334	-2.4294	-0.91401	-1.656	-1.0217	-1.9863	-2.6164	-1.4048	-1.9982	-1.2966	-2.4626	-3.0823	-1.1827	-1.1769	-0.82118	-0.4698	-1.3626	-1.3611	-0.71423	-1.0732	-1.4938	-0.33846	-1.5139	-1.6906	-2.1108	-0.73754	-1.7531	-0.059928	-0.37517	-0.13927	-1.0634	-1.4644	-1.1601
-11.556	-11.18	-10.75	-11.824	-11.47	-11.352	-11.347	-11.185	-12.422	-11.262	-11.735	-11.6	-11.346	-11.651	-11.389	-11.769	-10.417	-12.243	-12.219	-12.187	-11.755	-10.841	-11.267	-11.479	-11.435	-10.871	-10.239	-11.201	-12.687	-10.901	-10.919	-11.574	-10.624	-10.996	-11.549	-10.982	-11.576	-10.908	-11.821	-10.929	-10.524	-12.989	-11.18	-11.071	-11.469	-11.752	-11.69	-11.313	-10.471	-11.167
8.9513	8.2546	8.4762	7.9398	7.8378	6.8643	6.7587	7.3418	8.2432	7.7152	7.6294	6.7309	8.4859	7.0552	8.6002	6.4039	8.329	7.9278	7.8003	7.4018	7.5677	8.5714	7.6988	8.0308	8.3337	7.9959	8.1604	7.1588	8.4449	7.932	8.0775	7.9917	8.473	7.8628	8.6255	7.8928	8.3043	7.9907	9.0314	7.745	8.6708	7.4699	7.5574	7.639	8.151	8.2007	8.3504	8.206	8.4739	7.4297
0.18416	0.8516	0.42075	1.2766	0.68421	0.37353	1.5487	1.6414	0.037061	0.81715	0.32144	0.47316	0.061913	1.2002	0.17937	-0.42385	0.5651	0.70731	0.46942	-0.46025	0.22855	-1.0978	-0.39729	0.017871	-0.019159	0.59405	1.4271	-0.37812	0.17664	0.13169	-0.091289	0.29884	-0.5238	-0.34212	-0.20057	-0.86989	0.19484	-0.049364	-0.078979	0.29593	0.64187	-0.2313	0.26305	-0.74642	0.71626	-0.18468	0.53888	-0.077125	-1.2365	0.1352
-13.563	-12.768	-13.448	-13.144	-13.336	-12.464	-13.67	-13.297	-13.548	-13.419	-13.764	-13.01	-12.522	-13.347	-13.339	-12.546	-13.788	-14.263	-12.427	-13.682	-13.218	-12.657	-13.474	-12.315	-12.106	-13.136	-13.454	-14.059	-12.797	-14.574	-12.771	-13.479	-13.492	-13.329	-14.519	-13.131	-13.09	-14.494	-12.532	-13.268	-12.685	-12.808	-13.822	-12.892	-13.326	-13.782	-12.457	-13.437	-13.294	-12.654
6.4534	5.3887	5.3125	6.3371	5.9827	5.2187	5.1688	5.6108	5.9167	5.2673	5.6347	5.5016	5.909	5.4013	5.2058	4.8634	6.4495	5.8659	5.2527	6.1368	4.9901	5.4053	4.749	6.2197	5.4772	5.0431	6.1235	4.1702	5.1658	5.6427	7.0892	5.0943	6.0812	6.2037	5.353	5.1234	6.1413	6.4018	5.9312	5.8864	4.8506	5.3438	5.9952	5.4812	6.3357	5.0023	5.8763	5.874	5.4609	5.4652
1.8168	2.3002	2.2358	1.5814	2.0091	1.8386	3.1258	3.2296	2.2571	2.7195	2.0913	3.2034	2.6489	2.3057	2.5694	2.6808	3.381	2.06	2.2413	2.761	2.6585	1.5612	1.7001	3.1717	1.746	2.8514	2.785	2.0263	2.4907	2.4055	3.4938	2.3767	2.3553	3.1362	2.2647	1.6811	2.701	1.4929	2.7798	1.6842	3.6265	2.2774	2.5444	3.1386	2.4454	3.6907	2.2828	2.2429	2.3345	2.3349
1.1068	1.9704	0.97475	1.3114	2.0457	1.6612	0.71838	1.7916	2.2544	0.91226	2.3657	1.6002	1.6664	2.2492	1.6451	0.92197	2.831	1.9574	1.5497	0.98568	0.76351	1.4546	2.5016	1.8487	1.2217	1.7624	1.7855	0.91293	1.6353	0.16341	2.0557	1.4557	2.328	1.3737	1.2302	2.1336	1.9869	0.56901	0.9959	1.9516	2.2283	1.1713	1.5442	1.0319	1.9701	1.1147	0.69787	0.85281	1.9626	1.6407
-7.0097	-8.4511	-8.3836	-6.7391	-7.7415	-8.0742	-7.6966	-7.7426	-7.4674	-6.879	-6.949	-6.4175	-8.5293	-6.9286	-7.4978	-7.307	-7.0468	-7.0434	-7.2628	-7.6182	-8.3934	-8.2045	-7.3449	-8.5684	-8.0222	-8.6154	-7.8494	-6.4812	-8.327	-7.9287	-7.9238	-7.5291	-7.1029	-8.1352	-7.798	-7.3495	-7.5364	-7.6917	-7.8389	-7.6483	-7.1655	-7.7869	-7.1846	-7.9007	-7.2909	-8.0147	-6.8952	-7.515	-8.3235	-7.5675
5.8383	7.0075	7.6562	6.5743	6.8533	6.9698	6.641	5.916	6.6593	7.3461	6.444	7.0134	7.4704	6.0675	6.2145	5.9336	6.577	7.344	6.7324	8.4184	7.242	6.1091	7.1486	6.4594	6.9595	6.9597	8.5542	6.1309	6.5925	6.8206	6.2114	5.9223	6.8552	7.0213	6.8561	6.6081	6.9079	6.8284	7.2224	6.516	7.0257	6.2614	6.0205	7.1378	6.8452	5.2974	6.4382	7.7066	6.6048	6.8058
1.5523	2.3333	1.7751	1.1094	1.5723	1.0241	1.6283	3.4932	2.068	0.72706	2.6967	1.4459	1.538	2.7338	2.3953	2.2483	1.3771	0.74384	0.75134	1.796	3.084	1.9726	2.7786	1.5158	0.99211	1.3157	2.1284	1.6966	0.90757	1.0409	1.4374	0.92057	2.4207	1.4149	1.7994	1.6462	1.3178	1.7335	1.8515	0.77182	1.093	1.2557	2.6134	1.0951	1.1066	1.4743	1.7449	1.1472	2.1418	1.5872
0.51332	-0.66756	-0.022214	0.53249	0.8117	0.49378	-0.74333	1.1979	-0.047093	-0.057822	-0.05237	-0.24277	0.60958	-0.041972	-0.53172	-0.97494	0.46023	-0.069742	0.43955	-0.52937	0.31364	-0.6654	0.39667	-0.6589	-1.2557	-0.4052	-0.26863	-0.61574	0.62838	-1.2437	-0.75973	-0.80671	0.23717	0.67079	-0.26412	0.12467	0.23955	-1.436	-0.49575	-0.98739	0.062007	-0.35	0.47596	-0.22439	-1.0296	-0.035185	0.29242	1.0672	0.27943	-0.52573
-0.43827	-1.4439	-1.7659	-2.4117	-1.4856	-1.5698	-0.15285	-1.9289	-2.8946	-1.2872	-1.3637	-2.4154	-1.0186	-0.551	-0.49302	-2.7448	-1.2996	-0.1459	-1.6616	-1.4554	-0.81628	-1.8656	-1.1597	-1.9456	-2.1743	-1.786	-1.5261	-0.94326	-0.87045	-2.0813	-1.5097	-1.7702	-1.9295	-1.4936	-1.4739	-1.1939	-0.93593	-1.8736	-1.8864	-1.894	-1.3921	-1.1775	-1.5289	-1.5542	-2.4448	-1.1413	-2.4296	-1.4399	-1.3347	-1.5895
1.4348	1.8007	1.6153	1.909	1.2273	1.5258	-0.11935	2.2715	3.0165	0.6511	0.66552	1.7031	1.8847	2.6929	1.2406	1.9495	1.0874	2.3575	1.7887	0.89693	0.32453	1.2917	2.8468	1.5035	1.7363	0.83454	1.1207	2.2907	1.8139	0.64908	1.1142	1.6207	1.6627	1.0884	2.9901	1.0452	1.2361	2.2198	2.5405	1.1939	1.3861	1.8412	1.3837	0.91743	1.9506	1.3363	2.4584	1.0775	2.2623	3.4004
-13.708	-14.601	-14.738	-14.701	-13.237	-14.589	-14.665	-14.456	-14.762	-14.188	-14.526	-13.956	-13.782	-14.046	-14.632	-15.054	-14.217	-13.662	-15.133	-14.197	-14.479	-14.464	-14.759	-14.465	-14.718	-14.695	-14.786	-13.07	-13.459	-14.771	-14.501	-14.386	-13.748	-14.369	-14.899	-15.043	-15.546	-14.688	-14.924	-14.536	-14.891	-14.939	-15.536	-14.902	-14.666	-14.721	-14.8	-14.674	-14.696	-14.682
-12.834	-13.409	-12.934	-12.197	-13.242	-12.085	-13.186	-13.883	-13.264	-13.111	-14.099	-13.181	-11.94	-14.317	-14.069	-13.671	-13.234	-12.997	-13.169	-14.18	-12.666	-13.175	-13.058	-12.951	-13.129	-12.68	-12.796	-13.515	-12.981	-11.899	-13.015	-13.988	-13.586	-13.718	-13.375	-14.588	-12.836	-12.575	-14.094	-13.688	-13.306	-14.467	-13.151	-13.067	-12.255	-13.682	-13.312	-13.197	-13.401	-12.686
-2.653	-3.096	-1.9458	-2.1429	-2.1068	-1.6867	-2.9233	-2.623	-2.6985	-3.8009	-2.186	-2.9322	-2.4284	-3.4989	-3.3187	-2.7779	-3.1197	-2.686	-2.8641	-3.0775	-3.1966	-2.5874	-3.2609	-3.5925	-3.9852	-3.3375	-2.2506	-3.4271	-1.9907	-3.3555	-2.8768	-2.9853	-2.5952	-2.3556	-2.891	-2.3579	-2.6125	-3.9001	-1.9248	-2.2722	-2.5128	-2.3455	-2.7472	-2.5487	-2.2428	-2.2943	-2.8264	-1.2632	-1.8084	-2.2119
0.4242	1.8408	1.0768	1.7365	1.0295	1.7706	0.54823	1.3705	0.30044	1.092	0.37296	1.1689	-0.22817	1.1781	1.7137	1.8333	1.7381	0.80516	1.2534	0.71713	0.9574	0.99072	1.8275	1.6109	1.8105	0.78089	1.8526	0.75725	0.59133	1.4461	0.51475	2.015	0.87348	0.89184	1.8921	0.3934	1.8331	2.4016	0.55674	2.0242	1.4015	1.8096	1.2286	1.6558	1.1058	0.80802	1.074	0.78197	0.69228	0.26354
6.7589	7.752	6.9619	6.2841	7.6853	9.1406	5.3065	5.7435	7.693	6.0573	6.2392	6.4228	7.0081	6.0796	6.5895	6.8668	6.6264	6.0438	7.181	7.5461	6.8812	6.5211	6.5923	6.3216	6.509	7.3548	6.1158	6.7791	7.5935	6.2149	6.3997	7.2499	7.7915	5.6581	6.3017	7.0125	6.8646	7.1289	6.5465	6.4193	7.0737	6.9342	6.0195	7.2997	7.0654	6.8322	7.9152	6.8796	6.5416	6.9136
-1.745	-1.3103	-0.31865	-0.50518	-2.396	-0.3773	-1.052	-1.7456	-1.7809	-1.2217	-1.328	-0.38084	-0.19065	-1.4465	-1.0361	-1.4549	-2.0418	-1.0706	-0.88397	-0.70249	-2.6912	-1.4418	-1.4672	-2.436	-0.054354	-0.95728	-0.28632	-1.0882	-1.7567	-1.4261	-0.71627	-1.2226	-1.0823	-0.36926	-1.1028	-0.31501	-0.49817	-0.61879	-1.5885	-1.3634	-1.9389	-1.513	-1.6772	-0.5935	0.34926	-1.3042	-1.2167	-1.4237	-0.57413	-1.0127
5.059	4.9571	4.6544	4.4082	5.1682	5.3444	5.3024	4.5488	4.7033	5.447	4.0843	4.4889	4.872	5.5038	4.8447	5.2786	4.9638	5.3981	5.0789	5.8226	5.0538	6.0612	4.7983	5.3129	4.73	5.1041	5.5072	4.9811	3.8375	4.1483	5.2222	5.4437	4.3548	5.4057	4.0063	4.7314	4.7759	5.2139	5.5183	4.0322	4.8142	4.5467	5.0563	4.7662	4.6896	5.2893	4.4955	5.591	4.769	6.1553
-21.298	-20.67	-22.471	-21.424	-20.094	-20.814	-20.609	-20.54	-21.596	-20.482	-21.338	-22.091	-21.527	-19.744	-21.438	-21.374	-20.764	-21.332	-21.463	-21.317	-20.806	-21.402	-21.466	-19.977	-20.834	-20.452	-19.908	-20.917	-20.677	-21.757	-19.511	-21.238	-20.333	-21.102	-20.275	-20.572	-21.255	-20.172	-19.893	-21.72	-20.198	-21.68	-20.404	-21.365	-21.445	-21.063	-20.694	-20.065	-20.655	-20.285
-3.7577	-4.5602	-4.1001	-4.632	-5.1925	-3.8975	-4.0912	-3.7891	-4.9044	-4.0073	-4.2852	-3.432	-4.6352	-4.2577	-3.6872	-4.6009	-3.1477	-6.1692	-4.5838	-3.5742	-4.2749	-5.134	-3.4948	-3.7262	-4.6062	-4.2066	-4.9986	-4.4567	-4.6979	-3.7338	-3.2764	-4.757	-5.0718	-4.901	-4.135	-4.5415	-4.4216	-3.5041	-3.9541	-3.9727	-4.2252	-3.542	-3.7434	-4.9082	-5.0457	-4.8414	-4.0995	-4.4653	-3.3235	-4.6489
-9.6527	-10.506	-9.6666	-9.9089	-10.609	-9.5775	-9.8918	-9.6322	-9.4193	-11.148	-9.8526	-10.48	-10.885	-9.7323	-10.561	-11.213	-10.096	-10.518	-9.627	-10.883	-10.397	-9.6962	-10.855	-11.591	-10.153	-11.598	-10.879	-9.2472	-9.9947	-8.8098	-10.553	-10.674	-10.096	-10.132	-10.712	-10.2	-9.4579	-10.227	-9.36	-9.3236	-10.409	-9.3674	-10.586	-9.3221	-9.9801	-10.319	-10.425	-10.31	-11.082	-9.9519
-4.3061	-3.972	-3.7536	-3.5306	-3.9037	-2.293	-3.8233	-3.8801	-3.1883	-4.1097	-4.5082	-3.4152	-2.7744	-3.2859	-4.018	-4.1161	-3.0835	-4.2021	-3.573	-3.1581	-3.524	-3.0989	-3.9575	-3.6501	-4.1682	-4.432	-3.5487	-4.4178	-4.3383	-3.4127	-3.3266	-2.8213	-2.9987	-4.2346	-3.3832	-3.9889	-3.2279	-4.0772	-3.9745	-4.708	-3.9194	-2.4737	-2.6071	-4.5235	-3.5666	-3.3566	-3.6871	-3.1436	-3.7869	-4.3874
-10.897	-11.607	-11.329	-11.312	-11.71	-13.115	-11.207	-11.444	-12.291	-12.877	-11.458	-12.326	-11.875	-11.719	-11.693	-11.166	-10.205	-10.917	-11.525	-11.395	-11.972	-11.461	-12.017	-12.362	-11.264	-10.452	-10.767	-11.706	-11.101	-10.895	-10.77	-11.16	-11.957	-11.909	-12.239	-11.944	-11.788	-11.216	-11.033	-11.357	-11.073	-10.622	-12.252	-12.04	-11.57	-12.153	-11.237	-10.993	-11.462	-12.522
-12.258	-11.002	-13.19	-12.164	-11.385	-10.714	-10.821	-12.486	-11.718	-10.995	-10.831	-12.679	-11.912	-11.245	-11.861	-11.323	-11.594	-12.695	-11.04	-11.731	-11.954	-11.21	-11.81	-12.953	-11.979	-11.203	-12.168	-12.1	-10.993	-11.649	-11.655	-11.783	-11.315	-11.416	-11.319	-11.244	-10.702	-10.89	-11.764	-10.56	-11.41	-10.625	-12.885	-10.804	-12.201	-11.384	-11.459	-11.91	-11.998	-11.021
-2.7075	-2.8616	-4.1531	-3.3691	-2.0231	-1.7875	-2.0962	-3.2089	-2.0822	-2.5287	-2.5378	-2.39	-1.8884	-3.0583	-1.2982	-3.0337	-1.6684	-3.3742	-3.551	-2.6125	-2.6843	-2.0668	-1.4155	-2.3331	-2.602	-2.7143	-1.6867	-2.522	-2.7267	-3.0863	-2.4161	-2.291	-3.8302	-2.6054	-3.1577	-3.3218	-1.6556	-2.4243	-3.5146	-3.3061	-3.0925	-3.1208	-2.6447	-3.0164	-2.7882	-2.5276	-3.314	-2.3291	-3.176	-2.3929
-0.11975	-0.0046246	-0.9363	-0.31034	-0.1074	-0.13028	-0.60731	-0.30585	-0.83783	0.084502	-0.42046	-0.45954	-0.20645	0.83136	-0.53313	0.52451	1.5864	-0.12409	0.072266	0.043053	0.26438	-0.17946	-0.18135	-0.19489	-0.10224	0.025158	-1.2635	-0.51114	0.79456	0.19813	0.56827	0.16715	-1.0462	0.13779	-0.65435	-0.092135	1.1728	0.95908	0.034344	-1.1687	-0.24883	0.38094	0.087735	-0.59117	-0.32742	0.073915	1.6877	0.077026	0.45086	-0.45111
-20.307	-21.404	-20.969	-20.357	-20.817	-21.643	-20.13	-20.974	-22.028	-20.425	-20.13	-20.791	-21.214	-20.58	-21.878	-21.9	-21.776	-20.364	-20.853	-21.159	-20.92	-20.343	-20.777	-21.011	-20.228	-19.811	-21.524	-20.757	-19.933	-20.167	-19.926	-19.944	-21.647	-20.898	-20.821	-21.459	-20.874	-20.476	-20.704	-21.175	-20.684	-21.658	-19.434	-20.579	-21.286	-22.346	-21.17	-20.479	-20.839	-20.602
-6.0764	-6.1667	-6.3171	-5.892	-6.8754	-6.9176	-5.841	-5.1741	-6.3331	-6.0662	-6.0461	-6.0022	-4.5256	-5.054	-6.0798	-4.4271	-4.7222	-4.7648	-5.5097	-5.0463	-5.6347	-6.0944	-5.8315	-6.913	-5.2109	-5.0881	-6.979	-5.3751	-5.906	-5.4994	-5.0734	-4.2806	-5.8591	-5.0923	-5.733	-7.0676	-6.5849	-4.954	-5.2192	-6.3304	-5.8046	-5.3167	-4.9366	-6.3452	-5.4481	-5.5549	-5.7234	-6.6793	-6.0131	-4.8369
-3.7645	-3.7598	-2.9258	-3.7968	-2.2326	-4.472	-2.8735	-4.0099	-5.1261	-3.2474	-4.6083	-3.2739	-3.7663	-3.0059	-3.4872	-2.3893	-4.3266	-3.5143	-3.2786	-4.6975	-4.053	-3.6118	-3.7331	-3.7304	-4.4846	-3.8814	-3.0915	-3.6888	-2.761	-2.8254	-3.8512	-4.0296	-3.536	-3.895	-4.1434	-3.327	-3.0835	-3.6278	-4.4007	-3.4262	-3.8324	-3.162	-3.9198	-3.8857	-3.5714	-3.8822	-2.9614	-3.3319	-3.6993	-3.2412
-13.836	-14.466	-13.273	-13.103	-13.883	-13.685	-14.27	-14.616	-13.107	-14.404	-14.442	-13.433	-14.153	-13.411	-13.951	-13.628	-13.089	-14.201	-15.092	-13.394	-14.592	-14.406	-14.183	-14.625	-14.574	-14.08	-13.877	-12.978	-14.544	-13.422	-11.967	-13.504	-14.65	-15.035	-14.085	-14.896	-14.704	-13.269	-14.399	-14.512	-12.843	-13.715	-13.691	-13.185	-12.593	-14.761	-14.552	-14.578	-14.391	-14.095
-12.828	-12.06	-12.924	-12.929	-12.867	-12.349	-14.153	-13.67	-12.525	-12.861	-13.34	-12.097	-12.923	-13.593	-13.141	-12.745	-12.211	-12.532	-13.003	-12.605	-12.249	-12.947	-12.774	-13.288	-13.068	-13.633	-12.69	-13.063	-13.103	-12.585	-12.87	-12.776	-13.955	-12.385	-12.132	-13.17	-12.567	-13.429	-13.952	-13.195	-12.367	-13.353	-12.502	-12.703	-12.132	-13.7	-13.097	-12.718	-13.186	-13.098
-15.017	-14.714	-14.636	-14.557	-14.714	-15.77	-15.009	-14.612	-14.012	-14.944	-15.142	-13.897	-13.379	-14.459	-14.613	-14.661	-15.194	-14.901	-14.092	-14.611	-14.036	-15.946	-13.812	-14.423	-13.949	-15.161	-15.097	-14.475	-15.55	-14.591	-13.572	-14.87	-14.324	-14.778	-14.434	-14.614	-14.725	-15.773	-14.311	-13.776	-14.319	-14.55	-14.319	-14.542	-14.151	-14.243	-15.149	-15.599	-14.724	-15.298
-5.1325	-5.2648	-5.4432	-5.2834	-5.9749	-4.7073	-6.1371	-5.1056	-6.5924	-6.2873	-6.0075	-5.1191	-7.123	-6.2058	-5.9163	-5.1082	-6.2663	-4.2538	-6.0635	-5.0636	-6.0817	-5.7951	-4.7339	-5.8756	-4.86	-5.5304	-6.011	-5.1518	-5.4634	-5.3109	-4.6237	-5.9377	-5.7998	-4.734	-5.9013	-5.0865	-6.1702	-4.6121	-6.2894	-6.444	-5.9959	-5.7363	-4.8747	-5.2535	-5.0723	-5.5074	-6.3761	-5.5662	-5.6716	-5.3863
-14.461	-15.715	-14.562	-15.173	-13.439	-13.531	-14.279	-14.051	-14.968	-14.448	-15.494	-14.457	-14.069	-14.363	-13.285	-15.128	-14.491	-14.65	-15.135	-14.814	-14.77	-14.269	-14.641	-15.622	-13.671	-14.855	-13.293	-15.239	-14.609	-15.442	-15.262	-14.54	-14.766	-15.157	-14.549	-15.236	-15.478	-15.421	-14.256	-15.832	-15.406	-13.456	-14.639	-14	-16.557	-13.86	-15.094	-14.101	-15.157	-15.124
-2.2968	-2.7375	-1.7352	-3.1602	-2.9202	-3.7718	-2.5068	-2.5432	-3.2096	-3.479	-1.7362	-2.4122	-3.9566	-2.0427	-2.9701	-1.6893	-3.0175	-2.1569	-2.7617	-2.8306	-2.6764	-2.2798	-3.7605	-2.4093	-2.5835	-2.9614	-2.8397	-2.475	-3.8738	-2.3316	-2.3003	-2.3353	-2.2123	-2.5332	-2.1432	-3.3929	-3.3961	-3.2963	-2.5306	-3.3741	-2.4182	-1.4907	-2.4522	-0.79638	-2.8419	-2.2769	-1.838	-2.0279	-3.5756	-2.211
-12.137	-12.123	-12.978	-11.778	-11.585	-12.094	-10.149	-11.545	-11.391	-11.293	-10.35	-11.332	-11.853	-11.202	-11.779	-11.874	-12.366	-11.804	-12.165	-11.239	-11.063	-10.698	-11.161	-11.3	-10.82	-12.512	-11.283	-11.576	-12.153	-11.149	-12.532	-12.144	-11.394	-12.058	-12.121	-12.808	-10.806	-10.713	-10.8	-11.096	-12.161	-10.66	-11.213	-11.93	-12.265	-11.973	-10.805	-12.16	-12.438	-11.925
-7.1026	-7.0888	-7.5937	-8.2378	-7.6516	-7.803	-7.5005	-7.6038	-7.2038	-7.4113	-7.1497	-7.7821	-7.4664	-8.8755	-8.3164	-7.0671	-7.2784	-8.4627	-7.3285	-8.1741	-6.6612	-6.9773	-8.3481	-7.0484	-8.3565	-7.2706	-8.1856	-6.6606	-7.3213	-6.7421	-8.6064	-8.4189	-8.7646	-7.6005	-7.4112	-7.5149	-7.63	-8.5787	-7.8226	-7.3535	-8.1218	-9.3518	-7.7601	-7.5512	-7.6342	-7.4623	-6.9914	-7.9714	-8.7954	-7.7988
-5.1915	-3.3731	-4.6853	-3.569	-3.965	-4.0559	-3.358	-3.0471	-4.2464	-3.9128	-4.4715	-3.7633	-3.8783	-3.3115	-3.9769	-4.0282	-2.768	-3.2749	-3.8485	-3.215	-3.8624	-4.1341	-3.6136	-4.1602	-4.515	-4.3885	-3.6804	-3.3402	-3.2616	-3.9995	-3.6957	-3.7027	-4.4028	-4.5098	-3.88	-4.8765	-3.3265	-3.9995	-3.8685	-4.1409	-4.4427	-4.4617	-5.1444	-4.4336	-4.2796	-3.6868	-3.6674	-3.5171	-3.7497	-3.1633
-0.70204	-1.2994	0.32665	-1.0664	-1.1499	-0.44931	0.082615	-0.96846	0.45898	-0.13501	-1.0949	-1.5897	-1.3398	-0.92666	-0.50978	0.62018	-1.045	-0.65348	-0.25981	-0.89114	-1.2942	-0.59104	-1.5364	-1.0021	-1.0656	-0.55416	0.31034	-0.47592	-1.237	-0.69548	-0.66006	-0.51325	-2.5404	-0.59098	-0.4405	-0.99305	-0.65893	-0.96955	-1.3041	0.41446	-1.6148	-0.97221	-1.5875	-0.2022	-0.79225	-0.44882	-1.9985	-0.84237	-1.4505	0.31885
-12.203	-14.365	-13.725	-13.276	-13.562	-12.517	-13.796	-13.027	-12.725	-12.448	-12.645	-13.335	-12.999	-12.032	-12.934	-12.8	-13.351	-12.958	-13.08	-13.097	-13.799	-14.408	-13.796	-13.138	-12.76	-12.932	-13.061	-13.709	-12.053	-12.616	-13.888	-13.306	-13.296	-13.887	-13.635	-12.951	-14.167	-13.166	-13.526	-12.808	-13.346	-13.428	-12.944	-13.791	-12.284	-12.076	-14.267	-12.783	-11.931	-13.984
4.4133	3.6285	3.2127	3.6246	3.5605	1.7291	3.2322	2.6197	2.8581	3.6864	2.436	3.3903	3.319	2.7004	2.8657	2.6277	2.9981	2.2909	3.5011	2.4072	3.5791	3.312	3.9122	3.1366	3.3806	1.9094	2.9087	3.2378	3.4421	3.4289	3.1471	3.5191	3.9202	2.003	2.8374	3.8158	1.7048	2.3945	3.1997	2.5788	3.9375	3.3321	3.548	3.6039	4.3213	2.7615	3.7409	1.9038	2.8333	2.5992
6.2685	8.2251	6.6408	7.004	5.7662	7.7314	6.9393	6.9032	7.0453	7.95	7.1527	6.3201	6.3387	7.151	6.5332	8.057	6.7779	5.4823	6.3295	6.7551	6.8584	5.3536	6.3856	7.8904	7.4923	6.2399	5.8102	7.5536	8.3808	7.0652	7.0127	7.2758	6.0857	6.9387	6.7337	7.1269	7.3034	5.8252	6.5335	7.2139	6.663	6.3149	7.3855	6.6329	7.1594	6.9296	6.5805	5.8353	6.4567	7.2283
9.05	8.4661	7.5337	8.7203	8.4317	7.4538	8.4653	8.256	8.6784	8.8766	7.9006	7.4705	7.8222	8.1896	9.5677	9.2693	8.2674	8.9115	8.1816	8.0492	8.9676	7.4135	8.5241	7.6859	8.6142	8.8489	7.5709	8.3344	8.8405	7.4655	7.9131	8.2942	8.0665	8.0531	7.4866	8.8122	7.2695	8.7017	7.97	7.5234	7.3467	8.3004	7.9662	8.3328	7.5651	7.7483	6.937	8.6075	7.958	7.8658
-8.3846	-8.8187	-8.4302	-10.492	-8.2903	-8.9267	-8.298	-9.789	-10.163	-8.8558	-9.091	-9.3096	-9.0205	-9.0847	-7.9451	-8.8184	-8.5269	-8.2176	-8.6508	-9.495	-8.701	-7.7339	-9.1914	-9.3392	-9.5998	-8.5726	-8.1058	-7.6108	-8.9117	-10.205	-8.3133	-8.8415	-8.5779	-7.8284	-9.2513	-9.5343	-8.9307	-8.4049	-9.0625	-9.2853	-8.972	-8.8111	-9.93	-10.337	-9.1511	-9.2622	-9.2707	-10.78	-8.9756	-8.6231
-9.2046	-8.1871	-9.196	-8.5912	-9.1719	-9.0342	-8.8623	-8.8358	-9.2565	-10.279	-9.5653	-9.551	-9.7822	-9.426	-9.87	-8.5288	-8.3793	-9.4079	-8.4462	-8.4568	-8.4076	-8.6208	-9.7137	-9.4335	-10.227	-9.1576	-8.738	-9.2231	-9.4765	-9.3636	-9.419	-8.5394	-10.468	-8.1165	-11.143	-8.521	-8.9717	-8.4424	-9.6501	-9.7927	-9.9918	-8.4403	-9.6187	-9.3351	-9.4808	-9.1008	-8.6096	-8.3983	-8	-8.9439
4.3684	4.0659	4.1653	4.5917	4.4309	3.1446	4.9577	5.0797	4.3719	3.8616	4.6637	4.4843	4.7337	4.3301	6.1511	4.9152	4.188	5.9213	4.5432	4.3356	3.8996	5.481	3.7728	3.5118	3.5611	4.3154	5.1507	3.8479	3.4873	3.9373	4.6243	4.6694	4.1659	3.9383	4.1711	4.5383	4.809	4.9069	4.2289	3.3663	5.0587	4.5233	4.6867	5.0006	4.6389	4.4294	4.0599	4.8576	5.8788	4.2521
0.35546	0.21221	0.30966	0.010125	0.079823	-0.73836	0.13859	-0.14204	-0.78564	-0.25115	0.77315	-0.83191	-1.2907	-0.41362	0.3518	-1.0248	-0.4065	0.2109	-0.64456	-0.68842	-0.4198	-0.48979	-0.13142	1.2413	-1.6879	0.40127	-0.65637	0.56282	0.033118	0.40327	-1.1752	-0.19236	-0.73031	-0.41782	-0.84031	-0.43526	0.36288	-0.95693	-0.15217	-0.90354	-0.08972	-1.4847	0.48926	-0.085345	-0.27142	-0.40481	0.1646	0.60892	0.11679	-0.3971
5.7028	4.8745	5.3462	4.4981	4.3324	3.7295	5.0696	4.4519	5.5953	4.6719	5.0665	4.9832	4.6116	4.1952	5.1935	4.8827	5.0441	4.8859	5.253	5.0254	4.5009	4.5433	5.2079	4.3681	4.5777	4.0128	4.9474	4.8542	5.2949	5.4846	4.7867	5.2872	4.6391	4.5047	4.6085	4.786	4.7048	4.8964	4.5297	4.1498	5.8324	5.5293	5.5996	6.1003	5.5478	5.6282	4.9991	4.5673	4.3612	3.5737
0.85243	0.48016	0.20149	-0.51006	0.33472	0.97516	-0.31095	-0.012734	1.1639	0.83743	0.51055	1.0193	0.30774	1.149	0.28788	1.41	1.1178	0.91917	0.33824	0.29523	0.31753	0.13666	0.68904	1.1531	0.39288	-0.13009	1.7154	1.0813	1.0245	0.44756	1.0856	0.32028	1.3155	0.44546	-0.12631	1.2946	1.2201	-0.089748	0.73464	0.53859	-0.5167	1.0742	1.0276	1.3375	0.3323	0.080455	0.86579	1.1185	-0.60188	0.77686
-20.912	-21.321	-21.62	-20.351	-19.904	-20.397	-19.914	-20.456	-20.164	-20.542	-20.512	-21.509	-21.915	-20.692	-21.411	-21.093	-20.479	-21.635	-20.859	-21.144	-20.995	-21.723	-21.424	-22.052	-19.549	-21.939	-20.371	-20.413	-20.389	-22.042	-19.469	-20.859	-21.037	-20.334	-20.531	-21.331	-21.56	-21.581	-21.939	-20.912	-20.949	-20.522	-20.439	-20.595	-20.066	-20.649	-20.724	-21.215	-20.222	-21.108
-5.0114	-2.7887	-4.0379	-4.1662	-5.0088	-5.4796	-3.8423	-4.3092	-3.7083	-4.8178	-4.4578	-4.9801	-4.0862	-5.2063	-3.6432	-4.0644	-2.1059	-4.5926	-3.9829	-4.5767	-4.3424	-3.6467	-3.9688	-5.1804	-3.8749	-3.0926	-3.8081	-4.828	-4.8424	-3.7775	-2.9878	-3.6139	-4.527	-3.7523	-4.224	-3.4676	-4.264	-4.2079	-5.1629	-4.2139	-4.8725	-5.7354	-4.9531	-3.5401	-5.1972	-3.888	-3.8745	-4.3002	-5.1957	-4.9956
-11.372	-11.476	-10.985	-11.043	-10.362	-11.012	-11.98	-10.515	-10.691	-10.711	-9.1158	-10.793	-11.381	-9.6064	-11.259	-10.721	-9.678	-10.146	-11.11	-10.766	-9.7643	-10.683	-10.833	-11.045	-11.247	-11.732	-10.386	-10.855	-9.8867	-10.558	-10.849	-11.105	-10.799	-12.378	-11.329	-10.155	-11.759	-11.088	-10.811	-10.978	-10.746	-10.401	-10.547	-11.123	-10.031	-10.005	-10.933	-11.187	-11.305	-10.221
-2.5285	-2.8169	-1.36	-0.9967	-1.2497	-0.7823	-1.5676	-1.6724	-0.67586	-0.60156	-1.4566	-1.8808	-1.0299	-1.6805	-1.4926	-0.93258	-1.676	-1.2804	-1.7073	-0.8552	-1.863	-0.89543	-2.4804	-0.47152	-2.0223	-1.6354	-0.44955	-1.6321	-0.79769	-1.8728	-1.3304	-0.62175	-1.3319	-1.3286	-1.1119	-1.391	-0.68901	-1.6901	-1.2584	-1.7183	-2.0673	-2.5258	-1.8518	-0.31322	-1.2146	-1.2848	-1.6083	-1.4666	-0.85701	-0.49068
-13.466	-12.31	-13.413	-12.674	-11.915	-13.775	-12.226	-13.443	-12.28	-13.231	-11.899	-13.41	-12.838	-11.981	-11.488	-13.257	-12.603	-12.928	-13.369	-12.637	-12.555	-12.198	-13.192	-13.668	-12.205	-12.868	-13.001	-12.42	-13.855	-14.095	-12.636	-12.401	-12.665	-12.816	-11.895	-12.759	-12.622	-14.139	-13.04	-13.071	-12.226	-12.582	-13.209	-12.533	-12.157	-12.973	-12.348	-12.438	-12.65	-13.898
-10.871	-11.432	-10.473	-10.906	-10.982	-10.828	-10.412	-10.978	-11.29	-11.196	-9.2986	-11.695	-11.185	-10.805	-11.038	-11.388	-10.782	-11.577	-11.232	-12.374	-11.308	-11.26	-11.151	-10.383	-10.965	-10.794	-11.901	-11.091	-11.051	-11.98	-11.423	-10.179	-10.896	-9.8722	-11.442	-11.731	-10.372	-11.253	-11.062	-11.721	-12.174	-11.505	-10.843	-10.707	-9.868	-9.1426	-10.334	-10.865	-10.994	-10.511
-15.573	-15.668	-14.734	-15.354	-14.571	-14.697	-15.606	-13.83	-14.731	-13.639	-14.414	-14.869	-13.694	-14.938	-15.224	-14.217	-14.657	-14.171	-14.991	-14.255	-15.369	-15.649	-13.521	-15.423	-14.249	-13.55	-13.902	-14.844	-14.431	-14.746	-14.012	-15.282	-14.901	-13.766	-14.688	-14.755	-15.117	-14.578	-14.75	-15.532	-14.248	-13.634	-14.675	-14.875	-13.996	-14.661	-13.078	-16.081	-14.357	-14.276
5.5036	5.2087	3.8486	5.1538	5.1672	4.8147	5.7707	5.0569	5.3181	5.3273	4.2368	4.5081	5.2738	5.1425	6.1471	4.8905	5.9752	4.8075	4.8115	6.1756	4.7164	4.0476	4.5065	5.9341	4.4667	5.3919	4.331	6.0531	3.8719	5.4456	4.7589	5.2555	4.515	3.432	5.3579	4.4839	3.9246	4.5456	4.6315	5.4437	4.5289	3.3328	6.2923	6.0171	5.242	5.0317	4.682	5.2878	5.3768	4.263
2.1431	0.73388	0.36312	0.52554	2.1513	2.1019	1.2825	1.0741	1.6909	1.5013	1.1652	0.15483	1.4838	1.0579	1.3403	1.6685	0.0049293	1.1255	1.5577	2.748	1.3983	2.0737	1.9807	1.8709	0.75044	0.6464	1.0853	1.7026	0.48253	0.48871	1.4829	1.4949	0.17338	1.1166	2.2258	0.88933	0.69628	1.7573	0.72902	0.7325	1.4139	0.47254	1.7123	1.581	1.0451	2.4544	1.1255	0.76542	1.3975	1.2007
7.0631	6.8622	6.3821	7.1927	6.5167	7.0305	7.2701	6.8531	7.2622	7.6355	7.5997	7.5892	7.2965	6.7951	6.9147	6.1576	6.1159	7.1276	6.1493	7.4385	5.949	7.2833	6.2571	5.965	6.7041	7.8718	5.4039	6.7433	5.108	6.1799	7.9191	6.4359	6.0047	7.1039	7.0805	6.5303	5.8822	6.0783	6.9391	6.787	7.5152	6.905	6.2987	6.8876	7.0445	5.72	7.3025	6.8724	7.4453	6.8994
-1.9341	-3.8027	-3.4401	-1.9423	-3.2693	-2.1408	-2.2927	-3.6689	-2.974	-2.6517	-2.2291	-1.7639	-2.3713	-2.359	-2.4205	-2.3761	-3.3063	-3.6974	-3.3698	-2.4957	-2.1611	-1.9783	-2.9749	-2.0238	-3.4275	-1.6563	-2.5713	-2.9472	-1.8071	-2.2359	-2.7458	-1.6817	-1.9943	-2.3798	-2.403	-3.2991	-2.0683	-3.181	-1.7092	-1.5369	-3.2321	-3.5248	-2.747	-3.0782	-3.1486	-2.6703	-2.1266	-2.7071	-3.8609	-2.3503
-0.29205	-0.88332	-1.3622	-0.58759	-0.70874	-0.74074	-1.6492	-0.55424	-1.1988	-0.77483	-0.59331	-0.52909	-1.4737	0.12103	-0.94584	-1.1633	-0.17729	-0.75355	-1.3911	0.17939	-0.53231	-1.1766	-0.76843	-0.72552	-0.37438	-0.89584	-0.42336	-0.97834	-0.53127	0.15012	-0.74474	0.21699	-0.20907	-0.95911	-0.021216	-0.36272	-0.053152	-0.51462	0.10344	-1.2581	0.4076	-1.1696	-1.7567	-0.062325	-1.8547	-0.15155	-1.7342	-0.48965	-1.0576	-1.4132
0.45906	1.0722	-0.040191	0.14141	0.80758	1.145	0.3262	-0.20236	0.23505	-0.25548	-0.20708	-0.36351	0.10289	0.17143	0.50078	-0.60222	0.35213	-1.0612	-0.22813	-1.3971	0.038607	-0.93202	0.63679	-0.10511	-1.2539	-0.20481	0.28738	-0.39689	-0.41149	-0.38353	-0.24491	-0.086125	-0.79156	-0.1522	-0.086182	0.16804	-0.058661	-1.0231	-0.50175	-0.62841	-0.30479	0.26511	-0.60473	-0.33637	-1.6556	-0.0060126	-0.62745	-0.26208	-0.19079	-0.18567
-3.0313	-2.914	-1.8218	-2.4402	-2.3256	-1.5793	-2.2371	-1.7149	-2.3815	-2.792	-2.0781	-3.3185	-3.2787	-2.6085	-3.2476	-3.0035	-3.0724	-3.0051	-2.8459	-2.1485	-2.4496	-1.5937	-2.3041	-3.3775	-2.6949	-2.0432	-3.2052	-3.0681	-2.4658	-3.0173	-1.6297	-2.2051	-1.745	-2.2979	-3.0776	-2.1017	-2.4696	-3.9076	-1.7888	-3.2564	-1.6791	-2.2157	-4.3057	-2.7202	-3.0456	-3.0861	-2.3039	-2.2873	-3.7532	-3.0607
-2.4108	-2.8358	-2.6573	-2.5803	-2.0982	-2.6459	-1.9161	-3.0857	-2.7239	-2.9016	-3.2771	-3.4418	-2.8449	-3.8967	-2.9057	-3.282	-1.5478	-2.4651	-2.6442	-2.0468	-3.3171	-2.0185	-2.0944	-3.1257	-2.1874	-2.6634	-1.9732	-3.6271	-2.9943	-3.4414	-3.5673	-3.0633	-3.7965	-2.6661	-2.994	-2.5271	-2.2193	-4.1271	-3.4313	-1.9126	-3.3681	-1.8978	-2.3029	-3.0891	-2.3706	-1.9904	-1.9859	-3.2278	-3.2723	-2.7246
-2.237	-1.3533	-1.1809	-1.3683	-0.98914	-0.63893	-1.6836	-0.95168	-1.6788	-1.2186	-1.2756	-0.9788	-1.6905	-1.4917	-1.9341	-2.0988	-2.1719	-1.1783	-1.9413	-1.4686	-1.811	-1.0757	-0.6404	-0.95645	-2.2158	-1.6538	-1.141	-0.81968	-1.6185	-1.1414	-0.96797	-1.7028	-0.80608	-3.1606	-1.0415	-0.96494	-1.7797	-0.92916	-1.2407	-2.0013	-0.91787	-1.4891	-0.36815	-2.3547	-1.4192	-1.5062	-1.6733	-1.7104	-1.6505	-0.47356
-10.108	-9.7739	-8.5472	-8.6222	-10.168	-9.7109	-9.1737	-9.2187	-10.03	-9.0175	-8.7248	-10.005	-9.3575	-8.165	-8.9491	-8.5663	-9.4328	-9.3691	-9.8263	-8.4157	-8.4132	-9.2792	-11.068	-10.115	-9.0934	-9.6635	-9.6448	-9.6723	-9.9666	-8.3553	-9.5133	-10.107	-9.1537	-9.1332	-7.6517	-9.7676	-9.5698	-8.7198	-9.578	-9.3385	-9.9241	-10.708	-8.5929	-9.236	-8.8608	-8.6016	-8.1157	-9.2982	-9.3361	-9.1917
-2.7145	-1.7606	-2.1708	-2.7127	-1.08	-2.0199	-1.674	-1.2434	-2.0671	-1.1343	-1.8467	-2.1534	-1.8998	-2.0647	-1.2507	-2.2567	-2.1363	-0.74624	-1.1658	-1.3965	-2.6508	-0.87542	-1.5877	-2.6557	-1.7094	-2.2438	-2.0681	-2.0893	-0.91867	-2.714	-1.5475	-1.473	-2.0887	-3.2013	-1.246	-1.0476	-2.3127	-1.1723	-2.1074	-2.2275	-1.4876	-1.8022	-1.6879	-2.3567	-1.9288	-1.9895	-1.3362	-2.259	-2.0469	-1.1062
-10.296	-11.105	-11.185	-12.497	-11.602	-11.136	-11.722	-11.103	-11.74	-11.934	-12.222	-11.504	-10.153	-12.012	-11.645	-11.842	-11.416	-11.746	-11.876	-11.696	-11.957	-11.417	-11.587	-11.36	-11.595	-10.536	-11.679	-11.017	-10.688	-11.267	-12.81	-10.782	-11.267	-12.213	-11.799	-11.944	-11.477	-11.353	-11.594	-12.03	-11.155	-13.156	-12.175	-11.576	-11.948	-12.573	-11.827	-11.335	-10.623	-11.63
-0.93962	-1.825	-2.801	-1.6663	-1.4459	-0.80838	-0.64785	-1.3864	-1.8334	-0.51221	-1.147	-1.6058	-1.7743	-1.4258	-2.1821	-0.060033	-0.78888	-2.1485	-2.2648	-0.90615	-2.4358	-1.2241	-1.4946	-1.3166	-1.4924	-1.79	-1.8795	-2.6175	-2.1254	-1.0929	-0.9598	-1.5115	-0.73176	-1.5152	0.32997	-0.44737	-1.5314	-1.9466	-0.50648	-0.6087	-1.395	-1.9084	-0.5497	-0.20379	-1.9311	-1.5634	-1.4359	-1.8919	-2.0196	-1.2742
-12.614	-12.438	-13.43	-14.216	-12.152	-13.465	-12.797	-13.041	-14.559	-14.502	-13.544	-13.538	-12.389	-13.623	-13.456	-13.642	-12.421	-13.217	-13.81	-13.723	-14.031	-12.546	-13.24	-13.559	-13.018	-13.39	-13.202	-12.663	-12.169	-12.706	-12.682	-13.134	-12.51	-13.785	-12.684	-15.386	-13.547	-13.717	-13.677	-12.833	-12.98	-12.559	-14.494	-13.797	-12.968	-11.334	-12.121	-13.223	-12.871	-11.955
-13.75	-13.723	-14.083	-14.143	-13.861	-14.099	-14.507	-13.955	-15.561	-15.325	-13.672	-14.023	-13.443	-14.343	-13.591	-13.767	-14.44	-14.267	-13.219	-13.949	-14.184	-14.061	-13.866	-13.79	-14.78	-13.96	-13.582	-13.159	-13.617	-13.561	-14.406	-12.819	-14.107	-13.933	-13.248	-13.701	-14.062	-14.31	-13.496	-14.497	-13.759	-13.73	-12.927	-14.177	-14.561	-14.399	-14.797	-13.125	-13.786	-14.547
-21.976	-22.803	-21.202	-21.377	-22.321	-23.156	-22.125	-23.197	-22.749	-21.619	-22.7	-21.077	-21.408	-22.532	-22.492	-21.838	-22.99	-22.853	-22.247	-22.115	-22.164	-22.111	-22.252	-23.241	-21.455	-21.716	-22.038	-21.632	-21.075	-21.914	-21.469	-22.019	-22.185	-22.116	-23.104	-22.024	-22.843	-21.51	-23.022	-21.454	-22.666	-22.216	-23.42	-21.77	-21.934	-21.955	-22.347	-23.132	-23.598	-22.787
-2.4634	-3.1708	-2.6958	-4.0664	-2.7948	-2.7898	-2.6719	-3.4311	-2.7679	-2.4749	-1.8686	-1.9859	-2.4447	-3.3381	-2.1913	-2.9414	-2.3339	-2.3713	-2.3218	-1.7202	-3.3701	-2.2206	-2.8633	-1.9613	-3.3697	-2.7721	-2.3398	-2.5928	-2.3955	-1.5082	-2.4467	-2.6809	-2.2228	-1.0054	-2.7146	-3.8838	-2.5683	-1.4962	-1.8867	-2.4662	-2.4065	-3.2619	-2.627	-3.684	-2.8369	-2.9761	-2.9029	-2.3666	-2.6059	-2.8991
4.8523	4.6659	4.9826	3.4921	4.173	3.7239	4.8349	4.4492	3.5935	4.3853	4.2299	3.7619	4.3747	4.2044	4.0696	4.56	5.2746	4.5256	3.994	4.2503	4.7269	2.7946	5.2042	4.6858	5.2961	4.6793	3.4347	4.3877	3.7975	4.9566	4.3391	3.9144	4.0419	3.5983	4.6945	4.1926	3.8479	3.5283	5.2512	4.7027	3.3117	4.6813	4.1979	3.7597	4.5556	3.2852	4.1978	3.7734	3.7685	4.4932
-0.68883	-1.1499	0.45656	-0.22313	1.0722	-0.39731	0.68562	0.54054	-0.021707	-0.021229	0.44415	0.089315	0.53617	0.32906	-0.060363	0.52165	0.38067	1.5587	-0.90701	0.26562	0.4789	-0.75143	0.46814	-0.33624	0.016373	-0.14739	0.57705	1.0667	-0.25859	-0.23321	-0.9707	0.80552	-0.56045	1.0922	0.12069	-0.61828	-0.22553	0.49209	-1.3791	0.14916	0.27328	0.075396	1.066	-0.48066	-0.025914	-0.57187	1.858	-0.0013477	0.46295	0.75761
-12.241	-11.801	-11.712	-12.168	-11.929	-11.855	-11.115	-11.355	-11.027	-10.522	-10.915	-10.831	-11.664	-11.325	-11.835	-11.137	-11.2	-11.584	-11.273	-11.579	-12.149	-12.384	-11.679	-12.811	-12.058	-11.971	-12.142	-11.725	-10.81	-11.839	-12.171	-12.898	-13.074	-10.94	-12.133	-12.341	-10.678	-11.232	-11.835	-12.054	-13.271	-10.768	-11.624	-12.481	-10.781	-11.937	-11.272	-11.886	-11.506	-12.019
-10.95	-11.405	-11.4	-11.106	-12.058	-11.17	-12.539	-11.171	-11.056	-12.403	-11.461	-10.538	-12.38	-12.15	-11.083	-11.586	-11.798	-11.855	-12.201	-10.263	-11.972	-11.612	-10.899	-11.185	-11.802	-11.521	-12.489	-11.836	-11.9	-10.712	-11.91	-12.893	-11.852	-12.604	-11.6	-10.679	-12.002	-10.723	-11.7	-11.341	-11.121	-10.89	-10.716	-11.365	-12.847	-12.201	-10.874	-12.596	-10.988	-11.681
-11.357	-11.98	-10.298	-11.095	-11.999	-10.052	-11.943	-11.578	-11.311	-10.454	-12.484	-10.683	-11.382	-11.712	-11.51	-11.158	-12.041	-11.244	-12.299	-11.586	-12.071	-10.627	-11.426	-11.701	-12.343	-12.186	-11.675	-10.716	-13.144	-9.9638	-12.011	-12.512	-11.611	-11.257	-11.178	-11.448	-11.335	-11.027	-13.343	-11.442	-11.794	-12.873	-10.711	-11.987	-12.213	-11.996	-10.987	-11.489	-12.659	-11.87
3.098	3.1684	2.3677	3.436	3.3508	2.437	2.4504	2.805	2.2149	3.3171	2.7576	2.4801	2.6389	3.5447	2.5796	2.7037	1.9462	3.3118	1.926	2.5002	1.5234	3.2762	4.0549	3.4394	2.6812	2.547	5.0335	3.1249	2.728	1.9346	3.8361	3.0616	3.6166	3.0117	2.2847	2.9247	3.3137	3.332	3.0026	2.3483	3.5551	2.5939	3.1556	1.7591	2.389	2.4644	2.6955	2.9745	4.5456	2.9444
-7.8999	-7.8044	-7.5819	-8.2385	-7.6949	-7.724	-7.5357	-6.7527	-7.8517	-6.4982	-7.3397	-6.984	-8.1098	-7.7137	-8.0931	-7.0014	-7.9715	-6.4461	-7.8369	-8.4208	-6.8009	-8.2057	-7.6849	-7.736	-8.5171	-6.7916	-7.7933	-8.332	-9.1741	-6.7357	-7.9096	-7.1363	-8.3231	-7.5533	-7.1802	-7.8394	-8.9436	-8.6679	-8.5556	-8.3395	-6.5449	-6.4387	-7.2082	-6.3436	-7.3696	-8.7504	-8.0182	-8.3102	-7.8655	-7.5363
2.1209	0.69931	-0.44412	0.85321	0.04217	0.65909	-0.038672	0.12701	0.66287	0.75706	0.27098	0.28409	1.6535	-0.21525	-0.53656	0.30761	1.3517	0.68053	0.33536	0.28523	0.68062	1.3226	0.66463	1.3091	0.8616	-0.11791	0.2555	-0.24826	-0.60111	0.66409	-0.6345	0.9283	-0.52648	1.0212	0.50291	1.7178	1.0579	0.90929	-0.071045	0.93432	-0.41452	-0.16962	0.734	0.43092	-0.23392	-0.17123	0.36942	0.89305	0.93793	0.99425
-5.0102	-4.7872	-5.8753	-5.8029	-4.0312	-5.4178	-5.2988	-4.0711	-5.4544	-5.2955	-4.1721	-4.3019	-5.5249	-5.3596	-5.4914	-5.0098	-4.0468	-6.2779	-4.3658	-4.2501	-4.0723	-5.8265	-5.5045	-4.277	-5.9671	-5.0237	-4.589	-4.153	-5.1355	-4.1449	-6.0207	-5.93	-4.9449	-5.5788	-4.6904	-5.0059	-5.1389	-5.9512	-5.1944	-4.8697	-5.7323	-4.6744	-5.0818	-5.222	-5.2949	-5.2477	-5.5105	-4.6355	-4.3936	-4.2197
-5.2875	-4.8387	-5.6304	-5.7192	-5.7752	-5.4465	-5.5567	-5.212	-6.581	-5.3625	-5.62	-4.9295	-6.1226	-6.4075	-5.3697	-4.9192	-5.2205	-5.9884	-4.9593	-5.9607	-6.1948	-6.0608	-5.8132	-4.2642	-7.1813	-5.1316	-5.8724	-6.516	-4.9731	-5.1174	-7.0751	-5.1639	-5.5145	-5.7219	-5.4918	-5.2591	-4.3492	-5.601	-4.6884	-5.2167	-5.3726	-5.5924	-5.9533	-6.3062	-5.9679	-5.0681	-5.4526	-5.8444	-5.7551	-5.6204
1.1405	0.35165	0.14011	0.78249	1.2836	0.49171	1.6579	0.3318	0.5529	1.013	0.42172	-0.20118	0.13942	0.32013	0.29916	1.227	0.16046	0.42727	-0.3682	-0.12201	1.2079	-0.18448	0.93173	-0.11396	0.37604	0.649	1.2028	-0.45173	0.71887	1.2305	-0.010905	0.80155	0.21157	0.076283	0.10427	-0.51479	0.97724	0.1983	0.21687	0.017454	0.88483	0.27918	0.33955	-0.64877	0.97449	0.75087	1.9416	0.82257	0.088015	-0.16377
-19.951	-20.952	-20.434	-20.086	-21.016	-20.814	-21.406	-19.889	-20.835	-20.692	-21.316	-20.282	-21.029	-20.151	-22.247	-20.798	-20.312	-21.027	-21.118	-21.265	-20.104	-20.002	-20.85	-20.975	-21.329	-21.149	-20.487	-21.043	-20.266	-20.624	-20.552	-20.856	-21.108	-21.713	-20.872	-20.226	-21.201	-20.673	-20.772	-19.901	-20.132	-19.993	-21.048	-20.561	-20.803	-22.021	-21.646	-20.861	-20.927	-20.341
-0.10592	-2.0146	-2.3351	-1.7217	-2.0489	-1.8605	-1.1006	-1.1965	-1.2737	-0.66679	-0.77783	-2.199	-2.4352	-1.5982	-1.3115	-2.4983	-1.9944	-1.8434	-1.58	-1.4675	-1.9979	-2.1915	-1.9001	-0.85548	-2.0466	-1.2116	-1.8037	-1.5697	-1.7326	-1.1336	-1.5661	-1.5855	-1.21	-0.92555	-2.2848	-1.1065	-1.4315	-1.3973	-0.61223	-1.3721	-1.9095	-0.96915	-1.7886	-0.75301	-0.55707	-1.2722	-1.9625	-2.5219	-1.7909	-2.23
8.2083	7.4386	8.143	7.9681	6.3723	9.2568	7.961	7.9702	8.1556	8.4947	7.4964	7.7847	7.3994	8.3019	7.3928	8.3579	8.0512	7.7237	6.8256	7.5206	8.7809	8.2033	6.6446	7.9084	8.4382	7.4077	8.8277	8.0341	6.9731	8.4261	8.5188	7.4801	7.8674	8.3597	7.7334	8.9325	7.9882	7.4188	8.1287	7.6594	8.3089	8.6363	8.2602	8.3194	6.9652	8.1415	8.5842	8.6949	7.8755	8.7178
-11.395	-10.993	-10.714	-11.212	-11.007	-11.22	-11.179	-10.896	-10.241	-11.674	-10.51	-10.796	-10.487	-10.866	-11.148	-10.668	-10.675	-9.4571	-10.974	-10.453	-9.9793	-10.931	-10.889	-10.574	-10.362	-10.836	-9.5285	-11.774	-10.691	-10.947	-10.402	-11.239	-10.617	-11.682	-10.486	-11.343	-10.931	-9.8172	-11.013	-10	-9.4798	-10.152	-10.487	-10.106	-9.9672	-10.962	-10.638	-11.572	-10.492	-10.849
-3.1156	-2.159	-2.5817	-2.3241	-2.065	-0.98028	-2.0916	-1.7145	-1.8108	-2.7811	-2.5756	-2.9412	-2.4703	-2.1785	-1.6721	-2.9666	-2.2933	-2.2197	-2.9461	-3.082	-2.0276	-2.0299	-2.0352	-2.2153	-2.3997	-3.4647	-1.8526	-2.2844	-2.7374	-2.6287	-1.3555	-2.4534	-4.0222	-4.1169	-1.8528	-2.9809	-1.7695	-2.8047	-2.8031	-2.4802	-1.7286	-2.6389	-3.8407	-3.0723	-2.4282	-2.348	-1.6886	-2.902	-2.3465	-3.5143
-4.0845	-3.3387	-3.3822	-3.3063	-3.43	-2.9003	-3.8952	-4.2235	-2.8507	-2.5929	-2.7384	-3.6758	-3.0268	-4.3088	-3.1462	-4.143	-3.0936	-3.7983	-3.7961	-3.2163	-4.3184	-3.3218	-3.016	-2.9541	-1.9145	-4.0061	-2.8893	-3.8818	-4.8364	-2.3387	-2.8118	-2.9751	-2.4641	-3.7386	-2.6897	-2.3878	-3.7855	-4.6864	-3.4347	-3.6851	-3.767	-3.0735	-4.7679	-3.8561	-3.7226	-3.4197	-3.4293	-3.5299	-3.6484	-3.6513
-1.131	0.19779	0.031259	-0.38465	0.024156	0.75102	0.16271	0.17308	0.60101	1.0685	0.41177	0.36394	-0.37618	0.43985	-0.90588	-1.2605	0.026249	1.2153	-1.163	-0.29679	-0.59611	0.015191	0.41122	-0.94125	-0.98186	-0.86293	-0.14924	0.14545	-0.13409	1.1681	-0.70732	-0.5104	0.68743	1.1812	0.16875	0.069034	-0.02697	0.69869	0.73202	-0.83447	0.34476	-0.10908	0.81209	-0.2626	0.48995	-0.5195	-0.10333	-0.55199	0.6027	-0.79429
-3.8802	-3.3437	-3.7599	-4.1603	-2.6676	-4.8762	-4.0185	-4.2738	-4.6321	-4.6368	-2.9741	-2.3532	-3.2199	-4.0986	-3.1593	-4.6541	-4.4352	-2.6728	-3.3528	-4.3146	-3.0649	-3.7221	-4.2467	-3.9525	-3.5786	-4.0567	-4.7048	-3.7559	-5.8969	-3.7482	-4.2626	-4.0957	-4.0855	-2.4094	-4.3539	-2.987	-4.6268	-2.9691	-4.2383	-3.7375	-4.2084	-4.5166	-3.5213	-3.2115	-4.0406	-3.0295	-4.0531	-3.9423	-4.3027	-2.3902
-12.131	-13.229	-13.077	-13.278	-12.88	-13.502	-12.773	-13.247	-12.504	-12.861	-12.639	-11.642	-12.198	-13.604	-13.138	-13.076	-12.89	-12.119	-12.113	-11.931	-11.982	-12.652	-13.629	-12.156	-13.365	-13.371	-12.912	-13.314	-12.798	-12.185	-13.447	-12.501	-13.218	-12.603	-13.14	-12.817	-10.785	-12.547	-12.682	-12.571	-11.93	-11.546	-13.646	-12.688	-13.31	-13.028	-12.467	-12.822	-12.179	-13.542
4.0262	3.3663	3.1435	3.3723	2.1907	2.1372	3.1517	2.985	3.4917	3.7511	2.0446	2.5796	3.1566	3.5632	3.1778	2.8919	3.5514	3.5242	2.8035	3.1394	3.7723	1.738	3.1147	2.9397	2.8586	3.8407	1.9868	3.0244	2.6687	2.6815	3.3609	1.0806	3.4078	2.3816	2.703	3.9065	2.917	3.1291	2.9105	3.4795	2.4381	2.8092	3.8655	2.4549	2.9259	2.6201	3.0077	2.491	2.0098	2.1445
-3.8441	-3.7206	-4.1258	-3.6311	-3.7628	-4.2365	-2.3549	-3.9961	-3.2883	-3.6164	-3.0918	-3.3723	-4.1965	-4.9099	-3.726	-3.5149	-3.4242	-3.3971	-4.2264	-3.3297	-4.5044	-4.3758	-3.2837	-2.8388	-2.8876	-4.5837	-3.329	-4.1533	-2.9971	-4.0067	-2.4226	-4.2612	-3.162	-3.3366	-3.5547	-4.9062	-4.3036	-4.3744	-3.2728	-5.1138	-3.1367	-4.2538	-3.9143	-3.9078	-4.2347	-4.6911	-4.4011	-4.5803	-4.2068	-4.056
-3.0207	-3.0985	-2.4258	-3.1401	-2.8163	-3.4457	-1.9679	-2.489	-2.3143	-1.9502	-2.4666	-2.7408	-3.5832	-1.886	-2.9003	-2.2731	-2.3398	-3.5064	-2.7394	-2.6581	-3.1012	-3.2557	-2.3478	-3.9686	-2.5032	-1.8685	-1.9041	-3.3647	-3.4133	-2.6018	-2.5216	-2.3447	-1.4217	-2.6427	-2.4869	-3.1186	-2.6711	-2.4791	-2.1449	-2.1223	-2.5371	-2.2185	-3.0627	-4.0147	-2.8859	-2.5573	-2.7494	-2.7829	-2.3968	-2.3306
-3.6936	-4.5769	-4.1527	-4.9139	-4.2321	-4.5104	-3.5782	-4.0041	-2.293	-3.7536	-4.6461	-3.6614	-3.5147	-3.5828	-4.7881	-3.5833	-3.8469	-3.8565	-4.3963	-4.6677	-3.5189	-3.4362	-3.3912	-3.6252	-3.5101	-3.8524	-3.87	-2.9153	-3.1774	-3.4751	-3.3398	-3.7511	-3.3831	-4.6317	-3.8891	-3.7126	-4.1634	-3.0388	-2.9913	-3.2804	-3.7998	-3.3863	-4.3534	-3.2191	-4.0933	-3.6098	-3.1365	-3.7691	-2.2048	-4.3109
7.0744	6.5361	6.8118	6.7798	7.9631	7.4946	7.4762	7.626	6.6997	7.0662	8.3992	7.0279	6.9062	6.7649	6.1971	6.7644	6.6701	7.3358	6.4321	7.7258	7.4731	7.488	8.134	7.7966	7.6184	6.1878	6.9494	7.4859	6.6991	7.1334	7.083	6.3136	6.6251	6.7171	7.179	6.8836	7.3926	6.5796	6.9787	7.3037	7.0503	6.0861	5.726	7.0009	6.5699	6.264	7.2593	6.0612	6.9367	6.9242
-6.274	-7.1828	-6.8933	-5.6689	-6.0127	-5.1126	-6.78	-6.43	-6.2633	-6.5723	-7.2194	-7.3563	-5.69	-5.6585	-6.8064	-4.7374	-6.7119	-6.716	-8.2697	-6.3446	-7.1358	-6.6483	-6.3882	-6.871	-6.2797	-6.5881	-7.3806	-7.1918	-6.8472	-5.2206	-7.1303	-6.6035	-5.8923	-6.5284	-6.5665	-6.6702	-6.5496	-5.4715	-6.6149	-6.356	-7.268	-5.9278	-7.0313	-6.0044	-5.5084	-6.0855	-5.9111	-7.4933	-6.3278	-5.4826
5.2394	6.3235	6.316	4.8583	5.1467	5.0861	6.3816	6.2279	4.9214	5.648	5.112	5.0025	5.9622	4.63	6.8173	6.4504	5.6346	5.6449	5.8344	6.1503	5.2635	5.8092	4.7301	5.3288	5.9186	5.4871	6.3025	5.8983	5.9052	5.8322	5.2738	5.9949	5.237	5.7038	5.1442	5.8374	5.1581	5.3283	5.0157	6.0362	5.027	5.9266	4.9406	5.8691	4.9366	5.0392	5.7182	5.5392	6.1574	6.0026
-0.97784	-2.7516	-2.9869	-1.1585	-2.0736	-2.4245	-1.2143	-0.73216	-2.238	-1.8112	-1.5722	-2.0002	-1.4943	-1.322	-1.132	-1.6362	-2.0102	-2.2797	-0.5727	-1.0948	-2.4862	-1.0787	-1.4596	-2.2387	-2.3425	-1.5067	-1.4827	-1.2246	-1.8297	-2.0258	-1.6936	-2.3329	-1.5943	-1.7858	-2.5453	-1.478	-1.1577	-1.9349	-2.6423	-2.9983	-1.5207	-2.3038	-2.5754	-2.0596	-1.4438	-1.1899	-2.7953	-2.0681	-2.1739	-0.75882
-11.168	-11.554	-11.164	-11.664	-11.184	-12.938	-12.941	-12.452	-11.094	-11.312	-11.206	-12.118	-10.352	-11.527	-11.425	-11.208	-11.33	-10.218	-11.829	-12.989	-11.687	-10.712	-11.835	-11.633	-12.316	-11.023	-11.872	-11.07	-11.887	-11.703	-11.976	-12.5	-10.714	-12.109	-10.993	-10.529	-11.383	-11.105	-12.818	-12.209	-11.245	-11.772	-12.46	-10.726	-13.031	-10.359	-11.633	-11.642	-12.131	-12.048
-0.20127	-0.42919	-0.92205	-0.53165	0.267	-0.78724	0.81858	0.045942	0.74305	0.064488	1.3162	0.28791	0.68159	0.62847	-0.58049	1.1241	0.069865	-0.54932	-1.0891	-0.32268	-2.2226	-0.47703	-1.0876	-0.15799	-0.92979	-0.27208	-0.22938	-0.48674	-0.048765	0.19418	-1.1547	-2.1781	-0.16892	-0.43245	-0.89642	0.029953	-0.58434	-0.081657	0.10265	0.086393	-0.41248	0.60239	-0.446	-1.2567	0.53773	-0.33919	-0.31502	-0.6086	0.71346	0.52571
-0.68927	-0.24336	0.066537	0.04813	0.31729	-0.71784	0.56668	0.30576	-0.91213	0.85704	0.6774	-0.48959	-0.76623	-0.072569	-0.45184	-0.56226	-0.24329	-0.59481	-0.93242	-0.59251	0.35836	-0.1796	-1.0317	0.30663	-0.077654	-0.77368	-1.2366	-0.27484	-0.29482	0.31371	-0.38189	0.44896	0.35329	0.029083	1.2395	-0.8334	-0.44917	0.1117	0.45904	-0.18371	-0.21969	-0.62094	-1.3645	-0.36073	0.15345	-0.3394	-0.17277	0.30398	0.4923	0.26312
-3.9768	-4.2846	-3.6553	-4.0251	-3.5029	-4.3114	-3.718	-3.2396	-3.5795	-2.7088	-3.2706	-3.907	-3.6656	-1.8079	-2.921	-3.5149	-3.852	-3.356	-3.8118	-3.1021	-3.8723	-3.0244	-3.4326	-2.5215	-3.273	-3.098	-2.9637	-2.083	-4.2974	-3.2118	-4.5084	-2.639	-3.1259	-3.4726	-4.0995	-4.0393	-4.3467	-2.7901	-2.9587	-3.4527	-4.232	-3.2375	-1.7713	-3.3412	-2.7354	-3.796	-2.4473	-3.8765	-3.4363	-3.5218
-13.293	-13.021	-12.344	-13.122	-12.966	-13.451	-12.616	-12.919	-13.822	-12.936	-12.669	-12.984	-14.359	-13.272	-12.896	-12.947	-13.337	-13.385	-11.993	-12.341	-13.511	-12.216	-12.694	-13.514	-13.961	-14.359	-13.364	-13.767	-14.027	-12.586	-12.442	-13.585	-13.503	-13.933	-12.958	-13.79	-13.11	-13.167	-12.538	-12.992	-13.523	-13.245	-14.503	-13.601	-14.006	-12.936	-13.173	-13.648	-12.889	-13.158
-12.071	-13.258	-13.297	-12.62	-12.303	-12.548	-14.421	-12.802	-13.197	-13.521	-12.386	-12.944	-12.918	-12.603	-12.062	-12.682	-11.101	-12.531	-12.858	-12.459	-14.067	-12.663	-13.49	-12.458	-13.426	-12.752	-14.529	-11.751	-12.304	-12.373	-12.591	-11.447	-11.609	-13.165	-12.627	-11.891	-12.208	-13.053	-13.13	-12.643	-13.323	-12.633	-12.584	-12.941	-13.066	-12.331	-11.961	-13.482	-13.224	-11.991
-12.164	-13.458	-12.887	-12.923	-12.688	-12.85	-12.506	-11.905	-13.154	-13.031	-13.217	-12.8	-13.472	-13.78	-14.484	-12.235	-12.364	-12.272	-12.582	-12.562	-12.986	-12.784	-15.623	-12.439	-11.126	-12.085	-13.127	-13.291	-12.295	-12.782	-12.763	-13.23	-12.144	-13.084	-14.322	-12.708	-12.383	-13.154	-12.405	-12.743	-13.406	-13.585	-13.154	-12.62	-12.264	-12.027	-11.641	-13.542	-13.872	-13.756
-11.431	-11.06	-11.403	-10.638	-11.183	-12.181	-12.314	-12.667	-12.538	-12.272	-11.372	-11.227	-11.692	-10.97	-11.738	-13.124	-11.822	-11.011	-10.408	-11.097	-12.086	-11.095	-12.014	-11.707	-10.732	-11.611	-11.741	-12.063	-12.04	-12.017	-11.603	-11.312	-11.914	-12.023	-12.374	-11.841	-11.616	-10.614	-11.211	-11.623	-12.599	-11.161	-11.999	-11.492	-11.195	-11.758	-12.063	-11.663	-10.494	-11.553
-10.307	-10.758	-11.594	-10.226	-10.674	-11.476	-10.848	-11.398	-11.383	-10.302	-10.806	-10.818	-9.9108	-10.661	-10.783	-10.654	-10.812	-10.819	-10.885	-11.163	-11.654	-10.434	-10.215	-10.174	-10.265	-11.195	-9.903	-9.8168	-11.141	-10.777	-11.26	-9.8978	-11.33	-10.987	-11.034	-10.369	-10.436	-10.887	-10.642	-11.272	-10.914	-11.871	-10.88	-10.947	-10.666	-10.74	-11.151	-10.323	-10.862	-10.069
-1.8696	-2.5894	-2.9228	-2.7042	-2.1261	-3.3249	-1.6029	-2.8122	-0.75468	-3.4166	-2.7779	-2.2636	-1.1188	-1.7767	-1.742	-3.7414	-2.1383	-2.4247	-2.2985	-3.1653	-1.8642	-3.642	-2.7599	-1.7935	-2.2508	-2.8876	-1.6967	-3.3544	-3.5812	-3.3935	-2.7127	-2.1963	-2.3068	-1.6403	-1.7043	-2.9564	-2.4606	-2.2488	-1.4424	-2.77	-2.0342	-3.1791	-2.31	-1.4444	-2.968	-3.087	-2.6618	-1.7715	-3.1159	-0.83915
-14.377	-14.493	-14.333	-14.759	-13.909	-14.316	-14.831	-14.628	-13.821	-14.548	-15.394	-14.699	-14.491	-15.431	-14.045	-14.487	-15.95	-15.093	-14.691	-14.705	-14.337	-14.588	-15.145	-14.122	-14.106	-13.304	-15.866	-14.283	-13.835	-14.586	-14.06	-14.383	-15.093	-14.728	-14.723	-13.365	-14.911	-15.497	-15.943	-15.141	-15.517	-13.982	-13.822	-14.573	-15.572	-15.155	-14.615	-15.261	-15.258	-14.967
-3.6685	-3.7498	-2.5324	-3.74	-2.1629	-3.4268	-4.3652	-4.5223	-3.741	-3.783	-4.5932	-4.1956	-2.6375	-5.1896	-4.0888	-3.4505	-3.8339	-4.3416	-2.7597	-3.1297	-3.0296	-3.867	-4.2115	-2.9577	-3.3055	-4.7286	-4.2399	-4.0777	-3.7493	-3.457	-3.4971	-2.4327	-3.9895	-3.2757	-4.3979	-3.9304	-4.2887	-3.4192	-4.1888	-4.8368	-4.1699	-3.0871	-2.9504	-4.3643	-3.2515	-2.9162	-3.6987	-4.8856	-3.8168	-3.1986
-0.73689	-0.58953	-1.5273	-0.32876	-0.44942	-1.9385	-1.0959	-1.3285	-0.45539	-1.2219	-1.4696	-1.6056	-1.9769	-1.8609	-0.83303	-0.57509	-1.386	-2.17	-0.099354	-0.90239	-0.50882	-2.5625	-1.6793	-0.62031	-1.4736	-0.94413	-1.56	-0.43118	-0.77045	-1.0129	-1.4811	-1.9516	-1.6808	-1.5983	-2.3323	-2.4371	-1.7301	-1.2773	-1.0051	-1.5179	-1.484	-1.1735	-0.4208	-1.7464	-2.2052	-1.0977	-0.1981	-1.6477	-0.93088	-0.28432
-1.3702	-1.4467	-1.8026	-1.5015	-1.2902	-1.3455	-0.66913	-1.3282	-0.27597	-1.4786	-1.5275	-0.42841	-1.0704	-0.84197	-1.9838	-1.0094	0.12238	-1.6686	-1.6397	-0.92652	-1.0853	-0.48407	-0.69335	-0.93766	-0.42737	-0.8886	-1.7304	-0.62964	-1.2793	-1.4274	-0.94008	-1.2875	0.022351	-1.1761	-0.82138	-1.4245	-0.95015	-0.98616	-1.4069	-0.36005	-0.67014	-1.5943	-1.0897	-0.86047	-1.1168	-1.6701	0.093118	-1.2424	-1.9838	-1.7827
-11.831	-10.792	-11.744	-12.132	-11.109	-10.792	-11.64	-11.605	-12.195	-11.562	-11.643	-11.449	-10.67	-12.164	-10.897	-11.935	-11.916	-12.051	-11.364	-12.247	-12.355	-11.596	-11.238	-12.311	-12.022	-11.121	-10.781	-10.619	-13.002	-11.344	-10.825	-12.162	-11.779	-11.812	-10.888	-11.549	-12.589	-12.545	-11.464	-11.523	-11.337	-11.463	-11.025	-12.12	-11.732	-11.326	-10.784	-11.839	-11.415	-10.999
-9.4609	-9.521	-9.0697	-10.954	-9.4118	-9.2921	-8.6843	-9.3619	-10.008	-10.508	-9.3257	-10.224	-9.8682	-9.6722	-9.552	-8.2652	-9.968	-9.7532	-9.4443	-8.7388	-9.417	-9.2461	-9.2811	-10.111	-10.024	-8.7677	-9.0802	-8.7627	-8.7698	-8.9535	-7.9126	-8.6173	-9.2529	-9.9445	-9.9582	-9.6385	-9.9991	-9.892	-9.3983	-8.7176	-8.1434	-9.3762	-9.0336	-8.4221	-9.51	-9.0782	-9.3078	-8.9995	-8.0827	-10.098
-5.8827	-4.9214	-5.3905	-5.8021	-5.8935	-6.1496	-5.8561	-5.5403	-4.0077	-6.8172	-6.1662	-5.5191	-5.2124	-6.1077	-7.0037	-5.6933	-5.8417	-6.7837	-5.781	-5.4216	-5.5529	-5.162	-5.6711	-5.1865	-5.7399	-4.691	-4.8795	-6.1047	-5.3619	-4.4725	-6.8602	-5.0161	-5.6833	-4.4082	-4.6747	-5.3729	-5.2691	-7.1336	-4.5019	-5.6019	-5.997	-5.0789	-5.4807	-6.0722	-6.3917	-5.487	-5.286	-6.7958	-6.4953	-5.1823
-14.886	-14.23	-14.219	-14.472	-14.128	-14.274	-15.75	-15.227	-14.291	-15.228	-15.661	-14.787	-15.412	-15.265	-15.436	-14.832	-13.834	-14.637	-14.554	-14.269	-14.627	-15.504	-13.64	-13.999	-13.746	-14.837	-14.999	-15.1	-14.396	-14.706	-14.68	-15.712	-15.458	-14.714	-15.192	-14.7	-14.618	-14.427	-14.556	-14.907	-14.608	-14.663	-14.561	-14.1	-15.247	-15.937	-13.675	-15.598	-13.633	-14.093
-1.5352	-2.0042	-1.3763	-2.0366	-2.0516	-1.8623	-1.8115	-1.7449	-2.2335	-2.4662	-1.0139	-1.1573	-1.9034	-2.211	-2.0031	-2.3411	-1.6383	-1.4291	-0.46159	-2.1143	-3.2944	-1.7771	-2.1307	-1.0937	-1.4269	-1.6293	-1.5843	-2.0227	-2.3023	-2.404	-2.0737	-1.4164	-0.70454	-1.4777	-2.1113	-0.8452	-1.9331	-2.5847	-1.5351	-1.5737	-2.8428	-2.1058	-2.467	-1.7936	-2.4698	-1.3341	-2.0767	-0.85331	-1.6187	-1.9477
7.9091	5.6298	7.0149	6.3172	7.4793	6.872	6.9999	6.2741	6.4834	5.6441	5.8619	6.3101	6.768	6.8914	7.4586	6.9358	6.8247	8.3212	6.1224	6.9127	6.5772	7.4299	6.9611	6.2531	8.3266	7.159	6.2006	6.7833	7.3261	6.8282	6.5697	6.9316	6.6399	7.0998	7.503	8.5632	7.8959	6.666	7.1539	6.6794	6.7995	6.3101	7.7059	6.5062	6.7857	7.0408	7.239	7.8912	6.9938	7.2206
-2.5301	-0.36539	-0.27579	-0.494	0.12689	-0.63444	0.049951	-1.2713	-1.9445	-0.27822	-0.78828	-0.97243	-0.77681	-2.0882	-0.78506	-0.90618	-0.48243	-0.46732	-1.3193	-0.86512	-1.6373	0.26617	-1.2501	0.3061	-0.37665	-0.36663	-0.90954	-1.2873	-1.4923	-0.80596	-0.81476	-0.36478	-0.45891	-2.1934	-0.75499	-1.5489	-0.86305	-0.50318	-0.56346	0.18797	0.42142	-0.39927	-1.4729	-1.043	-1.7151	-0.57789	-0.40233	-0.71662	-0.3422	-1.5205
-3.1167	-2.9527	-2.92	-2.6868	-3.4714	-4.027	-2.8318	-3.7762	-3.0433	-4.4325	-3.7156	-3.8905	-3.8393	-2.3127	-2.4788	-3.0719	-3.2522	-2.7279	-3.074	-3.4614	-3.567	-2.6766	-2.8264	-3.7686	-3.9218	-3.7898	-2.9779	-2.5852	-3.0918	-2.9525	-3.5685	-3.4939	-1.9306	-3.46	-2.5542	-3.8371	-3.3085	-2.8798	-3.3351	-2.3996	-3.1229	-3.1243	-3.0881	-3.6022	-3.5659	-3.3472	-4.6868	-2.251	-3.3821	-2.8217
6.1436	4.2919	4.5807	5.416	4.8059	5.1266	4.7187	3.7233	3.9778	4.6293	4.0554	3.6271	3.9804	4.3003	3.6428	5.3295	4.3946	4.8911	4.403	4.1453	4.8875	4.975	3.6808	4.6319	5.0499	4.4009	4.0594	4.1217	3.6905	3.7602	5.1763	5.3173	5.1527	3.3004	3.4758	4.6577	5.396	5.1209	4.2417	5.1054	5.6068	4.308	5.6675	4.8576	3.5116	3.5663	5.2467	4.567	3.6922	3.2188
-14.229	-15.047	-14.1	-15.217	-15.167	-14.871	-13.689	-13.584	-15.163	-13.497	-14.357	-14.5	-14.802	-14.049	-14.557	-12.841	-15.085	-15.003	-13.25	-13.954	-15.558	-15.529	-14.975	-14.487	-14.551	-14.603	-14.733	-14.429	-15.373	-14.056	-14.338	-13.763	-15.153	-15.073	-14.51	-14.079	-15.301	-14.178	-15.238	-14.291	-15.86	-14.47	-14.34	-15.099	-15.638	-14.418	-14.64	-15.616	-14.022	-15.035
-20.565	-20.507	-20.633	-21.503	-20.545	-20.53	-20.904	-20.209	-21.302	-21.338	-21.731	-20.189	-20.388	-20.033	-21.514	-21.346	-21.466	-21.826	-21.558	-20.978	-21.809	-21.392	-20.583	-21.159	-21	-20.442	-19.966	-20.146	-20.955	-20.186	-20.386	-19.445	-21.164	-20.165	-20.481	-21.714	-20.99	-22.341	-20.25	-21.196	-20.245	-20.192	-21.355	-19.938	-21.49	-20.612	-21.406	-20.842	-20.191	-21.789
-11.054	-11.695	-11.994	-12.374	-11.736	-11.067	-12.183	-10.952	-12.773	-12.218	-11.825	-10.744	-11.414	-11.534	-12.119	-11.282	-12.004	-11.765	-11.456	-12.488	-11.021	-12.847	-11.388	-11.952	-12.726	-12.711	-12.697	-12.672	-12.61	-12.077	-13.143	-12.154	-10.87	-11.641	-12.967	-11.585	-11.708	-12.64	-12.102	-11.852	-12.328	-11.619	-11.198	-11.211	-10.763	-11.563	-11.745	-12.286	-11.153	-11.639
0.1615	-0.36665	-0.84562	0.98706	0.77859	0.42214	0.43773	0.23078	-0.094709	0.22703	0.61912	-0.2959	-0.014922	0.26639	0.37744	0.38958	0.15381	0.28796	-0.32836	0.4278	-0.91054	-0.51532	0.113	1.4052	0.17544	0.56166	-0.54072	0.73421	-0.52304	0.31655	-0.63908	0.010871	-0.035798	1.0827	-0.26106	1.0129	0.17638	-1.2319	0.89769	-0.0064541	-0.26824	0.89354	0.12225	0.6902	-1.1616	-0.057837	-0.92542	-0.0054638	0.29663	0.24982
5.0618	6.7741	7.0305	6.3667	6.2012	7.038	6.5135	7.6332	6.1821	6.1429	7.0591	6.1986	6.7387	7.2978	6.1554	6.8864	7.718	7.4941	7.6143	6.6682	6.9091	6.7592	6.9127	5.063	6.9617	6.0591	6.0697	6.5323	6.8224	6.9364	7.218	7.0158	6.1442	6.9146	7.5443	6.7003	7.3021	7.3412	7.5749	6.2003	7.2629	7.5161	6.8046	6.4942	6.4562	6.1657	6.3214	7.1895	6.5081	6.6594
-0.67047	-0.31426	-0.05727	0.66879	-0.69462	-0.32527	0.17294	-0.42932	-0.085554	-0.36551	-0.8894	-0.58733	1.1395	-0.3365	0.76296	-0.23056	0.25485	-0.79507	-0.48112	-1.8331	0.45188	-0.63907	0.24871	-0.37293	-0.5448	0.56676	1.1131	0.095259	0.7032	0.31764	-0.53564	0.47332	0.46735	0.53829	0.28563	0.56085	-0.13331	-0.59159	-0.45885	0.87262	-1.0877	0.6501	0.299	-0.092476	-0.62952	-0.51064	-0.11667	0.083649	-0.78192	0.80274
-11.565	-11.266	-10.769	-12.071	-11.883	-11.756	-12.539	-11.038	-11.444	-10.844	-11.684	-11.822	-12.07	-11.909	-12.214	-10.912	-10.814	-12.282	-11.06	-12.553	-11.304	-11.351	-11.835	-11.463	-10.445	-11.356	-12.704	-11.461	-11.248	-12.258	-10.909	-11.731	-9.8486	-10.612	-10.532	-11.575	-11.864	-11.67	-11.797	-11.705	-10.925	-11.747	-11.989	-11.543	-11.585	-10.584	-10.681	-12.361	-11.817	-11.393
-5.8581	-5.8081	-5.9875	-5.3344	-4.9599	-6.3788	-4.4401	-5.4874	-5.4035	-6.4491	-6.5583	-5.927	-6.2012	-5.7437	-5.4375	-6.1289	-5.2161	-5.9043	-5.4749	-6.0977	-4.4412	-5.5729	-6.5723	-6.4591	-5.6111	-6.1636	-4.8672	-5.2295	-5.4657	-4.887	-5.5673	-5.5716	-5.1	-6.2651	-4.9372	-5.9985	-5.5472	-5.7688	-5.6743	-5.5252	-6.1969	-5.2093	-4.887	-5.022	-5.4906	-5.44	-6.8387	-5.9174	-5.5772	-4.8019
-0.38329	-0.15175	-0.50878	-0.29591	-0.39871	-1.2203	-1.1595	-0.31268	-1.1903	0.23779	0.38422	-1.7119	-0.35094	-0.53227	0.99365	-0.37538	0.7731	-0.80637	-1.2991	-0.07851	-0.38765	-1.9378	-0.79309	-0.77185	0.16351	0.74395	-0.016642	-0.45531	-0.068587	0.51345	-0.040883	-0.51749	0.32653	0.63555	-1.5347	-0.7827	0.29134	0.54263	-0.10682	-0.0061073	-0.094495	0.044262	1.0148	-0.39618	-0.55516	0.065753	-0.33935	-0.29664	-0.72369	-0.3527
2.6135	1.1241	0.77906	1.6904	0.76929	1.4712	1.9442	1.0073	2.0054	2.3776	1.0789	1.5719	1.8739	1.8412	2.2225	0.65029	1.3842	1.8915	1.5238	2.3717	2.2932	2.382	2.0328	1.7418	1.9139	1.6475	1.6436	2.2868	1.9872	1.8245	1.5548	1.0429	2.0936	1.871	2.0451	1.2941	2.1807	2.024	1.2324	2.7804	2.0066	1.9631	1.2931	1.6939	0.88351	1.2335	2.484	1.2567	0.44126	1.3906
-0.65579	0.95701	-0.67291	0.74367	1.015	1.472	0.57413	0.83463	0.50911	0.11831	0.27032	-0.47631	-0.097288	0.49252	-0.13479	-1.0712	-0.25393	-0.29855	0.62161	1.4655	1.1617	0.39647	0.32238	1.3795	-0.69038	0.26388	-0.14979	-1.0534	0.20755	-0.35725	0.34657	0.26875	0.84678	0.032828	-0.40597	-0.3978	0.64831	0.61705	1.8266	-0.19461	0.21728	1.1239	0.22003	0.0698	0.0065957	1.2793	1.793	1.1718	0.7613	0.64876
-11.571	-11.574	-11.937	-12.113	-13.278	-11.271	-11.629	-11.612	-11.128	-12.563	-12.327	-10.878	-12.199	-12.811	-12.581	-12.381	-13.118	-12.018	-12.967	-10.966	-12.094	-12.627	-11.896	-12.008	-11.55	-11.878	-11.826	-12.05	-10.953	-11.874	-12.734	-12.379	-12.292	-12.441	-11.52	-11.767	-11.146	-12.081	-12.164	-11.927	-11.494	-11.517	-11.427	-10.757	-12.284	-12.046	-11.963	-11.089	-12.311	-12.206
5.0461	4.1829	5.2773	4.8813	4.8076	4.1909	3.0921	4.31	4.1865	4.193	4.2972	6.2095	4.8619	4.7205	5.542	4.7766	4.3689	4.8223	4.5998	4.0805	5.216	3.6383	4.9613	4.2024	4.9595	5.4014	3.8496	4.3026	4.0724	3.7835	4.612	3.9151	4.3596	5.1225	4.176	4.8199	3.8683	5.2302	3.5039	5.0548	4.8211	3.6959	4.2617	3.7345	5.5567	3.2706	3.6596	3.9466	4.8696	3.5537
-4.2694	-4.0184	-3.4324	-3.7117	-3.6428	-3.4492	-3.7456	-3.176	-4.603	-3.6857	-2.9837	-3.946	-3.8621	-4.2494	-2.9173	-3.8274	-3.7671	-4.8599	-3.7109	-3.2741	-4.318	-3.0448	-3.8443	-3.1738	-4.003	-4.4441	-4.6956	-3.4166	-3.8383	-4.1249	-4.0053	-4.4559	-3.8202	-3.8705	-4.1494	-4.0986	-4.4184	-3.5227	-3.3968	-4.5581	-3.5804	-3.3806	-4.6469	-4.3699	-3.764	-3.8725	-4.4811	-3.2026	-4.5375	-3.2427
-7.188	-8.2365	-8.3402	-8.0602	-7.4429	-8.5552	-6.4831	-7.6164	-7.046	-8.0226	-7.8566	-7.5989	-7.5538	-7.7589	-6.948	-6.7524	-6.6397	-8.2284	-7.4712	-8.0876	-7.9235	-7.9182	-7.8475	-6.4189	-7.0989	-7.0107	-6.3804	-7.9105	-6.758	-8.4988	-9.0564	-8.0333	-6.1336	-7.4695	-7.8612	-6.4431	-8.2878	-7.5654	-7.5922	-8.4408	-7.6858	-7.3538	-7.0219	-7.4633	-8.315	-7.9574	-7.6372	-8.366	-7.0719	-7.7684
-5.8237	-5.7386	-5.4374	-6.0336	-4.9684	-5.8201	-5.8335	-4.6716	-5.7698	-5.0168	-6.7231	-4.8112	-5.5947	-4.8327	-6.9364	-5.4361	-5.1909	-5.5112	-4.9781	-5.2454	-5.4922	-5.8348	-4.4216	-5.8707	-5.6334	-6.8577	-5.3773	-5.562	-7.1125	-5.4468	-6.2077	-4.6283	-5.0526	-5.1265	-6.1679	-5.8507	-5.523	-5.9424	-5.8176	-5.4864	-5.2845	-5.7548	-5.7038	-5.4381	-4.7375	-5.7497	-5.9588	-5.4671	-6.1479	-5.9919
1.3071	0.43605	-0.078368	0.16089	0.57518	-0.41118	-0.24867	-0.035122	0.044234	-0.32642	-0.4323	0.55024	0.24728	0.72385	0.73628	0.48211	0.25812	-0.55866	1.4761	0.93641	2.2882	-0.69936	-0.27184	-0.047598	1.0494	0.38438	0.34541	0.40454	0.20396	1.1536	1.0118	0.53923	0.13715	0.20094	0.22605	-0.81589	-0.047456	-0.24214	0.89879	-0.62297	0.08045	-0.37176	1.0863	0.62731	0.47452	0.52956	0.33993	-0.15471	-0.06621	-0.55718
2.6186	2.9008	2.5136	2.6399	2.1691	2.5382	3.9209	2.5733	2.651	2.5906	3.1555	3.4492	3.8785	2.8502	3.1697	2.5882	2.6837	3.2226	2.3686	4.1812	3.8416	3.3287	2.6242	3.0684	2.2596	3.0422	2.9745	3.2532	3.9907	2.882	2.9125	2.1369	2.8729	3.0465	3.0411	3.8961	2.3114	2.6901	3.6365	2.9954	3.7596	2.8907	3.1133	4.1753	3.439	2.7864	3.1448	3.0609	2.7896	2.2528
-14.227	-13.321	-14.241	-14.528	-14.666	-14.336	-15.084	-14.742	-15.322	-14.837	-15.12	-13.743	-14.794	-12.834	-14.892	-14.233	-14.863	-14.573	-14.408	-14.448	-14.46	-13.998	-15.177	-14.743	-14.615	-15.34	-14.541	-15.47	-14.354	-15.611	-14.583	-14.305	-15.243	-15.116	-14.402	-14.048	-13.779	-13.785	-14.017	-14.29	-14.701	-14.924	-13.275	-14.379	-13.561	-14.089	-14.022	-15.293	-14.69	-14.439
1.8533	0.70359	1.4456	1.4604	1.6152	1.11	1.7789	0.76752	1.3112	2.7762	0.85619	1.8284	1.7856	2.5717	1.3364	1.5522	2.1639	1.7018	1.3153	1.7899	2.1768	1.3912	2.4759	2.5865	1.8026	1.9339	1.611	1.5757	1.8687	1.8859	1.7293	2.569	2.1988	1.0797	1.9915	0.90856	2.0539	1.3027	1.1932	1.5809	2.1355	0.032583	2.7853	2.3637	2.2985	1.5508	1.4331	2.5074	2.2438	0.70684
1.003	1.3529	1.3877	2.5498	0.56603	1.7031	0.56809	1.7014	2.3143	2.4335	0.28874	2.5681	1.6717	1.5795	1.4011	3.4061	2.3774	2.4273	1.7383	1.7282	1.3086	2.4383	1.3545	1.5118	1.6877	1.8959	0.8211	2.0222	0.32862	1.7445	1.763	1.0422	0.2798	3.1849	1.0905	1.8034	2.2783	1.7937	2.6964	1.51	0.8359	1.2289	2.2145	2.4608	1.7493	2.1413	1.2068	1.6426	2.4041	1.0772
5.4886	5.6301	5.7847	5.8475	6.9904	5.7397	5.5395	5.3796	5.5549	5.1779	5.7372	4.9474	5.611	6.5924	5.915	5.8427	6.3786	5.0638	4.8604	5.3825	5.7817	6.661	5.4249	5.4033	6.1613	5.8102	5.0973	5.6098	6.781	6.1789	5.9207	6.3442	5.7693	5.3652	5.6388	6.2126	5.0365	5.3466	5.9012	6.1751	6.7783	4.8547	5.9285	7.2533	6.3179	5.8049	5.7774	5.5506	5.6173	5.6492
2.8409	1.6304	1.4121	2.3645	1.3254	1.4481	1.3668	2.4977	1.3096	3.3298	2.0801	1.6978	1.4795	1.07	1.8732	2.7353	1.7457	1.0233	1.3478	2.0479	2.1127	2.6047	2.531	1.6614	2.4786	1.4846	3.1523	2.6896	2.536	1.4399	1.3642	1.628	1.0322	1.3847	1.9696	1.7552	1.8183	2.4278	2.1037	1.3258	2.2305	3.1778	2.5282	1.2322	2.9302	2.0799	1.7326	2.1005	2.1889	2.3479
-10.204	-12.124	-10.768	-10.902	-10.895	-11.404	-10.744	-10.386	-10.539	-10.703	-11.539	-10.587	-10.739	-11.511	-9.9738	-10	-12.18	-10.879	-11.033	-10.515	-10.87	-10.846	-10.915	-11.027	-11.855	-10.329	-10.798	-10.243	-10.061	-11.25	-10.489	-12.202	-10.988	-10.587	-10.894	-10.396	-10.198	-11.816	-10.34	-12.196	-9.7798	-11.156	-9.6296	-10.856	-9.9459	-10.87	-11.266	-10.463	-10.244	-11.08
-2.5418	-4.0366	-5.6906	-3.4222	-4.5666	-3.1603	-3.4036	-4.3856	-3.7762	-4.0868	-3.9671	-4.2547	-4.4892	-3.3679	-4.6147	-3.6845	-2.9842	-3.3062	-3.0621	-4.3259	-3.9797	-3.7335	-2.5774	-3.2438	-4.6664	-4.3508	-4.7454	-3.4742	-2.5371	-4.9521	-3.7543	-3.207	-3.9151	-4.4676	-3.3555	-3.3397	-3.9351	-3.2517	-3.7441	-3.7571	-3.9099	-4.0304	-4.1634	-3.8805	-4.0802	-4.4043	-3.545	-3.0646	-3.975	-4.0082
2.4756	1.2818	0.97029	1.3154	1.4253	1.0429	1.169	1.3774	1.607	1.6745	1.1968	0.43792	1.2905	2.7874	2.2023	2.5523	1.8386	1.3279	1.4092	2.2134	1.4795	0.8313	1.29	2.0933	2.5887	1.6564	0.7963	-0.071588	1.6892	0.99323	1.5197	1.3234	1.6373	1.4667	1.3387	2.081	1.5672	0.37348	1.9153	1.6537	1.3887	0.72806	-0.039617	2.0064	0.52653	1.2304	2.3146	1.3442	2.3352	1.3286
7.4474	8.7599	8.1784	8.0537	9.0464	7.6881	7.9868	8.0899	8.4277	8.021	7.3535	8.961	7.1062	7.7839	8.658	7.9644	8.5306	7.2554	8.8109	7.4205	7.9202	8.3495	6.7044	6.9081	7.3547	8.5741	7.3707	8.3504	6.6166	6.6945	8.3341	7.4324	6.7623	7.607	8.4242	8.0602	7.3418	8.9747	7.3724	7.8822	7.8025	7.535	8.302	8.5096	6.6862	8.5047	7.8887	7.0815	8.2619	8.5659
-0.80462	-0.97413	-1.1419	-1.7585	-1.2918	-1.3382	-1.8633	-1.1245	-1.1917	-2.741	-1.324	-1.9906	0.64232	-2.467	-1.5184	-2.5112	-2.2829	-0.9706	-0.96575	-1.8599	-2.0281	-1.0004	-0.95803	-1.5228	-1.7932	-1.5776	-2	-2.3012	-0.92761	-2.3169	-0.88823	-0.86789	-0.94094	-2.2498	-1.3263	-2.2637	-1.5812	-0.64688	-2.9268	-0.83392	-1.8593	-1.8455	-1.5208	-1.3735	-1.2497	-1.392	-2.1972	-1.9435	-1.2324	-0.23981
-12.82	-13.159	-13.158	-12.552	-14.009	-13.078	-13.315	-13.114	-13.976	-13.606	-12.64	-13.684	-13.862	-13.167	-13.418	-11.955	-12.536	-12.526	-12.843	-13.98	-12.836	-12.514	-13.477	-12.45	-13.32	-13.987	-12.524	-12.552	-13.434	-13.412	-11.775	-12.825	-13.741	-13.279	-13.294	-13.028	-12.569	-12.652	-12.616	-13.517	-11.812	-13.428	-13.621	-13.047	-12.723	-12.966	-13.387	-12.964	-12.956	-13.596
1.3805	1.4059	0.70521	-0.57482	0.4826	0.60712	0.29214	0.06793	-0.20483	-1.1804	0.88186	-0.49896	0.36924	-0.45013	1.031	0.80565	0.61676	0.66145	0.36281	0.78333	0.44596	1.3598	-0.31773	0.03268	0.80569	1.1776	-0.35759	-0.85175	0.32326	0.61709	0.70331	0.92304	0.58112	1.6731	1.366	1.0052	0.31044	0.51531	0.26073	0.097716	0.68572	-0.69255	0.35645	-0.82639	1.4455	-0.80799	1.5137	0.18086	1.0593	0.78816
3.1229	3.2986	2.3939	3.0906	2.3422	2.5447	3.6147	3.1263	3.7274	2.2299	2.1997	2.8662	4.7061	4.0196	3.234	2.5716	2.4533	2.2105	3.9673	2.5852	3.2473	2.8393	3.5746	2.2305	2.5444	4.2016	2.918	3.3181	3.1953	2.0036	1.9732	2.1996	2.5805	3.7091	3.8435	4.1867	3.5015	2.6974	3.1631	3.3731	2.6725	2.3742	2.6804	3.1411	2.9615	3.4321	3.4315	2.768	2.8561	4.2768
-1.4389	-2.743	-2.2622	0.83337	0.38177	0.51004	-0.47288	-0.48969	0.22615	0.22253	-0.55096	0.70347	-0.10202	-1.1183	-0.727	-0.51977	-0.34796	0.54376	0.63958	-0.94575	-0.028076	0.15893	0.1319	0.18713	-0.21374	-1.0836	-0.43767	-0.48773	0.33279	0.43854	-1.9338	-0.20596	-0.25261	-0.34174	0.22421	0.21092	-0.6645	-0.3168	-1.1866	-1.2702	-0.19941	0.087971	-0.31274	-0.21215	-1.845	1.2607	0.82333	0.37321	-0.50589	-0.37181
-0.25139	-1.386	-0.68662	-0.083283	-1.667	-2.2105	-1.6176	-1.8457	-0.89918	-1.0225	-0.49349	-0.85701	-1.0279	-0.74167	-1.0003	-1.6039	-1.4608	-1.4374	-0.71631	-1.5097	-2.0404	-1.4446	-0.80685	-0.93769	-1.8508	-1.3959	-1.0119	-1.4246	-0.95918	-1.3388	-1.503	0.56262	-1.5209	-1.1596	-1.7098	-1.4302	-2.3098	-1.5585	-1.2866	-0.98278	-0.34734	-1.8947	-0.12081	-1.0143	-0.83132	-0.16497	-1.5841	-1.5867	-1.7728	-1.1645
4.4374	4.8308	4.4511	5.4932	4.0057	4.1579	3.711	4.2692	4.6642	3.753	4.0026	4.9021	4.5288	3.1891	4.0736	3.9113	3.8608	5.4187	3.1514	5.2555	5.8431	5.0647	4.1547	4.5169	5.0977	4.3745	5.0607	4.4459	4.8021	3.2009	4.3902	4.3555	4.0977	3.5859	3.8743	3.5565	4.4445	4.5584	4.5353	3.4026	3.8653	5.8094	4.5709	4.7595	4.6379	4.3094	4.3403	4.9059	3.7621	3.9284
1.218	-0.007157	-0.4174	-0.082288	0.077921	0.77717	1.5854	1.1794	0.71398	-0.59447	1.053	0.65043	-0.13248	0.22349	0.074943	0.091018	-0.38853	1.6215	0.66602	-0.075018	-0.81519	0.35058	1.4532	0.58249	-0.081051	0.81185	0.26402	0.4095	0.70067	-1.2007	0.64494	1.0935	-0.60276	0.65428	0.83964	0.81946	0.4771	-0.23544	0.044642	0.41376	-0.59441	1.1841	-0.23229	-0.045182	1.1988	0.66983	0.6228	0.69351	-0.25491	0.014286
-0.55615	-1.306	0.058185	1.0043	0.68985	-0.88119	-0.23597	-0.47827	-0.049785	-0.34036	0.14134	-0.23738	0.77808	-0.29022	-1.1152	0.39088	-1.7835	0.071516	0.21022	-0.9454	0.069011	-0.14282	-0.73392	-0.4144	-0.39482	-0.52375	0.118	-1.7607	-1.0943	-0.50775	0.96922	0.56053	-0.23918	-0.39023	0.34179	0.10341	-1.1265	0.93978	0.64854	-0.36681	-0.77019	-0.87023	-0.6704	-0.60201	0.15148	-0.81054	1.0629	-0.60372	-0.078089	-0.30492
-0.45756	-0.70346	-1.9003	-1.6276	-2.6378	-1.4628	-0.60044	0.11418	-1.1453	0.096657	-0.99671	-1.3529	-0.38062	-1.6333	-1.4796	-0.89647	-0.98981	-1.0625	-0.61443	-0.7728	0.12693	-2.3656	-0.59349	-0.54258	-0.51284	-0.84257	-1.3491	-0.62633	-1.1958	-1.501	-0.77188	-1.0801	-0.45871	-0.96295	-0.74685	-1.7926	-0.83771	-0.68819	-1.039	-0.37911	-0.29307	-1.623	-1.6817	-0.54997	-0.10213	-1.6901	-1.2126	-2.9673	-0.83909	-0.62562
-2.189	-3.947	-4.3076	-2.303	-5.0453	-2.5722	-3.2564	-3.3745	-3.6719	-5.1263	-4.4918	-3.4846	-4.5823	-3.6073	-3.2509	-3.7905	-3.5583	-5.041	-4.1415	-4.0913	-3.4293	-4.0796	-3.5085	-3.8378	-4.6346	-3.4566	-3.1597	-4.2664	-4.3907	-4.6431	-3.5269	-3.3131	-4.1455	-3.4576	-5.3085	-2.9375	-4.1619	-3.8545	-3.6258	-3.3821	-2.4893	-4.2524	-4.0118	-5.0211	-3.4855	-3.911	-4.2358	-2.6834	-5.5738	-4.1894
-12.353	-11.368	-10.843	-11.428	-10.938	-11.379	-11.73	-11.397	-11.694	-10.963	-11.5	-11.274	-11.188	-10.908	-11.79	-12.513	-12.203	-11.688	-11.015	-11.537	-11.782	-11.574	-12.471	-12.224	-11.955	-10.351	-12.629	-12.307	-12.295	-11.453	-11.578	-11.557	-11.383	-11.356	-10.614	-10.891	-12.701	-11.635	-12.282	-11.766	-11.358	-11.469	-11.069	-11.853	-11.775	-11.864	-12.886	-11.946	-11.39	-11.573
-4.904	-4.652	-4.577	-4.9447	-3.9168	-4.5417	-5.2353	-4.5029	-5.6958	-4.6295	-3.1386	-5.0864	-4.6789	-3.1856	-4.7926	-4.8978	-4.8375	-4.6082	-5.2533	-4.5505	-3.8765	-4.3911	-5.1216	-4.6011	-4.2713	-4.0628	-5.1338	-5.6891	-5.9639	-4.5781	-4.6756	-2.1668	-4.0865	-4.8677	-5.5947	-4.3952	-4.2859	-5.2975	-3.5585	-4.7021	-3.8608	-4.2513	-4.7496	-5.0224	-3.974	-4.1682	-3.8862	-4.6768	-4.7417	-4.0204
-12.855	-12.572	-13.236	-13.278	-12.844	-13.475	-13.328	-12.895	-13.526	-14.011	-13.246	-13.478	-13.874	-13.761	-13.024	-13.824	-13.48	-13.011	-13.118	-14.673	-12.981	-13.017	-13.522	-12.308	-13.031	-12.908	-13.868	-14.443	-12.245	-13.008	-13.576	-13.672	-13.098	-13.487	-13.065	-12.79	-12.521	-13.003	-11.633	-14.235	-13.456	-13.141	-13.185	-12.772	-12.526	-12.104	-13.581	-13.526	-13.893	-12.861
-14.254	-13.963	-14.785	-13.989	-12.794	-14.965	-13.764	-14.042	-13.057	-13.016	-12.289	-14.186	-14.726	-13.3	-14.527	-14.475	-14.001	-15.503	-13.696	-13.415	-13.646	-13.605	-13.658	-14.415	-13.565	-13.958	-13.527	-13.921	-13.877	-14.466	-14.287	-14.42	-13.525	-13.785	-13.506	-13.79	-14.004	-14.14	-14.636	-14.223	-14.717	-14.495	-14.373	-13.968	-15.396	-14.638	-12.972	-14.995	-14.249	-14.256
0.10083	-0.016971	-0.8516	-0.34788	0.28627	-0.52625	1.2072	-0.63494	0.027279	0.69116	-0.40198	-0.95288	-0.43142	0.54885	0.53003	-0.011969	0.52261	0.14037	0.5447	-0.078273	0.65036	0.026888	0.40536	0.11208	0.75891	-0.0018276	0.60758	0.071486	-0.37563	0.69862	-0.71381	0.87794	-0.7807	-0.59146	0.18639	-0.24747	0.055922	-0.34243	-0.41463	-0.71984	0.72144	0.12734	0.2354	-0.83787	0.5434	0.20115	0.40269	0.59193	-0.29948	-1.3525
5.9912	7.0709	5.8567	8.1883	7.4237	6.6994	6.5928	6.3257	6.3441	7.099	7.9826	6.694	6.9196	6.5278	6.4332	7.4565	7.7118	7.267	6.4037	4.971	6.4242	7.3888	7.0969	6.8721	6.6683	7.2617	7.0218	6.5298	6.7327	6.2274	5.3989	6.6414	7.4911	5.2882	6.5275	7.7253	7.1465	7.6238	6.9456	7.042	7.4002	7.5513	6.9266	7.018	6.3011	5.826	6.6969	8.0132	7.1828	7.419
4.3062	4.3227	4.7389	4.9124	4.1544	5.3656	4.7063	4.0012	5.334	4.4493	4.1025	4.4128	3.4095	4.703	2.9506	4.7776	3.4464	4.4175	5.642	4.3584	4.9726	5.8721	4.0504	4.9281	3.7569	2.8794	5.0812	3.997	4.788	3.8111	3.2979	4.8662	4.5216	4.8276	3.6997	4.1347	5.0569	4.5215	4.9462	5.0302	4.8982	4.1634	4.336	4.7806	4.8859	3.384	4.162	3.6711	3.8806	4.9424
-12.915	-13.652	-13.557	-13.623	-12.318	-12.568	-13.21	-13.289	-12.603	-11.731	-12.026	-13.239	-12.554	-13.543	-12.92	-13.504	-13.983	-12.9	-12.887	-14.44	-12.701	-12.846	-13.307	-12.153	-13.116	-13.509	-12.892	-12.306	-13.068	-12.077	-14.052	-12.977	-13.111	-13.689	-14.513	-13.936	-13.216	-13.71	-12.776	-14.26	-12.51	-13.89	-13.452	-13.94	-13.106	-13.452	-13.998	-13.232	-14.011	-12.339
-1.5573	-1.5407	-0.057406	-1.2907	-1.5276	-0.4345	-0.90781	-2.799	-1.5583	-1.3595	-1.9599	-1.6601	-2.0059	-1.1457	-1.449	-1.1722	-1.4158	-2.3451	-0.38664	-1.6287	-2.5411	-1.5669	-1.6509	-1.4881	-2.0779	-1.2012	-0.61713	-1.2854	-1.2358	-0.93869	-0.77821	-0.87533	-0.56225	-1.4874	-0.5252	-2.3513	-1.4383	-2.0143	-1.8337	-1.5383	-2.9263	-1.237	-0.46539	-1.4195	-2.3925	-1.162	-1.3725	-1.4709	-3.2361	-1.911
-4.3024	-4.1965	-5.0591	-5.0603	-4.3405	-3.9391	-5.6069	-3.7397	-5.0465	-3.7659	-4.8048	-5.1925	-4.4866	-4.4974	-3.0323	-4.6704	-3.8578	-5.5672	-4.8225	-5.9895	-4.1874	-4.6672	-3.9494	-3.9835	-4.4539	-4.075	-4.259	-5.9925	-5.6094	-5.013	-5.3651	-3.9075	-5.0429	-4.8159	-5.0441	-4.3922	-2.9613	-4.4711	-3.9499	-4.3695	-4.8002	-5.3846	-4.8198	-3.5209	-5.7235	-5.5058	-3.5115	-4.889	-4.3495	-4.0395
-5.1124	-4.4086	-3.6976	-4.1496	-3.7803	-5.2239	-5.1269	-4.3636	-2.4452	-4.7759	-4.5631	-5.0101	-4.2041	-5.3946	-3.3357	-3.9593	-4.5037	-4.3281	-5.332	-4.9987	-4.4731	-4.3719	-4.4319	-3.7369	-3.6535	-4.9474	-3.8169	-4.5773	-5.5682	-4.3703	-4.4906	-5.1584	-4.9397	-4.1789	-3.3879	-4.1472	-4.4473	-5.0418	-3.7068	-3.7824	-5.1254	-4.9268	-3.8426	-4.1406	-3.9986	-4.5792	-4.8493	-3.7116	-5.467	-4.4654
-8.7469	-7.8029	-9.071	-9.2732	-8.6152	-8.3599	-9.6286	-8.1559	-7.6414	-8.5975	-10.2	-9.2082	-8.8498	-9.4333	-7.9516	-9.7103	-8.6292	-8.672	-10.147	-9.0068	-8.9944	-9.0135	-8.1917	-8.2758	-8.182	-9.2113	-9.4153	-8.1911	-8.6518	-9.0032	-9.5718	-9.151	-8.8718	-8.6494	-8.9588	-7.5423	-9.1574	-9.2742	-8.431	-9.7882	-9.445	-9.4053	-9.4967	-8.8821	-8.9646	-7.7706	-8.2055	-9.2634	-9.4039	-10.234
-10.295	-9.1161	-10.883	-10.579	-10.236	-10.243	-9.538	-10.004	-10.791	-9.927	-10.66	-9.2669	-10.095	-10.105	-9.7485	-9.6701	-11.942	-10.957	-10.56	-9.6032	-9.0433	-10.149	-9.7662	-10.167	-10.124	-9.9912	-10.688	-9.8578	-9.9039	-9.6061	-10.575	-10.412	-10.67	-9.8619	-10.508	-9.9082	-10.488	-9.3609	-10.837	-9.2229	-9.3058	-9.8501	-11.054	-10.074	-10.326	-10.282	-9.0895	-10.16	-10.044	-10.212
-1.9363	-2.1895	-0.82825	-3.1741	-1.1718	-2.6044	-1.9624	-1.0753	-0.7876	-1.7404	-1.8669	-2.402	-1.1974	-2.1319	-1.2203	-2.4277	-1.6829	-0.89346	-1.5075	-2.3879	-2.636	-1.6249	-2	-1.1114	-1.5113	-1.9507	-1.9928	-1.4885	-1.8167	-1.1919	-2.0257	-2.6827	-1.0675	-2.1928	-2.8801	-1.1353	-2.4562	-3.0389	-0.59677	-1.9838	-1.3152	-1.6836	-2.3768	-2.4775	-2.4327	-1.868	-1.3633	-2.5281	-2.1902	-1.4425
10.549	9.7351	9.5049	10.21	10.232	9.431	9.8859	8.9338	9.476	9.5127	8.303	10.617	10.042	10.053	10.662	9.5854	8.9578	9.1268	9.9487	10.316	9.4611	9.9105	9.7659	9.3681	9.4425	9.6397	9.1112	9.6452	10.368	9.3458	8.9122	9.8195	8.8576	10.023	9.6359	9.7925	9.3596	10.102	9.8718	11.301	9.9863	10.114	9.6752	9.294	9.9113	10	10.493	9.0493	9.9583	8.8728
-4.217	-3.8627	-3.1134	-4.5047	-4.9214	-4.4932	-2.7933	-4.691	-2.9489	-3.3681	-4.2677	-3.4302	-2.7396	-2.6728	-2.658	-3.8911	-4.4779	-3.4596	-3.8834	-5.073	-3.2769	-3.4443	-3.7912	-3.7733	-3.4592	-3.6728	-3.8262	-3.2919	-4.8599	-3.8661	-4.0058	-4.0234	-4.1273	-3.881	-3.0626	-2.7085	-3.6628	-3.1363	-3.4929	-4.3613	-3.9464	-3.7877	-3.1357	-3.3419	-3.4186	-4.3145	-3.4594	-3.7108	-3.3485	-4.1791
-5.99	-4.0428	-3.7634	-5.2961	-5.4145	-4.4278	-4.8848	-4.1702	-4.6555	-4.9519	-4.7206	-4.1973	-4.5377	-4.8691	-3.9238	-3.586	-5.1701	-4.5444	-4.0635	-5.3011	-5.2713	-3.3713	-5.2393	-4.466	-5.0665	-4.2912	-3.1872	-5.7094	-3.8521	-4.8205	-4.6861	-4.8335	-5.9219	-3.883	-3.8185	-5.469	-4.9815	-4.6833	-4.1764	-4.8379	-5.3758	-4.2371	-4.4745	-4.2906	-4.6215	-4.4626	-4.9604	-5.3832	-5.4435	-4.5866
9.7467	10.275	10.925	9.886	8.4464	8.7676	10.02	10.373	10.02	10.492	10.074	10.756	11.17	10.037	9.7081	10.853	9.5076	10.87	9.7886	8.8629	9.5848	9.9546	9.1176	9.6194	9.1703	9.9905	9.0189	10.894	10.588	9.6951	10.303	9.8624	10.953	9.712	10.495	9.3817	9.7387	9.4864	9.5002	10.766	9.2321	9.5926	10.94	9.8869	9.7281	8.9812	10.554	8.7079	10.695	9.6387
3.7652	3.4754	3.4323	3.0466	2.7928	2.7997	1.9549	2.3306	2.7646	2.5334	2.3683	2.1457	4.3455	3.0118	2.2902	2.9031	2.6564	3.9029	2.5659	3.3223	3.1199	2.2085	3.0246	3.5745	3.337	1.7085	2.7556	2.0615	2.3935	3.3585	2.1867	2.7063	3.0535	3.0436	3.4888	2.503	2.5539	2.9599	2.1945	3.1799	2.6044	2.7719	1.6198	2.4981	3.0958	2.6967	2.2354	2.9159	3.0227	1.8993
-12.403	-11.862	-12.288	-10.945	-11.367	-11.952	-11.439	-11.078	-12.301	-12.885	-12.871	-11.67	-12.55	-12.992	-11.937	-12.63	-12.412	-11.31	-10.511	-12.806	-11.16	-11.778	-10.526	-11.199	-11.901	-11.529	-11.452	-12.243	-11.397	-12.1	-11.087	-13.085	-12.314	-12.138	-11.3	-11.669	-13.318	-12.606	-12.498	-11.079	-11.704	-11.785	-11.284	-11.205	-12.509	-12.114	-11.797	-12.301	-10.711	-12.563
-8.4795	-8.7315	-8.6642	-9.4283	-8.8814	-8.3251	-8.5328	-9.5728	-9.1555	-10.085	-9.0228	-8.7296	-8.6075	-8.0586	-8.8063	-8.9281	-8.3665	-7.9212	-9.7004	-9.1447	-9.1952	-8.8511	-8.258	-9.7762	-8.8223	-9.8996	-9.1582	-9.1348	-8.865	-8.5967	-10.364	-8.5076	-8.5188	-9.0826	-9.3981	-8.7082	-7.9429	-8.9647	-9.1815	-9.6075	-8.4906	-9.0172	-8.5472	-9.8208	-9.0236	-9.1339	-9.0899	-8.4589	-8.8825	-9.8258
1.3801	-0.85498	-0.18488	1.1619	0.67081	0.18408	0.70788	0.65159	0.021484	-1.1654	1.5749	0.94505	0.21549	0.98666	1.187	1.3812	-0.36409	0.70513	-0.39383	0.022228	1.031	0.98209	-0.46719	-0.18615	0.2106	1.3939	-0.70125	-0.18061	1.2376	0.51875	-0.19612	1.0461	0.65631	-0.31927	1.8302	-0.88777	-0.12966	-0.16251	-0.24108	-0.20119	0.093368	-0.61754	0.71372	1.271	0.35065	0.34246	-0.39369	0.77561	1.0225	0.39431
-11.637	-11.926	-11.195	-12.024	-10.601	-10.713	-11.82	-11.62	-12.212	-12.394	-11.881	-11.282	-10.93	-10.718	-12.329	-11.202	-11.797	-10.584	-11.449	-10.759	-12.027	-12.785	-11.241	-11.473	-10.45	-11.403	-11.715	-11.333	-11.235	-12.009	-10.398	-11.753	-11.433	-11.302	-11.33	-12.152	-11.076	-11.582	-11.935	-11.601	-10.574	-11.378	-11.188	-11.114	-11.288	-11.88	-10.83	-11.614	-10.984	-11.814
1.7138	1.2573	0.93256	1.7347	1.0108	2.2219	1.7252	1.3704	0.93062	2.2982	2.3896	2.5932	1.5806	1.3593	1.5839	1.2906	0.7673	1.4834	2.2018	2.5283	1.5666	2.3153	1.3181	1.6454	1.5893	1.9511	2.5449	1.4201	2.092	1.9628	0.95452	1.3588	1.8618	0.64396	2.5617	2.1618	0.40266	2.2883	1.614	1.7197	2.1395	3.0187	2.5802	1.8999	2.2637	2.4797	0.48967	1.4135	1.8319	0.98418
-13.363	-13.581	-12.701	-13.086	-13.737	-13.813	-13.327	-13.845	-12.856	-11.722	-13.64	-12.435	-12.709	-12.448	-12.871	-12.361	-14.106	-12.298	-13.156	-13.703	-12.204	-13.513	-13.978	-12.991	-15.061	-13.78	-12.168	-13.346	-14.044	-12.386	-13.726	-13.468	-13.455	-13.24	-12.398	-14.319	-13.003	-12.476	-13.132	-14.622	-13.654	-13.429	-13.437	-12.806	-13.158	-13.444	-13.634	-13.306	-12.891	-13.748
8.7101	8.9746	8.1521	8.7743	8.3192	8.6337	8.283	8.8678	7.8802	9.7579	8.4472	8.6355	8.977	8.4826	8.6246	9.1979	8.8492	9.4254	7.7138	8.3754	9.9764	7.1736	8.4964	7.9323	8.3235	7.4563	9.5198	8.286	7.7247	7.8452	8.231	9.716	8.5005	7.7427	9.2491	8.4473	9.5866	8.406	7.8425	9.1146	9.2683	10.03	8.8896	8.7419	9.808	7.873	8.5712	8.6198	8.8946	8.431
-6.1678	-4.7652	-6.2508	-5.9217	-6.1931	-5.1139	-6.6301	-5.0386	-7.152	-5.9575	-4.8743	-5.8814	-4.4428	-5.7558	-6.2612	-5.759	-6.2514	-6.6434	-5.9422	-5.984	-5.981	-5.9019	-6.0694	-5.5535	-4.3928	-5.9138	-5.6031	-5.7667	-5.9003	-4.3913	-6.1486	-5.3241	-5.6494	-5.034	-6.825	-6.2094	-5.7137	-5.684	-5.2388	-4.6933	-5.3448	-5.649	-6.0093	-4.7053	-5.2507	-5.5993	-4.5893	-6.7027	-5.1608	-5.0829
-12.432	-13.328	-12.875	-13.392	-12.752	-11.993	-12.978	-11.913	-12.932	-12.905	-12.565	-13.585	-13.814	-12.678	-12.581	-12.826	-13.666	-14.037	-11.533	-13.433	-13.038	-12.696	-14.012	-13.22	-12.006	-13.618	-13.058	-12.922	-12.679	-13.442	-12.563	-12.119	-12.304	-13.173	-12.651	-12.472	-13.022	-12.28	-12.46	-11.654	-13.572	-12.794	-12.765	-13.082	-11.547	-13.607	-13.08	-12.93	-13.431	-13.289
1.586	3.389	3.4038	1.7122	2.3029	2.0634	2.1449	3.0223	3.4342	4.0408	3.6365	2.6679	2.9794	2.4119	3.9174	3.6371	2.6067	2.3199	2.9434	2.9743	3.0462	3.7726	2.2584	2.9037	2.5868	2.3785	2.19	3.9597	1.9324	3.0201	2.2739	3.8792	2.328	3.2771	2.0916	3.3041	3.217	2.3465	2.6153	3.5393	2.3437	3.9208	2.6067	3.7612	3.3521	2.5192	3.7559	2.4857	2.8484	4.4009
-7.4762	-7.7129	-6.9202	-8.1738	-7.2624	-8.0938	-8.8764	-8.2329	-7.5488	-7.7214	-7.9807	-7.9589	-7.2016	-8.0951	-6.9436	-8.2668	-7.6483	-7.6897	-6.7554	-7.5066	-7.7021	-7.9211	-9.0368	-8.0904	-7.9851	-8.2958	-7.9703	-7.8233	-7.9846	-7.4166	-8.2469	-7.1745	-7.7163	-7.9935	-6.9166	-7.1127	-8.2943	-6.9152	-8.778	-7.3528	-8.3823	-6.8912	-7.4857	-7.2488	-7.3028	-6.9095	-7.243	-7.8792	-8.2913	-7.471
2.3264	3.5382	4.5176	2.8214	3.0435	2.1591	2.848	3.5423	3.4569	3.8058	3.2608	3.4947	3.071	3.9353	2.9319	4.2923	2.3808	2.2065	3.004	3.3745	2.6188	3.5309	1.9747	2.5061	2.7491	2.82	2.0378	2.8048	2.2849	3.624	2.9414	2.0541	2.4343	2.8587	1.5477	3.7469	2.6663	3.7871	1.5675	3.2848	2.6113	3.5173	3.6538	2.5771	2.548	2.6788	2.0735	2.8737	2.5067	2.7517
-1.7059	-0.86374	-0.89755	-0.81221	-0.62315	-1.4557	-1.8603	-0.26509	-1.339	-0.91163	-0.64449	0.048894	-1.4651	0.028597	-0.80649	-1.7858	0.033203	-1.6361	-0.73978	-0.62514	-0.48124	-0.67776	-0.7252	-0.36942	-0.21185	-0.06502	-1.4553	-0.57969	-2.1628	-1.4808	-1.0094	0.61024	-0.3225	-0.631	-0.88451	-0.031073	-0.39744	-0.21787	-0.21678	-0.44995	-1.0329	-0.49243	-1.2853	-1.654	-1.1536	-1.155	-0.91146	-0.50537	-1.2689	-1.0572
-9.5324	-9.4248	-8.9867	-10.823	-10.066	-10.214	-11.16	-8.2524	-9.4931	-10.337	-10.216	-9.5868	-10.937	-11.164	-9.8897	-9.9493	-10.239	-9.7178	-11.634	-10.578	-10.751	-9.7044	-9.5856	-9.7674	-10.575	-9.6457	-11.252	-10.341	-9.0902	-10.834	-8.1475	-9.9	-10.19	-10.704	-9.8709	-9.6518	-9.9038	-10.867	-9.9159	-10.984	-10.307	-10.734	-9.8104	-11.291	-9.2414	-10.214	-9.8684	-10.564	-11.168	-9.0163
-13.538	-14.416	-13.958	-12.955	-13.993	-14.64	-15.674	-13.709	-14.688	-14.454	-13.935	-14.112	-13.792	-14.1	-14.6	-14.235	-13.503	-13.74	-15.715	-14.058	-14.342	-14.121	-13.809	-15.233	-14.175	-14.251	-15.242	-13.693	-14.206	-11.671	-12.921	-14.03	-14.548	-14.063	-14.291	-14.238	-13.666	-13.906	-13.633	-13.354	-14.356	-14.575	-14.208	-14.625	-13.944	-14.798	-14.166	-14.107	-14.496	-13.611
-3.5491	-3.3228	-3.4177	-3.2831	-3.731	-2.5129	-3.797	-3.6575	-1.9142	-2.7703	-2.347	-3.5375	-4.2694	-3.3009	-3.1087	-4.0583	-3.5091	-4.0564	-4.2888	-3.036	-2.8474	-3.6546	-3.466	-3.101	-4.2478	-2.2265	-3.396	-3.5825	-3.4298	-2.7166	-2.6207	-3.3026	-2.1706	-2.0688	-2.9309	-3.1782	-3.1993	-3.3928	-3.5879	-3.2291	-2.421	-3.2034	-2.1326	-3.4146	-2.9731	-3.5069	-2.6184	-2.8163	-2.4143	-2.8203
-2.9584	-1.6784	-2.7556	-2.8543	-2.3427	-2.8788	-3.4692	-2.1215	-2.8486	-2.8233	-4.0918	-2.594	-2.6479	-2.1359	-2.4195	-3.4649	-2.6232	-3.7129	-2.6679	-1.9783	-2.4573	-2.8556	-2.6292	-2.7505	-2.4219	-2.3042	-3.2575	-1.9253	-2.6517	-1.7127	-3.205	-3.4752	-2.9697	-1.7868	-1.6899	-2.846	-3.0209	-1.6757	-2.8433	-2.6157	-3.3737	-3.1114	-2.5114	-3.0333	-2.8731	-3.5988	-2.6594	-3.0658	-2.1562	-3.1191
-4.0994	-3.5365	-5.0173	-3.8122	-5.2847	-4.2837	-5.5262	-5.3262	-4.8078	-4.5044	-5.561	-4.8952	-4.4575	-5.3474	-4.3526	-5.6071	-3.8656	-5.3167	-4.3383	-5.3808	-4.2056	-5.2137	-5.0939	-4.3668	-5.3221	-3.7719	-4.4994	-4.4182	-5.2675	-4.2125	-5.0793	-4.2814	-4.6278	-3.1947	-4.48	-5.2662	-3.8172	-4.1654	-3.6099	-5.1336	-4.3571	-5.0297	-4.6271	-4.809	-4.144	-4.2219	-4.9445	-3.2541	-3.768	-4.8186
1.0075	3.3648	1.0426	2.0975	1.7736	1.2587	1.3069	0.79031	1.8506	1.5361	1.8189	2.1419	1.9518	1.7399	2.4884	2.0527	1.4349	1.6415	1.0221	1.055	1.3993	1.9654	1.5441	0.42287	1.0371	0.68206	2.2548	2.0316	2.6809	2.215	1.2145	1.6487	1.9528	0.47554	2.135	0.37372	2.1887	1.807	0.67185	1.6709	0.99431	1.9783	1.5456	1.1135	1.6557	2.5008	0.27856	1.2026	0.64474	2.3649
-0.82363	-0.13778	0.049082	-0.1082	-0.70122	0.29224	0.51825	-0.70486	-0.5618	0.49098	-0.59371	0.69704	0.066457	0.047335	-0.082558	-0.28549	-0.42719	-0.5707	0.35077	-0.74069	0.057605	-1.0867	0.087519	0.78096	0.11948	0.30571	0.54347	-0.42731	-0.36646	0.21718	0.53388	-1.1679	0.87915	0.20406	0.40289	-0.3079	-0.61971	-0.49521	0.4102	0.21084	-1.6054	-0.10214	1.0125	-1.2793	-0.80835	-0.64673	0.26451	-1.3858	0.09771	-0.49474
-12.376	-11.951	-11.865	-12.657	-14.562	-12.951	-13.137	-13.242	-13.356	-13.648	-13.28	-13.847	-13.072	-12.44	-13.024	-11.944	-12.385	-12.426	-12.349	-12.776	-12.399	-13.323	-11.739	-14.183	-11.796	-12.386	-13.349	-13.463	-12.681	-12.31	-12.323	-12.35	-12.338	-11.754	-12.025	-12.918	-13.051	-12.675	-12.837	-13.044	-12.943	-13.631	-13.369	-12.308	-12.807	-13.287	-11.364	-13.206	-13.939	-13.159
4.7501	3.4352	3.1435	5.5278	4.2133	3.9837	2.6999	5.2617	4.5904	3.6342	2.9209	4.509	4.2125	4.787	4.0712	3.6247	3.7016	3.6429	4.3533	4.6231	2.8117	4.6414	5.0583	4.1074	3.9054	4.2336	5.487	3.6136	4.4071	4.8022	4.9657	4.985	3.9188	5.6166	5.1093	3.7132	5.4871	3.6034	4.4733	4.1613	4.5793	3.6862	3.8256	3.5438	3.9515	3.1876	5.0215	4.1834	3.9832	3.8163
0.49237	-0.095122	0.13517	-0.34886	-0.024286	-0.9047	-0.68605	0.3833	-0.70367	-0.21462	0.083245	0.0092964	-1.6473	-0.92825	0.39269	-0.67022	0.50008	-0.51536	-0.86307	-0.24313	-0.87836	0.42708	0.3775	0.35331	0.30452	-1.1909	-0.38588	-0.087393	-0.11621	-0.15345	1.0533	-0.35481	-0.025876	-0.93187	-0.49455	-0.18947	0.44196	-0.16852	0.028836	-0.34822	-0.24244	-0.69972	-0.017225	1.5688	-0.51808	0.64085	-0.03077	0.067105	0.26654	-0.80921
-9.7637	-9.9011	-9.831	-9.7756	-8.3844	-9.0885	-8.1644	-9.1822	-9.0158	-9.2188	-10.121	-9.2961	-8.8536	-9.7777	-9.2501	-9.1705	-8.9555	-9.5436	-9.3337	-9.057	-9.5135	-9.3709	-8.5482	-8.7683	-9.4296	-8.7333	-9.1036	-9.4558	-9.1535	-9.5078	-10.173	-9.6033	-8.8305	-9.6587	-9.9719	-9.9806	-9.6324	-9.0631	-9.7159	-8.3688	-10.121	-9.1018	-9.4157	-9.1497	-8.6862	-9.0838	-9.2547	-9.2997	-10.015	-9.2828
-0.13129	-0.15312	-0.55395	-0.017004	-0.79126	-0.33717	0.19198	-0.97498	0.034348	-0.50878	-1.5561	1.3953	-0.30897	0.30777	0.12382	-1.1263	-0.24257	0.22533	0.66416	0.18177	-0.34402	-1.192	-0.667	-1.0846	-0.74978	-0.11379	-0.41822	0.35613	1.4694	-0.85775	-1.2746	-0.37006	-0.45743	-0.62942	0.78256	0.2422	0.62474	-0.68311	-0.89114	-0.21464	-0.26593	0.3742	-0.028132	-0.34377	-0.6916	0.71006	0.1114	0.0029625	0.16166	0.54383
1.1601	2.4249	2.2976	1.2983	1.9332	0.54019	1.7289	1.4346	2.2612	1.0254	0.93788	1.902	1.0014	1.2316	2.0884	1.2456	1.0716	0.89879	1.6442	2.5257	1.0072	0.71064	1.6959	1.4889	0.82893	2.2231	2.2376	1.5697	1.192	1.8777	1.638	1.2543	2.3619	0.051965	1.9436	2.2513	0.45964	2.1619	0.75639	1.7776	1.8284	2.0018	1.7095	1.4023	1.0424	1.4977	1.5611	1.0184	2.004	0.74457
-3.787	-3.5184	-3.8196	-4.2822	-5.2061	-3.5642	-4.3956	-5.7997	-4.7008	-4.3034	-6.2163	-4.5404	-4.2152	-3.5329	-2.8475	-4.1694	-4.0966	-4.8305	-3.8584	-3.5219	-4.5068	-3.9536	-5.3704	-4.5196	-4.8945	-4.6366	-3.0806	-2.5768	-4.0181	-3.6908	-3.8886	-3.9672	-3.3267	-3.7301	-4.8962	-3.842	-4.3323	-3.9108	-4.1127	-4.4247	-4.7072	-5.0433	-4.9668	-4.4779	-4.7567	-3.5818	-4.2647	-4.459	-3.2801	-3.8976
-3.7508	-2.0965	-3.2261	-3.1883	-2.2138	-1.9705	-2.5888	-3.3289	-3.5616	-3.0802	-3.3693	-3.2048	-2.9635	-2.6395	-2.8597	-2.7284	-3.6894	-3.6611	-2.7601	-2.8872	-2.6396	-3.0422	-3.8053	-3.7945	-4.2906	-3.5826	-1.7851	-2.6849	-2.55	-3.303	-3.2589	-4.0818	-2.9012	-3.5233	-3.6548	-3.4391	-3.3985	-2.9023	-3.7376	-2.5391	-3.2835	-2.4159	-3.4726	-4.0613	-2.4294	-3.7092	-3.7213	-2.0048	-3.3877	-2.8709
-10.765	-8.9463	-9.9768	-9.0443	-9.3406	-8.8857	-9.7238	-9.2392	-8.737	-9.0365	-9.3814	-10.16	-9.5578	-9.6061	-8.5398	-10.198	-9.2131	-9.5216	-9.8803	-9.2875	-10.304	-9.8179	-9.5902	-9.1664	-9.1566	-8.9558	-7.6339	-9.0711	-9.958	-8.6466	-9.8937	-9.601	-8.5756	-10.001	-8.6992	-10.478	-8.631	-9.2503	-9.694	-9.5544	-9.5249	-9.0544	-8.8973	-9.6316	-9.6649	-8.8757	-9.6546	-10.12	-8.673	-8.0801
-9.6984	-10.187	-10.685	-11.135	-11.171	-10.167	-9.8589	-9.2976	-9.0607	-10.151	-9.6191	-9.2108	-10.057	-11.423	-10.063	-10.362	-11.541	-10.436	-9.367	-10.163	-9.411	-9.6312	-9.9001	-10.178	-10.891	-9.9507	-9.8937	-9.5685	-10.154	-9.9041	-10.575	-11.211	-10.13	-10.486	-10.253	-9.8694	-9.9571	-10.424	-10.226	-10.557	-9.8162	-9.7784	-10.307	-10.231	-10.988	-10.226	-10.124	-9.2044	-9.2734	-11.367
-14.336	-12.318	-14.235	-13.389	-14.541	-14.123	-14.18	-13.782	-14.048	-13.359	-13.463	-14.135	-12.816	-13.559	-14.177	-13.933	-14.524	-13.65	-14.092	-13.293	-13.424	-14.233	-14.536	-13.802	-14.683	-13.401	-14.455	-14.306	-13.618	-13.644	-13.318	-14.072	-13.848	-15.153	-14.543	-14.003	-13.978	-14.02	-14.636	-13.266	-14.159	-13.735	-14.169	-14.14	-13.984	-14.238	-11.889	-14.494	-14.865	-13.993
-14.061	-15.655	-14.448	-14.599	-14.945	-15.208	-14.411	-13.671	-13.966	-14.434	-13.903	-13.595	-14.949	-15.204	-15.371	-13.431	-14.892	-14.264	-13.789	-15.015	-14.9	-13.846	-13.956	-14.781	-14.018	-14.564	-15.154	-14.34	-15.315	-14.134	-15.825	-15.324	-14.171	-14.548	-15.408	-15.686	-13.503	-14.901	-14.461	-13.59	-14.142	-14.445	-14.101	-13.21	-14.887	-15.287	-13.536	-15.823	-14.218	-14.049
-2.6717	-3.3046	-2.1174	-2.6226	-2.0602	-2.2078	-2.726	-2.5167	-2.7234	-2.2746	-1.9628	-2.2884	-2.6349	-2.7992	-2.2071	-3.0431	-2.7	-1.3686	-2.3496	-2.0944	-3.0408	-2.1359	-2.8549	-3.062	-2.8123	-2.1181	-2.7787	-1.2991	-2.9022	-0.90191	-3.4704	-2.5113	-2.3583	-2.2213	-2.3731	-1.4905	-1.5754	-1.9829	-3.3941	-3.5232	-2.9705	-2.3749	-2.7558	-2.8357	-2.2142	-2.9843	-2.7742	-2.2596	-1.2175	-3.8425
-11.4	-10.599	-10.429	-10.821	-11.13	-9.3666	-10.66	-10.1	-12.39	-11.654	-11.297	-10.59	-10.294	-11.037	-10.682	-11.383	-11.823	-11.02	-11.486	-10.122	-9.5692	-11.745	-11.281	-10.138	-10.567	-10.112	-10.979	-11.533	-11.371	-10.426	-9.469	-9.718	-11.278	-10.109	-10.931	-9.6831	-10.074	-10.719	-9.5539	-10.694	-10.71	-10.439	-11.18	-10.735	-8.8978	-10.351	-10.946	-10.533	-11.688	-10.018
-9.995	-10.675	-10.476	-9.7773	-10.016	-10.455	-10.597	-10.625	-10.439	-10.272	-10.078	-9.5229	-10.01	-10.481	-11.488	-12.035	-10.5	-10.556	-10.776	-10.803	-9.4657	-10.95	-10.415	-9.8564	-10.453	-10.975	-10.087	-10.754	-9.8692	-10.081	-11.303	-10.528	-10.079	-9.6162	-10.13	-10.326	-9.2913	-11.108	-10.205	-9.711	-10.375	-10.76	-10.857	-8.8181	-9.7699	-10.442	-10.181	-10.609	-10.572	-10.607
7.9658	8.5336	7.9115	8.0873	8.0667	7.756	7.7532	7.0287	7.3533	7.8883	8.6171	6.5882	7.7394	8.0117	6.7623	8.8013	7.9435	7.2759	8.4429	8.777	8.3963	9.2641	7.1714	7.8625	8.5067	7.3824	7.4342	8.7673	9.2692	8.0112	7.7675	8.4681	8.2532	8.1651	7.4457	8.6768	6.7782	8.8053	8.9454	7.786	8.159	8.4554	8.157	7.0727	8.1981	7.5269	7.5964	8.0967	9.1355	8.0585
-11.675	-11.475	-11.21	-11.187	-10.886	-11.017	-10.677	-10.881	-11.131	-10.984	-11.465	-10.487	-11.975	-11.895	-11.774	-11.65	-11.268	-11.568	-11.518	-10.031	-11.363	-10.803	-11.766	-10.849	-11.79	-12.079	-11.418	-11.555	-11.128	-11.64	-10.961	-11.133	-12.101	-10.883	-11.482	-10.482	-12.031	-12.037	-11.745	-11.278	-11.559	-10.316	-10.225	-10.606	-9.9305	-12.337	-11.312	-12.203	-11.281	-11.592
6.2308	6.2128	7.3927	6.2792	5.7742	7.2494	6.3154	7.7819	7.3477	7.4601	6.8607	5.5111	7.0402	6.5942	7.1888	6.5151	5.982	6.9806	7.4923	5.5882	7.623	7.0904	6.8845	6.053	6.8508	6.6762	6.3543	6.0626	6.5444	7.6931	6.4971	6.1638	6.8002	6.3978	7.2886	6.5172	6.146	7.1925	6.686	6.3142	7.4107	7.4487	7.1663	6.3964	7.0734	6.5414	6.9489	6.8037	7.3902	7.041
-0.64495	-0.12927	-0.51529	-0.3833	0.15763	-1.1388	0.0058259	-0.96592	0.32143	-0.51492	-0.31289	0.42651	-1.021	0.84065	0.95852	-0.045672	-0.095095	-0.76541	-0.71468	-0.23625	-0.81126	-1.4932	-0.69047	-1.4061	-0.09467	-0.58269	0.6179	-0.21341	-1.0501	0.086434	0.91247	-0.96879	0.3243	0.13456	-0.13102	-0.093946	0.4728	0.036441	-0.010459	-0.91317	-0.38207	0.34011	1.3712	-0.39725	0.12095	0.31419	-0.3623	-0.29935	-0.45717	1.0792
-3.0682	-3.9415	-3.7447	-3.5797	-3.1985	-3.8014	-3.3892	-3.5767	-1.739	-2.4959	-3.5319	-3.3307	-3.5102	-3.3946	-2.8648	-2.6609	-3.1703	-3.0901	-3.6378	-3.0038	-2.9036	-3.8857	-2.4584	-2.1319	-3.6321	-3.6731	-3.1252	-3.9284	-4.3643	-3.9686	-3.678	-4.0155	-2.9878	-2.9372	-2.6966	-3.3444	-3.8609	-2.931	-3.8686	-2.5333	-4.1579	-4.2829	-2.2847	-3.5002	-3.0622	-2.4041	-2.9476	-3.4334	-3.8793	-3.5421
-11.817	-10.432	-12.105	-10.824	-10.344	-11.017	-11.588	-10.762	-12.385	-10.535	-10.996	-10.941	-11.442	-11.934	-12.36	-10.785	-11.408	-12.192	-11.908	-11.028	-10.833	-11.075	-11.429	-10.307	-12.018	-11.018	-10.958	-11.461	-11.049	-11.786	-11.544	-10.601	-11.646	-12.315	-10.956	-10.992	-11.195	-10.739	-10.34	-11.74	-11.443	-11.828	-10.662	-12.015	-10.777	-10.763	-12.696	-10.67	-11.59	-11.36
-5.7876	-5.2023	-5.4149	-5.5266	-6.4894	-5.4064	-5.2209	-6.195	-4.3902	-6.4064	-5.7885	-5.5701	-6.4119	-6.5122	-4.805	-5.9097	-4.3384	-5.3349	-5.9974	-5.6154	-4.4518	-5.1008	-6.3616	-4.4698	-5.4633	-5.3875	-5.646	-6.3853	-6.0898	-6.2508	-6.2068	-5.1107	-5.9336	-6.5949	-6.5011	-5.6989	-5.3276	-4.9007	-4.7949	-4.8668	-4.8228	-6.1618	-5.8436	-6.0976	-5.0796	-5.8986	-6.2229	-5.6093	-4.7746	-6.3938
0.096851	0.29445	-0.41772	0.5345	-0.46592	0.46605	0.010087	0.13793	0.57478	-0.58035	0.14014	-0.75888	0.1845	0.17801	-0.41931	0.52135	0.11023	0.0077438	-0.11657	-0.22233	-0.082907	0.58474	0.45738	0.0081913	-0.42472	0.072063	0.55338	0.30032	-1.2987	-0.25024	0.33409	-0.23342	0.8422	0.50999	-0.3134	0.4386	-0.55461	0.37324	0.07122	0.49727	-0.13645	0.22233	0.82182	0.11944	-0.25587	-0.055235	0.077415	-0.57584	0.35637	0.65892
-9.8535	-9.8379	-10.03	-10.237	-9.6711	-8.9813	-10.78	-10.875	-11.223	-9.6275	-10.418	-10.076	-9.8425	-10.509	-8.8353	-10.379	-9.9909	-8.8497	-10.095	-10.472	-9.7334	-10.015	-10.625	-10.071	-9.2325	-10.097	-10.128	-10.139	-10.08	-10.99	-10.228	-10.238	-10.872	-8.9767	-10.037	-10.935	-10.839	-11.455	-9.2387	-11.466	-9.9924	-9.4862	-11.563	-9.9113	-10.957	-10.669	-9.6355	-10.694	-10.824	-10.805
-11.298	-11.684	-11.304	-10.707	-11.521	-11.92	-10.92	-11.37	-12.083	-11.724	-12.1	-11.566	-11.576	-12.106	-11.896	-11.992	-12.127	-11.767	-12.726	-11.599	-11.672	-12.225	-11.751	-11.564	-12.74	-11.851	-11.788	-11.787	-10.632	-12.433	-11.776	-11.67	-11.459	-12.233	-11.648	-11.918	-11.386	-12.678	-12.53	-13.111	-11.455	-10.955	-10.396	-11.512	-12.209	-10.073	-11.908	-11.85	-10.697	-11.221
-0.43768	-0.77122	-0.5348	-2.1621	-1.5456	-1.7814	-0.74555	-1.8944	-0.45808	-0.93059	-1.0483	-0.047328	-2.4534	-0.7957	-0.71944	-1.0906	-1.029	-0.98993	-0.42621	-0.547	-1.2009	-0.86731	0.032053	0.31672	-0.75823	-0.65501	-1.5112	-0.25487	-0.92976	-1.6613	-1.6233	-0.29713	-0.90914	-0.98121	-0.90081	-0.24601	-1.2396	-1.7474	-2.0691	-1.3433	-1.2673	-1.3668	0.048237	-0.33641	-0.76775	-0.50427	-0.44868	-0.64076	-1.5477	-2.0665
-2.1268	-1.2672	-2.2806	-1.72	-2.1736	-1.4864	-1.4049	-1.4951	-2.6812	-2.3968	-1.7086	-2.6139	-1.8863	-2.2535	-2.0209	-2.4364	-1.5327	-0.8923	-1.7541	-1.8566	-1.5512	-2.2822	-1.1931	-2.1221	-2.1053	-3.2966	-1.3444	-2.0284	-1.7216	-2.8824	-0.30868	-0.28588	-1.0716	-0.76685	-1.9698	-2.4119	-2.1467	-2.0129	-1.7209	-1.4539	-1.4751	-0.70691	-3.5	-1.2062	-2.0268	-1.6435	-1.9535	-2.5899	-1.8694	-1.1699
7.8272	7.2689	7.9998	7.5196	7.9995	7.2265	9.0383	9.0594	7.8348	8.2866	7.8318	8.8259	7.5296	7.7698	9.048	7.9465	8.0653	9.4912	8.7736	7.9874	8.1618	7.8333	7.0077	9.2674	7.4152	8.1327	8.7967	8.4044	8.0765	7.6101	8.2983	8.2363	8.6585	7.8944	8.0691	7.7314	6.9012	7.8051	8.5887	7.0589	8.6534	7.7589	9.3328	7.5982	7.3811	7.531	6.1514	8.0581	8.1063	7.8588
-13.582	-12.989	-13.933	-13.019	-13.271	-12.767	-13.884	-12.867	-13.505	-13.341	-13.266	-13.878	-13.781	-11.718	-14.226	-12.838	-14.226	-15.05	-13.092	-12.261	-12.413	-11.561	-12.679	-12.444	-12.394	-12.853	-13.07	-13.082	-12.162	-12.879	-13.683	-12.465	-13.973	-13.148	-13.145	-13.538	-13.589	-13.298	-12.253	-14.193	-12.129	-14.374	-13.286	-13.533	-14.003	-13.449	-12.799	-13.751	-13.723	-12.503
-7.2102	-8.3516	-7.3418	-7.1852	-7.2182	-8.5677	-8.2955	-7.2976	-7.8922	-7.7304	-8.4006	-7.7538	-8.3444	-7.8417	-7.3181	-8.6343	-7.4681	-7.3429	-8.2762	-7.384	-6.6051	-6.6924	-7.8025	-6.9121	-6.0398	-8.0775	-8.89	-7.9482	-7.7599	-7.5082	-6.969	-8.0297	-7.3199	-8.2819	-7.5097	-6.7679	-7.262	-7.0188	-7.0978	-8.4963	-7.1821	-7.294	-6.5814	-6.9909	-7.8594	-7.7111	-6.8125	-7.6955	-7.9871	-7.7666
9.9926	8.0555	8.3162	8.1594	8.5423	9.0193	8.5699	8.369	8.3634	7.8372	8.5126	9.6684	7.8006	8.2828	9.2967	8.95	7.2947	8.5966	6.6169	8.9612	9.7438	8.0858	7.8013	9.4839	8.5972	9.1306	8.7515	7.9961	8.9587	8.5619	7.7793	9.0589	8.3324	8.5583	8.5946	8.7826	8.8261	7.8655	8.8531	9.349	8.1021	7.526	8.7979	8.6165	9.075	8.0971	8.425	8.0497	8.5682	7.5678
7.7253	8.8255	8.5522	9.468	9.4208	7.8361	7.6211	7.7019	9.2405	8.361	9.2199	7.7534	8.8609	9.1478	8.2382	8.4148	8.0295	7.6616	9.8372	9.3163	9.5967	8.1666	9.8705	7.7494	8.0503	7.3749	8.5274	9.1557	8.4907	9.163	7.2708	9.6918	8.9401	7.7528	8.146	8.5644	9.1952	7.619	8.6747	9.2171	8.0398	8.571	8.2489	9.2752	9.2127	8.5663	8.3333	8.3881	7.9416	9.1218
8.5361	9.726	7.6607	9.2477	8.5952	7.2071	8.0651	8.6326	9.616	9.3408	8.9365	8.2576	8.9549	9.2519	8.3322	9.2252	8.6678	8.3006	7.6035	9.6712	7.2953	8.477	8.431	8.7982	8.8769	8.6319	6.8529	9.9638	7.8561	10.732	8.8641	7.8968	9.1162	8.8563	8.3974	9.1844	8.8992	9.7125	8.4886	8.0543	8.607	7.269	8.6063	8.9803	8.843	8.6259	9.4081	7.8423	7.9142	8.4574
2.7571	4.0798	3.7079	3.1845	2.8872	2.1465	3.2116	1.6487	4.3554	4.1522	3.1223	3.372	2.5721	4.4266	2.7879	3.2646	4.0778	3.4806	2.3709	3.9401	3.029	2.2454	3.1245	2.9186	2.3438	2.5652	2.8239	2.7973	3.0242	3.0609	3.4009	2.5018	2.6881	3.1198	2.0318	1.9899	2.9575	3.4164	3.0034	3.02	2.9176	3.0458	2.7115	3.5559	2.3397	2.8211	2.7955	3.1093	2.3279	4.2496
4.451	4.9002	4.196	4.2602	3.7943	4.1201	3.5566	4.6201	3.8931	4.2019	4.5327	4.1717	3.364	3.8905	3.5697	4.3673	3.6146	4.9967	4.4235	5.7087	4.7734	3.6719	4.7276	3.8005	5.1857	5.5505	4.0699	4.3908	5.16	4.9279	4.3561	4.2725	4.6288	4.3765	3.8186	3.5799	3.815	5.1514	4.3045	4.0503	4.0914	5.4964	4.6138	4.3601	4.6289	4.5752	3.4443	6.1273	4.7777	4.8979
9.2448	8.3901	8.1835	8.562	8.0909	8.4682	8.2407	8.2448	8.8369	9.7425	8.481	9.8419	9.2629	8.1924	8.9054	8.9934	8.0292	7.7013	9.1316	9.5045	8.5844	8.791	10.348	8.6364	8.4822	8.7974	9.2098	9.1078	9.4687	7.8509	7.5925	8.265	9.3282	8.6414	8.5797	9.6392	8.1529	7.8377	8.7993	8.7625	8.4977	8.106	8.2818	8.0663	8.5754	9.3441	9.4359	9.7358	9.1509	8.2822
-3.8601	-3.2264	-3.8809	-2.6116	-3.2111	-3.7422	-2.7036	-3.2675	-3.0798	-3.2841	-4.1492	-3.8981	-2.6648	-3.9936	-3.9897	-3.0072	-3.2443	-2.7137	-3.5579	-2.2559	-4.0927	-3.8318	-3.1022	-3.1494	-2.718	-3.8849	-4.0275	-2.1671	-3.3512	-3.5482	-2.2403	-2.7557	-3.9138	-4.0623	-2.8666	-3.4781	-3.6077	-2.4538	-3.2211	-3.3967	-3.0498	-3.0604	-3.2495	-3.9831	-4.0692	-2.8147	-3.4933	-2.5514	-2.4585	-3.4202
1.327	0.45174	-0.36662	0.19457	-0.66763	0.19683	-0.28437	-0.62894	-0.9591	0.40586	1.0424	0.32335	-0.44525	-0.5077	-0.63661	0.1857	-0.062469	0.83044	-0.50812	-0.43503	0.016832	-1.304	-0.29443	-0.32434	-0.030474	0.15143	-1.1379	0.51046	0.56094	1.3099	-0.7368	-0.38795	-0.8081	-0.2414	1.4882	-0.61129	-0.19088	1.809	1.2836	-0.65775	0.36394	0.068601	-0.19336	0.31302	0.22542	0.32641	1.7939	-1.5625	0.060656	-0.39963
1.5973	2.0422	1.381	1.8431	2.0024	1.1908	2.8333	0.74018	1.6334	2.3999	1.7556	2.1536	1.6029	1.9042	0.32817	2.0979	0.94299	1.3244	0.92485	0.113	1.3287	0.89335	1.9785	2.4773	1.9977	1.9408	2.1118	2.8181	0.29593	0.96632	1.6096	1.6113	1.81	2.1666	1.5453	1.0393	1.0057	1.1037	1.2841	1.142	1.6654	1.4888	1.359	1.6511	0.97906	0.90703	1.748	1.0734	1.6474	1.4032
-1.9208	-1.7127	-1.5402	-1.3119	-1.3734	-1.1524	-1.8155	-0.45946	-2.037	-0.38141	-2.3258	-1.3626	-1.9621	-1.4543	-1.6207	-1.412	-1.4984	-0.43175	-2.1363	-0.43663	-1.2593	-1.7605	-1.8735	-2.1125	-1.5841	-2.393	-1.0802	-0.67917	-2.4591	-0.92568	-0.53417	-1.2672	-1.5355	-1.6402	-2.4468	-1.2743	-2.2794	0.028282	-2.025	-1.2901	-1.1418	-1.6687	-1.1973	-0.82558	-1.685	-1.2768	-1.1367	-1.4809	-0.97254	-0.72593
0.19116	0.78069	1.1601	0.79909	2.7282	2.4645	1.3065	1.2094	0.83746	2.7582	1.7936	2.0192	0.62617	1.4221	3.3201	0.61694	0.96378	1.5504	1.9002	2.4655	1.1703	1.1444	1.5024	2.0758	1.8365	1.5241	2.2467	1.5847	2.4594	0.65689	2.2221	1.2584	1.9255	2.1925	1.2275	1.5098	3.6571	2.0194	1.7793	1.7322	1.6925	0.88602	0.99749	2.8105	1.4352	2.5228	1.2649	2.3072	0.83581	1.1977
-11.319	-11.565	-11.477	-11.002	-10.879	-11.851	-11.119	-11.961	-12.216	-11.802	-12.085	-12.095	-11.996	-10.616	-11.74	-11.87	-10.669	-12.455	-11.498	-10.832	-11.175	-11.826	-11.803	-11.44	-12.901	-10.614	-12.659	-10.824	-12.244	-11.214	-11.459	-10.47	-10.697	-12.063	-10.931	-12.492	-11.517	-11.37	-11.909	-11.353	-12.346	-11.247	-11.882	-11.005	-11.488	-11.71	-11.937	-11.931	-11.753	-11.282
-12.511	-10.359	-12.792	-11.155	-10.838	-10.583	-10.659	-11.669	-10.276	-11.29	-12.425	-10.067	-11.553	-11.918	-11.572	-12.402	-11.3	-11.669	-11.58	-12.426	-11.929	-11.67	-10.563	-12.077	-11.74	-10.856	-11.315	-12.04	-11.35	-11.334	-11.949	-10.493	-11.138	-10.864	-11.065	-11.658	-10.834	-11.404	-11.288	-11.71	-10.832	-12.521	-11.19	-12.509	-11.456	-11.187	-11.556	-11.093	-11.774	-10.475
4.7161	4.2994	5.2789	5.4066	4.5846	5.7188	5.0768	4.5577	5.0686	5.9744	4.7363	5.176	4.8298	4.5571	4.8476	5.1213	4.6398	5.258	5.7658	5.4124	5.915	6.1141	4.0092	5.8807	6.2024	4.4284	4.9124	5.1502	5.4888	5.4311	3.8501	4.774	5.5284	4.0476	5.1128	4.1503	5.0216	4.4375	5.6758	5.1128	5.7577	5.6096	4.5455	5.0245	5.4937	5.9491	4.8265	3.8043	5.5102	4.9782
-0.2307	0.063852	-0.60928	0.45246	-0.70392	-1.3592	-0.0087455	0.030429	-0.10538	-0.3808	1.1749	0.0015024	-0.60906	-0.062204	0.57	-0.097237	-0.74773	0.25719	0.18903	-1.3976	-0.024741	-0.43273	-0.47093	0.79849	0.63359	-0.14424	-0.39485	-0.28015	-0.37805	0.17754	-0.93787	-1.0942	0.37631	0.27846	-0.49129	-0.062052	-0.39106	0.92248	-0.46328	-0.23473	0.1029	-0.61273	-0.19067	0.093066	-0.82617	0.1812	-0.18704	-0.082708	-0.62562	0.26779
0.9292	1.972	3.4193	1.5819	2.1302	2.1427	1.5838	1.6102	1.7746	1.129	1.3663	1.6416	1.2132	1.7269	2.1582	1.2798	1.2048	0.49794	1.4953	0.75526	0.86388	1.8745	2.259	2.5635	2.5187	2.1605	1.3737	0.34374	1.6475	2.1424	3.2592	1.7376	0.56087	1.6769	1.3407	0.73336	1.5931	2.6446	1.6308	0.94845	1.568	0.76131	0.99252	3.4204	1.2951	1.0892	1.1803	2.1888	0.68086	2.0279
5.3816	5.5891	5.244	5.3152	5.0549	5.1992	5.9376	4.7316	5.0031	5.0576	5.6961	5.454	4.9949	4.3168	4.6045	4.0051	5.2734	4.4582	4.4336	5.2354	5.6881	3.8752	4.3013	3.6534	4.264	4.4197	5.0436	5.5116	5.7156	6.7563	4.8508	6.0024	5.1504	4.5346	4.1761	5.2682	5.3156	5.4739	5.0901	4.6102	5.346	4.6978	5.0537	4.6386	4.4081	4.6773	4.7561	5.9483	5.0255	4.8846
0.18685	-0.078276	-0.91649	0.89016	-0.72953	-0.56814	-0.67983	0.07533	0.10678	-0.088169	0.084709	0.80004	0.46285	0.43447	-0.74525	0.077962	0.28552	0.57662	0.1465	0.60279	0.33945	0.068784	-0.97674	-0.27136	-0.1961	-0.33517	0.59186	-0.60505	0.33131	-0.27261	-0.14891	0.33944	1.6544	-0.3946	0.389	-1.154	0.33904	0.31418	-0.64108	-0.28544	-0.03286	0.17336	0.2066	-0.086385	-0.51568	-0.036598	-1.0134	-1.0296	0.38446	-0.8829
-4.5333	-4.1491	-4.6583	-5.0088	-4.0287	-3.4988	-3.4385	-3.5016	-4.6779	-4.3529	-4.7463	-4.3964	-4.4695	-2.8382	-4.5234	-3.678	-4.8021	-4.9993	-3.7142	-4.999	-5.096	-4.3106	-4.592	-4.3931	-3.5659	-3.7564	-3.5337	-3.2539	-3.6655	-3.2595	-2.7105	-3.4883	-4.8346	-3.6607	-4.3447	-4.2539	-3.1534	-4.3826	-3.6912	-4.4437	-4.582	-4.2279	-5.8278	-4.63	-5.3207	-5.8414	-5.8165	-2.6547	-3.6822	-3.7153
-11.714	-9.9228	-10.996	-10.023	-11.056	-10.848	-10.54	-11.202	-10.208	-10.049	-9.7804	-10.769	-10.986	-10.924	-9.3964	-10.549	-11.37	-10.76	-10.455	-10.949	-9.8769	-9.6345	-11.535	-10.7	-11.202	-10.147	-10.708	-10.124	-10.282	-11.268	-11.419	-9.4344	-10.015	-11.05	-10.687	-11.666	-10.52	-10.711	-10.472	-10.767	-10.342	-11.923	-10.237	-11.144	-9.7791	-11.628	-10.707	-11.342	-11.346	-11.753
-21.267	-22.217	-21.36	-23.139	-23.178	-22.793	-22.624	-20.775	-21.392	-22.085	-22.389	-22.286	-22.139	-22.095	-23.266	-21.871	-22.337	-22.549	-21.941	-21.579	-22.187	-22.006	-22.261	-22.953	-22.327	-22.218	-22.622	-22.402	-22.031	-21.611	-21.7	-22.743	-22.422	-22.315	-21.919	-21.92	-22.694	-21.128	-22.867	-22.596	-21.216	-22.728	-22.546	-22.571	-22.27	-22.772	-22.508	-22.904	-22.059	-22.593
2.5909	1.2249	1.0998	1.6854	1.5369	1.3837	0.39659	1.2935	1.3781	2.6387	1.3305	1.4908	1.6044	1.0058	1.6884	0.92401	2.6638	1.4501	2.1674	1.1088	3.232	2.0951	1.2642	0.99222	1.831	2.0535	0.49828	2.2619	2.3554	0.45381	2.1019	1.8683	2.1381	1.0096	1.5078	1.4541	0.84274	1.417	1.5436	1.2288	1.0439	1.5797	1.4082	2.5287	2.161	1.8224	0.88923	1.5721	1.5993	1.3175
4.9971	4.4346	5.7121	6.117	3.8976	4.2611	5.0543	4.9258	4.9767	3.887	5.6837	4.1974	6.1314	6.0992	4.5908	4.9958	5.2155	4.165	5.494	5.8809	5.3477	4.4706	4.3597	4.9188	6.2432	5.1874	3.9992	5.5584	5.2729	5.3644	5.9365	5.1278	5.4205	4.5514	4.631	4.0111	5.2285	4.7482	5.053	6.0445	6.1091	5.1018	5.1692	4.4562	6.1619	4.4601	5.2613	5.1262	4.8992	4.1021
-13.195	-13.079	-11.915	-13.308	-12.769	-13.36	-12.511	-12.792	-13.378	-12.167	-12.589	-12.925	-13.149	-13.803	-13.82	-12.289	-12.972	-13.478	-12.909	-12.289	-13.083	-13.248	-13.508	-13.136	-13.539	-12.628	-12.985	-12.952	-13.376	-12.651	-11.921	-12.956	-13.323	-12.256	-13.783	-12.683	-12.448	-14.012	-11.904	-13.392	-13.773	-13.165	-11.906	-12.27	-13.784	-13.319	-13.353	-12	-12.227	-14.072
-4.5241	-3.7839	-4.8589	-3.4475	-3.7154	-3.1359	-2.2586	-4.7756	-3.681	-3.5813	-3.8402	-3.3369	-3.9612	-3.1979	-4.1082	-3.6738	-3.7549	-3.7368	-4.1836	-3.0841	-4.0452	-4.1972	-3.4026	-3.3709	-4.2599	-3.9127	-4.7443	-3.975	-3.8395	-3.2183	-2.972	-4.4738	-3.679	-3.8435	-4.277	-2.6682	-3.9825	-4.004	-4.1202	-4.6567	-4.141	-4.1311	-3.2499	-3.2989	-4.5086	-3.9299	-3.6376	-3.3481	-2.9554	-4.3509
-20.474	-19.382	-20.091	-20.56	-21.02	-21.013	-20.537	-20.022	-20.85	-21.706	-19.798	-20.813	-19.945	-21.742	-20.938	-20.102	-20.698	-21.219	-20.616	-21.204	-20.644	-19.901	-20.815	-21.515	-21.234	-20.201	-21.139	-20.713	-21.052	-20.435	-20.963	-20.784	-20.511	-19.963	-20.825	-20.355	-21.013	-21.436	-20.068	-20.73	-21.113	-20.129	-21.174	-20.359	-20.492	-21.051	-19.989	-19.925	-21.952	-20.994
-12.897	-12.549	-12.178	-13.212	-12.964	-13.226	-13.555	-13.045	-13.053	-12.93	-13.49	-13.084	-13.618	-12.231	-13.126	-13.094	-13.782	-12.271	-13.728	-12.957	-13.702	-13.405	-12.332	-13.589	-12.546	-12.891	-13.093	-12.245	-13.547	-12.266	-12.972	-13.867	-12.777	-13.56	-14.414	-14.409	-12.551	-11.424	-12.699	-13.226	-13.39	-13.087	-13.098	-13.294	-12.684	-13.771	-13.827	-13.571	-12.854	-12.635
5.5862	6.5433	5.641	4.9443	6.1415	5.4134	5.123	5.49	5.2728	5.4841	7.1187	5.3417	5.2594	5.2423	6.4462	5.5902	6.7775	5.1247	5.4645	5.4337	5.7617	5.0813	6.3939	4.9998	6.3785	5.3601	4.9195	6.0052	5.5234	5.3262	5.2742	6.595	5.1564	5.1361	6.672	5.4795	6.1673	5.7973	5.7812	5.5795	5.1554	5.5639	6.4049	5.3932	5.6154	5.0471	5.5227	5.5622	5.7451	5.5888
4.0829	3.9395	3.4352	5.3944	4.8537	4.1412	4.7378	4.485	3.5581	4.2783	4.6734	4.4388	4.6442	4.4761	4.4292	4.3906	2.9686	2.6883	5.681	5.1171	5.3361	4.5793	3.8857	4.1406	3.092	4.6028	5.5123	4.2758	4.7617	5.0036	3.4423	4.044	4.0529	3.3474	4.3976	3.9492	4.9246	5.9697	3.5648	5.2192	5.6412	4.0495	2.9223	3.8779	3.3616	4.1735	5.5408	4.4948	4.2101	4.7111
8.3663	8.7741	8.8917	7.9445	8.9756	8.1067	8.3176	9.6591	9.2384	9.6866	7.8849	8.4882	7.3345	8.7666	7.7897	8.1413	8.5408	8.2812	8.1957	9.0569	8.2818	8.4868	7.5971	9.0348	7.3489	8.8337	8.7508	7.6317	9.6176	7.8418	9.3577	7.2956	8.1279	9.6169	8.847	8.6677	9.0385	9.2081	8.6225	7.2504	8.6883	8.1388	8.2336	7.7971	8.4919	9.0802	7.6942	8.9105	8.2156	8.7272
-12.591	-11.683	-11.664	-11.292	-11.356	-12.088	-12.363	-13.141	-11.173	-11.977	-13.209	-11.98	-12.907	-10.518	-11.216	-11.443	-12.057	-12.082	-12.365	-12.152	-11.356	-11.19	-11.9	-11.05	-12.313	-11.116	-11.054	-11.593	-11.459	-12.477	-12.024	-11.652	-10.808	-10.195	-11.556	-11.538	-11.594	-11.307	-10.774	-12.038	-10.767	-10.814	-11.518	-11.517	-11.771	-12.091	-11.338	-12.06	-10.786	-11.547
1.4064	-0.38225	1.1463	-0.17946	-0.59907	1.0374	0.91226	-0.97843	0.27771	-0.33678	1.217	1.6469	0.14223	1.6651	0.16156	0.48789	0.43112	1.155	-0.34676	1.0203	-0.56844	1.2053	-0.24683	1.3805	0.93002	-1.5678	-0.12434	0.16313	0.6342	1.9211	0.4824	0.8509	0.77043	0.20477	-0.38543	0.90469	-0.3813	-0.082686	0.90947	0.2254	0.74075	0.67643	0.76973	1.096	0.34401	1.1406	1.6782	1.675	0.1054	-0.12103
-2.9537	-1.8861	-3.2715	-2.9187	-2.0948	-3.601	-2.5415	-1.7999	-2.8884	-1.769	-3.5023	-1.1176	-1.338	-1.9799	-2.3744	-3.0018	-2.0208	-3.0998	-2.7418	-2.9971	-1.4017	-2.8963	-3.4286	-2.757	-2.8836	-2.3307	-2.6629	-2.4949	-2.553	-2.017	-2.4544	-2.3918	-2.0247	-3.5966	-2.5324	-2.0486	-1.7475	-1.4745	-2.8874	-2.9555	-1.8178	-2.9326	-2.9445	-2.8878	-2.3728	-3.2829	-2.2387	-1.6604	-2.1248	-2.4757
-5.7421	-5.6909	-5.4189	-5.0755	-5.1842	-5.8311	-6.4006	-4.8911	-5.918	-5.5226	-5.539	-6.0948	-5.4741	-4.4894	-5.7185	-6.3032	-5.2654	-5.8965	-5.8385	-5.5705	-5.376	-5.0917	-5.658	-4.8402	-5.6583	-5.7415	-4.1895	-6.9913	-6.5639	-5.6617	-5.9522	-5.2869	-5.1694	-6.0261	-6.45	-5.3332	-6.1807	-5.5123	-5.3992	-4.1591	-6.5527	-4.9663	-5.6478	-5.1369	-4.796	-6.3582	-5.9636	-6.1893	-5.4885	-5.6049
-5.8901	-6.4843	-5.8058	-5.1986	-4.1238	-5.2445	-4.5889	-4.751	-4.4136	-4.1841	-5.502	-4.9	-4.539	-4.2336	-6.0392	-5.4402	-4.1044	-3.7939	-5.1679	-4.7448	-5.1861	-4.9871	-5.0227	-5.8005	-5.1573	-4.8908	-4.0095	-5.1369	-3.7685	-5.8426	-4.9762	-5.1792	-4.8972	-4.8579	-5.9049	-5.6671	-4.5609	-5.0001	-4.7228	-5.3196	-4.5125	-5.1818	-4.7052	-4.7839	-4.7163	-5.4571	-4.7739	-4.9892	-4.6237	-5.8859
-2.5425	-2.2033	-2.871	-2.573	-1.5866	-2.4453	-2.7127	-3.282	-1.3269	-2.9088	-2.528	-2.6614	-1.6674	-1.9925	-4.0166	-4.1714	-3.4973	-3.0175	-2.4005	-2.3961	-2.7852	-2.4325	-3.5939	-3.1447	-1.8952	-3.753	-3.5992	-2.3524	-3.1768	-3.0679	-2.4745	-1.1916	-2.0373	-3.3458	-2.1235	-1.8734	-2.992	-1.5255	-2.166	-2.7914	-2.1044	-3.0271	-2.1012	-1.6916	-2.492	-2.3414	-2.0092	-2.7638	-1.4133	-2.9213
-7.399	-6.4555	-7.1863	-6.2131	-6.0537	-5.676	-7.3029	-6.409	-6.9934	-7.2997	-7.1987	-6.5644	-6.7397	-7.0359	-6.4279	-6.0548	-5.8563	-5.2686	-7.2335	-6.8698	-6.4939	-6.163	-5.0476	-7.0608	-6.9511	-4.8594	-6.5475	-6.5995	-6.5077	-5.5599	-7.4731	-7.3953	-5.9159	-5.785	-6.6194	-5.8058	-7.3	-6.0399	-6.0532	-5.9496	-5.9952	-7.6709	-4.628	-4.6821	-5.8874	-5.7788	-6.4016	-6.3616	-5.5328	-6.2957
-14.356	-12.396	-13.145	-11.732	-13.685	-12.806	-11.659	-12.916	-13.579	-13.564	-12.535	-13.233	-12.196	-12.081	-11.881	-13.733	-12.729	-12.315	-13.844	-14.2	-12.593	-13.228	-12.648	-12.113	-13.152	-12.831	-12.804	-12.442	-13.234	-12.883	-12.397	-13.249	-12.111	-13.07	-12.192	-11.884	-12.886	-11.622	-11.86	-12.108	-13.607	-12.372	-12.129	-14.156	-13.627	-13.496	-12.046	-12.283	-13.208	-12.721
-2.4266	-2.6709	-3.0462	-2.711	-2.5282	-3.3283	-2.3562	-2.7751	-1.5652	-2.8506	-1.8256	-2.5074	-2.5194	-2.7075	-3.0163	-2.8976	-0.65807	-2.5089	-2.2058	-2.6908	-2.7006	-1.9289	-3.563	-3.6646	-2.0796	-3.238	-2.6428	-1.87	-2.9632	-1.8804	-2.1847	-3.1499	-2.3837	-2.8573	-2.4481	-2.3603	-3.1307	-2.7222	-3.1717	-3.1924	-4.3781	-2.8977	-3.5047	-3.2227	-3.8683	-2.9551	-2.7271	-4.1755	-3.1637	-1.587
-2.3127	-0.46648	-1.2849	-2.33	-1.9739	-1.8447	-1.3449	-2.4971	-0.48272	-1.0618	-1.1251	-2.1552	-0.89372	-1.9855	-1.3777	-2.015	-1.8944	-1.1848	-1.6444	-0.81465	-0.54371	-1.7712	-0.92277	-2.1489	-1.3671	-1.2556	-2.2187	-0.75001	-1.8029	-1.1585	-1.7648	-1.3419	-0.93004	-0.84358	-1.4749	-0.86351	-1.7681	-1.9533	-1.2805	-1.6504	-1.3788	-1.4612	-0.89071	-2.1032	-1.5445	-0.43523	-1.9124	-0.77877	-0.39082	-0.75373
5.414	6.3018	6.6888	6.4407	6.7779	6.5036	7.0449	6.8828	7.0113	6.2576	5.7877	7.265	6.9645	5.9701	6.7167	7.5519	7.1314	6.1118	7.4305	5.9015	6.0916	8.2547	6.3085	5.9082	6.8182	5.559	7.4288	7.0822	7.4732	5.0024	6.9948	7.5781	6.2478	6.2322	6.7351	6.4515	6.0948	6.322	8.2962	6.7351	7.5248	6.3698	6.4546	6.5995	6.1592	5.9403	6.8858	7.1989	6.5616	6.837
-14.953	-14.556	-15.346	-15.095	-14.2	-14.707	-14.094	-15.465	-15.461	-14.06	-14.684	-14.427	-14.459	-15.25	-14.084	-14.721	-14.641	-14.832	-13.412	-14.544	-14.52	-15.104	-14.172	-15.637	-13.63	-14.153	-14.604	-15.403	-13.722	-14.667	-14.516	-14.695	-14.365	-15.238	-14.603	-14.666	-14.485	-14.468	-14.753	-14.52	-16.064	-14.236	-14.131	-13.951	-14.05	-14.269	-15.729	-14.623	-13.772	-15.139
0.067323	-1.2121	-1.1345	0.24576	0.04479	0.043785	-0.03871	1.1532	-0.78507	-0.91473	0.082373	-0.069306	-0.08297	0.63059	0.20379	0.072859	-0.60554	-0.37391	-0.67127	0.53321	-0.33258	0.32854	-1.0181	-0.34284	0.85101	0.43373	-0.03271	-0.20441	-0.37523	0.6689	-0.30833	-0.95045	-0.20901	-0.1303	-0.86326	0.54231	-0.18902	-0.42809	-0.19926	0.52161	1.0995	-0.09854	0.93446	0.58633	-0.23827	-0.69125	-0.38656	0.072847	0.13228	0.4145
-2.0255	-1.1967	-0.82481	-2.1964	-2.1939	-0.6558	-2.7439	-2.86	-0.96128	-2.7616	-2.2965	-2.1614	-0.77732	0.16314	-1.653	-2.2485	-1.638	-1.9391	-1.6026	-0.96356	-1.2879	-1.1472	-2.3613	-1.7523	-1.9436	-1.2184	-2.7075	-0.92993	-1.4782	-2.577	-1.7776	-2.7463	-2.4181	-1.8407	-1.6341	-1.6661	-2.263	-1.5518	-2.5829	-3.099	-1.9471	-2.3493	-1.1111	-1.2662	-0.7031	-0.966	-2.9415	-1.945	-0.81944	-1.2766
-9.7394	-10.671	-10.322	-9.7624	-11.302	-11.379	-10.702	-11.268	-11.083	-10.733	-11.477	-9.9475	-11.605	-11.055	-11.025	-10.582	-10.963	-10.194	-10.729	-11.878	-10.42	-10.897	-11.277	-10.504	-10.134	-10.821	-10.982	-11.716	-10.594	-10.401	-9.9525	-10.732	-10.676	-10.403	-11.373	-11.579	-11.125	-9.5583	-10.472	-11.379	-10.376	-10.562	-9.8803	-10.989	-10.269	-10.319	-11.394	-10.202	-10.034	-10.751
0.71223	-1.0636	-0.10699	0.40094	0.065122	0.50036	-0.16658	-0.48997	1.2904	-0.18648	-0.77103	0.95152	0.60682	0.31884	-0.17476	0.85127	-0.0022452	-0.14111	0.54118	0.31428	0.10655	1.1404	-0.30151	1.9333	-0.40132	0.46818	0.34271	0.66007	0.88576	-0.42483	0.43061	0.15412	0.31251	-0.82094	-0.6406	1.2228	0.085623	0.13103	0.95723	0.65539	1.1191	0.026613	0.59489	0.73984	-0.2679	-0.31863	0.80852	0.48571	0.78489	0.9356
7.2608	5.7783	7.1946	5.657	6.4217	7.3222	7.435	7.3266	6.4352	6.8386	6.7999	7.3864	6.5468	6.7159	6.6447	5.695	7.1787	6.8814	5.8668	6.9389	6.6987	6.7489	7.6027	6.4517	5.6813	6.9744	7.0108	6.5112	5.9722	6.9048	7.156	6.5574	7.6842	6.6928	7.3967	6.705	7.0077	6.8284	6.8562	7.0114	6.8776	6.0353	6.4338	6.0935	5.9169	7.1803	7.414	7.0411	6.5965	6.6264
-0.9329	-0.44492	-0.5091	-1.8028	0.0098795	-0.63629	-1.4892	-1.1419	-1.5746	-1.3225	-0.4652	-0.12385	-0.74823	-1.3646	-0.40643	-1.2063	0.32919	-0.7113	-1.4904	-0.99168	-0.17815	-1.3097	0.008932	-1.4786	0.20135	-0.79515	-0.42032	-0.22501	-0.70921	-1.2294	-1.8524	-0.72556	0.20079	-0.79717	-0.33476	-0.57594	-0.57474	-2.1047	-0.58317	-0.52657	0.081175	0.16545	-0.20472	-0.048267	-0.65788	-1.6129	-0.6777	-2.4351	-0.23775	-0.40501
6.2501	5.0856	4.88	5.6831	4.6155	5.7407	4.7053	5.6031	5.298	5.0733	5.4655	4.7442	6.0753	5.6037	4.8105	5.6154	6.5418	3.9723	5.8227	5.8554	6.4003	4.7455	5.3122	4.7797	5.5669	5.1123	5.1595	3.7602	4.6362	5.3955	5.3224	5.2381	5.5015	4.7082	4.4204	4.0666	5.2261	4.4975	4.5632	4.3003	5.5676	5.0362	4.9882	6.0437	5.9368	5.7181	4.4217	5.1064	6.5277	4.2021
7.0288	6.6463	6.6953	6.7087	6.4688	6.0531	6.9833	6.0403	7.3986	6.403	5.7899	7.2216	6.5769	6.9781	7.2328	7.7236	6.2054	6.4508	7.9024	6.277	6.7735	6.2272	6.5051	6.0615	7.1186	7.1994	7.3389	6.6174	7.2059	6.0891	7.2881	6.9516	7.0326	7.22	6.496	6.3118	7.6135	7.1913	5.3793	6.9451	6.8881	6.658	6.3406	6.8568	5.873	7.7713	6.2167	5.8448	7.1818	7.4015
-9.9072	-9.6744	-9.0599	-10.816	-11.336	-10.374	-9.985	-9.064	-10.285	-10.67	-10.287	-9.6035	-10.494	-10.384	-10.332	-10.387	-9.5805	-10.264	-10.018	-9.318	-10.186	-10.116	-9.5153	-9.8839	-9.9803	-10.26	-10.402	-10.677	-12.015	-10.544	-10.035	-10.244	-9.2356	-9.8697	-10.654	-10.152	-10.397	-9.8325	-10.888	-10.567	-11.569	-10.263	-9.9829	-9.3924	-10.946	-11.295	-10.401	-9.2084	-9.9857	-9.9303
5.8288	7.4727	6.556	5.5971	4.7787	5.4765	5.9564	4.651	4.4837	6.5413	4.9177	5.3084	6.0638	6.2785	4.6665	4.9898	4.9165	5.3854	4.1669	5.0531	6.0501	4.446	4.8267	5.1627	6.0487	4.435	6.0648	6.2396	5.6001	5.5018	6.1535	5.9413	5.6001	5.836	5.9837	6.0341	5.5022	5.3702	3.2328	3.9622	5.046	5.34	5.7062	6.0647	5.9102	4.8509	5.5531	6.2253	4.7379	5.0147
-1.2175	-2.6712	-0.58507	-2.6692	-2.3607	-2.593	-3.2267	-2.5005	-2.1611	-0.47673	-2.3523	-1.189	-0.86136	-1.5528	-0.68994	-1.6705	-2.6984	-0.36837	-2.3558	-1.7441	-1.1934	-2.8883	-3.6823	-1.6714	-0.96906	-1.8457	-1.9756	-1.7095	-2.2856	-1.0449	-1.4355	-2.1057	-1.9927	-1.7126	-1.9975	-1.8908	-1.5663	-1.4915	-1.6804	-1.6587	-2.2729	-1.9172	-1.9302	-2.1417	-0.71797	-1.2544	-1.2759	-1.5641	-2.1036	-2.0876
0.82792	-1.0075	0.46264	-0.078899	1.4765	-0.27119	0.552	0.1023	-0.4157	0.47362	-0.24079	0.36052	1.1286	1.03	1.0454	0.82519	0.9183	-0.3385	1.0036	0.56596	-0.79768	0.89805	0.55967	-0.019028	0.10824	0.60922	0.2392	-1.0132	0.13906	1.2563	0.32844	1.7363	-0.15781	0.63385	0.81405	-0.26388	0.018012	1.1424	-0.0065526	-0.12914	0.93628	0.4659	0.95749	1.0136	-0.0055143	0.21327	0.11071	1.3433	0.44854	-0.21157
-12.952	-13.425	-13.287	-13.925	-13.075	-12.917	-14.188	-13.34	-10.937	-12.849	-14.106	-13.217	-13.323	-12.441	-12.476	-13.663	-12.703	-13.714	-14.093	-13.646	-12.425	-13.654	-13.304	-13.259	-12.835	-13.354	-12.708	-13.063	-13.017	-13.511	-13.462	-13.867	-13.484	-12.415	-13.387	-12.883	-13.267	-12.918	-13.335	-14.188	-13.127	-12.908	-12.802	-13.812	-12.987	-13.995	-13.638	-13	-12.174	-13.252
5.8142	5.4063	4.6796	5.7361	5.2189	5.5486	4.2128	4.5144	5.2115	6.0755	4.2581	4.512	4.7181	3.3252	4.6569	4.4624	3.6557	5.4576	5.0214	5.7909	5.043	5.0812	5.2982	4.4359	5.6428	5.373	5.3975	4.7637	5.1128	5.9496	5.6112	4.3988	6.2917	6.3525	5.3272	5.1239	4.7403	5.3827	5.0443	4.3277	5.1494	4.2918	5.5658	5.2978	3.6138	5.9047	6.5655	6.0793	4.3674	5.4195
-1.4925	-0.035317	-0.66969	-0.29713	-1.2466	-0.39844	0.61528	-0.57406	-0.55946	0.23958	-0.15553	-1.8621	-0.0041437	0.26732	0.51558	-0.71078	-0.038089	0.63746	0.072088	-0.72558	-0.75655	-0.38575	0.6345	-0.42069	-0.3306	-0.99322	0.51513	-0.32396	-0.61435	0.5163	0.1598	0.078165	-0.83768	-0.64515	0.74407	-0.42229	-0.51427	0.68357	-0.15592	-0.55276	0.076297	-0.020372	-0.22481	-0.060088	-0.1328	-0.22206	-0.84422	-0.6327	-1.6603	-0.031201
-10.217	-7.9062	-9.8125	-8.885	-8.6768	-8.0773	-9.937	-9.0867	-8.7804	-9.0276	-10.436	-9.6611	-8.5455	-9.3728	-8.9421	-9.471	-9.3362	-9.6691	-7.8273	-10.075	-8.1025	-8.5584	-9.5004	-8.2192	-8.2178	-9.7279	-8.891	-9.6157	-9.3757	-7.7907	-8.5842	-9.5106	-8.9772	-9.7862	-9.3156	-8.6727	-8.4303	-9.4194	-9.7473	-8.2737	-8.2116	-8.712	-8.5958	-8.433	-9.5566	-10.273	-9.6581	-8.8356	-10.096	-8.8384
-0.60056	0.49898	1.4573	-0.54871	0.99837	0.32674	-0.52077	-0.81687	-0.5203	-0.13135	0.58957	-0.38448	-1.7299	0.85707	-0.66075	0.51508	-1.1509	-0.079697	-1.1055	-0.63005	-0.022184	-0.25577	-0.22698	0.60556	0.37281	-0.77515	-1.0314	-0.017764	0.0076226	0.30136	-0.13829	-0.6197	-0.85181	-0.37153	0.033314	0.22833	0.09556	-0.32978	0.81504	-0.1189	0.67241	-0.76243	0.3384	-0.12597	-0.047735	-0.57613	-0.49726	-0.084628	0.24501	-0.42513
-3.9936	-3.7518	-3.4646	-4.7349	-4.1451	-4.4174	-4.571	-3.3966	-4.2786	-4.6902	-4.382	-4.6933	-4.0099	-4.1137	-4.2908	-4.6578	-4.1398	-3.9307	-5.2704	-3.6399	-5.4815	-4.0693	-3.7983	-4.4672	-4.3008	-3.381	-3.6329	-5.189	-3.8847	-3.6324	-4.0361	-3.7964	-3.8471	-4.3778	-3.9302	-5.7044	-3.3912	-4.0798	-5.4505	-5.0595	-4.711	-4.8495	-4.1935	-6.2048	-5.116	-4.5805	-5.0009	-4.1876	-3.7026	-5.1127
-4.2993	-4.0326	-3.1785	-4.1889	-4.5395	-4.4464	-3.3739	-4.5449	-3.2856	-2.8702	-4.5201	-3.9791	-4.3757	-3.7645	-3.8836	-3.9552	-3.7724	-4.0145	-3.4907	-4.3557	-4.2541	-3.1851	-5.3926	-3.6092	-4.1663	-3.8466	-3.8699	-4.4193	-3.7902	-3.1806	-3.8114	-3.4915	-3.7897	-3.5918	-4.4558	-2.3386	-3.8781	-3.162	-3.6036	-4.4119	-3.6389	-3.3704	-3.6193	-2.7714	-4.1079	-3.5311	-3.8358	-5.1009	-2.5189	-3.5552
-1.169	-0.82686	-0.7558	-0.95174	-0.66737	-1.5092	-1.2953	-1.828	-1.8179	-1.3628	-1.5278	-1.0818	-2.1883	-0.27766	-0.80772	-2.3805	-0.74046	-2.5664	-1.9603	-1.1919	-2.0044	-1.0498	-1.5264	-0.8526	-2.342	-1.8	-0.94879	-0.74641	-1.9006	-1.1307	-2.046	-1.4126	-0.76913	-1.3133	-1.3367	-1.6931	-1.0163	-1.94	-2.4694	-1.2305	-2.4212	-1.406	-2.1934	-1.0699	-3.2187	-2.3721	-1.4412	-0.40814	0.32943	-1.3737
-12.005	-12.904	-12.517	-12.564	-12.984	-13.37	-12.462	-13.284	-11.863	-12.221	-12.605	-12.896	-12.536	-13.385	-13.368	-12.975	-12.606	-12.855	-12.471	-12.822	-12.306	-12.767	-12.655	-12.348	-13.169	-12.143	-12.149	-12.029	-12.098	-13.206	-11.274	-12.635	-12.471	-12.824	-12.544	-12.702	-13.318	-12.387	-11.533	-12.416	-12.443	-12.787	-12.293	-12.664	-10.953	-12.16	-13.619	-12.873	-13.665	-12.342
-4.543	-6.0342	-4.7101	-7.122	-4.5849	-6.2199	-5.3645	-5.1152	-5.2418	-5.7998	-4.5044	-5.1981	-5.4367	-6.1253	-5.7588	-5.2112	-5.4257	-6.4	-5.3609	-5.7098	-5.5422	-5.1086	-6.2412	-5.8488	-4.7542	-6.4133	-5.1412	-4.7407	-5.2132	-5.8471	-5.2528	-5.0105	-4.0714	-5.0199	-6.0219	-5.9207	-5.0043	-6.9865	-7.0517	-6.7353	-5.2854	-6.5683	-6.4743	-5.224	-6.2949	-5.8307	-4.6184	-6.1222	-5.9983	-5.2388
-0.27726	-1.0305	-1.7453	-0.99536	-0.45381	-1.9544	-2.0513	-0.64558	-2.3085	-1.0961	-2.0708	-2.2162	-1.3834	-0.86892	-1.231	-1.315	-1.6125	-0.73857	-0.47187	-0.50434	-0.7014	-0.47885	-2.0501	-2.4341	-1.5613	-1.168	-2.4138	-0.52421	-2.2833	-1.3198	-1.1436	-1.0313	-1.4477	-0.37244	-1.8332	-0.36815	-2.1449	0.47966	-1.6808	-1.0818	-2.6328	-1.0978	-1.9108	-1.8036	-2.3366	-3.0941	-1.2545	-1.2147	-1.3816	-0.545
-12.55	-12.632	-12.004	-12.117	-12.711	-12.94	-14.194	-13.787	-13.582	-12.161	-13.18	-14.079	-13.618	-12.861	-13.168	-13.403	-13.842	-13.736	-13.858	-13.473	-13.023	-13.357	-12.42	-14.197	-13.036	-12.963	-12.3	-13.118	-14.989	-13.677	-12.551	-13.511	-13.037	-14.044	-13.938	-14.627	-13.463	-13.182	-12.753	-12.898	-13.284	-12.43	-13.069	-13.595	-12.642	-12.658	-13.747	-12.288	-13.002	-12.819
-1.7103	-2.3214	-2.9691	-2.5026	-1.5047	-2.8543	-1.1066	-1.9955	-2.1743	-1.975	-2.8237	-2.0587	-3.6272	-3.0252	-2.118	-3.4644	-2.5756	-3.1961	-2.5819	-2.1978	-2.1138	-1.7021	-4.3677	-2.8803	-2.6435	-3.574	-1.4022	-1.3071	-2.0553	-2.0258	-2.7038	-2.8846	-1.914	-3.4377	-3.3857	-3.6055	-2.2198	-1.8306	-1.9543	-3.4747	-2.2193	-3.2975	-2.0884	-1.943	-2.052	-1.8692	-2.4651	-2.7404	-2.0891	-1.6818
-4.2021	-3.4562	-3.3598	-4.0554	-4.5329	-4.4198	-4.6385	-4.0116	-2.7436	-3.2492	-3.0957	-4.2677	-4.8378	-3.6071	-4.2785	-3.6784	-3.6395	-3.2051	-4.604	-2.6888	-3.096	-3.7663	-2.6031	-4.1279	-4.1917	-4.5089	-4.2063	-3.0042	-3.87	-3.4469	-4.4315	-3.3655	-3.9659	-3.8782	-3.787	-4.5914	-4.0636	-3.8535	-5.0394	-4.3702	-4.2088	-3.9464	-3.8199	-3.6011	-3.7834	-3.0534	-3.7631	-3.8332	-4.0547	-4.6037
-13.594	-14.975	-14.788	-15.044	-14.892	-14.876	-14.021	-14.938	-16.332	-15.369	-14.775	-14.45	-15.145	-14.875	-14.695	-14.625	-14.589	-13.696	-13.12	-14.5	-15.491	-14.287	-15.076	-13.82	-14.949	-13.017	-14.721	-14.532	-13.837	-14.722	-14.624	-14.11	-13.729	-14.966	-13.821	-14.508	-14.534	-14.775	-14.3	-14.961	-14.105	-15.538	-13.604	-14.591	-14.378	-15.193	-14.919	-13.706	-15.253	-14.749
-1.3585	-2.3988	-2.2544	-1.8013	-1.5865	-2.1831	-2.14	-0.4947	-1.1538	-0.84812	-1.0425	-2.5523	-2.535	-0.91558	-1.5765	-0.7089	-2.4945	-2.2958	-2.1498	-1.3533	-1.9322	-2.5719	-2.2004	-2.937	-0.80747	-1.3458	-1.9997	-2.2869	-1.9453	-1.4306	-1.6139	-1.2611	-1.7224	-2.2371	-2.5202	-0.94849	-2.1105	-1.8051	-1.9559	-1.6138	-1.8143	-0.81618	-0.88099	-2.5183	-2.3554	-1.0953	-2.2216	-1.0707	-2.5766	-1.3301
1.995	2.2783	1.6656	2.607	1.7415	0.39835	2.0269	0.76894	1.6591	0.63621	1.5155	1.968	1.5725	2.6581	1.2799	1.9724	2.5522	2.2265	1.7545	1.9991	2.144	2.4956	1.6543	2.6726	2.3551	1.8658	1.2165	2.4119	2.4203	1.8557	2.4801	2.3469	0.95684	2.2436	2.5807	1.5497	0.30228	2.43	1.2689	1.6165	1.3027	2.6903	2.4895	2.3248	1.308	0.27209	0.65244	2.4151	1.7929	1.0064
-9.3501	-10.543	-8.9399	-9.0477	-10.232	-9.5175	-9.659	-10.49	-9.1978	-9.1542	-9.5396	-10.395	-8.6633	-9.9133	-8.8589	-8.8942	-9.0783	-8.9942	-9.2105	-10.055	-10.395	-8.239	-9.9939	-9.3641	-9.198	-8.3827	-9.1999	-8.9707	-9.3844	-9.0303	-9.7601	-9.3356	-8.3138	-9.949	-8.1463	-8.9874	-9.418	-9.2993	-8.4929	-9.559	-10.226	-10.223	-9.3476	-9.7922	-9.7326	-9.3019	-9.2957	-9.6014	-9.1642	-11.012
-2.6964	-2.6448	-2.7637	-2.3304	-2.528	-2.306	-2.6229	-3.0063	-2.6502	-2.711	-2.9469	-1.3942	-1.6015	-2.6511	-3.1933	-2.0276	-3.7645	-2.9445	-3.4018	-1.995	-2.7236	-2.3677	-3.8274	-2.2994	-3.3392	-3.4114	-2.356	-2.6736	-2.6737	-3.1436	-2.32	-3.3905	-2.9436	-1.9155	-1.4794	-3.2084	-2.7229	-2.2619	-3.3433	-1.7518	-2.6064	-2.5047	-1.2948	-3.5091	-3.2964	-2.6637	-4.1087	-3.3929	-2.535	-3.2094
-1.1555	-0.80167	-1.5581	-1.0444	-0.31832	-0.53984	-1.8134	-2.4459	-1.8681	-2.2409	-1.2262	-1.1462	-1.4502	-1.2342	-0.85877	-2.0682	-1.4547	-1.5742	-0.095732	-0.88882	-1.1636	-0.77388	-1.8972	-0.70397	-1.6706	-0.84874	-2.2465	-0.34848	-1.0171	-1.9406	-0.50087	-1.7736	-0.32196	-0.70343	-1.7964	-1.4005	-1.894	-0.74721	-1.1817	-1.4815	-1.7322	-2.7284	-1.7216	-0.81282	-0.59917	-1.763	-0.43631	-1.418	-1.0219	-0.93651
-13.282	-14.036	-12.705	-13.457	-12.91	-13.564	-13.438	-12.945	-13.132	-13.32	-12.698	-12.429	-11.789	-11.705	-12.77	-12.898	-13.044	-12.602	-13.147	-12.962	-13.496	-13.551	-14.098	-13.184	-13.076	-13.285	-13.119	-13.126	-13.852	-12.33	-13.74	-13.933	-13.954	-12.291	-13.698	-13.509	-12.019	-13.261	-13.755	-12.971	-12.481	-12.872	-13.851	-12.88	-13.189	-12.644	-12.593	-13.053	-14.651	-13.159
-4.4517	-5.2635	-3.1922	-5.025	-3.5748	-4.899	-2.5835	-4.2627	-5.2111	-4.5486	-4.289	-2.7924	-4.8412	-4.7376	-3.5509	-4.8291	-3.4933	-3.5725	-4.0418	-4.0197	-3.0666	-3.4008	-3.9666	-4.2814	-4.5098	-3.8825	-4.9551	-4.1357	-5.2439	-3.2334	-5.0096	-3.452	-5.1413	-4.6823	-3.8552	-2.2852	-4.6981	-3.8634	-4.6702	-3.846	-4.9852	-4.4995	-4.1536	-4.5698	-4.4572	-4.4635	-5.1959	-3.4235	-4.7331	-4.3889
4.7451	4.5661	4.7839	4.6429	4.1839	4.8249	5.2959	5.3875	4.4885	3.6887	4.9885	5.5768	5.6502	4.2104	5.7785	5.3843	5.0921	5.156	5.7321	4.7196	4.653	5.0392	5.1409	4.0876	5.1748	4.617	5.2406	6.617	4.7236	4.9472	6.455	4.8094	5.9761	5.589	5.7415	4.5854	5.1013	4.7391	5.3944	4.6471	4.5752	4.8073	5.2086	4.4923	5.1444	5.2786	5.4882	3.836	4.7247	4.8589
-9.645	-9.2918	-8.9011	-8.2454	-9.6293	-10.841	-9.6377	-8.8206	-9.4604	-9.0244	-8.598	-9.1309	-8.7041	-10.168	-8.0023	-8.718	-9.2209	-10.012	-9.5889	-9.5484	-9.4843	-8.1868	-8.6011	-8.6995	-9.3426	-10.051	-9.3337	-8.5124	-10.182	-9.0617	-8.7339	-7.6019	-7.7441	-9.726	-9.0557	-9.0856	-8.7564	-8.0228	-8.5643	-8.4073	-8.5813	-9.0798	-9.1763	-10.514	-8.7389	-8.506	-7.9083	-8.0532	-9.5036	-8.3748
-2.9705	-2.7945	-2.0493	-0.51644	-0.99604	-1.8969	-0.72214	-1.2162	-1.7132	-1.4936	-2.2063	-1.9419	-1.6112	-1.6241	-1.471	-2.6143	-1.0876	-0.91049	-2.0762	-2.4521	-0.44108	-2.4031	-3.3521	-1.8588	-1.0004	-1.8466	-2.0956	-2.6149	-0.93469	-2.4666	-1.0088	-1.8262	-2.648	-1.8842	-1.5853	-1.8693	-1.8841	-1.2676	-1.7666	-0.45337	-1.3159	-2.5703	-1.6783	-1.0968	-0.83705	-0.40692	-1.731	-2.4963	-2.8172	-2.1018
1.3653	-0.051098	0.5972	0.67576	-0.96574	0.28146	0.10516	-1.1351	0.39526	0.054018	-1.108	0.29601	1.7387	0.50581	-0.4856	1.1961	0.098243	-0.098291	0.1404	0.68024	0.93479	-0.13251	-0.34201	0.96447	0.69651	-0.3556	0.62137	0.048012	0.6992	1.7892	0.18374	-0.47944	0.52747	0.85203	1.4717	-0.31922	0.098247	-0.051005	0.74624	0.96397	-0.40299	1.1312	-0.35458	1.5229	0.19952	-0.38199	0.5299	0.4659	-0.26363	-0.43926
-14.764	-14.847	-13.782	-15.157	-15.006	-13.321	-13.964	-16.117	-14.882	-13.832	-14.406	-14.911	-14.919	-14.976	-13.762	-13.949	-15.847	-16.01	-14.229	-14.187	-14.583	-14.867	-15.152	-15.396	-14.525	-14.409	-14.916	-15.184	-14.203	-13.086	-14.592	-14.392	-13.977	-14.465	-15.24	-14.963	-14.202	-16.002	-15.517	-15.825	-14.697	-14.877	-13.886	-15.36	-14.351	-13.868	-13.544	-14.604	-14.769	-13.683
-0.61171	0.70247	-0.1797	-0.32335	0.025601	0.63258	0.25463	-0.43511	0.0071863	0.39644	-0.73499	-0.46281	0.10961	-1.1419	-1.0489	-0.71142	-1.1859	-0.96714	-0.21625	-0.075267	0.37245	-1.373	-0.45695	-1.9693	0.51506	-0.14924	1.0755	0.53982	-0.16985	-0.83817	-1.0497	1.5672	-0.78345	-1.3635	-0.71663	-0.78555	0.52676	-0.89946	-0.022772	-1.0183	-0.062024	0.0081646	-0.049228	0.72369	-0.66945	-0.29062	-0.38387	-0.32522	0.059044	-0.7246
-21.832	-21.708	-22.573	-23.196	-21.261	-23.089	-21.749	-22.449	-22.378	-22.603	-21.698	-22.282	-21.666	-21.658	-22.16	-21.594	-23.894	-22.549	-21.341	-22.001	-20.598	-22.805	-22.274	-21.972	-21.831	-22.607	-22.646	-21.568	-21.822	-22.081	-23.429	-23.184	-22.834	-22.176	-21.945	-22.086	-22.754	-21.387	-21.507	-22.817	-23.176	-21.635	-21.865	-21.753	-22.395	-22.573	-22.394	-22.265	-22.63	-22.51
-12.806	-13.539	-12.696	-13.587	-12.551	-13.166	-13.547	-14.023	-13.313	-13.682	-13.65	-12.814	-12.961	-13.209	-13.573	-13.861	-13.666	-12.915	-13.61	-12.93	-12.696	-11.927	-12.868	-13.565	-13.916	-12.629	-13.161	-13.642	-14.122	-12.497	-12.945	-11.783	-13.741	-13.515	-13.327	-12.932	-12.607	-13.011	-12.606	-13.069	-13.413	-14.054	-13.216	-12.974	-13.488	-12.639	-13.227	-13.74	-13.161	-12.14
-9.2568	-9.1725	-8.8061	-9.3144	-9.8638	-9.6448	-8.8042	-9.0026	-9.2762	-9.69	-9.5398	-9.004	-8.557	-7.9655	-9.1996	-9.441	-9.47	-8.8742	-9.4246	-9.1841	-9.0476	-8.7338	-9.1536	-9.6302	-9.1803	-9.6594	-8.8425	-9.9941	-9.2791	-9.8216	-9.0784	-10.238	-9.8459	-8.5508	-8.6672	-8.5852	-9.325	-9.1274	-8.5743	-8.9963	-7.8118	-8.9865	-8.9622	-8.6504	-10.321	-9.8476	-8.1405	-9.0927	-7.9516	-9.9601
-11.697	-10.974	-12.584	-11.801	-11.92	-12.725	-11.563	-11.425	-11.632	-12.728	-12.92	-11.838	-11.379	-12.126	-12.702	-12.529	-12.253	-12.662	-11.459	-11.058	-11.465	-11.374	-10.711	-11.202	-11.001	-10.438	-12.417	-11.198	-10.69	-12.669	-12.593	-11.825	-11.991	-11.738	-11.711	-12.051	-12.593	-11.701	-11.212	-12.5	-11.936	-11.824	-11.565	-11.349	-12.408	-11.165	-12.262	-12.522	-11.527	-11.779
7.1828	6.6262	6.5112	6.0161	6.8657	6.9099	7.2323	6.9857	6.6448	5.943	7.7148	7.3391	6.9764	6.8383	6.5297	7.7067	6.3179	6.8343	6.6968	7.0523	5.4613	6.9401	6.8823	5.6299	7.8342	7.5058	7.3078	7.0699	7.0315	6.1649	7.029	5.54	5.9906	6.987	6.904	6.1619	7.8488	5.712	6.7242	7.5962	6.0299	7.5874	8.077	7.7947	7.0926	6.6192	6.6433	7.0746	7.0007	6.5373
-13.008	-12.886	-13.59	-14.677	-15.101	-15.002	-14.023	-14.251	-14.11	-13.457	-12.583	-13.725	-13.626	-13.838	-14.928	-13.558	-13.612	-13.728	-14.273	-13.588	-14.182	-13.57	-14.768	-13.381	-12.896	-14.403	-15.263	-14.576	-14.482	-13.542	-14.405	-13.843	-13.73	-13.435	-14.01	-14.651	-14.058	-14.285	-14.768	-13.628	-14.584	-13.997	-15.091	-12.267	-14.342	-13.583	-14.144	-13.313	-13.567	-12.64
-2.3004	-3.1342	-3.0509	-3.529	-2.8488	-4.0779	-5.0579	-4.059	-3.1842	-3.5531	-3.3245	-2.7348	-4.3628	-2.8146	-3.1541	-3.5044	-3.4659	-3.817	-3.0941	-2.8951	-3.3252	-3.935	-2.94	-2.2034	-3.7326	-2.6083	-3.2287	-2.6702	-3.687	-2.9665	-3.2595	-3.7109	-2.7536	-2.9213	-3.161	-4.4072	-2.6869	-3.9816	-2.2766	-3.8802	-4.286	-2.8186	-3.2937	-3.9128	-4.2017	-3.6371	-4.0494	-2.3858	-3.0439	-4.3023
0.5137	1.0349	-0.7143	1.005	1.4299	0.51414	1.0595	0.58662	1.4274	1.5388	-1.0195	0.8762	0.5066	0.24948	-0.12772	0.3851	0.76383	0.8366	-0.84539	-0.0057244	0.83501	0.96868	0.58638	-0.15568	0.70364	0.48415	-0.20069	0.41031	-0.4835	-0.1309	-0.31813	0.33929	-0.31053	0.8251	0.27723	0.79182	1.1586	0.7343	1.2048	1.3185	-0.41889	0.15647	1.0185	0.61692	-0.37932	1.0121	0.22186	0.32534	0.74363	0.2069
-13.962	-13.323	-13.697	-12.81	-13.648	-13.546	-14.69	-13.869	-14.894	-14.395	-13.508	-13.373	-13.25	-13.545	-13.001	-13.748	-14.492	-14.645	-14.292	-13.911	-13.912	-13.458	-13.528	-13.633	-13.571	-14.817	-14.122	-13.556	-13.509	-14.525	-14.301	-13.328	-15.15	-13.258	-15.13	-14.309	-13.752	-12.787	-13.598	-12.924	-14.089	-14.958	-13.749	-15.136	-14.138	-12.465	-13.05	-14.393	-13.444	-14.367
-2.3715	-3.1092	-2.5405	-1.9441	-1.2274	-3.2101	-2.6628	-1.8854	-2.5366	-2.7562	-2.173	-2.2325	-1.8113	-3.3583	-3.2837	-2.0817	-3.3388	-1.8594	-1.0025	-2.3956	-1.991	-3.4573	-2.3675	-1.8332	-1.841	-3.0473	-3.0394	-2.9519	-3.2282	-2.5745	-3.757	-2.1622	-1.8084	-2.1884	-2.2903	-4.1357	-2.3966	-2.8956	-1.9741	-3.0308	-1.1621	-2.415	-3.0773	-2.0461	-2.7592	-2.0971	-2.1989	-2.3709	-2.0199	-1.8314
-0.24356	-0.25309	0.86067	-1.6022	-0.11457	-0.42825	0.4493	-0.49054	-0.87511	-0.41916	-0.4807	-0.14969	0.22822	0.12026	0.93272	0.25901	-0.27509	0.48155	-0.38467	0.69768	0.76099	0.29764	0.11725	-0.63463	-1.123	1.0245	0.5657	-0.12744	1.0084	0.36264	0.35726	-0.27883	-0.28803	1.0163	0.73023	-1.0138	-0.55399	0.68651	0.16419	1.2476	0.44697	-0.83189	-0.26146	-0.11778	0.067066	-0.58207	-0.24619	-0.25933	1.5638	-1.2487
-0.8415	-1.2699	-0.89991	-0.59143	-1.1888	-1.197	-1.4186	-2.2108	-0.69704	-1.3342	-1.8068	-1.9861	-1.5651	-0.72449	-1.2384	-1.7389	-1.2294	-1.9498	-0.88165	-2.1382	-0.97049	-0.63215	-1.1021	-2.1296	-1.7352	-0.74931	-0.88058	-0.97712	-2.6656	-1.4641	-0.61384	-1.5615	-0.36062	-0.99106	-2.478	-0.47336	-0.96301	0.32441	-1.239	-0.83613	-0.99996	0.10357	-1.8426	-1.7333	-1.2241	-1.6477	-0.84384	-1.4421	-1.3193	-1.4342
3.498	3.1368	2.6488	2.0709	2.902	3.336	2.2142	3.0843	2.4167	2.3461	2.7269	2.1646	3.0806	3.5066	2.026	2.3926	2.7309	1.6687	3.998	2.867	2.8102	2.6222	3.1796	2.875	2.8259	2.4528	4.3671	1.8651	2.8592	2.5155	2.9602	2.5033	2.4043	2.5008	1.8511	3.1776	3.2797	2.7374	1.951	2.8788	3.176	3.4888	1.7234	2.3208	1.2692	3.0453	2.7085	2.6752	1.4774	2.863
-13.92	-13.44	-13.814	-14.116	-13.964	-13.548	-13.97	-14.878	-14.51	-14.17	-13.661	-14.434	-14.131	-15.261	-13.454	-14.623	-13.098	-14.253	-14.02	-13.976	-13.626	-14.683	-14.382	-13.602	-13.807	-13.76	-13.766	-13.617	-14.46	-14.505	-13.823	-14.046	-14.723	-14.611	-14.329	-14.573	-13.111	-13.381	-14.2	-13.938	-12.775	-14.443	-14.593	-14.801	-12.724	-15.333	-13.391	-14.169	-14.356	-14.136
1.5144	-0.12208	1.1314	2.2063	1.0363	1.3874	2.2893	2.7752	1.1944	1.374	1.232	1.7333	1.4984	1.1398	2.0319	1.329	2.3513	1.6253	1.0834	1.7385	1.5763	1.5475	2.4615	1.0466	1.4136	2.6073	1.3087	2.7549	2.002	2.2539	1.8501	0.21768	1.2756	1.3662	1.0768	1.8511	1.3577	0.79121	1.5925	2.1836	1.4114	2.025	2.4567	2.1842	1.71	2.0082	1.4754	1.2971	1.4172	1.7761
10.72	9.1666	9.9	9.2398	10.338	9.5101	9.7757	9.6522	9.261	9.9856	9.1785	8.8568	9.0929	9.4645	9.8553	8.259	9.9095	9.2836	9.5552	9.8804	10.343	11.025	10.962	10.83	9.7824	10.237	9.0437	9.3731	10.073	8.6773	10.141	9.3532	8.8797	10.013	9.4821	10.233	10.785	9.7992	9.454	10.567	8.3292	9.3361	9.5892	9.2843	10.783	10.966	10.14	9.9475	10.361	9.7681
-12.72	-12.904	-12.776	-12.819	-12.976	-12.621	-12.826	-12.865	-13.404	-12.959	-11.969	-13.115	-10.972	-12.014	-12.95	-12.539	-12.728	-13.022	-13.276	-12.646	-13.759	-13.403	-12.717	-12.759	-13.105	-13.211	-13.638	-12.82	-13.308	-13.723	-12.74	-11.747	-12.824	-13.181	-14.103	-13.043	-13.531	-12.514	-13.665	-12.481	-11.408	-12.682	-12.197	-12.08	-13.104	-13.277	-12.681	-12.976	-14.263	-11.995
-13.482	-14.804	-15.115	-14.047	-14.661	-14.886	-14.367	-16.206	-14.845	-14.433	-14.713	-14.191	-15.257	-15.486	-14.61	-14.835	-15.522	-15.403	-14.509	-14.373	-15.176	-15.115	-14.488	-13.745	-14.602	-15.061	-13.994	-14.096	-14.719	-14.429	-13.894	-14.304	-14.545	-14.442	-14.325	-15.692	-14.107	-15.247	-15.505	-14.234	-14.588	-14.721	-15.538	-14.99	-15.848	-15.604	-14.817	-15.545	-14.425	-15.249
-21.774	-21.525	-21.562	-19.332	-19.372	-20.956	-20.841	-21.063	-20.5	-20.342	-21.57	-20.659	-21.465	-20.612	-21.241	-21.003	-21.033	-20.575	-20.305	-21.339	-21.197	-20.5	-21.245	-20.175	-20.618	-18.903	-21.584	-22.079	-20.83	-19.923	-20.38	-20.703	-21.749	-20.885	-20.611	-20.808	-21.684	-20.026	-20.711	-21.83	-20.996	-20.768	-21.139	-21.335	-21.387	-21.705	-22.44	-19.2	-21.704	-20.751
-9.3209	-8.3847	-8.6295	-8.5945	-8.0914	-9.6015	-8.969	-8.4361	-9.2433	-9.2099	-9.0343	-9.7951	-9.6671	-9.4235	-8.8706	-8.7676	-8.3295	-9.3056	-8.9858	-9.0588	-9.7419	-9.7269	-9.3332	-9.2879	-8.5753	-9.9729	-9.92	-9.3219	-8.8996	-9.0737	-8.4668	-9.1336	-8.6291	-9.3927	-7.8728	-9.2295	-10.011	-9.8451	-8.3326	-9.0538	-8.2495	-8.9004	-10.057	-8.8883	-8.9148	-9.4249	-8.1931	-8.6823	-9.0458	-8.18
-1.3856	-2.4544	-2.2856	-2.217	-1.7601	-2.8564	-1.9752	-1.3167	-1.5442	-2.0173	-1.197	-2.5841	-2.8165	-0.99876	-2.5991	-0.78729	-2.361	-2.0092	-2.7504	-1.991	-1.7777	-1.3726	-1.2024	-1.5847	-1.1384	-1.0005	-2.1295	-2.3507	-1.3921	-0.414	-1.4435	-1.9742	-1.4436	-1.1485	-1.012	-1.1852	-2.5795	-1.9614	-1.7783	-0.97088	-2.6384	-1.0004	-1.5939	-0.9936	-2.658	-0.71126	-1.5343	-2.1881	-1.7965	-1.4644
1.5498	0.33827	0.94826	-1.5199	0.8426	0.66491	0.3726	-0.82138	-0.20476	-0.23161	1.155	0.99519	0.11256	0.55254	0.88059	0.22654	0.45454	0.79039	0.38387	-0.049375	-0.19272	-0.84468	0.28191	-0.026491	1.7465	0.57603	1.2773	0.17627	1.2833	0.4208	0.50725	0.30133	0.6684	1.4921	0.54369	0.029384	1.012	0.48825	0.60276	1.0626	-0.82978	-0.59582	0.70096	0.092827	0.49206	0.0046303	-0.015181	0.80533	0.91511	0.24013
-2.3862	-3.0435	-2.7838	-3.309	-2.8205	-3.4271	-3.9374	-3.2768	-4.1585	-4.457	-3.7174	-3.5427	-2.5792	-3.1048	-2.7074	-4.0598	-2.2937	-2.5349	-3.1718	-2.7911	-3.5484	-1.514	-4.4175	-2.7796	-3.1101	-3.2228	-3.3819	-2.6199	-3.1507	-2.9587	-3.6394	-3.3351	-3.0997	-4.0839	-3.5179	-3.2222	-2.738	-3.4225	-4.3113	-3.6222	-2.2326	-3.336	-3.3829	-3.3518	-3.4555	-1.8617	-3.2172	-4.0839	-3.5977	-3.0328
-13.436	-12.909	-12.58	-13.508	-13.323	-13.818	-13.711	-12.92	-13.368	-12.962	-13.601	-13.764	-12.929	-13.233	-13.474	-13.52	-12.666	-13.19	-12.718	-12.264	-13.13	-14.207	-14.38	-13.496	-13.426	-13.334	-13.202	-12.469	-12.238	-13.478	-13.86	-13.258	-12.753	-13.097	-13.425	-13.187	-11.944	-12.494	-13.436	-14.705	-13.857	-12.323	-14.088	-13.465	-12.674	-13.401	-12.939	-13.41	-13.236	-13.508
6.9303	7.642	6.6823	7.2589	7.4703	5.9319	6.2322	6.7961	6.8414	7.1546	6.9306	6.4736	6.557	7.4045	6.9342	8.0488	6.2828	7.2431	7.5258	6.9236	6.5103	6.9233	6.8702	7.6167	6.9786	6.3568	6.4326	6.6976	7.8042	7.031	6.8848	7.4546	6.6879	6.9058	7.0683	6.9322	6.8286	6.0501	6.246	7.7424	6.6027	6.8966	8.0259	7.5082	6.2532	5.7956	6.7667	5.8077	7.0388	6.6893
-11.254	-10.703	-11.182	-11.813	-11.195	-11.644	-11.515	-11.102	-11.774	-11.126	-11.155	-10.981	-10.345	-11.031	-10.109	-10.56	-11.045	-11.414	-11.633	-11.319	-11.93	-10.911	-11.574	-10.601	-12.017	-11.673	-11.59	-11.933	-11.99	-11.822	-11.551	-11.857	-12.275	-9.8785	-11.337	-10.048	-11.253	-11.687	-12.193	-10.863	-10.505	-11.843	-11.198	-11.859	-10.463	-10.943	-10.34	-10.829	-11.91	-10.866
-6.4585	-5.5661	-5.8382	-6.5408	-5.9357	-5.7033	-5.9211	-4.5747	-5.6598	-5.7429	-5.785	-4.946	-5.7459	-4.5219	-5.8208	-5.9154	-5.5984	-6.1498	-5.6637	-5.409	-5.2701	-5.7488	-6.1247	-4.8811	-6.3593	-6.1601	-6.0042	-5.498	-5.3918	-5.5956	-5.903	-5.5709	-4.7474	-5.3158	-5.9172	-5.5132	-5.3092	-5.9186	-4.8186	-4.8073	-5.4389	-6.2403	-3.8795	-4.9659	-6.4552	-5.0047	-5.8702	-6.3537	-5.7675	-7.1662
4.6367	4.4573	3.9088	4.7251	3.6766	5.2293	4.7952	4.8194	4.0914	4.5348	4.1376	3.8354	4.334	3.6337	4.1788	3.8041	5.5278	4.0936	4.7174	4.2981	4.8009	4.3443	5.4647	3.739	5.5526	4.2984	4.5396	3.2047	5.0853	4.0223	3.589	3.6598	3.8322	3.9207	5.325	4.0925	4.3823	3.8966	4.4971	3.8212	4.9671	3.8131	4.3628	4.4306	4.2081	4.0137	4.3382	4.0539	4.0567	3.5536
-15.16	-15.175	-15.082	-15.179	-13.211	-14.184	-14.804	-15.501	-14.975	-14.26	-13.723	-16.028	-15.594	-14.974	-15.184	-14.435	-13.156	-15.673	-14.299	-15.563	-13.802	-14.001	-14.544	-14.322	-14.3	-15.736	-14.27	-14.839	-13.626	-14.909	-14.264	-14.151	-14.31	-15.158	-15.118	-13.907	-14.747	-15.753	-15.476	-15.335	-15.275	-13.67	-14.519	-14.107	-14.502	-13.61	-15.519	-15.686	-14.482	-14.888
-5.3448	-4.1047	-4.8783	-3.7267	-5.0522	-5.1212	-4.6883	-3.5572	-5.2555	-4.8248	-4.647	-3.0499	-5.3525	-3.7835	-4.678	-4.8271	-4.4718	-4.561	-3.7523	-5.1449	-4.6887	-4.324	-4.3202	-3.9956	-4.2181	-4.3625	-4.5915	-3.7023	-3.9133	-4.2066	-5.2006	-5.6571	-4.6328	-5.7052	-3.9872	-4.047	-5.438	-5.3633	-4.9271	-4.81	-4.3915	-4.0521	-3.3957	-4.2623	-6.0514	-4.5043	-4.0924	-4.1244	-4.2549	-4.38
-1.6621	-0.74363	-0.80637	-0.90041	-2.0599	-1.109	-1.6839	-1.4564	-2.3224	-1.9833	-0.95395	-1.6462	-2.2752	-1.4859	-1.0436	-0.90931	-2.3911	-1.0868	-0.68156	-0.44209	-0.043877	-1.4467	-2.4567	-1.1642	-1.9098	-1.7894	-1.9921	-2.5244	-1.2123	-1.4508	-2.372	-1.5237	-2.5469	-2.7937	-2.1541	-1.2244	-0.81944	-3.0522	-3.519	-2.4636	-1.5095	-2.1489	-1.1172	-0.95987	-1.5767	-1.2508	-1.4409	-1.5547	-2.5008	-1.6177
-20.944	-20.272	-21.302	-20.539	-21.586	-20.82	-19.673	-20.643	-20.676	-20.008	-20.404	-21.164	-20.974	-21.749	-20.668	-20.429	-20.676	-20.154	-21.256	-20.493	-20.41	-21.396	-21.457	-20.65	-21.208	-21.471	-21.07	-20.187	-21.258	-20.9	-21.071	-21.398	-21.252	-20.099	-20.935	-20.258	-20.499	-21.1	-21.535	-19.87	-20.892	-20.097	-21.366	-20.545	-20.728	-19.805	-20.978	-21.913	-21.552	-21.268
5.5352	5.4386	4.9942	6.5771	5.622	6.0623	5.1541	5.2633	4.7393	5.1389	5.8064	5.5911	5.9887	4.7232	5.4277	5.0293	4.8509	6.1525	7.2556	4.7947	5.8947	6.0086	5.8351	5.4728	4.6598	6.0369	4.9389	5.3041	5.2464	6.6819	5.0362	4.3965	6.099	5.9235	5.2937	6.2271	5.4314	4.7951	6.087	5.16	5.8367	5.8427	5.9648	4.7709	5.6525	6.6113	7.1978	5.5429	5.0514	5.4171
-12.218	-10.731	-10.138	-12.354	-11.615	-11.638	-10.923	-11.825	-11.485	-11.259	-12.464	-12.387	-10.155	-12.566	-10.553	-10.586	-11.214	-11.993	-11.391	-10.926	-11.178	-12.494	-11.472	-11.648	-11.215	-11.365	-12.008	-12.519	-11.505	-11.91	-10.863	-12.109	-12.119	-11.706	-12.145	-12.081	-11.339	-10.486	-12.023	-11.183	-11.102	-11.974	-12.454	-11.082	-10.375	-11.11	-12.695	-11.761	-11.283	-10.838
-9.4022	-8.8095	-8.628	-8.59	-9.1281	-9.2053	-9.043	-8.2397	-9.5211	-8.7771	-8.3596	-8.7403	-9.3085	-9.2374	-9.221	-9.5106	-7.7581	-8.5385	-9.3582	-8.9058	-9.4854	-8.7742	-7.9932	-9.4484	-7.7405	-8.4726	-9.6904	-8.3037	-8.4703	-9.5804	-9.5859	-8.3742	-8.4336	-9.9452	-9.5461	-9.1104	-9.2011	-9.0876	-7.9948	-8.8026	-9.1016	-9.2351	-8.5103	-8.7072	-8.4086	-7.9414	-9.807	-9.7782	-8.7667	-8.8832
-12.941	-13.616	-15.127	-13.833	-13.492	-13.673	-13.306	-14.254	-12.751	-13.062	-14.466	-14.324	-13.522	-14.789	-13.592	-13.162	-15.027	-13.778	-14.117	-14.125	-14.069	-13.676	-14.428	-13.844	-14.153	-13.932	-13.046	-13.872	-13.54	-14.679	-13.777	-15.044	-15.214	-13.278	-14.513	-14.902	-13.057	-14.791	-15.747	-14.732	-14.057	-12.781	-13.904	-13.316	-13.731	-14.787	-14.824	-13.001	-13.219	-13.776
-9.7017	-9.8508	-10.282	-9.7301	-10.979	-10.465	-10.211	-9.9565	-10.186	-9.8725	-9.3227	-10.167	-10.24	-11.174	-10.71	-11.621	-9.8546	-9.8594	-10.113	-10.72	-10.367	-10.179	-9.643	-10.004	-9.5522	-11.353	-9.6555	-10.491	-10.609	-10.725	-10.23	-10.243	-10.294	-10.42	-9.3658	-9.8485	-10.133	-10.372	-9.8152	-9.7802	-9.8251	-9.7768	-10.926	-9.9974	-10.326	-9.8142	-10.374	-9.7651	-11.287	-9.6264
-10.172	-10.323	-10.315	-10.583	-9.6599	-9.4208	-10.623	-8.6021	-10.761	-9.5902	-10.332	-10.673	-10.868	-8.9034	-10.089	-10.254	-10.204	-10.307	-8.9563	-9.3652	-9.1905	-10.018	-11.423	-11.511	-9.3862	-9.8854	-9.4475	-10.965	-10.381	-10.469	-9.7322	-10.034	-10.103	-10.386	-9.9849	-10.508	-11.218	-9.4814	-10.383	-9.1469	-9.6912	-11.031	-10.702	-10.997	-10.139	-10.055	-10.734	-9.0278	-11.185	-11.155
-21.356	-22.516	-22.049	-21.599	-21.875	-22.11	-21.654	-22.225	-22.696	-22.553	-21.718	-23.719	-22.695	-21.486	-21.618	-22.259	-23.184	-22.082	-22.502	-23.022	-21.267	-22.653	-23.311	-21.709	-22.669	-21.961	-22.572	-21.779	-22.415	-22.663	-23.88	-22.469	-21.932	-22.435	-21.864	-21.715	-21.21	-22.509	-21.599	-23.95	-23.248	-22.959	-21.986	-21.076	-21.995	-22.329	-21.661	-22.332	-21.738	-22.404
5.7456	5.759	5.7909	4.5456	6.6856	4.2125	5.0472	5.4345	5.8048	5.8091	6.1797	5.347	6.5218	5.3999	6.3937	5.5351	4.8629	4.9204	5.5999	6.7293	6.4422	6.3139	4.8145	5.3273	6.1429	6.186	6.3672	5.2611	5.7275	5.6745	6.6926	5.3449	5.7938	5.8685	6.1451	4.3301	5.5396	6.5938	5.7731	5.0802	6.2664	5.1808	6.388	6.5954	6.1475	4.9468	5.5707	6.3783	5.5374	5.3781
-2.2269	-2.1517	-3.3026	-3.121	-1.9332	-2.2222	-1.8606	-2.9471	-3.5872	-1.9206	-2.8155	-2.4848	-3.3034	-3.4639	-3.2243	-2.4917	-3.2924	-1.7704	-2.0904	-3.3414	-1.9296	-2.0598	-2.4482	-3.2149	-2.1938	-2.0964	-3.3493	-2.7538	-1.802	-2.0007	-2.1739	-1.6157	-3.4273	-2.5138	-2.6819	-2.5064	-2.8049	-3.1406	-3.4163	-2.826	-2.4972	-1.6341	-2.6929	-2.502	-2.4092	-0.90153	-2.5861	-2.6451	-2.2379	-2.5277
-1.7233	-1.441	-1.1833	-0.72562	-0.73536	-1.1114	-1.0489	-2.827	-1.5323	-2.1615	-2.9079	-0.91697	-0.045021	-1.6438	-0.67138	-1.9268	-1.7898	-1.9438	-0.57789	-1.7824	-1.9025	-0.94408	-1.6195	-1.8881	-0.97685	-1.0958	-0.7841	-1.3241	-1.7539	-0.50758	-2.0273	-1.545	-1.0456	-2.189	-2.7855	-1.6733	-0.78104	-1.0359	-1.1686	-2.1479	-1.1665	-1.3686	-1.1009	-1.3471	-0.24435	-2.3674	-2.1694	-1.2666	-2.7498	-1.4594
-21.18	-21.974	-20.384	-20.722	-19.734	-21.017	-20.554	-20.128	-19.892	-20.091	-21.216	-20.817	-19.817	-20.887	-21.125	-20.554	-20.155	-20.454	-21.222	-21.124	-20.859	-21.211	-20.589	-20.215	-19.269	-20.573	-20.391	-20.428	-19.948	-21.26	-20.058	-21.434	-20.222	-20.03	-19.735	-20.903	-20.726	-21.362	-20.786	-21.158	-20.529	-20.565	-20.15	-21.679	-21.802	-20.777	-20.383	-21.245	-19.486	-20.449
0.59104	2.8651	1.6311	1.4954	0.7211	0.40364	2.1313	1.3501	1.5166	1.1118	0.73969	1.0015	1.1631	1.3969	0.69065	0.20989	1.5512	0.6265	0.077083	1.2933	1.3074	1.1664	1.2113	0.30161	0.17112	1.7472	0.53328	1.1214	0.81964	1.9768	0.3826	1.1024	0.93557	0.82976	0.44935	0.16895	1.6464	1.6493	2.2716	1.8079	1.5328	1.4446	1.0938	0.83394	2.3889	0.1738	0.95431	0.72838	1.7136	0.62076
-3.567	-1.9046	-2.0557	-2.5889	-2.8183	-2.3987	-2.611	-1.8483	-2.032	-2.9036	-2.7424	-2.4509	-2.2343	-2.8798	-2.4359	-3.4578	-2.1547	-2.6188	-2.1096	-1.3132	-1.6875	-1.5358	-3.0111	-3.1593	-2.6633	-2.9129	-2.7978	-3.7179	-1.526	-2.6216	-2.9922	-1.9186	-2.2477	-1.6036	-2.4598	-1.4132	-2.2924	-2.1991	-2.9766	-2.5918	-2.6057	-0.97193	-2.8699	-2.851	-1.3474	-2.6689	-1.8696	-1.8524	-2.9555	-3.902
4.0551	2.6349	3.4925	2.8717	2.9729	4.3972	2.6992	3.126	2.8277	2.7872	3.3023	2.874	2.4307	3.042	3.9153	2.967	2.9008	2.8249	3.1797	1.8631	4.3721	3.3917	3.0366	3.917	3.0561	4.648	2.8933	3.721	2.7978	2.2269	4.0111	3.0346	3.3174	2.6195	3.5355	4.0612	3.4583	3.7615	3.2462	3.5288	3.6742	1.9394	2.7792	2.9593	3.5573	3.1556	3.8846	4.0686	4.0873	2.0428
-2.9377	-4.4361	-3.9033	-4.4468	-3.5881	-4.4105	-3.9567	-2.5025	-3.8984	-4.4517	-3.826	-4.499	-3.3541	-3.5574	-4.4135	-4.1653	-2.5559	-4.1599	-4.4389	-4.396	-3.2275	-4.0882	-4.4747	-3.6005	-4.7462	-4.9339	-3.716	-4.6294	-4.2891	-4.4017	-4.3189	-3.8834	-4.2869	-4.4471	-2.9056	-3.4228	-3.3763	-3.8109	-4.5248	-4.0959	-4.1366	-5.1529	-3.5156	-5.8322	-4.0133	-3.8609	-3.1437	-2.4774	-2.9354	-5.0574
-10.554	-9.1501	-8.8015	-9.0449	-9.4827	-8.1203	-7.6088	-8.6791	-8.8243	-8.2832	-9.5708	-9.1655	-9.4519	-9.0265	-10.014	-9.1024	-10.17	-8.3629	-9.6283	-9.0706	-9.2314	-8.8894	-8.7916	-8.9187	-8.4943	-8.7898	-10.111	-9.2039	-9.0314	-9.3552	-9.0623	-9.1262	-8.9514	-9.3222	-8.4674	-9.9762	-9.4241	-9.2918	-9.375	-9.4146	-8.3836	-9.7915	-8.7265	-10.07	-9.134	-9.7286	-9.1521	-9.4008	-9.507	-7.6014
10.435	10.026	9.5665	10.498	10.674	10.072	10.782	8.4731	10.575	9.8896	10.388	9.6856	10.436	10.976	9.3814	8.9071	9.918	8.7352	10.039	10.519	10.078	10.112	10.274	11.236	10.82	9.1522	10.004	9.6578	10.299	8.5129	9.7385	10.64	10.454	10.18	8.5611	10.633	9.649	10.304	9.8794	10.006	9.9046	9.8279	10.789	9.0828	9.4058	9.4788	8.7663	8.3199	9.2916	10.59
-12.706	-13.066	-12.269	-12.451	-13.428	-13.026	-13.038	-13.094	-12.151	-13.114	-13.786	-13.732	-13.264	-13.599	-14.267	-13.195	-14.454	-13.202	-14.736	-12.948	-13.302	-14.627	-13.161	-13.043	-13.973	-13.704	-13.058	-12.24	-13.062	-12.944	-13.601	-12.793	-12.215	-13.804	-12.611	-12.483	-13.255	-12.964	-12.637	-12.939	-13.361	-12.789	-13.774	-14.39	-14.127	-12.365	-13.266	-12.31	-13.161	-13.748
-12.414	-12.051	-12.859	-12.991	-13.804	-13.529	-13.175	-13.008	-13.675	-13.736	-12.854	-13.042	-13.746	-13.843	-13.919	-13.5	-13.571	-12.725	-13.176	-12.356	-12.382	-13.827	-12.955	-12.182	-12.783	-12.163	-13.862	-13.512	-13.247	-11.802	-12.926	-12.833	-13.605	-13.588	-12.966	-13.623	-14.497	-12.802	-13.422	-13.697	-13.598	-13.212	-13.026	-12.489	-13.111	-12.735	-13.889	-12.085	-14.32	-13.014
-22.92	-23.273	-21.756	-21.675	-21.667	-21.587	-22.73	-21.867	-22.511	-23.349	-21.919	-21.872	-22.894	-22.367	-21.502	-22.06	-22.799	-23.044	-22.801	-21.632	-22.151	-23.036	-21.182	-21.506	-22.184	-22.089	-21.808	-22.445	-22.947	-23.11	-21.487	-21.701	-21.127	-21.316	-22.167	-22.754	-23.638	-21.679	-23.307	-22.903	-20.783	-21.93	-22.742	-21.639	-22.295	-22.235	-22.137	-22.371	-22.289	-22.727
1.7251	2.856	3.3668	3.5499	1.9018	2.28	2.1857	2.9835	1.9307	2.5555	2.2877	3.3549	1.1349	2.3887	3.138	2.9096	2.8456	2.2904	2.5559	2.4283	3.139	2.9198	1.9521	2.271	2.8593	2.4651	2.395	3.1387	3.2108	1.7235	2.0672	3.2475	2.8499	2.2912	2.3899	3.0745	4.1331	2.1921	3.0449	1.5244	1.34	2.7486	3.3635	3.2624	2.7605	2.4967	1.3862	2.9387	2.8231	2.942
-0.077623	-0.077574	0.834	-0.082599	-0.89511	-0.37043	-0.96225	0.22629	-0.40628	-0.56835	0.30491	1.5315	-2.0169	-0.62349	-0.021526	-0.15163	0.78077	1.169	-1.0747	0.50381	-0.18685	-0.31999	-0.69575	0.64682	0.41234	1.169	-0.54828	-0.81141	-0.457	-0.91625	1.099	0.49254	-0.15527	0.85213	0.31027	-0.66343	-0.81565	-0.34609	-0.58594	0.78569	0.81806	-1.1152	-0.57881	-0.68729	-0.7382	0.29917	0.44347	1.6316	0.63179	0.30048
-5.4073	-4.2988	-5.1011	-3.67	-4.1288	-4.8855	-3.8351	-4.6949	-5.2405	-4.7124	-3.8895	-4.5719	-4.2979	-4.4714	-4.4099	-4.7778	-4.25	-3.4064	-4.269	-4.7325	-4.2972	-4.6594	-4.2393	-4.4624	-5.1382	-4.3198	-5.991	-4.6902	-4.5897	-4.0032	-4.4116	-5.2737	-4.6012	-4.7458	-5.3155	-3.6494	-5.1959	-3.7848	-5.6837	-5.0256	-3.8674	-4.0756	-3.8147	-5.1656	-3.8227	-4.8515	-4.262	-5.0737	-4.1011	-4.5718
9.1255	8.098	8.2342	7.2867	8.5513	9.2008	8.431	8.1263	7.7018	9.0593	8.717	8.7681	8.6166	8.4459	9.2032	8.221	9.0409	8.6964	9.298	8.1791	9.2047	8.8696	8.4881	8.7397	8.7932	9.3894	7.8606	8.2344	9.1643	8.1296	8.1603	8.6101	7.925	8.4118	9.1009	8.258	8.1886	9.1937	8.432	10.335	9.1765	8.775	8.5503	9.3411	7.7296	7.8236	8.5798	8.2535	9.3981	7.5724
0.9416	1.5369	0.86405	1.6884	1.267	1.045	0.97586	1.0148	2.4508	1.5811	1.595	1.5158	0.9223	1.3474	1.5379	1.0276	1.6012	1.116	1.7711	1.8957	1.3577	1.8992	0.85611	1.8659	1.9647	1.8194	1.1455	2.1945	1.601	1.3628	1.4532	1.6018	1.7125	1.0043	1.0675	1.509	2.0166	2.5229	2.1977	1.2347	1.9613	1.7462	1.7709	0.54949	1.4063	1.4008	1.4958	1.2927	1.7035	1.4281
-0.43765	-0.76449	-0.40873	0.32836	-0.30633	0.1392	-1.0495	0.6834	-0.86159	0.72948	-0.028035	-0.14031	-0.067178	-0.27842	0.19184	-0.48266	-0.013876	-0.65781	0.51379	-1.3697	-0.1176	-0.54447	0.18867	-0.86973	-0.10284	-0.31735	0.30687	-0.071311	-0.17608	0.19064	-0.94622	-1.0389	0.28602	-0.02738	-0.091021	-0.012532	0.30778	-0.22849	-1.5979	-0.93218	-0.15949	0.21906	-0.3318	-0.12987	-0.30059	-0.64678	0.38828	0.63276	-0.34828	0.91408
1.1538	1.168	1.0529	2.7719	0.45874	0.59523	0.39658	1.6531	0.82888	1.8071	0.67003	1.2283	1.8563	1.0728	1.6951	1.7386	1.984	1.6134	1.98	1.9756	1.4748	1.1881	1.0984	1.9898	3.2755	2.1396	1.6964	1.1935	1.2561	1.4593	2.2255	0.54069	1.7497	2.024	2.5006	2.6911	1.879	1.6826	1.7438	1.7699	1.0894	1.4978	2.4967	1.293	2.0031	0.85288	1.37	2.0714	1.2039	1.4642
-11.087	-11.075	-12.351	-11.972	-11.939	-11.503	-11.131	-12.185	-11.087	-11.089	-12.126	-11.702	-10.447	-10.685	-10.354	-11.219	-10.376	-11.527	-12.361	-10.66	-11.502	-11.8	-11.706	-10.683	-11.08	-11.071	-11.217	-12.491	-11.367	-11.826	-12.138	-11.48	-11.018	-10.994	-11.532	-11.839	-11.384	-11.916	-10.153	-11.743	-11.914	-10.486	-12.087	-11.244	-10.782	-12.186	-11.586	-11.178	-9.6762	-10.539
-1.1184	-1.1036	-0.77358	0.21542	0.44461	0.16928	-0.13461	-0.74646	-0.71536	-0.09266	-0.91631	-0.4585	0.16875	-1.4717	0.81179	-1.2628	-0.15379	0.34549	0.056112	-0.32512	-0.26361	-1.2007	-0.062728	-1.0539	0.49196	0.857	-0.56321	-0.5739	-0.095823	-0.70258	-0.046958	0.5747	-0.27049	-0.20689	-0.19657	-0.080196	-0.39147	-0.048418	0.45824	0.5357	1.0073	0.42129	0.20933	-0.67553	-0.46788	0.24976	-0.085369	-1.2548	-0.4984	-0.35465
-14.124	-13.324	-13.456	-14.666	-13.156	-13.07	-14.575	-13.472	-14.411	-14.179	-14.408	-14.084	-13.563	-13.398	-15.15	-14.415	-12.636	-13.841	-13.109	-13.851	-13.321	-13.979	-13.611	-14.729	-14.395	-15.297	-13.843	-14.499	-13.344	-13.281	-13.198	-14.459	-15.22	-15.285	-13.912	-14.482	-14.584	-14.386	-12.937	-14.352	-13.51	-14.598	-14.844	-14.93	-13.2	-13.679	-13.684	-12.999	-13.454	-13.869
-15.124	-14.858	-14.156	-14.334	-16.346	-14.051	-14.144	-15.049	-14.067	-16.183	-14.981	-15.243	-15.498	-14.063	-14.306	-14.4	-14.597	-15.052	-14.1	-14.382	-15.352	-14.638	-14.856	-15.045	-14.029	-13.756	-14.586	-14.677	-15.019	-14.03	-14.71	-14.631	-14.701	-14.48	-13.749	-13.224	-15.466	-14.35	-14.351	-14.17	-14.402	-14.716	-14.317	-14.651	-13.866	-14.984	-15.55	-13.976	-14.663	-14.649
-8.8904	-9.6816	-8.5006	-8.844	-9.1251	-8.7779	-8.9277	-8.5242	-7.7642	-9.1199	-9.4277	-10.135	-8.4474	-8.4497	-9.0251	-9.8702	-8.7333	-9.2492	-7.0913	-9.0775	-9.0962	-9.2437	-9.5333	-9.5947	-9.3058	-9.6893	-10.298	-8.8576	-9.617	-8.0843	-9.1396	-9.0598	-9.1701	-7.9477	-9.279	-9.1469	-8.9216	-10.095	-9.3194	-9.9276	-8.4301	-9.1045	-9.0584	-9.8981	-8.6152	-8.9476	-8.331	-9.9169	-9.5074	-8.8484
3.6564	5.0354	4.2402	3.8838	4.9485	4.6396	4.0057	5.9417	4.526	5.0401	4.7858	5.271	4.8769	4.3995	4.4703	4.8773	5.0089	4.2692	5.2868	4.6354	5.181	4.9801	5.4991	4.8929	5.6235	4.8498	5.147	3.8578	3.8904	3.8125	5.6653	4.8629	4.4264	5.0425	5.5087	4.6465	6.297	5.1361	4.3178	5.6127	5.6742	6.644	4.2057	5.6499	4.9926	5.1536	4.1998	4.5079	5.3418	4.4302
-4.5512	-4.305	-5.3585	-5.8482	-4.5588	-5.2211	-5.0958	-4.2739	-4.0215	-5.3973	-5.663	-6.3692	-5.1981	-5.3079	-5.0963	-4.4232	-3.5569	-3.6161	-4.1701	-4.3176	-4.8467	-4.9925	-5.5804	-5.0947	-5.1561	-5.4409	-4.2835	-5.3066	-5.1174	-4.5306	-4.6624	-5.034	-5.6039	-4.8793	-5.1188	-4.5321	-5.0324	-5.5478	-6.2916	-5.1751	-5.2343	-5.3471	-5.321	-5.4082	-5.5408	-5.4355	-4.0183	-5.1031	-4.7651	-3.9824
2.1889	3.3184	2.558	2.7553	2.7091	3.0018	1.5426	2.1079	3.0114	2.495	3.1292	2.2702	2.3288	1.8738	3.709	2.4677	1.7419	3.5457	2.3142	1.5941	2.9477	3.3291	3.345	3.184	2.991	3.8365	2.3112	3.862	1.7195	3.3332	2.6123	3.2959	2.8991	2.3284	1.7744	2.8964	2.1858	2.105	2.1468	3.0721	1.5023	3.0064	2.5633	3.1424	2.6436	2.4536	2.4234	3.4666	2.5516	2.4152
-4.7194	-4.0518	-5.2882	-5.1394	-4.9092	-3.3612	-4.65	-3.9089	-4.9035	-3.8987	-3.3817	-4.6364	-4.6312	-4.3181	-4.2478	-5.1419	-4.8276	-3.4113	-4.91	-4.1816	-4.6502	-4.6777	-4.5448	-4.0482	-3.8433	-5.0648	-3.834	-5.1677	-5.3876	-3.2508	-4.2391	-4.0362	-4.8572	-3.8903	-4.8563	-4.2602	-4.2972	-4.4734	-4.1308	-4.1867	-3.603	-4.0727	-3.9704	-3.4216	-4.6874	-5.1241	-4.8254	-5.3892	-5.0474	-4.7754
9.415	10.398	9.3509	10.253	10.521	10.239	10.104	9.0308	9.1341	10.373	9.3483	10.323	10.401	9.7091	10.165	10.635	10.48	9.8207	8.8304	9.8386	9.108	9.6285	10.761	10.041	8.9473	9.7312	10.173	11	10.897	9.8523	9.8009	9.8456	9.4676	10.059	9.4206	11.019	9.8476	10.667	8.7579	9.7944	10.751	10.349	10.207	9.6856	10.592	9.8908	8.7807	7.9986	10.304	9.2339
0.86994	0.62094	0.37457	0.5254	0.4953	-0.71921	1.2226	-0.072034	-0.23134	-0.28286	-0.23777	-0.050769	-0.097815	0.045101	0.07035	-0.56182	-0.70389	-0.30382	0.88463	-0.16701	-0.59977	0.83214	0.35378	-1.3104	-1.1149	-0.24288	-0.2524	-0.63933	-0.056299	1.5687	0.099736	0.45784	0.88796	0.87644	-0.15372	0.26386	0.19791	0.34234	0.81504	1.3037	0.27906	0.86916	0.21346	-1.0711	0.54036	-0.35456	0.75622	-0.35058	-0.23851	-0.30554
-10.85	-11.553	-12.578	-11.402	-10.158	-11.208	-12.383	-10.901	-11.269	-11.397	-12.453	-11.452	-11.82	-12.058	-11.26	-11.89	-11.675	-12.634	-12.438	-12.746	-11.558	-12.086	-11.901	-12.276	-11.81	-11.886	-11.575	-11.848	-11.074	-11.853	-12.651	-11.03	-12.355	-12.31	-11.56	-11.458	-11.622	-11.082	-11.209	-12.578	-11.901	-12.464	-11.658	-11.737	-10.305	-12.349	-11.916	-11.938	-10.859	-12.931
-4.4268	-5.6581	-5.5325	-6.5226	-5.3746	-4.2178	-5.67	-5.9212	-5.3034	-5.654	-6.9101	-6.0145	-5.6951	-5.7353	-5.5672	-5.2114	-5.7696	-4.989	-6.0425	-6.8707	-7.0546	-5.8864	-5.9627	-4.2449	-5.5879	-6.0262	-4.8518	-5.8501	-6.0154	-5.7149	-5.7156	-5.6141	-4.8318	-5.5655	-7.035	-5.1856	-3.9371	-6.1654	-5.5706	-4.3904	-5.7018	-6.5916	-5.3018	-4.7854	-5.0373	-6.373	-5.5634	-4.9848	-4.8223	-5.113
-4.1737	-2.4733	-5.1897	-2.8599	-3.5402	-3.8309	-3.8839	-2.6582	-4.8764	-3	-3.9443	-5.0937	-4.0856	-3.521	-3.9063	-3.0469	-3.8603	-3.107	-3.0388	-3.6697	-4.3402	-3.2705	-3.8131	-2.8719	-3.9357	-2.9321	-5.271	-3.3685	-4.8609	-4.1096	-2.995	-2.936	-3.4694	-2.7977	-3.3377	-3.2958	-4.4351	-3.3568	-3.7961	-3.4791	-4.4945	-2.5977	-2.6205	-4.3818	-3.5111	-2.4883	-3.8921	-4.41	-4.0789	-4.437
-12.729	-13.676	-12.503	-13.519	-11.808	-12.902	-12.468	-13.245	-13.628	-12.51	-13.973	-11.931	-12.583	-12.717	-13.011	-12.766	-13.086	-12.045	-13.35	-12.806	-12.941	-12.961	-13.142	-13.336	-11.704	-12.013	-12.677	-12.531	-11.927	-12.709	-12.514	-12.655	-12.556	-11.504	-12.579	-13.66	-13.433	-12.658	-11.454	-12.385	-12.534	-12.841	-12.62	-12.675	-12.159	-13.508	-13.435	-12.956	-12.554	-13.478
-10.23	-10.595	-9.2295	-9.8549	-10.495	-9.6702	-10.19	-9.9504	-10.162	-10.312	-10.535	-9.4544	-10.07	-9.5928	-8.8719	-9.9316	-10.145	-10.325	-10.938	-10.027	-10.398	-9.2297	-10.757	-10.015	-10.803	-9.4448	-9.7499	-9.1706	-9.7595	-10.137	-10.234	-10.773	-11.047	-10.657	-11.077	-9.9922	-10.958	-9.3867	-10.165	-11.15	-10.826	-10.695	-10.806	-10.061	-9.9383	-9.6767	-9.9257	-9.8169	-9.9709	-9.7519
-11.475	-11.022	-10.73	-10.172	-10.582	-11.488	-9.8553	-11.016	-10.394	-10.375	-11.094	-9.8348	-10.003	-10.705	-11.068	-10.531	-10.509	-10.245	-10.455	-11.091	-9.7203	-11.551	-11.172	-10.737	-9.9315	-10.876	-9.6431	-10.928	-9.7601	-10.006	-12.092	-11.267	-10.681	-11.553	-9.903	-11.012	-9.7538	-10.997	-11.101	-11.087	-10.685	-11.941	-10.201	-11.689	-11.248	-10.931	-10.225	-10.083	-11.976	-10.399
-0.70616	-2.4274	-1.3236	-0.23671	-2.0188	-1.5091	-0.52207	-2.608	-1.1987	-0.31361	-1.2694	-1.2239	-1.1639	-1.5708	-1.5984	-0.77183	-1.0637	-1.4284	-1.5357	-1.1389	-1.1735	-1.8759	-1.8684	-1.3743	-0.92621	-0.21024	0.086525	-2.1655	-1.1173	-1.6772	-0.79591	-1.8529	-0.69128	-2.0177	-1.0142	-0.48354	-0.4969	-1.5947	-1.4823	-1.6521	-0.74216	-1.7424	-1.0098	-2.2512	-1.313	-1.1818	-1.2756	-1.9119	-1.7757	-1.7879
1.7872	1.6353	2.4014	1.7781	1.6833	1.5496	2.4857	0.77066	1.8413	1.0451	1.4809	1.5499	1.1266	0.57741	1.4052	1.6457	1.0054	1.8188	1.6799	1.3124	0.28174	3.275	2.3644	1.4278	0.79188	2.0484	2.4017	0.91813	1.0961	1.6867	0.93956	1.8008	1.9398	1.0027	0.19781	1.5718	1.9341	0.40379	1.3513	2.2491	1.7705	1.7259	2.1819	2.4846	1.924	1.3609	0.87615	1.0321	1.5012	1.1811
-21.964	-21.252	-22.909	-23.703	-21.773	-21.598	-21.765	-22.681	-21.795	-21.161	-22.641	-22.032	-22.4	-23.122	-21.147	-21.195	-22.1	-21.482	-22.06	-22.003	-21.907	-23.218	-22.028	-22.649	-22.048	-22.378	-23.376	-22.461	-22.266	-22.374	-21.592	-22.163	-22.861	-21.633	-22.827	-21.361	-22.673	-22.159	-22.638	-22.545	-22.542	-21.933	-22.127	-22.415	-21.338	-22.913	-21.908	-21.771	-22.374	-22.518
-3.0054	-2.8117	-1.4475	-3.167	-2.8654	-3.1705	-3.1551	-2.8439	-2.4099	-3.1543	-2.6587	-2.392	-3.3338	-1.5523	-2.9457	-2.1461	-2.3914	-3.1535	-2.5616	-2.8481	-1.8142	-1.6779	-2.9357	-3.3884	-2.1824	-2.9593	-3.2011	-1.543	-3.6911	-2.6317	-2.6969	-2.5005	-2.3252	-2.9111	-3.5137	-1.7291	-2.2389	-2.8014	-2.6312	-2.466	-2.7645	-2.0098	-1.3109	-3.0483	-2.729	-2.4063	-2.8053	-2.9359	-2.6934	-0.77751
-14.049	-14.313	-14.629	-14.218	-13.711	-15.277	-14.533	-15.788	-13.925	-13.508	-14.416	-14.005	-14.899	-15.03	-15.236	-14.387	-14.456	-15.676	-14.322	-14.919	-14.528	-15.098	-15.043	-15.337	-14.054	-14.689	-13.982	-13.767	-14.309	-13.77	-14.42	-14.59	-14.227	-14.503	-13.592	-13.482	-14.92	-15.237	-14.452	-14.972	-14.39	-13.939	-14.445	-14.987	-15.056	-15.042	-14.062	-14.096	-15.069	-15.373
-1.8175	-1.2791	-0.80338	-0.54285	-0.90276	-1.1947	-0.36266	-0.58773	-0.88967	-1.3661	-0.83457	0.045411	-1.0992	-0.59721	-1.8386	-0.91255	-0.44157	-1.1928	-0.12212	-1.1997	-0.9972	-2.1387	-2.1056	-1.3148	-0.31366	-0.55864	-0.81985	-1.5195	-1.5565	-1.8294	-0.43773	-0.93621	-1.8805	-1.6334	-1.642	-1.7996	-1.4072	-1.3248	-1.6016	-0.86529	-1.5675	-0.92151	-1.2139	-1.275	-0.83026	-0.86343	-0.67889	-0.95254	-1.6196	-1.5341
4.7944	5.6564	4.9195	5.4324	5.4228	5.8413	5.114	4.5608	4.8297	4.935	5.2062	4.3242	4.9069	4.5969	5.2657	5.2012	3.8697	5.4117	5.5091	6.0421	5.9163	5.1994	4.1757	4.3058	5.1788	4.7276	5.7973	4.9802	4.7671	5.2627	6.1442	6.1838	4.7978	5.7154	6.3665	5.9568	5.7199	3.6971	4.5113	4.9675	5.061	3.7658	5.0684	3.9343	5.3195	4.9985	4.5295	4.7611	5.2345	4.74
8.9113	8.194	7.6368	7.6102	7.8204	6.9521	7.576	8.8255	9.0285	7.5401	9.9251	9.7431	7.7222	6.605	7.9901	7.8579	8.0518	7.1064	9.1778	9.4644	9.4644	7.22	7.9139	7.8708	9.1277	8.387	8.3164	8.5976	8.4891	8.548	7.8495	8.1681	7.2396	8.1776	7.2183	7.4997	7.3956	6.1957	8.2967	7.3981	8.2652	8.6811	8.4336	6.9922	7.9587	6.6697	7.5183	7.8862	7.3835	7.5418
-11.521	-10.461	-12.459	-12.234	-11.921	-10.91	-11.683	-12.212	-11.794	-11.164	-10.807	-11.933	-11.567	-11.031	-11.968	-10.67	-11.266	-11.028	-12.771	-11.622	-11.389	-12.249	-12.211	-12.255	-11.16	-11.647	-12.366	-10.842	-11.77	-11.277	-11.294	-12.488	-12.327	-11.224	-10.829	-11.407	-10.859	-11.991	-12.163	-11.179	-10.34	-11.428	-11.661	-10.524	-11.639	-11.993	-11.143	-12.364	-11.514	-10.582
-13.071	-12.508	-12.708	-12.328	-12.376	-12.421	-13.433	-12.88	-13.437	-12.712	-11.56	-12.941	-12.63	-12.696	-12.668	-13.012	-11.708	-13.171	-11.899	-10.995	-12.744	-11.887	-12.736	-13.095	-12.456	-12.888	-14.359	-12.97	-12.529	-12.349	-13.653	-12.011	-12.193	-13.723	-13.147	-13.121	-13.564	-13.281	-12.501	-13.207	-12.861	-13.63	-11.85	-13.304	-12.596	-11.724	-12.688	-12.893	-12.682	-12.526
0.069818	-2.0604	-1.3902	-1.4111	-0.81703	-1.613	-1.7853	-2.222	-2.6166	-1.3253	-1.4692	-1.3845	-2.0275	0.23322	-1.989	-1.633	-0.26832	-0.81428	-1.701	-1.9346	-2.0584	-1.593	-1.3239	-0.6237	-1.8892	-2.0624	-0.87062	-0.72781	-1.8402	-2.3211	-1.8905	-1.5572	-0.72875	-1.8404	-2.0246	-0.86902	-0.79246	-1.5778	-1.167	-0.17284	-1.2454	-1.5	-1.8825	-2.0562	-1.1675	-0.14915	-0.23368	-0.54809	-1.5292	-0.99481
-2.0254	-1.5084	-1.046	-0.36373	-1.9509	-1.2153	-2.4399	-0.70219	-1.7256	-1.7168	-2.4425	-2.3569	-0.22336	-1.0043	-0.81932	-1.9615	-0.88213	-0.36854	-1.2426	-0.64831	-2.3167	-0.10006	-1.9291	-2.2862	-1.042	-1.3529	-1.8405	-1.3359	-1.1691	-1.5208	-1.0137	-0.71095	-2.337	-1.3658	-1.6419	-1.9797	-1.1399	-2.0189	-2.294	-0.33671	-0.98919	-2.2443	-2.2415	-1.3161	-1.4495	-1.6785	-3.0467	-1.0241	-2.8228	-1.3673
-0.86234	-0.36575	-2.2633	-1.4059	-1.4769	-0.90844	-1.7938	-1.3069	-0.78122	-1.3465	-2.272	-0.95709	-0.4278	-1.7203	-2.4841	-1.8807	-3.4315	-0.95044	-1.387	-1.1632	-1.2365	-0.31695	-2.0221	-1.5444	-1.8682	-2.2631	-1.9548	-1.5735	-1.2918	-1.6236	-0.87547	-1.9455	-1.7075	-0.52699	-1.4956	-1.576	-0.48027	-1.6698	-0.76119	-1.8049	-1.1951	-0.84647	-2.1305	-1.5034	-1.5751	-0.759	-2.2914	-1.9569	-2.8958	-1.0152
-4.4313	-4.7926	-4.4289	-4.61	-4.9849	-3.7573	-4.2418	-4.4816	-3.9241	-4.4691	-4.1173	-3.5675	-4.17	-3.3118	-5.9353	-4.0769	-4.2492	-4.3814	-4.5788	-3.5249	-4.1038	-5.4205	-4.025	-4.9829	-4.5472	-3.5572	-4.1151	-4.1847	-4.6805	-4.2206	-3.9234	-3.8844	-4.7774	-4.3551	-4.59	-3.7644	-3.3804	-4.5097	-4.0732	-3.7384	-4.6553	-4.2769	-4.0372	-5.5015	-4.6868	-4.1635	-3.4508	-4.0443	-4.6896	-4.4056
0.42518	-0.15165	0.33309	0.66543	0.060007	0.51239	0.17732	0.98356	-0.44462	0.047605	0.16243	-0.60454	0.79754	-0.42969	0.82449	1.5234	0.060594	0.24441	0.33297	-0.024349	0.88368	-0.59227	-0.56234	1.4083	0.98705	0.70298	0.4107	-1.1912	1.6948	0.63879	0.012218	-0.45059	0.48572	0.79728	1.6554	-0.22537	2.0644	0.47126	1.0117	0.085222	0.084343	0.62114	1.0729	0.0036726	0.65582	0.43619	0.37742	0.63365	1.1104	0.40552
1.7762	1.0345	2.5735	2.2248	0.72605	2.695	-0.73014	1.0035	1.4041	1.8803	1.7763	2.2879	3.007	3.1724	1.5573	0.67049	1.533	0.83309	2.8683	2.0611	1.5915	1.5643	2.0726	1.6985	1.1584	2.221	2.0958	2.2151	1.9452	1.9646	2.0592	2.0778	2.041	3.4857	2.8414	1.7827	1.8479	1.691	2.0876	1.9497	2.4603	2.0942	1.5562	1.0237	0.74138	1.8525	2.7549	2.1657	0.47198	1.1002
[truncated: 150 more columns]
