# Supplementary material for: Genetic dissection of main and epistatic effects of QTL based on augmented triple test cross design
Source: PLoS One. 2017 Dec 14;12(12):e0189054. doi: 10.1371/journal.pone.0189054 (PMC5730204; doi:10.1371/journal.pone.0189054)
Supplement: S7 Supporting Information — (ZIP) [file pone.0189054.s007.zip › z2_1000_0.8_5.csv]

2.4597	3.9882	4.5596	1.3719	2.1907	2.2836	2.8573	3.6287	2.5559	2.9292	1.4322	3.2455	4.3373	1.4915	4.7754	4.0217	2.6344	2.5772	2.2824	3.0909	2.1935	3.5002	1.7634	2.3637	4.2449	2.7505	2.4632	3.8663	2.5367	1.5242	1.6012	1.212	3.7005	2.709	3.578	2.1891	4.0807	3.8663	1.9877	3.0169	1.5633	1.5915	2.6512	1.3402	3.4834	2.6836	4.2134	2.8392	2.7329	1.4537
-6.2398	-5.8525	-8.0552	-5.1327	-8.672	-5.3923	-7.0727	-5.7977	-7.5752	-5.6091	-5.6469	-6.2572	-6.7321	-5.3064	-7.3691	-6.7474	-7.2615	-7.1797	-5.7147	-8.0042	-5.5434	-5.5725	-5.4885	-5.6828	-5.9793	-7.7734	-6.4881	-6.8563	-5.7279	-5.4643	-5.7922	-6.3193	-5.2289	-8.8191	-6.7816	-5.2228	-6.3543	-5.9405	-7.4093	-7.2601	-5.0407	-6.3675	-7.2019	-6.8875	-6.9068	-7.5312	-5.8393	-8.2471	-7.0845	-5.5147
-10.813	-10.972	-10.333	-12.854	-9.6168	-11.517	-11.687	-11.474	-10.843	-11.538	-11.304	-11.668	-10.508	-13.387	-12.001	-13.423	-11.393	-12.17	-11.533	-10.794	-11.531	-10.897	-10.261	-11.907	-11.82	-11.862	-11.514	-12.862	-12.069	-11.165	-11.574	-10.109	-10.866	-10.342	-11.591	-11.981	-12.149	-10.756	-12.239	-11.821	-10.44	-14.288	-10.974	-12.41	-10.899	-11.162	-11.282	-11.004	-12.699	-10.992
-6.2931	-5.8956	-7.078	-6.0745	-5.0666	-5.1042	-6.3252	-4.9114	-5.8821	-5.1796	-5.2188	-6.0631	-6.8044	-5.7205	-5.352	-5.9843	-4.2914	-4.3016	-7.3379	-6.4006	-6.3878	-5.1819	-5.7513	-5.5724	-6.0588	-3.7042	-5.4386	-6.6295	-5.6802	-7.3636	-5.5226	-5.646	-4.7677	-6.1875	-6.1994	-6.8275	-5.5939	-4.7488	-5.6345	-5.7535	-6.2976	-5.0756	-5.8953	-5.7139	-5.8168	-5.1422	-6.2199	-6.5822	-5.0081	-5.5488
-3.1608	-2.9751	-2.8832	-1.0586	-3.0198	-3.1267	-1.9704	-3.6865	-2.2364	-2.8434	-3.3977	-1.5668	-4.6361	-2.7221	-2.8084	-3.0993	-1.4829	-3.3949	-3.0521	-2.3961	-1.5461	-2.4791	-3.1267	-2.4169	-0.91094	-2.2323	-2.5539	-2.036	-3.6514	-3.0642	-3.0393	-0.69688	-4.4937	-2.824	-2.116	-2.4143	-2.3701	-2.6294	-2.3492	-1.8138	-3.3148	-2.454	-2.6847	-4.4457	-3.771	-1.4931	-4.4621	-2.5364	-2.9163	-3.2343
-13.956	-14.185	-14.073	-13.808	-14.862	-15.375	-14.956	-14.708	-14.149	-12.804	-15.681	-13.863	-14.948	-14.662	-14.358	-15.038	-12.864	-11.928	-14.911	-15.307	-14.441	-15.242	-14.505	-13.692	-15.193	-15.146	-14.693	-13.233	-13.871	-12.759	-14.223	-12.962	-12.682	-14.587	-11.749	-13.806	-13.751	-14.909	-13.29	-15.703	-12.868	-14.476	-13.113	-12.03	-13.358	-14.502	-12.705	-14.239	-13.528	-12.865
-1.665	-3.2472	-2.2717	-2.8809	-3.2593	-3.9611	-2.2431	-2.4768	-2.1979	-3.6764	-1.5603	-2.3907	-3.1818	-2.6397	-3.6398	-3.3236	-2.1277	-0.73358	-2.64	-1.7276	-2.446	-2.5295	-3.9741	-2.8857	-2.103	-4.6741	-2.4887	-2.79	-1.587	-4.5349	-2.4162	-2.5445	-3.0909	-1.5152	-2.9698	-1.6803	-1.9037	-2.8013	-2.5632	-1.9245	-3.5048	-3.1844	-2.4319	-1.5773	-3.9929	-3.1419	-2.7717	-2.017	-1.4791	-2.5638
6.9392	7.415	7.2317	7.195	6.2546	7.3551	6.7305	7.8518	5.3225	7.7094	8.3846	6.0043	7.8719	5.234	6.1702	6.1931	7.0518	9.0976	6.1415	5.9528	7.4891	7.9133	7.2826	6.7911	5.7797	7.6133	7.109	6.5887	6.2397	7.4665	5.0688	6.552	7.0182	6.2087	4.6578	6.4244	7.7117	7.7452	6.6434	7.1126	7.5617	8.32	7.5163	7.3464	8.5868	5.5974	6.4209	5.2798	6.7398	7.5908
0.30191	0.51474	0.42312	-0.55287	-0.1971	0.037807	1.3643	0.63946	1.6861	2.5625	0.38774	1.9885	2.4148	-0.43498	2.4385	0.16096	0.69272	1.1148	-1.2336	-1.2439	-0.11064	-1.1148	-0.13238	0.14067	-0.55432	0.54585	0.32421	-0.91286	0.31572	1.0809	1.3412	0.57569	-0.62266	1.6908	-1.2794	0.62969	-1.1308	0.68407	0.24239	0.72417	-0.23102	0.179	1.0193	-0.54558	0.72667	0.48019	0.46287	0.15507	0.92517	0.45146
10.211	9.7389	8.4141	8.5206	9.5114	9.6071	9.0276	9.6962	10.356	8.4989	9.7404	9.6738	9.9625	7.7031	8.2437	9.2417	9.5132	9.0398	10.78	9.3559	11.035	11.119	10.199	10.363	9.6859	9.7298	10.719	9.7467	10.65	9.0504	11.112	9.718	7.5468	10.604	9.6275	10.92	10.804	10.736	8.4299	10.436	11.098	10.265	11.343	10.277	10.846	9.5767	10.91	10.569	10.33	9.1195
6.4626	7.8829	5.7696	6.1711	6.0073	6.2462	6.9171	7.7482	5.8536	7.3563	6.5942	7.7242	7.4248	8.2665	6.6863	6.9001	7.0514	7.143	6.5133	8.1949	9.1796	6.5626	6.6655	6.4457	6.424	5.6637	6.0734	7.8064	7.0146	6.4024	6.8161	6.9544	7.0553	6.0074	8.831	7.5731	6.6053	6.3531	7.3527	6.8023	6.7936	5.0724	5.82	9.2433	6.899	8.1995	6.0006	7.1374	5.3774	7.0753
2.6046	2.9897	2.9285	4.0892	1.941	2.3563	2.0065	3.2255	3.8428	3.2099	2.6143	3.9606	3.9544	2.1752	3.6134	4.1509	0.89774	1.9592	2.2928	1.5418	1.653	5.2072	2.952	2.1452	3.0128	2.4932	3.2753	3.0745	2.8479	3.1986	3.7712	3.4844	2.008	3.0703	3.862	3.1741	3.4366	1.511	3.4116	2.8792	4.8367	4.479	4.42	2.2701	3.4732	3.1553	3.4307	2.4252	2.2891	3.4264
-3.6894	-2.2353	-2.2775	-2.2274	-2.0458	-3.3267	-1.827	-3.0358	-1.3074	-2.7112	-2.0171	-3.3555	-2.3739	0.11066	-0.3354	-1.3939	-2.5413	-2.529	-2.161	-2.4415	-4.5686	-3.229	-1.5467	-3.0691	-2.406	-2.465	-2.4586	-3.5133	-1.6925	-4.1323	-2.4056	-1.7595	-2.1164	-3.7865	-4.5811	-1.0196	-4.0445	-2.9017	-1.1807	-4.5904	-2.5948	-2.2186	-2.5285	-0.12423	-2.9699	-2.8235	-2.1873	-3.2781	-2.4191	-2.736
-10.887	-9.6854	-12.362	-11.886	-11.861	-11.747	-11.41	-10.51	-12.471	-12.383	-12.209	-13.323	-12.766	-12.222	-11.584	-12.599	-9.4985	-11.697	-13.023	-10.918	-12.078	-10.465	-12.281	-11.958	-10.51	-12.1	-12.2	-9.9492	-12.459	-10.345	-12.489	-12.901	-11.989	-11.089	-11.61	-12.421	-11.722	-11.678	-12.76	-12.178	-11.392	-10.076	-11.168	-12.044	-9.196	-11.028	-11.849	-11.925	-11.837	-12.064
1.6474	0.49444	1.4713	3.0418	2.6764	1.9831	2.3708	0.97847	1.7299	2.8751	0.53245	0.92492	1.6492	1.6228	2.7681	1.7475	2.8347	0.55678	0.039918	1.9601	2.6427	2.0091	1.3155	0.94057	1.3652	2.7089	0.72059	2.1426	3.1181	0.77301	1.4183	3.0008	3.8553	1.9465	4.1415	1.1273	1.5538	2.002	0.69758	1.4294	2.6746	1.2893	2.2755	1.5615	2.7396	1.9867	1.8308	3.2028	1.0463	2.4768
3.448	0.4965	0.8748	0.36478	-0.46416	1.6874	2.232	1.1831	2.0481	1.0982	-0.65995	1.35	1.4662	-0.090603	1.2427	1.0915	1.8288	1.4882	1.2307	0.57731	1.0161	0.29824	0.74507	2.3665	1.076	1.1532	0.072514	1.9993	2.3614	-0.24345	-0.24142	0.84991	1.653	-0.53749	2.0266	0.97029	-0.3589	2.4055	0.68649	0.67996	1.282	2.0513	0.56819	1.689	0.49073	1.1121	3.2416	1.4682	-0.21253	-0.10814
4.8499	5.8241	6.0416	3.8874	4.6269	6.2556	4.9332	5.4	3.7782	5.403	5.4192	5.9983	6.1165	4.3477	6.8235	4.5659	5.3913	5.4405	5.0357	2.5	5.3239	5.6624	6.4312	5.0346	6.588	5.7988	4.9875	4.3286	6.2041	5.7856	6.15	6.3076	6.1498	5.624	5.8819	5.3017	5.4431	4.5952	6.2108	7.0684	4.0638	4.9219	6.2353	5.9254	7.9785	5.4636	7.0966	3.9999	4.3338	6.7361
0.5284	-0.69564	-0.84002	1.2769	0.65415	-1.3775	-0.017374	0.72497	1.0035	-0.41783	-0.98473	0.59784	1.7668	0.42476	-0.48775	0.83777	-0.28742	1.0176	-0.60164	0.51541	0.063486	0.0028678	-0.57941	1.1849	-0.21091	-1.6763	-0.12077	-0.097646	2.1534	-0.67439	1.296	-0.013492	-0.81645	-1.4787	-1.0666	0.16672	-1.1511	0.55102	-0.42136	1.122	-0.46478	-0.51024	-1.0707	-0.75492	-0.13252	0.71662	-0.14595	-0.51981	1.1447	-0.56023
-9.7498	-11.311	-11.07	-10.547	-10.321	-11.578	-10.792	-11.175	-9.3252	-11.492	-7.2672	-10.316	-10.373	-10.618	-9.0938	-9.742	-10.884	-10.194	-8.494	-9.9356	-10.572	-8.1753	-10.123	-9.9638	-8.4543	-11.186	-8.6964	-9.0017	-10.269	-8.9558	-9.4964	-9.4417	-9.6065	-10.59	-10.286	-9.5013	-10.501	-9.9835	-10.878	-9.742	-9.9774	-10.118	-12.113	-11.029	-9.917	-10.776	-11.158	-10.372	-9.5999	-9.6319
-13.205	-12.897	-14.071	-12.019	-13.093	-12.268	-13.315	-13.046	-14.074	-12.145	-13.14	-14.556	-13.271	-13.38	-13.581	-12.953	-14.286	-12.883	-12.533	-12.736	-13.125	-13.385	-13.762	-12.524	-13.804	-13.293	-13.503	-13.033	-12.847	-11.54	-11.967	-13.733	-12.724	-13.443	-12.219	-11.972	-14.641	-13.497	-13.665	-13.393	-13.585	-14.289	-14.115	-12.869	-14.502	-13.537	-13.429	-15.183	-12.703	-14.599
-13.945	-13.147	-10.198	-13.919	-13.974	-14.615	-14.189	-12.482	-13.865	-12.047	-13.983	-12.129	-13.155	-14.104	-14.135	-14.279	-13.088	-13.812	-13.033	-13.291	-12.489	-12.827	-13.321	-14.68	-13.93	-13.247	-13.97	-13.513	-12.508	-12.121	-12.606	-12.111	-14.595	-13.644	-13.555	-12.564	-12.666	-12.653	-13.083	-14.449	-12.704	-13.284	-14.318	-12.582	-13.277	-12.924	-13.632	-13.199	-12.614	-12.883
1.9592	2.8138	1.831	0.11332	0.46224	1.5769	-0.031463	1.6514	2.4506	1.4013	1.6883	0.78121	1.2504	0.96177	0.47991	3.8275	1.5402	0.60762	2.2792	1.8945	3.1038	2.9089	0.13754	1.0067	2.8306	0.89578	1.1533	1.8151	1.4889	2.374	1.409	1.8734	2.4745	0.56326	2.0897	2.1508	2.7323	1.1581	0.18903	1.2348	3.1076	0.31467	2.3968	0.54923	1.7391	0.85316	1.0926	2.2641	2.4085	3.2281
7.1886	6.335	6.6803	6.0048	4.8947	6.7536	6.1424	6.417	6.267	5.3146	6.6577	6.9018	7.6507	6.9124	7.7346	6.8925	6.5922	5.9246	6.9196	5.1819	5.7643	7.4225	7.2662	5.2803	6.7384	7.5179	6.1579	5.8819	8.4739	7.5623	7.2898	5.44	7.2011	9.0907	6.4227	5.5125	7.9349	5.6847	6.5246	7.9378	6.7835	5.9798	6.933	7.2758	7.9595	6.6816	7.1918	4.6988	7.191	7.3233
3.1607	2.5415	1.8394	2.8604	2.3912	1.1288	1.8234	1.7277	2.4386	1.1295	1.7438	1.5683	0.95489	0.61216	2.5994	2.2343	2.8173	1.1574	2.3233	0.90606	1.6878	0.83763	1.6107	3.4114	2.3416	1.4755	0.68538	2.3358	0.70487	0.14483	0.87956	3.4215	1.6989	2.436	1.7786	1.381	3.4815	2.1043	1.2461	1.3698	3.4337	3.0442	2.1863	2.0211	1.0492	1.6616	1.6302	-0.013598	1.5228	1.5845
-7.0308	-6.7523	-5.3392	-6.7002	-7.0469	-7.6899	-5.7929	-6.0504	-6.3522	-6.059	-6.3426	-4.3348	-5.9231	-6.2393	-5.7479	-5.109	-6.2134	-6.4472	-5.8779	-6.8676	-6.5052	-4.8416	-7.6527	-7.3224	-6.5396	-6.9883	-5.0252	-6.6916	-7.083	-6.9407	-6.9711	-6.1965	-6.3808	-7.173	-8.8463	-7.4589	-6.5713	-6.5636	-4.6672	-5.5764	-8.5993	-5.3269	-5.2633	-6.085	-7.2804	-5.0563	-6.6307	-6.3665	-4.9988	-6.8789
-3.391	-1.8793	-1.5674	-0.89692	-2.4086	-2.9569	-3.2625	-2.3483	-3.0255	-3.4746	-2.7212	-3.8476	-1.3324	-1.8283	-2.7937	-2.3296	-2.0802	-2.2505	-1.1194	-1.6999	-2.1304	-4.3186	-2.8792	-3.4871	-2.5918	-2.2462	-1.3974	-1.296	-3.7719	-2.5258	-3.9711	-2.0869	-2.383	-2.4369	-1.9782	-1.1769	-3.4065	-2.5584	-2.7556	-1.9608	-4.0505	-2.0111	-2.5695	-3.0217	-3.4355	-1.4337	-2.587	-4.0656	-3.2522	-2.8335
9.6454	9.344	10.329	10.214	11.463	10.784	10.267	8.0989	10.109	10.811	9.2311	10.185	9.6512	9.7146	10.33	8.8627	9.408	9.6573	9.8336	10.333	10.028	10.576	9.3583	10.385	10.367	10.282	9.55	10.627	11.03	10.671	9.8011	10.547	10.433	10.953	10.067	8.2909	9.0701	9.9857	9.6691	10.356	9.3198	8.7277	9.5528	9.7242	9.1145	10.208	8.1483	10.559	8.4131	8.5716
-19.066	-20.704	-20.326	-22.541	-21.844	-20.733	-20.393	-19.867	-20.491	-20.873	-20.298	-20.488	-21.463	-20.29	-21.303	-20.275	-19.093	-21.343	-20.409	-19.315	-20.982	-21.539	-22.563	-20.852	-21.049	-22.181	-20.315	-21.621	-20.864	-20.665	-20.26	-21.062	-21.439	-20.666	-21.806	-19.891	-21.23	-20.729	-21.284	-20.434	-21.873	-20.305	-22.413	-20.66	-20.763	-19.556	-21.125	-20.675	-19.772	-20.388
-3.7813	-5.7801	-5.4245	-4.4736	-4.0828	-4.6213	-3.8929	-5.2351	-3.9116	-3.234	-4.5361	-4.0846	-4.4637	-5.4107	-3.9312	-5.9723	-5.0992	-4.6303	-5.105	-5.7048	-4.8302	-3.9709	-5.5344	-3.6511	-4.9672	-4.202	-3.8748	-5.5305	-3.9884	-6.8379	-5.3183	-3.7956	-5.3131	-6.121	-5.4177	-4.1663	-2.4135	-5.2829	-5.321	-4.4103	-4.0574	-4.6629	-2.9943	-6.0375	-3.9048	-2.4964	-5.0687	-3.9402	-4.0786	-4.4912
0.28335	0.85186	0.40086	1.4939	1.1147	0.97678	1.168	1.5363	-1.1676	0.73285	2.4441	1.6831	2.2969	2.1176	-0.1837	1.43	1.7774	0.77577	-0.60424	1.3542	2.5019	0.93986	1.4027	0.82878	2.4405	2.1745	1.5152	0.51426	0.19555	1.8203	1.5715	1.1204	1.9311	1.6863	1.1444	1.015	0.70871	1.0656	1.9181	1.3201	1.3464	0.82208	-0.15882	0.16877	0.70124	0.49482	1.3717	2.5628	1.4437	1.148
7.8097	9.8116	8.5784	7.3287	9.343	8.7517	8.8744	9.5141	10.471	8.9959	7.64	8.0244	9.4577	8.82	8.081	9.6417	8.6511	9.6179	8.2197	9.4661	9.3869	9.3955	8.1151	8.1226	8.8227	9.9025	9.9924	7.9418	8.8497	7.9655	7.3495	9.379	8.3925	7.8953	7.5098	7.9325	6.6312	7.9071	7.3258	8.5208	7.1775	8.1198	8.9907	7.9811	10.758	7.9787	6.4994	8.611	10.602	7.8665
-11.844	-11.314	-13.268	-11.154	-10.565	-11.677	-11.319	-12.51	-12.168	-11.285	-13.428	-12.183	-11.905	-12.313	-12.192	-12.739	-10.816	-11.685	-11.166	-10.853	-12.183	-12.104	-12.129	-12.598	-11.518	-11.466	-12.706	-10.975	-12.361	-11.132	-10.29	-10.726	-11.319	-10.161	-12.944	-12.466	-9.9788	-12.41	-12.431	-10.647	-11.336	-11.32	-12.477	-10.422	-11.88	-10.213	-13.047	-11.35	-11.287	-10.017
-10.807	-9.4973	-10.888	-9.8757	-7.6855	-9.3299	-9.9422	-12.259	-8.2543	-8.4383	-9.0134	-8.6078	-8.8369	-9.1071	-10.546	-7.7972	-9.3052	-9.3499	-8.0659	-9.2466	-8.85	-9.1905	-9.2946	-10.352	-9.4206	-10.34	-9.1836	-8.7659	-8.9924	-8.2224	-10.36	-9.3026	-8.933	-8.6826	-8.3188	-9.9109	-9.4077	-9.4507	-9.3419	-9.1912	-10.209	-9.5767	-8.582	-10.013	-9.8061	-9.9379	-8.7524	-9.425	-8.1687	-9.1374
3.6072	3.9366	2.2637	3.7646	4.864	4.9197	3.7658	4.0659	4.4161	4.5283	6.1869	4.2436	5.1426	4.472	4.4203	4.3258	5.5406	4.0323	6.213	4.687	3.9594	3.7222	3.2803	4.1284	4.4628	5.5201	2.8167	3.3723	4.1119	6.0797	4.1947	4.5883	3.1931	4.4583	5.3893	2.6145	4.9692	4.4858	3.1526	5.5208	4.1679	4.8892	3.9243	4.6517	3.8659	3.9731	3.0778	5.4265	5.6983	4.2715
-13.491	-14.133	-14.748	-12.887	-14.224	-13.913	-13.381	-12.821	-14.09	-15.641	-14.421	-13.097	-13.466	-15.257	-13.486	-13.328	-13.733	-15.284	-12.812	-13.11	-13.66	-15.17	-13.623	-14.021	-13.206	-14.216	-14.107	-13.26	-13.728	-14.384	-15.817	-13.595	-14.623	-14.264	-12.069	-12.1	-12.594	-14.368	-14.48	-14.169	-14.956	-14.795	-13.705	-13.433	-13.32	-13.341	-13.583	-14.452	-13.114	-14.776
-2.7736	-3.2071	-5.2603	-3.2255	-2.926	-3.8561	-3.6156	-3.3687	-2.1807	-3.6336	-4.38	-2.3982	-2.7153	-3.1576	-3.2125	-3.9292	-1.5376	-2.1689	-2.7478	-3.7427	-2.9386	-3.1695	-1.9713	-3.1465	-2.0408	-1.9452	-3.1204	-4.2051	-1.0519	-2.9391	-3.8713	-3.604	-1.9928	-4.0767	-3.1881	-3.5996	-3.5155	-1.8856	-2.6258	-3.7506	-4.1402	-3.6426	-2.1888	-2.6866	-4.0174	-2.9635	-3.095	-2.5361	-2.8466	-3.0375
0.3799	0.68614	0.92262	0.06205	-0.26723	1.255	-0.41597	-1.1292	0.33034	0.08778	0.05317	-0.19047	-0.44562	-0.34858	-0.40625	-0.25106	-0.65492	-0.01475	-0.19056	-0.02147	-0.032879	-0.015533	-0.83301	-0.48479	-1.6175	-0.059284	0.28025	-0.99432	-1.3047	-0.84497	-1.1709	1.1877	0.30476	1.0253	0.62952	0.11236	1.2081	0.10433	-1.0438	0.44632	0.53545	0.79014	-0.65165	1.6298	-1.4121	-0.13165	1.2103	-1.0023	-0.1779	-0.017288
-1.1449	-3.2945	-3.5674	-3.4235	-2.6918	-1.6674	-2.7142	-1.5485	-2.085	-1.5371	-2.3721	-2.1283	-3.1609	-3.2459	-0.91712	-2.269	-1.8708	-2.6655	-2.7795	-3.1737	-2.7499	-1.6582	-3.5415	-2.7539	-3.5178	-4.9038	-2.0445	-1.6606	-3.4023	-2.3354	-1.7786	-2.445	-3.8865	-2.5173	-4.3404	-1.6484	-2.9342	-3.37	-2.9343	-3.1232	-2.6412	-2.264	-2.7947	-1.6754	-2.667	-3.1266	-3.2395	-1.7699	0.54793	-1.0698
0.091745	-0.099359	-1.6767	-1.5994	-1.1616	-0.068682	-0.60066	-2.0594	-0.99027	-2.1382	-2.1645	-0.54089	-3.1007	-2.9092	-1.7846	-0.67296	-1.9938	-0.48401	-1.9284	-2.4768	-1.3892	-1.103	-2.3188	-0.8131	-2.5386	-2.473	-1.4813	-1.3633	-1.1448	-0.66972	-1.4626	-0.58204	-2.5874	0.41263	-1.2758	-0.82373	-2.517	-2.1563	-4.3476	-0.79681	1.5738	-1.8794	-2.8842	-1.6969	-1.7978	-1.8432	-1.5208	-1.5546	-1.5604	-0.31705
-4.6288	-1.361	-3.2348	-4.7649	-1.9723	-3.6374	-4.0858	-3.2018	-3.224	-3.1953	-4.5081	-2.5396	-3.5596	-2.7677	-2.3852	-3.2283	-3.6341	-2.5171	-3.5327	-2.6181	-3.4682	-2.9156	-3.5244	-4.4052	-2.9846	-3.3486	-3.3024	-4.0816	-2.7229	-2.4983	-2.4464	-5.3736	-2.0937	-4.0948	-3.4072	-3.2708	-3.4742	-3.5552	-3.4221	-3.9171	-2.5253	-4.238	-4.1449	-3.1005	-1.6114	-4.4572	-2.4381	-4.2931	-2.524	-3.815
-3.7917	-3.037	-3.7113	-0.58276	-4.5658	-1.4938	-2.7489	-3.1092	-3.552	-2.0409	-1.763	-3.2658	-2.9129	-2.7015	-3.9034	-2.8395	-3.7639	-3.3296	-0.97653	-4.1407	-2.8429	-3.3172	-1.9475	-3.0664	-4.1608	-2.5528	-3.0831	-1.1412	-2.9927	-3.6282	-2.1631	-4.8734	-3.0147	-3.6943	-3.0803	-3.4891	-3.8412	-3.7229	-3.5562	-2.9289	-1.9774	-2.0445	-3.9478	-3.4059	-3.806	-2.5079	-3.1628	-3.4374	-3.4911	-2.401
-1.8406	-3.2677	-2.644	-1.1985	-3.1329	-2.245	-2.3475	-3.0385	-1.3525	-2.7757	-2.0982	-3.6163	-2.8942	-3.7131	-2.1464	-3.4265	-2.4693	-1.7609	-1.3227	-2.6175	-3.1181	-3.9112	-2.0701	-3.6783	-2.3155	-3.4269	-3.2222	-2.211	-2.0447	-2.0155	-1.9076	-3.6452	-3.9616	-2.5748	-2.4822	-0.65078	-3.5843	-3.3736	-2.63	-2.3175	-1.1423	-2.6368	-1.8637	-4.3626	-3.2262	-4.2412	-2.0628	-2.5049	-2.819	-2.9118
-13.681	-13.877	-13.232	-13.64	-14.429	-13.847	-11.922	-12.949	-13.072	-13.207	-11.102	-13.017	-13.398	-11.863	-14.706	-13.265	-12.31	-13.147	-11.996	-13.668	-11.694	-12.645	-12.727	-15.188	-12.547	-14.35	-12.242	-13.774	-11.464	-13.45	-13.636	-13.668	-14.445	-13.463	-12.868	-12.136	-14.164	-12.763	-15.58	-12.602	-13.817	-12.25	-13.919	-11.749	-11.707	-13.645	-13.424	-13.089	-13.236	-12.817
-14.313	-13.694	-11.902	-11.881	-12.774	-13.653	-12.05	-15.064	-11.397	-13.985	-13.521	-13.33	-13.416	-13.487	-13.876	-12.82	-11.976	-12.668	-12.903	-11.248	-13.011	-14.792	-13.869	-13.128	-14.246	-12.817	-13.735	-12.601	-10.466	-14.716	-13.729	-13.043	-12.342	-13.317	-14.282	-12.301	-13.491	-12.359	-14.422	-15.309	-13.501	-12.691	-14.72	-12.421	-14.572	-12.158	-14.245	-14.082	-11.939	-13.904
-22.878	-22.437	-22.499	-21.618	-21.482	-22.322	-21.168	-22.233	-22.442	-20.117	-21.101	-21.015	-23.928	-22.212	-21.281	-21.856	-22.215	-22.855	-21.108	-22.44	-22.025	-22.322	-20.605	-21.295	-22.744	-20.119	-22.409	-21.341	-22.174	-23.976	-22.626	-22.939	-21.499	-20.591	-22.961	-23.854	-22.436	-23.327	-21.367	-23.664	-21.746	-21.627	-21.937	-21.592	-22.356	-21.82	-21.917	-21.901	-23.303	-21.976
-11.315	-10.091	-11.907	-12.417	-12.908	-13.282	-11.2	-10.577	-12.45	-12.072	-11.793	-11.129	-10.878	-12.512	-11.829	-11.564	-10.122	-12.677	-12.397	-10.848	-11.42	-9.8821	-12.105	-10.801	-11.423	-10.933	-11.26	-13.302	-12.898	-11.35	-11.704	-12.507	-12.031	-12.089	-13.574	-11.039	-12.566	-11.913	-11.098	-11.001	-11.777	-12.327	-12.279	-12.143	-11.6	-11.246	-11.6	-12.09	-11.635	-13.05
8.5033	9.5892	9.432	6.1276	7.1303	6.5974	6.616	6.9375	8.0115	7.7281	8.7778	9.3437	8.3055	8.3497	9.1958	7.5578	8.2769	7.0098	6.9936	7.1853	7.3935	7.9678	9.3264	7.6629	7.4267	8.7442	6.2089	8.1435	7.9084	6.9412	9.7849	9.1939	8.0475	6.3018	8.6948	8.7391	7.6246	8.0309	7.5366	9.4268	8.1504	7.6652	7.1445	9.3589	8.376	6.5687	6.8702	7.3154	8.7193	6.7005
-2.6803	-1.8793	-0.64103	-0.0037785	-1.1868	-2.6533	-0.43629	0.53604	-2.2067	-1.7297	-0.81424	-0.21498	-1.227	-0.078395	-0.9656	-0.19945	-2.435	-1.7775	-1.4162	0.061	-1.2194	-1.1583	-3.5559	-3.0256	-2.0873	-1.996	-1.7503	-2.5297	-0.13639	-2.3356	-0.69752	-2.0973	-1.5383	-1.6569	-0.80911	-1.2932	-1.1429	-1.3767	-1.425	-2.6507	-0.67971	0.29377	-1.9597	-1.4119	-1.245	-2.0387	-1.4221	-2.0761	-1.4113	-0.46447
6.1838	4.7076	6.2609	4.8884	4.8032	4.9614	3.4055	5.1246	5.71	3.4032	3.3479	3.8978	4.766	4.8712	5.1129	4.8313	6.2285	5.7591	3.0374	4.3712	5.6802	5.288	5.4239	4.7474	3.6888	4.7053	3.1656	6.7257	4.5572	4.9818	4.6716	5.8106	5.566	5.3132	5.4248	5.7167	5.3662	6.0063	5.73	5.7077	5.5041	5.0766	5.6155	5.7558	5.1548	3.936	5.1882	5.447	4.7827	4.8486
0.19468	-2.0931	-0.90597	-2.9517	-1.259	-2.4178	-2.4895	-2.1539	-0.99408	-2.3841	-2.8852	-1.9859	-2.1341	-1.1669	-2.0873	-1.7644	-0.22008	-0.91219	-1.6853	-3.4359	-1.5553	-2.3553	-2.5319	-2.5096	-0.56073	-0.30627	-0.10451	-1.4299	-1.0095	-0.87757	-0.76311	-0.89788	-1.2121	-1.8162	-1.6245	-1.6385	-1.8256	-1.3713	-0.97726	-0.96852	-1.0015	-2.4523	-1.4658	-2.1821	-0.53297	-1.9048	-2.4516	-2.9415	-1.2416	-0.38189
-11.162	-10.534	-10.58	-11.255	-11.16	-12.103	-13.133	-12.497	-12.384	-11.555	-11.644	-9.6771	-11.833	-12.417	-11.817	-12.266	-12.098	-12.8	-10.371	-11.14	-12.192	-11.642	-11.244	-11.966	-11.058	-11.942	-12.854	-11.115	-12.378	-11.165	-10.538	-11.609	-10.278	-12.32	-11.231	-10.828	-11.474	-11.966	-10.672	-12.041	-11.636	-10.954	-12.381	-12.898	-10.301	-10.538	-13.509	-11.993	-12.492	-12.033
6.7754	4.2687	4.9942	4.7671	5.5433	4.9723	5.9225	5.7731	5.4377	4.6491	5.6805	6.5648	5.6658	5.7668	4.7626	6.4059	5.0629	6.1189	5.0771	4.6673	6.4244	5.8745	4.6329	6.6522	5.9012	5.6984	6.4582	6.2042	6.7832	5.1979	6.7012	3.7837	4.4817	4.8426	5.7261	5.819	6.9822	5.2297	5.1402	5.7199	5.2606	6.0364	4.1272	8.5297	6.1705	5.6966	6.3555	5.2021	3.9307	5.6982
8.5502	8.0292	7.4751	6.0571	6.0575	7.1213	6.8693	7.6992	5.4453	6.3506	7.2476	7.897	5.5867	5.6462	7.0087	6.197	7.7454	6.2742	7.1157	8.3414	5.8062	7.5812	7.7896	6.9906	8.3591	7.9031	7.3837	4.6021	6.0223	7.0531	5.7594	6.6558	6.0778	8.5619	8.1193	7.2747	7.0029	7.1877	7.456	6.1882	7.0917	8.2113	7.2161	5.9305	7.5625	6.4866	6.7634	6.6747	6.8877	7.0901
-11.93	-11.249	-11.376	-13.117	-13.736	-13.644	-10.917	-12.256	-11.555	-10.48	-11.821	-10.467	-12.032	-11.394	-12.732	-12.767	-11.702	-11.467	-11.188	-10.97	-12.308	-10.212	-11.875	-11.39	-12.701	-11.054	-10.634	-12.216	-11.984	-11.643	-13.362	-11.32	-11.715	-11.696	-10.628	-11.559	-13.521	-10.261	-12.917	-10.742	-11.605	-10.571	-13.261	-11.103	-10.501	-12.62	-12.697	-12.844	-11.622	-11.92
-3.0318	-1.1057	-3.0511	-1.4471	-0.46655	-2.796	-1.7277	-0.53965	-0.64473	-2.5694	-2.0081	-1.7818	-1.5191	0.38046	-0.18077	-1.5295	-0.50922	-3.6587	-0.55502	-2.0874	-0.85273	-1.4522	-1.6971	-1.465	-0.10158	-1.4404	-1.1835	-1.7364	-1.9466	-3.2319	-2.2559	-0.17053	-0.86268	-2.316	-0.91706	-1.4686	-0.80623	-0.89389	-1.3233	0.34171	-0.99368	-1.4348	-1.6657	-1.406	-2.6217	-1.7074	-0.63686	-2.3794	-2.1899	-1.5844
5.8175	7.1075	6.8098	6.0324	6.7256	6.4676	9.1486	6.3733	7.6028	6.7697	5.0016	7.6475	7.0853	5.4832	5.0173	7.0082	7.0132	6.7547	6.1499	7.3817	7.1045	8.4768	7.431	6.9766	7.2132	7.0789	7.7723	9.1044	7.2015	6.1308	7.1223	8.1258	6.8487	8.4837	7.0097	7.1798	5.9933	7.0137	4.932	8.4025	7.0892	8.0257	5.2265	6.4286	7.1011	7.2351	5.5521	5.2461	7.7613	7.5109
-9.7883	-12.577	-10.495	-11.31	-9.8271	-11.129	-9.1631	-10.12	-8.8093	-10.115	-11.119	-11.594	-11.271	-11.637	-12.536	-11.075	-10.87	-11.286	-12.513	-11.646	-10.942	-10.693	-11.769	-11.72	-11.149	-11.053	-12.729	-10.812	-11.928	-10.72	-11.929	-11.137	-11.409	-10.923	-9.945	-10.548	-11.618	-9.7144	-10.035	-11.215	-11.95	-9.309	-10.937	-10.472	-12.105	-12.47	-10.165	-11.432	-9.8798	-10.842
1.32	2.2457	2.4903	3.6075	5.739	3.8168	3.8229	4.1433	3.046	2.4463	2.1801	4.0886	2.7581	1.6707	2.2083	0.96371	3.2973	2.3533	2.1656	3.6374	2.9047	2.6828	1.6728	2.9205	2.0779	2.7069	2.8851	2.8244	2.5384	1.7681	4.025	3.7948	4.8018	5.0386	2.3907	2.6592	2.7009	4.1935	3.1163	2.7744	1.8562	2.179	3.8377	2.2636	2.765	2.4326	2.9811	1.72	1.9738	2.5405
-3.5913	-2.5818	-2.7389	-2.8271	-2.1687	-3.7203	-2.1444	-3.053	-1.6143	-2.3987	-4.2069	-3.7261	-3.2849	-3.0542	-3.1528	-2.2864	-1.7791	-2.739	-2.4024	-2.6892	-1.5985	-2.0953	-1.4028	-4.0376	-4.3604	-1.8513	-2.2749	-2.282	-2.9883	-2.7468	-2.4641	-3.16	-3.5602	-2.6049	-1.9285	-2.568	-3.4287	-4.0298	-1.2414	-2.2364	-1.9875	-2.8321	-2.747	-2.5393	-4.0655	-4.4365	-2.4378	-3.0946	-1.7442	-2.7512
0.62224	1.4241	0.89464	1.325	2.3846	1.9833	2.0799	2.0887	1.0739	1.5656	0.5996	1.5623	-0.38319	2.8071	1.6861	-0.14891	2.5748	2.2559	2.2768	0.30686	1.8417	2.7713	1.9447	2.2238	1.2885	0.86181	2.8534	1.1727	1.7552	3.0447	-0.38258	2.4793	1.7745	3.1849	1.2504	2.2032	1.6406	1.1565	0.13547	1.3441	1.8995	1.1137	2.5358	2.1967	0.80911	1.6673	2.7497	0.56201	2.636	0.76368
-3.1998	-1.5022	-0.72322	-2.6429	-3.5411	0.023625	-1.4362	-1.9718	0.078302	-3.014	-0.083525	-1.2503	-0.33996	-1.2156	0.25506	-2.4383	-0.18623	-1.1894	-1.4484	-1.5299	-1.6649	-1.8065	0.19153	-1.5234	-2.7063	-1.9262	-0.89141	-0.79566	-1.1977	-1.1733	-3.0072	-0.54428	-2.1364	-1.3908	-2.226	-2.6141	-2.2947	-0.92094	-0.59652	-2.333	-0.97195	-1.6166	-1.5271	-1.1271	0.73171	0.059926	-0.50508	0.023862	-1.4793	-1.2592
-9.719	-8.6387	-9.1351	-8.7353	-10.097	-8.3276	-8.095	-8.1248	-8.1702	-8.0964	-9.4951	-8.8295	-8.6315	-7.7756	-10.329	-7.8206	-9.7763	-8.3071	-9.8302	-10.45	-10.852	-7.9513	-8.0487	-9.9216	-9.0198	-9.8072	-8.4093	-8.3263	-9.5223	-10.444	-9.5734	-8.4857	-8.4421	-7.9379	-10.951	-10.408	-8.7763	-9.0225	-9.1646	-8.3301	-10.105	-9.0419	-8.0002	-8.7353	-7.6613	-8.3491	-8.5444	-9.6972	-8.9451	-9.8509
-0.22473	2.0658	1.971	2.4112	1.8285	0.72524	0.57921	1.9828	0.46444	2.2891	1.9502	2.783	0.9511	2.785	1.5568	3.6289	0.88352	2.3704	1.3407	2.1503	3.5312	3.0224	1.8066	0.79818	1.8925	0.42181	2.1149	1.958	2.5845	1.57	2.6391	1.1062	3.084	2.2586	3.8659	0.83285	2.6618	1.3251	0.71512	1.2793	0.61397	3.0038	0.31692	2.0177	2.1395	0.45068	1.2236	1.6827	-0.012646	-0.71856
-2.9769	-1.6645	-0.66281	-0.20971	-2.5282	-1.014	-0.83721	-2.2856	-0.59925	-0.86975	-2.7767	-3.1899	-1.757	-1.154	-0.69782	-2.1779	-2.4802	-2.6113	-0.63617	-1.1883	-1.0359	-1.658	-1.5404	-2.4143	-2.1998	-2.8783	-1.4608	-1.3974	-1.5744	-2.1237	-2.5154	-1.3368	-1.8474	-3.5022	-1.3659	-0.37041	-1.5586	-2.4096	-1.355	-0.6711	-1.191	-1.1179	-2.4604	-1.0148	-0.26101	-1.0809	-1.6	-1.7544	-1.7138	-1.131
-10.924	-10.328	-10.553	-11.688	-10.692	-11.516	-11.373	-12.016	-11.041	-11.572	-10.423	-11.444	-11.309	-11.793	-9.6848	-11.296	-11.252	-10.701	-11.089	-12.72	-11.571	-12.12	-12.037	-12.093	-13.074	-13.346	-10.307	-12.094	-10.306	-12.426	-11.995	-13.24	-11.905	-11.574	-10.542	-13.197	-11.955	-11.669	-11.62	-12.009	-12.335	-10.792	-10.697	-11.473	-9.9532	-11.926	-13.577	-11.728	-11.862	-11.576
-14.024	-14.02	-14.651	-15.23	-15.378	-14.902	-14.415	-13.131	-14.367	-14.84	-14.784	-15.015	-16.034	-14.384	-14.571	-13.622	-13.579	-15.133	-15.902	-16.004	-15.063	-15.715	-15.126	-14.754	-15.916	-13.559	-15.912	-14.861	-15.141	-14.213	-15.817	-14.664	-14.318	-15.255	-14.402	-14.138	-16.944	-15.141	-14.825	-16.084	-13.824	-15.713	-15.363	-14.176	-15.347	-14.79	-12.991	-14.58	-15.876	-14.186
-9.5393	-9.221	-9.548	-9.2719	-7.929	-9.3137	-10.731	-9.2383	-8.2499	-9.606	-8.7412	-8.8268	-8.7608	-9.3163	-9.7216	-8.1663	-8.8826	-8.8084	-10.501	-11.668	-10.758	-7.0198	-9.1345	-8.566	-8.2941	-10.24	-9.6146	-9.5338	-8.9797	-9.8519	-10.698	-7.7524	-8.8351	-9.2892	-11.234	-10.675	-8.9056	-8.7042	-8.3751	-9.1379	-8.8778	-8.7678	-10.588	-9.002	-8.5299	-8.0021	-8.3396	-8.6727	-9.0559	-8.5764
0.56277	3.2831	-0.19278	-0.10885	-0.029763	-0.1024	1.7494	0.09737	-0.58863	-1.2775	-0.12177	-1.3995	-0.43981	0.45582	0.23625	-0.87637	0.38109	1.0321	0.24237	-0.08135	-0.044297	-1.308	-0.15555	-0.1204	0.88629	-1.0856	-0.54691	-1.2531	-1.5838	0.84172	0.36176	0.84491	-0.39201	0.13832	-0.042513	0.98994	-0.273	0.9525	-0.18858	1.2642	1.8708	2.0609	-0.23322	0.85826	0.74159	0.99278	0.36233	0.25474	0.50898	-0.023372
2.4226	2.5143	0.58376	0.55311	2.9135	2.252	1.2465	2.2782	1.8848	0.48489	1.7983	0.47556	2.2381	2.3683	1.6576	1.1799	2.5288	1.5112	1.2096	2.9433	-0.33988	2.3503	1.9651	2.085	0.54599	1.2085	2.5433	1.2916	1.2363	1.6296	0.39252	0.82108	3.6286	2.8564	0.21879	0.4791	1.884	-0.81411	2.0453	0.83654	1.3778	1.9237	2.1653	1.9822	2.4381	2.7898	1.7157	1.2232	2.1869	-0.85852
10.596	9.5624	10.758	9.634	11.414	9.9426	9.4019	8.3158	11.025	7.1129	10.454	10.733	10.161	11.15	9.8658	9.9581	11.094	9.0345	10.587	8.0313	10.616	10.772	8.494	11.668	8.6922	9.6152	9.2551	9.2169	9.9199	8.6351	10.27	10.535	8.8994	11.776	8.9493	8.0253	9.6639	11.248	9.5972	8.5677	10.813	10.437	7.8907	9.5882	8.4071	7.6361	8.242	10.221	9.1044	10.104
-4.8291	-4.4459	-4.6307	-4.0975	-4.0715	-4.3224	-3.084	-2.8668	-3.3967	-1.9376	-3.6904	-4.1746	-4.0592	-4.1153	-5.0067	-3.7287	-3.2919	-3.4034	-4.0176	-4.6252	-4.5176	-4.0649	-3.1535	-3.7088	-4.4218	-2.2788	-3.5978	-3.6794	-2.7987	-6.4516	-2.9946	-4.0008	-3.8529	-2.7352	-2.6213	-3.4893	-4.4052	-4.8365	-3.2432	-3.7407	-3.1349	-3.117	-3.7033	-3.4256	-4.1005	-4.477	-2.9419	-2.4538	-3.9195	-4.1506
1.8294	1.0943	1.6643	1.7259	3.0457	2.3014	0.42275	2.0667	0.88377	-0.29125	0.71025	1.7344	2.7985	1.9759	2.104	2.4945	1.1403	1.6888	1.9441	-0.5198	0.68421	0.16165	0.091309	1.7686	2.0136	2.2502	2.5236	0.93892	1.8481	1.2826	1.2496	2.9882	3.4322	0.29144	0.23006	1.4171	0.48111	2.6511	0.17429	1.6155	0.90425	2.2837	-0.23395	2.7824	1.6096	1.9133	2.5651	1.6429	0.16125	1.5678
-4.7526	-5.7333	-5.4149	-5.1122	-5.8654	-6.1914	-5.1632	-5.1664	-6.4447	-5.7576	-5.4611	-3.8924	-5.243	-5.7668	-3.5859	-5.3541	-6.595	-5.6634	-5.5637	-4.7435	-5.2401	-5.6032	-3.8095	-5.9612	-6.5331	-3.4401	-4.5464	-5.6564	-5.3349	-5.772	-5.4746	-5.3207	-4.3224	-5.1612	-5.7617	-5.6091	-3.8355	-5.3178	-4.9413	-4.534	-5.4405	-6.1197	-6.879	-4.8553	-4.0135	-4.8903	-5.4636	-5.8004	-4.784	-6.8811
-13.614	-11.571	-14.952	-13.249	-13.063	-14.996	-13.809	-12.856	-11.335	-11.784	-12.084	-12.076	-12.606	-12.802	-12.705	-12.856	-11.982	-14.11	-11.789	-12.533	-13.148	-12.842	-13.436	-11.203	-11.72	-11.399	-12.883	-13.819	-15.081	-11.797	-13.575	-11.426	-13.027	-14.034	-12.805	-13.132	-14.235	-13.066	-13.038	-14.25	-13.502	-13.692	-12.052	-14.26	-11.398	-12.523	-12.683	-14.065	-14.228	-13.277
2.6847	2.0432	3.2974	3.8649	3.374	2.3418	4.6729	4.286	2.7397	2.3944	3.7131	3.4098	2.2647	4.1488	2.4945	2.4916	2.1894	3.6174	1.5643	4.3639	4.1109	4.2684	3.5753	2.8725	2.3814	4.1809	2.7032	0.70698	2.267	2.7621	3.3054	1.7622	2.684	2.3939	3.5619	2.439	2.5243	3.4275	3.0282	3.3491	3.5033	3.7209	1.1895	3.4597	2.5977	3.1925	2.9317	3.2552	2.2298	2.6765
-8.727	-9.8049	-8.2237	-10.329	-7.8345	-10.065	-7.4714	-10.01	-9.5778	-8.8659	-7.209	-8.5793	-9.8199	-9.3008	-8.0419	-9.5252	-9.1845	-8.6609	-9.7833	-9.9655	-6.8697	-10.287	-9.6723	-7.354	-7.5396	-9.4858	-8.6771	-7.6657	-10.71	-8.1108	-10.077	-9.6656	-7.5102	-8.4641	-10.369	-8.5863	-9.7285	-8.639	-8.0552	-8.9739	-9.6207	-8.6703	-7.9541	-8.564	-10.279	-7.5989	-8.3182	-8.476	-9.0397	-8.9914
-0.24485	-1.3458	0.56452	-0.46239	-1.3154	-0.91006	0.30796	1.2809	0.8768	-0.99766	0.76225	-1.1098	0.81607	-0.87292	-0.56277	-0.025752	-1.6113	-0.47038	0.79975	-1.0294	0.18973	-1.0329	0.2453	0.43161	-0.44351	-1.543	0.72715	0.62252	1.4621	0.14484	0.16726	-1.0495	0.076175	-0.30416	-0.44185	-0.87474	0.51356	-1.2884	0.39397	-0.74933	-0.98469	-0.12685	-2.1645	0.58117	-0.77103	0.037582	0.24769	-0.4804	-1.5234	-0.3056
0.88676	-0.57879	0.14159	-1.3998	1.2357	1.1543	-1.9765	0.83572	-1.0933	-0.095808	0.69939	-0.97715	-0.36187	-1.0106	-1.0852	0.67962	-0.86999	-0.47028	0.50082	0.2799	-0.2228	-0.35828	-0.042067	1.1199	1.0145	-1.0094	0.70949	-0.162	-2.1607	-0.4261	-0.19358	-1.2313	-0.53129	0.38954	-0.877	0.43559	0.20172	-0.67845	0.40771	0.87196	0.2596	-1.7647	-0.60634	-0.41604	0.17534	-0.6255	0.035462	0.62701	-0.53934	1.1134
8.5264	8.2983	8.9344	9.707	9.5289	8.3798	8.8267	9.2872	7.9224	6.8546	7.4173	8.6096	9.0885	9.2449	9.9192	9.2232	7.9278	9.2969	9.1203	8.1889	8.3045	7.4113	7.7412	7.7042	8.0696	8.0869	8.5554	10.031	9.0476	7.4403	8.4062	9.6744	7.4315	8.2603	7.7726	9.0359	8.5871	8.1138	8.5898	8.821	8.9485	8.8732	7.9372	9.4331	8.8655	9.2419	8.1022	9.4515	9.0118	9.4996
-0.80753	-2.8246	-3.4621	-2.2037	-0.93512	-2.3954	-3.4675	-2.5549	-2.945	-2.5612	-2.932	-2.8438	-2.4459	-3.6896	-4.0292	-2.4055	-2.1302	-2.4487	-1.633	-2.731	-1.4829	-1.947	-2.0459	-0.97666	-2.1511	-3.9682	-2.2193	-2.1722	-3.1203	-3.3722	-4.2403	-3.0418	-3.5801	-3.476	-2.5068	-2.3882	-2.4982	-0.83319	-2.4114	-2.5635	-1.7758	-1.7591	-1.6771	-3.2458	-0.74333	-2.9561	-2.3883	-2.1314	-3.3744	-2.1647
6.391	7.239	7.0049	7.579	7.7679	5.9166	8.402	5.5673	6.4548	6.2154	7.0728	7.0151	7.1628	6.0324	7.9723	6.7421	8.3507	7.5479	5.3578	7.2971	5.9625	7.4904	7.0948	7.0417	6.2392	7.7309	7.2654	5.54	5.9386	7.7323	6.7056	6.8324	6.15	8.7666	6.7034	7.2417	6.4816	7.4301	4.3389	6.323	7.102	5.7758	7.2713	7.7006	6.8944	5.6741	6.6061	6.8744	8.2693	6.2794
-21.968	-22.501	-20.422	-20.989	-22.976	-20.557	-21.858	-22.002	-21.981	-22.487	-21.877	-22.898	-21.812	-22.505	-22.296	-22.249	-20.033	-21.618	-21.044	-22.68	-23.653	-22.329	-22.211	-20.424	-22.681	-22.485	-20.861	-22.892	-23.125	-21.867	-22.889	-22.151	-21.956	-22.038	-21.393	-23.197	-22.183	-22.914	-21.438	-22.54	-22.916	-21.411	-21.841	-21.46	-21.582	-21.076	-22.529	-21.846	-22.597	-21.744
6.8778	5.1566	5.6431	4.1723	4.9911	5.324	4.9447	5.7807	5.0074	3.4337	6.0618	4.8303	7.7036	4.1122	2.7885	6.1082	5.0638	5.2149	4.6891	5.1528	4.1093	3.9456	4.1906	5.0519	5.29	4.9043	3.9168	6.3121	3.4302	3.619	5.0043	5.7037	4.4185	5.0813	4.4246	5.9901	5.2295	3.939	3.4156	5.0176	4.3136	5.6516	5.1945	6.7737	5.6843	5.7434	3.6153	5.4627	5.157	5.2999
1.4899	1.26	0.20088	2.4532	0.096085	0.89549	0.83062	1.9973	2.2737	0.16711	1.224	1.7691	0.18329	2.7605	1.0517	0.23676	1.8024	2.7199	0.99918	2.5609	2.0318	2.25	2.3302	1.7438	2.1167	1.0403	2.1041	2.2418	0.13672	1.3335	0.87123	2.6514	1.2149	1.2993	1.4669	2.3356	2.217	2.3741	1.4931	2.2643	2.158	1.4253	2.1152	0.42324	2.8512	1.7804	2.1447	1.7838	2.2803	1.0294
0.018187	0.44937	1.6116	0.86285	-0.97663	0.67765	-0.2119	0.23329	-0.077974	-0.4965	0.86484	0.8611	0.089125	-0.25583	1.2353	1.2661	-0.24499	0.8803	-1.0797	-1.3743	1.2267	-1.6444	1.1795	-0.85204	0.51372	-2.2637	-0.5831	0.64853	0.34976	0.41386	-1.4329	-0.57395	0.92225	0.21194	0.65795	-0.67243	0.21109	-0.11519	1.5272	-0.78308	-2.0222	-0.33004	0.3083	-0.1895	-0.95256	-0.41078	0.84652	1.516	-0.68652	0.18741
-4.3669	-5.214	-4.4123	-4.4382	-5.0874	-3.6552	-5.5911	-2.7087	-3.0949	-4.5627	-5.2681	-4.4156	-4.5205	-4.1187	-4.9237	-2.7253	-4.4731	-2.4855	-5.1284	-3.3938	-3.1306	-4.2862	-4.3978	-4.7365	-3.8006	-3.4981	-4.9311	-3.9055	-3.4084	-1.9916	-2.5972	-2.7407	-5.7133	-3.9702	-3.6637	-4.4134	-4.9582	-5.7574	-3.6325	-2.4586	-3.7689	-3.212	-3.6362	-4.1694	-4.6772	-3.5764	-5.0893	-3.7555	-4.3166	-4.4621
2.7706	1.3211	1.4452	2.0234	2.6353	0.87135	0.25218	2.4218	3.2188	2.6338	2.9509	1.1168	2.0913	1.578	1.9948	3.1849	1.3059	2.5852	1.2454	3.3656	2.2147	0.21337	2.9321	2.2978	3.3495	2.1061	2.4268	1.4224	1.6601	2.305	3.5639	0.44954	2.5929	1.3411	1.7306	1.0657	2.1645	2.4516	3.3395	0.089001	1.6335	2.8181	1.4906	0.75867	2.5374	2.4945	2.123	-0.097641	0.90093	1.292
-3.8268	-2.7333	-3.2368	-4.4428	-4.4685	-2.268	-3.0791	-2.2131	-4.2344	-3.9006	-4.1882	-3.2341	-3.3857	-1.6754	-2.75	-2.0322	-4.4094	-2.7677	-2.5922	-2.0541	-2.6438	-4.3878	-3.4942	-4.4123	-3.3636	-4.5812	-1.4678	-3.4286	-3.8586	-2.831	-3.1524	-4.6774	-2.1921	-4.3621	-2.5762	-1.4643	-3.2376	-3.1954	-4.5166	-3.9092	-2.7333	-3.421	-3.0136	-2.9262	-2.7299	-3.3594	-2.9522	-3.5204	-1.7271	-3.3825
-2.6866	-1.0106	-0.70335	0.077408	-1.5507	0.2862	-1.5564	-0.64592	-2.013	-0.45205	1.1833	-0.64292	0.18288	-0.93057	-0.54496	-0.63963	-1.1976	-0.12578	-2.2477	0.34754	-1.6135	-0.19236	0.53296	-0.88245	1.0919	0.10464	-0.33883	-0.93298	-1.6846	-2.4275	-0.21315	0.56061	-0.25974	-0.86242	-0.0021918	-2.6833	-0.26832	-1.2328	1.2524	0.47818	-0.80486	-0.63147	-0.64848	-0.77247	-2.8322	-0.38246	-1.0751	-2.8	-1.169	0.55872
-1.5206	-0.12662	-0.014311	-1.7233	0.51959	0.317	1.3366	-0.54567	0.67271	-0.5849	-0.043583	-1.3884	-0.70461	-0.43379	0.020125	0.0011335	-0.20273	0.12363	0.15375	-0.16075	-1.1885	-0.71403	0.038853	0.30771	-0.76947	-0.78216	-1.0595	0.33566	-1.8394	-0.25938	-0.21605	0.44452	-1.3701	-0.93515	0.14859	-1.0382	-0.90945	-0.66384	0.25262	-0.73846	0.085949	1.1887	0.43932	-1.355	1.0375	-1.2084	0.87876	0.21071	0.071727	1.0871
-10.183	-9.6593	-11.135	-9.9961	-10.902	-7.9542	-8.2019	-9.6798	-11.932	-10.515	-10.156	-10.246	-11.047	-10.121	-9.1153	-10.92	-11.394	-10.412	-8.859	-10.712	-9.2856	-11.107	-10.024	-10.391	-10.448	-11.113	-9.5436	-10.377	-9.6346	-9.687	-10.78	-10.87	-11.467	-9.5427	-10.566	-8.9657	-11.178	-10.564	-10.502	-11.559	-11.273	-12.433	-9.5216	-10.513	-9.564	-9.8466	-8.7441	-10.417	-9.7984	-9.9099
-6.1563	-6.3944	-4.6902	-6.3233	-6.5548	-6.3063	-4.8043	-6.1572	-5.1972	-5.5813	-4.8108	-4.8209	-6.1178	-5.9578	-4.7744	-3.794	-4.3566	-6.109	-5.0276	-5.4239	-5.8272	-5.4952	-4.893	-5.0494	-6.7734	-4.6035	-6.3257	-5.8474	-5.669	-7.6601	-5.4045	-5.7857	-3.6604	-6.2193	-6.4346	-7.0539	-5.2621	-4.4557	-5.2746	-3.9573	-6.3684	-6.0956	-5.6643	-6.3153	-6.5654	-6.2589	-5.5825	-5.2379	-5.7892	-4.9824
-11.249	-10.764	-9.949	-11.432	-11.594	-13.153	-11.039	-12.168	-13.191	-11.439	-10.844	-10.154	-11.236	-10.504	-12.263	-10.582	-11.248	-13.246	-10.725	-12.133	-11.543	-11.184	-11.508	-10.937	-10.982	-9.7327	-10.747	-10.072	-11.988	-9.6269	-12.456	-10.702	-10.78	-11.367	-9.0343	-10.299	-9.8895	-10.857	-12.27	-11.133	-9.6011	-10.31	-10.721	-10.423	-10.106	-10.834	-10.239	-9.4674	-10.792	-11.047
5.1221	7.4462	4.5161	3.8421	5.4503	3.2195	4.932	4.2946	5.8699	4.7157	4.5166	2.7883	4.7934	5.7318	4.0428	2.8338	5.1997	4.644	3.9068	4.6036	5.209	5.5221	4.1568	3.7115	5.2938	5.0415	4.8701	4.6544	3.4795	3.6178	3.4812	5.2895	3.4582	5.0318	3.6153	4.5409	5.527	4.4021	3.1085	3.6045	4.2713	4.8398	4.5326	5.2487	4.8886	5.5474	6.2204	2.0741	5.6705	5.0899
-13.365	-12.857	-12.409	-12.443	-13.389	-12.162	-13.42	-12.922	-12.478	-11.845	-14.152	-12.729	-13.08	-14.066	-13.94	-12.77	-11.221	-12.783	-13.535	-13.755	-13.577	-12.11	-11.813	-13.588	-14.465	-12.093	-13.613	-10.364	-12.307	-11.692	-11.945	-12.079	-12.349	-14.09	-12.89	-13.125	-13.04	-12.229	-12.416	-12.972	-13.174	-12.159	-11.177	-12.985	-12.124	-13.179	-12.792	-12.109	-12.12	-12.856
-13.767	-13.566	-13.058	-13.137	-11.99	-14.903	-12.299	-14.153	-12.794	-11.172	-13.699	-10.721	-10.949	-12.435	-12.478	-14.184	-12.834	-13.755	-11.156	-10.471	-12.228	-12.891	-14.006	-13.559	-13.103	-13.451	-11.783	-13.071	-11.221	-11.32	-12.443	-14.68	-12.48	-14.708	-11.877	-13.926	-11.751	-12.841	-13.062	-13.076	-14.402	-12.535	-13.978	-11.613	-11.963	-14.1	-11.269	-11.418	-13.63	-14.344
-2.7781	-5.0785	-3.6464	-5.1788	-2.8924	-3.9824	-3.7463	-4.8569	-4.9691	-5.874	-3.2591	-3.6851	-3.7535	-2.9488	-3.5006	-3.053	-5.416	-3.687	-5.4407	-3.3318	-5.064	-3.6088	-4.6493	-4.1802	-4.4374	-3.3085	-4.3044	-3.4458	-5.6174	-3.4387	-4.382	-4.3012	-4.3116	-4.4637	-5.168	-3.5942	-4.1049	-3.6918	-3.1782	-4.5935	-4.1899	-3.906	-3.7698	-3.5795	-1.9347	-3.9321	-2.9836	-3.3222	-3.9112	-4.7659
-8.9106	-9.6656	-8.251	-8.8842	-9.5382	-9.5852	-7.6252	-9.9225	-9.1503	-8.6543	-9.55	-7.5549	-9.0426	-9.9068	-9.949	-8.5512	-9.9464	-10.409	-7.9004	-9.4945	-8.3392	-9.3136	-7.5437	-8.166	-9.5145	-10.087	-7.9018	-7.741	-8.9041	-8.4554	-7.1835	-8.5634	-9.0724	-7.8824	-8.0369	-7.0103	-9.1162	-8.7279	-9.2488	-8.8841	-9.9749	-8.398	-7.8536	-9.2246	-7.6212	-8.4882	-9.0045	-8.633	-8.3625	-9.4418
-11.758	-10.553	-10.387	-11.601	-11.217	-10.307	-10.725	-10.836	-11.246	-10.949	-10.937	-12.056	-11.623	-9.7348	-11.564	-11.105	-11.895	-9.7368	-11.467	-10.506	-9.0052	-11.517	-12.754	-10.824	-10.177	-9.9669	-11.025	-10.733	-9.6599	-10.294	-11.12	-11.121	-10.448	-10.12	-11.355	-11.027	-10.495	-10.106	-9.6875	-7.4744	-10.126	-11.808	-10.644	-12.181	-11.078	-10.949	-10.862	-9.43	-9.2402	-12.132
1.9505	1.8508	1.4297	0.77929	0.92811	0.65647	1.9278	1.4835	1.6177	2.1037	2.0002	-0.54848	1.3383	0.52131	1.5576	1.3459	0.70068	-0.01514	1.9859	1.0899	1.0914	2.3676	-0.17699	-0.062597	1.8846	1.6643	1.8229	1.0163	0.1798	0.84385	2.203	1.9644	1.7736	0.1978	1.4232	-0.0057058	-0.14633	-0.079932	1.9677	1.355	2.8438	1.5174	1.0274	2.6052	-0.61852	0.9032	-0.0092204	1.2447	0.62409	0.93532
1.3426	0.21618	1.7823	2.0402	1.3907	0.68202	1.4818	1.1841	1.3025	1.981	2.2609	2.0883	1.662	3.4516	1.6621	1.9516	1.2367	1.2432	0.89741	1.1838	2.8994	2.6658	3.0436	0.8087	0.61138	1.8234	-0.29369	-0.58544	1.3224	0.77618	1.8309	0.9409	0.95305	1.8705	2.5906	3.6926	0.57301	1.0985	1.6407	1.9976	1.0269	1.8509	2.2936	1.8203	1.6586	2.1548	2.1234	1.2938	0.85822	2.1202
8.7121	8.6049	9.1684	8.8857	9.9194	9.7045	9.7479	8.9866	10.391	10.522	10.552	9.3468	10.254	9.8479	9.9048	9.1544	10.434	9.0708	11.012	10.376	11.185	10.426	11.332	9.3234	9.0356	10.795	10.125	8.3948	8.4676	10.706	9.8003	9.256	10.737	10.487	10.126	10.93	9.3025	10.348	9.7871	10.407	10.957	10.108	9.4821	10.96	11.021	10.28	10.023	9.9274	9.0216	10.222
-4.5545	-3.281	-4.5276	-4.0588	-5.1314	-5.6	-3.5186	-4.1844	-3.5474	-4.9837	-2.9646	-3.5222	-3.3302	-6.3957	-3.5037	-3.6059	-4.2809	-3.8265	-5.3793	-3.587	-5.0029	-4.3414	-5.3507	-4.037	-3.887	-4.4904	-5.4332	-4.9157	-4.5195	-5.6124	-5.5591	-3.2739	-4.5981	-4.0113	-4.2463	-3.6713	-4.7385	-4.4854	-3.6962	-4.2447	-4.9606	-4.1326	-5.2298	-3.1594	-4.5998	-4.6211	-4.9256	-5.4853	-3.4706	-4.8377
-23.158	-23.043	-21.755	-21.162	-22.913	-21.865	-23.293	-22.209	-23.741	-21.717	-20.84	-21.036	-21.729	-22.747	-20.498	-22.742	-23.972	-22.137	-23.211	-22.792	-23.692	-22.183	-23.204	-21.931	-21.99	-22.402	-21.476	-23.062	-22.021	-21.541	-22.028	-21.11	-21.69	-21.241	-22.1	-23.378	-21.974	-22.234	-23.75	-22.389	-22.998	-22.765	-22.286	-23.546	-24.397	-21.751	-22.68	-22.453	-22.165	-23.072
0.24334	2.1041	-0.64273	0.36203	-1.4177	-0.72323	0.47415	0.63035	-0.81984	1.8956	-0.019655	-2.0158	0.39107	-0.51917	-0.89674	0.50843	-0.40196	-0.48849	0.44584	-0.72876	-0.10254	-0.11178	0.29985	-0.75482	0.097532	-1.2885	-1.2786	-0.74258	-1.4428	0.6165	0.27768	-1.4688	-0.74617	0.059496	-0.14143	-2.998	0.22855	0.59398	1.2526	-1.0181	1.5169	-0.20928	-0.35647	0.11028	-0.77217	0.27043	-0.52927	-0.47263	-0.43946	-0.089203
1.2956	2.0516	1.6633	0.52182	3.3498	-0.26159	2.4092	2.0817	2.1307	1.0173	1.3319	1.3112	-0.30933	2.3049	1.2682	2.3222	2.4851	1.7032	1.7301	2.4891	0.87675	1.7314	0.50777	1.6072	0.067731	2.2712	1.455	2.7065	0.46089	1.4307	2.1601	2.2306	1.143	1.7521	1.1857	2.3086	1.4911	2.6514	1.3698	1.3004	0.037143	2.3319	1.6447	2.349	0.52194	1.7758	1.4659	1.6841	2.8949	2.0939
-10.011	-10.915	-10.852	-6.5378	-8.5028	-10.138	-9.4446	-8.3145	-8.7544	-8.3352	-9.6871	-8.7382	-9.7213	-9.8079	-9.4156	-9.5009	-8.1736	-9.0482	-8.7201	-8.7097	-10.371	-9.7396	-9.5494	-9.5933	-8.7971	-9.8256	-9.8911	-9.2896	-7.4668	-9.2254	-9.5412	-9.1457	-9.5902	-8.606	-7.2658	-8.9688	-8.2803	-8.4425	-9.6849	-9.3031	-9.4182	-7.9778	-9.6205	-9.8654	-9.8436	-9.3387	-8.5162	-10.214	-9.178	-8.5728
1.4036	1.936	1.0399	1.9503	0.10347	3.6569	1.6767	0.38748	1.2256	1.7868	0.82091	1.4788	0.97	1.8363	0.99047	1.3953	0.81635	1.568	2.1584	1.3919	2.172	2.2927	1.5181	1.4079	0.46181	-0.59404	3.0524	1.0374	1.7426	1.7158	1.7011	1.8132	2.6336	1.2742	0.97189	1.1471	2.9945	1.0964	-0.35978	1.8925	1.5837	1.4457	0.83804	1.6977	1.1861	3.4552	2.5647	2.5363	2.2405	0.93421
-16.741	-13.603	-13.896	-14.344	-14.336	-13.244	-15.449	-13.983	-13.625	-13.837	-14.528	-13.839	-15.176	-14.797	-12.759	-13.703	-14.774	-11.981	-14.367	-14.197	-13.962	-14.609	-15.494	-14.497	-14.294	-14.709	-14.358	-13.669	-15.314	-12.584	-15.024	-13.643	-13.505	-14.478	-14.792	-13.447	-12.957	-13.477	-13.207	-15.124	-14.631	-14.476	-13.985	-13.102	-13.351	-13.197	-14.351	-12.642	-13.069	-13.07
8.4154	8.8821	8.7898	7.3752	7.7937	8.5735	8.9163	7.0074	10.266	8.6395	8.1216	8.3125	8.2588	8.4695	7.6026	8.0426	8.5937	9.5579	9.0147	6.9809	7.5412	8.1842	8.0792	8.5864	8.4918	8.8412	6.8343	7.3751	8.5992	7.7282	7.5207	9.0686	8.0341	8.8021	8.0846	9.8257	8.3872	8.0253	9.19	9.7294	8.186	10.162	9.0475	8.1755	8.7297	8.1883	8.1043	7.4811	9.0279	7.5409
-13.39	-13.682	-13.494	-15.167	-14.313	-12.797	-13.413	-12.93	-14.147	-15.181	-14.796	-13.566	-13.283	-15.274	-14.971	-14.173	-13.962	-14.133	-14.017	-14.258	-14.777	-15.246	-14.358	-14.817	-13.714	-13.139	-14.364	-13.069	-14.117	-14.684	-14.677	-15.391	-13.462	-14.143	-14.224	-15.688	-14.548	-15.228	-13.499	-14.73	-12.342	-13.407	-13.727	-13.895	-14.172	-13.547	-12.926	-13.993	-14.944	-14.375
-13.752	-12.986	-12.593	-10.02	-11.116	-12.983	-12.232	-12.314	-11.766	-13.586	-12.106	-13.204	-13.397	-13.554	-13.896	-12.789	-13.287	-12.994	-11.279	-12.08	-11.85	-13.088	-13.217	-13.244	-12.876	-12.752	-13.297	-14.208	-12.514	-11.885	-14.796	-12.699	-12.389	-11.057	-12.156	-11.23	-12.424	-11.403	-12.679	-11.423	-13.295	-11.588	-13.746	-14.406	-11.199	-12.246	-12.205	-12.322	-13.111	-14.228
-20.824	-20.894	-20.747	-18.912	-20.955	-21.509	-21.417	-20.307	-20.717	-20.914	-21.335	-21.731	-19.1	-20.346	-21.812	-20.272	-21.321	-20.603	-20.428	-20.169	-21.916	-21.066	-21.418	-19.067	-20.303	-21.867	-20.203	-19.207	-19.981	-21.88	-21.679	-21.216	-19.598	-19.037	-20.674	-19.828	-21.171	-20.241	-20.452	-20.657	-20.206	-20.624	-19.523	-18.466	-20.868	-22.147	-20.084	-20.141	-20.141	-21.667
0.36285	0.82668	0.25264	0.96627	1.9387	0.79801	0.74924	1.4201	0.42358	1.4738	2.5347	1.2871	0.083187	0.13427	0.63483	1.536	1.5989	1.0981	2.3039	1.5201	2.3117	0.53589	1.0549	2.8822	0.92739	2.9682	-0.48256	1.2253	-0.73098	0.75232	3.789	1.6524	-0.34679	0.5242	1.5734	1.5006	0.53023	1.1056	2.3052	1.0136	2.8761	0.68618	0.94387	-0.43982	1.5433	1.2771	-0.72995	0.91695	1.2147	0.9092
5.0385	3.1493	2.771	3.1073	3.1458	2.0145	3.1452	2.3647	3.1231	1.857	2.2205	2.3952	1.9491	2.1399	2.2803	1.3733	1.3492	1.3879	3.0343	0.76928	3.4226	1.7687	3.3192	3.9227	3.1086	3.3438	1.7425	3.5221	3.2759	2.8765	3.0876	2.5377	3.2953	3.1278	1.2368	1.3992	2.9333	3.3427	3.5702	3.8105	2.0084	3.3823	2.7771	3.0118	4.6168	1.5235	2.5899	1.5692	4.2417	2.4887
-16.471	-13.593	-13.785	-15.338	-14.26	-15.341	-14.929	-14.564	-14.844	-14.338	-15.111	-14.816	-14.215	-14.898	-14.854	-16.015	-13.8	-16.083	-16.588	-13.944	-15.285	-14.612	-14.914	-16.274	-14.445	-13.406	-14.233	-14.913	-12.929	-14.16	-15.967	-16.38	-14.994	-15.205	-15.096	-13.286	-13.618	-13.861	-13.413	-14.024	-15.335	-16.428	-13.829	-15.459	-13.007	-13.432	-14.567	-13.661	-14.45	-13.455
2.7732	1.1559	1.7535	1.2539	2.1611	1.4939	2.1006	1.4063	1.2324	1.9678	0.074727	0.91959	0.71814	1.7966	0.37302	1.3762	2.1677	2.2782	2.4569	1.1125	2.5827	1.6934	1.1021	0.90813	1.1685	3.7224	1.9964	3.5628	0.43419	0.50213	1.4055	0.075934	1.2947	1.0773	3.0645	0.92624	1.0158	1.4605	-0.40873	2.6877	2.5076	2.6412	2.1154	1.3893	2.3029	1.1878	1.3899	1.2967	0.15865	1.0535
4.5033	3.5684	4.5683	4.7275	3.3205	3.7676	4.4628	3.9621	4.5245	4.8851	3.6138	5.0984	4.4868	3.8598	5.0895	3.529	6.4005	2.7833	3.7145	4.8786	4.2	4.6854	4.2641	3.3799	5.4708	5.41	4.6144	4.5645	3.4962	5.6325	3.6967	4.4514	3.8597	3.8119	5.41	4.5036	5.4484	4.8201	6.2531	3.1659	4.0414	4.611	4.6466	3.7473	4.9111	4.1364	3.145	3.8399	3.97	3.0833
0.25067	0.087322	-0.14827	1.8526	-1.6558	2.5626	0.75361	2.8918	0.62481	1.9804	0.77022	1.8117	1.4946	0.04631	0.47471	0.67278	0.53358	0.56029	0.54525	0.652	-0.43546	0.19403	0.44775	0.20417	0.95962	0.96559	-0.91345	1.333	-0.86219	0.47119	0.6989	2.6119	-0.22849	0.81456	1.4181	0.78195	-0.41651	1.1733	0.89942	-1.2346	-1.25	0.76004	1.8796	-0.016235	-0.24268	0.18139	2.039	0.35883	-0.028306	0.46643
-2.6085	-1.6376	-1.083	-3.1473	-3.6956	-2.7979	-3.2466	-2.2463	-3.2389	-2.1549	-2.5738	-2.021	-3.6284	-2.604	-2.9644	-3.4756	-3.954	-2.065	-3.9711	-3.2816	-2.173	-2.53	-1.1454	-1.8198	-2.2777	-2.2499	-2.8552	-2.5511	-2.1839	-2.5386	-3.6963	-1.5581	-2.289	-2.5291	-3.447	-4.4282	-2.9833	-3.0374	-3.2749	-3.3893	-2.4799	-3.2801	-3.0817	-2.3925	-3.3032	-2.1181	-2.059	-3.0177	-1.5901	-3.0893
1.3625	0.59036	-0.27825	-1.1732	-0.72082	0.69842	-0.10191	-0.050778	-1.4662	0.094898	-0.24366	0.038848	0.38734	-0.23592	1.4976	-0.052449	-0.29771	1.6729	-1.0799	0.42939	-1.6221	0.86645	1.4328	0.30231	1.4119	1.1924	0.11709	1.2443	-0.90937	-0.17605	0.75736	0.58711	-0.31569	-0.27014	-1.1786	0.64446	0.0064167	0.24434	1.6677	-0.005729	1.3398	2.0825	1.2904	0.22243	-0.46898	1.0844	-0.34836	0.86015	0.48949	-0.17653
-22.467	-22.263	-21.58	-21.503	-21.882	-21.271	-21.098	-21.509	-21.737	-22.719	-21.68	-22.892	-22.703	-19.882	-22.338	-21.519	-22.21	-21.443	-22.708	-22.578	-23.295	-22.59	-22.884	-21.883	-22.54	-23.126	-20.294	-21.156	-21.652	-21.935	-21.44	-23.412	-21.564	-22.526	-21.44	-21.687	-21.168	-22.942	-22.402	-23.498	-21.556	-22.027	-21.616	-20.864	-23.128	-21.191	-22.379	-23.653	-22.616	-22.09
-11.642	-14.463	-11.318	-13.453	-12.734	-14.08	-12.818	-13.549	-13.242	-12.371	-13.48	-12.134	-14.078	-12.47	-14.531	-13.538	-12.79	-12.018	-12.81	-12.266	-13.076	-12.29	-11.572	-13.15	-14.471	-14.12	-12.055	-13.669	-13.401	-13.09	-14.248	-13.616	-13.902	-13.529	-13.169	-14.4	-13.842	-13.563	-14.83	-13.812	-12.137	-13.336	-13.146	-12.455	-12.052	-12.738	-13.178	-12.73	-13.621	-12.495
-21.883	-21.054	-20.601	-19.773	-20.17	-21.21	-19.324	-21.355	-21.436	-20.417	-20.765	-21.277	-18.866	-21.361	-20.795	-21.474	-21.062	-21.876	-21.596	-21.502	-21.631	-20.468	-19.571	-20.15	-19.565	-21.933	-20.729	-20.413	-21.316	-21.699	-21.209	-20.375	-22.552	-20.909	-20.361	-19.066	-20.987	-21.625	-19.029	-20.645	-19.929	-21.117	-20.716	-20.683	-21.631	-19.819	-20.729	-22.323	-20.388	-20.316
5.9191	5.3557	3.863	4.2473	4.9364	5.7293	4.321	6.6837	3.543	6.3277	4.9403	4.5323	6.123	4.7339	6.0253	5.2366	4.4928	6.7083	5.8947	6.7695	4.093	7.1835	5.2766	7.1843	6.397	5.1694	5.8143	4.5886	6.7925	6.7798	5.5152	5.2313	5.9155	5.2998	5.1749	6.097	4.7895	5.6521	3.9993	7.0246	6.0794	5.5927	6.5269	5.2739	5.2399	5.3812	4.8165	6.4073	4.5804	5.0278
-21.258	-21.539	-23.136	-21.976	-22.608	-22.091	-21.687	-22.121	-21.214	-22.907	-22.506	-22.406	-21.952	-23.395	-23.062	-20.892	-22.726	-22.952	-22.228	-22.887	-22.132	-20.721	-22.769	-22.418	-21.984	-20.782	-23.234	-22.082	-22.055	-23.114	-22.006	-23.728	-23.767	-23.401	-21.745	-22.803	-20.996	-22.638	-22.283	-22.545	-23.075	-22.189	-20.311	-21.85	-23.407	-23.204	-23.084	-22.802	-21.278	-22.882
-1.2089	-1.6769	-1.0051	-1.9244	-1.043	-0.80498	-2.0024	-1.0562	-1.7463	-0.73411	-0.84681	-0.17935	-0.87018	-1.1925	-2.288	-1.1572	-1.4551	-0.87487	-1.5789	-1.8604	-2.0637	-1.8303	-2.1526	-1.9926	-2.1906	-1.9958	-0.96371	-0.82414	0.089694	-0.75632	-2.2756	-1.3901	-1.0185	-1.8162	0.76542	-1.8275	-0.67765	-1.7112	-2.3568	-3.1801	-0.70217	-0.061693	-1.9996	-0.99477	-1.3459	-2.4863	-1.022	-2.7772	-2.352	-1.3957
-10.088	-10.001	-10.802	-9.3026	-10.172	-10.262	-11.934	-10.486	-11.612	-12.214	-9.1373	-10.689	-11.705	-9.6986	-10.723	-9.8316	-10.253	-9.0826	-11.177	-9.771	-10.281	-9.4269	-10.621	-9.8716	-10.628	-10.357	-9.2385	-9.6503	-9.6126	-9.5614	-10.546	-10.351	-8.9639	-10.505	-9.9605	-11.28	-9.5881	-10.963	-9.0319	-10.172	-10.172	-9.7868	-11.223	-10.993	-8.3122	-10.037	-9.9225	-10.035	-10.054	-10.407
-1.4188	-0.42873	-1.8092	-0.90103	-1.2843	-1.3484	-1.9744	-0.13185	-0.15468	-0.47842	-1.6406	-1.386	-0.72447	-1.2429	-1.1779	-0.43997	0.12276	-3.5829	-0.43025	-2.0879	-2.1675	-1.4499	-1.3459	0.27924	-0.11991	-0.23506	-2.1019	-2.2152	-3.0988	-1.1891	-0.7693	-1.619	-1.3752	-0.68953	-2.3493	0.53964	-1.5911	1.0535	-0.79404	-1.0001	-1.5193	-0.010121	-1.1299	-0.31121	-3.1205	-2.0388	-0.47328	0.31101	-0.90483	-0.67784
-0.48352	-3.235	-1.0966	-0.95958	-2.2349	-0.58289	-1.1051	-3.1749	-0.98334	0.064613	-1.7298	-0.50974	-1.9811	-0.25722	-0.44087	-1.1862	-0.61431	-0.38821	-3.3765	-0.2005	-0.58746	-1.3708	-0.62838	-1.5364	-2.0245	-0.018725	-1.3443	-2.7593	-1.2007	-1.1131	-1.9072	-2.6683	-0.15984	-0.069952	-1.1234	-2.2947	-3.7616	-1.0602	-1.7098	-2.7907	-1.6379	-1.371	-1.315	-1.452	-0.48341	-1.7558	-2.2295	-2.6305	-1.9404	-0.78488
0.85481	-0.18798	2.1702	-0.73161	-0.33105	-0.29694	1.2274	-0.23978	-0.95382	0.57107	0.35182	2.0954	0.41218	0.12189	0.19084	-0.56895	1.4276	0.50485	0.16988	-0.23717	0.77877	-0.50025	0.36325	-0.27707	-0.39975	0.09993	1.3233	-1.3459	-0.084521	1.3085	-1.0783	0.9751	-1.5293	-0.36088	-0.080995	-0.18506	0.16976	1.0277	0.8294	1.6325	-0.44661	0.90418	1.6091	-0.70997	-0.28107	0.55983	-0.13592	-0.14299	0.58053	0.2095
4.6721	3.5953	3.4626	3.3762	4.7793	4.0414	4.6521	4.6171	5.0056	5.4854	4.0402	3.2092	6.2934	4.9498	3.6674	4.2728	5.4571	4.0624	4.4013	2.7354	4.6356	5.2295	4.4276	5.2951	4.2397	4.0452	5.0967	3.8536	3.5567	2.6148	3.7563	3.1617	1.6234	4.2695	4.675	3.2547	3.647	4.6434	4.9303	3.4301	5.1792	3.7972	2.9454	4.1059	4.8371	4.28	2.4819	4.716	4.1269	5.577
-10.17	-11.945	-9.6933	-10.944	-10.351	-9.978	-9.5656	-10.396	-8.0403	-10.015	-9.777	-9.2815	-10.654	-12.906	-10.537	-10.963	-9.8959	-9.8083	-10.429	-10.541	-10.137	-10.464	-8.5236	-9.4659	-9.6564	-10.279	-11.557	-9.7078	-10.412	-10.429	-7.9156	-10.785	-10.819	-10.882	-9.1687	-11.302	-9.8083	-10.858	-11.294	-9.9669	-10.15	-9.7492	-11.05	-9.3897	-9.8378	-10.584	-11.032	-11.269	-10.753	-8.6408
3.3926	-0.09716	2.8184	2.6857	1.4795	1.4635	0.94681	1.9499	1.9817	0.41101	0.58704	-0.24077	3.072	1.7541	3.314	1.7704	1.0492	1.047	2.0561	2.1509	2.1811	2.2095	1.18	2.2063	2.2269	1.5309	0.087733	2.0734	0.69481	1.6577	1.1813	1.2172	1.8877	0.17188	0.42008	1.3334	2.0505	2.846	2.5065	2.2391	3.029	1.5776	2.3257	2.6336	2.6705	1.3177	0.3019	-0.50906	0.367	1.2224
1.4439	-0.65013	0.5649	0.29841	0.33362	1.5212	0.96325	0.66466	0.88779	1.1638	0.74826	0.69345	-0.49485	-0.94456	-0.62024	0.72299	-1.1896	-0.139	0.10302	-0.014748	1.7605	0.22195	1.5792	0.85978	1.5216	0.059713	1.3828	0.4071	0.30566	3.8913	1.6709	1.3752	2.1999	0.85708	1.0196	2.6412	0.55338	-0.33213	1.1755	-0.11625	1.8211	-1.3024	-0.93794	-0.12296	0.21633	-0.34907	0.56823	-0.83497	1.0526	1.0425
-1.6303	-2.8209	-3.2624	-2.24	-1.7256	-0.78188	-0.73786	-1.3341	-1.9142	0.26593	-1.9519	-0.74243	-1.4678	-2.8834	-1.5101	-1.9606	-2.1464	1.1547	-3.3756	-0.25296	-2.338	-1.0546	-2.1447	-2.5272	-2.9155	-2.1703	-1.909	-1.5642	-1.7375	-1.1405	-1.8182	-2.8695	-2.3565	-1.6381	-0.54761	-1.7786	-1.2822	-2.1771	-1.3808	-1.2825	-0.96778	-1.175	-1.6299	-1.0486	-2.4477	-0.6583	-2.4516	-0.91874	-2.2891	-0.39157
-14.118	-15.089	-13.957	-14.144	-14.558	-15.165	-14.394	-13.362	-13.174	-14.897	-14.823	-15.119	-12.134	-14.983	-15.098	-13.109	-16.24	-15.384	-15.695	-14.084	-14.882	-13.886	-14.608	-14.528	-14.475	-15.517	-15.985	-14.491	-15.214	-14.157	-12.632	-14.13	-16.025	-15.526	-14.523	-16.686	-15.314	-14.462	-13.682	-15.604	-14.625	-15.138	-13.829	-15.616	-13.559	-14.964	-14.48	-15.716	-14.707	-14.804
7.1149	7.815	7.0613	8.9861	8.2555	8.0842	8.7752	7.5782	7.3906	7.8202	8.5465	7.0237	8.9163	7.3385	6.9352	8.6246	7.3467	8.4056	9.6302	8.3016	9.8521	7.8066	7.97	9.2052	8.7602	7.6178	7.452	7.6716	8.6295	7.1735	8.4177	7.9468	7.8441	7.5028	6.9206	7.9814	8.6783	8.3688	6.998	7.3553	6.3747	7.3236	8.1104	7.0322	7.1619	7.1106	7.2013	6.634	8.2235	8.2697
1.5372	2.7124	2.5035	0.99549	3.5145	2.6806	1.2116	3.5403	2.6208	3.167	3.3216	2.861	3.9356	2.6614	2.898	2.178	4.1288	0.8039	4.1092	2.1304	3.6621	3.607	3.4594	4.2853	4.6363	2.1689	4.1627	2.1323	2.5594	3.1505	3.3028	2.9757	2.9077	2.2495	3.4965	4.7704	2.3673	4.027	2.1222	4.9924	2.6367	5.2406	3.451	3.8027	3.9697	4.199	4.2002	2.3092	2.1391	2.9245
-2.6291	-2.1001	-2.4436	-3.545	-2.6119	-3.9433	-2.1845	-0.069778	-1.6972	-1.8932	-3.2694	-2.996	-2.0224	-3.9498	-2.2828	-1.0466	-3.1674	-3.1512	-2.2901	-2.0158	-2.8336	-2.9398	-3.603	-2.5498	-2.6376	-2.4723	-3.6502	-2.3136	-2.9665	-0.88472	-2.1402	-3.1641	-0.089119	-2.1716	-0.2287	-2.2588	-1.1271	-2.7174	-1.7938	-2.8756	-1.7457	-1.0934	-1.6817	-4.5547	-2.7322	-0.62826	-3.6665	-0.35102	-3.3888	-2.1512
1.4585	0.11243	1.6196	0.86124	3.0404	1.1782	1.6625	1.5556	2.0183	0.39947	3.0227	-0.28032	0.46664	2.5682	2.6262	1.5074	0.83804	0.70336	1.5535	2.0346	1.7738	1.3229	1.9312	0.96267	1.7173	2.3069	0.85158	1.5207	1.4355	0.79436	1.3129	-0.49291	0.94183	1.9786	1.355	-0.71503	2.1817	1.539	-0.40065	0.0011571	1.1055	1.545	0.54365	1.4148	1.4155	1.473	0.86162	2.8679	0.60435	1.0921
-0.86167	-1.3742	-2.0309	-1.1078	-0.91956	-2.5837	-0.31514	-1.0724	-1.7953	0.17745	-2.0981	-2.5678	-1.1976	-3.0163	-1.6114	-2.4675	-1.0199	-1.5781	-1.6974	-1.3539	-0.95911	-1.4312	-0.089992	-1.4495	-1.7653	-1.0506	-1.7305	-3.2137	-0.058679	-2.8467	-2.2384	-1.9313	-0.071454	-2.4654	-1.7734	-1.7915	-2.6304	-0.40684	-1.986	-2.0042	-1.3474	-3.1151	-2.9868	-2.6135	-1.143	-1.9053	-1.5254	-0.74517	-0.21456	-1.3938
1.7797	0.10096	1.2548	3.9825	1.0645	3.1384	0.52015	0.70793	0.5886	0.58365	0.86658	0.90295	1.8403	1.2002	0.81942	0.449	0.65953	0.63438	2.1743	0.37308	1.3667	2.8853	0.83569	0.22751	0.6719	0.064974	1.8349	1.9865	2.1069	0.31219	0.54519	0.93805	-0.07442	2.5539	2.7248	1.0433	0.92841	2.0822	1.303	0.91405	1.557	1.6096	3.1047	2.1125	-0.72387	1.0977	0.43405	-0.93208	0.30238	-0.093433
-11.706	-10.559	-14.008	-11.19	-10.592	-10.634	-11.913	-11.384	-11.181	-12.466	-12.727	-12.195	-11.488	-11.013	-11.207	-12.473	-10.47	-10.815	-10.844	-11.533	-11.87	-12.84	-10.757	-11.32	-12.646	-11.319	-10.886	-12.347	-13.229	-12.152	-12.037	-11.831	-11.382	-11.84	-12.631	-11.72	-12.267	-10.616	-11.606	-9.9407	-13.286	-11.683	-11.283	-12.367	-12.159	-10.589	-13.233	-13.077	-12.112	-11.188
-3.7217	-6.7073	-4.5585	-6.424	-4.2937	-5.1837	-4.4713	-4.8692	-4.9773	-6.0271	-4.3479	-5.6411	-5.439	-4.4206	-5.4842	-4.5166	-5.0775	-3.814	-5.1098	-6.2773	-6.0344	-5.7126	-4.9617	-5.1624	-5.9235	-4.8374	-4.3755	-5.7482	-5.6766	-5.6861	-2.6742	-5.8625	-4.9722	-4.7244	-4.3779	-5.5985	-4.7109	-5.0955	-5.0881	-4.9512	-4.6905	-5.451	-4.85	-4.8826	-5.572	-4.6451	-5.3862	-6.2812	-4.6652	-4.9592
6.0057	7.5152	6.0375	7.7861	7.0742	6.7178	5.7245	6.7805	5.0919	5.7062	5.3418	6.2526	6.1874	4.4006	5.7298	6.2915	7.1502	5.5551	5.8896	7.3779	5.4752	6.699	7.7814	7.4851	7.7242	6.2568	6.8575	6.1837	6.6431	6.5458	6.1806	7.1185	5.242	6.0991	6.2947	4.3722	6.8201	6.7237	7.6356	7.5164	7.3761	5.4294	6.915	7.2636	8.2346	7.3344	8.1928	6.1232	6.9311	7.0266
5.0535	1.7912	4.7703	3.4027	0.92948	2.1657	3.6143	3.6309	2.7206	3.7649	3.03	2.4164	2.7401	3.3877	2.8904	2.642	3.3751	3.7769	3.5444	2.892	3.4789	4.1501	3.9388	3.021	4.0442	3.2378	3.855	4.2008	4.7962	3.8953	4.9723	3.0805	3.6746	3.3487	2.4607	2.9547	4.954	3.839	2.6414	2.6723	2.9115	2.5422	5.122	1.8003	1.8051	4.2033	3.8475	2.6135	1.5512	3.4209
3.3294	0.54879	0.78128	1.2195	-0.39164	0.36273	1.0002	1.1877	1.1439	1.6945	1.7108	1.9145	2.2278	3.3823	2.6497	1.5985	2.1684	1.8927	2.722	3.1437	2.1699	1.3136	2.4835	2.2267	1.0627	-0.40291	2.0486	1.292	1.4267	0.61929	1.6866	0.90132	1.4387	1.009	1.1142	4.2459	2.139	1.4744	1.5456	-0.19102	1.9062	2.7956	2.1407	0.59992	0.99006	1.3894	2.2375	1.8904	2.2357	2.4365
-0.33227	0.3023	1.0333	0.021064	1.8897	0.81397	0.97091	2.2716	1.9029	1.5908	0.66505	1.8931	0.41813	0.91796	0.95087	0.013314	2.1817	0.33773	0.87572	2.2423	1.3824	1.5162	0.63155	3.2146	0.55079	1.2097	2.0304	1.2393	2.0156	2.1776	0.83229	2.493	0.3382	0.90193	1.8125	0.52779	1.1281	0.64049	1.3626	-0.16125	0.76603	2.5315	0.11432	0.96798	1.2304	0.90178	1.0919	2.2775	1.0448	1.505
9.4114	7.7802	9.1999	10.409	9.3541	8.1959	11.491	8.9384	9.2485	10.311	8.6188	9.1719	11.569	11.157	9.4196	10.372	9.5195	10.477	9.4167	9.9983	9.2996	9.6935	10.849	10.21	10.228	9.754	10.016	9.1443	9.6703	9.7064	10.285	7.8041	8.1849	8.5782	10.101	10.727	10.198	10.231	11.389	9.2622	10.963	9.4907	9.5167	11.251	9.4275	9.204	10.341	8.9102	10.232	9.9201
-0.076701	1.0321	-0.36331	0.36053	0.69513	1.3061	-0.52242	-0.23679	-0.77631	-0.7128	-1.1002	0.052758	-1.125	-0.54417	-0.81071	-0.10977	1.4776	-0.80518	0.86023	-0.26653	0.20881	-0.76525	1.8755	0.084465	-1.1036	-0.78783	-1.6625	0.2515	1.5486	0.76904	0.022408	-0.016721	-1.1635	-0.91476	-0.45557	-0.62826	-1.4771	-0.51908	1.4399	-0.090199	-0.84808	-1.6144	-0.2947	-2.0854	1.6423	-0.031774	-1.4431	-0.098218	0.51611	0.90316
-0.80259	-0.96394	-0.82816	-0.34549	1.0819	0.27389	0.58735	-0.51314	0.55816	-2.1655	-0.54253	0.36654	-1.0664	-2.2873	1.0259	-0.52814	0.82887	-1.9683	-0.31931	0.04227	-0.15157	0.4722	-0.57129	0.012739	-1.4507	0.56272	0.74047	0.43087	0.54713	0.24706	-1.1544	-1.4318	0.70449	0.3344	-0.62203	-2.0467	-1.1727	-1.1057	-1.518	-0.068506	-1.312	-0.85923	0.50033	0.75577	-1.182	0.39898	0.010215	-0.18748	-2.1921	-1.2026
-2.8242	-5.213	-2.975	-2.4744	-4.3532	-5.1143	-4.2217	-2.7468	-3.0534	-4.9917	-3.8919	-6.3091	-3.4757	-5.0305	-4.7911	-4.5737	-4.3988	-3.5871	-4.5714	-4.652	-4.1866	-5.0168	-5.0036	-3.0874	-3.8122	-4.4372	-4.1041	-5.7171	-4.6975	-4.9434	-5.6623	-3.2989	-4.8816	-6.7232	-3.354	-6.0316	-2.7917	-4.0321	-4.1614	-4.5477	-2.4646	-3.7413	-3.0001	-3.5936	-4.1754	-3.1237	-4.5206	-4.2962	-2.5741	-5.336
-12.532	-13.258	-13.669	-13.227	-11.507	-14.648	-14.182	-13.175	-12.991	-13.252	-12.055	-12.923	-14.162	-13.328	-13.288	-11.052	-11.758	-14.709	-13.037	-12.498	-13.114	-12.209	-12.697	-13.561	-14.396	-13.908	-13.303	-14.323	-14.385	-13.339	-11.629	-14.764	-14.561	-13.818	-15.348	-14.037	-12.121	-12.102	-13.171	-12.608	-14.416	-12.458	-13.324	-14.396	-11.567	-12.181	-12.377	-13.585	-12.966	-14.348
-10.567	-11.51	-11.806	-11.189	-10.864	-12.588	-10.233	-10.181	-11.852	-10.286	-9.303	-11.633	-11.972	-12.399	-10.555	-12.297	-12.211	-11.695	-9.7461	-11.257	-11.209	-8.4045	-11.677	-9.8273	-10.867	-10.501	-10.251	-11.652	-10.395	-9.9392	-10.573	-11.011	-11.63	-9.3573	-9.8967	-9.6533	-10.112	-10.766	-11.572	-10.384	-11.85	-10.324	-13.546	-10.287	-9.3255	-10.698	-11.414	-10.253	-10.252	-9.8703
-0.056499	0.095024	0.60278	-0.55814	2.4495	0.57376	-0.076073	0.33295	1.1707	-1.5348	-1.0709	0.75885	1.3903	0.42291	-1.1087	0.97385	-0.77221	0.02341	2.133	-0.45158	0.68733	0.66524	0.84739	2.4754	-0.081802	1.8841	1.3838	1.1367	-0.59823	0.18922	-1.6642	1.3872	1.0251	0.69601	-0.35559	-1.75	-0.44971	0.15414	-0.11739	-0.028694	2.2484	0.3807	-0.50901	0.18596	0.44025	-0.89855	1.2287	-0.67886	-0.67798	0.45525
4.6783	7.3344	5.1368	6.7044	6.4621	5.4231	5.2196	6.0879	6.3574	5.2411	5.488	5.7518	6.0343	5.8176	5.1906	5.31	6.1802	5.043	6.1336	5.3072	5.3364	4.7303	6.4134	5.9246	7.2456	5.6103	5.6881	4.988	4.4839	6.8074	5.1987	6.3301	5.688	6.1162	6.1482	5.9613	5.9368	5.7783	5.8894	6.2696	5.957	6.8407	5.3406	5.5286	5.5923	5.8118	5.2266	5.4966	5.8669	5.1977
0.55639	-1.1062	-0.0050333	-1.1092	0.80607	-0.67013	-0.22784	-0.84081	0.40412	1.6758	0.39357	0.04668	-0.71626	0.68008	1.0767	0.7341	-0.35131	0.32468	0.44896	0.16442	2.5291	1.4398	0.22686	1.378	-0.38014	-0.60515	1.2023	0.14439	0.10171	1.379	-0.34408	-0.47414	0.75528	-0.49908	0.44	-0.50413	0.77393	0.036968	0.28651	-0.36299	-1.6505	0.36893	0.97844	-0.18206	-1.5567	-0.29873	0.47101	-1.499	-0.38399	0.55086
-2.8337	-2.2992	-2.9428	-1.3569	-2.5344	-2.7617	-3.4343	-3.0515	-1.1178	-1.8718	-1.515	-2.4829	-2.3132	-4.2843	-1.4423	-1.8788	-3.6472	-2.6815	-3.1006	-3.8446	-0.91911	-3.202	-1.4455	-3.1421	-2.3208	-3.061	-2.4173	-1.5688	-1.7249	-3.4432	-2.1436	-3.2808	-1.6037	-0.83854	-3.8274	-1.399	-2.3877	-1.0837	-3.6057	-3.398	-2.2569	-2.9886	-3.5122	-4.2325	-2.9162	-1.4506	-1.8996	-2.4129	-3.339	-2.4335
-10.396	-10.147	-9.7658	-10.148	-8.3352	-10.681	-8.3654	-10.313	-10.77	-9.899	-10.376	-9.4083	-11.569	-10.35	-11.605	-10.555	-10.951	-9.5635	-9.9571	-11.215	-10.513	-10.489	-12.088	-9.166	-9.8648	-10.923	-8.9392	-9.0485	-9.4941	-9.9246	-10.561	-9.8917	-10.486	-10.586	-10.149	-10.519	-9.4806	-9.8801	-11.2	-10.37	-11.106	-10.146	-11.028	-9.9817	-10.367	-9.8984	-10.856	-10.927	-11.007	-10.637
-13.484	-12.706	-13.593	-14.091	-11.653	-13.536	-12.954	-12.808	-12.115	-14.587	-13.911	-14.509	-12.577	-12.365	-11.55	-12.455	-13.549	-14.337	-12.406	-15.084	-13.958	-14.675	-13.171	-13.506	-12.872	-13.714	-12.861	-12.508	-13.07	-14.935	-14.075	-13.792	-11.964	-15.012	-12.775	-12.154	-13.406	-16.006	-12.378	-13.896	-14.589	-13.407	-13.029	-12.951	-14.879	-12.912	-13.18	-12.867	-11.493	-14.059
-10.112	-8.224	-8.5715	-7.2555	-7.2902	-10.086	-8.8899	-8.1843	-9.3301	-8.2086	-9.7602	-8.6827	-8.7833	-10.441	-8.6146	-9.5113	-8.0842	-7.8903	-9.6891	-8.2019	-5.6622	-8.1915	-8.5048	-8.5771	-8.6889	-9.9072	-9.0018	-10.112	-7.2896	-9.961	-9.5719	-8.7749	-9.694	-9.0527	-8.7312	-9.3697	-7.7568	-9.8287	-9.0997	-8.308	-7.7557	-7.8005	-8.5781	-9.8084	-8.9439	-10.329	-7.864	-8.8796	-7.9717	-6.8199
-1.3121	-2.3354	-2.4711	-2.1325	-1.9943	-2.0853	-3.3781	-3.2609	-2.7316	-4.5936	-1.4903	-2.978	-2.334	-3.9865	-3.8058	-3.6936	-3.3902	-0.39997	-4.1662	-2.8269	-2.4006	-3.2291	-1.2359	-1.9058	-2.1851	-1.7431	-3.3568	-4.248	-1.0085	-1.7524	-3.5941	-3.1848	-3.1429	-2.1679	-2.2866	-2.4848	-3.14	-3.2209	-2.2664	-1.1774	-3.048	-2.246	-2.2205	-2.7897	-1.7262	-3.0473	-4.2279	-3.1889	-3.0332	-3.7852
-11	-12.057	-10.838	-10.936	-10.808	-11.287	-11.93	-11.787	-11.409	-11.488	-11.276	-10.577	-10.124	-12.48	-9.5614	-11.573	-11.816	-12.865	-12.44	-11.905	-11.393	-9.8776	-10.834	-10.763	-10.79	-11.394	-10.766	-12.104	-11.999	-9.8632	-10.507	-9.8663	-11.76	-11.031	-11.977	-12.332	-10.636	-11.912	-12.937	-11.219	-10.279	-10.501	-12.053	-11.263	-11.81	-10.093	-10.158	-11.565	-12.503	-12.296
-22.672	-21.789	-22.582	-22.094	-23.852	-21.667	-22.241	-21.152	-22.616	-22.079	-22.128	-21.384	-22.497	-23.542	-22.571	-22.537	-22.312	-22.317	-21.791	-21.859	-22.993	-20.997	-23.306	-24.201	-21.012	-21.977	-22.375	-21.924	-23.455	-22.372	-22.138	-22.251	-22.038	-22.376	-21.328	-21.026	-22.928	-24.381	-22.602	-20.935	-22.259	-22.502	-23.105	-22.175	-21.181	-21.811	-19.925	-21.625	-22.927	-22.546
-2.0272	-4.49	-3.866	-5.0213	-5.0467	-4.5675	-3.6974	-2.8349	-2.8208	-3.4852	-4.5033	-3.5637	-4.6709	-3.2361	-3.6232	-2.8593	-2.9733	-4.4505	-3.1491	-4.3356	-4.8868	-3.5219	-3.9424	-4.7626	-5.3451	-4.0233	-4.4324	-4.074	-3.4683	-3.8475	-3.1078	-3.7625	-2.7836	-2.8004	-3.7332	-3.6317	-3.2941	-3.3762	-4.1125	-5.4833	-3.6827	-4.3249	-4.9811	-3.7852	-3.0032	-4.8522	-4.6	-2.1261	-5.5694	-4.4595
-9.2077	-9.7272	-7.8264	-8.5585	-8.47	-9.8356	-8.1865	-9.1487	-9.0057	-9.2288	-8.3034	-10.45	-9.2087	-10.264	-8.8013	-8.4668	-8.8803	-9.4407	-9.07	-7.9414	-8.9664	-7.6494	-7.5148	-7.7545	-8.4622	-7.8781	-8.4796	-8.7808	-8.9243	-8.3134	-9.7896	-8.0862	-9.9136	-7.1477	-10.323	-9.5304	-9.6797	-9.7878	-10.051	-8.8978	-7.6266	-8.609	-9.2897	-7.9252	-7.8697	-7.8803	-8.476	-8.8497	-9.7916	-9.3573
-0.37288	-0.36641	0.48481	3.4493	-2.029	-0.30941	0.068226	1.0306	-1.1686	-0.40581	0.28731	-0.2323	-1.3195	-0.85779	0.24618	0.5259	-0.9326	0.48266	-1.0793	-1.9188	-1.4652	1.0168	-1.028	-0.35301	-0.12345	-0.17662	0.083113	-2.7542	-0.64354	0.2514	0.23296	1.1028	1.3697	-1.1653	-0.7024	1.1865	-0.80374	-0.60126	-0.29009	-0.4208	-0.26367	-0.45323	-0.91264	0.12733	0.22199	0.42908	1.7552	-1.4468	-0.23642	1.0011
-2.7849	-4.3584	-1.4179	-3.9281	-2.6839	-4.4391	-3.2252	-4.0847	-3.8973	-3.739	-3.2506	-1.7834	-4.782	-3.5651	-4.4245	-4.4213	-3.4674	-5.1749	-4.1331	-5.656	-3.5498	-5.5455	-4.9766	-2.0365	-4.5751	-4.4516	-6.5773	-3.067	-3.0168	-5.3561	-4.302	-3.7057	-3.866	-4.8681	-2.8985	-2.518	-3.0672	-3.0116	-4.0858	-5.2889	-3.9032	-3.4238	-3.7512	-5.5015	-4.6274	-5.0362	-4.8518	-3.7792	-4.2061	-2.8761
-2.5752	0.10951	-0.89357	1.0313	-1.9841	-1.5382	-0.5404	-1.3988	1.0648	-1.4864	-0.42244	-2.0382	-0.72238	-1.0618	-1.791	-0.84377	-1.1721	-1.8537	0.12844	-0.49681	-1.0743	-2.4244	-2.1487	-0.82167	-1.5129	-1.5608	-1.6971	-2.4783	-1.6894	-2.9584	1.0017	-2.2767	-0.92046	-2.2876	-1.7666	0.68625	0.33307	-0.46555	-0.96188	-2.6059	-2.4346	-0.32253	0.17642	-2.4763	-2.1757	-1.8479	-1.6613	-1.1259	-1.63	-0.75415
-9.4715	-9.6829	-10.434	-10.215	-9.6612	-10.2	-9.8697	-11.069	-9.5853	-10.727	-9.0366	-10.974	-9.3161	-11.517	-8.7838	-9.7057	-9.3517	-9.292	-11.38	-9.0095	-8.969	-9.5632	-8.3767	-9.7567	-9.3303	-9.0928	-9.3607	-8.3062	-11.62	-10.085	-9.6114	-8.9907	-7.9324	-8.1097	-8.6735	-8.1858	-9.3288	-9.5246	-10.205	-8.326	-9.2667	-10.521	-9.9253	-8.6656	-9.4768	-8.8458	-9.8066	-10.592	-8.3385	-9.4666
7.7134	7.9832	8.4105	8.5696	7.807	7.505	9.5767	6.7201	9.0152	8.6791	8.5023	7.5667	10.484	5.9751	8.1691	9.1792	8.3623	9.8222	7.0494	7.4085	6.4421	7.6414	8.8867	7.4132	7.076	6.9854	8.6301	6.9921	7.2177	7.6743	8.6092	7.8555	7.8499	9.2059	7.7396	7.7851	8.5782	8.9523	9.1512	8.2334	9.4528	7.8469	7.8085	6.9788	6.2474	9.4102	8.602	8.6144	6.9309	7.1864
-2.3998	-1.7999	-2.3845	-3.3322	-3.8292	-2.5418	-3.9418	-4.1296	-3.6984	-4.3899	-4.6228	-4.0356	-2.4844	-2.1275	-3.5665	-4.1629	-3.2853	-3.6971	-2.2295	-4.7807	-0.75387	-3.138	-2.562	-5.324	-1.1527	-4.0642	-4.265	-1.7249	-4.0397	-2.9369	-2.7401	-2.7242	-3.0981	-2.0096	-4.3193	-1.9295	-3.1142	-2.0585	-3.1834	-1.8243	-3.9228	-4.3182	-3.4796	-1.0118	-5.0767	-4.6673	-1.9077	-2.2386	-3.7891	-5.0534
-3.5429	-3.2774	-3.3435	-3.7998	-4.6484	-2.1612	-4.1527	-4.0101	-2.5018	-5.3699	-4.815	-5.5236	-4.4535	-5.1352	-4.2415	-3.8279	-3.2402	-4.9598	-4.3709	-4.6109	-2.1506	-3.2277	-3.2858	-4.4277	-3.4691	-3.4631	-3.3065	-2.8757	-2.1827	-4.4999	-4.7837	-3.4188	-4.5095	-3.0656	-2.8632	-2.0361	-4.0515	-3.2092	-2.9615	-2.3163	-3.601	-4.382	-5.8785	-2.2654	-4.3189	-5.0301	-5.1753	-5.2613	-5.2279	-2.9403
-13.191	-13.262	-15.956	-13.939	-14.292	-13.565	-16.032	-14.432	-13.79	-15.902	-15.012	-14.778	-14.617	-14.737	-15.448	-14.332	-15.632	-13.015	-14.932	-15.141	-13.431	-15.596	-14.857	-14.769	-16.494	-13.026	-13.641	-14.631	-13.993	-13.041	-16.216	-13.756	-15.521	-14.824	-14.502	-14.348	-14.196	-14.653	-15.131	-13.879	-14.15	-13.819	-14.972	-14.643	-14.983	-15.421	-14.479	-13.418	-12.372	-13.904
-14.631	-14.38	-16.686	-17.221	-13.784	-13.677	-13.915	-14.639	-13.884	-13.505	-14.744	-14.753	-13.152	-15.01	-15.762	-15.769	-14.57	-13.979	-14.426	-14.491	-13.875	-12.588	-14.099	-15.444	-14.746	-15.251	-15.218	-13.649	-12.657	-15.31	-14.584	-14.103	-14.391	-15.674	-15.328	-15.053	-14.83	-13.968	-15.021	-16.569	-15.313	-15.121	-13.656	-12.971	-12.426	-16.034	-14.266	-14.591	-14.691	-13.559
-11.429	-12.945	-12.172	-11.402	-11.517	-13.172	-12.103	-10.38	-12.808	-11.771	-12.494	-11.606	-10.77	-12.702	-11.974	-12.439	-11.603	-11.441	-12.085	-11.612	-12.965	-11.204	-12.226	-11.164	-11.541	-13.827	-12.369	-11.926	-11.904	-11.245	-11.469	-11.153	-10.83	-12.222	-11.398	-12.485	-10.357	-11.528	-11.71	-10.83	-13.474	-13.086	-11.702	-10.231	-12.172	-12.163	-10.908	-11.299	-11.87	-10.808
-9.9168	-11.55	-12.246	-9.6866	-9.6994	-11.1	-10.131	-11.823	-9.4318	-9.4279	-11.993	-11.859	-12.026	-11.55	-12.102	-11.221	-9.8813	-11.292	-10.492	-10.98	-11.176	-11.462	-11.179	-11.377	-10.503	-11.592	-11.115	-11.227	-11.7	-10.835	-9.9515	-10.081	-10.919	-9.7343	-11.648	-9.4132	-9.4526	-10.346	-11.093	-10.015	-10.922	-10.791	-10.49	-11.298	-11.126	-9.7553	-12.134	-10.001	-10.5	-11.602
8.7779	8.5551	8.931	9.458	9.7288	8.1164	7.5753	9.8073	9.3562	7.1535	9.3097	8.0203	9.2346	7.9257	5.6125	8.8362	9.2516	8.3028	6.6354	8.6784	8.2966	7.7303	9.0597	8.6281	9.9496	8.4113	9.2006	9.1825	8.0987	8.4096	7.1449	8.1067	8.9176	9.2325	9.5747	7.656	9.2206	9.0034	9.0123	9.009	8.8887	9.7636	7.6904	6.9768	7.8027	9.0255	7.9008	9.146	9.3837	8.3691
1.3923	1.7976	0.66105	-0.39029	0.28462	2.3758	0.49914	0.75134	1.3399	1.9177	1.3874	0.57529	0.66422	0.035309	0.58201	0.85339	2.1054	-0.055369	-0.059699	-1.4354	-0.2962	0.21515	0.0028719	-0.23124	-0.70484	1.1799	0.43173	0.1757	2.1817	0.5537	2.13	0.60358	0.4765	1.5859	-0.020749	-0.53122	1.3435	-0.69957	0.2078	0.7469	1.7004	0.22521	0.9409	-0.14835	0.45851	-0.76461	0.92816	0.99569	0.31312	1.4498
-4.7724	-2.3851	-3.1407	-4.0398	-3.6117	-3.8039	-4.2385	-3.66	-5.3973	-5.181	-4.4124	-2.802	-4.4085	-4.2722	-5.6118	-4.5559	-3.8319	-3.0936	-2.7713	-3.5658	-4.4401	-3.3113	-5.1502	-3.7386	-4.0479	-4.2503	-4.4229	-2.1745	-5.0709	-3.4729	-5.1307	-4.5392	-4.3158	-6.1244	-2.0536	-6.6677	-4.7234	-3.7459	-4.9428	-4.3691	-3.7858	-3.5896	-2.8569	-3.5414	-4.2204	-2.108	-5.0857	-5.1168	-5.7542	-4.9043
5.9611	7.3428	6.8718	7.7276	6.7005	5.9166	6.1229	7.4839	7.3375	6.6193	7.4202	6.7253	5.6957	7.5969	6.2693	8.2216	6.5923	6.9371	7.0697	7.1525	6.7906	5.3402	6.863	7.4519	7.3298	6.0917	7.6597	7.3336	6.0109	7.0745	7.0564	7.213	8.3628	6.4543	7.5934	8.2195	6.1915	7.6779	7.5861	6.4055	8.1333	6.4185	7.2504	6.8328	7.7084	8.3033	6.1003	6.312	7.9951	6.1181
4.6285	5.0373	6.6666	3.383	3.3894	4.6158	4.0933	3.5881	6.344	6.1036	4.1484	4.5475	6.047	4.3978	3.1906	5.4428	4.9914	3.9716	4.7634	6.442	4.6939	4.3924	3.47	3.6265	5.1602	3.3987	7.0712	4.1482	4.4527	3.4188	5.4925	5.3447	4.0721	4.5357	4.0221	1.496	3.74	3.4918	4.0131	3.1921	4.2512	2.0775	4.4652	5.802	3.7185	3.7322	6.2223	3.806	4.9693	4.9037
-0.6989	-1.24	0.13445	0.4166	-1.277	-0.73367	-0.44335	0.684	0.23908	-0.50627	1.2416	0.80489	1.1333	-0.31899	0.14328	1.7499	0.82609	-0.34519	0.58884	-0.18824	1.0748	0.5277	1.3376	0.36591	-0.95276	1.0527	1.2979	0.83834	1.0816	0.063289	1.065	-0.88651	-0.045762	1.0486	1.3277	0.15967	0.52382	0.053536	0.20976	-0.91222	-1.2753	1.3806	-0.47217	1.3118	1.9361	-0.60554	-0.046368	0.98505	0.1783	1.1914
0.25153	-0.38482	1.004	0.56112	0.78968	0.92406	1.3637	-0.26282	0.27189	0.6572	-0.0033273	1.5762	1.7853	0.8253	1.8514	1.1538	0.37294	0.37821	1.5823	0.65122	1.1673	1.1539	0.9429	1.581	-0.95069	-1.4252	0.61504	0.56523	0.52912	-0.12004	1.6853	1.0917	-1.5143	-1.0905	-0.76119	-0.28144	0.22384	0.58062	-0.19051	-1.0904	-0.28222	0.05909	0.63442	-0.46263	1.4646	-0.72462	1.6197	1.2393	0.55166	1.0725
4.7585	1.4746	3.7252	4.1449	2.9026	3.1069	2.2296	4.1054	3.071	3.5672	3.4335	5.0623	3.4548	3.0382	0.88068	4.0796	3.7241	3.7729	4.1539	2.0164	3.3008	3.1068	3.0712	4.0781	4.1559	1.1795	4.1648	2.4689	2.8546	2.8147	1.4846	3.7317	2.36	1.4161	0.75975	2.0599	3.8334	2.7916	3.8875	3.2626	3.2925	2.5997	1.9288	3.2026	3.4219	4.2969	4.8823	2.6126	3.2425	3.3146
-10.958	-11.15	-10.666	-10.792	-10.439	-10.561	-12.44	-9.4427	-9.6969	-11.139	-11.147	-10.12	-9.1027	-10.346	-8.7846	-11.18	-9.6563	-9.2117	-10.949	-10.89	-9.8415	-10.644	-11.099	-8.7823	-10.803	-10.878	-9.955	-10.108	-8.9139	-9.6277	-8.6382	-8.9724	-8.8902	-11.242	-12.442	-11.721	-11.325	-10.142	-11.28	-10.619	-10.766	-9.5504	-10.275	-11.298	-9.8111	-12.978	-8.8038	-10.457	-9.3537	-10.45
-12.041	-11.323	-10.957	-10.611	-10.881	-11.299	-11.282	-9.071	-11.743	-11.977	-12.049	-12.404	-10.052	-12.15	-10.002	-10.208	-9.9618	-11.118	-12.094	-11.012	-12.302	-11.812	-10.87	-9.986	-11.228	-10.088	-10.123	-11.929	-11.655	-11.273	-10.521	-10.341	-9.8886	-12.325	-9.5397	-11.428	-9.2165	-11.285	-10.762	-12.142	-11.875	-9.8344	-11.868	-10.485	-10.863	-10.262	-11.435	-11.489	-10.242	-9.9975
1.3634	2.6894	1.6415	0.9248	1.9211	1.9538	1.5282	1.8588	1.0361	2.3887	0.40665	1.5522	1.9537	2.9546	1.8382	2.7492	1.2294	0.1663	1.8633	3.12	1.8963	1.276	1.116	0.13574	2.7118	2.4885	1.797	2.2858	1.8748	2.775	3.1504	2.4418	1.9505	1.4377	1.5591	1.9473	1.2648	1.9052	1.3956	0.97848	3.8298	1.6379	2.2518	2.2925	1.4715	1.2724	2.0277	1.8966	3.4555	1.2673
-12.909	-12.849	-12.981	-12.555	-13.136	-12.998	-12.261	-12.579	-12.939	-13.095	-10.965	-12.237	-10.861	-12.422	-11.665	-12.066	-13.281	-12.541	-13.155	-11.484	-12.884	-14.674	-12.754	-12.966	-12.629	-11.87	-12.66	-12.736	-13.677	-11.625	-12.449	-12.451	-13.145	-12.678	-11.967	-13.148	-12.814	-13.689	-13.59	-13.033	-11.548	-13.413	-11.945	-14.009	-10.966	-12.977	-13.702	-12.83	-11.733	-13.32
3.1229	4.9749	4.8625	4.0958	5.6372	5.7859	3.717	4.9134	4.9744	3.1749	4.3336	3.6419	3.7646	5.0339	5.1374	5.3668	3.3993	5.1744	3.7776	5.7885	5.2417	4.5254	4.4972	4.3392	5.2725	4.9047	5.8934	4.3981	7.1761	4.6165	4.4498	2.6397	5.342	4.424	3.7955	4.3817	4.8564	5.9381	6.4891	5.2521	4.1667	4.2578	4.9176	4.796	6.1491	5.9546	4.2496	5.2373	4.8253	4.1712
-1.8352	-0.31386	-0.58376	-0.80429	-2.3703	-0.89437	-1.8393	-1.665	-2.8569	-1.342	-1.6608	-1.3765	-0.4615	-0.59196	-2.4623	-2.3487	-2.2847	-1.7158	-2.3706	-0.71519	-2.5374	-1.3072	-2.2256	-0.91417	-0.85607	-0.2849	-1.1825	-1.2628	-1.3128	-1.5994	-1.7365	-0.84137	-2.1581	0.33282	-1.2697	-1.776	-2.063	-3.4927	-0.81689	-0.94324	-3.3923	-1.4527	-2.6	-1.6939	-3.1465	-3.0804	-0.46804	-0.95947	-0.89902	-1.5279
5.4924	4.0969	4.2704	4.9773	3.0136	3.3373	4.9839	4.7813	5.9922	6.868	4.9612	4.2017	4.139	5.5391	4.1695	5.2413	6.0002	4.7075	5.2848	6.553	4.7673	6.2088	4.5674	4.764	7.0822	5.0816	3.9307	5.2674	5.2467	4.2522	4.6843	5.6714	5.8028	3.6955	4.6863	5.0792	4.247	6.3495	5.7565	5.7237	4.2393	6.0434	5.5429	4.9105	3.7613	4.3528	6.8574	5.3517	4.6961	5.2477
-10.749	-10.984	-12.168	-10.018	-10.752	-10.272	-11.708	-10.792	-10.778	-11.477	-11.721	-11.327	-12.091	-9.2825	-10.832	-11.097	-13.505	-10.76	-12.037	-12.708	-10.305	-10.805	-13.556	-12.346	-11.593	-12.06	-11.953	-12.102	-12.424	-11.485	-11.728	-11.354	-11.854	-12.09	-11.803	-10.779	-10.701	-12.458	-12.719	-11.454	-13.24	-11.903	-11.887	-10.676	-11.159	-11.551	-11.201	-11.205	-11.27	-11.314
7.8717	7.8967	9.1264	8.892	8.4239	7.6491	9.6184	8.733	8.7928	7.8005	8.4985	9.4698	8.9619	9.0246	6.3714	9.5424	7.9522	7.3178	7.8589	9.0711	7.8484	7.7333	7.269	7.5377	7.8258	8.6345	8.6956	8.6555	6.151	8.4099	8.2169	8.0947	6.5393	6.0579	6.977	6.7698	8.9511	8.097	7.5108	7.2315	7.392	7.6742	8.149	8.8319	7.678	7.3158	6.1988	10.215	7.8805	7.6124
-1.0077	-3.5952	-3.0469	-2.1471	-1.5861	-2.7655	-3.7285	-2.5771	-2.9085	-4.9957	-0.67362	-1.8666	-1.7888	-1.7978	-2.7805	-1.3258	-2.6692	-0.31433	-2.1189	-2.9487	-0.99104	-1.5488	-0.91375	-2.5005	-3.5805	-1.3087	-2.2998	-3.2497	-1.2527	-3.2889	-1.3375	-2.6104	-2.831	-2.7925	-1.763	-1.5356	-2.0965	-1.6205	-2.3115	-2.8855	-3.7804	-3.6699	-3.5928	-1.1612	-3.4691	-2.2608	-2.3042	-2.3105	-1.9567	-3.0216
-13.906	-15.137	-12.432	-13.839	-13.853	-14.678	-13.24	-15.308	-14.235	-13.84	-14.482	-14.315	-14.599	-13.032	-13.52	-14.393	-13.516	-12.038	-13.324	-13.513	-13.348	-13.678	-13.465	-13.688	-14.352	-14.222	-13.196	-13.757	-13.442	-13.942	-12.951	-14.313	-14.711	-14.117	-14.925	-15.14	-13.191	-13.676	-15.35	-14.35	-14.349	-14.991	-14.874	-14.622	-16.127	-13.489	-13.474	-15.459	-15.342	-14.574
-9.5719	-9.9029	-8.4642	-8.6229	-8.7955	-7.862	-9.7343	-8.9932	-9.5637	-7.7047	-8.5284	-7.8733	-9.1683	-10.71	-8.9974	-9.4145	-8.6501	-9.8702	-11.389	-8.331	-6.9211	-9.1109	-9.0077	-9.1953	-9.6457	-9.3573	-8.6383	-9.5952	-9.4975	-8.9365	-8.7144	-9.9317	-9.3792	-8.6886	-9.7771	-11.86	-10.589	-8.412	-9.9064	-8.8602	-8.9918	-8.6969	-8.5238	-8.8273	-9.2644	-8.7108	-9.701	-10.63	-7.8141	-8.4515
-5.5964	-5.417	-5.4454	-4.2286	-6.4216	-7.0865	-4.4929	-5.0496	-6.3585	-5.7929	-4.9469	-5.0986	-4.8212	-5.5171	-5.5921	-6.3416	-4.8684	-4.8168	-5.7109	-5.2359	-5.3269	-4.8099	-6.0379	-6.4204	-5.3643	-5.4677	-5.7446	-4.9574	-6.2648	-4.4103	-6.2378	-6.3606	-5.2971	-5.2399	-5.7856	-4.488	-5.0649	-5.8363	-5.4952	-6.0169	-6.827	-6.0501	-4.991	-4.5648	-6.2351	-6.6159	-5.7777	-4.9758	-5.8601	-6.2558
-8.53	-9.4191	-8.6645	-10.534	-9.665	-10.351	-9.199	-8.2039	-8.6386	-9.0242	-9.0836	-10.871	-9.2333	-9.8553	-9.8879	-9.822	-10.187	-9.3402	-9.1133	-8.5255	-9.177	-9.8921	-7.8873	-8.8757	-7.8314	-9.5414	-9.9205	-10.41	-9.723	-11.325	-10.705	-8.1367	-8.4017	-9.3746	-9.0036	-10.918	-8.1679	-8.4799	-9.3056	-9.8986	-8.5389	-8.3034	-9.6709	-8.5433	-8.6924	-9.4577	-6.9396	-11.037	-8.631	-9.7796
7.8623	6.9411	6.9862	6.3634	4.8131	7.7783	8.0309	7.5404	7.9118	7.9106	6.1112	7.0039	6.8449	7.2424	4.9147	5.8318	6.4665	6.2297	6.2257	5.7798	5.2782	6.1479	7.0804	7.2966	5.75	7.0603	6.3217	4.5757	8.1648	6.3874	6.8743	6.3811	7.498	6.6968	7.7436	8.0616	7.3551	6.2453	6.5936	6.9807	6.4088	7.0533	7.3117	6.6827	6.4581	5.644	6.5775	7.0147	6.8294	6.9602
-1.0173	-0.3492	-1.8356	-1.0273	-1.4498	-0.47748	-1.8569	-1.9437	-0.3339	-1.4508	-1.1322	-2.6137	-1.175	-0.87576	0.24335	-1.0368	-1.079	-3.5665	-2.0044	-0.58131	-2.5297	0.83947	-0.44484	-3.1358	-0.55317	-2.5893	-1.757	-2.1554	-1.5158	-2.2012	-0.71794	-2.2574	-1.7129	0.098217	-2.2659	-1.8742	-2.4918	-1.9362	-0.94586	-2.0505	-0.30909	-1.0311	-1.1237	-1.4691	-0.88324	-1.3399	-1.9336	-1.5916	-0.39229	-0.16788
-23.011	-22.74	-22.757	-23.034	-21.498	-21.804	-22.632	-22.029	-21.868	-20.05	-24.222	-21.991	-21.202	-21.797	-23.071	-21.967	-21.931	-23.082	-21.252	-23.352	-21.472	-20.984	-22.824	-21.805	-23.306	-24.186	-22.044	-23.29	-22.367	-21.439	-20.933	-21.669	-23.008	-21.33	-21.52	-21.936	-22.155	-22.93	-24.039	-22.422	-22.051	-22.205	-22.65	-22.07	-21.226	-23.114	-21.474	-22.748	-21.709	-23.52
1.4385	-1.0694	0.85301	0.85371	0.63042	1.7504	-0.34838	0.66875	0.38206	-0.70621	0.50023	0.77578	0.66697	-1.0009	0.22597	0.093646	0.80974	0.34071	1.5624	0.25376	0.17762	-0.69588	0.93953	2.2162	0.22766	-0.1872	-0.44233	-0.3983	1.6183	0.62297	-0.7475	-0.75754	-0.29221	0.83435	0.23196	1.0568	-0.73184	1.2543	1.1728	0.11052	1.0055	1.1246	-1.164	0.023762	0.068668	0.55547	0.8713	0.92818	1.1571	0.22426
-4.6472	-4.4007	-3.0856	-4.3486	-3.1709	-4.4324	-4.0065	-4.4184	-3.2101	-3.3341	-2.2571	-3.0252	-2.9341	-2.8129	-3.1064	-3.8734	-3.6737	-5.5893	-3.624	-4.7615	-4.9759	-4.234	-2.5178	-5.2501	-4.8535	-4.0466	-5.0276	-5.0292	-3.8553	-4.4112	-3.9574	-3.762	-3.7585	-4.8107	-4.4987	-5.0681	-3.0148	-4.2039	-1.3706	-3.3232	-3.978	-3.4054	-5.0699	-2.6172	-2.9906	-3.7539	-3.4952	-4.2079	-4.8717	-3.9026
-8.6954	-11.285	-7.4123	-9.1711	-9.7279	-10.079	-8.5951	-9.5643	-9.1431	-9.8958	-9.3982	-9.2596	-9.0485	-9.4513	-8.9295	-9.3512	-10.003	-7.747	-9.4005	-8.9985	-9.3201	-9.0485	-8.5955	-8.8662	-9.175	-8.3955	-7.9294	-9.9154	-8.3881	-10.398	-7.4293	-9.4344	-9.3766	-9.991	-9.8147	-10.224	-8.1842	-10.543	-8.9019	-9.1878	-8.9605	-9.7214	-8.8129	-9.5884	-9.2119	-10.873	-8.8579	-9.7985	-7.6705	-8.9121
3.8751	3.8663	6.6175	5.5379	5.1815	4.0097	4.1797	4.1914	5.9718	4.9442	4.162	4.1441	5.8822	6.5047	5.2013	4.9723	6.6776	6.8592	4.463	7.6198	5.6149	5.2182	5.378	5.2274	4.6609	4.975	5.5194	5.0711	5.4313	4.9314	4.8069	3.9992	5.3688	4.8681	4.2601	4.2312	5.3282	3.2077	6.7434	5.1343	4.0578	5.2434	5.471	5.1651	5.3888	4.5218	4.2558	4.6886	5.8507	5.1003
-7.225	-5.8621	-5.6655	-4.6844	-4.0121	-6.049	-6.6405	-5.9928	-6.0035	-5.1925	-4.7318	-5.06	-6.8436	-5.4875	-5.6553	-5.4374	-6.2046	-5.3601	-7.8458	-4.4976	-5.1889	-7.2824	-3.7306	-5.3557	-5.7968	-4.3235	-5.802	-5.6796	-5.3306	-3.7558	-3.358	-5.7406	-5.374	-4.9764	-5.8918	-4.8431	-5.6779	-5.5325	-5.2667	-4.3503	-6.1227	-6.5103	-2.6082	-5.9482	-5.9056	-5.3448	-5.2471	-6.3579	-5.6014	-4.5595
0.57674	1.9992	2.3177	1.4103	0.77117	3.1162	2.3719	1.9026	1.554	2.9821	1.656	1.1	3.091	0.63418	1.3722	2.0436	2.5622	1.21	1.6493	1.332	3.1822	1.062	1.6136	2.0245	1.6555	1.3271	2.0863	1.7181	1.3622	3.0258	1.8798	2.445	1.7028	2.1043	0.24338	0.021744	1.9026	2.8619	2.8499	3.4208	1.6555	1.5681	3.1915	0.39112	0.93759	0.84437	0.67903	0.71046	1.9253	1.924
8.7778	9.1119	10.383	8.9821	9.4408	8.0407	8.8509	8.9702	7.6033	8.5664	7.5867	7.9438	8.529	9.7588	9.2027	9.7321	8.9996	7.3898	7.5716	8.8282	7.9058	9.5521	9.0996	9.0454	8.6311	8.8337	9.4757	8.054	8.1791	8.7718	8.382	8.6506	9.2136	8.8516	9.233	7.3596	8.8206	9.0458	11.751	7.3571	9.6484	9.6215	9.1257	8.9276	8.8554	8.7079	7.0498	7.64	8.1918	8.0735
-3.0564	-3.1562	-2.4031	-1.6074	-4.2925	-2.7233	-2.3136	-1.2241	-4.4279	-1.9778	-2.6993	-3.0732	-3.7088	-5.3001	-2.7487	-3.206	-3.2662	-3.0492	-2.3439	-3.7689	-3.9735	-2.3022	-3.7013	-2.5776	-2.4815	-2.2216	-4.4751	-3.4802	-2.3285	-3.2359	-4.1527	-2.246	-3.192	-4.776	-4.3289	-4.5858	-2.9883	-2.4902	-3.0432	-3.0815	-3.3772	-4.3892	-2.1211	-2.0289	-2.268	-3.2445	-1.4847	-3.8375	-4.4389	-2.1742
-3.2397	-3.1892	-2.4412	-1.5813	-1.7692	-2.7195	-3.1156	-3.6067	-1.2184	-2.6063	-3.0588	-0.65432	-4.3338	-3.3209	-3.9827	-3.9324	-2.2855	-3.3412	-2.7859	-1.0957	-3.0222	-2.1437	-2.5275	-2.4069	-2.8577	-2.6568	-3.3754	-3.3464	-3.0079	-1.8428	-3.9973	-1.7523	-3.186	-0.38456	-3.2249	-3.1995	-4.1472	-2.1504	-1.4416	-1.9054	-3.6087	-1.757	-2.104	-3.8703	-3.686	-2.8279	-1.2987	-1.2333	-2.3231	-3.1763
-11.843	-11.741	-11.839	-9.852	-12.704	-12.596	-10.662	-12.045	-11.205	-12.649	-11.372	-10.455	-11.072	-10.043	-10.852	-9.7212	-12.222	-11.804	-10.239	-10.725	-11.496	-11.158	-13.618	-12.277	-11.883	-12.292	-12.016	-11.52	-10.978	-11.292	-12.085	-11.694	-10.307	-11.445	-11.351	-11.216	-10.843	-11.744	-12.931	-10.317	-10.427	-12.55	-11.927	-12.7	-12.624	-12.143	-10.43	-12.491	-10.031	-8.9129
-0.84898	-0.081982	1.2726	-0.99718	0.46714	0.8716	1.863	1.3944	0.21841	-1.2771	-0.30988	0.12444	-1.1274	1.3462	0.032413	-1.2404	2.0845	0.42376	2.2091	0.39923	-0.68774	0.054269	-1.3982	-1.8591	1.2438	-1.0358	0.78647	-1.1564	-0.080892	1.0352	-0.50924	0.3069	-0.74485	0.17381	0.18906	0.26833	-0.82219	-0.38505	0.16135	0.047191	0.14501	0.4268	-0.065957	0.19217	0.69758	1.6171	-0.82243	-1.6047	-0.91258	-0.73071
-0.83252	-1.0953	-4.1848	-3.9723	-2.8459	-0.68163	-4.0231	-3.6624	-3.2738	-2.2534	-1.6244	-0.98829	-2.0053	-3.4121	-2.5097	-3.021	-3.5567	-3.4387	-2.5415	-0.53634	-2.7389	-2.5386	-0.16871	-2.4792	-2.7239	-3.24	-2.2248	-1.0334	-2.8576	-4.1936	-2.5588	-2.5496	-2.3882	-1.1438	-2.6627	-2.4188	-1.3862	-2.2617	-3.8526	-2.9308	-0.53134	-2.1719	-3.1264	-2.9783	-3.1339	-3.0192	-1.3713	-0.98637	-1.9609	-0.78797
-12.842	-13.315	-12.366	-14.034	-14.83	-12.744	-14.803	-11.755	-11.354	-14.434	-11.731	-13.541	-14.386	-13.951	-12.483	-12.456	-13.874	-13.369	-12.736	-12.692	-12.899	-14.38	-12.354	-14.382	-12.844	-13.238	-10.067	-12.074	-11.98	-11.576	-13.518	-13.029	-13.008	-12.568	-13.749	-13.396	-12.425	-12.699	-11.729	-13.246	-13.366	-14.024	-12.725	-14.016	-13.148	-10.971	-11.417	-13.251	-13.892	-12.015
-10.172	-10.241	-9.4771	-12.208	-12.165	-9.7352	-8.6134	-9.0754	-12.091	-9.0282	-10.938	-10.844	-9.6184	-11.385	-10.503	-10.014	-11.368	-10.882	-10.862	-11.092	-11.755	-12.482	-11.768	-12.065	-12.166	-11.285	-10.645	-10.555	-8.7732	-10.177	-10.64	-9.8223	-11.571	-11.852	-11.215	-11.323	-10.593	-10.266	-12.607	-10.788	-10.681	-9.2809	-12.161	-10.334	-12.094	-10.016	-12.238	-10.379	-11.325	-9.9702
-20.202	-21.199	-22.29	-20.496	-21.567	-21.23	-21.016	-22.593	-22.786	-19.767	-22.064	-22.178	-20.799	-21.003	-20.863	-18.901	-22.049	-21.502	-21.513	-20.719	-21.851	-20.283	-19.923	-20.045	-20.751	-20.797	-21.834	-20.162	-19.957	-20.998	-20.936	-20.666	-22.379	-20.095	-20.566	-19.93	-21.299	-19.727	-20.799	-22.344	-19.559	-21.606	-20.534	-20.623	-21.734	-20.965	-21.833	-20.734	-20.437	-20.806
-12.578	-12.455	-11.487	-14.012	-12.766	-12.96	-14.094	-12.222	-12.612	-13.031	-14.712	-12.678	-13.464	-13.345	-13.055	-12.106	-13.605	-14.465	-12.943	-11.457	-13.322	-12.842	-13.799	-12.908	-12.112	-13.521	-12.664	-13.909	-13.288	-13.389	-12.346	-12.758	-12.061	-14.326	-11.654	-13.54	-11.916	-12.051	-13.105	-12.005	-14.107	-12.707	-13.831	-14.581	-14.481	-12.174	-14.288	-12.047	-11.135	-11.852
-11.786	-11.169	-9.6522	-11.044	-9.9819	-11.132	-10.934	-11.25	-10.821	-11.784	-10.501	-10.376	-7.4377	-9.9359	-9.9509	-8.488	-8.7935	-8.6639	-10.85	-10.255	-11.004	-11.562	-9.7605	-10.136	-8.5012	-9.174	-9.9067	-10.402	-9.3643	-10.455	-11.147	-10.893	-9.2377	-10.252	-9.1719	-9.6203	-10.773	-10.808	-8.4782	-11.681	-11.899	-10.824	-10.779	-9.614	-10.288	-10.107	-9.265	-10.439	-9.8615	-11.038
-10.74	-10.344	-10.687	-9.1964	-9.4551	-8.0315	-10.278	-9.4492	-9.8953	-11.1	-12.337	-10.62	-10.249	-11.341	-10.488	-9.6758	-9.911	-9.7783	-9.1364	-10.408	-10.263	-10.801	-9.9695	-10.017	-11.544	-10.646	-11.824	-9.7308	-9.8884	-10.25	-10.107	-10.234	-9.6259	-9.8479	-11.388	-10.954	-10.544	-9.9998	-8.327	-9.9575	-10.973	-8.6915	-10.362	-10.241	-11.406	-10.679	-8.8973	-9.9197	-10.205	-8.9913
-11.486	-10.431	-10.513	-11.905	-9.5026	-11.367	-11.76	-10.052	-10.191	-10.786	-11.62	-10.073	-11.482	-10.564	-9.6104	-12.443	-10.89	-11.729	-11.367	-10.875	-9.9004	-10.353	-10.828	-9.4689	-11.082	-10.933	-10.805	-11.472	-9.5665	-7.1065	-9.4265	-10.342	-11.511	-10.625	-11.63	-10.99	-10.529	-9.6452	-11.296	-11.366	-11.951	-8.6078	-11.074	-10.76	-12.332	-12.585	-11.523	-11.164	-11.388	-11.32
1.1061	1.1529	0.42539	0.014674	0.44838	0.67082	0.80725	0.45998	0.30391	1.4218	1.1278	1.3759	1.5216	0.71128	1.7421	0.70184	-0.3119	1.5674	0.5267	-0.051222	-1.4982	-0.61713	1.4201	-0.77541	1.0807	0.67863	1.0564	0.62264	0.62601	0.31155	-0.62827	-0.61939	-0.28515	0.16817	1.0217	0.077284	0.37123	-0.20635	0.40207	-0.61152	0.76747	0.18107	0.0013782	1.6336	0.28777	0.29438	1.3128	-0.1184	0.69809	1.4508
-14.45	-15.023	-13.809	-12.65	-12.21	-14.865	-14.827	-14.019	-13.322	-14.445	-15.073	-13.059	-15.635	-13.571	-13.281	-13.203	-13.312	-12.972	-15.874	-14.308	-14.158	-14.401	-15.021	-14.056	-12.8	-13.849	-14.548	-15.944	-13.833	-14.331	-13.59	-14.497	-13.617	-13.854	-14.911	-14.26	-15.289	-14.375	-11.467	-16.155	-12.911	-14.449	-12.436	-13.675	-14.655	-13.795	-12.466	-13.369	-14.521	-13.926
3.8937	6.1272	3.704	4.8295	4.5742	5.3291	4.5132	5.5228	5.6844	5.3699	3.8376	6.3509	4.7764	3.5369	4.2476	6.7643	5.7137	4.5657	4.0348	5.2745	5.8522	4.4178	4.2279	3.3673	3.1785	3.9804	4.412	4.782	3.0958	4.3049	3.8496	5.8262	3.4313	5.1176	2.5642	3.2526	4.1225	4.2543	3.739	4.0185	3.5053	4.9552	4.2793	4.4195	4.2135	5.8611	5.7763	4.2154	4.379	5.2858
-6.4185	-6.2202	-4.5586	-5.9607	-6.9584	-4.7576	-3.7551	-3.1834	-6.1243	-5.7604	-6.5771	-6.4221	-4.6954	-6.3721	-5.2048	-6.5668	-6.8418	-4.7596	-6.2926	-3.8633	-5.1375	-4.9553	-5.2893	-6.2255	-4.4863	-7.7364	-6.387	-4.4479	-4.043	-5.0975	-6.5307	-4.6104	-5.5141	-5.8155	-5.6451	-4.5068	-4.2208	-5.496	-5.5771	-4.19	-4.4388	-6.4607	-4.0992	-6.8496	-6.1878	-5.9822	-5.2645	-4.601	-6.3424	-3.9765
-1.0678	-1.3421	0.4825	0.35793	0.36935	0.732	0.61339	-0.46058	0.28621	-0.36418	0.5632	0.26827	0.013745	0.60647	-0.14882	0.18932	-0.026416	-0.42192	0.67697	0.57064	-1.1401	-0.59396	-0.91335	0.03384	-0.4772	-0.26541	0.64009	-0.72145	-1.4784	0.22829	-0.22207	-0.46602	-1.5662	-0.53369	-2.535	-0.26133	-1.356	-1.0291	0.1421	-1.4763	-0.20639	-1.4137	-0.11192	-0.48105	-1.1328	-0.635	-1.7579	0.48661	0.24618	-0.1836
-20.933	-21.213	-20.688	-21.208	-20.378	-19.947	-20.875	-21.815	-21.762	-20.799	-22.078	-19.998	-21.972	-21.777	-20.646	-20.363	-19.758	-21.067	-20.774	-21.867	-21.153	-21.087	-21.079	-21.268	-22.554	-20.836	-19.881	-20.626	-20.139	-19.756	-19.74	-21.434	-22.266	-21.574	-21.61	-21.132	-21.165	-18.61	-20.246	-19.895	-22.158	-20.03	-20.526	-20.453	-20.397	-22.239	-20.386	-21.093	-22.117	-20.733
-12.874	-13.902	-13.818	-13.974	-12.038	-13.35	-13.008	-13.377	-11.911	-12.145	-13.047	-12.909	-11.575	-13.246	-12.268	-14.18	-13.202	-12.956	-13.318	-10.885	-11.949	-12.54	-13.08	-12.445	-13.649	-13.344	-13.033	-13.959	-12.787	-13.92	-12.709	-13.905	-12.889	-11.526	-13.466	-12.538	-13.215	-13.992	-12.459	-12.307	-12.972	-11.175	-12.351	-13.496	-12.188	-14.388	-13.707	-12.759	-11.468	-13.335
-12.458	-14.23	-14.919	-14.779	-12.966	-13.61	-13.358	-13.982	-13.44	-14.646	-13.689	-14.159	-13.718	-15.255	-14.664	-13.862	-15.136	-14.914	-14.296	-14.299	-13.013	-13.357	-12.921	-14.173	-14.56	-13.767	-14.444	-13.88	-15.886	-13.824	-13.76	-13.409	-14.887	-12.951	-10.85	-14.221	-13.741	-13.002	-13.002	-13.119	-13.612	-15.666	-14.032	-14.398	-13.167	-12.286	-14.558	-15.538	-13.288	-12.872
-0.24023	0.22776	-0.78931	0.29925	0.85069	0.12362	-0.080092	0.059559	0.98532	0.40417	0.24419	0.13588	0.069086	-0.82121	-0.82383	-0.10883	1.1158	-0.73327	-0.13971	-0.99437	-0.56401	2.1364	0.3151	-1.7791	1.8891	1.3833	0.676	1.8476	-0.09176	0.9401	2.1537	0.91403	1.1107	0.82664	1.1147	0.51815	0.2816	1.2414	-0.30292	0.6958	0.4935	2.5687	-0.30766	1.7057	1.5251	0.91341	0.74222	0.81509	1.4451	1.3735
-9.1639	-8.2266	-8.3536	-8.7094	-9.8449	-8.0852	-10.248	-8.9278	-7.7735	-8.5938	-7.6765	-8.7626	-8.5747	-8.5365	-9.4956	-9.3029	-8.8615	-9.5957	-9.4697	-9.6042	-10.642	-9.3456	-8.1373	-8.8842	-9.1832	-8.535	-10.053	-9.8428	-9.6211	-8.082	-10.402	-10.553	-9.3796	-8.4857	-9.7755	-10.116	-7.9062	-8.604	-9.5243	-9.8136	-9.4773	-9.1252	-9.6801	-10.236	-8.6221	-8.1556	-10.57	-8.4876	-10.397	-7.87
6.029	6.6964	5.5635	6.598	5.9921	7.3047	5.695	8.1729	6.3625	7.298	7.0651	6.7929	5.0106	5.6637	6.8101	4.8976	7.8592	7.793	5.6418	6.2118	4.2731	5.6521	6.387	6.9813	6.3681	7.126	8.0444	5.7817	5.1631	7.8247	6.5846	7.914	4.6139	6.7625	6.7949	6.8588	7.5675	7.0434	8.0095	5.7896	6.9903	7.3601	6.1146	6.9963	7.0222	6.3338	6.5461	6.3802	6.5965	6.598
-4.5314	-3.3952	-4.0799	-3.8821	-4.0628	-5.6775	-3.0137	-5.3206	-3.2113	-4.4559	-3.6766	-2.2323	-4.0993	-5.3984	-4.4446	-4.4128	-4.5521	-6.0411	-5.1335	-2.6518	-3.2379	-2.5047	-3.2234	-2.7239	-4.0971	-4.0953	-4.8528	-3.1825	-4.5716	-4.6714	-4.1194	-3.8462	-2.4162	-4.0453	-3.5352	-3.7599	-5.2074	-4.5749	-3.9487	-2.7391	-4.1757	-4.0075	-2.7144	-3.419	-3.3069	-3.197	-3.2829	-3.4736	-2.3247	-3.0103
-12.331	-13.892	-11.881	-12.413	-12.805	-12.346	-13.608	-13.086	-12.594	-13.797	-15.149	-14.244	-12.433	-13.632	-13.126	-12.353	-14.048	-12.325	-14.775	-13.735	-14.003	-12.868	-12.053	-13.528	-12.229	-13.987	-13.883	-12.594	-12.271	-13.859	-13.269	-13.561	-13.551	-13.729	-13.253	-13.72	-13.81	-13.207	-15.041	-13.689	-13.851	-11.959	-12.393	-12.685	-11.918	-13.105	-13.63	-13.153	-14.651	-13.4
7.8003	7.4917	9.0623	8.273	10.151	8.3817	9.732	8.7977	8.9527	6.2463	7.819	7.6348	7.5124	7.8802	8.3292	9.1093	8.6434	9.0541	9.1233	8.6319	7.1212	7.3971	7.2204	7.1262	8.5445	8.4986	9.6922	9.4609	9.3638	8.8629	8.666	8.2162	9.747	7.7822	8.7928	9.2175	8.7726	6.9731	8.2701	7.9198	9.4469	8.5496	8.6356	8.3951	8.1494	8.4492	8.71	8.2098	8.814	7.9923
-4.6967	-4.03	-2.8468	-3.1883	-3.076	-3.3415	-2.9675	-3.3278	-3.6662	-3.3082	-3.5133	-2.6454	-4.2847	-2.3184	-3.1558	-2.6462	-2.2471	-3.8157	-2.342	-3.3048	-4.0625	-4.2871	-2.8489	-2.7453	-2.3553	-3.7739	-2.9918	-2.823	-2.1589	-4.199	-3.6211	-4.3807	-3.8067	-2.6944	-2.7084	-3.4765	-2.2737	-2.104	-3.1871	-2.9758	-3.3584	-2.3216	-4.3221	-2.4589	-3.6029	-2.6249	-5.05	-3.4623	-1.8825	-3.2361
-5.6714	-5.7355	-5.3249	-4.6168	-4.6578	-6.5885	-5.7335	-6.0252	-7.2261	-3.9814	-6.2358	-5.0708	-4.5683	-5.5686	-6.0462	-5.0186	-5.5465	-7.0991	-6.7582	-4.7826	-6.5282	-7.2517	-5.9919	-5.0731	-5.8263	-4.9735	-5.4336	-4.7816	-5.2869	-6.0136	-4.601	-5.1589	-6.5549	-6.4334	-4.5669	-4.8442	-6.3482	-5.0813	-5.4787	-6.6763	-6.6054	-6.8186	-7.1147	-5.9197	-4.0962	-5.8346	-5.1811	-7.0449	-5.0803	-5.8443
2.4397	1.163	-0.43018	2.2576	1.7448	1.9827	2.25	1.1997	3.3223	1.8729	0.47277	1.2495	0.37587	1.213	1.3865	1.1487	2.4163	2.4618	-0.34097	0.75001	-0.30651	1.5611	3.581	1.5252	1.9747	3.7707	1.5332	2.2633	2.4395	2.5591	1.0435	3.8372	1.731	1.6372	1.8333	0.90704	1.5174	2.2787	0.49604	0.79277	2.645	2.1549	1.6966	2.8587	1.3229	-0.19867	1.4847	1.5027	2.054	2.4487
-13.202	-12.814	-14.494	-12.708	-14.711	-12.767	-12.015	-12.614	-12.568	-12.951	-12.324	-12.902	-12.627	-14.154	-12.889	-13.715	-11.726	-13.651	-13.869	-12.685	-11.607	-11.699	-13.827	-11.438	-12.328	-12.971	-12.418	-11.948	-12.071	-12.082	-12.37	-11.831	-12.709	-13.487	-13.009	-13.721	-11.695	-12.456	-14.017	-13.029	-12.841	-11.663	-12.57	-12.996	-14.127	-12.101	-12.768	-10.81	-12.867	-11.691
6.3206	6.8525	5.7275	8.4657	6.4421	6.3169	7.5489	6.334	6.7055	8.2575	6.9396	6.313	5.8819	6.8671	6.8193	5.9162	7.1969	6.2567	7.534	7.507	6.7971	6.517	7.2069	7.6467	6.3922	6.8469	6.0578	6.1309	5.0518	6.5821	6.1778	7.1085	7.3035	7.6222	6.134	5.0547	6.6057	5.6917	6.5299	7.3454	6.4665	6.9897	6.716	7.2701	4.7906	5.5018	7.0878	7.8851	4.6033	7.1052
-3.8664	-3.6996	-1.8057	-1.5179	-2.7975	-3.8219	-1.8002	-1.9143	-3.271	-2.6298	-2.1256	-3.2152	-2.0143	-4.1762	-1.9161	-3.2239	-3.5865	-3.9767	-3.2501	-3.7763	-2.5329	-2.472	-2.5526	-3.4397	-4.0614	-2.5049	-1.4382	-2.3909	-2.3895	-0.95193	-3.1751	-4.1084	-3.2341	-3.7316	-3.8154	-2.0916	-4.1837	-3.4418	-1.549	-3.2678	-2.178	-2.7194	-4.8795	-2.7827	-3.7395	-0.30288	-3.8383	-2.1473	-3.1811	-2.1242
-12.811	-13.056	-13.996	-12.365	-11.696	-14.2	-12.651	-13.414	-11.343	-12.034	-11.865	-11.979	-14.648	-13.117	-13.39	-13.105	-11.879	-12.972	-12.4	-12.996	-12.516	-13.424	-12.63	-13.733	-14.135	-13.837	-14.2	-13.272	-13.529	-13.697	-12.347	-12.567	-13.682	-12.969	-13.912	-11.602	-13.818	-12.25	-11.731	-12.848	-13.408	-13.026	-12.639	-13.137	-12.46	-11.942	-14.835	-13.374	-11.837	-14.371
-1.3101	-0.61814	-1.3587	-1.4764	-0.84516	-0.34076	-1.5798	0.52664	0.25996	0.11067	-1.2378	-0.7898	-1.4254	-1.6267	-1.5293	-1.4279	-0.10283	-0.99286	-0.91511	-0.77046	-1.6624	-0.4968	-1.0319	0.14326	-1.6469	-0.081742	-0.27941	-1.2059	-1.5777	-1.2104	-0.59386	-2.4133	-1.8778	-0.44266	-0.67793	-1.7761	0.57195	-0.71006	0.42715	-1.0813	-0.83053	-0.48217	-0.17324	-1.4613	-2.2381	-0.59255	-0.87869	-1.0305	-1.5938	-0.62697
0.61981	-1.3253	0.74483	0.73486	0.21531	-0.22551	-0.37869	-1.3377	0.43189	-0.68268	0.11643	-1.4914	0.90333	0.84586	-0.5097	0.20926	-0.60163	-1.677	-0.51879	0.63699	-0.55213	0.036519	-0.51038	-0.84072	0.73734	-1.6997	-0.89159	0.40906	0.028398	1.4708	-1.3057	-0.28168	-2.3944	0.2887	-0.0029579	-0.97821	-0.2545	-0.1371	1.2994	-1.1091	-0.097204	0.10375	0.85124	0.18236	-0.74095	0.44855	-0.17843	-0.7899	-1.614	-1.0945
-0.99716	-0.91317	-1.7581	-1.9615	0.10426	-2.8456	-0.0072652	-1.1897	-3.1881	-1.4419	-0.56824	-1.9351	-2.2159	-1.7844	-2.6292	-0.35055	-0.15241	-0.92502	-1.958	-2.5303	-1.1005	-1.1087	0.22608	-1.3806	-1.1271	-1.3597	-0.64713	-1.0696	-3.983	-1.1492	-1.4043	-1.804	-0.57885	-0.8856	-0.36273	-1.2942	-2.8437	-2.4763	-1.633	0.10043	-0.91845	-1.978	-2.8263	-1.6688	-1.0771	-1.0497	-1.7194	-0.79663	-2.0878	-1.0619
-3.6429	-2.6052	-3.7141	-3.5943	-4.3664	-3.6131	-2.962	-3.6045	-3.3716	-3.4452	-3.944	-1.5833	-3.5953	-4.5346	-3.5245	-1.521	-1.7157	-3.7832	-4.0733	-3.2594	-2.6211	-2.1012	-2.6316	-2.0966	-2.4502	-2.8211	-3.8008	-3.023	-0.90772	-3.4735	-2.6917	-2.3734	-1.2136	-4.2508	-3.198	-3.2967	-3.5014	-2.3936	-2.3921	-3.2998	-2.2032	-2.9072	-2.6102	-5.457	-3.4484	-2.0541	-3.4369	-3.2141	-4.2593	-3.9561
-3.9462	-5.9566	-4.8612	-6.5352	-4.4747	-4.9801	-4.395	-5.1891	-5.0863	-6.2287	-4.5557	-5.4929	-5.8055	-5.0049	-4.2009	-4.0214	-4.8931	-2.5147	-5.5657	-4.8694	-4.517	-4.2004	-5.1532	-7.0598	-4.1098	-5.9032	-6.0661	-4.5375	-6.6423	-5.2293	-5.1464	-6.483	-5.4342	-4.4977	-4.1428	-5.4886	-4.1171	-4.4606	-4.9732	-5.6879	-5.276	-4.6402	-5.4012	-3.899	-4.9873	-5.8111	-4.9101	-5.6093	-2.949	-5.4785
-3.06	-0.5845	-1.7473	-1.758	-2.2077	-2.4217	-2.8095	-4.3856	-2.4473	-2.7789	-2.7238	-2.3592	-3.429	-2.9684	-2.6243	-2.4394	-2.3414	-2.8479	-1.2316	-1.515	-2.0498	-3.0552	-2.7816	-2.4541	-3.7088	-1.6314	-3.6043	-3.4263	-1.4638	-2.0302	-3.5741	-2.6226	-0.75849	-3.1824	-2.2109	-2.6648	-2.7955	-2.8124	-2.3067	-3.3553	-1.8844	-2.1117	-2.2903	-3.6085	-1.7276	-2.367	-3.7806	-4.0874	-2.8133	-3.5383
-3.3038	-4.1672	-2.4074	-4.8158	-3.1086	-1.627	-2.3343	-6.0521	-2.8801	-2.5632	-3.5833	-4.2148	-2.5513	-1.7229	-2.4691	-3.1611	-2.8338	-3.3799	-3.5119	-2.7345	-3.2295	-4.1683	-2.6335	-3.547	-3.4802	-2.3534	-5.2344	-3.9772	-3.3126	-4.3425	-2.771	-3.2742	-4.6389	-3.4328	-3.2025	-5.649	-4.5424	-4.4127	-3.558	-3.9536	-3.3139	-4.3278	-1.9622	-1.5904	-1.7015	-3.1111	-3.5325	-4.7779	-3.8988	-5.0868
-12.214	-12.708	-14.324	-12.472	-11.302	-13.684	-11.65	-12.071	-12.651	-12.428	-11.675	-13.348	-13.173	-14.238	-13.114	-11.812	-14.102	-13.282	-12.721	-13.522	-15.603	-14.57	-14.002	-13.613	-15.499	-14.706	-15.245	-13.342	-13.836	-12.798	-13.18	-12.957	-11.935	-12.33	-12.88	-13.938	-13.185	-12.578	-15.037	-13.886	-13.217	-13.847	-13.126	-11.717	-12.318	-12.7	-13.037	-12.625	-14.277	-14.11
-1.175	-0.15421	-1.3228	-1.1453	-2.0196	-1.2193	-0.62846	-2.2026	-0.77832	-0.58417	-0.44435	-2.2514	-1.9602	-1.3777	-1.0233	-1.8719	-1.019	-1.9553	-1.6327	-1.4128	-2.6374	-1.0562	-1.3899	-1.2049	-1.6529	0.37246	-2.3954	-0.96839	-1.827	-1.0134	-1.1561	-2.2776	-2.3993	-2.2343	-0.35919	1.2271	-2.4346	-0.52203	-0.88418	-2.5247	-1.7038	-1.25	-0.0074317	-1.9681	-1.9102	-0.26419	-1.0535	-0.43319	-0.48278	-1.6887
-21.738	-22.312	-22.606	-23.41	-22.722	-22.376	-22.432	-23.142	-21.797	-22.98	-21.849	-22.346	-23.156	-21.001	-21.796	-23.414	-22.155	-21.214	-22.286	-22.662	-21.999	-22.012	-22.346	-20.544	-22.332	-22.864	-24.23	-22.61	-21.986	-23.059	-22.034	-21.66	-22.985	-21.694	-22.923	-23.379	-22.054	-21.631	-21.033	-22.527	-21.913	-23.411	-22.152	-21.606	-23.103	-22.84	-23.943	-20.221	-22.401	-23.61
0.8511	0.3492	0.64287	-0.046798	-0.99115	-0.12882	0.24691	-0.28641	-0.020913	-0.68755	-0.70598	-0.57009	0.8737	-1.6731	1.7253	-0.30689	-2.4691	0.1426	-1.088	0.65795	-2.0156	-0.55555	0.73209	-0.92035	0.61741	0.2502	0.68239	-1.5929	0.66063	0.11156	-1.9745	-0.50188	1.3975	-0.57543	-0.26075	-0.53398	0.58771	0.30526	-0.8205	-1.3199	1.162	-0.76326	1.0694	0.0169	0.79206	-1.0185	-0.47656	1.6041	0.26554	-0.51572
5.8405	6.5453	3.7677	6.5411	5.5465	5.4626	5.5355	6.3851	6.4655	4.8174	6.2058	4.4202	6.1238	4.4007	6.0303	5.9746	3.6541	3.8008	6.0422	5.9682	5.9298	5.0313	7.4048	6.4482	5.9921	5.6173	4.2309	5.8674	3.4496	6.8826	6.3961	4.415	5.7166	4.403	6.3333	5.3361	4.3292	5.6758	4.5313	5.6294	5.0535	6.0285	4.0603	5.8628	5.7013	7.2293	7.1777	4.0463	6.0228	5.5305
4.6871	2.262	2.448	2.434	3.8548	2.7378	3.9914	3.1871	2.1391	3.7498	2.579	3.5643	2.408	2.6387	3.7187	2.9922	4.3561	2.7646	3.0521	2.6936	3.7971	2.7477	4.0594	2.5277	2.9998	3.5582	1.4313	3.252	2.266	3.6685	3.3708	3.7913	3.6874	3.8143	2.2179	3.5391	2.0334	2.6206	0.88758	3.0267	2.4128	2.9363	1.5264	4.1838	2.4784	3.0172	2.6276	3.6701	3.4763	3.0601
6.3441	5.6051	7.0719	7.6442	8.9827	6.594	7.2982	8.8152	7.9301	8.1349	7.9571	7.3206	7.7722	7.6903	9.018	8.3508	9.3383	7.5116	7.5144	5.9853	8.8512	9.8046	7.5519	8.4529	7.2619	7.7678	8.0623	8.4673	7.3421	7.6112	8.1898	8.3019	8.8884	9.151	7.868	8.0346	8.0506	7.1923	6.2566	8.4516	8.3895	8.07	8.102	7.4695	8.3815	7.3836	7.3431	7.7219	7.4925	6.9377
0.52452	-0.068374	0.12562	0.060456	-1.3903	1.0378	0.46642	-1.325	1.4479	0.25548	-0.59153	0.77317	0.84788	-0.48253	1.059	0.72233	0.15967	0.028276	1.3373	0.45144	-0.59378	-1.1223	0.48276	0.29507	0.12965	0.83707	1.1402	2.3593	-0.49608	0.71416	2.0569	-0.75382	0.87586	-0.013035	-1.3378	1.3822	-0.55717	1.0332	1.6378	0.61516	-0.57152	1.0692	0.17542	0.72019	0.57337	0.075916	2.1585	1.0114	-1.1525	0.58018
-13.558	-13.012	-13.478	-11.575	-13.766	-11.967	-12.821	-13.843	-12.916	-14.241	-12.472	-12.58	-13.075	-13.146	-14.011	-12.417	-13.379	-15.487	-13.2	-14.061	-11.657	-12.811	-13.453	-12.282	-13.231	-14.504	-15.448	-12.506	-13.502	-11.82	-13.254	-13.088	-13.508	-13.402	-14.673	-15.381	-13.77	-11.977	-14.664	-13.004	-14.06	-13.656	-13.624	-12.772	-14.087	-12.1	-13.876	-12.19	-12.764	-13.546
1.84	3.1913	1.802	3.169	2.7339	3.2971	4.6804	3.4157	2.6722	2.8841	2.9965	1.7859	3.6034	2.6374	2.24	1.812	1.4286	3.7658	1.2459	2.3684	3.7219	2.4241	2.9949	2.1385	2.6687	3.2398	2.1696	3.694	2.4705	3.1713	3.1173	3.0376	3.295	0.72083	0.50147	2.0466	1.4132	2.3182	3.7429	2.1471	1.9425	2.1683	1.9048	2.4719	1.291	0.71274	4.5509	3.1752	2.6505	2.3938
0.52063	-0.40797	0.33428	-1.972	0.045951	1.0844	0.42129	0.62452	0.37281	-0.57115	0.52424	-0.14889	0.8912	-0.67776	0.29025	-0.5193	1.3002	1.2918	0.66854	1.1706	0.72375	1.3696	0.096729	-0.37222	-0.20723	-0.045922	-0.30027	0.64443	1.0336	-1.3421	-0.85712	1.4967	0.5199	-0.36937	-0.019578	-1.5126	-0.17325	-0.60176	-0.35575	0.369	1.124	0.32832	0.57226	-0.70946	-0.009376	0.47172	1.8437	-1.4189	0.23223	0.082767
1.9511	1.9808	1.9875	2.2967	3.0059	2.8642	2.2602	2.0945	3.9241	2.6192	2.1652	2.6638	2.4379	1.8601	0.67554	3.0537	3.2954	2.6731	2.5115	4.095	2.922	1.3674	1.9753	3.1341	1.3819	3.0605	3.6631	4.0571	1.086	0.654	4.4523	1.4352	2.8178	1.3416	3.2646	2.0152	2.1444	2.1436	3.7064	2.3833	1.5166	2.3342	3.1362	3.4554	2.9084	3.9641	1.1162	2.8087	4.9131	2.0117
6.2043	3.7143	6.9855	5.3226	4.1512	5.085	4.4015	4.8852	3.1355	5.524	5.7071	6.257	5.0452	5.3475	5.3674	5.5741	4.8463	4.1647	4.7262	5.8934	3.904	4.9695	5.1188	4.4857	4.7561	4.4518	4.6538	3.3364	4.778	4.2788	4.7429	4.4541	5.2686	5.0764	5.6995	3.549	4.4115	4.7529	4.6522	5.0439	5.2688	4.8756	5.2602	6.2562	3.5747	5.0827	4.7184	4.6277	4.9392	4.1607
2.2856	1.3789	0.81244	2.7217	0.88925	1.1627	1.2478	2.0489	2.5566	1.5119	1.9032	2.8385	2.1107	1.3806	3.3423	3.7946	2.3175	0.78126	1.417	0.38905	1.9724	-0.25751	1.1229	1.7646	0.74575	2.029	2.1139	1.1647	3.0015	0.68781	1.4156	0.1377	1.1406	1.4772	0.56722	0.97018	0.37408	0.83379	0.85771	3.361	1.2854	0.78951	2.0711	0.30878	1.4549	1.3252	3.0825	2.1706	1.9444	1.8006
-13.027	-13.544	-14.27	-14.075	-15.132	-14.455	-14.066	-14.285	-13.019	-14.496	-13.539	-13.519	-12.886	-14.837	-14.51	-13.804	-14.153	-13.533	-13.039	-14.569	-14.245	-14.15	-13.999	-12.456	-15.555	-13.752	-12.765	-13.47	-13.108	-14.527	-13.87	-12.133	-13.444	-15.614	-14.602	-14.436	-13.082	-12.732	-13.8	-14.954	-14.393	-13.525	-13.6	-13.356	-14.057	-14.076	-15.714	-14.726	-13.544	-14.196
-10.28	-12.079	-11.591	-11.243	-11.222	-11.324	-10.358	-11.017	-12.09	-11.413	-10.493	-11.751	-11.768	-13.292	-12.978	-12.043	-9.3546	-11.925	-12.491	-10.082	-11.746	-10.787	-13.453	-10.845	-10.638	-12.068	-9.806	-10.759	-11.833	-12.176	-12.725	-11.321	-12.129	-11.91	-12.448	-11.426	-11.803	-9.4057	-11.847	-10.129	-10.89	-10.986	-11.645	-11.01	-10.984	-11.27	-13.263	-10.519	-12.196	-10.765
-8.4062	-10.053	-9.7468	-7.5448	-9.2822	-8.2455	-8.9924	-7.698	-9.578	-9.5606	-8.514	-8.5495	-8.8903	-8.041	-7.2284	-9.0566	-8.9376	-8.938	-11.453	-8.2756	-7.8556	-7.8687	-8.9968	-9.7141	-10.19	-8.7039	-8.8943	-11.267	-6.7896	-8.3326	-9.3898	-9.6003	-10.166	-9.3929	-8.3401	-9.6261	-9.1578	-9.2023	-9.6825	-9.3107	-9.1535	-7.8583	-8.7468	-8.7797	-7.0359	-8.1221	-9.509	-10.74	-7.5361	-8.6609
1.3794	0.44809	0.37466	1.9079	0.75436	1.4599	2.5718	2.9561	1.476	0.61	1.2415	1.2775	0.73911	2.0753	1.1715	1.5185	1.7499	1.8891	2.4525	0.99222	0.94872	1.6368	0.89224	2.529	1.9734	3.0111	2.7217	0.50674	0.97379	0.5391	0.48808	0.0093023	1.0055	3.6403	0.48978	2.0526	0.71508	1.8563	1.8521	0.73076	2.2344	1.3474	1.4255	1.3776	0.15022	1.8227	0.84991	1.0298	1.7129	2.3346
-4.6898	-6.2152	-4.8392	-5.6844	-8.0641	-6.0619	-4.5867	-5.8724	-6.0503	-5.6804	-6.9365	-5.648	-6.3887	-6.9811	-7.183	-6.2858	-8.1333	-6.145	-6.1302	-6.4317	-6.9934	-6.0944	-7.6314	-7.0116	-4.9896	-6.6895	-7.493	-5.2055	-6.471	-5.5892	-6.7972	-7.2274	-6.0156	-6.3936	-6.6237	-5.0642	-6.387	-7.2598	-6.2213	-4.1527	-5.9798	-6.7245	-4.538	-6.0589	-5.9406	-6.8874	-4.7054	-7.9603	-7.0732	-6.5737
5.8032	5.7627	6.0236	5.0128	4.3549	4.4393	5.9484	3.8949	4.6843	5.542	5.0237	5.346	4.0099	5.6633	3.7256	3.622	5.4212	3.5738	3.7175	5.0563	5.4956	5.0249	6.1865	4.5362	4.0219	5.6192	4.8981	5.1517	5.5835	2.9206	6.7316	5.2029	5.2798	5.2248	3.3804	4.2738	4.1156	4.2869	5.0994	5.5241	4.8815	5.5956	4.3739	4.6796	5.0279	5.4325	5.2511	4.5675	4.7981	5.4718
7.2598	5.6218	4.7424	7.1741	6.7801	6.3964	7.1173	5.9293	6.1011	8.5818	6.2696	7.5077	6.308	7.6603	5.793	6.817	5.6355	6.2112	6.8997	8.1055	5.9744	5.8525	7.0818	6.9029	5.8089	5.5397	4.3848	3.8532	6.4777	7.6121	5.6175	8.5745	6.9263	6.6031	6.6583	6.0922	7.1014	6.9773	7.2952	5.6119	6.6773	7.7133	5.5039	6.9289	7.2794	7.2593	5.7369	6.8658	7.5754	6.5451
-10.027	-8.5719	-8.3484	-9.0549	-10.335	-10.323	-8.1155	-8.3965	-10.671	-9.0921	-8.2675	-8.7939	-10.112	-9.1288	-8.1926	-9.2768	-9.9072	-9.7371	-9.4845	-8.7348	-8.587	-8.9405	-9.943	-8.6869	-8.8602	-8.0578	-9.3637	-8.5356	-9.3247	-8.8179	-8.7017	-9.1893	-7.6293	-10.779	-8.9634	-10.146	-10.052	-9.3586	-7.9447	-8.5607	-9.76	-8.8746	-9.881	-7.596	-10.322	-8.8826	-9.4811	-8.2645	-10.319	-10.231
0.37113	-1.7656	-1.0829	-0.24478	-1.5116	-1.0994	-1.67	-1.3219	-0.96847	-0.018629	-1.7591	-0.60394	-0.39711	-0.32934	-0.50528	-1.4784	-1.5461	0.36042	-2.736	-1.3193	-0.5762	-0.52176	-1.5261	-2.1617	-0.55831	-1.3006	-1.617	-0.58959	-0.57624	-2.0692	-1.5803	-1.5071	-0.28523	0.069289	-3.0547	-2.0378	0.66076	-0.56108	-0.21301	-1.0795	-0.6554	-0.56969	-2.639	-1.822	-1.7162	-2.4045	-1.2268	-1.9629	-0.28685	-1.1383
3.0466	1.343	4.1786	2.5216	0.97623	2.8292	2.0846	2.5039	2.2393	1.9269	1.5229	2.0299	1.8203	3.1895	2.0305	2.9194	1.8869	1.6847	2.6189	3.1307	3.7567	2.0588	2.2263	2.2824	3.9717	3.374	3.5168	2.3573	1.8683	3.7394	2.9795	3.0932	3.6122	3.3651	4.5275	2.4581	3.3383	1.3184	2.0028	1.225	3.4758	1.8714	3.1476	4.2992	3.0659	2.3756	3.5283	1.1456	1.3512	2.5701
-12.27	-11.217	-11.519	-12.411	-10.684	-12.944	-12.159	-12.801	-12.326	-12.251	-11.353	-9.521	-11.029	-10.835	-9.6797	-11.698	-11.819	-12.02	-10.381	-11.596	-12	-12.821	-10.497	-11.791	-12.837	-11.771	-11.895	-10.354	-12.855	-12.663	-10.322	-12.641	-11.924	-11.113	-11.642	-10.942	-12.429	-11.073	-11.059	-11.87	-11.815	-11.088	-12.051	-12.891	-10.727	-11.904	-11.802	-11.923	-10.642	-11.708
-12.497	-11.962	-12.913	-14.413	-13.077	-13.693	-13.441	-13.023	-12.598	-11.99	-12.779	-12.813	-14.9	-11.006	-13.033	-11.856	-11.413	-12.045	-11.522	-13.724	-12.203	-12.743	-12.967	-12.228	-12.45	-11.428	-12.408	-12.917	-14.199	-12.823	-13.116	-12.261	-12.85	-13.556	-14.567	-11.254	-13.677	-12.332	-12.269	-13.488	-11.955	-12.885	-14.554	-11.832	-14.409	-12.217	-12.586	-14.287	-12.246	-13.186
7.0305	6.9812	6.1436	4.5878	6.9867	6.8747	7.9959	6.8573	6.5236	7.1697	6.2758	7.4257	6.4161	6.8735	5.9645	7.9379	5.025	8.6937	5.8824	4.9961	5.5881	4.3014	6.9146	6.5326	6.1043	6.4212	6.9508	5.7843	7.9478	6.6309	7.3667	5.0084	8.5524	6.793	7.3597	7.9018	7.1562	7.6118	6.5196	6.952	7.2521	5.5304	6.7089	7.0395	5.566	6.8173	6.4106	6.6598	7.2804	5.5348
-3.6324	-4.2558	-2.9667	-2.9662	-2.0123	-3.8982	-3.6938	-2.8275	-5.2907	-2.3548	-3.8936	-3.0051	-3.0601	-5.5312	-3.2811	-4.6188	-3.0668	-4.9125	-4.2943	-4.2928	-5.1219	-4.8055	-2.7612	-2.2825	-3.951	-4.087	-3.7273	-3.2668	-6.2144	-2.9635	-3.5895	-4.161	-3.32	-4.4198	-2.6323	-3.6917	-2.9043	-3.9834	-4.5621	-5.0861	-3.6953	-3.4438	-2.3221	-4.2414	-3.6606	-5.1597	-4.8973	-4.1129	-4.7604	-4.0813
-4.1486	-6.0274	-4.8917	-3.9148	-3.0896	-2.9496	-5.3659	-3.9762	-3.1272	-4.5325	-4.463	-5.1748	-5.2706	-5.2844	-4.2213	-5.8988	-3.7354	-4.5915	-4.598	-4.4879	-3.9659	-6.0652	-3.7863	-4.1812	-3.9836	-3.6978	-3.0558	-5.1442	-4.4937	-5.2627	-3.5517	-4.3878	-4.2008	-6.3937	-6.7507	-4.3141	-2.9543	-5.0734	-3.5018	-5.4131	-4.2407	-3.5395	-6.4857	-3.5203	-5.4056	-3.5547	-3.7379	-4.9608	-4.9072	-5.2417
0.37978	-1.5285	0.33541	1.809	-0.6175	0.8449	0.64093	0.41664	1.1605	0.26481	-0.60286	0.58002	-0.012809	1.0466	0.79554	1.1449	0.76053	-1.4085	1.3839	-0.68244	0.28622	0.074422	0.46494	-0.1978	-0.1999	0.93549	0.13468	-0.61878	0.28218	-0.17797	0.6279	-0.27241	-0.45458	-1.5424	0.53027	0.042698	-0.53694	0.90684	1.365	1.2913	2.4294	0.50979	0.97437	0.99665	-1.0274	-0.027777	-1.0004	0.84033	1.4362	0.10143
5.5207	5.2213	6.004	5.9636	6.0964	4.5938	6.1443	5.8799	4.6739	5.3169	4.0191	4.8337	5.6253	3.3002	5.7216	5.4815	4.8562	3.6473	3.2432	3.3906	6.2158	5.3334	5.678	5.1189	5.1692	2.7682	4.0574	4.8116	5.0385	6.0131	5.0189	5.8324	6.2074	3.5039	3.7128	5.9125	5.2757	4.5244	5.4849	4.6446	5.3909	3.9743	4.4985	5.3393	5.1826	5.7531	4.4202	6.2353	3.9013	5.6052
7.3398	5.4282	5.3543	5.3517	5.3813	5.6927	4.5057	6.7901	7.2149	6.3079	5.8939	6.1046	4.4999	6.2225	5.574	7.5434	5.1223	4.7029	4.7703	9.0744	3.8315	3.6456	5.6059	7.2866	4.8213	6.6405	5.8842	3.4642	7.4202	5.7882	6.4717	5.3015	6.5511	4.9405	6.2444	6.4705	6.497	5.2746	5.1909	5.3444	5.1571	5.3897	6.0718	4.3248	6.773	5.8145	4.8102	5.2758	5.4679	5.1022
8.7265	10.682	9.961	9.4526	8.6369	9.5993	10.842	11.235	9.9071	9.4173	9.695	11.51	9.1886	8.7636	10.245	10.413	9.5595	11.393	11.032	11.707	11.806	9.1979	10.513	9.0179	10.658	10.307	10.109	10.915	11.172	10.416	8.413	7.9182	10.853	8.7491	8.9713	9.8342	10.43	8.8511	8.4322	10.275	8.3036	8.6545	8.9046	9.9102	9.1861	10.534	11.79	9.1031	8.7679	10.223
1.0431	0.7286	1.3569	2.3683	2.8832	1.5389	1.2597	2.6743	1.5126	2.1584	2.6884	1.6135	1.8693	1.3263	1.1806	1.8519	0.61022	1.132	0.56574	2.3718	1.3916	0.74632	0.84883	2.4217	1.7928	0.96752	-0.54322	0.80611	0.4721	0.91043	2.1669	1.1611	1.7586	1.4159	1.6983	1.9838	1.7039	1.4811	0.081804	1.191	0.9247	-0.085132	1.8557	0.75469	1.2102	1.7996	3.1501	1.8723	1.209	1.5993
-12.746	-11.367	-14.108	-13.213	-11.844	-12.197	-13.456	-12.214	-11.193	-12.931	-12.762	-12.854	-11.569	-12.692	-13.92	-13.738	-12.245	-14.138	-14.409	-12.892	-13.915	-12.124	-14	-12.565	-11.973	-13.974	-13.717	-13.751	-11.068	-13.061	-11.705	-13.067	-12.544	-14.03	-14.49	-14.489	-12.85	-13.163	-13.612	-13.262	-13.885	-12.967	-14.196	-13.516	-14.456	-12.241	-13.114	-14.092	-11.635	-13.023
-12.96	-10.038	-10.887	-9.8723	-11.462	-11.584	-10.237	-12.997	-12.094	-9.9015	-13.006	-11.247	-12.222	-10.562	-13.359	-11.464	-9.7559	-10.191	-10.195	-12.422	-11.071	-12.44	-11.95	-10.32	-10.902	-10.844	-12.931	-9.9155	-12.005	-12.63	-12.304	-12.078	-11.115	-11.735	-13.965	-11.59	-10.819	-12.642	-12.081	-11.479	-13.067	-11.013	-11.77	-11.78	-11.458	-12.245	-10.13	-10.725	-10.161	-10.741
2.4151	0.78418	2.5137	1.5976	1.6468	1.7996	0.40184	1.9981	1.8833	0.72106	0.24438	2.3466	0.016949	1.9346	3.3913	1.4911	1.0734	2.0931	1.2047	1.2447	3.4977	0.78962	-0.13655	1.4944	1.966	2.0762	2.2076	2.9057	2.1716	1.6929	1.6871	1.3411	1.9413	-0.72779	1.7706	-0.56618	2.2995	0.9508	0.67941	1.2211	2.1259	1.4219	0.24525	0.68448	1.6267	2.356	0.37619	0.8363	1.0723	1.3735
6.0074	6.5281	7.0572	6.8925	5.0445	4.9409	5.7527	5.5856	6.8415	5.1346	6.2826	5.0593	3.7781	4.8692	5.3644	5.6908	5.6968	7.3115	5.4269	3.0136	6.466	4.8921	4.9256	4.4542	5.3927	5.8175	4.8102	6.8415	7.4873	5.7594	5.3503	6.6643	4.25	5.5177	4.8133	6.1179	4.8999	5.4992	6.3066	4.6464	6.0618	4.8632	4.8483	5.2193	4.2788	5.4247	5.6236	6.8726	5.7809	5.9981
0.95282	2.1964	2.1483	1.7591	1.2062	0.92403	1.0373	1.4983	2.1072	0.27339	2.0866	1.427	1.7824	1.856	1.2148	1.6283	1.8951	1.7125	1.382	3.078	0.57521	0.24497	2.6506	0.086087	1.3945	2.1443	0.38029	1.0292	1.9563	1.8538	-0.094024	1.7635	2.4162	0.85594	1.6931	1.6804	1.8965	1.5544	3.0961	1.4366	1.8	0.56226	1.6696	1.6719	2.2986	2.6318	-0.17513	2.009	1.5268	3.0153
1.0325	-1.0571	0.48259	-1.3023	0.86146	0.46227	1.1654	-1.1246	1.5238	0.1055	0.25256	-1.084	-0.46265	-1.528	-0.68261	-0.025822	-0.80333	0.015603	-1.3629	1.0319	-0.12583	-0.30116	-0.50466	0.79989	0.68561	-0.20615	0.81173	-0.79673	-0.72515	-0.48256	-1.3904	-0.66657	-1.1318	0.83752	-0.19444	-0.86096	0.35249	-2.1009	-0.24974	1.1462	0.17977	-0.61364	0.34957	0.096589	1.0807	0.79191	-1.3218	0.8111	-0.81306	-1.0772
1.4444	1.2271	2.1324	1.8371	1.9735	1.5128	2.3907	2.249	0.86732	1.4345	0.73336	1.6339	2.3553	0.96447	1.6173	3.5022	0.93033	2.8134	0.83321	0.55981	1.8097	1.5386	1.5477	-0.23375	2.8023	0.49986	0.92716	1.8455	1.7008	-1.1001	1.1523	1.0017	1.1782	1.8573	1.3944	0.75831	0.09789	-0.28155	1.0291	-0.09406	2.2038	1.9733	2.5114	3.0299	0.97756	1.0502	-0.29527	0.42451	-0.11765	0.68676
1.3762	2.9551	1.4769	0.09252	3.1424	2.982	1.3393	1.0503	1.7498	0.97519	2.1437	0.89542	3.546	1.9289	2.0124	1.7154	1.5619	1.9716	2.8863	2.1939	2.6937	-0.59193	3.0571	4.0826	1.4234	1.7223	2.2305	0.8222	0.3224	1.1252	1.3529	1.3239	1.9616	1.7153	2.999	2.4984	1.7212	2.0126	2.1888	-0.068643	2.478	0.75085	1.403	1.1783	3.3583	3.1769	0.93488	1.901	0.91146	1.9436
-2.7243	-2.5116	-3.2641	-4.0653	-3.6975	-4.3927	-3.4841	-4.4217	-4.3325	-4.3947	-3.8492	-5.8119	-4.8283	-4.7623	-3.4579	-2.8075	-2.8134	-4.6891	-2.9074	-5.2359	-5.4776	-4.9234	-4.9876	-5.0618	-5.3646	-6.3826	-3.9285	-4.4018	-5.1815	-4.8706	-4.6393	-3.8846	-5.6925	-4.614	-5.6113	-4.5072	-4.4835	-4.5378	-5.1249	-5.2972	-3.4329	-4.3359	-4.0541	-3.8071	-5.3491	-2.8341	-3.1567	-4.0152	-3.0248	-4.0418
-1.954	-2.7422	-2.4719	-4.87	-3.2341	-3.0051	-2.8127	-1.5684	-2.8456	-1.6135	-4.6337	-3.4771	-2.4299	-5.0755	-2.3758	-4.085	-1.8373	-4.0846	-3.7895	-2.75	-2.4631	-3.4006	-3.7727	-2.9049	-3.5419	-3.2724	-3.793	-3.2504	-2.7982	-1.881	-4.3947	-3.225	-3.7027	-4.9611	-2.2057	-4.551	-2.887	-3.6861	-4.3729	-1.833	-3.7189	-2.5448	-2.8289	-2.8968	-3.6818	-4.3326	-4.2642	-2.6017	-3.4228	-3.2007
-1.0256	-2.3534	-1.6643	-1.368	-1.6682	-1.109	-0.45617	0.15375	-2.2218	-0.96936	-1.0057	-0.98018	0.03987	-2.5513	-1.2505	-0.23737	-0.10623	-1.0696	-0.71605	-0.48004	-0.89474	-1.5878	-1.0397	-2.3819	0.016334	-0.98658	-1.1561	-1.2943	-1.7525	-1.4016	-1.028	-1.6016	-1.4443	-1.5241	-1.2376	-1.8149	-1.6654	-2.4391	-2.1123	-2.3633	-1.6784	-1.7994	-1.4278	-0.9446	-1.7304	-1.524	-0.69613	-0.61889	-1.4068	-0.61401
1.5736	1.9742	1.2421	0.33546	0.55814	0.61471	-0.54494	0.42792	1.1168	-0.25591	-0.84003	0.94622	-0.37829	-0.98402	2.3043	0.29493	1.6093	1.8846	-0.48961	-2.2759	-0.013339	-1.0986	0.27624	-0.32666	1.2331	1.9232	-0.75958	0.74925	-0.7094	-0.26865	-0.085893	-0.38097	-1.2196	0.49894	0.40225	0.34781	0.80185	-0.67519	0.88705	-0.80171	0.51475	-0.38243	0.80165	-0.43373	1.1084	1.0597	-0.7058	1.0751	0.083745	-1.0745
-9.1479	-10.781	-8.9757	-9.1061	-10.083	-9.0462	-9.6086	-10.034	-8.4738	-9.1198	-8.8363	-8.7655	-10.373	-9.0466	-8.931	-7.7279	-9.6924	-8.1845	-8.4343	-7.5892	-9.2835	-9.3618	-8.7313	-8.5159	-8.7135	-7.8903	-9.574	-8.0773	-9.4022	-10.095	-9.3571	-10.457	-9.6123	-10.48	-9.0857	-8.3379	-9.2781	-10.323	-6.8117	-8.1273	-9.4356	-9.3318	-8.1887	-9.0813	-8.9142	-9.543	-8.3525	-10.113	-8.8324	-9.9592
-12.253	-12.162	-11.942	-10.981	-12.671	-11.615	-11.021	-12.658	-12.084	-12.351	-11.575	-11.949	-10.678	-11.865	-11.382	-11.519	-11.08	-13.021	-9.8281	-11.215	-11.865	-11.816	-11.415	-12.524	-10.655	-11.195	-11.978	-11.91	-10.648	-12.348	-12.249	-11.771	-11.496	-13.201	-12.53	-11.212	-12.948	-11.262	-10.656	-11.993	-12.613	-10.75	-12.81	-11.893	-10.957	-11.894	-11.447	-12.639	-11.632	-9.8959
-2.411	-2.3091	-3.8318	-1.7433	-1.6817	-1.8177	-3.8132	-1.7855	-1.6575	-3.6684	-2.3434	-3.1481	-2.1091	-2.9774	-3.624	-2.4029	-2.6887	-2.4128	-2.0568	-2.5773	-3.208	-3.7554	-3.017	-3.2001	-2.4516	-2.6571	-2.0745	-2.0514	-4.0089	-3.7695	-2.83	-4.1632	-2.2303	-2.4349	-0.95678	-3.0489	-1.7556	-4.4437	-3.0475	-3.7188	-1.6439	-1.419	-2.3347	-2.6445	-3.4791	-3.604	-3.3812	-3.0788	-0.89856	-2.0909
6.1066	5.7176	6.3756	6.0341	6.3593	5.0389	6.5249	5.4943	6.3851	4.6256	5.3105	4.8679	5.7681	6.1427	5.4701	5.1632	6.6168	5.5491	5.8325	6.4018	5.482	5.1033	7.2018	5.5183	6.049	6.4101	5.7233	5.5227	3.9456	3.7543	5.223	5.8838	5.441	6.7318	6.9561	6.4745	5.1352	4.1238	5.4268	5.8359	4.0411	5.3213	5.3996	6.3421	3.5456	5.5164	6.1103	5.8108	5.8402	5.2564
11.001	10.435	8.4923	8.5085	10.484	9.3276	9.0378	9.145	10.076	10.475	9.0835	10.584	9.5613	8.016	8.891	11.296	8.9931	10.922	10.358	7.1554	10.083	10.576	9.3779	9.9947	10.707	9.8695	9.8339	8.7922	10.462	9.194	8.3352	9.0747	8.8124	10.458	11.043	10.352	9.85	9.1303	10.129	10.696	9.5492	8.617	9.3495	10.783	9.8986	8.4723	10.601	10.617	10.744	10.091
-1.4418	-1.5774	-0.44745	0.73677	-2.726	-0.92834	-2.025	-1.3301	-2.425	0.075097	-2.1647	0.33604	-2.7803	-0.41998	-2.2561	0.63727	-1.5346	-0.82283	-1.9587	0.11555	-1.2385	-1.9124	-1.5387	-1.5036	-2.3368	-1.5955	-1.2639	-0.92656	-2.1582	0.67564	-1.8177	-0.89962	-0.73624	-1.9376	0.14061	-1.2566	-1.5853	-1.6217	-1.3865	-0.97202	-0.79778	0.25588	-0.7343	-1.4257	-0.15744	-0.79649	-1.0368	-1.5537	-1.563	0.60441
0.94514	-1.1432	0.4478	0.050463	-0.17025	-0.54693	-0.15188	-0.50958	0.37273	0.19315	-0.41056	-0.83486	0.063733	1.0719	-0.72539	1.6029	0.98497	0.11486	-1.1414	1.0102	-0.90883	-0.45422	-0.37483	-0.84849	0.90976	-0.20111	0.0082002	1.829	0.77576	-0.29199	1.0995	-0.43459	0.3445	-0.079443	-0.53614	-0.77757	-0.028801	1.291	-0.80972	0.92449	0.59759	0.47514	-0.28286	0.80118	0.76741	0.2697	1.4732	-1.1991	3.1041	-0.36456
8.375	8.5031	8.5156	7.3767	7.4797	10.151	7.6761	7.3581	6.9273	7.5983	8.7864	9.2838	8.315	9.676	8.8312	8.5592	9.4547	8.068	8.3315	8.378	8.4558	8.5745	8.2696	7.3714	8.6018	8.2986	8.4928	5.3264	9.1714	7.786	8.5513	7.969	10.655	7.3925	9.1372	8.5661	9.8706	9.068	10.282	8.4208	8.326	10.11	8.2264	9.2548	8.7442	8.2204	9.4229	9.0215	7.9157	8.2854
-2.9902	-1.8247	-2.5393	-3.401	-3.6689	-3.2177	-1.8434	-3.3017	-1.5912	-2.4848	-2.9537	-3.6567	-2.4699	-2.8983	-2.4239	-3.946	-3.3617	-2.1925	-5.193	-3.5699	-2.8321	-2.0678	-4.0771	-1.3782	-1.5331	-3.678	-2.5266	-2.1813	-2.8617	-2.5262	-1.0824	-0.6692	-4.079	-1.9197	-3.1259	-1.7208	-1.9647	-2.6206	-2.937	-3.2116	-0.69046	-2.8565	-2.2614	-2.4532	-3.0034	-3.4186	-2.3622	-3.2793	-3.1194	-2.3409
-6.3062	-7.0908	-8.4225	-8.4478	-7.9084	-7.2488	-7.9317	-6.9151	-7.3789	-7.1784	-8.6785	-7.9684	-7.4904	-6.3168	-7.4824	-5.7275	-7.2949	-8.9458	-7.5019	-7.5657	-6.9536	-8.4693	-7.0266	-8.1048	-6.8035	-6.3786	-8.0152	-8.1967	-7.4317	-9.1311	-6.7483	-6.4158	-6.0994	-8.3198	-8.1475	-7.3608	-7.5132	-6.9207	-6.8554	-6.6942	-7.3958	-8.7788	-7.1016	-8.6106	-6.9688	-8.9389	-6.1906	-8.034	-7.8644	-6.8763
0.238	-1.1951	0.67323	0.013738	0.95862	-0.24413	-0.35924	-0.28778	-0.18813	-0.26705	-0.99432	0.36409	-0.77512	-0.020736	-1.4608	-2.4506	-2.1073	-0.072244	-0.31139	-1.1776	-0.73684	-1.794	-1.174	-1.0655	-1.252	0.23982	-1.4132	-1.1183	-0.61069	-1.6032	-1.5753	-1.7708	-0.72553	-0.41106	-1.172	-0.20456	-0.30869	-0.48325	-2.2336	-0.097276	-0.15446	-1.9209	-2.0121	-0.1945	-1.7611	-1.3799	0.66066	0.17354	-1.7486	-0.90069
-0.63742	0.13075	-1.6126	0.74917	-0.30709	-1.6729	0.78942	-0.98765	-0.62211	-1.2492	-1.616	-0.70605	-0.97867	-0.42453	-1.8718	-0.71494	0.81488	-0.38331	-1.2035	-0.13872	-1.6492	-0.83801	-1.2775	-1.1954	1.0176	-0.89208	-1.216	-2.2462	-1.5076	-0.32427	-1.1747	-0.98245	-0.40246	0.48801	-1.921	0.13747	-1.9101	-1.6667	-0.77128	-0.27962	0.048	-2.7024	-0.15763	-1.306	-0.5563	-0.42757	-0.98276	-2.058	-0.72702	-0.91264
-12.096	-10.44	-11.443	-12.538	-12.773	-13.403	-11.9	-11.584	-12.944	-11.371	-12.222	-11.334	-10.039	-11.266	-11.673	-9.503	-11.6	-11.696	-13.265	-12.562	-11.583	-11.179	-11.28	-12.031	-11.625	-10.656	-10.845	-12.687	-10.819	-11.325	-10.874	-10.848	-11.487	-13.617	-11.866	-12.757	-12.174	-12.018	-12.113	-10.633	-12.142	-11.199	-11.781	-12.865	-12.565	-13.088	-10.481	-12.507	-12.09	-11.05
1.5251	3.6261	3.3993	1.2671	1.4162	1.6486	1.4278	0.476	1.3728	0.06103	2.9513	0.90487	2.3769	2.3054	1.5521	3.4386	1.3717	1.0743	0.3958	1.8578	2.9579	2.4675	3.5499	-0.40577	0.86418	2.4805	2.6046	1.5051	0.39367	2.5371	1.6682	1.521	1.5274	2.4502	1.983	0.10788	1.4453	1.2173	1.4111	1.3161	1.0466	0.43996	1.0001	4.13	2.2819	2.434	1.9834	1.8761	4.1686	1.0443
-11.225	-11.808	-11.998	-11.716	-11.211	-10.709	-12.315	-10.953	-12.668	-9.4717	-10.834	-11.556	-12.249	-11.682	-9.8807	-11.17	-12.204	-13.372	-11.966	-11.431	-10.063	-11.361	-12.456	-11.014	-11.835	-12.008	-11.551	-11.345	-10.279	-13.359	-11.054	-12.023	-12.625	-11.784	-11.541	-11.37	-12.086	-11.537	-12.86	-11.969	-10.548	-11.308	-10.961	-11.703	-12.506	-12.259	-10.575	-11.328	-13.817	-11.652
4.4489	5.356	5.2687	3.6602	5.2123	3.8675	5.1481	5.0151	5.7282	4.1291	3.9844	4.4419	5.9291	5.634	5.355	5.5484	4.8946	6.0709	5.2676	6.0412	3.0952	6.0264	6.0233	4.3189	3.1379	3.7343	4.6954	4.5663	6.8786	5.2916	2.9296	6.1199	4.899	2.7776	4.3593	5.1679	4.2202	4.9452	4.9961	4.8372	5.0295	5.7055	5.0788	4.0935	5.4896	3.0086	4.4341	4.7233	5.4447	4.9803
9.4828	9.3062	8.3987	8.1381	9.5203	8.5186	8.2602	9.2908	8.5503	7.6593	6.6624	9.1177	7.4338	8.3987	9.093	7.7326	7.1644	9.6891	8.9935	7.2391	10.58	8.0329	9.5814	8.8115	8.2007	10.08	7.8919	5.8082	9.2368	8.6417	6.9748	7.6968	8.2225	10.152	8.0557	8.8504	7.4626	7.792	7.1676	7.6105	8.1881	7.991	7.5998	9.205	7.4803	7.6889	7.8588	8.6586	8.4522	8.7287
-2.1886	-0.66148	-2.4475	-1.4136	-2.6001	-2.4957	-0.13258	0.038335	-1.8376	0.57476	-1.2535	-1.5795	-0.53929	-2.6771	-2.6058	-1.6015	-1.602	-1.7946	-1.333	-2.1702	1.7144	-0.92856	-1.3471	-1.4765	-1.349	-0.99645	-0.78758	-1.4805	-1.5731	-1.2967	-1.8636	-2.0321	-1.0449	-1.5922	-1.8049	-2.0623	-2.2291	-2.1413	-0.040785	-0.68734	0.20081	-0.5996	-1.7703	-0.17575	-1.0677	-1.3142	-1.434	-0.46788	-1.1928	-1.857
0.33561	-1.0286	0.73338	-0.2784	-1.5403	-0.19933	-0.43976	-0.53587	0.63975	0.96293	-0.26053	-1.03	-0.93929	-0.72982	-0.074833	-1.0385	-1.296	-0.46014	-0.34475	1.1317	-0.14576	-0.93335	0.37732	0.13047	1.0865	-0.2321	-0.97868	-0.18412	0.99943	-0.11638	-1.0287	-1.1281	-0.11329	-1.3515	-0.92451	-1.2922	-0.12057	-0.37369	-0.33696	1.1534	-0.25747	-0.92939	-1.4631	-0.28889	-1.1065	-0.30073	0.8928	-1.257	1.2354	-0.22147
0.24273	-1.9614	-1.5822	-1.6031	0.84228	-0.331	0.28019	0.11652	0.13144	-0.05772	0.62591	0.61155	0.33521	0.52034	0.67088	-0.18904	-1.3506	1.0185	0.015579	-0.19911	-1.1381	0.63792	0.074657	0.38481	0.79027	-0.75228	1.0218	-1.0538	1.3764	-0.91373	0.041984	1.4085	-0.87409	-0.054858	-0.53949	1.3041	0.13632	0.44839	0.32722	-0.63427	-0.37524	-0.32811	-0.095928	-0.52408	1.412	-0.71523	0.72902	-0.76208	-1.668	1.1474
0.30815	-0.73993	-1.3747	0.19956	-1.5486	-0.53067	1.2268	-0.4603	-0.634	-2.3495	-1.2658	-0.74337	-0.30728	0.30247	0.040959	-0.080072	-1.3545	-1.6538	-1.6707	-1.1685	0.26186	-2.2977	0.0048942	0.93299	0.092156	0.51003	-1.3023	-0.40707	0.11979	0.083808	-0.84666	0.19477	-0.0071004	-0.49168	0.5249	-0.80302	-1.5586	-1.2123	-0.57738	-0.55116	0.11349	0.28497	1.211	-0.13726	-0.3832	0.30092	-1.3077	0.92471	0.96472	0.18458
-11.93	-11.985	-11.401	-12.325	-11.404	-11.851	-10.823	-11.085	-12.22	-10.772	-10.019	-13.202	-11.446	-12.483	-10.992	-11.323	-12.676	-10.722	-12.398	-11.218	-11.567	-12.503	-13.108	-11.897	-12.255	-10.991	-11.723	-11.806	-11.846	-12.094	-12.334	-13.564	-12.2	-11.834	-10.379	-10.405	-12.2	-12.056	-12.229	-13.38	-12.332	-11.998	-12.392	-10.896	-11.776	-13.057	-11.966	-12.633	-12.269	-10.37
-2.2883	-3.0047	-3.1613	-3.4316	-2.3411	-0.83957	-3.6379	-2.181	-1.487	-2.8193	-2.7784	-3.6846	-1.4531	-2.3581	-4.4897	-2.2025	-2.5313	-1.8438	-1.8264	-1.6392	-2.6024	-3.7404	-2.2693	-2.366	-3.7265	-2.3045	-3.1407	-2.5766	-2.7306	-1.8178	-3.8185	-3.3557	-1.7871	-1.8115	-1.4936	-3.1872	-2.8755	-3.4866	-2.9085	-2.3665	-2.6454	-4.0139	-2.6046	-1.7587	-1.1694	-0.21885	-2.3098	-2.0817	-3.0547	-4.0773
-2.2753	-1.0485	-0.95025	-0.58465	-2.4945	-1.9408	-2.6819	-2.124	-2.3917	-2.3987	-1.617	-3.1802	-0.72055	-2.8288	-2.4855	-1.9783	-1.7978	-1.9009	-1.4731	0.049945	-0.87169	-1.8817	-1.9905	-1.6153	-1.2346	-1.6196	-2.9044	-2.1012	-0.83161	-2.4998	0.2541	-2.258	-0.85715	-0.86922	-0.52638	-0.41868	-2.8024	-2.1401	-1.5878	-3.8294	-1.9852	-2.6262	-1.8905	-0.91651	-3.1707	-2.2455	-0.53622	-2.9154	-1.2145	-1.862
0.069228	-1.1938	0.076098	0.60045	0.16893	1.401	-1.4543	-0.78124	1.45	-0.5051	-0.28777	-0.29473	-1.6614	0.58487	0.0096847	-0.49755	1.1915	-0.28083	-1.6952	0.09036	0.74242	0.40585	-0.85338	0.53754	-0.080465	-1.2534	0.079075	1.1051	-1.138	-1.1668	-0.11691	-1.3228	0.20935	-1.1136	0.1545	-1.2023	0.18982	0.024411	0.51654	-1.8012	0.92873	-0.73751	0.046686	-1.3949	0.89489	0.41518	0.047568	0.46984	-0.60548	-0.3189
-6.8675	-7.3546	-7.8907	-7.5535	-9.8426	-6.9959	-7.3614	-8.0508	-7.5052	-7.2418	-7.9308	-8.4953	-7.0212	-7.6837	-6.0598	-6.5922	-7.3547	-9.6403	-7.7721	-8.4647	-9.3408	-8.5163	-9.149	-7.0266	-6.6524	-8.8662	-7.1409	-9.1389	-7.2848	-7.9737	-7.3994	-7.271	-7.865	-7.8294	-7.7965	-7.4994	-7.1635	-7.1806	-7.8713	-6.8911	-7.2612	-7.8686	-6.0932	-7.7693	-9.119	-7.2102	-7.2774	-7.5586	-8.3452	-7.2104
-21.755	-21.69	-18.582	-19.382	-20.842	-20.101	-21.505	-20.385	-22.667	-20.887	-21.252	-21.349	-19.161	-21.127	-21.437	-21.2	-20.926	-20.806	-21.893	-22.662	-18.81	-21.247	-20.559	-20.703	-19.278	-22.816	-20.104	-19.767	-20.788	-20.666	-20.224	-21.695	-21.165	-21.685	-21.397	-20.815	-20.69	-21.776	-19.44	-21.117	-20.821	-21.518	-20.286	-19.394	-20.66	-21.968	-20.792	-21.905	-20.059	-20.598
7.6177	7.8861	9.4918	7.6878	7.4814	8.0447	8.8056	7.8236	9.1542	7.6817	7.6703	5.7702	7.9709	9.6346	8.8839	9.2551	8.5307	7.5587	7.7638	8.8115	6.0197	7.7769	7.1999	7.7021	7.1371	8.4409	7.4746	8.3461	9.3963	8.3306	8.4347	8.6967	7.5449	6.4979	6.8456	6.3503	6.902	9.0223	7.2852	6.7915	8.6072	7.9133	5.8368	9.1066	7.3848	7.8226	7.571	7.9856	7.6557	8.6221
-13.225	-12.691	-13.062	-13.335	-13.935	-13.938	-13.347	-11.225	-14.054	-14.134	-13.722	-12.839	-13.225	-12.797	-12.962	-12.141	-13.039	-11.64	-13.154	-11.006	-13.046	-13.365	-13.415	-13.798	-12.249	-13.098	-13.951	-12.962	-13.806	-12.545	-13.6	-10.964	-12.036	-12.578	-13.001	-13.094	-13.834	-12.287	-14.807	-13.235	-11.499	-13.225	-13.376	-12.793	-13.57	-12.74	-15.133	-11.959	-14.405	-13.009
-0.32999	-0.7685	-0.9836	0.32953	-0.24685	-0.25084	-0.22012	-0.099216	-0.43116	0.65102	-0.80711	-1.0071	-0.6943	-0.26911	1.0224	-0.07317	-0.15419	-2.1067	-0.41849	0.022679	0.34236	-1.1385	-0.45099	-0.89008	-1.0997	0.70378	-0.70119	-1.034	0.89526	-0.59495	-0.86299	2.2623	0.22308	-0.79674	0.99512	-0.77136	0.39841	1.0524	0.060665	0.10888	1.0967	-0.4847	0.69941	-0.89181	0.24158	-0.19487	-0.3811	-0.091446	-0.066821	1.0369
-5.3915	-3.884	-6.1571	-5.71	-5.6553	-4.5387	-6.2544	-5.2619	-6.0248	-5.5023	-5.555	-5.2601	-5.8697	-4.4242	-4.8668	-5.0884	-3.0701	-5.3057	-4.4634	-5.405	-5.4711	-6.5692	-6.2347	-4.561	-5.0745	-6.1683	-6.0679	-4.6412	-5.2042	-5.8533	-6.7584	-4.613	-4.68	-5.176	-4.0369	-4.7152	-4.6794	-5.4646	-4.5788	-5.4684	-4.9786	-3.7782	-5.0164	-4.6484	-6.8915	-5.783	-5.0252	-4.3605	-4.1523	-3.3263
-5.4609	-4.9846	-6.1026	-5.0094	-4.2294	-6.8038	-7.0677	-4.7059	-4.7216	-5.7895	-4.8187	-4.3218	-6.5736	-3.7182	-7.1153	-6.7789	-4.8957	-4.7163	-5.8129	-4.9894	-7.0615	-5.484	-5.2501	-5.5383	-4.6396	-6.7171	-6.6629	-4.5378	-6.3789	-5.1939	-5.5291	-6.1023	-3.9881	-5.9977	-5.3529	-7.0199	-4.5789	-6.7405	-6.6752	-5.0892	-5.3519	-6.1359	-3.1583	-4.3515	-5.2177	-5.2157	-4.3944	-6.0168	-4.708	-5.1041
0.377	1.6003	3.1189	0.6749	2.0011	3.9314	0.77085	0.38259	1.101	1.72	1.9691	2.6909	2.1692	0.30991	0.75526	0.96642	2.4179	0.81251	4.4303	1.2995	0.70696	3.6489	1.3161	2.6505	3.7843	2.1146	4.0876	2.0939	2.7418	3.4722	1.206	1.6761	1.0574	0.071826	3.1846	2.4458	2.1276	2.3714	1.5413	2.3783	1.6999	2.2639	1.7164	2.0567	0.17478	1.6275	1.0663	1.7728	2.3052	1.7553
8.8874	9.3699	8.8753	7.5292	6.8709	8.4687	8.1269	7.8841	7.7053	7.0468	7.6544	9.095	9.3312	7.6757	9.121	9.264	8.7597	6.3862	7.802	6.2256	8.3468	7.6102	8.5565	7.1115	7.285	8.289	7.3395	7.5405	8.4832	8.1054	9.2633	6.6335	5.6852	8.5416	7.8683	8.3041	7.6356	8.1214	9.4689	8.2959	9.2406	8.635	7.4025	9.4091	7.1637	7.588	7.2706	9.2083	8.4026	7.6556
0.389	-0.46124	0.75107	0.59758	-0.24343	-1.3098	0.044839	1.0787	0.87262	-0.78719	0.9663	-0.78653	-0.17693	-1.5556	-0.87417	-0.25543	0.5873	-1.0334	0.83906	0.2486	0.62906	-0.39453	0.083655	-1.0921	1.4057	0.052088	0.38174	-0.48451	-1.3592	-0.82551	-0.77828	0.96937	0.25869	0.70134	-0.028351	0.019399	0.48815	0.6699	0.20785	-0.17134	0.014796	0.030658	0.035601	0.95469	0.39471	-0.65886	-1.5618	0.26396	-1.0387	-0.17747
-10.048	-10.595	-10.135	-11.18	-11.054	-9.4158	-11.176	-9.8229	-10.157	-9.7986	-10.242	-12.013	-10.672	-10.357	-10.468	-8.9304	-10.185	-10.82	-9.9511	-10.415	-9.6286	-10.731	-10.252	-9.8387	-10.625	-10.709	-10.546	-9.4045	-11.434	-8.2375	-8.6971	-10.717	-10.75	-11.042	-9.4914	-10.463	-10.864	-11.004	-9.679	-10.59	-10.175	-9.7472	-8.9705	-10.409	-10.41	-8.6409	-10.037	-9.8685	-10.063	-9.5121
1.5343	1.066	3.1209	1.1153	2.3723	2.1511	2.9632	0.38235	2.8232	0.012542	0.77794	1.783	1.4153	0.81104	1.1599	0.71539	2.326	0.91239	2.6334	2.9216	3.1942	1.3193	1.6851	1.6469	1.4324	2.0991	1.5554	1.8975	1.6463	2.0459	2.6661	1.8548	2.3804	2.0259	2.3689	2.5313	1.2308	2.2038	1.2701	1.6024	1.6277	1.5945	1.3743	0.84607	1.8764	0.83951	1.6987	0.17059	0.4475	1.1313
1.6422	0.49636	0.70509	-0.18782	1.2951	0.44953	1.0882	1.5506	2.0425	0.50249	0.93609	1.8667	1.7678	0.90619	1.1032	-0.66937	2.2198	1.9785	0.34064	0.24404	1.2464	1.3813	0.37247	1.2276	-0.41871	1.9115	2.5497	1.2283	1.4818	2.0875	0.73402	1.0603	0.49825	0.36003	2.1797	0.93388	0.046054	-0.010806	1.5487	1.1473	1.3185	2.7844	2.9113	1.7558	0.96386	1.3284	-0.37328	0.63439	1.7805	1.0856
-3.3578	-2.8834	-3.9061	-3.1829	-4.0868	-3.9459	-4.1904	-5.0461	-2.9425	-3.1608	-4.3988	-4.1632	-2.5898	-3.6334	-4.1894	-3.3291	-4.8187	-4.4822	-4.3208	-2.5238	-2.6027	-3.2442	-3.0504	-4.1197	-2.1005	-4.0874	-5.1643	-3.8687	-3.574	-3.307	-2.2773	-4.0071	-3.5354	-4.5584	-4.5154	-5.0554	-3.4713	-3.7866	-2.2433	-4.5494	-3.5307	-2.7647	-6.7277	-4.4159	-3.4614	-2.9542	-3.2258	-4.426	-5.1236	-5.1281
-2.3385	-3.1818	-0.33028	-4.5703	-3.0798	-1.7595	-1.5992	-1.0215	-1.4437	-3.7843	-1.8336	-3.6075	-1.3214	-1.5242	-1.0974	-1.9404	-1.3045	-1.0781	-2.8766	-2.2135	-0.95185	-2.5682	-2.9606	-1.6799	-0.88888	-3.2632	-1.408	-1.892	-2.6582	-0.87792	-1.5661	-0.48001	-2.7605	-2.2407	-2.9922	-1.2961	-1.3364	-3.1528	-2.9687	-2.0526	-0.55263	-2.2956	-2.5709	-0.38024	-2.809	-1.314	-3.2753	-1.4826	-2.6645	-2.1999
4.7753	4.7823	6.7934	6.0034	3.3083	5.2063	5.2702	5.4639	6.8526	5.914	5.6386	5.3288	4.7807	6.0651	7.1714	3.8597	5.9685	5.6401	4.524	6.2533	4.9642	7.0592	6.737	5.5689	5.5103	5.3097	4.8255	5.8609	5.0289	4.9116	6.309	6.2367	4.7853	7.9012	5.6459	5.1467	5.8395	5.1606	4.9301	5.1754	5.6499	4.4258	4.4477	5.2729	4.7951	5.1433	4.9313	4.4248	7.7512	6.1247
-0.3168	1.0831	0.95956	0.51336	0.82811	-0.80385	-0.05772	-0.6696	0.57662	0.10414	-1.241	0.69232	1.1768	-0.12446	1.5071	0.66276	-1.5061	-0.28945	1.2154	-0.17352	1.0329	-0.42649	-0.48824	-0.76577	0.1081	1.1399	0.69815	-0.22541	0.70848	1.5668	-0.59245	2.1482	0.75569	1.7945	0.40178	-0.4071	0.42442	0.84661	-0.43834	0.087843	1.2167	1.658	-0.83833	-0.33258	1.0892	-0.091337	1.1152	0.16833	0.82057	0.97266
-3.4331	-2.9505	-2.3852	-4.1323	-4.6704	-2.6064	-2.7387	-4.3084	-4.5107	-2.2391	-2.9464	-3.199	-2.6377	-2.6856	-1.8803	-4.2786	-3.7882	-6.0834	-4.5462	-3.6474	-3.7751	-3.5196	-5.2417	-4.9105	-4.321	-4.1798	-3.6504	-4.3913	-4.0899	-4.6638	-5.3523	-4.7798	-3.6264	-4.8946	-5.1517	-3.2694	-3.8965	-2.9967	-3.9105	-3.4506	-4.6934	-4.2136	-1.9185	-3.9479	-3.7302	-2.8787	-1.9252	-3.2099	-4.4666	-4.1265
-11.465	-11.317	-11.257	-11.897	-10.003	-10.997	-11.871	-11.835	-11.151	-9.6926	-10.549	-10.092	-12.886	-10.615	-10.796	-11.597	-11.2	-9.2675	-11.129	-12.263	-10.205	-10.494	-10.607	-11.066	-12.406	-11.687	-9.819	-10.157	-11.542	-12.011	-10.395	-10.212	-10.039	-10.873	-9.6366	-9.938	-10.86	-11.083	-8.6498	-11.328	-10.919	-10.862	-10.194	-11.133	-10.669	-10.182	-11.263	-10.007	-10.389	-11.047
-11.891	-11.139	-11.685	-11.932	-11.801	-11.861	-12.018	-13.13	-12.643	-11.66	-11.911	-13.743	-12.587	-11.676	-11.114	-11.728	-13.146	-12.815	-11.953	-12.247	-12.267	-9.9287	-9.4597	-11.479	-11.604	-12.709	-11.261	-10.875	-11.809	-11.509	-11.463	-11.723	-10.536	-12.812	-14.133	-12.148	-11.513	-13.825	-12.406	-12.041	-11.669	-13.399	-11.448	-12.806	-10.018	-12.78	-11.284	-12.316	-10.575	-11.536
-5.5975	-2.3628	-3.0087	-2.6058	-2.4447	-4.0578	-3.3351	-5.8304	-3.1945	-3.143	-3.5616	-2.6182	-4.6992	-3.3505	-4.3463	-2.8682	-4.1827	-4.1322	-4.8648	-4.0923	-2.1601	-5.2406	-3.3548	-3.081	-4.1333	-2.9926	-3.77	-3.4902	-4.0045	-3.2573	-4.6671	-3.7547	-4.4417	-2.733	-3.2967	-2.3005	-2.3069	-2.7093	-4.6197	-4.2324	-4.9066	-3.487	-5.3738	-2.3825	-3.0784	-3.0655	-2.1235	-2.4376	-4.2294	-3.7172
-2.354	-2.9297	-3.6502	-2.1541	-1.6974	-2.2657	-2.8637	-3.9912	-3.917	-3.4389	-2.878	-2.8375	-1.8404	-3.0046	-1.6046	-3.3074	-2.559	-3.4472	-2.1208	-2.1701	-2.5206	-2.6995	-2.1742	-1.9363	-4.4029	-1.9882	-3.1798	-0.45795	-2.5294	-2.2852	-2.0625	-3.242	-2.6527	-2.6508	-3.9361	-2.1778	-4.3896	-2.2843	-1.568	-3.1605	-2.7573	-4.0486	-2.2538	-3.5432	-3.8792	-2.421	-2.5339	-2.561	-2.7204	-3.5549
-2.4795	-3.0633	-2.7583	-1.9681	-4.1969	-2.7805	-2.8263	-2.0398	-3.046	-3.0977	-2.5191	-2.5069	-2.3474	-1.6227	-1.7792	-3.1497	-1.3386	-2.9957	-0.82254	-1.5402	-2.9594	-1.4807	-3.2778	-2.184	-3.3902	-2.8734	-3.558	-2.4393	-2.5756	-4.3471	-1.467	-2.931	-1.87	-3.0618	-3.2035	-3.0858	-3.2154	-3.1365	-2.8768	-2.1457	-3.04	-2.5959	-1.3014	-2.5147	-3.0969	-2.4869	-2.8425	-2.0815	-2.3681	-2.2711
-13.436	-14.561	-15.664	-13.985	-14.65	-13.891	-13.992	-15.395	-15.86	-13.979	-15.796	-13.507	-14.39	-15.671	-15.102	-13.743	-15.316	-14.387	-16.715	-14.323	-14.925	-13.988	-13.676	-13.321	-13.754	-15.954	-14.352	-14.746	-14.06	-14.432	-12.539	-16.455	-15.569	-13.955	-16.038	-13.51	-14.238	-13.911	-16.188	-16.493	-15.409	-14.985	-13.452	-14.089	-14.241	-14.986	-15.396	-15.126	-16.288	-13.181
-0.85551	-1.3194	-0.65258	-1.0993	-0.9916	-2.2057	-1.2853	-1.3689	-2.1629	-1.8912	-2.1305	-0.7824	-2.1286	-1.9282	-1.2958	-1.7213	-2.0615	-1.8511	-2.3332	-1.5374	-2.2116	-0.82372	-1.2483	-2.1776	-2.086	-1.6543	-1.5533	-0.50486	-2.1709	-2.1082	-2.1688	-2.7597	-2.1655	-1.0925	-1.5981	-4.1586	0.12087	-2.5866	-2.6152	-1.4927	-3.5913	-4.0031	-0.81102	-1.32	-3.2074	-1.1248	-1.4398	-1.6486	-1.4848	-1.2492
-23.216	-23.14	-20.853	-22.558	-22.392	-22.933	-22.695	-21.619	-21.613	-21.722	-23.383	-20.74	-20.702	-21.463	-21.326	-24.987	-21.851	-22.102	-21.312	-20.841	-22.989	-23.074	-20.9	-22.597	-21.664	-21.395	-22.046	-20.978	-21.02	-21.655	-21.238	-21.921	-20.271	-23.045	-21.15	-22.131	-22.369	-22.391	-22.011	-23.436	-21.244	-21.933	-20.462	-23.771	-22.098	-22.904	-22.977	-21.205	-23.515	-21.555
-14.013	-13.878	-11.8	-12.131	-13.951	-13.275	-13.825	-14.563	-13.327	-12.529	-12.594	-12.382	-12.887	-15.818	-14.359	-13.56	-13.637	-13.5	-12.749	-13.964	-13.589	-12.839	-14.018	-11.849	-13.465	-13.151	-12.849	-13.783	-13.639	-11.699	-13.17	-12.64	-11.731	-11.947	-13.234	-14.783	-14.188	-12.576	-13.656	-12.435	-15.038	-14.165	-12.907	-11.449	-14.342	-15.246	-13.361	-12.183	-12.352	-11.44
7.3519	7.3974	9.1212	9.2464	8.2652	8.269	7.2387	9.0312	9.1491	8.8732	8.4546	8.5864	7.6906	10.387	8.5206	9.3956	8.5478	9.7515	8.7129	10.624	8.2801	9.7335	7.8407	9.9775	8.8467	7.9462	7.4845	9.8461	9.6217	9.3423	7.5414	8.4405	7.6035	8.3995	9.6456	7.4918	10.158	10.621	9.3898	8.455	8.9194	9.5508	10.152	10.07	8.8127	9.6557	9.6423	7.525	9.0744	8.5714
-0.82892	-1.3708	-1.287	-3.229	-1.663	-0.958	-2.1407	-0.98945	-0.99811	-0.32729	-1.9911	-1.9993	-2.3509	-2.1204	-1.0358	-1.4869	-0.58317	-1.1554	-3.0783	-0.99577	-1.6896	-2.6298	-0.55351	-0.36567	-1.5525	-1.7885	-1.7402	-2.3049	-1.1803	0.2895	-1.2411	-2.1241	-0.82586	-1.5112	-2.1407	-0.8507	-2.4608	-0.70012	-2.1582	0.069947	-0.91629	-0.52171	0.13925	-0.51863	-0.23867	-0.33508	-0.47716	-1.5125	-1.534	-0.80037
-4.7818	-3.0634	-2.7308	-3.1994	-3.7553	-1.4844	-2.0054	-0.2352	-2.3108	-3.0775	-2.5213	-1.3518	-3.6844	-1.6517	-2.8972	-3.3037	-2.0941	-0.92784	-3.7777	-2.9416	0.4272	-1.2093	-1.1962	-2.3043	-0.65	-2.8099	-1.4578	-2.8224	-1.8486	-2.8628	-3.2934	-2.5068	-2.0238	-4.4687	-3.849	-3.2146	-2.3269	-3.1962	-2.6426	-1.769	-3.3385	-2.9955	-1.8534	-1.3952	-3.7894	-1.928	-2.7341	-3.1438	-2.2124	-3.2887
-1.8572	-2.8537	-2.552	-1.2036	-1.733	-1.082	-2.5946	-1.2057	-1.3714	-0.78075	-1.4518	-0.013086	-1.4739	-1.0667	-1.8631	-1.1008	-1.1387	-1.3357	-0.42127	-1.6676	-0.72334	-1.0569	-1.2589	-1.3503	-2.0974	-1.5043	-1.0851	-3.3024	-1.647	-1.7644	0.37312	-1.0965	-1.4704	0.40665	-0.82101	-1.9177	-1.9716	-1.1145	-2.6222	-2.5013	-1.1972	-0.97592	-0.62646	-0.68213	-2.7449	-0.65418	-1.0539	-2.377	-2.264	-1.0394
-2.1142	-1.3886	-2.789	-1.0599	-2.1694	-3.5629	-2.6436	-1.6968	-2.9157	-3.0801	-3.3974	-2.2629	-1.8338	-1.4441	-0.60696	-2.3954	-2.3527	-4.3005	-1.364	-2.7076	-1.3716	-2.0102	-3.3886	-2.7806	-3.0081	-2.2796	-3.3442	-4.236	-3.011	-4.1946	-0.55645	-3.3171	-1.0591	-2.9733	-2.6526	-1.067	-3.9247	-1.408	-4.1746	-2.6915	-2.5953	-2.1454	-1.0643	-1.1399	-2.5164	-1.664	-4.0417	-1.5324	-2.4751	-3.1173
-1.8776	-4.2697	-5.2028	-4.2152	-3.7491	-4.8396	-3.5233	-4.1471	-3.6251	-5.69	-5.7323	-3.6231	-4.2306	-6.7358	-4.4237	-3.0694	-2.6817	-4.0878	-4.1941	-3.6726	-3.423	-2.7363	-3.9029	-4.1791	-5.1741	-5.9869	-4.8578	-4.7517	-4.8714	-3.2848	-4.3182	-2.566	-4.9707	-4.0655	-3.2274	-4.424	-4.4585	-4.7131	-4.3408	-3.9712	-4.4757	-4.186	-4.0747	-5.0586	-3.8015	-4.3803	-3.2756	-2.9086	-2.369	-3.2694
-8.7978	-8.9235	-9.8393	-7.8295	-8.8255	-9.6169	-8.4428	-9.6433	-8.2626	-9.0303	-9.4779	-8.5064	-10.012	-8.5626	-9.4792	-9.4069	-9.807	-11.331	-8.1278	-8.0772	-9.9538	-8.4416	-10.124	-8.4472	-8.6997	-9.0998	-8.562	-8.3676	-7.7917	-9.7908	-7.9794	-8.6226	-9.1038	-9.5054	-8.8114	-9.7278	-10.438	-7.9994	-7.4861	-8.2473	-9.6201	-9.1145	-9.4235	-9.67	-9.0015	-8.2659	-9.101	-9.4338	-8.516	-8.6731
-4.7753	-2.544	-3.7281	-4.2288	-3.2505	-3.0452	-2.7454	-2.5518	-4.2919	-4.5484	-4.3888	-4.4908	-3.256	-4.9006	-3.2741	-3.38	-3.8537	-4.0076	-4.3601	-3.2559	-3.1466	-3.9709	-4.5626	-3.3299	-3.4229	-3.4162	-3.4722	-3.0786	-4.329	-4.131	-3.6862	-4.885	-3.4929	-3.8867	-4.0485	-2.6579	-4.5455	-3.0368	-3.8132	-3.3256	-2.6982	-3.8156	-3.6911	-4.5821	-5.3524	-3.869	-2.6537	-4.1152	-5.2857	-3.3771
-11.943	-9.872	-9.4795	-11.08	-11.343	-9.9903	-9.3541	-11.43	-10.473	-9.5799	-10.671	-10.116	-10.944	-8.8795	-10.86	-9.9163	-11.665	-9.5568	-9.3773	-10.467	-10.05	-11.622	-10.61	-11.382	-11.351	-9.8613	-10.766	-12.269	-9.5476	-10.293	-11.345	-9.3162	-9.726	-10.039	-9.9423	-11.084	-10.354	-10.204	-10.407	-10.841	-9.6718	-9.8057	-10.375	-8.6321	-9.6908	-9.3377	-10.75	-9.3286	-10.474	-9.5197
1.2353	-1.4072	-2.6227	-0.21529	1.9211	-0.023665	-0.21474	-1.8269	-1.1805	0.60582	-0.24527	0.024326	0.33093	-0.48892	-1.5406	-0.92304	-2.2525	-0.068434	-1.6699	0.47035	-1.8135	0.07422	-1.1887	-2.2115	-0.47431	-1.8346	0.53573	-3.454	-0.98324	-1.2793	-0.05406	-0.61031	0.12225	-1.4606	0.7313	-0.60731	0.16737	-0.68056	-1.2726	-0.032481	-0.38943	-1.2628	-0.43555	-0.11409	-0.21321	-1.0969	-0.076164	0.71895	-1.2044	-1.4442
6.2933	6.1859	6.759	4.3131	5.1662	5.6651	5.3239	7.1095	6.0737	4.645	6.5154	4.0788	6.0925	4.8147	5.2587	5.836	5.2374	5.6428	5.885	6.3529	6.5082	5.793	6.889	5.7661	4.4261	4.4696	4.8274	5.1388	4.6332	6.2367	4.4821	6.4721	4.8368	7.1384	4.6802	5.3972	4.965	4.5954	6.2042	5.7849	6.0101	5.8337	4.5409	5.7075	7.7889	5.6037	5.9727	5.7531	5.5274	5.7698
-2.1256	-2.6216	-3.0409	-1.5458	-1.1918	-3.4011	-2.5953	-3.1221	-3.1143	-2.8737	-3.1557	-2.7921	-2.3221	-1.8216	-2.3925	-1.12	-2.9007	-4.5357	-1.7705	-4.6681	-3.3418	-2.8471	-3.3516	-3.7773	-5.4511	-3.3546	-4.4208	-2.3869	-2.781	-1.5796	-1.4994	-3.5854	-1.5394	-3.3346	-2.1071	-3.0368	-2.8704	-2.5345	-1.7799	-4.0768	-3.1247	-1.5266	-3.687	-2.6331	-1.7133	-3.4625	-2.8483	-2.8314	-2.65	-3.1042
-3.9332	-1.9935	-3.9064	-4.7459	-1.6328	-3.3146	-3.5563	-4.3858	-2.4129	-3.3058	-4.5328	-3.275	-3.1787	-2.2352	-2.414	-1.7371	-2.8182	-1.9352	-1.754	-3.7968	-3.1573	-3.4654	-4.5045	-3.2156	-3.3263	-4.7407	-3.7914	-1.8429	-2.5522	-5.0418	-4.0507	-2.9182	-2.9111	-2.363	-2.7745	-2.7915	-4.0567	-2.981	-4.5123	-1.9012	-2.8259	-3.1766	-3.2576	-3.6058	-1.1344	-3.7105	-2.715	-2.5307	-3.8599	-3.2709
-13.134	-12.64	-14.153	-14.18	-13.985	-14.139	-13.17	-13.069	-12.425	-15.149	-14.071	-13.781	-14.329	-15.093	-10.682	-11.841	-12.159	-13.01	-12.211	-13.459	-12.783	-12.875	-12.464	-14.016	-12.213	-13.411	-13.546	-13.248	-14.214	-12.286	-12.453	-13.214	-14.381	-13.938	-13.39	-12.391	-11.985	-13.413	-13.938	-14.112	-13.884	-13.805	-13.183	-13.342	-13.519	-12.995	-13.671	-12.335	-11.417	-13.446
-4.5713	-2.867	-4.2217	-2.2442	-3.9157	-2.6735	-3.2265	-4.5245	-2.9056	-4.8355	-5.8071	-4.7486	-3.9038	-3.8295	-3.7632	-4.5563	-2.6424	-3.7758	-3.2865	-2.3344	-2.2656	-2.8178	-2.4534	-2.8795	-4.901	-4.2686	-4.301	-3.5495	-4.2387	-2.092	-4.5757	-3.7971	-3.4647	-4.4814	-3.2846	-5.1475	-3.6569	-2.76	-3.0413	-4.5694	-3.1693	-4.0629	-5.6653	-4.4943	-3.04	-3.8354	-5.2537	-3.7835	-4.1182	-2.6664
-1.4791	-2.8281	-4.4443	-0.84917	-1.9709	-0.82744	-1.9748	-1.5152	0.057063	-1.5311	-0.29872	-3.857	-2.0599	-2.5544	-0.46132	-1.4455	-2.3957	-0.56681	-0.82032	-2.0244	-2.0766	-2.5346	-3.6382	-2.9873	-2.8564	-2.6126	-3.4507	-1.7102	-0.69035	-2.0168	-1.9145	-2.0979	-1.259	-2.1062	-1.479	-3.0848	-0.97862	-3.8977	-1.4573	-0.59158	-0.96189	-1.5675	-2.1829	-1.9803	-1.9081	-1.0754	-2.8622	-1.3809	-1.8431	-1.0182
-9.3239	-9.013	-9.5678	-9.1398	-9.7239	-8.8979	-8.6382	-8.9852	-8.0798	-10.253	-9.1054	-8.1354	-9.6311	-8.8982	-8.589	-10.688	-8.9354	-9.7701	-9.5429	-8.9481	-9.2182	-9.2517	-8.6959	-11.374	-9.1738	-8.7566	-9.3622	-7.5231	-8.5679	-9.9542	-9.5088	-8.5866	-8.1434	-9.8351	-9.2624	-9.1893	-8.6041	-9.3409	-9.4504	-9.6386	-9.1023	-9.7051	-7.5952	-10.017	-9.4523	-8.4373	-9.9497	-8.8296	-8.9254	-8.2927
-16.513	-12.912	-14.26	-14.505	-15.796	-14.301	-14.021	-14.835	-14.17	-14.59	-14.328	-13.091	-14.496	-12.11	-13.904	-13.873	-15.292	-14.276	-13.546	-14.49	-15.169	-15.053	-13.788	-14.649	-16.282	-13.693	-12.491	-14.875	-13.463	-14.158	-13.967	-15.342	-15.32	-15.314	-15.046	-13.68	-14.522	-15.181	-14.894	-16.044	-14.068	-12.522	-14.613	-14.06	-15.189	-12.963	-14.162	-13.816	-14.73	-15.963
8.1023	6.9406	9.467	9.7743	6.4584	8.2854	8.2436	6.6178	8.3703	9.1937	9.3764	8.2523	10.012	8.941	8.0129	6.6833	7.7542	7.9632	7.3177	8.8291	9.0686	6.5458	9.0957	9.1197	8.6572	7.119	7.894	7.8611	6.7874	8.736	8.6611	8.1088	7.6987	9.5976	7.8534	6.355	6.8849	8.7206	8.0377	8.6858	9.3389	7.7191	6.5505	8.5771	9.1304	8.193	6.9432	9.7598	8.3632	6.4754
-4.4205	-4.4709	-5.4427	-4.653	-4.4652	-4.7924	-4.7412	-5.1857	-4.0548	-4.4639	-5.2195	-6.1251	-4.8234	-6.4776	-4.9463	-4.428	-3.7959	-4.5512	-7.2969	-6.2782	-4.1571	-5.1316	-4.6935	-3.8098	-3.8009	-5.7146	-5.8458	-6.911	-6.736	-6.0903	-4.9918	-5.408	-5.6678	-4.9735	-6.9763	-3.3391	-5.7807	-5.7561	-3.9351	-4.9937	-5.0814	-4.3941	-4.2834	-4.0749	-5.3456	-6.7726	-4.7326	-5.1221	-4.8061	-4.6612
-3.5536	-3.5627	-3.119	-2.7273	-2.7343	-2.9158	-3.6018	-4.6746	-2.9841	-2.8815	-3.2904	-2.6972	-2.2429	-4.7745	-4.0559	-2.3683	-6.3842	-3.3396	-2.8282	-0.8875	-2.218	-3.3022	-3.467	-2.9465	-4.5479	-4.6469	-2.2645	-3.7363	-2.8332	-2.7571	-3.9874	-3.8223	-3.5061	-3.5588	-3.562	-2.5507	-3.4692	-2.7221	-4.6842	-3.7657	-2.3217	-3.9115	-1.1682	-1.1441	-3.6497	-3.1451	-2.461	-2.4784	-3.3404	-3.6328
-10.31	-10.086	-11.519	-12.067	-12.496	-12.073	-11.094	-10.937	-10.413	-11.51	-10.586	-11.382	-9.9166	-11.633	-12.034	-11.332	-11.624	-10.917	-12.095	-11.387	-11.561	-11.485	-11.102	-9.7819	-12.088	-10.045	-11.977	-10.931	-10.247	-9.9362	-10.84	-11.311	-11.478	-10.935	-11.441	-9.5324	-10.589	-11.589	-13.773	-9.893	-10.965	-10.47	-10.867	-10.95	-12.63	-11.02	-11.604	-10.679	-11.852	-9.9665
-2.0174	-0.98155	-2.0472	-2.8219	-0.96274	-0.87565	-0.13632	-1.8544	-1.575	-2.3979	-0.57469	-2.1565	-0.29622	-1.1415	-1.6409	-0.50987	-3.0167	-1.2699	-1.3597	-2.1815	-2.1354	-0.85996	-1.6815	-3.1234	-2.0662	-2.254	-2.6067	-1.3153	-2.0076	-1.4552	0.74414	-1.8751	-0.88615	0.07252	-0.66324	-0.48176	-1.9422	-1.2486	-0.0043717	-1.9937	-2.141	-1.2901	-0.75211	-0.99953	-1.2961	-1.1869	-1.2815	-1.4408	-1.1771	-2.6633
-22.226	-21.73	-21.855	-22.178	-21.508	-23.547	-22.614	-21.357	-21.804	-24.096	-23.025	-23.298	-21.7	-22.682	-21.622	-22.481	-22.656	-22.612	-21.578	-22.978	-23.085	-20.555	-22.233	-20.358	-20.339	-23.02	-23.869	-21.958	-21.635	-23.74	-22.604	-22.333	-21.181	-21.869	-22.416	-22.538	-23.342	-19.723	-23.857	-21.403	-22.215	-23.552	-21.865	-23.536	-23.738	-21.794	-21.38	-22.135	-22.976	-22.559
-10.486	-10.699	-11.093	-12.065	-10.225	-11.361	-12.756	-12.554	-11.157	-10.621	-10.026	-10.822	-10.05	-11.26	-9.8932	-10.389	-9.8393	-9.966	-10.713	-10.807	-11.692	-10.812	-11.272	-11.056	-10.933	-9.8991	-10.447	-10.857	-12.176	-10.65	-9.0157	-10.085	-10.825	-10.79	-10.603	-12.236	-9.9981	-13.628	-11.337	-12.035	-11.392	-11.379	-8.5108	-10.274	-11.068	-10.951	-10.991	-10.295	-12.358	-9.3647
-12.719	-13.667	-13.36	-12.312	-13.926	-12.806	-14.193	-10.42	-13.122	-12.499	-12.135	-12.504	-12.436	-13.288	-12.325	-13.866	-13.041	-13.856	-12.003	-10.9	-14.507	-12.869	-14.517	-13.209	-13.597	-14.105	-13.085	-12.393	-12.028	-12.151	-11.989	-13.115	-12.835	-12.862	-11.92	-14.032	-12.358	-11.577	-12.918	-12.943	-12.263	-11.108	-11.614	-13.458	-12.728	-11.746	-12.519	-12.103	-12.825	-13.238
-2.0055	-1.0676	-2.5279	-1.2475	-3.8597	-1.9144	-3.2881	-1.717	-2.34	-3.6464	-3.0018	-2.6088	-2.3955	-3.0732	-3.3606	-2.9051	-3.1648	-2.249	-3.1202	-1.3202	-0.18779	-2.2937	-4.3615	-1.9385	-2.4285	-1.4992	-3.1953	-1.7728	-2.9835	-1.7934	-2.4306	-1.8202	-2.1691	-2.1587	-4.2341	-1.7089	-1.8735	-2.0312	-2.9421	-3.9503	-1.9994	-2.139	-2.6946	-2.4868	-2.0824	-2.4522	-3.7445	-0.92072	-2.3911	-4.2784
6.6288	6.4355	4.0239	4.8861	6.0139	4.8118	5.385	4.583	6.2582	5.0948	4.1547	6.2591	5.9009	4.203	6.7665	5.9641	4.664	7.0227	5.5032	5.6187	4.2466	5.7185	4.4555	4.0271	5.0001	4.9261	5.3563	6.0658	5.8433	4.3002	4.5268	6.3021	4.3871	6.2447	4.8388	4.2653	4.472	5.0857	4.7949	6.2938	4.2622	3.6302	5.0872	6.3609	5.1807	3.9721	5.1637	3.2173	4.9601	5.0185
3.3427	3.3667	2.7223	4.3627	2.1711	4.5795	3.2825	0.57522	2.1744	2.5898	3.1839	1.9181	1.9662	3.5155	2.0606	3.1083	3.6999	2.652	2.8616	2.8088	3.7647	3.504	4.064	4.1897	2.403	2.2541	2.5475	4.2518	1.9434	4.6792	2.7891	3.962	3.3796	2.6137	3.3451	4.3706	3.8988	3.4798	3.4311	2.6659	4.4614	3.984	1.2289	2.6028	4.6882	3.5075	2.5325	2.2293	4.8049	3.7859
-11.353	-10.192	-8.7615	-12.715	-11.49	-10.499	-10.656	-11.443	-10.244	-9.8912	-10.552	-10.61	-12.782	-10.735	-11.021	-10.666	-11.921	-8.9339	-9.852	-10.427	-11.666	-10.246	-9.5635	-10.086	-10.565	-10.423	-11.149	-9.5952	-13.002	-11.054	-10.203	-10.218	-8.847	-11.678	-12.946	-10.426	-9.7531	-10.848	-10.624	-9.0973	-11.756	-10.192	-10.704	-10.632	-11.052	-12.622	-9.7007	-9.7961	-11.142	-10.944
-1.4986	-1.4679	-1.9403	-0.39774	-0.14245	1.561	-0.80562	0.98122	-0.14672	1.1218	0.048465	1.9195	0.0062784	0.01852	-0.46218	1.6487	0.88321	0.59616	0.24334	0.45093	-0.017981	0.81908	0.1369	-0.33214	-0.65207	-0.48371	0.6142	1.9647	0.85158	0.74946	1.9003	0.18438	0.93824	0.27471	1.4384	1.1709	1.0383	-0.24766	0.31386	0.59732	0.12581	0.15096	-0.0001863	0.91277	1.2959	1.0487	1.1913	0.14034	1.376	1.1781
-14.466	-14.943	-14.009	-13.53	-14.1	-14.736	-15.021	-15.063	-13.902	-13.486	-14.238	-12.303	-13.981	-13.604	-14.3	-14.222	-15.3	-12.799	-14.144	-13.955	-13.423	-13.069	-14.438	-14.245	-14.436	-15.473	-14.599	-14.131	-13.06	-13.812	-13.661	-13.489	-12.93	-14.185	-14.068	-15.099	-16.95	-13.805	-13.449	-14.589	-14.113	-13.523	-12.957	-13.877	-14.803	-15.474	-14.703	-11.774	-14.147	-12.766
-1.5444	-2.5016	-1.929	-2.0607	-1.9313	-3.6579	-1.0012	-2.7448	-2.2012	-0.45694	-1.7315	-2.2956	-0.1095	-3.1256	-2.8668	-0.21753	-2.8095	-1.978	-1.8568	-2.4735	-1.5104	-1.939	-3.8104	-4.5185	-2.11	-2.642	-3.4915	-1.6585	-1.4294	-3.6873	-2.7799	-0.92755	-2.2506	-2.239	-2.3271	-2.4374	-3.064	-0.87847	-3.3068	-2.7021	-2.49	-1.4028	-3.0712	-0.068519	-2.0636	-3.0593	-1.726	-1.463	-3.8283	-1.7291
7.1362	8.5843	7.3833	8.9116	8.8066	10.039	9.7689	8.8792	6.6428	8.0633	8.7102	7.303	8.9039	8.8852	8.8035	7.2611	8.8179	8.9265	11.168	8.8574	7.5319	8.0727	8.044	8.4621	6.0821	7.0944	7.3716	8.209	9.3957	10.148	8.5326	7.3357	7.7709	9.7536	9.0587	6.8952	8.4118	7.9572	8.0672	8.0409	9.8166	8.08	9.6332	9.5378	7.7824	9.2512	7.7779	9.097	9.2927	10.18
-0.51764	-1.9715	-2.0153	-2.4482	-0.030083	-3.4547	-1.8121	-2.6482	-0.71528	-2.7775	-2.7375	-1.6074	-2.8584	-1.1509	-1.2867	-1.8412	-0.55094	-0.24689	-1.542	-1.3588	-1.2876	0.058026	-1.9344	-1.8786	-2.0265	-0.93602	-0.75463	-2.1555	-4.9514	-1.8984	-0.83117	-2.2631	-1.9321	-2.3701	-2.3606	-0.25525	-1.6836	-1.0062	-2.3147	-2.5669	-1.0908	-3.3028	-2.5448	-2.0306	-1.8832	-1.7074	0.98124	-0.95108	-1.1567	-2.8716
-1.3521	-0.37132	0.73631	-1.0012	-0.92952	0.25964	1.7041	0.86012	1.9342	0.93526	0.73315	0.34143	-1.6724	0.91649	0.60116	0.29082	-0.69052	-0.22358	0.092457	0.60878	-0.72239	-0.18406	0.42152	0.86718	1.0886	0.93944	0.18792	1.0153	1.0452	0.010361	-0.13523	0.72843	1.0417	-0.83513	1.2011	0.1242	0.62796	1.0256	-0.84386	1.9204	1.5963	-1.0323	0.87853	0.03918	-0.18656	0.23101	-1.0927	0.64953	-1.0072	0.49495
-10.897	-10.204	-11.593	-10.844	-12.009	-12.062	-12.373	-11.398	-11.213	-12.108	-10.795	-12.197	-11.987	-11.195	-11.682	-11.106	-10.363	-11.765	-12.181	-10.977	-11.166	-10.977	-10.634	-10.439	-10.93	-12.26	-11.31	-12.293	-11.249	-12.616	-12.601	-11.098	-11.484	-11.137	-11.769	-12.826	-10.365	-12.481	-9.9017	-10.654	-12.228	-10.726	-9.654	-11.822	-12.772	-11.627	-11.587	-11.477	-10.853	-10.556
-6.9452	-7.5475	-7.3546	-7.7809	-5.969	-6.5698	-7.5422	-4.1119	-6.5812	-5.5569	-5.8587	-7.0653	-8.126	-6.6072	-5.94	-5.9059	-7.5672	-6.6293	-6.2155	-5.5507	-6.2348	-5.2917	-7.5087	-6.2002	-5.6858	-7.4363	-6.4645	-4.8832	-5.9481	-5.587	-4.8869	-6.3052	-5.1639	-6.9123	-5.722	-7.4603	-6.0803	-4.2779	-5.8561	-7.4593	-6.0457	-5.417	-6.5717	-8.0669	-6.6978	-7.2045	-6.5662	-7.4934	-7.0289	-5.9041
-13.356	-14.851	-13.701	-14.537	-12.271	-13.221	-14.06	-12.839	-12.458	-11.14	-13.107	-13.834	-12.634	-12.717	-12.782	-13.541	-12.581	-13.129	-13.742	-13.614	-13.65	-12.303	-13.69	-14.765	-12.751	-13.902	-13.99	-12.541	-12.677	-13.533	-13.707	-13.394	-12.329	-12.742	-11.565	-12.508	-14.707	-13.587	-12.611	-14.05	-15.254	-15.745	-13.412	-14.581	-11.542	-13.191	-13.784	-12.794	-13.314	-12.706
0.99379	2.3819	1.493	-0.3768	-0.029754	0.24899	0.71585	0.39987	-0.06715	0.62793	0.46559	-0.39113	0.26201	1.3981	0.12939	0.69542	0.54354	1.8429	0.21678	-1.0761	-0.23864	-0.016379	-0.37279	0.62776	0.93814	0.66963	-0.059507	0.46014	-0.79216	0.31659	-0.4656	-1.2399	1.1467	1.811	1.6485	-1.3707	0.20569	1.3628	0.394	0.30553	-0.92708	0.80414	1.4494	1.1764	0.7237	-1.359	1.1805	0.56017	0.34897	1.4175
-11.709	-12.719	-11.916	-11.52	-14.118	-12.44	-13.353	-13.638	-13.842	-12.999	-11.843	-13.83	-12.72	-13.796	-12.006	-13.926	-12.897	-14.623	-12.364	-13.978	-12.742	-12.642	-11.099	-13.902	-11.721	-13.671	-14.197	-12.979	-12.853	-13.665	-12.958	-13.626	-12.386	-13.845	-11.639	-12.712	-12.394	-13.635	-12.27	-12.861	-12.849	-12.331	-13.468	-13.47	-14.55	-13.871	-14.18	-13.783	-12.804	-13.663
4.2085	2.5542	3.5776	3.1632	3.0167	3.6635	3.8043	3.2191	4.1761	3.8002	2.9351	3.7412	3.9129	3.4908	3.5664	4.1575	2.7692	2.2249	2.4862	1.3174	2.0234	3.6232	2.6889	3.1643	3.6293	3.7887	1.9543	2.0671	3.0711	3.396	2.7047	3.7558	3.558	2.8672	3.3224	3.1723	3.0388	4.2825	3.857	3.3384	3.784	3.6929	3.4157	3.2566	4.1342	2.98	2.7215	3.0186	2.183	4.453
-0.28557	-0.68127	-0.34385	-2.6049	-1.2509	-1.1978	-2.5005	-0.64128	-1.0443	-1.3795	-0.42314	-2.1596	-1.7114	-0.087796	-3.0438	-0.74089	0.074377	-2.2992	-2.61	-0.34932	-1.6679	-0.95451	-2.9092	-2.3669	-1.0514	-1.0305	-1.9008	-1.1366	-0.77979	-0.33261	-1.2171	-0.71699	-0.49335	-1.9651	-1.4022	-0.90083	-1.4474	-0.15798	-0.83468	-0.46261	-2.4229	-1.1051	-1.2273	0.34965	-2.5471	-1.6191	-1.7169	-1.5129	0.16186	-0.7643
-7.0013	-5.0543	-6.8414	-5.6922	-5.6051	-6.5038	-5.806	-5.6136	-4.5951	-4.8815	-5.9148	-5.5253	-5.9796	-5.6622	-4.8372	-5.6776	-6.6082	-4.9252	-7.0327	-4.0563	-4.9288	-6.8012	-4.3761	-6.4347	-5.328	-6.4998	-4.4871	-5.4126	-5.8601	-5.6945	-4.4683	-4.7391	-5.9484	-5.3649	-6.4866	-4.5876	-5.396	-5.6389	-7.2279	-6.6292	-5.2782	-5.3014	-4.452	-5.4143	-6.9208	-4.6161	-6.3007	-4.1847	-4.7223	-6.2532
8.2712	10.73	10.929	11.158	10.926	10.306	9.1258	9.5161	10.33	10.263	9.2187	9.5431	9.4661	9.3861	10.501	10.892	10.176	9.7253	8.9798	9.017	10.949	11.095	9.5748	10.139	10.201	9.2598	9.7525	10.247	8.7322	9.2004	9.5144	10.231	11.012	9.0001	9.0452	10.349	9.4981	8.7864	11.511	11.059	8.7679	8.2569	10.049	10.92	10.896	10.087	9.279	9.6623	8.6554	9.2232
0.12953	-0.027195	-0.3669	-1.1308	-0.27555	0.13535	-1.9181	-2.011	-1.8459	-0.056023	-1.9345	-1.7093	-1.6211	-1.5591	-2.0996	-1.83	-1.8891	0.42609	-0.57574	-1.085	-0.96025	-1.3395	-1.3722	-1.4621	-1.3088	-1.3602	-0.52573	-2.6246	-1.9648	-2.0491	-2.9206	-1.3546	-0.92293	-1.0053	-0.75463	-1.896	-1.3819	-1.4448	-1.7547	-1.4142	-2.6411	-1.2749	-0.67643	-3.0205	-3.6501	-2.1785	-1.733	-1.5586	-0.98349	-2.2746
-20.728	-20.935	-21.543	-20.211	-19.252	-20.064	-20.679	-21.869	-20.963	-20.884	-21.206	-20.503	-20.406	-20.25	-19.51	-20.632	-18.432	-20.515	-21.324	-20.512	-19.996	-19.984	-20.124	-20.129	-20.853	-22.017	-21.712	-20.154	-21.444	-20.797	-20.101	-18.704	-21.208	-21.299	-19.913	-20.993	-19.997	-20.963	-20.524	-21.216	-21.869	-21.828	-19.902	-19.316	-20.697	-21.237	-19.489	-21.259	-19.814	-21.076
-6.7386	-4.6413	-6.8952	-6.9515	-6.8991	-6.6698	-6.3532	-4.6363	-6.8117	-5.411	-5.0322	-4.4218	-5.2987	-5.6923	-7.8356	-4.4814	-5.6415	-6.8094	-5.1258	-7.0111	-6.9783	-6.0688	-6.56	-6.5537	-7.763	-8.2961	-6.6664	-6.0668	-7.8729	-3.2512	-6.4933	-7.6473	-6.8645	-5.6752	-7.4448	-5.2544	-5.9177	-5.5782	-5.5241	-7.6806	-5.6781	-7.3924	-6.4154	-5.3989	-6.8415	-4.9254	-6.2994	-6.8552	-7.3468	-6.3372
-7.9009	-9.1339	-8.6637	-9.7988	-9.148	-7.3574	-8.3244	-8.9119	-8.6421	-8.5055	-8.3348	-8.0517	-7.7951	-10.168	-8.2551	-10.172	-8.6212	-7.9208	-8.2247	-10.576	-9.1548	-7.7841	-8.9553	-8.8396	-9.2839	-8.4437	-8.1114	-8.7035	-9.0053	-9.3959	-8.2642	-9.6444	-8.6513	-8.6684	-11.015	-9.1659	-10.264	-10.535	-9.0774	-9.1098	-7.7991	-11.074	-8.1574	-11.173	-6.9589	-7.1632	-10.685	-8.2581	-8.5534	-8.369
-2.1874	-1.1211	0.45676	-1.428	-3.0064	-0.6495	-1.5432	-0.24392	-1.4509	-1.7124	-1.9123	-1.3463	-2.1259	-2.3356	-0.88781	-1.6956	-1.1137	-0.48384	-0.89215	0.012402	-0.58948	-2.7621	-2.7122	-0.18456	-1.8118	-3.6184	-1.3057	-1.6957	-1.853	-1.0391	-0.8542	-1.4087	-1.1057	-2.0528	-0.79208	0.079804	-1.9961	-2.065	-1.8051	-1.4348	-1.3616	-1.2029	-0.62665	-1.3789	-1.2027	-2.6616	0.25554	-1.6505	-0.6313	-1.6548
-4.687	-5.5778	-5.0037	-6.143	-5.8541	-4.9298	-4.1374	-4.6461	-5.6166	-5.7539	-5.2024	-6.0497	-3.7026	-5.5354	-5.8296	-5.2621	-5.8475	-5.5194	-4.577	-6.4301	-4.761	-6.5747	-3.6627	-6.3414	-5.5693	-5.4095	-5.5434	-4.2954	-4.8236	-6.101	-6.7603	-5.517	-6.25	-5.6249	-5.4587	-6.3008	-5.9516	-5.4697	-5.501	-6.3062	-5.8704	-3.8237	-5.0253	-4.8527	-6.1093	-5.4502	-5.6124	-3.9404	-4.9145	-5.8286
7.0108	7.6217	8.3214	6.9607	7.835	8.0418	9.0134	10.797	8.0102	7.5806	8.7829	7.5939	7.7995	7.3049	8.0478	8.0285	8.9563	6.9056	6.6099	6.8608	8.1754	9.4817	6.6093	7.4332	8.2714	7.6276	9.2972	8.1321	7.5416	10.11	7.906	6.6805	8.2276	7.5598	9.3998	7.8227	7.4537	7.7697	7.5446	7.0939	6.4469	6.0548	7.7653	7.5869	8.7652	7.9504	7.7681	7.3784	7.4884	8.9515
-10.679	-10.728	-9.367	-10.651	-11.329	-11.657	-9.6988	-9.7568	-10.431	-9.6299	-11.435	-10.009	-8.9805	-11.832	-11.538	-10.274	-11.267	-11.067	-11.711	-10.417	-10.127	-10.692	-10.368	-12.563	-10.852	-11.362	-10.308	-10.797	-11.878	-9.483	-10.929	-10.697	-9.84	-12.766	-11.372	-11.294	-11.131	-10.471	-10.642	-11.118	-10.41	-10.084	-10.343	-10.088	-10.619	-11.33	-9.9284	-11.158	-10.462	-11.519
-1.6883	0.42829	1.0806	-0.46748	-0.61096	-1.5449	-1.3037	-0.30035	0.026719	-0.25024	0.25872	-0.73595	0.92057	-0.66387	-1.3618	1.4914	-0.21608	-0.043862	-0.97513	-1.6266	0.42944	-2.8022	-1.102	0.78199	0.69686	-2.0169	-1.0617	1.4491	0.43675	-0.23306	0.36718	-0.54091	-0.17294	1.083	-0.52749	-0.79553	-0.36831	-0.34925	-1.8552	0.42363	-0.9612	-0.047461	0.94078	0.66401	-1.0427	0.16958	-1.0342	0.085608	-0.59883	-0.70117
-6.1606	-4.8081	-5.3365	-6.2583	-3.8233	-6.0647	-5.0736	-5.8379	-5.7668	-5.2079	-4.853	-5.4394	-6.9619	-6.3498	-7.4849	-5.9521	-3.3615	-5.4284	-7.3089	-5.3635	-5.4853	-5.7205	-5.4941	-5.9265	-6.8703	-4.4206	-6.1657	-5.0374	-5.8151	-4.6623	-4.5602	-5.2676	-3.9953	-5.3158	-3.7868	-6.2947	-5.8009	-4.573	-5.164	-4.1638	-4.0879	-3.3532	-5.5738	-5.189	-5.8939	-7.391	-4.926	-5.9552	-6.4378	-6.3164
-2.587	-1.0625	-1.0066	-1.3838	-2.6768	-0.78184	-1.3166	-0.66221	-2.5751	-2.1648	-2.9543	-1.9829	-2.7247	-1.0067	-1.5733	-1.4407	-0.42903	-3.2398	-1.1126	-1.7626	-1.9017	-1.1745	-2.4593	-0.97571	-1.2014	0.087041	-2.5125	-2.3187	-0.88682	-1.7008	-2.3441	-1.1861	-2.0594	-1.4182	-1.9466	-3.4237	-3.0939	-1.1239	-1.5896	-1.158	-2.2599	-1.3198	-1.8884	-0.78441	-2.1291	0.31945	-1.8064	-1.614	-1.6416	-2.1356
-0.72462	-0.51965	-1.6662	0.30681	0.11476	-0.25989	-0.51545	-0.95659	1.0746	-0.88799	-0.83937	-0.2953	-0.57752	-0.21534	0.70318	0.33402	-1.4522	-0.071225	-0.85205	-1.1486	-1.1547	0.37914	-1.2588	0.48024	-1.5862	-1.0302	-1.0875	-2.1186	-0.5829	-1.5257	-1.1278	-0.28034	-2.3353	-0.82939	-0.81724	-1.0127	-1.478	-1.787	-1.5165	-0.5465	-1.0886	-0.88103	-2.4895	-0.30035	-0.92476	-0.24672	-1.5528	0.011734	-1.5413	0.12697
-1.8314	-2.5464	-2.9733	-3.0147	-3.5439	-2.04	-2.8626	-3.5891	-2.6589	-3.0938	-3.2577	-3.1649	-3.6011	-2.4239	-4.3845	-2.48	-1.9014	-1.8997	-3.0107	-3.0595	-1.6832	-1.4415	-3.4703	-2.2321	-2.2175	-1.8922	-4.3877	-2.3052	-3.1988	-2.5819	-4.0178	-1.7572	-3.0035	-0.4442	-1.7695	-3.49	-3.1476	-1.9724	-2.0474	-0.88655	-1.5345	-1.4339	-3.8091	-2.7348	-2.4666	-2.395	-1.6383	-1.8987	-2.2034	-3.2361
1.4087	1.7693	2.7132	2.6918	0.029106	1.4261	1.9613	1.1038	0.60111	-0.032174	1.0325	1.0525	1.7588	0.87632	2.1351	1.9602	-0.050177	2.1439	1.8251	2.5145	1.5881	2.5144	2.6732	0.58274	1.5054	3.1094	3.4265	2.0871	0.55813	2.4602	0.7551	3.0206	-0.21832	-1.644	0.94393	1.2838	3.0542	1.926	0.33213	2.2428	2.1234	1.5503	2.8208	1.9293	-0.20356	1.3487	1.608	3.1508	3.2116	1.6348
-12.541	-12.787	-13.129	-11.286	-13.263	-14.031	-12.639	-13.006	-12.199	-13.101	-13.585	-11.352	-12.897	-12.733	-13.7	-12.264	-12.543	-13.341	-14.241	-13.24	-12.423	-12.785	-14.269	-13.405	-13.321	-12.375	-13.573	-12.93	-13.213	-12.966	-10.296	-11.957	-12.428	-12.103	-13.266	-12.299	-13.077	-12.445	-14.031	-12.795	-11.262	-10.076	-12.807	-13.121	-13.258	-12.763	-11.922	-11.963	-11.304	-12.314
1.0715	1.7111	2.4647	2.1971	0.72996	1.1595	1.523	1.8319	2.7388	1.9887	0.95211	1.885	1.509	1.4404	2.4627	3.6178	1.9713	0.70543	0.50192	1.2035	1.1685	2.0382	1.1814	1.6452	0.27104	1.2431	-0.20352	1.7745	3.4501	0.79243	1.9778	2.2306	1.8354	2.0218	2.877	1.9062	3.0005	0.47309	2.4389	2.0158	2.5799	2.2281	1.779	0.96232	1.6726	-0.47538	2.7435	1.5289	1.6838	3.2652
-1.9818	-2.2902	-0.81724	-1.8578	0.11201	-0.92921	-0.91411	-0.77162	-1.773	-1.5453	-0.79357	-4.3031	-1.7699	-1.73	-1.4802	-0.94745	-2.1102	0.12127	-0.095679	-1.3181	-0.80747	0.23356	-1.3751	-2.5164	-1.094	-2.0106	-0.2878	-1.4857	-1.2028	0.108	-1.7277	-1.6899	-1.656	-3.2775	-1.5593	-2.1083	-1.1094	-1.8923	-1.8093	-2.0878	-2.441	-2.5802	-0.70459	-1.5441	-1.578	-2.0121	0.83532	-1.3622	-2.0092	-1.3455
-2.0476	-1.9406	-0.17299	-1.2956	-1.5677	-1.7511	-1.3506	-0.064835	0.068077	0.11029	-0.31393	-3.6548	-0.94351	0.60776	-1.5289	-2.5872	-2.7299	-1.6763	-1.3793	-1.5996	-0.78643	0.032713	-2.575	-1.495	-2.1052	-1.7992	-1.6152	-1.2953	-1.6805	0.25527	-1.9074	-1.3672	-1.5635	-3.399	-1.1747	-1.1047	-0.7806	-2.3879	-2.3557	-2.226	-1.6554	-1.5202	-2.4662	-0.93334	-1.7065	-1.7226	0.85136	-1.5071	0.26905	-2.7564
-12.466	-11.508	-11.382	-11.6	-10.8	-12.06	-11.729	-10.742	-14.147	-11.543	-12.863	-11.375	-11.166	-11.744	-11.452	-9.9141	-12.161	-11.516	-11.106	-11.564	-11.375	-10.026	-10.318	-11.97	-10.615	-10.895	-11.175	-11.129	-10.464	-12.102	-12.268	-10.25	-11.366	-11.193	-11.012	-12.694	-11.79	-12.043	-10.981	-12.602	-12.237	-11.003	-12.291	-13.022	-11.866	-11.834	-11.22	-12.66	-11.105	-10.873
0.18513	0.45625	-0.25749	0.17444	0.8958	0.7093	-0.45662	-0.85266	-1.1409	0.69593	0.72113	-1.6511	1.8656	-0.59604	0.43843	1.0771	-0.94822	-0.46606	1.2036	-0.69438	0.24736	0.16935	-0.52584	0.64484	-0.27277	0.93169	-0.86618	0.15383	-0.57647	0.46809	0.19518	-0.39143	1.9906	-0.89115	1.3618	0.51999	-0.27244	1.1607	-0.83947	0.71098	-0.040561	0.11882	0.13468	0.90101	1.223	1.0173	-0.80469	-0.29638	-0.25499	-1.3038
-6.4377	-5.078	-5.9254	-7.6269	-4.9077	-5.6226	-4.7293	-4.4476	-4.7485	-3.6864	-5.9582	-4.4732	-3.7246	-6.0049	-6.9606	-5.8517	-5.4691	-4.1816	-4.8452	-4.2585	-6.0676	-4.2495	-4.7983	-6.6204	-5.8091	-6.2796	-4.902	-3.2908	-4.1009	-5.9525	-5.924	-4.1463	-5.9442	-3.9388	-5.0905	-5.3934	-4.4493	-5.5928	-4.237	-3.6094	-3.8104	-5.283	-4.367	-4.2617	-5.8716	-5.2665	-5.1487	-6.003	-4.8678	-4.2469
-2.8249	-3.531	-5.3623	-2.0444	-2.2311	-4.6041	-1.6521	-3.6515	-2.7555	-2.6428	-2.6838	-2.3874	-2.2146	-2.6724	-3.4333	-1.6103	-3.3603	-3.7903	-3.0558	-3.8092	-4.1969	-2.2173	-3.28	-4.4454	-3.2287	-3.6411	-3.0959	-3.6525	-2.3558	-4.0479	-4.5496	-4.5618	-3.0049	-2.9606	-3.2715	-2.7659	-3.6073	-4.1816	-2.987	-3.7532	-2.8168	-3.218	-3.2405	-4.2276	-4.6591	-1.4642	-4.6813	-3.9142	-2.8561	-3.1034
1.1825	1.5475	1.1851	0.18219	0.61675	0.22344	0.75578	-0.42317	1.9287	0.044985	-0.19135	-0.23417	1.2776	0.23872	0.73185	1.1392	1.3382	1.5455	0.87362	1.0241	0.78197	1.7222	-0.35972	0.79405	1.9618	0.73643	-0.30262	0.46722	1.2596	1.1194	1.1538	0.88951	-1.9512	0.35222	-0.35007	0.35581	0.1458	0.12744	1.9036	1.2986	0.084069	2.0794	0.3271	-1.9844	-0.066014	-0.45732	-0.077661	0.51245	-0.64167	1.0062
2.8616	3.7066	3.5406	4.5404	4.0598	1.4128	1.195	2.9807	3.5622	3.0225	2.6821	1.4926	2.6433	3.232	1.192	2.54	2.656	3.754	2.9636	3.3523	2.9011	3.8199	1.9859	2.4988	3.2287	3.7266	3.4463	4.2087	3.8269	2.2439	3.9155	4.3031	2.7264	3.6322	4.6157	2.3243	2.9204	4.276	1.9033	3.1251	2.4801	3.0249	1.5589	2.1104	2.617	3.8464	2.3711	3.2768	1.7398	3.4988
8.9047	8.4807	7.9589	10.002	8.5277	7.9855	9.7525	7.7724	9.1182	7.6282	7.4555	8.172	7.8867	8.2309	8.404	7.9129	7.6906	7.6681	8.6373	8.8866	9.1395	8.7588	9.5387	8.6309	8.0119	9.5707	10.051	7.841	9.0492	7.8398	8.0315	9.5257	9.5326	8.7477	8.1278	7.2642	10.791	9.2839	6.95	7.705	7.2346	7.4491	8.5209	8.5165	7.8294	9.9501	8.7472	7.2527	8.3614	10.255
-1.0654	-0.99721	-2.3665	-1.0622	-1.5191	-2.4038	-1.103	-2.6948	-1.291	-1.8555	-3.3161	-2.4469	-1.9182	-2.4265	-1.8075	-1.5928	-1.8485	-2.5623	-1.716	-1.3649	-0.32367	-1.7562	-1.226	-3.841	-1.7082	-2.2847	-1.8061	-1.2065	-1.998	-1.774	-2.2721	-3.0489	-2.7661	-0.62035	-1.3756	-2.106	-0.30779	-2.4738	-2.0657	-2.0525	-1.4918	-2.464	-0.55874	-1.7869	-1.6657	-1.8535	-1.6572	-1.0832	-2.0607	-1.1571
-9.0344	-9.0996	-7.3654	-8.452	-9.8346	-10.975	-9.0138	-7.4302	-8.023	-9.1185	-7.6008	-9.2157	-9.8834	-8.4741	-10.196	-9.1913	-9.1313	-9.6277	-9.4648	-7.9568	-9.1084	-9.4506	-9.7115	-7.6783	-10.431	-8.7011	-11.055	-9.6168	-10.16	-9.2165	-8.4413	-9.7663	-9.7905	-9.2906	-8.3829	-9.5078	-10.314	-8.9187	-7.6509	-9.821	-7.7907	-8.9654	-10.143	-9.0616	-8.3037	-9.6056	-10.518	-9.6566	-8.3965	-7.5562
-4.2182	-3.573	-4.1718	-4.6471	-3.436	-1.6983	-4.2142	-2.5807	-5.4994	-5.2053	-3.5466	-4.7174	-3.155	-4.6464	-2.5829	-3.6514	-4.1971	-3.8768	-5.0511	-4.2146	-3.725	-4.0058	-2.2666	-3.8934	-4.4058	-4.6507	-3.9935	-4.0999	-4.9003	-3.2774	-1.8322	-3.2315	-3.0409	-5.6313	-1.4212	-3.0646	-3.9151	-3.6681	-4.0897	-4.1534	-4.1237	-4.3362	-3.4955	-3.753	-3.953	-3.35	-4.3699	-4.2953	-4.3308	-4.8692
-0.72756	-1.7423	-1.6793	-2.0984	-1.1618	-1.3574	-1.8441	0.15907	-0.0064906	-0.42579	-1.2251	-1.8036	-1.384	-1.7483	-1.187	-0.16741	-1.8178	-1.2111	-1.9395	-2.4628	-0.35305	-0.75523	-1.0541	-0.30869	-1.2219	-1.0312	-2.1253	-1.9332	-1.2701	-0.96692	-2.8268	0.067651	-3.7337	0.14356	-1.7664	-0.049872	-1.5719	-0.7945	-0.00091445	-0.42867	-3.1438	-1.7736	-2.8249	-2.1221	-1.2185	-1.5805	0.53321	-3.6664	-2.6865	-1.5914
-0.22186	1.1373	-0.0044878	-0.34045	-0.88982	0.87405	1.8425	1.4579	1.0716	-0.082	-0.015114	1.5833	0.58409	0.045953	0.81292	0.52794	0.28319	1.6233	-0.7852	-0.15885	0.27657	0.53224	-0.19616	-0.028495	0.10613	-0.86156	0.19356	-1.2145	0.2227	0.09701	-0.57893	0.017396	0.048974	0.61081	0.39878	-0.014316	0.6414	-0.68155	0.13188	-0.065122	0.89828	2.0646	1.5957	-1.063	0.37842	0.84135	-0.55773	0.83537	-0.66575	0.55219
-10.445	-10.966	-10.537	-10.244	-9.3247	-11.245	-11.656	-9.6574	-10.83	-11.795	-10.379	-10.608	-9.5057	-9.2726	-9.9231	-10.396	-11.774	-9.1004	-10.971	-10.592	-10.561	-10.063	-9.6639	-9.2225	-9.0018	-10.139	-10.731	-9.3497	-8.5624	-9.8223	-9.3941	-11.016	-9.7579	-9.9194	-9.736	-9.5591	-10.524	-9.2369	-12.31	-10.995	-9.4349	-11.157	-9.4523	-9.6086	-9.0969	-9.7365	-9.3321	-9.0676	-9.8032	-9.5394
0.7169	0.41518	-1.6771	-1.4429	-0.24647	-0.38523	-2.0759	-1.4458	-3.025	-1.1559	-1.6671	-0.97071	1.1264	-0.2904	-2.0914	-0.79948	-0.17282	-2.632	-2.4743	-1.8936	-1.6676	-0.64516	-0.65829	-0.55981	-0.63457	-2.2912	-0.27347	0.48657	-1.6533	-0.24575	0.08228	-0.80029	-0.43399	-1.1081	-0.65181	0.45231	1.0315	-1.2408	0.29033	-0.8422	1.058	-1.013	-1.0051	-1.5594	0.20585	-1.3703	-1.493	-1.9677	-0.99711	0.28474
-12.046	-12.236	-12.416	-13.327	-11.488	-11.932	-13.818	-13.603	-12.189	-13.105	-15.04	-11.914	-12.388	-12.21	-12.892	-13.905	-11.684	-13.247	-12.893	-13.292	-12.495	-13.601	-10.835	-11.698	-13.048	-13.239	-13.956	-15.015	-13.978	-12.487	-12.744	-11.882	-12.613	-13.243	-12.802	-13.103	-12.396	-12.795	-10.792	-14.602	-13.49	-12.47	-12.143	-12.494	-12.156	-13.766	-11.965	-12.738	-12.596	-13.957
0.18076	-0.056627	-0.95679	-1.1605	-0.58424	1.5438	-1.1142	0.21441	-0.18843	0.64023	0.12395	1.4484	-0.094868	-0.44551	-0.58962	0.57336	1.3829	0.40443	-0.35896	-0.55919	0.48834	0.27159	0.58609	-1.8337	-1.1609	-0.30317	-0.90728	-0.79052	0.19418	-0.83339	0.36377	-1.3748	1.3643	-0.79099	1.1081	0.19053	-0.12898	1.3163	-0.066723	0.8986	0.56722	-1.2737	-0.78123	0.35305	-1.3147	0.94681	-1.2229	-1.2828	-0.99718	-1.2679
-0.25587	0.11445	0.19426	-1.4739	-1.244	-0.045505	0.63816	-0.48471	0.5257	-0.049939	-0.95204	-1.2148	-1.1249	1.034	0.37155	-0.28656	1.805	-0.00076792	-0.013336	-0.97258	-0.90134	0.070986	-0.054406	-0.98787	-0.29741	1.3642	0.17834	1.3639	-1.1649	-0.42311	0.3528	-0.024335	-0.72602	0.76858	0.53207	0.27198	-2.5476	-0.84262	0.7536	-0.8279	-1.4574	-1.3416	0.86118	-0.18364	-0.64856	-0.26577	-1.5706	-0.38455	-1.512	-0.16849
-10.157	-9.4299	-9.7266	-9.5106	-10.51	-8.1905	-10.218	-8.9274	-10.028	-10.911	-9.4728	-9.1374	-8.7657	-9.0846	-11.325	-11.746	-9.6541	-9.0436	-9.9594	-10.025	-10.348	-10.078	-10.211	-8.5177	-9.4173	-10.246	-10.255	-10.243	-10.604	-11.365	-8.5991	-10.487	-9.8113	-10.307	-11.245	-10.663	-10.833	-8.5628	-10.067	-8.7964	-9.4612	-10.004	-9.4864	-11.367	-10.969	-11.499	-12.388	-8.8432	-10.355	-10.546
-6.1929	-5.095	-6.8485	-4.1932	-5.8417	-5.0842	-6.3574	-6.1455	-3.397	-4.8443	-5.9327	-6.1178	-5.0341	-4.7942	-6.7004	-4.4383	-4.5054	-6.4429	-5.2585	-4.2455	-5.3223	-4.9936	-8.1328	-5.8386	-7.0213	-4.8977	-4.404	-5.2863	-5.6965	-3.5793	-5.7317	-5.207	-6.0105	-5.2167	-3.8432	-6.0568	-5.288	-5.7823	-5.6508	-3.4838	-5.9055	-5.7421	-5.0439	-4.0131	-7.3304	-7.9526	-6.2449	-6.018	-4.7096	-6.2706
-4.6612	-4.1719	-4.953	-3.2799	-4.4369	-4.9068	-3.5483	-4.9261	-3.7789	-3.0221	-5.2588	-6.8237	-4.7219	-4.3115	-5.3808	-4.2571	-3.9217	-4.35	-4.5012	-5.7654	-5.9339	-3.7336	-5.0826	-5.4553	-4.8032	-4.8101	-3.7544	-4.8594	-4.5422	-4.8138	-4.0277	-5.7376	-3.8069	-2.9006	-4.3203	-4.3078	-4.6664	-4.5054	-2.9589	-5.4033	-4.8261	-4.9754	-4.0218	-3.1838	-5.2166	-4.494	-5.0564	-5.023	-3.5429	-3.4011
-3.7593	-3.1667	-3.7768	-4.145	-3.2998	-2.5137	-4.506	-3.0268	-3.0668	-3.4763	-3.8672	-3.8127	-4.1048	-4.0331	-4.048	-4.2124	-2.9143	-3.933	-5.272	-2.2893	-1.956	-1.8248	-3.5252	-4.3601	-3.95	-2.6135	-1.2945	-2.079	-5.6898	-3.7404	-3.8819	-2.6416	-3.1626	-3.495	-1.7176	-3.9628	-2.526	-3.3759	-3.755	-2.3036	-3.5807	-1.9756	-2.6698	-2.8971	-3.8852	-5.4869	-3.0414	-3.2755	-4.0522	-1.6436
-1.1181	-1.6343	-3.0321	-0.27901	-1.6731	-0.80418	-2.0531	-2.859	-1.0888	-2.5906	-1.1346	-1.5497	-1.4383	-1.37	-2.2776	-0.66552	-3.016	-2.4136	-2.6836	-2.0455	-0.52747	-0.92429	-2.3121	-0.8888	-1.3283	-2.6902	-1.5662	-1.6158	-2.3599	-1.0399	-1.1193	-1.6719	-1.1953	-1.1941	-0.34363	-2.4789	0.17872	-0.92063	-1.2386	-2.3309	-1.4479	-2.1501	-0.37709	-1.4441	-0.44601	-2.082	-2.2032	-1.1417	-1.3776	-0.80532
-13.758	-13.271	-14.352	-14.105	-13.357	-12.412	-13.572	-13.862	-13.004	-13.845	-13.755	-12.588	-12.604	-13.304	-13.616	-13.575	-13.487	-13.725	-13.772	-14.58	-11.8	-12.926	-13.483	-12.638	-13.192	-13.922	-14.047	-13.144	-14.047	-11.856	-12.638	-13.924	-13.468	-13.498	-14.521	-12.824	-13.24	-13.325	-12.293	-13.213	-12.305	-12.018	-13.052	-14.071	-12.412	-12.939	-11.669	-13.745	-13.476	-13.5
1.9209	1.5776	2.3669	0.71272	0.59865	2.0875	2.2029	1.9748	2.4217	1.2543	1.568	2.3278	2.3703	0.59328	2.9731	0.96998	2.6323	2.505	-0.089841	0.36297	1.3097	0.66289	0.7311	1.9856	3.4083	3.4786	0.24855	0.30206	1.4332	3.1528	2.3244	1.6656	1.9194	1.3644	1.711	0.26812	1.8859	1.4811	1.6594	1.2839	2.5128	2.0311	3.811	-0.02152	1.2445	1.7059	1.2462	0.95049	3.6408	1.2784
-4.1452	-3.4616	-2.8011	-2.2627	-3.4503	-4.1214	-2.8325	-4.1692	-5.4919	-3.3143	-2.694	-2.4306	-4.3827	-3.3878	-2.5466	-3.8222	-3.7798	-2.8133	-3.7026	-2.1428	-3.0295	-4.1052	-2.9086	-1.5839	-4.7444	-3.8496	-2.9768	-3.0533	-2.868	-2.3268	-3.5188	-4.3067	-2.4382	-3.0321	-2.9111	-2.9319	-2.6556	-3.3797	-2.9082	-1.8595	-2.7554	-3.6001	-4.5438	-3.7178	-2.7881	-3.1843	-4.7096	-4.433	-3.7343	-3.8703
6.1899	5.1836	6.4071	4.0048	5.4224	3.7527	5.7322	4.7122	3.7548	6.4881	5.0897	6.4792	4.953	5.6788	5.5301	5.0088	5.0661	7.3944	5.9993	5.541	4.7709	6.7505	5.5959	5.3571	5.847	4.1867	4.7221	6.7303	5.3612	5.1987	4.882	5.3219	6.1662	5.0628	4.7591	4.5179	5.2429	6.2389	6.5305	7.9413	6.0169	5.314	5.071	5.0129	6.7382	4.8607	6.1452	7.6263	5.6108	6.8749
2.891	0.60003	2.6168	1.1943	0.78754	1.0308	0.072875	2.8449	1.5515	1.7257	0.82485	3.0533	2.5573	0.080729	0.28305	1.6971	2.3226	1.3664	1.1133	1.5019	1.8776	2.4012	0.4658	2.9074	-0.10096	1.9499	-0.67331	0.2986	0.64352	1.5794	1.5257	1.052	2.0983	2.8858	2.3343	1.3606	2.7131	1.251	1.6246	1.6184	0.10429	1.2923	1.6007	0.60979	2.4717	2.0136	1.1697	0.91167	0.30586	2.7236
2.9219	2.2258	4.5889	2.3784	4.3942	1.9329	1.3484	3.5574	2.4859	2.6388	2.8316	3.462	2.3444	3.1107	2.6998	3.7793	3.4314	3.094	4.0597	2.8017	2.6135	2.8125	3.3153	1.6146	3.931	3.1882	3.3532	2.6805	3.0218	1.2839	3.9619	0.44027	2.982	4.3432	1.2519	2.6059	1.3792	3.4302	2.3949	2.6307	2.8837	2.5864	2.9055	3.6662	2.0948	2.3135	3.2974	4.1937	3.7923	2.0862
3.4476	5.5416	5.1691	5.4275	4.4821	4.2505	3.8924	7.1586	4.6665	3.0508	5.4748	4.6148	4.4094	3.371	5.4815	3.605	4.0886	4.0466	4.9511	3.8277	3.2284	5.3007	3.3947	4.3564	5.5719	3.7452	3.2918	5.1178	5.1433	2.6718	4.1715	2.7604	4.5052	4.5573	5.2614	4.4882	4.6381	5.001	4.7296	3.2568	4.5045	3.467	3.8147	4.413	7.2814	4.9795	5.516	3.8686	4.301	3.4271
1.2215	2.3458	2.0578	1.3196	0.43726	2.5689	2.7381	2.3797	1.006	2.2495	2.0736	0.62036	1.6706	2.272	1.5994	1.6873	2.6653	2.0488	4.4955	0.83454	2.983	1.1717	3.1441	3.6224	1.4427	1.3197	1.5707	2.343	2.0693	2.8837	0.31381	0.82141	1.7721	3.2965	2.5317	1.5143	1.4922	2.2022	0.72812	1.436	2.3719	2.0994	2.174	3.2757	1.2813	1.5126	0.88208	1.9268	2.8405	1.0601
-7.7014	-7.8414	-8.5564	-7.7329	-7.6276	-9.2082	-6.7739	-8.6287	-8.3588	-9.3358	-7.9137	-6.045	-7.6634	-8.3348	-8.0305	-8.2595	-8.261	-8.3802	-6.9064	-7.0106	-8.3006	-8.389	-6.8632	-8.102	-6.6945	-5.7553	-7.1827	-7.9363	-5.4055	-8.7572	-8.1674	-7.7962	-6.3905	-8.7879	-6.99	-5.7977	-7.7011	-8.2117	-6.9419	-7.6046	-6.5163	-8.3063	-7.9105	-8.5019	-6.6644	-6.7031	-7.5696	-6.4815	-8.4637	-8.1475
-10.607	-10.127	-9.3493	-11.031	-9.8015	-10.108	-10.232	-11.04	-10.123	-9.813	-9.6012	-9.1083	-10.492	-10.692	-11.26	-9.9004	-9.645	-9.7978	-9.0953	-9.9832	-11.236	-10.106	-10.277	-9.6711	-9.6951	-9.8375	-10.106	-11.157	-10.298	-10.353	-9.4698	-9.9882	-9.0711	-12.528	-10.777	-10.404	-9.7183	-10.105	-8.4581	-10.669	-9.6184	-8.4113	-10.518	-10.447	-10.042	-10.136	-10.116	-11.111	-10.224	-11.027
-3.2949	-4.1849	-5.0539	-3.1626	-3.4867	-3.5154	-2.1277	-2.4946	-3.2106	-2.6276	-4.1375	-2.1507	-3.1688	-3.3052	-2.4899	-2.1238	-4.2848	-3.2103	-4.951	-3.1274	-2.8047	-4.019	-3.2345	-3.3133	-3.0654	-2.7102	-3.9623	-4.6897	-4.8547	-3.6255	-3.7946	-4.1563	-3.9222	-4.3173	-2.7249	-2.3771	-3.5585	-3.3107	-2.4978	-2.317	-4.3567	-4.0628	-2.2971	-3.7369	-2.3362	-4.2198	-3.5125	-4.2171	-2.4753	-4.2173
-12.621	-13.251	-12.351	-12.182	-13.227	-13.875	-12.857	-12.963	-11.996	-13.042	-12.156	-13.62	-12.914	-13.392	-12.874	-12.194	-13	-13.872	-11.09	-12.289	-13.662	-11.661	-11.148	-11.333	-13.961	-13.273	-15.513	-12.829	-13.655	-11.978	-12.832	-13.503	-13.218	-11.796	-12.747	-12.828	-12.944	-10.893	-12.902	-12.246	-12.077	-11.901	-11.959	-12.747	-11.564	-13.732	-13.78	-13.387	-10.425	-13.712
2.2281	2.3622	1.769	2.3048	1.4701	2.4637	2.4346	1.2605	1.2667	1.5913	1.9262	1.7207	1.776	0.56666	1.0884	1.8755	0.41759	3.1386	2.5018	1.0411	1.3361	2.0177	1.2377	0.80242	0.14889	0.79324	0.95323	2.323	1.8933	1.7009	2.3969	0.91144	1.2131	1.8814	1.4057	0.8722	1.3561	1.4718	2.1592	1.521	1.8634	2.112	-0.558	1.4243	1.8907	0.36508	0.82214	1.3191	2.2525	1.2205
8.1004	8.2823	7.4512	8.0931	9.1266	10.191	8.7571	8.7709	8.4652	7.6619	7.9796	8.564	10.598	10.24	10.121	10.229	8.7842	8.8314	9.6685	8.3889	9.1559	8.9652	7.7911	9.1966	10.256	8.8717	8.8871	8.174	9.0545	7.4091	9.383	8.8695	8.3451	7.1377	8.0771	8.4231	9.2854	10.573	8.0088	8.6052	8.224	7.0963	7.5512	6.7128	7.7206	10.788	8.9225	8.2957	9.4283	7.8084
-13.474	-12.496	-13.699	-13.647	-13.419	-13.846	-13.387	-13.438	-13.308	-11.942	-13.367	-12.882	-13.352	-12.834	-12.779	-12.547	-12.992	-10.462	-12.855	-13.993	-13.788	-13.266	-12.569	-13.519	-12.367	-11.227	-13.534	-14.38	-11.692	-12.647	-13.027	-12.601	-12.552	-12.773	-13.188	-13.115	-12.425	-13.498	-13.671	-13.266	-11.78	-12.628	-13.984	-14.16	-13.576	-12.682	-13.993	-13.892	-14.148	-11.568
-1.8794	-0.11097	-1.9282	-1.3681	-2.1055	-1.836	1.4157	-1.6524	-1.8003	-0.52399	-1.3632	0.22727	-1.432	-1.7738	-1.6973	-1.2183	-1.6748	0.062782	-0.58836	-1.4032	-1.4931	-2.5073	-1.9031	-1.0598	-0.82606	-1.0745	-1.6202	-2.8194	-1.7753	-0.73688	-1.3648	-1.1582	-1.8078	-0.90111	-1.7975	-2.3798	-1.8533	-0.99415	-2.3051	-0.95503	-0.12571	-0.97331	-2.3327	-1.262	-3.6679	0.065328	0.25338	-0.0071933	-2.1157	-0.71241
-2.1756	-2.4544	-3.8872	-3.3742	-2.3174	-5.12	-4.2446	-3.1784	-2.6491	-3.0366	-5.9088	-5.239	-2.6548	-3.1991	-3.8448	-4.1971	-3.4872	-3.2379	-3.8933	-3.8569	-1.1805	-3.2558	-4.1175	-2.0497	-3.9213	-3.1061	-3.5853	-3.7424	-3.317	-4.1647	-4.176	-3.8357	-1.9939	-3.7052	-4.8071	-2.5132	-3.8874	-3.1377	-3.102	-4.0564	-2.8601	-4.7048	-2.456	-1.4701	-3.4443	-2.4949	-1.8691	-3.0734	-2.6606	-3.9423
-12.961	-12.32	-12.973	-11.155	-13.695	-12.558	-13.379	-12.534	-12.925	-12.014	-14.023	-13.203	-10.963	-12.03	-11.591	-12.117	-12.468	-12.778	-11.145	-10.627	-11.623	-12.557	-14.029	-11.498	-13.01	-12.164	-11.602	-11.713	-11.904	-13.396	-12.032	-12.4	-12.772	-12.542	-13.825	-13.408	-13.92	-13.211	-12.636	-13.282	-11.725	-13.363	-12.663	-12.858	-13.389	-13.999	-11.912	-13.861	-12.251	-11.693
-14.538	-13.059	-13.317	-14.891	-13.447	-13.255	-14.023	-14.032	-15.153	-14.739	-13.847	-13.199	-14.113	-13.435	-16.941	-13.932	-14.939	-13.008	-15.443	-13.749	-14.395	-13.204	-12.339	-14.763	-12.909	-14.483	-12.617	-14.145	-13.43	-13.667	-15.464	-13.914	-14.739	-13.807	-14.929	-12.12	-14.81	-14.017	-13.752	-14.287	-13.841	-13.858	-14.159	-14.334	-14.108	-15.217	-13.439	-15.17	-14.838	-16.192
-3.4568	0.66248	-2.3495	-1.4462	-1.9858	-2.5727	-1.9105	-2.0063	-0.87196	-0.91978	-1.354	-1.7006	-0.41772	-0.0024984	-1.555	-1.1651	-1.8559	-0.78274	-0.89429	0.10173	-1.3643	-1.684	-1.6918	-0.92221	-1.4261	0.92798	-1.202	-2.0934	-1.6305	-0.61236	-1.0052	-0.58288	-1.3852	0.068807	-0.98933	-0.6989	-0.81029	-2.3056	-0.028135	1.0006	-1.6178	-0.56041	-0.9469	-0.94649	-1.9564	-1.5478	-1.4327	0.13752	-1.3436	-1.1318
-5.437	-4.6978	-5.416	-3.6218	-4.3784	-4.3799	-5.8977	-4.1859	-3.527	-4.4962	-5.5341	-3.6597	-3.1018	-3.4591	-3.5196	-3.9475	-4.417	-5.3438	-3.0551	-3.9041	-4.3196	-3.5997	-4.2521	-2.3881	-3.6753	-2.1587	-4.3796	-5.4817	-4.2192	-3.7249	-4.6396	-3.4366	-3.4313	-1.964	-3.522	-3.5138	-2.8008	-4.8306	-3.8722	-3.7246	-3.2308	-0.95457	-2.7384	-3.4415	-2.7135	-4.5487	-2.1567	-4.3872	-4.6986	-4.295
-13.626	-13.587	-14.947	-14.34	-15.152	-14.705	-14.972	-15.627	-14.89	-14.547	-16.077	-14.163	-15.107	-14.239	-13.565	-14.338	-16.51	-15.649	-14.471	-12.877	-14.682	-14.828	-13.254	-14.048	-15.374	-15.911	-14.282	-14.637	-14.524	-13.833	-13.579	-13.963	-15.391	-13.846	-16.925	-14.594	-14.566	-13.732	-14.497	-14.889	-13.873	-14.105	-14.044	-14.562	-13.931	-14.198	-14.812	-14.839	-15.071	-14.702
2.5038	-0.66716	0.98123	1.2969	0.27077	-0.91218	0.5126	-0.030823	-0.066222	0.032848	1.1899	-0.876	1.0546	-0.38378	-0.49586	0.67773	-0.14095	-1.2753	0.88094	0.83363	-0.80334	-0.45718	-1.235	-0.21003	1.2363	-0.47163	-0.63105	-0.13425	1.8062	0.66009	0.97291	1.2691	-0.6364	-0.53331	0.65042	2.4352	-0.37872	1.4761	0.9663	0.16689	0.85483	0.87165	0.22577	-0.39434	-0.29038	0.31802	-0.57259	0.40374	-0.96537	-0.83417
-11.59	-10.488	-10.076	-11.66	-10.248	-11.598	-10.915	-9.3593	-10.569	-9.6461	-12.002	-12.888	-10.322	-11.943	-11.746	-11.069	-9.4661	-10.311	-11.037	-11.311	-12.123	-9.77	-10.333	-10.441	-12.174	-10.619	-11.14	-10.843	-12.718	-10.795	-10.837	-10.647	-11.806	-9.3764	-10.454	-11.006	-10.15	-10.914	-11.603	-10.053	-10.228	-9.4847	-11.86	-12.336	-11.86	-10.416	-12.769	-11.041	-11.343	-10.444
-9.5614	-8.5887	-7.6368	-9.2158	-8.2697	-9.4031	-6.9107	-9.2001	-8.0533	-8.6317	-8.6884	-10.126	-9.076	-8.759	-9.1252	-10.907	-9.6853	-8.7893	-8.4084	-9.821	-8.208	-9.2951	-8.9002	-8.409	-9.1723	-9.5052	-9.6732	-10.113	-9.8089	-9.7447	-8.3477	-7.467	-8.4071	-9.5364	-7.7613	-9.8	-8.4962	-8.7106	-7.9283	-10.651	-9.1288	-8.255	-8.8005	-9.7053	-9.0183	-9.279	-9.1111	-8.7248	-8.2452	-8.4142
-4.9994	-5.0894	-4.7905	-5.2439	-3.1826	-3.9835	-4.292	-5.3267	-4.674	-5.3873	-4.9145	-3.524	-4.5721	-4.8018	-5.0139	-2.5899	-4.3918	-4.735	-3.8719	-4.6624	-3.4908	-5.61	-4.3352	-5.7853	-6.2732	-3.981	-4.1355	-4.5234	-4.5021	-5.2501	-4.8775	-4.9093	-3.1613	-6.2573	-2.5558	-6.0564	-4.6274	-6.4504	-2.4608	-4.6791	-3.749	-3.294	-3.5318	-5.6765	-6.7867	-5.675	-4.8205	-6.0296	-4.926	-5.1452
2.7996	6.1945	4.7385	4.4704	3.8691	3.2591	4.3696	3.5281	2.9488	4.5372	3.2351	2.976	4.3757	4.4398	4.5854	3.2584	4.416	3.8752	4.3535	5.036	4.9885	5.6388	2.8421	4.2224	4.717	6.3514	6.4101	5.4181	3.6898	4.2752	2.6213	5.4458	3.5518	4.9771	6.1776	5.1757	4.8039	4.5061	5.4221	4.4998	4.1635	4.718	4.1871	4.6028	3.147	3.9191	3.8736	3.0649	3.8787	3.6998
6.3308	5.2878	5.7835	6.9109	6.1289	5.1174	5.1698	4.8007	5.673	6.4912	6.8766	7.0203	5.7634	5.4304	7.5948	3.9884	3.9954	5.8141	5.4576	5.2618	6.4856	4.5794	5.9818	4.9141	4.0627	5.3749	5.6173	5.3533	4.9964	5.031	3.8241	6.224	6.1844	4.1114	4.9696	5.1787	4.5262	5.4315	4.5847	6.2005	6.438	5.8568	4.4853	5.0303	4.2117	4.7221	6.962	5.5209	6.0236	4.1246
-3.3264	-3.1541	-2.3727	-3.9159	-4.1875	-3.0024	-3.9152	-2.6534	-2.7809	-4.2002	-2.4581	-3.2958	-4.8431	-3.6069	-4.2785	-4.2158	-2.6047	-3.4934	-2.5457	-4.7669	-4.1192	-2.0632	-2.7815	-3.0139	-4.5365	-2.9465	-3.8529	-2.746	-4.4884	-2.4918	-2.844	-3.2981	-2.2129	-3.0709	-3.8179	-3.5758	-3.054	-3.8347	-2.3084	-3.548	-2.6146	-2.3108	-2.675	-4.3936	-2.6048	-3.1031	-3.8956	-4.1077	-2.3741	-2.3601
-2.2777	-2.289	-2.7145	-1.8992	-1.5906	-1.6226	-2.3973	-1.2282	-3.1831	-1.8397	-1.9638	-1.5906	-1.4632	-2.2697	-1.8607	-2.6689	-1.7067	-2.98	-3.7675	-1.0613	-3.295	-1.0833	-2.3141	-1.5936	-3.4327	-1.1955	-2.4446	-3.1678	-1.5216	-2.3524	-2.8637	-3.0152	-2.5503	-0.70062	-2.1142	-2.7287	-3.972	-3.0195	-3.159	-3.6156	-3.158	-1.754	-2.1254	-2.7465	-3.2427	-3.0752	-1.8566	-2.6636	-3.2721	-2.6524
3.1999	4.6917	5.8803	5.5409	3.3878	3.9971	5.2774	6.5286	4.9923	4.8715	3.4981	4.4763	5.124	4.664	3.5225	4.146	4.2361	5.2128	3.2635	3.6611	2.9231	3.47	2.5643	3.2214	4.7322	4.8651	5.4599	4.1902	3.745	5.4482	2.9288	6.5649	4.2293	4.1728	5.7011	3.8379	4.1698	2.4828	4.8543	4.9347	4.7305	3.9684	3.7062	5.5805	4.371	4.9415	4.0922	3.9708	3.8086	4.6979
-5.0447	-4.4685	-5.3726	-5.4558	-5.0086	-5.0768	-4.8506	-4.8872	-3.141	-4.794	-5.3785	-3.9054	-4.0673	-5.0472	-4.2935	-5.5005	-4.9703	-4.9352	-4.9781	-5.4892	-4.4163	-4.0388	-4.7459	-4.7104	-4.7214	-3.7851	-6.394	-3.0257	-4.9237	-4.1559	-3.7572	-4.4058	-4.925	-4.0544	-5.6248	-5.1534	-5.5386	-3.2505	-4.1439	-5.994	-2.5042	-4.2512	-3.8821	-4.6446	-4.7407	-4.945	-4.721	-5.7277	-5.6609	-4.9867
-13.101	-11.149	-12.261	-12.043	-12.524	-13.205	-11.283	-10.898	-12.862	-11.157	-11.694	-10.414	-12.134	-11.497	-13.697	-12.025	-12.114	-10.984	-11.955	-14.057	-12.335	-12.952	-11.999	-11.774	-11.18	-11.267	-12.31	-10.168	-11.332	-11.387	-10.611	-11.969	-11.259	-10.815	-11.605	-11.633	-11.072	-10.202	-11.385	-9.3725	-13.086	-11.045	-10.614	-11.55	-11.872	-11.43	-11.191	-13.134	-10.849	-11.783
-11.75	-11.936	-11.554	-11.084	-12.138	-11.079	-10.242	-13.256	-9.9584	-11.334	-9.4799	-11.407	-10.586	-13.115	-11.851	-11.72	-11.699	-11.657	-11.921	-11.397	-12.05	-10.58	-11.656	-12.316	-11.32	-12.445	-12.8	-12.762	-12.704	-12.485	-9.6858	-11.974	-11.54	-10.513	-10.401	-11.227	-10.772	-9.9266	-10.249	-11.49	-10.376	-10.446	-10.844	-11.479	-9.0379	-10.628	-11.193	-11.174	-10.439	-12.102
-4.8806	-3.2734	-3.4331	-3.9068	-3.4111	-3.4588	-4.0617	-3.7355	-4.2423	-3.8415	-4.7218	-3.8814	-2.1804	-4.3838	-4.5725	-3.8899	-4.4816	-5.1662	-4.5828	-5.2122	-3.4537	-3.8488	-3.4953	-3.5517	-3.7441	-3.8976	-2.0076	-4.7516	-4.2494	-5.873	-5.2842	-4.2341	-2.1296	-5.6343	-3.9046	-4.9095	-4.5904	-3.4352	-4.7042	-4.039	-2.3267	-3.3316	-4.5554	-4.4362	-4.0418	-4.157	-5.0685	-3.3877	-4.6143	-4.5592
6.5414	6.2234	6.7511	7.231	4.9275	5.5686	6.072	6.3572	6.8185	6.5766	5.985	7.5078	7.7318	7.1241	6.8037	7.4057	7.8782	6.7906	6.261	6.1906	5.9639	7.2656	6.7656	7.4876	7.0813	7.0627	6.3425	7.3678	4.837	7.0317	8.4255	6.2922	5.6556	5.4166	7.572	6.1291	7.731	6.6946	7.1215	6.0199	7.0635	7.2633	6.378	7.6135	7.5121	7.59	7.4414	6.0879	7.7692	7.1215
6.9637	6.246	6.1624	6.7074	5.756	4.6717	5.1325	6.0664	4.7552	6.3315	5.1423	5.3223	4.2477	6.7105	4.5673	6.0938	3.3859	5.7691	5.2549	7.1004	6.7166	5.1928	5.5663	6.5305	6.2468	4.9594	5.9187	4.985	5.6911	6.1864	6.5852	5.9293	6.5655	6.3822	6.1438	5.377	4.4427	5.6488	5.7647	4.958	5.5081	5.15	7.2086	4.8705	5.6119	4.6382	5.412	7.6351	5.8922	5.7429
0.28808	1.1527	-1.5565	0.057167	-1.1193	0.87416	0.49774	-0.62878	0.90764	1.1498	-0.64129	0.78848	0.079914	0.67284	-1.0975	-0.42918	0.47145	-1.4498	1.2664	-0.80686	0.62416	1.2816	-0.13595	-0.95993	-1.6098	-0.45624	-0.35804	-0.1655	-0.7707	-0.91634	-0.22949	-0.64976	-1.1859	-0.06195	-0.23189	0.19499	0.083024	0.93335	-0.91981	-0.51357	-0.23963	-0.70347	1.5211	-0.60095	0.28675	-0.74448	0.86315	-0.084755	-0.73951	-2.1125
6.2988	6.0358	9.6462	6.0034	6.8056	4.3119	6.9226	6.6826	6.3135	6.0423	5.4644	5.7702	8.8382	6.4668	7.3968	5.7638	6.1766	7.1199	5.3803	5.7161	7.6696	8.254	6.2106	6.9254	8.0781	6.5198	8.3752	6.023	8.0032	6.6677	5.6875	6.1253	5.7894	8.5134	7.2804	6.4388	7.0405	6.1811	6.1429	5.83	6.8982	6.3654	7.5097	4.3296	6.7241	6.4741	6.7167	5.5722	7.8362	6.6365
-9.9322	-11.537	-11.945	-10.325	-11.258	-11.599	-10.617	-11.815	-9.871	-9.9699	-12.07	-9.8087	-11.179	-11.599	-9.979	-10.798	-10.179	-10.782	-9.5594	-11.196	-10.793	-8.7763	-11.234	-12.847	-11.449	-11.513	-10.201	-12.256	-10.104	-10.928	-10.198	-11.422	-9.7533	-10.851	-11.751	-11.555	-9.6556	-11.312	-8.8125	-9.9096	-10.822	-10.457	-10.784	-11.101	-10.741	-10.861	-10.939	-11.145	-10.252	-10.655
-11.904	-10.938	-13.058	-13.149	-12.531	-12.173	-12.493	-11.685	-12.623	-11.069	-13.422	-11.303	-10.938	-12.14	-11.088	-14.302	-11.155	-11.314	-12.302	-12.589	-13.813	-11.62	-11.821	-12.392	-9.6111	-11.779	-11.656	-9.2018	-11.597	-12.118	-9.9189	-9.9613	-10.802	-11.242	-12.322	-9.4525	-12.165	-13.157	-12.201	-11.586	-11.608	-12.488	-11.086	-11.7	-10.793	-11.89	-11.626	-10.966	-12.594	-12.851
3.8518	5.3197	6.1347	5.447	5.5814	4.0971	5.8794	5.2837	4.8692	6.4735	6.0393	5.189	4.0011	5.5412	5.4223	7.0168	4.0898	5.141	5.4238	4.415	4.6608	5.4669	5.8811	5.3217	4.4678	4.8085	7.1416	5.5046	5.4231	6.448	5.5351	4.9859	4.2759	5.2428	5.1894	5.0866	4.5196	8.0556	4.3938	3.4769	4.7958	4.5901	5.4912	5.5334	7.0119	5.1166	5.8363	5.4924	5.6612	6.6201
5.8704	5.9872	4.8664	6.3165	4.6205	3.6847	5.8679	5.3094	5.308	4.0655	4.4939	5.3228	5.4118	6.0057	5.9741	4.0122	5.9237	4.1904	5.3657	4.8243	5.1533	6.4129	6.174	4.7687	4.7607	3.547	3.9505	6.4872	5.9724	5.1625	4.962	4.0409	5.2272	5.3096	5.7723	4.7307	5.0044	4.9169	5.8937	6.1051	3.8808	6.364	5.35	4.4782	6.8683	4.5835	5.238	5.8384	5.5891	3.7055
4.1452	4.6806	5.4167	4.3734	5.3583	5.033	5.1318	4.1722	4.2838	5.3067	5.7816	7.2473	5.7336	5.5461	6.3735	5.0548	4.4096	6.0744	4.6762	5.0104	5.0025	6.6169	3.8401	5.7994	4.271	5.7638	3.7784	5.4579	3.7047	3.8599	5.8335	4.3628	3.6813	5.491	6.3392	6.1627	4.4608	4.7465	2.9378	5.0055	4.4484	3.7987	3.1023	5.3763	5.1324	5.2143	4.3433	4.1828	5.8651	5.6331
-9.1324	-7.7834	-7.4626	-7.8728	-7.5873	-7.9478	-5.9723	-7.6527	-6.3399	-7.3515	-7.1655	-8.2457	-7.802	-7.3982	-6.6158	-7.9341	-7.0016	-7.3399	-10.755	-6.2889	-8.0212	-6.7486	-8.5031	-7.4662	-7.178	-7.2868	-5.8755	-6.4635	-7.996	-7.843	-7.0678	-4.704	-7.3184	-7.7805	-7.6596	-7.5272	-7.0731	-8.662	-7.4489	-7.3699	-8.0604	-9.3805	-8.4908	-8.1842	-6.7202	-5.7933	-7.0378	-8.956	-6.69	-9.058
-3.2606	-2.594	-3.0022	-2.6391	-1.6759	-2.0427	-2.5778	-2.46	-0.32123	-0.071814	-1.6284	-3.0891	-2.3069	-2.8075	-1.7763	-2.5391	-3.0187	-2.4059	-0.1194	-2.5363	-1.0301	-2.2835	-1.3897	-2.8317	-2.6564	-2.0941	-3.0576	-3.4461	-3.5708	-2.0402	-2.3058	-3.4485	-1.7139	-1.7526	-2.7893	-1.6951	-1.7974	-0.98716	-1.2517	-3.0602	-3.2057	-0.94328	-3.0945	-1.1166	-3.5875	-1.4497	-1.6521	-3.0192	-2.0601	-3.038
6.1715	3.4809	5.3287	6.05	5.573	5.62	6.2541	5.764	3.8154	5.721	4.6749	5.7058	4.8023	4.2338	4.1521	5.2359	4.4349	5.7434	5.943	4.7958	3.945	4.9269	6.0499	3.0584	4.2327	3.7958	6.524	5.5077	4.3852	5.3081	4.2515	5.6144	3.4326	4.3901	5.1009	4.4768	6.1308	4.9924	5.0258	3.9015	4.1774	5.9774	4.2906	4.4776	4.4671	4.3845	4.7983	5.7479	6.3758	5.2553
-2.5709	-1.2769	-3.3764	-1.6447	-1.5309	-1.9248	-1.3495	-2.8015	-2.3408	-0.066458	-1.0891	-2.2098	-2.2715	-1.1402	0.31026	-0.76838	-1.6627	-2.5061	0.37152	-1.6553	-1.5952	-2.7422	-1.1801	-1.3168	-0.72203	-0.5353	-2.5288	-1.2322	-1.5638	-0.36448	-1.3298	-1.3834	-1.6832	-0.46716	-1.8175	-1.2662	-2.647	-1.5543	-0.12927	-1.5539	-1.3668	-0.83434	-0.45126	-2.4135	-1.1798	-0.5676	-0.79977	-2.1012	-1.0667	-0.48712
-2.0976	-4.015	-2.4778	-3.4059	-2.3554	-3.5602	-2.7875	-3.0515	-2.4649	-2.8394	-2.5557	-5.0493	-2.6875	-3.8588	-2.6193	-4.7269	-6.576	-3.456	-4.3585	-3.1194	-3.5253	-3.3591	-2.3928	-2.7295	-2.6629	-4.4457	-4.9843	-1.7152	-3.6955	-3.6578	-3.6248	-2.2728	-3.0095	-3.7049	-3.9075	-3.9697	-1.9228	-3.7292	-1.1571	-4.2661	-4.5756	-2.7253	-2.5698	-3.0187	-2.8353	-3.006	-3.1976	-4.2684	-3.6593	-3.1148
1.2074	0.089643	0.56903	0.39607	1.2716	0.99733	0.37267	1.1901	-0.53641	1.1701	1.7634	0.10091	-1.5452	0.26833	-0.35794	1.4285	0.088364	1.2483	0.78135	-0.46764	-0.37034	2.1587	-0.4368	0.81013	-0.49801	0.44526	-0.11117	0.061301	1.0494	0.9542	1.9531	0.60547	1.0899	0.56486	-0.47062	0.78377	0.84039	0.69042	0.31267	-0.30192	1.4878	0.7707	0.77357	1.9167	-1.3202	1.1162	0.67239	-1.6665	1.0606	0.8202
-10.582	-12.055	-13.431	-13.192	-12.361	-11.954	-10.453	-12.072	-12.534	-11.751	-11.787	-13.051	-10.217	-11.977	-12.826	-12.51	-11.307	-12.334	-12.336	-12.273	-12.14	-11.607	-11.562	-11.62	-11.266	-14.194	-12.252	-10.958	-10.848	-12.49	-10.972	-13.062	-10.567	-11.779	-13.714	-12.232	-11.492	-12.402	-11.165	-11.323	-10.306	-12.202	-11.807	-11.328	-10.979	-11.757	-12.201	-13.036	-11.99	-11.187
-9.1497	-12.376	-7.9937	-10.501	-9.9763	-10.045	-9.4247	-9.5033	-9.9273	-11.829	-8.9175	-10.619	-10.803	-8.6728	-10.49	-11.241	-11.117	-7.9965	-8.3965	-9.7754	-10.147	-9.9692	-11.368	-10.367	-9.9599	-10.655	-10.343	-10.548	-11.913	-10.548	-9.9512	-9.7337	-11.333	-9.4335	-10.004	-9.9751	-10.147	-9.631	-10.266	-9.703	-10.148	-9.4547	-12.173	-10.151	-10.793	-10.673	-10.445	-10.517	-11.303	-9.8723
-8.9426	-9.7796	-9.9214	-9.7588	-6.8035	-7.3854	-10.182	-10.05	-11.363	-9.5355	-7.0518	-8.5891	-9.5399	-7.9874	-7.7676	-9.6583	-9.4515	-9.9035	-11.436	-9.7095	-9.8036	-9.0124	-9.7836	-8.6606	-8.609	-8.866	-7.8737	-9.6992	-6.5928	-10.755	-9.8213	-8.6254	-9.0448	-9.3031	-8.9638	-8.0174	-7.8059	-7.9406	-9.1962	-9.0758	-9.7853	-8.8745	-10.075	-7.2724	-9.7227	-9.9601	-9.0587	-9.1279	-8.6151	-10.642
-2.2309	-1.902	-0.78213	-2.4579	-4.6397	0.25244	-1.7729	-1.5856	-0.81337	-1.7918	-0.93074	-3.0452	-2.2446	-2.3171	-1.0338	0.34443	-1.8789	-2.902	-1.1468	0.61516	-1.4751	-1.1729	1.1178	-1.9149	-0.86403	0.011089	-1.2591	-1.888	-1.0894	-1.5322	-2.2999	-1.5862	-0.39531	-1.2562	-1.9591	-1.7678	-0.94289	-1.1935	-1.7323	-2.4966	0.082983	-1.4746	-1.4638	-3.23	-1.6266	-1.4753	-1.3935	-0.48991	-1.9023	-2.7159
-2.8744	-2.309	-2.5138	-0.74207	-0.921	-0.38063	-2.316	-1.2124	-0.2037	-1.7352	-2.1345	-0.053721	-2.8294	-2.7252	-1.421	-2.784	-3.1594	-2.2594	-1.9093	-3.3043	-0.54464	-1.8833	-3.6447	-2.6394	-1.8953	-0.87499	-2.5066	-2.029	-1.3817	-1.2187	-1.6639	-0.97469	-1.8495	-2.4468	-1.8891	-1.5514	-1.3984	-2.6374	-1.1895	-0.31371	-2.1171	0.13973	-0.64437	-1.6464	-0.48543	-2.6739	-3.1428	-1.8193	-3.6595	-1.9359
-3.7272	-7.2149	-5.6178	-3.8544	-7.0353	-4.9644	-6.8492	-4.5721	-7.5496	-5.2482	-5.3008	-5.6689	-4.7797	-4.2256	-6.4231	-7.1395	-5.1925	-6.0205	-5.8739	-5.6822	-6.5114	-6.2386	-6.4706	-6.4398	-5.197	-4.9499	-6.1445	-6.2644	-4.864	-5.833	-5.1364	-4.5996	-5.603	-3.8896	-4.9716	-5.6839	-4.6686	-5.4589	-5.9784	-6.61	-4.2264	-6.0678	-3.6305	-4.219	-4.4676	-7.6192	-6.194	-4.6281	-6.1929	-5.5289
-12.386	-11.51	-9.9963	-11.941	-10.438	-12.564	-10.801	-12.475	-12.134	-12.823	-11.403	-10.835	-10.77	-13.166	-12.296	-12.358	-9.5993	-13.627	-9.7689	-11.343	-10.974	-10.997	-11.728	-10.278	-11.484	-10.195	-12.19	-11.958	-12.697	-11.811	-11.31	-10.363	-11.058	-10.785	-10.742	-9.3443	-11.178	-13.089	-10.192	-12.127	-12.416	-12.859	-11.263	-12.575	-12.836	-11.938	-13.019	-12.024	-12.606	-10.449
-3.057	-3.7644	-1.8751	-2.221	-3.4451	-5.0213	-3.6345	-4.6982	-2.664	-1.8411	-2.5719	-1.185	-3.97	-1.9379	-1.238	-3.1959	-2.0629	-2.5586	-3.3212	-3.6041	-1.9185	-3.4637	-4.8669	-3.1074	-4.2195	-4.2165	-2.6473	-3.5517	-4.2228	-3.7693	-3.831	-2.9929	-2.3877	-2.4072	-4.7316	-2.0264	-2.4452	-4.0006	-3.0675	-2.4321	-3.3699	-3.326	-2.0271	-5.0955	-2.8258	-2.6352	-3.97	-3.9177	-3.6579	-3.6786
-9.1604	-8.3506	-8.6585	-6.5388	-7.1236	-6.2952	-7.6049	-8.7675	-7.1238	-8.1523	-7.5671	-6.4256	-7.6299	-8.4866	-8.8754	-7.1938	-7.8025	-6.6751	-5.5983	-7.5504	-7.1998	-7.0507	-8.7505	-7.8753	-5.8833	-7.767	-8.6127	-9.7559	-8.416	-8.2394	-6.8628	-7.0014	-8.0037	-6.2038	-6.8484	-7.7074	-6.8037	-9.0419	-7.5495	-7.981	-8.6007	-9.0957	-8.701	-6.6674	-7.7015	-8.0063	-7.5115	-8.0406	-7.3077	-6.7709
0.32223	0.41417	-0.79209	1.2671	-2.982	-0.0032166	0.19231	-0.99064	0.02141	-0.70757	0.81356	-0.22987	0.62364	1.0554	1.4554	-0.15834	-0.62979	-0.26266	-0.14314	-1.2751	-1.1994	-0.7158	0.37783	-2.0022	0.57292	-0.15019	0.83303	-0.64389	2.1617	-0.52268	-0.82326	0.50132	1.1266	0.087875	-0.38825	-1.0181	0.0053594	0.31856	-0.67075	-0.99824	-0.76832	-0.036031	-0.96764	0.29322	-1.202	0.063495	0.62078	-0.87046	0.31056	-1.1465
1.8523	-0.41967	0.55781	-1.7304	0.017203	-1.269	1.1867	0.65355	-0.16988	0.21176	-0.69979	0.42864	1.0363	0.49439	-1.1328	-0.23613	-1.6544	0.42545	0.16718	-0.39675	-1.0937	0.079028	-2.0278	-0.80381	-0.72857	0.1581	-1.1079	0.37813	-0.7987	-1.1185	-0.19356	-0.86625	0.26167	1.1825	-1.8732	0.65006	0.30048	1.4015	0.70009	0.36336	-1.5221	-0.01193	-1.6948	0.013665	0.67635	-0.21939	0.6384	-0.80114	-2.1376	-0.28619
1.6042	-0.30426	-0.39824	-0.21329	-1.4452	-0.34207	0.043052	-0.78216	-2.8098	1.6137	0.54616	0.066458	-0.42977	-0.48619	-0.66778	0.65628	-0.17614	0.7364	0.55773	-0.98108	-0.18525	0.37987	-0.17451	-0.72068	-0.80846	0.08147	-0.41809	-0.72635	-1.7495	-1.779	1.7581	-1.3147	0.71249	1.3396	-0.17757	0.93303	-2.1766	-0.7388	-0.59695	-0.25503	-0.14894	0.6858	-0.070123	0.50736	-1.6769	-1.5698	-0.99052	0.060694	1.4722	-1.1539
-2.4999	-1.7641	-1.4318	-1.7579	-1.4237	0.47615	-2.1274	-1.0214	-2.2418	0.099764	-1.1639	-0.41527	-1.7187	0.20819	-1.6441	-0.75085	-0.53796	-1.0553	-3.4181	-2.0076	-2.5165	-1.1826	-3.3244	-1.1924	-0.91124	-0.82646	-2.8749	-1.2619	-2.0861	0.025944	-2.457	-1.2708	0.67908	0.86782	-0.55239	-1.1511	-1.0907	-1.0233	-1.0456	-2.2075	-0.96029	-0.012029	-0.974	-1.3649	-1.0763	-1.0086	-1.8142	-0.58127	-1.1259	-2.4175
-13.914	-13.155	-14.336	-12.997	-14.062	-12.637	-12.148	-12.386	-13.119	-15.589	-13.143	-14.041	-13.81	-11.897	-12.457	-11.412	-12.116	-14.452	-12.724	-12.551	-13.662	-13.711	-12.036	-13.071	-13.366	-12.379	-12.876	-12.049	-12.978	-13.42	-13.328	-12.194	-12.533	-12.724	-11.859	-13.049	-13.982	-13.065	-12.949	-14.925	-13.39	-13.219	-14.287	-14.819	-12.593	-12.752	-12.145	-13.165	-13.429	-13.146
-4.4247	-5.8322	-3.5088	-5.446	-3.4448	-4.9364	-3.8658	-4.8343	-6.5918	-5.4487	-6.8813	-3.8627	-4.3039	-5.4378	-6.464	-4.3261	-4.8958	-4.7142	-2.3363	-4.3769	-4.8746	-5.9613	-5.5185	-3.8417	-5.4521	-4.1571	-4.7648	-3.6318	-4.2783	-4.858	-5.5352	-3.9064	-6.2333	-5.2394	-4.3253	-5.2549	-4.834	-5.746	-4.1649	-5.0272	-5.8708	-5.0422	-5.2352	-4.4743	-6.4237	-4.5823	-5.8732	-5.6972	-4.5948	-5.3345
1.6066	3.8799	2.3204	3.2944	3.8729	2.0963	-0.13922	2.0773	1.5872	2.4004	2.0674	1.6575	2.1887	0.96944	1.9893	1.9126	1.1003	1.3851	2.6327	2.2438	1.8674	2.5106	2.0603	0.78517	0.44661	1.7963	1.5473	2.1801	1.8456	2.4186	3.0102	2.3441	3.1211	1.1876	2.1417	1.1033	1.7872	2.2134	2.1622	0.086918	3.6391	2.7155	1.5766	1.33	2.5854	2.8273	0.69603	3.1705	2.2518	2.103
-14.702	-13.878	-14.605	-14.387	-15.127	-15.256	-12.611	-14.273	-14.798	-13.579	-12.798	-13.18	-14.15	-13.653	-14.953	-14.321	-14.226	-14.866	-14.75	-13.774	-14.933	-14.168	-14.965	-14.416	-12.774	-16.018	-15.103	-14.447	-14.998	-13.685	-14.323	-13.843	-13.759	-13.455	-14.345	-15.157	-14.167	-14.782	-14.911	-14.704	-15.672	-14.65	-14.846	-14.104	-15.07	-14.818	-15.05	-13.816	-13.496	-14.12
-9.2074	-10.07	-6.6101	-10.322	-10.352	-8.8185	-9.4112	-8.9944	-8.8636	-9.8825	-8.0803	-7.9615	-10.409	-9.1946	-11.835	-10.034	-9.0017	-10.502	-8.7879	-10.207	-8.9511	-9.1081	-8.6916	-8.8335	-8.2924	-8.4746	-10.038	-7.8206	-7.2591	-8.098	-9.7099	-10.009	-9.9174	-10.238	-8.9012	-9.4593	-9.1897	-9.6161	-8.8783	-9.986	-8.5728	-9.263	-8.051	-7.903	-7.5256	-9.8851	-9.1918	-7.9886	-10.077	-8.0338
-1.3642	-2.0415	-1.4017	-2.1085	-3.4618	-2.3519	-3.5088	-3.5009	-0.87613	-2.1504	-4.1797	-3.3887	-2.0685	-1.4681	-3.3996	-3.019	-0.02545	-2.8032	-1.8898	-2.2613	-1.6613	-3.0342	-2.8572	-2.1283	-2.2949	-3.7909	-2.0663	-2.4645	-3.8688	-2.6809	-3.565	-2.0725	-3.5732	-2.5319	-2.681	-2.8168	-0.81144	-2.0298	-2.9464	-1.7001	-2.9795	-3.45	-2.1675	-3.515	-3.1265	-2.2427	-1.9644	-2.9712	-1.62	-3.0053
1.2357	-0.84311	1.3237	1.5227	0.55272	1.3452	-0.027557	0.18218	0.72667	1.1789	-0.2773	0.37651	-0.41517	0.66221	0.93516	-0.64791	-1.2182	0.5033	-0.14927	0.89174	0.36941	0.051063	0.68416	0.093015	0.046104	1.3486	-0.57164	0.35372	0.22129	-1.2278	0.6959	1.7418	0.14496	0.6437	0.44035	0.36503	0.4562	1.0123	-0.20638	-0.63336	0.29873	0.58916	0.91717	-0.47533	0.30617	-0.51354	0.44472	1.4783	0.49092	0.3426
-21.74	-22.285	-22.65	-21.642	-23.697	-22.402	-22.909	-23.797	-22.972	-21.982	-22.269	-22.728	-21.902	-23.143	-22.122	-21.842	-21.705	-23.981	-22.544	-22.63	-22.67	-21.787	-22.142	-23.024	-21.456	-21.372	-20.986	-22.86	-22.019	-22.607	-22.742	-22.706	-21.058	-22.307	-23.874	-22.17	-21.664	-22.325	-21.156	-23.503	-21.317	-23.162	-22.82	-21.947	-22.495	-22.605	-22.343	-22.396	-21.908	-23.547
7.8107	7.1408	6.0602	8.8594	8.0454	5.4876	5.7318	7.6279	5.8956	6.448	7.401	8.7279	7.4961	6.0315	5.6866	7.2153	6.7514	6.3608	8.5707	5.9612	6.6268	6.2393	7.2507	6.2863	6.6205	6.8658	5.222	5.8573	6.1381	7.3303	5.0407	9.56	5.7351	6.3713	7.3018	7.242	8.5046	5.7129	5.6077	7.1611	6.8214	8.4454	8.2902	8.4855	7.9148	5.3697	8.1198	4.6644	7.7481	5.4283
-11.38	-12.317	-13.328	-12.046	-11.04	-11.537	-12.755	-13.561	-10.961	-8.7734	-11.823	-10.748	-11.05	-11.687	-12.277	-10.96	-11.98	-10.884	-10.373	-10.436	-10.942	-10.587	-11.582	-12.225	-11.125	-11.215	-11.133	-12.884	-12.415	-11.607	-12.192	-12.089	-10.656	-12.261	-11.599	-10.795	-11.866	-10.622	-11.077	-12.819	-12.594	-11.062	-11.289	-12.4	-11.839	-12.998	-11.922	-10.676	-12.381	-12.628
-10.895	-10.437	-9.5713	-11.016	-9.4214	-11.782	-10.363	-11.016	-9.3258	-11.662	-11.108	-9.1511	-10.834	-11.183	-9.7779	-10.057	-8.5279	-11.643	-11.514	-11.009	-11.695	-9.1374	-12.114	-9.894	-10.419	-10.014	-11.405	-10.874	-12.648	-10.109	-11.32	-9.3242	-11.715	-10.581	-8.9971	-11.95	-11.518	-11.414	-10.981	-11.227	-11.66	-11.533	-10.074	-13.098	-11.961	-10.133	-10.968	-10.76	-9.9651	-10.249
4.2699	2.4753	2.5941	4.1592	3.9814	2.8592	2.5815	2.4695	3.2111	2.9136	1.3329	1.6795	3.3907	3.135	2.7815	3.1269	4.7852	3.2348	3.3148	1.6902	3.0208	1.6505	2.324	3.1379	1.7536	2.5607	2.6069	3.5447	1.1286	2.8409	3.0543	3.3213	1.7322	2.002	2.2435	2.2629	2.425	3.5011	4.3349	3.4526	2.5434	2.1311	3.3416	4.0591	4.1314	2.3852	3.4446	2.8122	1.3897	2.6351
-2.4835	-3.7105	-3.3357	-2.6421	-0.92329	-1.6635	-2.5332	-2.3991	-2.7304	-1.9817	-2.5199	-1.7327	-3.3452	-0.80406	-2.9024	-1.3511	-2.7578	-2.4391	-1.7405	-1.4556	-2.9423	-2.5443	-2.8426	-2.2213	-3.5739	-0.6168	-2.3916	-1.0224	-2.073	-1.9042	-2.3653	-1.8672	-3.4736	-1.7827	-3.5462	-1.8853	-2.4434	-1.2729	-1.4016	-2.3794	-2.6075	-1.9122	-2.8033	-2.2721	-2.6591	-1.791	-1.6163	-1.8156	-1.4697	-3.6035
-1.5061	-0.18564	0.15184	-3.3725	-3.9834	-1.208	-1.7229	-1.099	-0.81136	-0.9869	-0.86628	-1.4554	-1.5748	-0.79956	-0.048264	-0.70389	-2.2634	-2.8466	-1.9384	-1.161	-1.4738	-3.304	-1.5358	-2.3843	-0.99134	-2.2253	-0.94569	-1.9586	-1.9118	-2.1224	-1.0307	-2.3705	-0.36062	-2.9389	-1.1524	-0.62211	-0.68481	-1.7484	-2.2436	-3.8315	-2.4431	-1.5925	-1.6238	-2.0659	-2.067	-2.0531	-1.9029	-0.94408	-1.5969	-0.79145
-2.5581	-3.4855	-3.5939	-3.2362	-2.543	-2.9938	-2.9791	-1.9861	-3.0354	-2.3144	-2.2717	-3.5399	-3.1122	-0.86195	-2.8737	-2.7475	-2.0233	-0.74344	-2.4548	-2.4331	-3.6454	-2.8749	-2.4734	-1.982	-2.7758	-3.4281	-1.4472	-2.2883	-2.6363	-1.4969	-3.2023	-2.7977	-2.6673	-3.7074	-3.4033	-1.0815	-3.5209	-2.9968	-1.1177	-3.0584	-4.1759	-2.3684	-1.9858	-1.2429	-1.662	-2.6782	-2.6447	-0.34058	-4.594	-1.2099
2.0476	2.3578	1.8172	2.3746	0.86589	2.6312	2.739	1.5207	1.7812	1.8232	0.047316	1.1872	1.2377	3.03	1.8596	1.7705	2.3159	0.84703	3.0567	0.5732	2.3499	1.5631	-0.20732	2.6549	2.9371	2.3057	0.65262	0.81675	2.5661	2.9217	2.8544	2.484	1.4841	2.5485	1.2664	0.4358	0.31308	1.7381	1.8863	1.6582	0.59113	1.7988	0.6624	2.0768	1.1473	2.0974	2.4754	3.0211	2.1603	1.2271
8.7667	9.15	6.6745	9.2521	8.151	7.9998	7.8646	8.2077	8.3012	8.7164	7.72	9.0228	8.0081	7.2157	9.0023	8.7664	8.6842	9.3954	8.8542	8.5943	8.0596	7.3719	8.0253	6.2427	7.6531	7.2481	8.363	7.6142	7.1555	8.2165	8.3393	9.0729	6.8602	7.0052	8.7499	8.817	9.8478	7.1021	7.6342	8.9803	9.1886	6.1688	8.3108	7.6455	7.6197	7.6998	10.323	8.2007	9.382	7.4271
0.14513	-0.12374	-0.6777	-0.93593	-1.2481	-0.64722	-0.6602	-2.1309	-1.8686	-0.90951	-1.3334	-1.5596	-2.2417	0.71903	-0.75487	-0.112	-2.0084	-1.7443	-1.909	-1.3348	-2.426	-0.99222	-1.867	-0.30437	-0.79041	-1.3187	-1.3294	-0.29359	-2.7769	-2.9286	-2.5728	-0.24318	-0.98695	-0.71295	-2.0946	-2.0929	-2.0772	-2.0656	-0.072649	-1.748	-2.0301	-0.70858	-1.0825	-3.8774	-1.2355	-1.2427	-0.29596	-0.70095	-0.84918	-0.57091
-3.664	-1.3339	-2.1915	-1.9032	-4.6916	-3.3089	-3.0904	-3.6308	-4.2695	-3.9021	-4.8791	-2.7973	-3.4268	-3.4034	-3.7517	-2.0784	-3.4808	-3.1514	-3.8915	-1.3149	-3.4443	-3.819	-3.2083	-4.5973	-3.3835	-2.6646	-4.4026	-3.572	-3.391	-4.2955	-4.2271	-2.5538	-3.3348	-3.7078	-2.032	-2.4193	-3.4442	-4.1191	-4.6839	-2.7287	-3.3352	-3.0504	-3.2051	-2.2531	-4.1952	-3.7317	-2.4402	-1.906	-1.9547	-4.5344
-0.64876	-1.9167	-0.77343	-1.9005	-1.1572	0.69894	-0.41364	-2.1246	-1.8503	-0.18648	-2.4524	-2.4049	-1.1081	-0.2267	-1.2723	-2.1872	-1.4966	-0.885	0.21054	-0.71787	-1.5638	-0.55953	-2.4968	-0.78947	-0.074214	-0.76707	-1.0525	-0.72785	-3.2057	0.18306	-1.5338	-1.4485	-2.2919	-0.07604	-2.3778	-1.8651	-2.466	-1.7095	-1.6654	-0.34967	-2.6958	-1.7154	-2.5178	-0.086015	-2.2483	-1.0281	-1.1304	-2.8864	-2.7107	-1.9953
-3.5217	-5.0425	-4.1193	-3.6939	-5.5623	-4.6316	-3.5195	-2.8318	-3.2461	-6.2923	-3.9254	-5.2238	-4.3107	-3.8914	-4.2266	-4.1224	-2.6857	-3.7258	-3.3617	-4.4781	-4.4585	-3.9928	-5.1614	-3.8145	-4.413	-4.7024	-2.798	-4.4178	-3.9016	-4.0651	-3.8273	-1.4973	-3.7195	-4.2275	-6.5443	-3.0034	-4.8369	-2.7103	-3.2772	-3.9425	-5.0517	-4.2668	-4.5825	-4.2073	-2.7423	-4.0745	-3.2309	-5.1754	-4.0117	-4.0651
-22.579	-22.448	-23.412	-23.965	-22.22	-23.001	-22.851	-24.258	-22.934	-22.196	-22.613	-21.493	-21.786	-20.968	-21.91	-22.499	-20.793	-21.178	-22.03	-22.668	-20.136	-20.714	-22.814	-21.58	-22.44	-22.588	-21.582	-22.313	-21.569	-23.069	-23.046	-23.085	-23.715	-21.323	-21.411	-21.942	-20.335	-21.97	-22.63	-22.783	-23.061	-24.013	-23.501	-21.816	-22.873	-20.715	-21.045	-21.432	-22.451	-21.507
-13.103	-12.488	-12.182	-11.181	-11.649	-11.241	-12.649	-11.734	-12.003	-11.91	-11.326	-13.019	-10.251	-12.813	-12.321	-12.434	-11.351	-12.423	-11.847	-12.443	-10.942	-10.805	-10.756	-11.233	-12.74	-11.393	-13.593	-10.762	-11.432	-13.733	-11.082	-13.043	-11.391	-12.029	-11.664	-11.541	-12.727	-12.103	-11.001	-10.994	-13.055	-12.468	-12.269	-12.885	-11.364	-13.608	-11.679	-13.914	-12.367	-11.291
-7.5165	-5.2319	-5.0906	-6.5491	-5.7417	-6.5872	-6.272	-5.7282	-5.6503	-4.9699	-5.5975	-6.1228	-7.1126	-5.9094	-6.0032	-8.4735	-5.9935	-6.0925	-6.3143	-5.845	-7.5182	-6.6153	-6.5855	-6.9973	-7.0837	-6.3888	-4.7718	-8.6808	-6.6173	-7.0221	-5.7415	-6.2719	-6.5776	-6.2564	-6.5749	-5.5967	-6.039	-7.4093	-5.8411	-7.3523	-6.0018	-6.7548	-6.2308	-6.8686	-6.6938	-6.6157	-5.267	-7.0301	-5.9151	-5.7387
-6.67	-2.9135	-4.4554	-4.2776	-4.0797	-3.7407	-4.5312	-4.1505	-4.8681	-4.3098	-5.9295	-6.0477	-3.572	-6.0151	-5.5001	-5.2667	-4.8966	-3.0363	-4.0703	-3.4721	-4.5696	-5.7618	-3.5187	-4.8404	-3.2298	-5.3749	-5.9079	-6.1357	-5.5575	-4.5186	-4.7014	-3.7301	-5.4175	-3.4638	-5.3878	-4.1536	-6.0583	-6.0949	-4.7552	-4.7114	-2.8608	-5.2391	-4.8426	-4.6064	-3.8052	-4.7532	-3.4234	-5.8646	-4.7869	-3.1226
-13.291	-11.474	-13.085	-14.619	-12.933	-11.392	-12.658	-12.343	-14.243	-13.691	-12.584	-13.564	-13.578	-12.366	-13.988	-13.186	-13.269	-13.057	-14.482	-13.145	-12.894	-13.147	-14.122	-12.055	-12.545	-14.606	-13.639	-13.882	-12.675	-12.081	-12.799	-12.742	-13.407	-12.869	-12.516	-12.455	-12.517	-13.344	-13.219	-12.994	-13.525	-14.485	-11.972	-12.858	-12.885	-13.58	-14.062	-14.53	-15.385	-12.934
-13.427	-13.737	-12.903	-12.143	-13.769	-13.625	-11.984	-13.395	-11.403	-12.442	-11.818	-13.128	-11.606	-12.763	-11.78	-13.511	-11.515	-14.403	-11.975	-13.017	-13.479	-11.648	-13.854	-12.342	-12.658	-13.218	-13.281	-11.947	-11.842	-12.302	-12.552	-13.828	-14.271	-12.068	-13.399	-13.095	-14.347	-14.914	-11.929	-13.882	-12.574	-13.644	-13.146	-11.663	-11.738	-12.315	-13.599	-13.55	-13.121	-13.491
0.045413	0.47654	-0.7127	-2.3116	0.12883	-1.3002	-1.0816	0.42884	0.13898	1.0197	-0.5692	-0.90133	-0.82408	-0.79692	-1.9803	-2.2382	-0.22827	-0.7298	-2.6465	-1.1123	-1.7227	-0.5785	0.94005	-0.70911	-1.8215	-0.75661	-1.0997	-1.343	-0.79867	-0.3888	-0.48635	-1.0251	-1.3222	-0.77005	-0.43603	-1.6832	-2.95	-0.75639	0.17271	0.20023	-1.0197	-0.33802	-0.83087	0.63534	-0.97874	-0.66079	-3.0624	0.20772	-1.2776	-0.095685
-11.849	-10.87	-11.289	-10.371	-10.755	-11.783	-9.4826	-10.451	-10.593	-11.646	-11.505	-11.085	-10.115	-12.274	-12.672	-12.667	-13.63	-12.432	-12.755	-12.524	-11.049	-12.437	-12.126	-11.166	-11.33	-11.995	-12.303	-12.229	-12.692	-11.426	-11.41	-11.924	-10.992	-11.226	-12.555	-10.004	-12.174	-10.885	-10.324	-11.121	-11.345	-11.627	-10.929	-10.999	-11.587	-11.11	-11.92	-11.985	-10.808	-12.111
-0.97967	-1.4994	-2.2734	-1.7198	-1.9595	-0.94598	-1.8708	-1.8202	-1.1354	0.69423	-3.4569	-0.44091	-1.9313	-0.98834	-1.1089	-2.7873	-0.35667	-2.5924	-1.1276	-0.96105	-0.96222	-1.0479	-1.5173	-0.48904	0.59258	-1.3514	-0.098504	-1.581	-1.2225	-2.5388	-0.86824	-0.41346	-1.3424	-1.5858	-2.6069	-1.9837	-2.4678	0.42298	-1.5328	-2.2551	-0.17742	-1.0904	-1.5005	-1.6355	-1.9009	-2.4673	-1.3914	-1.0505	-1.6508	-0.54073
-1.6579	0.80392	-0.61151	-0.47586	0.66609	-0.04606	0.70265	-1.564	-0.99607	-0.10959	-1.0141	-0.36188	0.38418	0.94253	1.8467	0.61619	-0.43218	1.1276	-0.53	-1.2752	0.094705	-0.36926	0.85598	0.0049361	-0.59861	0.17885	-0.44768	0.32041	1.6095	1.1844	0.4374	0.06126	0.30757	0.31827	-1.8677	-0.81062	-0.13397	-0.263	-0.22612	1.33	0.34574	-1.2366	-0.22596	0.90379	-0.085705	-1.1688	0.81432	-0.48817	-0.10662	-0.33187
-14.895	-14.559	-13.796	-14.406	-15.165	-13.956	-14.662	-14.586	-13.359	-14.509	-14.874	-13.663	-14.115	-14.044	-13.824	-15.438	-14.017	-16.406	-13.924	-15.517	-14.203	-13.368	-15.846	-15.991	-14.114	-14.686	-15.246	-14.957	-15.039	-14.681	-14.492	-16.32	-14.014	-14.373	-15.441	-16.989	-14.722	-14.494	-14.98	-15.352	-15.94	-12.87	-14.827	-14.233	-15.319	-14.724	-14.636	-14.929	-14.496	-14.693
-0.55443	-3.674	-1.8188	-0.71079	-0.87787	-0.76523	0.43048	-1.8037	-0.64375	-0.60503	-0.1903	-0.59273	-0.41372	-2.0638	-0.93661	-2.1579	-1.2377	0.47633	-2.106	-1.4447	-0.78595	-1.5219	0.065159	-1.2805	-0.35352	-0.57263	-1.3956	-1.6111	-1.7653	-0.45443	0.20857	-2.301	-0.35039	-1.1893	-0.60661	-0.54446	-1.4113	0.25733	-2.2078	0.35629	0.086562	-1.0508	-1.1766	-1.2557	0.53697	-0.76705	-0.40372	-1.0149	-0.43265	-2.4892
-14.428	-13.413	-12.059	-12.052	-13.064	-14.521	-12.732	-13.164	-12.999	-13.357	-13.555	-12.951	-14.979	-12.615	-13.283	-13.249	-13.594	-12.571	-14.111	-12.382	-13.857	-12.731	-13.315	-11.687	-14.357	-11.546	-11.482	-10.933	-13.497	-12.079	-13.421	-13.794	-13.129	-12.98	-12.728	-13.175	-11.683	-12.97	-13.001	-12.709	-12.558	-14.435	-12.242	-13.861	-12.634	-12.607	-13.599	-12.755	-13.515	-11.988
-12.576	-13.392	-14.863	-12.993	-13.988	-13.879	-13.738	-13.528	-13.571	-14.818	-14.251	-13.627	-13.841	-13.324	-15.198	-14.087	-14.48	-13.564	-14.994	-15.508	-15.142	-13.353	-13.216	-14.085	-15.088	-14.84	-12.715	-13.783	-13.042	-12.601	-12.869	-15.302	-14.07	-14.017	-13.44	-14.272	-14.139	-14.704	-13.248	-13.128	-14.887	-13.734	-14.296	-14.645	-14.048	-14.143	-13.494	-14.164	-14.574	-14.486
-10.558	-12.255	-11.615	-12.065	-9.9897	-10.252	-13.396	-11.573	-11.444	-10.094	-11.846	-13.438	-10.177	-10.998	-11.284	-11.21	-12.368	-12.483	-11.097	-9.9367	-10.67	-11.008	-11.054	-12.358	-11.34	-11.178	-10.4	-11.891	-11.473	-11.614	-10.197	-11.797	-12.857	-11.5	-11.168	-11.276	-12.029	-10.978	-11.848	-10.038	-12.718	-10.848	-11.81	-11.178	-10.691	-11.984	-11.774	-11.796	-9.7606	-9.9001
-7.0723	-6.5767	-8.5006	-7.9977	-7.8167	-8.1631	-8.6191	-8.5111	-8.0685	-8.3749	-6.6664	-6.7851	-5.6024	-7.4261	-8.3093	-8.0235	-7.5149	-6.5443	-8.0499	-6.3075	-7.6703	-6.9917	-5.7257	-7.6838	-8.2937	-7.8898	-8.7439	-7.7029	-7.0499	-7.6041	-8.2926	-9.2852	-6.25	-7.7167	-7.7455	-7.4569	-7.51	-7.1196	-7.951	-7.0108	-6.5093	-7.6419	-7.8191	-8.2429	-8.2317	-7.7238	-9.1497	-9.2348	-7.2471	-7.8959
5.8664	5.914	3.3286	5.1128	5.045	6.0457	4.4464	5.2435	6.0622	4.6125	4.5304	5.0316	4.5988	3.1999	6.3354	6.5355	4.3016	5.0926	5.5982	4.49	5.0005	5.6355	5.3426	5.2822	2.4179	5.0155	4.2701	5.3948	4.3113	4.8736	4.1454	6.0529	4.2603	5.1802	5.3496	4.5814	6.7073	3.8879	4.2872	6.0798	3.4765	5.5394	3.721	5.2816	4.7781	4.7244	4.3877	3.9574	6.4194	6.2524
-5.6018	-2.9486	-3.7183	-2.8688	-3.9817	-4.3969	-3.0897	-4.4355	-2.4815	-5.5276	-3.8815	-3.0093	-5.4399	-3.5008	-3.6751	-3.7894	-2.6812	-4.3289	-3.4886	-4.153	-4.0699	-4.5781	-3.3184	-5.943	-2.443	-4.0319	-2.5832	-5.3726	-4.0005	-5.3212	-2.4598	-5.1814	-3.2168	-4.0184	-2.6814	-4.8608	-4.0211	-4.4026	-3.4809	-2.3651	-5.2209	-3.1202	-2.2603	-3.6495	-3.7382	-4.8538	-4.0027	-3.6338	-3.4023	-4.1224
-0.2637	0.8324	1.9325	1.7825	0.52378	-0.61061	0.52621	0.93339	-0.13535	-0.89695	-0.93554	2.6987	0.23355	0.69571	-0.80646	0.84162	0.87899	0.19401	0.62363	-0.086143	0.30577	1.0528	-0.80425	-0.33125	-0.94869	0.23669	-0.31364	0.45294	-0.33227	1.6013	-0.25602	-0.35052	0.42406	3.2736	2.0624	0.097471	-1.4849	0.0051179	-0.28219	-0.082359	2.8511	-0.39919	0.21347	0.67075	-0.60964	0.77206	0.087742	0.14221	0.65413	1.1602
3.0794	0.70631	3.4361	4.0044	1.9931	2.2307	2.9076	3.0643	1.6374	1.7371	2.8845	2.69	1.3114	1.766	2.8798	3.9272	1.6697	3.2416	2.0218	3.6473	4.0843	2.8037	1.884	1.5276	1.6869	3.0758	1.9978	1.5978	2.5282	1.0011	3.0695	3.1878	2.8003	2.8429	3.2334	2.9056	3.8039	2.6461	1.8831	1.5861	1.6825	2.2287	3.1002	2.3176	2.8437	1.9469	3.3777	5.8544	0.82681	4.0194
-1.9816	-0.3514	-1.3572	-1.1693	-2.3892	-1.6073	-1.8477	-1.4174	-0.82254	-0.43327	-1.4292	-0.95104	-2.3548	-0.43333	1.601	-0.17889	-0.87861	-1.1932	-1.4523	-2.2326	-1.1783	-3.2511	0.097643	-1.0389	-0.82992	-3.2206	-2.0399	-1.9646	-2.328	-0.033073	-2.2609	-1.0444	-0.67363	-1.8851	-2.3581	-1.4755	-2.0332	-0.32609	-1.4115	-0.97148	-1.9103	-0.48222	-0.70335	-1.498	-1.4058	0.16785	0.24524	-0.03001	-2.2942	-1.0511
-21.649	-22.783	-22.22	-22.243	-22.133	-21.796	-22.069	-21.922	-22.233	-21.758	-22.499	-21.136	-22.001	-21.859	-22.534	-22.665	-21.422	-22.76	-20.596	-21.948	-22.623	-23.009	-22.422	-21.332	-20.974	-20.991	-23.27	-22.417	-20.801	-22.835	-22.337	-21.182	-22.658	-22.357	-22.501	-23.734	-22.481	-23.421	-21.671	-24.254	-22.73	-22.714	-23.275	-22.614	-23.106	-21.855	-20.031	-20.551	-22.76	-21.675
5.8031	4.6323	5.1198	6.0966	3.8452	6.4878	5.8773	5.1367	5.8235	5.3454	3.2874	5.7271	4.1298	5.3153	5.3682	4.7166	5.5292	2.9938	5.0872	5.1288	4.153	5.3339	3.5943	4.7337	4.8027	5.4247	4.9869	6.3183	6.637	4.2019	4.7979	5.8001	5.5637	4.2997	3.9031	5.7028	5.9313	5.7341	4.9391	4.89	6.2986	4.937	5.1871	3.2691	5.6245	4.9024	4.3926	3.6591	5.3665	5.9547
-1.8004	-2.7399	-4.4952	-2.4788	-3.1002	-2.7794	-3.4859	-1.8529	-2.9762	-1.5853	-1.4737	-3.2209	-3.108	-1.166	-2.8844	-2.7705	-2.2341	-2.2071	-2.558	-2.7732	-3.7384	-1.6193	-1.588	-2.2787	-2.0257	-4.9056	-2.7653	-3.3845	-4.308	-3.3514	-2.4428	-2.2416	-3.0465	-3.15	-2.4302	-2.1595	-2.328	-2.8613	-3.9423	-2.1454	-2.6173	-1.4338	-0.78146	-2.5601	-4.3465	-3.7239	-1.9703	-3.6042	-4.4583	-3.058
-2.9362	-2.743	-1.8529	-0.96062	-1.7159	-2.0837	-1.3622	-1.0574	-2.6668	-2.1635	-0.32507	-2.6372	-2.3497	-3.985	-3.9298	-2.8289	-0.22653	-1.3795	0.1087	-1.95	-0.92989	-2.5928	-1.5959	-1.7669	-1.5631	-1.3035	-1.0034	-1.7175	-1.9602	-0.41363	-1.5751	-0.97074	-1.5088	-1.0635	-0.90955	-1.479	-2.5106	-2.3248	-2.6495	-2.2984	-2.7419	-2.4859	-1.3269	-0.075865	-2.4604	-2.942	-1.6528	-3.2516	-1.2446	-2.8545
-2.0118	-2.5394	-3.5748	-2.0837	-3.3478	-1.8244	-3.3245	-3.0694	-4.999	-3.353	-2.1909	-2.7023	-3.1322	-3.4102	-3.817	-1.7821	-2.6934	-2.1922	-3.5891	-3.4556	-2.4556	-3.944	-1.0653	-1.3203	-1.6187	-1.7636	-2.7779	-3.3532	-4.2649	-2.9046	-3.0752	-2.2253	-2.4874	-4.2892	-1.5857	-4.1735	-3.2758	-3.5011	-2.1978	-2.8417	-3.1165	-2.525	-1.0925	-3.4623	-3.4957	-2.4477	-1.1126	-2.5001	-1.2021	-2.2626
9.3703	8.0606	8.8519	7.5354	9.972	7.1233	10.547	8.9878	8.5219	10.071	9.3231	9.2276	8.5735	7.6132	6.8833	8.0374	8.303	8.914	8.1359	7.4972	7.3047	8.152	9.5551	9.5749	8.9744	9.2622	9.6324	7.5188	9.3032	9.5424	9.1551	8.3752	9.2674	9.3829	7.7834	8.0379	9.0826	9.7753	10.174	7.4173	7.1255	9.5593	8.529	8.3709	8.2841	9.1278	7.5447	7.737	9.3353	9.8844
0.35236	-0.35242	-0.74173	0.078347	-0.47217	-0.25053	-0.2363	2.3359	-0.25308	0.30571	-0.93269	-0.30552	1.3991	0.4539	-0.38861	0.40751	0.42887	0.2038	-0.99196	0.556	-0.80628	0.45544	1.0751	0.082002	-1.2726	0.54042	0.96327	-0.29555	0.38481	0.27956	-1.1605	-1.5042	-0.2103	-0.66343	-1.4021	0.18802	0.016228	0.13695	1.3858	-0.92929	-0.20019	-0.66214	0.016998	-1.031	0.94406	-0.45519	1.2652	-0.32745	0.72852	-0.31655
-15.26	-14.002	-13.554	-15.409	-14.091	-13.786	-13.356	-13.691	-15.713	-14.058	-13.048	-15.77	-13.916	-15.03	-12.259	-14.668	-14.495	-13.724	-15.109	-15.964	-14.131	-14.738	-13.628	-15.132	-14.481	-14.069	-15.208	-13.283	-14.537	-14.207	-15.174	-14.14	-15.725	-15.36	-16.079	-13.86	-14.124	-13.737	-13.134	-14.919	-14.79	-14.957	-14.921	-15.051	-14.043	-14.451	-13.701	-13.571	-13.724	-14.31
-3.0662	-5.255	-1.931	-4.5916	-3.0539	-2.6734	-4.7671	-5.3802	-3.4787	-3.4768	-3.9988	-3.0581	-5.5907	-1.6723	-4.88	-4.7848	-4.4073	-4.1633	-2.2695	-3.036	-3.663	-3.6773	-4.8523	-5.2017	-3.0019	-5.6096	-4.6269	-2.7551	-3.2723	-4.4124	-4.5441	-4.0524	-2.7673	-4.189	-4.6523	-3.2904	-4.1479	-3.6221	-6.0188	-3.4197	-4.9451	-2.9668	-5.6544	-4.6466	-4.1222	-3.7412	-3.7352	-3.3207	-3.9185	-4.4933
0.19184	1.0115	-0.38934	-0.2269	1.0487	-0.34615	-0.29326	-1.2628	-0.020101	1.0082	-0.84194	0.083822	-0.99021	1.0757	0.030788	-0.1451	0.1151	0.99492	-0.16909	0.27254	-0.98578	-0.28245	-1.7537	-0.84377	-1.3212	-1.2699	-1.4424	-0.67383	-0.85086	1.1145	0.94271	-0.52031	-0.10972	0.24546	0.39459	-0.8761	-0.76711	1.4129	0.26501	-0.39741	-1.2315	0.57547	-0.092707	-0.81922	0.67988	-1.2244	1.0799	1.4445	-0.91843	-0.16109
-15.135	-14.708	-15.09	-14.936	-16.142	-13.472	-14.566	-13.489	-13.508	-15.173	-15.46	-14.545	-14.498	-12.948	-15.09	-13.452	-14.129	-13.844	-13.798	-14.034	-13.946	-14.963	-14.219	-14.542	-13.81	-14.171	-14.547	-15.194	-13.738	-13.75	-14.939	-14.76	-13.358	-14.15	-15.436	-13.852	-13.578	-14.733	-14.423	-13.946	-15.852	-13.81	-14.8	-13.518	-15.191	-13.631	-14.702	-16.433	-15.536	-14.042
-3.4594	-3.986	-3.8956	-4.6039	-2.406	-2.3591	-4.1036	-2.8086	-1.9649	-2.5461	-4.4868	-3.7133	-4.9046	-3.4738	-2.8003	-4.1438	-3.0416	-4.9294	-4.2632	-1.9524	-5.1807	-2.4693	-4.6079	-4.7918	-3.0704	-2.9329	-2.5546	-3.4165	-2.3245	-4.0751	-1.9455	-3.3959	-5.3266	-4.2532	-2.4598	-3.8182	-4.396	-4.0543	-4.6873	-3.126	-4.2971	-2.7264	-5.1194	-2.8787	-2.9513	-5.0837	-3.1921	-4.145	-3.4324	-4.6785
-22.167	-20.788	-22.185	-20.209	-19.73	-20.261	-20.989	-18.57	-21.277	-21.486	-21.021	-21.793	-22.051	-20.928	-21.425	-20.965	-20.849	-20.426	-20.325	-19.678	-20.596	-21.682	-20.302	-20.061	-21.616	-19.691	-20.864	-20.069	-19.987	-22.432	-20.821	-21.534	-21.238	-20.861	-22.123	-20.225	-20.508	-20.81	-21.561	-22.531	-19.216	-21.448	-21.185	-20.405	-17.9	-21.459	-20.092	-20.47	-20.858	-21.236
-3.8298	-3.5766	-1.9897	-0.14861	-1.5344	-1.538	-3.6425	-1.7677	-2.7113	-2.6829	-2.5995	-1.8936	-3.2893	-3.3928	-3.2529	-1.9326	-1.0812	-3.1454	-2.1453	-2.1346	-2.8306	-2.367	-2.961	-1.4371	-3.2721	-4.0998	-1.3454	-2.5787	-2.2053	-1.7013	-2.0325	-0.966	-3.0206	-2.0287	-2.6384	-2.6686	-2.2798	-2.9388	-3.9697	-3.4419	-3.6533	-1.64	-2.1358	-1.4969	-2.5962	-1.6837	-2.0854	-3.132	-2.8644	-2.8828
5.4401	6.9934	6.1087	5.7795	5.8372	4.8614	6.1784	5.9133	5.8252	6.5893	4.0454	4.6847	6.6965	7.85	5.8668	4.8741	4.3971	5.757	5.4636	4.1422	5.322	4.3261	5.1989	7.1779	6.9802	4.8008	4.2383	6.2898	5.5631	5.4775	6.1501	7.1067	6.4047	4.7098	6.3127	5.8939	5.6601	4.2271	6.2275	7.0184	4.7258	4.5304	5.596	6.0865	6.3756	4.4986	4.2923	5.8267	5.4407	5.6867
-22.735	-21.389	-23.259	-22.537	-23.215	-21.924	-22.892	-21.183	-22.137	-22.678	-22.024	-23.341	-21.291	-22.473	-21.459	-20.892	-20.589	-21.635	-22.707	-20.922	-22.493	-21.53	-22.879	-22.823	-23.455	-23.042	-22.23	-22.394	-22.857	-20.483	-22.18	-22.66	-23.01	-22.447	-22.497	-21.778	-20.703	-22.624	-21.785	-22.528	-22.972	-23.01	-22.815	-20.982	-21.159	-22.434	-23.446	-21.337	-22.449	-21.875
1.0555	0.49101	-0.13912	0.74198	0.64334	0.40643	0.056764	1.2099	0.78963	-0.92647	-0.37509	0.16743	1.5096	-2.4393	0.6722	-0.19538	0.54211	-0.030126	0.80935	0.17708	0.40985	0.54137	1.341	-1.2664	0.22661	-1.084	-0.57206	0.66267	0.13306	1.1289	-0.46992	-0.1704	-6.468e-05	1.1197	0.085447	1.6555	1.0985	1.9258	0.31778	1.5615	1.2671	-0.10193	0.57282	0.16169	0.58171	1.3967	-0.20127	0.53426	0.42735	-0.47112
-3.438	-3.7053	-2.9099	-3.2999	-3.607	-4.3913	-4.0064	-4.647	-3.9044	-4.2864	-5.503	-2.7965	-3.8594	-3.3058	-4.301	-4.0338	-3.9126	-5.3561	-3.4544	-3.7259	-3.819	-3.2768	-3.5663	-3.2874	-3.0306	-5.9744	-2.9543	-3.5376	-4.4064	-3.4771	-3.6303	-1.6195	-2.5239	-2.7834	-4.0045	-5.8518	-5.6678	-3.5059	-5.1724	-3.12	-4.5443	-1.5546	-2.7787	-4.2796	-3.716	-4.7054	-3.6361	-2.3847	-2.949	-3.4501
-13.129	-13.172	-11.875	-13.248	-12.292	-12.121	-12.946	-11.126	-11.11	-11.149	-11.059	-12.259	-13.621	-13.473	-11.653	-12.32	-11.211	-13.641	-11.992	-11.649	-13.505	-11.75	-10.947	-13.1	-10.819	-11.51	-13.572	-12.209	-10.354	-11.502	-12.318	-11.582	-10.948	-11.927	-12.464	-11.078	-11.85	-10.939	-11.43	-10.995	-11.559	-11.951	-11.931	-10.531	-12.928	-10.238	-10.195	-11.131	-11.724	-12.852
-2.761	-2.8278	-3.064	-2.263	-2.4474	-2.5385	-3.0854	-2.9559	-2.5264	-1.7808	-3.686	-3.874	-2.118	-1.5433	-3.1852	-2.4895	-2.4783	-4.0194	-2.4353	-2.5813	-2.4111	-2.1481	-2.1338	-1.671	-2.9078	-2.4101	-2.5624	-2.4645	-2.3884	-3.6913	-1.9566	-3.1706	-2.9919	-2.458	-3.0909	-0.98241	-3.5138	-4.41	-1.6875	-3.6949	-3.787	-1.5571	-2.2084	-3.0505	-2.9164	-2.2336	-2.9181	-1.9132	-3.1779	-1.564
-0.73929	-0.51377	-0.98242	-0.20612	-0.068794	-1.6314	-1.8959	-0.097264	-2.3455	0.116	-2.0124	-0.75773	-0.84715	0.25181	-1.521	-2.4996	-0.92379	-1.373	-3.1715	-0.13889	1.257	-0.51037	-1.6263	0.0099981	0.54866	-0.94637	-0.67105	-1.923	-1.4972	-1.6818	-0.68297	-1.2559	-0.47885	0.84137	-0.3463	-0.12598	-0.31274	-0.15717	0.016773	-1.2277	-0.7916	-0.37205	-0.68015	-1.2671	-1.7694	-0.29878	-2.1107	-1.6106	-1.682	0.30897
-12.148	-10.975	-13.487	-11.094	-11.845	-11.076	-11.248	-11.28	-12.582	-11.761	-13.024	-11.15	-10.358	-12.626	-9.8182	-9.8076	-10.858	-11.889	-11.442	-11.712	-11.823	-10.741	-11.621	-11.402	-12.783	-13.525	-10.876	-10.26	-10.338	-11.473	-10.28	-12.295	-11.422	-10.981	-11.567	-12.822	-10.432	-10.972	-11.01	-11.698	-10.543	-11.812	-12.917	-11.828	-12.258	-13.135	-12.399	-12.519	-12.449	-11.641
6.3211	4.5269	6.5795	4.9936	5.4114	5.1296	4.9959	6.1587	4.031	5.2502	4.8915	4.8473	5.2153	4.1896	7.4216	7.1322	6.2705	5.5916	5.1156	6.5947	3.8653	5.5465	6.4263	5.744	4.7895	6.6824	7.0014	5.3466	4.8702	4.4099	5.6862	5.8899	4.0321	4.6228	5.4833	5.5367	4.3431	5.9794	5.6394	4.9245	5.2203	5.817	5.2044	6.8405	7.4162	6.131	5.2852	5.7737	6.5802	5.0448
-1.2857	0.18537	-0.38601	-0.78912	0.86161	-0.37504	0.60757	1.0958	0.41852	0.94137	1.7877	-0.52568	0.15256	-0.73317	0.96443	-0.34742	0.6128	2.8677	-1.2229	-0.8073	-0.6357	-0.2466	0.28062	-0.47557	-1.032	0.16336	-0.54673	-1.3762	-0.20055	0.47808	1.1348	0.027622	-1.2452	-1.0435	0.34234	-1.7199	0.93291	0.15415	-0.24255	-1.1992	1.8875	-0.79269	-0.072547	-0.69781	-0.22678	-0.13018	-0.39514	0.69839	-0.27789	0.26623
-6.7427	-6.9403	-5.7026	-6.2542	-4.3726	-8.4407	-6.713	-8.0077	-6.3441	-5.9859	-4.3363	-6.9816	-6.7305	-6.2061	-7.1422	-5.646	-6.3113	-7.646	-7.0329	-6.5019	-7.8593	-6.2964	-6.9044	-7.4688	-5.4093	-5.7503	-6.5108	-5.138	-6.4529	-6.1306	-6.2027	-4.9812	-5.2884	-6.3575	-5.1732	-5.8137	-4.6676	-6.3452	-5.3529	-6.9158	-7.4637	-6.8285	-6.6292	-7.4238	-6.3497	-6.0865	-6.2571	-5.3296	-6.9443	-6.194
7.8175	8.7921	7.9708	10.064	8.0821	8.3614	7.982	9.3416	8.8261	8.3273	8.2197	7.8581	8.3929	8.9433	8.7502	9.2107	7.8971	7.2977	7.0702	9.1459	9.1789	8.0919	9.7541	8.8357	9.1821	9.1959	8.4119	8.5212	7.684	9.4044	7.8083	8.421	7.0794	9.4068	9.1335	8.802	9.6276	8.7449	7.7622	8.3288	10.133	9.0757	7.7692	8.1934	9.9516	8.1164	10.217	10.628	6.6933	10.907
0.30649	-0.69157	0.66517	1.7492	0.035014	1.4879	-0.45725	-1.1048	1.419	0.69051	0.12548	-1.2812	1.2806	-0.55882	0.82487	-1.2381	0.34365	-0.54358	0.21954	0.58849	0.072502	2.243	0.46004	0.31486	-0.50221	0.1543	-0.52823	-0.21832	1.0241	-0.34233	-0.19452	-0.62924	-0.49061	-0.95395	-0.86804	0.053368	-2.8312	-0.022565	-0.58449	1.4953	-1.1337	-1.7931	-0.49634	0.040885	-0.32078	-0.74442	-1.5337	-0.22739	-1.6881	-1.511
-4.3591	-4.0316	-6.083	-7.0294	-5.205	-4.8078	-3.7192	-3.9147	-4.2883	-4.8163	-5.7878	-4.2212	-4.9478	-3.6007	-4.4639	-5.1739	-4.7609	-5.4791	-4.4732	-7.2625	-4.2226	-6.0001	-5.9672	-5.0956	-5.6572	-4.1674	-4.7627	-4.4173	-5.7515	-5.1406	-4.7609	-3.8025	-5.2062	-4.7127	-4.2319	-5.6816	-3.9632	-4.7189	-6.6639	-4.9952	-3.9887	-4.9428	-5.5661	-5.0892	-4.6006	-4.7857	-5.5055	-4.2615	-5.2429	-4.6358
1.2672	0.66356	2.7641	2.0781	2.1976	1.7112	2.2388	2.0639	2.4733	2.3576	2.0021	0.85812	1.1915	2.2237	2.6376	3.4436	2.6644	1.4097	1.7978	2.0879	2.2722	2.815	4.45	1.8531	1.4263	1.6141	-0.12878	0.71937	2.6821	1.72	1.3293	1.6063	3.2131	1.2091	2.0166	2.8839	0.55227	2.6399	0.91985	1.1281	1.5459	2.4651	1.5204	1.147	0.53535	1.6086	2.8423	1.1899	2.5558	1.7754
9.6263	7.421	7.7901	8.9622	8.8715	7.3492	9.6855	9.3436	7.8125	9.8754	8.5543	7.8425	9.7597	9.0865	8.9951	9.0013	9.0017	9.2361	8.4128	6.8143	8.1439	7.7214	7.8339	8.7106	9.6732	9.0829	7.623	6.8152	9.2941	8.9693	7.9721	6.5892	9.7263	9.9562	8.1502	7.698	9.1744	8.8368	10.797	9.5945	9.2253	9.1104	7.4736	7.2479	8.8491	7.8088	9.5743	7.5836	9.1374	8.592
-3.0338	-3.4905	-4.1694	-4.7541	-3.7421	-4.874	-2.738	-4.0277	-2.5789	-5.0714	-2.6428	-2.3427	-2.8468	-2.2395	-1.1458	-3.4957	-2.723	-1.8096	-2.7268	-3.402	-3.4981	-3.7851	-3.5285	-2.7996	-3.6257	-3.4117	-0.64549	-3.8717	-3.5227	-1.9797	-2.0841	-3.0881	-3.4491	-3.0686	-2.8261	-2.0172	-2.7066	-3.084	-2.501	-2.8937	-1.8453	-3.5804	-1.5617	-3.1645	-3.9148	-2.4511	-2.6893	-3.0683	-3.855	-2.5393
4.7884	4.3638	3.8658	4.7128	5.5818	5.503	4.7636	5.8846	4.2345	3.5319	4.446	6.9659	4.6564	6.1331	5.1724	4.326	3.8163	4.339	5.8191	6.4547	5.1583	5.2715	3.4531	5.605	4.9574	5.1257	4.6573	4.0686	4.3712	3.9148	6.3352	4.3427	5.0714	3.9007	6.8719	4.157	5.4239	5.4486	3.644	6.1239	6.0265	6.4367	5.5251	3.4479	4.2764	4.759	4.8255	4.4057	5.4257	4.0682
-2.187	-2.0228	-2.759	-1.0387	-1.928	-3.3674	-2.7036	-4.0198	-3.2621	-2.085	-3.4381	-4.3018	-2.724	-2.408	-2.7917	-1.8915	-2.3948	-2.5015	-3.4464	-1.8217	-3.043	-3.3249	-1.4508	-3.1344	-2.0076	-2.8361	-2.5048	-3.3033	-2.3669	-3.0428	-2.1898	-2.8154	-2.4765	-2.9191	-2.5314	-2.0186	-2.5942	-3.8855	-1.0348	-2.6729	-1.6433	-2.3728	-3.5683	-2.5757	-3.8706	-3.5332	-2.5699	-0.74964	-2.0727	-3.1181
-21.513	-20.748	-21.414	-21.936	-21.328	-18.941	-22.203	-21.787	-19.975	-20.341	-22.161	-20.485	-20.164	-21.166	-20.758	-21.192	-20.8	-21.852	-21.935	-20.542	-20.723	-22.354	-21.047	-21.658	-21.389	-21.111	-21.655	-20.489	-22.755	-20.791	-19.231	-22.382	-20.695	-22.319	-21.567	-20.942	-21.975	-20.839	-20.34	-19.987	-19.76	-20.853	-21.841	-20.628	-20.449	-19.753	-19.17	-20.773	-20.981	-21.308
-8.9293	-9.6285	-7.7154	-9.2328	-9.0262	-10.124	-10.839	-10.448	-11.69	-9.362	-9.8845	-10.266	-10.968	-10.657	-7.9615	-9.3657	-12.135	-8.9173	-10.557	-12.307	-10.334	-9.7902	-10.855	-10.313	-9.2064	-11.846	-9.1783	-10.629	-11.21	-8.7833	-9.7033	-9.3035	-11.469	-10.119	-10.84	-11.091	-10.764	-10.186	-8.6071	-8.6918	-10.555	-10.4	-10.945	-11.066	-9.1501	-10.609	-10.942	-10.493	-10.689	-10.738
4.0117	1.256	2.3691	0.68142	1.373	1.9156	1.2456	0.21093	2.4179	0.34639	0.098043	2.8935	2.7851	2.7222	2.5269	1.8482	0.95509	3.205	1.1588	1.0978	1.0042	2.5478	1.8784	3.7849	2.3719	1.2336	0.66566	1.1486	1.6418	1.7528	3.7669	1.7522	1.4761	1.0906	2.3719	0.6408	2.4377	0.89817	0.90594	1.3913	0.74729	0.75681	1.862	1.2108	4.0429	1.1999	1.8517	2.9506	-0.77174	-0.75053
-0.62953	0.08882	-0.37641	-1.9911	-0.3342	-0.11433	-0.54591	-0.8602	-2.4584	-0.23681	-0.8436	-0.71067	-2.3622	-0.88906	-0.75062	-2.7544	-3.1607	-2.1258	-0.83574	-2.4325	-0.9263	-0.97289	-2.7867	-1.7587	-1.9843	-0.5852	-0.44668	-1.4433	0.63694	-2.82	-3.0888	-0.4179	-2.1561	-1.6862	-0.29594	-1.2446	-2.0687	-0.55218	-1.8058	-0.2857	-2.4472	-0.62077	-1.4264	-1.3822	-1.5472	-1.1033	-1.8076	-1.7362	-3.4365	-1.981
1.0648	-0.14258	-0.52481	-1.1373	-1.3141	-0.59666	-0.27821	-0.64415	0.45269	-0.60825	-0.1416	-1.7519	-0.74998	0.97978	-0.61665	-0.019895	-1.8624	-1.0026	0.096278	0.34855	-1.4261	-1.9612	-1.8164	-0.79271	0.69914	-0.72669	-2.5587	-0.69722	-0.49769	-0.27356	-0.87016	-1.9665	-1.1454	-1.4369	-0.41766	-0.01467	-1.6141	-1.4759	-0.13229	-0.19922	-0.56642	-1.0628	-0.69863	-1.4149	0.48696	1.126	-1.6228	-0.8171	-1.3116	-0.20406
-0.36122	-1.3087	-1.3832	-2.4027	-0.026264	-2.2415	-1.1265	-2.3315	-1.3396	-1.3632	-2.4321	-1.4952	-1.9233	-0.76958	-1.2638	-3.2534	-2.126	-1.4854	-0.19988	-2.1399	-3.1545	-1.0652	-2.1009	-0.97428	-2.9586	-2.3992	-1.633	-1.8538	-1.8843	-1.0602	-1.5471	-0.30584	-1.325	-0.34098	-1.8309	-2.8928	-1.7178	-0.032401	-0.14835	0.074966	-1.4391	-1.9192	-1.0192	-1.6008	-2.4942	-1.0891	-1.3008	-0.032877	-0.20372	-1.3912
9.7361	8.8326	10.276	10.48	10.932	10.315	10.025	9.6275	9.8265	10.491	11.189	8.4923	9.5803	10.06	11.358	10.071	7.6225	11.253	9.5541	9.8013	10.473	11.091	9.1258	10.33	9.2321	10.785	9.3781	9.2706	9.6082	10.326	11.532	8.6522	10.006	11.336	9.8771	9.3889	9.1769	10.138	9.4659	11.863	10.343	10.338	9.6427	7.7177	9.2352	9.9852	10.001	9.4702	9.5966	9.9875
-4.4466	-5.2299	-6.7722	-5.5663	-5.471	-6.1122	-7.1864	-7.0105	-5.8141	-6.4515	-5.1392	-4.8632	-5.6031	-4.8064	-5.3772	-5.6288	-6.3451	-6.7193	-5.388	-5.9994	-6.6127	-6.3511	-6.3617	-4.9889	-6.4737	-4.9171	-6.0832	-4.1561	-6.6704	-6.106	-6.8142	-4.6969	-6.9528	-4.204	-5.203	-6.3193	-3.635	-5.2013	-6.7376	-6.5362	-5.6784	-7.0184	-5.961	-6.033	-7.2723	-5.6053	-5.922	-6.9134	-5.4673	-5.1592
-5.9793	-3.7013	-2.3321	-4.8558	-3.239	-6.3569	-3.7592	-5.0567	-5.0855	-5.8917	-5.3381	-3.5824	-4.7535	-6.1206	-2.8392	-3.7434	-6.0337	-5.6158	-3.3248	-5.3354	-4.8481	-4.9221	-5.4985	-3.0222	-5.9202	-5.4526	-5.0814	-4.0032	-4.5553	-4.4125	-3.8724	-4.1823	-3.8672	-4.5405	-5.0004	-4.1239	-4.0902	-4.5562	-5.8154	-2.6534	-3.5714	-5.0004	-6.073	-5.3017	-3.895	-5.6265	-4.7896	-3.2316	-5.7631	-3.995
2.0266	-0.18561	1.8514	2.1031	1.5717	0.79464	1.09	2.1066	0.80844	-0.10769	0.80796	1.7591	1.6501	-0.021174	1.0207	0.12724	1.823	1.3918	0.72029	0.84266	0.91212	1.9864	1.7136	3.5304	1.5514	1.0553	1.7536	1.2707	2.057	0.69935	1.2686	3.0826	2.5411	1.8161	2.1865	2.0711	0.071459	2.5621	-0.65482	1.3254	-0.33579	1.3012	1.4089	2.3795	2.1055	1.7302	3.1943	3.4599	1.9018	2.0908
-8.9998	-8.7868	-9.9553	-10.26	-8.6296	-9.0779	-8.8893	-9.3335	-10.074	-9.1751	-9.4268	-9.5624	-9.8192	-8.3946	-7.9495	-8.8038	-8.7201	-9.0516	-9.3352	-9.3595	-10.47	-11.626	-10.5	-8.3273	-10.913	-10.139	-7.8548	-9.1742	-8.5071	-10.317	-10.504	-8.2802	-9.8195	-8.6217	-9.1286	-8.7863	-9.3611	-8.4424	-7.8141	-9.4665	-9.0096	-10.474	-8.8058	-9.7233	-8.5757	-8.7268	-9.2272	-9.7735	-9.6034	-8.7944
0.29937	0.55033	-0.84084	1.4974	0.036502	0.7695	0.31626	1.6502	-0.64886	-0.9217	0.43775	0.74156	0.75967	0.44845	0.7503	1.0673	0.56845	-0.017391	0.68567	0.41899	1.8908	1.6377	0.063185	2.8916	0.33817	0.1819	1.4442	-0.37028	0.20183	1.262	-1.6921	0.18053	-0.077283	1.5721	0.43618	1.3797	0.788	-0.85368	1.2837	1.9558	0.38747	1.4664	-0.22499	0.55461	-0.61499	-0.15363	-0.33528	-0.1415	1.0885	0.94214
2.5276	4.7532	2.7697	3.3603	3.0105	2.6659	4.352	2.6656	2.9055	0.41853	2.0187	2.7584	2.6983	1.3794	3.0165	2.6746	3.0313	3.0373	2.5823	2.9359	2.206	3.4051	1.8738	4.0711	2.8294	2.861	2.1257	2.5854	2.8365	2.3978	2.3576	2.6673	1.1986	4.1857	2.7905	4.0966	3.9293	3.5852	1.7892	2.8767	2.4254	5.2709	3.123	3.9615	3.2933	2.8061	4.5107	2.2154	2.6214	3.4025
-0.29601	-2.3111	-1.0718	-1.6434	-1.6753	-2.1559	-0.79813	1.12	0.047597	-1.5305	-0.027951	-2.4808	-0.8994	-0.68934	-0.83747	-1.5194	-1.8236	-2.5538	-1.093	0.0019801	-2.2809	0.084231	-2.3815	-1.1726	0.34281	-2.8125	-1.5638	0.65359	-3.3473	-1.1785	-0.2782	-2.3717	-1.8534	-2.6468	-1.7179	-1.585	-0.71571	0.099754	-1.2595	-1.3005	0.42741	-1.7627	-1.5303	-1.6296	-2.084	-1.5566	-1.8801	-2.1758	-2.7092	-0.092362
-3.8187	-3.0446	-2.5638	-2.4741	-2.5406	-1.8109	-2.1198	-3.8788	-0.53078	-1.9485	-2.0394	-3.1783	-1.9319	-4.1477	-1.4424	-3.6789	-2.8462	-2.3509	-3.3649	-3.5729	-1.8634	-3.8581	-4.4005	-2.1301	-3.837	-2.3756	-3.1629	-1.8332	-2.4635	-2.4341	-2.0153	-2.022	-2.737	-2.394	-2.1508	-3.1828	-3.0319	-2.8842	-3.3191	-2.1998	-2.4231	-2.1945	-1.7867	-3.8784	0.52857	-1.6295	-3.2655	-2.7864	-3.0826	-2.3381
-3.4288	-2.8165	-2.3426	-5.209	-3.5288	-3.4201	-4.2545	-2.9132	-3.5899	-2.3699	-3.3757	-3.1751	-2.7442	-3.505	-2.864	-3.0837	-4.2694	-2.9606	-3.0543	-3.6701	-3.2716	-3.3298	-3.4329	-3.6659	-2.8215	-3.3691	-2.9044	-4.9975	-4.0192	-4.3808	-4.2718	-4.5726	-3.8381	-2.9455	-3.7707	-1.9133	-3.8807	-3.8868	-3.8025	-2.714	-3.5017	-3.4086	-3.913	-3.6025	-3.6835	-4.8245	-2.3851	-2.1763	-2.2294	-3.3409
-0.59475	-0.51552	-1.3864	-0.74522	-1.4947	-0.84074	-1.7293	-1.2792	-2.4595	-1.1989	-1.2079	-2.4297	-3.1878	-0.95235	-2.6833	-0.68003	-1.9007	-0.81435	-0.83544	-0.25827	-2.2251	-0.82378	-2.1607	-0.98227	0.53568	-2.0589	-2.3017	-1.9844	-1.3087	-0.58147	-0.47446	-2.3318	-2.8799	-1.3788	-1.6423	-1.8905	-1.7524	-1.9862	-1.4665	-1.0908	-1.6122	-0.54229	-0.97474	-0.2876	-2.4346	-1.7994	-0.9966	-2.2534	-0.63642	0.044337
-10.311	-10.219	-10.93	-9.3931	-10.809	-11.283	-10.741	-11.93	-11.691	-12.562	-11.4	-10.188	-10.94	-11.735	-9.9597	-11.479	-9.6688	-10.134	-10.356	-10.516	-11.619	-9.7413	-11.838	-10.521	-10.62	-12.004	-9.9888	-11.213	-11.431	-10.16	-11.811	-10.53	-9.4946	-10.511	-10.978	-10.353	-11.365	-12.204	-11.555	-11.637	-10.107	-9.5939	-10.677	-10.715	-10.98	-9.7519	-11.631	-11.543	-10.341	-9.4647
-11.037	-10.593	-9.487	-11.627	-10.238	-9.7428	-12.142	-10.401	-11.658	-9.778	-9.1458	-9.9357	-10.831	-11.847	-9.7425	-11.921	-10.446	-11.054	-10.406	-9.1576	-9.0118	-11.646	-9.3398	-10.948	-10.838	-9.7602	-10.04	-11.15	-9.6154	-10.873	-10.732	-11.8	-9.2844	-10.803	-11.021	-11.203	-11.879	-10.66	-9.5936	-11.979	-11.242	-10.874	-10.038	-9.7372	-11.784	-9.6746	-10.224	-10.485	-10.989	-11.013
-2.8231	-4.8719	-5.4623	-3.3664	-4.2903	-2.7818	-2.586	-2.6431	-4.9991	-3.2952	-2.5537	-4.9159	-4.3926	-4.7704	-3.9332	-3.0531	-3.7771	-4.4666	-4.6033	-3.4604	-5.8189	-3.2461	-4.161	-4.1659	-6.1922	-3.9063	-3.1295	-3.3332	-5.6876	-4.2469	-3.7516	-3.8752	-3.6541	-5.3145	-6.2267	-4.5667	-4.2097	-3.1718	-4.2514	-4.6627	-1.9659	-4.1351	-3.7085	-3.6918	-3.9022	-3.673	-5.6829	-3.1145	-5.8199	-5.0299
-5.6438	-4.6809	-3.8813	-4.596	-3.776	-4.8469	-3.6798	-5.4109	-4.9901	-4.0127	-6.0157	-4.4469	-4.2036	-5.5962	-4.9534	-5.2525	-2.9488	-4.4487	-2.9606	-4.5287	-3.4587	-4.5217	-4.0194	-4.9624	-4.8747	-5.6385	-4.9091	-3.7091	-5.1278	-4.7746	-3.6962	-4.2278	-4.1432	-5.95	-4.2055	-5.2331	-4.3306	-4.4839	-6.5601	-3.2016	-4.9562	-4.5949	-4.4032	-3.5203	-3.7011	-4.7536	-4.4902	-4.2755	-3.6925	-4.8451
-0.32227	-0.00035123	-1.1713	-2.4863	0.18603	-1.3188	-1.4524	-0.16915	-2.7894	-2.6549	-2.4571	-1.5945	-2.996	-1.6209	-2.0669	0.036645	-1.0366	-0.78339	-0.40014	-2.1706	-1.1627	-2.0867	-1.0305	0.1661	-1.3507	-2.0729	-1.3495	-1.8639	-0.86676	-1.8543	-0.59469	-1.343	-0.67499	-1.1076	-3.1193	-1.4361	-0.52692	-0.43841	-1.5843	-1.6979	-1.8776	-0.5815	-1.8265	-0.039108	-1.8882	-0.52773	-1.7935	-1.7721	-2.489	-1.3729
-10.76	-11.367	-10.105	-9.6448	-9.3368	-11.422	-12.086	-10.115	-10.386	-11.097	-11.135	-9.6802	-11.209	-11.055	-12.897	-10.946	-11.988	-9.5862	-10.555	-10.22	-12.45	-11.155	-11.274	-11.416	-11.575	-10.041	-10.386	-10.513	-10.747	-12.327	-8.946	-9.9322	-10.43	-12.679	-10.587	-11.622	-11.717	-10.6	-9.5828	-9.5123	-10.574	-12.065	-12.555	-10.147	-9.4792	-12.523	-9.4568	-10.27	-12.004	-10.663
-14.29	-12.718	-12.389	-11.838	-13.312	-12.431	-12.738	-12.333	-13.009	-14.24	-13.153	-12.658	-12.548	-11.417	-13.519	-11.724	-12.551	-11.335	-13.244	-12.446	-12.631	-11.78	-13.158	-12.783	-12.848	-14.057	-12.759	-12.5	-12.523	-12.235	-13.18	-13.349	-11.539	-13.701	-12.729	-12.101	-11.856	-12.18	-12.684	-11.815	-12.669	-12.796	-14.296	-13.426	-12.4	-12.841	-12.97	-11.328	-13.129	-12.248
-13.217	-14.425	-13.066	-12.666	-12.072	-14.033	-12.811	-13.971	-14.198	-14.127	-13.276	-12.677	-15.17	-13.71	-11.949	-14.253	-13.672	-13.976	-12.488	-12.946	-12.451	-14.497	-13.815	-14.038	-13.325	-12.642	-13	-12.784	-12.326	-12.576	-13.346	-13.855	-13.251	-12.708	-13.04	-15.056	-12.097	-13.775	-15.196	-12.953	-12.353	-12.92	-12.787	-11.669	-13.922	-12.822	-12.765	-13.673	-13.493	-11.941
-12.577	-11.98	-12.867	-13.228	-11.627	-11.969	-12.23	-12.976	-12.077	-11.829	-13.247	-14.065	-12.841	-13.341	-12.922	-14.904	-12.565	-12.714	-12.401	-11.913	-12.904	-12.66	-14.984	-12.434	-14.062	-14.129	-11.926	-13.725	-13.07	-13.864	-11.085	-11.872	-13.884	-12.57	-11.467	-14.332	-13.168	-12.075	-13.526	-13.402	-14.196	-14.288	-13.095	-13.873	-14.458	-13.674	-12.477	-13.141	-14.281	-13.383
-2.6467	-3.0454	-2.349	-2.3115	-3.3631	-2.7242	-2.808	-3.2697	-3.1631	-2.6747	-1.6365	-2.0679	-3.715	-0.65833	-2.9673	-2.1456	-3.2624	-3.4352	-1.7062	-2.118	-3.6651	-2.2285	-3.2584	-1.9457	-2.9293	-4.5184	-2.3639	-2.8355	-1.5375	-1.0993	-2.4945	-1.3778	-2.7166	-4.4788	-3.1304	-1.327	-3.5149	-2.5538	-3.2513	-2.5864	-1.7992	-2.4593	-3.2791	-1.5849	-3.2091	-2.8067	-2.3086	-2.5296	-3.6229	-2.2388
-0.78181	-0.13804	-2.4791	-2.2586	-1.6357	-2.3223	-2.0858	-3.6635	-2.5595	-0.44933	-1.848	-1.7536	-2.0218	-1.0725	-2.2009	-1.8709	-1.9911	-1.6281	-2.4028	-2.6557	-2.7764	-1.1792	-1.6068	-1.5658	-2.2172	-1.6366	-0.23733	-1.494	-0.31783	-1.2031	-1.5576	-2.9084	-1.4511	-1.6557	-4.091	-2.3875	-2.0031	-1.4166	-2.7347	-1.4024	-2.8896	-0.76885	0.24258	-1.6315	-0.53541	-1.6205	-0.87624	-0.61601	-1.2961	-3.5963
-2.5127	-2.0214	-3.4733	-3.0212	-2.0669	-2.2394	-1.4092	-3.9024	-2.468	-2.9894	-2.3539	-2.5617	-3.888	-2.6299	-3.9008	-3.3284	-3.7026	-3.2373	-2.7947	-2.2049	-4.0445	-2.419	-3.9702	-2.5832	-3.2796	-4.3619	-2.2167	-3.9122	-4.0561	-2.4319	-2.3899	-3.0875	-4.025	-4.1447	-4.8324	-2.4528	-3.2397	-3.1306	-4.6903	-3.3378	-3.7594	-2.9785	-2.8463	-3.8983	-2.7877	-2.3462	-4.5034	-2.5481	-3.3337	-3.3093
3.7333	3.1779	1.0632	2.1118	3.3694	2.6328	4.1337	2.2046	4.8058	2.604	3.8625	3.9088	2.5667	2.6249	3.8611	3.5017	5.1948	2.7149	2.1739	1.844	2.5311	3.2951	2.0419	3.8087	1.5154	1.3403	2.0048	1.2162	1.9262	2.7266	2.3545	2.123	1.2111	2.3469	2.4271	4.0777	2.4254	1.3303	3.0357	2.7512	3.2055	3.0032	1.8754	2.0676	2.9257	1.3021	3.4655	2.0819	4.2546	1.893
-0.99771	-1.1619	-1.5762	-1.6579	-1.5577	-1.6854	-1.0526	-2.3497	-0.52397	-1.0054	-0.28555	-2.9733	0.35875	-0.40635	-2.1735	-2.0893	-2.4179	-1.7676	-0.70789	-0.87849	-1.3991	-4.7352	-1.8118	-0.70215	-1.8225	-2.6065	-1.513	-0.65578	-1.6124	-0.61783	-1.2566	-2.8577	-2.3548	-1.2755	-0.97046	-1.1607	-1.2199	-0.29128	-2.786	-2.7715	-1.9457	-1.5964	-2.5299	-0.67826	-2.0045	-0.77532	-0.12845	-1.4287	-3.3614	-0.72663
-13.554	-13.152	-13.501	-13.682	-13.339	-13.981	-13.67	-12.583	-13.367	-13.161	-13.315	-12.782	-13.038	-13.834	-10.78	-13.314	-12.253	-13.582	-12.668	-13.928	-12.038	-14.124	-12.705	-12.721	-12.321	-11.71	-13.535	-12.676	-14.015	-14.171	-12.872	-14.025	-14.183	-12.486	-12.518	-13.136	-14.484	-13.69	-12.777	-12.713	-14.634	-14.647	-14.164	-13.762	-14.344	-12.565	-13.539	-13.355	-14.815	-13.435
-4.1856	-5.1929	-5.5153	-6.0217	-4.1365	-4.1393	-4.8551	-4.0928	-5.7631	-5.0716	-4.7976	-3.7265	-4.7415	-5.4858	-5.6896	-5.9094	-5.7791	-4.4744	-5.5088	-4.4636	-4.829	-5.3776	-5.2397	-5.0337	-3.8184	-4.0273	-5.2023	-4.9721	-4.0811	-4.8229	-4.9238	-6.2964	-6.6665	-4.6835	-4.2398	-4.0983	-4.8294	-4.0624	-5.8647	-4.7291	-4.7898	-5.1017	-4.3911	-6.1564	-4.9808	-4.3458	-6.3548	-3.9047	-5.2928	-3.7559
-3.45	-2.6009	-2.1175	-3.6815	-3.2515	-2.1118	-2.3825	-1.5819	-3.6482	-3.3987	-3.2296	-3.128	-3.1505	-2.3511	-1.9789	-2.1489	-2.1023	-2.4237	-2.3365	-0.40293	-1.2527	-1.3679	-2.6646	-2.2377	-3.4148	-2.0166	-2.3493	-0.72229	-1.4541	-0.83728	-3.0822	-0.89122	-1.5753	-3.8152	-0.88381	-1.7634	-2.1049	-4.562	-0.24645	-2.2505	-2.6291	-2.8209	-2.7896	-1.2412	-3.0888	-1.6071	-1.7475	-2.3566	-2.8006	-2.5979
-11.044	-13.194	-12.279	-12.331	-11.295	-10.456	-11.45	-12.065	-12.102	-11.171	-11.955	-10.5	-10.281	-12.914	-11.491	-10.026	-11.736	-11.255	-11.004	-11.162	-11.003	-11.027	-11.879	-13.304	-11.771	-9.8952	-9.9129	-11.704	-10.382	-10.845	-9.7606	-12.453	-11.1	-10.845	-10.76	-11.308	-11.82	-11.484	-11.368	-10.527	-12.006	-10.602	-10.817	-11.374	-11.347	-11.973	-11.217	-11.265	-12.08	-11.118
-5.4252	-4.0024	-2.4123	-2.4546	-3.6986	-3.0267	-4.8832	-4.755	-4.1764	-3.5484	-4.4463	-4.5841	-3.7358	-3.5496	-5.2059	-3.4449	-3.1127	-3.5705	-5.1574	-3.7877	-3.707	-5.0705	-4.9463	-4.119	-2.9904	-5.3163	-2.268	-5.7359	-4.3611	-2.6481	-5.2976	-3.0989	-4.247	-3.7902	-5.5255	-4.1562	-4.0245	-3.7043	-3.7188	-4.1948	-2.8826	-4.5167	-3.7327	-3.6288	-2.2715	-4.228	-2.5901	-3.4281	-4.234	-2.4265
-2.3531	-3.6144	-3.5517	-2.1257	-3.1147	-2.7324	-2.304	-1.9426	-1.3579	-3.0623	-1.4807	-2.1579	-2.9592	-1.6232	-2.3695	-3.0461	-2.9827	-2.7562	-3.2539	-2.7139	-3.565	-2.6897	-2.0595	-1.2445	-0.7008	-3.4512	-2.7887	-3.1727	-2.4611	-1.9884	-1.1613	-1.8849	-1.3264	-2.5244	-1.6639	-2.4601	-2.6875	-2.3741	-3.0739	-3.4643	-2.415	-2.0229	-3.6292	-1.8496	-2.1567	-4.1628	-2.5825	-2.9292	-0.99829	-2.6798
-11.487	-12.216	-11.845	-13.055	-14.018	-13.188	-11.862	-13.775	-13.21	-12.636	-11.416	-13.731	-13.149	-14.215	-12.905	-14.017	-14.224	-13.395	-12.546	-12.151	-12.874	-13.405	-11.024	-13.537	-11.954	-14.606	-11.037	-13.742	-13.711	-12.532	-12.472	-13.027	-13.955	-12.751	-12.541	-13.994	-13.058	-13.791	-11.807	-14.139	-12.494	-12.328	-12.248	-13.8	-12.892	-12.132	-12.935	-11.664	-10.934	-12.732
1.3864	-0.60464	0.58291	1.312	1.1202	-0.19896	0.15185	0.39176	0.1635	-1.6251	0.66588	0.96309	1.2972	0.082268	1.5576	0.66787	1.1747	0.81788	-0.43426	1.1904	1.5318	-1.3364	-0.093539	0.33181	0.067168	0.87051	-0.31579	0.89787	-0.22753	2.0544	-0.44989	0.58959	0.55245	0.31937	-0.69206	0.57735	-0.67169	0.1162	-0.56916	1.0403	0.63374	-0.65254	1.7261	2.5363	-1.6697	0.41959	0.22576	-0.11501	0.27086	0.50874
-11.777	-13.087	-11.507	-11.039	-11.623	-10.579	-12.196	-12.097	-11.79	-11.926	-11.495	-11.682	-12.535	-9.6642	-10.586	-10.356	-12.022	-11.4	-13.138	-11.858	-12.036	-11.792	-10.378	-11.867	-11.405	-12.644	-11.571	-12.108	-11.228	-11.819	-13.077	-10.429	-11.021	-10.844	-12.169	-10.715	-12.025	-12.109	-12.418	-10.837	-11.192	-13.128	-11.876	-10.353	-12.711	-11.855	-12.573	-13.132	-12.567	-11.218
-5.3445	-3.4034	-4.8723	-3.8147	-4.6902	-5.4413	-5.2553	-6.0812	-5.4543	-3.3302	-5.3776	-4.8495	-5.537	-4.2788	-5.7752	-6.0333	-6.6049	-5.5652	-5.0798	-4.5054	-3.7958	-5.7631	-3.6931	-5.1736	-3.933	-5.4858	-5.3716	-5.8005	-5.4571	-6.1458	-6.356	-5.7177	-4.5856	-3.8662	-4.7499	-5.8241	-4.4575	-4.0461	-4.7533	-5.7843	-5.579	-5.8072	-3.5588	-6.7796	-5.6878	-5.3914	-4.9481	-3.8587	-4.8755	-5.2311
-2.9938	-2.9943	-3.0391	-4.2312	-2.6032	-3.1441	-1.889	-1.94	-4.7662	-3.7616	-1.2629	-1.5255	-3.1481	-2.9617	-2.2464	-3.067	-2.3795	-1.1196	-3.4903	-3.3688	-2.2573	-3.6259	-2.3599	-2.9164	-3.5746	-2.2626	-2.7619	-3.2449	-2.0593	-1.6119	-2.0354	-3.6778	-3.2092	-1.9236	-3.1066	-3.36	-2.8794	-2.9039	-2.3206	-1.7165	-2.6698	-3.0035	-2.3879	-2.6303	-1.583	-3.5961	-1.4372	-1.2681	-2.1529	-0.99083
-5.0551	-3.677	-3.4253	-4.4792	-4.1199	-3.415	-3.0663	-4.1607	-4.7816	-3.314	-2.6406	-3.7097	-2.9787	-2.7381	-4.035	-4.1722	-2.7806	-2.8009	-2.4958	-2.9163	-3.7924	-4.0662	-4.8082	-3.787	-4.3585	-3.5797	-4.1777	-3.4376	-2.3996	-3.2758	-4.2984	-2.5411	-2.1111	-2.4889	-5.3168	-1.8726	-3.5902	-2.6611	-3.6886	-2.5636	-3.4902	-1.3104	-3.2951	-4.8016	-2.7854	-2.709	-2.4373	-2.871	-0.87255	-4.7871
-1.4283	-3.2611	-2.0667	-3.9309	-2.6753	-3.271	-2.39	-2.3407	-2.8413	-2.8274	-4.1124	-5.0333	-3.4969	-2.441	-2.789	-3.605	-3.281	-4.6061	-1.2693	-3.2043	-2.202	-3.9151	-2.9174	-3.8705	-1.6953	-3.8552	-3.2931	-2.7267	-2.8558	-3.3486	-3.6702	-4.2728	-2.8277	-3.096	-3.1525	-1.9552	-3.9968	-3.7774	-1.8737	-3.2921	-3.199	-2.9972	-2.761	-1.7405	-2.1242	-3.0914	-2.6554	-2.464	-2.932	-2.4988
-13.89	-13.801	-11.94	-13.809	-14.781	-15.154	-13.86	-13.376	-12.91	-14.712	-13.654	-13.137	-13.458	-13.692	-13.578	-13.027	-14.188	-13.908	-12.244	-12.544	-13.042	-13.732	-13.815	-14.574	-12.322	-12.185	-11.8	-12.703	-12.902	-12.693	-13.318	-12.046	-13.426	-13.047	-13.293	-11.674	-14.17	-14.136	-13.207	-12.912	-12.838	-11.425	-13.599	-12.944	-11.423	-13.148	-12.7	-11.927	-13.893	-12.815
-5.8217	-6.7802	-6.1984	-5.7577	-4.9798	-6.6878	-6.0463	-7.651	-5.3711	-5.6623	-6.5686	-5.7317	-6.1799	-6.6803	-6.2632	-6.7138	-6.0634	-6.2677	-5.8892	-6.7765	-6.9845	-5.103	-6.0874	-6.923	-7.1988	-5.7529	-6.6069	-7.1722	-5.8282	-7.9767	-4.1161	-6.4363	-6.3736	-5.8652	-5.1701	-5.6314	-6.2245	-6.8979	-6.5188	-7.2741	-6.1232	-6.4026	-4.5814	-5.4564	-4.7695	-7.0551	-6.4141	-5.2805	-6.634	-7.5138
3.2305	1.3819	2.4587	1.5486	2.6575	1.4268	2.8028	1.4139	2.0409	3.1792	3.9389	1.5112	2.406	2.0474	2.307	2.8017	2.4612	2.7376	2.7426	3.2774	4.2654	3.7766	2.1042	2.2623	2.3989	3.5591	3.7613	3.0528	2.403	1.9433	4.0512	2.7226	0.48211	2.8472	3.1478	2.7124	1.7948	3.3013	3.7303	3.491	2.9834	1.0959	1.3808	2.1606	1.8162	2.1412	2.8898	3.3282	1.9868	2.9199
-14.055	-12.558	-11.955	-13.212	-11.92	-12.857	-12.813	-12.742	-12.757	-11.816	-13.608	-12.976	-13.332	-12.019	-12.004	-13.247	-12.9	-12.596	-11.824	-12.819	-11.301	-12.951	-13.167	-14.56	-13.704	-13.52	-11.339	-13.395	-12.497	-12.433	-12.384	-12.289	-13.345	-12.054	-14.042	-11.555	-14.731	-12.793	-13.253	-12.703	-12.868	-12.199	-12.476	-12.448	-10.723	-14.495	-12.355	-12.372	-14.003	-13.796
-13.845	-11.773	-10.712	-11.188	-11.366	-11.433	-11.613	-12.162	-12.179	-13.106	-10.852	-11.911	-10.607	-12.194	-11.937	-10.615	-13.193	-12.759	-11.326	-10.218	-10.891	-13.185	-10.738	-13.23	-10.599	-11.682	-11.112	-11.192	-11.749	-11.622	-11.806	-12.053	-9.3707	-11.376	-11.35	-10.151	-11.147	-11.03	-11.165	-11.716	-11.105	-11.688	-11.911	-12.158	-12.306	-13.192	-11.311	-13.04	-11.607	-11.249
2.6723	3.9134	2.604	1.3733	3.3498	2.2838	2.0275	0.91541	2.7487	3.5639	2.2723	1.4716	2.6392	2.1754	3.173	1.1865	4.1907	2.8989	2.6385	3.1429	2.1507	1.8461	3.0876	4.3929	3.1638	2.5889	1.2633	3.4604	2.9563	2.0478	1.6624	4.0844	4.4171	3.0478	2.1809	3.8678	3.3653	2.4003	2.7006	2.8591	3.3608	3.9827	3.1706	2.5742	2.5672	3.3034	3.45	5.7595	3.1653	2.7524
-19.353	-19.742	-20.359	-21.404	-20.713	-22.044	-22.208	-20.769	-21	-20.487	-19.31	-21.173	-20.273	-21.168	-21.11	-21.147	-21.009	-20.997	-21.423	-19.123	-20.505	-21.284	-20.689	-19.58	-22.209	-20.898	-20.054	-21.924	-20.864	-20.865	-20.275	-21.514	-19.97	-21.433	-20.589	-20.534	-20.609	-21.609	-20.408	-19.815	-19.181	-20.091	-20.388	-22.223	-21.204	-19.664	-20.512	-22.043	-19.56	-20.729
-1.8375	0.10725	-1.216	-3.6878	-0.19367	-0.45967	-1.3175	-2.6433	-1.1173	-1.9889	-2.6661	-0.75992	-0.25432	-1.4046	-1.9865	-1.6559	-2.596	-0.86023	-0.48108	-1.5435	-1.4881	-1.5859	-1.3311	-1.4677	0.0015866	-0.0052985	-0.60366	-0.27652	-0.74144	-1.4685	-1.0592	-0.60962	-0.20052	-0.29888	-1.746	-1.8117	-1.1001	-0.5288	-1.0024	-2.5383	-0.76585	-1.7763	-0.98624	-1.9828	-2.1348	-1.7159	-0.44637	-0.29381	-1.3653	-1.2633
-0.50662	-0.56251	-1.0579	0.20705	0.2695	-0.17428	-1.2702	0.65714	0.61425	-0.2121	1.6401	-0.15462	-0.56432	0.22947	0.24226	0.76147	1.0239	1.4736	-0.85343	-1.5254	-1.5841	-0.1796	-0.07123	-1.2257	-0.1183	0.14184	-0.99775	-0.64678	1.2659	-0.60381	-0.56899	0.65292	0.48074	-2.1438	-2.1332	-1.2134	0.40922	0.12245	1.4627	-0.8097	-1.6275	1.0223	-0.63731	-0.83431	-0.57563	-1.0695	-0.34747	-0.88065	-1.0735	0.59078
-6.3703	-8.3859	-6.9634	-6.9712	-7.5381	-7.1468	-8.6231	-8.7593	-7.234	-8.7888	-7.4571	-6.2447	-8.3135	-7.9494	-9.4329	-7.9726	-7.6709	-9.45	-7.6317	-7.8658	-6.6596	-7.5026	-7.7101	-7.8664	-9.4139	-7.7842	-8.6008	-6.5213	-7.0051	-8.7511	-8.8261	-6.2816	-7.7393	-7.797	-6.8299	-7.7511	-8.8518	-5.5836	-7.8039	-6.3667	-6.3897	-7.5332	-7.7576	-8.2987	-8.3807	-7.5886	-8.1584	-6.289	-7.5771	-8.2013
-5.6165	-6.1586	-5.3364	-5.9046	-6.1966	-6.3897	-5.0645	-5.0636	-5.3912	-6.4947	-3.2507	-6.2225	-5.4109	-6.8882	-6.294	-3.9305	-4.8161	-5.9754	-6.6649	-7.6834	-6.0773	-5.5295	-5.43	-3.9437	-6.0215	-6.0522	-5.4155	-3.8632	-5.5369	-4.88	-6.0648	-5.3278	-6.9074	-6.7193	-5.7448	-6.6419	-5.6745	-4.5234	-4.8545	-5.5562	-6.4314	-5.4347	-4.7176	-4.512	-5.1602	-4.3053	-6.6613	-5.3993	-6.3222	-7.6135
-3.742	-4.4988	-3.7677	-2.4991	-3.1498	-3.4626	-2.004	-3.521	-3.0142	-2.0003	-4.7388	-4.2058	-3.2816	-3.928	-3.4681	-1.3762	-2.4538	-2.2072	-3.4886	-3.4037	-1.7315	-3.1001	-2.5871	-4.1704	-2.6957	-3.1557	-3.1288	-3.3883	-2.82	-3.5484	-4.1605	-1.164	-3.4575	-2.5215	-4.1499	-3.0899	-1.1694	-4.2919	-4.9502	-2.2385	-3.0269	-3.1728	-2.6266	-1.8896	-1.2412	-3.3053	-3.3933	-2.4267	-2.5598	-3.3118
8.4326	8.4858	8.3375	8.581	8.1383	9.4905	8.8537	9.2054	7.5887	8.1857	8.7082	8.2756	8.7147	9.0154	9.7191	7.4968	8.7859	9.3274	8.4258	8.4024	9.775	8.4497	9.1361	9.5787	9.3013	6.3967	7.7636	8.1246	7.2053	10.434	7.4812	8.4398	10.461	8.6659	9.1601	8.6219	8.7898	8.4831	7.4033	8.9642	9.0053	8.1188	9.2431	8.6916	6.0523	8.1117	8.3004	8.4031	8.3323	9.479
-11.743	-12.19	-11.542	-10.719	-11.047	-13.498	-13.329	-10.875	-10.813	-11.716	-11.989	-11.323	-11.644	-11.924	-11.642	-11.409	-11.298	-10.663	-12.3	-12.062	-10.589	-11.552	-10.353	-12.34	-11.192	-12.347	-11.547	-11.004	-11.605	-12.477	-10.507	-10.694	-10.689	-11.313	-13.176	-10.797	-11.471	-11.071	-10.921	-11.547	-9.4198	-12.056	-12.273	-11.055	-11.533	-13.238	-11.391	-10.068	-10.383	-11.654
-13.231	-15.345	-14.18	-12.077	-13.679	-13.066	-11.267	-14.976	-12.98	-12.749	-13.028	-11.952	-10.776	-12.848	-13.954	-12.129	-12.334	-12.749	-13.188	-11.995	-12.911	-13.361	-11.762	-13.758	-13.362	-12.027	-10.912	-13.116	-12.642	-13.152	-14.387	-12.864	-12.381	-12.136	-13.377	-12.705	-13.41	-14.218	-13.128	-12.503	-14.672	-13.754	-13.428	-12.744	-14.025	-12.973	-11.26	-14.109	-11.826	-13.041
4.9314	4.8107	5.0245	5.5312	3.7591	3.6597	5.6955	5.7935	5.3211	4.8873	5.4882	4.9984	3.233	4.7795	5.9635	2.9561	5.2201	4.0366	4.4559	5.0669	6.1982	4.5514	4.871	3.7058	4.6402	1.5821	4.8126	3.2002	5.1972	4.6061	4.5451	5.292	4.445	4.6623	5.7845	7.0009	6.3863	5.706	4.4229	5.7844	5.1801	5.1356	6.2403	5.3496	5.1944	5.5618	6.6386	4.7174	2.7894	5.5078
7.3477	5.2622	8.6186	6.7457	7.5348	5.8816	6.2518	7.2999	5.3534	5.0833	6.6099	4.7253	6.5676	5.3867	5.4758	5.6189	6.0066	7.3522	4.7888	6.1638	4.7001	5.1818	5.9425	5.1554	6.0207	5.6632	5.4771	6.8131	5.9341	6.5971	3.7537	6.0273	6.7604	4.2949	5.841	5.4407	6.324	5.0805	6.6492	5.0357	6.1998	3.5358	4.5974	5.8821	5.8058	6.4434	5.2566	4.5952	5.6095	5.0935
4.3969	3.4248	4.0224	5.4266	3.8497	4.9265	4.0297	3.6427	4.5429	4.5696	3.6476	6.4875	4.382	5.6198	5.4779	4.4018	5.1186	3.4215	4.7163	4.6886	3.2859	4.0151	3.8374	5.8	5.6463	4.401	4.3726	3.8741	4.3555	5.1885	4.31	2.7848	4.1815	3.0684	4.1136	3.4903	5.3117	5.0088	5.0589	3.471	5.7349	2.9097	5.4236	3.1355	4.3348	5.3998	4.2695	3.2895	4.113	3.344
-3.5829	-4.1338	-2.8289	-3.1945	-3.069	-4.8902	-2.1701	-2.6705	-4.4867	-2.5331	-3.3857	-6.1272	-2.9009	-3.6947	-4.7071	-5.2736	-3.5231	-4.2718	-3.6633	-3.6276	-4.0576	-3.7394	-3.5963	-3.0154	-2.9984	-5.042	-4.4515	-5.3283	-3.4549	-3.7967	-3.1528	-4.5447	-3.4423	-5.1934	-3.2459	-4.8901	-2.8891	-3.133	-3.6815	-5.3477	-2.894	-4.3432	-2.1251	-3.1062	-3.9711	-4.0866	-4.5566	-4.6795	-3.5475	-2.2291
-2.4066	-1.5216	-1.5787	-1.2647	-1.7933	0.73308	-0.33607	-2.7026	-1.3012	-1.7947	-0.83156	-2.1984	-2.6607	-1.7267	-1.4095	-1.7462	-1.0192	-0.38318	-0.48281	-2.0007	-1.7311	-2.1859	-3.0789	-1.7889	-3.0118	0.20788	-2.3957	-0.27943	-1.1633	-1.5659	-1.7737	-0.87849	-2.0466	-1.8772	-2.0976	-3.1663	-1.0598	-4.1867	-0.77375	-2.1594	-1.3015	-0.81348	-2.0278	-2.3578	-2.0369	-0.36039	-0.666	-2.9951	-1.6676	-0.055205
1.2688	-0.66076	0.063512	1.4539	0.68148	-0.58921	0.75964	0.69481	0.50603	-0.76473	-0.40545	-1.1933	0.86909	0.068963	1.2671	-2.1619	1.1892	-0.49527	1.4642	-1.1439	-2.6953	-0.33166	-0.97772	-1.0093	-0.13441	0.037411	-0.74996	0.14127	-0.43803	-0.02139	0.75571	-1.2734	-0.12534	-0.60863	-1.6226	0.45252	-0.56127	-0.86191	0.80625	1.6936	0.2624	-0.40299	-1.442	-0.19795	-0.51222	-0.43706	0.69847	1.0346	-0.10522	0.6725
0.82757	1.6557	1.004	-1.722	1.2117	1.8031	-1.2656	-0.0078498	-0.94065	-0.14582	0.8944	-1.9312	0.073304	0.87616	-0.51341	-0.12983	-1.0177	-1.0827	0.26266	-0.1658	-0.8845	-0.03089	0.4761	0.96646	-0.32921	-2.2085	-0.13383	-0.43673	-0.45647	1.2106	0.81797	-0.7713	-0.66	-0.2859	1.3917	0.16357	-0.68633	0.25452	-1.3848	-0.15572	-2.295	-0.28847	-0.47189	-1.288	0.21714	-0.59171	0.44181	-0.073371	1.4172	-0.40642
-4.8047	-5.5842	-4.7271	-5.6039	-5.3188	-4.7658	-5.7082	-5.442	-3.6761	-6.6945	-7.3685	-4.4998	-5.6235	-6.2149	-4.0264	-5.1877	-4.3352	-3.6718	-6.0967	-5.1092	-5.566	-5.0523	-3.8527	-5.994	-4.1331	-5.1942	-3.4113	-6.1906	-4.8148	-5.6228	-3.5805	-4.3141	-4.4249	-5.6306	-5.4521	-5.6757	-3.9405	-5.1475	-5.3288	-3.7059	-3.0462	-5.7632	-5.6437	-6.0285	-5.3654	-5.1455	-4.0107	-4.1962	-4.683	-5.2483
-11.033	-11.068	-11.962	-10.649	-11.142	-11.05	-10.565	-11.275	-12.435	-12.089	-10.762	-12.562	-10.364	-11.14	-10.077	-12.177	-12.925	-11.542	-11.426	-12.818	-10.07	-12.194	-11.279	-11.369	-10.312	-12.496	-11.879	-11	-10.398	-11.438	-11.162	-13.886	-11.88	-10.246	-12.092	-11.799	-11.396	-13.265	-12.463	-10.437	-11.885	-12.465	-11.525	-12.092	-12.561	-12.058	-11.7	-10.978	-11.074	-11.006
-6.5989	-4.7249	-5.1563	-4.0374	-6.6224	-5.1082	-2.9172	-5.5697	-3.966	-7.9887	-6.0543	-6.159	-6.261	-6.1443	-6.1397	-5.4565	-4.0475	-5.9315	-5.5662	-4.8277	-6.1759	-5.6644	-4.5085	-6.2256	-5.6034	-4.8743	-5.6966	-6.5311	-6.6409	-5.2149	-5.5858	-4.8679	-5.8455	-5.5204	-5.5724	-5.6777	-6.4083	-5.5187	-6.4528	-4.4492	-4.6304	-5.4443	-4.4014	-5.5203	-4.5753	-5.8645	-5.3705	-4.4013	-6.1095	-7.0492
8.3981	9.932	11.4	10.76	10.672	10.413	9.8659	11.085	9.6601	7.7908	9.4369	9.52	10.651	10.906	9.5831	8.2578	9.9203	10.876	10.97	8.7155	9.2954	8.8889	7.9523	10.657	9.7571	9.3331	7.5914	9.7279	9.9321	10.296	9.3521	10.015	10.927	10.719	10.439	9.1509	9.1677	8.7572	9.782	9.1188	10.083	10.651	11.839	10.739	11.783	11.353	8.6993	8.8467	9.76	9.7674
0.52031	1.0373	2.0663	1.2707	0.32326	1.4704	3.0442	0.64483	0.7387	1.0287	2.6212	1.0979	1.0674	0.85329	0.75985	1.618	2.244	1.4219	1.2219	1.2514	-0.067459	1.2496	1.674	1.4352	0.84175	1.5298	1.2623	1.5661	2.6086	1.8241	3.5167	0.87775	1.7358	1.0832	1.9777	2.3804	2.8086	-0.51991	0.86216	1.3505	1.4989	1.3985	-0.92565	2.3851	1.7625	-0.064389	1.19	1.4171	-0.72924	1.311
-4.2087	-2.3414	-3.1711	-3.6136	-3.348	-2.6863	-2.3472	-2.5062	-2.3934	-4.7417	-3.3468	-2.376	-4.2756	-2.5854	-2.9202	-1.6942	-2.3941	-3.3494	-1.6481	-2.1637	-1.9086	-2.9415	-2.5222	-1.3776	-2.5408	-4.113	-0.8478	-1.9489	-2.7012	-1.3558	-2.439	-3.4139	-1.8609	-2.8962	-1.6925	-2.9257	-3.9341	-2.3545	-1.3478	-3.2578	-1.1437	-2.0573	-1.7951	-2.977	-2.5316	-2.681	-3.9286	-1.7866	-1.7612	-2.2484
-12.731	-11.699	-10.538	-11.215	-11.024	-12.826	-12.216	-11.386	-11.837	-12.322	-10.891	-11.309	-10.702	-10.876	-10.878	-12.185	-9.3071	-12.92	-10.89	-11.19	-11.951	-11.72	-12.971	-11.956	-11.629	-11.978	-10.945	-12.49	-10.801	-10.053	-11.999	-10.565	-10.171	-13.079	-12.564	-11.814	-10.681	-11.395	-12.013	-11.009	-13.361	-12.321	-12.045	-11.124	-12.322	-11.991	-10.393	-11.885	-11.596	-10.204
-3.1282	-2.9602	-3.1751	-3.3688	-3.5444	-1.8028	-1.1741	-1.8003	-0.32799	-1.8008	-3.3786	-3.5992	-2.2504	-1.9401	-1.8698	-2.0602	-2.9827	-3.099	-3.9776	-2.1521	-1.9008	-1.9763	-1.9671	-0.85585	-1.9492	-1.3949	-0.28563	-2.8183	-2.2929	-2.4822	-3.4059	-3.1246	-0.94435	-2.5233	-2.6743	-3.5342	-2.2097	-1.9701	-2.8703	-2.3822	-2.1197	-2.0301	-3.7013	-3.1724	-3.5516	-2.2507	-2.2012	-2.2762	-3.2956	-3.2321
-10.64	-10.715	-11.281	-12.517	-10.72	-10.856	-11.004	-10.741	-10.308	-10.959	-11.898	-11.235	-8.4661	-9.6255	-11.929	-10.936	-12.132	-9.5196	-9.8043	-11.118	-10.055	-10.085	-11.016	-9.779	-10.92	-10.465	-8.6436	-11.252	-8.9584	-12.121	-11.519	-10.155	-10.212	-10.347	-12.859	-11.119	-10.581	-9.8229	-9.3203	-10.627	-11.466	-9.5832	-10.308	-8.6096	-10.156	-10.083	-10.566	-10.847	-10.876	-11.203
-1.3133	-1.3008	-1.072	-1.7352	-0.61546	-3.437	-1.572	-0.65424	-2.1766	-2.3357	-3.1072	-1.1563	-0.47236	0.30494	-1.5953	-2.4127	-1.5255	-2.5385	-1.0182	-1.0991	-1.2154	-2.4915	0.16081	-0.71655	0.21349	-0.76277	-0.57533	-1.2479	-0.81914	-0.49382	-0.20639	-1.3372	-2.478	-1.8672	-2.2988	-1.9285	-1.7528	-2.1111	-1.006	-1.7969	-0.91059	-1.245	-2.2224	-1.063	-0.82186	-1.6534	-1.6592	-2.9224	-2.2119	-1.8621
-2.4884	-2.2368	-1.9584	-3.3763	-4.1645	-2.8261	-3.2842	-2.1395	-3.2757	-4.1563	-3.3569	-0.1987	-3.7702	-2.5214	-2.8306	-3.3294	-2.2925	-3.766	-2.2979	-3.7092	-4.0278	-1.646	-3.4316	-1.4505	-2.5317	-4.1739	-3.2636	-2.9007	-4.1421	-3.7883	-4.3788	-4.0976	-3.6579	-2.0174	-4.2342	-4.126	-3.1834	-1.637	-1.7161	-2.0541	-3.3407	-3.7728	-2.7375	-2.3514	-3.8912	-1.8897	-1.9472	-3.3396	-3.3078	-2.1683
-1.6876	-2.5685	-3.1846	-1.6736	-2.1866	-2.2963	-2.5177	-5.2262	-2.2797	-2.5374	-3.4079	-2.5082	-2.5219	-3.0962	-2.1861	-2.4363	-1.8983	-2.9786	-2.4877	-1.802	-2.0121	-1.9423	-2.4118	-3.0638	-2.8354	-3.003	-3.3806	-1.0686	-2.2551	-2.8643	-4.2999	-3.6573	-2.0731	-1.8726	-2.4612	-3.501	-2.8134	-2.5371	-2.8234	-2.5893	-3.5535	-3.7395	-2.8167	-3.7229	-4.1574	-2.6542	-2.9397	-2.9344	-2.8485	-1.0415
5.6535	6.0892	7.5151	7.2912	7.7032	7.4868	6.4936	5.9751	6.7767	9.1873	6.3785	7.158	6.4345	7.0278	7.763	6.366	7.4478	5.4216	7.7106	6.4902	7.3259	6.366	6.2701	6.9137	7.9671	5.9302	7.2684	7.7502	6.597	7.0568	7.0631	7.3559	6.9239	6.4221	5.7629	6.6662	6.8207	6.1523	6.2962	6.2322	8.5354	5.8254	6.7906	7.2942	6.8973	7.7593	6.8228	7.4686	6.9545	5.7928
-0.60574	-1.3157	-0.60198	-0.96157	1.2799	-0.56109	-0.67945	-0.064247	0.66086	1.012	0.70409	-0.62259	0.92747	-0.21764	-0.98673	0.12094	0.25129	-0.32712	-0.88779	-0.559	-0.30822	-0.19473	-0.16414	-0.048329	-0.51771	-0.88566	2.066	-0.46472	-0.026507	0.72604	0.62987	-0.51523	-0.92481	0.40277	-0.92242	0.20284	0.38313	0.013089	-2.2381	0.49218	-0.50191	0.95245	-1.4862	0.5452	0.22248	0.93561	0.60886	-0.96323	-1.1409	-2.1467
-14.584	-13.719	-13.344	-14.516	-14.736	-15.323	-15.683	-16.474	-14.953	-15.887	-14.887	-14.618	-13.515	-15.551	-14.363	-14.081	-15.591	-16.036	-13.64	-16.703	-13.67	-14.543	-13.717	-14.154	-14.53	-13.844	-14.645	-14.412	-13.903	-13.941	-14.053	-14.51	-13.773	-14.834	-12.575	-13.731	-16.157	-14.202	-14.372	-15.333	-14.177	-14.087	-14.396	-15.052	-13.603	-13.3	-13.724	-13.794	-13.301	-14.738
3.7371	2.8251	3.2317	2.261	4.13	2.0278	5.0447	3.5822	2.7534	3.5878	3.3664	3.2846	3.443	1.7592	2.555	3.6672	2.8805	2.6642	2.4637	2.3811	2.5042	3.7107	3.5801	2.5557	3.5761	1.6187	3.2462	4.0889	4.4874	3.7515	2.8432	2.8998	3.0679	2.7315	2.6886	2.9219	2.8355	2.9115	4.8746	2.3816	3.8435	2.2732	4.7511	4.6785	2.3652	4.0881	4.3587	4.4121	3.5317	3.228
-13.661	-13.204	-15.332	-14.9	-14.326	-13.528	-14.023	-13.535	-15.563	-13.504	-13.924	-14.555	-14.265	-14.463	-13.9	-14.233	-14.617	-14.767	-15.648	-14.191	-15.622	-16.91	-15.071	-15.354	-14.205	-15.181	-15.628	-14.242	-14.979	-15.833	-14.444	-13.907	-15.498	-15.195	-13.807	-14.722	-14.158	-16.394	-14.916	-13.554	-16.1	-13.821	-15.564	-14.333	-14.066	-15.154	-15.426	-14.875	-15.66	-15.144
-6.0271	-6.5574	-5.5739	-6.768	-5.4455	-4.7676	-5.0473	-5.9762	-6.2675	-6.5099	-5.7012	-6.6788	-3.7401	-4.9322	-5.0024	-6.5881	-4.28	-5.5268	-4.6051	-6.3495	-6.5652	-4.8104	-6.0906	-7.4806	-4.2472	-5.6844	-5.3487	-6.3579	-6.5834	-4.9761	-5.232	-5.0026	-5.988	-4.3803	-3.7117	-4.8715	-4.6434	-6.1792	-5.8789	-4.7176	-4.4133	-4.6921	-6.4357	-6.2776	-6.5099	-5.7511	-6.5508	-5.3921	-5.84	-6.4216
-14.48	-12.79	-12.401	-12.86	-13.786	-12.545	-14.34	-11.776	-14.329	-11.977	-12.11	-13.851	-14.085	-12.514	-12.743	-13.832	-11.46	-13.651	-13.069	-13.586	-14.194	-13.705	-14.01	-12.65	-13.15	-11.933	-14.558	-13.486	-13.227	-13.161	-12.334	-12.672	-13.012	-12.498	-12.323	-13.726	-12.577	-13.992	-14.175	-12.126	-13.441	-12.254	-13.076	-14.077	-13.127	-14.055	-11.946	-13.646	-12.033	-12.993
7.8356	7.6622	7.8312	8.8567	6.0358	7.5653	7.5442	6.8656	6.3862	7.0578	7.1863	7.9449	8.3681	8.9368	8.0449	6.9788	8.3139	8.7354	8.4331	10.179	8.3713	6.737	9.0401	8.0304	8.6714	7.7289	7.9804	8.8938	8.9915	7.1249	8.5082	8.0708	8.6396	8.6473	7.9694	8.0058	9.4119	8.7102	8.1199	8.589	6.0559	7.5786	7.0813	9.5955	8.7225	7.9239	8.93	7.2166	9.351	8.0513
-20.432	-20.927	-21.484	-19.118	-21.382	-21.262	-22.122	-21.369	-22.05	-22.025	-22.392	-20.444	-21.839	-21.375	-21.817	-20.971	-21.431	-20.119	-21.947	-20.121	-22.14	-20.149	-20.762	-21.305	-21.66	-21.963	-20.329	-21.224	-19.474	-20.963	-22.287	-20.742	-23.144	-21.016	-18.842	-20.587	-20.761	-21.96	-21.168	-20.051	-20.309	-21.953	-20.956	-20.84	-22.047	-21.383	-21.034	-22.643	-22.816	-20.994
5.4914	3.9948	4.6091	5.3272	5.4049	5.659	4.9084	4.8329	6.079	4.5235	5.0779	6.2091	4.1061	3.878	6.6219	5.1295	4.5323	4.3306	6.5124	4.3606	4.1622	5.452	5.7969	5.9016	5.6495	5.4632	4.4754	5.8211	5.4609	5.0334	4.669	3.1956	4.6921	4.7607	4.9253	5.101	3.8291	4.7947	6.4884	8.1191	4.2455	6.0518	4.1588	4.3015	6.3226	3.4618	3.7385	4.2402	5.287	4.4986
3.1132	2.1489	3.9585	1.9279	3.9676	2.978	3.2699	3.4933	3.7476	2.7034	3.6546	1.6188	3.9973	3.3282	3.1772	3.5052	3.1994	2.2275	4.4731	2.9178	2.6438	2.2391	1.86	1.3339	1.7367	3.4528	3.1832	3.5201	3.8739	4.4093	3.2268	3.4511	2.2714	3.3776	3.9125	2.0247	4.3549	2.8814	3.1797	3.2105	2.6369	3.6056	2.34	3.5618	2.1981	3.5169	1.2106	4.2045	2.3249	3.977
-1.8393	-0.68833	-0.22231	-1.5384	-0.85105	-1.7364	-2.2387	-0.12818	-2.3337	-1.7823	-2.588	-1.44	-0.96342	-1.9078	-0.2035	-0.31404	-1.5963	-1.7015	-1.4799	-2.5545	-1.4409	-0.34594	-2.0018	-2.012	0.040245	-1.2909	-0.092528	-0.58311	-0.050485	-0.71938	-1.5574	-2.7444	-1.9047	-1.1331	-0.8797	-0.99639	-0.35616	-1.6729	-0.88492	-2.9156	-1.1132	-0.87898	-0.24402	-1.2698	-1.273	-0.76393	-1.2841	-1.3097	-2.5852	0.80791
-2.2129	-3.7088	-3.7231	-3.7551	-4.5801	-3.7918	-4.551	-3.9211	-4.0788	-4.2972	-3.6323	-3.7924	-5.2517	-4.4469	-6.3589	-2.9457	-3.6138	-4.5275	-3.2625	-5.5864	-3.7928	-3.9858	-5.565	-4.1036	-5.6637	-3.2701	-4.6309	-3.787	-2.5411	-3.5689	-2.5549	-4.2342	-4.5047	-3.8734	-5.4029	-1.8263	-3.9022	-3.7496	-5.4745	-5.1094	-3.9932	-4.0317	-3.9364	-5.368	-3.577	-4.7552	-2.9076	-3.4637	-5.3145	-4.339
-2.8435	-3.9068	-4.4985	-4.7077	-4.5488	-3.607	-2.6591	-3.7695	-4.7131	-3.9271	-2.929	-4.1347	-2.7026	-3.1299	-2.1859	-2.8147	-3.6293	-2.7044	-0.98595	-3.731	-2.2668	-2.8973	-3.9772	-3.5803	-4.307	-2.4807	-4.362	-4.1288	-3.5159	-2.931	-4.6528	-3.9334	-4.3413	-3.6974	-3.9596	-3.3327	-2.1497	-5.5279	-3.6521	-2.2151	-3.9565	-3.6266	-4.0149	-3.9242	-4.0962	-3.4997	-4.0999	-3.7936	-2.0861	-4.2458
-2.3496	-3.5545	-3.5156	-4.6998	-3.7083	-5.0989	-2.652	-2.9882	-4.8032	-5.2698	-3.8278	-2.7331	-3.8307	-3.9177	-4.1717	-3.8996	-4.5783	-2.1947	-4.0154	-3.9722	-3.3633	-4.9794	-4.2345	-4.7461	-3.9891	-2.0524	-4.7043	-5.9273	-3.9653	-3.1933	-4.3278	-4.2391	-3.5873	-5.5863	-4.0317	-4.1775	-3.6972	-2.4998	-4.8373	-3.2678	-5.4579	-4.9729	-4.1496	-3.6476	-2.8606	-3.8254	-5.1584	-4.1917	-3.4818	-4.0043
-3.9176	-1.2905	-2.146	-2.1602	-3.6286	-2.9229	-1.8794	-3.7386	-2.2433	-1.2113	-2.8557	-2.0627	-2.0025	-2.2299	-1.6162	-3.3399	-3.2467	-4.1677	-1.6263	-0.72291	-2.9138	-2.8314	-2.8658	-1.1521	-3.5096	-2.1287	-2.4865	-3.2002	-2.7024	-2.2294	-2.5261	-0.88716	-3.5535	-4.7134	-4.0933	-2.3668	-1.7892	-1.3752	-1.2864	-2.5112	-1.2566	-1.9005	-3.576	-1.9661	-1.5532	-1.3466	-3.8515	-2.4618	-3.2321	-0.78178
-12.897	-11.296	-13.092	-12.185	-12.48	-12.679	-12.575	-12.272	-12.649	-12.866	-13.91	-12.848	-13.207	-12.658	-12.817	-11.521	-11.898	-14.497	-12.267	-11.479	-14.185	-13.928	-10.468	-11.485	-12.216	-12.72	-11.652	-13.949	-12.164	-12.98	-12.25	-12.344	-12.666	-14.733	-11.385	-13.519	-12.251	-12.303	-11.746	-14.201	-13.282	-13.002	-12.952	-14.052	-13.299	-13.348	-11.078	-13.819	-13.452	-14.03
-11.352	-11.395	-10.581	-10.002	-12.4	-11.505	-12.155	-11.181	-9.5053	-10.95	-8.8787	-12.973	-11.829	-10.537	-10.586	-11.84	-11.63	-11.185	-10.279	-10.232	-10.899	-9.4034	-9.3579	-10.24	-11.411	-10.421	-11.298	-10.549	-10.948	-12.061	-10.924	-9.8264	-10.792	-11.15	-11.467	-10.165	-11.416	-10.008	-11.884	-10.98	-9.4828	-11.38	-9.148	-8.1576	-10.75	-10.363	-9.6873	-10.644	-10.981	-9.773
6.705	8.2418	7.0286	8.5446	5.3556	6.7949	7.1595	6.118	8.7502	5.6288	7.7802	6.2104	5.7576	6.1726	6.8778	5.6767	6.2318	6.8528	8.0089	6.9139	6.9898	7.2743	8.2948	6.3968	5.5452	7.5885	7.1182	7.9845	7.7057	6.4595	6.7409	7.4998	7.0776	6.5858	6.3437	7.8655	6.693	7.8305	6.3654	5.2816	7.2347	8.2462	7.1401	5.9593	8.0144	7.5026	5.8041	6.8696	7.228	6.6731
9.474	10.096	9.7428	9.4596	9.0328	8.4746	7.9121	8.1249	7.4147	8.3783	7.4992	7.8317	9.3783	9.1548	6.8847	8.8423	7.6188	8.8659	8.7694	8.3435	7.7579	9.4185	8.4508	8.9209	7.8978	7.8261	8.0543	10.123	8.8532	9.5691	7.9563	11.208	8.5832	5.9436	8.5815	8.7619	8.4434	8.5659	7.5394	9.0277	9.2726	7.9018	9.4425	7.2754	9.7158	8.6696	8.4497	9.2467	8.07	7.9092
-0.37605	-2.1319	-1.6017	-0.4355	-0.55857	-1.7581	-2.6486	-1.1032	-0.27588	0.34654	0.035171	-0.66994	0.32699	-0.48175	-1.1	-1.5958	-1.0442	0.088329	-1.3088	-1.6873	-1.2207	-2.4306	-0.93987	0.19536	-2.6797	-2.3473	-0.91808	0.016534	-0.85381	-0.17558	-1.6864	-0.4282	-0.95642	-1.3142	-1.6841	-0.19837	-1.2868	-2.2308	-2.2237	-1.2144	-1.2558	-1.5292	0.19837	-0.71883	-0.60347	0.33253	0.50964	-0.88414	0.080667	-2.1942
-4.6068	-6.5535	-5.2609	-7.6963	-5.2742	-4.8846	-6.4015	-4.8958	-6.6621	-5.3681	-6.7383	-7.2035	-4.1744	-7.5146	-6.5548	-7.2209	-5.9448	-6.8528	-6.2449	-6.6383	-7.7584	-5.2745	-6.6882	-5.6602	-6.2039	-6.09	-6.9241	-6.7315	-6.2788	-6.0121	-8.3758	-5.6382	-7.1744	-5.4118	-6.5787	-5.7728	-6.7612	-6.8962	-6.9458	-7.7582	-4.9706	-5.4321	-6.7872	-4.8682	-5.8887	-8.2975	-7.0719	-6.1976	-6.3642	-6.1603
-0.0057531	2.2849	3.8295	1.2595	2.5905	2.948	0.014394	1.7575	2.7795	2.8435	3.0842	1.2923	1.1007	0.94422	2.243	2.7478	1.5871	1.4632	0.77706	2.146	-0.12472	2.0235	1.0662	1.8727	2.8791	1.4141	3.6532	0.10784	1.3508	2.3214	0.24473	0.80699	1.9725	-0.28043	1.8676	1.8453	0.38866	1.2853	1.8969	3.0286	0.4163	2.3652	2.4115	2.3732	1.3761	1.4744	2.1821	1.5151	1.5857	1.686
-3.5619	-4.873	-4.1601	-5.1965	-3.7366	-5.3884	-4.4651	-4.4317	-4.1511	-3.7472	-4.4018	-4.6572	-5.1436	-5.3273	-3.4071	-3.7739	-2.0122	-3.6348	-3.4709	-3.6028	-4.1028	-2.5537	-3.9519	-5.4773	-2.2677	-3.7697	-4.9922	-3.6741	-4.8089	-5.7767	-3.5114	-5.5102	-4.7046	-3.6122	-3.3133	-3.8769	-5.2618	-4.93	-4.528	-4.1961	-5.0498	-4.2792	-5.0685	-5.7054	-3.9643	-3.5912	-4.5159	-3.6816	-2.8043	-3.9461
3.5742	4.1401	4.5256	3.5193	3.4047	5.8095	4.3758	5.1085	5.8443	5.596	4.2731	4.1371	4.3123	4.5135	3.1513	4.3214	3.9441	6.2041	5.394	4.5815	4.791	3.5538	3.0958	5.0606	4.1856	4.8018	3.6962	1.558	4.3633	4.214	4.2373	3.8765	4.7394	3.573	4.8514	3.6847	5.0141	5.1745	4.7148	6.1185	4.6982	4.1094	6.2941	3.231	3.547	4.6593	3.6319	4.798	4.6146	3.5121
-9.7693	-9.0969	-9.2311	-8.3835	-8.2817	-7.4442	-8.9546	-8.8793	-9.9614	-9.5312	-9.3708	-8.1696	-9.4909	-8.0277	-8.9702	-8.8859	-8.3683	-8.4095	-9.2623	-10.376	-9.2689	-9.9595	-10.476	-8.3107	-7.771	-9.3451	-9.9053	-6.7364	-8.5715	-7.9083	-9.8508	-10.312	-9.8813	-11.278	-9.6721	-9.2371	-9.1375	-8.8872	-9.4198	-8.0772	-8.2547	-9.1701	-7.9299	-9.8719	-9.1474	-9.7502	-9.4635	-10.047	-9.4539	-8.8978
-14.253	-15.12	-15.411	-12.615	-13.473	-14.898	-14.68	-15.297	-13.426	-13.775	-14.428	-14.962	-14.268	-12.524	-13.97	-14.212	-13.929	-14.451	-15.167	-15.472	-14.25	-13.215	-16.071	-14.301	-14.778	-14.901	-14.189	-14.158	-14.243	-14.55	-15.143	-14.247	-14.465	-14.559	-15.155	-15.655	-16.437	-16.049	-13.234	-14.972	-14.069	-14.336	-16.278	-15.294	-13.617	-13.752	-14.074	-15.373	-14.275	-16.659
7.2804	8.4724	7.1878	7.7481	9.9821	10.405	8.3359	11.138	9.1251	8.5211	8.3474	8.7511	9.6723	8.6639	8.147	7.3581	8.623	6.8522	8.7189	9.5964	7.5563	8.1386	8.1118	9.242	9.1527	9.3046	8.7997	8.2271	8.0228	8.0013	7.5498	9.7151	8.7818	7.1743	7.0474	10.275	8.7588	9.02	8.5046	6.844	7.7247	8.818	7.5237	8.8457	8.2151	8.5307	7.7275	8.6496	9.2464	9.8951
-21.864	-22.354	-20.69	-23.844	-21.477	-22.06	-21.864	-21.996	-23.149	-22.802	-22.557	-21.635	-23.422	-22.855	-21.219	-21.552	-23.752	-22.291	-23.515	-20.414	-23.409	-21.782	-21.91	-23.758	-22.698	-20.589	-23.368	-22.215	-22.554	-22.443	-21.907	-23.246	-22.966	-20.381	-22.647	-23.01	-21.71	-23.667	-21.637	-22.666	-23.542	-21.925	-22.452	-22.695	-21.219	-22.484	-22.644	-20.855	-20.787	-22.228
-21.103	-24.234	-21.031	-21.663	-23.671	-23.083	-21.69	-20.419	-23.117	-20.749	-21.845	-21.503	-22.766	-20.436	-22.056	-21.389	-22.137	-23.937	-23.39	-21.542	-21.046	-22.397	-23.456	-21.897	-21.822	-21.284	-20.413	-20.93	-24.006	-21.728	-22.057	-21.981	-22.312	-22.047	-22.742	-21.224	-22.367	-22.359	-22.186	-21.822	-22.995	-23.164	-21.684	-21.685	-22.931	-23.466	-22.951	-21.596	-22.974	-22.382
0.015555	-2.6306	-0.39898	0.54268	0.26372	0.76296	-0.58845	0.58996	1.0932	-0.039721	2.1231	0.42264	0.5478	-0.0017687	0.60416	-0.89677	2.5197	1.0396	1.9454	-0.1308	0.12242	1.1358	0.88303	-0.77239	2.016	-0.27963	0.27818	-1.5892	-0.94918	-0.65395	-1.3627	0.44919	-0.57599	0.048656	1.1546	-0.7455	-0.16713	0.34868	-0.29803	-0.26709	1.5003	1.565	1.1747	0.81084	-0.075687	0.11356	0.35334	-0.11186	-0.098709	0.68757
-2.5237	-2.9457	-2.6293	-1.8084	-3.9123	-1.4431	-4.2267	-3.321	-2.7043	-1.678	-3.0126	-3.9641	-2.3285	-3.0998	-3.6502	-3.311	-2.1126	-3.2243	-1.4085	-3.0503	-1.996	-1.6388	-3.4013	-2.2747	-1.7027	-2.9799	-2.1204	-2.4218	-2.2986	-4.4374	-2.0762	-2.1035	-1.6106	-3.1336	-1.6616	-1.8279	-2.2521	-2.5927	-3.4929	-2.4756	-2.9664	-2.6623	-3.491	-2.1683	-1.3202	-3.201	-1.9184	-1.7388	-2.4316	-3.8249
-2.3784	-1.7619	-3.2858	-4.103	-3.1277	-3.5591	-3.6349	-2.8911	-3.068	-2.8388	-2.3792	-2.7299	-2.23	-2.8502	-2.3769	-3.0146	-1.4603	-3.0044	-0.38534	-2.5414	-1.8227	-4.0438	-3.3745	-2.711	-3.0963	-2.4165	-2.2586	-3.4831	-3.6281	-1.8169	-3.0079	-2.6569	-2.0692	-1.1352	-1.9672	-3.8003	-2.1851	-2.935	-1.3596	-0.64922	-3.7814	-4.0229	-2.2155	-1.117	-1.7758	-4.4674	-2.5015	-1.024	-1.612	-1.7293
8.2287	7.2761	8.3371	7.7876	8.5504	8.0232	8.9836	9.1552	7.7858	8.2727	9.0795	9.2625	7.7605	6.2163	8.8417	7.3517	8.3576	6.6733	8.2299	7.0253	8.1705	7.9924	7.0178	8.6253	8.1629	8.8241	6.9183	6.8071	5.0483	7.0204	7.5862	8.1761	7.0247	7.0399	6.7014	9.7225	9.3019	7.4654	7.6071	9.3606	8.6336	9.5706	7.909	9.1325	9.0767	7.4088	8.4532	7.6177	8.9011	7.643
8.205	7.3861	7.3018	9.5299	7.9085	7.2857	8.4139	7.007	10.554	7.8416	7.4135	8.5033	7.5694	9.0152	6.6941	7.6383	8.293	7.6202	8.7018	8.0636	8.84	7.7797	8.8094	6.4727	7.4047	8.6418	7.685	7.2583	9.1252	9.7009	7.4085	8.5628	6.8956	7.8748	7.9246	8.2382	7.6547	6.5021	9.6161	8.327	8.5784	8.1127	6.882	8.8098	7.8107	8.5324	8.3908	8.9797	5.9495	7.9499
-2.3808	0.11139	0.10213	0.087103	-1.3602	-2.3886	-0.92024	0.2779	-0.96891	-0.87661	-2.5345	-0.54865	-2.0949	-2.146	-2.9433	-2.0076	-1.6408	0.56385	-3.0256	-0.85885	-1.9196	-1.6361	-0.95202	0.26766	-3.1306	-0.67151	-2.116	-1.6995	-2.5502	0.52944	0.2717	-1.8757	-0.74731	0.37769	-0.7768	-0.33567	-0.38483	-2.724	-0.53901	1.4254	-0.77008	-1.3981	-2.5661	-3.0167	-3.4338	-0.028046	-1.6107	-1.1054	-1.5512	-2.5641
1.5179	0.16814	2.0336	-0.30853	2.7665	0.92558	0.76782	3.5868	1.8577	2.1085	1.1659	1.7124	-0.085686	0.02869	1.8209	0.076214	2.619	2.006	1.323	1.4129	0.2654	0.70711	2.8296	2.3582	1.8548	1.4538	2.5386	2.6369	1.8658	1.5589	1.1157	0.68734	3.9917	1.0623	2.2705	1.4626	1.6809	1.7323	2.6376	1.6577	0.45212	1.258	2.4219	1.25	2.6433	0.58398	1.3306	1.669	0.39309	-0.2887
-14.771	-14.735	-15.201	-14.491	-14.416	-15.788	-13.954	-15.656	-13.339	-15.865	-15.773	-13.796	-14.222	-15.04	-15.25	-16.415	-12.441	-15.284	-16.135	-15.074	-14.992	-14.722	-14.041	-14.015	-12.925	-15.424	-14.585	-16.2	-15.318	-15.414	-14.398	-13.773	-13.239	-13.264	-17.155	-14.077	-14.063	-13.566	-14.079	-14.032	-15.106	-14.405	-13.94	-14.042	-14.875	-15.369	-14.218	-15.312	-13.628	-14.582
0.97562	0.65506	1.4754	0.099916	0.46221	1.8919	1.0348	-0.58186	1.4104	-0.55307	-0.91579	1.493	1.6973	0.21502	-0.10516	0.59446	0.50427	0.40846	2.3263	0.77203	0.39139	0.45305	0.28196	0.65277	0.69879	0.50183	-0.68	0.86598	0.75716	1.1437	1.234	-0.60322	0.075959	0.41621	0.82768	-0.0681	-1.363	-0.6601	1.1287	0.80007	-0.13377	-1.0726	0.36473	0.10802	0.64641	1.1166	-0.36413	0.16622	0.84004	0.44109
8.1027	7.3254	7.1747	8.7328	5.8823	7.5349	7.1232	8.5068	6.1988	8.5798	6.6476	5.3745	6.7538	6.901	6.886	5.2833	7.1373	6.7999	5.8216	5.759	6.7988	7.6018	7.4865	8.4732	6.8595	7.2882	6.8071	8.9371	7.6829	7.9351	6.468	5.6523	5.6884	7.6738	6.2374	5.9653	6.4542	7.975	7.8146	6.7664	8.082	7.3314	5.5564	5.9393	6.2758	5.4299	6.3017	6.7479	8.5745	5.9278
-10.397	-11.207	-11.961	-11.187	-11.607	-9.9205	-10.682	-12.616	-12.243	-11.69	-11.879	-11.642	-13.412	-12.361	-12.5	-10.678	-12.296	-11.488	-11.791	-12.838	-11.223	-11.58	-9.7505	-13.254	-12.357	-11.257	-11.88	-12.286	-10.181	-12.975	-10.171	-10.481	-10.865	-13.572	-11.55	-11.005	-11.214	-10.6	-11.453	-11.98	-10.636	-11.991	-11.721	-12.255	-11.06	-11.363	-11.081	-11.92	-11.868	-11.69
5.1846	5.8264	4.4134	7.0876	5.5953	5.8345	6.0107	6.6583	5.1316	4.7195	6.168	6.361	5.9329	7.2584	5.898	6.4234	6.1349	6.6656	4.3733	5.3314	6.2667	5.1452	6.825	6.3354	4.8114	6.1497	6.3448	6.2411	5.4555	5.6483	5.2733	6.8405	5.5961	5.4873	5.8918	4.4112	5.8207	6.2596	6.2055	5.5983	5.0616	6.4459	4.3293	5.5139	6.7433	5.7519	6.246	7.1216	7.021	6.6974
2.0137	3.2762	2.2964	1.7834	2.0672	2.3272	1.4264	1.0568	1.6268	1.2293	2.5771	1.3539	1.2161	1.0846	1.4745	-1.1956	1.2536	2.922	1.3451	1.7112	1.2564	1.3561	2.5681	1.9585	1.5212	3.0526	2.1592	2.1208	1.5366	1.6505	2.4002	0.33099	0.31699	2.5004	1.9181	1.6167	2.601	1.6251	3.3218	0.39445	0.9155	0.92305	3.5962	2.5503	1.3045	2.5293	1.465	1.1435	1.3417	2.8633
-3.243	-3.4403	-5.1319	-2.142	-2.9717	-3.6205	-3.3687	-1.8019	-3.1218	-3.6484	-2.219	-3.7964	-4.5069	-2.8466	-3.5301	-3.1163	-4.1563	-2.556	-3.2316	-3.7716	-2.2689	-3.158	-4.8339	-4.4035	-3.1951	-3.1613	-1.9901	-4.29	-4.3511	-1.4824	-2.7955	-2.8302	-3.3095	-6.1995	-3.2318	-4.1349	-3.6925	-2.1392	-4.1084	-4.9896	-3.3813	-2.9289	-2.5659	-3.4078	-4.0759	-4.0023	-4.0581	-3.1243	-4.0297	-2.6955
1.2411	-0.10238	-0.27703	0.85846	-0.95769	0.5097	0.39542	0.31254	-0.7709	-0.043288	0.53435	-0.70107	-0.64888	1.0023	0.070562	-0.86318	-0.11587	1.2359	0.39165	-1.8017	2.4051	0.33005	0.85806	-1.0607	-0.36877	-0.37411	0.89658	-0.15114	-0.91529	0.58464	-0.65148	-0.15737	-0.38672	0.38153	1.1995	0.02766	-0.98334	-1.0758	-0.90399	-1.5587	-1.0876	0.077075	0.046863	-0.1698	-0.33049	0.29119	-1.8822	2.2467	0.87358	-1.7499
-2.6942	-0.64276	-2.4398	-2.8986	-0.32116	-2.8145	-2.651	-0.45542	-2.3396	-3.4246	-1.2276	-1.985	-1.3393	-2.0205	-1.0562	-0.82765	-1.4148	-1.2602	-1.7927	-1.6793	-0.34667	-2.5337	-1.9344	-0.57802	-2.1375	-0.28595	-0.62181	-2.2836	-0.19553	-2.0341	-1.5905	-2.2262	-3.4921	-0.72173	-2.9256	-2.6277	-0.60802	-1.405	-1.3222	-1.2325	-1.2487	-1.893	-2.0786	0.53728	-2.5051	-3.1853	-1.5371	-1.7373	-3.1089	-2.7922
-20.782	-20.134	-20.949	-21.657	-20.987	-20.008	-20.537	-20.484	-21.454	-21.063	-20.824	-20.79	-21.309	-21.472	-21.009	-20.754	-20.175	-21.526	-22.889	-21.076	-20.979	-21.828	-22.28	-21.463	-21.893	-20.564	-22.034	-20.975	-20.74	-21.117	-20.484	-20.384	-18.85	-20.042	-20.756	-21.903	-19.208	-20.313	-22.389	-19.967	-20.913	-20.764	-20.467	-19.419	-21.773	-22.411	-21.165	-21.734	-21.363	-20.662
-21.844	-20.944	-21.243	-20.856	-19.26	-21.64	-22.372	-20.453	-19.997	-20.974	-20.451	-21.637	-21.978	-19.79	-21.843	-20.683	-20.977	-20.125	-21.471	-20.67	-19.752	-21.344	-21.465	-20.308	-20.992	-21.992	-20.564	-20.497	-19.013	-20.241	-18.782	-22.292	-21.84	-21.792	-21.541	-20.248	-21.448	-21.087	-20.351	-21.156	-19.517	-21.462	-21.549	-21.125	-20.198	-21.645	-22.281	-19.368	-21.202	-20.816
-22.547	-22.421	-21.91	-23.412	-22.22	-20.972	-22.491	-23.533	-21.103	-22.73	-21.604	-23.891	-22.259	-23.298	-22.363	-21.946	-22.752	-23.002	-21.495	-22.168	-20.716	-21.426	-21.518	-22.376	-22.642	-21.655	-21.513	-21.624	-21.757	-21.906	-21.456	-22.681	-21.878	-21.136	-23.749	-22.712	-22.199	-21.249	-21.261	-22.61	-22.118	-22.33	-21.533	-22.067	-22.019	-20.858	-22.801	-22.466	-21.045	-22.08
0.14896	0.49082	-0.78841	-0.0014217	2.3202	0.64678	-2.1503	-1.122	0.13984	-1.6242	0.50072	-0.96271	0.85558	-0.23993	-0.23577	-1.5701	-0.97185	-1.6021	0.1321	-2.2058	-0.015586	-0.99041	-1.2256	0.70453	0.81479	-0.14174	-1.7677	0.91437	1.4011	-1.2775	1.0969	-1.6413	0.28364	1.1138	1.6913	0.96379	-0.65569	1.189	-0.09207	0.31102	1.5235	1.8511	1.326	0.63721	-0.25832	-1.0884	0.31963	-1.3913	-0.67883	-1.5349
-16.653	-12.588	-15.457	-14.472	-13.346	-14.445	-13.44	-15.084	-14.517	-15.749	-14.914	-15.518	-14.869	-13.969	-15.835	-13.833	-15.892	-15.371	-15.535	-15.061	-15.408	-14.313	-13.907	-14.85	-14.437	-13.367	-14.637	-13.604	-14.802	-13.187	-14.737	-14.888	-15.737	-15.401	-16.311	-15.066	-14.409	-14.55	-13.164	-14.136	-13.418	-13.864	-13.627	-16.501	-13.49	-13.9	-15.522	-16.423	-14.001	-13.417
-22.369	-22.792	-23.356	-22.717	-21.483	-22.773	-21.579	-22.395	-21.977	-21.445	-22.104	-21.516	-22.09	-22.21	-22.885	-22.61	-22.427	-23.161	-21.558	-22.39	-21.621	-22.673	-23.037	-20.917	-22.217	-20.578	-22.202	-22.938	-23.548	-22.167	-22.908	-23.373	-23.645	-23.396	-23.196	-21.578	-21.649	-21.766	-21.553	-21.536	-21.539	-22.72	-21.226	-21.91	-21.444	-21.042	-22.766	-21.621	-22.448	-21.496
-2.3108	-3.8766	-3.3415	-2.9307	-3.8783	-2.9977	-2.956	-3.143	-3.0949	-2.9467	-1.2043	-3.0598	-1.8052	-3.2406	-1.8338	-2.7135	-1.6896	-3.9216	-3.2659	-2.2739	-3.3593	-2.0958	-2.3835	-3.0116	-2.2296	-2.9119	-2.6959	-1.7219	-1.7301	-2.4083	-2.172	-2.2303	-1.8449	-2.3982	-0.91728	-2.4179	-2.3815	-3.6916	-4.0191	-2.9169	-0.71445	-2.3331	-3.2114	-2.3026	-3.9253	-2.6235	-2.9232	-1.9947	-2.6435	-2.7646
3.1059	3.9222	2.0007	3.7364	2.7013	1.3739	2.8428	3.083	1.9728	2.0558	2.7117	3.7631	1.7665	1.9402	2.8665	1.9078	2.9227	2.9707	1.8964	2.125	3.8677	1.8226	2.6181	3.3935	2.215	2.1935	2.8709	3.0339	3.1425	3.4983	2.0476	2.2121	4.2808	1.3535	2.9605	3.0499	3.3708	2.4398	1.7326	3.4735	3.1107	3.5659	4.3917	2.6822	3.2069	3.6032	1.2981	3.3077	1.979	3.7251
-0.34834	-1.3107	1.2354	0.3453	1.0221	1.0201	0.2881	0.76654	0.31436	-0.65679	0.76135	-3.6109	0.10306	-0.74766	-0.25011	-0.45029	1.4528	0.7662	0.28395	0.92162	-0.10329	0.21448	-0.80072	-0.56786	1.2534	-0.0070207	-0.30305	1.565	0.16588	-0.094028	-0.60407	-0.061018	-0.61955	0.98262	0.87112	-0.50399	-1.6182	-0.33383	-0.24832	-0.41433	0.52807	0.17972	-1.2395	-0.673	-0.62597	1.167	0.38379	1.6786	-0.40561	1.396
-3.4584	-3.3906	-4.2725	-6.233	-4.2176	-3.221	-3.7686	-3.9157	-3.4519	-4.1245	-3.1298	-3.7568	-3.9117	-4.3352	-4.5573	-3.2568	-3.0209	-3.4333	-4.2522	-4.7171	-4.634	-4.7006	-4.0234	-2.0633	-3.5724	-4.0563	-1.9516	-4.4216	-4.3078	-3.879	-4.7596	-4.5656	-3.3424	-4.3355	-4.7326	-5.8711	-3.4538	-4.6536	-6.8092	-4.4038	-2.7949	-3.9304	-2.9191	-6.0684	-2.7229	-4.0733	-3.417	-3.5542	-3.9844	-3.8652
3.1774	1.311	3.7923	2.6828	2.8959	1.4598	3.1631	3.4035	2.0069	3.8718	2.9126	1.8564	2.0367	2.4021	2.8529	2.9507	3.1399	2.0937	1.8638	5.0839	2.0242	2.1464	1.1209	3.9358	2.9875	2.2467	2.285	2.5627	3.7227	1.9934	1.7699	0.62008	3.1344	1.7488	3.2458	2.9442	1.4903	2.8277	2.2195	2.8943	1.3665	3.4729	2.2614	3.143	2.4632	3.4264	3.6365	3.7681	1.9998	1.8227
-2.6951	-2.5577	-4.2419	-1.6133	-3.1074	-0.87099	-1.9159	-3.0609	-2.8539	-2.0049	-2.4402	-3.7986	-3.1091	-3.0426	-2.9666	-1.847	-2.9128	-3.2055	-1.3453	-3.086	-2.4016	-1.7469	-3.999	-2.3141	-3.7669	-2.4107	-2.4505	-1.757	-2.8528	-2.1575	-2.2545	-2.7553	-2.49	-1.5787	-1.1264	-1.4286	-2.9246	-1.9561	-3.6173	-3.7627	-2.4298	-2.0268	-3.8334	-2.4391	-2.6665	-3.1212	-1.3971	-1.523	-2.0543	-2.022
2.1774	3.7396	4.2604	3.6702	2.3993	2.8061	3.8959	1.5189	2.6442	1.9451	3.0675	1.172	3.0283	2.1484	3.3606	1.5191	2.7469	3.1233	1.6753	4.8445	3.8729	2.3497	2.0879	5.3578	1.5731	3.2832	2.8744	2.1382	2.2406	1.3068	2.4136	2.9267	4.682	1.9857	2.5259	2.9306	4.8775	3.8802	2.6102	3.0956	2.8947	0.6879	3.4794	2.5814	1.9845	3.6226	2.0978	2.3658	1.4741	2.2224
-0.8369	-1.0731	-1.659	-2.1315	-1.3255	-2.392	-1.9029	-2.1934	-0.73112	-0.39467	-0.78545	-0.60418	-1.384	-1.511	-2.2153	0.51906	-2.0526	-2.185	-1.0371	-2.2598	-0.80405	-0.63636	0.36861	-3.619	-1.8462	0.51678	-1.7526	-2.5163	-1.2983	-0.62083	-0.16297	-0.71232	-1.716	-0.65169	-0.45843	-1.7815	-0.37142	0.5915	-0.96622	-2.0228	-1.7709	-1.4605	-0.84452	-0.82358	-1.7263	0.34093	-0.56347	-2.3437	-0.7402	-0.73305
-22.962	-22.265	-22.15	-21.487	-22.808	-20.832	-19.76	-23.686	-22.976	-21.805	-23.117	-21.579	-21.967	-21.576	-23.078	-20.707	-22.341	-20.027	-21.378	-22.962	-23.445	-22.064	-22.988	-22.146	-22.44	-22.014	-21.542	-23.279	-22.463	-23.387	-22.803	-21.759	-23.023	-21.86	-22.083	-22.6	-22.486	-23.531	-22.278	-21.263	-23.496	-22.185	-22.809	-23.043	-23.43	-22.696	-22.391	-23.19	-21.775	-21.624
-5.1262	-3.7378	-3.2288	-4.2637	-3.6906	-4.6994	-3.4755	-1.671	-4.7129	-4.38	-2.0405	-4.1194	-4.822	-3.7786	-3.9472	-3.0877	-4.4335	-2.7677	-3.3147	-2.3518	-2.1996	-5.1638	-5.0914	-3.7014	-2.8218	-2.8485	-3.4233	-4.4893	-4.5754	-3.8511	-2.1279	-3.9871	-3.5946	-2.9139	-3.5073	-4.4691	-4.6839	-3.2311	-4.0085	-4.564	-4.3185	-6.4511	-3.3064	-4.0798	-3.6251	-3.91	-4.2577	-3.8111	-5.0921	-4.8591
5.9493	3.4181	4.2778	3.0003	3.9055	2.8121	4.2675	3.7881	3.5906	2.1748	2.6195	4.0114	4.9887	1.7646	4.5313	3.9759	4.508	4.1591	4.7064	4.3973	2.9044	5.5708	4.9826	2.974	5.4837	4.2365	3.0686	5.7347	2.0591	5.5206	5.6643	4.8774	4.0536	4.6281	5.0666	3.57	4.1762	4.0052	4.2932	5.5758	3.8649	3.9885	3.7304	6.1188	2.5839	4.1927	3.8874	3.0394	4.3211	6.09
8.1572	6.3872	7.0551	6.9824	7.1291	6.7745	6.4354	6.9844	6.388	7.8298	7.756	6.5972	7.8563	7.429	7.9299	6.2665	8.2871	6.8551	5.8366	5.1917	7.3857	7.2557	7.7832	5.6984	7.3002	7.2824	7.1975	7.2089	7.389	5.3638	7.0659	5.6947	7.5647	7.0876	6.3236	7.5541	7.7854	6.1419	7.2457	6.9162	6.6445	5.6875	6.4089	6.8528	6.3021	6.6431	6.3515	6.8382	7.4097	5.5919
4.9408	4.7694	6.4543	6.3269	5.5788	5.1547	4.769	6.5358	6.1491	6.7659	4.2466	7.0024	6.7873	5.8714	4.9738	5.0925	4.8156	5.6519	6.0802	6.2989	7.3866	6.3369	5.4335	3.142	4.677	5.0633	6.3425	6.3495	7.954	3.2443	5.5811	5.9069	6.078	6.5301	6.9023	5.0998	5.1196	4.1379	5.4236	6.5698	6.877	5.229	4.5821	5.4873	6.0319	5.235	6.2856	3.2142	6.5222	4.7104
-2.1154	-1.4322	-1.9116	-2.3095	-2.4643	-2.6874	-0.32995	-2.1809	-2.1502	-1.2705	-1.7845	-2.958	-2.4277	-0.74481	-1.9213	-1.5704	0.67452	-2.716	-1.882	-3.2295	-1.1902	-3.3028	-3.3181	-1.7214	-2.9775	-2.2924	-0.9467	-1.2721	-2.5814	-0.8848	-2.6753	-1.3791	-1.3443	-1.9954	-2.9878	-0.49692	-1.605	-1.4434	-2.8461	-2.9551	-1.271	-1.2035	-3.2158	-3.45	-3.1927	-2.391	-3.3054	-1.2394	-0.94115	-1.8177
-12.773	-12.637	-14.899	-12.956	-14	-11.599	-14.465	-13.879	-13.863	-12.978	-13.099	-14.008	-15.475	-14.105	-12.904	-13.634	-14.248	-13.074	-15.574	-13.859	-15.182	-14.824	-11.571	-14.376	-12.209	-13.262	-13.725	-13.644	-12.284	-13.852	-14.68	-15.845	-14.463	-13.435	-13.335	-12.96	-13.822	-13.885	-15.163	-13.999	-13.504	-14.364	-13.409	-12.637	-13.525	-13.405	-14.537	-14.591	-13.809	-15.71
0.41415	-1.9714	-0.34735	-0.44078	0.12795	1.4027	-0.99498	0.71577	1.6072	-0.34927	0.96759	-2.0527	-0.19527	-1.2256	0.94109	-0.91921	-0.084403	0.01387	-1.2323	0.75095	0.25181	1.0849	0.98933	1.2246	1.3432	-2.3385	-0.16514	-0.52848	0.61136	0.60497	-1.1892	0.67934	2.003	-0.66783	0.26583	0.28762	0.2908	0.15832	0.92897	0.02069	-0.36674	1.1849	0.93955	0.85782	-0.54678	1.5622	0.46349	-0.31841	-1.4404	-0.61206
0.78971	0.39714	0.65367	0.71972	0.98829	-1.0097	0.098917	-0.62884	1.0067	0.35023	-1.0414	0.82555	-0.4113	-1.3247	-0.79442	-1.1575	-0.22412	-0.011989	-1.1985	0.21773	-0.17126	-0.50668	-0.44108	1.5142	0.43885	0.455	0.19179	0.27503	0.76069	-0.46407	1.0242	0.72991	-0.56996	-1.8498	1.0203	0.066462	0.092641	-0.98305	-0.48079	0.85959	-0.97722	-0.18369	0.55784	-0.79541	-0.36459	1.284	-1.0452	-0.64811	-0.42858	1.2898
-1.9913	-2.7964	-0.79851	-1.7675	-3.8792	-2.964	-2.3672	-4.0761	-1.9359	-1.8821	-1.7666	-2.636	-2.7224	-3.5987	-3.159	-0.85406	-3.554	-3.7446	-1.514	-2.5015	-1.8036	-2.6933	-1.7283	-1.8047	-3.1646	-2.8336	-3.8288	-1.2131	-2.3152	-3.282	-2.4756	-2.0582	-2.9564	-2.2537	-1.952	-4.1174	-3.2306	-5.1114	-1.9335	-3.5185	-1.9604	-3.0408	-3.9439	-4.0432	-1.8149	-3.4982	-2.328	-2.3351	-2.296	-3.6823
0.30989	-0.0023702	-2.0932	0.73102	-0.48819	-0.076567	-1.6022	0.76344	-0.46334	0.083989	0.58783	-0.37562	1.2208	0.68848	-0.69325	-1.887	0.071258	-0.34713	-1.047	-0.28641	-0.25492	-0.0002255	-0.64211	-0.54292	-0.50136	0.71295	0.3897	-0.30029	-1.4525	0.15348	1.0349	-0.55642	0.6807	-0.68253	-0.12009	-0.9916	-1.443	-1.5182	-0.2107	-0.84544	1.3281	1.3132	0.62077	1.5227	-0.019997	1.4273	2.018	0.23096	-0.87829	-0.44278
-14.041	-12.145	-14.532	-12.75	-13.502	-12.692	-12.988	-12.334	-13.437	-13.397	-10.382	-13.096	-13.174	-13.642	-12.45	-14.598	-12.512	-12.386	-12.022	-14.312	-12.158	-13.25	-13.948	-13.439	-12.628	-11.586	-13.205	-14.585	-14.014	-12.688	-12.292	-13.559	-12.512	-12.552	-13.575	-13.314	-13.552	-13.702	-12.486	-12.192	-14.05	-15.076	-12.582	-14.096	-14.246	-12.628	-12.57	-13.995	-11.993	-13.003
-0.94434	-1.0989	-0.21518	-1.3944	0.27859	-0.55242	-0.69747	-1.2935	-0.33922	-0.56628	-0.10235	0.35603	-0.28919	-0.41955	-1.3616	0.67507	-0.77951	-0.81703	-0.65537	0.22402	0.20578	-0.13953	0.045189	-0.70433	1.0276	0.55195	-0.019613	-0.76426	-1.5095	-0.1683	-1.2387	-0.56371	-0.68985	-0.35144	-0.21579	-0.74012	-0.41745	0.74684	-0.079429	0.24536	-0.56817	0.51376	-1.0909	-1.6634	-0.63991	-1.1066	0.92035	-1.3254	-0.55904	-1.7223
-0.37603	-1.9954	-0.58623	-0.65673	-1.9906	0.096414	-1.598	-0.64065	-1.7988	-1.3292	-1.5396	-1.9262	-1.4519	-2.5648	-1.8828	-2.7365	-1.7331	-0.62623	-0.93326	-1.6111	-2.114	-0.6634	0.71237	-1.7748	-0.74755	-2.9553	0.1214	-0.90496	-2.1267	-0.45195	-1.5804	-2.1401	-0.96191	-1.1988	-1.1609	-1.2335	-2.0771	0.23727	-1.5163	-2.602	-2.0158	-1.338	-2.0703	-0.6305	-0.8939	0.29218	-0.67759	-3.0673	-1.7616	-1.1644
1.2143	0.42216	0.42089	0.98242	2.3516	1.2346	0.021597	0.78907	1.3614	2.0622	1.4767	1.7424	0.8516	0.35771	1.2296	1.9958	0.65027	3.1997	1.4437	1.8528	1.142	1.3595	0.20815	1.8889	2.1843	1.1597	1.5282	1.6644	1.8713	0.78095	3.0062	1.9607	0.90791	2.5803	2.9705	0.70787	0.47871	0.20274	2.1127	2.0843	1.1416	2.7705	0.75741	0.58735	2.1326	2.2125	1.3803	1.0715	0.27183	1.7979
-10.981	-13.084	-12.812	-12.153	-10.58	-13.22	-12.522	-10.938	-11.598	-11.972	-9.9582	-14.066	-11.506	-12.158	-12.291	-11.777	-12.464	-12.835	-11.473	-11.541	-10.66	-11.074	-9.5903	-12.269	-12.238	-11.345	-11.872	-12.413	-13.364	-11.615	-12.546	-12.589	-11.476	-10.756	-12.806	-12.015	-11.321	-11.49	-10.902	-12.164	-11.532	-12.195	-10.466	-10.387	-12.184	-12.085	-12.22	-12.077	-11.68	-10.364
0.51635	-0.67525	-0.41968	-1.2641	-1.2932	-0.88103	-0.80196	-0.77021	-1.1963	-1.1738	0.029997	-1.0392	-0.10323	-1.6196	-0.89667	-0.6641	-0.75507	-0.74832	-0.53907	-0.71317	-2.5667	-0.93423	-0.79411	0.28848	-1.5756	-0.30133	-0.93792	-0.98205	-1.4246	-0.18975	0.923	-2.3851	-0.35932	-1.623	-0.67268	-0.87569	-1.3792	-1.4089	0.26702	0.074594	0.37512	-2.6671	-0.45125	0.36412	0.69164	-0.29368	-0.46437	-0.39497	-1.7517	-1.1092
-0.17641	-2.2815	-0.0093739	0.17051	0.69174	-0.076283	-0.75277	-1.739	-0.51542	-0.20975	0.52696	0.94467	-1.7648	1.5113	-0.39123	-0.25685	1.7405	0.17918	1.4058	0.1453	-0.62251	0.35482	-0.91285	-0.64483	1.1735	-1.0249	-1.0394	0.98127	-1.2143	0.015473	-1.3028	-0.37353	-0.087067	0.27191	0.12534	-0.32796	-0.54946	0.86282	1.2289	0.66999	-1.3065	0.50262	-1.5523	-0.57071	-1.2609	0.12539	-1.2159	0.26858	0.89487	-1.2814
-12.558	-13.222	-12.402	-12.567	-13.438	-14.797	-12.291	-13.761	-12.07	-12.922	-11.362	-12.873	-12.947	-14.083	-13.83	-13.098	-11.373	-12.929	-12.761	-13.631	-11.704	-13.016	-12.55	-13.262	-12.191	-13.628	-14.02	-13.108	-12.876	-14.486	-13.355	-12.641	-14.328	-12.913	-12.555	-13.353	-11.67	-11.334	-12.596	-12.945	-12.109	-12.021	-13.288	-14.467	-12.067	-13.156	-12.042	-14.718	-12.618	-13.453
3.016	2.177	1.4733	1.4231	0.43782	1.5898	2.6016	0.91803	3.1856	2.3042	2.8529	0.21279	1.5378	2.4004	1.4885	1.1586	2.9547	1.8341	0.16047	2.4752	1.7436	0.75459	1.7466	1.5304	1.3616	1.4088	0.43051	1.6233	3.374	1.8583	2.9472	0.08658	1.7281	0.63241	1.4616	3.0848	1.7687	1.8707	0.60076	0.94212	1.1001	2.5006	2.0386	0.28212	1.2198	1.3531	1.0326	0.42873	2.29	3.2793
1.1088	2.4686	-0.0073122	1.2802	-0.26356	0.97027	0.61255	2.3716	0.85848	1.3739	3.1592	1.703	0.84711	0.96292	1.772	0.85499	1.2046	0.23218	0.196	-0.34407	1.0274	1.5751	1.7373	1.1718	1.575	1.1719	0.56654	-0.17412	-0.98383	0.83031	-0.061531	1.099	1.2035	0.74119	0.77022	0.094468	2.3317	1.7333	0.37009	2.0152	0.49464	1.2354	1.0682	2.6285	-0.052052	1.929	-0.24001	2.1636	0.72459	0.7676
-3.3861	-3.6157	-2.5838	-3.3352	-1.3	-2.9134	-1.8656	-3.233	-1.8518	-2.3842	-2.9472	-3.3849	-4.7656	-3.2376	-3.0337	-3.0288	-2.4587	-3.8874	-3.6126	-3.2529	-3.031	-2.8092	-3.2296	-3.6166	-3.9474	-2.3183	-4.5907	-2.221	-2.1291	-2.1113	-3.1481	-1.9464	-3.6341	-4.1754	-3.6484	-4.526	-3.1149	-3.8622	-1.9966	-2.8167	-3.3141	-2.7755	-3.2316	-3.0432	-4.1657	-2.8658	-2.3005	-2.1137	-2.5515	-3.5548
4.4372	8.3828	5.9457	8.4306	5.9311	6.4192	3.8847	7.4859	6.5218	6.9713	8.475	6.3808	5.4824	6.4489	6.885	7.0577	6.3766	7.5594	7.0888	6.39	6.2975	8.2345	5.3774	6.8564	7.6638	8.5919	7.0149	6.6136	6.9304	6.7455	5.9206	6.7093	8.8951	5.3999	7.5642	6.3725	7.4506	6.1024	7.5183	6.1424	8.8097	8.2633	5.5687	5.9565	7.6295	5.6511	7.347	6.7632	6.3842	5.6346
4.3477	4.3457	2.6686	2.9464	3.1397	4.2004	3.3772	1.8664	1.6648	1.4566	2.4103	2.1662	2.8996	4.5139	2.9152	3.2324	1.2209	3.5398	2.4792	3.2945	4.3307	1.8576	2.8282	1.6897	2.3526	4.6238	1.1472	2.0339	2.1245	2.6327	2.0685	4.8698	3.0081	1.9391	1.3621	3.7188	2.4066	2.9097	3.8496	4.6217	3.7085	3.2437	2.124	3.2741	2.4939	1.7252	3.4767	2.2286	1.9101	2.345
-4.367	-5.6567	-5.0751	-5.1563	-4.6556	-6.4315	-4.161	-4.104	-3.7324	-4.1529	-4.7481	-5.585	-5.1651	-6.0452	-4.5587	-6.0948	-4.541	-4.1768	-3.1561	-3.8627	-5.1301	-5.1654	-4.1751	-5.6796	-3.4874	-5.0952	-4.8004	-5.0322	-4.1239	-5.5717	-4.5086	-4.2987	-3.2309	-3.6679	-4.1852	-3.4938	-5.9434	-4.7753	-4.0563	-4.2688	-5.0439	-6.2316	-6.121	-2.9325	-4.2938	-5.1604	-4.9136	-2.717	-5.7412	-5.9502
-8.7293	-9.1589	-8.1154	-9.9509	-7.9293	-10.522	-7.8096	-8.0343	-9.4167	-8.9122	-8.6429	-8.8144	-11.339	-8.5645	-8.9223	-10.021	-10.6	-8.5314	-9.1402	-8.8312	-9.2589	-9.6149	-9.9095	-8.7561	-9.3132	-8.8809	-9.5371	-8.6421	-8.7328	-9.6124	-8.7618	-8.4162	-8.7239	-9.9072	-9.3416	-10.682	-7.9116	-9.6887	-8.4949	-9.4344	-9.1061	-8.1771	-8.1011	-7.9725	-8.1606	-10.058	-9.3875	-10.808	-9.5283	-7.2956
-14.205	-12.852	-14.168	-14.294	-13.698	-14.516	-15.314	-14.121	-15.155	-15.005	-16.092	-13.323	-15.093	-15.789	-15.797	-14.293	-11.892	-15.376	-13.561	-14.848	-15.373	-14.679	-13.744	-13.873	-14.639	-14.377	-12.857	-15.413	-14.599	-12.638	-14.818	-13.742	-14.743	-13.865	-14.461	-15.602	-13.197	-13.001	-15.512	-15.409	-14.814	-15.77	-14.936	-13.105	-15.436	-16.331	-15.266	-14.474	-14.963	-15.952
2.1462	2.1926	1.4284	1.4511	2.0078	-0.32974	1.7271	-0.33079	2.079	0.35135	-0.11417	1.216	1.611	2.2201	0.77401	2.0105	0.10208	1.0444	1.5559	2.9255	0.088755	0.92009	1.0609	0.89291	0.96651	2.6199	0.48641	2.949	1.5213	1.5042	0.10279	0.9791	0.94921	-0.022989	0.90236	-0.28047	1.6734	1.0051	0.59207	0.41282	0.34708	0.57589	0.50887	1.2969	0.16439	2.0432	1.2457	0.22566	0.12642	2.3394
-7.6427	-7.7645	-7.9633	-6.8949	-8.8933	-7.1714	-9.2761	-8.3142	-8.9748	-7.5337	-9.7618	-8.5276	-6.4353	-8.0307	-9.3724	-7.359	-8.0893	-7.2444	-7.9916	-6.4405	-7.5027	-8.3754	-7.6452	-9.9241	-7.578	-7.6239	-7.3228	-8.0562	-8.1481	-7.171	-8.4066	-8.1303	-8.3346	-8.0173	-7.3714	-8.016	-7.1794	-6.0496	-8.6784	-6.8677	-7.0322	-7.771	-8.2818	-7.2549	-7.7246	-9.0886	-6.9339	-7.7511	-7.6298	-7.7072
-4.37	-4.2366	-3.2213	-2.4141	-2.9455	-2.958	-3.8667	-3.5056	-4.0677	-3.2357	-2.8663	-3.0472	-3.6567	-3.2025	-3.5476	-3.6579	-1.8435	-3.6447	-3.9537	-4.9874	-2.989	-3.1405	-1.734	-2.3183	-3.046	-3.4467	-4.2708	-3.2106	-3.8341	-4.0769	-3.2293	-3.634	-1.5457	-2.0419	-4.0488	-1.8892	-3.0282	-3.3332	-4.2635	-3.8735	-4.88	-3.5813	-3.5945	-2.4578	-4.7089	-3.2803	-3.4968	-3.6922	-2.9304	-3.6496
-12.241	-13.565	-13.716	-13.619	-13.998	-13.726	-13.338	-12.51	-12.782	-13.425	-13.864	-13.376	-12.326	-13.574	-13.26	-12.319	-13.606	-13.041	-13.969	-12.688	-13.21	-13.896	-13.282	-13.894	-12.391	-12.939	-12.455	-12.172	-13.403	-14.142	-15.066	-14.202	-12.751	-12.694	-14.518	-14.941	-13.284	-14.261	-12.921	-10.758	-12.456	-14.038	-11.837	-13.229	-14.406	-13.314	-13.749	-11.808	-14.286	-12.909
-2.8981	-4.0785	-2.2938	-3.0256	-2.2022	-4.0366	-2.5245	-2.8187	-2.571	-4.3278	-2.3082	-3.1636	-3.6128	-3.1791	-2.7103	-3.8661	-3.2826	-2.1192	-1.7208	-2.6335	-4.3557	-1.766	-2.7991	-4.5347	-4.1816	-2.533	-1.7397	-4.3988	-3.6705	-3.7315	-2.5586	-3.9733	-4.5312	-4.1131	-4.529	-3.9809	-3.1925	-2.6797	-3.9676	-4.6451	-2.9033	-2.0385	-3.3222	-3.4256	-3.5458	-3.4278	-2.5746	-2.2119	-2.3492	-3.0381
-8.7878	-9.3884	-10.979	-9.6755	-8.693	-8.6888	-8.3425	-8.9699	-8.6216	-8.5627	-9.1735	-8.9557	-8.4544	-9.4567	-8.5714	-7.9962	-11.207	-9.954	-9.7075	-9.1121	-8.2972	-9.2182	-8.8982	-7.4983	-8.5442	-10.727	-10.346	-8.8414	-9.5556	-10.185	-8.8015	-9.2858	-8.9284	-9.4346	-9.4419	-9.9055	-8.4511	-9.1152	-8.6366	-10.479	-8.9256	-9.792	-10.046	-8.8393	-9.7391	-9.4809	-9.0409	-8.862	-9.0592	-9.2987
-11.946	-12.097	-13.619	-11.285	-12.523	-12.199	-11.779	-11.831	-10.941	-11.352	-12.542	-11.603	-13.564	-11.679	-10.993	-11.033	-11.191	-11.438	-12.152	-13.308	-10.42	-11.313	-12.466	-10.133	-12.071	-11.336	-13.457	-11.075	-11.117	-12.478	-11.18	-10.59	-12.732	-12.157	-12.286	-10.194	-13.531	-10.769	-11.844	-11.066	-12.688	-11.939	-12.801	-12.037	-10.927	-11.978	-11.767	-12.189	-11.886	-11.33
0.23469	-0.35698	1.3546	-0.51372	-0.72975	-2.4881	-0.43344	0.51254	0.91589	1.1401	0.21183	0.19896	-0.9789	-0.71469	0.28134	-0.23158	-0.72263	-0.085602	-1.6103	-1.5917	-0.48868	1.3459	-0.13305	0.98308	-0.97464	0.37208	-1.0282	0.22481	0.24595	-0.21272	-1.2139	-1.5052	-0.40524	0.24436	0.94652	-1.5866	0.35858	0.99957	-0.027546	0.58262	0.79607	-0.082317	-1.0755	-1.0018	-0.14933	-0.30661	0.40876	4.271e-05	-0.99365	-0.77438
-3.2596	-3.239	-3.784	-3.7552	-3.2002	-3.3078	-2.2401	-5.083	-1.877	-2.4801	-4.1176	-2.5502	-4.0293	-2.9905	-4.1614	-3.2775	-1.6465	-2.9614	-3.9385	-2.8091	-2.193	-2.4035	-2.256	-2.8869	-2.6279	-2.4689	-3.0655	-2.8063	-2.1917	-3.1565	-2.6087	-3.3836	-4.5607	-3.0122	-2.5331	-3.44	-4.4012	-2.8698	-3.5099	-2.7787	-3.4437	-3.4444	-2.1822	-3.5875	-2.6854	-3.3488	-2.5264	-2.6806	-2.2007	-1.6074
5.1867	5.5761	4.2771	5.4071	6.5006	6.2658	6.4619	5.0017	6.5698	6.6053	3.787	5.4014	7.1027	5.7428	6.3969	4.6707	5.5472	6.6587	6.2895	5.763	5.2814	5.8611	5.1852	4.648	5.1232	3.9451	4.6106	7.8855	5.2222	4.2546	5.3835	5.699	5.5243	6.4752	5.058	5.3194	4.8057	5.9096	7.5519	4.9409	5.6706	6.3867	6.7967	5.3681	4.682	5.2376	4.7956	4.976	5.4619	7.6037
-8.8567	-9.2836	-8.6492	-8.5211	-10.173	-10.287	-8.3327	-10.131	-9.3196	-10.827	-8.3688	-7.693	-9.6408	-9.9383	-9.224	-9.5997	-9.0199	-9.4403	-9.4778	-9.4453	-8.5275	-8.6423	-11.001	-10.855	-9.8108	-10.147	-7.502	-8.6172	-11.116	-9.1449	-10.538	-9.6858	-8.4592	-8.3765	-8.3663	-9.2394	-9.1391	-10.208	-10.506	-8.4048	-9.9749	-9.1236	-10.65	-10.786	-11.588	-10.032	-8.1797	-9.8374	-9.9802	-10.202
4.0246	2.5001	2.3173	2.4016	3.6643	3.1556	2.301	3.8225	3.4227	1.6056	2.1472	1.4694	3.4152	2.1343	3.7627	3.6111	2.7489	3.2107	3.357	3.9723	2.8736	2.7004	3.2778	3.0907	4.5278	1.6922	2.2523	1.5827	3.3234	1.97	1.9044	2.5961	1.858	3.067	3.3407	1.6776	2.419	2.1149	1.5936	3.611	2.7868	2.3031	3.4943	2.511	2.1541	3.9457	1.803	3.368	3.3581	2.0241
-0.94211	-3.9127	-0.4845	-1.2208	-1.33	-1.4646	-0.76436	-1.609	-1.3614	-0.62246	-1.2724	-2.2314	-0.44947	-2.9826	-1.6683	-1.0262	-1.4127	-0.57244	-2.6966	-1.0555	-1.542	-1.74	-2.5976	-1.4807	-0.54967	-0.41523	-1.3401	-1.9575	-1.2475	-1.338	-2.8134	-0.86241	-1.8716	-1.5503	-1.0345	-2.5375	-2.9292	-1.2086	-1.9474	-2.0526	0.30188	-0.18217	-0.73448	-1.334	-1.493	-2.2892	-1.0697	-2.4108	-3.1904	-2.3716
-0.013079	-0.71374	1.0948	-0.34812	-0.78667	0.11758	-0.023979	0.10964	-0.17472	-0.85473	0.35043	0.58171	1.3562	-0.042436	-1.1333	0.15398	1.0231	-1.8991	0.41237	-0.32531	-1.3304	-0.18298	-0.37582	0.94255	-0.61192	1.5683	1.536	0.17774	1.7448	-2.309	-2.1601	0.0099825	-0.27087	0.80068	1.4442	-2.542	-2.4338	0.60803	-0.41987	0.69412	-1.235	-0.3166	-1.4456	-0.99724	1.0019	-1.343	0.3938	0.33856	-0.81781	-0.80386
7.1741	6.0329	4.7911	5.1466	4.1625	4.7701	4.5463	5.0115	5.2134	5.3532	2.6815	3.8355	4.7211	4.9823	4.2551	4.2096	4.8394	4.4391	4.7787	4.7278	5.0874	5.2	4.4693	7.0873	6.4598	3.4075	3.9407	4.6755	6.0604	3.9474	5.0762	4.8425	5.1552	5.1226	4.937	4.7159	5.9157	4.9243	4.672	5.1741	4.4655	3.825	4.1131	3.7343	4.6508	3.1298	4.6485	5.3222	5.2086	6.5514
-2.7919	-0.27697	-0.80641	-0.62129	0.43332	-1.5124	-2.6147	-2.1883	-0.39978	-1.3347	-1.4269	-1.8535	-1.3317	-0.88133	-1.1906	-0.68182	-2.1943	-3.842	-0.47706	-0.89479	-0.46327	-1.8317	-1.4274	-1.2245	-1.4609	-2.3104	-2.0212	-0.94136	-1.5244	-0.98927	-1.6622	-2.3175	-1.2453	-2.0192	-1.6589	-1.2598	-2.0548	-1.3946	-0.20297	0.62644	0.77756	-0.68445	-0.71539	-1.2968	-0.3223	-2.1444	-0.66825	-1.0418	-2.5276	-2.304
-2.8682	-4.5178	-4.6911	-4.3128	-7.0117	-4.367	-3.6546	-4.8353	-4.1591	-5.1847	-4.837	-3.707	-3.6942	-5.6096	-3.7774	-4.4957	-5.2585	-5.4727	-5.3703	-5.2563	-5.8338	-4.561	-3.5366	-3.5566	-4.4769	-5.8255	-5.531	-3.7008	-4.1117	-3.1109	-3.9915	-5.2799	-3.0844	-4.043	-3.6242	-4.5378	-4.5884	-4.768	-4.9939	-4.5255	-3.6888	-6.216	-5.9348	-3.7809	-5.3799	-5.2029	-3.3081	-4.6348	-5.3511	-4.4976
-14.243	-15.279	-12.796	-14.944	-13.346	-14.44	-15.591	-16.08	-15.374	-14.888	-12.473	-15.558	-13.527	-16.762	-13.99	-13.655	-15.355	-14.364	-14.556	-14.837	-14.352	-14.033	-16.846	-13.382	-14.104	-12.626	-14.779	-14.316	-15.287	-16.073	-16.552	-14.093	-15.426	-15.146	-14.88	-15.409	-15.953	-13.342	-13.863	-13.968	-14.251	-14.211	-14.066	-14.458	-14.496	-14.448	-14.277	-15.43	-14.605	-12.907
-12.818	-13.487	-12.378	-13.934	-11.921	-12.478	-13.245	-12.618	-12.808	-11.926	-12.567	-12.857	-13.579	-13.524	-13.086	-14.225	-13.39	-13.423	-14.517	-13.585	-13.818	-12.409	-12.994	-13.228	-12.568	-11.682	-13.503	-14.968	-11.972	-12.193	-12.217	-14.194	-11.669	-11.565	-12.745	-13.315	-14.133	-13.088	-12.768	-12.44	-11.283	-14.156	-12.713	-12.207	-13.135	-14.031	-13.853	-12.992	-12.994	-12.158
-14.388	-15.83	-14.788	-15.623	-15.105	-14.58	-14.206	-11.422	-14.994	-14.874	-14.387	-12.397	-14.889	-13.742	-15.383	-13.719	-14.628	-13.961	-14.657	-14.156	-13.366	-14.777	-14.351	-14.985	-14.52	-15.768	-14.792	-14.83	-13.695	-14.541	-14.789	-14.704	-13.553	-13.336	-14.238	-13.954	-14.645	-14.385	-13.993	-13.467	-15.415	-13.445	-14.441	-12.693	-14.278	-15.015	-13.918	-14.869	-15.469	-13.62
4.44	4.8763	5.3553	4.4568	5.6871	2.992	5.2739	5.93	3.8794	4.1645	5.5714	4.8059	4.3066	5.2275	5.3658	3.3347	3.8253	3.8163	5.2792	5.6445	5.1561	4.6218	5.0863	3.9252	3.8784	4.1212	4.7629	5.9856	4.9122	4.4708	3.8329	4.7058	5.1412	5.5314	5.3618	5.7437	3.5148	4.1079	4.0589	5.0598	4.6409	5.0676	5.6217	5.5933	3.7386	4.4218	4.942	4.4394	4.9044	6.5951
-4.1895	-5.5414	-4.7683	-3.3945	-4.0073	-4.5236	-3.9788	-3.3932	-4.209	-3.8364	-4.4284	-3.3088	-2.7566	-5.5131	-5.1228	-4.9436	-4.5549	-2.7243	-4.6269	-3.0795	-3.4145	-2.8084	-3.1552	-3.5724	-3.5001	-4.6775	-3.1918	-3.6753	-4.3632	-6.0382	-3.8375	-2.7031	-4.8869	-3.7394	-4.3187	-5.1654	-4.4044	-5.9603	-1.9886	-5.0609	-3.62	-5.9002	-3.6846	-4.2914	-4.917	-4.7559	-4.4014	-5.0289	-4.4777	-4.0769
7.7475	6.7402	5.8272	9.0753	6.632	6.8167	6.4388	8.138	7.2371	7.3563	9.4454	7.1468	6.876	6.0426	6.8143	8.4315	7.2684	6.7672	6.115	7.2278	7.6125	7.3533	4.9065	8.7533	6.6135	6.8969	6.0587	5.6625	6.2561	6.743	7.698	8.5064	5.5721	6.0851	6.2166	8.2164	7.0996	6.6181	7.4449	7.9019	6.9299	5.7482	5.7056	6.3912	8.0987	7.2112	5.5744	7.2922	6.9894	8.4882
-14.151	-13.594	-13.088	-13.083	-13.622	-12.931	-12.673	-12.124	-12.931	-11.696	-13.824	-13.875	-12.739	-10.659	-12.814	-12.322	-13.578	-11.585	-12.605	-13.414	-13.292	-14.761	-12.962	-12.852	-14.071	-14.668	-14.731	-12.314	-12.9	-12.597	-13.13	-13.733	-13.453	-11.287	-14.588	-13.497	-12.56	-13.839	-12.671	-11.438	-12.068	-11.507	-13.299	-11.967	-13.304	-12.507	-13.131	-14.076	-11.952	-12.837
-2.0395	-0.61889	-0.8345	-0.78183	-0.0065589	-2.7309	-0.62297	-1.7198	-0.91661	-1.1374	-1.9218	-1.2346	0.098601	-0.88232	-0.93594	-1.7441	-2.818	-2.4606	-2.3031	-1.4213	-1.253	-0.28647	-0.1549	-1.4418	-1.1367	0.53402	-0.8881	-1.6552	-2.0083	-1.3394	-1.2307	-3.2458	-0.87096	-1.9396	-1.9057	-0.13945	-3.505	-0.81446	-1.9184	-1.5852	-0.32955	-0.13558	-0.6678	-0.45894	-1.2466	-0.61525	1.8821	-0.72079	-3.1016	-2.5526
-8.1913	-9.0694	-8.8429	-8.6742	-9.5536	-8.731	-10.347	-8.9058	-7.3855	-8.4953	-9.1117	-10.289	-8	-9.2251	-8.8322	-8.4633	-9.3269	-9.9676	-9.7735	-8.6298	-9.5022	-9.2928	-9.238	-9.4357	-7.3934	-9.2885	-8.6175	-10.269	-8.8144	-8.9263	-8.2621	-9.7991	-9.9168	-8.9413	-9.1294	-9.5705	-10.404	-9.8853	-8.7396	-9.3571	-9.5605	-8.8302	-8.9025	-9.8173	-9.0162	-8.4154	-8.8375	-7.6601	-9.5777	-8.3532
-1.0076	-2.916	-2.1203	-0.97398	-1.3858	-2.2882	-0.03416	-0.87113	-2.2035	-1.2184	-1.2226	0.13389	-1.2447	-1.2188	-1.4035	-3.3729	-1.3473	-2.0355	0.34537	-1.7841	-1.2749	-2.5756	-1.2392	-2.1495	-2.6215	-0.72213	-0.37293	-1.4979	-2.0124	-2.6607	-1.7346	-2.702	-1.5431	-0.5696	-0.93913	-0.68456	-0.89728	-0.70283	-2.2551	-0.10312	-1.9997	-1.7023	-1.4652	-2.7824	-0.77673	-1.6351	-0.98368	-2.991	-2.8511	-1.744
-12.978	-14.172	-13.402	-13.378	-13.293	-13.141	-14.683	-13.405	-13.655	-11.519	-13.977	-13.314	-12.5	-14.136	-11.374	-13.396	-13.705	-13.49	-13.601	-13.152	-12.068	-13.668	-13.534	-13.91	-13.619	-13.362	-13.945	-13.474	-13.142	-13.392	-12.736	-15.122	-13.845	-13.507	-12.998	-14.053	-13.082	-13.27	-13.865	-14.975	-12.734	-12.585	-13.132	-13.616	-14.618	-13.728	-13.525	-14.092	-15.901	-12.791
-3.5186	-2.5803	-3.4936	-2.7338	-2.5336	-3.8512	-3.236	-2.7212	-3.2845	-3.6137	-2.2808	-4.3535	-4.1707	-2.6276	-5.1782	-4.6456	-2.9136	-3.2234	-2.8484	-3.2933	-3.469	-4.9143	-1.645	-3.0068	-4.8799	-2.7307	-3.5841	-3.0433	-3.0457	-3.6827	-4.1027	-2.7449	-2.892	-3.7571	-3.4331	-3.6097	-2.2793	-3.0108	-3.6204	-2.7434	-1.818	-2.9082	-3.5672	-2.8455	-4.3144	-2.9411	-4.0059	-3.2882	-3.5198	-4.019
2.0139	2.5937	2.6982	0.76306	2.9638	1.5325	0.94546	1.6053	1.5039	1.877	1.2204	2.2282	1.4485	1.8532	0.19517	0.93215	2.1024	0.58903	1.6067	1.4654	0.64256	0.66437	2.2543	0.8688	0.038039	0.28493	2.2243	0.73507	0.50593	3.2832	1.3527	0.11348	1.6828	1.102	1.9831	1.5685	1.9907	1.3604	0.77125	1.5075	0.67835	1.0836	1.9726	0.68795	2.3419	2.2995	1.2418	3.089	1.4965	2.1226
0.94842	1.6855	0.62196	1.042	0.73455	1.2251	1.0316	1.1723	0.87534	-0.71909	-0.38798	0.36596	0.60074	-0.24003	-0.12022	0.10207	-0.43139	1.9004	-0.57145	-0.64648	0.10564	-0.47456	0.23764	-0.95235	-0.13921	0.38565	0.67982	-0.46565	1.3211	0.55541	0.6733	-1.9771	-0.033729	0.1583	0.11472	0.95361	-1.5913	1.0064	1.1672	0.16358	0.37201	0.98519	-0.72038	1.8373	0.92574	0.45373	0.38017	-0.51396	-0.086516	-0.49179
1.5143	2.7294	2.6913	1.3803	2.4375	3.378	3.5845	2.6186	2.4611	1.3931	1.462	2.6601	3.0818	3.9085	3.4562	1.8494	2.7722	2.3365	2.8939	1.8679	3.0369	1.7697	3.2899	2.3316	2.4789	2.1682	2.4385	2.8261	3.8649	2.0038	4.5646	2.8927	2.534	1.826	2.6178	1.5029	2.2623	3.1444	1.1665	3.3133	3.877	3.6398	2.776	4.2835	3.2218	2.3069	3.0928	2.796	2.687	0.19526
5.4098	5.5673	5.732	4.8699	4.4569	5.0914	5.8473	4.8276	4.959	5.6973	6.5163	5.7464	4.5302	5.4695	6.8773	4.4429	7.6625	5.0501	5.5518	6.4364	5.072	4.3271	6.1316	5.8867	5.0301	6.8213	6.4095	5.3874	4.6197	6.1306	5.2816	3.9876	4.4121	5.5357	5.0455	6.1772	5.8585	5.9762	6.2654	5.3316	6.0418	5.6589	7.0752	5.1287	5.3809	6.2119	4.8231	4.3216	7.009	5.3204
1.3399	3.15	1.3969	0.87762	1.4644	2.6668	1.4584	0.5742	3.0401	1.5691	1.5651	0.68222	0.59956	0.32015	2.9729	1.3011	2.0437	0.72705	1.4749	1.5282	2.5704	2.7508	3.2834	1.5784	2.3943	3.1908	-0.054994	1.9215	2.2909	3.3099	1.5402	1.6886	2.4085	2.1591	2.4561	2.2869	2.6193	2.2063	2.3808	1.0354	2.2758	2.5298	1.4122	1.1344	2.3654	1.8773	3.2017	0.25588	2.4456	1.7976
-13.659	-13.477	-14.48	-13.68	-14.335	-12.23	-12.394	-14.9	-13.115	-13.904	-13.239	-14.886	-14.114	-14.364	-13.378	-12.814	-13.431	-12.918	-13.566	-14.005	-14.251	-12.425	-13.19	-12.223	-14.077	-14.126	-15.37	-14.312	-12.601	-12.306	-12.897	-12.843	-13.358	-13.514	-12.826	-13.706	-11.553	-12.337	-13.026	-12.918	-13.538	-13.296	-12.445	-12.609	-13.355	-12.972	-13.567	-13.465	-15.169	-12.465
-1.9029	-1.6101	-0.17284	-0.7292	-2.308	-1.7576	-1.3045	-0.62242	-2.9974	-0.17461	-1.1897	0.18958	-1.1109	-0.83806	-0.94998	-2.0934	-1.686	-1.3384	-2.1113	-0.028299	-2.3657	-3.6016	-0.63117	-1.7088	-0.65118	-1.9891	-1.8623	-1.1879	-0.53736	-0.76468	-1.3458	-1.6595	-3.2635	-0.74052	-2.5123	-1.6354	-2.157	-0.05037	-2.7147	-0.3039	-2.4932	-0.63498	-1.8498	-1.2924	-0.84672	-2.4828	-2.3618	-2.2031	-1.9246	-1.1598
-12.199	-10.961	-12.682	-12.536	-12.21	-12.139	-13.047	-11.915	-11.195	-10.721	-10.506	-12.421	-11.863	-12.078	-12.929	-13.224	-12.208	-11.284	-11.195	-13.317	-11.302	-14.073	-11.294	-13.92	-13.03	-10.563	-13.374	-12.199	-11.634	-11.216	-10.658	-11.603	-11.767	-12.042	-10.905	-11.299	-12.733	-12.034	-11.89	-10.582	-10.188	-12.515	-13.002	-11.358	-11.75	-10.619	-11.987	-12.782	-11.552	-12.903
-13.999	-14.714	-14.255	-12.971	-14.365	-14.699	-15.879	-14.765	-15.181	-15.18	-13.464	-15.905	-13.201	-13.272	-14.396	-15.771	-14.145	-14.902	-14.035	-15.032	-13.803	-13.463	-14.432	-14.162	-15.556	-13.52	-14.968	-13.246	-14.533	-14.691	-14.584	-15.204	-13.874	-14.979	-12.649	-15.064	-14.366	-14.096	-15.644	-15.873	-14.022	-15.096	-14.806	-14.522	-14.469	-14.806	-15.012	-14.88	-14.58	-14.778
-14.777	-15.799	-16.122	-14.532	-13.538	-14.718	-14.364	-13.38	-14.342	-13.699	-14.081	-14.676	-14.284	-12.846	-14.19	-14.375	-13.106	-14.604	-14.482	-14.171	-15.146	-15.517	-14.394	-13.171	-15.947	-15.681	-15.296	-14.654	-15.438	-15.659	-13.927	-16.659	-13.662	-15.086	-15.963	-14.814	-14.281	-13.611	-15.066	-15.57	-15.306	-14.982	-14.378	-14.021	-14.86	-12.738	-15.445	-14.56	-14.361	-14.331
-1.8408	-2.5152	-1.537	0.53809	-0.33585	-0.74843	-2.081	-0.63885	-1.3705	-2.1701	-0.80289	-1.3117	-1.6211	-1.3362	-1.753	-1.9491	0.58355	-2.1019	-1.4702	-0.75649	-0.071185	-2.4691	-0.061539	0.14289	-2.401	-0.56187	-1.7519	-0.14115	-1.3265	-1.8957	-1.6092	-1.4742	-1.1595	-0.38166	-2.0077	-0.93676	-1.3488	-0.69445	-0.88662	-2.6356	-2.046	-2.3734	-1.1755	-3.5502	-0.80048	-2.4979	-1.1752	-0.91606	-2.5335	-3.2183
3.6253	3.5332	3.7657	3.4156	3.6735	2.7134	3.8508	1.4087	1.8784	2.1575	3.2345	3.5061	1.2658	2.9306	3.1485	2.6805	3.2519	4.15	3.0075	0.58668	2.7791	4.1582	3.195	5.1053	2.7524	2.0757	3.9723	2.4749	2.9204	2.2886	2.4356	2.131	1.7384	4.1578	1.8237	4.8744	4.6885	3.586	4.3213	3.7763	4.4733	3.4514	3.4356	1.7241	3.1994	2.8454	2.4536	2.7208	1.6174	3.6505
4.0239	4.3106	5.219	4.855	4.8306	4.6184	3.5628	5.8116	4.5205	3.6946	4.5323	4.6928	5.2055	3.9289	6.9064	5.1847	5.3905	4.2154	5.429	3.3984	4.7638	4.2282	2.5973	5.3726	6.2883	4.341	5.4318	4.2865	3.9787	4.737	3.6152	5.3043	5.4828	6.5588	4.242	4.3063	4.2013	6.0126	4.5046	3.8645	2.7357	4.0979	5.1489	4.2246	5.6316	6.0867	3.7354	3.3769	4.8258	5.117
-13.224	-10.339	-12.245	-10.553	-11.48	-11.503	-11.941	-11.583	-12.884	-11.253	-10.462	-13.259	-11.361	-12.473	-11.646	-11.789	-11.793	-11.925	-9.9762	-11.704	-12.718	-11.554	-11.408	-12.311	-11.573	-11.498	-13.045	-10.841	-10.112	-12.913	-12.04	-11.003	-13.253	-11.601	-10.653	-12.908	-11.166	-10.523	-11.741	-10.477	-12.225	-11.832	-10.436	-11.395	-10.953	-10.27	-11.618	-12.502	-12.001	-11.934
-2.2357	-1.8691	-2.3065	-4.2123	-1.2003	-0.79461	-2.5869	-1.4894	-1.592	-2.0844	-3.5662	-0.077583	-2.3876	-1.9706	-2.4446	-1.7194	-2.4559	-2.6745	-0.77969	-3.3515	-2.6926	-1.9955	-3.6812	-2.0996	-1.8802	-1.8409	-3.1524	-3.3993	-1.3631	-2.7215	-0.32305	-2.2843	-2.9849	-3.3319	-1.7727	-0.9907	-2.5102	-2.3416	-2.0897	-3.4675	-2.7953	-2.5515	-1.8696	-3.9211	-3.2692	-3.3949	-2.3459	-3.3027	-2.4453	-2.4599
1.8577	1.4564	1.4601	1.6551	1.3925	1.2408	1.5906	0.56354	0.53496	2.1372	-0.16767	1.1115	0.66058	1.2878	0.11334	1.4041	2.1134	1.6754	-0.83028	1.5513	1.7601	1.2576	1.1072	-0.13868	1.2826	1.758	1.8179	0.87413	1.4613	0.63265	0.55023	1.4573	0.86976	2.9198	1.6146	1.6885	0.12688	0.9859	1.3423	-0.19948	2.0461	0.058325	1.4152	2.5108	1.4924	1.2404	1.0567	1.6652	0.45333	3.9371
-10.897	-10.217	-10.118	-11.838	-10.354	-13.247	-11.301	-12.127	-11.16	-10.339	-12.692	-12.072	-12.486	-10.462	-11.132	-11.087	-10.948	-11.237	-11.495	-11.167	-12.379	-11.543	-11.202	-12.99	-12.818	-10.471	-11.274	-11.889	-10.569	-12.609	-10.435	-11.686	-12.257	-12.287	-11.616	-12.796	-12.81	-12.549	-11.188	-11.048	-11.402	-9.7773	-10.955	-11.591	-12.221	-11.019	-11.274	-11.161	-11.679	-11.265
-10.734	-10.701	-10.408	-10.731	-9.9952	-10.511	-11.466	-9.8818	-9.5294	-12.228	-8.807	-11.237	-10.178	-11.223	-12.069	-11.034	-13.028	-11.742	-9.9711	-10.223	-11.712	-10.16	-11.41	-11.402	-11.815	-11.091	-9.9383	-12.221	-11.138	-10.906	-9.6686	-9.7384	-12.061	-11.919	-10.106	-10.318	-10.89	-12.298	-9.3628	-9.8168	-10.741	-11.388	-11.356	-9.7739	-11.414	-11.171	-11.245	-12.355	-10.008	-11.46
-4.7444	-6.3002	-3.4763	-5.1401	-2.3757	-4.6521	-4.8046	-2.8651	-4.3119	-5.1174	-4.3147	-5.9392	-4.948	-2.6847	-2.364	-5.5626	-3.714	-4.8057	-3.9799	-3.3489	-2.3727	-3.4139	-4.8968	-3.1521	-5.8206	-4.0061	-4.1335	-4.409	-4.0347	-6.0058	-5.1399	-3.4833	-4.1433	-4.9659	-5.6772	-4.963	-2.78	-3.9621	-3.3407	-2.7707	-3.2842	-3.6119	-4.6784	-4.3376	-3.9961	-3.9665	-4.0607	-3.74	-4.6083	-5.5887
-14.148	-13.789	-13.252	-13.658	-12.976	-14.455	-14.824	-13.115	-12.446	-13.017	-13.729	-12.038	-14.749	-15.54	-15.093	-13.022	-12.161	-15.055	-14.846	-13.699	-14.01	-14.62	-16.22	-13.857	-13.088	-13.325	-13.251	-13.303	-14.168	-14.005	-13.998	-15.732	-12.431	-14.218	-13.213	-13.596	-14.209	-13.601	-14.249	-15.468	-12.433	-13.801	-13.129	-14.206	-14.038	-13.397	-13.361	-15.116	-13.856	-13.085
-9.382	-10.631	-9.1984	-10.299	-9.5267	-8.1943	-8.0829	-7.6491	-8.788	-9.2287	-8.2368	-8.8643	-9.137	-8.7133	-9.1422	-8.4773	-9.5561	-9.8697	-9.0151	-11.211	-10.294	-9.377	-8.4878	-9.5041	-8.9837	-10.498	-10.057	-9.1162	-9.2732	-9.4414	-11.313	-9.4026	-8.8867	-9.736	-10.721	-9.1179	-8.4514	-8.2362	-10.252	-10.597	-9.3428	-10.91	-9.0587	-8.8503	-8.4322	-9.0917	-8.9761	-9.9442	-7.4032	-9.7851
-1.0116	-0.45235	-1.824	-1.6185	-0.74953	-1.679	-2.8106	-0.49497	-2.2229	-1.3586	-1.9215	-1.7027	0.84795	-1.0234	-2.4087	-0.90034	-0.63624	-0.38617	-0.46804	-0.78923	-1.3007	-1.0921	-0.85585	-1.2338	-1.5734	-2.0506	-2.5464	-2.0748	-3.7281	-1.2747	-1.1642	-1.0813	0.52289	-0.017016	-0.35553	-1.666	-2.0502	-0.29921	-1.9455	-2.1446	-1.6306	-1.4202	-1.2033	-0.67282	-2.4815	-2.7029	-1.8446	-1.7175	-0.2285	-2.2503
-4.5256	-5.3266	-4.6125	-4.5779	-4.2317	-4.8692	-5.1512	-4.4095	-3.212	-5.2859	-4.0774	-2.6024	-3.0184	-2.7248	-3.9391	-2.5312	-4.8191	-3.2735	-5.0378	-3.9279	-3.1995	-4.1709	-4.5056	-3.1704	-4.7223	-4.4699	-3.4202	-3.2254	-4.7852	-4.5507	-3.8049	-3.8679	-6.2214	-4.766	-3.1879	-4.9392	-5.0369	-3.2967	-4.3239	-4.0736	-5.8252	-3.7859	-3.7522	-4.2984	-3.0059	-3.8842	-3.0491	-3.9623	-5.1309	-5.7476
-8.2142	-8.8128	-9.1223	-10.289	-8.6569	-7.8839	-8.4899	-8.3603	-8.6432	-9.541	-9.1207	-7.6954	-9.9874	-8.4982	-10.528	-10.354	-8.2759	-8.2446	-8.7807	-9.5423	-8.4503	-9.3619	-7.5563	-8.7903	-8.8551	-8.342	-8.5127	-8.7771	-9.8443	-7.6098	-8.2554	-8.848	-8.4018	-10.683	-10.942	-8.8508	-9.3913	-9.5319	-9.6374	-8.3101	-9.4258	-9.4201	-8.9459	-7.5724	-7.6487	-8.2161	-9.8456	-8.2692	-8.4217	-9.6014
-21.302	-19.514	-20.359	-20.775	-18.705	-21.173	-20.736	-20.776	-20.011	-21.263	-21.314	-21.73	-20.078	-20.173	-20.849	-20.396	-19.924	-19.574	-20.931	-19.354	-21.385	-20.267	-21.098	-21.379	-19.187	-19.94	-22.27	-21.675	-21.83	-21.474	-20.719	-19.309	-20.446	-20.095	-19.731	-21.495	-21.917	-20.941	-20.23	-21.118	-20.478	-20.638	-19.843	-21.812	-20.921	-20.584	-21.057	-23.353	-19.892	-19.796
-11.421	-11.82	-11.422	-10.427	-10.675	-11.059	-11.345	-11.53	-9.2466	-9.4514	-10.316	-9.6252	-10.743	-10.411	-11.057	-11.187	-8.7958	-12.11	-11.456	-9.9941	-11.177	-11.825	-10.768	-10.289	-10.791	-13.286	-10.897	-11.131	-11.912	-9.9531	-10.887	-10.668	-9.939	-10.293	-11.729	-10.997	-11.401	-11.471	-9.9142	-9.5303	-10.912	-10.247	-10.64	-10.403	-10.97	-10.181	-10.831	-10.745	-12.755	-9.666
-2.2893	-2.2955	-1.8557	-3.24	-1.9844	-2.7021	-0.67777	-2.7969	-1.9827	-2.7563	-3.9805	-2.5159	-1.7412	-3.9618	-2.2921	-2.6986	-2.6212	-2.1854	-1.0345	-1.9211	-3.4271	-1.7125	-1.4086	-0.55531	-2.9769	-3.2779	-1.6115	-1.8567	-2.5264	-1.6755	-2.8444	-2.0427	-2.1342	-3.5984	-2.4245	-2.4232	-1.5951	-2.2626	-4.557	-1.6385	-1.2395	-2.4755	-3.4477	-3.9074	-3.2474	-2.6781	-2.6386	-2.5196	-2.5934	-1.0522
5.514	2.8898	2.7239	4.0345	5.5421	3.5252	4.6613	3.3789	6.3465	3.8567	5.6013	4.8619	3.8036	6.1951	4.1537	3.2051	4.6187	3.794	4.2697	5.7307	3.2141	4.3704	4.7553	4.5329	3.4858	5.393	4.8506	3.7888	3.9028	4.7422	4.9083	3.657	5.2762	5.0552	3.7992	4.2856	2.191	3.4339	3.8103	5.3884	5.0114	4.0792	4.3127	3.493	4.0075	4.3954	4.3414	3.3346	3.2797	3.2358
2.4135	1.0291	2.4573	1.1252	1.9142	2.8803	0.66914	2.4	1.1052	0.51869	3.4937	2.2781	1.2579	0.58078	2.5523	0.72399	0.9649	0.90938	2.6928	2.3349	2.6087	-0.45573	1.9338	0.79277	2.1217	1.5227	3.5667	1.4516	2.0123	1.1835	1.4723	1.6808	2.7632	1.5457	1.1854	0.89058	2.5258	1.557	2.7179	2.4852	-0.037527	2.1164	0.86786	1.9721	1.8798	1.4588	0.99806	1.3979	1.9702	1.2276
-1.0901	-0.9191	-1.5875	-2.6098	-0.29798	-3.4871	-1.2707	-1.3107	-2.4075	-2.0188	-2.2388	-0.71826	-2.3429	-2.3103	-1.7	-1.6344	-1.8269	-1.222	-1.2736	-3.6035	-2.885	-2.2862	-1.2234	-0.71557	-2.1612	-1.8902	-1.5111	0.336	-2.9267	-2.4183	-2.2392	-2.747	-2.3007	-1.6295	-1.7624	-3.1236	-0.59917	-2.0837	-1.4664	-2.2616	-4.5295	-2.3208	-3.4419	-2.4003	-2.8247	-1.6842	-2.4455	-1.2536	-2.8487	-2.3974
-12.826	-13.451	-13.997	-13.242	-12.797	-13.705	-13.293	-12.804	-12.759	-14.539	-14.445	-12.989	-12.994	-14.001	-13.011	-13.046	-12.841	-12.162	-13.106	-12.311	-11.854	-13.667	-14.021	-13.862	-12.267	-12.967	-11.506	-11.738	-12.349	-15.357	-11.854	-13.567	-14.251	-14.273	-13.855	-14.092	-12.331	-12.523	-13.973	-14.328	-12.378	-13.844	-12.512	-12.797	-13.175	-13.352	-13.475	-13.488	-13.603	-13.631
-12.744	-9.4876	-12.394	-10.019	-10.851	-9.5399	-11.093	-9.8119	-9.8113	-10.956	-9.8064	-10.156	-9.6923	-12.899	-11.677	-9.8205	-9.1394	-10.397	-10.418	-10.007	-10.157	-9.9411	-11.816	-9.2997	-12.893	-11.382	-10.356	-11.451	-11.454	-11.1	-13.133	-9.8283	-11.949	-11.13	-10.986	-11.089	-11.279	-11.841	-10.727	-11.226	-10.796	-10.299	-10.291	-11.247	-11.734	-12.183	-11.286	-11.937	-10.414	-10.13
-2.0548	-3.5882	-3.4028	-0.98201	-1.2316	-2.115	-2.7323	-0.54159	-1.4968	-2.8709	-0.35878	-2.0993	-0.76395	-1.4584	-1.7737	-2.4073	-0.74655	-0.10182	-2.0205	-1.014	-0.84116	-0.60324	-2.1814	-1.7345	-1.612	-2.7908	-3.2485	-1.1379	0.64172	-1.1149	-1.8556	-2.9948	-0.59534	-1.5326	-1.0665	-0.88377	-1.1844	-2.0759	-1.3365	-1.9659	-2.3343	-1.6652	-1.024	-2.3521	-3.5404	-1.5205	-2.8745	0.28701	-1.7698	-0.11614
5.9818	4.6276	4.097	5.439	6.2413	5.5797	6.457	5.6395	5.27	3.92	5.4481	5.0221	5.7208	5.1174	5.0861	7.3745	5.7455	3.4958	5.9774	4.7484	3.9597	4.8986	5.8381	3.2621	5.7339	5.1898	7.4476	3.4846	5.0255	5.0066	5.0922	6.5855	5.8147	3.7955	4.8037	5.9029	6.1104	7.5067	5.2723	5.338	5.9614	5.3889	6.0401	5.7298	6.234	5.1888	5.7629	5.7924	3.6161	5.1425
-10.651	-8.4994	-8.9392	-9.5187	-9.9977	-8.574	-9.2942	-9.0313	-8.0196	-9.2432	-11.626	-9.6062	-10.619	-9.1852	-9.3605	-9.7794	-8.6361	-8.7618	-8.3629	-10.271	-8.6925	-9.7468	-11.009	-8.9713	-10.095	-8.471	-9.0822	-9.1482	-9.0997	-9.3321	-9.5836	-11.091	-8.9591	-7.8216	-11.303	-9.2979	-8.2693	-9.0475	-8.5475	-10.401	-11.323	-8.1726	-10.079	-8.6454	-9.3639	-8.0857	-8.0634	-9.6384	-9.9273	-10.285
5.0862	5.2133	3.102	5.3933	4.1364	5.515	3.9412	6.0449	4.8539	5.4736	5.0747	4.9574	4.7217	5.8263	5.6531	3.9359	4.7051	4.5284	4.9434	5.3769	5.7795	4.4154	3.1927	3.9586	5.4838	4.8238	4.4453	5.6013	3.573	5.3243	4.8056	4.2931	4.2382	4.5771	5.2135	3.4653	6.2204	5.3943	5.7683	5.3178	3.3464	5.8345	4.2008	3.8984	4.2653	5.7992	3.8106	4.7266	4.7561	3.9423
3.2049	2.0013	1.9188	1.7986	0.99079	2.3125	1.6818	1.4863	1.7978	1.5119	0.81091	0.86898	2.3054	2.4113	1.0864	1.0664	2.3368	2.1103	1.4766	3.197	1.1075	2.3639	2.2812	4.2748	2.0872	-0.35224	1.728	0.010769	0.51487	1.6775	3.1776	1.6694	-0.2656	2.6884	2.264	2.6509	1.3183	-0.23486	2.3139	1.141	1.1597	1.9179	1.7322	0.94342	1.9663	2.8677	0.99314	3.1257	1.827	0.47781
-1.003	1.4514	-0.045244	0.037656	-0.5526	1.3293	-0.57301	0.50579	-0.15015	0.28771	0.011345	1.1115	0.23209	0.20448	-0.29186	-0.31113	0.1695	0.18997	0.78736	0.67656	-1.1101	-1.079	-0.096357	0.77078	1.9198	-0.86163	1.3114	0.015167	-1.3412	-0.52542	-0.011818	-0.72105	0.28824	-0.027711	-1.5203	-2.092	1.4043	0.23158	-0.25438	-0.33487	-0.72856	-0.56364	1.9812	0.37215	1.4408	0.47184	1.578	0.36067	0.23901	0.17463
-10.731	-12.022	-12.128	-12.262	-11.136	-12.121	-10.516	-11.447	-11.365	-11.443	-12.044	-11.969	-11.77	-11.363	-9.5916	-10.44	-13.71	-9.6304	-11.578	-12.358	-12.473	-12.312	-12.241	-10.208	-12.286	-10.115	-12.556	-10.656	-11.909	-11.732	-10.689	-10.509	-11.416	-11.027	-10.968	-10.248	-11.5	-10.588	-11.123	-9.9992	-10.318	-13.298	-11.74	-11.8	-11.663	-12.146	-11.877	-9.0941	-10.882	-10.982
8.6626	6.2434	6.7812	7.7597	6.9824	6.7198	6.7512	6.5341	8.4558	6.8102	6.9309	7.0126	7.5	7.2016	6.9581	6.219	8.473	6.4326	6.7061	7.3212	4.8835	8.1445	6.1728	6.22	7.34	7.2454	6.7557	5.5524	7.7577	6.2373	6.9994	6.8004	5.0565	7.987	7.1913	7.3463	6.5513	5.7589	7.2447	6.173	6.2616	8.2235	6.3601	7.2007	7.4268	6.4294	6.5272	6.5424	6.4134	7.1282
-11.797	-11.123	-12.341	-10.48	-11.061	-11.105	-10.961	-9.8114	-10.87	-11.195	-12.259	-12.49	-12.259	-10.543	-10.196	-11.474	-11.386	-12.463	-9.1513	-12.407	-12.187	-12.122	-11.608	-10.127	-12.086	-11.352	-12.347	-11.74	-10.269	-11.604	-11.514	-11.587	-10.495	-13.008	-12.594	-11.371	-12.278	-10.956	-11.284	-11.703	-13.075	-8.9454	-11.621	-11.889	-11.804	-12.084	-12.43	-9.9943	-10.972	-14.059
-11.801	-14.015	-13.444	-12.632	-13.81	-13.93	-14.18	-12.977	-13.097	-12.3	-14.24	-14.526	-13.924	-11.044	-13.839	-13.097	-12.036	-13.668	-13.072	-13.282	-12.316	-13.09	-10.834	-13.83	-14.164	-11.439	-14.133	-13.932	-11.894	-14.333	-14.018	-13.846	-15.009	-14.006	-13.643	-12.463	-12.271	-13.536	-14.588	-13.067	-11.381	-12.754	-13.605	-12.57	-13.27	-12.66	-12.659	-13.111	-12.86	-14.458
6.9188	6.2132	5.7644	7.3487	5.7952	6.4622	6.0174	6.4633	6.1147	8.1778	6.8321	5.8162	7.3774	6.7696	6.2759	5.6323	5.5624	6.9904	6.053	5.2779	6.95	7.076	7.0614	6.0345	5.244	5.7638	6.9263	6.0786	7.0795	6.8975	6.0072	6.6522	6.7514	6.7858	7.6547	5.2795	6.3174	6.9446	8.9549	6.836	8.2069	6.8181	5.343	6.0057	5.982	7.4082	7.5422	7.5241	5.4884	5.546
-1.4049	-1.6227	-2.0305	-1.6257	-0.48858	-1.0341	-2.5185	-2.0222	-1.3517	-0.99658	-0.70658	1.9784	-0.87731	-0.15678	-0.33009	-0.1785	-0.11832	-1.2835	-0.60662	-0.7151	-0.77825	-1.7258	-1.1244	-0.82953	-1.1246	0.82727	0.28248	-1.6533	0.13199	-2.14	-1.8966	-1.4081	-2.2495	0.10327	-0.80736	-1.7404	-0.5429	-1.5	-0.39462	-1.4137	-1.9194	-1.6834	-1.7821	-0.78327	-0.92247	-2.2326	-1.778	-0.31729	-2.973	-2.1848
-3.4621	-2.5864	-3.453	-2.0169	-1.7285	-2.3712	-2.8245	-2.8014	-2.6608	-4.1463	-2.5177	-3.0507	-1.024	-3.432	-2.477	-3.8265	-2.4566	-2.2171	-3.4983	-3.1093	-3.4269	-2.1236	-2.9619	-1.7186	-2.3258	-3.0798	-1.305	-3.9502	-4.0381	-2.5315	-1.4745	-1.5595	-0.5935	-2.7305	-1.7476	-4.0709	-2.5759	-0.93276	-2.8676	-3.0953	-0.86075	-2.3278	-3.4107	-2.6013	-3.8855	-3.5714	-2.036	-3.6872	-1.3891	-2.8741
0.25768	1.5912	1.161	1.5396	-0.011083	0.45737	0.24753	0.39974	-0.40483	0.47062	0.15241	0.41444	1.1605	2.4233	1.237	0.70027	2.2305	1.3184	-0.038344	-1.3781	0.97635	1.1707	0.040648	1.6084	2.2753	-0.037347	0.69331	0.72866	1.821	2.4906	0.49016	3.631	1.7547	0.80696	0.84402	2.4337	0.28671	1.8212	-0.16095	0.32432	3.0603	0.10866	1.6167	1.824	0.99646	2.0829	1.5679	0.65395	0.67599	3.1567
-12.39	-13.623	-12.501	-13.35	-12.399	-14.136	-13.252	-13.029	-13.474	-13.401	-12.078	-11.937	-12.733	-13.752	-13.743	-12.646	-12.82	-13.176	-14.604	-12.97	-13.4	-12.799	-13.375	-12.396	-13.444	-13.451	-13.385	-12.589	-13.085	-14.607	-12.378	-13.497	-13.528	-14.179	-13.243	-13.177	-12.689	-13.149	-14.169	-13.523	-11.287	-14.256	-13.448	-13.231	-14.392	-13.815	-11.823	-13.048	-14.101	-12.602
-8.6166	-10.859	-8.8103	-10.295	-10.724	-9.4487	-8.0345	-11.328	-11.82	-11.258	-10.316	-8.9839	-10.561	-11.124	-9.5975	-10.202	-11.236	-9.5079	-11.515	-12.043	-9.9906	-10.073	-10.158	-9.8541	-10.196	-8.5692	-9.1472	-10.086	-11.479	-10.032	-10.042	-9.0475	-12.286	-9.9006	-10.319	-11.796	-11.249	-9.6694	-10.57	-10.516	-11.288	-9.6529	-8.8402	-10.585	-11.299	-11.393	-9.8381	-10.022	-10.685	-11.02
-2.8736	-2.682	-1.68	-1.2396	-1.8068	-1.2501	-1.7155	-0.66993	-2.287	-2.2389	-1.7756	-2.9649	-1.8791	-1.9169	-1.7711	-1.3263	-2.519	-1.57	-3.4218	-2.7728	-1.542	-2.7205	-2.142	-0.32659	-2.066	-0.2251	-2.4328	-1.1574	-2.7047	-1.6955	-2.6221	-3.0011	-2.4128	-2.7417	-2.1765	-0.82705	-1.3344	-0.77455	-2.7073	0.27331	-1.6851	-1.2435	-1.8569	-1.0614	-1.451	-1.868	-0.34302	-1.9736	-0.64001	-2.813
-1.3317	-0.42682	-0.37256	-0.61708	-0.87322	-1.2402	-0.53836	-0.63644	-0.59419	-1.7985	0.53847	-2.1663	-0.38574	-0.25493	-1.864	-0.50138	-0.76005	-0.4801	-1.6099	-0.0056182	-1.3602	-0.79503	-0.81927	-2.0349	-1.659	-1.2414	-1.1326	-0.89823	-0.71036	-0.54268	-1.4364	-0.82918	0.050262	-1.5105	-1.6894	-0.6086	-0.15401	0.13479	0.087882	-2.168	0.86821	1.171	-2.0121	-0.03343	-1.2627	-2.4585	-1.744	-1.371	-0.90431	-1.1031
8.3939	9.0702	7.4069	8.7677	9.0071	8.7376	7.5054	9.031	8.9311	8.1074	8.1595	9.2939	9.994	8.0049	7.7772	9.0082	8.6506	8.3014	7.1082	8.2685	8.7249	8.563	8.6263	10.561	10.673	8.7351	9.3699	9.3941	10.545	8.2525	9.293	9.2339	6.5484	8.5911	8.8635	8.0884	8.3162	10.006	9.6234	7.8337	8.3285	8.8941	10.095	8.0052	8.0994	9.9719	7.6897	8.5543	9.644	9.6125
-10.156	-9.9004	-10.721	-8.8852	-9.5161	-8.7425	-8.0257	-8.3905	-9.1858	-9.6592	-7.9994	-9.9007	-8.1499	-8.7652	-9.9788	-7.6425	-8.1234	-9.9559	-9.4924	-10.035	-9.3279	-7.6321	-7.7169	-10.005	-8.9298	-9.6839	-10.482	-8.8549	-10.347	-8.3611	-9.753	-7.5441	-7.8934	-8.7661	-9.7198	-8.9869	-8.8	-8.1629	-7.5835	-10.527	-9.3595	-8.2173	-10.407	-8.1833	-9.6465	-11.124	-7.5911	-9.4694	-8.1598	-9.3846
-13.996	-15.558	-13.75	-14.528	-12.532	-14.271	-13.749	-14.936	-12.96	-13.742	-13.589	-13.806	-14.499	-13.581	-13.398	-13.223	-13.957	-11.662	-11.361	-12.428	-12.126	-14.076	-12.926	-13.027	-13.615	-13.124	-13.276	-13.822	-13.559	-12.171	-13.421	-13.91	-11.459	-13.263	-13.134	-12.641	-13.072	-12.86	-12.562	-13.772	-13.133	-11.053	-13.017	-12.442	-12.698	-11.678	-12.848	-11.867	-11.6	-13.345
2.8374	1.1161	1.0053	2.4198	2.7291	1.9844	2.6395	1.7957	1.5695	1.432	1.088	1.596	3.7506	1.3544	1.3389	-0.21881	0.17726	1.8965	2.7016	2.2285	1.4571	2.3785	2.3157	2.2309	0.017254	1.9862	2.3643	0.046529	2.3191	1.1098	1.4972	1.8475	0.92343	2.2202	1.0201	2.5115	2.2577	1.7537	2.1692	0.71482	1.5384	2.026	-0.73338	1.4069	1.2486	1.0969	1.6203	0.38424	2.0392	2.9242
-2.0626	-2.087	-3.8791	-1.6184	-2.7762	-1.0392	-1.8996	-1.6499	-1.3214	-2.6811	-1.7514	-2.0747	-1.2848	-0.83643	-2.6917	-1.5429	-2.0193	-2.3857	-1.7837	-1.8992	-2.3909	-0.90056	-0.96987	-0.97634	-2.0765	-1.9389	-1.7056	-1.4433	-3.1689	-1.7226	-1.7665	-2.2886	-1.6037	-1.4831	-1.2662	-2.2049	-1.4918	-0.12306	0.45536	-1.7768	-2.0429	-2.2013	-0.024548	-0.84077	-1.8347	-0.91319	-2.0546	-1.6785	-1.4394	-0.57975
-10.637	-11.911	-12.61	-12.808	-11.774	-14.243	-13.123	-12.008	-13.156	-12.849	-12.508	-11.427	-12.373	-15.36	-11.557	-13.111	-13.252	-12.917	-13.308	-11.758	-12.742	-13.632	-13.141	-12.927	-13.311	-13.41	-12.54	-11.341	-11.269	-12.374	-11.536	-13.25	-11.87	-13.604	-12.746	-13.711	-13.273	-12.968	-12.67	-12.935	-12.499	-12.922	-11.911	-13.386	-13.83	-13.732	-13.972	-14.409	-12.852	-13.076
-2.2092	-2.9754	-1.7852	-2.6295	-2.6877	-1.0052	-1.9502	-0.69697	-1.5551	-0.97909	-2.2398	-2.2078	-2.8201	-0.91444	-0.21755	-2.3983	-1.9324	-2.2246	-2.2451	-1.0022	-1.1724	-2.3013	-1.7091	-3.1476	-1.4854	-2.5047	-2.8004	-2.0739	-2.1004	-1.4147	-2.5413	-1.8044	-3.0219	-2.9591	-0.88794	-0.68356	-1.6059	-0.16015	-1.0997	-2.6118	-1.9663	-4.5786	-0.55113	-1.4824	-2.2092	-2.1575	-1.3846	-2.4867	-2.9909	-0.96467
0.73789	-1.1356	0.18292	1.4073	1.6715	0.13387	-0.36637	0.51458	1.3129	1.4429	-0.046324	-0.27789	1.1259	1.0954	1.0314	0.082253	0.60749	1.2245	-1.4064	-1.0814	0.22614	0.025232	0.6556	-1.4345	-0.37184	-0.96216	2.8483	-0.57744	0.10793	-0.37854	-0.28219	-0.13428	0.0044088	0.287	0.75733	-0.36086	1.8335	-0.41879	-0.19515	0.24175	1.2534	0.808	1.4037	0.33822	-0.13552	1.5504	-0.036399	-0.26369	-0.20131	0.61308
-10.636	-11.013	-10.735	-9.0032	-11.909	-11.666	-10.544	-11.814	-11.213	-9.3831	-10.36	-10.687	-9.2625	-12.482	-10.432	-11.367	-11.612	-10.867	-11.923	-11.852	-9.3387	-9.9346	-10.943	-10.753	-9.3205	-11.838	-10.533	-10.887	-10.428	-10.603	-10.679	-10.022	-9.2758	-10.246	-11.737	-10.267	-10.812	-11.987	-11.499	-10.254	-11.006	-10.948	-12.768	-10.597	-10.857	-10.837	-12.651	-11.746	-10.896	-11.056
0.14313	-1.0267	0.93299	0.22479	-0.4322	-0.018233	0.065217	0.65554	-0.98043	0.57919	-0.26357	-0.10962	0.40012	-0.71318	-0.25555	-0.7116	0.014277	0.018638	0.3312	-1.5096	0.3608	-0.64496	-0.95798	-0.91936	1.3773	-0.46075	0.52589	0.10329	-1.0029	-1.0631	1.8216	1.0278	-0.81146	-1.9215	0.27429	-1.796	-1.1088	0.10166	0.71352	0.79197	-1.345	0.90833	-0.63445	0.15924	0.68759	1.3671	-0.69505	-1.1182	-0.4714	-0.33843
-3.6069	-4.3734	-3.9707	-4.631	-4.5294	-2.4417	-4.6716	-3.1485	-3.9569	-4.1671	-3.8769	-3.845	-3.1743	-2.8972	-2.7616	-3.7323	-3.2482	-3.4249	-3.4787	-4.1905	-3.8097	-4.0901	-3.6666	-2.0739	-3.1585	-3.5356	-2.258	-3.75	-5.6544	-3.0175	-2.79	-2.7857	-3.1348	-3.2707	-3.6396	-3.751	-1.6834	-2.5378	-3.0606	-2.6068	-5.2783	-2.5521	-2.5686	-3.1467	-3.1049	-4.0451	-3.6188	-4.3507	-3.6119	-3.2364
-2.6918	-1.3122	-4.5004	-2.0549	-1.6751	-3.309	-1.8093	-1.5552	-2.528	-2.523	-2.1111	-2.4335	-3.6198	-2.0591	-2.5559	-1.0905	-4.1159	-2.2757	-1.2935	-3.283	-2.0915	-1.8553	-1.5594	-0.28332	-2.7209	-2.3335	-3.6562	-2.9593	-2.3664	-1.8485	-0.77043	-2.3572	-3.7008	-3.2185	-0.63616	-2.7328	-2.9948	-1.0594	-3.4904	-2.5061	-1.9189	-2.7052	-2.3539	-1.5359	-3.4654	-2.5695	-1.2538	-2.9255	-2.8933	-3.1402
3.3942	3.0202	0.79882	3.978	4.23	3.2768	3.095	1.7261	3.041	1.1873	2.9845	3.5219	2.9319	1.8799	1.5992	2.8993	2.1719	3.4302	3.1172	2.3052	3.1751	3.8488	2.8988	2.6409	3.6068	3.3893	0.9751	2.9198	3.6083	1.0199	2.8839	3.8018	3.1965	4.0914	4.387	3.2108	4.0427	2.0343	2.88	2.8743	2.9105	1.662	4.2224	3.2541	3.9472	2.5778	3.5584	3.0969	2.4595	3.6894
-10.813	-11.367	-11.202	-11.565	-12.045	-10.783	-10.908	-12.04	-10.021	-10.041	-9.8442	-10.928	-11.179	-11.593	-10.634	-9.9239	-8.6699	-9.4352	-13.121	-12.029	-11.666	-9.9554	-11.518	-11.772	-9.7987	-9.1247	-12.439	-9.3684	-11.402	-10.481	-12.846	-11.654	-10.549	-11.481	-11.676	-10.887	-12.236	-10.142	-11.287	-9.778	-11.099	-12.044	-10.763	-11.13	-12.151	-11.563	-10.353	-10.136	-10.596	-12.05
-12.5	-11.868	-10.761	-11.439	-11.694	-11.234	-12.294	-10.434	-10.278	-10.802	-12.474	-9.3711	-11.369	-11.771	-12.221	-12.589	-10.419	-12.913	-12.567	-12.496	-12.579	-10.861	-12.281	-11.955	-12.696	-10.354	-10.943	-12.346	-14.172	-10.793	-11.716	-12.151	-12.104	-12.138	-14.281	-13.409	-11.835	-10.575	-12.112	-10.754	-12.653	-11.272	-13.378	-11.96	-11.804	-13.772	-11.536	-11.649	-11.872	-11.385
-8.366	-9.2816	-8.603	-9.0007	-9.3369	-9.8127	-8.3553	-10.473	-6.7775	-8.7246	-9.17	-9.0457	-10.719	-10.557	-10.485	-7.7126	-7.9193	-10.473	-9.1725	-9.9068	-10.314	-8.5248	-10.208	-8.9244	-8.0089	-10.374	-9.3513	-8.4491	-10.179	-11.029	-8.5637	-9.3227	-9.6018	-9.1913	-9.3501	-8.9659	-10.425	-10.107	-8.6618	-8.6077	-8.3099	-9.5486	-8.5904	-8.3109	-9.0927	-8.3049	-7.7067	-7.6773	-8.9257	-8.9747
-14.397	-10.548	-10.358	-13.088	-13.302	-13.385	-12.667	-13.929	-12.135	-13.763	-12.121	-12.596	-14.004	-12.789	-12.71	-13.299	-13.418	-13.639	-13.698	-11.937	-13.14	-13.375	-12.838	-13.314	-14.389	-12.871	-14.19	-12.66	-12.039	-10.741	-11.577	-13.392	-12.852	-12.413	-12.41	-13.241	-12.7	-12.742	-11.3	-11.927	-12.872	-12.49	-14.433	-12.885	-13.028	-10.427	-12.247	-12.722	-13.777	-11.863
-1.8634	-0.18862	-0.79306	0.32872	0.14956	-0.54383	-0.81697	-1.4281	-0.99342	0.80005	-1.4005	-0.23502	-2.5022	-1.0049	-0.26325	-0.62213	-0.54119	0.053811	-2.023	-1.2156	-0.29609	-1.2178	-0.68963	-1.2246	-0.32218	-1.5492	-0.86395	-0.47301	-0.21153	-0.42201	0.11575	-1.055	-1.3615	-0.35139	-1.5336	0.22996	0.27108	-0.093724	-1.7157	-0.13054	-1.6664	-1.1758	-1.3958	-1.6398	-0.26302	-2.3699	-2.0819	-0.72534	-0.43759	-1.0999
-9.1379	-9.318	-7.9609	-8.1961	-8.9193	-8.8736	-10.059	-9.1799	-7.8454	-10.609	-9.6305	-8.6459	-8.2691	-9.7731	-7.9502	-9.0123	-10.195	-8.7617	-9.642	-8.5359	-11.153	-8.3322	-9.5946	-7.9621	-9.9986	-8.3259	-10.828	-10.266	-9.1677	-9.3461	-9.146	-9.7396	-8.3875	-7.4122	-9.5074	-10.184	-9.8032	-7.5037	-10.005	-8.1737	-10.047	-9.4126	-10.348	-7.6126	-9.4713	-7.5756	-9.5157	-10.041	-9.9797	-8.7651
-5.0046	-3.3468	-4.2637	-3.1853	-5.0132	-5.5674	-3.2109	-4.6202	-2.4412	-3.372	-4.9923	-5.476	-3.0732	-4.1363	-4.7507	-4.3468	-4.2431	-2.9933	-5.2551	-2.8659	-4.6996	-4.3942	-3.5333	-4.1114	-4.1154	-4.4082	-4.4955	-3.7883	-5.9372	-4.8543	-4.219	-4.149	-3.7532	-5.0153	-3.865	-4.7199	-5.6559	-2.4893	-4.2487	-4.9498	-4.6308	-2.7012	-5.3923	-4.7769	-3.0978	-4.1549	-3.8997	-6.0759	-4.5066	-5.8724
-0.93621	0.73329	0.55636	-1.8526	-0.50031	0.64871	-0.44388	-0.2482	1.2487	-0.69044	1.655	0.3173	-0.080428	0.84864	-0.56858	0.73886	-0.18862	-1.5636	-0.11071	-0.48965	1.2795	1.3335	0.42483	-1.0014	0.42355	-1.1674	1.3806	-0.17598	0.36952	-0.74196	0.72107	-0.78522	-0.04036	-1.2708	-1.5591	-0.72798	-0.073017	-0.0055558	-1.8858	-0.35738	-0.13963	-0.29212	0.4223	0.24194	0.11092	0.28756	0.25769	-0.61894	0.15707	-0.97327
2.0609	1.2381	2.2541	3.941	4.0697	3.1795	3.3706	1.8076	3.0331	3.5343	1.5474	1.2634	2.9886	2.4253	3.2712	1.396	2.4473	0.61775	1.6595	2.0217	4.1436	2.1462	3.2158	2.2473	2.2538	3.9693	3.2765	3.5641	2.9754	2.2706	1.2881	2.2544	0.57405	3.8678	2.6019	1.555	3.1245	2.4626	5.0763	2.6942	4.8072	3.2273	2.0147	3.0713	2.6689	3.5599	3.8511	4.4997	4.2497	1.9395
-2.7052	-2.1375	-2.2351	-1.5229	-0.83859	-1.2053	-1.5985	-1.5784	-0.96063	-1.0693	-0.78281	-1.4439	-1.3882	-1.8561	-0.12458	-2.3379	-1.9326	-1.1409	-3.2723	-2.395	-1.11	-1.1944	-2.5514	-3.1888	-1.6455	-1.3896	-2.1163	-1.8339	-2.6708	0.065817	-1.738	-1.7352	-2.8901	-2.716	-2.8976	-2.6221	-0.059916	-0.74373	-1.717	-0.93402	-2.4991	-1.439	-2.3337	-3.3471	-1.4435	-0.68646	-1.7956	-1.4563	-0.4983	-2.1921
-11.251	-11.876	-10.538	-12.042	-11.705	-12.31	-11.262	-11.445	-12.615	-13.052	-11.359	-11.165	-10.937	-11.291	-11.322	-10.672	-13.482	-11.965	-12.411	-11.302	-9.6131	-11.08	-12.443	-10.238	-11.04	-12.056	-12.533	-11.029	-10.879	-10.173	-11.57	-13.539	-11.891	-12.133	-9.827	-10.197	-10.685	-11.703	-9.795	-11.527	-10.282	-12.058	-10.176	-12.459	-11.24	-11.52	-11.222	-9.7888	-12.22	-11.592
-0.87083	-2.0168	1.0451	-0.67282	-2.1977	-0.54531	-1.2505	-1.1453	-1.3167	-1.5595	-2.4278	-1.1287	-1.8659	-1.657	-0.54595	0.48202	-0.64796	-1.429	-0.85281	-2.1112	-2.409	-2.9171	-1.3559	-1.3444	-1.7365	-0.52737	-2.3569	-0.73735	-1.8541	-1.8311	-0.67334	-1.4703	-1.8025	-0.82093	-0.93844	-1.4117	-0.62697	-2.0806	-2.6949	-1.1165	-1.2259	-1.3925	-1.9267	-0.79615	-0.52002	-2.7971	-0.033519	-2.0724	-2.3638	0.63821
-5.4525	-5.4705	-4.7509	-5.8557	-6.6267	-4.6158	-5.3584	-4.4736	-5.2651	-4.0205	-4.5115	-4.2717	-6.469	-5.1576	-5.0843	-5.0216	-4.7101	-5.3702	-5.2696	-5.415	-4.9432	-4.141	-4.737	-4.1738	-4.884	-5.9415	-6.3261	-4.5262	-4.7487	-4.3042	-5.2993	-4.3362	-4.5915	-6.1779	-3.9594	-4.3233	-5.1092	-3.5859	-4.2905	-4.9355	-3.9475	-4.0406	-5.6964	-4.1651	-4.9675	-4.807	-6.0927	-5.2767	-6.0816	-4.5439
1.0947	-1.5494	1.2532	0.28518	1.8465	0.22809	-0.089404	0.7567	0.41391	0.39777	-0.12986	0.56897	-0.34062	0.45483	-0.17835	1.7899	-0.12109	1.652	-0.23307	0.66923	2.1239	0.23607	-1.5357	1.4726	-0.68223	0.3746	-0.59893	-0.082709	0.21277	1.3454	0.39419	-0.27171	0.80008	1.717	0.031985	0.61922	-0.20513	-0.052692	0.7613	0.0033822	0.76438	-0.81809	1.1513	0.25792	-0.11751	-0.12628	0.67088	1.1016	1.6958	-0.38139
-12.517	-12.063	-11.761	-13.409	-13.178	-11.869	-13.21	-13.621	-10.994	-11.522	-13.101	-11.933	-12.58	-11.021	-13.549	-13.807	-12.564	-13.729	-13.123	-13.198	-12.949	-12.332	-12.952	-14.394	-12.644	-13.623	-12.317	-12.665	-13.252	-13.701	-12.953	-12.149	-13.777	-11.844	-12.243	-12.406	-12.532	-11.707	-12.716	-12.136	-12.743	-12.94	-12.479	-13.112	-11.888	-13.671	-13.94	-12.843	-13.318	-12.007
-12.981	-15.317	-14.505	-14.898	-14.056	-13.765	-16.865	-13.481	-12.403	-14.571	-12.54	-13.445	-14.472	-15.276	-14.753	-14.18	-13.593	-13.178	-13.745	-15.654	-14.766	-12.115	-15.696	-15.8	-13.042	-13.922	-13.312	-14.552	-14.671	-15.236	-14.522	-15.005	-14.381	-14.337	-13.554	-14.27	-14.243	-14.184	-15.289	-13.302	-11.944	-14.853	-13.888	-15.511	-13.039	-15.177	-14.535	-13.548	-14.779	-14.245
-5.0245	-6.2954	-4.7444	-4.3246	-3.3891	-2.7177	-4.9716	-4.4321	-5.764	-5.781	-5.2691	-4.6513	-4.758	-5.9739	-5.0428	-4.3524	-7.0717	-3.7252	-6.479	-5.1004	-6.0516	-5.7587	-4.4387	-4.6691	-4.8322	-5.7155	-5.0596	-3.7495	-3.4658	-6.1893	-4.9947	-4.8554	-6.9136	-5.0597	-5.7483	-4.8277	-6.3321	-5.0802	-5.7189	-5.0949	-6.0256	-5.5783	-4.9667	-4.3978	-5.1407	-4.4876	-5.6826	-6.2436	-5.6309	-6.6151
-12.814	-11.689	-11.139	-11.081	-10.257	-11.956	-11.707	-13.496	-10.985	-13.549	-11.187	-13.737	-10.927	-11.278	-11.451	-12.388	-10.622	-10.499	-11.957	-11.462	-12.562	-11.755	-13.792	-11.945	-12.289	-11.746	-11.481	-11.692	-11.797	-12.385	-11.318	-11.812	-13.642	-11.38	-13.043	-12.195	-10.221	-11.709	-9.8408	-12.136	-10.487	-11.084	-11.543	-10.474	-11.683	-11.408	-12.332	-12.671	-10.778	-12.605
-2.4572	-2.8003	-1.289	-1.8361	0.045687	-1.909	-1.1688	-1.2077	-4.0811	-1.0815	-1.9092	-1.1439	-1.9598	-2.175	-0.070615	-1.1767	-1.7243	-2.2166	-0.85218	-3.1399	-1.5777	-1.8331	-1.0937	-1.0246	-0.57546	-1.616	-2.6063	-2.4848	-0.10161	-1.784	-1.4156	-2.6505	-0.5634	-0.32406	-1.3357	-2.3444	-0.72483	0.47378	-1.4879	-1.6851	-1.9017	-1.4497	-1.9297	-1.8054	-0.90399	-1.6222	-2.1411	-1.1501	-1.1266	-0.52156
-9.0267	-8.7057	-9.47	-9.6834	-8.8036	-11.333	-8.5412	-10.759	-10.922	-10.448	-10.032	-9.5757	-9.994	-10.143	-8.9668	-10.15	-10.167	-8.458	-8.5565	-8.0523	-8.5542	-9.9836	-9.379	-8.6115	-9.9287	-9.6287	-8.5138	-8.7967	-10.235	-9.5036	-10.148	-9.8949	-10.333	-9.9912	-7.4183	-9.9983	-8.8234	-9.2271	-8.4842	-8.8714	-9.4372	-10.35	-8.9883	-9.8687	-9.8952	-10.04	-8.9868	-9.9426	-9.7751	-9.0955
-10.129	-11.317	-10.02	-11.417	-9.685	-11.118	-9.5822	-10.637	-11.779	-9.4093	-9.7402	-10.309	-10.224	-9.5832	-10.771	-10.137	-11.115	-10.321	-10.969	-9.3712	-11.782	-10.573	-10.531	-9.8601	-8.43	-9.9092	-10.997	-9.1072	-9.4739	-10.002	-10.087	-10.092	-9.2846	-10.676	-10.54	-9.0299	-11.111	-9.1301	-10.248	-10.686	-9.4946	-9.8843	-11.615	-10.618	-9.5796	-11.662	-9.9927	-9.2891	-9.0028	-9.931
5.6328	4.5955	6.2041	3.4225	4.3417	4.9107	5.7674	6.1037	2.9142	2.662	4.5704	5.124	4.3194	4.9342	5.2065	4.8056	5.4915	5.8743	5.0162	5.2293	5.0508	4.4617	2.1818	5.2643	4.369	4.644	6.1905	4.5923	4.5818	6.188	5.4393	5.7928	4.432	5.0977	5.487	4.3638	4.985	4.8442	4.3601	5.5259	4.4957	5.4325	5.03	5.2772	4.7142	5.6608	5.304	4.0081	5.9738	5.8599
-1.7932	-3.479	-3.1972	-3.2024	-2.3399	-3.187	-3.1824	-4.0677	-2.7937	-2.2758	-3.7207	-3.8259	-1.9543	-3.0769	-2.6648	-2.7167	-2.9056	-1.5101	-4.205	-3.5627	-5.437	-3.3334	-1.416	-3.3361	-2.7497	-2.4112	-1.6121	-3.0262	-3.4567	-3.361	-3.5644	-3.5908	-3.6119	-4.0714	-3.1824	-4.1663	-3.9749	-3.3566	-3.5541	-4.0964	-4.1931	-4.8098	-4.2586	-2.4607	-4.3842	-4.8583	-4.1491	-3.0706	-4.2121	-4.9904
8.1739	9.558	8.5575	8.829	6.5936	9.298	9.0216	7.8478	9.1628	8.1206	9.9355	10.239	8.0931	10.136	9.3177	9.1477	9.805	7.1802	7.5078	8.7122	9.533	8.762	8.7964	6.7161	8.2209	8.7598	8.7216	11.03	7.4656	9.2623	9.0231	8.3235	8.915	8.3289	8.689	8.8382	11.393	8.812	9.6215	10.962	8.9237	7.1313	7.9032	8.8011	9.3551	11.116	7.6387	8.8388	7.8347	7.7522
-15.565	-12.069	-14.343	-13.632	-15.825	-14.34	-16.111	-14.809	-13.407	-14.489	-14.691	-14.651	-14.355	-15.033	-14.453	-12.828	-15.208	-16.617	-15.043	-14.777	-16.229	-13.904	-13.937	-13.774	-14.806	-15.44	-14.259	-16.367	-14.229	-15.081	-14.578	-15.847	-13.727	-14.522	-13.37	-12.95	-15.027	-14.825	-14.155	-15.076	-13.792	-14.957	-14.829	-14.112	-13.741	-15.915	-14.432	-14.964	-12.729	-14.018
0.74709	-0.99144	-2.5563	-0.5957	-0.49309	-1.1593	-0.54337	-1.9022	-1.231	-1.0994	-2.3967	-0.68231	-1.3837	-1.5266	-2.7528	-0.99619	-1.0016	0.87699	-1.2546	1.1424	-0.19406	-1.2861	-0.92709	-2.6684	-0.34335	-2.5828	-1.3426	-1.7321	-1.1725	-2.3471	-2.9615	-1.1505	-1.3838	-1.6028	0.075692	-2.7251	0.40766	-2.0405	-0.83392	-0.13262	-0.96631	1.015	-1.9147	-1.0273	-1.0652	-1.8999	0.12092	-1.0458	-1.4646	-2.8487
-11.654	-14.242	-14.607	-14.099	-13.329	-12.141	-13.394	-11.429	-13.046	-15.138	-12.673	-12.508	-12.592	-12.706	-13.481	-13.489	-10.703	-14.736	-12.55	-12.537	-11.526	-14.264	-12.445	-13.321	-13.393	-14.797	-13.015	-13.085	-14.91	-12.68	-12.778	-11.856	-14.405	-10.105	-13.067	-10.987	-13.036	-11.946	-14.517	-13.718	-14.335	-12.353	-12.164	-13.18	-14.015	-14.285	-13.047	-13.229	-12.598	-13.915
-3.8045	-4.5445	-2.9605	-3.1197	-1.8684	-3.2192	-4.4064	-2.1779	-4.4358	-2.7823	-2.5028	-1.3015	-3.6263	-3.1024	-5.3068	-2.6173	-2.9471	-3.8826	-2.1301	-3.2044	-3.6567	-1.4298	-2.6178	-4.4577	-2.7072	-4.4641	-2.4018	-4.574	-4.3401	-3.4699	-3.6728	-3.38	-3.0058	-1.6455	-2.4088	-4.4599	-3.2011	-3.9999	-3.8126	-2.4018	-3.5376	-3.1316	-3.4565	-3.6388	-3.2384	-3.4097	-1.6091	-5.0074	-3.6021	-3.0538
-8.8062	-10.451	-9.4078	-10.673	-9.8586	-8.2233	-9.2895	-8.0578	-9.3101	-9.1013	-8.8344	-8.8085	-9.6134	-8.6313	-7.4468	-8.2984	-8.3559	-8.1428	-8.7973	-9.0184	-7.7698	-8.4967	-9.2737	-9.4259	-7.5012	-9.7247	-8.5872	-10.443	-8.7864	-8.8226	-8.9496	-9.4348	-9.2193	-7.5592	-7.8132	-7.2487	-8.0719	-8.5901	-9.1382	-9.8767	-9.1567	-9.3304	-8.6758	-11.125	-9.3375	-7.9854	-9.0913	-8.6219	-9.4186	-8.9541
-11.357	-11.045	-10.971	-11.437	-10.246	-10.721	-11.327	-10.718	-9.7482	-12.265	-11.121	-11.826	-10.771	-12.337	-12.16	-11.539	-11.104	-9.9867	-11.649	-11.793	-11.316	-11.822	-11.431	-11.5	-11.835	-10.138	-10.982	-10.839	-10.749	-10.801	-11.656	-11.492	-10.927	-10.362	-9.5476	-12.875	-12.298	-10.879	-10.839	-10.886	-11.238	-12.643	-11.374	-11.59	-9.9144	-11.451	-9.4708	-12.315	-11.694	-11.088
2.3185	-1.1715	-0.65261	-1.8824	-0.5389	-1.2998	1.2138	-0.79329	-0.87034	0.37671	0.76433	0.91609	-0.95478	-0.53694	0.62284	-0.66039	-1.1009	-1.4578	-0.25839	-0.59297	0.44325	-0.85081	-0.39658	-0.036373	0.6344	-0.45511	0.60539	0.61718	-1.1463	-1.0363	0.32183	-0.24214	-0.60075	-1.7862	-0.62049	-1.2808	1.2832	-0.5172	-3.0803	0.15158	-1.3905	-0.91064	-1.467	1.1331	-1.1923	1.8381	-0.34829	-2.272	-0.75724	-0.49595
-2.0163	-0.9338	-2.9238	-1.3352	-1.7256	-1.0154	-1.369	-1.7749	-0.27053	-0.34958	-1.5216	-1.8174	0.495	-1.4208	-1.7343	-1.3868	-0.28145	0.57251	-3.9049	-2.0804	-1.9456	-2.111	-2.094	-1.1896	-0.73465	-1.9312	-1.4056	-4.0048	-2.2209	-2.7982	-0.82542	-0.40674	-0.25474	-2.8711	-0.50309	-2.3295	-0.7696	-2.8449	-3.2677	-2.0952	0.87075	-0.89691	-2.1962	-2.8387	-2.3568	-1.5127	-2.4106	0.4882	-1.8208	-1.9582
2.6995	2.3748	1.2295	1.407	2.5087	2.2627	0.90016	2.0184	4.1792	0.9571	0.91393	3.1138	0.79083	3.7956	2.9633	3.9542	0.18974	0.55039	3.5628	0.1762	1.8653	0.65134	1.3556	1.9065	1.9478	1.3972	2.0093	1.6415	1.0622	2.5978	2.0835	1.4507	1.2305	1.0665	1.0929	1.4195	2.1807	1.0195	0.40208	4.4169	2.2068	0.254	1.4869	2.0815	0.95837	1.3849	1.8688	1.6758	2.6804	1.5063
-10.817	-12.243	-12.418	-13.449	-11.608	-13.396	-13.973	-12.981	-13.962	-13.544	-13.922	-13.482	-14.108	-14.214	-12.433	-13.632	-12.902	-11.979	-13.173	-12.537	-14.261	-13.167	-13.255	-13.145	-14.149	-13.021	-11.761	-13.485	-12.787	-13.063	-12.789	-12.967	-13.219	-13.385	-12.82	-12.325	-11.871	-12.497	-12.526	-12.227	-14.313	-12.531	-14.111	-12.782	-12.175	-13.909	-12.123	-11.283	-14.018	-14.553
-10.297	-10.287	-10.321	-9.7604	-10.506	-11.318	-9.7571	-11.319	-10.712	-10.037	-10.25	-11.44	-10.038	-9.5375	-10.476	-12.303	-10.276	-9.8789	-10.683	-9.3477	-11.292	-11.629	-8.9722	-10.315	-10.486	-9.7325	-9.8451	-9.4265	-9.4502	-11.045	-9.9382	-10.171	-8.9419	-9.7047	-10.476	-11.683	-9.4745	-10.125	-11.165	-11.25	-11.584	-8.2771	-10.049	-10.469	-10.081	-10.045	-10.538	-8.6298	-10.066	-10.599
-4.4672	-4.9053	-5.6045	-6.0537	-6.5531	-4.4494	-5.9813	-5.0416	-6.2883	-6.0792	-5.0364	-6.3072	-5.8902	-5.4818	-4.1154	-7.1897	-6.5365	-5.3205	-5.5128	-6.0485	-4.6607	-5.3612	-6.0124	-5.9834	-4.7922	-6.9488	-5.2514	-3.74	-5.4579	-5.2593	-5.6987	-5.3983	-6.2362	-4.968	-4.6201	-5.2254	-5.7988	-5.2102	-5.5498	-6.4163	-4.8199	-5.5408	-8.8256	-6.3473	-5.8344	-6.3898	-3.5487	-6.0301	-6.2856	-6.3522
1.2417	-0.073057	2.9024	-0.10268	-0.66561	-1.4844	1.2972	1.4363	0.29177	-0.59862	0.92696	0.76711	-0.16208	-0.26188	0.4308	-0.31255	1.8247	0.1278	-0.92111	-1.111	-0.33585	0.12922	0.42517	-0.18061	0.87951	-0.98301	-0.56173	0.78156	-0.087637	0.55408	-1.0325	1.0085	1.6127	0.30656	-0.41621	1.3836	1.5453	-0.63617	0.91871	-0.45792	0.44719	0.82623	1.298	-0.51563	0.27655	-0.42032	0.92277	2.3195	0.21154	-1.1829
-3.0924	-3.5841	-3.0966	-1.9111	-4.733	-4.0723	-4.8252	-4.9621	-4.1422	-3.7225	-2.9817	-4.194	-3.0803	-3.6883	-3.0528	-4.5815	-6.9926	-3.3929	-2.9855	-2.6638	-3.0423	-4.3446	-5.1013	-3.2411	-4.9804	-4.2068	-3.8676	-1.6561	-3.1886	-3.081	-4.5732	-3.5536	-3.4427	-5.2591	-4.7407	-3.5399	-4.0094	-3.7572	-3.0238	-3.1475	-3.0886	-3.1855	-5.8979	-3.053	-3.0255	-3.8504	-2.501	-4.5222	-3.7753	-2.7992
-4.7794	-6.3366	-4.007	-4.4152	-4.8722	-5.9244	-4.4323	-5.8881	-2.9326	-3.8874	-5.0985	-5.5368	-5.3307	-6.0931	-5.6355	-3.6099	-4.9911	-3.9477	-5.7167	-5.7683	-4.2423	-4.15	-5.6637	-5.5687	-4.3896	-6.1777	-4.3817	-4.5216	-4.7885	-4.192	-4.7163	-3.2666	-4.1203	-5.3842	-3.1351	-5.3017	-5.11	-5.7181	-3.672	-4.3653	-4.9749	-4.9633	-2.9874	-4.991	-2.8141	-2.7191	-4.5236	-4.7244	-3.6057	-4.8948
-22.216	-22.264	-22.981	-21.601	-23.747	-20.773	-19.831	-22.343	-23.611	-22.662	-24.359	-21.938	-22.166	-21.704	-21.703	-22.025	-22.641	-22.023	-21.873	-23.314	-23.106	-23.725	-21.509	-21.969	-21.584	-23.379	-22.419	-22.904	-21.282	-22.685	-22.36	-21.113	-22.678	-21.93	-22.572	-22.163	-21.825	-22.731	-22.807	-23.006	-21.366	-21.957	-21.668	-21.229	-20.394	-22.234	-23.491	-20.589	-21.606	-20.279
-2.0476	-3.2093	-2.8267	-3.5418	-1.8416	-2.5008	-1.4376	-0.68575	-1.3676	-3.351	-1.5921	-3.1895	-1.2469	-3.2121	-3.0008	-3.2418	-2.9963	-3.6361	-2.7446	-0.97933	-2.6515	-2.1645	-3.4207	-2.7308	-1.6559	-3.1843	-2.876	-2.5082	-3.1422	-1.1527	-2.5786	-3.5454	-3.5425	-3.1233	-1.3304	-2.3598	-2.1587	-2.7162	-2.9689	-3.0217	-3.3668	-3.014	-3.4823	-3.1521	-2.9423	-1.485	-2.1791	-2.6517	-1.6175	-1.3999
8.6357	8.6174	9.1495	7.6386	7.5791	9.3925	8.9286	8.2728	8.0353	8.28	9.408	8.7873	7.2464	6.427	9.2129	7.2102	7.2902	8.1568	9.7123	8.8684	10.242	8.0851	9.5873	8.5553	7.6946	8.5073	8.2291	8.3677	10.078	8.6023	8.3675	8.3636	9.0765	8.6146	8.9836	9.4129	8.3676	9.0383	8.2106	10.398	9.9626	9.0823	7.041	7.7361	8.0278	8.4333	8.0471	8.0076	8.8293	7.4092
-21.663	-21.971	-21.838	-22.229	-22.952	-23.384	-22.664	-22.018	-22.44	-22.966	-22.716	-23.266	-21.636	-22.363	-23.935	-21.316	-20.276	-22.966	-22.31	-21.439	-22.682	-23.636	-21.669	-22.137	-22.506	-21.848	-22.773	-22.456	-21.645	-22.067	-21.608	-21.593	-22.113	-22.37	-22.432	-21.502	-21.682	-21.185	-22.494	-21.625	-21.418	-22.213	-21.748	-24.074	-22.273	-20.392	-21.689	-23.064	-20.432	-21.681
5.2332	4.7225	6.9058	5.81	3.0425	4.7302	4.1822	3.0085	4.7487	3.6911	4.7197	4.5916	3.9015	3.7286	4.2168	4.7035	5.5218	4.3513	3.4269	5.0614	6.1811	4.3992	4.0901	4.7135	5.0147	4.0468	5.2543	3.0895	2.722	5.6525	5.2584	4.7075	4.0207	3.4086	3.696	3.264	4.1855	4.708	5.5424	4.2849	5.8243	5.0142	3.456	4.1191	5.8633	5.5088	5.472	3.4772	4.2486	4.9172
-5.2917	-3.7928	-3.6599	-3.2697	-5.441	-4.5938	-6.0437	-3.8018	-5.6949	-6.1049	-6.0119	-5.4835	-6.1166	-5.1481	-5.0383	-5.1141	-4.0942	-4.1762	-4.4926	-5.6772	-3.5954	-4.8636	-4.3779	-3.4037	-4.9675	-3.0852	-5.8482	-5.5487	-5.8684	-4.2094	-6.3507	-4.3357	-3.7563	-4.6466	-4.075	-5.4901	-4.1768	-3.7453	-4.1519	-4.3119	-6.0018	-3.4116	-4.5127	-5.9036	-4.5674	-2.8929	-5.2122	-4.5613	-4.9693	-4.6847
-2.6803	-4.1688	-2.3824	-2.6695	-3.2729	-1.4399	-0.5685	-1.7875	-0.3528	-1.6967	-0.80584	-0.80545	-2.8448	-1.4125	-1.6728	-1.9633	-0.45522	-3.1858	-0.51275	-1.0186	-2.5515	-2.1034	1.4833	-0.1043	-3.3156	-1.3295	-2.2675	-2.5491	-1.7079	-2.6917	-1.8477	-2.8881	-2.1614	-0.81007	-1.5863	-1.7637	-2.3016	-0.85038	-0.71103	-1.4543	-2.3395	-2.5055	-2.1781	-1.5866	-0.073912	-1.2956	-0.23679	-1.8112	-2.0001	-1.7266
-4.64	-5.2153	-3.6089	-5.899	-4.6313	-5.7704	-6.5888	-4.2383	-6.5619	-4.9585	-5.0027	-5.0745	-2.5057	-4.4956	-3.4456	-2.1377	-4.2979	-4.4566	-4.5976	-3.7882	-5.3657	-4.1316	-5.4647	-2.7611	-4.817	-4.1191	-5.2166	-5.8742	-4.7387	-4.1657	-4.6401	-5.4044	-5.7303	-4.1122	-3.5415	-5.2511	-3.7248	-5.2946	-4.4764	-4.4704	-3.6096	-4.0255	-5.3257	-4.7755	-4.7293	-4.4747	-3.7956	-4.7396	-5.6464	-3.8064
-9.2129	-11.98	-9.0768	-10.366	-11.337	-9.4787	-9.7071	-12.263	-10.774	-9.7641	-10.606	-9.1107	-11.041	-13.411	-13.286	-11.307	-9.4794	-11.541	-11.728	-9.5155	-8.8924	-8.9499	-10.974	-10.843	-10.661	-10.993	-10.28	-9.3372	-9.1675	-10.781	-10.982	-11.564	-12.407	-11.811	-9.6483	-9.4328	-10.333	-11.562	-10.834	-9.9358	-8.829	-11.585	-11.403	-11.398	-12.43	-11.408	-11.628	-11.192	-9.9787	-9.5666
-0.25856	-1.1316	-2.5396	-1.7642	-1.2541	-1.2449	-1.0152	-1.287	-1.5389	-0.61991	-2.181	1.0233	-0.16937	-1.6375	-0.22035	-0.62531	0.81409	-1.5727	-0.71859	-0.83157	-1.6328	-0.12629	-0.88643	-1.3178	0.45683	-1.8666	-0.95028	-2.299	-1.4508	-0.027131	-0.7035	-2.9236	-1.7186	-2.2779	-1.6889	-1.3612	-0.46421	-1.4288	-1.3292	-2.2325	-1.0583	0.019649	-0.80686	-1.9621	-0.60287	-0.73673	-1.3507	0.48866	0.97532	-0.42223
-0.90821	-1.7629	-1.4334	-0.83965	-0.44311	0.7943	-1.2576	-2.0088	-4.0975	-2.375	-1.19	-1.9178	-0.27446	-0.71649	-1.7105	-0.90498	-0.50776	-1.2124	-1.7205	-1.5719	-1.1254	-1.0903	-1.9213	-1.2837	-2.1993	-1.0101	-2.0552	-0.35575	-2.6628	0.0027526	-0.92347	-1.398	-1.0702	-1.5378	-0.85211	-2.493	-1.4494	-2.2119	-2.4487	0.019286	-0.56613	-0.37069	-1.5324	0.018975	-2.6478	-0.35239	-0.83608	-2.5087	-1.1312	-2.8061
9.2014	8.0421	9.0224	6.74	8.342	9.2175	9.1441	9.5985	7.5626	8.5987	9.0182	7.7516	10.676	8.2809	6.3023	10.401	9.3862	7.9	10.389	9.6	8.9172	8.2867	7.1917	9.4622	8.4385	8.6388	8.9763	8.2286	7.4431	8.0019	7.6592	8.093	7.4393	8.0176	9.0902	6.9882	6.7108	6.6565	8.8091	8.5067	8.6545	7.5431	7.9027	7.6663	9.3431	7.3637	10.063	8.8143	7.875	9.3308
5.1709	4.53	4.7228	5.9856	6.7055	4.2824	5.9398	7.0621	5.7067	4.5941	6.6549	5.6648	4.0432	4.0804	5.1137	5.6814	3.7464	4.9226	5.1053	4.9978	5.4266	4.6974	3.4426	4.2953	5.111	6.2784	4.9513	5.3676	5.6278	6.6297	3.8482	3.28	3.6977	4.7022	4.5028	5.6839	5.8362	5.4943	4.1924	5.3003	4.2514	4.8719	5.1031	5.0163	4.5283	4.9759	3.8463	5.4362	4.7452	5.3807
-22.492	-21.096	-21.614	-22.458	-23.062	-21.494	-22.653	-22.063	-20.902	-21.586	-24.281	-22.397	-22.75	-22.695	-21.977	-20.912	-21.88	-22.12	-22.773	-21.729	-20.604	-22.079	-23.098	-21.249	-22.398	-23.195	-23.076	-21.723	-22.438	-20.473	-23.019	-22.45	-22.014	-23.011	-21.788	-21.632	-22.374	-22.546	-20.82	-21.895	-21.62	-21.849	-21.572	-21.687	-22.09	-21.494	-21.942	-21.554	-22.925	-21.426
-1.498	-0.99991	-2.6245	-1.2656	-1.477	-1.8171	-1.249	-0.92383	-2.6402	-3.6922	-2.6115	0.16328	-2.6547	-1.5232	-0.33685	-0.064822	-0.7629	-1.2359	-3.091	-2.2222	-0.30902	-0.77468	-1.0999	0.35114	-1.8378	-2.1258	-2.2157	-0.46911	-2.0519	-3.2398	-2.3915	0.10986	-1.8835	-0.5497	-1.1443	-0.98421	-1.0519	-0.55655	-2.185	-0.18216	-0.79664	-1.456	-1.6983	-1.0658	-1.6982	-2.1216	-0.1096	-1.5287	-2.1212	-2.2998
-22.377	-21.127	-20.876	-22.452	-22.208	-23.071	-22.063	-22.1	-23.339	-21.631	-21.497	-23.483	-20.647	-22.233	-21.999	-22.047	-22.032	-21.013	-21.834	-22.594	-21.062	-21.651	-21.521	-20.609	-20.223	-21.906	-22.766	-22.327	-22.547	-22.816	-21.559	-20.997	-22.554	-22.827	-22.573	-21.797	-21.001	-22.594	-21.571	-23.775	-21.276	-22.164	-21.089	-20.777	-22.926	-22.801	-22.966	-22.341	-24.346	-21.091
9.4447	8.9472	7.8486	8.9328	9.9091	7.3371	9.1211	8.0858	8.9332	8.0438	7.7652	6.7461	8.1306	8.0822	10.308	9.1589	8.233	6.5397	8.2355	8.533	7.3731	8.0305	7.5228	7.7033	7.2018	9.0006	6.5859	7.9426	8.1688	8.0657	7.8459	8.1298	7.633	8.4535	6.2656	8.0724	8.0896	8.2324	8.1693	8.0501	8.403	8.1998	7.3624	7.9563	7.1646	7.5305	7.7886	6.7671	8.8941	9.8074
-2.1401	-0.83562	-0.54397	-1.2878	-1.2859	-1.3592	-2.2922	-1.2206	-2.3312	-1.514	-2.8739	-0.84459	-1.8347	-2.6426	-1.425	-1.6312	-1.5363	-0.36125	-0.60178	-0.6714	-1.6543	-1.1027	0.32473	-1.7268	-2.1019	-0.73279	-1.0006	-2.5788	-0.55572	-0.775	-1.4665	-0.53904	-2.5003	-1.0727	-1.7681	-2.8685	-1.1341	0.20447	-1.3716	-2.4774	-0.68662	-2.2986	-2.286	-0.63566	-2.1469	-0.68575	-0.18719	-0.11347	-2.2384	-2.3353
-1.785	-4.1461	-2.6273	-2.9413	-2.3843	-2.4681	-2.8165	-2.7873	-4.6472	-0.75862	-2.5293	-1.9912	-3.0559	-3.0954	-2.1234	-3.0158	-2.3454	-2.4146	-2.9458	-2.855	-1.9781	-4.5479	-3.2037	-1.0669	-2.0186	-2.5796	-3.739	-1.976	-1.7051	-2.4287	-1.8694	-2.4193	-4.2386	-4.0614	-0.66783	-1.3868	-3.6733	-3.482	-3.7117	-1.6078	-2.3911	-2.2603	-2.533	-2.9028	-4.9546	-1.8182	-1.3111	-2.5202	-3.2736	-1.8925
5.1383	4.1809	4.7543	3.8782	4.4765	4.0705	4.7841	5.2514	5.1241	6.953	5.296	4.6257	4.5237	5.1376	6.4777	4.4807	5.6541	5.21	3.3371	5.1698	4.5853	4.0754	4.084	4.9585	4.5545	4.6242	4.0333	3.9821	4.1431	5.8681	5.0726	4.9181	4.3589	4.3656	5.4531	5.7298	5.2849	6.0812	4.2008	4.9625	5.728	3.8852	6.8673	5.4441	5.2612	4.6151	6.8957	4.8102	5.069	6.2457
-14.805	-14.886	-15.929	-16.661	-14.909	-14.737	-14.412	-14.575	-14.862	-16.273	-14.464	-13.932	-14.415	-14.036	-13.642	-14.66	-15.853	-15.045	-14.815	-13.816	-16.758	-13.81	-13.015	-15.73	-13.167	-14.239	-15.158	-14.469	-14.316	-14.805	-14.266	-13.252	-14.528	-15.338	-14.334	-15.262	-13.995	-14.218	-13.75	-16.01	-14.164	-13.408	-14.417	-16.039	-15.905	-16.06	-13.829	-14.835	-13.814	-14.692
-2.2049	0.17826	-2.015	-1.6131	0.30538	-1.6964	-0.47153	-0.61793	-0.043259	-1.6432	-2.1945	-1.2395	-0.25103	-2.6026	-1.6342	-2.5913	-1.8329	-1.2125	-1.5376	-0.92439	-0.63047	-3.8226	-2.2816	-0.45089	-0.58974	-0.62236	-1.7023	-1.4411	-1.8112	-2.4485	-1.2574	-1.4155	-2.1619	-0.56117	-0.30099	0.10261	-0.57243	-1.1333	-2.0786	-1.616	-2.0617	-1.9494	-2.1432	-0.27073	-0.42695	-0.34115	-0.56701	-1.0641	-1.2672	0.013989
-5.8067	-5.2879	-6.4593	-7.306	-5.6301	-6.8791	-5.927	-5.0408	-6.189	-4.8827	-5.7489	-4.4387	-5.3998	-5.7703	-5.9751	-5.7074	-3.894	-6.829	-5.6294	-5.1214	-4.9212	-4.5501	-4.5545	-5.5762	-6.1609	-4.8772	-3.4521	-5.8912	-4.4611	-3.8909	-6.2094	-5.8341	-5.2356	-5.195	-5.5699	-5.9634	-5.7443	-6.2057	-5.2265	-5.2832	-6.3995	-4.0151	-4.9055	-6.2784	-6.1604	-3.9514	-5.2414	-5.5033	-4.545	-5.1467
2.1429	2.2746	2.4189	2.642	2.6482	0.26998	0.23903	1.9271	1.02	2.5011	2.5322	1.2158	2.6182	1.2923	1.2032	-0.36427	0.68931	2.3317	2.613	0.99591	1.1812	2.1844	3.2246	0.71612	2.3404	0.36099	1.6025	1.2649	0.3433	0.83964	1.2607	0.89724	1.0497	1.7221	1.3756	0.63772	0.18708	-0.25286	1.675	-0.071226	1.1158	2.3174	3.0679	2.4493	0.66961	0.94743	2.1845	1.4634	2.4687	2.119
3.9196	5.2315	5.8286	4.421	5.0434	5.8789	5.073	5.5974	5.6463	3.9679	4.7425	7.0252	3.3631	5.0054	4.7907	4.8193	3.7794	4.7782	5.3606	5.9211	5.741	5.6144	4.2531	5.2278	4.4343	4.4131	3.9834	5.8791	4.6039	5.6484	4.9921	5.8639	4.9805	4.0813	5.8593	5.2358	5.5197	5.8017	5.2121	4.4878	5.4184	5.9937	7.2075	5.0405	4.6557	4.3915	3.3951	4.4949	5.4454	6.225
5.7614	7.6192	4.8602	5.5478	5.4056	6.9199	6.049	6.8207	7.5736	7.8953	5.2523	5.7413	6.042	7.2778	8.0193	6.2937	7.4478	6.687	7.026	6.875	7.5815	6.5411	6.7545	5.7372	6.5393	7.7732	6.3819	7.2282	7.1146	6.0495	6.2996	6.4441	5.4002	6.8718	6.168	7.1363	6.9428	7.3152	7.9824	6.9716	4.7486	5.8155	6.2839	6.6498	5.7646	7.3163	6.365	8.3123	7.3115	5.4206
1.1262	0.24964	-0.46155	0.3128	0.26191	0.76343	-0.27652	1.6027	1.0253	-0.23002	0.74789	0.72483	0.043217	0.73276	1.3703	2.7572	0.7698	1.2523	1.8198	0.17868	0.21691	0.32631	-1.9129	1.4182	0.32094	-0.65412	0.22392	0.56645	-0.73797	0.39285	-0.57928	0.91871	0.48139	1.2002	-0.073706	0.91011	1.0976	0.80215	0.78286	0.025669	0.26869	1.5652	-0.27323	1.4515	0.82447	0.25163	-0.15517	0.28839	-0.76406	0.95219
-9.6669	-11.404	-10.348	-9.7575	-9.3899	-9.7791	-9.6729	-11.167	-11.903	-10.992	-11.323	-11.902	-11.745	-9.697	-10.081	-10.919	-9.3589	-12.103	-10.111	-10.766	-10.979	-9.4483	-11.32	-12.431	-11.737	-10.285	-11.856	-9.1807	-10.969	-10.084	-11.084	-9.9662	-10.847	-11.651	-12.145	-10.801	-12.442	-10.543	-11.179	-11.024	-9.9539	-11.796	-10.916	-11.706	-10.715	-10.177	-11.33	-10.283	-12.34	-12.33
-4.0907	-3.9554	-1.3213	-4.7981	-3.6489	-4.9736	-6.0282	-3.6424	-4.8585	-4.9286	-3.4419	-5.0408	-2.8159	-3.9373	-5.2248	-3.5307	-4.2594	-4.2606	-3.8176	-4.4785	-4.5815	-4.6658	-4.4058	-3.1968	-3.9141	-3.4401	-5.1643	-5.0837	-3.5137	-5.5021	-3.5913	-4.3962	-5.7106	-3.6154	-4.2825	-6.3381	-2.835	-3.7953	-3.678	-4.3169	-4.489	-5.1514	-3.8624	-4.1086	-5.5488	-4.3778	-4.253	-5.0502	-3.5296	-4.3741
-3.5977	-2.7843	-3.3169	-3.6552	-3.4471	-2.8979	-2.8684	-3.8956	-0.19178	-3.4278	-1.6199	-2.5379	-2.2884	-1.3496	-2.8283	-3.0442	-3.3598	-3.0265	-2.1825	-2.7093	-2.4323	-1.9541	-3.1226	-1.7226	-1.9031	-3.4914	-3.9614	-2.4327	-3.7628	-1.746	-2.1045	-3.0825	-4.8512	-4.1205	-2.9691	-2.0432	-3.581	-3.4974	-1.1133	-2.8358	-2.5733	-2.9532	-2.2972	-4.9182	-2.3217	-2.4082	-1.8854	-2.7909	-4.4499	-3.5506
5.0154	3.6673	3.9732	4.6678	5.1483	4.0052	2.9858	5.539	6.0807	6.0445	4.8153	6.1173	5.1565	4.2543	4.7658	6.0318	3.0344	4.5327	4.8787	5.0902	4.5083	4.2866	5.7712	5.9156	5.046	4.6017	5.4627	5.17	5.6391	4.8426	4.9546	5.358	5.2274	3.4536	4.3827	5.5109	4.2542	3.9295	4.5596	6.3774	5.0775	3.4009	4.1635	4.6948	4.3472	4.8101	4.8867	4.8201	6.1588	3.8744
-9.9871	-11.781	-11.931	-12.964	-11.833	-9.7573	-12.349	-10.837	-12.065	-10.711	-11.284	-11.925	-11.727	-11.636	-11.68	-12.984	-11.109	-10.058	-12.104	-10.327	-12.415	-10.68	-11.4	-10.945	-11.542	-12.442	-10.102	-10.789	-10.909	-10.263	-12.026	-11.112	-12.638	-11.894	-10.786	-12.62	-12.606	-11.398	-11.443	-9.5876	-11.694	-10.963	-10.416	-12.06	-10.789	-11.24	-12.388	-11.762	-11.761	-10.444
-0.10553	1.0704	3.0918	1.5812	0.49813	2.124	1.8485	1.1242	2.3336	1.9258	0.56793	2.6653	2.2562	0.72739	2.7109	1.4809	4.2692	1.9271	1.3085	0.51387	-0.31761	0.53089	1.4942	2.4964	0.79362	1.1411	0.42305	1.4565	1.195	2.1901	1.9167	1.2377	1.1462	2.0688	0.73713	1.9404	1.6627	1.6946	1.3591	2.6031	0.53601	2.1173	0.64064	1.6613	1.1389	2.9307	3.909	2.325	1.5839	-0.021334
3.2575	2.3135	-0.40098	2.2814	0.095974	-0.16868	2.1384	0.34519	1.2369	1.1471	1.5517	0.99592	2.2266	1.8314	2.1433	1.9758	1.2433	-0.21275	2.3661	1.1576	2.4478	2.0956	1.9586	0.81539	1.657	1.1515	3.7768	1.8613	0.98018	1.7767	0.69475	1.4008	0.83706	3.0759	2.1162	1.7232	1.3267	2.2108	1.6597	2.3175	0.86838	2.8031	1.1634	2.1789	2.6319	1.6103	3.2363	1.9406	1.383	1.4783
-7.2768	-9.5101	-9.4474	-9.6558	-9.155	-9.2859	-10.21	-9.4096	-10.525	-9.4031	-8.9337	-9.7883	-9.5832	-10.664	-9.707	-10.12	-9.2209	-8.9758	-8.5309	-9.718	-9.5967	-8.5877	-7.7302	-8.7164	-9.5756	-8.8054	-9.6695	-7.7115	-10.143	-7.9005	-9.7663	-9.3504	-7.9006	-8.3119	-10.845	-9.1302	-9.9648	-9.8131	-8.4783	-7.664	-8.1324	-8.6692	-8.4123	-11.286	-8.0015	-8.6896	-10.391	-9.3077	-8.715	-7.7549
-8.5391	-8.2904	-9.987	-8.6437	-10.003	-9.6054	-8.9312	-7.7427	-10.02	-8.8501	-8.5165	-10.465	-8.8761	-7.4945	-9.0742	-9.2502	-9.4871	-9.8497	-9.3349	-7.4297	-8.8695	-9.1835	-9.1498	-6.5113	-7.5736	-8.5343	-7.2992	-9.3235	-8.5504	-9.3746	-8.2441	-10.052	-8.2187	-9.0289	-10.043	-10.695	-11.097	-8.2773	-9.5944	-10.047	-10.414	-10.621	-9.3282	-6.4867	-8.3363	-9.7124	-9.9545	-9.8022	-8.6288	-8.2632
-14.549	-15.092	-14.511	-14.933	-15.969	-16.793	-13.066	-14.607	-13.694	-14.724	-14.16	-13.589	-13.94	-13.871	-14.107	-13.59	-15.47	-14.359	-15.931	-14.012	-15.102	-13.625	-14.708	-15.227	-14.611	-14.591	-14.236	-14.565	-14.887	-15.72	-13.659	-13.783	-15.118	-12.36	-15.999	-13.171	-12.974	-15.023	-14.901	-13.945	-14.794	-15.982	-13.905	-14.695	-15.884	-14.992	-16.628	-15.497	-14.609	-14.128
3.2325	1.067	0.25502	1.0246	1.5489	0.35917	1.1381	1.544	0.88119	2.2955	-0.053623	1.1272	-0.34867	1.8921	0.67367	1.0772	2.3288	1.1905	1.5129	0.74864	1.1233	0.40267	0.14209	0.5671	0.78021	0.2367	2.0002	2.701	2.3942	1.1037	-0.047654	-0.3066	0.62541	2.1727	-0.83664	2.4365	0.94617	0.72662	2.9371	1.2165	1.0657	1.4295	1.4104	2.0158	2.4047	2.0097	2.9698	2.5677	1.3934	3.0961
9.9228	9.7654	9.9652	9.1263	10.157	10.497	9.5792	12.659	10.001	10.06	10.474	9.986	9.9995	8.5893	8.7239	9.076	11.988	10.284	8.8397	11.442	11.206	7.8911	10.123	11.277	9.1812	8.7686	9.2356	9.7788	10.027	8.7418	9.5441	9.4595	10.277	10.131	10.658	10.418	9.5894	8.5019	8.8586	11.076	9.9698	10.651	9.1839	10.353	10.827	9.2416	10.547	10.502	9.6282	9.455
-0.26781	0.1056	0.29713	-0.16701	-0.65863	0.26212	0.86465	0.33633	-0.17367	0.79027	-0.77666	1.6835	0.25635	-0.2016	0.59486	0.34438	0.57595	-0.16181	-1.339	-1.3506	-0.38359	-1.6951	1.1856	-0.94858	-1.2186	-0.18503	0.29274	-0.77722	-0.43086	-1.7101	0.89786	0.067683	0.95438	-0.39753	0.75123	1.0459	-0.22159	0.63288	-0.034034	-0.78749	1.6583	-1.4729	-0.1619	0.67995	0.7444	1.6379	0.65416	-1.799	0.57351	0.21942
-1.9548	-1.1099	-0.51404	-1.2052	-1.3116	-2.6498	-3.042	-1.608	-1.247	-0.2602	-0.61721	-0.53733	-1.707	-1.3131	-0.82402	-0.75965	-0.7609	-1.4936	-1.3849	-2.0241	-1.6197	-1.8063	-1.6729	-0.91727	-2.1498	-0.25033	-1.3468	-0.52541	-2.1663	-2.1918	-1.022	-0.82039	1.0964	-2.6037	-2.8844	-4.1789	-1.4801	-0.78063	0.84823	0.56277	-1.2953	-1.8824	-1.8181	-1.0384	-2.188	-2.7534	-1.1662	-1.2303	-0.79155	-2.6486
-12.042	-13.19	-13.03	-12.188	-12.813	-14.423	-12.245	-13.868	-13.356	-13.941	-12.892	-13.746	-13.817	-13.774	-13.172	-12.944	-12.819	-12.985	-13.076	-14.89	-13.664	-13.641	-14.295	-13.938	-13.406	-14.165	-12.534	-12.656	-13.922	-13.722	-14.698	-12.436	-12.787	-12.702	-13.994	-15.031	-13.362	-14.175	-14.946	-12.786	-13.87	-14.282	-12.638	-13.032	-13.311	-12.108	-13.195	-11.865	-12.31	-13.182
-23.111	-23.614	-20.891	-22.037	-21.387	-22.624	-22.743	-23.436	-23.034	-22.418	-22.755	-22.636	-23.762	-23.765	-22.582	-22.931	-23.952	-21.671	-23.202	-23.498	-22.198	-21.551	-21.13	-20.929	-21.403	-22.314	-21.733	-22.496	-23.353	-22.454	-22.416	-23.285	-23.114	-23.072	-21.546	-20.107	-23.166	-22.149	-22.3	-20.455	-24.2	-22.606	-22.78	-23.588	-21.182	-22.377	-21.758	-23.105	-22.441	-22.93
-0.067388	-0.75366	-1.3995	-0.82938	-0.43672	-2.417	-1.1527	-2.3167	0.21843	-1.2979	-1.8868	-1.384	-1.551	-2.4701	-0.36372	0.72508	-0.60101	-1.5598	-1.6786	-2.9942	-0.40186	-1.567	-1.7054	0.050027	1.1369	-2.1226	-1.3571	-0.060923	-0.47587	-1.5666	-1.022	-0.41057	-0.074539	-1.4925	-1.7199	0.47709	-0.76729	-0.75831	0.083726	-0.83411	-0.66841	-0.91459	-0.13808	-0.53316	-1.4208	-1.0213	-1.7645	-0.76986	-0.062557	-1.0926
2.4139	1.7179	3.1338	3.0359	2.858	2.9709	1.5985	1.1484	3.2938	2.0672	3.2718	4.0491	3.5455	3.772	2.1586	2.8785	2.3104	2.383	3.0172	1.0008	2.564	3.213	1.9367	2.0678	2.1725	3.4377	3.2405	3.0522	4.0571	2.5658	2.7049	3.0937	3.7114	2.1984	2.4808	2.7626	1.7257	2.1728	1.8888	2.6917	1.9259	2.879	2.7727	3.1576	2.8451	1.1046	1.1678	2.3054	2.3873	4.3223
-7.0665	-5.9598	-5.434	-4.9893	-4.1475	-4.8189	-5.4062	-4.0875	-5.2892	-7.1611	-6.6441	-6.9904	-4.5772	-5.329	-6.6673	-5.2568	-5.5254	-4.996	-4.9121	-4.1414	-4.8338	-6.0016	-4.1326	-5.8224	-6.9392	-6.6884	-5.9666	-6.4524	-5.5815	-6.0858	-3.8706	-6.624	-5.9471	-5.529	-5.5561	-4.9031	-5.6357	-5.7718	-6.2305	-3.9564	-5.5442	-5.6546	-5.8771	-4.7889	-4.6609	-5.1045	-5.5848	-6.1217	-3.7144	-5.4581
-1.8112	-2.3022	-2.5641	-2.2432	-0.82173	0.069054	-0.6519	-1.3397	-0.79218	-1.1323	-0.63237	-1.6751	-0.42739	-2.2894	-2.113	-1.1703	0.43879	-1.0101	-2.114	-0.69856	-2.2164	-2.1389	-1.4429	-1.3691	-3.8772	0.043885	-1.6278	-1.8693	-0.90615	-0.79183	-1.9934	-0.80603	-2.164	-2.5352	-1.2736	-0.97597	0.10422	-0.71478	-1.8632	-2.3528	-1.2034	-0.69771	-1.331	-1.1082	-1.2187	-0.49684	-1.9757	-0.65281	-2.1086	-1.4589
-2.1797	-1.6734	-2.9979	-1.6308	-1.0597	-0.908	-2.1325	-1.3226	-1.4607	-2.5301	-1.3232	-1.6744	-2.1493	-1.8553	-1.589	-0.98387	-0.99135	-2.347	-1.2466	-0.91973	-0.20193	-2.0594	-2.5606	-0.90507	-1.4624	-0.89371	-1.5482	-2.3766	-1.1025	-2.1066	-1.831	-1.7527	-3.8788	-1.5054	-0.28402	-2.0454	-3.3811	-2.6472	-2.1666	-0.61465	-1.0666	0.51729	-1.1349	-2.6008	-1.1595	-2.3141	-1.8756	-1.854	-4.2938	-2.4051
3.5981	1.1953	1.4091	2.3293	3.006	1.27	2.0506	2.2004	1.3894	0.21122	1.8422	2.5244	1.599	1.7413	2.534	3.1521	2.0291	2.192	2.5549	0.0012011	0.23182	0.56433	2.0586	2.239	1.365	1.631	1.9468	0.055999	1.4464	1.1107	2.5006	3.4341	1.4957	-0.57047	1.2253	1.8331	1.443	-0.21951	-0.038181	2.5104	1.0398	2.9724	2.2946	1.2604	4.0813	3.2649	2.14	2.1499	1.4307	1.9078
-2.767	-1.6854	-2.1098	-1.7516	-0.65937	-2.1228	1.3873	-2.7772	-1.4485	-2.801	-2.0497	-2.2025	-2.3373	-2.3439	-1.7647	-0.9354	-2.2105	0.37841	-2.5663	-2.2098	-0.88376	-1.487	-1.3427	-2.943	-1.404	-0.10401	-2.2306	-1.9727	-1.6491	-1.8984	-0.32037	-2.8038	-1.1665	-1.2998	-2.2085	-2.8581	-1.0185	-0.72995	-1.0165	-1.4171	-1.2542	-0.3355	-2.1243	-2.3613	-1.4609	-1.6975	-0.27223	-2.2485	-2.4057	-2.0757
-4.0719	-4.6079	-3.3776	-3.991	-4.3787	-4.1335	-5.9352	-5.3757	-5.5787	-4.8286	-4.521	-4.7705	-3.6336	-4.3576	-5.2586	-3.3893	-4.8739	-5.1963	-4.4112	-5.6483	-6.0882	-2.3901	-3.6622	-4.0788	-3.4338	-4.7068	-4.1365	-5.1211	-6.1273	-4.5996	-3.0281	-4.6748	-4.2906	-5.0892	-5.2113	-5.4016	-4.8028	-5.1417	-4.8465	-4.4971	-4.2209	-6.4907	-4.1529	-4.0717	-4.1397	-4.4287	-5.5898	-3.1978	-4.3319	-4.9043
-1.554	-2.4452	-3.2518	-2.5076	-1.0209	-2.3124	-2.6374	-1.6492	-1.1781	-2.6909	-2.579	-3.229	0.29856	-3.0839	-2.4644	-0.63642	-1.6322	-1.6302	-0.50453	-1.1756	-1.8816	-0.94037	-2.2996	-2.1886	-2.5805	-2.1946	-3.3024	-1.7682	-2.3974	0.28443	-2.2494	-1.5628	-0.68268	-1.9266	-0.8728	-0.45397	-1.1955	-0.91441	-0.53504	-2.0222	-1.7927	-3.1636	-1.5958	-1.5727	-2.0015	-1.457	-1.3687	-2.6905	-2.358	-1.2453
-9.9346	-8.5286	-9.0921	-8.7968	-9.2833	-8.7869	-8.7522	-10.499	-7.9084	-8.0345	-8.816	-9.0265	-8.7052	-9.5596	-9.2414	-7.9461	-9.6035	-9.9593	-7.7767	-8.9523	-8.1349	-9.5809	-8.1275	-8.3471	-8.227	-9.9292	-9.7519	-7.3779	-9.3963	-9.4246	-8.3881	-8.292	-8.8446	-8.34	-6.6423	-10.476	-7.2933	-9.4212	-10.141	-9.9268	-8.8495	-8.5617	-9.7283	-9.131	-9.0639	-8.7978	-8.197	-8.7316	-7.827	-9.6882
-4.4669	-2.2383	-0.5391	-0.60705	-2.8512	-2.0445	-3.5332	-3.22	-3.3012	-4.017	-2.5471	-2.8798	-3.1958	-2.8495	-1.6917	-1.9568	-2.2317	-2.4843	-2.0097	-1.5079	-3.5204	-2.3828	-2.5551	-2.7817	-2.4607	-0.45777	-1.4276	-1.902	-1.0374	-2.3349	-0.98363	-0.6668	-0.51172	-2.0023	0.15489	-2.0756	-3.0558	-2.8863	-1.814	-0.82521	-2.021	-1.7939	-1.8993	-2.6117	-2.2559	-2.5219	-2.0112	-1.7378	-0.69086	-1.8882
8.9244	7.9952	7.2747	10.059	5.7599	7.8643	9.0854	7.7912	9.1867	7.9817	5.758	9.1746	8.5675	8.3862	9.1778	8.879	7.692	9.1172	8.2261	8.6864	7.6899	6.7251	8.8714	7.2754	6.2022	6.6071	8.4582	6.7975	8.5117	8.5152	7.9419	6.9824	7.9558	8.9919	9.835	7.8129	9.5771	6.5558	9.2835	8.6221	6.8721	8.3362	7.5434	6.9084	6.7518	7.869	8.4887	7.4272	7.9907	6.8097
1.3882	-0.45031	0.12524	-1.1208	0.83587	-0.17744	0.1707	0.79109	0.35006	1.0041	-0.035867	1.8975	1.3067	0.14578	0.51565	-0.019007	0.24497	-1.4841	-0.76501	0.054155	-0.76594	0.48088	-0.4912	-0.8908	-0.38313	0.44957	-1.4187	1.1902	0.60109	0.97226	2.2925	-0.96593	0.049592	1.5376	0.12267	-0.33916	0.91025	0.14174	1.1487	1.1799	0.3055	0.73737	0.83672	-0.36257	1.4235	1.5955	1.363	-0.40245	0.91748	-0.22363
-0.74746	-1.0995	-2.2503	-1.1446	-1.1026	-2.1971	-2.0861	-1.8538	-3.1614	0.34448	-2.6911	-1.4285	-2.2002	-1.4207	-0.67735	-2.9242	-0.14883	-2.3527	-0.97808	-0.20778	-2.2784	-2.0348	-0.96258	-0.94428	-2.2706	-0.48647	-0.17275	-2.4089	-1.406	-1.9418	0.068597	-3.0975	-0.97469	-1.5701	0.043709	-0.79837	-2.1339	-1.93	-3.1876	-0.15216	-1.3486	-2.6833	-1.1396	0.54982	-0.53546	-2.1055	-0.97592	-1.73	-0.41502	0.17273
-14.384	-12.828	-13.729	-14.524	-15.15	-14.636	-12.571	-15.647	-15.354	-14.374	-14.543	-14.514	-14.966	-15.156	-14.832	-15.599	-14.189	-12.164	-14.184	-14.736	-13.059	-14.176	-14.044	-13.172	-13.305	-14.011	-14.146	-13.722	-15.334	-14.071	-14.494	-13.109	-14.91	-13.343	-15.04	-13.971	-14.779	-14.048	-15.324	-13.463	-14.071	-14.402	-14.188	-14.173	-14.772	-12.659	-14.321	-12.316	-14.661	-14.901
-4.9908	-3.8425	-4.0604	-5.2297	-5.5733	-5.6115	-5.1128	-5.3207	-4.9096	-4.2902	-3.5075	-4.0348	-3.6348	-6.8412	-6.732	-6.3188	-4.43	-4.4762	-4.1383	-3.1177	-4.6543	-4.6349	-6.1033	-5.0725	-3.497	-2.8065	-3.3862	-3.5286	-4.2627	-2.8691	-4.7651	-3.7641	-5.2552	-3.7514	-5.2386	-3.5394	-5.2505	-5.0379	-5.0883	-5.3622	-5.1583	-4.7821	-4.9866	-4.1663	-5.2163	-3.7608	-5.7651	-6.1245	-3.2054	-4.536
-7.6232	-9.5626	-9.1936	-10.667	-7.3116	-10.063	-10.919	-9.5001	-8.6282	-8.7208	-7.6606	-9.7906	-8.2538	-10.458	-8.3902	-8.6807	-8.6538	-7.733	-9.4606	-9.0281	-9.3297	-8.1956	-8.2481	-10.668	-7.6113	-7.9149	-8.6881	-8.9314	-9.9686	-8.517	-9.701	-9.8807	-8.0371	-9.2714	-8.4542	-9.058	-8.2481	-8.6656	-10.962	-8.4576	-7.9868	-8.6879	-8.8055	-8.1054	-8.958	-7.9056	-7.6835	-9.0575	-8.8344	-7.8872
7.0647	5.0455	6.4252	4.5392	6.0432	6.4088	5.8986	4.8324	5.5401	3.7104	6.6388	5.5154	6.0333	6.7257	4.6095	5.1979	6.0457	6.5117	6.1946	6.6952	6.871	5.1613	4.443	5.7186	5.2572	4.3374	6.3798	6.3847	6.4212	4.9818	6.2344	4.2917	5.518	5.9084	5.3179	4.5414	5.6248	5.9199	4.8173	5.812	4.7962	5.7036	5.5399	7.1556	6.4058	6.5336	4.6871	6.9798	5.6206	7.5078
6.1194	5.3349	6.0897	4.2973	6.1934	5.314	5.6414	5.7143	5.175	7.4934	4.2535	3.6434	5.4414	6.7114	6.3961	4.3685	6.093	5.1142	4.4666	6.3332	5.0593	6.4947	6.1228	6.1946	5.6532	5.8094	4.2851	5.5133	6.3051	5.8267	5.6637	5.7697	6.4304	4.1466	5.6697	4.9788	5.235	6.672	6.7384	4.9874	4.9909	6.8844	3.9765	5.0375	5.9674	4.6887	7.441	6.7856	5.9057	4.8958
5.9793	3.7547	4.7672	2.72	5.1846	4.0309	3.806	3.9733	3.2372	5.4185	4.3014	4.182	4.7363	4.8572	5.1022	4.785	4.4355	4.3517	4.9025	4.9249	2.094	4.5485	4.849	4.8767	5.1104	5.1187	4.8142	4.4219	5.6571	5.4885	5.2988	3.4809	4.8573	4.8148	3.901	5.8821	5.9339	6.044	3.9372	4.8414	3.7705	4.6473	3.6147	3.9805	5.5162	4.3887	5.086	4.4171	5.7816	3.3519
-13.015	-10.501	-11.659	-12.608	-11.321	-12.001	-10.971	-11.579	-12.839	-10.916	-10.28	-10.212	-12.698	-10.625	-10.315	-11.68	-12.049	-12.643	-10.968	-11.23	-12.337	-10.037	-11.57	-11.044	-11.285	-11.676	-11.124	-11.856	-12.289	-10.057	-11.379	-10.367	-13.119	-10.531	-12.382	-12.561	-11.992	-12.051	-12.511	-11.172	-11.266	-11.497	-12.346	-12.149	-11.868	-11.465	-11.62	-11.101	-10.163	-12.072
-2.8649	0.27769	-0.12151	0.72722	-0.92452	0.38685	-0.622	0.78344	-1.2009	-1.6314	-0.77528	-0.38718	-1.0174	0.23752	-0.65642	-1.6194	-3.9903	-0.59728	-1.6301	0.026131	-1.7654	-1.3411	0.23906	-1.3353	0.77984	-1.0477	-0.32077	-0.064097	-0.90474	-0.78155	-0.45271	-1.2825	-2.7	-0.10448	0.28158	0.33659	-0.65927	-1.1496	-2.5189	-0.52339	-1.8187	0.68671	-1.9463	-0.13558	-0.96478	-2.0272	-1.2664	-1.2218	-0.40768	-3.0175
0.8044	2.2649	1.8788	1.4024	1.4021	0.14287	1.2474	1.2613	2.852	2.2869	1.2722	0.96593	2.3758	1.1728	2.0511	1.7702	1.6812	2.6966	0.62424	1.9651	1.2003	2.1823	2.7186	0.90993	2.1458	2.7754	1.7259	0.4004	-0.38579	0.9025	1.7106	2.0084	1.9446	2.141	1.1358	0.074157	2.0909	1.4932	1.1997	1.0187	2.0087	1.7684	1.7339	-0.046915	2.2131	1.1143	1.3452	0.59684	1.9994	1.1913
-1.9548	-1.9279	-0.91363	-0.65042	-2.2167	-0.57873	-1.2594	-0.41582	-0.090507	-2.6108	-0.68907	-1.2008	-1.3447	-0.032423	-0.098745	0.13628	-1.5658	-1.8998	-1.7414	-1.7718	-1.4177	1.4416	-0.65164	-0.47412	0.23945	-2.0953	-1.0019	-1.8701	-1.7246	-1.8601	-2.0649	-2.906	-2.4134	-1.5794	-1.5947	0.1022	-0.99135	-1.3728	-1.6474	-0.38076	-0.50616	-2.1083	-1.6312	-0.84617	-0.693	-1.5548	-2.678	-1.536	-2.3572	-1.2195
-12.934	-13.864	-12.995	-14.311	-12.975	-13.522	-12.873	-13.307	-13.495	-12.734	-11.461	-13.703	-11.434	-11.976	-12.673	-12.687	-12.999	-14.313	-13.369	-13.569	-11.278	-12.016	-13.819	-14.173	-11.972	-11.338	-12.614	-11.745	-11.576	-13.235	-12.783	-14.829	-13.915	-11.782	-13.444	-13.298	-14.937	-13.405	-12.179	-12.615	-14.017	-12.423	-12.834	-12.815	-13.68	-13.526	-14.597	-13.813	-11.822	-14.198
-13.706	-12.19	-13.732	-14.335	-14.232	-14.364	-13.283	-15.02	-12.6	-12.877	-13.548	-13.758	-13.365	-14.433	-14.99	-13.876	-14.817	-12.642	-12.383	-13.359	-14.239	-13.75	-11.911	-13.084	-13.562	-13.714	-14.183	-13.003	-13.525	-14.676	-14.164	-14.431	-13.158	-14.602	-13.594	-14.588	-12.843	-14.404	-13.653	-14.938	-14.05	-13.748	-14.759	-14.168	-14.928	-14.998	-15.004	-11.872	-14.27	-14.691
-4.7422	-1.3761	-3.4661	-1.7459	-3.9062	-1.1054	-2.6054	-2.7162	-3.015	-3.382	-1.7399	-2.2097	-1.9835	-2.8523	-0.68984	-3.1173	-3.1051	-4.2417	-2.0078	-2.6318	-3.188	-2.6843	-2.7139	-1.52	-2.4868	-4.6954	-1.7057	-2.5891	-1.681	-3.5024	-1.6222	-3.099	-1.6656	-3.0352	-3.8639	-3.0877	-4.166	-3.7518	-2.143	-1.1747	-3.2439	-2.8127	-4.8281	-1.9287	-1.7635	-2.1759	-3.2417	-2.2864	-3.2172	-3.2331
-5.3969	-5.9212	-5.506	-5.9848	-5.6419	-5.8592	-5.4035	-4.6047	-5.8123	-7.7685	-6.2342	-5.1867	-5.8036	-6.838	-6.5203	-5.2449	-5.4493	-6.7372	-5.6939	-7.1555	-4.2865	-6.4031	-6.744	-4.6883	-5.4218	-5.0619	-5.2222	-5.5287	-6.8077	-6.0048	-5.2599	-3.813	-5.4528	-5.0719	-6.2176	-4.4021	-5.6927	-5.3729	-5.5064	-6.4912	-6.4948	-5.5027	-4.922	-4.7794	-5.2935	-5.8242	-5.889	-4.7133	-5.3728	-5.444
-13.168	-13.653	-14.948	-13.098	-13.391	-13.25	-14.293	-13.502	-15.38	-15.104	-15.2	-14.247	-13.947	-14.525	-14.417	-14.91	-14.319	-14.325	-12.807	-16.079	-14	-13.967	-14.458	-13.743	-12.135	-14.433	-16.128	-13.664	-14.731	-13.666	-13.767	-14.268	-14.319	-13.696	-14.121	-15.115	-13.041	-13.425	-13.974	-13.912	-13.405	-12.047	-13.376	-12.988	-13.698	-14.38	-12.462	-12.764	-14.985	-14.825
9.9117	8.0069	9.3753	10.505	9.4175	8.9981	9.7167	10.123	9.5515	8.8933	8.8638	11.329	9.5141	10.53	9.4382	9.1301	9.3778	8.215	10.381	11.171	7.9647	9.6312	8.7123	12.067	12.077	9.2649	9.7144	8.79	8.4147	9.3098	9.1976	10.003	9.7779	10.166	10.358	9.9251	10.596	10.277	9.6006	10.979	8.8286	10.181	9.6092	9.7504	10.087	9.4697	10.961	8.7559	10.978	9.9097
6.9399	8.3584	5.7571	7.4563	6.405	6.2121	5.6213	7.443	6.9081	6.9072	8.053	7.6101	5.6384	6.5442	7.5158	6.3871	6.1625	6.216	6.3259	5.9842	6.5216	6.9345	4.4312	6.8212	6.2377	7.1092	6.2079	6.5125	5.8739	6.8395	6.7704	8.1069	5.5451	7.2412	7.6091	6.4988	6.3039	7.2396	6.9284	5.7976	8.4221	6.893	7.0937	6.489	6.9679	6.595	6.2771	7.5028	7.8363	7.8368
-0.0014185	-1.1283	1.0677	-0.72227	0.32698	-0.49453	-1.1468	0.18243	1.5417	0.25738	-1.4844	-0.77165	0.65525	1.1576	0.29251	-0.33504	1.6228	0.94136	0.33761	-0.24142	-0.025694	-0.5206	-0.452	-0.54592	0.86093	-0.15569	0.81748	-1.6968	-1.8174	-0.3561	-0.57092	-0.206	0.099147	0.71424	0.045802	1.6293	-1.5407	0.74317	0.00044588	0.5159	-1.7015	-1.0552	0.18491	0.19401	-0.57223	2.0645	0.20534	-1.3073	0.46687	0.16734
0.4283	1.1152	2.3936	2.1113	1.9305	1.4642	2.5802	-0.32759	1.7622	0.43743	-0.43635	1.6914	1.5288	1.9797	3.6491	2.1365	1.4501	0.94801	1.2847	1.4882	1.3852	3.2936	1.2424	1.5975	2.6449	1.2746	1.4942	1.385	1.4198	1.9224	1.6021	0.65851	0.28077	1.2088	0.9153	2.284	1.8976	1.8973	0.2257	1.0999	1.4318	-1.3855	0.56015	0.28435	-0.16355	1.5923	1.1099	1.7721	2.4392	2.8917
-8.425	-8.6226	-7.3197	-7.367	-6.776	-6.6934	-7.3094	-8.7003	-6.206	-7.2205	-7.0851	-7.5923	-9.4177	-7.9871	-8.2333	-6.6836	-6.908	-8.8547	-8.986	-7.3923	-8.5383	-6.998	-7.4424	-9.2401	-8.8135	-8.8722	-8.1588	-7.5713	-6.9912	-8.9802	-8.9395	-8.2234	-7.2264	-6.8743	-7.0442	-6.3555	-8.4048	-7.105	-8.2926	-6.4149	-5.918	-5.6065	-7.5242	-7.8453	-7.6613	-8.7074	-7.0531	-7.3635	-8.5616	-7.7295
-2.255	-3.7503	-3.6962	-3.154	-3.8256	-4.0303	-2.638	-1.2744	-3.5137	-3.4476	-2.9924	-3.0845	-2.9412	-2.4368	-5.5928	-4.2091	-4.3273	-3.3298	-3.776	-2.9405	-3.8004	-2.8936	-3.5155	-1.9875	-1.3103	-2.8065	-3.6787	-0.83084	-4.0838	-1.0272	-2.0637	-2.1167	-2.8394	-0.28428	-3.6284	-2.3952	-2.4982	-2.33	-3.793	-1.718	-2.1843	-4.3602	-2.8881	-2.6458	-2.9149	-2.1893	-2.694	-3.9896	-3.772	-3.7106
-0.97624	-1.4779	0.4262	-1.1256	-0.93263	-0.25065	-0.52058	-3.9055	-0.55696	-1.1977	-0.53441	-2.2943	-2.4438	-1.8112	0.23788	-1.6387	-0.87048	-0.6331	-0.87246	-1.4992	-1.9187	-1.2281	-0.3763	-2.4025	-0.4534	-0.26872	-1.3907	-2.6187	-1.9649	-1.1854	-2.9733	-1.9235	-0.90433	-2.7894	-1.7403	-2.0788	-2.1407	-1.1537	-1.0507	-2.9071	-1.1146	-0.40555	-2.1473	-1.0647	-2.1103	-1.7745	-0.92646	-1.6732	-0.11741	-1.6608
-4.3154	-3.1687	-3.0405	-3.3112	-4.1804	-3.4417	-4.6789	-5.413	-2.5544	-3.2469	-2.6006	-3.5157	-3.5427	-3.2936	-3.0192	-2.6689	-5.9967	-4.2905	-3.8134	-4.1413	-4.5272	-6.0265	-3.7121	-3.1587	-2.7882	-2.9647	-4.0366	-3.3574	-2.9009	-3.5791	-3.2038	-4.2465	-2.5008	-3.081	-5.0194	-3.2131	-3.6856	-3.9538	-2.8115	-5.1061	-2.5078	-4.2311	-3.3605	-3.0001	-3.5845	-4.2713	-5.1799	-2.9646	-3.14	-4.5971
-5.4998	-6.0683	-4.3252	-2.6424	-4.9175	-4.2731	-5.4553	-4.709	-4.0792	-3.3665	-4.8512	-3.4323	-4.0384	-4.7418	-6.5008	-7.2534	-5.4094	-6.7169	-4.6283	-4.9266	-3.4504	-3.7465	-4.5998	-5.1531	-6.4902	-5.4583	-4.623	-3.8869	-4.1403	-6.321	-5.1178	-5.351	-4.724	-5.5019	-4.0571	-5.2198	-5.3064	-4.2488	-5.9802	-5.3459	-3.8831	-4.4039	-5.2443	-4.5496	-5.2947	-5.8791	-5.3521	-3.9435	-4.4825	-3.894
-12.033	-10.996	-12.416	-10.317	-12.073	-12.235	-12.046	-10.779	-9.0651	-12.074	-11.533	-10.873	-9.5675	-11.484	-11.704	-11.728	-8.9152	-12.597	-10.585	-11.568	-12.819	-11.349	-11.999	-11.223	-11.861	-11.478	-11.485	-12.429	-13.223	-11.774	-11.915	-10.924	-11.602	-12.835	-11.111	-10.594	-11.967	-11.466	-13.041	-12.446	-12.049	-11.939	-11.423	-11.522	-11.308	-11.624	-11.052	-12.427	-12.196	-13.205
1.6094	-1.0805	-0.21747	0.69451	-0.74525	0.28978	-0.41693	1.3381	0.53697	0.48485	-1.2064	-0.5638	-0.85383	-0.28617	0.74749	-0.33995	-1.0729	-0.39083	-0.24583	1.4203	2.0796	0.23157	-0.52814	-0.62877	-1.666	0.14504	1.2334	-0.24865	0.82707	-1.1752	0.13547	1.0113	-1.0224	-1.2795	-2.172	-0.69657	-0.62976	-0.88087	-0.8822	-0.84786	0.38588	-0.79557	0.23145	0.42557	-1.4714	-0.06992	0.6748	0.098344	0.92648	-0.34417
0.80805	1.9676	2.9549	1.2378	0.29206	1.1693	0.15721	3.0751	3.1178	1.5986	2.2966	1.9287	0.18521	4.0121	1.5265	1.4924	0.20897	2.0336	0.36082	1.0032	2.7637	0.73376	1.8091	1.2141	1.8255	1.4029	0.80046	1.6454	1.7676	2.9782	1.2715	1.609	1.9369	0.58418	2.1787	1.8644	1.1276	1.3008	1.82	0.6858	0.70727	1.3702	1.8637	0.65461	1.4537	1.583	1.9824	2.5725	2.4457	2.3807
2.0767	3.6896	4.3208	3.28	2.108	3.5659	2.1924	1.9635	3.1291	0.89023	1.3841	2.3097	2.4562	1.3639	3.7983	3.9563	1.955	3.4122	2.7508	1.9966	3.8048	4.015	3.0457	2.5983	2.7355	2.3319	2.9493	1.5522	3.492	2.1735	4.8483	3.7849	2.2025	2.9334	2.9894	3.1903	3.7007	3.5866	0.83266	2.4773	1.8329	1.103	1.585	1.2597	1.8774	2.7534	3.0041	3.0673	2.0986	2.0812
0.48513	-1.3529	-0.46929	1.098	1.9779	-0.90431	0.038025	2.065	-0.79901	0.34359	-1.3409	-0.10812	1.3417	-1.1837	0.14887	-0.67505	-0.60453	0.63006	-0.18963	-0.86582	-0.73067	1.0031	0.24706	-0.94248	1.2674	0.62384	-0.34852	1.4458	2.0132	0.30319	-0.11663	1.2916	-2.3186	0.16521	-0.90582	0.1761	1.2446	-0.12302	1.0042	-0.25825	0.12695	-0.72393	-0.78723	-0.93211	1.1007	0.50471	-0.87838	-0.47964	-0.46197	-0.29867
-13.271	-13.538	-13.316	-12.268	-11.389	-11.631	-14.156	-12.257	-12.7	-14.187	-12.615	-11.778	-14.476	-14.43	-12.851	-13.26	-13.075	-13.686	-13.525	-13.615	-15.006	-13.794	-11.859	-13.571	-12.578	-13.583	-12.123	-14.437	-13.019	-14.527	-12.73	-14.431	-11.934	-12.623	-13.136	-12.994	-13.336	-14.118	-11.834	-13.616	-13.322	-14.676	-13.099	-13.613	-11.932	-11.703	-12.905	-14.519	-11.074	-13.349
-9.3778	-10.444	-13.079	-10.794	-11.412	-12.821	-11.877	-12.559	-11.368	-10.312	-9.6179	-10.939	-11.016	-11.906	-10.395	-11.34	-10.656	-11.877	-11.985	-11.278	-11.829	-11.062	-11.138	-11.802	-11.149	-11.626	-11.041	-10.884	-11.277	-12.453	-11.736	-11.711	-11.267	-10.591	-11.577	-9.2557	-10.97	-14.133	-11.148	-12.56	-11.059	-10.342	-11.184	-13.719	-10.935	-10.226	-10.796	-11.66	-10.873	-11.119
-10.087	-11.485	-11.359	-9.6644	-9.4582	-10.779	-10.641	-11.94	-10.311	-12.243	-10.775	-10.542	-10.994	-11.868	-9.7779	-9.6174	-9.0639	-10.709	-11.722	-10.358	-10.495	-9.511	-10.578	-11.114	-10.218	-9.0991	-11.487	-11.107	-11.322	-10.819	-10.984	-10.695	-10.95	-10.497	-10.468	-11.496	-8.8995	-12.756	-11.825	-10.934	-10.577	-9.6423	-8.5159	-12.064	-11.154	-9.7626	-13.028	-11.846	-10.577	-10.106
-0.91509	-0.38134	-0.28901	-1.315	-0.4432	-1.9489	-1.4656	-1.6882	-1.2814	-2.1833	-0.58643	-0.6	0.46222	-0.058228	-0.32513	-1.6856	-1.6353	-4.116	-1.4494	-0.61082	-3.3423	-0.14968	-0.0026695	-1.4453	-0.52593	-2.4856	-2.4404	-0.34476	-0.2327	-1.0649	-0.26344	-2.6077	-1.1826	-1.5954	-1.0227	-1.1705	-1.9804	-1.836	-2.8084	0.57611	-1.962	-2.8369	-1.1342	-1.8181	-0.81232	-1.3302	-0.75551	0.56468	-0.29967	-0.38826
6.6461	6.7675	7.1876	7.346	7.4485	5.7423	5.4405	8.9025	7.0986	5.8429	6.3612	7.7857	5.9474	7.9513	6.9809	7.9419	4.8231	6.8113	7.2807	6.7805	8.71	6.0907	8.2756	8.6927	6.246	5.7804	6.3177	7.5078	6.5825	7.8745	7.6884	7.2437	5.694	6.6754	8.0767	7.522	4.9073	6.8466	6.7529	7.6282	6.781	8.9281	7.4621	6.7099	5.2922	7.8314	7.8774	7.2525	6.5309	8.6175
3.396	4.2039	5.0025	5.2764	6.4732	5.3991	6.5132	6.5488	4.8648	6.0106	5.9045	5.1979	6.1173	5.5903	5.7066	6.1292	5.5117	4.8065	6.7576	7.3938	4.6404	6.1129	7.0939	4.9471	7.237	5.3648	5.0932	6.1907	6.0944	5.3581	4.9715	5.2428	5.6793	5.0308	5.6447	5.7134	5.3264	6.3385	4.8281	6.786	6.0297	5.4243	6.9249	6.5733	5.469	5.2467	3.7272	5.9489	3.2758	4.6586
-12.42	-12.932	-14.224	-12.829	-13.269	-12.693	-13.847	-14.197	-14.225	-11.756	-12.473	-13.925	-12.751	-14.299	-11.544	-12.391	-14.299	-12.215	-13.743	-14.71	-13.583	-13.794	-12.062	-13.621	-12.816	-13.419	-12.955	-12.771	-13.363	-12.739	-14.704	-13.753	-11.196	-12.143	-12.054	-11.399	-13.065	-13.295	-11.797	-12.689	-13.52	-12.801	-13.279	-12.087	-13.118	-12.912	-13.072	-14.573	-14.629	-13.13
-3.1426	-2.7709	-2.1815	-3.2538	-3.5752	-4.7359	-4.9629	-2.7221	-5.3401	-5.2153	-4.5605	-5.3538	-2.1586	-4.6647	-3.1218	-4.7562	-2.676	-5.1673	-4.9047	-2.9988	-3.2645	-4.1047	-3.7435	-3.01	-2.5717	-4.4871	-3.854	-3.5244	-3.7878	-3.7119	-1.8704	-4.9806	-3.533	-5.6566	-3.0032	-4.7269	-3.8169	-3.7575	-4.9365	-2.8568	-4.8514	-3.2262	-4.0535	-2.7279	-4.1151	-4.2985	-4.917	-4.4259	-4.8024	-4.0316
-4.6704	-3.2108	-2.8738	-2.5624	-2.8698	-4.4309	-5.2223	-3.458	-3.0251	-3.5345	-4.725	-4.1562	-2.4166	-2.1421	-3.9598	-3.1831	-2.2346	-3.2493	-2.5597	-2.1835	-1.4729	-2.5883	-3.2306	-2.8334	-2.5696	-2.3247	-4.6979	-4.0867	-2.2811	-4.1294	-5.7806	-2.1801	-2.7132	-2.2581	-3.3346	-3.4119	-3.0338	-4.5272	-1.9486	-2.612	-1.9011	-2.4623	-2.107	-2.8481	-2.6113	-3.7974	-3.1731	-2.6098	-2.5582	-1.9186
-8.7103	-7.9409	-8.9512	-9.0263	-8.2833	-8.6985	-8.7318	-9.1358	-9.8822	-9.3615	-9.426	-9.6813	-8.7805	-9.6824	-10.618	-9.572	-9.5311	-8.736	-8.8871	-8.9173	-9.9718	-10.193	-7.8138	-12.008	-9.6393	-8.3941	-8.4934	-9.7932	-9.5059	-10.511	-8.3717	-9.5735	-9.9774	-9.4961	-9.4426	-8.9387	-8.6982	-8.6459	-9.4009	-9.9269	-9.1867	-8.0312	-9.9754	-9.8336	-9.7204	-8.0671	-11.348	-10.086	-10.426	-9.0718
-9.7985	-13.107	-12.046	-12.06	-11.859	-10.822	-12.125	-12.86	-12.094	-10.709	-12.054	-11.572	-11.084	-11.773	-12.243	-10.85	-12.079	-12.301	-12.133	-13.546	-13.096	-12.587	-11.357	-10.83	-10.964	-12.495	-11.697	-12.997	-12.18	-11.323	-10.532	-11.387	-10.766	-12.17	-11.232	-12.552	-10.971	-10.833	-11.325	-11.275	-12.582	-11.388	-11.987	-11.856	-11.863	-10.097	-13.222	-12.33	-10.937	-12.683
-3.2459	-1.3619	-1.4026	0.066136	-1.3319	-2.1531	-1.3533	-0.13615	-2.5969	-0.81325	-1.1419	-0.69923	-2.4937	-1.209	-2.4544	-1.5472	-2.982	-1.2411	-0.1319	-0.9908	-2.283	-1.592	-0.50268	-2.2081	-1.639	-2.9712	-0.87585	-2.1836	-2.3561	-1.2857	-2.1279	-2.6404	-2.7514	-2.3466	-3.4571	-1.39	-0.21415	-1.9312	-0.35443	-1.1112	-2.0178	-0.88229	-3.2642	-1.1083	-0.839	0.074157	-0.56355	-2.122	-2.3537	-2.0899
-11.412	-8.2216	-11.62	-10.331	-9.2071	-11.102	-10.416	-12.165	-11.81	-10.436	-11.911	-10.337	-10.048	-9.7532	-9.0982	-11.214	-11.493	-12.284	-12.365	-11.218	-9.2942	-10.434	-11.187	-11.487	-11.981	-9.9384	-12.085	-9.8857	-10.1	-12.774	-11.246	-10.959	-10.515	-11.886	-10.491	-10.193	-12.41	-11.967	-11.184	-10.399	-10.571	-10.128	-10.26	-10.52	-11.574	-11.453	-9.8758	-11.673	-11.308	-11.319
-13.548	-12.753	-14.478	-13.428	-14.074	-13.53	-13.127	-14.763	-12.348	-13.849	-14.819	-14.821	-13.957	-11.545	-13.899	-13.738	-12.343	-14.169	-14.665	-12.965	-14.761	-11.991	-12.803	-13.597	-12.417	-13.774	-12.418	-13.89	-11.966	-12.672	-14.274	-13.32	-13.744	-13.863	-11.564	-12.792	-12.528	-13.001	-14.873	-12.904	-13.951	-12.63	-13.579	-13.205	-13.572	-11.846	-15.148	-13.797	-14.117	-12.27
-8.8265	-8.7419	-10.272	-8.149	-9.0414	-7.2731	-8.7732	-9.7153	-9.7071	-7.9316	-8.6469	-8.2624	-7.3123	-8.2897	-8.4527	-8.7984	-10.351	-8.0496	-8.482	-8.7635	-9.1137	-10.448	-8.7736	-11.106	-8.5716	-8.2778	-9.8596	-8.5575	-8.1924	-8.2602	-9.4897	-10.027	-9.4159	-8.6196	-7.7759	-8.5461	-8.8368	-8.9621	-8.5565	-10.471	-8.8543	-8.2542	-9.7705	-8.7328	-9.4555	-8.3317	-8.0605	-7.7349	-10.382	-7.8666
-4.8377	-6.949	-4.4374	-4.5341	-5.1992	-5.871	-5.5749	-5.9196	-5.3576	-4.7502	-6.0981	-5.0728	-5.3469	-6.0593	-4.8472	-6.0026	-5.7829	-5.3046	-4.0438	-6.3429	-4.9657	-5.9822	-6.7688	-6.4248	-5.675	-6.2036	-6.1258	-5.0567	-7.4028	-7.2966	-4.9474	-3.3494	-4.2081	-6.1305	-6.1541	-6.1681	-4.5563	-5.1786	-4.1774	-7.2935	-5.7882	-5.6795	-4.8032	-5.483	-5.4919	-7.2011	-5.735	-6.25	-6.9363	-6.9327
1.6075	2.123	2.0826	2.4109	1.2497	1.6478	0.34755	0.9327	0.66816	2.1103	1.8778	0.41765	1.3796	0.15252	1.7191	2.0802	2.7836	0.94814	1.4097	2.9331	1.6103	2.3768	1.227	1.5463	2.4538	1.8608	1.9031	2.2801	2.0259	2.0324	1.8377	0.35812	1.5905	2.1619	0.92264	1.8362	1.5992	3.5037	2.0534	0.39066	1.5852	1.0156	1.2697	1.9792	1.0427	0.73438	3.0014	1.7263	2.0424	1.1523
-1.5461	-1.7774	-2.735	-0.88428	-1.1888	-1.6192	-0.07854	-1.1724	-1.2693	-1.6008	-1.6974	-0.41704	-0.6918	-1.6588	-2.5698	-1.4785	-2.4219	-1.9077	-0.85205	-3.412	-2.4368	-0.76608	-2.0986	-1.3285	-3.0411	-1.7542	-1.6141	-0.77355	-0.88295	-0.85995	-1.4527	-2.1113	-1.6515	-2.7544	-0.93628	-1.1669	-2.0619	-0.29356	-3.5044	-1.0194	-2.0528	0.30237	-1.3117	-1.1941	-2.2008	-2.1487	0.65283	-1.6384	-1.6741	0.25585
-2.0924	-2.63	-2.0513	-3.138	-3.2995	-2.7934	-2.6853	-1.6158	-3.2734	-2.7008	-2.6739	-2.5993	-3.6879	-2.1725	-3.4394	-3.6541	-3.472	-3.7166	-2.3949	-3.2545	-3.282	-2.0693	-3.6751	-3.739	-2.2292	-1.4512	-2.9044	-3.1367	-4.684	-0.95408	-2.2939	-2.3479	-2.0831	-4.1409	-2.3657	-1.2806	-2.2367	-3.5155	-1.2427	-1.7556	-1.3864	-2.1404	-3.9501	-2.5274	-3.8737	-1.7856	-3.5253	-2.5045	-2.578	-0.4015
-22.255	-20.766	-22.455	-22.029	-22.632	-22.944	-24.089	-22.231	-20.849	-22.638	-21.466	-20.634	-22.039	-22.66	-22.2	-23.574	-21.334	-20.986	-21.245	-21.337	-22.477	-20.401	-20.899	-22.683	-22.045	-21.37	-21.094	-22.003	-21.189	-22.193	-22.362	-22.946	-21.139	-23.071	-22.279	-23.054	-21.429	-21.703	-22.306	-22.295	-22.741	-21.812	-22.556	-22.028	-22.931	-22.282	-22.65	-22.883	-23.167	-23.183
-2.3594	-2.2976	-0.98766	-1.0208	-2.3	0.1737	-2.2996	0.45877	-0.69899	-2.0574	-1.6963	-1.3414	-3.916	-2.3976	-1.001	-1.7756	-2.5083	-1.2476	-1.8869	-0.77589	-1.3861	-1.6198	-0.18921	-1.0161	-1.9189	-1.458	-1.278	-2.8789	-1.7736	-1.263	-1.0402	0.49052	-3.1108	0.60354	-1.0109	-2.1581	-0.85085	-0.78921	-2.5642	-0.52234	-0.77623	-1.2761	-1.3128	-1.4634	-1.9698	-1.197	-0.72557	-1.6261	-2.3279	-1.9622
0.13313	1.064	3.0603	0.32971	0.11	0.8938	1.3028	1.8487	3.0787	1.9351	1.6702	1.3983	2.9751	1.6458	0.67671	-0.17346	1.5159	0.1979	2.0128	2.7677	0.076952	0.50159	1.5113	1.395	1.0122	1.8128	0.95253	1.2177	-0.0022503	2.9581	0.80971	1.8279	0.51865	0.91738	1.9138	1.576	2.3806	0.72382	3.9395	1.6291	1.8792	1.1736	2.2262	1.424	1.7315	0.56158	1.2975	2.8281	2.5	0.90316
0.4613	2.9178	1.1228	2.5089	0.95224	2.9475	2.0475	1.8123	2.9941	1.8017	3.302	2.192	0.69321	2.1695	3.9428	2.2926	2.0362	1.7615	2.8064	2.488	2.3775	1.6572	4.3192	2.8458	5.003	4.4642	3.2214	0.86382	1.9506	2.0267	2.7547	1.263	4.0666	3.0008	1.6777	2.6929	3.4691	3.8829	1.0212	2.8452	2.7093	3.2576	2.9815	1.6068	3.4634	3.134	1.0641	3.7738	1.8575	2.9373
-19.322	-20.409	-20.356	-22.577	-20.096	-21.475	-20.815	-21.89	-22.41	-20.612	-21.062	-19.915	-21.037	-21.292	-21.308	-21.05	-20.938	-21.418	-21.714	-19.433	-21.755	-21.096	-20.837	-21.192	-20.416	-21.822	-22.439	-19.724	-20.566	-19.026	-20.7	-20.148	-19.205	-23.038	-19.67	-21.578	-20.62	-21.304	-21.014	-20.253	-20.806	-21.062	-20.252	-18.431	-20.166	-21.848	-19.688	-20.592	-21.656	-20.931
0.62748	1.031	0.59245	2.5033	0.41994	1.0545	1.0491	1.8867	2.389	2.3651	1.5169	1.8834	0.014875	0.93385	2.0211	0.99166	2.2094	1.5518	2.0367	0.59561	0.56023	1.7834	1.5033	2.2683	1.4973	0.28749	2.248	0.93981	1.2316	2.0435	1.1249	2.4116	1.8108	1.0863	1.9833	1.9163	2.6191	0.28786	0.37335	0.49961	1.4151	1.8009	1.9593	1.4701	2.2545	2.3683	0.58479	2.653	1.7414	0.22595
-1.6767	-1.9169	-1.5494	-0.30743	-1.031	-1.7943	0.22365	-0.17444	-2.2226	-1.8561	0.080804	-2.5999	-0.53396	-1.5061	-0.47426	-0.97133	-2.1777	-1.4236	-2.3266	-1.4131	-1.6767	-1.2337	-1.8202	-0.98161	-0.90623	-0.68024	-1.0647	-1.2011	-2.7462	-0.16296	-1.6263	-1.3705	0.71036	-1.9498	-1.6823	-0.31518	-1.4111	-2.0723	-0.84747	-0.37196	0.47095	-2.1533	-0.54848	-0.69031	-1.7054	-1.2895	-0.99709	-1.139	-1.7874	-2.1538
-10.638	-11.61	-10.99	-11.456	-10.99	-12.333	-11.562	-12.462	-10.318	-11.506	-11.027	-10.715	-12.193	-12.711	-12.349	-11.899	-13.035	-11.794	-12.164	-10.449	-10.684	-12.843	-11.532	-11.765	-11.242	-10.869	-11.587	-11.92	-11.789	-10.28	-9.9586	-10.524	-11.795	-12.342	-12.694	-13.007	-12.209	-11.258	-13.633	-12.114	-11.589	-11.766	-12.985	-12.003	-10.937	-11.701	-11.201	-11.41	-12.504	-9.6177
1.8582	3.4076	1.3486	2.7991	1.4445	2.9002	0.72689	3.2638	2.5472	2.7318	1.5704	2.6508	1.5383	1.4956	1.2564	1.7723	2.3871	2.8849	0.88659	3.5304	2.8015	1.0788	1.962	1.4448	1.3119	2.1989	1.6615	0.60937	-0.4547	2.0453	0.051679	3.0118	2.1678	0.82721	2.3427	4.0692	0.59422	1.5652	2.0342	3.1085	2.1961	2.1512	2.1955	1.8785	1.9097	1.0323	2.5762	2.6681	2.3182	0.16508
-4.1483	-3.8899	-3.4486	-3.9348	-2.2415	-3.493	-5.5787	-3.3247	-4.3893	-4.5722	-4.0438	-4.0119	-4.6163	-4.4874	-4.0807	-3.5099	-4.1231	-5.2676	-4.3191	-5.0146	-3.4587	-5.1669	-4.3218	-4.555	-5.6095	-3.4383	-5.6397	-5.8315	-2.9129	-4.3532	-3.3596	-3.4852	-4.0448	-4.2607	-5.1033	-4.0663	-3.9908	-3.9096	-3.2249	-3.3781	-3.8813	-5.0059	-6.313	-4.9835	-4.3576	-4.1677	-4.8467	-3.6194	-5.0429	-3.8142
-22.361	-20.344	-20.055	-20.318	-20.761	-20.075	-20.751	-21.339	-20.716	-20.187	-22.512	-20.388	-21.196	-20.099	-22.426	-22.034	-21.433	-22.021	-19.478	-20.942	-20.71	-21.464	-20.326	-20.574	-20.439	-22.227	-21.115	-21.563	-21.301	-21.825	-20.397	-20.257	-21.128	-20.853	-21.061	-18.983	-20.147	-20.66	-20.882	-20.876	-21.554	-23.478	-20.539	-21.392	-20.535	-20.773	-19.963	-21.164	-21.873	-20.806
-3.8663	-2.1537	-3.1919	-4.7618	-3.9661	-3.4308	-3.4299	-2.9551	-4.5737	-3.1946	-1.9842	-2.8736	-2.8871	-4.5963	-2.3322	-5.0251	-4.2445	-4.7259	-3.3623	-4.9198	-3.5193	-2.8605	-3.019	-3.1395	-2.716	-4.0163	-4.9919	-4.0604	-2.5124	-4.9129	-0.76705	-3.2345	-2.937	-3.9201	-5.1682	-5.1333	-3.56	-5.1927	-3.6217	-2.9493	-2.7879	-3.5328	-4.1249	-4.3662	-4.8825	-1.862	-3.4124	-3.1204	-4.7315	-4.2001
-12.057	-10.921	-11.217	-10.707	-8.2544	-9.2378	-11.403	-10.653	-11.763	-12.773	-10.651	-11.758	-11.12	-9.645	-9.5415	-10.857	-12.639	-11.025	-10.789	-10.997	-10.556	-11.029	-10.525	-10.476	-10.634	-11.659	-9.9	-10.862	-10.954	-10.531	-11.666	-11.59	-10.053	-10.22	-12.042	-10.04	-10.239	-11.289	-12.924	-11.236	-11.24	-8.0172	-11.683	-11.288	-10.371	-10.451	-11.649	-9.4844	-9.523	-10.153
-1.5913	0.67964	-0.1553	-0.61312	-0.63147	1.0687	-1.9345	0.31544	-1.2764	-0.8302	0.91087	-1.0939	-0.58649	0.033066	0.96762	-1.2834	-0.85463	-1.2953	-2.6213	-0.50241	-0.74997	-0.8384	0.36205	-0.81323	-0.14759	0.55942	-0.40694	-1.2082	-0.9519	1.1563	-1.1806	-0.2567	0.059147	-1.8029	-1.1725	-2.2556	-2.0152	-0.55615	-1.4929	-1.6184	-0.95852	-1.5588	-1.8253	-0.87336	0.45713	-1.5729	-1.6864	-0.024514	-0.58676	-1.8215
7.1066	9.3391	6.7734	7.4514	4.9856	6.4567	6.4888	6.3775	7.6118	7.5018	5.5603	7.1609	6.3607	7.2205	5.6952	8.0138	7.8938	7.709	7.6151	7.1157	6.1457	7.2243	6.3809	8.4042	6.0695	5.5565	6.4284	7.5568	7.3958	5.7238	7.2681	7.9699	5.7644	7.8151	6.7439	7.4461	6.3846	5.852	7.1151	8.3016	6.7471	6.4657	6.6561	7.6582	5.951	6.6461	6.5768	6.5664	5.8953	6.5235
-0.9555	-1.3951	-0.49788	-3.5381	-1.9668	-0.31594	0.39004	-1.1428	-0.87856	-1.039	-2.3892	-0.41355	-2.2091	-0.42838	-2.8766	-1.9573	-1.4103	-1.4524	-2.9427	-2.1787	-1.2127	-1.2404	-1.391	-1.4043	-0.62825	-1.336	-2.4331	-0.36476	-1.9701	-0.69358	-1.32	-0.67588	-1.7691	-1.6903	-0.58293	0.030348	-0.89527	-2.2912	0.49653	-1.6495	-1.4525	-0.9729	-0.10612	-1.8174	0.1153	0.21892	-3.0599	-1.2209	-3.038	-1.367
6.8848	8.4755	7.8019	7.1937	8.1486	8.9393	6.601	7.7979	8.6267	8.471	7.245	8.4325	6.5483	8.1864	7.5768	7.5683	8.0796	10.634	7.2492	8.5214	7.5156	8.9467	8.1462	8.5156	7.4854	8.6245	9.2022	7.9057	7.2002	8.2782	8.8476	7.8744	7.6795	7.0463	8.5651	6.385	7.4431	7.5507	6.3845	10.134	8.8493	9.4948	8.3545	6.6774	9.0894	8.3913	8.9363	6.7059	6.1095	9.6638
-2.6653	-2.797	-2.5812	-4.0337	-3.1907	-3.64	-3.2881	-4.782	-4.6588	-2.1247	-3.8503	-3.0389	-3.9531	-3.9613	-3.4669	-4.5244	-2.7218	-4.5546	-4.0979	-2.922	-2.7845	-2.7788	-3.6508	-3.6019	-4.0442	-2.5445	-2.18	-2.8423	-4.5896	-4.2394	-3.5329	-2.357	-2.9827	-3.5349	-2.8086	-2.123	-4.3853	-2.7678	-2.9945	-3.5201	-3.9455	-2.7654	-3.3822	-2.2561	-4.7579	-5.1472	-4.3992	-2.4011	-2.9491	-3.7842
-6.7995	-4.7147	-4.2893	-5.4536	-5.4755	-5.4061	-6.913	-7.7875	-6.494	-7.138	-5.091	-5.7197	-7.2125	-5.4439	-4.2988	-6.4827	-5.4859	-5.4681	-4.6741	-5.1747	-5.5453	-7.0015	-6.7217	-6.2617	-5.9589	-4.822	-5.8981	-5.5739	-5.6163	-5.6656	-6.1692	-5.6686	-6.0065	-6.8858	-4.3094	-5.4758	-5.6126	-4.5839	-4.269	-5.2504	-5.408	-6.1596	-6.209	-4.9864	-5.3033	-5.5521	-5.5497	-5.3943	-6.2305	-4.6372
-2.7581	-3.1973	-1.9387	-2.9991	-2.2124	-2.061	-3.0123	-1.5421	-3.9491	-3.6082	-2.1903	-0.86261	-2.1058	-1.7826	-2.5226	-3.488	-3.3672	-3.3199	-1.1625	-2.0895	-3.0406	-1.3446	-1.9228	-2.5795	-2.2156	-3.2805	-1.7377	-2.7461	-1.3774	-1.8468	-1.9174	-3.9717	-2.2828	-2.7474	-2.327	-1.2939	-2.8796	-2.4431	-2.6087	-3.2465	-1.943	-2.9349	-2.986	-1.8066	-2.5256	-0.50639	-2.681	-2.0894	-3.4122	-2.7043
1.0621	2.1629	3.1188	2.213	2.9894	2.7536	3.3826	2.6261	2.3355	2.1508	1.8184	2.6116	2.1938	4.2567	3.5737	2.1179	3.8958	2.6051	1.5944	2.2183	2.9518	1.8324	2.9352	2.3226	4.1822	2.5778	3.0882	1.723	2.6845	2.1148	2.4159	0.9342	2.086	3.202	1.2523	4.3903	3.5701	2.8553	1.3694	1.8257	1.8248	1.8757	2.2756	2.8016	3.2794	2.0886	2.5059	2.6118	4.0721	2.7682
0.56258	0.016808	-0.2494	0.25275	1.4157	0.62731	0.43485	0.034098	0.76519	0.28613	0.19742	-0.37339	0.21664	1.3679	0.52608	0.22894	1.0992	0.88788	1.0791	0.0024653	-0.9938	-0.57842	-0.33427	0.55741	0.12701	1.2659	-1.0616	2.0321	0.092793	-0.06191	0.51574	1.0533	1.0784	0.47274	1.7089	0.56407	-0.069408	0.81965	0.6008	0.078767	0.31043	0.52172	1.3436	-0.51302	0.76494	0.17775	0.36401	0.3095	0.093585	0.9888
-2.9567	-5.2856	-4.72	-2.9105	-3.8234	-4.5449	-4.402	-3.4491	-5.0859	-5.0933	-3.5419	-4.8518	-4.2818	-2.8986	-5.1882	-3.9643	-4.3166	-3.4927	-4.1275	-4.2542	-4.1679	-4.4322	-4.0184	-2.5382	-2.9781	-4.6464	-3.4274	-2.9354	-5.9462	-3.9643	-2.8	-4.4137	-4.0835	-3.2724	-3.1415	-3.1348	-3.0325	-2.5186	-2.5923	-4.1734	-1.8545	-3.8948	-4.0389	-4.5419	-4.0806	-2.75	-2.522	-3.6781	-3.1033	-4.2463
-1.4301	1.9879	-1.4024	-1.2075	-0.69262	-2.9185	-1.7884	-0.093105	0.49616	-1.6067	0.3926	-0.83016	-2.3558	-1.6774	-1.8335	-2.3693	-2.5852	-0.7451	0.19977	-1.4381	-3.2824	-1.5166	-1.4109	-0.8342	-3.4458	-2.2944	-1.0601	-2.8069	1.0097	-0.53424	-0.1399	-1.735	-1.0953	-1.4013	-1.3018	-2.2858	-1.8552	-1.1837	-2.9732	-0.16091	-1.0337	-0.42022	-3.5608	-0.26375	-1.0586	-0.33025	-0.54048	-1.0148	-1.786	-2.2763
-11.425	-11.65	-11.614	-11.939	-13.129	-11.563	-10.534	-9.1399	-10.813	-12.098	-12.327	-11.034	-11.21	-10.656	-13.029	-10.493	-11.411	-11.967	-11.457	-13.114	-11.678	-10.539	-11.482	-12.79	-11.516	-10.861	-12.493	-11.974	-10.564	-12.512	-12.294	-12.817	-10.416	-11.559	-11.931	-11.169	-12.381	-12.038	-11.116	-9.4056	-12.21	-11.26	-11.681	-13.148	-12.507	-12.687	-11.959	-11.256	-11.087	-10.663
-0.97242	-1.2042	-0.56864	-2.0525	-2.1804	-0.79533	-2.5648	-0.8466	-1.5547	-0.84996	-1.6098	-1.8048	-2.4438	-2.5298	-2.1014	-1.4389	-1.1744	-1.3417	-1.1757	-1.9993	-0.75372	-1.2908	-1.7264	-1.7917	-2.4716	-1.0434	-0.25635	-0.86305	-2.226	-1.0673	-1.0675	-2.2542	0.11683	-2.4845	-1.9666	-2.2134	-1.968	-2.899	-1.7456	-1.1049	-2.0023	-1.2828	-0.43186	-3.4049	-0.71255	-1.5291	-1.2538	0.5053	-1.0443	-1.5024
-2.1102	-1.4084	-0.53344	-1.11	-1.2566	-1.4526	-2.2736	-0.42921	-1.7018	-1.5643	-1.3565	-1.6612	-1.8554	-1.6701	-0.58199	-1.4529	-1.8351	-0.41666	-2.7637	-1.5705	-1.8797	-2.7163	-1.0937	-1.4267	-2.1035	-1.0782	-3.6741	-1.4533	-2.017	-1.5108	-2.9197	-0.70173	-3.5112	-1.9571	-0.97148	-2.5196	-1.9273	-1.5298	-1.1732	-2.3878	-2.2216	-2.2409	-2.1736	-1.4426	-3.2134	-2.6619	-2.277	-2.06	-3.339	-1.5977
9.6713	10.437	7.4023	7.0981	8.6805	9.2066	7.9602	9.2492	9.6412	8.239	9.3635	9.7018	8.0654	8.8385	8.9711	8.2843	8.2049	7.8176	8.3283	8.5803	9.5546	6.882	8.9057	8.6926	9.5283	8.6503	7.7195	8.5517	8.8134	10.365	9.7257	9.7051	9.606	8.2488	9.2943	9.0458	8.0467	8.3212	9.4228	9.6594	8.6909	8.1088	7.0607	8.3252	9.2669	8.6217	8.6638	8.7712	8.1566	10.142
[truncated: 150 more columns]
