# Supplementary material for: Genetic dissection of main and epistatic effects of QTL based on augmented triple test cross design
Source: PLoS One. 2017 Dec 14;12(12):e0189054. doi: 10.1371/journal.pone.0189054 (PMC5730204; doi:10.1371/journal.pone.0189054)
Supplement: S7 Supporting Information — (ZIP) [file pone.0189054.s007.zip › z2_100_0.2_10.csv]

3.1231	2.0447	-1.3205	1.5947	3.4134	2.4983	1.127	-0.22347	5.0212	-4.2097	-2.0222	2.2409	1.6698	1.7568	7.7797	-0.12971	-1.5278	2.7313	0.91434	6.5376	-0.044586	3.0703	2.2094	3.3308	3.3845	4.0952	4.2698	3.5242	4.9784	2.913	4.8173	0.20121	1.8982	1.0486	-1.8478	4.1497	2.4791	-0.39078	-2.5717	1.7084	1.5405	1.8255	4.2309	4.7825	4.1736	2.2685	3.2522	7.5444	3.0414	1.0561
-3.9935	-3.1266	-3.5403	-1.2392	-6.1709	3.6427	-2.7485	-0.64676	2.2678	-2.704	-2.4047	-0.94073	-0.062484	-1.6501	-1.6735	1.4487	-2.9918	-2.8474	-0.71702	-0.12218	-2.3952	-1.0963	-2.4917	2.1293	-6.2307	-0.18342	0.73354	3.7459	0.5781	0.10056	-3.9498	-3.9138	-1.199	-1.1134	-3.6416	-3.2043	1.0338	-1.573	-2.2124	-2.1373	-2.4803	-0.66218	-4.4427	-2.303	-4.4799	-1.2118	1.3439	4.0375	-1.5963	1.3133
-8.7825	-16.193	-14.54	-13.098	-14.555	-14.881	-14.024	-14.257	-15.571	-13.296	-14.506	-13.787	-12.935	-11.4	-14.697	-11.672	-9.0918	-10.626	-11.901	-15.05	-15.59	-14.44	-16.061	-15.274	-10.017	-13.881	-14.307	-8.4846	-15.672	-12.341	-12.35	-11.846	-11.598	-15.329	-13.445	-11.119	-10.943	-8.3247	-13.809	-12.475	-14.967	-14.169	-14.059	-12.349	-13.887	-14.031	-14.214	-13.154	-13.475	-17.467
-3.988	-1.1094	-0.86034	-1.6516	-4.6279	-6.8062	2.603	-3.2068	-0.72848	-3.7859	-5.855	0.2033	-4.3021	-1.14	-2.1291	-1.4609	1.1541	-2.8951	3.6365	2.0625	-3.5706	-4.7627	-4.6736	-3.8584	0.010514	-1.4814	-2.2261	-2.5739	-3.0596	-1.4668	2.7699	-5.9884	-4.035	-6.3736	-1.1065	-3.5204	-2.0907	-3.2534	-3.2293	-4.4932	-6.6424	-7.5001	-2.5901	-3.5019	-3.7076	-1.0172	1.731	-2.1919	3.6758	-0.80855
-1.5567	-6.4809	-8.0566	-3.6715	-4.017	-4.6778	-2.6534	-1.8934	-1.3726	-7.1701	-12.372	-2.117	-6.2845	-5.3209	-4.0111	-5.4939	-4.8565	-4.1335	-1.0785	-7.7081	-5.5475	-5.3424	-6.7828	-7.4126	-7.3544	-11.167	-2.4363	-5.4466	-2.7562	-6.1062	-6.3791	-3.1783	-4.8759	-3.7697	-3.8021	-7.2582	-6.6017	-8.3396	-9.4088	-6.4168	-8.5033	-2.7414	-5.2863	-6.257	-3.7858	-4.6831	-3.9287	-5.4148	-6.2265	-5.2272
-10.787	-15.774	-9.9495	-10.309	-11.476	-8.508	-11.823	-11.435	-12.783	-18.354	-9.3144	-13.296	-10.919	-10.998	-10.87	-14.654	-19.711	-9.4017	-8.6734	-12.886	-8.4618	-13.939	-11.757	-12.136	-10.782	-13.072	-9.6832	-11.384	-11.601	-13.333	-12.632	-13.841	-13.647	-9.2255	-10.331	-13.88	-13.305	-14.144	-11.377	-13.105	-3.3374	-18.751	-14.144	-11.883	-10.769	-10.343	-12.591	-15.828	-11.648	-10.9
-0.20849	-2.3301	-0.82729	-0.11736	1.8684	-1.7223	-0.24072	1.1742	3.9561	3.4234	-3.7214	2.4057	2.1362	-4.7672	-0.34931	2.0393	7.1398	-0.20919	0.2263	-2.3329	3.6723	-5.3734	3.8037	3.6181	0.66739	1.3302	2.2869	1.3553	5.3166	-2.1991	1.538	-1.5503	2.4843	-1.1418	-1.4744	0.68509	-1.4478	-1.8249	-0.10262	2.2275	0.64383	0.93951	-0.74986	1.3203	-1.726	3.8312	-2.277	2.2732	1.6057	0.43573
-14.811	-13.456	-13.28	-12.275	-9.8028	-14.154	-10.287	-13.541	-11.681	-14.091	-12.956	-9.2173	-13.398	-12.854	-12.314	-14.548	-7.6091	-11.296	-13.764	-19.056	-8.7589	-18.03	-17.185	-9.5698	-15.688	-17.847	-12.162	-15.386	-13.729	-7.905	-15.463	-12.54	-14.038	-9.404	-11.335	-15.939	-12.218	-16.072	-13.588	-13.457	-16.186	-14.375	-12.668	-14.315	-14.521	-14.025	-14.641	-12.024	-12.617	-10.588
-16.532	-17.916	-25.3	-22.78	-19.23	-17.809	-16.764	-22.241	-24.806	-25.187	-20.028	-25.243	-17.097	-22.778	-23.147	-23.72	-18.907	-23.312	-17.431	-17.99	-24.936	-19.215	-19.534	-20.5	-18.131	-23.415	-21.502	-20.428	-22.209	-25.964	-20.181	-19.682	-19.905	-17.341	-23.316	-21.054	-20.371	-17.958	-22.379	-18.851	-18.039	-18.659	-19.982	-19.272	-22.585	-19.749	-20.186	-22.705	-19.506	-18.114
-5.7811	-6.13	-9.3065	0.12707	-5.6645	-2.9081	-3.4818	0.77732	-2.9443	-8.0621	-6.0483	-7.9313	-9.4784	-5.6878	0.024903	-1.4978	-8.2385	-6.1656	-1.5538	-7.28	-9.6761	-1.0295	-3.9084	-0.13235	-2.5087	-3.6346	-8.909	-1.9405	-4.678	-5.8145	-4.8661	-1.1711	-8.6139	-3.0112	-1.629	-3.622	-1.9451	-6.3451	-4.4494	-3.818	-4.2002	-6.3766	-3.2491	-0.33124	-3.6292	-6.9234	-2.5133	-6.2005	-0.86711	-2.7502
-2.6035	-4.9802	-2.8256	-2.9957	-4.4003	-3.4722	-5.0866	-5.3039	-5.6837	-3.3764	1.2987	-5.4126	-2.148	-5.1338	-5.5115	-7.5687	-6.3995	-6.4295	-5.1465	-3.099	-2.5133	0.798	-3.4674	-2.1242	-3.7532	-4.0313	-2.4838	-1.2695	-6.4548	-1.2178	-1.9842	-9.3546	-1.4726	-3.85	-7.9275	-3.7458	-0.93604	-2.4014	-4.3699	-1.2757	-1.6784	-4.9757	-5.3082	-1.561	-0.55465	-4.8533	-3.0816	1.5332	-3.2542	-3.6836
-1.8618	0.44507	0.093786	-0.73458	-1.4203	0.42832	-0.83714	-0.83674	-3.25	0.96577	-0.67299	-4.2743	-0.075369	-5.2294	2.1914	-2.8167	2.3565	2.9443	1.6154	-3.0809	0.52537	-1.775	3.5432	1.3282	0.15762	3.9281	2.3211	-2.0555	-2.5668	0.75033	-0.19051	-3.1955	-0.68236	3.3029	-0.77973	-0.39122	-0.13766	-2.9494	-2.3332	4.1686	-0.85653	-5.4297	2.6557	1.6077	-1.9023	-4.4948	3.6105	-4.301	-3.041	-3.5712
-0.71424	-4.195	-1.1653	-0.35552	-8.0043	0.79716	-1.9291	-1.7447	-2.3856	-3.8135	4.97	0.48287	-7.2312	1.5419	0.38565	-1.3717	-2.8293	-2.5368	-1.212	-0.89117	-4.5916	0.28443	-1.169	-7.034	-8.2886	-3.1856	-1.9858	-2.065	-3.6198	-1.3399	-2.2181	0.22489	0.65588	-0.67987	-0.39399	-1.8141	4.6631	-0.32619	-4.5159	-1.7186	1.0802	-2.317	4.1252	-2.1853	-0.076836	2.9897	1.4513	0.57346	-1.1675	-1.9159
4.1906	6.5291	3.2126	-0.63765	12.105	2.0369	3.685	1.6266	1.4074	4.9447	5.4663	2.1052	3.8826	4.5557	1.4661	-0.079223	7.6642	3.7621	4.8828	6.2077	6.6297	7.3461	8.2565	4.4271	5.7215	9.2304	9.2878	2.2701	2.951	5.9262	6.2223	5.2457	4.8644	6.0492	2.4734	5.8655	6.1003	7.0133	6.7055	2.5096	11.249	3.1582	8.855	7.1505	3.646	7.1797	2.7737	3.194	3.2709	4.0188
-13.558	-14.1	-14.319	-20.847	-13.213	-13.332	-15.449	-10.068	-16.41	-11.027	-16.447	-12.665	-16.074	-15.174	-17.562	-11.591	-16.483	-14.568	-13.135	-14.52	-16.035	-13.743	-15.826	-16.839	-15.596	-10.988	-17.362	-15.911	-11.782	-19.741	-18.38	-7.079	-13.145	-12.83	-14.873	-18.83	-10.745	-11.585	-15.121	-15.5	-17.642	-15.76	-9.3802	-18.405	-10.884	-13.203	-16	-11.247	-17.93	-11.808
2.0397	-0.93539	-0.70584	1.9091	0.32927	0.05169	-1.4253	-2.6079	-1.2813	2.2797	-2.5732	0.97382	-2.2068	-0.60895	0.30379	1.3641	2.2849	0.17375	-0.80295	-5.9637	0.93594	1.4351	1.2192	1.0567	-0.53269	-2.1673	-2.1126	-0.4431	0.67955	-1.5037	-1.5592	2.8541	-0.86053	-0.12814	2.5466	0.46797	0.46742	1.6913	2.1758	2.5116	0.68604	-0.36434	0.76011	-3.9857	-4.8012	3.6742	1.5904	2.9658	-2.8528	1.2411
2.1045	-3.1192	-2.0818	-3.4866	0.036323	-4.8656	-7.0912	-8.1199	1.2465	-3.9762	-2.5428	-3.6348	2.2468	0.14	-3.1747	-3.944	0.39917	1.3016	-3.7757	-2.7689	-4.1893	-0.67149	1.8249	2.5729	-1.2786	-1.4771	-1.4002	-1.4327	-5.173	-3.6052	-0.83449	-0.29917	-0.53759	-1.3577	1.0477	-1.9302	-3.6812	0.4093	-1.9356	-0.46456	-5.4924	1.3213	0.76247	-1.3472	-3.9368	-1.3291	-3.111	-4.0597	-3.7925	3.1448
-12.535	-19.116	-11.411	-12.878	-13.592	-10.45	-11.294	-15.857	-9.4678	-11.655	-13.225	-14.041	-16.692	-8.9133	-13.907	-11.85	-13.491	-12.674	-14.381	-12.702	-18.168	-15.338	-11.618	-15.303	-13.633	-10.137	-11.354	-14.936	-9.1889	-11.145	-17.684	-13.187	-11.261	-16.823	-13.9	-9.1433	-9.9673	-13.108	-13.829	-9.6217	-13.313	-11.71	-10.993	-12.756	-16.48	-12.136	-13.485	-17.081	-13.817	-12.001
-16.044	-8.2428	-12.722	-12.729	-15.429	-11.692	-11.256	-16.248	-13.109	-11.757	-14.297	-14.844	-11.432	-12.353	-15.179	-11.308	-16.484	-12.435	-11.872	-10.724	-13.589	-15.952	-13.957	-16.121	-13.677	-12.142	-13.028	-12.388	-15.5	-12.865	-20.073	-13.773	-11.143	-12.721	-14.014	-16.414	-11.952	-12.641	-13.566	-14.963	-11.794	-15.29	-11.994	-14.555	-15.651	-12.884	-15.416	-12.019	-12.132	-13.11
-11.36	-12.718	-11.255	-10.55	-17.984	-9.514	-18.55	-12.274	-12.492	-16.36	-10.407	-9.7568	-13.587	-12.937	-13.763	-12.935	-15.663	-11.086	-9.9056	-10.618	-12.668	-12.016	-16.394	-13.362	-13.768	-14.772	-11.686	-13.796	-9.608	-20.421	-17.604	-13.052	-13.051	-12.367	-13.422	-12.631	-15.885	-12.993	-10.747	-11.07	-15.019	-12.177	-11.907	-16.149	-6.6521	-16.77	-14.246	-14.85	-11.794	-12.358
1.0971	1.3813	0.11009	-4.4099	-5.122	0.63688	-0.42746	0.12576	-1.5663	-0.80261	-0.51952	-1.2852	-0.33184	-1.2077	-6.2672	-1.7558	-4.2325	-0.50621	-2.9272	-2.1874	0.6305	-4.375	-2.4683	0.31103	-2.5876	-0.18318	-2.2621	-1.0973	-0.027163	-0.28149	-4.2696	1.8884	-4.0869	-3.4488	-0.1006	-0.17717	-1.4392	-0.52331	-2.6669	-0.26894	2.0148	-1.6014	-4.0741	3.7973	0.040205	-3.8914	0.89846	-1.8687	3.0102	-0.10102
0.83871	-5.068	1.9667	-0.38307	2.8928	-0.76707	-0.24833	2.9153	2.3362	2.2354	-4.1598	1.6557	1.1997	2.2891	1.0174	0.0077592	5.6132	1.9846	-0.82594	2.4832	-0.94036	0.27604	1.0672	-1.4301	-1.5011	2.1256	1.2956	1.9915	4.2158	-0.86922	3.0488	-3.2586	1.8837	-2.8027	-1.0311	4.7772	-0.89364	-0.03723	-0.88786	-2.4493	-2.0148	3.9179	4.048	0.66557	0.99822	-2.2688	-0.49847	1.0699	0.67675	3.0344
1.8535	1.3628	-0.6451	-0.56896	1.5667	-0.84911	3.1944	6.398	3.968	2.8408	2.6239	0.08175	1.302	3.1743	-6.2256	-2.5909	1.9413	-3.8165	1.7309	0.30489	-1.3572	6.1651	0.62692	0.25975	0.6347	2.8572	3.5243	1.4764	7.7051	-1.747	-0.21189	4.2724	-0.93958	3.0584	2.7954	5.5473	2.0533	4.2417	3.1332	1.2431	1.2615	0.87881	3.6181	-0.2298	-0.75054	2.0848	1.8728	3.9239	1.125	6.0088
1.9197	-2.7285	0.24583	-5.2457	-1.9686	3.3252	0.39953	2.7397	-0.29478	3.0986	1.1531	-0.31851	2.5708	2.0161	1.1156	1.5495	0.19747	-0.92329	1.2016	1.9673	-0.47492	1.3105	2.8246	5.3036	-0.46529	2.206	3.25	3.4192	4.1444	2.6183	3.4885	4.9304	-0.16966	0.054432	2.784	-0.17817	4.0611	1.9862	-4	-0.61201	0.72791	1.3238	1.9477	2.973	0.67419	3.171	1.6873	0.68869	1.52	3.603
2.8562	1.3874	-4.0315	6.0308	3.4928	3.2023	1.7145	6.2443	2.5046	5.4432	-0.096185	1.3715	2.2266	4.466	2.6793	4.4156	6.1283	4.5434	3.9821	-0.93014	-0.81242	0.65441	3.0574	5.3359	2.6761	3.5249	6.7331	5.4825	3.2305	2.4241	3.8827	4.4632	6.1769	2.6687	0.13993	2.6726	5.4871	5.689	5.8341	0.94482	2.638	0.083325	1.5206	1.9792	-3.2454	-3.0121	3.5193	3.5383	2.0153	-0.80805
4.0802	9.6806	5.8486	8.3841	11.602	5.6194	11.014	10.901	2.8957	6.386	8.7728	6.1841	9.378	7.49	11.027	7.0877	6.5546	7.2166	9.3509	9.1127	5.8481	7.7605	11.346	8.4045	8.9599	8.0547	6.0564	6.4431	7.7982	5.1913	7.7286	7.4385	2.5917	6.3697	7.6073	9.7976	6.8296	8.6825	8.1171	6.7518	2.1685	4.9423	4.6745	5.3068	6.684	12.466	9.8858	8.4336	6.6761	8.5843
-5.8709	-6.5859	-6.3189	-3.3542	-7.5926	-4.9579	-1.2213	-10.258	-9.4868	-8.2431	-2.3418	-3.1494	-3.1155	-4.0634	-9.5304	-4.9036	-4.5325	-8.0643	-5.3789	-8.8902	-2.086	-2.9931	-8.2466	-9.1008	-6.9423	-2.6258	-0.41519	-7.9454	-4.8038	-7.2108	-6.6157	-6.535	-4.3334	-9.3815	-6.3839	-3.7887	-2.058	0.88655	-5.3754	-1.5585	-5.912	-7.836	-2.8259	-1.6197	-0.74268	-9.2689	-7.2265	-8.3416	-3.732	-8.3324
-5.5675	-6.3685	-5.4613	0.15502	-2.6457	-9.6931	-5.6033	-1.3025	-6.6896	-4.1007	-0.21612	-8.1898	-7.7132	-2.2227	-6.1575	-4.4803	-2.2323	-1.6215	-6.5418	-6.1812	-3.8986	-0.69043	-4.0998	-8.01	-1.5123	-1.6295	-3.2279	-3.9407	-4.8652	-6.7811	-5.6804	-4.8203	-4.2064	-2.8401	-4.2657	-3.7341	-2.3561	-5.5555	-2.9728	-5.5306	-2.4337	-1.4547	-5.1094	-5.2206	-1.8952	-5.2617	0.68594	1.1984	-2.9601	-7.3182
-1.3882	-3.1174	-0.80491	-4.4432	-4.1324	-2.0617	-0.85374	-4.5416	-4.2484	-0.83279	-5.6002	-5.1223	-2.1276	-2.4947	-3.818	-3.3205	-0.837	1.2649	0.11359	-4.3494	-2.067	0.010796	-5.8184	-2.2408	-0.75352	1.0559	-2.7935	1.9878	-3.5058	0.1274	-4.109	-0.69736	-5.7126	-5.1455	-3.0315	0.67009	-7.2812	-3.2232	0.045834	-6.5866	2.1304	-0.60183	-0.17158	-3.3522	-2.0682	-0.26181	-5.1701	-2.7857	-1.7813	-2.8046
-11.219	-9.9788	-12.131	-8.2349	-4.3947	-5.9957	-5.5283	-3.9219	-4.8338	-2.5125	-12.062	-6.5695	-7.1003	-10.553	-8.8105	-13.142	-10.901	-8.4327	-9.4313	-12.305	-6.477	-3.8637	-9.5513	-10.966	-7.3808	-5.5509	-12.301	-4.4067	-8.6332	-7.5647	-6.9617	-7.452	-9.5421	-8.2003	-2.3751	-9.2669	-5.0568	-7.8589	-5.4329	-3.4945	-5.9732	-6.9103	-7.7098	-10.593	-3.4526	-6.9711	-0.68191	-10.442	-6.9752	-9.0251
-6.1362	-8.3717	-4.7438	-3.3599	-5.6402	-6.9806	-2.5546	-2.2174	-2.1682	-6.5862	0.18555	-2.6206	-5.0054	-6.1801	1.8582	-6.3944	-0.38629	-6.7582	-0.49249	-1.996	0.10244	-8.5681	-6.5271	2.4319	-5.4483	-1.674	-5.1213	-3.065	-4.6861	-5.6922	-3.6736	-0.32237	-4.1019	-6.6355	-3.1607	-4.0062	1.8216	-3.9528	-3.2736	-2.6487	-4.4336	-5.2865	-0.12714	-6.9089	-0.91583	1.6395	2.263	-3.3518	-4.5035	-5.495
-7.7984	-13.114	-12.046	-16.95	-13.752	-10.378	-8.2576	-7.125	-9.683	-15.039	-11.027	-16.861	-10.168	-9.8069	-8.2596	-12.132	-14.406	-10.187	-8.1463	-9.6863	-11.962	-7.5133	-8.6773	-13.518	-11.95	-12.581	-14.072	-11.481	-12.401	-11.674	-10.862	-6.6459	-14.914	-12.66	-10.843	-17.251	-8.2627	-11.811	-8.9816	-9.0998	-10.66	-11.4	-12.46	-10.751	-11.699	-11.939	-6.044	-11.807	-10.654	-11.238
6.941	4.7147	13.304	7.378	6.138	5.6677	8.851	11.608	7.7169	10.266	5.7309	10.586	11.457	3.6441	7.6803	11.7	7.5786	6.1566	8.6168	7.9125	6.5606	9.7532	7.6228	10.83	5.2242	6.1727	6.3712	6.9746	10.736	6.764	10.251	10.659	8.2057	10.35	10.249	9.1177	11.229	7.8428	9.0056	12.371	9.833	8.6034	4.9196	9.1662	8.4977	9.2001	10.993	6.399	8.8818	8.03
-7.7457	-2.6093	-0.28082	0.49518	1.9057	0.38356	-0.77963	-4.8013	-3.6101	-4.482	-2.0753	-0.63037	0.8166	-3.2856	-3.1359	1.5951	-2.408	-0.81828	-1.8448	2.0682	-1.5347	-3.9295	2.2023	-4.2169	2.5508	1.0028	-4.5978	0.13436	-2.3727	-0.19581	0.81314	-4.7972	-0.34059	-3.521	1.2982	-1.6566	-4.4304	-3.587	2.3137	-2.9883	-2.0728	-1.0862	-0.99871	-3.2457	-3.205	1.6676	-3.1059	-0.45459	-2.901	-3.9815
6.7663	6.7859	8.3021	8.3187	4.8215	6.9774	10.604	10.307	9.0615	5.1054	8.9908	8.8119	4.0162	10.299	9.9973	6.8461	9.9039	2.499	7.7596	9.8477	9.959	9.1967	12.468	7.1432	3.0254	8.9067	11.018	10.039	3.0194	13.65	7.4726	7.4664	13.134	5.4595	2.5229	10.252	3.5544	6.8303	8.2788	9.1449	8.4814	7.1975	7.7401	7.6556	6.5175	6.3371	10.462	11.189	9.843	8.5768
-8.9494	-5.6642	-7.8338	-5.748	-7.4587	-5.4721	-4.3586	-6.4709	-7.8914	-8.5428	-5.971	-5.4035	-6.3158	-9.1838	-5.2365	-5.7359	-9.8056	-3.7785	-6.7383	-8.6868	-4.2411	-6.3642	-4.1629	-4.6294	-9.6932	-7.5081	-11.967	-5.6913	-2.6912	-4.9658	-3.0268	-1.6124	-5.0149	-8.0788	-4.498	-5.2046	-6.7734	-6.0781	-5.2606	-2.876	-5.227	-8.6242	-3.1345	-10.486	-7.469	-8.8462	-2.5478	-8.2866	-5.1786	-5.6908
-18.457	-16.687	-13.891	-9.1476	-14.624	-15.456	-14.684	-15.333	-14.875	-13.83	-18.648	-14.554	-11.453	-14.682	-13.558	-11.086	-15.348	-15.987	-10.994	-22.944	-14.654	-16.527	-11.815	-17.461	-17.839	-15.761	-15.994	-11.259	-15.862	-9.1347	-17.728	-16.043	-16.044	-15.726	-10.484	-15.814	-13.734	-14.295	-15.993	-17.61	-15.909	-16.662	-12.411	-8.267	-9.8913	-14.766	-15.954	-17.328	-17.265	-13.661
-1.1815	-5.6567	-1.526	-7.2194	-3.0925	-3.0427	-0.9886	-3.1458	-6.8877	-7.5319	0.098631	-6.3248	-8.0807	-0.25677	-5.0406	1.1872	-0.49534	-2.4085	-2.0693	-2.6459	2.6363	-1.8926	-7.2615	-4.763	-1.9772	-8.2273	-4.9752	-7.2166	-3.0296	-4.6667	-2.5506	-9.3158	-4.4779	-5.172	0.75549	-3.6892	-3.175	-4.0556	-4.0228	-5.7951	-6.8141	-3.9633	-4.6035	-5.4399	-5.7333	-0.078183	-3.6625	-4.237	2.2352	-7.8973
-4.8364	-4.2687	-5.9394	-0.85287	-0.18696	-2.9425	-7.5202	-2.0096	-6.5417	-6.7789	-0.0096163	-2.8684	-0.97579	-6.1904	0.1044	-4.4129	-4.4716	-0.39298	-3.4327	-5.1244	0.22055	-2.7055	-4.5138	-5.4869	-5.3702	-5.1659	-3.2558	-5.9544	-6.6792	-1.4876	-4.7197	-1.0621	-2.5461	-1.6235	-4.0481	-2.1789	-0.41299	-3.7112	-2.6316	-1.8635	-3.6752	-6.9415	-3.8222	-5.2935	-3.8646	-7.2745	-3.3379	-3.0414	-4.2726	-3.6486
-11.569	-9.6237	-14.925	-11.465	-5.9206	-11.925	-10.349	-12.915	-11.055	-9.6311	-9.9258	-12.203	-14.317	-11.415	-15.607	-10.102	-8.9026	-10.796	-14.124	-5.9558	-13.802	-9.7883	-11.045	-15.165	-10.78	-11.285	-10.664	-13.947	-10.653	-13.073	-10.439	-13.705	-10.554	-13.678	-10.032	-15.141	-12.959	-9.4866	-15.874	-13.117	-12.237	-9.0657	-8.6813	-11.41	-6.4195	-9.5383	-12.153	-11.094	-9.0576	-14.005
-4.3423	-4.8463	-0.50549	-3.7589	1.2787	-2.4923	-3.3809	-5.4346	0.79139	-2.3768	-1.8949	-2.2435	-3.1363	-6.3081	1.0713	1.2972	3.1446	0.13701	-5.1126	-0.5884	-0.79086	-2.0997	0.20712	-4.676	-6.1781	-6.5885	2.5809	-0.59321	-1.669	-3.5925	-4.2094	-4.0821	-4.4674	-1.8553	-0.4505	0.22386	-2.8038	-3.7636	-0.40923	-0.25074	-6.8005	-2.3881	-0.45921	1.8501	-0.74507	-5.2681	-2.6547	-6.0269	1.7568	-1.3808
6.3182	3.7601	6.026	8.0046	3.9939	7.9889	9.2957	8.7412	10.024	4.6417	6.7088	6.7802	7.9859	6.3632	3.772	3.6693	4.8671	2.2807	6.2049	0.43296	8.2072	1.1184	7.3675	5.1558	7.6059	6.6933	3.841	6.8681	2.2342	6.637	4.5808	5.8686	7.662	4.1324	1.8991	6.8054	3.4743	3.5638	7.9998	3.3209	3.014	8.0959	5.9738	3.9667	5.7114	6.745	9.2857	7.507	5.7184	3.4134
-10.498	-7.1702	-10.722	-17.849	-14.203	-12.521	-9.2	-13.484	-10.632	-11.165	-12.795	-12.973	-10.697	-15.223	-14.4	-10.759	-12.446	-9.3154	-9.9952	-13.081	-8.5407	-10.937	-13.923	-13.308	-11.683	-9.3768	-5.1215	-12.373	-12.278	-11.382	-12.319	-8.2094	-13.671	-13.372	-12.018	-9.1243	-6.3945	-13.717	-11.323	-13.947	-10.791	-11.952	-11.206	-12.034	-13.72	-13.108	-8.8952	-9.6574	-13.356	-10.836
-4.5198	-0.77553	-0.66379	-2.0446	-4.7618	-5.4375	-0.65291	-2.8275	-2.3525	-1.7163	0.57264	-9.4437	-5.2351	-7.3745	-5.0173	-9.6045	2.9385	-5.2145	0.39536	-4.4839	-2.715	-0.039244	-2.7641	0.2047	-1.5082	-3.8174	2.0112	3.8181	-2.7225	-3.9309	-2.5704	-9.018	-3.8742	1.5689	-2.0761	-2.3349	-3.1704	-1.2636	0.0024708	-2.2125	-1.2183	-2.5841	0.77987	-1.5308	-2.2656	-4.4857	-3.3864	-1.8576	-1.7746	-5.8954
-11.117	-7.2916	-11.098	-11.711	-8.7907	-7.0981	-10.09	-9.8678	-13.976	-9.5794	-12.553	-13.72	-14.395	-12.799	-9.5054	-14.744	-7.9809	-5.9688	-8.3801	-11.101	-8.8216	-12.914	-10.828	-8.2324	-5.4767	-7.5546	-11.566	-10.869	-11.302	-8.6405	-5.3245	-8.4883	-9.885	-9.4549	-12.541	-13.588	-7.3195	-9.5907	-7.2082	-11.535	-7.9173	-13.713	-11.283	-7.0702	-13.785	-15.165	-8.9394	-12.16	-12.938	-6.6235
-1.1953	1.4129	1.9841	-1.525	-3.5144	-3.2418	-3.836	-0.92807	-1.5402	0.96548	0.11306	-5.0662	-2.9802	-1.3641	-7.7983	-1.7717	-2.636	-4.4652	-2.9018	-1.9368	1.0396	1.1704	-1.1036	-1.6832	0.56019	-0.99947	-0.91584	0.99946	-4.701	-0.32027	5.5605	-2.0363	-2.045	-3.7901	0.56414	-2.4868	-0.10882	-3.471	2.3122	-0.9792	2.9884	3.7665	2.071	-6.0832	0.019349	-1.1871	-3.5722	-0.46564	-2.0349	-4.0182
6.3574	6.8694	8.3756	5.6731	4.5418	2.5779	4.8265	2.8874	5.679	5.021	1.6036	4.4985	3.5274	2.8741	3.6862	6.2075	6.5287	5.2682	2.6004	5.4381	7.3206	6.7611	5.8699	6.7295	8.1002	4.8702	5.9615	7.1629	4.6398	5.6897	1.1216	9.3113	5.806	2.1795	7.6716	9.0967	9.9689	3.478	4.7231	6.4582	5.196	6.8665	4.1735	5.9857	7.2941	4.1321	8.5313	5.105	2.33	5.5236
1.1519	0.51587	-3.4554	-0.068911	1.143	-6.9137	-1.3	-1.1202	0.20277	-1.3631	-7.1021	-1.8799	-2.0541	-2.7178	-3.7752	-0.94094	7.7247	-0.91138	-5.9107	-3.6139	-3.7365	-2.3577	3.1083	-1.3145	0.19609	-0.34121	-0.5541	-2.2318	2.6142	-0.69818	-4.0634	-5.4063	-1.6438	-1.333	-2.0459	-1.6411	-6.4181	0.92981	-1.62	-1.9639	2.0859	-1.4846	-0.92175	1.1442	-2.977	-2.9759	-0.76853	-3.6828	-0.92498	-0.14266
-2.4882	1.4173	3.0175	0.37714	-0.95864	4.297	-1.471	1.6398	-0.21096	-0.33289	2.7815	1.771	0.95024	0.37411	2.9588	3.2017	4.7851	2.2154	4.9498	1.75	2.6231	2.8056	1.5299	5.1099	-0.92214	-1.8655	-0.30519	5.9292	3.0788	2.8515	3.7651	3.0051	-1.3189	7.5966	1.3127	1.2874	1.1076	-3.0173	-0.24229	-0.80494	4.7238	-0.1433	2.395	1.1995	3.1781	2.8929	-1.5923	-2.717	-0.050377	6.6343
-8.1389	-9.07	-7.0842	-7.3568	-9.5666	-9.3229	-7.2733	-8.0069	-7.6355	-9.0721	-7.0454	-6.0751	-8.0366	-7.4334	-7.8096	-9.5937	-7.9053	-7.2336	-12.736	-11.569	-13.545	-10.817	-14.563	-11.501	-9.6231	-8.0623	-11.42	-14.042	-10.796	-11.845	-7.888	-11.42	-12.29	-9.6268	-10.456	-7.6071	-8.5598	-3.8935	-11.117	-7.2139	-8.306	-6.8769	-9.8708	-7.0398	-6.569	-8.2718	-11.567	-10.639	-9.6709	-7.8463
-0.54672	3.5269	1.8297	-2.6445	1.0666	-1.1129	0.99576	3.8191	4.8244	-3.3901	3.7395	1.6935	0.79193	0.53417	3.1819	2.9693	-1.6679	4.8493	1.9651	4.1089	2.0134	3.0408	-2.5187	1.2183	2.5194	-1.6333	2.3242	-1.044	1.4281	-1.4622	0.98733	-1.4833	2.4512	-0.54898	2.9319	2.5229	-1.1036	2.1559	0.88531	2.6664	1.2748	2.9409	5.2178	1.7415	-0.51967	-0.1091	2.4862	0.47302	2.5985	4.2228
-10.581	-10.141	-10.588	-13.335	-7.0712	-10.215	-4.4732	-10.077	-6.1309	-9.6875	-7.2744	-3.9165	-5.1659	-9.8812	-11.739	-14.358	-7.9802	-12.417	-8.2896	-8.7158	-5.0941	-8.9742	-12.374	-8.6322	-12.395	-8.5038	-4.7233	-8.621	-11.092	-9.1799	-8.2928	-8.6344	-9.6482	-6.1834	-4.5188	-11.974	-9.1554	-10.097	-7.374	-7.677	-11.126	-9.6619	-9.7198	-8.9097	-12.759	-5.8633	-4.5956	-6.7703	-7.9069	-9.7832
-11.995	-8.2133	-11.958	-12.283	-10.449	-10.42	-11.216	-12.362	-11.696	-11.039	-16.006	-14.442	-15.041	-11.077	-9.7772	-10.289	-10.347	-9.7877	-10.414	-10.854	-13.918	-9.5117	-10.613	-9.5362	-14.363	-15.163	-12.567	-18.132	-15.3	-9.022	-10.501	-14.455	-10.65	-16.273	-14.824	-14.63	-10.919	-13.337	-6.2222	-11.483	-13.072	-9.7363	-9.1542	-11.98	-15.593	-12.003	-13.734	-11.592	-6.717	-15.95
-12.718	-11.737	-9.3001	-13.619	-10.08	-6.4894	-7.5236	-11.722	-5.4359	-10.347	-7.0976	-12.842	-11.37	-8.7657	-11.299	-7.395	-10.546	-10.622	-12.842	-13.131	-8.83	-4.8248	-11.777	-15.157	-7.4504	-11.829	-11.362	-11.46	-9.2571	-11.788	-11.654	-12.436	-10.354	-3.3894	-6.6578	-14.172	-9.2753	-8.7561	-13.289	-15.496	-12.904	-9.6522	-9.6122	-7.9531	-11.953	-10.612	-15.59	-10.999	-6.2699	-14.25
-21.99	-21.333	-21.364	-16.16	-18.088	-20.903	-24.884	-19.604	-20.865	-19.404	-22.538	-19.917	-17.015	-18.363	-19.497	-16.898	-18.525	-22.737	-20.596	-15.301	-22.384	-20.338	-22.017	-25.077	-18.091	-17.76	-20.612	-18.672	-20.146	-22.829	-22.768	-20.582	-27.295	-24.655	-23.357	-21.034	-18.272	-20.257	-19.331	-22.166	-19.532	-16.674	-17.993	-25.791	-21.376	-21.309	-19.814	-17.29	-19.602	-21.616
-11.753	-6.8588	-13.209	-7.3172	-13.777	-12.591	-13.572	-13.976	-10.799	-6.5917	-11.631	-13.108	-10.648	-8.8175	-7.612	-13.246	-9.1631	-9.4958	-14.55	-7.5213	-14.806	-11.93	-5.7712	-10.915	-13.346	-9.8819	-12.4	-12.396	-9.8557	-10.843	-9.4851	-13.745	-11.568	-8.1083	-14.568	-12.029	-8.9967	-6.4015	-14.078	-10.532	-11.408	-8.4867	-8.6424	-8.6408	-8.4752	-7.6852	-13.355	-12.886	-15.362	-7.6347
-0.11758	-6.6996	-6.1346	-7.7945	0.26305	-5.3816	-3.9189	1.8926	-2.6562	0.22917	-4.9593	-2.8271	-3.2624	-1.2987	-3.0841	-1.1064	-6.4235	-3.6203	0.29081	-6.3939	-3.3655	-1.8995	-4.7446	0.37291	-2.4477	-3.419	-2.0267	0.54176	-5.953	-1.5058	-5.7304	-1.7605	-6.0865	-3.2242	-0.20405	-3.4521	-2.2702	-6.65	-0.013533	-5.1034	-6.7089	-6.8564	0.6977	-5.0478	-0.25763	-2.4405	-0.94486	-4.568	-2.307	-0.71259
-3.6196	-2.0407	-1.2561	-5.3966	-3.2606	-4.8284	-9.2651	-10.567	-2.9922	-7.7468	-1.4006	2.2261	-3.1782	-4.4547	-7.8804	-7.4405	-2.2042	-2.8505	-2.0736	-1.4536	-5.4009	-1.6227	-5.9734	-6.154	-2.6442	0.80627	-2.1427	-2.4511	-3.0286	-6.6625	-5.9042	-4.2212	-1.0003	-7.3331	-3.2867	-2.4488	-4.4645	-0.64896	-1.8827	-3.8318	-1.5093	-5.7218	-3.1122	-5.1555	-6.2669	-5.7471	-6.9758	-6.1749	-2.6712	-4.0844
7.9381	5.8407	9.5524	9.9061	8.3526	5.9464	9.6868	5.3128	4.3651	8.0713	5.5019	8.103	10.848	12.995	7.5756	5.5176	8.2979	7.8803	5.367	13.023	7.795	10.144	4.0531	7.0484	3.6327	13.52	8.6356	8.8104	7.2725	4.5541	6.4496	4.3328	8.8899	4.4875	4.3828	2.875	6.0428	8.0113	7.567	2.8415	6.7468	5.7883	3.5411	9.4459	7.7701	9.2775	6.7645	6.7892	7.3124	9.0389
-4.5321	-2.1607	-2.3526	-2.3836	-1.6461	-6.0502	-4.9782	-3.0822	-7.5186	-6.6403	-5.5177	-1.9879	-0.56959	-3.4897	-5.84	-6.2732	-4.6756	3.2484	-2.5696	-3.7097	2.8641	-3.3671	-4.0396	-3.0587	-0.46329	-3.3368	-0.071453	-3.0245	-2.0649	-8.8689	3.8738	-5.536	0.61469	-5.0486	-1.0289	-1.6543	-2.1174	-3.3311	-3.0803	-1.0919	-1.6939	-0.30247	-4.1131	-4.1604	-2.2687	-3.1701	-6.8975	-1.7832	-0.89565	-3.1176
-13.909	-11.139	-10.399	-12.756	-9.1968	-12.631	-11.456	-11.984	-9.1545	-10.22	-5.088	-8.4788	-5.8162	-10.785	-9.6872	-12.896	-15.217	-9.6956	-16.745	-10.443	-9.1079	-9.2963	-9.2442	-11.03	-10.167	-15.392	-8.7002	-8.6818	-8.1988	-11.514	-8.6816	0.25193	-11.846	-8.8793	-14.781	-12.221	-14.523	-11.37	-11.171	-11.879	-11.234	-8.4756	-11.785	-14.969	-13.564	-13.029	-9.0206	-10.271	-8.2294	-13.84
0.29509	-2.4103	-2.2153	0.60387	-1.9941	0.026796	-3.9261	-0.79682	-1.1883	-3.1734	-4.8461	-0.12456	1.9312	1.7307	0.35995	2.2165	0.18194	0.11173	-1.6577	0.68917	2.0792	1.2701	-0.41623	1.9587	0.15941	1.8672	1.8183	0.2764	-3.5922	4.6696	4.2298	3.6769	-2.4439	-1.925	1.9742	2.2835	-1.0474	-4.1034	-0.34386	2.8718	1.7356	1.2601	-3.4329	0.65835	-3.9849	0.36903	0.51427	3.8952	-1.566	0.82079
3.9801	-5.1576	-0.96215	-3.439	2.6023	1.5496	-0.72095	0.53294	-1.2022	0.0096632	-3.9906	-3.07	-0.046202	-5.0194	1.4523	1.2792	0.54705	-4.9593	-7.5076	1.3331	0.14149	-5.3681	-1.2126	2.8632	-2.3086	1.1248	0.31474	-3.5851	-2.3019	-3.499	2.0385	-2.0085	-1.7693	-2.7602	2.3195	-0.95637	-4.9647	-7.267	-0.00176	-2.2672	4.4033	-4.7504	3.2012	-4.9705	-2.9732	-1.0097	2.7794	2.1759	-2.2344	0.13251
-8.951	-9.1616	-8.777	-11.084	-8.8772	-12.289	-8.0973	-9.8293	-10.891	-12.842	-7.1443	-12.965	-13.012	-8.606	-9.7423	-9.4185	-10.175	-7.1397	-9.1521	-10.678	-15.159	-7.1394	-11.469	-11.397	-8.9838	-14.422	-9.3997	-12.577	-9.3027	-9.5504	-11.002	-8.7049	-9.3992	-5.6672	-13.007	-4.2709	-16.252	-12.831	-11.509	-11.124	-8.2777	-12.298	-10.766	-8.7473	-8.1449	-8.449	-13.657	-13.256	-13.523	-8.0536
9.3731	4.9482	4.1539	5.5148	1.204	6.0593	6.1427	6.6823	7.5577	7.705	8.1935	7.3176	5.8679	5.1414	1.9985	5.2871	8.5637	8.6923	5.1665	6.9672	6.5338	6.638	5.2678	7.0774	5.1844	2.7265	8.3644	8.2245	6.0041	9.1916	5.7474	5.8286	6.1555	5.3146	8.0863	8.8487	6.4649	6.3628	7.9537	10.367	6.4366	4.6179	3.6552	10.396	3.9342	10.434	4.9851	0.8654	5.8773	4.4386
10.989	13.5	10.34	9.5566	8.3621	11.237	6.571	8.3861	10.581	9.2798	12.113	12.423	4.4527	8.5035	14.576	14.01	14.099	10.836	8.5578	9.107	7.7154	7.1125	12.774	6.5112	8.8248	9.2536	7.3117	9.7917	11.023	10.343	8.3957	10.093	11.451	8.9337	16.266	6.2551	14.153	3.9635	9.7352	10.809	10.597	9.1636	6.7393	8.3843	15.922	13.173	10.098	11.434	4.1436	11.195
6.888	2.3968	11.792	12.5	5.9419	12.725	11.502	6.0138	4.3413	10.341	7.3842	14.349	6.637	5.6669	12.171	5.4952	4.3886	9.23	10.973	8.3855	4.2346	6.7106	7.4766	7.1751	10.216	15.528	10.41	9.8182	8.4015	9.5048	8.9754	6.2706	4.1502	11.203	10.258	10.271	7.3334	7.3452	14.789	9.6859	9.7899	5.3036	8.1767	7.4035	6.2396	9.8064	8.4186	8.3439	11.912	9.7319
-2.7327	2.4435	-4.4951	-1.0296	-1.0374	-0.83032	-3.4865	-1.2194	-4.4083	0.22819	-2.5286	2.1312	-3.8282	-5.2442	-2.0921	-4.3771	-6.679	-5.2163	-1.7244	-3.3134	-3.6161	-4.0613	-0.78307	0.046276	-5.9612	-6.32	-4.0298	-4.6025	-1.5263	-3.8121	-1.911	-1.9296	-3.6833	-1.6547	-1.613	1.5534	-1.8056	-1.8313	-2.2683	-2.4117	-1.6838	0.43582	-5.7196	-3.4398	0.48278	-2.5881	-6.2898	1.0726	-1.9951	1.1583
-2.8972	-6.2096	-1.3185	-5.6598	-5.8776	-3.299	-3.872	-4.24	-2.1142	-4.271	-4.2505	-3.2129	-2.1178	0.9021	-3.4668	-8.1017	-7.0426	-3.4353	-2.741	-0.81076	-8.9171	-7.2727	-3.8161	-2.2161	-1.7985	-3.5569	-4.9252	-8.434	-5.8852	-0.5794	-0.37795	-4.2276	-1.4196	-6.9661	-4.6389	-5.3042	-3.6894	-3.3049	-1.8574	-7.6946	-6.1535	-3.0206	-2.201	-5.8747	-1.5816	-3.4546	-3.537	-1.507	-6.7192	-0.98512
-1.664	4.6019	3.4015	1.6208	-0.2722	-2.5996	-1.2203	-0.13837	0.043969	-5.6936	-1.3999	0.77715	4.3967	3.0376	-6.7144	-0.92497	-3.1063	1.6006	-2.184	-1.3069	-3.1653	-1.0086	-4.2568	-2.8193	-4.9826	-0.63606	-3.061	0.63327	-2.874	-1.6139	2.5302	4.0378	-1.914	2.6449	0.15086	-6.7538	-0.5909	-0.30557	-2.6605	-0.223	0.13324	-1.1695	-1.6362	2.6104	-5.5832	0.03545	2.609	-2.856	-0.1062	-3.6093
-10.373	-7.2623	-3.4087	-9.336	-10.662	-7.7222	-8.9387	-3.6644	-5.9517	-12.344	-12.925	-9.2843	-6.8085	-11.06	-10.626	-13.759	-9.7067	-10.713	-9.8986	-6.9514	-12.08	-9.1813	-11.597	-10.643	-11.138	-4.7743	-12.845	-6.2053	-7.978	-11.219	-15.309	-7.3517	-9.3454	-10.658	-6.002	-11.41	-7.3047	-11.201	-7.9188	-6.3295	-10.733	-6.2632	-5.635	-8.2902	-12.865	-7.9556	-7.7195	-15.155	-12.675	-5.7439
-10.192	-8.5989	-14.928	-12.138	-11.047	-10.644	-10.587	-8.1676	-12.62	-9.4963	-13.693	-9.0437	-11.99	-10.268	-12.318	-12.949	-12.3	-10.425	-13.092	-12.596	-10.333	-11.01	-9.2875	-14.386	-13.894	-9.0419	-12.848	-12.827	-10.97	-8.8731	-12.708	-14.784	-17.208	-9.073	-10.468	-14.733	-9.4474	-10.322	-14.208	-12.732	-11.964	-9.7279	-12.853	-11.137	-14.273	-11.857	-7.4446	-9.7027	-14.385	-12.681
5.1921	2.2952	4.1284	-0.42998	5.2122	5.944	0.66081	3.8072	4.6669	1.2867	1.6662	7.8709	3.2965	1.7854	1.6451	2.915	6.6629	1.2902	-0.75816	0.94486	1.4928	4.0454	2.9442	1.6811	1.6412	2.0844	5.7123	3.7914	4.6359	5.1284	3.1163	3.0388	3.0719	5.8325	0.12627	3.0194	1.2757	7.2692	2.4842	1.0299	3.6422	2.0287	2.1938	6.1506	1.7144	3.2046	3.2694	2.1003	2.3414	-1.6069
-9.0031	-11.694	-6.8561	-6.3864	-6.4356	-7.1503	-7.7229	-10.433	-6.1101	-7.7004	-11.431	-8.6704	-4.9699	-0.71372	-10.565	-9.8255	-12.34	-4.5473	-6.4891	-7.598	-7.1336	-9.6406	-8.4707	-6.3309	-8.7677	-10.599	-6.3765	-5.9376	-1.0563	-10.704	-10.087	-8.0051	-10.364	-6.9367	-7.6951	-7.8351	-4.0585	-5.4572	-10.253	-6.4639	-7.2655	-6.9473	-6.0393	-6.0724	-8.4809	-7.1179	-12.754	-3.1555	-7.7808	-14.042
-5.5268	-0.06604	-2.3299	-6.701	-6.2008	-1.9239	-2.2633	-2.0415	-0.8076	-6.8259	-2.0483	2.8466	-4.1812	-4.7846	-3.833	-10.164	-4.2677	-0.76484	-2.8128	-3.9394	-1.3398	-3.2319	-3.912	-8.671	-3.1383	-5.4523	-3.6593	-3.3575	-8.3514	-8.886	-2.3716	-4.1817	-6.9657	0.21595	-6.0822	-5.0204	-4.2825	-3.348	-7.0422	0.31416	-3.6477	-6.8651	-2.6861	-2.6523	0.29885	-4.1142	-8.6413	-2.7761	-6.1655	-4.6452
-4.6854	-6.0625	-3.1644	-2.9718	-0.4253	-4.6169	-0.5667	-7.7526	-3.2128	-4.5811	-5.1843	-5.6199	-3.9378	-5.3953	-9.927	-2.2768	-3.7499	-5.7787	-6.4586	-5.5978	-1.0096	2.259	-4.828	-5.06	-6.5121	-2.7131	-1.1117	-5.3462	-5.1432	0.55093	-2.0626	-4.1471	-3.0451	-5.6922	-7.8968	-7.4098	-1.2391	-4.8776	0.16112	-5.0495	-3.0718	-1.9703	-5.8837	-5.8472	-4.3877	-7.7321	-4.3685	-2.8961	0.34084	-2.9332
-6.2179	-3.5322	1.2359	-5.8367	-6.7412	-3.1833	0.78384	-3.7561	-2.6152	-7.4973	-6.335	-1.345	-3.6708	-2.5353	-3.1119	-5.0126	-5.013	-4.4545	-5.3073	-5.9053	0.46873	-2.8875	-2.7702	-6.2189	-0.37106	-6.8316	-4.9253	-3.3896	-6.8957	0.80131	-3.1617	-2.8363	-2.6799	-8.441	-1.5697	2.5485	-2.2484	-3.6483	-3.1846	-8.8373	0.74118	0.092899	-1.3735	-6.5678	-6.2626	-2.4632	-1.3724	-0.51867	-8.2519	-4.9802
-12.153	-15.485	-12.716	-14.856	-13.146	-14.6	-14.235	-14.113	-14.619	-13.32	-12.965	-19.246	-15.394	-16.942	-13.028	-15.119	-15.905	-19.644	-10.795	-17.922	-16.29	-10.063	-17.149	-12.39	-11.618	-17.774	-15.816	-12.61	-11.314	-16.313	-14.762	-13.999	-11.878	-16.036	-13.936	-13.337	-12.337	-13.973	-15.023	-19.929	-15.042	-12.954	-15.034	-8.3395	-19.488	-15.395	-14.927	-15.047	-15.874	-12.587
2.5921	1.73	4.8668	4.1073	5.1577	-0.25582	2.3803	5.7418	4.1088	5.1704	3.5961	6.7292	4.6466	3.4611	0.9281	0.03484	2.3836	-0.26973	1.3388	1.4947	9.525	-2.2661	6.1369	3.0904	11.238	2.0701	2.7911	3.5735	1.241	1.3225	0.84305	6.1246	1.305	0.87245	4.8418	0.42097	7.1375	2.8637	0.75535	2.7764	3.5476	3.4329	1.2838	2.354	4.4352	3.1952	0.91844	3.2841	3.9736	1.0002
-10.021	-10.179	-8.3117	-10.274	-8.1775	-8.7344	-8.1979	-8.2828	-7.5714	-9.7138	-16.795	-6.3233	-5.717	-6.4906	-3.7473	-10.112	-9.7298	-8.6359	-8.9153	-12.824	-7.7144	-9.3438	-7.8917	-8.8574	-6.6346	-2.6653	-9.4437	-6.8606	-9.8121	-8.5343	-7.7193	-8.5432	-10.573	-11.347	-8.068	-13.523	-10.267	-9.7223	-12.845	-7.5682	-7.7124	-8.8725	-9.7365	-5.4102	-4.5744	-9.7776	-9.924	-10.179	-8.1628	-8.3478
9.9943	6.506	4.6537	4.3731	1.7355	4.294	7.3198	6.2612	5.5679	11.349	6.9039	6.5968	7.3604	10.921	10.126	7.4521	7.4824	2.6016	3.9685	4.6971	8.3865	1.0983	6.617	9.9532	4.0184	3.8473	5.291	8.5977	7.2384	8.708	5.7516	9.3759	6.6799	7.9091	6.7891	9.556	1.7541	7.5695	4.8898	6.2457	7.1808	4.4454	11.355	6.7952	4.6921	7.1077	9.089	1.1029	7.3148	8.1877
-17.195	-13.866	-17.739	-14.591	-15.071	-14.342	-12.107	-16.92	-12.391	-12.42	-15.733	-14.131	-8.6663	-13.965	-16.026	-9.5736	-9.7771	-14.116	-13.438	-15.915	-18.052	-16.082	-10.769	-14.636	-16.883	-11.951	-15.23	-16.071	-16.023	-14.728	-13.065	-16.248	-11.716	-15.363	-10.644	-11.147	-14.889	-13.25	-13.489	-13.453	-11.778	-15.835	-13.264	-13.185	-13.995	-13.588	-15.781	-15.19	-15.478	-10.257
-14.024	-12.626	-10.917	-12.724	-13.002	-10.017	-12.475	-10.728	-13.759	-7.9992	-17.045	-6.9367	-13.067	-8.2397	-17.166	-12.293	-15.426	-11.337	-14.187	-12.589	-9.8747	-13.28	-11.341	-17.522	-12.669	-14.808	-13.581	-13.842	-16.727	-13.323	-11.771	-14.468	-16.957	-10.14	-13.283	-12.979	-10.701	-11.237	-13.505	-13.458	-8.242	-11.865	-14.773	-13.893	-10.829	-15.924	-16.503	-13.563	-12.738	-13.505
-0.6694	-4.6308	-11.196	-6.0515	-7.3603	-12.52	-4.7995	-8.313	-5.3675	-5.6206	-8.2408	-3.9604	-5.0826	-8.8189	-7.1934	0.31427	-3.5847	-9.9164	-5.9581	-6.4485	-5.5663	-2.8734	-6.1637	-7.7935	-13.5	-3.7453	-11.617	-6.6759	-6.424	-9.1264	-8.16	-8.4942	-6.3667	-9.588	-9.3955	-4.8836	-6.8369	-6.5992	-4.131	-6.3715	-6.1631	-7.0271	-8.3405	-5.7129	-5.4978	-5.6951	-7.3832	-1.0091	-11.841	-5.2377
-2.5991	-1.1364	-1.8506	2.4283	0.55136	-2.8086	-3.4333	-4.3563	0.98768	-3.8984	-0.5433	-3.1374	-3.792	-4.185	-4.3747	-1.1882	0.086711	-2.2128	-2.6449	-5.115	1.4653	-0.12515	-4.4293	3.7447	2.5764	0.83332	-4.5639	-2.0449	1.6344	0.18516	-1.4285	-1.8878	-5.2267	-4.6483	-1.9273	-2.971	0.29079	-2.3047	2.51	-6.6132	0.14046	-1.0267	-2.5188	1.0436	-6.5239	-1.2978	-3.8326	-2.8217	-0.24757	-2.4781
0.16024	-1.3722	2.5459	3.246	-0.80313	2.9298	2.3549	-1.412	1.7985	-2.1754	1.0468	2.4836	-2.1741	-0.50179	3.7563	4.6227	1.0002	-1.7171	1.7213	-0.81597	2.6312	-0.80065	-2.8056	-1.9115	3.3732	0.99237	2.2497	-1.9052	-1.8017	2.4081	4.6761	0.84102	5.0055	-1.1291	3.2468	1.3689	0.074057	0.59993	-6.4211	0.25665	0.98906	2.4496	4.0846	2.4214	7.0415	2.5814	-0.090467	0.86677	-3.0459	3.277
-9.5891	-15.357	-13.947	-15.722	-17.811	-16.27	-15.037	-10.691	-15.239	-14.436	-14.821	-18.829	-14.443	-17.742	-13.251	-15.69	-14.614	-10.825	-18.106	-15.034	-16.748	-13.564	-13.712	-16.804	-13.137	-10.71	-14.913	-21.698	-13.795	-15.191	-10.629	-17.854	-15.433	-11.662	-16.468	-15.126	-12.285	-16.142	-15.077	-10.947	-13.401	-11.435	-9.6193	-15.111	-16.988	-16.893	-13.719	-19.506	-12.889	-17.651
-11.546	-11.016	-16.198	-17.62	-11.48	-15.437	-12.798	-16.046	-11.931	-13.951	-12.379	-15.608	-10.11	-11.88	-17.105	-10.923	-12.133	-17.178	-9.6541	-18.92	-13.553	-11.964	-14.34	-12.57	-13.54	-11.853	-9.6027	-15.902	-12.495	-16.785	-14.362	-11.319	-13.109	-9.5255	-10.163	-14.168	-14.599	-11.216	-15.168	-14.063	-16.976	-9.2202	-16.21	-13.304	-8.6252	-13.818	-16.933	-14.577	-12.758	-10.517
-11.577	-9.2693	-8.5839	-8.4586	-9.1616	-8.3126	-11.875	-13.003	-11.715	-8.1339	-9.1786	-15.624	-12.153	-10.942	-16.005	-10.045	-10.461	-14.475	-12.36	-12.49	-9.9355	-13.115	-18.161	-10.156	-7.502	-10	-8.1999	-6.3677	-11.201	-9.2314	-13.848	-14.42	-8.1576	-10.369	-4.6201	-12.402	-9.4176	-12.646	-7.8359	-5.3307	-9.5182	-10.664	-11.42	-7.3981	-9.5135	-14.315	-14.459	-9.2795	-7.1145	-10.246
7.4383	7.4675	4.8075	3.9054	5.9792	6.5967	5.2389	7.9993	3.395	4.5971	13.272	3.3788	1.8131	2.0057	5.3451	7.0988	4.8385	5.4546	8.2345	5.2119	5.2286	3.161	4.7707	5.5779	5.6159	6.9699	2.0639	6.8952	10.341	1.1689	5.4355	7.9757	1.8986	9.4675	5.6257	7.2307	8.1101	1.8585	7.3117	3.1607	8.4045	5.8896	9.1746	3.5314	3.7465	5.2569	7.8653	5.5991	4.978	4.3836
7.1636	1.8912	5.9716	11.284	9.4847	4.0598	7.8482	5.4312	0.9643	4.5835	5.3207	4.9784	3.8186	6.837	7.5639	6.244	2.5684	3.7092	2.9767	5.1998	5.7086	5.1349	1.534	8.1357	8.0314	5.6519	6.8064	7.4439	9.8368	3.1126	5.4167	6.1139	6.3903	5.4839	5.9354	2.9383	8.6979	8.6872	1.8165	9.4825	5.1024	7.3408	3.5817	5.6579	1.9405	6.3555	2.7277	4.9178	3.79	4.9633
-0.96486	8.161	7.9971	2.2576	7.7502	8.5651	8.3214	5.7617	6.1449	6.7293	8.0295	1.8219	9.2383	3.9936	6.4539	1.475	6.9177	4.512	5.9635	5.4158	2.9292	5.287	5.3111	9.7001	5.3939	9.6281	7.5027	5.2814	7.3251	2.1431	4.2328	5.8851	1.1698	4.2503	9.1608	5.9257	5.9875	5.7193	5.9649	9.6529	5.3989	10.075	5.1201	7.7538	6.2826	6.4144	6.4307	5.4429	6.0749	11.198
-0.72419	-4.3899	-0.2544	-1.2312	-3.5181	-5.8759	-4.2909	-2.473	-1.439	-3.5308	-0.80576	-2.3842	-2.4683	-3.5505	-0.2529	2.0637	-4.0498	0.7267	1.319	-4.0143	-4.162	1.2749	-2.9585	-3.0112	-1.4965	-2.0637	-8.3598	-1.3716	-1.0214	-0.89931	-0.21597	-7.3843	-6.3953	-3.3887	-2.2069	-5.8596	-0.070127	-1.1543	0.33923	-3.2981	-6.6801	-2.5077	-2.9926	-6.7868	-4.6941	-6.5919	-3.7824	-4.0152	-4.8491	-6.4629
-1.5502	-8.0368	2.2157	0.30083	-1.3215	-1.7381	-2.586	1.1195	2.6847	-1.3721	-1.6497	-1.8646	-0.064464	-1.0899	-2.5712	0.063208	2.0936	-0.77874	-1.9892	-2.8932	-1.6707	1.1172	-1.3679	-3.617	-2.38	2.0705	-1.3135	-1.9094	0.98409	-3.2704	-1.3197	5.68	-3.2024	0.2671	-3.4201	1.0767	-0.39808	-3.109	0.26147	-2.2599	-2.8082	2.1638	0.79334	1.2182	-2.035	-0.166	-0.14541	-7.0089	-0.87673	1.6893
-7.4667	-6.1682	-8.465	-10.024	-7.1233	-12.151	-7.7311	-8.6929	-10.291	-4.3807	-9.1245	-10.678	-11.695	-10.196	-7.9839	-9.2292	-12.617	-10.887	-9.7	-8.0369	-8.8524	-2.9485	-6.3932	-11.794	-8.6274	-13.283	-7.6157	-10.043	-10.492	-6.6512	-7.6063	-6.7855	-5.7789	-10.071	-9.5602	-9.2856	-11.707	-11.514	-15.754	-8.1869	-13.411	-7.1219	-9.4709	-13.256	-11.891	-4.9927	-9.6783	-13.165	-8.69	-8.8971
0.27242	-3.9601	1.7268	-0.23053	4.0281	-3.3208	-0.12293	2.7303	3.6567	-1.2493	-1.1257	-1.0308	-1.7634	2.0044	-2.5274	-3.9308	-3.415	-0.39098	1.4053	2.8765	1.8286	-0.72594	-0.4703	1.258	0.62888	-4.1314	-1.1619	0.42567	-1.7961	0.44111	-4.0121	2.588	2.6724	2.0614	0.58756	2.5537	0.76826	-0.38942	-0.71707	3.3499	-3.9949	9.7466	-3.6953	-2.2058	-1.0552	-0.12698	-1.4181	1.6171	-1.5664	-1.0412
-3.0699	-0.89648	3.9472	4.42	-2.12	-0.99026	-5.215	-1.2708	-2.1092	-1.5138	-1.3509	-6.418	-1.9724	-1.53	-0.25726	-4.4289	-3.3172	-2.8678	-2.7975	-0.5474	3.1731	-5.03	-9.3679	-1.8026	4.1142	-4.0223	-2.8607	-5.4216	-0.31115	-6.4396	-0.56065	-6.209	-5.0982	-1.017	-1.4571	-7.7397	-1.8898	-1.217	-5.5842	1.5746	-3.9791	-1.86	0.98129	1.8401	-0.47262	0.77652	-3.5819	0.65405	-2.8809	-0.11958
-13.926	-12.693	-15.28	-14.717	-11.808	-12.32	-12.856	-13.334	-11.274	-15.506	-15.424	-14.038	-13.882	-15.459	-13.555	-14.605	-12.587	-16.456	-12.683	-10.196	-14.526	-11.682	-14.821	-14.718	-10.893	-12.276	-12.339	-12.215	-17.004	-13.741	-11.436	-18.583	-16.166	-12.815	-11.564	-13.458	-10.066	-16.176	-13.592	-10.841	-9.8722	-13.507	-14.056	-10.055	-10.334	-11.858	-13.011	-9.9408	-13.272	-15.138
-21.638	-19.585	-15.177	-24.32	-22.445	-25.727	-18.863	-21.314	-20.772	-20.683	-22.531	-19.375	-20.153	-22.204	-24.209	-24.531	-25.516	-21.603	-25.697	-15.863	-17.999	-24.819	-24.758	-19.291	-25.312	-22.13	-22.643	-16.502	-20.149	-25.768	-25.577	-21.439	-24.169	-19.571	-20.635	-25.196	-25.248	-23.395	-21.616	-18.732	-24.119	-17.878	-17.469	-25.192	-21.152	-25.954	-20.11	-19.718	-17.702	-22.142
-4.7045	-9.3322	-9.8449	-2.4965	-4.8275	-10.087	-4.9675	-8.7616	-7.9375	-10.552	-7.6118	-7.3088	-6.7994	-5.7427	-7.7989	-9.5723	-2.5091	-7.0614	-9.1822	-11.901	-1.4153	-5.9963	-7.5349	-3.0221	-10.285	-8.6034	-5.1222	-3.3589	-3.911	-6.7562	-9.015	-4.3968	-10.932	-4.5756	-8.5488	-11.229	-11.092	-2.4906	-7.7103	-6.4874	-8.3267	-7.5452	-6.6875	-5.686	-5.8042	-6.0529	-6.4906	-2.9554	-5.6291	-8.1396
[truncated: 150 more columns]
