# Supplementary material for: Genetic dissection of main and epistatic effects of QTL based on augmented triple test cross design
Source: PLoS One. 2017 Dec 14;12(12):e0189054. doi: 10.1371/journal.pone.0189054 (PMC5730204; doi:10.1371/journal.pone.0189054)
Supplement: S7 Supporting Information — (ZIP) [file pone.0189054.s007.zip › z2_100_0.2_5.csv]

1.9398	9.4036	3.3141	9.6728	10.332	0.19745	5.6714	4.1597	0.11697	-2.3165	3.1373	3.6695	8.0306	-0.38217	3.8027	3.1171	5.2608	8.0389	13.089	0.38672	15.317	17.899	4.6946	2.9422	5.6011	3.2573	15.951	5.7348	4.8907	-1.2935	5.2685	6.2776	4.4899	5.9737	6.291	11.059	9.707	7.1561	8.0314	0.82764	2.9458	3.7598	12.856	8.3839	9.3553	2.0593	5.1878	4.5267	9.1474	6.1639
-5.0503	-1.0761	5.0501	-2.6945	-1.1365	-0.19637	1.8556	5.7678	-2.6957	2.9806	0.18496	-2.6537	-2.0583	2.319	0.46622	0.63159	-0.82243	-3.0531	-2.2876	3.2155	-1.8959	-1.2043	-5.6309	-2.9285	1.1219	-0.64567	3.5085	2.445	2.5916	-5.6029	-2.8806	5.6012	-1.5704	-7.1175	2.7958	1.9204	-5.1353	2.0265	1.1063	0.26481	3.6475	-0.82077	4.1768	2.6963	1.6416	-4.546	-0.86574	-3.2337	1.9133	-4.4316
-3.8501	-5.351	-1.5837	-8.7967	-4.3713	-1.5768	-4.7552	-7.4653	-9.8085	-1.8133	-2.8979	-1.5044	-10.321	-7.7886	-5.9727	-3.7754	-5.4405	-1.8975	-9.8658	-5.1451	-3.4496	-10.06	-5.9782	-6.8371	-6.0243	-9.4013	-10.539	-7.2161	-8.8319	-3.5263	-5.3884	-10.029	-5.4199	-4.1893	-1.5979	-4.3081	1.156	-4.6354	-12.699	-0.40908	-8.0556	-4.959	-3.7991	-6.7653	-4.022	-8.1498	-0.70126	-4.4906	-12.781	-5.1297
-14.025	-15.107	-10.202	-10.988	-15.007	-10.205	-8.445	-12.366	-10.053	-5.1208	-10.282	-12.314	-7.4685	-13.377	-15.109	-12.778	-10.595	-10.641	-18.222	-2.2538	-9.3062	-9.2256	-9.8287	-8.1805	-11.048	-13.443	-9.4839	-11.239	-16.544	-10.262	-4.9842	-8.8221	-6.8221	-4.5615	-7.1238	-7.62	-9.6546	-11.787	-9.2655	-9.3819	-8.3451	-9.1106	-10.701	-8.6478	-12.658	-11.703	-18.556	-11.465	-0.4886	-10.889
-23.751	-26.942	-19.304	-22.78	-26.065	-24.59	-17.945	-19.666	-29.608	-17.002	-23.482	-22.203	-15.399	-25.382	-18.248	-25.484	-17.445	-24.18	-17.745	-23.528	-20.234	-22.861	-16.804	-19.779	-26.367	-25.74	-21.537	-27.436	-20.11	-22.978	-15.711	-25.279	-26.355	-21.133	-22.429	-21.593	-22.226	-24.221	-17.002	-24.906	-24.281	-18.049	-21.433	-21.556	-22.245	-20.47	-20.588	-13.588	-29.639	-24.35
6.0224	0.076815	-0.29581	-2.9563	0.97329	1.5486	2.516	8.7039	-0.21585	6.1947	-6.6984	1.5165	-1.4706	-6.0595	6.4194	-4.6529	-2.1251	-0.2843	-0.74432	4.7041	2.216	9.08	-0.016642	-1.5811	-1.1933	4.2915	-2.4832	8.4015	1.8983	3.0894	-6.1584	-5.3276	0.77602	3.9822	2.5554	0.36191	-1.6601	2.9718	-1.5785	4.1071	-1.577	-4.6438	0.17754	5.1382	-1.9992	2.0181	-0.1969	0.54014	-7.3246	1.7316
-22.799	-18.884	-19.854	-22.224	-21.378	-19.91	-17.896	-19.364	-26.8	-22.409	-23.87	-21.581	-22.164	-23.433	-22.975	-16.932	-17.418	-26.728	-24.221	-21.726	-20.209	-23.728	-24.206	-22.317	-22.19	-22.44	-21.372	-19.245	-26.865	-24.586	-21.786	-19.775	-19.868	-19.068	-18.756	-19.837	-22.627	-21.587	-24.731	-24.599	-17.555	-22.431	-14.16	-21.139	-18.504	-14.874	-22.033	-23.395	-23.136	-21.929
3.0525	-2.8912	-5.0281	0.89665	-10.636	3.8196	-6.114	-0.57582	-4.8926	-0.77113	0.050038	1.1434	1.0785	1.4121	0.97122	6.665	-5.0654	2.4248	-2.312	-2.3969	-6.1812	-8.2386	-8.9638	1.556	-8.4171	1.6302	-0.13956	-0.35634	-4.2355	-2.3229	-1.3111	-2.7124	-0.83122	0.043852	-0.55945	7.8999	-0.6443	-4.842	5.2545	-4.8663	-0.10848	1.0016	0.5915	-0.6579	0.13097	-3.0475	-6.0943	-0.22071	0.58242	-5.2013
4.1619	8.3328	9.8527	5.4169	-1.7835	-6.2884	-0.032516	2.8006	5.5997	6.7192	8.0649	-3.8132	0.42121	6.0021	4.7025	-2.4458	3.3218	0.47951	3.2718	4.2032	0.50098	3.9492	-2.3275	-2.0396	4.5397	-2.3236	4.9125	5.8113	0.57819	-1.5906	4.2316	3.0616	0.11777	2.9684	3.8764	-3.5632	0.4835	5.0315	10.637	2.3911	2.6867	-0.61152	7.5325	0.60706	6.1447	4.3755	-1.0682	-4.9173	-2.6358	4.6323
-11.702	-15.491	-12.352	-13.712	-14.384	-17.722	-9.0548	-13.996	-12.251	-14.717	-20.181	-15.09	-6.4951	-11.174	-15.86	-11.218	-14.458	-10.834	-9.2695	-17.661	-18.093	-15.564	-11.348	-18.392	-13.263	-15.065	-14.346	-20.758	-23.553	-15.564	-17.53	-14.978	-14.162	-13.426	-14.99	-19.179	-18.939	-10.458	-17.188	-7.2316	-10.948	-15.714	-19.728	-13.122	-12.953	-13.663	-15.633	-15.513	-17.496	-8.3442
-1.2043	0.99437	1.9342	-2.4805	-2.4981	1.7307	3.3503	5.4408	5.8401	2.8248	-4.1304	-0.1092	-3.2365	-1.7742	-0.091374	-0.55421	-1.5534	-0.1491	0.32075	-1.0992	5.4347	-1.2679	2.3876	-0.42705	-2.2149	-4.7375	0.86579	-8.0857	3.9674	-2.8561	1.2252	-0.50777	-5.3583	-0.24203	3.7696	2.507	2.8955	2.1834	1.6342	7.5672	4.7775	5.5019	-1.4758	-2.31	-5.6493	-2.6855	3.1633	4.6849	-3.2749	6.9632
6.4135	13.552	8.0213	1.5905	11.784	20.443	11.264	9.7534	9.6392	5.4805	9.9219	10.477	11.781	5.1483	8.3486	5.8936	20.5	4.6182	0.95989	11.547	11.914	11.859	9.1144	9.8955	12.12	6.1516	10.962	8.6269	8.7887	2.9292	5.0758	10.506	8.9758	9.8244	4.6062	10.672	8.0456	4.5081	11.057	7.5585	11.296	10.573	9.1938	11.332	9.7526	6.4018	9.6899	12.133	3.9968	10.297
-13.716	-11.868	-12.859	-14.265	-12.725	-17.264	-4.8799	-9.755	-10.607	-10.203	-11.457	-7.8805	-14.146	-12.62	-12.232	-15.587	-11.374	-10.548	-10.206	-10.688	-10.639	-7.6116	-8.7131	-15.555	-15.736	-10.055	-3.6062	-8.1798	-13.789	-15.693	-8.0746	-10.983	-17.965	-10.49	-14.484	-15.304	-11.282	-16.682	-6.9227	-10.094	-15.373	-13.868	-7.5433	-13.671	-9.4397	-11.169	-8.6768	-14.296	-14.016	-10.354
-1.1072	1.9555	0.83504	-1.2885	-2.319	4.0489	-0.015149	-0.22058	-1.9793	-0.3458	-1.4982	-1.6484	-5.5061	-3.5517	-3.8443	-7.6971	5.0558	-5.2581	-3.7983	1.3234	-5.7798	-4.9605	-1.9671	-2.7783	-5.7628	-1.5779	-4.5095	-5.8812	-2.8555	1.5322	-1.1095	-0.52791	2.0482	-2.9792	-1.9323	0.098378	0.87938	-2.2086	-1.0875	6.1895	-6.6975	-0.28946	-5.518	-8.1401	-4.8577	2.3537	2.5764	-1.5135	4.1422	-1.12
-11.837	-10.633	-15.089	-12.176	-11.35	-6.0528	-11.834	-9.2899	-7.4737	-8.7416	-4.4455	-9.6644	-12.954	-9.7527	-13.742	-11.087	-6.7079	-11.72	-8.9677	-11.86	-17.114	-6.6132	-11.517	-14.5	-10.076	-11.775	-5.2651	-9.7267	-14.318	-8.1487	-13.627	-13.653	-10.384	-8.7469	-7.4314	-10.019	-15.203	-11.664	-12.251	-13.782	-16.852	-10.8	-5.6774	-14.776	-11.788	-5.8009	-3.5712	-4.6241	-10.968	-9.8815
-14.478	-16.586	-13.206	-11.575	-8.7772	-17.136	-13.161	-11.213	-8.4481	-6.2364	-19.271	-13.533	-14.698	-12.486	-10.875	-6.5609	-8.8408	-15.139	-14.782	-18.035	-11.273	-12.134	-7.5817	-11.456	-10.945	-14.386	-7.0772	-17.454	-19.201	-11.809	-16.578	-12.493	-5.9443	-15.517	-13.321	-17.748	-14.068	-10.959	-11.136	-10.583	-7.4802	-15.854	-10.086	-13.045	-11.274	-13.226	-17.87	-11.563	-9.6493	-9.9033
1.1424	1.6494	-3.1223	0.42159	0.77815	-0.49446	0.51127	2.8966	3.0338	-2.8675	-5.3313	0.24593	0.052996	-4.6789	-5.4079	-5.7011	-0.17547	-0.55479	-2.0221	0.4001	-2.9989	0.19973	-2.3944	4.756	1.5775	-0.21518	-3.4615	-4.3589	1.0627	-2.3075	4.182	-6.1323	2.5762	-5.2575	2.6926	-1.6331	-5.4535	2.551	3.2281	5.4611	-0.63335	-2.3488	-1.0552	-4.4304	-2.6566	-1.034	-6.031	-2.195	2.5164	7.323
-7.3679	4.6688	1.707	-4.175	-3.3225	3.952	-0.76423	-4.9943	-1.1993	0.80466	-0.094158	-3.4452	-0.79092	-1.9341	1.6726	-0.59897	-3.0878	0.81764	-3.3249	6.2123	-6.6709	-4.4132	-1.4885	-0.75989	2.0121	-3.5096	-8.295	-1.3481	2.9637	-3.8298	-6.9398	2.2685	3.7273	-4.1968	-1.9056	-0.75279	-1.3283	2.0043	-3.2571	-4.9594	6.0088	-3.9276	-3.003	-8.4715	1.1663	-2.5382	-4.9058	-7.2676	2.9668	4.2915
7.1347	5.5415	-1.5956	4.8352	4.083	4.2169	-0.9246	4.9364	5.4912	7.2186	6.1844	5.1744	4.6988	-0.415	6.7816	8.7212	18.926	3.4392	4.6606	13.181	7.8543	3.8067	3.7922	6.1781	10.679	0.3804	-3.4028	5.6835	3.0201	8.3207	9.1138	7.4178	7.5338	5.6025	6.0891	5.3322	7.9436	1.4138	7.3649	9.2632	4.4361	9.4523	7.168	2.0115	3.6396	0.36417	6.0523	5.7971	8.6248	8.3173
-4.8042	-0.27382	-4.9152	2.904	-3.0948	-0.6711	0.26579	6.2884	-3.702	-4.9093	-3.4518	1.9066	-14.102	-1.8457	0.28809	-7.3834	1.5236	-3.0644	2.289	-2.577	-6.0478	-5.8363	-8.575	-10.596	-2.5066	-4.1723	-2.0587	-1.3257	-3.9872	-7.7885	-2.2569	-6.7157	-4.7616	2.162	2.3727	-4.072	-5.3457	4.0123	-1.7736	-7.7574	1.294	-4.4602	-3.1554	-2.8007	-9.7914	-6.3687	2.2216	-3.4991	-4.9745	-1.4428
0.18205	-0.14789	-5.262	-7.1126	2.2159	1.7913	-2.379	-3.0211	-7.2034	3.2453	4.3405	-6.5849	0.069835	-7.4846	-5.7952	0.090923	1.5402	-1.7027	3.2412	-4.4451	-3.6361	-0.92829	8.145	-3.7469	-3.8488	2.0719	2.1666	-3.7141	-0.13131	2.304	6.6395	-0.99093	-5.4959	4.6008	-6.6746	-0.31404	3.031	2.0776	4.0964	-0.47611	-3.9913	0.74545	-2.8902	-1.3352	2.1116	-2.7623	-1.247	4.8301	3.3959	-1.6075
-16.172	-14.82	-14.792	-13.152	-15.62	-17.046	-13.79	-12.952	-15.96	-18.107	-17.721	-13.756	-15.771	-13.224	-13.185	-15.519	-9.3305	-10.713	-12.603	-13.353	-17.44	-11.313	-8.7107	-16.879	-12.9	-12.616	-6.997	-9.4961	-10.693	-12.327	-9.4135	-8.0961	-12.602	-16.548	-17.722	-16.371	-11.886	-15.234	-14.909	-14.225	-17.368	-8.1657	-14.285	-19.564	-13.802	-12.811	-10.71	-14.989	-12.6	-13.29
5.9545	5.4412	6.7125	1.9885	8.6925	3.5154	-1.3002	6.9586	1.7318	8.4965	3.5603	1.0596	4.6672	-0.90656	5.6348	-1.3407	3.105	3.97	6.1658	0.96242	1.2396	4.5616	1.5807	5.4738	2.7974	3.8174	-0.094364	-0.4762	-1.6324	-4.2799	0.54817	9.7933	0.48682	1.2433	5.135	3.5828	5.572	2.6811	5.8134	3.555	-5.7275	6.0848	1.6553	0.60137	3.0555	-0.91042	3.4227	2.392	7.8848	1.9129
-11.899	-11.446	-12.396	-4.3487	-5.6023	-7.8728	-9.5501	-8.6102	-7.7329	-7.82	-9.675	-3.6798	-5.1904	-12.242	-15.63	-8.983	-11.043	-12.011	-10.015	-17.49	-10.305	-9.5941	-4.2394	-4.2797	-11.491	-17.18	-17.608	-8.654	-10.851	-14.411	-9.4461	-7.6382	-14.191	-5.5835	-7.0759	-12.073	-17.052	-7.6885	-16.418	-17.428	-10.733	-16.421	-10.754	-7.8465	-8.5338	-10.035	-7.1633	-14.752	-9.4735	-11.429
6.9466	5.7206	7.882	0.33902	5.3203	2.4423	5.6946	8.1031	-0.55127	0.62262	8.2804	3.8749	4.2385	2.6061	5.8515	8.9165	5.7629	1.6025	3.8949	-1.7856	1.0191	5.2824	1.0748	2.6461	1.5145	8.8591	0.36455	3.988	-0.25045	12.893	6.5167	3.7801	5.9684	1.8726	-1.1035	4.4551	7.0872	6.0836	2.3815	2.2438	0.90211	0.25294	4.3378	4.8769	11.889	0.79003	3.0298	6.9936	9.4427	11.953
-2.5053	-3.5877	-2.8223	-8.7098	-4.8541	-2.6081	-2.4125	2.2873	-0.69127	2.2528	4.0354	7.6058	2.0096	2.6872	-1.4149	1.6478	-1.1394	-2.5628	-3.5145	1.3973	-3.7818	-3.5294	-1.4179	5.5744	1.745	-0.28875	-0.96062	7.4527	-0.3016	0.30671	1.8871	-2.7883	-1.0113	0.62747	-0.89718	0.081591	-2.2689	-1.0649	-4.3976	-0.35994	-3.1824	5.8539	1.7992	13.292	0.0078042	-3.6568	-0.077444	3.4151	1.1575	2.0554
-18.871	-24.972	-24.746	-17.539	-20.676	-22.539	-22.503	-21.413	-26.868	-22.616	-26.122	-24.805	-23.283	-26.6	-22.19	-25.601	-16.34	-18.745	-19.397	-19.017	-25.58	-21.751	-25.962	-29.046	-27.081	-16.973	-23.759	-19.483	-21.332	-19.047	-20.042	-26.842	-16.773	-17.976	-17.692	-22.146	-21.372	-19.58	-26.046	-26.784	-20.522	-19.617	-24.852	-13.433	-19.252	-19.233	-19.088	-17.662	-16.059	-23.317
-20.987	-24.386	-23.304	-19.186	-19.452	-25.151	-22.202	-25.294	-19.826	-22.625	-28.147	-17.306	-18.858	-16.636	-21.321	-24.59	-22.069	-21.306	-18.525	-21.997	-18.887	-21.805	-21.523	-26.482	-18.356	-21.928	-19.757	-14.735	-29.12	-23.096	-27.214	-21.147	-24.305	-18.458	-23.692	-24.837	-25.312	-15.66	-27.494	-25.654	-22.893	-21.861	-21.652	-20.275	-23.207	-22.252	-17.556	-21.453	-17.41	-27.479
-15.704	-9.4844	-11.993	-10.884	-14.89	-12.876	-13.664	-12.235	-10.669	-12.872	-9.1751	-11.729	-11.325	-13.581	-11.82	-10.053	-13.094	-19.017	-12.338	-16.066	-16.348	-4.8794	-12.764	-6.7641	-13.447	-11.127	-11.866	-10.146	-15.664	-12.172	-14.313	-12.824	-12.921	-11.347	-13.978	-15.275	-15.648	-6.9153	-14.105	-15.033	-15.236	-16.861	-10.015	-14.792	-16.353	-16.016	-12.665	-8.4229	-17.328	-8.7518
-17.522	-25.052	-25.6	-10.085	-18.621	-23.575	-23.869	-23.785	-29.837	-22.853	-24.106	-18.762	-23.297	-25.853	-16.866	-22.492	-22.223	-26.801	-17.026	-26.301	-20.909	-25.382	-27.052	-19.909	-20.49	-20.443	-25.012	-22.925	-24.081	-19.045	-22.429	-25.733	-19.665	-19.457	-20.721	-21.559	-20.88	-22.972	-25.02	-19.124	-18.998	-20.993	-20.697	-21.541	-27.149	-20.749	-25.225	-27.683	-24.387	-14.631
5.3178	1.9998	8.4045	0.95097	9.3528	3.753	-0.64746	5.9916	5.3708	2.2281	2.3399	-3.1881	6.2873	2.34	-1.28	4.6301	5.8335	4.7995	5.2228	5.6285	3.476	5.1315	10.974	6.8685	-0.55811	5.4803	0.8373	2.841	6.0821	5.8508	8.7742	5.3277	8.2755	1.2992	2.816	6.7685	10.215	0.99066	9.2793	-3.6649	-0.91459	-2.1688	4.9975	5.5186	8.4943	6.2285	10.122	1.7188	8.0031	10.78
-7.3284	-5.2565	-6.7249	-5.2501	-7.178	-3.9971	-8.3951	-6.5352	-2.347	-5.6037	-5.7898	1.9388	-7.8513	-7.4406	-6.6872	-9.724	-0.87712	-5.7394	-7.7829	-8.0847	-7.6757	-2.7737	-3.7449	-8.716	-2.6612	-1.824	-2.92	-3.1798	-6.4312	-7.9278	-4.0503	-6.6142	-9.9611	-3.4415	-5.7556	-4.7959	-14.953	-2.819	-2.5794	-3.6848	-6.5055	-6.3416	-3.818	-2.0924	-1.785	-4.7638	0.32009	-9.8333	0.38194	1.1353
-2.4707	-13.239	-9.6001	-4.9206	-9.5657	-10.778	-8.5939	-3.9394	-7.2316	-9.4821	-11.756	-7.5636	-4.0504	-6.9228	-13.115	-13.359	-9.8025	-5.3114	-12.133	-12.921	-12.369	-7.2731	-6.8812	-11.978	-14.941	-8.5558	-11.38	-6.7316	-4.6914	0.66411	-6.9922	-11.252	-9.5222	-10.572	-6.2261	-10.128	-14.54	-9.2912	-7.6205	-3.6512	-2.4021	-11.094	-10.375	-16.655	-6.8043	-8.8972	-16.982	-6.8303	-9.8544	-6.1864
-4.9528	-4.3869	-4.4997	-6.3274	-6.7698	0.26492	-1.9674	-5.2102	-1.5545	-7.7215	-1.6146	-2.7139	-4.817	-2.6395	4.7558	5.4525	3.1464	-0.95016	0.58532	-0.40506	-6.9957	4.4788	-0.17316	0.3769	-3.9587	-0.27642	-2.1702	-3.7857	-2.0796	-2.1692	-1.9055	1.8511	-4.5335	-3.0213	-0.30126	4.4814	6.9048	1.5093	-3.2772	3.6261	-1.724	-2.3664	-1.1355	3.5204	-0.4021	-1.7135	2.1477	-2.3468	0.86375	1.7394
-25.513	-24.313	-23.961	-21.845	-24.404	-23.635	-17.968	-25.976	-24.817	-23.469	-22.714	-25.582	-19.664	-20.226	-26.779	-22.533	-21.12	-24.325	-23.034	-23.461	-18.608	-24.194	-22.852	-23.262	-20.534	-20.338	-17.407	-22.287	-28.107	-27.603	-21.438	-16.816	-16.57	-29.202	-21.602	-19.676	-26.267	-27.498	-23.731	-22.463	-24.704	-20.9	-24.788	-29.472	-30.042	-21.855	-23.175	-20.737	-15.831	-20.742
-6.7392	-13.516	-10.802	-13.484	-8.5635	-7.8177	-3.7967	-10.623	-14.562	-11.747	-12.853	-9.7836	-15.698	-15.168	-12.178	-6.1681	-5.0921	-17.932	-9.0001	-9.9146	-13.03	-8.8995	-8.7624	-10.546	-17.572	-7.7698	-17.938	-15.319	-11.99	-9.8564	-13.697	-8.8775	-11.375	-11.554	-7.0021	-10.299	-7.6769	-9.1454	-6.7817	-9.7928	-11.653	-10.49	-13.69	-7.5046	-10.285	-9.124	-15.384	-11.86	-10.661	-12.304
-3.0772	0.32688	-3.9361	-0.12023	-4.8272	-7.5902	-3.6411	3.8164	-0.72287	-0.85246	-0.76422	-2.8441	-2.7758	-9.5679	-5.2918	-1.0874	-2.7672	1.5175	-3.7378	2.7348	-1.1291	-3.7629	-4.5664	-6.0188	3.8426	10.981	3.1991	1.0091	-8.031	-0.82473	-6.4377	-0.33664	-8.1069	-3.3192	-3.3055	-6.3577	4.429	-4.5617	-1.7837	-2.0825	-0.24074	-1.9222	-3.1424	-3.3629	-3.2183	0.39442	-1.2209	-3.7543	-8.152	1.8934
-19.11	-26.955	-18.834	-20.105	-24.065	-21.932	-15.659	-18.459	-23.884	-23.848	-17.317	-17.98	-23.201	-17.399	-21.52	-24.059	-16.146	-13.596	-25.841	-22.414	-24.445	-22.667	-14.394	-16.392	-23.372	-18.766	-17.343	-20.202	-25.996	-22.567	-21.915	-21.911	-25.918	-26.176	-17.764	-20.637	-22.074	-22.64	-21.046	-22.197	-19.71	-18.696	-29.147	-26.602	-11.932	-21.458	-21.649	-17.579	-23.374	-20.859
3.1339	-0.97006	5.5934	0.56498	1.5347	6.9613	5.2689	2.1131	-2.5211	-1.2882	0.76269	1.5725	-4.7502	1.3314	-1.7832	5.7623	7.6493	1.7579	-0.14529	3.4626	-0.75584	6.2181	-0.73449	-0.32056	1.1885	-2.6645	4.6427	3.5223	-5.7705	1.028	1.6633	-2.0368	-0.47697	-2.3743	4.2707	-1.3784	7.626	-1.3672	5.5689	1.7226	2.9443	-2.1611	8.9132	5.3912	0.844	4.408	5.921	4.7706	1.0041	-0.84432
5.3328	8.4921	7.4736	6.3146	16.532	1.7232	7.6543	9.4453	6.8152	6.6597	8.4024	11.339	9.5223	2.6242	2.8085	9.8135	12.369	5.7191	5.5795	16.54	4.8644	2.825	7.144	-0.066671	9.938	9.4683	1.1865	8.9984	-0.37216	7.3629	4.2395	7.4537	10.37	7.0924	12.442	1.0194	6.9557	0.52545	6.3011	3.5188	11.456	5.4903	0.9954	12.709	0.96734	5.1368	2.533	7.9506	7.7418	5.1455
1.5627	4.9174	-8.7042	-8.1991	2.6342	0.81888	-4.1769	-1.9537	-0.058894	-3.7758	-3.8582	-2.9908	-1.9336	2.5201	-6.019	5.8836	-5.1799	-1.5379	3.9451	-1.7826	-0.56318	-5.9895	-1.1311	-2.6321	-0.23176	1.0407	-1.5257	-5.2015	4.6487	-5.0482	2.1061	-1.6666	-6.9663	-6.4246	-2.7508	0.77071	-0.27888	-0.45129	-2.1373	-4.6168	-1.7591	1.3669	-0.36849	-2.1001	-0.12522	-0.056519	4.7513	-6.1534	1.6589	-0.92386
2.151	2.3214	-0.15842	8.2956	3.5554	3.8841	6.5674	6.1798	-1.0747	5.494	8.8225	1.9342	1.7912	-0.88156	-0.20105	3.7663	-3.3227	-2.2734	3.0821	5.7896	1.8354	0.32592	6.3955	6.8518	1.7492	0.11487	7.4287	4.9952	0.31404	7.9336	-0.11338	-1.3902	2.6738	-2.5335	-4.9376	3.9791	-5.1251	0.40916	6.1211	-3.9607	2.3356	-1.3596	5.4345	3.0165	4.2079	0.68566	4.7999	-0.87004	5.3735	-0.070236
3.0581	-0.86549	-0.020832	4.5358	-3.7847	5.9042	3.0525	1.5338	6.4923	2.9738	12.118	0.89044	4.3448	3.7467	-1.3565	7.4305	1.7867	4.8883	8.3218	2.174	0.28812	10.063	6.2475	7.5911	11.144	3.4043	6.6471	5.3695	5.7011	1.4926	1.4468	6.2048	3.1615	-1.8644	2.3084	4.8174	-2.0637	9.3284	5.3953	3.3076	8.7873	-1.1147	3.2578	3.1185	4.8735	4.5821	6.0785	2.3048	4.3978	7.653
-6.3219	-7.4725	-11.339	-6.6832	-8.2016	-13.596	-10.858	-7.9085	-3.6043	-11.135	-5.1196	-2.07	-5.1223	-7.167	-14.564	-1.8122	-7.6892	-9.4401	-7.1107	-10.125	-14.002	-8.7291	-4.7689	-12.596	-10.519	-9.2597	-14.182	-9.0271	-7.9532	-7.803	-11.165	-8.3413	-11.438	-10.012	-14.952	-12.064	-12.917	-8.5881	-8.6154	-12.21	-7.9336	-6.9519	-9.0006	-8.305	-0.3691	-18.894	-4.1813	-8.9686	-6.4743	-6.5325
1.2391	-0.088508	2.1916	5.5606	3.6875	-5.2792	-0.88834	-2.076	-9.6967	6.572	5.5507	-5.1316	-0.91357	-5.3252	-3.2804	-1.0899	-2.4914	-4.6626	-1.9484	-1.3263	-0.2113	-1.8712	-0.878	0.019599	0.29869	-0.54825	-6.3996	-5.7598	0.27953	-0.93969	3.2488	0.50713	-1.8259	0.29687	-1.8425	-1.5159	-2.1817	3.8478	-1.2395	-3.43	0.59186	-0.80525	-2.8855	4.7849	-3.5842	-0.0034527	-1.8018	1.1719	2.9882	0.87753
-1.4197	-1.2519	6.759	3.0956	0.63306	0.83412	-2.8182	-2.6166	1.5382	0.33168	-3.7287	-3.8774	-5.3277	-1.8229	9.4648	2.0851	1.3298	-2.707	1.2361	-2.2656	-1.706	0.288	-4.3019	2.5807	1.0686	1.1903	3.5568	2.501	1.3554	-0.18294	2.2931	-4.5187	1.3532	0.25731	2.548	4.627	-1.5545	4.6736	3.3498	1.6916	1.2636	1.6924	-2.9433	3.0189	-1.8005	2.5308	-0.5094	0.62234	4.2268	3.3091
-5.2629	-2.1895	0.41508	-6.5031	-8.7071	-11.218	-10.748	-10.55	-7.9263	-14.535	-2.5806	-1.5699	-5.0775	-4.5764	-4.3681	-5.6645	-12.08	-0.23036	-6.005	-3.4089	-4.6391	2.8063	-2.3177	-5.2605	-2.4277	-1.627	-1.8621	-8.7307	-4.4754	-5.0129	-3.1505	-10.632	-0.40643	-5.9003	-7.8597	-3.1495	-1.8048	-1.3628	-4.4238	-2.2864	-4.9196	-1.4962	-9.952	-6.7694	-3.0959	-6.8495	-13.224	3.2535	-9.3225	-0.31952
-23.65	-26.355	-23.119	-19.383	-17.276	-21.74	-24.974	-15.604	-22.866	-23.631	-18.773	-22.032	-20.302	-19.726	-19.375	-20.637	-18.732	-20.608	-24.454	-17.609	-20.566	-24.919	-20.99	-15.024	-20.028	-23.222	-19.736	-19.371	-22.044	-25.858	-22.545	-25.844	-22.453	-25.394	-18.437	-21.495	-16.768	-23.631	-22.222	-18.728	-24.538	-22.121	-23.938	-18.632	-19.587	-19.392	-19.821	-22.795	-16.163	-17.831
-11.446	-17.285	-11.307	-8.9179	-13.504	-9.1261	-14.558	-5.069	-11.554	-8.1389	-6.3325	-9.6302	-15.222	-5.9479	-11.76	-12.953	-12.469	-13.756	-8.7146	-12.843	-12.096	-4.2213	-15.947	-6.6835	-12.405	-10.543	-8.3762	-14.486	-6.5408	-5.2889	-5.8829	-14.573	-11.706	-12.174	-7.1583	-9.0414	-5.5077	-8.4803	-14.866	-12.809	-8.6407	-14.255	-19.647	-14.413	-11.752	-4.3885	-10.516	-11.318	-20.146	-13.822
-9.275	-3.1914	-3.0851	-10.104	-8.1393	-4.6365	3.5786	2.0583	-2.187	-1.9394	-3.2378	-6.5213	4.091	-9.206	1.2882	-1.3281	5.7565	-1.7706	-6.0145	3.1607	2.4636	-1.9988	-8.45	-2.7722	2.49	0.35878	-3.5399	-1.1119	-2.6346	-0.1285	0.44082	-3.273	-0.76834	-3.1262	-3.7061	-2.6589	-3.5891	-5.9137	2.1738	-3.9877	-5.8877	-8.5057	2.9938	-0.42144	8.0498	3.4348	-2.7105	-4.0049	-0.88342	-2.3581
9.8256	8.2855	11.056	9.1562	9.3361	15.545	10.105	4.2427	8.5468	5.3017	11.644	13.589	10.896	6.1538	-1.4752	11.166	9.0821	11.341	16.017	3.8426	2.5048	6.2795	9.6254	10.049	15.223	7.5808	6.4256	15.781	8.8179	13.2	3.9898	5.2948	12.521	14.198	10.466	16.03	8.1209	14.195	11.536	8.3458	6.0234	11.594	11.562	6.9732	5.9664	5.7792	8.4783	10.592	8.526	9.0535
8.7046	8.0748	3.7327	3.554	5.5137	2.4036	7.4957	4.9435	4.0432	5.5469	9.6084	7.2714	6.1915	5.899	-1.5861	1.3575	1.5598	8.7836	4.7764	13.611	5.61	7.1205	5.476	3.4011	2.4864	11.637	11.072	12.57	9.6151	11.134	12.58	7.5196	3.8483	9.4247	9.8492	7.0839	7.554	2.0455	0.81829	10.102	5.4503	10.832	3.0982	2.819	9.1883	2.2466	2.5551	9.6192	11.075	10.875
-0.99372	-8.5179	-4.3272	-7.8254	-7.5516	-4.1509	-9.5731	-1.9032	-9.0882	-10.453	-0.77775	-7.9242	-9.169	-9.8646	-3.7811	-12.792	-4.7062	-5.8472	-13.493	-8.4706	-4.8001	-7.9388	-7.3574	-11.483	-5.3368	-4.4996	-4.189	-0.36195	-8.445	-2.9236	2.538	-7.0894	-9.2806	-9.1801	-3.2095	-8.2439	-9.4098	-5.0252	2.5594	-7.6731	-3.0908	-3.4487	-4.204	-4.0755	4.0983	-5.7387	-4.0053	-6.8769	-1.8532	2.7239
0.65109	-3.5888	3.3024	-1.7675	4.1865	1.7897	5.5382	4.5089	2.2939	3.2412	4.8706	1.3617	2.2854	-1.2312	2.2429	-6.3509	1.959	3.6874	-1.8798	2.7967	4.2161	-4.1817	-4.2623	-2.8926	-2.8044	3.7029	0.21489	2.5106	-1.1493	-3.7423	4.9451	-2.2658	5.5685	0.51811	-3.4711	-0.41177	-0.0038191	2.2469	-0.22257	-5.1884	1.6165	0.74293	3.7	-1.8577	1.5877	0.15344	6.7204	4.2968	0.94596	-6.9678
-9.861	-6.2871	-10.332	-7.8027	-12.87	-16.397	-8.0242	-10.252	-1.0911	-8.1587	-6.3644	-8.3071	-9.9932	-10.35	-6.9185	-2.4562	-6.4402	-5.6347	-3.1724	-4.1461	-7.2601	-8.5851	-7.1968	-11.342	-10.344	-0.58076	-5.3422	-12.922	-12.334	-7.496	-4.3007	-11.745	-1.1244	-11.006	-2.0578	-11.72	-9.4283	-6.7454	-10.736	-11.075	-1.3851	-6.0713	-7.1325	-10.604	-12.779	-5.3978	-11.227	-8.7295	-8.8469	-3.6449
-8.1843	-4.3257	-11.987	-7.7722	-9.1915	-11.151	-12.608	-12.799	-15.371	-14.341	-12.15	-6.9332	-8.8778	-13.183	-11.576	-10.13	-11.644	-11.494	-12.699	-6.8273	-14.058	-9.1193	-12.763	-12.734	-8.9937	-14.809	-12.35	-9.3794	-10.079	-10.398	-15.79	-16.297	-14.267	-2.706	-12.224	-12.883	-9.1732	-14.825	-9.1645	-10.374	-7.133	-14.302	-11.056	-11.892	-17.884	-9.6026	-17.398	-11.337	-13.146	-11.749
-3.5203	0.71313	-3.312	-6.3688	0.53886	7.1479	-0.024401	-2.9846	-12.272	-8.6453	-4.5185	-10.743	-0.68725	-7.3113	-2.8726	2.6747	-4.3794	-0.71813	-10.652	-3.2306	-5.3041	-9.5833	0.27487	-8.0528	-5.8566	-8.6616	0.30135	-1.0651	-5.2412	-3.2628	-1.0797	-7.3895	-8.9447	-4.8576	-3.203	-6.3553	-8.1799	-4.996	3.174	-8.3617	-2.5228	0.33637	-8.6775	1.978	-4.0481	-6.4811	-4.7277	-7.3072	0.41621	-1.5049
8.9625	8.3493	3.7767	11.171	1.9731	3.8764	9.1814	8.1224	5.5845	15.025	9.9537	11.284	8.336	9.2517	4.4936	11.976	11.987	12.811	3.7338	8.198	7.406	6.0747	9.0282	6.0438	4.7901	10.057	11.389	10.684	12.111	8.6268	13.802	6.3175	9.2859	13.752	7.6304	14.221	12.365	14.049	5.4305	8.0425	5.7282	10.946	6.2345	3.0776	8.1889	10.105	8.9925	5.1444	3.3318	7.6164
-12.464	-10.595	-10.421	-8.7837	-7.7161	-4.8389	-14.388	-5.667	-4.042	-6.778	-4.1613	-8.8484	-10.111	-8.9494	-6.5463	-19.356	-5.0097	-8.6162	-10.161	-12.232	-5.8884	-3.7634	-10.187	-4.4849	-7.8209	-8.9386	-9.5207	-14.175	-13.934	-5.8396	-9.0628	-11.537	-12.552	-7.763	-10.375	-7.0743	-20.717	-12.767	-7.0225	-13.207	-13.849	-11.411	-5.1552	-12.46	-10.653	-7.2155	-6.1612	-8.3859	-11.904	-8.2888
-5.3283	-3.3782	0.46855	-1.8004	-4.7422	-1.6447	0.86362	2.5147	-5.3505	-4.9801	-3.9463	4.3856	-4.8827	-3.1501	-3.6417	-3.1346	-5.7237	-0.25232	-2.7381	-6.592	-3.3189	-4.4935	0.81614	-5.3514	-6.441	-10.817	-0.45404	2.8554	-5.6576	-2.8659	-1.751	6.9884	-2.9554	6.8805	-6.822	3.07	1.0681	-7.3656	-2.8125	-1.3011	-1.8762	2.1971	0.66085	-0.69963	-3.4225	-4.6672	-6.0997	0.9451	-0.93559	0.68852
-5.796	-1.7482	-13.988	1.0966	0.78493	0.95148	-4.8683	-2.325	-2.5973	-3.1479	2.9325	-9.5182	-4.2024	-7.6887	-3.4599	0.0062745	-5.3375	-6.5397	-4.944	-0.63593	-2.3116	-7.76	1.8469	-3.1622	-4.5035	-7.0433	0.22532	-8.207	-5.373	-3.6084	3.1516	-4.4209	-1.7811	3.0719	-2.9422	1.3127	-5.7344	-3.7241	-6.3397	0.55303	-0.97004	-1.1671	-4.915	-3.8974	-0.46294	-7.3817	-9.643	-1.7859	1.2736	-1.8426
-9.069	-0.11262	-1.0191	-5.2153	-5.0407	-2.8372	-0.32267	-4.9703	2.8387	-4.0443	2.1082	-5.14	-5.8399	-2.0175	2.5287	-2.3897	-2.5886	-4.6595	3.6141	-4.7341	-8.5161	-1.4671	-3.9283	-3.7375	-3.1933	-12.175	-1.9768	-2.3763	-8.046	-2.0053	-4.9864	3.1327	-11.656	-7.7528	-6.7026	-3.8646	-9.3796	-1.7149	-1.0541	-7.0008	1.2592	-5.959	-0.20704	-10.264	-6.1049	-1.6918	-3.0764	-0.77661	-3.3152	0.49574
-2.2511	-3.7015	-4.5066	-7.1585	-2.0166	-4.5588	-1.7257	-11.925	-4.0945	-7.8853	-5.9942	-0.16226	-3.6352	-8.2296	-1.8075	-6.6039	-3.8161	1.3489	-5.714	-1.2527	-1.6934	-3.1333	-0.28286	-3.2878	-1.193	-3.4576	0.21687	-1.4446	-0.0070495	-0.53681	-1.0916	-4.9545	-3.3602	-1.1508	-8.083	0.15495	-6.2079	-2.1161	-5.2258	-3.5699	-0.19453	-2.6829	-5.3766	-0.99076	1.693	-1.5195	-3.2298	-8.1522	0.81483	-4.3687
-0.99018	-1.3188	2.4451	2.6294	-0.1002	-5.1514	5.664	0.70146	-7.2861	2.4004	-5.6291	2.0086	-5.4308	-0.59289	-8.7908	-5.19	0.69351	-5.6355	-0.40541	-1.7295	-8.0692	1.736	-9.0144	0.71298	-2.1236	-7.9183	-1.9655	-3.8461	-4.9459	0.59298	-8.1211	0.38754	0.75275	-4.3561	0.066383	-7.927	1.8915	-1.1535	-3.9015	-3.7483	-1.0362	3.5807	-0.15088	-6.401	-4.434	1.8783	-1.2514	3.2114	-2.1646	-7.3609
-8.7893	-12.505	-15.06	-10.071	-16.761	-13.455	-11.519	-10.25	-15.331	-15.624	-6.4574	-15.019	-11.723	-12.055	-9.3989	-8.5484	-8.1192	-12.6	-10.286	-12.481	-18.828	-8.3982	-13.516	-9.4572	-18.149	-10.592	-7.8444	-17.353	-12.542	-11.713	-6.0324	-14.525	-13.208	-13.021	-11.005	-11.76	-10.817	-15.309	-12.34	-11.673	-7.8208	-16.247	-10.136	-14.32	-4.8766	-5.0885	-8.6715	-13.719	-9.7128	-7.9961
-5.5895	-7.3733	-3.1025	-7.5921	0.22428	1.519	-7.6241	2.6704	-4.742	4.2818	-0.020493	0.75959	-5.5838	-3.1026	-6.5094	-0.51894	-1.3906	-8.2918	0.90636	-2.5065	-2.0138	0.35155	-2.1183	-5.2247	-0.232	-3.5285	-4.5114	0.65951	-0.98564	1.8196	-1.0934	2.7997	-2.3381	-3.7973	-7.0188	-4.3311	-5.7131	-8.8562	-5.5721	-5.1867	-3.1241	-4.7774	-0.24556	1.6659	-2.0335	0.72286	-8.4488	-5.1472	-6.1582	1.3659
-2.6471	8.6041	9.4016	6.9483	11.565	12.094	8.0486	4.0199	7.3344	9.5111	9.5114	0.45616	7.5248	3.0547	-0.42008	2.5746	9.6304	10.879	9.1627	3.4816	-1.544	0.73423	9.9729	2.498	1.1539	6.1885	4.2504	4.819	0.63435	4.1396	10.373	8.4664	5.0743	13.449	6.1279	9.1093	4.2582	6.5437	8.5727	8.2902	8.5164	10.153	7.8938	3.2432	8.1092	7.3755	-2.4865	4.3902	12.426	7.2088
-11.255	-11.942	-11.558	-7.102	-13.87	-13.232	-12.886	-16.297	-6.7011	-6.6736	-13.174	-4.1238	-13.738	-10.691	-10.726	-8.4708	-15.551	-7.2243	-12.435	-14.587	-9.4039	-14.748	-17.784	-5.8973	-11.75	-13.981	-12.635	-6.3484	-12.037	-6.7625	-6.6745	-7.1337	-8.6877	-15.573	-13.308	-12.953	-4.6473	-7.3566	-5.903	-11.419	-6.5342	-13.776	-17.758	-9.3323	-5.3555	-14.515	-8.3721	-8.6343	-10.179	-9.4184
-8.2006	-8.4358	-5.9329	-8.3266	-4.7506	-8.0031	-9.5285	-6.8993	-11.218	-13.145	-10.115	-8.7008	-9.6767	-9.7066	-11.77	-10.153	-16.057	-12.349	-8.8812	-10.873	-9.523	-12.319	-14.253	-18.51	-12.868	-13.306	-10.273	-8.2365	-8.5576	-11.548	-12.378	-11.047	-6.151	-5.8068	-4.9021	-7.8699	-7.516	-5.6495	-13.073	-7.9033	-8.9916	-12.562	-5.6801	-3.3036	-11.472	-12.295	-12.824	-15.046	-4.9864	-11.372
-16.563	-8.69	-11.552	-10.811	-8.6767	-12.132	-8.3159	-4.2308	-11.468	-11.047	-9.4599	-11.602	-8.5878	-9.6761	-5.3674	-13.772	-12.637	-9.9587	-5.4326	-8.7644	-10.541	-4.536	-13.707	-6.2573	-15.827	-10.396	-12.873	-9.8987	-14.844	-12.125	-7.9209	-3.2995	-18.797	-7.1461	-9.4029	-11.742	-9.0532	-13.419	-12.108	-9.9211	-5.6675	-1.7018	-12.069	-10.618	-9.1869	-12.974	-10.589	-8.9352	-10.618	-9.4801
-10.728	-12.393	-14.52	-13.669	-10.998	-8.3681	-11.094	-14.259	-8.5226	-15.392	-12.883	-8.1013	-13.353	-10.928	-17.664	-20.527	-4.7598	-12.142	-8.3011	-18.279	-13.672	-10.965	-6.7788	-3.8067	-8.5049	-13.112	-9.0217	-10.741	-15.679	-17.887	-6.4889	-15.647	-6.0042	-9.3514	-3.7874	-8.8927	-12.78	-13.259	-9.6323	-14.865	-7.2354	-10.116	-11.609	-9.6739	-7.5479	-10.011	-13.787	-5.502	-8.8876	-12.065
-15.256	-10.153	-10.584	-15.216	-9.1312	-12.548	-13.191	-13.344	-6.515	-13.462	-8.877	-12.024	-7.1704	-11.922	-8.1059	-13.022	-11.618	-10.059	-10.356	-9.6891	-10.533	-9.1512	-13.145	-12.489	-19.079	-10.466	-5.1668	-10.903	-8.7456	-8.7808	-8.3545	-13.377	-7.8833	-16.868	-9.0009	-9.0902	-11.661	-7.5206	-9.0771	-15.456	-13.773	-9.1029	-9.2913	-9.9646	-15.242	-8.1785	-16.695	-7.6447	-6.9459	-10.264
-8.5367	-7.1668	-4.7588	-3.2794	-4.0353	-1.9989	-2.8457	-0.61137	7.164	-3.3992	-10.469	-9.4381	-3.337	-1.8589	0.083403	-8.137	-8.3708	-9.4557	-10.408	-5.4339	1.507	-5.7743	-4.556	3.0503	0.5201	-6.3951	-4.4764	-0.6425	-2.6574	-3.3827	-4.6888	-10.508	-1.376	-8.4717	-7.141	-6.3411	2.7063	-5.6334	-3.0789	-5.5254	-1.2507	0.088278	-4.9604	-2.6337	-2.3519	-2.8486	-2.9461	-9.6457	-5.2346	-2.8678
4.8936	-4.6929	-1.1121	-7.214	6.1804	0.22735	7.9849	-3.9698	-3.9726	-3.7613	-1.8161	2.0473	-0.98179	2.3419	0.89225	-1.5833	0.60311	-1.8799	-6.6267	-3.7018	0.96284	0.55544	-0.021807	-1.1645	-1.5169	-0.32148	-3.4891	3.1353	-1.0395	0.86402	-2.5695	-0.27258	-8.0683	2.3661	-0.85471	-3.013	2.8363	4.855	3.6264	-0.44607	1.5909	4.9568	-2.8553	-2.3777	-2.3531	3.033	-0.45348	-5.1312	6.6743	-9.22
-10.773	-2.4482	-4.12	-2.1663	-4.327	-5.6619	0.42376	-6.5239	-5.7696	-9.168	-5.5415	-6.3139	-10.013	-3.2997	-7.0176	-7.8178	-0.70234	-6.5087	-4.5352	-0.64129	-1.1599	-0.80439	-5.5197	-8.2657	-8.6328	-4.9766	-6.9715	-7.2767	-1.9677	-5.6969	-8.502	-7.2525	-4.3255	-4.8456	-7.3634	0.37716	-9.4501	-5.3556	0.16235	-10.776	-10.949	-5.5216	-3.7492	-6.2315	-6.3807	-4.639	-6.7655	-7.2068	1.2058	-10.665
-7.8044	-10.26	-9.6918	-9.0726	-16.91	-13.255	-16.007	-20.36	-14.254	-16.458	-5.7931	-9.3123	-13.127	-6.0101	-12.623	-11.278	-12.161	-13.459	-12.669	-8.5155	-13.044	-10.292	-12.297	-4.4999	-20.268	-12.941	-7.564	-14.654	-13.632	-12.84	-14.05	-12.395	-10.602	-15.793	-13.412	-17.183	-9.2732	-10.038	-10.313	-14.138	-17.397	-16.917	-15.735	-21.661	-14.856	-17.86	-17.058	-8.8817	-11.339	-12.147
-2.5894	-8.1838	-0.23183	-0.84299	-10.339	-2.8042	-1.9416	4.3102	2.9057	-5.8449	-1.9371	-2.4171	-7.1988	-1.2526	2.9726	-0.544	1.9385	1.1889	-2.2995	-7.7223	-1.7582	-4.6217	-2.4161	-0.99006	-5.3751	-1.3179	-7.5046	-0.16931	-4.9811	0.53582	-0.6551	-5.5046	-5.4701	2.2068	-1.4626	4.9962	-4.2147	0.43015	3.1808	-4.9942	-8.0321	3.2663	-0.26212	-1.9509	-5.2572	-0.83631	-6.0559	0.07451	-9.5661	-5.3868
1.4162	-0.82259	2.3798	-2.9749	0.19672	0.13718	1.1912	-1.1814	5.4605	3.3497	-1.3397	8.0517	6.6779	0.068109	7.6434	-0.15747	-1.9097	-1.4238	5.1683	-1.8728	3.3502	-2.7416	-3.115	2.2655	-1.7876	8.3816	1.7541	-1.735	2.2578	7.21	7.1468	-3.1023	6.3263	3.5984	3.435	2.0216	0.25205	2.8335	1.2229	1.0499	4.4351	-1.0588	-7.0911	3.2605	0.17357	7.4314	8.1896	-1.7051	1.0165	3.4841
-17.949	-10.636	-14.144	-14.158	-15.964	-15.826	-20.42	-18.024	-14.585	-18.603	-17.644	-13.168	-14.66	-12.508	-13.133	-11.919	-12.521	-15.39	-13.449	-9.9541	-17.649	-13.593	-14.706	-10.603	-10.859	-12.06	-13.766	-6.605	-5.2928	-6.1637	-17.292	-7.9135	-16.587	-17.256	-12.14	-22.66	-10.178	-11.971	-18.16	-11.011	-17.052	-21.058	-16.336	-17.167	-14.671	-12.252	-13.225	-20.393	-15.8	-16.475
3.6774	10.052	5.1717	1.0769	8.6767	8.7817	4.4884	7.7243	7.8872	3.1113	7.6211	6.9914	8.5564	0.78153	9.3609	6.4064	6.7704	8.2335	4.8957	9.5345	9.5144	-3.8708	-0.3104	2.9828	9.7362	3.5324	8.0113	5.7847	8.7899	3.1466	9.1841	10.113	12.553	8.5766	3.9714	5.8378	1.8242	3.4463	10.12	9.85	5.0596	1.7315	5.9247	6.1618	6.3426	4.0517	2.5545	8.0811	4.7353	8.6751
-15.712	-10.123	-7.6346	-12.8	-12.618	-7.788	-14.422	-6.133	-8.8757	-7.7348	-12.529	-7.6191	-13.526	-5.4546	-7.7052	-8.0773	-8.5473	-11.177	-6.7737	-12.214	-12.5	-11.368	-13.219	-9.2705	-9.9498	-11.798	-12.628	-13.897	-9.8752	-9.0232	-9.0897	-9.5399	-6.3728	-13.586	-5.6895	-7.1792	-9.2427	-11.314	-10.173	-7.7577	-5.9123	-5.2964	-9.385	-8.7255	-8.1528	-8.4073	-8.2805	-11.599	-9.7762	-12.807
-13.925	-11.402	-15.906	-8.0806	-10.401	-9.8084	-9.7293	-8.6625	-13.421	-10.43	-13.586	-15.927	-9.4864	-12.801	-13.85	-11.328	-13.722	-9.1997	-15.168	-12.787	-14.509	-13.441	-11.496	-5.6081	-17.174	-14.461	-14.121	-15.37	-9.6001	-14.707	-12.804	-6.5592	-5.726	-12.225	-4.57	-7.9547	-8.2028	-2.5815	-9.5787	-12.875	-10.546	-15.838	-12.113	-11.438	-13.389	-14.626	-8.7841	-9.6179	-10.849	-8.8879
-9.3472	0.23708	-8.055	-17.53	-6.4389	-9.5517	-10.885	-5.8624	-3.6558	-12.511	-13.729	-7.4293	-12.543	-14.398	-6.0948	-11.597	-13.135	-11.511	-10.76	-9.6298	-13.921	-9.9218	-5.4375	-10.326	-5.5294	-7.1899	-10.601	-14.84	-8.4927	-8.7382	-10.995	-12.491	-6.2096	-9.1801	-9.5246	-8.519	-11.529	-10.59	-11.644	-3.9022	-3.1399	-8.3156	-5.9759	-10.702	-9.023	-9.8079	-7.8672	-12.85	-4.7786	-10.831
7.6727	3.3035	8.0169	10.842	11.197	3.5617	1.9593	6.5961	-1.957	0.6058	4.8073	6.3644	5.4896	5.6801	3.0496	4.1149	9.5898	1.6025	6.8279	4.3181	2.017	-0.48672	3.2915	3.7871	1.281	2.8901	5.4645	4.984	5.6882	0.77299	1.7485	6.1343	11.387	6.1358	8.3535	4.4467	6.3825	9.3671	2.8303	6.258	7.0259	10.615	1.5657	8.5366	-4.23	8.0098	7.7994	6.4924	1.0685	3.6451
-19.101	-12.103	-10.862	-14.126	-6.5005	-15.039	-8.5446	-11.295	-9.695	-6.8261	-10.011	-8.6767	-16.149	-11.179	-17.212	-16.232	-8.816	-9.0604	-11.675	-12.213	-7.7929	-7.8123	-15.235	-9.6744	-13.472	-11.728	-15.139	-10.238	-16.243	-16.898	-11.697	-17.006	-10.714	-8.2656	-10.122	-11.736	-9.6003	-11.975	-15.078	-7.8268	-13.866	-6.3894	-12.349	-16.163	-13.66	-14.409	-14.124	-13.534	-17.289	-11.158
-19.501	-24.623	-28.572	-21.923	-16.837	-21.256	-18.567	-21.736	-24.438	-16.6	-16.102	-19.567	-22.855	-25.056	-23.981	-19.447	-25.383	-24.669	-19.867	-19.783	-16.688	-23.465	-22.627	-25.382	-24.994	-19.631	-19.159	-22.562	-16.27	-20.849	-25.238	-22.814	-25.552	-23.575	-22.187	-18.15	-23.185	-21.883	-22.631	-24.897	-21.34	-19.72	-19.707	-19.061	-23.506	-24.464	-18.465	-23.116	-25.924	-16.861
-18.119	-13.609	-8.7238	-8.563	-9.9237	-15.631	-10.403	-11.806	-14.678	-13.308	-13.449	-8.4752	-5.34	-8.5001	-12.876	-10.424	-12.889	-17.535	-14.435	-16.464	-6.8415	-10.438	-20.152	-4.8694	-13.362	-4.1914	-5.8689	-5.6183	-9.291	-12.468	-7.7846	-9.4347	-14.756	-8.2055	-15.24	-8.2042	-15.21	-11.252	-13.19	-6.2136	-12.02	-15.714	-9.3185	-10.028	-7.4867	-15.98	-8.325	-17.569	-8.4889	-11.366
-0.50572	4.4384	3.2235	-1.0296	1.2307	-2.6207	-2.5893	-2.557	-7.2074	-2.1626	-6.4188	3.0664	-2.9384	-6.0411	3.2758	-3.898	1.5465	4.3192	-1.8755	-0.93944	-0.3022	-3.6896	1.1751	-5.2081	9.4971	-2.1022	3.8958	-1.3122	-2.5538	0.49234	-5.7979	-1.8949	-2.7035	-4.1197	-2.9474	1.199	-0.51304	3.594	-2.2196	-3.9003	4.1597	0.34837	0.49438	-1.1598	1.1678	-3.2879	-0.77164	-1.3628	-2.1416	-3.4666
-4.9196	-14.975	-9.3	-7.6958	-12.913	-7.8664	-6.5278	-14.187	-8.3569	-4.7464	-8.4714	-4.394	-10.474	-10.376	-11.543	-10.929	-11.694	-8.0251	-9.2944	-9.6774	-7.8706	-14.775	-10.614	-9.8155	-7.3402	-8.2697	-8.7914	-2.4929	-10.826	-13.09	-3.92	-11.769	-4.8673	-11.448	-10.63	-9.1143	-14.512	-12.554	-10.68	-8.4778	-7.4112	-12.555	-4.142	-6.0003	-10.006	-7.6512	-12.223	-5.3423	-6.2011	-4.9501
1.6134	2.3235	0.63396	2.1242	2.4074	0.55848	-1.32	-0.50069	3.1119	2.4828	-1.7756	6.7226	7.1403	7.4988	0.50029	-2.2005	-0.013832	-0.4425	2.3508	4.8056	3.1284	-0.88818	0.12443	-1.6826	5.5245	-1.8446	5.5042	-0.30547	3.2874	-1.1554	2.6516	4.1068	6.0709	-4.7191	3.2871	5.6387	-0.078985	7.3643	-0.6704	9.2475	3.549	2.7737	3.3434	7.1513	1.7177	4.0136	6.7953	-4.5824	-2.9134	1.2705
-6.6621	-8.4564	-6.5945	-1.9659	-7.4002	-5.3193	-13.395	-7.9676	-12.872	-6.6868	-2.8959	-6.0014	-5.862	3.5883	-8.4568	-6.4085	-1.2507	-7.0257	-6.3969	-3.1739	-12.11	-6.2069	-6.2215	-8.7202	-7.7368	-2.2738	-10.084	-3.5974	-6.5168	-2.192	-8.8336	-8.841	-1.317	-10.445	-2.6532	-9.1669	-10.941	-3.2311	-1.8286	-6.7716	-5.8588	-9.7792	-11.714	-7.2736	-9.3334	-6.0945	-2.5309	-5.2358	-7.3263	-5.795
3.864	-1.8847	-2.9691	0.042331	-2.3657	-0.039625	-4.7196	0.70345	-0.88982	-0.81986	2.2029	-0.60253	2.858	6.5137	-1.3579	-1.3568	2.3116	-4.0403	0.54559	-2.15	-6.3123	-3.0259	7.3133	1.5068	-0.94415	8.002	0.011207	0.76493	0.72786	-2.702	4.4861	-0.31009	1.9873	0.55077	-4.6428	2.033	3.9454	-3.7687	4.1051	-2.0306	-1.5909	-0.58342	4.4342	-1.5322	3.4019	0.21763	-2.495	-1.2538	-0.98224	4.7036
1.0911	3.0444	2.2823	0.78994	0.24024	-0.83303	1.6872	2.1032	6.4732	0.38451	-0.37065	2.5577	-0.87659	3.1845	0.6821	-2.2232	2.7644	3.9985	2.5843	1.7256	-1.6708	-3.4253	2.066	0.29921	-0.58013	-0.11001	11.111	3.5905	-0.54035	3.2849	3.3037	6.55	2.2771	-2.236	3.5421	4.7246	7.5432	7.1188	6.114	5.5484	1.852	3.1851	-0.42782	2.3044	1.8432	3.1106	0.13593	1.0758	2.8782	3.4648
5.0995	3.7255	-2.3695	-2.0391	-2.253	-1.2993	-4.7804	-0.90437	4.6124	-1.6106	0.33655	0.48015	-3.4517	-6.6208	-0.52612	-3.0653	-0.15239	-1.8259	-5.4497	4.1534	-3.9381	-4.6812	2.1137	0.38244	-4.4171	0.20315	-4.0417	-3.0652	-3.6698	-1.7646	-5.5493	-1.0516	1.028	-8.5476	-2.8853	8.5734	0.287	-5.915	-4.2575	-1.3478	4.391	0.080805	-6.4809	-8.3073	-2.6226	-4.1854	3.1092	-3.9584	3.7658	-2.1472
-2.5453	-0.71515	6.2582	8.7657	9.7912	3.9202	2.3561	8.3154	6.3153	8.905	3.6766	2.4815	4.9313	5.1223	6.134	6.8452	1.9877	2.2406	5.2792	-1.5952	11.654	5.6973	0.55601	2.7831	8.7958	5.0071	10.411	8.771	3.5842	1.72	7.0618	5.0773	4.9316	-2.0813	1.9782	5.8819	6.5287	11.797	5.6079	4.492	5.6327	3.8911	7.6979	4.0321	5.4857	1.6004	3.9327	3.8359	3.8291	6.3682
-7.6188	-15.115	-4.5727	-12.515	-17.216	-15.293	-11.871	-14.662	-3.0274	-11.813	-12.318	-6.6544	-8.0731	-8.0089	-8.9513	-13.126	-6.8076	-13.639	-11.684	-10.002	-6.7731	-9.0034	-9.4902	-8.2428	-10.716	-12.686	-11.096	-16.877	-5.9873	-8.6394	-7.6343	-10.426	-11.174	-5.2183	-13.611	-10.94	-12.694	-12.052	-12.522	-7.2391	-9.6517	-10.528	-7.4388	-13.323	-5.3875	-13.514	-9.5567	-6.9888	-7.0657	-11.323
9.4085	14.11	14.727	11.962	5.0465	13.692	6.6949	3.0201	4.4884	12.979	3.8185	8.1574	12.498	9.9246	13.226	12.067	8.0589	17.524	15.209	3.6452	6.9602	13.309	7.1558	4.3429	10.288	3.3011	8.9314	3.0355	9.0024	5.2058	5.2333	10.628	11.915	12.241	9.7194	11.861	5.7305	12.272	7.018	16.769	5.1276	9.2883	10.963	4.8965	7.2581	10.055	2.1155	7.1264	4.2126	7.7929
2.3529	1.9853	-4.3421	-2.7799	4.2866	1.7401	0.47575	3.5399	-7.5632	0.98413	3.5721	-2.0107	-6.575	2.4534	-1.9736	-4.0265	-0.99196	4.9501	-2.4644	6.1097	-1.149	0.15627	3.7217	-1.4728	-3.0066	-3.1094	-2.8104	2.3555	-0.72953	3.6349	-3.1854	-7.5213	-0.49786	5.4132	0.45713	-0.53744	-0.54576	1.4352	-2.0609	-0.78622	0.72258	0.50952	-1.8521	-3.5484	-0.72009	1.6943	-1.3454	-1.1988	-0.62153	-2.0183
-1.6818	0.79872	-6.1524	-2.7877	-6.791	3.6158	-3.1015	2.9241	5.4032	-1.3702	-5.6042	-1.6649	1.3929	0.87628	1.025	-4.9133	1.6229	-2.9672	-1.8523	-1.3703	1.4186	-1.8492	-1.0256	7.5259	-2.4163	-1.4412	1.2315	-6.4664	2.6618	1.3063	-2.0201	-2.4624	2.0924	-0.448	4.4397	-5.114	-3.7473	0.68378	-0.86363	4.0871	-0.60292	-3.3377	0.87642	-2.538	0.41186	2.3785	-1.461	-5.4604	7.4635	-2.7836
-0.52502	-5.9221	4.5982	-1.3959	-5.9203	-4.9797	-1.3117	-5.322	-2.2582	-4.9925	-3.1909	-4.863	-4.6006	-2.4573	-1.8595	-4.3203	3.761	-5.3096	-2.2833	-4.4509	-0.91843	-6.2988	-4.7724	-6.5409	-7.5027	-6.0659	-2.9747	-5.0649	-5.9193	-6.4356	-5.2921	-3.114	-7.0664	3.5198	-9.271	-3.2266	1.4621	-3.9733	-5.0711	-5.3536	-0.25061	-1.279	-11.814	-4.6333	-0.076883	-3.645	-3.0434	-12.701	-4.1951	-4.9616
[truncated: 150 more columns]
