# Supplementary material for: Genetic dissection of main and epistatic effects of QTL based on augmented triple test cross design
Source: PLoS One. 2017 Dec 14;12(12):e0189054. doi: 10.1371/journal.pone.0189054 (PMC5730204; doi:10.1371/journal.pone.0189054)
Supplement: S7 Supporting Information — (ZIP) [file pone.0189054.s007.zip › z2_100_0.5_10.csv]

-11.145	-14.691	-11.094	-13.217	-12.237	-12.535	-10.504	-13.341	-12.742	-12.913	-9.6909	-10.794	-10.339	-14.019	-11.247	-11.59	-13.28	-11.924	-11.921	-12.288	-11.493	-13.214	-10.719	-11.747	-12.025	-10.056	-10.745	-11.389	-10.338	-9.4161	-10.26	-11.448	-10.65	-9.6636	-9.1983	-11.422	-13.283	-14.32	-13.311	-11.084	-11.529	-11.329	-10.914	-11.026	-12.392	-10.412	-12.516	-11.63	-11.457	-11.82
-12.26	-9.8595	-12.117	-10.929	-9.9408	-10.221	-11.064	-11.73	-9.5647	-10.269	-11.4	-10.255	-12.197	-12.556	-10.525	-10.061	-9.0505	-10.874	-11.746	-13.575	-11.027	-12.178	-10.446	-11.305	-11.553	-12.683	-9.8095	-10.584	-8.9843	-11.825	-9.4077	-10.212	-11.572	-12.16	-9.9197	-10.525	-9.8973	-11.316	-12.493	-9.1201	-10.894	-9.9355	-12.128	-11.398	-9.1989	-9.3418	-8.3774	-10.292	-10.819	-11.449
-2.7607	-5.5337	-2.5774	-2.8069	-3.0863	-1.44	-3.1836	-1.832	-1.7257	-2.5322	-2.194	-4.3317	-4.0912	-2.1865	-4.4916	-1.1716	-5.3286	-3.7772	-1.5806	-1.2311	-2.5344	-2.5538	-2.7896	-3.3784	-2.0892	-2.1684	-4.652	-2.6103	-4.1828	-0.72584	-3.6928	-4.2541	-3.9748	-3.7247	-3.4883	-1.4404	-4.233	-2.9815	-2.818	-3.8098	-5.5507	-2.6965	-4.1964	-4.5687	-3.8201	-3.9062	-4.0723	-2.5442	-4.2843	-4.3325
9.183	9.1299	9.5456	9.0062	9.9507	12.825	11.288	7.5888	9.3971	9.1695	8.6899	10.307	9.6404	10.018	9.3783	9.0911	9.9315	10.471	7.4613	10.494	6.9661	9.7269	9.7963	9.0843	11.932	8.3622	9.8562	10.271	12.39	8.301	9.2661	11.357	10.392	8.0732	9.5912	10.725	11.406	11.327	9.5436	12.625	12.446	10.791	10.827	10.266	8.0512	8.0921	10.268	10.165	8.5853	7.393
0.7466	2.5819	1.4014	-0.099466	-1.5208	-0.28869	-0.9593	-0.8964	1.5842	1.7178	1.3043	-0.8438	0.81029	-2.0399	0.53895	-0.12155	1.5478	-0.9242	1.7183	1.9137	0.77974	1.7259	-1.0943	3.5268	0.5676	2.0859	0.47776	0.72733	0.10599	-0.90849	0.24066	-0.68475	-0.34967	0.058081	-0.78967	1.2852	0.61056	2.0663	1.3274	-0.77826	2.1245	-0.47168	1.2538	2.4338	1.4503	0.81628	-2.0995	0.83583	-0.49885	-0.080981
-3.9855	-3.1569	-2.4542	-2.0692	-2.6125	-3.5536	-3.6766	-3.199	-3.6897	-3.3127	-3.6146	-4.1459	-2.1104	-3.3996	-3.9478	-3.1456	-3.009	-4.4913	-2.5001	-3.1138	-2.8102	-4.0177	-3.9179	-3.1575	-3.0432	-5.4461	-5.3191	-3.4428	-3.3685	-1.8594	-1.796	-3.9473	-0.10563	-2.7298	-2.7639	-2.8668	-5.3183	-1.6151	-1.3905	-3.6424	-2.251	-3.283	-2.426	-3.5067	-3.7524	-4.2634	-1.8442	-4.5561	-2.7532	-4.9998
-2.1554	-0.9175	-5.35	-1.2079	-1.8565	-1.4282	-4.0269	-2.4612	-3.3021	-3.3717	-1.341	-4.0592	-3.3059	-0.64203	-1.5038	-1.3505	-1.5906	-3.5076	-2.7356	-3.0115	-3.2679	-1.408	-1.7094	-3.3742	-3.1929	-3.0092	-1.1239	-3.4539	-1.3918	-3.2241	-1.9464	-1.7776	-1.7347	-2.3644	-2.8382	-2.604	-1.8612	-2.0502	-0.65874	-0.78097	-1.4927	-2.953	-2.6933	-1.3021	-3.018	-2.3358	-3.5837	-2.2405	-1.2204	-2.0506
2.4305	1.7469	1.8045	3.0401	1.4132	2.5	3.4165	2.3055	1.3069	2.8985	0.87898	2.1917	2.2192	3.8062	-0.08108	0.7616	1.908	2.045	2.4929	-0.66409	1.1745	1.3496	0.69258	0.52609	2.1824	1.2397	2.1158	0.43002	0.83511	2.2635	1.84	0.7697	0.60776	1.1659	2.2938	-0.98096	2.5436	2.5857	2.6186	1.0387	2.8154	2.2406	1.3978	-0.051693	0.56668	2.9963	2.9015	0.31052	1.0611	1.0512
-1.1326	-1.0809	0.69516	-0.48131	-2.1525	-0.2079	-2.0861	-1.3667	-1.6417	-2.2644	-2.1158	-0.96118	-2.4188	-0.80406	-0.69622	1.2937	-2.0059	-1.4901	0.316	-0.64345	-1.7255	-1.7262	-0.25097	-1.4326	-0.40772	-1.4488	-1.8415	-1.509	-1.288	-1.33	-3.5586	-0.52764	-2.9519	-0.87412	-1.7608	-1.5384	-1.1063	-1.6697	-1.843	-0.13546	0.23588	-2.4604	-3.83	-0.69057	-2.8479	-1.1396	-1.7636	-1.9361	0.2949	0.29406
-14.237	-11.897	-13.26	-16.738	-13.61	-11.528	-14.028	-13.849	-14.299	-14.218	-14.179	-13.313	-14.637	-12.526	-15.848	-13.102	-14.238	-12.288	-12.294	-15.008	-13.839	-12.955	-15.173	-13.747	-12.463	-11.112	-15.533	-13.237	-13.772	-12.941	-11.828	-13.476	-11.955	-13.309	-12.548	-13.807	-11.757	-13.392	-16.984	-13.298	-13.306	-13.587	-12.714	-14.407	-13.666	-15.009	-13.446	-12.209	-14.389	-12.328
1.6126	1.1197	0.75204	0.30384	0.30162	0.80189	0.59425	-0.42695	-2.4256	0.2025	0.50742	-0.046853	0.75584	0.3852	1.8348	1.9463	0.60295	2.9516	2.5891	-2.0578	-0.77561	1.7601	-0.90527	-0.12549	-0.17897	-2.7955	-0.099673	-0.36595	-0.86716	0.16031	1.1624	-1.7634	0.23007	-0.42785	1.3863	-2.9548	1.3157	1.5159	0.99509	0.77799	0.85181	1.6215	0.6287	-1.4415	-0.52971	0.80583	-1.5488	0.0028674	-1.3539	2.7589
-3.2384	-1.7352	0.21137	-2.3644	-1.1719	0.69917	-2.4331	-3.0931	-0.47507	-2.1735	-1.2773	-1.5896	-2.5589	1.4924	-2.6209	-1.6243	-1.8427	-2.8262	-2.0443	-0.59981	-3.7406	-0.13931	0.27905	-0.62434	-2.4354	1.1078	0.10733	-3.59	-2.7639	-0.42702	-1.9612	-3.8491	-2.4417	-2.7095	-2.058	-1.6739	-1.8802	0.42627	-2.4399	0.18034	-2.5123	-0.29769	-1.1444	-1.2653	-0.037034	1.4817	-1.5307	-1.0447	-0.38983	-3.2674
-13.552	-15.68	-16.296	-13.366	-14.136	-14.165	-16.469	-14.031	-15.134	-17.126	-13.753	-15.647	-14.488	-14.693	-12.665	-17.571	-15.475	-16.656	-12.915	-15.816	-15.571	-12.605	-15.161	-13.573	-16.038	-13.037	-16.462	-15.074	-15.049	-15.562	-14.067	-12.679	-17.804	-14.994	-16.666	-12.867	-13.245	-13.594	-14.303	-13.221	-16.866	-15.491	-14.857	-14.458	-13.546	-16.224	-17.792	-16.221	-14.023	-15.709
-18.207	-15.261	-14.065	-14.26	-14.68	-17.161	-15.61	-15.444	-13.428	-14.445	-13.735	-12.453	-14.113	-15.059	-14.808	-13.568	-15.785	-15.195	-14.97	-14.649	-16.463	-15.001	-12.881	-14.178	-14.362	-16.463	-14.139	-14.863	-13.055	-13.3	-15.375	-14.209	-14.292	-14.095	-12.79	-11.579	-15.002	-15.368	-14.511	-14.271	-14.694	-14.593	-14.502	-14.843	-15.604	-13.816	-15.64	-14.256	-14.135	-15.21
-1.9511	-2.0597	-2.97	-2.3769	-3.7455	-1.6551	-3.8471	-4.8448	-2.2907	-2.5547	-0.23151	-2.7941	-4.5098	-3.0491	-3.5537	-3.8161	-1.783	-2.0531	-3.0689	-2.6411	-4.1472	-1.1932	-0.93267	-3.3765	-3.0248	-1.9214	-1.972	-4.4053	-3.2199	-3.7299	-4.6203	-2.8452	-2.4591	-3.8587	-2.1355	-2.5373	-3.8592	-0.96158	-3.8127	-2.68	-2.3994	-1.7221	-1.993	-2.0198	-2.7801	-3.0633	-5.0956	-4.4787	-3.8706	-3.7275
-12.534	-10.74	-14.847	-11.865	-12.553	-13.829	-14.205	-14.932	-13.28	-12.205	-11.892	-14.403	-13.658	-12.146	-13.667	-13.557	-11.974	-11.631	-13.271	-13.364	-13.519	-13.192	-11.741	-15.004	-11.982	-14.116	-13.784	-14.488	-13.72	-12.828	-11.994	-11.824	-13.206	-15.839	-11.508	-13.161	-14.62	-13.095	-10.601	-12.775	-11.452	-12.33	-12.888	-12.737	-14.875	-12.619	-10.946	-13.086	-10.926	-14.283
0.10988	0.33864	-0.36643	-1.0426	0.10919	-0.22591	-1.0077	-1.6047	1.2106	-0.88369	-0.8798	-0.3054	0.68259	-0.21398	-1.2688	0.57366	-0.80743	1.1218	-0.61182	-0.27494	0.47219	0.078984	-0.77435	-0.79541	1.4517	0.7759	-1.3355	-1.6438	-0.50734	0.62812	1.9185	1.3604	0.77601	-0.29333	-0.16335	0.60537	-0.3191	-1.8945	0.49966	1.303	-0.5294	-1.8648	-1.0689	-1.4286	1.3922	-0.73238	1.1836	2.891	1.8321	0.82065
-0.33649	-2.9235	-1.9886	-2.1455	-1.0973	-2.9681	-2.8228	-4.5586	-1.4225	-2.8704	-2.2758	-2.3991	-3.0898	-1.5588	-4.4155	-3.3422	-3.2253	-3.5113	-3.1006	-2.0811	-2.896	-2.8503	-4.0004	-1.8312	-4.9425	-2.9443	-2.4072	1.0434	-3.1534	-3.7859	-2.7564	-1.6289	-3.1508	-5.8895	-1.7042	-4.8163	-0.41584	-2.3347	-2.9063	-1.2513	-0.60619	-4.0336	-3.5227	-4.6127	-4.3918	-2.2921	-1.2622	-2.952	-2.0497	-1.0912
-8.0247	-8.5368	-9.4417	-10.607	-9.7023	-7.578	-9.3991	-9.1597	-12.198	-10.166	-10.081	-8.8808	-9.0822	-9.4769	-10.265	-9.4733	-8.1081	-10.801	-8.9748	-10.98	-8.4108	-9.8993	-9.2956	-9.1737	-8.5185	-10.954	-10.853	-6.3571	-7.4923	-9.1362	-7.841	-10.986	-9.8047	-10.072	-8.8655	-10.268	-9.5431	-6.8576	-10.052	-8.3282	-10.385	-7.373	-9.3014	-9.9893	-9.5842	-8.5998	-9.3707	-6.5492	-12.144	-9.3369
-0.66955	-1.9598	1.2287	-3.1171	-2.1416	-3.8041	-2.2207	0.61392	-0.33661	-0.57456	-1.3854	-2.1645	-0.89824	-2.0877	-0.94248	-1.423	-1.7903	-0.33962	-2.8771	-0.78658	-1.3139	-1.7198	-4.4439	0.44044	-3.0418	-2.1719	-3.1872	-2.3825	-3.0323	-2.4737	-0.48579	-0.66864	-3.5255	-2.9066	-2.9632	0.21481	-1.0348	-1.0465	-1.9004	-1.0971	-0.89368	-1.3138	-0.73606	-3.3278	-1.4711	-2.995	-0.825	-2.8887	-1.8663	-3.4522
0.1415	-0.011268	1.6949	-0.036512	0.27754	0.87505	-0.13532	2.051	-0.8775	0.78322	0.8532	-2.5312	-1.133	-1.8577	-0.49769	0.16787	-2.658	-1.2596	-1.0115	-0.85866	-1.4297	-1.6365	-0.2691	-0.19147	-0.44777	2.1412	-0.70373	0.79302	0.22384	1.009	-0.049152	-2.0087	-0.60416	0.64232	1.2261	-1.3314	1.6318	1.7027	-1.2689	0.11672	0.17542	0.81143	-1.3441	-0.72284	0.91524	-0.73074	-0.72921	0.98317	-2.6187	-0.94268
-4.8738	-3.7811	-4.1367	-3.387	-2.2955	-2.4531	-2.5621	-3.9024	-3.9327	-2.928	-3.7097	-5.232	-3.5009	-4.701	-4.2828	-3.5875	-6.1718	-3.9216	-3.4467	-2.7952	-3.2533	-3.1961	-3.2036	-2.3678	-4.3527	-2.6816	-2.9183	-4.2615	-2.9655	-3.4785	-4.6105	-1.444	-3.6957	-1.0652	-4.0914	-4.2465	-3.9488	-3.259	-4.9609	-5.0294	-3.2087	-4.3469	-3.1022	-2.7789	-3.8007	-3.2504	-3.9061	-0.42358	-4.2655	-1.8186
2.8711	1.3601	0.59803	0.80521	-0.090544	3.0337	0.72004	1.6093	1.3654	4.3164	1.704	1.2449	3.0105	2.5927	1.0042	0.35414	1.2301	-0.99599	-0.13492	2.6083	-0.19381	0.43726	0.21358	1.1147	2.6257	0.61445	3.784	0.66809	-2.1204	2.0566	2.6731	0.29456	1.5738	0.78267	2.044	1.7927	3.1989	1.8114	2.1974	2.8538	1.8975	4.7458	-0.21431	3.8083	1.8909	1.7935	2.1823	-1.6482	1.5645	1.2456
-15.425	-15.17	-14.932	-12.648	-13.688	-16.905	-15.787	-14.817	-16.193	-14.167	-12.205	-14.484	-16.951	-11.744	-14.303	-11.789	-15.695	-15.779	-16.479	-15.406	-13.796	-14.655	-14.997	-12.189	-10.118	-16.889	-14.713	-15.473	-14.58	-14.493	-13.793	-15.236	-15.941	-17.102	-14.735	-14.331	-14.692	-15.053	-13.214	-16.693	-15.302	-14.093	-14.253	-14.985	-13.43	-15.734	-12.654	-13.789	-12.82	-13.964
2.7788	4.1694	4.2595	3.4527	0.018047	1.4017	2.3662	1.4745	0.10409	0.88211	0.64572	1.5631	1.7284	2.4388	0.88725	2.5634	2.2449	1.5889	-0.80205	3.0602	1.4869	-0.52964	1.918	2.6349	1.3993	1.1541	0.31346	1.3177	1.9463	2.338	-0.27508	1.0582	1.4446	0.89244	2.642	0.41716	0.55945	2.0787	1.0483	0.46062	2.6184	1.1085	0.16537	1.4439	-0.3578	0.076599	2.9321	3.1691	2.6768	0.3391
7.8804	7.9519	9.8128	7.84	8.5067	8.3428	9.8394	8.4275	9.0327	10.412	7.4305	9.1025	9.7119	8.8302	10.143	9.5749	8.9511	9.9681	9.2478	8.3855	8.6428	7.9969	11.584	9.498	5.0532	9.0021	7.4295	9.014	9.033	8.9185	8.3003	7.1661	7.443	7.6509	5.456	9.0715	8.8639	10.326	9.9115	9.1997	8.2461	10.332	7.9905	10.356	7.5631	9.3526	7.9825	7.3332	8.4624	11.303
-2.51	-2.6273	-2.3327	-6.2031	-4.0832	-4.0897	-2.5406	-4.6557	-1.8196	-4.9717	-2.7426	-1.8796	-1.3728	-3.8683	-1.566	-4.1215	-4.0428	-4.0903	-2.4745	-2.0678	-3.323	-5.0748	-0.8061	-3.3335	-2.9597	-2.562	-2.3267	-4.0859	-1.7063	-1.7969	-2.5394	-2.9582	-1.0905	-2.5808	-2.6947	-1.0197	-1.807	-3.3528	-2.6347	-2.1452	-2.2397	-0.35301	-0.36321	-2.9519	-3.958	-2.7566	-4.9298	-0.84301	-3.7087	-4.6792
0.93978	3.0623	1.3205	1.6281	0.77553	2.7163	0.22291	1.595	4.102	2.0243	2.487	1.862	2.4857	2.3427	1.604	1.3845	-1.2988	1.3979	1.3301	2.2401	1.897	2.3502	-0.14842	-0.19465	1.0108	1.0941	1.9001	2.0567	1.6277	-1.5448	2.1248	1.2263	1.9754	1.0267	1.4339	0.50852	1.9837	1.5868	0.53408	3.4187	0.55837	2.0637	0.86958	4.2544	2.1175	-0.22523	2.0265	4.5605	3.6055	1.0069
-2.1352	-2.0609	0.89548	-2.0224	-2.0106	-1.6782	-1.437	-0.55066	-2.2971	0.33448	0.24113	-1.3725	-1.1502	-1.2456	-1.6399	-1.0592	-1.5152	-2.3379	-2.9074	-3.4501	-4.0319	-0.30438	-3.7677	-2.1667	-2.2674	-2.5891	-1.8931	-2.9383	-1.2557	-0.71051	-1.0178	-2.2052	-1.7821	-1.7964	-2.9594	-1.4068	-3.7618	-1.5651	0.36814	-0.98627	1.1153	-1.4525	-0.0079848	-2.8889	-1.7938	-1.5573	0.97311	-2.3631	-2.7842	-3.2351
0.45329	1.0756	-0.13839	1.5821	-0.00029882	-1.9487	-1.4664	-0.6717	0.2028	0.74311	-2.4864	-1.3882	-0.99574	0.98966	1.238	-3.8154	-0.22905	-0.50434	1.4281	-2.0953	0.07217	-0.58309	-0.60209	0.64214	-0.18161	2.1414	2.5616	-1.7163	0.84866	0.82252	1.6469	-0.22103	-0.74424	0.61957	-1.0254	-0.26163	-0.37185	-1.3711	0.43064	-0.3705	2.9402	1.6544	-0.33089	0.36636	1.4389	0.069821	1.4159	0.12467	1.5688	-0.23624
-19.841	-21.513	-23.363	-24.907	-22.296	-21.427	-22.626	-24.084	-19.923	-22.628	-20.83	-22.863	-25.064	-22.807	-20.069	-22.553	-21.442	-24.909	-21.396	-21.675	-21.002	-22.701	-23.348	-21.155	-23.174	-23.084	-21.971	-22.799	-22.754	-23.263	-23.517	-23.04	-21.916	-21.131	-22.973	-23.724	-21.853	-23.225	-24.095	-22.939	-24.059	-22.766	-21.792	-22.491	-22.786	-22.918	-22.526	-20.24	-21.25	-20.897
8.3163	6.8287	6.9995	8.4406	9.1351	9.9639	8.2538	8.1588	9.884	9.0799	8.2488	8.0413	9.2688	10.168	9.8857	6.7473	10.186	10.774	8.8501	9.6241	8.1995	8.3318	10.183	5.1607	9.1923	5.5731	9.2615	8.502	7.7047	6.6861	9.6135	8.1929	7.8869	8.5903	8.2329	9.749	8.7767	9.26	6.9022	9.2039	7.8322	8.806	9.09	8.3095	8.1008	6.9717	6.9078	10.207	9.2886	9.5952
-11.758	-11.1	-11.44	-9.1619	-11.893	-12.495	-13.237	-13.627	-12.275	-11.832	-12.961	-13.832	-11.558	-13.053	-11.923	-13.483	-14.086	-10.827	-11.743	-11.23	-13.251	-12.618	-13.203	-13.618	-11.884	-12.351	-11.954	-13.167	-14.16	-11.873	-13.84	-13.056	-12.562	-14.71	-12.05	-13.754	-10.365	-13.509	-12.867	-14.853	-15.3	-14.673	-12.93	-12.463	-12.678	-10.976	-10.596	-14.572	-12.457	-13.088
-9.2001	-9.3882	-9.0757	-11.917	-12.218	-9.0211	-7.9026	-11.475	-10.934	-10.167	-11.972	-9.8831	-10.398	-9.8791	-9.7229	-9.621	-11.254	-10.501	-11.369	-9.2848	-9.8494	-9.4477	-10.033	-10.644	-9.671	-10.347	-10.752	-10.434	-12.104	-10.776	-9.516	-8.9858	-10.591	-11.51	-10.804	-11.632	-9.4161	-10.581	-11.723	-10.636	-8.2884	-10.101	-9.4663	-11.185	-10.983	-9.1877	-10.288	-10.02	-8.2798	-10.263
-8.9348	-6.5111	-8.9074	-6.306	-7.5447	-11.1	-9.187	-10.809	-9.0051	-9.6779	-9.94	-7.755	-12.003	-9.0125	-8.6961	-9.2748	-9.1077	-9.1915	-10.893	-10.481	-10.791	-9.0976	-8.1607	-8.7223	-9.9918	-10.795	-11.167	-9.1119	-11.009	-9.174	-9.0083	-9.2317	-8.3983	-12.523	-8.7082	-9.2294	-8.5825	-6.3359	-11.443	-9.2807	-10.092	-8.1884	-7.241	-8.4328	-9.5819	-8.4762	-7.5069	-7.8509	-10.157	-8.761
-0.62416	0.83105	1.3467	1.586	0.85321	-1.042	0.17455	1.6689	-1.0837	0.46988	-0.34727	-0.88297	-1.0356	0.37792	1.6142	-0.013618	-1.2705	-3.2747	-1.7019	0.042475	-3.1682	-0.76507	-0.70394	-2.0694	-2.6654	1.0289	2.5483	1.3886	-2.1637	-1.0571	-0.78864	-0.96006	2.105	2.261	1.0471	-0.40671	-0.84864	0.18044	-0.46199	-0.02498	1.3029	-1.4769	0.54799	-2.9204	2.0557	1.2384	-0.087265	-1.7863	-2.7987	-0.68605
-3.6532	-1.7105	-2.0749	-4.1335	-1.6028	0.98499	-3.6265	-0.48481	-2.7502	-5.2339	-1.031	-2.6031	-2.8167	-3.2888	-3.2055	-1.9758	-2.4771	-2.7453	-2.7458	-3.4153	-2.8671	-1.874	-2.6272	-3.1465	-0.95576	-4.5148	-4.0559	-3.0623	-0.75659	-2.416	-2.5736	-1.2182	-2.925	-2.7667	-3.0708	-1.1366	-1.6607	-2.4591	-3.0305	-3.0976	-3.0612	-1.1081	-1.654	-2.7448	-2.8978	-2.3578	-2.4653	-2.0824	-1.5595	-3.5517
-11.472	-10.437	-11.376	-9.9789	-10.22	-11.234	-11.858	-12.302	-12.014	-11.487	-10.802	-13.176	-11.922	-11.522	-15.049	-12.457	-12.808	-11.565	-10.146	-12.389	-11.594	-11.681	-11.71	-11.234	-11.259	-12.135	-12.235	-11.983	-12.395	-14.334	-10.278	-13.176	-13.293	-10.103	-12.132	-12.847	-11.089	-13.218	-12.068	-12.597	-10.167	-12.488	-12.081	-13.244	-12.086	-10.798	-12.525	-12.743	-11.304	-11.146
-12.64	-16.195	-16.378	-16.054	-14.031	-15.462	-15.466	-12.045	-13.853	-15.91	-13.499	-14.346	-15.214	-14.523	-15.329	-11.679	-15.478	-13.953	-16.208	-15.248	-17.298	-13.451	-13.977	-14.922	-13.718	-15.971	-16.531	-14.262	-15.341	-14.862	-14.961	-12.744	-16.225	-14.701	-14.612	-13.759	-16.324	-15.824	-16.646	-15.848	-15.878	-14.715	-16.006	-14.554	-14.475	-15.121	-14.268	-14.455	-16.296	-14.281
-12.558	-8.7047	-8.5243	-10.353	-9.1027	-8.112	-9.1113	-8.9416	-11.925	-8.9635	-8.6954	-11.902	-12.473	-8.9653	-11.553	-11.113	-8.3757	-9.3563	-10.787	-12.66	-9.1135	-11.999	-11.095	-12.487	-11.1	-8.8573	-10.66	-11.017	-9.1985	-10.54	-13.084	-10.391	-9.0358	-7.6731	-9.8805	-12.242	-10.082	-10.501	-9.1588	-10.132	-11.609	-9.6707	-10.911	-10.481	-8.1489	-10.287	-10.346	-10.561	-10.367	-10.501
-11.199	-13.074	-10.394	-13.145	-10.62	-10.621	-10.624	-11.761	-12.466	-11.775	-11.562	-10.655	-8.3838	-9.8868	-11.927	-11.46	-11.103	-10.209	-9.1609	-9.9862	-9.5052	-12.039	-11.626	-11.876	-12.64	-11.416	-10.572	-11.89	-11.124	-9.5241	-11.624	-8.3102	-10.917	-9.3692	-14.166	-12.482	-10.513	-10.177	-10.365	-11.452	-9.5739	-8.8046	-11.736	-10.648	-10.946	-7.8043	-8.3793	-10.77	-11.143	-10.356
1.7061	0.36883	1.6479	1.1864	1.6882	1.5355	1.4692	0.91069	2.0853	0.55392	0.54293	-1.0698	-0.88069	-1.6463	-0.50664	-1.1641	-0.72145	0.076647	0.027934	0.63788	-1.3278	1.3117	-0.64381	2.3673	0.83353	-1.7885	0.55548	-0.77994	0.34181	0.11375	1.7073	-1.3048	2.3268	0.36972	0.57968	1.2035	0.73655	2.0542	0.82616	-0.50341	0.39398	0.23211	1.5983	2.0108	-1.0957	1.2701	0.20139	-4.3444	0.23298	0.55333
-12.806	-14.08	-10.919	-12.964	-13.386	-13.057	-10.583	-12.373	-12.202	-12.442	-12.918	-11.765	-14.405	-13.44	-12.6	-12.21	-13.39	-13.274	-13.402	-12.531	-10.657	-14.255	-13.543	-13.356	-14.513	-12.086	-13.373	-11.588	-15.148	-13.139	-12.317	-14.029	-11.404	-11.051	-12.91	-13.832	-13.374	-11.447	-11.212	-13.827	-12.376	-11.118	-15.155	-12.306	-13.194	-12.557	-13.299	-11.456	-11.415	-14.155
0.41402	-1.1171	-2.0875	-1.275	-2.4544	-0.22291	-0.9075	-2.0993	-1.945	-4.7084	-3.31	-1.6747	-0.63687	-1.3959	-0.48959	-1.2846	0.054392	-2.4134	-1.0031	1.1268	-1.7376	-0.87584	-1.4142	-2.5675	-2.9259	-0.1369	-1.1113	-3.6812	-1.0018	-2.1564	-1.0192	-0.33254	-2.4603	0.74244	-2.2705	-3.1985	0.2544	-1.2413	-2.9738	-0.8096	-0.42303	-2.0496	-1.6347	-3.2775	-0.23959	-1.2886	-2.8713	-1.0639	-2.6904	-0.65035
-7.4899	-7.0613	-13.132	-7.6071	-9.5644	-8.7425	-5.4739	-11.76	-7.4719	-9.1626	-10.64	-9.8821	-7.0234	-9.2383	-7.9786	-8.7335	-11.005	-9.2763	-12.521	-11.088	-6.9481	-10.149	-10.762	-11.384	-7.9005	-8.228	-9.5059	-9.8413	-7.9467	-8.2805	-8.2042	-9.3501	-7.7174	-8.4398	-10.179	-10.099	-11.585	-6.2298	-8.2385	-9.3185	-8.0058	-7.7981	-7.9701	-9.7617	-8.573	-9.6596	-8.9249	-9.6904	-7.718	-9.6156
3.4742	2.3136	2.8838	5.3689	2.7724	4.1018	5.0797	4.0854	3.777	1.3816	3.4929	4.4683	2.3357	4.0869	3.3773	3.5999	2.6731	2.9258	0.55584	0.84901	4.1562	2.4744	3.6563	3.737	1.5722	1.4736	4.6229	3.4613	2.5939	6.5067	2.0138	1.6197	3.4835	3.9713	2.1698	2.8312	4.7999	3.6164	4.7164	4.8939	4.2174	3.7605	2.6634	3.9517	2.2119	3.379	2.3354	3.033	3.9522	1.8629
-2.0063	-4.6518	-3.7672	-6.0693	-4.5556	-4.9778	-4.1206	-5.5399	-5.2009	-4.7887	-6.8082	-5.3127	-4.7529	-3.2155	-6.4265	-5.5405	-4.041	-5.5107	-5.097	-4.9717	-5.407	-4.5615	-4.2349	-4.654	-2.2088	-7.3286	-5.0408	-3.9107	-4.0751	-5.2224	-5.6789	-6.2712	-5.0021	-5.7741	-3.6563	-5.8621	-3.4265	-4.303	-4.2311	-6.6638	-5.2749	-5.3519	-1.3394	-6.2353	-5.0686	-4.3453	-3.4002	-4.8656	-0.72174	-4.7088
-4.9921	-6.338	-6.6359	-6.5201	-6.1571	-5.2453	-6.7653	-3.6059	-5.1396	-4.6763	-5.564	-5.1371	-4.765	-4.2586	-5.5864	-4.3416	-7.5691	-6.0699	-4.6267	-7.246	-5.8265	-3.1552	-7.1233	-5.0355	-7.3869	-7.4504	-6.7305	-6.548	-5.284	-6.5499	-3.849	-7.0024	-6.7989	-3.7594	-5.8237	-5.6971	-5.0064	-4.3004	-4.2712	-5.9483	-8.8512	-5.3708	-5.9704	-3.7962	-3.8872	-8.7119	-4.5967	-4.5965	-6.2863	-4.1927
-4.1676	-5.7129	-6.6233	-5.8447	-5.1866	-4.9861	-6.5484	-6.7345	-5.0449	-6.072	-6.7867	-2.0712	-6.3697	-5.8088	-5.8809	-4.6364	-4.8281	-6.1483	-4.4741	-3.926	-6.6795	-8.1231	-5.0027	-5.7027	-4.2331	-5.7356	-6.8701	-6.0159	-5.2619	-5.7723	-2.7957	-4.6334	-3.0509	-6.6338	-5.7374	-3.5113	-6.2449	-3.8528	-4.6199	-6.1317	-6.0551	-3.6014	-5.3357	-3.6014	-5.0054	-5.9086	-6.0059	-4.986	-4.1896	-4.3429
-21.467	-22.25	-20.204	-20.248	-19.823	-22.51	-20.178	-22.85	-21.083	-18.956	-20.717	-20.169	-18.127	-22.563	-22.004	-17.277	-20.394	-21.764	-22.596	-19.872	-22.16	-19.971	-20.407	-19.336	-19.092	-20.124	-20.53	-22.852	-22.283	-21.894	-22.302	-21.29	-19.762	-21.225	-21.139	-21.89	-20.466	-20.185	-22.998	-21.773	-19.214	-21.666	-24.056	-20.309	-19.75	-20.606	-19.069	-18.917	-20.69	-20.663
0.52061	-1.014	-1.7886	-1.5042	0.35535	1.2525	-0.73006	-0.79963	-1.1324	-0.1458	-1.2239	0.37383	-0.31879	1.6935	0.30687	-0.66009	0.2564	-1.8284	0.39663	2.1594	1.0983	-0.71698	-1.6974	-2.0902	-0.91176	1.7504	-1.6298	1.3773	-0.66342	-0.16731	-1.117	-1.2797	-1.1741	0.94813	-1.5652	-0.55901	-1.6172	-0.9454	0.13964	-2.5236	0.30749	-1.9633	2.5258	-0.95165	-0.67333	-1.6426	-2.688	-0.10609	-1.4065	-1.5936
-5.0778	-4.7392	-4.0798	-1.6461	-3.2571	-2.7138	-2.802	-6.418	-4.5567	-2.5549	-4.143	-1.6743	-3.2137	-4.3159	-5.345	-4.3906	-4.026	-4.7653	-1.2062	-2.1105	-2.13	-2.0094	-2.271	-2.1576	-3.9668	-2.6273	-3.1277	-4.8876	-1.6425	-2.8964	-4.0937	-3.7487	-3.3636	-3.8648	-5.5642	-1.087	-4.9367	-3.7167	-4.527	-4.1117	-4.0336	-3.6013	-2.0996	-4.5518	-5.8877	-5.0046	-3.7824	-4.8996	-4.0438	-4.9108
-5.0762	-2.8653	-2.0936	-3.8164	-4.6608	-4.0125	-5.2412	-4.4543	-1.5682	-1.8792	-4.428	-3.7731	-3.7911	-3.5825	-5.9216	-3.8375	-6.0093	-2.5152	-5.0236	-4.2422	-5.6504	-6.6311	-2.7868	-3.1586	-4.7218	-5.1636	-4.1614	-5.0699	-4.3763	-4.2761	-3.2234	-3.4612	-3.4237	-4.0278	-5.2387	-2.549	-2.1806	-2.0971	-2.6919	-2.2721	-4.0741	-4.1518	-5.0026	-1.4599	-4.1217	-2.2556	-4.0992	-3.5198	-2.0071	-3.8745
-10.637	-13.542	-9.6878	-11.329	-10.96	-10.07	-10.456	-10.694	-12.142	-11.878	-9.9619	-9.6372	-9.932	-11.509	-12.173	-9.2913	-9.3476	-11.833	-12.808	-8.9365	-10.533	-10.096	-11.163	-10.575	-10.937	-11.315	-13.158	-10.052	-12.599	-9.6298	-11.652	-11.41	-12.331	-12.343	-11.083	-15.21	-11.817	-12.181	-11.503	-11.153	-11.645	-12.189	-12.414	-7.7353	-12.435	-11.393	-10.74	-10.639	-10.038	-9.9979
-1.5013	-3.5776	-1.317	-2.2568	-1.582	-0.52274	0.2208	-0.11227	-1.097	-2.4844	-1.9127	-1.3713	-0.68329	-0.062393	0.10601	0.64655	1.1195	0.20165	-3.1775	1.4183	-0.94655	-1.7148	-1.5991	0.33446	-0.6608	-0.95668	-2.6127	-1.0863	-1.8392	-1.6757	-1.1952	0.83516	-1.9643	-0.16894	-2.6037	-1.0422	-1.3517	-1.1316	-2.1144	-0.44845	-1.0043	-1.9635	0.41877	0.16929	-0.80087	-0.29909	1.1555	0.71785	-0.3577	-0.22829
-0.095175	1.6152	1.0168	-0.11481	0.57245	-1.1079	0.498	-1.2625	0.34595	0.29597	0.34428	-1.3161	0.79421	0.78166	-1.2377	-0.5609	1.1552	0.38204	-1.064	1.7857	0.58437	-1.5488	-1.058	-0.095716	0.91373	-0.26215	-2.6087	0.88151	-1.4554	-2.079	2.3209	2.5752	1.5002	-1.3054	-0.30223	0.4364	1.274	-0.31521	-0.18376	0.67352	-1.2946	-0.73791	-0.68454	1.7561	0.64732	1.2568	-0.64683	-1.0886	1.7144	-0.58055
-20.848	-21.539	-22.441	-21.486	-21.717	-22.859	-21.836	-22.581	-22.617	-22.313	-22.659	-22.833	-21.881	-20.499	-22.617	-23.046	-21.369	-21.666	-22.967	-21.646	-22.802	-22.596	-23.654	-22.679	-23.268	-22.037	-22.058	-22.1	-22.865	-24.679	-20.45	-21.309	-21.839	-21.076	-19.855	-25.006	-19.684	-22.506	-19.749	-23.483	-23.076	-22.112	-21.223	-22.082	-20.934	-23.376	-22.767	-22.76	-22.166	-21.988
-3.7044	-1.9503	1.3309	-2.3222	-1.7002	-1.3666	-0.82335	-2.0262	-2.6309	-1.9793	-3.3692	-2.7134	-4.3102	-2.9173	-2.2777	-2.5515	-0.87164	-2.0732	-3.9567	-3.4164	-3.2866	-2.6059	-1.0047	-5.1076	-2.0029	-1.6766	-4.998	-1.1129	-0.69212	-3.7458	-1.3672	-2.1766	-3.7058	-3.1741	-3.4182	-2.7096	-2.2444	-2.5136	-3.0888	-4.7588	-1.9724	-0.83998	-4.0221	-1.3704	-2.2204	-2.0114	-3.7173	-3.6564	-2.3461	-2.4257
6.0225	6.5165	5.5089	7.925	7.0631	7.5769	7.3497	6.8319	4.8936	6.6148	6.5983	8.4763	6.8374	7.9397	8.1918	6.9898	7.4916	6.7023	8.9657	7.1143	6.6442	5.2268	5.3819	6.4054	2.8554	6.1614	6.2136	7.2817	4.6658	6.7783	8.8287	5.4613	5.7173	7.236	7.384	7.9557	7.5199	6.6778	6.2145	5.932	7.0633	3.9263	6.8647	6.7985	7.1068	5.1788	6.9392	6.4946	4.3074	6.3995
-3.8172	-3.6736	-4.2743	-4.6552	-2.7841	-2.051	-4.5095	-1.3649	-3.3619	-2.8184	-1.2697	-3.7124	-2.786	-4.8363	-2.2141	-4.7378	-2.8971	-4.9611	-4.9189	-5.7052	-2.6742	-2.9755	-2.9618	-3.0008	-2.2244	-1.6683	-3.9644	-1.8266	-2.7636	-5.7463	-2.7968	-1.6527	-2.3691	-1.2533	-4.1557	-3.1154	-3.7165	-2.238	-4.0226	-3.6743	-2.038	-3.5347	-1.8142	-5.6766	-2.3863	-3.7822	-2.7535	-5.9872	-4.282	-4.5035
-10.15	-10.403	-12.264	-8.8931	-11.025	-9.6512	-8.7572	-8.8187	-11.716	-7.6127	-10.828	-8.9274	-12.333	-12.467	-9.8727	-12.304	-9.9826	-8.835	-9.3502	-11.867	-10.81	-10.748	-9.8792	-9.1643	-10.267	-11.956	-7.1422	-8.0955	-10.123	-11.063	-9.8451	-10.734	-9.9466	-10.044	-10.372	-10.822	-9.1057	-8.721	-11.117	-8.0096	-8.4603	-9.3398	-12.398	-10.945	-12.159	-11.118	-10.274	-11.078	-11.51	-12.208
6.3752	9.2499	10.069	5.7477	7.4884	7.0993	7.0878	4.8764	6.0374	6.3654	6.3775	6.8122	6.5943	8.5368	7.2877	6.1462	5.2916	6.2846	7.5251	6.227	8.08	6.8612	5.5479	5.7506	7.1365	5.0196	7.221	7.9823	6.2954	7.2833	6.247	3.8036	4.5204	6.2018	4.9109	10.004	7.2935	7.3639	8.6359	7.0283	7.1333	7.8405	7.1589	5.8965	8.2603	6.2205	5.6406	6.4374	7.1859	8.5833
-1.796	-0.88547	-2.6286	-2.4139	-3.9	-2.306	-2.8158	-5.062	-3.9131	-2.7282	-1.8568	-3.3659	-0.6027	-1.2372	-2.1629	-2.2431	-2.5744	-3.2434	-0.99049	-1.5028	-3.9425	-3.5449	-1.4842	-2.6904	-3.7315	-2.3029	-2.288	-2.4534	-2.0593	-3.7134	-4.2467	-3.5412	-3.1846	-2.8856	-1.6752	-3.6713	-3.2711	-1.8173	-0.13228	-4.2431	-0.94764	-1.5752	-4.8341	-1.2664	-1.1495	-1.7829	-0.064723	-2.9738	-1.9898	-1.7906
-4.8564	-4.4549	-4.9148	-6.3019	-6.1812	-6.3919	-4.2079	-6.5564	-4.7372	-4.7967	-4.1241	-6.2837	-4.6881	-4.8771	-5.3874	-5.778	-3.8521	-5.7778	-6.6923	-7.3553	-5.1641	-7.0708	-6.4873	-6.8501	-4.5924	-7.441	-3.6391	-6.1683	-7.2927	-6.8399	-8.8358	-3.8177	-6.2893	-3.7112	-7.9409	-4.5224	-6.4904	-6.4979	-7.2737	-3.9526	-6.1736	-6.3807	-6.0676	-6.1161	-6.349	-4.0519	-4.7974	-3.9985	-4.4889	-4.1304
-0.1314	0.93126	-1.0209	-1.9259	1.7164	-1.0405	0.81602	-0.985	-2.4721	-2.3037	1.2434	1.1567	0.47154	0.025259	1.212	-1.3221	-1.1289	1.2886	-1.7958	1.3287	-1.2037	-1.0799	-2.4898	0.43543	0.92179	0.48233	-0.03644	-0.48383	-0.51888	-1.4675	0.2997	-0.32207	-0.094992	-0.37817	-2.125	0.053848	-0.24233	-0.45266	-1.0614	1.3889	0.019584	2.8594	-0.85843	1.2211	1.9604	-1.0083	0.35838	-0.44015	2.5251	1.762
-11.243	-11.948	-10.89	-9.0582	-12.29	-13.011	-10.404	-9.6725	-11.099	-11.996	-11.776	-11.173	-9.4598	-11.325	-7.3747	-13.137	-11.471	-8.3667	-10.72	-11.885	-11.009	-12.786	-11.814	-11.416	-10.403	-10.399	-8.2645	-10.499	-11.264	-11.535	-10.302	-11.56	-9.4408	-11.769	-11.9	-9.0193	-11.567	-11.351	-12.063	-9.6401	-9.7825	-10.319	-10.12	-9.7065	-9.5592	-13.457	-9.8221	-11.369	-9.0296	-12.389
2.1913	5.6179	2.8259	2.1625	1.9971	3.4328	3.7711	3.2028	3.0522	3.4175	2.648	3.4964	3.3587	1.3454	2.1577	4.5017	2.5981	1.4406	4.908	0.23979	3.2898	2.9887	2.2683	2.7653	2.7613	4.7447	2.7508	2.4369	2.8864	3.3434	1.8906	3.1026	2.1892	3.818	3.8584	3.4494	3.2821	2.3568	2.6661	3.1478	3.6593	0.2474	2.7417	3.5811	0.54215	1.2239	1.9226	3.5336	4.0924	1.9344
-12.976	-14.199	-13.422	-14.165	-14.416	-13.591	-13.146	-11.571	-15.435	-12.136	-13.911	-13.489	-14.171	-14.807	-14.464	-15.791	-15.037	-13.523	-10.258	-10.807	-14.683	-11.434	-11.654	-13.483	-11.903	-13.924	-13.136	-11.869	-12.69	-12.342	-12.622	-14.691	-12.554	-13.708	-12.827	-15.268	-14.678	-13.488	-13.059	-13.63	-12.203	-13.301	-12.786	-11.63	-14.895	-15.566	-13.607	-14.561	-14.491	-14.35
-7.6465	-12.35	-9.0445	-9.6928	-10.893	-8.9537	-10.076	-9.8581	-8.0317	-10.183	-11.752	-9.9461	-11.665	-9.9461	-11.692	-9.916	-11.724	-9.1907	-11.897	-8.9365	-10.246	-9.7777	-9.8774	-8.9816	-8.4735	-12.149	-9.8797	-9.3289	-9.6093	-11.686	-9.9662	-8.4887	-11.094	-13.142	-10.691	-10.362	-11.821	-8.1313	-8.6847	-8.773	-8.6348	-8.5846	-10.875	-11.618	-9.9353	-10.908	-9.0317	-7.3689	-8.9919	-9.4235
-0.016848	-0.98219	-1.9451	-0.4696	-1.5217	1.5948	0.99429	-2.0171	-1.4989	-2.0368	0.65518	-2.6297	1.0188	-0.72698	-0.1245	-1.1416	-0.58621	1.0481	1.1309	-1.2738	-0.2878	-0.45583	1.8845	1.5155	0.3962	-0.43569	-0.63836	-1.3964	1.2565	0.77576	-0.27195	-1.3577	0.19554	1.5078	-0.39777	3.0129	1.6285	-0.16801	1.5202	1.2223	-1.305	0.78955	1.197	0.32618	1.9111	0.53273	1.3498	-0.49745	1.6348	0.15866
-5.5584	-5.2991	-4.1576	-4.0643	-4.1034	-6.8846	-4.4206	-5.5145	-6.4049	-7.5415	-5.6725	-4.7918	-4.6978	-4.0201	-4.865	-4.1623	-4.2648	-7.4375	-6.6517	-2.8549	-7.0592	-6.4589	-5.8614	-3.7687	-6.7125	-5.7781	-4.4844	-6.3588	-6.0294	-6.6572	-5.7557	-4.3478	-6.1302	-4.1901	-4.7739	-7.742	-4.7461	-4.7099	-5.8901	-5.7888	-5.1378	-6.4026	-6.669	-6.3306	-3.6327	-2.5723	-5.0735	-6.224	-5.6384	-6.4573
-12.083	-13.873	-16.428	-15.031	-10.847	-13.423	-11.725	-14.865	-14.381	-12.713	-12.676	-12.828	-12.748	-15.688	-11.97	-12.233	-11.819	-14.578	-13.324	-13.745	-13.131	-15.128	-13.665	-13.592	-13.603	-10.054	-13.161	-12.401	-12.09	-14.38	-14.391	-13.725	-13.04	-12.762	-12.095	-13.289	-12.778	-13.335	-13.341	-11.907	-11.833	-12.152	-10.868	-12.373	-11.147	-12.199	-15.704	-12.352	-11.862	-11.825
-8.93	-5.8696	-7.9057	-8.1685	-7.7175	-9.0988	-7.2399	-8.7219	-4.5755	-8.8158	-7.6442	-7.2572	-7.2047	-6.6179	-6.2659	-6.9311	-7.1493	-4.9103	-8.1851	-7.6595	-7.4691	-6.131	-6.2266	-6.2619	-9.3686	-9.1379	-7.7668	-7.4928	-7.2715	-8.8713	-7.5884	-6.6538	-9.1788	-7.0899	-7.0976	-8.1467	-9.045	-7.1392	-6.7746	-8.4999	-6.9026	-7.5164	-6.1236	-9.3754	-8.269	-8.5593	-7.0849	-7.9234	-6.2738	-7.8306
1.5584	-1.453	0.79502	-0.94009	0.092058	1.1039	-0.54471	-0.4016	-0.79238	-1.3595	2.586	2.5653	-0.56525	0.51459	0.54659	-1.8686	1.6202	-0.33019	-0.92224	-1.8319	0.56069	0.46514	0.93352	-1.7124	0.16512	-0.70525	-1.5038	0.3911	-1.5321	2.3647	-0.03833	-1.1366	-0.57714	-0.78114	-0.26015	1.0219	-0.031754	2.2144	-0.24794	-0.68867	0.12401	1.5653	0.040588	-1.3934	0.79534	-1.4694	1.9214	0.66281	1.0567	-1.1349
-12.363	-11.516	-14.258	-12.486	-13.984	-13.524	-14.25	-14.719	-12.869	-13.914	-12.479	-14.054	-13.333	-13.355	-11.892	-12.791	-13.101	-13.414	-10.729	-12.088	-14.507	-12.278	-13.363	-12.149	-13.321	-11.129	-12.396	-14.498	-13.847	-15.054	-15.893	-13.983	-16.76	-11.273	-14.938	-13.695	-12.962	-14.425	-11.879	-10.838	-11.116	-12.84	-11.267	-13.693	-12.059	-11.387	-11.855	-14.132	-11.856	-11.373
8.7594	8.0633	7.7426	8.9862	8.1038	8.6286	8.2279	10.792	9.7982	9.7194	9.0199	9.0203	11.892	9.5969	8.4713	11.56	9.6763	10.526	9.7153	11.806	7.5942	8.0918	11.303	10.834	7.9282	9.173	8.9783	10.044	9.746	9.6839	7.4679	9.8119	10.323	10.515	10.728	9.1139	10.108	9.4331	10.707	10.357	9.9719	9.5391	9.2622	10.968	10.176	6.8162	9.8123	10.193	8.65	9.5581
-13.959	-13.159	-11.56	-12.025	-14.993	-13.146	-12.352	-13.492	-13.485	-12.037	-11.391	-13.384	-13.911	-12.77	-12.06	-10.845	-13.451	-10.186	-11.552	-13.006	-14.414	-11.508	-15.932	-11.842	-14.069	-13.057	-12.362	-12.047	-15.535	-14.182	-12.871	-12.161	-12.343	-12.777	-12.942	-12.036	-11.373	-12.805	-11.621	-13.109	-10.751	-12.591	-14.908	-11.129	-14.508	-13.945	-14.52	-12.132	-13.779	-14.809
0.36853	1.9614	-1.6255	-1.9638	0.14417	-1.481	0.20108	0.2727	-0.58003	-1.9199	-1.0087	0.90394	0.18596	1.2405	1.7053	0.53079	-1.2671	-1.5819	2.0235	-3.9827	-1.6115	0.53736	-0.67166	-0.86531	-0.85521	-0.34873	-2.096	-0.40095	-0.20903	0.091373	-1.6345	-0.6249	0.28357	0.37058	-1.8198	-0.38578	-1.7223	0.0072573	-0.61848	1.4001	-0.81226	-2.6871	-0.18137	0.20334	0.018177	0.76754	-2.0443	1.4267	-1.5564	-0.34913
-24.608	-23.125	-23.326	-21.429	-22.97	-22.735	-24.259	-21.701	-23.898	-19.426	-23.532	-23.106	-22.161	-20.559	-20.336	-21.81	-21.607	-23.351	-19.947	-21.869	-22.455	-22.259	-22.48	-23.568	-24.041	-24.051	-20.849	-21.37	-24.805	-23.359	-20.638	-22.672	-21.171	-22.719	-22.489	-22.789	-21.191	-22.333	-20.061	-22.736	-22.851	-20.713	-21.132	-22.16	-22.422	-24.491	-21.932	-21.459	-22.256	-22.648
9.4342	8.4566	10.594	10.822	10.415	9.9542	9.3516	9.1329	10.101	9.1529	10.213	11.395	8.3905	9.3274	8.0799	10.425	9.0051	9.2202	10.161	10.267	9.9042	8.2581	11.38	10.688	9.4753	11.359	9.8878	8.1033	11.61	7.1561	11.054	10.518	10.866	9.0606	8.8861	13.471	8.1103	8.532	8.1551	10.418	8.025	10.508	10.661	11.236	8.4341	12.029	8.94	8.7431	10.711	10.581
-3.5175	-3.7427	-2.8124	-3.2578	-3.0968	-3.569	-3.0486	-3.1966	-2.7082	-3.5133	-3.1094	-3.5633	-3.3214	-6.7265	-4.1965	-5.4485	-5.0783	-4.024	-0.087483	-6.105	-3.3511	-3.546	-3.4588	-3.4916	-2.6688	-5.4639	-3.5734	-3.2609	-1.2257	-3.5004	-2.1968	-6.0832	-4.4562	-5.748	-3.5802	-5.5845	-5.8161	-3.9314	-3.5901	-1.9536	-2.8293	-3.7144	-3.038	-4.1175	-3.3128	-3.4391	-4.2855	-3.5146	-2.5249	-3.1717
4.9132	5.2684	5.8193	7.1051	2.9808	2.5893	3.9552	4.1497	4.7287	3.2109	3.9302	4.7034	4.8181	4.8236	5.3238	5.0707	4.9865	3.1659	5.2263	4.0604	6.3822	7.2202	5.9052	3.9221	6.0898	6.9161	5.7744	4.3047	5.6976	3.6459	6.1801	3.6039	7.1498	4.6652	5.0057	3.0792	2.9889	3.1435	4.9674	6.2714	5.8502	3.7741	3.6389	5.4563	7.8741	4.9034	3.435	4.848	4.3541	5.2773
-1.273	-3.6769	-2.9578	-4.4512	-3.1915	-2.53	-2.4004	-4.3241	-5.0636	-3.2949	-4.0229	-4.3676	-1.9688	-3.5949	-3.8266	-2.7475	-3.8075	-4.3459	-5.4484	-0.85729	-3.5279	-5.0705	-2.8396	-1.7403	-2.0811	-3.9753	-4.3331	-3.938	-3.7846	-3.9944	-4.0217	-2.6753	-3.6014	-3.58	-4.4289	-1.6083	-2.9608	-1.7855	-2.0777	-1.9698	-1.3867	-2.7394	-3.5081	-0.53806	-3.6074	-1.6298	-3.9335	-0.95107	-5.1435	-5.527
-8.9212	-7.8861	-8.8909	-10.385	-8.1697	-9.0634	-10.843	-9.8739	-11.969	-9.0888	-8.8185	-8.396	-8.8978	-9.5058	-9.7982	-10.003	-9.2146	-9.8691	-8.0261	-8.8982	-9.8551	-9.2238	-8.8077	-11.344	-9.1953	-9.6005	-6.9606	-10.595	-8.1198	-8.1302	-8.464	-7.7124	-7.6832	-7.9825	-9.5853	-6.9477	-7.4939	-11.195	-9.838	-10.675	-9.2976	-9.1923	-11.076	-10.767	-11.393	-8.1793	-9.5979	-9.4388	-10.385	-10.42
-3.762	-5.9595	-2.693	-2.8899	-3.7274	-6.1605	-6.9199	-3.1675	-8.4839	-3.7175	-4.2849	-6.8418	-4.349	-4.4624	-3.6125	-3.1273	-4.8546	-4.8622	-3.5156	-3.7479	-4.8795	-6.2497	-3.8759	-3.4091	-3.983	-3.3577	-3.9147	-4.9192	-3.6916	-3.9061	-4.1105	-3.8357	-5.7974	-5.1217	-5.1752	-3.7414	-5.5359	-4.7039	-4.9035	-4.4081	-3.8544	-2.6043	-3.318	-5.1054	-4.6848	-3.7951	-2.1848	-5.5258	-4.5636	-3.6203
-10.34	-9.4909	-10.026	-9.8658	-8.9424	-10.227	-10.363	-12.086	-10.799	-10.902	-8.3684	-8.8534	-10.316	-7.9909	-8.5399	-10.387	-9.9914	-8.8964	-11.286	-11.233	-11.966	-10.195	-8.3685	-12.323	-6.8778	-11.657	-12.286	-9.2382	-11.551	-9.3117	-11.409	-11.552	-8.489	-10.26	-9.5038	-9.3168	-9.2766	-11.191	-12.238	-10.719	-10.527	-12.893	-10.526	-10.02	-9.6569	-10.488	-10.372	-9.8224	-8.3223	-10.997
-0.40986	-0.48191	-1.3747	-2.2081	-0.58515	0.54545	0.060632	-1.966	0.95237	-0.64448	-1.2629	-0.60623	-0.62992	1.0323	1.9257	-2.5592	-0.3523	-0.79133	-0.39664	-0.89924	0.1486	-0.022739	-0.86573	-0.24242	1.0435	-0.14972	-0.32032	-1.329	-1.4966	1.1295	0.66743	2.6286	1.6792	-0.17024	-0.24059	1.3181	-0.13202	0.21072	-0.56049	-2.8992	2.9538	-0.030462	1.221	-0.34925	0.082695	-0.81153	1.7535	1.9351	-0.74891	1.9855
5.4536	6.3854	5.0081	5.5103	3.4031	2.6884	4.5287	2.8974	4.6696	6.0603	5.1493	4.8127	5.2618	5.9972	6.8182	3.9873	5.5743	4.9299	6.0405	4.5619	3.3244	2.8165	4.0442	5.0143	5.1009	5.0737	4.7878	5.2904	5.0097	6.1173	4.4143	6.6956	5.9279	5.4425	5.451	7.4924	4.9638	6.5762	6.084	8.9693	2.7829	3.7407	4.8966	3.5649	5.8413	5.4018	7.8137	5.2733	4.6153	3.9549
-21.64	-20.437	-22.115	-21.463	-21.212	-20.391	-21.436	-23.015	-22.258	-23.064	-21.404	-21.855	-20.251	-20.914	-21.532	-24.669	-24.532	-20.707	-24.166	-21.664	-23.168	-23.359	-20.973	-20.713	-23.279	-21.849	-22.218	-22.023	-24.444	-22.314	-23.414	-20.081	-23.409	-24.965	-20.693	-21.83	-22.653	-21.682	-24.201	-22.467	-22.602	-21.414	-23.798	-23.547	-24.782	-22.653	-22.809	-21.912	-22.975	-21.075
1.9322	3.9705	1.627	-0.37039	3.2071	3.3459	4.091	4.9437	4.8901	4.4051	5.4952	2.9275	2.5892	3.8221	1.5817	4.2283	1.4474	2.9651	1.432	3.6523	3.4265	3.6972	1.3521	2.4651	4.3634	2.7493	3.3267	2.6661	0.21683	2.435	2.6469	3.6404	3.3126	1.3885	2.7954	1.9845	4.8221	2.8915	3.2372	2.6261	3.8124	2.9452	4.1468	4.3478	1.9502	2.9348	3.2434	3.621	2.9594	3.0581
8.8011	9.6384	8.8844	11.95	10.852	9.5844	10.304	9.1781	7.8635	9.056	9.7592	9.53	11.538	10.021	8.3064	7.1135	11.172	10.121	9.6758	9.4553	10.078	9.6807	11.356	9.7455	9.8853	9.0231	10.714	8.281	9.4514	8.765	9.7351	11.12	10.474	9.7897	8.3288	9.0085	9.3621	9.482	9.7827	8.2727	11.798	10.545	10.273	10.429	7.6714	9.3716	8.1292	10.171	11.371	8.7313
-2.9195	-1.8485	-2.0343	-4.8251	-3.7733	-0.25862	-1.1608	-2.5935	-3.0179	-1.9876	-5.6519	-1.5241	-1.3811	-3.7485	-1.2786	-0.33538	-1.9348	-1.4604	-0.96537	-2.7651	-3.7122	-4.5337	-2.293	-3.0319	-2.3152	-1.5492	-4.2866	-2.9459	-6.0148	-0.25345	-2.2466	-2.4402	-1.5469	-2.6852	-3.1034	-1.655	-0.77495	-3.728	-2.8154	-4.8465	-1.1007	-1.4173	-3.9871	-0.77759	-2.6619	-2.0591	-4.5597	-1.0267	-4.1254	-2.4976
-14.226	-11.828	-10.81	-12.254	-13.283	-11.645	-13.351	-11.262	-11.409	-12.125	-13.041	-11.731	-15.854	-11.609	-11.561	-11.937	-11.563	-10.741	-13.2	-11.91	-12.207	-13.7	-12.415	-12.572	-12.738	-12.805	-12.739	-13.475	-14.498	-9.6728	-14.027	-12.716	-13.703	-13.892	-12.789	-12.02	-15.668	-13.509	-13.239	-10.159	-14.019	-13.47	-11.482	-14.016	-12.066	-14.384	-12.948	-11.653	-13.849	-12.604
-13.771	-12.429	-13.855	-15.058	-15.042	-11.341	-14.01	-14.462	-15.6	-12.086	-13.239	-14.031	-11.946	-13.892	-11.754	-13.535	-13.827	-14.179	-11.791	-14.932	-15.043	-14.577	-13.978	-12.135	-13.73	-16.268	-13.475	-13.012	-10.375	-13.316	-14.532	-13.448	-13.413	-13.904	-11.257	-16.808	-14.674	-13.477	-14.936	-13.437	-15.007	-14.573	-12.81	-13.628	-15.202	-13.218	-12.996	-15.398	-15.949	-15.414
-13.612	-14.01	-14.069	-14.578	-13.299	-13.873	-11.775	-13.332	-13.814	-12.139	-10.792	-13.253	-12.411	-12.401	-14.697	-13.162	-12.067	-13.702	-12.392	-11.928	-13.752	-13.277	-14.448	-12.418	-14.312	-13.879	-11.695	-13.858	-12.94	-13.735	-11.788	-13.597	-12.768	-10.999	-13.226	-10.619	-14.01	-13.222	-12.737	-14.144	-13.086	-14.786	-15.38	-13.307	-13.554	-13.873	-11.583	-13.644	-13.592	-13.353
-4.4454	-1.2302	-2.0575	-3.1211	-3.3576	-2.5385	-3.5157	-2.048	-2.5182	-1.9801	-2.2276	-3.0608	-3.08	-2.8739	-3.8958	-2.8992	-3.6062	-5.2125	-2.7015	-2.8178	-2.9583	-2.9098	-4.7445	-4.6758	-1.3581	-2.0617	-1.228	-0.045263	-1.0259	-1.7765	-1.2907	-4.1027	-2.2756	-2.8256	-2.2098	-3.9005	-4.1129	-7.2019	-3.8158	-3.5403	-3.961	-2.9067	-1.3627	-1.0684	-4.5007	-3.8574	-5.3793	-3.9019	-2.6343	-2.5115
-11.297	-8.7899	-9.8826	-9.7399	-9.4074	-8.2841	-12.271	-11.141	-12.377	-9.7876	-10.299	-11.201	-12.296	-10.637	-11.144	-9.0846	-9.7962	-12.995	-11.525	-10.001	-10.154	-9.9742	-10.804	-12.206	-10.406	-11.74	-11.798	-11.27	-9.9323	-9.2969	-9.6266	-11.142	-11.847	-11.754	-11.178	-9.0101	-11.402	-8.3344	-10.694	-10.804	-10.568	-11.097	-8.7317	-13.37	-10.139	-9.9542	-9.3813	-11.669	-10.068	-10.246
-6.0594	-3.6073	-5.9336	-4.8541	-7.6626	-7.815	-6.0747	-4.1073	-4.264	-6.1736	-5.1718	-4.6716	-5.6569	-5.754	-4.5214	-5.2411	-1.427	-3.6242	-4.0137	-7.0649	-7.1204	-4.3135	-5.8073	-5.3798	-4.9276	-4.7296	-3.8905	-6.05	-6.3938	-4.4088	-4.8466	-6.3344	-7.4018	-5.908	-7.4079	-4.0591	-6.9985	-5.2366	-6.2988	-7.2197	-5.8785	-2.9844	-5.7934	-5.2712	-4.96	-3.7782	-5.4818	-5.827	-6.0974	-6.2083
-13.391	-12.156	-13.283	-12.025	-14.999	-11.385	-13.496	-13.073	-13.518	-13.119	-11.29	-14.354	-12.681	-13.291	-14.421	-11.705	-14.464	-12.61	-14.343	-12.136	-13.928	-13.559	-10.458	-16.654	-13.642	-13.065	-12.871	-12.326	-16.339	-14.588	-14.899	-13.181	-13.469	-11.188	-13.974	-12.736	-13.59	-12.39	-11.714	-13.769	-11.607	-11.04	-13.099	-13.151	-13.579	-12.364	-12.586	-11.676	-10.764	-14.156
-23.788	-23.053	-22.838	-21.694	-20.486	-24.567	-20.956	-23.845	-22.105	-21.498	-21.978	-22.222	-21.623	-21.708	-22.456	-21.001	-21.454	-21.993	-25.481	-19.457	-23.24	-22.678	-22.918	-23.573	-22.38	-23.476	-21.44	-21.991	-23.044	-22.747	-22.664	-19.958	-22.548	-21.354	-22.801	-20.815	-21.223	-20.413	-23.159	-20.139	-21.728	-21.877	-23.668	-21.366	-21.35	-21.184	-19.592	-22.007	-22.715	-21.151
[truncated: 150 more columns]
