# Supplementary material for: Genetic dissection of main and epistatic effects of QTL based on augmented triple test cross design
Source: PLoS One. 2017 Dec 14;12(12):e0189054. doi: 10.1371/journal.pone.0189054 (PMC5730204; doi:10.1371/journal.pone.0189054)
Supplement: S7 Supporting Information — (ZIP) [file pone.0189054.s007.zip › z2_100_0.5_5.csv]

0.81636	0.63403	-0.26988	-2.5043	-1.3954	-0.48299	-0.2864	-3.9293	-2.8881	-3.3371	-1.8837	0.0035553	0.25779	-0.64544	-2.0801	-1.0137	-2.2418	-2.2353	-2.8591	-1.9201	0.98892	1.2209	-1.4324	1.1704	-5.1968	-0.018155	-1.3696	-1.3414	-1.5491	-0.69389	0.50155	-0.70996	-2.9494	-1.1797	-5.217	-2.0491	-0.8956	-4.7359	-0.77068	1.2608	-1.3049	-2.2506	-2.7605	-1.1212	-1.43	0.85641	-3.4145	-1.5648	-0.33335	-0.38868
-12.759	-12.787	-13.631	-15.128	-12.635	-13.389	-11.755	-10.403	-12.477	-13.652	-13.315	-11.744	-11.668	-9.1186	-12.823	-11.005	-12.882	-14.622	-11.732	-11.544	-12.567	-13.992	-9.5358	-13.871	-12.107	-13.889	-15.35	-14.62	-10.863	-12.355	-16.726	-13.18	-14.287	-11.398	-14.394	-16.59	-11.372	-12.875	-14.953	-15.92	-13.435	-12.408	-11.621	-10.325	-13.894	-14.494	-9.7515	-13.434	-13.65	-13.459
9.6942	7.4641	6.2782	8.9798	10.757	9.869	5.328	10.741	11.664	13.186	10.692	8.1696	13.481	11.061	10.311	11.601	7.4058	9.5361	8.9938	8.1348	10.152	10.488	8.3128	7.0396	11.17	13.802	9.9915	7.9307	9.9226	9.6194	9.7719	11.248	9.6453	7.3037	10.463	10.526	8.9199	7.5654	10.226	7.9317	11.319	11.908	10.037	7.2225	14.223	5.6983	10.457	9.4419	8.4112	11.002
-11.374	-10.771	-9.6827	-8.5515	-11.597	-11.94	-10.241	-8.4982	-11.878	-11.761	-12.555	-11.033	-10.813	-9.6646	-12.727	-11.806	-11.802	-12.15	-11.345	-8.8816	-8.8481	-7.866	-12.908	-12.189	-9.7465	-7.9376	-10.729	-11.609	-10.616	-9.3749	-13.027	-9.602	-9.3172	-12.407	-9.4597	-12.013	-9.5991	-12.397	-7.9377	-10.098	-11.371	-11.8	-9.975	-12.858	-9.2815	-10.924	-13.464	-11.234	-9.5399	-11.321
-0.68185	1.3833	1.6065	3.1902	2.167	2.4772	-0.51392	-1.0555	0.66959	-1.7034	-2.3467	-1.0969	-0.61286	-1.6851	2.1219	2.7141	1.3488	0.12708	0.90808	-1.407	-0.92054	0.49363	4.3555	3.1637	3.8163	1.6195	3.8151	1.9198	0.85259	-0.18755	4.3487	2.3335	0.80468	-1.2733	3.3228	1.9358	1.4035	-0.3984	-0.58901	-2.008	1.8466	1.0256	-1.1802	-2.6763	4.4462	-1.212	-0.53096	-0.22072	-0.39053	-2.4637
11.299	11.148	5.0539	5.2361	6.4246	8.6114	9.2203	9.8486	12.224	6.8885	8.8531	6.6866	9.8033	9.2095	10.589	8.8484	9.2314	11.67	9.5051	8.6165	8.9062	5.4029	5.7354	10.834	8.8937	11.344	7.7446	13.648	10.65	12.89	8.1249	10.46	8.3425	11.249	9.6121	10.695	9.3075	10.113	8.0059	9.7874	8.2074	7.3202	8.6682	8.1711	8.0018	8.4598	7.3712	9.6156	6.9425	9.4421
1.4743	-0.49812	-1.6278	-2.6266	1.0579	-0.78475	0.49988	-1.3456	-2.6849	-4.8166	1.8298	-5.2211	0.23047	-1.7683	-1.2432	-2.8577	0.46596	-2.4235	2.5308	-0.66926	-0.35231	-2.568	-5.0897	2.0131	-0.72547	-4.4503	-0.69456	0.38914	-2.7188	0.20621	-3.3619	-0.89115	-0.63023	-3.1631	0.042239	-2.2303	-0.42867	0.23751	-0.1992	-6.4726	0.326	-1.717	0.28706	-4.0733	-0.42599	-4.8531	-1.6186	-1.2753	2.6734	-2.8998
-7.6175	-5.651	-8.238	-4.5342	-6.4086	-12.263	-8.9644	-8.2659	-9.3027	-7.5773	-8.5813	-9.135	-11.86	-8.0645	-8.061	-7.2905	-8.3726	-8.3683	-7.8086	-6.8755	-7.9522	-11.159	-8.7395	-10.961	-9.1464	-11.255	-8.8355	-10.098	-8.3797	-11.531	-6.7248	-9.2773	-8.9264	-10.764	-7.1955	-10.548	-5.8225	-9.9313	-10.982	-9.8747	-7.6307	-8.634	-7.8738	-7.9347	-10.576	-10.544	-11.871	-8.1348	-8.8912	-9.7326
-3.5325	-4.4379	-4.4855	-7.6189	-5.1889	-5.8511	-4.4627	-5.1707	-5.7645	-5.2912	-7.483	-8.5355	-7.6677	-5.5889	-4.3208	-7.8792	-6.3525	-8.3892	-8.2944	-6.5604	-6.0839	-5.0316	-7.4045	-6.9501	-5.9629	-3.6335	-4.5497	-6.8435	-6.8143	-4.959	-6.7126	-8.7289	-1.6629	-7.0471	-6.7274	-6.3034	-2.0464	-3.4031	-7.8711	-6.0299	-2.0215	-8.2281	-1.2543	-5.5335	-3.4547	-7.6583	-5.781	-3.0004	-6.8248	-6.557
-4.847	-2.324	-1.9715	-3.2657	-3.7817	-5.4746	-5.5175	-6.6875	-6.8614	-4.4455	-7.7125	-4.2957	-8.0792	-6.4775	-5.7656	-3.9266	-4.9959	-1.6758	-5.5643	-3.7594	-6.2587	-6.0018	-9.148	-3.5754	-4.7963	-3.776	-6.562	-5.8198	-6.1513	-5.5246	-2.5632	-3.62	-3.2243	-5.5622	-3.7017	-5.0971	-2.5349	-3.7896	-6.845	-2.3831	-6.1004	-7.0658	-8.674	-4.5798	-2.1523	-4.0997	-5.3149	-7.4086	-6.8891	-6.5414
-1.6856	-3.9385	-1.9402	2.0781	-1.8799	2.1839	0.46334	-2.3847	0.020049	2.7554	-3.0157	-1.5282	1.9766	-3.5996	-3.1026	-1.8567	1.4292	-1.0055	0.26523	0.0026884	1.3725	-0.65124	-2.2602	1.28	0.36892	-0.94339	0.035302	2.588	0.81496	0.73927	1.7753	-2.2201	0.10814	2.9934	1.2065	0.62793	-0.31381	0.13046	-0.89134	2.6859	3.153	0.41205	3.6317	1.8582	-2.2674	-0.51596	-1.5233	1.2297	-1.2566	-1.1396
2.5282	6.7224	6.4459	6.0256	2.6165	8.1403	6.2474	3.7578	5.0393	4.3633	6.6582	5.3811	6.5508	7.4523	7.3116	9.6971	3.852	5.8983	5.9777	5.2203	3.1725	5.2787	2.5608	2.3295	5.8568	6.1663	5.9378	5.9456	4.519	3.1271	3.7783	3.9911	3.3689	6.1276	7.1131	5.0523	6.6045	7.5992	4.5438	6.9731	4.574	3.5121	4.5784	4.6587	5.1803	1.6695	6.2335	3.9877	5.3221	5.6245
6.0962	7.6164	8.5504	9.8538	7.8499	5.146	7.2671	6.5599	6.1051	6.4585	9.5543	7.4493	4.0376	5.56	7.8459	7.1965	6.8294	7.8028	8.7479	5.6232	4.5615	7.4393	6.7487	8.859	8.2909	5.1134	7.5645	8.4156	6.9529	7.0521	7.1188	7.0514	5.0206	9.4863	9.0121	6.5239	4.3371	5.1059	9.3051	6.0444	8.2844	7.8897	5.7956	6.4911	3.6527	11.494	7.7415	6.8797	7.8942	7.4893
6.1095	5.9075	5.4216	6.4843	6.9815	3.7123	9.8369	6.2897	5.3998	5.4455	1.4954	7.6327	6.3826	6.6155	4.5421	2.8749	6.939	6.3422	6.8711	4.9436	5.3415	9.0134	5.3441	4.0773	5.5268	6.6634	2.1456	6.5978	3.722	3.2706	3.1547	9.1621	8.5043	3.9418	5.553	5.3059	7.4035	5.4337	6.6686	6.0084	6.2067	6.4681	3.5757	5.6665	1.2507	3.0985	4.7236	6.0024	4.0143	8.253
-3.1881	-4.6256	-1.7683	-0.50725	-2.785	-2.6319	-1.4785	-5.3567	-2.1338	-3.2317	-3.2671	-4.145	-7.2813	-0.6558	-4.3594	-3.0134	-6.3606	-0.65089	-1.2346	-3.2649	-0.14554	-2.0223	-4.6356	-2.7535	-1.4207	-4.0633	-5.3026	-2.0744	-4.8641	-1.5646	-0.31407	0.20299	-3.4507	-3.351	-3.4466	-5.4389	-3.0586	-4.2389	-4.1965	-1.5575	-1.6885	-3.783	-1.8519	-1.7799	-3.2123	-1.8207	-4.3433	-4.4623	-0.079403	-2.6484
-15.576	-16.106	-13.654	-13.487	-18.223	-15.014	-14.095	-13.115	-12.664	-13.131	-11.749	-13.756	-14.748	-13.283	-16.923	-14.468	-16.134	-16.453	-14.526	-16.658	-14.481	-14.881	-13.389	-14.484	-14.437	-12.756	-19.971	-13.956	-14.198	-15.907	-18.182	-12.718	-14.85	-13.689	-14.854	-14.047	-15.984	-15.474	-18.674	-16.85	-14.761	-13.113	-14.56	-16.899	-15.874	-14.854	-12.225	-12.475	-15.801	-16.533
0.068435	0.63084	-0.074294	-0.56093	-2.41	-1.9835	-4.1809	-1.8744	-3.0953	-2.8053	3.9092	-1.3336	-2.8133	0.20719	1.6567	-3.6046	3.8193	-1.5956	-4.2161	1.253	-4.0963	-1.8685	0.78102	-1.6897	0.22394	1.1532	0.69676	-0.40778	-2.614	1.7909	-2.9596	-2.7869	-3.1419	-0.56354	0.37919	-0.84837	-0.87012	-1.8404	-1.1007	0.30426	2.4695	-0.1449	-2.749	1.2521	0.067137	-0.23429	-1.2871	-1.741	-0.62638	-1.3798
-20.175	-18.875	-21.366	-24.799	-18.304	-24.314	-25.127	-20.4	-21.382	-19.36	-22.732	-23.347	-23.264	-22.891	-23.387	-20.383	-23.301	-22.818	-19.696	-21.522	-22.557	-23.424	-23.581	-23.916	-24.476	-24.871	-23.06	-21.328	-23.298	-20.812	-19.426	-20.534	-20.759	-21.262	-18.828	-19.265	-22.52	-23.859	-21.999	-22.66	-19.268	-21.955	-22.112	-23.908	-22.126	-19.689	-22.884	-28.348	-21.643	-22.645
-13.945	-12.944	-12.466	-12.155	-14.687	-14.61	-13.308	-13.965	-12.835	-13.297	-15.173	-12.731	-11.545	-16.271	-13.288	-13.684	-12.735	-12.672	-11.666	-13.285	-13.118	-12.664	-13.832	-13.274	-11.916	-9.4722	-13.542	-11.328	-12.806	-13.904	-13.725	-13.135	-12.967	-13.331	-12.542	-11.5	-11.582	-11.345	-11.777	-11.709	-10.188	-13.969	-13.352	-14.579	-9.7836	-16.18	-11.1	-13.719	-15.679	-13.937
-2.2299	-3.3076	-6.0095	-2.8997	-1.5926	-4.2462	-7.6349	-2.4988	-6.9218	-7.8737	-8.52	-7.0814	-4.8907	-2.1155	-3.2678	-0.061168	-6.4004	-2.0054	-4.0997	-1.5091	-3.835	-3.5347	-0.47014	-7.9966	-4.7956	-3.5938	-3.9859	-4.215	-5.864	-1.1827	-6.5532	-2.5292	-10.225	-5.6176	-4.8875	-1.1037	-3.5968	-3.9514	-5.7287	-8.4536	-5.3679	-5.8851	-1.88	-2.313	-6.1017	-5.6828	-3.7381	-4.132	-6.9446	-5.3316
1.0791	0.032697	0.52873	-1.1394	-1.7223	-2.8921	0.38612	0.5385	1.7752	0.15923	-4.6121	-0.9752	0.39214	-2.1387	0.29695	2.4515	0.39088	-2.0986	-2.5098	2.5991	-0.14093	-1.7387	0.58304	-2.6766	-1.528	-1.1646	-2.8169	2.6754	0.53569	-2.6114	0.73017	4.774	0.30339	0.4557	-0.93603	2.6882	2.5663	-1.337	1.8269	2.457	0.59924	-0.75489	-0.96834	-2.8905	-2.5689	1.6376	-0.0067704	-0.81722	-1.3467	-2.0237
7.7952	7.5882	5.8844	8.2941	7.1969	9.462	7.1853	7.5794	5.2447	9.1286	5.8713	5.5239	6.0556	8.4531	9.5629	2.641	3.9379	4.5199	4.6928	6.901	9.3406	6.7736	6.2202	7.4756	8.8063	9.2117	7.0755	10.846	9.1356	8.5353	5.1908	12.527	5.2328	7.7606	9.7452	4.8999	6.7067	4.9195	6.3513	8.4161	6.1772	6.4203	6.4609	7.6253	10.217	11.444	2.8569	9.0553	5.9806	8.074
-4.6706	-3.6613	-6.5357	-4.5653	-5.7283	-2.8636	-3.9699	-1.457	-5.296	-4.2325	-7.4088	-5.786	0.11765	-4.8436	-0.5061	-4.4074	-2.5192	-5.8209	-3.463	-3.3445	-4.5482	-4.6662	-4.8291	-2.1399	-3.3018	-5.9582	-4.1003	-7.7683	-2.1015	-0.89935	-3.8246	-1.6874	-0.052559	-3.8597	-6.277	-5.496	-3.662	-1.477	-4.3224	-3.8304	-1.6594	-4.3104	-0.53234	-2.9962	-5.1499	-4.0459	-3.5841	-4.8565	-2.5393	-4.0149
5.367	3.616	3.0822	7.095	5.4244	5.1717	6.6325	7.0893	6.7303	6.7385	3.4629	7.4622	4.0333	7.3942	6.1997	4.208	7.5778	4.1231	8.6264	4.1172	4.5772	4.4428	6.2281	6.8411	3.6518	6.2928	4.1917	7.2929	8.4597	7.532	8.6184	3.2619	3.5302	6.2968	3.084	4.6032	6.4101	4.9455	8.1237	6.8388	7.3347	5.5013	5.6355	2.7509	2.6201	4.463	7.6621	6.3644	6.3886	6.1247
6.658	7.8796	6.9222	4.1408	4.6301	1.6069	9.1742	1.3605	2.9327	5.6812	5.1751	5.7971	2.4535	9.4922	7.5491	7.1348	3.3623	2.4055	2.3053	8.3007	2.1353	4.5428	2.7529	3.3558	1.9691	5.4752	4.2543	0.71895	4.5642	5.7933	7.6132	7.0548	6.2001	4.0653	4.2259	4.7853	6.0101	7.2721	2.4268	5.7413	6.6637	6.0396	5.2647	3.9682	3.6661	5.3473	6.0108	0.74025	1.7696	5.5585
-20.945	-20.113	-21.723	-19.805	-19.842	-20.563	-20.51	-19.305	-19.427	-19.53	-23.79	-18.645	-19.828	-19.237	-20.574	-21.529	-22.335	-21.204	-22.175	-22.067	-22.085	-19.337	-20.693	-18.61	-18.669	-16.516	-21.39	-20.989	-19.848	-18.596	-19.011	-22.717	-19.12	-21.952	-21.388	-16.07	-20.135	-20.223	-19.278	-18.756	-20.587	-22.535	-21.207	-20.786	-19.989	-18.301	-21.923	-20.317	-16.864	-23.251
-12.335	-10.681	-11.864	-12.621	-8.5731	-9.5479	-10.978	-13.295	-11.752	-11.636	-12.3	-9.2921	-12.264	-12.481	-13.82	-9.2309	-11.274	-11.376	-11.364	-13.36	-13.705	-10.344	-11.175	-11.849	-12.429	-12.012	-12.651	-13.498	-12.325	-9.111	-9.9734	-10.714	-10.087	-11.217	-11.549	-11.239	-12.957	-9.5168	-12.971	-10.209	-13.509	-8.1197	-9.0397	-7.6655	-10.945	-10.646	-12.433	-7.8684	-11.189	-9.6514
-10.326	-12.051	-10.146	-12.747	-12.175	-10.627	-12.512	-12.279	-14.597	-12.649	-12.053	-13.392	-10.695	-12.518	-10.965	-11.973	-11.485	-11.255	-7.2544	-10.45	-7.1096	-12.504	-9.247	-9.4346	-9.8802	-10.694	-13.162	-8.3748	-11.246	-8.884	-10.276	-11.937	-12.184	-9.2697	-7.6459	-13.407	-12.564	-8.2414	-9.2999	-10.924	-10.502	-7.8417	-14.184	-9.9474	-9.6883	-9.0882	-10.364	-9.3051	-10.398	-11.455
-9.055	-10.294	-7.0702	-12.043	-10.859	-6.0274	-8.7556	-9.9448	-6.1773	-9.5993	-6.7028	-12.399	-6.9178	-10.831	-10.802	-9.6331	-6.1414	-11.033	-8.8444	-7.5026	-13.573	-8.3476	-9.3363	-11.198	-8.4715	-5.7655	-8.3398	-7.3302	-11.678	-8.6444	-5.9181	-9.94	-7.7227	-5.2849	-10.781	-9.5945	-9.2865	-9.8977	-10.002	-9.0871	-8.0134	-10.689	-6.1771	-9.315	-9.0004	-10.228	-6.9169	-9.1628	-8.3745	-9.0129
-15.534	-14.457	-9.6246	-13.163	-11.184	-13.482	-13.605	-14.396	-8.6225	-11.677	-11.329	-8.9908	-7.9407	-14.136	-10.928	-12.341	-12.084	-12.086	-11.103	-11.34	-7.9158	-11.802	-10	-12.111	-12.07	-12.611	-11.686	-8.7675	-14.023	-9.9916	-12.114	-10.538	-10.874	-12.3	-14.021	-12.736	-10.907	-13.333	-12.1	-12.177	-11.268	-10.964	-12.108	-12.327	-13.547	-15.01	-10.555	-7.5036	-13.826	-12.092
-3.2289	-4.0242	-0.93642	-4.4626	-3.9527	-4.6367	-6.2315	-1.8573	-3.3601	-2.1696	-1.8598	-5.9608	-1.6346	-3.2131	-3.7706	-2.4978	-3.8124	-3.912	-4.44	-0.89786	-0.47512	-4.3708	-2.2163	-2.5899	-3.9575	-3.4564	-1.9301	-4.1256	-1.2422	-7.4442	-5.962	0.48997	-2.412	-5.3537	-2.8997	-3.0308	-2.0891	-1.649	-2.1303	-0.34433	-2.998	-7.4028	-3.8937	-4.0228	-5.0589	-0.79417	-2.2761	-2.3333	-4.3123	-4.8486
-6.5037	-4.7163	-4.0761	-4.1125	-7.7412	-7.2798	-7.5643	-6.3215	-6.3407	-4.1378	-3.3226	-5.2237	-5.5765	-3.7175	-3.9369	-9.079	-4.9316	-5.9061	-6.7769	-5.9292	-4.048	-4.7395	-6.4625	-5.6515	-8.7495	-3.4612	-6.5778	-5.968	-5.845	-5.7074	-2.9696	-5.9926	-6.1184	-6.9657	-7.9576	-6.9951	-9.3579	-8.2983	-6.5414	-5.4321	-5.0548	-5.9956	-4.4833	-6.7783	-8.4845	-2.565	-3.6305	-5.3301	-5.8438	-5.3061
-7.2732	-8.5558	-3.5673	-7.9468	-8.5976	-6.5154	-5.5637	-5.6662	-6.191	-7.1618	-4.644	-3.8344	-6.9098	-6.4311	-5.7811	-4.8246	-5.2662	-7.0087	-7.1539	-2.994	-8.4166	-6.8318	-5.7137	-4.0068	-5.7115	-6.918	-7.609	-3.6358	-8.2634	-5.9011	-7.0175	-5.0318	-7.5747	-6.9296	-2.7077	-3.8254	-6.7985	-6.9086	-8.4713	-5.1032	-1.0809	-5.3101	-4.7326	-2.9853	-7.1165	-5.648	-5.9881	-4.6429	-7.8116	-4.9102
-18.9	-23.698	-18.899	-18.067	-20.365	-21.849	-19.466	-19.526	-22.881	-20.296	-19.254	-21.347	-21.297	-22.84	-20.661	-23.396	-23.635	-21.082	-20.391	-25.382	-20.859	-19.132	-21.254	-15.337	-22.863	-19.901	-20.228	-21.217	-22.618	-21.72	-15.649	-22.162	-20.628	-21.664	-17.689	-18.762	-18.81	-19.965	-19.522	-21.576	-18.336	-19.412	-22.199	-26.104	-22.432	-21.933	-19.73	-20.353	-21.21	-22.087
-3.9748	-2.7235	-2.0572	-1.6209	-5.5172	-3.8851	-2.0229	-4.0664	-2.627	-4.572	-2.8243	-3.7077	-5.311	-2.8963	-2.3745	-3.0858	-5.3787	0.54877	-2.816	-3.1593	-2.4541	-1.5992	-4.7997	-3.358	0.32832	-4.1116	-0.18398	-1.1549	-5.9149	-3.1578	-0.35635	-6.4025	-4.1273	-1.3927	-3.2955	0.27756	-5.3753	-4.3337	-4.8806	-3.5318	-4.9721	-0.97752	-4.9864	-1.591	-1.9674	-7.1402	-3.9733	-4.1877	-3.1552	-3.6304
-13.9	-11.564	-11.143	-13.752	-13.811	-13.862	-14.175	-14.768	-14.13	-15.904	-14.349	-12.716	-16.797	-10.392	-16.818	-13.466	-16.73	-10.814	-13.524	-11.333	-15.63	-16.978	-12.05	-14.87	-11.212	-12.466	-12.337	-13.317	-13.335	-13.195	-15.692	-11.154	-14.958	-11.157	-13.878	-14.149	-9.7898	-14.071	-8.9022	-12.461	-13.881	-12.789	-15.198	-12.47	-11.868	-11.844	-15.106	-8.4388	-14.682	-13.1
-0.28262	-2.8374	-1.6102	-2.268	2.2183	-1.9939	-4.0367	-1.7435	0.85679	-3.2704	0.27559	-2.1649	-0.46532	-1.5993	-1.8684	0.17223	-0.24536	-1.3006	-1.5141	-2.0535	0.60193	-0.64138	-3.0042	-0.5747	-0.46242	-3.9013	-0.43905	-2.1619	-4.3914	-2.1651	-0.01717	1.2301	-2.2203	-3.3101	-2.007	-3.9802	-1.5581	-1.4984	0.27795	-2.4537	0.91116	0.31838	-1.0537	-0.014566	2.0346	-0.46831	1.7129	0.33037	-1.6527	-1.0243
-15.645	-14.715	-18.182	-11.017	-12.66	-12.819	-15.042	-13.493	-13.168	-15.942	-11.711	-13.901	-13.15	-14.138	-14.42	-14.244	-16.618	-13.357	-15.585	-12.364	-12.932	-15.306	-12.511	-13.557	-15.829	-16.664	-14.865	-12.505	-14.984	-16.671	-14.953	-14.011	-15.169	-14.414	-16.231	-15.442	-12.871	-12.512	-13.867	-12.762	-16.445	-15.926	-12.029	-14.853	-15.602	-12.486	-18.187	-15.009	-15.647	-14.587
-13.524	-17.192	-10.482	-12.181	-14.556	-11.261	-17.731	-12.77	-13.503	-12.149	-14.757	-10.665	-13.095	-13.518	-15.562	-14.364	-14.009	-9.4104	-7.5912	-13.126	-12.075	-14.761	-11.754	-14.257	-10.599	-14.243	-11.056	-11.868	-12.194	-12.274	-11.756	-12.497	-13.183	-12.925	-13.655	-9.6565	-10.504	-12.545	-12.782	-15.365	-11.94	-12.662	-13.917	-12.039	-13.61	-14.463	-11.637	-13.149	-11.652	-11.653
-1.8916	-2.528	-0.27786	1.6493	-3.3233	-1.3642	-1.4726	-2.118	-3.4588	0.79649	-0.45384	-2.7113	1.2444	-3.9355	-1.2436	0.58744	-0.4497	2.7745	0.5105	-1.2975	-2.5009	-0.30982	-4.895	2.2169	-3.0637	2.1536	-0.43589	-3.0532	-3.1101	-2.6522	-3.0253	-2.0363	-0.90802	-2.1116	-4.025	-0.94776	0.94987	0.84566	-0.076637	-3.6512	-2.4975	-0.96931	1.229	1.7868	-3.8096	-3.7601	0.75258	-0.46888	-1.8258	-4.0647
-15.005	-14.262	-14.028	-17.023	-17.012	-14.949	-13.612	-14.698	-13.495	-14.824	-13.682	-16.812	-14.534	-11.449	-15.588	-13.569	-12.821	-10.97	-13.453	-16.938	-13.639	-15.196	-15.51	-13.432	-12.848	-12.707	-14.145	-16.266	-9.2354	-14.894	-10.831	-13.602	-13.95	-13.225	-12.127	-15.23	-16.241	-11.083	-17.134	-14.98	-15.139	-15.857	-17.331	-15.915	-15.927	-13.388	-15.04	-13.71	-13.134	-13.033
-11.171	-14.254	-11.52	-14.836	-12.546	-13.521	-10.76	-9.0634	-11.739	-7.7552	-11.58	-12.844	-9.8306	-10.971	-9.7985	-9.7951	-12.301	-11.719	-12.771	-9.7788	-8.4214	-10.741	-12.602	-11.214	-9.5332	-8.9478	-10.201	-9.7713	-12.262	-12.302	-11.416	-9.5414	-8.2524	-7.7402	-6.457	-7.812	-9.913	-11.784	-10.794	-11.279	-11.328	-11.592	-12.553	-11.83	-13.68	-12.984	-9.9642	-13.374	-12.231	-9.8116
-14.029	-7.5041	-11.329	-12.188	-13.357	-10.523	-11.108	-13.332	-12.663	-10.481	-10.529	-12.502	-8.0697	-11.726	-11.812	-6.1197	-12.089	-5.7619	-10.785	-12.009	-11.685	-11.133	-10.76	-8.2609	-13.624	-14.341	-12.943	-13.512	-8.4701	-12.752	-14.101	-15.155	-13.837	-12.774	-9.6822	-13.42	-12.986	-9.2157	-10.767	-8.7293	-15.84	-13.69	-8.7191	-10.103	-8.1044	-13.655	-14.923	-10.741	-8.8504	-14.468
5.4368	6.0015	5.1471	7.4791	5.2256	5.5097	1.7669	6.6637	3.8472	4.9519	5.3439	7.0273	3.0175	3.3149	3.261	3.8824	4.7464	0.64431	3.6879	5.6824	2.4497	3.6414	5.0601	3.317	1.9999	7.8265	5.2043	1.9414	4.6672	3.9881	1.7485	3.2063	6.0908	2.9307	3.7573	0.099857	4.7685	3.0022	3.5565	5.6391	1.2931	5.064	1.1818	4.4184	4.5923	4.8663	2.6786	7.5922	6.65	6.6911
-2.1592	-0.42898	-1.2403	0.48721	-0.72169	-1.7352	1.5705	-0.48949	-2.9296	-1.705	-0.6746	-0.31673	-4.3087	1.6348	-1.4407	-0.97181	-1.1036	-0.21083	0.70468	1.5209	1.356	-2.7027	-3.2819	3.4173	0.095495	-0.79115	2.2151	-4.5065	-0.042081	-0.84941	0.85551	1.8013	-0.72491	1.8168	-1.3142	-4.381	-1.5458	1.6327	-0.526	0.4718	0.56277	0.75414	1.5908	0.27343	-2.5204	0.25936	-1.889	1.829	-0.215	0.58165
-12.459	-8.4335	-10.413	-4.7337	-8.3281	-7.1529	-7.3984	-7.6628	-9.903	-8.1513	-7.4644	-8.2474	-4.7715	-7.5067	-12.154	-11.667	-8.2682	-9.9714	-8.8863	-7.5127	-5.0003	-6.6845	-8.4649	-6.2151	-9.0684	-7.4647	-6.5494	-3.5392	-8.4888	-9.119	-10.379	-8.7902	-7.0819	-6.7306	-7.2348	-7.4744	-10.503	-4.4804	-7.281	-3.3809	-7.8333	-9.8824	-4.1908	-9.1694	-6.4303	-6.8143	-9.8362	-4.5511	-5.6614	-7.2943
7.8763	9.6575	13.099	8.8995	6.4339	9.0611	6.6419	5.0557	10.424	9.4673	6.4345	8.5127	9.3409	8.7658	9.4102	11.257	9.1581	12.397	11.199	7.2739	9.3943	4.995	9.2517	7.6729	7.97	8.956	6.8012	5.9939	8.9602	5.693	7.3144	8.5815	7.9047	8.4266	9.4468	7.1339	9.1135	10.869	7.8857	8.3823	8.1793	7.3221	8.4599	11.869	7.6786	10.546	8.5255	11.766	8.6702	10.365
-9.9597	-7.4351	-9.546	-9.9447	-7.9802	-8.8398	-7.6826	-8.8379	-7.7625	-8.7396	-7.2255	-7.0958	-10.305	-6.069	-7.8855	-9.0746	-10.647	-12.018	-6.6865	-10.452	-8.7188	-8.3355	-9.7598	-7.5791	-7.904	-9.5967	-10.168	-9.9343	-7.8329	-10.976	-6.2119	-10.397	-10.288	-9.001	-10.315	-10.754	-9.6563	-4.3388	-5.842	-7.5921	-8.2349	-11.12	-7.6072	-6.7622	-5.3827	-9.8264	-10.844	-7.5999	-8.2101	-8.8818
-1.2357	-1.3894	-0.78566	-3.1439	-0.89463	-0.14769	-1.8403	-3.0527	-1.7109	-1.5163	-4.0452	-3.7587	-1.3394	-0.023337	-2.5237	-1.6167	-1.029	1.4299	-0.72904	-3.5144	-0.47488	-2.6417	-3.846	-3.3172	-5.2999	-2.3297	-0.27317	-0.58167	0.58957	-1.5639	-3.5184	-1.3504	-5.0774	-3.3938	0.5891	-4.1938	-0.82936	-2.3308	0.6922	1.0132	-4.8919	1.2429	-2.8721	-1.2929	-1.3275	0.020415	-2.7549	-1.6861	-1.9817	-5.0609
-15.689	-15.052	-16.093	-14.882	-15.415	-12.442	-15.305	-12.973	-13.268	-14.187	-14.401	-15.246	-14.558	-10.428	-12.048	-16.07	-12.735	-12.984	-16.587	-13.431	-16.266	-15.148	-13.345	-15.507	-12.384	-16.366	-16.256	-14.7	-13.612	-15.884	-16.157	-15.036	-13.63	-12.517	-16.294	-16.329	-15.38	-15.532	-16.591	-12.594	-13.176	-14.685	-13.397	-12.936	-11.305	-14.979	-15.962	-13.557	-13.524	-15.615
-0.71183	-2.5558	-3.6389	-4.2089	-0.46784	-0.52519	-2.5441	-4.2053	0.27964	1.419	-0.27297	-2.121	1.7034	-0.85041	-1.5465	3.7618	-2.4703	-3.88	-1.852	-1.6869	-2.5465	-0.46513	-3.8335	0.88776	0.69584	-0.38391	-1.7058	-3.3075	-4.652	-2.1702	-0.75357	-2.3667	-4.2215	-0.94266	-2.6504	-0.40865	-0.57241	-3.7194	-3.476	0.35891	-4.1029	-2.7299	-0.31617	-0.79796	0.46379	-1.8381	-0.79668	-3.5021	0.60377	-2.1509
-23.392	-17.386	-22.14	-20.986	-23.072	-26.006	-20.852	-23.118	-22.911	-21.32	-20.2	-19.694	-26.619	-23.463	-22.012	-23.045	-20.995	-22.51	-23.915	-21.972	-22.027	-24.469	-20.644	-22.357	-23.023	-25.945	-22.241	-21.086	-19.342	-21.502	-20.934	-23.317	-23.357	-23.402	-22.345	-21.156	-22.62	-21.081	-22.706	-21.521	-21.841	-20.76	-26.3	-24.137	-21.217	-22.508	-20.579	-24.108	-19.988	-23.285
2.7153	0.91942	2.3741	0.047044	-0.83729	-1.0864	-1.4975	1.184	-0.18806	3.221	-1.6006	2.9471	1.2266	-1.0848	-2.4898	-1.9996	-1.3455	2.3272	1.8712	1.8433	-0.49756	1.3923	0.28539	0.47046	2.8727	-1.9864	2.9191	-1.6073	-0.68737	-1.2515	1.0086	-1.1955	3.1673	0.88179	-1.8602	-0.99694	1.7202	3.1883	-0.085817	-0.39521	0.48991	-1.2189	-0.18924	-1.0599	-3.3402	0.11571	-0.94027	-2.1855	-0.17968	0.066951
-6.7518	-8.7357	-11.531	-11.569	-5.5744	-8.9837	-10.848	-6.9741	-9.1591	-9.8885	-10.322	-4.8168	-10.375	-9.2844	-12.153	-9.0336	-13.037	-9.8846	-9.7762	-7.6935	-9.7516	-7.2182	-8.3666	-5.9123	-8.8553	-10.712	-10.809	-9.4488	-11.5	-10.812	-3.8309	-8.4602	-9.2687	-5.7087	-6.0462	-7.9775	-8.8088	-7.8777	-6.8225	-5.758	-7.7791	-11.138	-10.261	-9.2167	-9.7772	-9.0968	-6.1918	-8.5195	-8.9456	-6.4761
-18.174	-15.595	-16.053	-14.5	-18.394	-13.317	-15.35	-13.702	-16.015	-9.9074	-12.733	-15.782	-15.083	-18.835	-16.037	-17.403	-15.137	-13.755	-13.811	-12.57	-16.167	-13.554	-15.372	-14.417	-14.824	-16.095	-15.186	-20.317	-15.255	-14.167	-16.832	-16.011	-14.403	-11.271	-18.015	-16.161	-15.895	-11.511	-17.061	-16.26	-15.798	-12.715	-19.239	-15.233	-11.773	-15.775	-14.003	-14.246	-13.304	-13.631
1.4679	0.97541	-2.5725	-2.9883	-0.85965	-1.8548	0.49405	-3.1936	-1.0216	-0.45383	0.44134	-5.198	-2.448	-4.471	-1.6768	-2.9302	-0.53609	-3.4709	0.91039	-1.519	-1.6992	1.9612	-0.53899	-1.0266	-1.9924	-0.24791	-1.4088	1.8745	-2.1649	-1.9372	-2.1743	0.46863	-1.7196	-0.93273	-3.095	-2.2856	-1.6812	-1.6707	-1.8742	-4.6447	-1.774	-0.27659	-2.975	0.06965	-2.8836	0.59508	0.27501	-2.0486	0.37237	-3.5591
-1.6142	-3.2375	-3.057	-2.366	1.7049	2.8534	-1.2108	1.9778	0.62429	-1.1036	0.64495	2.0853	1.2192	-2.8236	-1.355	1.9033	-0.36327	1.2649	1.4543	1.8493	0.24838	-1.7959	-0.18709	-0.20376	1.696	1.8271	1.2243	-0.57764	1.1205	1.5787	2.0493	0.62877	0.40052	-2.3674	0.29356	-2.4851	-0.96233	-0.84474	2.5278	1.5777	-0.42538	-1.2034	1.2958	-3.0811	-0.019825	1.9292	0.7005	2.4125	-1.634	-0.63301
-4.2611	-6.5072	-8.9619	-6.639	-6.4578	-6.5204	-7.143	-10.155	-5.3824	-6.9592	-7.9827	-11.954	-8.9937	-4.5958	-5.3383	-6.1411	-6.4729	-8.2081	-8.3913	-5.4175	-7.589	-9.0422	-8.2139	-9.1659	-10.243	-9.0493	-7.8746	-9.0774	-6.993	-11.194	-8.6542	-7.7256	-5.2489	-4.8173	-7.8289	-5.4201	-7.5256	-6.3965	-6.0597	-6.7003	-8.4737	-8.4639	-10.461	-9.0256	-4.7305	-6.3301	-8.4942	-5.7135	-7.9561	-9.7012
8.3358	9.9315	7.3504	7.567	12.838	12.363	7.6919	6.5173	3.6335	10.805	7.6295	6.313	5.2935	10.974	10.779	9.4839	6.5884	9.7462	9.8625	6.9967	6.3123	8.1798	7.5785	10.246	7.7695	8.9789	8.2023	5.7413	8.867	6.8905	9.163	12.314	8.1916	6.9555	10.14	9.5747	9.5179	8.9121	5.6493	5.8754	8.3783	8.5005	6.0774	6.5899	6.8116	10.134	5.9414	8.2967	4.8155	7.2411
-1.1709	-0.77238	-3.5662	-8.4275	-5.9156	0.426	-4.5509	-7.8596	-4.4835	-1.35	-3.9377	-4.6485	-3.1883	-5.8708	-4.4191	-1.4774	-1.7909	-0.92418	-4.3279	-2.8144	-5.232	-4.4641	-4.4164	-3.7689	-1.4078	-2.419	-4.0052	-2.7952	-3.4919	-1.0066	-1.5584	-3.5711	-6.2621	-1.5843	-5.2277	-2.9669	-3.3622	-2.8738	-2.2388	-3.351	-4.9202	-0.6236	-4.7425	-4.5442	-2.914	-4.7118	-2.8633	-5.5253	-3.4698	-6.6275
-10.613	-13.678	-10.622	-9.2196	-10.25	-13.525	-13.259	-10.35	-10.084	-10.777	-10.936	-15.349	-12.085	-14.803	-14.48	-11.573	-14.732	-16.086	-11.923	-13.206	-11.74	-8.8587	-11.873	-10.977	-15.369	-12.556	-13.456	-12.321	-14.329	-12.291	-10.287	-13.87	-14.272	-14.216	-10.822	-9.3704	-6.1433	-10.908	-10.603	-12.77	-8.3996	-11.578	-12.257	-15.601	-9.7279	-13.454	-12.837	-12.909	-12.474	-11.712
-6.0155	-3.8664	-7.664	-4.3384	-6.4773	-7.7102	-4.4423	-6.661	-5.5371	-8.2478	-7.1032	-2.5993	-6.6292	-5.2763	-7.169	-11.047	-3.9913	-6.529	-6.76	-4.3637	-6.465	-6.0415	-5.1768	-6.8349	-2.7702	-6.4561	-6.0331	-5.8203	-7.6415	-3.2487	-3.8856	-3.9657	-6.5084	-5.0383	-4.4395	-4.9733	-6.4806	-4.3462	-8.5249	-4.4197	-4.1052	-7.9023	-4.525	-5.0835	-5.1624	-3.9715	-7.8874	-5.5282	-7.6557	-4.4664
0.356	0.61142	-5.948	0.30466	0.21414	-3.3122	-3.2137	-4.5824	1.0632	-0.066304	1.4099	2.1636	2.355	-1.383	1.0492	-0.92667	1.9019	2.0032	-0.59886	2.2974	-2.5548	-0.90112	1.3273	0.05959	-0.99679	-0.41769	-4.2541	1.3906	-0.045741	2.4167	2.0834	-1.3064	0.18322	-2.8419	0.97659	-0.020677	3.9897	1.8657	0.64213	-0.081911	-1.1889	-2.1417	1.7814	-0.94893	-1.5254	-0.8617	-1.8468	1.5339	-2.2621	0.0079943
-5.4683	-5.5063	-2.8557	-8.7718	-5.5189	-5.7121	-4.9563	-6.7418	-6.7446	-9.0051	-6.1165	-4.7305	-4.3661	-6.6721	-6.5722	-4.881	-6.7857	-6.5399	-8.6358	-4.405	-8.7018	-8.753	-6.8636	-4.7717	-4.5082	-7.2644	-8.896	-5.8613	-6.2288	-6.7851	-8.5946	-6.2628	-9.3834	-4.0606	-5.3875	-6.3044	-7.8098	-5.2723	-6.4246	-4.7907	-6.43	-5.7845	-7.5764	-8.1033	-6.9539	-3.9272	-7.4557	-6.8765	-8.9439	-5.1547
-6.1142	-3.8318	-4.9986	-4.8461	-4.8737	-4.1481	-5.5495	-5.3833	-6.1333	-7.1347	-8.029	-5.7237	-7.3068	-2.9739	-6.8619	-6.2986	-6.3832	-6.0964	-6.4365	-7.7852	-8.3172	-6.1393	-7.7976	-3.3325	-4.522	-7.3182	-9.3872	-6.3128	-4.939	-10.498	-5.5733	-6.5153	-6.4423	-7.3519	-3.9747	-3.2972	-5.8052	-6.074	-3.7536	-6.2251	-8.7747	-7.439	-7.3286	-6.0037	-5.6746	-7.215	-2.7131	-7.4694	-4.8157	-7.9127
-2.9385	-2.7036	-0.48108	-1.8909	-3.9803	-1.1429	-2.3202	-3.3302	-0.062036	0.20877	-0.95515	-1.9867	-4.3836	-2.3138	0.34514	1.4216	-1.1822	-5.7711	-3.1406	-3.234	-0.81254	-2.0862	-1.2541	-3.2235	-4.5171	-1.5745	-0.89237	-3.2289	-2.2604	-4.5487	-4.9169	-2.7406	-5.5836	-3.3522	-0.014626	-0.14513	-1.3193	-1.0855	-4.2003	-3.2914	2.4808	-0.0060395	1.7069	-1.3502	-2.4572	-2.1763	0.46762	-0.84456	-3.2836	-1.5005
-3.1583	-1.9561	-1.988	-1.8005	-0.20687	-2.9035	-1.7103	-4.7209	-0.75514	-5.0221	-1.9624	-4.0814	-3.0794	-1.0061	-4.2874	-1.3029	-3.1318	-2.3664	0.17224	-4.503	-1.5164	-2.8883	-4.0939	1.2527	-3.6385	-3.8908	-0.30107	-1.8213	-1.5941	-0.52221	0.61703	-3.6676	-2.3418	-2.0613	-4.3484	-4.2649	-0.31807	-4.0099	-0.30797	-2.1864	-6.2969	-1.2772	-3.3107	-1.2128	-7.1342	1.6127	-4.4674	-3.4714	-2.5729	-2.5594
11.134	8.1251	11.293	8.2219	9.0402	10.256	11.627	7.6286	9.6081	13.909	9.7536	9.88	8.4001	12.081	12.207	8.9951	10.184	9.1306	10.293	9.5313	11.702	9.5477	9.2261	12.047	10.118	10.089	9.2769	11.537	7.3063	12.577	11.136	10.592	9.0283	9.8209	8.6674	10.858	8.2367	10.932	10.944	6.8256	9.8865	9.5822	6.6368	11.13	9.1491	8.2062	5.9731	10.853	8.3682	10.885
-3.1016	-3.2551	-2.5498	-3.0485	-1.8185	-3.5516	-4.2029	-2.0604	-5.7486	-3.6744	-4.2126	-1.7296	-4.0024	-3.314	-5.9584	-4.0061	-6.4483	-7.1461	-3.1224	-5.205	-1.8813	-3.9554	-4.6991	-3.4967	-4.7702	-5.3961	-1.5845	-7.1074	-2.3637	-2.2665	-3.5662	-3.7743	-6.4646	-3.1083	-6.963	-4.2147	-4.952	-6.1548	-1.9918	-2.3833	-1.301	-4.6797	-2.0279	-3.2574	-3.1417	-3.4945	-0.021367	-4.4446	-2.0042	-4.9484
5.3149	6.3062	3.7538	6.5284	6.2815	5.647	9.3348	5.6917	5.992	3.7543	5.8352	5.0908	8.623	4.5011	4.9293	8.2777	6.0369	6.5684	3.6457	7.3981	5.6633	4.5594	9.1909	6.5255	7.2579	6.1254	3.9896	0.27599	2.2459	7.3387	5.5747	6.6592	6.7002	5.2362	5.0951	4.2825	5.7341	5.3748	4.9306	6.0332	6.2353	4.1254	6.6827	3.3521	4.8512	3.3447	6.3423	5.7905	4.3892	7.1493
-9.8774	-12.536	-9.8817	-12.178	-9.5464	-11.301	-14.328	-9.9173	-9.5493	-8.6178	-11.321	-9.6297	-10.011	-9.835	-11.723	-9.1319	-11.041	-10.032	-9.3634	-8.3746	-10.666	-11.971	-10.509	-9.2464	-9.963	-12.494	-10.619	-10.711	-12.843	-7.4374	-11.303	-8.9654	-13.915	-12.323	-13.046	-10.522	-8.096	-10.646	-10.771	-9.0258	-14.168	-12.42	-9.3027	-8.5866	-13.422	-12.371	-12.538	-9.6267	-12.625	-12.107
9.4267	9.5198	10.485	9.3532	8.6274	12.092	7.9138	6.2081	11.501	7.3726	8.7549	9.7496	10.253	6.3467	8.6147	11.332	6.3628	11.646	8.974	11.277	7.1982	11.506	10.023	8.0049	10.862	5.786	9.9469	10.906	8.1546	10.099	10.164	11.409	13.488	7.3393	11.502	7.8183	12.717	12.473	13.058	9.0005	12.582	6.6224	8.8179	10.128	8.3102	8.9906	11.219	8.3718	9.6708	10.145
1.9276	-1.4449	1.9451	2.9719	1.9556	4.1918	1.1145	1.2151	4.963	1.551	3.0809	4.1917	1.632	0.039086	4.4771	4.127	2.347	4.3483	2.2014	0.47745	0.2182	4.0414	2.8916	0.9708	1.8612	1.6483	1.0464	2.3349	3.5786	2.7314	0.60953	2.1513	0.96911	3.3965	1.5042	1.2867	2.8639	6.2832	0.99988	1.9913	1.6066	3.9468	-0.98966	4.0738	2.7878	5.2323	2.3188	-0.99348	2.5255	4.0915
-1.1383	-1.35	-1.6124	0.21618	-2.2062	0.58709	-1.4792	-5.0279	0.84948	-1.2886	-4.267	-0.72113	1.2533	-3.2347	-0.19917	-0.66296	-1.7807	-0.89912	-0.94657	-0.86868	-5.1119	-1.3023	-0.30068	-0.62928	0.58915	-1.5506	-3.1283	0.61075	-1.6057	-0.24893	-1.6031	-1.6551	-1.7498	-1.2931	-0.043475	-3.237	-3.706	-4.3473	-3.9137	0.70482	-1.6331	0.51682	-2.1745	-0.81133	-0.121	-0.090864	-1.3191	-3.2089	-0.033713	-1.42
-6.5015	-5.3934	-6.3202	-8.5976	-9.5746	-7.49	-6.4644	-4.8523	-7.4837	-9.6418	-5.7414	-9.2688	-4.2663	-8.0883	-11.754	-10.041	-6.5875	-9.2315	-6.0399	-8.3081	-7.289	-8.443	-10.259	-3.9965	-8.4181	-8.4908	-5.1946	-6.103	-6.707	-7.3839	-4.2119	-6.7304	-7.7614	-8.5501	-6.9726	-6.8791	-8.6821	-11.132	-11.313	-6.9612	-6.2696	-8.3462	-7.4204	-4.3174	-7.0106	-5.621	-8.2726	-10.3	-6.6701	-7.6546
-1.9342	-2.7948	-2.4322	-2.7197	-4.1027	-0.38513	0.12378	-3.7867	-2.378	-3.393	-1.2292	-0.27552	0.63898	-1.453	-1.2317	-0.24421	-4.8098	1.9874	-3.6407	-1.1902	-2.6865	-3.3337	2.0492	-2.1208	-1.2854	-0.87037	-2.6939	-2.9952	0.097053	0.00057259	-2.3189	-0.91993	0.26623	-1.7216	-0.83967	-2.1348	-2.2168	-4.0434	-0.68824	0.5104	-2.7844	-4.015	0.15507	-3.9706	-1.6185	-2.4068	0.097745	-0.063686	3.0988	0.56553
3.1618	5.168	4.9728	5.0309	5.1859	1.9808	0.47904	3.3256	4.5275	5.7666	2.904	7.6545	4.1221	2.4712	5.1652	3.2231	3.6751	4.0335	6.2448	6.8028	6.0409	3.8784	7.7172	2.1959	1.775	5.3617	6.0147	4.6477	5.3301	2.7201	6.5299	6.2744	1.2663	5.2127	2.6216	5.5363	2.8957	3.1131	1.0257	9.5875	2.0198	3.0336	4.6966	5.53	5.9751	3.5818	6.8574	3.1362	3.708	7.8934
-12.601	-12.519	-10.178	-13.385	-13.136	-11.832	-14.214	-12.423	-14.904	-10.089	-9.3446	-7.1785	-11.322	-13.447	-11.37	-10.203	-12.297	-12.17	-14.499	-8.5926	-9.9775	-12.489	-9.5397	-7.9472	-10.191	-9.8954	-10.845	-13.596	-11.03	-10.707	-14.368	-14.18	-11.536	-12.901	-15.207	-12.346	-11.519	-16.236	-11.477	-14.706	-12.17	-11.821	-9.8373	-12.59	-8.2729	-10.767	-11.936	-11.996	-9.7695	-12.212
-21.252	-21.582	-22.341	-22.244	-21.04	-23.687	-19.274	-22.053	-18.371	-21.896	-20.179	-25.563	-21.759	-24.015	-23.274	-20.387	-20.315	-19.625	-22.416	-21.35	-17.14	-19.13	-23.231	-21.983	-24.403	-21.446	-22.069	-21.613	-22.901	-22.043	-23.842	-24.556	-25.11	-21.582	-20.632	-24.501	-22.468	-20.39	-19.428	-20.481	-23.023	-20.926	-20.664	-23.973	-24.109	-24.181	-22.816	-20.44	-22.626	-22.793
-11.994	-13.764	-10.905	-14.157	-9.8865	-16.629	-13.762	-14.816	-10.314	-11.688	-13.988	-13.815	-16.14	-14.399	-17.138	-14.959	-12.889	-13.003	-12.761	-14.152	-13.651	-10.007	-11.07	-12.134	-14.074	-12.703	-12.835	-12.161	-14.369	-13.584	-16.183	-16.51	-12.542	-16.379	-11.173	-12.672	-13.538	-13.56	-12.488	-12.628	-14.576	-13.525	-13.791	-11.997	-11.336	-12.924	-15.437	-9.4594	-14.921	-14.845
-0.34994	3.6778	-1.0472	-0.23771	-0.66783	0.30158	0.939	-1.8571	-0.20119	-0.38241	-1.6458	-0.54496	-1.0391	-2.5479	-3.5144	-2.4566	-2.2104	-2.3821	-1.5521	-1.001	-0.54109	1.3639	0.15633	0.53126	-1.4024	1.365	-1.552	2.9859	1.8197	-0.86473	2.0939	2.3064	-0.11	-0.79878	1.8468	0.55117	-1.3647	-0.89945	-0.42484	-1.0441	2.2813	0.2837	-1.8216	-4.2544	3.236	0.93876	0.93625	-0.51928	-3.1576	0.18731
3.864	5.5908	5.7279	3.9236	1.9274	3.2243	3.5909	3.6433	2.8647	5.131	3.888	6.0717	1.9882	4.1215	6.1502	6.4661	4.1052	4.4093	7.6784	4.9431	1.7478	4.3364	2.9189	7.5549	3.5601	7.8109	5.2496	3.0201	3.5175	6.4135	4.5824	5.44	3.1831	3.3204	3.572	4.3713	4.9144	6.7948	4.0291	0.7781	2.2648	3.5215	1.5619	8.2897	2.7865	1.956	4.1355	4.2365	2.3162	4.8254
0.21137	-0.13065	-5.0336	-0.23255	-1.7415	0.2203	-2.151	-2.2186	-4.8815	-2.4122	0.47647	-3.4788	-2.8963	-2.7522	-0.98132	-6.0265	-2.3901	-1.2014	-1.4487	0.27462	-5.857	-1.9933	-0.032473	-3.0807	-2.0001	-4.5966	-4.2495	2.935	-2.9494	1.5384	-1.1015	-2.1915	-2.3073	-1.5657	-1.6375	0.093288	1.0896	-0.050773	0.67236	2.253	0.048939	0.68108	-1.7968	0.86369	-3.7224	-1.7172	0.71838	1.8933	0.58629	-3.9347
-4.746	-4.472	-2.6525	0.23689	-1.8763	-1.4698	-2.6214	-6.5671	-1.0432	0.88506	0.2103	-1.9454	-3.6522	-5.3677	-6.1738	-2.4605	-2.7463	-6.3169	-5.2475	-2.9269	-3.4168	-4.8285	-6.1024	-0.98664	-4.6924	-1.0891	-2.2121	-4.1864	-3.0091	-2.9887	0.059231	-4.0991	-2.4984	-3.5023	-3.3962	-1.4376	-4.72	-3.4483	-2.2177	-5.7633	-6.8728	-2.7955	-2.2336	-3.6594	-4.3378	-1.7867	-0.78151	-2.8835	-1.5217	-3.6125
3.5259	0.79419	1.7294	3.4394	5.4058	2.7133	-1.3039	0.37257	0.79482	1.2565	2.0615	4.2444	-0.20442	0.77032	3.7061	2.6297	0.048239	5.2349	5.7892	0.35793	-0.41762	3.8567	0.78061	0.72235	0.6961	0.17114	-3.3148	0.56439	0.23855	3.2914	0.65374	1.9376	-0.82732	3.1435	-1.2465	-2.2178	2.4672	2.5289	1.9971	2.1003	3.2372	-0.067913	5.2325	1.2802	0.20832	0.49851	0.32812	4.0547	1.5252	-0.18165
-10.792	-10.957	-12.727	-13.179	-11.85	-12.513	-17.401	-10.268	-14.803	-10.515	-13.677	-13.484	-12.672	-14.133	-14.738	-12.97	-10.537	-14.35	-12.159	-13.306	-15.741	-12.093	-13.818	-15.447	-16.732	-15.409	-13.125	-13.867	-16.118	-13.601	-12.698	-13.722	-12.228	-13.869	-13.778	-12.898	-12.353	-12.783	-11.822	-11.975	-14.293	-11.796	-13.126	-13.702	-14.837	-17.245	-15.81	-11.038	-19.005	-13.719
3.0435	2.4017	0.11004	0.1303	3.7791	2.449	-0.17792	-0.071258	4.2854	-0.88486	0.15107	0.53419	0.53638	2.3284	-3.2086	1.3267	-0.16922	0.097888	1.3451	2.2603	3.6453	1.4082	1.9056	2.7916	-1.885	-1.3428	1.5652	3.3707	2.9486	-1.6568	2.2814	-0.056346	-1.5541	2.6097	-0.93673	5.106	3.8372	0.38717	1.0442	-0.14073	-0.39413	-2.9046	-0.49909	0.85581	0.12765	-0.56212	0.0218	5.4194	1.8775	-0.21114
-0.60933	-1.8267	-6.383	-0.89436	-3.1444	-3.6688	-1.6252	-5.4273	-2.5632	-3.739	-5.1882	-2.6019	-3.4059	-3.6062	-1.0748	-4.9893	-6.5059	-2.8991	-4.3356	-6.1644	-3.1329	-2.875	-2.5681	-0.23828	-1.5634	-5.6695	-2.6776	1.4482	-4.0366	-5.0723	-1.1921	-1.7327	-2.2588	-1.7646	-0.92133	-1.1966	-2.4374	-0.46475	-4.67	-2.4731	-2.9645	-2.8003	-3.3146	-4.8478	-2.192	-4.69	-2.9007	-4.2099	-3.4008	-3.3538
4.1605	0.47782	3.723	4.9246	6.1831	3.097	5.5595	3.427	4.987	2.94	4.367	6.0323	4.4006	7.1268	3.8545	6.0216	3.0724	6.0871	6.9876	4.2958	3.6886	5.1921	2.7611	4.3392	6.6391	2.3437	5.4553	4.7195	4.0118	5.7072	4.5554	0.070129	4.1622	3.8981	6.8138	7.4841	2.0472	5.1624	5.2631	1.236	5.3327	6.3299	2.6979	2.7083	4.8891	5.9901	5.6033	4.9701	6.4442	5.8843
0.63054	1.6767	0.36372	3.6904	-1.7858	-0.10852	1.7367	0.072771	-3.6095	-3.3295	-1.0561	-0.73518	-0.55457	1.3433	0.58165	-0.80327	2.9055	0.63988	1.2446	0.38955	1.9292	-0.41646	4.3679	0.68207	-0.094113	1.7728	-0.65204	3.8191	-2.5073	-2.2552	4.7357	1.3535	2.6744	0.90974	-2.5711	-1.6595	1.4476	2.4383	-0.50082	3.1177	4.0617	-1.0102	3.1431	0.3321	-0.28798	1.6743	2.4687	-1.2636	-1.3618	0.38096
-9.501	-9.7782	-11.549	-11.976	-9.3203	-8.1667	-6.456	-14.922	-9.681	-8.6608	-10.792	-12.633	-11.645	-7.9142	-7.6467	-12.331	-11.823	-6.8648	-9.128	-11.589	-8.9562	-11.34	-12.008	-12.835	-13.363	-11.713	-10.701	-10.617	-9.2977	-11.815	-6.4761	-10.219	-12.646	-12.423	-8.9153	-9.728	-10.896	-11.655	-9.3452	-12.007	-12.415	-11.943	-10.743	-9.9775	-13.082	-11.024	-10.376	-8.1498	-10.431	-11.79
5.7772	0.73024	0.75528	-0.18194	1.9304	1.6528	1.4909	1.1334	2.5303	-2.1446	2.5792	-0.96544	0.51633	3.0917	2.8634	-0.30047	4.5066	1.1283	1.7723	0.53479	1.152	3.8521	0.57852	1.6979	3.3442	2.3145	-0.61989	2.6338	-1.1731	-0.76767	-0.4913	0.4373	3.0885	1.1449	1.7945	4.8611	-1.4224	-1.0392	-0.91195	2.639	0.97565	-0.27439	-3.5052	0.55302	0.34277	4.932	2.7637	0.34219	-2.3984	3.6715
-9.5211	-12.097	-8.5482	-9.1903	-10.063	-11.48	-13.131	-12.494	-8.89	-9.8967	-11.159	-7.9702	-11.192	-10.595	-11.199	-13.37	-7.8448	-11.105	-11.259	-10.855	-12.723	-10.308	-10.569	-11.788	-11.532	-13.015	-10.963	-9.202	-8.3893	-14.159	-14.044	-11.639	-8.6689	-8.8213	-13.265	-11.7	-11.669	-12.719	-10.654	-12.098	-7.4251	-9.9633	-11.327	-14.426	-8.6339	-8.2789	-9.7601	-12.615	-6.966	-10.062
-12.939	-14.623	-12.4	-17.157	-15.57	-11.867	-13.983	-12.117	-11.583	-11.208	-11.181	-11.59	-11.915	-11.707	-10.363	-12.378	-16.059	-12.285	-12.463	-13.826	-12.675	-12.221	-11.645	-10.764	-11.673	-15.431	-14.838	-14.005	-10.322	-13.018	-13.178	-15.945	-10.729	-13.284	-12.502	-14.284	-11.946	-13.931	-15.709	-10.8	-15.649	-11.377	-15.164	-12.706	-13.038	-11.267	-9.3617	-9.4304	-10.939	-12.955
0.82775	2.7394	3.2662	6.4303	1.8834	2.2759	2.9624	2.0238	3.6004	2.0857	6.1298	4.5487	3.7378	4.1809	1.5907	1.0052	2.1548	1.3551	3.8051	2.2625	5.5918	1.7807	3.1836	0.88867	3.2437	2.3524	2.373	5.5876	1.9176	1.4635	2.2453	2.5962	4.3933	0.82923	1.208	3.1438	0.97863	3.2158	3.4001	5.5772	4.5176	3.1011	1.0811	4.6463	-0.16044	6.0963	2.273	1.7012	4.9164	2.5884
-1.9343	-2.3178	-2.3708	-3.8459	-1.4335	-1.9332	-4.2951	-1.9379	2.7931	-2.7328	-2.0226	-1.1675	-4.2568	-5.4176	-3.13	-3.8645	-3.7794	-4.7873	-4.1506	-3.1372	-4.614	-0.28178	-3.7871	-3.2982	0.74437	-1.9332	-2.2757	-1.1396	-2.7734	-4.7664	-2.2295	-1.8659	-5.7866	-3.2379	-4.7023	-2.7266	-1.3208	0.49903	-2.7237	-4.8844	-6.6951	-1.9961	-2.2264	-4.6924	-3.0697	-1.3645	-3.5254	-4.2198	-7.1137	-5.1367
-4.1681	-3.1895	-5.5678	-3.7976	-4.4707	-7.5391	-5.9177	-1.934	-4.2375	-5.4895	-4.7932	-3.1312	-3.4037	-5.8977	-6.8519	-3.2588	-5.2938	-7.189	-6.4535	-7.5207	-1.7486	-9.0421	-6.1383	-7.3404	-0.83086	-5.6622	-4.5603	-3.3343	-5.3737	-9.0972	-4.1198	-2.5468	-5.1606	-3.8642	-3.9645	-4.0263	-5.2907	-8.5509	-4.325	-6.1114	-3.0544	-6.9817	-4.5665	-5.0384	-6.417	-6.5243	-6.6185	-6.4882	-3.7237	-0.86989
-8.2431	-8.3317	-14.258	-9.5025	-12.566	-9.8403	-13.266	-11.002	-13.48	-12.313	-9.7711	-10.382	-8.5867	-9.6741	-9.2192	-12.862	-12.826	-10.821	-11.289	-10.88	-11.427	-10.875	-8.7789	-10.615	-9.6327	-8.0784	-12.711	-9.8952	-14.356	-9.4559	-10.567	-7.4269	-10.605	-7.9308	-10.378	-10.22	-10.443	-11.711	-9.219	-10.918	-10.807	-15.404	-8.6114	-11.879	-11.656	-10.448	-9.657	-8.596	-10.053	-12.072
-0.62526	-1.7021	-3.2186	-3.6042	-2.3592	-3.4191	-0.2308	-3.8583	0.69504	0.27771	-4.4376	-4.361	-4.314	-0.34497	-1.5034	-1.4347	3.1076	-0.50354	-0.99165	-2.9816	0.2302	0.41093	-2.4073	-2.9107	2.0683	1.8632	1.4094	0.2675	0.77889	-0.8397	0.81806	-2.6408	-0.20005	-2.4674	-1.8005	-0.47481	-0.80606	-2.7194	-3.387	-1.1239	-3.2264	-1.1425	-1.782	-4.1832	-0.025025	-2.9792	-2.7207	0.47705	-0.4583	-1.2729
-7.7108	-6.0407	-4.6858	-4.2208	-5.0142	-2.9793	-1.887	-5.52	-2.9848	-3.7382	-3.411	-1.0848	-2.7137	-8.8042	-2.1236	-3.1009	-2.6678	-8.6073	-4.978	-5.691	-3.3173	-3.6034	-6.4486	-5.087	-5.7914	-5.2997	-3.4007	0.57654	-6.1388	-4.4634	-1.4045	-2.1489	-0.40584	-4.1568	-6.6053	-4.702	-0.70102	-3.8159	-4.7601	-6.1151	-4.7055	-1.7684	-4.94	-6.8173	-5.5153	-3.2316	-3.5355	-6.7291	-4.6278	-3.6929
[truncated: 150 more columns]
