# Supplementary material for: Genetic dissection of main and epistatic effects of QTL based on augmented triple test cross design
Source: PLoS One. 2017 Dec 14;12(12):e0189054. doi: 10.1371/journal.pone.0189054 (PMC5730204; doi:10.1371/journal.pone.0189054)
Supplement: S7 Supporting Information — (ZIP) [file pone.0189054.s007.zip › z2_100_0.8_10.csv]

-0.51468	-1.9982	-1.0425	-0.81836	-1.1155	0.662	-0.80765	-0.14762	-1.121	-1.2411	-0.060915	-1.8283	0.36888	-0.79361	0.36347	-0.60569	-0.50868	-1.0315	-1.1617	-1.1246	-0.00025464	0.1271	-0.69972	-0.30696	-0.15499	-0.98924	-1.4392	-1.283	-0.96329	-0.38835	-1.0908	0.14319	-0.31158	-1.7909	0.27746	0.052193	0.14955	-1.2652	-0.060299	-0.69299	-0.62867	-0.28789	-1.0442	-1.0325	-1.9748	-0.82044	-0.43738	-0.41538	-0.10063	-0.59588
-5.5409	-6.5733	-5.8499	-6.7319	-6.4628	-5.8472	-5.8738	-5.4417	-5.4133	-5.53	-4.9455	-5.7058	-5.2527	-5.726	-6.3073	-7.035	-4.646	-5.4045	-6.0687	-5.6142	-6.3009	-5.8256	-6.1854	-4.8859	-5.2448	-5.5853	-6.8501	-6.4623	-5.9897	-4.2329	-5.1601	-5.4534	-5.9454	-6.2745	-4.4176	-6.2478	-7.4659	-6.4482	-6.0058	-5.2359	-4.7633	-5.4552	-5.0356	-5.959	-5.6759	-4.8897	-6.2647	-7.2707	-4.8696	-6.2733
-12.24	-12.722	-12.251	-12.245	-12.21	-13.064	-13.144	-12.563	-12.85	-12.947	-13.011	-12.531	-13.207	-12.801	-12.605	-12.117	-13.41	-13.813	-12.487	-12.155	-12.836	-12.145	-12.151	-13.47	-12.086	-12.311	-13.032	-12.565	-13.157	-12.333	-12.368	-12.763	-12.987	-13.103	-12.473	-13.005	-12.486	-11.883	-13.76	-11.976	-13.742	-12.348	-12.903	-12.92	-13.05	-12.699	-13.616	-12.738	-13.49	-13.522
-12.563	-11.835	-12.881	-13.462	-14.194	-13.216	-12.542	-13.693	-12.02	-14.933	-12.641	-12.678	-13.255	-12.39	-13.224	-13.194	-12.4	-12.75	-13.347	-12.338	-13.62	-13.48	-12.876	-12.736	-13.342	-12.821	-12.528	-13.523	-14.267	-13.095	-13.575	-12.508	-13.083	-13.158	-14.488	-13.626	-13.11	-13.536	-13.432	-14.185	-13.144	-14.851	-14.158	-12.06	-12.828	-12.493	-13.823	-13.096	-12.9	-12.722
-11.369	-12.205	-11.099	-11.106	-12.154	-12.246	-10.733	-13.135	-11.37	-13.095	-12.644	-12.116	-13.054	-11.488	-11.581	-11.591	-12.5	-11.575	-10.858	-11.626	-12.005	-12.506	-12.251	-11.984	-12.444	-12.068	-10.838	-11.9	-11.386	-11.444	-12.443	-11.148	-10.508	-12.172	-11.083	-11.156	-12.236	-11.554	-11.472	-11.432	-12.174	-12.032	-12.758	-10.352	-12.542	-11.774	-11.256	-10.785	-11.362	-11.683
-5.6079	-5.3371	-6.0074	-5.6192	-5.5608	-5.4373	-5.765	-6.0178	-4.8433	-6.4706	-5.5962	-5.1883	-5.5152	-4.8122	-6.174	-6.0531	-5.7644	-5.5667	-5.3726	-5.0214	-5.5742	-5.7159	-6.6697	-5.5165	-5.7754	-4.7539	-5.0902	-5.779	-5.8662	-5.6336	-5.5585	-5.7528	-5.0101	-5.9701	-5.9815	-4.7112	-5.3099	-5.6851	-5.6669	-6.2509	-4.863	-6.506	-6.3989	-5.3295	-5.8723	-5.0603	-5.6138	-4.564	-4.9036	-5.0061
-4.4244	-3.7076	-4.0181	-2.9517	-3.0217	-4.4127	-4.1253	-3.9247	-5.3493	-3.5856	-5.033	-3.4635	-3.8586	-3.6371	-3.6874	-4.7904	-3.9586	-3.8742	-3.7318	-3.3758	-4.1225	-3.1987	-3.383	-3.3719	-4.335	-4.3007	-3.4244	-3.2233	-3.8128	-3.713	-4.5122	-3.1422	-3.5425	-3.7581	-3.3987	-3.6823	-3.722	-3.2011	-4.7153	-4.5889	-3.2374	-3.9245	-2.6018	-3.0561	-4.0562	-4.4912	-2.562	-3.9699	-3.9839	-4.1372
1.5373	2.0613	1.2412	2.0383	0.5677	1.1163	0.99591	3.5012	1.8437	2.2905	1.5877	1.0078	1.1489	2.2661	2.0072	2.4556	2.1675	1.8383	1.4572	1.2748	1.7011	1.4895	1.9962	1.8874	1.3554	2.1797	1.9251	2.1815	1.4616	2.1968	1.1299	2.2519	1.4317	1.3995	1.7559	0.76286	0.99171	1.021	0.91936	0.84078	1.1955	1.8848	1.461	1.7683	1.561	1.9599	1.5051	1.0898	0.85526	1.8326
-21.552	-22.149	-21.588	-22.365	-22.573	-22.522	-22.317	-22.683	-22.475	-22.564	-22.605	-22.909	-22.895	-22.523	-21.662	-21.853	-23.475	-22.558	-22.909	-22.042	-21.97	-21.805	-22.554	-21.251	-21.189	-21.653	-22.18	-22.274	-22.121	-23.474	-21.405	-21.541	-22.507	-21.52	-22.431	-21.411	-21.782	-22.459	-21.265	-21.718	-22.944	-22.188	-22.314	-21.879	-22.037	-22.363	-22.866	-21.31	-21.825	-22.511
-20.7	-19.557	-20.663	-19.299	-20.609	-19.777	-21.796	-20.638	-20.905	-20.75	-19.403	-20.805	-21.42	-20.488	-20.029	-21.323	-21.406	-19.29	-19.985	-21.4	-21.179	-20.833	-20.146	-20.881	-20.813	-20.941	-20.803	-20.172	-21.963	-20.934	-20.899	-21.411	-20.806	-20.444	-19.962	-20.526	-19.938	-21	-19.938	-21.334	-20.068	-21.241	-21.594	-19.963	-20.159	-20.861	-20.548	-22.335	-19.477	-22.359
-13.439	-13.781	-13.23	-13.296	-13.316	-13.532	-12.61	-12.712	-13.581	-13.483	-12.423	-13.589	-12.966	-12.786	-13.279	-13.299	-13.822	-13.585	-12.236	-13.596	-12.741	-12.966	-13.261	-12.88	-13.2	-13.15	-13.332	-13.31	-12.522	-13.318	-14.096	-13.054	-13.066	-13.118	-14.282	-13.538	-12.94	-13.604	-12.8	-12.77	-13.142	-13.249	-13.722	-13.753	-13.398	-13.688	-13.784	-13.05	-13.176	-12.027
2.6043	1.8214	3.456	3.1543	2.4671	2.871	2.3586	3.6188	2.4552	2.9042	3.6745	3.7546	3.1192	1.9549	3.1561	3.6546	2.3929	2.5266	2.6595	2.8798	2.2992	2.5115	3.5723	3.2069	3.11	2.7811	3.5275	4.2265	3.0126	3.3752	2.1199	3.4355	4.2842	3.518	2.3507	2.7948	2.5556	2.6013	2.3684	3.8101	2.7924	1.5839	3.4054	2.517	3.1903	2.9282	3.5773	3.3038	3.0567	3.1612
4.5704	3.1532	3.4031	4.1254	3.8966	3.0873	4.2825	3.4672	5.0214	3.8916	3.3235	4.9535	3.8471	4.026	4.7377	3.422	5.3438	4.8901	4.7642	3.1602	5.3249	4.111	5.589	4.483	4.468	5.4234	4.3788	4.7719	4.04	2.808	5.1967	5.3083	4.3313	3.7352	4.3951	3.6465	5.0509	3.9129	4.3678	4.3323	3.7996	5.536	4.4918	4.5091	4.5032	3.6387	3.5835	2.7777	3.998	4.4691
-2.6975	-2.7992	-3.7352	-1.9993	-3.0283	-2.5949	-2.0818	-2.0672	-1.5386	-2.0878	-3.0118	-2.4048	-3.2677	-2.951	-1.6676	-2.209	-3.2367	-2.1862	-3.5005	-3.0473	-3.2865	-2.1902	-2.5119	-1.2139	-1.7182	-2.6472	-3.6246	-3.2022	-3.4735	-2.4668	-2.617	-0.47952	-1.6195	-1.6495	-1.3562	-2.2584	-1.6831	-1.7722	-2.6966	-2.5829	-3.9784	-1.805	-3.3302	-2.6574	-2.766	-2.1818	-3.9589	-3.5434	-2.1369	-3.7294
-4.492	-4.7352	-4.1555	-5.1393	-4.4962	-3.3125	-3.7967	-3.5727	-3.4047	-4.5237	-4.792	-5.2212	-4.8183	-2.8011	-5.3781	-4.6723	-4.196	-4.5092	-3.6418	-4.5717	-4.1386	-3.2483	-3.8767	-3.6766	-3.8821	-5.2947	-3.6157	-3.1349	-4.3305	-4.7115	-3.9915	-4.3651	-3.5524	-4.1183	-4.4132	-3.5465	-4.8022	-4.4696	-4.8268	-4.2861	-4.9882	-3.8932	-2.8158	-3.9412	-4.1383	-4.9035	-3.2638	-4.1382	-4.9632	-3.2928
-1.2094	-2.114	-1.3129	-2.1636	-1.372	-2.6424	-1.0526	-1.8335	-2.2161	-1.5651	-1.8356	-2.1185	-2.5892	-1.059	-2.3127	-2.3009	-2.5762	-2.9977	-1.5695	-2.4252	-2.5228	-1.6778	-1.3066	-1.7325	-1.0171	-1.237	-2.2257	-0.8081	-1.8961	-2.6675	-1.9001	-2.1365	-1.2454	-2.0511	-1.767	-1.4804	-2.8506	-1.9064	-2.4554	-1.5503	-2.2858	-1.7858	-2.0256	-1.656	-2.3061	-0.87414	-3.1108	-1.9273	-2.6617	-2.2024
1.0193	1.2122	1.1641	1.3211	1.8913	1.0423	1.0097	0.72475	1.5187	-0.32986	1.5708	1.3851	1.3092	1.7399	1.0176	1.4474	1.4838	1.614	1.505	1.4599	0.86774	1.4088	0.94378	1.3324	1.017	1.5838	2.4625	2.5001	1.9347	1.7807	1.0674	2.1055	1.1445	0.33366	1.2644	1.1546	1.7389	0.50018	1.4423	0.9263	1.776	0.78676	1.4899	0.42844	1.5373	0.90243	1.3654	2.1172	1.0666	0.48591
8.0812	8.3219	6.7461	8.5852	7.1176	7.5228	9.122	8.4021	6.4897	7.8247	8.4465	8.898	7.8785	8.3765	6.7402	7.7988	7.9676	8.4974	8.3016	6.8584	7.6476	7.2442	8.0442	9.5648	7.9112	8.2741	9.7051	8.5582	7.3352	6.7891	8.2465	8.7701	8.0351	7.2367	6.2009	7.6992	7.208	8.7161	7.4272	7.0896	8.0387	7.4585	9.4598	7.7838	8.5763	7.8572	7.6529	9.3432	8.1041	7.9586
-9.0245	-8.5474	-9.2255	-9.0535	-9.1516	-10.028	-8.5094	-9.2694	-9.4637	-9.1207	-10.14	-9.4712	-9.5877	-9.0513	-7.8376	-9.3609	-9.2753	-8.8633	-9.0238	-9.1947	-8.413	-9.4096	-8.9488	-8.6482	-8.4219	-10.076	-7.9823	-10.286	-8.8759	-9.3872	-9.0328	-8.1401	-9.1082	-9.1829	-8.2368	-8.4944	-8.4938	-8.5669	-7.117	-8.7005	-9.6626	-9.4174	-8.9914	-9.0501	-8.9121	-8.36	-9.3511	-7.3956	-9.5601	-8.9923
0.71415	-0.51553	0.75315	-1.4671	0.9176	1.2767	-0.76927	-0.53055	-0.48713	-0.13903	0.65465	-0.47191	-0.29588	-0.1486	0.038644	0.37002	1.4565	-0.34121	-1.1232	-0.26805	0.37431	-0.08307	-0.76631	0.38405	-0.92297	0.37025	0.47687	-0.58788	-0.23477	0.66682	0.21296	-0.17746	-0.93492	0.42143	-0.31134	0.34531	0.57536	-0.19153	-0.61476	-0.73944	-0.063652	-1.0719	0.34809	-0.58525	0.5928	0.63617	-0.2986	-0.1014	0.50951	0.34211
8.7038	8.3537	8.3682	8.8675	8.7265	7.5106	9.2303	7.9023	8.8037	8.8649	7.7503	8.6949	9.14	8.4435	8.2303	8.8349	8.5643	8.8238	8.5224	9.5363	8.1919	9.431	8.3412	8.6818	9.0876	8.9542	9.859	7.7131	7.5969	8.0919	8.8206	9.2819	8.5781	7.378	7.6056	8.8442	7.9869	8.9444	8.5689	9.0074	8.9655	8.0411	8.9627	8.7285	8.0577	9.1325	7.7248	8.0059	8.6646	8.0857
-3.2732	-3.4978	-3.5111	-3.059	-3.4379	-3.3568	-4.089	-2.8548	-4.7345	-2.873	-3.1861	-2.9355	-3.3549	-3.6282	-3.4975	-2.8038	-3.1282	-2.429	-3.0874	-3.022	-1.6652	-3.4563	-2.6777	-3.0562	-2.6552	-2.8493	-2.3301	-2.22	-2.9252	-3.9675	-4.1978	-2.8366	-2.5052	-3.2445	-1.6446	-3.6477	-3.9474	-2.8537	-2.8734	-3.7319	-1.9995	-1.6805	-3.7139	-2.7391	-3.3804	-1.8738	-3.9836	-3.2381	-2.41	-3.5264
-1.4338	-2.6437	-2.5386	-1.9648	-1.2115	-2.9113	-2.8487	-2.552	-2.36	-1.8616	-2.1389	-1.4146	-1.3102	-2.9872	-3.2154	-1.6988	-1.569	-2.8171	-1.5141	-3.0816	-2.3542	-4.1158	-3.4886	-1.5222	-1.9765	-0.93537	-2.7673	-2.17	-1.2609	-2.8069	-2.891	-2.3312	-3.0127	-3.2517	-2.5213	-1.9597	-3.1179	-2.8384	-2.396	-2.5083	-2.0485	-3.074	-2.3057	-1.3238	-1.575	-3.1552	-3.3411	-2.8497	-2.2154	-1.9611
-13.97	-12.789	-15.162	-13.219	-14.793	-13.663	-13.136	-14.56	-13.811	-14.187	-14.206	-13.167	-14.362	-14.265	-14.68	-13.271	-14.072	-12.959	-12.283	-12.933	-14.451	-13.976	-14.325	-13.899	-14.29	-13.555	-14.086	-12.951	-12.62	-14.889	-14.658	-14.547	-15.116	-13.402	-14.742	-14.432	-13.553	-13.827	-14.289	-13.494	-15.006	-13.932	-13.764	-13.499	-14.003	-13.374	-14.499	-14.715	-13.663	-14.485
5.5659	6.2553	5.5606	6.4004	5.1366	4.1358	5.2169	6.3903	5.8818	5.0066	5.4044	5.5218	6.2107	5.5777	5.4855	5.6661	5.4287	6.208	5.411	4.5193	5.8043	5.7433	5.1503	5.5165	7.0064	6.3284	5.8339	5.5713	5.9617	4.7791	6.6538	6.4382	5.5621	5.437	6.9324	6.1272	5.5174	5.3033	5.318	6.4772	5.5605	4.7416	5.3632	5.1602	5.8685	5.8154	4.5415	6.0685	4.9533	5.9284
-8.9473	-8.7542	-8.9357	-9.8422	-9.8847	-8.7389	-8.7938	-9.0984	-8.9011	-9.1898	-8.5824	-8.7955	-8.1532	-8.733	-9.6489	-9.3484	-9.8694	-10.476	-9.1321	-8.3847	-9.6666	-10.003	-9.4182	-9.3809	-8.8535	-8.7943	-9.4875	-8.0113	-8.5794	-9.8202	-9.187	-9.2086	-9.1861	-7.3957	-9.2575	-9.4971	-7.8963	-9.447	-9.1622	-9.7697	-8.5793	-9.1763	-10.199	-8.7098	-8.4119	-8.5835	-9.066	-9.3679	-8.4808	-8.9614
-3.3025	-5.1488	-5.3757	-4.277	-4.4702	-2.6437	-3.2879	-2.9695	-3.2207	-3.2096	-3.5615	-3.3215	-3.3261	-3.6831	-4.4851	-3.3425	-3.3052	-4.0132	-3.3146	-4.0073	-3.8568	-4.2584	-1.964	-4.0357	-5.1086	-4.2528	-2.6958	-3.6788	-4.7178	-4.6174	-4.8848	-4.1146	-3.2169	-3.3593	-3.2809	-4.8649	-4.7961	-4.1813	-4.7431	-3.3277	-4.2305	-3.7472	-3.9964	-4.856	-4.11	-4.3371	-3.2861	-3.8608	-3.2415	-3.9107
-13.634	-13.277	-14.949	-14.662	-15.241	-14.779	-14.119	-15.192	-15.782	-14.299	-14.32	-14.815	-14.039	-15.443	-14.119	-14.721	-14.319	-14.26	-14.545	-13.912	-15.447	-14.547	-15.913	-14.471	-14.351	-13.776	-15.058	-13.581	-15.679	-14.212	-14.114	-15.477	-14.015	-14.17	-14.174	-15.597	-15.11	-14.913	-14.639	-14.383	-13.766	-15.372	-15.773	-15.007	-14.915	-13.996	-13.729	-13.985	-14.681	-14.929
8.9995	8.9846	10.291	10.377	10.352	10.334	10.578	10.675	9.8931	10.191	8.7354	9.7636	9.6898	10.451	9.5939	10.187	8.6094	10.365	9.5745	9.4543	10.93	9.541	8.8709	9.6341	9.5147	9.0831	10.625	10.122	10.794	9.6814	9.4881	8.3266	8.4292	10.065	9.3562	10.591	10.119	10.104	8.9865	10.211	9.244	9.5533	8.8986	9.6418	9.82	10.08	9.2614	9.3408	10.38	9.7532
-9.6073	-10.331	-10.214	-8.8728	-10.174	-10.43	-10.601	-10.826	-9.7897	-11.178	-11.467	-10.301	-9.766	-9.9764	-10.072	-10.412	-10.852	-9.8175	-9.9679	-10.228	-10.276	-9.2418	-11.17	-9.904	-9.3807	-9.9628	-9.591	-10.343	-10.468	-9.7628	-9.9945	-9.4164	-11.751	-10.031	-10.114	-10.029	-9.1904	-10.625	-9.8979	-11.087	-11.027	-10.34	-10.859	-10.113	-10.798	-9.405	-9.6925	-10.184	-10.752	-9.5838
6.7243	7.9221	6.21	5.8188	6.1473	6.4877	6.2791	5.9805	6.1758	6.89	5.8045	7.8503	6.1271	6.8801	8.2239	7.1922	6.1671	6.9834	7.396	6.8197	6.5936	6.943	6.3129	7.1067	7.655	6.705	7.7915	7.2315	7.5518	6.052	7.5048	6.7938	6.9735	6.8955	6.1981	6.7502	7.2446	6.4739	5.7381	7.6403	6.6677	7.9363	5.6136	7.0959	6.6049	7.7777	7.2136	6.5855	6.9854	6.8762
-4.9373	-4.7759	-4.9999	-4.9341	-4.7751	-5.6299	-4.665	-5.6427	-5.9174	-5.4002	-5.9273	-4.3048	-5.7518	-5.1512	-5.1449	-4.5597	-4.7044	-4.781	-5.1401	-5.814	-4.7041	-4.3913	-4.527	-5.1479	-5.7447	-6.0157	-4.8389	-4.8759	-5.4511	-4.4211	-4.7969	-5.6638	-5.3242	-4.2351	-4.9604	-5.2618	-4.7416	-5.5204	-5.0061	-5.5616	-4.998	-4.6559	-4.9809	-4.7176	-4.8505	-5.218	-4.7638	-5.6764	-5.0442	-4.1881
9.4478	9.519	9.9875	9.7499	10.185	9.5113	9.5018	8.9033	9.1755	10.033	9.8106	10.019	9.5965	10.516	9.5071	9.0924	10.658	8.7348	10.183	10.616	9.7859	9.5069	9.5889	9.3135	9.9761	9.9612	9.3594	9.3022	9.0384	9.8761	10.102	9.3259	9.1884	9.8685	9.5816	10.411	9.4005	9.7324	10.242	9.0584	9.7151	10.204	9.4873	8.8446	8.2192	10.415	10.272	8.7647	9.8566	10.374
-7.1927	-6.3128	-6.4956	-7.0901	-6.4051	-6.0253	-5.0517	-6.1876	-5.4116	-5.9171	-5.4366	-6.1046	-6.4621	-7.5172	-5.9741	-6.8058	-6.175	-7.0845	-6.56	-6.6022	-6.8867	-6.0318	-6.94	-5.5601	-6.1827	-6.9616	-5.2494	-5.4515	-6.2791	-7.035	-5.4447	-6.9072	-5.1243	-5.4842	-5.8559	-5.5259	-6.2437	-5.7528	-6.2214	-6.9297	-5.4506	-7.266	-6.9809	-5.8423	-6.4716	-7.2034	-6.6226	-6.4745	-6.0355	-6.565
0.47531	0.96887	0.47258	0.73094	1.5729	-0.4118	1.0665	-0.54497	1.0831	-0.035503	0.50993	-0.74361	-0.56239	-0.56867	1.2408	-0.078286	-0.31054	0.20622	0.78085	0.50912	0.45446	0.40599	0.88826	0.73731	0.27595	0.77635	0.17757	1.3245	1.1326	0.95212	0.3437	1.2587	-0.39356	1.3013	0.013278	0.013861	-0.31577	1.2457	0.60898	0.004577	-0.80287	-0.52421	0.51727	-0.59244	0.38561	0.57626	-0.04891	0.69665	-0.16969	0.23553
2.9192	3.4261	1.8662	2.3932	3.0182	3.1691	2.0524	2.7596	2.3846	2.3667	2.4183	3.4288	2.8102	2.0249	3.0698	2.553	2.7927	3.7656	2.1561	2.0016	2.9969	2.8846	4.1133	1.7004	2.3687	2.8518	2.9069	3.5676	4.0196	2.7294	2.7736	2.014	2.5419	2.9234	2.7718	3.0264	3.5411	1.9516	2.1808	2.4645	3.2819	2.4181	1.0841	2.0349	2.3936	2.6633	2.9609	2.8649	2.2693	2.9551
-3.3791	-4.7858	-4.0018	-4.477	-4.6086	-3.5152	-3.8131	-2.666	-2.5801	-3.4561	-3.1918	-5.112	-3.2011	-2.9294	-4.6517	-3.0786	-3.4473	-3.1758	-3.9067	-3.37	-3.1639	-2.3798	-4.7855	-3.8127	-2.6355	-3.224	-4.0842	-3.5566	-3.2686	-4.0331	-4.1287	-3.5053	-3.5657	-4.2373	-3.5352	-3.4727	-4.4854	-3.291	-4.4675	-3.7906	-3.1295	-3.2543	-3.1368	-4.3025	-3.3909	-3.7342	-4.4684	-4.4065	-4.0305	-3.5172
-13.509	-13.707	-14.039	-13.918	-13.334	-13.717	-15.198	-12.58	-14.364	-15.292	-13.84	-13.679	-14.851	-14.367	-14.038	-14.253	-13.918	-14.859	-14.686	-13.925	-14.974	-12.781	-14.015	-14.006	-14.137	-13.034	-14.027	-13.931	-14.485	-12.742	-13.685	-13.881	-13.624	-14.629	-14.17	-13.959	-13.686	-14.463	-14.138	-12.662	-12.998	-14.29	-13.904	-13.887	-15.009	-13.914	-14.924	-12.673	-13.023	-14.054
-1.1681	0.21532	-0.48392	-0.70969	-0.83672	0.085515	-1.2234	0.62785	0.32389	0.058749	-0.038085	0.24373	0.89711	1.6167	-0.61213	0.078625	0.27091	-0.49381	-0.84302	0.1329	-0.45887	-0.96079	0.39912	-0.13976	-0.3821	0.77023	-0.03795	0.84616	-0.57954	0.90796	0.14485	0.56159	0.14594	0.37636	-0.21377	-0.11973	-0.58341	-0.62569	0.5993	-0.065962	-0.89834	0.65877	-0.78087	0.18581	-0.73256	-0.52267	0.84841	0.4168	-0.18872	1.1451
-12.113	-12.843	-11.08	-11.943	-11.446	-11.38	-11.713	-12.348	-12.175	-11.153	-12.103	-10.847	-12.665	-11.067	-12.185	-10.443	-11.226	-11.307	-11.935	-10.981	-9.9829	-11.705	-11.412	-11.414	-12.101	-9.9601	-11.282	-12.109	-10.315	-11.659	-10.685	-10.956	-12.305	-11.12	-11.043	-11.521	-11.295	-11.803	-11.559	-11.111	-12.385	-12.016	-11.67	-11.458	-13.156	-11.737	-12.713	-10.664	-11.433	-11.457
-0.28454	-0.97808	-1.0764	-1.3974	-1.0104	-1.7511	-1.4494	-2.2366	-1.3005	-1.2882	-1.3025	-0.84526	-0.9868	-1.1099	-0.5909	-1.5915	-0.48495	-1.3996	-1.5329	-0.62728	-2.5567	-1.9556	-2.205	-1.4026	-0.89694	-1.0585	-0.7615	-0.31053	-1.3151	-2.4182	-1.5852	-0.67345	-2.2608	-1.1737	-1.6877	-0.867	-1.5498	-2.4946	-1.7317	-0.91577	-1.6043	-0.96379	-1.411	-1.908	-0.83842	-2.2341	-0.9949	-1.8023	-2.1701	-1.5727
-12.261	-11.724	-10.693	-12.483	-11.329	-11.421	-11.346	-11.836	-11.808	-12.873	-12.17	-11.882	-12.752	-11.935	-11.917	-11.812	-11.639	-12.291	-11.498	-10.931	-12.749	-12.326	-11.315	-10.603	-11.316	-11.805	-11.023	-12.291	-12.216	-11.057	-11.825	-11.522	-10.839	-11.513	-10.42	-11.93	-12.113	-12.111	-12.319	-11.372	-11.842	-10.741	-10.84	-11.936	-11.827	-12.576	-12.217	-11.508	-12.427	-12.02
-0.049757	-0.03539	0.57943	-1.1594	0.81708	1.1401	-1.1021	-0.98631	-0.085004	-0.54997	-0.24644	0.01818	-0.57891	0.90283	-0.18947	0.068591	1.4491	0.15848	0.070937	-0.45856	0.41907	0.52829	-0.19743	-0.1862	-1.6853	-0.20658	0.14275	-0.85309	-0.49538	0.049127	0.018034	0.31825	-1.246	-0.89662	0.41415	-0.66236	-0.17104	0.72481	0.607	-0.63185	0.8771	-0.063428	-0.67547	0.49363	-0.21008	0.99163	1.9604	0.043035	0.039933	-0.86618
-11.724	-9.7436	-12.359	-11.471	-10.931	-12.187	-12.222	-11.394	-10.687	-13.231	-11.108	-11.626	-10.384	-11.027	-11.66	-11.255	-10.641	-10.455	-10.252	-10.761	-11.523	-11.115	-11.494	-10.799	-11.668	-11.284	-10.655	-12.501	-11.845	-11.983	-11.143	-11.635	-11.428	-12.374	-10.366	-11.249	-11.267	-10.847	-11.043	-11.215	-10.814	-12.177	-11.17	-11.929	-12.084	-11.692	-10.961	-10.704	-11.728	-9.8225
3.1734	3.3405	3.331	2.276	2.9383	1.5894	2.1554	2.1938	1.5735	0.82005	2.4533	3.1458	3.1264	2.4366	2.0227	3.1781	2.9402	1.9534	1.7501	2.1967	3.754	2.4439	1.7119	2.6677	1.3699	1.9195	2.4157	2.0272	0.84003	3.2612	3.1516	2.4756	2.6799	3.0706	3.6066	2.2413	2.8454	2.1005	1.9279	2.3568	2.5377	1.54	2.1608	3.3531	2.6311	1.2896	4.0944	2.5629	2.3082	3.1578
-3.205	-2.8979	-3.5392	-2.9456	-2.9556	-2.8415	-2.5778	-2.8641	-3.172	-1.9381	-1.8359	-2.8772	-2.3736	-2.7848	-2.2288	-3.7583	-3.7531	-2.6612	-2.4268	-2.4373	-2.4344	-2.4769	-3.3981	-1.8744	-3.5142	-2.6168	-1.8425	-3.1202	-2.967	-2.6443	-2.1046	-3.6687	-2.5186	-4.0224	-2.8999	-2.8401	-2.1656	-2.8157	-3.2359	-4.0661	-1.6421	-2.7668	-2.8764	-1.9664	-3.28	-2.6137	-2.2935	-2.5873	-3.2108	-2.8143
4.5031	4.8835	3.4989	4.7545	4.698	4.3536	4.7413	4.0483	4.4531	5.1451	4.5802	4.8609	3.6551	4.0992	4.7634	4.0951	4.2658	3.8821	4.8058	4.5362	4.6632	4.4444	4.4046	4.8973	3.259	3.5354	4.2981	4.7636	4.3893	4.3832	4.9528	2.8927	3.8104	3.8579	3.8969	4.9842	3.4306	4.8565	4.4606	4.6628	4.891	5.0668	5.968	4.2063	4.4699	3.6379	5.5747	3.3447	4.1624	3.1468
-4.7906	-3.8951	-4.6901	-3.82	-4.1232	-2.3891	-4.8356	-3.7741	-3.2444	-4.18	-4.5244	-4.9435	-3.5733	-4.1629	-4.405	-3.4675	-3.4564	-3.8344	-3.4433	-3.9034	-4.6872	-4.2481	-2.8616	-3.6401	-4.1393	-3.075	-3.6111	-3.6571	-2.9857	-2.8838	-3.2048	-4.353	-3.5845	-3.3739	-3.1706	-3.564	-3.2153	-3.7888	-4.5368	-2.7353	-4.1179	-4.6497	-3.2164	-4.3373	-3.8459	-3.6517	-3.5103	-4.7413	-3.7894	-5.118
-7.9222	-7.4134	-7.7754	-8.1616	-9.1504	-6.4472	-7.1214	-7.7407	-6.7648	-6.7666	-7.4148	-7.2336	-6.8526	-7.1644	-7.5639	-7.4669	-6.8092	-7.0799	-6.7643	-7.2161	-7.6844	-7.3339	-8.1255	-7.8231	-8.2949	-8.7045	-6.0582	-7.5373	-7.1899	-8.3714	-7.3836	-8.1677	-7.4911	-7.7624	-7.5858	-7.6384	-7.8185	-7.1724	-7.3283	-7.8719	-7.3604	-8.1339	-9.1663	-8.1042	-7.4037	-7.5818	-6.9771	-7.6743	-7.4436	-8.0422
-21.198	-20.594	-20.403	-20.057	-20.305	-20.686	-20.009	-21.898	-20.786	-20.667	-21.374	-21.621	-21.979	-20.666	-20.969	-19.589	-20.192	-20.883	-20.473	-19.767	-20.464	-20.839	-21.055	-21.154	-20.51	-21.539	-20.781	-20.52	-20.711	-21.644	-20.223	-21.865	-20.519	-20.39	-20.834	-21.179	-20.572	-20.755	-19.767	-21.205	-19.173	-20.664	-22.066	-20.027	-21.768	-19.716	-20.617	-20.005	-19.814	-20.657
-22.704	-23.117	-21.824	-21.871	-21.407	-22.475	-21.922	-22.541	-21.949	-22.406	-22.361	-21.75	-21.11	-21.102	-21.184	-22.392	-22.645	-22.537	-21.978	-22.561	-23.407	-21.748	-21.207	-22.797	-23.588	-21.309	-22.058	-21.174	-22.593	-23.889	-22.865	-21.148	-22.418	-22.529	-22.015	-21.803	-22.39	-23.45	-22.507	-21.315	-23.004	-21.272	-22.917	-21.579	-21.652	-22.117	-21.827	-21.482	-22.6	-21.111
-10.131	-10.264	-9.9883	-10.947	-10.645	-10.971	-10.437	-9.3497	-9.5966	-9.3449	-9.7055	-9.9448	-10.969	-9.0264	-10.269	-10.977	-9.697	-10.888	-9.9499	-9.7292	-11.403	-8.952	-9.9829	-10.147	-9.7929	-9.5072	-11.086	-10.434	-9.9695	-10.416	-9.3046	-10.047	-10.868	-9.5888	-10.024	-10.822	-10.438	-10.43	-9.7456	-10.246	-9.5584	-8.8755	-10.626	-9.3033	-10.687	-11.364	-10.901	-10.558	-9.9345	-11.026
-22.815	-21.995	-22.251	-22.645	-21.804	-21.171	-22.683	-22.245	-20.42	-22.723	-22.774	-21.869	-22.46	-22.056	-22.78	-22.172	-22.436	-22.087	-22.245	-21.501	-22.416	-22.853	-22.876	-23.169	-21.621	-21.277	-21.806	-22.001	-23.549	-22.785	-22.989	-22.625	-22.277	-23.372	-22.429	-21.918	-22.715	-22.39	-22.882	-22.62	-22.237	-21.445	-23.102	-21.518	-21.524	-22.065	-22.664	-22.942	-20.417	-22.448
-8.6207	-8.3819	-8.9607	-10.183	-7.9742	-9.7892	-8.8644	-8.2316	-7.9105	-8.3854	-9.8883	-9.4433	-9.2665	-8.3882	-8.7758	-7.2956	-9.4142	-9.4505	-9.0501	-9.3798	-9.1266	-8.2225	-8.7169	-8.9664	-7.998	-8.1073	-8.2792	-8.9885	-9.0058	-9.3206	-8.4126	-8.4031	-8.5981	-8.9542	-9.0468	-8.5621	-9.2595	-10.26	-9.1663	-9.3085	-8.3545	-8.3969	-9.3159	-9.0016	-8.7738	-8.1768	-9.0223	-8.2306	-8.6294	-8.928
-12.129	-10.554	-11.47	-12.068	-12.019	-12.609	-12.435	-12.425	-11.567	-12.093	-12.352	-11.461	-11.442	-12.083	-12.009	-12.367	-12.04	-12.426	-12.182	-13.33	-11.56	-11.291	-11.896	-11.15	-12.742	-12.082	-10.979	-12.45	-11.356	-11.209	-11.997	-11.046	-10.844	-12.044	-12.17	-11.592	-11.441	-12.141	-12.445	-11.771	-12.745	-11.786	-11.897	-11.775	-12.162	-10.463	-11.475	-12.128	-12.58	-11.062
-14.414	-12.823	-12.957	-13.693	-12.667	-13.938	-11.934	-12.811	-13.225	-13.549	-12.994	-13.673	-12.6	-14.176	-12.979	-12.319	-12.798	-12.778	-13.129	-12.216	-12.407	-13.635	-14.046	-13.649	-11.8	-14.18	-13.236	-13.778	-12.863	-13.476	-13.187	-13.856	-11.984	-12.138	-13.391	-12.652	-12.604	-13.595	-13.562	-14.041	-11.962	-13.176	-14.562	-13.666	-13.15	-12.667	-12.838	-13.377	-12.493	-13.091
9.4323	8.1502	8.591	8.1753	7.4347	9.5914	8.4062	8.8192	9.0707	7.8194	7.6833	9.7182	8.0126	9.7326	8.3325	8.9196	9.2158	9.4379	8.6667	8.6634	9.2046	8.5539	8.9582	9.4953	7.807	8.4468	9.5404	8.5788	8.2855	8.5457	8.575	8.7251	8.3454	8.0746	8.5763	6.9973	8.785	8.3551	9.379	9.6782	9.3203	8.1275	9.2631	9.0288	8.4181	8.0526	8.4037	8.846	7.872	7.8097
6.7412	6.3036	7.4859	7.2259	7.5234	7.0251	6.7259	6.2533	7.0476	5.8572	7.1713	6.1424	7.0939	6.867	6.1609	6.5182	6.6053	6.4966	7.1798	6.5338	5.5015	8.2814	7.0448	6.6943	6.1443	6.8665	6.546	8.0585	6.2943	8.0286	5.9869	7.3583	6.4846	7.6255	5.7331	6.6337	6.8045	6.5642	7.4083	6.4692	5.7269	6.9278	6.5533	7.4734	6.6311	5.2648	5.9344	5.4843	6.2212	6.6562
4.6786	5.2346	5.792	4.6464	5.4835	5.6293	5.0072	5.372	4.4559	4.7423	6.1163	3.2561	4.608	5.2773	4.483	6.2376	5.1748	5.4821	5.2648	5.4642	4.3309	5.4144	5.9612	4.4625	5.2628	5.1729	5.8437	5.24	5.0304	4.6424	5.8782	4.0151	4.7842	4.1203	4.7515	4.4642	4.9883	4.6961	4.666	4.2221	4.3181	5.1359	5.637	4.8348	5.7294	5.3243	5.2599	4.8532	5.2462	5.5513
-11.427	-11.549	-10.819	-11.427	-11.232	-10.597	-10.934	-11.009	-10.848	-10.452	-11.199	-12.011	-11.054	-10.793	-11.497	-10.906	-10.091	-11.171	-9.3586	-10.653	-11.151	-9.48	-10.441	-11.18	-10.966	-11.892	-10.969	-10.338	-10.449	-11.386	-10.294	-12.363	-10.895	-10.741	-9.5792	-10.441	-9.7519	-10.166	-10.371	-10.22	-11.273	-10.844	-10.771	-10.424	-10.474	-10.662	-9.6688	-11.67	-11.029	-10.099
8.1415	7.4465	7.0996	8.8149	8.093	8.6803	8.1097	8.3188	8.055	7.582	7.7969	8.7352	8.3386	7.8815	8.0384	8.9191	8.7496	7.5667	7.7498	8.4412	8.1303	8.2394	8.59	8.6778	8.4769	9.3834	7.8404	8.5778	7.8229	8.5082	6.8739	8.1461	8.4767	8.4955	6.2791	8.2814	8.6026	7.67	8.0789	8.0987	6.7491	8.6472	7.2836	8.6237	8.3605	7.6553	7.7648	8.1625	8.5978	7.3867
-3.6592	-4.1634	-3.3061	-4.2902	-2.7119	-2.6264	-3.0963	-3.4717	-3.408	-4.0804	-3.1584	-4.4017	-3.1709	-3.1869	-3.1021	-3.5517	-4.7794	-2.8075	-2.7746	-4.4952	-4.3134	-3.4352	-3.8321	-4.1669	-2.7382	-2.8745	-3.4733	-3.978	-4.6796	-3.9967	-3.6594	-3.9539	-3.7313	-3.7416	-3.5695	-2.4889	-3.4454	-2.2987	-4.8173	-4.1328	-3.944	-4.1216	-3.3053	-4.094	-4.44	-4.9356	-4.5318	-3.7309	-4.2048	-3.4865
-0.52677	0.75017	-0.98575	0.18734	-0.56112	0.91744	-0.22977	-0.16727	-0.66356	0.62828	-0.79009	0.00046319	0.65737	0.61354	-0.20967	-0.80292	-0.052488	1.2298	-0.29241	-0.51076	0.79371	0.29066	-0.24945	0.26048	-0.046301	-0.11709	0.4944	0.52175	0.44281	-0.036527	0.53422	0.013596	0.75022	-0.24011	-0.53776	0.42427	0.77114	-0.41604	-0.14547	0.024901	-0.27082	1.613	-0.73393	-0.0225	0.13389	0.066748	0.2323	-0.34528	0.00013665	0.80261
-22.337	-22.139	-23.585	-22.085	-21.631	-20.965	-22.604	-21.411	-20.466	-22.071	-22.127	-22.154	-22.746	-22.255	-22.355	-22.074	-21.589	-22.185	-22.3	-23.012	-22.896	-22.62	-21.34	-21.795	-20.694	-22.441	-22.893	-21.991	-22.317	-22.209	-21.803	-21.949	-22.13	-22.784	-22.322	-21.623	-21.584	-22.765	-21.51	-22.339	-22.451	-22.521	-21.745	-21.574	-22.979	-22.165	-21.781	-21.8	-22.339	-22.197
-9.9345	-10.469	-9.6288	-9.067	-9.424	-8.9488	-9.4949	-9.2645	-8.9951	-9.3782	-9.1097	-8.6876	-9.513	-10.019	-9.8807	-9.5327	-9.2765	-9.9303	-10.185	-9.3617	-9.4891	-9.0238	-9.9078	-10.226	-8.9231	-9.7012	-9.705	-8.9736	-11.122	-8.9318	-8.5699	-8.7759	-9.7848	-10.695	-9.6221	-9.4021	-9.5117	-8.4194	-9.2539	-9.1987	-9.2475	-9.5195	-11.104	-9.1499	-9.3516	-8.9573	-10.34	-9.2823	-8.4486	-9.9468
-3.4844	-3.3784	-1.9351	-2.6981	-3.6538	-2.7894	-2.8476	-3.6192	-3.7742	-2.7106	-2.8456	-3.0426	-3.0287	-2.9089	-3.0264	-4.2493	-3.193	-1.9364	-3.3802	-2.9757	-3.2637	-4.3428	-2.5593	-3.1063	-3.1256	-3.6905	-2.2406	-3.5153	-2.85	-4.3381	-2.6867	-2.5865	-3.5996	-3.8149	-3.2707	-4.1495	-3.5824	-4.4135	-3.4638	-4.3114	-3.2207	-3.8152	-3.9163	-1.1692	-4.0564	-4.3829	-3.9785	-3.1098	-2.8827	-2.7569
-9.8528	-10.749	-10.898	-9.5099	-10.783	-9.9476	-9.6595	-10.134	-9.3108	-10.331	-9.5876	-10.347	-11.159	-11.292	-9.7401	-10.686	-10.091	-9.7322	-10.085	-10.534	-10.808	-10.083	-11.362	-9.2887	-11.046	-11.13	-10.76	-10.534	-9.9706	-10.153	-9.6205	-10.107	-10.323	-10.816	-10.362	-9.1123	-11.126	-10.803	-9.5671	-10.438	-10.227	-11.369	-10.371	-10.073	-11.369	-9.8763	-10.248	-10.321	-10.951	-10.748
-10.263	-11.145	-10.725	-10.822	-11.521	-10.393	-10.589	-10.953	-11.101	-11.149	-11.614	-10.732	-10.545	-10.788	-10.981	-11.341	-10.392	-11.209	-10.604	-10.516	-12.132	-11.164	-11.698	-10.812	-10.974	-9.7179	-10.749	-11.409	-9.0149	-10.417	-11.628	-10.859	-10.524	-9.4925	-11.452	-10.1	-11.864	-11.047	-12.199	-10.095	-10.496	-11.411	-11.693	-10.966	-10.31	-10.129	-10.537	-10.278	-11.471	-11.982
-6.0776	-7.0317	-7.6829	-7.6408	-7.2878	-7.343	-6.8016	-7.181	-7.1183	-7.4919	-7.5607	-7.0989	-7.868	-7.8767	-8.3186	-7.6616	-7.4739	-6.6966	-7.5711	-7.5882	-8.8016	-6.8389	-8.7026	-6.5518	-8.5605	-6.5458	-7.43	-7.5151	-7.4475	-8.5436	-7.9248	-7.8958	-6.3021	-8.2591	-7.6656	-8.2988	-8.3088	-7.148	-8.9158	-7.4312	-7.3633	-7.3629	-8.269	-8.2888	-7.4281	-7.6723	-7.5237	-7.5237	-7.8497	-8.1185
-6.3551	-5.2707	-6.4388	-6.298	-5.5978	-5.2282	-5.582	-5.3816	-5.7192	-5.941	-6.0726	-4.9328	-5.3589	-5.3089	-4.9394	-5.0994	-5.6503	-6.0346	-6.3199	-5.2692	-6.1478	-5.2139	-5.0822	-6.1424	-4.661	-4.7424	-5.1362	-6.4375	-5.6711	-6.1218	-5.406	-5.8025	-7.0726	-5.4923	-5.4753	-4.6486	-5.1883	-5.2297	-6.3297	-5.2217	-6.0659	-5.4609	-5.6542	-4.5835	-6.0828	-5.6914	-5.5534	-5.3365	-5.6174	-4.9547
0.38064	1.4921	1.9179	2.1605	1.8738	1.5786	0.80521	0.81771	1.574	2.8195	1.1041	1.8761	2.2318	3.0438	2.7857	0.96594	1.6246	1.5235	1.7997	2.2838	1.1798	2.7447	1.3992	2.5682	1.2304	1.0477	1.889	2.7304	2.4644	0.99204	3.2439	1.3836	1.6748	3.2174	3.0514	3.29	1.3863	1.2037	1.2857	3.2927	2.9974	2.8133	1.9786	1.8933	1.3079	0.98618	2.1144	1.3988	1.5084	1.7716
-1.99	-3.1172	-3.1157	-2.3588	-3.012	-2.338	-2.4955	-3.2879	-3.365	-2.9973	-3.1466	-2.7394	-2.8054	-1.0111	-1.6828	-3.122	-1.8744	-3.8013	-3.7062	-2.9242	-2.4571	-2.3209	-2.0093	-2.1294	-2.428	-2.0719	-2.7516	-1.5705	-2.4128	-1.979	-2.2729	-2.4761	-2.3137	-2.3759	-3.1625	-2.8906	-2.3197	-3.2364	-4.0396	-2.6909	-3.206	-2.6395	-2.5718	-2.0208	-3.5699	-2.2185	-3.3567	-3.3559	-2.6928	-2.1461
-10.932	-12.047	-10.957	-12.236	-12.115	-12.068	-11.969	-11.07	-12.474	-10.979	-11.299	-11.893	-11.221	-11.664	-11.038	-12.521	-12.379	-10.77	-11.227	-12.378	-12.352	-12.154	-12.076	-11.41	-10.752	-11.055	-11.683	-11.505	-10.757	-11.143	-11.801	-11.384	-11.085	-11.686	-11.981	-11.704	-11.641	-11.406	-11.352	-11.883	-11.37	-11.749	-10.778	-12.493	-11.353	-11.458	-11.808	-11.562	-10.437	-11.394
-2.1545	-2.0008	-2.2345	-3.5835	-3.2963	-1.3289	-2.39	-3.2786	-2.9233	-2.8072	-1.317	-2.7698	-3.5271	-1.8073	-2.8241	-2.8035	-1.6954	-1.9978	-2.727	-1.8049	-2.6473	-2.7247	-2.881	-2.8512	-3.7332	-1.765	-2.6567	-2.4452	-3.3573	-2.3674	-1.8714	-2.9008	-3.6719	-3.3821	-2.3267	-1.9627	-2.6433	-2.4339	-2.9617	-2.2082	-2.2252	-2.8818	-2.8655	-3.094	-1.9661	-1.906	-1.4867	-2.5135	-2.8552	-2.7138
-3.5327	-3.3689	-3.1374	-3.6331	-3.8579	-3.8661	-2.8414	-2.2392	-2.1593	-3.7478	-2.9357	-2.7395	-2.5681	-3.6692	-3.3178	-4.659	-3.0708	-3.3533	-3.5898	-3.8179	-2.1701	-3.0318	-3.5991	-3.4252	-4.2997	-3.998	-2.9266	-3.2544	-3.5709	-2.0017	-2.6187	-3.6218	-2.3014	-3.3216	-3.7289	-4.2578	-2.2729	-4.6602	-2.8595	-3.1861	-2.4429	-3.1583	-3.771	-3.3408	-3.1327	-4.3164	-3.171	-4.2481	-3.6742	-2.6808
-11.231	-11.575	-11.45	-11.065	-11.245	-11.218	-10.199	-11.88	-10.569	-11.748	-11.153	-11.288	-11.979	-11.841	-11.456	-11.014	-10.891	-11.483	-11.439	-12.463	-10.498	-11.635	-12.501	-11.957	-10.906	-11.254	-10.16	-11.144	-11.901	-12.351	-10.939	-11.859	-11.016	-11.122	-11.089	-10.743	-12.863	-12.875	-10.417	-11.952	-10.94	-11.966	-10.754	-10.6	-10.971	-11.424	-10.854	-11.592	-11.106	-12.865
1.9979	2.8522	0.21152	0.084165	0.75959	0.93132	1.4661	1.256	0.71283	2.4967	1.7465	1.1955	1.4868	1.1873	1.8668	0.16631	0.61332	1.0452	1.9247	0.50072	1.2135	1.1108	1.1331	1.07	1.5505	-0.16978	0.13216	1.7729	1.586	2.3674	0.79265	1.5278	1.6592	2.137	0.068896	0.65638	0.48337	1.5485	0.87213	1.443	1.2222	0.45425	1.3875	2.3707	0.37041	1.5357	0.065725	1.0055	0.74716	1.4892
-3.51	-4.5966	-3.9695	-4.5302	-4.4114	-3.7612	-5.0455	-3.6366	-5.2446	-4.4029	-4.0799	-4.0239	-4.7791	-3.0761	-3.5343	-3.2754	-2.9302	-4.0769	-3.8814	-5.1926	-4.3841	-3.1956	-3.4082	-4.7415	-5.0315	-4.0359	-3.103	-2.8724	-3.885	-4.5789	-3.1501	-3.9618	-4.8542	-4.1937	-4.2174	-4.2637	-3.7195	-4.0467	-4.3553	-4.2501	-3.8456	-4.3753	-3.3814	-4.9811	-4.854	-4.0776	-2.4959	-3.7482	-4.6226	-4.8332
2.1922	2.8034	2.055	1.5485	1.3125	1.8293	1.0348	1.2253	1.5465	0.69012	2.6945	2.407	1.766	1.1075	1.5826	0.30544	1.8622	1.428	1.276	1.4822	0.94038	1.8836	0.69949	0.33402	1.1763	1.7441	1.4094	1.4083	2.5448	1.9815	1.2254	1.7955	2.2401	1.5142	2.2229	2.0008	2.9651	0.15341	0.34111	0.92933	1.0862	1.2307	0.64879	1.5259	-0.24414	0.93393	1.9369	1.6728	1.5687	1.575
-21.77	-22.613	-22.249	-22.116	-22.994	-22.341	-22.175	-21.177	-22.344	-23.021	-22.795	-21.587	-21.77	-22.749	-21.867	-22.887	-22.467	-21.668	-21.518	-22.654	-20.727	-22.958	-21.621	-22.556	-23.29	-22.221	-22.022	-21.438	-21.657	-22.599	-22.983	-22.506	-21.682	-22.733	-22.957	-22.119	-21.964	-21.849	-21.681	-23.234	-23.069	-22.221	-22.712	-22.328	-22.052	-22.55	-22.5	-22.713	-21.786	-22.537
-14.118	-13.613	-14.371	-15.921	-13.364	-13.909	-14.208	-14.89	-13.072	-14.04	-12.398	-15.101	-14.501	-13.184	-13.974	-13.664	-15.234	-14.043	-13.838	-12.667	-13.998	-13.906	-14.024	-13.251	-14.495	-14.117	-13.271	-13.25	-14.378	-13.999	-13.245	-14.774	-14.58	-14.167	-13.468	-13.469	-12.863	-13.5	-14.213	-14.352	-13.097	-15.231	-13.196	-13.952	-13.573	-14.142	-13.564	-13.059	-13.083	-13.76
-4.1638	-4.3416	-2.9474	-4.5912	-3.9985	-3.1161	-4.0821	-3.3969	-2.5954	-4.5374	-3.584	-4.8001	-4.559	-4.6707	-3.6012	-5.4189	-4.6491	-3.3277	-4.6071	-4.2533	-3.7535	-4.833	-2.4843	-4.5603	-3.8254	-3.958	-4.1744	-3.8703	-3.3478	-4.1588	-4.3293	-3.6234	-5.0619	-5.0147	-4.8412	-3.9571	-4.4918	-4.7479	-4.2053	-4.1452	-5.0316	-4.2009	-3.8893	-4.8035	-4.8047	-5.0548	-4.1247	-5.1441	-3.5836	-4.6485
-4.9358	-4.5458	-5.5279	-4.3202	-5.8621	-5.0929	-4.9829	-4.68	-3.58	-3.9063	-3.9007	-4.6109	-4.6603	-4.6961	-4.2063	-5.1762	-5.4153	-5.3286	-4.3032	-4.5734	-5.0099	-4.2812	-4.2696	-4.9205	-4.1772	-4.1092	-3.897	-4.9099	-4.7164	-4.0744	-4.763	-7.0096	-5.0196	-4.2687	-5.3147	-6.6332	-5.7093	-3.9102	-4.9408	-5.0321	-5.6266	-3.3175	-4.8134	-4.4253	-4.4573	-4.6098	-4.1171	-4.1011	-4.2033	-3.2737
-2.8255	-1.7913	-2.0766	-2.0718	-2.4206	-3.2691	-3.2723	-3.7102	-3.1401	-3.4578	-4.3121	-2.4513	-3.6003	-2.4187	-2.0838	-3.9435	-2.7873	-1.9804	-4.1754	-2.8196	-1.2186	-2.27	-2.9426	-3.2114	-2.8786	-3.1096	-2.7524	-2.9083	-3.2611	-2.6483	-2.092	-2.6734	-2.9816	-4.3078	-2.3108	-1.8177	-3.4799	-3.3198	-3.6076	-2.5342	-3.6404	-3.5147	-2.4404	-3.3311	-2.0951	-2.9987	-4.4299	-3.7175	-3.9443	-3.7026
-5.0879	-5.2412	-6.1082	-6.5612	-5.3063	-5.1734	-6.1132	-5.2407	-5.3292	-5.3806	-5.3828	-5.8121	-5.2181	-5.7743	-5.7209	-6.075	-5.805	-5.7646	-4.8894	-5.452	-5.7257	-5.1199	-5.9439	-6.0711	-5.9638	-5.8251	-6.2608	-5.859	-5.5777	-6.3991	-6.0818	-5.7312	-6.3149	-4.8064	-5.3131	-6.2033	-5.3601	-5.3299	-5.6912	-5.5732	-5.2859	-5.8446	-5.0329	-5.7851	-5.0375	-6.4126	-6.0883	-6.2271	-4.6292	-5.5408
-5.8449	-6.1506	-6.0333	-6.2225	-4.8089	-6.5417	-4.7494	-6.1843	-5.1617	-5.9909	-6.0145	-5.7275	-5.1204	-5.6738	-5.8158	-5.1229	-6.1223	-5.5876	-5.4208	-5.3984	-5.8569	-5.1214	-6.6451	-5.9932	-6.6044	-5.8173	-5.3832	-5.6631	-5.1773	-6.1846	-7.1692	-5.6099	-5.177	-6.4315	-5.3227	-5.9912	-4.8295	-4.7594	-5.75	-5.1808	-4.633	-6.3717	-6.6747	-5.2835	-5.3982	-6.8971	-5.9032	-5.945	-6.2985	-6.003
-12.746	-13.023	-12.724	-12.473	-11.061	-12.74	-13.307	-12.119	-13.016	-12.111	-12.736	-12.964	-12.716	-11.546	-13.379	-12.321	-11.782	-13.037	-11.88	-12.497	-13.05	-11.493	-13.5	-12.556	-13.679	-13.982	-12.56	-12.029	-13.361	-13.1	-12.729	-11.973	-12.553	-13.568	-12.832	-13.205	-13.524	-11.426	-13.37	-13.502	-12.736	-12.366	-13.099	-11.891	-14.044	-13.081	-13.603	-13.049	-13.211	-12.668
1.7281	0.20723	2.75	2.0942	1.3881	1.8144	1.3343	2.5723	0.19475	1.9192	2.0358	1.4868	1.7576	0.53888	1.1778	1.1106	1.836	2.1528	1.9132	1.8684	2.5531	0.83811	2.2444	1.6066	0.25634	2.3776	1.6757	1.3851	1.4912	1.2696	0.61474	2.2352	1.6629	1.4846	2.0164	1.7046	1.946	2.0658	1.8803	1.9248	1.2793	2.1745	2.3397	1.1497	1.2198	1.5306	1.5089	1.4066	1.3008	1.7317
-3.704	-4.3664	-3.9253	-2.8198	-3.5675	-5.6598	-2.8524	-4.0248	-3.8653	-3.0565	-3.9641	-3.4641	-4.1267	-3.167	-4.4359	-4.7727	-3.6157	-4.4184	-4.0312	-3.2669	-3.1908	-4.1533	-3.1719	-3.7688	-3.872	-4.1151	-3.1654	-2.1488	-3.9315	-3.2593	-4.0948	-3.0883	-4.1737	-3.4826	-4.0219	-3.8635	-3.791	-4.2384	-3.6358	-4.2185	-4.5455	-4.4452	-3.8237	-3.5298	-4.6967	-3.2842	-3.889	-3.5594	-4.3793	-3.9535
2.1783	1.5957	2.9354	2.1683	1.7104	1.6091	1.989	1.6022	1.779	1.0411	1.2822	2.2872	1.7499	1.6196	2.6248	1.2518	1.9803	1.4409	1.2777	1.815	1.8957	2.8258	1.6327	1.957	1.6031	1.1706	2.112	2.7022	2.0851	2.087	1.9397	1.6033	1.7735	1.0042	1.499	1.0887	1.2124	1.983	1.6351	1.1133	1.0726	0.91457	3.2122	1.6077	1.3443	1.5522	0.94054	1.8745	1.5592	0.81967
-9.9043	-9.3601	-8.6562	-9.0767	-9.5777	-7.7318	-8.4097	-8.5417	-8.6043	-9.7243	-9.4311	-8.6777	-9.5175	-8.1009	-9.3238	-9.077	-8.5734	-8.5362	-8.8457	-8.8946	-8.4301	-8.8425	-8.6372	-8.3565	-9.3306	-9.8326	-9.432	-7.9208	-7.625	-7.9213	-9.0912	-8.7753	-9.2033	-9.1837	-9.5268	-10.075	-10.08	-7.7378	-9.5672	-8.502	-8.9608	-9.4322	-9.374	-9.2474	-9.102	-8.9725	-9.1435	-8.6795	-9.4738	-9.811
-2.2794	-2.8249	-2.1002	-2.2618	-1.8398	-2.0798	-3.0821	-3.1111	-1.6135	-2.0778	-3.0652	-1.9007	-2.5391	-1.8239	-3.0618	-2.029	-1.3272	-2.8788	-2.6832	-1.8929	-2.8987	-1.2798	-2.1211	-2.3444	-2.6201	-3.0801	-1.5792	-2.3874	-0.88735	-3.1728	-2.3923	-2.2113	-3.4086	-1.5953	-1.9463	-2.0273	-2.3161	-1.626	-2.3488	-2.2731	-1.3664	-2.9816	-2.1742	-2.6388	-2.5878	-1.1469	-1.8319	-2.4645	-1.8059	-1.8058
8.0458	6.8795	7.7172	6.923	7.2645	6.3567	7.3849	7.0409	8.0682	6.4115	6.9735	7.8147	6.0269	6.1751	6.969	7.528	5.976	7.2614	6.8451	6.4197	7.0582	5.741	8.1294	6.9273	6.2145	5.4022	7.5055	5.166	5.9817	6.3556	7.7448	7.2743	6.7511	6.6697	7.2815	7.2244	6.8953	6.6185	6.6246	6.9541	7.7748	8.0782	6.5785	6.6749	6.6894	7.5353	6.9291	7.2935	6.7059	6.0923
-12.98	-12.967	-12.455	-12.327	-13.386	-13.217	-12.492	-13.148	-12.628	-12.974	-12.066	-12.692	-12.52	-12.841	-13.283	-13.467	-11.684	-13.532	-13.152	-12.79	-12.039	-13.615	-13.002	-13.182	-13.683	-12.664	-12.642	-13.477	-13.264	-13.801	-12.479	-12.864	-13.573	-13.293	-13.482	-12.471	-12.06	-12.711	-12.85	-11.345	-12.312	-12.763	-13.441	-12.435	-12.906	-14.361	-13.176	-12.989	-12.725	-13.442
-3.7306	-3.8758	-3.2507	-3.634	-3.3956	-4.257	-3.4444	-3.3433	-4.3449	-3.5902	-3.013	-2.2373	-3.3521	-3.4694	-3.5008	-3.8689	-3.4495	-2.8541	-3.5175	-4.4107	-3.026	-3.8033	-3.5461	-3.8175	-3.505	-2.9625	-2.2341	-3.4241	-3.1953	-3.2017	-3.668	-3.1377	-2.5379	-2.1899	-2.5552	-3.9652	-3.9145	-4.0055	-3.9335	-3.6841	-3.9407	-3.7539	-2.7152	-3.7091	-2.0117	-3.3882	-3.2892	-4.5951	-3.3246	-2.5572
-19.468	-22.13	-20.551	-20.61	-21.27	-21.01	-20.47	-20.024	-20.308	-20.955	-21.177	-20.027	-21.502	-20.327	-21.761	-20.745	-20.216	-21.526	-20.748	-20.561	-20.347	-20.999	-18.804	-20.99	-21.333	-21.073	-21.337	-21.037	-19.892	-21.151	-21.153	-20.664	-22.159	-21.938	-20.58	-20.875	-21.626	-21.403	-21.159	-21.214	-20.128	-19.787	-20.883	-20.363	-20.48	-20.03	-20.726	-21.014	-20.803	-20.316
-8.6789	-10.058	-9.9796	-9.3648	-9.0429	-9.7207	-9.688	-10.754	-9.6355	-9.1495	-8.9973	-9.5249	-9.0783	-9.1671	-10.021	-9.1635	-9.7071	-9.2482	-9.9455	-8.8701	-8.7529	-9.6689	-8.7652	-9.0742	-8.7955	-9.4801	-9.5495	-9.6981	-9.7741	-10.258	-9.6235	-9.1699	-8.9703	-8.5246	-9.7011	-8.8813	-9.461	-10.027	-9.328	-9.5662	-10.262	-9.8114	-9.3823	-9.9161	-8.2785	-8.0576	-9.1204	-9.7609	-10.191	-8.9142
-1.5504	-0.68516	-2.4461	-0.83999	-1.1029	-1.6103	-1.1102	-1.7325	-0.77793	-2.8848	-1.2706	-0.45137	-2.1159	-1.7377	-0.7346	-1.4944	-1.5277	-1.0153	-1.1785	-1.4676	-0.61894	-1.5958	-1.8502	-0.88194	-1.6034	-1.4969	-2.205	-1.9427	-0.8206	-0.65353	-0.0023861	-0.9582	-1.1693	-0.59614	-1.0491	-1.3347	-2.2981	-0.92662	-1.6031	-0.84921	-0.38553	-1.8875	-1.5142	-1.7228	-0.89648	-1.7104	-0.32885	-1.2069	-1.0818	-1.5838
-0.71683	-2.2416	-0.21963	-0.4779	-1.4921	-0.3671	-1.0734	-1.4555	-1.8231	-1.8489	-1.3651	-1.2758	-1.7089	-0.69658	-1.3815	-0.35346	-1.3434	-0.31882	-1.5173	-2.272	0.2011	-0.92335	-1.2944	-1.1877	-0.46028	-0.89324	-2.1141	-1.4207	-1.2945	-2.1535	-0.50275	-1.1748	-1.6573	-1.4499	-2.0628	-1.6083	-1.9624	-2.2698	-1.5855	-1.5509	-0.97415	-0.36975	-1.7866	-2.0787	-0.25706	-0.37766	-1.7901	-2.5638	-0.61363	-1.5179
8.1167	8.4229	8.6567	8.5926	8.7493	8.8803	8.5649	8.6543	9.5486	8.4059	9.2424	8.5658	8.4012	8.845	8.4476	9.0746	8.37	9.0471	9.0069	8.6527	8.803	7.6249	9.0174	10.346	7.0796	8.7763	8.4818	9.3445	9.1432	7.2292	7.7913	8.3245	8.3745	9.0636	8.9822	7.8318	8.8778	8.4151	8.7153	8.0819	8.4378	7.5128	8.303	8.1673	8.9079	8.4328	8.4577	8.7342	7.4796	9.0042
[truncated: 150 more columns]
