# Supplementary material for: Genetic dissection of main and epistatic effects of QTL based on augmented triple test cross design
Source: PLoS One. 2017 Dec 14;12(12):e0189054. doi: 10.1371/journal.pone.0189054 (PMC5730204; doi:10.1371/journal.pone.0189054)
Supplement: S7 Supporting Information — (ZIP) [file pone.0189054.s007.zip › z2_100_0.8_5.csv]

-1.0229	-0.54728	-1.3381	-0.74726	0.72797	0.4101	-0.34651	-1.5483	-1.0349	-1.2418	-1.4056	-1.2902	-0.92379	-0.19018	-0.27422	-1.7528	-1.2167	-1.9651	1.9859	-0.60442	-0.91029	-0.72759	0.28621	-2.0142	-1.4665	-1.7394	-0.4505	-2.0987	-1.7245	-1.5719	-0.22939	-2.0201	-1.4997	-0.68468	-1.3852	-0.25104	0.1404	-1.9468	-1.521	-2.2606	0.7344	-2.4511	-2.057	-1.2875	-1.6391	-1.5295	-2.3663	-2.1063	-0.58272	-2.8878
0.50164	2.4964	0.82457	2.2785	1.1607	1.9014	2.0328	2.2344	1.1468	2.581	1.6645	2.6635	2.0896	1.7035	0.046158	0.60662	1.633	1.2872	2.6084	2.5394	2.0334	1.337	3.3062	4.4292	0.62808	1.6758	0.93041	1.9373	1.7476	1.2506	1.8719	1.0935	1.3362	1.7536	0.20462	1.9303	2.1131	0.91393	0.67306	2.4142	1.4698	1.9375	1.7164	1.9806	1.6269	3.3978	0.97486	1.8826	2.6881	3.2259
2.1911	2.5413	2.3605	3.5732	2.4368	3.235	2.9604	2.8844	1.6168	2.2226	0.88332	3.1161	1.827	2.6621	3.2409	3.1284	2.5794	3.1817	2.464	2.8279	2.1688	2.8536	2.135	2.6185	2.2766	2.0351	4.6222	3.4602	3.4016	3.054	0.66851	2.0308	2.7026	1.8786	2.9695	4.4217	2.0434	3.3489	2.7503	3.0541	3.7667	1.3194	1.491	4.6504	2.5709	2.991	1.6058	0.92797	2.3326	1.5416
10.614	9.1908	9.9169	9.7594	11.076	9.8023	10.881	8.2018	10.187	9.3593	10.172	10.146	9.4103	8.8979	9.4689	10.353	9.2369	8.9079	9.2818	9.2831	10.877	9.2167	9.6379	8.722	9.8298	9.0029	9.7762	10.628	10.15	10.803	9.4292	11.648	10.56	9.6567	10.237	9.4477	11.134	9.3085	8.1756	9.8851	10.432	10.36	10.177	10.384	8.4732	10.008	9.1001	9.0649	8.0211	11.693
-1.1548	-2.506	-1.4314	-2.1953	-1.606	-0.86484	-0.99936	-0.6559	0.19804	-0.5639	-1.6112	-0.2693	-0.71054	-1.9589	-1.1368	-1.405	-2.0552	-1.6578	-1.2544	-0.036901	-2.6918	-3.1516	-0.73703	-1.453	-1.7771	-0.17848	-0.94935	-0.57985	-1.4427	-0.20921	-1.4773	-2.0433	-0.80809	-1.8222	-1.3738	-2.298	-0.53379	-0.73273	-2.0017	-0.58507	-2.0191	-1.555	-3.5648	-2.3061	-0.42969	-1.639	-1.1645	-1.2583	-1.2545	-0.6896
-21.327	-22.127	-22.957	-21.127	-22.329	-23.601	-22.126	-21.19	-24.349	-22.204	-21.314	-22.182	-22.302	-23.049	-20.818	-23.249	-21.349	-23.005	-22.216	-22.72	-21.124	-22.369	-22.487	-21.878	-22.336	-23.251	-21.369	-22.243	-22.558	-21.242	-22.567	-20.822	-22.094	-22.151	-21.012	-22.505	-22.033	-23.117	-21.633	-20.972	-21.795	-21.715	-22.467	-22.516	-21.989	-21.601	-22.5	-22.144	-22.891	-22.323
0.48352	0.95155	0.1832	-1.0692	0.46826	0.61572	-1.272	-0.071056	-1.3405	-1.2604	0.68839	-0.13494	-0.13115	-0.49401	0.35243	-1.9009	-1.5121	-1.1853	1.403	-1.5495	-0.24387	-0.79611	-1.9602	-0.41986	-0.80167	0.91737	0.13572	1.6814	-0.73126	-1.4068	-0.73377	-0.85957	0.19819	1.7869	-0.4018	0.5449	-0.73711	2.1135	-0.2148	1.1849	-0.21794	0.040563	-0.89025	1.0177	-0.64341	-2.1263	0.95262	0.45477	0.44008	-0.0054457
-11.887	-12.488	-11.058	-11.28	-12.287	-12.194	-11.063	-12.598	-11.237	-11.316	-11.288	-11.961	-12.19	-12.442	-12.176	-11.104	-11.755	-11.142	-11.187	-11.123	-12.537	-12.41	-11.872	-11.693	-10.334	-11.507	-12.377	-9.8924	-12.041	-10.494	-10.574	-9.8212	-11.372	-11.658	-11.892	-12.214	-11.112	-11.169	-12.116	-11.884	-10.518	-13.265	-13.702	-11.514	-12.124	-10.259	-11.857	-12.989	-10.795	-11.953
-11.593	-10.283	-12.052	-11.126	-10.304	-11.376	-11.773	-10.187	-10.674	-9.6673	-11.555	-10.81	-10.495	-9.734	-11.334	-12.502	-9.9018	-9.7452	-10.317	-10.734	-11.869	-10.384	-9.2989	-11.848	-11.456	-10.178	-12.97	-10.117	-10.043	-11.717	-10.911	-11.499	-11.47	-11.006	-10.637	-11.18	-11.173	-9.6377	-10.419	-12.062	-12.562	-10.553	-10.235	-11.763	-12.685	-12.273	-9.4828	-10.709	-11.23	-8.7962
-11.484	-11.016	-12.072	-10.447	-10.919	-10.716	-11.552	-11.818	-9.1772	-11.62	-10.559	-10.28	-11.315	-10.92	-11.53	-9.3146	-10.322	-8.9011	-11.279	-10.911	-12.224	-10.696	-9.6043	-9.486	-11.492	-10.941	-11.012	-9.0287	-10.037	-10.668	-10.009	-10.07	-9.6443	-11.629	-11.165	-11.459	-11.645	-11.884	-10.838	-11.238	-10.837	-11.019	-11.243	-11.529	-11.058	-10.568	-12.124	-12.571	-11.169	-10.986
-0.36249	-0.045924	-0.5998	-1.773	0.78702	-0.4948	0.929	-1.3545	0.032769	0.27433	0.085976	0.25212	-0.72405	-0.15086	-0.52731	0.078104	-0.48082	-0.49365	-0.98004	1.5283	1.3555	0.071555	0.19484	0.60748	1.3646	-0.69708	-1.0268	0.4591	-1.6569	0.45679	-0.97147	-0.5216	0.94498	-1.1228	0.050972	0.35096	-0.58421	-1.4104	0.3008	-0.10381	-0.56068	0.16381	0.73645	-1.7365	-0.0062274	-0.034969	0.70813	0.026536	-1.1675	0.16924
1.7203	0.45848	1.8677	2.0785	-0.12767	1.2766	1.6995	0.095897	0.13015	-0.87333	0.67885	0.34206	1.8928	0.7799	2.5997	0.17328	1.878	2.9187	0.86042	0.72149	1.0064	0.34755	0.49664	1.6617	1.9827	0.93889	1.9771	1.3055	2.5748	1.6258	1.4845	-0.62226	1.4504	2.754	0.21687	1.0225	1.8025	2.6476	2.0814	1.2063	1.5016	0.42336	0.62885	0.079391	1.1011	1.3424	2.3694	1.3742	1.7176	0.56988
-11.509	-11.99	-10.712	-11.493	-11.605	-12.414	-10.1	-10.163	-10.678	-10.929	-11.083	-10.145	-11.366	-9.8767	-11.561	-9.7139	-9.0956	-11.606	-11.243	-9.3574	-11.414	-10.381	-11.33	-10.114	-11.134	-10.638	-10.582	-10.877	-12.106	-12.039	-11.184	-10.03	-10.886	-11.778	-10.65	-14.388	-10.872	-11.224	-10.341	-10.889	-10.298	-11.572	-11.577	-10.138	-10.106	-11.836	-10.986	-10.592	-11.748	-9.171
-6.2139	-5.9756	-6.8276	-6.5188	-6.1163	-5.3247	-6.0137	-5.3429	-5.3378	-6.5545	-7.1425	-4.8692	-4.141	-6.3818	-6.8095	-7.1059	-6.5403	-7.0882	-5.2413	-7.5087	-6.7319	-5.527	-5.9251	-6.2928	-7.8817	-6.1733	-5.607	-7.0292	-6.4656	-5.4866	-7.8987	-4.7909	-5.7151	-9.1632	-7.7744	-7.5035	-6.9556	-5.0733	-6.313	-5.6325	-7.3266	-6.9468	-4.5928	-6.9105	-5.7642	-5.2171	-7.293	-6.6166	-5.3136	-5.7066
-2.5882	-1.6941	-4.1491	-3.4977	-2.4971	-3.9252	-3.4875	-4.1785	-4.8475	-2.9545	-3.0794	-3.7025	-4.0728	-4.9006	-3.6327	-3.1266	-4.0145	-2.3823	-2.5189	-3.5061	-2.1521	-2.1125	-2.4673	-2.7424	-3.551	-3.8851	-3.7598	-4.2494	-3.7124	-4.1615	-2.8947	-3.5849	-4.292	-4.8687	-3.2264	-3.4168	-3.6984	-3.0792	-3.624	-4.4435	-4.142	-3.7558	-3.0295	-3.1836	-2.2346	-2.8209	-4.2477	-3.3527	-2.9596	-3.5451
-3.2725	-1.9944	-1.472	-4.1667	-3.3327	-2.7838	-0.43383	-3.7678	-2.0379	-4.8799	-2.0463	-1.1982	-2.4655	-2.5534	-1.6598	-4.3951	-2.4042	-4.6932	-4.1547	-2.3379	-3.0391	-1.7823	-1.9368	-2.5323	-4.4816	-2.8965	-4.5127	-3.6013	-2.5847	-2.1249	-1.851	-3.8088	-2.7033	-3.0602	-1.0853	-1.4511	-4.1874	-1.9111	-1.6501	-2.8237	-2.6783	-2.0213	-2.7955	-1.1064	-0.74811	-2.9822	-2.827	-2.716	-2.2958	-3.4026
-1.3322	-2.6877	-2.2421	-0.60954	-1.135	-0.88898	-0.90758	-2.1519	-0.81915	-1.4012	-2.3479	-0.99889	-1.1673	-1.9392	-3.5806	-3.2285	-1.7563	-0.54467	-0.31692	-1.2578	-2.5121	-1.8275	-2.5911	-1.6458	-1.7268	-1.3722	-2.5896	-2.1042	-1.667	-1.7823	-1.3494	-1.2604	-0.73485	-1.2816	-2.537	-1.8609	-0.67245	-1.9462	-1.684	-1.1743	-0.87531	-1.6632	-2.591	-1.1505	-1.1783	-1.8107	-0.54798	-1.266	-1.3007	-0.58069
-1.8434	-1.5008	-3.5474	-2.4489	-4.0674	-2.5748	-2.9481	-2.4169	-1.3811	-2.1466	-3.9139	-3.8799	-2.4572	-3.9749	-2.65	-2.79	-2.214	-0.53571	-2.8914	-0.9776	-1.5578	-3.024	-3.389	-3.1805	-1.3319	-2.5578	-2.6905	-3.3447	-2.8019	-3.0771	-3.515	-3.1654	-2.5201	-2.5851	-2.11	-3.655	-1.1173	-3.6146	-1.775	-3.0125	-3.712	-2.0432	-2.6355	-2.7227	-3.1029	-1.6334	-2.5845	-1.059	-4.7797	-1.9778
5.3853	4.9181	5.8814	5.1462	3.7264	4.7771	5.406	4.7919	4.9638	4.3409	4.5415	5.2056	5.616	5.1407	6.4419	4.7696	4.7647	4.6808	5.4179	4.3	3.6683	4.8747	4.8838	5.622	4.6556	5.9125	4.7831	5.3032	3.5246	5.4417	5.72	3.9504	5.9117	4.7881	3.0326	4.3662	4.261	5.5811	3.1486	4.0461	4.6733	4.5099	3.0895	5.0574	5.21	5.1735	5.4642	4.2046	4.7042	4.9842
7.1721	6.4269	8.4115	5.9904	6.9422	7.7723	8.8758	8.0298	5.2165	7.1916	6.7216	6.657	7.0807	6.1767	5.4354	6.0299	7.1282	6.6399	5.8437	6.3745	6.5797	5.2797	5.3863	6.2511	7.7581	6.6463	4.5553	6.5378	5.3342	9.0907	6.6101	7.6234	8.6452	5.6794	7.285	6.4725	6.6562	6.6932	5.9894	7.4338	7.7982	6.2174	8.1702	6.693	7.3075	5.0656	7.2345	6.1047	6.523	7.3676
-11.736	-11.225	-9.9162	-12.113	-11.603	-12.473	-11.776	-11.43	-10.549	-12.671	-12.055	-11.408	-13.036	-10.05	-10.66	-10.564	-12.113	-11.021	-9.6255	-11.107	-10.932	-12.281	-11.839	-10.678	-11.451	-12.504	-11.918	-11.153	-12.657	-11.413	-12.05	-11.398	-10.891	-11.373	-12.556	-10.248	-12.942	-9.7696	-11.62	-10.142	-10.946	-12.101	-11.378	-10.815	-10.61	-12.143	-11.203	-11.688	-12.249	-8.8728
2.2635	1.7747	2.1026	1.7549	0.96186	1.8196	2.0458	2.5743	0.59257	0.3204	1.9258	4.373	2.2275	2.2958	1.4714	1.5715	1.363	0.66903	3.6449	-0.13969	3.0009	2.6284	1.6745	-0.034391	0.76209	1.4805	1.5683	0.93886	3.0805	1.7647	-0.12184	1.2225	1.9298	2.7264	2.1285	3.1781	1.1679	1.3379	1.7688	1.9466	2.3797	1.1932	2.5393	1.4295	1.9151	1.5373	2.7687	3.5604	-0.11539	2.0844
-8.7636	-9.9318	-8.9518	-8.9547	-7.422	-9.1973	-9.3259	-9.0959	-8.9699	-9.1855	-9.3429	-9.1807	-9.0944	-9.2718	-10.768	-8.445	-9.3406	-10.273	-9.4739	-8.6459	-9.4367	-8.954	-7.9954	-10.514	-8.5715	-9.7094	-9.7878	-8.4248	-10.062	-10.503	-11.106	-8.8196	-10.833	-9.0171	-8.7522	-8.7967	-9.932	-8.4578	-9.1482	-10.144	-7.5012	-9.4548	-8.4198	-8.8569	-10.979	-6.5106	-10.159	-8.4741	-8.8781	-9.4122
-3.3997	-4.7142	-4.5244	-2.9815	-3.9044	-4.6031	-3.8239	-3.3461	-2.7568	-3.5371	-2.5717	-2.926	-1.8511	-2.2254	-2.819	-4.4884	-2.5275	-3.3497	-4.0437	-3.4965	-3.2627	-3.3667	-4.1153	-3.9271	-4.4359	-3.0426	-2.7029	-3.5198	-2.3215	-2.7525	-4.034	-4.0817	-4.5311	-2.5686	-1.9427	-2.5958	-3.6405	-2.7406	-3.628	-3.5969	-0.095035	-3.24	-2.3714	-3.4822	-0.8195	-3.296	-3.0272	-2.4052	-3.0551	-1.6991
-2.1654	-2.9075	-3.5699	-2.9825	-2.9109	-3.7003	-3.491	-2.7479	-2.1378	-3.3394	-2.2296	-2.7782	-5.2986	-4.7986	-3.7814	-3.5589	-3.6763	-3.5042	-3.1405	-4.7756	-3.9631	-2.2484	-4.1166	-2.5582	-2.7007	-2.0655	-4.2504	-2.8367	-2.2308	-3.303	-4.0199	-4.3732	-2.9896	-4.2203	-4.2886	-3.1991	-3.3604	-1.1382	-2.3416	-3.1469	-1.5005	-3.0937	-2.8115	-3.5152	-2.7231	-3.7492	-2.8097	-3.2865	-2.9019	-3.0333
-12.191	-10.677	-10.771	-11.257	-10.719	-12.017	-12.714	-12.117	-11.559	-11.736	-11.855	-11.602	-12.369	-12.095	-11.104	-11.469	-11.392	-11.147	-10.924	-10.474	-11.075	-10.625	-11.653	-10.628	-11.066	-11.851	-11.81	-11.625	-12.605	-11.014	-10.999	-10.99	-11.689	-10.133	-12.889	-10.952	-13.349	-11.788	-12.61	-10.875	-10.16	-12.194	-12.281	-10.914	-10.736	-11.428	-11.252	-11.817	-11.997	-11.497
-10.501	-7.736	-8.9002	-8.3634	-10.788	-10.897	-9.6086	-8.4451	-9.2724	-9.4645	-10.058	-9.6966	-9.8946	-9.2862	-8.3634	-8.7639	-9.4905	-10.225	-8.3739	-8.9799	-9.8329	-9.629	-9.686	-8.7454	-9.0426	-8.2678	-11.124	-9.8776	-9.7482	-9.5002	-9.5066	-7.6125	-7.9953	-10.096	-7.9883	-8.7265	-10.041	-7.1457	-10.824	-9.136	-7.6587	-8.3944	-10.911	-9.523	-10.563	-9.8356	-9.0751	-9.6628	-9.4369	-9.3983
-1.4491	-4.0837	-1.9198	-3.2349	-2.278	-3.5222	-1.2541	-2.7168	-1.6562	-1.4492	-1.7113	-2.9697	-4.4124	-2.3732	-2.2414	-3.2266	-2.4995	-1.3101	-2.4305	-3.639	-2.7325	-2.7368	-2.3238	-2.4113	-2.7073	-3.6443	-1.8527	-2.1384	-2.619	-3.4476	-1.1696	-2.6175	-2.3576	-3.2736	-2.888	-2.7443	-3.0653	-5.3312	-2.9509	-2.9952	-2.587	-3.1821	-1.4304	-0.35828	-1.9105	-0.95424	-1.7183	-2.9363	-2.2649	-0.72775
-2.6048	-3.1195	-3.4736	-4.0751	-2.0279	-1.0473	-2.9565	-3.0592	-3.0441	-2.7309	-3.6014	-2.9841	-1.7001	-2.2372	-1.9696	-2.6911	-4.0146	-2.3297	-1.4008	-2.0394	-2.6898	-2.913	-1.3075	-2.3113	-0.45699	-3.7238	-3.7627	-1.5957	-2.0582	-1.6117	-1.3029	-2.5981	-1.6755	-1.632	-2.4482	-3.0623	-1.9925	-2.7489	-2.3095	-2.3001	-2.2945	-3.197	-2.0013	-3.3077	-3.6795	-3.8464	-2.9502	-2.5792	-2.4393	-3.0196
-19.014	-20.351	-20.192	-19.92	-22.283	-21.522	-20.279	-21.106	-22.527	-20.751	-20.371	-21.219	-22.165	-21.076	-20.222	-19.702	-18.761	-19.805	-20.018	-19.159	-19.593	-21.14	-19.945	-21.761	-21.355	-19.769	-19.438	-20.715	-21.163	-22.348	-20.669	-22.078	-19.362	-20.506	-21.34	-21.239	-20.819	-20.688	-20.408	-21.063	-21.341	-20.56	-20.816	-21.603	-18.701	-19.971	-20.432	-19.441	-20.328	-18.975
-4.2714	-4.6031	-4.0882	-4.2313	-4.4973	-4.8427	-4.0754	-4.1202	-5.3263	-5.24	-4.5737	-4.2493	-6.7151	-5.0184	-4.327	-3.9595	-3.167	-5.9269	-5.278	-4.9517	-3.2197	-3.9467	-3.506	-5.2916	-4.0373	-4.447	-4.1247	-3.5231	-3.5782	-4.5122	-3.9581	-4.5697	-4.9095	-4.4956	-4.5757	-4.973	-5.3711	-3.9838	-3.3366	-3.6211	-3.3667	-5.7792	-4.4735	-5.2069	-4.8222	-4.4171	-3.6987	-4.7901	-5.2702	-4.5254
-12.617	-13.385	-12.817	-13.26	-14.753	-12.349	-14.196	-14.018	-14.071	-12.945	-13.754	-12.99	-13.062	-13.029	-10.99	-14.042	-13.143	-13.604	-13.562	-12.611	-13.986	-12.419	-13.61	-14.498	-13.059	-12.71	-12.745	-14.172	-11.98	-14.265	-13.124	-13.068	-11.491	-11.594	-13.726	-13.701	-13.17	-12.872	-14.138	-13.661	-12.844	-12.5	-11.226	-12.141	-14.529	-13.934	-12.637	-13.458	-13.717	-13.032
-6.4904	-6.3344	-5.517	-6.748	-5.6333	-7.3422	-5.3189	-3.0758	-5.8731	-5.3919	-7.3639	-6.776	-5.118	-4.7815	-4.2031	-5.889	-6.3665	-5.3533	-4.799	-7.1957	-4.568	-4.9645	-6.1421	-5.0247	-4.8284	-4.6693	-6.5396	-5.6157	-5.3402	-4.0159	-4.5466	-4.5094	-5.3341	-5.0294	-4.542	-4.0451	-4.9975	-7.626	-5.38	-6.0522	-6.9962	-6.5766	-5.4352	-5.6121	-6.5922	-5.6024	-5.8538	-5.2189	-6.1156	-6.0812
1.0109	0.43971	1.4133	1.7388	0.14845	2.2691	0.8407	3.0816	1.2322	2.1016	0.44372	3.5446	1.0391	1.7102	2.9482	2.4339	1.613	1.4542	1.2693	3.7703	1.0701	0.58987	1.5785	-0.067852	1.5146	2.2461	1.1378	1.705	2.3127	2.2459	1.1906	1.1275	1.7314	1.0301	2.1862	1.7276	1.7062	1.6768	2.3726	1.1182	2.2519	1.4954	1.4766	1.1417	1.9048	2.6365	2.4692	1.9907	3.1363	1.6867
-14.063	-14.492	-13.04	-13.823	-12.93	-11.913	-13.356	-13.237	-13.92	-14.581	-14.194	-14.791	-12.527	-14.069	-12.412	-13.994	-15.376	-14.18	-15.485	-14.428	-14.147	-14.117	-13.379	-15.186	-13.432	-14.808	-12.852	-13.872	-14.274	-11.967	-13.425	-14.191	-13.571	-14.858	-13.706	-13.347	-13.624	-15.432	-14.631	-14.2	-16.073	-13.027	-14.209	-12.601	-11.686	-14.358	-14.61	-13.493	-13.414	-13.973
-13.038	-15.02	-11.377	-13.058	-12.54	-12.944	-15.246	-14.082	-13.82	-11.757	-12.079	-12.331	-13.893	-14.449	-14.28	-13.178	-13.068	-12.985	-13.934	-15.085	-13.87	-13.229	-13.048	-12.853	-12.933	-14.468	-13.88	-11.288	-12.969	-14.439	-11.918	-14.889	-13.521	-14.751	-13.381	-13.215	-13.873	-13.657	-14.028	-13.154	-11.804	-12.965	-13.604	-14.124	-11.677	-14.4	-13.39	-13.979	-14.91	-13.99
-1.9696	-1.0222	-1.2772	-2.9692	-2.5086	-3.0065	-1.7686	-2.89	-1.6989	-2.6387	-2.7989	-2.6962	-2.064	-3.3569	-2.43	-1.9678	-2.6797	-4.1959	-2.0202	-2.5454	-4.1081	-2.2141	-3.062	-2.7441	-4.4229	-0.75361	-1.7152	-4.4754	-1.4742	-2.2659	-2.6737	-0.95314	-2.449	-2.7559	-2.9297	-2.4081	-0.88863	-2.5916	-3.5216	-3.8693	-2.1619	-2.8583	-4.0015	-2.797	-2.2709	-3.3481	-3.9016	-2.6013	-3.6415	-0.36192
-1.3117	0.65411	-0.75642	-0.85071	-1.2838	-2.0151	-1.4483	-2.0262	-0.92965	-2.8307	-1.9366	-0.64043	-0.24978	0.4051	-2.6689	-1.3899	0.21193	-1.8481	-1.526	-1.2177	-0.88471	-1.5784	-0.49412	-1.8779	-1.6625	-1.1559	-2.3964	-1.4827	-2.0337	-0.18552	-1.797	-2.5719	-1.8754	-0.77706	-1.0874	-1.891	-1.9012	-0.82082	-2.3922	-2.8399	-0.83932	-1.0935	-0.70534	-2.4422	-1.0213	-1.8576	-3.052	-0.86029	-1.5325	-1.1983
-2.8577	-1.8028	-3.6327	-0.93301	-2.2126	-2.0755	-1.8192	-3.1524	-2.5966	-2.2522	-0.82568	-4.5923	-2.3604	-2.605	-2.3724	-2.4482	-2.958	-2.5608	-3.528	-4.4264	-2.4075	-2.6745	-3.6597	-2.378	-1.5544	-3.9507	-2.6224	-3.2757	-4.1464	-2.901	-1.2161	-1.7566	-3.8861	-2.2851	-2.3568	-2.5958	-1.3942	-2.2931	-2.8586	-2.0228	-3.0906	-0.95281	-1.5268	-0.13338	-3.3736	-2.4061	-3.1121	-1.6588	-1.7058	-3.7502
1.1251	2.9002	2.1158	1.7712	0.64922	2.2665	1.8385	2.0656	1.6343	0.50137	1.7558	1.2399	2.1834	0.32648	2.0582	2.544	1.5483	1.3764	2.0126	1.9297	1.0503	1.5165	1.3699	1.7766	2.4156	2.0565	0.94207	0.36615	0.19713	3.2276	0.82171	0.33956	1.0665	2.235	1.2972	1.3702	1.8855	0.83322	2.1221	2.9262	2.0086	3.3502	1.8485	1.2228	1.012	2.7078	-0.43493	1.0769	1.9971	2.0328
2.3645	3.183	1.4185	1.8913	1.753	1.4158	2.6309	3.5753	3.0071	2.9204	2.7297	1.9208	2.4376	3.2338	2.5507	2.8353	3.625	3.1956	2.2094	1.9246	3.1999	2.5221	1.8419	2.5325	3.5484	3.9707	2.9876	2.163	1.7468	4.1867	3.2764	2.76	2.3364	2.5853	2.6633	3.3602	3.397	1.9469	1.1114	2.8178	4.3268	1.8602	3.6285	3.0932	3.1146	3.2826	2.5431	1.5903	2.8094	2.4556
-7.4182	-8.3604	-8.0806	-7.3481	-7.7697	-7.2942	-6.6657	-6.9303	-7.5221	-7.115	-7.9154	-7.9066	-6.2158	-7.9018	-6.4676	-9.6187	-7.9412	-7.5731	-6.4136	-7.648	-6.3002	-7.7389	-7.224	-6.2515	-7.8921	-8.3122	-8.8457	-6.9343	-7.6221	-6.9264	-8.5766	-7.1022	-8.5494	-7.0943	-8.6849	-8.6062	-6.7495	-7.6219	-7.8013	-6.3135	-7.7968	-6.6481	-8.1245	-6.2142	-6.7153	-5.5397	-8.3864	-7.6422	-8.4716	-7.6025
-14.272	-13.453	-12.259	-13.277	-13.437	-12.11	-14.105	-12.268	-14.551	-11.269	-12.423	-13.304	-14.142	-12.551	-15.307	-15.044	-13.729	-14.27	-12.995	-13.79	-14.126	-13.953	-13.916	-12.78	-12.319	-14.1	-14.077	-14.189	-12.642	-15.458	-12.973	-12.158	-12.673	-13.765	-13.143	-13.69	-12.965	-11.611	-12.561	-14.126	-14.792	-12.843	-12.07	-13.339	-13.273	-14.595	-13.697	-13.288	-14.849	-13.312
-15.351	-15.24	-13.236	-14.313	-13.911	-14.586	-15.643	-12.6	-13.078	-12.759	-14.419	-13.962	-16.076	-13.857	-15.308	-11.708	-14.326	-14.335	-13.866	-13.49	-13.826	-13.476	-15.754	-13.705	-13.201	-13.95	-13.947	-15.038	-13.553	-14.468	-15.12	-15.761	-14.284	-15.048	-16.712	-15.482	-14.015	-15.17	-14.907	-13.998	-13.403	-13.146	-13.184	-13.881	-13.975	-14.122	-13.76	-13.515	-13.855	-14.865
10.507	10.217	7.9967	7.6064	8.7743	12.432	9.6511	9.1066	10.446	10.501	9.6515	9.1061	10.515	10.378	9.4439	9.5342	9.2681	9.9387	10.455	9.1273	10.21	10.128	10.622	9.7865	9.9039	8.8167	9.3427	10.18	9.8069	10.253	8.7724	9.6898	9.3239	10.195	9.4492	10.358	10.352	11.122	10.38	9.4927	9.2978	10.976	10.381	9.2766	8.9808	9.9563	11.014	9.8843	10.908	9.6123
-2.9987	-2.0854	-2.2877	-1.8775	-1.8787	-2.468	-1.7624	-0.73127	-0.56433	-2.3013	-3.0366	-1.1887	-0.91394	-2.3904	-0.75748	-1.7758	-2.3911	-4.0406	-3.1436	-1.6423	-1.4817	-1.7714	-1.5006	-2.7846	-0.83069	-1.0919	-1.1152	-1.5894	-3.4099	-1.7383	-1.1849	-1.2223	-3.3061	-0.85013	0.17277	-0.89753	-1.5571	-2.5505	-2.8921	-0.53949	-0.9467	-2.793	-1.8904	-1.4071	-1.0597	-1.0523	-1.9636	-2.1509	-0.9525	-1.817
-1.7545	-3.2007	-3.0941	-3.3006	-1.8779	-2.4771	-3.1625	-2.3927	-3.8283	-3.6118	-3.3882	-4.4703	-4.0759	-2.8889	-5.2491	-4.4162	-2.9011	-2.6383	-1.7899	-4.3222	-3.9993	-3.4952	-2.9828	-2.9668	-3.8156	-2.8464	-3.978	-2.9193	-2.9099	-2.8846	-4.0608	-4.1467	-3.6588	-3.3118	-3.6056	-4.0914	-1.6157	-3.9142	-3.8252	-4.4007	-3.0113	-2.9173	-3.8931	-2.0754	-2.0299	-3.6894	-1.5755	-4.2765	-3.4492	-2.4673
-9.7567	-8.6712	-8.3134	-9.5915	-8.0107	-7.1659	-7.5714	-8.0625	-7.9857	-9.4002	-9.1983	-9.9278	-8.9493	-8.042	-7.9312	-7.8651	-8.2713	-8.8477	-9.9315	-9.7483	-10.885	-8.3773	-9.6068	-9.8194	-8.8441	-9.6436	-7.9302	-9.8014	-9.6861	-9.7813	-9.7134	-9.774	-10.25	-8.7433	-11.051	-8.8347	-9.0574	-8.103	-8.3297	-8.4553	-6.4691	-8.1278	-7.7879	-9.2419	-8.1028	-9.0343	-9.0791	-7.5224	-8.3767	-8.6743
-1.0334	-0.10069	0.39162	-0.46987	0.18283	0.91177	1.39	1.1072	0.53141	0.29178	0.75605	-2.5244	1.8764	-0.042364	-0.0054359	0.44209	0.37083	0.84877	0.36847	-1.2799	0.41783	-0.28292	2.1729	0.98841	0.98858	0.33159	0.78979	1.801	-0.89456	0.49283	-0.85111	1.6646	0.40617	-0.1631	-0.28309	-0.61446	1.3392	0.36447	1.004	0.54682	-0.51516	1.8066	0.52687	0.75647	-0.34104	0.7387	1.5042	-0.93204	0.87191	0.20415
9.0234	8.7643	7.3499	7.1815	7.1503	7.2715	7.9371	8.3143	8.2699	9.2487	7.7416	8.0396	8.9582	9.4519	8.4674	8.7068	8.8264	9.9798	6.9002	8.6161	8.4461	10.486	7.6325	9.0129	9.8316	8.9565	8.2067	7.7602	8.1671	9.0096	9.2613	7.7711	8.9342	9.5672	6.8858	7.981	9.531	8.746	7.0871	8.3074	7.9622	10.005	9.8408	7.9661	11.179	8.5094	8.6544	7.828	9.3265	8.6913
-10.677	-11.249	-10.16	-9.964	-10.565	-10.992	-12.487	-11.058	-8.43	-10.543	-13.11	-12.167	-11.174	-9.3911	-11.408	-11.552	-12.121	-10.999	-12.316	-11.879	-11.792	-11.802	-10.425	-10.72	-11.719	-11.536	-11.809	-11.373	-12.434	-13.042	-12.26	-11.604	-11.87	-12.466	-12.913	-12.554	-10.28	-13.805	-10.854	-11.129	-12.487	-13.144	-11.315	-11.449	-11.279	-10.344	-11.609	-10.194	-13.601	-12.367
-1.0655	-1.0127	-2.9018	-1.4785	-0.13596	-1.4335	-2.6479	-2.8807	0.11346	0.36639	0.0078323	-1.0462	-2.3377	-0.70734	-0.5592	-0.3492	-1.8287	-0.32182	-1.7606	0.31146	-0.27956	-2.5196	-1.769	-1.1102	0.14353	-0.50533	-0.40366	-2.043	-2.2238	-1.5845	-0.72669	-1.6441	-0.91512	-0.48024	-1.0351	-2.0471	-1.0075	0.8594	-1.5378	-0.54486	-1.2266	-0.48156	-1.0495	-1.7302	-0.31723	-0.31265	-0.72515	0.39058	-1.7941	0.25267
1.3279	1.7514	2.8454	3.1705	2.9646	1.7239	1.4987	2.1021	0.39672	1.3166	0.78613	2.3241	1.9527	2.0762	1.8216	-0.24685	1.263	2.9255	1.1165	1.317	0.17691	1.1094	2.799	0.81684	1.5679	3.4064	1.9164	1.3	1.7489	1.3798	0.84703	1.8033	1.8258	1.3802	2.0253	0.92785	2.8467	2.2183	4.74	2.5119	1.5451	1.243	2.2911	2.6034	2.1385	2.632	0.79746	2.1897	1.7918	1.3301
-14.981	-11.536	-12.858	-15.044	-13.012	-11.696	-13.593	-12.783	-12.588	-14.125	-13.504	-14.05	-13.54	-14.028	-13.732	-11.962	-13.586	-11.366	-12.564	-13.349	-12.44	-13.044	-12.323	-12.468	-12.787	-14.629	-12.354	-12.581	-14.396	-14.768	-12.394	-13.17	-13.837	-12.769	-12.512	-13.386	-14.089	-14.188	-13.215	-12.697	-13.129	-12.855	-12.067	-13.732	-14.376	-12.223	-10.916	-13.972	-12.155	-11.889
0.76803	1.9104	1.6239	2.0726	1.8572	0.48431	1.5664	1.343	1.3152	1.392	2.0027	1.5579	2.5966	3.2798	1.4192	0.54878	3.7212	2.897	0.93935	2.0423	0.72624	-0.82562	0.36274	2.6408	2.7656	1.961	3.1355	4.0051	0.87185	2.61	0.431	1.5218	0.37999	0.95567	2.9697	0.20369	0.19148	0.72466	0.066296	0.69678	0.45435	0.95795	-0.19836	2.5892	0.94531	0.36518	-0.13606	1.9137	2.3255	1.4087
-4.8626	-5.4845	-6.1781	-6.6829	-4.6771	-5.8503	-5.5725	-3.6108	-6.5936	-5.2185	-5.3975	-5.3319	-6.2424	-6.5725	-4.4837	-7.5842	-4.2068	-6.536	-4.8593	-2.9808	-4.8465	-5.919	-7.3396	-7.0917	-6.2789	-4.2517	-3.7505	-5.3917	-5.6792	-3.731	-4.5972	-5.6595	-5.7957	-5.8496	-5.5279	-4.8338	-6.4794	-5.302	-6.6555	-4.2097	-4.6807	-6.2674	-5.7114	-6.3172	-5.3772	-5.6219	-5.6191	-5.0105	-4.9822	-6.9967
1.5555	1.3924	0.57207	2.4753	0.28695	1.4881	1.3285	3.1778	1.3864	2.7091	2.5667	3.331	1.9965	1.9822	0.073915	1.4526	2.197	1.0725	2.0809	1.2151	0.39344	-0.079896	0.59557	2.335	2.4289	2.0079	1.3227	1.8275	2.5896	2.666	0.39967	1.187	1.8931	1.2057	2.2665	3.3273	1.4048	1.82	0.6173	0.62731	2.8703	1.4734	1.4193	2.962	0.99722	-0.025252	1.7499	2.4052	2.6364	1.1259
-14.758	-15.226	-16.597	-14.695	-14.528	-15.982	-14.502	-15.349	-14.492	-15.802	-15.532	-15.058	-15.887	-14.135	-13.822	-14.975	-16.105	-13.717	-14.399	-15.603	-15.622	-14.472	-14.147	-14.26	-15.599	-15.064	-14.469	-15.929	-12.864	-15.298	-16.086	-14.098	-14.884	-15.156	-13.958	-14.641	-14.719	-13.699	-15.652	-14.879	-14.187	-13.745	-15.12	-13.296	-15.587	-14.183	-17.41	-15.03	-13.525	-13.489
-10.348	-9.4815	-10.945	-10.569	-9.8995	-12.299	-12.422	-10.674	-12.099	-10.367	-10.679	-10.87	-11.169	-10.722	-12.555	-9.8768	-10.653	-10.964	-11.742	-11.096	-10.266	-11.219	-11.087	-11.327	-9.639	-11.162	-9.765	-10.389	-10.21	-9.8552	-10.091	-10.763	-10.804	-10.502	-12.295	-11.724	-9.286	-10.785	-9.469	-8.8621	-9.9745	-10.031	-10.489	-10.777	-12.003	-10.94	-10.872	-12.234	-11.027	-11.895
-1.6116	-2.0883	-1.8538	-3.0477	-1.6208	-2.4552	-1.109	-1.968	-1.7781	-1.4186	-2.3112	-1.8407	-2.8499	-3.3811	-1.7522	-2.9056	-2.5605	-2.5659	-1.5325	-0.84782	-3.0107	-0.97578	-1.7605	-2.336	-1.7163	-2.6178	-2.4952	-3.028	-2.4596	-2.7821	-2.9121	-1.5877	-3.758	-1.7765	-2.3291	-3.1318	-2.5919	-2.3599	-2.4995	-3.1458	-1.7913	-1.2405	-0.55994	-3.1148	-2.3014	-2.2071	-2.7628	-1.1529	-2.291	-2.1899
-3.7509	-4.3435	-4.2163	-4.743	-4.1336	-4.1431	-4.0236	-6.1896	-3.4169	-5.1	-5.1954	-6.0799	-4.376	-3.5317	-4.3608	-2.8867	-4.5523	-4.6309	-4.4757	-3.0119	-6.6395	-4.9572	-4.2373	-4.6721	-6.1591	-4.9736	-4.7583	-3.1848	-6.4167	-4.8347	-3.868	-6.6918	-4.4381	-4.4514	-4.8457	-5.447	-5.6627	-3.7526	-4.8189	-5.772	-3.1185	-4.8234	-6.082	-5.7244	-4.6539	-4.3661	-4.2281	-5.534	-3.6413	-6.3176
-0.46728	-2.3646	-1.0749	-1.7615	-0.17568	-1.342	-0.90298	-1.177	-0.2843	-1.2307	-3.2186	-0.95525	-2.077	-1.707	-1.155	-1.4857	-1.7183	-0.71798	-0.38435	-0.70442	-0.78867	-0.70448	-1.354	-0.93207	-2.5826	-1.3184	-2.0504	-0.87272	-1.8426	-3.492	-0.7098	-2.4008	0.21088	-1.7434	-0.94735	-1.1635	0.36496	-0.36155	-1.7507	-2.2706	-3.3516	-1.9639	-1.3409	-0.713	-1.9495	-0.21409	-1.7934	-3.1794	-1.8369	-1.9781
2.3441	1.6274	0.22416	0.9873	1.1888	1.7481	1.8323	1.4436	2.0786	2.198	0.91891	2.5974	0.82773	0.81702	1.1353	1.5771	0.70133	2.6977	-0.3434	1.7833	1.5627	1.3647	-0.79103	1.7002	1.1609	2.4141	1.444	2.6334	2.4123	1.1083	2.8316	1.6964	1.3523	0.8212	1.0266	1.8614	2.5109	1.6211	0.72179	2.616	-0.054317	1.1842	1.9178	0.010642	1.8392	1.2488	1.1395	1.2343	2.9752	2.4312
-6.6294	-7.0423	-7.9774	-7.9976	-5.8144	-7.4912	-7.0476	-6.562	-7.4096	-7.2647	-7.0672	-8.0506	-7.9475	-8.0341	-6.4449	-9.3946	-6.5246	-7.5518	-8.0404	-7.9283	-7.6528	-6.5983	-6.6848	-7.4466	-9.5272	-7.2348	-6.7073	-8.4465	-6.9851	-7.8634	-7.0778	-7.7837	-7.6684	-7.8274	-8.8261	-5.9252	-8.2501	-7.977	-7.0275	-8.8277	-6.964	-5.9757	-9.3836	-8.9368	-7.8906	-7.1493	-7.9312	-6.4351	-6.224	-7.7554
1.3675	0.74816	0.7482	0.63012	1.0759	0.91454	2.6294	2.1917	2.1554	2.2974	1.0013	-0.16623	3.2664	2.7916	1.2394	0.97272	1.0542	1.9254	-0.19205	1.1312	2.7383	1.5192	1.239	0.84367	2.3975	2.4109	1.1451	1.1649	0.026266	0.80188	0.39574	-0.39918	0.35118	1.5839	0.77694	0.24999	0.5914	0.044133	0.87164	1.9905	1.2157	0.46516	2.1402	1.8596	1.9399	1.7016	-0.17816	-0.23342	1.7826	2.0172
-11.328	-8.667	-10.807	-9.9351	-11.083	-11.93	-11.436	-10.883	-11.151	-10.496	-12.29	-11.045	-10.757	-10.155	-10.557	-11.103	-10.459	-10.239	-10.539	-10.819	-10.63	-11.094	-10.489	-10.432	-10.726	-11.438	-11.063	-10.618	-11.803	-9.5414	-10.171	-11.655	-10.68	-11.471	-10.566	-9.8348	-10.775	-11.152	-11.335	-12.018	-10.309	-10.894	-10.403	-10.856	-12.009	-9.3234	-11.206	-11.086	-11.528	-11.637
-1.615	-0.44442	-0.86239	-1.6655	-2.2388	-2.7179	0.06708	-1.2898	-2.1408	-1.2122	-0.43505	-0.62863	-0.96763	-1.9547	-0.72718	-1.0694	-1.3992	0.69163	-1.5704	-0.034217	-2.5954	-2.5338	-0.5042	-0.87587	-0.25114	0.46676	0.33789	-2.7088	-1.866	-1.5874	-1.9462	1.1261	-2.215	-1.5772	-1.1219	-1.0377	-0.83613	0.9496	-0.84638	-0.99815	-2.7484	-1.3342	-2.5153	-2.5173	-0.254	-0.062259	-1.3827	-0.92686	0.15503	-1.4515
-22.362	-23.59	-22.247	-22.896	-21.303	-22.174	-22.126	-21.327	-21.362	-22.264	-22.949	-23.017	-22.75	-21.425	-22.228	-23.155	-22.503	-21.65	-21.619	-22.404	-23.218	-21.692	-22.629	-23.628	-21.611	-20.675	-21.556	-21.027	-21.608	-21.644	-21.58	-23.983	-21.095	-22.053	-21.558	-21.942	-21.737	-22.552	-23.239	-22.346	-20.614	-21.69	-22.91	-22.365	-21.136	-21.947	-20.932	-23.067	-22.286	-21.662
-3.2174	-1.5881	-1.8321	0.57262	-1.8164	-0.22442	-0.28595	-2.185	-1.2507	-0.75108	-2.0313	-0.16121	-1.3718	-2.2042	-1.968	-0.49555	-2.6292	-0.632	-0.91189	-1.1789	-1.6973	-0.68508	0.46415	-1.0214	-2.3023	-1.5806	-0.44579	-0.39807	-1.7557	-0.77796	0.077019	-2.1176	-1.5406	-1.6696	-1.7175	-1.8989	-1.6114	-0.21915	-1.0408	-1.3708	-1.6498	-1.2431	-0.8429	-3.898	-1.0407	-1.5061	-0.93888	-0.93252	-0.86406	-1.3108
0.087267	-0.32563	0.89626	-0.45349	1.2547	-1.406	0.016969	0.057556	1.05	0.88401	-0.65522	2.1453	0.63026	-0.24143	1.4574	-1.0365	0.96803	-0.68536	-0.38633	-1.5385	1.072	-0.67093	-1.0318	-0.097041	0.673	-0.45812	0.96424	-1.7217	0.49306	1.2922	0.16689	1.3929	-0.71791	-0.66592	0.46149	1.5321	0.52474	-0.45828	1.1937	-0.7501	2.9017	-0.31291	-1.3405	-0.15678	0.8457	-0.96501	1.0193	-0.71063	2.0314	-0.12595
5.5872	5.249	4.8629	5.3689	4.4006	5.1126	5.471	6.9984	4.0831	6.5491	4.8042	6.0294	5.3371	4.7496	4.9283	5.1028	4.7394	6.2018	3.2421	4.5219	3.7785	4.9153	4.3785	4.3422	4.7661	3.8561	5.7619	3.0898	5.1618	4.9213	5.2784	4.2827	4.6706	3.6965	4.1898	6.1917	6.9152	4.589	4.0792	6.4445	6.1609	2.9816	4.423	6.0452	4.18	5.8762	5.7205	4.8908	3.8488	5.1479
-16.885	-13.722	-14.17	-13.951	-13.213	-15.4	-15.457	-14.465	-15.459	-15.652	-15.178	-14.131	-13.904	-14.935	-16.836	-15.146	-15.717	-14.483	-14.495	-14.793	-15.62	-15.133	-15.173	-13.747	-13.422	-14.609	-13.825	-13.198	-13.024	-14.109	-15.016	-14.487	-14.098	-14.874	-13.596	-16.258	-15.548	-15.784	-14.802	-14.246	-14.926	-15.324	-14.766	-13.744	-15.604	-14.026	-14.775	-14.596	-14.954	-13.682
-0.42231	-0.83225	-1.4341	0.96549	0.026533	0.88292	-0.15679	0.58185	0.64053	0.047658	0.22156	-1.2521	0.12323	0.48889	-0.4542	-0.78877	-0.44943	-1.1125	-0.69883	-0.11275	-1.4913	1.2314	0.0039838	-0.18084	1.0268	1.5368	0.93361	-0.0012119	0.7376	1.006	0.21892	-1.158	-0.56052	1.3609	-0.71334	0.39306	0.1981	0.98721	0.89035	2.0504	-0.042183	0.21372	1.5755	1.0798	1.0524	1.5385	-0.098486	1.309	0.15038	-0.16011
1.0677	1.3181	0.86265	1.9498	-0.11321	1.5383	1.8182	2.0016	1.3183	0.67888	2.2753	2.1464	0.31823	1.5656	2.4343	0.82168	2.6017	0.85686	3.0066	3.3202	2.1547	1.6284	2.1481	-0.56056	1.2394	1.6934	0.51749	3.4318	2.057	2.0426	2.1685	1.4509	1.4012	0.13175	1.493	3.323	2.3812	1.5331	2.516	2.2635	2.5829	1.329	3.1543	2.1308	1.9589	1.6276	3.4367	3.495	2.2607	0.93729
-2.6248	-2.0836	-3.7041	-1.9302	-2.864	-3.5222	-2.7178	-3.4428	-1.7901	-2.9533	-3.2216	-1.5499	-1.2376	-2.8818	-3.8774	-4.1628	-1.2332	-2.5467	-2.9882	-2.7982	-2.6004	-3.2264	-2.252	-3.594	-2.5157	-4.1779	-3.1918	-2.7865	-1.6573	-4.1275	-2.1718	-2.6139	-0.54178	-3.1795	-2.2271	-1.9031	-2.3383	-2.6981	-2.7697	-2.4186	-3.4061	-3.2275	-2.8028	-2.234	-2.9391	-1.1221	-2.62	-1.6361	-2.9082	-2.4331
-11.081	-12.303	-10.423	-11.143	-10.851	-10.556	-10.729	-9.4809	-10.542	-11.475	-11.876	-11.339	-9.0111	-11.079	-9.8041	-9.3625	-10.193	-11.019	-9.5931	-9.4589	-10.993	-10.602	-12.5	-10.2	-11.052	-9.7521	-12.662	-13.384	-9.2155	-11.336	-10.283	-10.144	-10.883	-9.4615	-10.584	-12.088	-10.857	-10.983	-10.979	-9.9811	-13.071	-11.952	-10.368	-11.354	-10.25	-11.702	-11.124	-11.02	-10.346	-9.9212
-10.645	-10.364	-10.288	-10.673	-9.9762	-9.5103	-9.3367	-9.599	-10.67	-10.421	-10.182	-10.009	-10.795	-7.8863	-10.383	-9.1253	-10.395	-9.7087	-10.448	-11.538	-10.095	-10.132	-9.5887	-9.0649	-9.0284	-11.614	-10.855	-10.149	-9.893	-10.015	-10.419	-10.676	-11.673	-10.653	-10.726	-8.3193	-9.5211	-11.252	-10.972	-10.857	-10.746	-11.724	-8.0697	-11.197	-10.824	-9.3587	-10.051	-10.578	-11.245	-9.7005
5.3488	5.8579	4.6507	4.9316	4.4587	4.8466	5.6644	4.8499	5.3691	3.6056	5.4758	6.5724	5.9089	4.5448	5.0123	5.2884	5.0652	5.8793	3.8662	4.4472	4.7318	4.1257	4.9226	6.0177	5.8075	6.6868	5.6749	6.8205	5.5058	5.1775	4.5551	5.7154	5.2329	6.4816	4.6799	3.9747	4.1733	4.4517	5.865	4.9707	4.7231	4.7435	3.5787	5.5664	4.8744	4.0556	5.5389	3.8984	6.123	5.4729
-1.472	-0.52687	-2.1741	-0.12742	-2.0414	-2.789	-1.9786	0.063576	-2.336	-2.7437	-1.5405	-1.1384	-1.284	-1.4696	-1.3558	0.040136	-2.9309	-1.0384	-2.0944	-2.024	-2.3654	-1.4997	-1.3051	-0.5435	-0.68278	-1.6474	-1.8157	-1.4886	-0.040965	-1.6218	-1.3323	-0.27532	-3.2886	-1.6902	-1.3609	0.088826	-1.9154	-2.8082	-1.2708	-0.41254	-0.88914	-0.66963	-1.2886	-0.38468	1.219	-2.0886	-2.1816	-0.22153	-1.5734	-1.4214
4.7597	4.9113	5.5268	5.2182	4.8238	5.9996	6.3073	6.803	5.712	4.7725	5.3083	6.2577	7.5599	5.5344	4.5006	6.0605	4.0854	5.3688	5.7396	4.4808	5.123	6.1758	5.9409	4.2074	5.3683	5.2755	5.1857	6.7588	6.7028	5.3492	6.3378	6.9997	5.0839	4.5054	4.5199	4.8092	6.568	5.3901	6.0938	5.5062	6.1037	4.6205	5.5232	5.3957	5.1281	5.117	5.5636	5.3177	6.157	5.7646
-9.2886	-8.8674	-8.1012	-10.009	-8.5747	-9.5753	-9.5242	-8.0302	-9.3995	-9.3214	-9.5387	-8.123	-8.7073	-9.1493	-8.7557	-8.8151	-9.4254	-9.0982	-8.9663	-9.5866	-8.9918	-8.2478	-10.451	-9.274	-9.9332	-7.9077	-9.5143	-9.8095	-9.1901	-9.8424	-8.9963	-8.1949	-9.1831	-8.4424	-8.9811	-7.6258	-10.628	-9.3622	-8.7648	-9.2446	-8.5045	-9.4879	-9.1057	-8.8448	-10.459	-8.2694	-8.8366	-9.3182	-9.6714	-8.4509
-20.069	-19.156	-20.934	-20.983	-19.708	-20.056	-19.68	-23.034	-20.177	-22.088	-19.858	-19.592	-20.738	-20.085	-21.319	-20.309	-20.84	-21.414	-21.049	-20.481	-21.253	-20.77	-20.283	-21.217	-21.043	-21.299	-19.959	-20.991	-19.701	-20.75	-20.659	-21.823	-20.774	-21.348	-20.28	-19.578	-19.794	-20.703	-22.35	-18.686	-20.952	-20.787	-19.481	-21.32	-22.262	-20.946	-19.392	-20.005	-21.141	-19.852
-14.753	-14.364	-14.399	-13.226	-12.404	-14.956	-13.129	-13.99	-12.418	-13.965	-15.223	-14.506	-14.243	-15.125	-14.405	-14.111	-13.734	-14.581	-13.918	-14.069	-15.557	-15.424	-15.378	-14.754	-15.144	-14.284	-14.685	-13.118	-12.956	-14.775	-14.997	-15.051	-13.694	-13.268	-13.124	-15.003	-14.967	-15.004	-14.87	-14.475	-14.283	-14.769	-13.901	-13.893	-15.172	-15.413	-14.099	-13.745	-13.272	-14.93
-10.996	-11.206	-12.06	-10.833	-12.495	-10.814	-11.588	-12.225	-12.025	-12.711	-11.106	-10.637	-11.25	-12.929	-11.616	-11.048	-10.539	-13.745	-11.23	-12.168	-11.53	-11.406	-12.101	-11.439	-11.751	-11.727	-12.564	-10.981	-13.3	-11.899	-11.454	-10.85	-11.452	-12.414	-11.806	-10.61	-12.187	-11.846	-12.773	-10.394	-12.423	-10.831	-12.334	-12.653	-12.444	-12.009	-11.152	-10.751	-9.6297	-12.852
-1.1533	-2.7528	-3.0517	-3.2877	-1.8246	-0.58243	-3.2342	-2.8563	-2.8348	-2.549	-2.6697	-3.9168	-0.1925	-2.0151	-0.73286	-2.983	-1.9256	-1.9846	-2.6406	-1.0546	-4.3548	-3.6997	-2.7785	-1.556	-2.137	-1.8952	-2.1573	-2.6291	-1.3239	-3.5883	-1.6862	-3.764	-2.5243	-2.3987	-1.8801	-2.9808	-3.0145	-2.1513	-1.9689	-2.8804	-4.4293	-2.8616	-2.056	-3.9583	-3.0904	-3.0953	-2.3341	-3.2705	-0.79082	-2.6657
5.264	5.1955	5.6826	4.824	4.4495	5.3235	5.5793	5.0793	6.482	4.2973	5.8191	4.4883	5.2246	4.7362	4.0173	5.1151	5.8169	5.1222	3.776	4.2276	4.3901	4.3111	4.1864	3.7495	6.0394	5.1769	4.8601	3.5078	5.6573	5.5727	5.9856	5.3152	5.4758	5.8772	4.0041	5.1626	4.1078	5.7913	4.8535	4.8292	4.4438	5.7761	6.52	6.5871	4.9229	4.7049	3.9492	4.4068	3.2418	3.9945
-4.9933	-5.3533	-2.4196	-5.2534	-3.9398	-4.1528	-6.6362	-5.4348	-4.6483	-6.2071	-3.9542	-4.1864	-5.4666	-4.0971	-4.0913	-3.3593	-4.5011	-2.434	-3.0407	-4.2496	-3.3525	-3.4168	-5.1787	-5.5358	-5.524	-5.8281	-3.2399	-3.2092	-3.6829	-4.9857	-5.4732	-4.6529	-4.8615	-3.44	-3.9158	-5.5759	-4.2988	-4.884	-4.1456	-4.8886	-3.9396	-4.5089	-4.3197	-4.5464	-3.5809	-6.2346	-3.8118	-4.4873	-4.8647	-4.631
1.0842	-1.9682	-0.4881	1.0689	0.96093	0.44634	0.30246	-0.76054	-0.085117	1.3413	0.85241	0.0053366	-0.49086	0.52922	-1.5847	0.8558	0.22457	-1.2946	-0.35961	-1.2852	-0.010191	0.27792	0.057087	-0.6284	0.53403	0.31241	-0.12773	1.0203	-0.22423	-0.030719	0.4464	0.42546	-0.30886	1.1954	-0.71367	0.71929	-0.15099	0.8924	0.2112	0.81524	1.2006	-0.9934	-0.21528	-2.2542	-0.52782	-0.027786	-0.056675	-0.11072	0.38226	-1.0975
-14.66	-15.163	-16.091	-14.036	-13.556	-14.282	-16.07	-15.699	-15.11	-14.362	-13.916	-13.847	-14.941	-14.289	-15.653	-13.985	-15.795	-14.864	-13.843	-14.352	-14.815	-15.696	-14.249	-13.84	-14.502	-15.02	-13.639	-15.154	-14.953	-16.681	-15.867	-12.529	-14.33	-13.011	-15.459	-15.05	-14.846	-15.193	-16.02	-14.073	-13.281	-12.954	-13.232	-15.221	-12.836	-13.518	-13.585	-15.047	-15.229	-15.312
-15.381	-16.093	-15.063	-14.83	-15.377	-16.547	-16.697	-14.829	-13.152	-14.233	-13.171	-13.777	-13.761	-14.306	-14.263	-15.005	-14.527	-15.361	-14.535	-15.63	-13.373	-15.366	-13.905	-15.738	-14.197	-16.006	-13.377	-13.741	-15.641	-13.965	-14.109	-13.518	-16.151	-14.436	-14.313	-16.011	-15.095	-13.566	-13.547	-13.565	-13.294	-14.174	-14.352	-14.581	-14.516	-16.925	-14.459	-13.945	-15.393	-13.685
-5.4413	-4.6087	-5.2309	-5.4959	-4.5613	-4.2893	-4.6661	-5.1117	-5.7945	-4.9818	-5.3024	-4.7555	-3.4411	-5.5371	-3.81	-5.9482	-6.5362	-5.5793	-5.7756	-4.7006	-4.3503	-5.1915	-5.782	-5.0264	-5.0954	-6.4647	-4.4049	-3.8389	-3.9631	-4.2986	-2.7063	-2.9833	-5.1516	-5.9934	-4.7234	-5.2125	-4.0565	-3.7158	-4.3167	-4.2935	-4.9766	-4.8315	-5.1442	-5.8265	-4.9421	-5.8615	-4.9946	-6.0751	-4.5181	-4.2407
-3.5741	-4.2674	-3.4323	-4.555	-3.7794	-5.8621	-5.0268	-5.1089	-3.8173	-4.1913	-3.6765	-4.7417	-3.6825	-4.8355	-4.3747	-4.3902	-4.6575	-3.8978	-6.5992	-5.1649	-4.2571	-4.9875	-4.5967	-3.4487	-5.1319	-4.3448	-4.9106	-4.6149	-3.8681	-4.4408	-4.9953	-2.8714	-4.6497	-5.0048	-5.1015	-5.8673	-4.7295	-5.3302	-4.0755	-5.3446	-2.786	-4.7215	-5.4158	-2.7978	-3.7029	-4.5005	-4.728	-4.8886	-4.826	-5.0554
-11.831	-10.698	-11.384	-12.853	-11.574	-10.472	-13.334	-12.021	-13.267	-12.315	-11.5	-11.757	-10.264	-11.468	-10.216	-10.887	-11.929	-12.84	-11.629	-11.941	-11.528	-12.163	-10.845	-11.347	-12.92	-10.833	-11.344	-11.545	-10.967	-10.834	-13.111	-11.282	-12.496	-11.291	-11.581	-10.598	-12.048	-12.984	-10.474	-13.677	-11.645	-11.588	-13.811	-11.463	-12.957	-10.743	-13.036	-10.961	-12.969	-10.109
-11.214	-11.476	-11.398	-12.027	-9.9672	-10.801	-11.468	-12.029	-12.046	-11.632	-8.9669	-11.571	-12.087	-11.26	-11.69	-12.497	-12.009	-12.245	-12.419	-11.599	-12.662	-10.488	-10.049	-11.131	-12.736	-10.22	-10.873	-9.9313	-12.069	-9.4	-12.604	-10.799	-11.792	-11.146	-11.916	-11.771	-13.092	-11.911	-11.556	-10.245	-10.947	-11.67	-9.5774	-11.484	-11.869	-12.272	-10.616	-10.024	-12.728	-11.478
-23.654	-20.544	-20.69	-22.801	-21.568	-22.327	-22.258	-22.82	-22	-21.49	-22.224	-21.702	-22.989	-21.608	-21.538	-21.596	-22.554	-22.073	-23.822	-23.313	-23.557	-21.378	-22.572	-22.989	-21.635	-21.62	-21.635	-19.97	-21.492	-23.174	-21.407	-23.673	-23.248	-22.055	-21.448	-21.496	-23.135	-23.112	-21.262	-22.776	-22.414	-21.464	-22.348	-22.92	-21.265	-21.047	-21.745	-21.455	-21.929	-20.38
6.3358	7.9454	7.5942	5.8633	5.0534	7.8801	7.0379	5.2706	6.7054	6.6314	5.6116	6.2607	6.5886	7.3161	5.712	7.0332	7.4632	6.8354	7.776	7.6457	5.7103	7.1215	7.3823	5.7189	5.9841	7.5181	6.3269	6.8849	6.1768	5.8537	8.1854	6.2295	6.4294	5.608	8.1037	6.3017	6.3044	7.5676	6.5896	6.8477	7.4236	6.4871	7.2561	7.2538	5.9782	6.5256	6.6448	6.2249	7.2932	5.785
-13.096	-13.786	-13.129	-13.504	-13.169	-13.706	-13.943	-12.536	-13.765	-12.666	-13.538	-13.479	-10.709	-13.737	-13.921	-12.01	-13.886	-14.882	-14.937	-13.118	-13.03	-13.488	-14.15	-13.157	-12.422	-12.074	-12.262	-13.438	-13.25	-13.172	-13.402	-12.581	-13.235	-13.144	-11.9	-12.303	-12.357	-13.527	-13.884	-12.09	-14.856	-12.331	-14.176	-13.94	-13.699	-13.361	-14.853	-12.663	-15.276	-13.923
8.8936	8.8306	9.2757	8.1494	8.4902	8.9128	8.9032	7.6233	10.135	8.4597	9.1137	7.9068	9.0902	8.5828	8.5312	6.7133	10.502	8.0733	7.3822	8.7611	8.2245	8.5506	10.06	8.0308	7.6299	7.8674	7.8301	8.9586	8.711	9.4952	8.912	8.1046	8.3495	9.6613	7.1413	8.2347	8.6672	10.563	9.3062	8.3299	8.0067	7.0414	9.8454	8.8567	8.951	8.4836	7.4338	7.1319	7.162	7.4547
9.7618	10.616	7.8107	9.9526	7.7151	7.5044	8.964	9.275	9.0192	8.8925	7.4725	7.3811	7.0205	9.2566	8.9596	8.9008	8.8317	7.668	8.2047	9.5577	5.8493	7.7644	7.9587	9.2453	7.6906	10.864	7.6707	9.2855	7.6424	9.9713	7.1048	7.3932	8.9187	7.6707	8.2257	7.3389	7.7464	8.7981	6.7912	8.4237	9.6048	8.9332	9.228	9.5012	7.9996	7.9264	8.559	9.3719	10.207	8.3972
6.507	7.4687	6.8244	5.2007	6.8522	6.774	7.4464	5.7548	5.7334	6.8717	7.3	8.2321	7.4894	5.7038	6.1175	6.7891	6.5897	7.7864	6.1805	6.0933	7.2399	6.2547	5.3519	6.6711	7.59	6.6562	6.4535	5.9161	5.4954	7.0898	7.7832	8.4353	5.5405	6.5634	6.4066	7.0758	7.0422	7.094	8.1751	7.0809	6.8449	6.4168	7.1273	7.3091	5.9494	6.9312	6.4817	6.0945	6.9286	7.0826
[truncated: 150 more columns]
