# Supplementary material for: Genetic dissection of main and epistatic effects of QTL based on augmented triple test cross design
Source: PLoS One. 2017 Dec 14;12(12):e0189054. doi: 10.1371/journal.pone.0189054 (PMC5730204; doi:10.1371/journal.pone.0189054)
Supplement: S7 Supporting Information — (ZIP) [file pone.0189054.s007.zip › z2_1050_0.2_10.csv]

2.3525	0.45655	1.3213	-0.1159	0.93479	0.76364	3.5724	2.468	-0.16848	-2.3163	-1.3656	0.55092	-2.7135	1.2292	2.1942	-1.3862	-1.2366	1.2225	-0.76486	-1.6879	3.7219	3.0388	-5.131	-2.3269	-0.14488	0.92994	0.65125	0.29741	-0.9532	-1.6745	-6.06	2.6804	4.4775	-2.3063	-0.37099	2.2285	3.5307	3.0299	1.0825	1.868	2.2049	-0.90981	4.918	-4.8804	1.8428	5.4177	2.8557	4.6721	-1.3911	-1.3113
9.6051	7.6754	10.029	9.6056	8.8335	7.631	8.9044	10.116	8.6911	7.6984	6.918	3.7504	10.603	9.6608	8.305	12.275	7.4609	10.385	11.764	8.3364	8.6105	6.4984	7.5403	9.0871	8.6119	7.6606	12.714	5.9923	7.3092	4.6145	13.54	8.8878	8.3303	8.0445	9.3247	12.169	10.188	7.0033	6.2406	5.7871	6.5656	6.537	7.1634	10.295	7.4933	12.775	5.1084	11.918	8.4693	4.1079
-1.5179	3.6438	-0.79771	-2.6488	4.9483	-4.6225	-0.010545	-2.0014	-1.117	-9.4567	0.10823	2.9481	-0.88132	-2.9359	3.6294	1.224	-3.771	-0.099451	-1.8296	-0.60967	-2.8558	0.0057897	-1.6868	1.7742	0.57336	1.526	-1.4793	-1.8552	1.1349	0.52177	0.72224	-1.8064	-2.8803	4.8073	0.043792	0.20779	-3.0903	-2.7751	-4.0261	-1.9168	2.4014	-0.77822	-0.56996	-0.2479	0.14662	-4.1057	0.42456	-0.060934	-4.8174	-3.4049
-2.4477	0.73649	0.85142	-7.1011	-7.5612	-3.0797	2.2502	0.55465	-0.83557	-1.2589	-2.3106	-2.7868	-1.8892	-3.7212	1.4409	-0.43769	-2.1502	0.86228	-4.7659	-1.8515	-0.52533	-5.9863	-1.0293	-3.8398	0.032992	-4.1013	1.5007	-1.8085	-2.0696	-3.7883	1.3962	-3.0854	2.0485	-1.2447	-4.3567	-2.6451	1.4347	5.9136	-3.9723	-4.0021	2.8564	-2.6434	1.9306	-1.859	-0.98325	2.4456	-1.2216	-4.1656	-6.2192	0.73069
-11.959	-17.638	-12.516	-10.161	-12.813	-11.849	-9.4797	-9.0618	-12.404	-8.0791	-9.0974	-13.497	-16.004	-11.974	-16.029	-9.3479	-15.633	-11.443	-7.5048	-16.524	-15.962	-15.479	-15.746	-11.857	-9.9621	-13.295	-12.192	-10.794	-15.654	-7.1169	-11.787	-14.113	-10.481	-8.5607	-11.954	-14.943	-16.105	-12.9	-10.941	-12.657	-12.13	-11.218	-16.338	-11.432	-10.915	-13.067	-10.614	-12.298	-13.434	-11.091
-3.3142	-3.8105	-3.7959	-1.4345	-6.0003	-1.9164	-1.2428	-1.9772	-0.8208	0.54629	-6.7591	0.94702	-4.8474	-1.1481	-0.96169	-0.80555	-3.9476	-3.213	-0.47995	-0.64622	-4.9592	-2.0908	1.9476	0.5673	-6.6142	-5.3811	-1.6124	-1.9181	-2.3212	0.77723	-0.36274	2.7509	-3.3851	2.7195	-2.3361	-6.3829	-4.7084	0.60894	-0.2494	-4.2981	0.81482	-1.6257	0.98075	-1.4502	-6.7246	-5.3078	1.6318	-1.7974	-5.5062	-3.5828
-27.284	-23.712	-25.411	-18.607	-24.902	-23.562	-22.296	-18.176	-23.799	-21.381	-18.364	-21.05	-25.203	-18.906	-22.089	-19.453	-22.465	-23.899	-24.498	-19.298	-19.837	-21.718	-21.688	-23.469	-21.957	-18.236	-24.188	-22.654	-26.497	-20.281	-24.809	-21.114	-24.503	-26.183	-21.277	-21.592	-24.39	-22.782	-24.315	-24.081	-18.558	-21.529	-20.054	-23.978	-22.1	-24.126	-19.338	-21.188	-21.424	-23.098
-23.342	-25.806	-21.281	-15.733	-20.49	-21.669	-22.571	-20.835	-20.363	-23.987	-19.399	-17.943	-21.874	-20.335	-26.627	-19.382	-15.147	-19.455	-25.257	-20.411	-17.004	-16.787	-18.586	-21.724	-25.26	-18.966	-21.17	-22.465	-21.71	-26.052	-19.636	-24.104	-21.389	-23.225	-19.033	-20.601	-18.806	-19.773	-21.119	-22.861	-15.884	-17.418	-19.702	-18.018	-21.203	-19.899	-20.395	-22.772	-19.19	-26.497
6.6583	5.3481	4.5586	5.4127	7.161	-1.0336	4.5087	7.3418	3.4886	1.4537	-1.624	5.1756	3.4491	4.3547	4.8067	3.6556	-0.98702	6.0821	3.6105	4.1349	2.4978	-3.3839	-0.68567	1.7943	1.628	6.3065	1.18	4.0294	-0.3132	0.20513	3.1941	4.6976	2.6615	3.6481	4.933	3.6502	2.1908	1.2892	2.2867	0.28729	-3.0407	2.6355	1.4693	-0.095651	4.3156	7.0686	2.5387	1.7625	5.6134	5.2361
-0.57895	-5.6251	5.6636	4.5182	2.8866	0.54787	4.2024	5.9383	2.6825	5.8892	2.2912	-0.14399	3.7508	2.3982	1.376	3.0017	-0.69088	7.9039	0.19843	3.2948	2.1908	4.7484	5.595	5.5527	5.692	2.6202	2.7194	4.7694	5.5609	-0.61742	5.0836	0.74572	4.3807	5.9546	2.7157	2.59	6.0871	-0.13515	2.1974	4.8024	-3.2841	4.0908	4.0778	-0.9276	5.1362	3.7318	1.4572	0.82463	1.1936	5.055
-6.6398	1.8843	-2.4333	-4.7436	-7.9623	-1.5002	-5.2975	-4.1795	0.6634	-3.3718	-0.37953	-3.3606	-0.11352	0.60381	0.0080925	-5.5869	-2.2897	-8.9243	-3.5805	-7.2528	-1.6182	-1.8909	-3.6074	-4.9691	0.36739	2.9263	-9.6723	-2.9413	-4.1929	-5.9842	-1.8121	-2.6879	-6.5844	-1.9954	-4.3087	-3.7319	-4.6111	-2.5717	-6.4244	-4.1874	-6.0415	1.0993	-2.0335	-6.1631	-0.75288	-4.4749	-1.7636	0.68112	-2.3521	-3.8534
-0.64759	-0.99876	2.5337	-0.50169	-3.41	-2.7759	-0.1248	-0.099975	-4.2905	-0.49844	2.9873	-4.5752	1.737	4.4278	1.8439	-5.7968	-0.22346	0.74171	-0.14358	-2.4577	-3.0638	-0.36592	0.41512	1.0641	3.4271	0.2349	2.8603	2.1393	1.9054	2.1455	0.02577	-1.3437	-0.707	-3.3865	-1.0362	-3.5277	-0.014023	-0.32577	-0.13893	-1.5672	-2.5245	-1.0634	-4.9591	4.0132	-0.057394	-0.83102	-0.59629	-3.2292	3.2834	0.67652
-5.5995	-6.0832	-4.6654	-3.2249	-5.1311	-3.8051	-0.11139	0.16516	-3.9295	-1.4254	-2.6494	-6.119	1.8965	-3.0854	-2.1051	-6.4117	-7.2362	-4.3728	-4.4212	-2.1364	-4.1171	-4.8159	-3.9885	0.036093	-4.0637	-2.9969	-6.3046	-2.156	-1.8121	-3.2599	-4.171	0.50969	-1.0231	-0.48911	-4.1554	-6.0632	-3.2297	-8.7411	-1.0902	-1.9499	-5.4064	-5.8693	-5.5363	-4.5959	-0.19253	-2.242	-2.8949	-5.2586	-5.2446	-3.1426
-14.552	-11.77	-10.814	-15.856	-10.8	-10.182	-12.493	-9.1817	-9.3222	-11.047	-9.2679	-10.748	-10.674	-9.116	-13.373	-10.293	-14.193	-12.745	-9.7811	-3.6403	-7.4808	-8.4358	-11.806	-13.051	-8.2664	-9.1625	-17.395	-9.4994	-9.6851	-8.4428	-12.23	-10.848	-10.877	-12.101	-16.803	-8.4438	-14.198	-11.012	-11.299	-10.103	-8.965	-13.861	-13.987	-11.472	-10.328	-13.249	-10.789	-9.7045	-6.4968	-10.662
-17.703	-16.469	-16.152	-13.857	-19.723	-14.918	-12.21	-15.252	-10.606	-11.788	-13.929	-13.963	-16.179	-9.0828	-10.459	-12.792	-16.742	-14.142	-13.404	-17.823	-13.6	-12.532	-15.057	-8.8123	-18.849	-18	-10.818	-10.905	-15.161	-16.709	-13.05	-19.825	-17.45	-16.199	-15.877	-12.009	-11.376	-16.998	-12.657	-10.323	-16.513	-15.2	-14.559	-18.305	-15.878	-13.994	-8.5002	-15.166	-14.209	-16.13
-1.1794	0.71444	0.98804	0.06029	9.6418	-1.815	2.1554	1.2408	-0.8266	-0.59616	3.3926	4.2588	-2.5007	-1.9621	1.8083	2.2486	1.1583	4.3399	4.7277	-1.2059	1.6331	-4.538	-0.1186	2.1507	1.5359	-2.5978	0.33597	0.92283	2.5688	4.0311	2.8883	1.2064	3.9234	0.3988	1.9835	-0.75524	-3.7184	-1.4252	-3.9311	-1.0348	0.044572	-1.8451	-0.14977	2.7103	-3.1714	-3.7257	2.0545	1.8072	-0.17035	-3.8412
-1.3796	-2.4245	0.38549	5.2074	1.8096	2.1554	-1.4955	1.5474	5.1466	-1.1634	-2.9054	1.2102	0.68798	1.6513	2.6029	2.5923	3.8018	1.945	-3.5947	-2.6684	4.0026	-0.33664	-0.41552	-1.2137	1.2493	5.0574	7.7266	-1.9197	3.6458	0.99674	1.8131	-5.0504	0.031131	2.7832	-0.68493	0.087879	0.20555	0.86579	7.432	0.6893	-2.8065	5.0258	1.819	0.022969	2.6852	1.6688	4.0574	5.4988	-2.214	-4.1331
-11.298	-16.602	-16.282	-11.274	-4.3825	-12.565	-12.894	-9.4194	-10.736	-12.391	-8.927	-13.012	-10.769	-11.091	-10.918	-13.545	-8.0723	-11.088	-11.912	-11.815	-10.186	-14.397	-17.313	-15.345	-17.346	-15.273	-6.4323	-7.4155	-9.7769	-12.592	-7.5785	-10.519	-16.989	-14.797	-10.138	-15.523	-13.549	-12.113	-12.59	-11.674	-11.47	-10.707	-7.7508	-4.7525	-11.834	-10.849	-9.4121	-12.729	-12.679	-10.471
2.423	-0.97122	0.23654	-4.2222	0.54992	-4.3071	-0.94365	0.044481	-0.56584	3.5742	-1.9109	-1.1984	0.6748	0.85263	-6.094	1.0923	-0.90754	-1.8325	-4.5918	-1.7763	-2.1792	-3.5696	-5.5105	-1.6319	-0.59541	-4.3916	-6.6913	-1.0563	-3.9788	-3.1456	-4.6954	1.5297	-2.603	0.90492	-3.3761	-4.2158	-0.13201	-0.44618	-1.4816	-1.6892	-2.4836	-4.7058	-6.9109	-2.4845	-5.8516	-3.9224	-4.0501	5.7102	-1.5049	0.091246
6.9062	5.4341	8.8596	6.811	9.2268	8.9773	10.529	7.2786	9.3822	1.1535	8.2381	2.7327	8.65	9.3337	5.7326	6.5213	6.2621	4.5861	7.5948	6.1738	9.3848	3.8682	9.4331	9.8266	7.957	8.114	8.2151	1.5332	7.1897	7.4424	4.4656	11.56	4.5049	5.3333	6.0061	5.1742	9.3292	2.9875	6.204	11.359	7.8222	7.5194	0.47885	5.9486	12.604	4.634	12.699	7.6496	9.4116	8.6628
-10.571	-6.4131	-3.0327	-5.2023	-5.485	-8.4237	-7.9564	-10.739	-2.3428	-3.9308	-3.8876	-6.1379	-6.1585	-5.5299	-0.50594	-3.8062	-6.9594	-8.9658	-5.4619	-8.9534	-7.7883	-5.0177	-5.3844	-2.8584	-4.9812	-3.6229	-6.4077	-3.7645	-3.1332	-6.3972	-0.024808	-4.6361	-5.9865	-5.2565	-9.1146	-2.939	-6.4305	-6.924	-4.2769	-8.4421	-7.7424	-5.7456	-7.5628	-7.5829	-8.9607	-2.7583	-5.5783	-3.9753	-7.5896	-5.4118
-0.44419	-1.1468	-1.1095	-3.5418	-4.9845	-4.5214	-2.42	-6.169	-6.9062	-5.0789	-0.33476	-8.3654	0.50418	-1.51	-6.2503	-2.5234	1.5942	5.6763	-0.19484	-4.2575	3.903	-2.7137	-3.684	-5.1347	-5.5263	0.69719	-4.994	-1.1198	-0.64879	0.38715	-3.3952	-6.2399	-6.7036	-3.1734	-2.5773	-7.2796	-8.8163	-1.8464	-1.9616	-5.3865	-5.4435	-3.1141	-3.1882	-1.2504	2.9392	-5.9748	0.24421	-2.0975	-1.6018	2.3857
2.7202	-2.885	1.4159	1.3962	2.8162	0.67565	-1.0186	-1.8551	-4.1078	-5.2668	4.2267	-2.7584	-4.9095	-1.1618	-0.19427	-2.6786	1.8813	-3.4401	6.6531	0.018932	1.3637	5.8762	1.763	1.6733	-1.4183	2.4499	1.7511	2.971	2.0888	-2.1367	-1.546	1.8746	1.9802	-4.8285	4.6597	-2.8131	2.606	-0.61202	0.074853	-2.3844	0.32915	0.77615	3.8705	-1.1317	-0.3012	1.225	-0.86461	-0.46742	-4.3259	-1.7426
1.8456	-1.4348	-0.9138	-4.0342	-2.351	-3.9277	-1.1473	-0.82868	-1.4868	-1.5376	0.058321	-1.0506	-1.6989	0.24054	-3.095	-3.6216	1.7937	-0.52384	-5.918	-1.9905	-1.3712	2.0103	-2.2105	-5.3778	-2.2893	-4.5513	1.7712	-0.8702	-3.7244	2.8238	0.21727	-4.5634	-0.22812	-1.0702	-2.5293	-0.93246	-4.6225	-0.86075	-2.6453	-0.436	-2.9174	0.10268	0.16883	0.35657	1.5652	4.1282	1.6342	-2.8542	-1.6521	-0.80832
-12.809	-9.4533	-13.918	-15.873	-10.453	-13.661	-16.184	-18.056	-12.007	-8.9275	-7.2551	-12.898	-10.731	-13.385	-14.112	-13.059	-12.237	-9.7742	-10.703	-9.6276	-12.541	-6.8745	-8.6412	-11.109	-12.257	-13.213	-10.812	-6.0416	-15.003	-16.95	-8.6122	-10.281	-11.773	-11.761	-10.467	-9.4839	-11.458	-7.7504	-12.548	-9.7038	-9.6099	-11.911	-12.203	-10.549	-15.602	-12.083	-11.464	-15.418	-15.532	-14.314
9.4554	1.0833	-2.8958	-7.4549	-1.4755	1.6776	0.11915	-1.7693	1.8108	-3.1184	0.081702	1.1595	1.4901	1.5036	0.58146	-3.3319	-0.93433	-2.7345	-0.60278	-1.2874	0.3128	1.6035	1.3189	0.1136	-1.3548	-0.79358	1.4462	-0.22314	-3.7216	1.2223	-1.5432	-6.4382	-5.6126	0.34497	-5.0742	-2.1667	-5.1628	-3.6144	-1.3905	2.4634	3.7164	2.094	0.52994	-3.2666	-3.7027	3.588	-0.29678	-0.82588	-1.7586	1.4093
2.3904	2.5132	0.1389	-1.8501	1.7581	-1.3651	-2.6286	-2.4743	-2.0377	1.2498	0.57278	-2.2462	-0.27782	3.6295	2.3338	-6.8396	-3.1289	-3.0253	2.1621	1.6915	5.3768	2.4309	-3.4081	-4.9421	0.80387	2.8161	-1.3584	-0.32641	1.0955	-1.15	-0.86985	2.2255	-0.97675	8.8486	0.68418	-0.71347	-1.7053	1.2344	3.2761	-0.39749	1.0521	4.7672	0.6529	-0.027584	-1.8058	-1.2259e-05	-0.57754	3.4132	3.6015	-0.52641
-15.286	-15.182	-13.276	-15.15	-12.45	-12.415	-14.049	-17.506	-14.085	-10.722	-13.205	-17.02	-20.654	-15.541	-16.32	-13.219	-12.484	-12.086	-12.385	-14.76	-16.989	-19.08	-13.424	-19.104	-16.898	-18.986	-14.777	-12.493	-11.134	-13.482	-16.036	-14.72	-17.305	-19.643	-19.079	-16.174	-11.148	-9.5094	-12.605	-18.284	-16.217	-13.061	-13.502	-14.555	-12.272	-11.179	-17.929	-14.997	-15.675	-13.401
0.18201	6.1713	4.8377	7.713	3.5322	4.4788	3.8864	2.2753	4.2137	1.6011	7.2882	3.3922	8.3968	1.7276	4.3042	3.1446	6.8217	1.416	8.8215	8.8446	5.9832	5.6901	3.2946	4.5362	-1.0012	7.4509	4.4743	8.5756	1.9499	5.3153	3.7764	3.8039	4.4938	8.9478	9.0977	5.3783	11.095	5.9087	11.833	4.0116	3.3798	4.0404	7.1191	3.3483	7.4737	3.797	4.9923	3.2488	4.9411	5.4215
4.1142	6.55	0.67479	7.2307	3.6749	2.3237	-2.0605	2.3323	6.1452	3.2726	-0.05891	1.3419	2.6683	3.8972	3.3641	5.3319	2.2619	2.1381	0.95618	3.2106	3.0695	4.5928	2.1427	3.1623	0.74454	0.86397	-0.19805	1.9274	2.5913	3.0016	2.8218	7.1784	0.2963	6.9322	1.9177	0.85269	-1.4889	0.85626	4.0067	6.5545	7.4642	4.0715	6.7027	5.6577	2.3654	5.6776	4.069	3.1983	7.6277	2.2939
-10.346	-12.057	-10.054	-14.27	-10.814	-10.85	-11.543	-11.922	-13.407	-12.501	-16.152	-15.031	-8.2335	-13.026	-15.253	-10.381	-12.56	-12.817	-12.373	-9.8575	-12.636	-11.702	-12.954	-13.693	-10.757	-15.01	-13.763	-13.529	-11.145	-10.184	-10.943	-11.542	-10.218	-13.752	-12.551	-11.562	-19.363	-12.819	-9.0724	-17.471	-14.247	-10.828	-13.098	-12.531	-16.146	-10.116	-11.885	-15.949	-13.257	-17
-3.055	-0.93621	2.438	1.7457	-0.11342	0.86461	-0.18301	-1.1626	1.2264	-1.6279	-2.5783	-3.6682	-0.52254	-2.9118	2.4345	-6.2477	-0.56416	-4.0997	-0.86846	-1.6174	-3.5096	1.3918	4.9162	-1.8181	-3.6195	1.1481	-2.2898	-2.8227	-2.8991	3.1338	-2.964	-2.037	-1.8089	-4.9246	-3.3344	-4.651	-1.4655	-4.447	-1.7147	-0.33619	-0.35484	-1.8096	-1.9278	0.064581	-6.8744	-3.2039	2.4888	-1.6937	-2.2123	3.1573
-7.0824	-0.94766	-3.2437	-6.5424	-6.0895	-0.33787	-5.0104	-2.7713	-5.8817	-5.1713	-5.6658	-8.3842	-5.4332	-5.5612	-2.6345	-5.2477	-1.4974	-6.3119	-6.9468	0.17461	-2.2107	-5.2681	-5.9412	-1.8904	-5.1113	-4.771	-7.0001	-3.7889	-4.6599	-1.2775	-3.3265	-4.2256	-5.4914	-3.2367	-3.6973	-6.3247	-4.469	-5.2742	-3.1798	-5.2334	-5.5022	-9.1756	-5.7779	-4.7449	-7.7721	-3.5675	-2.6814	-0.1964	-2.6101	-6.8434
-0.54861	-4.9055	-0.19136	-3.3362	-2.3833	0.28129	2.1371	-1.3152	2.6309	0.98226	-0.9357	7.5788	-3.8484	-4.1788	0.82301	2.418	3.2319	-0.43723	-2.8986	-4.3137	7.0401	0.68942	-2.2386	-1.5222	-5.178	-0.17545	-2.6536	-0.078422	0.58558	1.2136	1.3767	0.25899	-1.3033	0.94707	3.7354	-2.6179	-0.56303	2.5472	1.2079	0.29871	0.56736	-0.56344	-2.2055	-3.5799	2.071	0.1298	1.1276	-2.9533	-4.3341	-6.9761
-0.52723	-2.3923	0.79041	-2.4777	1.7507	3.9163	2.9697	1.0415	-2.4635	-0.70166	2.85	0.37778	-4.6089	-5.093	0.25729	-2.4292	-1.6372	-1.525	1.438	1.1697	1.6422	-0.26655	0.22335	3.8239	-4.9267	-0.74245	-1.0311	-3.7149	0.78743	-1.845	2.367	6.7525	2.1799	-2.1857	2.3491	-0.64051	-0.64384	2.8212	1.2685	3.2558	2.4986	-3.1486	0.19465	-0.5602	-2.2117	0.060997	1.252	2.7615	0.79969	1.9437
0.96779	-2.3732	-2.3813	1.0473	1.0657	0.5851	-3.491	-1.4889	0.30585	-3.1855	1.592	-0.84473	4.8072	0.7334	0.20927	2.4171	-4.4191	-0.21116	4.496	-2.74	0.7644	1.5079	-1.0472	-6.3882	2.0408	1.8228	-0.84854	-2.2609	6.5042	0.32434	2.1585	-4.5085	-2.466	-0.46734	1.2237	-0.55962	0.70299	4.3773	-2.33	1.0537	-1.2709	3.7891	-1.1806	-0.091497	0.2755	2.8969	2.712	-0.72997	-0.29121	-3.4973
-16.857	-13.415	-11.931	-18.161	-9.9975	-17.866	-11.585	-15.496	-11.595	-15.519	-11.992	-13.091	-11.437	-15.686	-13.989	-15.035	-10.9	-12.917	-6.3822	-6.5281	-13.6	-13.262	-7.7728	-14.59	-9.7158	-13.676	-13.941	-11.593	-15.608	-11.939	-15.074	-16.066	-16.755	-11.956	-14.245	-11.896	-19.18	-8.4868	-15.701	-11.681	-16.455	-11.795	-15.817	-14.627	-10.878	-9.6011	-10.759	-12.737	-17.257	-16.579
-9.0031	-5.2581	0.83073	-4.9557	-3.4994	-3.2179	-0.022223	-0.81312	-3.1173	-3.9382	-2.4716	-0.67005	-2.5474	-0.42214	0.46397	-1.2636	2.5233	-7.9061	-3.3503	-2.2346	-3.5004	-1.6693	-3.8712	-0.90684	-3.2087	-5.6421	-2.2193	-3.2673	-10.01	-6.8436	-7.1068	-5.0562	-0.79012	-0.89915	-2.5737	-1.5973	-3.4429	-2.7753	-5.5235	-5.5793	-1.7742	-5.8522	-5.3154	-3.2253	-3.636	-4.8851	-1.8916	-2.8312	-6.7078	1.8535
0.054764	3.1864	-2.4778	1.9558	-5.0558	2.3277	-1.3193	0.88475	1.402	-2.9552	2.9268	-0.28168	-5.0732	-1.3407	-3.5401	0.55293	-1.2351	-4.0142	-0.86729	-4.5529	-3.6255	-3.1698	-1.9598	-3.6081	-6.2067	1.7809	-3.0395	-3.133	-0.12251	-4.8503	2.6655	-1.4471	-2.679	0.42801	-3.2217	-4.0511	-1.3373	1.4992	-1.8448	-2.3014	-1.7589	0.85441	-0.10452	-2.4708	-4.7902	-2.0793	-3.6208	-2.445	-0.46777	-2.2984
0.54945	-3.5838	0.33303	-5.3141	-4.1445	-4.808	-2.7633	-4.3766	0.34094	-0.0063703	-3.2645	-0.70706	-1.2831	3.2821	0.10172	-1.4595	-1.2145	-2.6181	4.3035	-0.43634	-0.56911	-2.4364	-3.549	-2.324	-0.23994	-4.3851	2.4025	-0.79284	-1.1045	-0.28477	-0.5328	1.7704	-1.169	2.7162	-1.1917	-4.0288	-2.7155	4.0227	1.1912	-3.1716	-5.0084	-3.0126	0.048438	0.0084793	-4.0384	-0.52737	-3.0176	-3.4556	-1.6392	-2.9527
7.1295	5.5546	6.0365	6.514	6.954	1.0581	7.9434	1.2717	7.7063	3.8797	5.7477	3.8289	3.6167	2.4324	5.2981	1.3982	3.6542	3.0117	2.3211	1.9199	8.5763	2.2052	6.3637	9.9227	8.3997	7.7544	4.6136	9.5049	3.428	6.3059	4.0113	6.4351	6.0115	2.3532	3.9921	2.0176	4.3178	4.8599	8.173	9.6272	8.1794	4.8754	3.6539	5.0899	9.2636	10.283	9.6522	4.1266	0.039313	3.7344
-0.46658	0.090162	0.56304	4.4818	1.2936	0.48296	0.95001	1.8406	4.3631	2.6469	0.72626	1.7896	3.9034	4.294	-4.7809	0.6873	2.0764	-1.2797	2.2813	5.2707	3.5169	3.7173	6.6863	-0.40318	-3.6374	4.5355	6.7866	0.048007	4.5695	1.0746	1.4615	5.0281	1.5303	1.1513	0.12388	-1.5752	5.806	3.9566	0.22085	2.9223	4.3305	3.5671	1.9732	-0.24775	0.601	-1.9493	-1.2599	1.5021	-0.50679	-0.88702
-10.864	-12.837	-11.29	-13.616	-12.561	-11.81	-15.167	-15.735	-12.568	-13.619	-14.302	-11.54	-11.485	-10.589	-5.7747	-11.949	-6.5841	-15.553	-11.467	-10.762	-11.757	-11.437	-9.5015	-11.879	-9.0925	-12.858	-10.608	-11.452	-8.3676	-11.995	-8.2216	-13.896	-14.677	-9.1077	-11.555	-14.479	-8.5239	-12.092	-10.713	-10.163	-8.0581	-15.876	-8.0126	-13.811	-14.139	-11.586	-9.7368	-15.808	-12.489	-14.856
-8.8368	-7.4109	-4.4752	-4.1154	-7.7266	-5.4347	-3.7904	-7.6131	-6.7414	-6.3299	-2.4806	-1.1419	-4.8701	-7.5164	-5.4569	-3.6097	-2.1179	-6.1199	-6.149	0.36435	-5.3319	-13.227	-5.3833	-3.5637	-3.1548	-7.1728	-6.5005	-7.1188	-5.2694	-5.2595	-5.456	-8.499	-1.4751	-3.161	-6.1405	-8.501	-3.6109	-2.2133	-2.516	-5.0248	-0.24193	-7.5965	-0.35291	-4.0858	-3.374	-4.8839	-7.504	-1.5917	-1.4678	-6.9345
5.0003	-2.9577	5.9782	9.0972	6.2687	9.6509	5.7897	7.1736	10.348	6.5326	5.432	10.817	4.9748	7.6007	4.1603	11.539	8.9003	4.1668	5.6656	8.1741	8.3647	6.6679	8.163	15.983	6.8193	7.3581	6.1755	5.7557	5.2591	12.089	9.8537	7.1455	8.1856	8.7132	7.5462	11.937	6.1541	7.502	9.6927	9.4283	7.4866	6.8917	5.463	10.118	6.3818	10.671	9.7818	7.8511	6.5467	4.4724
-9.3363	-4.1269	-7.9147	-9.291	-10.952	-9.4694	-11.348	-11.897	-13.151	-7.9706	-10.573	-12.653	-8.7635	-13.544	-9.7284	-11.145	-12.798	-9.211	-10.87	-13.177	-5.1761	-9.4545	-11.109	-9.4743	-12.763	-10.149	-13.555	-13.05	-7.9403	-4.2338	-9.9152	-14.062	-6.1046	-12.011	-12.656	-11.26	-10.977	-14.369	-13.835	-15.255	-11.648	-10.75	-11.549	-11.185	-12.579	-11.477	-11.309	-7.7457	-11.943	-9.1635
-12.451	-7.9189	-12.535	-9.4892	-5.7165	-9.1155	-8.8109	-6.505	-11.76	-7.6826	-9.9361	-7.7333	-13.753	-11.592	-13.362	-12.75	-7.2855	-5.9048	-8.8053	-9.2543	-5.4415	-10.183	-10.499	-10.616	-8.5344	-6.9668	-7.3537	-9.1041	-10.886	-10.021	-7.9554	-9.4042	-8.7671	-10.047	-9.1588	-10.001	-9.4148	-8.7398	-7.5361	-9.2755	-6.9285	-8.9612	-11.871	-6.0333	-10.17	-9.8806	-7.8911	-10.502	-8.0204	-7.6896
-14.399	-10.118	-14.233	-12.286	-14.864	-17.384	-12.744	-14.117	-10.875	-11.518	-13.602	-10.134	-12.027	-12.359	-16.01	-12.468	-11.861	-14.093	-14.082	-12.465	-12.503	-17.086	-15.55	-13.829	-16.016	-9.7963	-16.451	-16.982	-9.2596	-13.757	-16.18	-12.487	-14.519	-12.239	-13.737	-12.323	-8.4616	-11.591	-12.343	-13.473	-12.939	-14.945	-8.723	-19.411	-16.442	-8.7163	-12.56	-8.4425	-11.095	-14.849
-1.0082	-3.8885	1.4839	-4.4998	-0.012357	-1.6785	-2.3032	-5.6285	-1.6452	-1.198	-5.3766	-6.0313	1.0767	-1.522	-4.6252	-5.5303	-5.3441	-6.0676	-6.4297	-5.9603	-3.9392	0.86425	-1.0916	-7.4161	-3.422	-8.1449	-6.5167	-0.67229	-0.65053	-4.493	-3.726	-10.614	-3.4063	-4.2546	-1.0035	-0.22234	-0.99031	-8.7392	-4.506	-4.572	-2.38	-2.9766	-0.23365	-1.1911	-6.522	-6.1013	0.20901	-1.4749	-3.5677	-5.9484
-14.973	-9.5094	-11.138	-12.714	-14.868	-11.56	-9.5483	-15.899	-7.535	-15.317	-11.587	-9.7939	-11.572	-15.769	-8.3986	-6.6215	-8.3406	-8.5042	-11.253	-11.174	-8.5474	-11.883	-10.563	-10.109	-11.344	-9.9821	-12.116	-9.3021	-9.8579	-12.619	-7.6867	-9.456	-12.736	-6.3958	-14.304	-8.3785	-9.657	-9.9729	-9.2253	-8.4076	-6.9718	-9.8279	-13.51	-9.2546	-7.9572	-11.32	-13.728	-10.746	-8.3561	-7.9367
-1.5994	-2.2064	-2.2638	-1.816	2.3802	-2.9521	-1.0224	-0.32312	-1.239	-1.0523	3.1488	0.78858	0.69868	-0.41305	-0.44484	-4.9819	-3.33	-1.4938	1.5037	-0.6809	-4.1504	0.39879	0.69136	1.395	-3.6666	-1.7251	0.30758	-4.849	-3.6163	3.3152	-1.0571	-2.4783	1.2253	-3.9827	-1.2899	-1.0822	-0.97822	-0.66388	1.4499	2.5141	1.4742	-0.10893	-3.1529	2.6751	-2.9592	3.3117	-3.0028	-1.3192	1.9234	-1.4349
-2.5579	-7.9534	3.0183	-3.7091	-0.32605	-1.1819	7.7406	-2.3183	2.6789	-2.9934	1.5341	-7.9566	3.1778	2.157	4.0661	-1.2375	-3.8946	0.84196	2.2525	-2.4375	6.7422	2.5469	-5.6441	-0.31569	-5.5825	-1.1498	3.3173	4.2874	-0.60052	0.89647	1.0223	-0.46906	-1.0146	-3.5418	1.4031	2.3438	-0.33918	0.027849	-1.1296	-0.22485	1.7189	0.46878	-4.9039	-2.1807	2.5832	3.3245	-0.73156	2.2	2.6331	0.39331
-3.3007	-4.2891	-6.8296	-2.8155	-5.5237	-4.8742	-5.339	-2.1678	-4.1359	-4.0534	-8.2	-2.2749	-6.0001	-4.4832	-7.7556	-1.6215	-1.5562	-6.4963	-6.5877	-3.8574	-5.595	-6.0054	-3.2824	-10.662	-4.6589	-2.3235	-2.881	-3.3825	-5.7604	1.7665	-9.1917	-6.794	-2.7239	-1.6459	-4.7754	-0.044765	-5.3285	-3.7322	-5.2942	-6.4998	-6.4124	-1.0789	-8.0047	-6.8575	-2.7536	-4.4739	-11.913	0.86947	0.95957	-4.7221
-0.66566	-7.6059	-6.0044	-3.741	-6.8991	-9.1215	-3.7077	-5.079	-5.8104	-5.8658	-4.0503	-0.053995	-4.0206	-2.7851	1.8437	-2.5696	-1.9155	-1.1004	-3.5432	-3.851	-2.7585	0.58424	-3.7917	-2.4541	-3.7079	-0.97977	-1.9998	-6.5257	-7.2938	-3.148	-3.3855	-2.7179	-0.34929	-7.4407	-0.071767	-3.7085	-1.1251	-2.5262	-3.2604	1.3139	-0.068274	-3.6235	-4.0919	2.3328	-5.4918	-2.1043	-2.9408	-1.4452	-4.8386	-3.5943
-11.361	-20.837	-14.161	-12.209	-11.369	-7.7565	-10.391	-15.204	-13.474	-12.408	-11.815	-7.8887	-13.618	-8.483	-12.292	-11.532	-16.453	-13.773	-11.024	-6.2946	-11.49	-13.843	-7.9696	-11.466	-8.7285	-16.69	-11.625	-14.817	-13.14	-7.6104	-14.91	-9.5568	-13.634	-8.227	-11.494	-8.5917	-10.248	-14.963	-14.787	-13.284	-12.019	-8.7759	-7.7753	-11.994	-11.7	-11.142	-12.147	-13.47	-13.654	-11.227
-4.1189	-1.7663	-5.3255	-5.3399	-9.6174	-1.1751	-0.93087	-3.4044	-4.2492	-1.6959	-3.6385	-1.4935	-5.1666	-0.81686	-7.5477	-1.4305	-3.9011	1.1774	-3.3427	-2.8227	-1.0252	-0.068304	-3.6657	-7.2282	-1.8948	0.12289	-3.7325	-2.1521	-2.4973	-1.8262	-8.3147	3.8315	3.6972	-1.361	-3.891	0.57515	-3.5216	-4.6843	0.52915	-2.7405	-4.1703	-2.9371	-2.2059	-1.3764	-0.48978	-5.2334	-0.86961	-2.9346	-6.1991	-3.9908
9.8614	6.1867	9.5085	9.4982	6.469	8.2208	3.7286	6.5908	4.4242	10.439	11.885	9.7694	6.2698	8.262	3.0263	10.194	3.1465	3.8394	3.0973	6.264	8.3079	5.9968	9.2094	9.8705	7.7543	7.0058	6.7389	1.343	12.202	7.9227	9.5574	13.375	5.316	5.8838	8.4179	2.7661	9.1151	6.0891	8.3603	8.2406	8.1849	9.0374	4.7715	3.7711	13.077	3.0486	7.1161	6.4795	8.9603	9.7389
8.8482	6.4204	9.0586	4.907	4.6003	6.1007	8.4839	5.8981	5.5535	6.64	5.3297	10.079	4.5468	4.6983	8.7435	5.6915	5.6319	3.1889	5.4339	4.0806	3.399	8.9066	7.4929	7.4001	4.1203	9.7644	4.5275	3.0066	4.2452	7.5557	6.0651	9.4591	9.3337	9.6267	6.2302	11.958	9.6697	7.1181	7.0873	0.55685	4.0096	8.8939	7.5795	7.0107	9.8018	7.2445	5.7162	7.1265	6.3908	2.2928
-14.057	-9.7176	-14.536	-19.499	-12.473	-16.284	-8.9252	-13.111	-15.603	-17.255	-18.267	-15.323	-15.873	-16.538	-14.109	-13.246	-13.58	-13.328	-14.355	-11.181	-16.106	-13.496	-14.837	-15.261	-17.735	-18.118	-11.55	-15.093	-16.944	-21.368	-19.28	-15.753	-13.157	-17.5	-12.401	-13.712	-15.201	-16.256	-14.493	-15.284	-12.162	-16.5	-10.838	-15.471	-13.732	-14.29	-16.705	-10.026	-10.315	-9.4636
3.7377	2.6949	-4.1964	-0.03524	0.10151	-6.6831	-1.8655	0.78358	-1.3335	1.871	-2.8218	-1.9445	-2.2248	0.6133	1.7781	-3.4179	1.6151	0.62155	4.8142	-6.5012	2.2212	-0.06553	0.65483	0.14074	1.0672	-7.0713	0.22724	1.4125	0.75452	-3.51	-2.1698	1.3696	-3.3277	3.2604	1.7139	1.2006	2.0102	2.2763	7.3036	-3.334	0.14282	2.0833	-2.8805	-3.8183	-2.2019	0.27998	2.0002	1.6882	-0.12106	1.1564
-12.383	-11.536	-5.0991	-9.8687	-7.2591	-10.775	-13.061	-14.909	-11.64	-10.981	-11.16	-8.6831	-10.066	-9.6867	-11.928	-9.3108	-9.3154	-10.526	-8.2065	-8.561	-13.493	-12.123	-9.9976	-11.842	-12.9	-9.4303	-2.9149	-10.523	-7.7074	-9.4832	-13.205	-9.6381	-5.1802	-7.604	-7.221	-7.8934	-8.4668	-11.567	-14.187	-13.396	-9.5275	-11.983	-10.909	-6.5421	-6.8895	-11.821	-8.01	-9.6769	-13.507	-11.956
-13.436	-8.4151	-12.882	-13.291	-12.53	-10.079	-9.2405	-10.624	-7.2312	-10.463	-13.7	-10.327	-10.541	-12.897	-10.694	-9.491	-12.044	-13.086	-15.201	-7.6328	-14.393	-10.129	-12.702	-13.506	-10.657	-16.772	-9.664	-9.8043	-16.745	-8.8354	-11.41	-11.616	-12.098	-9.3314	-13.038	-9.3267	-8.1161	-10.904	-9.5802	-14.176	-5.38	-13.126	-11.706	-10.588	-13.997	-12.61	-12.27	-13.474	-12.933	-13.42
-20.444	-22.985	-19.102	-17.951	-21.875	-20.581	-27.265	-20.247	-22.57	-25.033	-25.923	-24.571	-22.046	-23.052	-20.881	-23.262	-20.511	-22.868	-22.683	-19.305	-22.802	-23.292	-21.929	-24.916	-21.287	-20.77	-22.261	-21.182	-19.197	-26.371	-20.235	-22.581	-22.087	-23.276	-21.089	-23.717	-25.174	-18.264	-20.345	-18.94	-20.159	-22.315	-21.621	-23.097	-19.391	-17.209	-21.148	-24.028	-24.148	-22.025
-23.026	-21.75	-22.578	-19.55	-25.327	-22.935	-22.313	-22.253	-21.322	-23.856	-22.101	-25.78	-19.534	-21.955	-25.664	-28.066	-20.397	-21.483	-17.764	-20.415	-23.068	-25.139	-23.728	-20.309	-25.303	-23.31	-20.595	-20.454	-21.716	-26.377	-18.998	-25.344	-20.187	-22.667	-21.108	-19.103	-20.672	-22.169	-20.842	-21.713	-18.091	-19.256	-23.307	-22.215	-22.817	-22.853	-23.385	-21.376	-21.734	-20.794
-4.5293	0.43781	-0.63069	-4.1913	-1.3075	-2.0232	-5.8197	-5.4801	-5.6768	-7.5311	-3.9137	-3.5504	-6.8016	-0.7808	-3.1989	-5.4089	2.7726	-1.9959	-4.1214	-1.2157	-1.8789	-7.2866	-5.075	-2.37	-4.191	-1.2519	-3.6093	-4.1428	-1.938	-1.815	1.8653	-0.17713	-1.7375	-4.3841	-0.4915	-6.2998	-1.0139	-2.5601	-2.548	-0.23443	-9.1281	-5.5253	-3.3317	-5.8438	-3.2773	-4.2145	-1.7487	-4.8147	-5.4896	-1.2786
-4.7418	0.19147	-3.934	0.00053598	-0.46725	1.2847	-0.57014	-5.0465	-0.097084	-1.7276	0.7989	-3.9241	-2.5808	0.53171	-3.2979	1.5108	-3.6698	-0.58933	-1.6519	-1.5284	-1.7707	-0.52085	-0.056897	-2.0927	0.51707	-4.4137	-5.5605	-5.1848	-0.48136	-0.42866	0.31602	-1.3406	-1.3339	-3.2512	-1.3272	-4.173	0.52112	-5.983	1.3503	-2.5995	-2.8552	-5.3312	1.5066	-3.567	-3.3944	-4.5775	-2.2535	-0.96309	0.64925	3.6354
-0.56226	5.0126	-4.5817	-7.6887	-1.7708	-3.8077	-0.22853	2.928	-2.6249	-2.3531	0.14142	-2.8568	-2.0113	-0.063604	-2.5594	-0.035358	-0.33482	-2.6484	-0.46274	-2.8296	-3.0349	-1.6913	-1.8758	-4.8032	-2.1362	-3.2926	-1.5136	-1.4968	-0.73891	-0.23182	-7.0984	1.059	-4.7263	-0.21737	-2.3924	-1.4858	-1.5981	1.4783	-2.6827	3.1329	-0.27244	-0.58106	1.3957	-4.2178	1.9867	-1.4364	1.6326	4.4388	-1.3053	1.9807
-4.1048	-5.1891	-5.2763	1.1785	-9.3878	-10.659	-6.065	-4.96	-6.6	-7.107	-0.81227	-7.9608	-8.5449	-1.7451	-6.125	-2.0036	-5.1014	-6.9942	-9.7876	-5.1711	-9.8322	-2.7621	-5.1124	-4.9645	-9.1384	-5.3823	-8.7722	-5.857	-6.3715	-9.6262	-6.6844	-3.9693	-6.5001	-9.3345	-7.7111	-7.3881	-6.8826	-9.2088	-6.8724	-7.0036	-1.6427	-6.1354	-3.8504	-8.7431	-5.1858	-6.6927	-7.2858	-6.1403	-8.2864	-5.1162
-20.556	-26.411	-23.034	-23.419	-16.147	-25.537	-22.888	-22.589	-21.882	-25.603	-17.834	-25.931	-24.145	-19.989	-22.565	-26.613	-25.768	-23.022	-21.391	-19.083	-18.806	-20.149	-23.286	-18.886	-16.678	-20.896	-21.868	-21.962	-24.68	-18.113	-23.641	-23.15	-20.447	-22.77	-18.922	-22.2	-23.711	-20.059	-25.544	-21.379	-23.53	-15.25	-24.742	-21.615	-23.867	-23.627	-26.581	-24.224	-22.889	-19.945
1.3534	0.62467	-2.5436	-2.7666	-4.4668	-4.8857	-2.1383	-4.4605	-3.9159	-4.56	-3.9568	-4.9196	-6.408	-0.081693	-6.2593	-5.3753	-0.72553	0.96168	-3.5318	-6.0465	-3.3938	-3.7539	-4.7892	-5.3275	-3.4502	-0.85034	-4.9398	-3.0428	-5.2433	-0.87327	-3.0996	-0.56048	-3.4296	-2.1557	-6.5013	-6.1858	0.16602	-1.657	-5.1479	-4.4228	-1.3361	-3.3756	-2.754	-7.1381	-1.9202	-2.3194	0.35743	0.3707	-0.54094	1.3231
-5.7401	-4.239	-1.6662	-2.0571	-4.0291	-2.6994	1.1518	-2.6848	-0.70868	-6.528	-2.1699	-3.9708	-4.1055	0.91863	-3.0007	-1.7158	-3.5252	-0.43329	-3.4348	-7.5034	-4.5962	0.36722	0.34874	5.4667	-0.81154	-1.375	-6.6508	-2.6045	-2.268	-6.2263	1.1079	0.53532	-6.2504	-3.4201	-6.3834	-1.4152	-0.77999	-5.891	-0.70073	-4.771	3.1889	-0.7896	5.0335	-4.601	-2.2236	-6.435	-5.1942	-1.27	-5.3288	-1.1719
-7.2899	-9.7966	-3.7981	-10.805	-3.941	-1.2209	-3.5635	-6.0766	-6.122	-4.2848	-6.4802	-8.7948	-5.1148	-6.5036	-5.7093	-4.2339	-7.3261	-5.2914	-5.4188	-8.993	-6.4496	-6.4975	-2.8236	0.40162	-9.4588	-6.6071	-6.173	-5.8198	-4.6964	-4.8487	-7.0109	-3.8566	-4.7656	-6.5233	-6.937	-4.521	-9.0233	-5.355	-5.8054	-7.3809	-10.39	-10.126	-0.91468	-3.7627	-5.1704	1.1817	-5.1987	-2.8123	-6.0405	-7.2831
-4.2787	-2.6769	-0.18582	-1.4166	-3.2033	1.6318	0.089316	6.6903	-1.7498	1.1876	-5.5068	-3.7995	4.1098	-5.1584	-4.6914	-2.5007	1.0706	-4.6371	4.3995	1.7189	0.08426	-7.0696	-1.3765	-0.077504	-1.5163	-0.64232	-4.34	-4.0862	-2.8979	-1.8045	4.9691	-2.413	-0.62054	-0.20432	-1.0281	-4.2698	0.045683	-1.8997	-1.2436	-2.9737	3.0324	-3.922	-4.4139	-4.4111	0.77911	-4.3216	-0.093395	2.6759	-4.0046	-0.89719
6.2256	7.6866	7.4365	6.4504	7.6652	8.6355	5.2334	9.3233	5.2327	6.317	9.1457	7.7557	2.4627	4.8521	1.1045	7.4671	2.2407	6.2081	2.2183	7.5231	2.902	-0.27474	5.1928	4.2193	11.615	5.6925	4.0451	3.5181	5.403	4.728	9.9235	10.114	6.0202	1.5784	2.9772	4.401	6.863	2.9249	4.0206	3.9401	5.1095	7.3121	7.115	7.4042	4.6804	9.5338	8.8407	4.402	7.5526	2.71
-12.74	-6.416	-1.5558	-2.5551	0.44128	-6.9848	-5.3947	-1.8686	-2.7524	-2.3462	-2.8053	-4.0982	-7.4859	-5.8813	-7.419	-7.1281	-5.3879	-8.7251	-6.4109	-5.0121	-3.5442	-3.4799	-6.8425	-2.7067	-0.088394	-6.751	-7.054	-6.1145	-3.3543	-2.9369	0.45624	-2.2731	-8.1811	-2.4544	-7.8103	-9.2379	-4.1088	-8.7225	-4.3892	-3.5277	-7.133	-4.7233	-2.8318	-4.5616	-4.7982	-9.2949	-3.8744	-6.146	-4.018	-8.3714
-14.964	-17.29	-15.341	-15.289	-11.236	-17.659	-15.973	-15.335	-12.485	-14.983	-16.002	-13.863	-14.471	-13.868	-12.973	-12.451	-9.8323	-16.186	-13.458	-14.266	-16.093	-12.266	-16.697	-14.627	-18.64	-12.535	-9.7428	-8.6436	-12.422	-12.599	-16.807	-11.612	-14.116	-10.308	-14.535	-15.206	-10.345	-13.68	-14.27	-9.1779	-13.363	-10.118	-15.328	-11.814	-13.217	-16.699	-10.37	-12.877	-10.585	-10.451
-10.774	-12.205	-9.712	-13.418	-12.305	-9.9665	-12.151	-15.168	-12.819	-9.7433	-10.943	-11.199	-9.8312	-13.158	-12.388	-12.083	-15.921	-10.25	-7.9837	-14.106	-13.276	-14.35	-13.384	-17.388	-13.711	-12.631	-10.931	-8.1942	-14.278	-17.987	-14.341	-9.413	-15.485	-15.582	-12.361	-14.17	-13.798	-10.534	-9.995	-10.319	-11.982	-16.021	-11.553	-8.662	-11.918	-12.775	-13.712	-16.982	-14.344	-13.559
-11.603	-13.104	-15.443	-17.084	-13.432	-20.167	-19.237	-16.947	-17.748	-13.652	-14.597	-14.89	-15.935	-13.813	-15.085	-17.693	-15.833	-15.738	-16.472	-15.662	-11.867	-12.644	-19.16	-11.613	-16.43	-17.217	-12.232	-12.185	-13.616	-11.429	-15.121	-11.563	-13.617	-12.988	-11.399	-12.176	-14.235	-22.802	-13.569	-14.91	-19.069	-14.845	-14.899	-13.924	-15.881	-6.8887	-14.86	-15.561	-18.611	-10.009
-1.3464	3.4533	-0.82657	-2.5276	-0.28042	-4.3484	-1.4326	0.78597	4.1039	-0.701	0.78677	-7.4324	1.7627	5.1109	2.0767	-0.50883	5.3934	-1.5465	1.0957	-2.522	1.1426	-0.50775	0.85763	-1.6435	3.5466	1.7526	1.4183	5.7129	0.10104	3.9821	-1.5551	1.3428	-4.5764	-5.3623	0.5773	-3.3646	2.5615	2.1484	-0.40183	2.2359	-0.29244	-1.1868	3.9491	-0.87522	-1.5194	0.68762	-0.99381	-3.5383	2.2869	-2.0919
1.825	-0.57823	-1.3333	-0.54431	-1.7831	-3.9212	-0.22154	-3.4222	-2.4827	6.2443	1.9686	-0.89775	-0.39555	0.9705	-1.0909	-1.3061	-4.8045	0.17274	3.6163	2.3421	0.23348	-1.8398	0.1848	-1.5622	-0.86688	-0.89914	-0.027203	-0.073167	-1.5636	-2.7613	-2.4608	-0.42457	-0.12657	3.3665	-1.9678	-2.618	4.5915	1.1931	1.5149	-0.32084	-0.25255	2.9399	-1.7915	-1.7508	-1.3428	-2.56	-2.0696	-1.7226	4.927	0.30086
-0.84052	-8.8011	-6.5958	-2.4032	-0.90698	-4.102	2.8284	-3.551	-5.7106	-4.617	-4.5417	-4.011	-4.7101	-1.6575	-5.9217	-2.4358	-4.3048	-5.4194	-4.5292	-2.4619	-6.8447	0.17731	-2.5631	-7.6354	-3.0738	-5.8639	-1.1813	-6.1607	-2.4463	-0.040757	-0.035943	-2.0866	-4.0301	-5.1184	-3.5285	-6.4223	-5.5787	-3.6866	-5.0744	-3.7085	-5.1703	-4.2347	-1.6129	-6.2324	-3.8361	-7.3642	-7.8483	-4.4948	-2.7546	-6.2433
-18.938	-8.7786	-16.145	-15.192	-12.146	-14.282	-11.369	-10.408	-11.652	-8.5064	-12.029	-12.576	-10.178	-11.393	-8.2418	-10.5	-11.956	-15.721	-14.134	-13.052	-18.522	-10.3	-14.459	-10.772	-10.229	-14.671	-14.046	-15.634	-12.284	-13.114	-18.388	-16.241	-11.878	-12.996	-15.939	-14.884	-11.633	-10.02	-14.992	-8.4608	-9.6889	-10.589	-11.317	-11.429	-14.39	-14.639	-17.156	-11.605	-12.799	-12.223
4.9459	10.431	10.01	10.227	10.605	7.0767	10.141	2.716	6.4287	9.136	11.32	11.117	7.5938	6.3158	10.297	4.9098	9.6563	8.5756	10.091	6.9137	4.4055	6.2828	8.7982	6.7873	6.9442	5.5946	5.7622	11.139	6.6164	6.6574	6.9667	5.498	12.159	9.286	6.6581	6.6985	7.0322	8.6633	5.6913	6.1878	7.7644	11.994	7.5412	5.8374	10.255	6.8463	6.7095	8.2363	6.9525	10.361
-21.1	-23.34	-18.055	-21.985	-21.987	-21.065	-23.931	-19.639	-17.173	-19.025	-19.434	-20.51	-22.624	-15.778	-21.096	-25.33	-20.673	-22.495	-17.084	-19.083	-21.274	-17.192	-18.296	-21.55	-23.611	-18.783	-24.243	-14.953	-22.947	-24.384	-22.959	-19.546	-21.109	-17.793	-20.518	-20.612	-20.07	-20.294	-15.727	-22.251	-18.681	-21.192	-21.929	-24.454	-21.927	-16.446	-22.026	-21.468	-22.027	-23.128
-10.747	-16.074	-14.349	-10.96	-8.1641	-11.857	-8.7484	-9.7898	-7.031	-8.5555	-6.6474	-8.9031	-13.365	-12.451	-10.359	-13.506	-9.1596	-10.538	-7.1047	-10.367	-10.726	-5.2573	-10.101	-4.8362	-11.245	-12.478	-4.1647	-11.019	-7.7801	-10.583	-8.3518	-9.4472	-9.6534	-11.735	-12.833	-13.484	-5.6881	-9.6518	-10.865	-11.161	-13.327	-13.627	-9.5027	-7.454	-8.5931	-9.9348	-12.586	-8.8741	-9.1033	-12.223
-6.6518	-2.0088	-2.3726	-4.2754	-4.1546	-1.2147	-3.8022	-4.0249	-0.88103	-5.029	-1.9734	-2.5358	-1.8016	-4.5758	-4.8991	-4.8229	-3.0193	-7.65	0.058307	-4.1033	-2.726	-6.9742	-2.0717	-4.3725	-2.161	-4.3334	-6.392	-4.9698	1.392	-4.347	-7.0226	-3.877	-1.012	-3.7089	0.37492	-2.0677	-1.1995	-0.42141	-2.6561	-2.2507	0.85959	-5.7266	2.5151	-3.7143	-1.6786	-4.3006	-4.4023	-1.2894	-3.7114	-1.8808
2.514	6.9572	4.9575	5.9444	6.2344	8.5292	7.912	4.7553	4.5647	0.73548	2.5885	1.9586	4.228	-2.2523	0.49267	2.4872	7.04	5.532	-0.59638	1.2636	2.4951	2.9389	6.6493	4.8934	5.1342	2.6012	3.9621	2.8801	2.8455	4.6186	4.2751	1.0514	6.5356	1.2524	-1.5924	5.496	1.7755	-0.41752	3.5646	2.8994	-2.0981	5.6364	6.7753	5.5357	0.20189	2.7397	1.3405	-1.7026	2.0337	0.78181
-8.1966	-2.7998	-4.349	-4.4669	-2.8692	-0.21404	-3.3514	-4.8317	-4.8575	-1.1101	-10.001	-3.8884	0.54302	-5.9884	-9.604	0.2649	-0.84223	-3.7552	-1.9165	-1.373	-6.1477	-1.0354	-0.76431	-6.1709	-4.3816	-5.4892	-6.1454	-6.8121	-4.145	-0.50883	2.8963	-7.8812	-1.7082	-8.5902	-1.4736	-3.8622	-2.7773	-4.9693	-2.0242	-3.8327	-5.0844	-4.7196	-1.7871	-3.2326	-7.8812	2.2293	-3.091	-3.0286	-3.615	-8.1127
-8.9534	-1.0317	-4.5365	-3.1328	-2.7703	-2.4416	-5.9845	-4.4245	-3.9235	-3.6255	-4.9786	-6.7058	-1.0656	-4.4371	-1.0583	-3.2885	-4.8371	-5.4035	0.23293	-4.6305	-3.5341	-1.1661	-2.2718	-4.7902	-3.3469	-0.51681	-6.6556	-3.5003	-0.044169	-4.1225	-0.767	-7.1218	-0.67095	-2.9826	-2.7793	-5.8513	-3.9308	-5.3693	-2.491	-0.79685	-4.8273	-1.4458	-5.527	0.70742	-3.9967	-4.1061	-6.8458	-3.6086	-2.5424	-0.76503
-10.777	-6.1882	-6.3886	-13.514	-10.494	-11.173	-8.0969	-8.2131	-9.1032	-6.3643	-7.4174	-14.778	-7.9683	-1.7995	-7.6217	-5.7729	-13.042	-7.0847	-8.4206	-12.241	-11.124	-12.437	-5.3978	-9.0286	-5.8381	-4.4986	-1.5253	-11.639	-3.4771	-9.519	-5.9684	-5.8032	-6.9279	-5.8791	-14.664	-7.4834	-11.804	-6.4392	-7.8464	-9.3236	-8.8552	-6.1482	-4.8379	-7.3863	-8.5862	-9.6262	-8.0644	-10.838	-12.812	-6.7214
1.9607	-5.9842	-2.3941	0.37631	3.7564	-1.7494	-4.9746	-4.5081	-4.9145	-3.4979	-7.2894	-2.0573	-3.3662	-4.8846	-6.7091	1.0957	-2.7546	-2.9327	-6.0577	-5.8799	-1.663	-4.5023	-6.4208	-4.78	-1.508	-5.277	-5.8812	-6.4343	-7.0018	2.4873	-1.2324	-0.7421	-6.5761	-0.20353	-4.5862	-6.9965	-4.5509	-1.4851	-4.2862	-4.1532	-2.4393	-6.8759	-0.12316	-4.9732	-4.084	-4.4115	-1.2859	-5.6943	-4.124	-6.096
0.4501	-3.9448	-5.2077	-1.3648	-3.3298	2.4763	-0.24436	-0.68868	4.956	-3.1102	1.9867	-0.056325	-1.2399	-2.1784	-5.3649	-4.4314	-0.14461	-0.65649	-5.4521	-4.7645	-6.8725	0.99222	1.9781	-2.4016	-3.2325	-0.43911	2.8246	3.3185	-0.15548	-3.2593	-1.1412	-0.81813	-6.8135	-0.1297	-0.86402	-3.9459	-1.5439	-0.54202	-0.88108	1.6271	-3.3439	-1.1178	-4.5432	-1.5132	-5.2446	-3.1562	2.5447	1.3631	2.8631	-1.7754
11.264	7.0962	6.2052	10.881	9.6257	4.7709	7.4984	3.9408	7.5094	15.297	6.946	9.1454	5.5031	3.6211	5.4641	10.181	12.27	9.5509	12.752	7.5758	5.9804	9.5925	4.4985	10.028	14.432	4.8182	6.8441	6.1437	8.6214	5.4723	12.218	8.1449	4.8909	6.8632	8.3959	10.179	9.787	7.467	8.1146	6.9257	9.4775	13.945	4.8563	8.3467	7.9404	9.6471	10.774	10.22	10.745	2.7042
4.1246	3.785	9.6082	8.7448	0.31701	6.7086	3.6515	6.1694	11.308	3.5083	3.8889	5.2499	2.5182	4.349	2.8616	2.1767	3.1149	5.4384	5.9439	2.2362	3.8864	5.3629	6.066	3.0174	3.5547	7.7564	3.4505	2.6621	9.2072	3.2701	9.0351	4.0337	7.6851	9.2239	4.8853	8.0632	2.6862	2.7152	7.6064	5.8526	4.1319	8.1291	7.2408	3.1657	1.5002	1.3974	8.9942	8.1651	9.263	4.8572
-7.9156	-8.3029	-9.8204	-11.875	-8.3833	-6.5749	-9.1786	-4.7604	-5.2237	-8.5061	-4.0286	-11.394	-11.158	-9.4365	-9.0627	-11.859	-5.756	-15.837	-6.161	-7.8017	-7.2967	-6.2571	-2.6223	-7.951	-6.2383	-10.066	-5.4176	-6.6906	-5.469	-8.2171	-8.3719	-3.2988	-13.306	-8.6697	-14.813	-8.9626	-8.043	-8.9131	-7.3731	-7.0777	-7.7816	-8.9313	-7.8999	-8.857	-7.8884	-6.2608	-11.441	-9.5476	-10.059	-6.9284
7.2809	6.884	3.0148	9.2598	5.1416	2.3861	8.0773	7.1597	13.201	8.2877	5.1236	10.37	7.0719	9.299	2.6709	7.8354	9.2488	3.6209	2.6923	8.0271	6.1817	7.2445	6.9464	4.6023	7.2129	6.6838	8.7052	7.8886	7.826	5.2427	4.8894	5.4224	3.5704	8.9888	6.9987	1.9129	8.8387	4.1549	10.159	13.33	7.1332	7.5733	6.8145	8.6374	13.457	10.203	8.5172	4.0137	6.4862	7.6028
-17.448	-16.619	-18.049	-14.812	-14.13	-17.395	-15.235	-10.784	-16.588	-19.693	-12.906	-12.468	-14.056	-12.208	-15.378	-13.895	-14.671	-13.565	-17.57	-12.522	-12.624	-14.796	-18.97	-9.4236	-9.1282	-13.267	-17.095	-18.249	-16.134	-12.491	-12.527	-12.844	-14.563	-15.674	-15.472	-13.729	-13.055	-9.677	-12.96	-20.225	-16.011	-16.477	-18.097	-18.502	-15.896	-14.327	-17.388	-14.216	-14.972	-14.342
-9.588	-2.6403	-8.7775	-8.9756	-9.3158	-8.5711	-9.337	-11.219	-11.144	-9.3484	-8.2152	-8.8456	-10.9	-11.866	-9.1982	-5.5701	-10.877	-10.485	-11.165	-6.9795	-10.363	-8.4888	-10.054	-10.799	-8.4539	-12.533	-12.395	-11.018	-9.91	-12.267	-9.6199	-5.7075	-12.15	-6.1924	-11.011	-9.0498	-17.109	-11.165	-9.238	-8.9874	-8.8271	-9.7051	-10.382	-11.421	-7.7986	-16.234	-6.0932	-9.8271	-11.894	-15.441
-15.165	-12.035	-17.644	-11.28	-11.176	-15.023	-14.774	-11.408	-13.49	-10.728	-14.819	-13.183	-17.196	-16.983	-15.529	-20.108	-11.673	-16.758	-10.668	-10.882	-13.775	-19.285	-14.316	-12.644	-14.249	-12.176	-9.7617	-14.364	-12.183	-12.696	-16.554	-13.788	-11.382	-9.7911	-12.68	-15.71	-11.524	-15.92	-16.809	-17.59	-15.067	-16.782	-11.886	-17.287	-12.538	-11.524	-11.289	-15.135	-15.753	-12.245
-1.2376	-4.0429	-2.8103	-3.7318	-4.3307	1.3625	0.55801	-0.94379	-1.5872	-1.6025	0.96199	0.10775	3.4828	-2.1342	-2.0786	1.0703	-0.49196	-1.7129	-4.9405	1.4374	-3.4883	-1.8758	-4.0146	-4.085	0.82679	3.3094	1.4403	2.0168	-5.743	-2.7477	0.60673	-3.002	-1.6424	-4.9908	-0.79195	-1.2868	0.17415	-2.7605	-4.8223	-4.9116	-1.6449	-6.5986	0.075701	-4.8451	-8.1502	-2.1877	-6.6163	-3.6918	-4.7766	-5.0182
6.3849	1.3901	1.7261	-3.5619	-1.338	3.0908	2.151	5.9534	-1.7879	1.819	5.0147	2.5607	1.7682	1.4646	-3.6732	-0.21642	-2.0791	3.0796	-1.0477	0.53251	2.7722	-3.8061	-0.65135	4.4478	2.1301	1.7213	-2.6666	2.1891	-2.737	0.12993	-2.3047	-0.43869	0.92515	2.0485	-1.8245	-0.76568	-1.4126	3.2464	-0.38875	2.5082	2.2081	1.0438	1.458	1.1747	2.2217	4.6608	0.025438	2.536	-2.2871	3.0837
-2.8509	-5.8761	2.67	-0.61285	-2.2934	-1.0617	-3.3258	4.1854	-3.4333	-7.8853	-1.3338	-1.6869	-2.1015	0.73503	-2.5249	-6.8653	-0.88706	-0.49927	2.511	-2.0017	-2.2163	-5.8579	-0.58527	-2.0152	-1.7341	-2.9112	-1.4615	-3.2458	-6.5728	0.77414	0.22412	1.3506	-1.2117	-4.2037	-0.24783	2.1994	-0.72042	-1.9229	-3.1788	-0.26968	2.5129	-1.8686	-3.161	0.40275	-5.8074	-8.0492	-1.6037	2.109	-3.1122	-4.9642
3.6518	4.5109	8.0435	8.362	8.1399	4.9346	4.0419	4.762	7.8768	7.1307	1.5879	5.7198	9.7628	5.4811	6.387	7.0211	9.4584	7.1029	11.519	1.0764	0.51061	1.4392	5.8755	1.7757	6.9287	6.8789	1.7543	8.3999	1.6181	8.3692	2.1916	4.4731	8.0619	5.1942	4.927	6.3894	4.2364	3.4313	5.5124	3.1323	4.2427	6.0351	3.7835	10.85	4.5472	5.7719	4.2344	-0.28984	0.37562	3.8275
6.3289	3.3437	5.8327	8.2144	6.7277	5.5622	6.503	8.5104	7.9204	9.1083	4.7821	-1.0776	0.94543	9.8616	2.338	-0.26605	5.3888	7.6549	6.8811	6.9123	10.494	7.5731	1.3239	1.0366	6.8479	6.6682	7.3569	6.9134	0.089186	6.7497	4.3172	5.7735	7.9774	4.3253	7.404	7.8512	-1.4508	4.7312	2.8836	10.909	5.4892	2.388	8.2117	5.0419	3.535	4.0441	5.6497	3.4147	4.4282	6.9545
-0.19939	0.66449	-1.7149	1.0657	2.8949	-0.31518	3.2605	2.8303	-4.16	-2.3171	-0.3991	0.29289	3.9458	0.85836	-1.2087	-0.02651	2.9737	-0.90354	5.661	-1.3818	-0.31388	-2.3001	3.1124	-1.5224	2.4807	-3.7159	-3.771	0.39121	1.2034	2.2342	-0.39237	-3.6067	-3.8619	2.6213	-1.0309	-2.2227	-4.9129	1.5155	0.63081	-4.1851	-4.9221	2.2192	-3.8591	-2.2491	0.92902	-0.37618	-5.4718	1.5397	0.27236	-2.5324
-2.6413	4.4086	1.3542	-4.1615	0.30166	-0.31628	-4.8084	2.0832	1.2506	5.0555	-0.010202	-0.70534	-4.0413	-2.4039	-2.9001	-1.9664	0.041557	-3.938	0.54273	1.4997	-4.3623	-4.273	-8.6952	-4.0149	-0.59489	0.79278	-1.7394	1.0078	2.1481	-1.9187	4.3225	-2.6128	-1.1737	-1.8584	3.0391	-3.155	-1.6541	-1.9602	-2.691	-5.0726	-1.8741	-2.3133	0.99418	-3.2807	-3.4399	-4.9366	-2.2753	3.3581	-1.091	-1.9333
6.3942	7.2516	7.2631	7.7316	7.1654	6.5277	8.8764	9.4114	6.5489	8.2923	4.7341	7.1563	13.808	5.4882	7.0639	9.448	6.5226	7.2177	9.2466	9.0958	9.7666	6.1614	8.678	5.3513	12.59	10.851	12.535	8.878	4.6096	8.0968	9.4945	8.3451	8.0853	7.6795	10.798	4.0674	6.7906	9.3674	7.1745	10.879	4.6777	4.8873	5.9189	5.5019	7.4683	7.6983	14.031	8.8788	5.3973	6.736
5.9956	8.283	11.971	6.6846	8.632	7.9549	8.9045	4.7814	5.554	9.29	2.2974	10.702	6.5166	9.3855	9.3222	6.3065	7.7263	6.3842	5.8328	7.9776	1.3484	3.1057	7.1032	7.4694	8.9602	9.6444	4.1717	7.8432	5.7015	8.8147	3.8847	8.9986	5.8216	9.2039	5.9099	7.1165	8.2753	5.8897	6.1795	7.9908	10.305	3.2115	6.7428	7.353	8.329	4.2303	9.7037	7.3751	5.3682	3.4697
1.4924	-2.1352	3.0091	-0.3378	1.7505	-0.025396	-2.5786	0.22459	-1.3349	-5.6323	1.2942	-2.6344	0.44109	0.99227	2.6176	-2.3072	-0.8771	2.7337	0.086908	-2.8128	-1.0958	-1.2537	-0.11951	1.9068	-1.5604	-2.8817	1.6339	3.208	-0.87779	-0.6553	-0.75034	-1.8613	2.9909	-0.65023	4.164	-2.3965	1.1521	0.1124	2.2506	3.9704	-2.7654	0.61578	4.6884	-2.6863	-0.83924	4.2853	1.0986	-0.1329	0.88309	4.0723
-11.495	-13.339	-6.9202	-10.211	-8.2933	-12.078	-10.998	-13.22	-10.773	-13.457	-7.4013	-9.728	-12.197	-10.493	-11.253	-17.294	-11.679	-9.7384	-13.477	-12.556	-10.935	-15.283	-11.736	-11.046	-10.7	-9.7774	-13.742	-10.84	-10.628	-10.049	-9.1262	-12.97	-12.301	-11.115	-13.72	-6.0291	-13.131	-8.8823	-6.2194	-10.464	-9.0386	-9.8403	-13.616	-9.9707	-9.2256	-12.217	-9.8702	-8.9218	-6.8424	-9.344
-1.2291	-0.2441	-0.91228	-5.3847	2.3215	-2.7513	-3.9828	-5.0124	-5.0261	-2.6005	-0.20329	-4.8657	-4.7422	-4.2193	-1.8747	-3.1694	1.0746	-1.5279	-1.2879	-4.6893	-4.7715	-3.9369	-0.64556	-2.8866	-2.6391	0.23421	-0.77804	1.5726	0.2813	-4.987	-1.5029	-1.5033	-2.9578	-1.9077	0.16314	0.6616	-6.0142	-1.3406	-0.38669	-2.6363	-2.0394	-0.97964	-1.9153	-4.8696	-0.044716	0.79631	-4.3837	3.1376	2.3831	0.67288
10.099	5.1666	5.4501	4.2049	7.0485	4.7585	2.2668	0.65903	6.185	2.777	-0.17087	3.0286	1.1193	3.9013	4.5192	2.8711	2.0665	-0.75777	1.8809	2.1621	6.7107	1.495	-0.94276	-2.088	0.63135	5.4279	1.1051	3.3472	6.0239	3.92	1.3899	3.6161	1.3413	3.5127	0.56125	-0.26444	6.4848	4.9858	1.8809	4.6851	5.293	2.6134	1.1521	4.9827	4.0088	1.4767	3.4808	0.94191	3.0438	4.2608
-12.908	-18.85	-14.494	-11.382	-14.689	-16.914	-17.807	-12.597	-12.465	-13.957	-17.61	-15.219	-16.189	-18.077	-11.225	-17.022	-13.052	-15.516	-15.357	-12.778	-10.862	-12.898	-15.658	-16.379	-13.453	-5.8184	-17.037	-14.275	-13.309	-15.583	-14.236	-18.684	-14.947	-11.471	-13.953	-17.881	-14.999	-13.845	-18.551	-15.455	-16.505	-12.533	-17.556	-17.097	-13.256	-14.091	-13.119	-13.842	-17.884	-12.631
-16.108	-16.684	-23.196	-20.375	-18.611	-19.177	-16.043	-22.496	-21.65	-20.642	-23.569	-22.238	-22.926	-20.114	-15.869	-20.112	-17.57	-21.565	-21.8	-22.372	-22.968	-18.87	-21.633	-22.248	-20.305	-19.508	-21.04	-22.812	-19.648	-24.272	-20.633	-22.183	-16.163	-22.966	-21.85	-21.106	-19.368	-21.152	-18.857	-15.33	-20.842	-16.979	-14.612	-22.838	-20.065	-20.215	-19.757	-21.051	-18.032	-16.567
2.6105	3.3004	3.3643	1.7291	6.9182	3.5319	1.3634	4.2779	9.3739	3.9008	3.4389	6.7651	2.2061	0.61927	2.3059	2.3292	2.3866	7.009	5.4665	5.3313	7.2997	7.4203	4.8796	4.2349	4.9022	6.3883	2.0395	9.8596	2.1239	2.5273	1.1705	4.8449	5.7869	6.6816	5.6901	-0.7631	6.0377	4.6493	4.0437	4.2526	7.4224	2.7316	1.9147	-0.61246	2.8785	5.3258	5.0316	3.4408	10.221	5.7052
-6.1323	1.9432	4.0204	-0.48624	4.3664	0.75855	-3.9618	0.85016	0.093829	4.5117	1.5688	-1.831	-2.1485	-3.1562	5.7636	1.967	-1.4721	3.6995	1.0226	6.5354	-2.3287	1.5946	6.9421	-4.631	-3.4124	0.79313	1.9919	4.8436	-2.5351	7.903	-0.90139	0.21045	4.6751	-0.10208	-1.9975	2.7339	1.2999	1.459	4.2012	-2.8054	3.7304	-2.1331	1.2452	-2.0839	0.099242	1.8394	-0.61808	2.507	0.51777	0.72254
-3.7175	-4.0691	-6.6953	-4.4705	-4.9988	-7.0513	-8.9681	-10.188	-4.6297	-5.9574	-2.9542	-2.247	-2.632	-2.4141	-3.1557	-5.825	-1.6393	-7.6277	-6.8756	0.60896	-5.1664	-4.3428	-5.7069	-4.0353	-1.5378	-7.4851	-2.159	-6.3079	-2.6774	-3.2784	-3.5895	-1.0889	-6.9191	-7.3164	-3.8041	-3.6747	-7.4704	-7.8277	-1.1011	-5.0044	-4.8297	-5.1705	-6.8821	-5.1279	-8.9304	-5.5886	-0.23863	-3.8411	0.38621	-4.9522
-18.24	-13.245	-10.696	-5.4232	-12.551	-7.6943	-12.718	-11.659	-9.9484	-8.1149	-13.257	-14.652	-9.1302	-15.815	-10.64	-13.756	-8.7933	-10.76	-14.09	-10.578	-8.513	-12.196	-11.209	-8.94	-6.9279	-13.578	-9.3538	-10.959	-14.187	-10.849	-12.508	-7.3095	-10.91	-11.489	-11.171	-13.177	-8.2132	-9.9967	-10.685	-11.283	-13.674	-11.877	-9.0686	-10.204	-15.784	-12.648	-11.031	-11.331	-12.896	-11.808
-17.739	-12.549	-10.632	-13.604	-10.668	-9.1982	-13.333	-11.58	-20.132	-14.993	-16.955	-10.836	-10.538	-12.145	-10.13	-16.178	-7.386	-11.011	-10.632	-14.287	-12.31	-9.3789	-10.863	-13.853	-12.437	-12.762	-14.778	-12.418	-16.054	-13.239	-12.113	-12.178	-14.142	-13.846	-11.519	-9.8664	-17.542	-10.384	-15.829	-7.9837	-13.267	-12.32	-13.034	-14.125	-14.128	-8.8495	-14.287	-14.886	-12.773	-15.547
1.0221	0.92307	2.75	-0.79256	-0.64637	-1.3085	-2.0394	-0.51585	-1.0174	-3.5282	-4.8067	-3.3795	-1.831	2.6869	-3.7642	-0.92551	2.6817	1.4852	-3.2938	-1.2259	-0.16814	-0.85806	-4.9378	-0.65208	1.2133	-7.4514	0.17816	2.1643	-3.7322	-0.3758	-1.1663	0.70411	-2.0314	1.4779	0.27937	-1.059	-2.7844	-1.1035	-0.056758	-0.75778	-1.3031	-4.6835	-0.71018	-1.2147	-2.5493	-1.5834	0.101	-1.2592	2.2916	2.3704
6.2437	5.5883	6.198	-1.2428	2.6147	5.0822	1.0561	0.44282	1.9579	3.4527	0.82462	5.6994	4.7977	6.1128	2.1687	6.1091	4.0327	4.2081	4.0013	-1.5011	1.6021	5.4104	4.2045	5.4138	8.5326	2.5973	1.8497	2.616	1.6211	0.51596	6.4259	0.63438	0.10122	6.9447	3.3896	4.8729	4.2782	-0.72036	7.0509	1.3646	1.8423	5.6451	1.1085	4.5032	3.889	2.7086	5.7443	-0.22728	3.3001	2.9125
-3.1321	4.4812	3.3463	-2.1487	-2.4827	0.62734	0.45355	2.5827	1.2045	-0.1637	-1.2735	0.72034	-0.23273	-2.2892	-2.0493	-5.519	1.1089	2.2664	5.2608	-0.38639	0.10635	2.9244	2.1793	-1.8041	3.4733	-0.23813	-0.70718	-0.83583	5.0119	1.5203	-1.9243	3.5483	4.593	-0.56063	0.18462	-3.6	1.1282	-1.4031	1.4326	1.6253	-3.8735	3.9257	-1.6285	-2.1345	-2.6895	-1.3736	-2.0199	-5.4453	-0.97867	-2.0596
-16.459	-6.6687	-15.769	-11.602	-13.227	-15.492	-14.56	-15.942	-14.287	-14.877	-13.182	-7.0671	-8.0102	-9.711	-12.104	-12.939	-11.079	-5.677	-12.32	-9.5667	-9.851	-13.684	-10.714	-7.5063	-10.74	-13.673	-10.237	-11.042	-10.829	-6.6519	-12.07	-10.719	-10.863	-14.935	-13.019	-9.2895	-9.8648	-18.34	-13.885	-11.78	-10.011	-11.417	-9.3624	-8.135	-11.125	-15.83	-16.57	-18.435	-12.872	-13.686
-1.6878	1.3904	-0.042722	-3.4296	-5.2699	-1.0049	0.73111	-1.8744	-1.9941	-3.9555	-0.26033	0.98502	3.0914	1.6901	-0.20423	-1.2482	-1.3993	-2.9413	-0.32103	-1.6879	0.95278	0.90703	0.68334	-1.4016	-2.493	-0.3752	-0.76164	-2.5461	2.0549	-1.1326	-1.0037	-3.9025	-0.168	2.6801	2.0583	-0.80559	-4.2603	-5.7152	-1.7392	-3.486	-3.4469	-0.70953	-4.0749	-5.0557	0.44952	-6.2025	0.56879	1.7929	-1.7683	1.1594
8.4823	9.9149	6.4694	8.2369	9.8627	5.4649	11.156	4.9112	11.386	7.585	8.2255	4.3717	8.003	10.65	12.264	5.2468	10.44	8.2482	8.8032	7.9736	12.157	7.6782	9.726	4.6898	10.451	6.1665	6.8204	7.8341	11.281	8.6277	12.731	6.8366	9.0848	16.903	4.3378	10.541	4.7747	3.3565	9.0993	5.7266	7.7177	7.5336	8.8555	8.4904	5.3664	8.1597	6.0738	4.6462	7.4206	8.7541
-5.7742	-1.3116	-6.72	-0.40527	-1.5093	-1.3657	-5.8521	-0.9024	-1.3231	-6.5244	0.54747	-0.66554	-1.9071	-3.5801	-3.1532	-3.4537	-2.2358	-6.5793	-1.1219	-3.033	-3.0163	-1.4919	-1.3638	2.3469	-4.7899	-5.6429	-4.2474	-4.0778	-3.6556	-5.1005	-1.2135	-4.7988	-1.3834	-2.4405	-3.1135	-3.9025	-3.5145	-0.10786	-4.7614	-1.5205	-8.3493	2.0081	-2.7659	-9.3617	-3.8807	-4.7999	-6.4811	-8.4396	-6.6915	-1.6166
-0.18712	-2.4466	-1.8981	-1.8521	-0.79523	-6.8444	-6.3979	-0.47101	-5.7258	1.5391	-3.4525	-5.6092	-2.6228	-5.8713	-8.4243	-2.8368	-3.832	-7.1915	-0.46377	-2.3982	-0.12236	-5.5946	-2.798	-0.7245	-5.3598	-3.8669	-4.4141	-8.0818	1.0536	-0.66812	-2.3158	-6.2984	-8.3876	-1.3562	-10.682	-7.3266	-1.1253	-6.574	-7.3687	-4.4507	-2.0146	-3.3987	-7.4507	-1.3706	-6.6435	-2.85	-3.4661	-3.6175	-5.7098	-7.4155
1.0941	-0.2378	-3.436	6.3127	2.7581	8.9479	0.22185	0.36508	1.82	5.0266	2.5339	0.98192	-0.62389	1.1771	-4.1595	3.3085	1.7349	2.4144	2.3047	-2.0052	-0.49197	2.9047	1.7966	3.0673	1.2777	5.0431	-1.0645	2.7501	5.5466	3.1421	-3.8259	5.1269	3.4684	6.9404	2.1259	3.9924	0.84884	-5.9582	-0.014487	-2.3092	-1.2942	3.1148	1.8599	2.8662	-1.5515	1.553	0.80472	2.5751	4.0867	-0.063104
0.73149	6.4264	4.7274	-0.0048688	-1.0766	-0.29572	4.5167	2.0163	-0.5023	2.6229	0.86742	-1.5084	-0.69717	-1.8154	1.4426	0.49848	-3.3628	0.75118	2.4459	-1.2858	-1.498	0.031676	2.8201	-3.105	-7.2019	3.7884	2.133	-3.4361	-2.1905	-2.7631	-0.40294	5.3677	1.1435	3.3967	1.1785	-2.0827	-2.7553	-0.85107	1.6289	0.20979	0.74517	1.4574	2.2287	-3.7601	2.0246	-5.5104	-3.1123	0.70395	-2.5044	-3.484
-2.5102	-4.1802	-7.2941	0.63938	-5.2204	-2.4851	-1.412	-2.7605	-7.7977	-6.0265	-3.9706	-4.8156	-1.8672	-2.5655	-1.5428	-2.6726	-5.4008	-3.8425	-4.1719	-3.9645	-3.727	2.0487	-2.6149	1.4539	-0.16967	-8.6357	-3.6947	-2.7985	-7.1524	-1.7365	2.2915	-1.82	-2.5559	-2.6606	-6.7714	-0.76969	-0.37838	-0.56629	-4.6045	6.8956	-6.1825	1.1511	-3.1266	-5.5681	-0.26125	-2.3901	3.413	-1.3473	-2.7486	-2.3371
-15.948	-14.05	-10.711	-15.909	-14.018	-16.41	-15.607	-9.354	-15.69	-16.108	-11.794	-8.5094	-17.323	-14.305	-11.731	-16.354	-12.375	-12.359	-17.631	-15.181	-13.877	-9.5155	-14.168	-12.772	-12.633	-12.509	-13.169	-12.561	-6.1671	-15.641	-10.875	-12.642	-12.522	-17.38	-14.653	-14.113	-13.198	-12.211	-14.667	-10.104	-11.201	-13.948	-17.642	-13.885	-12.011	-14.476	-15.385	-8.5134	-11.427	-11.824
-4.3575	4.1537	-2.1388	1.1424	2.6175	-0.46302	-3.7861	-4.4224	0.058407	-3.3384	-2.0726	-2.3336	-0.36255	-2.4315	-0.98872	-4.7051	-1.7009	-3.3974	-0.56473	-0.86938	-1.1194	-1.7167	-0.48451	-2.1998	-0.89228	-4.1409	-6.7649	-0.7397	-7.184	1.8801	-1.7568	0.36751	-4.1799	-2.1867	-2.0376	-2.8693	-3.2073	0.13708	-3.8816	-0.45191	0.36436	1.867	-4.7963	-7.6643	0.54324	-3.2705	-0.37582	-4.3462	-2.4699	-0.70624
-9.337	-7.9489	-9.3971	-5.9245	-8.6133	-11.468	-12.345	-9.2837	-8.1583	-8.7625	-11.608	-8.6033	-10.115	-10.456	-7.8331	-8.8212	-5.8885	-11.768	-9.473	-5.7368	-6.9513	-14.827	-5.6592	-9.4251	-8.8977	-8.3007	-10.887	-12.042	-10.42	-11.393	-8.1606	-4.329	-10.225	-9.5897	-9.1888	-11.375	-11.362	-9.6891	-10.72	-11.07	-10.86	-12.594	-6.987	-9.0542	-5.2508	-9.9136	-7.6661	-11.621	-10.906	-9.0378
0.96467	2.7131	3.8257	3.7505	7.0573	7.8269	3.6764	7.0005	1.9186	1.4329	5.8282	3.8259	4.7379	4.6197	3.1232	1.8218	7.7771	9.4309	7.062	3.7568	4.0926	2.5462	0.87207	5.0165	2.1859	3.4925	6.7076	5.1616	4.6198	-0.13026	1.5722	5.8039	4.7675	3.5479	2.1829	2.9163	5.2679	4.1376	1.1542	5.8605	2.9781	6.4148	2.9624	9.129	7.7101	7.7909	4.4535	1.5201	4.0368	4.5775
-1.9162	-3.9056	0.37883	-0.57977	-0.81348	1.6691	-2.4422	0.17572	-1.7338	-2.188	1.6467	-6.1747	0.41771	-5.8814	-3.0864	-0.22754	-4.12	1.7819	-1.6663	-1.7267	-0.1718	-0.81148	-1.0983	-5.216	-6.261	-5.9998	-3.2738	-3.0003	2.8925	-2.2039	-2.3199	-6.4188	1.8935	-3.9041	-3.9883	-0.40356	0.1733	-0.31594	3.5231	-1.4188	-3.5062	-5.0345	-2.4155	-7.8608	-5.1733	-3.9478	-0.88884	-8.7564	-2.5048	-0.94796
-20.161	-14.7	-15.998	-9.2102	-11.977	-11.043	-10.449	-13.547	-16.324	-12.383	-11.555	-18.138	-14.014	-10.295	-9.81	-13.143	-17.366	-11.595	-15.844	-13.088	-8.7667	-8.7146	-8.7521	-11.829	-7.2411	-11.921	-11.402	-9.3647	-9.7285	-13.427	-13.802	-10.454	-10.032	-11.69	-15.275	-14.609	-14.711	-6.0215	-8.442	-8.9006	-12.275	-13.789	-11.311	-13.102	-10.677	-8.8132	-12.654	-11.246	-14.514	-14.596
-22.063	-22.014	-21.514	-25.688	-21.212	-19.854	-21.6	-20.316	-19.155	-21.936	-23.809	-21.331	-20.448	-23.316	-25.573	-18.422	-22.527	-19.597	-21.948	-18.315	-26.83	-22.407	-19.166	-19.971	-23.621	-22.933	-24.859	-19.935	-21.576	-19.883	-21.81	-19.343	-26.351	-22.327	-20.899	-23.208	-23.729	-18.023	-18.641	-19.808	-22.398	-20.27	-21.969	-15.811	-18.957	-19.195	-23.389	-19.882	-19.818	-21.76
-11.513	-12.263	-11.158	-12.835	-15.37	-13.338	-11.774	-13.863	-12.121	-17.939	-18.347	-11.463	-17.016	-12.505	-13.449	-11.612	-15.299	-9.5719	-20.664	-13.603	-10.248	-10.535	-13.508	-17.573	-12.988	-18.407	-12.818	-15.364	-9.6951	-14.355	-16.991	-14.423	-18.205	-14.531	-16.991	-14.599	-13.996	-12.714	-9.9549	-16.883	-9.3038	-9.9523	-14.847	-13.387	-12.568	-10.126	-13.187	-11.581	-18.037	-21.284
-14.31	-8.5736	-15.693	-15.87	-15.619	-13.873	-18.279	-13.093	-19.22	-17.4	-14.6	-13.52	-15.051	-15.405	-12.189	-14.327	-12.038	-14.468	-16.31	-11.308	-15.547	-11.251	-7.9896	-13.753	-15.45	-15.072	-9.9558	-13.276	-12.722	-12.687	-9.0728	-15.19	-15.75	-11.984	-16.944	-15.716	-10.638	-11.268	-13.881	-11.095	-14.179	-17.988	-15.607	-13.753	-12.105	-15.869	-12.604	-17.332	-16.646	-16.015
-2.3667	-1.7851	-0.44294	1.0071	-0.52232	-2.3248	1.0963	-2.7446	-4.2379	0.1689	0.14232	-3.4335	0.76521	2.5117	-5.2843	-3.5649	-4.185	-5.5887	2.2831	2.386	-2.2574	-1.3196	-4.7647	-1.3297	2.4624	-0.98429	0.10424	-1.4416	-0.32062	4.1885	0.079685	-5.077	0.27164	0.76814	-2.5721	1.2079	-1.7268	-3.9399	0.84173	0.88338	0.25712	-0.8127	1.3212	-2.2611	1.9487	0.69276	-0.60159	0.55091	-0.25033	1.7565
-2.7961	-2.9297	-1.6696	-1.7024	-1.5722	-4.1474	-11.241	-6.7249	-1.6483	0.10013	-3.1691	-3.7862	-3.6314	-4.7201	-3.6761	-1.0699	-8.4298	-0.66127	-2.8228	-0.44935	-6.0813	-3.7335	0.070963	-4.0273	-0.3857	-6.3906	-1.6509	0.82653	-3.9909	0.89129	-5.7434	-3.424	-5.0747	-2.2068	-2.141	-1.8296	-7.1519	-4.6131	-2.6745	-1.5836	-6.4189	-3.3804	-1.4907	-5.9694	-4.438	-6.7084	-4.799	-4.0045	-4.7056	-4.0533
-8.9919	-9.8493	-10.913	-10.196	-16.563	-10.987	-7.5891	-10.64	-5.6966	-6.0009	-8.8858	-3.1504	-1.4609	-7.189	-9.7074	-9.1264	-11.001	-11.72	-8.038	-12.44	-12.968	-7.8419	-7.6713	-8.8986	-9.744	-9.7086	-8.7803	-11.475	-11.32	-10.588	-8.7384	-7.0984	-6.104	-10.613	-9.5941	-11.367	-8.9589	-15.034	-6.7966	-11.204	-8.9898	-9.9631	-9.6573	-7.1133	-11.127	-9.7033	-6.0398	-10.343	-10.685	-11.161
-1.9691	3.2701	1.8559	5.7005	-1.7476	4.7206	0.32887	4.4673	4.5294	3.3655	6.6689	1.8337	4.1206	0.96076	2.1861	2.8904	7.3955	-1.1066	1.2111	6.8836	3.7492	4.001	2.0891	5.1205	0.54131	-3.0416	-0.32519	4.6543	4.1543	7.1024	3.5311	4.3315	3.2733	5.4072	-3.1037	2.6195	-0.60502	0.098197	1.6109	4.5265	2.4222	2.5165	2.0937	5.6935	1.5179	1.2211	0.62098	1.0679	6.2799	-0.04813
-6.8236	-4.0413	-6.8114	-0.35755	-2.788	-1.9852	-3.768	-3.9645	-4.2625	-0.18264	-4.6909	-5.585	1.6453	-7.5506	-6.2738	-5.7966	0.53115	-0.98621	0.68474	-3.728	2.4781	-3.4978	0.48123	-7.1265	-3.6775	-5.0358	-2.2498	-2.1735	-4.9787	-3.8813	-5.9865	-3.5583	-1.8183	-4.4385	0.10454	-0.55177	-4.4735	-3.7575	-1.3071	-3.131	-0.61826	0.15057	-6.2591	-7.0569	-4.1628	-3.0682	-4.6803	-1.1533	-4.4771	1.0219
-3.7812	-1.8457	-1.8992	-1.4733	-2.3099	-7.516	-3.0091	-7.5679	-2.5671	-4.2468	-2.8819	-1.6186	-3.9901	-5.6179	-5.9987	-4.9677	-10.689	-4.8556	-4.9111	2.6834	-11.974	-3.8935	-3.9556	-1.5408	-5.7	-4.1808	-2.3547	-6.0661	-2.726	-4.7198	-4.2207	-7.5259	-3.8728	-3.919	-4.2983	-3.3289	-5.5967	-6.4514	-7.5699	-6.014	-4.5963	-0.84029	-1.8066	-4.7701	1.9431	-3.6591	-3.1167	-0.5915	-5.5118	-6.495
-12.594	-9.2304	-6.76	-10.536	-7.0524	-11.348	-11.238	-13	-13.502	-6.8376	-12.446	-11.125	-10.701	-12.504	-18.198	-8.9599	-12.646	-13.922	-7.6927	-9.0363	-12.131	-13.224	-6.3857	-14.389	-10.119	-12.888	-8.7991	-14.441	-15.11	-9.9915	-9.1823	-10.401	-9.3143	-10.316	-10.324	-11.035	-7.8057	-12.885	-13.918	-10.089	-7.5891	-8.0572	-6.2687	-15.335	-9.9805	-13.043	-11.661	-12.182	-11.061	-7.2924
-24.198	-20.698	-24.696	-19.03	-22.7	-18.708	-17.374	-24.598	-20.373	-23.509	-18.772	-17.322	-17.345	-20.024	-21.708	-25.419	-18.076	-26.49	-20.72	-20.458	-21.746	-22.469	-22.452	-21.669	-23.588	-14.519	-21.058	-19.554	-26.152	-17.231	-18.591	-20.886	-21.182	-22.862	-21.871	-17.972	-18.69	-18.969	-20.691	-20.917	-15.836	-21.804	-21.413	-24.117	-18.561	-20.389	-19.686	-24.854	-20.932	-25.1
-1.5292	-5.9266	-1.9984	-10.592	-5.3224	-9.9979	-3.5501	-7.7465	0.15182	-2.6782	-3.3066	-6.0747	-1.6161	-9.5547	-8.3793	-3.928	-7.6647	-4.0352	-5.0685	-10.778	-4.275	-5.2482	-7.4394	-2.4328	-5.1333	-7.7162	-7.0417	-5.2991	-7.5116	-2.3835	-6.6313	-7.2306	-7.0583	-6.2036	-10.111	-7.7339	-6.1017	-6.7451	-0.82578	-6.5348	-8.1341	-3.0357	-3.8196	-5.4237	-6.0628	-2.3882	-3.0212	-3.4943	-3.2561	-4.2132
-23.397	-21.145	-22.759	-16.951	-16.993	-20.666	-20.435	-20.259	-18.799	-18.273	-21.158	-20.936	-20.306	-19.432	-17.338	-21.954	-21.471	-20.948	-15.636	-21.85	-23.43	-17.589	-17.786	-17.799	-18.69	-22.524	-19.616	-18.178	-22.355	-18.64	-20.086	-18.43	-21.166	-21.514	-23.614	-17.653	-17.537	-18.608	-19.852	-22.63	-19.657	-21.649	-24.668	-23.44	-19.54	-18.875	-20.741	-21.497	-16.7	-24.629
-5.9028	-3.5023	-4.506	-5.3421	0.54517	-3.6401	-3.5506	-3.678	-7.664	-7.1786	-6.0672	-6.1441	-2.1893	-6.2458	-0.31274	-9.3198	-6.9896	-4.8305	-4.3363	-1.9563	-2.7861	-2.362	-1.2642	-0.77115	-2.8201	-5.9396	-2.5606	-3.6071	-2.1237	-10.354	1.6408	-0.91699	-3.6158	-1.4094	-4.0228	-3.1884	-1.0659	-9.1831	-3.8511	-7.4886	-3.0999	-4.5776	-6.1985	0.56179	-3.2372	-4.9984	-1.3612	-4.3394	-1.3651	-7.7584
-2.8078	-2.8564	-3.1183	-6.3253	-5.081	-3.4219	-3.7702	-1.4969	-3.4171	-5.0919	-0.55686	-5.4111	-3.3376	-5.2902	-2.3403	-2.8354	-5.3608	-3.8572	-2.7858	-3.5441	-6.4931	-1.6836	-1.9437	-2.9545	-3.126	-2.1392	-7.54	-1.5956	-2.6612	-6.4664	-4.1169	-6.1416	-3.1929	-1.5391	-6.6811	-4.9348	-6.8739	-2.9304	-1.5773	-4.6902	0.48952	-6.838	-4.9017	-2.4772	-7.232	-1.153	-6.6219	5.9265	-3.3613	-2.4107
-2.9292	3.6481	2.7958	-1.2233	3.7053	5.3862	-1.5211	0.29277	4.1531	2.4396	2.7644	1.6019	0.78797	6.4814	-0.51347	3.541	-5.8611	-3.5298	1.5766	4.502	4.0487	-0.59794	1.3291	0.54086	-1.7323	-1.0967	-2.4663	3.6015	-2.9001	2.3837	2.6593	1.3079	-2.1698	2.4907	-1.7103	-0.19281	1.4363	-0.8935	1.1044	4.7352	1.7788	-2.6665	3.4329	1.5569	-1.0799	-0.96214	-0.11681	1.6551	-1.1049	4.3038
-2.9361	-0.96106	3.6475	-1.8645	1.2278	-4.5665	-2.5303	3.0333	2.2185	3.1184	2.6911	-4.3027	3.5539	-0.42687	1.5416	-0.35286	-0.62985	-0.028604	3.7987	-0.32301	-1.071	3.4435	-1.9122	-1.2897	-0.079623	-0.67263	0.14041	1.3761	-3.1229	0.97848	2.7764	-1.2688	3.0296	1.8497	-0.98191	-2.2037	-0.92494	1.7526	-3.0676	-0.37494	-0.2885	0.63738	0.59035	1.6149	3.1403	-1.4668	-0.053472	5.6123	-2.7261	-4.6054
5.6437	13.917	6.8465	2.6794	7.7143	10.195	7.126	3.0477	5.7096	0.97177	7.4862	11.265	6.616	10.912	7.2456	5.2383	3.6184	5.4948	0.74148	6.3813	4.8719	6.1987	10.012	8.621	5.4125	1.5261	6.5665	7.9009	9.2613	5.8876	2.502	6.0589	5.7757	1.1066	5.273	6.4286	4.1736	4.4876	7.1904	5.6259	5.2451	8.8644	11.572	6.3601	6.3982	10.644	5.2898	7.1998	5.361	4.815
6.5077	9.1176	2.2407	3.1951	6.3409	8.611	3.9567	5.788	3.1213	3.4435	3.4476	2.3872	1.5279	0.64032	1.8065	2.3939	0.40336	4.7623	2.8991	4.6427	1.7713	8.3636	7.9518	4.323	3.1348	5.6292	5.2636	4.3536	5.0831	2.7879	6.6203	6.6386	3.8726	1.7608	4.4189	6.5491	7.3172	0.22904	4.3748	4.1164	2.6586	5.9916	5.6697	5.9886	5.1142	5.2065	2.5613	3.3206	5.9054	8.0101
10.895	15.908	15.702	9.0481	9.9707	7.3966	7.4744	15.106	10.091	10.597	6.0303	8.8821	12.464	5.2814	9.8518	11.59	5.8143	7.4474	6.3271	10.159	9.4876	10.452	12.001	14.246	10.229	11.105	13.541	7.7987	11.522	11.141	13.809	6.7749	8.4272	12.446	9.0138	17.713	5.2189	9.3088	11.643	11.462	8.1272	9.8928	7.8594	5.2908	7.9084	8.5732	10.806	13.807	13.118	12.572
7.5914	6.0631	8.7217	10.233	7.0583	9.1469	12.05	9.8539	9.1911	12.462	14.482	10.418	9.0826	6.306	7.3731	8.851	8.2713	8.6672	7.452	6.5731	4.6525	5.6421	10.711	8.9631	6.4625	6.0609	10.602	4.4579	11.255	9.1684	10.257	6.9844	9.9271	10.124	6.6941	7.3623	12.69	6.9165	7.4093	5.3579	9.0651	9.4129	8.3136	6.5061	10.147	8.8032	9.1716	8.3372	10.176	4.6746
-7.4998	-5.8239	-4.4519	-10.969	-4.8869	-9.1254	-11.932	-6.1355	-8.6467	-7.9858	-8.9281	-8.7105	-8.0964	-7.515	-9.0449	-12.083	-10.694	-10.299	-8.3917	-12.164	-13.22	-12.264	-6.0546	-4.5347	-1.8041	-9.3635	-3.2459	-9.3044	-8.6278	-9.0303	-4.7149	-5.1496	-7.6516	-6.6164	-8.7502	-12.23	-10.69	-8.3295	-11.389	-12.732	-9.6799	-9.3194	-8.6726	-5.0534	-3.5466	-8.4654	-6.4841	-7.0382	-10.713	-11.919
3.7301	4.3663	4.8713	8.228	5.4046	3.9776	7.6378	4.5871	2.9945	4.6617	6.1974	0.72717	5.5109	9.5718	2.6848	2.874	0.026219	1.6936	6.2916	5.1117	8.0919	8.0833	4.3587	4.3286	10.87	6.0219	5.428	10.201	9.9472	4.7333	4.6336	1.6043	1.632	7.5249	7.1375	5.4405	13.929	2.5388	3.947	4.4581	2.5099	1.1705	3.5589	13.918	7.3161	4.8784	4.3897	0.25132	12.183	5.8619
-2.9321	-4.0007	-2.2365	-4.9617	-10.926	-6.0781	-2.8091	2.5108	-6.0392	-1.0456	-5.2921	-2.8123	-1.2639	-5.3867	-5.6728	-1.917	-1.5152	-5.5553	-2.7098	-8.7531	-4.588	-3.929	-2.8911	-8.7204	-3.6476	-2.0423	-4.7258	-7.7672	-2.6595	-3.9467	-0.99411	-1.5519	0.30332	-6.1898	-3.3353	-2.554	-9.9172	-1.3149	-9.6693	-6.5923	-4.8131	-4.3592	-5.6307	-3.3141	-6.37	-5.4085	-5.6235	-2.8013	-6.2581	-3.8877
-0.97734	-0.27985	1.809	5.7617	-5.084	0.11319	4.3805	5.3305	0.60858	2.6015	-1.2789	0.295	3.1354	1.5403	6.7431	2.0485	2.3231	2.6002	0.82551	-0.98238	-4.5683	0.44825	1.688	-1.1767	0.69456	-3.2652	-1.3085	-1.5236	1.6024	3.5725	1.1467	-0.21668	3.3112	2.2484	-1.1808	-1.2988	4.9432	0.30661	0.54704	2.3624	0.48916	1.3575	1.2181	-1.294	0.92251	-2.9773	-0.7064	-1.1831	0.92522	-5.2013
-6.4995	-7.0766	-1.1305	-11.776	-12.808	-8.1164	-10.007	-7.3999	-6.7528	-6.4204	-11.024	-13.818	-11.152	-10.315	-8.982	-11.749	-5.483	-6.0694	-2.0889	-9.4733	-12.611	-17.23	-11.904	-7.6499	-8.1532	-9.3196	-8.9111	-10.571	-10.802	-11.144	-10.185	-8.3597	-10.116	-6.543	-11.003	-12.55	-4.1599	-9.2856	-10.717	-9.9245	-7.985	-7.8058	-10.233	-9.4428	-7.2081	-8.4786	-8.5503	-6.9759	-9.8639	-5.3861
-2.7906	-2.5399	-3.129	-1.5122	-0.57165	2.3915	-3.9081	-4.0542	-0.31609	-0.50964	-4.3392	1.474	-1.9828	-2.2661	-0.42447	-0.51123	-4.3554	6.6093	-1.2731	-2.1784	-2.3132	0.26491	-5.6036	-3.2633	-2.6298	0.56094	-0.08571	-1.2813	-3.0641	1.7417	0.74901	0.43047	0.97201	1.2344	1.8757	-1.0505	0.55291	-0.66824	0.37847	3.6403	2.6582	-0.24943	-0.7927	1.31	0.68009	-0.71805	2.2186	-4.6343	-2.6188	-2.8636
-5.6242	-7.5424	-7.1934	-4.6617	-4.604	-3.8785	-6.0457	-9.6813	-7.9407	-4.6209	-3.9838	-5.9284	-5.8928	-3.9636	-5.5713	-9.0665	-6.8408	-7.8939	-0.57383	-8.007	-3.0881	-5.6817	-5.7041	-7.1094	-5.006	-7.1651	-3.0633	-5.5428	-3.5247	-7.5381	-4.0165	-3.5942	-5.9852	-9.4006	-1.3631	-8.5276	-3.9269	-6.5422	-9.1484	-5.0467	-5.441	-3.3948	-3.5519	-9.2164	-4.6422	-6.2942	-3.981	-8.0587	-2.4431	-3.6609
4.081	6.2283	2.5878	0.88368	1.3091	3.6028	-1.5283	0.35476	3.2088	-1.5639	6.9663	4.3327	1.4927	0.21059	-1.6717	0.86134	-1.8876	1.3812	-0.11778	-3.1309	7.0867	0.34411	2.3038	5.3011	-0.88053	1.7876e-05	-0.86135	3.8797	3.0628	3.046	3.1908	-1.7541	1.7038	6.1598	-0.25379	3.8153	0.28024	4.1817	0.41157	-1.1072	1.2871	-0.74644	0.95189	3.1659	0.92131	-0.22068	-3.445	3.9393	2.83	0.6322
7.4039	3.121	7.1161	5.5257	9.0838	11.917	6.8558	9.5699	7.144	1.6101	4.7912	9.7879	8.1113	9.2645	11.385	-0.49263	8.796	9.0787	7.1234	9.1494	7.834	5.9906	8.652	10.398	2.827	16.707	4.418	9.9834	8.7288	5.8889	7.7419	7.0945	13.957	2.7552	11.188	14.592	7.2478	7.7441	10.982	11.407	8.5268	8.1024	6.9702	6.8873	8.0745	7.3149	6.8461	12.452	3.6919	5.4642
-8.1623	-4.6077	-6.5673	-8.0524	-6.8697	-4.6264	-8.3967	-6.9182	-6.7029	-6.6988	-9.1554	-10.65	-2.6286	-9.0697	-6.2318	-7.6443	-7.4822	-6.2972	-5.4035	-4.4082	-8.0568	-7.6423	-4.5314	-7.1438	-5.9426	-7.2149	-6.2807	-3.0053	-5.6787	-8.5173	-8.7744	-5.5036	-4.1627	-5.8017	-11.445	-7.9306	-5.4618	-11.135	-3.5488	-5.8629	-8.5924	-10.426	-5.0579	-3.0022	-3.4311	-4.2717	-11.518	-5.2549	-6.6063	-4.4719
-0.32637	1.5907	-0.80467	4.91	-3.2845	-3.593	-2.5599	-1.0249	3.2096	2.6677	-3.6875	1.1344	-6.5072	-0.7867	-0.086297	-3.3479	-4.4783	-2.2994	-1.5378	2.4872	-2.2162	0.0088617	-4.0859	0.66589	-0.75787	3.8191	5.7243	0.13464	2.2143	-1.6189	-2.0415	-2.5172	1.9271	-1.3945	-2.1885	1.7994	-2.9402	-0.11077	-2.8901	-2.3056	0.97728	4.0308	-2.0345	-2.7297	-2.1869	1.9469	0.029754	-1.255	2.4054	1.4884
-0.61376	-1.6232	-3.4093	0.7071	0.58326	-0.92349	0.39655	2.8479	-2.2874	1.2104	-2.9869	0.43314	-3.9968	-2.6441	-3.0152	-1.1729	-0.85601	-1.1306	0.07041	3.2261	-0.98649	-2.1406	5.3968	-5.5795	-1.7683	3.9806	0.78089	-1.2996	-1.9809	2.129	1.5197	-1.731	5.8536	3.0484	0.7257	-6.2522	2.4852	-3.1165	-3.2052	-3.2283	-1.1735	4.7711	4.7414	-0.35993	0.98759	1.9048	0.43383	1.6721	-2.5799	-0.86897
-5.7578	0.50111	-3.993	-3.8227	-1.5286	-4.2018	-3.9878	-2.1033	-0.088293	-2.2236	-5.9688	-3.9034	0.27222	-1.1385	-0.83348	-5.2166	-3.8104	-3.0492	-4.1907	-1.0582	-3.59	-4.3965	-7.747	-4.8609	1.7275	-1.2466	-4.2577	-5.7429	-4.8004	-6.1117	-2.3591	-3.3387	-5.9092	-2.0753	-2.4212	-6.0251	-2.3915	3.6342	-0.26656	-4.9064	-0.0068463	-4.5847	-2.4156	0.83317	-4.9037	-2.717	-3.542	-7.6645	-3.2903	0.81037
-22.039	-24.756	-25.444	-20.831	-17.898	-25.014	-20.293	-21.043	-17.826	-22.275	-19.109	-20.033	-18.195	-20.774	-23.439	-17.381	-21.661	-22.021	-22.27	-22.334	-21.329	-26.428	-25.151	-24.335	-25.236	-25.874	-20.345	-26.632	-24.835	-19.632	-25.883	-25.188	-26.322	-22.412	-23.58	-22.696	-22.378	-18.871	-19.577	-19.764	-22.232	-18.654	-25.002	-24.553	-23.31	-19.708	-17.583	-23.839	-24.862	-20.917
-1.0452	-2.7323	-5.1351	-0.41828	4.5014	-1.879	-2.1569	0.68314	-3.0291	-1.6607	-3.6908	-3.1429	-0.31881	-4.0471	1.8159	-2.6212	-3.6552	0.58022	-0.68089	-4.6507	1.1369	-0.19117	-2.999	-5.3375	-0.92024	0.63893	-4.2454	-3.8169	-5.0306	2.2863	-0.20822	-1.4975	-4.8376	-0.68955	-4.062	3.7011	-3.021	5.0573	-2.5691	-3.2633	1.3325	0.27871	-1.2384	-1.6565	-1.6134	-1.5877	-2.4983	-0.16109	0.9813	-0.8578
5.3248	-2.8872	2.4699	1.5247	2.8727	2.0845	-0.10494	3.4652	-0.52097	0.21493	3.8205	2.4887	1.9869	7.2095	1.4955	1.1706	5.8801	1.9825	-1.8109	1.9724	2.6988	1.8895	4.3319	3.3585	1.2027	0.957	-1.8593	4.3594	-2.6883	2.4739	1.5272	5.4237	1.3461	-2.3172	2.7851	5.0564	-3.6292	0.11462	2.8663	-0.10821	2.3672	6.2211	0.87681	2.927	1.9316	4.7768	-1.76	-2.5532	0.81391	0.876
-3.1926	-9.1346	-3.0239	-1.9327	-6.9164	-4.4196	-0.68679	-2.2734	-3.9196	-1.7344	-0.090236	-4.7647	-0.47052	-6.6865	-2.2005	-1.5049	-5.7035	-1.7954	-3.7174	-5.822	-4.412	-0.30467	-4.2205	-4.469	-6.7525	-5.6845	-5.3083	-2.5734	-1.947	-6.2696	-3.6838	-0.99333	-3.9381	-8.6439	-2.8609	-7.4824	0.4949	-0.24003	-2.1044	-4.3455	-2.5729	-4.858	-2.1741	-2.9779	-6.0623	-2.539	-4.4828	-4.8	-7.7409	-0.43574
-20.1	-26.598	-21.484	-24.442	-21.533	-24.286	-21.286	-19.802	-24.55	-24.907	-23.979	-19.282	-23.77	-18.664	-21.349	-24.555	-20.538	-23.764	-23.856	-19.097	-21.011	-16.932	-20.589	-24.03	-22.595	-23.138	-28.273	-23.881	-23.929	-26.779	-19.732	-20.253	-20.595	-22.152	-25.118	-21.187	-25.865	-19.627	-20.315	-25.96	-18.551	-18.176	-21.291	-20.88	-21.248	-18.972	-22.707	-23.203	-22.686	-19.516
-11.209	-11.295	-14.304	-10.397	-11.428	-15.441	-12.594	-11.167	-11.843	-11.854	-12.039	-9.8556	-9.7285	-10.8	-10.226	-9.0152	-11.963	-11.823	-10.322	-15.36	-10.115	-10.162	-14.068	-11.431	-12.781	-9.5859	-11.229	-11.405	-6.6592	-13.414	-14.021	-14.364	-12.519	-8.8835	-10.869	-6.5109	-13.977	-12.642	-11.39	-4.6217	-6.0913	-7.6246	-4.1495	-11.613	-11.714	-13.976	-12.154	-11.011	-11.021	-14.15
-0.71929	-0.58573	1.4534	-4.9544	1.2431	-4.5881	-4.333	-5.3621	-3.0751	-4.3093	-4.6127	-1.5743	-0.60422	1.3882	-4.1427	-2.938	-0.61093	-3.4074	-0.25927	-8.0303	-3.0957	-2.4928	-4.1039	-6.2112	-2.7184	-2.3862	-2.436	-3.6663	-4.5355	-2.484	-1.7193	-3.7236	-0.15274	-1.7171	-2.3064	-4.1581	-0.93182	-4.5688	-3.8078	-0.9418	-1.7595	-4.2346	-4.8321	-2.597	-1.6192	0.55525	-1.2759	-2.7007	-3.2731	-0.12327
-2.4771	2.172	1.0856	-3.1677	-5.2621	-1.9283	0.28812	-2.8012	0.6025	-2.7443	0.11035	3.0525	-0.18061	-1.0354	0.50431	-2.0647	-1.5445	2.1715	-1.0658	-0.9802	-1.8975	-0.79524	-2.3813	-0.081899	-1.8549	1.7119	-7.5136	-1.7709	2.531	-0.056164	-1.7751	-0.7558	-3.5971	-1.6644	2.011	-5.1822	2.0008	-0.23147	-1.9223	-2.8655	-1.4122	0.27866	-1.9376	-0.58883	1.022	-0.85442	-0.22367	-3.2696	-2.749	-1.4086
-0.81077	-2.8877	4.8356	1.0508	2.3278	2.6922	2.5171	0.12828	-1.8128	3.629	0.30802	-1.7692	3.1628	0.84072	3.1337	7.4291	5.1525	-1.1903	5.7917	2.5988	1.5575	6.7197	0.11284	4.9633	1.719	-0.48269	5.5667	1.641	1.7296	5.1152	-1.0695	6.5418	3.597	6.9519	5.2443	1.3503	5.7944	-0.56406	-0.97016	-1.2343	2.3513	1.7039	0.84697	2.204	4.3552	-1.1132	4.0071	-7.7394	-0.74795	3.0962
5.9545	9.0081	8.2895	6.8679	3.9546	1.9635	8.1211	8.8904	9.3627	10.139	5.3281	5.2093	9.0568	5.4733	7.8672	4.0428	6.8031	9.8364	5.5948	8.5835	8.5466	6.0994	5.8281	9.7633	7.1567	7.2735	6.7828	7.6521	5.2272	9.1614	4.0348	5.9036	7.5832	3.3564	6.1181	0.67174	4.731	5.4487	5.2489	6.3487	5.1207	9.3123	6.4052	6.1759	7.0578	8.2749	9.6025	4.2189	7.6815	6.6332
-4.2914	-0.65626	-9.387	-3.8524	-1.3056	-7.1657	-1.7393	-6.8782	-2.5276	-5.7929	-3.6357	-6.8446	-5.1127	-3.5396	-1.1024	-6.0352	-4.5059	-2.6933	-2.6464	-5.848	-3.4718	-3.9432	-3.3227	-0.79932	-4.6526	-1.4298	-1.7604	-5.729	-1.9492	-2.6473	-6.0068	-3.5837	-4.5358	-3.1319	-2.6251	-5.4627	-5.7097	-2.9694	-6.5296	-4.1444	-7.7674	-6.6835	-0.17645	-5.7251	-2.8214	-5.1162	-0.97828	-1.7658	-4.7581	-5.6362
-7.6162	-5.7277	-8.8175	-8.6433	-11.298	-6.7106	-8.1922	-3.4775	-13.214	-6.4941	-8.6061	-4.4047	-6.5917	-3.7011	-7.243	-6.032	-7.6759	-8.2779	-10.749	-6.0712	-9.9051	-6.3468	-4.9608	-6.2063	-5.2793	-7.1527	-9.2276	-8.1509	-4.016	-10.47	-7.6391	-4.3398	-5.6795	-9.1487	-8.3232	-10.721	-7.5772	-3.4617	-8.554	-8.344	-11.381	-8.0414	-5.7453	-8.6667	-10.643	-8.7693	-10.063	-10.892	-5.7845	-8.6009
10.63	10.434	3.8159	8.011	9.2074	5.6259	9.0737	7.304	6.3952	9.0385	9.3106	9.9655	8.158	7.4607	9.6865	12.07	5.247	9.1847	10.066	8.961	9.8054	11.854	6.9039	11.925	6.38	10.469	13.543	13.22	5.8165	12.963	7.9837	11.288	6.4297	9.814	11.835	4.7248	10.005	7.904	8.112	1.5118	5.9018	12.477	8.5589	13.965	10.485	8.2926	6.0531	4.4179	9.0888	9.5457
-4.2145	-5.6388	-3.1271	0.86241	-3.872	-5.3011	-3.7513	-13	-0.85018	-3.6179	-5.1795	-4.8323	-5.1993	-6.6996	-5.9998	-8.3552	-3.8383	-1.3123	-2.2411	-4.8246	-2.1778	-9.9577	-5.1174	-7.2367	-5.4809	-4.854	-3.4795	-4.3992	-4.6515	0.87004	-5.3633	-7.4753	-6.7139	-2.8746	-3.3762	-0.48405	-7.2595	-3.6967	-4.8762	-6.1844	-2.918	-6.8095	-7.5501	-6.1824	-7.337	-7.7259	-6.4142	-1.9906	-2.781	-0.38034
-3.807	-4.8333	-5.979	-6.445	-5.6601	-8.7183	-4.5964	-6.804	-3.4438	-7.5846	-6.0281	-3.8732	-7.1066	-4.6224	-2.8931	-4.0273	-4.6999	-2.4429	-8.2528	-2.7583	-2.1368	-3.3134	-6.1103	-2.1944	-7.1115	-4.2974	-5.7037	-5.7929	-4.4767	-1.25	-3.274	-6.7182	-9.5305	-5.7111	-4.3806	-1.5281	-7.6125	-11.393	-7.1547	-5.85	-3.964	-0.705	-1.9539	-5.2352	-5.8019	-8.6766	-4.2025	-5.1025	-3.8507	-3.0386
1.3591	-0.94538	2.954	2.3375	1.847	2.0006	2.3374	-1.9211	-3.6611	-0.74896	-3.2215	-5.5034	1.712	-3.0673	-5.3359	1.8318	-0.19189	3.2155	-1.3384	-3.6749	1.263	-2.8907	-3.5827	0.76461	-1.3292	-0.25878	-1.9548	5.2004	2.8304	-1.6966	5.5204	-3.3946	0.86845	-1.618	-2.2294	0.78758	1.2281	-0.3431	0.60964	-0.41074	-1.9225	3.9376	-5.137	-2.2272	-3.0137	0.17858	-4.1053	-3.8253	0.89169	-1.6118
1.0022	-2.0711	-1.557	-0.15049	1.8801	-0.13697	0.018032	-0.25764	-4.9713	-3.5123	0.48139	-2.7023	-0.9687	-1.6571	1.4022	0.12681	2.169	6.8716	-1.5406	-3.4216	0.20418	3.7202	2.593	0.89551	-1.1497	-4.9137	0.92267	-1.4041	2.4901	1.6524	-6.7848	1.1621	-5.4392	-2.1575	0.66847	0.44347	-1.7267	-1.4287	3.0593	5.0517	-1.9412	-0.62463	-3.5986	-1.0922	2.4945	-3.3315	-1.248	-6.2719	-1.9435	2.2641
-4.5983	-4.1325	-7.8529	-5.8046	-5.5227	-4.0972	-2.6288	-3.4607	-6.4113	-4.8205	-3.8513	-1.5569	-5.0457	-5.1508	-5.3323	-1.2035	-2.8224	-7.1014	-7.3745	-7.6587	-2.1472	-3.9487	-0.66252	-4.9927	-4.3756	-6.9448	0.47924	-4.3284	-3.7051	-8.0024	-9.5834	-5.8113	-0.15169	-0.30878	-6.6573	-4.1567	-7.6	-7.2196	-8.603	-3.0848	-3.1897	-5.8311	-5.087	-5.5444	-2.0084	-3.5708	-1.6752	-1.667	-6.6199	-5.7556
-5.7882	-1.9654	-2.2942	-8.3531	-5.9424	-8.0897	2.2293	-7.1419	-4.4796	-6.8823	-6.1002	-6.2001	-5.9766	-7.4539	-5.5676	-4.2582	-11.308	-7.5802	-1.8487	-3.8432	-5.096	-1.698	-6.1234	-5.9542	-4.6346	-7.7294	-4.0903	-2.068	-6.739	-7.4701	-5.0034	-7.3861	-5.0482	-6.1193	-3.7153	-3.9046	-6.9121	-11.656	-6.7923	0.078373	-3.6231	-6.8702	-5.5333	-6.5668	-5.8841	-5.412	-4.9238	1.0235	-4.0453	-5.3208
4.2315	6.4858	5.0861	2.207	1.975	2.0002	-0.7601	4.6421	7.3949	10.986	5.1403	6.693	11.879	2.8508	1.5207	-2.6287	3.581	6.424	5.5434	9.0844	8.5391	-0.16419	6.4469	4.432	8.1612	4.5669	5.7979	6.5003	4.8611	1.6184	3.046	5.6552	1.4247	5.9173	6.2225	8.9292	-0.15335	10.894	2.8485	7.8339	5.6585	-0.016607	4.3027	1.299	9.8452	5.6787	4.5518	7.5515	0.95287	8.4702
-0.80551	9.8867	5.4381	3.6503	6.7391	4.4451	5.6622	2.7172	0.176	9.3701	0.094703	0.35688	4.5786	6.8466	5.0564	4.8529	6.7663	3.2855	9.2385	9.0627	3.3634	5.5809	5.1611	8.4605	2.5981	4.0094	3.0499	5.9368	4.4713	3.1426	-0.27546	1.3576	5.6364	4.0402	9.6502	10.879	6.2215	2.2039	3.5309	-0.66751	6.9313	5.6345	6.2248	3.3816	4.5253	-2.434	7.2051	0.77914	0.19144	9.5025
6.8876	9.439	9.2615	6.4787	10.481	7.477	11.566	9.0481	5.5429	7.6302	12.74	9.1755	9.7313	13.604	8.5214	7.9233	5.9292	6.0766	9.894	11.221	11.069	6.0696	12.933	12.582	3.4574	6.8962	11.498	8.6335	6.2195	10.784	10.203	11.508	10.91	11.882	11.576	8.0534	10.993	5.1925	11.661	10.418	7.2574	7.7304	6.6379	5.907	7.1808	8.5084	10.022	10.318	8.3185	10.202
-0.23911	4.8059	-0.84713	-1.3204	1.3264	1.3144	-0.4761	2.2635	1.2775	-3.1627	-0.40206	-0.56814	-0.1227	-0.54103	0.985	-0.98259	-2.2582	0.61991	0.44901	2.7073	-1.3361	-0.24093	-1.3242	1.6608	-1.5206	3.4497	-4.2708	1.9309	2.5066	3.9188	3.4075	6.8276	3.4531	0.73019	1.5942	1.4131	-2.0024	4.496	-1.9412	-2.0132	-2.3778	1.9902	4.1392	-1.0257	3.7808	8.0386	2.4246	-1.0257	5.371	-1.75
-5.7051	-1.859	-7.0507	-8.2542	-9.3214	-4.681	-6.5739	1.7201	-3.7514	-9.5503	-3.7554	-7.7238	-1.4495	-3.9831	-4.4084	-6.0795	-3.2033	-8.4999	-2.5168	-1.3465	-3.7238	-9.477	-2.302	-2.9366	-5.5183	-2.4468	-4.2406	-4.9937	-6.9073	-7.8855	-7.1137	-4.2981	-7.8613	-8.6767	-4.7262	-6.8189	-5.89	-8.8811	-3.3839	-2.3278	-5.9108	-6.9727	-7.0653	-5.6389	-7.3196	-7.527	-6.6175	-2.2133	-4.5824	-6.3008
-6.8137	-13.189	-12.311	-7.1248	-11.267	-7.6885	-15.465	-8.7884	-4.9287	-10.597	-10.427	-15.191	-11.991	-8.1551	-7.7409	-8.5411	-9.9383	-8.7589	-6.8425	-7.3816	-6.0708	-11.915	-10.354	-8.334	-12.788	-5.802	-8.2903	-7.7045	-8.9087	-5.4913	-11.119	-4.5203	-4.7468	-8.3587	-6.9205	-10.885	-6.4996	-11.685	-4.7951	-11.927	-5.8945	-11.546	-11.866	-5.431	-7.1274	-13.648	-7.5146	-8.5962	-6.4929	-12.659
16.191	2.6207	9.0607	9.3539	6.3996	4.5771	9.1405	8.6233	10.088	8.5791	12.301	6.5228	7.5841	9.9881	11.466	7.9324	5.0489	12.787	11.087	13.315	10.171	10.973	7.9543	5.9746	13.322	6.3797	9.7226	12.817	10.202	6.8135	8.7487	6.5635	6.2903	7.0286	11.662	8.5556	12.844	8.5461	12.341	9.3721	6.5917	9.3813	9.5187	16.107	9.6757	10.997	7.7798	12.219	8.6292	6.1778
11.112	11.501	7.0002	6.0963	11.865	14.198	6.3736	10.025	7.9827	11.878	11.391	10.322	14.626	8.1078	10.074	8.5772	10.912	12.293	11.123	8.4419	5.1758	11.815	10.137	12.808	9.4301	14.197	6.78	8.7888	12.754	8.7771	10.974	4.8424	7.2884	8.304	12.678	9.061	8.8412	7.9748	10.873	5.6321	11.445	11.343	9.6859	11.502	10.293	12.054	8.1784	7.8921	7.1155	12.63
-8.2323	-8.7102	-7.5687	-9.3423	-12.121	-13.286	-6.5404	-6.6677	-5.1012	-12.454	-10.545	-10.593	-8.9628	-8.3437	-10.838	-7.6798	-5.2495	-9.5851	-11.74	-9.6056	-6.8692	-7.2399	-3.2484	-14.766	-3.1396	-8.4948	-13.652	-10.875	-11.847	-11.48	-9.8763	-11.097	-8.4411	-9.0265	-10.73	-6.8497	-7.0197	-12.807	-7.3007	-9.7672	-13.992	-10.27	-13	-8.376	-6.542	-5.0622	-9.9424	-8.0422	-7.0754	-11.588
-2.1421	-6.6613	-8.369	-3.7252	-5.3521	-9.1245	-8.0245	-6.4699	-3.6563	-7.4397	-1.26	-0.53407	-3.1198	-3.6761	-10.269	-3.2862	-3.6872	-6.8455	-5.0514	-9.0523	-2.7158	-7.0635	-7.6347	-4.0516	-4.024	-5.927	-5.2037	-3.1504	-6.6659	-4.797	-7.3008	-3.5297	-4.75	-8.0552	0.31617	-5.1068	-2.9217	-2.9615	-3.213	-1.365	-3.3326	-3.4485	-5.6505	-5.8244	-7.9216	-3.6939	-5.052	-8.5213	-8.588	-5.939
-6.7197	-7.7475	-6.0685	-1.9337	-3.335	-3.6727	-3.3117	-1.0504	0.16974	0.83524	-2.2742	-0.090774	-9.8937	-4.2956	-6.8167	-6.9442	-9.4956	-3.7642	-2.4805	-1.6244	-5.7919	-5.4244	-8.2246	-5.2812	-2.0633	-2.2465	-0.94841	-4.7557	-3.7482	-5.7607	-4.568	-5.9457	-4.5957	-4.6947	-4.3096	-4.4593	-0.70056	-3.6573	-1.4879	-0.0077289	-2.5506	-2.3038	-1.9511	-0.85846	-4.1226	-0.0025401	1.1241	-7.9087	-4.359	-3.7039
-11.119	-13.495	-10.484	-8.1265	-15.432	-11.843	-11.825	-10.708	-10.175	-8.6477	-12.186	-15.607	-15.875	-11.341	-15.144	-10.105	-12.378	-14.782	-14.032	-12.202	-8.6154	-11.851	-10.987	-11.718	-12.788	-9.6764	-12.214	-7.5261	-13.391	-9.0892	-12.949	-9.2095	-10.01	-11.192	-11.57	-11.316	-13.959	-11.337	-10.114	-10.368	-12.374	-17.919	-12.248	-12.972	-12.618	-12.819	-13.717	-14.224	-16.622	-11.207
-17.17	-16.563	-10.95	-19.649	-9.6095	-15.223	-15.72	-15.928	-12.258	-17.678	-8.6653	-16.738	-14.98	-17.088	-15.057	-14.861	-10.278	-11.698	-13.733	-21.606	-11.374	-15.782	-14.728	-9.8787	-19.904	-9.4658	-11.51	-17.251	-14.707	-12.589	-12.865	-16.076	-20.388	-18.93	-16.347	-12.484	-12.186	-15.989	-11.504	-12.796	-11.836	-11.928	-11.087	-17.528	-14.711	-13.846	-17.026	-14.793	-15.096	-17.458
10.794	6.437	7.3679	6.5962	3.5901	5.5891	4.9695	4.3544	11.593	8.0245	3.436	4.9563	8.3488	7.4337	4.8394	2.5454	6.3836	7.155	1.7951	10.364	7.7079	7.6326	5.2574	7.1555	7.126	8.3056	7.2538	7.2043	7.9238	6.389	-0.74648	5.3519	3.5324	3.9436	9.8024	8.0658	3.8062	4.8266	7.1913	8.4181	9.2794	8.9274	8.344	10.842	5.6887	7.4584	9.1645	7.6507	7.9743	3.1897
-5.1014	-0.64604	-2.3406	-6.4622	-0.96127	-3.6298	-3.1431	-5.8688	-4.1717	-7.3262	-4.0143	-6.8479	-5.939	-1.2962	-3.6241	-8.2831	-5.5139	-5.0162	-6.5243	-9.1468	-6.0456	-5.6821	-9.4402	-6.4743	-4.1912	-9.7036	-0.47825	-1.487	-5.3786	-5.2315	-6.8687	-7.5409	-6.1436	0.35977	-3.9338	-6.9474	-5.0631	-6.7763	-5.0867	-11.664	-3.7136	-6.0402	-9.7694	-3.3083	0.57608	-0.61333	-7.2816	-3.4643	-5.5292	-7.9412
-19.439	-21.242	-23.068	-23.071	-24.756	-21.421	-25.084	-27.362	-20.943	-21.24	-23.903	-18.222	-19.469	-16.736	-25.214	-24.913	-17.005	-20.543	-24.753	-25.969	-22.575	-21.44	-23.795	-23.849	-23.759	-23.911	-24.229	-23.079	-20.319	-19.943	-20.232	-21.507	-21.752	-19.309	-24.167	-22.968	-21.311	-26.444	-18.408	-23.614	-25.277	-25.645	-23.582	-17.347	-25.192	-24.422	-19.985	-18.142	-21.301	-19.813
-8.774	-10.033	-13.754	-14.492	-12.512	-10.476	-13.488	-12.985	-13.103	-10.948	-12.609	-13.725	-9.0085	-11.928	-10.142	-14.066	-8.4056	-12.099	-13.485	-13.082	-14.496	-6.649	-8.6655	-10.317	-9.4356	-14.334	-10.807	-13.623	-10.12	-11.995	-11.922	-11.495	-9.4092	-15.026	-9.6673	-8.9712	-10.952	-10.267	-16.671	-12.353	-10.537	-17.431	-12.658	-14.107	-11.893	-13.14	-7.4028	-9.7058	-16.258	-9.1926
-22.892	-16.966	-21.861	-16.751	-25.867	-22.291	-21.627	-24.194	-21.972	-22.857	-17.533	-18.035	-22.017	-21.097	-22.205	-17.969	-18.82	-25.85	-18.085	-21.631	-23.897	-18.27	-23.583	-20.873	-20.419	-22.756	-18.169	-20.344	-26.359	-22.834	-21.169	-22.695	-23.247	-23.605	-30.109	-17.625	-26.872	-21.02	-23.669	-17.245	-19.291	-26.514	-21.97	-21.632	-22.445	-18.856	-20.121	-23.79	-21.664	-23.7
-7.8154	-6.5506	-3.3166	-2.7957	-1.5428	-2.797	-1.6871	-2.9918	-0.64857	-2.0345	0.51769	-5.1321	-5.7887	-6.1181	1.4412	-2.0987	-1.602	-2.9911	-5.8513	-2.226	-1.5454	-2.1121	-5.5608	-1.6518	-7.585	-0.38721	0.84129	-3.3664	-4.2712	-4.0697	-0.37206	-3.5302	-2.0018	-0.3211	-0.97229	0.0065402	-1.9582	2.6476	-3.052	0.16672	-4.4318	1.5372	0.083609	-5.4743	-4.6216	-0.034286	-2.1641	2.4744	0.82663	-1.8512
-13.551	-10.87	-11.026	-9.5403	-10.47	-15.101	-10.208	-12.342	-15.433	-12.629	-18.385	-10.843	-12.684	-12.584	-10.263	-8.9533	-18.365	-16.225	-18.133	-7.2831	-12.862	-7.3239	-20.169	-14.087	-12.597	-10.209	-10.37	-10.916	-10.574	-12.995	-12.079	-14.591	-13.765	-16.421	-19.131	-11.397	-15.093	-13.087	-10.904	-15.129	-13.655	-17.39	-14.056	-16.76	-8.4109	-9.0234	-15.062	-15.31	-11.119	-8.9845
-16.481	-15.649	-19.145	-18.235	-17.223	-17.537	-15.96	-9.6535	-12.289	-12.594	-12.635	-13.698	-16.404	-13.563	-16.682	-15.682	-18.059	-19.066	-16.447	-16.698	-14.236	-10.94	-15.982	-18.016	-14.777	-15.926	-10.465	-12.79	-15.559	-16.098	-13.42	-17.119	-13.74	-13.803	-19.348	-14.135	-14.89	-16.351	-21.205	-12.096	-14.365	-14.102	-17.906	-12.049	-17.83	-11.673	-12.268	-13.391	-15.024	-12.188
-12.194	-14.771	-11.172	-14.125	-18.34	-13.179	-9.9259	-10.942	-12.847	-12.504	-11.499	-16.972	-12.784	-16.526	-8.0312	-17.827	-7.2395	-13.771	-15.311	-14.479	-14.327	-13.999	-16.482	-13.455	-9.2993	-9.2948	-15.86	-11.224	-9.5024	-17.47	-11.038	-16.416	-11.646	-12.15	-17.753	-14.266	-14.003	-14.171	-15.793	-8.9443	-13.332	-11.615	-14.146	-14.372	-15.442	-14.023	-12.519	-11.55	-15.467	-10.34
-0.22793	-1.9298	-0.81308	0.2717	-0.27688	-2.2068	4.2749	5.9273	3.1225	0.30605	1.4713	2.4714	1.9633	-2.1288	2.1791	2.0289	2.8116	-0.6088	4.0163	0.62608	-0.12031	0.54027	-3.0569	-0.43205	-1.6331	-1.9281	4.9036	1.1701	1.677	3.9572	-0.060111	1.7927	0.42203	0.99172	0.21281	-1.8515	0.92149	0.82839	-5.2318	-4.7867	2.6435	1.2647	-1.7999	7.033	-3.8311	0.75105	1.3738	6.6251	0.50592	3.5898
-0.44061	-0.40777	0.65531	1.3149	-3.7872	8.1111	2.7081	0.90339	-0.49224	-1.6097	2.6061	-3.962	1.7294	-5.1967	4.0454	0.74798	-0.072351	5.3172	0.60174	-2.6835	-2.2455	2.3189	-0.7373	1.4427	-3.7641	8.9889	1.7878	-1.2749	1.9798	1.2978	1.3749	6.4416	-0.80952	0.77157	0.5487	3.0156	-0.84172	-7.2063	2.6505	-0.44284	4.0572	-0.19043	0.72424	1.1291	0.61651	-0.18574	-1.2385	3.4184	-7.3405	-0.9273
-12.806	-10.378	-9.0058	-12.164	-13.618	-10.709	-11.408	-15.001	-10.935	-12.561	-8.756	-16.587	-12.902	-15.987	-13.081	-11.241	-13.951	-10.292	-9.7728	-13.458	-9.8691	-15.514	-7.5598	-12.277	-6.2021	-5.1351	-10.832	-7.0366	-8.2884	-13.989	-15.54	-6.9324	-10.096	-11.102	-13.056	-11.604	-8.4448	-14.106	-7.9581	-11.749	-16.521	-8.9398	-12.33	-12.74	-12.228	-9.6521	-13.015	-10.522	-13.404	-8.5571
8.9857	7.6039	8.0845	7.5084	6.4987	6.0602	11.249	6.107	2.9823	2.3398	4.6795	9.0095	6.9608	8.0757	8.4275	8.3801	4.3114	7.3606	7.0418	5.7608	5.8058	3.3828	5.6226	3.3273	3.0552	10.063	11.227	6.122	8.0406	5.488	10.916	2.0902	9.2902	3.9604	8.2777	9.5683	6.8307	7.7541	10.17	4.3515	11.499	8.2493	1.5055	7.7991	10.345	0.26762	8.8935	3.5175	8.9497	3.0746
2.272	-4.0876	-2.4496	-1.8795	-0.66117	0.84266	-2.1443	0.28861	-3.2257	-1.9094	-4.6508	-1.2554	-5.0892	-0.4201	-4.9098	-4.132	-2.3265	-2.4368	-1.7327	-0.51486	-4.7483	-1.9139	-0.702	1.3973	-1.7192	-5.8486	2.555	-0.53939	-0.31106	-1.7344	-3.5642	0.067811	-0.34767	-0.66769	-0.73786	-2.6693	0.92013	-1.0973	0.70126	1.6574	0.4568	-0.90717	-2.3789	-3.9063	-0.69491	1.2653	-2.4504	-5.6377	-3.4272	-0.073734
-1.1162	-6.8653	-0.72814	-1.8574	-3.1504	3.48	-3.2145	1.7464	-1.9016	-1.6241	-4.0005	-5.4045	-1.1585	-1.9814	-3.8078	-1.8603	-2.9107	-0.91405	-1.7941	-4.6881	-6.084	0.9888	-0.42322	-1.9483	-6.7495	-2.9194	-2.7404	-4.551	-2.7193	-3.937	-4.777	-2.8584	-2.8371	-3.5133	2.0687	-4.451	-2.9047	-0.54015	0.89404	0.10691	-1.3729	-3.895	-3.0692	-3.5196	-0.44482	-1.75	-0.25456	-2.4593	-3.2988	-0.93826
-21.883	-13.23	-21.935	-23.209	-21.983	-18.546	-24.085	-14.836	-19.439	-22.299	-16.317	-19.017	-15.892	-19.394	-23.103	-22.825	-26.286	-19.429	-19.171	-19.749	-20.536	-24.418	-24.569	-22.973	-23.265	-18.02	-29.668	-23.155	-22.109	-17.074	-19.002	-20.552	-19.121	-23.97	-24.943	-22.756	-24.855	-22.115	-18.683	-18.975	-24.137	-21.123	-19.442	-19.906	-23.705	-18.831	-20.537	-20.865	-25.309	-22.484
-18.077	-8.2451	-10.972	-16.203	-12.931	-12.161	-13.701	-14.155	-11.556	-9.1627	-14.116	-9.9712	-17.319	-13.567	-15.609	-11.772	-13.783	-14.758	-6.9375	-12.457	-8.5461	-9.1381	-11.385	-14.544	-12.11	-13.731	-12.747	-12.383	-12.542	-12.634	-13.897	-10.8	-8.3755	-13.258	-16.257	-14.915	-12.667	-10.354	-13.127	-15.318	-10.014	-16.319	-11.913	-13.503	-13.441	-13.042	-9.8184	-17.454	-14.492	-10.179
3.8757	1.027	-0.45553	3.4919	-0.49929	2.9096	-2.298	0.49893	-2.186	-2.9073	1.3999	-0.43309	4.0176	-0.6527	-0.30639	-1.4726	1.6493	2.1021	2.7817	1.8881	-0.41349	-1.4774	-1.5533	1.5306	4.9736	-2.1585	1.0601	2.1964	-1.7468	0.68021	0.158	5.0404	0.939	-1.0527	-0.46538	6.2241	-0.15315	0.1249	6.6816	3.1744	-2.6061	-0.93222	-4.0597	3.3104	5.5177	1.9525	5.2188	2.2626	1.4566	0.77523
-4.2655	-1.9169	0.16071	-1.5517	-2.015	1.2196	0.09429	-2.3143	-1.1521	-0.39408	-3.5419	1.9544	-1.363	1.0856	-1.1699	0.467	-4.294	1.0319	-4.5835	-4.7913	-2.4098	0.23434	-5.0777	-1.6435	-1.541	-4.4824	4.9274	-4.0376	1.8851	-4.6392	0.64839	-6.0337	-1.1545	-3.3114	-4.2366	-4.5605	-2.3171	-0.72775	-1.1383	2.8755	-1.811	-0.61686	-0.93933	-2.8559	-0.78506	3.0866	3.5831	-1.6567	-6.4942	-5.1245
-11.738	-9.03	-9.6737	-10.17	-7.2097	-11.197	-11.583	-8.7852	-8.0533	-12.855	-5.8908	-5.5563	-8.6001	-10.248	-10.775	-7.2892	-8.2801	-9.0885	-14.11	-10.642	-11.367	-9.3713	-8.4542	-4.9789	-4.8577	-7.2425	-7.8595	-7.2282	-11.875	-7.7629	-9.4141	-10.884	-10.537	-6.7551	-10.587	-10.316	-8.542	-9.5394	-12.7	-13.912	-8.7743	-10.947	-9.4103	-10.405	-10.78	-12.009	-9.6021	-6.6185	-11.488	-9.843
-15.397	-14.278	-16.048	-14.043	-13.959	-12.359	-14.065	-14.271	-13.809	-10.522	-12.12	-11.478	-11.521	-11.91	-17.959	-12.154	-9.8134	-18.632	-9.2122	-13.069	-12.301	-13.099	-11.431	-12.581	-12.779	-16.553	-16.362	-9.3911	-13.665	-13.269	-15.732	-11.762	-11.806	-12.371	-15.201	-15.891	-12.947	-16.603	-10.018	-13.237	-13.092	-10.866	-13.687	-9.3569	-19.203	-12.101	-14.267	-10.404	-13.35	-17.786
2.3605	-1.5532	-4.7014	2.8631	-1.0908	0.89328	-0.20838	0.031627	1.8194	-1.9467	-0.61159	2.2296	-0.69419	0.50087	-2.4306	-2.7702	-0.5888	-0.41513	2.2597	-1.9386	-3.1888	-5.2958	3.1488	2.7577	4.1869	-0.27121	-1.4853	-0.8457	2.6326	-0.34365	-2.8174	-3.0267	-5.7713	-2.7418	-2.8957	0.72932	0.30715	-1.474	-2.5662	3.2094	-6.3825	1.9649	-2.6483	1.1742	-1.3693	-4.3764	-0.49957	0.32549	-1.6544	1.7767
-18.919	-22.255	-24.868	-22.542	-22.243	-17.423	-19.556	-21.59	-19.823	-18.774	-23.855	-23.684	-18.554	-21.167	-24.407	-22.296	-21.596	-19.224	-22.645	-22.483	-21.227	-20.48	-14.106	-21.887	-21.458	-19.41	-21.548	-19.034	-18.012	-21.466	-14.194	-21.012	-17.62	-22.119	-19.433	-21.602	-15.808	-19.026	-23.559	-22.479	-21.87	-16.478	-16.867	-19.076	-21.531	-18.882	-22.234	-20.897	-21.371	-23.693
-14.167	-13.192	-17.008	-12.478	-11.212	-14.236	-12.79	-10.255	-1.8174	-11.191	-11.54	-13.169	-9.6808	-12.13	-8.6578	-13.696	-7.3132	-12.574	-9.9074	-11.502	-12.517	-5.3518	-6.4949	-10.856	-13.046	-10.88	-13.97	-11.386	-5.6009	-6.4479	-14.823	-8.0205	-11.457	-14.788	-9.0886	-16.028	-12.188	-12.531	-11.091	-11.297	-9.0539	-13.561	-10.591	-8.6724	-9.5578	-14.009	-11.061	-4.9755	-10.079	-11.201
-14.053	-13.449	-8.8294	-15.034	-14.739	-18.206	-17.159	-14.119	-19.179	-11.785	-12.825	-11.483	-11.483	-13.255	-12.578	-10.15	-20.785	-15.432	-12.461	-17.537	-13.208	-11.556	-11.188	-12.359	-17.275	-18.051	-10.719	-11.712	-19.451	-12.146	-15.198	-15.988	-13.589	-14.72	-15.139	-13.623	-13.132	-14.862	-11.07	-12.502	-12.697	-16.569	-19.84	-13.218	-12.579	-12.364	-11.785	-13.331	-16.86	-14.317
-1.3992	-3.6739	4.0987	-2.4935	-3.2962	-6.354	-4.4888	-4.411	-1.1392	-5.2996	-2.0635	-3.5617	3.9362	-1.7615	-7.2239	-2.3946	-4.6999	-3.6638	-3.9986	-3.7928	-5.3691	-3.8645	-1.1023	-3.5043	3.8592	-3.1784	-2.0744	-0.14956	-0.563	-1.2223	-7.7642	-6.355	-5.094	-2.3845	-2.7398	0.83265	-0.08357	-8.9716	-1.8785	-4.3244	-5.3244	-2.0029	-6.4824	-2.9366	-1.9641	-1.137	-7.7784	-3.6346	-3.0695	-1.9383
-11.926	-12.516	-14.098	-8.9345	-14.782	-14.935	-14.506	-16.185	-11.442	-9.2918	-21.678	-18.668	-11.9	-15.047	-17.841	-13.29	-10.399	-16.748	-9.4549	-11.859	-12.694	-16.298	-10.094	-19.117	-13.547	-12.759	-11.947	-12.263	-16.398	-8.9478	-13.513	-14.362	-14.105	-16.376	-11.873	-15.039	-12.682	-12.676	-16.939	-12.831	-13.81	-7.4987	-12.028	-17.66	-17.115	-13.876	-12.954	-14.763	-14.6	-15.67
-4.3737	-6.4343	-2.9886	-2.6441	-2.7291	-3.571	-1.9879	-4.5245	-6.3706	-1.7958	-7.4871	-0.71214	-1.852	-5.9127	-4.8754	-4.631	-5.1201	-6.6079	4.1024	-1.1265	-4.4456	-7.0815	-7.2816	-6.286	0.82396	-7.737	-1.1264	-3.2921	-1.997	-3.2829	-0.15425	-5.9399	-9.1821	-2.1892	-2.6639	-6.6727	-1.2336	-4.4007	-3.4411	-2.8747	-2.2895	-3.346	-6.6067	-3.9455	-2.8952	-4.284	-5.8754	-5.6542	-9.652	-2.6564
-12.243	-9.4701	-4.0829	-10.282	-8.3854	-7.5714	-11.717	-11.855	-9.7319	-9.7362	-7.5613	-10.791	-13.259	-9.3934	-11.933	-13.165	-14.102	-16.957	-8.822	-14.475	-11.979	-12.007	-10.242	-7.8819	-12.624	-16.707	-11.704	-12.166	-13.228	-15.451	-10.913	-9.2729	-16.618	-12.312	-11.046	-11.075	-7.7619	-10.593	-11.941	-8.9353	-13.546	-15.339	-13.722	-11.81	-11.039	-7.547	-6.8662	-12.589	-13.835	-6.5302
0.69128	-4.276	-7.451	-7.0379	-2.7229	-0.76129	-2.0958	-5.5387	-3.1909	0.038969	-3.8018	-3.7276	-2.6108	-6.5702	-3.7431	-0.58601	-4.0533	-4.9179	-2.9977	-3.4071	-1.7072	-6.7323	1.2899	-8.0448	-4.6992	-3.6524	-1.1975	-6.7662	0.44635	-6.6863	-1.7804	-1.4165	-4.5799	-3.1393	-3.8849	-6.1112	-3.3432	-7.0257	-2.1318	-4.9919	-1.6236	-4.8199	2.8534	-0.70667	-4.6939	-3.3543	-2.0369	-5.037	0.48214	-2.9861
-1.4518	-2.6584	-7.6915	-1.1401	-1.7997	-4.6057	-4.2927	-0.41214	-2.3853	-2.6246	-0.94782	-5.2716	-8.8422	-2.6513	-0.80346	-1.8031	-2.4376	-3.1393	-5.281	-0.2705	-3.5523	-9.122	-2.0576	-2.2651	-1.9321	-3.7184	-7.5555	-3.5504	-1.5613	-3.0985	-2.6414	-2.4729	-4.9997	-1.8657	-4.1911	-4.1262	-5.55	-1.5657	-4.9078	-1.9937	-3.5941	-0.57761	-1.7499	-0.72759	-2.0489	-4.4615	-3.8001	-0.20063	-3.4774	-0.20228
1.8688	-0.36917	-1.4886	1.6987	-5.2225	-1.1747	1.3309	5.147	2.5787	0.91269	-6.3837	-2.1023	5.4481	-3.0365	-0.40338	-0.20682	3.9293	0.78054	-1.1182	2.7964	-1.2861	3.1538	-0.9656	3.4539	3.3592	-1.3753	-2.4559	-1.5137	-1.549	1.6263	1.2013	-2.2466	-5.6119	3.0376	-3.758	0.15536	-1.7425	2.9765	0.066256	-5.0743	-2.6208	-2.1911	-0.62815	0.50588	2.9569	-0.87566	-6.9393	3.5553	3.8068	1.1218
5.0013	10.19	8.5415	9.6516	8.8604	3.5527	5.1027	9.6453	2.4232	4.1812	12.092	6.5194	8.0767	8.0015	8.3789	7.2463	8.9787	4.9905	7.4797	9.7434	11.542	2.852	7.7293	6.5739	8.3048	10.129	8.184	3.7552	9.565	7.6117	6.768	11.909	8.6944	8.6107	6.1847	4.7862	7.434	0.28689	5.2246	5.6405	6.4111	6.9432	4.0721	4.3149	6.9348	3.1247	6.133	8.6138	7.5227	8.0368
5.3982	11.017	8.2556	10.396	10.949	5.5883	7.812	8.3577	8.889	9.1883	7.1841	7.7162	3.1273	7.6156	5.1938	7.6818	6.9701	8.6981	11.166	9.0257	10.52	9.5087	12.935	9.0729	12.833	10.939	8.6999	5.8091	13.397	8.8445	6.1053	1.3436	9.9057	13.142	8.3017	13.936	8.9273	10.335	7.6217	4.895	8.3706	12.761	7.4105	5.3647	8.5273	8.1758	8.5471	5.0754	5.9212	5.9076
-3.1475	-2.7611	-0.69694	0.12734	0.078125	-0.016868	2.6781	-1.8823	-3.4443	-1.6214	2.881	-2.8807	4.9962	-4.3534	-3.3943	-1.1093	-4.5291	1.2562	0.24859	0.34255	-0.25268	-0.28873	-0.068807	1.5276	-3.8552	-0.010311	-4.6897	-0.24011	-1.0588	1.5554	0.26341	-1.2281	-2.5758	-0.90333	-1.883	-3.4598	-1.2498	-0.60159	0.53628	-0.43895	-1.6587	0.23424	-2.3015	-4.66	1.2697	-4.1697	5.3144	-0.064447	-0.65693	-3.2206
-0.52191	-1.7853	1.4031	6.5373	-2.0039	1.8289	-0.65636	2.9292	4.0417	2.2509	-1.341	-0.6937	1.6757	3.1335	3.9353	0.37936	-0.47646	-0.073169	0.34865	2.4385	2.8014	1.655	-2.609	-1.3961	2.8725	1.6673	4.2917	1.3578	-0.40427	1.7455	0.69998	5.0454	-2.5807	2.3292	-0.97412	3.0952	2.0156	0.82699	-0.3615	4.1507	4.9709	0.3262	1.9651	2.0447	-3.0703	2.7908	3.8396	4.5593	-4.8361	2.2558
2.9444	-0.31027	6.0202	4.2052	3.0531	5.1766	3.0579	2.8447	0.60534	5.3907	1.8861	0.26917	4.5213	3.6184	1.6303	6.4449	1.6203	2.2999	2.2539	3.3435	3.9716	3.2732	3.7531	1.5688	3.0978	3.0711	-0.96284	7.4412	2.6491	1.824	2.206	5.7195	2.8383	4.5218	1.9443	-0.43176	1.6211	0.52801	-5.1645	3.8865	7.1122	1.2861	4.2846	1.2341	2.1858	4.7236	8.4605	4.9923	3.7882	6.6782
2.1917	4.1142	0.32971	-0.086193	0.32756	1.9847	1.9156	-0.50634	-1.6411	-1.1887	0.80162	-5.2921	-3.399	-1.7201	4.8648	2.1335	-3.0961	-4.6822	0.082776	-0.42551	1.3932	1.4023	2.9455	1.4283	-2.3132	-0.37486	0.21506	1.9483	-0.96128	-0.54066	-1.4107	-3.247	1.1837	-2.8583	1.7912	-0.11522	2.643	-4.3122	3.1162	0.22104	-1.0191	-2.4709	1.5748	3.6327	2.2911	2.7154	0.56204	-0.47106	-2.2396	-1.8638
-13.39	-11.542	-9.4307	-9.1388	-14.476	-12.129	-9.2199	-11.987	-13.973	-16.048	-8.7053	-10.396	-15.337	-17.137	-14.399	-11.27	-16.197	-13.283	-14.089	-13.03	-14.765	-9.326	-15.345	-12.158	-13.959	-11.797	-14.795	-7.2118	-11.212	-15.562	-12.794	-9.9675	-16.052	-14.238	-11.02	-14.146	-15.702	-11.83	-11.192	-11.164	-12.045	-10.681	-11.062	-14.557	-8.992	-15.179	-12.677	-10.301	-12.645	-13.811
7.4809	5.848	6.5287	5.4675	5.1719	1.1597	3.8012	3.4758	2.6667	6.764	4.2379	3.2	5.5488	1.2695	5.8593	2.096	3.6233	-0.40517	2.6345	-0.029562	2.3142	3.5701	5.3791	3.701	9.4414	9.7303	1.9743	6.4857	3.853	1.2452	6.5283	8.1347	5.9359	5.9052	6.1628	4.3595	6.7587	2.8618	8.5028	5.4989	7.9141	2.5298	6.1929	9.4885	0.23698	6.062	6.5582	5.4164	7.0602	1.153
-3.6695	-1.8581	1.55	-6.4857	-4.2298	-0.77726	-3.6213	-0.038701	-5.1534	-4.3236	-1.2367	-6.0954	-1.1472	-3.868	-4.5316	1.0751	0.86504	-6.2452	-2.5985	-5.4472	-2.4697	-3.0974	-5.3432	-6.9255	-4.7316	-0.36296	-2.2914	-3.8953	-3.8643	-6.3243	-6.0146	-0.39398	-2.045	-4.1054	-1.7342	-4.1036	-0.090978	-2.8712	2.166	-1.5814	-5.033	-0.22017	-2.5771	-1.3593	2.694	-2.5419	-0.51171	-6.6248	-6.4946	-0.89083
-9.0074	-7.9285	-7.3537	-9.7655	-12.05	-11.041	-9.6553	-6.771	-11.967	-8.5762	-13.695	-10.024	-9.4507	-9.3017	-7.3038	-12.436	-11.137	-5.6216	-12.474	-10.575	-8.3995	-10.622	-10.887	-11.116	-7.0115	-8.556	-11.741	-5.6823	-10.519	-6.0605	-10.402	-7.6025	-9.4114	-12.235	-10.093	-11.227	-7.1854	-7.0695	-5.2396	-8.9898	-8.2263	-6.2086	-5.2551	-5.8221	-9.6546	-12.259	-10.263	-10.215	-5.1977	-8.1043
-4.3875	-9.4711	-8.8835	-10.35	-6.4143	-9.4781	-11.957	-11.914	-11.465	-5.3366	-9.7275	-10.763	-10.062	-13.743	-8.5014	-8.7246	-10.158	-7.7789	-11.788	-6.2202	-7.6091	-8.5802	-7.3359	-9.8462	-14.924	-7.2201	-6.9094	-8.9487	-8.8879	-3.6309	-9.5188	-14.793	-7.5399	-8.92	-12.475	-8.2177	-7.993	-10.644	-6.3489	-10.141	-8.7181	-8.573	-10.871	-6.4519	-11.378	-7.2083	-3.9201	-11.586	-13.877	-8.8913
-19.396	-21.53	-23.233	-24.517	-25.761	-25.38	-23.604	-20.565	-18.384	-18.761	-22.761	-21.688	-20.438	-23.258	-22.119	-19.356	-23.097	-18.638	-21.572	-23.287	-21.473	-22.726	-19.807	-23.588	-21.317	-20.512	-23.726	-23.23	-20.776	-20.681	-21.494	-18.548	-21.133	-25.469	-26.473	-23.685	-22.575	-23.586	-23.58	-24.873	-21.1	-20.867	-22.044	-20.247	-21.129	-19.843	-24.105	-21.193	-21.472	-29.466
-6.5773	1.4764	0.57377	-3.988	-1.395	-4.3727	1.7176	-0.23893	-7.0523	-2.8495	-2.7288	6.5435	-3.2764	4.1261	-2.1717	-1.1805	1.1587	-1.5038	-2.6387	-0.44384	1.3523	0.47953	-2.3755	-2.7891	-5.6841	-5.3026	-2.0226	0.99593	1.866	-3.7546	-1.407	-4.1297	0.28718	3.0299	0.0082913	3.2047	-0.61658	-2.004	-2.5809	1.3113	-1.5707	-1.3655	-1.4591	-3.4872	-1.6262	0.50066	-0.72511	-0.16727	-2.9178	-5.5051
-1.4703	-4.3127	2.9898	-1.5372	-1.0654	1.9979	0.23789	-4.9797	-0.36616	-1.0062	-4.3991	0.96112	-2.7633	-0.27261	0.51529	-4.6455	-0.18966	0.021741	7.8006	2.1814	-2.7345	1.8178	-1.4866	-5.0011	1.7878	0.0043543	0.064545	-7.2824	-2.3537	5.1023	-3.6861	-0.85955	-1.067	-7.8747	-5.0017	-2.2533	0.98341	-0.2011	3.8149	-0.093413	-2.6459	-2.4695	-1.1515	-2.7123	2.0575	-6.4934	-2.4658	-2.9086	0.41794	-2.6786
-11.788	-14.986	-12.667	-17.66	-12.642	-10.004	-13.347	-15.667	-13.114	-9.9317	-14.206	-8.312	-15.3	-15.943	-7.4766	-17.491	-15.382	-17.472	-17.111	-15.408	-11.573	-16.58	-10.792	-13.993	-10.835	-10.918	-10.259	-13.382	-15.082	-16.506	-15.936	-10.019	-12.07	-16.185	-8.6618	-13.562	-15.201	-12.514	-13.823	-14.057	-12.757	-18.159	-7.8093	-13.667	-12.332	-10.604	-6.7351	-15.47	-7.8454	-13.378
-2.1725	-9.5612	-2.9856	-5.5703	4.5977	4.0629	-2.5346	-0.71044	-0.98577	-0.72774	0.051423	4.4189	-6.4398	-2.1661	3.4705	-0.25283	-0.054426	1.949	0.70194	-7.0983	0.93419	-4.141	1.1979	-6.9246	-4.1447	0.2407	3.9492	1.4791	-2.4324	-0.66376	0.12912	2.5088	-1.9948	-0.73024	-3.377	5.1517	-1.7396	-4.0538	-3.7074	-0.36093	-0.42005	-3.9284	-2.5954	-5.271	1.0263	-1.8862	-1.4312	-7.2542	-7.0958	-2.0329
-9.8948	-13.922	-8.5443	-6.0856	-10.174	-12.964	-13.244	-10.57	-10.5	-10.655	-16.365	-12.651	-11.571	-5.722	-14.178	-11.523	-18.544	-12.732	-15.007	-14.546	-12.158	-14.067	-6.3821	-12.864	-15.155	-12.753	-11.546	-12.048	-9.3099	-13.328	-11.666	-8.181	-7.4975	-12.753	-13.06	-15.027	-12.506	-12.706	-14.63	-10.624	-12.609	-13.71	-13.263	-13.026	-14.389	-9.4771	-11.495	-11.658	-12.315	-12.999
-6.8424	-13.342	-10.439	-9.5865	-8.1571	-8.7416	-9.7886	-6.0809	-4.8854	-8.2197	-11.483	-12.473	-9.449	-16.902	-7.4695	-15.29	-10.743	-11.486	-7.176	-6.3593	-10.226	-11.137	-8.3251	-8.4981	-12.135	-14.357	-9.6753	-9.4802	-10.017	-13.268	-10.868	-9.2245	-9.9929	-13.555	-4.1004	-7.0568	-13.941	-10.796	-11.169	-12.096	-7.7161	-10.038	-13.938	-8.703	-5.3629	-5.2061	-12.618	-8.3759	-15.893	-8.5866
-8.6538	-18.007	-12.098	-10.356	-13.467	-11.652	-12.896	-9.5845	-18.848	-8.5348	-14.372	-12.355	-8.7048	-11.67	-10.068	-13.14	-9.6432	-10.799	-10.143	-10.666	-6.5681	-11.288	-13.649	-13.346	-9.5544	-15.112	-10.443	-13.437	-13.472	-14.228	-10.551	-13.571	-14.221	-13.399	-12.638	-12.738	-16.635	-15.248	-11.843	-11.937	-11.397	-11.502	-10.058	-12.189	-11.622	-9.4269	-11.858	-8.1593	-13.981	-8.8736
-4.1001	-1.1466	-3.877	1.0692	4.0365	0.53847	1.0944	0.87834	-4.8744	-3.2698	-0.39689	-1.3932	-1.6974	1.3152	-1.0009	-3.8891	-2.63	0.49618	2.357	0.8499	-4.6645	-5.5039	-2.036	-0.91973	-8.0913	-1.0866	0.24282	0.091229	2.3673	-2.5656	-1.4554	-7.1309	0.94601	1.9196	-3.172	-1.0353	-3.3175	-1.9306	-1.0064	-3.771	-3.1917	-3.9036	0.087566	-2.725	2.1822	-3.0657	0.58051	-3.3038	-5.4622	0.98264
-2.0168	-4.4181	-2.3787	0.96688	-0.68443	-2.7608	-4.0643	1.2482	-1.8346	-0.75821	-2.2533	4.4354	-0.43896	2.0107	-3.3655	2.3693	-3.2276	-3.2211	2.2947	0.76515	-4.1456	-0.055464	-4.0457	-4.5496	-1.3786	-4.6413	-2.2504	-5.9195	1.0796	-3.2756	-2.1015	-3.8071	-1.8738	0.012178	-0.31688	1.5567	-0.13566	-1.419	-2.1365	-2.2503	-0.28782	3.0402	-0.45141	0.1152	0.2711	-1.4526	-3.5632	-0.76923	-0.36335	0.075901
-3.5087	3.196	-2.4477	2.8855	0.13276	-0.44838	2.368	-3.1219	1.455	-3.0952	-0.30198	-8.6088	0.13088	0.20223	-0.24528	-2.6665	-4.9752	5.2053	-3.5131	-1.4442	-3.2706	-0.89625	0.6095	-5.4589	2.3784	-4.134	-3.4694	-0.021825	1.7134	-0.76068	-3.6138	2.2854	-0.91207	2.6654	-1.5134	0.17753	-3.0518	-3.1072	-1.7991	-0.9273	2.5703	1.3759	-0.036539	-3.986	0.77462	-0.81266	-0.87311	-2.3344	-1.4683	-1.5079
0.11327	-1.3179	-2.6005	-4.2278	-4.1459	-2.3897	-5.5698	-2.3812	-2.4973	-3.4321	-2.5162	-5.1569	-2.427	-1.7026	0.24104	-4.8936	-4.9047	4.1028	-2.6437	-3.149	-0.3197	-4.1259	-5.4157	4.331	-0.90477	-4.1824	-4.9854	-6.1285	-2.176	-1.7965	-0.48973	-1.4493	-1.7242	-2.7177	-1.9598	-2.7884	-3.2069	-5.7828	1.2033	-1.2473	-2.8569	-3.7005	-1.1235	-1.0002	-0.39518	-0.25783	-3.9191	-1.6893	-1.6391	-3.5982
-18.589	-15.011	-19.918	-18.79	-22.298	-21.929	-18.515	-17.915	-23.791	-16.36	-20.911	-19.672	-24.081	-24.133	-22.312	-19.519	-20.977	-21.127	-21.728	-25.576	-19.365	-22.884	-22.226	-23.393	-18.576	-20.078	-21.208	-19.178	-16.344	-18.926	-18.269	-21.559	-18.94	-21.764	-18.289	-18.987	-21.22	-18.708	-20.078	-22.044	-18.441	-21.899	-26.047	-17.904	-19.921	-22.964	-19.003	-20.271	-17.731	-21.532
-13.832	-12.202	-12.143	-15.648	-16.291	-12.189	-9.6814	-13.656	-16.79	-16.653	-17.182	-13.402	-9.3648	-12.893	-9.0362	-18.79	-15.334	-16.585	-15.069	-13.387	-15.376	-12.911	-13.58	-18.224	-8.2447	-9.7448	-15.911	-10.881	-12.922	-15.673	-15.157	-15.136	-15.465	-13.013	-12.388	-13.364	-10.713	-11.946	-14.795	-10.728	-12.256	-15.926	-11.839	-18.391	-10.555	-19.153	-13.25	-10.47	-13.579	-11.972
-11.346	-10.816	-10.52	-9.9959	-8.9091	-12.196	-7.7759	-8.7967	-11.113	-10.925	-7.9835	-10.355	-10.587	-10.325	-11.215	-7.0783	-17.347	-7.5129	-9.4891	-11.347	-6.78	-11.139	-9.2751	-11.989	-11.875	-10.67	-13.268	-14.869	-11.013	-15.356	-10.365	-11.577	-8.2659	-10.733	-12.945	-10.556	-9.3395	-8.4186	-15.796	-10.753	-12.273	-11.595	-12.654	-11.206	-15.595	-9.3172	-14.232	-9.4536	-14.402	-10.693
2.0193	2.9165	0.30127	1.8941	3.844	3.0762	1.3052	4.918	3.5824	4.3665	3.899	0.61444	3.1635	3.2847	-0.93367	5.7491	-2.843	4.9945	2.3576	8.0939	4.9146	4.8557	3.2868	0.95659	0.39566	2.7544	1.4749	2.498	0.48337	0.031251	3.4984	1.896	3.2685	3.1847	5.5325	1.1854	1.0501	3.9441	4.4438	1.6713	4.8297	-0.40157	5.0724	3.527	4.6013	0.82393	0.017458	-0.00091718	2.0623	6.6825
-3.2084	0.32959	-0.23805	-1.7315	-0.68487	-2.1473	2.3582	-2.9995	-3.3915	-3.1071	-1.2536	0.56785	5.1408	-0.040077	0.12186	1.5146	-4.5425	1.1252	-0.82189	-0.42742	-0.49423	5.0036	3.0071	4.047	-5.0783	4.1775	4.1272	0.077593	2.3361	1.7919	-0.22252	0.50548	-0.47656	-2.4417	3.5114	2.2897	1.1882	-1.5188	-5.7656	2.4954	4.0251	-2.9542	-0.25815	0.60475	-1.9169	1.8588	-2.3485	-0.89414	-0.95361	-0.45513
-5.0411	2.9128	-2.1666	-1.2882	-6.1301	-3.0516	-6.8376	0.40754	-3.5829	1.2682	-5.3191	-6.1945	-3.3542	-2.6734	-8.0516	-1.3991	-4.0183	-0.63763	-4.3131	-8.4451	-4.8554	-3.9309	-6.2149	-3.1515	-0.59375	-2.1193	-2.6269	-3.393	-6.1134	-1.6318	-2.3007	-0.7999	-7.6233	-7.1545	-5.7423	-6.3691	-0.32561	-3.0859	-2.1795	-4.4768	-1.7547	-4.6042	-3.5585	0.51131	-4.8423	-1.2511	-6.7408	-1.696	-4.3704	-5.5494
-5.3179	-9.1259	-4.8529	-5.5654	-8.389	-2.2518	-8.5155	-5.3468	-3.8243	-4.2107	-8.1964	-4.5982	-2.6613	-4.3649	-2.1963	-9.1714	-7.5132	-11.779	-5.348	-4.8745	-2.8608	-8.0191	-9.2029	-5.8892	-7.6737	-7.023	-5.6441	-5.3382	-10.836	-5.7977	-3.833	-9.3155	-6.5088	-8.2276	-7.0768	-6.3757	-6.8539	-13.455	-8.3297	-8.1547	-8.1738	-7.5016	-10.792	-4.5874	-6.3558	-1.4657	-5.2336	-8.4547	-5.7475	-9.8757
-11.557	-15.119	-14.113	-10.58	-17.716	-17.549	-10.386	-12.269	-8.4945	-6.7731	-8.6386	-14.107	-10.96	-13.676	-12.821	-12.602	-11.528	-16.068	-13	-8.8735	-13.463	-12.983	-11.913	-12.894	-10.818	-17.619	-14.472	-15.901	-13.563	-13.398	-12.799	-11.188	-8.2824	-15.192	-9.7755	-12.972	-14.09	-8.7131	-11.958	-12.933	-13.81	-14.654	-10.878	-7.2038	-11.424	-6.4467	-14.324	-9.3667	-10.87	-9.6794
-16.053	-13.95	-11.155	-8.8761	-7.6246	-14.487	-9.1788	-11.421	-13.416	-8.8139	-14.844	-13.387	-10.242	-12.372	-13.114	-11.227	-8.7764	-15.572	-10.539	-13.208	-10.208	-8.5101	-11.378	-16.321	-13.267	-13.345	-13.162	-10.591	-11.872	-9.7997	-10.527	-12.43	-7.6777	-11.964	-13.866	-13.638	-11.083	-9.1967	-8.283	-11.487	-12.344	-9.5998	-11.653	-10.273	-11.323	-9.8186	-10.016	-20.434	-13.334	-10.089
-13.16	-15.238	-10.712	-18.106	-16.078	-9.8485	-15.093	-15.066	-12.769	-10.004	-16.513	-12.022	-10.056	-15.186	-6.3337	-14.367	-17.232	-15.864	-11.478	-13.793	-16.161	-13.793	-14.329	-14.172	-15.075	-11.954	-12.667	-14.141	-11.06	-13.387	-10.909	-12.876	-13.103	-13.476	-11.47	-9.7834	-10.701	-12.459	-13.938	-13.247	-11.903	-6.5757	-17.438	-8.4584	-14.298	-16.407	-15.397	-14.007	-14.164	-14.017
-9.0641	-5.9471	-5.7312	-6.9331	-11.082	-10.036	-7.2142	-13.247	-11.018	-13.952	-10.39	-10.157	-12.205	-11.01	-10.53	-13.389	-8.5937	-7.4307	-7.812	-8.6222	-7.813	-9.3349	-9.4548	-7.5091	-13.525	-7.0061	-6.7155	-13.292	-11.561	-11.599	-7.314	-9.9194	-7.6586	-12.137	-11.314	-13.852	-7.9735	-5.1259	-6.4949	-7.7318	-9.4438	-14.766	-5.837	-10.732	-9.5421	-10.788	-9.9505	-12.804	-15.101	-6.6105
-12.172	-7.2513	-9.1052	-10.442	-9.7643	-9.1543	-9.4781	-10.554	-9.9084	-12.305	-9.6556	-10.643	-12.744	-10.251	-11.312	-8.804	-9.6557	-12.455	-10.373	-17.32	-10.354	-9.2385	-10.93	-13.872	-10.235	-10.137	-12.819	-7.0803	-8.029	-16.531	-12.932	-15.031	-8.2858	-10.921	-11.044	-8.7931	-10.522	-7.4192	-11.065	-11.136	-13.901	-16.085	-12.631	-11.31	-11.153	-11.318	-10.44	-16.7	-10.055	-11.188
-10.27	-9.6594	-7.5482	-5.9328	-12.734	-12.526	-12.792	-9.2126	-11.897	-7.4387	-8.8479	-19.079	-11.861	-11.34	-9.041	-8.9412	-7.8466	-9.2828	-13.372	-15.687	-15.3	-6.7095	-9.7907	-13.134	-10.708	-10.721	-5.9481	-10.079	-10.522	-13.586	-8.5029	-13.007	-9.2346	-3.1059	-9.2434	-8.7414	-12.443	-12.904	-10.735	-12.565	-11.74	-12.312	-11.677	-8.4968	-8.4022	-9.8527	-9.3277	-12.017	-7.3822	-9.47
3.9845	1.6986	-0.0011614	-1.3319	3.8274	-1.5323	3.2533	3.8734	2.9139	4.3396	2.9721	0.67613	5.0362	1.6838	4.1035	1.3846	5.3649	-4.6408	1.4316	-0.083045	-2.6255	-3.0323	3.7409	3.7176	-0.39571	-0.32134	6.7564	3.2249	1.9265	2.0577	5.9571	3.0348	4.0002	2.6281	-2.1697	4.7842	-0.12614	3.6248	0.94711	3.0243	4.8629	6.665	3.2152	-0.96452	1.4213	4.7823	2.0228	3.8822	4.8786	2.9676
0.27061	-1.0915	-0.8649	-2.9508	-0.55025	0.93882	-1.2168	-0.91021	-0.42651	-3.1409	0.11753	-0.64483	0.32936	-1.9584	-2.0097	4.9761	2.3217	0.65624	2.3063	2.5654	2.8919	4.0841	-0.26252	-0.65811	-2.9739	-0.93003	-6.3807	2.9365	3.0562	-0.89503	-1.6805	-2.9382	-1.8216	2.5809	-3.282	-4.57	1.647	-5.1434	-3.5209	1.0325	0.61715	-2.0052	-3.2339	1.1522	-3.5417	-0.94741	0.3538	2.5383	1.2278	2.7456
-7.437	-2.2108	-0.013781	2.5413	1.2791	-1.6597	-1.777	-4.8078	-5.7672	-4.8703	-5.8326	-0.87748	-0.96814	-7.9483	-0.99318	-1.5591	-0.75346	-0.29403	0.48105	1.2943	-3.8284	0.42595	-0.57873	-4.606	-1.4232	-0.23412	-2.7981	-3.1557	3.7107	-4.947	-4.0238	-2.7065	2.7556	-0.021183	-1.8889	-1.0779	-1.6923	-4.9438	-0.36651	-4.0984	-1.942	-3.307	-3.7778	1.3352	-1.7362	-0.9476	-0.67139	-2.2052	0.8297	-3.5373
-1.644	-2.0819	-1.7678	-3.2772	1.5406	-1.9626	-0.73526	2.6426	4.4288	0.50474	-1.5762	-4.3775	3.1425	0.63109	5.8264	-2.1446	-1.999	0.27974	1.4571	-4.1551	-1.3516	-3.7325	-0.91182	-0.33772	4.3623	7.2196	-3.2837	2.7497	-0.98258	1.6898	6.0336	2.2553	-0.17864	-0.6834	-0.50102	-0.051697	-0.61603	-2.6255	0.98744	0.8424	0.56948	-0.81125	0.87296	-0.042402	-3.0599	2.4174	-0.60069	2.3959	-1.0671	-0.19349
3.8842	-2.9879	-0.8817	-3.9764	-0.053063	2.5434	1.2667	4.9866	0.56372	1.7221	-0.20303	0.59893	-0.26313	-2.5221	-0.61358	4.1356	0.83481	2.8709	1.0132	-1.5148	1.2716	5.3907	-1.6674	2.4835	1.6148	1.5357	1.6021	5.6161	1.817	3.5635	5.9999	-2.6792	-0.60945	4.4938	3.5204	-2.0286	-7.7328	6.8058	0.96158	-3.4583	0.50478	7.5702	2.9779	-3.2821	2.7446	1.0069	2.2514	1.0858	4.3298	-3.9975
-8.9793	-11.31	-11.909	-8.7953	-6.8018	-4.9467	-10.821	-12.161	-10.828	-8.3071	-10.712	-2.904	-10.585	-11.052	-8.6209	-9.2956	-7.7338	-10.681	-10.749	-10.343	-13.207	-7.9475	-6.8115	-6.1675	-7.6183	-6.8014	-7.8142	-7.0368	-13.491	-9.4015	-11.43	-11.143	-6.4539	-8.4343	-8.2223	-7.5227	-6.961	-8.6901	-13.779	-8.5426	-12.566	-8.558	-14.534	-6.279	-8.1705	-3.7089	-10.692	-8.624	-8.302	-9.5001
-0.49435	-5.7033	-1.3988	1.2927	-0.03246	-0.22871	-0.26766	-3.4893	0.46453	-0.28968	-1.4287	-2.637	2.5846	0.55004	-4.5675	0.64963	1.4555	-1.3438	-1.3954	2.4119	-1.7639	-2.257	2.1315	-1.7859	-4.7741	-5.8669	-3.5047	0.74182	-5.2796	-2.3615	-3.645	-0.72846	-4.8202	-1.916	-2.0789	0.027874	-2.4978	-2.8067	1.4923	-0.3341	-0.66631	-5.3186	-1.5987	4.2392	-0.94516	0.58758	-4.58	2.7587	-1.1394	-1.2695
10.223	11.26	8.0837	11.094	6.9223	11.146	7.2561	5.6094	4.947	9.7167	6.9259	13.343	7.705	8.6671	14.548	12.284	10.43	8.1407	9.0066	10.796	11.117	1.7015	11.684	11.701	10.114	11.987	10.289	6.834	11.09	9.8695	8.0766	12.985	14.678	6.3672	11.381	10.698	5.9661	12.316	9.7529	7.806	11.975	11.976	12.894	10.461	13.668	10.209	9.1552	14.76	12.769	10.221
5.5339	5.0242	7.1546	3.9127	4.3943	1.8231	5.4536	0.63904	0.55312	4.8949	5.3145	6.0336	1.4471	2.399	7.3701	5.0346	8.1486	1.1288	6.5861	6.3324	1.6642	3.92	4.9749	2.727	3.3705	6.5384	5.0496	5.6337	4.4871	7.3115	3.2492	1.6838	1.6713	0.91388	5.8917	5.6761	5.6537	4.8085	0.66836	7.9883	4.1538	7.5141	6.0889	4.8567	7.1348	3.312	5.2595	5.5397	3.9993	2.2146
-5.3916	-5.6056	-9.5489	-6.635	-14.565	-8.6303	-7.8046	-10.016	-9.0313	-9.5114	-8.8028	-8.7898	-5.835	-11.153	-3.5708	-7.1463	-9.0313	-13.211	-8.8114	-7.4823	-4.031	-8.4455	-13.241	-11.31	-10.206	-5.3646	-9.8198	-10.153	-11.099	-6.4556	-8.1701	-12.562	-6.3527	-8.5013	-9.9405	-10.522	-8.94	-6.9818	-9.0423	-2.2573	-11.624	-8.244	-9.6242	-10.242	-7.253	-6.9094	-11.617	-7.3333	-11.125	-10.226
-8.3402	-3.693	-9.4377	-4.8313	-6.0696	-4.994	-4.3177	-7.0682	-8.5883	-7.1597	-3.3743	-6.3388	-4.4325	-3.0755	-7.3831	-4.5395	-9.5942	-4.717	-13.442	-9.7197	-5.3449	-0.13001	-5.8031	-2.7277	-8.4398	-9.7519	-4.6355	-4.4182	-9.4239	-7.6262	-7.4028	-6.8276	-6.6431	-10.91	-9.8258	-8.4307	-6.9443	-7.9994	-9.2666	-5.2033	-6.4923	-8.5174	-9.3623	-8.6447	-9.716	-3.5452	-8.3429	-7.7964	-4.583	-2.5641
-12.302	-6.9863	-11.905	-6.3319	-8.3421	-13.791	-11.672	-9.4431	-11.991	-7.4004	-11.385	-11.063	-13.149	-10.768	-9.7521	-8.4162	-4.5953	-9.4231	-7.7249	-7.7887	-12.912	-5.6582	-7.6918	-5.8155	-8.0258	-10.461	-6.2106	-12.881	-10.815	-9.9005	-4.1804	-8.1777	-12.551	-6.0782	-9.7124	-6.3848	-9.9808	-8.332	-9.2798	-11.124	-11.931	-4.4487	-6.0996	-13.118	-5.9655	-7.2776	-9.4307	-9.0682	-8.8655	-11.986
2.9497	-4.4023	-0.71095	-0.93506	-1.416	-4.8867	0.91631	-2.7375	-5.1023	-7.6163	-2.3371	1.5577	2.1996	-3.7231	-9.8128	-2.6049	-4.3037	-3.3153	-1.5743	-1.3424	-2.7561	-3.4093	-2.3813	-4.5756	-9.4899	-6.4461	-3.9864	-6.6135	-0.075683	0.23644	-5.8838	-6.3839	-2.8685	-1.6887	-1.199	-4.359	-7.9173	-2.8784	-4.8224	-2.9227	-4.8903	-3.246	-4.0193	-3.0256	-5.2052	-4.5055	-2.0215	-3.2814	-3.054	-5.1029
-15.295	-7.9866	-12.431	-8.9169	-12.054	-13.381	-12.688	-11.588	-12.024	-8.0849	-14.379	-18.165	-12.628	-12.056	-13.912	-12.003	-9.5292	-15.962	-12.139	-11.25	-16.282	-12.291	-11.393	-8.3477	-9.9557	-8.3117	-12.656	-9.0489	-11.966	-13.725	-15.508	-13.58	-12.185	-11.766	-9.3661	-17.735	-12.449	-13.379	-17.018	-15.462	-13.036	-14.234	-18.402	-15.603	-12.971	-13.008	-14.12	-12.032	-17.271	-12.187
-2.667	0.76906	1.6925	3.6546	-1.7324	-1.0442	-0.62495	1.7643	-4.0093	-1.5065	-0.036146	5.0117	2.1042	-5.1356	0.2479	-6.8622	-1.5736	0.057815	-4.5654	4.2329	0.24137	3.9004	-3.3974	2.7386	1.4247	-0.64759	1.2834	-1.7863	0.3078	-1.8696	-4.289	0.16292	-1.6849	-5.4228	-1.656	0.28201	0.23574	2.2353	-0.020556	-4.96	3.4613	0.83575	0.64177	0.64154	-1.0369	2.5519	-3.7833	-1.1019	-0.27698	-7.837
3.4718	0.14638	-1.2339	3.0736	2.858	5.9392	4.8765	2.4703	-0.38465	1.7891	2.7065	2.9472	0.77959	-1.3418	-2.5401	0.14114	0.32339	-2.2618	0.94269	6.2604	-0.36762	0.39671	2.4576	-2.2804	4.1846	2.1793	3.3587	-2.5167	-1.3797	-0.86127	-3.0426	-0.83063	2.9039	1.9594	0.61404	1.6976	4.6833	-1.6078	0.70566	0.020073	-1.6861	-1.1434	1.5026	2.0222	0.76005	1.0502	2.0402	3.6623	-0.61446	6.8522
4.6316	2.4097	1.2514	6.7528	2.9033	3.5575	3.442	3.6855	0.21339	2.1763	3.3545	0.70477	1.1653	5.6508	-1.3294	0.16908	5.2172	5.1956	4.2239	1.6281	-0.13585	-0.98405	7.0644	0.33336	3.0847	-1.4298	3.2225	3.4047	-1.5235	3.7148	-0.20698	0.35613	7.4592	1.04	-4.3803	2.4552	2.4003	1.4462	2.0958	1.5236	2.0095	1.9102	0.37332	2.0881	-0.36222	2.2224	0.39869	3.7439	-5.1696	0.024858
-12.493	-15.102	-11.204	-13.124	-16.827	-14.91	-10.637	-13.214	-6.6998	-13.559	-14.328	-11.671	-14.693	-12.344	-10.891	-16.176	-14.09	-17.1	-15.64	-14.795	-12.473	-14.996	-16.568	-13.037	-11.744	-10.038	-17.487	-15.676	-16.058	-13.159	-15.648	-13.256	-12.96	-16.782	-10.621	-19.153	-14.362	-9.9641	-13.022	-12.069	-12.918	-11.846	-11.227	-12.702	-12.167	-13.509	-14.234	-9.3312	-14.496	-9.1347
-0.3309	-2.496	-4.4981	-4.4332	-1.5492	4.0453	-4.2716	-3.1123	0.7989	-0.96425	-1.6302	2.6919	-5.5594	2.0269	-4.1855	-4.3909	-3.5423	-1.7549	3.7011	0.40849	0.67971	-2.6345	2.0875	-4.4503	-3.5012	-2.3267	2.7908	-0.98679	-3.5191	-0.89561	-1.6386	-0.38573	0.08526	-6.7761	-1.382	-1.8444	0.025111	6.3734	-0.96588	-3.5416	-6.3305	-0.36901	-1.5789	2.2008	0.34918	-0.29051	0.90424	0.34519	-0.61555	-0.49569
-13.85	-14.062	-11.947	-14.83	-15.45	-13.084	-9.9397	-14.021	-11.465	-13.072	-14.788	-11.413	-8.0843	-13.017	-14.956	-18.098	-11.302	-13.536	-14.113	-11.679	-13.999	-10.167	-12.634	-13.388	-14.916	-11.265	-13.676	-10.441	-15.869	-15.089	-14.048	-13.986	-11.173	-13.985	-15.833	-14.115	-13.226	-9.7925	-12.576	-17.659	-16.592	-10.104	-12.473	-12.531	-12.72	-11.654	-15.901	-19.111	-10.538	-11.908
-10.705	-7.0335	-9.1492	-12.075	-15.722	-4.4554	-9.9585	-6.7803	-11.074	-10.761	-12.184	-13.275	-9.8771	-5.2973	-9.5247	-5.5122	-8.1889	-15.44	-11.473	-10.756	-9.5827	-11.936	-6.4344	-8.9085	-5.9447	-11.718	-8.9715	-10.187	-12.207	-13.298	-8.9023	-11.001	-6.9271	-8.0448	-10.15	-10.673	-4.8933	-4.7098	-11.422	-8.4864	-9.9462	-5.8664	-10.773	-5.977	-10.61	-6.2912	-9.4089	-9.3637	-6.0246	-11.266
-1.1536	6.2979	-2.5194	-1.7945	2.1638	-2.1992	-4.9532	-0.22273	-2.7871	2.0959	1.5569	0.46486	-0.82273	0.66485	1.6473	2.5253	3.0555	-1.4669	-0.69442	4.171	-1.1551	-4.9417	0.99316	-1.7091	5.7181	-5.7337	-0.11593	1.6912	-5.8516	-3.5589	-1.5094	-1.8222	0.59823	-3.1464	-1.6138	-3.5975	4.6274	-4.0919	-2.0179	-4.1118	4.3838	1.9387	1.3993	-2.9089	0.84386	-9.7873	-0.34255	-6.5823	-4.1118	-0.32849
5.9828	3.7445	3.7682	1.18	-3.9888	3.4379	2.4294	5.1325	0.76232	-1.3093	0.45149	0.38137	5.3757	0.010565	1.3135	-0.64398	2.7283	-0.56234	-1.683	0.52386	3.7387	4.3539	2.7489	2.826	4.8464	4.6789	1.7112	5.9635	1.5855	4.4246	5.9823	4.3473	1.0776	2.5626	6.9154	0.73752	1.0388	1.5902	-2.1996	1.0647	-1.1651	2.0861	1.3957	-3.3819	-3.6864	6.115	0.38355	1.0537	0.59056	-0.36697
-6.1927	-8.5221	-6.0526	-6.5279	-0.05171	-6.1954	-1.8597	-5.6481	-7.2727	-2.2655	-2.3266	-4.9251	-9.8765	-4.4596	-8.0444	-1.2264	-0.7792	-4.1485	-1.32	-5.8143	-4.1338	-5.6001	-5.0296	-9.563	-2.7784	0.0010283	-4.3688	-4.6206	-11.016	-4.3746	-4.7698	-7.0466	-1.0379	-12.524	-7.239	-5.7247	-3.8156	-4.0689	-3.1417	-1.3298	-5.1587	-3.6863	-7.0443	-2.3049	-5.117	-0.67679	-5.7188	-5.8908	-4.4384	-1.1134
-4.0452	-4.3695	-5.4067	-0.88004	-3.5863	2.1183	-6.9867	-0.96488	-6.0597	-4.4942	-3.3055	-1.1633	-3.3532	-5.485	-6.5858	-4.3292	-6.5149	-6.8229	-5.0158	-2.571	-1.2129	-0.98713	-2.6743	-5.7097	-5.9994	-6.2695	-5.1453	-6.0276	-3.3033	-5.3993	-3.1896	-3.3378	-6.3175	-7.1689	-4.1922	-8.9702	-3.9175	1.8006	-2.7807	-1.8987	-0.78717	-6.6973	-4.2981	-0.41626	-7.3757	-1.2974	-0.84409	-3.9318	-1.5256	-7.3374
-7.4435	-10.143	-7.2242	-11.949	-9.7177	-12.282	-6.5509	-10.657	-8.9101	-11.496	-10.864	-7.0366	-9.0079	-7.6647	-7.6518	-11.207	-7.4983	-8.8348	-5.8533	-9.7419	-10.616	-8.4077	-11.253	-7.1406	-6.6653	-8.7325	-7.2134	-9.8494	-9.5054	-7.6965	-6.6077	-12.555	-7.0766	-7.3578	-5.3777	-7.324	-7.2931	-8.7611	-9.6608	-10.53	-11.315	-11.919	-5.7105	-8.2279	-8.9382	-10.708	-10.98	-8.2319	-9.8281	-9.162
-0.47277	-2.1952	-2.6583	-1.7948	-1.9195	2.9626	-3.3576	2.3849	-1.4282	2.4676	-4.283	-2.3306	1.3764	-5.3954	-4.8283	-2.871	-4.8764	-0.97928	-4.2453	-5.5824	3.2229	-1.5925	-4.0757	-6.1826	-3.5337	0.79953	-1.7617	-1.2653	-1.9041	1.7756	-2.6527	0.7678	-1.2728	-2.0943	-2.5949	0.78427	-2.0689	-0.094109	-3.1047	-1.1311	-3.0071	0.81169	2.7464	-5.2525	-2.5979	0.09156	-1.4072	-2.6673	3.0496	-3.0308
-6.4122	-0.161	-3.7715	0.50628	-3.7071	-0.30639	-0.69881	-2.1984	3.0806	0.60777	2.7761	2.7008	0.81016	-0.14981	-1.8345	0.75585	7.9687	3.4456	-1.8793	-1.3223	-2.2388	2.0165	-0.47256	1.1326	-3.4692	-1.5665	-5.7808	-2.9467	3.4187	-2.0766	-1.7609	-1.145	1.5488	-1.2686	2.047	1.4435	5.0452	2.5579	-2.94	0.9323	1.4913	-1.9568	0.7486	0.87075	-5.8355	1.9893	-4.352	2.0716	-1.0636	-1.4398
-14.579	-6.1843	-17.842	-11.863	-12.741	-16.351	-8.3598	-12.85	-10.863	-7.3781	-11.598	-8.7911	-12.248	-9.6841	-10.595	-10.254	-17.594	-9.199	-11	-10.869	-13.871	-10.163	-13.111	-11.068	-16.164	-15.121	-11.842	-13.166	-13.804	-12.762	-11.689	-12.283	-11.392	-10.567	-12.06	-11.059	-12.546	-11.298	-10.599	-12.718	-13.545	-7.2842	-13.662	-10.2	-12.169	-11.372	-14.22	-14.665	-12.297	-13.985
-0.65572	0.8769	7.2258	-2.5422	4.0632	-2.3887	1.1308	-1.8174	3.3369	0.35249	-0.77355	-1.3849	2.1063	0.71864	0.55281	-1.408	-0.2326	-2.0224	0.90714	-1.3081	1.508	1.5278	0.22379	1.268	0.80649	-0.050892	2.1387	-1.4093	0.30061	1.5174	-3.2521	1.3809	0.013468	1.5005	1.1539	3.4421	-2.5413	-2.0316	-4.1777	4.0163	2.1226	0.35729	1.8551	1.5745	0.9181	1.0071	2.9276	-1.6693	-1.9502	-1.4425
-10.669	-15.737	-13.47	-11.993	-12.543	-12.623	-9.9861	-10.103	-10.567	-12.812	-10.083	-11.929	-10.823	-11.238	-20.869	-11.759	-12.107	-6.0028	-15.579	-9.8098	-13	-13.002	-17.038	-8.6282	-11.917	-8.7585	-10.474	-12.212	-12.445	-7.0864	-10.778	-13.037	-13.37	-11.142	-4.7117	-10.062	-9.3544	-15.338	-9.5064	-10.916	-12.16	-12.827	-6.2779	-7.6875	-11.636	-9.1863	-8.2271	-11.904	-7.9865	-7.3007
-14.976	-9.1522	-7.7549	-9.0911	-10.505	-10.966	-7.0289	-8.1027	-11.486	-12.264	-6.6597	-6.3864	-9.8822	-12.255	-7.1509	-13.645	-8.3187	-8.5333	-9.2858	-7.9337	-6.8995	-11.123	-8.43	-6.6662	-12.277	-7.4759	-10.833	-8.7926	-4.3453	-10.592	-8.7759	-4.6811	-10.104	-9.9089	-11.682	-8.6262	-10.868	-7.9837	-8.6045	-7.3203	-12.526	-6.1782	-12.419	-13.486	-5.7817	-6.1377	-11.132	-7.319	-4.9276	-10.086
-0.88619	6.9842	2.1398	-0.27061	6.0179	2.8821	-0.266	1.022	1.6799	2.7518	1.9775	4.5423	3.6537	2.8512	3.2624	4.2641	0.64139	-1.512	-0.57314	1.1952	1.1724	-1.4814	4.4089	3.5981	-0.42633	-0.58034	-2.6054	-0.31495	2.8526	4.3773	3.1574	2.88	-1.6639	1.4867	9.5992	-1.342	1.9126	6.911	0.32385	3.7628	3.6037	2.6743	0.93658	0.30036	1.9509	0.66218	-1.0406	3.3472	2.8472	3.0998
-5.6436	-2.6675	-3.5963	-0.63757	-5.3981	-6.5597	-3.0653	-5.3235	-6.9492	-0.74738	-6.9192	-5.4038	-3.6951	-5.1051	-2.3016	-0.42368	-2.6262	-7.8695	-2.7204	-3.2803	-2.1565	-4.7102	-0.55447	-3.7744	-8.2783	0.68328	-3.8419	-3.017	-5.4406	0.59129	-2.2076	-3.9358	-0.60203	-4.8456	-0.19964	-2.3115	-3.5009	-5.6944	-1.5183	-4.2827	-4.6532	-3.907	1.661	-7.345	-0.0063022	-1.7314	-4.7546	-7.6362	-2.4388	-4.1478
-9.2384	-11.581	-13.117	-14.232	-9.6941	-11.038	-12.734	-14.01	-13.183	-13.131	-22.73	-21.295	-11.249	-12.38	-13.189	-18.269	-16.335	-17.223	-16.138	-11.798	-14.196	-14.429	-11.849	-15.018	-6.0406	-14.373	-14.253	-16.431	-15.535	-14.558	-14.173	-12.114	-14.016	-12.885	-17.208	-12.29	-10.407	-12.677	-13.637	-15.496	-16.029	-16.908	-15.212	-12.198	-11.536	-15.602	-15.766	-18.022	-13.272	-13.984
-17.518	-10.866	-14.566	-18.463	-11.196	-12.532	-13.88	-7.9093	-13.366	-17.32	-19.109	-12.725	-13.183	-17.372	-8.9656	-10.417	-13.894	-16.033	-12.058	-15.572	-18.045	-14.979	-16.02	-12.279	-12.598	-13.119	-13.337	-14.778	-18.614	-14.253	-16.747	-15.313	-9.0052	-20.465	-11.203	-15.315	-12.368	-13.777	-19.603	-18.051	-19.549	-19.905	-14.154	-17.531	-14.671	-14.401	-10.772	-15.066	-15.506	-12.077
-1.1854	0.56266	1.6385	-0.99884	-9.7195	0.032203	3.3154	-3.9587	2.5717	-3.044	-1.6384	1.4751	-5.4551	-3.8814	-6.1955	1.1046	-0.50017	0.036297	-0.54076	-8.5088	-3.3693	-6.1819	-5.333	-3.6137	-3.732	0.5729	-4.4776	-0.2446	-0.60953	-1.8675	3.1798	-0.84427	-1.516	1.8962	-1.2263	-6.3997	-0.022848	-2.8237	-0.76723	-2.4457	-1.5088	-3.9418	-0.70813	-2.8133	-0.4565	-0.43068	-0.36565	-2.7806	-0.86339	-0.78107
0.70873	0.88788	-4.239	1.9997	-3.4004	-1.9582	-2.7067	-1.262	0.43553	-1.1935	-3.8951	-0.46302	-4.8884	-1.7785	-1.9498	-4.7046	-3.2059	-4.0448	-7.3905	5.8703	-1.3998	-1.5557	-1.2291	-0.15333	-3.2673	0.27144	-1.8149	1.3184	-0.21689	0.67355	-1.3331	-0.53889	-1.5655	-1.8554	2.2215	0.033293	-1.0246	-1.6998	-3.0752	1.4739	-1.0966	-1.1961	-0.88302	-0.34013	0.010024	-3.5275	1.1752	-5.7251	-3.5276	-2.724
5.4281	9.1912	5.4604	5.8834	7.7541	2.7467	7.0218	7.1026	5.6144	6.171	6.4965	3.5384	6.6447	0.1814	5.9732	6.1106	7.2442	7.332	10.267	8.3988	6.2926	7.6586	7.7779	12.504	8.4693	8.0499	5.2014	3.4386	11.477	5.2947	9.7142	7.6117	9.9082	5.9896	4.7141	8.8566	8.5097	2.6635	11.002	7.4849	4.2982	3.4618	8.196	7.2022	4.1611	2.0533	7.7943	5.5094	6.4934	9.6219
-0.71289	6.0484	0.82399	-0.37935	2.7526	-1.4271	1.1585	4.2901	0.5476	1.1741	1.7104	0.31113	4.4458	2.6237	9.3906	2.9118	-0.70566	1.5512	2.1523	1.3972	-3.4352	0.78403	1.2879	-0.82171	1.9514	-0.057952	2.2843	-1.8015	2.7459	3.4833	-1.3164	3.607	-0.47806	2.7922	-2.0704	2.4757	0.6081	-1.323	1.3568	0.082498	2.5032	2.1251	1.6777	4.9957	2.9962	3.588	0.62871	-1.0273	-0.83865	1.8545
-10.6	-15.8	-12.471	-12.858	-11.68	-9.4112	-15.592	-18.538	-13.31	-11.704	-9.9934	-8.8307	-10.009	-12.477	-11.457	-14.054	-14.435	-10.101	-13.027	-12.22	-9.3457	-14.294	-10.757	-13.741	-14.441	-9.5658	-9.9824	-12.868	-15.74	-16.668	-11.616	-13.442	-13.459	-12.356	-14.818	-15.386	-13.189	-11.601	-12.694	-13.84	-10.965	-14.928	-13.735	-12.064	-14.405	-11.477	-16.147	-11.147	-14.251	-12.885
6.0023	8.1372	7.9382	6.2733	4.0925	9.2422	6.7346	5.6679	11.503	1.4983	7.498	5.484	4.4179	3.8225	9.7526	9.8017	4.2471	2.8645	7.5357	4.2364	6.4004	9.6761	12.462	4.1322	9.5483	7.8998	7.4072	8.769	6.357	7.892	9.7939	6.2442	7.684	9.6901	5.4532	1.8236	2.2388	6.8099	5.2579	5.8804	5.1652	5.012	4.0844	0.063165	8.0601	7.6195	6.61	5.7982	9.6174	2.3996
-8.1568	-10.142	-12.973	-16.09	-11.085	-12.864	-10.791	-11.209	-12.175	-9.5512	-8.3771	-9.6818	-11.593	-7.3886	-14.26	-9.916	-12.93	-14.639	-10.334	-11.694	-10.342	-14.274	-13.141	-12.484	-10.672	-16.151	-11.017	-10.325	-12.341	-14.613	-12.088	-12.072	-9.0515	-13.352	-8.2066	-9.532	-11.066	-10.054	-11.467	-10.754	-14.964	-10.002	-13.242	-16.413	-12.444	-16.772	-12.52	-13.625	-9.3736	-9.5417
-18.728	-17.859	-18.988	-21.594	-22.844	-19.559	-19.749	-21.136	-17.369	-18.24	-24.554	-24.967	-24.532	-21.506	-22.077	-17.974	-21.663	-17.987	-21.651	-20.458	-20.743	-18.87	-24.257	-19.927	-22.825	-20.214	-18.261	-23.825	-18.086	-24.024	-18.31	-19.29	-22.781	-24.331	-24.585	-20.061	-20.008	-17.968	-18.874	-25.182	-23.347	-26.827	-23.366	-25.865	-23.574	-20.489	-19.697	-16.898	-22.975	-20.114
-0.78706	-2.7069	2.5659	-0.64221	0.28425	1.9807	4.878	3.5077	3.4429	0.001778	3.7492	-1.4548	1.3675	-0.014661	3.6872	2.3984	0.084592	1.7722	5.2961	-3.5147	4.051	-2.2539	0.10919	1.9466	-2.4415	-1.908	-1.6118	-0.57183	0.016836	-0.50702	-0.29745	4.684	1.8204	1.9275	1.0887	1.8704	1.5997	2.4578	-1.4365	-1.949	0.14229	1.3521	0.93583	-3.2162	3.8989	0.69056	1.4807	-4.5181	0.41026	-1.1725
-9.8426	-10.989	-15.434	-12.672	-11.36	-10.295	-10.626	-11.468	-13.062	-9.5379	-8.767	-10.428	-10.788	-13.232	-9.7594	-13.01	-13.577	-10.84	-10.146	-7.6874	-13.11	-16.292	-12.476	-10.896	-9.1325	-12.51	-12.626	-11.301	-11.833	-12.208	-11.924	-9.9065	-11.006	-14.421	-11.648	-13.606	-15.649	-12.507	-12.213	-12.491	-12.433	-14.028	-11.694	-6.8616	-18.13	-10.94	-10.728	-14.289	-14.698	-8.5695
6.4177	9.8561	8.915	10.785	9.1436	8.3436	9.305	10.492	8.8656	9.2759	11.871	8.0312	5.4963	9.2672	7.3222	11.131	9.59	7.2768	10.345	17.239	7.4056	9.1233	5.2727	4.9653	9.1774	12.458	8.7535	8.1852	4.4846	6.2044	8.0058	5.021	8.4495	11.88	6.3087	9.8538	7.3271	6.9416	3.4404	9.611	4.5228	9.1062	5.3916	7.773	12.772	2.7445	10.388	6.077	8.4091	12.622
1.7912	0.5525	1.8903	1.5281	1.4958	-0.1858	2.8493	1.0949	4.2209	3.0654	1.5186	0.8413	-3.6287	0.78367	-3.3049	1.8607	2.1451	2.5054	1.2906	-0.9099	3.5962	1.7683	2.6021	0.066867	3.9782	2.7699	-1.4622	0.30353	2.059	0.6216	1.6692	0.60104	-4.8239	0.53213	2.5723	-1.4131	-3.6988	0.57509	0.95271	3.3564	7.5827	1.3468	-0.88825	-3.4747	-0.2944	-3.0281	2.0712	3.822	-4.6004	3.9199
4.867	5.2649	2.397	6.126	6.084	5.9129	7.2316	5.6508	7.9844	7.1636	3.0554	6.2404	6.1239	2.248	3.7836	4.7892	5.6634	4.8842	6.3739	4.806	2.5863	3.8623	2.7006	0.28683	3.1957	-0.77563	2.5888	5.3208	3.138	5.33	6.8204	4.6327	7.286	2.9672	0.24718	5.2124	3.5755	3.709	6.6912	4.6387	7.9455	6.862	5.3226	1.685	3.3061	1.9893	6.0373	2.8762	6.6853	6.9952
3.4298	-1.6068	-2.8891	3.1598	-2.7456	4.5591	-2.8728	4.023	4.3794	7.3232	4.6935	-0.21232	2.8118	-4.5309	-3.1326	4.8908	1.7119	2.7511	3.2096	-0.99763	-0.61967	1.5959	0.022642	6.582	0.53432	6.0982	0.8879	-3.4959	5.4243	1.8576	0.11391	-1.2299	-1.6902	0.75244	6.5207	-0.94232	2.918	2.8832	7.2447	3.4279	-1.9523	-0.45928	3.5983	-0.87563	1.0263	1.8037	3.8732	-2.581	-0.35227	-0.1461
2.1766	-3.0279	0.86155	-5.1069	-0.16149	-1.72	1.32	1.8258	3.1259	1.3877	-0.25064	-1.377	-0.56527	0.32692	0.163	0.41554	1.1417	0.15841	0.54384	-0.89315	-2.7087	-2.0634	-0.46936	-1.9799	-2.9018	-2.2598	2.76	-0.31673	2.2539	0.4667	-2.1995	2.0895	-1.1237	-1.9814	-0.22109	4.3169	-1.0867	-1.7733	5.4302	1.4016	1.0403	1.7632	-0.25755	0.82306	6.3235	-0.25583	2.6371	-2.1799	-1.2808	1.6995
1.761	-1.4004	-2.2788	-1.9485	-1.5214	-5.8023	3.7707	-5.8884	-0.26736	-0.20991	-4.318	-6.9546	0.32501	-4.2333	-3.1676	-2.7906	-3.8041	-0.44623	0.10164	1.5242	-0.20791	-2.3751	-1.8146	-2.2505	4.5074	-0.27538	1.9112	-1.3368	-4.9887	-1.9772	-1.519	0.003589	2.2251	-6.186	-6.0962	-3.6447	1.0001	0.43598	-4.0935	-5.7205	2.4006	-4.527	0.30403	-7.0974	1.4132	-4.5208	-0.20863	-1.7006	-7.4062	-3.694
-2.3581	-1.8367	2.5714	-3.7205	-6.6173	-4.1564	-0.07169	1.7652	-3.6464	-1.7872	-3.2415	-6.1975	-3.4861	-2.0038	3.0193	-5.3062	-4.0081	-1.2258	-2.4293	-1.636	-3.135	0.082745	-2.1531	-2.2438	3.8948	-0.41846	-4.5497	-1.6778	1.6516	-2.6326	-3.481	-2.1318	-1.9321	1.2097	-4.2882	-3.6892	-0.96296	0.68157	-4.9439	-0.033883	4.8772	-3.8658	-4.1546	-3.3849	1.1755	2.7546	-2.4954	1.2038	-1.1099	-1.7791
-7.4676	-11.323	-8.1491	-14.961	-13.733	-12.072	-14.273	-12.142	-15.822	-9.7693	-15.878	-8.4863	-16.601	-12.941	-10.772	-10.459	-15.409	-13.444	-14.231	-13.332	-11.394	-13.107	-12.943	-11.572	-8.9044	-11.552	-15.303	-11.614	-9.1413	-13.214	-15.202	-13.336	-14.911	-9.0608	-11.088	-13.738	-14.244	-11.617	-9.5344	-13.859	-11.788	-16.978	-12.985	-10.451	-10.788	-11.852	-12.701	-14.459	-10.368	-9.3615
-8.5235	-4.9155	-10.322	-7.9976	-6.3751	-7.0998	-6.9346	-4.6282	-6.8746	-4.6087	-9.4334	-3.3589	-12.878	-9.1173	-9.002	-11.067	-11.608	-8.8652	-6.3931	-8.9292	-9.8835	-9.307	-9.6134	-10.764	-11.895	-8.879	-6.7396	-9.258	-7.0447	-10.28	-11.37	-8.779	-9.7094	-12.857	-13.019	-12.11	-9.6516	-7.8943	-6.3564	-6.1721	-10.917	-5.2064	-9.5084	-10.121	-3.8061	-5.8355	-8.6466	-7.7681	-11.053	-9.25
-1.6405	1.1578	1.5546	-0.97359	-0.88832	1.4149	0.026171	-4.8855	-0.70076	-3.4407	-3.283	1.2555	0.33383	-2.6039	1.4224	-2.88	-1.3009	1.6846	-0.47239	-2.3683	-3.16	-0.7764	1.5516	-5.7356	-0.20424	-1.6018	-1.0033	-1.7356	0.71865	1.5531	0.015641	-2.2385	2.0242	-2.64	-4.4644	-3.8402	-6.0003	0.3306	-0.56651	-4.1023	-3.9152	5.4546	-2.5635	-0.88196	-0.22238	-3.5994	-1.4623	1.2863	-5.4161	0.26482
-5.8123	-6.6349	-3.6729	-0.96145	-4.6591	-3.8745	-1.5746	-3.776	-7.9696	-2.7975	-2.3598	-3.6696	-7.0956	-5.03	-1.7917	-2.7804	-4.0843	-9.4596	-5.3262	-3.272	-3.2435	-5.1475	-2.8211	0.038525	0.34049	-1.0706	-2.5984	-6.27	-7.7278	-3.427	-4.3002	-3.1476	-1.4275	-1.738	-1.8213	0.86844	-7.7405	-5.1733	-3.1864	-0.14141	-8.0405	-5.5842	-3.1938	-5.9099	-1.7697	-2.1157	-0.25174	-1.88	-2.5489	-6.7422
-0.63743	0.74399	-1.5469	4.4024	-0.70279	3.7836	5.4168	1.4752	2.8137	6.6597	2.1963	2.856	6.2781	4.2557	1.5469	2.4146	3.5157	2.4304	1.5552	3.9629	3.0357	-1.2115	7.7613	2.0001	4.8547	-1.3012	1.051	1.7656	-1.7109	2.1022	4.1656	4.4784	5.5166	1.2487	3.1192	3.3864	1.3285	1.7881	5.7706	4.0527	3.3175	5.0253	8.2846	1.6968	3.3525	3.9868	5.4013	0.41393	3.9499	1.8358
-4.1916	-2.5374	-9.7327	-2.0862	-3.3178	-2.643	-2.262	-4.3984	-4.7712	-0.051126	-1.8951	-2.9705	-3.7921	-3.2605	-3.3692	-3.391	-8.1458	-4.1511	2.9607	0.30006	-8.0585	-1.0698	-3.2999	-3.4111	-2.567	-0.35419	-4.6483	-4.3023	-0.87476	-0.34698	-7.7364	-6.0264	0.92797	-2.6573	-9.1368	-1.7741	-7.6947	-3.0172	-4.5506	-3.2419	-4.7304	6.0521	-3.174	-4.0541	-6.1905	-2.3882	-2.7254	-1.8831	1.0375	-4.2783
2.9159	3.7199	0.73963	7.0974	3.3738	8.783	4.3465	7.0269	1.7746	6.4314	5.9674	6.4468	0.61858	4.9317	2.1254	2.0678	1.6491	4.4468	3.9111	3.292	3.8396	6.9072	1.7491	5.4841	0.7062	0.69973	2.908	4.6454	5.096	4.0587	4.0582	4.6917	3.3387	2.3519	3.3512	6.3066	4.5431	1.332	1.4074	7.3033	7.788	2.891	4.3009	4.6973	1.8383	3.1779	6.6849	4.1887	1.0443	1.2066
-0.38912	-2.4692	-0.95727	-4.4054	2.9228	-0.57022	-4.2329	-3.0675	2.1933	-0.97703	-3.6034	2.7797	1.3541	-0.62494	-2.4691	-2.428	3.3788	-2.4862	-4.1671	-0.88138	-3.3888	3.8208	-0.37371	0.69266	-1.4332	0.47567	-3.5466	-0.17466	-4.1665	0.094722	-6.8666	4.8178	-3.6132	-2.4812	4.9223	-0.92278	-3.3129	-1.9165	-0.25442	-1.7535	-0.95915	1.8409	-1.1523	1.0377	-4.0778	-4.2622	-4.9644	-1.7937	0.71977	-2.5102
7.3792	10.902	11.989	14.913	5.3392	10.538	11.199	11.568	9.7421	5.6604	12.094	16.959	7.3159	7.9926	11.736	10.855	9.7671	6.223	10.774	12.802	12.143	6.8539	10.534	12.51	10.316	12.314	7.9853	11.618	8.0376	10.963	7.6202	11.743	11.6	8.0904	10.802	9.162	12.467	12.108	8.3228	10.339	10.331	11.436	11.508	10.106	9.4165	13.868	9.0925	10.691	8.5404	12.144
-21.668	-19.527	-22.352	-22.82	-23.353	-23.589	-20.296	-21.039	-21.504	-22.629	-26.519	-21.843	-23.751	-20.334	-24.901	-19.966	-20.753	-25.476	-23.386	-17.964	-18.554	-28.11	-23.707	-21.478	-19.873	-27.064	-21.71	-23.832	-23.544	-23.507	-22.692	-23.113	-21.74	-19.033	-21.269	-27.001	-22.856	-20.64	-24.815	-20.705	-24.024	-25.258	-22.557	-18.948	-24.177	-20.685	-28.085	-22.487	-22.914	-21.21
-2.6638	-6.8431	-5.3228	-6.6723	0.62237	-3.2554	-7.3481	-5.817	-10.903	-5.1147	-6.2955	-3.1255	-6.3033	-2.0816	-1.622	-2.7124	-9.5445	-5.5719	-8.9414	-7.1956	-4.8708	-3.6508	-4.6944	-6.756	-4.4884	-6.2756	-3.758	-4.6834	-1.4806	-3.2854	-2.9994	-2.1532	-2.9967	-1.6802	-4.8267	-2.1283	-2.1728	-7.7484	-2.9486	-6.2119	-6.5393	-4.2953	-3.3127	-6.5687	-3.2656	-5.0154	-7.4415	-7.5355	-4.8587	-4.148
-1.0624	-3.5847	-3.5799	-1.3652	-4.6163	-3.1551	-0.50405	-0.11243	-1.4499	-2.3194	-0.72335	-4.979	-4.2972	-0.78873	0.76903	-2.1542	-4.0257	-6.4315	-0.87017	-3.5703	-1.7137	-2.8994	1.1491	-3.624	-1.4719	-3.8256	-1.1677	1.1443	-2.086	-2.9865	-1.6331	-0.8105	-3.7562	-4.0572	1.8991	1.4579	-1.7403	-1.2879	-7.0601	-3.0312	-1.0638	-1.6377	-1.6877	-3.153	-2.0968	0.45052	-3.4198	4.1973	-4.7643	-2.3504
-2.8435	3.6663	-5.9662	-1.3336	-0.26298	-7.5775	0.25487	-4.3479	-4.5984	2.1057	-1.3808	-1.8505	0.80379	-1.57	3.7716	-1.8547	-0.078271	-1.8898	-6.0656	-0.73238	-2.531	-2.1487	3.9355	-2.9678	0.16294	-2.4573	1.4181	7.194	-10.964	4.826	-2.7511	-3.09	-0.45057	1.2118	-0.57302	-3.1602	-2.1902	0.84175	2.1518	-1.3533	-2.9008	-1.4383	-1.3443	-1.2351	-0.03544	0.19405	0.46985	1.1034	3.8968	-0.27614
-16.824	-12.998	-18.397	-12.955	-18.39	-15.101	-10.615	-13.294	-12.107	-12.136	-13.708	-13.863	-11.444	-13.007	-14.027	-13.264	-12.722	-13.124	-12.08	-7.0911	-11.708	-13.088	-15.453	-14.136	-9.6491	-11.495	-10.797	-7.9848	-15.019	-12.602	-14.442	-12.596	-17.932	-12.672	-8.4924	-9.8528	-13.558	-10.933	-9.012	-11.765	-16.149	-12.607	-10.025	-13.96	-16.385	-11.254	-14.689	-13.953	-11.214	-11.264
-14.321	-16.213	-13.143	-13.785	-8.2227	-11.221	-11.018	-14.448	-15.775	-9.232	-7.2793	-13.651	-13.757	-19.352	-8.401	-8.1371	-10.838	-16.576	-10.255	-11.328	-13.77	-14.807	-11.818	-9.5824	-18.924	-12.176	-15.121	-13.933	-12.025	-13.475	-12.75	-10.599	-11.712	-15.532	-10.627	-11.856	-10.012	-11.763	-14.479	-11.117	-16.25	-17.32	-10.392	-5.9182	-12.927	-13.994	-16.606	-12.851	-15.376	-12.249
1.0175	-1.7418	-1.0035	-1.4196	2.3038	-2.3194	-5.9885	-0.80448	-6.7067	1.9547	-0.45151	1.3724	-1.4596	-2.6832	4.1872	-0.62426	-0.75483	2.7516	0.19629	-1.9248	-2.277	-4.061	-3.3747	1.9111	-1.2123	-1.323	-6.1984	0.52924	-0.55548	-5.237	-0.40348	-1.1676	2.8907	-4.1821	0.27463	1.881	0.23533	1.915	-0.73573	0.53939	-2.1886	3.8064	-0.47763	1.8444	-1.0017	0.17815	3.2785	-1.4554	1.213	-3.0741
-0.11611	3.8217	-0.99227	2.5641	-2.0282	4.1808	-1.0768	1.0992	0.30069	0.56934	-0.086761	4.1791	0.15574	3.9914	0.49058	2.8101	-1.2403	-1.1633	1.1143	0.92819	-1.2335	4.2913	-1.9198	-2.526	-0.4058	-0.24836	3.0981	4.138	-1.5889	1.6067	1.1906	-0.53981	-0.74018	0.1999	1.8165	1.3337	-6.1737	2.9994	-0.58153	2.3144	0.60909	0.97119	-0.47136	0.11556	-2.0219	2.26	-3.8229	-0.49306	3.0805	-1.0627
-19.847	-21.858	-24.875	-23.687	-19.149	-26.611	-23.63	-22.3	-19.244	-23.86	-22.406	-20.583	-19.728	-19.025	-24.149	-26.612	-21.27	-23.854	-23.582	-22.65	-18.279	-23.448	-20.213	-22.82	-19.333	-22.62	-24.644	-19.579	-23.682	-27.277	-24.235	-25.96	-21.897	-22.021	-19.155	-20.985	-25.826	-20	-23.208	-23.793	-23.367	-23.619	-20.467	-19.3	-22.441	-24.379	-29.983	-24.826	-22.27	-25.114
-10.807	-11.59	-11.405	-13.646	-15.023	-12.984	-11.774	-14.363	-7.0985	-8.4784	-11.969	-16.959	-14.736	-9.2914	-7.9317	-7.7874	-13.933	-14.064	-12.533	-17.086	-12.306	-8.4826	-9.4497	-15.223	-12.503	-13.598	-8.3984	-10.975	-11.276	-15.091	-15.684	-7.8412	-12.336	-13.496	-8.2946	-8.8911	-8.5608	-12.428	-11.126	-11.37	-11.073	-15.914	-6.8469	-11.562	-14.8	-13.231	-8.3179	-15.178	-9.1393	-10.6
2.681	0.87285	2.1538	2.0817	3.9789	4.9993	2.2051	4.5316	4.5333	4.7262	3.178	2.5054	2.349	1.8626	3.1618	2.8771	0.45547	1.5023	-0.22524	2.3297	3.3396	3.0597	-0.92408	-0.6741	5.3384	3.1679	0.93833	2.2921	-0.80632	3.4885	1.2017	1.6141	2.817	6.0328	2.1983	2.6189	4.7672	-0.013937	2.5258	4.349	3.3119	3.9007	1.6545	4.5652	3.7401	3.3582	-0.12949	8.2707	0.41699	0.031475
-13.161	-7.0288	-8.1378	-8.8351	-9.9227	-8.1244	-3.4462	-9.1471	-10.498	-12.092	-9.1675	-10.206	-11.035	-8.0526	-14.291	-9.3533	-9.5013	-12.514	-5.3084	-10.653	-10.411	-10.475	-9.8456	-13.094	-10.989	-7.3952	-9.3415	-8.6652	-8.1644	-10.176	-5.6172	-12.326	-11.566	-8.722	-10.86	-11.571	-8.5771	-6.7383	-10.427	-3.8975	-12.392	-6.5311	-9.7827	-12.599	-11.132	-9.5276	-10.343	-6.3696	-8.7601	-6.8738
-4.4564	-2.2438	-4.1012	-2.3323	2.3574	0.25397	6.2494	2.7885	-0.94027	2.5175	1.2606	-1.8338	-5.2738	-1.0079	-0.66143	1.1777	-2.2647	-1.5997	3.8743	1.9963	-2.7184	1.4538	-1.569	-0.55014	1.1718	-1.2063	-1.6155	-0.65802	0.59648	4.3817	4.051	-3.6343	-1.2451	1.6603	-2.689	0.10624	-2.364	-2.0833	-1.2253	-6.3247	-1.2274	0.99012	-0.09247	-0.91324	0.96114	-2.3655	-7.6165	1.0341	-0.45666	-2.6325
2.0587	-1.921	0.64193	-2.4938	-3.6905	0.42105	2.2974	3.1376	2.1879	3.2665	-4.1383	-0.82162	-1.3676	2.6974	-0.59801	0.32333	-1.9795	-0.10567	-1.6911	-5.5927	-1.9185	2.857	1.3398	1.5715	2.9277	-0.13274	-2.9199	-1.5344	-1.1598	1.8144	0.16846	5.8183	-0.63932	2.3456	-0.75763	4.0363	-0.86248	-0.51311	1.3022	-1.8066	1.7545	-1.9564	-2.0692	-0.53342	-1.5553	-2.9848	2.7809	-0.87624	2.4256	0.52501
-14.676	-3.5533	-11.025	-8.0045	-15.101	-11.865	-11.377	-10.366	-11.382	-10.181	-14.355	-14.209	-12.867	-13.302	-8.2089	-11.189	-8.15	-10.436	-8.2912	-12.322	-11.878	-14.672	-10.584	-12.315	-11.541	-8.4789	-12.807	-6.8087	-15.264	-11.41	-9.1906	-16.329	-11.429	-8.6929	-8.9204	-7.7518	-7.52	-10.417	-8.4713	-9.572	-13.8	-10.446	-16.307	-11.045	-14.458	-10.329	-15.509	-16.305	-15.895	-13.016
-8.1643	-5.3763	-7.8905	-2.1515	-9.4445	-2.0959	-2.428	-6.102	2.0305	-7.841	-4.1793	-1.7844	-2.3751	-8.5281	-1.6535	-3.8434	-7.4738	-9.3516	-11.718	-5.6396	-5.9587	-6.0119	-10.22	-8.8625	-3.7426	-10.605	-5.2159	-1.4921	-5.8748	-10.208	-2.115	-2.8878	-5.1647	-8.6613	-1.7956	-0.63261	-5.4088	-3.608	-6.9696	-4.4446	-3.1714	-7.0681	-4.9022	-8.6769	-3.4371	-3.8667	-9.0222	-2.4054	-1.979	-4.5819
-1.0894	-3.2096	-4.3647	-3.2893	-1.6994	-1.232	-7.3118	-4.4935	-0.68878	-3.4223	-7.958	0.75413	-2.0442	-3.6397	-3.5524	-3.3009	-1.0877	-3.1607	-7.1021	-0.87692	-0.87818	-5.008	0.45182	-4.664	-2.2164	-5.4495	-1.6559	1.106	-1.1279	-1.2097	-3.7787	0.48754	-4.618	-3.6832	-6.1352	-3.9051	-1.591	1.4605	-5.3053	-5.3745	-5.3707	-8.9338	3.1654	-9.4526	-2.1957	-4.0496	-5.1904	-2.9017	-1.7116	-0.88692
-13.226	-14.286	-16.345	-13.241	-19.475	-14.986	-17.026	-15.842	-17.618	-16.473	-11.145	-15.888	-12.694	-14.957	-12.087	-14.788	-15.581	-11.27	-10.991	-13.886	-16.686	-13.356	-17.494	-13.63	-14.744	-9.8338	-13.834	-14.704	-13.748	-17.133	-18.618	-15.198	-12.389	-13.601	-13.97	-17.838	-19.107	-10.247	-18.089	-14.679	-17.021	-14.378	-13.725	-11.526	-19.998	-13.625	-10.583	-14.406	-20.615	-15.395
2.18	2.8427	-1.0631	-3.9195	-1.2461	0.75206	5.4774	-1.9638	2.6836	1.7202	2.0095	1.4997	-1.0085	-1.3499	-1.3733	1.0496	1.8849	0.85687	-1.2163	-1.0554	2.7837	1.4248	-1.3055	1.4825	4.0842	-1.0289	-2.5756	2.0243	0.56268	2.7008	-1.0649	-2.5404	-3.4119	2.853	-0.34923	-2.7089	1.0797	-1.3373	-1.6463	6.2959	-3.0815	-2.5336	-0.9667	-3.7672	1.399	3.505	0.53173	-0.84823	-2.0434	-1.14
-6.1833	-1.4052	-3.7837	-4.6483	-1.9823	0.63851	-2.1017	-0.66497	1.0135	-3.6787	-1.8889	2.3793	-0.32319	-4.7972	-3.7408	-0.69889	-2.4761	1.8746	-4.6961	-3.2423	-1.0112	-1.9497	-3.6117	-6.735	2.7859	-1.2612	-0.88587	-5.0419	-3.6513	-0.026675	0.65746	-6.1124	-2.2199	-3.2053	-1.9567	-1.4943	4.4271	-0.63296	-0.20392	-0.85231	-0.37236	-0.18675	-2.4877	-0.90445	-1.2928	-1.6636	-1.4034	-1.739	-3.8338	-3.1451
3.1751	1.9421	-0.88705	2.059	2.4611	-2.1976	2.7283	-0.73074	1.7885	-3.1053	-0.69635	0.48464	-1.7571	-2.9727	4.7736	3.401	0.29608	-1.5447	1.8783	1.7709	2.1313	-4.2044	-1.1848	1.4651	3.2224	3.0207	5.4119	-2.9452	0.99941	-1.0464	1.5529	0.14125	-2.3592	-2.3034	1.6056	-2.163	-2.1091	-5.5415	3.0739	-0.8422	2.5321	0.23237	-2.0388	0.51004	-0.53507	-5.2827	0.70357	-0.10986	0.084234	2.6442
0.97559	0.36148	2.4338	-3.8015	-3.6668	-1.2254	0.076874	7.4312	2.493	3.7784	-0.63709	-0.76752	1.6626	-2.338	3.413	1.2527	2.5441	1.3542	-5.8188	1.7251	-0.73708	-0.73655	2.0177	0.11832	-1.2426	3.5288	1.727	3.4625	-0.33634	-0.55746	1.3458	1.5805	-5.1115	1.0336	3.9841	-1.2142	1.1234	-0.91863	-2.1703	-1.4651	1.0606	0.60986	2.0103	0.69304	3.9466	2.7343	5.208	1.7465	-2.0937	-0.57164
-8.4017	-5.4635	-10.77	-12.475	-9.4078	-12.927	-9.7258	-9.7566	-12.519	-11.317	-10.85	-13.985	-9.5628	-10.896	-9.9038	-14.063	-7.9367	-10.559	-14.317	-12.428	-6.6928	-9.414	-11.906	-9.1684	-11.678	-12.153	-7.7589	-11.397	-9.7794	-11.992	-11.867	-6.2879	-7.6489	-10.256	-12.444	-13.672	-8.7308	-9.3553	-13.073	-9.0647	-13.09	-15.652	-5.8328	-8.4551	-10.576	-7.164	-11.632	-10.588	-9.9086	-11.331
-7.3842	-4.6192	-7.1013	-5.7641	-6.5887	-4.9683	-7.6582	-7.7623	-4.7074	-6.1843	-12.176	-1.7554	-14.767	-8.3083	-7.1067	-8.6702	-6.6942	-7.9854	-1.0275	-4.6788	-6.0412	-9.9799	-0.43921	-6.1998	-5.2816	-7.0129	-8.8544	-5.7064	-5.6793	-0.47219	-6.6608	-8.684	-1.7349	-2.1358	-8.0695	-6.0385	-6.8706	-4.7401	-2.4953	-6.6607	-4.8243	-3.4968	-2.9548	-5.8211	-3.5393	-6.1918	-5.8004	-6.953	0.85878	-6.0977
-21.465	-18.231	-19.325	-22.832	-25.228	-22.923	-21.177	-21.091	-26.347	-18.414	-16.414	-20.625	-25.625	-22.591	-22.135	-27.113	-23.192	-19.886	-21.588	-21.894	-17.836	-24.761	-20.936	-22.84	-22.476	-17.379	-22.58	-18.184	-22.284	-23.189	-22.89	-22.789	-20.904	-21.862	-25.35	-21.921	-21.083	-20.432	-24.294	-22.844	-18.849	-20.776	-25.572	-20.689	-20.796	-20.387	-22.856	-27.206	-26.976	-20.19
-2.3502	-1.2624	3.2565	-1.4268	-5.4206	-0.12664	-5.0886	-6.5337	1.1272	0.81751	-0.86002	0.98668	-2.9323	4.3251	-2.3384	-5.9621	-1.0678	-5.2719	1.3934	1.4967	-5.1919	4.3488	0.3316	-2.575	-1.1057	0.33886	-2.7989	-2.7265	-3.0681	-0.90664	-5.0086	-0.093629	-1.1484	-3.6144	-2.2691	0.14744	-4.7595	-1.2377	-1.9485	-1.6618	-0.027055	-0.18198	-0.80337	-1.6036	0.49005	-1.0782	-1.7584	-0.27018	1.2853	-1.8542
-8.1872	-5.8041	-0.88431	-2.5491	-2.1883	-2.8596	-4.1514	-3.9489	-6.4906	-2.5982	-5.0818	-3.9972	0.34081	-6.4224	0.075006	1.1993	-0.97351	-6.8052	-7.0947	0.5845	-0.028829	-3.4234	-4.4525	-5.5156	-2.0801	-7.7834	-6.5263	-5.4563	-4.7974	-2.9343	-3.0677	1.9662	0.72313	-6.5817	-1.9429	3.1444	-2.3377	-5.8839	-0.37854	-3.2495	-0.79984	-8.4358	-5.5934	-3.0739	-4.7821	-2.1919	0.19618	1.7641	-5.337	-4.5083
6.1198	8.158	6.0196	0.85299	6.8471	7.6407	7.0842	6.1182	7.2579	6.1666	2.3204	6.9364	7.2494	6.144	8.5592	6.9075	4.48	7.1186	9.7874	10.838	5.9018	5.8263	4.3528	4.2877	9.9199	4.4144	9.9806	7.048	4.9963	10.261	6.8687	2.5181	5.1559	8.0882	10.873	8.6937	6.6731	11.214	12.258	11.317	8.7728	4.2513	12.695	12.39	6.4787	4.0553	8.5667	3.4402	6.8532	3.659
-11.087	-17.448	-14.91	-8.0297	-11.807	-9.9115	-13.748	-14	-14.663	-13.123	-15.825	-16.323	-15.284	-9.5626	-8.869	-11.672	-12.731	-19.798	-14.105	-17.141	-9.5382	-14.307	-13.998	-13.253	-14.543	-14.366	-12.452	-12.392	-11.582	-16.542	-12.614	-15.895	-17.558	-18.623	-10.347	-8.6856	-11.852	-14.3	-12.852	-9.1959	-11.2	-17.366	-11.368	-13.86	-15.442	-16.06	-11.607	-15.904	-8.3626	-16.534
-14.704	-11.751	-12.949	-9.7415	-10.438	-11.395	-10.12	-14.433	-14.926	-11.514	-10.442	-9.6884	-11.573	-10.794	-4.9918	-12.158	-12.331	-9.6137	-15.337	-11.882	-6.773	-12.436	-9.1192	-15.478	-13.809	-15.839	-11.634	-14.805	-11.065	-9.8291	-10.828	-11.206	-13.243	-6.7665	-11.465	-8.5265	-10.884	-7.2	-10.291	-13.848	-14.366	-13.1	-5.6091	-13.066	-13.524	-13.284	-10.211	-8.7442	-12.846	-13.55
6.5806	11.902	4.3955	8.3038	8.644	6.3866	10.493	3.7253	9.8263	4.5168	10.797	6.0107	10.574	8.8146	11.175	6.773	6.7437	9.1609	6.5588	8.5159	8.4771	7.6311	9.724	8.9285	9.0852	7.2346	11.243	2.8871	6.5571	9.3713	8.0049	9.9785	7.9162	11.707	6.9376	8.4601	8.2763	10.842	10.265	15.12	5.7754	4.4536	5.0945	13.654	8.6261	9.3356	8.0671	12.865	7.5323	9.3532
-22.38	-21.252	-23.312	-22.468	-20.472	-22.205	-22.591	-17.416	-20.575	-23.511	-21.046	-26.566	-20.227	-24.65	-26.921	-23.752	-21.123	-25.931	-25.304	-22.399	-23.191	-25.983	-16.796	-21.51	-20.23	-23.037	-22.767	-21.779	-24.156	-20.687	-18.666	-22.276	-23.977	-24.342	-23.867	-22.253	-20.778	-22.476	-24.342	-18.033	-21.376	-26.057	-23.025	-19.883	-20.787	-22.251	-22.584	-21.856	-24.958	-22.819
-4.515	-4.4678	-5.0609	-3.8749	-2.6919	-7.4774	-5.1869	-4.0927	-7.2668	-7.3638	-7.6679	-3.9288	-6.9454	-7.399	-5.8321	-5.0531	-1.9917	-1.2574	-5.2908	-5.9305	0.12918	-7.4804	-8.5511	-6.7709	-6.845	-3.4027	-3.8604	-5.6273	-7.2076	-7.2668	-5.7644	-8.2462	-6.2105	-3.6666	-4.2551	-7.147	-0.37531	-5.7768	-5.8559	-3.278	-1.8758	-2.3408	-1.9043	-9.622	-2.319	-5.2451	-8.1	-7.3061	-2.9406	-2.0256
-16.308	-10.982	-9.0009	-10.752	-8.1879	-11.05	-12.163	-7.0578	-10.673	-12.521	-13.249	-14.157	-13.151	-13.646	-10.753	-10.006	-12.769	-11.514	-10.744	-9.7294	-8.9866	-12.616	-15.817	-8.2652	-9.1938	-12.004	-11.422	-12.304	-14.83	-13.703	-9.1424	-13.058	-14.825	-13.859	-9.2845	-11.842	-10.557	-14.459	-8.6334	-10.447	-10.153	-11.564	-12.709	-8.5724	-12.334	-12.357	-11.088	-17.779	-13.525	-10.242
-3.6212	0.231	-5.3449	4.0596	1.4486	0.72531	3.4229	2.6094	-0.69242	5.3307	-3.5361	1.6383	-2.656	-1.667	-1.0434	0.11612	1.1714	3.5554	-1.6414	2.4866	2.987	-1.1966	-0.67329	-2.098	-1.6036	2.1139	0.035953	0.67455	1.1273	0.8216	4.5585	3.6367	-1.9077	3.3031	6.5718	1.2415	0.74277	-1.4869	6.0135	0.69224	0.28044	-1.9887	2.8085	3.1589	2.6104	2.9584	5.5883	5.135	4.8027	1.4503
-10.168	-9.9873	-15.224	-15.253	-12.789	-11.327	-9.3546	-12.689	-8.9288	-14.907	-12.439	-11.788	-9.7789	-12.22	-12.152	-10.814	-10.136	-9.257	-11.808	-8.8827	-12.198	-9.2306	-9.8225	-11.304	-10.636	-17.416	-10.101	-12.278	-14.338	-11.444	-14.023	-7.5087	-9.4196	-17.207	-12.812	-8.6168	-16.318	-11.356	-15.3	-10.858	-9.1232	-10.723	-13.666	-12.293	-8.0078	-9.4234	-17.401	-12.213	-14.272	-15.033
-0.74829	2.2575	5.1818	3.5716	2.5903	0.2922	-0.5466	3.6034	-0.25265	2.0697	3.955	4.3906	0.96459	3.7039	1.4011	4.4462	1.9035	4.9328	4.7203	-1.5111	3.1275	4.5559	2.8759	0.096232	2.077	2.6832	0.33678	3.1291	-1.5804	1.7432	0.12395	4.3129	0.13508	0.24984	5.3451	1.2247	4.0025	0.79472	0.28699	0.17322	2.7393	4.333	-2.2871	0.44454	5.472	1.4256	2.2607	3.4875	-0.87941	-1.5318
-8.9151	-8.789	-2.2232	-3.2967	-6.1922	-4.6213	-7.9332	-5.6118	-1.7349	-8.5672	-1.7594	-8.9089	-4.7413	-3.4278	-4.5293	-7.6963	-8.17	-6.6512	-2.2046	-7.7101	-5.9303	-2.3486	-4.834	-4.8702	-9.3373	-6.9664	-7.3189	-5.1987	-7.433	-0.15693	-7.6363	-8.1353	-6.4828	-7.0381	-6.0488	-6.9568	-7.6544	-6.3017	-1.7742	-4.1766	-2.9319	-10.555	-5.2388	-0.66089	-1.6503	-7.5081	-8.3013	-7.3492	-3.8521	-5.5536
-1.4232	-2.9777	-3.3118	-3.3584	-5.1492	-3.6463	-7.5586	-5.9064	-4.5614	-5.692	-5.9231	1.266	-0.92751	5.5141	-7.5489	-6.0726	-7.269	-7.7657	-5.6972	-4.1758	-4.9817	-2.3057	-3.0259	-5.9706	-4.5548	-7.3604	-2.9902	-0.76228	-3.9084	-5.3676	-5.7417	-2.9861	-8.8127	-11.29	-4.6696	-5.7682	-5.5066	-6.7771	-3.027	-2.2611	-5.4053	-1.7325	-3.9099	-3.4706	-1.603	-3.2415	0.19809	-7.1855	-3.0443	-6.5425
0.42811	-4.6329	-2.5208	-4.047	-4.9669	1.7434	-0.96704	-7.738	-7.0484	-1.5246	0.26012	-1.716	-5.3632	-3.3419	-1.6566	-5.4035	-3.0623	-5.2486	-5.2153	-4.4762	-3.9769	-0.85479	-1.3467	-1.5928	-1.5236	-2.3095	-6.0891	-1.7604	-3.6912	-3.096	-1.5231	-4.1048	-2.4139	-4.6094	-1.9137	-3.2588	-3.3179	-3.7035	-3.3567	0.32171	-1.4693	-6.746	0.95381	-1.7454	3.8562	-1.8991	-2.8445	-4.5113	-2.2362	-4.9707
-11.652	-13.337	-14.459	-15.506	-16.858	-13.338	-10.366	-16.028	-15.512	-17.96	-13.305	-15.551	-17.121	-8.8969	-18.564	-14.674	-12.306	-12.134	-14.153	-15.532	-12.411	-14.541	-16.71	-17.518	-13.286	-14.124	-13.697	-12.531	-17.128	-16.295	-15.063	-13.199	-12.135	-16.492	-14.621	-13.333	-14.152	-13.804	-9.2372	-17.453	-13.382	-14.684	-11.98	-15.117	-14.533	-15.235	-12.408	-12.296	-8.538	-14.055
-6.5702	-6.2012	-7.6558	-3.8928	-7.5412	-8.3045	-7.9571	-4.5296	-6.8759	-6.3683	-4.6036	-1.7306	-4.2345	-4.25	-2.6922	-7.64	-6.4947	-9.0943	-5.9053	-3.3304	-6.2126	-3.9027	-2.5381	-8.0303	-3.0751	-5.7837	-2.8003	-6.3665	-7.4832	-3.2894	-5.8957	-4.2769	-8.026	-6.6622	-3.7548	-6.4809	-2.3673	-5.0043	-4.1809	-5.5051	-8.8599	-6.3458	-3.1144	-7.251	-6.4379	-7.6136	-9.668	-3.7633	-4.9591	-8.3835
-4.6725	-8.7335	-1.2224	-1.7167	-1.7469	-6.2912	-0.66187	-1.7706	0.32273	-3.2146	-2.8083	-3.6117	-3.5961	-4.8115	-0.32535	-4.0519	-6.6186	-0.78278	-5.6313	-5.5082	-0.34386	-1.0469	-8.0125	-1.5006	-4.885	-4.4602	-6.1457	-3.5905	-0.05443	-7.346	-1.263	-1.5314	-3.6696	0.91786	-4.6248	-2.2282	-2.5648	-1.521	-2.9991	-3.8874	-4.3883	-1.0109	-0.74275	-3.6158	-1.7218	-5.6741	-6.5878	-4.4687	-3.4735	-1.223
-9.905	-11.079	-17.976	-13.854	-12.209	-9.8714	-9.6682	-9.9852	-13.356	-13.048	-7.653	-8.7374	-11.926	-10.081	-12.262	-13.033	-9.1403	-8.7458	-14.181	-7.7009	-8.6001	-15.161	-9.2059	-12.822	-7.1879	-13.827	-10.825	-14.713	-14.44	-11.029	-18.77	-15.19	-11.913	-12.931	-7.3023	-11.544	-10.19	-10.094	-17.779	-12.96	-10.014	-8.36	-11.788	-10.236	-14.851	-14.06	-12.883	-9.8592	-6.1661	-8.8206
-4.6941	-7.2205	-6.4	-4.2904	-9.0285	-6.7608	-4.4283	-3.168	-3.1012	-5.0618	-3.7407	-8.0619	-7.2531	-4.6216	-1.3553	-4.7558	-7.4069	-10.907	-3.9079	-4.9318	-0.088551	-3.825	-9.5555	-6.1308	-5.7985	-5.8873	-6.4644	-6.4612	-3.356	-4.8938	-2.4197	-9.1525	-2.8132	-8.4577	-4.5707	-4.8189	-6.1518	-6.5181	-6.3517	-1.9277	-2.7115	-8.4353	-0.49383	-5.6513	-9.1163	-3.5235	-4.3763	-4.2394	-5.3776	-3.5523
-1.0787	3.1606	-1.0002	-2.3046	1.4364	-0.21998	-0.31033	-4.6591	-0.33062	-1.9924	-3.0119	2.1879	1.8071	-0.40894	1.2957	-3.4133	-1.5742	-3.2072	1.0078	0.40133	2.371	-2.3002	-2.8558	0.85537	-1.9806	1.0921	1.7983	0.43687	-2.1976	2.355	2.2309	-2.1498	5.3777	-3.0077	-2.1915	3.6103	-0.78513	-0.60839	-4.6185	5.0903	-3.2544	0.89414	-2.8839	-2.1506	-1.0832	2.4378	3.8351	2.197	1.1844	-4.2704
-17.406	-20.869	-11.156	-12.421	-14.968	-11.15	-15.406	-15.134	-11.452	-14.87	-13.342	-12.394	-16.445	-12.701	-10.992	-10.433	-12.727	-9.9532	-16.408	-12.83	-10.967	-10.865	-15.622	-21.111	-15.929	-12.407	-16.178	-13.449	-12.867	-9.9213	-18.321	-14.638	-13.334	-13.265	-16.564	-14.29	-15.205	-14.522	-14.638	-15.912	-13.49	-9.5004	-14.957	-12.358	-18.221	-15.132	-19.963	-13.449	-11.132	-9.7432
-0.868	-0.32663	-4.5933	-3.6568	0.74351	-1.8985	-1.1193	-2.7155	-1.0317	-2.4742	1.1392	-0.50753	-1.0966	-2.7171	-4.9928	-4.4173	2.4383	-0.65312	1.0428	-5.9241	-0.092931	-2.4153	-2.7265	-0.48878	-2.3784	-1.4974	-5.5835	-5.5164	-1.6939	-3.2412	-1.4537	-2.2847	-4.2693	0.35104	0.45864	-1.4742	1.4966	-3.1486	-4.9574	-1.5299	-3.0204	-2.7737	-1.3749	-0.32098	-1.0495	-0.8731	3.0731	-3.9114	-0.029757	-1.973
-12.234	-16.446	-14.015	-12.232	-13.798	-9.8902	-11.263	-11.356	-12.037	-12.887	-11.719	-17.287	-13.812	-11.789	-15.625	-11.117	-17.155	-15.646	-9.9153	-13.993	-15.059	-15.452	-12.873	-11.313	-10.733	-14.843	-12.943	-9.4889	-11.488	-10.416	-14.616	-11.699	-19.344	-10.037	-14.027	-12.137	-15.504	-16.12	-18.694	-8.3321	-18.722	-10.732	-10.662	-9.6615	-9.8613	-13.289	-10.881	-18.444	-12.629	-11.561
-2.717	0.95401	-0.72421	-1.4267	2.4851	1.0883	-5.0854	0.54505	3.7256	1.4672	0.05934	2.1179	0.28409	1.6778	0.54022	1.9644	-0.43258	2.835	-0.19968	0.73442	2.0901	-1.196	3.9348	2.0823	-0.39188	3.0123	3.439	1.7722	2.7081	3.859	-0.28556	0.45246	4.0768	-2.1748	3.7039	1.5989	0.18223	-3.1159	4.786	-1.964	1.4368	5.2608	-0.72594	1.7653	5.92	-4.0661	5.243	3.0505	1.7491	1.4948
-3.2344	-1.5669	-0.26352	-0.37869	-1.2619	-2.5726	-3.9785	-3.1117	-4.087	-1.3126	0.72362	1.5508	1.3337	-3.0689	-0.45453	-0.2795	0.61687	-4.148	-5.555	-0.24816	-3.4329	-3.8974	1.1998	-2.1243	1.6942	-4.9323	1.76	-0.01432	-3.4892	-3.1461	2.9786	-1.0513	-1.6448	-1.5809	-2.6545	1.2183	0.3264	3.6771	-3.7957	-0.8053	-1.7593	-4.1749	0.87481	2.9633	-1.6024	-1.1603	-2.3658	-1.4377	-2.8713	-2.7884
-11.35	-9.1914	-13.842	-11.569	-11.298	-11.054	-17.119	-12.206	-6.6901	-15.329	-5.3678	-17.286	-12.133	-15.357	-9.8373	-10.087	-15.036	-16.273	-12.033	-6.7941	-5.7579	-14.588	-10.458	-11.365	-11.88	-14.129	-15.484	-13.193	-13.025	-11.464	-11.891	-7.6803	-13.581	-12.388	-10.286	-12.576	-14.015	-15.15	-14.26	-11.876	-15.142	-12.197	-5.7682	-13.739	-12.479	-11.298	-11.431	-15.75	-14.444	-13.885
1.8616	4.1595	1.8821	0.10234	3.8773	2.8787	-0.86416	-0.11357	0.23175	-5.9557	1.7143	-2.875	-0.51012	3.1503	5.5196	0.76032	-1.2051	5.9934	0.99689	-2.0996	-2.7668	1.2841	0.53495	-0.22729	4.555	-1.0002	4.9631	2.6057	2.2932	3.7589	0.40724	3.2141	7.3088	2.9361	3.9401	3.044	0.7166	-1.8937	2.4178	4.1639	7.858	-1.8293	1.8841	1.2501	-1.0649	6.3741	5.0781	3.7116	3.6001	3.447
-6.6123	-8.846	-5.1873	-2.5093	-7.5143	-5.9542	-7.1189	-5.2031	-4.9482	-8.0795	-7.5611	-12.702	-5.7428	-6.005	-6.3251	-8.2039	-6.7606	-4.2828	-5.1026	-8.4057	-6.0125	-4.8821	-5.4682	-6.628	-8.7564	-6.8274	-5.4458	-5.7007	-6.9273	-6.7461	-11.201	-11.293	-7.249	-8.4938	-6.0312	-2.1365	-4.08	-9.537	-7.913	-3.2231	-5.6032	-5.0512	-8.8231	-2.8888	-3.554	-9.0182	-6.0832	-4.0141	-9.3707	-8.5016
-10.431	-6.698	0.67173	-6.2691	-2.4058	-7.1694	2.0134	-2.7168	-2.4773	-2.8188	-7.1193	-5.7299	-3.1094	0.15786	-4.7058	-9.589	1.572	-5.2156	-4.769	-3.0732	0.83937	-1.8511	-9.1497	-3.4453	-2.6336	-6.806	-7.5134	-0.35639	-8.2641	-0.93426	-1.0355	-10.213	0.43535	-2.9096	-7.1254	-1.9398	-2.5085	-5.5135	-7.5618	-4.6133	-7.7764	-3.862	-7.5996	-2.7991	-3.5992	-10.533	-9.2782	-1.5436	-4.2812	-6.9455
-2.7361	-2.3691	-3.0733	-7.6066	-0.54513	-8.1857	-2.8753	-9.4466	-3.2293	-3.8356	-2.3852	-4.4948	-2.0519	-3.2724	-9.8015	-5.2139	-6.5968	-2.4082	-5.7987	-8.0592	-4.8731	-5.8532	-6.0111	-3.2959	-6.2819	-1.9094	-4.6475	-3.6719	-2.5532	-7.1123	-4.3996	0.26236	-2.1426	-5.0969	-3.9543	-3.5498	-0.9702	-9.1117	-6.7888	-3.0449	-3.7156	-2.0115	-5.6202	-4.6334	-2.5688	-4.3644	-6.1926	-7.0729	-3.8105	-5.4683
0.26383	4.2078	-2.31	-3.842	-3.398	2.2581	-5.1127	0.034806	-1.6003	-3.5495	0.070051	0.036907	-4.6568	-0.84113	-5.7426	-3.6054	-1.6835	-2.5557	-2.495	-4.4726	-3.3403	-1.7354	-0.29572	-7.0804	1.5331	-4.1763	0.74382	-2.7473	3.3368	-1.478	-2.0469	-1.8077	-4.2753	-5.2062	-5.5173	-5.0264	-1.3371	-1.4276	3.5498	-4.7124	0.95669	-2.6381	0.81473	-1.0462	1.4712	0.35574	-3.1513	-4.0744	-4.2257	-1.7818
-7.9574	-13.347	-18.272	-14.264	-11.756	-14.521	-15.649	-15.272	-12.167	-17.513	-14.556	-12.725	-14.721	-14.197	-10.663	-10.609	-14.926	-14.813	-11.444	-14.415	-10.766	-12.45	-14.268	-12.881	-11.191	-13.879	-13.988	-11.337	-9.8184	-17.421	-11.765	-14.857	-16.647	-11.809	-13.077	-14.653	-14.844	-13.956	-13.169	-15.393	-11.5	-13.507	-15.673	-18.593	-16.635	-13.586	-14.139	-15.043	-17.826	-14.456
-12.445	-10.761	-15.643	-8.954	-14.233	-14.869	-9.3325	-12.786	-15.217	-13.038	-14.956	-12.388	-14.978	-12.991	-13.879	-11.268	-10.891	-10.273	-11.949	-13.955	-14.115	-7.679	-7.6047	-15.39	-18.077	-16.558	-20.061	-16.808	-18.192	-16.598	-12.531	-12.629	-13.038	-11.771	-13.479	-11.833	-16.522	-11.119	-10.802	-10.987	-10.235	-8.7941	-17.032	-12.197	-10.519	-14.587	-11.332	-11.274	-14.792	-10.841
-3.6177	-4.4358	1.5652	-7.6221	0.0020399	-2.5745	-1.7061	-1.5217	-5.5311	-2.4332	-2.2887	-4.8902	3.1549	-5.5068	-1.5164	-1.449	-2.0217	-3.7111	1.6456	-3.5836	-4.315	-2.5566	-3.8262	-5.3116	-2.0514	0.19308	-1.2736	-5.0555	1.7197	-0.064637	-3.1086	4.163	1.5055	-1.0075	1.3692	-1.3584	-0.33697	-4.2491	-2.7065	-4.2063	-1.0291	-1.8419	-2.3653	-3.3092	-5.8299	-1.3769	-2.5049	-0.3166	-0.11712	-5.3721
-24.521	-24.795	-23.178	-24.783	-16.854	-22.059	-22.317	-23.486	-23.149	-22.819	-24.922	-22.138	-18.683	-25.914	-26.412	-18.802	-24.164	-19.155	-25.721	-24.728	-17.373	-21.746	-22.142	-26.722	-22.064	-25.773	-22.042	-22.806	-22.595	-20.946	-22.744	-24.339	-18.974	-21.996	-17.2	-18.504	-21.267	-23.335	-22.47	-22.511	-22.221	-19.766	-23.867	-18.752	-21.436	-20.746	-20.29	-21.409	-23.477	-17.193
0.75062	1.6531	-4.5131	5.1736	-3.6496	1.2841	2.0284	0.70706	0.10016	0.71236	0.34814	3.9803	1.6727	0.74578	0.67433	0.41564	-0.051206	-1.9123	-1.1943	2.6409	-0.15945	3.9388	-4.7266	1.5734	-1.2612	1.1554	0.45334	-4.9197	0.51462	2.9573	-1.9821	-2.2222	-1.7752	7.2914	-1.6936	0.35141	-0.50752	1.0838	-0.98315	-0.62103	-0.56088	-2.4283	-2.1686	-4.2716	0.62811	-0.30475	0.37653	-1.839	1.1905	1.5868
-6.335	-5.0095	-6.7434	-9.7434	-8.5115	0.70095	-7.8362	-7.0622	-2.5193	-3.2731	-1.1012	-2.7067	0.59158	-6.9988	-5.834	-5.6014	-3.8642	-3.2778	1.1973	0.096711	-7.6028	-7.7004	2.6792	-5.0908	-4.6493	-4.4089	-2.6161	-1.4679	-4.3164	-4.1675	-5.9602	-1.535	-7.1977	-3.5447	-4.8941	-3.7105	-2.7492	-4.3053	-3.5361	-6.6179	-4.159	-5.1588	-3.1159	-5.3524	-2.3634	-5.2604	-6.0815	-6.5416	-5.6428	-4.9369
-9.7186	-9.0081	-7.3946	-6.9732	-13.777	-9.3573	-12.37	-8.0157	-5.2766	-15.53	-8.3365	-10.748	-13.33	-12.419	-9.6199	-9.8723	-8.9591	-9.6621	-13.15	-6.1341	-11.459	-10.644	-16.996	-8.7506	-5.3253	-14.661	-5.1019	-11.627	-12.38	-12.784	-10.054	-12.764	-11.608	-6.5474	-10.182	-12.592	-9.0435	-11.528	-13.29	-15.499	-12.974	-12.13	-8.9021	-9.4752	-8.0897	-12.168	-11.694	-9.4165	-13.537	-10.912
4.0315	6.326	1.0853	2.2402	5.0219	4.6665	0.035867	6.8235	5.2099	1.2473	5.597	7.0313	7.3463	4.8776	7.616	6.4238	7.4814	5.72	3.9175	4.4459	9.4415	4.0733	2.4269	5.1116	7.4847	4.8297	8.8085	4.6595	3.7864	-0.3595	6.6836	4.8094	3.0531	3.1746	5.0993	12.042	6.2195	5.0289	2.8572	9.4827	8.4266	9.1334	-1.3776	4.1406	6.8139	4.9911	6.2259	7.0918	2.9978	7.7492
-12.539	-15.054	-10.365	-14.68	-12.084	-9.1355	-12.995	-14.751	-13.943	-15.01	-9.1367	-13.607	-12.87	-13.436	-12.857	-9.7298	-10.691	-15.659	-12.926	-12.782	-15.259	-16.371	-12.045	-9.8083	-15.347	-15.413	-17.005	-12.635	-11.036	-11.316	-13.899	-11.652	-9.6138	-10.185	-9.1024	-16.429	-12.578	-16.149	-18.095	-15.627	-11.954	-12.447	-13.479	-14.985	-12.908	-15.147	-15.021	-14.98	-17.975	-10.741
-13.96	-10.277	-10.536	-8.7852	-5.5393	-8.8822	-13.075	-8.6584	-13.104	-10.126	-9.4668	-10.548	-11.805	-9.462	-3.6931	-13.165	-11.094	-11.718	-8.5725	-10.734	-12.17	-16.537	-7.2961	-10.621	-15.11	-12.671	-9.2078	-13.839	-13.662	-3.6674	-9.4233	-12.576	-14.142	-13.179	-8.9715	-12.782	-6.112	-9.2372	-13.366	-10.155	-6.3679	-3.6892	-14.977	-13.156	-9.9749	-9.8278	-8.7537	-7.7867	-6.055	-9.4085
-3.6324	1.1691	-1.6374	2.6424	3.7033	1.3615	1.2883	2.078	0.23125	1.806	-1.1149	2.3171	5.3486	4.2598	0.8898	2.2047	3.8148	-0.0062177	2.4569	3.9884	1.9191	1.2442	7.5426	4.2014	3.7694	0.006468	0.93317	1.8503	0.86646	4.2223	0.57355	2.0775	2.857	4.8813	2.3863	3.6617	4.3399	0.048447	1.1901	0.75742	-0.33644	5.2061	2.277	3.3561	1.2463	-0.93394	7.7817	1.152	-0.77175	-0.4133
-8.0085	-9.9014	-2.0876	-6.796	1.0582	-3.2967	-5.3315	-5.0809	-4.4266	-5.0058	-10.251	-7.4081	-5.9264	-2.0232	-1.6614	-6.2832	-4.3824	-4.5098	-2.8013	-4.0112	-3.7109	-5.4835	0.72937	-8.264	-3.5911	-6.644	0.32735	-4.7393	-0.77874	-4.6831	-5.308	-3.1339	-8.099	-3.1911	-4.5146	-2.1925	-4.6618	-2.0515	-7.9851	-2.719	-1.9764	-2.6474	-4.8365	-3.7735	-0.4382	-5.3013	-9.446	-4.1333	-3.7501	-2.1025
-20.291	-22.326	-24.803	-22.267	-23.899	-23.816	-26.541	-21.733	-23.865	-23.4	-24.593	-18.049	-17.808	-20.737	-23.702	-25.108	-20.186	-21.774	-22.253	-24.743	-23.608	-23.281	-18.306	-20.44	-23.23	-19.68	-24.663	-20.144	-22.644	-21.768	-23.224	-21.066	-23.919	-20.409	-22.435	-19.99	-21.625	-17.797	-19.034	-23.733	-21.426	-23.679	-25.475	-23.396	-21.429	-23.957	-20	-24.726	-19.56	-23.471
-5.409	-1.7228	-3.1421	-0.6931	-0.27991	-0.28159	-2.8313	-3.9924	3.6289	-0.12416	0.18993	1.9821	-5.2467	-0.86797	-4.6821	-1.6806	-4.2815	0.31842	-0.11938	-3.3415	-2.9056	-0.31658	-2.5651	-4.8562	-2.0652	-2.8456	-0.88464	-4.9267	-1.3191	-2.1304	-1.4273	-3.6804	2.5901	-5.192	-0.033441	0.33777	-1.9644	4.0094	-1.488	0.68473	-1.6612	-2.0036	-8.2568	-6.1746	1.1277	-2.0538	3.2428	-4.4336	-5.4648	3.2423
-4.8373	-2.3149	-1.429	-2.9108	-2.3126	2.517	-2.9161	-6.6484	-4.6064	-4.5415	-2.779	-3.4281	-3.1075	-2.7885	-5.5983	-6.6666	-3.97	0.12927	-4.8584	-4.8858	-3.3246	-5.5095	-1.4717	-4.8709	-0.90808	-4.2449	-5.0788	-5.029	-4.0301	-3.1437	-3.3692	-3.4228	-3.1012	-5.8348	-5.6334	-6.8741	-4.8915	-3.6819	-2.0806	-7.9379	-6.1742	-5.8115	-1.8612	-0.35446	-5.6583	-2.4208	-6.6961	-2.9734	-1.923	-7.7601
-1.0795	-0.52952	-0.56797	-4.3109	2.1045	-0.49029	-0.080773	1.8771	1.1427	2.9575	1.3819	-1.0197	-1.839	-4.5279	-1.054	0.06894	1.9307	2.3731	0.80138	1.844	-1.9598	0.7823	-2.3529	1.9236	1.4726	3.6074	0.99746	-0.23293	-2.2101	0.68125	-1.5212	2.3787	-5.1679	-1.4289	-2.9959	-4.3171	4.137	7.8497	-0.86246	0.78847	3.201	0.51294	4.4058	-0.90681	2.8699	2.0696	3.6791	-1.3708	3.0295	0.61541
2.3065	3.3664	-0.71817	-3.1795	-1.8544	7.9469	2.7897	6.0212	3.5042	4.1481	-0.60159	3.1436	4.704	2.6618	-0.23595	1.149	5.9018	0.27927	-0.58752	-0.90672	5.7809	2.6421	5.2266	6.7741	-1.3339	3.91	-3.8103	3.5443	2.3794	1.2919	3.5259	0.86408	1.3541	4.1847	6.9559	0.84224	6.8279	1.8797	4.8222	0.43496	3.727	-1.5248	1.5779	2.2291	-0.4572	9.1042	2.3048	4.0991	-3.2464	2.6845
-4.1739	-6.7152	-8.1079	-3.4832	-5.0272	-5.8716	-6.6652	-7.927	-4.5627	-4.0929	-7.6595	1.9949	-3.7311	-1.4292	-8.1638	-7.7644	-6.2455	-5.9849	-2.6257	-5.3295	-7.4632	-5.9735	-3.8132	-1.8812	-7.9806	-6.3192	-6.0822	-8.3107	-2.8363	-7.36	-7.6558	-5.1351	-8.0884	-6.2234	-6.8661	-2.8015	-3.2791	-7.4066	-0.1144	-9.2549	-3.8341	-7.1283	-6.3324	-4.0876	-4.9566	-7.9632	-6.817	-2.0084	-3.2813	-3.8659
-11.052	-12.633	-9.6958	-12.331	-8.0095	-11.261	-11.966	-9.4173	-9.9087	-6.9164	-10.755	-8.9414	-10.376	-8.3654	-12.071	-11.653	-6.5466	-9.4009	-11.027	-9.2	-9.0974	-10.982	-11.488	-10.253	-10.363	-7.1734	-11.516	-11.203	-12.421	-8.4897	-10.014	-9.4884	-12.155	-10.979	-11.635	-12.344	-7.475	-6.9984	-11.023	-11.97	-13.366	-8.0341	-10.051	-5.9388	-11.095	-7.7337	-13.558	-15.306	-8.0579	-4.8604
-1.4224	-1.5857	2.0041	-2.6846	1.6742	-6.2663	0.060055	-1.0665	-2.2088	4.2106	-2.4076	-1.7582	-5.1397	1.5271	0.67121	-1.3547	2.8275	-0.25289	-7.4213	-1.582	-1.5661	-2.5343	-1.2531	-3.4403	-2.4722	0.94153	-4.1404	4.6048	-2.4312	-1.9294	-0.56562	0.83093	-0.80952	1.1392	-5.2747	-4.9981	-2.2334	-5.8662	-3.8034	2.5025	1.766	-1.6463	-4.2297	-4.1632	-7.0551	2.7609	-5.1847	-2.0388	-3.0595	-1.2048
-4.6571	-1.8777	0.9065	-0.67308	-3.6702	-2.6059	1.8942	-2.4212	3.3321	0.11431	1.4441	3.2152	-5.6285	0.79324	-2.0105	-1.8326	1.5141	-2.0254	-0.16069	-1.2146	-0.62573	0.35044	-2.4945	-4.8687	-1.1772	-2.0516	-1.2021	-2.5222	-3.4716	-0.32012	-4.5544	-0.72178	4.4528	2.2239	-0.033559	-3.3435	-1.2612	-2.9072	-3.8741	-0.26564	-4.5097	-2.6252	-0.87993	-0.27433	-2.5935	-1.1638	5.3754	-2.0267	-3.8905	-3.2905
-9.8862	-12.673	-7.6497	-9.4984	-3.6254	-10.558	-7.8827	-7.6005	-13.893	-8.0722	-11.92	-11.993	-11.548	-6.1572	-9.1166	-6.064	-13.582	-6.1763	-10.74	-9.0537	-5.2946	-4.2602	-8.7924	-8.5103	-13.225	-12.938	-8.1954	-10.658	-10.448	-6.0978	-10.784	-6.2864	-8.9384	-9.7484	-8.1607	-9.3369	-10.585	-8.4099	-10.616	-7.1205	-9.1277	-4.824	-8.9693	-6.5537	-7.9698	-7.5832	-8.1534	-4.9265	-11.147	-10.766
6.7238	0.67288	4.2219	5.589	1.3185	2.3264	4.0954	4.5751	2.1807	2.2755	1.0026	4.9348	8.0868	6.5971	3.407	8.6246	4.821	5.0537	6.5167	10.732	3.6647	4.9243	7.9848	7.2501	9.4829	4.7624	7.289	8.026	7.0938	5.4032	5.1572	4.1031	9.0104	6.4844	7.7888	4.9316	6.0765	6.6697	5.5634	4.0921	6.5906	3.6976	-0.19856	11.365	1.7325	8.5574	10.398	-1.3081	4.6523	5.4738
-5.7296	-9.5484	-11.698	-9.3894	-13.889	-7.2977	-8.5185	-8.2789	-12.294	-9.7379	-9.6162	-9.3461	-9.7254	-6.703	-11.124	-8.6375	-9.9275	-11.227	-12.576	-9.2616	-7.2244	-9.363	-7.1649	-8.7848	-7.1557	-6.9869	-10.209	-12.423	-7.7475	-10.521	-10.796	-8.9184	-7.9179	-10.347	-7.4938	-10.582	-13.04	-13.438	-5.8441	-13.705	-9.8232	-6.997	-10.303	-7.3068	-6.176	-9.7757	-14.289	-13.989	-11.763	-12.026
-14.78	-13.292	-13.958	-15.48	-11.515	-12.048	-9.0766	-10.077	-14.114	-17.003	-11.241	-11.233	-13.631	-9.8305	-13.609	-13.285	-9.7084	-11.447	-14.365	-12.892	-12.515	-14.649	-12.154	-13.614	-15.485	-9.812	-15.307	-13.138	-10.261	-13.278	-13.524	-10.923	-12.295	-11.525	-13.406	-13.044	-11.474	-12.506	-5.7085	-11.135	-12.674	-14.761	-16.817	-12.54	-14.682	-13.796	-11.572	-8.1509	-11.23	-13.42
-9.2613	-14.989	-15.296	-13.187	-17.829	-13.101	-9.8014	-11.496	-13.82	-14.9	-14.601	-16.462	-19.053	-15.581	-11.888	-12.791	-16.543	-10.671	-17.588	-12.47	-13.864	-11.584	-13.983	-14.797	-15.225	-14.251	-18.148	-14.482	-13.124	-17.996	-15.301	-12.915	-12.8	-12.37	-16.113	-15.409	-12.916	-14.395	-14.838	-13.999	-13.577	-15.879	-12.738	-18.051	-10.198	-14.723	-12.689	-14.67	-13.018	-14.636
-3.4916	-5.6545	-6.5887	-3.5832	-5.7416	-10.489	-6.9439	-2.5323	-1.6991	-6.8996	-7.1195	-9.4917	0.50582	-9.0296	-2.32	-4.578	-6.0857	0.81811	-1.9052	-5.6717	-3.774	-4.9944	-3.2065	-5.4177	-4.0624	-7.4137	-3.9759	-2.4373	-7.7274	-2.5173	-3.9548	-5.915	-7.9219	-5.4077	-6.9534	-6.705	-3.1121	-4.9966	-2.1499	-6.1249	-3.5537	-7.28	-2.3961	-5.7226	-5.9349	-7.0102	-5.9206	-7.6668	-3.1265	-1.6066
-2.3133	-3.193	-6.9253	-5.7387	-1.3636	-2.8242	-3.4582	-4.5933	-4.8424	-1.6061	-3.2373	-7.8641	0.044733	-4.1856	-0.11301	-2.3441	-2.2619	-4.9412	-1.4164	-5.7068	-0.87546	-5.0078	-4.1016	-2.0829	-3.9915	-6.0378	-3.5232	-2.9552	-3.5327	-0.61297	-5.112	-4.4495	-0.72479	-0.80952	-4.6659	-6.3551	-6.9496	-1.449	-5.7252	-7.7542	-6.1151	-3.9358	-7.5955	-8.1434	-11.094	-7.6121	-4.3514	-4.202	-2.9713	-1.2521
-0.39848	1.5611	-0.91071	2.7713	-1.1154	1.2333	3.1755	0.73836	-1.1263	-2.1992	-2.2057	-3.1548	0.17483	-4.2523	-9.7116	0.40766	-3.0344	0.067653	-0.32246	-2.3487	0.039582	-0.80753	-0.67997	0.79774	-1.9762	-1.9537	-3.7008	-1.5973	-1.7295	3.5566	-1.7742	-4.5211	-4.7515	0.14573	0.51045	0.52192	-6.5681	-7.4836	-3.7766	-5.3464	-3.3543	0.2476	-4.2356	1.2841	1.6365	-4.0845	-1.2769	-2.0408	-6.7094	-0.60121
-3.6344	-1.3644	2.7339	0.0503	-1.4177	-1.4288	1.2732	0.11889	-0.97699	-0.82746	3.7159	6.4074	1.5578	2.3528	-0.73644	-1.0887	1.8281	-2.3892	1.1943	-1.0609	-4.7103	-4.1232	1.6663	-2.6283	-0.44055	-3.3747	-0.45584	-0.22589	2.5405	2.4866	0.90159	-5.3071	-0.21631	0.51987	-2.2731	0.46362	-3.7263	-3.2676	0.24348	-2.0965	-2.1009	-1.8998	5.7102	-0.92588	2.0082	-0.20657	-0.016913	-2.1367	-0.48932	0.42112
-15.755	-11.728	-17.62	-13.903	-13.486	-9.4567	-19.287	-12.324	-10.514	-14.569	-16.424	-15.993	-12.395	-13.751	-16.517	-15.939	-16.432	-14.347	-8.5062	-12.14	-13.686	-19.359	-13.905	-13.96	-17.478	-13.84	-12.002	-15.706	-13.839	-14.066	-15.943	-16.846	-12.358	-13.348	-11.731	-17.417	-11.022	-15.257	-17.662	-14.632	-10.908	-12.898	-11.142	-14.781	-16.357	-13.545	-13.111	-13.416	-17.263	-16.45
-22.602	-21.9	-20.602	-16.504	-18.2	-23.071	-22.155	-23.901	-19.908	-18.892	-24.486	-24.393	-22.904	-28.328	-24.932	-20.818	-20.161	-18.539	-18.584	-21.257	-23.519	-23.743	-20.411	-20.37	-24.197	-21.591	-18.744	-19.126	-26.1	-25.564	-24.429	-25.07	-19.579	-18.573	-25.101	-25.851	-23.338	-24.461	-20.012	-20.823	-26.26	-21.318	-23.322	-23.742	-22.026	-21.88	-21.524	-18.619	-23.629	-20.76
8.8873	7.4363	12.117	4.2202	10.785	3.9633	5.3661	7.8136	10.07	5.0327	10.518	9.6988	8.7921	9.7118	10.617	10.356	11.612	10.7	9.3398	5.7491	11.201	12.294	10.441	7.9567	11.207	6.5122	8.2952	5.666	6.2018	8.6961	9.9489	8.131	11.684	10.304	8.4557	12.76	7.0159	8.7719	10.476	10.366	5.6066	7.5078	6.0336	11.486	5.4119	10.611	8.3293	8.4377	8.8448	6.6602
-4.2263	-3.1351	0.62154	-5.9548	-2.2422	-3.5648	1.713	0.17076	-5.5447	-4.7907	-5.025	-5.0145	-2.9967	-4.8625	2.6337	-5.0198	-5.9978	1.4535	-0.22728	-3.0913	1.6537	-5.1737	-3.0691	-4.0846	-5.2774	-3.3152	-3.6444	-3.4533	1.9205	4.3626	-2.313	-7.2331	-0.084348	-3.3206	-7.2693	-4.2803	-5.6338	-2.6216	-9.138	0.24999	-5.1684	-1.6519	-6.9846	-4.6384	-1.765	-7.914	-5.0571	-4.4487	-5.2055	-7.6196
-1.4317	1.9884	1.5704	1.3358	-0.95819	-2.1095	2.1356	0.67087	0.81124	0.43357	-5.1812	-0.33329	-1.2942	-2.7559	0.78391	-1.6147	-0.29884	-0.20962	-6.2732	5.4146	-3.9446	0.50467	-1.434	1.3112	0.78234	-0.30605	2.7614	0.79491	-2.8743	0.56834	2.5617	1.2709	-0.54148	2.154	3.4048	2.9422	-0.46231	4.1775	2.6715	-3.1384	-2.7922	1.3727	-8.3009	-2.4112	0.73659	2.0353	4.1466	-1.8622	2.645	2.4015
-1.3442	-3.3066	-1.2406	-5.1557	1.8953	0.62901	0.43111	-4.9729	0.37549	-0.83168	-4.9918	0.54052	-2.5929	-0.65429	-4.8281	-0.33374	-1.2614	-0.87292	-0.28384	-2.2718	-3.2087	-0.35057	-2.2778	-0.24379	-4.3937	-1.317	-2.3694	-0.6996	-5.3732	-2.3404	0.93699	-1.7571	2.0274	-1.1944	-1.0448	-2.4343	-2.1925	-0.1576	-0.78577	-4.3971	-2.9432	-2.7193	0.74726	-4.9279	1.4381	-1.4309	-4.9196	-4.5422	-0.81228	-2.9396
-3.0904	1.3044	-0.90459	-3.4559	-2.9161	-1.1238	-4.5644	-3.5342	-3.3974	-3.533	-1.6978	-4.301	-3.3642	-0.81296	-4.6486	-1.407	-2.5812	-3.5107	2.3193	-3.6498	-0.28545	1.1351	0.93371	-4.5715	-0.67578	-1.6903	-0.30584	-2.784	-1.3399	-0.37329	-0.41694	0.63978	-4.2004	1.3796	-2.0474	-3.2796	-1.1496	-1.7696	2.0523	1.3361	-5.2434	-6.2372	-2.1795	-4.6367	-3.8436	0.096172	-0.55665	-3.8273	-0.14314	-4.3749
-3.9479	-3.9606	-4.1476	-4.2382	-7.6391	-3.7774	-6.6906	-1.5195	-4.5393	-7.124	-4.4816	-1.4653	1.5155	-3.7561	-3.4406	-4.1594	-1.9747	-6.4644	-1.9213	-4.2027	-6.0087	-7.2072	-1.0587	-3.2506	-7.7096	-0.66483	-11.204	-7.7964	0.73553	1.7747	-1.9331	-2.8768	-0.3851	0.47212	-8.4478	-7.3062	-1.9179	0.73823	-11.315	-10.269	-2.7757	-3.9785	-2.9288	-3.8306	-8.0626	-3.2359	-6.3234	-2.0412	-4.622	0.79291
-0.56007	-2.5783	-3.3415	1.5125	-1.1067	0.04695	1.7856	-1.3787	-2.0179	-0.039801	-0.38023	0.20165	-3.2364	-3.6912	1.8963	-4.07	-2.1585	-5.2047	1.4418	0.46213	-2.4644	-4.8096	-1.763	-0.48522	-3.5313	0.38895	-1.0995	2.3785	-1.7914	-3.9522	-2.3774	-0.4145	5.0317	-3.4741	-0.08987	-4.8297	0.49669	-3.4995	-0.38379	-3.0654	1.4958	1.7537	-0.73118	-2.1537	-0.3157	1.3089	-1.69	-1.0163	-2.0574	0.81555
-15.333	-16.069	-11.572	-11.23	-12.96	-11.327	-13.821	-10.954	-11.618	-19.61	-12.42	-14.186	-17.775	-11.48	-8.4674	-13.419	-16.182	-15.147	-11.608	-14.337	-11.484	-10.899	-7.2043	-12.181	-11.32	-13.128	-18.102	-12.93	-11.6	-14.949	-12.603	-15.956	-12.691	-11.08	-9.5426	-14.788	-18.719	-11.002	-12.119	-8.4778	-13.385	-9.4986	-8.7974	-14.469	-7.8341	-12.131	-14.14	-15.036	-7.3743	-16.489
-15.586	-17.571	-14.988	-14.665	-11.904	-14.245	-11.661	-13.644	-17.175	-15.157	-13.018	-13.121	-14.335	-8.5497	-16.786	-9.6071	-12.115	-18.061	-15.157	-15.804	-18.729	-10.986	-12.349	-15.726	-14.795	-13.449	-15.759	-13.977	-13.943	-15.749	-13.498	-11.123	-16.801	-16.646	-11.841	-12.805	-10.315	-19.822	-19.411	-12.267	-10.943	-10.032	-11.816	-15.088	-15.659	-18.591	-18.339	-10.344	-16.704	-13.204
5.2935	4.3825	1.7926	-1.1005	8.5246	8.47	6.4272	1.4935	3.6389	4.6661	3.4963	2.747	5.2902	7.2984	2.5555	3.6304	0.2987	6.4768	2.7834	1.0952	4.0334	4.8482	1.884	2.5676	4.8854	6.0018	9.9593	8.6834	6.8682	5.9269	0.38562	7.0439	4.5695	8.0866	5.416	1.7593	11.115	4.8651	4.2654	3.1925	5.2758	7.0412	1.4749	7.4527	5.4889	3.7585	5.6953	4.8208	4.7681	4.4446
1.4867	6.4859	1.6625	6.6537	9.4999	3.1208	6.2062	5.9789	2.8302	5.779	4.021	2.0244	3.4535	3.2649	3.8687	1.427	5.8233	1.109	-0.65415	3.6111	4.8582	1.5164	6.8897	6.1057	4.6569	4.3054	0.8573	3.4632	2.787	5.3346	4.0924	5.7061	8.4562	8.2996	0.48371	2.6931	4.8225	3.3195	2.9223	1.0271	5.5846	6.149	3.8176	3.9831	3.6246	0.74135	-0.18899	1.6383	0.25588	5.6411
-8.6553	-7.8698	-9.8523	-14.459	-5.5616	-6.5532	-8.0698	-9.055	-4.6331	-10.066	-7.2538	-7.8985	-7.5323	-11.395	-7.936	-11.128	-5.7784	-13.282	-10.06	-11.153	-5.8873	-11.001	-6.1067	-11.834	-9.1305	-14.377	-12.252	-11.145	-6.2841	-8.1604	-8.5855	-10.124	-8.8419	-7.0955	-15.319	-5.8152	-4.0997	-12.542	-6.0588	-10.276	-12.811	-10.168	-6.8477	-5.9565	-6.4115	-10.947	-8.8932	-7.1932	-9.1585	-12.714
7.1588	5.5223	6.6892	2.0986	4.5834	7.8609	6.3479	6.7905	5.5728	4.4449	3.9845	5.768	7.933	4.6902	9.3283	6.8628	5.1018	3.2164	7.6766	3.3353	5.7849	3.4332	2.6903	5.6997	6.2952	3.9022	4.6631	5.8436	4.5469	7.4435	6.5122	-1.4243	8.2352	2.7044	4.2337	4.3794	8.2403	6.9764	8.7958	3.0476	7.246	5.3805	11.495	7.2024	6.1465	7.844	6.2436	4.5233	3.1834	5.458
-14.335	-11.671	-12.232	-15.312	-18.537	-16.373	-14.243	-14.158	-11.72	-14.182	-16.345	-11.203	-17.627	-11.643	-13.964	-13.862	-15.026	-16.246	-12.274	-12.661	-15.464	-13.996	-13.241	-14.869	-11.923	-17.36	-11.161	-14.25	-12.559	-15.346	-20.79	-10.683	-12.938	-13.253	-15.245	-16.222	-15.314	-6.7226	-14.141	-11.621	-15.31	-9.6595	-13.854	-12.821	-15.124	-11.925	-11.176	-13.161	-15.031	-17.519
-8.2651	-8.8575	-11.315	-9.3232	-14.385	-14.031	-11.902	-12.269	-15.365	-17.507	-13.807	-7.9907	-8.5891	-9.4158	-14.567	-7.6631	-12.251	-12.294	-10.771	-13.903	-8.7107	-9.7873	-12.26	-13.529	-8.7771	-12.294	-15.003	-8.1144	-11.658	-8.2785	-8.0751	-9.7193	-7.9892	-15.209	-10.119	-14.758	-12.014	-9.8011	-14.87	-14.723	-13.568	-8.7712	-10.166	-14.704	-12.42	-17.904	-13.727	-13.296	-15.308	-10.807
-0.2554	12.551	4.7553	3.2666	5.391	8.3801	4.6107	8.5417	4.57	8.5133	8.6642	6.735	8.1439	10.229	6.8495	1.66	7.3441	10.898	8.1452	9.5027	3.7297	5.3958	5.7134	6.2695	12.066	6.8682	6.6204	4.2062	3.1019	8.0533	7.6402	7.9386	9.014	3.8602	7.9995	3.8089	6.5122	7.5145	11.35	6.0713	7.1807	9.1878	7.3314	6.4662	4.0876	6.0573	7.4546	3.6406	8.1274	4.6291
-16.805	-20.012	-24.135	-25.089	-24.799	-20.637	-25.182	-20.623	-24.592	-23.971	-26.046	-19.561	-21.417	-19.712	-22.662	-17.929	-22.645	-20.447	-22.45	-22.6	-17.372	-21.705	-19.787	-23.827	-21.928	-17.671	-24.306	-24.929	-19.27	-20.85	-23.029	-22.009	-22.393	-20.714	-25.169	-26.078	-22.497	-22.548	-20.701	-25.625	-18.375	-26.952	-20.115	-22.856	-23.73	-18.912	-20.098	-22.296	-22.598	-22.271
-4.7375	2.1768	0.48545	3.0123	4.9515	-2.1147	-5.1223	0.021118	3.2373	0.74805	4.1679	-0.44416	0.89827	2.2313	3.8163	-0.1589	1.3312	3.3389	-2.9327	-2.1574	-0.6865	3.3253	1.9039	3.1567	1.9018	4.6054	1.6541	-1.8551	-0.37608	1.4708	-2.138	3.6403	-2.1171	0.51696	-0.82654	1.9992	-0.13817	4.3691	1.2018	1.3907	-0.33561	1.742	0.47471	0.55636	-1.3152	2.9433	3.6046	-0.15181	-1.0314	3.0747
-12.06	-16.413	-9.0276	-16.691	-10.709	-10.939	-13.112	-14.932	-14.849	-15.757	-14.037	-12.581	-12.034	-10.042	-11.121	-12.443	-13.003	-14.719	-13.991	-15.599	-9.5093	-15.387	-11.197	-18.858	-14.18	-13.175	-14.042	-7.1286	-14.709	-11.27	-14.126	-13.284	-14.825	-15.245	-12.505	-16.792	-11.761	-11.387	-14.313	-13.764	-14.46	-11.044	-10.892	-12.267	-19.858	-18.513	-12.299	-12.14	-13.139	-17.057
-3.6322	-6.9712	0.74736	-2.5641	-3.0136	-7.8422	-6.8782	-5.0363	-3.1865	-6.2275	-2.8664	-7.5151	-5.1877	-4.7497	-3.6684	-5.222	-7.9142	-1.8529	-1.8553	-4.7251	-7.1447	-2.2467	-5.6689	-3.464	-1.6653	-0.57202	-6.5448	-2.8694	-4.4902	-7.7536	0.83169	-2.9638	-3.0469	-3.1654	-2.4681	-7.028	-4.021	-3.3354	-5.173	-5.5997	-3.9303	-5.2616	-5.337	-3.027	-8.0986	-6.0447	-2.6485	-0.051468	-5.2853	-3.5028
-11.375	-11.583	-8.1442	-3.9455	-13.063	-8.6175	-10.81	-8.4837	-6.7977	-8.1552	-8.2774	-9.2887	-7.7268	-9.589	-5.7803	-15.313	-8.4382	-13.467	-12.052	-9.7947	-3.3092	-12.324	-5.3224	-9.1764	-6.494	-6.6422	-10.841	-12.002	-9.7557	-7.3078	-8.1007	-7.2404	-9.4115	-8.1749	-9.1612	-8.9204	-8.2648	-9.5809	-7.7463	-9.9107	-7.2027	-11.439	-9.1272	-8.5842	-9.0297	-11.044	-8.4555	-12.073	-9.6143	-6.6113
0.36215	3.4154	-0.90627	-1.618	1.0819	2.6564	1.9803	-1.2527	1.3043	-0.46499	-3.373	0.17677	5.8361	-0.79606	-1.0219	5.0637	1.9922	1.3047	2.7434	-2.1325	-0.72464	-4.9944	0.16	-0.31519	-2.417	1.8968	2.4163	2.9961	-3.1414	-4.3489	-0.91711	2.4334	0.3713	-1.9675	0.23745	3.4921	-0.45003	-2.8884	4.363	1.1474	5.0691	-1.0398	-3.6397	-2.16	1.6756	-2.9222	-5.1792	1.7209	-2.2451	-0.43873
-8.0697	-3.8692	-1.0605	-2.2798	-1.5304	-1.4326	-4.5748	0.38654	-6.0352	-5.477	-2.4046	-1.4236	-7.4311	-4.948	-1.8059	-5.5904	-6.8646	-7.6036	-7.1612	-6.4842	-1.2193	-2.6037	-3.7946	-3.8386	-3.8054	-8.1957	-5.5931	-8.2692	-8.5657	-4.0644	-6.6111	-11.388	-8.262	-5.2748	-4.9967	-9.7748	-3.6712	-7.7713	-5.5886	-6.3927	-4.1561	-10.286	-3.308	-3.1954	-4.8469	-4.5596	-5.0742	-6.5074	-7.4453	-3.6455
-4.6293	-13.074	-2.8301	-9.644	-5.4163	-3.065	-3.1695	-7.8503	-2.992	-4.3609	-1.9808	-2.2469	-7.0527	-4.612	-5.6467	-8.8591	0.52101	-5.7535	0.17946	-8.2567	-2.0749	-5.1553	-1.5569	-4.0999	-7.8916	-6.0291	-3.6477	-4.7097	-4.654	-1.035	-4.4837	-0.33193	-2.4434	-4.4299	-0.87202	-3.4526	-5.6755	-1.5508	-2.6059	-5.1301	-0.87935	-1.3758	-7.8606	-3.6483	-7.276	-7.753	-3.1546	-4.7635	-3.9238	-2.0137
-14.615	-14.766	-14.769	-8.5473	-15.249	-10.471	-19.109	-10.62	-11.034	-10.244	-10.495	-7.1864	-15.501	-11.177	-17.444	-14.197	-12.339	-18.957	-12.117	-12.147	-10.794	-10.087	-16.426	-8.5734	-21.699	-16.079	-8.7705	-11.707	-7.8596	-14.69	-14.009	-14.576	-17.157	-10.319	-12.75	-11.299	-9.8921	-9.7333	-19.48	-14.621	-12.566	-14.551	-9.5165	-11.992	-13.913	-12.402	-14.574	-10.678	-11.049	-12.334
0.38145	8.616	4.299	4.916	2.011	0.79479	2.8689	0.54659	3.0209	4.1271	-1.9456	6.3555	1.6523	2.5624	7.6442	0.10604	5.8835	5.9744	2.0731	0.84273	6.1664	4.5875	3.5408	-1.0301	3.8626	-0.016566	2.292	3.543	2.5753	3.5693	2.993	6.9056	3.4265	7.7245	3.3706	6.0074	1.3019	-0.86728	0.50697	4.8462	2.2769	0.51041	4.4276	4.3577	0.41024	6.2444	2.0649	3.4474	0.68663	4.6401
-1.8935	3.4044	2.3094	-4.2525	-1.4537	-5.1413	-0.86372	1.9977	-0.71998	1.0485	1.0006	2.3159	0.59156	-0.61612	-2.5054	2.9855	0.69574	3.05	4.7541	-3.7729	1.6563	2.3646	-0.92257	4.9626	0.47298	0.045597	-0.608	-0.82748	-1.3631	-0.033217	3.8146	2.9294	-3.0186	-1.6666	-1.1309	0.10856	3.1635	2.2135	0.034951	0.43668	-0.25419	-2.8716	2.801	0.68516	3.9793	-2.2867	-3.3126	2.4131	0.35783	3.8855
-12.884	-13.508	-14.383	-10.88	-13.168	-9.9889	-15.16	-11.706	-13.985	-8.6702	-12.563	-15.938	-13.815	-13.259	-18.802	-16.611	-16.287	-10.897	-14.012	-15.403	-11.884	-17.706	-15.199	-13.541	-11.766	-16.756	-11.425	-13.189	-14.135	-12.866	-13.421	-17.5	-11.916	-17.483	-12.405	-12.039	-17.488	-12.315	-9.4512	-10.927	-12.551	-13.652	-16.654	-12.687	-12.88	-17.004	-12.068	-12.298	-13.779	-11.825
-2.9749	-5.4081	-10.128	-4.043	-3.1492	-11.115	-4.5598	-5.8416	-2.6415	-8.3111	-8.5703	-3.786	-3.8646	-6.4469	-7.6382	-6.5931	-6.1536	-10.369	-5.6073	-0.21372	-1.5499	-6.7263	-5.8257	-6.0981	-3.8404	-7.7594	-5.2364	-6.3945	-4.749	-4.4298	-2.7812	-3.7377	-5.4571	-1.6323	-3.7585	-7.8555	-7.7291	-3.2508	-3.4136	-6.3268	-6.0071	-1.1414	-3.8542	-8.4805	-4.5736	-9.5284	-7.9113	-5.7085	-3.3109	-5.6943
-0.85459	3.4538	-1.1515	0.40584	-1.0131	-1.4706	-0.84838	-2.7527	2.709	-0.6696	-2.5383	4.0803	1.6696	-3.8591	2.3658	-2.9143	-1.6197	1.7014	-1.9694	-1.8915	0.027885	-2.9467	-1.6841	-1.4388	-0.78824	1.5299	-0.44854	0.4658	-2.2643	2.9812	-0.713	0.42904	-2.3379	-7.8126	-2.1918	-5.715	-2.2101	-0.77483	-0.92139	-4.7126	-2.3647	-1.5471	-3.2265	2.6165	2.4166	0.3956	-0.71458	-2.681	-0.10147	2.7401
-8.1013	-6.0137	-5.3731	-0.48399	0.17223	-8.6566	-5.9127	-8.9925	-2.6146	-2.2928	-3.9367	-0.37164	-4.7806	-12.689	-4.3242	-7.0835	-4.5765	-3.885	-5.4242	-4.4044	-5.4552	-4.7461	-0.67112	-5.5479	-6.5701	-3.8322	-6.4796	-7.2745	-5.5367	-8.2035	-6.8199	-9.6672	-5.8376	-1.658	-4.4971	-5.3303	-1.1459	-5.9008	-7.3533	-3.9726	-3.4456	-3.5182	-3.4004	-2.1811	-11.402	-4.2635	-6.3135	-4.798	-3.2948	-5.2054
-1.5108	2.5052	3.1008	2.5252	0.41278	1.3028	-1.353	1.8457	-0.65955	-0.16674	5.6896	-0.79964	1.745	2.2445	-1.9845	-1.262	3.8347	3.3256	2.8844	-2.6114	2.9827	-1.3997	-2.0435	0.25582	-0.66267	0.17929	0.7247	2.0114	-1.4413	4.3908	-5.1053	3.9027	-2.1445	-5.967	1.0788	-4.7859	-0.6892	2.1426	1.2258	3.2326	2.8063	-0.76255	-1.756	-3.6288	0.90438	5.2017	-0.86636	0.48591	0.97493	-0.30607
-3.278	0.64772	-1.4781	-2.4412	0.73609	0.011724	3.9533	-1.8957	-1.1526	4.4928	-4.6871	-0.75361	7.0717	-2.3703	2.2515	1.3284	-2.5717	0.50854	-0.88953	-5.3238	3.2936	2.91	-3.3821	1.7745	4.3639	-0.19496	-1.4988	0.11197	0.92205	2.5387	-1.3995	-0.13239	-1.8829	3.7453	1.0673	0.16784	3.439	-0.91408	4.6472	2.0414	-2.029	-2.9533	-2.3648	2.2218	-0.12784	-2.1054	1.6187	1.592	-2.067	0.33589
-10.273	-5.8988	-8.8613	-9.5318	-9.9998	-12.149	-7.2519	-8.9858	-9.892	-10.983	-9.4868	-11.045	-6.6102	-9.0589	-8.8924	-5.5255	-6.5831	-10.388	-8.2968	-7.3621	-9.5297	-9.1655	-9.407	-8.6022	-2.8797	-14.97	-9.7857	-10.351	-4.447	-4.6032	-7.5034	-8.3257	-9.3829	-9.1717	-6.4335	-12.162	-12.07	-9.3073	-7.6176	-11.632	-9.146	-14.818	-7.8494	-10.371	-8.3248	-14.269	-10.02	-9.6843	-12.597	-11.135
-8.3378	-8.1862	-4.2452	-7.1325	-6.6551	-4.2243	-5.585	-9.7405	-7.1993	-10.07	-4.719	-4.722	-2.338	-0.43965	-4.9563	-4.6486	-5.3959	-4.4167	-7.4448	-3.6192	-6.2487	-7.408	-6.0217	-5.9956	-3.9517	-5.49	-7.9773	-6.0155	-8.3576	-3.4016	-7.6709	-1.5288	-4.328	-4.8546	-1.3657	-7.525	-3.948	-4.3736	-1.3673	-6.4669	-12.587	-4.5588	1.0218	-6.1835	-4.9787	-1.7905	0.28344	-3.6628	-7.2491	-3.9276
0.93006	-0.13033	1.055	-2.0308	0.072466	1.0871	2.0761	-1.867	-3.9132	-1.869	-1.4676	0.49747	-0.047594	-0.45537	-0.64167	0.52802	1.2092	-1.3132	-5.2272	-2.8491	-1.2463	1.4149	-1.7383	-2.9517	-3.7711	-1.745	0.26374	1.58	-4.323	-2.475	-0.94025	-2.2133	-3.3175	-2.2328	-6.3292	-3.4718	-3.967	-2.8135	-7.2479	-3.8673	-1.502	2.4315	-3.8667	-0.040583	-3.1741	-1.454	0.91247	2.0841	-2.0508	-5.6502
-11.46	-14	-14.419	-9.959	-8.35	-14.776	-13.269	-10.578	-15.817	-10.226	-13.956	-14.343	-8.5936	-10.45	-9.3252	-12.239	-10.58	-13.84	-8.9168	-9.692	-14.616	-13.144	-13.217	-9.2256	-12.544	-9.9534	-8.0442	-11.257	-9.2061	-10.848	-7.0766	-10.872	-11.748	-9.0194	-10.565	-15.275	-9.9986	-12.227	-7.9579	-10.436	-10.059	-11.05	-4.4479	-11.676	-15.654	-10.548	-9.5292	-10.331	-8.9397	-12.746
-11.533	-12.521	-17.331	-12.091	-13.956	-14.772	-13.398	-13.439	-10.036	-12.373	-8.27	-14.108	-19.043	-15.23	-10.578	-12.369	-11.705	-11.292	-10.605	-12.186	-12.002	-9.3465	-15.957	-10.672	-14.343	-13.39	-14.578	-15.043	-12.061	-12.962	-15.928	-17.709	-10.863	-16.347	-13.576	-16.733	-11.41	-10.884	-17.175	-10.503	-13.912	-11.583	-12.008	-16.585	-8.4183	-11.572	-12.584	-14.41	-17.028	-13.379
-3.6239	0.62333	-4.8389	-0.065162	-3.3208	0.82338	-0.9176	-3.9697	3.5998	1.3993	0.93776	-0.14706	-1.2771	-4.603	-4.0941	-3.3182	1.6031	4.1177	2.6259	-6.1685	-3.79	-1.3037	-2.8808	-1.7274	0.24963	4.2944	-0.17769	-1.3112	-1.0506	2.3279	-0.074376	3.5408	-2.2768	1.103	-1.318	-0.19049	-2.4999	6.7914	-2.3053	-3.7693	-1.363	-0.52057	-1.2888	-2.0142	5.2244	2.7366	-4.816	-5.4573	-1.9833	-1.077
-13.902	-15.226	-17.018	-13.7	-10.927	-13.108	-17.303	-19.477	-11.616	-17.261	-11.594	-8.4518	-12.354	-17.627	-17.871	-16.68	-16.699	-14.598	-10.236	-6.7383	-12.513	-9.8252	-14.387	-12.394	-8.2175	-8.8524	-11.308	-15.213	-12.668	-15.084	-15.149	-13.145	-11.634	-17.377	-11.575	-14.166	-15.615	-14.793	-12.802	-10.872	-17.533	-12.428	-10.62	-6.965	-6.9678	-10.65	-10.877	-13.629	-13.605	-20.479
-1.9707	-1.8871	-3.4053	-2.9533	0.66912	-1.0103	4.0451	1.4943	-1.0853	-3.4029	-2.5435	-1.3588	-2.3564	0.098442	2.0407	1.8848	2.5922	0.16161	-1.4628	-3.1407	-2.7064	2.404	2.2882	-0.16202	-0.44182	-1.5765	-4.9373	-4.3535	-2.4816	-0.9163	-1.3189	-3.2315	-2.5757	-6.8947	-2.2758	-3.4368	-2.982	-4.3031	-2.1311	-1.8836	-1.228	-3.0395	-6.7388	-0.83536	-2.3419	-0.80028	-1.59	2.3239	-1.5018	2.2039
2.1256	2.8095	1.4369	1.7371	-1.8091	-4.9405	0.70197	-2.033	-1.3985	-3.5752	-2.0556	1.0142	-3.039	2.598	4.231	2.01	-3.6654	-1.4175	-0.67158	0.94858	-3.7832	2.6313	0.29935	0.74699	3.171	4.1383	-0.16172	3.4012	-0.85217	1.316	0.50104	-4.6115	-2.4068	-5.5963	-4.9658	1.3397	1.0642	-1.3203	1.3446	5.0726	2.3729	4.8837	-3.8513	0.81038	-0.53918	0.78667	-1.9336	3.7594	0.33889	6.4512
4.9783	1.3228	4.5383	3.2265	4.5144	5.6452	0.73147	1.4245	0.48509	-0.92289	-3.4685	3.5821	-1.061	0.17624	0.91397	5.399	7.6441	3.3871	8.4047	-2.7267	-2.2483	0.11802	1.9628	0.67821	1.2381	2.2524	2.2896	0.73254	6.4956	0.040017	2.8423	0.23646	-4.5243	0.47621	-1.5086	4.8922	0.65949	1.9384	3.8097	3.8412	4.2961	7.3313	0.53602	2.5841	2.5903	3.3049	3.7861	-0.93745	5.9893	-0.9572
-3.1674	-0.98745	3.6209	-4.0542	-0.50491	-5.1576	-4.4485	-4.7689	0.50947	3.914	3.1026	4.8069	-0.7649	5.4461	4.3342	3.1623	-0.56056	0.61693	-0.13404	0.84933	-1.2	0.53984	1.2728	-0.37076	3.1054	2.2206	-3.365	1.5387	2.2479	-1.8319	-4.8326	0.85136	1.0883	3.7719	2.5138	1.315	3.8015	-2.9499	0.3043	-0.16929	4.2956	-2.2022	3.7823	-1.8257	0.50315	2.1319	4.1804	-0.43681	0.087167	-2.542
-6.5655	-3.7008	-4.4182	-5.5352	-8.1206	-8.1384	-2.2771	-8.3651	-1.9933	-3.8877	-4.9125	-7.5964	-4.1136	-3.0049	-9.0577	-9.1794	-4.9611	-1.3955	-5.6839	-2.8151	-3.0096	-4.3458	-5.2518	-2.1073	-2.2649	-7.8357	-11.722	-6.7167	-6.9736	-6.0549	-5.9046	-3.6023	-0.97401	-2.1043	-5.8664	-6.1731	0.07496	-5.3839	-0.84523	-4.5309	-0.15949	-4.9485	-4.5567	-4.2021	-4.5212	-7.3351	-0.74363	-5.2325	-7.1869	-2.4409
-10.293	-17.382	-13.318	-8.8732	-13.934	-9.5741	-13.586	-10.943	-6.6557	-12.006	-8.259	-8.5543	-9.6134	-10.521	-7.7345	-14.353	-9.2687	-7.9322	-8.9427	-13.382	-11.964	-6.2012	-9.992	-9.3374	-10.324	-10.216	-11.482	-14.077	-12.065	-10.067	-10.564	-7.1529	-10.382	-8.2678	-9.6519	-8.5101	-7.8067	-9.7608	-7.1214	-14.139	-9.2006	-9.2725	-11.19	-12.009	-9.494	-10.744	-9.2428	-9.9622	-7.3201	-11.011
-6.7285	-8.3049	-10.906	-11.927	-11.003	-12.491	-6.7677	-10.201	-11.535	-10.634	-9.6675	-5.08	-14.13	-14.051	-7.2175	-12.044	-17.951	-15.067	-10.892	-16.346	-13.603	-9.1892	-6.3831	-14.716	-11.603	-14.335	-12.503	-14.886	-12.317	-13.16	-11.506	-12.587	-11.476	-12.057	-10.312	-12.631	-17.344	-13.815	-12.857	-11.463	-10.289	-11.607	-10.888	-12.039	-8.8549	-8.5849	-11.442	-12.209	-16.857	-12.935
7.8589	7.8884	7.3066	7.3187	10.78	3.6264	12.746	12.69	4.6182	9.3211	6.3947	7.9164	6.5382	8.2978	10.493	4.7685	8.2449	8.442	5.645	6.7956	7.1095	5.5766	9.8951	8.6182	10.441	11.329	5.6384	6.6929	7.3196	7.6562	12.36	10.871	5.3463	9.616	7.6051	6.4435	8.3751	5.5791	9.3226	10.947	5.7227	3.3366	11.191	3.5475	8.4932	2.0926	8.2816	11.927	3.5831	4.5288
5.3284	6.0578	8.5473	9.8248	6.9064	8.8927	10.344	9.7386	9.3679	6.8949	9.2213	7.9088	9.0668	8.4037	8.6317	4.744	7.7753	6.616	7.8633	5.2267	2.233	9.3432	6.4466	3.9872	8.9367	-1.7828	8.073	1.0766	6.2562	4.6625	8.5535	7.8929	4.5284	12.838	9.2745	9.0247	4.2008	2.3744	6.8203	2.9696	10.655	5.0272	7.523	5.0187	6.0181	1.2854	9.6882	3.2485	7.3126	2.535
-18.953	-15.2	-20.676	-20.786	-17.517	-20.397	-18.937	-18.438	-14.314	-23.981	-17.108	-21.467	-14.921	-19.713	-23.802	-21.445	-21.535	-18.241	-18.977	-22.792	-24.731	-22.803	-18.447	-21.944	-21.825	-22.405	-16.541	-24.011	-20.075	-19.989	-21.095	-16.461	-24.455	-18.823	-20.672	-19.07	-21.562	-31.057	-23.255	-22.806	-24.527	-19.902	-24.109	-26.048	-25.125	-22.734	-18.253	-18.786	-20.386	-17.36
-27.303	-26.723	-21.975	-22.924	-22.279	-24.05	-20.791	-24.239	-22.963	-23.689	-17.979	-24.103	-24.198	-21.951	-23.531	-24.692	-27.431	-24.535	-21.483	-21.237	-24.021	-26.01	-18.233	-24.531	-24.38	-21.415	-21.398	-27.551	-20.176	-20.301	-22.332	-22.658	-26.536	-26.292	-22.183	-21.604	-23.335	-26.58	-21.855	-20.299	-25.883	-24.971	-22.218	-24.41	-22.646	-22.96	-18.632	-19.2	-20.727	-21.674
-9.1445	-11.785	-10.978	-8.2752	-10.57	-6.4457	-12.115	-8.0983	-5.8866	-6.9484	-6.4415	-6.2618	-9.2213	-5.0153	-6.3099	-9.6916	-4.4922	-0.98246	-3.9113	-4.9181	-6.7111	-6.6516	-11.578	-4.9048	-7.1865	-10.572	-6.014	-7.9416	-5.7658	-6.9716	-8.3115	-7.9911	-9.2892	-8.1734	-1.9963	-7.2676	-6.3416	-5.9058	-6.4332	-6.0517	-8.4233	-8.9879	-10.441	-6.8017	-10.678	-9.835	-7.336	-6.7079	-6.7366	-6.5392
-24.35	-20.75	-21.513	-23.826	-19.191	-27.144	-20.583	-20.827	-23.801	-27.318	-25.805	-15.607	-23.41	-20.964	-22.44	-25.645	-23.783	-21.845	-23.042	-24.445	-25.004	-21.569	-22.944	-21.604	-16.708	-22.532	-19.916	-23.844	-15.416	-27.26	-24.47	-24.676	-21.328	-20.751	-21.573	-20.691	-26.168	-19.556	-28.016	-24.253	-23.161	-22.445	-21.421	-20.58	-26.362	-19.768	-17.531	-22.32	-22.693	-20.071
0.81616	3.3532	0.54778	-3.2911	-4.3454	-2.1216	-0.29895	-1.282	-0.37046	-0.63648	4.9695	0.9378	-1.5874	-2.6657	-3.3396	-4.7075	-1.4585	-1.2791	-2.446	-3.7682	0.30548	1.3778	0.93139	1.0077	-5.0363	-0.26918	-5.8752	0.50863	-1.2565	-5.2408	-5.2831	-3.749	-1.3558	-2.2804	2.0329	-3.5135	1.1231	-5.2707	-0.82745	0.53029	3.1012	-0.19837	-0.10039	-1.2806	-5.5597	-3.9395	-4.4076	0.72815	0.30264	2.3426
0.70503	-7.5837	-4.6917	-3.8826	-5.6046	-6.9647	-4.4246	-2.0784	-6.597	-2.9678	-1.7364	-1.5792	-2.4755	-5.7026	-6.7661	-3.0984	-1.9867	-6.5533	-1.7174	-4.5645	-6.2947	-6.8001	1.5367	-5.5014	-4.2352	-2.6873	-4.8498	-5.8366	-1.9509	-5.9756	-4.5433	-1.4519	-3.6168	-3.0195	-6.9391	-1.8114	-8.1037	-5.7272	-5.0367	-4.773	-3.5938	-1.5072	-1.4959	-1.723	-5.7855	-7.7377	-2.9786	-4.3694	-1.3443	-2.4666
-2.2739	-4.1622	-3.8959	-6.8938	-4.2357	-3.3267	-4.8567	-0.36233	-3.3066	-3.1567	-5.3747	-4.8369	-6.1493	1.4491	-4.5555	-2.3805	-6.5315	-2.0317	0.69205	-7.6207	-2.466	-0.59207	-6.0383	-4.3284	-0.13934	-0.5868	-0.13113	-9.3807	-3.9615	-1.8071	-2.2867	-2.2957	-1.4199	-2.5505	-1.8968	-6.073	9.9872	-3.5131	-1.1503	1.9296	-3.0163	-3.7255	-6.1597	-4.0609	-3.1583	-4.3913	-0.22665	-3.6585	-1.4765	-4.3829
0.94841	-3.4392	1.4044	-0.37191	0.34194	1.9862	-0.79646	1.1554	1.3137	-0.91742	-0.95658	-2.5841	-4.695	-0.80452	-4.3832	0.29107	-6.6864	-2.4841	0.93589	0.6284	-5.4938	-2.4272	-0.68269	-4.9574	-4.6678	-1.5935	-0.24336	-2.4112	-3.0885	-2.6939	0.16536	-2.8876	-0.66894	-6.2271	-2.0491	-1.2524	1.6084	-2.3199	-0.73375	1.3096	-2.9407	-0.92897	-4.2823	0.38911	-2.1821	-2.1206	-1.1975	-4.4794	-2.4867	-3.0621
-13.46	-9.5971	-14.117	-8.0488	-7.1854	-11.639	-15.61	-11.805	-12.303	-12.989	-7.3275	-12.771	-3.0914	-10.936	-14.539	-12.297	-9.2991	-5.9674	-13.966	-8.4866	-10.399	-5.8492	-9.5675	-12.567	-9.8598	-8.4419	-11.104	-13.796	-16.932	-11.429	-10.281	-10.466	-14.383	-5.1748	-12.136	-10.217	-14.786	-13.008	-13.243	-14.465	-9.7623	-8.6113	-12.26	-3.9205	-11.791	-10.737	-12.735	-6.6255	-11.797	-13.674
-0.41927	-1.3613	-9.6227	1.2413	-1.5175	-1.4808	-2.1019	-1.4893	-6.0292	2.6929	6.3106	-4.2271	1.2582	-5.524	-4.5138	-3.0406	-0.74277	-0.99096	-2.1569	-0.79402	0.8672	-4.7628	-1.9256	-3.0032	-1.8756	0.70183	-2.3978	-3.1672	-1.8505	-0.96004	0.91599	-0.27415	1.2019	-0.90311	-2.4244	-3.7189	-1.6925	-0.49219	3.2171	-3.1544	-2.8108	-2.2151	-4.5992	-2.4511	0.42762	-1.1537	-3.6471	-4.7337	-4.1661	-3.1822
-0.60625	-0.46247	-2.5594	0.61154	-0.75474	0.76466	-2.8682	1.8427	-1.0423	1.2742	-1.3285	-0.53066	-2.184	-3.6065	-2.9539	0.89286	-1.576	0.056125	1.6757	-1.5413	0.69148	1.014	1.6611	-1.0382	-0.56006	-3.6947	-0.64352	-0.27355	-6.1078	-2.4994	-1.2668	-4.4503	-6.4407	3.119	-1.9047	2.5782	-2.7634	3.5331	1.6465	-1.2878	-3.2816	0.45546	-3.6916	-2.4894	0.9795	1.1966	-0.77853	3.5824	-1.2462	-3.2262
0.6674	-0.0042071	0.43267	2.0704	-1.1285	1.66	0.60824	2.6434	2.9432	-1.6965	-3.304	1.0375	5.5366	-2.4069	1.1792	4.4958	3.3014	3.2896	2.0855	1.7022	3.4697	0.56611	-2.3726	0.52573	0.70487	6.5694	1.3418	2.733	-0.70463	-2.4525	-1.5532	1.0899	-1.2464	-3.535	0.44851	0.035432	-1.5007	-2.6047	1.4474	-0.57257	1.2435	-2.9162	-2.4632	-3.4819	2.8106	0.41142	-0.089768	-2.8773	1.9503	-0.47147
0.35217	4.1165	-1.5799	-4.3805	-5.639	-4.0108	3.0052	-2.7052	-0.22998	-7.5951	-3.4565	-1.8706	-4.0635	-0.9192	1.7819	-0.001379	-0.067921	-2.938	-2.0153	-0.58158	0.37557	-3.0132	-1.7007	1.4769	0.83078	-1.3879	1.6125	-1.4867	0.80341	-1.1914	-4.6216	2.3403	3.9834	-3.5001	-2.3005	-1.5487	-3.7858	0.73213	0.73847	-0.83684	3.1196	1.5673	-0.73868	-1.2501	0.15437	-3.337	0.37483	-2.0546	-5.0499	-0.80444
-12.626	-15.562	-16.433	-8.9691	-14.835	-12.126	-13.229	-14.399	-9.838	-18.893	-12.293	-13.701	-14.838	-11.173	-16.192	-11.728	-11.955	-11.741	-14.997	-17.24	-18.998	-17.776	-13.445	-15.04	-15.351	-13.673	-20.291	-10.664	-15.033	-16.198	-14.629	-16.938	-16.122	-14.338	-17.665	-9.6473	-15.362	-12.953	-12.223	-11.561	-16.068	-16.531	-16.544	-16.327	-15.315	-16.346	-17.247	-13.205	-15.574	-11.5
-2.4197	-3.575	-3.4871	1.3679	-0.52737	-2.6914	-4.7882	-3.1082	-2.1242	-6.7146	-1.7693	-7.3668	-6.8764	-8.7935	-5.5742	-1.5537	-8.4592	-5.3507	-6.1033	-5.951	-0.27863	-5.7375	-3.6662	-3.0553	-4.5331	-4.8298	-4.1571	-5.488	-5.0734	-5.8596	-1.6452	-6.0854	-4.758	-5.1531	1.2971	3.0122	-2.2412	-6.0981	-4.109	-7.2529	-10.336	-1.862	-2.6797	-4.566	-2.8087	-4.1885	-3.579	-6.6487	1.3075	-5.3876
-0.55226	0.38805	-2.6006	-4.5534	-5.0481	-4.3203	-8.9611	0.44774	-3.8973	-5.517	-7.3622	-1.3314	-2.881	-1.3826	-3.3827	-1.2476	0.024224	-8.3401	-5.2459	-8.2011	-7.659	1.4644	-7.5038	-7.8375	4.4614	1.4529	-3.3719	-5.2557	-4.5856	-2.2901	-5.061	-4.9007	-2.5315	-5.2963	-6.1364	-5.5179	-1.9775	-6.9581	-2.0538	-3.6898	-4.5212	-7.8821	-4.5678	-0.88209	-1.854	-7.4236	-2.8936	-3.7313	-4.2446	-6.5862
2.2814	2.8097	1.5639	-2.2547	-3.8182	-4.6175	-0.40644	-0.37236	-4.2002	-0.7291	-0.74133	-0.049328	2.9035	0.17321	0.14748	0.54811	1.4756	-1.821	-1.8973	2.9023	-2.1241	-4.2264	-1.2846	-5.0019	-2.6125	-1.5101	-1.4887	-1.0609	1.1409	1.9958	1.9963	-1.2383	2.1556	-2.3266	-6.5416	-1.093	-2.5281	-0.95306	1.9075	0.84121	0.23792	0.040968	-0.32919	1.7673	2.6174	-0.65058	-0.54785	0.37458	1.0351	-2.9417
2.5354	3.3089	7.2309	6.3479	5.369	7.6796	6.3975	6.4158	6.659	3.3464	8.4961	7.4387	6.7788	5.6703	6.0567	7.4746	6.2232	1.1859	2.9761	5.4762	7.751	10.11	2.2256	11.168	6.3377	5.401	6.4998	6.9839	2.1827	8.2208	1.7321	2.186	3.9695	9.0923	1.8088	4.5829	7.2727	6.4583	4.0558	7.775	5.6545	4.9756	5.5513	7.6124	6.0321	7.9731	6.2208	3.1908	5.9513	5.2873
-15.463	-16.499	-13.041	-15.015	-20.849	-10.444	-16.452	-10.785	-12.579	-13.096	-16.393	-14.355	-17.674	-10.423	-12.161	-7.9245	-15.344	-13.187	-12.432	-12.254	-14.317	-15.245	-17.376	-11.471	-14.56	-13.405	-9.2892	-11.207	-14.977	-10.702	-13.249	-13.958	-16.511	-12.385	-8.9995	-7.8861	-11.829	-12.45	-6.9703	-11.456	-9.7949	-11.251	-14.441	-11.166	-11.232	-12.988	-14.254	-13.174	-15.405	-13.899
-10.94	-6.6807	-8.7243	-9.5948	-8.5588	-7.2594	-8.42	-7.0438	-7.0648	-7.9661	-10.35	-9.6042	-7.6685	-8.2917	-5.4286	-9.605	-6.6422	-8.8379	-0.16965	-5.9617	-2.9383	-8.5945	-7.216	-5.3158	-7.1447	-10.822	-5.2193	-5.2087	-9.8315	-14.694	-9.9095	-6.5105	-7.5663	-5.6787	-12.51	-7.4682	-5.8459	-11.637	-6.7925	-7.2009	-5.1547	-7.9794	-10.689	-6.5583	-3.9528	-5.1599	-11.598	-9.4032	-2.4073	-6.8677
-3.4261	5.1983	3.0186	6.5457	3.262	5.1929	0.024271	3.2093	0.99465	2.9653	7.4045	3.1513	2.0658	2.8556	6.2024	3.5737	1.0114	0.36399	0.66201	3.2181	5.9249	-2.0436	2.3325	-0.27379	-0.34365	-3.6575	4.5632	2.589	3.4905	6.4127	8.3047	4.0769	1.1019	2.1133	-0.76794	0.2358	3.0473	3.0856	5.6776	-0.35874	-0.28698	3.0602	2.4214	-0.39239	8.7439	0.25022	-2.0405	-0.52399	4.7229	4.4798
-10.204	-10.244	-8.2621	-12.851	-7.0986	-6.8015	-11.565	-9.4707	-6.1347	-7.7299	-2.3133	-9.205	-9.0351	-8.5915	-11.474	-6.9452	-9.6261	-7.501	-14.2	-8.413	-7.9561	-5.5344	-10.048	-9.7631	-8.4271	-8.235	-6.5985	-12.95	-8.3143	-9.6145	-10.096	-7.2952	-6.6563	-10.955	-12.179	-15.957	-10.279	-6.8307	-9.0584	-9.103	-12.553	-9.5167	-11.556	-12.004	-7.7843	-6.3567	-10.877	-7.2118	-9.4181	-7.3334
-10.457	-10.836	-11.407	-13.498	-16.824	-16.922	-7.6528	-10.313	-13.088	-8.3733	-18.064	-13.402	-9.6702	-18.418	-11.398	-16.78	-13.463	-12.516	-9.7719	-8.8716	-20.25	-14.625	-14.51	-8.6664	-13.471	-8.1634	-10.201	-20.072	-16.195	-13.058	-7.7928	-17.458	-13.146	-10.646	-14.749	-7.2225	-11.51	-16.213	-12.396	-13.677	-13.306	-11.658	-13.213	-15.738	-10.22	-13.7	-16.259	-11.201	-8.1779	-9.5569
-3.692	0.49953	-2.5128	-0.95498	-0.72127	-2.0278	-2.7209	-2.6	-3.8676	-0.6445	-3.3777	-4.2593	-0.67279	-0.58173	2.0578	-2.8657	1.6548	0.42509	0.57269	3.7603	-6.2354	-6.3662	2.5872	-3.1511	3.0693	-2.261	-1.6836	-5.5237	-1.5579	-3.6805	-3.5273	-2.5001	-4.1211	4.7032	0.62535	-2.0593	-1.5334	-2.3512	1.1184	0.58933	1.8462	-2.6182	0.22176	-6.921	-3.8066	-0.67007	-0.27703	-0.53226	-3.1241	3.2399
-5.3718	-3.7873	-0.76539	4.6234	3.2305	-0.8064	2.5614	-0.21877	-3.5306	-1.4492	0.18985	-1.7856	-0.81556	3.8862	1.4419	4.6545	1.4171	-3.5717	0.93105	-2.7118	6.1277	2.0016	1.4064	1.1293	2.132	1.9487	-2.7647	-0.79998	0.76746	-2.6523	0.44107	0.67128	1.1748	-1.2847	-3.8768	-0.96424	-0.20707	0.38602	-1.1975	-0.034401	-0.2477	1.428	6.8408	2.0076	1.9914	-2.3774	0.78276	-3.7672	-1.8384	-0.050981
-13.851	-17.73	-9.7396	-12.996	-12.321	-12.575	-12.721	-8.9767	-15.077	-6.7548	-13.819	-16.592	-12.338	-14.321	-15.825	-14.959	-15.877	-11.938	-15.948	-11.629	-13.752	-13.782	-11.594	-10.233	-11.382	-11.403	-14.71	-10.571	-9.138	-16.069	-11.569	-11.82	-13.659	-12.139	-9.8898	-15.415	-11.254	-9.7636	-11.987	-11.512	-13.671	-19.002	-12.462	-15.654	-13.649	-10.252	-13.155	-15.767	-15.111	-12.858
-7.6944	-9.8694	-14.679	-11.023	-12.507	-13.303	-10.964	-13.546	-13.05	-16.45	-11.985	-10.756	-10.248	-12.268	-10.439	-16.426	-14.35	-11.187	-14.028	-9.0123	-14.135	-17.255	-9.2696	-16.313	-13.449	-10.291	-10.773	-21.355	-15.307	-10.829	-14.546	-11.371	-14.758	-8.649	-10.909	-16.338	-13.801	-9.9305	-14.503	-12.534	-13.77	-8.5226	-11.742	-15.073	-19.836	-12.529	-13.262	-15.178	-10.824	-14.338
-1.1647	-2.2656	-1.377	-3.936	0.83342	0.13432	-3.1647	0.74885	-1.0602	-3.2626	-1.4899	-5.06	-2.5313	1.6548	-2.3985	-0.35667	0.39789	-1.3847	-1.0997	-4.2378	-1.2903	-3.7028	0.66396	-3.144	-2.4378	-3.2653	-3.5778	-1.1292	-1.2122	-2.8979	-4.6173	-1.1405	-5.7255	-3.926	-6.6857	-3.796	1.7959	-5.2703	0.094618	-6.0396	-2.7939	-4.6069	1.0106	-4.9931	-6.7611	-2.2208	-3.9827	-5.1364	-3.7022	3.6822
-12.119	-12.766	-15.377	-20.546	-20.723	-16.823	-13.251	-18.418	-13.148	-11.514	-13.672	-13.197	-13.288	-13.252	-11.122	-13.793	-16.737	-19.096	-13.887	-13.802	-17.747	-10.234	-11.66	-13.468	-16.225	-15.404	-7.1186	-12.168	-18.18	-10.678	-18.718	-14.529	-13.961	-16.569	-14.504	-17.822	-15.425	-12.627	-14.387	-16.83	-10.55	-12.025	-10.178	-17.175	-12.576	-15.23	-8.3071	-16.034	-14.775	-17.435
8.6907	1.9715	7.7155	4.6866	1.5369	7.1226	9.4104	4.2524	5.3022	3.1845	1.4624	9.0819	5.6048	8.5025	5.9066	10.163	8.2413	7.6913	4.403	8.9086	6.1252	9.6046	2.7338	7.8455	7.5975	7.2781	11.073	9.6953	6.3804	8.996	7.027	6.1792	11.888	9.8013	10.905	6.421	4.8642	7.3289	6.7719	9.2032	6.5603	6.7593	1.0466	7.3749	1.8234	2.8736	5.0459	7.5744	6.165	6.5895
-8.5492	-7.1636	-5.7725	-5.4226	-7.954	-6.6548	-5.0141	-6.3516	-1.4313	-6.0514	-8.2863	-5.1223	-8.7424	-3.2981	-2.6145	-8.6592	-6.9731	-3.2847	-5.1836	-7.4771	-0.24532	-3.8231	-5.0974	-2.8513	-6.7274	-4.8147	-5.8924	-7.0565	-8.7809	-3.4516	-3.3552	-10.589	-10.097	-9.6259	-5.7029	-2.979	-7.5007	-2.5313	-7.0716	-5.2083	-7.9475	-5.686	-12.673	-6.1145	-5.4109	-4.0477	-3.9267	-3.1025	-10.314	-10.163
-12.232	-10.923	-13.135	-16.063	-14.312	-17.419	-16.927	-14.466	-11.508	-12.005	-12.406	-14.724	-10.235	-11.687	-11.648	-12.752	-10.828	-14.897	-15.849	-10.233	-8.4111	-13.949	-9.8067	-16.212	-13.085	-16.423	-13.895	-8.5881	-12.42	-15.858	-17.692	-15.298	-15.253	-14.998	-15.627	-13.444	-13.709	-14.774	-12.607	-14.285	-16.991	-12.409	-14.594	-12.522	-10.47	-14.537	-15.921	-16.834	-7.3863	-11.981
-13.8	-15.922	-8.3263	-11.918	-11.549	-12.435	-12.27	-10.875	-13.705	-15.29	-13.762	-10.297	-13.527	-10.728	-15.57	-15.762	-13.392	-13.715	-14.617	-10.954	-12.871	-16.009	-12.666	-15.242	-11.159	-13.256	-11.935	-13.165	-15.076	-10.629	-14.961	-13.114	-14.781	-13.447	-14.904	-10.167	-13.867	-13.619	-13.143	-9.7199	-10.522	-10.089	-15.468	-12.808	-11.088	-12.063	-15.617	-13.139	-15.825	-19.985
-5.5684	-10.127	-8.184	-6.8663	-9.498	-10.314	-11.772	-8.0774	-6.8784	-9.1622	-11.012	-7.0603	-11.259	-5.6418	-8.8398	-4.1993	-12.691	-11.192	-5.5957	-12.624	-6.7943	-7.8619	-8.9945	-6.7116	-10.314	-11.357	-6.5041	-4.2394	-10.409	-6.0027	-7.8575	-11.158	-9.5578	-12.321	-4.9475	-13.884	-5.9375	-1.7519	-2.6382	-7.9062	-10.656	-10.497	-9.6023	-11.808	-12.443	-9.8742	-10.841	-5.0721	-9.5816	-7.926
1.6791	1.1615	1.2403	0.70062	-2.1382	3.7586	3.2381	3.808	-0.39219	-0.098684	0.71097	-0.72858	2.7075	-3.4706	1.6431	1.758	5.8983	7.4557	0.44042	4.9387	2.5924	2.6613	-2.9714	0.31534	3.1748	2.97	0.59792	-3.448	-0.69086	1.8263	-1.508	1.6543	2.1128	-3.1818	2.7144	0.38028	1.3196	2.1634	-0.76758	2.0902	1.2453	-0.044036	-3.1921	-2.7074	-0.084466	3.2485	-2.2165	5.4695	-2.1665	0.88868
-2.7778	-3.473	0.31958	-5.7446	-2.5265	-2.2366	-3.3443	-1.9868	4.0332	-5.6915	-5.0512	-3.8362	-4.328	-6.4712	-3.0314	-0.98078	0.79191	-1.4812	-3.4993	-4.192	3.476	-0.17833	-5.6509	-0.64172	-0.30033	-3.2591	-1.018	2.2256	-2.7494	-1.7588	0.2377	-6.0821	-3.6946	1.6031	0.89591	-5.9569	-4.8666	-3.505	-2.1404	-5.5205	-1.4539	-4.335	-1.7019	0.80839	-1.532	-0.17085	-1.473	1.1364	-7.0996	-6.3292
-5.7587	-1.9162	-4.6674	-2.0296	-9.9042	-5.8798	-7.4128	-5.6792	-4.8719	-1.4341	-5.0678	-3.9141	-10.159	-8.7501	-2.0367	-10.012	-7.8443	-6.5054	-3.1668	-4.8061	-7.4173	-0.07967	-4.1638	-4.4422	-4.2172	-5.9525	-5.2797	-10.062	-6.8148	-9.412	-10.055	-3.773	-10.84	-4.7827	-6.6659	-7.4943	-5.2732	-9.5569	-2.8346	-2.9852	-3.9822	-1.233	-4.9488	-9.6862	-6.2862	-6.2463	-2.5049	-5.3169	-5.4516	-6.6258
-4.4075	-1.6235	-5.7908	-1.7814	-2.0298	-3.2416	1.0119	0.3538	0.3019	-3.461	4.0799	-0.60294	-3.4806	-3.2472	-1.3848	0.94253	1.5204	-4.5897	-1.5398	-0.23487	1.6672	-1.2583	-1.0341	-2.3713	-1.2145	0.94858	2.9279	-0.92346	-6.0503	1.148	-0.57232	-4.7939	-1.1906	-3.5155	0.16028	-0.024485	2.6244	2.7795	-2.7236	-1.2621	0.43101	3.1074	-6.5882	0.21161	2.1996	-2.1533	2.0231	-0.69093	-4.358	-2.9442
4.9372	5.8168	6.8245	9.9336	6.9002	2.6432	3.585	4.5764	2.6403	1.6236	4.2295	6.8209	4.3439	3.4801	1.1975	2.7202	4.9356	3.867	3.5511	2.1367	0.38138	2.0847	7.0227	5.6898	4.9937	5.4848	6.539	3.9404	1.5177	0.23124	4.3307	6.0843	3.2058	4.3053	0.072777	3.4836	8.5695	3.0114	2.2109	5.8941	3.7655	7.6075	4.0033	5.4947	2.1787	2.2124	2.6512	7.2167	3.814	4.5124
13.007	9.8328	5.0186	12.391	9.3886	10.282	11.568	11.353	7.6795	9.2821	6.457	8.4807	6.6635	13.133	12.281	10.603	9.7381	10.782	7.7354	13.272	13.249	9.9756	7.9191	6.5083	12.367	9.9716	10.085	9.7728	12.998	10.272	8.3238	9.9852	10.829	13.288	11.175	12.704	9.6364	12.218	9.9722	9.338	9.4084	12.442	14.707	9.406	10.696	7.7033	7.4059	11.609	12.329	4.9238
3.4454	3.5468	4.4609	2.47	-0.22465	0.050449	5.8058	0.4013	4.2195	1.2427	4.8977	1.1696	-0.13731	4.3021	1.5325	1.6485	-2.7433	1.468	6.5763	1.6465	1.853	2.5742	7.5188	2.7666	5.4163	1.3412	-1.9171	1.0737	6.3999	2.9635	-0.48022	-2.2339	4.9413	3.4187	1.9798	3.7459	4.2913	1.4395	2.5386	-0.20408	0.27005	2.2484	-1.5304	1.4697	-1.4397	0.057006	1.4684	2.7979	-2.0662	3.4087
-13.866	-18.064	-16.623	-19.69	-8.072	-11.235	-14.167	-14.215	-14.636	-21.542	-7.9954	-15.665	-18.296	-13.648	-13.117	-16.105	-17.675	-16.197	-17.258	-16.783	-12.049	-14.693	-14.026	-12.935	-16.877	-17.278	-13.107	-12.836	-16.721	-14.147	-18.377	-16.112	-16.34	-11.503	-10.756	-19.479	-14.942	-12.743	-14.161	-16.52	-13.696	-12.166	-12.3	-12.116	-16.363	-15.215	-12.691	-15.32	-18.334	-13.618
-11.016	-13.863	-14.271	-13.975	-10.286	-12.002	-13.948	-19.54	-14.154	-15.676	-19.258	-15.108	-18.241	-14.232	-16.906	-17.201	-14.599	-15.161	-18.4	-16.987	-15.936	-14.867	-14.469	-11.278	-16.014	-16.3	-15.296	-17.804	-15.585	-19.537	-14.049	-14.505	-13.145	-10.972	-18.157	-13.81	-13.945	-14.026	-13.345	-12.904	-11.179	-16.903	-16.108	-13.369	-16.79	-12.768	-15.158	-16.203	-12.792	-12.161
0.65949	-6.2546	-2.9315	-4.2207	-0.34299	1.8932	-2.1668	2.7835	-3.2817	-0.88781	-8.0883	-5.9969	-1.1378	-4.5793	-3.0512	-2.2174	-4.3528	-0.105	-0.09825	-5.3549	-2.1226	-2.787	-5.4598	-5.1643	-3.666	0.38665	-1.1987	-6.2601	-3.5038	-1.0616	-2.0038	-4.5918	-4.1102	-5.7216	0.32116	-0.10805	-0.62304	-1.045	-4.0018	-3.2473	0.30859	-1.3991	-2.9006	-6.4773	-1.4429	-6.3567	-3.0449	-3.3716	0.3448	-3.7497
-15.903	-12.16	-17.683	-13.721	-14.065	-13.324	-13.102	-12.096	-11.095	-15.979	-6.8572	-19.681	-9.6642	-10.969	-17.735	-13.126	-12.509	-12.954	-14.719	-16.693	-13.646	-13.077	-12.786	-11.805	-17.41	-6.7526	-11.458	-12.89	-11.101	-11.967	-16.298	-13.154	-16.986	-11.11	-11.278	-14.136	-11.216	-14.02	-17.32	-16.57	-15.344	-16.114	-15.488	-12.104	-14.231	-14.193	-8.1801	-19.136	-9.7383	-10.142
-16.477	-19.598	-19.528	-24.037	-22.975	-24.578	-22.62	-21.342	-25.312	-21.653	-20.286	-23.286	-21.255	-21.116	-23.1	-22.561	-20.535	-22.353	-22.557	-24.209	-17.61	-21.917	-21.313	-22.114	-21.733	-18.251	-20.263	-22.017	-21.842	-21.688	-18.359	-17.825	-22.092	-20.616	-20.966	-23.31	-21.198	-27.394	-22.456	-19.632	-21.8	-22.921	-21.578	-25.721	-18.974	-18.435	-18.408	-23.081	-21.923	-23.927
-0.68383	-1.2333	-4.6256	-0.20611	-2.6167	-5.9952	-1.362	1.5891	-1.6433	-0.7225	-2.6449	-3.7331	0.77961	-0.9822	-0.44051	-1.0433	1.2281	-0.76784	-0.78252	-0.027035	-1.2616	1.2905	1.5745	-2.8231	4.0359	0.81799	-1.5862	4.3049	1.7753	1.262	2.1777	3.8971	-2.7316	1.9201	2.3795	0.9466	-2.2404	-3.5153	-0.28849	0.774	3.4206	-0.78515	-4.9553	1.8497	0.93545	-1.454	0.37304	1.4835	0.99128	3.2299
1.0869	-0.41885	1.6785	1.7125	0.91804	3.43	1.4985	-2.4821	1.5646	-2.8352	-1.3414	0.32694	1.9098	4.2597	2.1871	2.5585	-0.40177	3.5996	2.1065	-3.5527	-1.0417	-0.52911	2.3275	2.0843	0.98873	-0.85798	0.81522	1.8876	3.3486	-4.9758	-1.1775	0.87627	1.6009	-5.0605	-1.3944	-1.9143	4.8468	1.7382	-1.9648	-1.4764	0.99281	1.3982	-3.8215	2.7435	4.7197	-1.8454	0.12943	-1.3113	8.1274	-2.1595
-3.6764	-8.7236	-6.9449	-4.8629	-7.7972	-7.0404	-4.261	-8.4744	-5.1441	-7.66	-5.5966	-8.9525	-8.5383	-12.055	-7.5525	-8.4495	-5.8946	-0.73677	-5.5046	-5.7009	-9.6917	-10.015	-3.1901	-4.5733	-7.101	-3.2116	-4.8653	-4.4244	-4.4399	-5.9544	-5.8303	-4.7873	-1.9282	-8.6039	-4.069	-9.2012	-3.0164	-6.2068	-5.8749	-6.5648	-5.2275	-2.8464	-8.0126	-3.099	-6.8391	-2.7159	-6.0675	-6.9948	-2.7231	-2.0967
-2.923	-3.1922	-6.6425	1.017	-2.4293	-0.96975	-3.4463	-1.8673	-3.0455	-0.43943	1.8481	-2.3817	-2.8739	-2.8378	-7.1298	-3.9178	-6.101	-4.2497	-6.7498	-3.9635	-2.7978	-2.6098	-5.2998	-1.1236	-4.0914	-8.2776	3.1435	1.3798	-2.9979	-3.8097	-3.9889	-2.8244	4.8552	-4.3372	-2.0543	-3.5911	-2.6138	-0.35453	-1.7455	-8.5389	-7.8326	-2.3131	-6.7306	-4.994	3.4454	-2.9963	-4.3353	-6.7273	-3.643	-4.9328
-3.1763	-1.8861	1.0842	-4.7966	-1.8513	5.5133	4.1329	-3.295	1.8302	1.2492	-2.9372	2.6548	-1.5663	3.2705	3.8417	1.7965	-1.8762	0.49216	-1.8436	2.6352	2.7507	1.2711	-3.0524	0.45887	0.38266	-0.72619	0.37271	1.8229	3.9072	5.4389	0.36425	1.7871	-2.7888	4.0674	1.5995	-2.1085	0.58075	-0.64629	-3.5118	-2.1023	2.9231	-4.599	-0.45544	5.5244	-1.8192	0.83033	-2.8915	-1.7087	2.5869	-0.70209
-24.135	-21.822	-23.126	-20.909	-22.278	-21.701	-20.319	-21.256	-23.216	-20.984	-18.591	-20.626	-19.785	-22.448	-22.203	-23.958	-25.727	-19.347	-20.639	-20.485	-22.36	-18.701	-19.562	-20.845	-18.944	-21.07	-25.355	-26.628	-18.35	-19.481	-23.827	-19.253	-18.932	-22.774	-23.093	-20.834	-20.441	-21.674	-24.254	-19.992	-22.118	-28.345	-21.407	-20.108	-22.559	-22.118	-19.126	-19.338	-18.73	-23.353
4.3375	-1.0501	3.3949	-1.618	1.8983	0.26906	4.2352	4.527	-2.2695	4.8581	2.7662	5.7395	2.734	3.8171	-1.7537	-0.25909	0.84713	0.39727	-0.30524	1.2791	0.52459	-0.99694	-2.267	3.3534	-0.58668	-1.6322	1.5068	4.3141	6.2198	-0.57987	1.2129	1.5629	0.20747	6.3185	-1.8143	0.17948	0.0143	7.1542	1.2008	-5.09	1.8794	1.5137	0.18066	-3.2164	-0.32993	1.2792	0.48717	-0.754	1.389	-0.84186
-0.04125	2.5223	-1.0846	5.4342	5.4567	0.26099	-2.2086	1.21	1.813	0.27013	0.55653	3.8697	-0.069285	-4.3419	-2.8735	-0.88247	4.2947	3.0094	0.015957	-1.576	0.013005	6.6644	-4.4274	2.0546	-1.2395	1.9782	0.91671	3.5891	1.5784	-2.7562	-1.567	0.93092	-0.72601	1.7622	-1.0312	1.6986	0.60435	-4.1673	1.132	3.6782	2.9525	2.5845	-2.9775	-3.5997	-4.0562	-0.56555	-1.4038	0.59979	3.6564	2.3687
2.5366	1.4286	-1.4589	0.17942	1.9681	-0.42763	2.8335	-0.94198	1.8884	-0.3417	2.193	4.6057	7.9364	4.0767	6.1092	-0.28993	4.9119	2.5066	3.1527	5.4347	5.7813	-0.15046	2.626	0.60569	0.6654	0.0012182	0.79565	-0.009229	0.44773	0.9535	1.2269	5.9712	2.9051	1.6694	1.5531	0.30316	-0.018804	4.8031	5.1525	1.3641	7.6962	7.0777	2.1358	1.3801	3.4025	3.4799	2.9083	0.098576	4.3023	1.9405
-8.1939	-8.7572	-7.9688	-13	-10.856	-7.3793	-14.059	-14.05	-12.147	-13.332	-10.462	-12.34	-16.688	-16.556	-9.4758	-9.2682	-12.864	-14.999	-13.962	-10.95	-15.033	-11.699	-10.087	-12.545	-13.041	-12.803	-16.475	-13.008	-16.869	-14.796	-8.7801	-11.479	-14.143	-13.274	-13.177	-14.096	-9.4614	-10.276	-15.224	-10.271	-7.529	-10.323	-10.585	-13.367	-11.584	-11.969	-16.846	-14.63	-8.6529	-15.259
8.3428	12.766	12.931	11.247	3.4375	10.103	13.78	14.218	6.738	9.5341	11.485	11.116	12.98	9.1084	10.111	7.3247	7.6807	8.0456	7.9238	6.6742	8.4769	7.5931	12.81	5.9663	11.959	7.8119	9.8636	7.0828	10.138	6.6805	8.4696	9.007	6.784	10.335	6.7971	10.871	12.844	9.7376	13.688	15.711	8.0735	6.9993	2.2694	11.913	9.3369	8.6177	5.8599	11.945	11.614	7.4872
-18.065	-13.302	-15.017	-11.75	-9.4486	-15.103	-11.32	-12.177	-11.99	-17.76	-11.009	-14.896	-8.2355	-9.1144	-14.103	-12.301	-12.724	-10.787	-11.654	-13.68	-11.032	-11.096	-11.199	-13.711	-13.13	-13.696	-13.236	-10.906	-12.051	-14.141	-15.428	-13.463	-12.988	-10.188	-10.792	-12.3	-10.784	-12.491	-15.392	-14.491	-17.212	-12.336	-13.328	-15.67	-12.288	-14.353	-14.907	-14.581	-13.801	-17.58
-2.1271	-9.6541	-5.423	-6.4999	-4.7058	-3.6884	-3.1402	-1.9028	0.59722	-4.7446	-2.1437	-4.1286	-0.4166	-3.5809	-5.9713	-3.6602	-6.6582	-2.7326	3.468	0.71615	1.6486	-7.6965	2.1581	-0.99933	0.92209	-3.5804	-0.66463	-1.2239	-1.5449	-1.2993	-0.8162	1.9292	1.0152	-0.38806	-2.6649	-3.2241	-2.9757	-5.2725	1.8882	-1.5392	-0.15567	0.56598	-2.6986	-1.1389	0.23301	-2.2877	-1.7056	-1.3477	-0.086044	1.0038
-21.792	-21.376	-28.792	-24.887	-20.903	-19.805	-17.679	-21.17	-11.725	-23.072	-20.248	-21.395	-20.94	-21.537	-23.045	-26.904	-22.431	-21.917	-18.264	-17.784	-21.643	-21.21	-18.361	-21.537	-20.379	-21.386	-14.963	-20.832	-26.869	-21.64	-24.283	-18.405	-16.874	-18.92	-25.006	-19.965	-20.718	-20.664	-24.174	-23.671	-23.057	-16.135	-25.258	-16.934	-17.93	-17.319	-24.438	-18.792	-17.933	-20.267
-17.69	-21.92	-19.957	-21.054	-18.257	-25.118	-21.08	-22.602	-18.055	-15.76	-19.361	-24.346	-18.679	-19.803	-17.172	-20.812	-22.994	-19.098	-22.385	-22.217	-19.462	-18.128	-23.486	-21.897	-22.422	-20.36	-20.574	-23.718	-21.194	-18.813	-21.722	-20.415	-24.952	-21.564	-21.686	-22.437	-21.805	-16.623	-18.895	-20.19	-23.836	-22.025	-19.771	-24.691	-19.917	-23.092	-19.083	-16.141	-19.817	-24.127
-10.789	-13.537	-11.787	-8.8479	-16.682	-7.7669	-9.8436	-10.376	-12.707	-10.465	-6.0429	-13.745	-11.096	-7.7114	-13.962	-8.8057	-8.6072	-8.6323	-13.758	-11.388	-11.436	-9.1562	-9.047	-10.685	-9.2381	-13.854	-9.0187	-15.253	-10.161	-9.2194	-14.349	-12.977	-9.0322	-5.9074	-7.4134	-12.61	-9.4983	-12.19	-9.3856	-9.1992	-7.8108	-6.2087	-11.696	-11.172	-11.565	-8.6566	-9.7229	-9.9279	-10.888	-8.2708
-6.8763	-2.5896	-4.6814	-4.7509	-5.5822	-6.0192	-3.2837	-9.8175	-5.4779	-3.3225	-2.281	-3.9893	-3.0235	-6.1104	-3.3045	-3.7809	1.1386	-5.542	-4.3756	-4.5143	-1.4435	-6.0158	-5.9526	-4.4427	-4.7425	-3.7943	-5.5856	-1.0012	-6.677	-6.8275	-5.3253	-4.594	-1.7438	-5.7005	-8.7311	-8.7997	-2.2293	-1.4156	-1.6566	-1.3764	-7.3992	-4.4479	-5.5782	-5.4509	-2.7088	-7.2138	-4.0887	-2.4784	-2.849	-5.2939
2.225	-0.11274	1.9725	6.3979	3.0383	7.4032	3.2423	0.77245	3.7365	-1.1719	2.7357	1.2072	-1.4608	-1.2504	-1.2881	1.2985	-0.88042	3.612	1.8081	1.5862	1.6224	5.7328	4.807	1.3251	2.4301	1.8294	3.9007	0.079816	3.8124	1.5573	-0.086415	-0.4905	3.928	-0.70788	1.3099	2.4304	6.6275	3.2156	1.9581	0.55786	4.5071	3.1713	4.1018	0.98442	6.6891	2.7271	4.975	-1.9135	-3.2342	3.9809
-15.902	-9.9231	-12.65	-11.138	-13.112	-8.3157	-14.133	-17.175	-10.513	-11.558	-16.932	-11.667	-12.542	-13.083	-10.539	-14.358	-16.871	-10.089	-18.582	-14.992	-10.182	-14.098	-10.335	-14.288	-12.4	-12.104	-16.863	-12.66	-10.164	-15.1	-16.061	-13.208	-14.55	-14.293	-11.009	-9.9157	-13.67	-9.2866	-8.4128	-13.476	-10.408	-13.031	-8.5771	-16.987	-9.0497	-13.494	-20.764	-14.904	-13.809	-12.739
-11.406	-3.5483	-12.185	-11.575	-12.872	-9.4567	-14.945	-11.943	-11.882	-12.57	-14.549	-10.715	-13.607	-12.603	-13.403	-11.283	-9.0252	-11.174	-10.842	-11.801	-16.37	-14.273	-14.847	-9.3613	-11.363	-10.723	-10.199	-14.644	-15.942	-17.302	-11.793	-6.7012	-16.525	-11.048	-10.111	-14.923	-11.971	-15.901	-14.351	-14.972	-12.204	-9.2659	-10.674	-10.164	-14.287	-10.002	-8.7602	-14.115	-11.126	-14.614
4.8526	0.32627	-1.9428	1.6906	2.3122	2.1461	1.516	-4.6979	0.31252	3.3643	3.8411	2.6501	3.6926	3.2733	3.3259	1.9134	-1.4385	1.7885	1.3844	0.64761	1.8267	0.3478	0.64743	-1.6999	-1.4598	2.4485	1.8972	0.12655	1.0511	0.69191	0.51878	2.1691	5.3819	6.1205	4.2556	1.4103	-0.1082	1.408	1.0853	3.2606	3.0602	3.0769	5.7587	-0.51684	-0.56425	6.8788	5.4312	1.7663	-0.71716	1.4503
-2.3922	-2.2135	-3.0217	2.8632	2.2145	0.32588	-0.70672	2.0405	0.93779	0.48946	-1.8927	1.7321	-0.36894	1.255	-2.5027	0.73406	2.3611	0.18052	1.7996	-1.1682	6.5897	5.017	1.9088	0.15172	1.5121	0.23424	2.6302	1.7831	3.5202	4.3515	-3.313	-0.7838	6.8475	2.253	0.56384	1.6889	0.31794	3.3835	1.8098	1.2908	0.61933	0.76456	1.3407	6.6297	0.067353	2.0024	-0.14379	1.9515	5.535	-1.5045
-4.247	-8.2175	-1.9787	-7.4814	-3.598	2.6169	-4.024	-4.0673	-8.1969	1.7233	-3.837	-2.8496	-5.8768	-3.4464	-4.9513	-1.8947	-2.2532	-2.6995	-2.3323	-4.6947	-6.462	-5.4456	-2.863	-2.7736	-8.3238	-2.6562	-8.1041	-3.8378	-2.6763	-1.57	-4.5816	-6.603	-0.2149	-6.1341	-4.6645	-1.4666	-8.9466	-4.661	-4.812	-2.4029	-6.6451	-2.5077	-3.5539	-4.0297	-0.86155	-4.8169	-3.9757	-4.3374	-5.853	-3.8104
-3.4677	-3.7262	-0.0585	-1.8274	-6.4155	-5.0874	-6.2997	-1.9254	-2.1499	-2.6604	2.1516	1.0263	-1.1767	-1.2973	-2.2221	-3.4559	3.1674	-7.6117	0.64077	2.0875	-1.4472	-1.9747	-4.994	4.2302	-1.5889	-0.26315	-4.7445	2.6556	3.3544	-2.4612	1.8603	-2.586	-0.39706	1.1661	1.708	-2.3333	1.3016	-3.0433	-0.40567	-3.2138	-1.2124	-2.2102	1.2318	-3.9998	0.43292	-2.896	-3.2591	-2.0394	-2.3383	-3.9863
-1.993	2.0875	2.8627	-2.6136	-0.96279	-1.7897	-1.0792	1.5321	-2.7564	-0.57215	0.39827	1.8304	1.834	-0.2697	-3.418	-0.98457	-3.6057	0.48605	-0.13965	-0.9341	0.72241	-1.0628	-0.8599	-1.434	1.3812	-2.5279	-3.0416	0.8691	-3.2459	-0.8079	-1.8216	-5.0096	3.3876	1.4107	0.0025961	-3.016	-0.96509	0.31437	-1.4627	-6.7787	-6.5342	-3.198	-8.0925	-1.8416	-0.90716	-2.0247	-1.7935	-0.81313	1.1335	-0.3837
-4.1345	-8.0728	-7.7562	-4.6342	-7.3303	-6.9459	-8.4337	-1.7156	-8.2933	-5.3755	-1.6753	-3.3693	-0.42331	-5.0973	-4.8856	-6.1205	-0.32941	-9.4617	-6.5083	-3.9884	-5.2112	-9.887	-8.6756	-2.056	-5.1253	-0.36085	-5.8281	-6.9519	-6.3184	-6.8005	-8.162	-3.9884	-2.9474	-7.3499	-1.7406	-1.5381	-11.082	-5.4902	-7.655	-7.241	-2.9626	-3.6628	-4.534	-6.3141	-9.5932	-6.3515	-3.8349	-6.7164	-5.1352	-6.1173
7.3489	5.3332	4.3565	6.4664	11.173	6.2777	6.4193	7.2166	10.463	8.8164	5.4395	7.052	6.7521	3.6554	7.6727	5.7492	4.5024	9.6781	8.2178	4.2232	4.9365	8.7117	4.0307	4.7763	6.5734	8.749	1.9818	4.0307	9.1729	9.7604	4.1924	6.2198	5.5967	7.3827	8.2165	8.8428	5.5324	6.3163	1.0505	8.3452	4.0923	7.3106	5.3663	0.78938	3.6018	10.466	9.9664	6.4584	5.3537	7.3464
-8.8133	-9.5646	-8.9444	-13.531	-7.0228	-5.607	-13.707	-6.495	-7.7485	-9.1987	-10.117	-8.9728	-11.243	-6.6572	-4.1506	-9.9033	-4.7658	-5.7172	-9.0699	-9.2546	-10.96	-11.095	-11.474	-12.171	-10.699	-11.431	-9.042	-10.042	-8.6363	-5.8263	-7.4981	-7.491	-9.4433	-12.599	-15.9	-9.6978	-8.9003	-11.342	-11.189	-7.0761	-6.4903	-4.8918	-9.4135	-9.4214	-5.4478	-5.0499	-3.9247	-9.4693	-6.0722	-15.785
-8.3429	-15.244	-10.846	-13.046	-10.289	-10.04	-14.18	-12.706	-10.25	-9.5362	-9.4493	-8.3432	-9.5311	-11.002	-13.332	-8.9352	-14.63	-9.1564	-8.6158	-11.489	-11.332	-12.664	-12.063	-8.1039	-13.98	-12.194	-7.4135	-13.239	-13.886	-7.485	-12.527	-12.541	-13.657	-17.052	-10.293	-10.314	-10.735	-8.4183	-12.35	-12.184	-10.531	-15.253	-10.373	-5.8337	-9.5284	-10.37	-12.5	-11.157	-12.991	-10.925
9.5404	8.7216	5.3626	7.3472	8.2002	8.9273	4.8761	7.9467	7.3792	8.4385	10.524	8.0481	8.8968	4.1726	1.9922	8.4133	7.2918	5.4386	7.2776	6.5678	5.2144	8.7238	5.1303	6.7348	5.2166	7.3572	7.3104	4.9931	4.4026	6.4663	8.962	1.9934	8.6005	7.9647	9.8104	8.9821	7.7133	9.7202	5.6581	8.8323	9.5706	9.4155	6.347	6.4449	7.7763	7.1604	9.8075	6.0907	6.8038	3.527
-6.4989	-5.3494	-11.387	-10.413	-5.1065	-6.194	-0.51913	-5.5078	-9.6009	-4.4386	-1.4345	-1.2392	-5.8415	-5.7492	-5.1388	-4.6819	-5.3875	-4.7308	-6.784	-2.8	-11.164	-6.6006	-7.0405	-9.6981	-5.6818	-5.3099	-4.0033	-7.5736	-8.7005	-9.161	-3.6911	-6.0696	-4.0846	0.14737	-3.8209	-4.4814	-7.5611	-3.6441	-5.2515	-3.4135	-9.4679	-7.4854	-6.8357	-7.9267	-5.1141	-2.2455	-4.6009	-5.7031	-3.2873	-8.9052
-21.38	-20.9	-16.721	-26.464	-22.903	-25.236	-18.71	-20.339	-25.378	-21.452	-21.791	-22.985	-22.91	-22.211	-23.649	-22.801	-23.985	-19.642	-24.753	-15.982	-25.456	-21.1	-20.971	-17.89	-23.878	-20.887	-22.774	-25.161	-20.487	-20.879	-20.967	-22.649	-20.656	-21.656	-21.708	-23.144	-15.793	-23.554	-21.713	-19.198	-23.585	-24.542	-24.755	-22.771	-19.536	-21.128	-23.037	-16.017	-16.136	-17.162
-1.3497	-5.6228	-2.243	-8.0077	-5.5192	-0.8201	-4.7417	-3.0782	-0.19204	-2.5631	-1.0456	-3.2484	-1.9926	-7.8232	-2.5212	-6.1054	-6.1735	-1.3945	-7.803	-4.7605	-4.8776	-6.1577	-3.8751	-2.7256	-6.0718	-5.6096	-5.9874	-0.99361	0.9484	-5.093	-3.5192	-4.5947	-2.5631	-0.64475	-5.6355	-2.4975	-2.6738	-4.0019	-9.9909	-6.3641	-6.7041	-3.6553	-1.9239	-3.0938	-3.0021	-7.5017	-6.8889	-1.6785	-1.1239	0.61414
2.1359	1.5273	6.4221	4.0467	1.9196	5.9561	4.3901	1.6998	-0.44644	0.20169	0.4731	5.9892	1.7562	5.4048	-3.9207	5.2388	2.9632	-2.8528	4.5506	0.36863	0.60318	-0.69451	2.3708	1.5572	4.5202	3.4315	6.0877	0.82992	-1.0033	4.2679	1.8644	1.3402	2.9828	-0.085047	1.7809	3.5723	1.7424	1.4444	5.1388	3.0193	4.1621	2.0942	3.4336	5.2888	1.4452	1.9132	6.0038	4.2146	3.1968	3.1256
7.3881	6.1223	7.7815	8.8379	4.459	3.0629	9.5268	4.7685	2.7902	9.0927	3.57	4.2542	7.3504	5.6271	6.0806	-2.6415	6.8364	5.108	11.049	3.9834	8.5114	0.50952	1.8959	5.7287	-0.035409	6.7367	7.48	2.4115	6.5014	3.3408	2.0144	5.2629	5.4447	6.7532	6.2944	3.18	5.4042	6.5855	-5.1084	4.6671	3.8341	6.7019	4.1322	6.699	5.8478	4.1129	9.5712	2.7145	1.2041	2.5852
3.5192	4.6848	0.41231	6.6478	3.7515	8.6328	3.7072	8.3588	8.4715	0.10748	7.8997	10.405	8.734	5.5724	6.2447	3.3998	5.0322	6.4508	-0.40577	3.5595	5.206	6.1389	8.1499	3.3503	6.4628	7.5037	6.1378	1.1909	3.4741	6.8515	5.5354	-0.064801	4.6358	9.8338	3.1323	1.2816	7.2284	5.2996	5.0223	4.8538	5.4447	6.5647	7.9307	8.7746	8.0305	4.6438	6.944	1.9573	7.5465	6.2241
-12.27	-13.935	-19.817	-11.107	-13.722	-10.109	-9.5903	-11.452	-9.4353	-8.697	-11.574	-14.104	-15.031	-13.987	-15.394	-10.193	-16.95	-12.759	-17.541	-10.407	-14.968	-11.798	-13.667	-12.332	-16.379	-13.287	-12.459	-15.097	-13.398	-14.184	-15.787	-13.896	-11.859	-17.26	-13.062	-18.638	-11.867	-13.137	-14.56	-11.33	-11.844	-13.296	-11.237	-12.822	-15.381	-16.376	-14.915	-14.941	-15.675	-13.624
6.6147	4.4876	2.1302	2.4412	8.4435	4.5808	5.9149	1.8913	5.8803	4.2959	10.064	3.7804	2.0151	6.4134	6.285	5.2551	7.9492	5.3428	-0.78864	4.2412	4.6994	9.2049	7.4513	6.0375	5.8042	13.37	7.3181	4.7331	4.2363	5.922	4.1715	10.971	8.4067	6.5798	9.0984	7.3917	4.1309	8.2605	3.4997	0.43728	6.0328	8.1898	1.7693	4.1511	7.7409	4.6663	7.274	6.1742	6.0159	4.623
-3.3669	-6.703	-4.9074	-2.7017	-0.99159	-1.2539	-1.5999	3.7703	-1.7303	-4.5472	-0.29279	0.41472	-3.2638	3.6862	-3.0965	-0.13924	0.64146	0.6696	6.4409	-0.50272	-1.5436	1.5605	2.6376	1.2715	1.7099	-1.6877	1.5548	-6.7495	0.28573	-0.92408	-1.2073	1.3274	-5.7928	3.8822	-2.3328	-0.32514	-1.7955	-2.6591	-1.3686	1.6881	1.9971	0.36925	-1.1899	4.7409	1.3658	1.4136	0.28937	-2.5382	-2.8762	-1.4067
-18.466	-15.184	-15.042	-13.596	-14.047	-14.536	-14.686	-14.691	-12.229	-11.843	-14.117	-12.842	-14.004	-14.226	-15.671	-10.1	-15.642	-17.972	-9.1251	-14.109	-15.583	-16.729	-13.801	-11.826	-11.667	-16.7	-13.537	-11.497	-15.164	-10.584	-9.996	-12.588	-13.36	-9.3808	-11.278	-17.388	-13.264	-9.9286	-15.301	-15.597	-12.468	-14.761	-16.78	-10.133	-12.792	-14.173	-9.9173	-9.7003	-12.594	-16.629
9.0324	5.9785	5.4959	8.8917	5.8544	3.3224	10.099	8.5093	6.8749	6.8597	3.2462	3.5754	4.2236	6.439	2.9847	8.2386	6.7521	6.025	9.4291	7.6417	3.2235	3.3331	13.597	8.8936	8.4837	4.1441	4.7783	5.3122	5.4382	8.1517	4.9535	8.2044	9.9196	7.6588	10.805	7.2309	5.1941	4.4986	8.7657	6.2854	5.6297	6.8015	7.5391	4.6275	9.1276	3.9902	6.0513	3.8383	8.1892	6.9606
10.046	10.446	6.9995	8.5539	11.493	5.7248	5.5454	10.844	11.022	7.9309	8.6592	10.277	5.42	8.4467	9.4005	10.251	9.621	11.454	7.8786	11.105	6.2744	5.9506	7.2244	8.1072	3.42	8.3742	6.9998	11.137	6.6921	7.631	8.8755	5.7411	7.7813	8.2244	9.1091	3.7889	9.5959	5.7594	5.3378	7.3726	11.795	6.521	9.2156	6.6699	6.7612	4.3464	5.1359	8.7136	7.3942	4.8707
1.9479	3.8698	-2.458	4.9072	-0.13	-0.4929	1.4696	2.1519	3.8812	-5.3388	-0.85305	4.4507	0.36407	-0.25047	3.9415	1.2568	1.0679	0.24939	-0.2751	3.2444	5.415	3.7398	-0.5051	0.77181	-2.2336	0.15429	4.8088	0.45695	1.6936	0.38068	-1.1663	0.24104	-0.8169	7.0155	-2.5858	-0.12212	1.9211	-2.1827	1.5221	-0.75424	3.9453	-2.0459	1.1824	2.0846	-1.4121	-0.87498	-0.89212	1.9335	1.1349	-2.4953
-11.617	-6.5931	-10.143	-13.141	-8.7462	-7.5969	-12.222	-8.2243	-17.841	-8.4669	-8.1579	-7.6611	-6.5553	-10.749	-12.972	-13.404	-10.601	-10.555	-4.5606	-7.8123	-8.6016	-12.236	-12.322	-7.7696	-13.694	-13.704	-13.964	-14.672	-11.305	-11.193	-8.9283	-11.197	-6.8427	-10.004	-9.2301	-13.036	-8.9027	-10.748	-12.488	-10.644	-7.8249	-7.4722	-9.6592	-11.369	-14.817	-11.953	-12.404	-6.1293	-10.733	-13.506
10.93	12.072	11.543	8.3843	8.272	10.854	11.147	9.9682	10.258	6.4668	11.439	13.773	8.2715	13.7	9.7546	6.794	6.8623	10.2	11.164	7.8955	12.133	10.258	7.3639	12.196	12.75	11.553	9.1158	4.0719	14.938	11.673	9.4326	8.6085	8.1942	10.807	7.6176	8.9086	7.837	11.16	14.102	4.9083	7.8009	5.3304	12.39	10.071	7.6327	10.407	12.515	13.005	11.064	10.333
3.9802	-0.2535	0.54428	0.71972	0.67386	-1.0204	-3.0083	1.25	-0.19386	0.5747	-2.9219	-2.7945	5.4936	0.030518	-0.76843	0.10641	-3.885	-2.1633	1.1469	-2.4291	-0.49939	-0.83092	0.52921	-1.1016	1.2537	0.19361	0.27044	-2.0045	3.468	-0.35186	-0.5217	-0.65732	-0.75322	-0.32881	-3.5416	-0.86819	3.7279	-3.7352	-3.666	0.28242	1.9935	-0.83825	2.0747	2.0238	-0.22731	2.8936	-1.8162	-3.075	3.5944	-0.78377
2.0444	1.3731	-1.4192	0.12801	2.9044	-0.35132	1.5862	-0.95941	-1.8098	-0.77489	0.094373	1.8074	-1.0035	6.1002	-1.5431	-1.9247	-2.1561	1.0794	3.2938	1.6593	-0.22699	-0.91218	0.57308	2.1295	-1.7658	3.6107	0.33626	1.7577	3.1506	-3.6508	0.76804	-0.093514	-0.91138	-0.0095821	4.4749	2.2981	-3.4732	3.3081	-0.49456	1.447	-1.8648	-0.27834	0.50041	2.9854	-0.83968	4.3924	-5.4212	0.52752	-2.8728	1.506
-5.5755	-4.0143	-5.2119	-3.0908	-4.6756	-6.7818	-7.3222	-4.6154	-5.6699	-7.8591	-6.7733	-2.9599	-4.9013	-1.3241	-5.0789	-4.2657	-5.564	-2.5318	-4.1046	-3.5922	-2.4354	-2.7038	-3.9204	-7.4419	-2.0191	-9.0331	-5.627	-6.7823	-5.7133	-7.5285	-2.2815	-9.4853	-1.1322	-2.5071	-2.8584	-6.7653	-6.3869	-3.4809	-5.0787	-4.0862	-3.9396	-4.3363	-1.0163	0.73713	-1.6783	-5.7529	-0.27648	-5.3722	-2.7178	-3.5865
-13.269	-14.771	-12.842	-14.001	-10.762	-14.307	-14.646	-9.0529	-13.746	-16.012	-17.571	-17.007	-17.171	-7.6961	-17.448	-16.125	-12.421	-11.858	-11.022	-13.23	-14.913	-13.391	-14.55	-12.625	-17.527	-15.479	-11.766	-13.55	-12.533	-20.287	-13.623	-12.92	-14.595	-14.962	-17.81	-16.656	-12.65	-14.829	-13.961	-13.19	-15.656	-14.723	-15.07	-14.02	-15.535	-14.698	-12.003	-15.49	-15.865	-15.147
-1.0565	-3.0881	1.715	-2.225	0.33702	-4.3159	1.5146	1.1668	-0.21006	5.6954	1.2802	1.5066	-3.3337	-4.2197	-1.2069	-0.79804	0.20224	-1.0997	3.8075	-1.0805	-0.076349	0.2702	1.6135	-0.5714	0.82793	2.2946	0.76725	-0.7144	-0.24943	-2.5435	2.9866	2.1876	-3.4229	0.36656	-1.432	6.073	0.25624	-2.0392	-4.864	-1.0791	3.9287	-1.3012	1.6584	3.9596	3.7383	-3.1436	-1.5139	0.77618	0.39926	0.44407
-21.623	-18.718	-20.126	-24.057	-22.412	-23.331	-22.82	-23.629	-22.146	-24.411	-23.31	-20.727	-17.942	-20.237	-19.422	-19.844	-20.727	-21.603	-19.654	-22.702	-21.492	-21.661	-20.906	-19.958	-20.618	-19.09	-21.33	-21.08	-22.385	-23.91	-26.488	-24.736	-22.572	-25.795	-19.684	-21.166	-27.638	-22.294	-26.101	-25.007	-22.198	-20.522	-25.233	-21.575	-23.794	-24.752	-21.908	-20.852	-22.405	-18.28
0.47692	-4.4586	-0.25665	-0.21794	-1.7284	-2.268	-6.7814	-6.1949	-0.83198	-1.6206	-4.5214	1.4332	-1.7514	-3.8963	-4.122	-8.8524	-4.2758	-5.7135	-6.3924	-6.1198	-5.7066	-7.3001	-6.9509	-6.9556	-6.6845	-3.8119	-3.4985	-4.4232	-2.2172	-3.379	-1.8192	-6.9223	-2.432	-7.4854	-2.5908	-5.9551	-3.3015	-1.6239	-5.1631	-5.4936	0.22498	-5.7448	-3.8433	-6.6889	0.16806	-0.47488	-1.5762	-3.6463	-2.9537	-2.9042
6.2786	4.0019	5.0234	4.817	8.6017	5.1261	3.4581	6.0241	6.7506	9.1495	8.0441	3.1376	9.3875	9.1587	6.2985	6.5105	4.9118	7.6187	6.2674	5.8825	12.606	11.144	6.4008	7.9549	5.0254	7.8464	6.8801	9.5138	8.6522	7.5465	9.1372	6.6082	10.215	11.754	2.3002	7.769	2.9821	7.6372	11.345	3.2157	7.2103	6.434	11.32	2.8963	4.2573	8.1884	6.5706	7.214	4.3248	-0.39202
-14.341	-14.425	-8.4559	-11.637	-12.924	-15.624	-13.28	-12.616	-13.117	-14.809	-13.993	-12.773	-11.198	-13.33	-10.545	-12.411	-13.03	-19.353	-11.417	-13.801	-16.362	-6.8911	-11.089	-10.357	-15.352	-16.024	-11.802	-13.455	-12.394	-14.085	-15.326	-14.482	-15.396	-16.139	-10.245	-11.856	-15.621	-13.784	-14.275	-9.6097	-9.1081	-12.072	-17.986	-10.92	-12.709	-12.344	-13.501	-12.809	-13.192	-11
0.52639	-0.18482	-0.59226	-2.9534	-1.7598	-0.82872	-1.1204	-3.3206	-5.6614	-2.0778	-2.3597	-8.0381	2.6555	-1.1666	-2.8621	-2.9944	-1.9842	0.36514	1.5069	2.4576	0.37168	-1.8001	-1.323	-4.0491	5.6976	-2.8673	0.52045	-0.35148	-0.40356	0.057098	1.4211	-0.35881	-5.5743	-3.6846	-0.85104	-1.2184	4.235	3.3721	0.24842	4.5993	2.9107	-6.5348	-0.61854	-2.4885	-0.95516	-1.8536	-2.3091	0.50222	2.9432	-3.4338
-5.2787	-1.2459	-4.8588	-5.9158	-3.7655	-6.011	-7.4062	1.5253	-4.8761	-4.1715	-1.7105	-0.66893	-5.8217	-7.2585	-1.3972	-3.3024	-4.1147	-3.3045	-5.938	-4.2692	-9.7921	-6.2733	-2.7845	-1.8558	-7.309	-4.7997	-2.7786	-5.6906	-2.6313	-1.7471	-3.2907	-4.9802	-6.8063	-3.0769	-6.5709	-4.0964	-5.3889	-5.7555	-3.8888	-1.4162	-2.8013	-1.6729	-2.2051	-3.7171	-0.63189	-4.9682	-3.9498	-7.9241	-7.323	-5.8757
-1.8448	-1.0797	-0.31072	-1.5628	4.2125	-0.098239	-0.39731	-1.4804	-3.8634	-2.6188	2.6269	3.1525	2.3476	-1.9462	0.11769	-5.1609	2.1405	-0.27389	0.050198	-3.8892	-0.16225	-0.54444	1.8108	-5.9102	-0.37961	-0.57909	1.151	-1.4435	-1.2548	2.8979	2.6169	-0.98619	1.6318	1.2544	0.78642	-2.8133	2.5853	0.43381	-2.8495	0.56465	-2.0207	3.4303	-3.6977	1.588	-3.1168	2.3843	1.235	0.063953	-2.0427	1.0848
-2.3673	-2.94	-5.2972	-2.5913	-2.248	0.34349	-0.24283	-1.1458	-6.0745	1.6958	-2.6862	-2.4852	3.7206	2.4156	-2.1601	-0.47624	-2.766	-4.9624	-1.9067	3.9787	-1.4919	-3.3012	0.3584	-2.8286	-2.6244	-1.4716	-1.2192	-0.89019	-4.0109	-0.73965	-1.5861	-3.4816	-1.5795	3.6032	1.2864	-1.1698	3.3146	1.7901	-3.9752	-4.443	3.9093	-2.7109	-2.4294	-0.55618	2.9973	-1.1613	-1.3975	-5.1469	4.9636	-0.19189
-4.0448	-4.3886	-4.0656	-5.3547	-2.4106	-2.7712	-3.4433	-3.0408	-1.7762	-7.1715	-5.1048	-2.5358	-2.4377	-5.6248	-3.0974	-1.4473	-5.5084	-4.1592	-4.9109	-4.0267	-1.6917	-0.12765	-4.6347	-3.3772	-1.7387	-2.3898	-6.9424	0.96521	-0.28606	-2.3686	-1.0783	-4.4832	-4.3994	1.5242	-0.41778	-6.5995	-5.6935	-1.8067	-2.822	-3.9405	-1.8726	-1.2618	-0.4112	0.44783	-1.8626	-0.11033	-5.8991	-4.0538	2.1198	2.3511
-3.8549	-4.2437	-2.0271	-5.8915	-0.15227	-3.5647	2.5741	-2.3465	-4.7817	2.0886	-5.1405	-2.2313	-4.7423	-8.4876	-3.6726	-4.5364	0.56246	-8.051	-1.9501	-6.6266	-1.2212	-6.4127	-6.6494	-4.5578	-0.87959	-5.8049	-7.5062	-5.0353	-5.9813	-3.8689	-1.7175	-2.8071	1.8878	-6.8707	-3.1369	-8.2921	-3.7215	-3.9387	-3.7919	-7.5138	-3.9387	-4.7371	0.86928	-6.6621	-4.7453	-2.5447	3.5985	-2.6163	-5.8932	-1.4073
7.5766	11.698	6.7265	7.2415	7.057	7.0091	11.907	9.488	8.7436	7.6414	9.7659	9.5816	7.9203	10.868	6.105	10.78	13.779	6.1218	10.12	11.82	5.3669	9.782	4.9966	5.9331	8.4587	6.5233	6.6292	8.2394	8.8337	6.9832	8.1386	7.0139	3.9484	8.4873	6.6957	5.4899	17.225	10.238	9.6077	6.5177	9.6202	6.044	8.3198	12.18	5.7488	9.4648	5.2215	9.5139	13.35	10.237
-13.176	-10.792	-12.874	-16.809	-15.479	-9.1003	-13.501	-9.4725	-9.9931	-13.92	-10.991	-17.382	-6.7703	-15.277	-8.2856	-10.651	-8.3331	-13.931	-9.2271	-17.8	-13.476	-15.672	-13.476	-15.316	-5.5708	-9.2432	-6.5929	-16.235	-13.378	-11.602	-18.275	-9.43	-10.889	-13.283	-10.419	-10.676	-14.333	-14.97	-9.8655	-14.798	-14.413	-14.014	-16.001	-12.992	-10.918	-13.563	-15.038	-15.316	-15.761	-10.242
-2.233	-1.6661	-2.5771	0.76155	1.9183	-3.3419	-5.516	0.12582	-1.8635	-9.0293	-2.055	2.3466	0.08698	-1.3341	-5.879	-7.0662	-5.5352	-4.4534	-2.4487	-2.3041	-7.2489	-3.421	-3.0172	-2.3964	-2.271	-7.5283	-4.7344	0.84605	-1.7665	-3.9985	-6.0889	-2.8195	-1.573	-0.069282	-4.1469	-1.9907	-2.1827	-2.8235	-6.6976	-5.992	-4.5852	0.53618	-5.1394	-4.2402	-1.6471	-3.5711	-2.3543	-2.5502	-3.6453	-1.541
-12.199	-6.4955	-9.921	-9.5869	-9.0576	-10.755	-13.206	-9.7398	-6.4624	-12.669	-3.9344	-9.2661	-11.388	-6.4972	-10.55	-7.1315	-9.9068	-11.085	-13.177	-9.4884	-8.9607	-7.7204	-6.2183	-15.147	-7.5495	-9.1015	-10.485	-7.8397	-7.6024	-10.498	-11.023	-7.1885	-11.938	-10.133	-4.8403	-9.8407	-11.735	-13.422	-12.511	-10.421	-11.82	-9.9914	-5.0447	-8.6837	-11.021	-8.6807	-12.999	-8.7111	-11.712	-6.7403
-4.9568	-3.3762	-0.78883	2.7106	-2.6017	-5.4296	-5.027	0.83071	2.1776	-0.038176	0.41403	-4.1964	-1.2596	-4.0667	-2.2552	-2.2211	-1.6928	5.6376	-3.7267	-1.2565	1.6517	0.9038	-1.2792	-3.6023	2.4093	1.7836	-4.4553	0.72474	3.7529	-2.0538	-3.0095	-1.4127	6.1701	1.4453	-4.9125	-0.41799	4.9073	2.1676	-2.1339	-4.499	-0.72443	-1.6125	2.4773	0.37411	3.6133	-2.1967	1.4178	-1.053	-3.4115	-2.9083
-8.3163	-7.4823	-2.2637	-9.3306	-7.8641	-10.907	-10.102	-4.5395	-5.0789	-3.9911	-9.9537	-9.793	-8.8554	-10.463	-9.9739	-4.983	-11.406	-3.0381	-6.0171	-6.8843	-6.0645	-7.0357	-7.1197	-5.4797	-7.0704	-12.535	-7.8149	-0.36183	-12.124	-6.8466	-4.8384	-8.056	-7.7939	-8.1114	-6.5734	-3.9663	-5.7414	-8.7447	-7.1347	-6.8012	-9.8889	-11.369	-12.561	-7.7784	-6.7124	-6.9348	-12.101	-10.2	-6.8604	-8.9144
5.6189	9.2906	9.773	7.7957	8.5082	7.887	8.1917	9.046	7.9803	13.382	11.611	5.9736	11.867	8.5674	11.698	13.985	6.9375	9.2208	10.561	8.134	8.1704	10.841	10.603	10.078	11.879	6.0649	10.009	5.9967	10.662	8.143	10.739	7.7614	12.745	7.676	11.061	7.6969	11.733	15.738	11.353	9.1048	8.7102	12.995	8.4524	8.4853	7.464	8.7201	8.3542	11.56	9.8346	11.648
2.4972	4.3041	1.9774	2.4582	2.377	-0.057508	0.19896	2.3443	3.5158	3.7759	-2.3368	2.7832	0.31419	0.77393	0.57276	-2.6753	-1.5802	-2.473	1.7666	1.7408	4.7021	2.3228	1.6839	3.0106	1.3924	6.3918	-3.6034	-0.33028	1.693	-1.0097	5.034	1.6732	4.6056	2.7478	3.6772	0.16253	1.4309	5.5116	3.2366	-1.5493	-1.693	4.8601	-1.6161	3.4531	2.0527	1.0462	-0.49004	2.5288	0.95321	4.204
-3.738	-5.6989	-5.1219	-7.5456	-6.5373	-6.4589	-9.9017	-8.4564	-6.6207	-6.2155	-4.2768	-5.6513	-1.4115	-7.4055	-10.977	-7.8965	-6.614	-6.0318	-4.6692	-2.3138	-7.904	-7.8984	-7.0516	-7.9236	-8.3708	-9.4956	-4.0302	-6.5643	-6.437	-8.3591	-6.1766	-3.7694	-11.961	-4.0877	-2.8139	-8.5839	-7.3635	-0.0020333	-7.112	-6.1304	-5.4134	-4.577	-9.5234	-3.0433	-4.6793	-0.58946	-6.6028	-7.9137	-2.8158	-5.7202
-11.325	-8.408	-0.92313	-8.2452	-5.101	-9.1835	-7.4716	-5.1154	-1.3515	-2.7372	-7.5212	-4.6077	-2.0362	-7.2222	-6.4098	-7.0667	-6.271	-2.4617	-2.2141	-8.5496	-3.9055	-3.2284	-4.6662	-3.1529	-9.9339	-7.3841	-8.7682	-2.4546	-4.257	-4.7063	-4.0566	-0.23609	-7.91	-6.5445	-11.961	-4.6454	-7.755	-7.6784	-8.5704	-10.262	-3.7802	-7.314	-5.2671	-6.8431	-6.5174	-3.012	-4.8113	-4.1881	-5.6059	-7.4921
-8.0781	-0.32129	-3.0244	-2.9657	-5.0076	-7.3002	-3.6589	-3.8136	1.1363	-1.4113	-6.0029	-3.7754	-1.5314	-2.5996	-0.84814	-6.2947	0.20464	-4.4369	3.2291	-2.9546	-2.0915	-0.14896	-1.5256	-5.3958	-1.0219	0.96387	-6.1906	-2.0945	-2.3065	-3.5325	-1.6265	-5.7814	-6.0776	-0.73608	-4.8054	-4.1058	-6.8857	-5.87	-1.0364	-2.2119	-3.7546	-4.2351	-2.3374	-9.4596	-3.2301	-8.5897	-3.732	-6.4591	-3.562	-4.9655
-2.3796	5.2793	-2.1682	-2.9901	-5.3877	1.2047	-0.3717	-0.16554	-1.8991	-1.1652	-0.65478	-0.27802	-0.47986	-0.96939	1.1322	0.74164	1.231	0.90729	0.3175	4.1779	0.64537	-2.9187	2.0859	1.3133	3.1689	-0.36295	1.8671	1.8471	0.85515	0.80382	-0.87317	1.4467	1.1743	-2.001	3.3166	1.4532	-0.53008	2.9972	1.5538	2.3528	-0.23396	1.9698	-1.3766	-1.4883	-2.2251	0.93313	2.3701	-3.3249	-1.0148	-2.327
-10.826	-9.7852	-16.738	-13.999	-10.663	-14.436	-9.2663	-12.777	-11.442	-10.538	-12.229	-10.549	-13.533	-10.74	-13.394	-9.83	-14.38	-8.5055	-9.2534	-15.726	-12.649	-10.978	-10.518	-9.6675	-12.875	-14.472	-9.939	-15.549	-10.655	-12.722	-11.57	-13.776	-6.525	-3.6259	-10.419	-14.002	-12.561	-15.25	-12.625	-12.326	-11.921	-13.933	-12.189	-8.8861	-12.228	-8.0054	-12.486	-12.572	-10.732	-15.939
0.707	0.97994	-2.3764	-1.8875	-5.2531	-4.5192	-1.9797	-0.95865	-8.0671	-6.0171	-0.63574	0.27355	2.72	-5.9056	-3.0954	2.2321	-5.6456	-2.5389	-0.75732	-0.90069	-5.8034	-1.5069	-0.59088	-0.17362	-5.2976	-3.8305	-4.5506	-4.9715	0.4945	-3.3397	-6.5642	-4.2775	-2.8694	-3.6785	-4.0345	-5.1418	-4.5214	-0.61947	-8.1819	-0.39508	-5.0505	-4.6723	-6.6602	-10.907	0.1783	-1.7107	-1.7612	-5.4955	-2.4382	-5.5826
-7.9419	-15.042	-10.516	-8.2751	-6.888	-10.082	-16.851	-10.325	-13.901	-11.106	-11.393	-12.109	-10.141	-9.2294	-10.729	-13.323	-12.571	-14.117	-11.524	-8.8563	-6.687	-14.495	-11.563	-11.839	-16.896	-13.833	-16.859	-13.769	-7.148	-11.492	-8.5505	-10.947	-13.654	-12.304	-11.667	-12.9	-11.088	-12.117	-14.32	-15.205	-12.199	-11.323	-9.9713	-10.768	-14.094	-9.4165	-10.647	-10.607	-10.881	-13.07
-0.21718	0.42139	-0.82552	0.20508	-0.45789	-5.3372	0.93814	-4.1796	1.555	0.81209	-3.9457	-6.5348	-1.1632	3.8431	0.032411	-0.92243	-0.11407	-1.7907	-2.1678	-1.3397	-1.198	0.21027	-1.3813	-0.71672	-1.135	-3.9611	-2.9063	0.21417	-1.3665	3.2768	-2.2015	-2.3032	-0.11953	-3.6443	-0.90469	0.7399	-0.49559	-3.148	-1.012	-2.3799	2.1815	2.7424	-2.3252	-1.8637	2.5529	-2.6057	-3.5878	1.746	1.115	-2.7145
7.3533	7.5143	6.7793	7.5415	12.807	14.678	13.737	5.9294	11.892	9.5343	12.052	6.4648	13.102	10.845	7.3473	10.99	8.3941	8.5998	10.146	6.4631	11.363	9.7095	11.54	10.025	11.543	5.1914	5.7518	8.7191	7.5355	7.1752	10.159	15.674	11.763	9.4201	7.8558	10.121	11.878	9.3947	6.6122	10.752	9.6139	12.109	5.175	8.5664	7.8141	10.906	10.187	7.3182	7.7001	8.8577
-0.26585	-1.0445	-2.9826	-1.3674	1.7896	-2.389	-2.3476	-0.88841	-2.753	1.7996	1.9261	-1.8649	-3.4365	-0.90227	2.2819	-2.4648	-1.1024	-2.1001	-2.8503	-1.5353	-1.717	-1.1822	1.9749	2.4801	3.3777	-0.050184	-1.4922	2.1457	-3.735	-2.7961	2.6722	1.3442	2.7124	1.1913	-5.1165	-0.31458	-2.3681	-0.78018	3.1985	-3.009	-7.1941	0.93918	-4.0628	2.7424	-1.1084	-6.669	3.6046	1.8645	2.9101	3.0385
-3.4266	5.0469	-1.1671	-1.0096	1.5609	0.71574	-5.1128	-0.69409	-0.54732	-0.73875	-2.433	2.3275	-4.3882	-0.10515	-1.8495	-0.61422	-0.13814	-1.8541	-4.5166	-5.9086	-2.7595	-2.3939	-6.3046	2.8458	-2.7375	-2.3308	-1.8999	-0.90059	-1.0586	1.7746	-0.87219	0.23219	0.011297	-3.0571	-4.693	-1.8354	-0.15972	-3.0768	0.16694	-6.8191	-0.49946	-2.1875	-1.1706	-1.2564	-2.0825	-1.1465	-3.1753	-4.9229	-4.8776	1.9155
-5.3762	0.83652	-2.3269	4.7763	-0.17097	-0.90578	-2.6355	2.3699	0.24101	-6.0604	2.8568	-4.1749	0.15074	-0.13039	0.14727	-2.4805	3.6025	-0.2804	-1.3823	-1.9437	3.8426	-0.51004	-0.34393	1.8039	3.917	0.36878	-0.95927	-1.7131	-1.2632	1.8637	1.7037	1.6671	2.9187	-1.2526	-0.75557	-1.6502	1.6906	1.3237	0.45176	-1.9123	6.2727	1.955	3.2892	-1.2819	0.49113	0.016132	-0.17278	1.2251	1.6364	0.01852
10.015	11.998	8.4413	9.571	6.9438	11.715	5.8736	11.285	8.0773	9.843	7.2187	6.5706	8.5742	12.094	7.9678	9.7526	8.4628	7.898	11.993	11.098	9.8948	8.9049	4.2702	7.7088	7.9776	8.3882	6.3643	8.4661	6.794	9.1228	5.9367	9.6998	5.1574	10.146	6.6501	8.3568	6.018	6.8145	9.8168	3.9522	12.702	8.3242	8.3937	9.6095	8.3806	8.6429	7.3123	3.603	6.8746	10.41
-8.8231	-12.429	-11.28	-6.1375	-8.6533	-6.9361	-9.0963	-12.693	-13.325	-12.057	-13.656	-12.334	-10.472	-12.417	-8.5111	-11.058	-10.369	-8.4469	-8.2269	-4.2551	-10.494	-8.5795	-10.661	-14.297	-13.389	-11.435	-8.4533	-5.1058	-9.6452	-8.6109	-12.827	-9.7368	-10.316	-9.5141	-7.5805	-5.4103	-9.6463	-7.9325	-11.61	-9.3793	-10.997	-9.4688	-11.891	-4.854	-10.482	-9.8479	-8.8521	-8.4043	-10.57	-7.3605
-1.2002	-3.4263	-0.87119	1.4475	0.62509	-3.18	-3.4803	-5.887	-0.54579	0.36029	-0.31463	-1.93	-3.5749	-3.0571	-1.6027	1.8005	-2.467	-2.5951	-0.090084	1.7477	-0.19589	-1.2285	-0.50137	-0.10921	-3.003	-3.3253	-2.51	-4.3982	-0.24018	-2.3069	-7.4953	0.61662	-1.7509	-1.4251	-1.9953	1.7263	-2.2835	-1.3556	3.5048	0.5861	1.1076	-1.4639	-0.87691	-2.9934	-2.1388	-4.4039	0.87349	-3.0514	-1.5127	-3.6451
-3.1333	0.28286	-0.77429	-2.0258	-3.3084	-2.1153	-2.3769	0.98197	-1.0779	0.7479	-6.592	-4.288	-1.7606	0.39197	-5.0685	-0.2994	-6.4312	-2.2483	-2.8032	0.65224	-5.8383	-4.8358	-3.9318	-4.0849	-6.1489	-4.1619	-2.7473	-4.7529	-7.6147	0.009443	0.29133	-3.2614	-2.2681	-1.1403	-5.9999	-5.2053	-0.28729	-8.134	1.8527	-8.4575	0.52303	-6.5927	-6.4331	-2.8661	1.4438	0.063922	0.64265	-3.7247	-1.9643	0.58187
-4.0739	0.85528	-3.9945	-0.87151	-0.20846	-2.4642	0.8625	2.494	-0.88513	2.1077	0.27677	-0.41035	-4.8299	-1.8726	-2.4174	1.8036	-5.6929	-3.9898	-0.46446	-0.35344	-3.5712	3.1482	-3.0878	-2.3434	-4.2193	0.97976	-0.1317	-1.4912	-1.1517	-5.2495	-0.50259	0.07166	-4.6601	-1.9152	-2.0677	-2.7216	-0.38167	-3.8231	-1.5044	0.8849	0.074536	-1.6899	-0.48356	1.1581	-1.5485	1.6757	-1.9744	-1.9429	-1.1452	-1.4091
13.885	13.566	13.692	6.9315	11.593	12.252	11.913	10.456	8.125	13.555	12.222	6.3658	5.649	12.446	15.015	11.823	8.4959	9.7553	11.565	6.9072	8.6677	10.256	10.802	12.75	11.475	8.3881	12.122	10.134	8.4774	7.4531	13.256	6.8369	13.525	9.4042	14.604	7.5323	8.6098	13.105	5.7448	8.0021	8.2375	6.7374	12.7	9.8913	8.3684	12.841	13.1	10.056	7.8972	6.6167
7.479	4.7021	8.3102	5.8684	11.45	12.569	9.0597	8.4143	7.0733	4.8498	4.1138	10.753	12.376	8.7962	5.6325	7.6922	6.8236	8.0066	5.4986	8.5403	8.3889	9.1767	9.7456	8.4872	10.994	9.8918	5.3205	6.455	7.8455	5.7415	8.7892	9.1182	7.8379	6.0559	9.2137	8.8133	9.0918	8.0219	7.1394	7.4679	7.8498	10.054	9.5929	8.667	11.251	4.8539	5.7033	6.9499	7.5406	8.9982
-3.968	-4.6063	-5.1851	-2.3135	-0.050185	-1.3334	-3.1248	-3.359	-2.4666	-3.5676	-0.30407	-7.7229	-5.4085	-7.8955	-1.9774	-1.6935	-7.483	-4.1169	-5.1112	-2.9722	-0.92133	0.14774	-4.3544	-6.835	-0.80079	-2.1767	-4.9677	-1.5642	-2.9786	-3.2459	-5.6454	-2.0051	-2.1111	-6.4758	-5.0526	-1.6637	-2.856	-5.1645	-5.0084	-1.5518	-6.4529	-6.008	-4.0851	-4.3661	-1.6087	-5.4586	-8.1969	-5.5986	-5.832	-4.5186
0.80337	-4.998	-5.3295	-5.3029	-4.2222	-1.9779	0.64471	-2.6079	-0.92161	-2.0898	-1.2718	0.021236	0.8132	0.66421	1.0654	-1.6503	-2.2009	-1.0839	2.8805	-2.9818	-5.3508	-4.0829	-2.9772	-4.3915	2.09	-1.8236	-0.17273	-2.9326	-1.3574	-2.921	-7.7503	0.85157	-4.539	-3.748	-8.9374	1.7421	-5.0994	-3.0213	-3.6963	-6.3201	-6.2187	-0.02342	-6.4112	-3.5337	-5.3654	-2.3953	-1.0043	-1.2307	0.25976	-1.231
-7.3688	-3.3028	-1.8013	-1.9687	-5.0605	-5.1618	-9.9712	-2.7165	-0.19983	-2.8578	-4.147	0.42594	-0.21817	-1.7693	-4.5452	-2.4773	-5.6296	-6.7144	-4.4809	-6.3405	-1.434	-9.9086	-2.3191	-3.558	-0.21472	-5.4227	-3.2887	0.44209	-2.2468	-6.977	-5.0066	-2.0892	-2.0903	-3.4176	-0.73443	-3.3261	-4.5201	1.8242	-6.9861	-0.73636	-3.9654	-6.6042	-4.7111	-2.5143	-3.4889	-6.0331	-5.276	-3.8887	-6.8388	0.50599
-4.8433	-1.2717	-0.065904	-5.4201	-5.6864	-4.3516	-2.9407	1.6993	-1.5144	-6.4494	-2.775	-0.48293	-5.1771	-0.6334	-5.1121	-2.0333	0.68781	-2.0187	-2.0753	1.6958	-4.1013	-1.5534	-3.4218	-0.59161	-6.3217	-1.6252	-0.86256	0.56315	-1.1996	-2.4559	0.69919	-5.6538	-3.3513	-5.1401	-5.1681	-0.15969	-5.0456	-6.4274	-1.4873	2.0086	2.1496	-1.2504	-5.3232	-6.4045	-6.4778	-2.7424	-1.9235	1.1105	-2.7838	0.15292
3.3609	3.4295	6.9264	0.35273	5.1414	2.2145	-0.3543	8.8253	7.6814	1.7721	4.3514	9.3457	5.712	1.0434	2.9489	0.098856	3.1501	3.7304	10.327	-1.0849	6.8385	10.545	5.6383	3.243	5.3744	7.3863	7.1489	6.7922	3.5254	5.7253	3.2604	2.7071	2.6133	6.333	5.5158	6.2945	2.9984	1.9627	2.131	2.6544	4.7726	2.2288	5.5331	4.3827	3.5152	5.1906	1.4261	0.66226	5.2414	4.4656
-8.3419	-2.2906	-7.6922	-6.6458	-8.4605	-6.0795	-4.7203	-7.0288	-10.773	-9.1018	-10.193	-8.3696	-6.3509	-12.733	-3.1888	-5.4218	-11.024	-8.1344	-10.036	-3.5513	-10.05	-3.8806	-9.5712	-10.101	-6.1239	-9.7062	-9.7898	-6.7821	-8.4736	-5.5441	-8.5516	-12.703	-5.6568	-6.1	-7.9762	-7.407	-6.2682	-13.129	-7.5829	-8.3363	-8.2685	-8.8797	-7.8141	-6.6155	-5.2789	-7.074	-6.9818	-12.243	-3.7812	-5.9568
-2.2566	-2.526	-2.232	-0.86924	2.8676	-0.58416	-1.5988	-2.9421	-0.23484	-0.4319	0.83294	-2.4879	-0.75583	-1.9953	-5.4947	-0.51317	-1.8522	-1.5511	-0.77408	-3.3249	-1.1507	0.35485	-1.2824	1.3989	0.65206	1.4843	-3.1304	-2.5905	-0.2776	-2.7596	0.34806	-10.085	1.5997	-3.3107	-1.8821	1.864	-3.9675	-1.5019	-3.1569	-3.0148	5.3969	0.044932	-0.016313	-4.9628	-1.5742	-3.0199	3.5599	-4.5071	-5.3212	-5.5143
-16.351	-9.6331	-15.094	-13.064	-18.041	-10.736	-11.05	-15.464	-9.2351	-14.862	-15.33	-12.963	-14.813	-17.035	-11.623	-16.911	-12.544	-10.361	-12.766	-15.129	-15.145	-11.711	-14.061	-13.15	-14.895	-18.379	-13.456	-11.813	-13.872	-16.453	-18.904	-14.779	-9.7645	-10.912	-10.422	-13.121	-15.583	-9.6065	-16.669	-11.392	-8.0251	-10.75	-12.776	-12.978	-14.018	-10.61	-12.59	-14.866	-15.884	-11.861
0.89046	-0.8586	-5.0719	-3.8955	-1.1579	2.3663	1.7556	2.5601	-1.2783	-5.3809	-0.6548	2.4423	-1.1968	-1.323	-3.4089	-3.1705	-2.8706	-2.9054	-3.7729	-1.8041	-4.7043	0.93039	-3.0312	-3.5918	-2.2273	-1.7661	-0.62643	-4.7372	-2.4125	0.06014	-4.6987	0.056264	3.3898	-3.0716	-4.5393	-1.3976	-1.7038	-1.1833	-1.839	-0.71148	-3.052	-3.343	-2.646	-2.5866	1.797	-2.99	-1.0082	3.7781	-3.1091	-2.1729
-14.13	-13.221	-14.389	-8.8878	-15.683	-10.347	-14.055	-13.02	-14.277	-11.813	-14.782	-17.889	-12.903	-12.084	-10.961	-15.377	-15.315	-11.032	-13.064	-12.574	-6.9065	-11.631	-11.98	-9.9145	-10.054	-11.967	-14.049	-14.455	-16.998	-13.179	-14.748	-14.406	-12.078	-11.803	-8.5777	-16.332	-16.779	-13.635	-17.78	-13.557	-14.5	-11.782	-11.939	-10.788	-7.8577	-12.007	-14.409	-15.919	-11.809	-9.0853
-5.9714	-0.75284	-0.71613	-1.4362	-4.7767	2.4729	-6.4448	-3.8663	-1.369	-2.0581	-5.7223	-5.617	-6.6348	-3.1994	-6.3368	-5.1614	-3.6714	-4.1818	0.083698	0.26516	-7.7972	-1.93	0.29069	-1.2377	-1.0674	0.8496	3.3548	-2.3959	0.17821	-4.229	-3.0117	-2.0668	-3.0815	-1.7667	-4.0553	-5.3135	-3.5774	-3.0642	-2.5747	-2.4233	-5.4662	-1.2553	-4.7476	-2.4062	-3.1142	-2.0245	-3.752	-3.4856	-3.5235	-2.414
-11.289	-9.9272	-10.7	-6.7224	-14.101	-9.0575	-4.6885	-7.3849	-11.216	-8.2071	-11.884	-11.799	-11.456	-10.534	-9.7748	-11.615	-9.1075	-8.7031	-9.6226	-8.3307	-9.4048	-8.0912	-5.2838	-9.0761	-10.925	-14.839	-7.9704	-13.606	-12.622	-9.2891	-11.406	-7.9744	-10.129	-6.6621	-11.535	-10.794	-9.5414	-10.355	-7.6579	-7.7891	-8.2555	-10.092	-10.611	-8.6983	-11.571	-7.0492	-4.9904	-9.9788	-12.117	-13.364
12.236	9.5541	13.592	10.216	6.4205	11.186	13.563	9.7344	11.997	8.763	9.2811	9.6366	12.959	8.8315	7.785	9.9743	8.596	9.4376	13.694	9.1818	12.297	11.522	10.905	12.559	9.6888	11.834	11.095	8.8028	8.9932	10.958	9.2272	13.485	14.828	11.56	12.162	11.208	6.0005	11.981	4.3405	7.428	4.0163	9.1734	9.1721	8.5723	13.158	14.629	4.6352	11.506	7.9068	7.2035
-9.8473	-10.511	-9.6682	-4.7323	-10.679	-12.301	-14.192	-15.617	-11.765	-14.231	-10.273	-11.38	-9.3014	-12.745	-7.5584	-9.4232	-9.1791	-7.8936	-11.042	-11.578	-13.015	-16.485	-9.118	-9.4164	-9.2014	-10.6	-7.4064	-14.64	-13.172	-17.302	-9.4037	-11.914	-14.576	-10.217	-11.3	-12.413	-11.79	-13.849	-11.264	-13.055	-14.272	-6.6072	-11.763	-6.7882	-14.093	-15.683	-8.0548	-10.14	-8.4983	-12.18
-0.63539	-0.83653	-1.4283	2.0973	-0.70249	-1.6792	-4.5391	-0.84376	2.0057	2.3848	3.2839	1.1419	-1.476	-1.1442	-3.1194	-1.8202	-0.33144	4.1774	-0.91512	-2.8425	-0.15062	2.6827	-6.021	-0.68405	-1.5118	2.0134	-0.44375	-0.23382	3.4143	-0.3296	-1.7194	0.27702	-5.9221	-0.40293	-0.82983	-2.7809	2.8032	-4.3317	-0.77026	-1.1699	0.69854	0.42824	0.84039	-0.15764	0.0060027	-0.46895	3.2016	-0.096825	5.5564	2.1933
-1.3321	-0.95854	0.04727	-0.50272	0.61339	-2.1738	0.78887	-5.1114	-0.56019	-0.6961	-3.1896	-1.9188	2.332	3.1171	2.6137	-0.43604	3.9716	-0.8035	0.43909	-3.112	-1.8446	0.26087	-2.4788	-1.8251	0.25514	1.9561	-1.4719	-5.0612	-3.4122	-1.142	-1.3621	2.979	1.988	-1.7133	-2.9314	1.8383	-0.19908	0.51521	0.72557	-0.16818	-1.6316	2.5957	0.19951	-1.2523	4.9123	7.9842	-3.6267	1.3458	6.345	-1.9114
1.6216	2.4908	-5.6975	2.9471	0.38026	7.8028	-2.7761	-1.7856	5.4954	0.90473	0.89668	0.090743	-1.4518	2.1177	1.3367	-1.4447	3.6756	1.2968	-2.1756	-3.0115	2.5256	-0.71351	1.2363	6.0002	2.6156	1.9296	1.8324	2.1436	3.1004	-2.1862	4.7075	0.82727	2.5948	-1.7278	2.1292	0.25753	-4.2664	3.1014	-0.25319	-2.0199	0.2289	3.0911	0.31518	2.4761	-1.6699	-3.3844	-0.78902	4.1954	0.45931	1.3319
-17.123	-11.146	-11.487	-11.867	-14.961	-13.927	-16.352	-8.6459	-14.023	-11.407	-12.302	-12.019	-12.286	-13.579	-11.217	-11.525	-9.3285	-15.017	-12.116	-6.7229	-11.65	-10.971	-12.394	-11.33	-11.313	-9.7516	-14.536	-9.9361	-11.677	-14.256	-8.215	-12.686	-11.588	-15.085	-14.984	-13.724	-10.215	-8.4438	-4.871	-14.295	-12.099	-9.951	-11.118	-8.1732	-14.19	-8.5814	-10.248	-8.752	-10.463	-13.159
13.159	9.0474	11.644	9.7841	12.186	10.77	10.113	8.4337	12.799	10.63	14.446	13.301	7.8861	8.2753	8.5193	9.7614	9.177	8.8536	14.245	9.1422	7.5653	8.9165	9.2423	3.0779	11.764	8.9529	7.7167	12.476	9.7374	10.465	10.078	10.43	10.203	13.234	13.466	11.751	10.901	10.464	12.957	10.21	9.9882	11.6	14.095	11.021	11.523	5.502	9.715	13.891	7.2265	13.912
-3.8114	1.0708	-4.1346	-0.15997	-3.2094	2.7126	-0.21628	-1.3339	-0.85452	-6.2767	1.0145	-2.6182	-2.1114	0.6541	-2.8651	-4.6908	-0.1989	-1.7598	0.022341	-0.90166	-1.6709	-1.1581	-5.3066	-7.7049	-0.007426	-0.69979	-6.1725	-3.7584	1.2522	-5.0857	3.5686	-2.0412	-2.8957	3.7047	-0.87185	-1.8412	1.4896	2.337	-0.32254	-2.4991	-0.75459	-0.69098	-1.5776	-2.9184	1.5627	1.5922	-2.4058	0.57917	-1.9457	-1.0673
-14.642	-13.024	-13.082	-7.5415	-15.869	-18.904	-11.728	-11.065	-14.537	-14.691	-14.01	-9.5083	-14.85	-13.944	-11.736	-16.936	-17.471	-13.886	-14.269	-15.491	-13.697	-9.3894	-15.159	-14.551	-14.001	-14.861	-12.897	-14.755	-12.93	-12.48	-10.643	-12.953	-13.569	-14.744	-8.9545	-11.318	-11.11	-10.433	-11.381	-16.665	-14.454	-8.8911	-10.241	-14.945	-15.174	-12.123	-15.9	-9.7509	-16.216	-12.786
10.022	9.7479	7.3903	10.915	8.6361	8.1273	5.1881	7.5981	11.861	7.1498	5.2111	9.914	11.401	2.594	7.9509	8.5026	7.2166	10.165	6.7809	6.7106	9.6032	10.662	6.8798	6.122	6.9451	6.7948	5.6852	10.8	6.5544	8.8227	8.0181	7.4885	12.474	5.7498	7.7777	9.3907	2.5759	7.983	7.5232	9.0044	4.188	4.2411	9.0718	3.8241	8.5628	6.7912	7.6903	5.4824	13.563	11.481
0.029774	-4.7417	-4.4693	-5.3514	0.16609	-1.7292	-5.7263	-4.2816	-1.0801	-1.1924	1.9438	1.9379	-3.6011	0.065308	0.43983	-0.81459	-3.8608	-2.2323	-2.0329	-0.18791	-1.3306	0.55142	0.53584	-2.0783	1.6169	-3.0028	-1.1929	3.595	-4.5358	0.069608	-2.1565	-0.17547	-3.3862	-0.68572	2.0319	0.83668	0.55755	-0.42788	2.6524	-0.048316	-0.45214	-1.7184	-2.8978	1.8448	-0.29119	-4.1579	-2.1653	1.7951	-1.2022	1.2803
-12.853	-11.28	-12.678	-11.667	-12.027	-13.285	-16.193	-13.513	-8.8643	-12.37	-15.13	-16.72	-12.774	-14.404	-22.621	-21.244	-11.79	-14.355	-15.702	-11.775	-15.358	-14.374	-17.019	-14.995	-19.47	-16.472	-15.385	-13.111	-13.328	-11.908	-14.367	-11.954	-17.353	-14.915	-13.285	-13.425	-16.617	-17.932	-12.128	-14.943	-19.379	-12.858	-14.497	-13.981	-13.959	-11.147	-16.741	-16.151	-13.076	-13.966
-3.2467	1.1521	0.82285	0.27052	-1.4882	-2.0098	0.18839	-1.2514	-0.5258	2.6259	-4.6239	-4.5724	-1.039	0.36986	1.7078	1.709	-4.4907	-1.8729	-0.18334	3.1023	-3.8561	-3.7437	-2.9901	-3.306	-4.0745	1.4826	-1.7978	1.6252	-8.8739	-0.060054	1.4944	-1.2073	-0.11858	3.2953	-6.8398	1.3236	-4.0939	-2.5576	-1.0614	-1.8766	-6.3379	1.3616	-3.7371	-1.972	-2.6095	-4.2556	-2.2396	-3.4937	1.428	-2.6518
0.14685	0.80601	-5.0169	0.98339	-0.49323	-5.2847	-3.0493	-4.3268	-2.6526	-7.5541	-6.2465	-7.3661	-3.8078	-5.672	-5.7931	-1.497	-6.0957	-3.8532	-9.2141	-3.4063	-4.2704	-1.4679	-2.7006	-2.2446	-3.7987	-3.3645	-6.2886	-1.9806	-3.5276	-5.1938	-1.5302	-4.2594	-5.1256	-3.2516	-1.8328	-6.6352	1.2901	0.79037	-4.4804	-8.1331	-0.25586	0.20758	-0.628	-3.2097	-3.6135	-4.5372	-4.2104	-2.7147	-3.8255	-2.7528
-7.4725	-6.6614	-7.908	-6.5054	-10.291	-5.321	-8.029	-7.7479	-5.071	-4.7442	-7.2092	-6.8718	-8.4936	-6.7899	-9.2955	-5.3451	-9.0631	-7.7344	-11.156	-4.3048	-10.395	-7.0911	-10.958	-4.963	-9.6674	-6.1055	-4.753	-6.9738	-10.65	-9.5657	-4.0779	-5.9607	-7.3367	-0.32037	-8.9834	-8.7287	-1.9571	1.7979	-3.3858	-7.593	-8.1645	-5.7679	-11.379	-11.998	-11.424	-10.298	-10.285	-9.1251	-8.2606	-7.0273
3.6798	-1.4472	2.9875	3.9746	-2.7343	3.0464	1.4848	1.3329	-1.0022	4.701	1.2859	0.35795	2.3068	-3.9748	-3.6964	2.0154	-0.60946	4.1003	-1.1545	2.2384	4.9707	0.1258	5.3454	-2.2619	-0.068578	-4.5785	-1.7798	-1.9734	-0.83085	0.78429	-1.4986	1.4284	-2.3504	0.32933	3.1238	2.2447	1.2103	2.6081	-1.367	-1.2643	1.0561	1.4125	-0.12154	2.4763	1.5109	1.4351	-0.00080215	0.060125	-2.8969	-4.7318
-6.8328	-3.4805	-12.283	-8.0089	-5.0818	-7.1029	-5.1079	-7.2914	-10.037	-4.8368	-9.0203	-6.5835	-5.6919	-5.4791	-4.7442	-10.889	-7.9692	-3.7318	-8.2425	-7.7665	-6.515	-5.0987	-4.7096	-5.5664	-3.7894	-7.6358	-7.0472	-11.092	-5.2293	-6.6799	-4.6817	-5.4952	-2.2277	-8.3548	-6.1831	-7.7025	-1.9239	-6.8125	-3.9615	-5.5304	-7.3261	-5.2401	-12.44	-6.245	-4.6737	-4.8283	-4.6726	-2.4155	-3.5481	4.2802
-3.0918	-2.4517	-0.74778	-2.4342	-0.22281	-0.71193	1.7478	0.54396	-2.4401	3.2198	0.52474	-0.83334	0.8334	-4.7937	-1.6133	-2.0802	-1.1373	-2.3707	-4.6055	-1.0178	0.86444	-0.53812	-1.6388	-0.39158	-0.65157	0.35219	2.3924	-6.4915	-6.8124	-0.0018024	-5.5652	-2.4641	2.3021	0.81971	-3.3957	-4.5295	-0.35266	-2.5583	0.96865	0.02464	-1.6442	-0.87577	1.0959	-0.17255	1.9423	-3.3102	-3.4178	0.74828	-1.7062	0.59124
6.4083	8.1533	5.3288	6.38	7.9496	7.4692	3.793	6.5382	4.5569	6.0217	9.1628	5.0462	7.5592	4.5081	5.8107	6.4378	5.9561	4.3712	4.3954	2.9093	8.223	7.6204	2.1676	5.8422	6.0675	8.246	3.9719	5.7563	2.025	6.3157	5.5654	8.8488	1.0879	6.0387	5.3238	7.9176	2.6508	3.8243	2.3807	4.0356	6.9114	4.553	2.0478	4.0848	8.288	3.2978	0.64819	-2.1858	9.4275	2.0957
-11.579	-6.8153	-10.321	-11.228	-14.387	-14.399	-6.6851	-10.397	-12.917	-17.308	-13.826	-17.21	-12.643	-15.557	-12.962	-12.967	-11.033	-12.486	-7.936	-9.0722	-17.442	-15.972	-11.494	-16.507	-16.107	-15.405	-13.995	-9.5526	-6.7378	-14.867	-15.074	-13.798	-9.5996	-12.359	-8.1429	-16.728	-10.929	-15.144	-17.412	-18.844	-12.896	-3.2738	-9.2592	-13.953	-12.235	-12.974	-12.189	-17.129	-13.947	-14.253
-2.3403	-5.197	-7.2293	-6.4152	-3.7153	-1.4621	-4.3998	-4.3207	-1.6827	-2.4247	3.8213	-8.6694	-2.3753	-1.9023	-5.6658	-0.61877	-0.42677	-8.9411	-2.3377	-2.6815	-4.7583	-1.4222	-3.7657	1.7088	-5.1318	-5.2177	1.1874	-5.8716	-4.7082	-1.1569	-2.1997	-5.6384	-2.3986	-5.2746	-2.6029	-2.8501	3.0876	-5.4144	-2.0084	-6.2487	-5.601	-3.7999	-1.0759	-1.8472	-5.9979	-2.1995	-4.564	-3.913	-4.3933	-4.5167
-11.606	-11.909	-12.95	-11.53	-12.049	-14.659	-13.597	-13.294	-12.951	-14.073	-14.407	-13.491	-11.756	-19.62	-10.278	-10.783	-12.896	-9.553	-12.117	-13.033	-14.394	-10.894	-12.378	-15.175	-19.622	-13.941	-13.018	-10.663	-15.538	-11.839	-13.058	-13.898	-11.576	-13.602	-11.237	-10.81	-14.45	-19.493	-12.622	-11.484	-12.736	-12.5	-11.632	-14.279	-16.559	-13.113	-11.9	-12.806	-11.543	-12.993
-1.3189	4.3986	2.6913	3.5036	3.0518	5.3565	7.3839	-0.05335	5.3349	10.714	4.7036	3.4178	3.4541	4.7424	3.1112	-0.43538	3.0377	4.6878	6.7249	7.4287	3.3442	1.6419	4.1989	3.6988	5.2495	2.9743	7.4479	1.4979	7.448	3.6915	6.2633	-0.92098	3.4266	2.9823	8.6061	5.3277	3.8397	5.3703	3.6842	1.9147	4.9781	-0.16506	4.6863	6.1687	7.7119	4.5885	1.9221	5.1467	3.9876	3.5519
-24.645	-25.439	-20.685	-18.947	-21.326	-22.405	-22.033	-21.35	-23.258	-21.117	-23.269	-20.904	-21.781	-20.459	-21.813	-19.83	-19.254	-26.636	-24.793	-24.385	-19.733	-25.807	-22.39	-18.229	-19.926	-16.265	-21.004	-24.61	-18.607	-23.623	-23.863	-20.553	-21.818	-21.242	-17.324	-17.38	-21.844	-17.765	-27.396	-23.316	-20.948	-24.161	-21.339	-21.801	-19.466	-24.592	-21.569	-23.39	-20.264	-24.64
-1.9171	-2.4208	-3.1581	-2.3234	3.8774	-4.3502	-4.7818	-0.29076	-1.5599	-0.24929	2.8974	-3.9286	0.88103	-3.4464	-4.2477	-0.90127	0.90829	0.97979	-0.99489	-0.93405	-2.7475	-6.1023	-6.0367	-9.7626	-5.4429	-7.6932	-5.121	-8.6869	-1.8775	-4.5026	-4.1267	-2.251	-3.9645	-4.3042	0.96122	2.788	3.2267	-4.9592	-1.8697	-6.44	-1.6719	-2.4087	0.094099	3.0798	-4.2856	-4.4317	-3.881	-4.4881	-2.4212	-6.1065
0.23828	-2.0216	3.1268	0.56556	-5.864	0.85389	-6.6746	0.71181	-2.9003	0.70338	-2.8918	-3.0796	-3.9475	-0.11291	-8.1419	-2.4807	0.027521	-3.2757	-3.8816	-0.70914	3.0218	-7.1148	-3.0388	-4.8536	0.52277	1.4201	3.2102	-0.49823	0.94508	-6.5827	-2.8105	-2.4279	0.15043	-3.1211	-3.6574	-4.4539	-0.95083	1.8045	-3.2516	0.29947	-2.3305	-3.3947	-6.1529	-3.794	-4.3193	-2.3048	-0.019647	-2.7373	0.98162	0.94908
4.0937	1.1772	4.8182	4.6829	-2.1187	3.3804	-1.3165	1.892	0.080493	2.9641	2.1359	3.1787	6.8341	2.8808	3.0147	2.8052	5.5513	3.432	3.4582	7.2367	-2.3541	5.5274	-1.5475	-3.2226	0.93368	5.6066	-2.2307	-3.8804	2.996	3.8729	5.0129	3.8069	2.5365	0.3043	0.78587	3.17	3.902	4.2154	4.1364	5.8417	4.1074	-1.9291	2.5459	3.6654	4.275	6.4522	3.5235	4.5278	8.6459	0.43572
-17.309	-11.914	-13.82	-12.532	-10.581	-15.178	-11.578	-9.8781	-16.133	-16.664	-16.297	-10.172	-14.975	-15.388	-12.102	-15.111	-12.478	-11.15	-19.193	-9.5774	-14.722	-10.766	-9.7096	-9.6614	-14.588	-11.916	-15.763	-10.74	-13.938	-13.48	-15.47	-11.723	-10.792	-14.01	-19.841	-12.9	-8.9167	-11.977	-11.106	-15.644	-16.18	-11.734	-12.203	-9.4268	-14.771	-17.847	-11.687	-13.88	-10.913	-13.984
-20.598	-20.089	-18.733	-22.086	-21.559	-19.107	-17.706	-22.687	-19.454	-15.625	-14.502	-19.348	-25.726	-20.786	-20.52	-17.975	-21.831	-22.572	-20.448	-20.976	-17.814	-23.828	-14.123	-20.754	-20.035	-16.975	-20.56	-19.091	-18.299	-22.942	-23.283	-22.497	-23.962	-23.352	-20.831	-23.461	-18.511	-20.986	-16.633	-24.862	-20.343	-21.995	-24.659	-18.923	-24.204	-25.039	-25.915	-22.579	-22.319	-20.879
-12.285	-15.39	-18.69	-11.019	-12.65	-15.747	-17.218	-13.87	-16.377	-9.3382	-15.333	-14.117	-16.315	-15.667	-19.374	-12.622	-15.748	-16.412	-15.996	-17.73	-12.336	-12.345	-13.139	-14.358	-13.837	-10.619	-14.575	-15.282	-12.821	-11.955	-14.055	-14.951	-15.34	-14.805	-12.518	-17.567	-9.8771	-10.131	-10.872	-15.985	-14.081	-12.154	-14.234	-13.482	-15.404	-15.329	-15.778	-16.363	-15.127	-18.551
-8.2154	-17.056	-12.059	-14.294	-14.568	-11.616	-13.132	-13.756	-13.929	-7.7164	-10.085	-10.515	-13.585	-9.5624	-10.072	-13.501	-11.009	-8.7464	-12.29	-11.391	-8.8166	-10.9	-15.562	-8.1959	-12.774	-14.595	-13.249	-10.728	-10.547	-13.188	-13.214	-14.269	-10.227	-9.2009	-12.022	-12.286	-9.8995	-9.2963	-11.802	-6.8126	-14.014	-11.653	-5.6987	-12.343	-9.3547	-10.303	-8.1657	-7.4097	-17.451	-10.947
-17.632	-17.473	-15.386	-14.333	-9.8986	-11.562	-11.093	-11.843	-14.671	-13.044	-17.072	-17.082	-14.292	-18.059	-16.746	-13.752	-12.799	-20.552	-12.925	-20.289	-14.79	-13.126	-9.4217	-14.386	-15.744	-14.059	-17.917	-12.434	-16.693	-15.311	-15.314	-17.216	-11.458	-18.346	-17.241	-11.792	-14.855	-14.053	-20.43	-9.296	-17.111	-17.867	-11.015	-13.376	-14.884	-13.024	-11.867	-15.373	-10.803	-12.836
-23.832	-25.908	-19.725	-24.473	-24.731	-25.013	-20.167	-25.038	-22.253	-22.558	-22.588	-22.294	-21.356	-19.127	-20.768	-14.115	-23.566	-23.205	-22.787	-24.146	-26.494	-19.513	-19.248	-21.543	-21.333	-17.349	-20.67	-22.787	-22.43	-20.459	-23.255	-18.132	-19.874	-20.512	-22.062	-23.323	-22.833	-17.449	-19.409	-28.031	-23.099	-27.184	-22.339	-22.559	-24.256	-24.417	-24.124	-23.635	-21.193	-20.709
-1.6542	2.8986	2.162	1.4018	4.75	2.5302	-2.6751	3.8306	1.7125	2.3906	-0.56878	2.8781	3.9895	3.5091	-1.7318	3.2916	-0.12202	0.03618	-1.4053	6.6338	1.2769	-0.56593	0.24012	-0.83716	6.8257	3.9847	-2.6291	-0.96286	0.44288	1.8987	1.593	-2.7577	3.8056	0.93001	3.7308	5.1765	5.4514	1.1595	3.3671	0.41075	-0.39637	2.7307	-0.378	3.1533	0.14136	0.4393	0.85665	4.2775	0.83536	1.5035
-16.586	-15.424	-15.859	-15.209	-11.701	-20.195	-14.292	-11.416	-9.6023	-14.769	-20.404	-17.792	-14.429	-13.349	-14.282	-12.129	-16.656	-16.571	-18.863	-14.165	-19.181	-13.023	-15.033	-12.78	-15.285	-10.625	-7.3815	-17.691	-18.483	-16.861	-15.046	-15.325	-16.981	-13.385	-13.875	-15.134	-10.886	-11.792	-14.451	-11.511	-13.579	-13.4	-12.423	-13.92	-15.016	-15.699	-12.086	-16.831	-14.32	-16.218
-8.0031	-8.3465	-8.0507	-10.245	-8.5162	-7.1519	-12.34	-13.845	-10.799	-12.125	-8.1102	-15.027	-7.9166	-14.787	-13.868	-9.4858	-8.844	-9.8664	-15.124	-11.997	-8.5393	-6.8735	-11.947	-7.4975	-12.179	-12.947	-10.814	-9.4348	-13.925	-9.2775	-8.7123	-11.904	-11.291	-5.2014	-15.141	-8.1271	-13.432	-14.56	-13.02	-19.23	-9.8397	-9.91	-10.335	-13.053	-11.559	-14.698	-12.727	-12.61	-11.589	-9.2704
1.8003	5.0147	0.1291	0.32983	-2.7112	4.0198	-2.6717	-5.3128	4.4807	-2.1429	-0.23933	-2.3438	4.0118	0.84877	-3.4441	1.3457	-1.7423	-2.8318	-3.1451	-0.54068	-0.068511	-1.8437	-1.0505	1.2813	2.7936	-1.4999	0.94138	-3.4016	-3.1878	-6.2192	0.2276	-0.0070272	1.9737	-6.5111	2.5633	-2.7042	0.11424	-0.9846	0.73268	-1.1239	0.89227	-0.24118	0.49313	-0.2795	2.5293	-2.3488	-0.65646	1.1652	-2.0914	-0.37147
1.5049	-2.8825	0.99805	4.6784	1.9632	-1.9261	1.79	-0.44118	1.2207	4.6229	2.6563	1.9599	4.3538	-2.4097	0.32426	-1.6985	0.29326	-5.8581	-0.64515	3.3786	3.6314	3.455	3.1194	2.6375	6.0993	5.5478	-0.65202	3.4116	2.2248	-0.48311	-2.423	3.0688	2.1303	0.75292	4.2644	1.0025	-4.3294	0.57734	1.0629	3.6616	2.092	0.58477	-3.355	0.43459	2.1017	-2.5004	0.36094	1.5636	-1.0191	-0.32135
-11.265	-8.5312	-9.7628	-10.261	-10.809	-14.119	-3.8854	-6.3899	-6.7085	-11.994	-9.9564	-11.689	-8.3127	-9.2443	-11.746	-9.0943	-13.818	-14.886	-11.602	-9.4069	-12.683	-5.4124	-7.1192	-12.699	-9.2997	-10.741	-11.479	-9.4201	-5.9103	-9.3363	-9.1019	-10.155	-8.4596	-10.953	-12.136	-9.2813	-11.163	-7.8405	-8.7618	-11.04	-7.1602	-14.7	-10.955	-8.4474	-6.4813	-10.35	-7.8594	-5.617	-11.105	-6.9872
-6.7703	-2.6083	-4.1175	-4.0668	-3.9815	-1.6987	1.3101	-8.3132	-2.0889	1.7437	-4.6271	-1.5586	-5.2569	1.2038	-4.0095	-3.2497	-1.6224	-1.1786	-2.9188	-2.6299	-1.0311	-0.43403	-5.5563	-5.0333	-5.2228	-4.3237	-4.19	-2.7197	-3.9807	-5.7988	-6.658	-3.3548	-2.1363	2.7971	-0.50458	-2.9638	-3.7721	-3.4194	-1.909	-3.1834	-3.2826	-4.7439	-0.33043	-2.8432	-1.632	-8.1385	2.0014	-3.758	-0.57739	-1.4518
6.9725	3.7439	10.423	10.983	8.5707	6.235	6.291	5.2634	6.6685	7.2989	7.848	1.0317	5.5502	3.8012	5.7255	9.0235	4.0221	5.7451	7.2523	8.0988	3.6951	6.4804	7.241	8.4927	7.2198	4.3621	4.8875	7.9684	5.9745	5.4006	1.5999	6.0619	3.9669	8.7766	5.3518	8.7299	8.0746	8.6101	5.8612	3.5358	5.6173	5.3716	5.1983	9.7371	5.2792	7.018	8.0566	2.2459	2.0157	2.7433
2.1398	2.7327	7.2045	5.8844	5.1136	2.606	4.5975	9.4901	4.1063	5.4844	7.0627	5.5785	8.9462	4.1976	5.7719	6.1006	5.9973	6.697	4.2582	4.9116	1.3283	8.8109	7.1348	3.8128	7.2732	3.5036	4.5955	8.7084	3.406	3.3186	8.639	5.4833	2.4168	3.0811	4.1561	1.205	10.294	1.6978	5.0462	0.68343	4.0538	6.3539	5.5606	4.8906	7.2012	5.8595	6.1039	5.7059	7.1059	0.68499
-0.31643	2.2733	1.9879	5.8479	7.2009	3.7952	6.6264	7.7309	5.372	3.7288	3.9671	6.6366	7.0951	5.2206	6.5642	6.6843	2.4515	10.902	3.9946	12.106	6.4777	5.0177	3.057	8.2075	8.2597	11.538	2.8735	1.2078	10.615	2.5391	6.6172	9.51	2.8088	4.9743	8.1876	5.1584	3.6026	6.8703	7.5008	5.6543	7.3931	2.1116	2.84	7.6441	8.4252	5.2755	3.0351	4.1956	3.887	4.4813
-3.8447	-1.136	-3.1288	0.035043	-2.3261	0.87314	-4.5082	4.9087	-0.96649	-1.9276	3.3631	-0.37523	-1.1328	0.94972	-5.2745	-0.53427	-5.2722	-3.9039	0.11343	1.1679	-2.6831	-4.1317	-1.8311	-2.8323	0.71663	-4.2406	-0.43992	1.5289	-6.8051	-6.4824	-0.98367	1.614	-1.1279	-1.8379	0.68914	-4.8319	-4.4549	-0.97238	1.7943	-4.3831	-3.3742	-0.15175	0.70257	-1.5906	-1.0497	3.38	-0.35436	-2.807	-0.028562	-2.4798
-24.608	-21.675	-21.394	-19.071	-21.152	-20.811	-17.407	-21.612	-27.815	-20.602	-18.498	-19.326	-24.497	-22.134	-21.369	-22.547	-24.249	-21.034	-25.179	-23.466	-20.103	-25.301	-20.111	-23.895	-23.574	-20.925	-23.284	-23.377	-23.347	-21.778	-23.711	-20.392	-22.005	-26.192	-25.894	-18.625	-21.257	-22.264	-20.725	-17.998	-25.697	-21.569	-20.503	-19.743	-22.034	-17.623	-21.261	-26.863	-18.12	-25.949
5.5411	3.8483	4.1278	6.6369	-2.8483	-1.5611	1.2969	1.3489	1.4482	2.8188	1.4496	3.3257	2.8478	2.832	4.2665	1.0179	-0.82134	3.475	-1.1719	4.3963	2.5546	2.8563	1.7938	-0.27512	1.9741	-0.99456	6.2853	0.011191	3.2716	0.35134	0.67422	4.7481	1.8083	3.4827	3.4178	2.836	2.6849	2.6419	-1.6757	1.1314	4.3504	-0.23265	7.7282	0.60075	6.1598	-1.5222	2.0114	5.5578	2.5665	6.1762
-1.0859	-4.9889	4.7846	-4.0231	4.6339	-1.3491	0.70882	2.6111	2.1037	-0.71742	-2.2399	3.1243	0.81927	-2.0565	3.2506	0.87649	0.67827	-1.3665	0.38698	-4.3735	-3.8489	-2.1328	0.28137	-0.68501	-4.2224	2.3001	4.2176	0.1474	1.7572	-2.5386	-4.6027	8.2735	-0.92162	2.8967	1.2899	-2.6191	-3.1994	-0.13622	-5.8534	-1.2111	1.7501	-0.3779	-0.1876	1.9624	4.2845	-3.5492	-1.3261	3.4801	1.6919	2.5679
-15.22	-10.562	-13.683	-12.429	-14.344	-17.116	-10.448	-13.603	-14.234	-11.913	-12.873	-14.225	-20.922	-17.421	-17.606	-10.754	-14.487	-12.208	-13.565	-10.692	-15.821	-16.554	-19.355	-14.331	-15.972	-12.288	-10.989	-15.511	-12.133	-13.908	-14.793	-12.14	-14.794	-16.573	-14.104	-15.8	-9.6663	-19.103	-14.198	-13.173	-15.206	-15.148	-18.44	-11.017	-14.845	-17.261	-11.41	-13.022	-12.62	-11.512
14.788	8.7319	8.1594	5.4353	3.8395	5.5383	6.4691	9.1674	5.5515	8.0378	4.7666	4.1425	5.5627	10.246	5.6952	7.6982	10.484	8.0677	10.087	6.3897	6.3644	5.9747	7.7616	6.6587	9.7871	4.4832	7.1253	5.1138	2.6175	4.4283	6.0559	11.516	10.064	8.1812	6.6138	14.74	9.096	5.7319	7.9983	9.2421	14.524	10.14	8.23	4.2019	9.108	13.971	11.194	17.662	10.291	8.1437
0.48218	-1.2907	2.2128	-2.6269	6.126	-1.1478	3.7483	-0.5701	-2.6438	-7.715	2.3717	-4.1695	1.4612	-1.2652	-0.45844	1.4291	0.98793	-2.1639	-4.4121	-2.0859	-0.96348	0.19501	-0.69183	4.1641	-2.6702	-1.8128	-3.1455	0.26432	0.49229	-3.3121	-0.82131	0.93747	0.24995	-2.9589	-0.69038	2.0666	-7.5217	-0.77538	-5.3143	0.54632	1.4528	1.3184	-1.2012	-0.37695	7.4235	-0.4601	-3.7726	-1.5808	-1.4283	-1.3065
-11.911	-11.241	-12.452	-15.494	-18.024	-12.149	-8.6687	-13.994	-15.078	-10.602	-14.406	-9.983	-9.0755	-16.143	-12.012	-13.862	-14.241	-12.141	-12.746	-13.048	-10.887	-8.2063	-12.882	-12.12	-9.3038	-17.836	-13.742	-15.02	-8.3594	-12.649	-9.2205	-12.048	-16.767	-10.565	-13.016	-13.262	-18.021	-15.598	-15.508	-11.272	-14.262	-14.764	-11.965	-17.594	-11.34	-17.088	-11.549	-13.368	-15.818	-12.705
-1.8783	0.4677	0.20712	0.51262	-1.409	0.64954	0.2545	0.80625	1.589	-1.2803	-2.3276	-2.2218	2.2953	-0.80684	1.6536	-1.8093	1.6536	-0.67733	4.504	-1.1652	-3.4798	-2.528	-5.0659	3.4838	-1.4169	2.739	-4.4273	-5.1343	-0.3384	2.5195	3.4699	-1.8688	-0.90433	-1.3775	-6.5752	-1.6651	-1.3106	-1.6888	-4.0182	-1.4871	-0.50984	-1.2281	-1.8386	-3.0446	0.23518	-1.1536	4.5346	2.7807	-2.1549	-0.32188
-20.447	-25.329	-29.964	-23.028	-21.767	-21.024	-19.274	-20.751	-20.723	-21.054	-21.303	-22.932	-22.791	-28.58	-21.151	-20.591	-19.174	-21.256	-20.393	-25.619	-18.741	-23.453	-24.537	-24.349	-22.242	-27.033	-19.085	-14.558	-22.422	-24.059	-21.853	-21.07	-20.815	-21.022	-19.909	-20.463	-22.573	-21.323	-19.645	-22.73	-23.901	-18.686	-22.299	-25.854	-25.354	-23.527	-23.635	-22.166	-21.127	-24.166
-3.605	-5.6317	-7.0582	-1.7233	-2.037	-3.9702	0.81121	-5.8403	-4.5004	-8.7035	-3.616	-3.964	-1.8555	-5.9981	-5.7164	-2.7802	-3.7269	-3.1017	-6.0917	-4.4418	-0.88335	-0.75361	-5.3019	-3.3067	-5.2413	-2.2919	-5.6871	-0.21631	-4.3253	-5.1886	-8.1313	-0.18213	-0.95068	-4.0812	-6.4154	-3.7089	-3.9903	-4.6974	-5.1407	-6.8537	-2.3302	-6.8005	-1.8322	-2.1377	-4.5901	-2.6926	-2.1557	-2.1628	-5.7734	1.0341
-11.445	-13.511	-14.734	-14.783	-14.491	-11.292	-13.394	-15.95	-7.2762	-12.938	-12.882	-13.749	-13.129	-14.835	-13.43	-15.019	-13.423	-17.742	-10.131	-16.59	-21.798	-13.485	-12.945	-9.1451	-9.1905	-14.974	-13.24	-10.304	-9.9727	-15.051	-10.632	-12.627	-13.314	-16.412	-16.726	-18.745	-14.058	-12.401	-13.519	-10.931	-14.403	-11.351	-13.833	-17.287	-11.989	-16.223	-17.709	-11.151	-13.148	-14.335
-22.976	-24.241	-18.312	-21.735	-25.946	-21.473	-21.263	-17.945	-23.835	-26.773	-22.134	-22.835	-22.716	-19.077	-20.547	-22.374	-21.986	-17.183	-17.675	-22.572	-24.138	-23.153	-24.958	-20.801	-23.62	-22.101	-20.909	-20.585	-23.011	-22.45	-22.61	-22.573	-20.754	-27.766	-24.051	-19.934	-20.302	-19.898	-21.825	-16.566	-19.389	-22.184	-22.472	-23.774	-18.007	-19.12	-24.109	-24.389	-21.425	-15.336
-3.5298	-3.2049	-2.2958	0.091246	0.90347	-3.276	-1.3426	-4.2962	-0.39236	-3.7421	-1.8708	0.58229	-4.211	1.0675	1.2641	3.6062	0.67096	-2.5927	-5.9049	-2.6606	-4.7538	2.6548	0.843	-8.7128	-2.9402	-3.3776	1.2967	-2.0793	0.20809	-4.7006	-3.7883	0.47045	-3.7337	-2.8839	-4.9157	-0.55621	-0.39672	-0.74032	-3.6749	-0.8603	-2.0295	-1.4028	-0.72377	-1.435	-0.26239	-3.9904	-2.059	0.73316	-4.4082	1.4244
-7.1768	-10.922	-12.654	-11.239	-11.662	-9.3492	-8.1642	-9.9558	-4.539	-5.2339	-7.1436	-12.524	-3.3707	-2.8386	-7.6167	-4.9003	-12.685	-9.3095	-6.636	-12.62	-6.8226	-10.011	-11.13	-5.9242	-6.5443	-6.5011	-10.262	-12.101	-9.0786	-5.5923	-12.273	-7.6718	-7.8829	-7.5661	-6.4097	-6.3442	-6.6595	-9.388	-16.699	-7.5258	-6.0904	-2.4326	-7.1074	-8.9202	-7.0992	-6.0248	-9.8074	-10.375	-9.8493	-10.321
-4.8462	-5.6824	-6.1368	-6.065	-4.1774	-7.4414	-7.8764	-8.7475	-9.2515	-7.8222	-11.296	-7.4702	-7.6713	-8.4732	-8.4016	-5.2751	-6.383	-8.1318	-3.8265	-9.8735	-8.5092	-8.2542	-13.264	-5.745	-7.7239	-10.237	-7.5192	-3.5685	-8.0407	-4.3212	-8.6308	-8.3311	-5.3944	-13.131	-7.2534	-3.6641	-7.1805	-7.8452	-5.6709	-9.8397	-7.5067	-4.9613	-5.316	-7.4727	-7.3694	-7.1778	-11.314	-8.3317	-7.2402	-8.0064
-14.589	-12.471	-8.1559	-7.3247	-7.3852	-10.708	-11.462	-12.504	-11.782	-10.053	-11.408	-13.132	-11.219	-9.3701	-11.582	-11.702	-11.042	-13.941	-9.2714	-9.4615	-10.574	-11.549	-15.392	-10.516	-7.6479	-12.388	-8.3191	-6.2992	-9.1917	-8.8058	-10.142	-10.94	-13.255	-8.1924	-11.549	-13.021	-10.609	-10.459	-11.142	-11.957	-13.765	-8.4193	-11.575	-10.228	-10.145	-8.0409	-11.938	-5.4433	-9.8475	-10.9
7.5664	7.4579	5.8227	8.8077	3.0786	11.938	4.7869	6.9109	3.5804	5.8811	4.519	6.0577	9.326	8.0297	5.988	4.9403	6.7252	4.6552	8.4811	9.9133	7.9134	2.1797	4.3343	3.484	8.6789	5.1385	10.464	7.4791	5.5365	6.0789	6.1277	10.813	5.3792	4.3754	7.792	6.1983	4.0394	6.249	2.9319	8.2684	4.7572	11.95	6.1071	6.8385	5.3542	7.8999	8.7172	4.8027	9.1434	6.0917
-0.052875	-4.6824	0.52764	0.65709	3.3665	-4.7456	-3.2944	1.1262	0.66416	-1.5023	-9.823	-2.0265	1.7145	-3.667	-1.0729	-0.92098	-0.026545	-2.3923	0.45968	3.5024	-1.93	-5.168	3.5326	-3.3863	-5.3077	0.15321	-2.7317	-2.9992	1.3682	4.0141	-3.5829	3.565	-1.3383	-1.9413	-1.6604	-0.34154	-1.9642	-0.46223	-2.4207	1.0144	-1.6839	0.72206	-5.2845	-6.7086	1.8481	0.58519	0.51929	-3.1157	0.38917	-4.0146
-2.7302	-2.0657	-6.6885	-4.1594	-5.1051	-0.55644	-6.8224	-0.11948	-0.099198	4.052	-0.90326	1.737	-2.704	-6.3371	-5.3952	-2.4796	-1.4424	-4.4861	-4.0063	-0.19435	-2.3584	-2.9409	-3.1166	-1.6276	-6.8666	-1.2519	-3.7231	-1.0228	-2.3101	0.59901	-7.2885	-1.4245	-4.4847	-1.5594	-6.4552	-1.6403	-0.62347	-0.49592	-1.0098	-1.937	-4.2091	-3.9087	-0.81165	-2.4929	-8.5677	-5.0331	-5.0915	2.6828	-4.9329	-1.9151
-17.281	-24.855	-25.732	-24.502	-22.639	-19.141	-20.977	-23.945	-22.85	-24.456	-20.477	-20.624	-21.081	-17.589	-17.079	-21.068	-23.985	-22.717	-22.424	-22.158	-20.763	-21.665	-22.5	-26.915	-19.935	-20.019	-21.543	-20.01	-25.494	-18.151	-15.626	-22.82	-20.507	-18.577	-21.887	-22.625	-23.459	-22.395	-18.626	-20.291	-15.887	-22.766	-19.833	-18.984	-14.777	-25.954	-21.789	-20.678	-21.661	-19.071
0.88509	6.4498	-0.060916	2.3346	-2.8637	-0.26094	-1.1083	-0.45653	-2.396	-2.1227	-3.2434	-0.13108	1.5371	0.12252	-0.67986	-2.0207	-2.9411	0.76697	-0.60297	-1.1447	-1.7257	-5.9414	0.48141	-0.74481	-3.8854	-0.59593	-0.42009	-4.9188	-2.1349	-1.1926	-0.29548	-5.4285	1.1286	-1.9412	0.55059	0.85075	-1.52	-5.3361	-0.17655	-5.6274	-3.1779	-1.9016	-0.89019	-3.0149	-3.5062	-1.3809	-1.8139	-0.88233	-3.1721	-4.233
2.9572	8.2786	10.398	13.454	9.1241	7.7514	3.3801	8.4997	4.0751	11.911	10.188	9.5988	8.874	9.7157	11.187	10.889	4.3192	4.6449	8.926	5.6175	5.0054	13.131	5.1772	6.1063	12.344	6.832	10.66	9.8029	10.181	4.6814	12.005	15.214	7.0637	9.5445	7.1322	7.7449	4.9326	10.102	8.0485	9.7842	6.1586	8.0003	10.74	9.349	3.8292	7.439	10.781	6.3992	6.237	11.324
-2.6933	-1.7749	-5.8351	-1.2306	-4.3697	-0.25728	-4.3027	-4.5244	-1.8555	0.60714	-2.0101	-10.102	-6.953	0.30774	-5.4267	-5.9831	-1.732	-1.5121	-1.5951	-3.5184	0.03787	-5.0921	-3.0177	-3.3746	2.2727	0.16258	0.036962	-0.45928	-2.5249	-1.5614	-1.9844	-5.9917	-1.7091	-3.8105	-4.2188	0.1781	0.37436	-2.9255	-3.4074	-5.8927	-2.8546	-3.4631	-5.1907	-1.7901	-4.4892	-3.4508	-4.4041	-5.6809	-1.4666	-3.5111
4.586	-2.6767	-1.1684	2.1738	1.4717	1.4596	2.7703	2.7867	0.4358	2.7018	2.783	2.6953	8.6024	1.9691	2.8085	2.4401	7.2702	2.6388	-1.6132	4.8643	3.5052	2.5564	1.3511	6.0665	-0.79398	-0.10872	3.2046	2.8088	6.913	0.88182	3.8791	2.137	-3.3832	5.6158	2.9158	1.9889	6.6214	-1.8528	-1.3024	1.8385	0.74184	5.0804	4.0358	5.9276	4.8467	3.2772	4.4392	2.2507	-0.36355	-0.78545
-11.312	-10.943	-11.295	-9.0266	-7.2506	-5.8727	-8.4097	-10.693	-7.5328	-10.531	-10.419	-9.5365	-11.465	-8.463	-4.7317	-10.558	-6.437	-4.6449	-7.6263	-8.4363	-12.639	-10.74	-10.454	-6.4662	-6.4192	-11.049	-7.9347	-11.351	-7.5408	-11.487	-8.718	-8.2867	-12.5	-8.8175	-6.2737	-8.8958	-14.815	-9.6003	-13.052	-11.83	-11.404	-13.102	-10.386	-8.9018	-11.005	-8.2889	-8.929	-9.5663	-9.7743	-10.855
0.11629	2.6681	-2.4093	-1.2108	-0.74065	-2.5577	-2.9256	-2.2918	-5.4999	-1.8307	-2.5093	-1.5741	-2.4203	-4.7646	1.111	-4.193	-0.8396	-6.2716	-5.9947	-3.3243	-3.9413	-5.9708	-5.021	-1.5624	-0.8001	-1.3512	1.3486	-3.8242	-3.636	1.7193	-6.4502	1.76	-0.65466	-5.3682	-4.4157	-2.9612	-1.187	-2.891	-5.598	-3.5381	-3.0249	-0.54916	-3.0736	0.05695	-7.994	1.6121	-2.1718	-7.5585	2.6317	-3.5042
-14.178	-11.984	-12.396	-13.62	-11.608	-8.1609	-11.791	-9.6779	-12.381	-10.324	-6.0461	-12.696	-10.327	-14.879	-13.838	-10.56	-9.4915	-13.032	-16.933	-8.9446	-10.503	-8.0085	-7.0956	-13.242	-8.6436	-9.2841	-11.384	-13.254	-14.821	-14.973	-9.395	-16.63	-11.698	-13.721	-12.355	-13.108	-9.7436	-10.836	-12.866	-12.291	-13.203	-10.305	-10.861	-9.7609	-15.817	-10.776	-12.083	-11.33	-13.885	-17.195
6.5405	5.0597	7.546	4.7386	4.699	8.9276	5.8205	8.3575	7.684	6.4051	2.3853	8.999	4.0727	2.3768	4.1716	4.9562	4.4465	8.5585	5.9886	8.187	3.4151	8.0419	7.7181	0.0069555	6.0484	6.9867	5.0303	7.6463	7.2966	6.1925	6.5117	7.3136	4.9787	8.4996	8.0961	4.2177	1.0358	6.2875	9.1374	7.5179	8.6509	3.6281	8.7664	6.0771	9.8004	10.336	3.7557	6.7803	8.106	9.14
-12.642	-11.808	-7.4289	-9.1291	-11.304	-12.512	-12.773	-8.6163	-7.0865	-7.1726	-12.787	-6.5918	-9.3565	-8.2751	-8.4738	-14.819	-9.0756	-9.1821	-10.015	-3.0259	-11.974	-8.9511	-10.448	-12.043	-10.088	-10.222	-7.8762	-10.781	-13.407	-12.339	-14.529	-11.626	-16.303	-9.4312	-9.5152	-16.201	-6.2396	-14.613	-7.0472	-10.754	-12.688	-12.212	-13.169	-9.7968	-12.811	-11.065	-6.3597	-13.653	-8.5134	-10.189
-11.188	-15.486	-13.667	-10.708	-8.5319	-6.9641	-9.1756	-11.645	-12.943	-10.91	-12.961	-14.459	-15.592	-11.783	-16.008	-10.537	-9.9855	-12.302	-13.703	-14.477	-14.301	-11.666	-13.893	-11.724	-13.249	-17.072	-14.894	-16.703	-11.474	-14.014	-9.5835	-7.172	-11.154	-12.713	-10.793	-12.246	-12	-12.102	-9.4333	-13.261	-8.3714	-11.132	-12.679	-13.292	-16.23	-11.977	-12.119	-9.3974	-7.8291	-13.492
-2.203	-1.736	-4.1706	0.31054	-0.46232	-0.94212	1.1512	2.0117	-4.6991	-0.044441	-8.5468	-3.8046	2.8598	-4.5039	0.34728	1.4638	3.3956	-1.4206	-6.0288	2.1356	-1.9261	-1.8256	-0.77848	-2.9007	0.77684	0.40825	1.6001	-4.3503	-0.94004	0.67454	-7.5505	-3.6611	-0.70819	-3.1121	-5.8936	-2.7763	-1.771	0.6443	-2.6823	-5.4959	-3.5352	-4.1911	6.2	-4.6537	-0.98419	2.6285	-3.0021	0.69164	-2.7152	-1.4587
5.3629	2.3401	1.892	6.4861	5.3498	2.5396	6.0515	11.595	6.5852	-1.5769	6.2579	2.754	2.5406	9.2718	8.2737	7.7084	6.2292	5.9346	5.38	6.4452	5.395	1.8235	-0.22949	6.501	1.8289	0.97413	3.4501	2.7027	4.5312	2.1427	2.4342	1.6218	5.8897	3.085	3.0222	6.1913	3.3893	0.20021	5.0534	4.9873	4.1361	3.021	3.7825	3.5917	5.9048	6.416	3.3371	7.5419	2.1467	1.0586
-9.6054	-5.274	-7.4425	-7.1978	-6.3466	-8.0313	-10.306	-5.226	-3.2847	-6.0388	-9.2284	-3.16	-5.6018	-5.2524	-2.5368	-5.006	-6.5119	-9.8003	-0.55224	-9.6626	-7.3216	-4.5342	-7.5305	-7.6549	-8.0244	-6.6521	-5.8015	-7.4427	-5.3491	-6.259	-6.7306	-7.1197	-7.5662	-7.9116	-2.4702	-6.6381	-7.4486	-5.3106	-8.3041	-6.5875	-8.554	-7.7988	-9.3699	-7.5997	-7.4614	-7.3694	-8.7356	-7.0999	-8.4517	-8.595
-17.983	-20.467	-20.409	-23.261	-19.855	-20.45	-19.564	-23.624	-17.688	-14.525	-23.838	-17.835	-21.385	-25.289	-13.111	-24.794	-18.611	-22.229	-24.657	-20.735	-20.299	-20.156	-20.564	-20.746	-19.277	-17.604	-17.704	-21.939	-19.954	-22.385	-20.083	-16.275	-21.525	-23.139	-23.405	-20.947	-17.811	-19.244	-22.262	-20.703	-22.435	-21.601	-23.704	-17.786	-19.209	-22.948	-24.07	-20.219	-22.187	-21.083
-0.30718	2.2162	-2.0058	2.0036	3.9977	3.6031	0.66557	2.0982	6.2287	-2.0577	-3.6096	2.0043	-2.9281	-2.7431	2.8606	-1.5461	-0.13593	-0.67537	3.9245	3.7862	-0.50784	1.7574	-0.26239	-3.5234	3.5698	-7.2873	1.0614	-0.83564	0.43064	-0.46477	-0.32365	1.881	4.4532	-1.5602	-0.43929	-1.0609	1.6328	1.8595	-3.3517	2.1249	3.7134	4.5139	1.4048	-0.69471	1.6421	-0.088016	-2.0399	2.1202	3.4895	1.4243
-15.759	-17.171	-14.188	-12.076	-18.108	-13.05	-12.426	-14.551	-18.068	-12.735	-13.443	-8.5851	-11.531	-12.312	-9.7943	-23.087	-15.281	-18.247	-17.929	-17.868	-12.747	-13.763	-13.109	-20.522	-18.554	-17.482	-18.156	-10.123	-19.726	-11.977	-13.672	-9.5737	-17.357	-9.2278	-12.251	-19.557	-11.936	-15.87	-14.468	-11.93	-12.064	-13.9	-17.742	-13.921	-13.677	-21.498	-16.861	-16.763	-14.102	-12.777
9.3868	6.2462	10.697	6.2488	9.5509	5.8044	9.4088	10.739	5.395	6.6517	5.8179	9.2408	8.7163	10.404	7.5363	7.447	4.3654	3.9134	10.079	6.3473	8.6548	9.2676	4.8481	8.6164	5.5166	8.7406	7.5693	9.964	8.4363	8.2802	3.9489	2.844	10.704	8.3864	7.4506	8.5733	7.2639	7.434	11.09	8.7539	8.6554	4.0767	4.9149	4.5184	9.4531	4.4974	10.903	5.2839	4.3943	10.153
-22.226	-21.719	-20.034	-17.4	-22.066	-24.414	-26.807	-21.562	-21.15	-20.738	-19.789	-20.722	-25.642	-20.404	-27.611	-21.743	-23.659	-24.918	-20.352	-23.556	-19.494	-23.432	-22.921	-17.414	-21.296	-22.244	-26.907	-21.185	-24.654	-22.729	-21.303	-23.002	-24.6	-22.848	-17.476	-24.188	-20.115	-20.568	-21.711	-22.077	-22.592	-18.86	-23.537	-20.57	-18.882	-23.552	-17.754	-23.395	-20.341	-24.427
-22.381	-21.423	-23.034	-22.282	-18.5	-18.069	-24.046	-22.397	-20.752	-18.809	-19.529	-21.104	-19.674	-16.916	-18.41	-22.198	-18.681	-19.117	-20.647	-16.793	-23.381	-20.862	-16.98	-21.613	-22.721	-22.292	-19.86	-20.137	-22.182	-20.406	-18.45	-22.554	-23.821	-19.49	-23.561	-16.883	-15.747	-13.457	-22.452	-22.747	-19.483	-23.708	-22.75	-24.882	-21.059	-20.897	-19.352	-21.032	-19.731	-15.036
-9.1042	-7.0889	-7.6486	-6.0673	-8.8873	-3.2975	-1.3318	-3.6142	-4.3634	-7.2227	-1.4742	-3.7787	-5.6129	-5.2401	-4.0318	-2.2029	-6.1446	-9.8356	-6.3672	-6.0425	-6.9243	-0.19843	-4.5903	-2.6154	-5.235	-5.9838	-7.5751	-3.0359	-2.0751	-5.7676	-4.7564	-3.2511	-5.8714	-2.9933	-4.9642	-4.9887	-3.3211	-3.1768	-9.842	-6.7333	-0.6352	-2.9234	-6.5674	-3.8457	-5.5622	-10.909	-8.0748	-10.246	-4.7382	-4.2303
-1.2685	-0.48565	2.4609	0.45972	-2.0516	1.0643	-0.82192	-2.3717	-0.942	-2.6048	-0.53585	-6.3101	-3.0394	-2.8298	-1.6034	-5.5742	-2.749	1.269	-2.7039	-3.5064	1.6402	-3.5684	-6.0693	-2.8921	-0.99996	1.398	-6.8148	-2.688	0.40001	-4.6457	-4.1585	-4.7738	0.46914	-0.23856	-6.7448	1.3836	-2.4898	-2.902	-2.19	-5.363	-2.6003	-0.093465	-0.28583	-5.9241	-2.9941	-0.45982	-3.1803	-5.88	-4.0625	0.48303
3.7827	3.8215	4.2451	3.4428	9.5876	6.1344	9.1651	5.7683	5.7874	7.5347	6.4877	4.3464	6.6849	2.068	7.9675	6.2144	4.1218	-0.038804	1.0753	3.9948	0.9788	-1.2657	4.9172	7.2435	6.2145	6.4675	6.623	3.5946	5.6024	7.7496	6.5155	7.3098	5.2344	4.7678	1.4321	0.63871	1.2815	5.0733	2.0279	5.0969	7.3254	3.6879	0.63663	7.8762	2.596	4.0261	6.8356	8.1969	3.4099	2.7905
-1.5847	-2.8512	-3.0192	-2.2102	-4.5356	-0.98567	0.89324	-1.1319	-1.5552	-2.5444	-1.7766	-1.4357	-2.7387	-0.98647	-2.7716	-4.338	-0.54247	-2.0191	-0.86839	-2.4202	-0.27524	0.99779	-2.5855	-0.62672	1.1483	-3.5074	6.3854	0.29256	1.2459	2.0865	-2.9501	-0.48111	-4.0534	1.06	-4.3883	-5.7045	-1.3208	-3.514	0.85011	-5.076	1.2925	0.99951	-0.65445	-3.151	-0.11021	-0.85563	0.49797	-1.9782	0.66144	4.3013
-12.772	-12.427	-8.1611	-9.3684	-4.1387	-10.709	-16.982	-11.465	-10.913	-8.473	-10.239	-10.437	-10.414	-11.924	-7.682	-9.4639	-15.82	-9.5459	-8.5322	-10.453	-11.889	-8.0339	-15.246	-9.2719	-8.5791	-15.734	-7.5707	-10.29	-16.333	-10.822	-10.029	-12.76	-11.884	-14.941	-6.7226	-13.653	-9.3565	-8.7974	-11.148	-11.484	-6.79	-8.7027	-12.883	-13.143	-13.471	-9.2665	-10.645	-8.2458	-10.461	-9.0638
8.5321	9.3809	8.5709	5.4614	7.3613	7.1086	5.9271	4.7858	6.2356	6.7079	9.1835	7.0992	10.744	8.1526	6.3882	9.2952	5.8937	5.9189	3.9162	7.3249	3.7235	6.0726	5.3093	8.3661	5.1421	7.6373	5.9766	10.12	10.413	6.7703	7.0745	6.381	4.7104	12.254	11.034	10.053	4.8419	4.2535	10.742	9.095	10.196	12.523	8.9715	3.6041	6.6131	6.2794	10.016	6.9547	10.119	6.2614
-0.47211	-6.885	1.6361	-3.8321	-6.5111	-5.8967	-3.1836	-3.7391	-2.2322	-5.0518	-4.7528	-2.1051	-1.9414	-2.618	-3.6675	-2.6998	-3.9806	-5.2879	-4.4237	-5.1519	-3.2939	-3.0667	-0.39942	-8.0266	-3.4652	-8.0006	-9.8262	0.31697	0.80963	1.3482	-4.1136	-4.9817	0.32844	-4.8473	-6.191	-2.5156	-4.2426	-4.7035	-1.6196	-4.4139	-9.9875	-2.4998	-3.9399	-1.5505	-9.0193	-4.495	0.015692	-1.7614	-7.6853	-1.7163
-0.071477	0.65693	0.92833	1.5154	1.8669	-0.83867	1.1413	4.1096	2.1818	0.5519	8.0516	0.7951	3.0279	-0.86797	3.747	7.2297	3.0387	2.9202	3.2166	8.5335	-0.76792	2.5062	4.0117	3.5294	-4.1502	4.5749	0.84696	2.9326	1.055	3.8283	1.0222	5.0763	4.5709	1.7509	8.0451	5.7176	0.10131	2.5261	4.9202	4.6508	9.0778	3.0651	-0.15786	1.9627	1.9982	3.3156	3.1364	-1.7478	4.1311	5.0509
-13.613	-9.3255	-14.591	-19.288	-12.517	-10.959	-11.755	-14.55	-11.564	-14.443	-21.2	-11.063	-13.632	-15.114	-14.721	-19.792	-12.21	-9.5241	-17.171	-15.426	-15.814	-15.854	-16.23	-14.055	-17.042	-15.968	-18.609	-15.075	-14.005	-14.386	-10.903	-16.724	-10.642	-12.635	-16.602	-16.615	-14.492	-16.723	-13.3	-12.918	-10.914	-11.735	-13.677	-10.76	-10.793	-12.884	-17.263	-17.109	-10.329	-13.495
0.93401	-1.0384	-1.2162	-3.6061	-0.15427	-4.0584	5.111	-1.5805	0.13327	1.0556	-2.4313	1.0864	-2.4528	-2.6737	0.61562	-2.5554	-0.17698	1.6303	-4.0249	0.87523	2.856	0.66304	-2.5258	-2.6719	-0.50743	3.4636	0.61373	-1.1725	-2.5517	0.3918	-2.4709	-5.5311	-3.1405	-1.7933	-2.6085	-3.2129	-0.65079	-3.3298	-1.6529	-2.0554	-1.9303	1.0217	0.26839	1.7187	1.1155	-0.64465	-0.94064	0.81081	-2.9253	-1.0856
-1.3143	-2.9157	-1.1195	1.0515	0.10082	-0.47448	4.1043	2.9777	-4.3583	5.0381	1.1338	2.2684	2.8107	-4.0386	1.1994	-2.1539	1.5593	1.067	1.1598	1.336	-0.83054	4.1177	0.28581	3.0195	1.608	-2.9467	0.72831	1.0037	-2.4977	5.2059	-1.563	7.7144	0.4406	2.4498	4.7962	2.1492	5.1364	4.584	-0.261	1.8098	-2.6689	3.2149	0.91778	-0.24778	-0.884	3.2398	2.7168	-0.38843	2.8541	1.057
-5.7416	-0.1221	-3.5264	-3.5561	-0.52795	1.0295	1.7963	3.4545	-0.77599	-0.90019	-5.7201	-1.7139	-0.73565	0.73554	-4.2624	-3.6053	-1.6798	-0.59157	2.8781	0.96481	-5.4625	-0.58368	-6.2952	5.055	-3.196	1.122	-1.3079	1.6677	-0.14949	-0.73948	-3.7374	-1.121	3.3999	-0.22492	-1.9661	-1.4628	3.8914	-5.4114	1.3335	2.9562	0.50275	-1.6151	-0.6908	-4.3323	-2.9781	-0.13067	-2.2796	2.151	-1.8619	0.58926
2.6796	2.0141	1.1106	7.5126	0.75588	-1.9181	3.7329	5.484	0.25704	-0.18123	4.2608	4.9941	1.0332	4.2231	-0.52048	6.793	3.2983	-0.9082	5.9311	1.6335	7.2373	3.1582	1.8367	1.977	5.8682	0.15793	-0.39342	6.0599	2.4201	2.8986	2.3178	4.6497	-0.11126	1.0955	2.9048	7.2686	6.7425	7.2514	5.8879	6.7798	-0.88965	0.99817	1.8709	0.9814	1.6981	-2.847	3.2347	-0.51123	3.0778	1.1225
-9.0769	-11.605	-7.3643	-11.196	-13.416	-13.388	-11.244	-8.1458	-13.459	-7.7825	-12.486	-13.737	-13.621	-11.356	-14.568	-9.1245	-9.7484	-10.831	-9.9605	-9.1809	-13.913	-7.8593	-11.044	-13.436	-14.009	-7.25	-10.092	-7.6721	-11.289	-12.794	-10.246	-11.009	-11.07	-11.884	-10.445	-9.5993	-7.5296	-7.8822	-12.688	-7.5227	-5.2875	-12.646	-9.9624	-15.756	-14.481	-9.6262	-12.356	-14.987	-13.831	-12.492
-1.1476	-0.78248	-1.1461	-0.29243	-1.7694	-1.7017	-3.2586	-2.4392	-3.2776	0.52452	1.5586	-0.66085	-0.5665	1.8014	0.70388	-1.7125	-1.9107	-0.99274	-6.2449	-1.5484	-4.5431	-1.3929	-0.22429	2.0758	0.99881	-3.3379	-4.2505	-3.2547	-2.8631	4.2972	-2.8786	-2.458	-6.2233	-3.2492	-5.9381	2.0202	0.68285	-2.5416	2.404	-2.4412	-0.26189	-3.5769	4.6965	-4.4316	-0.21587	-0.26509	3.2513	-0.65104	-3.2657	-5.0885
-2.4848	-1.7523	-4.6103	-1.7967	-6.2743	-6.0122	-4.3972	-9.3154	-5.9543	-5.1286	-5.5216	-5.365	-5.0628	-6.7424	-3.5397	-6.3424	-0.81191	-3.4438	-5.1158	-8.7947	-5.3542	-4.8315	-6.4772	-9.1767	-5.6944	-4.7049	-5.608	-4.4671	-5.4655	-5.7954	-3.024	-7.5803	-4.6312	-6.2459	-8.7657	-4.1144	-7.2533	-6.9404	-2.172	-4.8541	-5.0607	-9.0281	-4.7916	-1.276	-2.964	-6.5913	-8.0249	-7.1902	-3.4526	-3.9209
0.20453	-4.9678	-1.5383	-1.5371	-5.0244	-9.4221	-3.7302	-3.2211	3.3681	-3.4564	-3.4623	-2.5111	-5.1794	-1.9317	-4.1531	-3.8358	-4.0579	-7.8944	-3.5424	-4.343	-0.0062119	-4.2112	-5.3218	-11.3	-6.2752	-7.6054	-4.5163	-4.9721	0.5206	-2.4537	-4.1228	-5.9944	-5.5671	-7.6152	-4.936	-0.59669	-3.6559	-1.988	-3.9792	-5.257	-3.2887	-4.4558	-3.2163	-2.0418	-6.6272	-4.7475	-7.8094	-3.0287	-2.8195	-5.1694
-2.961	-3.3562	-0.38593	2.8479	-0.87929	-8.0488	-0.50758	-4.1768	-7.5087	-1.3894	-2.8112	0.17972	-0.37104	-4.5799	0.86626	2.904	-2.964	-3.6521	-1.0481	-0.74535	-3.3905	-1.3013	1.3387	-3.041	-2.2878	0.048109	-0.76339	-3.4861	-3.0455	-0.4016	1.384	-4.6837	-0.57922	-0.23527	-4.0655	-3.0291	-5.755	-3.4587	-5.079	-1.7215	-6.5322	-0.39815	-3.7656	-5.4674	1.1211	-4.6539	-2.8949	-1.5998	-3.8773	0.47687
9.7022	5.5638	5.9196	10.478	7.7115	7.286	8.6001	13.736	10.905	11.072	6.729	4.6498	5.8081	12.19	8.7219	11.411	9.5638	10.919	5.324	7.4814	3.9542	8.0627	10.688	6.944	8.1894	12.36	6.7971	9.9592	13.189	7.6275	8.6846	5.833	8.0764	5.9368	12.093	7.3304	8.3203	10.097	9.3574	8.8147	5.7671	7.5218	7.327	11.638	8.6741	7.8797	12.742	9.6439	7.9583	10.158
-17.127	-17.435	-11.861	-12.217	-13.769	-11.252	-12.531	-13.268	-10.517	-12.041	-13.323	-10.531	-11.607	-7.415	-11.888	-12.166	-14.112	-11.736	-13.2	-10.199	-10.881	-16.627	-13.771	-14.042	-15.387	-8.4825	-13.875	-14.747	-15.926	-11.27	-9.8525	-15.008	-12.065	-14.615	-15.513	-11.865	-16.545	-9.9748	-18.335	-10.483	-13.764	-16.415	-13.974	-12.642	-10.794	-12.094	-13.741	-12.515	-10.675	-19.74
-14.413	-13.195	-13.412	-9.1277	-6.0231	-15.292	-10.109	-12.713	-15.846	-10.196	-16.877	-8.7071	-13.761	-15.274	-13.56	-13.841	-12.829	-14.657	-16.494	-7.4242	-9.8724	-13.101	-11.595	-11.293	-11.235	-10.357	-7.3224	-13.192	-15.556	-7.1229	-11.962	-15.816	-13.435	-12.059	-4.6616	-9.798	-10.238	-11.577	-15.258	-14.712	-15.806	-10.454	-14.888	-12.804	-10.074	-8.167	-7.3709	-11.695	-13.904	-13.838
-0.67989	-1.7718	-0.8027	-2.7015	-0.82246	-1.0398	-5.4621	0.918	-1.9605	-4.7196	-3.3272	-4.3425	-2.0164	-6.533	-7.2899	-1.7866	-2.033	-0.17833	-0.15922	-0.19596	-4.2148	-1.2982	-2.2455	2.9427	-2.0876	-4.1212	2.7504	-1.4784	-1.6791	-11.741	-3.5579	-0.44505	-2.5923	-3.2351	-1.3105	-1.1066	4.0178	-5.4802	-1.8205	-2.4282	-4.2617	-8.0465	-4.3852	-0.64043	-7.5408	-5.8949	-6.038	-7.3367	-1.8589	-2.0077
-3.9008	-0.031055	-6.4157	-6.8087	-5.6298	-7.2759	-6.3046	-5.552	1.9907	3.2071	-8.0544	-1.9562	-2.4281	-2.9199	-9.2484	-7.3811	-1.3694	-7.3315	-2.1803	-5.7871	-9.0214	-4.434	-6.3417	-4.0072	-2.0245	-4.6536	-5.1554	-4.7619	-4.7166	-1.8955	-8.4749	-1.6427	-2.8158	-5.5886	-4.489	-9.662	-7.7838	-7.4982	-8.8547	-2.6505	-4.9214	-4.9489	-11.796	-6.7217	-1.271	-4.8185	-7.0824	-4.2093	-7.4893	-3.881
2.43	-3.958	-6.0994	2.3853	-0.56681	2.9612	-5.4043	-3.6497	-3.4265	-7.2521	-1.7262	-4.3575	-3.2439	-5.5161	-1.3216	-2.5974	2.4519	-2.2634	0.42936	0.48631	-8.5306	-3.4767	-3.2019	0.051875	0.19969	-1.0461	-5.5563	1.104	-3.6174	-0.16283	-2.6992	1.2964	-3.2087	-4.2017	-1.6134	-4.9569	-3.0305	-1.5852	-2.5737	-2.2896	-0.81036	-1.6692	-6.8613	0.59433	-3.8572	-1.5968	-3.1181	-0.745	0.33901	0.91202
0.57985	2.0735	-0.34141	3.2553	-0.070014	-1.1629	0.56489	1.3306	-2.2848	2.2371	-1.6454	-4.2881	-3.3419	-0.17549	1.0425	1.2746	-2.9069	-1.0854	-0.2939	-2.3655	3.5115	2.7669	0.026319	2.3302	3.3901	3.8458	4.1839	-0.06807	-2.6152	1.1126	-2.399	1.0361	0.90521	0.14202	-3.6767	2.7856	0.92269	-0.032526	-0.27337	4.0153	-1.2494	1.4185	1.2021	4.9253	0.22275	3.3809	2.9151	-2.9284	0.57001	-0.13428
-10.978	-1.6732	-7.2861	0.34488	-6.4171	-0.96007	-4.8271	-3.5895	-7.0022	-4.5588	0.067583	-9.6129	-6.9923	-7.6595	-5.6674	-5.9148	-7.8543	-0.53594	-5.6126	-6.3644	-2.7242	-6.8431	-9.3489	-7.0834	-5.0782	-5.361	-5.1449	-1.7434	-3.8611	-3.3545	-4.1331	-0.63494	-1.4506	-5.3891	-5.9528	-2.9473	-4.4787	-4.7841	-6.7955	-0.68018	-3.3988	-2.4313	-7.5538	-4.5167	2.0822	-4.1274	-3.3033	-3.8216	-8.2519	-2.1272
-2.1054	-4.5576	2.0708	-1.4957	0.38718	-4.916	-2.7114	1.0887	-3.5265	-3.041	2.8665	1.1803	1.5386	0.035576	-4.2751	1.2608	-2.4721	-4.4624	0.26811	-5.5479	-0.54875	-4.9951	0.30398	-3.6735	-3.8641	3.5313	0.92338	0.010737	1.0606	0.58395	-1.3291	-1.0935	-0.10348	-2.6523	0.79104	0.17827	-2.2851	-1.3532	-1.3275	-2.6218	0.96524	-1.2826	6.0289	0.33741	2.1317	-1.7312	-2.5715	-1.9369	-0.81315	0.57688
-13.771	-9.1709	-11.731	-11.103	-11.63	-11.351	-16.635	-12.073	-12.258	-14.722	-11.09	-16.674	-14.206	-14.995	-6.3529	-12.948	-9.626	-11.791	-13.168	-12.619	-13.247	-12.784	-8.2107	-12.468	-13.876	-15.043	-17.767	-9.293	-17.479	-17.077	-11.448	-13.41	-9.0126	-10.77	-12.4	-7.0498	-10.328	-15.612	-14.89	-13.729	-12.458	-12.504	-6.7402	-16.419	-10.159	-16.896	-12.623	-7.4907	-15.252	-12.295
-2.9496	-0.41803	-7.1372	-5.4715	-8.0452	-1.9606	-6.9599	1.2601	-0.25516	-1.973	-3.7607	0.19338	-3.6823	-3.5485	-2.3148	-1.7821	1.36	-3.6451	-3.6295	-3.018	-3.6923	-1.2299	-1.0138	-3.2646	-3.1999	-5.5129	-6.5661	-1.6233	-3.8004	-6.9977	-0.66407	-1.4357	-1.7628	-0.84833	-7.229	-0.94546	-4.6029	-6.3194	-4.7816	-1.2094	-1.7353	-2.2162	-4.7999	-1.0966	0.95678	-2.141	-8.4119	-3.3068	-2.8844	-4.289
2.1589	-5.0649	0.91651	-0.64928	-4.5961	-0.17419	-1.4148	0.88996	2.2257	0.20621	1.2649	-5.1331	1.0128	5.0216	-0.9746	-1.3751	-4.2425	2.3983	0.49481	-1.3491	2.1892	2.6122	-1.2911	-5.2005	1.4985	2.072	3.0902	-1.2679	-1.2656	-0.43035	1.1739	4.5855	4.1269	4.155	-0.13062	-1.9388	4.1445	0.10723	1.9279	-1.8713	4.1474	-1.3187	0.071401	3.839	0.60351	3.4647	2.9667	-2.6005	-2.3264	4.2734
-20.455	-22.082	-18.457	-22.686	-23.434	-23.353	-22.054	-19.728	-21.941	-18.449	-21.962	-19.399	-22.905	-20.896	-22.148	-19.5	-22.586	-22.45	-17.5	-14.929	-24.394	-20.701	-18.118	-23.307	-20.445	-24.943	-22.373	-22.325	-21.336	-21.287	-18.869	-20.761	-18.658	-22.151	-16.219	-19.607	-19.603	-20.127	-22.128	-20.698	-18.959	-19.508	-20.654	-21.506	-21.4	-23.944	-17.609	-23.375	-21.396	-21.05
-7.7412	-9.5516	-6.9484	-4.703	-8.4432	-3.9458	-9.7848	-11.179	-7.3916	-10.516	-6.0321	-9.9231	-7.6743	-7.4057	-11.309	-9.5681	-12.135	-3.9736	-11.289	-13.283	-9.6051	-9.7454	-7.9831	-11.179	-6.6246	-10.325	-10.452	-7.0409	-9.5272	-6.1566	-10.318	-9.6517	-11.055	-8.2605	-10.168	-9.3587	-4.6706	-10.437	-5.0137	-6.8399	-7.9768	-9.8072	-14.292	-10.2	-7.5197	-0.1825	-9.6407	-9.312	-10.308	-8.23
-8.2426	-9.5832	-12.454	-7.4964	-7.6567	-14.491	-5.3039	-10.228	-9.3177	-9.8394	-9.8718	-10.143	-5.0236	-15.501	-12.403	-10.055	-6.9792	-7.7689	-9.8575	-11.714	-15.429	-8.9238	-14.304	-13.07	-8.6912	-8.5997	-10.492	-8.0318	-13.018	-7.3699	-8.2861	-10.669	-13.243	-12.603	-13.935	-8.106	-11.408	-9.3427	-9.4036	-7.6541	-13.406	-11.626	-15.025	-10.953	-10.469	-11.073	-13.476	-10.718	-9.3236	-10.047
-0.14775	-2.5565	-2.3339	-6.2669	-1.7742	-1.0986	0.80308	-0.91637	-6.8451	-3.1567	-3.691	1.6969	-3.0725	-1.0844	-0.94704	-3.8022	-0.89716	0.45469	-3.316	0.68042	-0.53307	-3.4865	-3.3848	-2.1169	-4.0462	-2.9217	1.4905	-1.9882	-1.9892	-1.8174	-3.7175	-5.6496	-4.3434	-3.3196	2.0585	-3.5029	-4.3045	-4.1296	-5.0653	-0.2423	2.42	-2.6201	2.7455	0.58712	-5.013	-1.7943	-3.9471	-0.6519	-1.4845	-0.7452
6.5577	10.219	8.7075	6.9171	7.6469	8.9594	11.167	10.001	12.152	9.6889	10.804	9.4161	11.793	9.6249	11.151	14.88	9.8508	9.8491	6.8123	9.6868	8.2898	11.556	7.9105	11.783	9.7065	13.864	9.0204	11.156	9.8788	14.471	9.2243	9.6683	11.273	9.7584	4.7998	6.7836	13.933	11.081	11.981	13.153	11.622	7.6891	10.221	9.3578	10.857	13.736	14.353	10.049	10.188	3.1486
-16.263	-10.505	-16.581	-12.583	-15.319	-13.315	-10.99	-15.408	-10.619	-13.825	-11.741	-15.446	-13.986	-14.746	-17.094	-16.154	-14.276	-12.245	-19.59	-11.715	-14.892	-16.026	-15.704	-13.878	-13.273	-13.953	-14.193	-18.151	-13.359	-12.561	-14.496	-13.561	-17.654	-12.123	-13.186	-17.51	-16.367	-10.544	-15.734	-17.029	-14.488	-18.548	-14.919	-10.128	-11.261	-11.518	-12.203	-17.542	-13.111	-16.566
-3.4642	-1.252	-5.9147	-4.7897	-4.0829	-1.1513	-6.1219	-8.1934	-4.9552	-2.0336	-0.62836	-3.4038	-4.6235	-3.0382	-4.5926	2.5585	-7.9485	-6.6127	-5.1175	2.0135	-4.0556	-0.66773	-2.4004	-7.497	-4.6283	-0.57348	-4.4945	-6.936	-5.9651	-7.0281	-2.6793	-5.7763	-5.1443	-6.9064	-2.6436	-4.9865	-4.4747	0.14267	-3.5354	-5.8296	-7.1997	-4.2867	-5.5795	-5.8204	-2.0096	-8.9259	-4.1579	0.24697	-4.4301	-4.205
4.2729	1.8372	5.4022	1.1595	-0.20883	4.049	0.25765	-0.38586	0.9828	1.0536	0.12827	0.67701	4.0658	3.6692	3.1782	1.1355	8.4419	-1.2625	4.8566	2.4287	2.4159	1.6627	-0.94538	-1.4688	2.3414	6.5636	0.96184	4.2869	4.9245	-1.2254	2.3064	3.2633	-0.7531	1.5535	-1.3209	-0.23253	3.4937	1.5651	0.74339	3.2209	3.3272	1.701	6.193	-1.3446	-0.99084	2.2755	2.1202	2.4727	4.0725	3.1437
-0.96985	-5.8271	-0.2186	3.9081	2.8196	0.79492	-0.31501	3.8161	0.67128	2.7423	2.1686	-3.2536	-4.7495	0.15064	1.105	0.66482	-0.41036	-4.3333	2.434	-1.6083	0.11817	-0.59545	1.9291	4.6407	-0.8262	2.6253	-0.31502	1.6952	3.85	-0.49446	2.0996	-1.8557	5.9208	-0.36939	0.39843	-0.64151	-5.364	1.8643	-0.62204	-3.6443	1.761	-0.66445	-4.0158	2.07	-1.2542	-3.8062	-2.4106	1.1736	-1.0894	-1.8211
5.3264	1.7337	3.3517	2.6341	9.3172	5.2168	2.9428	4.4803	1.3873	2.8513	1.7969	4.6941	4.2968	1.5092	2.2905	2.3118	3.8446	4.9019	5.858	3.8481	-0.8687	4.4665	8.0796	3.4642	5.1557	4.1098	7.9632	3.8722	4.9498	0.95631	0.0028901	1.249	2.9342	7.3805	7.3288	2.3034	1.8579	5.6498	5.7036	-1.4576	0.62808	4.8151	9.827	-0.55578	4.0795	8.1721	0.17218	1.63	7.4749	2.1008
-1.031	1.1277	-1.1371	3.4689	5.6953	1.8941	-1.1917	4.1831	5.7078	7.0359	2	-2.7105	0.59553	3.4907	2.3369	1.1384	6.1055	0.22684	-1.4796	1.6352	2.8306	3.598	1.7419	-1.3784	5.6585	5.0363	5.2914	3.7725	4.5372	2.3306	2.963	-1.6064	3.1442	0.48601	4.1	1.101	-1.8774	0.083719	-2.5419	-1.7801	1.0043	3.979	-1.0048	-1.7134	6.1451	0.90753	-1.8267	-1.6853	2.7844	3.3248
-2.4395	0.64457	-1.9343	1.1107	-3.8833	-5.1572	-1.9048	-5.5756	-0.90352	2.1727	-3.0617	-4.2736	-2.1111	-3.6219	-5.693	-2.821	-5.2218	-1.1317	-2.789	1.4806	-2.3008	-1.8528	4.832	-2.1077	2.993	-1.4224	-3.8325	2.5064	-1.4312	1.4139	-2.8254	0.14013	1.3452	-1.3278	1.0621	-2.4387	-4.6784	0.18202	-4.5553	-3.8285	1.4157	2.7289	-2.6965	-1.7563	-3.5836	-1.0243	-0.63988	1.3125	2.6842	0.29983
0.074946	-3.9314	-1.4977	-3.7492	5.6218	2.4498	3.1337	1.8388	2.8104	0.61193	-2.4245	1.0765	-6.3521	0.95028	2.1563	-3.5394	-1.738	2.8331	-8.1036	-2.2673	-2.1708	3.7103	0.1264	2.8845	-1.1435	-0.69725	-1.6698	-4.7398	0.99681	-1.696	2.3208	-0.28227	3.506	-1.096	-3.6515	-2.8913	3.9923	0.80294	0.9848	0.20854	2.5064	3.3024	5.2048	4.5551	3.616	-3.1608	0.12575	1.556	0.14145	-0.15956
-4.6715	2.853	-3.8556	-0.95804	2.9625	-1.9064	-2.5795	-1.4401	-0.49478	-4.8949	3.7069	-0.21491	-1.4111	-4.0389	-1.3306	-0.46583	4.4652	-0.28003	-3.9726	-2.0843	-1.262	0.11079	1.1129	-2.9656	0.20921	-3.4614	2.764	0.81362	-4.0846	-2.5674	-0.70439	-1.1571	2.4341	1.1655	-2.3349	-1.9902	1.1541	0.74525	1.7231	-6.015	-1.7401	0.57827	-0.82541	2.2691	-0.47416	2.0309	-5.6643	3.6835	-0.035078	-0.36888
8.921	5.0675	1.3002	3.8375	3.3693	2.2694	8.3205	7.4975	3.21	1.0917	-3.7813	4.0432	2.9938	0.89051	4.0024	3.045	-0.81852	7.2086	4.3344	3.3014	4.1277	0.49705	4.8606	5.6292	-0.1343	-3.095	5.4773	5.1969	1.9713	1.1293	2.2832	-4.1429	-2.7474	2.0077	-1.4643	-0.48636	-1.4831	1.6102	1.4559	1.5263	-0.11626	0.35587	1.4231	1.4973	-0.54396	5.0801	-1.6623	2.99	0.77432	1.7291
-2.1173	-5.6275	-2.3013	-2.9685	0.41808	-5.3752	-1.0376	-1.2753	-3.3765	-3.9499	0.32208	1.6162	-2.2078	-2.5383	0.71364	1.5827	0.80208	-3.766	-2.065	-2.7872	2.7232	-3.0581	0.60411	1.9494	-1.1055	-0.98143	-0.30651	-0.90511	-5.4576	2.4476	-1.2618	0.43586	-1.216	0.22936	-5.7898	0.31447	-9.5936	1.1595	0.49565	-2.8066	-0.91931	2.3964	-1.2323	-0.42841	-2.9139	1.3923	-3.6774	-1.916	-0.99085	-3.7981
-13.505	-14.484	-14.412	-11.848	-7.5081	-8.3334	-14.677	-12.442	-14.087	-7.701	-12.006	-14.678	-10.969	-12.173	-13.467	-13.949	-9.7802	-14.466	-12.739	-11.544	-15.107	-19.295	-13.22	-16.107	-12.833	-17.892	-11.557	-10.367	-13.452	-14.611	-10.921	-10.573	-14.971	-18.096	-15.915	-10.611	-15.468	-16.065	-9.4885	-10.906	-11.807	-19.032	-11.114	-17.371	-13.849	-14.46	-10.21	-12.365	-14.29	-15.135
-1.4631	-1.4102	-1.6272	-4.0095	-5.7356	2.1896	-3.8427	-3.4613	-2.991	0.89858	-0.91584	5.0798	-3.1629	-2.2023	-8.6409	1.0279	-3.5573	1.0721	-6.5039	-6.9176	-4.9111	1.1041	-5.0229	-4.3069	1.6426	-2.4879	-5.8144	-0.83171	-8.6741	-4.2224	-2.9434	0.67064	-2.004	2.4555	-2.8412	-0.29455	1.6063	-5.0199	-3.7336	-4.9725	-0.80739	-3.5838	0.21163	0.38815	-1.8258	-1.042	-3.7145	-1.5603	-5.103	1.1433
-6.4842	-5.3297	-9.396	-9.7314	-12.355	-4.2045	-9.573	-7.6615	-8.6578	-5.6271	-5.2882	-1.4086	-4.3547	-5.2732	-5.8484	-5.3426	-6.0835	-5.2658	-9.6532	-7.3684	-4.8851	-7.2771	-2.218	-7.6487	-5.6237	-5.4609	-6.5364	-1.6789	-7.6458	-4.767	-2.3169	-4.3661	-4.4075	-4.8156	-5.5135	-10.503	-7.9754	-5.6143	-5.1873	-7.822	-7.8064	-8.4248	-6.834	-5.9176	-5.2664	-10.186	-8.2061	-8.5851	-4.7524	-3.5321
-11.26	-13.226	-16.717	-12.376	-15.408	-14.376	-14.681	-12.326	-12.794	-10.615	-11.944	-13.617	-17.531	-12.379	-14.622	-10.51	-13.673	-9.7668	-10.568	-15.2	-11.3	-11.303	-12.936	-14.05	-12.814	-9.3642	-8.1656	-9.8911	-15.954	-12.133	-16.287	-14.536	-13.634	-10.984	-13.061	-9.4071	-12.521	-10.658	-15.437	-14.055	-13.96	-15.292	-13.981	-15.668	-4.6	-12.729	-14.704	-11.074	-11.186	-13.689
-2.5809	-3.827	-5.6113	-0.23311	-0.42621	0.98989	-0.022232	-2.3087	-3.2157	0.64442	-2.4342	-1.9666	-3.4947	-0.5018	-4.4382	-3.2776	2.0848	2.2153	-0.36765	0.4375	0.43905	0.63753	-1.7835	-4.6937	-3.1856	1.0399	-0.41729	-3.2011	-0.58895	-0.44954	-0.41894	-0.033734	1.0327	1.1682	-1.1374	5.4008	-1.5333	-2.9493	3.4231	-1.9855	0.97584	0.70004	-3.4078	-3.4987	0.10516	-2.6672	-0.10233	0.75665	-2.4484	-7.4028
-2.2319	3.4624	-1.3502	-0.23436	0.82949	-0.23009	-3.5655	-2.0717	0.52811	2.4785	0.93317	1.029	2.264	1.3201	-0.95622	6.0349	0.96166	-2.3621	-1.8526	-1.2358	3.0249	3.7242	-0.24534	-4.52	-4.2083	1.4974	0.00029433	-3.9999	1.8712	-2.7493	1.7779	-1.4946	-2.1617	1.3541	0.63533	2.8193	-1.0765	-1.5237	4.3086	-4.5666	1.1658	3.9142	-1.1666	-3.1025	1.6086	-0.22053	2.261	-1.9685	-0.03785	0.53177
3.1288	-2.5948	3.3753	3.9491	5.2862	4.2108	0.88908	-0.92968	2.9512	5.8319	3.5585	2.4889	2.6515	3.5106	0.88945	6.5134	2.1842	-0.23843	4.6259	3.2249	3.5696	0.68056	4.1883	3.3069	1.252	0.24483	2.4377	3.455	3.3702	1.0355	-1.419	1.4757	6.9704	1.0087	3.8744	-3.5086	1.767	2.9924	-2.1098	3.6605	4.2057	-0.16381	1.1667	0.47207	-0.65704	-2.8902	1.7296	-1.4998	4.8353	1.4185
15.44	7.552	7.8067	4.3588	10.341	8.5659	6.6933	8.7529	5.4267	7.2543	2.7749	6.7892	8.4462	5.0565	3.6768	5.8893	3.528	11.668	6.738	2.2858	6.2028	7.4271	7.3148	3.1595	6.1367	7.9448	2.8423	6.2543	9.513	1.8493	6.7216	3.8449	7.3576	2.4272	7.1273	6.289	5.3781	6.5514	5.0425	7.8118	6.9619	6.4477	8.4624	1.8451	11.236	3.0509	6.5384	7.9677	3.7008	11.549
-7.004	-6.878	-2.9179	-2.8902	-2.0137	-3.2676	-3.371	-2.6759	-6.5065	-9.5449	-0.85333	-3.9806	-6.4325	-1.8806	-5.5875	-7.3359	-3.0167	-2.0542	-2.5006	-3.9341	-2.433	-2.774	-2.8544	1.3833	-0.38825	-3.3139	-2.8006	-3.6342	-5.7603	-9.08	-4.74	-1.3148	-7.3147	-1.7957	0.09552	-3.5456	-6.8041	-8.372	-1.9344	-1.5207	-4.2424	-0.89309	-5.3493	-6.1924	-1.0896	-3.0248	1.5813	-0.87454	-6.0578	-4.8744
-9.531	-13.681	-10.542	-16.621	-10.057	-9.345	-12.044	-11.08	-11.42	-9.6228	-9.6901	-9.2153	-10.31	-11.359	-10.454	-13.069	-11.502	-9.8465	-15.295	-13.184	-13.142	-12.528	-8.5577	-8.6021	-10.31	-8.9379	-12.607	-12.085	-8.4656	-9.518	-11.79	-9.4198	-12.315	-13.211	-9.6177	-13.529	-10.162	-14.808	-9.2209	-15.041	-15.677	-13.483	-11.241	-8.8293	-11.127	-8.9666	-12.045	-10.006	-11.855	-10.546
-13.091	-10.099	-14.149	-14.231	-16.755	-8.095	-13.034	-7.9835	-11.331	-7.4311	-9.0848	-14.419	-12.698	-9.6308	-14.097	-9.3073	-14.543	-9.7479	-8.7976	-9.5754	-9.5957	-8.5608	-6.9849	-10.933	-13.4	-11.637	-12.861	-15.737	-10.597	-11.765	-13.73	-11.869	-14.787	-10.125	-11.906	-10.237	-9.0063	-11.886	-14.554	-15.286	-12.863	-9.0952	-11.961	-10.879	-10.45	-11.383	-13.995	-10.923	-16.752	-10.088
-19.984	-20.303	-14.812	-21.518	-18.433	-20.429	-23.256	-21.032	-15.193	-21.411	-18.031	-16.566	-18.737	-24.627	-18.39	-22.98	-16.8	-21.74	-22.583	-25.697	-19.115	-22.945	-23.664	-21.646	-24.062	-20.241	-21.695	-18.39	-16.573	-18.91	-23.634	-26.029	-19.324	-27.073	-21.277	-19.113	-20.245	-24.386	-20.023	-18.162	-22.689	-20.417	-21.174	-19.21	-21.456	-19.758	-20.012	-22.033	-16.896	-17.373
-12.517	-11.667	-14.844	-10.036	-8.2286	-13.411	-10.64	-12.501	-10.299	-8.9487	-15.149	-11.464	-11.203	-8.8639	-16.734	-14.111	-15.529	-14.351	-9.0904	-10.887	-13.514	-17.426	-9.9862	-15.156	-11.661	-14.716	-16.709	-12.061	-14.244	-15.719	-12.585	-14.157	-10.921	-6.7392	-15.98	-14.767	-12.319	-16.457	-14.079	-12.047	-11.01	-8.4564	-9.0524	-15.251	-12.848	-11.359	-20.099	-8.811	-13.7	-15.986
-3.8994	-1.7177	6.2929	0.02484	2.1948	0.69796	1.0123	-2.6923	-0.7995	-0.31279	-0.40643	0.46936	0.97584	0.083265	-0.35204	-1.2197	1.7266	2.0966	0.66688	1.533	-4.536	-2.1573	-6.1465	1.1206	-1.7358	1.5352	4.52	-1.8837	4.3377	3.3328	0.26709	3.2204	3.2489	3.5717	0.73676	5.5121	4.2063	2.309	1.5282	4.1487	0.031269	1.0318	4.1238	-1.3826	-0.072123	4.7151	-0.31597	3.3816	1.6989	2.2287
-1.2291	-2.7081	0.64307	0.85412	2.0518	-1.9018	2.0199	3.3189	-1.2389	3.3638	2.6294	3.0106	-2.7474	-1.4665	-3.2329	1.4283	-3.0575	0.48914	-0.601	-0.83137	-2.8046	0.33492	4.0251	8.3842	2.8307	0.58984	0.13839	0.82942	4.7103	-3.4029	-3.5519	-0.80643	1.4594	-3.795	5.2348	-2.8967	-3.4172	1.6726	-2.3184	0.68127	1.726	1.0728	0.061537	-0.321	4.3544	-2.106	5.0452	-3.081	1.51	-1.9591
-23.013	-22.933	-24.858	-23.954	-19.297	-22.591	-21.86	-19.658	-25.025	-20.42	-25.984	-18.353	-19.32	-23.645	-20.636	-20.996	-22.506	-19.6	-20.646	-24.386	-20.668	-23.05	-20.167	-21.509	-19.608	-20.535	-20.391	-21.906	-17.699	-21.08	-22.595	-20.624	-18.926	-18.076	-25.924	-22.416	-20.912	-19.172	-20.899	-19.361	-24.745	-25.134	-22.456	-25.037	-21.958	-22.951	-18.879	-22.943	-26.435	-21.268
-6.3	-3.5841	-9.7176	-3.7386	-4.8022	-7.2912	-11.301	-4.601	-4.757	-3.4675	-3.802	-0.60248	-7.3557	-3.8681	-7.0921	-0.79595	-7.2484	-8.4022	-2.9301	-3.7415	-4.1408	-3.6117	-6.7866	-7.0398	-5.2399	-6.4335	-6.6785	-7.9494	-1.1265	-2.1431	-6.5344	-3.2444	-3.1065	-4.2202	-7.6089	-6.557	-7.8301	-4.9909	-8.4275	-4.8656	-4.3069	-7.8641	-5.4772	-4.0019	-4.4712	-1.8484	0.59563	-2.8681	-9.5799	-6.5385
1.9243	3.8563	-1.6479	0.14877	4.2579	6.544	2.2433	1.6698	-0.84488	-0.83557	-2.2209	-3.384	-3.3147	2.2033	0.18901	-3.226	0.72214	1.331	1.9392	-3.9633	0.19658	0.62354	-1.0123	0.26967	-2.0441	1.2729	2.7505	-2.2476	2.0471	0.99328	-0.16968	1.9009	0.10234	-0.062167	0.39502	-2.6798	3.3126	-0.73423	-0.06876	2.3288	4.4911	-0.23676	-1.8552	-0.63999	0.87209	1.9529	2.2439	-4.9771	-0.30151	-3.9235
-11.725	-10.032	-10.356	-8.4407	-16.209	-17.059	-15.645	-11.656	-8.4675	-9.0756	-14.38	-15.218	-11.517	-9.9113	-13.552	-15.206	-18.139	-13.329	-12.197	-11.605	-12.704	-15.291	-12.357	-16.127	-15.091	-9.3782	-11.593	-13.099	-14.705	-10.493	-14.213	-10.126	-16.319	-12.999	-9.4537	-11.946	-16.862	-13.421	-15.137	-15.272	-13.914	-17.81	-17.206	-14.079	-11.604	-9.9453	-10.762	-17.108	-19.906	-14.226
3.7008	4.4904	3.9996	-0.63031	1.8761	2.7022	2.8048	-0.31223	0.94632	4.3979	5.7141	-2.072	2.935	3.9889	4.7956	-1.9353	-0.4746	3.5215	4.8053	2.3184	4.632	5.2387	3.4189	2.7046	1.3061	7.297	3.6797	1.9176	2.8058	6.1817	4.4827	3.5762	1.6966	1.6953	6.2861	5.7333	3.5333	4.3519	4.1056	4.6173	4.186	2.7809	1.0919	5.9144	4.1743	-1.8157	-1.7405	3.1704	1.0139	1.0469
0.83582	-0.82452	-1.4398	-1.2977	0.49892	0.88026	-3.8187	5.3083	-6.4399	-3.8222	2.7882	1.482	-1.5515	-0.5285	-2.7918	-0.081416	-1.3466	2.5662	-0.76493	-3.3958	-1.3844	-2.6674	-0.82785	0.73271	2.9437	-1.9893	-3.2175	-0.36121	0.12956	0.84899	0.36636	1.8635	-0.95583	1.3446	0.53684	-5.1668	2.44	0.45323	-1.5004	-2.6726	-4.2368	-5.8088	0.17995	-1.4439	0.015223	2.223	5.4913	0.243	-4.5601	-3.8081
3.8508	4.624	1.4498	0.34533	-0.92167	1.0203	-0.77803	3.8208	0.6984	4.2791	1.391	4.5587	-1.9334	0.78958	3.0256	3.5584	0.39462	0.7678	-1.0292	3.7712	-1.8563	2.4908	2.0185	-0.70377	5.8245	2.5286	3.4627	6.3622	-1.2472	-1.2014	1.3164	-0.5717	2.6408	5.2826	-1.5497	0.45922	-1.3288	0.93703	-0.032252	1.8796	5.0677	0.32107	1.3815	0.68481	-1.9064	2.489	0.27681	1.9202	1.9523	-4.1983
-10.811	-11.898	-8.4717	-7.9963	-9.8556	-3.272	-8.8191	-6.0655	-9.79	-17.016	-7.6318	-8.6185	-7.8464	-12.727	-12.334	-11.396	-8.9339	-7.021	-7.4694	-12.643	-13.146	-8.2637	-8.4055	-3.6102	-5.7067	-13.438	-9.1122	-9.1117	-7.2499	-9.1982	-4.6943	-7.3249	-7.3334	-12.974	-9.2464	-5.0685	-8.8686	-13.437	-13.688	-9.521	-12.03	-12.362	-12.946	-8.2709	-3.283	-9.2578	-12.046	-3.5484	-6.3478	-9.9344
6.9293	13.1	6.5359	8.5164	3.7712	9.0598	10.431	7.1735	7.751	8.7669	7.4274	6.1247	10.739	9.2525	7.6623	9.4717	5.5678	8.7681	8.5663	7.3006	7.3694	7.4322	10.094	13.838	7.0834	6.9258	6.6294	9.8061	11.416	2.9646	3.9684	8.9897	13.61	7.9558	7.4187	13.08	3.9078	6.3604	5.8429	7.1529	12.49	4.6695	9.6192	8.5642	10.292	11.96	8.8163	9.7365	9.6262	4.6593
-3.5537	-6.8316	-7.6039	-4.2859	-7.0265	-4.088	-8.5274	-2.7981	2.4339	-6.3361	-3.5376	-1.9033	-0.76835	-6.2499	-5.7264	-5.3743	-3.7867	-3.8065	-3.4373	-3.4929	-5.1235	-4.6566	-6.5678	-3.0895	-2.8729	-1.7712	-4.3787	-5.8992	-1.3358	-2.0068	-4.8955	-1.4312	-3.1318	-5.431	-4.0749	-1.241	-8.1768	-4.8617	-5.5366	-3.2459	-10.874	-5.6289	-4.4597	-3.0102	-4.695	-3.0957	-1.2761	-5.7204	-4.8812	-2.5813
10.351	5.0579	2.448	7.3046	7.1611	4.9121	7.2525	6.4741	8.1888	3.2748	9.2149	11.06	9.8849	8.1363	8.6521	12.651	9.2654	7.8979	9.5809	7.8941	6.5208	8.6755	7.5547	6.2924	10.715	4.4385	7.6393	11.882	6.7007	5.6776	10.087	7.2111	10.691	5.5164	6.6032	11.449	6.9403	6.9666	9.2826	5.4028	10.158	9.3806	9.2261	5.1993	10.825	12.022	8.3212	9.9969	6.8512	9.5494
-3.809	-8.6818	-9.2143	-9.6055	-7.4775	-8.3254	-5.8677	-10.231	-9.9326	-10.468	-12.588	-10.839	-8.3065	-4.4502	-5.6426	-8.8103	-8.272	-7.4536	-9.1353	-10.935	-9.9555	-8.2935	-9.4249	-7.5462	-10.418	-11.448	-12.346	-7.2891	-7.2064	-12.024	-5.5334	-10.847	-10.648	-8.7771	-8.3529	-12.045	-13.296	-12.552	-11.449	-10.455	-4.6373	-6.1129	-9.0307	-9.1432	-8.8658	-11.333	-13.769	-11.356	-10.611	-10.075
-15.198	-11.27	-11.08	-13.334	-18.6	-14.199	-15.701	-14.221	-10.231	-15.215	-12.829	-18.035	-12.924	-8.0876	-14.07	-15.866	-17.859	-15.948	-14.121	-14.174	-14.38	-14.593	-13.721	-16.776	-14.636	-14.986	-13.48	-16.971	-16.218	-17.115	-16.885	-14.767	-17.216	-19.294	-15.74	-11.39	-14.87	-16.256	-19.291	-15.45	-10.95	-11.395	-9.8281	-15.657	-11.039	-12.029	-16.623	-15.459	-15.761	-14.801
3.8799	-1.0124	0.86526	-0.99716	4.9941	2.2207	-0.19093	0.95087	-1.1363	4.2508	-2.2831	0.5752	-2.1848	5.1455	2.9636	-3.7441	0.32547	-5.2359	-2.3953	-0.44788	4.077	1.1631	1.2998	2.5104	4.3454	-0.38562	0.47149	0.88026	4.998	3.3516	-3.7623	-0.53185	2.2196	-2.3921	0.98239	3.081	2.7837	0.78643	3.1736	-1.8485	1.4174	0.036093	2.8966	4.1763	4.5288	1.8242	-0.51203	-2.0053	-3.3329	1.4037
2.9149	0.36502	5.4545	4.2441	2.7518	5.2039	4.247	2.9836	3.2169	6.6481	1.5555	2.9056	0.901	1.4207	-3.8115	0.62007	-3.6231	0.88266	7.3608	-0.27704	2.9891	2.9063	0.35936	2.6047	1.89	2.2151	0.038257	-0.60251	3.1883	-0.93066	7.919	1.7369	6.7155	1.0344	1.7713	0.088951	3.3676	4.9995	-1.4501	1.1145	-0.54566	3.6839	2.3418	3.8577	0.72888	2.703	3.7598	0.43601	1.1031	3.8298
-17.947	-15.252	-10.466	-13.723	-13.948	-19.748	-14.207	-17.796	-14.406	-13.877	-13.597	-12.549	-5.5811	-16.323	-13.756	-18.949	-13.062	-13.564	-14.55	-13.4	-11.365	-12.163	-12.734	-15.801	-13.171	-18.316	-12.681	-10.604	-17.778	-13.354	-18.964	-11.337	-15.582	-14.97	-15.028	-14.776	-14.466	-16.26	-12.806	-16.316	-10.911	-7.9054	-13.133	-15.859	-10.585	-14.082	-17.963	-20.315	-12.27	-10.852
-23.403	-26.449	-26.568	-23.76	-20.851	-18.171	-19.456	-24.627	-18.644	-21.841	-18.444	-22.552	-20.394	-17.783	-18.507	-24.237	-20.195	-18.25	-21.858	-24.409	-22.302	-22.924	-24.112	-23.216	-16.715	-18.904	-16.726	-20.664	-20.859	-19.325	-22.689	-17.371	-23.051	-19.612	-20.256	-20.208	-26.147	-24.848	-19.731	-19.804	-25.644	-21.987	-20.246	-25.333	-24.048	-25.127	-14.179	-19.776	-25.345	-19.003
-2.8659	1.5447	-3.4025	-1.805	-2.8359	-3.2453	-1.6778	-0.20926	-0.38657	-2.7038	-1.3585	-0.8916	-6.6622	-2.1812	0.79454	-7.024	-1.6187	1.0951	-1.2306	-4.8452	-2.293	-3.5361	-1.5033	3.0335	-2.3643	2.3005	0.07968	1.7416	-2.3046	-2.0359	-1.7975	-0.9073	-4.7406	-2.9826	-1.4006	-0.72076	-2.0806	-1.6825	0.58638	-3.3828	-1.6797	-3.2994	0.3845	-0.078721	-3.3414	-1.1081	1.0623	-4.875	-4.3453	-5.5224
1.0552	1.5594	5.0284	3.0959	-0.39428	2.5798	1.8783	-1.9214	2.1979	4.3141	4.3652	3.3034	3.5727	0.7196	1.1596	3.8657	4.9188	5.3855	-3.0092	-1.3466	-1.662	7.5851	-0.016955	0.95428	-4.4836	-2.4945	0.22848	-0.57512	2.0778	1.4222	0.26184	1.2246	1.3219	1.0198	2.2587	2.3209	1.9357	-0.39814	-0.33319	-1.8769	-4.2451	-1.6762	1.8808	2.6873	0.13705	3.6577	-0.27581	0.17997	0.50442	1.5742
-13.257	-17.459	-14.811	-12.541	-12.312	-12.604	-16.748	-16.325	-15.062	-17.654	-10.289	-13.493	-16.075	-9.6872	-15.736	-18.71	-12.253	-16.442	-12.984	-12.334	-19.103	-11.899	-10.354	-13.618	-15.473	-15.378	-14.813	-11.95	-16.93	-10.624	-15.504	-14.57	-5.1521	-17.163	-12.882	-14.67	-14.155	-15.45	-14.434	-16.337	-16.218	-17.347	-15.874	-14.472	-14.637	-19.489	-17.152	-13.647	-14.215	-20.523
1.4346	-4.5454	-0.17201	-2.1229	-4.9992	1.574	-2.2689	-4.2485	5.1215	-0.59773	0.76614	0.25603	-1.8464	-2.8223	0.4101	-0.28886	-0.57933	-3.5112	0.048836	4.661	2.1247	-0.46246	-1.8861	2.3582	-2.1341	1.8557	-5.8368	-1.2134	-0.79102	-0.055472	2.7703	-0.72481	1.8335	-4.4456	2.7556	1.4779	-0.16206	-0.13294	-0.57582	0.76781	0.46885	0.026761	-0.0046425	-1.1232	1.0059	-1.6777	-0.17965	-1.403	0.29722	1.4128
-3.6674	-3.9569	-0.40152	-7.0269	-5.3919	-7.9643	-1.305	-3.0854	0.11751	-5.0509	-4.4225	-0.45963	-2.3587	-3.3244	-2.8208	-1.016	-3.3369	-0.3035	-1.7872	-4.8206	-4.7459	-4.719	-8.3734	-6.5699	-7.9515	-5.204	-4.3491	-5.4735	-3.4876	-1.8801	-8.3437	-4.3952	-0.87365	-1.2846	-6.3694	-4.5896	-4.2738	-2.9907	-0.9598	-0.44655	-1.4025	-4.1477	0.80701	-5.3716	-3.7982	-7.1543	-1.2354	-4.5723	-2.9471	-2.3528
2.8497	-4.7995	-0.14455	-3.6976	-2.5169	-4.597	-0.051787	-5.1745	-3.2631	-4.2553	-6.9406	-1.8902	-0.24245	-1.2842	0.29886	-4.2294	-3.1701	-1.935	-3.8397	-3.1728	-4.6977	-11.064	-1.1333	-5.4612	-5.4581	0.53293	-0.080353	-5.2624	-6.3058	-6.3008	-3.1224	-3.0272	-4.7554	-5.3251	-7.9551	-5.2408	-2.2382	-6.5429	-1.6897	-0.79259	-6.2019	-1.0311	1.1376	-1.9986	-0.40941	-1.3854	-2.5121	-3.3853	-1.2792	-0.16687
-7.8733	-9.1534	-11.09	-9.0587	-13.95	-8.4743	-12.446	-9.5502	-10.435	-13.071	-9.6423	-8.58	-10.79	-12.848	-5.655	-7.9344	-9.5512	-13.155	-13.084	-8.5634	-14.267	-11.841	-6.9978	-10.073	-3.8773	-7.7022	-9.2911	-9.2131	-12.016	-9.5983	-6.2939	-7.6181	-11.06	-5.8238	-10.533	-9.5152	-8.149	-8.1962	-11.752	-8.6877	-7.1521	-10.914	-11.748	-4.3623	-8.262	-10.192	-8.2603	-2.6418	-6.0219	-11.37
-6.9951	-9.1473	-7.2133	-3.8576	-5.4736	-4.8683	-5.8281	-12.239	-1.1435	-7.0169	-4.2187	-6.168	-2.7879	-5.356	-7.1852	-0.85491	-4.1664	-8.7043	-9.5631	-5.4108	-2.7844	-7.1291	-3.3955	0.91905	-7.716	-6.9047	-5.7216	-6.186	-8.8736	-5.0534	-9.695	-7.915	-7.077	-3.8244	-4.1113	-5.041	-6.3215	-6.1208	-6.7422	-3.1418	-1.2334	-4.8192	-9.0404	-4.594	-4.4803	-6.9174	-3.2543	-10.006	-9.181	-5.0271
11.408	10.09	10.604	9.7181	5.7867	8.5812	4.6937	15.453	12.282	4.9766	8.3156	11.297	9.079	11.364	7.2611	8.9807	7.5829	10.315	7.7157	16.105	6.1623	8.0817	8.9336	9.4763	3.3148	10.542	7.8953	9.5164	12.998	8.1102	5.0965	7.624	9.2746	7.4048	3.392	11.679	9.3299	7.3887	10.809	10.175	11.356	4.8417	5.0289	5.9609	10.465	11.318	4.6102	5.4705	8.8558	10.949
1.619	2.8906	-0.91267	1.1081	-3.0333	-3.647	-4.6641	3.6228	1.1901	0.72275	2.0472	3.3083	5.4017	0.11218	-0.73967	-4.3356	2.8009	0.45107	0.87263	-0.64762	-0.75164	2.7489	-2.1084	2.8025	3.9414	1.3607	4.671	2.0346	0.6894	2.5955	2.3121	-2.8833	-3.3608	-0.90249	-1.4309	-1.1087	-1.0678	-0.2505	-1.0578	1.6557	3.9049	5.3021	5.0672	-1.5503	-1.8498	6.6716	4.9772	-3.3189	-2.3875	-1.7864
7.7615	6.9937	3.5853	8.3731	7.3935	5.61	8.5963	8.5116	2.5382	9.0299	4.089	3.3794	9.0337	3.9583	4.4081	7.9198	5.8625	5.2855	6.1503	8.0824	6.7915	4.8511	5.3917	5.1145	8.1029	4.8602	4.6184	7.3862	7.0348	4.7793	6.7471	6.3173	3.5892	2.3104	5.2889	-0.66185	6.8368	8.9908	4.2113	8.7962	6.6165	7.6728	7.8088	8.1731	3.4784	11.384	2.421	9.4156	5.3068	6.7353
-6.7618	-5.5473	-3.4384	-6.5958	-4.3591	-5.5189	-7.4268	-5.2082	-3.2765	-6.583	-5.0873	-5.5659	-7.0389	-9.9747	-5.6656	-5.8831	-6.1024	-4.3749	-8.3396	-6.4785	-6.0188	-7.1149	-5.505	-5.7622	-4.5051	-4.2178	-5.4822	-6.5958	-6.7433	-3.4131	-3.3538	-8.2067	-6.4401	-7.0041	1.9793	-9.0743	-8.1344	-9.7377	-6.8038	-5.0749	-1.444	-9.2775	-4.0932	-6.14	-4.7879	-9.2181	-3.6943	-7.7527	-5.5409	-9.1228
-4.3991	-6.3167	-5.8955	-3.4893	-2.5565	-7.1339	-9.8957	-7.3365	-5.4537	-7.2336	-7.6825	-8.3246	-4.1314	-1.5903	-4.6567	-4.1829	-2.9591	-7.2123	-7.35	-3.1325	-8.783	-8.3289	-3.2213	-5.0857	-10.32	-6.3574	-4.6275	-4.9175	-7.5705	-9.2092	-7.5682	-4.6144	-0.31739	-2.5336	-3.3643	-3.1342	-3.2775	-7.9232	-4.2648	-4.8472	-10.36	-6.9727	-3.7717	-6.9378	0.082149	-5.6558	-2.8669	-5.6942	-7.889	-3.0974
-16.677	-21.24	-18.992	-14.395	-12.392	-17.985	-15.288	-12.133	-13.56	-10.921	-18.97	-14.279	-12.279	-13.159	-18.303	-14.999	-18.392	-13.93	-16.601	-14.604	-14.677	-18.266	-16.931	-17.106	-11.394	-15.627	-12.641	-16.518	-14.907	-14.3	-15.98	-17.324	-14.597	-13.095	-16.712	-17.196	-11.363	-22.7	-16.55	-10.546	-14.303	-9.0137	-15.617	-12.617	-14.554	-15.918	-17.665	-15.418	-13.24	-17.257
4.1557	4.8364	3.6576	-0.9156	-3.4032	4.8315	1.4165	1.5997	6.1279	4.3191	1.4464	3.3196	3.4811	4.4629	9.3973	3.5551	5.5948	3.7994	5.7289	0.61353	2.436	3.3994	2.0247	1.075	1.9103	3.2586	6.4477	-2.4837	5.2338	5.0443	5.6476	3.2606	2.6302	-0.50986	1.6027	2.4373	4.3066	-1.766	7.1869	4.8701	3.9747	0.5724	-2.1526	-2.2999	4.4175	5.3938	5.4919	6.2664	1.3474	4.1614
-13.551	-9.6229	-15.118	-14.347	-15.208	-11.859	-12.817	-12.825	-9.6657	-10.964	-16.539	-15.042	-19.433	-14.441	-17.861	-14.521	-10.333	-19.635	-14.656	-16.031	-17.027	-10.542	-14.47	-13.062	-14.97	-18.083	-14.415	-16.923	-17.76	-15.548	-12.63	-12.331	-17.543	-10.111	-18.263	-15.536	-13.75	-11.755	-13.265	-14.468	-15.975	-14.931	-17.405	-16.15	-15.285	-12.888	-15.407	-16.499	-16.029	-12.354
0.036997	-1.4763	-1.8942	1.9411	0.79112	4.2408	-0.82072	4.2347	0.943	-0.97137	4.4067	-3.2473	2.208	3.3829	1.9793	2.83	1.1014	2.5213	4.2402	5.135	5.1621	1.5392	-0.30085	5.0292	3.205	0.36232	2.7907	1.604	-0.82865	7.0019	0.10984	1.1491	1.3107	-2.8121	5.8964	4.4669	0.042614	-1.6319	1.364	1.2375	4.7791	3.7548	4.5992	3.3	-2.8831	0.94813	-0.57282	2.2208	2.3916	2.1698
-8.9238	-10.789	-13.476	-4.2694	-9.8227	-9.4907	-14.598	-15.287	-9.049	-6.8306	-11.693	-11.003	-10.271	-13.13	-9.9768	-12.284	-9.7524	-8.5442	-12.753	-12.385	-10.857	-9.0893	-11.737	-5.8517	-9.539	-7.6742	-9.3036	-11.255	-14.416	-13.797	-10.184	-11.143	-11.605	-13.105	-12.897	-9.3096	-13.237	-9.9735	-15.999	-9.222	-10.645	-14.536	-10.101	-11.1	-7.9509	-11.213	-12.054	-8.0461	-12.017	-14.03
-6.7109	-4.5238	0.11742	-5.9443	-3.5718	-7.6732	-1.8786	-2.3656	4.691	-3.239	-4.8148	-1.2234	-0.41488	-3.311	-1.9273	-0.21603	-0.42578	-2.3631	0.59576	-0.87996	-5.2314	-3.5855	-1.1226	-1.8664	0.12576	-1.3193	-4.4662	-2.495	-1.2042	-0.60105	-4.1988	-4.7229	-4.1217	-1.8065	-7.9211	1.3651	-3.8729	1.2497	-5.7497	-3.2702	-1.543	-3.5716	-0.40571	-4.451	-3.4455	-6.9765	0.82147	-1.7128	-1.5293	2.1562
2.748	1.153	3.3205	1.3734	0.53391	4.0158	-0.80354	1.6806	3.1911	1.5568	-3.3032	-2.6079	-2.7555	3.4333	0.71074	-2.1023	-2.0438	-4.2479	-1.3826	2.3527	2.7458	-0.021302	0.28294	-0.4681	-3.0672	3.2327	4.2544	5.7847	1.6323	-4.0493	-0.57803	-2.4106	0.76388	-4.0335	-3.0929	0.42657	-2.6316	-1.2801	0.10834	-0.55827	2.687	-0.43951	-1.8109	-4.8133	-5.0966	-2.3722	-0.90585	1.7822	3.032	-1.159
-0.033053	-4.1516	-2.5794	-0.37902	-3.901	-2.3271	-3.7028	-1.5016	-5.0114	-3.9991	-6.0382	1.0744	-7.3729	-0.96416	-4.0065	-7.5084	-3.5625	-5.0061	-2.1938	-1.0635	2.5892	-0.83541	-2.165	-5.0936	-3.0672	2.998	-4.3844	-3.124	-6.4448	-3.2866	-3.6303	-3.3366	-1.7513	-3.4443	-1.1227	-1.1135	-2.1239	-4.7623	-4.7382	-3.7852	2.0995	-1.7451	0.86791	-0.52626	-1.8937	-2.0771	-0.78796	-6.215	1.8185	-2.5292
-9.8539	-2.9457	-3.0591	-11.679	-6.3872	-6.9155	-8.4926	-10.75	-7.1943	-2.8114	-5.1944	-6.3097	-3.4142	-7.3353	-4.6669	-8.1365	-6.0754	-3.3673	-7.3768	-6.7291	-0.18466	-9.9071	-0.27185	-5.0089	-10.44	-5.1628	-5.1362	-6.3898	-9.0347	-3.1657	-11.245	-8.8067	-7.517	-4.4613	-7.1776	1.5276	-5.1038	-9.9816	-2.9592	-5.5947	-15.629	-9.9191	-6.5948	-8.881	-9.5654	1.0194	-3.8483	-6.1432	-5.857	-7.8099
-10.117	-8.6676	-7.8182	-15.347	-9.9813	-14.909	-10.656	-13.076	-14.124	-10.067	-15.185	-12.544	-11.314	-9.1406	-10.683	-12.181	-13.632	-10.807	-14.496	-9.2144	-16.491	-12.254	-9.6973	-14.763	-17.312	-10.231	-10.245	-13.544	-13.583	-8.676	-8.3608	-15.488	-15.547	-11.928	-11.972	-10.464	-13.18	-13.517	-10.213	-8.5079	-14.041	-11.672	-11.677	-10.472	-10.357	-10.177	-13.921	-13.544	-12.048	-15.923
-0.24194	2.2637	-0.73866	-1.9797	0.61972	0.18625	-0.29041	5.479	-0.38654	0.016761	-1.521	3.1774	2.3667	-4.1963	1.9314	-0.55294	-3.1681	-1.1359	-2.1669	0.57694	-0.20611	0.99931	-2.938	-1.9719	-0.10194	-4.7428	3.7938	1.1789	-0.84451	-4.5263	2.2138	-0.48199	-2.2906	0.15499	-7.0518	1.9383	1.6972	0.89943	1.2517	5.1357	0.15713	-3.5667	-2.021	-2.4291	0.33754	5.0294	-2.4526	1.1034	4.2818	-0.60176
-22.956	-24.943	-23.978	-20.92	-19.589	-17.917	-27.215	-23.525	-23.124	-19.102	-16.853	-19.986	-20.743	-24.336	-19.368	-16.539	-23.035	-21.373	-21.616	-22.502	-20.951	-23.405	-25.591	-19.847	-19.199	-19.895	-17.862	-18.544	-23.324	-19.971	-20.397	-22.048	-21.023	-21.876	-19.526	-20.547	-20.154	-19.9	-18.55	-19.125	-20.615	-21.975	-20.917	-21.264	-19.324	-18.054	-19.941	-16.826	-25.466	-19.848
-3.2186	-1.9669	-0.7625	0.73367	-2.3274	0.4274	-0.04217	4.8981	-0.38295	3.2409	-4.1811	-0.40285	1.534	7.1066	-0.36537	0.53414	1.039	1.8812	1.3928	-1.0804	-1.5896	4.0731	1.0858	-0.36383	0.85082	0.80731	3.1864	-0.30824	1.4042	-2.0588	-0.34353	2.5464	-1.2132	4.118	-1.5653	1.3426	-2.5641	4.0758	-1.2603	2.9551	1.316	0.78131	-0.2635	0.17725	-1.5405	1.2001	0.13195	1.3353	-0.68558	-2.3068
-6.2046	-13.029	-12.559	-14.312	-7.846	-8.7111	-8.666	-13.591	-11.209	-10.495	-9.3936	-11.919	-12.115	-9.2521	-8.804	-4.651	-6.0903	-11.52	-12.536	-8.8098	-12.501	-6.8295	-13.022	-2.8584	-6.9662	-9.422	-10.612	-12.505	-10.22	-9.6078	-13.653	-5.6304	-10.735	-11.168	-14.683	-8.6732	-12.187	-7.4648	-10.886	-10.874	-10.997	-5.8292	-11.818	-10.601	-10.412	-10.168	-10.023	-12.065	-14.404	-13.41
-17.099	-8.2277	-13.984	-13.256	-9.6209	-11.352	-16.088	-14.226	-15.005	-9.9311	-11.619	-8.4779	-12.517	-11.118	-13.186	-9.9512	-16.467	-11.948	-12.588	-10.278	-10.658	-16.638	-11.301	-12.105	-13.86	-17.202	-12.373	-7.9106	-8.1907	-16.844	-13.763	-16.144	-13.303	-12.359	-13.586	-6.5295	-12.448	-15.873	-17.189	-15.5	-11.745	-10.102	-9.0627	-11.342	-13.32	-12.056	-11.385	-17.544	-14.135	-12.7
-14.185	-16.883	-14.079	-10.95	-18.944	-13.583	-14.237	-10.653	-13.1	-17.002	-12.107	-9.6061	-12.799	-14.44	-16.748	-15.526	-13.875	-17.218	-14.792	-9.0213	-15.095	-12.53	-14.578	-10.052	-16.535	-15.959	-8.805	-13.725	-14.795	-12.306	-14.059	-11.343	-10.996	-16.362	-9.9513	-14.779	-14.469	-13.315	-17.587	-11.624	-13.116	-16.179	-12.866	-18.506	-14.373	-15.779	-12.525	-19.778	-15.549	-17.362
-23.29	-20.068	-22.771	-19.17	-25.483	-22.809	-21.918	-26.821	-23.281	-24.361	-24.003	-23.542	-23.221	-24.739	-22.435	-22.505	-21.401	-22.483	-24.288	-23.261	-19.909	-22.445	-21.205	-20.352	-23.16	-24.553	-26.019	-25.7	-22.486	-20.235	-23.99	-21.66	-20.025	-22.156	-18.255	-19.733	-17.266	-26.297	-20.082	-20.503	-21.334	-23.665	-21.295	-22.239	-25.878	-22.514	-25.332	-26.302	-19.22	-21.043
6.0902	7.4636	4.4538	7.068	6.815	4.9435	2.3439	8.7429	5.9302	7.9886	8.5827	10.129	5.9131	9.4559	5.4525	7.0558	4.7253	7.4889	5.2691	4.9755	3.8376	5.3154	4.484	6.8755	2.3937	6.9646	8.6022	7.8583	7.7992	5.2528	6.3389	7.2841	4.2517	3.9836	7.4273	5.4028	8.4439	3.0021	5.2682	5.3415	5.6567	4.7843	2.9874	4.3683	6.1293	7.7501	9.6132	5.3754	5.767	2.554
-1.4937	0.046289	-2.4872	-2.9097	-0.987	-3.69	-0.99056	1.5625	-6.4605	1.9472	2.9498	-1.1388	-5.2643	-3.1663	0.60139	0.079497	-5.0123	-0.21949	0.079412	-3.6513	0.82785	-4.8524	-1.9004	0.009547	0.21899	0.39989	2.3609	-2.2011	0.76606	2.968	-4.2923	-2.2316	-0.85703	2.2267	1.2703	-1.3967	-2.9082	-2.54	0.29197	0.98822	-1.2477	-3.0902	-1.1166	0.91469	-1.9218	-1.6161	-7.8901	0.078224	-3.2541	-0.52186
1.1886	-4.5887	-2.495	-5.1055	-0.82143	-1.8361	-7.066	-9.3846	-0.05201	-3.5386	-7.3196	-5.6459	3.6292	-4.5532	-5.4415	-6.0777	-7.2714	-2.0401	-1.4641	0.074687	-0.83488	0.51116	-3.6446	-4.8051	-3.0702	-5.285	-2.1082	1.7263	-1.729	-2.0944	-2.3603	-5.4383	2.1733	-3.797	-5.0975	-4.6124	-2.9436	-2.2664	-3.8594	-3.9569	-2.8572	-4.0815	-2.3829	-4.6449	-8.7674	-5.2487	1.3413	-1.1577	-5.0266	-2.3382
7.7108	6.5289	10.675	8.6662	11.327	7.9251	9.6033	11.987	10.733	9.224	11.706	10.362	12.089	7.8765	12.856	8.7436	15.58	9.1436	11.079	7.8031	6.6672	10.606	10.982	12.603	10.353	9.7081	9.3784	7.7275	10.052	11.815	9.488	9.6509	8.4603	12.118	8.8783	6.6781	14.085	8.0945	10.656	9.5756	12.503	11.515	12.066	7.8816	12.876	11.652	8.4566	5.6185	10.667	7.7506
-5.9714	-5.8704	-0.86583	-3.5394	-1.901	-7.9821	-6.2281	-4.496	-1.8136	-5.9604	-6.9045	-8.4774	-4.7595	-7.5309	-0.48858	-2.1165	-5.3126	-9.3013	-4.0895	-2.9923	-6.7003	-7.4535	-0.3654	-4.845	-4.6809	-6.0666	-1.9401	-1.2811	-5.5841	-4.1168	-6.1368	-5.4623	-7.0983	-6.0701	-3.5105	-2.9246	-9.2258	-5.8291	-7.6037	-3.9945	-3.8349	-4.0396	-3.2045	-0.40568	-3.7692	-4.0698	0.24011	-9.7217	-3.0098	-9.8836
-6.004	-1.2394	2.4093	-0.03554	-3.8962	-1.0801	-0.66403	-1.4974	-0.95753	-4.3508	-3.5963	-4.7278	0.45103	0.51735	-5.0518	-2.1856	-1.373	1.899	-0.32211	1.6825	-1.3838	-1.4503	-2.0729	-1.003	3.0979	-1.0711	-5.8125	-2.4661	-5.2927	-2.3296	-0.15715	1.8739	-2.2147	-5.0889	-3.7595	-3.6153	-0.04141	-3.3434	-0.40199	-0.84974	-0.10496	2.0592	-2.514	-4.5631	1.4724	-1.5697	-5.3981	-2.3808	-7.9569	1.1068
-11.608	-12.649	-14.258	-16.931	-15.88	-11.42	-9.3177	-10.95	-13.417	-14.674	-8.6184	-14.99	-11.932	-13.049	-17.932	-12.665	-10.865	-11.537	-18.889	-12.836	-10	-13.937	-14.521	-12.887	-14.112	-19.138	-8.8307	-14.801	-15.068	-15.363	-14.213	-9.2818	-16.081	-13.427	-10.736	-12.614	-9.6265	-16.693	-13.497	-11.426	-12.869	-12.661	-15.606	-9.8121	-16.8	-12.008	-14.178	-12.786	-13.718	-14.273
-2.0239	0.54616	4.295	-7.2235	-3.9958	2.3522	-3.1927	2.4474	-1.6829	-6.7889	-5.464	-0.072419	-4.9974	-0.06045	-1.0344	-3.6086	-5.432	-0.12702	2.6374	-1.3613	0.55009	-0.13635	-2.3092	-2.4516	2.0056	2.6858	-0.31782	-0.12478	-3.0092	-2.1235	0.74839	1.0456	-1.6462	1.1722	-4.4715	-0.88312	-3.3484	-3.1121	0.25546	4.1143	-4.6282	-4.5346	-0.34317	-4.4448	-2.8558	-1.1567	-0.91391	-2.1809	1.3373	-6.278
-2.9896	-0.96446	1.0843	0.82017	-1.3841	-2.923	-2.0502	0.84761	-3.5352	-0.39893	-0.084222	-1.9781	-0.60104	0.12924	-0.5224	1.4837	0.26063	0.29615	-1.3927	-0.42433	-0.6793	0.92061	-1.4598	0.68456	-3.6562	4.6149	-5.3953	-3.1867	-2.2272	0.65812	2.2511	-0.96693	-0.10106	-6.4145	1.5983	-4.9039	-0.68448	3.7652	0.34951	-0.51258	1.1136	5.3114	-1.7438	-3.631	0.17871	0.24111	-0.16866	0.67648	-2.0345	-1.8495
-0.66797	-1.2731	0.1587	-6.5541	-1.0437	1.4154	-4.5553	0.12125	4.5759	-0.55354	-1.7375	-3.9017	-2.9134	-2.7067	-2.407	3.5931	3.6247	-2.3826	-0.75142	-2.5089	0.34716	1.1837	-2.8944	4.5359	3.6958	-2.2085	0.68957	-3.7455	-1.544	0.11617	-3.7685	5.053	-1.7675	-1.2168	0.13351	-0.28135	-3.1034	3.5952	-1.102	-1.5709	-1.7308	0.47454	3.2852	0.21147	0.16578	1.8756	-2.3045	5.9612	2.8784	4.6358
-7.4686	-11.765	-8.6231	-13.91	-11.691	-9.1015	-13.92	-11.389	-8.4294	-13.056	-11.631	-10.161	-13.885	-12.154	-13.503	-16.045	-10.98	-12.35	-14.015	-13.122	-12.779	-13.489	-14.958	-12.81	-8.3777	-7.7406	-9.4569	-11.088	-11.017	-9.4801	-12.875	-11.515	-12.123	-12.254	-12.939	-14.08	-5.9615	-13.724	-15.8	-7.4974	-12.059	-10.638	-10.741	-9.9074	-14.196	-8.6938	-8.4609	-14.138	-10.515	-10.194
-2.9253	-0.29359	1.8613	-0.99371	1.7214	0.93806	-5.5983	-7.4797	-4.4761	-1.7764	2.658	1.1732	-3.4074	0.29952	-1.5508	-0.34449	-1.8806	-7.2343	2.1071	1.2185	-0.075776	-1.8199	-0.56023	-0.65577	1.1393	-2.6436	-0.092741	-1.4415	-0.92142	-2.368	1.2809	-1.1666	1.5776	-6.354	-7.1086	-0.088022	-1.3658	-4.1452	2.4225	-4.0244	3.4975	-2.3063	-1.8299	-5.9561	1.7427	2.9495	-0.94347	1.1759	-3.5181	-5.0319
-7.9144	-11.601	-6.4461	-10.868	-7.7538	-5.2794	-8.6562	-14.153	-5.1901	-11.626	-8.1863	-10.915	-7.6864	-8.4255	-12.933	-11.293	-7.6909	-14.175	-7.5012	-12.099	-5.8603	-5.8371	-5.245	-11.028	-9.5408	-15.26	-6.0492	-10.276	-8.2031	-9.3675	-11.453	-9.3423	-12.228	-8.9506	-4.312	-6.9331	-8.7475	-4.8483	-10.059	-8.8557	-11.312	-6.9147	-12.701	-10.651	-6.6298	-9.6748	-5.0534	-11.143	-8.282	-8.9212
-10.099	-8.8341	-13.326	-11.147	-8.0826	-12.571	-8.2862	-9.7105	-12.323	-10.936	-7.4229	-10.762	-13.219	-8.164	-15.518	-12.708	-12.712	-4.0304	-5.9006	-11.726	-9.1746	-8.0377	-8.7401	-12.769	-3.0122	-3.3078	-12.953	-8.4963	-9.4803	-9.3654	-8.0252	-8.3649	-6.2248	-11.557	-9.3388	-8.9902	-10.389	-10.54	-7.7076	-10.227	-7.4016	-6.9682	-8.9652	-11.038	-8.9569	-7.2533	-7.4387	-8.5509	-10.734	-8.0817
-7.9844	-9.5225	-14.549	-10.391	-13.604	-12.224	-12.073	-7.0854	-12.792	-10.181	-8.5443	-11.952	-11.208	-14.668	-11.714	-12.693	-11.332	-8.1848	-14.442	-10.5	-11.857	-7.2544	-8.5256	-10.972	-12.993	-7.097	-7.0129	-13.748	-7.9863	-13.559	-9.7111	-10.488	-11.987	-10.919	-11.79	-9.1008	-10.547	-12.228	-8.5826	-11.79	-8.8517	-8.8707	-9.0542	-14.293	-10.156	-8.8867	-10.252	-9.3115	-13.595	-12.329
-10.671	-14.372	-12.632	-13.122	-6.7887	-9.357	-12.227	-13.976	-8.5676	-11.463	-8.3692	-17.186	-15.844	-12.612	-10.443	-11.872	-12.377	-15.328	-17.446	-8.4866	-13.579	-12.06	-5.75	-10.561	-10.603	-13.592	-13.593	-15.262	-11.611	-12.695	-8.9178	-9.7471	-9.5038	-9.4479	-10.565	-15.452	-8.2237	-12.602	-3.8486	-11.557	-12.859	-12.398	-11.44	-14.657	-11.357	-15.075	-7.5454	-5.6436	-13.14	-8.5695
-11.175	-13.319	-14.273	-7.9415	-14.577	-15.194	-10.912	-11.867	-9.9105	-13.282	-11.161	-15.81	-12.749	-15.248	-10.145	-12.52	-15.144	-11.976	-15.732	-15.936	-11.554	-13.817	-13.775	-18.468	-12.518	-9.9145	-10.164	-9.8331	-15.642	-8.968	-11.795	-13.812	-9.1039	-13.342	-13.459	-10.032	-16.43	-11.48	-13.258	-14.525	-12.264	-15.074	-12.684	-14.401	-13.9	-13.043	-12.507	-12.231	-13.522	-8.1278
-3.5928	-5.387	-3.8889	-2.9373	-4.5941	-1.2797	-4.5988	-8.184	-3.3615	-1.9356	-1.9672	-6.6057	-5.8395	-6.7219	-2.6321	-3.0057	-3.9737	-4.6716	-3.2433	-5.2262	-4.0353	2.9217	-4.7769	-7.5204	-5.0051	-6.9354	-6.6654	-7.4452	-4.7697	-2.4133	-2.4937	-0.86027	-2.9799	-5.6181	-4.1767	-6.2283	-4.4996	-7.2213	-3.3183	-3.9967	-3.8951	-5.4078	-3.7232	-8.1918	-8.0685	-3.4548	-8.0369	-8.6923	-2.0883	-6.0005
-8.9536	-8.2229	-4.8097	-12.342	-9.3141	-6.4769	-9.2745	-4.6956	-7.499	-13.425	-7.0531	-6.021	-10.172	-4.9328	-6.8172	-8.457	-9.0198	-13.181	-6.5216	-4.5971	-8.6296	-10.998	-9.5082	-9.3935	-9.4937	-11.089	-2.98	-12.005	-9.9828	-18.049	-13.101	-12.294	-5.6495	-2.4576	-8.3721	-6.3558	-7.5569	-13.325	-13.275	-9.1073	-11.176	-6.5788	-10.238	-10.523	-8.4902	-10.784	-7.7548	-7.7839	-9.2838	-8.8854
-19.909	-17.64	-17.12	-24.8	-22.751	-21.23	-20.102	-21.75	-26.405	-27.018	-17.87	-20.564	-21.287	-23.044	-18.952	-24.421	-19.897	-19.167	-20.097	-20.501	-19.571	-21.248	-23.246	-20.981	-23.219	-23.175	-20.039	-26.277	-19.697	-22.429	-18.981	-19.561	-22.623	-23.53	-21.262	-19.262	-18.349	-25.51	-19.036	-27.776	-25.178	-23.933	-20.697	-23.245	-23.048	-24.612	-23.188	-25.137	-19.267	-23.789
-0.22992	-1.9824	-1.0084	-2.4025	2.282	2.6137	-0.41909	1.7627	-1.5404	-1.0849	-5.8746	-1.76	1.0749	-4.3982	3.0034	1.9657	-0.34348	-1.9895	-3.7543	-0.6495	6.7314	-4.5712	0.18148	-5.6938	-3.1471	0.69574	-0.48939	-1.2099	3.0563	-5.7554	-3.494	0.83148	-3.1044	1.1643	1.7347	-2.9545	0.5774	-0.23782	3.5999	4.3775	-4.4083	-1.2004	-2.5533	-2.2751	-0.029555	-2.2595	0.34745	0.62826	-2.1424	-5.0087
7.2626	2.021	8.219	7.0333	8.8737	7.8706	9.0488	9.5482	8.221	6.4834	9.0233	7.4606	8.3165	8.11	3.7626	6.215	7.0438	5.8643	4.6327	8.7732	10.761	3.5605	6.1466	7.7635	7.4587	-0.75716	3.882	3.8272	6.6944	10.939	6.7846	4.6113	1.9782	4.5413	4.292	3.1025	6.1394	7.2477	7.219	5.9808	8.3863	2.7058	11.187	7.0126	8.8966	2.5488	4.6046	6.003	6.3912	7.7429
-0.052019	0.3441	0.80672	3.1628	3.5777	4.4713	2.9737	1.3363	5.7814	3.0742	2.1053	-0.46398	-0.11594	3.784	6.5086	5.7093	-0.1167	2.3379	4.0524	4.6226	1.5212	4.1778	1.1801	5.4568	-0.41782	6.4927	0.78262	5.2942	-0.99335	0.054169	0.8557	1.1263	2.9176	5.2373	2.4865	8.6591	7.309	6.9549	2.8283	1.1152	-1.4143	3.0956	1.9472	3.2939	1.638	2.4492	0.38912	1.1548	0.62276	5.0678
2.2408	3.1157	5.1349	4.0548	7.9781	0.45005	1.7748	10.497	4.2726	4.0706	1.911	7.087	3.8543	7.7768	8.8913	8.8229	3.8384	6.2982	4.1188	9.677	6.0363	5.0199	3.5006	6.2338	2.8534	6.3584	6.8147	4.9994	9.4336	4.056	3.606	6.5345	5.696	6.0162	4.152	6.6234	6.9735	0.60372	6.1919	2.282	7.6708	7.4803	3.9532	3.6957	2.2313	5.5106	0.90789	1.0933	8.7441	6.7998
-11.679	-10.879	-11.765	-17.175	-10.412	-13.024	-17.864	-7.0974	-11.998	-15.054	-12.934	-8.0857	-13.873	-16.315	-15.033	-12.091	-9.1346	-11.661	-15.285	-9.5906	-12.817	-14.184	-12.011	-10.891	-12.136	-11.517	-9.657	-8.957	-9.027	-12.585	-11.935	-10.573	-13.153	-8.9911	-14.589	-9.0757	-13.833	-17.146	-11.789	-9.1319	-12.427	-9.5751	-13.943	-11.625	-12.769	-14.723	-10.233	-10.486	-8.1095	-11.841
-18.999	-18.649	-21.363	-20.322	-16.783	-22.92	-25.188	-21.402	-20.698	-18.07	-23.456	-18.376	-24.974	-17.522	-23.365	-22.294	-24.892	-18.496	-24.219	-21.013	-22.734	-22.388	-18.324	-22.891	-20.579	-20.39	-16.958	-19.919	-15.523	-16.199	-17.285	-22.664	-22.291	-19.047	-18.681	-15.919	-21.488	-20.525	-20.18	-22.162	-20.598	-21.258	-21.93	-22.042	-18.75	-18.895	-19.661	-24.51	-17.913	-20.127
-13.565	-17.378	-15.19	-9.081	-9.7535	-11.054	-14.573	-13.853	-7.759	-13.827	-9.2268	-11.362	-10.894	-10.711	-7.1914	-11.144	-14.697	-10.575	-6.8569	-17.447	-11.541	-12.795	-8.8643	-10.294	-14.318	-11.201	-9.6413	-16.322	-9.1823	-11.921	-11.34	-11.389	-9.5484	-12.232	-12.506	-14.609	-13.043	-15.173	-15.482	-14.005	-15.175	-7.6239	-10.507	-9.0077	-14.281	-15.206	-5.937	-10.957	-15.713	-10.347
-9.9943	-11.243	-13.809	-9.146	-9.4015	-12.045	-12.959	-8.9951	-6.0513	-7.0029	-10.455	-13.289	-7.1189	-13.349	-9.259	-11.304	-7.3622	-12.657	-11.749	-12.402	-13.4	-6.9	-7.0439	-9.1994	-8.3825	-7.3261	-6.3116	-16.918	-10.497	-10.294	-10.524	-14.529	-9.0117	-3.7733	-10.734	-9.0269	-10.949	-10.378	-12.179	-9.0639	-7.5825	-14.985	-12.56	-7.9203	-7.1197	-8.0801	-11.047	-12.417	-12.348	-9.0207
-0.056581	1.2534	0.5788	-3.1676	-0.96337	-1.6737	-5.7998	-1.4444	-0.16322	-4.9241	0.7861	-0.29524	-3.0914	-0.18709	-2.1745	3.7717	-0.75626	-1.4765	0.7627	3.6063	-4.3308	-1.2172	-0.91638	-0.6097	0.49607	-5.6336	1.5072	1.2048	1.2032	1.8493	0.39486	-1.8861	-1.8294	-6.2819	1.5226	0.72666	-0.37988	-2.8121	-4.9	-1.9079	-0.69848	-0.53226	-7.2496	-2.6047	0.41733	0.31221	-1.2119	-2.5187	-2.7439	-1.8554
6.2879	9.8822	11.386	8.5955	6.7454	8.255	9.5592	9.2774	1.5477	6.9524	9.6811	9.5489	9.5348	6.5046	6.442	7.2753	9.1901	7.9005	9.9993	6.8073	10.505	10.714	3.497	3.3869	5.9478	7.8434	3.2854	6.452	7.332	6.7914	7.6575	5.6455	5.0065	10.179	12.108	12.555	11.644	4.955	4.9993	10.221	4.6634	10.604	3.2351	10.904	7.5278	4.683	6.9695	11.048	3.2236	11.067
6.2666	4.6823	2.0161	-1.1303	5.3214	2.9727	-0.45422	0.47283	5.8872	-2.7254	2.815	1.2311	-2.1765	-1.5778	2.5795	-0.22434	1.3585	-0.64452	2.3174	-2.8368	3.2123	-2.369	9.696	-4.2119	4.5248	1.3529	-1.2827	3.0166	1.5009	0.23003	-0.33987	0.097002	4.1038	3.4749	-1.6316	-4.3658	0.35692	1.459	0.29072	-5.1915	2.9154	1.1647	0.77616	1.0104	2.8127	-0.77411	-0.67274	-0.97906	-0.030017	2.0675
7.3512	0.71302	3.9543	4.4058	6.1747	4.4783	4.3248	0.5103	7.6339	4.8357	4.8245	3.1804	5.8503	3.4506	6.1075	2.4558	0.58917	9.334	3.0002	7.8967	7.4362	1.1019	8.811	2.4128	2.594	6.1644	5.9742	5.232	1.4014	2.9662	7.96	7.9698	4.8697	2.3024	6.2812	4.4969	5.8567	3.8752	5.095	2.478	4.553	4.5195	4.1113	3.1056	1.7679	12.49	7.6718	7.0857	6.5386	0.4326
-13.46	-16.54	-12.707	-12.114	-13.775	-14.533	-16.361	-11.517	-9.9305	-15.464	-11.326	-17.681	-11.99	-7.8483	-13.057	-21.057	-14.016	-14.648	-13.897	-15.802	-15.661	-12.46	-13.863	-12.684	-13.06	-13.359	-13.145	-10.671	-13.063	-12.943	-11.92	-6.8798	-15.519	-12.401	-16.436	-10.982	-10.618	-11.952	-8.9206	-15.847	-11.648	-14.743	-15.06	-11.35	-8.8623	-16.916	-13.723	-15.331	-14.988	-13.338
-7.6149	-10.985	-10.195	-12.302	-8.3008	-9.0073	-7.88	-11.207	-6.1097	-7.8311	-12.265	-9.3606	-12.47	-10.377	-6.8297	-9.4212	-11.382	-18.231	-7.348	-8.4921	-7.8639	-12.936	-5.5053	-5.6472	-12.35	-10.472	-7.3627	-12.581	-8.7428	-5.8489	-10.128	-6.1922	-8.1165	-7.593	-8.1359	-5.1962	-7.9706	-7.8797	-10.938	-5.4219	-8.2901	-11.049	-10.382	-6.2916	-9.2006	-7.6666	-12.219	-11.74	-6.8521	-5.3792
-9.7457	-10.931	-18.668	-10.265	-11.295	-17.527	-15.582	-11.396	-10.385	-17.281	-15.986	-17.759	-14.522	-12.556	-6.8273	-16.755	-11.316	-17.465	-11.331	-16.065	-12.704	-9.5937	-12.779	-13.643	-17.959	-15.102	-10.341	-13.491	-10.138	-9.5429	-14.079	-11.234	-12.728	-12.519	-12.87	-6.6861	-13.268	-13.686	-13.506	-12.498	-7.6291	-13.139	-10.735	-14.479	-12.741	-11.901	-13.427	-14.452	-11.006	-10.207
-6.1367	-4.5626	-9.359	-8.4877	-3.8012	-6.8104	-6.7517	-10.757	-6.8983	-4.7655	-6.3672	-5.3932	-3.1908	-6.3626	-6.1356	-5.2417	-6.7789	-0.96992	-3.6317	-9.3446	-3.6944	-4.248	-3.0083	-4.7396	-5.2424	-8.2433	-0.37077	-8.9314	-8.0997	-3.1901	-4.9506	-5.1885	-1.9945	-9.2798	-9.9524	-4.6306	-9.3413	-5.0277	-1.6799	-6.2338	-8.7739	-9.084	-5.3081	-5.334	-2.9204	-2.3658	-13.127	-8.5011	-6.2964	-6.7108
-24.407	-21.23	-24.441	-23.276	-27.86	-22.514	-23.26	-22.039	-22.118	-20.102	-27.328	-23.726	-22.219	-22.208	-22.378	-19.893	-23.942	-19.886	-20.961	-21.557	-22.345	-19.54	-19.142	-24.107	-21.634	-25.877	-20.702	-27.576	-20.333	-24.568	-19.711	-23.853	-22.609	-18.864	-27.247	-26.225	-21.956	-21.745	-19.595	-25.002	-23.551	-23.356	-20.529	-24.699	-23.067	-24.369	-16.804	-23.122	-25.792	-24.829
-15.31	-16.267	-15.614	-14.586	-14.545	-15.844	-14.703	-13.705	-14.402	-17.273	-15.689	-12.451	-16.572	-15.927	-12.072	-11.144	-17.619	-17.186	-9.604	-16.612	-18.211	-10.768	-15.627	-16.064	-13.744	-13.541	-15.213	-17.191	-13.024	-15.781	-17.393	-16.19	-16.22	-12.737	-16.83	-14.842	-12.054	-15.261	-15.2	-11.641	-14.595	-14.957	-9.7293	-13.603	-16.1	-14.278	-13.553	-17.928	-12.702	-15.099
-4.0285	-4.4695	-3.6796	-4.6294	-4.0115	-2.5849	-4.6668	-1.0209	-6.2258	-7.4555	-5.2714	-9.1834	-6.5866	-8.4588	0.44911	-6.1068	-4.8192	-11.326	-3.9708	-6.8977	-7.0026	0.77508	-2.5189	-6.4229	-1.3829	-3.7674	-3.6429	-4.2875	-4.2696	-4.8614	-1.842	-3.9968	-8.6698	-10.082	2.0306	-1.3205	-6.6654	-5.2965	-4.0541	-3.9451	1.8465	-2.4163	-8.1889	-3.1962	-4.1799	-6.1122	-4.9272	-5.1308	-7.175	-5.2086
-3.4095	-4.4649	-1.582	-7.6761	-3.5476	-3.559	-0.67678	-8.537	-1.4019	-0.92613	0.74853	-2.2762	-1.8977	-3.0278	-1.0411	-5.6388	-6.0961	-1.9654	-2.6879	-0.098957	-4.9893	-3.6028	-2.73	-7.0227	-7.2499	-0.12138	-4.7518	-0.83563	-2.689	-8.4241	-5.8527	-2.5789	-4.6765	-1.7112	-5.2648	-3.9545	-3.1908	-3.6456	-3.3657	0.81846	-5.7374	-4.0181	-6.5361	-1.3808	-4.4418	-1.5635	-1.2762	-1.4331	-0.44351	-0.98809
-9.6854	-13.789	-8.6646	-12.697	-6.5829	-15.639	-13.101	-9.4472	-14.332	-11.29	-11.001	-15.761	-16.05	-10.877	-9.5536	-9.1259	-13.787	-13.969	-8.2382	-12.36	-14.677	-11.898	-12.708	-17.057	-16.989	-14.852	-12.811	-12.699	-9.6532	-13.963	-18.054	-15.207	-11.908	-15.877	-16.117	-13.681	-16.342	-15.843	-16.332	-10.122	-14.219	-11.949	-15.327	-16.254	-11.048	-18.013	-11.689	-14.724	-10.132	-13.127
-14.717	-17.247	-14.711	-17.906	-18.67	-13.165	-14.302	-19.292	-16.879	-19.024	-15.3	-9.5822	-16.275	-13.563	-14.141	-12.724	-11.815	-13.424	-12.825	-18.084	-12.579	-9.8567	-11.765	-14.035	-16.331	-14.602	-9.2919	-10.007	-12.115	-15.232	-14.239	-15.062	-18.279	-10.723	-17.362	-12.349	-17.339	-17.441	-12.375	-19.321	-14.707	-17.349	-20.696	-11.164	-15.854	-13.99	-18.56	-15.784	-15.131	-18.529
-6.7058	-4.837	-7.2955	-5.5309	1.5664	-1.5599	-8.006	-7.8564	-8.0047	-3.1986	-6.3795	-4.7189	-10.063	-0.91728	-6.6186	-6.6557	-1.1987	-6.3663	-7.3354	-3.9792	-4.9649	-4.4841	-4.8534	-2.9169	-7.4668	-6.8629	-3.5255	-6.9246	-3.5511	-4.6232	-7.117	-3.8134	-7.0308	-1.6791	-7.8853	-13.463	-4.3374	-4.0489	-5.2165	-6.6546	-7.2991	-5.9113	-6.8312	-3.6106	-9.3883	-5.0131	-8.5516	-7.2024	-3.6836	-4.6742
-12.272	-16.551	-16.924	-11.895	-10.04	-19.29	-12.228	-11.207	-16.296	-12.82	-15.824	-14.015	-8.8933	-18.854	-12.673	-11.04	-7.3898	-15.415	-9.0252	-11.145	-13.695	-15.025	-11.526	-13.7	-14.273	-11.849	-13.437	-11.488	-9.3319	-14.43	-9.8528	-15.437	-10.055	-12.547	-12.499	-14.967	-15.254	-14.767	-15.67	-14.601	-14.913	-13.213	-18.496	-14.831	-13.255	-13.075	-15.648	-13.075	-13.781	-12.936
-9.2033	-7.7137	-9.0367	-1.2834	-6.499	-6.0814	-5.8174	-7.5456	-2.4051	-6.4621	-9.1869	-5.9216	-7.0677	-4.5248	-3.1423	-4.2095	-3.3669	-4.5722	-9.413	-6.3734	-3.5756	-5.0745	-5.0069	-8.3359	-7.3972	-6.1867	-11.304	-4.8475	-10.044	-3.2373	-10.597	-6.2372	-8.5265	-1.0678	-3.5328	-4.5234	-5.3301	-5.352	-8.9148	-8.5028	-3.7414	-5.5591	-4.9663	-7.606	-8.3421	-10.915	-6.5031	-7.9428	-5.7405	-6.9686
-9.967	-10.827	-7.6946	-7.8414	-5.4884	-15.02	-7.4781	-15.67	-7.8108	-6.5608	-10.112	-7.3787	-7.0208	-10.25	-8.552	-4.6371	-6.568	-12.346	-8.208	-2.1446	-11.142	-8.9755	-10.923	-11.396	-11.292	-8.0063	-13.959	-7.5517	-9.3239	-7.6243	-9.0904	-5.5373	-2.5663	-11.427	-7.3402	-8.4308	-12.119	-13.185	-9.2407	-8.537	-9.8532	-11.769	-11.736	-12.014	-10.4	-7.3556	-9.6816	-13.837	-11.968	-14.093
11.059	9.6617	8.0801	9.808	10.068	13.774	10.671	5.534	6.2204	11.834	6.7072	12.482	13.033	12.889	11.116	5.0599	6.3739	9.1368	9.9566	9.8101	8.0455	5.9465	5.6365	8.6752	8.6088	3.6917	7.8299	7.6669	8.7094	8.8965	6.917	7.1996	6.3194	6.4736	3.5696	7.6997	10.906	12.242	7.6877	8.9829	9.9794	11.057	8.5585	7.0531	8.9089	7.1476	7.4606	8.0549	11.382	6.3612
-16.233	-11.84	-8.4242	-11.771	-18.327	-8.6938	-15.014	-9.3153	-13.532	-16.465	-18.58	-15.945	-7.9897	-13.581	-19.228	-14.259	-12.236	-18.447	-13.105	-7.6616	-14.353	-18.992	-13.562	-12.545	-17.436	-15.806	-14.481	-10.648	-9.4021	-18.619	-13.202	-15.625	-16.737	-12.286	-13.7	-16.602	-15.625	-13.926	-18.638	-17.82	-12.523	-19.087	-13.556	-14.823	-15.605	-12.78	-10.132	-11.743	-18.991	-10.387
-2.519	-6.6368	-3.5067	0.056928	-0.95211	-3.6605	-2.9474	-2.3226	-2.5577	0.38968	-6.1661	-5.0235	0.047606	-4.3816	-4.9416	-3.9788	-6.1743	-1.5991	-2.4763	-1.4108	-4.9662	-4.206	0.38727	-2.5014	1.6063	-1.9316	2.9502	-6.1587	-4.4579	-4.1	-3.4713	-0.64331	0.28182	-2.7559	2.0113	-1.6003	0.12962	-5.3796	-2.36	-4.646	-6.2929	-8.0692	-3.0081	-1.2153	1.6476	2.573	-4.364	-0.8474	-3.8289	-4.3124
6.2459	6.9996	6.8126	10.585	7.8568	9.0191	6.3747	5.4772	8.4541	8.5695	10.096	9.4279	4.2677	5.7099	8.5282	8.2056	9.9889	7.6616	7.6231	6.9868	5.4154	7.6666	5.1921	10.631	5.2768	7.3312	5.8272	7.129	6.0469	8.0017	6.4766	8.7123	4.9371	7.0945	8.372	11.517	9.7327	3.6671	8.079	9.7179	3.7668	3.5254	6.7376	9.3369	3.8741	8.7133	10.835	9.5919	5.0511	2.7841
-5.7048	-1.5346	5.5315	-1.0718	-0.067064	-4.497	-2.6137	-4.4717	0.59639	2.3974	6.7995	3.2077	0.04504	-2.8571	0.44734	-1.7048	-3.3639	-2.6622	-0.67794	-0.73752	-2.4038	2.9022	0.91414	-6.1127	-1.0433	0.46534	1.1879	0.030651	-2.9718	-6.1248	-0.58965	-2.3622	-2.7974	0.73013	-4.7217	-3.3186	2.7672	1.5048	-3.2997	-0.25257	2.3694	-4.2434	0.30393	-0.09381	-6.8159	0.25154	1.0422	-3.4056	0.56581	-2.3525
-3.9707	-0.88874	-6.7393	-5.8593	-0.60522	-2.1381	-0.024892	-2.7667	-9.3777	-3.0858	1.2776	-2.8898	-3.8832	-6.8161	-3.2938	0.79652	-2.7319	-5.9662	-4.0298	-4.6517	-3.8763	-2.1091	-3.1826	-5.1325	2.9489	-3.3646	-0.5421	3.3805	-2.4028	-0.020796	-1.233	-2.0507	-8.5107	-5.1664	-3.796	-2.0849	-2.2624	-5.9264	-5.3241	-3.8377	-10.107	-2.631	0.30071	-1.6088	-3.9806	-3.7436	-1.7303	-2.2943	-4.1663	-4.1896
-12.87	-12.446	-10.58	-12.279	-15.8	-14.868	-12.333	-12.309	-12.61	-11.787	-13.16	-8.5307	-10.562	-12.078	-15.606	-10.979	-10.049	-14.044	-11.17	-16.833	-10.9	-13.89	-16.446	-9.5542	-15.009	-12.568	-15.483	-14.433	-14.38	-16.059	-14.381	-11.338	-16.56	-10.793	-18.793	-10.15	-14.301	-19.165	-13.119	-17.448	-8.8798	-12.573	-10.861	-13.315	-12.781	-14.85	-11.817	-14.202	-15.231	-12.653
12.635	8.0659	10.959	9.5479	12.853	11.617	8.6629	7.4214	13.492	13.059	11.966	7.0198	7.1011	11.377	11.974	11.103	9.1178	11.105	13.945	12.377	4.6218	9.5604	11.043	8.6668	8.5082	12.556	8.7896	7.5447	12.921	9.1703	10.273	3.8717	10.997	14.728	16.341	16.055	8.0683	7.1268	10.68	9.4147	10.601	7.2301	8.1614	9.0666	6.726	13.799	12.973	10.85	11.355	6.3355
-3.3783	-2.7427	0.46309	-0.99785	-1.7708	-1.5776	-2.3844	-3.1762	0.75782	-4.1092	-0.40888	-2.436	-2.8184	-1.7978	-5.9548	2.0435	1.0856	-2.0443	-2.4335	-5.6184	-6.8742	-1.7432	-2.2934	-4.6567	-4.3573	-2.0126	-2.7795	-3.5095	-2.5897	-1.6608	-1.994	1.355	-4.1459	-2.206	-1.3262	-2.9459	-3.7408	1.0119	-1.4555	-3.5834	-0.052397	-5.2414	-3.6079	2.0701	0.19676	-3.1421	-1.7518	-5.0635	-7.0311	2.7204
0.11287	4.458	-0.354	1.0603	-0.67297	0.30391	-0.7393	2.3513	2.7809	1.261	0.19738	6.2689	-1.0132	3.8927	4.1709	-1.366	-0.87065	-1.9423	-1.7707	0.47428	0.23114	0.77362	7.6511	7.1418	-0.68157	-1.0508	4.0228	4.3577	1.196	4.894	1.2494	2.6371	-1.1152	-1.3446	2.8725	3.5061	3.3181	4.2171	-0.96018	2.2392	2.2227	0.19154	4.0284	1.4359	0.99923	6.3777	-2.3983	-1.3837	3.372	1.6294
-4.7307	-5.0235	-7.7744	-4.4103	-1.9386	1.11	-5.8429	-8.3934	-8.6335	-3.4216	-7.2536	-2.6891	-3.771	-1.3961	-1.6184	-1.6446	0.93308	-3.6244	2.0196	-2.5575	-6.0312	-9.0724	-4.8472	-7.6864	-4.1022	-3.5776	-6.0199	-4.8874	-1.7455	0.99414	-0.4559	-3.7184	-2.7106	-4.7058	-3.1119	-2.9004	-6.8678	-3.3827	-4.6325	-3.5926	1.9171	-0.67068	-6.9047	-0.6599	-4.4509	-10.023	-0.18485	2.4253	-4.5817	-3.1359
-4.807	-5.0781	-6.9743	-7.1215	-3.2944	-2.066	-5.2616	-2.0711	-6.1689	-8.5711	-3.4648	-2.5622	-6.3929	-4.0659	-6.906	-5.3096	-7.9182	-8.9828	-5.5078	-3.6561	-9.6969	1.149	-4.5908	-5.9798	-10.433	-2.3917	-5.0996	-4.4356	-5.4499	-9.3833	-3.3406	-0.26177	-3.7828	-9.7146	-4.2155	-4.7679	-3.252	-8.6693	-6.939	-6.1591	-2.4107	-5.978	-7.2723	-5.6216	-6.399	-5.9425	-3.8437	-1.4246	-1.267	-5.9395
-4.6945	-8.8208	-5.3319	-4.1528	-5.5289	-6.4499	-4.5822	-3.4718	-4.6929	-0.21156	-7.7018	-4.1579	-8.8215	-2.6079	-6.9807	-5.969	-2.8583	-3.4675	-4.7585	-2.2531	-9.5142	-0.93844	-1.1884	-1.4594	-2.4563	-2.3312	-6.3778	-10.753	-4.8623	-0.71718	0.32947	0.025652	-4.845	-2.5401	-1.6966	-7.444	-4.5489	-1.0067	-1.7745	-1.9669	-3.0854	-4.8034	-1.3929	-2.759	-5.258	-8.1522	-6.0652	-6.1033	-1.3232	-5.2262
-9.8588	-5.7969	-9.2837	-4.7971	-4.4852	-11.22	-11.387	-5.7637	-4.1951	-2.5428	-14.473	-5.324	-11.674	-6.8783	-6.5635	-6.6036	-10.153	-7.5752	-6.2298	-6.5886	-2.8048	-10.533	-4.9453	-7.7844	-8.9097	-5.1487	-12.116	-6.2734	-11.254	-11.675	-5.8277	-9.9077	-8.4105	-9.8917	-7.2164	-7.5273	-7.6396	-6.4208	-10.165	-4.8384	-5.1115	-7.6158	-6.3923	-10.946	-7.9264	-8.3203	-5.5459	-10.274	-8.9874	-5.939
-1.4855	5.2483	-0.28829	1.1317	2.3129	-0.55392	-3.7456	-2.2055	-1.9172	-0.93813	-0.053093	6.1954	-1.802	4.5282	0.8355	-0.66723	-0.60869	2.1662	-0.89693	1.3494	1.6939	-1.7019	1.9955	1.7247	-1.4847	0.38607	-3.4411	4.4132	0.28393	0.048495	4.5448	1.7146	2.2452	0.18263	4.1391	4.8571	-0.76341	1.1856	0.062393	-0.50103	2.0793	-2.1598	0.67534	2.1816	1.6138	-0.04199	5.8113	-0.24298	3.305	-1.4917
1.4257	-0.20436	-4.6768	-7.3486	2.0579	2.2639	-3.1581	1.1732	-6.3024	0.93985	-3.7072	-4.2737	-1.2412	-2.0576	-2.7648	0.70772	-2.355	-0.48496	-4.319	-0.9288	2.8622	-0.71476	1.9607	1.0786	2.0229	-1.6261	-8.2152	-3.5516	-0.9161	0.65581	-0.45001	-3.0452	-3.2756	-3.2865	-0.51891	-2.9456	0.3715	-3.3001	4.2636	5.661	-3.4868	-1.3666	-4.7169	-2.6943	-3.0656	-3.9583	-1.9619	-3.6554	-5.02	1.3557
2.9126	-1.7202	-0.41625	5.513	-4.0042	1.1529	2.7664	2.6676	1.013	5.0952	5.3188	5.1144	-0.89555	-1.7006	-0.67475	-0.9812	-1.8071	3.839	2.1917	-0.13707	0.42849	-0.2248	4.0672	-1.9561	-1.5605	-0.04505	2.2165	0.073495	-1.2881	-0.08775	1.0379	-1.6259	3.1078	5.0499	1.5969	4.0243	1.6429	4.3457	0.048641	-0.45521	0.50847	2.0365	2.5886	3.0068	-3.1537	1.1194	3.5983	-1.6531	2.1188	-0.99833
-5.607	-6.5417	-4.3174	-2.2967	-9.7884	-6.7982	-9.7978	-3.737	-7.0836	-6.5828	-7.8286	-6.5664	-7.5105	-7.2148	-5.8754	-6.8789	-7.45	-5.8911	-6.0698	1.9679	-6.6446	-7.2531	-1.7986	-8.5325	-9.395	-3.5621	-9.7238	-7.2508	-1.7796	-6.7606	-4.759	-4.1737	-3.425	-3.7354	-6.3076	-9.3528	-4.5603	-4.83	-0.48278	-1.7653	-5.2607	-7.5768	-4.2722	-6.9445	-10.645	-2.7892	-1.4337	-3.9472	-2.2979	-6.0626
-0.91688	-5.9066	-8.4939	-3.161	-1.1942	-5.6704	-3.5968	-5.1967	-9.269	-6.433	0.86788	-8.0912	0.35244	-3.6686	2.6997	-8.0107	-6.0287	-5.0112	-5.8446	-5.5701	-7.4509	-7.2898	-6.7593	-2.1519	-1.0531	-4.5015	-3.0494	-1.7567	-5.3586	-5.4479	-1.0481	-3.0542	-1.057	-3.0455	-1.9502	-5.0434	-3.7026	-3.7544	-0.39254	-3.5807	-0.24014	-1.6874	-1.8622	-4.6987	-2.8495	-3.7152	-5.0065	0.52323	-7.0888	-4.4746
-0.14737	0.2932	-0.63708	-0.37371	-1.823	-2.2824	-1.1436	-0.24625	-5.1878	-6.5516	2.578	0.61387	0.074978	-5.1555	0.76213	-0.39419	5.4006	0.58017	-1.1991	-3.2741	-5.5258	3.011	0.90133	0.38709	-1.2545	0.019014	0.20565	-3.1023	-2.2926	-3.6325	-2.0397	0.32696	-1.0327	-0.40012	-0.43306	-1.0628	-0.29047	0.99298	-4.8664	-0.97311	2.4455	-1.7271	0.5932	-0.56446	0.47543	-0.19684	-2.9834	-1.2535	-0.22596	-0.053332
-9.2032	-12.555	-5.9734	-3.6378	-4.3106	-3.4168	-7.9908	-4.5318	-4.9563	-8.5015	-1.9707	-4.6023	-4.4513	-4.1751	-1.157	-1.9794	-7.971	-9.5757	-2.89	-4.8984	-2.946	-4.333	-4.6068	-2.6531	-6.8531	-10.458	-9.3181	-5.2041	-5.4451	-7.6969	-2.4023	-6.6881	-5.2476	-7.1168	-8.4743	-0.92225	-4.187	-6.0797	-3.9252	-4.8086	-9.9666	-4.2067	-6.2816	-3.9879	-1.2536	-8.1457	-4.6147	-5.8632	-0.50108	-4.3008
8.2619	7.6104	7.2296	6.476	6.4014	5.8813	8.3413	8.8716	8.3943	7.965	13.315	11.815	10.004	7.0316	3.3828	6.4127	11.807	9.9751	7.6411	3.1134	8.3667	6.0871	11.004	5.555	10.704	7.2944	9.8067	6.5342	5.7764	7.6459	10.502	7.9124	12.497	6.779	3.0631	7.3039	8.4696	10.278	13.676	6.5155	7.2707	11.264	6.0262	6.0097	8.9371	8.084	11.325	5.5875	11.785	7.6803
0.4006	0.11299	0.60644	-4.1123	-0.25145	-0.029596	0.94215	-0.24648	-3.0793	-1.6897	-7.8477	-1.2915	-2.7917	-6.639	1.0041	-2.1138	2.032	-2.1593	-3.5505	1.6318	0.30779	3.7676	3.1305	-0.30572	1.0997	-2.0029	0.72117	-4.0107	-2.4208	0.40263	-3.6846	0.72397	-1.5938	-1.8286	-0.80067	-0.14887	-2.7991	0.54465	-1.6577	0.27414	-0.4589	-0.43997	0.20468	-0.062942	1.6579	-3.9625	-6.3026	-2.6153	1.7261	-1.9356
-10.994	-12.67	-13.002	-15.162	-14.143	-17.82	-13.457	-13.038	-14.751	-13.765	-17.577	-15.939	-9.6532	-12.04	-11.384	-11.917	-12.355	-14.047	-12.873	-14.849	-14.904	-16.139	-11.082	-16.651	-12.248	-14.056	-11.784	-15.779	-12.204	-15.765	-14.354	-13.695	-12.233	-12.223	-11.189	-10.817	-13.666	-15.441	-16.939	-10.587	-15.562	-14.591	-9.9315	-11.232	-11.515	-17.626	-14.291	-13.361	-11.686	-13.232
-1.2631	-1.0002	1.1502	0.70104	-5.2277	-9.3364	-0.85095	0.46089	-6.6292	-4.0985	-0.63959	-3.6155	-6.1113	-4.0664	-3.0777	8.0283	-5.1008	0.10961	1.0771	-4.6526	-3.8545	-5.3522	0.024491	-2.3048	-5.3791	-4.4457	-1.1265	-7.0892	-6.4954	1.9433	1.4492	-0.23864	-3.4137	2.393	-2.131	-2.8321	-1.3711	-2.6933	-5.9661	-2.3898	-4.7919	-1.3408	-1.5452	-7.4494	0.76676	-2.0765	-2.1613	-3.3857	-2.6858	-1.132
0.15766	0.75242	2.0435	-2.0451	0.95939	-4.6229	-2.2191	0.13511	2.3759	-4.6086	0.5186	-1.5352	-1.1083	5.5167	-0.71465	2.0968	-1.146	1.2744	-2.07	1.379	0.69878	-3.8477	0.35928	-2.7868	-3.8187	1.2093	-3.3836	0.058984	2.5725	-2.8298	3.383	0.91039	0.64968	0.29444	-2.1834	-0.90206	-3.2672	-1.9092	-0.99973	-3.191	-1.1259	-1.718	3.0877	0.85666	5.7706	1.3435	5.4607	-0.92499	-2.303	2.8967
-2.7158	-3.608	-2.5512	-4.0484	-4.2352	2.4941	-1.3832	-1.4987	-0.94426	-3.0069	-6.9763	-3.9366	-3.4805	-1.7794	-4.5619	-1.9196	-2.5832	0.35403	-2.5892	2.0754	-4.9292	-2.2966	-2.5447	-3.5815	-2.8745	-5.6922	-2.4836	4.6694	-1.2665	-0.1449	0.11277	-1.9611	-4.6687	-3.6833	-0.66537	-3.6255	2.0309	-4.1819	-0.97234	-1.6568	-5.603	-1.9593	-5.1713	0.11012	-5.704	-0.53542	-7.1069	-0.9021	-2.6069	-3.9732
-12.364	-11.486	-12.279	-11.755	-10.028	-11.5	-11.951	-12.531	-11.853	-8.8759	-18.012	-13.591	-13.391	-12.972	-17.251	-17.221	-8.524	-12.475	-12.114	-15.91	-18.782	-11.401	-14.242	-15.224	-15.404	-12.154	-14.116	-9.6209	-15.712	-7.6187	-10.122	-11.47	-15.204	-13.542	-13.28	-9.1313	-18.449	-15.589	-10.427	-17.946	-9.8109	-14.144	-11.67	-14.602	-15.043	-10.838	-12.934	-14.508	-10.581	-16.433
-12.288	-13.17	-14.265	-14.099	-14.774	-15.776	-12.132	-13.127	-14.221	-11.466	-13.153	-17.004	-11.759	-18.456	-15.668	-11.007	-13.116	-9.2046	-12.322	-16.903	-14.857	-11.403	-10.682	-20.988	-16.893	-9.0369	-21.979	-14.544	-9.2569	-15.189	-13.318	-15.338	-19.236	-14.217	-14.929	-17.623	-16.761	-17.837	-15.82	-15.359	-16.057	-18.287	-9.2004	-14.651	-11.759	-11.931	-14.584	-18.17	-12.899	-12.904
-8.3178	-7.8728	-7.4181	-10.201	-11.563	-7.4406	-6.8847	-10.858	-9.6901	-4.794	-5.8284	-13.054	-8.0846	-12.264	-5.4156	-6.2793	-7.0988	-6.9367	-9.8362	-8.7989	-5.9365	-10.366	-4.4977	-5.8875	-7.5532	-5.7556	-12.475	-5.7256	-6.5696	-4.5359	-7.6032	-9.8518	-7.6824	-6.3303	-8.7226	-7.8698	-6.3981	-7.7743	-6.6461	-5.826	-9.8884	-6.0424	-8.9448	-8.5656	-9.0747	-7.5859	-8.6983	-5.2966	-5.1763	-6.3214
0.52939	-4.2255	-1.7248	-2.6324	-0.79329	-6.0473	-4.6993	-4.5978	-0.95456	-4.012	-0.23723	-1.0497	-3.4672	-4.2016	-4.0801	0.52663	-4.9187	-3.5243	-2.2087	-3.753	-0.2304	-5.3279	-3.0206	-2.9762	2.0304	0.78859	-3.1645	-3.9555	-2.2827	-6.156	-4.7932	-5.6816	-10.983	-2.0081	-3.0008	-7.5391	-3.6459	-4.8457	-4.9445	-9.305	-2.3649	-3.7062	-5.0613	-3.8533	-4.7667	-2.1841	-2.899	-2.7374	-4.0639	-4.0234
0.77025	-2.9559	-2.2672	-5.2732	0.58402	-1.8478	-4.1205	-0.074429	0.82977	-2.9725	-3.6024	1.1595	-0.76692	-2.1925	-2.0437	-4.1919	-0.2419	-5.0475	-3.6249	-3.6368	-3.3507	-3.1578	1.6412	-3.0319	-2.8781	-2.0245	-5.3433	-2.9582	-4.0372	-6.7102	-5.4972	-4.8721	-0.49678	-1.1186	-0.25995	0.46178	-4.7633	-7.4554	-2.5029	-5.59	-0.37896	4.4472	-2.5134	-7.0634	-3.6494	-1.3587	-1.2765	-3.7553	-5.5507	-4.7651
1.9809	-2.6608	0.20292	-3.3172	-3.5171	-2.5455	-0.56317	0.19768	-3.1609	-1.2644	0.53354	-2.4813	1.0831	-7.5101	2.6386	-2.2973	-1.002	-5.6115	-4.2939	-1.2213	-2.3232	-2.7398	-1.0958	-0.32216	-3.5431	-4.1191	0.56165	3.1194	3.056	-1.933	-4.4354	-1.804	0.93624	-4.2864	-0.15396	-1.3007	-0.59884	-4.6345	-0.017407	-6.95	-0.80925	1.9322	-1.323	-4.5654	2.1179	-0.9109	-1.5485	-1.8134	1.1131	-0.11735
-13.669	-12.651	-11.236	-15.338	-16.133	-13.023	-12.655	-14.302	-14.614	-11.516	-14.008	-13.151	-13.588	-15.964	-10.403	-12.588	-11.409	-15.591	-11.288	-9.5656	-14.614	-11.894	-17.224	-15.553	-12.501	-12.228	-19.299	-10.826	-9.3926	-9.1794	-12.019	-10.919	-15.549	-15.2	-12.088	-10.288	-12.785	-12.978	-12.674	-12.018	-13.98	-7.5523	-11.296	-14.649	-15.124	-15.871	-8.3801	-6.3034	-10.692	-9.7275
-13.402	-11.519	-12.906	-19.621	-9.967	-12.066	-9.5324	-11.391	-14.12	-13.94	-11.926	-12.917	-10.007	-12.016	-12.3	-13.56	-7.1511	-9.7414	-13.134	-15.318	-12.331	-15.45	-16.539	-16.414	-13.509	-12.07	-10.617	-12.91	-10.359	-11.742	-14.492	-11.451	-15.978	-10.277	-13.383	-14.063	-20.447	-13.414	-11.744	-14.006	-13.505	-13.097	-13.821	-10.706	-8.0658	-14.553	-16.32	-12.898	-13.609	-9.8537
-8.4902	-11.869	-9.0472	-10.406	-11.856	-11.79	-5.2217	-11.311	-10.374	-9.6388	-8.6683	-13.329	-11.008	-11.361	-7.5708	-9.8591	-11.224	-13.147	-11.893	-11.116	-10.779	-10.623	-13.128	-10.124	-13.42	-11.532	-10.136	-12.147	-11.536	-8.6851	-11.374	-13.668	-10.768	-11.082	-11.707	-12.432	-11.187	-10.349	-11.944	-7.1212	-10.114	-14.066	-9.227	-13.786	-16.347	-12.298	-11.66	-10.557	-13.139	-11.822
-4.5442	-3.0267	-3.5241	-5.0957	0.2586	0.85725	-2.5309	0.43746	-3.7269	-7.6888	1.0011	-4.1751	0.61026	-3.6161	-4.9224	-0.35614	-0.29605	-4.2198	-1.0907	-2.2635	-5.7015	2.8367	1.6358	-0.47711	-2.1654	-0.74931	2.0017	0.27373	5.5236	-4.5572	-2.1832	-6.665	-2.607	2.3637	-3.0418	-4.5022	-2.0932	-3.697	2.154	-0.64333	0.38972	-1.8542	-1.7024	-0.34205	0.6811	0.10198	-4.3859	-2.8871	-1.4924	-1.7704
-23.857	-19.716	-14.374	-21.111	-20.432	-21.601	-20.41	-21.313	-26.446	-20.498	-24.686	-21.018	-19.909	-18.241	-17.867	-20.189	-20.469	-25.292	-19.969	-23.128	-18.22	-22.72	-20.037	-21.344	-19.249	-21.699	-16.478	-18.099	-18.339	-18.41	-20.792	-17.192	-20.298	-17.034	-17.504	-20.045	-22.994	-22.457	-21.981	-23.602	-18.933	-21.559	-21.2	-20.286	-18.893	-20.834	-23.149	-23.736	-22.016	-20.85
-8.5891	-2.5641	-3.5306	-2.524	-4.3548	-8.7832	-3.483	-5.8929	-4.2955	-3.8699	-3.3303	-2.9203	-3.556	-2.8629	-9.5797	-7.9002	-6.4706	-8.8357	-3.6383	-9.1557	-6.6113	-3.0187	-2.7818	-7.1325	-7.1498	-2.7201	-5.9596	-5.6843	-8.8712	1.2737	-2.8308	-7.5388	-2.163	-6.2047	-7.0979	-8.7497	-5.9359	-4.8398	-3.4087	-2.2282	-6.5343	-8.3811	-4.5862	-2.3228	-7.1883	-10.714	-1.373	-7.1579	-5.3025	-5.5181
-10.292	-13.496	-7.2884	-8.75	-4.0077	-13.357	-10.881	-9.4082	-9.729	-8.0937	-11.98	-8.5534	-10.141	-8.4142	-10.08	-9.5504	-11.575	-7.5577	-7.1315	-4.9668	-5.6365	-9.6103	-9.8242	-11.354	-13.535	-10.565	-11.295	-8.1631	-9.5177	-12.44	-8.4336	-7.7428	-5.919	-10.058	-9.5281	-7.4332	-8.4381	-7.849	-11.868	-6.4144	-8.0145	-11.469	-8.7523	-7.8341	-8.8119	-8.1755	-6.6762	-9.7714	-9.8318	-5.5746
3.443	-0.68612	-0.9292	3.4682	0.95677	4.2556	6.7435	4.3712	-0.38079	5.4109	-0.27581	7.2335	-2.7542	1.1044	0.24527	4.2826	-2.5776	2.3588	1.0052	-1.6901	4.9748	3.8538	2.9541	0.63619	-0.47143	2.438	4.0684	6.5954	1.7374	2.495	1.4812	1.7451	2.0505	1.1121	-1.0246	0.80115	0.48834	6.3135	-0.9423	-0.16442	2.5301	5.1345	-0.39347	-0.14381	2.0677	3.6534	5.1552	0.77314	7.6014	5.3387
-4.1064	-0.51836	-4.0867	-0.75441	1.5344	1.5447	0.18262	-0.18047	1.8373	1.9368	4.9542	-0.5408	-0.4897	-2.5052	1.4025	-0.29105	-2.9984	-1.7813	-0.60926	0.98942	-2.1762	-1.9491	-0.87307	-0.98272	-1.1894	5.4114	-2.5406	0.50662	-0.21816	2.9284	2.2674	-3.2787	-3.1633	-6.187	1.7223	3.0251	-1.3567	-2.9104	2.0981	-1.9658	-2.142	2.7714	-1.9813	2.1364	2.4561	-4.1303	1.0051	3.218	-4.3077	-3.073
0.4489	0.84088	2.4457	2.8399	3.0113	0.63717	-0.62695	-3.2809	-0.56445	-2.3583	-5.1985	1.201	1.1957	-3.2418	-0.5194	0.12935	-1.7616	-0.75164	-2.4774	-0.77092	-1.4649	0.42194	-5.7279	2.6115	-4.2287	3.8294	2.4092	-0.66515	-3.0288	-1.7503	-0.31775	-3.0135	2.7163	0.17435	-1.6083	-4.8741	0.30481	1.8267	3.6548	-1.7225	-1.8901	-1.8428	-0.48346	1.0811	-3.1313	1.0721	-0.31326	-2.9362	-1.0454	-1.951
9.8343	5.8737	11.231	6.5134	9.6328	12.019	8.0294	12.637	10.82	11.848	13.183	11.019	13.926	8.4174	9.3941	13.683	9.6109	13.297	8.9235	9.1091	11.298	5.138	9.3996	11.998	5.016	10.593	7.5655	8.4139	9.2183	10.351	6.0819	9.7074	9.1026	13.022	10.907	11.132	12.339	9.3692	9.8911	7.9863	6.5461	7.4528	10.784	15.749	9.6243	13.183	10.29	10.502	12.298	4.6078
0.29173	-3.8819	-5.4675	-1.4876	0.76185	-1.6466	-5.393	-6.439	-0.41018	-5.1458	1.2155	-2.6118	-3.8072	-0.17222	-2.6195	-0.18008	-2.6878	-3.1029	-0.34684	-3.5146	-0.16117	-1.1168	-4.742	-3.6185	-3.4552	-2.6296	-0.7385	-1.9723	2.3477	-5.3107	-0.98888	1.9441	1.8824	-4.5445	-2.9732	0.53391	-3.1323	0.11528	0.39172	0.14703	-1.7454	-1.4676	5.4639	-5.1412	-3.3537	-2.6108	-1.6221	-3.7267	-4.8499	0.77394
-8.571	-11.337	-11.811	-14.1	-16.083	-20.297	-16.874	-12.521	-13.591	-12.781	-15.159	-14.925	-14.574	-10.23	-14.576	-15.655	-13.94	-13.563	-17.728	-11.123	-13.242	-14.086	-18.375	-11.53	-12.667	-13.473	-13.654	-13.37	-14.341	-15.276	-17.26	-14.716	-12.1	-15.96	-17.132	-14.35	-18.407	-12.984	-17.151	-14.424	-13.371	-14.66	-13.193	-17.064	-13.444	-15.446	-13.094	-16.046	-14.314	-12.95
-11.906	-8.403	-11.532	-6.5156	-8.1218	-9.6511	-14.854	-8.6468	-8.1083	-8.3813	-10.066	-10.661	-8.4068	-11.913	-11.302	-12.144	-11.452	-12.658	-10.959	-14.528	-8.1691	-8.5615	-10.665	-11.935	-8.215	-13.372	-15.628	-7.2607	-9.957	-9.3305	-10.433	-10.727	-8.8027	-10.624	-15.428	-8.2987	-13.764	-10.546	-8.1685	-14.937	-9.2656	-12.132	-10.046	-6.9942	-10.254	-16.65	-10.313	-13.945	-11.896	-12.219
-10.312	-11.298	-11.169	-12.795	-11.791	-13.454	-17.343	-12.856	-10.656	-13.694	-12.829	-13.707	-15.212	-14.441	-11.325	-13.5	-9.1228	-12.482	-15.394	-13.784	-10.986	-13.234	-13.815	-9.6141	-12.275	-12.584	-15.804	-12.941	-13.996	-11.791	-14.633	-9.532	-11.534	-10.445	-14.988	-14.389	-16.37	-9.3446	-10.512	-4.2204	-10.26	-12.797	-16.302	-9.3486	-15.157	-13.779	-11.655	-13.568	-17.057	-14.421
7.5685	6.154	3.7175	9.9498	6.447	9.8446	12.28	8.5466	9.5144	9.7816	4.6885	8.3083	6.7691	6.3095	10.44	8.6075	7.5467	8.8555	3.8238	4.6744	8.3503	6.4239	7.269	10.496	11.247	9.4584	7.0498	11.973	7.5918	7.2666	8.1798	9.2752	4.8766	6.7724	-0.80632	11.335	8.0653	9.1939	7.6284	7.8757	7.2713	9.0891	4.351	9.6761	6.2304	4.1182	6.4405	4.8026	6.7449	3.5448
-0.85746	1.4583	1.3192	6.4606	1.4764	0.89178	0.7602	-2.0598	1.5443	-0.41862	2.1389	4.3428	-0.56899	1.4487	3.3438	3.7846	2.1237	4.2324	-2.4207	-0.87168	2.4282	-0.29932	0.2736	-1.6188	-0.38689	-0.51747	4.3504	5.3531	0.26097	3.0203	-2.432	-0.0055768	1.6579	3.712	2.5373	-1.7899	-1.5635	0.7811	-1.1652	1.3467	4.876	4.5925	0.091845	2.2079	2.82	-2.5734	0.72124	-1.0172	3.4201	1.4918
-0.049542	-3.4877	-0.50421	-2.8058	-0.0069211	-4.0779	1.7301	1.617	3.5787	1.1797	-2.5453	-2.5788	0.24726	0.22929	-1.2786	-1.499	-4.034	2.4615	-1.1237	1.5832	2.3815	0.96765	-0.018459	1.0196	4.135	4.3589	-1.1915	-0.94359	-2.3054	-6.6275	5.6653	0.9876	-3.0584	2.7893	-1.6426	-1.2074	-2.2497	-0.80496	-5.2806	2.7769	-4.1985	0.25284	-2.1694	-0.14728	-1.6991	-0.11388	-1.4731	2.4348	-3.2109	-5.7266
-11.123	-17.461	-9.9546	-8.3191	-15.809	-16.793	-14.456	-14.475	-13.177	-11.22	-10.929	-13.948	-10.801	-12.285	-13.106	-12.379	-7.2209	-12.87	-15.467	-12.057	-13.962	-11.467	-13.613	-8.7474	-13.261	-14.684	-15.317	-15.776	-10.42	-18.438	-17.569	-14.073	-15.694	-14.857	-15.158	-13.656	-15.94	-9.2876	-8.5407	-13.304	-6.8296	-12.167	-11.878	-13.113	-10.29	-12.788	-13.937	-10.989	-11.289	-13.513
-10.724	-4.1154	-19.66	-10.053	-11.864	-15.723	-10.873	-9.6856	-10.426	-8.6037	-10.972	-11.96	-8.9548	-13.391	-14.723	-7.5188	-12.861	-8.2804	-15.085	-15.268	-11.236	-10.543	-14.989	-9.4017	-9.4774	-15.481	-16.075	-13.418	-16.229	-14.911	-15.477	-15.419	-9.4961	-17.277	-8.6539	-9.0082	-10.733	-19.801	-8.216	-11.178	-10.879	-10.192	-11.14	-9.196	-11.464	-9.646	-9.697	-10.803	-9.9887	-15.787
-6.4231	1.3304	-0.72942	-0.14577	1.4429	0.61184	0.68986	-2.0867	-0.49749	4.5036	-0.84009	-3.6135	-0.9181	-2.5939	1.0363	-2.1099	-3.6915	0.21183	-4.277	-2.4182	-3.5003	-3.0126	-2.9195	3.0903	-0.046958	0.7452	-2.0637	-2.7069	2.2755	-8.52	-2.7234	0.77616	1.4244	1.0784	1.2237	-0.16102	-0.77069	-3.093	-1.7748	-0.47224	-1.2334	-0.05459	-2.4669	-2.7671	-5.6434	0.27052	0.25211	-2.7877	-0.54912	-2.7122
-5.136	-8.6056	-10.8	-5.6165	-11.293	-9.6327	-13.432	-15.416	-8.9402	-7.2704	-4.9682	-6.3408	-7.2016	-10.686	-7.3924	-10.872	-8.5077	-7.0589	-4.8749	-11.089	-14.221	-8.1232	-8.4244	-8.0034	-8.3436	-8.3476	-9.2362	-13.404	-7.8767	-7.6031	-6.582	-10.982	-12.116	-12.775	-7.5063	-9.761	-8.172	-12.017	-6.1647	-12.429	-13.645	-8.5547	-8.3562	-10.779	-13.972	-6.9926	-8.9564	-8.4615	-6.5927	-12.869
9.4207	3.8679	7.4765	3.7748	5.3839	9.7927	4.2248	9.8551	2.3733	10.968	7.1344	8.4649	5.7126	8.741	6.1675	9.5406	6.6005	5.366	10.838	10.277	5.2709	4.5976	8.2909	9.1082	6.163	8.7136	9.0686	11.301	5.7194	8.8112	7.4777	3.9225	7.9367	8.4834	2.2118	4.2222	6.5717	3.704	7.1295	6.3533	6.1081	5.4955	9.1439	3.4378	4.2171	6.649	9.79	3.5897	6.2482	6.2394
3.9739	3.2578	10.674	4.7067	4.9997	1.929	4.4934	6.1117	4.5079	5.4179	4.7771	4.0948	6.8035	4.7985	3.5801	8.7541	5.2216	6.5622	5.699	-0.30438	9.2475	5.4772	7.4239	8.6341	2.3477	4.8509	8.7835	7.4974	3.7474	2.9783	3.9256	7.6582	10.155	7.2455	2.3192	4.4859	8.3392	5.2089	3.8736	3.7108	6.9138	3.8031	7.7161	6.4525	6.839	5.7862	7.0726	5.4879	5.3183	2.6428
-4.8571	-14.664	-10.004	-5.5472	-8.2586	-7.6904	-6.2296	-10.679	-15.824	-9.2913	-11.188	-9.5336	-9.2932	-4.522	-6.8339	-10.985	-7.8416	-11.31	-8.357	-10.317	-12.379	-12.575	-8.534	-4.0966	-6.6835	-8.3738	-13.426	-9.6938	-11.067	-13.051	-8.7216	-12.48	-7.0785	-8.6837	-6.7561	-7.9541	-9.6363	-7.7065	-8.0649	-7.8591	-11.286	-7.1683	-4.4113	-13.283	-10.466	-9.0203	-11.005	-16.707	-7.8261	-5.9588
-3.7491	1.1381	0.061585	-1.1044	0.87217	-3.0924	1.6684	3.5211	-1.6478	-0.5303	-2.5935	-0.27874	-2.1293	-1.1863	-3.8864	4.1958	-2.376	-4.844	-1.7663	2.185	1.4401	0.89868	-3.4267	-2.8303	-3.7682	-2.6125	-1.0468	0.28914	-2.4918	-0.55769	1.9878	-1.2843	2.6224	-7.1768	3.0815	1.0304	-0.87546	2.3095	-0.70399	3.2796	-0.7687	-3.5204	2.1803	3.8012	-4.5133	2.4722	-0.40091	0.42766	1.9869	-0.55118
3.9018	1.5868	-3.3605	3.0159	-0.92777	3.2159	-0.64547	1.2436	-2.0723	-2.2462	-2.6659	1.3294	0.61641	-0.93688	1.5491	-3.2787	0.859	0.30582	-1.4214	3.3019	1.4919	2.6273	4.1206	-3.2443	-2.7602	-0.84062	-3.5268	0.45921	-0.29072	1.316	1.3717	-1.6317	2.9929	-2.8335	-3.945	-1.0814	1.6644	-1.6486	2.4672	2.9025	1.6371	-1.5718	4.4209	-0.21813	2.2051	-5.967	-3.4261	2.298	-4.3865	-3.1613
6.1116	4.9071	10.432	4.9724	6.4377	7.6553	7.7068	6.2663	0.81977	1.3353	4.959	9.5782	8.0533	2.5147	9.3582	8.2032	7.6252	6.7075	8.352	6.6286	4.5008	4.1921	4.1982	8.9391	7.2161	7.4603	5.2761	5.4492	5.5121	5.7791	9.0147	4.0714	8.2901	5.7633	9.1977	8.9517	5.9445	5.6444	7.0072	5.4209	7.7739	6.3414	5.1774	7.1668	10.132	8.0377	12.222	9.7861	9.001	5.4064
-2.3577	-4.7622	-1.1602	-0.88932	0.59668	-3.5787	-2.7296	1.7839	0.63615	-6.7598	0.95492	0.99815	-2.5173	-0.81222	0.24252	-3.1335	-3.9665	-2.8927	0.28111	0.13015	-3.9627	-0.2827	0.77472	-0.61269	-0.16411	0.89398	1.0417	-0.045463	-4.1166	1.344	-4.9601	0.16329	1.1996	-0.19668	1.2956	-1.8011	-1.5778	-1.0402	0.88815	-2.564	-4.2483	-4.6492	-0.86523	0.61035	-3.7275	2.9073	1.8459	0.18881	-1.8934	-0.40693
3.3972	5.3313	0.89128	1.1749	-0.83988	-1.7953	-2.4343	8.1235	1.1706	1.6241	3.7858	-4.005	-1.0921	0.96113	5.7299	-0.91362	2.2755	-2.2023	3.3523	0.070199	-2.2119	0.35391	5.5314	0.80348	2.8968	1.3288	4.4564	0.44733	-1.8175	0.13909	1.4682	-1.8121	-0.42479	0.17152	0.27607	5.1539	-4.4356	-5.7826	-3.3262	1.62	-3.4693	-4.1632	-0.6503	-6.0121	3.6961	1.2616	0.20327	0.42012	0.036505	0.57295
3.3036	5.9133	10.222	6.8825	7.8444	7.8362	8.5858	4.0757	2.0213	4.515	10.425	9.8723	10.816	11.681	9.3184	13.24	8.9735	8.993	5.6023	6.2788	10.336	8.9449	9.9345	8.9871	10.866	8.0958	9.3817	4.9973	7.4259	9.2255	10.569	8.6143	9.8795	7.2202	8.3895	8.7157	12.446	7.6042	10.861	4.7306	11.215	10.56	8.3109	10.099	11.206	7.0246	11.305	4.8406	5.4262	7.8201
-10.162	-10.091	-10.396	-9.1428	-11.228	-7.479	-11.502	-16.068	-12.355	-8.8783	-7.7704	-15.571	-13.258	-16.038	-10.819	-13.215	-5.407	-10.261	-6.3759	-13.552	-10.842	-15.21	-13.844	-7.465	-15.527	-8.6459	-12.568	-11.184	-11.355	-12.574	-13.726	-14.317	-14.784	-10.012	-12.775	-11.939	-12.406	-8.8052	-12.666	-11.196	-10.403	-11.084	-14.267	-11.827	-8.3912	-11.37	-17.094	-8.4671	-8.9252	-9.6769
0.12213	-6.5325	-2.2336	-2.7443	-2.8028	-3.1538	-8.8773	-3.4266	-3.3379	-3.3283	-7.852	-7.2376	-4.8392	1.7948	-2.6299	-2.3953	-4.7352	-0.22424	-4.6922	-4.0338	-4.6525	-3.9438	-4.6796	2.0926	-2.4197	-4.6367	-2.7956	-1.3531	-5.037	-6.7126	-0.70465	-4.9751	-0.98561	-3.5563	-3.4116	-6.4139	-2.5534	-3.5551	-8.2529	-0.5916	-5.3668	-4.0366	1.3444	-4.0656	-4.9516	-2.6562	-4.9555	-6.0405	-4.3273	-4.5916
-10.372	-7.9623	-10.048	-11.317	-4.6322	-7.8099	-10.392	-13.33	-8.5594	-13.91	-8.9672	-14.627	-6.4829	-10.014	-10.551	-7.8049	-11.03	-4.3188	-17.201	-9.0259	-8.9416	-6.0824	-8.7755	-12.45	-12.062	-7.7526	-8.352	-7.2061	-6.2997	-10.908	-7.752	-13.028	-7.8687	-14.373	-7.9053	-7.5369	-9.7897	-3.6388	-11.801	-11.634	-10.568	-9.4941	-8.623	-12.003	-2.4896	-8.8097	-7.0157	-9.062	-4.8498	-8.284
1.2328	-2.2346	-4.2156	-4.5628	-4.7378	-6.6039	-5.6104	-3.2167	-1.8158	-7.4177	-4.8273	-0.45056	0.33364	-2.2949	3.1921	-2.7953	-2.7653	-3.0933	-1.8893	-0.56668	-0.59376	0.67697	0.34572	-5.1122	-3.4072	-2.0979	0.63957	-3.0579	-1.0504	-5.4393	-4.6668	-2.4306	-7.2936	-2.3562	-7.8395	-3.5267	-0.40427	-0.92835	-4.6289	-3.0528	-6.5821	-4.409	1.1154	-1.358	-4.8583	-5.1424	-1.1879	-2.9486	2.5686	-2.2493
5.1523	1.0257	2.6967	5.1258	0.23291	5.188	3.8745	0.7558	1.9463	5.9834	-2.674	1.167	1.6011	-0.41356	2.2199	1.8896	2.8227	2.1402	1.3604	3.4279	1.0728	4.2368	5.3365	-3.0328	3.4973	0.67392	-3.6517	0.88918	0.82242	2.1319	2.1739	3.1677	0.3613	-4.1264	-0.80442	-2.0813	-2.7545	1.6534	-0.00055574	4.6542	0.036388	2.2777	1.5895	-0.87681	2.0737	4.4717	3.7717	3.8358	1.3423	2.4269
-0.52842	-4.3208	-0.060265	-1.0366	1.3399	-3.7318	0.16052	0.63994	-4.3617	-3.8673	-0.42591	-1.586	-4.2071	-0.51236	-5.6154	1.3564	2.6488	-2.9748	-2.1504	-1.3331	-3.3176	-0.39537	-3.777	0.062006	-2.7856	-7.409	0.98222	-1.294	1.6244	0.39972	-2.9876	-3.2838	-2.3271	-2.0291	-0.94449	-1.2238	-1.6744	-1.4801	3.4747	-4.3916	1.5733	-1.2924	-0.70383	-1.3396	2.9507	0.99945	3.8475	-0.83692	-1.4334	-1.2351
-1.0369	-3.7163	-0.025986	3.6432	7.275	-0.68146	3.8765	-6.6599	-2.227	0.41631	2.6003	-4.5147	-1.9155	-0.6582	-2.501	4.4595	-2.7215	-1.5131	-2.023	-0.46301	0.40696	-1.1208	0.019032	3.6022	-1.9512	0.8161	-1.9572	2.6264	3.1038	4.3927	-4.0495	1.8901	-2.7781	-2.1228	3.4534	2.6275	-4.4343	-1.3785	0.27181	-1.8263	-1.755	-2.2115	5.5742	-2.2958	-2.9542	-1.7564	-2.3209	0.33102	-3.2597	-0.29813
2.4849	0.56842	1.8496	0.74832	-1.7477	-5.8556	-4.1625	1.9987	-1.4893	-3.4269	1.7406	-5.3456	3.5758	1.0906	0.1508	-2.1458	-1.9722	3.3183	0.57484	1.7931	-3.7874	-1.1525	-2.7745	1.2874	-4.0969	-0.62667	-4.3776	0.52608	-4.8499	-4.1122	-4.6495	4.8783	-4.7132	-2.8324	1.9104	-3.7325	-3.6058	-1.4926	-3.5331	-5.3192	-3.2261	0.42024	-5.0804	-0.0017892	-0.79891	0.6672	0.10014	-5.4997	-0.55964	0.65304
-7.6105	-4.8109	-8.6877	-3.473	-7.3781	-7.0891	-8.9683	-6.4291	-6.2762	-9.2683	-5.3788	-6.2855	-3.0017	-8.172	-6.9632	-5.2126	-4.6947	-2.934	-10.023	-5.8365	-4.8798	-11.499	-4.2417	-9.6754	-5.1797	-5.9942	-5.9554	-9.536	-9.1839	-8.7346	-2.8527	0.12247	-10.328	-8.599	-8.5184	-8.5126	-6.8479	-7.1802	-4.1444	-3.4999	-7.5979	-6.1799	-5.4698	-5.6961	-5.3554	-4.3773	-8.0996	-8.5526	-0.19628	-7.2163
-1.2629	1.9002	-0.42521	3.4254	0.99024	-0.10496	0.0063284	4.1333	1.1721	2.8864	0.19133	-1.214	2.1338	0.89746	-0.43618	1.155	1.3546	4.0357	-3.4714	2.4877	3.304	0.2295	2.5807	-3.1067	2.9126	2.3651	6.1215	-3.3956	2.5337	-0.3137	1.3124	-0.47981	-0.13884	-0.71009	-5.1059	4.4401	-1.0388	1.5459	-0.38887	6.9754	2.064	-1.7774	-1.1472	-1.5236	4.3001	5.3094	-0.20426	2.1533	-2.3605	1.3027
5.9462	-0.7658	1.7759	5.4108	0.097182	0.92485	5.024	2.4294	1.9665	2.2783	-4.3433	2.6053	-1.5962	-2.0936	0.15615	3.5392	-3.5804	6.1599	0.47334	-2.3326	5.5867	0.56764	1.6819	0.39886	-0.52844	1.5852	-1.2837	2.9596	-0.91986	3.3212	5.1616	-0.7325	0.76196	4.5053	1.9922	0.49693	4.2987	3.2051	1.4025	2.0272	1.0618	5.5039	3.048	1.0931	0.021036	-3.3945	0.85392	-0.19264	4.5327	0.11834
-4.4353	-12.718	-10.838	-8.7795	-5.6608	-6.8227	-10.057	-4.9212	-12.207	-3.4012	-6.2316	-2.7922	-12.435	-4.8085	-7.4743	-11.114	-8.3872	-10.879	-6.7247	-10.926	-8.5558	-10.271	-12.834	-6.4546	-5.1897	-10.009	-11.119	-7.6058	-14.148	-7.4121	-13.343	-11.451	-4.7172	-7.3442	-9.2302	-10.361	-8.6314	-7.7464	-9.8474	-7.0695	-5.6334	-11.038	-8.7828	-5.3097	-10.106	-7.3	-11.008	-12.205	-11.765	-6.9709
3.6029	4.7408	4.5431	7.0668	8.6352	8.008	9.4937	4.4812	2.6568	7.9681	5.79	8.127	7.8148	1.5256	9.3448	10.521	3.772	10.701	6.5072	-0.16813	7.6895	6.9785	10.571	7.567	5.3131	5.5575	7.6157	2.2711	8.8196	10.021	4.2284	8.4259	11.031	8.6206	8.5096	8.215	11.202	6.6405	6.6845	6.554	5.6577	9.9554	5.8924	10.465	9.0416	4.148	2.9397	9.1839	8.2565	5.5315
-4.1928	-1.5336	-4.0737	-8.4687	-3.8713	-1.3226	-4.5327	-1.2203	-6.2351	-0.71934	-4.5925	-3.631	-4.6814	-5.0676	-1.6883	-3.402	-3.9469	0.24073	-11.342	-2.7472	-3.1935	-3.938	-2.5357	-0.42291	-0.4911	0.090727	-3.6122	-5.6067	0.0062905	-0.97372	-5.0079	-2.8084	-1.801	-4.6839	-3.7723	-3.0063	-1.2394	-2.7235	-4.3097	-1.7212e-05	-3.3269	-2.3951	2.6842	0.48524	-2.8118	-0.023163	-4.2962	0.22437	-1.0234	-0.38629
12.719	-1.7908	1.1606	3.1599	3.8817	1.4028	7.7161	2.8662	2.1393	-0.38965	4.3575	6.1482	0.6503	2.5968	1.1978	-0.11789	0.25192	7.4922	0.63691	4.3126	3.0704	4.1495	3.614	3.7932	4.0881	2.1751	5.5125	5.0236	2.8172	1.703	2.3354	4.9003	6.6221	3.1698	5.9707	-0.66259	1.121	3.7478	4.3031	5.6213	1.7469	4.7363	6.1191	3.7007	2.7093	4.5655	2.817	2.4834	4.4012	7.4961
8.5577	12.466	8.4423	9.7583	12.951	11.843	9.4948	9.093	7.059	9.9553	7.1689	8.8551	9.1666	10.656	8.4845	8.193	8.9577	13.056	13.243	11.024	13.848	12.38	8.9962	13.016	9.8225	13.762	11.607	10.676	13.344	9.9621	7.7857	8.7853	10.363	10.013	10.527	8.3972	11.333	15.347	12.205	8.0589	11.562	10.021	10.358	12.437	6.1334	11.258	8.9512	11.735	11.829	13.233
-1.0613	3.4459	3.7561	-0.16912	-0.77934	1.3416	-4.7348	-2.2352	-3.2029	1.5105	2.2864	0.31337	1.6235	-0.008967	-3.8006	-0.98529	3.4981	0.0025423	-3.1466	-1.1848	-3.096	-6.3158	-1.9613	2.5459	1.198	-1.25	-2.6588	-7.642	-2.9764	-1.0088	2.8083	-0.41137	3.3271	2.9294	2.0484	3.9113	-0.6477	1.4362	-0.98178	0.97143	6.3158	-4.4618	2.2767	-1.6151	-0.72602	-3.2174	1.3964	-0.021245	1.8548	-1.1238
3.538	-0.79892	-0.20068	3.9505	3.5578	1.0563	1.7115	-0.43512	-3.7173	-2.7093	-2.9153	-0.7299	-5.0468	-0.85581	0.74965	-0.59265	4.4079	-1.6018	-2.2504	5.8508	-0.2471	-1.721	-0.20372	-1.366	4.8105	3.6755	-4.4755	-2.1055	0.037767	1.1289	1.7133	-1.363	-3.2175	1.3356	-3.3754	-0.91929	2.8854	0.45006	-0.25869	-2.0204	-2.2756	1.5093	1.7573	2.0811	-2.1885	-2.795	-0.37252	3.6669	-1.0533	-0.71886
-8.8003	-11.562	-12.833	-11.198	-4.3786	-11.547	-10.013	-9.2809	-14.872	-5.8584	-13.931	-8.0483	-10.789	-9.1506	-7.6482	-11.099	-13.931	-8.0496	-11.53	-12.338	-10.381	-14.192	-11.608	-10.103	-12.132	-12.081	-10.588	-9.2823	-11.839	-8.5746	-12.23	-12.454	-15.436	-7.6265	-8.3667	-11.31	-11.363	-13.166	-7.4001	-10.4	-9.9968	-10.96	-12.961	-15.307	-12.601	-8.657	-9.2827	-9.7209	-12.408	-13.716
0.87688	-3.1147	-7.5931	-0.24134	3.3631	0.56548	0.034453	-8.3786	-2.8269	1.6951	-2.2681	-0.86654	4.6361	-1.8726	-3.2978	-5.2091	0.42856	-4.7182	-0.10682	-2.5295	-1.5727	-2.6804	-0.7018	-1.0186	-5.8111	3.5192	-0.040685	-3.4148	-0.96919	0.47756	-6.5196	-9.4522	2.9443	-6.8149	0.36196	2.6674	-5.0879	-0.38009	0.3402	2.3298	2.6832	-2.1807	-5.6783	4.9579	-0.6045	-0.61827	-0.59306	-0.71775	-0.45027	2.4186
-7.6807	-7.2511	-5.7613	-10.104	-2.8802	-6.9369	-7.571	-8.1587	-4.643	-4.8994	-5.5862	-8.3676	-6.8004	-9.6748	-8.0377	-6.1583	-7.7779	-4.5437	-9.1349	-9.4866	-2.129	-6.5551	-7.3519	-7.0697	-6.9999	-6.4944	-7.1912	-9.502	-4.7322	-6.3102	-6.1493	-2.8708	-7.804	-9.1848	-5.585	-11.883	-6.7527	-8.5766	-5.8352	-6.4733	-8.2467	-9.3578	-11.652	-6.1659	-5.5782	-5.6601	-9.1284	-10.275	-6.0774	-4.5539
0.30564	6.3478	-1.6028	-2.8874	1.8906	-0.25447	-0.58238	-1.8882	-4.384	-4.1387	-0.73351	-3.6193	4.4054	-6.4173	-4.2443	-0.07697	-4.969	1.9483	-4.4173	-0.62841	-2.8276	-0.45336	-4.5128	-0.85881	-4.0816	-3.5169	-5.1836	-2.7536	0.19019	-0.97751	0.16661	0.32891	-0.30749	-4.4927	-1.4696	-6.7051	0.93128	-5.8703	1.1658	0.41007	-6.0661	-3.0478	0.78824	-1.4855	-0.62672	-6.6842	-2.2881	-5.5191	2.5305	0.73819
-8.7601	-14.244	-12.035	-3.3283	-12.197	-6.6488	-13.194	-12.112	-11.974	-11.656	-9.134	-5.4467	-5.3913	-11.061	-9.2867	-5.953	-8.3371	-10.73	-7.3844	-7.4034	-8.8973	-5.0466	-9.3338	-10.607	-12.519	-5.7339	-8.0444	-7.6997	-11.775	-11.669	-9.4626	-4.9972	-7.8966	-6.7956	-11.679	-6.7478	-7.6734	-3.2049	-5.503	-4.002	-10.954	-5.3677	-5.8191	-7.4212	-8.2538	-10.251	-7.902	-3.9195	-15.715	-10.576
-0.15753	0.4149	-3.748	-3.5095	-0.78032	-1.3485	-2.1371	-3.2885	-1.5871	-0.8304	1.308	-3.4629	-1.5222	-4.5187	3.2285	3.1283	1.173	-1.0158	0.049805	-1.3472	-4.1699	-0.45005	0.64473	-2.8078	-0.86057	-4.4936	-0.81453	3.7054	-0.037112	-3.5959	-1.6768	1.3087	-2.8435	1.399	-3.4697	-1.4843	-2.9515	-2.772	-0.3213	0.93653	0.059583	-0.36656	-4.6802	-5.125	-4.5261	-2.9662	0.55194	0.38781	-2.8271	-0.43164
9.4539	0.50852	-1.7375	1.9753	-1.4302	1.4216	0.78737	-2.8823	-0.96343	-0.11936	0.74869	-2.33	0.65352	-0.68649	1.5397	6.5987	0.70943	2.0913	-6.2361	-2.8703	-3.4965	0.73753	1.5027	0.071578	1.3929	2.843	-0.88772	3.0666	-0.84437	2.6248	4.2484	6.1557	2.1829	3.7207	4.1112	5.6535	3.1815	0.99101	1.6048	3.053	-0.71625	0.66318	3.1986	-1.7227	3.894	-0.55055	-1.0514	-1.2414	-0.20198	3.2171
-7.3102	-5.5566	-4.058	-3.8764	-1.6868	-6.1798	-7.8267	-0.45798	-6.8416	-4.3955	-6.3757	-6.6855	-4.1392	-4.1308	-2.7905	-4.9729	-5.8781	-6.6172	-5.7695	-4.1641	-6.1947	-5.8709	-2.3168	-8.1055	-7.8943	-3.0164	-6.3364	-3.3696	-5.618	-7.021	-2.9559	-8.0034	-5.9686	-3.2009	-6.0299	-9.1882	-6.7475	-5.0581	-6.9364	-5.2016	-2.9366	-2.7438	-3.099	-13.113	-5.001	-5.1766	-4.5485	-7.0512	-1.5873	-5.9496
11.58	3.6455	6.9907	6.7025	4.4191	5.7998	5.9477	6.6473	5.9342	5.2587	4.7621	9.3516	9.1845	7.9977	10.783	5.3774	5.5815	2.6512	10.31	2.6776	7.3242	9.3905	7.086	3.7553	6.7565	4.2972	9.1591	5.0609	3.0898	6.8064	5.8108	5.3814	7.6599	7.5926	6.5703	5.7602	6.3314	3.1415	11.033	8.3794	7.5562	3.1242	4.832	5.1888	4.1286	5.1434	1.9626	4.8991	8.0747	7.6114
-3.0344	-2.0844	-8.0002	-3.464	-1.3439	-3.0391	-3.6953	-4.3682	-3.5525	-3.2319	-4.8971	-0.55239	-3.2231	-3.162	-4.4503	-0.91534	-6.2976	-3.1274	1.5328	-2.5169	-6.823	-4.8139	-3.6828	-6.8861	-4.1758	-6.4632	0.26171	-6.8537	-1.4988	-9.2348	-5.2072	0.34628	-7.5915	1.0407	-2.9885	-0.71219	-5.5945	-5.8792	1.8169	-1.0381	-6.9156	-6.4977	-5.7545	-5.3739	-5.7628	-3.3475	-5.39	-1.0372	-2.7856	-7.3765
0.68141	5.7853	0.10651	-4.1104	0.55785	-5.4883	-3.0513	2.107	2.2353	-6.3363	-3.3638	1.3954	0.61044	-3.3002	-1.5189	2.5887	-2.5659	0.054403	-0.1714	0.89868	-4.1273	-1.8267	1.5977	1.6112	-1.6293	-2.3275	-0.29757	-1.7768	-2.5713	-2.9952	0.60485	-0.33974	-0.72272	3.0866	-2.0031	-2.0286	4.3195	1.4946	-3.5433	-1.8647	-2.8906	-1.0293	0.39393	-3.0963	2.9365	-0.48295	-1.8809	-3.838	0.11461	0.65793
-0.1585	2.4697	-1.2569	-3.7251	0.89215	-4.693	-3.2464	1.6836	-3.4416	-3.5412	0.93051	-1.63	-5.8156	-2.3807	0.66481	-2.8727	-1.6228	-5.6043	-5.0573	-3.15	0.073157	-0.11344	-1.6295	0.14659	-6.3658	-5.205	-4.1079	-4.7973	-2.1444	1.7974	0.4148	3.2334	0.50619	1.8945	-1.4885	-1.1441	-6.2907	1.2296	-4.4064	-3.6711	4.0719	-3.3595	-2.1264	0.72191	0.18344	1.3766	-0.88438	3.1447	0.92907	2.2482
4.0912	5.7839	10.185	11.682	7.6673	9.248	3.9193	5.4245	7.8101	6.2737	7.2828	-0.40695	9.6423	5.3717	8.1153	11.116	13.958	10.232	12.608	7.2669	6.698	7.5126	5.6197	6.5519	9.4062	7.3321	6.5301	5.3836	8.258	7.9406	5.7012	8.3695	5.8528	4.7243	4.7326	4.9652	10.134	3.4598	10.885	11.415	4.3596	6.7273	9.5393	7.4416	6.3893	1.4901	6.8629	11.131	3.479	4.791
-0.91904	0.69014	2.7849	0.037032	0.17886	-0.031093	3.1493	0.87609	1.025	3.6842	-0.6586	-2.4537	5.0161	1.7467	-2.6384	-2.2721	-0.026645	0.42992	4.9035	2.7554	2.1396	3.1402	8.0565	1.4564	0.86915	2.9836	0.69201	2.1085	-2.2211	-0.1075	-1.1963	0.89202	-1.2405	1.416	-0.3563	3.9945	-2.7624	2.2958	0.42888	4.6249	0.34418	1.6843	4.4185	2.6822	1.1698	6.9457	-1.6373	4.1314	1.7916	4.5633
-3.8329	0.93231	-0.12043	-1.355	-0.76876	1.9058	-5.5968	-3.0429	-1.7667	2.0563	-1.0015	-1.8221	-2.4169	-4.4396	-2.2221	-2.8622	-6.9242	-2.6121	-3.9305	-3.0324	-0.040908	-4.793	-5.8062	-7.4436	-2.5428	1.5603	-3.8946	0.91249	-6.2678	0.94047	-0.27385	-3.8014	-3.225	1.2123	-2.2775	-4.2421	0.099044	-3.1293	2.2929	0.83846	-0.61959	-0.89376	-1.7234	-3.9029	-1.8006	-3.3639	-0.046429	-5.303	-2.2075	-8.2769
4.6157	8.5944	3.9097	7.272	9.6892	5.8556	7.8377	7.2091	9.5135	4.9679	9.1186	7.6393	10.546	4.051	5.4224	5.797	5.7011	4.5852	8.2432	5.4302	4.5732	7.0179	8.2642	6.6922	5.915	7.5524	4.5515	6.0833	9.1479	8.3247	7.5241	6.9119	5.4926	6.8358	4.2153	5.555	1.3378	12.857	5.5352	5.5043	13.803	6.4898	1.5319	8.424	7.453	6.4499	6.0533	4.4047	6.7514	5.2027
-1.0962	3.3127	-1.6305	1.0051	-2.9493	3.2423	-4.7241	-0.67031	1.3824	0.88598	-0.084695	-3.576	-0.71971	-0.34516	-0.93847	3.3702	-5.7511	-2.2529	-0.92395	3.8182	-2.051	-0.67482	-3.3951	3.1893	2.4707	-2.707	1.939	-5.4378	0.72174	3.5712	0.28092	-3.4087	3.7399	3.3892	-4.1739	-0.072233	2.1833	0.95353	-3.2555	0.18987	0.58075	1.0549	-0.037246	-0.65845	-3.238	-3.3501	-2.4923	3.0147	4.8651	3.2973
-16.378	-12.626	-12.789	-10.386	-5.5214	-15.664	-15.365	-8.2695	-11.807	-15.319	-15.313	-10.657	-13.559	-11.492	-14.606	-11.006	-11.503	-13.82	-12.92	-13.211	-11.532	-10.933	-13.33	-15.66	-9.9958	-10.745	-14.055	-10.809	-10.355	-11.769	-14.251	-10.699	-13.817	-12.758	-7.1257	-13.334	-10.767	-12.388	-10.078	-13.265	-12.595	-16.294	-8.251	-17.042	-13.05	-10.653	-9.2048	-14.587	-13.308	-17.238
-8.0472	-4.9861	-8.6623	-7.6175	-12.59	-10.21	-4.132	-12.868	-10.085	-10.199	-10.872	-10.795	-7.2781	-10.474	-11.64	-11.999	-11.326	-9.7562	-8.2826	-11.927	-14.087	-3.9841	-11.244	-12.557	-13.281	-11.127	-11.661	-8.3319	-9.5586	-13.532	-5.9476	-14.519	-12.101	-13.782	-9.0787	-9.2318	-10.422	-6.4111	-7.676	-11.171	-8.9116	-10.507	-2.9195	-6.1981	-7.063	-10.762	-10.039	-6.8165	-12.82	-10.425
2.3824	1.8515	0.45398	1.8807	-1.1772	7.8308	-1.5121	-1.3626	0.34298	1.672	3.7358	-3.3816	2.4099	-2.9113	5.5792	0.25488	-1.637	0.66618	-2.4142	-0.7029	-1.4424	8.3725	2.2713	1.0684	1.1487	-1.9062	5.1402	2.2584	3.2322	-1.4256	-4.4848	1.8018	3.8729	5.4604	3.8263	4.1453	0.027683	1.4002	4.6088	3.1128	0.24747	-1.1886	2.6059	2.7499	0.68211	5.333	0.46283	2.1796	-4.1776	5.2161
0.65527	1.2193	1.686	6.2374	0.89899	6.1278	0.96547	1.4818	2.5063	0.88273	-0.073652	-0.9168	-0.078824	0.014097	1.0025	2.4309	-2.1139	1.2144	6.0288	0.44349	-1.207	2.0924	2.9234	2.5473	3.752	0.15085	2.4585	-0.33125	-0.35262	2.6242	-3.6195	-0.97412	-1.4627	6.9251	2.3072	-3.3321	4.4526	4.2278	0.65874	-1.2364	4.8864	1.9624	2.0615	3.5188	0.060975	0.96282	0.54953	0.66718	3.235	1.023
-8.3255	-13.587	-11.557	-11.763	-11.205	-8.1994	-10.026	-18.295	-7.1686	-11.75	-12.198	-15.272	-10.65	-9.0678	-14.404	-12.714	-16.247	-6.3923	-16.647	-13.289	-12.028	-9.7137	-10.528	-14.663	-15.139	-10.378	-15.039	-11.591	-12.606	-9.4494	-16.447	-7.3323	-12.371	-7.3251	-11.688	-9.3408	-14.017	-10.095	-13.631	-15.13	-10.666	-12.716	-11.01	-8.0298	-14.213	-11.526	-13.215	-5.811	-9.0176	-6.9064
1.9798	10.54	6.3539	4.0124	5.907	9.0352	10.917	8.8638	4.9779	6.1303	4.2586	10.693	6.7657	5.5039	11.803	7.3167	6.6933	6.2778	4.9505	4.0066	4.2726	11.261	2.9205	9.2598	7.8856	5.938	10.289	2.9416	9.3314	8.7083	1.5604	10.394	2.2676	8.8115	4.6596	2.6063	2.626	8.4092	4.6355	7.3121	6.5369	4.6536	7.7604	8.7434	7.9324	7.2588	2.2752	7.7479	5.9245	2.9341
-13.014	-11.562	-8.1843	-14.859	-8.5487	-3.8977	-8.9889	-10.118	-10.164	-12.728	-12.96	-11.736	-12.154	-11.486	-6.3373	-13.422	-13.447	-13.192	-6.5485	-13.327	-14.084	-11.447	-10.056	-16.605	-14.466	-13.87	-17.665	-11.91	-9.9244	-12.984	-9.3119	-15.584	-12.424	-15.143	-15.583	-10.477	-11.917	-9.6813	-12.295	-10.087	-10.328	-10.19	-13.75	-15.036	-10.781	-10.045	-8.1551	-12.202	-9.1315	-14.098
-1.9568	1.4442	-5.321	-4.2949	-2.0492	-2.0561	-0.81507	-3.1761	-4.1161	0.049858	-2.4951	-0.45878	-0.42017	-0.55357	-2.0322	1.0025	-4.157	-1.3792	-6.3687	-8.4586	-2.1624	1.5258	-4.0766	-4.215	-2.3699	3.9498	-6.5143	1.2382	-0.18099	-1.2485	-1.8452	-2.4771	-1.3555	0.59363	-5.2264	-2.3886	0.42848	-4.1146	-4.309	-8.4647	-4.518	-4.0427	-4.6509	-6.2134	-3.4	0.22075	-4.6871	-4.2924	-5.4258	1.4501
7.1051	6.6958	10.138	4.1909	7.7948	6.2029	6.1486	5.1143	8.3206	6.0268	7.4062	6.7024	6.0675	3.0527	6.6685	8.6102	3.7026	8.3794	7.0969	9.7855	6.8373	6.7765	9.8466	8.222	7.1676	7.5787	10.385	7.7903	5.2257	8.3787	7.8107	8.1953	6.8647	7.4136	8.7513	6.5152	4.611	8.734	5.7672	10.343	8.212	9.8876	10.588	4.4551	9.5055	4.2133	2.2719	5.2315	6.0436	5.6117
-10.148	-10.127	-12.934	-11.942	-12.056	-8.7869	-8.2863	-15.847	-12.286	-9.8055	-11.582	-3.9362	-9.4858	-14.251	-13.152	-6.9634	-16.784	-8.074	-9.071	-15.354	-11.027	-9.0636	-9.4232	-14.212	-10.999	-8.4128	-15.916	-13.636	-13.121	-7.9149	-5.9883	-11.076	-10.696	-7.5412	-7.8905	-11.201	-12.61	-11.806	-13.868	-7.2414	-10.622	-10.835	-12.835	-11.28	-11.936	-12.725	-8.9233	-14.274	-11.616	-16.564
2.0193	-4.1247	-4.1115	-1.5844	-0.2292	7.0143	4.3527	1.3763	-3.5765	-4.4344	-0.049863	2.6101	0.44799	-1.0276	0.95666	2.8435	2.4857	1.6163	3.3202	0.94149	-1.2805	2.3877	-1.1303	-3.801	3.4842	6.4402	2.7515	-0.26127	1.2531	-1.3053	-2.9545	5.0458	-0.052458	4.2859	-0.85218	1.7234	-0.82816	2.7925	1.4593	3.0096	2.5392	1.8965	-2.5479	-2.0611	2.6392	2.3568	3.0465	3.3562	-2.0276	1.0086
-1.4371	0.86776	-5.7391	-1.3209	-0.57136	-5.2555	-5.0058	-2.2202	-4.5629	-2.0874	-1.92	-2.8072	-5.9067	-1.6985	-1.5539	-2.6726	-5.5857	-2.1439	-4.7486	-1.9828	-7.8517	1.0451	-2.705	0.21803	0.43519	-4.8609	-4.9896	0.22627	0.18119	1.2552	-2.5373	2.7976	-3.0163	-5.5747	-0.51145	-4.8215	-2.7397	-4.492	-7.1506	-3.7181	-0.32954	-2.2304	-5.2233	0.30612	-5.0575	-1.2138	-1.9179	-4.1681	-2.0649	1.1849
-4.3199	-0.38358	-8.0709	-4.8672	-3.9402	-4.6459	-5.175	-6.4334	-1.4408	-2.2398	0.10445	-4.8206	-1.7709	0.43998	0.8484	-3.5863	-2.7631	4.1127	-0.85332	-6.9838	-5.5194	-2.172	-4.979	-0.73736	-2.0359	-8.3311	-2.7972	-5.0403	-0.21591	-2.6206	-0.95856	-5.1536	-9.5037	-2.8816	-2.5153	-1.5602	-0.77938	0.037928	-3.6014	-5.6248	1.6917	-6.502	-5.0832	-5.2391	-5.1546	-4.0467	-0.54079	-5.4455	-1.7987	0.85984
-22.5	-17.006	-24.917	-17.779	-19.141	-23.151	-23.74	-21.582	-23.274	-15.643	-23.643	-19.794	-22.584	-19.399	-18.303	-23.63	-23.489	-19.434	-17.519	-20.196	-18.817	-19.564	-18.467	-23.922	-21.878	-22.231	-25.308	-23.045	-24.851	-22.225	-21.555	-24.218	-23.079	-24.701	-25.035	-24.878	-23.292	-22.367	-18.238	-25.581	-21.266	-17.708	-25.451	-26.778	-21.709	-22.48	-20.455	-24.865	-20.362	-21.827
-4.476	2.2496	1.0707	3.0828	-0.31171	-1.5967	-0.12755	2.1741	-2.1268	-0.88126	-2.0697	-3.5813	-1.6695	0.71669	-3.0488	2.7753	-1.5269	4.2061	0.1346	4.7741	-1.8253	-0.41643	4.4408	-1.4042	-1.6653	0.79288	3.2421	-4.9375	-3.1639	1.233	3.804	-0.081876	3.2735	2.4559	-6.2836	4.4106	3.5419	0.29426	0.82959	-4.1914	-1.982	1.1808	3.7792	1.247	-0.20909	4.3951	1.8046	1.2891	0.15717	-0.21501
2.2962	7.3834	5.8736	6.6528	10.038	8.8265	4.1582	2.7988	3.8423	3.3354	7.1718	8.8982	11.078	4.9694	9.0664	7.3883	-1.3988	7.7392	5.1661	3.0654	6.6468	9.5929	5.4268	5.2599	8.9338	5.8896	8.1655	4.5754	9.6261	8.6537	6.9679	6.0203	9.2106	6.4917	2.8677	8.8406	4.4237	4.5514	5.0674	10.179	7.4868	9.3345	6.237	5.7708	9.1346	5.5473	4.829	6.006	8.5974	6.4122
-3.2977	-1.1824	1.3796	-0.36823	0.72076	-3.4557	1.5055	0.65502	-0.068297	-0.91285	1.7931	0.44622	0.55703	5.4937	2.9122	-2.7719	0.2469	0.12113	-1.255	2.2071	3.0098	-0.48796	-4.8751	-2.5045	-1.0613	-1.9022	1.7569	1.0157	-2.5008	-2.7309	-1.3995	0.4352	2.2353	2.1273	0.33175	0.37801	1.9393	3.2982	1.7503	3.0717	0.75562	-2.8188	-0.30209	-0.76065	7.0375	-3.3875	-1.3313	-0.61795	2.0589	3.6328
-14.436	-10.479	-10.197	-12.49	-8.8146	-6.4303	-11.756	-13.137	-9.9932	-8.3964	-7.8232	-5.3304	-12.898	-10.741	-9.6615	-11.197	-11.606	-13.003	-10.212	-11.551	-8.4493	-11.202	-7.273	-12.22	-8.7437	-11.999	-15.311	-7.4902	-12.696	-8.8793	-9.0323	-16.058	-13.266	-8.9573	-12.074	-11.737	-12.552	-7.5324	-15.37	-6.2233	-5.6905	-6.9961	-9.034	-9.6977	-12.818	-14.548	-12.84	-11.529	-10.291	-6.3387
-2.6551	-6.8274	-6.2327	-3.9519	-2.5482	-6.9802	-6.7387	-4.9908	-3.4515	-1.0538	-10.417	-3.5674	-7.4797	-5.3188	-6.4528	-4.5359	-8.1584	-10.04	-7.846	-5.5684	-4.2072	-4.3465	-7.7658	-3.6981	-8.4977	-5.2131	-3.8468	-9.5041	-7.9228	-3.6481	-0.59131	-6.0039	-6.4425	-8.208	-6.8393	0.59404	-2.3534	-3.5758	-3.066	-5.198	-8.1516	-0.6568	-1.7321	-5.7946	-4.2175	1.8727	-4.5001	-5.8946	-6.0913	-5.4021
-2.6839	-2.5017	-0.5154	2.297	-0.68397	1.0139	3.7321	3.4143	1.0828	0.166	-0.29038	2.8373	-1.4873	-2.2849	-1.052	-5.5635	3.6986	3.8166	0.02122	0.44933	1.7619	2.592	-2.4804	-4.8549	3.5361	-2.9932	4.0743	-0.36107	-0.38254	6.1384	-0.26232	-1.4112	-1.6015	3.2864	1.8106	-3.232	-4.9307	1.8121	-1.1244	-0.8993	2.9392	-0.89567	-0.20939	-0.061277	0.051387	-0.45474	1.7825	-3.7128	-1.8274	-3.1142
-3.3644	-0.35797	-1.8146	2.8781	-2.4703	-3.4209	6.2245	-3.5009	-1.8333	0.57029	-0.57613	-0.25219	2.3489	3.2892	0.82161	-2.728	0.28623	-0.78721	1.6913	-2.4975	1.1152	0.41722	2.3327	-0.12685	2.5117	-2.9657	-0.45948	0.75085	2.1781	-2.644	0.3496	-5.78	-0.44275	-0.61819	2.756	-4.8166	2.0807	-1.5785	-1.8581	1.745	-0.26382	0.18428	0.98386	3.5652	-1.3205	-0.23399	2.9288	-3.7519	-1.5466	-0.076121
-25.279	-16.556	-20.209	-23.018	-25.388	-19.95	-21.314	-22.142	-19.775	-23.477	-19.677	-19.468	-23.584	-19.612	-23.881	-19.977	-23.124	-16.634	-24.631	-26.108	-23.021	-24.351	-19.702	-19.207	-19.072	-22.023	-17.575	-25.529	-23.242	-22.828	-22.414	-21.815	-22.302	-24.652	-22.974	-22.47	-27.101	-19.938	-23.591	-19.979	-24.774	-20.259	-21.672	-27.122	-21.597	-23.894	-23.548	-19.997	-22.888	-23.688
-0.62795	-3.3018	-0.62058	1.847	-3.1326	-3.8573	-4.3488	-5.1447	-0.90204	-3.3558	0.68848	-0.24821	0.316	-4.6103	-1.7707	-4.0727	-2.0782	-1.0474	-2.9938	-0.26885	0.12804	-6.268	-2.6919	2.5639	-7.6727	-5.4959	-2.8333	-1.5974	-8.7073	-0.33024	-2.1707	0.28856	-3.6112	2.6052	-1.5729	0.81684	-4.7687	-1.5049	0.051512	-3.7936	-0.98574	-2.7845	-2.597	1.3541	-6.8037	-3.493	-4.9923	0.65371	-3.13	-4.3241
-1.9483	-0.22548	0.92774	-0.80061	-0.087322	-7.3657	0.92243	-1.082	-3.1658	-6.567	-4.6953	-4.0718	1.665	0.60251	-0.50438	1.7136	-1.0421	2.1036	1.3498	0.63954	-0.59682	-1.8423	-3.7809	2.221	0.18572	-2.5644	-5.295	-4.7039	3.8513	-5.2675	-1.9413	0.87928	-7.0242	0.75818	-2.2791	-0.9884	-1.4623	-0.39805	2.1083	3.7318	-2.0678	-2.623	2.5672	-1.5943	-3.591	2.9765	-5.3506	-0.14254	-4.228	0.05514
-6.1448	-4.0435	-6.8592	-12.034	-6.2503	-9.4561	-8.7013	-8.543	-12.322	-9.5771	-11.306	-9.5287	-10.235	-10.138	-14.543	-11.332	-8.8067	-14.182	-8.0655	-11.065	-13.083	-14.7	-10.084	-9.8073	-9.1661	-11.514	-9.2747	-6.341	-8.458	-5.0883	-8.4167	-10.074	-8.8977	-16.276	-11.642	-9.7341	-9.1991	-7.5097	-14.386	-11.101	-10.261	-5.7203	-8.6068	-5.9127	-6.8464	-11.197	-10.332	-14.115	-6.5991	-8.7991
-9.6063	-7.5255	-8.5929	-9.0156	-11.521	-5.9931	-9.3952	-9.0418	-10.242	-7.0846	-7.1339	-10.206	-6.4161	-9.436	-4.4058	-4.2464	-9.8184	-7.5739	-10.298	-10.934	-8.7394	-7.4861	-8.8054	-6.8316	-5.0351	-8.0945	-8.7346	-13.082	-6.4638	-8.2627	-11.256	-11.261	-11.927	-11.335	-5.0474	-9.9619	-9.471	-7.4421	-9.9178	-10.781	-9.4091	-8.412	-8.1493	-9.1438	-7.8895	-9.7483	-10.067	-9.476	-8.3693	-14.558
6.299	0.38445	3.2092	3.2866	4.2077	1.888	2.3762	5.2455	4.3066	0.62415	2.7454	0.075583	2.0895	2.0395	3.8965	0.54226	7.0219	6.1236	2.8005	2.0879	2.9814	1.0576	5.5155	3.9463	6.1757	6.5892	2.6295	7.18	3.7313	2.2577	1.8268	1.9242	0.63071	0.93467	1.7396	1.3362	5.118	1.1564	4.8742	-1.5018	6.4226	-0.8978	5.8153	4.2333	3.433	3.7128	6.5507	-2.5426	1.0689	8.589
-8.9051	-13.133	-6.0987	-15.45	-8.9738	-14.836	-14.308	-15.25	-9.9212	-12.69	-15.776	-12.926	-13.008	-13.882	-10.311	-11.198	-12.115	-11.816	-7.9801	-11.074	-10.058	-14.953	-13.755	-15.008	-12.358	-15.64	-15.801	-15.193	-10.646	-7.9842	-8.8169	-10.486	-11.002	-12.237	-13.585	-11.809	-9.4995	-11.465	-12.554	-8.2705	-10.447	-13.63	-15.894	-16.449	-8.7933	-10.446	-13.069	-13.643	-10.631	-8.8801
-12.445	-7.2333	-13.4	-7.4545	-11.023	-11.025	-11.952	-14.303	-12.357	-11.128	-5.5579	-13.241	-13.532	-13.253	-13.909	-13.269	-9.0431	-11.141	-10.647	-12.118	-10.379	-14.229	-8.3594	-13.266	-9.4199	-10.493	-8.2356	-10.346	-14.701	-13.191	-12.804	-11.675	-13.73	-12.627	-6.1217	-10.893	-12.698	-11.771	-13.745	-13.76	-15.531	-8.3675	-13.81	-14.19	-10.509	-8.881	-11.52	-16.84	-11.245	-12.341
0.31046	-1.0902	8.0243	-1.8857	1.7521	6.5451	0.60112	1.0352	1.2581	9.2268	3.0406	6.1495	5.1571	0.26614	0.98346	2.4881	2.7771	2.8543	-1.6765	2.2732	-1.4827	4.8927	5.5897	5.5945	4.1463	0.37132	5.0018	4.5536	2.3405	-0.46832	3.2345	-2.4465	0.38141	-0.59906	-0.26133	-0.16943	4.0811	0.5854	-2.0815	2.814	-0.61392	2.2464	1.1612	1.4309	-2.7336	1.6526	-1.7896	-0.51232	2.0644	4.918
-12.208	-8.7704	-11.613	-9.1386	-11.203	-14.365	-9.2027	-12.118	-10.963	-12.644	-9.742	-14.773	-8.4398	-8.3044	-10.746	-11.894	-8.831	-14.844	-14.003	-10.346	-16.486	-11.565	-14.655	-8.1794	-12.8	-12.334	-10.709	-11.053	-11.658	-12.189	-11.035	-13.634	-13.926	-7.8128	-11.967	-12.766	-13.28	-11.979	-16.49	-12.077	-11.737	-8.5616	-8.9427	-9.5584	-14.392	-10.574	-9.3122	-13.027	-10.51	-10.422
2.5499	1.0516	-1.5718	-4.3299	1.2369	0.63073	3.1997	-1.0576	0.023274	-1.2373	-0.53043	-0.85421	-1.3676	-1.5696	1.7816	4.6685	6.4406	-0.3554	2.9856	1.8865	3.2502	-0.34009	-0.49735	1.6472	0.19089	1.6273	2.1796	0.26878	1.554	2.2816	2.9006	-0.71032	-2.4559	3.2001	6	-3.7187	-1.0697	0.77189	-2.4934	0.73281	3.6111	-5.906	-0.57817	1.4027	-5.5192	-3.8191	-0.63641	1.5104	1.4582	3.3789
6.5335	4.2762	6.0107	3.1274	3.6428	3.8811	3.4813	3.8972	5.8448	4.7201	6.0697	7.3983	9.1021	7.2417	6.8657	7.5262	6.3945	9.2857	6.5677	9.4271	6.6914	3.8781	3.2852	7.6376	4.3228	9.2686	6.6361	0.74872	4.3765	3.8393	7.7021	4.1652	3.972	5.8175	5.4412	6.2237	9.7378	4.9861	3.2447	0.71949	1.9924	4.1319	9.0062	4.0201	7.2658	8.5183	5.4249	3.4547	3.0757	2.7159
-8.187	-8.0343	-13.371	-9.3061	-9.8309	-9.5968	-10.612	-5.0673	-6.0439	-12.938	-6.1818	-12.358	-6.9633	-12.531	-6.8354	-5.6156	-8.8307	-8.2233	-8.7902	-12.715	-8.6367	-10.237	-6.8679	-5.9636	-6.6807	-8.9938	-7.9287	-13.065	-10.372	-11.018	-9.7542	-10.605	-9.6011	-8.6675	-6.0063	-12.113	-16.032	-6.8589	-14.352	-18.088	-6.5851	-13.041	-9.482	-7.5064	-9.3214	-7.7909	-8.5799	-8.1052	-11.07	-6.2882
7.3467	6.2603	3.1474	8.7734	7.0675	5.31	8.265	8.9639	5.3745	3.7059	10.686	8.7616	3.9365	11.547	10.405	6.2493	10.404	3.1978	5.3908	5.8617	0.53468	2.9945	9.1678	5.9384	4.1274	3.0686	7.3622	5.6627	9.4574	4.7088	7.8028	1.0385	7.6124	8.9287	6.3573	9.8365	4.491	8.1222	9.4627	5.5831	9.9879	6.23	7.0358	7.8756	7.251	6.6705	5.4948	8.8175	6.3548	10.65
-13.029	-13.351	-15.273	-8.661	-13.337	-9.5474	-8.4587	-9.5738	-12.461	-8.7532	-14.264	-12.081	-11.015	-5.6198	-11.613	-15.065	-7.0759	-16.287	-15.216	-15.213	-12.714	-10.397	-11.406	-16.919	-10.529	-14.88	-9.7748	-13.463	-9.4741	-12.166	-10.078	-13.115	-14.127	-13.688	-14.483	-6.4041	-11.197	-8.5168	-9.7168	-9.6541	-16.267	-14.961	-12.045	-12.515	-10.104	-10.184	-11.918	-11.669	-8.6077	-16.286
-6.7127	-11.581	-10.828	-8.9341	-8.0641	-7.3122	-8.7591	-8.0664	-9.158	-5.7086	-9.7481	-9.3704	-7.2739	-8.3594	-5.6964	-11.322	-10.542	-11.679	-4.1754	-8.2035	-9.676	-7.5424	-8.7096	-8.3674	-5.1668	-8.0096	-5.8697	-8.8105	-8.9856	-12.608	-8.3223	-8.2216	-9.6898	-9.8674	-13.167	-7.2786	-10.74	-12.119	-8.689	-13.244	-6.3038	-9.7047	-7.1989	-7.8935	-7.2866	-11.197	-9.764	-9.328	-6.1933	-11.806
-11.526	-9.109	-11.875	-9.0745	-8.7625	-15.213	-11.985	-10.49	-9.832	-7.2344	-10.748	-9.6613	-9.2383	-9.2848	-12.806	-12.272	-13.564	-11.748	-9.823	-10.855	-12.036	-10.235	-10.135	-15.858	-9.6335	-8.4694	-9.5364	-15.397	-6.768	-9.9476	-13.136	-10.428	-9.1884	-14.018	-12.681	-10.184	-12.065	-11.824	-7.7799	-16.167	-6.83	-11.457	-12.853	-12.793	-11.091	-8.71	-13.605	-14.727	-14.137	-12.973
-1.0855	1.8549	3.1477	-1.2577	-2.9833	1.6185	-1.7764	1.8404	-1.6255	-1.6307	-3.7775	2.7905	-0.071517	-0.16734	-0.98407	0.67031	-1.1909	0.19003	-1.8078	-0.51788	1.6868	1.2771	0.82816	-0.71726	-0.94686	-3.8223	-2.4323	-1.6064	-0.93571	3.2269	-1.0441	-2.2912	3.3469	0.16048	2.181	0.64049	-4.8714	-7.0689	2.8721	0.89616	4.9446	-0.16776	-0.95478	-3.7156	1.0491	-0.42738	-1.6146	0.75692	1.9293	3.7004
-0.28857	0.48282	0.42403	2.7873	-4.378	-1.375	-1.0952	-1.1487	4.3907	1.1822	-0.3431	-3.327	2.9152	9.1263	2.7682	1.7342	-1.1889	0.19876	-1.8692	2.8922	-1.6511	1.2901	3.0574	2.6037	1.0927	-0.35009	0.60114	4.4069	-4.3439	0.41942	-0.12363	0.6438	-0.1557	-1.98	-2.0702	2.3332	-0.76927	2.35	-1.1259	-0.91909	-2.8373	4.4837	0.061713	2.8142	-1.3072	1.4687	3.7278	-0.1288	2.25	-3.9942
-5.4694	-4.2199	-6.8006	-3.2168	-2.8115	-5.3037	-5.3564	-3.332	-5.1827	-7.517	-4.6768	-0.50617	-6.3371	-4.3242	-8.4904	-7.9545	-6.6254	0.58539	-6.4487	-4.7852	-0.94328	-3.6365	-9.4206	-8.1877	-9.0996	-0.67315	-1.7212	-1.6046	-2.1842	-9.3602	-8.5742	-3.9638	-1.2608	-7.3936	-6.8267	-6.8097	-2.5359	-0.85369	-4.2785	-7.3864	-11.856	-9.6548	-5.9131	-4.7095	-5.6024	-5.0144	-5.1794	-7.3069	-5.0045	-2.9486
-3.0212	-2.6725	-3.9196	-0.26295	-1.5836	-2.1422	0.9867	-2.5334	-4.1843	-5.1672	-3.9644	-3.9515	-1.113	-2.3472	-2.2691	-2.8317	4.2657	1.0069	-1.5919	-1.4634	-4.3108	4.5354	-4.1039	-3.4175	-1.7048	2.2416	-3.3406	-0.3617	1.826	-1.8754	-1.2302	-2.7949	-4.9744	5.0082	-2.6439	-2.1233	-2.4554	0.55756	0.21955	1.9562	-2.0584	-1.632	-3.0706	-1.5647	1.1812	-4.0706	0.59841	1.9058	-0.018142	-1.9545
4.7191	11	8.015	9.1143	5.3237	8.147	9.5411	7.5948	5.6566	7.1158	7.0648	11.106	14.388	6.9365	4.3961	12.105	11.183	7.4745	8.7337	7.91	8.745	5.2961	6.8307	9.8156	6.8238	8.9386	9.8668	8.834	9.3619	9.1976	11.506	6.6416	4.4955	4.9297	5.3101	9.3521	8.4663	6.5607	9.4149	9.9125	6.6925	10.273	12.197	7.1598	7.6858	8.7086	10.525	4.8465	5.1653	4.591
-1.9198	-0.58421	-1.4621	-5.7995	-6.0692	-7.8714	-3.6463	-5.6179	-8.4794	-7.993	-2.0886	-2.9961	-5.7702	-4.1145	-2.5451	-3.7941	-2.4422	1.5347	-4.269	-2.4401	-4.8496	2.6407	-9.4596	-5.0465	-0.38401	-4.3685	-0.49074	-4.525	-2.5243	-5.9791	-1.869	-3.669	-2.115	-1.4265	-1.2022	-6.2658	-6.4787	3.475	-8.1527	-3.4314	-6.2969	-5.1872	-2.6055	-4.7974	-2.4296	1.7274	-5.6432	-0.37275	-2.4238	-2.0507
6.6963	9.0407	5.047	13.95	6.8557	2.0286	6.4903	5.1847	8.3192	7.2118	7.6118	8.4198	9.0672	5.3947	7.5425	2.4436	9.1514	7.2294	8.2236	9.3799	7.9242	7.0159	6.5032	5.7754	7.7095	8.1155	5.6069	1.0896	8.9935	8.1325	9.3027	2.4325	8.359	9.4594	6.7508	5.4394	6.0573	6.8247	6.702	9.2332	11.629	5.0696	7.6234	8.0017	9.2406	6.5415	11.218	8.7141	7.679	11.494
2.9819	2.1302	7.1916	6.8002	0.062813	1.8888	4.3961	2.682	-0.96465	2.5259	3.7738	1.5976	3.6852	3.8623	1.1678	0.73309	2.4889	2.6361	1.4136	4.5254	3.537	4.4438	4.4827	3.6603	5.7198	2.9783	8.155	3.1409	3.2743	1.7044	9.1236	5.9643	2.876	5.3421	3.6586	4.2655	6.2866	6.5323	8.1616	5.2217	3.7107	3.6671	3.9049	2.3328	2.7416	1.8069	3.7832	2.4894	5.0895	0.31882
0.7488	-3.3455	-1.4872	-1.5042	-0.17059	-2.623	-3.9641	-1.1801	1.8409	-2.2301	1.6117	0.15186	1.066	-1.0482	1.458	1.2439	-5.6196	2.2203	-0.35686	-1.3111	0.37482	-0.025405	1.305	0.49163	-2.3838	-0.11552	1.9049	-0.29749	8.1343	-0.64513	1.7395	1.0917	-1.2868	-3.1959	5.5774	1.3258	1.293	5.2673	1.4548	-0.90584	-0.031012	-0.55299	1.3789	-0.11715	3.4601	-0.41528	-6.5042	-1.4949	2.7825	-0.39182
-10.585	-11.563	-12.334	-7.4661	-14.071	-11.52	-11.11	-5.4942	-12.324	-9.2839	-12.242	-13.937	-13.208	-12.606	-11.15	-8.2593	-8.5366	-5.6936	-12.181	-13.945	-11.955	-11.699	-10.279	-11.389	-8.0416	-16.547	-11.485	-11.499	-7.3058	-13.943	-15.03	-12.875	-13.249	-16.412	-15.12	-9.757	-9.5282	-14.17	-10.631	-9.3664	-14.183	-9.1254	-13.931	-9.6544	-8.8835	-13.332	-11.155	-13.105	-12.091	-11.562
-5.5308	-6.0354	-3.5119	-10.171	-4.3604	-4.4589	-4.681	-6.1232	-0.69477	-2.2174	-5.7998	-2.9716	-4.9144	-4.5939	-8.2523	-5.3292	-7.048	-2.5626	-2.3245	2.5625	0.090866	1.0653	-4.8288	-6.4274	-5.1874	-6.2811	-9.8719	-6.9049	-2.1522	-5.5024	-0.38768	-0.64692	-6.4671	-5.085	-4.1573	-1.033	-6.6865	1.5129	-4.1792	-6.1076	-0.57262	-1.308	-6.7075	-10.793	-5.1657	-8.8269	-1.728	-5.6832	-5.7051	-1.8125
2.7413	-2.2652	2.9977	-3.7391	0.44031	-0.37775	-0.81635	-4.5542	3.37	2.8152	-1.0016	-1.7707	-2.1839	5.1734	0.77173	-2.8839	-3.9391	1.7044	-1.6661	5.5507	0.54849	-2.0519	3.0229	2.3677	-1.9311	-4.2335	0.53612	3.0983	-0.94994	3.4949	-0.30465	-1.4938	-4.2087	-0.12887	0.15338	2.1583	1.8684	-0.59012	2.5213	0.91005	0.91607	2.73	-3.3176	1.8396	-6.6213	0.67305	0.14194	1.5272	-0.10193	-3.2905
-12.761	-14.86	-14.127	-10.398	-14.305	-13.83	-8.2353	-15.475	-17.566	-15.599	-9.9687	-12.341	-12.326	-8.967	-13.107	-14.328	-13.127	-16.727	-10.286	-15.334	-14.705	-13.079	-13.846	-17.957	-12.373	-8.1049	-11.069	-14.05	-10.124	-10.425	-12.496	-15.109	-9.3482	-15.972	-13.061	-11.775	-13.509	-15.217	-12.409	-10.619	-8.6673	-15.216	-13.25	-17.977	-13.562	-9.5758	-10.799	-14.119	-18.53	-13.708
-10.394	-11.506	-10.048	-11.237	-12.537	-12.257	-12.317	-12.655	-7.8062	-10.908	-9.1726	-12.991	-11.059	-10.248	-11.571	-9.5084	-13.506	-15.897	-11.864	-10.42	-15.577	-9.599	-11.899	-11.331	-11.165	-9.9891	-8.9388	-15.554	-11.055	-9.1889	-11.553	-13.257	-7.882	-11.444	-14.829	-17.178	-13.39	-12.348	-8.7714	-9.1223	-11.211	-8.9487	-10.842	-5.6605	-10.293	-12.489	-11.006	-13.286	-12.499	-12.409
-16.177	-15.799	-13.03	-15.357	-13.689	-15.368	-15.092	-16.014	-19.149	-12.41	-15.299	-11.67	-16.013	-11.325	-12.015	-16.663	-17.982	-13.649	-13.193	-17.095	-13.952	-14.572	-14.794	-11.374	-15.499	-14.642	-18.525	-14.943	-14.75	-18.848	-17.911	-14.431	-15.585	-9.7795	-14.345	-12.969	-11.137	-16.541	-18.337	-13.809	-13.526	-16.787	-13.851	-15.447	-16.42	-12.432	-13.5	-17.219	-9.9554	-16.379
-2.1376	-4.199	-2.0867	0.65201	-7.5221	-3.6081	-1.842	-2.5579	-6.3458	-4.2764	-4.8726	-6.271	-2.858	-2.0367	-4.6083	-3.5013	-0.91521	4.6564	-0.85712	-0.76889	-1.7217	1.3247	0.72641	-6.0764	-8.7445	-2.2821	-0.56171	-3.6035	-3.0864	-4.8115	-8.555	0.63312	-4.5988	1.8576	-3.629	-2.4743	-3.2092	-0.53266	-0.85172	-4.6904	0.92971	-2.0833	-3.8687	-4.5918	-0.96961	-1.0027	-1.8335	-4.9716	0.98024	-0.92568
-9.2962	-9.2916	-13.342	-12.39	-11.457	-12.379	-9.0411	-6.9703	-12.276	-11.577	-14.101	-11.234	-16.304	-13.146	-8.5091	-10.361	-9.902	-11.902	-8.1773	-14.291	-8.9661	-10.049	-6.2361	-12.943	-9.2319	-6.7696	-12.021	-13.928	-10.33	-10.943	-9.0794	-12.373	-11.834	-8.139	-8.4529	-9.6909	-9.6965	-10.241	-11.895	-11.83	-13.795	-9.0239	-9.8153	-17.223	-9.1891	-17.153	-14.236	-17.608	-17.971	-9.6527
-4.7801	-2.326	-4.0375	-3.7853	-6.2302	-4.667	-4.9019	-5.5783	0.33212	-4.1621	1.7564	-6.4618	-1.339	-7.1836	-4.2663	-4.2598	-2.664	-3.545	-2.5692	-2.6931	-1.6645	-0.87299	-1.0192	-1.8268	-5.515	-4.0824	-4.0465	-3.7285	-4.7802	-4.8448	-1.7173	-3.6927	-1.8901	-0.9864	-2.9159	-3.6283	-0.66931	-1.5562	-2.1864	-4.4233	-3.8619	0.88436	-2.4472	-1.9944	-4.33	-3.5249	-2.2839	-3.058	-6.7852	-4.2485
-11.378	-8.9484	-12.26	-17.75	-6.6659	-11.959	-16.416	-14.901	-15.403	-9.7646	-13.273	-18.946	-16.352	-16.259	-11.854	-12.232	-11.614	-12.276	-15.325	-13.796	-17.906	-12.34	-12.713	-15.612	-13.748	-8.585	-17.099	-13.598	-15.277	-11.031	-11.88	-16.423	-9.7436	-15.86	-11.678	-13.192	-14.357	-15.477	-13.895	-11.631	-18.01	-10.805	-13.923	-13.451	-12.865	-15.205	-14.204	-8.6846	-15.242	-14.738
-5.945	-4.85	-11.145	-4.3701	-3.9316	-4.9244	-6.6613	-4.8026	-6.432	-6.7682	-8.502	-8.8567	-4.7413	-2.8069	-2.198	-6.7638	-5.692	-6.6913	-4.1673	-4.2855	-7.3799	-5.6157	-5.8241	-5.2687	-8.0333	-7.0181	-4.1717	-6.9667	-1.3469	-4.5134	-7.2901	-5.7913	-3.9835	-0.59443	-6.6482	-9.5684	-6.8438	-5.7483	-10.035	-1.4936	-3.0264	-2.9212	-9.5243	-3.1252	-2.3346	-3.4567	-4.9296	-10.129	-8.4731	-6.0229
-6.0771	-2.0718	-3.4144	1.3659	0.30231	1.5178	-0.71279	-1.1111	0.63717	-0.096292	1.9125	-2.2805	4.8555	1.8043	-1.1527	-1.8747	1.9974	0.75106	0.55903	-3.3796	-0.81811	-2.176	-2.7599	-2.0448	-0.58379	4.8867	0.63694	-1.9847	2.1281	0.027548	4.7048	-5.0637	-4.5119	-0.20806	3.081	-3.4093	-1.9216	-1.4855	-5.6358	3.0028	0.064215	-3.7533	-2.9586	0.26666	-0.41531	0.44128	0.20278	0.75463	1.3826	3.6166
-9.3014	-11.751	-8.8274	-11.498	-12.971	-13.796	-13.771	-14.433	-16.114	-12.414	-5.7121	-13.083	-15.902	-10.921	-12.95	-14.994	-14.466	-15.583	-11.896	-14.479	-8.1387	-9.6611	-12.688	-12.202	-14.537	-14.782	-10.907	-8.9998	-10.521	-12.646	-11.185	-13.898	-18.025	-10.849	-11.025	-12.083	-11.422	-13.39	-5.7965	-8.7192	-7.9592	-7.2274	-12.036	-11.217	-8.1355	-11.957	-14.656	-14.85	-13.217	-11.596
4.6855	8.1549	6.0683	7.5769	4.046	3.5102	5.7197	5.1161	4.5106	8.5495	2.0788	3.2338	5.1208	0.69525	7.8762	2.2636	4.7096	3.6415	6.4145	4.3385	9.5773	2.0289	4.6794	2.031	2.2168	5.9808	7.0512	-0.1728	2.0385	12.72	8.8081	7.6236	6.8949	4.3135	4.2659	5.0099	3.7325	2.1768	4.1529	5.5522	3.4404	4.9005	1.4851	1.3112	7.0008	4.8944	6.7286	6.915	7.0627	4.3696
-1.0975	-1.054	-6.1266	-5.9699	0.24334	-4.1725	-2.1132	0.97586	-5.8345	-1.4717	-0.90668	-3.3984	-7.6897	1.9987	-1.1448	-5.9872	-1.6952	-2.1632	-1.1599	-1.5282	-6.6104	-1.942	-6.4397	-4.4059	-0.86669	-5.0038	-8.5425	-1.0853	-0.22515	-3.1796	-2.0732	-4.3103	-4.6855	-0.59094	-7.4645	-0.98344	-4.9545	0.68174	-2.4928	-2.5159	-7.3806	-1.6481	4.6784	-2.9468	-3.2528	-0.42741	-2.1861	-2.0696	-3.7522	-1.7292
-8.2247	-2.6027	-9.5234	-7.4046	-11.327	-9.7392	-8.0359	-8.3252	-7.3458	-10.228	-8.2973	-4.4611	-8.8387	-8.4301	-7.8174	-6.6711	-5.5522	-10.823	-6.4801	-11.293	-7.4317	-10.225	-10.368	-10.852	-11.872	-13.137	-12.445	-5.9588	-5.1825	-9.5722	-11.109	-9.7899	-9.5993	-12.319	-8.366	-8.137	-8.6984	-7.3795	-13.586	-10.971	-5.7386	-6.5047	-15.293	-8.2883	-12.289	-7.9952	-6.8187	-7.7281	-8.5206	-8.5116
4.1683	1.6944	8.5257	1.1675	7.3023	4.4294	7.5474	7.5228	6.5599	7.9428	3.0483	8.3583	7.6143	0.69808	7.46	4.4963	5.1876	4.905	4.9543	4.3733	2.8597	3.668	3.4312	10.787	4.8495	4.9234	6.6626	5.4495	5.5434	5.3052	2.3325	5.5671	4.6121	5.2076	8.2527	4.2997	7.6301	2.9192	5.0301	4.681	4.5093	3.9232	6.4129	5.8837	6.9105	0.84086	4.8905	6.8253	9.045	-1.2817
2.0751	4.656	3.0148	4.235	2.7372	0.6651	6.6022	0.99163	-0.94617	1.2528	0.1211	2.8185	1.5897	1.2757	3.9719	-0.84066	2.3749	4.3268	2.6566	4.3882	-0.035814	0.11943	3.776	1.7904	3.3718	0.92626	1.7216	1.6477	-0.86807	-0.66613	3.4964	-1.7179	3.6062	2.6117	2.3579	7.3989	1.3557	3.8416	3.7423	-0.76866	2.5674	-3.2914	7.4124	0.80573	5.9576	2.5588	1.3325	5.9844	7.5425	1.2084
-15.713	-12.464	-10.683	-11.205	-15.05	-10.482	-13.183	-13.764	-15.678	-13.134	-11.82	-9.231	-15.985	-12.745	-10.765	-13.457	-11.364	-7.2879	-13.37	-14.103	-15.427	-14.434	-9.9972	-11.05	-15.629	-18.521	-9.1887	-12.433	-14.862	-10.804	-13.12	-15.023	-9.9807	-16.156	-9.5734	-10.256	-11.64	-9.2467	-13.516	-14.872	-13.321	-18.501	-11.943	-16.557	-14.363	-12.715	-13.894	-12.398	-12.972	-14.262
-7.3005	-8.4416	-13.61	-8.1016	-10.04	-4.0446	-7.2666	-6.9658	-10.115	-10.753	-12.677	-7.8946	-9.1241	-10.862	-4.1202	-10.24	-5.4202	-9.1623	-3.266	-11.448	-7.7637	-7.5779	-8.8642	-5.6071	-11.634	-4.6901	-6.0427	-11.767	-8.0041	-9.6424	-8.1892	-6.5793	-8.8602	-9.2666	-12.859	-11.559	-11.931	-8.2079	-7.7372	-14.901	-8.6991	-7.0446	-10.788	-7.6985	-9.3498	-13.839	-6.9287	-8.2554	-7.7299	-11.758
-12.03	-8.8449	-9.8505	-7.9469	-12.143	-12.013	-10.537	-12.297	-11.652	-12.455	-9.9187	-13.125	-6.8751	-13.008	-14.799	-14.205	-12.739	-12.482	-16.397	-13.85	-9.3112	-16.105	-15.239	-12.87	-11.782	-14.578	-10.984	-12.967	-10.126	-12.18	-12.853	-8.9339	-13.683	-5.9065	-17.221	-12.166	-9.1369	-15.668	-12.638	-12.875	-12.92	-18.168	-13.011	-11.921	-12.494	-15.41	-12.769	-12.546	-9.5256	-17.985
-3.3495	-2.6659	3.0787	0.84163	2.9827	3.9813	-0.25104	6.0827	4.4556	-0.35949	3.8924	-1.5256	6.9839	-0.18435	3.9787	5.2841	4.9143	5.0052	3.3783	2.8282	-1.1216	2.6306	1.7307	0.16772	1.1661	-1.6103	1.8936	4.9734	4.6303	-1.4755	6.8562	-3.141	3.0244	1.959	0.69059	2.27	0.49286	-0.7192	0.095392	2.6056	-1.4061	0.7417	3.501	0.16543	2.8511	1.0155	-2.1069	0.84836	0.51089	2.2603
-5.9333	-4.265	-1.6648	-5.1559	-5.7954	-8.2408	-3.0773	-2.9861	0.19793	-1.8364	-5.7316	-2.7757	-3.5498	-8.0799	-3.2551	-4.0635	-5.1947	-3.1667	-4.2306	-5.2035	-5.7739	-3.9377	-5.0214	0.022452	-8.4178	-6.0686	-6.2762	-4.0213	-1.6091	-4.3923	-2.1828	-3.1395	-8.4821	-1.1086	-5.1319	-2.7371	-5.4445	-7.045	-10.793	-6.6638	-7.3181	-6.0842	-6.5698	-5.2662	-6.9057	-6.4125	-1.4749	-8.3905	0.62098	-5.9686
-12.31	-8.523	-10.004	-12.462	-7.7477	-11.505	-9.5876	-14.811	-16.931	-10.692	-11.822	-13.504	-11.363	-13.257	-9.0163	-9.4454	-11.926	-8.5438	-10.691	-10.955	-10.825	-12.342	-11.41	-14.846	-12.422	-10.342	-15.235	-11.811	-9.7236	-11.661	-9.8916	-12.756	-14.15	-12.234	-7.1994	-8.971	-16.429	-7.9598	-10.642	-12.883	-14.536	-8.5714	-9.0658	-10.682	-8.5267	-8.9271	-12.807	-8.7592	-9.5743	-7.607
-6.7599	-5.7625	-0.13024	-0.45768	1.4227	-3.5641	-1.2447	-2.9223	-1.4935	-4.0383	-5.1242	0.13991	-5.2535	-1.8809	-0.56356	-3.6324	0.57396	-3.4357	-2.4501	0.52398	0.95623	-3.2422	-0.040883	-6.3017	1.2223	-1.8239	0.47034	-2.7858	1.7963	-1.2887	-0.97704	-3.9164	-6.066	-5.1379	-2.4611	-3.7382	-2.2122	-1.5102	0.89689	6.5685	-10.29	2.1291	-0.071993	-3.6392	-3.3329	-2.8894	-1.5178	3.1273	-1.1978	-1.5833
-9.0456	-9.1837	-9.0941	-11.655	-9.2276	-8.3189	-10.48	-11.245	-5.3961	-5.786	-4.806	-12.727	-8.5239	-9.0649	-14.881	-6.799	-13.141	-5.5856	-8.4717	-10.182	-12.76	-5.4443	-5.1726	-6.3305	-7.0911	-9.7248	-5.9379	-3.7666	-9.7237	-13.107	-14.351	-8.3706	-9.5274	-13.103	-10.385	-12.076	-5.6526	-6.6443	-9.1913	-7.9854	-7.1714	-7.1857	-10.699	-5.7754	-7.6997	-10.64	-7.9954	-9.4887	-6.5033	-7.1079
8.2641	9.5014	9.5765	3.7897	9.8178	5.4278	9.0121	5.9086	5.7217	7.34	12.05	7.8108	7.7988	6.4412	8.2702	3.8789	9.9906	6.6257	7.3225	5.4216	9.2494	6.7244	10.027	7.4869	9.8497	9.5858	10.686	10.22	5.9736	6.4318	8.2333	6.1861	5.2721	8.4175	6.7003	5.8163	6.8449	11.703	6.9078	8.2896	11.294	7.9544	6.6294	10.836	10.599	9.7447	7.5719	8.4955	7.4133	8.6528
-3.2693	-5.4624	-8.4913	-1.7674	-4.7195	-10.634	1.3395	1.928	1.4228	-0.45469	-1.8286	-0.40062	-5.602	-2.7488	-1.9114	-0.78092	-2.2965	-1.9467	2.9505	-2.797	-3.7052	-2.2596	-5.2567	-5.9901	-2.3725	-10.188	-2.188	-4.9653	-3.018	-1.914	-1.2077	-3.1727	-1.6735	-4.8784	1.834	-5.781	-1.3872	-3.6622	-4.649	-1.1047	-2.8371	-1.4112	-7.0138	1.1102	-2.7345	-1.7097	-0.93795	-1.1989	-3.7588	0.87588
[truncated: 24 more rows]
[truncated: 150 more columns]
