# Supplementary material for: Genetic dissection of main and epistatic effects of QTL based on augmented triple test cross design
Source: PLoS One. 2017 Dec 14;12(12):e0189054. doi: 10.1371/journal.pone.0189054 (PMC5730204; doi:10.1371/journal.pone.0189054)
Supplement: S7 Supporting Information — (ZIP) [file pone.0189054.s007.zip › z2_1050_0.2_5.csv]

-7.877	-4.8333	-6.2996	-7.3302	-3.7569	-7.679	-7.5221	-6.4045	-3.7191	-6.6168	-9.9239	-7.5485	1.8928	-5.719	-3.361	-4.2903	-2.5049	-9.8162	-14.092	-2.924	-0.1046	-8.5819	-2.5625	5.65	-4.2482	-6.0717	-7.8043	-6.7111	-0.60408	-0.20392	-3.6939	-2.1662	-3.1821	-7.2896	-9.962	-6.4655	-2.0391	-4.4154	-7.0399	-1.5263	-12.178	-0.011537	-4.0485	-5.3028	-3.8167	-13.354	-3.6893	-0.18149	-11.964	-6.3696
11.993	7.4166	10.989	10.653	7.7348	8.2705	2.8499	3.0112	5.8707	-0.96144	4.378	0.8553	13.189	5.0911	11.44	5.7158	4.6703	6.5975	11.612	6.1311	6.0943	8.5213	11.268	0.63033	-0.92835	6.3647	7.0148	9.6983	7.5369	7.5968	4.1001	1.967	3.7652	9.1007	9.9632	5.3634	4.7062	8.5706	1.611	10.357	13.086	11.794	6.2406	7.6822	7.1936	6.5474	0.46053	5.4556	7.3747	7.0368
-10.275	-6.4256	-9.1035	-17.218	-8.1384	-22.139	-14.239	-5.3989	-12.585	-10.269	-10.031	-17.809	-14.171	-10.633	-17.535	-11.744	-7.6841	-6.3533	-22.423	-9.1985	-8.6152	-13.673	-16.113	-13.15	-8.6252	-12.074	-12.029	-12.614	-11.835	-12.106	-9.1142	-13.839	-6.804	-7.9591	-7.1684	-12.689	-11.122	-9.6194	-16.521	-10.5	-11.843	-8.8238	-15.019	-9.7582	-11.932	-14.472	-11.595	-7.2599	-14.899	-12.021
4.0149	2.4074	-1.152	6.8839	3.4155	-0.85574	5.5868	-2.544	-3.4161	2.4556	-0.13957	1.0059	-0.8246	2.6363	2.7613	3.4183	3.4452	-3.4749	-2.8858	2.386	9.3894	1.3987	5.3745	-1.4722	3.7987	-2.6797	-2.0505	2.2003	2.0874	1.7007	0.15488	-2.8279	-1.0076	-1.4402	-3.95	-5.1472	0.29271	-1.0361	2.3709	-3.2955	1.6562	1.1502	-4.6369	1.2737	-2.7597	3.7774	-0.3649	6.9201	-2.6676	0.0045515
-21.105	-9.3073	-17.091	-15.938	-10.464	-9.8799	-14.711	-15.487	-14.967	-9.0657	-7.6845	-7.6722	-7.0202	-15.668	-14.531	-13.839	-14.092	-14.193	-15.183	-13.397	-11.155	-13.718	-11.399	-16.239	-17.286	-13.751	-11.866	-17.05	-11.217	-14.678	-16.765	-12.464	-10.465	-15.402	-12.803	-6.7063	-12.243	-12.23	-9.0199	-11.527	-15.392	-10.666	-14.775	-12.761	-15.051	-14.557	-13.271	-13.163	-12.162	-20.121
-8.6183	-11.019	-9.3032	-9.4491	-8.1505	-5.6697	-12.873	-8.7927	-9.119	-9.3259	-13.287	-7.9322	-12.106	-14.845	-8.7053	-16	-15.885	-7.4239	-13.963	-8.6077	-13.89	-7.5113	-9.4878	-9.3223	-1.5633	-6.897	-11.391	-5.1436	-9.9138	-12.192	-8.665	-9.7216	-7.8476	-12.563	-6.9421	-14.319	-9.9775	-1.9716	-10.215	-9.9142	-8.0596	-5.0762	-14.912	-8.5519	-9.9707	-3.7588	-10.06	-10.722	-8.348	-14.355
2.185	1.2912	3.2951	7.7726	-0.46666	7.3036	2.4921	2.9911	1.0668	2.7812	8.6795	5.3186	-1.1012	-0.17109	6.7107	0.42172	6.9018	6.6591	5.8285	3.2901	4.2037	0.90673	-2.0457	7.9805	2.1769	-1.6887	4.8871	-4.8255	4.4859	-0.37264	-4.0677	4.2279	-3.9796	-0.99151	-1.6815	3.3878	1.3148	4.5178	3.5336	4.023	-5.3644	-0.98486	4.5089	-4.2714	1.486	3.9279	9.2594	5.8229	3.9903	0.54755
-13.887	-15.96	-18.383	-9.2954	-15.52	-9.6482	-13.144	-8.1138	-7.1999	-10.466	-9.3677	-11.256	-10.167	-15.761	-11.874	-19.606	-14.685	-7.3966	-11.801	-10.903	-9.5684	-9.2863	-9.705	-12.604	-12.098	-10.539	-15.099	-15.188	-17.32	-20.086	-11.098	-17.585	-13.493	-8.2425	-13.136	-13.738	-14.087	-15.117	-12.226	-17.787	-12.421	-9.3148	-15.533	-10.772	-14.47	-7.4621	-16.971	-9.4235	-8.9248	-13.71
3.3355	-2.6386	2.6099	6.3144	2.3561	3.8398	-2.8526	8.9505	2.437	4.0671	5.8482	-6.581	0.60112	4.1615	2.343	2.6766	-2.4727	7.0944	-1.9288	-4.5742	-3.6162	6.4084	1.7019	2.6744	3.7725	-4.7667	0.17053	-1.7846	6.4724	2.573	2.0187	1.6948	-0.21309	0.62544	2.3681	-3.5367	1.043	4.6426	0.22299	-1.8712	0.28294	5.4573	4.2325	2.5843	0.53242	4.3023	10.069	-5.465	5.2538	7.8934
-12.264	-8.4028	1.456	-4.129	-8.6375	-3.9821	-2.6318	-5.4477	-3.3536	-1.2558	3.1476	-6.9046	-0.16982	-11.87	-5.3723	-7.3411	-1.2926	-7.8308	-9.3158	-1.6968	-0.42623	-1.5612	-4.8264	-1.1144	-3.2256	-0.32147	-3.1873	-6.2185	-12.637	0.51346	-4.8025	-1.5124	-4.7626	-1.3563	-7.9034	-2.5245	-7.3269	-4.1111	-13.53	1.7671	-7.0455	-8.5366	-4.7064	-9.2633	-2.5761	-7.6624	-3.9514	-6.5212	-10.102	-4.2395
-19.632	-10.696	-14.319	-19.455	-17.015	-15.534	-12.629	-4.9287	-15.965	-16.584	-14.078	-16.836	-13.552	-16.492	-14.345	-13.512	-9.6232	-11.071	-14.148	-3.5459	-9.4279	-16.316	-11.703	-12.704	-14.746	-21.193	-17.679	-10.496	-14.313	-17.851	-9.91	-8.8426	-12.535	-14.863	-15.389	-7.5838	-19.107	-9.3594	-15.138	-13.276	-7.2108	-12.162	-9.1009	-14.898	-12.867	-8.0605	-8.6114	-12.754	-13.331	-16.399
2.4742	1.7424	6.6364	4.1724	4.3739	4.8684	7.9905	4.0317	8.2753	4.6845	9.6201	6.466	3.9425	9.2386	11.061	12.334	10.832	8.7438	13.103	3.2523	6.15	2.6359	11.894	0.76395	3.7655	6.8746	7.9082	8.5804	4.5968	0.48119	4.6182	2.6858	2.9925	-1.1508	8.1878	1.6302	10.182	6.8432	12.434	7.4761	4.1866	3.0773	0.68065	6.9698	13.525	-0.16726	6.7264	-0.22363	1.3275	6.454
-15.309	-18.418	-9.944	-17.767	-11.989	-13.304	-13.528	-14.804	-15.181	-14.634	-16.207	-18.706	-15.881	-14.319	-15.217	-24.336	-13.408	-14.172	-15.394	-21.657	-22.031	-20.567	-17.227	-14.24	-11.916	-17.681	-16.272	-14.456	-13.253	-9.5498	-15.255	-16.159	-14.933	-11.515	-10.714	-14.236	-17.94	-17.939	-11.3	-13.021	-12.531	-14.295	-9.9863	-21.878	-12.928	-17.231	-17.772	-14.27	-18.011	-14.761
1.1615	-5.727	2.0585	-5.7601	0.41225	-3.1709	0.80964	-1.0267	2.5224	1.9253	2.5177	3.6959	-3.765	2.018	2.0038	3.7549	-2.6546	-2.1872	-0.14964	-1.3932	-4.2792	6.2563	2.4558	-4.2228	-6.1386	-0.20163	-3.5146	4.3476	-3.2537	-1.3775	1.6379	-2.7923	-5.7462	-0.88422	1.9657	5.2928	-0.19751	1.6631	1.315	-2.4871	1.1827	1.6709	-4.6582	-1.3018	3.4076	0.87799	3.4466	-0.53254	-3.3231	4.03
-8.9728	-21.018	-11.131	-8.9534	-10.261	-6.3466	-15.571	-13.105	-13.96	-6.8941	-11.488	-9.9004	-10.004	-12.433	-6.4173	-13.442	-9.4398	-12.324	-6.4496	-10.284	-8.9086	-12.98	-6.5919	-11.372	-9.8073	-10.985	-12.026	-12.427	-14.659	-8.7858	-9.2277	-9.7774	-15.26	-14.361	-11.597	-7.1915	-7.6737	-7.5811	-8.9937	-11.454	-8.6397	-12.108	-1.9435	-8.8076	-12.725	-4.6137	-13.562	-10.717	-14.018	-10.743
-10.352	-5.2036	-5.5631	-8.6976	-7.1061	-12.115	-5.2738	-10.361	-12.556	-4.8359	-8.0826	-14.345	-13.951	-12.886	-6.3877	-3.6908	-6.4458	-8.3442	-8.8225	-4.719	-11.655	-8.2733	-8.7353	-9.4229	-11.589	-4.2204	-3.1149	-0.6277	-8.246	-5.8878	-9.3929	-6.0116	-8.3287	-5.6361	-9.3315	-10.597	-9.5987	-9.13	-9.7728	-7.1283	-8.6664	-8.7446	-8.6689	-10.521	-7.4525	-6.1486	-7.0557	-8.7498	-13.566	-6.7933
3.7866	-0.26494	-0.52201	1.1211	2.007	-4.1847	1.5631	0.63838	-0.23402	6.3995	-4.5854	6.0026	-3.3538	4.6664	5.6026	-1.2544	3.1464	-4.6616	3.1876	-5.1547	-1.089	2.2541	7.0467	-0.05148	6.4808	1.3812	1.1736	2.0001	3.4445	-4.9025	7.5654	1.6807	-1.5755	-0.40114	1.5655	-3.0137	8.2513	3.4534	-2.5344	-0.43404	0.63074	1.5449	4.8869	-4.0241	-1.0697	-0.48743	3.674	0.56239	1.4868	-6.5352
-16.996	-13.477	-11.558	-11.201	-5.9541	-9.7821	-12.168	-10.73	-2.5396	-9.3415	-9.657	-3.6514	-10.217	-8.8219	-15.944	-11.468	-14.534	-17.122	-11.754	-13.224	-14.1	-13.245	-16.77	-6.7273	-10.989	-10.429	-13.498	-15.383	-11.508	-13.103	-19.171	-12.161	-13.201	-18.416	-14.305	-17.521	-15.561	-10.23	-11.262	-12.113	-10.267	-13.07	-15.635	-10.3	-7.5281	-3.714	-12.905	-14.676	-18.607	-16.962
-3.8139	-12.819	-11.527	-17.299	-13.963	-16.904	-14.914	-16.714	-9.1072	-15.276	-15.479	-12.773	-13.624	-12.245	-7.3629	-12.497	-17.601	-11.314	-21.316	-16.359	-8.1297	-8.616	-19.92	-16.381	-13.408	-13.376	-13.038	-12.767	-15.488	-5.9935	-19.203	-13.031	-16.873	-18.21	-13.48	-13.394	-13.916	-12.972	-7.4078	-11.018	-18.537	-8.7422	-13.193	-9.6092	-17.437	0.99486	-17.447	-14.552	-14.909	-12.003
1.5415	-2.2051	-6.138	-12.829	-3.9339	-13.529	-11.783	-11.71	-10.88	-5.2613	-13.612	-7.892	-11.263	-8.994	-8.3355	-14.24	-13.148	-15.045	-9.6149	-11.976	-8.1101	-12.568	-10.451	-10.911	-10.834	-10.324	-6.0523	-12.934	-14.856	-4.7183	-5.1292	-6.6123	-6.5979	-2.6	-13.138	-3.8491	-8.7421	-6.3481	-7.7849	-1.7307	-11.447	-10.754	-1.7937	-9.643	-4.0398	-19.459	-4.8313	-13.9	-5.8142	-4.0829
-18.251	-20.938	-10.96	-6.0981	-20.292	-10.819	-12.028	-13.748	-17.407	-21.354	-11.404	-16.737	-15.755	-5.5055	-4.6868	-10.373	-18.84	-14.71	-15.794	-15.22	-10.291	-16.28	-5.5025	-11.855	-11.735	-8.572	-13.113	-18.949	-7.7485	-9.6506	-14.019	-16.924	-17.74	-16.591	-6.5763	-17.695	-19.083	-12.006	-16.424	-9.2209	-10.56	-13.31	-12.187	-17.193	-9.9216	-9.063	-14.651	-8.9254	-11.313	-7.3995
-15.117	-4.5583	-5.5923	-9.9799	-9.3671	-12.733	-5.3208	-16.984	-7.3891	-12.454	-8.5032	-9.4844	-4.2647	-16.209	-9.4624	-9.478	-7.3561	-10.507	-13.089	-7.7698	-10.778	-11.375	-4.9817	-7.1163	-12.637	-6.4437	-10.404	-6.3292	-10.71	-10.728	-7.3865	-7.8178	-12.401	-8.8111	0.5308	-9.6138	-9.4137	-12.068	-9.4262	-12.943	-17.026	-9.1005	-9.1884	-8.5924	-13.324	-9.7645	-15.916	-10.68	-13.255	-8.5193
-5.8161	-5.4514	-15.266	-17.177	-14.071	-14.591	-6.4252	-3.4785	-12.121	-10.219	-7.0871	-6.8455	-11.042	-6.8149	-10.893	-5.902	-11.771	-13.695	-10.323	-8.1282	-0.62854	-10.05	-7.6868	-17.671	-12.269	-6.4541	-14.298	-14.19	-4.7416	-8.2459	-12.477	-7.7255	-13.282	-18.662	-1.5104	-17.786	-9.2601	-6.2614	-10.008	-15.671	-8.1414	-8.3948	-4.7003	-6.4526	-8.3303	-11.893	-3.7493	-11.623	-2.8388	-11.639
-15.379	-17.592	-10.909	-8.27	-12.249	-14.193	-9.1561	-13.603	-11.516	-18.013	-16.043	-8.3998	-11.366	-12.16	-12.57	-16.21	-8.1227	-16.627	-10.469	-14.093	-12.287	-17.954	-14.332	-10.513	-16.062	-9.935	-11.833	-11.974	-19.337	-13.36	-11.816	-12.53	-12.529	-8.6017	-14.644	-8.0065	-12.471	-12.414	-11.92	-14.198	-9.4807	-10.628	-10.878	-11.688	-11.379	-9.0923	-10.956	-11.905	-12.426	-10.56
-17.897	-23.774	-32.027	-22.85	-26.55	-22.104	-28.541	-23.415	-19.048	-25.377	-20.861	-23.874	-27.865	-22.677	-19.672	-20.115	-22.898	-23.633	-26.273	-25.752	-22.904	-21.346	-26.638	-21.587	-23.063	-27.88	-19.636	-27.598	-18.081	-26.539	-17.52	-22.264	-18.605	-20.589	-21.372	-18.186	-27.19	-22.005	-21.944	-29.415	-24.307	-26.879	-22.959	-21.903	-24.891	-19.132	-19.087	-24.1	-17.187	-23.546
8.4124	8.6017	0.70106	0.30594	10.739	3.0489	2.477	5.984	8.3615	3.6933	3.8339	0.83035	-0.71436	7.7995	5.9786	2.1929	7.5057	2.0799	4.5399	3.1511	4.9769	5.3838	4.7002	2.0437	5.5175	2.0034	8.045	4.1643	7.2716	2.0048	8.4693	9.5838	4.9896	0.78454	6.7036	4.6966	6.7789	5.5747	4.0377	8.3353	3.5771	11.673	2.5007	8.4684	2.1053	8.4847	2.1647	13.763	1.7231	4.9987
-6.6835	-11.007	-18.746	-14.917	-17.225	-17.656	-5.7376	-13.083	-9.2552	-11.072	-14.015	-9.1663	-16.444	-13.432	-6.8286	-14.08	-7.1651	-18.613	-16.226	-14.136	-15.874	-10.773	-14.625	-17.13	-20.299	-15.516	-15.262	-15.016	-16.935	-10.347	-10.073	-12.295	-9.079	-18.581	-13.104	-10.744	-16.091	-15.583	-8.9045	-7.0488	-9.7805	-13.524	-16.689	-18.613	-10.901	-13.35	-13.897	-6.6655	-9.1959	-10.787
-9.1006	-9.6032	-9.2998	-9.8619	-8.0101	-8.0622	-13.956	-9.1318	-8.3421	-6.5965	-7.4725	-4.0908	-3.8352	-9.6078	-10.693	-7.575	-0.29283	-16.685	-6.9974	-10.951	-9.1239	-10.086	-8.8324	-11.08	-1.19	-10.837	-3.5026	-10.128	-11.368	-11.301	-5.7249	-4.4789	-8.5763	-15.45	-6.2768	-11.076	-5.2347	-9.747	-9.234	-5.7346	-6.3525	-9.9749	-6.1587	-4.7082	-6.9361	-7.8748	-2.4179	-3.9491	-7.3939	-13.384
-12.832	-16.123	-14.36	-9.6088	-20.166	-16.659	-13.563	-7.2897	-17.658	-9.282	-9.1804	-18.127	-20.483	-12.841	-13.483	-17.002	-20.533	-16.973	-12.659	-18.405	-17.013	-21.308	-19.418	-12.667	-10.788	-7.1899	-6.9117	-14.273	-14.65	-13.957	-15.118	-17.152	-11.909	-16.502	-17.616	-14.209	-10.055	-16.534	-15.465	-17.828	-7.4994	-18.196	-12.681	-11.427	-19.353	-14.234	-9.0384	-15.671	-12.964	-15.32
-6.4188	-10.653	-14.565	-13.444	-7.3436	-11.14	-4.2771	-4.2577	-11.113	-3.2694	-1.0628	-14.443	1.5085	-6.5115	-5.885	-8.7363	-5.2056	-8.9212	1.6159	-3.1568	-3.1639	-9.243	-8.9775	-5.7653	0.13915	-2.4703	-3.4188	-6.0029	-3.1785	-4.1962	-2.0116	-2.8416	-9.174	-8.1136	-0.51826	-7.9289	-3.9986	-0.45386	1.6034	-5.2713	-6.5789	-0.11989	-0.59112	-8.8766	-4.3255	-5.3372	-7.2202	-9.7637	-8.4368	-13.414
0.85031	0.44529	5.4892	-2.5781	1.9015	4.4704	4.0497	-2.6934	7.5555	-6.7605	2.3451	-3.3864	4.5849	-0.8085	1.3254	2.6217	-2.9191	-1.1614	-0.70672	-1.4103	-4.9878	-0.48039	0.75611	0.75206	-6.7285	4.0662	-2.7449	6.4468	-2.9772	3.0131	-1.5233	9.3094	7.0824	-4.6507	1.6122	7.3575	0.91078	-7.5014	1.1406	0.71547	-3.001	-0.55624	-3.7136	8.9106	-4.2509	0.24921	4.9265	0.0067705	2.9815	2.4536
3.1159	-1.2162	4.3258	-7.195	-5.0567	-2.411	0.77105	0.64014	-3.1938	-0.43417	-3.4192	-5.3168	4.1177	0.82161	-8.9826	-6.0549	-4.1128	-3.3241	2.4536	0.12556	-1.2722	-3.42	0.68881	1.202	3.0906	2.4621	-4.3332	-2.7409	-6.0985	-2.2112	4.7	-0.32566	1.9402	-10.918	-7.4122	-2.3049	-0.63311	-5.0648	2.9529	-11.076	-4.6653	-2.014	-2.1363	4.8568	-4.307	-5.4727	-1.8091	-7.6564	-2.6925	-1.3002
-17.835	-10.655	-15.488	-7.243	-18.869	-8.9414	-22.268	-16.35	-18.547	-6.9251	-20.865	-10.895	-8.7352	-13.943	-15.143	-15.69	-16.397	-16.071	-11.649	-18.587	-23.658	-11.731	-10.64	-13.355	-14.406	-10.214	-13.294	-13.409	-10.261	-16.334	-10.893	-13.676	-13.628	-14.932	-14.602	-11.063	-13.928	-17.048	-14.674	-13.463	-11.978	-21.433	-9.1134	-9.5852	-13.64	-6.6035	-14.334	-14.061	-12.674	-8.9206
-3.8205	-0.88424	-3.8769	-3.1174	0.40551	5.1357	1.9068	4.8783	3.7004	-7.9158	-0.88366	1.9697	-5.0019	-2.5264	-0.28616	-3.0352	-1.875	0.52546	-1.5795	0.89476	-5.5995	-1.9713	-1.2882	-1.8732	-2.4662	-2.704	-0.90399	5.9065	-3.995	-1.8611	4.6298	-1.4852	1.5153	-3.6615	2.9339	1.5483	2.4929	3.7966	-1.0104	-5.4052	-6.5162	-3.3878	-5.0401	-6.1118	6.9977	-6.1503	-4.3178	-0.60068	-8.9674	-4.3992
-3.6743	-6.6393	-7.0619	-10.709	-8.413	-8.4177	-9.7532	-14.367	-0.61935	-7.8723	-8.0534	-7.2815	-19.571	-5.8657	-7.542	-11.198	-3.6314	-8.429	-7.7876	-5.465	-12.008	-8.088	-4.4337	-10.664	-6.2899	-12.806	-7.9374	-8.9858	-12.574	-8.8544	-5.1627	-9.2751	-8.7285	-9.7335	-7.9991	-5.6384	-7.2514	-10.628	-9.1012	-9.6742	-5.5737	-8.4076	-7.7989	-6.5623	-9.0482	-5.5975	-15.488	-11.774	-14.173	-7.3248
4.9492	8.8041	8.7532	2.4103	8.7317	9.496	10.446	13.148	10.775	4.1418	8.0163	7.9818	8.5724	9.504	7.9709	13.378	11.724	10.559	12.802	2.9868	8.2782	10.902	6.2052	6.8653	4.656	11.931	5.7374	10.531	10.761	5.3864	5.0758	11.676	2.0711	6.0665	6.2009	5.4245	7.7215	14.059	8.5092	6.6869	10.502	5.5595	5.2893	5.2846	4.8461	10.042	9.4509	4.0714	6.3704	6.8081
-6.8963	-1.887	2.0821	-8.1155	2.9223	-5.0007	-3.0333	1.3596	-7.7594	-4.12	-6.0599	-0.6741	-2.8975	-1.7986	-8.0868	5.2481	-3.7288	-6.2017	2.1771	-4.9996	-4.9091	-1.9506	0.077191	1.0865	-1.1512	-4.3081	1.4292	-6.2491	-0.21394	-7.1557	-0.35751	-2.1781	-7.9825	-7.241	-2.9139	1.2026	-7.2788	0.37844	-1.1734	-0.35483	-2.5672	-2.5845	-0.10379	4.8568	-0.80768	-9.9045	0.92595	-1.7137	-3.4661	-4.4082
0.36655	-0.26572	-0.60629	-6.9788	-3.4696	-3.3236	-0.93579	-1.8155	-8.1189	1.9947	-0.25244	1.1208	1.04	-0.3277	7.3605	1.6582	-2.15	5.933	-3.7688	-1.5179	-0.014216	-1.7642	1.2039	5.1502	0.86871	1.3603	-4.3298	-1.9113	3.179	-0.65824	-1.7395	-1.3019	-1.6914	-6.6551	-0.039067	-1.1034	-5.6192	0.39313	-1.3004	1.9641	-1.3268	-1.5436	0.1593	-0.25621	-1.0328	0.50433	1.9687	-2.3061	-6.033	-0.33268
-6.4633	-5.4488	-4.7251	-1.8645	-15.005	-11.072	-11.54	-4.9175	-8.5405	-9.1373	-2.8121	-8.8632	-2.3251	-4.9558	-4.2959	-7.2942	-14.232	-11.085	-9.6179	-3.2413	-2.815	-8.8339	-8.9675	-6.2489	-13.206	-11.05	-8.4322	-8.9225	-2.8946	-4.5389	-8.9187	-8.3531	-11.47	-5.4007	-4.6952	-6.5684	-15.756	-3.4473	-11.128	-13.911	-10.198	-3.8053	-10.296	-9.939	-8.0292	-5.3768	-10.178	-8.2334	-4.3298	-4.6559
-29.644	-19.009	-18.821	-19.042	-22.828	-25.636	-25.615	-14.143	-17.108	-21.756	-20.072	-27.039	-17.454	-20.217	-21.855	-25.646	-21.143	-18.681	-23.992	-22.263	-22.204	-20.579	-23.558	-22.458	-19.329	-20.089	-19.931	-27.521	-17.984	-25.481	-19.252	-25.135	-28.694	-16.539	-28.901	-24.799	-25.503	-30.462	-19.986	-26.225	-19.966	-18.579	-20.105	-23.031	-20.125	-20.745	-28.7	-20.479	-20.442	-22.202
2.3372	7.8504	15.832	3.661	7.227	3.4659	7.4172	5.9057	6.1714	9.5642	4.4155	11.316	10.403	4.2707	4.6886	5.0982	3.8358	13.982	14.943	4.6563	14.755	9.9585	6.0818	7.6318	1.7893	7.9591	9.3529	10.657	8.1356	5.7301	3.6706	8.4548	0.87327	5.1226	7.6614	7.6465	5.9021	11.959	9.8741	3.062	3.2241	8.8714	1.1987	3.6213	7.0808	9.5709	11.744	2.3154	10.461	1.2184
5.9417	6.3639	6.6351	0.5466	7.7343	10.441	1.6146	2.6311	12.484	6.3166	13.276	5.932	2.7296	7.55	5.9696	12.346	6.3027	11.842	1.5573	4.4068	3.3702	4.3684	3.1699	6.016	7.7552	6.9564	2.4607	-0.42867	5.4429	10.852	12.251	4.0929	0.037661	6.0754	9.5396	11.909	6.6356	12.898	7.7541	-0.16023	8.1413	4.3566	6.9752	7.1641	6.2941	0.28604	3.7559	10.371	6.7267	4.3805
0.26171	-2.562	-9.0774	-8.4434	-2.1472	-1.0782	-5.7594	-0.87302	-7.3721	0.59682	-6.3903	-8.5312	-13.115	0.88353	-7.2408	-1.2042	-0.34356	-3.0623	-9.0941	-0.53862	-2.9141	-11.268	-3.6001	-5.7736	-2.8943	-0.39233	-3.0277	-1.5057	-3.9856	-4.683	-5.4182	-9.6618	-3.8279	-8.5278	-9.5715	-6.886	-7.8744	-0.96261	-4.6609	-1.0669	-6.6624	-8.9699	-4.3129	-8.2429	-7.6339	-2.5737	-0.026977	-5.9213	-6.0338	-9.7884
5.0842	3.6663	9.0561	8.9426	5.1078	14.283	-0.48727	11.07	3.7455	8.6014	3.3944	9.0037	9.881	9.9106	3.2425	9.9153	6.9658	8.482	3.6982	4.7095	6.5703	6.6894	7.4417	8.1108	11.81	12.165	9.1771	6.8142	10.13	6.4077	6.8001	9.1312	8.1713	12.014	7.6013	4.2412	3.459	4.499	6.3981	9.8898	10.228	9.866	7.2442	5.753	6.1401	15.102	2.6231	2.6934	7.404	11.857
-9.9147	-14.815	-11.343	-15.559	-16.035	-13.349	-17.344	-9.3616	-15.683	-14.251	-13.184	-15.697	-20.358	-17.275	-17.869	-20.288	-17.214	-21.128	-19.033	-18.067	-15.365	-6.8657	-11.355	-14.479	-17.127	-11.599	-13.144	-17.713	-15.9	-16.72	-16.262	-16.68	-14.809	-13.37	-17.228	-19.778	-13.219	-11.429	-8.3854	-19.976	-17.251	-19.589	-10.87	-18.058	-18.976	-14.803	-14.717	-17.95	-15.103	-17.366
-0.16997	1.9846	-7.5068	-2.3744	-2.4353	-2.7793	10.762	-6.499	-5.9306	0.93701	-1.7834	2.7451	-4.8526	-2.1301	-6.9577	2.2511	-2.8026	-3.8655	-2.6498	-2.0442	-7.7574	-1.8087	-3.0839	-5.0327	0.099582	-4.1596	-5.7089	-4.9996	-2.5745	-2.3619	-0.22925	5.3256	-1.8072	-1.7044	0.62384	-0.51123	-3.1214	-2.2562	-4.5661	0.84756	-1.1736	-0.1457	-0.13446	0.2563	2.9928	-7.6189	-5.6272	2.6376	-5.6588	0.79155
1.8335	-8.2891	-1.2346	-6.4537	2.8895	-4.3326	-4.6354	-4.6759	-0.053604	-4.8676	-1.6951	-4.5107	-2.0456	-2.0951	1.9177	-2.213	-4.3999	2.2274	2.7248	-1.7553	-5.7846	0.79869	-4.5557	4.6698	0.14167	-2.5985	1.7349	1.8708	-1.2533	-5.0534	-2.8531	-4.5559	0.44491	3.0596	-3.7286	-2.5058	4.1888	-1.7513	-5.8977	-7.5192	-0.20795	-0.7979	-1.2697	0.10582	3.1803	-5.0508	0.1379	-4.8321	-5.0764	-7.1906
-10.04	-13.855	-9.1892	-11.464	-10.339	-15.806	-7.0973	-12.209	-6.0115	-10.021	-11.533	-12.249	-11.859	-13.876	-14.274	-13.849	-4.3702	-14.466	-13.908	-9.7372	-12.225	-13.603	-10.653	-9.1322	-13.214	-10.437	-13.246	-8.1146	-15.346	-7.7595	-11.957	-7.2007	-12.436	-14.796	-15.701	-14.565	-12.464	-16.225	-12.54	-1.3468	-7.5259	-11.546	-8.0482	-14.28	-11.559	-5.97	-15.058	-6.0837	-9.4443	-15.18
7.58	8.1409	13.453	12.773	10.174	14.942	15.373	13.869	7.1971	7.2306	12.287	7.3635	7.2806	10.879	9.2603	12.205	10.857	5.9053	10.682	6.34	18.125	9.5514	10.913	13.621	6.9071	14.549	12.796	9.3749	12.225	10.736	9.4023	11.492	10.047	13.463	6.5148	14.596	12.152	12.253	11.287	7.8026	11.702	13.125	3.3899	5.2124	9.0194	6.3976	7.3569	13.994	7.2849	12.225
0.75478	-9.6189	-1.3698	-2.3932	-2.0522	2.5768	2.317	1.4998	-2.3126	3.0363	-8.1132	-2.6988	-8.7672	2.9553	-2.5944	-5.4849	-1.5995	2.3993	-4.6516	-5.6483	-4.3926	-2.2079	0.73086	1.637	2.7445	-0.76026	0.043097	-1.1322	-6.3316	-3.3475	-1.0537	-1.5186	0.55836	-0.72423	-6.2159	3.5232	3.0573	0.24599	0.18255	-3.3352	2.3897	-1.819	-1.5941	-1.044	-2.9109	-4.1445	0.1393	-0.58296	1.7474	-3.8763
7.6009	9.8365	7.4654	7.4487	1.9264	6.8387	7.6916	15.74	5.8244	6.0605	6.822	11.051	4.145	12.637	8.7534	10.365	4.7464	8.9207	5.8424	13.531	7.5245	5.7929	12.522	8.5711	11.602	12.19	3.3601	3.7234	9.3592	4.8495	9.2926	1.0083	8.0386	3.3963	6.7282	12.497	8.0793	10.662	7.6636	3.5792	8.559	7.658	10.478	13.259	14.489	3.2452	7.2701	2.6147	5.3832	3.9875
-12.512	-7.2993	-15.455	-15.628	-10.588	-12.577	-10.836	-16.989	-13.89	-13.326	-13.315	-18.663	-16.835	-19.775	-12.346	-10.312	-6.7268	-13.701	-9.9688	-12.43	-19.017	-16.164	-10.41	-5.9371	-17.728	-8.2834	-6.4481	-14.774	-16.137	-16.083	-9.633	-11.962	-12.964	-11.977	-11.775	-11.506	-11.535	-6.7413	-12.217	-12.461	-11.415	-12.208	-11.716	-12.26	-11.912	-16.361	-14.074	-14.513	-13.779	-9.756
-4.1158	-4.0767	-5.7208	-10.109	-7.5762	-0.61683	-8.4983	-0.74129	-6.332	-2.5581	-0.4314	-3.8986	-3.4061	-4.4714	-0.044798	-8.8041	-8.0983	-2.5153	-5.998	-9.6049	-7.7893	3.4501	-6.992	-0.10373	-4.0741	-6.4199	-1.246	-2.0306	-2.0422	-5.5299	-8.4917	4.1737	0.94197	-0.13999	-7.0024	-9.4131	-4.1437	-4.7019	-6.6645	-11.039	-3.1297	-5.6201	-1.7276	-6.5972	-6.5417	-0.034219	-0.22531	-7.2236	-3.8283	-7.2353
-6.1645	0.87236	-2.4811	-1.16	-0.8585	-12.027	-7.1864	0.21806	5.1622	-11.131	-4.279	-0.36742	-2.4715	-7.9539	-2.4726	-6.4295	-8.1797	-6.1623	-2.9675	-6.669	-3.9567	-5.6788	-3.1719	-9.5383	-3.3445	-1.988	-6.4233	2.6786	-0.48643	-7.1962	-3.6049	-3.4552	-0.314	-3.3323	-13.508	-5.8969	-4.9058	4.2817	-5.8989	-3.722	-4.2216	-6.6153	-5.7166	-7.433	-3.4873	1.1203	-4.0801	-2.8171	-0.19399	3.603
-14.994	-9.5652	-14.156	-16.164	-14.542	-11.016	-16.734	-11.447	-15.395	-23.812	-11.39	-12.947	-16.403	-17.43	-17.642	-12.31	-5.8126	-16.178	-11.138	-16.078	-14.052	-12.902	-12.27	-23.824	-13.281	-13.956	-15.162	-15.92	-17.105	-11.272	-15.496	-4.9802	-13.522	-12.18	-15.233	-13.787	-14.914	-17.308	-13.165	-12.964	-14.057	-17.47	-12.722	-21.265	-12.037	-10.728	-21.832	-11.105	-16.1	-5.4862
0.46007	-2.9439	2.9126	1.5008	-2.425	-2.361	-2.5372	1.9471	-5.5023	0.024178	-3.837	2.0096	-2.8633	1.5889	2.6377	1.3983	-7.217	3.9952	-0.084313	2.579	-3.27	0.80214	-7.6578	-6.523	1.7477	-4.7637	1.4149	-2.8737	4.0981	2.915	-4.5092	-2.9941	-3.6022	-0.93705	-1.1913	-0.81386	-6.0816	-3.4168	0.29894	3.5293	-0.5871	-0.35041	2.46	-7.2679	-1.2081	2.4576	-3.1273	3.5643	-8.6502	3.1782
-0.72354	-3.5898	-6.7235	-7.5733	-10.433	-9.4682	-6.5443	-1.7315	-7.9501	-4.7191	-2.6901	-5.113	-3.4435	-12.844	-7.0939	1.3825	-5.4905	-3.0836	-4.6042	-5.84	-2.2396	-0.51403	-9.041	-7.8699	-6.3858	-5.083	-3.9331	-1.7375	2.7021	-2.3174	-4.0032	-0.71537	-8.5132	-6.9707	1.2837	-2.3835	2.9688	-9.3238	-5.7323	-3.3719	-4.5989	-6.6843	-9.8069	-0.085805	-7.1455	-5.9425	0.95246	-5.2403	-5.4255	-2.9772
-0.96218	2.5864	-5.4299	-3.2527	7.4904	6.7117	-4.4643	-3.5705	2.4418	-0.72634	2.029	0.24211	-3.2015	0.3081	1.0786	1.3236	2.1162	0.1568	-2.3359	2.091	2.6645	0.23688	-2.7058	-7.0157	-2.5677	2.2457	0.45977	-3.642	0.50255	8.7769	-1.8556	0.93092	-6.4597	2.2762	-7.5842	-1.523	-4.037	2.4807	0.090626	-5.9108	-3.923	0.067505	-5.0528	4.0057	5.4801	-2.6414	-2.1394	-0.13223	1.4617	2.5004
-3.3243	2.599	4.1178	-4.2722	0.57155	2.8343	-4.9025	3.5703	-5.3081	-0.48056	-8.9966	-3.821	-6.2669	-0.6107	-4.1933	-3.714	-5.4871	-2.1617	-6.0349	-5.3512	1.3553	-13.566	-3.9071	-2.7987	-1.3364	-6.8617	-0.97111	-7.6469	-7.2288	-3.0718	0.069052	-5.4048	3.6696	-8.7425	-4.8032	-7.6688	-7.2416	0.6856	-8.8688	-3.0737	-0.91986	1.7574	-5.1424	-4.7264	-4.0172	5.1561	-2.6959	-1.8743	1.1332	-7.2714
0.4128	9.4443	11.252	-1.4796	8.8054	6.1211	6.0734	10.347	11.2	9.4503	5.8606	8.0942	9.2319	7.7482	9.5474	6.8283	6.4478	7.5474	4.1748	9.5727	6.6551	3.878	7.8643	9.7269	4.0097	6.5977	6.5075	0.88587	6.0469	4.4002	4.2807	-1.5457	9.5393	-0.11327	3.914	12.256	5.4092	10.495	4.1799	10.578	9.984	2.9939	6.67	4.8895	3.2644	5.3907	4.0652	7.8108	10.805	1.0892
-1.0183	-1.8708	1.1807	-1.8567	2.3933	-4.9189	-1.9919	-3.2436	-4.0082	-1.2457	-2.7141	-1.6481	6.2038	7.4267	-8.989	-4.4199	1.1084	-3.0781	-4.09	-0.71732	6.1524	1.3931	-1.7845	-2.7476	-5.2288	-9.0562	-1.7824	2.1763	0.82383	0.47291	-5.7786	8.9755	-1.1518	-2.6934	-3.8012	-11.075	-1.9846	-2.4733	0.72062	-10.377	0.68754	-4.6944	-5.0977	-6.8963	-5.7472	-4.5882	-2.0577	-4.3905	-1.29	0.40522
-16.405	-15.816	-8.4478	-15.653	-10.86	-15.965	-11.633	-12.104	-13.579	-11.119	-11.479	-12.688	-11.48	-12.267	-10.76	-14.223	-20.248	-17.226	-9.5542	-8.2644	-15.453	-9.1272	-7.4089	-11.515	-6.8923	-9.4823	-17.004	-10.667	-14.891	-18.048	-11.18	-11.995	-11.933	-12.766	-13.298	-13.838	-9.8419	-8.3972	-6.4408	-10.17	-24.295	-18.674	-13.236	-14.308	-19.065	-9.4726	-13.266	-13.758	-13.18	-9.5313
-11.569	-6.4605	-11.921	-7.4905	-3.1606	-11.592	-7.014	-3.6075	-6.8549	-3.3131	-7.2238	-11.59	-10.416	-5.7794	-14.108	-9.9535	-8.9058	-12.065	-11.213	-7.8778	-5.4843	-5.0383	-5.5567	-17.522	-7.4881	-8.1523	-2.0806	-9.2816	-9.665	-9.2034	-8.0848	-8.8453	-6.3924	-14.005	-11.488	-9.4814	-9.032	-11.758	-11.169	-7.6548	-8.0053	-15.433	-8.0071	-13.243	-13.736	-6.7665	-10.71	-13.782	-2.3675	-11.923
-3.6356	-1.9753	0.088623	7.1321	2.4056	1.2728	0.51002	6.0515	0.38207	4.0582	-0.66363	2.3998	1.9565	-6.6188	1.3957	4.7497	0.66199	0.1297	10.701	6.2579	-9.0727	7.4893	-2.4414	4.6106	-0.15728	6.8542	5.3929	4.9733	0.27072	-2.5028	3.4636	5.42	2.3403	8.0672	0.57098	0.9826	-1.9149	4.4881	-0.072868	7.9567	8.5949	5.0976	6.6424	-0.58943	-0.30913	4.6959	5.2894	4.5603	-2.2077	7.8345
12.303	4.7543	13.637	5.9724	6.4524	8.1987	5.1967	7.7369	13.017	9.4822	6.1495	8.3405	4.9722	10.593	5.0091	8.1676	4.4832	7.9373	17.022	8.6452	10.554	8.3925	12.607	9.6772	9.1652	10.06	9.807	6.9672	9.3546	13.388	11.789	9.5419	11.852	15.788	11.784	7.0219	6.0885	11.042	8.1613	7.2742	7.3591	12.064	6.9052	4.278	9.7375	4.8244	7.8435	6.7566	3.2059	9.0324
-19.491	-15.33	-18.561	-15.721	-8.495	-11.028	-12.942	-20.095	-13.469	-14.186	-13.51	-16.813	-22.658	-17.244	-14.907	-12.745	-8.5483	-13.323	-15.865	-17.689	-7.8829	-16.865	-16.316	-15.412	-15.218	-21.201	-10.182	-19.741	-14.183	-14.088	-15.84	-12.014	-16.847	-22.756	-13.401	-8.2288	-15.358	-18.507	-13.021	-21.098	-20.705	-13.568	-12.083	-11.957	-15.99	-12.797	-4.3416	-23.108	-13.612	-18.732
-10.871	-12.041	-6.8129	-13.556	-15.512	-16.364	-12.355	-14.122	-9.8024	-13.466	-16.385	-13.64	-6.0295	-15.191	-11.77	-10.931	-12.653	-8.7793	-10.173	-12.936	-10.307	-12.162	-16.195	-14.574	-13.757	-13.836	-12.042	-9.018	-12.979	-11.774	-17.957	-12.562	-9.977	-12.155	-10.671	-11.058	-12.664	-13.614	-4.6947	-7.6006	-11.928	-5.4967	-8.5331	-15.305	-14.597	-14.36	-10.373	-9.6945	-8.3123	-11.064
-7.5315	-7.0383	-5.0858	-1.749	-1.2162	-1.9996	-1.0477	-0.55733	-5.6951	1.8936	-6.2303	-2.0232	-3.7773	-5.1299	-0.1148	-5.1289	-1.6311	-3.4257	3.8382	-4.3571	2.0721	-6.115	-0.63696	4.8449	-4.4357	-3.4127	1.2187	-5.4766	1.3395	-1.2024	-8.4188	1.2944	-1.2015	-3.5216	2.7366	-4.7919	-1.8177	1.9702	-2.2149	-1.6545	-3.0547	0.54485	-2.623	0.54039	0.86347	-8.6561	3.8456	-2.3265	-1.6646	-4.0439
-5.7766	-8.0545	-3.6496	-7.7783	2.9426	-5.2287	-2.1935	2.2274	-5.5225	-2.5525	-5.1977	-2.571	-1.3877	0.81247	-1.9703	-3.8003	3.6499	-6.0118	-5.9139	-4.4092	-4.8896	-2.037	-0.6647	5.0972	-1.6197	-4.5519	-4.0839	-2.1445	-2.3278	-2.4636	-3.7903	-1.7885	-4.4066	-4.8498	1.6053	-5.0202	-2.1462	-2.8618	-2.5071	-4.2845	-6.2666	-3.2956	-9.0779	-5.3027	-4.4018	-0.70641	-5.7213	-4.6506	-4.316	-10.402
-7.9881	2.1045	0.52779	-3.3083	4.674	0.40496	-0.049261	-6.5129	1.4673	-4.1758	-5.1307	3.372	1.4061	-5.8282	-7.6916	-7.8676	-4.1206	-7.3505	-3.3783	0.46055	1.0451	-6.4746	-2.0244	0.24588	1.8814	-4.2133	-2.3826	-1.3682	-4.4552	-0.10367	-2.2963	-2.5256	-4.8601	-4.7644	-8.9082	-6.8299	-7.4019	0.42592	-8.3425	-9.4548	-1.1577	-3.964	-1.9209	8.608	0.5949	-2.139	-5.4712	-3.6769	-3.4776	-2.1791
-3.7838	-2.0482	-1.0477	2.6985	0.5242	-7.5445	-11.03	-4.0273	-4.6415	-5.3276	-10.02	-3.102	1.2685	-1.5399	-2.2651	-0.59284	-3.2653	-1.9299	-5.979	-0.33667	-1.264	-8.3303	-3.8678	0.79431	-0.060554	-9.7458	-4.4459	-1.5581	-0.28764	-12.574	-2.4706	-2.2508	-4.4075	1.2197	-3.3375	-11.299	-0.72779	-5.7749	-3.5936	-3.6109	-1.5212	-4.5382	-1.5004	-4.8437	3.2506	-11.65	-5.33	-2.6312	-3.7151	0.4223
-9.0919	-16.641	-13.334	-13.305	-13.366	-9.4043	-14.742	-14.331	-10.887	-13.218	-14.869	-6.8279	-13.757	-10.563	-14.993	-11.916	-15.585	-13.435	-8.2655	-13.573	-11.602	-12.118	-18.145	-11.435	-13.904	-17.143	-15.88	-3.5469	-17.11	-9.7682	-9.0674	-13.089	-14.074	-10.973	-13.712	-9.2665	-14.433	-8.8776	-9.7698	-16.704	-5.2236	-14.328	-14.976	-13.024	-14.317	-10.786	-10.316	-14.77	-9.7579	-12.63
-23.875	-24.113	-22.849	-17.882	-14.478	-21.593	-20.898	-19.192	-25.108	-19.886	-30.046	-16.805	-21.185	-21.026	-27.333	-24.322	-24.093	-24.887	-22.708	-25.765	-25.214	-18.936	-17.608	-27.516	-20.477	-26.836	-24.728	-24.137	-31.034	-17.619	-18.169	-23.831	-16.841	-21.763	-23.791	-22.131	-22.004	-18.014	-21.361	-15.073	-23.663	-24.676	-21.033	-21.158	-26.863	-20.013	-22.207	-24.163	-14.734	-22.143
-13.382	-15.108	-9.2937	-9.198	-10.848	-15.42	-9.2921	-12.75	-13.989	-9.5355	-11.352	-16.675	-8.4571	-11.17	-12.216	-11.334	-7.1936	-12.659	-6.7477	-11.198	-13.172	-10.786	-12.584	-20.46	-11.982	-12.63	-10.438	-19.073	-10.826	-11.604	-21.892	-11.886	-11.15	-13.889	-15.973	-11.072	-12.893	-10.12	-18.94	-6.8514	-16.268	-13.824	-9.42	-11.161	-11.169	-7.9201	-12.971	-12.335	-10.224	-13.065
-5.0217	-10.74	-8.6763	-10.298	-6.1636	-10.775	-8.1446	-12.699	-5.6317	-12.555	-12.192	-7.972	-9.4882	-10.298	-11.807	-13.112	-1.6973	-6.1407	-10.908	-14.014	-14.358	-10.605	-8.7175	-6.7299	-8.0891	-7.9478	-7.2249	-7.4621	-10.269	-4.5063	-9.8038	-11.401	-8.0035	-12.68	-7.486	-12.913	-5.5022	-9.8113	-9.0596	-4.986	-1.6661	-7.3729	-5.759	-12.37	-3.3966	-3.4754	-9.3361	-6.8639	-9.8289	-3.4589
0.19854	-6.2788	-11.524	-6.2079	-7.6235	-11.807	3.6785	4.0402	-0.074376	-7.089	-2.1756	-0.41317	-6.1114	0.43594	-3.7309	-5.1346	-2.4991	-6.3638	-3.3419	-2.5854	-5.4504	-7.5515	-6.5023	-3.4684	-4.5911	-6.3554	1.681	-4.0874	-2.2194	-2.562	-5.6759	-2.3257	1.8112	-4.2259	-4.6615	-6.0369	-3.5785	-2.6349	-12.833	-1.0612	-1.7794	-1.9094	1.6561	-1.1255	1.1561	-6.7879	-2.7375	-5.7436	-0.39501	-2.4313
-3.4491	-7.2084	-2.0733	-1.0929	-3.1838	-6.5015	1.4131	-6.5103	2.5697	5.4051	-6.4413	-5.2686	0.012793	-3.0648	-8.4009	-4.2907	-5.6121	1.0575	-3.9189	4.0307	-9.8208	-5.5646	-2.4593	-4.9156	-4.7076	3.373	-6.1229	-2.9189	-4.9776	-6.6634	-5.0438	-7.0461	-4.7776	0.62957	-4.3509	-6.2629	-7.895	-8.8486	-0.080144	-6.5771	-1.4725	-8.3373	-9.7384	-10.515	-2.1886	-4.9854	-2.8232	-6.3209	-1.2043	1.5881
-5.1564	-1.7311	-5.5297	1.6881	7.7912	-1.9523	5.2038	-1.3343	1.6424	2.777	3.676	0.44165	2.7201	2.7931	-8.493	-7.9194	4.6742	-1.6895	-2.9753	-6.5531	2.1305	2.9295	0.34514	-0.87094	-4.1214	2.2633	5.3588	3.6357	-2.6197	-1.9341	-6.1684	2.1382	-0.86178	-0.39771	-3.8544	-0.38769	-0.75715	-3.9391	-6.368	2.7336	-1.0024	-4.1924	3.5286	-2.7551	5.2233	5.0318	7.1644	-1.7215	0.5764	-1.2399
-2.4976	-6.4357	-1.6198	-7.1061	-9.282	-3.7587	-4.7361	-7.1944	-9.5348	-4.2093	-6.4591	-5.9914	-12.584	-2.1632	-8.7827	-3.0509	-3.7526	-3.6481	-7.4668	-8.7171	-3.8409	-1.6027	-8.7484	-2.5755	-1.2808	-12.882	-10.875	-2.1288	-5.8192	-14.135	-7.7317	-7.7752	-9.8709	-4.2127	-11.662	2.3313	-7.4922	-3.4236	-9.6546	-3.5971	-9.2057	-8.7738	-5.6569	-8.0474	-1.1691	-4.6544	-7.6306	-2.0689	-6.3799	-6.3948
7.2056	-1.4321	-3.233	1.0488	-1.7491	8.6734	-2.2397	4.4046	-1.6686	1.0437	-1.3062	-1.7357	0.6701	0.57756	-5.4205	-3.3088	4.3266	1.2373	2.6783	-2.6228	-6.9476	-2.7454	0.89157	5.9618	0.77854	-1.2302	-0.20769	-2.6185	-0.41879	3.6948	-5.9423	6.2293	-4.187	-10.824	-0.28294	-3.3323	0.923	5.338	7.1474	1.9766	0.36102	-4.4123	-4.0505	6.7909	1.5068	-7.4811	3.5799	-1.959	3.1881	1.7481
-2.34	1.1353	6.6919	5.5152	4.2254	3.3252	6.8053	-0.21217	0.48915	3.2117	8.9361	3.8616	0.86526	9.5098	-1.1314	-3.1519	4.0549	-5.656	-1.5311	-2.1973	4.6494	2.6195	9.6623	-0.44117	-7.6237	5.1417	5.1838	2.3512	2.4056	0.77106	1.6471	0.66099	-5.0101	4.8601	9.1241	7.3914	3.6855	1.8267	5.0845	0.46481	1.247	3.531	2.4761	-0.96437	2.5057	7.6467	1.7455	-0.0072521	0.58173	11.322
-17.952	-13.092	-13.297	-12.158	-8.5702	-16.838	-17.221	-14.32	-10.199	-17.144	-10.183	-10.793	-11.259	-15.338	-13.674	-14.826	-15.999	-18.291	-20.177	-12.577	-9.7721	-16.359	-13.559	-8.1927	-16.29	-11.244	-14.69	-13.07	-14.106	-18.178	-10.306	-10.332	-4.1491	-15.049	-12.597	-12.708	-7.7328	-13.62	-16.241	-14.217	-15.102	-13.798	-10.039	-16.076	-11.873	-8.9313	-14.121	-10.051	-13.387	-11.054
-7.3018	5.3456	0.95549	3.7515	-5.0503	-4.2395	4.3122	-3.7681	-1.1844	-2.4627	1.2001	-0.33103	2.1648	-7.716	-0.14406	-5.2808	2.5517	6.2762	-3.8007	-5.1735	5.0757	-4.5714	-1.5966	-7.1594	4.4138	3.8642	-4.1222	-0.15308	2.7402	-1.8267	-2.7889	-2.2421	2.92	-2.0007	1.1879	-0.59092	-1.0766	-2.849	-1.4016	-3.7742	4.14	-1.5399	1.2487	-8.2022	-0.56116	0.92169	-2.0287	0.56367	-1.145	-2.4839
0.97657	2.9493	3.981	1.8863	5.612	9.2494	4.7922	-0.67723	1.1292	5.4006	13.289	9.5046	5.9682	5.7134	4.1238	13.755	7.6974	5.8828	12.504	2.2009	5.7018	14.906	10.942	1.801	8.3487	8.6074	2.1923	4.0468	3.3356	14.866	4.2692	5.6397	5.0979	0.8673	5.9653	8.7599	0.97516	5.4228	8.2408	4.9637	-6.2647	-0.88956	-0.073224	8.4884	5.8319	11.399	-1.6927	2.5329	7.6101	1.313
6.8452	4.1123	10.99	10.056	9.6088	5.1557	13.476	4.5754	9.0201	5.6146	10.999	9.2609	6.1502	8.6097	10.194	10.062	-1.6308	6.1087	4.2145	12.621	0.058949	5.7191	8.7848	11.375	9.5504	8.0472	2.2179	15.283	6.0226	-1.9407	9.6236	9.9833	11.062	7.3556	8.4854	5.0012	2.6109	7.1731	-0.6577	10.052	1.2655	8.1127	18.077	8.3088	6.5652	1.6241	4.7663	10.793	11.483	5.1299
1.9994	2.1652	-2.6027	-1.5792	9.4543	-7.97	-1.2635	2.5133	-2.0587	0.36619	-0.30664	0.92919	-1.9659	8.3816	-4.8207	-0.69429	-3.1806	-4.4921	2.5628	0.60292	-3.0267	5.1599	1.5629	3.3297	-0.21294	6.3729	1.9721	3.1858	-4.9674	-4.6598	1.5012	-3.6966	0.30339	-2.5394	3.6294	4.1166	2.6915	-2.5887	1.9889	-1.8915	-0.44902	6.3547	0.44909	5.0714	4.955	-6.4279	1.4439	-3.5104	5.6887	-1.9155
-9.8099	0.1152	-3.1846	-0.69227	0.7161	-0.16818	1.0366	-4.4787	-2.0901	-1.9627	-2.5248	-3.7031	-5.1053	-4.4359	-1.5622	-2.6014	1.1913	-5.4925	-0.8273	-3.675	-2.9307	-2.0994	-8.1996	-5.059	-4.9609	-2.4031	-3.3131	-1.8782	0.44319	-1.5703	1.9393	-5.7336	-1.903	-10.555	-3.7502	-0.14566	-3.4741	-7.0929	4.6484	1.4203	-0.43217	-6.1286	-7.4727	-5.9493	-3.8942	1.375	0.72442	-6.5619	3.9641	-5.7209
-4.8502	-1.9587	-6.6436	-1.5816	0.27726	-10.097	-2.0911	-1.7767	-3.879	-0.22993	-0.71858	-0.90284	-0.24885	-9.1076	-5.0027	1.5147	-5.0122	-0.22399	-0.41261	-3.8447	3.9136	-3.3235	-6.767	-8.2041	-1.6716	-6.8956	-1.834	-0.20746	2.3687	-2.7155	-3.8824	-7.2829	-4.6521	-2.3188	-4.8309	-0.0054331	-2.42	-5.548	4.1013	1.0785	-5.3707	-11.69	-3.3899	-2.5787	-3.5455	-6.0204	-2.8403	1.8912	1.3894	0.58833
-18.506	-29.665	-20.806	-20.427	-21.822	-23.052	-19.998	-22.567	-23.911	-19.076	-18.409	-20.344	-23.879	-21.348	-21.877	-21.923	-22.841	-21.105	-20.227	-17.785	-23.958	-21.956	-21.156	-25.788	-17.963	-18.17	-19.831	-21.337	-22.25	-21.451	-30.166	-13.231	-29.749	-21.121	-18.286	-18.316	-27.243	-24.746	-18.415	-20.326	-15.046	-20.832	-24.474	-19.585	-23.1	-18.626	-22.028	-21.991	-22.405	-17.358
0.75179	-3.3654	5.2291	2.995	3.9635	1.6822	-3.9198	-4.4006	0.17451	-0.26037	0.55468	-1.8814	0.28951	-2.5318	7.2497	-2.4962	-2.8236	9.64	-0.36157	3.939	4.8369	-2.6747	-4.532	-0.87086	-1.2039	-2.0238	-5.4354	5.4953	2.6384	-0.06831	0.90578	2.8636	3.9112	-0.18903	2.8465	-0.58657	-0.2512	10.166	-1.883	4.6963	-7.0756	1.2895	0.71529	-2.7185	-4.9663	8.4659	6.1229	-2.2731	1.7156	-7.9945
-2.7298	-1.0957	-9.6806	-4.7138	-6.0763	-3.5329	-1.9399	-2.7853	4.685	-2.5877	-10.677	-12.477	-11.347	-4.3767	-0.45784	3.0802	-6.2168	-7.1564	-2.7383	-1.835	-5.518	-4.0578	-0.0021065	-5.1944	3.587	-3.3	-2.3308	-1.8674	-0.61942	1.7151	-2.5832	-3.2475	1.1397	-2.7473	-9.769	-0.61341	-2.4964	-4.6683	-6.8088	-0.35063	-1.5157	1.5937	0.34225	-4.7201	-4.4075	-0.78406	-7.0564	-8.2022	4.2587	-8.1612
-3.4388	-4.963	2.1852	-9.4953	-5.7816	-4.4522	-4.7914	-5.0453	-7.2794	-6.6339	-0.38364	-3.8344	-11.576	-4.3441	-5.0815	-7.0372	-8.6593	-9.619	3.9755	-11.924	-7.5811	-0.75807	-4.6589	-11.538	-2.8513	-10.34	-5.3538	-6.1048	-6.791	-12.399	-6.1594	-3.1277	-0.44368	-0.0071904	-4.3183	-8.82	-1.9865	0.63379	-7.8632	-1.4108	-1.8449	-4.9049	-7.894	-7.0681	-2.3035	-7.2578	-2.944	-6.3439	-11.907	-2.5849
5.9694	0.54725	0.37524	6.5627	5.0741	10.989	14.669	9.661	-0.25787	8.4417	7.2758	7.935	9.8121	6.9154	16.626	10.952	8.2767	7.5268	10.72	10.519	9.0561	8.8193	10.763	7.1387	12.066	7.8822	8.9251	15.26	3.097	10.624	8.8313	3.1169	4.9254	9.3327	6.2223	17.911	5.7534	6.0317	9.834	5.382	9.2993	9.1533	5.7106	9.4778	6.7632	3.9136	6.8302	15.422	11.782	10.499
-14.335	-8.7379	-6.7031	-11.064	-7.0214	-13.232	-16.185	-15.812	-9.9037	-14.31	-7.4424	-10.304	-5.4411	-9.2868	-10.056	-13.118	-8.7945	-10.221	-4.8773	-13.815	-9.9479	-14.119	-11.955	-11.115	-16.994	-9.1231	-12.4	-12.564	-10.055	-5.5115	-14.005	-16.113	-11.989	-12.824	-11.918	-8.4099	-8.3874	-11.794	-10.68	-9.8466	-11.185	-4.2076	-10.945	-10.184	-12.696	-9.5913	-13.433	-13.652	-12.287	-15.939
3.3956	5.7559	-0.16977	4.8486	8.2961	5.9316	11.201	12.778	1.6961	6.2134	4.8515	8.8864	5.3461	4.9235	6.0803	8.6704	0.41297	11.866	6.6491	3.4105	7.1268	8.0062	10.548	3.0394	9.4229	10.049	6.9752	6.0616	5.6901	12.726	9.9685	5.8686	10.563	0.056076	10.429	7.211	1.9715	8.4689	7.4335	2.8399	2.7338	11.874	2.552	10.279	3.8551	8.3832	6.7982	6.9109	9.1607	5.7454
-15.438	-5.207	-14.279	-11.166	-13.609	-16.728	-12.747	-14.09	-12.939	-6.6291	-17.437	-12.305	-14.655	-9.7514	-14.928	-11.437	-13.314	-14.945	-8.4753	-8.7394	-4.7402	-11.955	-11.991	-16.723	-12.709	-14.076	-9.947	-14.656	-17.242	-10.24	-5.7161	-9.4674	-16.517	-11.06	-9.7297	-3.4837	-12.352	-12.12	-8.736	-15.028	-9.6881	-12.273	-11.638	-16.766	-15.035	-14.819	-17.064	-7.6297	-12.004	-10.959
2.531	5.8674	1.3091	2.3763	1.1363	4.8464	-0.55454	6.4193	2.2513	-3.8289	3.7948	3.4132	-2.2593	4.2341	5.6951	4.4331	3.7474	0.67214	1.7493	3.4953	4.2099	7.6143	-5.1846	0.60627	1.0469	5.9073	-3.8969	-2.7706	0.53829	-0.71981	2.9451	1.1067	-1.9231	4.6608	2.0873	-2.2721	0.093306	-2.6205	2.1928	4.6823	8.6177	4.1401	7.2803	5.8639	-0.97622	1.319	3.1804	1.3855	-1.758	0.3252
-2.6336	-6.3517	-2.5107	-3.7329	0.0083791	-2.6596	3.3362	3.9883	-0.74371	-0.49269	2.1594	1.87	1.7537	0.62411	-3.8067	6.3612	0.21892	7.8485	-1.8922	-10.535	-4.9074	-0.91607	-2.7973	-0.25773	2.1333	-3.6217	-5.7411	-4.4693	-2.623	-3.8706	3.6108	-3.8453	-1.9916	1.0088	0.64696	-7.1616	6.1928	4.2356	-0.23479	2.8194	-3.4903	-1.357	7.5481	-2.5104	1.2613	-0.39137	1.0724	-4.6416	-4.7406	2.134
-4.5003	0.91179	-0.73131	0.23608	2.4781	-1.5247	6.4706	-0.65011	0.13174	0.41799	4.5626	1.5293	2.3124	-2.8015	2.1803	-2.0276	8.6737	-2.004	0.23085	4.8564	4.4387	3.0449	5.587	-1.7961	6.1847	-1.6799	-7.2273	6.1662	2.2122	5.6329	5.9452	-4.7024	-0.8326	5.0336	5.0431	-0.26436	6.0743	-0.93858	3.3068	-3.6156	6.2948	6.5692	-1.4101	3.8101	5.5437	-1.1504	2.3438	4.8521	-0.91845	2.855
-0.39093	5.0845	3.7091	8.0107	3.6192	6.6194	4.2583	-0.20019	1.2249	6.9522	-2.4963	2.9287	3.1935	1.8524	2.87	-0.12997	3.082	2.6599	2.2425	1.8215	5.8568	3.6669	2.0208	4.3115	2.4431	0.90403	5.9422	-1.0373	4.3814	1.8964	7.8484	2.5532	-1.0459	8.9389	0.16206	8.4583	5.327	6.2975	2.2991	4.3542	10.265	-0.0015317	2.7185	2.4292	6.8536	0.50063	-5.4842	0.36837	0.077043	8.5368
-14.618	-10.059	-8.1695	-12.159	-15.353	-11.913	-13.768	-9.6269	-6.9092	-14.218	-17.82	-11.73	-14.772	-12.826	-11.635	-6.4804	-18.599	-19.92	-13.265	-2.8213	-6.4358	-15.925	-18.971	-9.6831	-6.472	-8.9449	-13.676	-13.821	-14.667	-17.788	-14.333	-18.037	-14.38	-19.978	-9.0908	-9.6617	-7.628	-11.496	-12.671	-13.627	-12.869	-14.807	-15.923	-16.225	-10.405	-8.3034	-15.868	-13.727	-13.983	-17.543
-8.1693	-8.7504	-2.9484	-7.6916	1.2163	-1.3196	-0.45175	-8.2849	-2.8908	-5.2978	3.2375	-5.0735	-8.9606	-5.5559	0.90047	-3.0797	-2.1517	-3.413	-1.4072	-0.028683	-5.324	-0.016312	-3.0275	-3.1894	-6.7691	1.9018	-0.011232	-3.0638	-3.189	-2.7867	-7.6383	0.00033	-5.8791	2.9093	-2.181	0.85503	-5.6331	-0.16094	-13.596	-4.8234	-6.2749	-9.1175	0.46269	-4.2672	-2.8131	-1.749	-5.4861	1.2879	-6.7575	-6.262
0.77211	3.6196	0.88084	-0.90752	3.9146	-7.5576	-0.4818	-0.74585	-6.85	-3.1521	4.099	-1.7487	9.5107	0.48659	-1.3189	2.6087	4.3038	-2.7703	7.444	3.4823	4.7853	5.3591	0.42702	-2.0185	1.3548	3.2875	-2.0161	-1.4788	3.828	4.6301	-1.8001	-0.31216	-1.8287	1.8778	-4.6769	-2.6803	-1.993	-1.5216	6.8873	-3.182	0.44708	0.91285	-1.2865	-1.6511	0.8669	-2.8872	2.3706	2.4073	2.4877	5.4503
-0.77237	-0.40052	-5.0567	-0.24372	-1.7537	-1.936	-0.70217	5.427	-0.89496	8.3686	-0.070553	-3.6081	1.2092	2.9903	-3.3179	1.9953	1.4962	-1.5251	-1.7927	0.91335	-1.4054	1.9586	-2.2286	1.7693	5.1405	4.6272	-8.2685	1.437	1.054	-0.10189	3.5423	1.0086	-3.5253	-5.5726	-2.6063	-3.0101	1.5586	-2.2657	-5.4637	-0.04246	-0.62964	-3.3145	-2.2002	-2.2288	-0.27978	0.69763	1.5834	-0.73507	-2.838	-0.39432
10.881	9.7221	10.486	4.7114	6.2647	11.755	10.39	9.3259	8.6812	6.5185	12.232	4.701	13.554	4.4793	13.208	6.9713	14.658	7.049	12.108	9.0471	9.7722	5.1704	8.5663	4.9767	6.6165	3.5686	1.6921	5.4016	5.9667	11.872	4.0075	9.1272	12.79	9.2915	7.7393	11.343	8.3998	10.95	10.742	10.744	8.6218	6.7949	9.6717	6.7762	5.2081	1.1775	16.322	15.35	12.092	8.8513
1.8334	1.239	-1.0551	3.6187	-2.9445	-5.9535	2.6074	1.5935	4.0563	2.9063	2.0209	-0.68881	2.2757	1.288	1.3806	-0.016546	2.3091	2.9896	0.006432	-4.6719	-3.5432	2.9961	-1.3299	2.5264	4.6501	0.060473	-1.6482	-6.387	-2.1218	-2.0818	-2.4145	-2.1199	10.513	-1.6754	1.8491	-2.4142	-0.66961	7.5136	2.1196	3.2017	4.1446	-8.4294	-0.4775	8.4271	-0.20552	7.7462	5.2677	6.161	1.511	0.1647
-16.248	-18.688	-18.836	-17.689	-18.341	-14.055	-12.289	-8.0834	-11.078	-21.02	-14.769	-12.057	-14.23	-10.487	-17.063	-15.707	-18.272	-18.597	-13.318	-20.439	-15.44	-15.977	-14.892	-15.491	-9.2761	-18.618	-8.7552	-9.8452	-12.854	-9.9901	-16.058	-18.919	-15.609	-14.569	-16.93	-15.201	-18.272	-12.04	-15.508	-16.752	-18.697	-18.313	-13.107	-13.045	-12.325	-18.455	-11.476	-8.7018	-14.481	-21.918
-15.01	-16.794	-12.735	-10.859	-15.688	-12.261	-17.951	-16.936	-14.951	-14.023	-17.687	-17.243	-14.24	-17.868	-13.884	-15.577	-18.616	-11.883	-10.544	-15.537	-19.155	-13.769	-12.561	-17.194	-8.6365	-15.546	-16.993	-20.643	-21.746	-9.7986	-12.67	-20.748	-14.271	-11.061	-13.702	-21.046	-21.185	-18.791	-19.38	-18.568	-17.623	-15.669	-14.712	-14.249	-20.61	-13.676	-11.354	-10.612	-11.79	-23.662
-5.357	-5.0462	-11.003	-5.4001	-7.5603	-10.208	-6.9792	-5.8169	-8.9874	-9.7931	-12.771	-8.2061	-7.7022	-4.9662	-8.2547	-5.1708	-9.8646	-11.539	-8.5817	-9.3709	-3.3032	-5.9964	-9.8122	-10.734	-14.609	-4.8359	-9.3157	-4.3662	-7.2612	-12.687	-4.2611	-9.1698	-10.855	-10.467	-11.696	-6.5018	-10.106	-9.4053	-2.5332	-7.1782	-6.4923	-9.8671	-9.6054	-5.9677	-10.229	-5.758	-5.6685	-12.553	-8.5627	-6.9818
-9.118	-9.1445	-12.011	-8.2498	-8.0408	-8.8594	-15.533	-7.5487	-2.0448	-8.232	-7.3154	-4.3879	-5.2126	-14.258	-9.8982	-3.8689	-16.575	-14.713	-11.473	-5.3715	-9.8477	-12.904	-7.3206	-10.466	-7.7212	-10.054	-11.953	-14.135	-12.422	-10.353	-10.029	-5.421	-10.236	-8.6258	-3.3602	-9.9838	-11.295	-9.4648	-8.793	-4.6238	-11.274	-2.4735	-10.003	-4.658	-6.7899	-11.901	-7.6817	-12.367	-12.641	-8.2071
6.9774	13.808	10.234	9.2218	9.6548	8.8422	9.5332	16.533	11.384	6.8264	11.424	12.684	14.365	7.2416	7.1015	9.1703	10.966	16.487	10.686	11.36	12.627	16.488	13.502	5.3141	13.403	13.865	15.587	7.3107	8.7354	-0.21219	11.486	9.2958	13.222	5.3492	8.1264	7.923	13.056	12.435	7.3239	8.8251	6.1195	7.0876	12.412	11.328	6.4122	4.661	6.8428	6.4879	10.121	10.864
-4.7956	-4.4544	1.6159	-5.1215	-4.443	0.42173	-3.5472	2.1329	3.3251	-3.5949	-5.6209	-0.55086	-7.94	0.5221	-0.50295	3.3099	0.13605	-2.729	2.1645	0.16111	-5.4482	-3.0283	0.045287	7.0932	1.0462	2.6936	2.7825	-4.2535	1.9239	0.39656	-1.3357	-1.8016	-6.9959	-2.7038	8.6763	2.2367	1.3354	-4.4656	-3.8481	0.12645	-7.3836	0.76177	-6.735	-8.0088	-2.2623	-2.2883	-0.88543	-5.0621	-4.7411	2.8386
-9.8522	-7.2348	-14.468	-10.829	-11.276	-16.281	-14.118	-13.663	-14.233	-3.8887	-16.066	-12.427	-13.118	-4.8235	-12.146	-13.125	-6.6994	-14.968	-14.099	-14.507	-13.226	-10.685	-7.8654	-11.346	-14.803	-14.486	-17.534	-15.679	-14.402	-14.25	-6.6726	-11.519	-15.199	-16.06	-14.465	-12.527	-15.136	-19.128	-16.026	-7.7681	-8.3237	-7.5877	-12.855	-12.309	-14.256	-7.4122	-8.3248	-14.633	-11.016	-7.015
-2.4532	-3.2745	-0.14027	0.68837	-0.29952	0.93579	-1.7073	2.383	-6.2671	1.6323	2.1029	-7.2926	-6.559	-0.42889	-0.45413	1.0773	-4.7594	-9.6104	-5.8216	2.7065	-3.6213	1.7741	-3.1662	4.738	9.002	-0.03086	4.7033	-3.1815	-2.8356	3.4005	-0.95463	3.4994	-2.683	-1.6725	5.2034	0.95633	2.1212	0.73781	-0.24341	-0.17574	-0.24188	2.4171	2.0174	-0.13304	-2.2195	1.8107	3.228	-2.4634	7.4865	-2.9386
-9.6425	-20.334	-12.244	-15.906	-6.8473	-18.717	-11.066	-11.803	-8.9811	-16.364	-7.8596	-11.281	-15.022	-11.456	-9.5561	-13.929	-10.873	-18.289	-18.767	-13.258	-8.4942	-12.149	-12.134	-9.0531	-5.7316	-11.395	-8.1106	-20.816	-11.867	-10.611	-13.236	-12.524	-15.196	-9.3023	-17.949	-14.125	-12.167	-14.892	-18.649	-8.7738	-13.668	-11.729	-15.416	-7.4497	-12.723	-16.193	-11.205	-14.912	-11.961	-11.573
-9.5975	-16.102	-19.183	-12.464	-15.469	-14.038	-13.753	-11.105	-6.7314	-14.056	-11.341	-13.932	-11.079	-17.499	-13.372	-12.487	-19.797	-15.368	-11.104	-14.75	-12.104	-14.584	-11.266	-10.936	-13.126	-10.367	-14.298	-20.449	-8.9679	-15.588	-7.9356	-12.585	-7.1454	-17.417	-14.846	-12.348	-10.871	-21.409	-17.41	-6.9883	-15.464	-9.1875	-9.9526	-11.896	-16.371	-6.4553	-15.298	-12.924	-13.938	-15.058
-16.814	-14.79	-17.075	-17.878	-11.653	-5.9019	-15.975	-8.4872	-17.531	-11.08	-17.044	-19.595	-13.073	-13.798	-17.308	-15.54	-13.72	-18.825	-21.803	-18.841	-16.347	-14.85	-12.456	-16.975	-11.805	-8.5186	-17.857	-8.4636	-14.627	-18.171	-14.831	-15.54	-8.8477	-9.0722	-17.516	-16.341	-14.082	-12.015	-14.032	-14.9	-14.513	-22.921	-17.969	-15.032	-15.616	-12.79	-13.987	-16.433	-15.129	-19.014
-12.182	-13.997	-19.409	-14.618	-15.164	-18.23	-12.64	-4.0365	-12.266	-12.174	-15.325	-20.467	-16.023	-12.763	-15.81	-18.62	-15.445	-14.316	-8.0466	-13.965	-13.326	-7.407	-18.768	-10.806	-7.46	-7.2164	-19.97	-6.6741	-9.2773	-14.599	-13.631	-13.937	-12.227	-11.672	-14.122	-11.254	-9.998	-15.109	-12.494	-13.038	-11.48	-16.71	-17.726	-9.4875	-8.0766	-16.439	-10.742	-6.9839	-15.735	-20.526
-10.572	-3.9514	-2.3997	-5.0303	1.8499	-5.5856	3.5633	-5.2846	4.3473	7.299	-5.1802	-2.3994	0.17522	0.45909	0.0021355	1.1789	0.12557	1.1171	-3.3048	-2.8011	1.505	6.2057	0.47308	-4.4338	6.3365	2.5214	-2.3184	0.91019	0.69875	-3.5613	-4.0728	1.1416	1.0439	7.375	1.9632	5.8831	2.9842	6.9055	-2.3405	3.1468	-3.6442	-0.45447	-1.0128	-5.4964	-1.7077	-3.6892	5.045	0.76456	-1.105	-5.1165
-7.1904	-0.75583	-2.533	0.37795	-4.2374	6.5577	0.13014	-9.8346	1.0803	-3.1845	-5.5298	-1.9572	-2.6276	-1.8275	-3.177	-9.96	-4.3174	0.46718	3.0562	-6.9079	-12.79	-11.766	-8.2622	-4.0126	-2.1221	3.6815	-6.3911	-2.142	-1.9089	0.17564	-0.42551	-9.6388	2.7608	3.8925	-1.1953	-9.1856	-8.3219	-4.7675	-1.0313	-4.3537	-5.2907	0.30109	1.5909	-1.2889	-12.484	-3.0283	-2.2481	-0.087271	2.3397	-9.9297
-1.386	0.6831	-4.807	-3.1912	0.23051	1.2218	3.0489	-1.2195	-1.4568	5.3505	-0.49911	1.1149	-4.3638	-3.079	4.1094	-8.0609	-1.5898	5.338	-2.7442	-1.9333	1.0845	0.77626	1.3205	1.3684	0.30281	-1.743	5.2626	0.20039	-3.2422	1.7351	-3.8319	0.083753	-7.7761	-5.8371	-0.39728	-0.69311	2.0498	-1.5025	-5.3224	3.2702	4.9911	-4.0539	5.9991	1.998	-3.4382	2.3878	-4.2622	1.2631	-1.1142	7.1473
-14.661	-3.216	-14.08	-11.025	-5.072	-9.2272	-4.0833	-7.4593	-3.8824	-7.1641	-6.6177	-8.518	-0.41788	-5.5192	-9.9648	-5.6637	-4.7465	-8.5953	-6.5845	-6.325	-8.9984	-4.8377	-8.3259	-2.5061	-7.1444	-9.3912	-14.733	-1.2015	-5.5162	-13.953	-11.211	-10.971	-1.5232	-5.6111	-10.348	-10.384	-7.8956	-10.447	-5.8871	-6.8599	-9.5862	-5.4459	-8.7022	-14.849	-4.2165	-10.178	-5.947	-13.062	-8.6752	-5.4541
-9.0796	-7.5094	-4.4007	-0.68613	-2.9771	3.6267	-3.2035	-5.9524	0.40146	3.4149	0.14514	-0.10487	0.54248	-7.9451	2.2105	-2.9206	0.45261	-5.6288	-2.9891	-2.9067	-2.7302	-7.3027	6.0098	-3.5952	-4.4245	-2.6573	-7.1216	-5.7271	2.4837	-6.4372	-0.12793	0.5407	-1.4887	-5.5497	-3.312	0.38191	2.3516	0.48209	2.8541	-4.9046	1.2889	5.95	-0.06255	0.3688	-5.1962	-3.2911	-1.6775	-3.2666	-4.3263	3.5281
1.1891	-0.77411	-4.3908	-3.1796	0.76395	-0.93301	0.94614	1.4935	-5.3776	-6.4993	-1.3359	-3.0358	-4.2537	-7.022	-8.705	-2.6429	7.039	-6.4731	-4.0976	-9.2024	1.3155	-7.8425	-7.6462	-1.3358	-3.0425	-5.9811	-0.48721	0.071516	-3.4847	-3.3247	-3.0984	-6.298	-3.772	-0.85494	-3.9017	-3.8881	-1.1267	-9.7585	-8.4278	-4.0785	3.4678	-9.6774	-8.0626	-1.5757	-3.1446	-4.6123	-1.3892	4.3056	-0.24914	-7.517
-1.013	1.2909	-3.6771	-3.4663	-9.4922	-4.6794	-5.7653	-2.389	-6.1518	2.728	-5.0018	-1.8569	-4.918	-2.4405	-5.0386	0.24357	-5.0099	-5.82	-1.4279	-6.3316	-2.2532	-4.8943	-4.2485	-4.1332	-1.2119	-1.7611	-1.787	-4.1865	-6.3641	-0.31474	-5.1309	-3.6544	-1.1448	-3.8506	1.9161	-3.187	-6.7954	-4.315	-6.0485	-5.9188	0.43434	-3.7015	1.625	-4.9055	1.8535	-6.9238	-4.1998	1.6645	-1.8511	-5.0555
0.81713	2.3547	-4.8727	-9.6672	1.8392	-2.3031	4.0497	-12.402	-3.5817	-0.32659	-6.8122	-10.623	-3.5793	-3.4278	-7.9245	-2.7573	1.9082	-4.0011	-0.21893	2.575	-1.3733	-0.97699	-5.1741	2.2661	1.9456	3.7624	-0.92914	4.4001	-5.0134	-3.7977	3.2859	-5.4308	-4.4685	-5.0209	2.2786	-3.0549	-8.8772	1.4962	-4.022	-2.6154	-2.8118	2.1516	0.48087	-3.5355	-7.9513	-1.9693	-1.4475	-4.0018	-6.0454	0.94827
9.9354	6.7957	3.2383	5.2562	6.2352	5.9763	0.039395	4.7223	0.81984	10.045	5.5712	3.2571	12.487	4.8885	6.1652	6.9398	6.9235	4.4349	6.2765	14.361	5.7981	9.7811	10.416	12.195	7.776	8.0672	5.2797	8.6564	2.7491	5.0955	7.7876	18.872	6.7802	10.072	10.043	7.9785	1.4681	6.2363	9.6034	0.31481	5.7076	7.557	3.0812	10.419	9.9237	11.307	4.4726	7.5458	6.5403	5.9008
-4.806	-6.8748	-7.9849	1.3293	-2.4736	-0.33878	-2.2442	-9.9346	-6.9645	-14.761	-12.568	-5.739	-3.3349	-7.732	-2.1268	-5.1937	-8.8643	-6.7677	-2.5888	-4.447	-5.439	-5.6813	-5.8944	-7.1739	-10.284	-3.1452	-8.3589	-2.9878	-4.3515	-4.4392	-5.2117	-11.227	-6.2282	-2.1154	-2.4919	-0.52572	-2.8748	-10.489	-7.5758	-7.2662	-6.0642	-13.038	-6.7888	-3.2729	1.819	-5.2708	-5.0017	-3.8509	-7.5878	-6.4625
-1.9385	3.2813	2.5983	1.0991	3.6849	2.8061	4.0238	3.2112	-3.8984	2.5496	-2.2238	-3.4969	1.3504	-3.0934	-0.084493	-0.42018	9.6352	-4.7046	-1.7673	6.8763	-2.6779	7.3692	-2.8126	4.0154	2.4586	7.132	-0.75987	1.8288	-0.74271	-1.662	-4.6776	3.6866	-3.8506	4.0343	4.7021	2.8772	-1.2546	0.78666	-3.1914	4.8665	-2.6878	-4.1161	-2.5067	-0.61551	2.5238	1.2034	2.2249	0.60649	-1.9066	4.5554
5.5715	9.1165	11.449	6.3428	1.5047	12.011	7.7336	13.337	7.4923	7.6898	11.214	1.9983	14.546	10.651	14.223	8.4436	12.497	14.141	14.357	10.846	7.0843	9.8327	17.851	6.1477	7.7055	10.819	10.242	2.8992	3.347	8.0355	14.552	9.431	5.8772	7.4712	15.192	12.789	7.1433	6.0985	4.9465	11.393	12.201	9.4681	9.1157	13.368	9.3142	8.7789	11.224	7.4782	12.867	4.863
-9.3364	-9.7646	-15.001	-11.265	-11.399	-12.022	-11.827	-7.8673	-6.9727	-12.759	-12.329	-9.2666	-10.158	-8.5494	-12.892	-5.8694	-11.892	-11.009	-7.7587	-12.134	-8.7099	-11.463	-10.673	-13.727	-12.404	-10.605	-5.2702	-6.1261	-8.3062	-11.045	-10.196	-8.5295	-11.587	-9.4781	-10.577	-11.431	-10.675	-18.349	-13.194	-11.029	-9.2223	-13.968	-9.3462	-5.0138	-12.572	-1.2115	-5.4284	-7.1131	-8.6275	-14.403
6.6187	9.1773	8.7509	2.9846	6.7193	5.3915	9.9661	8.5545	9.9948	7.6491	8.7071	7.6306	8.3751	1.7506	9.7845	5.7302	12.459	7.4045	9.2846	11.703	10.571	13.504	9.8311	7.9225	4.4594	12.832	7.3115	5.1914	1.8361	7.5712	4.1459	9.2022	4.9928	5.7463	-0.079947	2.9901	10.335	7.4858	7.047	11.807	3.4343	6.6311	11.11	7.4113	4.022	7.0094	5.4933	5.9298	11.303	11.398
-7.6064	-11.754	-20.23	-7.8539	-15.92	-11.076	-9.4765	-17.652	-17.511	-6.8364	-15.289	-15.493	-6.9605	-9.7932	-11.424	-6.3173	-16.916	-8.0887	-13.894	-11.486	-12.71	-10.963	-15.189	-13.904	-14.074	-17.983	-8.1245	-2.5961	-13.069	-15.378	-7.9345	-12.95	-6.6628	-15.14	-8.7931	-11.571	-10.26	-7.9462	-14.365	-10.512	-18.679	-7.6515	-14.818	-11.436	-4.547	-7.2046	-11.918	-7.7335	-9.3261	-10.953
-13.557	-20.564	-18.407	-9.4484	-10.23	-9.7578	-9.6131	-15.526	-7.3156	-7.3387	-10.501	-10.512	-14.185	-5.2474	-7.2463	-13.841	-14.476	-7.8359	-11.3	-10.319	-16.801	-8.724	-13.557	-5.8977	-8.4483	-9.0519	-8.5885	-11.529	-15.527	-6.2713	-9.1714	-15.784	-10.874	-6.3399	-17.907	-8.7079	-14.947	-7.9014	-16.124	-16.301	-15.023	-9.1267	-9.2266	-11.576	-12.107	-17.02	-12.802	-13.82	-12.037	-11.278
-14.794	-14.119	-20.212	-15.371	-10.346	-19.292	-13.777	-8.7653	-17.29	-14.697	-15.24	-16.87	-7.117	-15.323	-13.787	-14.8	-9.1327	-13.603	-16.318	-11.228	-19.097	-20.163	-12.319	-11.962	-10.961	-24.107	-13.041	-10.685	-12.454	-16.999	-24.591	-10.113	-14.959	-11.916	-15.21	-14.069	-11.335	-17.814	-8.5483	-16.214	-15.868	-15.168	-15.365	-10.863	-10.523	-16.943	-14.335	-20.18	-20.117	-13.913
5.8846	7.1718	0.2057	4.7673	-1.1634	-2.5664	3.6617	3.2985	6.9724	2.991	-1.9376	6.4792	-5.7037	2.3077	-4.4587	5.3498	3.0637	9.0961	5.0388	4.3374	6.3206	7.3824	5.5543	-3.8894	1.3111	-7.6027	4.5508	1.6653	2.9527	2.7017	2.4465	0.1806	-0.64194	4.3268	-7.3947	4.1449	1.2171	6.7182	3.2029	4.9822	2.9856	3.0336	2.9052	2.4725	3.313	1.3961	5.4384	1.994	1.748	-2.4437
2.7433	-1.1454	-1.6604	-0.7084	2.0618	-0.19185	4.9934	2.9334	-0.85789	-6.0178	-2.6094	4.3293	0.45997	-3.7869	4.6811	-3.2462	-0.77254	-1.5448	1.5559	-4.1759	-5.3271	-4.1921	-0.55416	0.94188	-2.046	-3.0423	-2.5928	1.495	-4.9174	-6.9141	2.9296	-2.7838	0.21943	-0.55605	-2.8244	0.58029	7.8342	-2.4606	3.9538	0.55236	-4.5626	-4.7465	-4.5277	-2.9392	-0.41259	-4.8733	1.6327	2.6535	6.4069	-3.3413
10.979	13.505	3.5556	11.357	5.5817	11.443	14.456	3.8329	5.4207	14.421	11.697	10.917	6.6361	3.3001	16.137	8.1923	5.6159	9.4554	6.4139	12.338	6.3639	9.789	12.273	6.2402	15.994	6.7107	9.7032	6.5223	10.237	5.0985	13.288	12.67	15.931	8.2665	10.001	13.194	3.8293	8.6311	12.352	11.543	7.6603	0.96221	4.9904	17.133	9.1001	14.62	3.9391	12.47	11.401	11.505
-13.081	-18.4	-15.222	-15.996	-13.244	-13.599	-6.222	-13.009	-17.853	-12.783	-13.676	-11.367	-12.234	-7.7854	-12.762	-8.0492	-11.616	-7.0501	-9.9162	-12.279	-13.694	-8.0135	-11.765	-16.982	-12.414	-10.07	-10.968	-16.682	-12.006	-7.5663	-14.192	-7.7986	-15.859	-10.771	-14.049	-22.524	-20.174	-10.011	-20.942	-12.664	-17.673	-17.647	-9.6683	-19.05	-13.09	-10.699	-12.326	-13.11	-15.97	-13.788
0.3955	0.10548	-4.1527	4.7483	-6.6172	-3.4189	-5.9077	-2.7713	0.55823	8.4352	-1.3539	-3.0665	1.6973	-0.71871	0.091787	-8.907	-4.437	2.3644	0.21568	5.5713	-1.7931	-4.1941	-0.012116	-4.0602	2.9735	-1.2779	4.797	-1.8467	-2.5328	0.16318	-5.7036	-0.7365	-0.22484	7.2121	-5.3304	-3.681	5.3664	-1.9072	2.2678	-0.60288	-1.2512	-4.5233	1.9621	-0.32804	0.070718	-4.6822	-1.1014	-1.6325	-3.5979	-5.2246
-13.182	-11.856	-14.305	-13.931	-7.6467	-15.878	-18.155	-14.876	-13.61	-16.445	-14.64	-9.9623	-13.073	-11.099	-22.128	-14.171	-7.5275	-16.949	-10.544	-13.105	-13.932	-10.651	-7.9679	-9.5653	-16.129	-12.244	-13.424	-15.244	-14.278	-9.0133	-14.253	-23.02	-10.426	-11.333	-14.219	-14.17	-10.948	-12.822	-19.662	-7.8387	-14.814	-11.607	-13.636	-13.986	-15.242	-16.334	-11.361	-14.254	-15.009	-16.646
-3.9691	-14.906	-11.022	-6.6741	-5.2176	-9.1878	-10.159	-6.8716	-13.123	-7.7334	-11.414	-11.807	-12.376	-9.7686	-8.9867	-13.034	-4.557	-8.3142	-13.385	-7.6911	-3.9167	-5.1306	-9.3223	-11.145	-9.9378	-6.3057	-11.369	-2.392	-15.083	-13.88	-2.3197	-6.6727	-11.671	-5.9582	-6.9696	-8.6617	-3.8749	-5.5954	-7.9854	-19.648	-6.9597	-8.8496	-10.764	-8.933	-11.025	-10.342	-12.449	-13.157	-6.8659	-9.9238
-7.0726	3.7185	-6.9213	0.23368	-4.5639	-3.9179	3.1553	-3.8127	-5.5146	-4.7212	-1.3972	-8.2306	-4.2047	-4.7024	-3.8012	-4.4732	-0.40762	-5.1773	-6.9669	-9.2198	-4.6878	-2.2264	-4.0094	-4.6902	-7.7978	-6.6024	-8.1914	-2.5849	-3.9618	-2.7537	-8.9143	-3.9357	0.74119	-0.61694	8.8595	-2.6604	-6.1737	-7.2227	-4.536	-4.3469	-6.1258	-5.3639	-3.8637	-6.4954	-3.3161	-0.20665	-4.8254	-1.2289	-4.9377	1.399
-5.4646	-0.29326	-3.5976	-0.59439	-11.083	-6.5568	-3.9685	-6.1606	-10.143	-9.0158	-2.6552	-2.5222	-8.5547	-5.888	-12.098	0.82939	-3.1054	-8.0923	-7.2521	-4.8369	-8.5375	-11.501	-2.1793	-3.5871	-11.451	-14.095	-5.7242	0.70565	-2.3477	-4.2332	-2.6648	-2.5348	1.7183	-0.34367	-10.614	1.7514	-4.21	-7.2957	-2.0971	-1.406	-1.3647	-4.6122	-6.5171	-1.6841	-7.0288	-7.3396	-6.277	1.1701	-3.0329	-1.1096
1.4049	3.8743	-0.71016	-6.2051	0.99608	-0.23849	-5.4437	-3.8372	-6.7053	-1.5184	-2.5678	-7.4885	-0.016949	-5.9578	-3.8708	-6.1768	-5.4311	-6.2338	-4.7891	-5.7479	-6.5322	0.14595	-5.7127	-0.54762	-2.6994	-6.6703	0.050559	-3.7071	0.07302	-2.3123	-2.7354	-8.8012	-1.1471	2.2224	-3.6623	-4.5656	4.408	1.2196	-7.3624	-3.3699	0.55373	3.6393	-0.88129	-5.8332	2.9658	-1.6286	-2.0485	-4.8571	-2.0494	-4.6275
-11.779	-5.9995	-4.3353	-14.23	-7.7188	-2.6048	-10.954	-1.7411	-12.939	-2.4254	-11.777	-7.8399	-0.16379	-0.47243	-3.9957	-5.8871	0.078898	-7.1734	-10.134	-4.4873	-5.8865	-6.2612	-13.196	-7.6234	-5.007	-7.0216	-2.3965	-9.8268	-0.47603	0.85768	-11.728	-10.909	-0.79543	0.47068	-3.2809	-12.218	-8.1814	-3.0516	-0.99297	-6.1158	-12.321	-6.3988	-2.1355	-3.5384	-7.455	-5.49	-10.429	-5.0361	-14.05	-0.95624
-5.1393	-0.21617	-1.3022	1.4131	-1.9592	5.67	-1.3888	3.2513	-1.9548	-2.0798	-1.4792	-1.4552	-1.4324	0.55976	6.1719	-1.376	4.4282	2.7385	4.4463	-0.53829	-0.034481	5.6234	6.6028	-7.6094	5.5412	0.59452	4.9134	0.72484	5.5164	1.9278	-4.5064	2.8008	-3.082	5.6582	-2.3941	0.60691	-5.3643	-2.233	-4.5079	0.51795	-3.1196	-0.11783	3.5349	-0.5643	-0.42598	2.7636	3.6873	-0.50615	-3.6303	2.1142
-15.012	-14.64	-7.0418	-6.9466	-11.782	-19.892	-16.4	-13.979	-8.9697	-10.174	-5.5271	-12.681	-13.496	-12.399	-14.29	-15.508	-7.6583	-15.679	-8.0005	-7.2529	-11.691	-7.9672	-10.773	-9.034	-2.1738	-13.106	-12.613	-17.247	-10.095	-12.091	-6.0333	-12.9	-9.1381	-11.149	-6.3764	-16.759	-9.4567	-8.6511	-7.5312	-12.31	-9.4839	-11.805	-12.318	-9.8361	-10.135	-13.838	-12.455	-14.567	-8.0665	-7.9581
-3.5753	-1.4474	-1.6036	0.95359	-1.4348	-1.4521	0.29904	-9.4613	1.1012	1.004	-2.461	-4.7518	-0.099049	-3.1624	-2.8712	-0.86768	-5.2228	-1.23	-7.4656	-5.827	1.9859	-8.4392	-2.3953	-3.8445	-3.395	1.1392	-5.2434	-4.2714	-4.8745	2.3104	-6.5629	-4.1763	-1.7698	0.022722	-5.0865	1.3183	-4.0078	-9.5073	-4.4009	-6.728	-2.7826	-6.8246	2.4394	2.1222	-9.0045	-0.93467	-4.9018	-9.3832	-3.4566	-6.4646
0.93521	-6.1178	6.9207	9.023	0.21334	0.40324	1.4514	-3.942	-5.3759	-2.9457	-1.3139	-1.3217	3.224	-6.0282	-3.082	-2.7298	5.2908	-1.3671	2.1722	0.28782	-0.64697	-3.1629	-0.18642	-6.7621	-0.23092	-1.5493	-3.498	-9.0821	-2.3625	-4.0417	-2.0268	3.1854	6.4792	-1.2529	-3.3635	-2.3227	-8.9622	-3.3749	6.4697	3.7869	-5.2984	6.3417	0.50934	1.2361	-9.6044	0.2977	-1.1324	1.0596	-5.5607	0.45099
-6.8788	-0.52606	-3.8235	-7.5519	1.2309	-7.1478	-0.31944	-1.5959	-2.5653	-2.3282	-13.056	-6.3762	-4.4022	-8.5467	-2.3672	-4.9826	1.9998	0.60828	1.9222	-3.3733	-11.552	-9.869	-0.51684	-5.5099	-0.12034	1.3992	-1.132	1.4366	-0.69951	-8.3358	0.921	-1.681	2.6967	-1.7896	1.4911	-2.1069	-4.9126	2.1214	-2.6775	-9.5478	-9.183	-0.32104	-1.3613	-2.5428	-1.5501	-4.594	-6.2974	-13.327	-12.964	-6.6632
10.53	9.5459	9.0895	8.4746	12.882	8.1173	6.9387	6.3147	11.088	3.8757	4.7815	3.7987	5.8358	7.7504	8.4392	5.803	7.9926	0.086817	3.0716	6.2943	9.5612	1.9603	7.1958	8.1248	2.3825	11.847	5.0656	-0.72638	15.629	7.562	6.4678	16.436	9.9328	9.6194	8.341	8.1633	6.2564	-0.076041	1.7233	6.0643	4.242	3.7789	9.202	-0.26937	5.6647	7.18	4.3632	6.5342	3.6801	0.23368
-0.092316	2.0043	-4.866	-6.583	-1.327	-3.5341	-8.2746	-1.185	0.75643	-1.0813	1.4611	-6.4173	2.4783	-2.4042	-4.1622	-4.3042	-6.0849	0.16943	2.1342	-2.4967	-5.3477	-8.7243	0.45208	6.8019	-7.7033	-6.5774	-1.2874	4.9886	-0.84642	-4.4561	-4.3023	-6.0942	-3.1572	-4.3186	-2.8555	-3.4344	-7.8651	-1.219	1.9569	-8.369	0.0065333	-0.024593	3.7147	-1.5596	-8.4219	-4.0109	-0.51154	-4.8681	1.4422	-7.0115
-9.7823	-7.944	-10.759	-1.6159	-6.156	-6.925	0.30481	-11.731	-9.4177	-9.7442	-8.9361	-4.5674	-0.30906	-4.9999	-3.5592	-4.8744	-5.5896	-6.6045	-5.3031	-10.031	-3.9656	-4.734	-0.41725	3.0575	-8.4604	-6.0177	-6.576	-7.763	-3.5955	-4.433	-1.1708	1.3909	-3.3269	-8.1978	-8.2264	-3.3721	0.93344	-7.4688	-13.894	-4.4029	0.72218	-0.63865	-7.2566	-7.3458	-3.3598	-8.3959	-8.0987	-9.9272	0.33975	-7.3433
-4.2448	-3.7198	-3.1361	-7.4379	-9.7246	-6.4576	-9.0842	-9.0498	-6.8343	-4.9044	-7.4577	-1.182	2.2241	-6.1854	0.65019	-2.6348	-6.6884	-6.047	-0.096958	-0.8821	2.646	1.4465	-2.4228	-5.2502	0.69528	2.6996	3.8489	-4.2453	-4.0538	0.56567	3.092	4.0075	-0.91141	-0.64699	0.34646	-4.5627	0.10929	-1.4043	-7.9019	-0.68241	-2.9347	-9.891	-3.5608	-6.871	1.7908	-4.792	4.3412	-5.8475	-4.2093	-4.1748
-4.8377	-7.647	-8.6005	1.9401	-1.8291	-5.8413	-3.1589	-2.2525	-14.48	-3.7303	-6.0684	-7.6896	-7.5335	-2.3113	-7.495	-2.7146	-13.359	-4.0681	1.2655	-6.1857	-7.397	-2.4117	-4.0364	1.4632	-3.3415	-9.2863	2.3382	-2.6508	-6.542	1.8033	-7.5734	-1.6838	-5.3133	-4.1455	-2.5953	1.5971	-2.6167	-2.4951	-5.198	0.42891	-4.4767	-6.8488	3.3593	-6.7259	-5.1472	5.8156	-8.1982	-7.7476	-1.8751	-2.2589
-5.0332	-11.657	-9.7114	-8.3462	-13.413	-11.343	-15.677	-10.411	-10.5	-8.7248	-13.831	-6.9879	-17.462	-16.173	-11.274	-9.1737	-12.942	-8.7307	-12.282	-5.956	-14.104	-8.6718	-10.627	-7.8114	-13.03	-14.521	-13.718	-5.8349	-6.8918	-10.779	-9.6044	-10.27	-9.0981	-18.268	-13.066	-12.684	-12.736	-7.6296	-9.3915	-10.088	-18.458	-16.563	-11.827	-14.607	-4.9877	-6.7836	-12.493	-7.6977	-5.4641	-11.469
-11.836	-13.406	-14.981	-10.642	-12.342	-13.004	-13.369	-10.816	-11.087	-16.044	-15.484	-9.0262	-8.1385	-19.154	-15.972	-15.415	-18.325	-15.176	-13.177	-9.1599	-11.167	-8.6215	-12.322	-8.7748	-13.738	-8.8925	-12.449	-13.27	-19.09	-16.833	-20.125	-17.936	-17.09	-14.672	-18.107	-8.2344	-11.149	-14.829	-15.831	-16.241	-16.398	-13.73	-6.5983	-25.737	-8.5568	-14.939	-13.614	-19.769	-9.6483	-17.043
-11.809	-11.861	-13.767	-10.423	-9.7508	-16.967	-8.9377	-11.489	-13.648	-9.8504	-9.4613	-12.291	-7.0722	-18.154	-11.148	-13.652	-17.049	-12.075	-11.788	-13.561	-14.237	-11.439	-11.78	-12.082	-14.209	-10.029	-8.7526	-13.653	-13.328	-12.376	-14.112	-10.373	-15.481	-11.951	-18.999	-10.045	-11.043	-14.884	-13.513	-17.857	-13.446	-14.038	-11.017	-10.721	-8.4395	-12.017	-15.486	-20.22	-16.991	-8.8164
-4.4037	-4.7339	2.7484	-2.9348	-6.3617	0.61925	-1.8192	-8.3622	0.74388	-4.0771	-3.0375	-3.1422	-1.5498	-9.8012	-5.4046	2.043	-2.842	-9.3181	2.0172	1.0747	-0.76046	-7.3715	-5.4876	-5.9143	-6.0562	1.3486	-6.3491	-1.447	-2.639	-2.7393	-4.9915	-7.4818	-2.7989	-4.1074	-2.9194	-4.6504	-6.3773	-4.2474	-4.3598	-5.2305	-1.8671	-4.4305	-8.3805	-4.6243	2.2923	-7.7216	-8.9685	-3.6516	-2.1692	-1.5958
-2.3925	-0.48382	0.82502	-2.1709	-2.2578	-0.45824	-3.6887	5.9619	7.0663	-8.3506	-1.4825	-1.6372	-7.8061	0.35409	1.488	-4.5341	-2.8438	4.0221	-5.0187	1.3747	-5.0972	-0.56853	-0.71216	-3.3389	-2.6098	4.7058	-2.2016	0.95425	4.4139	0.11296	-4.7376	0.69093	-1.6999	-0.493	-0.46847	-1.0356	-4.4443	-4.5149	-1.4869	8.6398	4.5879	7.1473	-0.78385	3.0959	-3.6856	0.71881	-1.1012	1.116	-1.9174	-0.047573
-11.726	-11.587	-9.6381	-8.4024	-3.381	-3.6052	-8.3179	-1.0668	2.9213	-4.3079	-2.7357	3.4682	-7.8759	-1.2544	-6.4342	-7.174	-7.8006	0.60838	-2.504	-8.466	4.0051	-1.0714	-8.1432	-7.7713	-3.3756	2.971	-7.8369	-6.8722	-7.6532	-0.79265	-5.6563	-7.4745	-5.8042	-9.0906	-1.5786	-6.8291	-3.5226	-0.45572	-3.2774	-6.6133	-8.527	-7.8771	-6.2505	-6.2399	-7.089	-4.4392	-6.8389	-13.807	-1.9871	-10.036
2.8081	-8.3375	-1.6702	-3.1021	-5.2594	-0.85502	-0.97831	-1.2145	7.001	-6.9571	-3.587	3.1796	4.8791	-4.6465	-3.4415	-0.78491	-1.4816	1.3328	-2.7631	0.23715	-0.66161	2.3315	2.7553	3.4448	-0.68474	-7.2203	-11.792	-2.6809	5.9451	-1.7749	-0.35815	3.6475	-2.4229	0.76112	-1.9729	-3.1435	1.7197	-7.4313	-2.5909	-1.9166	4.1411	4.4071	7.4835	-3.1607	-5.1782	-4.0074	-0.49638	-3.4025	-3.7021	0.47458
-12.08	-16.308	-14.468	-11.712	-17.56	-14.958	-13.838	-12.635	-15.273	-17.514	-12.975	-21.568	-16.173	-10.637	-12.986	-17.599	-18.788	-14.909	-15.962	-22.768	-12.885	-13.15	-5.282	-12.775	-16.745	-18.528	-13.006	-14.502	-14.437	-14.346	-17.672	-13.636	-15.181	-17.58	-15.496	-12.784	-13.881	-11.473	-15.203	-21.825	-11.088	-17.386	-15.32	-11.714	-13.606	-17.757	-14.361	-15.893	-14.841	-12.201
-9.5055	-6.8512	-13.677	-12.202	-12.724	-15.697	-12.805	-9.269	-13.665	-15.315	-10.562	-13.041	-10.205	-6.2225	-16.128	-9.7025	-12.715	-9.9398	-18.727	-15.676	-11.206	-17.266	-12.59	-10.678	-14.269	-13.26	-19.226	-20.996	-13.087	-16.535	-14.908	-8.617	-13.476	-10.224	-16.969	-15.269	-19.326	-6.2948	-14.044	-12.668	-12.23	-10.243	-12.763	-12.88	-10.607	-13.154	-17.408	-19.081	-11.255	-16.595
1.5344	-3.7338	-2.8522	-0.73505	-1.7338	-1.4842	-2.1386	-2.8465	-0.089364	-1.4904	3.0452	2.1091	4.1035	2.7955	3.4551	-2.4182	-0.52736	2.5342	4.0575	-10.851	4.2874	-0.47518	-0.616	-5.7905	7.4471	-4.5148	-1.6559	2.244	-0.52531	-6.601	-6.4146	-2.7325	-3.5631	-0.73383	-2.524	0.83683	-2.4847	-1.1405	-3.1789	-1.4578	-8.8979	-3.0562	-13.435	-2.095	-3.1401	-1.4464	-3.6104	2.8811	-4.4296	1.2099
-6.713	-7.217	-10.715	-0.38415	-5.5465	-6.6728	-6.5592	-2.0161	-8.9782	-11.157	-5.9886	-4.4376	6.5666	-5.3519	-2.672	-12.417	-9.7014	-4.559	-10.309	-1.2614	-1.1616	-4.23	-2.0748	-9.8044	-8.6549	-5.8618	-8.5642	-7.0624	-2.235	-4.834	-10.198	-7.5391	-8.2307	-5.997	-5.0972	-6.9622	-5.325	-10.387	-9.763	-4.272	-3.2705	-13.233	-2.3869	-5.8152	-1.2204	-8.4574	-7.7645	-3.5016	-6.1715	-9.0327
6.1025	6.4303	8.9243	8.4407	5.6227	7.1653	10.377	5.3628	8.6503	14.467	9.4364	4.8903	15.232	9.0492	7.3914	6.9194	7.8113	7.236	3.8485	9.0021	10.66	7.0143	10.91	2.4202	4.6178	6.8849	11.507	9.4628	11.129	7.8157	1.1867	5.7316	6.9362	7.2696	14.516	2.8619	5.1651	13.832	10.051	5.7189	0.6324	9.9984	11.485	7.7198	8.478	8.6187	5.9808	16.605	7.3946	12.001
-4.2838	-1.5957	-3.9423	-5.1481	-9.3685	-7.8111	-1.7315	-9.877	-0.22212	-1.9909	1.3391	-0.10706	-0.039293	-6.8775	-5.3529	-6.9212	1.7044	-4.0395	-6.1597	-5.0246	0.27408	-3.0851	-0.90116	1.5948	-1.1735	-1.233	-0.20585	2.3664	-6.8401	-3.3113	1.1715	-2.8948	-3.7952	-1.8978	-2.5486	-4.8779	-2.0147	0.75028	-7.4749	-11.819	-8.3178	1.5942	-2.5909	0.56199	-1.674	3.5096	-4.3823	-2.0667	-6.3907	-0.11889
-3.2397	0.77777	0.91688	-0.51161	-1.8386	-2.5855	-3.1834	1.6424	-0.49719	-0.54256	-0.90505	-7.706	-3.5636	-0.72372	2.7184	-2.7002	-9.6549	2.5306	1.5592	1.4535	3.9741	1.5289	-1.6336	2.9438	-3.381	-4.7369	-0.55262	-3.8624	1.2551	4.3647	-0.20973	0.013049	-2.1356	1.3503	2.5024	0.69486	-2.6979	-0.35257	-1.2311	3.2497	1.8609	6.7719	-2.564	0.3506	1.5114	-0.96243	-4.4034	-0.41268	-1.9313	4.1845
-4.4432	2.2432	1.6729	-0.028286	-1.3931	4.9024	-1.8017	1.0256	-2.9857	-5.3056	-1.2602	1.419	-1.2894	0.66599	-3.9996	0.029584	-0.25044	0.37007	-1.0703	1.6379	2.8564	-1.5712	3.3328	0.42096	2.8842	4.026	-6.8412	-2.3487	1.8864	-0.50734	-3.7119	0.78307	0.95687	-0.91443	7.3095	0.99891	-2.0043	-1.4869	-4.729	8.3294	0.62416	2.6028	-1.6665	-1.4599	2.8903	-3.4788	-7.5704	-1.5811	-4.1968	-1.0311
8.5632	9.0528	15.749	6.9583	5.2327	10.725	3.9537	4.7805	9.2358	16.488	11.238	3.9445	8.2223	15.219	5.3507	11.074	14.727	10.853	10.275	5.1592	8.8181	3.0892	2.5906	6.9189	11.626	2.0676	5.5114	6.6625	0.80749	8.122	15.507	9.8076	5.7992	6.1513	10.148	11.329	9.1674	9.4798	18.825	9.5378	6.3825	10.95	6.2684	-0.83572	1.163	8.6222	4.0852	8.6229	14.306	5.6071
-6.715	-2.5533	-3.8939	-6.9682	-10.953	-2.7036	-1.5544	-5.931	-7.9218	-1.8501	-4.7709	-4.1849	-7.9351	-8.3632	-11.192	-6.8872	-9.648	1.5409	-4.0021	-3.165	-7.9561	-3.6192	-7.2857	-0.21822	1.2559	-1.8266	-3.5762	-6.8584	-0.40068	-11.021	-8.5573	-8.1193	-2.711	1.5591	-4.0257	-5.917	-10.661	-0.35289	1.0366	-3.1724	-9.8756	-6.0661	-1.3805	-10.697	-3.1725	-6.2928	-4.293	-1.9536	-0.87575	-2.1138
8.9647	11.959	15.282	7.7181	14.262	10.445	11.681	8.9034	9.3673	11.842	5.4752	13.248	18.248	9.7735	9.3451	7.352	8.457	12.408	4.501	7.1405	7.0833	15.654	6.4012	6.3579	6.71	13.42	15.064	5.6161	10.634	6.3275	15.006	10.593	13.883	13.711	12.017	8.2067	3.7304	10.216	11.641	12.186	3.0084	6.9544	14.829	9.4188	8.9993	6.4521	10.388	6.8781	12.209	16.259
10.473	11.748	8.0674	7.7512	12.754	7.1439	11.639	10.839	2.7482	5.4852	15.283	8.5386	5.6428	4.2948	6.0693	7.7592	10.9	11.43	12.389	11.798	8.907	10.74	10.204	5.8957	9.8289	10.184	9.8394	9.0338	8.3094	5.8914	11.92	14.063	7.8712	1.8637	10.795	13.069	12.643	11.033	18.266	9.677	14.592	13.571	10.638	9.5655	16.253	8.1698	8.0051	10.778	6.2998	11.929
-18.144	-16.607	-13.339	-17.79	-23.953	-15.212	-20.818	-17.474	-22.939	-14.464	-17.268	-25.324	-24.644	-24.628	-23.569	-20.826	-26.934	-19.525	-18.428	-18.584	-18.907	-19.746	-21.893	-14.542	-23.392	-20.391	-20.174	-19.463	-18.306	-17.677	-20.278	-19.742	-20.23	-17.498	-21.622	-23.876	-15.608	-19.99	-21.079	-23.295	-24.097	-19.381	-20.793	-8.2776	-21.911	-25.054	-20.415	-19.177	-11.683	-18.743
-4.3069	1.1102	-2.772	-2.4751	-5.487	1.0686	6.0218	1.8391	0.72706	1.8524	-6.3512	-2.6086	-6.6041	0.25897	2.0293	-7.6972	-1.6243	5.7576	-9.1437	-8.6898	-4.157	-3.6742	0.4581	0.27874	-2.0006	0.066177	-3.3457	-2.5448	-1.3601	0.22426	0.024923	-4.3301	-5.5056	1.8892	-4.2167	-8.5499	2.5653	-0.68927	2.9437	-0.91722	-4.4476	3.7296	7.2061	-5.3624	-1.6868	-2.4451	-2.5587	-1.4376	1.7107	1.7585
-3.4725	-0.26267	-1.961	0.59955	6.4012	2.6424	6.4879	1.1849	-0.26306	1.8191	0.71341	3.9607	1.0495	0.85479	4.1611	9.5067	1.8085	4.3434	2.8179	-0.083062	3.3908	3.8866	-0.93569	5.4593	-1.1477	-1.4036	0.67146	-1.9367	-2.1397	4.2303	-4.2116	1.9427	-1.5311	7.5081	-4.5759	3.4923	2.8257	4.8673	2.7123	4.402	1.9539	8.0815	-3.6838	1.664	-2.6154	4.3496	7.7603	10.176	-5.8547	-1.6425
-4.0666	-2.0439	-0.68383	-7.0719	-3.1862	-5.5512	-0.10131	-4.8813	-3.8914	5.1992	-0.50412	3.0024	-0.93953	-7.4743	1.8688	-3.2576	-1.7026	1.1535	-9.3601	3.2808	-5.2535	0.93251	-4.32	-2.8493	-7.4741	2.1809	-5.7369	-3.4766	2.8473	-5.5721	-0.48619	4.0222	-2.7174	-1.3395	-3.5359	-3.0618	3.153	1.4524	-1.5938	-2.634	5.5546	1.537	-1.1333	5.1895	-4.7593	-3.7059	1.1753	1.2782	1.7572	3.1591
-13.627	-14.204	-6.3565	-9.9905	-20.687	-16.275	-21.513	-15.277	-12.107	-13.188	-14.43	-16.33	-14.682	-16.827	-20.644	-15.999	-16.277	-17.157	-15.384	-13.63	-14.72	-16.34	-17.555	-13.678	-17.902	-12.767	-16.515	-10.963	-16.409	-15.809	-11.419	-16.905	-12.612	-6.9716	-14.34	-15.161	-13.964	-13.546	-16.652	-16.1	-16.508	-12.782	-10.919	-14.492	-15.868	-13.448	-9.0113	-13.544	-14.673	-16.569
-10.081	-8.109	-5.2738	-2.8861	-9.0194	-5.6197	6.0297	-5.0966	-4.3128	-2.5681	-5.9609	-7.418	-2.6326	-4.8157	-2.2009	-10.469	-8.4559	-6.4929	-8.1667	-8.7137	-15.101	-4.801	-4.1286	-4.4929	-8.9751	-4.1675	-6.3187	-5.2012	-4.3388	-7.1298	1.1474	-3.6366	-4.6846	-8.2799	-4.0969	2.3328	-4.9079	1.2493	-1.7247	-0.30392	-13.481	2.6652	-1.1505	-9.8085	-1.691	-9.246	-5.4145	0.54373	-6.2432	-6.768
-13.828	-11.098	-8.9099	-11.568	-14.723	-7.0433	-19.025	-13.381	-13.587	-9.4696	-16.851	-17.444	-13.428	-18.47	-11.704	-12.932	-13.275	-14.112	-17.096	-13.027	-13.432	-12.772	-13.529	-16.334	-18.912	-7.8379	-19.453	-13.508	-19.259	-10.261	-11.433	-14.659	-13.193	-13.059	-14.507	-8.8348	-10.932	-12.908	-19.402	-13.184	-15.357	-13.909	-11.431	-13.277	-15.342	-11.82	-13.088	-18.361	-12.512	-12.009
-19.641	-15.794	-14.852	-10.071	-11.857	-11.968	-8.9869	-16.775	-11.338	-17.292	-14.297	-12.296	-12.543	-9.6777	-12.307	-17.384	-14.143	-14.867	-11.076	-14.527	-14.564	-19.197	-5.3334	-11.156	-18.91	-23.836	-16.099	-8.6954	-20.31	-11.59	-8.8092	-15.393	-14.125	-13.997	-15.364	-21.48	-17.566	-14.006	-18.282	-11.321	-19.357	-11.053	-18.015	-19.092	-9.6168	-7.8867	-12.807	-6.8789	-11.376	-14.577
3.2138	3.3138	6.0823	1.3347	3.3056	8.0301	3.9298	5.7081	0.34753	6.0066	10.469	7.9552	6.4644	7.8327	4.8889	3.5113	9.119	8.5822	6.5024	2.306	7.2551	6.1041	3.2144	0.95028	7.2183	3.5484	10.123	4.9456	3.439	6.2461	3.0219	10.61	4.767	6.9398	6.6085	6.4942	5.3302	10.574	0.3063	2.8127	7.317	8.5823	3.4694	4.0433	4.9878	0.80249	5.418	3.3121	2.5516	6.2123
3.1478	2.5943	6.1157	11.242	8.6912	12.863	7.599	9.0408	11.46	6.7299	10.574	3.3604	5.4546	11.108	13.067	5.573	5.4416	5.65	4.2923	15.7	8.1204	10.034	8.1501	8.0295	7.078	-1.8308	0.29764	7.7498	12.108	3.8974	5.8321	4.2791	6.3229	4.3253	11.74	8.5571	1.5152	3.0541	2.8865	3.2792	0.17209	8.0901	3.8421	7.4115	7.5382	7.4681	1.2271	7.248	0.5333	5.8695
-3.7068	-12.122	-6.0229	-2.3934	-1.2891	-7.9121	-4.1192	-5.851	-7.2572	-5.7824	-2.066	3.1463	-1.9663	-7.9808	3.696	-5.2852	-1.0157	-6.2631	-4.3374	-8.5711	-0.95082	0.058498	-1.526	1.4491	-6.2642	4.479	-0.36921	-3.5437	5.6483	-8.2418	-2.0698	-6.1412	-0.43788	-5.7513	-9.1391	-4.2355	-2.1443	-4.1933	3.1979	-3.1954	-2.3468	-6.5609	-9.4085	-4.5627	-8.807	-4.585	-6.6308	-3.1448	-4.2535	-0.040588
-6.384	-4.6468	-1.2044	-6.381	-4.4497	-6.2453	-10.539	-3.0258	-7.1374	-16.452	-5.3539	-10.106	-14.079	-1.2032	-13.756	-3.4564	-9.5615	-0.63548	0.30142	-7.4647	-4.6849	-3.3679	-7.8991	-1.9192	-6.291	-5.3477	-10.703	-11.499	-4.2615	-6.8844	-8.1174	-8.7114	-0.48074	-3.6774	-7.1516	-15.421	-7.2265	-2.2641	-6.2686	-7.751	-3.9411	-7.0893	-4.5952	3.1851	-6.1673	-9.2027	-4.9478	-1.7244	-7.7796	-4.8041
1.8934	-6.4412	-3.2695	-7.2137	-3.36	-4.2458	-7.511	-7.4659	-2.9872	-0.31121	-6.7739	-1.9813	-6.784	-6.6717	-2.3349	-8.0868	-0.099985	-8.2855	-8.8411	-11.022	-2.6435	-8.5872	1.191	-11.616	-6.2804	-4.8197	-5.5715	-5.8612	-6.2431	-3.9774	-0.35191	-9.5448	-4.9677	-3.6028	-5.6028	-2.0843	-1.4789	-9.0134	-4.6359	0.60851	-2.3987	-1.3854	-6.6051	-4.2133	-4.0535	-5.2225	-5.3949	-6.2737	-3.0151	-4.9231
0.95915	-11.96	-6.8138	-4.5417	-6.4676	6.8777	-5.704	-5.5454	-5.7552	-7.2368	1.2167	-1.5514	-6.2803	-6.872	-9.7654	-1.4039	-4.3688	-4.0685	-7.6079	-9.9835	-7.0662	-2.8166	-10.711	-9.5757	-3.8983	-0.82	-1.6847	-3.8875	3.2856	-5.3807	-2.7832	-6.8492	-3.5158	-2.525	-8.1184	-8.1763	-4.1339	-3.2436	-7.2238	-0.3608	-2.5989	-0.41825	-9.3238	-5.9062	-5.8378	-0.12732	-7.1981	-11.591	-3.6101	-1.7543
-6.0839	-6.0085	-5.1513	-3.5735	-5.7302	-7.1596	-0.66205	-10.183	-5.5394	-6.6159	-1.7949	-4.5801	-6.5292	-3.8277	-9.962	-2.1459	4.1135	-3.7238	-3.0371	-5.7116	-7.7707	-4.8131	0.60044	-6.1935	-9.1801	-10.682	-8.7309	-11.318	-6.2601	-4.725	-3.3331	-2.8358	-4.9732	-10.116	-4.5372	-8.7818	-8.0541	-0.54992	-7.5626	-0.95296	-6.7076	-2.3782	-3.0171	-4.0247	-2.476	-10.027	-0.71787	-3.1494	-0.83207	-3.5096
5.1117	1.0331	10.021	9.7175	7.4933	6.596	8.8415	7.1496	14.145	11.6	9.1741	7.5942	6.7871	10.331	6.1391	6.2015	3.0213	6.2844	8.1734	7.6799	9.2544	5.2076	7.4454	10.569	9.2571	10.333	4.5984	7.5335	9.0518	7.1579	6.3772	6.8767	9.7054	4.5748	8.9589	8.9855	1.2292	4.4285	7.6576	4.6593	4.887	4.5688	6.4281	0.097705	6.353	3.8985	9.8518	9.5167	11.126	1.4582
-16.198	-15.093	-19.271	-8.963	-9.5614	-21.48	-13.044	-11.059	-11.583	-16.815	-17.212	-17.941	-15.061	-15.411	-13.019	-13.842	-14.273	-16.609	-17.833	-19.83	-16.596	-11.185	-13.877	-4.2841	-16.356	-12.757	-15.116	-13.189	-9.7654	-14.133	-13.551	-9.0167	-24.909	-17.403	-15.45	-17.309	-15.473	-17.025	-14.049	-11.769	-9.0441	-7.0621	-15.346	-13.286	-19.442	-15.604	-5.5537	-15.085	-18.606	-16.77
8.4592	-2.5999	5.1646	6.1791	-1.1757	7.6221	8	7.7791	6.0136	3.5151	4.8023	2.5949	9.0217	2.9539	7.6638	9.3835	5.031	9.031	-3.0522	8.0461	7.2345	5.3665	-1.094	8.7035	6.254	5.577	11.411	7.667	6.5694	0.55497	10.506	9.6253	4.1543	11.698	2.9507	7.8342	12.468	7.5661	1.9132	6.396	8.8086	6.1172	7.5403	6.6059	3.5431	2.4534	7.3265	11.762	9.1455	11.045
-19.28	-17.531	-20.54	-20.568	-23.112	-23.696	-15.332	-19.647	-17.459	-21.57	-24.931	-21.116	-25.431	-21.344	-21.654	-27.904	-22.435	-22.099	-25.619	-21.033	-16.708	-22.234	-28.806	-18.987	-15.567	-28.787	-33.365	-20.35	-22.321	-29.355	-27.301	-25.52	-24.793	-20.198	-19.494	-24.699	-20.938	-19.313	-29.513	-19.084	-24.789	-22.484	-21.701	-21.524	-26.531	-23.484	-19.495	-24.26	-26.146	-15.84
5.2468	9.5022	5.0543	5.6172	9.5079	7.974	7.9806	11.033	7.0324	11.091	7.8013	5.8947	3.8187	8.1519	3.5354	4.7553	8.5361	3.9256	5.2677	-0.057866	4.2267	-1.4768	9.0395	12.009	11.105	7.4592	5.4533	5.5604	9.4018	4.5876	6.3326	3.9819	0.3609	8.9108	5.7669	3.2056	12.024	3.8555	6.4381	5.5604	4.5262	2.0932	-0.97954	8.7511	7.2736	5.5096	1.6304	11.06	0.043425	9.5156
-6.3608	-6.6311	-7.7399	2.4733	0.15799	-6.8644	-2.7316	-9.8122	-7.416	-5.6051	-4.1053	-7.4795	0.32371	-3.6384	-5.2338	-5.7917	-12.094	-10.617	-5.3741	-9.837	-3.1602	-2.7633	-2.0658	-6.87	-7.0166	-3.2639	-2.3481	-7.1758	-5.2808	-4.5781	-3.667	-1.5663	-6.6196	-11.427	-3.5848	-1.3904	-6.7544	-8.1385	-1.6399	-10.565	-9.3884	-8.5376	2.1934	-2.5977	-6.9052	-1.9025	-14.295	-1.4668	-4.914	-7.1249
-4.6613	2.8289	-2.725	3.1706	-2.6868	-1.3324	4.576	0.19701	-3.8803	2.2367	-7.9472	2.3649	-0.018853	-2.9117	-5.7638	0.316	2.5005	3.6651	-3.6594	-1.7402	2.6408	3.9777	2.7715	8.4478	-3.2496	-0.16092	0.31021	2.4976	9.0135	2.8619	4.4278	5.3623	3.6673	-6.2078	-0.51199	1.0066	2.9056	-5.4755	0.36498	-8.1118	0.50391	-5.4335	0.6482	-8.2355	-5.6311	0.90412	1.5203	4.8755	-2.0493	-0.19374
-8.7175	-7.1334	-16.83	-8.5975	-9.4834	-7.9599	0.86693	-10.538	-6.8527	-7.0976	-7.2847	-10.645	-8.639	-14.209	-5.9973	-4.6143	-8.7748	-15.459	-5.3989	-9.8035	-4.7313	-9.1428	-7.3412	-13.381	-12.02	-10.043	-9.555	-9.0073	-9.4322	-10.902	-13.446	-6.3669	-11.291	-8.9974	-13.983	-1.0085	-6.8447	-10.852	-7.1036	-5.4277	-10.712	-8.9324	-5.652	-6.476	-9.1553	-9.9222	-8.1563	-4.3443	-3.5202	-7.8253
1.679	9.0048	8.5326	7.1179	-2.463	-7.7573	1.0725	1.2936	3.7393	-0.89974	1.9183	3.171	1.265	3.501	5.0191	1.5305	-1.0309	4.7576	0.92927	3.1947	7.0756	0.72376	0.34534	1.5196	3.72	1.3609	1.0383	7.3205	0.46574	13.251	6.5604	2.6727	2.5635	5.9538	7.577	5.5406	9.0239	0.43408	-1.2163	10.403	1.1896	0.42305	10.921	4.5753	-3.6969	2.432	1.1468	9.4837	-4.2516	-0.40588
-16.98	-15.193	-18.323	-12.475	-14.075	-12.862	-13.812	-9.6324	-9.4849	-11.953	-15.85	-11.389	-11.863	-18.055	-7.8905	-8.4384	-17.747	-11.912	-9.079	-17.277	-17.033	-12.102	-8.2679	-13.163	-14.244	-11.528	-5.4822	-10.322	-9.8461	-13.505	-14.708	-5.1272	-19.427	-13.975	-20.093	-7.3289	-14.437	-14.885	-8.6427	-20.61	-8.2265	-19.26	-11.242	-6.3366	-16.331	-6.9257	-14.516	-13.962	-15.993	-13.182
-10.686	-6.2751	-9.7154	-10.443	-11.002	-8.1347	-10.595	-6.8041	-1.2221	-8.117	-7.3057	-9.4114	-10.483	-10.081	-1.0577	-8.8835	-8.3655	-8.3172	-11.556	-11.594	-13.171	-3.5896	-6.5749	-10.85	-10	-9.5217	-5.5573	-8.757	-10.866	-8.5512	-6.1398	-5.1925	-6.1321	-10.457	-13.143	-10.187	-11.076	-9.368	-9.5428	-8.6874	-6.2436	-13.681	-6.5888	-8.0622	-4.6948	-8.8628	-3.9052	-7.6082	-5.2311	-9.5916
-21.622	-20.621	-21.117	-16.884	-15.072	-19.378	-26.352	-28.756	-22.703	-21.207	-20.856	-25.834	-23.57	-17.928	-23.498	-18.535	-15.206	-14.19	-29.316	-27.098	-18.877	-21.134	-20.504	-27.987	-26.869	-25.436	-21.629	-15.65	-23.297	-21.171	-28.212	-24.73	-16.307	-22.444	-21.776	-15.587	-25.877	-17.082	-28.375	-24.914	-19.261	-19.383	-22.148	-26.518	-25.083	-20.737	-23.027	-18.523	-19.622	-23.584
-16.09	-13.253	-15.73	-19.678	-12.219	-15.841	-8.1412	-13.135	-18.521	-8.4319	-12.746	-12.707	-10.938	-7.1814	-10.296	-13.786	-11.429	-15.758	-14.764	-10.521	-16.707	-2.6989	-12.011	-9.2229	-14.912	-12.159	-14.401	-10.337	-12.356	-11.114	-7.7642	-14.702	-13.401	-5.4822	-13.184	-15.241	-15.487	-12.697	-12.655	-11.412	-9.0492	-6.6596	-15.886	-10.592	-6.1288	-9.8745	-13.103	-9.1732	-7.5034	-14.359
4.4873	-6.0458	2.4154	7.9251	0.16533	-5.6061	4.1946	1.1124	-1.766	1.9965	-3.4988	-8.5023	1.6338	6.7638	8.3614	5.2426	1.9098	2.2314	-2.7104	0.30765	6.324	2.5457	1.3057	5.3021	3.8378	-1.815	1.8961	3.5863	4.5653	2.8154	4.6536	3.4908	-5.8896	-0.79094	2.2312	-0.79168	2.5903	2.2875	7.5525	5.3143	6.6609	-0.2206	8.7566	1.8972	-1.6118	-0.25625	-0.68405	6.0445	-2.8967	1.6113
-11.086	-19.545	-16.066	-13.671	-11.85	-18.222	-12.722	-11.116	-10.64	-0.2307	-12.624	-13.168	-20.081	-22.347	-19.707	-9.4361	-9.664	-8.8737	-10.1	-0.62626	-9.5986	-10.987	-7.338	-11.499	-14.65	-8.3873	-18.246	-12.804	-15.513	-10.73	-6.25	-16.446	-15.305	-5.8745	-6.7077	-12.888	-14.725	-16.637	-19.697	-8.2765	-7.2961	-15.109	-17.964	-15.066	-11.638	-16.391	-12.54	-12.106	-19.758	-13.408
-16.994	-18.832	-18.105	-21.034	-19.544	-10.167	-20.397	-10.345	-17.895	-17.307	-14.514	-25.375	-16.413	-6.9826	-9.5995	-13.023	-12.534	-12.876	-13.683	-12.325	-14.45	-22.464	-15.073	-22.614	-6.3954	-20.5	-16.109	-14.122	-9.4889	-6.1529	-16.969	-10.1	-18.917	-15.177	-8.5104	-14.76	-10.067	-16.55	-13.771	-9.66	-8.4999	-14.648	-13.623	-12.744	-15.179	-14.565	-16.752	-18.288	-18.853	-17.56
-23.462	-22.503	-22.94	-29.568	-16.089	-19.839	-24.606	-23.36	-26.816	-20.641	-25.259	-25.589	-24.938	-13.462	-18.865	-19.317	-21.996	-20.655	-20.351	-15.539	-26.474	-24.544	-27.579	-14.596	-16.84	-24.557	-24.208	-24.478	-21.212	-20.885	-17.304	-23.954	-27.397	-25.976	-21.399	-23.686	-20.874	-21.843	-24.416	-15.589	-31.089	-25.901	-19.716	-22.862	-22.617	-21.063	-20.641	-16.77	-24.224	-22.687
-3.914	-11.113	-13.178	-11.966	-2.375	-5.6765	-2.7809	-6.144	-9.2316	-9.1658	-6.0166	-4.1217	-4.2547	-0.085289	-6.3576	-5.3492	-7.7275	-9.9323	-5.563	-5.4371	-3.7397	-7.0506	-9.7215	-1.9068	1.7726	-8.7699	-13.025	-5.136	-3.3475	-3.7769	-7.2469	-10.7	-10.009	-10.839	-1.552	-10.628	-5.7004	-2.6513	-6.2549	-5.3336	-5.7402	-4.2804	-4.3893	-7.4737	-2.1877	-12.738	-1.6422	-5.6945	-4.8686	-6.2409
-8.3565	-13.753	-15.686	-10.716	-10.105	-14.315	-6.4751	-15.483	-8.264	-12.443	-16.223	-17.29	-16.085	-12.908	-8.6593	-18.689	-11.324	-14.138	-12.99	-19.36	-18.731	-13.336	-9.5492	-11.798	-11.898	-11.585	-8.4064	-12.209	-7.6857	-10.809	-11.587	-17.159	-10.063	-15.786	-15.937	-15.074	-13.567	-15.86	-15.382	-13.663	-11.387	-15.373	-13.749	-15.038	-16.382	-7.8262	-14.41	-12.302	-19.399	-15.028
-6.2117	-6.8288	-3.4614	0.67374	-4.9794	-4.8571	6.5314	0.90431	2.3381	-7.2108	-7.4372	-5.3387	-6.1572	-5.7963	-5.7855	-8.006	-7.5955	-5.5495	-4.0183	-8.2839	-5.0249	-4.3633	-9.1911	-2.8976	-2.8275	-1.1185	-2.3266	-1.6316	-4.6077	-6.242	-1.205	-5.4095	2.0285	-1.9876	-0.13787	-3.0492	-4.4996	0.26725	-4.5669	-2.8442	-4.8408	2.8823	-6.8771	-1.7834	0.56849	-6.9745	-5.852	-4.6245	-3.0616	-3.7511
10.879	5.3537	9.7764	7.0161	7.7774	7.6438	15.963	6.5022	8.92	12.719	13.726	3.7672	6.6097	4.7906	5.2067	6.4351	9.5046	10.512	2.465	9.8773	3.9029	9.9077	7.3389	9.249	0.49592	8.3814	2.9929	5.9918	8.6135	11.19	9.3003	7.1996	8.6653	7.8878	13.824	7.3445	10.367	6.5982	6.4247	6.4883	5.9367	3.6832	9.4005	13.395	11.297	11.001	8.2708	11.724	3.7609	4.8839
-11.105	-14.289	-10.121	-15.83	-6.6512	-17.082	-8.2985	-16.293	-14.56	-12.418	-11.424	-7.7423	-14.096	-16.44	-14.012	-14.439	-15.356	-14.019	-18.062	-11.319	-12.439	-13.928	-7.0755	-17.22	-14.989	-5.207	-11.653	-12.887	-18.129	-14.785	-14.851	-10.541	-16.532	-15.849	-16.18	-15.6	-5.8474	-8.5499	-15.053	-15.909	-20.669	-18.673	-11.209	-9.1316	-11.614	-12.374	-16.22	-8.9545	-12.618	-9.3587
-22.365	-26.442	-26.391	-26.854	-21.014	-23.731	-26.437	-19.546	-20.206	-18.35	-21.454	-20.124	-25.177	-20.86	-21.522	-24.071	-24.583	-22.646	-25.342	-20.586	-22.847	-20.661	-22.297	-19.165	-22.177	-22.179	-23.444	-18.538	-19.208	-25.399	-27.786	-24.407	-20.636	-22.07	-20.48	-10.76	-21.218	-25.154	-19.225	-26.578	-28.158	-17.069	-26.425	-23.184	-22.726	-22.441	-25.955	-26.29	-24.323	-24.112
10.405	5.9853	3.0355	4.1565	6.1153	9.5213	10.891	5.277	0.010829	-0.58177	6.294	11.145	10.941	3.1597	7.2839	2.0528	7.205	1.2043	1.9869	3.544	10.249	7.0399	6.029	3.6071	7.9384	11.993	5.0322	4.8338	8.4131	4.6639	5.9208	3.8917	4.4223	4.6517	7.3753	8.3355	2.9735	3.583	4.8794	2.348	3.3382	6.472	10.568	4.2346	8.1905	10.955	2.1892	10.596	4.7136	5.7749
-10.993	-2.2888	-12.041	-6.5682	-6.7616	-11.535	-10.214	-14.384	-3.9016	-7.3225	-1.7199	-9.6571	-7.9448	-7.5447	-6.9909	-7.5437	-9.2394	-7.1772	-10.002	-18.387	-5.6092	-8.2469	-10.075	-3.6289	-6.287	-9.4123	-7.922	-9.1943	-9.2641	-8.5077	-4.6945	-10.335	-8.7859	-13.845	-4.3967	-2.3651	-5.2622	-2.698	-6.6362	-14.744	-2.2183	-8.5988	-7.3191	-9.3047	-9.2711	-8.6955	-6.4931	-5.6319	-10.729	-5.5164
-6.0635	-9.2626	-4.9797	-0.70796	-1.6341	-9.3744	-4.3625	4.1924	-6.9545	-2.118	-7.7399	-2.31	-3.1967	-6.5569	-2.1424	-2.1956	-1.2378	-6.8535	-0.68552	-8.4722	-3.1563	-4.5255	-4.896	-6.1439	-2.851	-4.1958	-0.65777	-10.264	-4.015	-3.2357	-5.0067	-5.0991	-8.4233	-1.2234	5.3702	-7.2948	-5.9973	-7.2532	-10.061	0.66862	-9.1821	-5.4826	-4.3855	-3.7956	-1.0557	5.6726	-10.776	-6.747	-0.92262	-5.1608
6.0914	4.0439	0.7391	3.5379	5.0836	1.236	3.4026	-5.8709	0.8314	5.0819	0.38007	6.3618	2.9138	0.018885	1.1038	0.16635	6.0484	5.2368	-3.9643	9.4133	-3.295	-0.55119	2.924	-5.0467	2.6058	0.98838	-1.0837	2.9056	1.1568	1.0524	-3.0388	-3.2039	6.2105	5.0498	-2.4701	6.9082	4.9097	-1.2202	3.7691	-7.9289	2.0185	0.38601	-2.9005	1.8137	1.8404	2.2231	1.548	3.2278	-6.4702	5.4639
1.5509	4.3753	-1.0739	0.19745	-2.6323	1.4958	-4.5888	-1.6551	-5.3169	5.0168	-1.5591	-3.9416	-8.1905	-2.7716	-7.531	-1.5827	-7.5153	-7.0637	-1.6081	-0.78558	-1.9802	-5.9501	-7.0479	0.4069	2.0773	-4.0617	-6.4241	1.4282	1.0801	-9.8152	-7.3133	-1.9467	-2.013	-3.2725	-5.121	2.9625	-5.8581	-3.1151	-3.4079	-8.8454	-5.5634	0.73379	-6.3905	3.9731	1.9061	-1.2832	-9.5337	-8.571	2.6503	-9.2631
-2.3629	-13.079	-6.3986	1.2053	-3.3102	-6.1811	-0.77244	0.72298	-4.7221	-9.5018	-3.8388	-3.505	-6.3698	-2.3928	-5.5995	-6.2808	-7.2997	-2.2407	-5.8005	-1.8205	-2.7863	1.5433	-9.1494	-1.1615	0.040267	1.4126	-0.88026	4.9323	-2.5353	-3.7376	4.9797	1.0244	-1.8754	0.1591	-9.9861	0.053193	3.5663	-7.762	-0.74516	-0.56185	-3.6681	-6.0687	3.7296	-1.7918	-5.9155	-1.4974	1.4921	-0.67973	-3.3646	-6.9197
-23.463	-19.451	-19.51	-15.833	-17.489	-19.15	-15.731	-19.586	-17.926	-20.061	-16.906	-21.7	-23.123	-19.719	-20.219	-24.036	-24.291	-21.298	-8.2202	-25.695	-21.071	-22.327	-19.516	-17.786	-25.345	-22.01	-22.444	-25.132	-17.845	-21.342	-22.182	-20.837	-20.682	-20.331	-27.872	-20.025	-14.562	-18.864	-20.861	-25.869	-24.196	-22.017	-18.776	-27.4	-21.212	-20.301	-31.122	-21.816	-23.372	-12.029
-10.329	-11.506	-11.324	-15.33	-18.964	-11.335	-13.905	-15.37	-13.175	-22.367	-15.85	-18.796	-13.954	-16.201	-17.178	-11.062	-15.524	-11.112	-11.677	-13.032	-8.1608	-11.106	-14.551	-12.002	-13.022	-11.511	-12.479	-11.391	-12.147	-12.078	-13.144	-16.13	-13.549	-17.418	-18.759	-3.8908	-19.488	-10.867	-12.242	-13.858	-11.774	-11.766	-8.4997	-8.4552	-8.9131	-13.293	-16.001	-9.2452	-12.809	-9.6513
-6.8735	-6.4418	-7.3035	-1.09	-9.5979	0.22472	-6.969	-4.901	-4.3691	-4.6056	-7.807	0.080059	-4.9747	-1.3899	-1.822	-3.0181	-3.6634	-2.4801	-6.6234	-11.534	-5.7419	-4.5138	-2.5908	0.0063817	-2.6337	-2.5227	-4.6257	-3.425	-9.9751	-2.5216	-7.635	-3.4848	-5.495	2.9406	-0.76445	-5.9362	-4.4404	-15.433	-2.5463	-1.1502	-0.24618	-5.638	-8.3244	-8.3299	-2.4516	4.982	-5.3802	-4.3045	1.0042	-2.696
-5.9954	9.0813	2.7696	0.49587	-1.0248	0.7117	4.0566	1.617	0.81204	6.0245	-2.2191	4.2752	4.6648	1.0964	5.054	-2.9382	-2.2036	1.4591	-2.5114	-6.9925	0.29796	3.4863	1.0419	-1.4416	-0.65853	1.1393	-0.020669	0.14898	-1.1929	3.2411	-0.67953	2.4701	3.2305	-0.9843	-1.5946	-6.8217	7.678	-1.4687	-4.3223	3.7002	-1.119	3.9648	0.14499	3.7488	1.6327	0.15101	4.2961	2.6191	-2.0576	7.5735
-3.6362	-8.8579	-0.39991	0.28637	1.9965	-0.35963	-3.0655	-11.331	0.035587	-3.2651	-6.9188	-12.355	-0.99265	-2.0276	0.45847	-2.123	-2.2135	0.34692	-0.35585	-1.051	-4.8963	3.0708	-6.6731	-8.8557	-4.7233	-2.5398	-2.3625	1.8735	-4.6321	-2.1445	-0.71515	-1.0636	-5.6135	-3.2826	-1.7692	-6.6237	2.1786	-2.8293	4.2628	-3.7814	-0.4544	-2.1195	-1.583	-0.3236	-2.8826	-10.588	1.8236	-0.66034	3.0959	-8.5172
6.7366	8.7067	11.067	4.3927	17.821	11.24	5.963	11.392	8.6438	10.785	6.9999	6.8057	6.9636	3.5415	9.2405	8.5041	1.6552	10.348	5.7346	6.3503	6.0746	5.4528	4.5335	8.7588	9.8595	8.1322	6.3889	8.9547	14.832	12.31	3.8226	6.2453	6.5375	3.3977	3.4201	2.182	0.068279	2.0053	6.4179	4.721	9.689	14.159	14.173	12.101	13.084	10.099	9.3439	9.9815	9.3314	14.068
0.39674	-9.215	-5.5426	-3.3422	-1.5199	0.1902	1.0079	-5.3618	0.53499	-4.0961	-3.2249	-6.9499	-6.8394	-2.5886	-1.1804	-3.3201	3.7101	0.051237	-0.14983	2.9975	-4.855	1.5548	-1.3933	-1.8516	-2.7539	4.3223	-2.2563	-0.0015716	-2.6375	-2.4561	1.0546	-2.7715	-6.7363	-7.5823	1.472	-1.974	-1.0273	-8.7306	-7.2872	-0.051328	-2.5837	-4.6633	-0.1825	-1.7743	2.0645	-1.9642	-4.685	0.049788	-4.2087	-4.6638
-3.2007	-2.4794	-0.6591	-6.1738	-1.2702	2.6555	-5.3181	-5.7118	4.0426	-2.9699	1.3226	-3.9541	-8.06	-1.0169	-2.5368	-4.5566	-2.1041	-1.745	-4.3494	-4.5468	3.3672	-7.7711	-4.4467	-2.6257	7.4856	-1.4896	-2.2558	-2.1042	-5.2221	-6.1525	-3.3656	-5.029	-2.3973	7.4852	1.5887	-7.6339	0.54798	-5.3736	1.6583	-2.7189	3.9039	5.6738	-1.879	-0.22359	-3.4717	-3.6246	-0.22081	4.616	-4.3032	-1.6636
2.5909	3.4524	-2.0518	4.1809	-1.5086	0.54394	0.02371	2.0928	-3.7271	-0.95947	6.3893	0.14878	1.0049	-2.9607	4.7356	10.278	5.9199	3.507	4.0649	1.1175	3.8602	1.0941	-6.5956	4.0601	1.6644	1.2486	-4.3618	6.6334	7.8223	0.42009	1.6821	1.3737	2.6997	5.4942	7.8299	-1.9923	-0.79514	0.80724	-2.4418	-0.65876	2.6734	6.0288	-0.83416	5.9801	3.2393	-0.40889	-4.4253	2.2084	4.9374	3.3988
-0.48597	-1.9059	-7.0507	3.9864	1.9852	0.047291	0.69684	5.694	0.87614	-3.9054	-1.3442	0.31506	0.489	3.1024	-0.42807	-1.0423	-6.1713	-1.6669	-5.7475	0.37516	3.2875	1.489	6.8829	-1.2711	-2.0407	0.40472	-8.8648	2.4108	2.304	-9.1522	0.6905	2.9113	1.6413	3.7629	-1.454	1.8291	-1.349	1.3824	-0.85171	-5.3873	0.38894	-0.98739	-0.74259	-1.4757	0.3569	4.0243	0.99709	-3.0799	1.8578	1.7971
-12.145	-7.3863	-6.8709	-15.358	-12.985	-14.204	-7.6949	-22.276	-12.693	-7.6886	-12.743	-13.127	-7.6632	-12.988	-5.3314	-13.165	-11.019	-11.069	-9.0663	-10.775	-13.404	-13.228	-13.325	-4.3251	-12.226	-11.602	-7.8274	-14.847	-16.113	-10.485	-6.3436	-12.568	-4.0347	-16.807	-15.867	-10.561	-9.6468	-13.343	-9.8044	-6.1235	-10.084	-18.637	-12.057	-18.955	-9.5644	-10.307	-14.785	-14.908	-11.11	-7.7531
-2.8051	0.72918	-4.7244	-6.0767	-5.8682	-4.5465	-4.9961	-2.5667	-2.2618	0.14525	-8.2391	-4.2111	-4.5917	-11.552	-8.051	-4.388	-5.6644	-10.024	-8.0516	-8.7814	-5.2008	-7.2127	-9.6116	-6.3772	-10.238	-5.8907	-3.468	-6.9401	-1.5727	-14.14	-3.7729	-11.295	-4.6886	-8.4172	-5.9243	-4.6391	-16.051	-5.1379	-4.2036	-3.4516	-6.7378	-9.7462	-5.0973	-2.3831	-4.7776	-2.2677	-9.6245	-4.9119	-2.2433	-11.013
5.1752	3.1311	7.0921	0.69729	3.4399	0.66603	8.0042	4.9218	7.8329	5.1384	6.1501	7.8458	2.7572	9.4622	8.0335	8.7461	9.4592	12.595	5.4553	8.5457	5.2948	6.2808	-2.5202	7.9385	7.5071	6.0348	13.118	4.5714	12.617	5.1327	2.4921	1.201	4.8767	7.6639	6.4432	9.3445	6.0269	4.5877	1.3911	10.622	3.7126	5.7386	2.2854	9.5064	0.65972	-0.2145	0.74423	8.6437	5.8929	3.5846
-15.083	-15.241	-12.291	-14.011	-11.641	-16.4	-10.609	-12.024	-19.379	-11.716	-15.173	-16.672	-11.547	-15.024	-12.724	-10.845	-11.647	-11.234	-12.778	-16.5	-3.8996	-19.117	-17.524	-18.204	-22.263	-13.929	-20.574	-15.147	-7.4184	-18.012	-17.547	-12.822	-11.426	-14.453	-14.995	-16.016	-15.757	-11.232	-19.436	-17.117	-11.761	-6.5475	-12.779	-17.623	-18.234	-21.054	-12.951	-16.939	-10.116	-14.689
-11.005	-9.4461	-12.154	-11.747	-13.149	-11.17	-11.668	-5.0699	-12.023	-17.431	-6.7325	-12.71	-8.6946	-13.031	-9.3858	-7.3269	-11.198	-9.772	-6.4004	-9.8532	-18.839	-7.4062	-5.4835	-14.489	-11.917	-10.796	-9.5482	-5.1354	-15.911	-9.1227	-11.623	-13.439	-12.492	-12.571	-16.379	-21.093	-9.8805	-16.313	-13.796	-13.987	-14.008	-18.033	-13.135	-10.965	-20.932	-16.461	-10.138	-15.214	-9.0639	-11.088
-6.8258	-1.5648	-9.3037	-7.4042	-10.329	-10.428	-6.0344	-4.8998	-11.632	-2.937	-2.5175	-5.3737	-3.9953	-6.8799	-8.2897	-10.94	-7.8968	-2.537	-12.976	-4.6412	-5.7138	0.17115	-8.1361	-5.3459	-12.542	-7.651	1.6292	-11.272	-6.2001	-8.4137	-3.8936	-9.3982	-9.5391	-6.1391	-11.684	-4.8817	-7.2641	-3.5491	-0.77035	-7.4086	-9.398	-9.0903	-7.4762	-1.1229	-1.0185	-3.5951	-2.9453	0.083589	-9.896	-11.808
11.729	12.858	7.4887	7.5823	8.4113	10.588	9.0522	7.3629	12.317	5.6706	12.425	8.5138	7.982	12.966	8.5075	4.8777	12.683	10.328	7.6428	13.522	5.1002	11.392	12.718	16.019	5.2053	14.399	15.637	8.4791	14.107	6.6723	11.124	11.829	9.9936	9.0439	11.68	8.4935	11.401	16.198	3.9528	9.9026	9.0294	11.161	15.734	5.5899	7.0221	7.6341	12.361	14.22	7.6134	12.107
-5.6945	-1.0622	-4.8308	-3.2814	-3.9402	-2.1221	-6.3331	-2.4637	5.7848	-7.5908	-5.0056	-5.6297	-6.7731	1.5694	-4.7565	-9.3812	0.76501	-5.8494	0.0090979	0.41936	-4.1004	-1.0424	2.0005	-13.096	-7.7195	-4.4114	-6.4345	-4.9634	-9.0473	-2.768	-7.9175	-0.4857	-6.0733	-5.0298	-7.5291	-5.9045	-5.9762	2.168	-0.56583	-11.419	-3.8428	-12.001	3.0677	-7.2436	-1.8828	-0.4726	-4.8437	-13.936	-4.9673	-7.5393
-11.016	-6.8515	-3.501	-9.853	-7.6881	-8.1027	-2.6085	-11.184	-11.78	-7.086	-3.2817	-12.704	-9.1344	-8.5282	-7.4987	-12.565	-8.8367	-10.493	-8.7066	-6.4159	-9.7533	0.94523	-5.4572	-9.8495	-5.1197	-1.5029	-8.9911	-5.5418	-15.567	-2.1316	-14.367	-5.2258	-5.7521	-10.009	-5.9894	-10.224	-4.1672	-13.005	-10.768	-16.822	-10.607	-4.2214	-5.3238	-12.872	-9.4779	-11.68	-4.23	-13.533	-6.3565	-7.6664
-7.5473	-2.8598	-8.6058	-3.4539	-6.8504	-6.2826	-3.4511	-4.276	-3.9452	-9.3266	-3.7475	-9.0558	-6.5197	-7.3412	-6.7184	-10.942	-3.7256	-5.8106	-6.0099	-6.0875	-7.8083	-12.539	0.20321	-1.589	-4.1068	-10.481	-4.1714	-2.0634	-8.6655	-3.6563	-6.0318	-9.7816	-3.2793	-7.2006	-6.949	-10.001	-7.7184	-5.4479	-4.4498	-8.1415	-4.587	-2.7636	-4.2014	-6.3451	-6.7354	-3.5087	-2.3486	-4.2679	-7.0272	-6.3973
14.21	10.807	9.4491	9.8213	3.912	4.8323	6.3636	1.9498	10.222	10.578	3.9389	5.3869	7.1895	5.5898	4.4287	4.6295	9.4204	1.4391	7.0411	3.1059	9.4258	5.6223	-0.42181	3.8649	3.5131	3.9298	4.5248	3.4189	10.273	0.39786	6.2444	12.168	6.1555	8.4994	4.518	7.2652	5.7579	12.741	10.952	5.1478	1.2836	8.4539	4.9873	7.7674	8.8155	6.0602	4.6984	15.268	7.3936	5.7186
-0.91234	8.1488	-5.2598	5.6283	0.60235	1.1402	4.6283	-3.5465	1.4918	5.4783	3.3873	6.1844	-0.80473	-4.2975	-0.20197	0.9089	0.76084	1.9361	0.696	1.6205	-5.1686	-5.585	-3.9372	2.936	-0.53911	0.31591	0.91485	1.6165	4.5603	4.7625	-3.3215	3.5319	0.32401	-2.3868	6.1154	1.545	2.3501	0.75121	2.3287	8.7078	0.99016	0.36561	4.3993	-1.254	2.5934	-4.2249	-0.46262	-0.71788	-4.9334	1.6387
-6.6702	-5.9779	-5.6508	-8.6294	-7.2491	-6.0956	-10.291	-4.6779	-7.9963	-7.0551	-5.3473	-11.596	-5.6283	-9.2903	-0.10323	-8.7931	1.6168	-7.3063	-5.2763	-8.5956	0.38055	-0.86509	-5.9323	-0.21343	-5.6823	-10.088	-5.843	-4.9794	-3.2383	-1.3642	-1.6806	-7.6836	-7.2726	-11.358	-11.755	-3.7669	-8.2975	-7.0543	-9.1002	-8.5921	-6.7384	-13.753	-1.7542	-0.41458	-7.6575	-10.512	-6.2064	-7.3075	-3.9101	-4.6076
-3.8137	5.5674	1.0894	-0.057258	-1.6645	2.7121	-1.0624	-0.84366	-4.3831	0.34916	3.4897	-0.22041	-1.5039	-3.6368	-2.8332	3.3333	4.5183	0.79807	-1.8113	1.0848	4.011	7.5933	-5.6135	6.7624	1.52	4.0648	4.8308	0.12894	-0.35042	4.1507	3.418	-5.0569	-6.96	-0.84279	-1.7484	-3.8453	1.0882	-2.3103	3.2647	-6.6215	0.45951	-7.2649	1.4504	0.90501	-1.4093	-0.095665	-0.7155	0.15535	-3.0707	1.8176
-7.0632	-14.723	-11.116	-13.935	-9.0034	-6.3254	-4.7003	-12.851	-2.6991	-0.43019	-9.1403	-12.483	-7.4435	-7.3731	-6.1355	-0.3646	-5.1498	-9.0767	-0.041604	-8.0708	-5.4936	-6.8929	-9.3605	-16.668	-4.2971	-9.3919	-12.555	-7.75	-6.4552	-3.4014	-4.6482	-11.284	-11.996	-5.231	-8.0867	-8.0631	-13.628	-7.6192	-8.8147	-7.3379	-3.1824	-4.2368	-6.6496	-9.2996	-9.1401	-12.167	-9.2741	-15.534	-16.411	-15.179
0.090783	-2.2097	-0.10292	-8.3152	-6.361	3.7846	-3.258	-1.4751	-1.3651	-3.5576	4.0875	-5.0377	1.4745	-4.4055	4.711	3.7475	-0.74683	0.71011	0.81819	0.87502	-2.0393	-3.7029	-8.127	1.6378	-1.5958	0.73015	6.639	-5.5899	-1.9082	0.33254	0.92976	3.1054	4.2645	-5.346	-2.2804	-1.2026	4.2284	1.2967	1.9392	-0.98289	3.784	2.8196	-1.2743	-0.56616	-1.4119	-5.7628	2.3761	1.0594	-0.85549	1.1077
8.5134	3.9869	11.308	5.4956	8.3864	5.3649	9.9669	1.9884	1.7068	5.8204	9.5655	5.8407	8.1528	-1.2432	13.876	9.7008	9.2658	11.948	5.8886	4.1917	4.5791	7.3403	6.2374	1.0485	6.3664	6.7717	5.5562	5.468	8.0531	0.58487	7.8751	6.9578	12.717	6.7739	8.4241	11.095	3.7153	7.7909	10.449	7.0182	5.3835	6.4115	8.5311	12.203	8.174	5.542	7.6312	7.2218	4.1219	9.9742
8.0072	-5.4035	3.1608	2.2212	-2.5686	-5.6429	5.2669	1.1894	-3.2275	7.4558	5.37	6.7879	0.0091967	-3.1714	-0.39366	-4.3897	2.436	-4.2989	0.2243	-4.9998	0.33195	8.4105	5.1257	0.8022	-5.9812	-2.5567	3.9522	-5.1062	-1.3659	1.7896	0.43056	4.0834	-2.4925	2.9031	2.8529	4.3975	-0.54705	4.4031	4.9712	-3.3488	-0.51986	-0.47611	-2.7284	-8.6154	7.3192	6.4679	-1.0726	8.182	-1.5234	-4.1817
-3.3006	6.0277	7.2858	4.4093	-1.4526	-3.8547	4.2349	5.7554	-3.0521	-2.0676	-4.2647	1.2687	-8.9379	5.2195	-2.8581	2.0322	0.52032	11.383	6.7382	5.4776	-0.31533	-4.7202	2.1506	-3.0831	-2.7505	2.4669	2.3872	-2.1171	4.2261	-2.811	-0.50181	3.4271	9.1746	-5.465	-0.41286	3.4723	-5.6136	0.61328	5.2831	2.1752	2.0753	0.55057	-1.7851	-1.3871	0.14847	3.3528	-2.6835	0.64262	0.082563	5.1476
-28.175	-25.638	-25.857	-28.197	-26.651	-15.14	-20.247	-29.967	-22.149	-20.301	-17.149	-17.535	-25.068	-23.615	-21.99	-18.93	-14.008	-24.848	-27.342	-26.78	-13.881	-26.342	-27.195	-24.454	-21.906	-32.261	-27.543	-20.927	-25.18	-23.615	-26.715	-21.92	-23.094	-22.515	-31.096	-21.682	-29.42	-18.736	-23.778	-27.626	-22.902	-20.797	-22.941	-21.725	-18.061	-20.964	-23.781	-22.961	-20.997	-20.345
-25.985	-25.165	-22.153	-27.813	-23.52	-26.27	-20.72	-22.153	-23.849	-21.237	-24.403	-26.433	-27.381	-25.075	-22.962	-22.587	-20.255	-19.827	-16.531	-22.429	-19.296	-22.783	-27.031	-17.903	-25.144	-18.095	-23.546	-19.63	-23.746	-26.13	-25.027	-22.026	-22.5	-28.523	-21.852	-27.206	-19.747	-22.931	-21.844	-22.003	-20.55	-29.705	-20.597	-25.076	-21.505	-15.65	-19.96	-22.734	-22.423	-22.665
-9.3344	-6.7485	-9.1744	-2.7074	-5.9975	-11.887	-12.456	-7.9307	-5.9549	-9.3609	-8.6351	0.98523	-5.4894	-4.5638	-0.78826	-6.776	-6.7955	-2.957	-5.7512	-14.639	-11.251	-6.089	-12.356	-12.951	-14.138	-7.5504	-9.3937	-8.064	-6.0609	-2.9833	-4.0729	-8.9506	-4.7045	-8.6255	-15.055	-8.5435	-6.3221	-5.2971	-9.4056	-8.4497	-7.1827	-10.916	-6.9247	-11.573	-9.3343	-7.207	-3.7227	-8.8498	-7.9313	-4.8267
-14.659	-11.292	-14.188	-15.096	-16.763	-12.642	-10.435	-14.553	-18.498	-12.206	-11.478	-6.2283	-9.7958	-13.255	-10.382	-16.543	-10.157	-16.305	-14.222	-12.203	-8.431	-20.15	-12.025	-16.474	-15.118	-12.808	-11.67	-11.715	-21.213	-11.037	-13.895	-14.178	-16.706	-16.097	-8.1526	-15.402	-9.8811	-9.4071	-9.3066	-8.953	-9.1406	-8.7717	-19.206	-9.4886	-9.8485	-8.4703	-12.833	-14.65	-20.249	-13.473
-1.0279	-0.2171	-1.1684	-2.6767	1.0549	1.2748	-2.5619	6.8378	-4.9912	-1.0783	7.0374	-6.2043	0.66152	4.5512	6.9091	4.4967	-2.7388	-2.0814	-7.5902	-2.8575	-2.2595	0.19053	-2.2825	0.52914	-1.6615	-4.8812	-1.1841	0.64343	6.2954	-0.93884	-4.0906	-1.7409	-2.7147	3.1625	-2.7239	-2.5322	2.1568	-7.1092	-0.91205	-6.7723	-1.0556	-4.3787	0.64395	-4.7081	-3.7244	1.6216	-4.794	-7.8657	-5.2449	-0.04494
7.9381	7.0318	1.9574	2.0208	2.2562	3.552	5.9956	4.4827	-0.019185	8.595	5.8194	2.8051	2.9527	1.5507	0.23506	-0.26573	6.5375	-1.8136	9.126	10.153	13.695	4.1932	4.9419	2.5781	1.9376	3.4383	7.053	4.7445	4.1556	1.8289	4.9217	6.4928	3.036	6.4233	4.1432	3.0667	0.062311	-1.1357	2.9804	7.8388	10.806	6.3752	7.3916	2.8135	5.1609	5	5.3065	3.7076	1.4074	5.6367
-9.484	-0.15561	-3.0265	-6.6085	-6.5828	-2.652	-1.7835	-2.851	-6.2262	-9.2148	-7.5561	-5.8269	-2.8284	-0.11943	-4.5664	-7.4965	2.8918	-2.3591	-3.3844	-2.1148	-6.3861	-3.3842	-6.021	-1.9825	-3.1958	-2.1507	-6.6592	-8.1392	-6.5828	-4.6088	-2.9447	-6.1219	-7.1712	0.15591	-4.0164	-12.793	-8.0352	-2.8785	-5.8521	-8.8625	-9.6207	-2.0209	-5.9825	-11.841	-3.9927	-9.3733	-2.9632	-5.2279	-10.378	-4.8636
1.2581	-2.5614	-1.0999	1.0169	-2.2159	-2.1138	-3.9775	-0.041333	-1.4281	-1.3714	-6.6595	-5.1276	4.1632	2.8462	-3.5566	-0.28295	1.321	-6.2049	5.3348	-0.30734	-1.9894	-2.5649	-0.40621	1.3453	-3.3534	-1.0976	2.2457	-1.9979	1.7993	-1.4233	-4.6272	4.5199	-4.3456	-0.98794	-2.6361	-0.099653	-1.3113	-4.4894	-3.469	0.5755	-3.0506	-0.44386	0.12969	-1.1318	-0.26766	-6.7362	-1.3193	-0.89475	-1.9979	1.3868
-0.21193	-6.2016	-5.7272	-2.9128	-3.7993	-4.7151	1.7129	-4.456	-1.7505	-2.995	-8.6642	2.2801	-4.2022	0.38741	-5.8419	-5.0898	-6.0587	-8.9901	-6.4987	-0.97814	-3.3835	-3.3032	-8.23	-6.1745	-4.3566	-6.6453	-6.3297	0.15265	-9.2801	1.7464	0.92582	1.1316	-0.95806	0.14738	-9.1307	-6.0584	-2.8042	-0.60316	-4.3718	-1.5737	-2.4196	-0.27366	-7.9135	-6.2981	4.6231	2.9241	-4.8605	6.4052	-1.81	-5.1136
-3.6939	-2.1462	-0.71296	-4.4192	-10.411	-6.9158	-2.2095	1.9548	-0.89575	-0.55232	-4.3543	-5.0472	-8.1214	-3.1673	-0.34847	-8.9159	-4.2232	-5.5077	-2.7951	-2.0269	-0.85861	-11.546	-7.8608	-4.8143	-2.4616	-9.928	-8.9262	-0.78103	-6.3601	-10.199	-6.5188	-6.9657	-9.4878	-7.5907	-9.9911	-7.0994	-2.8416	-2.2189	-10.514	-4.6924	-6.8836	-12.165	-3.3378	-4.323	-0.97728	-3.607	-0.96121	-0.92803	-4.4138	-8.2303
0.27726	1.0421	-4.5182	2.8503	-0.84828	-6.6036	-3.6369	-1.706	-4.5272	-6.0766	-3.9462	-3.7639	-3.9035	-5.2764	-3.45	5.0542	-4.4298	-4.898	-5.8385	-7.6121	3.9641	-0.11714	-5.8286	-0.34822	1.1469	-2.3334	-1.1276	-5.4594	-4.7533	-0.22925	0.65109	8.8324	-1.1639	1.937	-0.37433	2.1756	0.40054	-1.3226	-4.1202	-4.3575	-0.024406	-6.0416	-5.7595	-3.8218	-4.4362	5.1945	-3.0096	-4.4989	-0.76777	4.615
-15.788	-19.849	-12.71	-9.0319	-14.437	-16.903	-16.157	-11.681	-7.2174	-4.8581	-13.888	-19.208	-7.2162	-16.657	-12.859	-16.083	-13.289	-16.688	-17.186	-8.7542	-16.839	-18.696	-9.9241	-14.857	-18.47	-13.595	-11.877	-13.552	-9.4715	-11.645	-7.6435	-17.144	-12.796	-8.475	-8.7465	-11.491	-16.711	-10.707	-12.863	-7.852	-14.536	-16.629	-10.725	-12.743	-10.589	-12.971	-10.66	-14.369	-14.652	-14.035
-3.8052	-6.4591	-10.961	-3.1602	-2.0246	-4.8646	-11.785	-13.777	-11.092	-4.422	-7.0064	-10.821	-7.3413	-5.5829	-12.057	-5.7098	-11.731	-11.044	-11.081	-9.8789	-11.345	-7.9086	-6.8944	-4.818	-7.1249	-8.5747	-8.8799	-10.198	-6.5048	-9.6477	3.0794	-9.8091	-11.983	-9.1834	-9.4096	-10.217	-6.9036	-11.399	-6.0404	-14.431	-2.419	-10.524	-11.259	-12.214	-12.373	-4.8043	-11.788	-9.6069	-10.548	-2.221
7.3174	11.224	14.892	6.0202	4.1009	10.056	9.6057	13.729	7.377	4.5392	10.181	15.093	7.0878	12.503	7.544	8.7677	11.497	3.2635	7.974	12.45	6.0868	8.8316	9.9735	8.3668	4.5641	15.557	7.8435	10.497	1.5048	4.3964	6.7385	5.1875	6.1602	8.7374	4.6799	7.4791	9.1621	10.956	10.025	5.3762	10.91	8.2332	12.266	1.0125	6.872	11.9	8.1475	11.745	9.2278	5.7777
5.2863	13.119	11.134	0.64923	6.188	8.5229	7.4888	9.3787	5.2428	7.5174	9.9945	9.4685	8.1781	10.713	5.5809	4.8259	7.6326	3.9221	8.6072	9.0074	3.8187	7.9647	1.8881	14.65	6.961	8.5236	11.629	3.4726	12.053	4.3418	8.7009	4.066	7.4689	6.5782	14.935	9.0583	3.8172	7.3219	3.3277	5.8169	6.3246	7.7494	1.2939	10.155	9.9454	6.1543	9.0586	6.1618	6.7697	10.017
-6.7522	-7.5394	-10.64	-13.55	-7.9043	-6.684	-9.714	-6.5927	-4.7675	-14.772	-7.229	-1.5494	-7.54	-7.7436	-12.418	-4.4406	-10.112	-7.9978	-11.547	-5.7103	-6.8418	-13.157	-9.0008	-6.3145	-7.8193	1.5964	-3.6583	-9.5762	-2.1783	-10.014	-6.6821	-7.7558	-6.981	-3.9762	-4.6861	-4.225	-14.38	-7.6647	-7.305	-13.009	-8.8792	-5.3524	-7.9008	-9.3085	-6.8629	-7.3612	-11.17	-9.472	-3.6008	-2.7404
-3.4719	-7.8396	-7.0623	-2.4326	-4.0267	-4.7321	-5.354	2.9862	2.251	1.6503	1.3658	-5.5191	-6.0784	-6.3833	-7.9516	-8.2927	-1.1098	0.21564	-4.1833	-2.6798	-0.31469	-0.37565	-0.54503	-0.70749	-5.0803	-13.358	-2.0398	-1.3223	-2.0742	-3.6577	-2.9635	-0.84282	3.3975	-0.54056	-1.7123	-5.7777	0.47185	1.0088	-0.6908	-9.0694	-7.2995	-2.0842	-7.07	-1.1769	-0.51359	-1.5536	-0.11798	-5.9607	-2.5677	2.4089
-5.9816	-7.3147	-3.0878	-3.3327	-2.9786	-7.7419	-6.2357	-9.1048	-1.4209	-5.1187	-4.619	-9.0319	-6.4887	-7.4061	-6.0836	-7.5326	-4.3998	-10.961	-0.51706	-7.4142	-6.1346	-3.3902	-5.6466	-2.3591	-9.9943	-1.1353	-6.2692	-7.1684	-3.792	-4.5405	-8.7642	-9.1098	-6.6635	0.42558	-2.9857	-9.0624	-2.3912	-12.55	-4.3252	-4.9007	-5.9956	-5.9132	-1.5465	-12.444	-4.4685	-5.2646	-12.107	0.56139	-7.1456	-8.4007
-15.313	-11.433	-11.516	-13.697	-16.104	-9.5581	-10.788	-20.606	-12.635	-11.445	-13.395	-6.6154	-8.3496	-18.227	-12.308	-14.585	-13.141	-10.604	-14.486	-7.6246	-13.055	-17.047	-8.4871	-20.07	-10.991	-15.707	-12.618	-17.66	-18.009	-14.323	-12.24	-13.767	-8.5635	-13.501	-12.243	-11.713	-12.575	-9.6981	-14.051	-14.57	-8.3186	-11.576	-13.734	-11.201	-17.477	-11.537	-9.4718	-16.896	-12.52	-15.208
-4.1715	-1.2491	-4.9067	-4.1601	2.167	-1.3625	-6.2922	-2.9032	-3.3249	3.5166	4.5961	-2.2816	1.1636	-4.024	-0.10753	-7.9457	-4.0465	-1.2133	-1.9581	-3.4569	-8.6716	2.3713	1.9618	2.4291	5.5353	-1.8894	-0.31237	2.4581	3.2362	-4.1904	-7.9019	5.4028	-5.0792	-5.6951	-1.2675	0.75706	-3.3839	-3.2761	-1.9201	6.1216	-0.50014	-4.3144	1.2712	1.0316	5.4746	3.0304	1.8292	-1.7244	0.97676	-4.4944
-0.87989	0.36934	8.1446	1.7191	0.6251	3.9173	5.5938	-1.5408	3.0393	-4.4081	-4.1989	4.0839	4.43	3.8694	2.3643	1.6021	-0.79842	2.0755	10.035	-2.6257	5.3814	2.633	-11.725	0.01979	7.9405	4.2989	4.5667	4.7523	-0.28845	-4.9162	2.3083	3.4789	3.4766	-3.4995	8.2349	-0.76112	-2.7285	4.9276	-5.3002	-1.5021	3.8596	1.2942	-7.9906	1.9712	-2.0802	1.6488	-0.046316	2.5479	0.60438	-0.51407
-12.81	-9.8606	-8.779	-9.0888	-14.555	-3.9866	-5.9803	-4.8648	-2.6177	-9.1602	-4.8909	-3.8593	-4.9572	-6.927	-8.417	-7.9291	-8.1927	-5.8172	-6.5146	-10.407	-4.2822	-6.7371	-8.2184	-2.7596	-12.513	-4.6158	-6.7528	-5.4736	-8.9037	-7.3595	-6.7519	-7.9357	-8.6349	-12.253	-12.052	-8.1865	0.81426	-0.0021898	-5.0586	-10.088	-5.5043	-5.2243	-2.5988	-3.5145	-9.131	-3.678	-9.9577	-9.4502	-0.6432	-5.9449
2.4079	-2.3655	3.0553	-7.3301	-1.3571	2.4854	3.1644	11.342	-1.0951	7.0398	0.35748	9.1868	5.7095	0.13368	4.0268	9.9412	-0.83697	-2.6041	-6.2071	3.1945	-3.8766	2.6281	5.1378	2.0444	-2.7345	1.5181	1.8747	0.80691	2.9174	1.9455	-0.50328	-2.6797	-7.6079	2.6999	11.782	2.9825	1.6606	-3.7804	2.6922	0.57015	1.9471	2.9814	6.1833	4.1169	0.46089	1.4143	-2.0775	-1.6814	3.6614	3.5632
3.5793	-3.5903	-1.1465	5.582	-2.4323	-2.568	4.2369	-3.4975	-0.22538	-1.4977	0.4066	10.477	-1.3955	7.8951	1.2842	-2.4692	-3.5941	-0.6189	-5.176	3.7461	-1.5642	-0.34491	-8.3633	-2.7414	3.7447	2.7054	-4.6027	-2.5792	4.3746	-0.29055	3.0409	3.7592	0.42813	3.4693	-8.0068	5.475	0.83681	0.17144	1.6323	-4.1043	-5.8055	0.76772	-3.4559	-4.3602	1.5824	-3.808	5.904	2.0779	-0.3712	-5.5668
-6.1658	-5.4025	-7.5717	-5.3609	-0.012835	-5.8594	-3.7221	-3.3097	-5.5735	-4.7776	-0.22079	-7.5027	-7.4732	-5.8494	-0.46523	-3.9369	-8.0241	-5.8786	-2.3946	-5.425	-3.7743	-3.8612	-4.9681	-1.7638	-3.1985	-4.178	-4.4886	-10.157	-7.6877	-4.0686	-1.8504	-0.69385	-8.9067	-1.3489	-9.0952	-6.1854	-4.0873	-3.6186	-4.1378	-5.1181	-3.7384	-0.99231	-4.3141	-8.0035	-8.2488	-4.173	-5.4722	-1.2683	-7.0227	-13.65
6.4156	10.923	12.068	11.62	3.0933	5.6888	7.1551	7.8155	8.4886	8.4441	5.2219	9.0545	5.3916	10.397	5.9865	5.7979	-0.72309	9.454	1.9594	1.223	6.1178	10.268	3.3539	1.8693	6.3323	8.2852	7.5284	12.675	4.7518	6.1328	4.3787	8.189	-2.9438	8.5425	4.0339	12.427	3.6084	11.153	4.262	7.5875	6.8058	5.0139	0.78281	10.849	-0.19314	6.6367	6.491	11.247	5.5313	10.51
7.9076	12.1	10.318	7.6068	5.2834	11.936	8.9727	14.642	11.008	2.6363	9.7656	14.519	5.3436	10.966	3.7276	7.1048	13.188	9.377	1.5844	7.9735	8.3083	4.42	14.086	7.4231	6.2256	5.6806	8.9741	6.3984	8.2309	6.6717	8.1981	0.91444	9.3806	10.411	2.9397	12.641	5.7986	6.7804	4.5425	7.7787	11.802	-1.1373	1.7821	5.6701	6.1045	9.431	8.0224	8.0342	12.434	7.5031
-15.234	-11.682	-17.797	-19.669	-11.529	-10.609	-10.722	-11.693	-11.223	-17.367	-13.695	-14.822	-12.647	-15.475	-18.314	-13.23	-12.905	-19.15	-23.294	-9.9733	-11.436	-13.886	-13.399	-19.858	-19.052	-9.7579	-12.654	-22.522	-16.586	-12.215	-11.936	-15.671	-11.068	-16.248	-15.005	-12.86	-8.7036	-14.859	-18.359	-10.606	-9.5162	-12.882	-22.757	-9.0513	-17.183	-11.844	-14.776	-17.563	-10.413	-12.22
-7.0934	-4.1291	-10.511	-13.771	-12.008	-9.705	-10.983	-8.2003	-3.9246	-10.253	-11.727	-13.912	-6.5907	-8.2352	-17.237	0.14587	-11.36	-9.1605	-5.8067	-3.1058	-12.21	-9.2269	-9.76	-11.127	-11.534	-8.457	-17.633	-13.095	-12.338	-12.161	-11.407	-12.184	-17.398	-14.957	-11.702	-16.169	-10.576	-12.941	-11.95	-9.8782	-7.7487	-5.9439	-12.805	-13.37	-9.8837	-10.908	-9.8254	-19.343	-8.7884	-10.303
-8.0622	-11.699	-13.076	-7.0142	-12.248	-14.206	-13.839	-8.3664	-9.8076	-12.84	-11.025	-10.99	-9.0555	-11.895	-15.328	-4.2326	-14	-9.1638	-16.377	-17.426	-9.3604	-13.437	-17.413	-7.6901	-9.6106	-8.0263	-13.879	-12.691	-11.85	-13.039	-13.548	-11.527	-17.537	-8.6937	-12.894	-6.3595	-15.469	-8.7055	1.3235	-12.367	-10.56	-10.906	-8.2684	-14.527	-11.381	-10.189	-10.299	-12.301	-5.9401	-13.493
-5.7682	0.8951	1.0206	-5.1272	-1.124	-4.6942	1.4777	-8.0166	3.7014	-2.9292	-4.5694	-2.503	0.59981	-3.0363	-0.22641	-3.1149	-4.7527	-1.2583	-11.899	1.6475	-3.2182	-5.1362	-2.2138	-5.2551	3.8072	-0.15215	-8.0065	-5.4526	-7.0488	1.9219	-3.9432	-1.3499	-1.9592	-6.6051	-5.524	-13.054	-2.1208	1.4061	-4.2085	2.1426	-2.4627	-4.1007	-3.1345	0.865	0.68386	-0.28899	3.6003	-4.778	1.6748	2.6244
-14.985	-11.978	-12.875	-13.106	-13.661	-12.363	-9.7395	-21.705	-15.77	-11.099	-13.16	-15.212	-16.305	-10.953	-10.594	-7.6912	-7.35	0.57211	-14.582	-8.5809	-7.1002	-13.359	-13.086	-7.8522	-10.055	-10.667	-18.931	-5.782	-13.767	-10.034	-11.755	-12.857	-10.405	-10.67	-12.261	-10.527	-13.685	-11.613	-11.934	-3.7245	-9.3434	-9.7004	-11.831	-16.906	-14.278	-11.803	-7.8213	-11.276	-11.304	-15.161
11.616	9.194	7.7527	13.607	8.6429	11.383	12.312	2.7365	14.723	7.0503	13.163	5.439	9.4535	9.8608	19.1	1.4874	12.381	9.477	13.131	11.535	6.5108	10.306	10.449	10.387	9.1443	9.4249	11.777	9.4103	6.2382	13.953	13.07	14.035	6.6217	9.6749	6.3584	7.1561	-1.3594	-0.16444	6.0488	13.885	8.7743	6.7776	8.5881	6.8175	17.889	11.643	15.243	5.0565	10.955	13.923
-4.7691	-11.389	-5.2761	2.5496	-9.3015	-2.9117	-3.4887	-11.681	-8.6916	-0.40784	-5.5913	-1.6771	-10.39	-6.7371	-5.084	1.6782	4.3772	-7.2356	-3.1384	1.4371	-3.87	-7.9009	-9.8491	-5.5918	-2.6413	-7.3746	-5.0465	-4.3508	-4.2428	-4.1933	0.057569	-4.3665	1.6397	-5.436	-9.2007	5.4873	-10.802	-2.0296	-6.4454	-8.4409	-5.141	-3.0751	0.91393	-4.285	0.98484	-7.8101	0.08765	-10.223	-5.3018	0.95067
-7.1275	-3.341	-5.2577	0.36653	-6.475	-3.3307	-5.3567	-4.5727	-2.3491	-1.2911	-0.57204	4.548	-4.7724	-5.6639	0.93988	-1.6952	-7.9042	-2.5269	1.504	-3.159	1.2301	1.8499	-1.3207	-5.1753	0.2465	-2.2709	-2.3319	-6.0378	3.2068	4.475	-4.0549	-9.4685	-2.1972	-4.4431	1.5884	-1.9614	-2.3665	-6.3183	-4.7275	-4.8908	-3.7425	-7.5356	-5.9893	2.6153	-5.606	2.5964	-7.5879	-1.6908	-2.3977	-7.9405
-2.2485	-4.5389	-8.0494	-3.0115	-6.5712	-8.0887	-7.9779	-8.6346	-8.9852	-7.1548	-6.0969	-2.6984	-8.2487	-11.825	-6.5062	-7.9019	-2.5438	-13.828	-8.1975	-12.771	-2.5567	-7.6139	-4.7685	0.33849	-6.0142	-3.5583	-7.9189	-7.5906	-4.6445	-2.4568	-0.34833	-8.6001	-17.659	2.8806	-5.0819	-3.5814	-2.8136	-7.2834	-9.3864	-4.5569	-15.743	-1.5091	-7.992	-1.3307	-7.3951	-3.7564	-4.6658	-3.6739	-1.7321	-5.2385
-1.5067	-3.4141	-5.7452	-8.4031	-2.0401	-5.6973	-0.49529	-5.4482	-3.7208	-6.2446	-7.9006	-6.6896	-2.0435	0.3321	-8.145	-3.0726	-3.4383	-0.5874	-6.0384	-2.5752	-7.5831	-1.0459	-6.1269	-7.6999	-5.2509	-2.0403	-1.1142	-8.4556	-3.4843	-8.8441	1.2381	-2.2183	4.722	-6.8979	-3.0362	-5.2697	-8.3107	-1.2379	-5.8804	-5.4555	-6.0582	-0.31357	-2.0783	-9.8188	-2.2206	-2.7074	-2.1919	-3.1239	0.30344	-10.769
16.235	3.8043	8.0928	10.329	9.2117	10.355	14.822	6.2689	11.559	0.50257	14.091	12.68	11.597	12.936	7.0738	11.431	9.0216	3.7683	10.655	10.563	4.4567	18.028	3.1225	17.938	9.2792	11.72	9.3998	9.1366	5.4423	13.622	8.6409	6.4698	9.5039	6.7839	14.438	13.274	14.142	13.269	10.27	11.61	16.363	3.0954	8.0119	8.413	10.57	11.545	11.781	-0.22742	7.3485	7.1405
-6.8617	-7.5027	5.8575	-5.5867	-1.2309	-1.0854	-0.88791	-1.2635	5.8063	-0.12023	-6.6553	-4.7548	-3.7516	2.4439	-0.3346	-6.9859	-5.5062	-2.4369	-3.0265	0.055134	0.76021	0.63935	-7.077	-5.0975	6.5817	-0.7039	-1.3572	1.2777	0.24096	-3.5548	2.525	0.87015	0.74918	-3.3868	-5.8908	-1.7442	-4.6156	1.7148	-5.0807	2.5223	-0.1323	-4.6102	-5.7252	-4.4327	-6.346	-2.0811	0.89142	-2.0166	0.86054	1.4525
-3.0593	-2.9718	-7.976	-3.8335	-3.4409	-2.8143	-5.4746	-2.6204	-8.3533	0.77179	-9.2075	-1.077	-4.0504	-5.9094	-5.3263	-3.3918	-3.4847	-9.9599	-1.2366	-5.4028	-8.3011	-4.169	-3.3154	-5.3833	-3.3181	-10.429	-5.287	-2.3866	-4.8993	1.8881	-4.9732	-3.7432	-2.9399	-5.9457	-6.0135	-4.9999	-3.3906	-11.216	3.6513	-12.379	-9.9476	-9.3158	1.7783	-5.8702	-6.9784	-0.6815	1.9892	-5.593	-7.3903	-4.4246
-19.801	-13.918	-15.806	-5.799	-8.9344	-12.589	-13.197	-8.3799	-9.9178	-9.0738	-9.0467	-6.3312	-8.4584	-11.798	-5.6159	-6.1751	-10.62	-15.409	-10.283	-9.4461	-9.0224	-10.647	-11.167	-14.319	-9.0673	-13.467	-12.585	-13.854	-13.292	-11.911	-8.1581	-13.046	-6.0191	-10.564	-11.052	-14.094	-12.081	-11.596	-11.833	-6.2548	-5.5997	-6.7272	-15.824	-13.461	-10.491	-11.195	-13.88	-10.436	-8.3259	-10.759
-8.8822	-5.2197	-3.5539	-2.9308	-11.307	-9.2241	-0.77237	-6.0992	-4.9888	-8.124	1.5671	-6.5019	-9.1103	-5.1908	-8.8724	-6.6931	-6.6133	-4.2974	-5.5258	-8.1588	-4.3571	-6.9529	-4.4266	-2.2694	-3.414	-10.261	1.3081	-1.6587	-3.5173	-10.477	-8.7077	-5.8445	-7.6522	-8.4846	-7.5984	0.0016278	-2.7322	-3.4084	-8.0499	-3.6906	-6.4146	4.7474	-3.2539	-8.3042	0.28896	-3.6728	-4.4666	-5.2108	-7.2127	-2.3718
-1.4784	0.19815	2.6227	-3.6416	4.2919	0.011392	1.5889	9.1294	-5.3662	-4.3531	-1.7489	-2.6338	0.51081	3.4758	2.1919	-2.0878	2.463	1.4199	5.4227	-2.5908	6.5	3.0074	6.3504	8.179	-0.79412	5.6972	1.4613	3.9693	-1.5861	0.025069	4.0897	2.2865	4.3662	-5.0019	-3.4367	5.8522	4.3187	0.55903	2.2346	3.1214	0.61566	7.6068	-2.7082	3.805	1.5086	-1.1558	2.989	5.0633	3.5575	0.86719
-13.298	-14.639	-16.125	-15.282	-17.905	-18.943	-16.027	-13.695	-17.902	-9.8086	-15.597	-15.081	-13.787	-15.877	-9.4062	-14.578	-9.527	-15.981	-13.184	-10.677	-19.691	-16.239	-14.735	-12.559	-11.034	-12.851	-11.462	-18.057	-21.263	-17.203	-13.607	-10.989	-13.422	-18.336	-19.765	-16.797	-9.8266	-15.301	-15.333	-9.0124	-12.045	-17.334	-12.073	-11.671	-15.094	-12.438	-17.643	-20.662	-13.862	-11.035
-4.3773	-2.7785	-7.5167	1.4417	-13.671	-8.0061	-4.9306	-3.7657	-1.937	-3.5981	-4.5852	-0.53675	0.23047	-3.2228	-1.1594	-6.1407	-5.2499	-12.108	-7.1598	-10.728	-1.923	-11.91	-2.791	-5.0647	-9.8125	-7.0258	-11.834	-4.6484	-12.913	-8.8949	-3.3761	-7.3484	-8.3218	-2.3156	-6.3706	-2.417	-1.1336	-8.4836	-8.3976	-5.2804	-10.361	-10.549	-6.1658	-6.635	-3.8279	-19.858	0.33551	-2.5784	-3.9436	-0.98102
-7.4296	-11.342	-8.8808	-12.303	-9.5014	-1.2662	-3.0601	-5.1601	-6.1983	-10.319	-5.3373	-6.601	-7.2813	-12.017	-0.36025	-11.283	-5.699	-8.9441	-6.3893	-12.449	-11.092	-13.706	-9.8051	-12.676	-4.0999	-10.825	-6.9682	-3.8299	-9.756	-10.572	-7.8272	-9.2394	-12.417	-11.062	-8.1149	-9.0926	-8.9306	-12.693	-9.19	-9.4062	-11.256	-8.3277	-13.757	-8.625	-7.6315	-6.3316	-5.9254	-9.0689	-11.035	-9.9769
-16.071	-10.315	-10.132	-18.106	-13.053	-9.5653	-15.573	-9.3884	-10.249	-15.669	-15.687	-17.627	-12.482	-15.283	-10.773	-10.15	-12.691	-18.893	-13.676	-14.879	-20.643	-10.97	-18.667	-17.814	-22.732	-10.81	-20.424	-16.244	-12.095	-13.71	-8.748	-11.813	-15.869	-12.258	-15.828	-16.869	-16.903	-14.268	-16.962	-11.24	-16.729	-16.418	-17.063	-12.893	-16.397	-14.868	-16.095	-11.296	-14.804	-12.837
7.149	8.4426	9.6965	1.5281	6.4949	11.465	15.428	-1.6819	12.065	9.3949	9.6452	16.968	6.7775	8.7138	8.4856	4.5652	8.4943	4.166	9.0489	5.8803	7.4727	8.3558	7.6817	7.6633	4.0777	-1.1636	5.8578	2.2089	5.1086	0.42907	10.542	2.706	8.3997	5.5916	5.4102	7.0683	2.3673	3.9704	6.999	7.7259	3.057	3.666	9.769	4.9454	10.605	8.5455	2.9707	6.134	3.4311	7.5216
-2.5651	2.1623	1.0198	-6.6615	1.0101	-1.3364	4.8645	1.2871	-7.6548	-5.1952	-0.20975	-0.3507	1.3973	-0.23551	0.97773	-2.3481	5.0983	0.73886	-5.1218	-4.2614	-3.3448	-2.1604	-2.6258	-11.488	-3.1644	-4.6959	-2.0163	2.7624	-0.77079	-1.5086	1.2336	9.5329	0.75571	-1.0847	1.628	2.7019	2.6118	-2.7217	0.75274	-5.5458	-6.2917	-3.7088	-0.3384	-0.81533	5.9276	-0.60531	-0.76632	1.5326	-1.068	1.5627
-18.784	-17.929	-15.75	-13.003	-22.754	-21.619	-24.683	-25.119	-24.932	-19.359	-21.362	-27.422	-25.631	-20.023	-19.38	-19.383	-21.238	-33.217	-24.719	-21.717	-21.138	-21.145	-23.443	-24.424	-22.426	-19.416	-18.949	-22.979	-19.853	-17.664	-24.582	-21.362	-24.113	-12.765	-25.226	-23.207	-22.298	-22.289	-21.601	-25.881	-22.797	-25.938	-20.843	-27.04	-16.531	-26.76	-20.893	-15.108	-22.436	-27.431
3.6521	4.6703	4.213	8.3154	0.93898	0.6347	-9.0657	-0.9448	1.354	2.3658	-4.0814	-1.2689	-1.3242	2.8916	-0.89481	-6.7505	-6.4199	4.0893	-1.5691	5.1198	-0.26094	-1.3204	4.9631	2.4216	5.7222	4.0283	5.1799	-2.3538	1.7383	3.5501	6.7439	1.9172	-1.6423	6.9184	-0.29791	-1.8408	-1.2352	0.54411	-3.3392	11.97	-2.0988	5.4	3.4811	0.63784	0.47638	2.3926	-3.7369	3.3184	0.20915	1.6699
-9.5052	-10.88	-7.7837	-8.9489	-3.3335	-9.1802	2.6488	1.7046	-5.8792	-4.7048	-10.34	-2.8083	-3.175	-4.6184	-5.9577	-8.7961	-0.039844	-0.076709	-2.2887	2.9634	2.2729	-3.0027	-4.3997	-5.4759	0.26937	-2.8066	-2.3343	-3.4371	-6.5111	-3.5415	-6.619	-2.4892	-15.993	-10.081	-1.6068	-4.1275	-0.42166	-4.0299	-8.9555	-9.0808	-9.1002	-1.9967	-5.9305	-2.3811	-11.189	-3.5315	1.1866	-3.1444	-6.5301	-5.1033
0.8984	2.9779	4.4921	3.4424	-0.25997	5.0118	9.0003	0.78126	0.44198	8.7902	5.3459	7.7998	3.2775	8.0553	-5.5148	-2.8571	0.036362	-3.0126	3.5894	3.8855	5.3311	2.3884	0.68129	1.1023	8.8159	8.4242	1.3792	-0.81546	5.6514	-1.6768	9.2225	4.7617	2.2865	7.4972	3.5995	2.807	-1.1714	-3.0198	3.6513	2.8291	5.0734	6.5576	5.2231	5.3035	4.6793	0.97473	8.3137	4.1477	4.8587	-0.35618
-6.9505	-11.055	-13.444	-9.144	-8.5581	-9.5724	-15.868	-19.827	-12.507	-13.877	-12.873	-3.7586	-6.8709	-13.174	-8.957	-11.418	-12.414	-10.11	-15.414	-3.6816	-15.747	-9.2819	-10.596	-14.135	-17.056	-9.467	-16.156	-10.302	-15.571	-14.585	-13.73	-14.187	-14.932	-11.754	-16.171	-9.1144	-11.514	-10.909	-4.2767	-7.2697	-6.4783	-9.3712	-13.896	-5.4248	-12.865	-10.179	-14.329	-13.87	-7.0633	-7.1513
6.211	0.19815	1.4395	1.0441	5.3404	-2.3888	1.1803	-2.2773	3.8877	1.2453	5.9074	0.79002	2.2822	2.269	2.8924	0.61205	5.5912	4.1659	-0.015578	0.706	2.1853	7.9645	-1.4395	1.0212	0.37361	4.634	1.1704	3.1886	-0.35362	0.021471	-0.24812	1.0626	1.2007	3.5759	0.42944	-5.4701	9.526	2.1315	-0.66551	6.0415	6.1006	-2.8285	-1.4682	-0.52228	-5.5897	-2.1617	3.4202	-2.3398	5.6264	-3.5787
-6.7954	-6.3749	-9.6275	-12.366	-7.3217	-13.414	-7.6676	-7.8808	-8.9439	-10.782	-10.592	-7.9673	-16.215	-4.2971	-8.3862	-5.9992	-5.6755	-11.477	-8.7034	-13.358	-11.138	-5.8228	-6.3025	-14.84	0.53394	-13.214	-3.4811	-4.6383	-8.0695	-8.7516	-8.5023	-5.5757	-2.2388	-13.389	-12.005	-2.8763	-11.994	-10.146	-8.3056	-9.6339	-12.902	-12.96	-6.3183	-9.9906	-8.142	-5.9008	-6.9801	-6.4348	-4.328	-13.584
-0.73344	-3.885	-1.2373	-6.2528	-5.1215	-8.5905	-7.5384	-3.78	-2.624	-8.8057	-2.3188	-0.38655	1.0293	-1.1046	-8.2215	-0.23636	-3.8849	-0.66035	0.83298	2.2615	-2.8002	-2.4978	-6.2094	-7.2215	0.013338	-3.271	-3.946	-5.5745	-3.7457	-6.9114	-10.327	-3.56	1.1349	-5.0968	1.9482	-4.9063	-7.9735	0.37258	0.57146	1.4849	-4.6297	-11.408	-1.0665	0.019073	-8.9216	-2.8873	-5.1156	-9.8722	-5.4524	-4.4572
10.032	8.8301	10.673	2.1032	2.7792	2.1125	7.1255	7.9943	13.303	10.259	3.2153	3.7336	4.2304	6.7099	-3.9956	-1.1973	4.1532	1.8003	8.6305	3.7182	3.4511	8.2994	5.1913	4.0074	9.0109	0.19304	6.8578	2.6329	10.388	4.4023	6.4657	2.7759	9.5291	3.8526	7.4883	5.7156	8.8654	-2.4017	7.6891	8.5467	7.6516	10.195	7.0712	6.1268	-0.17548	7.0078	1.1001	3.1114	12.02	6.3952
1.4657	2.4945	-6.1512	-3.0693	5.8766	2.6912	-8.365	-3.6206	-5.3688	-7.5051	-2.1378	-0.61813	-2.2133	-2.3057	-0.9963	-3.5065	-4.2568	-2.9429	0.6078	-3.9776	-3.768	-5.4968	-2.6222	-7.969	-1.5427	-5.3445	-3.2973	-1.538	0.12064	4.5167	-2.5115	2.888	3.9102	-2.8172	-0.52599	1.1331	-4.9415	-4.5542	-9.156	-6.1896	1.8534	-2.3049	-0.55547	-2.8113	-1.6423	4.3034	-11.233	-1.1913	-2.7808	-2.2967
-0.4653	6.1411	8.5835	4.3498	9.0812	-2.6577	4.6983	3.6807	2.1334	2.488	-1.8306	-1.4457	-9.159	1.3016	6.7981	3.3598	-4.2428	2.2421	5.5821	2.2	3.7044	3.1859	0.96281	10.67	3.344	3.3145	-3.0101	6.8268	1.6998	5.9808	1.4877	1.2348	-0.25363	3.4629	3.8851	-0.239	1.8296	-0.74466	3.4876	-3.3467	3.5077	-4.0967	-5.231	-0.77218	5.4557	4.119	-4.0255	2.6756	-0.46887	4.2617
-22.623	-21.636	-20.59	-20.521	-20.755	-20.935	-24.674	-18.359	-26.642	-20.867	-26.918	-19.52	-21.375	-20.511	-27.204	-20.251	-19.876	-20.179	-24.08	-23.139	-27.341	-25.395	-18.874	-24.873	-32.855	-23.48	-17.018	-23.741	-24.117	-20.393	-21.543	-20.215	-28.465	-20.309	-23.764	-22.326	-24.98	-23.454	-19.984	-24.731	-18.079	-25.366	-22.66	-21.629	-14.389	-18.429	-25.516	-14.905	-19.462	-23.68
-1.7569	-2.1783	-1.072	2.7849	0.88236	5.8518	9.2392	-0.99743	2.0046	3.5577	4.4281	-1.3895	0.86372	-3.1235	5.6491	5.4207	-6.6068	-0.14964	-0.5646	0.33897	3.749	1.3786	-0.4815	5.5855	7.3046	0.83502	0.90765	0.48276	3.4335	0.90502	1.9317	1.6704	-1.1419	3.1176	6.7155	2.034	4.1703	-0.98329	2.3063	-0.25289	-2.2236	-4.1388	4.807	-0.47588	2.0481	1.3172	-3.8243	5.9137	4.7287	-2.4819
-17.171	-20.649	-11.23	-9.166	-14.631	-16.089	-15.172	-12.11	-12.46	-19.878	-6.7975	-16.276	-7.1721	-10.671	-17.103	-11.224	-10.747	-6.3927	-13.04	-14.742	-19.273	-12.084	-13.723	-19.83	-16.293	-16.656	-10.305	-12.206	-12.497	-8.994	-14.511	-17.47	-17.658	-11.061	-10.705	-16.089	-7.9174	-11.444	-21.755	-10.053	-6.8895	-11.828	-17.047	-11.236	-14.824	-11.596	-17.587	-12.487	-17.19	-12.394
-1.2195	-2.7249	0.23427	1.5765	5.8923	-0.53604	-1.0631	-2.9536	1.4103	3.034	0.1637	8.2331	12.111	-6.6863	0.8845	4.2509	0.43499	3.2452	3.9534	-0.41337	-2.2543	-9.0905	5.1577	-0.68763	-1.9019	-1.7297	0.31733	5.1182	-2.721	0.20532	8.2126	3.1895	0.22482	-2.3641	-0.48118	-1.1744	0.51276	3.5188	7.9917	4.3279	-1.4299	0.29329	-1.3436	2.8177	2.8574	3.5317	-0.2182	5.4648	-4.4527	2.7219
13.014	6.1874	3.4795	8.5969	9.8388	5.8899	15.857	6.0744	5.6158	10.681	6.7489	9.6539	8.9623	8.6296	5.3347	14.087	7.0469	8.0407	11.961	8.5935	8.6665	-0.28941	8.56	6.9328	9.1181	4.4931	3.9514	4.489	11.314	10.893	12.219	8.1096	7.5791	13.651	5.7553	12.105	11.61	7.9108	8.4877	12.845	6.47	12.598	5.796	2.984	6.0883	14.89	5.4505	9.28	7.0709	4.8492
-8.41	-1.5886	-5.9433	-11.752	-6.6351	-6.8931	-3.1722	-8.8367	-1.9382	-0.15141	-6.0649	-2.911	-4.6406	-2.7963	-10.28	-4.1729	-3.1553	1.0816	-6.5903	-12.416	-9.874	-6.3356	-2.9481	-10.576	-5.3462	-6.4854	-2.6925	2.5435	-2.583	-6.8486	-2.0868	-4.3421	0.6623	-5.2169	6.6078	-4.8043	-5.7399	-4.8582	-1.0248	-6.4383	-6.3721	-0.3886	-1.2411	-11.65	-6.0389	0.32055	-4.3323	-2.4471	-0.13292	-6.8687
3.0024	3.9775	4.7177	-4.2788	-6.8875	-4.8664	0.79825	-0.057731	-3.3619	0.2183	-1.0835	2.7169	-3.5551	2.0572	-2.749	0.52005	-2.4445	2.3835	-7.6396	-0.80563	-2.7263	-4.7839	-2.1587	2.6641	-3.7726	-4.3578	1.9101	-7.7986	-3.1126	1.4176	-4.9952	-1.5351	2.1043	-1.8844	-4.0058	-8.7623	1.9681	-0.89275	-4.7138	-0.054073	2.2151	-4.0098	-2.5745	-6.1849	0.54376	2.98	1.1513	-0.44801	-6.4762	1.1958
0.34518	0.065482	-0.70496	-6.7818	-8.7543	-4.1022	3.8103	-1.9387	-5.5468	-0.74184	0.09304	-1.9965	-3.0697	2.094	2.0663	1.0512	-2.4921	-2.0694	-0.34192	2.5029	-0.78006	-2.4319	1.3456	-5.6767	0.33354	3.9313	2.4656	-2.2162	-9.1994	2.2572	-11.772	-4.0449	-7.7327	-7.5331	-2.4026	1.3003	1.0487	-2.4417	2.3616	1.209	-4.9482	-0.2361	-1.8667	2.7596	5.8061	-12.777	0.14729	-4.6237	-10.932	2.9156
-2.0482	-1.5651	-11.701	-3.709	-13.388	-7.0429	-10.005	-8.127	-11.654	-11.41	-6.4759	-14.854	-7.9126	-9.8746	-8.2109	-6.9374	-8.487	-6.7662	-1.7884	-7.7562	-5.7107	-12.014	-6.6723	-10.226	-11.887	-8.8823	-10.355	-15.3	-9.5722	-4.3318	-21.06	-10.307	-6.6506	-10.893	-8.379	-15.277	-6.5764	-18.341	-4.6542	-9.3158	-14.559	-15.447	-12.061	-16.22	-11.339	-10.425	-5.3045	-15.122	-2.9292	-13.678
-13.341	-1.5067	-0.43695	-6.3107	-1.1838	0.8854	-1.0406	-6.1948	-5.4533	-4.5132	0.95614	-8.3462	-0.40554	-1.9082	-5.3266	-2.5815	-11.958	-5.3333	-4.5323	-7.3071	-1.6624	-0.96208	-8.2233	-4.8605	-0.98306	-5.7518	-0.96533	-6.7964	-4.4334	-4.9181	-6.2953	-3.3333	-3.0675	-2.6046	-4.6764	-3.2873	-4.8019	-1.2	-7.1731	-6.6607	-5.8602	-6.2145	-3.4827	-7.5115	-4.9898	1.7358	-9.4223	-6.6223	0.349	1.816
-7.8035	-2.5161	-2.1523	-15.645	-1.3826	-3.2598	-3.8714	3.067	-5.3819	-11.32	-8.4255	-5.244	-9.4162	-3.6353	-4.5283	-0.16503	-3.9902	-6.3076	-8.69	-6.9214	2.0355	-4.7656	-2.937	-5.1731	-10.373	-4.2904	-5.9481	-1.7196	-4.59	-7.8913	-4.6674	-1.9158	-5.3139	-3.9493	-1.911	-8.7541	-5.6553	-4.4489	-6.0575	-8.1155	-9.014	-4.0383	-9.1136	-9.0189	-6.4871	-3.2776	-0.2329	-2.0844	-3.6717	-7.3872
7.2908	4.2426	12.57	6.1025	7.6434	10.196	0.21216	9.286	5.1947	6.9502	11.403	7.3368	-0.59465	5.9074	9.5806	4.9708	2.5355	8.4134	-0.27322	6.4511	7.3885	-0.81538	1.426	7.2186	0.0049744	8.9069	0.42166	-2.1123	-1.6651	8.1569	4.399	2.1431	5.2647	4.3434	4.3516	-1.7959	0.26919	2.0061	2.2308	8.0989	8.3664	-3.8769	2.6372	0.85725	8.2392	3.2908	7.1268	7.0319	6.2316	7.6286
-6.2477	-1.2235	6.419	1.6174	-7.3966	0.88475	-8.3563	-3.8416	-1.2924	-8.9014	7.0671	-8.8314	3.5298	-2.674	-4.5219	2.8561	2.7737	-2.6716	-1.0838	-5.6887	-6.8667	-1.5517	-1.4265	-1.721	-6.2813	-1.7299	-2.1826	-4.9881	-9.5592	-4.3194	-8.6221	0.90501	-1.6983	-2.4978	1.3334	-8.4975	-1.165	-5.5463	2.6108	-5.4971	-1.8676	-3.2096	-3.2798	-7.221	-3.11	-3.6593	-2.1621	-2.0155	-1.2805	-5.2823
-1.004	-9.4751	0.10981	-9.9688	-5.1959	-1.79	-1.1097	-6.1466	-0.82721	0.068289	-5.5974	-5.3297	-2.6712	-3.692	-6.1864	-1.1727	-0.47059	3.9377	-3.0942	-0.26478	-3.3063	-1.4626	0.91313	-1.1234	-5.9851	-5.2336	1.7137	-2.1734	-11.157	0.46869	-1.1878	-5.6634	-5.1479	-1.3313	-5.212	-0.81305	-3.5472	-2.0664	-6.6434	-3.5298	-6.0339	-7.2487	4.1057	-2.3319	-10.005	-1.1679	-3.5591	-0.52711	-1.863	-8.974
9.031	8.9307	9.3465	6.109	10.136	8.1443	5.7353	7.2976	10.298	14.605	11.609	9.4264	4.8617	9.7915	10.441	5.6071	9.5799	8.7493	5.9894	11.563	18.531	15.102	7.802	8.3485	7.3969	15.309	6.1182	11.575	3.1316	8.8176	10.539	13.267	8.5129	7.4685	4.8481	7.4052	7.1577	6.9205	8.5375	10.378	8.2246	15.071	13.757	7.8889	7.9414	6.7262	9.596	11.847	7.0565	12.438
11.343	12.209	6.5609	10.798	6.0542	7.6001	6.9871	6.3168	9.5346	6.7272	5.5877	13.916	5.7316	14.861	4.8394	13.636	9.4948	15.396	7.9204	11.074	14.228	8.043	7.4459	4.3603	9.5849	6.2516	11.681	12.758	4.3291	13.896	5	1.6902	7.2906	8.7069	8.5903	5.6311	8.4007	8.4119	4.5981	4.1611	17.169	12.993	5.095	8.0289	16.352	1.8511	2.5178	11.91	4.8963	9.4641
-10.618	-8.027	-6.4146	-7.6291	-7.7705	-9.819	-4.3433	-12.212	-3.5724	-3.4753	0.58729	-8.7723	-11.265	-1.7265	-7.7104	-0.61822	0.39072	-0.68267	-5.064	-5.9204	-0.42832	-5.8776	-5.1285	0.30645	-5.3145	-7.1575	-6.9487	5.5306	-6.1254	-6.0535	-11.463	-2.0596	-11.452	-1.94	2.2408	-2.5975	-3.9668	-1.1823	-4.1679	-12.917	0.65907	-4.5963	-3.0572	-8.1604	-1.5595	-7.5273	-5.3302	1.9126	-3.908	-9.4353
11.675	0.41038	6.4892	8.9856	7.2376	11.061	10.456	8.4877	8.5783	9.0963	10.415	8.9813	2.8278	4.0072	11.428	9.1555	3.3809	2.8599	1.5496	10.926	4.6803	2.0326	6.3279	10.248	3.9662	1.9429	11.065	8.7263	5.4223	6.0111	4.4356	7.1021	4.292	6.4003	4.4204	10.574	3.277	5.1478	2.1629	6.6941	7.4102	12.151	11.143	3.7227	8.8546	0.80591	7.4404	9.4145	8.8819	2.2165
-4.0439	-1.0724	-1.9607	-1.551	-2.4469	-5.6783	-6.7486	-8.3124	-0.022886	-5.6562	2.2344	-3.186	-2.6005	1.4647	-8.7119	5.5743	0.65614	-1.4451	-5.2469	-2.1736	-8.2296	3.7128	-10.414	-11.113	-4.4026	-10.269	-8.0805	-5.6422	2.2931	-13.774	-1.4024	-0.29551	1.0782	0.31524	-6.3597	-11.822	-3.1737	-5.6756	-3.3382	-7.8215	-0.15411	0.80922	-11.02	-9.8534	-0.72529	-8.1552	-0.65999	-2.6068	-4.1746	-8.8177
-12.849	-6.9793	-9.4285	-11.336	-13.26	-15.811	-10.499	-18.181	-14.748	-14.417	-16.097	-17.003	-11.27	-17.891	-11.657	-11.143	-10.605	-15.894	-9.4491	-19.259	-15.037	-13.057	-13.694	-10.649	-11.833	-12.03	-10.099	-9.7925	-14.056	-18.737	-14.277	-19.675	-16.539	-15.663	-14.446	-13.299	-15.047	-12.744	-10.096	-14.562	-11.989	-6.3316	-13.207	-15.653	-9.6236	-4.8345	-14.682	-12.531	-11.169	-15.158
-0.76911	-5.0135	-3.4686	-0.36877	-8.3725	4.5243	-6.9707	-3.8536	0.63916	-2.1586	-4.7134	0.17448	-0.74806	2.0473	0.36776	6.371	3.2632	0.93876	-0.18205	-0.72664	-3.6638	-1.5304	-0.57996	3.9632	-4.013	-2.3043	0.7239	1.5898	-8.902	-4.4441	-0.59398	-2.0504	0.99739	1.6862	7.3195	2.9908	-1.9424	1.9339	0.51769	0.51272	-4.8248	-1.5013	2.2124	0.29459	-0.041947	3.7399	-3.9674	7.3115	0.40223	-0.04242
-10.009	-10.748	-16.864	-14.098	-7.3337	-8.5057	-10.707	-15.593	-11.523	-14.246	-2.2411	-16.654	-3.4977	-11.499	-8.3911	-4.5927	-16.416	-14.29	-12.703	-13.346	-9.9892	-13.354	-6.2184	-2.4439	-9.4906	-14.348	-12.795	-7.2084	-8.8755	-7.8077	-9.8864	-6.7773	-3.9746	-11.584	-11.579	-10.071	-7.5468	-13.708	-13.611	-10.839	-14.401	-4.7669	-10.978	-10.297	-7.0709	-13.021	-8.4549	-14.112	-11.761	-12.273
13.388	-0.47712	10.175	11.785	9.337	10.994	6.6257	7.8541	10.258	7.8068	12.889	2.0413	8.5452	11.385	10.38	7.7871	12.127	7.0621	9.4427	9.1057	13.753	12.06	11.882	7.6566	6.8944	3.9469	9.4832	12.397	9.9087	10.439	3.5732	7.8127	9.5273	9.5877	10.815	10.703	7.0667	14.683	13.625	17.912	13.998	5.9094	0.49075	18.195	11.519	10.67	8.1171	4.2534	7.7806	6.1839
0.84908	-9.8566	-3.2146	1.2214	-1.5332	6.7854	-3.0633	-3.1603	-3.4353	0.32902	3.0962	-1.2595	0.55535	0.39876	-0.24457	-1.0541	0.10484	1.6859	-3.6419	5.5026	3.5244	-2.9777	-0.72218	2.8535	1.3588	1.3216	0.16417	8.2487	-5.6701	4.8615	-4.9262	-1.3254	-8.3352	-1.1496	-1.7171	1.1727	-4.1542	2.2547	-0.083729	3.9051	-1.4713	2.0508	-1.2992	-2.3956	-1.7823	1.7554	-2.9546	1.6925	-2.1469	1.4489
-6.6495	0.52732	-1.233	-2.2821	-4.1574	-1.3861	-6.7426	2.9508	-4.8127	-11.012	-6.0388	4.6238	-2.3832	-7.7892	-7.4026	-3.6481	-4.8901	-6.8104	-7.1479	4.7938	-1.5212	-3.2031	-1.5607	2.7314	-2.6718	3.8261	2.3574	-0.77718	-8.6293	-3.2824	-3.3254	-4.9661	-4.0528	-10.078	-2.4103	0.33945	3.7537	-7.0211	-7.233	-2.6951	0.58228	-0.64757	-1.9769	2.7097	-6.6484	1.0926	1.1216	-1.0346	-7.8089	1.2858
-19.717	-21.43	-12.946	-20.865	-22.627	-18.765	-20.127	-26.235	-22.424	-27.637	-24.811	-24.43	-23.163	-14.781	-20.899	-19.978	-28.827	-11.12	-19.252	-18.15	-24.698	-23.439	-20.025	-17.384	-15.758	-21.593	-30.027	-19.203	-20.662	-25.27	-24.7	-21.9	-14.682	-15.872	-22.559	-13.951	-30.042	-24.449	-17.61	-30.073	-19.621	-23.965	-22.686	-24.751	-28.432	-25.368	-23.557	-19.071	-16.941	-15.048
7.2967	0.52273	1.8585	-0.5002	-3.3161	-2.5194	-2.928	0.67	1.7303	-6.2522	-4.8925	-0.67361	-3.6075	0.6101	-0.67258	-6.5902	-2.679	1.6427	3.4924	-2.5375	4.7784	4.6966	-1.6198	-5.4423	1.8066	1.7335	-3.9629	-0.34391	0.25531	-2.4609	1.3243	1.6953	-2.7473	-4.079	-1.8295	0.71321	-0.63563	5.5985	0.95441	1.8214	-4.1978	-6.7785	0.27098	1.1964	4.8832	0.19534	-9.0962	-1.5993	-0.67944	-2.4203
-18.364	-26.159	-19.447	-26.187	-24.57	-22.093	-17.927	-18.607	-20.433	-19.717	-25.251	-23.205	-23.229	-12.456	-15.012	-23.189	-27.525	-27.281	-24.544	-18.204	-25.281	-19.679	-20.976	-22.226	-25.924	-20.355	-23.289	-25.263	-27.679	-23.256	-17.967	-14.491	-18.756	-26.524	-21.142	-21.974	-24.428	-24.709	-27.608	-25.694	-24.396	-24.721	-24.898	-21.556	-25.057	-29.023	-15.619	-20.403	-17.235	-16.254
-8.4271	-11.35	-9.8262	-1.8217	-6.1303	-15.718	-2.4968	-5.9786	-5.8864	-8.9038	-3.906	-3.0378	-7.3915	-11.104	-8.9057	-7.136	-6.0364	-12.784	-9.1938	-5.8126	-9.8245	-16.888	-13.425	-6.6178	-9.5486	-3.38	-16.487	-9.114	-4.4638	-10.934	-7.264	-10.25	-8.0688	-13.129	-9.7114	-2.4277	-6.2261	-6.4671	-11.242	-6.6621	-5.2162	-5.304	-17.232	-11.524	-11.077	-7.9484	-4.2179	-11.273	-8.6306	-9.1316
-7.4928	-1.6689	2.8911	-3.4012	-3.1176	-3.4329	1.9911	-6.0569	-4.583	0.54654	-2.8578	-6.3843	-5.0051	-1.5585	-6.8886	-5.2358	0.31832	2.4064	-9.1097	-3.1073	2.4161	-5.4744	-9.4701	-6.6188	-3.3316	1.0007	-3.1947	-2.5721	-6.0352	7.4031	1.1313	-2.637	-5.4215	-6.8067	-4.081	-5.8913	-0.32481	1.4194	-0.029364	-3.7782	-5.4957	-7.6374	-6.0543	-1.0035	1.9472	-4.0751	0.89416	-3.7242	-2.5218	-4.463
4.6517	4.325	9.8773	4.7512	1.9586	-0.15157	9.8944	8.5706	12.866	7.4837	8.7926	2.9963	4.217	4.8758	5.4016	7.8554	9.1695	8.3062	4.7824	0.87352	9.5433	5.8297	2.2629	0.35159	2.1122	5.7099	4.716	10.56	13.632	9.7255	11.931	8.2816	6.7508	11.254	0.78761	8.7227	0.94328	8.0636	7.1488	7.8562	10.923	2.1751	-0.926	3.063	6.1751	11.167	3.8013	9.6899	-0.52693	2.0269
1.4543	-0.022222	1.0956	-5.6706	-1.0804	-4.1943	-6.7504	5.3927	4.3166	-3.2893	-0.24485	-2.3084	0.61637	-3.4031	3.1507	2.512	-1.0386	-5.949	-6.3353	-2.4737	0.42131	-0.066661	4.8166	-2.1613	1.5899	1.2162	-1.8323	2.145	-5.4525	6.3905	-1.1641	-4.9488	6.5537	1.0883	4.8674	-2.5121	4.9762	-1.4801	9.356	-2.4625	-6.4071	-3.3386	-1.128	3.7862	-0.7503	-4.3096	2.7823	1.3859	-4.4527	0.32823
-20.897	-24.262	-21.399	-16.39	-24.302	-24.968	-27.442	-23.81	-19.497	-17.52	-24.037	-21.53	-20.708	-13.206	-18.475	-22.547	-16.932	-19.552	-24.715	-20.793	-21.364	-19.755	-23.168	-21.947	-25.954	-19.808	-20.885	-16.41	-20.277	-14.684	-30.911	-24.858	-20.915	-24.306	-17.51	-19.172	-22.725	-18.002	-19.165	-26.998	-17.107	-21.009	-24.492	-24.002	-15.267	-19.275	-24.169	-27.796	-20.193	-19.531
3.4386	-0.19728	4.3763	2.4778	-3.2527	-1.5288	0.26853	7.2266	1.5574	-5.3975	1.1284	6.6978	5.2804	3.8831	-4.5923	0.84183	1.008	-4.6783	1.2183	8.7957	-0.97678	-1.5681	2.7733	1.4898	-1.1672	-0.39393	0.025419	6.2412	0.098985	4.4804	-3.1147	3.7984	-4.2034	-2.6029	7.0412	-4.1354	0.58722	0.81003	5.8472	5.9475	-0.11218	0.026786	1.5333	-4.6144	4.2364	-0.57799	-2.5375	-1.3541	1.8408	0.8566
-23.514	-21.11	-24.784	-22.312	-18.327	-27.199	-21.867	-25.286	-19.045	-23.259	-23.068	-22.706	-23.786	-26.612	-29.196	-27.604	-19.804	-20.77	-26.119	-22.637	-19.613	-12.537	-17.323	-20.978	-15.438	-18.415	-17.428	-24.497	-20.933	-22.231	-22.446	-19.471	-24.707	-15.931	-17.971	-15.13	-22.804	-16.03	-21.47	-27.709	-22.1	-22.922	-20.028	-16.244	-19.192	-21.213	-16.015	-14.768	-21.731	-23.585
1.2934	5.5384	6.7992	2.9005	6.4636	9.6903	4.6129	7.5123	0.012319	1.2235	6.0435	2.2885	1.3063	8.4348	2.1827	11.351	3.0655	6.1475	9.4739	9.5445	-1.1032	5.2966	5.7946	10.391	5.4407	9.5233	13.715	3.8162	1.4504	9.1506	6.6663	7.1431	2.0011	9.3995	4.7427	5.2996	4.2436	-6.4667	2.4976	-0.15761	6.7029	8.9022	6.6672	7.8731	6.837	8.9844	10.882	3.7818	10.816	9.4078
1.5773	-2.2312	0.99213	-0.68042	4.3831	-3.6442	-7.9525	1.7639	-7.8041	-1.6665	-3.7678	1.2017	-7.0118	-3.9751	-6.2094	1.2919	2.0722	0.64548	-8.2713	-2.2864	3.8763	1.5972	-4.3431	3.3319	-0.73461	-0.52323	-0.18331	4.5338	1.6778	4.9846	-2.9072	4.0527	-3.8119	-3.2896	-5.9021	-0.81476	-7.1506	0.13171	2.0608	-5.8382	5.2422	-4.8096	1.9002	-6.1518	-1.3371	1.1833	-5.3705	-3.2491	-0.22203	3.9625
-0.014768	-8.0285	-7.9401	-10.645	-10.265	-7.0515	-9.6202	-5.8287	-6.3564	-7.9259	-11.092	-10.922	-8.1501	-9.7511	-7.3682	-10.056	-9.467	-0.28261	-11.106	-11.277	-11.665	-14.892	-7.9703	-13.788	-10.392	-5.5257	-10.547	-11.243	-9.3513	-10.185	-3.3102	-6.3709	-6.8004	-11.892	-6.0612	-9.7507	-5.8533	-7.3412	-4.7088	-7.2005	-13.089	-4.3085	-11.232	-6.298	-14.703	-7.9045	-5.6556	-8.0183	-3.1958	-3.1941
-5.8922	-5.3739	-4.097	-6.2548	-2.7916	-6.8748	1.4534	-2.1836	-4.7953	-4.0718	-5.1506	-6.4709	-4.6982	-4.3855	-8.6858	-3.2611	-8.9061	-6.8465	-9.5404	-8.5066	-5.8662	-8.7268	-3.1889	-7.6997	-4.734	-6.7352	-7.9769	-6.9413	-8.5679	-7.7736	-9.3795	-13.879	-2.7637	-2.6218	-3.0306	-2.3994	-11.208	-2.5086	-8.6786	-12.585	-5.5415	-9.867	-8.5115	-4.998	-1.9062	-5.5414	-5.36	-7.0212	-3.0355	-4.9766
-20.274	-11.521	-6.9184	-16.453	-14.786	-9.6912	-11.565	-13.237	-12.779	-10.309	-7.9919	-8.8042	-7.8994	-7.7614	-17.657	-7.9881	-4.8781	-13.121	-12.936	-11.962	-10.552	-14.992	-9.454	-5.1439	-9.398	-9.4853	-7.7587	-16.025	-8.935	-16.076	-12.093	-13.768	-13.592	-14.151	-13.292	-15.459	-18.378	-11.403	-14.107	-16.222	-10.859	-8.632	-16.554	-15.031	-15.11	-5.3821	-12.267	-5.6124	-14.236	-13.72
0.62223	6.6881	1.1271	-5.7128	4.4856	1.4161	3.8358	0.94994	0.43675	2.5265	-1.9436	3.7959	-1.3216	5.7001	1.8307	-2.923	4.1432	9.508	0.3263	-0.63818	5.9866	-8.3467	1.5892	3.3997	-5.348	-0.12172	-6.5725	4.4995	1.4725	2.3524	5.3187	-1.9504	-3.4506	-8.2364	-4.4549	-3.6418	2.2382	-6.6451	-0.10782	3.7142	-3.5822	-3.7411	1.9138	-0.68124	0.8111	5.4148	1.1772	2.7173	2.4812	-1.2928
-7.5098	-12.5	-14.597	-13.401	-11.001	-16.575	-12.871	-17.544	-13.381	-3.5475	-12.299	-12.096	-7.1109	-11.816	-14.279	-8.7221	-12.193	-5.5799	-11.61	-8.4234	-10.1	-10.02	-10.176	-11.478	-13.879	-6.5695	-7.7375	-7.4364	-14.615	-15.45	-6.9428	-9.1194	-12.435	-10.47	-10.415	-12.119	-4.4855	-13.808	-7.3934	-8.331	-6.5827	-1.3983	-10.328	-6.4956	-11.52	-17.773	-10.583	-16.053	-12.881	-14.07
-17.027	-22.25	-25.644	-17.8	-22.602	-20.43	-21.829	-23.744	-18.626	-25.932	-28.323	-25.137	-22.692	-24.979	-22.432	-24.18	-23.505	-24.313	-20.688	-21.348	-23.175	-26.571	-24.281	-22.724	-21.942	-20.759	-15.075	-23.09	-17.303	-19.56	-18.34	-26.07	-22.179	-26.219	-21.618	-19.062	-20.193	-20.564	-20.964	-21.697	-20.257	-19.34	-25.347	-18.949	-22.736	-20.869	-23.416	-20.298	-23.204	-24.538
7.0876	4.8001	2.1515	3.452	3.7651	0.63977	-0.078409	1.3874	1.1131	10.447	0.36032	0.7029	-5.4795	2.3948	1.1481	-0.69958	3.4766	4.1974	4.2143	8.66	1.2621	6.1613	-0.46934	0.63157	-0.34847	-5.5551	0.23173	2.9059	1.9085	-0.42202	4.141	4.5601	0.89161	-0.53734	1.9043	6.2504	3.6633	3.5398	4.5989	-1.4606	-0.30573	-0.40104	2.923	4.4383	-1.0762	-3.3321	8.5312	-0.77587	5.6416	8.609
1.1861	4.8121	1.2337	-6.2255	3.3846	-1.37	-0.5746	5.0832	-4.6993	4.9729	-9.2407	-3.5973	-7.8631	-0.40592	-0.034232	6.1087	-1.1474	-5.9215	-2.969	-4.0089	1.3698	-0.32302	5.0867	0.11826	-0.82386	-6.446	-3.0688	2.2996	0.33646	3.5205	-4.7051	0.94766	-1.1563	3.7497	-4.3335	-2.4158	-1.8796	0.91864	-4.2272	-4.6899	0.57338	0.69001	3.1942	-3.8045	-0.15033	-2.9706	3.9038	3.2374	1.4766	1.9155
1.9502	-4.3981	-1.2896	-4.0707	-3.6868	5.1115	-4.8509	1.0153	4.4923	2.08	-4.1923	-3.1648	0.78338	-4.4873	6.5999	4.0304	-0.019558	1.834	-1.4928	-0.93797	-7.0851	1.4854	-3.7047	3.9549	2.4975	-0.44574	2.0776	-2.7	-4.2889	0.96652	3.7853	2.5355	-9.1201	5.7475	-2.8071	0.20911	-0.018843	1.3903	0.085788	-0.1588	5.889	-3.9626	3.4338	3.536	2.7228	0.72496	4.2194	-0.072508	-0.7103	1.4627
-3.3142	-3.1333	-6.0967	-8.7454	0.13299	-12.848	-3.3637	-4.1358	-11.531	-9.1072	-8.3528	-9.6112	0.86605	-5.6176	-9.4473	-10.443	0.64137	-5.9986	-7.3468	-7.968	0.81807	-1.6866	-5.7154	-3.2808	-3.8076	-6.4237	-6.6145	-12.07	-3.4176	1.961	-3.8651	-7.4917	1.6015	-3.854	-6.0852	-8.349	-4.273	-5.4325	-7.4809	-1.8746	-3.3671	-5.7401	-5.0342	-7.3005	-4.5209	-8.6755	-7.9512	-2.9142	0.3413	-5.7072
-13.087	-15.668	-15.634	-19.043	-9.4925	-7.7939	-12.214	-9.66	-21.327	-11.061	-8.6846	-15.693	-8.232	-11.396	-15.852	-16.013	-12.086	-13.687	-6.9503	-15.879	-14.912	-8.6795	-15.062	-14.465	-19.029	-21.327	-10.678	-10.768	-12.906	-18.181	-10.099	-9.6005	-15.006	-12.667	-12.468	-13.778	-12.069	-15.348	-10.141	-12.31	-12.733	-16.145	-19.098	-10.25	-9.0034	-13.263	-14.616	-13.082	-19.288	-14.778
-8.3201	-11.132	-5.0052	-9.9645	-17.268	-9.4112	-10.475	-7.7422	-11.988	-7.6719	-6.8369	-18.818	-6.9338	-3.665	-12.43	-5.1911	-11.407	-4.1929	-9.4631	-5.5753	-16.778	-15.691	-11.318	-5.9612	-6.4524	-10.171	-6.0646	-10.446	-10.584	-9.783	-9.6526	-7.3642	-15.6	-3.5936	-11.07	-8.0196	-8.6317	-5.9636	-10.208	-8.3925	-9.0243	-14.379	-5.0988	-2.7035	-4.0009	-9.5786	-10.418	-7.9657	-7.9642	-10.473
4.422	-2.0832	-0.54175	4.3524	-0.093754	1.0499	4.8984	3.3641	3.9034	6.8774	10.306	5.3277	6.6892	4.2238	-1.515	7.7717	4.5157	2.6032	0.8659	8.0069	2.8207	-2.6056	1.5755	3.0725	-0.95122	1.9255	3.071	6.6369	5.5857	2.6885	1.7198	4.7608	-5.8911	-3.3325	2.3921	-2.3867	0.28338	0.27764	0.9967	2.9527	-0.43757	-5.62	6.5395	4.4773	2.4723	1.8047	1.7125	-7.8966	2.0128	3.9047
-21.399	-23.732	-23.169	-15.54	-19.382	-22.843	-19.848	-20.118	-15.893	-30.044	-22.398	-20.982	-24.749	-17.421	-23.057	-24.758	-19.084	-26.263	-22.845	-17.822	-22.744	-15.437	-20.767	-16.627	-23.911	-22.028	-23.973	-26.096	-23.282	-27.253	-20.675	-24.584	-24.58	-23.596	-22.791	-16.207	-24.023	-25.69	-17.889	-30.566	-22.581	-21.47	-20.647	-23.657	-25.097	-22.89	-22.116	-23.921	-20.781	-23.633
-1.9469	-5.3938	7.7855	6.5595	-4.4678	-3.2153	-1.9274	-1.4816	6.4136	6.2254	2.029	-4.2741	-4.5138	1.0536	-0.68547	-8.5175	-2.5154	2.8827	0.74336	-2.4187	-0.24807	0.17627	0.67136	-6.3667	3.8104	-0.0041881	-0.8349	7.8829	-0.92662	-2.1722	-12.78	0.071253	7.0637	-0.13179	-1.7053	4.6186	0.39955	1.0085	2.9942	6.3617	-3.5688	-7.4718	5.3142	2.5407	2.8571	5.0715	-0.88925	1.3445	-4.9129	-1.6787
-6.9178	2.4554	2.6659	2.6631	10.792	-3.0785	7.3269	9.3119	5.5333	8.6166	-4.6904	4.6408	-0.89339	0.87332	1.8647	-0.41676	-0.50348	7.3288	10.869	1.0349	2.8394	0.51615	6.6401	-0.091165	6.4396	1.8389	-2.452	-4.0906	4.025	-3.6347	7.4331	3.6062	-1.2806	3.9682	-3.5625	0.66349	2.3154	-0.53529	2.5648	8.699	6.4934	7.303	8.688	11.673	3.5379	1.231	0.27891	-0.14076	-1.303	5.8085
-3.0175	1.0616	-3.9793	-8.7481	-11.29	-0.5505	-0.85404	-11.089	-2.9906	-7.1487	-2.4041	-1.8186	-2.3529	-4.0897	2.1205	-2.3453	1.5326	-2.0294	-0.82025	-3.1398	2.1553	-5.8092	-2.4919	-3.9509	-3.7753	-2.2263	3.9731	-2.9944	-1.9966	6.7372	4.4109	-14.001	-3.3439	-8.9048	1.6157	-6.3906	-4.3044	-1.9833	-8.6566	-2.3533	-8.1099	-0.40072	2.1994	-7.4218	-3.112	-3.5811	1.8955	-4.879	-5.4943	-3.2409
-12.483	-15.914	-10.004	-13.082	-9.0799	-13.024	-19.504	-8.5673	-11.62	-15.022	-16.177	-14.059	-16.869	-15.085	-14.453	-12.963	-9.5613	-19.556	-12.293	-14.335	-18.083	-12.245	-7.5851	-17.162	-11.289	-16.278	-14.771	-9.1967	-22.029	-11.212	-5.767	-19.995	-10.331	-15.61	-9.682	-9.9597	-19.397	-10.281	-15.02	-12.071	-19.054	-14.642	-16.359	-16.476	-16.964	-13.805	-6.0178	-15.499	-19.044	-8.8907
-18.081	-18.885	-26.149	-27.72	-22.921	-21.17	-24.083	-27.169	-19.655	-20.097	-20.909	-24.352	-25.417	-23.456	-24.321	-20.802	-17.852	-19.198	-22.49	-23.155	-22.387	-26.512	-20.558	-23.989	-20.29	-20.665	-21.72	-23.357	-21.333	-22.29	-19.825	-24.891	-19.563	-23.982	-21.926	-22.179	-16.687	-23.825	-26.04	-18.454	-18.253	-26.776	-24.641	-16.291	-26.214	-31.119	-21.14	-21.465	-21.486	-22.896
2.5804	-2.892	0.38852	-2.8325	0.22668	2.9788	3.4036	-5.2319	1.6725	-5.0456	-3.5746	-0.76896	-0.059967	6.159	3.1369	-2.4713	-0.74282	-4.3276	5.7279	-0.99896	-2.2715	5.0585	-2.4428	-4.2676	-1.8073	2.3983	-5.375	6.9908	-0.68909	3.5423	-3.8371	7.3636	-0.98498	1.5794	4.8915	0.35146	-2.3331	-0.84919	-1.0304	4.2055	2.1776	2.022	-7.2871	2.8521	-5.4819	2.2289	-0.8186	0.14758	1.3743	1.147
-14.3	-19.794	-12.055	-15.757	-14.903	-12.351	-12.777	-13.12	-10.903	-9.1885	-2.921	-11.762	-16.597	-12.415	-15.899	-17.135	-15.991	-15.304	-10.045	-5.1052	-9.2557	-13.194	-14.5	-13.766	-15.164	-13.381	-11.805	-9.4432	-12.699	-13.572	-15.608	-19.589	-10.987	-8.1021	-13.573	-18.726	-12.264	-8.1289	-14.783	-14.336	-17.235	-15.784	-16.061	-10.832	-17.193	-18.737	-14.239	-12.674	-7.9569	-15.632
-10.3	-9.9399	-5.8171	-12.876	-11.451	-9.6716	-14.502	-11.435	-14.279	-11.234	-9.386	-5.6166	-7.9141	-8.2347	-15.274	-13.723	-4.6236	-10.771	-10.98	-8.1466	-7.9939	-4.4214	-8.9954	-11.288	-7.8222	-7.5059	-9.7937	-6.31	-12.985	-19.155	-11.951	-9.1147	-8.4177	-12.536	-2.7327	-2.9571	-5.6413	-15.304	-9.8142	-7.8807	-10.18	-10.912	-7.0132	-8.6785	-18.391	-16.039	-13.548	-8.6301	-6.894	-3.3266
2.0089	-3.0098	-11.721	-7.8034	-7.12	-0.96798	-0.97491	-5.5496	-3.415	-3.3608	-5.1425	-2.5703	-7.5683	-4.3059	-0.89805	0.28377	1.024	-3.9283	-6.9717	-2.685	-7.9951	1.1992	-6.5422	-1.6224	-5.5288	-9.412	-3.3424	-2.0715	-6.6149	-1.0175	-2.7207	-3.9431	-6.3189	-4.7788	-12.68	-5.3212	0.16423	-2.4256	2.6633	-4.5372	-0.90074	-6.0111	0.55279	-7.6852	-5.0125	3.1196	-5.3798	3.5476	4.4044	-3.5272
-1.6958	-0.58502	4.442	-4.6684	-2.0819	-3.6446	-0.90521	-5.0318	-8.9608	0.20376	-3.7922	-6.1525	-1.552	-12.103	4.1563	1.7347	0.73169	-3.4825	-0.40366	-2.6225	-5.5373	2.1744	0.75677	4.1634	-6.1886	-1.496	3.0937	0.64073	-7.4104	-4.1218	-7.6547	-4.1335	-2.9984	3.9707	0.55128	0.57303	3.1138	5.3756	-4.0288	4.2897	-0.48996	-5.5146	0.22135	-1.9871	-6.244	-5.9779	2.9571	0.034819	0.55759	3.7943
-23.562	-25.475	-23.189	-21.236	-19.477	-28.863	-19.707	-28.275	-21.522	-18.577	-24.568	-21.477	-19.56	-23.282	-16.985	-21.275	-28.888	-23.899	-21.329	-29.104	-27.742	-22.462	-26.843	-17.072	-21.904	-23.936	-25.616	-23.177	-22.242	-18.851	-28.81	-19.07	-19.567	-17.253	-19.466	-20.381	-18.295	-25.902	-22.713	-18.6	-22.169	-17.814	-22.864	-15.825	-21.98	-20.296	-26.411	-24.134	-15.944	-18.31
-8.6545	-3.1839	0.49868	-3.5637	0.21428	-8.2742	-12.816	-5.049	-9.3196	-8.4205	-0.25759	-2.5124	-2.2872	-4.7704	-0.52287	-2.65	-3.3172	-12.108	-5.7445	-5.9631	-3.6847	-8.4752	-12.531	-4.4248	-0.67369	-5.8087	-7.3241	1.3372	-2.0701	-1.061	-3.4328	-3.7876	-6.2045	-8.146	-4.4085	-5.5371	-6.5937	-9.1577	-10.634	-4.6619	-9.012	-4.8148	-3.177	-7.7556	-8.6509	-6.7725	-3.1937	-10.125	-8.4756	-2.6294
-4.7199	7.0508	1.1595	4.8684	1.6737	0.4895	0.30353	0.20752	3.5079	-0.14676	2.8195	-1.7039	1.875	-1.723	-9.168	0.4161	2.815	0.9224	1.8377	-0.20781	-6.1308	-1.0013	1.0845	-1.5392	-2.3621	0.90174	0.55895	-0.68146	-7.5258	-3.5162	-2.8716	2.6979	-2.2835	2.7329	-0.99106	-3.5295	-5.3612	1.3831	-0.86452	-5.0168	5.0655	-5.9356	1.6813	-0.68294	-7.7334	-2.7526	-7.4406	-8.1787	-5.0023	-6.8794
-14.775	-9.4438	-20.104	-13.565	-14.153	-17.698	-14.246	-8.2041	-10.219	-12.339	-15.179	-15.156	-10.576	-21.142	-13.251	-12.473	-10.513	-12.001	-13.415	-21.435	-10.464	-12.498	-10.642	-11.112	-6.8214	-18.98	-16.847	-12.248	-14.214	-10.129	-18.597	-15.541	-9.7086	-21.856	-20.381	-19.1	-15.155	-20.44	-20.193	-15.932	-16.425	-15.669	-9.0575	-17.376	-17.895	-13.588	-14.266	-19.722	-13.409	-14.049
0.13524	-9.0694	-0.12387	-3.4144	-5.2511	-4.9463	-4.2035	-1.1366	-3.9816	1.4519	-6.6651	-7.4058	-1.773	-6.0765	-2.3396	-8.2031	-4.683	-10.06	-6.9342	-3.0548	4.2103	-2.409	-0.65573	-5.8106	-9.3641	-4.961	-13.827	-0.40233	-1.9243	-7.5399	-4.3275	-7.7682	-2.6802	5.567	-9.382	-3.9145	-6.0312	-3.4217	-6.2089	-9.5485	-2.5327	-1.3227	2.1742	-3.6652	-3.3264	-4.9534	-5.86	-6.2067	1.3168	-10.608
-12.646	-16.749	-15.133	-9.6902	-17.473	-9.7233	-18.294	-8.3107	-11.548	-15.622	-16.253	-13.234	-8.9215	-13.37	-5.9996	-6.6653	-15.393	-10.42	-12.225	-9.9412	-11.453	-9.8715	-15.851	-12.947	-15.807	-13.503	-17.024	-18.603	-15.133	-7.3392	-17.844	-23.776	-14.338	-7.9381	-9.0107	-7.8821	-13.57	-7.2338	-10.97	-15.445	-14.186	-8.0349	-15.253	-11.087	-14.447	-17.193	-14.311	-16.021	-6.7685	-15.566
-11.243	2.4163	-1.8263	-3.8336	-7.4416	-8.3654	-0.068126	-2.8355	-3.9122	-2.4262	1.4776	-3.8692	-10.314	-4.4709	-7.0006	-7.5189	-2.1251	-3.2462	-6.3588	0.10712	-4.0306	-2.7334	-6.918	-2.3143	-4.0369	-8.5305	-4.9081	2.4559	-1.2865	-5.6016	-2.38	-6.0635	-8.8305	-5.6944	-0.60759	-6.7279	-1.3947	-2.2711	-5.4028	-3.3481	-11.255	-2.0725	0.45537	1.2022	-7.55	-2.4652	-4.735	-2.1852	-3.6726	-8.1623
-11.144	-15.649	-16.751	-11.32	-16.999	-17.961	-9.9021	-11.553	-5.6775	-18.29	-13.467	-11.699	-13.944	-17.208	-8.0264	-11.468	-9.973	-7.3767	-14.32	-10.594	-14.836	-14.666	-11.334	-13.159	-14.411	-18.333	-19.43	-18.017	-14.705	-10.33	-13.423	-8.8488	-15.83	-12.521	-22.487	-14.699	-10.12	-13.374	-8.8511	-13.747	-13.056	-6.812	-8.1912	-15.674	-15.615	-9.6217	-12.85	-10.978	-14.023	-14.579
-10.088	-4.6099	-11.418	-8.6531	-13.906	-8.9799	-8.6016	-9.5036	-9.7075	-16.344	-7.6263	-13.497	-16.669	-10.946	-13.27	-13.829	-14.272	-9.6212	-14.137	-11.475	-16.446	-9.912	-11.729	-4.7186	-8.7911	-13.971	-5.8391	-14.385	-17.987	-4.7148	-18.365	-11.42	-14.631	-7.0869	-6.0932	-17.376	-12.453	-8.2914	-8.925	-14.885	-8.6602	-15.019	-8.9731	-10.827	-11.846	-14.962	-10.444	-14.876	-12.85	-12.25
-13.531	-11.892	-9.806	-7.1727	-13.293	-16.876	-18.242	-10.469	-13.379	-18.369	-17.24	-12.257	-17.739	-11.558	-13.897	-10.972	-14.904	-10.462	-13.822	-11.114	-16.991	-12.561	-2.7108	-12.368	-9.0517	-4.1325	-11.254	-13.808	-1.371	-15.804	-11.521	-10.203	-10.077	-4.3065	-10.451	-11.624	-13.962	-11.368	-8.6766	-9.0502	-6.3118	-10.426	-15.762	-7.5584	-13.117	-11.723	-14.658	-2.2849	-18.152	-9.9736
-13.159	-9.5222	-13.942	-14.729	-10.61	-15.194	-17.829	-17.89	-24.575	-14.159	-14.338	-11.03	-11.623	-10.795	-8.8119	-11.794	-9.3226	-8.6581	-11.488	-11.965	-15.181	-9.4638	-2.1284	-16.475	-11.252	-14.701	-15.671	-7.189	-18.467	-10.284	-4.2091	-11.066	-13.032	-11.295	-14.639	-12.75	-14.211	-12.966	-16.381	-19.245	-15.345	-16.768	-10.021	-14.741	-16.099	-15.292	-10.541	-16.616	-13.177	-13.708
-13.705	-14.704	-12.229	-11.718	-10.195	-8.5796	-8.6683	-18.234	-9.4417	-15.72	-14.119	-13.597	-18.064	-8.8721	-10.017	-11.78	-4.481	-12.393	-9.4289	-9.8722	-14.849	-8.7037	-8.7582	-15.195	-17.717	-7.8752	-11.941	-7.8781	-13.021	-8.5149	-14.501	-13.753	-11.389	-11.332	-8.2287	-12.336	-19.694	-17.52	-13.195	-14.482	-9.2712	-10.266	-17.687	-8.8809	-8.1843	-15.646	-14.276	-12.111	-12.163	-14.723
-4.3855	-10.065	-9.6711	-6.8055	-9.1657	-21.02	-11.273	-13.38	-5.5486	-10.191	-11.94	-14.773	-7.6143	-11.154	-11.122	-16.59	-12.861	-12.581	-12.785	-11.422	-15.324	-13.199	-9.3549	-11.674	-11.152	-13.501	-20.781	-17.152	-14.26	-6.7686	-7.9058	-6.7414	-14.214	-6.027	-8.4819	-6.7877	-10.148	-11.951	-9.2734	-13.044	-6.5562	-14.667	-4.1105	-7.1317	-11.609	-14.05	-17.263	-13.955	-4.5233	-11.548
6.3593	5.3663	0.60109	4.2605	8.7514	6.9531	7.8695	12.964	9.0724	1.8996	8.4426	0.67327	4.0238	8.349	9.7085	5.6834	8.2121	6.5707	1.8753	10.89	9.0261	2.4061	11.425	12.213	0.19292	1.8722	7.07	4.4785	10.055	13.293	11.614	4.2949	14.804	4.645	10.465	9.2791	3.9727	5.2053	6.4254	0.98448	4.9147	7.3288	7.7118	2.7127	5.5012	5.0872	-0.98684	6.0975	8.8966	11.241
0.025335	0.83546	6.0484	-4.1824	0.78239	1.7106	-0.59934	1.3688	0.096081	3.4402	2.4684	9.0895	-1.7211	-1.0993	1.6065	4.1998	11.727	0.65644	7.8279	0.85103	1.8304	-2.1339	5.9382	-4.5323	5.515	3.4609	2.4315	6.3279	2.3928	-0.084496	5.0683	2.2443	-0.81009	-2.1187	0.19612	3.5345	6.3365	0.49756	1.5113	3.5329	1.8178	5.3197	1.7309	3.6587	3.2906	2.3067	2.5853	5.3178	0.13244	-4.0432
-13.521	-6.8269	-14.403	-15.011	-14.82	-6.5386	-13.502	-19.232	-18.538	-16.625	-13.259	-13.715	-14.545	-10.153	-16.13	-12.36	-12.955	-12.694	-11.689	-9.0426	-21.332	-13.141	-10.455	-11.141	-9.1568	-7.2563	-9.564	-15.826	-13.748	-7.2542	-18.243	-7.6299	-10.115	-12.391	-9.9174	-14.087	-9.6235	-14.785	-11.968	-9.7713	-4.9576	-16.49	-11.254	-10.256	-16.552	-16.886	-11.099	-12.802	-7.6931	-12.836
-9.2658	-16.447	-15.054	-18.938	-11.674	-10.891	-14.475	-19.485	-12.973	-15.737	-18.677	-12.529	-13.96	-15.559	-8.8235	-14.288	-14.891	-13.6	-12.368	-9.9847	-13.866	-7.1976	-10.198	-11.118	-14.157	-9.1329	-12.952	-12.143	-11.311	-9.1268	-10.672	-15.343	-12.808	-18.973	-15.725	-13.741	-7.0643	-9.0796	-18.189	-2.0025	-8.4471	-6.4202	-13.198	-17.053	-13.828	-16.563	-15.425	-11.834	-12.686	-7.1718
1.8349	-1.0846	1.3934	-5.8699	1.0455	-2.3945	-2.236	2.7356	0.072693	-3.7493	0.51767	-11.751	-3.26	-3.4573	0.30835	-11.281	0.94942	7.0786	-6.4604	-7.776	4.5324	-5.8807	-5.6502	-1.6055	-5.4844	0.13037	-5.3776	-6.325	-7.419	-3.3046	1.0303	-0.39938	-6.2094	-0.62322	-2.607	-6.8969	-1.4131	-3.5226	0.045073	-3.4249	-6.1254	-0.80097	-5.637	-0.36331	-5.1489	-3.0094	1.2435	-8.0006	-0.13686	-2.3604
-5.6218	-0.44355	-2.1186	-3.3425	-4.3663	-2.3554	-0.55685	0.86252	-4.0131	4.1697	-6.4042	-0.4102	-0.29089	0.41716	0.26832	1.3144	-2.0087	-1.461	2.7417	-0.26007	-5.7591	-3.3195	3.7031	1.9067	-5.0944	1.1315	1.4542	0.32079	-3.0106	-2.8676	-2.26	2.1239	0.4289	4.0548	-1.4208	-1.7949	-6.6522	-5.7464	-1.4138	-0.20241	3.9935	5.3259	0.48104	-1.3883	6.8236	-0.91379	1.0246	4.1061	3.8463	-5.052
-10.676	-11.358	-1.6277	-8.6066	-16.106	-9.8877	-10.183	-4.2443	-7.8959	-10.396	-12.638	-11.44	-10.03	-10.134	-13.94	-1.784	-11.83	-7.5965	-0.52821	-13.881	-12.296	-22.286	-8.1278	-17.235	-12.548	-9.7604	-9.7762	-16.468	-8.8137	-11.748	-9.8162	-9.2896	-11.431	-8.8521	-14.274	-14.377	-9.5085	-13.383	-14.628	-7.1187	-13.774	-10.588	-8.982	-11.195	-9.8608	-11.215	-11.625	-11.439	-8.6255	-11.626
-2.7875	-5.155	0.12661	-12.721	1.6043	-4.8062	-9.2588	-1.8439	2.3686	-2.0214	-5.8125	3.0073	-6.3447	-5.4785	-1.0832	-4.2969	-1.7516	0.48092	-8.4566	-10.376	1.2162	-3.7405	-11.602	-3.678	-7.6574	-3.1501	-1.0527	-1.4331	3.5563	-4.9344	3.4544	0.30074	-9.0796	-5.4463	2.6104	-6.5073	-0.48388	-7.0665	-10.03	-8.4334	-4.0853	-4.0929	-5.2278	-6.3677	-1.091	-9.3654	-7.3925	-8.6392	0.014278	0.61563
-18.93	-20.374	-18.542	-10.805	-15.919	-11.256	-11.218	-9.1559	-12.147	-15.882	-10.514	-11.33	-14.438	-14.068	-13.081	-7.0693	-6.0776	-16.905	-8.9606	-16.371	-16.726	-7.6519	-12.546	-9.2138	-17.688	-13.184	-13.972	-14.169	-16.266	-14.557	-11.087	-3.2741	-16.917	-14.541	-11.375	-12.565	-14.452	-9.484	-17.186	-14.569	-13.185	-11.478	-9.0276	-17.339	-8.6604	-16.256	-13.029	-4.5907	-8.4091	-16.193
-0.14744	-0.25023	0.054809	1.2002	-1.8709	2.8757	0.82988	3.8623	-2.7357	-1.2055	-0.33191	-2.4823	3.2905	-0.63158	3.4731	-0.72807	1.9114	2.778	-4.3686	-2.9231	-5.1749	-3.0582	-2.3619	-4.4764	2.4437	3.1748	-3.1292	-3.0531	-1.9055	-4.7948	-0.30398	-1.1215	-3.4395	2.9339	1.1297	5.3017	-3.2109	4.7014	-0.86295	4.0982	-2.9401	1.326	2.3605	1.9917	0.92826	-5.5394	0.87014	9.8384	2.04	-6.111
1.7091	-1.1446	-1.8642	-6.6309	-0.21089	0.6375	0.9658	5.2749	3.3972	-4.8048	0.49003	-2.4276	-6.2718	-6.6683	0.56592	-1.5305	2.7754	-0.94844	-1.4597	-2.6108	-4.0134	-3.8658	-3.1902	0.25371	-3.4287	-1.5062	1.1497	5.1235	-2.3533	-4.7235	1.6966	7.2676	5.1285	8.6903	1.734	-3.0528	-2.9599	3.0335	2.5667	-5.5497	0.59697	-1.2494	1.3466	0.18004	-1.9793	-2.2567	8.4213	3.3367	-4.2027	-1.5654
-8.3072	-13.151	-12.454	-12.38	-13.569	-2.7741	-12.254	-13.667	-5.8186	-18.038	-12.519	-16.94	-16.646	-15.801	-12.097	-14.034	-16.767	-12.251	-11.578	-12.382	-18.34	-18.943	-11.353	-16.729	-18.271	-6.5273	-15.801	-12.652	-14.359	-17.387	-23.329	-12.507	-13.301	-10.8	-18.848	-14.111	-11.288	-23.402	-14.613	-10.997	-15.405	-12.899	-8.6215	-9.166	-19.228	-15.068	-16.533	-10.534	-12.652	-15.964
-2.3767	-11.237	-1.9512	-7.0421	-10.232	-2.8866	-8.2621	-6.7923	-8.0174	-2.2413	-5.8837	-7.7488	5.429	-6.7032	-3.7274	-7.0264	-3.8411	-8.8436	-4.7988	-11.233	-8.497	-5.0375	-9.5619	-9.0435	-3.2246	-7.0533	-6.5223	-2.0384	-7.4213	-6.0268	-5.6248	-13.25	-10.914	-6.9126	-8.161	-0.9897	-2.3707	0.40755	-2.6348	-9.5067	-5.8213	-2.9442	-7.6856	-11.366	-5.048	-6.2262	-7.8814	-3.89	-4.1979	-3.7664
3.3388	3.0576	1.4043	5.0596	4.6529	-2.3099	-1.7612	5.2034	4.8623	2.3624	4.8284	1.7087	3.7148	3.5229	2.3733	8.5074	4.2324	10.663	6.4389	-1.1822	-0.3172	-4.1705	2.5604	2.7846	6.8571	3.6789	4.6371	11.898	3.8498	6.6893	2.9003	8.6069	5.1472	0.3612	4.4926	8.74	-3.5059	2.5615	3.3515	8.5162	7.7006	4.6998	8.0959	11.454	-5.6385	7.7659	7.3265	-2.2406	7.9872	0.61371
9.5373	-6.1185	8.5544	3.4266	6.6148	0.32963	2.7363	3.3397	4.1944	4.0159	3.8904	3.339	-2.6272	4.3595	-1.4325	4.9175	5.5941	5.7027	1.8665	2.4304	0.40181	0.64723	-1.9193	-0.33814	9.92	0.75332	0.5317	5.8603	-3.8578	3.6023	5.3419	4.8289	1.5078	-2.212	2.5812	-2.112	7.9168	2.3673	3.9425	0.65778	0.1997	4.4191	0.23865	-4.882	-4.6331	-0.19014	-4.4258	3.4111	6.071	-8.4536
3.6014	2.2109	7.7037	2.8751	0.55357	11.192	13.628	10.231	8.1127	8.9604	10.174	3.5888	11.293	4.1194	2.8329	-1.7568	4.6997	7.6779	7.112	6.1446	1.2905	4.6319	5.6446	5.6274	2.3724	5.7633	-0.18527	2.2698	12.878	10.035	7.5106	3.7739	7.9504	15.531	7.1751	4.6515	8.8973	8.2653	9.5552	2.7612	8.3345	3.1679	8.4172	5.4008	11.087	3.3144	0.91464	9.5753	7.512	7.2169
5.8941	7.2084	5.3021	5.6347	10.425	9.7393	2.7892	3.8973	6.1471	1.2179	12.689	9.4838	6.7194	-4.3232	9.3546	10.091	4.2097	-5.322	0.33467	2.8514	4.7639	10.129	10.181	7.271	1.7657	4.3046	6.335	1.8461	0.95168	0.47334	3.8137	5.816	8.1941	6.5771	6.9568	6.5979	8.0119	6.2497	6.7892	9.0924	3.0772	11.929	0.014169	12.229	10.2	0.98054	11.654	6.3415	9.5546	4.6375
-26.803	-27.457	-22.799	-17.853	-20.351	-21.152	-20.997	-21.9	-22.91	-20.526	-22.251	-29.587	-26.252	-23.108	-22.142	-18.823	-25.999	-21.112	-21.163	-20.578	-25.457	-21.877	-22.689	-28.673	-23.459	-26.493	-21.328	-21.457	-24.5	-25.053	-21.991	-22.448	-23.515	-24.379	-21.314	-17.706	-19.596	-27.376	-19.004	-19.184	-23.467	-26.46	-20.789	-21.53	-21.492	-25.799	-20.205	-23.053	-20.92	-21.747
-7.7461	-9.3639	-2.0658	-7.2157	-10.09	-8.3973	-7.1527	-6.1054	-8.9711	-5.2957	1.1435	-16.73	-4.4422	-6.56	-4.8364	-6.7431	-12.351	-6.419	-3.8157	-6.1281	-10.554	-10.757	-4.0685	-11.984	-6.2229	-13.426	-6.5576	-6.8908	-8.8916	-12.629	-12.967	-4.5351	-4.0546	-8.7544	-2.5724	-4.3442	-3.6643	-12.491	-13.095	-5.9303	-8.1414	-13.215	-9.964	-8.8009	-13.377	-6.4961	-10.812	-4.2917	-11.161	-2.2878
3.2716	4.7648	4.6795	6.5184	8.7055	6.7916	4.2305	7.5811	2.4972	6.2589	2.5597	8.7648	9.7738	-1.1633	9.6854	-1.6654	4.9471	4.1552	4.848	6.8194	4.5339	8.6348	4.3424	7.3073	9.3641	7.3579	4.0228	6.78	2.9652	3.5954	13.132	4.8656	4.7174	6.8401	-1.0574	4.4545	8.3561	7.3492	-0.10464	1.8783	-4.7854	2.7484	12.714	-1.5084	7.6062	4.9016	-1.8267	4.1697	8.9001	2.2589
-13.353	-15.988	-15.361	-18.081	-21.286	-10.001	-19.462	-16.358	-16.118	-16.339	-17.012	-14.613	-11.156	-16.648	-17.729	-12.193	-17.64	-8.3051	-10.916	-11.888	-12.653	-7.4934	-14.361	-16.137	-13.427	-12.755	-21.925	-19.668	-14.747	-15.086	-17.663	-16.492	-14.511	-9.6128	-11.733	-8.6738	-18.23	-10.552	-10.553	-17.333	-17.322	-17.559	-18.18	-19.573	-13.341	-12.396	-14.357	-14.087	-10.443	-9.6949
-7.8451	-13.934	-15.872	-9.78	-10.496	-15.308	-14.803	-15.377	-12.392	-11.865	-10.151	-12.204	-9.4794	-15.677	-12.504	-16.387	-8.8654	-6.3212	-18.134	-16.092	-14.106	-7.5647	-5.6873	-13.366	-5.9846	-11.729	-14.961	-11.046	-9.5418	-6.583	-9.4142	-11.618	-11.375	-16.006	-17.685	-14.954	-9.2635	-9.7223	-3.9343	-6.2978	-9.2877	-12.42	-14.608	-9.0751	-12.233	-17.562	-11.355	-9.5761	-18.116	-10.179
-3.7904	-14.776	-13.987	-17.239	-12.563	-13.584	-14.652	-4.8809	-12.123	-14.775	-10.929	-6.1543	-10.385	-11.122	-7.4962	-15.326	-9.2625	-16.114	-8.9643	-13.179	-8.7709	-8.8498	-11.096	-9.3214	-11.899	-9.8561	-3.5389	-4.1385	-11.487	-12.998	-12.403	-4.5466	-11.997	-13.903	-9.5311	-7.326	-13.114	-13.01	-12.401	-9.3254	-7.136	-8.9888	-8.3553	-7.4913	-14.488	-11.95	-12.85	-12.99	-10.366	-14.578
-10.145	-11.368	-6.992	-3.7345	-5.7607	-8.0939	-6.0218	-11.408	-7.3067	-13.229	-8.5269	-7.0777	-8.9204	-6.265	-3.3891	-7.397	-3.119	-13.369	-10.91	-11.675	-7.8121	-6.1199	-5.1046	-14.313	-10.263	-9.7036	-5.6833	-8.6575	-8.6194	-8.3941	-11.735	-10.128	-13.824	-10.665	-11.644	-11.101	-11.942	-3.3801	-5.9107	-8.6267	-8.0278	-7.651	-8.8886	-11.804	-6.2679	-5.0419	-9.6609	-2.8971	-4.3373	-7.2271
6.4052	1.5388	0.81688	2.9585	4.4159	4.5336	6.6194	0.73754	1.0252	1.054	9.7721	-1.5736	-0.8947	9.053	7.8975	0.049368	3.0861	4.8716	-2.1766	5.4704	0.016912	3.898	1.1824	4.7739	0.90757	2.2741	-1.0026	0.39324	8.0416	2.3099	3.5912	0.095127	4.0348	-2.8852	7.0569	2.7122	6.0439	-0.1739	4.4817	0.032425	2.6926	4.9938	1.7812	7.7274	5.6084	2.7912	0.55603	4.7847	-3.9014	4.9541
3.5408	-1.1332	6.7061	11.201	4.6967	8.0645	-0.99784	7.7042	1.7244	12.808	3.4086	2.5944	4.2824	-2.5497	4.7611	6.0255	0.050633	6.058	6.2937	6.308	2.7882	9.5586	6.6517	5.5325	3.7573	3.7676	0.69858	7.7116	9.2518	0.81196	6.8719	5.5866	4.9184	9.4305	5.5132	3.5564	3.7161	8.1023	-1.7732	7.429	1.7956	2.1268	3.7292	2.2833	4.3538	2.9361	6.3674	1.1994	-2.4336	0.29258
-15.39	-15.267	-12.789	-14.736	-16.555	-14.12	-12.53	-9.9647	-5.4134	-7.0735	-13.176	-14.322	-13.352	-16.786	-5.5023	-16.284	-10.967	-4.8299	-14.467	-13.857	-11.17	-13.105	-16.102	-12.24	-8.3156	-13.581	-22.401	-15.879	-8.8582	-17.972	-16.096	-15.309	-16.646	-15.51	-17.883	-14.412	-19.405	-15.934	-13.977	-18.53	-7.4392	-8.0082	-8.3789	-11.633	-9.7611	-22.092	-13.646	-12.722	-19.356	-18.946
8.3947	9.0852	8.8248	5.9541	14.073	13.04	2.9267	2.9641	6.9005	4.5329	7.2062	9.2965	5.9666	10.789	11.141	6.5865	13.578	7.1876	8.7796	4.8233	6.5241	2.3266	4.1491	9.5019	15.579	8.6277	11.773	6.3681	11.712	15.081	6.2428	9.3422	3.0299	6.9741	0.62056	5.7072	7.3808	-1.8874	4.2448	8.0152	2.1653	13.691	6.56	5.7888	9.0382	8.3423	9.7958	4.8466	8.2725	9.4798
1.492	-0.78765	-3.6868	-1.4872	2.6223	-0.23707	3.7233	-1.2578	-4.875	-6.3508	-4.0425	-4.4427	7.5066	-0.70999	-7.0304	-3.706	-9.148	0.0031865	-4.3384	6.1797	1.1098	-0.51051	-6.5527	-0.96965	-4.0036	-3.4108	3.5816	3.9446	5.1577	3.9409	-3.8626	-6.0518	-6.6714	-6.8515	1.1943	-3.6839	-6.5352	-2.1837	-1.9887	-5.308	3.2161	2.0913	-2.2934	-2.6464	0.066867	-0.084156	-2.295	-8.7773	-4.3017	-3.6642
1.0985	1.1719	3.7173	-1.5542	1.8889	1.4837	2.905	1.7967	1.5029	3.8724	0.54265	1.0331	-5.6795	-0.54826	-3.2763	2.8601	0.34862	6.7898	-0.11382	1.3392	4.6869	4.5168	-8.4577	7.8318	5.4448	-0.95435	2.9844	0.52905	-0.65042	2.7971	-1.3552	-3.4751	0.49483	-2.1355	11.921	4.8268	7.7097	6.8959	0.92114	6.528	-0.35887	-1.44	6.3046	7.779	7.3579	-2.5637	-0.44747	3.6522	1.8675	-0.19094
4.3031	0.72044	1.838	4.0068	8.8409	-3.0047	-1.6905	3.9263	11.481	6.7218	-2.6025	6.9921	-1.6271	-5.4654	5.2342	1.3014	5.6613	0.44683	1.3416	6.6369	8.1455	2.8799	-0.70189	2.0576	3.8016	-0.97357	10.362	2.3214	1.6498	6.7267	4.8846	7.0228	1.4424	-0.36296	0.18267	7.7571	8.9436	5.9139	2.8501	7.8023	4.3793	4.1408	-0.71759	3.6524	10.756	-3.183	3.2773	-1.1372	3.3323	4.6012
-13.544	-12.623	-10.42	-11.335	-17.502	-9.2107	-9.8984	-14.75	-14.395	-11.157	-16.855	-15.827	-10.004	-18.583	-15.274	-13.287	-13.492	-12.636	-11.544	-20.132	-13.792	-10.554	-12.707	-21.793	-12.864	-11.587	-11.017	-12.003	-6.0836	-13.363	-15.592	-9.0543	-17.756	-11.648	-10.958	-17.45	-10.664	-19.444	-15.04	-12.148	-10.914	-12.849	-19.947	-10.705	-11.909	-11.31	-10.446	-5.7851	-10.761	-10.534
-13.432	-11.383	-11.592	-8.5397	-11.301	-8.32	-11.133	-13.695	-8.6158	-16.283	-13.67	-12.429	-10.211	-11.585	-11.567	-12.179	-10.651	-12.134	-3.1201	-11.639	-6.852	-12.257	-12.032	-0.17004	-7.1814	-6.9707	-12.466	-8.0287	-9.4915	-10.521	-11.21	-7.2854	-11.137	-9.0421	-14.659	-8.0997	-8.8342	-4.8129	-4.0548	-12.126	-11.362	-9.2047	-10.125	-9.8225	-10.509	-7.8511	-11.086	-5.9147	-4.6513	-11.269
7.0514	6.1251	8.302	3.667	9.7597	4.27	9.292	1.3404	0.14574	3.0082	-5.4554	-0.92977	8.4053	4.664	-0.86413	3.8519	4.3739	3.0146	4.0397	13.107	2.4275	3.8682	7.5009	4.3631	9.9439	-1.9412	4.7281	6.2482	6.3303	5.3167	9.2499	6.4459	6.7857	1.638	11.545	0.44902	-0.45138	4.8598	4.9254	3.13	10.767	4.5107	6.6275	2.9894	8.4609	1.516	3.3632	5.5822	0.5293	0.81857
-1.7219	8.022	2.7984	8.0248	-0.5091	0.70178	2.3216	6.9107	-0.035041	-3.2899	3.3668	8.7396	0.26413	-3.091	-0.14051	1.4877	4.8364	-0.57981	-0.378	1.5465	0.47294	5.7592	6.3756	4.218	5.4568	4.0151	-0.59369	8.354	-2.1493	2.5763	4.9157	4.2201	6.0632	4.0214	-1.346	-2.8722	5.0983	-2.9834	-1.4362	-4.3854	2.591	-5.2432	4.4746	0.75493	-1.6292	3.7917	3.4263	-4.7329	5.6404	7.777
-9.4547	-16.928	-13.115	-10.231	-9.3291	-16.66	-14.12	-7.1755	-10.299	-10.964	-14.247	-12.362	-16.075	-18.391	-10.01	-12.08	-8.1339	-13.24	-10.804	-11.47	-13.273	-6.1673	-1.1452	-14.444	-16.395	-12.049	-14.638	-16.542	-13.597	-10.155	-15.924	-12.597	-7.9677	-7.7342	-15.741	-9.1285	-14.626	-15.296	-8.7137	-6.335	-10.055	-9.8639	-18.338	-7.2443	-7.5965	-9.8802	-4.0755	-11.387	-8.6881	-12.542
-13.929	-16.626	-15.325	-22.389	-13.139	-16.175	-16.094	-14.505	-10.863	-16.428	-16.67	-14.635	-13.446	-16.721	-12.332	-12.393	-17.179	-17.16	-14.4	-15.176	-15.306	-12.825	-16	-10.946	-16.232	-16.552	-13.957	-22.196	-15.823	-18.735	-8.5755	-13.272	-15.658	-15.768	-10.294	-25.736	-14.243	-12.689	-13.281	-15.964	-17.581	-20.68	-14.801	-9.3979	-10.415	-15.686	-12.608	-10.72	-12.904	-13.993
-6.2889	0.076795	1.0851	-1.5769	4.4423	-2.2031	7.2522	-0.57806	1.6971	-1.113	4.7308	-4.9291	0.63741	5.3292	0.0043797	4.1459	3.4511	6.6	-1.3102	-3.7238	1.6361	-0.22425	-1.2556	6.8745	-5.8721	-9.2875	-3.521	-2.6513	-2.5878	-5.6803	-2.3082	-1.1064	3.4866	-0.025541	-2.2482	1.4407	-1.9173	-1.7377	5.3032	1.9432	5.0172	1.1613	-5.1525	8.1016	3.0477	-0.21401	0.48007	-0.98912	5.1236	1.1121
-15.63	-9.7983	-11.717	-16.369	-12.229	-8.3164	-15.183	-10.887	-10.27	-17.986	-16.617	-20.366	-9.9562	-13.4	-10.09	-13.883	-12.039	-10.172	-18.219	-12.876	-5.8169	-12.247	-4.7825	-10.399	-4.187	-11.596	-13.299	-11.81	-10.804	-12.842	-14.476	-8.8814	-11.594	-19.331	-6.225	-10.542	0.18671	-17.332	-11.518	-16.235	-12.752	-10.965	-11.025	-9.6313	-12.112	-5.496	-15.475	-12.968	-11.01	-11.092
-3.7617	3.3336	8.0961	-1.297	0.65801	-2.7433	-4.3404	-0.40517	-4.2363	-3.6972	-4.5552	-2.9749	-3.7895	-6.513	-7.1728	-6.8736	-5.0546	1.6449	-7.3649	1.7552	-4.2708	-2.6966	-5.6681	-0.28011	-3.3179	-2.5905	-3.1568	-3.5279	-8.8938	-3.5294	-7.4219	-3.7686	-1.5874	-2.2423	-0.17509	0.47892	1.1961	3.674	-1.1312	-5.5992	-5.355	-1.3928	-1.8466	-3.6155	1.2127	1.8695	0.85404	-2.5689	-9.3059	-6.6018
1.2534	-4.7721	-3.2958	10.797	7.0051	-1.6742	-1.6797	1.2496	5.3628	0.087375	5.0442	1.2843	-3.0541	2.796	-0.9189	0.97167	1.7714	6.0837	-1.1306	-0.31578	8.7267	2.8765	2.0328	5.9014	9.1222	5.6724	1.392	-7.8037	-0.57568	1.1943	4.3196	0.80886	3.3293	2.8681	0.03735	3.2515	1.5224	0.13343	-0.21018	-0.0087483	7.5931	-3.5838	5.0352	3.0021	5.3403	7.9421	2.8654	1.0447	0.88866	-0.050085
-3.856	-1.7144	3.7015	-8.0719	-4.0567	-1.8848	0.47893	-3.8785	-5.5447	1.5113	-7.4766	-1.1708	1.7938	-3.536	-7.414	-3.4485	6.7991	-5.8538	-2.052	-12.551	-6.9524	-2.286	-1.3182	-4.2299	0.25368	-5.7862	-0.54775	-3.436	-1.7977	-0.96549	-6.4411	-5.7189	4.7126	-7.2088	-2.1196	-8.3354	2.321	-5.4707	0.13829	-2.1895	-6.0022	-0.67247	-7.7542	-2.011	1.4332	-1.6502	-12.335	-3.049	1.8734	2.2554
6.9416	3.2787	0.18199	3.6711	-2.4847	0.93358	4.6024	4.2122	3.5172	3.5853	5.2808	1.8986	1.236	5.1452	5.1371	6.1821	-6.1938	-2.5451	-0.89099	-1.0301	2.6081	2.4013	8.8845	-0.70798	3.7992	8.9455	3.3801	10.279	4.4713	6.3471	4.1881	9.4823	5.4107	-0.21163	0.86797	5.6368	-1.304	11.364	-2.1874	1.9531	10.937	0.052857	1.1528	-1.6907	-1.7475	5.2515	4.8931	5.2656	0.72492	2.7398
-7.7492	-10.328	-15.95	-16.051	-8.8598	-2.8541	-0.097099	-5.8759	-7.1039	-6.3723	-6.8406	-7.8141	-8.2462	-7.7338	-2.7168	-17.904	-10.838	-12.984	-3.3456	-11.7	-13.405	-5.9584	-11.731	-3.414	-12.37	-4.9513	-9.241	-11.72	-7.7475	-12.176	-11.352	-9.5255	-7.3324	-3.7261	-4.1957	-9.5983	-13.668	-8.6177	-17.171	-3.9975	-8.4337	-13.005	-8.7564	-14.282	-4.1752	-14.823	-7.9784	-14.234	-7.063	-8.7643
-18.245	-10.663	-12.742	-14.687	-5.1863	-6.6248	-8.4282	-13.008	-5.9935	-8.8588	-13.107	-10.204	-13.295	-15.326	-2.4341	-13.662	-15.19	-18.131	-14.904	-11.725	-13.051	-13.134	-12.254	-12.668	-10.846	-10.705	-15.455	-15.936	-5.8452	-8.0206	-12.324	-14.437	-6.1342	-17.178	-9.2029	-13.859	-16.218	-8.1533	-5.0673	-15.408	-18.209	-10.297	-11.847	-10.177	-16.055	-16.274	-7.6035	-15.314	-8.3426	-12.932
5.9798	4.6597	-4.3105	-3.5841	3.9454	4.8742	2.0813	0.8563	5.3345	9.9459	9.8249	6.9051	-1.8074	5.6196	-0.62006	6.7912	5.1236	5.133	-6.4958	-3.0182	7.4991	3.2254	0.61259	2.2682	3.1565	5.9957	-1.3987	-0.50566	6.7883	6.3541	5.6702	-1.6725	8.3433	10.514	8.9014	3.6943	2.55	-3.1442	4.0182	3.493	5.641	4.1469	3.592	7.1137	0.75533	-3.0841	0.41226	5.7345	3.438	5.7027
10.116	6.7904	4.1639	8.3222	7.0863	6.1565	4.7092	6.5951	5.7616	6.2979	6.1328	5.0867	10.235	5.4209	6.3078	5.2305	11.245	8.3044	5.5225	1.7633	3.7543	0.94416	8.713	7.8284	12.409	9.4224	1.0148	3.0209	7.3032	7.6418	8.7146	6.3976	8.5379	9.8673	4.9465	5.5219	6.5257	6.6767	0.35997	10.768	1.7756	1.846	7.2046	7.4719	7.4501	5.2227	6.9951	9.8461	1.4173	11.992
-8.9755	-15.067	-18.613	-12.779	-12.334	-9.9829	-11.736	-15.797	-10.208	-16.679	-8.952	-12.402	-9.3139	-12.165	-10.409	-10.614	-14.26	-14.796	-17.564	-11.764	-12.602	-17.977	-10.844	-14.168	-18.751	-18.691	-7.6253	-14.049	-16.272	-11.742	-15.953	-8.3041	-19.066	-9.8882	-10.971	-14.619	-5.323	-13.72	-20.633	-10.937	-20.491	-7.6211	-14.71	-7.4692	-6.6023	-12.651	-11.344	-15.753	-12.351	-13.848
-21.271	-8.6825	-21.89	-11.583	-14.119	-19.748	-12.497	-7.4644	-14.101	-20.273	-16.124	-15.259	-18.835	-11.488	-17.569	-16.071	-15.955	-12.994	-12.412	-17.809	-9.712	-14.589	-11.567	-11.716	-23.037	-13.52	-11.536	-18.537	-17.375	-12.278	-15.125	-16.887	-12.886	-17.382	-21.536	-13.079	-16.515	-13.196	-24.989	-15.411	-17.191	-23.149	-12.24	-18.224	-15.603	-18.446	-14.776	-14.45	-12.232	-12.338
11.155	12.654	6.5999	15.998	12.929	4.4424	9.9009	8.3321	9.9787	9.5825	13.08	9.7595	12.315	3.1054	10.259	14.692	14.644	10.023	8.1849	9.2761	10.801	2.312	11.393	7.6296	7.1861	17.898	12.457	9.5774	11.323	10.061	14.48	4.5694	9.6319	11.661	13.669	16.218	9.4639	17.416	15.566	5.9899	9.9414	10.14	6.9854	12.994	14.218	12.426	9.8517	7.8564	12.099	7.8889
6.9265	6.7407	8.2523	8.9289	2.107	3.2411	2.2025	8.2371	7.2081	9.2635	6.4373	9.3042	5.2365	1.8731	9.9013	6.4703	8.5764	3.4629	7.1847	5.2686	8.1957	5.4302	5.9089	8.9805	3.6595	5.5954	3.2089	7.5561	4.4427	8.7021	5.0173	-0.91063	0.80567	4.2333	6.6176	5.3651	10.348	3.4589	5.2949	4.0762	7.3723	8.9827	2.2432	7.567	3.6594	2.9385	3.3567	3.7848	6.8714	7.8208
2.2469	1.7059	-2.8294	-0.45458	3.3789	-0.056248	2.727	-4.3603	1.0905	-3.2803	3.3886	-3.8079	4.8933	4.9693	-4.5887	0.021645	-1.5773	-4.7437	4.0002	2.0626	-1.142	0.47101	-1.2928	-0.22133	2.1549	-0.78945	-0.73658	-1.2745	6.9465	-7.3445	-5.7633	-2.8519	1.3539	-2.8177	6.3589	2.1466	5.1647	-6.2473	-5.352	-3.0187	-1.3998	-2.0841	-3.0238	0.037785	4.214	3.5796	-3.2402	8.2983	7.2343	2.0434
-6.989	-4.2397	-2.3405	-5.246	-5.6671	-9.4632	-1.0625	-10.193	-2.2809	-8.3003	-0.4979	-8.9635	-4.6264	-9.169	-8.9742	-1.2724	-9.897	-9.3409	-7.5334	-9.8915	-4.6139	-3.296	-6.6079	-10.622	-1.9609	-3.3372	-7.8129	-13.146	-4.3431	-3.6323	-5.3218	-2.2619	-10.333	-9.4555	-2.2974	-5.7394	-8.3375	-3.9865	-10.074	-1.4863	-8.0459	-7.6482	-4.4796	-9.8034	-5.8884	-5.9916	-1.7769	-6.9223	-1.7814	-3.874
-15.576	-9.8883	-16.065	-15.046	-11.483	-11.828	-9.9307	-15.447	-15.711	-18.734	-10.916	-11.295	-15.261	-10.34	-18.259	-16.314	-11.755	-11.65	-12.708	-14.175	-10.486	-9.5921	-13.135	-3.6326	-10.205	-8.5681	-7.0713	-8.2466	-3.5492	-15.93	-11.563	-7.9741	-8.3481	-9.8088	-16.943	-14.001	-14.005	-10.259	-7.1867	-11.972	-9.9827	-8.8436	-15.784	-20.709	-10.627	-13.559	-13.624	-15.763	-15.059	-10.716
5.8306	1.5072	0.046442	2.7768	0.87678	1.1235	-0.86491	6.1168	-1.667	-2.9184	3.2602	0.67396	1.2429	0.20539	1.2664	3.7087	1.0617	-3.2839	0.098616	-4.4017	2.9618	1.1145	0.70566	2.4212	-1.1373	-3.201	-4.5189	-8.3329	3.8947	2.4953	2.2436	3.3712	0.025166	-3.0349	0.23343	4.2331	1.7304	-3.6595	1.4093	-0.55087	1.5842	0.66061	0.758	0.34867	-1.7088	0.7266	-1.991	0.46036	-3.8151	1.4134
-5.3573	-5.3018	-7.3705	-7.0033	-0.02458	-0.45264	-3.6123	-1.0313	5.282	-7.1908	-5.3625	-4.4895	-1.171	-5.3101	-8.606	-1.5531	-6.5452	-2.9188	-2.4924	-9.9587	-1.0326	-5.4423	-9.0339	-5.8121	-4.3786	-7.7064	-2.1249	-2.7299	1.9254	-4.124	-2.6013	1.0245	-6.9943	0.7613	0.2912	-2.963	-2.2786	-4.4737	-5.8685	0.55241	-3.7831	3.3533	-5.6678	-5.7286	-9.2864	3.781	-5.0308	0.8251	-6.4257	-3.2982
2.2635	1.6806	0.99809	3.072	0.084508	-0.4058	6.4762	2.618	3.0366	3.6788	-0.87752	1.9253	-5.8867	1.2185	-1.9097	-0.37636	2.2873	-0.93948	3.588	2.2244	-1.681	-0.68468	10.264	1.1698	-2.8708	1.9481	3.2481	0.01678	-1.4915	3.0596	10.261	4.6075	-0.23735	-2.5916	3.6181	3.3761	0.24205	0.92925	-1.0038	3.8162	4.8887	-3.8585	-2.3114	3.3913	-3.697	1.7936	1.2691	-0.68446	4.0407	2.4668
15.656	8.3608	13.647	4.4699	2.5348	9.6239	3.6619	6.2902	8.8635	4.238	8.7671	8.1156	10.848	12.67	16.556	8.6056	7.0042	1.3397	8.736	8.5967	4.2764	5.4795	6.4099	7.4153	-0.13892	3.9075	7.0462	4.5168	8.8504	9.5037	6.5882	2.3255	9.5961	5.0169	8.2893	7.9905	7.9987	3.8942	10.892	1.2048	4.3241	8.824	7.0042	8.4655	2.674	2.3988	5.2723	4.282	4.1628	11.098
12.383	7.3021	9.3922	10.319	7.9418	8.8284	11.474	7.7076	6.2328	7.7502	7.0657	2.0228	2.3501	12.888	11.429	4.846	10.239	11.32	10.899	15.643	5.8911	12.321	2.7592	15.343	10.716	16.152	8.6463	8.2085	12.384	6.9075	9.6487	10.387	12.236	10.09	5.4311	4.5558	12.231	8.0402	11.856	5.0773	11.492	11.102	11.032	11.458	8.4059	9.9402	16.426	8.1778	11.74	6.5904
-2.6589	-6.8182	-5.8528	-3.6091	-5.7222	-1.2212	-8.4153	0.85618	-4.6402	-1.5876	-1.491	-3.8411	0.37986	-8.4382	-3.5073	-7.2358	-10.411	-6.2876	1.5096	-6.5856	-3.5335	-1.5242	-2.689	-4.6619	-10.296	-7.0909	-7.287	-5.5653	-8.5031	-2.6018	2.9884	-5.3082	-8.5922	0.35668	-1.42	-6.625	-3.7586	-1.2744	-0.89026	-3.3188	-2.4942	-1.1761	0.41985	-10.282	-7.4814	-4.1791	0.88801	-2.0771	-10.465	-2.4343
-10.184	-16.318	-9.9242	-8.5073	-12.99	-4.675	-9.5627	-6.8333	-6.633	-7.6448	-7.7519	-8.1795	-3.1775	-17.332	-9.145	-15.604	-12.848	-12.331	-7.1159	-8.2168	-8.796	-11.42	-14.334	-7.5132	-2.5582	-11.363	-11.155	-4.9055	-12.972	-5.8729	-13.238	-17.149	-11.258	-5.4871	-4.8018	-10.771	-8.7371	-11.098	-7.2095	-6.9376	-13.651	-14.71	-14.607	-13.374	-17.267	-9.1339	-10.946	-5.2832	-11.636	-7.0555
-0.38059	-9.7929	-9.5401	-3.9864	-4.7178	-5.9287	-5.5017	-7.0912	-5.3813	-3.7072	-7.7058	-4.0544	-3.3804	-5.0312	-4.5761	-1.2389	-6.0068	-3.022	-7.131	2.0161	-1.1406	-7.2616	-5.6356	-7.8676	-7.7458	-4.5514	-2.957	0.5217	-3.0592	-4.7063	-2.2844	-7.7105	-3.2601	-6.7667	-8.8687	-8.9194	-2.1307	-2.3697	-1.9448	-2.4539	-2.0276	-1.7335	2.9749	0.18233	-6.4817	-0.70031	-6.3267	-4.2089	1.2936	-5.9515
12.999	12.301	9.5998	6.6225	5.9328	10.623	5.797	15.983	9.4516	-0.67812	11.359	12.225	6.247	13.937	6.6897	9.0766	3.4919	15.72	11.731	12.171	9.5362	3.9003	6.2511	1.7399	6.9895	2.3558	14.044	14.158	8.2912	4.6617	14.584	6.2745	8.1356	7.5754	9.5541	12.991	10.879	4.8112	10.659	5.8386	7.23	9.4634	2.1283	2.9092	9.9467	8.9483	14.719	7.6637	8.9691	5.6644
-3.3892	10.681	-6.6713	1.2407	0.74557	1.3272	2.4042	3.0578	-1.8528	1.8576	-3.6452	1.4393	0.85428	0.82499	8.3706	-6.4001	-1.2344	-7.6997	4.8257	1.5492	-3.7771	6.6836	-3.9904	-5.609	-6.4413	0.24321	-0.94611	0.38391	7.7822	-2.6787	-0.50137	0.8342	3.4236	1.3035	1.7205	0.4714	-2.0832	-2.3601	1.7315	2.4589	2.7672	-0.83418	0.60963	9.1371	3.2301	-1.4203	-2.5707	1.6964	3.0858	1.7111
-21.522	-24.068	-24.082	-20.014	-21.675	-25.304	-24.346	-19.467	-23.521	-26.523	-23.378	-18.03	-24.302	-26.268	-23.355	-21.363	-19.748	-23.584	-20.833	-25.156	-25.771	-19.927	-25.155	-24.757	-20.318	-31.705	-20.836	-17.849	-20.461	-25.815	-22.318	-21.99	-25.097	-25.729	-21.41	-24.645	-23.002	-26.272	-16.708	-20.1	-21.68	-24.125	-24.01	-25.455	-24.518	-27.513	-16.085	-23.851	-21.249	-19.866
-4.2823	0.60668	-7.6122	-0.60798	0.85662	-2.3571	-3.9145	-6.5659	-2.5535	-6.148	-7.2466	0.60734	-2.1808	-4.1215	-4.196	-5.1145	-1.8432	1.9554	-3.2994	-6.1494	-7.3705	-2.7706	-0.95656	-0.97198	-2.8964	0.26907	-5.9819	-3.7387	-8.8903	-3.8844	1.0416	-2.4103	-7.9129	1.9129	-2.0231	-3.2531	-2.5632	2.6994	-1.8682	3.312	-1.2876	-0.75821	-2.6585	-4.6703	-3.7558	-6.9234	-4.0291	0.12535	-2.4757	-1.085
-3.538	-5.0617	-6.6905	-4.5895	-1.6467	-7.0311	-5.2851	-1.998	-2.1007	-5.6694	-9.0399	-12.518	-5.9849	-9.5917	-4.7646	-9.2647	1.1439	-4.1771	-4.7606	-13.093	-5.0628	-5.0848	-6.0499	-8.2282	-5.2792	-7.7907	-4.1919	-6.8955	-2.8323	-0.19047	-5.5444	-6.3825	-7.065	-1.8505	-3.0682	-1.4386	-5.8616	-9.8114	-7.7829	-5.4177	-5.7317	-8.3181	-4.249	-8.3484	-0.90094	-0.92894	-3.5767	-5.759	-9.0188	-4.9038
-2.5278	3.8746	-3.3158	-2.1973	-3.6682	-7.6338	-3.6622	-3.0074	-1.9316	-4.8673	-7.8147	-3.4255	2.2171	-2.7002	-0.83123	-4.2416	0.11471	-5.2449	-7.6176	-3.1032	-6.8613	-12.937	0.26882	-1.7919	-2.8133	-1.9814	0.36897	-2.4983	-1.8286	-2.0217	-3.8556	4.9298	-3.6069	-7.1956	-5.1199	1.9804	-5.1659	-3.4119	-1.8537	-3.5541	-1.722	0.61598	-10.901	-7.0689	-6.5435	-7.8885	-6.8959	-10.202	-6.4683	-7.5912
-10.607	-10.067	-12.451	-16.159	-15.537	-18.362	-14.146	-16.105	-12.448	-18.681	-7.3593	-13.194	-12.306	-14.299	-12.691	-15.842	-15.858	-19.464	-15.196	-14.987	-8.1883	-12.594	-10.082	-7.9987	-11.446	-11.156	-12.55	-10.685	-18.29	-19.698	-13.166	-14.958	-8.3695	-12.018	-9.6631	-10.412	-13.292	-3.9863	-17.402	-18.192	-11.512	-4.4384	-13.223	-13.374	-9.9328	-18.056	-14.556	-12.108	-12.911	-16.299
-4.4967	1.0258	-0.20656	0.45116	1.3029	-0.18438	-0.47556	-5.6246	-0.14252	0.32971	5.0571	-2.1349	-3.6573	2.1457	3.8232	1.6325	-3.8963	-8.985	3.262	-11.226	2.5868	-5.7173	2.6544	-1.9656	-6.2251	-1.7861	-0.75226	1.5756	-2.592	8.3739	-6.1063	-8.9061	0.3081	-4.3948	3.992	-0.80671	-4.9434	-0.5538	0.57682	1.9683	0.99102	-2.5616	-2.2918	-2.8921	2.282	1.0119	-1.915	0.60783	3.9074	-9.0409
9.2069	6.5626	5.6688	8.6155	4.5481	7.5323	0.3818	7.1574	5.4381	1.7823	4.376	9.5721	0.3153	8.3084	9.1072	4.7497	2.302	4.7487	1.5833	8.2957	2.9782	0.85564	2.4991	7.9871	0.37669	9.4879	6.7648	14.612	-0.30006	4.7259	13.142	4.9267	4.803	6.3623	1.9192	6.0188	7.504	2.7129	0.1109	-1.0155	4.6569	6.1413	8.2251	7.4191	4.835	1.2755	9.4174	1.8522	6.8626	2.2678
-5.2279	-4.5577	-5.9176	-6.3841	-2.2797	-3.2949	-3.8873	-2.1095	-8.0851	-9.2619	-6.1526	-8.7722	0.7925	-2.2205	-1.4016	-1.0955	-7.0699	-2.122	-6.197	-3.4431	-4.7561	-3.2925	-2.9887	-1.0779	-1.7377	-12.083	-0.32871	-9.6474	-1.3795	-5.4714	-7.7408	-0.30972	-8.2	-7.152	-7.5506	2.5882	-3.7249	-1.9109	-9.9652	-7.8113	-9.9042	-4.0727	-5.4586	-10.068	-3.9268	-9.3986	-7.6465	-0.53358	-3.4147	-6.919
-12.541	-6.1279	-8.1584	-2.3779	-9.1384	-7.2751	-3.7411	-3.3014	-6.7648	-7.205	-11.558	-8.4339	-14.14	-2.6522	-0.34755	-8.4896	-8.9575	-4.2973	-12.726	-10.583	-5.7082	-4.9177	-5.2038	-7.9427	-11.603	-0.80617	-9.7964	-5.2833	-5.9303	-12.928	-8.6865	-1.7403	-4.3945	-9.7272	-5.1927	-7.186	-3.4262	-6.8434	-4.9177	-7.2094	-0.80978	-4.2042	-5.8571	-1.4021	-2.5362	1.0538	-9.6863	-2.7038	-9.9796	-1.9344
-8.1993	-10.602	-18.463	-9.7815	-12.932	-12.517	-15.002	-18.595	-14.625	-9.3306	-14.413	-10.527	-10.991	-10.772	-15.381	-11.863	-15.58	-9.1925	-11.045	-23.16	-13.167	-15.526	-9.3166	-14.529	-12.91	-10.181	-6.7419	-17.246	-10.451	-15.51	-7.7771	-15.581	-14.462	-11.602	-9.5649	-18.037	-14.994	-11.958	-17.011	-15.702	-3.0228	-8.4423	-14.07	-8.4205	-7.8985	-16.046	-14.283	-17.423	-8.6726	-10.855
1.4996	5.4803	-3.8239	5.7505	-0.24784	0.41485	0.29042	-0.89978	0.079055	-7.9756	7.0663	-2.7141	-2.8449	-0.92195	2.2216	3.5566	7.503	0.9807	-2.5815	0.68208	-2.3147	3.9028	-1.8089	-2.3754	0.65859	-12.293	0.27725	-0.65691	1.7156	2.3194	-5.2089	-0.52575	1.1012	-5.0457	-0.63359	-4.2003	3.9002	-3.4791	1.2517	6.5706	0.59062	-6.851	5.2709	-1.9761	-2.4245	5.1112	-1.5669	1.7144	-4.4429	5.4796
-2.32	-6.1172	-3.5952	-4.5757	-5.0065	0.94351	-4.9827	-3.2383	-2.3551	3.2083	-7.2612	2.859	1.2846	-2.3728	-10.909	-8.5975	-2.2742	0.54862	1.7037	-3.4316	-5.26	3.2081	2.3045	-2.068	-1.0559	-3.714	-0.54217	-4.5437	-0.95986	-6.267	0.86162	0.69283	-6.689	-4.5674	-3.0104	0.040198	-5.8839	-3.3733	-1.0269	-0.16227	-2.3031	-0.38512	-9.0269	3.3256	-11.898	0.01973	-5.3234	-6.3647	-3.8039	-6.8668
0.38085	-4.1587	-8.0364	-7.4908	-1.6546	0.88932	-5.3541	-8.192	-11.787	-6.7485	-8.2071	3.5058	0.62495	-5.6003	-1.3365	0.031034	-0.75525	3.2873	-1.0639	-5.077	-0.30193	-9.2846	1.1962	-1.6506	-12.908	-3.8777	-6.8436	-1.5629	-5.0321	1.0857	1.0206	4.3666	-8.3251	-9.865	-5.7389	-0.6624	-0.39441	-5.0076	-7.4348	-3.6835	0.11748	-1.9548	-8.0085	-7.5069	-3.1109	-3.9008	0.88259	1.3143	1.2243	-3.7221
-6.4297	-15.382	-14.503	-10.776	-11.421	-12.96	-6.0822	-15.488	-13.552	-9.7811	-18.5	-8.817	-11.477	-9.9442	-10.232	-13.39	-11.247	-9.718	-14.53	-9.1604	-13.766	-17.529	-7.4619	-15.797	-9.2439	-10.105	-3.3166	-6.6023	-12.886	-10.965	-8.5221	-11.887	-7.3007	-14.066	-17.18	-13.603	-7.7765	-16.157	-16.866	-13.484	-15.529	-16.774	-16.817	-13.714	-14.492	-13.647	-8.5795	-8.2087	-8.5318	-15.554
-1.0959	-7.7795	-4.7454	-1.2912	-11.498	-0.26172	-6.6276	-14.494	-6.7646	-5.6269	-1.2737	-4.944	0.06721	-1.6266	-11.526	-4.5073	-6.9925	-10.248	-5.0167	-6.8067	-9.1736	-3.8046	-3.7475	-4.6452	-6.1224	-6.5436	0.20009	-4.223	-4.3366	-3.1185	-5.0736	-4.795	-0.072647	-5.65	-1.7943	-0.074424	-4.2682	-1.7411	-2.6739	-3.7637	-5.7632	-3.5174	-9.4748	-4.0877	-1.9409	-6.3868	-5.6936	-2.3482	-7.2563	-6.8286
-1.3943	6.7524	2.6029	-2.0093	-5.0312	0.65425	7.9001	0.3979	0.779	1.7289	5.0996	8.7096	7.2726	4.4668	4.3915	3.7735	0.53785	7.8064	3.0094	8.8353	4.1134	0.43859	0.89126	10.618	6.1442	7.5879	-2.0631	5.2688	1.0385	3.1258	2.4611	4.4411	3.3289	4.7694	4.9374	-1.0375	6.2124	3.4676	6.3431	11.995	0.012003	3.4707	-0.74274	-1.5013	6.0881	5.9132	2.0735	3.4283	1.3718	3.4976
-11.535	-11.356	-11.512	-4.7032	-11.517	-7.693	-16.843	-9.2219	-12.629	-10.034	-8.6258	-8.1824	-3.0443	-9.117	-8.6621	-9.2707	-8.5001	-11.562	-11.884	-5.7409	-12.869	-14.077	-2.3504	-10.136	-2.6127	-7.5556	-7.9598	-11.133	-2.9487	-8.493	-5.5205	-10.178	-14.353	-11.051	-8.8914	-14.959	-11.307	-8.4022	-9.1088	-7.1486	-5.0331	-6.9448	-8.5237	-10.905	-18.575	-5.1003	-7.0078	-5.055	-7.7975	-9.8938
-1.1725	4.4782	7.5096	-2.4994	9.522	6.0115	5.776	0.21158	6.4008	7.8026	9.7331	9.6039	7.1101	2.4405	5.3234	9.4857	0.61913	7.5419	5.9762	10.803	8.376	2.9751	1.7539	1.318	0.34212	6.8365	3.8357	4.3605	-0.62787	0.71728	2.8488	5.31	5.2098	2.3916	7.426	7.2005	5.5441	11.025	1.8599	6.089	5.4143	5.1799	-0.053775	2.7114	-0.36359	7.5972	5.2734	7.353	-2.1965	6.4306
-0.75022	-3.7817	-2.4965	-0.94508	-3.0761	-1.4483	-4.3142	-8.1951	-5.2339	-3.0104	-4.2565	-1.8629	0.79785	0.54809	-6.9352	-8.7959	-0.96469	-8.5676	-4.6012	-9.3217	-3.819	2.7133	-4.996	1.6737	-0.069763	-3.9801	-5.4784	-2.393	-9.0967	-2.2918	-3.8486	-10.859	1.4522	-1.5551	0.54295	-4.4439	-4.7091	-9.3913	-4.992	-1.2406	1.2588	-1.3087	-7.7342	3.228	-7.0508	-0.24594	-3.2754	-0.6797	-7.6448	-7.4993
-0.20649	3.0223	-8.922	2.1107	-3.1705	-7.0735	-0.53974	1.0087	-3.113	-7.112	-1.4643	-0.92515	-0.32119	-6.3359	-3.2458	-3.4585	4.6808	-1.0334	-2.5995	-0.34319	-4.8618	-2.9045	-2.0205	-0.67731	-2.0866	-5.4571	-4.5911	-4.341	1.5484	1.001	-4.694	-1.7684	-0.86611	-10.562	-0.71479	-6.7234	4.921	-2.8484	2.0184	-0.13978	-6.9191	-2.0604	-7.1103	-0.78428	-1.3463	0.68331	-9.1011	-5.9134	-7.0629	2.2524
-5.6381	-3.6172	-2.2455	0.75128	-0.36753	-5.665	-0.74305	-4.4769	-0.63315	-1.8546	-2.0889	1.385	1.7249	-0.7061	-1.6711	-6.2772	-0.75653	-1.9749	3.4031	-2.0892	-0.32864	-2.2472	-0.64395	-4.1055	-4.2104	-0.51161	-5.3224	-2.5765	-4.9102	1.3468	-4.5669	-4.1205	1.6829	-9.0762	-3.2785	3.4886	-1.3967	-7.8265	-4.0582	-11.236	0.20824	-5.8467	-0.67645	-6.2999	-0.55783	-3.7361	-2.0207	1.3198	-1.2441	-4.4426
-13.41	-8.0024	-4.6151	-13.877	-10.565	-4.2625	-8.8562	-10.592	-11.389	-9.8823	-12.159	-6.4366	-16.892	-7.8625	-10.762	-3.4555	-7.6044	-8.302	-8.9985	-11.605	-15.937	-7.9259	-6.846	-10.418	-8.6604	-6.5429	-13.977	-9.8107	-15.499	-10.725	-5.0879	-10.691	-6.1832	-5.107	-6.9197	-9.4021	-14.785	-11.719	-8.4076	-7.5304	-6.8094	-15.201	-9.449	-15.068	-14.164	-3.3406	-10.58	-6.533	-8.455	-11.742
5.3441	3.9269	1.4287	0.26123	0.87453	-0.23831	2.454	-1.4833	3.0036	-4.044	0.4286	3.3235	-2.0433	5.1104	4.1832	1.2537	1.6962	7.1173	1.0037	5.5003	0.39263	-1.456	2.2587	-0.27222	5.664	1.216	3.2891	-0.36278	3.0064	3.6209	5.5395	1.3219	5.4436	6.5173	2.4701	1.6755	2.4374	-1.9171	3.004	1.6129	9.9799	5.2391	6.9793	0.47769	1.2087	7.9989	1.6829	4.8791	3.1538	-1.4633
-8.6448	-9.1484	-5.3371	-1.4537	-6.0634	-5.4038	-2.5763	-4.3354	-2.1391	-4.1264	-8.8976	-4.674	-2.2834	-3.3573	-1.4084	-2.3608	-6.4605	-4.7271	-5.0004	-9.3168	-5.3264	-3.2835	0.060172	-2.6535	-0.60329	-3.8917	-6.9867	-8.1059	2.1374	-7.9017	-7.1214	-5.4043	-2.7063	-0.94908	-1.055	-3.8314	-1.8962	-1.1819	-3.7683	-2.7761	-0.3834	-5.9016	-8.7182	-4.7593	-0.85379	-4.7393	-10.104	-1.5969	-0.78044	-8.0284
0.57316	2.994	-7.6915	-0.20854	-6.9681	-4.5622	-6.2624	-1.505	0.72984	-6.9943	-10.561	-8.6373	-2.754	-4.6155	-3.6661	0.21089	-0.82844	-3.1481	-5.8638	0.44913	-5.4566	-0.61656	-2.8909	2.1869	-2.3052	-8.0881	0.50843	2.3151	-7.1176	-3.0412	-5.5506	-3.31	-2.6657	-0.29068	-10.591	-6.5	-2.3754	-7.8698	-1.9218	-6.2405	-4.0334	-6.4353	-6.2555	-5.7974	-9.3823	-0.5823	-12.15	-6.2124	-4.579	-7.5167
-0.021562	-1.372	11.44	-6.2965	-3.1781	-0.90352	-4.8021	-3.9462	-5.7066	0.6424	-1.0101	-10.827	-0.97528	-2.6522	-6.0751	-4.1918	1.2301	0.80543	1.3001	0.56022	-5.0941	-2.5857	-0.32136	1.8258	-6.2033	-0.60563	-2.8445	-0.72953	-4.7931	-2.6244	0.99993	0.79284	-6.4461	-1.9793	0.86984	2.247	-6.6055	-0.98757	-2.9816	2.0411	-0.074259	-3.4308	-1.3785	-4.1528	-3.3513	1.2404	-8.2249	-10.026	-4.0408	-2.6015
-2.8607	-1.7387	0.24883	-0.80612	0.50362	-5.6667	-5.8548	-1.6773	-2.8871	-11.31	1.2144	-1.0752	0.60908	-3.1313	0.81932	9.3945	-6.5596	-7.3878	-2.5789	-3.0958	0.47047	-2.2064	2.2884	0.85712	-0.59806	-4.4743	0.69304	-2.6993	0.52306	0.36728	-0.2702	-1.5983	-8.4992	1.4901	4.8444	0.35464	3.5852	-3.9135	-4.0745	0.53456	6.9317	-4.786	-3.7814	-3.1579	-3.9043	-5.5229	3.2999	5.8651	-4.3532	-3.3128
-7.7231	-9.1593	-8.7301	-12.668	-13.573	-7.2453	-10.753	-4.7339	-10.686	-14.325	-13.104	-10.215	-9.7876	-14.854	-11.634	-10.204	-17.583	-10.662	-17.417	-17.972	-9.2952	-9.9292	-12.281	-2.524	-8.3811	-10.238	-12.47	-11.047	-18.187	-7.2275	-13.358	-15.869	-6.3994	-11.695	-11.32	-15.876	-16.153	-8.7294	-6.269	-15.27	-13.884	-9.9303	-3.8322	-14.904	-16.38	-2.0335	-12.386	-14.174	-10.857	-10.73
-21.962	-19.093	-25.344	-27.519	-16.36	-17.1	-21.31	-16.049	-18.107	-18.245	-16.987	-25.878	-21.223	-20.225	-18.713	-19.347	-21.457	-20.537	-22.679	-15.57	-19.647	-21.879	-23.088	-23.668	-18.499	-15.625	-23.412	-25.368	-14.65	-23.565	-22.286	-14.877	-19.765	-17.801	-14.395	-22.095	-23.782	-21.86	-22.412	-27.282	-17.445	-18.487	-21.917	-24.927	-26.739	-20.927	-19.058	-18.701	-19.868	-23.016
-14.28	-15.292	-8.2355	-17.83	-11.563	-5.408	-21.577	-8.572	-19.821	-8.1367	-8.1659	-10.21	-4.6908	-10.484	-8.1567	-13.524	-13.102	-12.16	-15.492	-14.431	-13.864	-14.786	-6.6135	-12.564	-16.013	-13.836	-10.02	-11.41	-17.634	-11.977	-13.298	-17.279	-10.726	-11.003	-13.884	-7.6456	-10.258	-10.665	-13.146	-10.871	-13.25	-7.8224	-4.9456	-12.513	-4.9975	-13.419	-15.718	-8.4822	-17.225	-13.039
8.4822	9.4411	7.2824	11.407	5.2229	10.685	9.6483	6.8609	4.8365	9.4848	10.844	4.2598	15.833	8.232	5.054	1.1787	12.727	5.3843	12.368	8.1544	14.233	3.455	13.412	6.4918	16.7	5.7965	2.7822	6.2574	9.6942	6.1378	8.4411	11.04	16.732	5.9831	12.351	12.975	13.889	8.5491	18.104	10.912	13.629	12.496	10.319	11.062	12.572	9.3959	7.824	8.7993	8.0762	5.8302
10.898	0.42234	11.24	8.0519	9.4529	9.4566	10.43	5.9633	8.4796	8.7323	7.4736	7.3847	11.06	9.7701	15.175	10.949	0.92551	7.265	7.1958	6.7257	6.8206	2.5097	1.6906	5.6177	17.305	6.3967	6.9377	7.2743	8.7887	3.391	6.0694	9.6233	9.0174	7.1604	3.4949	7.4367	9.5582	9.7523	8.9311	12.014	3.2197	12.001	4.1049	10.059	6.146	8.6385	12.298	12.474	8.4408	7.702
-23.943	-22.966	-21.894	-21.763	-20.315	-7.1176	-22.815	-18.905	-24.095	-20.679	-18.352	-25.196	-16.912	-18.201	-19.521	-16.875	-17.91	-18.287	-17.903	-20.694	-27.37	-20.754	-21.71	-21.875	-18.636	-19.707	-24.649	-23.64	-21.644	-17.861	-13.453	-21.447	-21.572	-20.929	-19.083	-17.276	-25.036	-16.727	-21	-19.776	-19.588	-18.931	-17.66	-22.012	-23.577	-19.414	-20.465	-19.468	-18.1	-23.831
-1.5567	2.4392	-0.99487	-1.7037	1.7578	-4.3479	0.12026	-1.7437	9.2548	0.32748	-0.65198	-4.0221	-0.38054	-3.2673	7.843	-2.7328	-0.57765	3.4723	1.7473	2.3096	1.6987	-2.4071	-1.0416	2.5589	1.3606	-0.3933	5.1535	7.9975	0.88765	-0.92794	1.0394	-5.218	-2.2382	3.7152	0.89326	-2.9878	2.6768	8.4369	6.014	1.8475	-0.36887	-5.4957	-2.2066	5.2222	9.314	-3.1704	5.1349	-2.0658	0.91493	-0.98867
7.3472	-7.7698	6.166	3.9194	-0.41159	0.68367	3.2685	-4.886	4.7451	1.4324	-4.7272	-10.457	-9.0637	0.93286	2.0244	1.163	-3.2274	-3.281	-0.16511	-0.16782	0.52976	3.2202	-5.1774	-1.8152	4.3039	-5.2017	1.1321	-4.6319	-0.87086	1.0788	5.5092	-1.0529	1.9979	-5.0192	-4.4593	0.045056	-4.0867	3.456	-0.033027	-1.2709	-5.0918	1.7565	-0.71857	-2.7142	-2.291	1.8295	-0.019718	-4.2605	3.4601	3.0673
-10.372	-9.76	-14.163	-20.099	-15.2	-15.383	-17.585	-16.323	-18.429	-18.968	-12.785	-11.594	-14.654	-14.762	-14.898	-13.874	-17.221	-11.868	-14.582	-9.6033	-14.32	-15.844	-16.32	-13.026	-8.5626	-12.826	-14.462	-13.14	-14.622	-8.2683	-17.674	-16.46	-12.48	-12.394	-20.383	-17.188	-13.852	-11.324	-10.174	-13.074	-16.691	-8.7699	-17.274	-12.641	-11.769	-22.775	-18.209	-15.68	-18.032	-13.335
2.86	-2.426	0.7301	2.3627	-2.7282	-0.76351	-2.9331	4.6929	1.5632	1.0955	0.096864	0.38333	-1.2397	1.5947	1.5813	-2.3031	0.14624	0.41454	-4.6551	-9.3068	-4.7622	-2.931	3.2246	-2.674	2.4382	1.5405	-0.8465	-0.90931	-4.0188	1.6143	-5.2347	-1.0569	-2.1931	-3.0702	3.8836	-8.1804	-2.2152	-0.49492	1.7405	2.272	1.8458	-2.2697	-4.1572	-0.488	5.5893	0.4048	-3.8043	-5.1339	3.8081	-1.5636
-12.945	-13.923	-10.421	-13.294	-16.925	-11.194	-16.542	-8.6681	-16.378	-11.782	-11.261	-13.429	-12.078	-16.75	-11.6	-13.496	-15.288	-17.8	-10.217	-6.6176	-11.382	-12.813	-14.075	-5.8231	-11.735	-20.108	-9.5833	-11.77	-10.974	-9.2043	-12.087	-17.873	-19.417	-13.587	-16.499	-7.3495	-13.176	-12.952	-12.204	-17.883	-13.655	-11.845	-9.0404	-15.5	-15.657	-9.7674	-18.506	-17.997	-8.9245	-15.587
-5.4543	-3.0893	-3.4129	-11.493	-0.68382	-3.5613	-4.6544	1.8679	-2.1026	-0.6487	-1.1165	-0.63775	0.21258	-3.8431	-4.5583	-3.471	-2.4871	-1.5113	5.6598	-0.50733	-0.11258	-1.2607	-3.3152	-2.9327	-3.9582	-0.8169	4.2671	-3.762	0.97366	-6.0671	1.3172	-2.0515	-7.3717	1.0908	-4.9132	-0.47618	-4.7174	-6.7405	-4.5298	-4.1406	-2.6909	0.50189	-2.7958	-1.5926	-2.3988	-0.43219	-1.8063	-8.5792	-1.7387	-9.8638
-10.958	-6.5063	-12.977	-12.585	-11.81	-12.613	-7.8826	-12.038	-12.03	-10.126	-5.9287	-12.507	-13.663	-11.426	-13.237	-18.114	-9.8001	-8.6791	-17.264	-2.0375	-13.161	-12.22	-11.509	-18.901	-10.848	-6.7078	-4.557	-12.592	-13.324	-11.667	-3.4754	-10.552	-16.541	-21.07	-11.28	-19.867	-15.328	-6.8908	-12.887	-15.229	-4.111	-6.6301	-17.56	-12.444	-8.3818	-15.309	-12.167	-15.494	-10.462	-15.275
-14.049	-9.5258	-9.9906	-7.0807	-12.342	-14.607	-14.729	-3.7521	-17.555	-11.361	-12.986	-16.929	-13.739	-17.157	-16.121	-12.061	-17.983	-15.249	-11.632	-17.759	-7.7837	-12.195	-6.1642	-5.7793	-9.987	-14.388	-10.577	-16.045	-10.948	-14.722	-13.607	-8.7579	-10.458	-6.75	-10.447	-14.489	-12.976	-5.9873	-12.294	-3.1168	-17.825	-16.426	-7.007	-15.631	-14.54	-4.6245	-13.519	-3.6416	-10.24	-13.824
0.1088	6.3097	7.2318	5.2582	5.0209	11.093	11.931	4.503	10.089	8.6647	7.5084	8.4122	9.7288	10.338	3.0786	10.233	10.715	7.2462	14.767	9.0845	8.9274	6.7715	8.6488	8.0475	16.981	10.437	11.975	4.2011	8.216	6.459	4.8241	9.1827	8.3987	14.371	12.28	10.352	2.3878	9.4533	10.556	11.569	7.1864	9.913	4.7285	10.647	10.893	8.2925	1.3641	17.293	5.8675	10.155
0.35669	-4.2243	1.2472	0.075621	-2.2325	-6.9363	7.2739	-0.50572	5.8535	0.98875	4.3437	5.1013	-6.822	-5.4034	0.77323	4.67	-1.1776	-4.6225	-6.3998	-0.64993	1.0908	-4.8189	6.2568	5.4542	2.3117	2.21	4.7949	-2.3071	-5.876	-6.8019	1.5839	-7.3024	0.30271	-6.1076	-1.4215	3.0756	-3.0854	2.833	0.82888	-0.56576	-3.1205	3.4503	-2.5349	3.726	-3.9642	-2.5403	-0.5607	7.5513	-0.82833	1.4924
-6.7598	-4.7865	-9.3619	0.053994	0.27122	-5.7613	-2.9185	-5.5534	-4.6593	1.2975	-1.9656	-7.3694	2.4579	-3.2788	-5.6267	-1.2717	-2.3566	-1.6691	-5.8953	-0.43816	-5.0722	-1.576	-3.2361	-6.9793	-0.056122	-0.74689	-0.59504	-1.0329	-4.8969	-10.009	-8.2379	-3.0233	-7.4784	-10.318	-9.0845	-9.122	-0.76746	-1.9817	3.4689	-3.089	-5.2063	-2.2408	0.27251	-12.416	-11.916	-5.0476	-6.4439	-1.0061	-3.4273	0.38363
-7.7175	3.6267	1.1812	-1.6804	-2.1085	-1.256	2.3214	-1.6097	-2.0344	-1.1562	-6.0169	1.2595	-8.2057	-4.6207	-1.911	0.65753	0.6384	-5.9191	-7.4703	-1.5018	-0.79957	2.2258	-3.2315	-3.2418	-6.3181	-11.661	-0.50092	-11.512	2.6962	-2.133	-3.824	-5.7665	-1.1116	5.7309	-5.3083	-9.3983	-4.9762	3.2399	-7.0714	-1.4485	-0.36489	-0.79251	-2.6307	-9.2662	3.1277	-3.4204	-5.4204	-1.9205	0.99092	-6.5647
5.5246	1.9375	5.8563	3.4508	7.7332	4.927	1.7697	8.8073	3.9415	6.4095	5.1007	5.1718	-3.5323	4.6679	5.0553	-2.1435	3.4894	4.3291	-2.4794	6.1954	-4.1031	4.3349	-1.0257	2.07	-2.4321	2.6524	-1.1301	4.7858	6.188	2.9439	12.132	-0.50007	12.601	-4.8065	0.92717	3.4572	-0.5509	3.8028	-3.2593	-8.7803	9.0216	3.2884	3.3578	4.1708	3.444	0.33854	4.19	3.7533	-2.7004	6.6552
-18.948	-25.11	-18.648	-26.788	-26.212	-13.567	-19.585	-19.682	-24.754	-28.004	-34.896	-22.062	-26.315	-27.517	-22.135	-22.938	-20.243	-18.155	-18.141	-19.022	-16.176	-21.959	-23.463	-21.422	-23.668	-20.968	-20.723	-18.709	-23.739	-22.415	-18.908	-21.933	-16.497	-20.549	-23.319	-30.289	-27.558	-15.392	-23.676	-21.476	-27.878	-29.352	-19.901	-21.999	-22.473	-22.421	-29.747	-25.926	-23.693	-30.004
7.5703	4.4434	8.4197	12.461	8.8482	3.4953	8.7602	0.15478	11.68	8.2286	11.276	9.5579	8.2092	11.464	12.579	10.089	11.15	7.9051	6.2436	7.4675	7.0696	4.941	11.218	4.4739	7.2119	3.7034	13.105	3.5969	6.458	5.9956	10.191	1.5675	7.4545	5.0176	4.7048	4.9735	8.8699	9.6744	5.228	8.454	9.378	8.374	6.8795	6.7998	2.4489	10.886	12.24	12.788	6.926	11.537
-1.6454	-2.7314	-0.41298	-3.2218	-3.3113	-3.6523	-6.1243	-0.86592	-11.413	-1.2941	-3.8787	-3.5834	-2.0683	1.9423	-2.4429	-7.383	0.11219	-8.708	-5.4939	-6.9038	-5.5772	-3.8811	-0.47131	-4.8679	-5.1193	-5.5698	-0.6415	-6.5197	0.62801	-1.4966	-0.38808	-4.3522	1.2165	-2.6188	-4.4506	1.3844	-3.3198	-8.9005	-2.5439	0.53415	-2.6922	-1.3049	-5.7362	-9.8651	-2.8357	-7.4621	-1.1829	-3.9323	-9.2379	0.31034
-14.069	-14.124	-16.827	-14.616	-9.0298	-17.637	-11.455	-14.947	-13.735	-14.293	-18.373	-12.681	-5.8763	-13.641	-15.257	-10.109	-17.415	-11.448	-14.616	-7.8091	-10.489	-11.75	-11.228	-14.681	-9.1698	-11.556	-12.764	-9.1735	-9.6869	-17.322	-10.81	-6.0783	-17.105	-12.275	-15.085	-18.239	-14.603	-11.566	-16.062	-11.499	-12.84	-10.702	-16.003	-12.871	-15.259	-10.256	-18.325	-9.7773	-15.186	-17.836
-9.7754	-9.5786	-5.849	-6.5702	-11.293	-11.931	-11.028	-11.81	-2.9134	-13.547	-5.3658	-10.699	-5.0044	-8.2638	-6.5882	-4.2558	-1.0755	-12.041	-3.2399	-11.254	-8.3757	-8.7445	-5.309	-10.317	-8.183	-9.0067	-6.3894	-13.231	-7.4189	-9.2014	-9.1962	-15.661	-9.49	-8.2232	-11.678	-4.7329	-8.6217	-14.175	-4.6814	-11.319	-7.4396	-12.752	-13.783	-5.3752	-10.13	-12.535	-12.258	-9.7576	-15.903	-9.9985
-7.671	-5.8222	-1.474	0.25831	-0.59971	-4.747	-2.0768	2.44	-3.8868	0.57453	1.8562	-3.6423	-4.0059	3.7248	0.28337	3.6818	-8.0916	-2.6166	-6.0241	-3.6271	0.18763	-13.544	-2.5025	-2.0632	3.6154	0.43932	-0.99721	1.6115	-1.8854	-5.5482	-6.2023	-2.8841	2.4046	2.5295	-1.6336	-1.62	2.9086	-6.5702	-0.68574	-3.7607	-3.4173	-12.269	-8.3564	-3.4849	5.7477	-4.1258	-0.88148	-2.9179	-1.0692	1.9345
-10.518	-11.061	-4.291	-4.8368	-3.3983	-6.7872	-3.9629	-3.2773	-5.9499	-5.1127	-2.1974	-6.5913	-5.1964	-3.5727	-3.4732	-1.5231	-11.349	-7.1928	-11.639	-5.6443	-1.7471	-9.5173	-6.3298	-5.0946	-4.9473	-6.0322	-9.905	-1.0705	-3.4716	-4.8403	-10.7	-8.7093	-6.6625	-3.9986	-6.5258	-4.512	-2.9843	4.1627	-5.2767	0.60873	-4.0474	-7.931	-11.17	-13.599	-2.4192	-2.9914	-1.154	-9.8293	-4.5471	-7.7538
-1.0005	0.80111	1.0561	5.246	4.3387	0.83676	-0.39839	-4.8449	2.2112	2.2895	-3.6684	-2.8036	3.8936	-4.2764	-0.53532	-1.6452	-2.5267	-2.0965	-4.3828	10.59	-3.1628	7.3496	-4.1487	0.97775	4.0635	2.8959	-1.9067	2.2412	-1.4707	-0.69207	3.2368	2.5355	-4.7804	1.648	-5.051	0.61396	5.1975	1.5645	5.5817	1.741	1.8757	0.57748	9.14	1.7564	5.9423	5.4408	-1.9548	-1.4446	-3.756	-5.5585
-4.8145	3.1031	-5.2087	4.1605	-3.9387	-3.3809	0.003241	-4.7158	-2.8151	1.0574	1.1544	-6.3542	-0.11496	6.8152	-2.6131	-3.4988	1.0443	-0.98849	2.7916	1.0561	2.4888	1.6314	-1.4275	-6.3341	-4.9607	2.7818	0.56811	1.8172	-0.65616	-2.8509	-0.71713	0.77683	0.10535	-0.87191	-1.372	2.7506	4.2686	-1.7534	2.2137	0.85838	-0.095032	-2.3338	4.7242	-4.4473	0.36011	-0.75908	2.2731	-4.0447	-0.87017	-6.157
3.7034	3.2284	3.3595	1.2392	1.8943	3.403	-0.62843	-2.7159	-8.8778	-5.1091	-3.3995	-4.0342	3.6883	0.47333	0.11361	-3.3057	-7.0586	-1.8916	-2.5204	-2.5898	6.9392	2.0062	2.3808	-3.6074	-3.4536	-8.3349	-1.3161	-1.9602	-3.4367	-2.285	-4.7978	-0.64549	4.0046	-0.48887	-0.48265	1.625	-3.1524	-4.5987	-3.1065	-4.2244	1.5609	-0.69009	1.7155	1.2396	9.0086	6.0006	-2.4362	-0.50627	5.4855	-2.7972
-6.7634	-9.9822	-12.698	-15.778	-2.4387	-6.9828	-13.189	-2.8906	-6.3465	-10.535	-3.1556	-13.599	-4.9163	-18.837	-5.4114	-11.663	-11.028	-6.8095	-4.5798	-6.6411	-12.5	-17.497	-8.6229	-6.6023	-11.529	-10.993	-14.527	-10.105	-8.053	-12.318	-10.288	-13.183	-6.0792	-9.087	-13.326	-8.4269	-10.054	-12.162	-15.996	-12.614	-14.997	-8.595	-19.999	-7.2192	-12.902	-11.834	-14.682	-11.06	-7.0466	-7.1044
-15.312	-12.476	-9.0335	-6.003	-7.2441	-7.2499	-13.133	-6.4368	-9.1869	-8.3045	-7.1991	-4.3421	-12.529	-10.066	-2.7934	-8.4978	-13.444	-8.7451	-7.9494	-11.957	-13.16	-13.642	-10.923	-11.006	-10.641	-13.795	-9.8938	-7.0318	-6.839	-3.6503	-6.7323	-14.629	-6.0659	-5.3251	-9.0127	-12.414	-6.5244	-8.1202	-7.2103	-7.1697	-9.4872	-5.4579	-11.012	-12.047	-10.463	-8.5923	-10.176	-4.4868	-12.317	-7.334
-1.8002	2.3091	-2.8351	-0.042007	-3.6194	-3.6932	4.6834	1.3471	-4.8135	4.7563	-2.5041	-2.9779	-4.166	5.8106	-3.7168	-6.7505	-6.4061	-0.90192	0.049827	-4.8983	0.42634	-1.4872	1.0416	1.1072	-4.9211	-0.22329	2.3889	-1.3388	-6.285	0.63205	3.1055	-0.54438	-3.6912	2.311	-1.3967	-1.5424	1.1188	0.67497	-3.3721	-3.4107	6.1923	-2.3888	-2.1355	-4.0783	-0.043285	-1.6966	1.349	-0.28699	1.6224	-5.5968
2.2671	3.7929	-7.6803	-9.1241	-5.035	1.0093	-6.0785	-5.3302	-1.8371	-5.5238	-5.0091	-7.7696	-0.84306	-8.3605	-6.1824	-8.2237	-8.7581	-7.8093	2.5834	-9.444	-2.3237	-7.1085	-10.466	2.6257	-2.1895	-2.9522	-0.11979	-7.6651	-6.4521	-1.4363	-5.4895	-6.9652	-2.8841	-2.8466	-2.2049	-14.459	-3.4756	-2.679	-1.0531	-8.1051	-4.8697	-8.3796	-5.0483	-4.5511	-9.0207	-6.8584	-5.8423	-5.5974	-9.0743	-4.8809
6.3579	-2.2616	0.79814	3.1984	-4.397	-1.9543	0.98068	1.1102	-2.313	-2.2698	-1.4783	-0.58774	2.1509	-0.82994	-3.4195	0.23729	-1.9087	-0.88487	-0.85817	-2.5071	0.74718	-1.8171	-5.0566	-3.7016	0.20044	3.0943	-3.5407	0.36561	1.8867	-0.22431	-1.7423	-0.57376	-3.839	-8.6256	-7.6863	0.49813	4.2283	1.2009	-4.4521	0.074984	5.1819	0.037318	-0.32022	-2.268	-3.0011	3.5418	-9.1565	6.823	-0.014637	-5.1341
6.0213	2.9251	3.0084	5.4099	3.286	-5.553	6.5403	-3.25	5.7632	2.3866	6.5069	-0.22201	6.0703	4.2098	-1.9723	2.1295	1.4387	-3.1581	5.7381	5.4837	-9.0799	6.2046	-0.059745	6.895	4.7097	1.1382	11.068	0.74679	2.9369	3.4722	3.1196	-2.7421	2.9934	4.3506	-3.9939	5.7814	-4.6983	-2.6358	4.6808	3.733	6.9266	-4.2632	4.8094	2.6888	-1.6117	-2.3582	8.3569	-2.4946	-2.3342	7.7235
-8.9214	-3.9978	-1.2636	-3.9179	-4.6207	-0.40891	-5.8567	-6.7682	-3.3544	0.33669	2.1848	-1.5293	0.6774	-4.8395	-6.4912	-0.44523	-5.9021	-7.2252	-8.0009	-7.6228	-5.0894	-4.4656	-3.692	-0.73693	-2.1846	-2.3997	-1.0993	-3.1403	-4.637	-10.093	-0.86407	0.081944	-4.7569	-6.4746	-1.3937	-2.0553	-2.5416	-10.903	-5.615	-2.6485	-1.4827	-3.1083	0.043748	-4.2943	-3.3089	-3.9177	-9.5198	-4.1726	-7.5555	-0.67422
-7.8712	-3.4459	-0.89764	-4.4556	-1.0054	0.2834	2.3765	-2.7656	0.45011	-1.8663	-5.3677	-1.5365	0.84943	1.4707	-5.0426	-1.8809	0.49324	-2.7166	-6.8905	-0.94171	-0.15761	4.8841	-1.0666	-1.9544	8.8575	2.0468	-2.1018	-3.0731	0.16553	-1.8967	-2.4879	-2.9999	-7.053	1.5898	1.2705	-1.7577	0.55835	0.38445	1.9934	-0.89525	1.111	3.7757	1.1027	-0.66743	-4.1275	2.6631	0.79479	-1.0225	-2.8979	0.61847
-2.1344	1.7991	-2.1719	2.075	0.17391	1.0991	-7.4224	1.1253	-1.6547	-8.0158	-2.1476	-6.9381	-5.0859	0.75901	2.8804	-0.38223	-2.7647	-2.8465	-2.4518	-1.8988	-12.018	-4.535	-4.2415	-4.3875	0.31487	-8.0331	-5.8519	-10.473	-0.42345	-4.2193	-4.8511	-6.5142	1.8301	-9.4321	-4.43	-6.2194	-2.9476	-3.7924	2.9151	-7.9026	-6.1419	-3.2104	-2.3597	-4.4425	-2.3717	0.30882	-6.8306	-0.12364	-5.8872	-1.6167
-18.51	-10.096	-9.2456	-7.3855	-8.5911	-13.528	-11.703	-20.972	-8.5939	-9.6478	-14.049	-14.928	-7.0931	-4.2509	-7.6623	-14.067	-6.9222	-9.831	-7.9086	-12.97	-9.2243	-11.576	-8.1143	-11.68	-10.961	-11.928	-6.5428	-4.1598	-7.383	-6.7835	-14.088	-7.7558	-1.3521	-12.166	-8.5009	-9.1231	-9.5536	-6.2538	-7.8833	-12.694	-8.9895	-5.5383	-7.1553	-14.588	-5.646	-4.6032	-11.598	-11.983	-10.171	-5.239
-8.6322	-13.396	-9.7009	-13.381	-16.421	-12.264	-12.099	-9.0018	-6.2207	-15.536	-12.259	-18.987	-8.2263	-11.738	-11.854	-12.08	-10.36	-13.422	-10.266	-15.56	-17.623	-1.3045	-13.11	-7.0521	-7.5231	-6.5165	-12.688	-6.7517	-15.422	-9.154	-10.657	-13.587	-10.013	-14.575	-18.049	-12.648	-18.78	-13.626	-9.7356	-15.582	-9.9343	-6.0809	-10.808	-0.021586	-12.35	-11.179	-18.397	-17.159	-0.54258	-12.931
-15.466	-9.7278	-12.598	-0.22463	-10.425	-5.6866	-14.613	-6.8352	-1.3001	-15.242	-12.379	-12.039	-6.4766	-10.299	-10.314	-16.291	-10.818	-12.401	-14.063	-2.6469	-12.571	-10.573	-13.118	-14.874	-4.1024	-9.6637	-7.1859	-11.372	-11.12	-10.749	-10.836	-8.6298	-7.4458	-11.28	-9.0188	-10.459	-10.166	-3.7016	-14.154	-9.3179	-14.874	-14.75	-7.3038	-14.389	-5.9756	-10.362	-9.4217	-5.7776	-11.188	-10.851
-14.658	-10.228	-12.438	-13.68	-18.191	-11.227	-18.393	-15.599	-10.2	-13.69	-7.2013	-7.0093	-12.884	-12.852	-10.662	-11.273	-2.5929	-13.333	-14.493	-9.4819	-14.244	-14.488	-8.8438	-13.658	-10.966	-11.794	-10.032	-12.065	-12.568	-20.307	-10.163	-10.578	-9.4274	-15.998	-16.963	-12.34	-11.546	-9.9346	-15.48	-13.555	-8.1771	-13.91	-6.9555	-14.729	-10.805	-15.705	-14.155	-14.708	-4.9144	-11.018
-13.476	-6.2616	-12.722	-14.655	-13.52	-17.074	-14.967	-11.722	-14.8	-8.094	-7.9676	-13.895	-21.731	-8.3914	-13.318	-6.673	-14.267	-12.854	-15.139	-11.753	-12.285	-7.3562	-6.1898	-13.188	-11.171	-14.097	-16.211	-12.684	-11.559	-9.3238	-10.985	-11.066	-15.908	-12.499	-14.661	-20.451	-17.35	-12.711	-6.6954	-12.802	-5.4387	-17.477	-19.488	-17.946	-20.926	-5.3363	-15.104	-9.8841	-9.6058	-11.968
-2.5329	4.3628	-0.76267	5.2563	-0.48278	0.34001	4.2107	2.486	1.6139	0.056155	-4.3948	2.723	0.71363	0.99996	2.301	3.3516	4.3903	-0.14545	-0.8964	-0.42813	-5.3228	-1.8101	2.2322	-1.9986	-3.7872	-3.9863	5.4588	2.7556	2.5263	-0.53557	-1.4547	-1.0112	3.2956	3.5406	1.9318	6.803	0.92509	6.9925	7.8116	4.9405	2.1637	4.3586	3.1114	-6.5874	-2.2309	-1.5871	-7.2926	-1.5549	1.6527	2.8077
-15.346	-16.432	-17.585	-7.3547	-16.484	-18.263	-12.304	-23.723	-18.503	-18.069	-16.118	-16.894	-16.744	-13.659	-17.015	-14.407	-8.8355	-12.521	-15.55	-12.37	-18.619	-20.945	-12.902	-13.504	-12.659	-17.412	-9.6868	-17.984	-16.647	-17.82	-12.983	-10.551	-12.102	-19.51	-22.17	-11.258	-15.518	-18.16	-8.1112	-17.813	-16.5	-16.58	-13.166	-10.406	-14.772	-16.64	-15.631	-22.54	-10.541	-9.139
4.4418	2.99	0.58391	5.9106	2.6871	2.9511	-0.39204	0.62055	1.3917	-2.6622	1.3675	-3.802	5.0043	0.84665	3.7439	3.594	-4.7362	5.7171	4.9672	-0.18827	3.3269	3.807	7.6568	1.7313	3.1288	2.6633	3.4965	1.0372	8.0286	2.1298	10.14	3.1593	2.8055	-0.78303	0.41548	5.8522	4.4324	-0.40674	-3.1509	-0.62104	3.8389	5.7707	4.5386	1.8015	1.428	4.4276	3.6756	-2.7998	-2.6461	5.2721
-8.2032	-4.2405	-8.7685	-1.9691	2.6968	-5.4784	-5.0685	-2.9496	-4.4619	-5.0874	-4.3978	-1.1941	-5.6432	0.1644	-0.60154	-8.3121	-5.3754	-5.0116	-5.5076	-5.0693	-1.4389	4.4694	-13.014	-4.7766	-8.1164	-7.1052	-6.2402	-9.7812	-1.9254	-1.7675	-3.0294	-7.8345	-4.4491	-3.7606	-10.842	-7.8544	-6.6072	-6.8084	-3.5979	-2.1168	2.7138	-3.49	-7.282	-0.68077	-3.3195	-3.9805	-6.6701	-3.6358	0.12024	-1.9738
-16.425	-16.366	-22.503	-22.198	-15.344	-22.965	-18.253	-17.698	-27.857	-29.061	-23.207	-24.063	-14.148	-21.494	-27.246	-20.397	-28.331	-19.613	-18.397	-24.204	-21.95	-20.545	-24.776	-21.4	-19.781	-24.603	-22.624	-26.677	-26.247	-20.497	-22.629	-33.33	-24.384	-23.534	-21.611	-22.606	-15.402	-23.651	-28.188	-27.805	-20.988	-19.364	-25.641	-13.634	-20.784	-26.28	-19.656	-26.95	-21.113	-19.082
-2.5173	-5.0756	-11.136	-4.4118	1.389	-4.8526	-2.1341	-4.3576	-3.5037	0.26471	-9.7026	-10.38	-2.9652	-9.0841	-7.5256	-9.0304	-7.9699	2.5947	-6.5783	-7.6952	-8.876	-7.9715	-4.9826	-3.2625	-1.1591	-10.456	0.0099291	-5.9271	-2.6502	-4.9577	4.4896	-2.5081	-3.5203	-4.2318	-5.4712	-13.525	-6.4671	-4.6307	-8.5803	1.1611	1.6578	-3.4559	-0.9714	-6.6784	-0.47669	-1.5341	-8.5859	-1.3696	4.0198	-5.8819
6.7786	3.7804	-0.37591	5.1406	0.65861	1.9249	-0.51635	3.8231	-1.7732	-7.3531	-0.45066	6.5693	6.3593	-3.6475	0.12362	6.842	0.82941	0.57498	-3.3419	-4.5313	3.4434	-1.687	-3.7219	-5.4134	-3.8372	0.74302	-0.88498	-1.3194	-2.5427	3.3202	7.2596	2.9883	1.2211	-1.8607	1.4709	3.824	0.95513	-3.0806	-5.4576	2.4893	-2.2602	6.3109	2.3891	6.9671	9.4635	-3.1327	0.38167	-0.95261	-0.83162	0.46316
-10.681	-12.944	-5.016	-16.657	-4.1865	-14.435	-9.1594	-3.2497	-5.7091	-6.2426	-11.74	-10.715	-11.575	-11.871	-13.731	-9.6809	-11.119	-8.6463	-12.844	-15.749	-9.7839	-7.4314	-7.5398	-8.3674	-13.788	-11.206	-16.606	-14.129	-9.2382	-14.981	-11.822	-11.254	-10.79	-15.86	-12.341	-16.705	-15.976	-12.313	-15.785	-14.481	-7.9421	-9.4982	-15.151	-12.918	-11.525	-4.5169	-12.237	-16.882	-11.424	-17.946
-0.849	-3.8856	1.9986	0.43249	-1.522	4.2812	-0.08537	-7.1232	-7.2337	0.5559	-2.2175	-4.1301	-3.4034	0.97075	0.7716	-1.0965	3.1415	-0.82532	9.2999	-1.2006	-0.26786	-4.2363	-0.23853	-0.2287	-4.5093	-2.8456	0.94479	-0.67437	-4.8462	-1.3809	2.0209	-1.0394	-3.5618	0.58094	-6.5971	5.2783	0.19842	1.1485	4.6555	3.6375	3.6583	-0.0038504	4.9905	-4.1554	-5.0015	2.1049	5.2183	-4.6155	-6.8254	-2.8597
-13.504	-13.539	-22.952	-13.529	-13.463	-13.835	-8.0315	-14.525	-11.018	-12.314	-22.631	-9.0569	-10.198	-12.935	-14.338	-12.638	-12.953	-10.902	-9.3518	-1.7674	-9.1737	-13.346	-14.91	-10.608	-10.339	-25.306	-9.3492	-14.753	-17.482	-16.178	-15.678	-7.0617	-12.603	-15.979	-13.705	-7.1915	-13.252	-5.7367	-9.2047	-12.768	-11.146	-11.361	-9.8431	-10.249	-11.701	-13.926	-16.198	-18.886	-13.856	-13.199
1.8257	4.8816	13.335	5.3652	1.4516	7.9695	8.0213	6.9621	9.3994	5.761	5.8027	7.5187	17.979	3.3249	6.6243	12.027	3.3254	2.0682	10.668	4.8012	5.8087	9.9873	5.6945	10.419	6.614	3.2194	5.466	9.8457	6.8737	11.726	9.2532	8.6414	5.9691	4.6339	6.1667	6.9288	7.2933	9.3729	11.661	9.8252	11.945	5.8628	8.2694	9.0786	10.133	1.5292	5.0555	9.8239	8.2786	4.2518
12.054	1.9513	9.1441	13.793	9.0567	8.6322	15.562	9.3773	10.963	8.8334	9.2255	7.7737	8.6818	8.5471	8.3764	11.372	9.3142	16.249	8.5614	11.553	7.5808	1.0159	7.3803	13.3	8.2139	6.3749	6.444	6.8595	10.697	8.7004	10.688	9.7232	4.6796	10.716	5.2917	9.0456	3.3767	12.468	8.4329	7.4326	8.1331	3.1952	11.598	11.516	5.4662	4.3519	4.8649	11.378	14.599	5.0573
2.3536	5.4586	-1.4754	0.43263	-2.0706	5.1874	1.8468	1.1621	-0.20117	-2.4231	4.7461	-2.0319	4.3949	3.416	1.4086	0.5195	4.0284	4.831	4.1892	-2.3096	-8.7623	-0.58274	1.0075	-3.8108	-3.0334	6.2905	-0.5994	7.4133	-0.88573	-3.3047	-2.3894	5.8934	-1.1331	-1.4997	-0.061644	1.4406	1.158	-1.2869	1.3326	2.2765	-1.8418	0.21544	-0.96889	4.2331	1.6528	6.5441	-1.9811	-1.7583	2.0706	6.7364
-1.3942	2.1691	0.58008	-0.19078	-6.2181	0.17638	-2.8657	-2.424	-10.476	-1.2225	-1.0834	-3.6004	-13.919	-10.345	-5.0354	-1.5545	1.6413	-2.558	0.080084	1.003	-4.4796	-7.4084	-5.1682	2.0118	-5.8269	-1.4829	-4.4087	6.48	-5.8933	-0.23567	3.4523	-0.20024	4.3684	-6.5186	1.1756	-1.8722	-2.2185	-4.2669	-9.5157	-0.060189	-1.4013	-4.7776	-0.58843	-2.3256	-5.8295	-6.1783	0.592	-1.0587	-1.373	-8.1153
-11.295	-13.955	-23.214	-11.034	-15.293	-8.2979	-14.914	-18.274	-6.5085	-12.862	-7.4939	-10.734	-13.234	-13.384	-8.1243	-17.213	-13.95	-14.705	-15.523	-11.103	-11.142	-17.607	-6.1255	-6.6993	-13.29	-5.6277	-12.276	-5.6255	-12.256	-11.826	-15.251	-8.4792	-13.1	-18.764	-8.8671	-9.3362	-11.577	-8.8117	-17.715	-12.249	-13.915	-8.2881	-11.681	-18.116	-12.189	-11.621	-18.493	-14.771	-17.664	-7.8884
3.3713	8.542	-0.62741	5.523	5.4766	4.4357	-0.74567	7.1384	3.3761	7.45	-0.23481	1.9149	11.685	-0.025839	-1.3401	8.6023	5.0026	7.1817	9.1395	6.0667	0.96292	-0.39223	9.2709	4.852	6.9247	6.4374	1.7302	8.345	2.5691	0.42817	4.9961	-1.059	3.1252	7.2285	7.306	4.5103	9.7335	3.0454	5.6957	3.2333	5.4351	5.4488	9.5435	-0.74844	-0.43586	2.8513	-0.56752	13.007	-0.16396	1.0581
-23.079	-6.552	-17.396	-7.9866	-8.2368	-15.301	-14.89	-11.756	-13.816	-10.017	-13.338	-6.3716	-8.7897	-7.5822	-15.218	-16.48	-9.6566	-12.218	-15.455	-17.035	-12.103	-17.912	-11.318	-12.861	-14.998	-13.114	-17.686	-13.679	-14.201	-17.222	-19.265	-13.934	-19.495	-11.795	-13.687	-7.1389	-11.239	-10.311	-18.305	-14.518	-14.392	-11.022	-22.241	-6.528	-11.029	-12.935	-11.58	-15.113	-13.282	-12.52
4.7936	2.2218	3.2208	4.3416	4.382	11.307	6.5549	8.7128	-0.29437	3.8234	11.594	9.2582	10.404	8.8579	-2.5447	6.3969	9.5909	8.543	6.7535	4.1958	10.05	4.5218	7.916	8.1974	10.327	7.8708	3.5258	13.948	8.8278	11.904	0.72373	8.8703	8.0254	3.3394	5	10.136	4.1217	6.0526	5.7284	8.8629	3.9784	2.1489	8.5169	0.96999	9.1353	6.9453	-0.56806	8.3637	2.4914	3.2838
-6.9507	0.093726	-2.7875	-5.1009	-0.15811	-6.7006	1.1226	2.2113	1.1667	3.566	2.0168	-3.4513	4.503	-7.4996	1.4126	-2.5677	3.4863	3.2324	-2.0286	-2.5453	-3.9185	-1.6767	-0.16373	-6.1734	2.8829	3.3637	-1.9204	-10.602	-4.556	3.9602	-3.2653	8.2247	-2.5048	0.0049446	1.0217	-2.6116	-4.0435	1.8054	-2.3998	-10.55	1.4695	0.073445	5.4496	2.3035	0.23986	-8.092	0.38472	-6.1571	-0.78101	6.166
-0.7152	1.2965	3.459	9.1233	7.9022	3.3147	6.6296	2.5351	7.2019	0.78746	7.8872	0.028517	-0.61111	0.099405	9.0219	-7.822	0.83516	1.1976	4.0145	3.1814	-5.4886	-1.5919	8.7931	-1.8424	-2.9924	-0.58289	9.906	4.048	-2.1445	5.2714	0.95499	-2.7296	-0.82133	-0.13088	4.341	2.1009	-1.4181	1.7413	-6.988	6.5444	0.57825	6.5001	6.6431	3.1304	1.8423	6.0493	5.0843	-0.27538	5.5094	-0.56327
5.4144	4.1117	3.9958	7.2474	3.5339	-0.71752	9.0163	14.686	10.205	9.3435	5.5607	0.38836	6.4846	9.8692	10.053	1.8512	9.3263	6.4317	9.8992	13.595	10.872	11.952	3.2779	4.0828	4.9212	5.7097	5.4996	5.8996	3.2961	6.7115	10.897	11.785	5.2613	9.7533	11.416	11.905	8.6302	7.3776	10.247	8.529	2.2776	3.473	4.5014	7.7368	9.0398	12.584	5.7666	9.7995	6.2108	13.554
-13.488	-9.4778	-15.285	-12.664	-13.489	-15.202	-6.8849	-12.768	-10.144	-13.007	-11.691	-18.871	-9.9487	-11.555	-13.607	-14.003	-11.044	-7.6928	-9.8914	-12.34	-11.828	-16.032	-12.569	-11.491	-7.9464	-6.9107	-14.763	-10.772	-12.717	-20.239	-16.236	-17.554	-10.684	-14.641	-12.756	-9.5216	-10.582	-14.082	-10.831	-14.303	-5.6127	-11.791	-14.886	-12.992	-8.0539	-13.911	-23.004	-16.951	-10.145	-10.43
-5.8662	-11.479	-6.9999	-4.2847	1.7074	-1.1798	-5.145	-2.9567	-10.285	-7.4284	-1.2855	-8.394	-1.1168	-2.993	-9.3241	-4.0738	-7.8103	-5.9373	-7.1604	-9.6722	1.6157	-14.992	-4.5623	5.3153	0.62749	-6.5462	-7.3611	-6.925	-7.6699	-1.9398	-2.8631	-7.3885	-2.0676	-4.2718	-11.718	1.5782	-3.5109	1.8211	-8.492	-4.1833	-0.43783	-7.952	-5.6095	-11.514	-6.138	-8.2503	-8.2945	-8.9483	-10.537	-5.3789
-16.483	-23.171	-15.836	-15.328	-5.5698	-15.286	-18.035	-13.749	-17.619	-18.293	-15.827	-18.771	-13.821	-16.215	-13.844	-18.443	-7.7404	-13.965	-20.124	-19.076	-16.405	-16.911	-13.05	-13.105	-6.3953	-14.198	-18.972	-21.075	-6.5382	-15.619	-20.808	-14.594	-16.324	-16.949	-13.663	-11.653	-13.391	-17.803	-13.172	-16.934	-13.663	-13.873	-10.841	-15.826	-18.424	-17.114	-13.598	-12.205	-15.056	-17.208
-1.4403	0.31056	7.3801	4.669	-6.9026	-1.9563	3.5573	3.5594	0.86356	-2.3558	-2.4761	2.1388	5.9539	-0.63088	-1.4799	5.598	-2.8497	6.5564	-0.27088	5.3333	5.3664	3.3297	3.8458	8.9467	1.7975	13.048	-8.4546	3.0338	1.6181	3.9538	2.9885	4.8001	3.4971	1.2538	1.0089	1.0491	-0.43346	1.2344	-3.3856	4.4779	3.5068	5.9444	3.1659	6.5355	0.63326	1.1195	3.5225	-3.8495	4.3687	-2.9207
-2.0138	10.604	3.0719	2.5806	5.6426	6.0984	1.1448	-5.9359	0.73932	0.77835	3.2363	-1.9345	4.134	1.2954	4.1405	1.8894	-6.1863	7.9123	7.4533	-0.083792	0.20451	0.55481	3.7461	0.86643	6.3949	-6.018	2.8659	-5.1271	5.0473	4.9767	1.5703	5.5979	-1.9248	2.8342	3.8787	3.5713	1.0178	-0.48898	3.1257	-1.1824	4.4668	0.074212	-3.1872	0.7338	7.4683	11.283	-0.89718	0.6224	3.8824	7.8754
6.9883	-3.3472	-2.2922	0.19417	1.2047	-3.5822	-2.635	-1.3709	-4.3623	-0.83485	-6.0998	-1.5832	-0.64075	0.10552	5.9841	0.83132	-4.7832	7.9443	-3.7455	1.3213	-3.4858	-0.60838	-4.9732	0.3771	-1.6232	3.7625	-5.0811	1.1659	1.1261	-2.9006	0.4307	-4.6783	0.36845	3.0529	-5.0249	-2.3572	1.1528	-8.2158	7.644	-2.0113	-1.0059	-3.9625	-0.39089	1.1243	-1.5078	-6.6695	3.3179	-0.63188	3.5295	0.45934
0.098281	-0.070674	-1.4049	1.8026	-3.0693	-1.9671	-1.5581	-0.39576	-0.817	3.1036	4.4747	2.2558	-2.4656	-7.1715	4.561	-3.8411	-0.18477	0.19801	1.4864	-4.2961	2.0148	-1.5868	0.6889	0.76749	-2.9846	-3.9756	-0.87213	4.9502	-4.625	-4.8681	2.0988	-1.8879	-1.6132	-0.73363	-2.2547	-1.9238	-4.2171	0.78189	2.2669	-3.1833	-4.2611	4.6734	-5.1876	-8.5629	7.1627	-3.1949	-2.702	-7.1511	2.0806	-2.706
0.085123	6.6202	-2.9178	2.7288	-5.6854	-3.6056	-5.4127	-10.341	-7.7465	3.8887	-6.1869	-4.2494	-1.4406	7.8997	0.2153	-0.86192	1.4832	-4.3016	-6.6417	-0.30934	-1.782	-0.3536	-3.3971	-1.91	-4.1925	-7.0387	-2.9874	-8.4927	-2.4951	-2.3321	-3.6284	-4.5531	-1.34	2.3754	-2.6883	1.1948	1.8944	2.3714	2.5197	-0.60398	-2.3452	-2.9952	-6.8658	-4.0482	8.4116	-3.6943	-5.8925	-6.2235	0.86475	-1.1641
-13.497	-13.208	-12.335	-9.9432	-8.3698	-12.106	-9.7804	-11.403	-10.988	-11.992	-12.292	-8.9721	-13.034	-12.541	-14.474	-17.638	-16.866	-11.796	-12.785	-12.136	-7.5617	-10.959	-16.849	-12.045	-16.532	-18.557	-8.4089	-15.807	-14.186	-12.087	-18.111	-15.259	-13.599	-12.356	-7.8178	-8.9754	-13.845	-7.6068	-7.2905	-16.266	-13.716	-15.646	-14.871	-12.03	-12.886	-9.5468	-12.457	-14.564	-13.701	-14.653
-13.917	-14.898	-4.2218	-5.3656	-2.633	-11.746	-16.262	-16.336	-10.928	-10.233	-8.3059	-4.4234	-6.4788	-10.849	-8.2916	-11.729	-9.2833	-6.799	-11.597	-4.2739	-8.071	-3.326	-8.8103	-8.0073	-6.0118	-8.4839	-14.766	-11.527	-10.395	-8.6187	-7.2316	-7.3053	-8.0882	-6.6074	-9.869	-7.5671	-7.6408	-10.618	-9.1729	-7.7801	-12.45	-6.0603	-16.569	-11.692	-9.7972	-17.357	-7.1939	-8.3132	-9.9678	-15.928
-15.731	-12.832	-9.0703	-7.4112	-11.012	-11.615	-21.122	-9.2527	-11.52	-13.402	-10.897	-15.687	-10.765	-16.901	-9.9685	-10.591	-8.1402	-17.42	-14.432	-11.527	-7.713	-9.7739	-10.403	-12.089	-10.477	-12.98	-9.8907	-14.24	-11.945	-8.7538	-12.706	-16.324	-8.1017	-7.2952	-12.711	-10.486	-12.468	-15.942	-10.484	-12.192	-8.5311	-15.744	-10.198	-16.12	-7.3917	-13.343	-8.872	-9.5443	-7.3099	-9.146
-9.3856	-14.144	-6.6336	-13.842	-12.556	-5.1717	-10.622	-22.265	-14.833	-10.191	-11.311	-10.166	-5.0296	-8.9927	-8.449	-8.156	-11.124	-10.422	-4.2732	-10.6	-10.005	-7.9033	-10.582	-11.727	-5.7446	-10.957	-13.89	-7.6285	-12.861	-12.535	-14.048	-9.8474	-14.787	-17.386	-11.574	-8.5933	-9.6161	-13.235	-10.75	-12.277	-12.107	-15.173	-9.4247	-2.7242	-9.0675	-8.4392	-7.8198	-9.5853	-5.3093	-11.715
8.7718	7.2098	7.9717	7.037	3.4403	0.18933	3.2016	4.2797	4.6516	2.6976	0.5005	0.5577	3.3014	0.55854	6.4696	6.3153	5.0246	7.9727	5.4633	2.2748	7.2562	3.4159	15.731	2.1114	0.36402	5.5272	5.0065	1.3009	2.8346	4.5677	3.3901	6.1202	0.21447	5.7972	1.7062	6.7772	1.4073	3.558	6.5118	5.3259	3.6532	-4.2493	1.4774	4.1467	6.4284	4.1823	-2.6036	3.7242	4.1804	1.5832
-10.537	-10.381	-14.172	-12.889	-14.223	-19.143	-13.824	-11.737	-6.1247	-12.276	-17.719	-14.602	-10.474	-12.509	-11.164	-11.465	-12.219	-13.141	-7.3559	-7.7262	-7.5858	-8.5072	-17.219	-13.587	-7.9361	-6.3671	-12.56	-12.921	-13.353	-8.4206	-13.577	-12.916	-11.317	-8.7831	-16.009	-7.943	-12.82	-3.8741	-6.4743	-14.761	-13.519	-17.276	-12.602	-4.5894	-10.25	-13.462	-16.948	-10.423	-12.694	-12.39
-20.02	-14.461	-9.7015	-11.51	-11.488	-10.05	-15.401	-14.928	-12.267	-9.4989	-12.679	-11.188	-14.906	-15.294	-12.882	-13.909	-9.203	-13.515	-19.509	-13.43	-17.778	-15.395	-13.603	-12.565	-9.7653	-13.944	-11.575	-17.453	-14.697	-21.326	-17.188	-17.511	-11.058	-18.496	-17.03	-6.9686	-12.647	-16.032	-6.4178	-15.761	-15.395	-15.789	-16.06	-8.0933	-17.166	-18.663	-20.469	-18.909	-14.743	-18.801
-2.57	-7.7231	-4.0611	-1.6723	-4.8619	-8.1572	-1.4811	-5.4726	-10.357	-4.5239	-4.1855	-4.096	-4.3445	-1.5126	2.792	-4.4086	2.2674	1.1497	-0.072479	-8.0231	-5.2824	-6.0834	-4.2408	-2.4012	5.7295	-5.5617	0.43509	-5.3854	-1.2251	-0.68554	-8.8606	-4.1102	-6.4548	-1.1099	-9.0055	-4.9177	-1.075	1.183	-1.7123	-0.81519	-4.9777	-5.1814	-3.5176	-1.6283	-9.8701	-7.4515	-5.9138	-5.6221	-1.9448	-2.8517
-16.556	-27.612	-14.664	-26.657	-20.795	-17.59	-18.01	-22.812	-20.831	-17.053	-21.322	-21.716	-21.295	-24.622	-26.005	-23.146	-21.27	-26.249	-20.87	-18.666	-23.326	-18.429	-21.631	-25.267	-16.372	-26.334	-21.515	-20.081	-22.757	-18.01	-27.096	-23.895	-27.002	-23.076	-20.864	-19.925	-24.82	-26.167	-25.021	-20.203	-17.745	-26.912	-21.309	-22.42	-22.77	-26.233	-23.245	-20.167	-12.702	-23.852
7.0485	9.1446	4.2248	10.509	7.1207	4.6231	9.1093	7.6701	6.9023	6.8161	8.1798	8.7728	10.082	-1.1863	3.5556	12.93	9.8909	9.9533	9.2462	6.3313	13.683	4.581	12.985	7.824	5.4814	14.043	8.5902	9.6102	5.9512	4.0262	2.0893	6.8078	9.4141	3.3325	12.315	2.648	7.6624	12.014	3.0522	5.9609	7.8587	11.218	9.0465	8.0704	3.765	8.348	4.5737	12.713	3.8543	7.2602
-2.5696	-1.9669	-17.868	-10.888	-1.4427	-7.6608	-13.415	-12.418	-12.33	-12.882	-6.5454	-8.365	-5.4375	-3.8848	-12.512	-8.7289	-15.211	-10.513	-12.009	-10.309	-8.7734	-15.978	-8.2068	-7.8841	-10.844	-14.203	-11.733	-11.837	-13.703	-8.7496	-10.217	-13.983	-12.853	-12.505	-10.14	-12.7	-11.401	-10.959	-5.6503	-10.711	-4.7379	-7.3009	-8.2315	-1.5766	-7.5807	-7.1205	-12.601	-13.644	-6.9752	-5.2366
2.9764	-3.4762	4.0191	-7.4126	-4.0136	-8.3691	-8.9338	-6.1915	-8.4174	-8.3774	-0.84918	-2.3688	-7.4149	-2.6919	-13.503	-4.2502	-7.6178	-7.4254	-0.51131	-10.195	-13.615	-3.0062	-3.2997	-3.8558	-7.1045	-6.8432	-8.2231	2.542	-4.6429	-10.431	-1.7887	-10.16	-7.6223	-5.649	-4.328	-8.6907	-6.0964	-3.1399	-0.99437	-5.4826	-3.2644	-8.1149	-3.2134	1.7653	-10.71	-8.8797	-1.2339	-3.8227	-2.1534	-3.2099
-4.0432	-0.052213	-9.6046	-9.5545	-6.397	-10.878	-5.8374	-1.7664	-3.9391	-4.5521	-2.5205	-0.54907	-12.775	-4.4261	-4.3212	-8.6511	-5.189	0.4015	2.7578	-3.9658	-5.8324	-5.5358	-9.0045	-0.8314	-5.2813	-4.0695	-9.7588	-7.1871	-6.7384	-6.362	-5.2962	-5.4204	-8.8737	-8.8018	-5.6548	-4.223	-12.077	-3.8534	-7.5303	-1.3424	-13.771	-6.8617	-8.0533	-2.3694	-3.7077	-8.348	-2.7919	-2.0867	-4.5866	-5.027
-21.736	-23.078	-24.83	-21.106	-31.021	-22.515	-27.047	-24.873	-22.354	-25.2	-19.408	-21.094	-17.442	-25.935	-21.824	-27.542	-28.234	-23.596	-25.421	-18.282	-18.541	-21.936	-20.456	-24.789	-21.059	-22.255	-21.446	-17.54	-21.328	-20.925	-28.458	-24.982	-15.45	-18.819	-21.908	-21.757	-25.645	-20.698	-20.533	-26.821	-22.89	-23.104	-23.095	-19.801	-22.316	-21.397	-22.503	-20.451	-21.313	-26.871
3.7996	-4.2791	-4.4155	-5.6074	-1.8708	-4.942	-2.0539	-2.3627	-0.80094	-6.2527	-4.0637	-0.51943	-2.0364	-1.266	-2.3568	6.576	-2.9369	-1.9553	-6.7158	-0.48764	-0.72765	-7.409	-0.78321	2.5157	-11.035	1.6181	5.6834	1.9989	-0.21734	-4.887	-6.4812	-4.998	3.9741	-6.0293	-9.6209	-3.1588	-4.3473	-7.073	-6.4825	2.2865	-2.8503	-4.9287	-2.6731	-4.934	-13.25	-1.8144	-7.5594	0.49002	-0.62126	-1.3662
6.7188	3.1864	2.3605	1.7847	-0.41106	0.30255	-1.4518	1.6077	1.0728	2.3367	-1.6899	3.3425	1.4934	0.45882	3.0979	3.8676	-0.26244	-5.9991	0.60665	8.1118	-2.6925	0.28203	0.34315	-4.0079	6.0758	4.4758	-0.87713	5.5603	-0.22677	2.4363	-1.8737	4.6522	-2.0393	2.7996	9.5821	3.9623	0.3183	7.8602	2.8188	-3.5875	3.2734	-1.1212	-3.3739	1.8075	-0.49878	2.6655	-2.1308	1.3934	-0.067813	-0.60673
-9.1349	-5.0772	-3.5961	-7.0725	-10.101	-9.7804	-6.8873	-9.4484	-8.4998	-14.401	-8.0826	1.2751	-15.489	-7.4176	-10.762	-10.657	-6.1554	-8.1671	-8.0496	-4.2516	-2.2876	-9.584	-9.7642	3.4263	-12.293	-6.5664	-6.7203	2.2059	-12.639	-5.6467	-12.788	-3.3874	-8.4782	-10.08	-16.64	-6.0729	-9.2331	-9.8338	-5.2462	-5.0954	-4.0453	-6.5408	-9.9764	-2.6119	-8.6498	-12.004	-13.402	-13.184	-1.6891	-8.8596
-10.951	4.2676	1.2113	2.3618	-2.0158	-3.7933	2.4576	-3.2026	2.2456	-3.2038	-2.7387	1.2883	1.4288	-4.1989	-6.2924	-2.6367	1.1805	-2.0536	-1.8144	-2.2421	-1.2796	-2.956	1.4815	-5.9995	-4.7816	-2.9212	-3.4335	-4.2814	1.9605	-4.51	-5.8254	0.4904	-3.2923	-5.2506	0.98372	-3.8589	-1.8499	4.5108	-1.1346	-1.8823	1.8477	-2.193	-3.8603	-2.0911	-2.2972	-4.3924	4.7791	-1.4164	-2.3295	-2.0745
-9.783	-7.5967	-6.4862	-7.4913	-2.8145	-7.775	-9.012	3.3446	-4.4375	-7.3082	-11.17	-4.8274	-7.6694	-11.901	-8.6753	-10.294	-7.3889	-7.1426	-7.0115	-9.8322	-12.688	-1.3613	-1.7669	-7.9004	2.2174	-11.368	-10.381	-7.7785	-5.148	0.38624	-5.7328	-7.7527	-9.3142	-3.2287	-6.9925	-7.665	-4.5878	-4.4761	-7.2401	-10.383	-8.5605	-9.3729	-9.8641	-11.268	-8.2064	-6.0957	-13.138	-5.7858	-5.6742	-6.2217
-11.243	-7.8701	-5.804	-5.4168	-1.4104	-6.5925	1.5448	-3.0557	-5.6892	-2.0971	-8.6777	-3.1318	-3.5345	-1.7194	-3.0758	-1.3952	-3.7458	-2.3959	-7.1966	-4.7108	-1.9216	-5.5963	-5.0474	-0.52009	-4.97	0.99687	-6.7508	2.6153	-12.253	-2.9251	-7.2878	-4.4049	-7.304	-10.699	-3.1358	-0.022756	-7.4849	-8.6124	-14.164	0.0039904	-4.6924	-3.1044	-10.59	-11.112	-3.8324	-8.5861	-2.4193	-3.7351	-4.8949	1.7905
-3.6127	-3.2	-4.5853	-5.1349	-4.1379	-6.0082	-10.447	-1.3398	-9.392	-14.93	-3.6163	-1.4241	-2.1834	-3.242	-0.58764	-6.4717	-5.3438	2.7058	-7.8963	-9.775	-7.6733	-7.3981	-7.6804	-8.4138	1.6308	-5.3705	-4.7199	-1.9749	-8.7539	2.0247	-8.4455	-5.7011	-7.6479	-5.1455	-4.0532	-5.6858	-8.9147	-5.7088	-0.52803	-8.1063	-1.5256	-3.8864	-6.8371	0.28642	-2.7184	-0.98715	-6.2681	-7.328	-3.8324	-6.4478
-1.0006	-4.1213	2.8468	-2.0475	2.2426	-3.4087	-0.34037	-6.3869	-8.2878	-1.6713	5.9838	-5.6802	-3.5551	-3.5655	-4.2779	0.48284	-4.3272	-0.85425	-6.7168	-3.4863	-6.2502	-2.2144	-7.2654	-4.5768	-8.5796	3.0063	-3.063	-2.2899	-5.0369	-0.45659	-5.0033	-8.2793	0.093805	-4.7383	-5.6139	1.0289	-6.7767	0.84329	-1.679	-0.97941	-3.8004	-3.3017	-4.3509	-2.1247	-5.3197	-2.3888	-4.6586	-5.2807	-9.3097	-0.79508
-13.095	-10.173	-12.828	-9.7428	-17.568	-14.109	-12.678	-13.062	-15.734	-7.4707	-10.324	-9.5937	-11.767	-8.4572	-8.6929	-11.664	-7.743	-14.111	-18.098	-7.5468	-18.071	-13.29	-10.538	-6.3589	-11.203	-18.814	-13.94	-16.741	-11.239	-9.2818	-3.9404	-8.8324	-14.926	-10.066	-15.258	-18.484	-18.78	-15.478	-11.37	-15.187	-10.722	-16.198	-13.768	-10.979	-11.02	-12.288	-8.5749	-8.4053	-12.197	-16.921
-10.866	-14.559	-10.198	-15.341	-5.5937	-15.04	-14.765	-7.2127	-12.557	-4.4323	-8.5144	-15.303	-9.4655	-1.7893	-20.654	-7.2827	-4.3875	-10.745	-12.219	-14.607	-9.1413	-6.3421	-13.6	-9.0469	-14.487	-12.555	-5.6019	-11.033	-14.737	-12.385	-6.7741	-11.989	-6.9046	-14.938	-11.245	-17.719	-5.2201	-11.138	-2.7863	-10.62	-8.5944	-13.678	-16.005	-13.007	-16.779	-5.9515	-14.27	-6.4406	3.478	-8.1705
-12.955	-8.3721	-8.0941	-8.4774	-13.764	-9.505	-7.8783	-10.427	-11.157	-15.783	-15.221	-10.682	-8.1486	-6.4328	-9.6706	-10.357	-10.677	-13.412	-15.177	-16.174	-5.4936	-8.6143	-15.644	-10.146	-13.748	-9.614	-22.702	-7.7127	-6.7752	-14.848	-13.138	-11.289	-7.4144	-13.842	-13.042	-8.604	-16.092	-1.4127	-13.465	-5.4341	-14.728	-5.8726	-12.941	-14.395	-10.81	-14.291	-15.212	-12.169	-17.494	-8.2814
-2.0047	-6.6358	-7.1075	-2.9148	3.6991	-3.0388	-7.6933	3.2584	-3.7479	-4.5915	-4.0728	5.9828	0.8043	-4.0024	-4.99	-1.8508	1.1859	1.8683	-3.197	-3.4314	0.42495	2.0922	3.4509	0.46673	-1.2309	1.8183	-1.5616	2.1458	-6.9767	-5.7104	-1.4605	3.6189	-3.6869	-0.13326	-3.8899	1.2266	-0.15908	3.6013	-1.5618	-5.3195	-6.7562	-5.7682	-1.3827	-3.0727	-0.23807	-2.7121	-1.5758	-1.8956	-5.1785	5.1499
0.94485	3.0861	3.496	-4.4809	3.0362	-4.0601	2.8973	2.1331	-6.2832	-6.9148	-0.13861	-6.4064	-4.6902	1.6947	-3.8546	-1.8888	-3.6436	1.3457	-0.64197	5.3299	-3.4499	-3.0913	-6.2881	-0.97377	-4.7719	1.0539	3.6441	-1.2866	-1.3988	-0.091691	-1.3538	5.9063	-0.60787	-3.0528	-5.5973	-0.78528	-8.3287	1.6936	3.6843	-9.2021	-3.748	-6.8433	-0.3122	-1.2507	-5.4196	-3.394	-1.1835	-1.9028	0.45847	-0.6417
-6.3091	-5.3586	-3.8627	-1.5832	-14.12	-9.1197	-12.427	-3.0755	-8.6781	-13.633	-4.3404	-7.3435	-9.2233	-8.2277	-0.16832	-7.8984	-0.25308	-11.938	-6.9602	-5.857	-3.1165	-9.2853	-9.0539	-8.8852	-13.564	-13.283	-5.7582	-13.665	-5.7915	-11.407	-6.9102	-6.6471	-7.0752	-18.796	-6.2634	-6.4861	-4.8531	-5.0653	-4.061	-10.036	-5.6282	-11.227	-6.051	-5.2769	-14.61	-8.2614	-6.7784	-6.3732	-5.1424	-10.051
7.025	-1.217	7.1064	4.9094	5.9505	6.5468	-0.56613	5.3792	6.0275	7.1598	2.9108	4.7988	8.9188	0.83622	7.0581	4.4089	11.122	1.8186	8.9293	9.3468	8.4082	6.9515	4.8126	7.7397	8.8461	10.059	12.779	8.1283	5.668	10.538	10.281	4.0056	6.4304	6.1478	3.5989	5.0089	7.6634	8.3121	8.4645	8.6598	5.3611	10.064	10.969	4.2264	1.3789	11.767	6.2233	-1.7648	5.4404	7.6308
10.421	5.5492	4.2525	2.3952	9.2596	4.7214	7.9577	6.0627	-0.73383	4.2544	1.4668	4.9673	6.0337	5.0825	5.5983	1.8107	13.631	-0.18137	5.4865	4.2447	7.5089	7.4465	2.5153	12.08	3.058	2.1879	4.4415	7.4903	0.1038	-2.4689	6.5514	7.3035	-0.25534	4.267	0.25307	-1.6833	7.7706	6.2409	4.334	8.5338	4.6772	7.5713	0.35879	1.8609	11.714	3.9733	3.27	8.4145	3.3595	14.55
-3.2434	-6.3123	-2.9996	-4.1319	-1.9934	-12.365	-6.1618	-6.1531	-1.9317	-4.0244	-2.1965	-4.7124	-2.8781	-0.77843	0.52594	4.2011	0.75727	-0.82374	-4.2063	3.894	-1.0529	-6.147	-3.2853	-8.1313	-5.2025	-3.0497	-1.4542	-7.1314	-6.5257	-4.6392	0.1665	-3.2627	2.6386	0.48014	1.295	-7.3931	-2.6658	6.3609	-0.10148	-2.6516	-8.5264	-9.1463	0.88161	-8.0779	-2.2475	-5.791	-0.81306	-5.9245	-5.7153	-6.2845
-0.88892	3.5728	-0.37115	0.35111	1.7225	-3.0196	1.7539	0.85732	7.556	3.088	3.6194	-2.0349	-0.16509	2.4678	-3.7833	-3.0925	-5.8709	-1.906	-3.8056	-1.551	-1.1139	4.3087	1.5739	0.012633	4.2413	-1.3069	-14.302	2.5756	-0.32186	-0.025946	-5.0357	-2.3668	-0.55534	-1.0359	-1.795	0.78234	-0.96858	3.3307	-0.47314	0.45337	-5.584	-2.0472	-4.5272	2.3153	7.9584	-3.5136	-3.9912	-4.1111	-4.3921	0.33805
-3.9406	2.5197	1.3515	4.7012	0.1182	-2.9527	-0.09266	-1.0466	-4.6406	-4.6568	3.6124	-8.6872	-2.1238	-5.0088	-7.2178	0.29156	0.017433	2.0241	0.6961	1.9978	-1.1901	-9.8443	-5.5955	-6.874	-4.1126	-0.52011	-3.6054	-6.4285	-2.4251	-0.31498	-1.2219	1.2957	-2.5723	-2.7688	1.0359	-0.8193	-1.8161	-1.5101	-1.459	3.3356	4.8913	-7.2601	-2.6542	-9.9231	-2.9165	-1.1111	-2.3477	-5.0085	-8.0554	2.5826
-2.3963	-0.69895	-1.627	-2.8495	2.5673	-7.4773	-0.53529	-7.145	-0.69044	-5.1968	-2.1245	-6.1855	-2.1065	-12.754	0.30435	-3.9288	1.7618	2.372	2.2971	3.4943	-4.2676	-9.011	-7.0613	3.5299	0.096591	0.090001	1.0564	-7.1525	-2.3555	2.5113	1.4954	-4.2808	-1.5004	-10.253	-3.3922	-2.3386	0.53205	-1.9463	-0.35186	-8.514	4.0065	-2.0747	3.8669	-5.6071	1.4781	6.3892	-4.3626	-2.2964	1.2668	-9.3684
-14.682	-10.788	-9.9117	-6.621	-12.949	-4.7784	-8.0403	-15.707	-9.9681	-17.729	-7.1251	-13.761	-7.7553	-4.3436	-13.469	-11.966	-6.7852	-8.934	-9.4342	-12.634	-11.103	-3.4184	-6.2146	-12.087	-4.8793	-14.392	-14.403	-12.603	-15.115	-8.7579	-16.12	-7.8678	-10.594	-8.9928	-13.372	-9.3338	-18.721	-13.342	-15.006	-5.6177	-6.7997	-18.004	-8.911	-11.278	-8.1612	-10.959	-9.7412	-6.4001	-4.5878	-9.584
-11.514	-9.5671	-20.02	-10.26	-11.056	-10.168	-9.6134	-10.586	-11.103	-10.302	-9.6462	-10.294	-10.519	-7.2593	-11.239	-10.975	-14.633	-8.1103	-15.705	-10.829	-6.8925	-14.339	-14.701	-12.589	-11.181	-15.11	-8.5274	-7.6156	-10.452	-13.545	-6.4942	-3.8063	-9.3968	-9.36	-12.356	-15.653	-5.6294	-11.354	-8.441	-10.75	-5.9831	-7.6692	-10.917	-6.7034	-9.3389	-5.6324	-6.2513	-15.63	-8.7603	-13.672
-3.5573	-5.0944	-7.4657	-3.1954	1.1524	-1.0987	-3.7795	-8.13	-6.0229	-1.0583	-6.6129	-0.49331	-6.1548	0.55293	-6.6058	-6.5321	-1.3606	-5.5232	-7.3773	0.29235	-1.3101	-4.52	-4.0739	-6.0542	-7.7783	-2.599	-1.2421	-11.39	1.7295	-4.4667	3.3498	-6.9615	-2.3124	-0.39839	-2.9458	-2.792	1.2143	-4.7848	1.9749	-2.6539	4.3465	-9.2447	-4.7817	0.41218	-3.3037	-5.1919	0.98033	0.081209	-3.9437	-5.4985
3.7016	-1.2234	-2.0319	4.265	-1.9547	0.48369	2.1185	4.8459	5.8027	10.067	-1.9407	4.0282	5.1629	5.0878	-1.4953	1.2703	-0.35005	3.1082	1.3252	0.10882	0.2681	5.8147	1.9695	2.1858	8.6505	11.168	1.5942	-0.0067403	-3.624	7.2716	2.2867	5.2258	9.9578	1.6664	4.2827	7.645	0.28969	0.07599	-2.6447	4.4691	0.82523	0.54434	2.7197	0.6396	7.3493	8.0378	8.4864	5.62	2.8482	8.2388
-7.916	-5.3387	-17.007	-10.788	-7.812	-9.7261	-12.568	-7.9191	-9.5349	-11.075	-9.5959	-9.7239	-10.094	-13.934	-12.905	-10.643	-13.656	-14.677	-10.107	-10.078	-3.7568	-8.7097	-11.616	-12.866	-14.245	-14.934	-13.496	-10.211	-14.469	-12.725	-13.896	-9.7842	-12.128	-13.316	-16.056	-14.541	-10.752	-7.5548	-7.7637	-6.2079	-13.159	-12.979	-15.854	-10.987	-17.013	-8.6738	-15.76	-7.8752	-8.3958	-9.6845
2.4644	2.1705	3.5108	4.8288	3.6484	6.1239	2.5571	5.8699	2.1373	1.1941	-0.68565	2.5129	5.7135	3.1913	1.6976	0.8671	-1.3035	10.781	7.0264	0.96494	3.0215	-2.0234	6.3331	5.0983	-4.6717	4.5082	-0.97927	3.549	3.7421	0.45787	7.1177	0.41761	-0.024159	0.13494	11.806	4.6106	6.2889	3.6434	-3.0471	1.1072	0.14934	2.8865	1.1626	2.1494	4.1482	7.529	3.7463	6.6507	-1.2795	6.4806
10.64	1.0528	11.36	2.74	5.1077	9.7055	11	9.1415	7.1034	6.8394	9.1727	6.1993	14.133	2.0908	10.401	6.968	7.8665	6.6929	11.559	16.208	6.1638	15.816	11.894	1.5792	4.6066	9.6005	4.5544	1.0982	8.0059	3.1138	4.5022	5.1878	7.7385	5.5373	-0.081496	10.21	2.2729	5.9526	15.774	12.62	0.75736	4.4335	9.489	7.2807	11.359	3.6078	5.2186	2.877	14.296	3.6152
-22.358	-22.382	-22.402	-19.591	-19.145	-19.878	-21.054	-23.961	-24.159	-25.204	-29.346	-20.243	-21.042	-19.288	-15.434	-28.276	-23.701	-24.171	-25.182	-21.812	-27.577	-21.603	-19.672	-12.332	-18.274	-30.479	-23.214	-23.525	-27.857	-25.559	-25.912	-16.821	-19.676	-23.757	-24.629	-27.177	-30.726	-28.747	-18.078	-21.691	-24.582	-26.815	-23.592	-21.266	-20.826	-20.489	-23.297	-25.862	-27.735	-26.299
-1.523	2.5224	5.6868	-6.6915	-1.8807	1.1943	2.78	1.7848	2.5103	8.9454	-1.0314	1.6945	2.7849	2.7035	2.3308	-1.7908	4.5845	1.3259	-1.8305	-0.52188	-2.9358	0.39612	1.2962	7.5142	1.8282	3.8745	-4.1966	2.4373	-1.5195	-5.7484	-0.20333	-0.52947	3.2284	1.0587	4.1246	2.5779	-3.2658	0.85985	-0.65021	3.1407	-1.203	4.1236	1.3525	-6.0774	3.1059	3.9394	5.2869	3.5386	2.7585	-2.6546
-21.147	-7.7439	-12.549	-12.132	-7.0648	-12.94	-7.711	-11.127	-13.882	-13.07	-17.792	-11.006	-14.241	-18.484	-3.9332	-17.014	-15.039	-13.791	-17.946	-13.447	-10.113	-10.885	-14.522	-13.671	-20.027	-15.585	-16.213	-10.289	-9.9297	-12.675	-10.06	-7.9764	-14.163	-14.576	-12.366	-14.582	-10.666	-11.717	-13.429	-18.462	-11.828	-16.057	-17.289	-13.163	-10.279	-18.709	-15.582	-15.332	-15.616	-15.727
-9.4571	-10.597	-13.048	-15.138	-5.6464	-12.413	-13.014	-9.7564	-11.359	-3.2744	-7.4699	-9.3428	-13.695	-12.708	-8.9015	-14.695	-10.587	-6.704	-13.994	-10.866	-5.5126	-11.107	-11.518	-13.551	-8.6888	-16.383	-17.516	-4.2908	-10.352	-11.699	-12.561	-15.346	-9.1085	-19.234	-12.287	-8.8274	-17.652	-11.208	-5.1355	-9.1378	-9.8019	-7.6497	-11.499	-16.851	-12.649	-11.986	-13.657	-11.858	-8.1882	-20.256
8.4873	5.1028	2.6585	1.5755	-1.5876	1.0041	-2.4564	-0.31717	5.0969	4.9298	0.52948	1.0897	-0.074835	4.5806	-5.3447	-4.2096	3.4432	-1.0298	0.52922	-2.8897	0.014744	-1.4957	3.7323	2.578	5.805	0.13945	4.7624	-3.6003	7.6915	6.1923	6.5626	6.0308	1.4972	1.25	6.1317	0.39908	5.7602	-0.87278	-0.32992	2.9739	1.2552	0.75866	1.4962	3.0884	0.42066	9.7504	2.4114	5.089	7.1518	1.8767
1.7803	-6.1156	2.9018	-5.4092	-3.8057	2.1452	0.0095259	2.1478	-6.4686	-0.8253	-0.99999	2.0499	-3.3686	-1.3417	-4.1473	4.0708	-2.7507	0.20853	-0.85927	-3.8463	-2.2	1.0882	0.30563	-4.4994	1.5004	-4.1378	-0.5026	-0.6319	-8.0083	-1.5717	2.0126	-6.049	-2.0789	6.1319	0.98665	-2.3663	-1.8242	-1.8833	-2.6022	-10.171	-4.3837	0.45811	1.551	-3.4183	-2.9058	0.4641	-6.4141	-4.97	-4.3305	-4.8701
-27.661	-24.643	-18.126	-19.243	-21.193	-25.733	-21.957	-32.318	-23.656	-23.814	-28.344	-17.267	-17.426	-26.774	-21.526	-30.658	-19.879	-26.126	-15.898	-17.688	-23.781	-26.028	-27.591	-17.522	-21.364	-20.299	-26.593	-19.939	-25.654	-17.393	-20.984	-20.719	-16.036	-27.132	-27.332	-28.679	-22.502	-17.266	-20.484	-26.047	-25.445	-22.2	-28.149	-22.138	-21.593	-19.313	-19.179	-25.785	-24.325	-23.401
-0.61398	-1.4977	-0.2746	2.9962	8.3847	5.8235	-0.41709	0.21908	-3.7542	7.914	0.22058	0.33878	2.9528	4.2558	2.6295	4.1421	-2.7951	-0.74356	-0.23497	0.43858	-4.2261	-2.9427	-0.21369	0.35853	4.4831	4.5895	-3.3769	2.3753	-8.7715	-3.9187	-0.62946	4.5825	-2.0667	7.72	-0.92522	4.8982	3.0483	1.4352	6.874	3.1572	2.3008	-0.68898	2.1859	3.0738	2.1094	-7.4206	0.52899	2.0617	2.3148	0.097063
-8.6583	0.58218	-8.7329	-1.2823	-2.4233	-4.4078	-3.7568	3.5247	-0.80054	-2.599	0.18375	-5.3209	4.5429	-2.2253	-6.6844	-10.223	2.5287	-4.9318	2.6073	-10.433	2.4389	1.199	3.3054	0.086894	1.2637	0.072097	2.1961	6.9381	-3.8551	-4.3381	0.50198	-4.0405	1.3146	0.8391	-2.1994	-2.3405	3.949	2.0411	-0.10278	3.2266	-2.7162	-0.020052	4.7938	-1.9681	0.24716	-5.6855	1.7019	-1.9173	-1.6589	-6.9555
7.2132	9.4659	3.7678	3.4366	7.6124	5.3793	3.5359	10.35	6.6982	5.0506	8.802	2.5294	10.168	2.184	5.1209	4.4925	-0.46216	2.6701	13.147	9.2411	10.083	5.8487	7.0102	9.0141	8.2468	-3.2363	5.5208	4.5041	6.6755	6.8282	7.145	1.3217	7.2067	4.3445	5.1104	2.6238	4.8894	6.5917	5.5382	1.4298	6.5814	5.6701	10.58	7.1577	8.0472	9.6566	7.6699	8.4205	4.6351	12.471
-3.1011	-3.9035	-2.8561	-5.3912	-2.0454	-1.9965	-8.5139	3.1642	-1.9942	-5.3849	-5.1697	-10.516	0.6167	-3.9835	0.12989	-3.7124	0.92214	-1.5405	-5.3223	-3.1734	0.88379	-11.774	0.29182	-3.7013	-1.3591	-6.9329	1.2547	1.6637	3.0871	1.0632	0.52953	3.394	3.8814	-4.884	-5.2365	-1.5432	-4.519	-6.5264	-0.026368	-10.69	2.7227	0.91787	-0.98878	-6.7331	-7.2927	3.4451	-4.7768	-3.9519	-2.8953	-4.5161
-2.8106	2.8333	-4.1083	-12.693	-4.8308	-0.32329	7.3493	-1.5906	-4.9332	-8.9227	-2.4179	-4.7896	-8.8022	-7.5336	-6.2854	-1.5119	-2.4841	-5.0109	-6.3094	-1.1087	-7.0241	-4.1374	-9.3273	-6.8919	-0.77759	1.6825	3.0408	-7.5736	-5.5003	-8.3769	-3.3168	-7.9979	-0.41825	-5.5721	-1.1084	-3.5147	-9.2807	-5.9909	-7.6053	-4.1277	-5.524	-7.5511	-1.182	-9.8686	0.10472	-6.6104	-5.3567	1.6345	-3.4131	-1.6447
-2.6394	-1.0527	4.5413	-8.4407	1.5204	-2.5558	1.3844	1.1312	1.956	-3.083	0.46409	-3.37	-2.4239	3.2527	-2.2744	3.6187	-2.666	-2.5972	-0.23998	3.2298	3.1261	-3.7024	-0.61108	4.7683	1.1913	2.667	0.11035	-0.46138	-1.2177	-2.0583	5.128	2.9838	1.7701	-4.0382	-7.8414	1.4174	-6.0896	-1.9389	1.3192	-0.56177	-0.72725	-2.1222	2.2915	-3.1308	1.8578	7.5051	-4.3401	-4.5231	-0.098057	-1.6922
-6.155	-4.3135	-2.3705	-5.2991	-8.9366	-3.8222	-2.6731	-1.438	-2.7697	1.7231	2.8893	-6.6458	-10.019	-5.2961	-4.258	-0.19449	-3.5197	-0.78761	-0.51805	-1.7851	-8.3919	-4.8319	0.21995	-4.0267	-2.1054	-3.8808	-0.49607	-3.0754	1.9999	-3.2567	6.7967	-4.6275	-7.7159	-6.8884	-2.3514	1.3452	0.6643	-2.6899	-3.8588	-4.9377	-1.4797	-0.70566	-1.4888	-6.3573	-1.9767	-2.7171	-0.68775	-1.7018	-2.097	-2.8529
-6.0913	-13.425	-11.182	-11.683	-9.0117	-16.479	-17.333	-11.806	-14.979	-8.9386	-7.4013	-5.7257	-9.0863	-19.559	-10.891	-13.288	-19.469	-13.426	-6.1512	-9.9315	-12.708	-13.795	-12.495	-4.4595	-13.842	-15.461	-13.093	-15.577	-8.0459	-12.631	-11.53	-11.71	-9.0765	-15.835	-9.057	-10.558	-6.4747	-8.1274	-7.5319	-11.358	-8.5936	-14.799	-16.299	-12.278	-7.0585	-10.268	-15.024	-12.709	-10.725	-13.663
-1.5044	-0.66565	-3.9143	-3.535	-2.8706	-4.5751	-5.4259	2.5327	3.0203	-2.2252	-4.9275	-1.2826	-1.9653	0.096968	-2.7505	-0.74076	-4.5161	3.0376	-0.97254	-4.9269	-1.3549	-6.5211	1.658	-5.4286	-0.73287	4.3494	0.94786	-3.7891	-4.2589	-4.3767	4.2396	-4.5372	-3.304	1.4129	-5.5837	-5.1205	0.98234	-6.8761	-3.5739	-8.4038	2.6424	-2.5807	6.2905	-2.9831	-3.9711	-10.65	-5.7423	-3.6346	1.2101	5.3091
-2.6777	-11.588	-9.5402	-4.4483	-2.8631	-6.1535	-2.0374	-12.306	-6.0102	-5.726	-9.1234	-3.6709	-4.9101	-7.8249	-7.3537	-5.1117	-8.8273	-9.0679	-8.2847	-10.744	-5.6243	-3.0943	-3.6602	-0.16898	-1.6778	-5.5656	-8.8291	-13.105	-0.12814	-5.3489	-8.7458	-8.408	-5.0986	-9.108	-3.362	-5.7059	-4.26	-1.0848	-1.4018	-4.773	-11.798	-7.4266	-2.8302	-7.2223	-3.5683	-12.28	-7.7899	-8.5303	-10.429	-8.9882
14.978	11.403	5.8583	4.0247	10.361	1.3884	6.533	14.665	8.0303	2.6194	14.217	7.4207	3.2933	8.3329	2.1165	11.305	16.216	8.277	3.4342	12.275	1.4774	9.9082	5.8527	7.2076	7.5781	8.4843	4.1455	4.5848	10.305	7.4095	8.7436	8.1918	4.1451	8.5952	13.414	-0.16538	1.1124	11.109	0.64527	4.8797	14.853	0.98108	6.9397	8.3364	7.6546	14.012	4.6688	5.0721	3.1242	6.6313
-13.684	-11.916	-6.2945	-6.3869	-9.6762	-10.292	-7.4648	-9.2463	-3.4641	-12.007	-18.985	-12.702	-10.482	-9.2066	-11.784	-10.256	-4.8262	-7.673	-10.106	-12.753	-11.448	-13.042	-5.3694	-8.4806	-7.5213	-7.504	-6.714	-9.2796	-9.2608	-11.295	-7.153	-8.7932	-10.608	-13.691	-12.684	-7.2033	-9.9026	-12.078	-14.942	-14.3	-10.016	-8.2384	-12.26	-12.164	-13.037	-10.988	-12.105	-12.01	-11.886	-4.7182
-16.913	-11.477	-12.518	-9.0419	-9.8202	-15.667	-8.9686	-12.603	-8.4769	-19.217	-8.0088	-10.885	-10.086	-9.2186	-12.429	-9.0314	-11.849	-8.199	-9.2984	-14.198	-9.329	-17.427	-10.232	-10.494	-7.0334	-6.6416	-9.2582	-11.645	-12.605	-12.911	-12.433	-9.9649	-7.964	-12.085	-9.2483	-8.8571	-11.891	-7.2895	-6.1026	-12.666	-17.28	-9.6468	-8.4685	-6.5839	-11.921	-16.909	-8.862	-12.38	-13.879	-16.24
-4.0767	-17.175	-8.0927	-11.184	-9.7948	-14.532	-12.009	-14.474	-10.771	-5.314	-12.948	-14.684	-5.6751	-9.6368	-16.355	-9.8922	-6.8834	-7.9295	-11.91	-8.6352	-10.988	-6.971	-10.938	-11.86	-4.3975	-9.3254	-12.373	-6.9119	-15.559	-11.352	-5.7505	-2.7545	-3.3933	-4.2596	-4.7965	-7.9083	-11.226	-2.6215	-6.8994	-11.114	-0.090726	-10.306	-9.3032	-15.292	-6.9376	-13.423	-12.134	-10.939	-15.067	-6.9249
-15.129	-9.9315	-19.44	-16.385	-13.341	-12.393	-14.61	-17.242	-18.79	-12.817	-15.927	-18.35	-17.85	-8.5259	-18.81	-21.097	-18.898	-12.868	-15.458	-12.747	-12.209	-18.227	-19.902	-18.308	-14.701	-13.003	-18.515	-14.224	-18.969	-15.607	-11.345	-17.285	-14.288	-19.656	-15.786	-15.108	-18.225	-13.422	-11.06	-14.435	-14.92	-9.564	-16.016	-14.386	-12.403	-16.197	-18.102	-17.38	-15.941	-15.141
8.3222	6.932	0.0018455	0.30122	7.9451	-2.6023	5.4751	-2.7458	2.5921	0.46531	2.4244	1.0314	-1.7352	0.23236	4.0448	3.2046	8.6717	5.0437	3.6214	3.1534	-0.050066	0.47391	6.5907	1.2725	0.50857	-3.8936	10.693	0.79281	5.1609	9.8776	5.915	3.0089	1.5334	5.1801	4.3496	4.3135	6.6873	-0.19271	-1.6065	9.6484	6.7899	4.6935	-3.0562	3.3379	3.836	0.91865	8.2229	1.2046	6.0209	0.27906
10.873	8.9547	5.8883	12.505	5.8517	8.1152	10.146	8.8329	6.7806	7.9011	11.794	3.6702	8.1394	11.242	6.3819	5.0479	10.623	2.286	5.9396	9.9153	12.676	8.1842	10.67	9.3478	5.3137	4.8174	6.3217	8.7866	14.408	14.04	5.6479	9.6006	11.29	10.656	4.9387	11.737	12.351	3.2099	10.47	8.4349	8.9397	6.0656	11.211	9.8739	8.7615	7.6287	7.225	11.757	8.8499	8.0743
-13.387	-8.7877	-20.057	-9.7634	-14.326	-8.1	-15.399	-11.111	-11.9	-17.581	-15.799	-13.512	-16.684	-15.025	-14.135	-14.904	-8.5198	-15.868	-12.881	-21.355	-19.124	-11.61	-13.557	-16.634	-12.953	-13.191	-21.244	-11.899	-10.544	-14.019	-2.9067	-19.921	-15.768	-14.761	-13.223	-16.944	-13.346	-9.5883	-11.795	-15.562	-9.669	-11.428	-13.639	-5.9694	-13.196	-11.457	-8.1609	-12.796	-8.5956	-13.574
-15.592	-12.335	-9.3146	-12.692	-13.808	-13.275	-9.9899	-8.56	-16.499	-8.5914	-8.7428	-1.0442	-13.108	-8.3055	-16.257	-11.868	-13.29	-5.2004	-14.914	-12.744	-13.218	-14.658	-16.601	-11.643	-15.268	-11.45	-19.041	-11.449	-13.896	-9.4191	-8.0781	-8.1735	-14.919	-6.3118	-14.044	-10.789	-10.994	-22.173	-10.633	-13.952	-10.278	-10.68	-16.056	-13.75	-11.365	-16.679	-9.6342	-10.747	-12.716	-3.6208
-16.886	-13.458	-21.733	-9.9258	-16.597	-20.21	-13.724	-10.389	-11.148	-13.41	-14.322	-23.996	-13.104	-16.023	-19.216	-16.026	-11.616	-12.689	-8.6765	-9.8199	-21.524	-12.086	-16.089	-15.003	-17.496	-10.656	-13.19	-13.509	-13.586	-14.487	-9.2031	-14.798	-21.441	-17.216	-19.866	-17.301	-13.628	-13.112	-6.7282	-16.793	-15.049	-21.466	-21.969	-16.034	-17.218	-10.902	-12.454	-12.122	-14.229	-15.499
-0.074983	-3.7158	-5.6248	4.0069	2.627	-7.5285	-2.9516	1.8536	0.78337	-1.1484	-1.9754	4.032	-1.5178	-0.44223	1.6501	-5.7749	1.0123	-3.6766	-3.5536	3.8692	-2.1789	2.9228	1.928	1.1158	-0.96703	5.4284	5.2659	6.0091	-0.77636	2.7194	1.9449	9.0617	0.077203	0.85716	3.6093	-2.4901	2.4349	-1.2872	-2.188	4.4226	0.81883	-0.44705	-2.2098	-3.1164	4.0741	2.5046	-1.391	-3.3205	3.4019	-0.27537
-12.509	-8.7705	-20.124	-11.028	-13.08	-10.932	-10.998	-12.887	-14.044	-11.861	-12.876	-15.52	-13.504	-8.1886	-14.466	-17.921	-9.4869	-16.422	-22.186	-11.575	-10.977	-13.002	-12.519	-10.115	-12.328	-12.853	-15.195	-8.2029	-9.4023	-19.207	-14.528	-13.728	-13.491	-8.3894	-14.37	-11.641	-13.973	-18.137	-11.421	-8.8653	-3.6293	-14.54	-12.849	-12.578	-11.597	-16.676	-15.497	-15.088	-15.292	-20.723
-2.8111	-3.543	-2.862	1.0125	-6.6659	-1.9179	0.9162	2.0523	-4.5816	2.7349	0.86272	3.0342	0.92512	0.77667	-1.7218	-5.8739	-2.6455	2.9979	-2.3481	-0.15449	-4.2385	-0.43176	-0.58669	-5.8565	0.20473	-4.6712	1.7677	2.8368	4.9807	-3.0037	-0.68799	3.1921	2.1895	-6.1562	0.32841	-0.43184	6.1744	-2.2176	1.7811	-3.0711	-1.4776	3.2816	2.3101	-7.6297	-7.9723	6.3322	0.65868	5.8849	3.2607	1.7063
1.8248	0.58144	-2.2265	-4.6995	-0.14781	-2.4088	-5.5126	-9.279	-0.48484	-6.7901	-9.2034	3.943	0.5369	-4.8501	-0.22009	-9.466	-7.7472	2.4946	2.3423	-5.6373	4.9423	-2.658	-4.2083	-6.4863	1.5977	3.1497	2.269	-5.8771	1.4284	2.1546	-0.1301	3.3404	-3.7453	-4.8446	0.5859	3.7874	-1.529	1.4574	-0.41264	-2.1794	1.0979	3.9134	-4.6794	-0.76908	2.079	-3.7967	-5.4272	-3.9147	2.0607	-9.1212
-2.7236	2.8339	-4.3038	-7.4944	-1.9097	-12.002	-2.7155	-1.6068	-6.2992	-10.401	-9.4739	-1.1727	-2.1022	-2.3736	-2.076	-3.2787	-4.3074	-5.9904	-3.7757	-4.2796	-3.1845	-2.6901	-5.2907	-0.10664	-2.3092	-1.8739	-5.1359	-3.3419	-5.9878	1.8715	-7.8168	0.83589	-4.546	-1.5834	2.4601	0.59701	-11.106	-3.9275	-4.2338	-4.2224	-6.6544	-1.0543	-2.9526	-3.4244	-5.1671	-0.56236	0.14043	-4.6844	-3.4947	-10.068
4.1296	0.43863	3.5553	8.3303	12.037	2.6912	5.535	8.128	2.9846	4.0137	3.348	4.6126	3.5784	8.5585	0.87529	8.1456	7.1473	5.495	2.297	5.2172	1.9921	9.8952	8.2	2.7361	-0.056545	9.6413	8.5948	7.7977	5.8738	2.1101	7.4813	5.4888	4.0007	3.1065	3.2288	0.15464	3.9985	6.3516	9.5969	7.0436	8.3831	3.1669	11.039	5.6136	1.5076	3.2315	6.8242	4.4742	0.31247	0.68161
-11.085	-14.53	-15.366	-13.485	-9.3903	-11.356	-12.678	-4.9857	-10.571	-16.654	-8.1875	-7.9487	-11.65	-9.2592	-9.6843	-7.0565	-14.118	-13.011	-6.8865	-14.29	-9.193	-4.9166	-11.121	-10.81	-11.873	-9.7901	-12.94	-11.508	-13.39	-10.7	-14.826	-9.4391	-14.63	-9.4093	-3.5538	-3.0776	-7.6481	-4.9164	-7.902	-9.3826	-12.08	-6.5087	-13.166	-6.1182	-2.769	-14.698	-8.403	-11.298	-14.534	-11.393
-12.676	-10.916	-6.7853	-2.5287	-7.4554	-2.2475	-14.256	-13.424	-10.693	-7.0674	-6.6902	-13.563	-12.474	-5.8189	-2.9631	-10.692	-5.1111	-13.02	-7.9872	-12.311	-5.4293	-11.19	-5.7487	-17.028	-10.078	-3.3317	-10.784	-10.755	-8.323	-7.1909	-6.8366	-9.4145	-10.493	-15.61	-4.1394	-9.6868	-4.8019	-11.56	-7.098	-8.3507	-1.1604	-3.588	-14.713	-10.84	-5.7562	-13.821	-11.591	-4.155	-14.823	-6.4485
6.8854	7.2594	7.6184	13.264	11.239	5.8061	7.3578	11.591	13.013	11.03	17.185	5.0882	9.4448	7.1777	5.2715	7.1905	7.3156	8.3704	12.035	4.7908	15.675	13.129	10.826	10.709	6.1213	7.4579	17.844	10.982	11.093	5.191	13.896	7.0031	10.977	11.461	13.759	12.439	9.5203	6.0596	7.9183	10.986	12.294	7.1684	9.4521	8.0093	13.524	15.302	8.3847	9.7162	9.3387	14.616
-15.176	-1.8888	-4.9723	-19.01	-12.686	-9.5595	-10.193	-13.868	-12.461	-10.041	-8.0969	-5.5475	-8.6472	-14.907	-6.3778	-9.3468	-8.5266	-19.158	-13.777	-14.031	-12.789	-14.468	-11.783	-5.887	-12.395	-19.757	-10.293	-16.526	-16.769	-10.267	-12.321	-4.635	-0.70675	-11.941	-8.7518	-7.7921	-10.843	-9.3877	-11.623	-10.047	-12.416	-11.16	-7.683	-13.742	-12.818	-15.763	-8.6185	-6.4685	-12.635	-10.919
-6.1613	-12.599	-11.875	-4.9605	-16	-11.753	-14.292	-12.169	-16.877	-14.513	-6.0768	-9.8367	-20.891	-4.1895	-9.9802	-7.6496	-12.65	-9.2262	-15.588	-13.075	-8.3791	-11.489	-12.569	-10.294	-13.38	-8.7949	-10.089	-13.644	-8.3981	-11.837	-12.27	-12.141	-10.041	-8.9686	-11.03	-2.0896	-13.267	-12.257	-17.223	-18.981	-8.5694	-8.6277	-10.667	-10.694	-5.3702	-8.5324	-4.4838	-10.884	-8.6402	-7.9519
-9.3419	-7.4827	-12.102	-12.492	-10.195	-7.9899	-10.196	-12.878	-16.86	-5.2132	-0.1619	-11.01	-13.357	-8.2136	-4.709	-10.952	-8.2984	-6.2313	-9.2922	-6.5964	-15.724	-4.6974	-13.876	-17.535	-15.69	-6.4003	-10.532	-7.5664	-8.432	-6.8746	-14.312	-5.4499	-13.512	-6.8147	-6.5219	-11.218	-13.216	-9.0309	-10.472	-2.4069	-13.377	-7.3238	-7.7312	-12.01	-3.997	-4.1999	-9.0082	-12.634	-6.6045	-6.1853
3.8255	1.5751	-1.6394	1.3913	5.3067	10.414	0.72246	-9.4313	7.2943	5.4487	4.1683	-0.15339	6.5827	5.7158	8.6024	5.753	-1.8229	1.9947	-1.3598	4.2198	4.5658	-1.9199	1.4106	7.3466	1.6518	-0.87768	-1.9066	3.9534	6.3369	0.62888	2.7168	-0.38184	4.2527	3.6551	3.9069	8.9109	1.5862	6.1239	9.9238	2.7819	0.68743	6.4556	-1.9059	-3.1156	0.915	5.4466	7.077	1.3016	-0.59216	-0.71222
15.48	10.359	11.866	14.548	12.341	6.1372	9.2857	10.005	13.825	4.4133	12.686	4.9322	11.12	6.573	9.2351	13.3	13.903	9.4054	4.1278	16.005	7.178	4.6802	7.8268	6.1739	13.823	8.484	2.8759	18.646	8.1663	5.8524	13.364	10.635	13.801	10.767	13.989	8.7686	15.941	2.5554	7.5463	5.0193	10.316	8.8851	4.1148	16.214	14.633	11.065	18.135	15.051	10.505	11.847
-2.2498	1.4621	-7.6102	-8.0559	-2.0446	-5.5902	-2.5521	-13.606	-3.8392	-0.1129	-2.231	-8.5931	-4.0598	-2.5684	-6.5211	-3.7424	-12.16	-15.157	-3.471	-8.7597	-1.4544	-3.0438	1.2735	1.7373	-5.5906	-6.2124	-3.7837	-6.5321	2.9064	-1.6068	-4.701	-4.241	-5.6513	-7.2311	-1.7756	-9.6717	1.6981	-5.2534	-6.0703	-6.4024	0.18813	-1.5275	-1.7789	-5.2147	-10.3	-4.5991	-1.3259	-2.9403	-2.3588	0.10435
-0.1834	-6.2038	-4.9808	-5.6205	3.4162	-2.2728	0.43363	2.0094	-1.1312	0.076577	-2.424	-2.497	-5.427	-2.3703	-4.1412	3.8145	-2.0263	-3.7737	-1.1436	-4.8923	-4.355	-2.3385	-0.97753	0.26735	5.2636	0.48907	0.33417	-0.20856	-3.5648	3.3931	5.6582	4.0836	1.3385	-0.15046	1.3694	-4.0101	-4.6531	3.2783	-5.5893	1.5577	1.9297	-7.6756	2.6577	-2.4849	-5.7265	-0.63406	-1.3087	-5.2915	-3.9363	-2.897
-2.8002	0.16416	-2.0276	-2.8473	-7.5826	-2.7871	-5.0947	-4.0589	-3.2152	-1.7033	-11.014	-7.4196	1.3134	-1.305	-12.564	-6.4974	-5.1461	-4.7446	-2.3773	-6.6872	-3.0853	-13.679	-7.4681	-0.25078	-13.484	-6.435	-12.575	-3.5469	-6.3903	-6.8053	2.4724	-9.1215	-7.8961	-6.872	-7.2344	-11.477	-4.5485	0.56785	0.029029	-4.9867	-4.3988	-0.84708	-9.0983	-7.4652	-7.3628	-2.7005	-4.1673	-8.8138	-10.208	2.4828
-4.7496	-18.227	-8.1274	-8.7563	-10.936	-12.805	-13.101	-15.761	-7.0517	-15.238	-10.324	-9.6898	-9.9662	-11.225	-4.3116	-7.8132	-12.063	-12.535	-10.069	-14.705	-9.6563	-14.884	-8.2406	-9.6574	-8.7388	-9.6466	-6.1118	-13.57	-6.6375	-11.553	-10.249	-7.1511	-9.6736	-10.302	-10.376	-7.806	-8.0562	-8.6571	-10.186	-17.025	-3.7984	-9.4152	-13.658	-11.009	-15.63	-18.189	-9.1938	-2.937	-17.308	-9.7519
10.28	12.809	11.694	10.722	8.2658	7.297	11.728	6.5862	15.059	8.4162	13.057	16.231	11.748	11.378	5.6146	13.683	6.5756	9.9833	16.177	18.799	4.8906	9.9625	1.987	11.075	9.1653	12.719	0.22334	10.646	8.8757	5.0138	14.98	5.9318	5.1401	11.725	11.036	13.84	11.69	6.1317	12.194	12.864	9.0497	2.281	7.346	10.206	10.293	10.555	4.4898	10.14	5.4778	11.637
-7.7581	-4.4341	-11.767	-7.6668	-8.519	-6.4533	-6.0797	-14.486	-4.4992	-12.876	-15.319	-10.136	-9.1915	-9.5095	-6.1507	-6.8379	-10.889	-14.309	-7.3494	-7.4033	-4.5993	-5.5042	-4.6486	-12.302	-12.197	-4.115	-7.2449	-11.285	-10.846	-9.3853	-11.463	-11.5	-5.7075	-12.244	-6.5698	-13.886	-8.7828	-3.1837	-11.951	-4.6061	-13.924	-9.8753	-7.7789	-10.776	-10.956	-8.0555	-0.56752	-9.5713	-5.6192	-12.037
-4.1764	-5.902	-1.0296	-2.4913	1.0586	-0.99957	-0.39852	-5.734	-5.5256	-1.7984	-3.6498	-1.3297	5.2234	-0.8128	0.70808	-3.4658	-5.5607	2.202	2.4322	0.24716	-0.31549	-3.5456	-10.572	-4.0556	-2.5792	-5.1014	-3.3991	-2.6358	-4.9593	3.2877	4.9074	1.8459	-5.3739	-3.5392	-4.0062	3.1684	2.0529	-9.3507	1.1281	-7.9027	2.855	-5.585	2.4565	-8.2904	2.2571	1.588	0.28527	1.3359	-0.80978	4.4029
-1.7898	3.7576	-1.7022	-3.6307	1.0799	-2.0578	0.16973	-4.2065	2.006	-2.7614	2.1115	2.0762	-2.4318	3.0617	1.1634	-3.3777	1.0531	-0.64685	-3.765	-1.3373	0.94088	3.1974	1.723	-8.0467	4.2782	-2.8102	-1.2507	-0.73813	7.0711	-4.6818	-3.1911	-1.3752	9.0257	0.94381	2.8279	-0.41805	3.1158	-2.0012	-2.9191	4.5816	3.55	-7.6124	6.0973	1.1201	2.127	-6.0638	-1.4202	1.9329	6.9435	1.8086
-3.5005	-4.9208	-3.8451	-4.0992	1.1852	-7.5014	-3.4796	0.97229	-1.1434	-2.083	-2.6834	-0.50331	-5.9207	-2.9334	-1.9554	-8.8308	0.029947	-2.1432	-5.426	-4.3741	-0.60871	-4.8078	3.6378	-0.80509	-2.4559	1.1076	0.32109	-6.1873	-2.3245	-5.5725	-2.5897	-3.6961	-0.31985	1.5404	-5.5537	-8.0518	-0.87591	-2.7564	-0.54683	-5.0517	-0.49262	-8.4475	-6.397	-8.8351	-2.2472	1.1772	-3.4271	-0.60664	-7.7367	-3.1985
4.8989	1.904	6.91	7.411	0.12496	3.5389	5.9422	1.1492	3.1985	2.2655	5.831	8.6551	3.562	-1.3658	7.2031	1.5383	4.9866	12.37	3.6169	5.351	9.6742	3.3297	4.7258	5.7498	4.6837	-5.1043	8.4094	3.2393	11.353	3.5475	3.5865	3.6699	3.0634	7.7243	3.2415	10.042	12.413	6.8185	8.4622	3.5724	2.293	6.5569	2.6052	12.245	6.5019	4.921	8.4594	5.8242	4.8603	4.9413
-21.439	-23.363	-24.488	-24.105	-24.626	-28.212	-20.506	-21.537	-20.567	-21.801	-23.94	-24.034	-22.775	-26.734	-20.59	-21.817	-15.815	-21.458	-23.177	-23.912	-21.677	-24.288	-27.806	-21.459	-24.215	-25.507	-21.863	-24.722	-22.835	-24.393	-19.614	-21.743	-15.978	-16.624	-17.288	-21.557	-18.45	-22.333	-23.117	-23.741	-25.757	-18.971	-17.745	-25.504	-17.247	-19.512	-24.78	-23.479	-23.451	-25.954
-5.0016	-4.6721	-6.7498	-7.1245	1.3015	-9.0807	-6.1039	-12.051	-9.9448	-1.3594	-6.9246	-5.621	-8.3575	-9.721	-7.2025	-2.2807	-13.3	-10.366	-3.5435	-14.026	-3.7534	-6.7344	-8.4053	-5.4876	-0.73503	-2.4431	-5.8982	-6.7263	-3.7492	-12.71	-8.6578	-11.733	-5.1988	-7.8906	-8.3947	-9.4508	-9.8896	-7.7671	-6.7377	-5.4041	-10.26	-6.524	-4.1034	-9.7578	-11.313	-7.793	-6.0253	-11.754	-9.1124	-11.838
1.1657	-6.6314	-2.8664	-3.6532	-0.88521	-9.6319	-3.9256	-2.7877	-4.0729	-2.8179	-1.4601	3.7862	3.274	-0.14306	-7.6788	-8.0347	-4.9505	-2.9672	-2.7711	-4.2896	-7.7509	-3.5802	0.49132	-5.2154	-7.0013	-0.93608	-4.2435	0.3023	-2.8635	-6.399	-2.9118	-4.3841	-3.1959	-2.0771	-0.21142	-7.6546	-3.694	-0.29257	-7.946	3.4507	-4.9304	-2.1308	-4.8274	2.7931	-5.0396	-9.9975	-7.562	-3.7932	-5.6782	-7.6901
5.0883	4.691	-1.8405	-1.0006	-2.2009	-4.7599	-3.9173	2.0497	8.3537	2.3058	1.3285	-0.90551	3.3159	0.36799	5.0706	-3.7679	-3.0543	-4.0803	1.8361	-0.084149	5.0849	4.4847	0.10345	1.243	-3.4487	1.2378	-0.044628	2.0945	3.8521	5.9942	5.2574	2.9061	1.9378	-4.8403	2.6782	5.0624	-1.0062	2.3286	10.44	-4.1836	2.8393	2.1903	-0.049666	3.366	-1.5514	-1.5836	-0.70021	-2.074	3.0952	-0.20658
-2.4414	2.8242	2.9049	-2.7643	-5.6599	-0.23787	-1.1857	-0.74542	-1.6075	-7.4341	4.1705	1.9632	0.90927	-4.7425	-3.0226	0.51519	1.2226	-12.386	-4.6018	6.0528	0.6926	-8.7143	1.5995	-1.557	-5.8898	-2.0119	-1.2435	-6.1323	-8.4658	-2.9555	-2.1863	-2.9333	-5.3471	2.7985	1.9419	3.3927	-7.4212	-3.9022	-4.9407	1.3844	-2.9146	-2.0541	-3.2962	0.70634	-0.47805	-1.9558	0.24915	-1.8947	-0.35838	0.22666
-2.3567	-0.62127	-1.7973	-1.3005	-0.50549	-0.56014	5.9586	8.6756	-0.92166	-1.7484	0.90294	-2.383	6.1728	1.3157	0.058523	-2.2587	6.1608	1.705	3.6942	1.6731	-3.0185	3.1175	0.17018	2.6647	4.0342	-1.815	2.109	1.2485	0.63186	1.4641	7.4745	1.4217	-0.80678	-3.4153	1.8813	3.8957	1.0601	5.1542	9.6033	1.0655	4.8956	-0.43035	4.1247	4.4048	0.023941	4.8423	3.1182	-0.17336	7.2201	6.8729
-17.782	-20.979	-27.347	-22.793	-23.939	-31.882	-24.229	-16.875	-21.572	-16.791	-19.764	-22.99	-20.997	-21.128	-17.301	-32.865	-25.154	-14.97	-22.553	-20.97	-24.965	-20.716	-26.02	-18.056	-28.142	-20.581	-20.288	-22.257	-15.986	-25.873	-21.71	-22.516	-28.448	-23.326	-24.363	-22.777	-15.267	-23.585	-22.495	-16.138	-22.007	-24.819	-15.551	-21.293	-18.121	-19.541	-25.67	-28.962	-19.797	-20.195
18.423	-0.17816	8.9817	7.8074	5.1226	10.973	7.5549	10.737	6.9254	11.245	13.587	6.6088	8.5159	7.4547	9.6697	5.4702	-2.2364	3.3369	10.245	-1.5261	6.5251	4.6055	10.716	9.5257	9.1276	10.112	5.4087	10.491	12.179	5.9985	9.6937	6.7125	5.607	8.0426	4.6032	3.433	11.536	8.5658	8.3411	-0.26589	6.3306	0.27986	7.2961	10.628	8.1365	8.1913	10.024	5.2585	16.664	16.381
0.71659	-4.6644	-1.647	0.50646	1.5842	-1.5351	-2.2214	-9.4339	-7.6195	-7.5983	-9.3297	-6.2344	-3.2423	0.97407	-7.1006	-7.308	-2.3918	-7.544	-8.5449	-8.1308	0.6598	-2.6761	-3.5435	-9.1662	0.2706	-6.8088	-9.1853	-1.8852	-5.3503	0.96754	-3.4586	-0.58199	-2.6355	-6.2894	-7.1899	-2.048	-3.958	-7.8601	-9.406	-5.806	-4.8457	-3.5007	-5.4649	-3.0311	-4.8579	-3.328	-0.95371	-3.0095	-5.8089	-4.1795
-15.99	-13.573	-11.53	-9.3519	-6.2647	-10.205	-8.1544	-11.134	-10.023	-2.2862	-9.5561	-14.258	-10.752	-11.213	-15.672	-12.179	-16.1	-15.199	-18.746	-15.698	-9.9894	-8.9869	-10.527	-11.722	-10.091	-17.249	-15.114	-14.867	-14.232	-13.533	-15.61	-21.47	-12.451	-16.964	-8.1373	-14.929	-13.668	-14.632	-10.266	-11.358	-15.069	-15.708	-8.7046	-15.917	-9.6703	-12.406	-11.519	-12.82	-10.477	-10.87
-3.3731	-4.3214	-0.12401	3.0385	-10.992	-7.0027	-3.9588	-5.0364	-9.8128	-4.4911	0.094888	-2.1012	-1.9469	4.6237	-0.6444	0.71044	-2.0635	-3.8546	-6.2104	-1.6651	-5.782	-6.8359	-8.5751	-0.31348	-1.0714	-6.0014	-0.13294	-6.9895	-9.4613	-0.97099	-3.6213	-3.8248	-3.514	0.89524	-5.1412	-3.8201	-6.5039	-5.5435	2.6218	-8.5607	-2.3114	-3.084	-1.793	-1.1675	-10.154	-2.3206	3.6801	-1.1935	2.9441	-7.6932
-21.54	-9.229	-17.663	-17.151	-19.268	-12.838	-10.574	-11.2	-11.604	-19.25	-16.72	-11.632	-16.986	-17.018	-15.988	-10.699	-14.934	-8.6908	-10.746	-16.092	-11.753	-17.313	-10.21	-15.363	-16.449	-14.29	-15.189	-17.423	-17.707	-18.072	-10.448	-12.615	-11.749	-7.8347	-14.312	-15.143	-10.705	-16.835	-13.169	-10.53	-18.307	-9.9749	-18.182	-10.969	-9.7352	-15.939	-13.837	-10.749	-15.872	-14.113
-4.5843	-1.4772	-3.2925	-5.3562	-4.3442	-1.5712	0.88935	1.2632	3.9906	3.3194	-7.9152	0.3665	-5.5006	6.5524	0.14385	1.8767	-0.054294	-3.4139	-2.4883	-2.952	-0.97733	2.4949	-1.8932	3.3142	-0.25709	0.16844	-5.266	0.52367	7.9416	-2.1987	0.59482	-8.6615	-2.2841	-5.7498	-1.9616	2.4497	-4.5314	-4.0157	1.294	0.33043	5.9108	-3.6007	-0.51355	-3.2851	1.4738	-1.7731	-4.685	-2.6364	-2.7829	-7.3864
5.8415	3.9803	-5.5572	4.4936	10.081	3.1577	1.4746	-1.0634	8.4208	1.2412	9.3461	7.0517	1.6069	7.391	2.6312	8.9843	3.9561	3.0206	6.9788	7.5088	7.7881	9.7025	8.7906	8.3223	5.0089	6.5142	7.9555	6.5306	1.735	4.8349	1.1536	7.1908	8.6796	10.652	11.262	-0.054212	2.9389	7.4809	12.725	4.5423	6.7433	9.6285	5.1246	0.87802	3.6859	9.6602	3.2375	0.39451	10.352	1.7209
-11.907	-11.11	-16.769	-7.3335	-13.749	-9.1289	-10.798	-16.4	-4.8814	-15.121	-14.861	-10.336	-14.387	-9.9464	-7.7159	-10.179	-14.314	-11.603	-8.1724	-8.2563	-11.181	-10.024	-9.6111	-11.352	-9.0818	-13.003	-15.842	-5.7406	-9.1405	-8.7826	-6.4056	-10.88	-11.249	-12.313	-13.41	-10.73	-18.892	-14.645	-10.229	-10.225	-4.0539	-11.667	-11.874	-8.6756	-14.719	-12.291	-14.756	-10.814	-10.774	-7.7218
-21.199	-23.147	-18.389	-21.161	-19.153	-23.2	-23.01	-20.384	-21.414	-18.766	-23.514	-22.392	-19.926	-23.709	-25.185	-22.176	-33.12	-15.856	-22.04	-21.814	-17.058	-21.035	-20.008	-20.507	-23.25	-18.816	-18.913	-14.414	-21.836	-21.748	-22.242	-17.388	-24.456	-22.712	-18.41	-21.708	-20.678	-18.315	-33.158	-21.469	-24.479	-22.979	-25.764	-19.173	-25.953	-19.11	-15.295	-25.067	-17.625	-18.405
-19.901	-22.452	-22.562	-30.104	-27.791	-19.355	-24.889	-27.105	-18.055	-18.695	-21.227	-19.062	-27.296	-26.128	-25.75	-28.131	-23.826	-24.055	-25.543	-18.224	-15.941	-21.251	-21.828	-22.405	-21.496	-22.261	-19.87	-26.496	-27.631	-25.615	-24.994	-22.648	-25.103	-22.512	-23.297	-23.835	-28.583	-16.774	-23.696	-19.655	-25.978	-19.711	-18.786	-21.026	-22.447	-17.446	-19.738	-16.17	-24.624	-24.976
0.041988	-2.3816	-2.9066	3.1416	-3.1608	-5.3913	-4.5823	-0.54239	0.18132	-10.307	-3.6867	0.45119	0.51464	-3.5132	-1.2348	-7.0387	3.1498	5.4153	-2.7629	0.83414	-2.0988	-8.4097	-0.32575	-3.6348	-0.22058	-5.6531	-5.6497	-4.7357	-3.8487	-6.2311	-5.4187	-6.6378	0.73975	-1.1048	-0.38947	-4.8396	-2.348	1.7116	4.0721	-5.4451	-8.4095	-3.1934	-2.2008	1.113	-3.7883	-2.5419	0.90569	0.95893	-6.3138	-3.8604
-22.274	-17.798	-28.577	-16.977	-24.331	-23.655	-17.806	-15.759	-22.158	-19.473	-24.143	-13.995	-20.884	-17.655	-22.821	-26.732	-21.703	-21.691	-21.774	-24.694	-20.389	-15.677	-18.196	-24.936	-16.438	-25.375	-18.078	-24.335	-24.496	-23.418	-18.061	-26.153	-17.036	-16.797	-18.659	-23.991	-28.836	-26.055	-15.878	-23.153	-30.557	-24.708	-21.464	-23.041	-17.726	-21.218	-21.55	-21.014	-20.578	-19.321
-4.3285	-5.1013	3.1428	1.2466	0.86129	4.6768	-0.3127	-0.21805	-5.3997	-0.24349	4.4728	0.82173	-0.98068	-1.0838	-3.7955	0.6811	-0.82155	-1.0591	-0.00023187	-3.1929	-0.63067	0.61549	-3.8073	-1.3379	1.291	3.865	-4.4353	0.30956	-0.083135	-10.08	-6.4093	-1.1447	2.3924	-1.7408	-0.98993	-0.97259	-0.01001	-2.1802	-4.0224	-1.9678	-2.4091	-1.0758	-9.1842	2.9907	-4.9199	-2.611	-4.0612	-2.4556	1.712	-2.6038
-20.304	-16.216	-10.97	-11.575	-14.716	-11.361	-13.4	-13.136	-11.924	-10.931	-15.412	-12.645	-11.192	-8.403	-21.964	-8.6923	-13.705	-8.3919	-13.271	-14.903	-16.991	-16.285	-15.777	-14.561	-9.3417	-12.011	-11.713	-17.812	-16.26	-11.751	-15.957	-8.0282	-15.918	-13.831	-10.114	-15.494	-15.602	-13.533	-19.422	-14.041	-17.25	-9.5317	-16.401	-15.626	-11.879	-12.346	-11.562	-13.332	-14.079	-13.22
-14.614	-9.1573	-8.5883	-9.24	-12.777	-17.326	-9.2957	-11.72	-21.316	-18.678	-13.948	-6.7921	-14.41	-12.043	-10.99	-17.016	-22.069	-15.464	-12.019	-5.0749	-9.9555	-12.272	-14.363	-6.6678	-1.4266	-13.848	-9.8928	-17.335	-20.66	-17.483	-11.854	-11.323	-17.468	-11.934	-12.828	-14.433	-4.6973	-16.168	-14.053	-14.041	-16.119	-13.343	-16.232	-11.568	-13.46	-17.495	-13.362	-16.628	-14.235	-13.794
-23.473	-23.105	-26.326	-22.812	-25.166	-23.769	-17.121	-21.378	-17.909	-21.376	-18.239	-25.048	-23.18	-23.131	-31.715	-17.994	-19.645	-25.057	-19.353	-23.425	-19.704	-23.431	-25.465	-15.218	-26.701	-21.456	-25.144	-23.824	-21.097	-18.857	-13.462	-18.321	-17.192	-25.115	-23.713	-22.428	-21.318	-20.268	-26.313	-25.329	-21.248	-20.183	-18.277	-14.809	-20.388	-21.706	-23.297	-21.415	-23.927	-26.537
6.7192	9.0478	5.7195	11.836	13.874	3.8412	1.9946	2.5956	13.479	5.9861	6.2324	7.1706	2.1944	8.0914	8.8163	5.1007	13.38	11.17	5.6433	13.484	6.7073	13.429	4.8105	8.082	7.0057	1.6721	4.305	4.9005	9.2198	0.078257	12.556	6.2087	7.9602	2.8719	4.1718	4.9598	10.683	6.543	7.0932	5.0254	14.876	5.0009	8.61	5.4688	4.3478	2.7459	4.5663	3.5073	11.402	0.6035
-0.70365	0.3248	7.5012	-4.2906	-5.045	0.034726	-1.771	0.67427	7.9018	-0.23459	6.169	2.2108	6.8774	4.5745	7.8763	3.6284	11.954	5.0309	2.2832	4.8224	1.6015	-3.8822	-1.2092	1.5326	-6.3593	-3.7718	1.8729	5.4503	4.5003	2.4445	0.57063	-1.7742	-1.5086	-0.08012	1.8979	4.3186	1.2081	-1.4535	2.0573	-8.628	1.7221	1.1974	3.7325	-0.67537	-3.1316	0.47054	-3.0556	8.7759	4.6801	-0.47083
-0.67741	3.5061	-0.93085	4.7374	-3.0703	-4.6764	-5.8677	-1.18	-1.8573	-7.9935	-0.32148	2.6961	8.0932	0.037137	-0.53084	2.0543	1.6449	1.0815	0.75993	3.9639	1.6859	-7.7853	3.2918	-2.6243	0.79704	-4.8079	2.7643	3.6357	2.1669	1.3829	1.4782	-7.6471	-0.43858	-7.7904	3.2216	-3.2906	0.38718	-1.7259	-2.753	0.75859	-3.0044	-4.4786	3.4525	4.2992	2.3061	-1.0274	1.0369	0.098303	-1.8036	0.77181
-8.7286	-11.061	-8.8314	-13.979	-11.564	-12.525	-8.3546	-12.963	-13.513	-14.708	-15.727	-6.149	-5.6121	-10.65	-14.37	-3.2079	-6.0534	-12.63	-7.5927	-13.147	-13.695	-12.702	-4.5191	-15.143	-16.617	-13.582	-11.829	-11.448	-14.449	-7.8961	-5.9152	-10.499	-12.768	-16.069	-6.4716	-11.664	-9.7673	-9.5144	-8.9922	-6.9946	-14.153	-1.8797	-8.669	-9.2543	-14.157	-11.897	-8.6557	-8.9514	-13.83	-11.111
3.9405	-6.0098	7.734	5.5128	1.8239	3.7926	6.9011	4.9153	8.0764	2.6741	7.4176	6.5079	9.4178	9.8151	6.2133	-4.5651	3.5169	1.2691	7.4389	10.874	3.5873	5.0108	4.0795	9.5089	12.664	2.4888	2.3204	8.6628	-2.3844	3.0089	11.584	2.4289	6.4253	7.5256	6.6651	5.7111	6.5882	5.596	8.6755	5.1773	10.191	-2.0898	9.0205	4.1558	10.383	4.3051	4.7803	2.0479	3.0654	3.589
-15.417	-16.762	-11.325	-14.756	-12.757	-13.479	-11.563	-11.675	-9.1058	-14.427	-11.243	-9.9302	-10.211	-7.859	-15.291	-11.403	-10.691	-9.2828	-13.091	-5.5929	-8.5208	-6.6557	-11.938	-13.357	-9.3858	-5.3721	-7.9002	-7.1521	-8.464	-18.579	-16.234	-11.036	-5.1878	-9.4967	-14.332	-8.3753	-8.5161	-14.384	-16.519	-10.846	-12.28	-11.757	-12.802	-11.688	-13.572	-6.7374	-7.546	-13.135	-13.906	-11.9
-7.509	-3.2507	2.6584	-0.81067	2.6128	-4.3316	0.70608	-3.0066	1.7451	-5.0048	-4.3566	-7.5403	-1.7068	0.72107	-1.6812	-2.2414	2.2475	-0.46086	-3.3625	-1.5047	-1.5897	-2.9237	2.7939	3.0756	3.9263	8.2722	-0.36822	-5.1861	-4.4532	-1.5063	3.9172	3.2119	-0.65496	3.9145	-5.5009	2.8298	2.3114	-3.114	-0.74745	-6.1374	0.9342	-6.7763	0.90886	0.95852	-1.0463	3.7741	-0.71568	-5.156	5.9482	3.8454
0.23252	-1.4631	1.8142	1.0446	-0.51096	1.8329	5.3195	0.47059	3.4909	0.46699	5.1171	-3.9509	-0.84666	2.4135	-3.1348	-0.76628	-2.1238	0.063002	-1.3978	2.8958	5.5925	-5.0056	1.3838	3.6569	2.707	1.3955	6.8883	0.83976	-4.2488	2.7339	4.2657	3.2728	-2.3469	-5.6411	-2.5067	8.8844	5.4658	-3.5177	4.4429	-0.93572	2.8976	-1.4337	9.8702	-0.090352	4.4042	0.85769	-3.6972	-3.6994	-0.23322	-1.3099
2.1405	12.3	3.4479	12.573	7.0793	11.696	11.418	11.102	9.2576	6.9133	7.0253	4.83	7.8516	9.5731	4.6286	9.7804	7.3083	4.4367	3.153	12.513	12.819	6.9788	4.2679	2.9394	11.479	11.051	11.404	3.5417	10.852	7.6183	6.2237	6.5776	3.9064	8.0361	5.4001	15.297	-0.37119	2.0027	2.2713	4.1614	6.7585	12.743	11.424	4.4175	9.1664	12.262	12.29	14.995	15.535	2.5459
10.762	7.6995	14.083	6.1895	7.0758	4.1102	4.8603	4.9492	8.861	9.3461	10.186	3.9249	5.8919	3.4	12.884	-2.6798	7.4164	4.0187	10.615	1.9286	3.2061	12.367	14.364	2.5767	9.8978	5.0235	2.1573	11.249	5.0803	7.8795	3.6826	8.7707	9.3448	10.273	8.9065	6.7243	9.6739	10.014	8.7037	5.8718	8.6695	-4.6702	3.35	4.9298	5.5029	8.3179	8.7049	12.787	12.141	9.6061
-2.4954	-5.4976	-7.1231	-5.7333	-3.3129	-12.475	-1.3215	-8.4014	-10.179	-5.9999	-2.8307	-3.572	-1.8025	-6.6133	-7.6181	-5.8085	-3.9227	-4.0925	-3.8488	-4.0762	-0.87288	-5.196	1.5464	-10.97	-2.1721	-6.9226	-3.0173	-3.3047	-2.2414	-2.3104	-5.6586	-7.4773	-0.72376	-4.7458	-5.1559	-9.3912	-7.4992	0.27887	-2.7859	0.74664	-7.3285	-11.788	4.2687	-0.29179	-6.894	-3.1056	-1.1658	-8.084	-2.415	-8.9411
11.945	6.0797	5.2635	8.3436	2.1895	12.712	9.3799	5.1904	6.274	2.9534	0.28189	5.1194	8.6776	5.4992	5.5865	14.65	11.163	13.181	7.0268	11.297	4.4034	1.7342	1.0639	7.3061	4.8586	8.3383	12.65	12.708	14.417	10.891	9.8309	3.5928	2.9525	11.666	8.1297	4.8845	6.0861	6.2271	6.5296	6.1447	7.3427	11.552	12.83	2.3071	6.7262	4.1856	9.8273	8.8245	8.2288	8.6513
-13.055	-10.911	-12.481	-13.759	-15.927	-16.285	-19.201	-18.238	-11.539	-14.784	-14.834	-11.525	-10.552	-7.0303	-9.4957	-14.203	-16.931	-12.05	-11.757	-9.5659	-15.277	-14.611	-8.771	-15.38	-19.576	-15.201	-17.06	-14.225	-14.191	-16.48	-15.415	-12.739	-18.35	-20.598	-12.181	-16.241	-12.787	-18.589	-14.061	-11.833	-6.9475	-12.565	-16.056	-11.012	-11.517	-14.193	-11.789	-13.096	-10.41	-18.517
-1.7126	1.6371	1.4739	-1.6498	0.10229	-0.15948	-6.0253	-4.4709	-5.7084	4.354	-0.73997	-0.15477	0.48605	-1.1636	-4.8622	-4.0311	-8.3018	-0.65481	-1.2498	-8.4976	3.1406	5.5158	0.93414	-7.3884	0.54835	-4.5845	-1.3208	-5.1159	-0.23321	-5.6873	0.044557	0.061024	-3.3099	4.2874	-2.317	-3.2765	-1.7385	-3.4984	-1.6967	-3.0899	1.764	2.1137	-2.493	-1.1545	-1.6154	-0.19911	-0.87774	-8.7311	1.1429	3.9402
5.6359	-2.5174	-2.5186	0.37542	-1.6185	-2.2178	-0.26408	3.3966	1.839	-2.6626	2.8652	2.5838	1.3383	3.0707	-0.56966	-0.89317	9.6771	2.6854	2.1141	1.6746	4.0122	3.4618	3.0028	-0.68673	0.33257	2.6369	0.29198	5.3456	-0.86175	2.884	4.2205	6.4945	0.037252	5.1481	2.1125	4.1928	-0.62369	3.0708	4.8231	0.074992	3.1319	2.988	2.1368	4.6721	3.0573	0.084855	-2.4474	0.85335	-0.636	-1.9896
3.7852	0.3214	7.197	0.063868	-4.4551	2.5326	8.284	5.6201	1.3086	3.191	5.64	1.3263	-7.3929	-0.93729	4.0256	-2.8348	1.1914	7.6844	0.3069	1.9214	3.8746	4.7528	0.072316	5.6136	-2.693	6.0768	7.9521	2.7972	1.0407	2.1216	0.38772	-0.81845	3.5319	2.5821	3.2456	5.3382	1.0363	0.43539	2.9644	6.1136	5.4347	6.4367	-0.013215	-1.1631	2.2513	4.32	4.4126	3.0049	-3.481	0.95814
-12.444	-7.304	-3.1184	-5.5846	-2.3559	-4.1412	-3.3159	-6.9456	-7.3247	-4.7789	-10.071	-6.7322	-3.8039	-5.093	-6.1229	-10.57	-4.7402	-6.5008	-6.7445	-5.9535	-0.70647	-8.3021	-6.0693	-6.4723	-7.6674	-1.3981	-3.9772	-8.977	-8.3498	-11.789	-0.71225	-1.9128	-11.402	-3.0576	-7.4769	-3.5088	-4.1959	-5.185	-6.1078	-8.2944	0.54772	-2.5188	-4.7301	-5.4997	-6.2804	-7.222	-8.0992	-3.682	-7.9871	-4.0029
-9.3186	-10.429	-16.193	-11.867	-12.086	-13.362	-11.611	-16.77	-18.88	-8.9564	-19.071	-11.011	-10.274	-16.907	-11.089	-10.123	-10.776	-14.119	-7.7819	-14.181	-16.176	-18.376	-7.2149	-14.668	-10.72	-17.966	-15.544	-13.996	-14.842	-15.384	-5.759	-18.359	-23.28	-14.024	-13.807	-15.21	-9.1696	-13.988	-10.658	-14.311	-10.209	-15.472	-14.147	-11.364	-13.118	-10.574	-17.388	-17.173	-15.41	-10.811
-3.9621	2.8971	-1.9717	-5.5824	-5.455	-12.183	-0.80906	-6.4464	-5.1028	-10.389	-0.43993	-8.9841	-1.2622	-4.1321	-7.9732	-9.742	-4.4144	-7.232	-0.38334	-3.767	-1.6885	-9.5359	-12.968	-10.085	-5.9108	-7.6707	-0.73904	-6.2513	-8.1492	-4.1058	-11.334	-6.503	-9.3323	-6.3972	-8.2032	-3.0674	-3.011	-6.7982	-15.571	-8.7358	-4.7292	-7.1659	-9.4004	-3.7497	-8.0544	-8.0917	-7.1656	-14.45	-11.089	-8.174
-10.243	-10.176	-12.187	-5.3984	-6.2251	-5.9428	-5.2455	-6.5809	0.57567	-0.89323	-10.426	-4.94	-4.2004	-1.9489	-5.1597	-5.8166	-12.446	-2.8798	-3.2075	-4.4577	2.0619	-8.1581	-6.3182	-10.176	-12.522	-7.9091	-2.5134	-5.9495	-1.7752	-4.6616	-7.3655	-0.70975	-7.7251	-15.112	-5.7727	-1.479	-4.3437	-8.7903	4.8778	2.2956	-4.1929	-4.7246	-3.0172	-2.7252	-8.5313	-9.2555	-6.2754	-8.6963	-11.415	-3.9022
10.306	8.9001	8.0487	7.8729	12.152	0.86493	6.8257	3.3353	8.3584	8.3538	3.8957	6.0311	9.7575	14.117	13.379	5.3428	7.716	1.3709	4.1364	8.5164	4.6877	8.6114	13.614	6.6962	8.2911	10.931	4.6032	1.0852	4.9612	5.7066	12.186	15.093	7.9443	9.7269	11.344	5.8387	8.6291	11.546	10.889	8.6012	10.269	8.6212	6.5978	8.1869	1.1548	12.836	0.53224	2.4035	5.679	15.631
-10.586	-2.9505	1.1297	-10.07	0.55338	-4.7396	3.417	-1.3026	-4.3716	2.9961	-2.9437	-2.1942	1.4385	3.6308	-3.4889	-4.0351	-7.77	-3.0931	-2.6963	-1.6786	-2.6278	-8.2032	-4.7881	-4.3814	-7.4625	-4.4108	1.4384	0.063548	1.9358	-2.7711	-1.516	-1.3983	-3.0226	-6.1799	-0.41851	-10.283	2.8152	-3.4706	-9.3425	-2.2739	-10.329	3.2921	-1.9476	-0.80457	-0.7558	3.4203	2.623	-8.7301	-4.5769	-1.3337
-2.6951	-7.8685	-3.7255	1.1218	-1.0532	-4.0632	-4.4038	-2.1839	-9.1016	-4.6101	1.2834	2.1514	-1.4272	-5.5874	0.26217	1.3667	-10.679	4.7438	-3.5993	3.1101	-7.816	2.4928	-4.0293	-5.1737	-8.952	-3.0637	1.4194	-6.3379	-2.516	0.60622	-5.25	0.4826	3.1508	0.18799	-2.5209	1.1463	-0.96505	-7.5872	0.15505	2.5334	-5.4208	-7.2069	-3.9587	-4.581	-5.4688	-1.5298	0.045775	1.6845	-4.9233	2.5143
-4.7741	-9.0892	-12.178	-16.063	-11.884	-8.8099	-6.9647	-10.248	-16.454	-5.6593	-10.592	-10.121	-9.7785	-6.3034	-12.98	-10.257	-6.6434	-12.028	-11.977	-8.6181	-15.532	-10.522	-8.7927	-7.305	-11.782	-9.8031	-6.9287	-12.066	-11.143	-12.1	-7.9543	-10.937	-13.242	-10.177	-12.352	-11.278	-13.556	-15.114	-11.478	-8.77	-4.2475	-13.8	-7.0367	-12.674	-12.538	-4.8028	-5.7661	-7.2365	-11.736	-13.257
-2.9043	-6.9504	-6.8914	-2.0124	-14.474	-4.8916	-8.4218	-5.7868	-6.4247	-18.337	-11.717	-13.758	-12.715	-7.4116	-2.4404	-12.041	-17.052	-6.9644	-10.703	-13.22	0.40465	-9.1179	-13.643	-14.422	-8.189	-14.602	-10.954	-10.18	-10.046	-12.847	-12.91	-15.935	-9.629	-8.6495	-13.695	-11.923	-6.4124	-8.428	-12.997	-11.952	-18.089	-7.1791	-2.8492	-6.9121	-6.6483	-11.242	-6.3535	-11.988	-4.1673	-14.146
-2.3676	2.025	4.5205	4.2029	1.3719	-7.3271	-0.85101	2.9194	0.21579	1.3905	3.8551	3.7669	3.7601	0.012001	9.5176	-4.5487	-2.4624	-1.5957	-1.5808	2.6176	1.9391	6.1076	0.39511	-1.1602	4.5073	1.9784	0.38335	0.83811	-4.7584	-0.46825	5.079	-0.24496	2.5189	-1.8745	1.092	-3.4383	4.7154	0.88624	5.3056	-0.82278	0.12164	0.98209	4.7328	0.43405	0.38036	2.233	0.4324	-5.3625	-0.60155	4.8434
5.2661	0.55885	-0.16528	-1.3983	-0.8384	0.43448	2.1028	-2.1221	-0.93268	2.3696	2.413	1.6239	-2.4039	-0.10939	2.0233	-0.32713	-4.0203	1.0656	-2.5329	-3.3996	-3.096	2.3978	1.6833	2.1246	3.2942	0.33096	2.7056	2.9956	-3.2747	0.30927	-6.5614	0.84384	1.0933	-2.3223	0.12478	7.6072	1.5346	0.10566	-0.21524	5.6726	-2.3506	-3.5828	7.21	-1.0059	0.96103	-1.7837	-3.6335	4.9723	-3.6842	1.5843
-1.6479	4.088	1.8329	6.8165	-4.4067	3.4108	6.1402	1.6981	-4.0717	-4.5925	6.257	4.5459	3.0405	2.7015	-2.2041	3.8825	2.8335	1.9039	9.1163	5.2989	4.2513	-0.16763	4.4859	2.4024	1.6514	3.1841	2.8053	5.2171	-1.4801	4.9161	3.7878	5.1352	0.88636	3.6646	2.6504	-0.37814	4.066	2.445	1.7397	0.64055	-2.2075	6.9815	8.6716	-1.2145	-0.79696	9.8036	3.2639	4.7463	-1.2211	8.458
-16.699	-13.557	-17.922	-17.677	-19.93	-13.489	-15.868	-11.493	-17.344	-13.543	-19.603	-13.829	-17.36	-13.109	-12.961	-20.052	-11.505	-9.819	-11.946	-18.23	-15.814	-16.506	-16.151	-12.744	-13.707	-12.196	-12.379	-11.344	-9.31	-20.897	-17.094	-15.132	-18.47	-15.943	-11.674	-14.418	-17.366	-13.37	-18.541	-18.268	-16.73	-18.189	-9.9479	-10.734	-13.383	-20.54	-17.501	-11.45	-9.4544	-19.335
-1.5304	7.1808	-3.1671	1.5509	0.34366	-0.70502	1.7868	-1.6825	-3.8071	5.4367	10.087	-5.1622	3.3565	2.1896	-3.1277	1.3846	1.0529	-0.016746	-2.3506	2.6437	6.1759	-0.68963	6.9368	0.9341	2.7925	-0.85756	0.43357	-0.23045	-0.24582	0.14003	5.1497	0.045911	6.0408	0.21654	3.004	4.5304	-1.0991	2.4829	-1.8107	-0.45882	-0.044535	-1.7741	3.1161	1.3221	4.082	-1.2241	-3.1729	-3.644	0.7908	-1.2997
4.6148	3.7454	5.9006	5.7583	0.95063	4.1347	-0.87576	5.0272	-2.5066	5.9058	-0.55587	7.5682	8.9308	0.33567	-4.1252	-0.58162	0.62932	1.5656	-0.15808	1.43	7.6738	3.1734	6.3874	2.9232	1.3418	3.2267	0.39622	5.4321	2.4944	6.4566	-2.2343	2.992	2.8358	6.4911	8.4006	9.2289	1.7613	3.7354	6.5914	4.3029	1.3729	3.7102	5.368	3.8339	4.1996	6.2781	0.54253	6.8801	1.4245	3.8892
-1.2386	1.3157	-3.8515	-1.3822	3.3023	-3.9718	-4.3858	3.6861	-2.2655	0.60522	-1.332	-0.71683	-5.8793	-0.45768	-0.35481	-2.3854	-1.2658	-6.4518	1.5222	3.4802	-5.257	2.063	-4.7985	-0.25426	-2.1369	-5.9828	-2.2656	-2.354	2.5145	-3.2107	-7.4877	-1.0897	-4.9023	-1.1216	-0.25724	1.8861	-4.3935	1.0772	-2.6145	-1.5975	2.1398	-3.8939	-6.1884	-1.3765	-0.84514	3.0298	-4.9133	-1.1114	-5.6933	-5.8206
1.4504	1.1423	-2.2533	4.9962	1.6403	-6.4817	0.18987	0.246	1.9871	-3.4872	-0.52051	-0.53548	7.0775	4.3667	-6.9682	0.92731	1.5063	0.86434	3.2506	-0.52031	0.16477	-3.3594	4.9291	-1.7255	-7.4112	-2.8064	-4.017	3.2785	-1.6671	6.275	-4.9338	1.1825	2.8775	4.2024	5.9384	-2.855	4.6614	-1.4495	4.4697	5.4218	-1.7153	-1.275	3.2082	-4.3526	0.28156	-4.5175	1.6148	2.2319	-1.8718	4.0871
2.3446	1.1375	0.5299	0.66278	-9.0163	-2.2039	-4.0696	1.7275	-1.1769	2.8893	0.53644	1.3616	-6.9449	-4.8987	-1.8917	-0.57112	-6.447	-3.6509	-1.3441	-1.945	3.3376	-2.2453	-5.2965	-4.9144	-5.6952	3.5231	-4.4956	-0.74743	-4.0441	4.246	1.4342	1.3341	-3.4852	-2.3859	-2.9547	5.2014	0.12729	3.7068	-0.50713	-2.1495	3.3021	2.6771	-8.7758	2.9198	4.6572	3.2444	3.6952	-5.0293	-1.9394	-0.73568
-23.126	-20.731	-20.432	-24.39	-23.742	-22.696	-15.52	-27.659	-20.259	-22.171	-22.779	-26.064	-28.175	-21.809	-21.194	-19.901	-24.883	-19.048	-22.03	-21.091	-22.451	-25.941	-19.028	-20.409	-16.704	-19.043	-22.545	-24.104	-24.046	-27.252	-22.71	-22.386	-27.069	-22.479	-21.422	-25.668	-26.87	-20.489	-16.516	-21.736	-20.08	-16.711	-17.673	-19.878	-23.768	-25.42	-19.233	-30.327	-23.857	-27.52
-10.599	-7.1615	-5.5271	-4.0667	-9.6215	-4.3873	-4.3978	-7.5601	-5.214	-2.8832	-4.8431	-7.15	-3.406	-0.3321	-3.9992	-1.6681	-2.2068	-6.4743	-6.3706	-12.48	-7.8331	-5.9746	-6.2511	0.15981	-6.1756	-2.4047	-2.1894	-2.0572	-13.12	-4.533	-8.6699	-8.3781	-7.0796	-6.4542	-6.9482	-5.3386	-8.1715	-0.90678	-12.575	-9.4239	-6.0363	-3.2594	-2.2509	-1.8603	0.82856	-0.23056	0.71498	-7.0131	-9.8691	-7.9029
-5.3733	-2.612	-4.2225	-5.7861	-1.7173	-1.5067	-0.46809	-2.0959	-2.163	-4.8439	-0.86065	-5.7899	-3.2364	2.0688	2.5382	-6.346	-7.6948	-3.1275	-0.62205	4.9438	2.8396	-2.9459	3.579	-5.9711	1.9124	-3.995	-0.36389	-1.9837	-0.30579	0.93411	3.5906	-1.6229	6.1433	3.8017	-4.6644	-4.1377	11.006	-3.6964	-2.4254	-5.9989	-7.9769	-6.8948	-3.7924	3.2282	-1.2018	4.7568	-1.6142	-2.224	-7.8833	-2.8557
-2.7209	-1.1217	-0.63344	1.633	-3.8239	0.033839	4.8168	-1.7272	3.335	-0.6284	5.8606	3.4218	3.4937	2.6335	-5.1417	1.7429	10.32	-9.5186	4.6979	3.593	6.0637	1.2411	5.243	5.9326	0.55101	3.391	-0.95526	-0.73931	2.9086	-0.20737	4.3029	-0.19823	0.31004	2.5389	4.96	2.5452	3.0116	2.2213	4.221	-6.9976	7.161	2.1485	-4.4648	9.3895	-2.1879	-5.8193	2.6023	0.23118	-4.9258	-3.5945
-10.433	-12.615	-15.566	-14.246	-7.654	-8.7196	-10.072	-15.111	-11.563	-11.779	-8.2028	-9.5218	-8.4387	-8.2734	-17.314	-17.788	-12.724	-12.177	-9.2072	-5.1655	-14.542	-13.95	-19.883	-13.215	-10.584	-9.6742	-6.202	-15.489	-8.8904	-8.8847	-8.6052	-8.116	-11.462	-8.2205	-15.365	-11.813	-12.895	-11.374	-19.852	-6.5697	-8.6265	-10.981	-6.0964	-15.098	-8.4703	-12.734	-12.148	-13.87	-10.934	-14.52
-11.963	-18.79	-14.929	-14.218	-13.357	-12.637	-14.55	-7.3718	-8.4951	-11.881	-12.296	-9.9919	-10.47	-11.262	-10.932	-13.192	-15.069	-15.512	-16.076	-6.4707	-11.107	-9.1226	-17.917	-8.3331	-17.871	-11.362	-12.281	-8.2255	-20.726	-15.576	-16.586	-6.1578	-6.6192	-15.893	-16.786	-13.447	-15.839	-7.3011	-12.042	-15.147	-13.626	-18.398	-15.318	-15.036	-11.937	-12.456	-14.801	-14.122	-6.2898	-12.742
-9.7967	-18.853	-11.797	-14.919	-8.0284	-10.356	-6.8288	-14.9	-10.564	-11.653	-16.557	-10.95	-12.809	-14.015	-7.5027	-16.589	-9.2756	-15.952	-11.451	-11.528	-15.435	-9.3483	-14.28	-11.275	-13.311	-12.714	-10.292	-11.706	-14.376	-2.2406	-10.055	-10.286	-10.807	-13.738	-14.476	-14.531	-13.328	-10.21	-7.0177	-10.743	-11.041	-12.557	-8.6206	-9.0814	-16.292	-11.47	-10.106	-21.471	-9.4652	-16.419
1.1875	-1.584	-3.2849	2.4562	-2.5422	-4.7921	2.9595	-0.35309	-1.8061	1.6049	1.4085	-2.1773	-6.2783	-10.734	-2.6207	-2.9383	-3.2704	-6.6551	-1.0524	-4.7448	0.46114	-2.5384	-7.5901	-4.6522	-8.3722	-7.4965	-2.2287	-2.6467	0.34965	0.35399	0.20353	1.7061	-9.4789	-2.77	-1.8982	-1.8985	-2.1185	-0.32808	-1.4295	4.7138	-5.5608	-3.9623	-0.49827	-2.6774	-9.3006	-4.0926	-4.6005	2.0566	-4.418	-4.8191
-14.239	-10.183	-13.098	-17.681	-6.544	-14.539	-13.764	-10.502	-17.278	-17.6	-13.702	-8.6462	-11.996	-17.613	-14.007	-15.529	-11.992	-11.592	-14.364	-12.4	-13.146	-19.811	-16.668	-14.815	-18.102	-10.592	-10.111	-11.428	-19.753	-13.633	-14.413	-16.634	-15.307	-9.1192	-18.428	-12.942	-10.58	-16.36	-17.22	-13.092	-8.2072	-17.792	-7.1348	-16.664	-15.923	-11.392	-11.127	-10.631	-8.6533	-15.166
-14.617	-6.9584	-9.2231	-13.895	-21.655	-9.1979	-14.583	-15.389	-16.835	-11.961	-10.688	-12.804	-16.004	-11.615	-9.1531	-9.6733	-7.3997	-7.6655	-8.0253	-11.859	-16.545	-15.048	-13.715	-8.3996	-10.956	-10.788	-8.7389	-9.0937	-13.443	-8.0605	-11.92	-16.296	-9.9481	-20.045	-7.573	-11.505	-9.147	-13.711	-12.89	-4.2855	-7.8893	-18.11	-10.697	-14.603	-13.458	-15.565	-13.411	-14.853	-7.8086	-10.822
4.5087	-2.9022	0.15158	5.8694	-5.9661	3.0797	-2.269	-1.192	0.37848	0.65287	-3.8824	3.8026	-0.9175	-5.1952	0.72326	0.98283	0.47291	5.1537	-3.7097	-0.94902	-3.9317	-1.9397	0.60315	-9.6608	-3.0607	-1.1004	-3.3036	1.0257	-1.5147	-1.982	-4.8048	-0.017105	7.0742	-0.70539	-5.9021	1.9669	-2.8036	3.0283	-5.8332	0.34624	-1.0716	5.032	2.8201	-2.905	0.83399	-4.498	3.7641	-8.5184	-2.6092	0.01856
-4.4737	-11.372	-8.2662	-6.9655	-3.9919	-4.7709	-5.0805	-13.369	-6.3703	4.7928	-0.12598	-6.7444	-8.9967	-10.043	-10.412	-9.5701	-5.2798	-5.4245	-7.6817	-4.0299	-2.6588	-3.5699	-7.7343	-5.4006	-3.3923	-6.9728	0.31581	-5.418	-6.3054	-3.4142	-3.095	-4.9052	-9.9479	-10.555	-6.8039	-6.9064	-11.53	-5.0942	-5.8038	-7.0118	-0.75901	-7.3678	-5.543	-5.712	-3.8208	5.2686	-3.3787	-9.6833	-7.6059	1.0115
-4.8568	-1.2764	3.0513	4.6635	4.051	7.7403	-0.046236	-1.669	-0.14408	-5.5196	4.6188	-0.8821	3.0729	0.49985	-0.48038	3.5982	-2.3224	2.0632	-3.7	2.4594	-1.0639	0.20362	-5.5896	-1.1187	-0.64733	2.3134	-6.468	2.0302	4.3999	-3.3396	-5.3925	0.0046812	-2.7586	5.6363	3.4286	3.1722	1.5071	3.6894	1.4876	3.2779	0.36135	-2.8344	-5.4728	0.094486	1.4486	-1.6315	-4.1871	-3.3649	-5.3157	-1.3371
-10.083	-14.364	-19.617	-10.514	-13.039	-13.72	-13.936	-12.921	-18.701	-9.1529	-7.4	-9.0612	-7.1977	-17.007	-14.033	-11.893	-12.794	-14.848	-8.6611	-10.455	-5.6035	-12.274	-17.864	-12.411	-6.7038	-13.198	-8.8154	-12.328	-12.437	-23.65	-12.737	-15.75	-9.9598	-9.6997	-10.998	-17.403	-12.462	-9.3644	-8.2903	-10.691	-14.353	-9.5738	-11.434	-14.798	-12.145	-17.356	-12.869	-13.395	-13.409	-11.252
3.8301	-3.4058	-4.0621	-8.3448	-8.5793	-8.4183	-11.541	-4.6553	-9.3073	-12.614	-9.2642	-8.0743	-7.4688	-7.9738	-11.786	-7.732	-4.4724	-3.7642	-4.1817	-11.009	-4.4847	-11.1	-11.543	-2.4287	-6.9759	-8.7923	0.49172	-7.0585	-6.577	-5.2514	-4.7352	-7.8727	-2.3884	-7.8905	-11.404	-3.7691	-6.4969	-10.261	-2.7994	-9.1947	1.7775	-7.1634	-7.6564	-4.4792	-5.8036	-9.1258	-4.5354	-4.595	-3.6663	-7.5703
-4.9186	-6.5902	-6.7778	-9.8018	-2.8322	-15.802	-6.228	-4.1536	-10.441	-9.3417	-17.519	-6.292	-8.3699	-11.017	-7.1519	0.085182	-10.887	-5.6311	-11.253	1.044	-8.1727	-6.8456	-6.8955	-12.397	-10.333	-12.5	-5.4282	-7.6728	-9.8049	-7.2959	-7.2114	-4.4689	-10.365	-6.1994	-7.1054	-2.5642	-5.3193	-7.9948	-6.0418	-8.4121	-11.92	-5.9634	-8.6374	-6.0403	-14.586	-4.753	-4.5003	-9.9101	-11.96	-5.8656
-6.1009	4.9471	1.136	-1.8036	6.9555	2.001	6.1449	1.29	4.939	1.186	3.2211	-1.6699	2.2397	-3.188	4.0075	5.0943	2.3484	2.9406	3.722	-3.2285	2.7822	5.0636	1.7223	2.4649	6.0667	2.7943	8.1626	5.0551	0.63137	-2.7868	-2.4734	4.9585	3.3931	2.6617	2.9127	4.817	-0.70136	3.1782	-1.655	-3.2137	5.2013	1.7047	5.6843	4.3112	-1.4777	4.5453	0.61478	-5.0206	-1.7939	-0.23043
8.9798	9.8128	13.398	5.6781	13.804	7.8959	4.9436	11.341	8.6684	16.964	10.659	6.6763	3.4415	10.923	12.059	3.5744	8.7044	8.1071	1.9216	15.072	10.343	1.9564	14.466	8.2736	4.3168	10.145	8.9883	6.2089	10.38	7.881	4.898	8.0681	9.661	11.959	4.3003	6.8653	12.975	10.17	6.6241	5.1878	12.281	5.4856	8.7608	8.2185	14.274	10.106	15.074	5.7846	0.2023	5.7192
-6.0406	-10.825	-20.602	-10.89	-8.6383	-6.6681	-7.1022	-6.2753	-2.0293	-8.3404	-12.338	-11.757	-10.679	-10.365	-19.531	-10.063	-13.701	-5.9514	-2.6207	-8.3882	-15.56	-8.718	-5.3251	-8.8865	-12.324	-4.6197	-11.006	-14.34	-12.334	-8.2419	-9.8589	-8.7958	-11.152	-13.998	-12.665	-7.8959	-14.201	-10.747	-7.2154	-7.0367	-8.7599	-8.6114	-12.599	-11.085	-8.3785	-10.757	-6.1462	-13.373	-14.546	-10.564
-3.918	-5.1556	-5.1855	-3.3017	-1.5214	-7.4304	-5.6577	-13.914	-1.6984	-3.9897	-12.776	-6.3302	-1.7196	-7.1753	-9.0748	-7.6438	0.84463	-4.0383	-5.6662	-1.0579	-4.4105	-4.5241	-2.7618	-5.3339	-7.9749	-4.4032	2.0913	-5.4758	-2.2558	-5.187	-4.0128	-10.06	-3.1096	-2.5648	-6.1127	-0.79944	-6.9995	-4.6411	0.25606	5.4478	-6.1741	-3.7769	-5.4365	-6.1808	-3.6934	-4.6553	-0.49922	-5.1159	-5.376	-5.8829
-17.374	-24.919	-24.465	-24.788	-22.054	-27.805	-22.1	-20.493	-21.482	-21.444	-28.589	-19.911	-28.719	-23.555	-22.55	-13.998	-24.467	-22.602	-16.864	-24.147	-21.599	-21.486	-16.421	-18.475	-27.149	-24.141	-22.937	-24.334	-22.721	-23.249	-19.994	-28.567	-30.674	-24.036	-17.219	-20.288	-18.978	-19.241	-23.843	-23.133	-15.474	-22.44	-26.922	-17.732	-21.024	-21.63	-21.053	-23.945	-19.632	-24.414
-14.856	-6.9248	-11.252	-15.4	-9.9891	-16.432	-8.8988	-21.351	-4.1774	-13.753	-11.399	-9.7055	-10.988	-9.8603	-10.18	-13.952	-10.406	-15.248	-17.727	-11.054	-9.6765	-19.975	-12.206	-12.168	-14.224	-12.831	-20.547	-9.8831	-15.53	-9.9469	-9.7031	-14.058	-5.7326	-15.784	-18.516	-9.7727	-11.013	-9.8889	-13.574	-14.853	-11.431	-12.854	-14.595	-6.0753	-8.7574	-12.109	-9.2658	-12.718	-7.1095	-5.258
-3.2408	-0.86907	6.1854	-0.69707	2.0581	0.30301	-0.11	-6.8244	-2.3883	-1.8335	-1.0425	-7.1421	-0.32143	-6.6692	-2.8483	2.3139	-5.654	-1.179	-5.8193	-0.012714	-2.1393	-0.96607	-1.3917	-3.7409	-6.0265	-1.8074	-8.8632	1.5747	4.5212	4.0296	3.7132	-0.27268	1.5866	-0.37655	4.4124	-4.4687	-7.627	-9.0632	1.5676	5.9817	6.469	-4.0277	-2.0173	0.066381	-2.465	-0.8558	2.9746	-7.8702	8.1987	-1.7934
-10.386	-11.426	-7.698	-9.4015	-5.305	-8.4469	-0.55192	-4.5279	-2.8603	-5.2238	-4.4924	-12.928	1.4146	-4.5858	-10.264	-3.1935	-5.9703	-6.8271	-10.226	-11.957	-2.5278	-3.006	-1.2792	-5.57	-7.3204	-10.016	-2.8794	-2.661	-1.7873	-5.5563	-5.8386	-13.866	-5.1879	-0.73594	-3.9228	-8.5065	-2.5831	-9.4046	-8.1836	-8.0186	-8.3287	-2.5222	-7.5608	0.45109	-2.4127	-1.6585	-1.2014	3.1186	-5.2918	-2.8019
-3.1511	-3.17	10.209	5.2304	-0.42429	3.1378	-2.7752	4.3569	-6.4923	-5.5641	-4.9718	-6.9676	-6.939	-1.7586	-3.9621	2.5945	-7.7238	-3.0232	4.5066	2.5941	-2.8153	-6.8719	-2.479	0.86717	-7.5359	-5.6511	-0.29901	2.0213	-2.6725	1.705	-0.030431	-3.8085	1.365	5.0608	-1.1968	-5.3335	-1.6354	1.8143	3.8821	7.1046	-1.5055	-7.6676	-7.7333	-3.9531	-1.796	-1.1902	-0.69093	-0.60674	-3.4307	1.3563
-8.8544	-2.7749	-12.803	-7.5837	-18.59	-18.049	-12.66	-12.583	-15.251	-12.669	-16.28	-13.969	-9.061	-12.933	-11.676	-13.652	-8.5904	-17.983	-10.334	-12.708	-7.5717	-10.953	-12.866	-16.001	-12.803	-17.319	-14.659	-13.929	-13.385	-9.9905	-11.152	-9.1881	-12.841	-16.604	-10.841	-9.9424	-7.8252	-15.777	-14.002	-17.009	-8.6967	-11.641	-14.06	-12.341	-13.179	-11.361	-19.365	-16.792	-16.22	-15.693
-13.75	-17.137	-15.538	-13.986	-12.749	-17.503	-14.555	-13.592	-13.183	-13.391	-14.928	-15.662	-16.585	-13.822	-15.536	-17.146	-12.925	-12.253	-12.188	-14.579	-23.262	-13.959	-15.111	-16.075	-15.008	-15.87	-13.401	-14.016	-12.731	-16.366	-15.872	-16.986	-18.077	-16.365	-15.853	-16.641	-13.835	-18.225	-12.266	-14.658	-5.9107	-19.888	-16.56	-7.4113	-6.4912	-12.182	-7.8884	-18.236	-13.719	-15.231
3.5761	3.1163	2.1779	-1.3024	3.066	1.8718	1.3012	3.955	4.4623	-3.3381	-4.2532	-1.8409	-2.1596	6.4034	3.2775	4.0194	1.77	2.8063	2.223	-4.1242	-0.27921	3.4663	4.2581	5.7681	3.9963	-2.326	0.1626	0.11453	2.3731	3.4958	6.0294	2.0153	11.124	0.88436	3.8034	4.7848	2.238	2.2079	-0.8189	0.31658	4.6463	1.3185	-4.0865	7.2536	-1.5337	-0.77667	6.0107	9.73	7.7469	8.4796
-13.886	-13.126	-16.179	-18.033	-13.499	-12.09	-12.338	-17.335	-20.226	-14.687	-13.345	-9.2831	-16.471	-17.998	-12.896	-16.139	-17.223	-17.287	-17.393	-15.627	-11.187	-12.637	-16.09	-16.391	-12.245	-15.334	-16.284	-12.291	-16.219	-16.559	-13.738	-14.76	-18.517	-16.617	-14.94	-19.882	-16.328	-13.291	-14.893	-16.374	-7.621	-17.11	-17.682	-10.862	-11.619	-6.5815	-17.362	-14.882	-18.809	-18.602
-14.126	-13.358	-7.6056	-11.677	-4.786	-14.602	-16.284	-11.696	-4.02	-10.737	-11.94	-9.5455	-7.4365	-10.899	-8.6901	-14.598	-8.7661	-10.17	-12.791	-11.292	-11.178	-20.682	-18.314	-14.465	-6.2327	-8.6894	-14.987	-18.283	-15.764	-13.122	-12.379	-10.147	-13.696	-10.255	-11.582	-6.1328	-9.6959	-8.3639	-11.32	-8.8422	-13.644	-11.121	-18.516	-11.118	-20.209	-10.926	-14.078	-12.904	-11.294	-9.2944
0.42349	3.0756	-1.1809	2.873	5.8733	5.7984	2.665	7.0802	6.6508	1.6909	4.0545	10.413	12.685	7.9456	-1.3873	4.5993	6.2611	6.715	-0.13459	3.1724	8.7534	10.711	8.7623	1.47	10.836	6.1461	6.7285	3.989	-1.0457	6.2287	8.6532	1.2594	0.84782	-2.1092	4.8926	-2.6818	3.6127	-0.41892	5.3296	2.2878	6.1726	5.1925	7.5321	7.949	6.9469	6.8487	13.662	1.1342	2.5449	0.80231
-18.802	-9.6403	-16.355	-9.925	-9.2663	-8.1706	-14.535	-12.816	-17.356	-17.165	-12.319	-11.145	-14.236	-22.894	-16.52	-15.33	-6.9932	-19.51	-19.6	-11.244	-15.831	-12.294	-19.832	-10.469	-14.392	-14.148	-21.452	-13.029	-9.8059	-14.859	-14.112	-12.701	-14.301	-17.591	-13.972	-16.995	-17.533	-16.451	-19.407	-13.513	-18.111	-8.8302	-13.672	-16.243	-13.382	-16.763	-14.707	-6.2974	-7.6447	-12.116
-2.5902	6.1605	-10.227	-9.1862	4.0975	4.0419	6.7786	-6.1617	1.183	-1.3374	0.37559	0.55419	-0.36235	2.2637	-5.5933	-1.3719	-4.0408	-1.2708	-5.5188	-1.4398	-4.821	-6.8245	-4.0188	5.882	-5.1414	0.74514	0.021216	-0.0050672	-3.0943	-3.0047	0.54219	-2.0384	-0.12203	3.6663	-2.0828	-1.5425	-2.864	-2.0257	-3.7695	3.1629	0.78895	0.79157	1.9881	-3.1556	-0.41897	-0.47898	-3.2479	-5.5718	1.7115	2.9963
1.8424	-1.7376	-5.7675	-1.2428	-5.2138	-1.0711	-9.1091	-0.46351	-1.627	-8.5131	-2.0295	-12.353	0.44732	-0.030912	-3.4566	-4.6474	-4.5247	-4.2804	-0.92387	-5.037	-9.094	-2.1421	-0.44816	-6.7052	5.8736	-3.8477	-5.3494	-11.994	-4.754	-6.625	-9.0813	-0.93302	-5.3201	-3.5149	-10.949	-6.2354	-7.3772	-5.7577	-4.2263	-2.0764	-2.287	-3.8234	-8.9978	-6.0652	-2.1109	-3.737	-3.6244	-3.4604	-0.88414	-1.521
-16.041	-17.417	-16.621	-20.78	-10.858	-10.267	-13.515	-7.9096	-13.946	-15.91	-12.853	-22.593	-9.5484	-8.83	-10.842	-17.165	-16.971	-9.4936	-17.05	-14.006	-16.761	-17.688	-16.64	-12.394	-12.329	-14.958	-12.417	-10.893	-10.629	-18.347	-18.056	-13.684	-12.324	-19.425	-13.648	-16.178	-14.646	-13.138	-10.239	-16.802	-10.564	-15.994	-11.689	-22.566	-14.459	-11.517	-10.913	-18.559	-17.625	-15.071
-3.5484	-2.9985	1.2841	-4.8512	-4.1079	-4.7653	-2.2999	-0.082217	-4.4213	1.4269	1.1819	-0.63696	-0.20607	-2.3474	-4.2167	-1.0432	-4.6127	-0.011063	2.9549	-3.1864	6.4823	4.4899	-3.0546	2.0604	-7.0881	-0.22495	2.1125	-4.3313	-0.52414	-4.7507	-3.5995	-1.4707	3.2996	-1.1117	-2.8573	-2.8499	-8.4754	-5.9946	-4.8739	-10.888	-2.8806	-0.96387	-0.16962	0.57184	0.71017	6.5525	-2.38	-6.599	2.9055	-0.36426
1.8352	-3.2353	0.61751	-3.0224	1.2525	7.5081	7.1751	-4.5558	0.54242	-2.4717	-2.2081	5.9219	-0.51909	0.34215	-2.1668	4.6214	-0.83131	2.1733	2.8534	0.72034	4.2131	4.475	0.54319	-1.3929	-0.67259	-1.8411	2.8462	0.39958	1.7384	0.1783	-1.5654	-4.0017	1.0827	3.6695	2.4833	8.244	3.1208	-4.286	0.52401	-0.4653	3.4707	-2.2114	2.9765	2.7008	0.61023	2.2626	-1.0145	1.5997	3.5761	-6.7726
-4.9601	-0.66315	4.5651	7.7283	3.5542	-3.1545	-4.7002	6.8488	7.2837	0.47959	2.8389	-0.37893	-3.5663	3.7653	0.68173	6.2431	-5.2917	5.2476	-1.121	-1.9142	-6.5817	3.2782	-4.3628	1.9235	-0.076881	0.66521	2.4614	4.6838	-6.2602	3.6723	-2.8698	-5.3176	-2.5555	1.5165	2.9587	10.222	-1.5131	9.0072	-3.0315	0.12889	7.3613	1.6927	-0.42713	-1.0854	5.2754	0.5738	-3.2885	-2.6766	-0.93375	5.1958
4.0791	2.2442	3.1503	5.3948	5.4125	6.8901	5.6857	8.1944	9.433	8.8561	5.939	1.1807	7.3554	10.357	2.3447	6.7626	7.6081	5.2324	0.72382	2.8642	6.4476	2.9625	4.5368	0.091954	4.5478	7.9603	5.3487	5.0782	5.8022	8.6367	13.145	4.2209	6.2857	5.333	7.5756	10.159	7.2006	8.5588	2.7919	0.45597	3.8235	9.3614	3.2779	-1.9708	3.5347	5.7819	4.9804	7.823	8.7426	9.1027
-3.0572	3.7652	-5.4209	-1.5416	-1.9184	0.16533	-0.11673	1.8308	0.24127	-4.8356	-0.1717	0.21744	-5.6573	-6.6014	0.29824	-3.0869	-5.031	-5.3951	-8.8384	-0.13779	1.2708	-1.9407	-5.9792	-8.4613	-1.6864	2.5466	-6.8941	-1.9037	-2.7403	-4.7627	-5.2579	-3.4357	-4.4286	-6.0512	-3.8225	-6.9324	-7.6033	-6.6744	-1.8658	-1.255	0.95394	-4.0069	-1.0802	-1.0599	-0.55782	-6.7726	0.85294	-1.2924	-1.458	-5.9101
-1.8939	-8.6599	-6.0182	-2.1041	-1.9887	3.223	-1.3793	-3.4703	0.73497	-2.3555	-1.7787	-3.5148	-5.2164	4.2063	0.87955	-0.25421	-4.8595	-2.5183	3.5725	-5.044	3.308	-6.7363	3.8134	-2.602	-6.4854	-1.1149	-7.292	4.176	-0.79815	-2.5107	-6.924	2.5562	2.319	-3.3603	-2.9564	0.32557	-5.9702	-1.8433	4.1697	-5.1337	5.8657	-0.6867	3.531	-2.1045	9.7173	-4.1498	2.5995	-9.1977	-1.6395	-6.6304
5.9709	13.352	7.5933	14.329	6.7423	10.791	11.24	11.273	11.209	10.966	1.4352	13.444	10.224	6.7105	5.7969	9.5678	5.455	-0.23332	5.2222	7.58	6.1091	4.3132	16.833	3.8409	8.7858	8.6885	15.194	11.648	6.7563	8.4357	13.308	4.5703	9.8232	11.933	6.9121	4.5235	9.6798	1.6654	2.5972	8.3106	3.0264	3.9508	11.79	12.14	4.8921	5.7804	13.611	10.182	8.1914	8.53
-1.4529	1.4747	-3.6179	-2.1582	-2.5919	-2.0472	-1.1065	4.4202	-2.6292	-2.2916	-11.065	-8.0581	5.6478	-2.23	-3.6333	-4.9689	-0.46447	-3.8725	-6.6765	-3.3049	-7.1097	-2.1336	3.6052	-0.067379	-5.4116	-5.568	-7.3216	-3.6252	-7.9158	-3.9387	-4.1155	-5.5511	-3.5121	-9.6188	-3.591	2.7839	1.0896	-6.4695	-6.1371	-3.3634	-5.9514	-3.4661	-4.3931	-8.2111	0.74775	1.069	-0.59017	2.6157	-5.1967	-2.376
-4.1251	-1.5745	-0.35598	-3.483	4.1077	-2.275	2.6536	-0.28744	3.7493	-0.24979	2.6305	-2.3549	-0.54323	2.6087	1.8982	1.1048	-2.3456	-0.94971	1.4544	-3.88	-0.37278	-0.88975	-0.9232	5.2922	-0.86135	3.6516	3.8894	-5.291	1.2904	4.6266	-0.1451	-0.7596	1.2533	2.085	-0.74197	-2.4705	-0.60686	-3.3061	1.1332	2.6987	-5.1382	2.7862	10.747	-3.1992	6.0412	2.9056	4.0065	0.63073	1.9262	-0.72117
9.4802	4.8668	9.0397	7.7041	5.1061	5.0711	10.603	-0.086549	5.3283	-0.64258	11.147	7.7503	8.6355	12.172	2.6491	5.3507	12.408	6.419	11.113	0.66662	9.1534	12.8	9.8961	9.6014	7.7142	-0.27281	5.4481	8.7536	7.6317	10.381	4.2041	6.4947	6.8267	-0.33236	7.5815	0.77558	5.796	6.9159	6.2519	3.4399	7.5407	10.906	9.0019	5.9502	0.47867	11.097	13.32	2.3532	10.81	9.4839
4.7976	-1.0177	-5.6187	-1.8112	-3.206	5.3312	6.4606	3.3045	-2.0674	-1.7622	3.4879	3.4674	3.5872	1.8	11.133	6.8262	-6.471	7.2799	9.2777	4.6839	3.0923	4.7699	1.0907	5.4606	3.2533	-0.10628	1.627	3.1962	1.0853	-0.40586	3.1076	6.319	3.4033	-5.4281	-2.5451	-3.1207	7.018	8.1987	3.5288	3.8008	0.97127	0.16541	4.9598	6.7718	1.6856	4.9749	6.9813	4.1057	1.4053	6.4449
4.1355	7.669	1.8719	5.68	0.64811	1.6635	5.9153	7.0078	-6.737	7.2338	-4.443	3.5374	-0.83044	0.33988	4.2281	6.0206	0.52399	1.9583	4.8174	-2.0109	8.9972	4.3296	-1.0963	11.657	4.8892	10.896	-1.6016	-1.5144	5.8978	6.6836	1.0214	-0.073443	0.6678	-0.26033	3.0246	1.6307	-0.63121	-4.2031	3.6733	6.229	5.0639	5.4479	0.99061	-4.3816	4.8061	-8.1657	-2.4651	1.7588	6.607	2.6084
-3.1378	-0.9564	-6.9499	-0.97887	-8.2547	-4.9123	-4.085	-4.7784	2.8083	-5.2793	-0.97875	-5.3194	0.18571	-4.3373	-3.3162	-1.9621	-9.58	-4.2459	-1.6338	-4.0227	-2.6208	-6.6032	-2.2688	3.4771	0.39134	0.66345	-5.5138	-1.303	-7.1011	2.0272	-3.6364	-5.394	-0.13643	-4.7641	4.3457	-7.0601	-6.4797	-7.1923	-4.6895	0.50085	-1.8522	-5.7951	-3.4201	-4.141	-4.5333	-4.0122	-4.6749	-7.1957	7.4635	1.0041
-6.4042	-8.3218	-1.3244	-3.9435	-8.4383	-5.6078	0.24072	-6.8598	-7.5785	-5.2143	-0.91852	-1.4176	-7.2526	-0.60767	-6.0504	-7.9585	-5.7357	-3.6933	-0.64459	0.27974	-2.7852	-3.395	-2.2213	-6.8723	0.39251	-3.1446	-2.8945	-3.538	-9.9786	-3.9132	-10.451	-8.3891	2.6226	1.9559	2.0099	-1.2743	-2.0443	-5.1321	-3.3395	-2.9841	0.68717	-10.872	-10.497	-0.41955	-10.025	-0.35528	-9.5629	-2.1313	-4.4151	0.6359
-4.7622	-8.2878	-7.4661	-5.3967	-3.183	-6.6958	-4.3776	3.4985	-7.9734	-8.3694	-2.5456	2.3717	-8.3766	-4.2542	3.3675	-3.4677	-2.5454	-5.1449	-5.7411	-10.589	-2.739	-4.2555	-2.5318	-4.4417	-1.554	-2.3398	1.574	0.11213	3.8044	-1.9255	-3.173	0.92202	0.51836	0.69177	2.3547	-4.0562	-6.236	-4.8619	-10.026	-5.5244	2.3896	2.0993	-11.46	-11.803	-3.1876	-8.5398	-7.6948	-10.975	-7.3852	-4.365
-9.3681	-11.215	-11.195	-6.8926	-4.9528	-9.9589	-4.2704	-6.2268	-7.0493	0.8757	-10.141	-13.153	-6.9763	-3.5594	-6.5973	-18.08	-3.8118	-7.377	-9.1141	-12.578	-2.0971	-7.821	-9.2495	-9.2712	-11.013	-6.0912	-4.3993	-8.5214	-10.838	-5.8692	-10.832	-7.1852	-4.6173	-13.296	-11.765	-10.997	-7.8828	-12.649	-10.053	-5.1012	-6.4689	-11.149	-10.039	-10.353	-7.4588	-6.9581	-4.0726	-5.7619	-7.1251	-6.2635
-4.1941	-2.0184	-4.3565	2.2605	-4.2744	3.3556	-3.1344	-1.1327	-4.9945	-6.4232	-5.1568	-0.47851	0.10667	-6.4428	-3.6116	-1.2275	-4.6987	-4.0704	-1.0928	-6.1968	-1.6254	-2.3815	-9.9356	1.9839	-6.6595	-2.8354	-0.95683	1.5175	-3.5496	-2.7702	-0.74551	-6.8295	-1.4294	2.4182	-4.1482	-9.1776	-8.706	0.046158	-3.7927	-1.798	0.14243	-3.8334	-2.707	-1.9262	-1.0218	-5.6989	-6.8811	-3.0626	-3.9175	-0.52328
-7.9191	-10.064	-0.45785	-14.633	-4.9197	-11.421	-10.657	-5.3289	1.6516	0.50771	-0.76118	1.6524	-8.5998	-8.6184	-5.5056	2.053	-6.5094	-4.6008	-6.4048	-5.3993	-11.52	-5.0846	-4.2636	-1.3186	-10.9	-9.9989	-7.2282	-5.7599	-11.327	-5.349	-8.6872	-4.3578	-5.2918	-2.959	-3.4362	-3.7564	-5.4519	-5.7808	-9.2272	-8.0971	-12.768	-3.1822	-5.5117	-3.5911	1.8367	-9.245	-5.5925	-9.5323	-1.1787	-4.5819
1.2485	-0.7423	8.1322	3.6006	4.4776	5.6208	6.8461	4.867	3.8252	1.9781	0.66846	8.1618	-3.3158	8.2277	2.8896	1.7162	3.3243	6.7158	8.8344	7.8043	10.249	11.015	8.0528	3.2056	2.1814	16.422	4.4979	2.6591	14.767	6.0653	-0.10355	7.0154	10.594	3.9939	7.4423	3.6228	2.0955	2.7058	10.289	1.2189	-0.40571	5.2175	6.3878	6.2915	7.8746	3.1071	6.8271	10.919	0.90941	2.8972
-2.1497	-1.9429	-4.6664	0.10915	-6.1032	-6.2599	-7.6935	-12.182	-5.3588	-7.6131	-3.908	-4.115	-4.6254	-10.519	-6.8766	-2.7707	-6.201	-3.8558	-7.2318	-10.039	2.1555	-9.6092	-7.6623	-7.0013	-0.08843	0.42997	-7.2086	-2.1676	-1.7438	-8	-2.6113	-8.1179	-1.1474	-3.3219	-1.2457	-5.5751	-7.457	-5.3761	-3.8974	-6.617	-6.5667	-2.9516	-3.8109	-4.2264	-1.7691	-3.6709	-6.2381	-5.0397	-7.2036	-10.878
-4.8931	-3.0313	-0.41994	-8.6087	-6.4428	-1.6612	3.563	-3.1818	1.8682	-6.3246	3.6336	-7.6812	-3.2219	-4.283	-1.0999	-6.458	-6.0736	-5.6072	-3.2124	-7.071	-4.126	-3.1583	-3.3515	2.5701	-3.4243	-0.59416	-4.4318	-5.3901	3.0639	-10.786	-1.4623	-0.71797	-2.9829	1.5234	-7.0739	0.30323	-4.1365	-1.9247	-1.83	-3.1165	1.2019	-3.6207	1.4957	-5.3281	-2.2775	-6.3526	-5.0119	-1.2604	-7.81	-1.7276
-13.702	-12.31	-13.51	-16.517	-9.8609	-21.678	-13.213	-15.003	-12.525	-2.2201	-10.277	-12.561	-15.187	-15.131	-14.385	-17.241	-13.665	-12.936	-11.372	-18.143	-14.83	-13.118	-13.566	-18.992	-14.623	-9.7833	-6.3666	-18.514	-10.564	-19.084	-7.3188	-14.145	-13.926	-9.2436	-10.113	-13.514	-14.136	-17.49	-14.594	-20.836	-15.657	-11.334	-14.592	-9.5598	-16.995	-14.919	-20.257	-10.392	-11.808	-8.8993
1.5027	1.1945	1.9959	-0.82356	-8.6998	3.7834	-6.0865	-4.8545	-7.7574	-4.4872	0.7966	-3.7714	-3.99	-7.2181	-3.5982	0.25484	0.42071	-1.4002	2.0936	-0.9934	4.3305	3.6283	2.1142	-1.3995	0.0084177	-0.55935	-3.3692	-6.8002	-0.16262	-2.5839	2.4803	-2.7825	-1.9125	-2.455	-2.4972	-5.532	-6.0679	-1.3438	3.1217	-6.6532	-5.8285	4.8596	-9.6433	1.9147	-3.1951	-0.63591	-5.2064	0.50395	-0.66158	-8.9111
-16.332	-19.759	-16.273	-11.485	-8.5313	-8.9968	-13.168	-15.791	-17.694	-14.089	-16.289	-19.467	-18.095	-13.578	-12.321	-11.301	-7.0671	-20.464	-16.991	-16.234	-20.92	-10.868	-12.933	-10.794	-11.176	-13.803	-17.736	-14.507	-11.606	-15.708	-16.359	-11.519	-15.398	-19.438	-11.703	-9.8033	-12.359	-10.245	-20.693	-5.3599	-11.424	-11.637	-10.569	-14.914	-14.084	-9.5135	-14.974	-14.773	-7.905	-12.575
-8.4266	-6.3701	-10.407	-10.876	-10.478	-8.9544	-10.233	-8.7972	-16.061	-12.841	-10.54	-9.3962	-12.717	-11.629	-12.052	-9.6617	-7.2092	-15.717	-12.987	-8.7801	-11.155	-8.4283	-8.2221	-10.63	-8.8108	-12.153	-11.09	-10.822	-4.0181	-10.879	-7.9965	-16.072	-14.7	-14.147	-14.573	-15.796	-5.1121	-5.1339	-13.182	-10.642	-15.937	-7.9675	-7.3645	-12.765	-10.33	-5.0522	-12.824	-7.1131	-6.9672	-10.808
-6.4074	6.7646	-6.4427	-4.218	-5.1093	-0.47719	-1.782	-1.6364	0.94364	-6.3762	-2.8905	-6.6796	-3.0323	-1.4521	4.5142	-4.9732	-4.7167	-7.0273	6.3845	-1.9879	-0.22649	-5.1152	1.5159	0.3062	-4.1282	-2.0589	-0.90873	-7.6352	0.69373	-3.946	4.0991	-6.6718	2.5938	1.5533	-2.3792	-3.2	-1.1372	0.63707	2.0637	-1.5984	-5.7089	-2.2206	-3.0003	-6.4159	4.1296	-6.1295	-0.87969	-2.6373	-4.8201	-4.5039
5.1984	-5.2011	-5.92	-1.4202	-1.3058	-2.3282	-12.673	-5.2975	-4.6232	-3.4476	-5.6606	-4.5403	-6.916	-5.9282	0.35966	-1.1212	-8.1002	0.12346	-0.76575	-3.265	-11.252	-5.7367	-1.2179	-3.9695	-6.984	-0.87539	-7.0036	-3.9549	-9.2746	-0.28849	-7.0598	-5.9249	-6.257	-0.098517	-1.8852	-5.27	-8.2528	0.2682	-1.4353	-2.447	-5.7988	-9.0552	4.9	-3.9394	-4.8622	-4.2221	-5.6165	-6.2146	-5.0141	1.4606
-15.103	-16.104	-16.252	-13.207	-15.101	-12.918	-14.052	-16.013	-13.381	-11.14	-13.708	-16.033	-10.695	-12.915	-10.516	-14.326	-16.036	-17.454	-20.272	-15.78	-14.337	-16.515	-16.159	-13.847	-9.3028	-7.9413	-12.83	-11.608	-14.695	-17.517	-11.278	-14.334	-6.2726	-10.289	-16.578	-13.591	-13.942	-18.395	-18.041	-8.0663	-7.1652	-19.491	-12.794	-11.003	-8.87	-11.446	-15.303	-17.362	-15.524	-9.9232
-25.146	-19.47	-22.129	-22.917	-22.257	-20.348	-24.529	-23.217	-22.346	-22.468	-14.703	-24.067	-22.068	-22.213	-18.929	-26.183	-27.149	-25.002	-19.497	-17.706	-24.777	-23.832	-23.317	-15.036	-21.783	-25.71	-28.994	-26.784	-21.324	-22.7	-26.991	-21.16	-21.44	-20.643	-25.973	-20.724	-23.859	-16.306	-22.042	-20.999	-20.42	-17.316	-22.238	-20.034	-24.923	-24.576	-19.241	-18.286	-27.149	-21.56
-27.676	-19.91	-23.825	-13.965	-18.716	-21.719	-19.248	-24.211	-20.524	-16.092	-31.468	-18.043	-21.077	-18.535	-23.25	-19.969	-19.331	-22.826	-22.768	-20.719	-15.395	-18.374	-20.376	-20.44	-14.212	-21.791	-20.473	-23.205	-20.656	-14.397	-19.325	-19.919	-19.519	-22.17	-22.404	-18.276	-22.786	-16.41	-17.46	-24.944	-13.585	-26.064	-28.72	-20.923	-15.745	-19.313	-24.395	-21.65	-22.291	-25.863
2.3313	-2.7934	-0.37991	-4.2457	-0.93323	-0.79072	1.0043	4.2403	-2.6809	-0.61363	-4.4553	-3.4221	-1.8418	-0.89347	2.198	-0.21497	2.374	-2.6113	0.20141	2.1289	-2.7387	4.7231	-3.2634	-5.2321	2.746	0.10403	-6.0748	-2.5768	7.273	-6.0661	-4.0234	1.1265	1.2013	-2.6669	-1.1803	-6.9819	-7.6137	-4.6877	-5.106	5.0607	-2.5699	-6.0902	4.9202	-2.5549	7.8268	2.3504	-2.7405	3.7118	4.1957	1.774
-7.8236	-13.19	-17.727	-4.9827	-3.482	-6.5481	-4.5151	-8.1011	-12.558	-6.0272	-7.3871	-8.4125	-3.4391	-8.5279	-10.716	-3.9805	-5.1381	-10.198	-8.6075	-6.745	-10.359	-6.998	-4.5805	-7.8669	-5.2206	-7.032	-5.1235	-14.089	-8.6424	-5.5232	-8.5838	-7.9579	-3.232	-14.195	-6.0199	-10.449	-6.4142	-5.0679	-5.2435	-13.126	-8.11	-7.6191	-7.3197	-8.1344	-9.3714	-10.286	-6.0094	-16.015	-8.9385	-16.356
-11.574	-11.16	-11.041	-18.061	-14.877	-7.7629	-15.768	-10.882	-13.675	-15.492	-6.0781	-10.261	-11.69	-10.421	-12.998	-16.346	-5.028	-21.411	-15.985	-12.824	-7.6004	-14.036	-14.678	-15.721	-12.909	-11.234	-5.4706	-18.311	-14.121	-10.48	-15.141	-13.805	-6.6003	-13.75	-13.424	-4.8015	-6.4181	-11.031	-10.105	-9.0783	-7.3758	-11.293	-9.7444	-15.123	-9.3977	-11.799	-12.222	-15.963	-10.367	-15.161
-1.4113	-9.531	-0.28622	-10.731	2.8261	8.7111	-0.43524	-3.5892	-4.8634	-4.7173	2.2402	-9.745	0.44841	-0.2817	-4.9912	-3.6753	-2.0329	-6.0213	-2.7778	-0.58533	-1.6297	0.92474	-3.604	-0.96683	-3.6127	-4.9027	-5.1241	-9.6195	-7.3839	-4.1688	-5.0418	-3.107	-3.4083	-6.4693	-3.3474	6.1103	-4.5856	-6.5299	-4.9357	-0.34058	-12.161	-2.6381	-6.592	1.9048	-11.271	-3.2897	1.82	-4.2383	-9.1911	-10.12
-7.4751	-9.723	-1.8446	-12.382	-5.2962	-6.3425	-1.9085	-4.3811	-5.9852	-12.544	-9.1096	-10.176	-4.5097	-10.344	-9.8574	-8.2198	-3.7195	-13.895	-10.969	-10.73	-10.63	-10.323	1.2479	-6.9353	-6.5139	-1.8301	-10.521	-8.7821	-4.8939	-6.7089	-4.606	-12.982	-6.3836	-5.3769	-9.3414	-5.0333	-3.5283	-10.633	-8.8287	-11.754	-11.637	-4.8649	-11.28	-2.1883	-5.78	-4.561	-11.176	-5.0868	-11.91	-5.9446
-17.1	-23.714	-18.464	-20.348	-22.272	-17.956	-24.245	-23.918	-29.106	-20.941	-18.468	-25.177	-18.068	-25.272	-23.543	-18.586	-12.514	-17.051	-18.565	-16.914	-23.829	-14.669	-21.203	-26.499	-16.109	-25.935	-22.216	-17.612	-20.058	-14.479	-24.295	-24.348	-23.215	-22.899	-20.707	-22.778	-24.105	-21.668	-19.78	-20.098	-16.623	-20.083	-25.739	-12.045	-20.966	-14.208	-19.249	-22.091	-17.58	-19.335
6.9249	-0.69698	6.5249	-0.27711	3.5983	-4.8317	-3.7958	-0.48407	2.8747	3.9728	1.3093	-0.67238	-9.1805	-0.34515	1.9875	-6.3348	1.6001	1.198	2.2191	3.4965	1.9997	-3.1068	-6.7349	-8.8008	6.4293	-3.1299	-6.8306	0.63014	-1.8873	2.6131	-7.4992	-2.7978	-4.7043	-4.2437	-5.0243	-0.50154	-1.4122	-1.3801	4.5282	1.3497	-9.0458	0.75747	-3.4715	-1.2637	-1.4088	2.9417	2.6547	0.76906	3.5126	-0.4953
-1.012	-0.12883	-1.7549	-0.51309	1.4867	2.1411	3.5701	-0.30845	-2.3596	-0.85506	-2.4499	0.9198	-1.7042	0.85548	-0.92833	1.8149	1.531	0.58094	3.3874	4.4348	-1.057	0.2725	-1.4331	4.5745	-2.0792	0.35816	1.0194	-1.4141	2.8096	1.7886	-0.54033	4.0866	-4.0372	2.1956	3.8169	-1.1447	1.0682	-2.1594	-6.4531	-0.54882	2.115	-0.02334	2.2669	1.4469	1.7619	-1.7292	3.5893	2.0961	1.283	4.3244
-15.235	-10.69	-8.4081	-7.69	-9.6586	-8.17	-11.923	-11.538	-14.052	-7.7127	-10.028	-13.904	-11.036	-8.1459	-12.083	-12.931	-9.2187	-17.969	-13.548	-13.051	-11.099	-14.896	-11.534	-10.361	-10.927	-10.636	-9.0944	-12.707	-13.514	-12.762	-17.085	-9.3875	-14.838	-10.851	-11.207	-12.399	-13.154	-7.9017	-11.834	-11.758	-16.2	-11.54	-8.6595	-14.165	-12.128	-20.547	-10.124	-14.644	-10.316	-12.053
-6.9991	-4.2452	-1.4699	-6.7988	-8.1876	-10.695	-4.0917	-4.4318	-6.2413	-1.936	-0.24249	-9.1647	-3.9085	-10.449	-7.9034	2.7231	-5.0851	-9.0085	-5.3752	-3.2871	-13.204	-9.2022	-7.4177	-10.117	-5.5453	-5.3222	-5.5372	-9.6873	-5.9717	-10.827	-4.9272	-7.7593	-4.2275	-5.8089	-6.5203	-9.9643	-12.514	-6.4279	-9.7073	-7.919	-4.8005	-6.504	0.87471	-1.8133	-4.9611	-8.152	-6.1197	-18.267	-7.8515	-5.8329
1.2642	0.027814	-3.6432	0.45431	-2.0649	2.7683	-3.0692	5.0557	10.107	6.1786	2.3676	-7.9064	8.5487	-0.0063983	4.8558	-0.64748	-1.6826	-2.2948	2.5728	4.5606	0.48706	6.4734	1.0515	5.5342	-3.725	5.3041	7.9323	2.7073	0.44359	3.2647	0.048386	0.032234	3.2938	-0.76895	8.2245	0.1974	1.823	4.1422	-4.4326	-4.5455	11.134	3.3513	4.6656	-0.13009	-3.4594	-2.0994	3.1351	7.8312	5.4148	-1.6938
-5.8099	-2.895	-0.54146	-10.341	-8.7826	-4.9029	-6.2219	-4.629	-11.97	-6.1559	-6.2124	-10.968	-5.2917	-9.2181	-9.572	-6.908	-1.2535	1.8838	-3.3554	-5.8657	-8.4297	-8.4369	-5.8767	-3.6642	-6.6153	-7.3274	2.9197	-2.7578	-13.964	-2.0855	-7.2726	-3.7247	-9.3208	-3.7702	-10.158	-1.9302	-6.004	-8.6936	-6.9713	2.7288	-4.0153	-9.7555	-2.251	-11.347	-7.052	-11.421	-8.9559	-8.6927	-7.0257	-9.6897
-11.776	-14.651	-20.531	-18.798	-17.909	-10.946	-15.854	-17.119	-12.238	-12.5	-11.588	-16.928	-15.134	-21.045	-19.581	-9.5408	-16.786	-16.319	-20.166	-11.586	-7.7926	-15.463	-18.278	-12.962	-6.053	-8.8643	-12.019	-15.391	-14.714	-11.685	-18.11	-11.011	-10.343	-15.036	-9.2747	-9.3829	-8.9973	-22.522	-11.947	-13.702	-13.361	-24.409	-18.938	-15.537	-10.51	-9.968	-15.157	-13.69	-21.336	-17.925
-4.5336	2.2737	-3.9125	-9.7862	2.3424	3.0729	-4.2759	2.3257	5.8552	-4.5291	3.071	7.2545	-1.1331	0.2297	6.0266	6.5216	0.093901	-0.82083	1.8398	1.0675	1.8645	1.6199	5.6744	-0.29362	1.0123	0.62682	-2.0644	-0.58686	-1.5988	-1.6924	-0.40671	-0.42385	-4.6265	-6.0751	-0.13616	4.1346	-3.3196	3.5495	3.0093	-6.9544	-1.4856	5.6225	0.95136	2.5553	3.4582	-2.9564	4.567	3.124	-3.0082	6.7538
-11.026	-12.753	-3.6308	2.134	-10.942	-6.5452	-3.7995	-8.1233	-0.30233	-0.79575	-8.2861	-3.2581	-1.57	-1.3244	-10.02	-1.1575	-14.859	-4.118	-7.5375	-4.3683	-5.0837	-6.8138	-9.3466	-10.828	-11.235	-0.9744	-2.6003	-6.0285	-9.3509	-2.7208	1.5912	-3.4872	-4.3587	-3.7148	-3.3474	-5.4103	-0.26977	-9.3379	-6.0303	-6.4194	-3.3499	-7.5648	-5.4357	2.299	-7.4983	-1.9337	-5.8031	-3.3016	-6.8365	-1.5909
-15.059	-14.143	-15.851	-15.415	-14.754	-13.405	-12.213	-11.928	-18.954	-10.466	-11.389	-17.034	-18.088	-19.326	-16.765	-8.5277	-19.653	-17.327	-12.646	-15.786	-10.839	-7.0129	-11.79	-20.038	-15.293	-14.725	-16.044	-23.109	-15.132	-19.54	-19.43	-13.616	-14.047	-11.735	-10.259	-18.444	-13.103	-14.518	-14.142	-8.8659	-12.554	-14.028	-20.516	-14.922	-12.55	-16.308	-18.54	-12.577	-16.332	-6.2616
2.1224	4.2888	-2.1385	-3.3869	3.3934	-1.2669	-0.1693	-1.5065	9.0004	-3.6514	-9.9983	-1.1642	-1.1133	-5.5337	-1.2385	-9.1688	2.9486	0.59895	-2.9164	-0.55319	-8.2964	-5.3898	-0.85915	-10.989	-3.9666	-1.1829	-2.4249	-0.49858	-2.8347	-1.4818	-5.563	-2.6515	-8.9694	-1.8509	-0.45586	1.9092	1.2506	-8.9763	-2.9033	-3.6477	5.8493	-0.78944	0.29478	-8.3658	0.56554	6.427	-2.5748	-6.3806	4.3339	-5.6743
-14.064	-16.474	-16.781	-11.819	-7.9473	-15.158	-12.637	-16.348	-9.4594	-18.664	-19.306	-11.834	-12.955	-8.7553	-12.575	-12.864	-11.61	-11.492	-9.768	-17.899	-12.53	-13.897	-16.403	-13.526	-13.415	-11.515	-12.009	-14.261	-11.608	-9.0459	-14.428	-13.397	-14.457	-10.996	-14.952	-12.966	-12.083	-20.853	-12.01	-15.05	-14.06	-9.5106	-10.139	-14.173	-10.774	-15.579	-10	-19.681	-11.088	-16.966
4.9505	2.0864	4.0022	0.87967	7.4412	2.905	11.511	-1.3156	10.95	1.8624	-2.1347	-0.70947	-0.58668	4.8433	2.7155	-8.0094	5.671	1.0543	2.8789	3.2089	3.3509	-4.128	2.9936	6.7407	6.1998	6.1869	0.86015	4.1694	-3.1574	0.24554	2.9791	2.5031	2.3231	-0.49962	0.85043	0.10579	-2.2799	1.5323	4.6322	0.3333	-1.4212	-1.1677	-0.46255	0.13522	-0.79074	4.0108	4.7441	-1.4129	4.9239	6.1822
-12.47	-8.9285	-15.587	-13.733	-8.7554	-15.345	-14.347	-16.839	-11.129	-12.376	-17.219	-15.14	-10.831	-17.059	-16.412	-12.534	-8.9613	-11.656	-12.877	-9.8458	-7.1497	-10.677	-10.771	-5.8929	-8.9889	-11.929	-14.264	-8.6156	-21.892	-17.628	-13.874	-13.407	-10.82	-14.924	-14.173	-11.643	-13.546	-10.313	-14.452	-16.04	-12.883	-12.18	-8.659	-17.729	-10.569	-17.289	-11.29	-7.9092	-11.73	-15.796
1.3835	-6.6465	-7.4974	-3.7274	-3.7951	-12.276	0.28805	-2.9623	-5.7262	0.47551	-7.3286	-4.8097	-2.6278	-3.871	-6.3533	-3.7173	-4.1311	0.17504	1.5363	-0.16257	-6.8995	-4.395	-8.4363	3.0051	4.8413	-10.005	-12.413	3.8482	1.0197	-4.7899	-5.3575	-1.618	2.1222	-1.0161	-4.7387	1.1281	-3.1253	-5.8571	-4.1789	3.0264	-1.4421	-1.0851	0.59612	3.5998	-0.57235	-3.7687	-10.575	-3.8966	-8.8303	-4.9967
-22.579	-25.826	-25.15	-20.717	-20.222	-28.521	-15.568	-20.159	-21.507	-13.633	-20.948	-25.185	-22.388	-17.524	-20.895	-21.291	-21.563	-22.294	-24.116	-14.566	-22.296	-20.897	-20.966	-22.313	-20.271	-16.04	-21.842	-17.907	-19.949	-18.616	-20.048	-19.689	-20.395	-21.547	-25.715	-15.107	-22.452	-28.414	-22.275	-20.651	-22.489	-17.891	-27.556	-19.139	-22.434	-18.534	-19.77	-25.035	-20.011	-18.764
-0.33268	11.3	5.523	3.0266	5.475	5.8965	3.8047	2.6021	4.7446	2.772	5.8179	5.6884	8.5451	3.5064	5.1283	5.9163	4.1034	4.9645	9.6102	10.073	2.2113	5.6915	10.151	10.519	12.298	1.0717	3.8477	5.9092	3.6772	4.3548	4.3299	1.0355	3.4488	1.9228	8.2332	6.6213	3.49	10	10.202	3.5312	4.6749	7.9796	3.5967	7.7403	6.0021	8.0642	5.1947	8.1759	5.4422	4.0916
4.4186	9.098	-0.33094	7.5186	2.1462	4.7387	6.5858	1.2232	1.8563	6.6581	0.5915	13.927	0.42029	4.3161	4.7175	9.4901	2.9313	6.8225	7.7917	-0.21976	9.9915	7.4664	8.0859	7.6816	4.0966	-0.51606	1.7944	4.2275	-2.1595	2.3579	5.2293	10.24	10.267	1.4214	5.9451	9.7331	7.9809	5.0564	5.4691	1.3226	6.2319	1.057	6.4783	6.8519	2.0823	10.416	4.3954	-3.3086	6.12	6.0224
5.0733	-1.291	-3.9642	1.63	2.8174	-1.1511	2.4472	-3.7879	-1.0333	2.2708	-1.2837	3.1584	-2.454	2.9222	-5.0278	1.2283	2.3104	-5.3989	-1.1371	5.8333	-2.0337	-1.2461	-1.7349	0.57268	-5.4827	-2.8382	-11.901	-1.025	-3.6128	-0.65766	-1.4326	-3.9269	-3.2478	-1.7561	-6.2031	1.1226	-7.2301	7.1795	3.3849	0.78972	-11.562	-3.9439	-14.938	-8.7006	-7.1751	-1.7745	-1.6416	5.3782	5.6146	-4.1924
-0.49791	-1.3371	-0.3452	-1.3432	-2.1702	0.91988	-2.659	5.0582	-3.6266	1.0825	-1.7816	-2.0421	0.51382	2.2111	3.7876	3.8144	-0.040734	3.8009	5.1964	7.0286	-0.88661	1.4802	-0.72041	-1.8514	-3.187	4.0725	-1.4995	2.21	0.90267	0.47096	-2.0457	-7.6884	-0.68398	7.6353	-2.321	1.5139	-2.157	-3.9298	6.8262	-4.5808	-3.9824	-0.12941	-5.3265	1.2066	4.6315	3.579	-0.81103	-5.0043	-2.9471	-4.2512
6.45	-1.0707	-3.5046	-5.5861	3.4484	-1.5214	0.37858	-1.985	4.315	7.4194	0.51523	8.3492	5.5255	0.33536	-0.46678	-3.0208	-2.3219	-4.8406	-2.8326	-5.9053	-5.231	2.016	3.383	2.687	1.8966	0.9772	-2.941	4.2894	3.8119	-4.3325	-1.8971	0.56792	-6.4182	1.6306	4.6228	3.0879	-6.2301	-0.96539	-2.3943	2.5381	7.4321	0.82704	4.0647	4.2209	-8.0962	1.8513	-3.2664	-3.5543	-1.4502	1.131
4.0076	5.6982	2.7502	13.822	5.601	6.8475	9.5513	3.6619	7.0095	9.6743	4.7039	13.81	3.1573	2.304	12.4	10.365	10.788	2.0286	6.7868	4.4242	2.6055	13.005	8.5655	7.1884	4.3269	3.8774	8.5415	4.8109	5.496	3.7785	12.608	2.0029	7.144	8.8715	1.0802	8.558	8.7213	4.9786	12.049	5.9523	0.76157	4.9585	3.2822	4.1318	7.7121	8.0871	12.326	3.567	5.5733	5.1337
-6.3976	-7.1303	2.8518	-3.6494	-5.2061	-4.2389	-5.0435	-7.8306	-7.7925	-3.6937	-1.6551	-4.6406	-4.2666	-1.6884	-6.0643	-5.8696	-6.3683	-4.5093	-3.6345	-3.7954	1.6039	-2.1669	-7.6226	-8.2421	1.3848	-5.0058	1.4382	-2.799	0.86658	-0.18617	-5.1779	-2.8694	-5.6336	-10.335	-2.6647	-2.8797	-3.2428	-0.078716	0.28249	-6.8931	-8.3372	-2.7649	-3.0556	-3.9672	-3.6175	0.75976	-0.29114	-10.689	-9.1595	-4.7593
-12.012	-7.4987	-10.453	-9.7123	-11.384	-11.415	-10.951	-15.593	-17.811	-7.757	-15.293	-9.219	-10.507	-7.2539	-10.604	-9.9423	-11.488	-14.843	-11.239	-9.0708	-11.209	-12.074	-13.018	-11.374	-11.474	-4.4506	-19.204	-10.788	-7.1858	-12.608	-11.879	-14.19	-4.6423	-15.175	-9.1979	-15.118	-6.2608	-13.394	-7.7476	-9.0173	-9.181	-10.931	-12.081	-8.7934	-20.121	-18.34	-14.762	-7.95	-14.298	-12.425
-1.0452	2.4413	-5.4477	6.3761	6.2282	-0.67953	-5.9705	-4.5459	4.4374	-3.6931	-2.7711	-3.5322	-3.3515	5.6032	1.3242	-6.4901	-1.784	-3.3906	1.437	0.74009	-2.7324	0.71933	-4.3067	5.9782	-0.97367	-2.2908	-0.17378	-1.6466	5.5338	4.7178	-5.4817	5.6617	4.3931	-1.3098	3.7481	0.42496	-5.6869	2.6168	2.9381	-3.9907	1.7063	3.9178	-1.0252	2.9512	-0.1752	1.8051	1.8225	-4.8963	-6.7243	-1.6864
-5.0192	-7.1217	-8.517	-8.7064	-2.5037	-6.5111	-3.5267	-9.8657	-7.7877	-8.3935	-13.151	-8.2491	-1.9973	-2.0942	-6.0069	-9.9643	-5.4415	-2.4554	-9.1449	-11.469	1.5931	-8.1513	-6.72	-7.8344	-8.4201	1.1329	-12.492	-12.093	-11.671	-8.6447	-13.157	-16.285	-5.275	-10.423	-5.9772	-9.6454	-8.2333	-11.833	3.2584	-8.9468	-7.3987	-1.5167	-12.953	-2.2731	-8.0144	-11.747	-4.1569	-6.141	-6.2694	-7.8364
-7.7219	-5.1371	-10.954	-17.694	-18.235	-8.3321	-10.352	-17.909	-7.9048	-12.159	-9.2205	-13.732	-21.616	-10.803	-11.071	-7.4912	-12.762	-13.233	-7.7416	-8.2088	-8.5953	-9.6185	-15.412	-8.6562	-3.7215	-10.253	-6.0817	-14.243	-11.854	-13.103	-9.345	-12.117	-11.81	-9.6113	-9.6289	-11.138	-8.8295	-10.08	-7.764	-12.454	-16.696	-10.02	-15.281	-10.085	-11.152	-3.6336	-9.7228	-17.037	-13.571	-16.925
-12.619	-9.6664	-5.823	-1.2015	-5.7034	-6.4573	-7.0098	-2.8673	-12.227	-1.7044	-6.5185	-10.994	-6.5715	-8.6036	-4.6207	-2.9157	-3.3059	-8.8016	-0.79538	-2.4952	-4.7626	-8.0767	-1.8213	-9.32	-5.4937	-3.5225	-3.6927	-1.2329	-1.5333	-6.0284	-5.6931	1.0905	-16.669	-2.9744	-8.5982	-14.381	-10.32	-5.4925	-4.0339	-12.363	-8.4293	-4.3516	-14.151	-4.5745	-4.3055	-1.7047	-0.11441	-7.9252	-8.5881	-4.7947
-8.6498	-12.432	-4.7653	-6.793	-12.117	-1.7338	-6.234	-10.297	-6.8377	-8.7033	-9.9217	-6.6223	-8.663	-10.286	-16.911	-8.8168	-7.5826	-10.727	-5.7604	-3.6437	-13.191	-4.934	-8.8003	-1.6737	-9.1109	-13.205	-12.928	-9.3344	-8.2228	-15.618	-4.1853	-8.6554	-3.0165	-14.758	-11.54	-0.57166	-9.1605	-8.6177	-12.836	-12.035	-9.4559	-7.738	-7.5246	-4.3575	-8.4842	-16.199	-4.1509	-5.6597	-6.0108	-10.246
-6.5804	-5.5231	-10.39	-4.5678	-7.2226	-8.834	-8.2755	-10.314	-12.975	3.0025	-3.9374	-9.9752	-7.9228	-9.8763	-5.9208	-9.0748	-14.379	-4.5926	-12.367	-9.7266	-13.126	-10.595	-2.9999	-10.06	-8.5273	-10.724	-10.287	-8.6316	-16.192	-13.134	-7.8026	-4.7218	-16.905	-12.718	-9.1565	-7.7912	-7.6136	-9.087	-5.3172	-12.006	-9.4026	-10.898	-7.3054	-11.565	-11.88	-7.7591	-7.7442	-5.94	-8.0268	-11.417
-13.933	-12.775	-9.6829	-12.709	-14.594	-22.653	-11.448	-12.509	-16.932	-11.009	-11.815	-8.2421	-13.111	-14.7	-17.644	-21.085	-7.0541	-6.6391	-13.575	-19.692	-13.094	-21.826	-18.597	-14.831	-20.665	-14.641	-11.839	-10.531	-17.309	-11.568	-14.337	-12.93	-6.9045	-10.019	-11.935	-19.184	-9.9788	-20.101	-15.187	-14.908	-17.007	-12.189	-9.6794	-15.957	-12.156	-8.724	-9.8024	-12.285	-14.49	-15.142
-11.724	-15.021	-3.9009	-7.9661	-8.5082	-16.281	-14.283	-6.0555	-9.749	-5.9832	-12.282	-6.2032	-5.8604	-11.576	-9.8229	-18.202	-10.292	-9.4245	-7.5542	-12.638	-10.79	-9.8923	-12.81	-6.8513	-10.495	-5.8687	-17.778	-4.3432	-14.034	-12.289	-7.6318	-10.851	-12.327	-9.4348	-15.764	-9.4578	-8.4279	-3.5854	-11.012	-5.6055	-5.229	-10.553	-5.4786	-7.3793	-10.026	-13.523	-8.5481	-15.711	-14.16	-7.7822
7.905	6.829	6.3314	0.54447	7.357	11.953	10.325	8.6464	3.8492	6.402	1.5885	6.7118	7.8343	9.348	14.58	15.745	6.3705	9.8479	12.563	6.7509	16.395	9.9409	11.83	12.414	14.097	11.393	11.013	8.9947	7.6488	11.174	6.4321	6.1464	11.111	8.4694	7.5761	6.4302	11.805	6.5533	13.663	9.4919	8.6617	7.1766	3.8921	10.223	9.9809	8.4416	0.56198	11.222	7.4716	13.898
9.0646	14.428	11.673	11.218	6.6589	12.554	3.7975	9.5431	11.044	3.3697	6.0673	7.6516	5.9933	14.167	3.6029	4.7297	7.8117	11.164	7.8177	10.311	0.14069	7.6718	6.9001	5.5362	19.882	14.094	10.582	7.432	15.872	3.5805	10.928	12.222	9.1566	7.1977	14.51	11.56	6.1897	7.2802	9.3996	9.8986	8.484	12.612	7.2611	10.63	10.275	8.6585	12.169	5.3951	9.932	2.67
1.7998	-1.2437	2.8101	2.8603	-0.48658	-1.6627	1.3416	-4.1355	1.2639	1.24	-8.0414	0.65549	5.617	-1.0742	1.9768	1.2616	3.8586	0.71748	2.6481	-4.1478	-1.1601	0.68218	2.2039	-0.090182	-1.6122	-2.1356	-7.3524	0.8129	-0.19803	1.1557	-0.89633	-2.0288	-3.7125	4.1634	-4.2598	-0.073324	0.5635	1.5145	-3.5045	3.6787	-0.04739	3.2998	-5.1227	0.32196	-0.38824	-3.5244	3.4514	-5.4999	-2.2831	-0.42462
-16.239	-15.134	-12.683	-7.7409	-9.6505	-17.966	-11.926	-6.5552	-15.267	-13.898	-21.488	-13.803	-10.014	-16.816	-3.1021	-18.559	-10.81	-14.148	-17.574	-13.079	-16.971	-11.651	-18.855	-18.11	-13.447	-14.297	-17.046	-13.221	-14.201	-12.33	-11.356	-15.85	-20.496	-15.362	-21.938	-22.682	-11.622	-7.207	-10.626	-18.391	-12.428	-14.75	-10.486	-13.657	-12.377	-11.137	-17.986	-20.119	-13.599	-14.272
-2.4646	5.155	2.1707	3.5291	3.8716	-0.58075	-5.2687	-2.9244	-3.0962	2.4501	-1.5742	-4.1316	-2.0574	-1.5116	2.0804	-0.65322	1.2419	-3.8367	0.19511	-0.73177	0.20347	-0.30444	-0.81502	2.0284	-4.522	-5.8797	3.2173	-2.2708	1.6026	8.0665	-3.4662	-0.83502	-0.20998	0.17144	-3.8114	-3.6695	7.337	4.7246	1.9195	5.5587	-2.2742	7.0023	0.4064	0.82366	-1.7185	5.8309	-5.1365	1.7941	1.2796	4.8678
-0.61128	-1.177	3.9405	-2.4311	5.2691	-0.83427	-5.0819	5.9587	5.2005	0.53156	-2.8042	3.007	-1.2965	-1.2105	4.2316	-2.306	3.7135	2.4714	-0.2762	2.7236	-2.1413	-5.4777	6.1048	2.8994	7.9326	-2.2414	-8.4935	1.5057	5.4242	5.6875	0.54677	-0.762	2.6441	7.0795	-1.0059	1.1566	7.0066	0.3895	-2.4125	-2.9808	-4.1421	-2.2338	3.0157	-5.1598	2.741	-0.63298	-0.033402	0.6536	6.4333	6.8133
-2.315	-0.62297	-3.4318	3.0478	-0.83341	-1.2179	0.32598	1.5135	1.0343	-8.7843	-5.3902	0.23388	-2.5552	-2.9919	-4.5162	-1.8525	4.3971	-2.4878	-3.4432	1.7861	-2.899	3.7121	5.7068	-7.3813	0.58971	0.52687	-1.7371	-0.2772	6.8534	5.2688	-1.0432	-1.1491	0.71748	7.6708	4.3098	-2.1289	-0.5042	0.19684	4.7925	-3.764	-8.7617	0.14382	-2.6435	3.7454	0.8641	-1.3818	1.7448	-1.8928	2.7107	3.9515
0.89701	0.40352	-4.6548	-1.7027	-0.7073	-0.017907	-5.1387	-1.2478	-0.718	-0.99727	-5.4827	1.6581	3.933	-6.6511	-8.0325	1.4851	-5.1741	-0.32963	-2.944	1.5649	0.0081489	-0.071716	-1.7418	-12.615	-5.3456	-2.22	-3.5075	-4.8969	-1.8105	-4.335	-0.047926	-1.8921	0.72515	1.2805	-1.4872	-7.8841	-2.9201	-2.6256	-5.3666	-5.1187	1.9225	-5.1911	-8.0571	0.11659	-4.2997	-4.0993	-3.3772	-7.0443	-1.4194	-10.215
2.0006	2.7886	5.1016	4.5203	2.909	4.8871	-1.8773	3.3789	8.7916	1.2959	-1.4619	2.7454	5.6203	3.687	-1.2304	2.0082	9.0978	1.6828	2.1411	-0.75775	1.4097	3.1309	8.867	3.6746	1.3801	-0.0047822	-2.4055	1.8402	5.4846	0.76499	4.5867	5.5229	2.3933	-2.2898	3.1136	7.1085	4.7575	-4.233	9.8958	-1.2281	0.70395	-1.556	1.7683	4.6159	0.25081	4.8497	-1.2996	7.2352	-3.7655	1.0956
-20.304	-21.556	-20.492	-25.811	-22.8	-24.105	-22.035	-19.553	-23.319	-18.697	-25.321	-18.794	-27.807	-23.914	-24.14	-18.193	-20.004	-23.587	-27.541	-25.324	-23.346	-22.26	-23.92	-21.689	-27.544	-18.909	-25.56	-20.875	-23.741	-23.647	-21.113	-24.498	-24.567	-12.74	-16.609	-17.889	-24.031	-21.834	-23.754	-19.666	-22.804	-24.562	-23.41	-24.591	-30.538	-21.623	-27.552	-18.357	-16.793	-22.296
-11.893	-6.3869	-13.775	-11.873	-17.974	-11.672	-14.293	-14.958	-13.175	-17.863	-17.624	-12.458	-12.967	-18.992	-9.2797	-15.217	-17.825	-7.8848	-11.789	-18.904	-12.38	-15.193	-10.48	-13.051	-16.793	-12.401	-16.991	-11.406	-9.3531	-14.701	-19.267	-13.801	-10.351	-15.385	-14.395	-15.937	-12.355	-8.7895	-12.771	-10.335	-16.698	-13.967	-17.216	-17.406	-12.964	-17.795	-7.9053	-12.87	-15.967	-9.6062
-10.829	-8.8438	-13.599	-13.978	-13.352	-12.721	-16.03	-12.058	-14.316	-18.809	-13.378	-17.282	-12.759	-13.484	-14.248	-15.614	-4.9965	-15.681	-9.4632	-11.979	-7.4698	-9.8865	-15.596	-4.6006	-11.122	-9.1069	-11.115	-14.268	-11.121	-0.93151	-13.617	-14.045	-6.5153	-12.178	-15.25	-9.6821	-9.7431	-9.0514	-13.311	-8.7201	-9.5076	-13.448	-19.123	-7.3607	-7.5214	-18.711	-12.169	-11.753	-11.207	-9.9484
1.4039	-3.7733	-2.488	-1.7103	-4.0373	-4.9197	-1.2544	-4.9652	-0.65354	-8.8742	-3.323	-6.007	-3.4385	0.85082	-4.1811	-2.3783	1.2098	-6.083	-2.3087	-4.0993	-7.5834	-0.75261	-6.3108	-8.6394	0.12003	-0.5578	-5.7293	-7.7382	-5.7896	-7.3219	-3.9858	-0.042373	-2.2669	2.0105	-7.2552	-5.9093	-5.8456	-3.4318	-7.551	-3.522	-0.71597	5.0218	-6.8741	-5.4573	-2.8111	-3.2751	-4.52	0.64923	-2.395	-2.7377
-7.1656	-3.2182	-9.7915	-5.9023	-10.005	-2.4561	-2.2874	-4.0661	1.5053	-9.6458	-3.7842	-1.6627	0.211	1.6845	-7.5155	-2.1876	-9.2856	-2.4181	-6.9525	-6.7376	-0.043043	-2.3525	-1.5981	-3.1659	-1.1008	-4.9727	-1.6533	-5.2389	4.212	-5.9048	-0.38889	-7.1261	-2.7361	3.4235	-2.478	-9.9669	-4.1677	-2.0476	-8.5024	-4.0324	-8.4391	-6.7251	-3.7578	-6.0642	-7.1132	-11.101	-8.0311	0.43335	-8.0969	-5.2856
12.581	11.81	2.9657	14.898	12.709	10.872	9.2313	16.232	8.9539	7.1347	5.1197	10.034	3.8702	10.633	14.561	10.696	12.167	6.6359	13.588	10.166	8.5876	7.5549	5.8871	11.346	4.5	1.3266	16.979	6.1523	8.1939	10.01	9.3499	3.3646	4.3527	8.3641	11.938	11.291	9.2259	6.7073	8.7203	6.4444	6.4467	7.2509	9.6183	4.5003	7.4778	9.9713	10.074	5.4078	13.733	9.7623
-12.924	-9.5746	-15.418	-11.238	-10.24	-17.863	-12.247	-16.956	-17.654	-14.666	-8.6506	-13.568	-13.034	-14.948	-19.439	-13.13	-11.474	-14.583	-9.5506	-13.148	-15.878	-17.009	-9.3651	-18.432	-13.742	-6.8144	-16.002	-12.959	-13.057	-17.299	-11.127	-11.441	-14.992	-17.86	-15.28	-13.66	-16.165	-12.574	-19.264	-7.1852	-8.7966	-14.121	-19.037	-15.476	-11.288	-11.133	-13.696	-14.101	-10.823	-13.513
-17.687	-12.973	-22.822	-8.8452	-12.057	-17.358	-4.6972	-7.8175	-10.069	-17.685	-14.814	-12.628	-18.11	-11.182	-12.031	-9.0527	-6.0954	-10.8	-10.046	-9.5653	-14.376	-16.354	-17.207	-10.067	-7.5663	-13.843	-4.8312	-10.087	-9.2058	-4.2861	-10.02	-14.06	-18.489	-12.43	-11.898	-12.935	-12.006	-9.9581	-6.2074	-9.8375	-13.04	-9.9739	-14.229	-7.6786	-7.8118	-6.6232	-10.588	-10.263	-10.867	-7.4902
-9.9367	-13.259	-7.1862	-8.8342	-10.689	-0.97256	-1.7383	-0.43176	-3.4793	-4.9657	-4.8796	-11.092	-4.598	-2.9492	-7.5845	-6.9595	1.552	-7.7307	-5.9081	-8.3328	-4.9476	-6.0377	-6.031	-3.057	-6.1972	-2.3934	-11.272	-3.2905	-3.0443	-3.876	-10.654	-7.0208	-7.4751	-2.9935	-8.9598	-9.4152	-11.228	-3.9505	-3.472	-6.8668	-4.2493	-3.807	-10.038	-8.7489	-2.9818	-6.6896	-5.363	-10.295	-4.1292	-1.4196
10.907	9.366	1.4162	10.375	2.0423	0.31844	1.8499	-1.4072	6.6427	5.5906	5.7302	12.632	8.9854	2.6162	8.2465	4.7358	11.653	10.33	1.399	4.652	11.757	-3.6307	11.497	3.3271	5.8976	3.796	7.3754	14.193	7.0964	6.561	8.789	6.6712	10.406	8.4723	3.7198	10.653	5.197	4.8771	6.0746	6.3419	9.1102	4.6396	2.0151	6.8347	-0.44854	2.868	10.415	6.4002	5.0102	2.594
6.0791	4.3682	5.7385	-0.39756	10.339	2.9994	4.6297	4.4583	8.4143	4.4582	-5.2548	8.3959	8.0918	2.3372	-0.13907	7.9968	1.427	2.4905	7.1151	7.6536	5.2562	4.083	7.3171	2.6171	3.2444	7.3395	2.4579	3.0055	7.8506	1.6101	4.1328	5.6057	0.77795	4.1398	5.9425	4.4071	-0.83004	4.8905	8.0508	0.49454	7.6799	6.7807	3.8117	1.9866	-0.29229	12.819	4.6435	2.343	7.2711	8.611
-0.81247	-6.2438	7.8971	-0.55709	-3.5661	3.167	0.15249	8.6447	2.8812	4.5489	5.458	3.9089	-0.73234	2.2215	-0.89785	0.73649	-2.2255	6.9831	-4.2916	-1.473	-0.23648	-1.8581	3.4654	3.2565	-5.5937	2.3821	0.61627	-1.4398	1.2549	-1.9696	1.9198	3.5459	-1.5815	-3.4236	-0.77537	0.83242	0.64578	-0.68187	1.4667	-3.7973	3.9476	2.2968	-1.2909	-2.4143	3.5924	2.4639	6.8027	4.3432	3.385	2.6941
-5.7781	-2.0771	-8.8033	-4.1701	3.4793	0.09308	-1.1845	-2.0671	-0.52551	-4.3073	1.5239	-1.8789	1.0675	-5.5586	0.0905	-5.8212	-4.6378	2.3985	-0.1864	5.2079	-2.3809	3.3551	2.4977	5.6677	-1.4313	-1.0202	-1.9637	1.5355	0.92433	-1.7857	-0.033493	-7.3565	2.2982	-1.295	-4.2041	-6.626	-5.8666	-6.2756	-4.3755	-0.75606	-3.09	-3.8862	0.56753	3.6456	4.1704	-2.9915	3.6544	-0.11081	-3.9152	1.4027
8.2835	5.4372	5.0185	4.577	7.6491	6.3726	5.7708	4.4841	11.505	14.201	8.246	9.0589	7.468	15.002	6.8385	5.9064	6.7991	8.9623	6.3056	5.7624	8.9313	4.9221	6.3849	5.6654	3.8654	7.931	8.2481	4.9098	0.20133	6.1236	4.9713	0.1692	6.7725	-0.29173	8.8789	9.0283	7.3668	5.6033	8.6007	13.535	1.3299	2.319	-0.36744	5.0847	5.3817	7.0153	4.419	9.0182	3.4347	7.1505
-9.7058	-1.767	-7.2543	-9.0621	-2.5747	-6.5091	-5.1094	-11.402	-4.086	-3.1719	-13.364	-11.599	-7.0115	-4.8151	-1.4101	-8.1693	-7.1382	-1.7507	-6.9417	-12.27	-2.3951	-6.1714	-7.4993	-9.4893	-2.523	-2.0608	-2.5618	-2.6877	-7.7373	-5.7319	-7.5914	-5.5363	-10.486	-8.4434	1.6562	-5.1276	-5.3393	-8.7056	-4.6558	-9.383	-0.66814	-6.0865	-9.0102	-11.835	-8.8284	-7.7334	-7.518	-5.8439	-5.857	-12.734
-4.4421	-3.3975	-5.8163	-1.0789	-1.6527	-1.8745	-5.9094	-2.1544	-4.2472	4.3884	-1.8331	-0.69553	-1.6396	-6.4404	-10.641	-0.84181	-6.6405	-3.0656	-0.89645	-1.2775	-2.135	6.0666	0.1995	0.24462	-7.7704	-5.3099	4.6635	-5.589	0.76923	-1.0054	-2.8672	7.2747	-2.3797	7.4975	3.0164	0.18779	2.2792	-3.0386	-3.4286	-5.7868	6.3004	-3.4569	3.9911	-2.5422	1.1984	1.1268	2.4879	2.5326	2.7618	3.3462
-9.6528	-6.399	-13.613	-15.293	-11.537	-8.9998	-14.482	-6.266	-6.6019	-13.021	-13.286	-9.9935	-13.138	-13.72	-9.6618	-8.115	-12.393	-8.1753	-9.8919	-3.1187	-6.3363	-7.6425	-8.4712	-6.2513	-4.1436	-5.3586	-10.324	-9.7142	-11.278	-15.196	-11.137	-6.5576	-13.028	-5.2153	-15.302	-15.534	-9.2233	-5.1862	-13.644	-11.123	-12.48	-9.5388	-12.329	-8.3045	-7.7038	-14.944	-5.536	-5.901	-11.081	-7.4773
2.7592	2.0193	6.6818	-0.85841	3.4399	6.4123	3.2647	2.9346	0.56946	1.4098	-2.0778	-1.674	-5.3817	0.83211	-2.4258	-4.7702	1.6522	-4.8803	-0.24956	1.5142	-2.3916	-1.2738	-0.24451	0.07689	-0.55424	-2.3013	0.30014	5.6654	0.97463	-0.036979	0.82021	-0.76515	2.8721	-3.8561	1.906	2.3284	-3.203	3.7411	-1.2874	-1.6901	0.77736	3.5147	-0.94971	6.1374	-6.6968	3.2673	6.5418	9.1768	3.4769	10.419
-10.362	-8.1238	-10.609	-8.8855	-10.65	-3.423	-6.7795	-7.5868	-5.2365	-13.231	-9.585	-8.5078	-14.159	-9.2175	-9.6898	-7.112	-9.9968	-9.9991	-13.614	-12.253	-11.544	-9.3337	-11.764	-9.5523	-12.457	-11.819	-12.59	-15.061	-8.1917	-7.2959	-15.523	-5.2928	-5.1378	-8.5171	-10.985	-12.416	-8.1496	-11.45	-11.536	-8.9712	-11.37	-5.387	-7.3066	-7.3	-14.179	-2.0594	-8.8175	-9.6168	-6.2729	-17.323
2.9478	1.2894	1.2628	1.052	5.2707	4.9434	1.2044	9.1443	-1.4737	9.2703	-3.725	2.932	2.895	2.3398	4.7166	0.58444	2.1162	5.5006	-6.4056	9.097	7.196	7.2037	10.681	0.14262	3.6372	11.647	6.4154	1.4525	2.3841	-0.61865	1.9574	-0.27355	9.0041	5.3099	-1.4025	3.1976	-0.49363	-0.18746	4.4955	4.3589	2.16	5.6085	-3.8064	3.7205	3.1314	1.4434	-1.3254	3.5735	0.027406	-3.3412
-16.788	-16.019	-28.44	-22.392	-16.76	-18.335	-14.355	-21.394	-23.494	-21.832	-18.759	-18.908	-24.449	-23.792	-13.325	-21.757	-25.361	-19.798	-24.577	-25.327	-18.136	-13.714	-13.535	-16.044	-19.559	-19.941	-18.557	-16.483	-16.908	-20.884	-19.645	-16.227	-18.538	-23.34	-17.699	-18.461	-23.276	-24.178	-23.439	-25.503	-19.286	-21.592	-27.469	-26.91	-24.66	-14.73	-20.76	-23.334	-19.181	-20.967
5.0569	-4.08	2.5577	1.0287	-8.7756	-5.2472	-3.3944	-3.6497	-6.3652	-2.9476	-5.9296	-6.0812	-8.1113	-3.2757	-5.4057	-3.7425	-3.0836	-1.1074	-0.44099	-3.9026	-1.1526	-5.5816	-4.6986	-4.6539	-5.5794	-5.5222	-7.0347	-4.9113	-4.6963	-6.0882	4.201	0.79384	-5.0145	-8.0426	4.5531	-3.0696	-8.4322	-2.5428	-8.3872	-1.228	-10.747	-3.5886	-3.7849	-6.9593	-4.8192	-0.79109	-7.1469	-5.3429	-4.3098	-2.4488
4.4604	2.115	2.2843	-8.0052	1.3321	-2.3973	-4.6177	-6.8526	2.1222	2.5981	-1.8285	-1.2559	3.3281	3.0542	-1.5842	-1.7206	-2.9399	0.6107	3.783	1.4916	-2.1834	-1.4054	0.065604	0.82853	4.2961	-0.7798	7.9064	4.8432	4.0625	-3.3653	-5.0737	2.3093	-2.5539	2.2125	-4.0075	0.019466	0.67859	2.1648	-3.2576	1.7089	-3.5202	3.0889	-2.2191	-2.2049	2.2728	-7.5106	-4.9311	4.2442	-0.37852	0.97032
-3.9034	1.7176	-1.9424	2.2676	-0.099304	-6.2561	3.3124	0.58522	1.0196	-6.4012	0.13806	-3.1516	-2.7506	-4.187	1.5759	-0.065427	-1.771	-1.5179	0.49628	-4.3034	-3.6616	0.26141	-3.5296	6.7476	1.7568	0.56611	-6.9413	-6.0783	0.73128	-4.5898	-5.1577	-5.0308	-0.49972	-3.2429	1.0159	-2.5818	-2.1112	-2.3201	-5.6306	6.7457	-3.7104	-4.1164	-2.8639	-1.8968	1.8923	-7.3359	-4.8136	-3.7942	2.7041	0.57978
-5.9955	-5.3868	-6.299	-2.0442	-6.0951	-2.7165	-0.78426	1.7688	-1.1013	3.2221	-0.41519	-2.8014	5.0002	-5.0132	-3.2146	-4.4871	1.3631	1.0485	-6.3776	-4.4988	-8.332	-3.2082	4.288	-5.215	-2.1069	-1.7754	0.28997	-3.4124	1.9918	-3.953	-6.641	2.2833	-10.881	-3.7512	-3.881	-2.9526	0.0059015	0.84536	-8.2717	-6.8865	-5.9529	-0.42692	-3.0517	-4.0746	0.52752	-3.3919	-6.6852	2.0305	-7.3152	-13.402
3.7064	-0.81296	7.4913	2.9571	5.9236	9.0171	4.6853	4.3412	2.6177	6.0447	1.6538	4.5711	3.8655	6.8361	4.8766	1.4015	-1.5326	6.4258	2.7475	3.4036	5.6498	6.5284	-0.12256	4.6375	3.457	7.1538	-1.123	7.8809	3.5421	5.7479	0.11923	7.8918	3.4604	5.6594	0.064017	10.372	4.3638	3.4576	2.546	5.0266	4.1527	4.4948	5.9047	-2.6301	1.7789	8.6338	1.034	2.8054	9.0864	2.2271
-12.609	-19.081	-12.392	-12.241	-22.984	-13.585	-11.064	-5.797	-9.6122	-15.63	-14.204	-21.648	-6.4526	-19.286	-17.414	-14.642	-15.989	-13.917	-12.931	-11.79	-14.929	-14.033	-10.11	-16.256	-11.098	-12.03	-6.7143	-7.2744	-14.249	-11.607	-13.83	-16.84	-19.303	-13.095	-14.193	-9.0508	-11.983	-14.236	-2.1938	-14.186	-16.849	-10.044	-9.5963	-13.046	-5.9465	-16.775	-14.534	-11.919	-11.64	-10.872
-4.0724	-4.8721	1.3319	4.5688	-4.5516	-6.471	1.4857	0.27499	0.53333	0.39622	-1.9941	0.23236	-3.0516	4.7664	2.3755	1.0844	-7.9371	0.30862	-0.042499	-4.7634	1.402	3.3256	6.4157	-8.7248	-1.6528	-4.2815	0.053351	-0.79494	-5.3849	1.3506	-1.7283	-1.6967	-6.972	2.2387	-0.13221	0.52111	3.4928	-4.2423	-3.267	0.18576	-1.1187	0.31521	-1.3789	0.049388	-3.4416	-4.5658	3.139	-3.5709	-9.7034	-4.4894
-2.6539	-2.0242	5.0719	-3.8297	3.4527	-7.1915	3.3182	-1.16	-2.1515	-1.6148	0.20743	-1.373	6.215	-1.1499	-1.1137	-6.4155	0.55124	-4.8999	-6.8759	-8.5248	-5.7558	-4.3787	-3.411	-4.7876	4.8984	1.2543	-5.5767	-1.6503	-2.8732	-5.5724	-3.0175	-4.9346	2.4147	-7.9223	-3.6721	-4.3855	-1.7638	0.53652	-8.2883	-6.1494	-4.7115	-9.1901	-3.3936	-5.1019	4.8175	2.6995	-5.1041	0.014304	-5.0515	-3.3016
0.013947	-4.1846	-3.3352	-2.129	1.8767	0.50451	-0.84904	-4.1273	1.2353	-4.0934	0.21424	4.4098	-3.0586	0.14691	-7.6698	1.9443	-4.5819	-1.2777	-5.9656	2.1743	-3.9993	-2.6347	1.0486	0.42727	-6.5343	-2.8716	-2.8359	-4.6013	-2.246	0.24072	-0.74833	2.0545	4.0576	-2.3209	2.9806	-2.4743	2.2027	-0.22014	2.07	1.8002	0.71683	-3.8577	0.26284	1.4035	1.1842	-0.26187	3.5089	3.6687	-1.7827	-2.88
-1.049	-0.17691	-1.3082	3.325	1.3855	5.995	4.5659	3.2886	1.2296	2.8096	1.1878	4.8402	1.5949	9.1083	1.581	3.8122	1.0388	2.8268	-3.6946	-1.5259	2.4519	5.3182	-0.83777	5.3177	-3.4543	3.5995	4.7259	0.99498	-0.20354	7.7266	2.2987	-2.5513	4.2801	-1.0953	5.3414	5.1856	4.7935	3.3505	2.0011	-0.57602	-3.5627	-2.5002	5.9306	-0.92369	1.674	-1.6533	-1.7722	1.3776	6.3864	1.9826
2.7735	-10.915	-11.585	-6.4468	-2.3481	-0.83355	-3.3605	-0.58995	-1.9439	-1.0901	-4.1347	-1.9069	-9.4624	-3.8582	-1.7479	-4.4384	-2.8567	-3.0988	-0.57895	3.5369	-2.127	-1.5636	2.4248	10.045	-4.3223	1.1438	-4.6656	-4.0884	0.28425	4.352	-2.7054	-1.3927	-2.5595	-4.2908	-5.0262	1.2541	5.5694	-3.7667	2.6551	1.7034	-1.5409	3.7936	-3.6711	-2.9742	-1.4557	1.0978	0.47644	0.12215	2.2094	3.8417
-2.4257	2.4284	-5.8416	-3.0127	-7.6662	2.527	1.5286	-3.2346	0.25478	-1.0938	-4.442	6.665	2.7367	4.6093	-2.7774	-2.6445	2.1179	-1.4031	-8.5914	-7.5944	4.0529	-5.3249	1.3876	-0.38426	-3.5925	-6.3801	1.2016	-2.0414	-0.51532	-9.2656	-1.9837	-1.8931	-2.874	-5.3071	2.3575	-4.2317	-3.3167	-2.5412	1.4551	0.62064	-0.90413	-0.77304	1.7752	-5.9081	-0.048011	-1.7752	-3.5269	6.6389	-3.7566	1.48
-16.164	-8.5581	-14.915	-11.489	-4.595	-14.725	-11.609	-10.103	-11.79	-10.625	-12.65	-3.9461	-1.1013	-14.4	-14.612	-11.384	-7.3076	-16.728	-11.766	-5.0709	-13.212	-14.32	-8.6011	-8.3566	-5.2492	-7.4688	-10.044	-10.139	-15.041	-11.212	-8.4901	-12.545	-5.3087	-13.065	-10.945	-19.434	-9.1191	-7.9357	-11.218	-10.72	-17.477	-10.199	-15.204	-16.37	-12.536	-10.814	-12.836	-15.09	-11.579	-17.72
-2.6954	1.7602	-4.2062	-2.3956	0.89046	-4.3037	-2.3744	-6.8969	1.6765	1.3535	0.98601	-3.6946	-0.49406	-0.051319	1.0528	-6.5556	0.85318	-0.90461	-5.3442	-0.48416	-5.3846	5.8942	-12.672	0.11081	4.7839	-9.3496	-11.389	-3.4957	-6.4613	-0.36024	-6.1731	-1.9848	-2.713	-2.0559	-4.1032	-4.6491	-5.5606	0.81401	-3.2025	-2.31	-4.8807	0.94731	-7.3962	3.2486	1.3667	-1.5189	1.6703	-1.7214	-7.83	-4.1065
-17.085	-15.434	-15.687	-14.568	-11.116	-15.414	-15.629	-10.866	-10.593	-8.7551	-12.608	-12.193	-9.1511	-15.079	-18.785	-13.636	-11.947	-13.327	-10.892	-13.207	-16.449	-14.084	-15.66	-17.766	-15.325	-14.473	-12.766	-17.57	-11.044	-14.682	-11.185	-13.754	-19.612	-4.9426	-11.833	-14.025	-19.587	-11.565	-14.183	-14.699	-15.687	-16	-14.29	-25.591	-15.13	-7.0855	-19.101	-13.561	-15.832	-13.824
-14.493	-12.039	-10.736	-14.79	-7.239	-13.374	-16.797	-14.703	-11.109	-13.295	-15.67	-13.249	-13.065	-11.32	-15.503	-17.054	-15.813	-13.403	-11.022	-14.8	-12.404	-13.683	-15.719	-13.376	-16.225	-21.279	-15.652	-13.307	-15.751	-15.704	-18.971	-13.696	-14.819	-18.726	-6.2646	-14.015	-10.531	-11.969	-11.854	-15.252	-13.664	-15.256	-17.046	-18.213	-17.547	-11.717	-18.375	-6.0674	-11.396	-16.307
-4.1013	-4.6659	-11.112	-1.3964	-3.7275	-4.6153	-4.5326	-4.5054	-4.2742	-4.4156	-2.9023	-8.3392	1.0837	-3.8511	-6.1728	-2.0592	-5.5626	-7.5189	-7.5885	-3.2648	2.5725	-5.777	-4.2384	3.468	-3.82	1.3584	-4.4782	-4.5147	-6.4886	-0.32728	-2.6704	-2.0307	-5.7175	-4.1846	-3.9886	-6.1697	3.6466	-4.6833	0.84755	-0.60994	-9.727	-9.543	-0.80119	-6.7554	-1.7169	-7.134	3.0517	4.0643	-0.57699	2.5178
-3.62	-9.5425	4.6112	0.86611	0.052801	0.77406	3.9869	2.1631	1.6413	5.1039	1.6103	-3.1573	6.4744	-2.4176	2.7667	0.56644	-3.4022	1.8014	-0.56607	0.14619	-1.5186	2.9084	6.2334	2.1226	1.686	-0.95733	5.0309	6.5986	-0.48935	4.4977	2.2631	-3.1658	2.7728	9.9001	3.3599	2.3462	1.3773	4.2838	0.03995	-5.6867	1.5531	5.2953	-0.32925	-1.5235	-2.9117	0.70893	0.27425	-3.7239	1.4563	0.13896
-3.012	-5.9392	-18.608	-15.092	-6.3773	-19.037	-10.977	-15.639	-9.6597	-11.495	-14.699	-10.411	-2.1169	-12.336	-8.2157	-16.201	-11.515	-6.951	-8.093	-6.5062	-16.875	-5.8389	-4.3745	-11.766	-11.099	-11.44	-12.338	-13.277	-10.219	-9.2358	-6.5765	-9.0079	-9.7517	-11.381	-14.518	-11.967	-10.398	-7.7297	-13.406	-16.887	-10.795	-10.295	-3.7463	-8.9674	-12.38	-12.109	-9.948	-10.73	-10.302	-5.1989
-11.194	-7.5818	-13.306	-5.7904	-4.3397	-1.8505	-2.6501	-3.3556	-5.6483	-6.6745	-5.7201	-5.8671	-4.4286	-10.599	1.5778	-10.522	-7.8555	-3.1827	-0.95837	0.61776	-1.9875	-8.1644	-4.171	-2.6174	-3.9786	-9.361	-5.2547	-5.9577	-9.7047	-5.859	-7.1842	-7.1004	-6.1353	-8.9798	-8.939	-2.8568	-6.8339	-4.9558	-10.192	-5.2456	-1.5938	-4.2737	-2.5542	-8.2064	-7.6846	-0.68032	-8.5891	-10.033	-5.0719	-2.1191
-6.6737	-11.896	-9.4107	-6.1984	-6.8321	-10.943	-12.336	-9.4129	-13.411	-16.556	-18.61	-6.2204	-10.649	-10.462	-15.744	-6.718	-9.1789	-7.3449	-10.166	-6.6458	-12.097	-14.896	-11.816	-14.748	-14.004	-14.785	-14.979	-9.9655	-8.5719	-6.5714	-11.175	-9.6465	-10.058	-7.54	-11.617	-14.605	-14.955	-8.2747	-10.384	-12.444	-10.599	-8.4807	-13.091	-6.8087	-2.6894	-3.6976	-10.147	-10.736	-5.9631	-7.4632
-1.6129	9.1581	0.27737	0.47261	1.516	1.6657	3.0327	0.77882	2.8761	-0.66257	10.887	-1.5505	2.874	2.6912	-0.65333	-1.6713	1.5115	-2.3617	-3.7346	0.72056	4.7955	6.6345	-0.041952	1.4486	-3.1583	2.2088	-2.533	-5.6204	4.8667	5.6299	-0.82954	4.4456	5.691	-2.9501	-2.2535	4.6464	-0.71027	3.1736	3.1333	4.4505	6.3524	1.9334	-1.5146	2.2163	1.2351	0.15187	0.15911	3.7163	-2.8469	-0.52862
-4.5832	-8.0074	-13.785	-10.397	-12.927	-14.145	-9.8834	-16.631	-6.0576	-14.263	-15.508	-6.579	-11.689	-10.523	-5.0377	-12.985	-11.172	-9.8349	-11.558	-3.6822	-9.7203	-11.116	-10.443	-10.809	-8.3312	-13.582	-11.01	-9.1594	-13.014	-9.2222	-7.7762	-14.847	-9.855	-7.3148	-6.9491	-4.734	-16.353	-13.137	-6.6452	-8.2623	-12.786	-16.387	-6.3631	-17.512	-5.7901	-11.374	-11.888	-17.844	-10.224	-10.785
9.9428	0.86524	1.4896	2.1195	-4.9886	7.4942	6.8843	5.5699	5.3606	7.5685	5.5736	1.7288	-0.55976	6.0862	11.782	-0.73875	8.546	6.9305	-0.010185	6.3027	11.415	7.533	7.9947	8.8129	8.5031	8.9006	4.222	9.1254	10.237	2.774	7.7522	-4.081	3.8096	4.7676	8.9966	5.8687	-0.30267	3.2615	9.1313	9.5459	-4.7448	2.6284	-1.0714	10.009	9.8886	0.38742	5.1342	5.9302	4.4458	4.8256
-27.197	-24.04	-26.259	-15.975	-26.086	-20.457	-15.857	-17.245	-19.119	-26.364	-19.396	-23.576	-20.115	-22.405	-28.971	-24.479	-23.498	-20.204	-26.29	-17.119	-27.343	-17.874	-22.698	-18.827	-18.116	-23.023	-29.512	-24.242	-22.712	-19.682	-23.631	-23.421	-20.302	-25.215	-26.046	-28.113	-29.846	-20.87	-27.828	-24.673	-18.036	-19.968	-25.696	-23.142	-13.554	-25.106	-18.65	-24.459	-20.727	-20.71
2.6289	0.89783	8.4036	-0.030439	-1.5157	3.0751	-0.79803	3.2066	-3.3467	5.207	8.0418	7.5416	-3.2357	-2.9851	-2.1994	0.4931	0.089738	-0.4879	3.0364	3.8656	0.27022	0.055615	-0.30863	0.75841	8.5161	2.577	-0.57546	6.84	8.4829	0.15656	1.1543	2.2161	3.2598	4.748	-0.52407	5.0052	2.5729	0.12571	-1.9849	1.2315	1.4329	2.3686	0.97403	0.12372	-2.8626	-4.4672	0.51875	1.6394	0.84933	2.5129
-24.829	-25.962	-24.12	-22.027	-23.964	-21.932	-17.258	-18.585	-22.901	-19.944	-26.523	-28.61	-23.814	-26.359	-25.333	-19.986	-19.767	-28.336	-26.345	-19.45	-18.807	-22.412	-14.8	-22.263	-18.439	-27.702	-20.501	-18.042	-19.499	-15.656	-22.647	-25.659	-23.431	-27.047	-19.85	-21.681	-27.295	-19.808	-20.895	-21.047	-21.768	-21.554	-21.359	-22.055	-23.895	-21.693	-16.572	-18.281	-25.292	-19.869
-0.048605	-3.9543	-2.3118	-0.093548	-1.9807	-7.7389	1.5875	0.30305	-4.7895	-4.0639	-1.333	2.9059	-2.9912	-5.0563	-0.046436	1.8138	-7.3974	0.1289	-0.0028703	-2.2517	1.4018	-0.95335	-10.455	-4.7889	-3.7575	8.399	-11.076	-3.5753	-8.641	-1.8491	-1.2089	-2.205	8.1182	0.82724	-5.0032	-1.7952	0.4382	-2.3624	0.54232	-3.1663	-3.9962	-1.7192	-0.70723	2.2194	-3.1217	-4.833	5.2732	-1.8854	4.5059	-3.9261
0.6823	10.111	0.45956	9.9747	3.5452	12.466	2.218	11.785	8.6899	11.137	12.334	9.4011	5.7924	4.1579	-1.3395	13.14	2.6788	0.61949	4.2429	9.6553	10.277	6.825	6.1639	3.3407	11.969	0.0063324	6.7115	9.8433	4.4637	14.291	9.3547	4.7933	6.2966	-0.48519	-1.6415	6.2887	4.8604	14.93	8.3326	5.4809	3.1868	5.9735	3.0573	3.6913	1.0775	4.5545	3.5604	5.82	9.2222	3.0237
5.909	3.7828	3.2507	4.6568	-0.38422	2.5548	3.6015	-8.8847	1.5655	9.1582	4.0329	4.4173	-8.613	-0.48623	-3.8332	4.7817	3.6618	0.9703	2.0422	-2.6108	11.892	0.38648	3.5268	0.61167	-0.019255	1.4834	6.168	12.225	3.0145	0.91625	2.1171	-2.3137	1.1539	-3.6319	1.1163	6.6993	4.7047	1.4067	-5.1384	1.3124	1.6191	-0.035861	4.1114	5.824	1.0032	7.9371	8.1886	5.0669	2.9315	-1.8384
-8.7135	-10.412	-13.127	-9.6657	-9.0241	-8.2305	-15.854	-7.4937	-11.552	-7.8948	-8.9003	-13.32	-12.847	-6.7583	-10.528	-14.485	-11.251	-8.1186	-5.511	-11.176	-13.851	-13.54	-6.7155	-5.2651	-7.1789	-13.768	-8.8003	-5.8728	-10.629	-7.0119	-10.35	-13.142	-12.155	-10.954	-8.5305	-8.7615	-18.149	-7.8345	-8.3113	-5.7329	-7.2318	-10.07	-9.0273	-6.4294	-7.4146	-15.671	-12.395	-7.679	-11.378	-14.41
-9.0665	-5.3697	-3.2221	-13.477	-8.7006	-3.8102	-8.5579	-0.27278	1.0772	-7.4772	-8.0815	-2.0238	-5.4765	-11.434	-7.7067	-4.6255	-1.1008	-1.5154	-5.1947	-8.2593	-9.2861	-8.8605	-0.039387	-1.703	-4.4116	-9.5913	-5.8622	-8.5733	-11.517	-7.0711	-7.1425	-6.9876	-6.3081	-7.3096	-11.584	-4.8912	-10.291	-3.2227	-2.6693	-1.3132	-7.4769	-4.3092	-11.188	-2.5228	-7.3147	-0.39047	-0.4427	-3.5159	-6.016	-7.3008
-10.606	-8.498	-4.5759	-6.5276	-5.8666	-5.0384	-0.57835	-6.0058	-3.1052	-5.5925	-2.6379	-6.0211	-3.8322	-3.7326	-5.3384	-5.7447	-11.192	-5.5501	-3.0018	-11.346	-5.7535	-9.538	-7.1628	-7.9338	-5.3303	-6.1306	-7.6861	-7.9804	-7.2977	-2.3158	-4.3211	-7.138	-5.9652	-11.612	-5.7279	-5.9975	-4.4897	-9.8161	-6.2562	-7.2682	-2.5309	-2.6526	-2.125	-3.6252	-10.272	-11.179	-7.0728	-2.6356	-5.3042	-6.4095
-4.3902	-7.0384	1.9475	-3.0712	-1.0989	0.95081	-5.946	-5.7352	-0.85756	-0.28097	1.5487	-0.37034	-1.0853	-6.8594	-1.5141	0.16463	1.8166	-2.024	-3.9308	2.2681	4.481	-1.6495	-8.8049	-4.1981	-4.2023	-0.86938	-4.2774	-13.631	-4.0355	-0.98663	-7.0462	-5.6617	-4.1435	-8.5468	1.0211	-4.0174	0.73262	-2.5147	-3.9046	-2.5033	-6.2615	-4.0115	-5.0364	-5.128	-7.0044	-3.9691	3.4182	1.2697	0.74646	-2.4448
-8.6067	-10.681	-12.453	-3.384	-6.1504	-15.796	-1.8806	-7.7682	-9.9562	-10.699	-10.819	-11.377	-5.0256	-13.869	-3.7906	-6.9381	-10.634	-8.9624	-5.84	-7.9742	-10.758	-15.705	-10.35	-3.6895	-7.6469	5.1696	-8.4562	-8.7861	-4.2458	-13.085	-6.4121	-12.027	-7.3363	-7.0767	-13.677	-6.9635	-4.9578	-6.9777	-6.6043	-10.011	-13.24	-6.779	-8.9053	-9.2302	-9.4323	-9.3168	-11.959	-9.4022	-6.466	-18.357
-13.488	-14.492	-17.866	-15.601	-19.408	-11.179	-10.009	-13.073	-16.074	-16.56	-20.886	-10.088	-15.72	-14.347	-16.25	-17.096	-7.9177	-11.945	-11.719	-10.833	-11.969	-13.741	-12.029	-13.625	-13.586	-16.377	-10.762	-16.027	-14.079	-9.165	-8.953	-14.155	-13.245	-15.548	-7.9547	-11.591	-9.755	-14.317	-14.651	-11.483	-15.372	-13.75	-11.213	-8.9332	-10.37	-15.23	-16.167	-11.444	-11.17	-20.133
-12.363	-11.906	-7.2191	-11.84	-17.505	-10.865	-21.17	-14.122	-12.015	-10.982	-12.986	-11.01	-14.721	-7.5838	-7.9904	-7.6512	-8.5961	-15.209	-13.517	-10.932	-11.378	-7.4576	-10.884	-10.177	-12.296	-13.07	-13.617	-7.4429	-17.911	-17.079	-7.3503	-10.771	-8.2404	-10.779	-10.093	-11.778	-8.7645	-10.672	-14.035	-12.529	-11.981	-5.5651	-13.382	-9.9121	-9.9243	-12.507	-17.332	-9.3919	-15.174	-15.453
-28.865	-22.61	-19.791	-22.376	-29.018	-21.966	-17.507	-23.874	-19.073	-20.79	-18.928	-14.442	-21.219	-20.009	-21.979	-20.396	-24.526	-15.24	-26.239	-18.654	-26.953	-21.992	-22.834	-23.105	-12.4	-23.842	-26.648	-20.472	-22.536	-24.549	-19.464	-25.132	-22.368	-24.894	-26.486	-19.963	-25.037	-17.299	-22.404	-21.481	-23.971	-21.038	-19.663	-19.094	-19.629	-17.949	-24.826	-19.118	-20.103	-23.862
-2.0276	-7.6912	-12.838	-9.4491	-6.7923	0.75422	-6.352	-8.6074	-11.689	-0.33126	-4.7948	-3.534	1.5319	-8.5009	-0.34702	-4.1831	-5.4688	-7.2573	-6.015	-0.44608	-8.7209	-5.9173	-6.9109	-10.339	-8.7143	-9.1262	-5.421	-7.6298	-12.525	-4.7138	-5.5458	-6.3936	-9.538	-5.0614	-4.8684	-8.5173	-2.2978	-7.9196	-9.397	-2.4201	-10.042	-4.108	-0.98726	-5.3814	-17.324	-7.4332	-6.3172	-1.3639	-9.1291	-6.5785
-10.385	-12.888	-9.8322	-12.831	-7.837	-11.414	-10.346	-14.161	-14.059	-12.236	-9.9211	-6.5759	-13.315	-7.0503	-11.873	-19.047	-13.958	-14.145	-10.543	-11.154	-11.092	-8.9188	-9.6095	-12.392	-13.426	-10.873	-14.973	-15.077	-11.293	-13.23	-15.907	-3.6444	-7.4409	-11.481	-2.6897	-5.4212	-21.936	-12.177	-6.7495	-2.0498	-3.2728	-8.9009	-13.303	-17.57	-13.707	-14.942	-8.6919	-11.603	-12.995	-12.827
-4.7059	-1.468	-0.047777	4.6598	-2.8573	-0.64921	4.5573	4.1571	1.4624	0.68704	-0.73374	-2.4882	3.4581	4.0385	0.67657	-1.5974	4.6638	1.0751	-2.5148	-1.7091	3.3494	-1.1629	-6.5251	-3.2949	7.0592	0.22972	-6.6767	-2.8529	2.7622	6.4721	-4.6179	6.7528	-0.15968	4.2739	-0.66903	-9.3658	4.6946	-4.4346	-3.7392	4.8721	3.9958	-2.8044	-0.88939	6.3056	5.3263	0.36592	1.5183	0.77369	-2.5165	-1.1383
0.58763	-4.7805	-7.7779	-3.6386	-10.114	-8.8561	-5.9656	-6.2142	-9.6024	-0.47817	-4.5475	-2.3877	-3.4763	-6.6397	0.32317	-8.7322	-4.8523	-9.7938	4.0852	-2.9525	-6.2078	-0.24926	-1.1688	1.08	-9.2048	-7.7061	4.85	-5.1898	-10.845	-2.9214	-1.0905	-2.546	1.8037	3.1743	-3.3259	3.3471	-5.7095	-3.3117	-9.4992	-8.3939	-5.1758	-0.68984	-7.1685	-2.3242	-5.0838	-10.802	-2.3108	-7.3821	-4.5157	-7.6432
3.0381	-2.0349	-1.9871	-9.9231	-4.1933	-8.6152	-4.65	-5.7725	3.3654	1.3513	1.5715	-0.75674	-0.39347	1.9264	1.9048	-1.4806	-6.6111	-2.1727	1.4723	0.29402	5.0392	-4.5939	-0.64611	-3.1612	-3.2603	-6.5101	-4.2532	1.1801	-0.28085	-6.506	-4.8011	-2.6135	-4.6913	1.2486	-0.17622	-0.38132	-2.5843	-3.8407	-1.8285	-3.1102	4.6684	-1.9137	4.2927	0.13189	4.0855	-4.1887	0.96405	-1.9703	-2.4524	-3.7374
-2.9675	-5.9291	-4.7057	5.7786	-2.738	-4.0069	-1.8622	-0.90797	-7.2468	-9.8899	1.094	1.6734	-9.5036	-13.299	-3.2563	-5.9123	-0.42891	2.6597	-1.5304	-6.2992	-2.4949	-0.17361	-4.6279	-5.5321	-3.1863	-1.4181	-1.7225	-7.8599	-0.96713	-8.68	-6.6978	-1.0914	-7.2844	-8.4756	-0.30323	1.3379	-6.0748	-11.313	-1.1895	2.802	-6.837	-0.5129	-4.5531	-6.0279	-0.25357	-3.4107	-6.2275	-1.3946	-0.5658	-6.6
-2.3398	-2.0285	-3.7091	2.4245	0.032653	-10.001	-1.8187	-4.9907	1.2541	-6.0884	-7.7398	-1.6401	-7.2515	-7.5823	-2.1865	-4.4759	-7.9002	-6.5218	-2.8685	-6.4338	-5.1798	-6.6985	-6.6891	0.93329	-13.4	-2.8369	-1.4119	-11.881	-6.4028	2.8919	-7.5456	-14.335	-6.6453	2.9014	-10.889	-6.9615	-4.9047	-7.6362	-11.603	-4.9422	-2.244	-8.0614	-2.1641	1.6179	-9.4059	-4.4742	-4.6113	-2.9377	-4.5517	-11.738
0.18872	-5.3027	6.7826	-2.0337	-1.6249	1.9356	1.3775	-4.66	2.5391	-1.8837	0.48065	-1.8206	-1.5679	6.467	5.9813	0.44164	-1.6321	2.3083	-2.4368	-0.54278	5.6276	0.84951	2.0622	7.763	8.7414	4.0938	1.1454	2.5116	-1.5857	1.5025	-6.0905	-7.1427	-1.1127	6.3227	2.7334	-0.90106	0.64143	0.94652	-0.94192	-6.4508	-1.0948	-0.26543	2.5013	5.348	-0.41669	-0.15463	1.2163	1.4426	-4.1016	-3.0341
-2.917	-6.0175	-6.6026	3.9814	-15.185	-12.157	-7.3725	-5.2257	-5.1448	-2.5762	-8.6587	-12.793	-1.9983	-10.606	-3.2683	-6.8927	-4.0264	-10.429	-7.2916	-13.971	-5.9883	-7.4336	-7.5924	-9.3472	0.12532	-5.5229	-4.2805	2.1547	-6.1605	-3.931	-8.5359	-4.5148	-5.1649	-8.1435	-5.7059	-5.8412	-2.709	-4.7758	-3.0895	-11.918	-5.5769	-12.647	-11.598	-8.1309	-4.4468	-3.412	-3.8989	-7.2808	-1.5073	-6.5087
-2.2677	-3.7046	-6.3734	2.344	-6.0535	-4.1168	-8.0943	-5.1363	-6.7868	-0.94126	-3.7873	-1.1705	-3.3099	-6.0179	-6.4001	-3.2885	-4.0439	-2.0854	-9.7862	-3.0988	-10.743	-1.2135	-0.84574	-7.5839	-4.1563	-4.0782	-1.6664	-5.4364	-5.7194	-1.0366	-3.8845	-9.6794	-7.4348	-4.9535	-7.3398	-8.3271	-2.8303	-10.717	4.2355	-3.1458	-4.0426	-3.9952	0.80123	-6.4849	2.684	-8.2315	-3.6362	-7.6549	-7.866	-2.0754
-9.0282	-5.6262	-12.838	-12.859	-14.12	-13.782	-14.043	-12.096	-7.1223	-21.371	-15.315	-11.112	-12.19	-10.734	-14.582	-8.0147	-14.454	-12.626	-11.095	-9.6249	-7.9708	-11.347	-13.955	-10.644	-12.958	-16.007	-12.699	-10.412	-3.9532	-15.77	-6.3692	-12.536	-15.598	-7.1004	-15.022	-16.318	-7.1892	-11.864	-19.063	-15.425	-10.213	-18.793	-9.184	-15.865	-11.523	-14.614	-22.454	-14.684	-14.589	-16.022
4.4011	2.1587	7.2446	8.6403	9.241	5.6372	7.7979	-0.084486	4.5498	5.837	5.3491	5.9657	11.142	7.1248	5.9721	9.4819	8.5038	9.6489	11.587	11.428	5.3559	7.1447	8.535	4.3372	-0.30077	9.3297	2.3506	11.267	-0.31131	7.1345	3.8937	10.419	7.1526	0.80684	5.0751	5.9466	5.323	1.3523	10.454	0.85003	8.0298	5.1184	8.1834	8.4158	10.113	0.39858	5.8956	6.138	6.6822	2.1609
0.66693	6.6114	6.384	-3.3877	3.9744	5.3727	-1.5117	1.3068	5.4692	6.4324	0.49357	5.7341	-1.4433	-1.2743	2.5746	5.0433	3.0105	2.9652	4.1115	-0.48542	2.2481	0.60342	3.3439	6.2355	-3.251	1.4179	-0.039344	-0.57308	2.6066	9.4005	10.889	1.9542	-2.3893	7.2326	11.572	-0.19376	5.2717	4.5696	4.9539	5.9261	-1.7065	2.8562	4.0411	-0.81809	-1.6563	-0.41985	-2.6617	8.8877	2.6555	4.0323
-22.023	-23.1	-26.374	-21.91	-20.691	-20.573	-18.478	-18.097	-31.406	-22.734	-27.286	-20.713	-22.974	-25.19	-22.317	-24.101	-29.952	-23.94	-13.907	-29.14	-26.439	-23.921	-26.081	-20.241	-21.585	-25.328	-23.14	-27.426	-16.709	-22.744	-28.135	-19.443	-20.553	-21.083	-17.907	-22.851	-25.204	-24.635	-16.492	-17.019	-18.342	-16.064	-21.163	-22.777	-26.78	-22.173	-19.344	-19.767	-23.069	-23.892
-3.9668	-11.51	-4.3463	-1.245	-1.3165	-5.8508	-8.6952	-5.2309	-13.33	-8.88	-9.2662	-5.545	-5.8209	-7.4593	-5.3551	-3.115	-7.7981	-12.004	-10.824	-1.023	-3.9472	-7.0437	-6.9252	-2.6288	-5.3758	-4.0393	-7.1683	-2.3764	-5.1275	-10.73	-8.5711	-5.9057	-5.303	-4.006	-4.0976	-1.6753	-5.5361	-7.6793	-0.74703	-13.433	-3.244	-6.9851	-6.5599	-9.6013	-8.5131	-6.8566	-5.4013	-0.49218	-6.673	0.17422
-6.0446	0.31431	0.52908	4.3911	-0.60173	3.8743	-5.6803	-3.4555	-4.9783	-6.1361	0.0028317	-5.9586	2.34	1.8778	0.98488	-2.1566	0.88781	3.0862	-4.7074	-6.1229	-2.8255	2.6989	1.9782	4.9722	-8.5816	0.59514	-4.5108	-4.7002	0.77307	-2.9322	0.00039004	-8.6674	-1.5846	1.2338	1.1972	-8.8905	1.5066	-3.2509	3.4818	-5.0332	-3.6235	4.1635	-0.33	-1.7087	-3.2477	-2.3246	-4.2084	-3.6728	-7.4543	6.8061
5.944	4.4947	4.9133	7.7798	5.4444	10.628	-1.8267	11.457	4.9152	9.5563	8.6767	6.8296	5.5696	5.5181	5.0272	4.362	2.9171	9.7384	2.6396	1.3004	2.9452	6.9913	0.59004	2.1862	2.8273	1.5338	5.0293	6.9807	2.0793	6.073	2.3207	9.6026	4.9002	3.5256	9.6478	9.6477	2.1611	6.2052	-1.2941	4.2152	8.4254	1.632	10.321	8.7032	1.6118	3.1478	0.52158	7.3069	-1.4642	6.3045
-7.179	-11.555	-17.361	-12.147	-14.562	-12.623	-19.728	-17.294	-12.455	-12.469	-12.575	-12.372	-6.6326	-13.209	-12.839	-12.572	-13.909	-13.3	-10.47	-12.075	-14.125	-11.189	-12.868	-11.341	-17.311	-12.311	-7.2987	-10.584	-15.193	-4.8748	-7.5776	-11.175	-11.219	-5.8523	-8.8548	-13.408	-9.6358	-10.345	-7.9142	-11.03	-13.56	-5.7502	-10.236	-8.519	-7.1161	-11.397	-8.6596	-3.8886	-9.7581	-11.185
-5.9939	-2.7285	3.2578	0.67592	3.068	-3.5045	-1.6031	-0.44357	-2.3539	5.6647	-3.3359	-0.65778	-5.2662	-1.6254	1.2245	-5.5086	-5.1176	-1.9611	2.8254	1.7691	1.8716	0.74336	1.9382	-4.9715	-5.4538	-2.6535	-9.1062	-3.4186	-8.1706	2.3433	-3.0131	-4.3848	4.1194	-1.9136	2.5225	1.1049	-4.5082	-2.3841	-4.0873	-0.17053	-0.24626	-5.837	-5.6146	-1.4734	-2.6893	-1.9595	6.4844	-1.1499	-3.3794	-4.1836
2.1672	1.1454	12.051	6.611	-4.863	1.1821	4.5096	7.4239	1.3988	2.873	2.1929	3.852	8.7318	4.2169	13.999	7.3108	-0.65298	1.1311	0.94093	5.0975	1.6992	5.2729	-0.19499	2.5332	3.6777	4.7284	3.5455	7.0301	-0.010655	-0.080916	4.9232	6.7447	-3.1982	3.773	0.906	2.9144	2.6023	3.9728	4.6339	2.8976	2.5725	-1.7698	8.1638	5.7884	4.5563	1.5401	9.695	0.19128	5.7737	-1.411
-16.685	-10.181	-8.5084	-12.579	-11.945	-14.449	-7.7375	-6.5516	-8.5885	-10.21	-8.1148	-11.177	-8.2194	-15.592	-12.8	-11.731	-15.892	-6.3938	-6.219	-1.9521	-4.1432	-7.9885	-9.5445	-13.988	-15.954	-1.1376	-6.9638	-12.091	-12.911	-5.4552	-12.144	-6.4199	-7.231	-8.386	-9.3433	-15.104	-5.2576	-7.4693	-7.2749	-9.7014	-7.8298	-10.605	-6.3347	-8.851	-11.74	-14.674	-6.768	-18.983	-10.15	-10.89
-0.30138	6.3499	-6.658	-0.65124	1.6647	-7.9578	2.3575	0.33201	4.8079	4.0329	0.077628	1.3594	-0.08685	0.04331	-2.6748	-0.40863	-0.027771	-0.75437	3.0915	-4.0182	-1.144	7.0213	-0.27143	-2.9093	-3.9432	8.1713	-2.1662	3.5702	-2.1796	-2.5956	1.1262	6.8902	-1.8628	-0.2011	0.50692	6.315	4.6961	4.6584	2.3565	1.0948	4.6051	-0.69549	-7.6927	0.63839	0.23933	-1.8653	-0.60408	-1.9894	-1.8795	1.9023
-5.5179	1.1153	-5.7934	-3.6371	-3.9147	-8.7368	-4.0022	0.50334	-2.4474	-6.6122	1.6191	-9.9198	-2.8301	-3.2716	-6.3464	-11.918	-9.9966	0.014295	-5.2283	-10.533	-7.8091	-7.1955	-9.7376	-10.296	-8.6179	-8.9249	-6.4439	-8.5587	-12.673	-4.3139	-8.7792	-5.0296	-4.3716	0.15532	-2.3484	-2.5255	-10.083	-4.3529	-1.4259	3.8134	0.20229	-8.3497	-3.9839	-0.57713	-8.6698	-7.8207	0.16867	-2.6186	2.459	-2.5927
0.75647	-1.8861	-4.4038	-3.299	4.9589	-7.2499	-1.8382	-5.7957	0.76191	0.88835	2.7809	-5.9084	-4.8069	-2.7578	-2.0345	-1.8719	-5.4496	-12.87	-2.6018	-2.9851	-4.9338	-4.5059	-0.71627	-2.9703	-0.92618	-3.2712	-3.5081	-1.8554	-4.2016	-7.7533	0.24938	-9.9425	4.7996	-4.1801	0.31699	-10.471	-0.61057	-2.8431	-3.9314	2.847	-1.9717	-0.67592	-2.0696	-0.077361	-4.7948	0.51628	1.6908	-9.4692	-2.1426	-0.96284
-4.0258	-2.1201	2.3361	2.4442	-4.267	-1.0064	4.4251	-3.0377	1.9867	-4.4126	-4.0766	-6.9005	-4.2933	-3.1788	-5.7625	-5.6958	-3.1336	-2.4687	5.5069	-5.6912	-0.097959	-1.4612	-11.772	-0.3589	-5.7752	-4.6697	-1.3322	-6.105	-2.4179	-4.7328	-4.6969	-2.3854	-6.5606	-4.8441	-1.8162	-2.3278	-5.467	2.1184	-9.8639	-2.3227	-4.4509	-2.929	-0.44404	-1.8151	-1.2635	-3.0746	2.151	-10.013	-0.57551	-8.4271
3.6304	7.932	8.1967	10.303	5.1951	-1.4958	3.5226	8.5387	8.3776	-0.96107	3.8326	-0.45005	7.5635	9.6717	8.0194	7.2772	11.686	8.9321	2.2986	7.5095	7.6829	11.078	7.6318	5.676	7.7777	5.2837	3.3782	13.965	3.473	2.2419	6.9048	0.55869	7.4278	4.2799	2.6191	2.659	3.7396	7.3887	3.2952	4.6346	12.499	9.4617	4.9497	4.5166	4.8611	3.2657	9.7509	9.1026	8.5194	2.4516
3.5484	-2.6865	4.0852	2.0439	0.032795	7.4572	-0.46516	-4.08	-0.34048	2.7128	-2.1494	1.1965	3.9952	3.8424	4.125	2.4463	3.0321	-1.9194	0.81342	6.6278	-2.2898	6.0343	0.30034	5.1397	-6.2972	8.2633	0.87007	8.8936	-0.88374	-2.1478	5.8404	3.4996	5.1771	-1.6484	-3.0037	1.4664	6.3317	-2.5709	11.004	-0.36967	2.0933	1.3431	0.84531	-0.81465	3.9959	-4.3309	1.1807	3.3978	3.605	3.7804
1.4203	-2.2673	0.20982	1.6517	-1.297	6.5691	2.778	-0.52633	-2.3126	1.4624	-4.9127	-6.237	-8.0326	-6.0309	-0.60628	-10.48	-9.0783	-3.4274	-3.2845	-3.2601	-0.90036	-2.9804	-3.0159	-6.311	0.97402	-4.7449	-0.88945	-3.243	-1.0557	-1.6975	-8.7743	-5.2491	-0.50736	6.0777	2.6794	-0.82153	0.81731	-1.9374	2.6773	2.0063	-1.5171	-6.3574	5.1175	2.8223	1.0464	2.5597	-2.8957	-5.08	-1.2161	-0.68838
-14.293	-6.0386	-8.9645	-6.9108	-7.7931	-7.8399	-9.6875	-12.008	-3.9445	-5.7436	-5.8003	-7.0521	-12.936	-6.7035	-9.2011	-14.4	-13.797	-12.213	-14.381	-6.5034	-11.145	-6.8311	-11.883	-8.5326	-9.5693	-10.768	-3.4992	-8.2518	-11.129	-6.5826	-5.7074	-10.602	-14.007	-7.5187	-13.832	-3.1249	-9.0537	-4.7499	-5.0461	-10.734	-9.0578	-7.6484	-4.0197	-6.2882	-14.589	-13.227	-8.4688	-12.949	-7.5788	-7.4575
-21.4	-25.733	-13.075	-18.7	-23.37	-20.764	-26.721	-19.128	-19.284	-25.391	-24.063	-29.018	-19.577	-19.654	-21.972	-18.993	-19.152	-20.657	-21.04	-20.027	-20.014	-21.042	-18.902	-20.103	-20.039	-23.056	-21.709	-22.452	-23.016	-23.284	-21.519	-20.361	-21.426	-25.469	-24.295	-22.739	-20.218	-15.217	-24.841	-20.86	-14.49	-18.247	-17.184	-21.086	-20.996	-25.788	-18.881	-17.71	-30.276	-30.815
-12.824	-7.6354	-16.565	-14.008	-14.812	-8.5259	-11.504	-11.975	-8.4627	-13.015	-11.606	-11.061	-10.982	-10.743	-12.029	-11.493	-14.727	-9.1874	-14.735	-15.992	-5.3335	-8.2587	-13.55	-6.1606	-7.5225	-10.404	-10.782	-10.884	-10.78	-7.7868	-9.3871	-11.979	-13.982	-7.6214	-6.3383	-10.703	-12.76	-8.3777	-8.7504	-9.315	-8.9341	-14.62	-12.533	-13.656	-12.052	-12.667	-3.582	-9.6475	-12.651	-6.161
-9.3851	-3.7257	-6.0922	-5.3342	-7.3373	-5.9331	-11.737	-8.9042	-5.8879	-0.87139	-0.49265	-12.438	-3.1247	-4.6886	-5.6872	-12.448	-4.1771	-4.4858	-5.8344	-6.2572	-5.6428	-13.044	-3.2629	-4.3823	-2.9789	-8.4771	-11.662	-1.1317	-3.4251	-5.1159	-0.74031	-0.094132	-2.8174	-10.022	-4.8003	-8.0697	-5.6085	-11.953	-8.176	-9.6546	-3.5545	-3.7293	-13.433	-5.1063	-1.6522	-11.794	1.1075	-9.8626	-3.3085	-3.96
15.238	6.0015	5.6061	9.8788	10.683	5.7481	5.5632	10.167	1.3591	8.5373	12.952	6.2335	9.9783	9.1323	8.8089	0.60296	15.63	13.139	8.3435	8.73	4.1931	11.948	8.6056	8.1845	11.381	12.759	6.8643	9.4173	8.6219	6.4908	8.9092	7.741	15.089	6.2117	14.738	7.8341	4.3266	12.85	10.283	8.8743	10.414	8.3993	7.3376	9.9773	10.42	9.7648	11.25	5.163	12.911	10.985
-4.4248	-3.2428	-5.0358	-6.9651	-6.0695	-1.0189	-3.6013	-4.9408	-4.8309	-6.8423	-4.8022	-3.9255	-3.6028	-4.3206	-1.0748	-1.1341	-4.7531	-7.7348	-13.062	-3.2238	-8.2806	0.82381	-1.9732	1.16	-3.4216	-1.2351	-3.8607	-5.7358	-6.9575	-2.349	-6.2723	-7.1984	-3.968	-3.5543	-9.8937	0.61749	-4.6762	-5.0946	-6.3118	-4.4938	-4.2408	-1.5986	-1.8312	-3.4012	3.202	-4.8772	-10.592	2.4345	-4.6191	-6.4462
-11.606	-12.717	-8.8317	-11.562	-5.9498	-15.472	-6.9337	-6.6651	-12.417	-9.9397	-8.912	-10.705	-3.1822	-2.8589	-9.2002	-12.333	-3.2945	-3.8121	-4.62	-7.0109	-7.8392	-5.5216	-16	-10.88	-7.6938	-9.38	-10.949	-9.6914	-11.99	-10.177	-7.8907	-8.9557	-7.6847	-12.05	-11.765	-7.3114	-4.022	-8.927	-6.6074	-14.122	-8.1922	-12.703	-6.5208	-8.2733	-8.8469	-13.085	-8.9531	-5.2925	-9.7475	-11.124
7.7128	2.2375	8.0085	4.7125	6.9524	13.817	8.5687	2.8313	-4.9282	9.9447	3.9682	6.2977	3.1655	8.3258	6.5743	2.3809	7.5901	3.5713	0.3731	6.4856	12.483	7.3384	14.411	6.4738	11.074	8.1907	11.107	4.6753	4.188	4.78	11.429	6.3561	10.636	3.5147	3.514	6.8079	1.5778	7.8695	6.1399	1.1807	-2.4557	2.6044	0.93536	7.3233	10.665	3.9512	10.09	4.5448	5.7015	10.167
-7.65	-6.8425	3.0963	-2.156	-1.6026	-6.3227	-2.8566	4.3277	-4.6635	-1.0621	-12.25	-1.6636	-3.7316	-3.4569	-2.172	-3.8387	1.8415	-0.07068	0.78992	-3.4809	2.8511	-4.3741	-4.6451	-0.78476	-5.6393	3.6651	-2.0322	-1.4154	-4.3406	0.14917	-1.0022	-3.8027	-0.091841	-5.3205	-3.9575	-0.57425	-8.2384	2.0756	0.3796	1.2741	-2.977	3.2117	5.88	1.1164	-2.0216	-2.7404	-2.6549	1.4441	4.0152	0.50851
-9.9524	-10.068	-10.82	-6.8215	-1.0558	-7.3023	-7.5026	-5.9374	-7.9405	-15.269	-7.3077	-10.705	-6.7592	-13.828	-8.1079	-11.078	-4.6182	-8.6584	-10.23	-11.199	-14.954	-12.943	-11.538	-4.737	-10.236	-10.03	-11.926	-6.9821	-10.488	-10.594	-16.191	-11.035	-13.171	-8.7307	-2.9795	-8.6013	-8.1272	-5.411	-8.3358	-9.6997	-11.927	-9.0018	-13.034	-21.842	-10.041	-9.4405	-8.7271	-4.409	-12.544	-7.114
-1.5457	6.0288	-5.7168	-1.2943	1.2701	9.7516	-2.9758	6.865	2.3985	0.10649	-2.6838	0.80042	2.971	4.3265	-0.79512	8.6555	7.3708	-2.3554	-0.62302	-2.4299	8.6163	2.4053	5.9611	5.4794	-0.65258	3.4473	8.6107	4.9484	-4.1633	6.0072	0.67729	-1.5141	-2.3024	0.32872	-2.4662	4.9054	1.8292	5.7234	3.7918	-2.2706	3.2059	-1.8836	7.3482	-1.4608	9.7655	2.4969	1.4038	2.3777	-1.6364	3.1911
-3.5888	5.3665	3.0755	-5.4469	4.6499	-1.6276	4.581	1.457	1.2188	-0.67029	0.20457	-0.59976	0.44331	-3.8997	-1.371	2.6405	0.3079	3.7241	-2.5128	1.6172	8.8759	-7.3256	2.285	2.1413	-3.5896	-5.6725	1.5789	1.808	-4.4822	-2.3856	1.6931	-1.3501	0.5939	2.0582	1.3349	-3.3322	-2.6728	-1.5405	-1.2066	1.526	0.54808	-4.2095	-3.6702	0.30479	1.1051	-4.6841	5.5243	-3.1002	-1.7978	-5.5111
-9.1863	-1.1416	-2.0676	-4.1968	0.50693	-6.0436	4.5597	-8.6012	-0.23786	-2.092	-3.3932	-5.3873	0.359	-3.2837	1.3632	-2.7743	-4.5724	-3.3755	0.8016	-7.3007	-8.0202	-7.7817	-7.9271	1.7339	0.32247	-3.2667	-4.6358	-1.579	-3.622	-2.8678	-4.2498	-6.044	-4.0431	-7.2167	-4.528	1.406	1.2796	-6.6629	0.18894	-3.8947	-0.74264	-1.0797	-8.1918	7.7893	-9.6961	-3.6336	-3.6885	-3.3144	-1.9722	-7.4665
-10.433	-6.093	-8.5504	-5.3144	-2.4978	1.1529	2.3999	-4.8557	4.0668	-10.728	-2.5725	-2.5023	-9.0513	-4.474	-9.3715	-0.85888	0.72296	-4.9193	-5.7985	3.54	0.11494	-4.9152	-6.9737	-0.54022	-4.5178	-6.0591	-1.4781	-3.2115	0.09306	-5.9061	-4.7687	-9.2336	-2.0286	0.91113	0.149	0.92869	7.2809	-4.2516	0.6763	-0.069175	3.5983	-8.121	-1.1167	0.43661	-3.9732	-5.4712	-7.9225	-10.311	-9.3862	-11.877
-5.5905	-1.9034	-7.85	-1.6589	-10.399	-5.5808	-4.386	-5.9054	-5.828	-7.845	-4.2459	-6.7302	-2.1351	-5.1015	-0.8963	-7.3884	-10.772	-6.3882	-5.9489	-4.1257	-3.6728	-12.853	-8.1433	-7.4296	-6.9313	-6.4575	-7.6616	-9.4419	-4.9788	-7.9098	-5.441	-5.7495	-7.689	-10.011	1.3928	-5.6269	-4.127	-5.1887	-15.628	-9.8769	-6.1164	-8.0711	-8.9394	-4.1608	-5.927	-2.4246	-1.8845	-4.9705	-4.1629	-2.8561
-13.693	-17.426	-11.397	-9.2916	-14.464	-12.037	-7.4552	-8.5528	-17.054	-18.346	-13.739	-17.673	-13.296	-10.361	-16.489	-15.455	-10.177	-9.4552	-12.377	-7.8116	-7.5914	-10.855	-17.725	-12.957	-13.077	-12.766	-12.744	-13.229	-3.8587	-12.158	-15.604	-10.682	-10.118	-19.426	-5.8083	-11.858	-18.049	-12.981	-6.9268	-16.166	-9.0326	-13.071	-15.149	-13.42	-11.107	-10.395	-20.489	-10.527	-14.654	-15.881
-9.3874	-9.3785	-15.208	-14.854	-12.315	-7.8338	-16.024	-7.4181	-12.63	-14.529	-7.0187	-13.072	-11.571	-20.438	-14.173	-11.761	-13.162	-12.663	-18.616	-16.913	-17.659	-13.538	-16.079	-7.2318	-12.888	-14.575	-11.56	-11.562	-12.806	-14.708	-7.7672	-15.367	-20.37	-14.454	-15.959	-10.095	-14.479	-16.086	-12.377	-18.56	-15.098	-15.092	-18.515	-16.726	-8.1571	-11.585	-9.9159	-9.4058	-12.57	-16.9
-19.561	-10.841	-17.701	-17.932	-12.67	-16.349	-13.399	-19.858	-15.108	-16.304	-17.411	-12.808	-12.086	-13.487	-15.298	-12.666	-15.532	-20.032	-14.244	-19.189	-10.498	-16.836	-18.674	-13.435	-11.379	-13.398	-15.468	-14.741	-12.013	-7.0714	-23.605	-9.4861	-11.683	-16.54	-18.056	-8.9463	-7.5236	-9.7151	-14.233	-19.979	-9.418	-21.641	-15.408	-8.5378	-5.227	-11.968	-16.813	-14.473	-15.622	-16.648
-14.513	-12.875	-12.471	-12.657	-19.596	-19.696	-17.989	-20.641	-13.448	-18.338	-21.457	-18.292	-19.879	-20.427	-12.763	-16.241	-14.666	-17.642	-14.934	-16.988	-16.056	-18.105	-13.426	-17.429	-16.629	-12.863	-13.81	-16.947	-12.942	-20.469	-15.442	-8.918	-16.604	-15.414	-12.824	-18.959	-11.711	-12.486	-20.743	-13.628	-21.575	-19.529	-9.1618	-14.608	-18.426	-12.613	-7.1445	-8.0507	-18.4	-16.493
-14.303	-9.93	-23.908	-13.141	-11.625	-13.492	-14.396	-11.137	-18.89	-10.395	-9.5324	-7.7948	-9.7274	-13.094	-11.055	-14.096	-19.04	-12.044	-6.9921	-11.876	-16.099	-11.022	-15.292	-12.017	-16.455	-12.384	-6.6454	-7.2436	-9.7591	-18.826	-15.309	-10.618	-9.4213	-11.473	-16.119	-11.452	-10.311	-15.188	-14.425	-11.048	-11.576	-12.342	-9.9904	-11.395	-16.175	-12.71	-12.927	-10.545	-14.525	-18.303
6.2326	4.2781	5.8737	4.5501	0.99944	10.878	2.6655	9.0903	-7.4225	0.19525	6.7289	12.74	6.6735	5.2907	12.263	3.2827	5.1601	5.5675	4.6284	8.2481	6.5945	3.7767	3.5709	2.6587	3.7194	2.2985	8.0697	0.15492	10.246	8.1147	2.4617	6.5976	7.8435	4.3613	5.4237	6.8984	5.5982	4.8198	5.7664	3.432	10.903	6.779	1.8047	10.907	-1.9362	1.7235	11.124	7.1435	9.5372	8.8805
1.8068	-0.72246	3.9784	4.3745	8.8149	-1.658	5.0626	1.4482	3.8122	-2.2539	-0.90811	-3.1951	4.8961	1.1612	1.962	-0.28156	-0.35266	5.3772	-0.17508	3.1234	5.6741	-1.6077	-1.2169	-1.1007	2.3522	3.2062	3.4999	9.8593	5.2616	-1.0472	-0.74172	-3.3321	3.4594	-3.7525	-5.6007	0.74091	2.3368	4.1363	2.6007	-0.80411	3.5114	-0.0078956	-1.8991	2.5116	2.8182	-3.8657	4.9636	5.3077	-7.412	-2.2742
-7.6476	-14.04	-9.1885	-10.98	-3.3782	-4.9758	-7.8833	-7.1641	-2.3514	-13.678	-10.265	-4.6591	-11.758	-5.1878	-6.2457	-2.2843	-7.6431	-6.9431	-9.676	-9.2661	-11.866	-7.7333	0.11466	-4.0963	-0.88634	-7.6646	-9.6475	-3.7513	-1.0281	-1.8264	1.1843	-6.282	-2.7827	-2.1509	-10.858	0.68147	-8.1919	-0.63702	-3.5601	-5.4087	-3.0806	-0.13255	-8.5001	-8.2795	-14.225	-7.1433	-2.987	-3.8093	-11.21	-1.4289
-11.553	-11.208	-4.7838	-9.6149	-5.2347	-12.669	-5.5374	-8.7607	-13.65	-6.0295	-5.6318	-14.112	-8.3316	-11.062	-4.5923	-11.535	-7.7664	-6.1216	-10.215	-11.848	-4.8659	-10	-17.558	-12.989	-13.669	-8.525	-10.788	-15.813	-13.672	-9.624	-9.9112	-13.228	-8.9759	-7.3995	-8.3795	-0.60391	-13.347	-9.8236	-5.755	-6.4841	-10.508	-7.8811	-10.727	-10.821	-3.6155	-10.066	-8.7451	-9.3988	-12.339	-13.256
-22.124	-21.134	-25.611	-23.265	-21.705	-18.936	-28.572	-19.278	-20.82	-25.877	-18.813	-18.39	-22.667	-21.012	-23.768	-24.694	-23.369	-21.072	-21.627	-28.747	-21.715	-26.701	-19.76	-28.14	-24.933	-26.409	-24.41	-19.003	-27.313	-22.906	-17.718	-21.904	-20.321	-25.707	-23.564	-19.024	-26.999	-15.361	-16.588	-21.464	-21.215	-18.096	-16.02	-23.499	-20.573	-24.873	-22.421	-17.356	-18.444	-22.176
-10.977	-12.543	-8.126	-12.404	-9.507	-12.106	-10.527	-8.1569	-11.265	-11.497	-12.986	-8.1113	-9.3808	-8.306	-8.5345	-7.2776	-14.258	-9.9665	-6.154	-12.852	-11.166	-14.682	-4.0292	-9.0476	-16.082	-8.7809	-11.543	-10.072	-10.688	-6.4775	-15.085	-10.241	-14.773	-8.1235	-4.7334	-9.248	-7.3967	-12.21	-11.634	-6.9764	-17.568	-6.8442	-14.419	-11.895	-9.4386	-9.6781	-13.824	-9.0968	-17.566	-12.743
10.495	9.3571	5.6368	6.1853	9.5596	7.6938	1.1892	4.9414	8.3587	5.3942	8.6835	4.2839	8.5252	5.3957	10.862	1.8495	10.614	0.76658	5.9201	3.74	11.037	10.048	3.5357	6.8566	9.4864	4.2091	11.591	2.596	10.142	6.3936	7.2822	11.701	3.5329	11.568	3.4204	8.2514	3.6865	6.2023	8.8789	12.091	6.9082	10.616	12.568	4.6795	10.066	5.612	3.6277	4.3128	9.0941	8.4755
-25.63	-20.111	-25.045	-18.302	-24.443	-26.538	-20.83	-24.932	-19.883	-15.624	-23.398	-24.293	-17.832	-26.577	-17.654	-24.646	-31.184	-24.376	-21.106	-24.769	-15.836	-26.255	-24.7	-25.137	-23.235	-21.155	-17.029	-19.201	-19.148	-22.759	-25.418	-24.802	-24.831	-18.474	-22.382	-17.745	-21.131	-22.501	-15.605	-14.85	-20.923	-25.218	-24.137	-18.556	-26.293	-21.758	-16.514	-19.284	-23.015	-24.366
-12.987	-9.3631	-13.603	-9.0108	-14.059	-18.386	-13.57	-13.999	-18.477	-13.68	-19.32	-12.676	-17.424	-12.427	-7.2991	-15.549	-7.4237	-12.454	-10.041	-14.428	-22.254	-10.814	-13.021	-13.835	-19.793	-12.583	-19.376	-11.52	-15.118	-15.702	-9.4473	-17.486	-8.6647	-12.953	-13.801	-13.641	-10.691	-10.61	-14.609	-12.763	-16.108	-9.4544	-12.125	-20.567	-18.212	-14.246	-15.929	-16.982	-21.582	-14.767
-13.462	-9.2856	-14.12	-17.468	-16.429	-14.45	-22.795	-14.705	-16.588	-15.492	-10.695	-16.442	-11.647	-12.588	-11.652	-9.7172	-10.445	-15.695	-12.926	-12.594	-11.839	-13.737	-11.93	-20.142	-11.602	-9.9326	-19.315	-13.585	-19.508	-16.562	-16.405	-12.421	-11.11	-19.595	-16.863	-5.9434	-15.704	-12.851	-18.037	-11.764	-15.25	-15.775	-18.386	-12.51	-14.094	-11.307	-10.704	-15.642	-16.555	-16.873
1.1622	-1.264	-0.043017	-2.5081	9.0293	6.6617	3.9109	7.9814	1.616	6.4587	-1.4904	0.22489	6.1591	6.64	-3.4646	2.8635	-1.5528	5.0583	-1.5087	3.591	8.0043	-1.4752	-0.2235	-1.6336	5.967	3.352	2.7208	-0.22711	0.4888	6.0038	7.6621	2.9809	6.3728	6.4398	0.67045	6.6599	3.7314	8.3092	0.88184	1.1102	-1.1895	-2.6976	0.49451	-1.8147	2.1267	7.26	3.1373	2.4206	-2.1091	0.9467
-0.71021	4.7525	-1.3593	-5.1797	-0.17938	-0.59863	0.60737	3.5614	-4.5526	2.3092	-1.0359	2.3126	0.42183	-2.9765	4.3062	-5.582	-2.2892	-6.534	-3.8415	1.076	1.2012	0.023147	0.081448	-0.71609	2.6978	-3.4059	0.58968	-1.017	-6.1872	0.51263	-5.4775	-3.2391	-9.415	-4.9375	-4.5234	-5.4886	2.3809	-4.0523	-2.6804	1.0133	4.3299	0.60074	-2.0321	0.29999	-0.83717	2.8868	-4.4689	-2.5969	-5.986	0.04464
-0.92337	-0.057836	-1.1514	-10.67	-5.7616	-8.1995	-3.7234	-0.31652	-5.254	-4.9427	-2.9925	0.94133	-4.3644	-0.18751	-1.6905	1.5876	-7.1549	0.67333	-5.8552	-4.4528	-0.49994	-3.7772	4.1133	-9.0896	0.98121	-4.0254	-10.613	-0.35392	-2.9202	-6.3386	0.31583	-5.2264	-5.2633	-3.0639	0.030234	-3.7572	-4.8369	-6.9202	-0.59314	-5.2441	-7.2325	-9.3306	1.5927	0.21001	-4.3516	-1.7516	-6.6554	8.7626	-1.3961	-3.8278
-1.854	-3.9795	-1.2872	2.9305	4.5405	1.7219	-1.4835	4.5729	2.306	2.4185	-0.21364	-2.1043	-0.98075	-2.7501	-5.8618	-3.3047	1.2772	-4.6504	-1.7267	-3.079	0.99026	-0.62513	1.032	-1.1757	-0.28894	-5.2274	3.1444	-1.5104	-2.7054	-2.585	-0.57728	-0.53957	-1.5738	-2.45	0.15037	-2.4452	1.6224	-3.4494	0.017892	-0.75482	0.56894	0.39637	-0.21569	-3.0572	-2.7459	1.5683	-2.5757	2.4268	-4.1339	-4.4054
-1.487	4.0302	4.4932	-6.7797	4.6278	2.5935	-4.8651	0.26849	-0.59124	-2.5609	-6.7269	3.2835	2.4993	-1.0803	-2.422	1.3198	2.4223	-0.81562	-0.42891	6.3449	-3.9642	1.0059	-1.1469	4.6066	2.3207	3.997	4.2339	-1.1732	3.306	-2.6958	-6.1483	4.8516	0.81396	-0.38273	-3.4929	1.5579	3.6602	5.2157	-3.2675	2.8946	1.522	2.1529	5.557	2.2758	0.7514	-1.1506	4.8951	11.629	10.13	1.7388
0.6943	0.79068	1.9298	2.3368	2.1169	-0.79976	-0.90842	0.78937	-8.1549	-4.7365	-2.3412	-8.0434	-1.4688	-5.5022	-4.3571	-8.4992	4.1505	-4.4392	-2.3373	-6.7712	0.35839	-2.3203	1.6804	-2.5913	-8.2771	-2.0058	-2.3506	9.2017	-4.6036	-4.5505	-4.0967	0.24115	-3.6248	-3.3809	-2.1386	0.3876	-0.93244	-8.0486	1.7188	-4.7308	-8.5799	0.5969	0.62137	-6.8825	-7.7916	-3.4159	-1.9763	1.6926	-7.0294	-0.10638
-24.491	-19.859	-17.055	-13.239	-18.522	-21.762	-10.08	-17.981	-20.387	-15.573	-20.623	-17.2	-19.721	-17.321	-13.034	-6.0041	-8.388	-8.3284	-14.702	-11.927	-17.207	-21.747	-12.699	-14.888	-17.624	-15.474	-17.796	-15.372	-11.748	-12.804	-14.324	-18.972	-11.646	-20.372	-14.849	-15.473	-27.459	-11.704	-20.96	-16.768	-16.41	-12.087	-8.1731	-15.166	-12.457	-6.7397	-12.524	-16.22	-11.371	-13.519
-12.293	-7.437	-7.5053	-16.802	-6.9706	-9.2019	-12.959	-9.5169	-13.245	-15.17	-11.561	-16.184	-10.352	-4.2101	-2.5279	-5.5609	-8.7011	-13.02	-14.918	-10.017	-8.7672	-19.416	-9.1048	-11.509	-18.342	-8.5921	-19.466	-12.836	-13.737	-8.38	-8.4174	-12.195	-23.935	-3.9945	-13.909	-10.23	-11.785	-13.989	-14.677	-8.1972	-14.854	-8.7198	-10.631	-14.243	-11.877	-13.748	-15.289	-12.837	-13.32	-16.479
-24.5	-19.03	-21.017	-24.861	-19.967	-16.122	-30.613	-21.741	-15.187	-27.981	-23.814	-14.759	-21.21	-19.378	-21.254	-20.929	-22.687	-17.463	-23.882	-21.521	-13.227	-20.369	-23.196	-25.675	-19.087	-20.989	-22.271	-22.538	-24.758	-23.234	-16.582	-14.355	-21.077	-18.485	-27.182	-18.268	-18.882	-23.444	-12.524	-18.23	-23.104	-17.037	-26.813	-23.335	-24.669	-20.299	-21.49	-26.29	-24.347	-18.94
-0.16226	3.0666	-1.6354	-7.4109	-4.6053	0.8663	-2.3213	-0.25196	-1.4914	-3.8512	-1.7062	-0.19086	2.841	-3.6295	-0.30458	-7.7858	1.3342	-0.13874	-1.0532	2.0531	0.73188	-3.2264	-4.9378	-5.4232	-1.7468	0.49963	3.8557	-1.4395	1.2376	-5.2137	-0.63047	-1.8739	-4.9542	1.0705	-3.7076	0.87523	-2.5953	-1.7609	-2.1425	-5.4419	-1.6909	-3.9021	-4.8167	-0.99742	-3.0865	-0.58758	-2.5309	-4.0907	-0.48702	-4.1997
-9.9151	-11.84	-7.2914	-9.8532	-15.839	-13.154	-16.187	-7.965	-13.135	-7.835	-9.5685	-16.013	-7.9612	-5.5176	-9.6447	-7.2757	-4.8532	-13.502	-12.014	-16.501	-19.042	-10.19	-9.824	-16.015	-12.477	-9.5287	-15.328	-9.1709	-10.062	-16.533	-15.006	-15.192	-11.576	-7.5485	-13.831	-7.6782	-10.523	-12.423	-1.9978	-9.9028	-9.3946	-10.597	-11.83	-10.383	-8.7727	-11.423	-3.3488	-10.635	-15.047	-5.1877
-2.7833	3.4625	4.3993	-0.36251	-2.1363	0.56561	-1.9527	3.159	2.7839	3.1419	-4.771	-4.1822	6.2783	-0.70714	-3.5339	-4.7512	-2.1978	4.751	4.8788	4.3209	4.9224	4.632	-5.9012	4.1697	3.5483	-1.0554	-2.4756	5.6155	-0.51002	4.7773	3.1369	1.9662	5.4033	0.64825	-0.2991	2.9524	-3.3937	0.038392	4.4609	1.9098	0.60102	-1.6653	-0.016921	0.46501	5.5532	-1.2208	6.5761	1.618	-5.4046	0.1957
4.0747	1.1315	-6.809	2.3161	-1.0522	-3.1974	-0.62732	-2.4043	-2.544	0.6059	1.8881	-1.8	-7.6537	3.7071	-2.1077	0.64554	1.4339	1.129	-0.63715	-7.6549	3.5847	-0.24481	-6.8378	-3.3895	-1.9547	2.2585	-0.50732	2.5449	1.1303	0.88551	1.3177	0.71992	1.6472	1.1366	7.2711	-6.9724	-5.7706	-1.3371	1.2246	-5.554	0.9945	-0.64639	4.3157	-7.7303	1.8728	0.91941	-1.8645	-2.2296	-1.1149	-2.6479
-7.7962	-15.76	-4.7215	-6.3957	-12.613	-10.548	-3.0804	-19.895	-4.3771	-15.103	-11.46	-10.806	-12.458	-4.8925	-7.9726	-9.4205	-12.167	-5.6689	-10.945	-4.6206	-8.5282	-6.6157	-8.552	-5.5806	-11.821	-7.2758	-9.4245	-10.379	-5.9188	-13.722	-6.1006	-11.233	-10.634	-13.278	-5.4792	-7.2732	-9.1847	-16.338	-7.1367	-12.605	-17.916	-7.5539	-4.379	-9.1434	-8.3361	-16.17	-9.966	-10.54	-4.2672	-7.145
-11.132	-2.625	-4.3093	-7.3456	-8.3781	-10.212	-2.4359	-11.976	-11.059	-10.196	-8.1279	-5.4637	-4.6647	-9.8595	-2.8856	-10.688	-0.59942	-6.8574	-12.644	-5.2802	-8.3857	-9.8754	-8.7766	-7.0605	-4.754	-5.5428	-1.9649	-6.2215	-5.0484	-6.1134	-4.2333	2.976	-3.2485	-2.8974	-11.55	-4.0532	-2.7671	-1.2146	-5.7906	-13.033	-4.0865	-4.4659	-8.5197	-3.2272	-3.6061	-8.6097	-6.3549	1.8256	-8.4431	-6.4967
-3.4533	-3.709	-5.728	-6.1627	-8.1492	-5.4793	-5.7312	-4.5463	-4.0124	-0.61377	3.0297	-1.7732	-2.9516	-4.8718	5.1091	-2.8127	-4.7639	-2.801	-6.8947	0.25132	-1.7632	-3.9232	-9.0819	-2.0419	-4.9157	-6.1676	-3.9663	1.5058	-9.0809	-6.9198	-1.236	3.6047	-8.9245	-1.0658	-5.6124	-3.3114	-5.2469	-2.3854	-3.9629	-2.8477	-5.3579	-5.1695	-3.6185	-2.1161	-2.0747	-2.3107	-7.1465	-0.13289	2.736	-4.2592
2.3574	-8.4077	-2.0393	5.8253	-2.9614	-1.8612	5.7039	-5.899	-0.23591	-5.7437	-3.7708	-0.82812	-2.3251	-4.4492	-4.7303	0.90384	0.71661	-7.9576	2.2454	1.5147	-8.2778	-3.2373	-1.407	0.97401	-7.99	4.9283	-7.7227	1.8496	-6.1706	-5.5687	-4.4087	-1.4849	-7.7526	-4.6605	-0.85256	-0.93009	-0.36239	1.9824	2.1716	-8.1393	2.6933	-2.0786	1.5672	-7.234	-7.3033	1.4907	-15.137	-3.2868	-1.5443	0.23691
-2.5768	0.72397	-9.74	0.82923	0.78516	0.88715	2.1847	-4.3137	-1.2726	-3.5654	-0.25031	-6.9318	-3.8176	-13.854	-8.0549	-7.0418	2.8033	0.37637	-5.7827	-5.2986	0.851	4.5195	-0.22872	-8.6431	-8.243	3.1392	-0.44874	2.2976	-3.7146	2.4405	-1.1088	-3.2074	-5.4558	-1.0323	2.4293	-12.255	4.6301	2.7903	-2.4169	-4.678	-5.5282	-2.4673	-6.5537	-0.96796	-4.0385	-5.3101	-1.2659	-0.051858	-0.43919	-6.2855
-13.928	-3.1766	-9.0157	-7.2338	-5.2835	-9.2793	-2.7286	-8.7237	-16.863	-17.295	-11.137	-7.8716	-12.415	-15.387	-11.108	-13.586	-8.6575	-13.436	-15.236	-10.198	-7.6992	-1.9417	-12.636	-17.04	-6.8782	-10.65	-7.9972	-11.849	-7.9459	-5.7293	-9.2585	-5.7355	-12.374	-11.015	-10.05	-6.6631	-9.2182	-11.57	-14.174	-12.242	-8.5407	-4.6383	-6.5733	-11.243	-10.35	-17.696	-7.1291	-9.6865	-9.9458	-10.887
-20.905	-11.913	-18.456	-19.388	-11.674	-5.7546	-13.214	-18.802	-16.129	-13.49	-11.646	-16.985	-3.9627	-18.714	-15.196	-13.151	-11.985	-11.076	-19.07	-14.087	-22.282	-18.893	-12.429	-14.171	-9.5394	-15.896	-16.541	-17.495	-11.592	-17.663	-19.225	-16.891	-10.89	-15.54	-16.436	-13.583	-16.014	-15.902	-12.514	-15.527	-16.05	-15.916	-14.3	-17.111	-16.136	-19.895	-10.402	-14.276	-17.808	-13.199
0.97198	1.716	-5.5013	1.0787	-5.8376	-4.2114	-2.5005	0.8913	-2.752	4.6935	-6.0309	-0.37454	-0.92208	-6.0642	-7.101	-5.068	1.0711	1.0942	-6.8885	-3.3558	-3.1085	-3.8648	-4.0198	-8.6415	-4.128	-3.6627	-5.3391	-0.49644	-6.738	-2.5724	-5.0145	-6.487	-3.6273	-6.5861	-0.61948	-1.8017	-7.656	1.161	-4.3588	2.1175	0.79353	-0.16078	-5.3128	-4.2437	-5.4646	4.7596	-9.2527	1.767	0.22505	-6.5823
-24.508	-16.868	-21.197	-17.326	-17.253	-9.156	-5.2741	-16.849	-15.945	-11.99	-7.9272	-16.508	-8.6379	-14.241	-11.424	-11.904	-7.0702	-12.458	-16.482	-15.557	-12.491	-22.82	-17.647	-16.941	-14.669	-9.6145	-16.572	-12.553	-16.332	-13.153	-15.119	-14.386	-11.917	-22.121	-13.311	-12.034	-5.2156	-15.004	-24.727	-15.098	-13.107	-16.928	-18.211	-13.979	-16.935	-17.03	-14.027	-12.714	-14.895	-16.283
4.7243	-4.3385	5.2861	1.2998	-3.5523	2.7721	-1.9812	-3.3994	7.6969	-0.11394	-3.012	-0.26731	-2.6017	-0.1178	1.1362	-5.755	-0.83476	2.5153	0.99182	-2.1354	-5.8541	4.3086	1.1111	3.2717	-0.09914	-3.0168	2.9439	-0.86647	0.033722	2.2667	-2.9352	-1.1482	3.0952	3.1176	-0.1203	-3.1228	1.7146	-0.44321	0.27944	-1.2579	-4.0138	-1.0599	2.5192	-5.5299	-2.5093	-0.83663	4.463	3.2022	-0.32215	-1.3187
13.525	10.461	6.3079	5.0407	10.921	4.8095	6.7499	4.5823	4.1961	8.8153	8.5373	2.6013	-1.2902	3.356	6.5368	10.292	2.9982	7.4812	2.3931	-6.1264	8.755	3.5214	10.321	2.4111	7.579	4.8868	5.0569	5.2807	1.1336	-3.0861	9.039	0.62494	-4.652	1.1381	6.8112	0.20606	3.159	7.3662	8.6234	12.554	-1.3839	6.0362	1.2506	-0.12905	8.2281	0.98736	-0.87723	-0.064896	-0.41794	-7.323
-2.1982	-6.328	-1.4152	-7.2746	-8.7195	-10.076	-7.1304	-2.5787	-9.7222	-8.3951	-10.356	-7.23	-9.8914	-11.598	-15.77	-6.274	-3.2083	-0.21861	-7.7631	-5.8735	-4.518	-12.547	-6.9991	-7.7938	-6.9972	-11.722	-5.6922	-8.1931	-14.132	-6.9919	-11.138	-15.556	-4.4489	-2.734	-7.2813	-7.3383	-4.8369	-1.3098	-13.883	-3.91	-9.3123	-1.4767	-9.4441	-11.632	-0.49954	-10.431	-6.5115	-8.0918	-10.063	-12.098
-2.8657	-3.5313	-7.8396	-0.39617	-10.447	-4.3259	-1.4164	-6.3902	-7.2807	-8.7432	-5.9044	-2.9354	-12.098	-10.338	0.3519	-3.9127	-4.518	-6.9233	-5.909	-8.2962	-8.194	-1.8475	1.9897	-8.8115	-6.6091	-6.09	-0.69744	-12.372	-6.5564	-6.1306	-3.3615	6.2009	0.22988	-0.24319	-5.2146	-5.8469	-11.076	-8.3032	-6.6911	-6.9931	-12.128	-2.9242	-11.278	-4.6202	-5.5988	-9.0973	-13.166	-9.3512	-6.8029	-0.70931
-7.5859	-9.7201	-13.818	-9.3078	-11.371	-12.088	-10.113	-5.1302	-12.776	-11.34	-15.969	-9.5467	-12.495	-3.4667	-10.19	-4.0542	-6.5737	-6.8632	-8.3155	-9.3832	-10.688	-9.5966	-6.2338	-18.45	-13.019	-6.209	-9.3416	-9.8746	-7.3371	-8.6851	-6.645	-6.2347	-13.33	-3.8302	-8.2784	-5.0023	-8.4996	-12.755	-1.9943	-7.4524	-9.5578	-5.5109	-16.687	-11.388	-4.4444	-4.0838	-7.3553	-12.779	-9.9215	-8.9958
-1.3899	-4.2254	-1.5057	-6.0263	4.272	-1.7116	-2.14	-0.29359	5.1934	4.3503	5.9497	-4.5455	-3.1019	1.7595	-4.2007	-9.8567	4.3706	3.757	-6.1101	-6.1631	-2.3994	1.171	2.639	-7.0988	-5.9383	-1.3099	-6.4436	0.92178	7.4504	3.1638	3.5017	3.5377	-0.23579	-4.1754	1.283	-2.2547	-3.7742	-8.7479	-11.897	0.7181	-6.8782	-3.053	-2.5073	-3.3027	-9.8502	-0.97039	-5.3285	0.96888	-6.3202	-0.54316
-13.199	-4.7909	-9.0397	-8.0301	-7.1246	-5.0349	-2.8965	-11.157	-5.8909	-8.0409	-6.4629	-9.5717	-5.1523	-4.402	-12.965	-8.2434	-7.8922	-3.2199	-7.6168	-5.5058	-5.4625	-11.94	-8.409	-9.7744	-6.4993	-10.373	-9.2788	-7.3093	-1.9754	-10.81	-10.395	-10.601	-7.611	-11.396	-1.8532	-10.809	-5.8347	-9.2985	0.93872	-4.418	-9.8214	-9.6398	-1.62	-3.2511	-5.5132	-10.44	-4.1307	-2.2258	2.8459	0.86428
-26.996	-29.576	-26.337	-16.747	-18.301	-20.575	-18.974	-23.087	-27.684	-18.531	-19.976	-21.427	-27.131	-19.085	-28.247	-22.118	-25.513	-24.138	-19.012	-26.361	-24.784	-29.322	-20.475	-17.373	-24.726	-23.649	-20.874	-14.909	-24.606	-23.437	-19.995	-25.019	-28.535	-20.912	-27.394	-21.481	-20.455	-19.24	-25.387	-21.853	-22.082	-22.883	-25.984	-24.419	-19.691	-22.73	-21.838	-22.526	-20.43	-22.315
-15.088	-16.393	-10.123	-18.806	-9.4157	-13.477	-16.194	-18.603	-16.027	-13.715	-13.824	-15.901	-12.932	-19.146	-6.0857	-14.588	-8.8882	-10.651	-17.1	-10.609	-16.355	-15.559	-11.11	-16.287	-13.541	-13.306	-19.794	-16.215	-9.7501	-14.183	-12.919	-18	-13.892	-13.157	-15.415	-15.682	-9.3798	-15.609	-15.182	-14.633	-9.4151	-18.436	-9.6662	-18.338	-14.338	-15.96	-14.573	-9.9973	-16.034	-12.391
-0.22877	2.5763	-6.5582	5.415	-8.8851	7.1517	2.1817	2.595	3.2813	-7.4068	-3.215	-6.4334	0.71883	-4.428	3.7368	1.3314	4.4306	0.71167	-0.92191	-0.6109	-2.5279	2.84	-1.958	-0.087784	1.7764	-0.16511	4.5893	0.37921	-7.4197	0.36986	-0.11501	2.3349	5.4949	-0.17646	2.4565	-0.27349	4.6071	2.209	-4.1563	-1.8141	1.9654	-3.1402	-0.44617	2.0165	1.6284	5.7196	-2.0297	-1.9681	-2.5218	0.12735
-13.496	-9.1063	-10.984	-10.626	2.3159	-9.3008	-5.4548	-10.219	-3.473	-16.629	-5.105	-7.4474	-8.0837	-18.445	-11.151	-17.392	-12.188	-6.3145	-5.6309	-11.05	-11.173	-7.0076	-11.402	-15.785	-10.17	-5.2514	-12.357	-10.717	-15.695	-4.273	-5.9502	-6.1872	-7.4334	-5.66	-12.428	-4.1827	-7.3481	-8.8693	-6.1567	-11.734	-9.2348	-7.3715	-7.1054	-13.612	-8.8363	-4.9146	-7.9618	-9.6118	-9.5287	-15.202
-7.9537	-9.9036	-3.202	-2.9513	-2.5495	-5.0909	-8.6237	0.61658	-4.9392	-4.156	-9.3182	-1.6006	-7.6568	-8.3605	-1.2156	-12.478	-2.4349	-7.5015	-9.0176	-3.4654	-8.1472	-4.0412	-4.5246	-8.833	-5.7801	-12.216	-11.227	-2.8175	-3.0606	-11.579	-6.7824	-9.8791	-9.0075	-3.9287	-3.9947	-4.2195	-14.734	-2.0526	-5.4336	-5.4817	-7.8739	-5.7303	-4.0482	-2.2374	-3.855	-12.085	-6.3677	-5.5389	-1.8103	-3.8504
-12.952	-11.299	-14.808	-20.479	-18.337	-13.622	-14.201	-16.539	-16.647	-19.33	-12.991	-12.7	-14.397	-16.134	-9.3943	-22.943	-14.203	-19.746	-10.002	-12.905	-9.5979	-13.664	-19.095	-16.829	-16.394	-15.717	-18.722	-15.012	-15.672	-13.091	-20.924	-17.898	-12.813	-12.723	-16.412	-15.444	-16.045	-11.058	-17.675	-14.899	-14.291	-14.698	-13.54	-12.43	-13.509	-16.663	-10.773	-11.146	-8.5646	-15.829
-19.546	-14.161	-11.213	-4.5463	-17.235	-11.134	-15.199	-11.385	-18.52	-12.265	-16.507	-13.175	-13.385	-17.986	-10.287	-18.224	-11.414	-14.629	-13.628	-11.869	-17.463	-16.549	-8.1962	-8.9366	-15.357	-9.5478	-15.506	-15.499	-11.388	-15.239	-12.645	-15.988	-15.343	-13.796	-15.977	-16.879	-9.4083	-13.914	-14.755	-15.294	-21.046	-7.8373	-6.4184	-18.299	-20.981	-15.29	-10.486	-12.611	-15.154	-16.939
-6.5458	-1.525	-1.4144	2.2762	-0.93803	-0.74754	-4.3899	-2.0739	-8.63	-2.7354	-0.95546	0.82765	-2.3556	-8.2292	-0.81187	-2.1354	-5.3876	-9.3015	-1.0327	-5.2297	-7.514	-1.631	-2.6948	0.12851	-1.5804	0.75601	-5.8381	-2.2796	-1.6454	5.2925	-3.6272	-3.9733	3.2442	-7.6565	0.75476	-8.5971	-6.1886	2.1911	1.3691	-0.35515	-6.7653	-1.0042	2.2963	-1.3196	-4.9027	-3.5574	0.63298	-2.165	-5.9696	-6.889
-0.49729	-1.4238	-0.75139	1.2323	4.9282	8.2941	4.8745	-3.0312	1.4956	1.837	4.6172	2.2825	-0.78329	1.9369	1.5966	1.584	-1.8143	4.2206	5.0468	1.0692	1.2374	-2.3713	4.9103	2.0801	2.4618	7.4603	5.5885	-1.1899	-0.41699	-4.1467	1.0135	-1.9459	6.6884	-6.012	-4.2199	1.7859	6.0127	5.3096	1.9552	9.8202	6.6354	3.2438	4.3339	2.0637	2.2261	7.7471	7.878	-1.1967	5.1647	2.7367
4.3347	-6.3072	2.6151	7.0599	-7.4083	0.59408	1.3391	3.8537	6.2588	3.3459	7.9037	0.83536	3.7501	1.3452	-6.0246	7.2957	1.8573	-2.1803	2.479	-3.4803	2.0027	1.8067	2.3343	2.8732	-1.0236	-1.5919	6.949	-1.1079	-2.503	0.58189	-2.1904	-0.64599	-1.3167	-0.02599	2.6916	-0.84009	6.3495	2.8313	9.6189	-1.428	-3.9606	2.0416	1.5988	4.3049	0.45568	-0.067752	-7.2408	3.7445	-1.4083	-2.694
-12.379	-10.189	-5.8358	-7.9913	-7.1128	-6.2288	-9.6528	-3.3085	-7.0417	-7.9233	-11.24	-13.51	-6.7377	-11.347	-7.4123	-4.2068	-7.6817	-13.635	-6.9259	-8.635	-2.2279	-6.5566	-8.1279	-10.745	-10.148	-9.9812	-8.238	-2.7482	-5.1205	-7.5276	-2.598	-7.2017	-8.5484	-5.338	-6.1605	-12.741	-10.357	-11.917	-4.7268	-5.5159	-6.4183	-7.1465	-8.854	-8.1814	-13.684	-1.2654	-5.9462	-6.357	-7.6497	-3.4433
5.0925	1.7622	-0.82539	5.6512	0.24377	2.4531	3.5686	-1.2212	-0.2294	3.6384	-2.2957	5.4245	3.2347	10.572	6.7711	-8.971	3.6855	7.6351	2.3729	7.1424	2.6119	7.7712	6.6175	2.932	5.3445	5.7968	-1.3636	-0.52552	6.0922	-2.9414	0.089986	-0.95716	-1.6949	-0.63054	0.42635	-4.4533	5.45	6.066	-0.33106	2.6692	-4.8623	0.53916	5.1546	-0.83465	3.0087	4.3607	4.4803	3.203	2.3089	9.3587
-0.5718	-8.0322	-7.0095	-5.3042	-8.3795	-1.0909	-12.464	-3.6291	-4.9147	-3.7039	-6.1417	2.8212	-7.9805	-11.948	0.72217	-4.3811	-3.1656	-1.6593	-9.5318	-7.2025	-5.9781	-4.106	-11.104	-5.607	-6.0401	-5.3528	-11.152	-5.8477	-7.0564	-10.204	5.883	-7.5806	-6.2687	-2.5485	-7.7118	-8.5854	-9.7262	-4.9229	-3.8748	-12.025	-7.1061	-6.6204	-9.9161	-11.346	-5.5586	-4.6632	-11.974	-10.804	-7.838	-7.5991
-6.0347	-3.2409	-6.0202	0.40126	-4.5684	-1.5792	0.037618	0.53662	-0.34877	1.3766	-1.3039	5.3228	-8.5542	-0.44243	0.35487	5.7023	5.5841	-2.877	-0.8491	-0.47533	6.6781	-2.258	-3.5194	-1.9671	-4.3911	3.9327	4.8089	-1.0399	-4.7564	3.6874	-4.0789	3.6589	0.55957	0.71823	-5.4848	-2.0877	-3.1863	2.6702	-5.0282	-6.6367	7.2856	-3.1696	-0.54401	-2.8772	-1.9216	3.4576	3.4748	1.9229	-0.95576	-8.4035
-15.061	-11.117	-14.789	-20.761	-13.991	-7.4875	-21.315	-15.891	-11.465	-11.074	-18.232	-18.819	-8.5843	-13.704	-11.677	-11.977	-13.891	-7.3823	-17.808	-18.76	-21.801	-15.126	-15.361	-15.888	-14.087	-9.1281	-15.026	-14.059	-18.33	-21.402	-11.38	-11.102	-15.834	-1.2502	-13.77	-21.429	-17.506	-17.468	-10.013	-14.769	-15.212	-18.08	-14.877	-23.722	-9.8766	-23.65	-18.161	-9.9306	-15.415	-17.103
-6.9039	0.93378	-6.8161	-3.1053	-8.4996	-5.8635	-1.8203	-6.1942	-1.2882	-1.2855	2.8317	-6.13	-4.3803	-1.715	-3.6225	1.7331	0.16531	-4.2359	-0.93997	-7.8125	-2.9694	-2.7785	-4.933	-3.9492	-10.479	-5.3576	-2.6521	-3.5481	-3.427	-3.813	0.95106	-0.89932	-5.3351	-3.1329	-6.5061	-1.2479	-6.0744	-4.5942	-5.9671	-6.9066	-1.3239	-3.8946	-3.2289	-6.8667	-2.0201	-3.9453	-5.3762	-1.7336	-3.3951	-4.2336
-2.1108	-5.8212	-5.9298	-3.5883	-11.549	-7.7441	-3.5866	-6.2189	1.6474	-4.3255	-6.1033	-3.5222	2.4221	-2.2896	5.9814	1.4968	2.6682	-10.719	-8.2919	-12.943	-5.8304	-10.529	-12.151	-5.9072	-1.2315	-1.8988	-4.0255	0.74862	-8.4318	-4.595	-5.6097	-4.897	-9.8686	-1.3557	-2.1797	-7.5702	-6.4634	-7.5607	-5.1497	-5.1885	-7.6031	-11.225	-6.0423	-4.4377	-5.2953	-6.7727	-4.6576	-5.8441	-8.0078	-1.7512
-0.52176	1.5637	2.9821	-0.53282	7.146	-3.3319	5.0147	1.3187	-0.45064	-3.6575	-4.7245	2.3718	1.35	2.3286	3.1405	-2.8401	4.39	-0.67395	2.8265	0.28186	3.3666	-5.196	2.2518	3.2762	5.2775	6.605	5.1922	2.6326	2.5638	6.8124	3.2096	1.9603	7.0569	3.1343	-2.0343	0.52997	2.2949	0.95772	9.3218	6.5723	1.0419	6.0017	3.0271	2.7103	-1.4481	1.5125	-5.7467	1.9077	5.2944	-4.5267
3.3083	-6.6004	-3.0111	-2.9449	-0.28801	6.0498	3.5923	-3.0195	-0.28275	3.781	4.3553	-6.5722	4.0417	2.1705	3.1496	-4.3809	2.7084	-2.9653	-1.7907	1.7643	1.8067	6.997	3.3248	-0.34308	-2.683	2.7063	5.632	-4.5774	-1.406	4.2745	0.089934	0.39453	1.2925	6.8979	-3.8082	-2.4223	1.3658	3.3356	7.2917	8.9592	4.6252	-3.9115	-0.72738	-1.2606	-4.8067	-0.55715	-2.5226	0.56826	6.1113	0.59289
1.7848	-0.66816	1.7307	1.8119	3.2779	-0.26552	-4.7631	0.19349	0.89649	2.1701	3.242	-2.0718	4.363	1.7859	-2.1936	2.6879	7.7969	-0.24135	3.4387	6.6906	6.6609	3.979	-2.6405	2.7748	-0.051707	-2.8073	-1.4748	5.6484	-6.2382	0.65456	-3.7021	-1.2975	-3.2214	1.6681	4.5154	-1.5262	4.9402	0.44967	3.276	-0.35999	1.3154	2.3167	4.0221	-2.6318	-0.46109	-1.5854	2.1908	-0.78352	4.0388	-0.27526
-14.913	-8.502	-3.8731	-10.896	-3.7278	-6.042	-12.165	-14.443	-12.894	-13.025	-15.332	-10.374	-11.288	-13.491	-14.156	-13.516	-15.233	-16.097	-13.987	-10.679	-11.734	-12.656	-19.075	-7.2965	-17.9	-11.797	-11.072	-13.799	-9.9243	-16.199	-9.3166	-12.292	-11.741	-15.954	-16.553	-13.54	-13.881	-13.988	-19.111	-16.686	-13.306	-6.2988	-10.828	-11.803	-11.534	-12.801	-25.434	-13.283	-18.151	-20.22
2.664	-9.1136	-0.0072072	-6.1824	-3.9017	0.88006	-2.4458	-0.80715	-8.2888	1.0856	-2.7726	-6.5922	-3.6263	-10.87	-1.4744	-3.3387	-5.7642	1.5559	-10.284	5.1318	-1.1426	1.5815	-0.13126	-2.957	-0.63045	-3.1953	-6.857	-5.2102	-9.3477	-8.8631	1.3724	-9.1681	-6.4683	-6.5991	-7.4861	-0.084328	-7.3513	-4.4635	-5.3385	0.85737	-4.4856	-8.1734	-1.9055	-2.5581	-1.7669	-2.4279	-1.2586	-6.6779	-4.4173	0.57391
5.2235	3.7058	5.9749	7.2644	-0.61	8.3412	3.6743	9.0126	5.9929	3.6489	6.3076	6.1533	7.2207	5.7995	0.87987	6.3906	-0.51802	4.5605	9.0576	4.5233	5.5636	3.7781	4.5947	5.8515	5.9427	8.6238	5.2605	3.5613	10.751	2.8406	6.3529	0.21484	5.9499	0.17845	0.95995	7.9154	9.5144	3.3391	1.429	-0.46466	2.0489	5.9523	3.4062	-0.1913	2.7879	7.0167	6.013	7.9051	4.0741	6.688
-6.2943	-4.2798	-0.20606	-11.391	0.6642	-4.2324	-0.082076	-0.10289	-5.2341	-1.3244	-2.9108	-3.3088	-0.76286	-7.8802	-7.0345	-2.1558	-4.2066	-1.4127	-2.0783	-8.8938	-5.9008	-6.3924	-2.1915	-4.863	1.2743	-4.6481	-5.8257	-2.4896	3.4437	-2.5558	-4.4126	3.067	-6.1301	-2.7775	-1.7452	-9.3419	-3.3002	0.066447	0.80082	-4.3288	-0.62336	-6.9966	-0.18611	-7.9321	-2.2757	2.9635	-2.5761	-0.53198	-0.84274	-10.724
-0.67352	-6.1856	5.4403	-4.0513	-3.0798	1.8918	1.5319	-2.0272	3.1662	5.7219	-5.0958	-3.8464	-0.077414	-0.10147	3.5703	-1.5927	-4.0565	-1.3015	0.93158	-0.8962	3.4886	-3.3332	0.78188	4.6769	0.22454	2.3398	4.5816	-6.0973	0.76396	-1.9802	4.6704	-3.3572	0.27763	5.9758	-0.20506	-1.0442	-1.836	-3.1247	0.033942	0.22423	-3.0722	4.6279	-5.268	6.4315	1.1127	-3.288	-1.8246	-3.7742	-7.316	2.4953
4.0479	1.635	-5.653	-3.5146	-1.2735	-3.4869	7.2317	-8.1119	0.077423	1.134	3.6653	-8.7006	6.2286	-0.37911	-0.087712	-1.7634	0.0030288	-6.3647	-4.7894	1.7329	1.5734	-0.86239	-4.0666	3.7585	-1.5446	6.9914	4.0971	-1.2616	4.3197	-1.2707	-4.3241	-6.4551	-6.4336	3.0784	3.533	-5.283	0.678	-9.5412	-2.404	3.1779	-4.5869	-1.807	-5.3908	-1.6048	-3.6266	-2.0821	-1.6315	-1.5368	3.0822	-4.2072
1.3284	-6.9734	1.1458	1.5607	-2.8481	0.023773	1.237	1.1293	-2.4402	-6.3416	-5.8221	2.5532	1.4314	-2.2872	2.8179	3.4367	-0.91823	1.3689	-8.9564	4.5979	8.1602	-2.0988	-7.3673	-4.7222	2.6804	-2.8939	-4.1095	-4.3065	3.0543	-3.3247	-1.7017	0.67448	-1.5708	-0.10663	0.25638	-4.5393	-3.94	-4.6258	-0.86681	-0.60484	0.77314	-4.0797	0.021744	-5.7376	2.3855	-1.8559	0.58591	-0.0537	-6.6248	-8.9014
-3.2464	0.8899	-1.0822	-4.9708	-2.5462	2.9548	3.295	1.6398	6.1248	-0.32908	3.2379	-3.6856	-1.5103	-4.5781	5.8663	0.38358	2.9134	4.1717	-5.2722	-2.7476	-1.7918	-7.0987	1.3272	5.1243	-3.8579	1.1386	0.11095	-4.9167	0.79783	-0.82438	-2.9916	-4.7139	-3.3394	-1.37	3.4772	-1.3426	-3.1423	-0.71611	0.90458	2.4365	-2.0309	-4.9564	-1.5737	-1.7015	-0.81916	-7.5033	-4.1106	0.76247	-2.2715	1.9921
-5.3273	2.4391	-1.3108	-3.5134	-3.7021	-5.2393	-7.4047	2.1027	1.0875	-2.3657	-2.2501	0.052565	-2.6276	-0.027217	-6.7206	-2.9645	-4.6484	3.5441	0.7553	-6.0138	-3.2424	0.37205	6.382	0.16473	0.57573	1.0922	-1.3353	-3.649	-0.55704	-3.871	1.0853	-1.6832	-5.5216	-4.5441	0.38477	-6.5184	0.64509	-1.4612	-0.70798	2.0162	-1.3928	-2.3293	1.8418	-2.1387	8.4448	-0.59183	-0.14106	-3.8032	4.9363	-7.3629
-13.464	-16.871	-16.755	-15.688	-17.083	-15.159	-9.8472	-13.612	-12.728	-12.773	-13.545	-8.8075	-13.428	-10.677	-10.218	-12.395	-16.613	-14.393	-13.282	-16.63	-18.054	-17.942	-10.771	-9.2945	-12.941	-19.545	-10.881	-14.886	-14.734	-24.849	-16.601	-15.736	-19.893	-16.663	-15.923	-20.189	-11.606	-16.127	-13.734	-14.887	-15.378	-19.208	-8.5571	-16.469	-18.427	-22.121	-12.355	-8.6535	-8.3647	-18.4
-13.411	-13.367	-16.4	-18.948	-13.447	-15.714	-14.222	-19	-8.8772	-12.486	-16.067	-13.314	-23.457	-14.841	-6.8415	-14.667	-17.744	-7.7226	-19.365	-12.79	-14.981	-8.2277	-14.998	-15.401	-16.404	-14.874	-17.374	-10.095	-17.452	-16.56	-7.9188	-13.799	-18.716	-6.6497	-13.495	-4.8022	-15.191	-14.232	-10.847	-12.963	-15.109	-21.523	-11.712	-9.165	-10.226	-12.383	-5.3741	-14.841	-13.131	-9.5182
1.683	2.7914	2.6867	3.911	6.7679	5.1483	0.76778	1.2935	-4.5768	3.2542	-1.9964	-0.67231	-0.29139	-3.493	0.1125	-0.84688	7.5149	2.8298	-0.52475	-2.9522	1.6413	0.61787	2.4489	2.0655	5.6036	-7.8847	-0.75885	-0.68324	0.90208	6.7418	1.2119	11.295	0.84333	-3.5812	1.9382	0.92225	3.4993	2.8561	-4.4739	0.80215	6.0721	7.5413	5.0608	-2.167	-1.2573	2.3918	4.6549	2.3226	6.052	-3.9098
-8.9467	-15.4	-15.347	-17.286	-17.142	-8.2661	-12.809	-13.545	-9.7658	-7.4533	-12.151	-11.265	-11.17	-15.023	-10.746	-9.1509	-18.698	-14.56	-12.809	-13.149	-17.826	-18.942	-14.632	-12.612	-10.258	-3.3928	-14.842	-7.1362	-14.49	-12.624	-14.123	-16.732	-16.114	-15.796	-14.071	-11.774	-17.399	-17.448	-9.4471	-16.453	-13.678	-16.48	-10.309	-16.333	-13.751	-13.353	-14.627	-12.078	-10.516	-14.763
-1.8456	6.8478	-8.9595	2.8836	-2.2718	-8.7872	3.5081	-0.45912	1.5282	-4.586	2.8343	-7.9798	-4.9611	-2.4954	0.5299	-4.2153	-2.2068	-4.2905	-4.3338	-6.2293	-0.86295	-5.0901	-0.78169	1.7254	-2.4089	1.8788	-6.3094	1.027	-6.0291	-0.26771	-1.1062	-1.2154	-4.561	-1.3192	-6.5217	-2.6158	1.6111	0.87933	4.4185	-1.0607	3.3668	1.239	-4.4518	-0.31238	2.0525	2.4758	4.2191	3.2909	-4.2013	-1.4094
-14.574	-20.213	-23.474	-24.668	-20.112	-21.08	-18.733	-25.812	-22.357	-23.624	-16.703	-14.082	-21.304	-25.766	-20.31	-20.233	-22.132	-26.256	-23.465	-21.437	-15.913	-16.913	-23.775	-19.373	-20.626	-25.773	-17.349	-16.079	-15.811	-21.057	-20.639	-16.937	-18.623	-19.096	-16.445	-22.381	-24.309	-20.581	-19.319	-15.467	-23.683	-28.394	-19.278	-20.194	-23.565	-24.871	-15.354	-18.969	-16.855	-23.324
-3.8698	-6.362	-5.0534	-2.8899	-4.8109	-2.5669	3.0293	-1.3656	-5.151	2.6746	2.6871	0.75302	-3.8317	-2.6572	0.21385	1.6274	-0.98513	-4.334	-0.32879	-5.7478	-6.1165	3.1669	-2.0313	-5.0212	0.0051546	-0.38098	-3.3424	-3.3268	-5.0296	-6.6645	-1.2198	-7.3803	-3.3462	-3.6003	-11.365	-2.303	-0.059622	-8.4064	-3.1902	-1.3849	0.19459	-7.6867	-2.9256	-3.176	-6.3315	-6.0591	-0.95018	-3.6752	-2.7961	-4.1592
-5.1863	4.1699	2.2057	-3.2446	-3.2691	-2.9136	-5.2303	-3.9179	0.22557	-1.38	0.30869	-1.4264	-5.3465	0.78743	2.7592	-5.742	-8.6522	-4.477	-2.3706	-1.7427	-2.1223	-0.72419	-3.3062	-8.9055	-2.5983	-7.5415	2.3759	-0.088705	-2.0487	-1.2613	0.088653	-1.5656	-1.7861	-2.4123	-3.977	-4.94	-4.4035	-5.7964	-3.2048	-5.5236	-3.3384	-2.1149	-1.7846	-0.48793	0.17049	3.3538	-3.3565	-3.7913	1.0948	-7.3637
-4.0101	-7.1369	-4.8672	0.27172	-3.5031	-5.7679	-9.7812	-1.9947	-1.5147	-1.1329	-7.5112	-4.5102	2.8187	-1.5751	-8.5292	-4.8335	-4.2711	-5.3114	-7.4168	-1.733	-5.3746	-3.993	-0.91544	-7.5618	-3.1805	1.4988	6.252	2.2655	-3.7913	-2.8239	-8.4972	-3.3239	-5.5848	-2.1416	0.41933	-1.2709	1.7736	-2.8515	2.1384	-3.3739	-7.3573	-0.74141	-7.0813	-7.8063	-5.5367	1.0582	-2.3611	-0.66194	-2.1993	-0.63319
-8.9341	-7.4816	-9.1012	-6.7432	-5.0238	-10.121	-1.1297	-10.361	-0.97211	-5.0808	-3.5695	-7.7458	-1.1493	-7.5322	-2.1365	-6.2295	-7.0569	-5.753	-9.2776	-0.83031	-10.613	-6.3452	-1.4871	-7.5876	-9.5478	-7.2769	-8.2039	-9.1717	-13.943	-4.7776	-5.2787	-3.5634	-0.35603	-8.9952	-10.864	-8.6436	-3.5754	-13.199	-12.847	-13.453	-3.4641	-1.9921	-1.2097	-8.3552	-6.1349	-9.3022	-2.299	-6.962	-7.5238	-4.4706
-7.9041	-6.1597	-10.501	-14.57	-9.5742	-15.733	-9.5715	-20.2	-9.5998	-8.9395	-12.228	-8.4205	-13.928	-7.5219	-8.0206	-18.571	-8.2524	-8.6653	-10.809	-11.855	-8.0499	-9.556	-13.799	-11.569	-12.469	-11.23	-7.9624	-17.36	-14.567	-9.7709	-11.741	-3.601	-16.439	-12.026	-6.0179	-6.5174	-16.004	-13.428	-6.356	-12.518	-11.995	-12.841	-16.174	-12.935	-19.675	-15.21	-16.028	-9.1449	-6.5383	-11.815
-5.429	-4.9294	-0.23387	2.2055	-4.9645	-4.9823	-1.4169	0.21774	-1.1095	1.6622	-2.0465	-9.403	-5.1496	-4.5267	-7.2575	-3.1003	-6.4189	-3.6375	0.63773	-1.7938	-2.8657	0.18626	-9.702	-3.8873	2.4067	-1.5267	-6.0655	-6.5382	0.98358	-1.5425	-8.6174	-8.4555	-3.6082	0.51755	-10.237	-6.8054	-2.732	-8.7386	-2.6394	-4.4984	2.4151	-8.578	-7.3001	1.9124	-4.5536	-3.203	-0.39029	-4.0402	-4.0277	-1.4407
3.3106	-6.9904	-1.7729	4.4138	-1.7179	-3.8124	1.6578	2.2457	-3.2906	-4.0351	-2.196	-3.1646	1.3126	0.063622	1.3886	-0.34892	-0.51144	-1.1194	1.0726	-0.089264	-1.3213	-6.1782	2.5704	-2.5968	-0.47975	-1.235	3.0494	7.6026	3.0579	-4.8943	0.020839	-3.1915	-3.8895	-3.3302	-2.3083	0.098344	-3.4228	-2.4028	-1.0421	-3.2523	2.5622	-6.7581	-1.4309	1.5208	1.6138	3.7947	-1.0548	0.55027	-1.6836	0.716
-6.5893	-5.9825	-12.673	-6.9097	1.7646	-1.4534	-6.5054	-3.2823	-6.6453	5.4482	-1.8568	1.6648	0.069732	-0.83272	-4.1741	-0.75374	-5.799	-5.0823	-5.3496	-0.92162	-4.2493	-3.5072	-0.035974	-4.0404	-3.308	-3.0251	-3.2673	-10.473	6.2631	-7.8541	-4.3085	2.3362	-2.4754	-11.686	-3.7806	-5.6313	-7.2882	-3.0751	-3.5006	-5.9415	-6.7458	-6.0125	1.8135	-6.7796	3.6991	-4.34	0.32344	-0.47129	-5.4637	-5.3694
-11.719	-11.955	-12.812	-14.152	-10.736	-7.9187	-16.525	-7.9663	-8.1845	-8.3455	-6.3599	-12.763	-0.40201	-8.6948	-12.756	-17.745	-13.117	-6.1432	-14.336	-6.8726	-10.496	-9.2124	-10.58	-11.909	-12.338	-12.063	-9.2325	-8.0912	-10.669	-8.6198	-9.4667	-11.637	-4.7417	-9.6349	-8.7657	-10.04	-14.002	-18.176	-8.5583	-20.612	-10.159	-16.281	-11.207	-7.6355	-10.907	-10.583	-10.852	-8.157	-3.8032	-12.913
2.4045	-1.5062	-6.2888	-2.1223	-0.073558	4.9001	-0.57292	5.7154	-0.17727	4.6024	4.4844	-0.32595	-0.062327	-2.3338	2.6287	0.096759	3.5447	1.3482	1.3407	-3.7041	0.07056	4.4514	-4.2083	-1.5084	3.1022	-2.5357	1.877	0.64587	-8.3819	-0.40478	-3.218	2.4133	-2.853	-3.1829	0.77049	0.040996	5.0076	4.416	-3.8523	2.6267	-8.4011	-6.9431	-2.5358	2.7232	0.79286	0.066184	-0.71845	-3.8449	1.2428	1.6441
0.95384	5.6957	2.4647	1.3325	4.4085	3.8257	0.53548	1.3967	6.121	1.7972	4.0259	9.1463	2.0206	3.7902	0.59587	-1.3015	9.6532	-1.2333	4.3994	-7.431	5.1685	5.922	8.8499	1.1124	1.5762	-1.3564	-1.6549	0.88152	-0.84524	1.9004	-1.0675	4.016	-4.6497	-3.4974	-2.3859	4.0202	1.2334	3.2495	1.8465	-3.2411	3.1404	2.9582	0.23028	-1.3122	5.6434	-3.633	4.9265	2.7312	1.8616	-2.9801
2.7322	4.4005	-0.58474	-3.1809	0.45281	-2.7087	-0.82085	-3.5262	-0.91434	5.3144	1.2866	-1.5119	-0.26789	-0.98124	-1.8325	2.6409	5.8509	-2.9502	-0.42397	-2.0743	-2.2496	0.38512	-3.704	0.44663	-8.045	0.79062	5.4783	0.16482	2.9304	-5.6236	-5.046	-4.652	0.31232	-1.7172	7.8888	-0.71397	4.2712	5.9158	-3.3488	0.41431	-1.7678	0.44122	0.20655	1.3985	2.9216	-0.28807	-2.7606	-0.2257	-0.21375	0.8696
-3.06	-0.53948	-0.93709	0.46125	-0.45942	-3.1738	-2.686	5.9732	2.6175	2.3662	-3.7555	2.6382	-6.8321	0.79184	-2.1228	0.55112	3.5686	2.1605	-3.0663	5.4009	2.0007	4.0012	2.7103	-2.1293	0.67503	2.7241	2.907	1.6135	3.408	-0.60733	0.60787	2.7291	-1.3343	-4.0226	-4.0249	3.8881	4.4551	-5.4448	-3.2115	-1.5354	-0.47943	1.4434	-5.3201	5.0858	-0.92913	-5.8476	4.907	5.6151	0.375	-1.4497
-1.0004	-4.0058	-10.402	-3.9596	-6.735	-3.8835	-9.0195	4.9696	-5.2805	0.0083974	-7.7337	-4.4887	0.46529	-4.2844	-8.0424	-6.2456	-9.4606	-2.8056	-4.2252	-13.192	-8.3271	6.691	0.24391	-4.2277	-5.3123	-6.2881	-2.4339	-4.6658	-8.5472	-10.425	-4.1221	-1.8781	-4.578	-4.694	0.33832	-2.8505	-7.8615	1.0828	-2.6087	-6.7092	6.1455	-8.0388	-7.577	-4.7772	-5.8686	0.48535	-2.4263	-12.966	-4.2875	-4.307
3.2509	11.214	6.6326	9.0053	7.5984	5.9495	9.8337	9.6255	9.8431	9.975	9.2169	11.782	5.4196	8.0472	5.8483	11.893	7.1878	2.4906	8.3581	7.4156	0.86694	6.6005	12.987	14.282	4.575	6.2537	10.382	4.5846	13.655	7.4149	8.3702	7.9953	7.1379	15.224	3.672	5.6923	10.282	8.3001	9.9145	11.802	5.7306	10.91	3.8201	9.9434	10.55	5.1694	4.6428	6.3678	2.6616	7.4662
-20.25	-22.882	-23.028	-25.301	-28.313	-16.361	-18.747	-20.042	-19.01	-22.796	-22.558	-18.573	-29.994	-18.182	-24.899	-13.005	-18.984	-21.611	-23.946	-25.112	-22.048	-21.633	-18.519	-18.896	-29.189	-14.807	-20.47	-19.882	-20.316	-17.094	-21.674	-22.763	-21.094	-19.162	-20.08	-18.059	-26.422	-22.899	-19.985	-24.267	-24.392	-20.983	-25.973	-22.965	-17.413	-22.594	-24.556	-21.69	-18.819	-12.724
6.8573	6.2807	7.6815	6.2325	16.466	2.6113	5.8555	0.27894	11.683	8.3015	5.0704	7.6074	6.9623	12.923	6.7255	14.432	2.0556	9.9731	9.4272	9.4408	11.299	7.6081	8.8307	13.382	9.0665	10.212	3.787	6.1233	2.4137	13.286	4.7923	12.777	14.156	10.685	6.9144	6.0553	7.2472	16.97	2.6856	6.1812	1.5597	7.7266	13.998	14.528	8.8151	7.1156	17.769	7.4476	17.087	7.1054
6.0143	5.8947	3.2752	13.298	8.0741	9.31	10.267	8.766	9.6767	-0.50653	4.4035	7.6457	14.035	6.1297	8.0054	9.3835	6.922	9.4045	10.753	12.068	3.213	7.1385	7.9804	8.0503	4.465	6.5317	4.3676	3.8749	6.11	9.3965	3.3164	8.9449	6.9424	3.1649	18.683	7.3828	4.6743	1.0935	8.1327	8.1844	9.518	12.224	10.862	6.8792	5.1952	7.3929	9.2247	3.2275	3.3883	4.6608
1.4838	-9.9933	-1.6419	0.34111	-2.9196	2.0096	-5.0298	-0.27806	7.1958	-2.2077	-2.9137	5.8826	1.7784	-1.0519	0.30456	4.715	2.1887	2.204	-0.92525	-1.3075	4.4619	-0.48654	5.6572	-0.94978	2.0535	3.08	5.4972	-1.8549	-3.2518	-6.0444	2.7629	3.3049	0.90823	1.644	0.83214	2.3977	-0.9912	-3.0643	2.9214	2.81	-3.5755	0.4888	3.6858	-1.2856	2.4804	-2.9041	6.7595	0.86853	-3.6838	3.6723
-2.4786	6.8279	-4.6879	-5.3031	1.6489	-4.9085	-1.8979	-2.608	-7.7181	-10.148	-10.804	1.6548	-5.1568	-6.1939	0.38167	-5.2787	-4.5876	-4.8224	-6.3568	-7.5628	4.7463	-3.5376	-0.92266	-2.4477	-3.1158	0.094135	3.9964	-6.0518	-4.1214	4.185	1.6861	-2.4067	0.29594	-2.3364	0.74408	-0.69465	-5.7349	-0.90885	-6.5503	-5.6252	0.0049968	-7.409	-1.4158	2.7714	3.4423	-1.8207	0.62301	1.389	-5.1658	-1.9403
12.23	6.1273	5.5483	6.4873	4.1222	4.2584	2.5136	9.2613	5.5325	2.9364	-0.17617	5.5038	8.6731	-0.71483	1.0505	1.0978	4.4267	-3.3842	0.025627	4.1323	-6.5656	2.296	4.8911	-0.44947	4.3499	-3.3489	-2.6929	5.8114	7.1832	6.792	4.5052	11.634	4.5571	0.65606	4.9654	6.5192	-4.2975	3.6624	7.6885	6.8541	7.5865	7.9051	4.7974	2.9186	3.8039	1.2231	6.2026	2.7734	3.6584	9.6954
4.0281	10.577	-2.1231	6.2947	2.8983	0.47923	2.5805	1.975	3.5285	9.1832	1.6915	-2.13	0.59857	-2.4338	2.574	-7.3724	-0.73202	4.9806	2.8128	-1.1522	2.0354	4.6264	-4.7205	-0.3877	1.388	-1.1528	-4.5881	4.359	0.60087	-1.743	-4.6222	2.2436	1.4134	-0.59961	-0.61177	-5.289	4.3435	-1.6634	3.1763	0.15667	7.2029	6.5454	6.0678	5.0496	-0.59432	1.6183	-3.5603	4.4056	-3.3571	3.7977
-11.077	-18.069	-15.024	-15.305	-9.7113	-12.183	-10.632	-22.259	-12.549	-13.683	-12.969	-20.084	-16.287	-17.717	-10.456	-12.761	-16.923	-10.597	-9.1251	-11.68	-17.884	-16.466	-9.1475	-15.568	-8.967	-12.101	-11.321	-10.852	-8.2169	-12.861	-14.598	-17.736	-13.931	-10.768	-11.057	-13.503	-13.545	-14.295	-14.886	-8.8412	-16.52	-12.708	-7.4146	-11.836	-11.543	-7.5255	-17.754	-15.369	-18.188	-12.956
-4.6448	0.73772	4.8479	-3.6159	-2.4034	2.4714	5.1404	-2.5637	-0.1935	1.1036	-3.447	-0.28317	4.3637	-1.3049	-7.0197	1.8065	-3.5403	1.9497	-3.3465	-0.17206	3.4291	4.0533	-0.53156	-1.4036	-6.4521	-1.348	-2.1066	3.4713	3.076	0.65709	1.1285	-8.0989	4.4402	0.4544	-1.8233	0.84361	-1.19	1.6963	0.43179	1.1386	-3.5534	3.7463	5.1522	6.641	4.6438	2.7812	-4.1661	0.93224	-7.7985	5.9259
-4.3898	-1.4203	0.3975	-4.6733	-3.9156	-2.8826	-3.4772	-2.3282	-4.0689	-1.521	0.95956	0.59356	3.5745	-5.7219	2.6866	-4.2783	-7.1854	-1.3201	6.0075	-4.7518	-5.0331	-0.40041	-2.1998	3.6368	-3.7896	-3.7025	-5.9661	0.18242	-0.021891	-5.866	0.39236	-5.5435	-1.6456	0.40765	-4.7541	0.35097	-5.9991	-4.9616	-4.2625	-2.9958	-1.4264	5.9701	-0.69382	-5.169	-3.7801	-5.0419	-5.3869	-0.3412	-2.9399	-3.1621
-1.8244	-2.7608	-5.736	-2.1818	-4.1759	-1.0816	-0.69339	2.2626	-6.0965	4.6021	0.85477	5.7425	-2.7985	-4.3972	-7.1514	-1.7848	-0.18449	1.7216	6.9832	-9.2142	1.6022	3.7988	-0.50568	-2.3358	1.4584	-1.1623	-3.2008	-3.0702	-3.7096	1.6874	-5.3023	-4.0307	6.6998	-0.21147	-4.2596	-0.44504	-4.4724	-6.8303	0.12815	6.1799	-0.17639	-1.5615	2.156	-1.3949	-0.014188	-3.3896	-1.6517	-3.6374	-0.64494	1.4891
-23.74	-18.635	-21.588	-22.558	-23.837	-18.563	-19.453	-27.007	-19.005	-15.685	-20.913	-23.673	-21.473	-26.928	-20.788	-23.072	-22.959	-16.752	-22.981	-18.035	-16.289	-20.937	-19.927	-18.877	-24.542	-23.749	-19.388	-17.291	-20.322	-22.552	-16.919	-21.074	-22.009	-25.745	-17.895	-22.078	-20.817	-23.485	-20.246	-19.021	-23.195	-21.624	-21.327	-21.264	-21.894	-26.174	-16.135	-23.505	-17.14	-18.476
-16.161	-11.498	-8.8124	-15.129	-11.294	-15.696	-15.891	-16.023	-13.834	-16.499	-11.411	-11.847	-14.014	-10.748	-19.636	-13.862	-19.853	-14.856	-10.836	-17.764	-14.338	-14.087	-7.5058	-9.1159	-20.819	-23.147	-16.051	-9.2972	-16.911	-9.8662	-17.831	-11.909	-9.6874	-16.519	-14.523	-19.902	-14.834	-13.047	-13.646	-16.381	-4.7115	-6.9033	-8.448	-15.699	-7.8683	-12.306	-18.451	-10.824	-12.263	-9.5969
7.0061	2.448	5.1817	11.033	8.9989	4.4014	10.319	6.2183	4.6645	11.08	3.5214	-3.581	8.5563	6.2498	0.49998	1.2002	0.074204	9.6566	3.6236	1.4697	3.0911	2.7499	3.7876	-1.1113	1.5242	4.6878	4.8473	7.148	5.6391	4.6676	4.4926	3.0397	8.7386	4.6757	7.3937	4.9723	7.9451	13.916	7.3601	3.8438	4.2726	8.1094	5.6093	6.8999	4.0914	11.221	-1.9077	1.8278	4.8116	2.6228
14.034	5.3293	2.423	4.2144	8.28	10.655	4.253	4.9898	6.904	9.2416	3.5235	8.1672	7.3189	-0.75703	4.3121	8.7882	9.641	4.9397	8.9352	6.571	5.7834	7.0164	2.0798	10.217	10.439	3.0886	15.439	8.9104	5.7274	9.8093	4.9226	6.7158	6.4244	3.6052	2.9447	14.011	4.7694	8.6871	12.495	3.7407	4.8375	1.1102	1.2286	8.1452	2.415	9.2039	7.6225	10.017	11.412	2.7189
-7.0238	-2.0275	-1.8654	7.4134	-0.62367	-0.68525	-6.5082	-5.3256	-1.1121	-1.7529	-3.6939	-5.3709	-7.8399	1.1969	-5.0117	-4.6459	-12.439	-0.22988	-1.7638	-1.4641	-7.3119	-4.7419	-0.7876	-4.3523	-3.9446	-2.4556	-9.9961	4.2825	1.8826	-7.3483	0.77891	1.3688	0.62416	-7.8686	-3.37	0.56713	-6.7533	-1.961	-4.4025	0.72572	-6.5605	0.49283	-4.7309	-8.0964	-6.832	-3.342	-5.1632	2.7455	-9.7697	-2.0676
-12.095	-7.964	-11.06	-12.656	-12.768	-15.443	-6.2512	-14.425	-8.5707	-5.3507	-9.4607	-7.0225	-13.521	-14.145	-11.788	-7.5683	-8.8472	-10.443	-2.4617	-10.887	-8.7715	-9.9586	-8.8521	-14.127	-10.586	-11.346	-8.6393	-9.1621	-6.2629	-10.658	-10.496	-12.459	-6.3733	-8.9339	-10.483	-7.3015	-16.645	-10.132	-12.958	-11.618	-12.644	-11.748	-14.888	-12.256	-8.9221	-9.0286	-10.005	-5.999	-12.624	-7.416
6.2502	10.125	-0.74406	2.6686	1.3278	6.8579	3.2206	-1.1947	-2.5809	4.5484	-0.64425	3.9627	3.7842	-0.30071	5.0882	7.2685	2.1581	4.6567	-5.4261	-3.5517	0.34667	3.2228	3.5019	4.053	-0.71107	0.71665	0.40208	8.7098	10.674	-4.8484	4.7231	2.9858	2.5806	0.80314	4.3702	1.8586	1.4777	7.2769	5.4633	6.8804	5.6382	3.4672	-0.62904	0.6328	4.1151	4.6594	1.3035	1.9343	7.0117	3.67
-15.864	-11.717	-13.428	-14.457	-9.6812	-13.424	-19.864	-15.87	-19.831	-11.845	-14.562	-17.214	-7.9427	-13.818	-11.864	-12.971	-10.152	-7.8642	-13.426	-9.3822	-15.463	-14.359	-19.606	-16.515	-14.052	-18.301	-11.88	-8.2068	-13.893	-12.827	-10.147	-17.37	-10.778	-13.949	-20.413	-12.724	-20.182	-11.671	-12.614	-16.679	-17.094	-13.188	-18.181	-17.068	-13.39	-23.55	-15.184	-6.3701	-15.788	-18.095
-4.1156	-7.2048	4.8759	-3.4739	-3.6695	-3.6989	2.4178	-6.8984	-3.7448	-0.35109	-1.151	5.162	-2.0929	-2.9835	-5.3611	-0.96231	-10.872	-7.8184	2.4284	-5.5875	-4.5861	-4.3173	-0.59841	-0.2381	2.3705	-4.9955	-9.7646	-2.6035	0.65338	-5.4213	-2.1032	-1.0044	-2.9834	-2.5528	0.96899	-2.7383	-5.4763	-3.2759	-2.8613	-11.769	0.2126	0.38675	-4.2569	-3.2919	-6.6875	-1.0736	-8.3193	-3.3966	-3.0412	-3.5158
-17.442	-8.2716	-5.6729	-19.521	-10.944	-5.7496	-8.6789	-17.344	-18.962	-7.1374	-9.2986	-10.821	-6.4874	-16.334	-11.787	-17.349	-18.132	-12.723	-17.087	-12.463	-14.937	-12.606	-11.693	-17.032	-14.803	-10.98	-9.8706	-12.514	-15.918	-16.447	-17.665	-14.025	-19.359	-17.385	-16.52	-8.0188	-15.163	-19.542	-22.078	-8.9087	-15.662	-12.315	-11.25	-12.204	-10.423	-10.226	-11.292	-9.705	-12.394	-13.232
-5.378	5.5863	4.7064	-4.0465	4.6852	-0.7422	-1.4966	-2.9813	0.72539	0.63093	0.75495	0.87612	-2.7058	7.7687	3.0433	5.1432	-2.3144	0.39238	0.15592	1.2818	-5.4483	4.7068	1.1119	-0.50643	0.83916	4.9564	6.162	-1.0212	-3.1026	6.3749	5.0187	9.6393	-0.97654	4.8502	0.25504	3.3016	-0.83347	-4.6217	0.9816	-0.68386	-1.6925	1.5529	0.45622	0.52485	-2.4939	1.4572	4.3705	-1.8851	1.215	-2.3614
-0.079718	-3.9909	-6.4606	-3.2668	-11.592	-3.0064	5.2903	-1.7646	4.2059	0.46639	1.0474	0.21545	-0.3551	-6.4749	-8.8969	0.020004	-4.2199	-0.92508	-3.6122	-0.54417	-1.5768	-2.4085	-4.1952	-1.2538	-4.73	-9.3133	1.177	5.6482	4.6249	-3.6877	-2.5867	7.2038	-4.4928	-4.1514	-1.7361	-3.2177	0.98301	-6.1723	-2.8366	-7.1234	-0.64827	0.26839	-4.3578	-6.1465	-2.722	-3.7687	-8.4597	2.2355	-4.7318	-4.1861
-20.546	-18.258	-22.156	-24.805	-21.293	-25.988	-23.845	-19.736	-18.425	-24.267	-25.126	-24.771	-21.435	-23.076	-20.284	-17.312	-24.891	-25.469	-24.018	-20.501	-18.832	-22.187	-17.833	-24.844	-25.192	-19.217	-20.722	-23.132	-24.627	-21.349	-19.063	-24.695	-23.154	-23.543	-24.563	-20.862	-20.313	-19.956	-21.893	-24.198	-15.575	-31.137	-28.543	-15.849	-13.955	-21.529	-20.169	-26.967	-27.454	-28.315
-2.9865	-0.93611	-7.2617	-2.6999	-0.52903	-1.2725	-2.7291	-9.2552	4.4367	-3.385	-3.9257	-1.4486	-2.8119	0.056768	-5.7217	-0.46463	-4.1752	-4.8742	-2.9336	-0.14981	-0.45804	-2.256	-1.0985	-4.4667	-6.136	4.2206	-3.1175	2.3952	2.5961	-0.86845	-1.9562	-9.449	-3.3688	-3.5585	6.6119	1.5854	-1.6942	-5.5952	-5.4799	-0.87496	-3.4007	-0.89797	-2.2884	1.5718	1.1901	2.6925	-1.4711	3.6622	0.819	-4.1639
-16.247	-5.1339	-16.478	-9.2186	-13.541	-13.236	-4.6401	-8.5222	-12.556	-11.798	-13.39	-3.4816	-5.6455	-21.363	-14.929	-16.264	-8.1708	-15.108	-4.9335	-7.7909	-10.556	-11.954	-8.7968	-8.3489	-10.897	-12.787	-13.306	-10.279	-14.284	-11.426	-10.527	-10.316	-9.3254	-8.9609	-6.2286	-10.971	-7.6025	-10.003	-15.654	-10.697	-6.5979	-13.846	-10.134	-9.7956	-17.464	-21.522	-10.089	-10.346	-14.292	-12.131
-3.3828	0.53538	-5.9862	-0.78881	-0.45525	-1.2828	-11.252	4.6197	-2.8927	-1.565	-4.6365	0.95811	-6.5729	-3.5099	1.5773	8.7381	-2.3589	-6.4774	-6.8099	0.14916	-4.9277	-2.6463	-9.2781	1.5502	1.3799	-0.32146	-4.4873	-5.0923	-5.6409	-3.8449	-4.6035	4.0156	3.3063	6.0975	0.50209	1.5215	3.8503	-4.8433	-10.795	-5.2242	-4.5696	-5.1121	-5.557	-11.902	-5.0904	-3.8328	0.78003	-1.1016	-0.5335	-7.2183
5.0373	1.0163	5.8299	1.0299	10.365	12.071	1.6714	3.0674	10.439	10.328	10.502	8.9599	5.7328	9.6859	0.77943	6.2977	14.23	2.9015	9.4803	9.9703	1.2232	6.6607	12.358	13.312	9.0242	5.7318	7.4052	5.2382	5.9557	8.3182	12.954	11.214	12.648	6.9722	8.9964	7.7067	9.202	7.2949	7.0273	14.78	7.3446	-0.9055	10.022	8.3139	12.683	7.4091	1.5291	1.8289	10.466	6.2726
[truncated: 20 more rows]
[truncated: 150 more columns]
