# Supplementary material for: Genetic dissection of main and epistatic effects of QTL based on augmented triple test cross design
Source: PLoS One. 2017 Dec 14;12(12):e0189054. doi: 10.1371/journal.pone.0189054 (PMC5730204; doi:10.1371/journal.pone.0189054)
Supplement: S7 Supporting Information — (ZIP) [file pone.0189054.s007.zip › z2_1050_0.5_10.csv]

1.3406	3.0589	2.4251	1.537	2.8598	0.86214	2.7814	1.8701	1.8715	2.9992	-0.0063927	3.7535	1.1149	0.34876	2.4026	1.7663	1.2761	2.0281	-0.1792	2.597	3.2441	2.8551	0.65711	3.4334	1.4652	2.0964	3.8118	-0.25091	2.0678	0.68844	0.36443	0.41258	4.1709	2.2923	1.7967	2.0429	1.3077	2.2509	2.1652	1.9165	0.60115	1.3559	-1.2904	2.6815	1.1332	1.8168	0.96218	0.38069	2.5591	0.10177
-9.6697	-11.603	-12.748	-12.446	-14.112	-9.7046	-11.541	-12.838	-11.605	-12.912	-12.193	-12.323	-10.655	-11.196	-12.738	-12.792	-11.078	-14.515	-11.531	-13.524	-10.053	-11.414	-12.685	-14.228	-11.297	-10.654	-12.258	-12.898	-11.184	-10.623	-11.201	-14.172	-11.194	-11.841	-13.527	-9.4298	-12.566	-11.657	-13.951	-10.729	-13.241	-12.523	-12.279	-9.8508	-12.156	-10.528	-11.179	-12.529	-11.351	-9.927
0.64013	2.9898	2.7784	4.0541	2.306	1.8584	1.5608	3.2782	2.2543	1.4442	2.0304	1.0214	1.943	3.0203	1.1562	0.41183	1.7968	-0.034136	0.38622	1.5451	3.3662	1.9738	2.9143	0.84537	2.2775	0.26677	1.8265	0.98697	1.945	0.55358	1.3964	0.8259	0.39496	2.2265	2.2071	2.3418	2.9046	1.3875	2.7473	1.2269	2.346	1.3816	0.37275	3.0529	2.1535	1.9534	0.82195	1.6337	0.77062	0.21707
-12.842	-11.145	-11.85	-8.63	-12.166	-9.092	-11.079	-10.427	-11.645	-10.764	-10.182	-10.066	-8.347	-10.01	-12.378	-11.636	-11.484	-12.23	-9.9508	-11.785	-11.567	-12.511	-11.361	-11.492	-10.726	-12.197	-11.33	-12.402	-11.701	-11.262	-11.712	-12.583	-12.717	-9.8124	-10.907	-10.98	-11.924	-9.1605	-10.44	-9.0132	-10.739	-9.7626	-9.2246	-10.903	-11.721	-11.64	-12.195	-10.974	-9.0941	-10.952
-2.9285	-4.5612	-2.4303	-1.7588	-0.7577	-4.9064	-3.2947	-2.6617	-3.3746	-5.7629	-4.2941	-0.42923	-4.5935	-3.8132	-4.5981	-3.0888	-4.6517	0.45266	-1.106	-2.71	-3.6909	-2.1431	-1.2424	-3.2339	-2.7575	-2.7315	-1.3018	-1.789	-0.59524	-3.6067	-2.5302	-3.8748	-2.2663	-4.3409	-3.3213	-0.65572	-2.1949	-2.1772	-3.618	-1.8245	-3.6893	-2.1097	-4.3709	-3.4528	-1.5542	-4.1962	-2.9788	-3.233	-1.5092	-3.5067
-11.059	-16.373	-15.484	-12.286	-16.53	-15.407	-12.204	-15.092	-13.331	-13.173	-14.263	-12.152	-12.722	-14.433	-14.51	-11.527	-15.582	-13.886	-13.602	-12.101	-14.66	-13.457	-10.846	-13.293	-14.296	-13.843	-13.365	-14.671	-15.259	-14.621	-12.601	-11.148	-13.176	-14.204	-11.586	-12.413	-12.887	-16.151	-10.523	-13.476	-13.313	-14.544	-14.284	-14.126	-12.184	-12.765	-12.96	-15.005	-12.797	-14.548
3.0079	5.3642	5.4301	5.42	7.3213	2.7046	4.3881	4.5729	5.2653	6.7082	5.237	4.2268	5.0716	3.4685	5.2361	5.354	7.6786	5.315	4.7978	5.3335	5.8497	5.196	6.6007	4.6794	2.8244	2.7249	3.6237	4.7131	3.7318	7.2969	4.5954	2.595	4.2702	4.4411	3.9209	2.1233	5.5025	4.276	4.6206	4.1009	3.4821	4.6322	4.0623	2.4822	2.5163	5.604	5.055	2.4633	5.4484	4.4999
-12.217	-11.666	-11.156	-10.304	-13.572	-9.557	-11.435	-10.735	-10.083	-12.857	-9.7045	-10.617	-12.26	-12.285	-10.819	-7.4687	-9.3192	-10.363	-12.411	-12.502	-9.5725	-11.766	-10.302	-10.592	-10.682	-9.7289	-10.292	-10.072	-11.223	-13.062	-11.876	-11.497	-10.734	-10.599	-11.475	-11.019	-11.052	-11.482	-10.262	-12.68	-12.176	-9.212	-9.524	-12.279	-10.415	-10.148	-11.559	-11.211	-10.703	-10.148
-0.22804	1.0232	-0.91839	0.83669	-0.40523	1.6298	-3.3441	1.0445	2.468	0.44773	1.7041	2.713	0.062971	0.62598	1.2188	1.4461	-1.0114	0.36137	0.39525	0.78657	0.40142	-0.78645	1.8917	0.2454	1.4063	2.0498	1.6448	1.5956	-0.67298	0.23984	3.3403	0.036119	0.48119	0.56965	0.26531	2.8434	0.87584	-2.038	-0.30503	0.31331	0.83907	-0.26407	-0.74078	0.73343	1.7931	0.057239	1.9147	1.2032	0.02661	-0.3001
5.6269	6.8779	5.7944	4.5491	7.1007	5.6061	5.9588	5.4766	4.0261	5.8228	5.6485	4.8961	5.6915	4.5787	3.9106	6.7432	5.3202	6.2362	7.7141	6.6335	7.0359	4.3071	7.2574	4.2109	4.3078	4.1157	6.26	3.907	5.5747	5.802	7.3559	6.4576	6.7616	7.3828	5.0463	5.2539	6.1459	5.0508	5.8019	4.9758	5.8785	4.8155	4.8229	6.0661	4.3279	4.9541	4.4023	6.62	8.0497	4.3106
8.4915	6.9746	4.8598	6.3911	6.5515	5.578	6.8565	8.019	9.8649	7.7802	7.7297	7.7392	7.7371	6.2443	6.0071	10.262	4.7548	6.6598	9.179	5.1835	4.8542	6.1942	5.4256	7.0364	9.2052	7.8697	6.875	6.015	7.5862	6.4636	8.2851	8.4629	4.1001	6.3627	7.2811	5.8333	7.3168	5.7054	8.3931	6.456	10.571	4.4419	5.8149	7.4234	7.7754	5.9667	5.9838	6.4128	5.5252	5.8074
-7.1297	-5.8815	-4.4849	-7.3015	-4.1511	-4.4095	-4.8982	-6.5056	-4.8123	-6.1588	-3.4669	-5.0684	-5.9777	-6.1562	-6.0378	-8.4191	-4.3681	-6.3408	-6.0142	-4.5218	-6.5567	-4.9442	-6.9677	-6.4828	-4.856	-4.3814	-6.6071	-8.4616	-7.941	-3.3693	-6.344	-6.3028	-3.0165	-5.189	-5.789	-3.4668	-6.6217	-5.4582	-6.1476	-6.9835	-5.5807	-5.8071	-5.8051	-4.5838	-7.7969	-6.5637	-7.349	-3.159	-6.8971	-4.0748
-0.77179	-2.312	-1.6656	-2.1141	-1.6807	-2.638	-1.7535	-0.77029	-0.24943	-1.4537	-0.56397	-0.7507	-1.396	-0.54241	-2.4389	0.94212	1.1252	0.13224	-1.3865	-0.67906	0.035487	-0.29656	-2.8578	-0.7106	-0.92597	-3.8281	-3.2483	-1.6996	-0.60308	-1.6188	-2.648	-0.11226	1.2364	-0.47845	-0.75858	-2.3224	-4.866	-2.4717	-0.30439	-1.6363	-1.6787	-1.9923	-0.025122	-1.2471	-0.32593	-1.1892	-0.60761	-1.6978	-1.4715	-2.4926
8.1934	5.7806	7.8299	8.733	6.7409	4.4858	7.5589	6.4232	7.9161	4.7357	5.0976	7.2028	5.5793	7.7384	7.8464	8.2388	6.779	9.0447	9.7744	5.4436	6.4632	7.2924	5.3325	7.2673	6.647	5.8857	8.3803	6.4728	6.3513	7.2288	5.4217	7.8432	4.8256	9.3498	5.3891	4.8552	5.455	7.1173	4.6662	6.5984	8.0781	5.6726	5.4843	6.8118	7.0883	6.1984	7.5195	6.5282	7.8881	7.168
-6.3861	-10.152	-7.5008	-8.2292	-7.9909	-8.4347	-8.6556	-8.1098	-7.6302	-7.4171	-9.0222	-4.3623	-9.7441	-9.0825	-7.9118	-7.1721	-7.1288	-6.8823	-7.6304	-6.3148	-8.5065	-4.6397	-8.962	-7.5363	-8.6748	-9.1323	-7.7068	-7.7871	-6.3661	-6.9965	-7.8678	-6.8413	-9.0305	-7.0711	-8.162	-7.8231	-7.9762	-6.3603	-7.9485	-7.0942	-8.4315	-6.4873	-7.6646	-4.2472	-9.014	-6.3324	-6.3602	-6.7044	-6.7117	-6.2818
-21.501	-21.92	-20.258	-20.866	-20.448	-18.829	-20.053	-18.896	-19.064	-21.301	-20.117	-20.819	-21.895	-19.812	-20.93	-21.695	-20.952	-23.483	-21.429	-21.896	-22.167	-21.529	-21.428	-19.774	-19.018	-21.916	-20.18	-19.147	-21.357	-20.201	-22.534	-20.508	-19.823	-22.192	-20.754	-21.505	-20.811	-19.099	-18.114	-19.081	-21.246	-18.083	-22.241	-20.189	-18.691	-21.422	-19.27	-19.089	-20.336	-19.194
-0.20182	-1.7122	0.11128	-1.1621	1.3674	0.52992	-1.4059	0.61343	0.82842	0.56897	1.0659	0.88393	-1.5801	2.2824	-1.4666	-0.69568	-1.3057	-0.12227	0.22961	0.45349	-0.61391	-1.7635	0.54605	-0.77857	-0.24274	1.3052	0.62295	0.033148	-1.512	-1.5771	-0.062303	-0.057832	-1.213	-0.18847	2.5133	1.354	0.77918	-2.6276	1.0619	-0.56162	-0.85781	1.692	-0.59463	-0.40307	-0.3018	0.87003	1.5623	-1.3865	-0.30347	2.2372
2.4831	3.0948	2.6407	2.2092	3.3676	6.8008	0.87913	2.5512	1.8483	3.0513	0.8477	4.1648	3.0374	4.0074	1.8226	4.0679	3.5191	3.365	4.8172	3.4598	4.7731	1.3822	4.3573	3.26	3.2082	3.4214	2.6904	4.9975	5.5445	4.29	3.0902	2.6485	1.1525	2.6056	0.76295	3.6325	4.0233	2.331	3.8456	2.1332	-0.01834	3.8629	3.8724	3.5863	3.1562	5.4755	3.3516	4.8292	3.7655	3.8984
-18.482	-22.263	-20.933	-22.765	-20.862	-20.591	-20.836	-20.776	-22.65	-19.054	-18.591	-21.044	-20.086	-18.581	-22.649	-22.079	-20.784	-21.177	-21.648	-20.165	-19.497	-19.052	-22.139	-20.805	-21.028	-21.379	-20.713	-23.363	-19.876	-21.279	-19.728	-20.862	-21.612	-20.99	-21.382	-19.608	-20.488	-20.203	-23.391	-20.96	-20.776	-21.049	-18.947	-20.864	-20.759	-19.853	-22.391	-22.785	-21.214	-20.931
-1.6183	-1.1142	-0.11466	1.3845	-0.18574	-2.511	0.015003	-0.16873	-0.3109	0.81182	1.1051	-0.625	1.4165	0.86057	1.8623	1.5307	1.1193	1.0856	-0.8431	-0.76921	0.54292	0.67088	1.9561	-1.0204	-1.3657	3.0128	-0.51869	-0.076626	-0.96903	0.39957	-1.0267	0.2647	1.1105	1.8331	0.27255	-2.0325	0.7645	-0.66726	1.0137	-0.99418	-1.2498	0.43236	-0.63199	0.71234	0.55784	0.41796	2.3151	0.18397	0.71801	1.6442
-1.3043	-1.9501	0.0061959	-4.4316	-1.7947	-2.0985	-2.506	-2.7023	-2.4871	-1.7681	-2.2225	-1.7974	1.0865	-5.2621	-2.1328	-4.5048	-2.2123	-2.2946	-2.4861	-1.5945	-1.8325	-1.5244	-3.7685	-2.5015	-5.0257	-3.4354	-2.6139	-5.2541	-3.9327	0.38268	-1.3684	-1.4648	-1.7991	-1.4287	-1.0566	-2.6066	0.38238	-2.3459	-2.9832	-3.4763	-1.4564	-0.092625	-4.1899	-0.84466	-3.923	-1.9731	-1.6347	-2.0607	-2.7339	-2.9002
-10.219	-12.6	-10.091	-8.4142	-10.924	-10.072	-12.028	-9.1938	-9.7141	-11.02	-10.728	-12.78	-11.13	-12.079	-9.9358	-10.298	-9.6631	-9.9344	-11.069	-8.9498	-9.2438	-11.503	-12.168	-10.548	-11.405	-12.684	-10.199	-10.807	-10.057	-11.892	-8.9874	-9.7387	-10.695	-10.277	-11.059	-10.415	-8.6145	-9.3197	-9.6677	-8.457	-8.9453	-11.794	-11.841	-8.9711	-9.1059	-8.3014	-10.293	-9.4605	-9.6058	-10.894
-13.52	-11.982	-10.421	-12.912	-14.042	-12.334	-11.105	-12.992	-14.713	-12.5	-11.697	-12.73	-11.348	-16.2	-13.332	-14.051	-13.598	-11.525	-12.721	-12.907	-12.93	-10.298	-13.599	-10.667	-14.235	-13.053	-12.958	-12.742	-15.864	-14.565	-13.912	-14.41	-13.566	-14.537	-14.325	-14.049	-12.518	-14.234	-13.591	-13.129	-12.495	-11.33	-11.066	-12.981	-11.463	-15.45	-14.581	-13.686	-13.534	-10.366
7.2269	6.3772	6.5175	5.2945	6.4107	7.3072	7.8001	5.8438	8.6693	8.4956	6.921	5.3214	7.9448	8.1861	8.5449	6.3043	7.1835	5.0035	7.9083	8.6761	5.35	4.9199	6.9193	6.5777	3.7225	6.3837	6.3315	8.4313	7.3631	7.0258	6.8153	4.6946	7.8009	5.6483	5.0229	9.3339	6.0887	6.5659	7.7312	8.6314	7.4606	4.2943	7.3293	8.6023	6.1347	5.2925	6.1057	7.3074	9.0909	7.5296
-0.88909	3.2257	1.1735	1.586	1.3701	2.554	0.91035	0.42394	-1.1753	1.8364	0.88901	1.9719	-0.58644	0.72471	-1.6017	2.5847	3.2288	0.78483	-1.0214	3.0763	3.6446	2.5188	0.33157	2.6344	2.4718	2.6895	-0.12446	2.8032	-0.45572	1.4543	0.71284	2.3767	1.5289	0.61657	0.68758	2.4754	2.1619	2.0128	0.94355	-0.15459	0.53847	1.874	-0.24308	1.3966	0.92801	1.027	0.26845	1.0876	1.9729	-0.23955
-0.3591	-2.2424	-1.4389	-4.6242	-1.331	-3.6614	-1.549	-5.3437	-2.3491	-1.5061	-3.3463	-3.8346	-2.6254	-4.6741	-1.7677	-3.4041	-2.7114	-2.5004	-1.6057	-1.9708	-3.1922	-2.3816	-2.7513	-2.8269	-2.4218	-2.7578	-2.5221	-3.1875	-2.9467	-2.4186	-2.3599	1.4685	-3.7463	-0.37057	-4.4076	-2.834	-4.0842	-1.7076	1.371	-2.653	0.18533	-3.2876	-4.0068	-2.8039	-1.3441	-3.0032	-1.7142	-2.299	-1.8531	-2.5507
-5.1719	-5.4359	-6.3081	-5.6904	-4.676	-4.5922	-4.545	-5.0577	-4.5285	-4.8647	-3.5364	-4.5663	-2.2929	-4.1386	-4.3247	-6.8496	-5.2771	-3.3849	-9.6285	-4.6701	-5.0005	-5.4668	-4.0798	-5.9911	-4.9175	-5.0266	-6.4212	-5.0818	-4.7266	-4.7921	-4.812	-2.7616	-3.7318	-6.3953	-3.8657	-4.5416	-6.9035	-5.7922	-5.6531	-5.5963	-4.6425	-4.1477	-4.9403	-7.9081	-4.9048	-6.0698	-4.808	-6.241	-3.6725	-3.2751
-1.4944	-2.9212	-4.0635	-2.7059	-4.1936	-4.2177	-0.8542	-3.3197	-3.6339	-3.5733	-3.9692	-0.627	-3.1833	-4.9418	-3.3392	-3.9482	-4.0454	-2.4437	-3.4906	-2.206	-0.58757	-2.9006	-4.7736	-3.5177	-4.4591	-3.3865	-1.5036	-5.5566	-3.4532	-3.054	-7.047	-3.7543	-7.1777	-3.8137	-3.2055	-3.8221	-2.8161	-2.7316	-3.7452	-2.2661	-0.71606	-4.6245	-3.8251	-1.9293	-3.6962	-3.7393	-3.3478	-3.3056	-4.7403	-4.1061
-2.8847	-3.7744	-2.2611	-4.0355	-3.5874	-4.1012	-2.4497	-5.7454	-4.607	-1.9541	-0.79408	-4.5948	-6.8636	-2.3459	-2.8333	-3.7122	-2.7181	-2.6342	0.0079486	-3.2084	-1.6905	-2.113	-3.0865	-4.1874	-2.4679	-4.1358	-2.0604	-3.5529	-4.0198	-4.7736	-4.9417	-2.5785	-4.9858	-5.7519	-3.3207	-2.0145	-4.3206	-3.4847	-4.4657	-1.0762	-2.8657	-4.2089	-3.0709	-2.819	-3.7501	-2.125	-3.4835	0.74009	-3.8464	-1.4617
-2.0833	0.88418	1.2784	-1.7811	3.0993	2.4163	2.2634	0.31378	-0.3378	1.4149	1.4185	0.92739	-0.69434	-1.381	1.6429	-0.52997	1.0518	1.6162	2.6875	-1.743	0.82272	0.52811	2.595	1.3532	0.095068	-0.11689	0.7117	3.2714	0.10002	-2.1222	0.072821	-0.37299	-0.079604	-0.26083	-1.0537	-1.8422	0.29471	-2.2075	0.68847	2.8725	-0.48309	1.9802	-0.62296	2.5141	-1.3382	0.56529	-2.1634	0.75276	2.1114	-0.14445
2.1646	0.98341	1.2863	0.96447	1.6406	4.146	2.2792	1.2689	2.1793	1.7277	0.50596	0.87909	2.7211	2.942	2.8796	3.3117	1.5893	1.2808	3.8701	2.2996	2.1099	3.0133	1.211	3.2802	2.6916	-0.4109	0.44691	2.1955	2.5326	0.9826	2.2508	1.4206	1.9145	0.4973	1.4356	2.0048	2.294	3.3923	-1.0103	1.8161	0.70451	3.2351	1.2152	1.5886	1.6866	1.4436	1.4391	2.6065	1.042	3.3778
5.3376	2.7594	4.9098	3.7953	4.9265	4.2659	4.8578	5.3138	3.6192	4.1714	5.0112	2.9078	1.869	3.8589	2.2947	5.2672	5.3311	4.4596	4.8517	2.7815	6.2863	3.5502	4.1465	4.2285	2.7415	3.682	4.8221	2.5854	3.6297	4.7894	4.0421	5.4212	2.239	4.6655	4.8089	5.9464	3.5091	1.9404	4.0829	5.7262	7.4188	4.4636	2.7681	4.1362	3.0521	3.8227	5.9046	3.654	5.9171	3.3592
-14.986	-15.162	-16.257	-16.055	-14.113	-14.432	-14.433	-13.523	-12.744	-12.624	-13.512	-14.967	-15.835	-13.836	-14.451	-14.485	-13.133	-14.897	-12.966	-13.591	-15.31	-15.484	-12.899	-15.763	-13.376	-14.795	-12.794	-14.463	-16.263	-15.281	-13.752	-14.794	-14.606	-16.11	-15.434	-14.675	-16.334	-13.418	-14.892	-14.848	-15.045	-14.979	-14.882	-15.407	-15.799	-16.231	-14.547	-13.047	-13.806	-12.657
4.0552	4.6131	5.8896	6.4869	8.2714	7.7445	5.4622	4.3776	7.1057	7.0118	5.9639	6.7629	7.6112	8.5066	7.261	6.8974	4.8905	7.6306	7.7785	5.5903	5.8421	7.8233	6.8708	6.8335	7.5839	8.9654	4.9109	7.0563	6.4505	7.9407	8.5241	7.094	5.5401	6.9675	5.8214	7.5958	5.2352	5.8152	7.0283	6.9097	8.977	4.7845	6.841	8.3256	6.7187	8.2563	4.0671	7.6226	6.9429	6.2234
-10.285	-9.6209	-11.133	-9.4254	-9.5882	-9.3141	-7.3183	-9.66	-7.6277	-9.5013	-8.1608	-11.486	-9.3694	-8.7234	-6.7657	-10.385	-11.122	-7.5363	-8.295	-7.4998	-11.839	-10.362	-9.7954	-9.4179	-8.6156	-8.2927	-7.93	-9.567	-8.5366	-9.2681	-7.0374	-11.052	-9.5144	-8.6917	-8.6014	-9.0035	-8.8135	-7.6832	-10.213	-9.1857	-10.307	-7.8177	-10.494	-10.437	-9.528	-8.6724	-9.1768	-10.608	-7.4232	-10.527
-1.3519	-2.171	-3.5094	-3.2575	-1.5501	-4.9663	-3.3527	-0.66341	-4.998	-3.1629	-3.9712	-4.4493	-2.3543	-3.6977	-2.195	-2.9059	-1.671	-3.0351	-3.8152	-3.7454	-3.4492	-3.4193	-4.1163	-3.8508	-3.5799	-2.0134	-2.0663	-4.8317	-3.7429	-5.5691	-2.1152	-2.1256	-0.91559	0.0056394	-3.5665	-1.3042	-3.4938	-3.0809	-2.3798	-3.6375	-6.5128	-3.5441	-4.1968	-1.9171	-1.7974	-2.84	-3.4565	-3.5424	-4.4174	-6.8438
-2.1908	-3.0592	-5.3168	-2.425	-0.98178	-2.5778	-1.7734	-3.1326	-2.1621	-1.3351	-2.4933	-3.7566	-2.8894	-4.6911	-3.6695	-3.6497	-2.5593	-3.7967	-0.74686	-3.2026	-3.6149	-1.8164	-2.0403	-1.078	-3.6828	-1.3557	-1.1142	-2.8009	-2.9881	-1.4437	-3.4713	-4.7248	-0.34149	-0.014964	-2.3146	-4.5033	-1.7675	-1.6097	-3.9595	-2.3806	-3.0618	-2.2579	-2.7209	-1.4526	-0.99287	-1.4581	-4.6507	-2.1349	-3.4028	-2.1428
-11.924	-12.384	-12.935	-12.232	-12.779	-12.607	-10.525	-12.265	-14.126	-11.975	-14.075	-14.671	-11.986	-12.784	-11.918	-11.89	-13.795	-15.207	-13.546	-10.647	-11.17	-13.727	-11.384	-12.926	-12.388	-11.623	-13.265	-13.367	-12.508	-13.871	-13.722	-13.178	-12.545	-13.661	-14.285	-11.917	-11.71	-12.55	-14.197	-13.03	-12.382	-13.78	-13.393	-12.042	-16.278	-13.465	-11.664	-11.258	-11.579	-12.468
-2.803	-4.3202	-4.2176	-3.9186	-5.293	-4.654	-0.9903	-4.3781	-7.9518	-4.3317	-5.433	-5.0189	-4.2467	-4.7938	-3.0728	-5.155	-2.8634	-5.0229	-4.013	-0.027382	-5.2009	-5.4778	-3.9708	-5.6301	-3.1093	-3.2029	-2.7345	-1.9548	-4.9587	-2.973	-2.6097	-3.6464	-2.4432	-4.615	-1.9746	-6.5536	-2.0177	-3.2059	-2.1368	-3.8616	-1.0408	-3.9571	-5.8716	-3.6173	-1.3991	-2.8028	-3.6271	-6.0213	-1.969	-4.3483
-1.5482	-1.0189	-2.7137	-1.1398	0.25755	0.71725	-1.2969	-1.1961	-0.93758	1.4442	1.4036	-0.54182	-1.4325	-1.0153	0.22386	-1.1672	-0.33869	-1.9016	0.59394	-0.61681	-1.1646	-1.7208	-1.7109	1.0669	-0.53433	-0.62084	-1.3101	0.17824	-2.8996	-0.2135	-0.068089	-1.4585	-0.12831	1.2024	-1.6043	0.70841	-2.5893	-2.3494	-1.6541	-1.1379	-0.90007	-2.7042	-0.71343	-1.2989	0.26047	-1.5221	-1.5492	-0.09689	-3.2246	-0.53736
-10.594	-14.83	-13.886	-11.586	-13.239	-12.053	-13.577	-12.847	-10.097	-13.178	-12.077	-11.807	-13.061	-12.745	-12.879	-14.916	-12.33	-12.518	-13.967	-11.425	-15.929	-15.55	-12.971	-13.119	-13.043	-13.778	-12.096	-14.198	-13.217	-14.777	-12.809	-12.731	-10.529	-14.663	-14.627	-12.478	-13.026	-12.645	-14	-13.753	-8.8409	-12.604	-10.09	-14.26	-13.328	-14.428	-14.2	-10.51	-12.733	-13.006
-0.83831	-4.7897	-3.4103	-3.1403	-2.2494	-2.0951	-2.6227	0.2106	-0.7053	-4.8722	-3.5965	-0.61922	-1.3124	-3.323	-3.5237	-1.2406	-2.4181	-3.7557	-2.0879	-1.8196	-3.1004	-3.0275	-1.6543	-1.7948	-0.89106	-3.1478	-3.6286	-2.7715	-2.9835	-1.4133	-2.6922	-4.0699	-3.5053	-2.2744	-0.63994	-1.9042	-2.8387	-4.1515	-2.0433	-2.3934	-4.7448	-2.9257	-2.3389	-2.8236	-2.5299	-3.9159	-4.9709	-3.263	-1.2816	-3.3524
-0.068573	-0.37586	0.88143	-0.22877	-0.074495	-1.3112	-1.5504	-1.8181	-2.5752	-1.703	-0.20258	-2.5123	-0.79893	-0.47322	1.7328	0.85706	-1.6551	-0.61521	-0.31227	-2.8097	-0.38958	-0.22646	0.32565	2.3372	0.48652	2.1209	-0.78152	-1.2721	-0.41189	0.22269	0.39673	0.36765	-0.62035	1.1967	1.1226	1.1854	1.3223	-1.5722	-1.2461	-0.60688	-0.39687	1.1435	-0.9463	-0.80731	0.58275	-1.1669	-0.034459	0.63243	2.7612	-3.3009
-13.438	-14.417	-15.858	-13.249	-14.897	-12.103	-12.444	-13.113	-16.208	-11.991	-13.082	-14.101	-13.886	-14.349	-15.125	-13.22	-14.159	-13.343	-11.36	-13.953	-13.821	-12.063	-14.649	-15.23	-14.34	-14.551	-13.361	-13.237	-11.65	-14.909	-15.769	-14.51	-13.791	-15.22	-15.051	-12.696	-10.399	-16.068	-13.517	-13.468	-15.025	-15.186	-14.306	-12.691	-13.36	-12.854	-15.819	-13.118	-14.041	-15.812
-11.294	-14.515	-12.843	-16.165	-13.153	-12.846	-13.201	-10.991	-14.784	-14.101	-11.837	-13.728	-12.053	-11.114	-13.147	-14.975	-12.236	-14.394	-10.058	-12.755	-11.65	-11.436	-13.718	-13.946	-11.163	-14.25	-14.63	-13.333	-13.057	-13.925	-11.923	-11.237	-13.532	-14.032	-12.319	-12.324	-13.033	-13.856	-11.98	-13.395	-11.961	-12.346	-14.338	-11.586	-11.379	-13.632	-13.268	-13.375	-9.8285	-12.192
-19.147	-22.302	-23.933	-21.682	-20.834	-19.906	-19.548	-22.04	-19.942	-20.343	-21.91	-22.661	-21.112	-21.063	-19.346	-21.589	-19.445	-20.572	-21.342	-19.253	-21.55	-21.033	-23.119	-23.474	-22.305	-19.811	-21.359	-22.111	-21.228	-20.642	-24.85	-21.656	-20.813	-20.852	-21.215	-20.961	-18.917	-22.383	-20.255	-22.139	-22.28	-20.218	-20.747	-17.786	-21.057	-22.074	-20.542	-20.766	-20.731	-19.136
-13.313	-11.781	-13.876	-14.204	-13.995	-11.154	-12.123	-12.703	-13.115	-12.914	-12.16	-10.943	-13.399	-14.12	-12.1	-15.373	-13.316	-13.524	-13.983	-12.07	-13.251	-11.201	-13.984	-13.155	-12.284	-13.614	-14.098	-12.421	-13.248	-13.046	-13.733	-12.336	-12.597	-10.255	-10.877	-12.594	-11.922	-12.773	-13.133	-13.927	-12.736	-12.79	-14.912	-11.781	-13.097	-11.21	-15.108	-12.551	-13.451	-13.158
-10.606	-13.533	-14.845	-12.022	-13.427	-12.948	-12.985	-11.128	-11.536	-13.281	-13.99	-14.304	-10.786	-13.809	-13.894	-12.817	-14.058	-11.741	-14.045	-13.66	-14.947	-11.325	-13.543	-13.236	-12.286	-12.459	-12.32	-12.898	-11.643	-13.101	-14.218	-9.5298	-13.156	-15.39	-11.632	-13.967	-13.21	-10.6	-15.534	-14.009	-11.686	-14.552	-13.527	-13.181	-12.739	-12.017	-15.317	-14.006	-11.375	-12.573
4.1023	1.1274	2.5247	2.974	1.4039	-0.76316	2.9735	2.3733	2.2866	0.98602	2.3673	3.3208	0.88627	3.9748	5.6228	2.8628	1.9041	0.65373	1.222	1.7973	5.0479	3.2915	2.5784	4.5998	0.72479	2.3064	5.2234	2.8633	1.5348	5.639	4.417	4.1385	2.8954	2.1488	1.3196	3.5888	2.2497	3.5463	2.8686	4.4431	2.694	3.9168	4.9598	4.5511	3.6673	4.8167	1.7133	2.2043	0.78621	3.5501
-6.95	-10.332	-10.285	-10.36	-10.03	-10.44	-6.3942	-8.9905	-8.8148	-8.0963	-8.6933	-7.7923	-9.6907	-8.3429	-10.385	-6.783	-10.928	-8.8098	-9.1937	-7.7568	-7.6108	-9.5455	-9.7529	-9.9	-6.5698	-10.811	-11.229	-8.9296	-8.4141	-7.9355	-9.7784	-11.884	-12.048	-7.9307	-8.2438	-8.692	-11.365	-7.553	-8.063	-9.1386	-9.1826	-3.9802	-9.72	-8.2861	-9.9442	-9.3419	-7.9457	-8.7508	-8.5981	-8.9452
-8.4097	-9.3324	-10.107	-12.002	-10.26	-7.828	-9.7764	-8.2246	-10.806	-9.7567	-8.4382	-10.514	-10.716	-8.1949	-12.193	-11.048	-9.198	-10.829	-8.7456	-7.3242	-8.1382	-8.7298	-8.883	-9.1109	-8.6912	-8.0048	-11.252	-10.279	-9.5694	-11.591	-10.661	-9.0783	-9.9691	-8.4231	-8.3548	-10.912	-11.609	-11.384	-9.9955	-8.8169	-12.458	-6.6358	-11.108	-8.4287	-8.6029	-8.6603	-9.2983	-8.9321	-9.8933	-8.2264
-2.6157	-2.1043	-4.2209	-2.3261	-3.0081	-1.974	-2.4593	-2.0282	-3.3375	-1.9241	-2.4085	-2.335	-1.0287	-0.16686	-3.1139	-2.7323	-3.2145	-5.4231	-3.1197	-2.0517	-4.0633	-1.8431	-1.8202	-2.1191	-2.3531	-1.1361	0.18499	-3.7259	-3.5216	-4.645	-2.2957	-0.55708	-1.9503	-2.1079	-2.8181	-0.81187	-1.8702	-2.3723	0.032452	-2.1037	-3.5684	-1.8584	-1.689	-2.7841	-0.23504	0.34651	-2.5141	-4.6304	-3.347	-2.0896
-0.54848	1.6315	0.03117	0.99942	-1.2122	0.60036	-0.049213	1.4638	-0.68822	-1.8639	0.48724	-0.38677	2.1544	0.36379	1.2796	1.5149	-0.97489	0.80534	1.0568	0.68247	-2.59	0.6306	2.3481	0.47366	-0.93218	-2.0518	0.76196	0.64603	1.6441	-1.4827	0.5803	-3.1897	0.0026561	0.58615	0.349	0.51919	-2.2436	-0.2755	-1.6416	1.5087	-1.5952	1.0348	0.79853	1.3823	4.0212	-1.4162	-1.7661	0.28039	0.17109	-2.1423
-12.986	-11.855	-14.263	-14.754	-14.105	-15.226	-15.886	-11.576	-11.799	-13.904	-11.754	-11.335	-12.611	-12.277	-11.804	-12.412	-12.848	-13.41	-12.347	-13.312	-11.072	-11.991	-14.85	-15.126	-12.833	-13.063	-14.907	-14.731	-13.541	-13.384	-13.99	-12.591	-13.461	-13.109	-12.128	-13.763	-13.148	-12.437	-14.368	-16.101	-12.495	-12.176	-13.439	-14.298	-12.955	-14.469	-14.862	-12.799	-13.905	-13.329
-10.526	-12.828	-12.129	-13.02	-12.627	-10.84	-12.352	-14.575	-14.732	-14.401	-14.308	-13.154	-14.866	-14.996	-12.958	-12.588	-13.466	-10.78	-11.384	-10.184	-15.094	-12.72	-12.397	-12.46	-12.256	-11.942	-13.656	-10.645	-12.367	-14.336	-14.505	-12.763	-14.311	-14.776	-13.329	-14.454	-12.561	-11.885	-12.491	-12.759	-13.281	-13.593	-14.758	-9.9458	-11.921	-13.677	-12.909	-12.101	-14.878	-12.456
-13.243	-15.01	-11.081	-13.781	-14.432	-14.637	-14.677	-12.787	-15.323	-13.011	-15.257	-14.164	-16.47	-14.303	-14.539	-13.763	-15.475	-13.235	-12.933	-16.636	-16.203	-13.465	-15.719	-14.791	-12.857	-14.304	-14.695	-12.617	-15.129	-15.063	-16.227	-15.567	-13.871	-14.387	-16.025	-12.509	-12.791	-15.318	-12.184	-14.398	-15.801	-17.998	-13.671	-15.452	-14.221	-11.982	-14.844	-15.699	-14.19	-12.721
-2.3142	0.74968	-2.2947	-1.4135	-1.9514	-0.56763	-2.7291	-1.7236	-3.3779	-2.3521	-0.48042	-0.87499	-7.7821	-3.3198	-2.0945	-1.1253	-0.11355	-1.3084	-2.3447	-2.4706	0.26188	2.5411	-2.4887	-1.287	-1.5758	-3.2712	-1.8365	-2.8445	-2.9968	-1.034	-2.4793	-0.7585	-1.5265	-2.7041	0.458	-1.421	-1.8779	-0.76073	-2.4239	-1.995	-1.2961	-1.0024	-1.0491	-0.4232	-1.9346	-1.0045	-1.0287	-1.7253	-1.4433	-3.6328
-11.27	-12.599	-11.491	-13.311	-15.441	-11.342	-12.853	-13.175	-11.6	-12.283	-12.906	-10.154	-12.18	-16.164	-12.573	-13.018	-11.772	-13.333	-12.551	-12.893	-12.15	-9.7759	-12.344	-13.061	-12.225	-11.872	-11.477	-13.144	-12.722	-12.547	-13.287	-13.457	-10.968	-11.377	-11.825	-11.826	-12.273	-10.224	-11.272	-11.461	-10.423	-11.778	-13.313	-12.996	-11.006	-10.254	-11.772	-9.6919	-12.062	-12.127
-0.99278	2.306	-1.0175	0.46013	-0.63101	-1.8103	0.43518	-0.092621	1.0531	0.13104	-0.94142	1.5121	1.7494	-1.3502	-0.098405	-0.40878	-1.6727	-0.72201	-1.351	3.161	-0.18844	1.42	-1.8438	-0.43528	0.3855	0.43232	-0.24558	-0.9202	0.26942	2.3746	0.53917	-0.34061	1.2157	-0.49246	0.54148	-0.80184	-0.86414	0.60438	1.3899	0.60624	-2.0021	-1.3785	0.33191	1.5094	2.3775	0.80177	2.4641	-1.084	0.083006	-0.56135
1.0545	3.4154	1.5685	-0.70589	3.6886	2.3854	1.536	3.3327	3.3893	3.7871	2.2967	2.3386	3.4632	3.5994	3.1037	3.6695	1.8697	2.9324	3.0626	3.8123	4.1648	4.7073	1.0558	1.9622	0.81084	2.4008	2.2453	4.1142	2.0229	2.0779	2.2397	4.2023	2.777	2.5916	2.4573	2.3131	1.0547	3.335	2.593	3.4384	4.5036	3.3106	4.8531	3.4292	1.4198	3.7113	0.88975	2.5779	1.9925	3.9053
-4.21	-4.2938	-3.5662	-2.2384	-5.385	-0.27286	-4.0727	-2.5256	-2.289	-2.1389	-2.9747	-5.6187	-3.6409	-4.3226	-4.2277	-4.1625	-2.3769	-3.4041	-3.2537	-1.6732	-3.1738	-2.1998	-2.2484	-0.85941	-6.0255	-1.8785	-3.2887	-3.0499	-1.74	-3.017	-5.1554	-3.1393	-2.9039	-5.5204	-3.6754	-1.9624	-1.8266	-2.9612	-3.6494	-3.7943	-2.7655	-2.5566	-4.1731	-3.803	-5.6631	-3.3151	-2.9194	-3.8019	-2.7408	-2.734
-22.086	-21.583	-19.163	-22.079	-23.111	-23.227	-21.851	-22.789	-21.513	-22.499	-22.485	-22.192	-22.227	-22.362	-21.249	-22.012	-21.633	-23.076	-21.876	-21.594	-22.207	-21.391	-21.561	-22.705	-22.45	-23.188	-22.632	-23.384	-23.94	-23.951	-20.631	-20.591	-21.953	-23.641	-21.944	-23.638	-23.736	-22.582	-22.372	-23.057	-24.157	-22.637	-22.845	-22.946	-22.172	-22.31	-19.944	-23.555	-23.833	-22.342
0.72314	-0.65819	-2.7841	0.6755	-2.0574	-1.866	-0.96375	-0.93966	-0.88512	-0.97434	-2.4672	0.70361	-0.89799	-1.6196	-2.2933	-1.8193	-2.0891	-0.90538	-0.92162	-1.1993	2.237	-0.49956	0.72842	0.31111	-1.5951	-0.7072	-1.5312	1.0643	-2.4397	0.093998	-0.6062	-3.8876	-1.8012	-1.5408	-2.1125	-1.5181	-2.8464	-1.6999	-0.61209	-1.1309	-2.5187	-2.283	-0.90996	-1.2317	-0.72423	-0.81519	-2.9528	-3.4936	-1.1686	2.2276
-6.7648	-4.9705	-4.9362	-6.2123	-6.1163	-3.4764	-5.2888	-5.1263	-3.674	-7.7673	-4.5488	-5.5529	-4.3658	-5.3814	-6.4936	-3.2202	-5.7564	-4.3533	-9.172	-6.6477	-6.7173	-5.2318	-6.59	-5.1675	-4.6159	-4.5719	-4.4599	-6.0473	-7.1728	-7.3877	-6.6683	-5.4428	-4.9995	-5.8355	-4.0779	-3.4645	-4.0101	-5.6062	-6.0479	-5.7221	-5.6619	-5.555	-5.33	-5.7953	-5.2603	-5.689	-5.07	-6.4071	-7.0009	-4.8316
-10.199	-10.726	-10.597	-11.164	-10.725	-12.387	-7.8679	-9.9904	-8.7584	-10.801	-9.6218	-10.559	-11.472	-11.903	-11.793	-10.718	-11.346	-12.826	-11.56	-10.866	-12.35	-10.804	-10.571	-10.961	-10.818	-9.5776	-12.108	-10.707	-11.778	-12.798	-11.9	-10.487	-10.403	-11.267	-10.881	-12.29	-10.57	-11.241	-9.5548	-11.694	-8.3038	-10.25	-10.435	-9.4341	-10.616	-11.724	-9.0376	-9.998	-12.029	-8.8096
-12.78	-13.626	-12.852	-10.967	-13.366	-12.358	-10.357	-13.309	-14.506	-12.748	-14.151	-12.4	-13.963	-12.073	-13.085	-12.152	-14.103	-12.535	-17.483	-13.152	-12.229	-15.55	-13.261	-15.394	-14.177	-13.385	-14.003	-12.333	-13.453	-14.95	-14.463	-14.658	-11.296	-15.157	-12.032	-11.954	-11.64	-14.249	-11.515	-13.551	-14.546	-14.125	-14.17	-14.969	-13.474	-12.142	-12.726	-15.723	-12.898	-15.591
-6.8814	-5.5436	-0.929	-3.9744	-5.8965	-4.1325	-3.1163	-5.7892	-3.63	-5.7021	-4.1614	-4.6294	-3.7048	-2.6929	-5.1438	-3.6294	-5.2621	-3.575	-4.8771	-1.1497	-5.3191	-4.7143	-4.3693	-2.8248	-3.2104	-4.6792	-4.5574	-2.981	-5.9596	-4.2739	-2.7064	-3.8908	-3.3667	-3.3906	-2.1168	-6.1536	-5.8057	-1.0722	-4.904	-2.7716	-2.4508	-3.8087	-4.9024	-4.6132	-3.8627	-3.3029	-3.4428	-3.7055	-2.0842	-2.7974
-2.8346	-4.3566	-2.3698	-1.5329	-4.0431	-2.3441	-0.72228	-4.3812	-5.1063	-3.2054	-2.2323	-2.8875	-2.3612	-2.9209	-3.51	-1.8644	-2.4566	-1.9258	-5.2681	-1.7513	-2.7952	-3.0285	-4.1414	-4.0703	-3.1499	-4.3187	-3.0623	-3.0932	-1.4512	-2.8148	-2.0864	-2.2128	-0.90839	-0.95688	-0.81816	-0.6591	-3.9751	-0.81664	-3.1932	-1.826	-0.72082	-2.7856	-2.4559	-3.2715	-2.034	-3.5882	-3.0157	-2.7217	-3.0174	-1.7877
-12.511	-13.801	-11.174	-12.991	-12.697	-13.836	-11.88	-12.805	-13.016	-12.128	-13.159	-13.719	-13.286	-13.139	-12.918	-12.508	-12.087	-13.49	-12.967	-11.547	-11.541	-12.664	-11.705	-13.039	-12.435	-12.104	-11.872	-16.127	-12.869	-12.152	-13.525	-12.976	-15.492	-12.139	-14.774	-13.035	-13.777	-15.667	-13.27	-13.938	-13.441	-13.309	-12.921	-13.024	-11.959	-14.036	-12.113	-13.058	-14.092	-12.232
-2.3984	-0.75418	-0.99206	-1.0537	-1.0689	-1.6169	-0.79666	-2.2176	-0.52436	0.63238	2.2432	-1.3163	-1.1909	-1.2523	-0.513	-0.019462	0.23595	-3.0997	-0.69417	-2.6599	-1.5888	2.1736	1.7529	-1.4353	-2.5224	0.18387	0.43539	-1.8821	1.7477	0.5409	1.5618	-1.9099	-0.43231	0.74821	2.4772	0.56532	-0.55929	-0.85556	-0.36822	1.2919	0.36416	-2.0869	-1.2221	1.6583	-1.7874	0.29069	1.3279	1.091	0.89096	-0.28577
-3.8291	-4.2627	-2.5374	-4.331	-6.4014	-3.0321	-4.3872	-1.6707	-4.0841	-4.7135	-4.4559	-4.0306	-4.7939	-6.0606	-1.2283	-1.5967	-5.308	-5.4997	-3.3693	-2.9514	-3.6444	-4.511	-4.2241	-2.4408	-3.2214	-3.005	-5.8993	-3.866	-3.7062	-3.753	-0.21117	-5.1714	-4.0127	-4.3319	-2.4364	-4.1789	-4.0909	-3.1626	-4.1859	-4.3431	-3.0037	-5.056	-4.5033	-5.0857	-4.306	-0.99293	-4.0078	-1.0778	-3.274	-4.67
-6.5502	-3.5594	-5.6275	-6.2792	-6.2265	-5.8564	-6.279	-5.3256	-4.6631	-4.5061	-4.3121	-3.9012	-3.8485	-5.0918	-4.5987	-3.8149	-5.3098	-6.4977	-5.5953	-4.7191	-6.2802	-5.0702	-5.5281	-6.0085	-5.9048	-5.0992	-7.4271	-3.4502	-5.0744	-6.8402	-6.3724	-5.5909	-7.2674	-6.09	-3.3332	-4.2627	-4.9969	-4.5645	-4.3365	-4.2824	-6.0402	-5.7865	-7.9589	-6.0654	-4.7791	-4.7604	-6.7166	-6.7358	-7.1056	-7.4319
6.4761	6.7865	5.6886	6.1419	3.9313	6.9123	6.604	4.1489	4.6873	6.3303	8.9449	6.7646	6.9252	6.9579	8.098	5.4142	8.6479	7.1274	8.6432	4.8545	4.4498	4.2497	6.9636	4.6794	7.5109	6.5108	5.3937	5.7062	8.3225	7.4736	9.286	6.3618	7.0532	5.8687	6.504	5.1522	7.0137	5.8583	7.9639	7.3373	5.2035	7.5431	8.3172	7.992	7.5688	7.1914	8.2099	7.6101	7.5219	6.9948
-1.263	-3.9105	-2.1282	-2.9534	-1.9677	-1.5264	-2.5383	-2.396	-3.8134	-4.304	0.091562	-0.84598	-2.9179	-0.63403	-3.7434	-1.5375	-2.8779	-3.4152	-2.6635	-1.524	-2.5987	-2.1998	-2.4299	-2.0319	-1.8213	0.15359	-3.3654	-2.1028	-3.9284	-0.035714	-2.3575	-3.103	-3.2714	-4.0806	-2.385	0.35737	-1.8717	-0.28542	-3.1658	-2.7346	0.45356	-3.2479	-3.0856	-1.8337	-2.4853	-3.3538	-4.5775	-4.5107	-3.1373	-2.3287
-2.8842	-4.1898	-1.0796	-1.9917	-3.7746	-4.2627	-2.992	-4.5333	-3.8784	-2.2071	-3.6203	-4.4033	-3.3431	-1.3515	-4.0783	-2.2571	-4.7898	-2.2838	-3.9423	-2.2075	-2.0239	-4.2502	-5.4945	-5.5965	-1.1442	-3.2851	-3.3749	-4.8523	-0.8338	-1.4695	-3.9721	-3.1755	-1.4823	-3.4712	-4.5753	-3.8608	-3.3498	-3.2537	-2.5415	-3.0902	-3.9241	-3.2212	-3.7685	-3.3576	-2.5323	-3.7901	-4.7337	-3.9431	-2.6548	-4.024
-3.166	-0.2784	-1.3498	-0.745	-1.0067	-0.11309	-2.3167	-1.4315	-0.34669	-2.4157	-1.9617	-3.2237	-2.1153	-1.5365	-1.8381	1.4562	-2.1634	-0.31135	0.3791	-0.10299	0.022942	-2.0013	0.79333	-0.85489	1.5114	-0.43144	-2.3249	0.41796	-2.2815	-1.778	-2.6008	-1.485	-4.3423	-0.75858	-1.753	-0.75184	-1.7753	-1.6391	1	-2.0477	-2.0916	-0.32309	-1.2766	-1.9022	-0.75548	-4.2131	-2.4652	-1.0767	-1.6666	-1.5296
6.7072	5.4825	7.4305	7.445	8.2234	7.4358	6.4658	8.0695	6.6288	6.3397	7.1433	8.1413	7.9627	3.0264	5.824	6.8072	6.6067	6.2521	6.8173	7.2283	4.7614	8.7651	6.0349	7.2618	4.8515	8.6721	5.3083	7.2663	7.7372	4.8935	5.5738	7.4638	7.44	5.9383	7.0644	6.9125	3.8286	8.7731	4.9566	5.728	6.8513	6.084	10.26	5.1504	6.4188	6.5002	6.2964	6.3009	6.0087	8.7026
1.0213	2.6521	-0.2573	3.4666	1.6986	0.078994	0.92037	1.3863	1.5502	3.2495	2.8039	2.1475	2.5297	3.0152	3.8351	2.936	1.8314	1.1492	3.6578	0.96361	1.4869	3.0269	0.15138	-0.69621	2.1485	3.3038	2.3447	1.6473	4.7015	3.6214	3.0114	2.2256	1.762	2.4767	0.72251	0.068388	2.4198	3.7273	0.35137	2.2664	1.1839	3.1039	0.55703	1.8378	5.7422	1.6856	0.9148	0.20514	2.4396	1.4553
-1.4414	-0.16076	-1.068	-3.7962	-1.6783	-0.56877	-1.5176	-0.76658	-2.2775	-2.5467	-1.2873	-0.77652	-2.5398	-3.3515	-3.1013	-1.7296	-1.4829	-3.4145	-0.54197	-0.3437	-2.1493	-3.3702	-2.2849	-0.2355	-1.0852	-2.1652	-3.9476	-2.5207	-0.0063798	-2.0352	-2.9391	-4.1055	-3.6452	-3.5602	-1.8096	-2.9317	-1.2734	-2.3034	-2.828	-1.8294	-1.3885	-1.0022	-3.448	-0.015288	0.21783	-1.6087	-0.31589	-3.4388	0.6946	-2.9202
-1.5651	-5.111	-3.0434	-3.4668	-5.1539	-4.8892	-4.9861	-4.0677	-3.8519	-2.7557	-1.9115	-3.2418	-2.5062	-3.08	-4.6153	-3.3623	-2.9147	-2.4985	-4.3375	-3.119	-4.1923	-3.0785	-3.0281	-3.6962	-3.1062	-5.4311	-0.7533	-3.71	-1.5231	-3.8859	-3.0891	-1.8927	-4.0241	-6.5307	-2.2295	-3.8559	-3.82	-1.841	-4.5886	-5.3623	-2.5192	-1.9751	-4.5335	-2.2207	-3.2644	-3.8497	-3.055	-2.7994	-3.7165	-2.6998
-14.323	-15.276	-11.777	-11.92	-11.006	-11.883	-13.734	-12.639	-13.596	-13.203	-13.628	-11.759	-12.519	-12.031	-11.58	-13.147	-13.358	-14.464	-13.547	-11.65	-14.809	-12.305	-13.891	-14.505	-13.68	-14.125	-13.771	-15.871	-14.571	-13.255	-11.468	-13.382	-14.847	-13.659	-13.498	-13.588	-15.157	-13.318	-13.212	-12.596	-12.344	-13.036	-13.154	-14.514	-12.098	-14.15	-14.512	-12.191	-13.535	-12.924
-15.063	-13.421	-12.126	-16.23	-13.373	-14.17	-15.206	-13.43	-12.757	-15.837	-14.761	-14.157	-12.845	-14.421	-13.456	-15.934	-18.179	-15.849	-15.283	-16.349	-15.183	-15.148	-13.286	-14.437	-14.154	-14.016	-14.123	-14.815	-13.943	-14.943	-14.863	-14.927	-14.134	-13.498	-16.402	-14.453	-14.678	-15.658	-14.243	-14.251	-14.562	-13.908	-13.479	-16.019	-14.467	-16.608	-17.417	-15.231	-13.189	-15.573
-0.59221	0.22339	0.53094	-0.98573	0.23497	0.95115	-1.233	-0.36093	1.0126	-0.0045132	0.43279	1.2073	0.22275	0.19132	-2.7054	-1.6591	1.9593	-0.054358	0.79147	-0.82107	1.1626	-0.55329	-1.0568	-0.80734	-1.5269	0.38576	0.90355	-2.3445	-1.2285	-1.6427	-0.26578	0.94808	0.16049	-0.27938	-1.7132	1.8806	0.8247	1.4205	0.094684	1.0355	0.19916	0.85626	1.8145	1.0363	0.24726	-1.4851	-1.7647	-0.91314	-0.22635	-0.16481
-3.5702	-3.4006	-1.7874	-3.8477	-2.0979	-0.14229	-4.4954	-3.5068	-2.314	-0.76274	-4.2935	-2.8814	-2.2561	-1.7159	-2.9955	-1.9632	-1.7482	-3.231	-1.5725	-2.6221	-2.0529	-2.8346	-3.3692	-3.0562	-1.0708	-1.9926	-4.8384	-3.2163	-1.9654	-6.1441	-5.6884	-5.6896	-1.5466	-2.6098	0.30782	-1.3268	-2.747	-4.1595	-2.2956	-5.4806	-4.821	-3.7905	-3.7024	-3.073	-2.2782	-3.651	-1.8604	-3.1129	-4.6127	-2.5243
1.8586	3.364	1.7205	2.0107	2.897	3.0796	3.8977	3.1138	1.8162	3.0748	3.9788	2.5627	1.6636	5.9211	5.5732	1.9616	2.2396	2.2554	1.1854	1.756	2.2352	5.507	3.5567	2.1386	1.4653	3.3026	2.7462	4.3551	5.9974	2.8774	0.42456	3.2392	1.4881	2.5577	3.1388	2.716	4.2678	2.7702	1.7844	-0.19698	3.3517	1.4173	1.2854	5.172	2.2981	4.0018	1.3077	1.2351	3.6539	2.4026
-11.631	-11.382	-10.396	-11.767	-13.766	-8.044	-14.189	-12.592	-9.4125	-14.592	-12.998	-9.5691	-12.222	-12.652	-12.194	-11.416	-10.701	-12.033	-11.314	-10.24	-11.575	-11.329	-12.181	-12.886	-10.545	-9.594	-10.999	-11.602	-9.3522	-14.141	-10.532	-11.118	-12.043	-9.3504	-13.797	-12.002	-11.066	-11.196	-9.9709	-13.677	-13.635	-11.305	-10.678	-11.827	-10.233	-11.913	-10.94	-10.871	-10.232	-12.271
-3.7762	-0.94063	0.054319	-4.3298	-1.6673	-3.0635	-0.99432	-2.0133	-1.4607	-2.0593	-2.2469	-1.2139	-3.021	-2.311	-2.5411	-1.3621	-2.7784	-3.3805	-0.31711	-2.3818	-1.6134	-2.1275	-2.6634	-4.5499	-1.3455	-1.6585	-3.6805	-2.1932	-2.3483	-2.9077	-1.2045	-2.2941	-3.244	-3.4124	-0.95663	-2.9194	-0.90085	-3.86	-2.7114	-1.973	-3.9951	-3.7333	-1.9769	-4.5346	-2.7481	-1.8723	-1.185	-2.6913	-0.42097	-2.2758
4.4428	6.8927	5.751	6.6416	7.0244	6.0463	5.6317	7.4338	9.8511	6.9936	8.9023	7.7981	8.0262	6.3302	7.3738	6.8267	6.7989	6.3318	9.8091	5.7029	6.3757	8.9758	7.487	7.5023	8.1027	8.6602	8.2688	6.7491	5.1108	6.404	6.4888	6.4023	10.225	8.3749	6.7578	7.1358	7.1748	6.2229	6.965	5.8664	6.5614	6.8401	7.253	5.1088	7.3415	7.5168	6.7881	7.5424	5.5208	7.4043
0.2954	2.7186	2.6686	3.0826	2.7554	2.8264	-0.36943	-1.7635	0.22115	-0.53529	1.4751	0.29675	2.4959	2.2028	4.2856	0.77081	0.44754	1.1426	2.7843	2.3391	0.578	3.4762	-0.89296	0.12419	-1.4434	1.0524	1.6437	-0.76564	2.5449	-0.11717	2.4519	2.7699	0.13067	0.14285	-0.11605	1.4191	0.6851	1.2346	1.6203	1.1917	-0.82265	0.77579	-1.3113	-0.031941	0.11787	1.4802	0.20837	2.135	1.3733	0.77311
-5.2481	-5.5217	-7.0777	-6.9084	-4.0573	-4.8712	-6.4623	-5.9586	-4.3761	-5.8124	-6.205	-5.2252	-5.7668	-5.1801	-5.7754	-6.2328	-6.3692	-4.7392	-5.7863	-8.1202	-3.4132	-3.2459	-8.2468	-4.2883	-4.0436	-3.0247	-6.8641	-6.3515	-4.8933	-4.7737	-6.1607	-5.2962	-6.0645	-4.8257	-6.9942	-4.2052	-5.7314	-6.0398	-5.2611	-7.1744	-8.3992	-4.8478	-5.922	-6.1017	-6.8125	-5.9358	-5.7066	-5.5823	-4.6197	-6.2456
8.8289	7.7074	5.3612	7.9649	5.7907	4.2003	6.1575	7.5009	6.9133	5.6085	8.8994	6.1717	7.0853	7.1832	7.9737	7.2621	8.187	5.9781	8.0738	7.4079	6.6558	7.9678	7.7746	6.7493	7.7059	6.5416	6.9938	5.1626	6.5314	6.2519	5.6035	9.2555	8.0846	5.775	6.1776	5.2802	5.8092	8.0447	5.902	5.6099	8.014	7.3046	5.4634	5.9332	6.6423	6.1846	6.8448	7.6731	8.1631	5.9894
-5.3453	-4.0573	-4.1233	-2.7092	-3.3356	-4.4545	-5.9338	-4.3713	-2.7655	-3.8344	-4.6674	-0.33326	-4.0218	-4.3297	-1.8829	-3.9754	-3.9716	-3.0284	-3.3723	-4.0392	-1.6801	-3.3156	-4.9781	-3.3721	-4.0179	-3.1819	-3.6202	-3.6588	-2.7751	-4.5472	-2.902	-3.73	-3.7188	-3.3467	-4.7685	-5.2674	-1.1714	-3.9226	-2.5152	-3.0595	-1.9403	-3.8754	-4.1064	-4.4875	-4.2601	-1.1389	-1.9493	-4.3115	-8.0943	-5.6349
-1.1506	-1.2791	-0.25544	-1.0549	-1.3201	-0.80875	-1.6917	-1.3325	-0.10528	-0.36601	-1.8847	-1.1793	-1.7886	-2.4428	-4.4996	-0.53718	-1.3214	-1.8661	-1.8973	-1.1539	0.37726	-1.4142	-0.41545	1.256	-1.0385	-2.4348	0.17828	0.35902	-0.63921	-1.2544	-0.023535	0.57854	-1.2062	-1.328	-2.7793	-3.1315	-3.0006	-1.6659	-0.9905	1.9391	-0.54194	-1.3595	-0.457	-3.9179	-2.8801	-1.8236	1.0204	-2.7555	-1.6009	-3.714
8.2328	10.123	9.8725	10.529	10.011	10.588	10.549	8.8986	9.301	10.311	8.1371	9.4771	10.233	10.739	11.213	10.809	10.94	10.207	7.0802	8.8473	9.5861	11.096	10.485	10.398	8.2076	10.267	8.7883	9.5155	8.2918	11.882	9.5827	9.0879	9.7583	9.6868	9.3404	9.4059	9.1823	7.3657	9.3482	9.8808	9.2654	10.112	10.901	7.7675	10.354	9.8388	10.896	10.043	8.1236	11.015
-11.723	-12.227	-13.208	-13.922	-12.056	-10.798	-9.3431	-10.567	-12.805	-12.444	-10.819	-9.4157	-11.821	-12.689	-12	-11.185	-10.651	-9.9752	-11.391	-10.739	-11.256	-10.951	-10.206	-12.241	-11.591	-12.215	-12.788	-11.058	-9.8373	-10.144	-13.702	-8.5344	-12.456	-14.949	-11.769	-10.602	-12.841	-11.797	-10.429	-12.626	-15.119	-12.78	-11.494	-10.721	-9.5108	-10.305	-9.898	-10.968	-10.182	-11.807
-9.6584	-10.051	-11.088	-10.09	-10.161	-10.26	-11.351	-10.934	-10.859	-12.526	-10.346	-10.584	-9.5603	-10.844	-9.3451	-9.9019	-10.184	-9.1506	-11.481	-12.975	-9.8696	-10.597	-9.7824	-11.222	-9.3924	-13.139	-9.9569	-10.981	-9.8265	-12.872	-12.66	-12.474	-10.045	-11.863	-11.073	-10.378	-12.125	-13.109	-10.573	-10.539	-10.763	-13.12	-11.44	-8.9744	-9.5938	-9.0213	-10.881	-10.752	-9.8546	-12.467
0.29227	-3.2366	-0.74244	-2.2567	-0.067418	-1.0642	0.3417	1.0388	-0.92187	-0.68928	-2.6478	0.58614	-2.362	-1.8714	-1.1861	-2.4203	0.3923	-1.4047	-1.5086	-1.495	-0.19051	0.4405	-1.3573	-0.73662	-1.6093	-3.404	-2.4207	-1.3555	-0.6999	-1.0424	-0.14705	-0.90395	0.10842	-3.2347	-2.4407	-0.068028	-1.685	-2.6093	-1.4964	-1.6686	-0.38039	-0.3921	0.0302	-2.6064	-3.9425	-1.0896	-1.3117	-2.6867	0.13293	-0.72199
0.78984	0.3193	1.0107	2.5	0.47231	2.877	0.15564	-1.6595	-0.28073	1.212	0.5466	1.1055	3.7481	4.9255	1.3671	0.98586	2.3243	-0.74438	1.1285	3.6398	-0.63076	2.7027	0.91458	1.4187	0.69303	1.8409	0.60276	1.605	0.51512	0.59499	1.3133	1.4852	0.52471	1.0523	0.047813	-0.060272	-0.42713	1.3963	2.8179	2.9045	1.9824	1.6668	1.2376	-0.023766	3.6593	0.85864	1.8977	1.6307	-0.32443	3.0229
0.65749	3.1185	2.363	0.28506	1.002	1.7774	0.44489	2.0582	-0.39234	1.0284	1.6496	1.4876	-0.31889	1.0536	2.7639	2.5202	1.5621	0.34658	1.0713	1.5447	3.2608	0.4066	1.834	-1.8747	4.3576	2.8241	2.3658	0.1743	3.0303	1.5518	1.2076	2.1507	2.1722	1.628	4.0318	-0.7069	3.8552	0.24263	0.56154	-1.5037	3.0238	2.4355	1.3965	0.64644	2.6917	2.6158	0.61126	1.0946	5.2057	2.397
-3.7535	-2.3733	-3.832	-5.5637	-5.02	-6.2382	-3.4292	-1.6311	-2.6416	-5.3796	-3.418	-0.99665	-4.3182	-3.0981	-5.0028	-3.07	-2.5855	-3.2538	-4.9951	-4.6981	-3.2563	-3.1424	-4.4808	-5.32	-2.24	-4.5369	-2.5459	-1.3828	-2.8657	-1.5359	-3.5876	-3.2279	-5.327	-5.1837	-3.2864	-3.453	-2.8404	-6.3553	-3.7434	-4.1366	-2.0299	-0.67471	-1.6067	-3.6455	-4.0257	-1.7106	-4.0182	-5.8696	-4.0107	-4.0001
-23.095	-21.65	-21.231	-21.994	-22.592	-20.602	-20.069	-22.9	-21.71	-21.888	-22.653	-20.401	-21.546	-22.309	-20.438	-23.646	-21.887	-20.81	-21.222	-23.161	-21.613	-22.451	-22.165	-20.162	-22.828	-23.286	-22.74	-21.537	-21.46	-23.032	-22.921	-20.655	-22.707	-21.495	-22.066	-23.457	-19.786	-21.216	-21.268	-20.726	-21.798	-22.637	-21.257	-22.157	-20.935	-24.006	-20.875	-22.399	-20.9	-23.223
-0.32208	-1.1068	2.1743	1.1628	1.2236	1.6675	-1.8445	-2.5117	-0.87722	-0.31364	-1.6103	2.2249	1.2085	0.2804	1.4916	1.6321	2.0037	1.318	1.5072	2.2213	0.1768	1.5534	1.6596	0.17551	2.1911	2.9595	0.04508	0.63737	0.5085	1.3843	1.8684	-1.7716	0.11883	1.889	2.5399	1.8817	2.5288	-0.055731	2.5877	0.39486	0.55228	3.7134	2.9947	0.42592	2.0739	1.1064	2.8608	3.99	0.98984	3.0533
-12.874	-15.527	-15.773	-15.244	-14.803	-14.523	-12.985	-14.462	-13.802	-15.714	-15.049	-14.852	-13.582	-11.454	-14.296	-15.911	-15.153	-15.033	-14.75	-12.385	-14.692	-13.711	-13.937	-15.216	-13.844	-12.996	-14.519	-16.271	-14.599	-14.432	-14.832	-15.394	-14.129	-14.795	-15.38	-12.2	-14.259	-12.883	-13.912	-14.961	-14.688	-14.247	-15.433	-15.152	-14.447	-12.337	-14.4	-15.752	-16.209	-14.156
0.93545	-1.775	-0.33523	-0.79421	-2.4422	-2.5135	-1.1526	-2.6008	-1.4508	-0.96753	2.3674	-2.9652	-1.6371	-1.8067	-2.511	-0.96425	-1.6785	-2.511	-2.219	-2.642	-1.5401	-0.010905	-0.239	0.14944	0.60428	-1.2592	-1.3228	1.1007	-1.276	-3.723	-3.1226	0.60318	-0.88705	0.040442	-1.1459	-1.2029	-1.9973	-2.4847	-0.32496	-1.9312	-1.8078	-0.6635	-2.4738	-2.0655	-0.097215	-0.091928	-1.02	-0.98865	-3.1211	-1.2925
-3.1231	-0.082634	-0.65618	1.1338	-0.56582	0.77329	-1.5809	0.082863	-0.40722	1.0692	0.43249	0.22102	-1.9957	3.1836	-0.18971	0.1167	-1.7447	-0.59341	-0.70234	1.5073	2.1192	0.87826	0.85439	0.77241	-0.19602	0.91895	1.1784	0.065886	-1.8457	1.1086	-0.13475	1.2832	-2.0754	0.80909	0.17553	-1.2318	-1.0076	-0.10251	-0.2899	0.20095	-0.14012	-0.0906	0.53125	1.2006	1.1828	-1.1305	-0.93023	0.94538	0.25581	-1.7338
-5.7795	-9.5056	-6.3991	-5.3668	-7.7682	-5.3157	-4.9995	-5.5816	-5.0202	-7.5068	-7.6265	-3.6	-7.0349	-5.9187	-7.0117	-7.289	-5.2584	-6.4913	-6.0751	-6.8233	-6.2548	-4.1125	-6.5358	-5.4352	-5.4554	-6.084	-7.0851	-5.5312	-6.407	-5.6583	-5.4824	-4.5533	-9.0415	-6.7047	-3.7214	-7.331	-8.0173	-6.9619	-9.2564	-4.4956	-6.5642	-7.0007	-8.2543	-7.7754	-6.6598	-5.5862	-5.4631	-6.1935	-5.8626	-5.5073
-22.203	-22.539	-19.635	-22.926	-21.695	-22.353	-19.335	-21.278	-21.548	-20.359	-21.308	-20.798	-18.136	-19.92	-20.906	-20.817	-22.083	-22.038	-20.596	-20.754	-20.427	-21.1	-20.654	-20.113	-22.037	-22.619	-21.665	-19.051	-21.932	-18.093	-19.931	-21.544	-19.43	-21.567	-21.398	-20.464	-21.14	-19.412	-17.831	-19.425	-22.687	-20.312	-21.747	-19.087	-19.864	-22.785	-19.415	-20.269	-20.631	-19.996
-14.938	-14.799	-13.64	-16.335	-14.801	-12.618	-15.793	-15.805	-10.992	-15.79	-13.951	-17.895	-13.371	-13.601	-15.715	-14.803	-13.82	-13.475	-14.572	-14.606	-14.987	-16.736	-14.042	-16.237	-11.44	-13.072	-16.137	-15.79	-14.391	-15.592	-16.427	-14.051	-13.93	-13.546	-14.523	-13.104	-15.555	-13.59	-12.959	-15.285	-13.78	-13.56	-16.037	-15.435	-14.918	-14.244	-11.467	-16.347	-14.405	-16.737
-7.5893	-6.5142	-7.2915	-7.839	-8.4879	-7.675	-8.2917	-10.914	-7.4799	-6.835	-8.0814	-8.204	-6.972	-7.334	-8.028	-5.522	-9.2572	-8.817	-9.4332	-7.0113	-7.7603	-6.9755	-7.8994	-6.9387	-8.5577	-9.8778	-6.2162	-8.2067	-6.401	-10.401	-7.3558	-9.9349	-8.024	-6.0639	-8.0221	-7.1339	-5.1537	-9.968	-9.3897	-7.7008	-7.3089	-7.772	-8.2487	-10.672	-7.3421	-7.0216	-8.5809	-6.6694	-6.9719	-7.6214
-13.263	-15.825	-12.984	-16.546	-13.965	-13.171	-14.39	-14.802	-14.686	-13.819	-15.143	-15.269	-13.754	-14.674	-15.238	-13.189	-14.408	-15.749	-13.216	-15.156	-14.316	-13.712	-15.702	-15.969	-17.289	-15.366	-13.411	-15.154	-14.549	-14.914	-12.14	-14.609	-14.164	-12.283	-14.999	-15.722	-14.159	-14.184	-13.799	-15.887	-13.023	-15.19	-13.353	-16.001	-15.325	-13.024	-14.45	-15.302	-12.87	-13.552
-1.0489	-1.754	-2.9661	-1.2863	-1.0213	-3.3198	-2.3374	-1.5086	-1.6476	-0.16414	-2.2957	-1.1401	-2.1663	-2.3366	-2.4266	-1.9597	-0.82089	-2.5223	-1.8191	0.278	-0.27119	-1.7594	-1.7346	-0.57534	-1.3795	-2.2976	-2.656	-1.9592	-1.1969	0.40395	-0.16483	-0.92739	-0.33998	1.0869	-2.4374	-2.6245	-1.8804	1.2674	-0.67119	-0.83811	-3.1106	-1.6663	0.61003	-2.4966	0.17384	-0.95574	-0.86787	-1.0359	-1.9695	-2.2328
8.5142	6.8864	6.7767	6.5304	7.8604	7.0448	7.6704	10.134	8.6485	10.288	8.1832	7.5605	8.2922	8.9171	7.7914	7.0438	11.093	7.2563	8.4471	9.1262	8.9488	8.2035	8.3237	9.524	6.1946	6.6049	8.5823	5.599	7.1025	9.8644	7.382	8.8549	7.3348	8.6739	10.271	6.4978	10.26	9.7746	9.8009	6.5572	6.9077	6.7943	7.8984	8.6017	6.3869	8.5221	9.4021	8.6641	5.7853	6.1548
2.9042	5.1174	5.0958	5.4856	3.5593	4.5765	3.6043	7.1894	6.4948	5.9232	4.0514	4.4282	4.4822	3.4818	2.4045	3.6327	5.5966	6.6824	6.0148	4.1582	3.5716	6.2811	5.7211	4.6093	3.4607	7.3568	3.3479	4.4945	4.6189	4.9152	3.3377	3.4534	6.0125	4.8503	3.0971	5.003	5.8694	5.8673	4.5204	5.1016	3.732	4.6499	5.181	4.0614	4.0604	3.8878	6.9305	4.8164	4.248	5.3742
-3.9571	-3.0198	-3.3416	-0.026575	-1.634	-3.8084	-1.1228	-4.0581	-2.3515	-1.6787	-2.1941	-4.6058	-1.8691	-1.4509	-3.7424	-3.6618	-3.1424	-0.26408	-3.5875	-5.3394	-3.0026	-1.8541	-0.51761	-2.1227	-3.9814	-2.5886	-3.905	-1.8865	-2.7822	-2.2254	-2.6129	-2.2552	-0.44508	-2.5217	-2.094	-2.6273	-3.6007	-0.59577	0.23601	-3.4675	-3.5486	-1.4603	-4.7691	-1.9638	-0.25694	-0.38328	-3.1058	-1.8724	-0.987	-4.0624
3.5001	4.4747	2.0279	1.6121	1.9735	3.0482	0.93384	2.4939	3.1178	2.3169	5.9161	-0.09081	4.6758	2.251	4.3185	4.8037	1.9675	1.3504	1.4113	5.1389	3.4676	1.5962	2.9071	2.308	2.7527	1.4438	1.4212	2.5452	2.1386	3.2725	0.91458	1.8298	2.6578	1.2544	4.0762	5.4086	1.6974	1.7802	3.1874	3.1386	1.8858	4.3211	1.7894	0.75788	4.3059	2.7331	1.0689	3.5856	2.2939	0.59128
-22.048	-23.585	-20.005	-22.088	-19.961	-23.77	-23.647	-23.379	-24.632	-21.253	-22.861	-21.455	-20.467	-21.671	-21.264	-22.185	-21.437	-22.551	-21.866	-21.672	-24.033	-20.973	-23.649	-22.162	-22.189	-21.324	-23.799	-22.204	-22.033	-21.409	-22.543	-22.771	-20.899	-23.871	-23.575	-21.308	-20.781	-23.765	-20.565	-22.866	-20.984	-23.051	-21.983	-23.564	-22.688	-23.254	-20.799	-23.551	-21.665	-24.956
-5.1532	-7.1878	-6.5409	-3.9084	-3.2931	-4.4458	-3.8692	-4.3354	-4.5512	-1.8284	-2.2654	-2.9628	-2.5366	-1.6343	-5.2634	-4.0942	-5.1084	-4.1171	-4.4858	-5.5329	-2.4156	-6.4327	-3.994	-2.7131	-6.0121	-4.0241	-3.4679	-4.4306	-3.7081	-3.0063	-4.8868	-1.5033	-5.5616	-6.2592	-2.7908	-4.3497	-1.2729	-4.591	-5.1487	-4.7098	-4.9298	-3.0387	-5.6336	-3.8959	-2.0795	-3.2236	-5.0629	-3.4576	-2.6602	-4.1025
-7.0656	-8.1295	-11.495	-11.258	-11.315	-8.1552	-8.9748	-9.9501	-8.3449	-8.4432	-8.2714	-10.962	-8.4231	-10.45	-8.7004	-7.933	-8.27	-7.9329	-7.0094	-9.3288	-10.307	-10.231	-9.3967	-10.196	-10.265	-10.132	-8.8124	-10.208	-9.248	-6.7193	-7.3677	-8.7685	-9.1149	-9.5602	-7.9033	-8.757	-11.313	-7.8383	-10.295	-8.7049	-8.7784	-9.5634	-9.213	-9.1222	-9.5523	-11.023	-8.2721	-9.058	-9.306	-9.9187
-13.076	-12.452	-11.272	-13.08	-12.552	-12.756	-13.901	-12.838	-14.846	-14.816	-13.419	-13.424	-14.568	-12.033	-13.541	-15.242	-13.543	-11.653	-13.743	-14.283	-11.805	-12.826	-11.602	-12.859	-15.576	-13.164	-14.844	-13.344	-12.905	-12.611	-12.429	-10.554	-12.996	-12.081	-14.465	-14.132	-13.058	-13.634	-12.969	-13.178	-13.447	-13.372	-13.966	-11.994	-15.152	-14.031	-13.04	-14.525	-13.448	-12.737
-16.045	-14.373	-12.668	-13.528	-12.224	-12.258	-14.492	-11.711	-13.214	-14.423	-13.171	-12.473	-15.178	-14.008	-15.984	-15.812	-15.125	-12.069	-12.827	-13.837	-13.754	-13.469	-14.522	-11.611	-14.139	-12.332	-13.095	-11.344	-14.079	-12.412	-14.097	-14.419	-13.756	-11.197	-12.497	-12.143	-15.169	-16.336	-13.872	-13.518	-12.864	-12.656	-13.063	-14.226	-12.482	-13.287	-12.327	-12.439	-12.28	-12.845
-12.53	-13.067	-12.176	-11.761	-9.78	-9.9312	-12.179	-13.055	-10.959	-10.849	-12.357	-11.884	-11.487	-11.239	-12.099	-11.717	-11.319	-12.169	-12.533	-10.15	-10.354	-8.7155	-10.024	-12.598	-11.346	-13.158	-12.011	-11.979	-13.17	-9.6327	-8.8842	-10.796	-11.279	-9.9363	-12.541	-13.1	-9.8483	-11.753	-13.398	-10.748	-12.986	-9.4026	-12.789	-10.432	-11.024	-13.169	-11.081	-13.563	-11.274	-12.878
-17.021	-15.039	-12.898	-14.565	-13.59	-13.537	-14.621	-15.231	-14.149	-12.421	-13.534	-12.046	-13.648	-14.303	-15.077	-15.143	-14.432	-13.822	-12.837	-14.462	-14.149	-15.086	-11.2	-16.055	-14	-13.177	-14.419	-15.03	-13.078	-13.041	-14.042	-15.434	-15.779	-15.715	-14.811	-11.3	-15.312	-14.691	-13.55	-15.724	-12.616	-12.369	-14.006	-13.044	-14.652	-12.074	-12.146	-13.3	-13.785	-15.657
-11.429	-12.107	-9.1563	-11.036	-9.5128	-11.819	-10.475	-7.1902	-10.557	-8.7873	-11.165	-10.083	-12.16	-11.667	-8.3988	-11.912	-11.215	-10.364	-9.1961	-10.413	-8.4561	-9.6637	-10.197	-9.4571	-8.6981	-8.5605	-10.166	-10.269	-11.757	-7.9176	-11.557	-10.992	-8.4273	-10.441	-11.157	-8.8708	-11.907	-8.3436	-12.447	-11.889	-11.362	-11.28	-10.611	-11.715	-8.994	-9.1505	-11.718	-12.067	-12.1	-11.351
-2.9234	-2.1918	-5.2196	-2.4606	-1.498	-2.1451	-3.8039	-1.3956	-2.8583	-0.73321	0.61528	-2.4799	-3.2987	-4.2239	-2.8833	-1.898	-1.2635	-2.8303	-2.6913	-1.7885	-3.1778	-3.9903	-0.072989	-3.1376	-3.4781	-1.7404	-2.8892	-1.5811	-6.0376	-3.8097	-2.1779	-3.0592	-3.3807	-1.0397	-0.98442	-2.4038	-3.2292	-3.9056	-0.0072043	-4.1063	-1.1714	-1.6122	-2.3795	-3.4469	-1.8523	-0.24234	-2.3298	-3.7498	-5.4896	-1.9626
-4.1501	-4.9757	-6.8548	-4.5705	-6.0577	-5.4189	-6.1414	-4.8474	-5.8803	-5.7087	-6.713	-5.4503	-7.6712	-3.8087	-4.955	-5.5396	-4.4599	-7.0095	-6.747	-4.621	-4.6856	-5.9726	-4.7929	-4.9199	-3.623	-4.8607	-6.1307	-6.5031	-5.6151	-4.4953	-6.5119	-6.6251	-6.7822	-4.8314	-3.9656	-5.7762	-5.7776	-3.5686	-4.5886	-5.7756	-5.277	-6.4816	-4.9801	-5.9718	-5.5889	-6.4578	-6.2035	-2.4552	-3.683	-8.0067
-2.8997	-3.9381	-2.9427	-2.7187	-4.9918	-4.5508	-2.8502	-4.7274	-2.6983	-4.3783	-2.5116	-5.7832	-1.1776	-1.1088	-3.7109	-1.6205	-1.7181	-3.0829	-2.3063	-4.0143	-4.3249	-5.2281	-4.9418	-3.7655	-3.7676	-2.392	-2.5316	-2.9203	-5.3811	-3.4132	-2.5892	-4.278	-1.8465	-2.3302	-3.5935	-4.9721	-3.2894	-0.80004	-4.4407	-3.1267	-3.9373	-2.8947	-4.635	-2.8299	-3.6155	-3.4752	-2.5017	-3.0485	-3.6564	-3.1468
-13.332	-13.717	-13.555	-11.907	-13.8	-13.728	-14.518	-12.458	-12.637	-13.299	-14.54	-13.715	-13.134	-13.522	-13.069	-14.183	-13.291	-12.121	-14.34	-13.793	-12.223	-14.779	-15.709	-11.254	-12.693	-12.844	-13.774	-11.809	-14.96	-11.586	-13.621	-11.447	-15.314	-14.027	-11.924	-11.964	-13.275	-14.725	-13.46	-13.809	-14.831	-15.381	-13.428	-14.24	-13.662	-12.604	-11.612	-13.671	-11.076	-13.965
0.88874	-1.2377	2.2681	-0.23896	3.3054	3.2605	0.6643	2.8631	0.24523	2.6651	1.6793	2.6055	2.1721	2.677	1.3647	3.5714	1.8081	-0.014064	1.9139	0.2803	3.876	1.2608	1.1258	-1.7358	1.1864	1.2598	3.8489	2.6528	1.0356	1.7593	3.8681	-1.2718	2.1292	1.7798	2.8299	2.1827	1.9829	2.455	0.96984	0.31067	1.3825	2.7259	2.7664	2.911	1.6915	0.4514	1.67	1.5954	0.010096	0.13984
0.29274	-2.434	-4.0464	-3.2379	-1.423	-2.3528	-0.63926	-0.73619	-0.86783	-1.0627	-2.146	-0.39715	-1.9204	-0.56563	-2.4826	-1.5362	-1.2705	-2.6509	-4.5585	-2.7538	-1.2337	-0.81744	-0.57425	1.0303	-2.056	-0.45183	-2.8013	-0.24532	0.19197	0.84977	-2.0494	0.56314	-2.0985	-0.13752	-1.6577	-3.1307	-3.8923	-2.9714	-1.0761	-0.0011062	-1.1891	0.040125	-0.27539	-2.3932	-1.6163	-2.1003	-1.3925	-0.2838	0.17219	-2.6297
-1.5425	-1.4935	-3.7405	0.89409	0.030126	-1.6145	-2.9079	-2.8487	-2.1381	-1.7327	-2.1526	-1.57	-1.0619	-2.3211	-2.1298	-1.2252	-2.8771	-2.7521	-2.1368	-1.6994	-0.35938	-0.3522	-1.4243	-1.4567	-3.521	-2.2349	-0.080269	-1.3462	-2.7796	-1.1427	-0.66803	-1.1966	-3.8372	-2.1135	-0.81057	-0.37681	-1.0435	-2.0177	-0.20314	0.095989	-1.6983	-2.3478	-2.3813	-0.51716	-0.49331	-1.3255	-2.1658	-1.0225	-0.70108	-2.6342
2.2947	1.0355	2.75	2.3876	0.62506	1.4627	0.72436	0.15537	-0.29447	0.42998	2.2967	0.28083	-0.11289	-2.0523	3.094	2.2181	2.5444	1.959	1.849	0.26835	3.719	-0.35538	3.7107	1.7871	0.31428	2.4965	0.97907	-0.14534	0.69301	1.9116	3.037	-0.44568	1.6538	2.1986	-0.4582	2.4245	0.75296	0.83742	0.62449	1.4443	0.2893	0.28185	-1.1788	1.6744	-1.3592	2.4651	0.49746	1.0975	-0.52156	2.4316
2.1026	0.83097	0.46991	-0.0662	2.0356	0.78212	0.44338	2.546	2.0119	-0.38947	0.091585	5.0587	5.2138	2.7142	1.5972	2.7583	2.4433	2.8103	0.41803	-1.8523	0.25954	0.97452	1.7587	1.8513	-1.777	0.19704	2.8008	3.1249	4.1489	2.4087	-0.64852	1.8825	2.4865	0.65858	2.5776	3.3618	2.8595	1.9188	1.2849	1.8368	2.3501	2.3145	2.7417	0.51839	2.705	-0.69952	1.9529	0.93817	-0.33683	1.8195
0.84106	2.7551	-1.5757	1.5401	3.0284	0.25259	-0.38066	0.0075874	2.9798	1.5754	-0.4573	-0.86278	-0.0020417	1.3259	0.099284	-0.83775	-2.9117	-0.78391	2.1945	-1.4121	-1.4273	0.16474	-2.1838	0.097986	0.70591	-1.0286	-2.8909	-0.81926	0.29275	-0.075514	-0.080448	-0.15493	-1.3671	-1.4647	1.0094	2.7998	-0.96237	0.051758	0.138	0.43826	0.83597	-0.26268	0.36917	1.9364	1.9205	-0.44942	1.8429	-0.65753	1.493	1.7438
-21.17	-19.201	-22.549	-18.892	-22.065	-21.14	-21.063	-19.894	-22.648	-19.926	-23.459	-21.107	-20.183	-18.497	-21.176	-18.272	-19.97	-21.034	-20.461	-21.148	-19.979	-19.162	-21.316	-18.911	-20.793	-19.482	-20.128	-20.242	-18.294	-21.52	-22.385	-19.337	-21.158	-20.628	-21.902	-20.637	-20.783	-20.482	-20.312	-18.961	-20.559	-19.656	-19.862	-20.307	-22.377	-20.598	-22.58	-21.321	-20.302	-22.899
-3.841	-2.9823	-2.5842	-2.7745	-2.9765	-3.3566	-1.5174	-1.4186	-1.9649	-3.4037	-3.4887	-1.6988	-2.6798	-3.2033	-3.3422	-2.8822	-3.0776	-3.674	-1.4299	-3.3829	-2.8267	-0.42387	-2.2794	-5.8726	-2.8841	-2.4156	-0.98785	-3.6144	-3.0234	-0.57147	-2	-2.8888	-0.71688	-2.2718	-3.3156	-3.0675	-4.2878	-5.1392	-3.222	-2.1213	-3.0989	-2.9306	-4.7019	-3.8451	-3.0912	-3.4765	-0.82264	-3.062	-1.7028	-2.6181
-5.2012	-3.9818	-3.7676	-5.9361	-4.7192	-5.2157	-3.288	-3.7193	-3.2366	-3.6491	-6.6974	-8.1988	-3.4674	-3.0514	-3.6103	-4.9609	-4.0602	-4.5854	-4.1188	-4.4732	-4.5879	-4.9503	-7.8146	-4.8618	-4.3472	-6.0392	-4.6261	-4.7669	-3.8895	-5.9915	-6.6204	-5.8966	-7.4391	-7.3514	-4.0332	-5.5218	-6.0009	-5.5317	-6.6592	-3.4932	-6.8251	-3.8815	-5.2684	-3.6449	-7.533	-5.5278	-4.1917	-4.479	-3.8983	-4.1698
7.5172	3.9776	5.4995	4.9612	5.385	4.0303	3.8428	4.4753	5.853	6.8216	5.2042	5.5134	6.4243	3.1169	4.7039	6.8114	5.7829	4.6905	7.2615	7.1166	5.9772	3.6724	6.3662	7.4499	5.3597	5.2101	6.6126	6.6665	5.5533	6.1841	6.4397	5.0226	5.8026	6.1556	2.6297	4.8969	4.0878	5.3167	4.6277	5.1823	4.3736	6.6492	6.1884	5.8759	5.9096	5.9977	3.5121	4.4316	4.1465	7.0163
-11.657	-12.649	-11.454	-11.191	-10.424	-9.0477	-13.372	-11.311	-11.794	-11.389	-11.825	-12.959	-10.503	-13.805	-12.149	-13.253	-11.686	-12.412	-10.933	-11.992	-11.619	-11.63	-10.826	-14.373	-11.545	-14.412	-12.327	-14.28	-11.142	-11.351	-11.932	-12.367	-11.293	-11.392	-12.448	-13.094	-9.7423	-10.165	-10.068	-10.584	-10.784	-11.811	-12.276	-10.792	-11.866	-13.093	-13.904	-10.546	-11.461	-11.234
-11.455	-10.13	-11.629	-10.669	-9.907	-11.642	-11.671	-9.1748	-12.134	-10.392	-9.7999	-11.197	-11.012	-13.404	-10.717	-10.45	-13.136	-12.421	-10.092	-12.591	-10.89	-12.456	-13.308	-11.26	-11.6	-12.437	-10.75	-9.2929	-11.102	-10.758	-11.981	-12.612	-10.327	-9.953	-10.953	-11.746	-12.6	-9.1248	-11.296	-9.6388	-11.838	-12.822	-9.902	-13.592	-10.429	-11.782	-12.622	-11.467	-11.209	-9.5939
-3.2873	-4.2483	-2.1063	-1.845	-2.1135	-5.4626	-6.1251	-3.4487	-2.6418	-3.4864	-3.3104	-1.3458	-1.8766	-1.5399	-4.5184	-3.5558	-3.9559	-3.2652	-3.027	-2.9288	-2.4821	-3.8402	-1.1396	-2.6684	-0.69022	-3.8348	-2.7792	-2.1071	-5.3057	-2.0724	0.16001	-0.92652	-2.5974	-3.5805	-3.195	0.026993	-4.9994	-0.40052	-2.2574	-4.0883	-2.442	-1.6846	-3.3868	-5.2104	-2.1664	-0.17635	-0.77749	-3.2706	-3.3394	-3.7456
8.3513	7.5447	10.003	10.042	8.6217	6.4945	9.2102	8.579	10.118	9.5589	10.28	8.3611	9.3931	10.536	9.7439	9.9483	9.8411	7.47	8.1869	8.9015	8.8396	9.4031	7.8856	9.4015	8.1934	10.522	7.7074	6.8071	7.9964	9.5801	10.206	7.5123	8.74	7.8035	8.3602	6.5635	11.085	7.545	8.6914	9.1078	7.5229	6.9779	9.091	9.5429	11.195	10.056	7.8239	9.915	8.0711	7.8676
-12.159	-15.274	-15.116	-15.01	-15.78	-13.443	-13.954	-12.439	-12.339	-16.456	-15.355	-13.798	-16.525	-15.148	-14.117	-17.082	-14.171	-16.746	-15.954	-16.324	-14.398	-15.141	-14.05	-13.12	-15.156	-16.227	-12.727	-13.639	-12.735	-14.539	-14.869	-15.489	-13.008	-14.916	-14.648	-14.452	-15.868	-13.571	-16.486	-15.524	-15.915	-12.844	-13.321	-15.34	-12.096	-15.108	-14.785	-14.297	-15.826	-13.575
-2.3449	-1.5233	-4.6195	-3.0064	-4.2018	-3.543	-4.2045	-2.651	-3.1545	-3.6131	-3.0827	-2.2908	-4.313	-0.82773	-3.6518	-1.8054	-0.96619	-1.5729	-2.8279	-3.9601	-4.7951	-1.2365	-3.9776	-1.0328	-3.0057	-2.8882	-3.3657	-2.5636	-4.0708	-2.8866	-3.1541	-2.1367	-2.9682	-4.4675	-2.8853	-2.3999	-0.49892	-0.69259	-2.3345	-2.0525	-0.81535	-0.98308	-0.66651	-0.95378	-4.1326	-4.1519	1.2075	0.94479	-2.9436	-1.6449
-11.06	-13.38	-11.368	-10.853	-11.084	-12.137	-10.053	-11.02	-12.994	-9.4185	-11.078	-11.442	-10.801	-12.877	-10.506	-11.388	-10.401	-11.538	-12.737	-10.486	-11.574	-12.07	-13.614	-11.353	-10.746	-12.626	-11.447	-12.988	-12.053	-11.216	-11.675	-11.698	-13.704	-12.114	-13.712	-14.375	-11.833	-10.993	-10.815	-11.231	-11.463	-12.158	-11.756	-12.112	-10.537	-9.8233	-10.283	-11.395	-14.988	-10.148
2.1797	2.3075	4.0632	3.8965	3.1534	2.8731	4.5052	2.9193	0.34973	3.0905	1.2535	2.1096	0.62063	2.6263	3.4943	0.62291	3.0716	1.5383	4.3705	0.46863	1.5751	2.3042	3.528	2.5076	2.6563	3.0469	2.854	4.2137	2.1598	4.5559	3.1855	3.3501	1.5289	3.9741	3.6503	3.0101	1.5162	1.0662	3.4501	3.5144	1.9073	0.90568	3.8454	3.6088	1.0774	3.1811	3.7664	3.87	5.9815	2.3164
-6.2014	-6.9948	-6.8853	-8.831	-7.3763	-6.5098	-7.583	-7.5133	-6.295	-7.361	-6.5991	-7.2654	-7.6109	-5.6361	-5.3987	-8.1285	-6.9297	-6.4697	-11.035	-8.1069	-9.9074	-8.4546	-9.0814	-8.3791	-8.9649	-7.7961	-6.2978	-6.927	-7.3128	-6.6645	-7.8913	-9.1764	-8.7515	-6.3829	-8.2726	-8.9684	-9.2105	-4.803	-5.5432	-7.5205	-7.9884	-8.5319	-7.0638	-7.4872	-5.7177	-7.1721	-7.3543	-9.6821	-6.994	-8.303
-1.5792	-5.3541	-3.5207	-4.1701	-5.6802	-2.8919	-1.6182	-5.3255	-3.466	-3.4919	-3.9338	-2.2949	-4.558	-4.5187	-2.7665	-2.2898	-3.6055	-2.8475	-3.8853	-2.3104	-1.6362	-4.3262	-3.4284	-1.6004	-5.7408	-2.9802	-3.5024	-4.8804	-5.0971	-2.5471	-4.1933	-2.8377	-0.27217	-5.735	-3.3228	-3.0178	-4.9361	-3.8223	-5.7189	-1.8811	-4.2696	-2.6652	-3.6826	-4.7216	-3.0318	-1.7709	-0.96689	-4.0523	-1.8672	-1.388
-20.42	-23.156	-20.291	-22.939	-21.57	-22.73	-21.836	-22.422	-23.01	-22.39	-21.824	-22.697	-22.821	-21.039	-22.053	-22.909	-21.678	-21.707	-21.99	-23.836	-22.807	-21.239	-22.707	-22.669	-21.06	-23.713	-23.787	-24.467	-21.89	-21.203	-21.972	-21.491	-21.966	-23.016	-22.812	-23.327	-23.513	-22.874	-23.78	-23.962	-23.329	-24.448	-21.206	-22.01	-21.875	-21.58	-24.154	-21.395	-21.802	-23.67
0.17475	-5.091	-3.9219	-1.282	-1.0977	-3.343	-2.9427	-2.3023	-2.3171	-4.6168	-3.2422	-2.8361	-2.507	-3.2298	-2.9976	-1.0384	-3.8807	-2.717	-4.0493	-2.9108	-1.2654	-2.1436	-2.3891	-1.8622	-1.5845	-2.2	-2.6452	-2.0943	-3.2898	-3.2689	-2.324	-1.4715	-4.1313	-3.8714	-2.2698	-2.7466	-2.6947	-1.7514	-4.7872	-3.4122	-4.6719	-4.1003	-4.0165	-3.9785	-0.97287	-0.69548	-3.7531	-3.9751	-3.6459	-2.4903
8.7647	10.901	10.5	7.9025	8.721	8.5584	11.026	8.838	8.7324	8.1586	8.4889	5.614	9.0673	7.8849	7.4989	5.7869	8.0484	8.9826	6.6743	7.88	8.2833	8.4832	7.7604	10.492	8.8273	8.6034	6.7251	8.7666	9.5536	10.003	8.8169	8.475	6.7833	8.7354	6.7201	6.486	8.7164	8.734	10.191	9.3199	7.9979	8.857	7.4635	7.4532	7.7613	8.7937	8.7063	8.3562	8.1699	9.4278
-8.4521	-8.274	-10.501	-10.73	-9.7577	-9.9441	-10.188	-8.4358	-9.4405	-8.3331	-10.252	-10.365	-7.6929	-9.4345	-8.139	-9.281	-9.0351	-9.7277	-10.294	-11.011	-8.3476	-9.3683	-7.5656	-9.2847	-9.246	-8.2333	-9.4351	-10.062	-8.0831	-9.7909	-11.426	-12.253	-11	-10.389	-9.7189	-8.2094	-10.061	-7.1118	-13.089	-10.532	-8.0124	-6.7876	-9.3189	-9.1509	-9.4449	-10.172	-8.9989	-8.7592	-9.4812	-8.0166
-11.316	-14.968	-11.397	-12.467	-13.641	-11.135	-11.437	-14.799	-10.729	-12.117	-11.305	-10.799	-10.064	-13.48	-10.336	-12.31	-11.723	-11.059	-12.434	-15.411	-10.441	-11.862	-10.992	-10.118	-12.444	-12.14	-12.261	-11.469	-10.329	-10.886	-11.304	-11.076	-9.823	-11.592	-10.349	-12.899	-10.742	-10.394	-11.136	-13.281	-13.087	-13.792	-11.451	-12.225	-10.622	-12.629	-11.369	-15.095	-11.014	-11.037
2.3813	-1.7124	-1.9169	0.78734	-1.7887	-2.3817	-0.74968	0.39109	-2.4034	-0.5999	-0.81428	0.91011	-0.13199	-0.49966	-1.1147	-1.5228	-1.24	0.16564	0.46966	-1.099	0.73757	-1.4597	-3.0429	0.83205	-0.030865	0.51512	1.2775	-1.7508	-1.3112	-1.0191	-2.6511	0.42904	-0.066443	1.1416	-0.53079	0.62591	-1.036	-1.3996	-0.58626	-1.7982	-3.7466	-1.6644	-1.2568	0.29693	-1.3267	-0.23784	-1.4387	-0.90335	0.7976	-2.9044
-13.112	-11.063	-12.574	-12.411	-12.1	-14.995	-12.37	-13.549	-14.122	-11.194	-12.613	-15.841	-13.556	-13.29	-11.515	-12.146	-13.754	-14.144	-11.208	-14.393	-13.301	-14.528	-13.501	-12.694	-15.796	-11.7	-12.262	-13.11	-12.649	-14.239	-12.188	-12.88	-10.868	-13.444	-12.199	-13.549	-15.455	-15.153	-11.429	-13.638	-14.371	-13.625	-11.664	-13.022	-11.658	-16.182	-12.327	-13.557	-14.229	-12.596
-10.342	-9.9751	-10.949	-10.68	-11.188	-11.501	-11.666	-12.213	-9.8343	-7.6997	-12.086	-10.916	-10.168	-9.8828	-13.1	-7.7855	-10.852	-12.817	-11.866	-10.912	-12.336	-9.6965	-8.5662	-9.5058	-11.124	-9.3186	-12.005	-9.1301	-9.5165	-10.751	-10.559	-10.248	-11.878	-10.26	-8.9086	-8.0824	-12.536	-10.03	-10.419	-12.439	-10.37	-10.991	-8.8431	-10.827	-12.641	-10.342	-10.942	-10.254	-8.5568	-10.223
-1.3835	-0.91722	-2.6732	-1.9893	-0.51688	-1.1366	-2.0525	-0.66529	-2.0634	-0.80391	-1.5274	-2.3439	-1.3578	-3.6647	-3.5841	-0.064897	0.25188	-0.75417	-0.30102	-1.7191	-2.1786	0.327	0.33628	-0.15856	-0.58563	0.14383	-1.5993	-0.94268	-1.2608	0.13108	-1.1997	-1.7562	-0.13449	-2.7719	-1.9466	0.99563	-1.8988	0.48271	-1.1083	-2.1342	-2.0833	-2.6971	-2.0993	-3.0625	-1.5022	0.12408	-1.7945	-2.6739	-0.29228	-0.30044
-2.3539	-3.2951	-2.7906	-1.4968	-2.3655	-2.9947	-3.3368	-3.1709	-2.909	-1.6909	-3.5482	-4.5773	-4.2913	-1.6945	-4.7046	-4.209	-0.93183	-3.8188	-1.8209	-4.081	-3.1904	-0.93685	-1.5815	-1.3161	-3.9561	-1.3351	-2.6203	-2.7922	-4.1812	-3.6075	-2.2679	-3.3569	-3.1612	-3.6169	-3.317	-1.8604	-2.3019	-1.6629	-3.8347	-3.107	-2.8233	-3.8858	-1.3465	-1.9632	-4.7699	-1.7106	-0.75801	-3.8656	-1.8703	-1.1911
9.7488	9.3885	11.046	8.9207	8.8761	11.099	8.8907	11.646	12.656	8.1382	9.8719	10.013	8.9022	10.615	12.731	9.7704	8.5792	9.9269	10.766	12.207	10.181	9.7265	9.2399	10.47	7.3997	8.6946	9.93	10.241	8.5548	11.28	9.944	11.381	10.428	8.0517	9.8494	10.976	9.5481	9.3776	9.7689	9.9393	10.994	10.994	10.925	8.5642	9.9674	8.2776	11.563	9.8454	9.8675	8.7986
-2.8156	-3.5098	-1.2935	-0.29594	-3.2724	-3.2823	-3.263	-4.0561	-1.4169	-2.4405	-1.9681	-3.1091	-4.8329	-4.1785	-4.0111	-2.681	-1.872	-1.5367	-1.5626	-3.4546	-3.7032	-1.9496	-3.6702	-3.2898	-2.6327	-1.0737	-1.1449	-0.86121	-2.117	-3.4794	-2.4917	-3.9923	-0.98477	-1.2213	-4.0205	-4.2818	-3.8328	-1.962	-2.9673	-3.4632	-4.8093	-3.598	-2.3534	-4.9424	-3.8218	-4.0126	-1.1	-3.034	-4.0222	-3.1767
-2.174	0.81546	-1.2392	-2.8924	0.050971	0.59441	0.66662	-1.7977	-1.5848	-1.4155	0.027077	-4.6286	1.7549	-0.14711	-1.2175	-3.6994	-1.2498	-1.1687	-0.64225	-2.4924	-1.6853	-0.8733	-0.12004	-2.8797	-1.9424	-1.5474	1.5034	-3.302	-1.3267	-0.95738	-1.2331	-0.98847	0.26853	-1.9773	-0.48194	-3.027	-2.3482	-1.7008	-2.1788	-0.2767	-2.482	0.66932	-1.5504	-0.64803	-2.5117	-0.27455	-1.9182	-1.3919	-0.20146	-2.6244
-12.509	-10.219	-10.604	-8.7938	-11.072	-10.408	-9.2215	-8.5385	-8.6984	-12.735	-10.923	-7.9013	-10.035	-13.152	-9.8552	-10.873	-7.7858	-11.336	-10.541	-10.582	-14.175	-10.386	-12.243	-10.906	-9.9193	-11.436	-9.7267	-8.6221	-11.797	-12.378	-11.427	-10.394	-12.079	-12.293	-10.513	-8.3951	-10.541	-9.6871	-11.074	-11.138	-12.369	-10.146	-11.949	-10.679	-8.2412	-11.17	-10.038	-11.981	-9.1708	-10.439
-9.4354	-11.58	-10.789	-11.602	-9.5859	-12.291	-8.3199	-6.8371	-10.799	-11.262	-11.575	-9.5501	-11.222	-11.857	-9.6056	-8.7849	-8.4858	-10.759	-10.853	-9.5434	-8.3552	-9.6788	-10.977	-9.4271	-10.674	-10.234	-9.5847	-8.5533	-11.223	-9.3835	-8.086	-11.459	-8.5872	-9.7355	-8.9648	-9.8699	-8.857	-9.1226	-10.939	-10.473	-8.3153	-8.8254	-11.131	-11.471	-10.709	-11.2	-11.004	-9.9583	-8.2442	-9.643
-9.0185	-8.7397	-6.8927	-8.9184	-6.6585	-9.0429	-11.031	-8.9281	-10.333	-9.6457	-8.8184	-8.9301	-9.7197	-7.6372	-9.1239	-9.1432	-12.947	-9.4737	-8.9989	-10.918	-9.8453	-7.097	-9.2038	-9.6762	-6.7431	-8.3137	-9.5685	-10.322	-8.9841	-10.301	-7.3804	-9.6202	-9.2539	-6.8661	-7.3658	-6.6659	-8.1979	-8.7233	-8.7454	-8.3713	-9.8726	-11.77	-9.6348	-10.253	-8.352	-10.124	-6.7075	-10.374	-9.5594	-10.471
-14.566	-14.726	-15.901	-12.653	-14.5	-12.414	-17.353	-13.04	-14.909	-14.974	-12.728	-14.576	-13.55	-13.29	-13.977	-14.787	-15.312	-12.227	-14.237	-12.156	-13.757	-13.583	-15.146	-11.939	-15.889	-13.928	-16.759	-14.023	-13.963	-15.114	-13.312	-14.375	-13.25	-16.892	-12.734	-14.322	-14.554	-16.617	-15.471	-14.099	-16.842	-13.697	-13.881	-13.541	-13.833	-15.504	-14.525	-12.207	-16.57	-14.043
-1.4732	-1.8616	-1.2669	-0.1883	-1.9406	-0.48684	-1.0289	-1.8598	1.2717	-0.34592	1.5814	-0.055782	-4.1378	-0.76099	-1.0363	-2.1335	-0.93233	-3.4778	-2.114	-3.4633	-0.06463	-1.2318	-2.7829	-2.7654	-2.3811	-2.7209	-1.9592	0.026079	-1.8427	-0.6484	0.62353	-2.9026	-0.52953	-2.7183	-3.5994	-0.47181	-1.002	-1.2008	-0.60298	-1.3479	-2.2702	-2.5228	-2.4815	-2.9365	-0.031023	-3.27	-3.0522	-0.85903	-0.59513	0.012825
-3.4761	-0.17285	0.082591	2.1363	0.39114	-4.0094	-0.68192	0.63733	-0.53509	0.46562	-1.0796	-1.2338	-2.0269	0.55404	-3.4173	-1.5901	-0.55479	0.70741	-1.4128	-1.2554	0.12866	0.76157	1.4498	-1.8933	0.12412	-0.17435	-0.80201	1.6744	-1.6799	1.1561	-0.05173	-0.45488	1.9342	0.29223	-1.9008	-0.34407	0.92283	0.50693	1.1934	-1.4284	0.68065	-1.2517	-0.62057	-1.2876	0.65444	0.9479	-0.18991	-0.18369	1.3096	-0.17106
-2.3957	-2.5673	-1.6429	-0.95064	-1.0001	-3.3142	-1.5029	-2.6208	-3.7902	-1.5856	-2.9956	-1.358	-1.073	-3.29	-3.569	-3.207	-0.92958	-3.1413	-4.3762	-2.9526	0.37714	-0.43683	-1.3137	-2.81	-4.6371	-1.8384	-0.17777	-1.1617	-2.649	-2.5365	-2.4097	-2.7174	-2.8014	0.10505	-6.1751	-2.1583	-2.3969	-2.1798	-2.8338	-1.2903	-2.1782	-2.2007	-2.1654	-1.0975	-3.0254	-2.0161	-0.51941	-3.3848	-2.1441	-1.5879
-3.0738	-4.1529	-2.5282	-1.2115	-5.4194	-1.5358	-1.2513	-2.6532	-2.4772	-3.4273	-0.73534	-1.5476	-1.6571	-1.6201	-2.4528	-2.3049	-3.5385	-4.7591	-3.5287	-2.4625	-1.3317	-1.9715	-3.2897	-0.25683	-0.47039	-0.83934	-1.9814	-1.6674	-1.6196	-0.49797	-4.3573	-1.874	1.0704	-1.7772	-3.7197	-1.2577	-3.9357	-3.4523	-2.6786	-2.4043	-2.6288	-3.0155	-2.6298	-4.1192	-3.3874	-4.1967	-3.0127	-0.5444	-2.0559	-3.3764
8.6913	6.6723	9.5503	8.7902	7.7296	8.1585	9.8421	8.884	7.2062	7.1559	7.4118	6.9531	9.2017	7.0483	7.8731	6.7627	9.4818	8.4999	8.6529	7.6575	7.2686	7.7582	8.2979	6.7253	7.4247	8.8265	8.2448	6.767	8.0784	7.0459	9.4485	6.9453	6.2462	10.17	5.4979	7.2948	7.5582	8.0667	7.6236	7.2484	7.9559	6.2126	6.6068	5.5185	6.8022	7.1177	8.4353	8.406	6.0362	5.7642
-1.1924	-1.5794	-1.9585	-0.67001	-2.1169	-1.2432	0.66093	-2.4438	0.92657	-2.1751	0.30465	-1.1408	-1.0267	-1.9691	-0.36516	-3.9876	-2.6081	-3.0578	-1.203	-2.9522	-1.9464	-3.0043	-2.2615	1.4475	0.34811	-0.57419	-0.71748	-1.4582	-1.5493	0.1454	-2.3314	-0.5547	-2.0022	0.02814	-1.1774	0.35403	-1.6557	1.4012	-0.78351	-2.4734	3.0192	-1.2664	0.24379	-0.71078	0.50867	-1.6686	0.44686	0.09823	-0.88633	-1.3521
-4.7764	-2.5533	-4.0254	-2.3927	-5.5738	-4.6985	-4.8862	-1.481	-4.7092	-3.1681	-3.2244	-2.9276	-4.341	-3.7453	-2.5836	-3.9146	-1.4239	-0.67905	-3.9851	-5.9893	-4.3377	-3.6897	-2.8738	-4.4643	-4.6211	-1.6209	-2.869	-4.8584	-3.5638	-3.8432	0.13657	-2.218	-2.349	-1.5346	-2.6932	-2.1443	-3.7362	-6.3909	-4.1704	-5.22	-2.6347	-2.6308	-4.6462	-3.5486	-3.8655	-2.9871	-2.1439	-2.2672	-1.8219	-5.0584
-7.9633	-8.5107	-10.436	-10.018	-9.5457	-8.6304	-10.253	-10.155	-8.0018	-8.4123	-8.8243	-8.9702	-8.1162	-10.855	-10.698	-11.106	-11.446	-7.0911	-7.0155	-8.1083	-6.5336	-6.4826	-7.3268	-8.8219	-10.276	-7.5354	-8.6199	-9.6344	-8.082	-8.5477	-10.653	-7.5809	-8.4018	-9.5446	-8.748	-8.4819	-9.283	-8.2727	-10.114	-8.7921	-8.7036	-8.4839	-8.6528	-9.5594	-9.6519	-6.4576	-8.3261	-10.29	-8.4573	-10.435
-5.7749	-4.1773	-3.9996	-4.1205	-3.6401	-1.9577	-3.3289	-4.9841	-3.0311	-4.6642	-4.5539	-5.1825	-3.7935	-2.1396	-3.5273	-2.3694	-3.6579	-4.1204	-3.5362	-5.1728	-3.9407	-6.2832	-1.7402	-2.8109	-3.5721	-4.5282	-0.91198	-3.6097	-4.2825	-5.2386	-5.1801	-4.3674	-4.2496	-1.7383	-3.1424	-4.1373	-1.7949	-2.1252	-1.1059	-3.3851	-5.2035	-4.414	-4.5827	-4.0993	-5.4829	-3.3826	-2.5495	-3.0539	-4.0933	-4.8212
-1.4867	-1.4784	-3.6274	-2.4869	-3.9307	-3.4842	-1.8362	-2.5454	-1.9521	-3.5104	-3.0749	-4.002	-4.2212	-2.4149	-2.3349	-5.2476	-1.7363	-0.88426	-2.9031	-3.484	-4.0812	-1.9428	-3.6688	-4.0612	-5.3884	-2.2069	-2.2028	-3.5311	-4.7309	-3.7664	-3.9072	-3.9853	-4.3034	-1.6647	-4.0277	-5.5369	-5.1673	-4.3458	-4.4943	-1.5989	-4.8036	-5.3972	-5.3914	-4.8016	-5.3195	-3.6336	-2.747	-3.6753	-3.804	-4.308
-23.137	-22.383	-22.874	-20.542	-20.794	-21.877	-24.054	-20.523	-21.904	-21.684	-23.211	-19.863	-22.88	-21.479	-24.932	-21.725	-22.197	-23.887	-22.384	-22.378	-22.419	-22.475	-20.777	-21.372	-20.402	-24.683	-24.496	-22.34	-21.343	-23.916	-22.937	-21.483	-23.098	-21.561	-23.01	-22.539	-22.038	-22.261	-23.445	-23.033	-22.036	-23.402	-22.773	-23.099	-20.98	-23.288	-25.896	-22.486	-21.704	-22.531
10.496	9.4079	8.7465	8.0703	8.0155	6.0536	9.3527	10.187	11.86	7.8615	7.0303	5.9249	8.9402	7.3023	7.1002	5.7426	8.214	6.2847	7.0448	10.66	9.0799	7.8051	6.5878	8.3462	6.7907	9.2312	9.9921	7.4403	6.0684	8.9354	7.8259	7.8732	7.7973	5.5778	9.175	8.2979	7.985	9.2169	8.1918	7.5198	10.188	8.5076	8.7501	8.2027	7.6606	9.3169	8.4093	4.4961	7.5402	5.6028
1.0272	-1.8782	-0.79085	-1.65	-0.61459	-0.72738	-2.1544	-2.4138	-1.3068	1.2075	0.23637	1.3351	-1.6571	-1.47	-1.0755	-2.1935	-2.3643	-1.2312	0.13381	-0.022987	-0.37934	-1.2134	-0.67206	-2.0716	-3.9542	-0.32818	0.23125	-0.73817	3.0064	-2.2093	-1.203	1.243	-2.1975	0.10368	1.1963	-2.1812	-0.63537	-1.3998	0.20551	0.55108	0.70343	-0.8949	-1.5191	-1.8663	-1.2594	-0.83431	0.63991	-0.64353	-2.5097	0.47302
-13.319	-14.269	-14.736	-13.49	-13.637	-14.459	-14.213	-14.429	-14.545	-15.765	-15.706	-14.892	-13.673	-15.308	-13.646	-14.718	-15.714	-16.573	-14.216	-15.018	-14.996	-14.404	-14.56	-15.221	-17.275	-15.46	-14.921	-14.574	-14.703	-14.951	-14.46	-12.315	-15.659	-15.096	-12.949	-16.27	-14.568	-13.394	-13.679	-18.164	-13.73	-13.087	-15.425	-12.565	-14.513	-14.754	-12.883	-15.245	-13.83	-14.932
4.482	3.5479	1.308	-1.3936	2.0524	2.1681	0.32447	-0.53918	0.056099	1.0371	-0.58477	-0.07593	2.7889	-0.32993	1.0656	-1.2889	1.6716	1.8117	0.78875	-0.025926	2.293	3.6512	2.3995	0.58159	-0.078522	1.905	2.325	2.7711	0.091447	0.81575	1.97	1.53	-0.45843	0.066081	1.0321	2.2019	-1.761	2.7435	0.98825	4.5626	0.73323	1.6345	0.56641	1.5995	-0.038393	2.6939	1.0814	-0.89306	0.71589	-0.69456
8.8119	12.784	9.0574	9.896	8.4109	9.2591	11.642	10.204	8.594	8.909	9.9171	10.748	8.4582	8.9928	8.1241	9.8767	8.1544	9.5615	11.265	9.7463	8.1429	9.2991	7.824	9.9474	10.28	10.227	11.941	7.3504	10.429	8.6022	11.398	8.752	8.453	11.364	9.099	11.705	11.223	11.386	9.7609	10.82	10.283	7.9588	7.2175	9.371	10.43	9.2729	8.2604	10.33	9.9619	10.132
-4.0321	-3.2042	-2.3607	-1.3256	-3.6597	-1.1347	-1.6323	-1.8269	-1.6992	-0.32802	-3.9408	-3.776	-3.64	-2.0201	-1.7757	-1.5846	-5.0683	-5.5368	-3.0996	-3.8185	-2.3494	-3.1655	-3.6779	-2.0375	-2.0336	-2.6555	-4.9976	-3.2269	-4.6493	-2.8556	-2.3053	-4.0379	-4.1046	-1.3064	-2.4682	-3.3926	-4.0981	-3.1529	-1.8112	0.83562	-0.528	-3.0053	-3.0858	-1.3835	-1.8738	-0.58721	-3.0079	-2.4456	-1.6489	-3.4711
3.4363	2.029	4.6804	2.3334	3.3268	1.6806	1.4409	5.8581	3.4745	1.577	1.3762	1.743	4.6965	1.0409	0.96436	3.6451	0.48493	3.1683	1.5606	3.4565	1.6074	0.87505	0.4295	3.5608	3.2562	2.0924	2.9975	4.1399	3.1762	1.2699	3.3927	3.3606	2.9019	3.2425	4.0612	2.9483	3.6885	3.3032	3.1473	2.1503	2.0287	4.9044	3.4116	2.985	2.9044	3.7101	4.0429	2.6599	0.54863	1.2422
-20.527	-22.389	-18.122	-17.231	-21.618	-21.462	-18.794	-21.667	-20.226	-22.818	-19.972	-22.104	-19.565	-21.94	-20.034	-19.655	-22.997	-19.17	-19.536	-20.34	-19.729	-23.37	-21.589	-21.361	-20.073	-21.495	-20.458	-22.709	-20.606	-22.087	-20.688	-19.875	-22.226	-19.293	-21.597	-19.367	-23.4	-19.523	-21.503	-20.061	-20.345	-19.969	-23.088	-21.1	-17.992	-19.088	-19.673	-20.118	-19.322	-20.402
0.77635	1.6024	1.7557	-0.041229	2.8977	1.2932	2.2284	0.86677	2.3083	1.328	2.784	3.1597	-0.30239	1.0382	1.1694	2.0107	0.9165	0.31956	3.204	0.54212	0.08192	2.524	0.85822	2.1231	2.456	3.854	0.29138	0.63828	1.0551	2.198	0.16288	1.0323	1.1178	1.0913	1.235	0.03189	2.9345	-1.9013	3.6797	-0.3885	0.55534	1.5218	2.2233	1.0097	0.4695	0.85481	2.8672	1.4199	0.7376	1.1263
0.36525	-0.77633	1.3036	0.23216	-1.7437	0.70934	0.51192	0.24291	0.60688	1.1431	0.55317	-1.7649	-1.7997	0.3542	2.5608	-0.20442	1.1207	2.2131	1.69	1.3772	0.84729	0.033451	1.3704	2.6923	2.5754	-0.95071	-0.57214	0.64306	1.8986	-1.0342	-0.77395	1.2539	-0.35317	0.52703	-0.059521	0.61517	0.50697	1.2207	2.5543	0.55094	-2.1751	0.65984	0.69356	0.023567	1.8652	0.54061	0.46345	-1.5474	0.20672	0.20307
9.9714	4.4238	7.3087	6.3489	6.7376	3.1025	4.2035	4.8253	5.3242	6.4456	5.9745	3.572	5.0352	4.1053	5.3875	4.3818	5.0129	4.4561	8.0057	6.3431	5.606	7.6566	6.3038	3.5673	6.1895	5.0761	6.685	6.8806	5.1722	4.3149	3.5169	5.0588	5.3878	6.0005	5.9434	3.812	6.194	4.8124	4.1379	6.3556	4.477	7.3533	5.1859	3.6235	5.9147	5.3067	7.314	4.6864	4.629	6.3386
-1.8528	-4.3617	-1.7755	-3.416	-2.1796	-2.9558	-1.8125	-2.3923	-4.1615	-0.72797	-5.2807	-1.8053	-2.6761	-0.90568	-0.43534	-3.8531	-1.2617	-2.5109	-2.5245	-4.2384	-1.9974	-0.53393	-2.1235	-2.4001	-1.5399	-1.4093	-2.7012	-3.3731	-3.7359	-2.499	-1.2813	-4.1081	-1.5761	-2.5226	-2.9008	-3.245	-1.183	-0.23562	-2.2636	-2.594	-3.626	-1.8789	-0.97669	-1.5551	-4.4112	-1.9801	-1.6222	-4.4243	-3.0257	-2.8055
-12.913	-11.38	-15.556	-14.491	-13.805	-14.284	-14.795	-14.771	-13.459	-11.8	-14.433	-13.211	-12.239	-12.369	-12.762	-12.372	-12.954	-12.937	-11.682	-13.404	-12.343	-12.117	-12.712	-12.154	-11.96	-12.669	-15.469	-13.517	-10.779	-11.547	-12.827	-11.155	-15.433	-10.945	-13.474	-14.065	-13.7	-13.24	-11.745	-12.361	-12.899	-13.695	-14.912	-13.099	-13.392	-13.673	-14.036	-14.421	-9.8486	-13.196
-14.2	-12.338	-13.955	-17.098	-16.318	-12.737	-13.404	-14.903	-15.044	-14.351	-17.538	-13.194	-15.802	-13.364	-13.055	-14.978	-15.711	-15.96	-10.849	-12.157	-13.12	-14.534	-13.675	-13.878	-14.724	-13.182	-14.901	-13.144	-14.791	-14.075	-12.366	-14.936	-11.82	-11.632	-14.693	-13.785	-15.002	-12.61	-13.624	-14.848	-13.359	-12.367	-14.094	-13.768	-13.82	-13.907	-14.473	-12.694	-12.691	-12.796
4.5187	3.7998	0.082064	2.7023	3.737	3.4041	4.3857	5.8932	4.0222	3.7421	4.5673	4.6822	4.9506	5.8018	5.8061	3.8291	1.9383	6.9056	4.5698	4.8611	4.1494	4.7164	5.4264	2.734	3.2001	2.6406	4.7174	2.612	5.1532	1.9205	7.6415	2.8084	4.4456	5.4601	2.513	2.9931	5.0031	6.6219	6.662	5.6058	2.8816	6.6362	3.8665	6.3074	4.1461	4.0022	5.6058	5.4316	5.4828	4.2673
-5.5057	-6.4836	-3.0958	-5.2652	-2.6159	-5.1737	-5.4182	-6.3105	-4.7555	-3.4112	-5.6136	-4.1325	-7.3936	-7.0616	-4.17	-5.3144	-2.8852	-4.1874	-3.1616	-5.1566	-4.1298	-3.8351	-5.6017	-2.8446	-4.9757	-6.0197	-5.2436	-3.1965	-6.9612	-5.4198	-4.3116	-6.2812	-6.0041	-5.7448	-3.3363	-4.3262	-5.1713	-5.3643	-5.6028	-4.569	-4.616	-5.1984	-5.3286	-2.0465	-5.6301	-5.3872	-3.855	-4.7729	-3.1569	-4.2601
-5.0342	-2.1508	-4.777	-2.5893	-4.181	-6.0602	-3.7729	-4.382	-6.4811	-3.47	-4.6083	-6.3641	-5.1389	-6.3626	-2.8809	-4.3852	-3.4459	-4.1227	-5.0176	-4.0163	-3.3072	-3.7452	-2.4604	-4.9954	-3.4933	-5.2657	-4.0165	-5.5925	-4.2074	-5.1175	-7.2563	-2.9043	-8.1712	-5.3286	-1.9717	-2.8459	-2.6174	-2.8826	-3.8465	-4.9156	-5.6105	-4.463	-4.8161	-2.7195	-4.7482	-3.08	-3.6348	-3.8039	-3.7581	-4.2335
-1.01	-0.93652	-0.12771	0.075793	-1.6796	0.39344	-0.97825	-0.41199	-4.957	-1.8516	-1.2121	-1.1245	-1.1739	0.55405	-0.3197	-3.8279	-2.2109	-1.9232	-1.3812	-1.91	-1.7005	-3.1916	-2.0624	-2.3597	-2.7352	-0.613	-1.7254	-1.8379	-2.3914	-1.3403	-2.8694	0.21362	-1.3534	-1.6993	-0.0034343	0.53167	-1.4941	-1.3152	0.12011	-3.7546	-2.0411	-1.9003	0.37464	-2.6062	-1.1239	-0.31049	-3.2746	-0.98681	2.0747	-1.6105
1.1406	-0.099431	-0.49171	-1.5866	-0.62567	-0.53959	-0.83111	1.1681	1.0073	-1.3553	-1.8617	-0.40608	1.0146	-1.5769	-1.0154	0.8705	0.86466	-3.8599	-0.86521	0.96968	1.2605	0.004724	-0.05924	0.5411	2.1497	-1.2056	-1.6746	-0.0083394	1.1809	1.8293	1.0615	1.8225	-0.090647	0.53294	0.39526	0.62871	-1.1708	0.90563	1.5694	-0.0094239	-1.2592	0.94449	1.2861	-0.74042	-0.5016	0.55373	-0.63636	-2.2795	0.21174	0.48902
-1.3667	1.0713	-1.8009	-0.45105	-1.2635	-1.7786	-0.1881	-1.3895	2.0687	-0.313	0.84539	0.95748	0.089333	-0.61461	-1.2278	0.00062999	1.1691	-2.4849	0.19965	-1.0787	-0.40176	2.1636	-1.722	0.20209	-2.1923	-0.10547	0.44943	-0.81644	-2.5057	2.1026	0.63676	-0.24435	-0.9064	-1.0395	-1.8792	2.572	0.55546	1.6595	2.2145	-0.55579	0.81753	0.22422	-0.40372	0.29315	-0.16092	0.43083	1.0967	-0.78583	-0.50292	-1.3637
-10.783	-9.5261	-6.9459	-6.902	-9.2755	-9.8205	-7.7841	-9.5417	-6.8742	-10.472	-8.2739	-8.4043	-8.9715	-8.879	-6.3301	-7.3167	-8.0379	-9.2794	-10.875	-8.4963	-8.3295	-7.2196	-10.494	-8.0823	-10.173	-11.212	-8.8834	-9.3637	-10.501	-8.6201	-9.1347	-9.2204	-9.7389	-8.9194	-8.1136	-10.598	-8.519	-8.7722	-8.5607	-10.103	-9.1959	-11.189	-8.5038	-10.163	-6.9527	-7.6729	-9.9591	-9.2957	-9.8634	-8.1143
7.6651	7.268	5.9328	6.9709	5.7313	4.9818	6.5261	7.5927	6.1977	8.9006	5.2407	5.1931	7.3655	7.0448	7.1246	7.6801	5.552	6.5588	6.2485	7.0414	7.3455	5.6548	7.1428	5.6907	5.4914	8.5539	4.5072	5.7023	7.7471	8.6394	5.9126	8.1934	8.0611	6.5022	6.6598	6.4968	5.1499	8.8847	5.265	6.3253	5.7049	6.5259	6.1386	5.584	8.0729	5.3239	8.557	8.3428	6.088	5.7252
-15.035	-13.105	-11.284	-14.43	-15.332	-16.728	-14.757	-12.567	-13.384	-12.41	-14.29	-14.096	-10.631	-13.332	-13.465	-12.736	-14.55	-12.927	-12.481	-11.989	-12.827	-11.935	-11.258	-15.084	-13.161	-15.963	-13.716	-11.498	-14.306	-15.067	-12.142	-11.605	-14.572	-12.266	-11.777	-13.413	-11.852	-12.446	-11.524	-11.642	-12	-14.066	-13.963	-14	-13.487	-13.633	-13.601	-13.702	-13.42	-14.295
-8.8856	-9.8153	-9.3462	-8.4165	-8.7373	-7.6588	-8.6016	-9.445	-8.6814	-9.4806	-9.9444	-6.4336	-7.394	-10.721	-8.1608	-8.8881	-9.3961	-7.3326	-10.773	-9.0489	-10.488	-8.3819	-9.4748	-7.9977	-8.6142	-11.1	-8.6123	-8.4839	-6.9188	-9.8134	-8.0437	-9.6885	-9.7418	-7.5022	-10.44	-9.3067	-10.331	-9.1037	-9.293	-11.817	-8.8226	-10.381	-7.701	-9.6589	-7.7845	-8.4196	-7.8425	-11.19	-9.4494	-9.5452
-14.275	-14.541	-13.332	-15.205	-13.365	-12.928	-13.106	-15.564	-14.37	-15.901	-15.395	-16.079	-14.466	-14.542	-16.009	-14.46	-16.037	-13.544	-13.146	-14.317	-14.213	-15.054	-11.32	-14.444	-12.972	-12.796	-13.998	-13.053	-16.651	-12.329	-14.79	-15.564	-13.683	-15.735	-16.196	-13.873	-14.342	-13.376	-13.438	-12.767	-16.235	-14.929	-14.788	-15.34	-17.566	-14.975	-14.535	-16.087	-14.676	-16.737
2.014	0.70254	4.138	1.3976	2.1406	2.2155	3.4322	1.7059	2.3594	4.7128	1.859	3.3504	0.73864	2.2689	3.1589	2.158	2.7117	0.97573	2.8023	3.9508	4.9929	2.3138	5.2186	3.1106	6.7759	3.052	1.526	2.3814	2.0883	3.0716	2.3744	6.7231	3.2768	3.0104	3.7656	5.1307	1.683	2.8541	3.8417	3.4207	2.6257	3.086	2.4538	1.1679	3.2602	2.4705	4.5978	2.2226	4.1787	0.90771
-6.172	-5.4635	-4.8337	-6.0487	-4.5182	-6.2328	-5.6591	-4.8203	-4.0131	-6.4373	-3.2526	-5.7291	-4.208	-3.2402	-3.8357	-3.8152	-3.8175	-4.7857	-4.4294	-4.5516	-6.8701	-2.5224	-5.7574	-2.2016	-5.9827	-3.0455	-6.6311	-3.3121	-4.7848	-6.5276	-3.1028	-5.558	-3.884	-4.7976	-3.5587	-6.5443	-5.1552	-5.7138	-6.296	-2.9502	-5.0905	-3.0422	-4.0604	-4.6293	-4.6116	-5.0539	-5.7243	-4.4314	-5.5073	-3.2072
-13.173	-14.107	-12.38	-10.606	-11.672	-13.967	-8.6592	-12.865	-10.648	-13.171	-12.334	-11.687	-13.783	-11.01	-13.762	-11.485	-13.722	-13.322	-13.555	-13.682	-15.522	-12.483	-11.676	-14.878	-12.684	-15.192	-12.62	-11.365	-15.76	-13.056	-12.124	-11.31	-16.583	-13.19	-14.112	-13.272	-13.865	-10.347	-11.684	-11.243	-12.766	-13.272	-10.392	-13.163	-11.373	-14.557	-13.636	-11.248	-14.153	-12.662
-12.492	-10.485	-9.9984	-8.9173	-11.604	-11.069	-11.361	-11.86	-12.273	-9.9377	-13.059	-11	-11.364	-10.821	-12.383	-10.463	-11.251	-12.424	-11.932	-12.645	-8.9986	-11.188	-12.85	-11.436	-12.343	-12.237	-9.8028	-10.683	-10.204	-10.488	-9.7063	-12.302	-12.414	-10.85	-10.792	-13.41	-12.697	-11.255	-12.668	-9.8604	-11.706	-10.67	-11.402	-11.235	-13.198	-11.206	-8.9867	-11.536	-12.063	-12.977
0.76617	2.9931	0.85719	1.1672	0.67108	-1.6399	2.2823	3.135	-1.0063	-1.7063	1.12	0.22565	0.55918	1.7317	-0.13304	1.431	0.15825	1.8442	0.36533	0.39387	0.58335	0.42295	1.187	-0.54073	-2.1851	0.68769	0.11748	-3.2282	-0.081392	1.2425	-0.70312	-0.95841	0.53534	2.971	0.43227	-1.9884	1.0873	-0.02901	1.1168	-0.53218	2.0469	-1.4564	0.091649	0.16117	0.2232	-0.3624	2.2387	-0.81859	0.97109	0.14579
-5.4045	-4.6189	-4.4931	-3.2365	-4.1416	-5.3328	-4.3795	-1.7419	-6.4521	-5.6558	-4.085	-3.8298	-6.2735	-7.4931	-4.2666	-3.5383	-5.8778	-4.698	-6.2169	-5.6807	-3.0871	-1.7769	-5.549	-3.7649	-6.4226	-5.3597	-4.5145	-3.6996	-2.6575	-2.7211	-3.5318	-4.5448	-5.211	-3.4698	-3.3407	-5.5657	-3.4489	-4.9557	-5.5067	-5.7633	-4.0791	-6.6233	-8.0952	-5.7725	-4.9107	-5.6314	-5.8625	-1.9388	-2.5952	-6.912
3.3087	2.9797	0.88283	1.8348	3.4206	1.6265	2.4356	-0.61635	3.5787	0.82678	0.57326	2.1528	1.9948	2.0111	2.0198	3.5128	1.5544	2.403	0.93712	1.7206	2.3755	3.0199	1.1317	2.2425	0.93416	0.59428	3.7368	0.96771	4.154	2.2207	-0.31068	0.55326	1.6785	2.8144	0.68567	0.016932	2.2799	2.627	3.3166	3.7887	2.6129	3.2806	1.0339	2.1654	0.69754	2.0528	1.5181	0.69812	1.5379	2.0651
4.1354	7.288	2.3554	6.57	3.3782	4.1524	4.8135	6.7815	4.1588	5.7206	3.2258	6.663	2.9642	5.5668	6.5525	3.5571	4.5946	4.9399	5.8624	4.4586	6.4296	5.0389	2.8357	6.331	3.2225	4.3964	6.623	7.0547	4.2574	4.1413	4.0911	3.6863	5.259	7.4411	4.4402	4.2053	4.3306	4.2057	3.0208	2.7422	3.5822	4.6931	3.5051	5.8929	6.7162	7.071	3.298	4.6361	5.9694	6.2956
2.2796	3.1469	5.2197	3.5106	2.5865	0.24117	1.0964	2.1821	3.0498	2.5921	4.7467	0.54833	1.9402	2.6871	2.5928	0.66528	5.6925	2.5764	5.2195	5.4647	0.55757	1.7106	3.0371	1.7886	3.307	2.1452	2.3379	-1.0857	0.47449	4.8955	0.2884	2.8478	3.9656	3.278	0.56784	-0.24867	0.41978	3.4549	0.58568	3.3235	0.76455	4.2019	2.2564	1.7967	2.8465	1.7488	1.8123	0.98128	2.8122	1.8685
-11.695	-12.041	-8.144	-10.052	-8.9019	-11.622	-10.405	-10.48	-11.273	-8.0926	-9.4754	-6.9014	-9.6066	-9.7676	-8.7462	-8.5382	-9.8208	-9.9143	-9.4287	-9.2848	-10.892	-7.9523	-9.7672	-9.9763	-10.225	-9.7696	-9.1508	-7.7979	-8.3797	-9.3817	-10.649	-12.486	-8.6651	-9.3175	-11.592	-9.447	-10.198	-10.357	-9.5452	-9.2239	-8.5002	-10.804	-9.2142	-9.8078	-8.4207	-12.095	-11.06	-9.2129	-7.0033	-7.9832
-3.9358	-2.4818	-5.7446	-5.0339	-6.0385	-6.2941	-3.0327	-5.2279	-3.3543	-5.2669	-5.0094	-5.3831	-4.7287	-3.7278	-4.6268	-4.1522	-4.7941	-5.2217	-6.3713	-4.4124	-7.44	-4.3408	-3.2555	-3.8054	-3.1855	-4.3698	-6.4715	-4.8583	-3.4692	-5.4005	-4.7369	-5.3603	-4.9846	-3.0783	-4.2384	-5.4695	-6.2848	-4.0332	-5.2007	-4.8164	-5.1883	-3.0785	-4.8049	-6.4751	-5.6195	-2.6093	-5.7743	-5.606	-4.6221	-5.128
-1.9553	0.47181	0.45995	-0.96173	-2.4005	-1.5595	-2.0949	-1.214	-0.63208	-1.899	-0.68652	-1.4609	-0.16112	0.57428	0.22132	-1.0431	-1.8253	-0.30607	-1.1145	-1.5707	-4.9237	-1.817	-0.69547	-2.1022	-0.071689	-1.2561	-1.8031	-2.9776	-1.1962	-1.5973	-1.6958	-0.76368	-3.263	-2.5813	-0.82218	0.13175	-2.6095	-1.1332	-0.70471	-0.5576	-3.1666	-2.6463	-3.0492	-1.6898	-1.0199	-1.9224	-1.1589	-1.5055	-1.5397	-3.4418
-11.479	-11.471	-11.194	-11.834	-9.4093	-10.405	-10.933	-8.961	-11.277	-10.653	-12.294	-10.018	-11.995	-11.468	-11.616	-11.901	-11.23	-10.449	-9.8902	-11.301	-8.0214	-11.534	-11.126	-10.116	-10.205	-11.702	-11.02	-11.277	-9.3526	-9.718	-9.9216	-10.7	-9.1882	-9.8554	-10.009	-11.075	-10.193	-13.222	-10.674	-10.157	-7.8924	-10.361	-12.72	-11.151	-10.162	-11.808	-8.922	-11.942	-10.557	-12.386
-2.0008	-0.54913	-0.88591	-2.856	-2.4583	-2.5732	-2.2402	-2.7661	-3.8633	-3.6546	-2.6427	-2.497	-2.4935	-3.4159	-3.7679	-4.9585	-2.2983	-1.8129	-1.3254	-3.3392	-2.2622	-1.857	-2.3795	-3.863	-1.4746	-4.5208	-1.6603	-0.89169	-5.5704	0.6283	-4.7029	-2.1694	-1.8916	-2.3277	-3.097	-5.3801	-2.4412	-3.628	-4.1503	-2.7749	-2.6795	-1.4225	-4.534	-4.0234	-2.9344	-2.144	-3.4727	-3.4223	-2.2592	-6.3017
5.4086	3.6156	6.1968	7.9311	4.1975	5.1432	6.1775	5.9455	6.0093	6.5061	5.4594	4.5598	6.1721	6.4122	8.8967	5.0265	7.4559	6.9868	5.4344	5.1008	4.9691	7.3026	7.5356	4.5331	6.4568	4.3125	6.1006	6.5817	6.8963	5.0263	4.6277	8.3165	6.8675	5.6415	5.971	4.8809	6.5775	5.675	5.1921	5.6436	8.7508	5.2441	4.3818	4.7819	4.1324	8.2806	5.3056	4.5175	5.3113	4.565
-11.278	-11.112	-11.721	-11.44	-10.719	-11.211	-12.563	-12.444	-14.115	-13.44	-12.037	-13.379	-12.139	-11.671	-12.692	-11.616	-11.366	-11.491	-12.161	-11.227	-10.899	-9.1969	-11.726	-9.7845	-11.215	-10.323	-12.024	-11.101	-14.062	-9.4792	-13.98	-11.33	-11.33	-12.154	-9.9402	-13.318	-10.407	-12.169	-10.929	-13.632	-9.5155	-12.504	-13.484	-10.592	-11.033	-12.366	-10.646	-9.0027	-11.11	-12.771
-13.745	-14.058	-12.39	-14.197	-13.422	-14.13	-14.508	-14.393	-11.717	-14.083	-13.046	-12.415	-12.763	-15.935	-13.284	-15.236	-13.53	-12.675	-13.5	-15.731	-13.159	-14.236	-11.487	-13.115	-13.676	-13.644	-13.57	-13.176	-12.331	-12.242	-14.565	-12.586	-14.226	-13.34	-13.701	-12.896	-14.064	-8.9615	-12.09	-14.777	-14.527	-15.297	-13.339	-13.575	-12.578	-12.513	-12.784	-12.74	-14.346	-13.523
-11.262	-13.926	-12.417	-13.892	-14.54	-14.92	-10.661	-15.711	-12.98	-14.158	-13.889	-10.916	-12.112	-12.204	-13.618	-13.536	-15.383	-11.749	-14.403	-11.252	-14.907	-13.765	-13.002	-13.622	-12.39	-14.942	-14.792	-12.355	-12.694	-12.47	-14.295	-9.8019	-11.478	-13.57	-15.544	-13.841	-15.251	-12.053	-13.303	-13.265	-13.882	-10.947	-13.882	-12.964	-12.329	-13.209	-11.007	-12.291	-13.922	-10.541
-16.023	-12.941	-11.473	-12.265	-12.731	-14.543	-15.822	-13.115	-14.345	-12.324	-13.315	-14.311	-12.298	-12.634	-13.727	-14.913	-14.914	-11.635	-15.364	-13.89	-13.955	-12.895	-14.756	-13.337	-14.576	-13.049	-14.606	-13.963	-13.097	-13.338	-15.468	-14.524	-13.941	-13.024	-14.409	-14.669	-14.285	-12.901	-13.506	-13.82	-15.14	-14.504	-14.211	-15.239	-13.591	-12.923	-14.419	-14.662	-14.384	-15.727
-12.122	-10.467	-11.772	-10.497	-11.206	-12.948	-10.845	-10.08	-11.933	-12.152	-12.671	-10.83	-11.365	-11.928	-10.481	-10.576	-9.9531	-12.886	-12.088	-12.983	-11.271	-12.059	-13.107	-12.47	-12.41	-10.941	-12.378	-10.708	-11.045	-12.953	-12.218	-10.853	-15.066	-13.342	-12.091	-17.698	-9.8742	-12.132	-12.349	-12.821	-10.818	-10.809	-12.618	-14.365	-13.198	-8.6443	-11.205	-10.721	-10.829	-11
4.5531	5.3896	4.4876	4.097	6.0847	4.7215	6.2745	6.7673	5.2772	4.6056	5.531	8.4948	6.3476	5.21	6.8559	4.7485	5.1814	4.0543	7.6157	5.2899	3.3408	5.5638	3.413	3.456	4.2901	5.0512	3.1442	5.6713	4.6908	6.7334	4.8945	2.7227	8.1314	4.2254	6.6665	6.1135	5.7733	8.2144	5.5062	6.3208	6.1389	7.0769	6.6126	4.3514	5.4189	6.7138	6.9523	5.9685	5.3324	5.578
-12.483	-16.987	-15.272	-15.365	-13.953	-13.537	-15.379	-13.364	-13.914	-14.802	-16.226	-12.24	-15.174	-14.56	-13.751	-17.612	-13.253	-12.914	-15.168	-15.451	-14.13	-13.724	-16.313	-12.827	-14.294	-15.334	-16.298	-13.733	-14.429	-13.603	-15.203	-14.843	-15.196	-13.786	-14.687	-12.044	-14.332	-14.046	-18.274	-14.051	-14.692	-15.407	-14.935	-14.707	-16.876	-12.36	-16.434	-12.329	-13.35	-14.16
-8.203	-10.782	-11.023	-12.637	-11.628	-12.281	-11.304	-11.179	-12.352	-9.8879	-10.785	-15.261	-11.371	-10.236	-9.7384	-12.541	-11.712	-11.719	-12.542	-13.046	-12.331	-13.207	-13.482	-12.095	-11.443	-10.132	-10.633	-12.247	-11.017	-12.06	-12.269	-13.778	-13.579	-11.679	-9.9352	-12.818	-10.205	-12.796	-9.6839	-11.166	-10.537	-13.108	-10.777	-11.883	-12.541	-9.7667	-10.225	-11.065	-11.012	-11.004
5.2846	5.6099	5.2242	6.2515	4.0535	2.81	6.7344	4.7705	6.1346	4.472	4.4185	6.0534	3.5128	1.9954	4.5855	4.8364	2.1816	4.7847	4.2594	5.6055	5.4815	4.0099	4.1666	4.0898	2.8429	4.9557	4.6778	4.1815	3.911	6.7071	3.5508	3.1165	2.2399	5.5804	4.0717	2.5248	4.762	4.2926	3.9411	3.8482	5.2534	4.3297	3.0249	3.3203	4.6232	6.5179	5.7722	2.2148	3.8375	4.6847
-11.03	-10.985	-10.196	-11.915	-10.653	-9.4813	-9.9163	-9.9319	-10.447	-10.71	-9.7838	-10.833	-12.253	-11.495	-12.624	-9.8774	-9.8105	-8.6273	-10.019	-10.666	-9.3494	-9.6281	-8.6749	-10.666	-11.888	-10.471	-10.041	-9.0277	-9.9076	-10.133	-9.1352	-10.502	-12.178	-9.8569	-11.514	-12.225	-13.963	-12.096	-9.5573	-8.9451	-8.6717	-10.175	-11.852	-10.419	-10.261	-11.575	-11.475	-12.205	-9.2195	-11.947
0.70318	-1.5065	-0.69285	0.78793	-3.0977	2.1345	0.52593	1.4606	-0.0053366	0.53321	-0.83509	0.28246	-0.21805	-1.4298	-1.3547	-1.9566	0.99397	-1.3539	-0.19743	-0.82696	-2.2832	2.9305	2.2489	2.0037	-0.52308	-0.16693	-0.49537	0.64557	-0.52164	-1.5853	-1.4593	-0.79303	1.2569	0.50778	-1.597	-0.22871	-0.52012	1.9322	-0.72081	1.3078	1.7922	2.3229	0.3042	0.087993	-0.71034	-0.29265	1.0784	-0.47542	0.92166	-1.0128
1.2881	1.1573	1.799	1.8875	2.0776	4.2585	2.5387	1.9951	1.1862	1.6771	2.588	1.1694	0.56856	1.0574	4.463	0.45815	1.4827	0.30117	1.4546	1.0482	1.2142	-0.97094	0.89523	0.014556	1.3563	1.8349	4.8716	1.2841	-0.38337	2.7001	1.2215	0.87273	1.1075	-0.30704	2.1444	2.8926	2.6641	2.4392	0.074288	0.80682	0.78352	1.5663	0.35508	3.0597	2.6466	-0.32274	0.16462	2.6615	0.99725	-1.0611
1.4625	-0.30049	-1.5566	0.42655	-0.57196	1.3877	-2.3943	-0.71188	2.0306	-0.072348	-0.41281	-0.6151	-0.34538	-1.5793	0.13326	2.5542	1.4503	1.1015	-1.7876	-2.6428	1.8559	2.3806	-1.503	0.82153	-2.0087	-1.5925	0.87786	1.3439	-0.17742	-0.49044	0.93742	-0.63549	1.7174	-0.034562	-1.5907	1.0349	-1.0572	-1.6415	-0.21566	-1.4055	0.50258	-1.3095	-0.9178	-1.8902	-0.69925	1.5816	-0.008964	0.47722	-0.74846	0.54143
-4.174	-2.0286	-4.9987	-3.7835	-5.3514	-5.6059	-3.8485	-4.6312	-3.3631	-4.4498	-5.1354	-4.6734	-3.31	-3.7786	-4.9313	-6.8097	-4.8359	-4.1349	-2.589	-3.9176	-3.0628	-4.2935	-5.1347	-3.3374	-6.0286	-3.3982	-3.9503	-6.0113	-6.3829	-4.7787	-6.4848	-5.3291	-3.7034	-2.5627	-5.4161	-4.2066	-6.3714	-4.0253	-2.7009	-5.4246	-5.998	-4.9894	-4.7757	-4.9631	-5.636	-3.5264	-4.1296	-3.988	-5.4018	-4.9891
3.948	2.4229	2.5083	4.223	3.4862	4.2187	4.3573	2.1087	3.3706	4.3257	4.0296	2.7181	1.1149	-0.11369	4.581	3.8218	2.0354	1.2337	3.4471	3.3816	1.8683	1.3998	2.6623	4.1244	4.2373	3.2659	0.90867	3.9591	1.617	2.3702	1.9439	4.2331	0.83509	5.838	2.2046	1.7196	1.5874	1.8872	0.86773	1.7202	1.6714	3.2423	3.4507	1.1167	2.5198	1.8017	2.0186	2.8492	0.81605	3.5192
3.9015	4.4874	3.854	3.3991	1.1171	3.8928	3.5391	2.8039	1.991	3.8482	2.1227	1.6581	0.61295	2.3689	1.2068	3.1027	3.0338	3.3162	3.1592	4.3955	1.7555	4.0038	2.6035	1.382	1.5613	5.0439	2.0572	2.3379	3.2538	2.7554	1.9806	6.1627	2.3828	3.0113	2.7924	4.7204	2.2992	4.0599	1.4706	0.38695	3.9046	4.3789	1.9433	3.327	3.0065	3.2898	2.2848	0.5119	4.1286	0.60592
-11.381	-11.067	-11.145	-10.95	-11.14	-12.427	-12.689	-10.691	-13.367	-14.156	-13.456	-10.286	-9.0528	-9.0891	-9.8774	-11.29	-11.744	-13.114	-9.7371	-12.543	-9.5387	-12.861	-12.164	-13.333	-10.437	-11.44	-11.09	-11.626	-13.675	-12.292	-12.411	-11.301	-11.771	-11.101	-11.414	-9.5741	-11.616	-12.947	-12.392	-9.7034	-10.787	-10.317	-12.289	-11.082	-12.199	-10.758	-11.32	-13.026	-12.43	-11.434
-22.83	-20.561	-22.696	-22.634	-22.605	-22.644	-22.565	-23.424	-23.629	-20.829	-21.005	-21.53	-24.778	-20.402	-24.177	-23.864	-22.254	-20.121	-20.258	-22.442	-21.056	-22.427	-23.782	-20.759	-21.145	-23.405	-23.04	-22.24	-20.798	-24.296	-23.027	-23.272	-22.924	-22.676	-23.223	-24.583	-21.317	-23.706	-22.146	-22.281	-21.223	-21.162	-23.609	-21.073	-22.804	-23.012	-21.877	-22.283	-24.516	-23.487
-13.577	-13.944	-11.563	-13.808	-15.483	-13.306	-12.642	-16.562	-11.646	-15.773	-10.474	-13.036	-14.709	-13.661	-14.775	-15.599	-14.513	-14.477	-12.807	-13.124	-11.743	-12.497	-11.272	-10.528	-13.254	-12.565	-12.979	-13.219	-11.636	-13.016	-13.276	-13.78	-12.906	-11.928	-12.487	-14.501	-10.616	-12.582	-13.571	-13.552	-13.441	-13.325	-13.407	-12.98	-11.407	-12.975	-12.54	-11.381	-13.654	-11.511
-7.3519	-4.7365	-5.0735	-4.1805	-4.3636	-3.97	-4.242	-3.7294	-2.1932	-3.4526	-3.6446	-2.0623	-1.6262	-0.63586	-2.4336	-2.0169	-3.741	-2.3717	-4.1866	-2.0281	-3.3168	-3.6226	-3.8011	-2.8128	-3.052	-6.6591	-2.0071	-3.9076	-1.8758	-3.7622	-2.5728	-3.2125	-2.7483	-4.8496	-2.3711	-2.6142	-6.637	-2.1129	-3.0205	-3.2411	-2.4968	-2.2543	-4.0563	-3.5813	-5.2551	-2.8493	-2.6938	-5.4107	-4.2031	-0.93651
8.2406	6.1152	8.441	8.1427	7.4181	10.118	9.005	5.8658	8.7704	9.419	6.8901	6.381	7.8283	6.1654	8.2696	8.8917	6.288	4.8373	6.956	8.2196	7.7279	7.9631	8.9499	6.5343	7.8796	7.1486	7.7389	8.5302	7.6802	6.2766	7.2764	8.2636	7.1557	8.2848	9.585	6.3453	7.4635	8.6061	8.0138	9.3812	6.6693	7.7342	10.105	6.8686	8.0444	7.9402	8.3467	7.5717	7.83	11.356
-9.2274	-8.197	-9.8174	-8.8927	-8.1044	-11.139	-8.7908	-9.9359	-6.3697	-7.8729	-8.0638	-9.5026	-8.9764	-10.719	-10.579	-7.6042	-7.8888	-8.5513	-7.7376	-9.6375	-9.5124	-7.0169	-8.9713	-8.5847	-12.266	-9.2408	-9.5116	-8.0904	-8.8492	-9.5194	-8.6047	-11.053	-10.146	-7.3738	-10.461	-10.229	-10.128	-8.6125	-8.2804	-10.79	-8.0397	-8.2326	-8.2468	-11.572	-9.8063	-9.5604	-8.3838	-7.5742	-10.739	-9.327
-5.468	-4.7963	-3.2571	-5.0766	-4.993	-5.4938	-4.0121	-5.0198	-4.691	-2.4045	-5.0269	-5.5629	-2.6133	-5.9013	-5.3918	-4.9298	-3.7578	-2.5017	-5.0716	-5.398	-5.671	-6.2531	-3.3561	-4.9208	-5.4039	-5.2181	-5.891	-4.4153	-4.417	-3.7909	-6.0265	-7.769	-4.9781	-1.3651	-3.9817	-6.501	-3.9572	-6.5205	-3.7992	-6.7876	-4.1933	-1.1818	-5.3838	-4.3562	-2.7748	-2.2473	-4.7226	-5.8528	-3.7916	-5.2132
1.8233	1.4793	2.2663	3.0007	0.25668	1.2609	1.0988	4.028	1.9776	3.1802	1.7418	2.0536	-0.49669	2.848	0.53079	0.99956	-0.32425	1.103	0.5016	2.5644	0.9184	3.7604	1.8369	2.1258	0.024873	-0.2799	3.2961	2.5047	1.4612	2.3142	3.5116	0.55257	2.5544	1.9397	1.5363	1.616	3.0092	0.34737	1.5357	3.1296	1.7249	0.45362	0.50989	1.2169	1.0725	2.8245	-0.26171	2.0083	1.3706	1.1155
-4.0845	-4.2672	-3.2237	-2.7243	-1.864	-0.9256	-2.4806	-1.1446	-1.7919	-0.54599	-1.5322	-0.79556	-3.908	-1.9471	-3.2013	-2.5466	-3.8871	-1.6492	-2.4597	-2.3733	-2.6846	-2.8076	-3.3164	-0.62537	-3.1635	-1.7783	-1.9712	-1.544	-2.6288	-2.6114	-1.6235	-2.2188	-3.8386	-2.3446	-3.2873	-2.8428	-2.2104	-1.6127	-4.8088	-2.2997	-1.5053	-3.1431	-4.4352	-1.2815	-0.034873	-3.5964	-2.6573	-0.05706	-2.21	-2.6574
-8.132	-9.3426	-10.528	-9.5538	-8.969	-10.075	-8.9889	-8.0847	-9.35	-11.859	-10.558	-9.9494	-9.3922	-9.936	-11.423	-9.5415	-10.512	-10.763	-11.256	-9.1656	-10.051	-12.173	-11.453	-11.076	-8.4784	-9.3414	-10.531	-7.8394	-9.3644	-8.5034	-11.263	-10.182	-8.0759	-9.5136	-8.6136	-9.6712	-10.738	-11.797	-9.9966	-8.3061	-11.582	-10.745	-9.0957	-12.476	-9.9166	-9.1654	-12.688	-11.055	-11.607	-11.071
-2.2421	-3.1521	-0.85386	-2.4313	-2.8113	-0.24186	-4.2486	-3.2912	-2.5832	-2.2967	-0.43749	-1.1864	-2.3945	-2.3306	-0.56166	-2.1425	0.042487	0.9777	-2.9941	-4.1192	-1.2534	-1.1366	-2.9357	0.31506	-2.7273	3.7968	-2.1643	0.10683	-2.7694	-3.4565	-1.2586	-1.1439	2.2619	-1.5	0.2012	0.49977	-0.28354	-2.607	0.17099	-3.167	-1.1305	0.82405	0.30359	-2.382	-0.34534	-0.79288	-3.4429	-0.32617	-0.96279	-1.4452
-7.3692	-6.6886	-5.676	-5.7535	-8.7753	-6.5958	-6.8364	-8.3149	-4.9135	-7.9215	-4.7203	-7.7012	-6.3576	-5.9837	-7.5841	-8.2361	-6.4601	-7.3298	-4.7536	-5.2446	-3.6457	-5.6503	-4.5059	-5.0961	-5.5289	-5.799	-4.0263	-7.4111	-7.8484	-6.7751	-5.7099	-6.6313	-7.2266	-6.3527	-8.2455	-7.6761	-7.5586	-6.0231	-7.2178	-4.0669	-7.8483	-8.6476	-7.5397	-7.2685	-4.4367	-6.4831	-6.5741	-8.0746	-5.5224	-7.3137
-13.377	-15.27	-13.791	-15.169	-16.643	-14.136	-13.852	-13.237	-16.192	-13.368	-15.992	-14.517	-14.728	-13.953	-13.454	-15.606	-14.741	-14.876	-13.851	-14.026	-13.801	-14.062	-15.107	-14.76	-14.432	-15.57	-15.743	-13.802	-15.538	-16.026	-13.822	-13.142	-14.157	-12.939	-15.089	-13.536	-13.745	-13.639	-13.395	-16.307	-15.565	-16.183	-14.17	-13.943	-15.666	-11.527	-15.034	-15.556	-14.758	-14.164
-3.0325	-2.6794	-4.6819	-1.7376	-2.7396	-1.9814	-3.7322	-1.2634	-2.0331	-2.6107	-1.4798	0.60287	-2.9725	-1.8723	-2.6978	-4.5572	-3.5884	-3.8784	-1.1662	-2.7198	-3.339	-1.3173	-1.6591	-1.6969	-3.9757	-2.5909	-2.2443	-3.0584	-4.0735	-3.758	0.21787	-2.2503	-4.3443	-1.5373	-1.4628	-1.1979	-3.0931	-1.8704	-3.0639	-2.6423	-2.0035	-1.5073	-4.6192	-1.0344	-2.4953	-3.3418	-1.4164	-5.3324	-1.7305	-1.7936
-6.3299	-3.8374	-6.2862	-5.0774	-5.615	-4.4798	-2.5213	-3.9083	-6.569	-6.7912	-3.4193	-6.8586	-2.5918	-3.8477	-3.0185	-2.6592	-3.2524	-2.4136	-5.1304	-5.5642	-4.3231	-6.0397	-4.9029	-4.427	-8.0385	-3.369	-5.4449	-5.7008	-6.1558	-4.875	-3.6625	-3.2487	-3.0433	-3.8918	-4.9748	-4.7922	-3.4288	-5.124	-4.212	-4.1145	-5.6289	-3.9727	-1.2202	-3.8398	-4.1921	-5.4423	-4.1588	-5.2944	-2.8862	-4.867
-4.3161	-2.573	-2.5497	-3.2077	-3.6537	-1.0904	-3.0323	-2.4519	-1.7501	-2.5321	-1.7723	-3.6493	-3.208	-1.819	-2.0514	-2.169	-2.8975	-2.5644	-4.3431	-3.1756	-0.46629	-0.7603	-4.6636	-3.5677	-1.258	-3.9362	-1.1636	-5.1458	-2.4185	-2.6746	-0.91005	0.66808	-3.2238	-4.1474	-0.31088	-2.148	0.071726	-2.2441	-3.5428	-3.9734	-1.6885	-1.8679	-2.8578	-3.0078	-2.0035	-4.1389	-2.4403	-1.9187	-2.7294	-3.6581
1.9441	-2.6438	-2.1104	-1.6589	0.23811	-1.9194	0.86514	-0.916	-2.6318	-0.40756	-1.4505	1.3594	-1.7254	1.2263	-0.43476	0.72466	1.3115	-0.61039	-0.24442	-3.5168	-0.93097	-0.64456	-2.538	-0.080441	-1.1303	-0.47548	-3.3981	-1.1908	-1.0227	0.048549	-1.3838	-4.2073	-0.17485	-2.0805	-1.5219	-1.1599	-1.1348	-2.995	-0.5505	-2.2038	1.6025	-0.45421	0.03785	-0.80492	0.64664	0.53207	-1.1576	-1.1452	0.10468	-1.4975
-4.7966	-4.4849	-6.405	-6.3387	-7.2494	-4.7139	-4.5968	-7.6239	-9.5088	-6.7382	-6.4792	-5.0358	-7.0804	-6.7079	-7.8521	-6.4346	-6.4687	-7.0361	-4.5854	-6.9277	-3.9024	-5.1079	-5.4631	-9.1906	-3.9102	-5.2427	-7.2703	-5.2602	-7.6104	-7.2569	-6.2013	-4.5678	-6.2803	-6.7375	-6.1381	-7.6962	-5.4384	-7.1547	-7.8169	-6.0845	-7.7618	-5.9496	-7.7705	-5.1813	-4.8401	-6.5139	-7.1233	-7.0696	-6.8394	-4.5858
-1.3746	-1.8609	-0.11726	0.50868	-1.8369	-0.067884	1.4656	-1.4816	0.17012	0.52346	-1.4965	0.24345	1.3299	-0.067595	1.2102	0.44136	-2.2463	1.9119	0.24719	-0.31081	-1.5894	0.040372	0.92803	-1.3137	1.8017	0.78506	-1.4003	0.6175	-0.38558	-0.69394	1.6161	-1.2089	1.4374	-0.42013	-0.21763	-1.6914	-1.6323	-2.8854	0.66956	-1.5662	-2.8184	-0.06317	-1.1604	-1.3186	0.58606	-2.764	-0.27597	-1.1287	0.088824	-2.1325
2.0546	1.5437	0.94643	0.89638	3.1431	3.4848	2.0826	0.68951	2.0832	3.2896	0.22034	-1.3173	1.888	1.338	2.492	2.2581	1.511	-0.96523	1.9002	1.973	-0.012642	1.4979	2.4026	4.1565	-0.71782	0.70458	1.3393	2.9496	1.7487	3.2492	-0.16407	6.1244	1.1318	0.83194	0.77664	1.4061	2.8592	2.3547	4.2119	0.58803	1.9124	1.7926	2.0843	4.8945	2.0046	2.2255	2.2199	1.0728	2.451	2.0196
-5.661	-1.4279	-5.6004	-3.4423	-1.1336	-5.6116	-3.0555	-5.0511	-4.3229	-3.8418	-3.8451	-3.3841	-4.5156	-2.0966	-1.6904	-5.2318	-4.0757	-3.8806	-2.3669	-2.7409	-4.5854	-4.0159	-3.284	-1.5715	-3.7181	-3.8565	-3.9522	-1.6068	-3.1093	-4.2186	-3.771	-2.7344	-0.94846	-6.789	-2.0937	-4.3224	-3.6671	-1.4357	-4.8402	-1.8705	-1.7383	-2.3189	-3.2079	-2.0351	-5.3205	-3.5264	-3.7899	-3.5833	-3.2551	-4.8978
-21.369	-22.217	-22.271	-19.966	-22.766	-22.585	-21.093	-23.159	-23.856	-21.091	-21.766	-23.242	-23.089	-24.693	-23.668	-24.156	-23.067	-23.086	-21.66	-22.668	-21.784	-19.78	-23.606	-22.973	-23.339	-22.602	-22.699	-23.289	-22.66	-23.149	-21.737	-21.747	-23.099	-21.027	-21.599	-22.99	-21.907	-21.934	-23.31	-21.929	-23.822	-22.781	-21.052	-22.532	-21.583	-21.609	-22.389	-20.681	-21.083	-21.593
-13.377	-12.041	-12.913	-13.519	-10.732	-10.579	-10.022	-9.9831	-11.576	-13.709	-11.489	-9.9262	-10.108	-11.239	-13.75	-12.296	-11.252	-13.428	-12.693	-11.503	-11.236	-10.763	-11.954	-12.937	-9.6364	-11.119	-12.175	-10.125	-11.48	-12.84	-11.918	-11.749	-11.951	-11.279	-9.9233	-12.13	-13.528	-11.83	-11.034	-11.656	-9.8767	-13.201	-10.61	-12.203	-12.19	-12.515	-11.613	-11.015	-10.928	-9.6949
-11.272	-11.259	-11.849	-11.666	-11.203	-9.465	-12.253	-12.526	-9.4074	-8.6282	-12.284	-10.384	-11.299	-12.119	-13.976	-13.912	-12.334	-13.885	-13.681	-12.516	-10.849	-13.881	-11.263	-10.598	-12.422	-12.893	-11.807	-11.984	-11.903	-10.085	-10.809	-12.681	-12.358	-11.878	-10.956	-11.415	-11.302	-10.93	-10.404	-10.891	-11.432	-11.954	-11.864	-11.744	-11.498	-11.349	-9.0093	-9.7975	-11.007	-11.141
-11.393	-12.835	-13.761	-12.198	-11.379	-12.918	-13.729	-13.153	-11.406	-11.983	-11.084	-12.148	-12.014	-10.857	-11.373	-10.232	-12.718	-13.259	-12.453	-9.659	-13.572	-13.222	-10.889	-11.745	-10.798	-11.315	-10.953	-13.041	-10.845	-10.609	-10.349	-10.688	-12.016	-11.261	-12.081	-10.683	-9.1414	-10.365	-10.839	-9.5659	-12.953	-12.411	-11.86	-11.407	-12.69	-12.643	-10.08	-10.331	-10.786	-10.886
-11.086	-8.6206	-8.4772	-10.283	-9.31	-9.1704	-9.4411	-8.3294	-7.9688	-8.469	-10.176	-7.9965	-8.3883	-10.649	-8.9617	-7.7331	-9.8933	-6.9797	-10.899	-8.2894	-7.2558	-8.8106	-9.2632	-7.6403	-10.859	-7.4085	-10.918	-10.976	-6.838	-9.1621	-9.0266	-8.1193	-8.9514	-10.246	-9.5571	-9.8992	-11.445	-10.321	-8.462	-8.9009	-9.0998	-7.4535	-9.389	-8.9505	-9.0927	-9.2833	-9.1792	-9.1984	-7.77	-10.064
-12.63	-14.941	-13.828	-14.3	-12.351	-13.705	-12.628	-13.208	-12.922	-15.403	-11.77	-13.757	-12.027	-13.657	-14.593	-13.15	-12.158	-12.24	-13.223	-14.28	-14.427	-13.859	-13.018	-13.179	-12.788	-13.198	-13.823	-14.043	-12.634	-14.754	-13.278	-14	-14.351	-13.676	-13.103	-15.073	-16.123	-13.483	-11.297	-10.515	-11.994	-11.834	-16.156	-14.318	-14.636	-13.284	-11.318	-14.042	-12.665	-12.954
-13.395	-11.676	-10.84	-11.727	-10.15	-12.567	-11.584	-10.825	-12.172	-12.107	-12.255	-10.217	-9.4643	-10.656	-11.008	-12.284	-9.6741	-10.252	-14.084	-11.276	-13.74	-13.821	-11.562	-10.082	-9.2462	-12.227	-10.271	-10.086	-11.402	-11.007	-9.9835	-10.332	-12.203	-13.259	-11.182	-11.964	-10.988	-11.865	-12.187	-10.538	-13.098	-10.448	-11.474	-10.963	-11.411	-11.122	-12.495	-11.769	-10.424	-12.277
-2.5097	2.1356	-0.39734	-0.56432	-0.58048	1.1471	-0.87307	-0.030516	-0.74135	1.2566	-0.71733	-1.9789	-0.55302	-1.241	-0.19084	1.1773	0.6144	0.68362	-2.2539	-1.8451	-0.5107	-0.84663	2.6622	-0.40945	1.0685	-2.3911	-1.0685	-1.1752	-2.4372	-0.096937	-0.15839	-1.1307	0.85155	-0.46982	0.43611	-0.33399	0.6516	1.4903	-0.88259	3.0582	-0.096692	-0.44177	-1.8606	-0.45893	-0.56784	0.67068	-0.39333	-0.41224	-1.2255	0.3908
-14.146	-12.613	-12.225	-11.049	-12.754	-14.392	-13.72	-12.715	-12.893	-14.346	-11.804	-12.186	-11.979	-13.748	-12.88	-13.857	-11.39	-13.91	-13.267	-12.56	-12.288	-13.463	-11.098	-14.332	-12.224	-16.081	-13.598	-12.656	-12.035	-10.643	-15.03	-13.192	-15.733	-14.221	-12.17	-14.317	-15.092	-13.109	-13.791	-15.635	-14.387	-12.071	-11.873	-11.709	-11.834	-12.854	-14.336	-14.749	-13.876	-11.744
-3.1819	-2.5197	-3.3337	-4.7818	-2.5276	-2.404	-5.5716	-4.6755	-3.3298	-4.492	-2.5482	-5.0929	-4.7226	-4.6521	-3.0094	-2.8242	-4.5105	-4.1883	-3.5636	-2.5872	-3.0279	-4.9299	-3.5583	-4.789	-4.626	-4.3732	-4.6509	-1.5339	-2.6953	-5.1997	-3.2158	-1.772	-3.3364	-2.2436	-5.2253	-2.9982	-5.0132	-4.7392	-4.4244	-1.4387	-4.3054	-6.2277	-5.4679	-4.9773	-3.5851	-5.5091	-4.1768	-5.0621	-4.6344	-2.4808
-12.439	-11.051	-10.748	-13.701	-11.931	-11.087	-13.502	-13.879	-12.045	-14.023	-11.046	-12.54	-13.078	-13.493	-12.237	-12.54	-12.406	-15.461	-11.228	-11.877	-11.938	-10.969	-13.893	-15.869	-12.548	-12.269	-14.518	-11.599	-15.066	-12.14	-12.699	-13.703	-14.066	-11.216	-12.057	-13.961	-13.104	-14.491	-12.243	-14.238	-13.562	-14.619	-13.636	-12.257	-14.827	-13.803	-14.152	-11.988	-13.349	-12.608
-12.716	-16.383	-15.299	-14.203	-13.253	-14.744	-14.132	-15.224	-13.397	-14.989	-14.729	-15.908	-14.35	-15.438	-14.172	-13.506	-14.479	-13.504	-13.063	-16.471	-13.201	-12.287	-17.056	-15.344	-16.297	-14.274	-16.969	-15.282	-14.806	-13.794	-15.797	-16.517	-15.358	-17.002	-15.559	-11.942	-12.87	-15.115	-14.265	-12.256	-13.016	-13.549	-16.461	-14.638	-13.648	-15.939	-13.443	-13.914	-16.403	-16.054
-13.804	-16.659	-14.146	-15.151	-16.366	-14.095	-15.565	-12.551	-14.529	-15.626	-14.146	-15.541	-14.687	-14.816	-17.001	-13.518	-14.257	-17.829	-14.889	-15.485	-15.572	-13.941	-13.834	-14.295	-14.09	-14.715	-15.167	-15.769	-16.219	-14.995	-15.697	-14.554	-13.779	-15.166	-12.768	-14.675	-15.315	-15.496	-15.632	-15.92	-15.319	-14.791	-13.988	-14.279	-14.028	-12.965	-14.559	-14.314	-14.306	-15.317
4.647	4.9101	5.7905	4.1243	4.1402	4.2637	5.9936	5.524	5.5986	5.8852	5.2411	3.4365	7.3577	5.7884	5.8755	6.3347	4.9681	6.0247	4.3855	5.0408	4.8619	3.7269	6.6843	2.7469	6.0759	6.0128	7.2262	5.9425	3.7073	5.4164	3.8908	6.8304	5.4605	4.3746	1.6317	5.9472	6.1222	6.046	5.126	3.1579	4.6811	4.1558	5.1	2.9273	5.3379	4.0299	1.1325	6.0101	7.6527	4.7905
-6.3552	-6.6762	-7.6178	-8.0141	-5.7938	-7.6521	-6.0866	-7.6732	-7.8656	-6.1056	-7.924	-8.2961	-8.9499	-6.4972	-6.5747	-9.2093	-6.8611	-7.0666	-5.378	-7.3624	-7.0198	-7.3129	-9.7081	-5.1607	-7.4815	-9.3203	-7.7142	-5.5129	-7.6086	-8.1222	-6.4677	-8.4929	-5.6399	-5.8882	-8.8413	-8.9734	-5.3565	-5.1457	-7.0825	-7.4943	-7.4335	-7.856	-8.3506	-6.3551	-6.9774	-7.9294	-7.3017	-9.3666	-9.0485	-7.5284
-0.27281	-3.7763	-1.0465	-3.4528	-4.502	-1.4982	-0.91063	-3.9694	-2.8456	-2.2619	-1.549	-2.2549	-2.8168	-1.6104	-1.8049	-2.1223	-1.6828	-1.4348	-1.3811	-3.6771	-1.4145	-1.0219	-2.3145	-0.34815	-2.6697	0.54483	-3.1777	-4.406	-2.6703	-4.0289	-3.0382	-2.7233	-4.4848	-2.7782	-4.4007	-2.1189	-2.1769	-2.211	-1.5824	-3.9356	-2.6605	-3.8774	-3.1414	-1.0548	-4.6717	-4.0343	-3.0343	-3.5798	-3.0432	-3.8181
-9.4313	-10.807	-8.1028	-6.5223	-7.9848	-9.6635	-11.325	-8.5685	-10.627	-9.6804	-9.1984	-8.9479	-6.9851	-9.1089	-8.7083	-7.3556	-10.461	-9.8322	-8.4277	-10.428	-8.8668	-9.3853	-8.6544	-11.09	-9.0511	-9.403	-7.6267	-10.634	-7.1964	-11.888	-9.9913	-8.2633	-12.208	-10.621	-12.13	-11.754	-10.343	-8.2711	-8.4191	-10.882	-9.6236	-8.6696	-8.5077	-6.9974	-8.6747	-7.1734	-7.7237	-9.0821	-8.4122	-8.6217
0.50016	-1.0741	-0.19871	1.7192	-1.51	-0.37269	-1.202	0.64037	-0.24279	-1.6174	-0.18634	-0.90139	-0.61478	-2.7413	0.77674	-0.65137	-0.046179	0.87602	-0.92942	-0.88274	0.92689	2.389	-0.95283	-0.73345	-0.72573	1.7352	-0.55413	-0.62324	0.015405	0.9592	2.8475	-0.038331	-0.7928	-0.54854	-0.85849	-1.0116	-0.23188	-1.4879	1.9491	0.86309	0.50723	-1.5054	-1.1623	0.46047	0.066836	-0.053036	-0.99571	1.2155	-1.1134	1.4293
-5.0923	-1.8963	-0.68126	-3.9616	-2.4251	-2.1791	-3.5151	-2.0322	-1.4929	-1.6273	-2.8278	-0.4007	0.50064	-3.3107	-3.4156	-3.6218	-1.4453	-2.0142	-2.7521	0.036132	-1.6261	-2.3392	-0.52726	-0.93982	-1.411	-0.63681	-0.72339	-1.1629	-1.3667	-2.473	0.074457	-1.8041	-4.1046	-1.2752	-3.2709	-0.27727	-1.4698	-4.1904	-2.0229	-1.8503	-2.5483	-4.0764	-1.3293	-1.9382	-3.8377	-2.9998	-2.5562	-0.23037	-2.8822	-0.81213
-0.4009	-0.96584	-1.0753	-3.2246	-1.7752	-0.96301	-1.1716	-1.559	-1.0082	-1.6887	-1.0291	-1.7164	-1.1165	-2.727	-2.6309	-0.2229	-0.61643	0.91737	-2.2896	-3.2672	-1.9493	-1.4487	-5.1743	-0.65708	-2.7495	-2.539	-0.89919	-2.5677	-1.429	-0.17258	-0.98062	-3.107	-1.587	0.99727	-0.81155	-2.9054	-0.61027	-0.05017	-3.1812	-1.4551	-3.1711	-0.7017	-1.8875	0.22437	-0.62344	-1.9818	-1.5416	-1.3013	-2.096	-1.6615
0.5836	1.6878	-0.89583	0.63595	1.3206	0.38972	0.058116	0.034943	1.1093	1.0346	-0.25763	0.99976	2.1479	0.3601	-0.10952	1.0539	-0.81105	0.60966	-1.3509	0.33224	0.67207	0.23717	-0.36286	0.093239	0.021794	-0.53835	-0.040225	0.22311	0.35864	1.8199	-1.1552	1.1361	1.2614	0.38249	-0.16021	1.0063	2.4436	0.35559	2.7804	-0.13018	2.037	1.0223	1.146	-1.9993	1.6333	-0.52539	-0.033808	1.0176	1.0805	1.607
0.68266	-2.7432	-2.9093	-3.5003	-2.836	-3.1601	-5.0974	-5.6686	-2.5172	-5.1535	-3.1262	-2.2402	-5.199	-4.5038	-0.99934	-3.4768	-2.5846	-2.423	-4.0104	-4.2934	-2.8118	-2.1544	-4.3046	-5.2815	-5.2681	-8.2333	-5.4506	-5.0226	-3.3204	-4.3492	-4.3259	-3.9179	-1.6755	-6.1326	-2.6202	-2.7124	-6.0901	-3.6098	-2.6259	-4.947	-2.6088	-2.4375	-3.3181	-3.7303	-3.4719	-3.8841	-2.7448	-3.2166	-3.0503	-3.706
-5.0964	-1.6305	-5.2089	-5.177	0.096624	-3.21	-3.3342	-2.9056	-1.6385	-5.7043	-4.1954	-0.57914	-3.9105	-3.637	-0.40267	-5.0089	-1.9411	-3.4616	-3.6732	-1.5984	-3.8396	-5.1945	-4.2094	-3.7274	-2.8645	-0.87225	-3.1672	-3.6482	-1.9108	-2.2432	-3.6571	-2.4466	-3.6166	-4.3659	-4.1959	-5.1313	-3.8764	-5.259	-2.6854	-3.409	-2.2131	-4.5064	-0.3483	-4.2207	-0.95921	-3.1847	-3.521	-2.2382	-3.691	-4.2096
-10.17	-11.635	-10.826	-13.241	-9.9523	-12.026	-10.777	-13.555	-12.623	-9.3528	-10.959	-10.191	-14.991	-10.334	-11.561	-10.484	-12.166	-9.991	-13.501	-13.331	-11.603	-11.816	-11.82	-11.886	-9.187	-11.032	-13.201	-11.55	-11.28	-12.647	-10.984	-9.884	-10.659	-11.728	-10.974	-11.58	-9.6052	-12.808	-11.171	-9.032	-11.389	-13.521	-12.888	-12.087	-11.169	-11.265	-13.655	-11.454	-10.316	-11.891
-13.197	-14.171	-16.113	-13.879	-14.311	-14.654	-13.522	-14.717	-12.711	-16.46	-14.202	-11.856	-14.284	-14.49	-13.578	-15.17	-14.91	-13.782	-11.538	-12.77	-14.168	-14.126	-13.251	-11.715	-14.842	-14.199	-12.986	-15.16	-16.565	-14.024	-14.584	-13.842	-12.686	-13.069	-12.269	-13.687	-15.038	-12.602	-14.791	-15.007	-13.736	-14.452	-12.55	-17.334	-10.302	-14.428	-13.563	-13.776	-15.223	-12.619
-9.2366	-9.5825	-9.4835	-10.301	-11.481	-10.487	-8.6339	-10.006	-10.481	-10.448	-9.864	-10.13	-6.9807	-10.944	-8.7847	-9.0301	-9.0692	-6.8242	-9.2167	-10.35	-7.3896	-8.965	-8.1104	-8.5872	-9.018	-9.2042	-7.9445	-10.691	-8.732	-10.531	-6.4986	-6.7491	-9.177	-9.2682	-9.8094	-8.8182	-10.044	-9.8918	-8.7535	-9.8692	-9.704	-9.3794	-9.4209	-9.0264	-10.085	-8.0834	-9.3693	-9.4899	-10.977	-11.445
-1.7608	-3.7617	-3.873	-2.3822	-4.2885	-2.0282	-3.1835	-1.9525	-4.9466	-3.5908	-1.5029	-4.1419	-1.4008	-2.9867	-3.4688	-4.1549	-3.5998	-0.9723	-3.951	-4.5487	-0.3518	-1.8972	-2.2562	-2.9672	-5.6034	-2.3201	-4.5714	-4.338	-2.8081	-2.873	-1.8205	-2.2738	-3.3962	-3.8198	-5.1819	-3.665	-2.4922	-2.8499	-3.6041	-2.3295	-2.1857	-3.2749	-3.2783	-3.4993	-5.6727	-3.7577	-3.4533	-1.6014	-1.6515	-2.7562
-3.1472	-3.7369	-2.5363	-5.1312	-2.3453	-3.0618	-4.381	-3.1885	-6.296	-3.5141	-4.58	-2.3836	-4.1119	-5.4094	-2.3733	-2.9673	-1.1928	-2.9659	-5.4943	-3.2724	-5.0819	-4.9339	-2.1491	-4.3462	-4.2818	-2.6054	-5.1375	-4.7061	-3.8758	-5.9175	-4.1999	-4.4182	-4.8422	-3.0527	-4.0168	-4.0808	-3.8637	-2.1926	-3.4963	-5.1535	-3.0576	-2.4298	-4.0438	-3.4636	-5.3947	-4.9417	-4.3869	-4.2095	-3.2206	-2.0194
-7.0784	-8.3296	-10.89	-10.034	-9.0742	-8.071	-7.8007	-8.9388	-9.6844	-11.13	-8.4189	-9.0554	-9.7047	-7.5087	-9.0633	-9.3326	-8.4194	-9.5356	-8.6012	-8.2796	-10.295	-10.89	-9.2213	-9.874	-10.635	-8.3714	-9.1669	-10.661	-7.3977	-10.895	-10.168	-7.0576	-9.9744	-7.8592	-9.4714	-8.7197	-11.637	-7.5781	-8.9016	-9.0465	-9.3563	-9.1344	-9.054	-11.233	-7.4541	-9.6793	-8.8294	-10.533	-7.6587	-8.3802
-7.9368	-9.3265	-5.3641	-5.3671	-3.1817	-4.9783	-5.7756	-3.9626	-2.9278	-6.6779	-5.2074	-4.2778	-4.2927	-7.4581	-6.3288	-6.4522	-5.9132	-6.0245	-6.9997	-5.3351	-6.455	-6.0821	-7.8156	-8.1987	-4.121	-5.5333	-6.7254	-4.7706	-5.2113	-4.0464	-5.6801	-4.3304	-5.9895	-5.8269	-4.8584	-6.3427	-6.1473	-5.9341	-6.3606	-6.0077	-4.6672	-4.9285	-3.5453	-5.7556	-6.1872	-6.428	-4.0723	-4.3793	-5.0987	-6.0597
-10.152	-11.584	-13.204	-10.461	-12.254	-13.949	-11.372	-11.86	-10.229	-12.4	-12.036	-10.682	-10.793	-10.953	-14.19	-13.184	-11.983	-12.331	-11.767	-13.433	-13.673	-10.622	-10.75	-11.358	-13.744	-9.1248	-10.931	-11.292	-13.045	-13.523	-12.997	-12.77	-9.0314	-11.727	-13.835	-12.821	-14.045	-11.127	-10.34	-11.619	-11.025	-12.519	-12.544	-11.482	-12.023	-12.134	-11.017	-13.45	-12.355	-11.95
7.8098	5.2032	6.5801	7.5869	10.122	8.953	8.3737	7.9497	7.0951	4.7744	7.7252	4.6164	7.3006	9.2064	8.2745	7.8539	6.0143	8.0202	7.4524	6.8895	6.8899	7.2181	6.5687	8.5229	5.6964	5.7564	6.3175	5.53	7.4075	6.2775	6.5507	6.1231	7.9335	4.4884	4.8681	5.0882	4.8875	8.7618	5.3815	6.0213	7.2672	8.2053	5.3419	4.6005	7.9998	9.112	7.4342	5.5929	7.0995	6.8126
2.7353	4.5356	3.3927	3.4711	3.4419	1.4582	4.1722	2.8981	0.94043	2.1689	0.86956	2.7364	0.029996	3.9936	4.4495	2.6117	2.1821	4.1145	4.0924	1.9803	2.4144	1.6954	3.9949	2.0568	3.8585	4.7947	0.68369	3.695	2.691	2.9287	4.1335	3.0904	1.8004	1.0991	1.7718	4.3374	2.9902	4.2246	4.6983	2.3933	3.6286	2.9245	4.084	6.8737	2.5645	3.803	3.4668	5.4182	3.4274	1.3323
-13.54	-14.216	-12.913	-11.313	-13.933	-12.386	-13.235	-12.877	-13.78	-14.491	-13.4	-14.413	-12.862	-13.825	-13.892	-13.102	-10.343	-14.675	-13.537	-10.806	-13.806	-14.64	-13.261	-12.418	-14.362	-13.41	-12.709	-14.208	-14.109	-12.751	-14.205	-13.006	-14.196	-14.118	-12.959	-10.925	-12.932	-11.964	-13.974	-13.596	-12.768	-13.22	-13.995	-12.887	-14.733	-14.164	-10.513	-12.47	-13.965	-10.92
-0.050099	-1.2135	-2.0001	-0.35984	1.1608	0.2471	-0.096439	0.26184	1.7729	-0.53832	-0.6984	-2.427	-0.45531	-1.4893	0.057046	0.45134	-1.0266	-0.76305	0.29172	-1.3283	-0.049395	0.79324	0.88069	-0.72155	-0.36925	-1.5308	-1.006	-2.0997	0.55975	-2.751	1.4354	-0.43519	0.021466	-2.2971	0.10495	1.296	1.1996	-0.28855	-0.4379	-0.55446	-1.9755	-1.4512	-0.46076	0.32428	-0.31807	-0.97834	-0.34835	1.2684	-2.9373	-0.9006
-14.265	-11.524	-10.773	-12.227	-11.931	-11.993	-11.234	-10.347	-12.174	-12.529	-11.753	-10.5	-12.278	-11.513	-13.009	-8.9712	-10.694	-12.661	-10.241	-9.754	-12.419	-9.1898	-9.4615	-14.266	-13.817	-12.965	-11.107	-12.042	-11.905	-11.503	-11.576	-14.011	-12.369	-10.55	-12.205	-11.572	-12.017	-11.18	-13.151	-11.893	-8.2073	-13.354	-11.589	-10.493	-9.7234	-13.108	-11.562	-11.195	-14.383	-9.9549
-0.83157	0.4399	-0.70683	-0.89148	-2.4553	-1.6903	-3.2888	0.19575	-0.29865	-2.6119	-0.70656	-1.7994	-1.1986	-0.50489	0.47798	-1.6448	-2.1696	-0.86226	-1.1745	-0.78375	0.32121	-1.3161	-2.56	1.839	-3.0606	-2.0389	0.88634	0.83763	-3.2194	-1.4957	-2.6714	-1.9246	-3.3057	-0.92917	-3.7773	-1.1242	-0.36448	-2.1347	-0.22145	-1.0425	-0.32188	-3.135	-3.2667	-1.4968	-1.3932	-1.677	-1.8947	-1.3108	-0.36003	-1.4811
0.43328	-0.65767	0.43923	-6.472	-0.52451	-1.0338	0.4042	-1.686	-0.11427	-0.60508	-1.9237	-4.6548	-2.928	-3.1837	-0.93074	-1.8578	-2.6203	-0.89117	-4.9674	-3.1235	1.3945	-0.66516	-0.54143	-1.393	0.35815	-1.8608	-3.8031	-0.75544	-1.4232	-2.254	0.49482	-2.9044	0.5017	0.33292	-2.948	-2.0696	-2.5085	0.55593	2.269	-1.2844	0.097411	-2.0394	-2.0941	-2.4523	-1.8471	-0.047996	-1.9133	0.03949	-1.9981	-0.39012
2.1641	2.6583	4.2372	4.1048	1.8165	3.2103	0.84659	3.9672	3.729	2.0174	3.7764	2.5172	5.0886	2.7643	2.2133	1.4494	2.2484	3.9999	0.19902	2.8841	2.9721	1.0987	2.8261	4.4537	3.4241	6.6333	3.4617	5.2761	3.8013	1.6953	3.1919	3.6755	4.1531	3.2012	2.3821	5.7261	2.8773	2.6558	3.6752	2.5104	1.9311	2.899	3.698	1.5886	3.1078	2.2647	2.9976	3.8467	4.2963	1.7466
-7.5822	-9.5463	-7.5452	-6.1526	-9.7505	-7.8953	-10.358	-6.6671	-7.0483	-10.506	-6.2416	-7.9154	-8.4435	-7.1538	-9.1623	-8.9419	-8.6924	-8.3454	-6.4236	-7.8844	-6.363	-9.7977	-9.4553	-7.6714	-6.7283	-7.0926	-8.2396	-7.2339	-7.4052	-6.9428	-8.425	-8.3195	-9.4266	-9.5863	-8.6099	-7.6327	-7.916	-6.9178	-5.0597	-7.454	-7.7811	-9.7457	-7.2173	-7.9468	-7.6985	-6.9267	-6.9486	-7.1689	-8.491	-10.451
-15.152	-12.606	-14.097	-11.607	-11.405	-13.38	-14.503	-16.121	-13.946	-10.58	-9.181	-13.468	-13.641	-10.954	-13.014	-14.011	-12.508	-13.129	-14.028	-13.826	-13.03	-11.845	-13.134	-13.255	-12.849	-13.036	-11.617	-13.898	-12.647	-13.915	-12.936	-12.873	-14.096	-13.543	-14.459	-11.63	-10.946	-13.347	-10.956	-12.797	-12.021	-11.599	-14.421	-11.493	-12.8	-12.778	-15.516	-12.799	-13.299	-13.852
-8.8363	-11.928	-11.439	-11.392	-11.19	-12.886	-8.8159	-9.8204	-10.967	-8.8865	-10.587	-11.099	-10.327	-8.5616	-10.453	-12.672	-10.476	-10.956	-10.587	-12.25	-11.514	-11.027	-10.621	-11.101	-14.183	-13.576	-11.601	-13.708	-10.919	-12.716	-11.019	-10.561	-11.085	-10.91	-10.41	-10.963	-11.939	-8.6001	-10.582	-10.476	-11.947	-10.89	-10.325	-11.44	-11.772	-12.239	-10.247	-12.642	-10.101	-6.8
3.7972	3.2653	2.8416	5.2575	2.7626	4.2556	5.0309	5.4795	4.946	3.3494	5.3877	5.7324	5.2413	4.7688	4.6312	5.8308	5.2558	4.004	2.3514	5.0677	3.8032	6.2419	4.8193	6.9299	3.4665	4.4087	4.8572	4.609	3.6963	1.8569	3.5246	3.2999	3.6553	4.3504	5.1788	2.2887	6.3967	4.2051	3.817	5.8326	6.1537	5.0884	5.2148	5.2823	3.8449	3.0478	3.2679	5.656	6.4482	4.2048
-0.77116	-1.7216	0.32197	-1.59	-3.4671	-2.6342	-1.6162	-0.74383	-2.6507	-1.3537	-2.6159	-4.6149	-1.6302	-1.4682	-3.8079	-0.66366	-3.2986	-0.60634	-1.7745	-2.6849	-2.6646	-2.0207	-1.0265	-1.6052	-1.2436	-0.38686	-1.0305	-0.85131	-1.3833	-3.3838	-2.3099	-2.3763	-0.61095	-2.6428	-2.205	-0.85186	-1.6453	0.29662	-1.5174	-1.8182	-2.4732	-0.74745	-1.6048	-0.97434	-0.53101	-3.1455	-3.0934	-2.4688	-1.0991	-1.6524
-12.482	-12.379	-12.604	-14.378	-16.879	-14.403	-13.166	-14.86	-14.245	-12.906	-13.101	-14.525	-13.584	-13.234	-17.172	-14.527	-13.622	-13.533	-14.752	-10.416	-14.162	-14.817	-15.259	-13.797	-14.154	-12.302	-14.011	-13.848	-14.589	-13.072	-15.737	-11.913	-12.975	-14.526	-14.254	-13.029	-14.567	-11.872	-14.992	-14.79	-13.986	-16.322	-16.09	-12.481	-13.428	-15.595	-15.35	-14.594	-13.774	-15.343
8.1759	8.8952	6.874	8.9933	7.6893	6.7233	10.436	8.6403	7.4198	9.6998	8.0277	9.6278	9.453	7.9031	8.4408	6.9026	7.3654	8.1108	9.6731	6.5924	9.3543	9.1124	8.3604	8.4299	10.817	8.0146	10.356	8.0251	7.631	8.4507	8.3086	8.4121	9.3585	7.498	6.5393	9.9033	8.536	7.7306	10.269	8.0582	9.1912	5.8311	5.9582	8.1227	6.827	8.0507	7.9554	6.1323	10.332	8.0536
-0.15373	0.54173	-3.7183	-2.2751	-4.3472	-4.4132	-3.6496	-1.3814	-1.6954	-5.9791	-4.3109	-2.5601	-2.6561	-4.5653	-0.98334	-4.409	-1.3364	-1.2924	-3.6225	-4.9161	-5.1558	-2.019	-6.7761	-2.8776	-3.7305	-4.5301	-4.9021	-4.3927	-0.83794	-3.4562	-1.7437	-1.3063	-3.7205	-2.894	-4.3656	-1.6805	-2.3753	-3.6147	-4.3444	-2.6362	-2.1479	-6.2102	-4.038	-4.7109	-4.4204	-5.5853	-1.8555	-3.0494	-3.8653	-3.2812
-1.8983	-0.7538	-2.1362	-0.88996	-2.9629	0.12497	0.96564	-1.8505	-0.11636	-0.32245	-2.4461	0.3916	-0.7437	-1.4466	-0.47904	-2.5438	1.2419	0.36895	-0.078843	-1.0959	-2.5546	-0.18994	0.14385	-2.0163	-1.5704	2.2337	-1.5295	-2.154	-0.51781	-2.0459	0.90541	1.166	0.98013	0.61578	0.59022	-0.97308	-1.4845	-0.31684	0.60819	-0.52072	-0.77695	0.27733	0.24059	0.26944	-0.80925	0.27507	-0.59842	-0.63705	-3.8081	0.47344
-0.56167	-1.1273	-0.20226	-1.1397	-0.54755	2.8996	0.64878	-1.1293	-1.297	-0.99727	-1.5548	1.4133	-1.7857	-0.31401	-1.3617	-0.85673	-2.5615	-0.037169	-1.4956	-0.058563	-2.9232	-0.71315	-2.0121	1.456	-2.0311	-1.5346	-0.26256	1.2086	0.50538	-2.0925	-1.561	-0.53297	0.59971	-0.032026	-1.9097	1.4824	1.8269	-1.1808	0.41893	-0.69237	-0.48947	1.7827	-1.6408	0.62815	-2.0101	-1.0954	-3.5818	0.22741	-0.057197	-2.8323
-11.473	-12.613	-13.786	-13.766	-14.98	-13.324	-13.472	-13.076	-14.831	-13.1	-13.655	-11.923	-16.744	-14.361	-13.148	-14.423	-13.001	-12.727	-12.658	-16.053	-12.672	-10.393	-12.295	-11.337	-13.914	-13.337	-14.137	-14.09	-13.988	-13.729	-14.98	-14.675	-13.109	-14.207	-12.308	-13.512	-11.752	-12.056	-12.012	-13.279	-13.644	-11.565	-12.731	-12.854	-14.02	-12.913	-11.671	-13.608	-13.71	-14.327
0.084495	1.9128	0.1135	1.4837	3.8364	3.3074	2.4002	3.5257	0.57497	2.0021	1.4169	0.03471	-0.047556	2.8735	0.42181	1.3563	-0.34932	1.2236	2.4891	1.2577	-1.2491	2.6641	1.4788	0.75135	-0.71123	-0.97095	0.68522	0.4892	2.6065	1.4123	1.6823	3.2856	-1.886	1.6471	2.2768	0.48632	1.031	1.4204	1.8821	1.6383	2.4496	2.3151	2.363	2.7518	2.0521	4.2815	2.8563	0.96652	1.6341	2.5247
5.6305	6.1829	5.1165	4.5786	5.4481	5.0127	4.0743	3.7072	1.8776	4.5074	3.4087	7.0915	4.1251	3.1591	4.6894	4.7044	3.2369	2.068	5.4479	2.7161	6.1696	3.8591	4.5121	5.1755	4.4986	6.8399	3.6595	3.5035	2.6445	4.7652	4.0072	3.1814	3.0069	5.2931	3.9316	4.9686	5.0423	5.4066	5.5274	5.6973	3.2873	3.0971	4.3919	4.1193	5.7818	2.1874	5.656	4.6087	6.3366	2.4561
4.806	6.0228	11.149	6.6122	7.6394	9.1281	8.1247	8.557	9.3118	8.8727	8.8054	9.2726	7.5865	8.7437	10.197	8.0072	9.2297	7.5517	7.6633	11.27	8.4444	8.5406	9.799	9.9025	8.1765	6.1217	8.3973	10.227	6.8618	7.846	8.7645	8.0887	6.8728	9.6059	11.803	5.2685	9.6709	9.0651	8.5416	8.4582	5.8008	7.1674	5.7213	10.446	7.8516	9.533	7.0531	9.9506	6.3091	7.5998
-22.279	-22.751	-22.049	-19.19	-20.334	-22.691	-22.685	-22.449	-21.706	-24.386	-22.742	-21.168	-24.604	-21.388	-21.679	-22.875	-23.927	-23.203	-23.48	-20.62	-21.258	-23.829	-22.134	-22.343	-21.552	-21.264	-18.612	-20.282	-22.384	-22.611	-22.166	-22.852	-24.159	-23.981	-23.849	-24.982	-22.187	-23.144	-22.447	-22.578	-24.151	-19.834	-23.47	-21.16	-22.223	-21.958	-21.811	-23.329	-22.654	-22.391
-1.1344	0.74986	2.3181	0.77754	1.1754	-1.3312	-0.42927	2.6492	1.5973	-0.38727	-1.3311	0.73401	-0.11141	-0.21198	-0.58596	-1.4151	0.70434	0.093027	-0.74994	-2.5563	0.5044	-3.0638	-1.3171	1.2632	-2.0982	2.2869	-0.50979	0.7581	0.26263	-1.6919	-2.1419	1.5847	-0.99478	-0.83294	1.0393	0.35551	-1.4704	-0.97999	0.998	-0.6798	-2.2434	-0.74215	-0.19475	1.0605	-0.62929	2.8128	-0.91592	-0.81295	-1.8777	-0.043592
-1.4514	-2.2752	-3.0938	-2.6245	-0.88298	-0.52647	-2.3579	-1.0159	-0.18742	0.11193	-2.0065	-2.0691	0.19575	-1.7023	-0.27093	-0.66157	-0.53521	1.5254	1.6111	0.61709	-1.2409	0.94293	-3.3339	-1.2424	1.5954	-1.984	-1.6036	-1.9388	-2.2767	0.47305	-1.658	0.72521	-0.41993	-1.3918	-0.48202	-1.352	0.69639	-1.3641	-1.7977	-1.1602	0.18448	-0.42013	-4.5365	-0.31696	-1.2482	-4.175	-2.0032	-0.71784	-2.1305	0.06275
-23.27	-21.535	-22.531	-21.656	-23.51	-21.795	-23.039	-22.419	-20.136	-22.333	-21.465	-22.092	-20.259	-18.493	-22.845	-22.593	-20.415	-22.867	-21.42	-21.769	-21.079	-20.94	-23.08	-21.475	-25.879	-23.18	-21.59	-22.658	-23.086	-25.79	-21.942	-23.759	-19.651	-23.448	-23.662	-20.615	-22.095	-22.25	-21.918	-22.96	-19.569	-22.234	-23.47	-23.188	-21.701	-23.956	-24.127	-22.529	-23.041	-21.006
-2.189	-1.2878	-2.6842	-2.3996	-1.7887	-2.9637	-3.0523	-2.8222	-3.5683	-2.9546	-0.22896	0.12722	-1.3015	-2.6564	-0.80702	-0.25466	-1.7091	-2.7392	-0.41453	-3.2339	-1.905	-1.1836	-1.355	-0.80332	-1.7973	-0.13381	-0.0099134	-4.7071	-2.3629	-1.2637	-2.4366	-0.60519	-1.2903	-1.4157	-0.82866	-3.5482	-0.31646	-2.2159	-0.37587	-1.7319	-1.3384	-2.4124	-2.144	-0.80169	-2.9489	-1.2892	0.12853	-2.2031	-1.8657	-2.9762
-6.8279	-5.7783	-4.718	-5.8364	-6.0382	-4.6314	-3.5297	-5.7658	-5.1256	-5.2155	-5.5889	-6.8132	-5.1864	-7.7299	-5.1315	-1.9474	-4.8244	-6.2123	-4.8417	-5.3127	-7.236	-5.589	-4.4505	-5.6849	-4.3909	-5.5272	-6.6767	-5.3491	-6.0509	-5.1672	-8.2995	-7.6621	-7.3403	-6.548	-4.1133	-6.523	-5.7149	-7.759	-4.9509	-7.3642	-6.8678	-7.1567	-9.0145	-6.8577	-4.0837	-5.4143	-6.1082	-4.4436	-4.7884	-6.4747
-23.569	-20.9	-20.69	-23.32	-22.782	-22.598	-24.26	-22.061	-23.685	-22.068	-21.974	-24.563	-21.875	-22.586	-22.244	-22.403	-24.679	-23.544	-21.212	-21.226	-21.93	-21.008	-24.588	-22.639	-19.487	-22.411	-23.854	-23.513	-19.454	-23.087	-22.481	-24.729	-20.32	-21.312	-21.207	-22.025	-22.892	-22.481	-24.69	-20.306	-21.548	-22.593	-21.687	-21.36	-22.911	-23.547	-23.324	-21.495	-24.181	-23.209
-0.28928	1.7599	1.637	1.6328	2.3822	-2.0971	0.68995	1.4073	-2.5639	-1.6846	0.21655	-0.71773	-0.48978	-0.0051203	-0.092849	0.41283	-0.70413	-0.22927	0.41469	0.67222	-0.34818	-0.42884	-1.1422	0.86244	-1.3841	-0.11008	-0.71739	-0.88907	0.59451	0.38957	1.2657	-0.23385	-0.45168	0.09952	0.61565	2.4374	2.2222	-0.052646	-1.272	-1.0134	2.4358	-2.0197	-1.819	1.7797	-2.3564	-2.176	-0.33286	2.2143	0.51301	1.8162
-7.0988	-6.7058	-4.0949	-3.0328	-4.724	-5.8476	-7.3198	-6.2452	-7.7749	-7.0477	-5.5014	-6.001	-5.487	-2.3573	-6.0833	-6.2498	-5.4102	-5.0653	-5.7887	-6.9631	-7.1779	-3.2142	-5.7809	-5.3055	-3.9309	-5.8601	-5.6189	-8.0698	-8.6969	-4.8372	-5.9159	-5.0814	-3.362	-5.0943	-5.9443	-6.5545	-6.2669	-4.7807	-5.2731	-5.3395	-4.3533	-5.9853	-3.2324	-6.5423	-3.66	-5.5215	-4.9743	-4.6892	-4.1387	-5.6025
-1.246	-1.7013	-2.5581	-3.015	-1.8564	-3.309	-3.2621	-2.5761	-2.3336	-3.8491	-0.4285	-4.1023	-3.0312	-3.8788	-0.11912	-3.8862	-2.3524	-4.0784	-3.2344	0.11857	-1.7061	-3.4077	-0.56769	-2.646	-3.4223	-1.5907	-3.9796	-1.8529	-1.683	-3.5112	-2.9311	-4.1449	-3.6358	-1.2322	-2.1704	-0.74	-1.5348	-4.6562	-4.1619	-3.0585	-3.5759	-4.4931	-2.9178	-2.223	-0.74815	-1.9548	-5.0662	-3.8649	-2.3568	-0.19515
-1.3922	-3.4156	-1.9053	-1.0333	-3.0315	-3.0141	0.46685	-3.2116	-2.9416	-1.9361	-1.3573	-1.7864	-1.8377	-1.3852	-1.8351	-2.6951	-5.671	-1.8729	-2.8748	-1.2613	-2.6208	-3.871	-2.1291	-2.6681	-2.4185	-3.466	-1.7405	-2.5685	-0.86454	-3.768	-1.7553	-2.828	-0.86516	-2.2468	-2.3006	-1.6608	-1.2828	-3.9608	-4.1787	-4.0534	-0.54716	-3.028	-2.3421	-4.5175	-0.33206	-1.3298	-1.4038	-2.9543	-5.074	-5.4972
-6.6969	-5.7848	-6.4241	-7.6235	-7.5306	-6.4832	-8.6782	-7.003	-6.3825	-5.9553	-6.0961	-5.7012	-8.8084	-4.6461	-6.2039	-7.0706	-6.577	-4.5103	-6.9816	-7.0671	-5.438	-5.8527	-5.3575	-6.7209	-5.5075	-5.2547	-4.913	-6.6906	-6.5825	-4.6572	-4.1532	-6.059	-6.3209	-4.8397	-5.7988	-5.5689	-8.9577	-6.4919	-5.7501	-6.453	-7.0395	-4.1772	-5.3224	-8.0291	-3.9031	-5.5305	-8.0926	-4.6825	-6.6692	-6.521
3.7229	3.0856	4.2361	4.4284	4.0921	4.7294	3.3872	6.2163	7.1988	8.224	4.9133	4.5974	3.8349	2.3633	4.9702	6.4084	4.8277	6.4903	4.9501	4.8046	4.3145	8.7154	4.5394	5.0976	4.3224	5.1003	3.4272	3.7359	4.4089	4.9973	4.2799	5.7161	5.1766	5.6195	3.0177	5.2334	2.9705	4.5128	3.8399	3.5865	4.7876	5.0772	3.0446	6.6053	4.5933	4.8283	5.3287	5.5179	3.1067	4.588
-5.1945	-5.4842	-5.1607	-3.0406	-1.1524	-4.3528	-3.2368	-5.099	-3.4531	-3.4208	-4.8593	-4.139	-4.9218	-2.6127	-2.7652	-3.3966	-6.0029	-4.7892	-5.8375	-6.2016	-5.8281	-5.4487	-3.948	-5.6604	-3.5688	-2.5853	-3.7725	-3.1216	-5.346	-4.4499	-3.5693	-6.0285	-6.6909	-2.8714	-6.0031	-2.6067	-3.8649	-5.8078	-3.9787	-2.8958	-2.7683	-4.4336	-4.0171	-4.2159	-5.821	-3.8933	-4.6898	-3.2129	-3.0743	-3.9998
1.5888	2.1823	0.48054	-0.85343	2.826	1.9256	0.045416	2.1958	2.2095	2.3722	-0.051257	2.3335	1.1759	2.5956	1.112	0.41414	0.67093	2.1397	0.16033	2.9699	1.3549	3.1912	0.5949	-0.81003	-1.2671	1.3194	1.6942	3.0509	0.56018	0.12948	1.5738	1.5757	2.9125	1.0457	0.14836	3.7711	1.3814	1.7123	0.88965	1.6403	2.8866	-0.12253	1.1085	3.0622	0.50156	0.45573	-0.98895	2.0492	1.4747	3.3749
6.7027	4.4622	6.8978	6.457	6.2822	6.3003	6.5393	4.6649	7.3337	7.2329	7.2098	7.041	7.5073	6.4914	7.1531	6.6691	7.1664	6.5725	7.7738	8.8117	7.3652	6.5377	6.4127	7.4106	6.2744	6.24	6.2237	6.3904	6.6587	6.5976	7.5772	7.0653	6.3772	7.4972	8.0654	7.8418	6.5129	6.2956	8.7326	8.7198	7.642	7.0349	8.2534	7.881	6.2431	9.1891	5.4987	4.3265	8.0008	4.6709
7.3593	7.7284	5.5608	5.0337	6.9081	7.9347	7.4023	8.4008	10.379	7.0994	5.457	6.5601	7.3152	6.7378	6.2732	7.3046	5.962	5.082	6.6238	6.7959	6.841	4.1481	7.1461	8.4224	5.0064	7.8489	7.8463	7.627	5.8242	5.8136	8.1466	7.5525	6.4167	7.0529	4.277	7.18	7.7367	6.9566	7.1488	5.5888	9.1157	7.5526	5.7968	6.9065	6.716	5.1001	8.094	6.1251	8.0471	7.809
-3.459	-4.8948	-3.7784	-2.5813	-2.7477	-3.1714	-3.2593	-5.1867	-1.1324	-4.657	-3.6526	-3.7352	-4.0035	-3.2803	-2.9754	-2.9168	-3.712	-4.0242	-5.6171	-5.042	-0.757	-2.8632	-6.234	-3.9637	-3.1972	-2.6847	-5.6198	-3.6969	-3.5953	-5.0798	-3.3653	-3.8556	-3.6053	-2.3061	-2.9959	-3.4276	-5.2878	-3.3466	-2.8753	-3.9545	-4.1363	-5.1146	-3.7892	-5.8301	-4.3957	-4.47	-4.9771	-3.6584	-3.051	-6.0976
-4.4704	-2.5315	-3.1888	-2.8403	-2.8543	-4.2813	-5.9721	-4.4092	-3.3858	-5.02	-1.5995	-3.8287	-2.8376	-4.426	-4.4246	-3.8955	-2.6995	-5.3569	-1.0942	-2.6251	-4.6446	-2.1413	-5.4682	-3.9965	-4.6725	-3.6949	-3.767	-1.952	-3.2708	-2.6883	-4.2506	-3.1876	-4.8392	-4.5531	-0.59302	-5.2443	-3.4011	-3.9332	-0.24479	-2.9103	-1.7334	-1.304	-2.603	-4.5406	-3.6221	-4.9622	-3.1677	-2.4052	-1.7936	-4.8453
-14.405	-14.806	-15.289	-12.932	-15.889	-11.767	-15.404	-13.432	-14.315	-13.908	-13.543	-13.71	-13.071	-13.149	-14.378	-15.559	-15.245	-14.605	-15.495	-14.807	-12.121	-14.579	-15.858	-12.894	-14.774	-13.238	-14.232	-13.995	-13.531	-14.348	-14.623	-12.936	-14.501	-14.329	-13.248	-15.007	-13.255	-12.945	-14.391	-13.943	-16.36	-16.151	-15.662	-11.733	-13.716	-13.85	-13.929	-14.57	-14.112	-12.767
-3.3443	-4.3421	-3.1284	-2.5534	-3.5337	-3.6384	-4.3336	-5.2192	-2.0118	-3.1106	-1.9028	-2.2583	-2.5469	-2.2979	-2.5592	-4.0332	-1.8935	-3.2485	-5.8764	-2.8243	-4.5283	0.17709	-3.1608	-5.0333	-3.5689	-3.3597	-3.427	-3.8956	-3.6367	-3.3949	-4.2826	-4.2274	-4.6556	-3.6207	-1.9204	-3.406	-3.4694	-4.2074	-2.2609	-4.1875	-3.8364	-3.8062	-2.9858	-3.4758	-4.2764	-2.0594	-2.0768	-3.8022	-3.7786	-4.7466
-0.9792	-1.0112	-1.2662	-1.9066	0.27199	-2.2311	-1.2613	-1.6767	-1.517	-0.6394	-3.364	-2.436	-4.1154	-1.7687	-2.6044	-2.9946	-4.2971	0.20902	-1.7254	-1.9151	-2.702	-0.13928	-1.7467	-0.64168	-2.6609	-1.9296	-0.23023	-2.4003	-1.2155	-3.0408	-2.0956	-2.5307	-2.1963	-2.5238	-2.9044	-3.3132	-2.4386	-1.7597	-1.5472	-0.95932	-2.9876	-3.6203	-1.0031	-0.85381	-2.1945	1.0607	-3.5279	-3.7107	0.12701	-2.0285
-5.0422	-3.3136	-4.7073	-4.5966	-4.7406	-2.3924	-3.5167	-2.8386	-3.37	-4.2207	-3.8386	-3.5006	-3.9336	-3.2116	0.059081	-2.3477	-3.8092	-1.624	-4.6793	-3.0673	-2.8124	-2.9436	-0.69089	-2.5217	-3.1402	-4.7878	-3.7165	-3.0948	-3.0599	-4.1115	-2.8839	-1.9522	0.22458	-3.8561	-2.0003	-3.364	-2.537	-2.7367	-2.3907	-1.664	-0.9482	-2.2263	-4.9937	-2.2813	-4.6708	-3.31	-2.3308	-1.4974	-1.714	-2.6229
0.81933	1.0947	1.341	1.7616	0.091254	-0.14583	2.185	1.7482	1.5698	0.057179	0.99425	-0.23713	2.1749	0.91601	-0.10729	1.5489	2.7358	1.0818	0.62304	1.7525	0.55555	2.0621	4.4845	3.6306	0.27679	2.1308	1.1145	1.2312	1.9667	0.93718	1.7177	2.7333	2.405	2.3744	0.98138	-0.38085	2.6548	0.43403	0.1965	0.68486	-0.55622	2.0069	-0.11455	2.7658	3.1912	0.6272	1.0699	3.8598	2.3269	1.9125
-19.826	-21.658	-22.053	-21.136	-22.865	-21.972	-21.231	-21.277	-20.298	-20.032	-21.611	-20.609	-21.091	-22.428	-21.878	-22.188	-19.678	-19.775	-19.47	-19.911	-19.82	-21.254	-20.691	-20.724	-20.692	-20.854	-17.36	-19.103	-21.417	-22.602	-20.39	-20.314	-22.315	-21.45	-22.041	-20.918	-19.978	-21.107	-20.136	-19.251	-20.158	-19.337	-21.755	-21.011	-20.413	-21.14	-19.03	-20.58	-20.179	-22.68
-7.3123	-10.085	-11.103	-9.6645	-8.8526	-11.638	-13.07	-11.319	-8.9782	-9.2814	-9.1356	-9.6291	-10.147	-8.4745	-10.569	-10.38	-9.2378	-8.0962	-11.086	-10.103	-9.0679	-9.1299	-9.5309	-7.8804	-12.822	-9.3204	-6.6389	-11.059	-11.103	-8.5784	-11.373	-9.4609	-11.377	-10.526	-10.177	-9.2683	-10.577	-10.503	-9.3465	-11.45	-8.584	-10.192	-11.612	-9.0747	-9.9644	-12.545	-11.717	-10.592	-9.4165	-10.016
-4.7317	-6.1857	-5.746	-7.608	-7.7953	-6.2754	-4.5076	-5.3284	-4.6857	-5.9947	-6.3686	-8.6551	-6.6694	-9.1849	-8.3479	-7.0162	-8.7279	-5.4609	-7.6735	-5.0323	-7.7092	-4.6641	-6.44	-6.8425	-8.9807	-8.4757	-5.7335	-7.6949	-5.7326	-8.7623	-6.4211	-6.7984	-7.2065	-6.9776	-6.0808	-4.7651	-6.601	-9.4439	-7.0874	-7.2986	-5.6908	-6.5885	-7.1938	-5.9964	-5.1107	-8.2261	-4.9312	-4.5688	-6.4396	-5.5672
2.0885	0.42416	0.72352	2.6559	1.869	2.0214	2.615	3.6457	2.2332	1.0048	1.8906	1.7235	0.34644	1.2663	-0.64351	-1.3302	1.6503	1.6318	1.3895	1.675	1.401	1.4561	1.2742	-0.53035	0.25818	0.19822	1.6	0.30787	3.2145	0.84298	2.6432	1.3712	1.7077	2.1763	2.0117	2.3007	2.0828	1.9308	0.55971	1.0189	1.9268	1.4942	2.2896	1.3232	0.52266	2.1544	0.46576	1.2697	-1.9611	0.7861
-22.017	-20.267	-20.426	-19.029	-18.327	-21.755	-19.994	-22.783	-22.633	-19.904	-19.795	-22.781	-20.122	-19.458	-21.125	-20.835	-19.762	-20.277	-21.299	-21.639	-21.383	-20.883	-22.758	-19.5	-20.659	-19.529	-21.986	-23.238	-20.816	-18.88	-21.053	-20.647	-21.318	-21.622	-19.331	-18.678	-20.381	-18.816	-21.539	-20.55	-21.568	-19.685	-20.292	-21.39	-20.407	-20.292	-19.48	-19.922	-21.813	-21.175
-10.61	-10.382	-12.799	-8.5556	-10.425	-13.377	-10.272	-8.4913	-10.616	-11.087	-10.887	-11.568	-12.742	-11.538	-9.8858	-10.192	-9.7868	-9.4197	-10.37	-10.646	-10.296	-9.7619	-11.549	-10.275	-10.672	-11.164	-10.36	-10.627	-12.266	-11.111	-11.687	-11.597	-10.311	-11.794	-10.273	-10.45	-10.992	-10.725	-10.316	-14.327	-9.9722	-11.145	-11.24	-11.996	-10.732	-11.912	-12.869	-10.812	-7.8296	-9.6252
1.355	0.21216	-0.79676	-1.1172	-1.4332	-3.733	-1.2134	0.15406	-0.55493	0.41957	0.5022	1.3459	-0.66675	0.31052	1.5915	-0.76642	2.8444	1.2918	-1.9261	3.306	-0.18228	0.32958	1.0351	0.53034	-1.1193	0.37758	0.37425	1.7719	1.4374	0.99295	0.38833	0.76416	0.14338	-0.26753	-0.95633	-1.785	-0.40036	2.9258	-0.60451	-2.4562	-0.98286	-1.8277	-1.5468	-0.022743	0.42907	2.22	1.0342	-0.26033	-0.34537	2.343
-6.6089	-7.1051	-6.7267	-6.6335	-8.4275	-6.9742	-7.0313	-5.5998	-6.9996	-7.1805	-2.3405	-5.4307	-7.047	-7.0303	-7.7427	-5.8537	-7.7321	-2.8187	-6.4262	-5.9443	-4.8954	-5.1368	-9.293	-7.5979	-8.1086	-7.8763	-4.5158	-6.5677	-5.2193	-6.9624	-6.1112	-6.0183	-4.0007	-5.0274	-9.1952	-6.7522	-6.6872	-8.5223	-8.0769	-4.8897	-3.0302	-6.8746	-6.7915	-5.3056	-7.4873	-5.5935	-6.178	-5.0117	-6.35	-6.5079
-4.4451	1.9178	1.9036	2.9129	0.60885	-1.7079	-1.3381	0.60766	1.7072	-0.0080985	-0.10198	0.18554	-1.0396	0.1177	-0.45368	-0.59793	-0.9495	0.13903	-0.53662	-0.61219	-2.0797	0.79587	2.9947	-0.67085	-1.2266	0.30944	0.71214	-0.33853	0.056158	-0.25535	1.0449	0.47003	-0.80578	-0.88935	1.4909	-0.32645	-3.4137	0.74413	0.46424	-1.7208	-0.20761	-2.0145	1.4198	-2.2159	-1.4023	0.3773	-1.3747	2.2107	0.050967	-0.64914
-2.8552	-4.622	-0.66574	-6.5748	-4.0508	-3.9691	-3.1228	-3.5137	-3.2813	-3.4589	-2.1811	-3.6148	-2.1029	-4.8255	-4.0106	-2.6832	-2.3052	-4.3609	-1.6402	-1.8926	-4.2987	-3.5441	-2.9027	-1.4172	-2.5363	-2.3526	-4.967	-4.3995	-3.9531	-2.9765	-4.6154	-3.759	-0.9272	-1.2698	-1.9679	-3.4292	-3.7366	-3.3711	-3.1217	-3.3749	-1.6103	-3.6627	-2.6717	-0.49644	-1.2023	-3.8344	-4.6116	-0.96936	-2.5003	-2.9141
-1.1307	0.82494	-0.69119	1.329	1.8006	2.6811	1.5942	0.35597	1.943	1.8995	1.2313	-0.281	1.1119	-0.40015	1.0489	1.7706	2.1378	1.2304	-1.7724	0.53518	1.7881	2.4271	1.5849	1.7654	1.6171	-0.85118	-0.87266	2.0291	4.7577	1.4671	0.36276	-0.62354	2.3347	2.0746	0.23263	0.66316	1.7927	0.41896	1.3572	0.67648	2.3532	1.6158	4.2392	-0.81679	0.24859	0.6041	3.5308	1.7129	1.3254	1.0477
-22.247	-21.026	-23.018	-22.047	-22.314	-22.394	-21.599	-22.361	-21.15	-22.077	-21.154	-22.248	-23.627	-21.723	-22.269	-20.792	-22.504	-22.657	-22.651	-23.111	-21.281	-21.822	-21.84	-22.194	-21.677	-21.996	-23.703	-21.205	-22.452	-23.819	-21.24	-22.153	-21.85	-21.656	-21.982	-21.353	-23.782	-21.684	-19.625	-21.998	-22.821	-22.576	-24.064	-22.585	-21.436	-21.359	-21.38	-22.065	-23.934	-20.38
-12.833	-14.034	-13.893	-10.906	-12.651	-11.69	-13.958	-13.562	-12.625	-11.108	-12.508	-13.372	-13.332	-12.869	-14.798	-11.051	-13.828	-11.916	-13.823	-12.742	-12.252	-12.973	-14.338	-12.48	-13.782	-14.875	-11.354	-12.385	-14.586	-12.903	-12.61	-10.816	-9.818	-12.648	-12.659	-13.404	-11.778	-9.6217	-11.723	-12.906	-14.431	-13.11	-11.439	-12.617	-13.949	-13.071	-14.047	-11.953	-11.715	-12.599
2.6975	3.9748	5.8974	3.6928	1.6986	4.354	1.7489	2.2019	4.0857	5.4262	4.0511	2.0851	3.5565	3.4203	1.9385	4.2419	2.7393	3.3342	2.7092	4.4041	2.5465	3.1943	4.2932	2.1302	4.4843	1.5994	3.7348	1.7735	2.0352	2.0232	5.0182	3.8516	3.7049	1.8807	2.4096	3.1975	1.127	3.7364	-0.43696	3.0451	6.6223	3.4885	3.6148	2.6604	2.0583	4.124	3.3469	5.2008	6.1571	3.7357
1.5043	-0.69647	3.1063	2.1658	0.39419	2.9519	0.27805	2.2877	1.1169	1.1932	1.2185	2.3877	-0.52989	0.87665	0.57202	0.40734	0.13046	1.4664	-0.90165	2.1992	0.98078	1.3018	2.4403	1.9778	2.3117	0.047942	2.7504	1.7608	0.67908	1.5169	3.0737	2.2518	0.56871	1.6114	2.7101	0.92488	-0.52822	4.7347	1.5762	2.6374	0.90201	0.30501	0.50309	1.4613	-0.34645	1.9506	1.4746	3.5026	1.3436	2.8465
-10.475	-12.918	-13.917	-11.653	-10.383	-10.563	-10.319	-10.164	-10.459	-10.044	-10.18	-10.589	-10.324	-11.079	-11.447	-12.694	-10.49	-10.038	-10.675	-11.435	-10.905	-12.111	-11.147	-10.417	-12.359	-11.619	-10.45	-10.254	-11.021	-11.176	-10.703	-10.795	-11.543	-12.241	-8.8348	-11.669	-9.7787	-9.5305	-9.3335	-11.557	-13.59	-11.424	-11.83	-9.2118	-9.1867	-10.775	-13.447	-10.249	-14.145	-12.675
-10.083	-14.15	-11.161	-11.962	-13.181	-11.423	-10.692	-9.8697	-12.951	-11.617	-11.535	-10.37	-11.38	-11.558	-14.135	-12.039	-12.873	-10.498	-14.155	-12.136	-12.341	-8.9634	-10.926	-9.5763	-10.198	-13.189	-10.767	-10.773	-10.927	-13.198	-15.1	-12.611	-12.57	-11.292	-10.948	-14.51	-12.813	-11.572	-12.524	-12.007	-7.9448	-12.481	-11.036	-11.943	-12.087	-10.483	-12.027	-13.862	-10.771	-11.021
-9.7251	-12.36	-12.527	-11.799	-9.4909	-12.365	-11.076	-12.405	-12.023	-9.8966	-10.849	-10.195	-13.361	-11.68	-10.06	-9.8974	-9.9255	-8.4462	-10.078	-9.7167	-10.956	-10.56	-10.827	-11.471	-11.786	-10.81	-9.1658	-8.8976	-11.698	-9.1388	-11.066	-10.51	-10.313	-8.4067	-9.0517	-9.6288	-11.114	-9.8481	-10.451	-8.3992	-9.4445	-10.38	-12.346	-13.21	-11.666	-9.1082	-11.084	-10.524	-10.8	-11.373
6.8757	7.1089	10.156	8.3218	6.911	8.4879	8.4326	8.7757	9.4517	8.8206	9.807	8.0082	6.5709	8.6429	8.0974	11.345	9.4832	9.3435	8.1081	8.6866	8.9428	7.0696	9.2719	8.3973	10.503	9.6967	7.7865	8.4919	9.3428	10.404	7.9583	7.5545	9.172	7.5366	7.6631	7.8098	4.849	5.7939	8.2425	7.8646	8.0338	7.6417	8.6547	8.6864	10.622	7.524	8.1404	7.0201	8.3543	7.8351
-1.6372	-0.038436	-3.8004	-4.0314	-0.74373	-2.893	-0.48873	-0.7549	-0.54701	-2.1945	-0.81877	-2.01	-0.6066	-3.7787	-1.0345	-2.903	-0.54461	-1.9742	-2.0338	-1.2843	-1.8599	-1.064	-3.2372	-0.50903	-3.5479	-2.5779	-2.522	-0.85182	-0.28642	-3.3623	-2.0302	0.21015	-1.8983	-1.5038	-0.40418	-2.0125	-2.1978	-1.7674	-0.22216	0.71581	-3.9399	-2.7539	-4.2081	0.17793	-1.0334	-3.1993	-2.029	-0.96683	-0.45996	-2.2887
4.5195	3.5017	7.0849	7.5489	4.8334	4.2224	5.0933	5.5888	6.0267	5.1081	4.1305	4.4347	3.4925	6.8303	6.5809	3.3507	4.1135	6.8616	5.3245	3.608	4.2177	3.8494	4.7992	3.4906	4.23	4.0598	3.0622	4.9499	4.1793	4.0928	5.6924	5.4469	4.0595	4.4265	3.2289	4.8384	4.53	2.572	5.3647	5.515	2.3325	5.5112	3.192	4.8229	3.2782	6.8549	5.3019	3.6406	4.2301	5.9425
8.699	8.7151	9.97	9.2581	9.7403	7.1552	7.0337	8.7976	8.1601	9.1437	10.439	9.638	9.172	10.145	10.934	8.2815	8.565	8.8914	10.652	7.768	9.8664	9.337	8.6419	9.3344	10.686	10.322	11.851	10.167	8.6856	8.9258	11.078	9.6355	10.748	9.1224	10.265	9.6921	11.22	8.3932	11.185	10.121	9.7256	8.3913	11.924	11.908	8.6681	7.976	10.557	10.88	10.38	8.3673
-4.4562	-7.4661	-8.4433	-6.4837	-6.6321	-5.0445	-6.6408	-6.9702	-5.2627	-7.6796	-5.218	-5.3448	-8.2151	-7.2479	-4.4868	-5.0873	-5.5107	-6.3748	-5.1877	-6.5205	-3.6597	-4.8704	-7.7254	-7.3581	-6.0981	-5.9824	-5.9148	-6.6961	-6.8799	-6.9843	-4.6314	-4.411	-6.1839	-6.9463	-4.998	-6.6809	-4.9671	-6.1732	-8.1796	-3.3559	-4.8969	-3.968	-5.9583	-7.0224	-7.4197	-7.098	-6.73	-8.0038	-6.1022	-6.7608
-6.9913	-6.2775	-6.6942	-9.499	-10.488	-5.8383	-9.493	-9.5208	-5.6068	-7.7801	-9.4661	-9.6577	-7.1263	-6.9163	-7.187	-8.2332	-7.8793	-8.337	-8.3006	-8.1133	-6.5594	-6.5694	-7.6562	-7.2102	-6.3057	-6.2468	-8.2195	-8.6446	-6.805	-7.031	-7.5288	-6.9203	-7.1507	-9.3495	-6.681	-7.8027	-7.7613	-7.0694	-8.3862	-7.8943	-9.1219	-10.487	-6.6915	-6.5411	-7.4189	-7.1169	-8.1054	-8.3802	-6.3816	-8.736
-4.7966	-6.9432	-4.3352	-5.5509	-5.7698	-3.92	-2.9405	-3.8561	-4.4386	-5.0206	-5.0339	-6.8756	-6.5836	-6.9643	-7.7898	-5.3227	-7.8196	-5.4144	-3.8394	-6.6066	-5.9107	-6.4945	-4.4743	-5.9431	-5.0044	-6.1131	-7.5971	-5.2219	-3.9703	-3.3156	-6.6025	-6.9862	-4.7226	-5.4926	-6.764	-6.731	-6.0897	-4.1999	-6.6038	-6.8896	-6.9363	-5.9252	-4.2828	-5.2845	-6.1134	-3.6017	-6.7384	-5.7724	-8.4484	-6.6739
-9.4634	-7.8549	-6.6562	-8.5454	-9.0191	-7.2571	-8.8522	-9.0073	-8.5247	-9.5355	-7.7689	-7.9981	-7.1507	-6.7809	-10.682	-9.0831	-6.9411	-7.5194	-5.8367	-6.9844	-5.3587	-7.3231	-6.7444	-9.3033	-7.4442	-6.3203	-6.4566	-7.2767	-8.4304	-4.1421	-10.331	-8.3541	-7.0059	-5.1738	-8.4504	-10.217	-7.3208	-8.6009	-9.5421	-7.5068	-6.7028	-6.4281	-9.4182	-6.7671	-7.1329	-7.8501	-6.5055	-7.7186	-6.728	-10.088
6.3255	8.2595	8.1792	8.0768	8.6213	8.1274	8.7387	5.6082	7.8286	5.8674	7.3964	7.5494	7.7942	7.6386	7.7101	7.6369	8.997	8.6175	8.5759	7.1583	9.1968	7.9354	8.7495	8.8422	9.7607	7.1423	10.157	7.6477	7.4917	7.5491	8.4969	4.0811	7.5581	7.6041	8.3522	8.3313	8.1887	9.4622	8.5406	8.1872	6.3679	8.2041	8.003	9.1758	6.9667	9.9145	6.7092	8.7901	7.3843	7.8052
-12.966	-12.46	-12.012	-13.462	-10.02	-11.717	-11.397	-12.549	-10.24	-14.934	-12.847	-10.871	-10.297	-10.801	-10.825	-12.691	-13.481	-13.698	-12.907	-12.247	-12.957	-10.634	-11.235	-10.093	-10.449	-10.076	-11.72	-13.688	-11.427	-11.826	-11.698	-13.149	-10.268	-12.526	-11.13	-13.111	-13.69	-11.311	-11.799	-14.467	-12.851	-11.299	-12.277	-12.941	-12.374	-14.912	-13.064	-11.285	-8.3587	-10.128
6.0457	6.106	6.0167	4.6414	6.3974	4.7897	4.9153	4.2307	6.1855	5.413	4.9468	4.8183	6.8687	5.6429	8.898	5.7837	5.1665	6.2914	6.344	6.6982	5.3657	5.9688	4.2885	7.5197	6.4264	4.7877	7.759	8.5489	7.0987	7.535	4.9948	4.7091	5.3315	4.9244	4.818	5.8999	5.6356	7.3157	5.3544	4.1021	7.1792	5.1104	7.8146	6.315	4.491	4.4542	4.3766	5.8338	6.3799	5.1135
-14.484	-15.137	-16.968	-15.414	-14.188	-14.703	-14.834	-14.433	-14.706	-15.27	-14.354	-12.517	-11.912	-15.459	-15.227	-15.966	-15.306	-13.016	-17.214	-17.988	-15.873	-15.934	-14.766	-14.397	-15.67	-12.252	-10.921	-14.649	-14.43	-15.207	-15.021	-14.256	-15.005	-15.883	-14.645	-16.206	-14.018	-15.44	-13.591	-14.959	-14.538	-14.651	-14.608	-13.06	-13.237	-15.894	-14.548	-11.368	-14.852	-16.247
-3.9199	-0.9128	-3.6442	-5.2522	-5.2967	-4.9441	-2.1924	-3.5733	-3.2677	-2.7899	-4.2397	-5.0481	-5.0729	-3.2874	-4.8345	-3.2387	-5.1402	-2.4857	-5.3318	-4.8539	-3.1495	-3.3834	-2.5768	-5.2007	-3.1848	-1.9639	-2.5304	-3.4091	-5.2157	-5.2921	-2.8844	-5.4499	-5.4757	-2.6692	-2.6616	-1.3398	-2.6991	-3.2204	-4.0668	-2.779	-6.5104	-3.5708	-4.4878	-5.4076	-4.6025	-3.814	-3.7344	-2.9444	-3.1903	-7.1667
0.55965	1.7626	-0.22456	3.4159	1.7927	0.71032	1.1129	2.754	1.257	2.0389	2.416	1.7481	2.5714	2.3925	4.3128	3.0612	2.3517	3.5019	-1.1664	2.1802	1.1961	3.02	2.1982	-0.413	2.7563	1.4717	-1.972	4.2458	-1.262	1.1904	3.5857	1.9501	3.557	1.551	0.21661	1.8888	-1.534	3.4551	2.0903	1.6637	-0.10691	2.1736	1.918	1.4848	1.1201	0.95374	3.1455	3.7698	-0.64092	1.5471
1.2207	-0.45091	3.0476	3.405	1.983	1.983	2.3013	-0.3947	1.1784	0.63397	-0.046864	1.3438	0.36348	2.5929	0.32755	2.9854	-0.73861	-1.4682	0.33906	2.629	2.3509	1.6162	0.8407	2.5486	-1.1815	-0.47335	0.40944	1.2799	2.935	0.48588	1.1065	1.6995	2.836	1.4082	0.37321	1.4729	0.22336	2.7301	0.63015	2.2696	-0.27102	0.13261	0.35789	-1.7023	1.7327	0.71572	1.6015	-0.43474	1.3295	1.8878
-17.908	-22.801	-19.349	-18.923	-19.993	-20.081	-21.341	-20.132	-20.596	-22.25	-21.527	-22.344	-20.974	-21.689	-20.252	-22.049	-20.124	-19.48	-22.703	-22.592	-20.991	-20.76	-22.748	-21.96	-21.326	-20.055	-20.064	-21.236	-20.68	-19.623	-20.52	-20.362	-21.076	-19.557	-20.171	-22.589	-19.993	-20.02	-19.072	-20.87	-22.029	-22.278	-21.422	-19.49	-20.886	-19.069	-19.907	-20.802	-21.271	-20.197
6.6726	5.8303	6.5913	8.5616	6.9492	7.2816	9.4816	8.3386	5.2656	7.9169	7.2777	5.8955	7.198	6.5043	8.3386	6.868	5.8889	5.6965	8.362	6.6042	5.9884	7.3786	5.5047	7.7356	5.2594	6.2436	7.6106	8.0828	6.3324	9.0234	6.1433	4.0947	5.9395	7.5628	7.4711	9.4244	7.2722	5.9324	8.5855	7.8186	7.9565	7.8736	6.7954	8.2494	6.9234	5.509	5.4729	6.5145	5.8318	4.5229
1.44	-1.0185	0.3839	0.43038	1.1293	-1.3621	0.0070637	-0.78633	-0.6393	-0.52045	-1.234	-0.15854	2.2718	0.47424	-0.32772	-1.9922	0.84815	0.51791	0.34223	0.16442	2.2292	-0.65161	-0.14724	-0.14824	-1.6162	-2.4606	-0.63808	-3.2103	0.37782	-0.23449	-1.2496	-2.2453	0.84303	-1.4041	1.631	-3.3853	0.43204	-1.9084	-0.50063	-2.0783	-1.6102	-0.96826	-0.65612	1.4828	-0.87404	-1.7714	-0.40566	-2.1174	-1.2999	-1.1235
-1.2014	-1.9282	-3.1603	-1.6297	-1.687	-0.48843	-1.6288	-0.75067	0.75543	0.87014	0.65198	0.31623	-2.9628	-1.1341	-1.7109	-0.40158	-2.5596	1.1536	-0.097098	-0.49396	-0.2399	-0.050912	-1.6761	0.12155	-3.38	-0.77106	-0.918	-1.7956	-0.79037	-1.2199	-1.6314	0.15522	-2.533	2.021	-2.189	-0.80907	-1.6619	-1.02	-1.3181	-1.9484	-2.7218	0.16948	1.0421	-1.3159	-3.2819	-1.692	-0.72716	-0.075656	-3.0039	1.5346
-3.7563	-2.9334	-4.2298	-0.22183	-0.46901	-3.0507	-2.8731	-1.7698	-2.1298	-1.9314	0.30845	-2.6819	-2.9798	-2.137	-1.6304	-2.4008	-4.3545	-3.186	-2.7012	-2.2012	-3.17	-3.0978	-4.3153	-2.9869	-2.3921	-2.373	-2.8684	-0.90618	-1.6215	-2.669	-3.1996	-2.6586	-2.822	-1.5354	-3.137	-2.2185	-1.4262	-2.2811	-2.5464	-1.7994	-2.7394	-3.3158	-3.2453	-4.2125	-3.3477	-1.862	-2.99	-2.3105	-3.5748	-2.0246
-19.356	-21.499	-19.962	-21.921	-20.357	-19.942	-21.683	-19.855	-18.997	-20.686	-19.292	-19.198	-23.274	-20.596	-20.163	-20.111	-22.579	-17.698	-20.475	-20.485	-20.198	-20.739	-19.604	-19.362	-20.676	-19.748	-21.462	-19.905	-18.46	-20.331	-23.293	-22.107	-20.47	-20.283	-20.104	-21.517	-21.677	-22.308	-19.383	-20.426	-21.786	-19.465	-21.955	-20.929	-20.466	-20.428	-20.24	-19.671	-19.293	-21.208
-13.836	-12.4	-11.216	-13.985	-13.102	-12.018	-13.607	-14.037	-12.33	-14.885	-12.457	-13.179	-12.007	-13.869	-12.652	-13.157	-14.215	-12.682	-12.297	-12.315	-11.062	-10.781	-10.081	-12.721	-13.738	-12.258	-13.76	-11.539	-14.117	-15.518	-12.187	-11.8	-12.42	-11.694	-13.503	-10.233	-14.509	-14.99	-11.103	-11.776	-13.999	-11.375	-10.855	-10.297	-11.9	-12.81	-11.92	-13.061	-12.907	-12.939
8.9622	8.9001	10.255	10.714	9.4777	10.896	12.26	8.1677	10.291	7.4692	8.8449	12.365	10.123	10.142	7.8526	11.084	9.5763	10.234	8.9344	8.5091	10.419	9.8704	9.3375	9.0092	7.6861	8.325	7.3895	7.4858	8.9387	10.08	6.9511	12.112	11.37	9.0092	11.236	10.123	11.084	10.212	11.135	11.286	11.83	11.617	11.544	11.019	9.2744	9.4654	9.4143	8.673	11.116	7.2241
-1.7585	-1.8087	-1.276	-1.3671	-1.2777	-2.1128	-1.0885	-3.0181	-0.77181	-2.1734	-3.5458	-0.55937	-2.8717	-1.903	-2.5257	-1.0755	-3.2057	-2.1879	-1.527	-1.3214	-2.2018	-0.98645	-2.1837	-1.6488	-1.5966	-1.9125	-3.6016	-5.114	-1.3826	-1.988	-3.3604	-2.909	-3.3056	-3.2913	-1.8399	-4.2201	-2.8692	-1.9924	-3.8046	-2.7904	-2.6914	-1.0858	-3.686	-0.96462	-3.6692	-2.8553	-0.062311	-2.6263	-3.1608	-3.0695
-3.9054	-2.8889	-5.0981	-3.8892	-4.8561	-5.148	-6.3944	-4.9854	-6.9517	-3.3209	-7.5802	-4.3155	-3.6815	-3.289	-3.4485	-3.7478	-4.419	-2.5494	-3.798	-4.1113	-3.6208	-6.0983	-1.837	-2.0127	-5.5025	-1.1731	-4.6159	-3.2513	-4.5321	-3.3337	-4.0176	-3.6532	-4.6744	-3.4931	-4.169	-2.717	-2.552	-3.9338	-4.2764	-4.9919	-5.4462	-5.459	-3.5123	-4.7507	-3.3217	-4.6157	-5.2831	-5.5669	-4.2123	-6.3883
-0.48331	1.2193	1.7304	0.98797	-0.3469	0.96631	2.1843	1.2167	-2.0945	-2.9363	2.287	-0.56583	-0.0066906	2.4631	0.816	0.94814	0.63633	0.78869	-1.9607	1.53	2.1662	-2.3408	-1.5073	0.4117	3.1083	0.3309	1.2776	0.56974	0.10555	-0.26102	0.08021	-0.7786	-1.0611	0.50015	1.3711	0.32141	1.2478	-0.2625	-0.57793	0.23569	-0.2369	2.4731	0.10232	-1.0262	-0.62085	2.6013	1.4984	2.8307	0.74404	1.3411
-19.948	-20.679	-19.495	-20.974	-23.665	-19.753	-21.976	-20.498	-21.769	-20.684	-20.758	-20.01	-23.44	-19.102	-21.682	-22.129	-22.14	-20.981	-22.792	-20.112	-19.495	-22.118	-19.301	-20.029	-17.566	-22.746	-18.523	-21.971	-19.532	-19.689	-21.015	-20.948	-20.389	-20.706	-21.737	-19.035	-17.72	-21.457	-20.689	-20.834	-19.253	-20.582	-19.622	-22.489	-21.976	-21.768	-20.675	-22.773	-22.91	-19.902
-4.4048	-2.987	-4.2561	-2.7585	-3.6204	-2.9852	-4.9203	-3.1283	-3.207	-3.5245	-3.3902	-1.9362	-2.1812	-3.6857	-5.0224	-5.5941	-4.4111	-4.1638	-1.6358	-3.1629	-3.8931	-5.9067	-4.4057	-3.0072	-2.2441	-3.9509	-4.4626	-1.9703	-4.0606	-3.4355	-5.663	-3.9399	-3.875	-2.7385	-3.3495	-3.8127	-4.8987	-1.6655	-1.4667	-5.3489	-3.8829	-3.1363	-2.6817	-4.2763	-4.6152	-4.4351	-2.9043	-2.4266	-2.3537	-3.9573
1.7864	-4.1484	-1.4954	-1.5837	-2.455	-0.56515	0.40991	-0.43741	-0.63278	-1.1864	-0.094084	-0.97629	-1.6018	-1.7991	-3.0751	-2.384	-0.37799	-3.4035	-3.3313	-1.4232	-0.7161	-0.26754	-1.5663	-1.7123	-0.13806	-0.40983	0.33483	-1.8772	-2.5595	-1.9238	-3.5665	-1.4607	-3.954	-1.1363	-3.7738	-1.6455	-2.2151	-0.91607	0.12158	-2.3822	1.0377	1.676	0.24731	-0.84982	-2.1751	-3.4661	-0.48493	-1.9951	-1.257	-1.8777
-4.9674	-2.799	-4.2948	-5.8541	-3.1644	-4.1104	-4.8339	-4.4671	-4.4371	-4.4787	-5.6928	-2.0959	-4.8867	-5.7407	-4.8164	-1.7909	-4.5489	-4.1415	-7.2209	-5.8126	-4.2377	-3.5359	-3.209	-5.6986	-4.1354	-3.1485	-3.9383	-4.8593	-4.3911	-4.4403	-5.9838	-3.9964	-5.2623	-4.8104	-5.2653	-4.4654	-5.2993	-4.4458	-4.7693	-4.4777	-4.5528	-5.4926	-4.2483	-4.0177	-4.7263	-2.9531	-4.104	-2.017	-6.2246	-4.5019
-5.8913	-7.4481	-4.4676	-7.7193	-5.3262	-6.5987	-6.9237	-6.7841	-6.226	-7.2236	-4.0969	-5.0177	-7.6771	-6.9036	-8.0561	-7.688	-6.1013	-8.014	-7.4529	-7.5834	-6.1499	-7.6593	-8.3905	-7.5755	-5.3111	-4.6059	-5.768	-4.7789	-5.0406	-7.1797	-7.6331	-5.6872	-6.2158	-6.3123	-6.027	-7.6895	-6.9959	-6.3535	-5.0197	-5.8226	-5.1101	-3.3788	-8.0042	-7.9348	-5.8118	-5.0781	-6.6739	-4.6607	-5.4954	-5.4651
-6.6082	-8.0272	-4.7898	-6.4528	-6.4917	-6.2706	-7.0647	-5.158	-5.0555	-5.5692	-6.7136	-6.0035	-3.7947	-6.8076	-8.3508	-7.8663	-5.6369	-5.8657	-6.2367	-7.3861	-4.8924	-9.1414	-5.1954	-5.8431	-4.555	-7.394	-6.3377	-8.1882	-5.3532	-6.1143	-6.5982	-7.7488	-6.0697	-6.0318	-6.3234	-6.7116	-7.4198	-8.561	-5.3115	-5.2882	-7.9831	-5.0612	-4.7151	-7.1449	-5.3598	-6.9964	-4.7549	-6.4902	-7.8917	-7.0969
0.66148	0.55639	-1.7377	-1.2264	-2.8235	-1.2991	-2.641	-3.3676	-1.8501	-1.0091	-0.9588	0.59124	-2.6678	-0.88382	0.79864	-0.57971	-0.87846	-0.23552	-1.09	-1.4637	-0.96155	-2.2563	-2.6326	0.67046	-0.063261	-1.8105	-0.88129	-2.8687	-1.5922	-1.0262	-1.8831	-1.4804	-1.1772	-0.49261	-2.7077	-0.90766	-0.71349	-2.045	-1.2783	0.059799	-2.8966	-0.84681	-1.0563	-3.3555	-3.0366	-1.9635	1.0397	0.41972	-0.4613	-1.8212
6.7628	7.272	6.6395	7.4915	6.5749	7.3891	7.6698	4.9866	7.0104	6.8194	5.942	6.5415	6.4727	6.9588	4.7556	7.4313	7.6825	6.3306	7.4514	6.7782	6.089	7.4206	5.8659	5.7501	5.8344	7.4255	8.5176	6.4798	7.5816	7.3505	6.7196	9.7167	7.5224	5.7092	7.7408	5.8864	5.5665	6.0122	7.9237	2.9711	7.0467	5.3846	7.9508	6.8356	7.2796	7.3382	6.3423	8.0766	7.6098	4.6935
-1.8376	-4.4253	-2.018	-3.9952	-1.4009	-0.93844	-1.4812	0.60467	-3.7337	-2.4435	-0.86711	-2.7766	-2.7572	-2.4759	-2.1104	-2.3628	-3.4191	-4.0156	-2.6296	-3.8418	-3.1565	-0.25769	-2.6268	-3.6793	-0.92319	-1.6437	-1.8637	-2.1226	-3.3853	-4.0176	-0.1927	-2.07	-2.9579	-1.9983	-4.3208	-0.77868	-1.6623	-1.0574	-3.372	-3.7138	-0.083926	-3.9427	-3.6509	-2.3541	-0.51154	-1.5224	-4.728	-3.2163	-1.1256	-1.7245
-0.54802	-0.94126	-1.6789	-1.3473	0.70535	-0.74413	-1.2154	-1.4367	-1.0147	-2.3382	-2.4591	-1.6775	0.46895	-0.35839	-0.97026	-0.78706	1.268	-2.0955	-0.34144	-2.8626	-1.5716	-4.0881	-1.6971	-1.1197	-0.68893	-0.92632	-0.080692	-0.47944	-0.81087	0.39985	-1.8368	-1.1978	-0.23813	0.53645	-3.1658	-1.3416	0.7097	-1.6667	-1.5691	-1.3345	-2.4712	-2.2334	-3.3175	-0.97789	1.5115	-1.2183	-0.67381	1.9727	-2.8318	-0.41659
-14.996	-13.081	-12.837	-13.973	-15.728	-14.883	-15.917	-13.874	-15.099	-12.558	-14.044	-14.081	-15.571	-14.414	-13.251	-14.944	-14.59	-15.631	-14.514	-14.469	-14.596	-12.616	-13.61	-13.315	-12.432	-16.46	-14.453	-15.625	-13.475	-13.563	-15.1	-14.715	-13.817	-15.064	-15.217	-14.691	-13.656	-16.485	-13.613	-12.186	-14.736	-15.268	-18.083	-13.713	-15.31	-15.128	-12.318	-16.51	-15.004	-13.773
3.8528	2.2343	3.126	2.42	3.0924	2.3767	3.7805	2.3863	2.625	3.0859	2.6899	2.7942	4.0554	3.6142	2.2457	1.8103	1.5709	2.2394	2.7081	3.1957	4.1668	4.8829	3.1696	2.3628	0.72206	3.7831	2.241	4.39	2.0903	1.5668	2.0129	5.0334	2.4071	3.0485	0.039381	3.3882	2.0461	1.6875	2.0326	2.2986	5.4121	4.8202	2.4083	3.0902	3.4193	2.6995	4.253	3.4584	4.4759	3.4088
6.265	6.9061	6.5393	6.5849	6.5759	3.7908	6.045	5.5776	3.2398	6.302	5.5942	6.5539	5.6717	4.4447	6.7997	4.8644	7.8612	5.4699	4.1075	4.8472	4.4027	4.6712	5.5018	7.0501	6.1671	7.3873	5.0077	5.9447	6.7026	5.3941	5.0777	6.0117	3.5179	6.4073	5.3691	5.199	5.8163	4.2576	7.8123	4.9347	4.8671	5.3358	6.6513	4.1889	7.4523	3.9196	6.1429	7.1277	4.5619	5.3803
-11.699	-9.156	-11.706	-9.5832	-10.586	-10.724	-10.731	-10.693	-11.555	-10.027	-9.2765	-10.906	-9.4637	-11.783	-8.7118	-10.9	-8.7053	-12.924	-9.4728	-8.5117	-11.042	-11.817	-12.931	-12.25	-10.731	-8.7967	-9.5896	-8.2247	-11.287	-10.163	-9.4729	-10.619	-11.018	-11.731	-10.871	-10.093	-11.441	-10.535	-11.743	-8.7533	-11.467	-11.701	-10.529	-9.7517	-12.009	-12.713	-10.06	-10.559	-10.833	-11.566
-0.88218	1.5994	-2.236	-0.38044	-1.9842	-0.44678	-1.2803	0.40888	0.80562	-1.0769	-1.6531	-1.2879	-1.9901	-0.91812	-1.1729	0.84336	-1.6781	-4.2563	-1.127	-1.7939	-0.017805	-0.73689	0.47171	0.99378	-1.9075	-0.53003	-1.789	1.9479	-1.4877	-0.10058	-1.7131	0.80282	-2.0607	-3.5098	-0.1435	-0.71005	-0.54164	-2.3744	1.0984	-0.99147	-0.36039	-1.0619	-0.6338	0.19986	-1.9257	0.7654	-2.8604	-0.76379	-2.8208	0.24933
9.9255	7.2479	8.4322	9.2621	9.9522	8.3371	9.0877	8.8221	7.088	7.8374	7.4851	7.7657	7.7271	7.7252	8.418	8.4425	7.8794	7.2473	7.3972	9.7879	7.011	7.7611	7.8867	7.4397	7.4477	7.3851	5.894	6.3884	7.4801	8.1112	8.8564	11.03	7.8133	5.8057	8.024	8.7191	8.3128	8.911	6.2039	8.1261	6.8906	6.7747	8.0982	8.0651	9.2023	6.8097	9.3611	8.8878	8.251	6.8082
3.1304	3.4191	4.2581	3.5827	3.1218	3.4032	2.7207	5.2056	3.4012	0.69638	3.5125	0.21515	4.3813	2.4282	3.1819	4.6408	3.6177	2.9332	1.9296	3.9765	4.9727	2.727	2.4018	3.3352	2.8918	1.3473	1.3916	3.888	2.4852	0.63268	2.1463	3.5637	0.48202	1.2462	4.5294	1.5022	1.4779	3.3588	3.7896	5.3325	2.9422	5.1287	2.1698	2.224	3.3715	3.133	3.5683	2.2235	2.3068	1.0057
8.5612	5.7338	6.9782	10.037	9.3342	11.07	8.6465	7.9633	7.6726	9.0845	7.801	9.9712	7.7849	8.1878	8.3275	10.003	8.9765	8.2772	7.5264	9.3628	9.4014	10.467	9.2914	8.4648	7.5077	6.7396	8.5753	8.8044	9.2626	8.7044	11.854	7.5149	7.5017	5.9462	8.2134	6.9807	7.8643	6.6915	7.9938	8.5814	7.49	9.2198	9.5749	8.3945	8.9372	8.0719	10.123	9.7791	9.5926	9.5461
-7.7168	-8.4619	-6.9639	-8.3931	-8.5008	-8.444	-7.4001	-7.5567	-8.4098	-7.1871	-8.7315	-7.4641	-6.362	-5.2713	-7.9376	-6.4389	-10.048	-6.9498	-9.7767	-7.4917	-9.102	-7.5301	-8.2528	-5.6525	-8.5236	-5.9838	-6.436	-6.3712	-8.9198	-9.8526	-8.1113	-8.3635	-8.3774	-6.6071	-6.6511	-7.0994	-8.0188	-7.1516	-4.4172	-7.1157	-7.812	-8.1398	-6.3967	-7.2635	-7.413	-8.9055	-7.6519	-7.827	-7.1763	-7.1355
-4.6225	-2.7673	-3.4316	-7.3695	-2.6336	-2.4042	-3.9706	-5.0036	-4.4575	-5.0839	-4.6532	-5.4048	-4.7406	-3.5085	-6.2883	-5.2799	-6.0373	-5.1466	-4.6454	-5.5748	-5.5589	-4.9229	-5.3185	-5.6746	-7.1477	-5.241	-5.2753	-4.7858	-3.9033	-6.6703	-4.6169	-6.8813	-3.9921	-7.2193	-5.5559	-5.1956	-7.1053	-6.0541	-3.68	-3.7215	-6.7504	-3.4419	-4.0631	-4.0802	-4.3097	-6.6708	-4.8453	-4.5948	-5.9259	-4.8141
-14.863	-15.067	-14.525	-12.096	-15.811	-15.176	-14.122	-15.262	-11.996	-15.524	-17.042	-15.869	-16.152	-15.836	-14.856	-13.158	-14.61	-14.48	-14.225	-15.49	-14.74	-14.157	-16.274	-13.679	-14.254	-13.784	-13.565	-14.767	-16.729	-15.17	-15.781	-13.796	-14.786	-14.475	-14.02	-15.294	-14.521	-13.671	-15.289	-11.682	-12.941	-15.71	-15.194	-12.666	-13.879	-13.464	-15.246	-13.681	-15.895	-14.654
-6.6534	-7.8117	-9.2452	-8.4353	-8.1691	-9.2979	-5.504	-8.7638	-8.5659	-10.21	-5.8691	-7.4583	-6.6102	-9.7412	-7.4015	-8.2632	-7.3477	-7.4038	-7.9981	-6.8141	-9.3166	-7.8789	-7.4805	-6.1333	-7.1623	-7.5486	-7.4407	-7.7969	-8.4791	-9.3365	-7.6486	-8.6397	-8.1484	-8.5619	-7.1636	-7.5367	-8.7451	-8.3512	-7.6629	-9.2697	-4.4116	-7.1121	-7.6969	-6.0272	-9.5913	-8.1794	-6.8752	-8.275	-7.3641	-7.4488
-4.9773	-1.5534	-2.8875	-3.477	-4.6516	-2.6271	-3.0432	-4.0242	-5.1081	-4.8071	-4.3745	-3.876	-1.4679	-2.3331	-4.0105	-4.8551	-4.3485	-2.3791	-6.4935	-5.059	-2.4375	-3.7925	-3.576	-3.0896	-2.7675	-4.2453	-4.1429	-3.4652	-2.4687	-4.555	-5.5751	-4.5484	-6.0458	-5.5725	-4.9616	-5.1281	-4.1063	-1.5785	-1.2737	-2.5967	-3.6182	-4.4853	-4.8477	-5.0233	-4.4087	-1.7888	-4.1779	-3.7051	-3.2463	-4.3576
-0.3973	-1.8216	-1.5785	-2.2117	-3.6297	-2.3945	-2.2049	-1.8904	1.1373	-2.3855	-0.87365	-2.3984	-0.23773	-2.1318	-1.0249	0.46152	-4.6663	0.11773	-0.91194	-2.0229	-2.5502	-1.059	-1.5644	-2.4604	-0.56655	0.71923	-1.1593	-1.2015	0.23578	-0.79534	-2.9942	-1.6171	0.25871	0.063389	-1.3264	-2.0838	0.373	-1.0801	-1.0788	-2.546	-0.47782	-0.21675	-2.0713	-0.9674	-2.4526	-1.509	-1.2753	-1.0539	-1.5051	-0.89655
-21.578	-21.857	-21.541	-23.425	-22.054	-23.246	-23.719	-22.288	-21.055	-19.819	-22.334	-21.787	-23.228	-22.531	-23.262	-22.264	-21.657	-21.033	-20.628	-21.499	-23.322	-20.86	-22.186	-19.499	-20.656	-22.051	-19.223	-23.713	-23.856	-22.75	-22.66	-19.978	-22.817	-21.794	-22.324	-23.584	-20.814	-21.848	-21.777	-21.944	-20.968	-21.779	-22.692	-21.801	-21.739	-20.591	-20.099	-23.051	-22.122	-21.113
-3.2811	-1.613	-0.17147	-1.9309	-1.0759	1.1934	-1.505	0.43197	0.4686	-2.5888	-2.0766	-1.553	-0.81924	-1.0138	-3.1402	-1.2385	0.77556	-1.255	-1.078	-0.36532	-2.0156	-2.5889	-1.3028	-1.6249	-1.808	0.8842	0.21995	-3.1993	-0.99005	1.1668	0.61315	-0.91754	-3.3905	-2.5347	-3.5321	-0.38699	-1.6357	-1.8269	-1.156	0.28415	-1.3496	-0.93608	-1.1684	-2.7284	-0.31473	-3.2589	-0.8967	-0.19932	-1.9602	-2.2172
1.7904	0.081469	-0.0039163	0.19786	0.79366	-0.24102	1.3399	2.1246	1.5665	1.2287	2.9845	2.9756	2.2296	3.1667	0.93846	0.42471	2.8126	1.012	-1.2003	1.0492	2.6169	3.5454	1.475	4.5893	2.1353	4.3531	3.3986	0.84519	0.87482	0.58554	3.7087	1.5894	2.2662	0.70332	-0.4125	-0.30401	2.7671	1.9676	1.9597	2.6748	0.77966	2.1424	3.5016	1.9318	0.49804	2.3051	1.8545	0.083401	2.6294	1.4429
8.0357	9.5519	7.8394	8.8928	9.9209	8.5483	7.4691	8.7084	9.0286	8.2581	9.9391	10.428	9.6884	9.1669	8.1859	7.1396	5.5228	7.8821	8.4108	11.203	8.919	9.1593	6.5106	8.399	11.56	6.1035	7.8031	8.1637	8.2326	10.432	5.7274	9.4765	7.0427	9.2829	8.3497	7.885	7.9761	9.9138	6.6215	6.4928	8.369	9.1805	8.5402	7.565	8.8249	8.7317	8.2458	8.2169	8.2232	7.8267
-4.6803	-5.8736	-6.1844	-4.1639	-6.0715	-4.9303	-2.0825	-3.6414	-7.1559	-5.1428	-5.3693	-5.6733	-6.4292	-4.3009	-7.009	-6.2533	-6.2019	-4.2256	-5.8592	-2.691	-4.6591	-6.3161	-4.7998	-2.9634	-3.7051	-4.7619	-3.9699	-6.1782	-6.6929	-3.5822	-5.8491	-4.5244	-3.9826	-5.2107	-4.9364	-4.4597	-6.6721	-4.8736	-5.5249	-4.3606	-5.8136	-3.3967	-2.9252	-2.9683	-5.1499	-6.5962	-3.6206	-3.8774	-6.0149	-5.0271
-4.0437	-3.588	-4.6762	-3.964	-3.7279	-3.3881	-5.6165	-6.4195	-3.8617	-3.2136	-2.8372	-3.9976	-4.9758	-3.4918	-3.5513	-3.6739	-6.5983	-4.6421	-5.0567	-3.081	-5.4039	-3.9098	-4.4837	-3.7924	-4.9286	-6.2128	-4.9512	-7.2128	-7.5321	-5.2171	-2.2861	-4.0565	-3.8152	-3.584	-3.454	-4.6431	-3.5326	-4.1611	-4.0327	-4.0903	-5.4371	-6.4906	-3.5202	-3.2732	-4.9565	-5.8264	-2.9019	-5.6313	-5.0221	-5.9941
-10.871	-12.432	-12.442	-14.435	-12.882	-15.439	-13.261	-12.71	-14.208	-10.995	-12.441	-11.174	-13.475	-13.396	-11.416	-13.496	-12.587	-11.386	-13.45	-11.484	-13.522	-12.871	-11.259	-13.99	-13.614	-12.139	-13.79	-13.884	-12.256	-11.336	-12.72	-12.796	-11.382	-11.52	-11.907	-10.831	-14.826	-11.717	-12.415	-14.054	-12.373	-12.992	-12.31	-14.144	-13.833	-14.589	-13.019	-10.989	-12.741	-11.598
8.5625	8.0139	7.4277	6.8175	6.6724	8.9776	7.7883	7.9377	9.4059	7.6728	7.8541	8.7508	8.6756	8.2783	9.3118	10.121	7.1787	9.6735	8.3447	8.2763	5.4424	9.3454	10.568	8.1724	11.033	6.6711	10.283	9.6126	7.7618	7.8347	9.3696	9.4625	9.1557	8.3378	8.2518	8.4478	10.192	9.7668	10.348	10.601	8.6269	7.2658	8.9977	8.1835	8.9016	11.689	8.7845	6.8855	6.6973	9.8934
-9.672	-9.5262	-10.627	-9.7271	-9.4289	-9.4278	-8.6975	-8.2602	-10.25	-8.6136	-7.699	-9.6118	-9.304	-7.4136	-10.978	-9.1454	-7.6284	-9.4527	-6.4989	-9.069	-9.8549	-8.4566	-9.0426	-9.8157	-8.3294	-8.4997	-7.9386	-9.075	-9.018	-9.1469	-11.74	-8.7605	-10.498	-11.407	-9.245	-9.2539	-10.603	-11.301	-7.6776	-8.431	-11.274	-7.5041	-9.2582	-7.7299	-8.3688	-8.7814	-8.1134	-8.715	-8.7052	-9.5024
-11.316	-10.704	-11.121	-12.566	-12.528	-10.959	-11.554	-10.239	-10.487	-11.916	-10.47	-11.809	-12.384	-10.846	-11.208	-12.581	-11.49	-13.054	-9.6595	-9.6504	-10.834	-10.649	-13.287	-13.971	-12.993	-9.8728	-10.309	-12.257	-13.065	-11.662	-12.258	-11.874	-12.001	-12.462	-12.413	-11.144	-12.634	-13.056	-10.343	-12.397	-11.361	-13.749	-12.037	-12.384	-10.655	-11.721	-11.496	-12.24	-12.033	-10.171
-11.019	-8.7577	-7.2478	-10.19	-8.9565	-7.1652	-8.8462	-8.2568	-9.2446	-6.0319	-10.581	-10.728	-9.054	-10.054	-6.8573	-10.025	-10.133	-7.7207	-7.3528	-8.5784	-10.584	-9.293	-8.7562	-10.019	-11.565	-8.9603	-10.002	-8.4003	-8.3625	-6.9851	-8.839	-10.228	-10.05	-9.0178	-9.4629	-8.125	-7.9644	-6.9991	-7.946	-6.6745	-9.0927	-9.059	-11.049	-8.4945	-7.2545	-9.2526	-5.06	-8.9403	-7.8647	-8.7917
-3.6429	-2.1197	-6.1577	-4.0262	-2.5752	-2.6995	-2.0746	-1.6538	-4.7355	-4.4076	-2.9899	-2.6816	-3.4026	-3.6656	-5.0714	-2.741	-4.2195	-2.8472	-4.6968	-3.3525	-2.9105	-6.3088	-4.3822	-2.7085	-5.0711	-3.7334	-4.7815	-4.3649	-3.0973	-2.5066	-3.0199	-2.9756	-4.721	-3.7207	-2.0398	-2.7916	-7.411	-2.6819	-3.2409	-2.1743	-3.8461	-3.2565	-4.8915	-3.7991	-3.4222	-4.9026	-6.8067	-2.9292	-4.2257	-3.1836
-22.774	-22.851	-21.129	-19.499	-22.414	-21.68	-22.638	-21.182	-19.79	-22.37	-22.037	-23.913	-24.446	-21.764	-22.599	-22.576	-21.052	-20.391	-24.059	-21.509	-21.967	-20.378	-22.839	-21.854	-22.255	-21.469	-20.665	-22.879	-21.95	-21.071	-22.35	-22.504	-20.16	-22.995	-20.838	-21.898	-22.513	-22.04	-18.95	-23.611	-23.565	-21.079	-22.381	-22.677	-22.383	-22.847	-22.465	-21.367	-23.434	-22.141
-24.896	-21.673	-21.177	-24.038	-20.141	-23.857	-20.712	-22.911	-22.799	-22.239	-25.295	-22.257	-22.734	-21.719	-22.81	-21.357	-21.432	-24.038	-22.323	-23.358	-22.299	-21.925	-24.351	-21.223	-22.817	-22.285	-23.23	-23.175	-21.723	-21.792	-20.277	-23.008	-21.689	-22.911	-21.201	-20.652	-23.17	-21.883	-23.271	-19.354	-22.412	-22.042	-23.92	-21.785	-20.613	-23.444	-23.896	-18.82	-23.036	-20.117
3.3671	1.266	6.353	4.0604	3.3167	3.7711	1.7044	1.5538	1.7659	2.5162	2.9832	0.59683	2.8966	3.6155	2.4549	2.1744	3.8627	3.3282	2.8486	6.1038	0.2769	4.6962	3.239	2.1622	3.4184	2.6296	5.2847	2.4321	2.4598	2.8324	2.9715	4.6247	0.79682	3.2958	1.295	2.5857	1.2162	2.3796	1.8356	2.1983	3.0849	3.5873	3.3985	0.65599	3.3939	2.2783	1.5964	2.78	3.4372	3.1434
3.7878	2.4267	1.7814	2.2399	3.1132	2.2329	3.6885	3.0536	3.7545	1.7089	1.5599	3.5587	3.453	1.4187	2.636	2.8202	3.6426	1.4802	-0.58601	3.2841	3.3793	2.0749	2.3885	2.6917	3.4603	3.5174	2.1463	1.5902	1.3096	3.1164	1.9337	3.8367	2.9774	0.77584	2.5285	1.1112	4.7261	3.1111	0.19597	3.1716	1.4036	3.8107	2.3378	2.2238	2.2704	0.91687	1.0868	1.999	2.0432	2.1378
3.9235	1.8605	2.5256	1.6375	2.7719	2.798	2.9791	0.31288	1.2559	2.6586	-1.3156	2.53	1.7007	0.89629	0.26208	2.0086	2.4806	0.66134	0.34239	3.2862	-0.25412	1.6864	1.8737	2.1798	1.7171	1.2257	-0.14737	2.8392	1.2069	1.7768	1.5557	2.3451	3.8128	1.9255	2.6024	1.234	2.5726	3.2298	0.43913	2.686	1.1563	1.9991	1.1149	2.6711	2.596	-0.42893	3.1205	2.7251	0.91777	0.43253
-8.6919	-7.451	-8.7223	-6.6304	-8.9772	-8.9129	-8.1374	-8.6314	-10.071	-9.0349	-7.706	-9.9482	-8.6596	-8.5292	-6.8623	-10.382	-6.9343	-10.41	-9.7364	-9.935	-8.0291	-7.582	-10.424	-8.436	-8.2918	-8.8442	-6.7328	-6.7584	-7.4931	-9.1985	-8.0078	-7.3774	-11.037	-7.6593	-7.187	-9.7985	-9.0795	-10.445	-7.0183	-9.4517	-8.1129	-8.5621	-8.4861	-10.154	-8.6176	-9.3592	-10.647	-7.7667	-10.812	-10.133
-16.079	-14.098	-16.066	-14.642	-15.78	-13.761	-15.501	-13.314	-15.02	-13.531	-12.568	-13.941	-11.087	-12.359	-13.303	-14.228	-12.39	-14.699	-15.349	-14.454	-16.983	-16.416	-10.395	-16.626	-14.024	-13.201	-16.632	-13.488	-16.737	-14.34	-13.094	-14.691	-15.404	-13.955	-13.64	-14.309	-13.35	-16.516	-13.72	-15.059	-14.356	-14.811	-12.948	-15.097	-14.211	-13.988	-16.115	-15.651	-14.379	-15.608
-21.467	-21.908	-23.388	-21.839	-22.447	-21.958	-20.676	-21.087	-21.626	-23.795	-22.458	-23.047	-23.025	-22.328	-20.64	-23.58	-24.128	-22.514	-21.794	-24.525	-23.195	-21.926	-22.867	-21.815	-23.436	-23.009	-20.585	-20.29	-23.399	-22.992	-20.866	-21.639	-20.759	-22.957	-21.906	-24.964	-21.379	-21.1	-22.626	-23.219	-19.114	-22.129	-21.849	-21.432	-21.756	-20.245	-23.415	-23.228	-21.757	-21.871
8.9452	7.9374	7.2482	10.554	8.499	8.4775	9.303	8.4999	6.3737	8.0081	7.1447	11.658	6.5956	10.166	7.5823	9.4338	7.8172	8.5067	10.099	10.659	9.6914	7.2055	7.6063	7.0984	8.0201	6.5068	6.819	6.6889	5.5035	8.8294	7.5271	8.3678	10.273	5.9288	8.248	7.1077	8.1414	7.4501	5.4125	7.9403	8.1089	6.523	7.4684	8.2594	7.512	7.0226	9.357	6.6392	8.4624	8.6738
-9.8472	-8.6203	-7.7672	-9.2744	-9.4513	-8.2464	-9.9351	-7.6217	-8.5192	-9.823	-8.183	-7.4917	-9.7997	-11.617	-6.04	-6.7035	-8.8371	-7.7141	-8.7644	-9.3675	-7.0352	-5.8552	-7.0262	-7.8988	-8.8097	-8.3613	-9.3226	-11.191	-9.594	-9.9539	-9.7034	-7.6887	-8.3065	-9.382	-8.9952	-9.7879	-7.701	-7.3501	-9.1403	-9.108	-9.6741	-8.2199	-7.9843	-7.5677	-9.5973	-8.1788	-9.884	-8.2502	-7.3744	-8.8416
-7.9168	-7.6174	-12.059	-6.4197	-9.5413	-8.8766	-9.1019	-8.1015	-5.7587	-11.572	-10.111	-7.737	-9.3808	-9.2729	-8.7048	-10.806	-9.5337	-11.306	-8.6805	-8.1372	-9.3055	-8.2352	-7.9432	-8.0391	-8.3593	-9.7107	-9.1528	-10.573	-10.508	-9.0218	-10.795	-10.483	-10.32	-9.2813	-6.888	-10.562	-8.7979	-9.4669	-9.1865	-7.3478	-7.1362	-9.8188	-8.8829	-10.441	-6.3218	-7.1187	-6.7579	-10.626	-7.7729	-9.4195
-2.0354	-0.64915	-0.56734	-3.8765	-3.7802	-0.92384	-3.021	-4.8742	-1.5552	-3.3023	-2.0391	-2.8146	-4.8412	-2.7273	-2.1323	-0.073742	-0.80408	-4.1824	-3.5249	-0.6112	0.35624	-0.63478	-2.9359	-2.0368	-2.0891	-3.333	-0.13228	-1.2096	1.1049	-4.7646	-1.087	0.091325	-4.9403	-2.1524	-2.7429	-2.4307	-2.8315	-3.3079	-2.076	-1.3807	-4.0019	-3.4777	-2.2315	-4.5701	-4.7025	-3.0085	-3.3261	-4.2241	-2.7472	-2.0336
-1.4935	0.78099	-2.2574	-2.7109	-1.9188	-1.2568	-0.96292	-2.9933	-0.63174	0.25008	-1.8127	-1.4923	-1.8655	-1.5935	-1.0755	-2.9242	-1.3946	-1.0078	-2.8562	-1.2161	-1.2127	-1.3146	-2.0917	-3.4533	-2.0849	-0.69264	-1.4654	-0.51099	-0.82584	0.26798	0.62748	-1.2159	-2.8662	-0.3442	-2.2844	-2.1703	-3.2278	-3.7543	-2.0617	-1.302	-0.68809	-0.60904	-2.2412	-1.9156	-0.64753	-1.0351	-0.48595	-0.51021	-3.2341	0.6939
0.59872	0.69176	2.1079	0.84649	0.56	0.90488	1.6549	-0.35351	0.65892	1.3013	-0.33543	0.7767	0.25063	0.60251	0.35784	-0.010399	-0.2805	-1.0971	0.13881	0.72117	0.42561	-0.96003	0.1561	-1.8057	2.3598	-0.18324	-0.043053	0.46187	-1.0072	0.52441	0.083142	-1.9567	1.0441	-1.0286	-1.9198	1.1172	-0.82577	1.0427	0.89215	2.4571	0.36092	-0.71457	2.0022	1.11	1.4563	-0.83643	-0.48785	2.7008	0.97103	0.5582
-3.8347	-0.76969	-3.5212	-3.0799	-2.1171	-0.67455	-2.5891	-1.4798	-2.5721	0.73903	0.22804	-0.32794	-0.83232	-0.59522	-3.7032	-0.40976	-0.39441	-2.7014	-3.2975	-0.98664	-0.85862	-1.9343	-1.3922	-0.76782	-1.4113	-1.7035	-1.052	-0.13741	-0.46109	-0.5106	-2.9922	-0.13989	-0.62731	-1.8181	-4.0802	-2.3493	-2.2127	-0.39012	-4.2205	-0.92292	-2.109	-0.62494	-1.2243	-1.9628	-0.44933	0.30486	0.41318	0.2801	-1.7329	-1.765
1.1426	1.0999	-1.7823	-1.3282	-1.4223	0.41931	0.71725	1.2831	1.4352	-0.56909	0.30394	0.22084	0.28762	2.3004	1.4559	-0.84026	0.30784	1.3085	-0.078827	1.3477	-0.33334	-0.62152	3.0882	0.39233	-2.3452	-1.2338	1.0313	0.17633	-0.80852	0.64248	-2.1107	1.5792	2.7104	2.7749	-0.62876	-0.45635	1.0532	0.090597	-2.0303	-0.94335	0.93105	1.4953	2.3189	0.96214	-2.9891	-1.2912	1.8974	1.9202	0.47089	1.8258
-4.8478	-4.3746	-6.8482	-5.4573	-6.469	-6.5422	-5.7612	-6.0352	-6.8498	-5.299	-5.2816	-6.871	-5.7767	-5.9944	-6.2101	-4.2785	-2.9131	-7.7862	-7.1729	-7.0249	-4.2031	-5.1896	-4.7567	-4.1664	-8.2221	-5.4533	-4.2615	-6.3236	-4.3838	-5.9523	-5.9688	-7.0669	-6.0391	-6.5014	-6.9526	-6.7515	-4.0076	-5.3285	-6.2622	-4.5224	-5.3004	-6.5045	-4.9514	-7.8736	-5.7717	-5.4363	-5.0723	-7.0144	-7.0446	-4.7821
-1.7949	-1.5046	-2.5208	-1.6917	-4.2755	-0.1366	-0.70703	-2.3895	-1.8153	-2.7488	-1.5422	-3.1188	-2.2297	-3.1987	-2.4962	-3.1235	-0.34051	-1.5239	-1.2388	-3.9153	-0.7436	-1.7787	0.22379	-0.76683	-1.2292	-1.6218	-1.0742	-1.3983	-4.129	-0.11679	-2.007	-4.1526	0.0063619	-1.1703	-0.22416	-0.0092628	0.032187	-3.9235	-3.4264	-3.4933	-0.53826	-2.3173	-0.76261	-0.67996	-0.37761	-0.77864	-0.72069	-1.4113	-2.4272	-1.3914
-3.0027	-2.8933	-0.66247	-3.2352	-4.8054	-4.1331	-3.5329	-2.6565	-5.0447	-3.1606	-2.9965	-5.8059	-4.5271	-5.0604	-2.805	-4.559	-2.0218	-4.3368	-2.7967	-2.7798	-3.569	-2.0394	-4.4079	-2.0199	-4.9285	-2.3442	-3.9319	-4.1146	-4.9869	-4.212	-3.9875	-3.7335	-4.4985	-5.0165	-2.4752	-2.6114	-4.1611	-4.3012	-3.5362	-4.9116	-2.2725	-2.3308	-4.9171	-3.0246	-4.1706	-2.768	-3.4574	-1.79	-3.1276	-3.2851
-14.066	-14.336	-13.942	-11.197	-12.406	-13.938	-14.006	-13.597	-13.822	-14.292	-13.302	-12.18	-13.561	-12.65	-14.479	-10.464	-13.007	-14.014	-14.313	-12.498	-12.933	-12.807	-11.542	-13.776	-11.86	-12.713	-11.559	-12.206	-12.293	-11.934	-12.823	-13.313	-12.626	-13.975	-15.092	-12.369	-14.023	-13.814	-15.188	-12.691	-10.115	-14.073	-12.625	-14.522	-14.852	-13.18	-13.2	-14.216	-14.439	-12.645
3.6356	1.466	2.6977	1.5612	2.2583	1.2888	0.71656	2.3617	3.1794	0.68308	2.0819	2.2522	2.5593	1.542	1.6296	2.4673	2.4256	0.35227	1.6748	3.3705	1.7816	3.4733	-0.31083	2.6508	1.6264	1.692	4.5786	1.0804	2.3897	2.4022	1.4124	0.44471	0.32731	1.4011	2.5304	0.59909	1.9641	2.6341	1.1474	1.8257	1.1435	0.54828	1.7062	0.81394	2.8983	-1.7823	2.6019	2.3294	4.6841	2.0643
1.0127	1.5157	1.1851	2.7661	1.3376	1.5978	-0.54562	1.0123	1.6105	1.8299	1.7435	1.2398	2.0008	1.8563	1.1179	1.9871	0.6465	2.8025	1.7085	0.93761	1.123	0.57141	1.9196	0.98046	2.3204	1.7528	1.1033	-0.042158	1.9149	1.1118	1.9225	2.3934	0.18753	2.5597	-0.35308	1.0115	3.5162	3.6575	0.48387	1.1568	2.2001	0.60877	2.6009	0.93702	3.772	3.8757	2.9063	3.9293	-0.27197	0.72985
7.0001	8.6418	8.9563	7.6524	8.7775	8.0746	6.9004	8.5975	6.0494	6.6537	6.687	7.0354	9.1607	8.2922	6.3829	6.1396	7.4141	9.7015	9.1258	6.8201	7.0573	9.1278	8.8187	8.9118	7.1794	9.0283	9.3358	7.7704	7.157	6.7927	9.1275	5.3259	9.8111	10.68	7.568	7.1504	6.9189	7.0737	7.3541	7.8542	7.0212	8.4553	8.8919	7.4679	7.072	8.4536	5.9422	10.201	8.8571	9.1937
0.55362	0.86359	0.2783	0.31702	1.7929	2.6944	-0.79677	-1.2917	2.1188	-1.4298	-0.16061	-0.19838	0.21908	0.044676	-0.38249	-2.9312	2.5076	-1.0591	-2.2776	-1.3488	-1.7673	0.051093	-0.41416	0.42976	0.017456	0.0092101	-0.22817	-2.5885	0.054418	0.20758	0.2071	-2.2284	0.22108	-0.51565	1.1702	0.40081	-1.4224	2.1102	0.27119	1.037	-0.54329	-2.4939	-1.2602	-1.2739	-2.6533	0.99811	-2.6108	-0.16168	-1.6041	1.2545
-12.981	-12.473	-15.481	-14.228	-15.784	-14.139	-13.505	-14.477	-14.951	-14.056	-14.501	-15.348	-14.551	-13.949	-15.736	-16.519	-15.199	-14.568	-14.496	-14.975	-15.278	-14.671	-14.417	-10.96	-14.156	-11.585	-14.678	-14.249	-14.652	-14.907	-15.254	-14.15	-14.704	-12.96	-14.695	-13.201	-16.017	-13.994	-12.306	-13.499	-13.529	-17.311	-14.85	-14.345	-15.272	-16.598	-14.847	-11.889	-13.055	-13.547
-12.09	-11.963	-12.344	-11.381	-15.686	-12.945	-10.701	-15.735	-11.809	-13.545	-14.76	-13.002	-13.061	-13.06	-11.315	-11.092	-11.161	-9.6618	-10.15	-13.722	-12.841	-12.048	-13.147	-13.555	-13.694	-10.54	-12.212	-13.313	-10.514	-12.787	-10.686	-13.723	-13.432	-15.313	-13.047	-12.675	-12.971	-12.288	-12.572	-12.745	-14.55	-11.117	-14.612	-14.321	-11.745	-12.551	-12.049	-14.005	-12.295	-12.311
-11.125	-12.917	-10.214	-9.5159	-8.8416	-13.436	-10.481	-10.77	-11.098	-9.9362	-11.463	-9.8107	-11.331	-10.866	-12.546	-10.41	-12.838	-11.213	-10.523	-10.677	-10.778	-10.71	-12.277	-11.231	-11.275	-12.283	-12.131	-10.49	-11.335	-10.009	-10.478	-12.5	-9.2799	-11.576	-11.987	-10.348	-10.487	-11.545	-14.362	-11.645	-11.906	-8.4053	-10.833	-11.567	-11.393	-11.093	-11.869	-10.506	-10.775	-11.459
-8.3343	-7.0755	-7.8265	-5.7248	-7.6587	-7.3941	-6.0823	-8.9287	-7.5685	-7.3422	-7.0782	-7.6108	-6.7269	-6.6968	-8.7506	-8.0042	-8.2162	-9.0192	-8.4722	-7.5905	-9.1304	-6.9905	-8.0104	-10.107	-9.124	-7.7205	-7.246	-7.3998	-7.7702	-6.8974	-6.8354	-7.2726	-7.8188	-8.0972	-7.5132	-7.8181	-8.4431	-8.5968	-6.7133	-10.675	-7.2323	-4.8402	-7.083	-8.5758	-8.2644	-8.2765	-6.2608	-8.069	-9.8933	-9.4915
-0.4624	0.92876	1.4032	-1.0808	0.64632	-2.8141	-0.83485	-0.71677	-1.0387	1.4952	-1.5298	-1.2693	0.37306	0.34225	-0.89684	0.19666	-1.9545	0.49622	1.3933	-3.3369	-3.0825	-0.68925	-0.95851	0.3056	-1.7086	-2.2056	-2.1875	-1.9029	-4.093	-2.0682	-2.4095	-1.7763	-1.5351	-1.4181	0.060853	-0.41987	-0.49695	-1.16	-2.4975	0.92507	-1.0442	0.92714	-0.18208	-4.1792	-0.26734	-0.45028	-0.47882	2.9325	-0.48137	-1.7182
-20.541	-19.525	-23.183	-23.12	-24.949	-20.978	-22.055	-23.133	-20.136	-21.558	-23.369	-23.13	-22.024	-21.859	-22.112	-21.828	-23.183	-22.423	-21.56	-20.998	-22.225	-20.508	-23.271	-20.524	-20.058	-20.247	-23.074	-21.764	-21.705	-22.293	-22.048	-23.015	-20.82	-20.845	-24.202	-21.399	-21.089	-25.244	-25.595	-22.504	-23.081	-21.314	-22.216	-21.965	-22.243	-23.544	-21.833	-20.052	-20.898	-20.932
-11.62	-14.944	-12.276	-13.289	-12.306	-12.839	-13.757	-8.9466	-10.308	-13.16	-9.6251	-9.8461	-9.4889	-12.037	-12.581	-12.385	-13.475	-9.7074	-10.956	-11.041	-11.422	-12.555	-13.478	-11.198	-12.471	-11.659	-12.478	-14.051	-13.96	-11.026	-15.455	-14.15	-12.125	-12.127	-9.5189	-12.514	-11.142	-15.191	-9.8414	-12.282	-13.366	-12.663	-13.113	-11.415	-13.696	-11.733	-11.594	-13.765	-11.107	-12.808
-10.568	-10.684	-8.2991	-9.9765	-11.286	-11.579	-11.957	-10.917	-11.682	-11.2	-10.925	-9.2401	-10.87	-10.439	-12.469	-9.4648	-12.588	-11.177	-10.745	-8.8695	-11.147	-9.4529	-11.468	-10.016	-9.6451	-9.4046	-12.109	-13.154	-10.703	-11.335	-10.618	-11.324	-11.845	-11.602	-12.655	-9.7898	-11.7	-9.5934	-10.357	-11.049	-9.5611	-7.3584	-13.293	-13.511	-12.803	-12.174	-11.368	-10.193	-8.5874	-11.574
7.5698	6.1697	5.5043	3.5089	4.0276	6.1748	5.6402	6.6603	5.8045	6.9971	7.0467	4.9183	6.0881	6.5241	7.3704	7.2887	7.7647	4.0574	1.4138	6.6777	4.7614	5.8573	5.3224	8.7013	8.0719	4.1825	6.5057	4.6251	3.5388	6.1186	3.199	4.7205	5.5115	6.304	8.1211	7.0689	6.6888	4.8184	4.8958	2.091	5.6757	5.3855	4.0847	5.6744	7.453	4.2667	7.4587	4.3136	5.2176	5.4225
4.7445	5.073	1.0442	1.7798	1.1046	1.8777	2.5013	2.9371	3.2484	0.73781	4.644	1.0248	2.8134	3.4312	2.2867	3.4999	1.5778	2.0067	1.4971	1.4048	3.5822	1.2691	2.3847	2.8223	2.0885	1.3156	1.9977	3.1106	2.0564	2.4134	1.544	1.6951	2.6078	2.4782	2.9936	1.8701	2.5277	3.007	2.7562	2.5411	2.1608	0.53691	3.9216	2.5933	3.1415	2.9833	1.834	1.8115	2.6099	3.2092
0.067265	0.22167	-1.0433	-1.5375	0.78798	1.8281	0.77251	0.79274	-0.5305	3.5869	-0.84572	-0.60628	2.1137	-0.0089283	0.40591	-1.2485	-1.3865	1.1913	1.7066	-0.0064301	0.41831	-1.3925	-0.91504	-0.66534	1.2067	1.5422	-0.82851	0.25814	1.6015	-0.62543	1.496	0.34926	-0.25439	0.49412	-0.060806	2.0302	1.26	-0.095941	-0.86137	-1.9486	2.2312	0.020879	1.7205	0.23468	1.6825	-1.6848	0.545	-0.22506	1.2331	-2.7158
7.1987	5.8122	4.3797	6.2367	7.8479	6.5155	8.4833	6.6126	6.7032	6.7182	7.6272	6.6806	6.8135	7.375	5.844	6.5419	8.5912	7.3154	6.2712	4.5335	5.5441	5.4897	6.9907	6.611	5.6433	7.719	6.7734	7.3844	6.9145	6.004	7.5838	7.6461	6.6542	7.8773	5.0035	8.6547	6.5765	5.5785	6.5499	5.9585	6.8966	5.675	7.3339	5.7548	4.3827	7.4515	6.9408	7.145	5.8845	6.3879
8.289	9.5675	7.91	6.8023	7.9642	8.2055	7.9874	8.977	6.3035	9.7069	4.925	8.2848	5.6506	8.0068	11.002	8.9252	8.9678	7.6507	10.235	7.3213	6.8357	7.2185	6.8487	9.5381	9.5482	7.7328	8.317	6.2053	7.2296	7.5588	5.8043	7.2927	5.9645	7.1519	7.4859	8.3456	9.145	8.1554	7.2401	8.7787	9.9725	8.7594	6.2262	8.2912	9.7093	7.0183	6.0062	9.034	7.1391	9.7918
-14.327	-16.096	-12.889	-13.947	-13.951	-13.192	-14.686	-11.566	-12.614	-15.018	-13.377	-14.27	-13.606	-12.496	-14.135	-13.143	-11.58	-13.565	-13.571	-12.896	-13.059	-13.731	-12.867	-13.124	-13.873	-12.927	-13.966	-14.12	-13.76	-14.36	-12.976	-12.227	-13.318	-12.024	-14.292	-15.077	-14.406	-14.33	-12.507	-13.287	-13.217	-13.473	-12.378	-13.444	-10.621	-13.611	-13.148	-10.987	-12.392	-14.822
3.44	4.0877	1.7905	3.3135	1.4981	0.48747	2.8601	1.101	1.6835	1.5544	0.081158	3.3819	1.1997	0.49812	2.6711	-0.20165	-0.1788	2.3637	2.1193	2.1762	1.0721	0.94351	0.76796	-0.0039699	0.8437	0.64737	2.6875	2.6093	1.1562	1.4811	1.9773	2.3655	1.4707	2.7293	1.6796	3.9737	4.2153	1.2314	2.3548	0.27326	-0.977	1.0197	3.5004	2.1544	2.9994	1.2062	1.5263	3.071	2.9366	2.9598
-8.6482	-6.9696	-8.9827	-8.1241	-8.2893	-10.455	-9.1405	-9.3196	-9.3871	-9.3997	-8.9496	-8.1434	-10.089	-10.657	-10.235	-7.8752	-9.5075	-10.618	-7.9792	-7.8904	-9.574	-9.5444	-7.3379	-8.6003	-9.5855	-9.5813	-10.143	-9.3229	-8.6736	-11.262	-10.097	-5.8907	-6.9926	-8.4828	-8.7806	-9.1567	-7.5595	-9.2945	-9.7521	-8.4964	-8.0718	-8.8318	-7.975	-7.8724	-8.6955	-10.244	-8.0738	-8.2988	-7.7644	-10.423
-13.931	-16.404	-14.36	-14.908	-15.376	-13.932	-14.735	-15.772	-12.482	-13.108	-12.545	-15.192	-14.779	-14.286	-14.826	-15.482	-14.391	-14.973	-13.808	-16.439	-11.625	-13.919	-13.994	-17.237	-14.717	-13.955	-14.262	-13.013	-13.509	-15.307	-16.358	-15.384	-14.798	-13.862	-15.276	-16.087	-14.862	-15.342	-16.354	-16.073	-15.297	-12.998	-13.479	-16.205	-12.804	-13.986	-15.139	-15.526	-11.044	-15.301
6.72	5.3583	8.8036	7.255	7.5836	6.7134	5.1412	8.2055	9.0317	8.0433	7.2004	8.2939	8.3625	8.466	8.0218	8.0745	6.9802	7.5937	8.4359	8.3134	7.2982	7.1637	7.2414	7.109	6.495	7.202	8.5108	7.3562	9.8897	8.9266	8.8235	8.0149	6.779	7.6302	7.3744	8.4374	8.8188	7.7123	8.9889	8.4985	8.1836	8.6415	6.354	6.2551	9.43	7.7371	8.5536	8.2218	7.9575	8.9843
6.9421	7.8395	5.435	6.1456	6.4113	8.4255	10.269	9.0056	9.4769	9.657	9.4868	8.8174	8.1535	6.459	6.2342	8.284	9.3596	10.334	10.876	8.9811	8.1629	6.8181	7.1725	7.3937	11.721	7.9913	6.3812	10.349	6.4592	8.6397	5.1022	8.9141	7.7019	6.8372	8.8801	9.1258	7.8177	8.6419	8.1958	6.9284	8.3123	6.932	5.2958	7.9009	8.5993	9.9046	8.3909	7.5017	8.2584	9.241
-1.7581	-2.4485	-4.4214	-3.2091	-4.1379	-3.3917	-1.9943	-3.0171	-3.8786	-2.5507	-1.474	-0.73887	-0.848	-0.32597	-2.9042	-3.5445	-5.4969	-3.3552	-4.4203	-3.9285	-2.2817	-3.9172	-6.2544	-5.2983	-5.0959	-3.3217	-2.5339	-4.0491	-2.8926	-4.2412	-2.6977	-1.435	-4.7632	-3.9016	-5.7444	-4.1967	-3.2793	-3.4404	-2.1763	-3.4155	-5.2478	-3.6908	-3.3758	-2.5632	-4.9231	-1.7847	-3.6562	-2.9448	-4.5129	-2.4831
2.0897	1.195	0.59899	-0.12938	1.2495	-0.56135	0.69011	2.7331	0.97244	0.076357	-0.23912	-0.25632	-0.39643	0.83103	-0.3655	2.13	0.46602	0.53324	1.0541	-1.8667	2.1986	-0.31289	-1.2292	-0.33596	0.78982	-0.44965	1.4853	-0.83965	1.0211	2.0192	1.8312	0.99244	2.7694	0.82962	-0.40695	-0.12945	-0.95487	-0.61724	0.22109	1.4702	0.95237	1.3522	0.35477	-0.52057	-1.1351	2.4466	2.3894	2.0601	-1.0204	2.6399
-7.2337	-5.8185	-8.2074	-6.5477	-5.6062	-8.6883	-5.5099	-7.0139	-7.6802	-6.6563	-5.4517	-6.5897	-6.6105	-6.5925	-7.9444	-5.5968	-8.2291	-7.0224	-7.2461	-8.2942	-5.0674	-6.6514	-4.6122	-5.0711	-7.3325	-8.1959	-6.6302	-8.2413	-4.3954	-6.7739	-8.8092	-7.7654	-6.3105	-6.7151	-5.2821	-6.6256	-6.3196	-7.318	-6.6554	-6.4913	-5.8563	-6.3628	-4.1561	-5.7285	-6.864	-7.4024	-7.1013	-5.1882	-8.1029	-6.0368
-3.9787	-2.1195	-2.5916	-2.7402	-1.4438	-2.4771	-3.5378	-1.7952	-3.2439	-1.7226	-3.6902	-3.3921	-0.99323	-2.8949	-3.8309	-2.3679	-3.6134	-2.8359	-3.4923	-1.7123	-4.5143	-2.6805	-4.3056	-0.27468	-2.3936	-3.1003	-2.7116	-3.3369	-3.198	-3.0171	-5.2297	-3.1378	-2.9032	-5.4473	-1.4006	-2.4946	-5.5409	-2.8139	-3.4958	-4.0177	-0.82028	-2.3171	-5.0104	-3.7567	-3.9898	-3.3987	-3.2741	-4.9359	-2.4851	-1.4373
4.2221	5.6278	3.5054	3.1149	5.5059	4.8571	4.1088	2.9409	5.2153	5.5092	3.2348	4.2366	4.1736	6.0072	6.3528	4.2685	1.7905	5.7706	1.3353	2.6634	3.8834	5.5923	7.0546	4.7524	5.0737	2.2766	4.921	4.7078	6.2254	2.8605	5.1324	2.3275	2.582	5.564	5.7108	4.2535	5.01	5.6878	4.9317	3.9083	3.4636	5.5623	4.9307	2.973	4.0007	6.4235	6.0635	6.0137	3.7166	5.0357
-1.743	-0.8825	-3.3823	-2.2837	-2.854	-1.6154	-0.19786	-3.2938	-3.8269	-0.95176	-1.774	-3.2699	-2.8934	-1.9587	-0.1001	-0.40323	-2.4076	-2.9914	0.4331	-4.4392	-1.7787	-4.1631	-5.9078	-1.2958	-1.5162	-1.711	-3.1879	-1.4382	0.90758	-1.3532	-0.71767	-0.43078	-3.0355	-3.8684	-1.9806	-3.3222	-2.5172	-1.7208	-3.4445	-1.5775	-2.374	-3.1229	-0.30516	-2.3762	-2.8518	-3.2414	-1.5526	-0.47203	-3.3244	-0.80185
-3.4351	-2.4706	-5.0513	-0.92283	-1.2829	-1.23	-2.5567	-3.6848	-1.3579	-2.6718	-3.7275	-2.6914	-2.7232	-3.5241	-4.0197	-2.0823	0.43696	-3.3968	-3.0788	-3.4565	-0.43139	-3.5974	-4.8622	-2.7147	-3.9134	-2.6108	-5.3163	-2.3659	-0.02868	-1.8923	-3.679	-5.1383	-2.089	-3.1162	-0.75676	-0.81413	-2.3788	-5.636	-0.066031	-4.2787	-2.8666	-0.70117	-5.282	-2.0057	-1.6568	-3.0272	-2.1283	-3.082	-2.6815	-2.618
-7.8678	-8.2496	-8.1121	-9.3671	-7.8983	-9.2376	-9.0833	-6.9129	-7.8714	-9.7907	-6.4921	-8.0756	-5.7396	-7.9306	-7.2685	-9.6678	-8.288	-7.4722	-4.5648	-7.4631	-7.1826	-10.278	-5.2055	-6.3466	-7.7245	-9.5969	-5.9368	-8.6224	-7.9205	-7.0833	-8.3773	-8.2942	-6.4946	-7.2935	-9.2195	-8.3249	-7.6479	-8.4144	-8.99	-6.6963	-5.5723	-7.3934	-7.5437	-6.1688	-6.2875	-7.7467	-8.3428	-5.4134	-7.4046	-6.5864
-3.541	-2.6303	-3.1326	-3.1978	-2.6894	-2.2823	-4.94	-4.4334	-2.4056	-3.538	-1.508	-2.0819	-3.5962	-1.2546	-3.7756	-1.6585	-2.4558	-3.5636	-2.659	-4.7382	-2.577	-0.009122	-2.4436	-2.2144	-5.0706	-2.1919	-5.8933	-0.24812	-2.6927	-3.6018	-3.1307	-2.191	-1.8215	-1.0324	-1.1495	-1.8219	-1.0312	-1.5894	-2.8117	-2.8865	-1.9851	-4.0754	-2.6595	-3.0192	-4.9624	-4.5371	-4.5901	-3.1004	-4.6674	-2.4956
-0.277	-2.0846	0.45924	-2.4666	-0.77714	-1.8779	-1.609	0.32256	-2.0179	2.5944	-1.9961	-3.8872	-3.1866	-1.3857	-2.3887	-1.3402	1.9356	-0.8689	0.66116	-0.13594	-3.0949	-2.0877	-0.776	-2.5324	-2.5571	0.071088	-2.0778	-2.0085	-2.6754	-1.9651	-2.9015	-1.6569	-0.37133	-2.1443	0.82934	1.0441	-1.086	-2.0005	-2.0198	-2.0097	0.96413	-0.062896	-2.146	-1.4255	-0.11073	-1.2061	-1.2591	-3.0163	0.54722	0.32822
1.6787	2.0275	1.9339	1.5223	0.17863	0.15681	1.7457	0.41222	0.17309	-0.92962	2.9468	-0.51659	0.18096	-1.7017	1.5228	0.2786	-0.31674	2.2035	1.4581	2.5218	1.0918	1.981	3.9987	1.1969	-0.74973	-3.1695	2.1527	-0.29398	0.66484	0.61597	1.8852	0.15289	-1.9049	0.45287	1.0547	0.31318	1.4815	0.73027	1.4655	1.943	-1.419	0.85843	2.7618	-1.0468	3.0906	1.8459	-1.4901	-0.48966	-0.04188	1.7236
-1.1783	-0.8062	-1.4335	-0.20101	-0.96467	0.7631	-0.20043	-1.824	-0.58928	1.2709	0.23477	2.7434	1.5234	0.028283	-1.0069	0.80407	1.2295	-0.17107	-3.0698	-0.47665	-2.2195	1.3325	0.25085	-0.38193	-0.47128	-0.20707	-0.87271	-1.7258	-1.5475	-0.47745	1.4561	-1.1004	-1.9675	-0.48618	-0.77391	-2.4116	-0.10864	-1.6403	-1.5901	0.6566	-0.11635	2.4371	-0.1064	0.6475	-0.34986	1.9933	0.57978	0.12641	-0.3821	-2.0224
-21.676	-20.064	-20.488	-21.739	-20.838	-20.1	-20.538	-18.13	-21.646	-18.322	-20.881	-19.856	-20.654	-19.342	-21.792	-21.889	-19.777	-19.838	-19.216	-22.333	-18.661	-20.32	-21.648	-22.262	-19.972	-19.529	-21.668	-19.924	-21.548	-21.265	-20.535	-19.179	-20.735	-19.583	-19.245	-19.913	-21.148	-20.126	-19.595	-20.166	-19.433	-20.253	-23.388	-18.705	-20.15	-23.057	-23.454	-23.342	-20.963	-21.964
5.8284	2.7139	4.659	4.5282	2.8313	3.8456	4.8206	3.4606	1.2776	4.4111	2.9897	4.7001	5.4369	5.196	3.6288	4.4331	3.1765	2.8736	5.4235	5.7269	6.0827	2.8008	4.8427	3.9183	2.3252	4.5036	2.5898	6.7046	6.0125	3.1129	3.9231	2.5256	2.4103	3.162	4.4939	3.679	3.7366	1.2974	3.7403	4.4139	6.4115	3.7541	4.3154	5.0278	5.4972	2.5889	3.9826	4.9508	4.0088	2.9693
-13.753	-14.121	-13.426	-11.338	-12.292	-14.025	-13.977	-14.612	-12.32	-12.976	-13.688	-11.166	-13.323	-10.251	-12.699	-14.051	-11.28	-12.453	-13.156	-14.391	-12.901	-11.623	-12.646	-13.655	-13.533	-11.675	-14.552	-15.269	-14.642	-12.597	-13.135	-15.012	-13.579	-13.919	-13.45	-14.606	-13.522	-13.071	-11.759	-13.95	-13.051	-12.758	-14.072	-13.181	-12.607	-11.556	-13.332	-13.61	-10.734	-13.564
-12.372	-10.894	-12.669	-12.703	-11.778	-9.7211	-9.5169	-11.374	-10.852	-11.82	-13.02	-10.888	-11.632	-10.829	-11.33	-11.49	-12.319	-12.864	-9.6387	-10.327	-9.8662	-10.168	-10.363	-9.6052	-11.402	-13.315	-11.29	-12.167	-10.825	-10.597	-11.316	-10.204	-11.301	-11.443	-10.279	-13.585	-12.879	-10.51	-10.034	-8.8283	-10.664	-11.411	-13.805	-11.129	-12.383	-10.317	-14.083	-13.639	-13.358	-11.542
0.95291	-2.3232	-2.4294	-2.1756	-2.8503	-2.2889	-3.9414	-1.9688	-2.4852	-2.3863	-2.6671	-1.228	-2.917	-3.0453	-3.5736	-2.7681	-2.0496	-2.5344	1.3179	-2.6785	-1.8753	0.13386	-1.1304	-0.98102	0.92134	-0.65715	-0.82216	-3.1637	-0.95847	-1.1359	-1.2759	-1.737	-1.3129	-1.8787	-0.95584	-0.99088	-1.5767	-0.37793	-0.44085	-3.7853	-1.134	-1.9882	-0.73201	-3.8542	-1.6043	-1.867	-2.6292	-0.9634	-3.0854	-0.83233
-13.615	-11.881	-13.655	-14.173	-13.342	-13.318	-12.491	-12.287	-10.902	-13.711	-13.933	-13.837	-11.898	-12.315	-12.299	-9.8402	-11.185	-13.446	-12.608	-13.079	-13.005	-10.098	-14.816	-14.799	-12.485	-12.955	-14.733	-11.778	-13.636	-11.755	-12.851	-12.378	-12.192	-13.253	-9.4022	-13.843	-10.905	-13.852	-11.987	-10.47	-11.734	-12.684	-14.078	-11.853	-12.632	-14.061	-11.392	-13.05	-11.884	-12.885
-6.943	-5.9209	-6.7763	-6.3373	-3.9673	-5.0404	-5.5626	-6.3378	-6.8411	-6.2908	-6.2571	-6.8375	-6.1626	-5.7547	-6.4186	-4.5761	-6.0207	-3.9301	-5.1353	-8.3123	-7.1562	-6.1142	-6.6083	-5.2705	-7.6063	-6.1169	-5.7572	-5.8149	-5.856	-7.6727	-5.1187	-6.5049	-5.3599	-6.9666	-7.1932	-4.4407	-5.3819	-7.1137	-6.6939	-7.7814	-6.4742	-9.863	-7.285	-3.897	-5.3564	-7.5026	-6.1022	-5.8914	-5.1282	-6.7984
-9.7932	-11.92	-12.247	-9.9677	-11.718	-11.452	-9.9591	-9.6003	-10.461	-13.042	-11.291	-13.848	-10.301	-12.413	-8.2973	-10.124	-9.2735	-10.904	-11.08	-12.486	-11.201	-10.218	-9.9845	-11.437	-13.687	-10.539	-10.932	-11.35	-11.893	-12.109	-9.8	-14.462	-11.719	-12.03	-12.195	-10.601	-9.9506	-12.311	-10.459	-12.286	-11.625	-12.541	-9.9521	-10.253	-11.95	-10.702	-10.087	-12.941	-12.485	-11.652
1.6559	2.479	0.80205	1.074	1.793	0.40321	2.7813	2.6999	5.6107	2.0639	1.4293	2.8252	0.55925	1.0527	3.3142	-0.24577	2.2149	1.3377	3.9686	1.6416	0.77619	0.56492	1.2437	-0.57113	3.7487	2.9799	1.9881	0.048236	0.95855	3.4226	2.3443	2.4419	2.0786	1.9772	-1.7134	5.7061	1.582	3.5834	1.2433	-0.74087	0.71207	1.2387	2.7629	2.7833	2.7569	2.4608	3.4919	1.446	3.2794	-0.018961
-7.9619	-10.378	-6.9474	-6.6104	-6.913	-11.379	-8.7168	-7.6527	-6.3997	-6.3169	-6.4051	-8.3195	-5.8813	-8.086	-7.7601	-8.1192	-7.119	-6.2716	-7.2863	-7.8406	-7.6397	-9.4882	-6.7522	-8.7232	-8.4187	-7.6677	-7.8444	-9.7218	-8.8286	-9.2117	-8.8675	-8.5825	-7.7586	-6.9387	-7.9772	-7.1144	-8.3402	-7.0934	-5.0911	-7.7425	-9.197	-7.5357	-9.813	-7.5121	-7.918	-5.6593	-7.9222	-8.827	-7.5309	-8.2041
-2.6143	-4.8113	-5.1288	-4.4783	-2.3137	-2.723	-5.5456	-0.92029	-1.6882	-5.4242	-5.266	-3.333	-4.2917	-4.6524	-4.9519	-5.2393	-3.2091	-4.1455	-2.0176	-4.6825	-5.3272	-3.5481	-5.6891	-3.766	-2.3443	-2.5439	-3.9083	-4.1479	-4.4856	-1.6174	-2.7812	-3.3038	-4.5178	-1.2669	-1.8226	-3.1552	-1.6114	-2.7251	-3.1139	-5.5435	-4.0724	-2.0134	-4.074	-3.0666	-4.1108	-4.3193	-1.7975	-3.1571	-4.0393	-5.0247
-4.296	-7.3709	-5.9436	-6.2255	-5.9354	-6.3557	-9.9661	-5.3251	-6.2411	-6.2476	-3.0527	-7.1213	-6.0343	-6.9119	-7.6659	-6.3094	-8.8796	-8.0471	-7.941	-8.1326	-7.3559	-5.8748	-6.5444	-8.2462	-6.5082	-6.6484	-5.9197	-4.9098	-5.1298	-4.9372	-5.5245	-7.655	-6.3096	-7.4566	-3.3571	-5.7201	-8.7473	-5.8979	-6.1897	-4.326	-8.5092	-4.5842	-3.91	-6.1016	-6.0023	-6.9195	-4.695	-6.7957	-4.9126	-7.5887
-4.0003	-4.3784	-4.763	-4.084	-3.2977	-5.5636	-1.9378	-3.8232	-5.994	-3.873	-4.2926	-7.96	-4.7706	-2.4989	-1.4468	-4.7524	-4.8093	-4.0137	-2.1965	-3.5612	-2.9752	-4.1175	-2.5209	-5.5322	-4.5107	-3.1615	-4.0731	-7.4796	-5.7185	-3.1081	-3.802	-2.4465	-2.36	-3.6502	-4.7332	-1.2067	-5.7511	-4.5187	-3.6739	-2.0943	-4.716	-2.0372	-3.839	-4.7142	-4.1226	-4.855	-2.4617	-3.9811	-4.6741	0.14476
-3.2332	-2.6545	0.27538	-1.8034	-2.273	-2.9818	-0.55075	-1.6794	-2.9004	-3.12	-1.3168	-1.3158	-3.9084	-3.4613	-2.6245	-3.085	-1.5826	-0.58138	-1.9638	-4.2586	-4.0136	-3.419	-3.0918	-2.2276	-3.6561	-5.0967	-1.6414	-4.3168	-0.21825	-1.3685	-2.71	-2.591	-4.6076	-1.405	-1.9482	-4.4479	-3.619	-3.6945	-3.4341	-0.93226	-2.8637	-2.3132	-1.646	-2.7077	-0.99462	-6.596	-2.7578	-2.8006	-0.26668	-6.1356
-3.8246	-2.3445	-1.8388	-4.5354	-3.5211	-2.8736	-2.2562	-2.392	-1.5897	-2.4951	-1.056	-1.4778	-0.48311	-1.6532	-0.93193	-1.9597	-2.3731	-1.6044	-3.2273	-2.6399	-1.8706	-2.2356	-1.6562	-3.6662	-4.2133	-3.7733	-3.5367	-4.9824	-1.0439	-0.52348	-3.2859	-3.3976	-5.4363	-2.3152	-2.2108	-2.3975	-2.8239	-1.2865	-0.9805	-2.5659	-5.3447	-4.7653	-2.1457	-2.1788	-3.4721	-0.89675	-2.8689	-1.7636	-3.6234	-1.8808
7.0676	7.5479	5.844	10.02	8.2125	7.5968	6.6483	10.565	7.8505	6.3897	7.2328	6.305	7.5336	8.32	8.177	10.64	6.6116	9.3693	8.991	9.4072	8.6884	7.8441	8.1431	7.3435	7.0916	5.7057	9.5999	7.5418	8.7993	7.4483	8.3785	7.0816	8.4251	8.0066	6.325	8.1107	8.1212	7.6823	9.8348	7.0374	6.4361	7.4966	7.99	11.074	7.8807	8.6346	5.9733	7.7776	8.2759	6.9425
-0.091293	-2.22	-0.073544	-2.2107	-0.11293	1.6339	-0.92191	-0.24	0.87309	0.68176	-1.369	-0.61063	-0.30101	-0.71932	0.66945	0.42075	-0.59319	0.39481	2.2972	-0.91742	0.066746	0.39377	-0.88298	-0.72785	-0.59439	-0.3674	1.0527	0.28816	2.3449	-0.17252	0.93783	2.5631	2.0361	0.63952	-0.61311	0.79322	1.1008	1.8512	1.4765	2.6995	1.5257	1.5959	-1.4294	-0.003234	1.8647	-0.68811	0.17714	1.4186	2.0268	2.5557
-13.493	-13.535	-14.883	-16.319	-12.826	-12.346	-12.706	-15.092	-12.998	-15.675	-14.886	-15.186	-13.766	-13.98	-13.093	-13.543	-14.206	-13.844	-12.891	-15.639	-13.644	-16.609	-13.987	-13.945	-14.411	-14.969	-13.969	-11.835	-14.646	-13.29	-13.23	-16.219	-14.818	-13.412	-11.289	-15.345	-13.213	-13.658	-12.873	-12.842	-15.176	-13.215	-15.804	-14.872	-14.215	-13.219	-15.98	-12.88	-14.732	-13.838
-2.1326	-0.25304	-0.84682	-2.1842	-0.49335	-0.040355	0.30133	-1.2505	-1.7914	0.415	1.1493	0.039983	0.66339	-2.2938	-0.27122	0.15416	0.97058	-0.59898	-0.16923	0.67281	-0.10294	0.062474	0.11303	0.14399	-0.055243	-1.1846	0.88378	0.048233	-1.5841	0.25507	-1.0455	-2.1182	-0.75017	-1.663	1.0378	0.37278	-0.88255	-1.2235	-1.5249	-2.2873	1.099	0.94895	-1.4889	0.36649	-1.293	-0.27085	0.11412	-2.3326	-1.7189	-1.6835
2.0445	0.39591	1.4304	0.04504	1.5053	2.7181	2.3026	-0.42725	2.2058	3.3681	1.7669	3.6356	2.2256	1.4627	2.8086	0.97512	-0.55068	2.7746	0.60021	3.491	1.4278	2.6981	1.424	2.518	2.4357	1.4215	2.5613	0.8451	2.705	1.8012	1.0455	2.3454	1.2281	3.1565	2.2793	0.95462	2.6142	2.0708	2.5043	3.9357	-0.95142	2.2551	1.8803	0.19784	1.0476	1.8165	1.1994	1.2087	0.59785	3.2071
6.0279	3.5511	4.6359	4.0221	4.7509	4.1951	7.6428	4.4356	5.0036	4.3372	5.9201	7.4254	4.0817	8.2215	6.7694	5.7951	6.0867	5.9121	4.6833	6.9322	4.23	5.7331	5.1099	5.7657	4.4137	7.0423	5.9427	6.7414	5.7995	4.549	5.9513	3.8604	4.3312	5.7274	5.7234	6.8668	5.2448	3.9568	4.3057	7.9149	5.0628	5.7626	4.7574	6.0574	4.0817	5.9689	6.4643	4.7654	6.1963	5.3916
-8.3646	-9.5788	-8.4534	-6.9534	-11.41	-7.5665	-9.2376	-10.876	-8.5712	-10.335	-10.399	-9.4543	-10.156	-7.4762	-9.5377	-7.5478	-7.0026	-10.262	-6.1077	-8.8586	-9.2264	-8.0614	-11.213	-9.5737	-9.5204	-11.508	-10.596	-10.961	-9.9773	-8.316	-9.1051	-8.1325	-7.974	-8.516	-7.967	-11.284	-10.878	-9.1133	-9.8385	-8.5686	-8.5817	-9.3141	-10.796	-9.4377	-10.862	-9.2173	-11.35	-10.729	-7.3938	-8.3519
-2.4298	-0.010162	-1.3261	-2.2236	-1.4335	-0.91572	-0.9224	-4.0536	-0.93006	-6.0012	-2.7813	-0.96161	-1.2611	-1.0082	-2.1821	-0.18094	-0.76786	-1.6377	-1.6448	-1.74	-0.50001	-1.5453	-3.1995	-0.6358	-3.1258	0.34759	-1.0982	-3.7582	-3.832	-0.80522	0.91463	-0.50669	-2.1167	-2.3347	0.85146	-2.6756	-2.8903	-2.8496	-2.6828	-0.29789	-0.17805	-0.81405	-3.6879	-1.1103	-0.68476	-2.3206	-2.909	-1.8016	-2.8929	-0.59593
1.2829	0.2959	0.81681	1.7729	0.82071	0.95843	3.0046	0.95351	0.57366	2.7583	1.7866	0.6684	2.8686	2.0529	1.4177	-0.9422	1.7373	3.482	1.476	3.1417	2.8178	-0.44688	0.088862	2.1158	2.3878	1.6061	1.3397	2.7103	-0.053777	3.612	2.559	2.6872	1.1428	0.29701	4.6412	1.0434	3.102	1.7585	2.214	1.9157	-2.4042	1.181	-0.12237	1.8054	-0.0036517	2.1839	4.2038	1.2953	3.4302	0.97702
-0.24703	0.51339	-1.7045	0.30294	1.2017	-0.51117	1.792	1.8095	0.80055	2.7711	0.52147	-0.46289	1.5156	0.53847	-0.70143	2.2615	0.026642	0.75947	-0.4216	1.5275	-0.52286	3.2091	-0.57192	2.2722	1.8915	1.2111	0.098362	-0.14755	1.9546	0.72631	1.2675	0.68882	0.68396	-0.23654	-1.3993	1.5128	0.22203	-0.45079	0.026821	0.17304	1.1389	-0.88615	0.9251	-0.96487	1.7159	0.039392	1.6449	-1.6677	2.8089	-1.4185
-12.505	-12.466	-8.8025	-12.5	-12.799	-10.691	-14.045	-13.186	-13.055	-11.71	-9.8014	-10.101	-9.7079	-12.711	-9.2647	-11.918	-11.848	-11.867	-10.2	-11.499	-12.76	-12.45	-14.552	-11.337	-8.7668	-10.297	-11.6	-10.346	-12.149	-9.8943	-9.1868	-10.805	-13.765	-13.272	-10.262	-12.686	-12.372	-10.857	-10.783	-10.19	-12.144	-12.191	-12.969	-11.772	-9.0934	-9.9034	-9.6736	-10.845	-10.149	-11.681
-22.507	-20.919	-21.054	-21.509	-23.062	-22.153	-21.935	-20.151	-22.95	-24.053	-22.699	-22.266	-23.826	-22.809	-22.831	-24.731	-21.73	-23.317	-23.034	-20.768	-23.131	-19.306	-21.216	-22.496	-22.087	-21.685	-21.365	-22.914	-23.923	-22.686	-25.153	-21.019	-21.276	-22.15	-23.148	-22.17	-24.567	-21.826	-25.623	-23.797	-22.476	-19.957	-19.734	-22.701	-22.84	-22.2	-24.358	-22.15	-22.17	-24.219
-1.6702	-0.16031	0.29435	1.3618	1.0728	-1.462	0.60106	1.7965	-0.79189	0.0069058	0.54036	0.51408	-0.63404	-0.39459	1.6276	1.0808	-1.0322	-2.2409	0.026025	-0.62878	-0.40954	-0.41848	-1.305	-0.16899	0.62058	-0.28109	-0.21915	-0.53159	-0.86344	2.0741	-1.1994	1.9421	-0.52529	3.4225	0.43322	1.5266	-2.6739	2.9719	0.027378	-2.1047	0.11172	1.4076	2.3839	0.43869	-1.4864	0.28865	0.099321	0.37961	-2.3998	-0.32996
-15.073	-15.243	-14.15	-14.331	-14.392	-14.442	-14.019	-12.388	-16.912	-12.383	-12.766	-12.917	-15.191	-12.328	-13.638	-14.519	-14.146	-10.966	-15.208	-14.578	-12.679	-13.215	-13.394	-12.979	-12.686	-13.011	-13.864	-12.394	-11.801	-14.111	-13.122	-14.56	-10.781	-10.772	-14.234	-12.321	-16.414	-13.801	-10.275	-11.534	-11.382	-15.655	-12.725	-13.515	-14.414	-13.409	-13.885	-12.446	-11.934	-12.924
7.6315	9.1037	10.053	10.266	9.5279	6.8309	8.4029	7.4235	11.88	9.2589	8.1324	8.42	7.7042	11.178	9.3416	7.2536	7.7686	7.9539	10.114	8.187	8.6966	8.5802	9.5138	8.1918	8.0481	9.0169	7.6857	9.268	7.215	6.4231	9.328	8.316	7.3892	8.9256	9.8424	8.404	7.669	8.9733	7.5474	7.4753	7.3066	11.486	8.1417	7.7703	10.186	8.1461	9.7552	7.4871	10.39	7.0137
-1.5659	-1.5672	1.4474	-1.5605	-0.09041	3.2703	-0.22717	-1.4488	-2.0898	-0.36447	-2.5083	0.85014	0.63696	-1.7932	2.3306	0.050879	0.15367	1.5926	0.23141	1.9416	1.3694	1.0694	2.8369	-0.73841	-1.113	-0.78604	-0.38263	-0.042026	-0.75278	-1.3676	-1.6157	-0.043177	1.0136	1.242	0.87767	-0.5356	0.49237	-0.32343	2.7859	0.059359	-0.52022	0.67112	0.26499	2.8281	-0.068145	0.60689	1.3051	1.2716	1.0278	-0.91544
3.5573	3.1662	4.6926	2.7716	3.47	3.4027	3.3663	0.86067	5.2288	2.9173	3.5317	1.5033	4.5195	4.9144	2.8211	2.7827	2.5919	3.3971	3.0009	4.0624	3.5536	2.3955	3.5469	2.6098	3.4302	3.0531	4.2682	3.0169	2.9631	2.7364	4.0501	3.6391	3.1322	1.8448	4.4354	3.1391	2.3715	4.0836	1.8785	3.2808	2.7642	4.8723	2.8788	3.9921	3.443	5.2267	4.0417	2.0619	3.0456	2.2896
-10.177	-14.181	-14.204	-14.046	-11.713	-11.251	-12.414	-13.617	-9.8984	-10.963	-11.202	-11.875	-14.369	-11.932	-9.7458	-13.575	-12.99	-14.687	-12.178	-13.697	-13.99	-11.415	-13.074	-12.534	-12.279	-13.215	-13.52	-12.462	-11.803	-13.412	-12.838	-13.231	-12.614	-14.187	-15.434	-13.55	-15.468	-10.456	-13.867	-12.8	-13.143	-13.578	-13.147	-12.328	-12.27	-12.543	-11.763	-12.915	-14.173	-10.894
-13.878	-10.448	-14.865	-12.461	-15.39	-12.337	-9.9523	-14.466	-12.494	-12.947	-13.11	-14.201	-14.95	-11.829	-11.345	-12.335	-12.981	-13.117	-15.98	-14.434	-13.349	-11.93	-13.555	-11.833	-13.328	-12.125	-13.684	-12.453	-13.828	-13.439	-12.246	-15.023	-13.876	-13.171	-12.552	-12.736	-13.482	-13.583	-12.071	-12.857	-13.962	-14.408	-10.247	-15.16	-14.028	-14.627	-13.692	-14.678	-10.762	-13.494
1.7561	1.5159	3.483	3.2095	0.98143	0.4117	2.9701	3.8197	0.67662	1.5787	0.33495	2.5637	2.7862	4.2138	1.0275	2.8539	1.1819	0.45839	1.1483	-0.17513	3.3493	3.1766	1.2838	1.2208	3.4279	1.3052	1.7182	0.49632	2.2175	1.8168	3.989	-0.065594	0.34734	1.2838	1.5161	1.9425	0.94727	2.9123	2.2843	0.90185	2.0422	1.8015	0.35896	1.206	2.1714	0.35021	5.6999	2.995	0.028267	1.5129
6.2173	5.4249	4.4603	4.8463	7.4958	5.8397	4.6579	7.2585	5.5253	4.4747	5.3416	5.8813	6.5122	5.0439	5.2586	5.1546	4.5738	4.8178	6.7852	4.568	7.5511	4.9853	8.8063	6.082	4.9281	7.5089	2.2396	7.4028	4.7882	7.2596	5.1699	4.3927	5.1652	5.0573	6.9416	5.425	6.5231	6.6784	5.7345	7.9109	6.906	4.0244	6.873	6.7707	6.5224	4.5574	6.3787	5.7905	5.3738	4.6941
-12.192	-13.262	-12.091	-12.187	-14.875	-13.265	-11.453	-13.888	-13.327	-11.889	-12.511	-11.6	-13.166	-13.592	-15.006	-13.681	-12.033	-12.807	-11.56	-14.557	-12.191	-14.859	-13.914	-13.834	-11.57	-15.267	-11.316	-14.585	-13.875	-14.577	-14.076	-13.595	-12.896	-10.13	-14.081	-13.702	-13.715	-13.387	-13.513	-12.393	-12.481	-13.803	-13.161	-12.379	-12.558	-12.815	-13.006	-12.11	-13.946	-13.775
1.3844	-1.2405	-0.58479	-0.31135	0.86614	4.1896	-0.81994	0.46368	-0.35096	0.66577	0.91752	0.082647	-0.32642	0.80069	0.83461	0.028172	-1.6274	0.81212	1.0842	-3.6978	-0.40589	-0.60866	-1.5603	-1.5952	-1.6108	-1.4154	0.63046	-0.65789	-0.26467	0.011325	-0.055731	-0.73293	0.61762	0.48414	0.18971	-0.40924	-2.6202	-2.6832	-0.52999	2.1054	2.2152	-0.77374	-0.41837	-0.26059	-0.61061	-0.96894	-1.957	-0.1514	-0.53519	0.52626
-10.15	-10.743	-11.277	-8.8008	-12.382	-12.843	-11.41	-11.342	-13.615	-8.9513	-13.145	-11.936	-12.175	-10.096	-12.928	-10.215	-11.155	-13.017	-13.25	-12.614	-11.245	-9.4079	-10.983	-11.716	-13.651	-11.082	-11.615	-10.83	-8.0331	-13.7	-10.004	-10.104	-12.215	-12.09	-10.391	-11.817	-11.521	-11.535	-9.1054	-9.7234	-10.578	-10.253	-11.624	-9.7988	-10.83	-10.844	-12.237	-13.926	-11.158	-11.542
-20.946	-22.446	-23.852	-20.468	-23.233	-24.101	-19.945	-22.115	-22.3	-19.519	-22.182	-22.748	-23.621	-21.952	-22.474	-22.711	-22.804	-22.956	-24.411	-25.535	-22.676	-22.839	-21.495	-24.167	-21.291	-24.306	-23.325	-22.435	-22.328	-20.065	-21.477	-22.124	-22.547	-24.664	-22.09	-20.28	-21.201	-23.601	-20.066	-23.154	-23.259	-21.028	-22.007	-21.612	-21.965	-23.408	-24.307	-23.741	-24.249	-21.596
0.84827	0.76662	-0.45777	4.2605	0.91498	4.3924	2.5534	2.3022	1.1225	0.89084	0.80097	1.7884	1.3835	2.0459	2.7168	1.3165	-1.1907	1.2378	3.6147	1.1005	-1.0603	0.086741	2.6036	0.40683	0.75769	2.535	1.5207	0.75749	2.5743	2.98	1.3829	0.015874	1.7322	1.3953	2.76	1.7836	0.34625	0.96818	0.85064	3.2317	3.6282	0.81839	2.2023	1.9306	0.2417	-1.309	3.3625	1.8705	3.2836	1.0308
-9.737	-10.99	-7.8257	-10.147	-12.007	-8.2988	-10.02	-10.043	-6.0785	-9.2585	-9.4608	-6.3333	-9.4385	-8.3399	-5.9422	-7.1521	-11.417	-9.5462	-7.2563	-10.082	-8.4946	-10.222	-7.5728	-8.0902	-9.8815	-10.387	-7.7778	-8.9292	-11.112	-8.7589	-6.8832	-8.3617	-8.0079	-9.7412	-8.0534	-10.581	-8.041	-8.6762	-9.9986	-9.4777	-9.6327	-11.678	-8.303	-9.9799	-10.274	-10.36	-9.7583	-8.7415	-7.0663	-8.8028
2.8448	2.2004	1.7469	3.4079	3.8144	1.8191	2.6705	4.0278	0.94757	0.91819	3.044	3.0644	1.2582	3.2685	2.0182	3.2718	1.9699	1.4695	1.6131	0.039584	2.6101	4.1189	2.827	2.7059	0.34003	1.8206	2.7524	3.2134	2.1424	2.6778	0.72063	3.7263	3.9017	2.0695	1.5178	2.6414	1.8899	0.75523	2.1989	2.8933	3.3434	3.8657	2.6156	1.731	1.8341	1.7868	2.4159	2.6844	0.73147	3.5873
-12.03	-12.302	-10.347	-11.993	-13.441	-14.603	-13.442	-15.614	-12.63	-13.105	-12.712	-14.654	-12.764	-10.869	-14.166	-14.092	-12.384	-12.625	-11.691	-13.706	-12.474	-11.72	-13.22	-12.512	-12.517	-14.846	-11.591	-11.541	-14.643	-12.901	-13.224	-11.709	-12.045	-13.197	-14.59	-12.122	-13.453	-13.441	-14.191	-12.903	-11.646	-14.694	-14.476	-12.95	-13.945	-12.677	-12.297	-14.744	-12.306	-10.498
-1.5043	-5.1511	-1.1943	0.80702	-0.23421	-2.4965	-0.11322	-0.63533	0.016368	0.051783	-1.9457	-2.9476	-1.9335	-0.59099	-2.3476	-3.9346	-3.6377	-3.393	-1.0337	-1.7536	-3.5025	-3.6768	-1.2343	-1.8277	-2.4973	0.2458	-0.77763	-2.7547	0.55348	-0.81327	-2.7642	-3.5175	-1.0138	-2.6833	-1.6393	-0.33194	-2.0486	1.1397	-2.3936	-1.3896	-2.176	-2.1595	-2.3512	-0.94622	-2.1857	-1.3012	-2.5998	-0.062819	-0.27878	-2.4545
-4.0213	-3.2205	-6.3039	-5.7523	-3.818	-6.4287	-5.7571	-8.4329	-6.4949	-4.0003	-6.5468	-5.3656	-6.4605	-5.2718	-6.7961	-4.5832	-4.501	-7.4615	-5.532	-6.2488	-6.0591	-5.8283	-6.4563	-5.6738	-6.0551	-5.4502	-3.2774	-7.0153	-4.9396	-5.7813	-5.1886	-6.8901	-6.271	-5.1239	-4.4916	-5.4867	-3.3052	-6.3904	-3.5228	-5.7913	-7.3091	-6.8375	-6.1894	-8.3849	-5.5699	-5.6477	-7.8208	-6.1887	-7.2899	-3.1685
-12.658	-10.104	-11.186	-9.5419	-11.734	-9.8615	-11.107	-11.653	-13.214	-12.435	-13.577	-10.199	-13.193	-12.229	-11.727	-12.621	-12.913	-9.2142	-11.282	-12.008	-12.762	-12.578	-12.859	-11.768	-11.579	-12.316	-12.236	-10.697	-8.1243	-11.131	-10.026	-11.285	-12.574	-11.585	-9.9808	-12.857	-12.117	-9.9211	-10.731	-10.081	-11.88	-13.243	-11.985	-12.872	-12.029	-11.663	-13.52	-11.854	-11.058	-13.025
-21.562	-19.147	-20.227	-20.063	-22.601	-19.864	-22.772	-21.946	-21.335	-19.695	-18.365	-18.766	-20.235	-19.663	-20.027	-21.932	-21.98	-21.455	-19.409	-21.22	-21.404	-21.676	-21.614	-20.621	-20.421	-21.012	-21.576	-17.619	-21.779	-22.912	-21.789	-20.887	-18.362	-20.997	-20.843	-21.194	-21.772	-21.138	-20.58	-21.889	-20.373	-22.464	-21.058	-21.666	-18.848	-22.5	-21.678	-19.501	-18.276	-21.191
0.1581	-1.461	-2.4891	0.6494	-1.1809	0.092998	-0.79391	1.6641	1.9561	0.025167	0.72936	0.54208	1.1684	0.16728	-0.4359	-0.67016	-0.80645	-3.5898	0.57957	-0.62203	-0.79198	1.7787	0.78213	-0.47237	-0.021958	-0.74338	-1.336	-0.39383	-0.72246	-0.94304	1.8001	0.84957	1.8028	0.88229	-0.62457	-0.63753	-2.5732	-0.073007	-0.15006	0.83661	0.92485	-1.84	-1.1695	-0.98551	-0.31462	-0.80647	0.48473	-0.64513	-1.3196	-1.3266
-0.56235	-2.4658	-2.2487	-2.7773	-3.71	-1.9084	-1.9505	-2.7966	-4.5809	-2.5473	-1.8008	-4.8868	-1.2776	-5.0696	-1.0717	-3.2363	-4.1041	-3.356	-4.1023	-2.7504	-5.6722	-0.62865	-3.699	-3.9515	-1.2713	-1.7495	-1.1367	-1.5041	-3.8035	-2.2132	-4.9979	-2.9044	-2.2968	-3.459	-0.36097	-2.8668	-0.99297	-3.9245	-3.4016	-2.3662	-3.0821	-2.6514	-5.2257	-1.1046	-2.8072	-1.2303	-2.351	-1.5424	-0.66848	-0.68467
-1.3745	-0.026957	1.6283	-0.32083	1.6831	-0.16846	0.39211	0.976	0.21472	-2.4978	-1.0426	0.37499	0.17859	-0.42576	1.9849	-0.58926	0.92293	0.091074	-0.77986	0.72427	-0.10077	0.85037	1.1571	-1.0017	-0.3018	-0.36724	-2.0883	0.39611	-1.8853	-0.65281	-0.31164	-2.9244	-0.15464	-0.93732	-1.8144	0.79788	0.45592	1.8422	-1.3465	0.5526	-0.98437	-2.9445	-0.8786	-2.7496	1.1686	-1.0076	2.1463	0.93024	0.1803	1.9264
-1.0299	-1.2974	0.57848	0.37555	0.14443	1.253	0.5826	-0.80337	-0.47878	0.080052	-0.65552	-2.919	-1.8611	-0.0031972	1.9137	-1.0184	-0.57676	1.078	-0.4005	-1.1001	-0.61636	1.3633	-0.092437	-1.7848	0.75592	-1.8017	-0.38266	0.95464	0.82371	-1.4189	-1.3745	-0.25852	-0.38514	-1.34	0.055807	-0.82307	-0.54379	-1.7627	-0.10756	1.3643	-2.483	1.7368	-0.13171	-0.58674	1.8112	-0.19148	-0.38053	0.76203	0.38052	-0.91157
3.464	6.7134	6.5226	4.9083	5.0111	4.1142	5.2725	4.2695	4.9047	4.0915	6.0714	4.5052	7.5552	5.2054	4.2538	5.7097	4.454	2.8389	4.5731	6.1658	3.3129	5.5934	4.3511	5.6835	4.4414	3.6508	3.8799	2.8721	5.0975	2.9516	2.8908	3.0611	5.3705	5.5157	2.6747	4.1593	6.4848	4.8674	7.5779	4.7082	5.2635	3.8414	3.9396	3.8103	6.4918	2.3272	3.0637	4.2808	2.8305	2.9446
2.4439	1.9283	1.513	0.99757	2.373	0.66091	2.9731	-0.81472	2.8072	1.5061	3.4806	1.0867	0.27301	2.6655	2.2402	2.8139	1.7637	1.1589	3.7822	0.48484	4.4455	2.0723	1.5113	1.7128	1.7746	-0.86794	3.0193	1.8282	2.9873	2.6038	0.88668	2.3263	3.3938	-0.95043	1.7557	1.6141	1.7927	5.0846	-0.16263	1.9565	0.010978	2.5411	3.46	1.0782	0.48764	1.4053	2.4681	0.91593	1.9207	1.3845
-1.0676	-3.1227	1.535	-1.1256	-0.75925	-0.91385	-1.45	-1.522	-1.642	-1.3414	-1.4818	-2.696	0.11493	-1.8954	-1.408	-1.1777	-2.0176	-2.7522	-2.8784	-2.4311	-1.0272	-2.3513	-3.4975	-1.9014	-0.048654	1.4953	-1.4634	-1.161	-4.172	-1.9826	-3.8558	-3.5424	-1.8456	-2.5283	-0.064683	-1.1386	-4.3384	-0.87998	-4.0388	-1.2906	-0.55325	-0.45255	-1.2581	-2.1793	-2.5587	-1.8409	-0.72982	-1.221	-0.47081	-1.7602
-11.175	-11.731	-12.971	-12.781	-11.463	-10.843	-12.569	-11.026	-13.346	-9.9331	-11.008	-11.695	-16.027	-12.208	-13.636	-11.484	-10.539	-12.616	-10.862	-14.943	-13.404	-14.421	-15.075	-10.167	-14.606	-10.401	-13.572	-12.027	-12.086	-13.777	-12.045	-17.088	-16.234	-13.812	-12.084	-14.135	-14.817	-14.381	-13.073	-12.543	-14.432	-13.763	-12.986	-11.423	-12.904	-15.487	-14.555	-14.639	-12.467	-14.364
4.0535	5.6811	2.453	2.6041	6.0411	2.8663	4.5529	5.3359	5.0319	4.2707	5.7309	4.6913	4.4922	6.6959	4.073	3.5807	4.2373	4.0224	6.6235	3.0153	4.6451	3.3412	3.6232	3.202	2.8306	1.7711	6.0505	5.4761	4.3598	3.9543	5.746	6.5961	7.2314	5.4487	3.064	4.0993	5.7867	2.2589	4.271	6.2623	2.8543	7.1485	3.7332	4.3439	5.1051	2.1314	2.085	3.7399	4.5982	4.4147
-14.182	-10.417	-11.076	-14.524	-12.594	-14.317	-14.269	-15.214	-13.902	-13.998	-13.062	-12.665	-15.043	-12.46	-14.262	-13.687	-10.822	-13.141	-13.413	-11.687	-11.644	-12.016	-12.819	-14.615	-11.542	-12.764	-10.538	-13.216	-13.542	-12.277	-10.615	-14.064	-12.144	-14.055	-14.703	-12.767	-11.995	-13.039	-12.908	-9.9759	-13.902	-13.727	-12.776	-11.164	-11.637	-14.347	-13.59	-13.536	-11.812	-12.596
0.030106	-3.1993	-2.0174	-2.7363	-0.68873	-1.228	0.55936	-2.219	0.42107	-0.7426	1.1276	0.17487	-0.10058	0.54764	-0.61088	-1.6822	-2.1643	-2.7381	-1.7656	-3.148	-1.376	-3.0575	0.20868	1.1993	-1.02	-1.5353	0.019883	-0.9289	0.093375	-1.7916	-0.44967	-2.3644	-1.2427	-3.1864	2.0913	-1.0058	-0.33288	-0.73109	0.92396	-0.77438	-3.0024	2.1987	-0.92102	-0.29043	-0.91419	-1.4578	-3.1101	0.89959	-2.8207	1.2733
-7.5529	-6.9974	-8.2367	-6.5026	-7.1603	-6.5355	-9.6812	-7.2669	-8.5598	-9.5605	-7.4045	-7.4631	-6.0599	-9.4645	-8.491	-8.0862	-5.6554	-6.1207	-5.0478	-4.5366	-7.1538	-6.0997	-7.111	-8.0398	-6.5965	-8.1963	-8.7247	-9.5628	-10.345	-8.1337	-6.8557	-7.1203	-7.3288	-6.3908	-7.394	-9.7047	-7.3449	-7.7463	-7.6964	-7.8226	-9.5498	-8.7128	-11.59	-6.3399	-7.2995	-7.6559	-8.305	-7.9012	-8.4334	-6.561
-1.1649	-0.3957	-2.4903	-2.0468	-2.8184	0.11212	-1.1312	1.1267	-2.3812	-1.6189	-1.5316	-3.2943	-2.6934	-2.3998	-0.86386	-2.6295	-2.6271	-0.0075217	-1.4509	-0.14226	-3.1092	-0.66797	-2.1735	1.6922	-4.1913	0.13332	-1.0091	-1.2085	-0.67415	-1.0928	-0.4439	-3.5251	-2.3069	-0.87245	1.0193	-1.5873	-4.0201	-1.9245	-5.0779	-3.1312	-2.4758	-3.3186	-2.3403	-0.73238	-2.5384	-3.2445	-0.2873	-1.7347	-3.7014	-1.0503
-6.3854	-5.5642	-4.1956	-6.123	-3.8679	-4.5597	-3.3191	-6.1339	-5.3182	-5.3026	-5.5916	-4.9753	-6.1238	-3.8959	-6.7188	-4.1078	-5.9349	-8.211	-7.6651	-3.5968	-7.1021	-5.0228	-4.3361	-4.4627	-4.3372	-6.6741	-4.4974	-7.3275	-3.2496	-5.5805	-6.0466	-5.09	-5.9713	-6.3186	-5.3951	-7.9907	-5.2651	-6.4332	-4.2538	-6.5926	-5.0236	-7.5937	-7.8399	-3.107	-5.8608	-5.6084	-5.8737	-4.1532	-3.8858	-5.8114
-3.2951	-1.9769	-3.82	-2.5912	-1.1885	-5.2161	-2.438	-3.9125	-4.3243	-4.1613	-2.2978	-3.1141	-1.3315	-2.3753	-4.6531	-2.4478	-4.36	0.43615	-4.1397	-2.0928	-1.9332	-2.6978	-5.0279	-3.3867	-2.1424	-1.9714	-2.5828	-2.2613	-4.9083	-3.2793	-4.2272	-1.9069	-3.0347	-2.9202	-4.0174	-2.3229	-1.6004	-1.2397	-2.3221	-5.1345	-2.224	-3.7033	-2.8476	-2.504	-1.3235	-1.6034	-3.2894	-0.44093	-2.6337	-2.3682
6.5976	6.6921	8.1675	8.4298	5.4931	8.5551	6.8239	9.205	10.134	8.0446	8.4101	9.3245	9.3587	6.963	7.5254	7.5536	9.96	5.7733	9.1547	7.62	11.578	7.1411	5.964	6.6777	8.3805	9.4143	8.46	8.5779	6.6234	8.678	8.7012	9.0471	8.3659	6.0059	6.9515	7.7395	7.8983	6.725	7.2399	7.8717	10.826	7.8403	7.3411	8.4863	7.4171	7.8967	9.7238	8.7422	8.3113	8.2296
-11.928	-12.364	-11.908	-11.628	-12.414	-13.232	-13.591	-10.785	-13.389	-13.964	-13.429	-11.791	-12.827	-11.958	-11.267	-11.605	-13.193	-13.226	-13.83	-11.984	-12.732	-11.501	-14.948	-15.105	-12.351	-15.778	-11.494	-13.097	-13.491	-15.421	-13.279	-13.689	-12.685	-14.879	-13.432	-9.7108	-11.735	-14.854	-10.754	-14.068	-10.372	-13.707	-15.598	-12.504	-12.722	-13.437	-15.231	-11.408	-11.531	-14.076
-12.975	-13.114	-14.103	-11.609	-11.656	-14.025	-14.448	-12.322	-13.973	-12.933	-9.7709	-12.508	-12.537	-12.829	-9.993	-12.579	-12.812	-14.605	-12.375	-13.644	-13.031	-13.237	-14.509	-11.019	-14.496	-11.579	-12.577	-16.296	-13.476	-15.503	-11.125	-12.875	-14.112	-13.009	-13.613	-11.012	-16.471	-13.804	-12.864	-13.723	-12.45	-11.132	-12.69	-13.635	-13.848	-13.259	-14.543	-13.992	-10.786	-11.715
4.5535	8.2943	8.1645	5.3844	7.9586	7.174	4.9798	5.8896	7.1477	7.0169	6.4832	5.4957	8.2732	6.2343	6.1159	7.963	5.1149	9.5446	7.6168	6.6303	7.2264	8.4113	5.6505	9.2486	7.5093	7.0501	7.3003	6.4908	8.9862	7.4015	5.4803	7.4817	7.9275	6.996	8.6792	7.1382	6.1472	8.4873	7.4286	8.3988	7.2651	5.909	7.1113	7.8448	6.717	7.6153	5.936	4.6592	9.0898	7.2801
-5.8065	-3.8591	-3.991	-3.8519	-3.3406	-4.6199	-4.367	-4.6548	-3.1525	-3.7218	-1.7732	-3.69	-5.6063	-5.1641	-3.9061	-1.6759	-5.1188	-3.7395	-3.7536	-2.0073	-6.1891	-1.7244	-5.6632	-3.8108	-1.6832	-4.456	-3.0411	-4.7667	-2.6574	-4.2052	-6.2718	-4.7823	-5.0676	-5.4995	-3.5112	-2.7275	-5.0695	-4.2527	-3.6506	-3.3853	-5.1983	-5.1563	-4.4471	-5.6278	-3.3234	-3.8369	-5.4716	-4.4869	-6.2704	-3.9243
0.64726	-0.84008	-1.7804	-2.4161	-0.68323	-0.60542	-3.0214	-1.117	-3.4755	-0.72913	-2.6339	-2.6876	-2.454	-0.35329	-2.0572	-2.1024	-0.91918	-2.5952	0.56796	-3.3225	-1.318	-3.2931	-0.38501	0.6346	-1.6248	0.76797	0.82001	0.79957	-3.2324	-2.5949	0.096512	0.47933	1.0374	-2.0637	-3.7049	-2.2887	-2.1538	-1.578	-1.1838	-2.3341	-1.5243	0.88773	-2.796	-0.44198	-0.46646	-0.38756	-1.6667	1.4388	-3.0278	-0.98905
-1.5962	-3.7854	-4.2407	-3.8624	-1.1501	-2.8582	-3.7443	-5.9017	-0.39319	-3.6619	-2.124	-2.9809	-2.5627	-6.344	-3.1397	-2.873	-2.1903	-4.7015	-3.2397	-3.3824	-3.1716	-4.7357	-3.6958	-4.97	-2.0922	-4.3859	-2.3797	-3.4709	-4.9583	-3.7433	-4.0826	-1.3677	-2.002	-2.0319	-2.4602	-2.8333	-3.0739	-3.0889	-3.5331	-3.6317	-2.85	-2.1628	-3.1847	-4.129	-4.41	-4.1015	-5.1068	-4.2872	-3.6375	-5.7235
-0.37394	-1.0315	1.0448	-0.74078	-1.3546	-3.5061	-1.2437	0.11368	-2.3945	-0.87726	-0.11279	-1.746	0.21078	-0.30373	-0.55392	-0.99171	-1.2501	-3.3474	1.1788	-1.609	-1.521	0.047697	-0.63454	-1.6499	-1.4453	-0.76962	-1.2949	-3.6549	-1.3866	-0.78941	-1.1604	-1.2564	-1.3312	1.3852	-0.58128	-3.2879	-2.7903	-0.2771	-0.36596	0.0068265	-2.3981	-2.5305	-0.68654	-1.4724	-0.55565	-2.2125	-0.66271	-1.0264	-0.1639	-2.8923
-0.55848	2.0461	3.0867	2.5238	3.4999	0.93982	3.5149	2.1227	1.8312	0.23917	2.1673	-0.34575	1.5673	1.6767	-0.18621	1.4632	2.5453	0.77117	-0.51492	2.3197	1.8511	3.5765	2.8633	1.5638	1.28	-0.43366	0.12163	-0.41866	2.1774	1.6646	3.4284	3.2138	1.737	-1.2406	0.82462	3.7129	2.2932	1.8986	3.7928	4.7659	2.6422	1.1009	0.82455	1.3251	3.07	2.1741	2.7334	3.0758	1.8252	0.017997
-9.4424	-9.7163	-10.184	-9.9697	-6.4498	-9.7185	-8.6843	-9.7872	-9.7076	-8.524	-7.7025	-9.884	-10.241	-9.1383	-9.2312	-9.0472	-9.0137	-10.773	-10.345	-7.6625	-10.559	-10.099	-8.0085	-8.4284	-10.154	-9.3522	-10.469	-7.8668	-10.156	-9.3376	-9.9795	-9.305	-11.415	-10.507	-11.194	-9.4105	-9.8838	-7.9965	-9.254	-9.581	-8.0514	-8.0235	-9.509	-9.5672	-8.0385	-8.2522	-11.195	-9.6667	-10.341	-10.606
-22.402	-22.492	-23.332	-22.153	-24.331	-22.418	-19.575	-21.169	-23.56	-20.216	-23.158	-20.986	-25.29	-21.871	-23.255	-20.913	-21.169	-22.269	-23.877	-20.674	-22.041	-20.106	-21.564	-20.695	-20.68	-20.908	-22.967	-22.979	-21.437	-22.889	-20.043	-23.248	-21.229	-21.257	-20.753	-24.635	-23.931	-19.501	-22.612	-22.023	-22.49	-20.512	-21.462	-20.662	-22.044	-19.52	-22.605	-23.042	-21.766	-23.186
0.18228	0.97931	1.7375	2.0635	2.2307	0.76009	1.916	1.6212	0.3374	1.0158	-0.11162	2.0333	2.6135	0.62169	1.9867	3.4318	0.67278	2.9353	2.1846	1.5775	1.5949	3.75	1.7803	1.1161	2.324	2.0019	1.5547	1.0603	2.3493	1.2329	2.9222	1.8834	3.8794	3.687	0.57629	0.74334	0.49754	2.3965	3.6119	2.9557	1.7916	2.7743	1.1214	0.25251	0.20808	4.098	2.2838	0.8489	2.0051	2.8835
-14.319	-14.232	-13.828	-15.103	-15.346	-13.216	-12.399	-13.308	-13.53	-14.098	-12.8	-15.421	-12.455	-14.327	-14.637	-11.539	-13.284	-12.103	-12.892	-13.913	-14.363	-15.116	-12.604	-14.448	-12.662	-13.79	-13.533	-10.539	-13.472	-16.063	-14.655	-14.013	-14.445	-12.25	-15.851	-16.374	-14.93	-15.353	-14.547	-14.623	-16.046	-13.446	-12.247	-12.633	-15.079	-13.453	-12.357	-14.616	-12.844	-16.46
10.236	7.5944	9.936	11.126	8.5414	7.8941	9.5467	6.5345	11.116	9.255	8.8698	7.6496	9.0934	9.8969	8.3654	8.5661	10.259	10.483	9.7777	8.5689	9.4451	9.5819	7.6484	8.1285	10.108	10.559	7.6481	6.5359	9.0331	7.8148	8.3655	9.1108	7.965	8.4792	7.5829	8.539	9.775	9.1087	8.9675	7.0496	10.306	9.5121	8.012	7.8581	9.0227	10.467	6.4839	9.2614	8.5359	7.5192
-10.75	-15.435	-11.073	-11.427	-12.005	-11.837	-12.864	-13.687	-10.98	-13.901	-14.089	-12.013	-14.006	-11.719	-13.397	-13.503	-13.735	-11.028	-13.079	-12.305	-13.324	-13.173	-14.195	-13.374	-12.248	-12.272	-11.916	-12.695	-14.077	-14.169	-12.926	-12.458	-17.377	-13.067	-14.849	-12.961	-12.613	-13.787	-13.309	-14.02	-12.665	-12.491	-12.361	-12.139	-12.16	-12.572	-10.564	-15.033	-10.159	-11.547
-0.67273	0.033396	-1.0328	1.341	1.3715	1.8842	2.5038	3.6674	3.8829	1.2549	1.0366	0.15195	0.99046	1.2351	3.9457	3.2032	-0.44308	3.1653	1.6292	1.1141	1.4993	1.3392	2.3361	1.3895	-0.70614	0.48704	0.35521	3.6223	2.1803	-1.7396	0.1883	4.9743	0.15719	2.3772	2.3839	1.7094	2.3799	2.1574	3.0904	2.7762	3.5848	1.8834	2.5027	2.0792	-1.0738	-1.5548	1.7971	1.1574	-0.89067	-0.39232
1.6169	2.6355	1.3934	2.3031	1.6809	1.9279	0.25394	3.3475	2.2447	2.4831	2.906	2.2024	1.6653	2.9206	4.7806	0.80469	1.9866	1.6951	3.6867	0.79778	0.71141	1.6016	-0.54566	0.70041	2.9893	3.0585	2.8949	1.9214	0.66027	2.1421	0.43095	1.4377	-0.29584	3.4073	1.6482	1.2834	2.277	1.0977	1.4995	1.5368	0.92533	1.1841	2.82	2.1138	2.3463	1.5765	-0.81004	2.2582	0.63109	-0.2286
-2.0383	-3.5692	-2.0441	-2.03	-2.2528	-3.9223	-1.7994	-3.4103	-3.4161	-4.0001	-2.116	0.43256	-0.65102	-2.4329	-2.9597	-1.2813	-2.9004	-0.048377	-3.3636	-1.7782	-1.83	-3.2476	-6.8943	-1.6971	-5.9837	0.013411	-3.0785	-2.2598	-2.5178	-2.0653	-2.2004	-2.6568	-1.0283	-3.2253	-4.9274	-0.93218	-3.2675	-2.7002	-0.84982	-2.4996	-2.6251	-3.5162	-1.8314	-2.8482	-1.5224	-1.563	-2.6411	-1.9635	-1.9988	-1.7199
-4.9134	-4.333	-4.1288	-5.6604	-3.798	-1.7891	-1.7515	-4.336	-1.6794	-3.077	-4.7576	-2.6226	-6.4982	-3.3992	-2.2828	-3.5261	-2.5909	-3.7407	-2.9955	0.31393	-4.9034	-3.2412	-4.6817	-3.9566	-2.571	-3.626	-3.9095	-4.9895	-2.8273	-3.6018	-1.9635	-4.6483	-1.6131	-4.3327	-3.548	-3.17	-2.3491	-3.0173	-3.3913	-2.5519	-4.0092	-2.0271	-4.2643	-4.2828	-3.9584	-2.5732	-3.2489	-3.191	-4.5002	-3.5824
-2.8797	-6.5612	-2.6327	-3.5481	-3.7714	-2.6117	-2.8342	-3.1267	-2.3417	-2.5924	-3.5015	-3.3303	-2.4405	-4.4877	-2.6691	-2.1137	-2.3594	-0.7883	-3.3197	-3.5454	-3.4234	-0.77239	-4.2127	-2.752	-2.6423	-1.8411	-3.7266	-1.1639	-2.7531	-1.0706	-2.0843	-1.257	-2.7253	-3.8235	-4.4351	-2.1614	-3.2415	-3.0731	-2.763	-4.5752	0.28638	-3.9142	-1.7815	-4.5318	-2.5106	-4.0868	-2.2445	-1.6507	-3.384	-3.9767
-6.8527	-7.0787	-6.7471	-6.5188	-7.715	-6.5014	-6.8078	-5.5026	-7.2072	-8.0552	-9.9646	-6.2888	-3.4839	-6.8184	-7.5955	-4.1077	-5.0407	-6.5839	-5.779	-5.5612	-5.5589	-4.2839	-4.9424	-7.2413	-6.2242	-6.6385	-6.7215	-6.5607	-6.855	-6.9164	-7.381	-6.6688	-4.8906	-4.7754	-4.7851	-5.9661	-7.3567	-6.2564	-5.6997	-7.3753	-6.2717	-7.1371	-6.04	-6.1251	-5.6643	-6.0726	-4.964	-8.2746	-5.6262	-6.0586
3.7881	1.2419	1.9217	5.796	3.9873	6.8383	4.5347	5.3145	5.7197	5.5458	2.9357	4.3303	4.0963	4.5033	4.0029	4.1289	4.4582	3.5779	3.3125	4.7857	3.8638	5.2472	3.9152	5.4736	3.3844	3.9245	6.1269	7.2339	4.8526	3.8597	4.0228	3.4896	6.1195	3.8154	5.1273	6.5339	4.0242	5.2697	2.4537	5.099	2.894	6.6442	2.1216	4.844	5.7182	5.2319	4.8368	4.2994	4.7877	3.1121
1.203	0.45542	0.61175	1.5121	1.9785	2.7107	2.5916	0.20083	2.3466	1.4264	2.9233	3.4581	0.59399	4.5386	-0.42778	2.0786	-0.88273	0.23515	2.1755	2.4392	0.61601	0.28181	0.5763	3.5821	1.5667	0.83768	4.0544	1.703	2.2134	0.76764	2.1808	2.5412	1.0834	1.1767	3.1608	-1.1917	1.3463	1.471	1.769	1.4634	1.5672	1.2474	2.5933	2.8425	1.0299	1.4184	2.9989	-0.25761	0.52838	1.4678
-1.309	-4.3355	-1.4267	-3.8357	-3.3514	-2.5851	-3.3256	-3.6999	-4.7825	-0.73335	-3.866	-3.0948	-2.4089	-2.0423	-0.5653	-3.5259	-0.097017	-3.7903	1.1465	-2.9362	-2.9933	-3.2411	-2.9534	-1.6648	-2.5455	-0.62368	-1.1248	-2.1114	-1.2042	-4.4005	-3.7136	-3.6216	-3.4217	-2.7274	-2.4783	-1.5362	-2.0812	-2.3958	0.45492	-3.0745	-2.4281	-3.0644	-3.4745	-2.5838	-2.4783	-3.747	-2.494	-2.7004	-2.1044	-0.71513
-10.961	-11.608	-11.998	-12.886	-10.374	-11.532	-10.413	-9.4357	-11.962	-10.508	-12.525	-11.5	-11.515	-10.126	-10.459	-11.646	-11.395	-11.285	-11.686	-9.7471	-10.854	-10.952	-10.656	-11.381	-10.247	-11.411	-9.7346	-10.676	-9.5824	-9.9116	-11.102	-9.9381	-11.347	-8.9843	-12.178	-11.962	-9.9695	-12.055	-8.7769	-11.093	-11.929	-11.316	-10.025	-12.567	-10.056	-10.067	-11.015	-9.9635	-11.392	-12.102
-9.2738	-8.6599	-9.8073	-8.2355	-9.4106	-8.7498	-11.401	-8.0444	-7.4638	-9.1443	-10.783	-7.3118	-9.147	-8.2596	-8.9959	-8.4648	-8.3742	-7.5299	-10.611	-8.1155	-7.9669	-7.407	-10.278	-10.615	-8.0953	-8.9621	-8.6132	-10.417	-9.6182	-10.8	-8.5346	-10.303	-8.3265	-9.0393	-9.5219	-7.7711	-8.4968	-9.7071	-10.254	-6.8865	-11.142	-9.1484	-11.795	-8.7145	-9.3508	-9.3849	-8.4691	-7.9756	-10.111	-7.853
1.9195	0.8273	-0.36004	-3.2774	0.59403	-0.39312	-1.6658	-2.4582	-2.3752	-0.69653	-0.12972	-0.80116	-0.97633	0.17121	-2.355	-0.2256	-0.88664	-0.59653	-2.5527	-2.2781	-1.7554	0.4871	-0.49464	0.84824	-2.2971	-0.53244	-0.84826	0.92299	0.034707	-2.4632	-1.0841	-2.5581	-1.9889	0.14813	-2.7826	-0.25546	-1.8679	-1.8404	-1.761	0.97174	-0.98421	-0.24295	-1.0188	-2.879	-2.6922	-3.3451	-1.2437	0.32676	-0.75745	-1.6842
-13.942	-15.753	-11.525	-13.309	-12.111	-16.088	-13.494	-14.087	-13.192	-14.357	-14.833	-14.28	-12.061	-12.5	-11.705	-13.628	-13.884	-13.992	-13.99	-13.216	-13.636	-13.481	-15.052	-12.313	-12.472	-13.95	-13.499	-13.831	-12.306	-14.125	-12.483	-14.961	-10.926	-13.079	-12.573	-13.741	-12.562	-15.217	-13.906	-13.606	-13.13	-12.181	-13.174	-12.189	-12.73	-15.096	-13.714	-13.563	-11.579	-14.099
0.76448	-1.5073	-1.7708	-2.2885	1.2753	0.43124	0.58087	1.1148	0.0022487	-2.8078	-2.9622	-0.96455	-0.76339	-0.94707	-2.0031	-0.89968	1.5801	-2.8353	-0.12585	-1.5756	-0.6617	-1.8206	-1.1767	-1.8345	-3.3436	0.32583	0.051332	-4.9735	-2.0098	-0.72022	-1.017	-3.6297	-1.6519	-0.98128	-1.042	-1.0998	-1.3854	-1.953	-0.95686	-2.0458	-3.3723	-2.9844	1.3022	-1.1688	-1.9446	-0.76011	0.027378	-2.5572	-4.5664	-2.8348
10.451	10.707	8.6111	10.859	9.3122	10.642	10.124	10.532	10.503	9.7147	10.433	7.507	9.3061	8.8386	10.611	9.1656	10.147	10.517	10.489	9.2816	10.974	11.723	10.242	10.447	11.108	7.6603	8.5397	10.65	9.5103	6.8451	7.3503	9.2299	9.7122	10.776	7.2239	11.282	9.2724	9.5663	7.9778	9.3131	8.0295	9.2053	9.8464	9.1279	8.3102	9.5951	9.5197	6.4343	9.4155	9.9857
-9.847	-11.079	-9.9686	-10.816	-11.163	-10.912	-11.339	-11.52	-11.829	-9.8075	-11.261	-10.715	-9.0999	-10.527	-11.558	-10.39	-8.7869	-10.015	-10.707	-12.374	-12.787	-11.052	-12.267	-10.668	-11.489	-11.981	-13.206	-12.563	-10.579	-10.066	-11.15	-11.589	-14.756	-10.817	-13.289	-10.799	-9.0655	-10.209	-9.529	-12.745	-11.274	-10.865	-12.361	-13.27	-8.1044	-9.8616	-8.7319	-11.144	-10.087	-8.718
-3.8006	-1.8161	-0.40534	-2.1786	-1.7755	-2.4151	0.56795	-3.3779	-1.9169	-3.3628	-1.0388	-1.3925	-2.1471	-1.2847	0.81801	-2.5832	-0.47505	-1.0449	-0.19225	-1.8364	-2.6272	1.0365	-2.1515	-3.0839	0.50948	-2.0442	-0.64639	-2.6614	1.484	-0.72038	-2.8359	-2.1219	-1.841	0.22095	-2.1439	-2.8049	-0.41279	-3.5072	-1.57	-0.99196	-0.35568	-3.2153	-2.6043	-1.9718	-0.98492	-1.4559	-0.49837	-4.1103	0.15112	-0.89999
-1.1338	-1.3172	-1.3221	-1.9047	-1.6364	-1.0919	-0.97196	-2.0082	-3.8037	-2.2077	-3.2354	-1.6782	-0.47983	-2.2494	-2.9862	-3.3804	-0.86641	-2.7379	-1.8905	-1.4757	-3.5574	-2.6825	-0.69316	-3.3259	-1.0668	-0.67885	-3.7376	-2.942	-1.4478	-1.5054	-0.24191	-0.064449	-0.72659	-1.5047	-1.1174	-0.23574	0.94868	-2.8692	-1.1919	-2.9979	-2.069	-1.3302	0.70074	-1.4644	0.17502	0.21567	-0.3656	-0.014717	-0.32083	-2.4476
-6.9814	-8.7069	-8.1812	-9.8591	-10.035	-9.4425	-9.3704	-7.6269	-10.962	-9.4535	-10.821	-8.7593	-10.046	-9.0162	-10.594	-9.0521	-9.3289	-10.205	-9.7569	-9.4184	-9.5845	-8.7831	-7.1591	-11.743	-10.106	-6.8665	-10.171	-11.301	-10.465	-11.56	-8.8597	-9.0432	-9.3222	-9.2643	-8.1941	-9.5682	-9.8571	-7.7485	-10.143	-8.7773	-8.3793	-9.617	-10.274	-7.3863	-10.116	-9.9568	-9.8323	-8.2632	-8.7386	-9.9715
0.97955	-0.20645	-2.1576	1.4862	-2.2165	-3.3628	-2.8184	-1.1817	1.3978	-1.0401	0.76366	-1.661	-0.39722	-1.8669	-1.4802	0.018175	-1.9324	-0.27533	-1.9304	-2.0137	-3.2355	-1.4245	-1.7544	-1.2935	-1.3007	0.76255	-2.3233	-1.3938	-1.5427	-0.2348	-3.6313	-0.89928	-1.68	-2.224	-1.2724	-2.7599	-1.8543	-2.3342	-3.6214	-2.7623	-1.1764	-1.9633	-1.7552	-1.7814	-1.0886	-0.58144	-2.0978	-1.1687	-3.0735	-1.4984
-6.3528	-6.5466	-5.0693	-7.4315	-6.1808	-4.3614	-4.0356	-5.4349	-5.9426	-4.5077	-6.6924	-4.4711	-3.3406	-4.868	-6.3369	-5.788	-5.1448	-4.6091	-6.4289	-4.9363	-4.8028	-3.4219	-2.1702	-3.2038	-7.2097	-6.5875	-4.3194	-7.1068	-4.7956	-4.8	-5.0783	-5.6534	-5.0376	-5.49	-6.0854	-6.8169	-5.287	-4.0225	-6.2611	-4.4756	-6.7546	-4.1217	-5.3168	-5.0941	-6.2483	-4.7019	-7.3773	-6.4108	-5.0251	-2.3629
1.1621	-2.0278	-0.3663	-0.25915	0.8867	-0.2578	-1.7349	1.278	-0.14009	-1.1178	-1.8733	1.6442	-1.7487	-1.628	-2.957	-0.68995	-0.58654	-1.1084	-1.0893	-1.0165	-3.8047	-1.4586	-2.5881	-2.2369	-1.8307	-1.8706	-1.2103	-1.0324	-1.6361	1.3168	-2.6906	1.3926	1.2674	-0.31843	0.94137	-3.7823	0.2545	-1.6238	-0.68307	-1.2837	-1.541	2.1103	-1.5273	0.14151	1.5478	-2.2454	-1.0114	1.1289	-0.11938	-1.4441
-6.2795	-5.1313	-5.0916	-5.3768	-5.4638	-3.7298	-4.1091	-3.3097	-2.8745	-3.1726	-3.4486	-4.3214	-6.3802	-3.4315	-3.768	-4.2763	-5.9037	-5.312	-4.1155	-3.5311	-3.3741	-4.902	-5.9767	-4.845	-4.1602	-4.9946	-2.5565	-4.4783	-3.7709	-3.9452	-5.7915	-5.4756	-4.5539	-5.1659	-5.6976	-3.1851	-4.3976	-4.6802	-2.2171	-6.1543	-4.5209	-6.0439	-5.9282	-7.4972	-4.4447	-4.9391	-4.5138	-6.4648	-3.0025	-4.7361
-13.263	-15.654	-14.793	-14.935	-14.499	-13.759	-15.674	-14.331	-13.63	-14.771	-13.352	-17.354	-14.571	-13.772	-15.403	-14.091	-14.807	-16.438	-14.622	-13.655	-15.475	-14.194	-15.091	-14.574	-13.67	-14.222	-13.147	-13.68	-13.694	-14.116	-15.215	-14.648	-13.662	-15.247	-16.376	-16.038	-12.95	-13.624	-15.699	-12.892	-13.536	-11.996	-15.515	-15.014	-16.738	-13.399	-12.705	-13.056	-14.814	-14.792
-7.6468	-7.8042	-8.412	-7.4146	-3.8451	-6.005	-8.4284	-6.383	-6.8578	-6.3913	-6.1325	-8.0261	-5.9772	-6.8702	-8.6241	-6.5876	-10.477	-5.8951	-5.9586	-7.5501	-6.7795	-5.3026	-6.2268	-7.6929	-6.3208	-5.4777	-6.5925	-6.9448	-6.3486	-4.8922	-7.6919	-7.2094	-6.9247	-5.5271	-5.4674	-6.6056	-6.204	-7.0214	-6.0997	-6.8248	-5.2972	-6.1449	-8.3623	-7.0913	-5.6105	-7.7979	-7.2716	-4.5447	-5.4069	-6.4572
-4.8781	-2.5327	-6.4043	-3.483	-4.019	-4.8505	-3.0882	-2.9952	-1.9703	-3.2416	-2.8342	-3.0928	-5.6056	-2.6411	-4.3342	-2.9342	-4.9061	-3.4007	-5.5051	-4.3139	-2.4955	-5.0624	-0.41605	-3.3698	-4.3132	-4.9899	-3.2526	-1.9373	-5.6385	-4.0916	-1.959	-2.4356	-4.6374	-5.0704	-4.6082	-3.6307	-2.1977	-6.2909	-2.4806	-4.499	-3.3248	-2.5735	-3.9995	-6.6281	-5.7888	-3.4316	-5.9193	-4.968	-2.8573	-3.1017
-13.189	-14.765	-17.068	-11.555	-13.381	-11.731	-13.8	-14.763	-15.997	-13.888	-15.244	-14.658	-15.233	-15.086	-15.801	-13.331	-14.88	-14.666	-13.79	-15.633	-12.667	-14.635	-15.843	-15.189	-14.344	-13.825	-14.671	-13.704	-16.852	-13.54	-15.305	-14.416	-13.536	-15.706	-13.17	-13.667	-14.367	-15.029	-15.186	-16.33	-10.211	-14.6	-13.158	-16.407	-14.709	-13.751	-14.469	-16.455	-15.351	-12.779
-1.9711	-0.69511	1.4441	-2.8519	-2.8538	0.20485	-2.4059	-0.47458	-1.8752	0.2967	-0.024225	-2.4701	-2.9483	-2.4424	-1.1375	-1.0564	0.37568	0.035479	-2.6556	-2.5707	-0.48816	-0.62168	-1.6648	-1.6488	-0.70548	-1.8583	-0.52084	-1.8941	-2.0456	1.5384	-0.081867	-4.2637	-0.85377	-0.33512	-1.1212	-2.0807	-1.7345	-1.3251	0.18836	0.78754	-1.1345	-3.8461	0.38029	-2.736	-0.66765	-2.6573	-1.3698	0.12587	-1.1317	-0.021174
-11.661	-15.033	-13.764	-14.283	-11.533	-13.724	-12.668	-11.986	-14.469	-13.356	-11.67	-15.435	-11.082	-12.156	-13.585	-13.909	-13.077	-14.009	-12.065	-12.456	-14.481	-13.492	-13.317	-12.737	-13.914	-13.77	-11.856	-13.31	-13.022	-12.387	-14.346	-13.742	-13.064	-12.821	-12.024	-14.264	-11.868	-15.276	-12.281	-13.331	-13.516	-13.502	-12.636	-15.104	-13.244	-14.254	-12.638	-12.069	-12.695	-14.186
3.8617	3.3389	3.415	2.4464	3.2659	1.7282	1.8111	3.3517	2.0798	5.8301	2.3183	4.6533	2.3967	1.9806	2.5677	3.6126	3.5221	3.13	1.839	0.88363	4.1304	2.7574	3.1247	4.1397	3.1025	2.1644	1.2746	2.6134	1.3117	0.93236	3.4535	2.4615	3.1004	2.8447	1.5063	3.6649	2.9402	3.9127	3.7595	3.208	2.377	3.8564	3.1597	0.84311	2.9931	5.5257	2.9594	2.1499	2.4595	3.0706
4.6645	7.5014	5.0968	5.9875	8.2947	6.2915	5.6723	4.727	2.6478	4.8794	4.482	6.0002	5.21	4.2951	5.1267	6.7159	4.9475	5.056	5.7366	6.7094	4.2346	4.3846	5.2508	3.7311	3.1614	5.2906	5.9262	7.0379	4.1827	7.9778	6.8495	5.8148	6.8678	4.9337	5.4511	6.1846	3.312	6.7702	4.8485	1.5027	3.3957	5.5315	5.4874	2.6321	5.5156	3.4813	3.1195	5.1742	4.0935	4.8234
3.8517	2.1043	-0.18822	2.2133	1.3852	3.5721	1.7068	1.8237	0.57496	1.3099	0.55649	1.0054	-0.31838	2.0584	2.8412	3.2622	4.7689	0.86649	3.6415	0.19147	-0.64084	0.8928	2.8595	3.8154	0.06945	1.0067	1.7289	3.1547	1.6474	0.25168	1.3017	0.70056	2.8704	0.31828	1.9636	0.206	2.3371	1.8608	2.9102	1.3675	2.1099	2.5748	2.025	2.2099	1.2324	2.3369	2.3482	3.3338	-0.11608	2.7196
0.37133	-1.6633	0.00067803	0.11448	0.090194	0.059113	0.0011846	0.82377	0.1149	-0.21786	0.40034	-0.31503	3.0361	1.5863	0.60635	0.087336	-0.36332	-1.1399	-2.1478	-0.76543	1.0257	0.24129	-0.3683	0.70591	-0.35734	0.84364	-1.1998	1.843	-1.4395	0.77648	0.14643	0.89818	-0.57956	-0.77301	-1.9076	-0.61683	-0.56289	-0.76862	-0.73298	-1.331	-0.36728	-1.8249	-0.16543	1.7345	0.85494	-1.0489	-0.15965	-1.4077	0.55594	2.0674
-12.96	-13.644	-13.718	-13.073	-14.085	-12.642	-13.459	-12.522	-12.606	-13.648	-12.231	-11.421	-14.315	-10.911	-15.522	-12.15	-13.956	-11.461	-11.354	-15.063	-11.07	-13.172	-14.911	-11.67	-11.832	-13.873	-14.991	-13.037	-13.44	-13.621	-15.924	-15.066	-13.323	-12.963	-11.88	-12.142	-11.564	-13.813	-13.287	-14.956	-13.07	-12.85	-11.709	-13.8	-14.086	-12.066	-13.178	-12.263	-14.435	-12.139
2.6156	2.3545	2.3238	2.8372	3.8833	2.9253	3.6559	2.6557	1.6918	2.1818	1.1058	0.19037	3.7402	2.8191	2.3322	4.5472	2.1602	1.3522	3.8821	2.9292	3.6576	2.8724	4.8577	2.569	4.2965	3.6116	2.2039	5.5794	1.121	3.503	2.5596	2.5478	3.9559	3.4351	4.3167	2.7193	2.512	1.6696	4.9315	4.3426	4.2818	1.7368	2.8789	3.1149	2.4065	1.719	4.024	2.5598	2.1704	2.5949
5.7429	6.5975	2.6539	4.998	6.388	5.8213	4.5789	5.5574	4.0464	2.7442	4.7634	4.3489	2.3232	5.3714	7.943	5.3761	5.2736	5.6264	5.048	5.3121	5.2292	4.5079	5.8344	2.3251	4.392	7.0194	8.0043	5.8261	3.0116	5.0081	6.2203	7.4693	6.3291	3.1578	4.5861	5.0422	6.7795	4.6136	3.3551	5.1319	6.623	3.907	4.0076	5.2198	6.1111	3.5785	5.3752	5.3351	5.3662	5.5179
-13.245	-13.348	-11.389	-9.3004	-13.498	-12.004	-13.024	-14.01	-13.985	-13.186	-13.042	-12.644	-12.79	-14.018	-14.614	-10.776	-12.837	-15.638	-14.367	-12.895	-11.768	-12.733	-13.53	-13.208	-13.728	-13.036	-13.531	-12.319	-12.27	-14.059	-13.465	-11.867	-10.818	-14.354	-14.305	-13.585	-14.165	-10.444	-13.627	-12.126	-13.769	-11.2	-8.9677	-11.442	-12.27	-13.299	-15.502	-12.963	-10.662	-12.049
-4.4207	-2.9505	-5.8077	-3.0781	-3.185	-4.6155	-1.9181	-3.8826	-3.788	-5.481	-3.1349	-3.8549	-2.3376	-2.2666	-2.5582	-4.6504	-4.0757	-2.0047	-1.5478	-4.5536	-2.0422	-2.9148	-3.5072	-3.8822	-3.1886	-4.7651	-4.3153	-2.4858	-4.2614	-2.6391	-5.3493	-5.2701	-1.6266	-3.059	-3.8365	-2.8777	-3.2239	-3.1811	-3.3744	-2.9803	-4.2191	-5.5764	-3.9752	-1.025	-3.1527	-3.9584	-2.585	-1.0493	-3.4024	-1.8755
0.99553	3.188	3.3349	2.6333	3.7407	2.5405	3.5906	0.53335	3.1717	1.6955	1.6987	2.0839	0.80777	3.4436	3.9047	0.98207	1.255	0.52291	2.1619	0.26714	0.68022	-0.087088	2.1066	4.4666	2.5718	4.4268	0.57119	1.6849	1.8634	3.7312	2.5691	1.3207	5.4448	3.1947	2.6666	3.1928	6.3222	1.6895	3.1811	3.1825	3.074	3.6255	2.8798	3.4725	4.0916	0.79349	3.0048	0.54525	1.968	1.8858
-11.07	-12.188	-12.275	-13.378	-10.161	-12.983	-14.27	-14.637	-12.055	-12.925	-10.613	-13.941	-10.424	-9.2065	-11.283	-12.348	-11.221	-11.355	-12.466	-10.902	-10.877	-13.558	-10.629	-11.997	-11.917	-11.586	-10.828	-10.28	-9.9566	-12.641	-9.5662	-10.991	-13.534	-11.239	-11.077	-13.517	-15.469	-12.818	-9.9444	-11.218	-11.145	-10.795	-13.585	-9.3229	-11.313	-10.224	-13.893	-13.139	-11.955	-9.5886
-13.049	-13.456	-13.231	-13.403	-13.199	-7.7236	-11.052	-14.963	-13.705	-14.095	-11.416	-10.903	-11.987	-14.517	-13.06	-11.928	-12.388	-14.238	-11.602	-13.772	-11.473	-10.001	-11.605	-12.609	-11.221	-15.332	-13.363	-14.061	-12.525	-12.756	-14.945	-12.698	-11.933	-14.943	-14.421	-13.884	-10.583	-13.753	-11.643	-11.228	-12.833	-10.4	-13.056	-12.338	-12.402	-14.292	-12.55	-11.403	-11.363	-14.075
-0.041096	1.7216	-2.4826	1.7318	-3.165	-2.5966	-0.46812	-0.83827	-1.9135	-0.64425	-2.3816	-3.264	-0.87328	-1.5959	-0.62221	0.31273	-0.79584	-1.7349	-0.90876	0.26422	-0.19735	-2.2889	-1.2262	-2.3571	-0.31058	-2.0863	-0.53882	-0.59372	-2.2558	-1.2684	1.2529	1.9419	-0.91064	-0.34768	0.99431	1.3016	0.30086	-1.0271	-1.6598	0.15996	0.2292	-2.254	-0.7687	-1.6677	-3.868	-0.35407	-1.5126	-1.4235	-1.9808	-0.46995
-0.0098941	2.7146	3.3435	1.6649	3.8585	1.9211	0.54833	3.9434	2.39	3.0859	2.1219	3.5842	-1.5856	-0.044296	-0.18842	0.86058	0.19994	0.12682	0.63404	0.54818	1.3506	2.9728	1.6643	3.4485	0.36583	1.2254	2.6453	3.6086	1.5214	2.194	0.94635	2.0236	3.9471	2.1174	1.7321	1.4418	2.671	3.2869	2.5921	2.5251	1.5291	-0.72128	1.7041	1.0212	1.7839	1.1914	1.498	-1.636	3.0633	0.90517
4.2389	0.61689	2.6451	3.9559	0.15574	1.1665	1.9037	-1.4187	3.515	3.4788	2.0446	1.5085	3.1403	0.057535	0.87136	2.1449	3.045	4.9285	2.5758	1.6397	1.2457	0.80886	0.91832	2.7248	2.3034	3.1092	-0.83237	1.6621	4.1396	2.5099	4.0288	2.1956	2.1256	3.5347	-0.42615	1.2056	2.8468	2.1061	2.2113	2.0466	1.8824	-1.1604	0.35472	-0.12045	4.3839	0.84594	1.5136	2.3843	1.361	1.1309
5.3109	5.259	6.7447	5.9124	8.8971	7.0362	5.688	6.6555	3.9075	5.9927	5.3566	6.7806	6.2702	6.7413	6.0488	7.2766	7.5429	7.5454	7.5019	6.3376	5.6285	7.0596	6.767	5.3455	4.9248	7.5469	4.3788	6.3132	6.6726	6.7112	4.2701	7.7875	6.9345	7.9884	4.6752	8.6396	7.3149	6.4185	6.6986	5.9487	4.3529	8.789	7.2677	6.4573	6.3538	7.6689	6.49	5.551	8.6599	7.4139
-1.6705	-3.8435	-5.1774	-3.6967	-0.82385	-4.2367	-0.30291	-2.9568	-4.3833	-2.1131	-0.17411	-1.3854	-1.9335	-4.1345	-1.5073	-3.7103	-1.1496	-3.304	-2.4589	0.050838	-4.5881	-3.36	-1.2015	-3.6757	-3.3593	-2.0834	-3.8131	-4.505	-2.7185	-1.4746	-2.1994	-3.0762	-2.2465	-3.3214	-2.3273	-0.75032	-3.8365	-3.5976	-2.6083	-3.0815	-3.6061	-2.7792	-3.6727	-3.8072	-3.6477	-1.7232	-2.4452	-1.3434	-2.7017	-3.6231
-0.4785	-2.1446	-1.1291	-1.598	-2.3273	-3.5259	-2.2087	-0.47286	-1.4952	-0.75187	-2.3598	-1.0524	-1.7301	1.4985	-0.74012	-0.67621	-1.1848	-0.65721	-1.2496	-3.509	-0.93566	-1.9823	-2.3216	-0.27506	-1.8524	-1.4447	-2.7783	-0.23279	-0.84781	-2.5301	-0.33065	-1.5835	0.5305	-1.0768	-1.9928	-0.78136	-3.2318	-0.078614	-0.30716	-2.4356	-1.5561	-3.2363	-0.72827	-1.4848	-2.5158	-1.8654	-4.1662	-2.4338	-0.032144	-2.6417
0.32343	-0.0033659	0.53752	-0.020204	0.68889	-2.1829	1.3747	-0.011142	0.92777	0.1724	-0.37507	-0.37042	-0.38999	2.6216	3.0249	0.13002	-1.8733	1.1767	0.95189	1.503	2.0365	0.21386	-2.0137	-0.20323	-2.5905	-0.71739	-0.079668	-1.1176	-0.51476	0.56237	-0.068093	-0.098803	2.6223	0.6585	0.026725	-2.1615	1.8703	-0.69767	1.9437	1.1272	-0.49971	1.9236	1.3896	-2.9393	-0.60222	-0.451	0.55156	0.64917	2.2814	0.17448
-12.329	-14.026	-13.04	-13.327	-14.37	-13.348	-12.491	-15.277	-12.491	-12.606	-14.978	-13.961	-14.147	-17.055	-14.467	-13.937	-13.948	-11.946	-13.253	-12.941	-13.059	-11.708	-14.186	-11.217	-13.954	-13.1	-13.619	-11.984	-12.618	-11.304	-13.525	-13.686	-13.023	-13.599	-11.328	-12.161	-14.361	-14.118	-12.045	-13.143	-13.216	-14.41	-13.352	-13.499	-13.715	-14.83	-12.879	-14.482	-14.162	-13.248
-2.4068	-0.48674	0.43942	-0.27011	-1.8495	0.97523	-1.7778	-2.5872	-1.6877	2.2616	-1.3556	-0.50921	-0.36071	3.0301	1.8487	-0.35543	0.24784	-0.54456	0.66667	1.3239	2.5096	2.1296	-1.0585	-1.771	0.87541	0.44585	-2.1926	0.73813	2.4852	0.3417	0.32988	-0.6016	-2.2601	1.5728	-1.5833	-0.18824	-0.8478	-0.35699	0.036943	1.9387	0.3016	1.5611	-0.37906	-0.068593	0.038673	1.3209	1.7988	0.09027	0.61952	-2.0655
-13.721	-13.77	-13.949	-13.159	-13.996	-12.118	-11.819	-10.876	-12.894	-12.662	-11.849	-11.259	-11.999	-12.734	-14.03	-13.741	-13.057	-12.048	-13.657	-12.743	-9.4389	-15.566	-11.927	-11.998	-13.664	-13.668	-13.729	-10.659	-12.614	-13.721	-13.94	-14.146	-13.952	-13.671	-14.354	-12.158	-12.724	-15.742	-13.052	-11.589	-13.032	-12.157	-12.492	-14.584	-14.757	-13.755	-12.232	-14.859	-13.777	-11.761
-1.7184	0.199	-2.2064	-1.5624	-3.0944	-0.39359	-5.3644	-4.3446	-2.0689	-3.2131	-2.5746	-3.3833	-3.3808	0.79467	-0.41929	1.1547	-3.0729	0.41037	-2.3643	-2.5637	-0.64039	0.029717	-2.6649	-1.2305	-1.1425	-1.1534	-4.7471	-3.8182	-3.0162	-4.4573	-1.174	-3.9232	-4.2036	-0.48338	-3.8612	-2.1011	-1.5675	-1.3863	-1.388	-2.1732	-0.82447	-2.155	-3.2682	-2.085	-2.8266	-2.4874	1.1655	0.90775	-1.3115	-2.1784
4.379	6.3242	6.8788	5.2603	4.2845	3.7993	3.262	8.9074	5.4574	5.196	4.4775	3.752	6.8548	6.496	6.305	6.1246	3.8177	4.758	3.8619	4.8119	5.9205	5.0312	4.9575	6.2523	5.2891	6.1883	5.9844	5.0334	4.9319	6.3743	6.4061	5.0597	7.2827	8.0386	4.0027	6.4741	5.1317	6.656	7.2613	5.3406	6.2476	4.2032	5.0417	7.3962	5.9115	6.2005	6.6532	4.961	5.6166	3.73
0.95119	1.5877	0.9577	0.31667	0.6192	0.65278	-0.72456	0.41359	1.4947	-0.61615	0.66898	-1.7075	1.3568	1.1186	1.4564	2.5965	0.48151	0.75974	-1.0744	-1.8907	-0.2801	-1.8396	0.21797	2.0996	1.1773	-0.26361	2.5396	-0.60017	0.8868	-1.1154	0.45835	0.32561	0.59205	-2.4942	2.3961	-0.56201	-1.6317	-1.1423	0.57137	-0.71452	0.92395	1.0328	0.63286	0.31625	0.070456	2.8104	0.099298	1.2659	-2.4072	0.31876
5.9707	7.0233	6.4652	7.2371	6.8355	6.4666	10.102	7.7327	7.5424	6.9007	7.2106	6.3786	7.3899	7.2502	7.6384	5.8785	7.6499	6.3751	7.4991	6.0399	8.4382	7.5945	5.9932	6.2873	7.563	6.4301	5.4651	9.3993	6.0865	6.3698	5.681	6.0796	8.1515	6.889	6.7049	5.3187	5.7142	5.5771	8.9484	7.5773	5.5129	7.0407	3.8828	6.9841	4.6312	8.2771	7.7363	6.4959	7.3263	4.8582
-12.784	-10.22	-6.3241	-9.7475	-9.6394	-11.465	-8.3093	-7.6662	-9.6231	-9.5726	-7.6005	-9.8335	-10.237	-10.442	-10.176	-8.5977	-7.6176	-9.2577	-8.662	-8.2178	-10.008	-9.0864	-10.007	-8.6332	-8.2676	-7.4008	-7.9676	-11.42	-7.9611	-7.1221	-11.027	-7.3682	-8.3739	-4.7407	-9.787	-6.5293	-10.648	-10.736	-11.344	-6.9133	-10.192	-8.7363	-9.7066	-9.0482	-9.7691	-10.011	-8.4065	-9.7053	-8.1925	-9.9568
-8.1384	-9.8972	-6.9278	-10.788	-8.1215	-9.6892	-8.9757	-9.686	-6.4662	-12.037	-8.1598	-9.5866	-7.9682	-10.564	-8.0706	-7.1266	-9.2485	-9.1844	-8.8195	-9.7036	-7.692	-7.1728	-9.7844	-8.4652	-8.1446	-5.724	-8.701	-11.041	-9.3022	-8.0902	-8.1657	-10.332	-6.3573	-9.6774	-10.958	-9.2483	-10.585	-9.3411	-8.7138	-9.311	-10.627	-8.1496	-10.089	-10.446	-10.857	-7.8148	-8.6695	-7.7128	-8.6939	-9.393
-1.413	-1.8222	-3.9521	-2.8644	-2.7244	-1.0122	-0.12635	0.25032	-0.28787	-1.9673	-2.5026	0.023324	-1.5661	-1.8169	0.15765	-1.6763	-0.96557	-0.57025	0.56564	-2.3184	-0.091319	-2.5844	-2.6439	-1.049	-1.3826	-2.0632	-0.98478	0.7192	-2.6794	-1.5822	0.21423	-1.1519	-2.7312	-1.6855	-1.1863	-2.1507	-2.5117	-2.3565	-2.7613	-1.5189	-0.268	-1.6416	1.3526	-1.7305	-1.5017	-0.84585	-3.7929	0.14526	-3.2427	0.16655
2.6879	0.057283	3.3285	3.6089	1.9538	2.9924	3.1251	0.79863	0.58755	2.7281	4.4967	2.8969	0.44655	3.8275	2.8817	3.5165	0.43993	3.1897	4.2705	2.304	1.4443	5.2353	1.7962	2.1026	2.2177	5.29	2.2983	3.9437	1.9278	4.8	1.1299	1.2257	3.0245	1.2742	3.4734	0.93231	2.1328	0.54709	1.5186	1.5091	3.3275	-0.89446	4.2488	1.8567	3.4484	4.188	2.4464	3.4689	0.51379	2.0552
-0.96262	1.3239	1.4692	0.39833	2.2515	0.81708	0.69784	1.1246	3.6211	3.2015	-0.099503	0.74062	5.0318	0.41805	4.6794	0.59448	1.9093	3.0986	2.634	1.0932	3.7354	1.7076	0.73384	1.2433	1.1627	-0.048925	2.9358	3.2949	5.0856	2.3486	1.2771	0.026463	5.3046	2.1955	2.4906	2.4638	2.7913	2.6908	2.6624	-0.19095	0.82297	3.2591	1.1659	3.1593	0.55531	0.71315	2.1734	0.63756	2.9749	0.24581
-13.975	-12.32	-10.543	-11.138	-13.815	-15.267	-12.325	-12.723	-12.785	-12.593	-12.45	-13.775	-12.578	-14.809	-11.442	-13.062	-13.447	-12.423	-11.497	-11.708	-14.094	-13.017	-13.33	-13.457	-13.425	-12.15	-15.773	-13.335	-14.805	-10.923	-12.569	-12.554	-11.814	-15.238	-14.64	-13.938	-10.743	-12.313	-12.055	-13.361	-14.476	-12.764	-12.7	-12.904	-13.468	-15.263	-11.731	-13.273	-14.078	-10.373
-8.1973	-11.037	-8.0903	-8.5531	-7.5324	-8.5321	-9.7097	-10.248	-9.2952	-10.136	-6.2066	-8.1329	-9.322	-7.6115	-9.1708	-7.2568	-8.5996	-9.3405	-8.8707	-9.1683	-7.4515	-9.0086	-10.114	-8.1718	-9.7339	-9.238	-9.561	-7.1612	-10.409	-10.287	-9.5021	-8.418	-9.2239	-7.7632	-10.395	-9.5321	-10.74	-7.9059	-10.407	-7.8669	-7.7661	-9.8598	-11.163	-10.139	-8.9537	-9.9078	-9.7548	-8.9349	-9.6392	-10.147
-22.932	-21.2	-21.41	-21.155	-25.593	-21.699	-23.288	-24.369	-21.597	-23.077	-22.586	-24.32	-19.334	-21.007	-22.705	-22.271	-23.94	-22.173	-21.566	-23.905	-23.735	-23.604	-23.989	-22.382	-21.416	-22.343	-19.34	-22.819	-23.366	-20.234	-25.002	-21.916	-23.202	-21.546	-23.527	-20.761	-23.573	-21.509	-24.123	-21.443	-22.618	-21.491	-21.921	-21.2	-22.055	-21.182	-24.299	-22.84	-19.915	-20.061
2.5278	5.4337	1.58	4.3815	0.36854	5.678	1.4093	3.7487	1.908	1.5939	0.82046	4.2291	2.959	4.4641	2.9763	2.3821	2.5892	4.0437	3.5795	-1.295	3.5536	2.5823	1.9754	3.4414	1.058	3.8328	3.478	3.9627	2.8727	1.759	3.7305	4.2747	3.4254	4.4547	2.9177	2.5686	-0.037131	2.1051	3.8413	4.3069	3.2667	2.2763	4.4416	3.135	1.3502	1.2629	5.1443	2.3438	0.52348	2.6519
-0.38235	-2.3467	-1.3766	-1.0898	-2.1685	0.078847	-1.1383	0.20618	-3.326	-0.33412	1.8132	-0.66133	-1.7848	0.70846	-0.98346	-2.8626	-2.1023	-1.7015	-3.4506	-1.6527	-1.1292	-2.612	-1.982	-1.5015	-1.5892	-2.3566	-4.327	-0.53636	-0.96554	-1.0842	-2.1149	-2.2723	-1.9247	-0.56952	-0.089871	-1.5346	-2.8675	-3.0146	-2.1583	-1.3879	-3.5724	-2.2947	-1.7757	0.77289	-1.2151	-0.74245	-2.8468	-0.98418	-1.4398	-3.2469
-5.7142	-5.0894	-2.7229	-5.1623	-4.0419	-4.8947	-5.0005	-3.5606	-1.6737	-5.9505	-2.1194	-4.5169	-3.2655	-4.3698	-4.6621	-5.003	-5.3109	-3.4071	-5.3066	-3.4458	-2.0299	-6.8129	-4.9779	-6.4192	-4.754	-4.922	-5.2062	-3.6359	-6.0839	-4.071	-3.9968	-4.5191	-5.389	-5.3842	-2.6055	-4.6658	-4.3299	-6.187	-5.4437	-4.1129	-3.7901	-4.9018	-5.1626	-3.4057	-3.7305	-1.8672	-4.7996	-5.7009	-5.9761	-7.1694
-22.711	-21.417	-21.128	-24.09	-21.489	-23.645	-19.984	-22.722	-22.027	-23.077	-22.863	-23.515	-23.81	-23.049	-22.443	-22.26	-21.814	-20.611	-22.497	-23.073	-18.905	-23.33	-21.894	-23.207	-23.681	-21.305	-21.963	-21.265	-22.463	-24.124	-24.403	-20.367	-22.784	-22.08	-21.963	-22.553	-20.126	-22.034	-23.963	-21.514	-22.821	-21.64	-21.976	-20.721	-21.972	-24.801	-21.657	-22.301	-20.854	-22.681
-0.4314	3.125	4.6935	2.74	1.3487	2.3511	0.45547	-0.70938	1.9007	1.3755	1.0367	1.5331	2.5581	1.0661	-1.7053	0.4799	0.94642	1.8501	1.5359	0.28587	2.1872	0.5003	1.1428	2.1608	1.4948	1.1871	0.91933	1.6052	0.84768	1.7924	0.80333	-0.38686	1.6397	1.4308	2.3461	1.3959	2.8144	1.9708	0.97634	2.2588	3.8	-0.84656	2.6495	0.090613	2.5346	2.7016	3.4152	2.9232	2.1291	-1.7087
-10.106	-11.353	-11.864	-11.844	-10.931	-13.148	-12.803	-11.516	-12.35	-12.835	-12.294	-10.888	-12.839	-11.893	-11.533	-11.968	-10.21	-9.7373	-10.382	-11.676	-10.022	-11.303	-11.632	-14.015	-10.969	-11.803	-11.185	-11.038	-10.709	-10.751	-13.929	-12.269	-11.815	-10.618	-12.135	-10.111	-11.171	-13.651	-11.708	-10.824	-10.785	-12.126	-9.1758	-11.961	-10.958	-11.403	-13.685	-10.029	-13.276	-10.123
1.4993	1.4121	-0.42295	2.7471	3.7496	2.3487	-0.44768	1.7596	1.7942	2.2137	1.2482	1.9749	3.2746	-1.1362	2.1938	2.093	1.6393	1.7498	2.0749	2.0143	-0.54649	2.3836	0.36825	1.9066	0.2688	0.03919	1.1383	-0.46329	3.2737	4.3337	3.6945	2.4334	1.1526	1.0869	2.6434	0.39237	1.5296	1.6295	2.5329	2.7651	0.71433	2.4628	2.6322	1.3825	0.2017	2.3	2.969	3.5225	1.7973	1.5967
-1.0504	-1.1076	1.1153	-2.871	0.37791	-1.2787	-1.6871	0.77876	0.55737	1.3022	1.6398	-1.0963	-0.88146	0.46792	0.25153	-0.4247	0.64965	-1.7068	-0.98606	0.59156	1.2147	-0.098234	-1.386	-0.098756	-0.41517	-1.0334	-0.65441	0.82621	0.77806	1.9151	-0.74177	1.2447	0.98957	-0.37462	-1.557	0.73228	-1.6539	-0.30155	2.3398	-1.9153	0.33279	-1.4438	1.0165	0.1518	0.76589	0.32091	1.6403	1.5008	-0.73994	1.7308
4.6633	1.4346	0.43586	0.4952	1.751	1.9684	-0.032766	1.2537	1.6497	1.1435	1.1947	1.8615	1.9561	2.096	2.0973	2.2569	0.85279	2.0193	1.0285	0.94856	3.2648	3.6431	2.4756	0.6134	0.093655	1.101	-0.30357	2.2533	0.73856	1.0023	2.8088	0.1771	0.84364	1.3123	-1.1714	0.62913	2.0609	1.325	1.906	2.7591	2.311	2.9157	2.3547	-0.079721	1.0896	0.036096	1.1466	2.3575	2.782	0.70617
-3.2602	-2.7778	-3.907	-2.2525	-3.4237	-3.8452	-4.4952	-3.0528	-3.0394	-2.711	-4.9785	-3.7753	-3.567	-4.6251	-2.7754	-4.8162	-4.476	-5.3396	-2.3711	-4.8377	-1.0205	-4.301	-7.0362	-2.1647	-3.7382	-4.4816	-3.983	-3.1788	-3.2024	-1.5932	-0.86844	-3.0648	-4.0465	-4.2451	-4.6413	-4.0368	-3.2995	-3.8701	-4.2252	-2.8618	-3.7864	-3.3742	-3.2878	-3.2828	-5.0971	-2.4587	-4.4869	-3.83	-4.2735	-3.5071
-2.6148	-4.2871	-1.831	-2.6378	-4.0751	-4.4865	-4.4054	-4.2628	-6.0877	-3.2478	-1.6606	-3.9263	-3.3839	-3.2514	-3.1319	-1.959	-4.5689	-6.063	-6.0939	-2.5603	-3.0607	-4.6543	-2.6525	-4.5535	-5.5261	-4.8286	-2.1227	-0.55082	-4.3707	-3.8738	-3.396	-4.5549	-3.5151	-4.4619	-1.4116	-1.823	-3.4079	-3.8779	-5.2679	-3.8974	-5.9624	-2.4548	-3.5577	-3.8044	-2.2815	-1.4926	-4.0963	-3.9279	-3.7599	-1.8168
-4.6655	-4.1219	-4.1557	-4.7486	-5.6943	-5.6582	-4.711	-6.43	-6.3524	-4.7835	-6.6307	-4.1869	-4.3846	-7.3224	-5.0128	-4.8178	-4.7336	-6.48	-4.3383	-5.756	-5.7933	-5.766	-7.7605	-5.9926	-6.9562	-6.0753	-4.4723	-3.9298	-6.0376	-2.7855	-5.057	-4.694	-5.4674	-5.8489	-6.5636	-4.8405	-5.8319	-5.5996	-5.4261	-3.8813	-5.7548	-7.5912	-5.8762	-4.2289	-5.4245	-4.3711	-3.938	-7.0351	-6.5083	-5.592
-9.2421	-12.312	-9.5335	-10.897	-10.873	-10.097	-11.901	-10.266	-10.946	-12.428	-12.187	-12.812	-11.148	-10.144	-12.089	-9.5371	-12.139	-8.7158	-11.125	-10.797	-9.625	-8.2708	-8.9251	-11.536	-12.934	-11.984	-9.0763	-8.923	-9.2772	-13.519	-11.451	-10.727	-11.496	-10.097	-11.175	-11.313	-10.283	-11.174	-10.753	-11.516	-11.406	-9.9507	-11.187	-9.7239	-12.229	-10.258	-13.292	-8.4238	-11.893	-10.099
-7.4169	-11.838	-10.753	-9.089	-12.108	-10.9	-10.059	-12.613	-11.392	-11.565	-9.253	-11.815	-10.937	-9.6232	-11.189	-11.295	-7.8711	-6.8416	-8.7515	-7.4654	-11.65	-10.656	-12.249	-9.9607	-7.3606	-9.8668	-9.7684	-9.3403	-11.026	-8.7678	-12.082	-9.8641	-9.1121	-10.182	-9.6877	-8.9383	-9.3636	-8.0497	-9.6242	-8.3398	-11.794	-8.2211	-11.402	-9.6566	-6.3581	-8.4938	-7.8742	-11.588	-11.702	-9.7528
-4.106	-4.3997	-3.6323	0.69326	-1.967	-4.5277	-1.8879	-1.1736	-1.2313	-4.9416	-1.2511	-3.7962	-0.85176	-1.8978	-4.1124	-4.6801	-1.3418	-3.6454	-3.2263	1.104	-2.8528	-1.6174	-3.1729	-2.2276	-3.0948	-0.94934	-3.2452	-2.7671	-1.7377	-2.7409	-1.5661	-1.7281	-3.8002	-3.6263	-2.3292	-4.0276	-4.2359	-3.7986	-2.5895	-4.8792	-1.4597	-1.754	-0.99592	-0.27558	-1.8608	-2.5346	-1.8489	-2.4818	-2.7379	-3.2121
-3.4228	-3.8443	-6.3599	-3.1436	-2.3109	-4.2096	-4.865	-5.4092	-6.2125	-3.6152	-5.7665	-4.4675	-3.9583	-4.1423	-3.4531	-3.4635	-2.0246	-4.2272	-4.1835	-5.7083	-4.1263	-3.5611	-4.6348	-3.0913	-3.5786	-5.0841	-3.1065	-4.2716	-2.7235	-3.8559	-3.8112	-4.5204	-5.9699	-2.6593	-6.9025	-3.1938	-4.1379	-4.4483	-4.0585	-1.8203	-3.6398	-4.6057	-1.1932	-4.3201	-4.2872	-4.7099	-4.6325	-3.2819	-4.1513	-3.0044
-3.2384	-5.2796	-2.6179	-4.4908	-3.9969	-0.48064	-3.3781	-3.2197	-4.3785	-4.1602	-2.3929	-4.607	-3.6083	-2.4843	-5.1737	-2.7237	-4.023	-3.2714	-3.8404	-4.2632	-2.6168	-1.8539	-2.8842	-3.4592	-4.4823	-2.5091	-3.338	-5.0744	-4.3966	-3.578	-1.7521	-3.1143	-4.7222	-3.6577	-2.7074	-4.6225	-1.9289	-4.3197	-3.6182	-2.9555	-3.2445	-1.5136	-4.2722	-1.4226	-3.7845	-3.9897	-2.8471	-5.1434	-2.9661	-3.3889
4.7422	0.52538	-1.1966	-2.2629	-0.52777	-1.4472	1.1969	-1.9093	-0.79065	-0.32879	1.313	-1.0566	0.52829	0.025229	0.34686	0.49896	-0.51759	-2.0868	1.1493	-0.94256	-0.81199	1.483	-1.0602	0.5444	-1.2634	-2.1044	0.029755	0.87254	0.36542	-1.5167	-1.8086	-1.2297	-1.1026	1.0839	-1.1086	-2.6065	1.8982	-1.6564	-0.049757	-0.8607	0.27142	-1.433	1.186	0.88353	0.88418	-2.5927	-0.25655	-0.88834	-2.4733	-0.61963
-2.4298	-3.6609	-2.6688	-4.6499	-1.9281	-4.3029	-3.1765	-4.0739	-2.8422	-3.6686	-5.9261	-2.6469	-3.5866	-6.0536	-3.7711	-1.5389	-4.9853	-3.3567	-2.4343	-2.3569	-3.4385	-4.7717	-2.0118	-2.6009	-3.1901	-3.4324	-2.4526	-4.2001	-2.1791	-2.1229	-4.7563	-4.0663	-3.8253	-4.8154	-4.1958	-3.7146	-3.1678	-1.4529	-3.3469	-2.0614	-4.0516	1.1391	-4.2031	-1.982	-5.9779	-2.4762	-3.8653	-2.2892	-4.0104	-4.0296
-0.16202	1.3284	-2.7205	-2.4257	-0.07796	-0.19355	0.34412	2.2906	1.4637	0.94871	-1.6597	3.2842	0.62124	0.18511	-1.139	0.68786	2.848	-0.10538	0.30713	0.21912	-1.5649	0.50011	-0.283	2.5258	-0.066105	0.29186	0.46202	2.8879	0.24498	-2.3294	0.18325	-0.1259	0.87083	-2.1562	0.11491	0.016165	-0.071775	3.5327	0.76414	0.38261	0.84484	1.7276	-1.0778	1.1501	1.1005	0.055748	0.23286	0.075974	-1.3384	0.26458
-15.084	-13.942	-12.341	-14.771	-15.789	-15.357	-15.021	-11.876	-15.035	-15.206	-13.025	-12.671	-14.739	-16.224	-12.458	-13.673	-12.66	-15.432	-15.573	-14.401	-16.564	-14.579	-16.401	-14.57	-15.413	-13.965	-15.814	-14.677	-13.853	-15.899	-13.267	-15.206	-15.906	-16.992	-14.636	-14.931	-16.511	-13.775	-15.884	-13.113	-15.765	-14.413	-14.971	-11.792	-15.175	-15.155	-16.049	-15.685	-15.433	-15.313
-10.812	-10.644	-12.547	-9.3543	-9.9264	-10.116	-12.061	-9.7574	-11.956	-10.148	-12.676	-11.162	-8.5599	-9.8974	-9.466	-10.813	-11.347	-11.116	-12.004	-10.968	-9.9433	-10.684	-12.138	-9.4356	-12.669	-11.035	-11.037	-10.162	-10.627	-12.149	-10.98	-10.281	-11.024	-13.768	-10.063	-10.154	-8.9166	-10.225	-11.406	-10.072	-10.811	-10.966	-11.608	-11.082	-10.098	-11.137	-8.943	-11.796	-11.469	-12.109
-0.12517	0.87188	-1.0731	-0.1138	-0.15169	0.52532	1.3544	1.2311	0.90323	-0.46388	0.071036	1.0702	2.6288	-0.38999	-0.23409	0.13728	-0.76308	0.17719	1.8253	1.9368	-0.33357	0.37252	-3.0005	1.9945	-0.35919	1.1224	-1.3763	1.8523	2.2314	0.32173	1.3795	-1.0765	3.1723	0.10355	1.3058	-0.29439	-0.66456	-0.42264	-0.73303	1.9676	0.67537	-1.7571	-0.11476	-0.7898	1.6007	1.4757	-1.0599	1.6956	-0.13339	1.3388
-13.149	-14.736	-13.699	-12.758	-15.435	-11.562	-13.603	-12.947	-12.171	-12.741	-14.893	-11.357	-12.508	-9.537	-13.364	-13.05	-11.762	-11.622	-12.398	-13.295	-13.972	-14.733	-10.709	-13.902	-14.206	-14.203	-11.474	-13.069	-15.753	-13.296	-14.139	-11.343	-12.965	-11.248	-11.167	-15.895	-12.094	-11.863	-14.001	-13.011	-14.234	-12.946	-11.162	-10.907	-10.83	-12.386	-14.364	-14.514	-13.249	-13.787
-11.78	-11.723	-14.112	-13.584	-16.163	-11.505	-12.744	-13.258	-13.138	-11.085	-10.596	-12.819	-13.846	-11.809	-12.941	-12.399	-12.008	-13.605	-12.187	-12.204	-14.285	-11.454	-12.695	-12.682	-12.944	-11.99	-12.534	-14.994	-11.92	-12.235	-12.401	-13.457	-13.81	-15.219	-10.797	-15.464	-13.114	-12.623	-12.849	-12.478	-12.304	-12.112	-14.701	-12.858	-13.991	-14.035	-14.635	-14.859	-12.236	-10.992
-20.569	-22.672	-23.51	-20.257	-19.877	-22.717	-22.594	-24.167	-20.316	-23.204	-21.246	-22.406	-23.186	-24.599	-21.743	-21.171	-23.808	-23.789	-21.017	-21.482	-22.321	-21.688	-23.96	-21.404	-19.844	-24.153	-22.101	-22.602	-22.966	-21.308	-22.211	-23.548	-22.544	-21.915	-21.209	-22.277	-22.725	-22.644	-22.898	-22.701	-20.445	-23.668	-22.386	-20.674	-23.013	-23.118	-23.098	-23.394	-21.054	-21.9
-0.5716	1.0659	-0.32714	-1.7071	-2.2422	-1.8211	-0.33354	-2.2103	-2.4994	-0.46715	-1.924	0.11989	-0.96896	-0.77862	-0.68196	-0.50216	-2.8386	-0.1156	-1.3793	-1.4773	-1.5234	-3.1125	-1.3065	-2.5495	-4.3101	-0.32414	-1.2352	-0.050825	-0.16662	-0.70941	-2.3383	-3.66	-0.99778	-2.3799	-0.75837	0.31146	1.5053	-0.15608	-0.96323	-2.0094	-0.64717	-1.3255	-0.5007	-3.4315	-1.4425	-2.9135	-0.68261	-3.2458	1.9467	-0.054747
-9.9122	-10.437	-9.8483	-10.751	-11.069	-9.6068	-13.567	-10.792	-11.658	-10.937	-9.3116	-11.589	-11.262	-10.256	-10.811	-11.177	-10.484	-11	-10.705	-11.134	-9.7349	-11.116	-13.018	-8.8807	-11.94	-10.879	-12.232	-12.284	-6.7275	-10.244	-11.088	-11.92	-12.204	-13.063	-9.0559	-12.129	-11.123	-9.4849	-11.319	-8.9384	-10.266	-12.947	-11.481	-11.102	-6.3319	-9.2125	-10.105	-10.49	-10.803	-11.134
-11.502	-8.7178	-11.894	-12.345	-12.04	-11.09	-12.948	-12.039	-13.788	-10.733	-11.651	-11.783	-11.803	-10.171	-11.784	-10.633	-11.063	-11.833	-12.12	-9.7442	-11.691	-11.969	-11.901	-13.904	-9.0575	-10.198	-11.459	-9.8886	-14.374	-12.795	-11.857	-12.571	-12.925	-10.415	-12.42	-11.308	-9.6927	-11.861	-11.004	-10.456	-12.628	-12.706	-12.767	-12.513	-13.586	-11.419	-9.7549	-9.5416	-10.394	-10.786
-1.2728	-0.15301	-1.7971	-1.6006	-1.6052	0.87278	-1.994	-2.0903	-1.0389	-0.63301	-1.2071	-1.0955	0.59882	-2.7113	2.075	0.19046	-0.50798	-0.46088	-3.0361	-1.8932	-0.91444	-1.4309	-1.781	-2.2406	-3.9245	-1.2304	-2.5339	-0.63564	-1.0477	-2.698	-2.0602	0.77457	-1.337	-0.89082	-1.3508	-2.3773	0.76597	-2.1692	-2.2906	-1.0527	-0.77639	0.025307	-2.8754	-1.5458	-0.30543	-3.7657	1.3805	-1.3771	-1.0456	0.86764
-11.977	-12.513	-12.766	-14.346	-11.917	-14.639	-13.048	-13.749	-14.132	-13.805	-12.45	-12.964	-12.769	-12.61	-12.322	-13.656	-14.017	-14.784	-15.461	-11.124	-14.848	-12.462	-14.212	-12.747	-12.203	-13.888	-12.655	-13.32	-12.647	-14.657	-12.032	-11.064	-14.362	-13.936	-15.489	-13.409	-12.704	-13.606	-12.686	-15.525	-13.82	-14.367	-13.385	-12.133	-13.391	-12.98	-12.211	-14.637	-12.31	-13.28
-15.768	-11.889	-13.816	-13.62	-16.488	-11.944	-12.505	-15.267	-14.655	-15.024	-13.025	-13.64	-15.113	-11.347	-13.454	-13.962	-15.105	-12.337	-12.706	-12.333	-12.802	-12.445	-13.511	-12.193	-12.422	-15.503	-13.396	-13.467	-13.03	-9.8025	-13.89	-11.57	-13.725	-14.313	-12.42	-13.148	-12.147	-13.175	-16.553	-12.054	-12.055	-13.666	-11.78	-11.634	-12.5	-14.406	-13.978	-14.052	-12.803	-15.567
-2.3495	-5.3266	-3.6489	-4.1833	-4.4678	-3.5815	-6.1299	-4.3663	-1.8425	-3.4769	-4.8517	-4.5291	-3.4905	-3.0928	-2.6866	-3.4183	-1.944	-5.6384	-4.7267	-4.4853	-4.9516	-3.8489	-5.7099	-4.5663	-2.8722	-5.5702	-3.1222	-4.6892	-5.3302	-4.9401	-3.5385	-4.8502	-4.0276	-1.2754	-1.5366	-3.4985	-3.4784	-3.4573	-2.734	-7.429	-5.2545	-1.9036	-3.3387	-3.0773	-5.0247	-4.2417	-5.0116	-1.9135	-5.1249	-4.4063
-1.429	-4.985	-2.5885	-2.7595	-2.9214	-2.5452	-5.3032	-3.6434	-3.391	-2.7321	-2.8898	-3.899	-4.027	-0.21506	-3.9616	-1.1148	-2.5523	-2.1218	-4.0807	-3.1261	-3.6994	-3.3506	-1.9611	-4.9003	-2.485	-4.2349	-0.91545	-4.2835	-0.5406	-4.0338	-3.1838	-2.889	-3.0501	-4.1099	-1.7114	-2.751	-4.4742	-2.1062	-0.7707	-6.4653	-1.7301	-0.76745	-2.2863	-1.9121	-3.5273	-2.7802	-4.1087	-3.5638	-3.2467	-2.7586
-12.252	-11.199	-10.411	-11.497	-11.081	-10.331	-11.252	-10.048	-10.006	-11.549	-13.437	-12.09	-12.75	-8.6496	-12.649	-9.6962	-11.297	-10.437	-12.828	-10.559	-10.491	-10.157	-10.439	-9.2447	-11.341	-12.488	-9.5213	-10.456	-9.4211	-10.934	-10.231	-11.912	-12.078	-12.973	-10.065	-10.778	-11.524	-10.156	-10.882	-10.411	-9.3298	-8.0018	-12.882	-10.955	-8.7044	-11.119	-11.751	-11.751	-12.096	-13.017
1.325	1.4105	-0.078003	-2.5147	-1.5843	0.25323	-0.8455	-1.3884	0.4195	-1.6563	0.72292	-1.3038	-3.0277	0.40158	-1.4411	0.30905	-0.51887	-0.53961	-0.56345	0.24581	0.70971	-0.37196	0.16932	-0.43396	-1.2153	0.38296	-0.031196	1.2823	0.74303	-0.86648	-0.49795	0.057806	-0.13971	-0.33485	0.29712	0.19697	-0.74833	-0.67499	-2.3777	0.23484	-0.10153	0.35098	0.0017192	1.8036	0.95379	1.0008	1.2237	-2.3743	-2.6075	-1.3331
-1.233	-2.511	-1.1479	-3.6752	-1.6177	-2.5091	-2.1297	-2.7959	-2.6329	-2.6527	-4.3006	-2.0022	-1.0246	0.024967	-3.3166	-3.4054	-4.1692	-2.5177	-2.7601	-2.5665	-4.5875	-1.6735	-3.059	-3.5361	-2.184	-1.5503	-2.3934	-3.9073	-3.3332	-1.4392	-2.5122	-3.0672	0.081733	-1.9012	-2.8147	-2.6993	-4.4666	-2.6284	-2.465	-0.25545	-3.2111	-0.3924	-3.5823	-2.7862	-3.0411	-4.2873	-3.3522	-1.9678	-3.3138	-4.4087
-3.1108	1.7209	-0.60982	-2.83	-2.2186	0.26093	-0.36504	-1.5174	-4.1885	0.096969	-2.7104	-4.5132	-2.6133	-2.1945	-3.602	-2.6952	1.1257	-2.6226	0.39477	-1.8447	-0.0030751	-0.74712	0.49788	-1.2676	-0.60434	-2.308	-0.046608	-0.36935	-1.5538	1.3893	-1.0274	-1.1032	-1.239	-0.66177	-1.4967	-0.91587	-3.5311	0.38854	-3.5415	0.33216	-2.334	-1.1601	0.42462	0.62288	-0.40522	-2.5651	-1.1736	-3.0516	-0.23459	-0.56779
3.2468	3.507	4.2667	3.5701	6.8728	5.6874	2.1345	4.9069	4.2102	3.6054	7.1897	5.6189	3.6525	3.8198	5.9876	3.5206	5.1851	4.6072	4.1252	5.7933	7.4181	2.8166	6.3081	2.3753	4.9182	6.7563	4.6459	3.5981	5.1482	3.903	3.4936	5.5639	7.8015	6.3535	4.1636	3.4943	4.2728	4.8137	2.5892	3.1041	4.0211	5.7536	5.0223	3.3093	3.0202	3.2031	4.9395	3.1611	3.9153	2.3192
-1.1336	-0.57936	0.82025	1.647	2.05	-1.5519	0.44634	-0.50092	-1.0056	-0.91425	1.6412	1.648	-1.1336	0.73633	-2.1456	0.39383	-2.2681	0.80212	-1.3684	0.10353	0.45477	-1.6722	-2.244	0.29953	0.65627	1.3903	-1.7374	-0.14096	-1.1869	-0.57488	-0.013159	1.518	-0.73537	0.34609	1.2814	0.51198	-0.46918	0.98701	-1.417	-2.4322	0.45067	1.3553	0.97718	0.98273	-1.1528	0.19976	-0.28235	1.2808	0.058917	1.8613
-15.401	-13.597	-16.321	-17.008	-16.263	-12.883	-16.702	-15.57	-15.61	-12.501	-15.926	-14.046	-14.478	-13.98	-15.544	-15.297	-14.243	-17.577	-15.163	-15.583	-15.112	-13.484	-12.601	-15.711	-11.778	-12.088	-14.276	-13.443	-15.086	-13.479	-15.235	-13.14	-17.177	-15.283	-14.649	-13.355	-14.494	-16.771	-15.738	-14.24	-15.97	-17.681	-16.733	-14.353	-13.76	-13.051	-12.756	-13.995	-12.526	-13.606
-5.1106	-3.7604	-2.8057	-1.0533	-3.5311	-3.7101	-3.9657	-5.9889	-1.9841	-3.8771	-3.077	-5.9396	-4.4103	-4.7368	-5.8367	-3.8444	-4.5429	-3.3441	-3.7015	-2.4971	-3.781	-2.6656	-5.8421	-1.3823	-4.485	-4.7763	-4.6934	-2.8169	-4.8166	-3.037	-7.2775	-3.6554	-1.7491	-3.5381	-5.8853	-4.9554	-3.9175	-3.1965	-3.0907	-3.8473	-5.4753	-3.2628	-2.4535	-3.5346	-5.0143	-5.0431	-4.4551	-4.7391	-3.0935	-5.1152
2.7497	6.1967	4.3586	6.5639	5.173	3.8435	2.9792	3.5271	6.6616	5.1977	4.8906	4.8602	4.82	4.6291	5.0581	4.7635	5.1828	3.0953	1.4203	1.8602	4.3475	5.1008	3.2309	4.1782	3.99	2.7098	3.7415	6.1882	4.6389	3.2896	3.5009	4.8875	4.3056	4.1193	5.6789	4.8954	3.9974	6.3792	4.7925	5.2154	5.5005	5.9482	3.9336	6.8456	6.1514	4.2341	5.4954	6.0595	4.284	3.1364
-5.1665	-4.7974	-2.6051	-3.4649	-5.4574	-4.9831	-4.5921	-3.7116	-1.7854	-3.2147	-3.4371	-5.6215	-6.4729	-3.7382	-4.5912	-3.0527	-5.7341	-1.2687	-3.4773	-4.1192	-2.1629	-5.9136	-5.5527	-4.9379	-2.7149	-5.026	-2.87	-5.0799	-3.2273	-2.3157	-1.7132	-6.3729	-5.9832	-4.0466	-4.075	-2.7975	-4.7549	-4.0536	-4.1433	-6.1703	-3.6158	-3.6545	-3.5399	-3.547	-4.1627	-4.5846	-1.8569	-5.4726	-2.1668	-3.946
-7.6031	-6.7892	-6.1614	-7.3722	-7.1011	-6.9194	-6.1165	-5.6833	-7.458	-4.2819	-3.7653	-6.2826	-5.2688	-5.1612	-5.8693	-6.0156	-4.9461	-9.3878	-8.4999	-5.0626	-4.6204	-4.7443	-5.6184	-5.9756	-4.4936	-3.6277	-4.9244	-3.4037	-5.9667	-5.3247	-6.7849	-3.9481	-4.4069	-4.3293	-6.7513	-5.5423	-6.7435	-2.2193	-6.1	-4.6538	-6.126	-5.9109	-5.4776	-7.0613	-4.4222	-6.3819	-5.8193	-2.4198	-4.0546	-5.8069
-23.108	-23.912	-21.931	-21.568	-25.217	-21.299	-22.81	-22.187	-20.877	-23.579	-22.134	-22.641	-22.94	-21.389	-24.055	-24.517	-23.085	-22.638	-22.573	-22.575	-21.929	-22.532	-21.004	-21.865	-21.052	-20.373	-23.697	-21.589	-20.393	-23.59	-24.171	-20.77	-20.865	-22.112	-20.635	-23.163	-21.207	-21.55	-20.901	-22.167	-20.668	-24.37	-21.961	-24.641	-23.639	-21.543	-24.133	-22.275	-22.306	-19.573
6.5998	7.1347	7.648	3.8502	7.094	8.6451	7.5369	6.5371	7.9223	7.452	6.7226	7.8189	8.311	7.8093	5.7586	6.3002	7.3283	6.75	4.1233	8.7507	6.117	7.9051	5.3344	6.7949	5.8116	6.5735	6.0281	7.0444	5.439	3.2367	5.8553	5.9776	5.0119	8.6363	4.6723	6.5454	7.6557	8.5535	6.8424	6.3909	5.5437	6.2643	6.6074	7.4382	8.3959	5.5752	8.0645	7.4112	3.4454	7.5559
7.8527	6.4736	6.2627	8.7045	7.0563	8.5148	9.7349	8.6712	5.345	7.0675	9.259	8.487	7.7777	6.966	10.472	7.1651	4.7264	7.6254	8.1245	8.8754	9.5294	8.1647	6.4784	8.9664	9.8139	10.007	8.2476	8.4495	10.002	6.3308	10.092	7.2032	6.5718	9.8242	8.5896	8.8305	6.6854	8.8204	8.6941	4.4352	9.1101	8.0389	6.854	7.7592	10.466	8.0826	6.7727	8.2076	4.8599	7.4022
-15.395	-14.428	-14.98	-15.678	-14.518	-14.788	-13.674	-14.449	-13.26	-12.063	-14.873	-15.576	-13.474	-16.204	-14.639	-15.772	-15.176	-12.915	-14.601	-17.135	-15.545	-14.37	-12.515	-13.221	-15.433	-14.687	-13.598	-15.218	-12.743	-15.799	-14.706	-12.026	-14.653	-15.41	-15.568	-15.632	-14.179	-12.997	-14.476	-12.742	-15.058	-17.778	-12.513	-13.741	-14.705	-13.822	-13.692	-16.43	-14.149	-15.203
0.58084	1.8807	1.4073	-1.3363	-0.78928	-1.0547	1.9576	5.1004	-0.9733	0.98513	-0.51119	-1.2984	0.79058	2.4627	1.0771	1.2528	-0.047521	2.6549	0.75819	0.51609	2.2904	3.1064	1.8787	-2.1095	-2.0118	1.8514	0.6733	1.2569	1.7214	-0.58533	-1.002	0.70752	1.5801	0.9667	0.2236	1.7913	-0.65674	-0.071312	-0.12412	-2.1665	-1.4384	0.83446	-0.27358	-0.063714	2.7807	1.1674	-2.7011	-0.62121	2.7638	0.54833
-13.396	-14.107	-11.39	-13.783	-13.144	-11.947	-15.974	-13.168	-13.968	-13.569	-14.238	-11.582	-13.142	-11.739	-10.671	-12.416	-11.864	-12.21	-12.372	-12.942	-12.477	-11.728	-10.887	-15.982	-14.02	-11.362	-13.587	-12.964	-13.921	-13.109	-14.952	-14.579	-12.802	-13.274	-13.526	-13.095	-11.443	-12.262	-11.497	-11.313	-13.073	-13.635	-13.404	-11.977	-12.784	-12.049	-11.941	-11.499	-11.941	-14.872
-10.774	-11.947	-9.6706	-9.5852	-12.716	-12.288	-9.6402	-12.177	-13.42	-11.242	-12.976	-11.878	-10.228	-12.358	-11.985	-9.6472	-11.207	-10.04	-11.043	-10.578	-11.144	-10.376	-10.081	-9.5486	-10.274	-10.999	-11.55	-12.446	-10.775	-11.829	-9.4204	-12.275	-11.279	-10.011	-10.605	-10.737	-14.461	-12.916	-10.34	-12.878	-11.795	-8.5983	-10.436	-10.043	-12.636	-12.546	-14.143	-10.373	-12.485	-10.181
1.3015	-2.882	1.6081	0.48662	-0.80708	-0.013978	-0.56389	-1.6363	-1.4817	-2.9418	1.1225	-0.010969	-0.71536	-0.77855	-0.85345	0.16856	1.5755	0.25763	0.10305	-2.8133	0.78668	-0.81171	-0.52139	1.542	-2.3311	-2.4618	2.0859	1.0266	2.1981	-0.43111	-0.98533	-1.2581	-1.4096	-0.72734	2.4608	1.4624	-2.2415	-0.032007	2.7072	1.7815	-1.8868	0.15894	-1.0688	1.2944	0.079962	0.93198	-1.6734	1.2665	1.1584	-0.58285
-12.859	-12.492	-11.419	-13.112	-12.653	-12.578	-16.47	-10.593	-14.862	-12.724	-10.779	-12.486	-15.049	-12.079	-11.982	-13.615	-12.468	-10.795	-14.953	-13.705	-14.83	-13.842	-13.374	-12.109	-13.241	-10.68	-12.273	-12.126	-13.678	-14.071	-14.632	-15.773	-12.203	-11.369	-12.05	-12.147	-12.9	-12.011	-12.455	-12.803	-12.688	-14.928	-15.187	-14.41	-13.814	-14.781	-12.516	-11.088	-13.071	-13.315
-2.0337	-2.9826	-0.94159	-0.85001	-0.97078	-2.066	-1.7715	-3.4753	-0.70226	-0.25797	-3.2249	-2.2073	0.28954	-1.9565	-0.51689	1.0421	-3.9177	1.1479	0.39495	-2.3093	-0.91771	-1.3471	0.14941	-3.7742	-0.45069	-2.1486	1.6673	-1.1298	-0.82352	0.22049	-1.3962	-0.22995	-1.6305	-0.30173	-0.69402	2.8927	-1.0588	-0.29767	0.33726	0.056939	-1.446	0.88726	0.07481	-1.7666	-2.9239	-2.4749	-1.1629	1.685	-0.90526	-0.98809
-9.2772	-9.3374	-7.1007	-8.3579	-9.962	-10.198	-8.3249	-9.3377	-9.6977	-10.752	-8.1976	-10.462	-9.5996	-8.094	-8.4684	-8.9429	-9.9778	-8.9527	-7.663	-12.924	-8.4696	-8.7425	-7.133	-11.563	-7.571	-10.134	-8.4306	-9.8002	-8.2682	-9.1447	-10.371	-9.7053	-9.1828	-6.7302	-8.4671	-8.7824	-9.1321	-6.9884	-7.8222	-7.4522	-8.1138	-9.586	-9.0405	-10.09	-10.075	-10.284	-6.8336	-7.9321	-7.8049	-9.9263
-11.488	-13.96	-11.335	-11.958	-14.499	-13.286	-13.786	-11.653	-13.035	-11.497	-10.69	-11.855	-12.686	-14.309	-13.218	-14.087	-12.773	-11.312	-11.218	-13.308	-12.351	-13.381	-12.592	-12.633	-12.107	-14.856	-13.913	-11.664	-15.106	-11.943	-12.071	-11.812	-11.222	-11.318	-12.31	-14.01	-13.983	-9.0316	-10.111	-10.802	-12.801	-14.147	-15.292	-12.737	-13.072	-12.073	-12.797	-13.366	-10.744	-13.347
6.8563	7.1892	7.3669	7.7349	8.5123	7.81	6.5883	6.3925	7.4762	6.6435	10.188	8.1348	6.596	9.3339	8.2881	6.1565	6.0966	9.2462	9.2752	8.0167	9.0515	8.9971	8.0384	6.2273	7.1106	7.2402	8.1671	6.6031	8.9783	8.2251	5.7548	8.54	10.576	8.8159	6.4664	3.1116	5.7707	7.949	9.4034	9.1358	8.9806	10.357	9.0854	7.277	7.6691	7.7568	7.8532	7.6586	7.1096	8.3562
-0.70073	3.2836	2.2085	2.5663	2.6813	0.73131	1.9146	1.4757	0.5002	1.7622	0.040577	1.6183	4.7195	0.85987	-0.0072648	-0.21284	1.9939	1.3169	0.24411	2.1157	0.99025	2.209	-0.0040919	3.2069	3.807	-0.063141	3.864	1.2071	2.9473	2.0146	1.2618	0.049882	1.5632	0.14967	0.9348	-0.73835	2.8144	1.1543	2.6618	0.15045	-1.1895	0.3951	0.21533	-0.1358	0.27516	0.7517	1.9286	2.6556	3.2447	4.5897
-3.4902	-0.70452	-3.7656	-2.0773	-3.7233	-2.6086	-3.5399	-3.5773	-3.7018	-3.5594	-2.0399	-2.0742	-3.0526	-3.1727	-1.8243	-2.8195	-2.7223	-1.2308	-1.5174	-3.1932	-3.1074	-1.4144	-2.5266	-3.9865	-1.7382	-3.5138	-3.3695	-2.4279	0.88095	-1.1743	-1.0338	-1.2184	-1.2945	-3.0719	-3.1129	-2.5278	-2.7823	0.64819	-1.5927	-1.3014	-0.88362	-2.5291	-2.3998	-1.9014	-0.90796	-3.1904	-3.2406	-3.3312	-0.26848	-1.9171
10.535	9.4291	7.5623	7.8467	10.207	9.72	9.7286	8.6716	8.5544	9.4041	8.2765	8.8663	8.35	8.1894	9.6808	7.2912	9.269	6.3056	8.7402	9.2767	8.0871	7.8807	5.1897	9.3198	9.7415	9.7683	6.6017	9.8557	7.3811	8.8888	12.06	9.7707	7.2764	9.7944	8.0531	10.06	11.17	7.4666	9.8999	7.338	9.0757	11.159	8.94	6.9596	8.0743	6.3509	8.4071	8.9301	6.3589	7.8159
-10.221	-10.035	-9.3545	-9.703	-8.127	-9.5004	-8.6698	-9.8859	-7.8365	-9.2877	-9.9167	-10.093	-10.567	-8.7302	-7.9693	-5.9638	-9.08	-8.1707	-7.4875	-7.565	-9.1004	-9.0888	-10.219	-10.29	-7.753	-7.0282	-8.5989	-8.6329	-9.1816	-9.3096	-9.1506	-10.302	-9.6272	-10.132	-10.073	-9.409	-7.7194	-10.169	-7.126	-9.0519	-10.748	-8.0364	-10.103	-12.031	-7.9122	-8.9196	-8.9403	-9.5378	-10.231	-8.1041
-9.7191	-12.246	-8.0316	-8.9852	-6.0977	-11.098	-7.5342	-9.5713	-11.007	-8.6708	-9.55	-6.9525	-7.5201	-9.8859	-7.5069	-8.6344	-9.052	-9.3789	-11.443	-8.3	-12.555	-10.128	-11.602	-9.4902	-10.473	-9.4945	-9.388	-9.3643	-7.7955	-9.8659	-8.2579	-8.301	-7.9898	-9.7459	-9.374	-9.4804	-9.9921	-10.156	-10.156	-8.4542	-8.9074	-10.065	-7.9901	-8.692	-8.6964	-9.7521	-7.9476	-9.9327	-9.266	-8.6602
-11.616	-9.7878	-10.514	-12.01	-10.688	-11.502	-10.458	-13.439	-8.9173	-11.604	-8.5083	-12.106	-10.998	-12.078	-12.229	-10.155	-11.443	-13.626	-12.117	-9.7773	-12.007	-11.355	-13.819	-13.977	-11.483	-11.68	-11.502	-11.978	-10.482	-9.6657	-12.878	-11.541	-12.103	-11.128	-11.297	-12.774	-12.415	-10.256	-13.173	-12.134	-11.06	-9.7147	-12.703	-12.778	-12.713	-10.774	-13.006	-11.317	-13.435	-11.956
-6.0655	-6.0745	-6.7702	-3.6394	-9.0221	-6.6597	-7.9828	-8.4296	-8.7102	-7.565	-5.3652	-5.3756	-7.5004	-7.5535	-9.6121	-7.4377	-5.8259	-6.7758	-5.95	-8.3954	-9.164	-6.7756	-7.2737	-8.0494	-5.7465	-5.4221	-6.7155	-4.3031	-7.7527	-6.3016	-6.744	-6.7994	-6.652	-6.0317	-5.7204	-5.1365	-4.7133	-5.3563	-3.7367	-6.2752	-6.9879	-3.9916	-6.7324	-7.6043	-7.4455	-6.8607	-6.481	-6.2081	-6.0275	-7.0221
-6.0175	-3.5797	-4.529	-5.0995	-5.6389	-2.8019	-4.9315	-7.4899	-2.2298	-5.4252	-4.2106	-4.5784	-3.0285	-3.7724	-4.3744	-2.6633	-3.2148	-4.3249	-5.3301	-3.0124	-6.1313	-6.1033	-5.9111	-3.7277	-3.8104	-3.8279	-5.3506	-7.5176	-5.5489	-4.9251	-4.8865	-4.236	-5.8277	-5.7675	-3.1489	-5.9616	-4.6631	-5.16	-5.12	-5.8454	-2.6526	-5.4518	-5.2226	-4.2172	-3.6895	-3.6641	-3.943	-3.6175	-4.8813	-3.29
-12.238	-12.061	-13.482	-13.327	-13.614	-12.761	-12.702	-12.203	-12.503	-12.634	-12.457	-13.093	-12.617	-11.288	-13.967	-12.59	-11.792	-13.719	-11.25	-13.197	-14.418	-13.863	-13.107	-10.966	-12.856	-12.462	-11.477	-11.358	-14.25	-12.533	-12.94	-11.255	-11.391	-11.84	-15.452	-13.432	-10.371	-11.651	-12.316	-15.137	-14.71	-12.468	-12.798	-16.058	-12.522	-11.588	-12.268	-14.293	-13.384	-12.291
-1.0612	-3.5462	-1.778	-2.8759	-2.5678	-2.7368	-1.2997	-4.0903	-3.7247	-3.5638	0.20848	-2.7394	-3.3179	-3.5706	-3.7393	-2.2407	-3.6582	-3.1032	-1.467	-1.7405	0.28041	-2.1917	-4.2642	-1.0107	-3.6617	-1.2674	0.41813	-1.8805	-3.6449	-4.5479	-3.0454	-2.9622	-3.6567	-0.33729	-3.9207	-0.17111	-1.9147	-2.2771	-2.0773	-1.3428	-4.0387	-1.0726	-2.811	-2.6897	-4.8208	-2.0865	-0.30711	-3.4879	-2.7148	-4.124
1.3903	0.402	2.2179	1.2009	-1.1914	-2.6525	0.10596	0.78494	0.19516	2.6698	-0.39523	0.33512	1.7897	-0.29057	-1.5147	-1.4471	-0.49411	1.2785	-0.28376	-1.0581	-0.42044	0.778	-1.1137	-0.30622	0.37811	-3.9072	0.017683	0.092215	-2.8302	0.70308	0.84391	1.0949	1.1599	-1.9805	1.6652	0.94863	-1.3377	-1.606	0.20027	2.1495	0.44555	-1.1655	2.1313	-1.5593	1.6393	-1.8095	-1.0276	-2.7845	2.2676	0.056549
-12.265	-12.734	-11.736	-10.839	-11.738	-12.381	-8.7532	-9.8519	-9.8503	-11.945	-9.2667	-10.143	-13.412	-8.6028	-11.418	-10.1	-10.363	-13.326	-13.859	-10.167	-9.9287	-10.28	-10.481	-9.9243	-8.6629	-10.506	-10.203	-15.112	-10.885	-10.746	-11.051	-9.6191	-11.146	-11.767	-10.989	-12.164	-10.477	-10.022	-10.393	-12.839	-10.058	-9.2006	-10.428	-10.053	-11.791	-13.781	-9.5364	-11.502	-11.039	-12.85
-1.2549	-1.4006	-2.4319	0.35721	-0.73996	-1.4923	-1.7426	-0.85059	0.68033	-0.38143	-0.59321	-1.3756	0.49961	-0.62472	-1.2548	-2.9458	-2.4394	-1.204	-0.55104	-1.5356	-0.26983	-0.58327	-1.3756	-0.17105	-2.154	-1.1623	-2.8982	-1.6936	-1.8864	-0.076436	-0.59748	-1.6208	-0.19049	-2.759	-0.98711	-1.0516	-1.3597	-1.5068	-1.8118	0.5878	-0.34738	-0.84451	-2.7859	-1.9042	-2.9894	-1.0438	-0.25107	-1.23	-0.512	-4.3831
0.47889	-0.010377	0.40134	-0.36378	0.23955	0.45059	0.9241	-0.56425	1.293	1.6013	-2.2037	-1.4298	0.73815	0.17081	3.1807	1.062	-1.9737	-0.84996	0.79202	-0.39389	-1.0021	1.9662	-0.93584	-2.8007	-1.5964	-2.2617	-2.4858	-1.81	-0.50127	-1.4364	0.79164	1.4127	-2.4325	-0.83799	-1.2612	-0.72013	-0.70007	0.62424	-1.4952	-0.59617	-2.6243	-0.31784	1.2151	0.98501	0.80635	-0.37794	0.37998	-2.3775	-0.62042	-2.1455
6.8092	5.8156	3.6866	6.3741	5.6916	4.71	2.8624	5.108	5.6761	5.0424	4.2375	4.5103	4.3767	7.4063	6.5217	2.6958	5.5265	6.0071	4.178	5.4498	5.8118	6.9442	4.2253	3.6909	5.8561	4.8242	4.7078	3.3495	4.76	1.8556	5.516	4.675	4.5765	3.8082	2.9632	5.6073	5.4902	5.953	6.3408	4.419	5.6211	4.866	2.6927	6.2576	4.6454	6.8683	3.4389	5.0592	4.3185	6.365
4.9774	6.8293	6.892	5.9618	6.8539	6.8267	6.8504	6.1488	5.4198	8.3313	5.1856	6.7266	4.9645	6.7095	9.0266	7.0644	5.7621	9.3766	6.8553	8.9926	7.828	5.8261	7.4381	4.6172	5.3921	5.9035	7.7772	6.1918	8.975	6.0934	7.4606	5.6411	5.9294	6.6905	8.2504	5.3484	8.9117	6.8345	5.8026	8.2177	5.1842	5.5567	8.5083	7.5524	10.592	5.2504	6.337	8.4898	8.864	7.965
-10.346	-7.632	-11.941	-9.7741	-6.5872	-11.732	-9.6549	-7.3954	-8.6041	-8.6046	-9.1499	-8.9575	-7.2821	-8.841	-9.5803	-6.8728	-7.5494	-8.6031	-8.9826	-9.6221	-9.211	-8.1509	-8.7532	-9.7183	-9.2678	-10.659	-10.893	-6.7397	-8.1685	-10.086	-7.9938	-10.695	-9.2991	-7.814	-6.7257	-10.602	-9.8841	-10.476	-7.9466	-8.7795	-9.3087	-8.177	-11.75	-6.7479	-6.3771	-7.6	-8.9138	-10.511	-9.9572	-8.7882
-0.95231	1.2678	-0.51565	-0.8022	0.48568	-2.0494	-1.9271	1.8071	-0.74052	0.46962	-1.7376	0.71657	-0.2737	-2.4264	-2.351	-1.017	-1.5774	-1.7038	-2.0652	-1.1249	-1.3242	-0.65916	0.030738	-0.51958	-0.80219	-1.5045	-3.4411	-1.1517	-1.5793	-1.9894	-0.65468	-1.9149	-2.9025	-3.2506	-0.39059	-2.6957	-1.8972	-0.48605	-2.5207	2.6689	-2.9823	0.7762	-1.0541	-1.1661	-0.97924	-2.8822	-0.92526	-1.1291	-1.2635	-1.0429
-1.0477	0.12402	-1.0723	-2.0712	-0.89201	-3.2878	-1.4269	-0.53619	-1.6378	-1.5391	-2.0561	0.14494	-0.58837	-0.86614	-0.83899	-0.97839	0.46293	-1.4437	-1.1115	-2.7911	-1.67	-1.598	0.12152	1.3429	0.16317	-0.34654	-2.9123	-0.03389	1.0245	1.361	-0.99453	-1.178	-1.1775	-1.9334	-2.0001	-0.19035	-0.11513	-3.8293	-1.9892	-0.94855	-1.1964	-2.5704	-1.5693	-1.1278	-2.917	-2.4285	-0.74776	-0.047192	-0.58021	-0.321
-12.339	-12.383	-13.883	-12.024	-11.788	-12.451	-9.3814	-13.492	-11.758	-11.352	-9.5673	-12.707	-12.101	-11.248	-12.901	-10.976	-12.192	-12.295	-11.382	-12.034	-11.993	-12.419	-12.553	-10.477	-11.638	-9.5455	-12.017	-11.547	-13.471	-13.206	-12.572	-10.884	-13.279	-13.417	-8.3967	-12.116	-12.249	-10.671	-10.449	-14.315	-14.317	-10.487	-12.65	-13.805	-11.212	-14.1	-12.825	-11.341	-10.876	-11.377
4.8378	4.8563	2.5924	4.0792	4.2174	5.5964	6.5973	4.1091	3.5461	4.5059	5.184	3.0994	4.4995	3.9578	4.7956	6.6947	2.8776	3.8464	1.913	4.8597	4.4309	6.6548	3.8184	3.511	3.412	4.6201	4.467	3.4665	3.0331	5.8162	5.3591	4.8906	5.2722	2.0717	1.8347	3.5382	2.8215	3.1917	4.0457	3.2795	3.6877	3.0604	6.6258	5.1741	2.533	3.6288	5.2856	3.7417	3.6753	5.1712
-14.821	-16.095	-15.723	-14.662	-13.748	-15.144	-13.872	-15.773	-16.138	-14.439	-15.568	-13.824	-15.643	-15.029	-13.664	-14.33	-15.154	-14.237	-16.245	-15.273	-16.028	-16.365	-13.825	-16.159	-14.16	-14.556	-16.02	-16.96	-14.563	-13.646	-14.482	-14.867	-15.494	-13.047	-14.436	-13.937	-13.556	-14.731	-13.502	-14.375	-13.69	-13.469	-14.412	-15.393	-12.161	-14.6	-12.648	-17.27	-13.641	-12.576
-9.1101	-8.6563	-7.3525	-8.0247	-8.05	-8.8752	-9.2894	-10.01	-11.183	-10.47	-7.0562	-7.3499	-12.744	-8.7837	-7.3651	-9.4552	-9.6794	-11.259	-10.299	-7.9667	-9.2086	-9.5792	-10.298	-7.849	-6.2609	-9.2063	-7.797	-11.025	-10.905	-9.0788	-11.296	-10.772	-11.287	-10.382	-8.1779	-8.2047	-8.8677	-9.2452	-8.9552	-9.8887	-9.5373	-9.3294	-10.999	-7.0873	-6.8551	-8.0762	-9.1694	-9.4891	-9.5636	-8.1818
-1.9819	-5.6395	-2.9903	-3.5441	-4.3209	-3.1497	-5.1486	-3.5692	-5.283	-5.7449	-3.9258	-4.2419	-4.9723	-2.642	-4.001	-0.78292	-2.1621	-4.3462	-4.2473	-4.2881	-4.183	-3.7289	-4.7154	-4.4563	-1.7639	-4.6777	-4.0828	-1.4972	-2.2175	-2.5137	-2.9063	-3.6682	-1.3314	-4.8186	-3.1275	-3.9148	-5.2412	-5.1641	-4.5238	-3.4736	-3.9599	-2.0911	-0.7798	-3.8664	-5.182	-4.9383	-4.4581	-2.7682	-0.65335	-2.3741
-11.798	-10.941	-8.9744	-11.44	-11.612	-9.4695	-9.6047	-10.447	-9.9486	-9.593	-13.39	-9.1161	-10.446	-10.064	-10.398	-12.348	-8.525	-13.535	-10.817	-10.517	-10.287	-10.396	-8.8755	-12.193	-12.364	-9.8217	-11.098	-10.813	-10.744	-12.658	-9.7019	-11.279	-12.113	-11.188	-9.6482	-10.305	-10.903	-10.878	-10.224	-10.54	-10.462	-10.946	-9.726	-9.6469	-10.385	-10.687	-12.109	-9.8067	-7.2959	-10.667
-10.825	-7.8816	-8.85	-8.0162	-9.724	-9.0287	-9.4798	-7.655	-7.8871	-9.6992	-11.002	-9.4612	-8.5774	-12.024	-6.1302	-8.1043	-9.7923	-7.5619	-8.9481	-10.788	-7.3351	-7.6462	-9.4248	-9.31	-8.9842	-7.5734	-9.8621	-8.8441	-7.0601	-8.4909	-8.2023	-8.614	-8.6706	-8.8479	-10.123	-7.6592	-7.938	-7.8434	-8.0358	-9.9786	-10.681	-6.9368	-10.375	-8.8472	-6.9607	-11.328	-8.2629	-9.4558	-10.199	-9.8713
-22.693	-21.813	-21.822	-21.441	-24.441	-22.038	-22.955	-24.21	-21.11	-22.132	-22.306	-20.79	-23.994	-21.779	-21.45	-23.301	-23.439	-21.481	-21.663	-23.276	-22.176	-22.37	-21.378	-23.121	-20.487	-19.565	-19.747	-22.825	-21.791	-22.686	-20.809	-22.079	-22.463	-21.143	-23.496	-22.145	-22.295	-22.155	-20.925	-22.221	-23.25	-23.143	-21.114	-19.917	-20.973	-23.67	-22.211	-22.569	-22.547	-23.351
-12.402	-13.059	-16.139	-12.369	-13.884	-14.158	-12.931	-10.966	-13.66	-14.145	-13.981	-14.373	-12.587	-14.23	-13.12	-13.841	-12.963	-11.723	-15.063	-11.629	-12.876	-12.824	-12.308	-12.786	-12.697	-13.585	-13.917	-11.877	-13.63	-12.825	-12.648	-12.631	-12.173	-14.235	-12.483	-12.957	-13.134	-12.991	-11.846	-12.253	-15.039	-15.457	-12.437	-10.892	-13.651	-12.078	-13.201	-12.302	-12.121	-12.532
-3.2674	-4.2749	-1.9765	-3.7486	-2.9689	-2.2819	-4.1196	-3.3075	-4.5298	-3.4832	-3.013	-7.911	-3.4426	-2.606	-0.8073	-3.8169	-3.7992	-3.1186	-2.8779	-0.16857	-5.2691	-2.1844	-3.1592	-2.3734	-0.21582	-3.5787	-1.3462	-3.3069	-3.6719	-3.5901	-1.3425	-6.5026	-3.8211	-3.454	-4.2213	-1.9758	-5.0988	-3.7377	-4.2576	-5.377	-2.2136	-3.6629	-4.9393	-4.0067	-3.7906	-2.727	-2.5475	-3.7962	-3.1231	-4.0352
11.008	9.6997	12.737	10.364	7.7337	9.5236	9.2497	10.348	9.2728	7.1614	7.4411	10.534	10.003	11.263	9.484	10.302	7.2205	9.2286	8.9062	9.0562	11.415	10.313	10.087	11.886	9.957	12.925	9.2924	10.973	11.406	9.9221	10.484	9.8426	9.696	9.2231	10.138	13.49	12.327	6.9884	11.317	8.8883	9.2199	8.6078	10.736	10.969	10.979	10.134	9.303	10.938	8.6607	8.7962
-3.3755	-1.0098	-2.8326	-0.20529	-0.75311	-0.94603	-3.4186	-2.3122	-0.67088	-2.1406	-0.78158	-1.5547	-1.9015	-1.5511	-1.9522	-0.65713	-3.2207	-4.0117	-1.8721	-2.3912	-1.9331	-1.0467	-1.4871	-1.3427	-2.1859	-0.96239	-1.0119	-0.9773	-1.1551	-0.82422	-0.38485	-0.78964	-1.3041	0.087122	-3.7508	-1.4649	-2.0762	-1.5879	-0.86511	-0.0097608	-1.9534	-1.5366	1.0657	-0.33465	-1.9938	-1.6339	-0.37482	-2.6187	-1.2305	-1.6747
-8.4069	-11.081	-11.232	-9.8032	-11.845	-10.96	-10.08	-8.8591	-10.817	-10.386	-9.6489	-10.68	-11.317	-11.114	-8.329	-10.916	-10.931	-11.899	-9.9315	-10.881	-12.055	-10.937	-8.6441	-11.79	-10.751	-11.114	-11.824	-13.067	-11.569	-10.26	-13.223	-13.219	-12.077	-10.197	-10.275	-9.365	-8.9439	-8.8406	-7.5341	-8.9909	-11.428	-11.418	-13.908	-11.608	-12.256	-10.844	-9.2674	-11.408	-10.197	-11.782
4.0183	1.6686	2.4094	1.6312	1.5563	2.7826	3.9899	0.33278	4.934	2.054	0.57428	3.5367	2.0285	3.7294	3.8656	2.9386	1.2826	6.49	1.5872	1.2428	3.1785	2.9649	1.6132	1.6039	2.0049	1.8162	2.8472	3.2709	4.259	1.1615	1.345	2.2634	4.0589	3.01	2.3589	2.1916	1.6334	0.89504	1.3771	1.714	3.8808	3.6979	0.48367	2.172	3.0384	1.0677	1.8614	2.2696	2.2442	0.75852
-14.527	-14.363	-13.517	-14.244	-16.575	-14.134	-14.491	-13.32	-14.567	-12.938	-15.449	-12.767	-14.118	-15.282	-14.222	-13.339	-15.283	-14.271	-14.383	-14.669	-14.786	-13.391	-13.842	-13.747	-15.225	-13.913	-16.332	-14.991	-12.566	-14.398	-15.364	-14.927	-16.956	-13.949	-14.586	-15.166	-14.162	-18.071	-12.818	-13.685	-15.312	-13.145	-13.301	-13.453	-14.489	-14.386	-15.232	-12.981	-15.856	-15.728
-5.7776	-5.0271	-3.7176	-5.2784	-2.487	-2.7545	-5.0115	-3.8686	-5.0227	-2.9263	-2.4172	-3.8399	-2.4344	-2.9997	-5.1066	-4.5033	-4.8398	-3.148	-3.0018	-2.7544	-4.7765	-4.0124	-6.574	-3.2191	-6.2421	-2.6991	-4.7257	-4.1773	-3.6045	-3.6429	-5.0818	-4.0891	-7.1986	-1.3973	-4.0886	-3.2316	-5.0448	-3.9922	-5.5239	-3.942	-5.9811	-3.6572	-5.2955	-5.7912	-7.2916	-2.1133	-5.3611	-4.512	-4.6924	-3.407
11.966	8.7415	9.2134	9.7827	8.3392	11.339	7.6568	8.7652	9.1353	10.191	10.696	11.996	11.025	10.018	11.146	9.3625	11.272	10.989	9.3609	8.3812	9.7768	9.1573	11.102	10.973	9.6935	11.193	9.1664	11.56	11.051	8.9313	8.5038	7.2199	10.553	7.7833	10.349	8.8709	10.915	11.041	9.101	7.8528	9.9675	10.169	10.332	10.777	7.0572	8.7442	10.189	11.83	10.282	8.9722
-2.248	-1.0632	-1.4373	-0.23577	-2.6022	0.20586	-2.4428	-3.0628	1.455	-0.72704	1.995	-2.1433	-0.97085	-1.7643	-2.85	-1.4211	-0.69159	-1.9176	-1.9853	-2.0905	-0.9761	-0.50585	-2.3728	-2.7297	-1.8647	-3.1489	-1.1363	-1.194	-2.0308	-2.4833	-2.1619	-1.279	1.3926	-0.56259	-0.32716	-1.597	-2.7572	-0.73918	-2.3263	-2.6185	-1.8336	-1.0417	-0.061106	-1.3376	-2.1831	0.22029	-2.7543	1.0506	-0.28585	-1.4275
-16.464	-14.334	-13.125	-14.974	-13.967	-14.907	-14.478	-15.345	-13.38	-13.706	-15.135	-15.372	-14.052	-12.243	-14.616	-15.732	-15.901	-15.77	-14.511	-14.473	-12.701	-13.74	-14.348	-16.144	-15.192	-12.814	-15.639	-17.001	-16.046	-13.406	-15.036	-17.354	-14.289	-13.98	-13.908	-15.409	-14.225	-11.941	-15.513	-12.444	-15.815	-14.279	-13.589	-14.629	-14.246	-11.658	-15.959	-13.314	-16.091	-15.849
-9.7124	-8.7469	-9.0067	-10.114	-9.9124	-7.7626	-6.8766	-9.6996	-9.8127	-8.4201	-10.942	-8.8658	-8.2249	-9.8605	-8.3554	-10.81	-7.0521	-10.693	-7.9571	-9.4731	-9.0407	-7.9759	-10.952	-8.7919	-9.4942	-8.4609	-10.92	-9.3219	-12.434	-8.6116	-9.7119	-8.9435	-10.434	-9.2826	-7.7281	-9.0911	-8.1733	-8.7618	-9.9956	-8.6741	-11.063	-8.4276	-7.8056	-7.2868	-9.7796	-10.712	-9.1857	-10.939	-9.9297	-10.414
6.4594	7.6366	5.9438	6.718	6.4443	5.197	7.273	7.0781	7.2344	5.8929	4.5902	7.9596	8.1586	7.253	5.7413	4.5543	7.6004	7.7779	8.2016	8.6809	7.9173	8.8622	6.1054	7.4146	7.2194	8.1341	8.5303	4.6958	6.2974	6.3275	7.5496	6.1487	9.6987	7.6868	6.6834	6.5687	9.177	7.396	6.4146	8.9854	4.4381	6.5127	6.8349	5.9905	7.9544	6.8467	7.7043	7.2629	9.2201	8.8779
2.8418	3.665	3.4466	6.2821	5.1721	4.0738	5.764	5.561	3.668	3.4483	4.8029	5.4218	4.8984	4.8079	4.0282	4.9782	3.3004	3.392	5.3679	6.1245	6.3485	5.6321	6.2723	4.6124	5.3967	4.4258	6.5456	4.7188	7.4345	5.905	4.8948	5.355	5.0886	3.9092	5.938	6.053	3.8336	4.0847	3.2566	4.7535	3.7036	5.9529	3.7573	4.2593	3.7656	4.0001	3.6821	4.2567	6.3044	5.6754
-20.785	-21.339	-21.166	-20.276	-19.791	-20.926	-19.685	-21.421	-19.948	-20.078	-21.659	-23.266	-20.447	-19.699	-18.454	-20.872	-19.745	-19.81	-21.063	-20.929	-22.319	-19.67	-23.802	-21.113	-19.885	-21.279	-21.207	-22.087	-22.979	-21.277	-19.381	-19.333	-22.12	-20.898	-20.615	-19.939	-20.025	-18.937	-18.888	-21.747	-20.409	-22.029	-21.534	-20.03	-19.136	-19.633	-19.35	-20.275	-21.656	-23.639
-12.725	-13.477	-13.92	-13.978	-15.448	-12.915	-12.5	-11.874	-14.857	-12.481	-12.556	-11.819	-14.276	-14.868	-13.726	-11.939	-14.635	-13.865	-13.349	-13.423	-12.17	-13.236	-13.492	-11.331	-14.274	-11.577	-14.388	-12.382	-15.875	-13.367	-12.939	-13.746	-12.847	-13.468	-11.025	-13.577	-12.937	-15.216	-14.371	-13.932	-12.186	-13.179	-11.631	-14.753	-11.09	-14.214	-13.116	-12.981	-12.415	-11.581
-2.8684	1.8617	1.4491	-0.69112	-0.22433	0.6812	-0.48587	1.3641	-0.66606	-0.96494	-0.21916	-1.069	1.1593	0.7189	-1.5599	2.1219	1.1826	0.099773	1.0477	0.94031	-0.20627	-1.1137	-0.61296	2.8932	-0.66585	-0.33795	-0.4349	0.28728	-1.2546	-1.841	-0.35981	2.0624	0.067763	0.088256	-0.03968	-0.4347	-0.057501	0.44783	-0.56845	-0.55312	-1.0624	-1.0172	1.6958	0.033179	0.3191	-0.26063	0.45728	0.30782	0.48307	-1.9016
-3.8114	-2.2989	-2.026	-5.3647	-5.5609	-5.7449	-3.1524	-4.4659	-4.4427	-4.2507	-4.4734	-2.6645	-2.8636	-3.7622	-0.58276	-5.0876	-2.4859	-7.0629	-4.2421	-1.9633	-2.5704	-1.7462	-4.2059	-4.4524	-4.8328	-2.5213	-2.3164	-1.5135	-3.3204	-2.911	-3.1622	-4.63	-1.7911	-4.3687	-5.105	-3.1347	-2.536	-1.0713	-2.8948	-1.5721	-4.5346	-1.4448	-4.175	-3.378	-3.7266	-2.8123	-3.2067	-1.5695	-5.2584	-3.6216
-20.354	-19.009	-21.238	-19.493	-17.142	-20.118	-20.994	-20.07	-19.859	-21.246	-20.42	-19.249	-19.098	-21.248	-19.306	-21.036	-21.149	-22.337	-22.035	-21.994	-19.902	-20.269	-20.387	-22.052	-20.321	-19.079	-20.665	-19.616	-20.475	-21.139	-20.188	-21.148	-23.169	-20.692	-20.353	-22.28	-19.452	-17.766	-20.144	-22.374	-20.879	-19.16	-21.125	-24.041	-16.816	-21.958	-20.36	-20.734	-21.548	-21.111
-3.3236	-4.6718	-7.1101	-4.5378	-6.5129	-5.5762	-3.0441	-5.6243	-6.5237	-2.7776	-5.8047	-6.7742	-3.5935	-3.9584	-2.5173	-2.2296	-2.459	-3.9957	-4.6565	-5.4819	-4.9977	-6.8964	-3.921	-4.4891	-6.5826	-3.0556	-4.7826	-6.2214	-4.0453	-5.4796	-2.388	-3.7335	-3.8276	-4.9518	-3.0092	-4.0119	-4.9361	-3.3681	-5.1296	-3.9316	-1.7559	-3.3869	-2.881	-3.1596	-4.4178	-6.5093	-4.0723	-3.537	-5.3696	-2.3161
-1.898	-2.7986	-2.6024	-2.8584	-2.063	-4.1625	-0.95538	-2.1146	-2.9435	-0.22649	-2.4625	-1.2312	-2.9032	-1.3865	-2.9261	-0.61497	-2.228	-2.6965	-1.4989	-0.94858	-5.1931	-2.9689	-2.3112	-3.907	-2.1606	-3.9935	-2.3584	-3.5125	-2.5354	-5.3277	-2.5647	-0.67381	1.034	-3.001	-2.6925	-2.3425	-3.0354	-1.848	-1.9334	-3.6836	-3.6799	-6.1594	-4.3117	-2.2129	-2.7132	-1.9143	-0.59241	-3.0702	-2.1743	-4.1219
-14.129	-14.833	-12.358	-13.539	-11.839	-13.614	-13.535	-14.195	-12.771	-11.687	-14.258	-15.125	-11.975	-10.931	-12.411	-14.124	-15.125	-13.301	-15.741	-10.845	-12.782	-12.804	-11.034	-14.537	-15.686	-12.646	-15.586	-13.687	-13.889	-12.179	-12.083	-12.846	-12.589	-13.841	-13.156	-14.151	-12.082	-13.581	-12.305	-12.759	-11.056	-14.428	-14.018	-14.669	-15.062	-12.979	-13.308	-13.715	-14.322	-10.974
-9.4985	-9.7325	-9.0671	-9.9452	-11.783	-9.0255	-11.593	-11.358	-10.424	-11.26	-11.434	-11.869	-12.138	-12.78	-12.386	-9.6174	-12.25	-9.4353	-9.8411	-10.712	-12.356	-11.139	-10.805	-10.004	-11.203	-13.145	-10.419	-9.5028	-12.292	-11.543	-10.604	-11.057	-10.298	-9.1606	-8.4669	-11.75	-11.799	-10.059	-10.049	-10.966	-10.211	-9.0928	-9.6988	-8.6751	-10.791	-9.937	-9.0138	-9.7619	-9.9157	-10.821
7.5339	10.013	8.4983	6.59	6.0304	5.1972	6.6482	7.3829	7.0373	6.738	6.0858	7.9612	4.0329	8.9076	4.8057	6.8989	6.2436	6.1692	6.7487	6.4312	7.4395	6.4233	7.3336	8.4565	6.1816	6.108	5.5805	7.5876	6.0845	4.194	7.4726	8.9673	5.1648	8.6293	8.6018	4.6714	5.8939	7.8745	9.1129	5.9219	8.1966	4.7251	7.261	6.5146	5.9168	5.6399	9.2144	6.1882	8.2697	6.6921
0.7924	2.1881	-0.21974	-0.3513	1.8695	-0.18373	-1.6805	0.8341	-1.0353	1.659	0.94984	1.148	1.3227	-1.8784	-0.31358	0.25247	1.4276	-0.49549	-0.70718	1.4917	1.7045	-1.9593	-1.0847	1.3189	1.3978	-0.75912	1.176	0.69719	1.0443	1.1788	0.72564	-1.6166	0.17065	-0.17076	-1.3819	-0.1245	1.8122	-0.54125	1.6281	-1.0644	-1.1382	1.4621	0.7666	-0.7605	1.135	-2.8197	-1.3463	0.29463	0.60417	-1.2637
8.5453	9.9264	8.5006	12.402	7.3681	9.8073	7.0357	9.8328	9.6705	9.4208	6.8135	10.866	7.637	11.073	9.8328	10.414	9.4593	7.2683	6.9022	7.9853	9.0946	8.7695	9.0456	8.0815	7.456	8.1628	9.5655	8.4442	8.2028	8.4199	8.0746	8.577	7.7744	9.0831	6.9717	8.0288	6.1978	8.0151	10.714	8.6496	8.9142	8.1617	9.271	7.7522	8.4883	9.4098	7.5821	7.9324	6.9646	6.1506
-8.685	-9.6286	-7.9422	-11.426	-9.726	-10.456	-10.27	-10.623	-9.3178	-7.9267	-11.038	-9.8999	-9.4624	-10.209	-10.429	-11.499	-10.286	-12.121	-9.6824	-8.859	-9.9409	-10.872	-13.756	-10.924	-8.681	-11.513	-12.34	-10.587	-9.2645	-8.9352	-11.775	-11.918	-8.7572	-11.243	-10.636	-11.495	-9.2965	-11.432	-6.4891	-8.5113	-11.582	-11.663	-13.458	-12.255	-9.2685	-10.436	-10.895	-9.3951	-9.1472	-10.777
9.6777	6.5345	8.6171	8.4089	9.117	8.9929	8.5842	6.7871	8.2192	8.9495	8.7583	10.146	8.6147	7.1638	4.962	10.138	10.875	8.6388	8.8252	9.22	9.2026	9.1421	7.8461	9.9448	7.2436	5.8353	9.8352	10.982	7.7163	8.8233	6.8051	9.1676	9.061	9.0117	9.6344	6.9433	7.6554	10.736	8.3771	10.694	6.0949	8.7828	9.194	6.5581	8.8406	11.169	8.3837	8.8728	8.6385	11.828
2.9651	3.788	5.2005	5.1272	6.9746	3.3228	3.4253	4.1433	5.5525	2.9121	4.2964	6.2175	3.7076	3.1253	4.9987	2.2621	5.1544	6.3698	4.8367	4.7535	4.2336	5.9647	3.3067	5.8797	5.0928	4.7829	3.0781	3.2877	6.3093	4.4468	6.6579	4.7549	6.0599	5.6342	6.0783	5.679	6.4729	4.5398	4.1931	3.9909	4.657	4.6221	5.4065	2.7439	3.4803	4.5678	1.4139	4.475	3.0493	5.4292
-2.472	-1.0196	-0.19463	-1.0678	-0.064988	0.18598	1.587	0.59059	-0.23133	0.068666	2.4718	0.4531	-0.61672	0.20355	-0.86182	0.43197	-0.78706	0.87052	-0.27754	0.63448	0.44436	-0.051114	-1.3052	-1.1439	0.55323	-1.4028	-1.3305	1.2969	-3.6364	1.5619	-2.6926	0.72743	-0.091688	-1.6076	-1.1987	1.78	0.94806	0.0038952	1.7336	-1.2301	1.3045	-0.54362	0.97129	-0.081274	1.1427	1.4243	0.3304	-0.51799	-2.3165	-1.8637
-15.369	-14.519	-13.655	-16.476	-15.411	-15.748	-16.384	-13.736	-13.081	-18.12	-14.571	-13.979	-14.415	-15.541	-15.541	-15.383	-13.99	-14.373	-14.913	-13.665	-15.003	-12.809	-16.076	-15.594	-14.864	-14.388	-13.608	-14.426	-14.851	-16.687	-13.665	-14.795	-14.138	-15.409	-14.281	-11.757	-12.72	-13.542	-14.554	-15.06	-13.678	-15.053	-15.847	-13.8	-12.818	-12.967	-12.717	-15.196	-15.817	-14.351
-13.4	-11.97	-12.186	-10.843	-13.155	-13.578	-14.059	-10.431	-11.151	-11.323	-14.562	-11.138	-11.323	-12.393	-13.232	-14.344	-13.99	-14.359	-14.905	-10.923	-12.209	-12.681	-14.614	-13.027	-11.83	-10.626	-13.792	-11.114	-13.392	-12.95	-13.091	-14.682	-14.148	-11.32	-10.934	-10.938	-14.442	-12.659	-11.063	-12.779	-12.099	-12.216	-14.091	-13.372	-11.302	-11.309	-12.381	-13.113	-12.378	-11.36
-1.3743	-0.25021	0.089806	-0.67663	-0.51167	-0.019752	0.28476	-0.64695	-0.78596	-1.721	-0.28085	1.2805	-0.032829	1.1668	-0.40243	1.5675	-0.79641	-1.2334	-1.2212	0.2443	0.22834	-0.88868	-0.47054	0.14521	0.74602	-0.54292	-0.0033598	1.1406	1.6234	2.1463	0.89101	-2.269	0.19673	0.47629	-0.45877	0.74151	-2.0756	-1.5046	0.13484	1.3373	-1.1857	0.27101	0.20671	0.38258	-3.1582	-0.97518	-1.1792	-0.039897	1.0048	0.4143
-3.5944	-4.4956	-1.9972	-2.6084	-3.7019	-3.3698	-3.142	0.56099	-1.6564	-4.5633	-3.6887	-2.5052	-0.8292	-1.4128	-2.0722	-3.0471	-0.51997	-3.9724	-3.8861	-4.9384	-3.1042	-5.1215	-2.0381	-3.6667	-1.5041	-3.8015	-0.85712	-0.64522	-1.1421	-3.1872	-3.7547	-0.32893	-2.4273	0.40251	-1.9059	-1.9054	-3.5916	-0.31159	-2.2331	-2.3236	-2.5241	-0.27671	-1.6143	-1.078	-2.6133	-1.674	-0.4313	-2.3336	-2.8492	-4.3803
-1.1281	-1.4514	-3.8802	-0.57429	-2.7747	-2.2366	-3.3571	0.1622	0.22064	-2.953	-3.0335	-2.0828	-3.7467	-0.94986	-2.3782	-1.6512	-0.29793	-0.6719	-0.38822	-1.4372	-1.8839	0.37614	-2.2698	-2.5247	-1.329	-3.4513	0.52206	-2.107	1.2834	-1.9548	-3.254	0.65544	0.10247	-0.65737	-0.54553	-1.6236	0.5597	-1.7393	-1.7066	1.5037	-0.13702	-3.2064	-0.38695	1.1522	-1.0115	-1.6641	-1.0932	0.66119	-1.0567	-0.42371
-7.5765	-8.3617	-9.0693	-9.9976	-10.486	-7.0881	-10.91	-8.9932	-8.6315	-8.5003	-7.6982	-10.011	-8.4505	-9.959	-8.7581	-10.412	-6.3955	-8.6506	-8.709	-8.9886	-6.6068	-6.9667	-10.187	-10.459	-9.1415	-9.6122	-8.0262	-8.2394	-9.8791	-9.4804	-9.4376	-10.468	-8.3803	-9.2959	-8.41	-7.7068	-9.6528	-7.9426	-7.5894	-7.4937	-8.3162	-9.6772	-9.9229	-8.3624	-7.5823	-8.068	-8.6089	-8.5764	-9.5255	-6.1735
-0.20192	-4.7475	-3.0209	-5.7375	-2.5979	-1.9688	-1.378	-4.277	-5.3099	-2.4024	-4.0435	-5.9037	-2.0732	-3.1771	-4.5553	-2.4965	-5.2114	-2.625	-3.1173	-1.9648	-3.5864	-1.3272	-2.1125	-4.4151	-1.95	-4.2378	-2.4466	-2.8521	-2.0586	-5.0845	-2.7183	-5.7667	-3.0226	-2.8134	-1.2754	-1.9479	-7.2538	-3.1954	-4.3874	-4.7411	-5.1341	-2.6554	-3.0631	-3.1244	-3.3794	-0.61274	-3.1309	-2.8449	-4.7943	-3.2568
8.5549	10.842	6.6348	7.8388	9.0049	8.676	11.239	10.207	7.1426	7.4462	10.052	10.409	9.3343	9.0571	8.1308	8.7526	9.6648	10.844	8.3418	9.8784	8.5468	8.1128	8.9084	10.551	9.9009	7.7334	9.0561	6.8799	10.377	9.1959	8.9103	8.5803	8.8862	9.6799	8.3174	6.8973	9.0041	9.1433	8.2069	7.7117	7.5635	9.0477	6.6921	8.5359	6.135	9.1686	8.8153	9.8137	9.9157	4.6914
8.6172	8.0695	11.031	7.438	10.56	9.2301	9.5742	11.396	10.496	9.5867	10.263	11.622	9.5813	8.1991	9.7709	10.221	10.151	8.6666	9.3727	8.4696	10.624	9.3352	10.316	9.168	10.049	9.5695	9.2122	9.4192	8.1849	10.674	11.119	10.182	8.385	8.1726	9.0992	11.948	9.945	10.387	9.4818	11.058	8.8863	11.545	8.9856	11.112	9.6075	10.546	9.3248	10.95	7.8789	10.841
-5.9242	-8.8714	-7.4461	-8.0366	-7.4523	-6.178	-7.6161	-6.1644	-5.5627	-4.2026	-9.2846	-9.5983	-7.7469	-7.9068	-7.1713	-6.5216	-7.865	-6.9401	-8.3486	-9.5275	-11.754	-5.7703	-9.5803	-7.7011	-6.808	-9.6852	-7.6279	-7.0206	-6.4149	-6.1759	-6.8019	-7.6043	-8.5873	-7.4626	-9.4841	-6.9958	-5.9783	-7.9298	-7.7936	-10.021	-5.8122	-6.9996	-8.1791	-9.5441	-9.0582	-7.0852	-8.91	-8.2914	-8.0197	-9.3562
-6.8105	-5.2071	-4.9534	-3.8382	-3.4304	-5.9608	-5.4608	-5.4668	-5.7495	-3.8692	-4.8971	-3.5174	-3.4998	-4.3456	-6.6659	-5.8635	-3.8316	-4.3274	-5.2155	-5.485	-5.0179	-7.8534	-5.4087	-0.5113	-2.91	-5.7058	-2.7642	-4.048	-3.2109	-4.4714	-4.1781	-3.2917	-5.616	-3.4372	-3.3694	-6.3184	-4.6298	-4.8574	-3.8003	-8.525	-4.3778	-5.2675	-5.8223	-3.4553	-2.9308	-4.602	-5.9536	-3.7252	-5.1337	-3.5587
0.43447	-2.3138	0.8605	1.3395	0.066745	1.4863	1.1365	0.31126	1.9981	1.0233	-1.0203	-1.2653	-1.1778	-2.5291	-0.44411	0.5784	-1.347	0.50172	-0.28712	0.27221	-0.81646	1.8242	2.2346	1.1468	-0.71569	2.105	-1.2158	-1.6314	1.1343	-1.3748	-0.098683	-1.0077	0.093258	1.3134	-0.55366	-1.0888	0.4974	-1.0088	-0.093231	-1.2711	1.1207	1.0653	1.1234	0.29983	0.039063	0.59923	1.0816	1.1678	0.61559	0.01267
-6.0577	-5.4326	-3.2774	-5.4173	-4.1497	-4.5204	-3.2166	-3.6286	-4.045	-2.7334	-3.2268	-4.3376	-4.6899	-3.832	-3.6672	-5.2809	-5.5481	-2.5849	-5.5522	-3.1311	-4.3738	-3.3395	-5.5968	-6.3365	-3.9357	-7.7217	-4.9293	-6.1355	-5.1068	-5.8773	-5.0628	-6.8204	-6.1708	-2.7707	-4.3857	-4.6711	-5.18	-4.8467	-1.8385	-3.5995	-4.1702	-5.2044	-4.0473	-3.712	-3.5017	-4.5305	-3.1965	-2.9297	-5.9534	-3.9746
1.8856	-0.2938	-1.6035	0.273	-3.6325	0.8778	-1.5211	0.37746	-0.97998	-0.36637	-1.8048	1.3639	0.70304	-0.53518	-1.3283	-0.053767	-1.7954	-0.46967	0.76275	-1.7379	0.033297	1.8408	0.5761	2.6316	0.81507	-0.10941	0.93139	2.2703	2.1608	4.112	2.2085	1.0837	0.5226	0.57348	0.46771	-0.4679	-2.0179	0.47797	0.13459	2.4842	-0.22658	0.52316	-0.64665	-0.098802	-1.753	0.73689	-0.34634	0.55988	-1.6195	-0.1152
1.2613	1.1476	0.28968	-2.5098	1.7415	0.81949	-2.0998	0.69636	0.44348	2.3568	0.016394	3.2142	1.1013	0.46386	1.3295	3.0684	1.6608	1.8426	1.1405	0.97359	3.8161	-0.46011	0.65902	4.3864	-0.66741	2.2011	1.0647	0.37219	1.8919	1.562	1.3095	2.9196	1.5691	0.50592	0.35915	0.60427	0.052883	1.5639	1.7898	0.79774	0.75713	0.24107	2.0338	2.4634	0.92116	2.4193	1.448	-0.31067	2.0076	1.1858
-15.29	-12.642	-14.263	-15.563	-13.301	-13.129	-16.692	-13.998	-16.942	-15.517	-13.666	-14.516	-14.315	-13.569	-14.69	-13.497	-14.345	-12.104	-13.843	-12.429	-14.702	-12.467	-12.729	-16.233	-13.855	-14.314	-12.966	-12.631	-15.758	-13.366	-15.292	-15.852	-15.17	-14.763	-17.3	-15.504	-14.481	-15.091	-13.091	-15.88	-14.143	-14.729	-14.505	-15.019	-14.97	-14.251	-14.785	-14.925	-15.593	-15.345
-7.1815	-3.8853	-4.2399	-5.7349	-3.85	-7.1771	-6.1034	-5.4728	-4.8208	-3.868	-4.9295	-4.5472	-4.7432	-4.0052	-3.0092	-5.7549	-4.135	-4.2989	-5.1036	-1.9895	-3.0354	-6.3404	-4.4215	-5.9121	-6.6719	-3.6842	-4.5212	-6.8057	-5.1447	-4.6319	-2.7306	-4.5525	-7.7992	-5.6487	-5.0555	-8.2568	-4.5224	-5.2605	-5.5969	-4.5748	-5.9196	-4.3011	-1.8439	-2.7369	-7.0267	-3.7174	-3.8109	-4.6659	-5.3532	-6.2775
1.7059	1.6092	3.5055	3.2655	4.3371	2.7352	1.3611	3.4689	1.8368	2.9174	3.8018	3.6788	3.3595	2.4309	-0.86357	0.95682	0.34559	3.91	3.0793	3.5248	1.9017	1.8119	0.58241	2.7809	0.98527	2.8642	4.817	1.8757	3.086	3.4658	4.0135	2.61	2.9808	1.0664	0.89232	0.80731	2.8683	0.89866	3.8035	3.0926	3.3023	1.2712	2.438	2.6322	2.7329	2.4256	-0.60553	-0.36254	4.1484	3.6651
-11.596	-12.425	-14.675	-9.4717	-12.823	-9.7079	-12.506	-10.826	-10.842	-13.329	-11.191	-12.593	-12.137	-10.961	-12.362	-11.824	-13.511	-10.724	-11.525	-9.4875	-12.211	-12.543	-11.961	-12.138	-12.588	-11.674	-11.396	-12.404	-9.5458	-12.67	-13.765	-11.64	-12.17	-12.767	-10.213	-9.0207	-14.522	-11.282	-13.034	-9.9383	-13.566	-12.107	-13.248	-12.17	-12.612	-13.222	-12.006	-12.627	-12.882	-11.35
-0.34754	1.6185	1.3701	0.30137	3.0556	2.2444	2.9773	4.2333	2.5027	1.3775	1.5545	2.1102	2.1134	2.7662	-0.34913	-0.49753	2.8555	0.28851	0.72928	0.76097	0.27628	4.252	0.3525	2.3652	4.0705	0.89892	3.3781	1.8823	1.8407	3.5288	1.4446	2.0851	2.2042	3.3095	3.3114	-0.39114	-1.1645	2.2631	0.16972	-0.36205	2.4678	2.0084	2.3615	2.7582	2.5496	1.6001	0.66879	1.5741	3.7758	0.58007
-13.862	-12.537	-12.418	-14.586	-13.095	-14.107	-13.351	-13.11	-14.375	-11.52	-12.163	-14.75	-13.569	-11.787	-12.834	-11.835	-12.438	-13.373	-11.578	-11.993	-13.669	-14.63	-13.597	-13.204	-12.983	-12.649	-12.816	-12.518	-14.216	-10.917	-14.547	-12.844	-13.027	-13.491	-14.152	-12.732	-12.193	-11.496	-11.912	-14.274	-12.373	-11.061	-12.644	-12.594	-12.696	-12.145	-11.947	-13.198	-10.937	-10.806
-23.409	-21.104	-18.754	-23.568	-19.357	-22.718	-22.613	-22.067	-22.346	-19.819	-23.886	-21.324	-23.671	-23.761	-22.982	-19.269	-22.874	-19.495	-22.796	-21.884	-20.667	-22.016	-21.847	-23.712	-24.416	-21.858	-21.582	-20.65	-21.058	-22.206	-21.52	-21.004	-23.13	-22.171	-25.275	-21.81	-22.139	-22.534	-22.654	-23.681	-20.952	-23.273	-22.664	-23.829	-22.13	-21.415	-23.436	-23.54	-22.049	-20.492
3.9942	3.1486	2.2423	3.4697	1.1396	4.8714	1.2865	1.9982	3.4282	2.2989	2.8549	2.6463	3.1199	1.3244	1.0727	1.1309	3.9084	3.6565	2.5338	1.1921	1.493	3.2658	2.2766	2.9333	2.4103	4.1741	2.5559	2.5824	4.365	2.3866	0.94394	2.7404	4.3481	2.5789	3.2826	3.3889	3.1495	4.6111	2.8778	4.5116	4.1306	3.6384	3.3852	2.5391	2.8595	2.2073	4.5788	5.061	2.5421	2.8741
3.9973	1.5605	0.77009	1.061	3.201	3.1688	1.6299	2.3141	-0.23543	3.3579	1.3589	-0.88163	0.98507	1.9249	0.336	1.6111	1.6911	2.116	0.45713	1.2033	1.488	2.8886	4.4624	1.0397	2.0484	1.4538	0.48183	2.8303	-0.26102	0.51112	0.98358	-0.074906	2.8918	1.4827	-0.058381	-0.49886	2.8848	2.4075	2.1429	0.67657	2.5527	0.66922	1.2202	2.094	1.7856	0.6718	2.8118	2.9017	2.5162	-1.2032
0.32853	-1.3662	-0.092783	-0.40247	1.2431	-3.941	-1.6193	1.5128	-1.3941	0.33152	-1.5147	-2.3809	-2.6051	-0.18541	-1.9686	-2.0156	-1.6674	-2.6938	-3.1917	0.077724	-1.9977	0.72162	-1.9135	-0.25508	-1.8809	-2.1351	-2.1858	-0.59658	-0.77756	-3.6597	-1.9409	-3.589	-1.7572	-1.9432	-1.6303	-0.88257	0.44542	-1.5585	0.8055	-0.52545	0.55973	-0.94803	-0.099975	-0.046056	-2.8194	-0.88957	-0.85653	-3.7615	-0.070648	-1.1258
-1.1251	-2.212	0.71533	-1.761	-4.1665	-2.3269	-1.1541	-2.8441	-3.3767	-4.3237	0.60103	-2.0477	-1.2013	-3.2021	-2.2479	-3.7663	-1.5932	-1.9454	-0.44599	0.2419	-1.8503	-3.1011	-2.1062	-2.6304	-1.5866	-2.7502	-3.7388	-3.3946	-4.2999	-1.0014	-2.5974	-3.083	-3.4226	-4.8966	-4.3239	-4.6076	-1.2864	-2.0727	-3.4527	-4.0047	-0.99288	-1.6346	-1.9213	0.5414	-0.94712	-2.5654	-5.0634	-5.5469	-2.468	-4.0125
0.96763	-1.0324	0.35564	-1.3122	-0.40537	-0.028148	-0.55669	1.5375	-2.7497	-1.0204	0.46869	-2.4401	-0.60202	-1.4375	1.0195	-0.54421	-0.70584	0.43613	-0.54551	-0.11406	-1.299	0.12398	-0.45224	-0.58115	-3.6885	0.10992	-2.0073	1.2128	-1.0531	-1.1108	-0.60278	0.22206	-1.8543	-0.89411	-1.1064	-1.3678	-0.16775	0.53333	0.92821	-0.3124	1.7242	-1.1299	-0.78266	1.3746	0.10488	0.82063	1.0476	0.39727	-0.75913	-1.4963
6.1653	5.7033	4.1163	5.8388	4.9631	4.8471	3.3807	5.7387	5.2335	3.2269	4.8767	4.5783	6.2804	3.4856	6.3755	6.2414	3.8764	6.821	6.4368	6.8219	3.2236	4.1988	3.6031	5.365	4.9496	6.1461	4.5881	5.2655	5.7424	6.61	6.1442	3.7498	6.5343	4.3489	3.7406	5.5186	6.46	4.5454	5.8825	5.6427	3.5495	4.607	5.5351	5.1888	4.9377	4.3904	4.8131	5.9591	3.927	5.7031
2.9575	-0.073828	-0.13986	2.9374	3.1466	-0.4196	1.0059	2.5545	1.9252	0.11089	-1.651	2.8269	2.4995	0.9928	3.2164	-0.23622	0.5157	0.19509	0.34734	1.483	0.91085	1.5923	-0.43719	3.4429	2.997	0.67629	4.3197	4.9261	2.3005	2.081	2.6576	2.6629	2.5113	0.4136	3.5761	2.503	1.7329	4.5381	-2.0073	1.856	1.2811	1.8247	2.5775	1.6005	1.7478	3.0371	4.3317	-0.56701	3.4564	-0.24867
-14.412	-15.873	-13.122	-13.813	-14.371	-12.924	-13.477	-15.351	-13.728	-13.426	-12.005	-16.256	-17.508	-14.574	-15.444	-11.897	-13.163	-12.074	-13.965	-12.805	-13.921	-15.398	-13.396	-14.209	-12.647	-16.663	-11.482	-13.323	-13.582	-14.469	-14.425	-11.698	-14.489	-13.187	-12.385	-13.486	-10.408	-14.885	-13.341	-15.703	-16.137	-16.026	-12.864	-13.952	-15.609	-13.358	-14.054	-15.263	-13.095	-12.402
-4.4782	-5.4145	-5.9726	-4.7454	-7.5376	-5.3267	-4.8904	-6.5202	-6.0107	-4.5921	-5.8536	-7.9745	-6.8236	-6.9945	-5.8917	-4.8489	-5.3597	-7.4768	-6.9279	-6.583	-4.2132	-4.6787	-4.3277	-4.2674	-5.4331	-6.3493	-6.2484	-7.3782	-6.4425	-7.2166	-4.5837	-7.3658	-4.7785	-5.5117	-6.3113	-6.2882	-4.7069	-6.78	-4.7607	-7.0556	-5.059	-5.5347	-4.4374	-6.836	-6.1692	-6.1145	-4.9661	-3.3428	-4.835	-5.528
-1.897	-2.4363	-3.6576	-1.7688	-3.0103	-3.1297	-3.65	-2.2459	-2.1189	-2.2286	-2.5931	-4.3862	-3.0395	-4.0262	-2.1712	-3.845	-2.3787	-3.3769	-4.4889	-2.3491	-3.9	-3.0241	-4.1381	-2.5872	-2.089	-1.2087	-1.4923	-2.2573	-2.5338	-1.9186	-3.1503	-2.9911	-4.1727	-3.4851	-4.8546	-3.2103	-2.5613	-1.895	-4.2022	-5.4709	-1.5852	-3.0581	-0.32867	-1.3731	-3.0051	-3.2462	-2.6382	0.61376	-3.0622	-1.276
-1.1944	-1.6155	-0.50884	0.12366	0.47537	-0.29232	-2.8139	0.21662	-2.3855	-0.47609	-3.3988	-3.025	-0.33508	0.9983	-2.6474	-0.28329	-2.0263	-2.6126	-2.2216	0.40399	1.1963	-1.3664	-2.4214	-0.75277	-0.36418	-0.34894	-2.6862	-1.5058	-0.45798	0.71378	0.35818	-3.0196	-2.2684	-2.0413	-2.2327	-0.62958	-1.5298	-2.3137	-0.74875	-5.0713	-0.91998	-4.7671	-0.71325	-2.2244	-1.0474	-3.3894	-1.2345	-1.453	-1.4563	-1.777
-4.5623	-4.2541	-5.1854	-3.0928	-4.9552	-5.8711	-3.08	-3.4663	-6.7381	-6.4231	-5.7576	-4.2572	-3.0179	-5.507	-5.4257	-5.7807	-4.4277	-3.7405	-2.6978	-3.5304	-4.2285	-3.1466	-2.1318	-2.9972	-4.5439	-5.0159	-6.0594	-4.287	-2.8626	-5.8551	-4.5544	-5.795	-6.3207	-4.9915	-5.5735	-2.0586	-4.2801	-5.0626	-3.7138	-4.0673	-3.638	-3.987	-4.8668	-4.0223	-2.9529	-3.0801	-6.2899	-3.8046	-3.881	-5.5206
-0.35457	-2.7353	-2.5533	-2.8534	-0.32453	-2.2145	-2.7924	-1.2171	-0.2696	-3.1767	-0.056165	0.38418	-2.2008	-5.3419	-4.6036	-1.4778	-3.8206	-0.87875	-1.8049	-0.98267	-1.5895	-2.8107	-3.6487	-1.0979	-3.039	-2.0564	-1.8275	-1.0968	-1.0329	0.41213	-2.4318	-2.1564	-0.40765	-3.2272	-1.8203	-1.3864	-2.56	-1.8398	-1.4843	-2.5479	-0.95627	-3.3069	-3.3099	-1.75	-3.3711	-0.097475	-2.0223	-3.762	-1.5883	-1.1451
9.6437	8.3051	10.226	9.9445	8.3377	10.527	8.1908	8.8312	4.8993	10.811	9.8899	6.884	9.2569	9.9809	9.1326	7.8205	8.8811	9.7588	8.0399	8.6958	10.68	10.711	9.1434	9.4548	8.0006	9.7165	8.8785	8.1823	8.1801	10.175	6.4744	10.402	9.0915	10.144	9.8954	6.3533	7.8716	8.7334	9.0059	6.0761	7.9052	9.823	9.0767	7.8286	9.1283	7.8233	8.4939	7.9583	7.8805	10.91
-0.39181	-1.4707	0.49232	0.57464	-0.48698	-0.61128	1.0118	-0.11429	-1.978	-2.9238	-0.88604	-0.50167	-0.26849	3.6699	0.51446	-2.6077	-1.134	0.3114	2.0959	2.4203	-2.9152	-0.48458	-0.19595	0.26555	-0.028926	0.69597	-0.60513	1.8519	-0.10558	-0.072907	0.082676	-0.68431	0.80098	-1.4436	-2.1214	1.4482	0.011721	0.8264	0.36753	-0.56858	-0.35385	1.0227	2.0076	2.1155	0.35987	2.3674	1.43	-0.26664	-0.39556	-1.1723
10.525	8.5648	7.901	8.3323	11.395	11.194	6.1291	10.658	11.38	11.494	10.257	9.5879	9.1483	9.1112	8.8861	8.4798	8.6925	7.9854	9.1951	12.039	10.7	7.6515	11.178	9.2066	8.6805	9.3951	11.427	8.2834	10.354	9.9277	10.104	11.428	10.186	10.436	10.084	11.216	9.5473	9.4111	8.0817	6.7675	10.297	10.338	11.334	8.857	10.692	8.7819	8.9184	9.4256	11.449	8.5893
-5.1403	-2.2953	-3.2079	-2.6351	-2.9627	-2.6722	-2.4205	-3.1265	-3.6672	-3.6273	-4.8866	-4.2092	-3.3022	-4.5248	-1.7053	-5.0033	-4.0192	-4.6797	-4.5743	-3.7069	-2.4729	-2.951	-1.8556	-2.477	-4.8617	-2.6194	-3.2748	-2.9427	-5.1386	-4.4581	-2.0163	-2.2131	-3.9608	-2.2926	-1.6803	-4.4681	-1.8546	-4.0223	-2.2665	-1.0529	-2.7629	-2.5383	-4.96	-3.2471	-2.9669	-4.4574	-3.7823	-2.7232	-1.7094	-3.708
-3.0809	-2.6752	-1.3955	-2.2085	-2.453	-2.3322	-1.4064	-1.6451	-1.2393	-1.1593	-1.2001	-1.3522	-3.1385	1.9573	-0.83217	-1.7252	-0.82338	-2.4965	-2.1469	-0.77955	0.45296	-0.052093	-0.32619	-3.1962	-1.2274	-1.6775	-0.98373	-2.6406	0.45607	-1.3402	-1.9449	-2.7238	-3.5276	-0.37301	-3.1031	-1.4876	-3.4301	-0.70688	-2.0482	-1.1151	-0.90353	-0.23228	-2.3796	-1.3891	-0.44114	-0.33568	-2.9476	-0.82167	-2.0976	-2.0101
-4.6674	-2.9946	-7.6453	-4.4194	-4.6953	-5.923	-5.4311	-5.3161	-4.8932	-6.371	-7.3524	-5.1259	-6.739	-6.2317	-5.0298	-4.7474	-6.1722	-6.7891	-7.3301	-7.0984	-6.3633	-4.6182	-3.7772	-6.0347	-6.6238	-5.3601	-5.4849	-4.6246	-5.0975	-4.6828	-6.0427	-3.9849	-6.4773	-6.429	-6.2073	-5.718	-2.9183	-3.8307	-4.9677	-4.2266	-5.2921	-8.1741	-2.6019	-6.5432	-5.0718	-6.056	-6.0734	-6.1405	-5.7765	-5.8313
-14.051	-13.383	-12.951	-12.172	-13.348	-14.942	-11.617	-12.47	-13.669	-14.047	-10.885	-12.535	-11.576	-12.946	-12.962	-12.636	-11.535	-13.793	-13.446	-11.228	-14.681	-9.7386	-14.977	-13.216	-13.334	-12.661	-13.389	-13.307	-11.387	-12.897	-11.11	-14.661	-12.305	-11.842	-12.689	-13.023	-15.845	-12.787	-12.883	-12.243	-14.164	-13.407	-12.589	-12.494	-10.915	-13.057	-13.739	-14.023	-15.052	-14.706
4.5707	1.7355	4.3796	3.5075	4.2977	3.269	5.3731	7.6012	3.1642	5.3181	6.4488	3.3367	6.3016	3.5606	5.8691	6.2568	4.754	5.3917	4.9413	4.432	5.4658	4.0096	5.3827	4.4932	7.5037	4.593	5.0829	6.3461	3.3525	3.8528	3.6225	3.5553	2.5535	4.4689	4.6176	4.8398	2.7486	4.1873	6.9949	5.033	4.9691	4.0601	3.3957	4.1172	5.8649	3.0808	5.1566	5.5007	3.513	5.8963
-1.1377	-2.2268	-2.6799	-0.87962	-2.2466	-0.20369	-3.5905	-0.7795	-2.1766	-0.11317	-0.41065	1.5437	-2.3945	-1.3595	-0.92592	1.3019	0.58034	-2.277	-2.1813	-3.2107	-0.11783	-1.6594	-0.079993	-1.2132	0.082104	-1.2318	-2.8366	-0.4833	-2.7399	-3.0327	-2.5048	-1.2533	2.4161	-4.6985	-2.0351	-1.719	-2.9606	-1.2455	-1.2045	-1.4388	0.35614	-0.99417	-0.95137	0.74307	-1.3409	-3.8295	-1.739	-1.1819	-2.0238	-1.6168
-2.1965	-4.8066	-0.85684	-3.6203	-2.7128	-1.9321	-2.3152	-1.7216	-3.128	-2.3171	0.58903	-0.94724	-0.2613	1.2562	-0.78406	-1.3649	-0.33181	-1.4023	-2.9983	-0.5015	0.79423	-2.8463	-2.863	-0.98879	-1.8817	1.1962	-3.296	-1.7541	0.49719	-3.1634	-0.84536	-0.28475	-3.0004	-3.0586	-0.73443	-2.0107	-3.16	0.73447	-0.38537	-0.83738	-3.0902	-2.2072	-1.6163	-0.57482	-2.006	-0.23577	0.092434	-2.6157	0.24049	-1.0723
-10.119	-14.12	-13.407	-11.9	-12.828	-15.059	-12.418	-13.764	-11.855	-10.952	-13.311	-13.455	-12.457	-12.113	-14.377	-11.544	-12.777	-12.321	-13.342	-12.847	-12.949	-13.236	-12.253	-11.568	-12.448	-15.892	-12.463	-13.245	-13.725	-14.105	-13.227	-15.505	-15.117	-12.532	-13.682	-12.572	-13.171	-15.227	-13.722	-12.02	-14.304	-12.146	-12.048	-13.913	-12.888	-13.166	-10.749	-13.586	-13.009	-12.063
-13.553	-14.415	-14.081	-11.7	-13.618	-12.064	-10.202	-14.62	-14.551	-14.914	-12.074	-12.636	-12.268	-11.907	-13.716	-13.287	-12.8	-12.409	-13.1	-13.279	-12.371	-10.886	-14.61	-13.109	-14.398	-11.854	-15.241	-15.152	-13.315	-13.873	-14.911	-13.016	-12.631	-13.448	-13.084	-12.732	-14.041	-13.133	-11.75	-15.135	-13.251	-11.056	-12.54	-11.935	-13.774	-16.152	-13.903	-13.86	-12.812	-13.773
-4.3406	-5.4388	-2.7127	-3.9368	-3.6811	-4.0939	-3.0461	-4.0635	-1.4733	-5.719	-2.7319	-3.9983	-2.1131	-2.9887	-2.6113	-5.5785	-5.0053	-3.6206	-1.5835	-3.3483	-4.4644	-3.5434	-2.7674	-0.91836	-4.6132	-4.5063	-6.5939	-4.0204	-4.1666	-2.6138	-4.8909	-3.0625	-5.0472	-3.459	-2.6113	-3.4263	0.075126	-4.4117	-1.0828	-4.6605	-5.2194	-4.1704	-4.8478	-4.098	-3.2014	-2.6231	-4.7785	-4.5107	-2.9839	-3.8504
5.5531	7.3017	7.3567	7.9367	6.1766	10.197	6.678	6.1792	5.6867	9.3119	7.3136	7.171	7.1994	8.5287	8.4723	6.1676	7.499	8.3684	8.2473	6.8058	7.6465	6.9288	5.5006	9.0996	7.0644	8.9189	6.8291	5.3558	5.3737	8.2691	7.9274	6.0703	5.9313	6.9405	5.4052	7.8513	6.336	4.6447	5.204	6.9963	6.6218	6.4134	5.0463	5.6815	7.2599	6.9285	8.3377	4.6213	5.063	6.17
-2.9413	-0.67761	0.81526	-1.1471	0.10064	-0.43378	-1.4541	-0.64819	1.9484	-2.898	-0.57546	1.1256	3.1914	-0.78055	-0.99787	-0.46682	-2.0558	-1.471	-2.3017	-1.0447	0.77509	-2.0142	-0.0040462	-0.32124	0.54663	0.042396	0.77302	0.44758	1.8784	2.5897	2.2372	-0.063144	-1.0182	-0.96182	1.9303	0.75377	1.3038	-0.98564	-2.5488	-0.89756	-0.58269	-2.2253	0.090802	-0.57733	1.8832	2.3279	3.3479	0.4889	-0.27725	0.14077
5.7471	7.6342	2.9243	6.0533	6.2005	5.3276	4.9847	5.0185	2.5841	5.3972	6.2211	4.1633	5.3775	4.1056	5.1635	6.1622	4.5887	3.0177	4.6559	7.0397	8.6153	6.394	3.4852	6.6726	5.1028	2.1433	3.8699	3.771	5.5867	6.0521	4.1637	6.4224	4.0613	3.258	3.1029	4.1793	5.4509	4.4483	6.2068	4.9051	2.5183	6.4402	3.4597	3.3055	5.6534	7.3035	6.1256	4.5457	5.5042	4.6295
-3.554	-5.1234	-5.159	-3.8218	-4.049	-4.555	-1.8866	-2.4197	-7.4064	-4.0398	-3.9226	-2.9049	-5.5457	-4.7227	-3.6769	-4.7727	-3.7552	-3.15	-4.481	-3.375	-3.5903	-3.2576	-4.1587	-3.0981	-4.9948	-5.4579	-5.056	-5.29	-3.5712	-6.028	-3.1347	-3.7053	-5.1094	-3.6225	-3.3023	-3.6558	-5.7527	-4.9625	-3.2001	-5.382	-3.1247	-2.5452	-4.2576	-3.0749	-6.2086	-6.0576	-6.4164	-5.0632	-3.5526	-4.8346
5.1593	5.232	5.7305	6.7333	6.444	7.163	5.1563	4.4253	5.8454	5.9332	3.7483	4.4749	5.6953	7.4761	6.8236	6.263	5.4412	6.2002	7.0472	4.3996	6.9687	6.6078	4.5627	7.4737	6.9367	6.8571	3.7578	5.3129	6.1268	3.7385	5.4787	7.0183	5.5534	5.5535	4.824	7.1486	5.7413	4.5721	7.6147	4.7063	7.2726	6.921	5.7556	6.1291	5.9692	7.4798	5.5638	2.6326	3.924	5.7069
-3.0056	-6.3976	-2.4716	-1.9412	-2.0418	-5.1407	-4.012	-0.8902	-2.2195	-5.0461	-2.73	-4.5458	-3.7503	-3.5382	-4.948	-1.69	-2.5592	-7.0616	-3.2728	-4.9712	-1.335	-3.7383	-4.7783	-2.4129	-4.6124	-1.9401	-4.642	-1.4244	-1.6254	-5.8803	-1.7877	-2.31	-1.1024	-2.9265	-0.51788	-4.0444	-4.3748	-2.9506	-3.1076	-3.0003	-3.3018	-1.9505	-3.0394	-3.4891	-5.1729	-3.0964	-6.3592	-3.3994	-2.237	-2.2992
-6.3201	-5.7693	-5.5159	-4.5032	-9.7032	-6.1431	-5.9404	-7.3654	-6.8137	-7.5103	-5.3902	-4.3963	-6.9237	-7.6208	-5.0833	-6.4312	-5.8302	-5.2686	-4.8864	-5.4346	-4.8632	-5.0576	-6.1517	-7.2954	-4.8904	-5.1867	-4.7749	-7.9166	-5.366	-5.4591	-4.094	-6.5345	-9.3675	-5.6875	-5.7958	-5.082	-5.5426	-6.0931	-8.4721	-5.5527	-5.9483	-6.5155	-5.3377	-5.3174	-6.6733	-4.6835	-7.1746	-6.8064	-6.4196	-5.8373
-9.7346	-12.419	-12.051	-11.633	-13.454	-10.197	-9.5559	-12.121	-8.4493	-10.289	-12.666	-11.298	-9.9586	-12.441	-9.6187	-11.097	-9.2134	-10.888	-10.493	-11.637	-10.493	-11.629	-10.183	-10.967	-8.7195	-10.958	-10.403	-12.168	-7.5994	-11.415	-7.1814	-8.83	-13.386	-11.064	-10.764	-10.293	-10.741	-12.028	-10.8	-11.616	-10.848	-11.006	-11.096	-11.233	-9.4001	-11.943	-10.348	-10.576	-8.0757	-9.1545
-11.66	-9.5029	-13.387	-9.7305	-6.7039	-7.0314	-8.7079	-10.888	-11.472	-10.6	-11.767	-9.8011	-12.927	-11.828	-11.749	-10.751	-8.8749	-8.5142	-9.4908	-10.901	-11.285	-10.279	-10.133	-7.9282	-11.038	-10.783	-10.203	-9.7937	-10.713	-11.595	-10.27	-11.9	-11.121	-10.512	-10.798	-10.434	-11.391	-10.065	-11.51	-8.8205	-10.182	-11.378	-11.387	-11.712	-10.371	-10.975	-9.2797	-12.765	-10.888	-11.731
-2.3497	-1.7609	-1.388	-1.3899	-2.6724	0.36668	-1.9617	-0.71688	-2.5949	-1.4231	-2.1623	0.17531	0.40825	-0.85526	-1.5461	-0.74707	-1.4925	-2.6305	-2.6033	-1.7579	-0.44692	-2.6855	-1.5145	-0.74829	-1.7923	-1.3877	-1.9292	0.11264	-1.7856	-3.4335	-3.3222	-0.37514	-3.1065	-0.92472	-3.3508	-1.7033	-1.1847	-1.6924	-0.9221	0.052532	-2.0771	-4.9948	-0.1768	-2.6142	-0.35994	0.34823	-3.3744	-1.0612	-2.3193	0.27964
-14.526	-13.837	-17.952	-15.099	-15.915	-13.356	-15.247	-11.906	-14.871	-16.214	-15.642	-15.024	-13.139	-14.652	-16.539	-12.561	-13.812	-12.302	-15.185	-15.879	-15.583	-14.632	-15.158	-13.528	-11.555	-13.909	-16.082	-14.511	-13.517	-14.258	-15.034	-13.876	-14.893	-15.882	-16.531	-16.079	-13.717	-14.665	-15.841	-15.474	-17.545	-17.386	-14.046	-14.13	-13.816	-13.305	-14.763	-13.425	-13.592	-16.413
-13.636	-14.785	-13.2	-13.024	-14.483	-16.69	-11.993	-15.455	-12.721	-15.725	-13.449	-14.684	-13.336	-14.94	-13.813	-13.145	-13.653	-13.833	-15.208	-14.224	-15.173	-16.125	-13.479	-14.619	-13.865	-14.269	-13.663	-13.839	-14.124	-15.96	-14.623	-14.617	-16.343	-11.84	-15.779	-15.281	-13.613	-12.801	-13.068	-15.241	-13.6	-14.493	-15.971	-13.519	-14.216	-17.064	-15.219	-14.091	-16.176	-13.782
10.281	10.308	9.5646	10.654	11.03	8.4838	8.963	10.303	10.094	10.154	9.4263	9.1004	10.064	10.516	10.655	10.529	10.125	8.4717	9.0567	9.8033	9.8947	11.014	10.233	7.181	7.0822	9.9493	9.7782	10.177	10.078	9.3118	10.109	11.705	9.1677	9.5242	11.769	10.683	10.357	10.507	12.347	8.4446	10.198	10.49	10.35	7.9758	10.481	10.583	8.7093	10.757	9.8735	9.9595
-14.697	-15.608	-16.186	-13.762	-14.686	-15.867	-17.029	-12.854	-15.173	-13.692	-15.416	-14.139	-13.986	-14.651	-13.357	-16.053	-12.793	-13.82	-15.604	-16.381	-16.576	-14.734	-12.876	-13.561	-14.312	-16.323	-16.556	-16.48	-14.039	-15.513	-13.614	-13.278	-14.184	-15.148	-12.447	-14.639	-14.39	-13.674	-14.733	-15.042	-13.787	-16.239	-13.027	-15.587	-16.868	-12.231	-16.142	-14.901	-15.465	-14.568
-22.569	-22.992	-22.604	-21.667	-22.933	-21.568	-21.236	-20.683	-21.894	-22.153	-24.188	-20.985	-21.094	-22.296	-22.629	-24.327	-20.674	-22.437	-21.925	-23.045	-22.526	-21.735	-21.307	-21.353	-22.564	-22.449	-25.137	-21.787	-22.521	-24.334	-22.612	-19.123	-23.144	-22.614	-21.98	-21.257	-22.814	-21.372	-20.696	-20.293	-23.212	-22.361	-22.758	-21.694	-23.95	-21.021	-24.984	-24.501	-21.622	-20.568
5.7357	8.1982	6.1504	7.9896	5.273	7.8706	4.9827	5.0752	7.3193	6.2535	5.7816	6.161	4.8169	6.4906	6.1515	5.5551	7.0362	6.8816	5.9158	7.7882	7.5308	7.0232	5.98	6.9264	6.6132	5.4476	8.6018	10.536	5.2938	7.9178	8.6285	7.9402	7.8069	7.2966	7.715	7.1163	7.1034	5.3749	9.0149	6.0831	6.3934	5.5193	3.6654	7.6086	5.9285	4.8502	7.9705	7.7217	4.406	7.8339
-4.2203	-4.5361	-4.8249	-2.9468	-4.0101	-5.4116	-4.7543	-3.5548	-5.2178	-4.5577	-3.4532	-3.9259	-5.0262	-4.973	-4.2426	-7.7259	-5.1432	-2.547	-3.8763	-3.7184	-3.1278	-3.8476	-4.862	-3.9217	-5.5968	-4.4993	-4.7759	-2.1684	-4.808	-2.678	-4.0383	-4.6568	-5.1979	-5.7777	-3.6617	-5.3394	-2.9861	-4.2725	-5.3762	-3.1963	-3.6243	-4.0764	-3.3067	-5.1805	-3.9481	-5.6768	-3.9269	-4.6036	-1.1111	-3.8278
-7.0712	-8.6529	-9.9328	-8.0965	-9.4624	-9.2359	-6.9371	-9.2487	-9.9554	-8.9216	-9.9825	-8.0577	-8.6619	-7.7652	-8.1328	-8.1932	-9.7538	-8.5968	-10.979	-8.4206	-9.2069	-7.9841	-9.241	-8.5866	-9.0895	-10.535	-8.7273	-13.111	-9.3364	-9.268	-10.707	-7.6873	-9.2476	-7.5095	-8.5372	-10.686	-8.3724	-8.2141	-8.2044	-9.5524	-9.4633	-9.8445	-12.305	-8.7122	-8.7274	-9.1312	-10.459	-8.9562	-9.0896	-6.6517
5.5861	6.7879	6.7816	5.8342	4.5125	6.1682	7.0325	6.7799	6.4455	8.1302	8.2086	7.6593	6.714	7.3831	8.654	7.9276	7.1672	5.2208	5.6551	7.283	5.736	7.8857	5.6202	5.8335	7.1109	4.8455	7.6456	5.5179	6.7459	9.9507	6.1987	7.0517	5.3118	6.6806	5.6992	6.8403	8.7401	5.9098	8.6773	6.1292	7.7714	5.6299	5.9044	6.7496	7.1819	6.4996	6.627	5.8704	3.9648	5.3889
-6.5303	-5.8401	-6.0445	-8.2244	-3.2942	-9.2404	-4.9589	-6.9544	-7.6459	-8.0687	-7.3211	-5.0845	-7.6704	-8.6749	-5.6782	-4.9579	-6.9953	-5.3618	-3.4403	-5.3297	-5.434	-6.649	-5.3207	-6.5243	-6.7498	-7.2309	-4.4922	-5.4637	-4.4846	-7.7359	-6.166	-6.3099	-7.0686	-6.9182	-6.446	-4.5985	-5.5575	-6.3774	-6.8108	-3.778	-5.5823	-5.2956	-5.059	-6.4257	-6.191	-5.8442	-4.4026	-7.6747	-6.5918	-4.7409
-5.5854	-2.9886	-4.7744	-7.5417	-6.4663	-4.6017	-5.6139	-6.2441	-3.6684	-6.3059	-5.2833	-8.2493	-3.704	-4.3589	-5.4079	-8.6251	-6.1024	-6.1538	-5.0327	-5.339	-4.3479	-4.1883	-6.586	-5.8541	-6.5797	-5.2256	-4.0261	-7.3388	-5.4573	-5.02	-5.0881	-5.2719	-7.1063	-7.0352	-6.2278	-4.7935	-6.952	-6.5287	-5.1631	-5.7662	-6.4936	-4.9037	-5.0608	-5.7929	-3.1235	-6.1838	-6.4338	-3.1861	-7.321	-5.1091
-5.3237	-4.1873	-3.1723	-1.8888	-2.9113	-4.1957	-3.5611	-3.4055	-3.2509	-3.0206	-2.72	-1.5992	-3.652	-2.9246	-4.5666	-2.8925	-1.873	-0.9301	-4.5751	-3.2421	-2.5827	-3.6899	-2.4484	-1.3252	-4.7524	-1.5075	-0.86935	-4.8899	-2.5923	-3.0751	-3.0718	-2.4504	-4.6488	-4.4586	-1.7486	-2.0097	-2.8676	-5.4772	-4.1137	-3.7252	-1.5782	-4.551	-2.7853	-3.2675	-1.8035	-0.78107	-2.4398	-1.6661	-1.4053	-3.6698
-0.7194	-1.1213	-1.9868	-2.1366	-0.25297	-3.2767	-2.9789	-2.8434	-1.8264	-0.93557	-2.14	-2.8373	-4.9148	-1.7088	-2.1112	-4.215	-4.8873	-2.183	-0.77452	-0.74696	-0.66603	-3.1119	-4.5167	-3.0512	-2.2219	-5.06	-3.236	-1.3892	-4.9916	-4.1493	-3.4286	-3.0611	-0.79491	-2.2974	-2.8784	-2.919	-1.946	-1.9859	-3.3984	-3.5787	-3.5921	-1.9852	-1.8158	-2.6491	-3.2221	-3.7094	-3.4848	-0.55806	-4.4372	-2.2478
-3.7868	-3.1763	-1.0222	-1.6073	-1.9324	-0.5388	-3.7656	-3.7489	-3.1248	-0.42555	-3.268	-1.5777	-4.7056	-2.6103	-3.078	-2.6721	-2.1132	-3.1459	-0.64634	-3.5631	-1.6285	-2.2818	-3.5079	-5.0537	-2.2095	-3.38	-4.2763	-0.94011	-2.1165	-1.7549	-4.889	-2.0304	-0.42502	-1.9717	-1.6621	-3.2528	-3.899	-2.6535	-1.9529	-1.6049	-1.3202	0.7435	-3.2379	-4.7821	-2.9055	-2.1325	-4.6857	-2.9802	-4.5472	-2.9235
1.8129	1.319	0.36611	2.4165	-0.45359	0.53325	2.1985	0.48038	0.36447	0.52035	0.092823	3.3187	0.014246	1.6013	3.6944	2.4014	1.1123	1.5987	1.1508	0.20099	1.033	2.0675	2.3133	2.466	0.77788	1.5632	3.2403	1.5259	2.1648	0.75939	-1.1486	0.67765	0.42738	3.7295	0.81278	1.5551	2.148	0.088755	3.1028	3.2263	1.6531	3.3982	0.39241	4.4248	1.6055	0.73385	1.9891	-0.013565	1.3465	3.097
-8.6174	-9.8687	-8.7358	-7.5388	-8.924	-7.2365	-10.13	-9.7542	-8.8643	-10.897	-9.5362	-8.8561	-9.7818	-8.5297	-9.3919	-8.5371	-9.6082	-10.418	-8.2873	-7.4091	-10.31	-9.1721	-7.7886	-9.8528	-7.291	-5.841	-9.2615	-11.57	-8.3291	-8.6209	-8.6455	-8.1913	-8.9221	-8.6926	-9.7787	-8.8282	-8.2728	-9.1406	-8.9334	-8.1242	-11.201	-9.0802	-7.5047	-10.377	-9.4302	-8.5688	-7.8003	-8.1437	-9.9836	-8.0549
-9.2701	-10.882	-9.1728	-8.0809	-7.6114	-8.1155	-7.9477	-10.076	-6.7729	-9.5253	-9.6281	-10.183	-8.4154	-6.3423	-9.7275	-8.0557	-6.4253	-10.302	-7.6934	-10.856	-9.193	-8.7228	-8.441	-9.6311	-8.5893	-8.4343	-9.9114	-9.6526	-8.814	-8.5843	-8.2533	-8.5551	-9.4891	-10.422	-6.816	-8.0746	-10.122	-9.3646	-10.791	-7.8702	-7.2538	-9.0273	-6.3924	-9.7539	-8.8908	-8.7183	-12.842	-7.5321	-6.2875	-9.3745
-2.7259	-5.2744	-2.7278	-3.2802	-4.1778	-2.8408	-3.6197	-3.5284	-2.7031	-2.0473	-4.1492	-3.384	-2.5247	-4.4578	-4.6971	-4.0241	-6.705	-3.002	-0.17957	-3.4659	-2.2004	-2.1335	-1.6181	-2.5897	-2.1331	-1.8218	-3.0496	-0.77296	-3.5003	-4.0003	-4.3562	-3.4582	-3.1079	-2.9699	-3.9207	-3.843	-3.5561	-3.9704	-2.6037	-3.8663	-1.4106	-4.3265	-3.0664	-4.7954	-4.9512	-2.7789	-1.8628	-2.0698	-1.9803	-4.3014
4.2568	1.8785	2.3839	3.7554	3.73	3.4541	1.9923	4.6927	0.55928	2.8303	3.2112	2.7905	1.9225	0.84713	3.0393	3.3178	4.3643	8.049	3.2768	4.9056	1.9236	1.1867	2.3221	2.3135	3.4099	1.7019	4.3612	3.7654	3.6096	1.5307	3.6031	4.1836	0.80928	3.0338	1.8107	2.1245	1.1928	3.4583	4.0837	3.0633	0.26672	3.8202	0.24516	2.9954	4.0744	1.6706	2.0922	3.1039	4.0184	4.0479
1.4005	0.45681	1.7582	2.592	1.0847	3.1376	2.8272	1.8526	2.2945	0.066645	0.48654	1.7762	-0.77219	2.5794	1.0471	-0.18305	0.84674	-0.14998	2.2441	-0.193	0.50374	-0.53271	0.47321	-0.42526	4.8053	2.6473	4.0021	0.78893	0.70617	2.2028	2.0117	1.8413	1.6166	0.14001	1.7585	2.7545	2.7866	1.7761	0.98903	-0.39837	2.2325	0.39206	2.3545	3.0402	3.5574	2.787	1.5625	1.513	0.43835	0.33012
2.4263	0.39045	0.3889	2.6376	3.861	2.0374	1.0617	-0.33987	1.1709	-0.35626	0.42599	0.37235	-0.52976	0.96542	1.6826	-0.47709	1.2843	1.3449	0.37135	1.0589	-0.61067	-1.3862	-0.75232	-0.1917	1.2269	-0.28983	1.6078	-0.82822	0.36187	0.32042	-0.4503	0.12937	0.8763	-0.49004	0.5131	1.8708	2.0522	0.251	3.178	-0.076966	0.28746	2.3189	0.74401	0.60529	-0.20535	2.3457	-0.14892	2.7367	-0.55161	0.59401
0.090315	-0.35341	-0.86346	1.9693	2.6656	1.3468	1.517	0.34272	-0.12839	0.073262	-1.8058	0.2636	0.011409	0.8549	-1.7814	0.95788	-0.41876	-2.211	1.9865	0.69107	-0.55245	2.0304	0.082474	-1.571	1.6432	1.2842	0.15632	2.6388	1.0493	-1.2832	1.1215	0.91937	0.038658	0.65017	-2.3004	-1.972	1.0968	-0.97772	0.5532	0.49141	-0.55379	-1.5747	0.69688	-1.7285	0.15006	0.55049	-1.0525	0.25597	-0.076192	1.7718
6.7574	5.4361	5.3703	5.8428	7.6856	4.2274	6.8218	5.7494	5.2046	7.0431	7.3628	7.6272	6.4318	5.4603	5.0403	7.196	4.3193	5.8574	6.436	7.7687	8.2376	6.8009	8.6748	7.3672	5.4971	7.5874	7.363	6.1519	7.3093	7.0293	5.5422	7.9099	5.0397	6.1527	9.0841	6.4434	5.8487	6.8475	5.0567	6.6223	5.2964	5.1992	7.7896	6.6211	5.4931	8.2156	8.1945	5.0018	9.5911	7.2634
4.3468	4.5435	5.6914	4.4928	6.3171	5.6421	5.0475	5.981	5.7093	6.3764	2.9862	5.3749	5.0967	6.8267	5.6666	7.4855	4.0873	6.716	4.4767	5.2724	6.3927	4.1201	5.7906	4.8608	7.8291	5.5471	5.6678	8.6681	6.9024	5.6545	6.0882	3.4684	5.929	6.8695	5.658	5.5697	7.8779	4.0223	5.8174	6.8523	4.4688	5.2684	7.3403	3.5082	4.8373	5.1641	5.8018	6.3542	6.0517	7.0177
0.36075	-2.6892	0.82016	-0.78955	-0.99796	0.99301	-1.2615	1.0647	-0.97643	-1.4696	0.81956	-0.98059	0.0034277	1.3148	0.2309	0.04239	-1.4559	1.6439	2.4878	0.54123	1.7103	-0.46877	-1.3036	-1.2585	-0.97984	1.5336	-0.00024818	0.17368	0.1157	1.9193	0.10943	-0.30344	1.1056	0.89795	-2.7237	-0.83731	-1.8333	0.16996	0.041567	-0.62777	0.85902	-0.81808	1.5251	1.3428	-0.44015	0.29172	-0.46716	-0.23551	0.06858	0.38674
-3.8558	-3.3317	-4.8749	-5.1749	-3.7252	-1.7825	-2.7203	-4.3098	-4.3805	-4.349	-3.0773	-2.8452	-2.1491	-2.8763	-2.5947	-5.1154	-2.5024	-1.3284	-2.3113	-2.7698	-4.1047	-1.3584	-3.0667	-1.5128	-2.4834	-3.266	-2.2868	-2.5398	-1.9898	-2.6668	-3.9893	-2.7035	-1.7516	-3.3993	-2.9256	-0.27995	-3.9484	-4.5341	-2.355	-1.3373	-3.2962	-3.1167	-3.6701	-2.0309	-3.9606	-2.6777	-2.8805	-3.1841	-2.0771	-3.6274
-15	-14.42	-13.339	-13.771	-12.902	-13.297	-15.61	-10.454	-12.547	-14.691	-13.377	-14.734	-13.019	-11.49	-11.918	-11.167	-12.587	-13.929	-15.569	-11.614	-12.812	-11.3	-12.341	-12.92	-12.591	-12.924	-11.631	-14.975	-10.51	-15.194	-14.493	-14.086	-12.804	-12.9	-13.217	-12.842	-13.143	-13.762	-13.391	-14.943	-11.73	-13.964	-13.008	-13.187	-14.492	-12.477	-14.358	-14.122	-12.545	-12.08
-14.618	-15.978	-12.708	-13.57	-15.034	-17.22	-12.793	-13.858	-13.566	-12.928	-14.619	-13.409	-13.581	-14.743	-15.377	-15.411	-13.293	-14.889	-15.988	-16.667	-13.304	-17.516	-16.48	-14.155	-16.398	-12.205	-14.226	-16.32	-12.98	-15.798	-16.579	-16.239	-13.84	-13.922	-15.58	-15.352	-14.714	-16.706	-13.351	-13.838	-14.199	-13.624	-14.313	-14.937	-15.976	-12.776	-14.091	-14.725	-15.033	-14.554
-4.3245	-5.5462	-6.3834	-7.2127	-5.6887	-7.3501	-8.0216	-5.9281	-5.3581	-5.4971	-5.7913	-7.1101	-8.6552	-9.853	-6.3637	-7.1666	-6.1104	-6.5215	-6.2631	-4.9097	-6.2945	-6.998	-5.6873	-8.8564	-5.6045	-5.7679	-7.068	-6.1359	-6.094	-5.8169	-3.7499	-6.8107	-4.1234	-5.8435	-6.6178	-8.1979	-8.1632	-5.7682	-6.0985	-9.0563	-5.574	-8.1343	-7.8822	-7.255	-6.1456	-7.9515	-4.7646	-6.03	-5.7588	-7.3556
-9.7252	-9.9896	-12.126	-11.059	-11.027	-13.082	-13.001	-12.916	-9.3688	-9.1175	-12.977	-11.505	-12.082	-8.4373	-11.958	-11.664	-12.539	-11.71	-9.708	-12.164	-11.995	-12.543	-11.566	-11.454	-10.005	-12.263	-12.543	-11.231	-13.842	-9.55	-11.721	-13.487	-10.445	-11.721	-9.9406	-13.379	-11.447	-12.259	-10.103	-10.527	-12.042	-11.316	-11.594	-12.024	-12.082	-11.634	-13.402	-11.589	-10.734	-11.361
-20.063	-20.598	-20.977	-22.347	-21.752	-21.083	-20.519	-20.728	-22.154	-18.963	-21.048	-20.714	-22.318	-21.183	-22.066	-22.121	-20.695	-21.803	-20.299	-20.441	-19.794	-20.965	-21.322	-20.248	-19.071	-20.543	-22.128	-19.808	-21.887	-20.897	-22.64	-20.882	-20.221	-20.378	-22.525	-21.478	-21.376	-20.282	-22.172	-20.038	-22.794	-20.769	-24.651	-18.128	-21.745	-21.51	-20.994	-19.766	-19.84	-20.995
-0.72533	-1.0923	0.18825	-3.3916	-0.84521	-1.9793	-1.7308	-2.7335	-1.9681	-2.8306	-3.6825	-2.8075	-1.7927	-2.9696	-2.0487	-1.9318	-2.2853	-2.0047	0.43336	-1.0797	0.77258	-3.5585	-2.2929	-3.5863	-3.888	-2.6307	-4.3491	-2.3239	-1.9655	-4.2541	-0.65023	-1.5342	-1.7946	-1.7447	-1.432	-1.0819	1.6896	-1.8886	-1.7154	-1.6577	-0.76724	-3.4997	-1.3376	-2.6228	-0.22463	-1.6419	0.030009	-2.2867	-3.2626	-0.19006
-15.184	-13.698	-14.958	-14.497	-14.747	-13.324	-14.708	-15.555	-13.626	-14.158	-14.955	-14.424	-14.133	-14.534	-16.765	-13.626	-13.762	-16.898	-14.897	-13.717	-13.927	-14.313	-14.072	-17.855	-14.843	-15.653	-16.832	-16.016	-13.723	-15.964	-14.437	-14.554	-14.531	-14.423	-13.593	-14.571	-17.834	-13.945	-14.174	-12.727	-14.617	-14.464	-17.153	-14.169	-14.276	-16.048	-11.944	-16.524	-13.474	-12.284
-0.18964	1.4807	-1.3981	-1.2793	3.1631	-0.53968	-0.21734	-0.095114	0.41314	0.56505	0.32069	-0.17815	-0.68077	1.1714	-2.018	-0.62046	-0.065425	-2.0616	1.3254	0.50731	-1.0577	-0.94167	1.1705	0.5458	-0.202	1.4034	-0.082944	-1.6459	0.54353	-0.95674	-0.32065	-2.2293	-0.091126	-0.53632	-2.5069	-3.0125	2.2735	-0.91217	0.63455	1.5861	-0.055026	0.066911	1.2856	0.81182	0.066281	1.5471	0.89963	0.39831	-0.31526	-1.0386
-7.5028	-10.159	-9.7817	-10.275	-8.6166	-9.3115	-8.82	-10.645	-11.469	-10.906	-8.8906	-7.7678	-8.9571	-10.369	-7.6595	-9.1657	-9.0842	-11.536	-8.8018	-10.576	-11.419	-11.165	-10.546	-8.9237	-10.162	-10.12	-7.4025	-9.2059	-10.804	-9.7177	-9.2861	-9.4536	-9.1567	-10.603	-11.373	-9.3657	-9.2319	-7.0954	-10.433	-10.54	-8.1388	-8.7943	-10.502	-9.217	-9.9224	-9.1716	-10.306	-10.33	-7.7789	-9.2473
2.8961	0.80644	3.2264	1.6361	2.7532	1.8979	2.4159	5.0418	2.6125	1.6822	3.1675	2.7353	1.5503	3.3999	0.81084	1.0582	3.987	2.8089	2.7206	2.6387	1.8153	0.81934	1.7408	2.547	1.5304	2.8959	3.8318	2.6129	2.0391	0.48671	3.0307	2.5362	1.8683	3.008	0.82973	1.6607	3.3187	3.7386	1.2833	1.3751	0.70424	3.7262	4.3955	3.2252	1.1838	1.1446	1.0231	2.459	4.308	3.3822
-12.211	-12.166	-12.622	-12.6	-10.92	-11.149	-10.687	-11.13	-11.273	-13.457	-12.711	-10.792	-11.657	-12.948	-11.933	-12.393	-8.521	-9.2429	-10.277	-14.128	-11.045	-11.877	-11.217	-12.77	-10.219	-13.626	-13.025	-13.885	-12.975	-10.817	-11.045	-13.276	-11.525	-10.739	-10.705	-13.555	-12.077	-12.584	-13.765	-13.814	-12.259	-12.753	-11.436	-11.493	-13.913	-11.307	-13.111	-13.231	-11.871	-10.189
-3.1316	-2.6685	-2.05	-0.7571	-3.1005	-1.2382	0.50402	-3.7523	-1.1321	-0.51661	-0.42794	0.51883	-0.75716	-1.5908	-1.5578	-2.1268	-1.655	-2.5703	-1.3292	-2.667	-2.1753	-1.6459	-4.9826	-3.0415	-2.5179	-2.9315	-0.25064	-2.4999	-1.0122	-0.55877	-0.65461	-1.4454	1.0142	1.9066	-2.3894	-0.017543	0.10937	-2.5117	-1.5838	-1.0251	-0.77995	-1.7057	-3.5926	-3.9335	-1.2939	-0.90582	-2.0598	-0.79355	-0.5671	-1.2808
-22.046	-21.387	-20.789	-21.461	-21.761	-20.396	-21.885	-23.389	-20.697	-23.638	-20.906	-22.463	-21.262	-21.7	-22.241	-21.312	-22.645	-20.899	-22.488	-22.805	-20.877	-21.589	-24.324	-21.206	-20.449	-22.575	-24.362	-22.488	-21.024	-21.946	-22.98	-23.407	-20.804	-20.441	-23.4	-23.35	-22.301	-22.978	-22.62	-22.568	-22.128	-23.614	-23.177	-23.709	-22.498	-20.853	-21.603	-23.757	-21.891	-21.646
-0.70795	-0.4166	1.8218	-1.7167	0.24631	-0.96717	0.77103	-1.8388	-1.1036	0.13867	1.5779	0.55093	0.038149	1.0844	-1.0412	1.7306	-2.1662	0.94046	-0.45339	3.3039	0.35215	-1.8779	0.26908	-0.41467	0.38054	0.17273	0.25693	-1.3935	1.9442	-0.41547	0.40254	0.74255	-0.6696	-0.080711	-1.4165	1.1935	-0.42935	0.14398	-2.6274	-2.163	-0.53828	2.0544	1.1102	-0.43722	-1.7396	1.3113	-2.4401	-3.7772	0.73305	-2.3443
2.3879	5.1477	6.2927	6.3716	5.0555	5.0651	2.8211	5.0573	4.4668	6.047	3.6007	4.4161	3.0745	3.9672	5.4369	4.5424	4.5252	4.6708	3.987	4.9613	6.5034	4.1544	5.1763	4.7512	5.533	3.2198	4.927	5.0364	4.5183	3.175	4.3492	5.4714	5.2302	4.0383	4.1855	2.8047	4.9659	4.9447	4.2347	4.0576	3.991	6.4483	3.4543	5.4337	0.66629	5.7231	5.9534	4.4892	1.8062	2.507
-10.035	-9.9502	-10.921	-8.4458	-8.6599	-8.5912	-9.338	-10.471	-9.7884	-8.3048	-8.5346	-8.5441	-9.8367	-9.6423	-9.6396	-11.214	-7.9308	-8.3215	-8.786	-6.3596	-8.6505	-8.2204	-9.5962	-11.341	-9.7629	-9.2306	-8.7299	-10.738	-7.4457	-8.7017	-9.0182	-9.8483	-9.2553	-9.4891	-10.136	-7.7761	-10.005	-9.8298	-9.8104	-7.4257	-9.8101	-8.4054	-7.2404	-7.7989	-8.9271	-8.6601	-10.065	-8.3752	-6.9886	-8.7648
-9.5106	-11.223	-9.5934	-8.9972	-8.0552	-10.025	-5.8404	-11.76	-9.1016	-10.032	-10.601	-8.6504	-9.631	-9.8067	-8.069	-10.659	-10.044	-7.7872	-9.149	-8.5198	-10.128	-8.7087	-10.742	-12.337	-9.7946	-8.6713	-8.419	-8.0586	-12.596	-9.0816	-9.0461	-10.527	-7.9603	-9.0849	-9.5085	-11.208	-8.9962	-9.994	-8.8918	-9.8346	-8.1381	-6.8357	-10.073	-9.3657	-8.8827	-7.9312	-11.128	-9.1296	-11.446	-8.1167
-4.6956	-5.4286	-4.6356	-3.9291	-4.8414	-4.5648	-5.4593	-6.7531	-7.323	-6.0611	-6.1652	-6.5376	-6.261	-6.015	-4.9396	-4.5834	-7.638	-7.5411	-6.0784	-4.9634	-6.4139	-5.5183	-6.2298	-7.7527	-7.9098	-7.0953	-5.4728	-3.6608	-6.4383	-6.0933	-4.9261	-4.8348	-6.2289	-6.6752	-4.8565	-5.5901	-4.1985	-6.5391	-6.7344	-5.39	-7.6752	-4.781	-6.6111	-6.1571	-6.887	-5.4647	-7.3061	-5.0378	-5.5921	-7.096
-5.0509	-5.8735	-2.8006	-5.9329	-5.6223	-4.3807	-4.1483	-3.2154	-4.6563	-3.1946	-4.7406	-3.9335	-5.3886	-3.8338	-6.452	-6.4616	-6.5065	-4.5365	-5.618	-5.3464	-2.6398	-3.0012	-4.7757	-5.1015	-4.6019	-4.6278	-5.7865	-6.2726	-4.9951	-3.025	-4.903	-4.617	-3.3827	-6.709	-4.3186	-5.2351	-4.3542	-3.6859	-3.9492	-6.5517	-5.874	-5.3988	-5.9125	-5.4965	-4.9624	-6.2852	-3.326	-4.4232	-5.7843	-4.9236
-14.529	-14.206	-14.919	-14.425	-14.942	-13.598	-12.625	-15.336	-12.771	-13.362	-14.761	-15.331	-14.897	-16.742	-14.353	-14.678	-14.053	-12.348	-14.09	-13.896	-15.474	-14.181	-13.497	-16.238	-17.304	-13.128	-14.229	-16.577	-13.637	-14.194	-14.108	-15.723	-12.132	-12.64	-13.408	-13.673	-16.46	-13.726	-13.756	-13.935	-16.35	-16.861	-14.352	-14.711	-14.826	-17.467	-13.16	-16.803	-13.012	-15.49
4.4289	5.3862	4.4258	7.3672	5.2123	2.8806	7.9432	4.2579	4.2072	6.0652	4.5259	6.1999	7.2013	6.4797	3.9083	3.9714	4.7223	6.1149	4.529	5.0986	3.971	6.1815	6.0211	3.1876	2.983	4.0904	6.2348	2.4421	5.6691	5.5546	6.3155	5.2615	3.804	8.0662	6.9891	4.7325	5.8392	3.4509	4.193	5.1027	4.6379	4.0594	5.7937	3.571	5.8075	4.4422	5.7923	4.762	7.9862	5.568
3.4822	6.1326	4.6426	4.0026	4.9183	4.1052	3.95	6.1052	6.2365	3.2423	3.8174	4.8129	5.3421	4.5271	5.07	7.7597	5.9139	3.8204	5.9816	3.1991	5.8747	5.4204	5.2192	3.9104	6.1069	5.5399	8.0629	3.686	8.2991	6.7781	5.3767	6.0966	5.8817	3.3501	4.6362	3.871	3.5708	5.5584	4.9715	1.3102	5.7283	5.5091	6.9995	5.812	4.5749	4.4381	3.2831	5.0355	5.8891	5.0041
-2.1177	-4.8815	-4.5681	-2.8298	-1.9225	-1.2439	-4.3823	-5.9259	-3.3956	-4.0733	-0.77006	-3.464	-2.7223	-3.4613	-5.0782	-4.153	-1.5128	-4.3382	-3.5529	-3.4749	-0.4415	-3.2296	-1.7003	-4.7164	-3.2921	-4.3432	-2.2904	-1.468	-3.6454	-1.3448	-5.4513	-1.5662	-3.1147	-4.7184	-2.4508	-4.2866	-0.52876	-5.5392	-2.1134	-4.5361	-2.5672	-2.8445	-4.7608	-3.549	-2.3081	-3.3908	-5.0374	-2.1071	-1.2356	-3.9639
-1.4212	-0.70807	0.21242	-2.658	-2.3175	-0.55591	-2.8472	-1.759	-0.55372	1.9563	-0.15693	-1.1238	-1.9684	-1.9103	-1.8731	-1.8778	-0.80546	-0.28352	-0.28768	-2.2459	2.6072	-0.63207	-5.4027	-3.0826	0.43085	-0.36072	-1.2866	-0.8765	-3.7375	-2.6346	0.79692	-1.0478	-1.5199	-0.40063	-2.1165	-1.6954	-2.755	-3.1718	-1.1777	-0.46369	-0.082035	-0.51891	-0.90698	-1.5013	-2.9232	-1.6373	-2.3292	-0.95265	-0.83085	-1.5188
-2.2016	-5.1052	-3.2292	-4.3491	-2.2778	-4.573	-3.1752	-2.6521	-1.6478	-3.4543	-1.9173	-4.395	-2.9803	-2.4051	-2.7493	-2.9462	-2.8875	-2.3612	-3.3184	-2.5321	-3.2703	-0.4618	-4.0755	-3.7203	-2.5956	-4.0227	-2.731	-0.96706	-0.45975	-2.7258	-2.1828	-3.8715	-3.149	-3.0827	0.3759	-2.9851	-3.8064	-4.2654	-1.7446	-3.7472	-0.7978	-3.2612	-3.4863	-5.556	-3.6249	-2.8214	-4.9773	-2.0843	-2.4279	-2.7727
-13.691	-13.516	-12.709	-12.967	-12.572	-12.587	-13.331	-13.308	-15.739	-10.607	-13.515	-12.904	-12.756	-12.226	-14.796	-12.324	-14.057	-14.701	-12.715	-14.576	-14.017	-12.882	-13.226	-13.903	-11.418	-12.694	-12.088	-14.03	-14.346	-12.853	-12.199	-14.32	-12.565	-13.028	-13.439	-11.745	-10.891	-14	-12.865	-13.965	-12.957	-14.096	-12.93	-12.589	-11.39	-12.473	-13.023	-17.031	-15.791	-13.837
-3.1214	-2.2216	-0.35367	-0.19681	-2.2392	-2.4744	-0.7132	-1.1199	-1.3767	-2.3873	-2.3544	-1.701	-1.3917	-0.66745	0.63322	-0.5648	-0.62647	-3.8876	-0.78439	-1.6659	-2.2507	-1.7126	-0.65671	-2.4039	-4.093	0.72568	-1.2988	-2.4133	-2.2315	-1.3024	-0.74226	-0.92914	-1.6175	-0.43624	-0.30272	-2.0615	-1.3582	-3.1142	-2.3382	-0.67495	-1.628	-2.5687	-2.6067	-0.75272	-0.52975	-1.0796	-2.4065	-0.52163	-2.582	-0.042825
6.8332	5.8492	9.0073	7.6415	5.2773	5.7837	4.9461	5.8903	7.1547	8.2692	5.5689	6.8118	5.2417	6.6544	4.7739	6.7391	6.571	6.4517	5.0753	5.5544	6.0638	6.6544	9.8771	6.3167	6.0476	7.0686	6.3484	7.2048	7.6096	6.9879	6.7226	7.8786	6.6273	7.3026	3.2965	6.2751	6.3118	6.8926	5.2874	6.1973	9.4733	6.5299	5.8204	7.0184	5.4622	5.6673	5.9492	7.5225	5.7235	8.0223
-14.99	-13.218	-14.798	-15.003	-16.026	-14.128	-11.948	-12.396	-15.675	-14.867	-13.751	-16.572	-14.639	-14.684	-14.101	-13.414	-17.214	-13.855	-13.276	-14.753	-14.537	-13.852	-13.214	-13.483	-16.825	-13.008	-12.744	-14.588	-16.657	-13.035	-14.255	-13.819	-18.48	-15.962	-14.185	-14.485	-13.801	-16.291	-16.221	-16.105	-14.447	-13.386	-16.706	-13.623	-15.806	-13.42	-15.28	-13.55	-13.614	-15.077
-1.5539	0.55886	-1.2509	-0.50386	-0.58379	-2.3813	-1.6035	-1.1283	-2.3367	-2.9979	-0.20569	-4.0013	-2.2075	-2.6542	-2.8632	-1.6388	-2.0258	-0.52478	-2.0383	0.45446	-3.4717	-1.2377	-1.578	-3.6146	-1.1737	-1.8712	-2.12	-1.2642	-0.92747	-4.4998	-0.54291	-2.8301	-2.5901	-2.5104	-1.8833	-1.8515	-1.11	-1.5035	0.47973	-2.2462	-1.2682	-0.95467	-1.7094	-0.73269	-2.6398	-1.9264	0.14282	-1.7114	0.14325	-2.4226
-7.9249	-8.2914	-11.69	-7.3601	-7.3403	-8.7141	-7.4429	-9.0339	-8.1378	-10.31	-7.2487	-7.9445	-5.9015	-7.3505	-7.8592	-6.5942	-8.5277	-6.4915	-8.9378	-5.4148	-8.5382	-9.2458	-5.7547	-10.437	-7.2709	-7.7214	-7.6878	-9.1802	-8.625	-10.325	-8.9209	-8.7346	-7.7471	-8.9629	-8.8815	-8.3488	-7.0148	-8.5931	-8.3766	-6.0186	-7.7966	-7.8147	-6.5404	-7.6037	-7.3658	-6.5954	-7.463	-9.1784	-8.216	-6.7575
-16.14	-11.945	-14.101	-12.765	-11.23	-15.325	-14.45	-14.899	-13.634	-11.201	-14.351	-10.998	-13.203	-10.614	-11.719	-14.067	-14.944	-11.686	-12.939	-12.427	-11.721	-12.634	-12.006	-11.092	-14.368	-13.215	-13.005	-12.302	-12.993	-9.9703	-14.27	-14.42	-12.388	-12.129	-15.145	-14.701	-12.143	-13.155	-13.443	-11.754	-11.152	-12.677	-11.584	-13.145	-12.245	-12.343	-12.954	-13.483	-10.713	-13.82
0.35422	0.77937	-0.38283	-0.44538	1.7679	-0.39409	-1.576	-0.70219	0.6477	-1.4513	0.8234	0.14015	0.80712	-0.62171	0.79136	-0.43265	1.9042	2.9464	0.79574	-2.1228	-0.8796	1.8738	1.1521	0.28762	1.0796	-0.057932	2.308	0.69933	-2.2001	-1.191	0.78158	-1.3693	-0.28867	-0.50237	-0.94472	1.5445	0.052296	1.9608	0.17264	1.2058	1.3547	-0.79352	-1.4235	0.39628	0.70181	-0.75237	-1.6632	-0.34227	1.187	1.8035
-2.6673	-3.8359	-1.3207	-4.1189	-1.7605	-1.2663	-3.2332	-4.021	-1.3139	-5.0506	-3.3996	-2.3072	-2.4612	-4.4566	-3.7847	-3.8245	-2.5558	-1.925	-3.4535	-4.0071	-1.4032	-2.5044	-2.7148	-5.5421	0.80819	-2.9287	-3.4213	-1.3358	-1.597	0.8417	-3.1068	-3.8203	-1.7897	-4.3194	-2.5562	-1.8543	-1.8219	-1.2313	-3.2742	-2.9998	-2.4516	-1.9654	-0.78404	-2.7447	-0.60936	-1.5326	-4.2204	-2.3859	-2.5211	-2.8478
1.4657	1.3922	4.9362	2.0736	1.1417	3.8721	1.8576	3.5587	0.79562	2.2453	0.83856	1.7143	0.58226	3.0272	3.3561	2.9663	1.4075	1.9802	1.3912	2.9882	-0.065139	0.69369	2.8928	0.82503	0.34894	1.6194	2.9292	2.4943	2.1963	2.9476	0.61641	1.9692	2.0995	4.2913	1.7194	1.473	1.0229	2.8808	1.8239	2.95	2.3158	0.97964	1.8332	1.046	-0.35479	0.70067	-0.73697	-1.1909	0.34692	1.0374
-12.371	-13.042	-12.213	-11.807	-13.695	-14.416	-14.63	-12.709	-11.783	-12.17	-15.122	-13.462	-13.393	-12.037	-12.446	-13.018	-13.269	-14.771	-13.009	-13.181	-14.188	-12.195	-12.527	-14.109	-12.053	-13.411	-15.022	-13.495	-11.26	-11.384	-15.492	-13.801	-14.656	-13.761	-13.375	-14.877	-13.611	-14.022	-15.506	-12.282	-15.276	-15.456	-13.512	-13.362	-12.911	-11.244	-14.766	-13.548	-13.868	-11.05
-13.192	-9.7192	-11.935	-11.008	-9.5597	-11.769	-12.202	-13.935	-10.699	-12.433	-9.7532	-9.9329	-13.786	-10.776	-13.069	-10.194	-10.811	-10.28	-13.073	-11.02	-10.82	-8.4099	-10.303	-10.596	-10.836	-11.099	-9.9939	-11.172	-10.84	-9.9999	-12.024	-11.228	-10.494	-10.35	-12.908	-11.347	-12.458	-11.36	-8.1938	-11.29	-11.103	-10.254	-11.885	-7.3881	-7.9233	-10.02	-11.114	-11.153	-12.31	-10.813
1.6908	3.1427	2.7093	2.468	0.85369	3.3068	2.8149	2.4123	3.4956	1.9427	2.0996	1.4826	-0.31131	4.2975	1.4546	3.6265	2.6275	0.50195	2.0181	2.9256	2.1699	3.8646	4.3048	2.9941	2.6948	1.3471	2.5233	1.8702	3.3499	1.0978	2.1265	2.3705	1.0705	2.2714	3.358	2.4004	3.829	2.3806	2.442	3.6894	3.582	2.0807	2.9764	2.4982	-0.94545	2.045	3.6823	4.0252	4.204	5.8484
-9.5958	-10.185	-9.1869	-7.8842	-8.9289	-10.117	-8.1571	-8.9357	-11.633	-8.6023	-10.41	-9.7327	-8.1437	-9.2737	-8.6396	-10.745	-8.4883	-9.5884	-9.62	-9.6329	-11.207	-9.8479	-9.8674	-7.515	-6.3717	-8.5343	-9.02	-10.782	-9.4028	-12.118	-7.4566	-9.3735	-8.8542	-9.1884	-9.7412	-9.6893	-12.088	-10.575	-9.9169	-8.1971	-9.2449	-8.9112	-9.1151	-10.946	-8.7681	-9.2568	-9.2565	-9.7124	-9.645	-10.236
-2.641	-3.3776	-6.8922	-4.843	-3.6482	-4.8035	-4.7486	-4.2418	-5.775	-7.4925	-1.7838	-5.1325	-3.8336	-3.5725	-4.1267	-5.962	-2.9134	-4.8833	-5.8316	-2.6395	-6.8405	-4.1463	-4.863	-3.7377	-4.9914	-4.2769	-4.8266	-3.159	-3.6146	-6.4527	-4.9392	-6.7568	-4.7127	-4.4543	-5.7063	-6.6625	-4.5446	-4.0284	-4.0699	-4.7445	-5.4927	-4.4011	-4.4587	-2.5921	-7.1591	-5.9838	-4.7212	-4.7052	-5.6707	-1.7325
-10.334	-11.638	-11.771	-12.597	-8.2627	-11.956	-10.793	-10.904	-10.194	-11.049	-10.747	-11.331	-12.262	-10.879	-11.314	-10.972	-11.383	-10.889	-11.381	-10.654	-11.362	-11.934	-10.724	-11.875	-11.305	-11.619	-9.3093	-12.384	-12.4	-10.129	-10.261	-10.669	-9.4601	-10.748	-10.409	-12.373	-10.047	-11.017	-10.164	-10.999	-12.354	-12.346	-11.077	-10.898	-11.527	-13.141	-11.841	-10.226	-10.85	-12.925
-4.1701	-4.4875	-4.2393	-4.7762	-5.4518	-4.8027	-7.7383	-4.4065	-6.8166	-6.5751	-4.4033	-5.6132	-3.5163	-3.4168	-3.9395	-5.8108	-4.9153	-6.4285	-4.1398	-4.8775	-5.5086	-5.8879	-4.9642	-4.7578	-5.1802	-4.8496	-5.4355	-6.8593	-5.902	-4.6292	-4.3506	-5.2181	-6.2684	-4.5038	-4.2985	-4.4453	-4.6018	-6.3449	-5.8315	-5.5649	-6.2928	-4.3763	-6.3419	-5.7375	-5.1862	-3.3863	-5.4853	-4.1076	-4.575	-3.8718
12.615	11	10.681	10.52	11.123	9.0506	8.8766	10.843	8.5622	11.048	11.055	11.547	9.4445	10.275	9.1306	9.1205	10.622	9.0707	10.451	7.5292	11.386	10.483	7.6902	8.4712	11.261	8.6623	8.8586	8.7791	9.3406	8.5948	9.9439	7.1284	10.752	9.1279	9.601	10.751	8.1815	12.923	10.407	7.9747	9.7071	9.6851	8.12	7.8043	11.868	9.9192	10.66	9.5415	11.186	10.495
-15.283	-12.895	-14.091	-13.798	-12.759	-14.467	-13.482	-13.818	-12.306	-14.946	-14.79	-13.489	-12.432	-12.561	-14.813	-13.141	-12.908	-13.707	-15.081	-13.08	-12.34	-16.297	-16.532	-13.324	-15.268	-13.786	-12.367	-13.557	-15.39	-12.642	-14.096	-13.585	-14.489	-13.67	-14.757	-16.201	-14.889	-13.72	-14.986	-13.518	-14.425	-14.915	-14.669	-12.112	-15.599	-15.202	-12.903	-16.647	-12.839	-15.684
-6.0686	-6.0691	-4.1097	-7.0681	-5.8967	-5.923	-4.8729	-5.5954	-7.9731	-6.3082	-6.2536	-5.9749	-5.3666	-5.6504	-3.2996	-5.4212	-3.8216	-5.2629	-7.2542	-2.4864	-7.8729	-6.5703	-5.6531	-6.0213	-8.4174	-6.1959	-6.9747	-5.87	-7.5467	-6.0516	-5.287	-5.3609	-9.3756	-5.8253	-5.0751	-5.8235	-6.0809	-4.9517	-5.8561	-5.3906	-7.6393	-6.2085	-4.8553	-4.1534	-2.7834	-3.8834	-5.4401	-5.3678	-4.6751	-6.1201
-0.65469	0.90706	-1.4299	-0.37702	-3.5243	1.3761	-2.7409	-1.1895	-0.43898	-2.2306	-2.1045	-0.78737	-1.707	-2.5017	-1.5173	-2.3953	-3.7773	-0.97441	-3.0097	-2.5686	-2.1485	-1.9485	-1.1905	-0.045532	-3.2289	-2.21	-2.0907	0.57279	-1.4333	-1.4576	-2.5803	-1.3461	-1.3535	-1.6122	-2.6292	-1.3057	-1.2221	-2.6199	-1.4483	-1.9052	-0.83642	-0.64358	-2.2459	-0.99958	0.047065	-1.5997	-2.4385	-2.835	-1.15	0.097532
-9.1835	-11.027	-8.7143	-10.099	-8.9176	-11.136	-9.817	-7.9602	-10.337	-7.3041	-9.2039	-12.173	-7.528	-9.821	-7.7083	-11.007	-9.3002	-10.366	-8.4672	-9.8435	-11.292	-5.2888	-10.263	-11.081	-9.0686	-9.5615	-10.68	-9.4881	-8.5776	-9.4451	-8.2616	-9.1229	-7.2344	-11.498	-9.1558	-9.585	-12.229	-6.713	-7.6675	-11.371	-10.714	-9.3306	-10.566	-10.352	-11.071	-9.2928	-8.1436	-8.9323	-10.405	-8.4246
-0.07638	-2.0193	-3.0342	-1.3468	-0.16134	-0.69536	-3.5604	-2.2661	-2.1916	0.38754	-1.1888	-0.36135	-0.48144	-1.359	-3.9755	-0.15354	-3.2976	-2.6386	-1.2064	-0.89718	-2.0009	-1.2195	-1.1099	-2.2517	-2.5398	-2.331	-3.0928	-1.6396	-3.5018	-4.4226	-3.3758	-0.31765	-3.4052	-2.4887	-2.6769	-0.48036	-2.6985	-1.9647	-1.7282	-2.7412	-1.9771	-0.11041	0.50407	-1.7578	0.20895	-0.33426	-0.79036	-1.8715	-0.91571	0.24303
-21.012	-21.592	-20.347	-25.299	-23.432	-22.465	-22.067	-21.526	-24.092	-20.886	-23.218	-22.311	-23.646	-24.77	-22.387	-21.226	-21.776	-26.116	-20.475	-21.739	-22.262	-22.06	-21.622	-22.837	-23.945	-22.781	-21.264	-21.614	-21.5	-22.464	-22.335	-20.739	-22.647	-20.912	-21.765	-23.442	-21.922	-20.533	-22.92	-22.647	-22.737	-21.989	-22.122	-20.408	-21.922	-19.917	-21.329	-21.815	-24.004	-24.152
6.0475	5.1	7.2777	3.8139	5.8208	4.7131	4.6253	5.7644	7.4712	4.1614	4.9421	6.877	6.3872	5.5645	5.1432	5.2151	7.1485	5.7335	4.262	6.6724	4.6561	5.4894	2.4339	5.8963	5.0663	5.1763	3.5996	4.9801	4.3984	6.1926	1.8209	5.0631	5.8688	7.2495	6.458	5.6103	7.3539	5.8713	4.496	7.225	4.1128	7.1533	5.1224	5.4483	5.7047	8.094	8.6198	6.9417	4.0261	5.9631
-1.0487	-0.87527	-1.4186	1.2354	0.80713	0.90772	2.8273	4.3906	0.085693	2.0234	-0.69179	1.3126	1.5532	0.09206	-0.21734	1.0427	0.95426	0.22918	0.88898	1.9192	0.62211	1.9684	0.61555	1.4767	0.31966	0.61697	-2.1512	1.1672	0.6347	0.74661	-0.31317	-1.0256	1.247	2.1724	-1.066	1.6096	-1.037	-0.85768	2.351	1.1601	0.34742	-0.31014	-1.5229	-1.1384	2.1079	0.87779	-0.87124	0.74856	3.0202	0.080794
-2.2974	-2.4205	1.74	-2.251	-1.3887	-0.11344	-1.921	-2.5994	-0.57682	-1.6046	0.6862	0.9206	-3.232	-1.6412	-0.34242	0.012531	-2.2071	-1.6728	-0.79481	1.5174	-2.8491	-1.4951	-1.2395	-1.7796	-5.3444	0.43403	-1.0857	-0.68808	-1.4989	-2.3991	-0.70553	-0.35864	-1.6413	-1.718	-0.95116	-2.0042	-1.7544	-2.5682	-0.1307	-0.15632	-2.2786	-1.7364	-0.21578	-1.698	-1.5378	-1.1673	-1.3346	-3.0063	-0.25062	-2.507
-18.934	-23.217	-22.611	-20.405	-19.28	-23.592	-24.087	-20.977	-23.081	-21.35	-24.968	-22.026	-22.87	-21.809	-20.636	-21.554	-21.43	-19.434	-22.827	-22.078	-21.328	-23.323	-22.055	-23.744	-20.255	-20.879	-24.171	-20.111	-23.637	-21.431	-23.117	-21.211	-22.983	-23.239	-22.447	-21.249	-20.631	-19.146	-22.173	-21.004	-22.972	-24.36	-24.674	-23.333	-24.224	-21.22	-21.521	-23.019	-21.025	-22.957
-7.373	-7.7512	-6.7737	-5.8347	-5.9144	-5.6489	-6.1363	-7.0578	-3.3441	-4.7115	-5.4917	-5.3442	-4.9091	-6.7633	-4.4648	-7.7404	-3.8287	-5.7014	-8.4627	-6.1475	-5.6815	-5.6488	-3.8639	-4.2256	-5.6115	-5.8658	-5.6477	-6.1974	-6.8	-6.8445	-5.9681	-4.0301	-6.529	-4.1338	-6.873	-6.1628	-4.292	-4.7998	-6.3743	-5.7268	-5.0119	-2.7296	-5.2185	-7.2566	-5.7607	-4.2632	-5.1812	-6.2179	-7.1016	-3.4137
-12.726	-11.395	-11.161	-11.268	-11.96	-11.971	-10.488	-10.623	-10.662	-10.271	-13.296	-12.023	-10.577	-13.499	-13.103	-11.097	-10.783	-9.3187	-10.278	-11.123	-10.52	-11.191	-10.138	-12.24	-12.504	-12.137	-13.227	-10.733	-11.23	-11.755	-11.78	-10.547	-11.301	-8.5392	-10.13	-11.427	-11.962	-11.263	-10.46	-12.926	-10.18	-12.08	-11.215	-10.02	-12.647	-12.361	-11.814	-11.965	-11.218	-11.217
-5.3473	-5.345	-7.1016	-5.1615	-4.4881	-7.1017	-2.8311	-5.928	-4.7371	-7.5632	-7.9834	-4.6719	-4.2538	-6.4593	-4.237	-7.0394	-4.4682	-6.0894	-5.145	-5.3784	-5.096	-6.2598	-4.8853	-6.4591	-7.3488	-3.6454	-5.5275	-4.1818	-5.341	-7.0666	-6.8209	-6.9522	-6.5914	-5.5447	-8.6705	-6.0024	-6.0266	-7.2416	-4.4781	-6.4889	-2.8212	-4.1318	-3.3929	-5.3996	-3.9321	-5.1929	-6.7355	-4.2565	-7.9267	-6.0362
-1.1212	0.012072	-2.5169	-1.8195	-3.262	-0.50342	-2.0604	-0.88239	0.007947	-1.9613	-0.9823	-0.17956	-0.012875	-1.9778	-0.35315	0.6596	-0.83519	-0.20601	-0.68686	2.6592	-0.33955	-1.5357	-1.5346	0.22554	0.1352	-0.70856	1.5654	-0.60236	-0.27833	-2.0018	0.082067	1.4308	-0.23964	-2.3538	-0.67861	-1.4867	0.26564	-0.69634	0.77324	-2.6145	-2.0254	-0.87382	-1.2689	1.7755	-0.52944	0.88435	-1.3291	1.6335	-0.96963	0.8248
-2.1894	-2.1166	-4.7458	-2.7915	-2.2256	-3.0406	-0.88606	-2.9973	-4.2583	-3.7018	-2.853	-2.2709	-2.7327	-1.4164	-3.1155	-2.3706	-2.7382	-3.8117	-2.8088	-4.4593	-2.6091	-4.6528	-3.3908	-4.4828	-2.4229	-2.4692	-3.8832	-2.8328	-2.7833	-2.6124	-1.9165	-2.8568	-2.3877	-2.376	-1.2685	-2.4282	-0.74563	-1.8941	-0.92912	-0.50095	-2.7401	-2.6153	-3.4277	-2.4282	-2.6317	-3.0513	-4.1096	-2.4417	-3.0637	-1.9828
-1.6758	-1.9571	-2.9427	-3.9618	-4.0687	-3.6548	-3.3477	-3.9612	-4.2302	-2.9076	-2.4202	-4.1013	-3.3044	-0.28459	-0.51319	-3.1083	-2.4366	-1.8981	-1.3938	-1.1612	-3.4148	-3.7809	-3.716	-5.8247	-2.9551	-3.6218	-5.0519	-4.6515	-2.3299	-1.8761	-1.9637	-3.3652	-5.1394	-5.9102	-1.1398	-4.2787	-2.2319	-5.4072	-2.8262	-2.6757	-5.0145	-5.0756	-3.6671	-2.4774	-5.7869	-1.044	-3.6091	-3.3657	-4.1219	-4.0355
-5.1371	-5.8658	-7.342	-4.979	-6.6095	-5.6996	-7.7427	-6.3502	-6.9565	-6.9547	-6.7233	-6.275	-5.3673	-7.1591	-5.9022	-5.1183	-5.329	-5.6502	-9.5652	-6.1843	-6.0508	-7.1125	-4.7269	-6.3727	-8.5413	-6.1978	-4.7427	-5.1312	-6.4481	-5.7879	-7.1049	-5.8075	-8.2451	-8.5953	-7.9164	-5.3499	-7.0179	-6.0872	-7.2735	-4.6535	-7.0049	-8.9938	-6.8995	-5.0487	-7.1054	-6.8913	-7.2507	-5.3794	-3.6584	-5.418
3.3116	4.7708	2.5291	0.61351	5.6153	3.4869	2.2621	2.6357	1.6238	1.7252	1.9274	4.0099	4.0385	1.896	1.9833	4.3907	2.3695	2.0226	3.5907	2.2573	5.3037	2.7009	5.4421	2.7337	3.0564	2.4158	2.4708	2.317	2.8662	1.7275	5.9707	3.7008	2.3586	4.7259	1.9471	2.866	-1.3677	2.4129	3.0499	2.6924	2.8317	1.5096	1.8313	4.3049	3.2772	1.9252	4.5442	3.2022	4.1024	2.8486
4.0742	1.6617	1.8728	0.63048	2.2164	1.5821	5.0078	1.8192	4.4835	4.9045	3.6852	3.2777	3.635	2.94	1.9313	4.2896	2.6603	1.5787	2.7052	1.4743	1.6195	1.8638	0.14008	4.3178	2.6309	3.5769	2.9325	0.874	2.7453	0.14064	2.503	1.642	2.3384	1.2854	2.4246	2.984	3.3023	2.7502	1.5606	2.4691	3.0299	5.5259	1.3003	3.1227	3.89	2.536	2.6581	3.0879	5.9264	1.6792
-12.113	-13.398	-13.239	-13.94	-12.486	-12.725	-13.591	-13.19	-13.479	-11.992	-13.221	-11.358	-11.877	-11.124	-13.74	-14.238	-13.148	-13.828	-12.041	-13.284	-16.06	-13.578	-13.835	-12.762	-12.834	-16.33	-10.694	-14.533	-13.132	-12.975	-10.92	-13.378	-14.204	-12.992	-15.255	-12.902	-14.368	-14.085	-15.208	-12.674	-12.389	-12.65	-12.683	-12.006	-13.707	-14.269	-11.998	-12.945	-12.922	-13.695
-14.027	-12.775	-13.442	-15.35	-16.093	-16.301	-13.136	-13.229	-13.092	-12.981	-12.945	-10.681	-13.787	-13.506	-13.224	-12.008	-13.043	-11.467	-12.107	-11.957	-13.083	-14.655	-13.889	-13.006	-14.065	-14.392	-12.759	-12.452	-12.1	-13.097	-11.791	-11.582	-12.836	-16.907	-15.007	-11.943	-12.299	-13.644	-12.03	-12.205	-11.085	-14.005	-12.422	-12.05	-13.78	-13.248	-14.598	-15.475	-14.597	-12.663
-12.633	-11.59	-13.381	-11.583	-15.016	-13.04	-14.04	-13.15	-13.749	-13.265	-13.654	-12.837	-13.211	-13.454	-13.546	-12.388	-14.003	-12.924	-13.424	-12.094	-15.812	-14.129	-13.736	-11.976	-14.238	-13.469	-11.909	-11.865	-12.998	-14.572	-13.517	-13.948	-12.234	-12.914	-10.334	-15.243	-15.631	-13.139	-13.292	-12.538	-13.05	-10.647	-12.806	-14.27	-10.958	-12.461	-11.946	-13.02	-12.64	-14.183
-3.1609	-3.2534	-3.8757	-4.0087	-0.73846	-3.3227	0.18764	-1.3679	-2.1893	-1.6937	-3.5601	-3.9836	-2.7633	-2.227	-3.3629	-1.1349	-4.472	-2.2518	-2.9725	0.47978	-0.83389	-2.543	-2.5032	-1.8736	-0.80032	-3.5455	-1.4849	-3.8898	-2.293	-3.4486	-2.6575	-3.7157	-3.5942	-0.91486	-1.2063	-1.1	-1.9333	-3.5978	-1.5827	-4.2075	-1.9668	-1.9087	-1.3475	-1.4137	-2.6463	-2.5141	-3.0915	-0.78426	-1.4046	-1.2103
-21.794	-22.497	-23.784	-23.468	-23.33	-21.988	-21.167	-20.51	-21.914	-21.714	-22.653	-22.828	-21.125	-21.607	-21.185	-21.688	-21.777	-22.556	-23.062	-21.223	-22.421	-22.619	-24.164	-22.012	-22.241	-20.096	-22.603	-21.396	-21.405	-22.189	-22.557	-22.725	-21.153	-23.453	-20.001	-22.173	-23.126	-22.621	-23.23	-23.001	-22.772	-21.923	-20.492	-22.299	-22.031	-22.874	-21.175	-21.98	-21.112	-23.483
-5.5492	-4.9292	-4.7774	-2.7801	-3.8043	-5.1422	-4.2128	-4.8611	-6.6992	-3.052	-3.9729	-5.74	-5.1661	-4.8822	-2.6131	-4.8923	-2.6914	-7.3207	-4.2102	-5.6587	-4.2097	-7.3698	-4.7862	-4.4992	-3.4183	-5.5222	-2.8148	-4.7876	-6.2274	-6.3514	-3.9049	-6.6041	-3.5124	-6.9049	-7.2624	-5.5012	-5.1684	-7.221	-4.5196	-4.5984	-2.2585	-5.7162	-5.6591	-5.2049	-5.4534	-4.9109	-4.1777	-3.789	-5.5499	-5.7405
6.4521	3.7565	6.6511	4.139	2.5942	3.017	6.315	4.5479	7.6485	7.9145	3.5138	5.9038	5.4645	4.5596	5.3383	5.4912	3.2707	4.0728	4.7705	3.2607	5.7595	6.786	6.8846	4.465	5.0086	5.4658	4.8097	3.8464	3.911	5.706	5.1843	4.3558	4.1053	4.553	3.8566	4.7171	6.2145	5.3954	4.9596	3.3124	3.0834	3.9133	4.7792	4.7449	5.2182	4.5636	3.3412	5.1119	6.6236	6.6536
-3.7978	-4.6476	-3.9783	-3.3181	-3.4947	-1.3572	-3.7142	-1.7689	-2.1861	-3.144	-5.4789	-3.7042	-3.7884	-4.4263	-2.4284	-4.5372	-3.0122	-2.6598	-2.9684	-3.0595	-4.1393	-1.2675	-4.1797	-4.0044	-2.3154	-0.25626	-2.8258	-0.7877	-3.2811	-4.0308	-2.7378	-3.7357	-2.7079	-3.4023	-1.9263	-3.3471	-3.8115	-4.3462	-3.0047	-4.9226	-2.751	-3.7619	-3.1618	-1.7166	-3.7429	-4.2275	-2.7768	-3.4415	-3.5288	-3.759
0.58106	-0.077252	-0.77329	0.11801	-0.52063	0.82761	0.80374	-0.42106	3.3643	0.10727	-0.62296	1.3899	-0.19538	1.4374	1.3246	1.8542	1.1042	2.5252	3.2999	-0.82399	3.3959	0.89353	1.0506	0.23577	1.882	-1.2174	1.1103	0.66404	-0.072564	1.6972	3.1575	1.4099	1.1972	-1.0007	1.2076	0.4693	0.15125	-0.96174	1.4532	0.097502	0.64077	-1.9831	0.074681	0.42774	0.067754	0.025587	2.0141	-0.11009	-0.49545	0.49796
-9.4663	-11.664	-9.0306	-11.512	-9.6812	-11.343	-11.235	-13.206	-11.69	-7.869	-11.647	-9.8635	-12.228	-12.603	-9.6186	-9.1041	-11.971	-9.9386	-11.822	-11.66	-10.267	-10.252	-13.551	-10.683	-9.7075	-8.9215	-8.8494	-12.058	-11.063	-9.2524	-11.004	-10.14	-11.006	-11.673	-11.706	-11.518	-11.172	-9.9336	-13.049	-11.402	-9.0555	-11.979	-11.457	-11.956	-9.9986	-10.404	-11.669	-10.285	-10.7	-9.2563
0.647	-0.75513	2.4191	-0.65223	1.7915	0.55147	-2.1766	-3.3708	1.1531	0.20547	1.1708	-0.88052	0.97958	-0.77283	0.50191	-0.0066505	-1.0016	1.2113	0.87249	1.4925	2.1342	-1.2896	-1.0129	0.7979	0.84143	1.2494	-0.47541	2.8455	0.95035	-1.8026	0.26648	-0.77811	-0.12122	1.1653	-1.5096	-1.3905	-0.34937	1.5244	-2.3889	-0.25284	-0.39962	-1.5126	-0.22193	-0.7593	-0.51176	0.57687	0.824	-0.28348	0.52421	-0.39619
-3.2319	-2.2084	-2.8965	-3.7943	-0.25693	-2.197	-3.9785	-6.277	-3.4613	-2.4473	-3.2939	-4.6531	-4.0137	-4.5437	-4.5438	-3.9418	-1.8378	-4.7087	-2.7764	-2.0545	-5.4933	-4.0406	-4.1529	-1.7535	-3.7367	-3.5278	-3.9606	-6.6885	-3.8072	-5.2128	-3.1514	-3.3928	-5.7939	-4.1039	-2.256	-3.5115	-4.4707	-2.7928	-3.4922	-4.095	-2.2258	-4.5769	-3.1974	-2.2147	-3.6905	-4.8947	-1.6888	-2.5451	-5.3054	-3.7146
-6.1472	-4.563	-0.69231	-1.6198	-2.6714	-4.7111	-3.4992	-2.4878	-3.0815	-3.7652	-3.2598	-2.6884	-2.9912	-5.0125	-4.4962	-1.8745	-4.113	-2.7326	-4.3945	-3.0571	-2.9438	-2.0538	-7.1467	-2.8288	-4.3556	-2.8071	-5.5577	-4.3248	-4.3447	-4.6745	-7.4232	-3.7732	-3.6295	-3.7325	-3.9505	-5.506	-5.2034	-4.3143	-2.6141	-4.6044	-4.3148	-1.7045	-5.0357	-2.8631	-4.006	-3.4807	-4.5974	-1.6257	-2.3534	-4.189
-13.193	-12.374	-10.284	-13.93	-13.578	-14.39	-11.972	-13.605	-11.21	-11.671	-14.231	-14.075	-12.702	-13.183	-13.088	-11.401	-16.245	-14.229	-13.66	-11.607	-12.378	-12.024	-13.112	-14.48	-15.26	-14.303	-10.261	-13.634	-11.806	-10.496	-11.791	-14.011	-16.548	-12.224	-15.355	-12.777	-14.695	-15.251	-13.751	-15.712	-13.621	-14.304	-13.12	-11.478	-14.223	-15.317	-12.879	-13.896	-12.248	-13.516
-3.2489	-2.7543	-2.6697	-4.2445	-4.0513	-3.1992	-3.0833	-3.0006	-4.488	-2.9839	-2.874	-5.4013	-6.6453	-3.5954	-4.6505	-5.5942	-4.0652	-4.2906	-3.885	-3.0167	-2.8666	-3.073	-2.1248	-2.1529	-5.8595	-2.1636	-3.4675	-2.6408	-4.1228	-6.6711	-2.6051	-2.4883	-3.0203	-4.6219	-4.6593	-1.4297	-4.0189	-4.7251	-4.9431	-5.7808	-4.9853	-1.8915	-1.3885	-1.3856	-1.3809	-1.9991	-3.1651	-3.8226	-3.1196	-3.7203
-9.0677	-8.3643	-7.1665	-6.4189	-8.654	-10.923	-8.3845	-6.8815	-9.4223	-7.6814	-7.8615	-8.2445	-6.6986	-9.4406	-8.5965	-10.382	-8.1641	-8.5298	-8.5671	-9.259	-9.1995	-8.9825	-7.8611	-7.2377	-8.9335	-9.0888	-6.7832	-7.7366	-8.5653	-8.4035	-10.907	-9.8896	-7.1578	-10.157	-9.0084	-10.89	-8.1531	-8.8385	-8.7545	-7.9215	-9.4715	-9.709	-8.0882	-8.1101	-9.4597	-6.6545	-9.9501	-10.736	-8.4429	-6.943
5.8039	6.7634	5.6155	6.0089	8.1679	6.2155	6.8959	6.1437	7.282	5.3906	6.111	8.5505	7.8147	7.6416	6.0748	7.6146	7.3594	7.4164	8.4438	7.2183	5.2294	6.9718	6.971	5.7062	7.6456	5.4857	5.7606	4.7933	5.833	8.7416	5.7515	6.4897	7.7236	8.1111	7.3936	8.3795	8.265	7.3888	8.5208	8.9076	7.6984	7.3628	6.788	5.3961	4.8522	4.6648	5.3888	8.1528	7.1342	5.5557
5.471	7.3739	6.5298	5.8231	3.6398	3.5596	6.7495	4.2214	5.1277	4.5713	5.191	6.7965	5.8416	2.7443	2.2237	6.5416	6.2325	5.094	6.6485	4.304	2.3787	3.8667	6.8249	3.4032	5.8566	5.8135	5.3839	7.4428	6.7943	4.4761	4.1449	3.8704	4.5795	5.971	5.5182	4.3078	3.9258	6.05	3.3283	4.3052	6.2465	4.8657	5.5159	4.1325	5.7398	5.5114	5.0023	5.4675	5.2752	5.6265
-2.0499	0.17465	0.21161	0.63792	-2.5311	-0.11511	-2.3368	-2.1133	0.013212	-3.7181	-0.0037543	-1.7926	-0.36518	0.17817	-0.3629	-1.7356	-0.63408	-2.4608	-1.2572	-0.6039	-1.6244	1.8001	-2.3801	-2.5956	-0.96894	-0.78832	-0.66268	-1.6725	-1.488	-1.9348	-2.8137	-0.47029	-3.8331	-1.8516	-0.64229	-2.0115	-2.1441	0.65945	-3.0148	0.65544	-0.53659	-0.83369	-0.6178	0.45377	-2.9813	-2.1786	0.53495	-2.387	-1.6047	-0.17997
-22.312	-21.654	-20.886	-20.386	-19.759	-20.911	-20.311	-19.921	-21.88	-21.355	-21.629	-21.624	-18.23	-23.676	-20.757	-22.042	-22.059	-21.583	-21.77	-21.752	-22.386	-23.911	-22.375	-21.166	-24.655	-22.432	-22.314	-21.118	-20.838	-22.523	-23.679	-21.059	-22.989	-22.484	-23.858	-22.61	-22.818	-19.623	-23.122	-22.206	-22.441	-22	-20.204	-20.69	-21.912	-23.431	-24.642	-22.808	-22.679	-22.083
0.018097	-0.85681	0.80569	0.52941	0.99492	0.11289	-1.0105	0.29618	-1.6025	2.228	1.6926	1.4623	0.29372	-1.6562	-0.85914	1.7044	0.16753	0.78352	-2.451	-0.42485	1.4938	-1.7038	0.39618	-0.58781	0.23476	2.6392	-3.4559	-1.625	-0.93819	0.015675	0.24694	-0.56128	2.1919	0.075328	1.3163	0.97104	-0.60072	1.0873	0.79149	0.54593	0.0053706	-0.908	-1.4125	1.1951	0.027776	-1.4795	-1.2236	1.5141	-0.74349	0.15814
-2.7001	-3.4932	-3.4704	-5.4962	-3.3113	-4.294	-3.4072	-3.3116	-3.2201	-4.3556	-0.85987	-3.161	-4.9284	-3.4792	-2.6517	-3.4028	-4.1318	-3.663	-2.8063	-3.8269	-3.3351	-5.461	-3.5886	-1.8999	-2.8018	-1.0892	-5.1374	-3.6725	-1.0775	-4.9696	-2.1931	-5.0731	-4.8292	-3.3634	-6.1087	-2.9911	-4.8618	-2.6797	-2.7322	-5.2994	-5.5421	-2.9757	-6.0923	-5.4773	-6.7531	-2.3807	-1.1394	-4.0169	-5.8467	-2.6148
9.4938	6.8799	6.6275	7.673	3.7805	8.597	10.392	7.3943	9.0387	6.395	8.2155	10.727	8.3913	8.4904	8.5074	9.1631	9.3114	8.624	7.8158	7.4832	5.43	7.9543	7.7382	8.1946	5.1545	6.3113	10.181	7.2836	10.911	7.9047	8.2489	5.0448	10.324	7.7196	8.2889	5.5851	8.9927	9.0908	7.6641	8.7451	6.9646	10.327	10.098	7.9063	7.4212	8.4257	8.6922	8.0494	9.0972	8.9794
-12.267	-14.263	-13.572	-15.124	-15.318	-11.545	-12.079	-16.238	-16.29	-15.124	-13.127	-14.811	-15.188	-14.489	-16.538	-13.17	-12.936	-12.982	-13.823	-15.264	-14.606	-12.646	-12.421	-15.465	-10.463	-11.507	-13.955	-14.175	-13.766	-11.482	-13.371	-15.887	-12.096	-10.263	-13.325	-12.939	-13.26	-15.293	-15.482	-11.839	-15.696	-12.914	-13.88	-15.592	-16.94	-13.731	-14.788	-14.16	-13.337	-13.127
-0.4226	3.3704	1.0157	-2.3996	-0.10424	-0.65211	-0.87771	-0.79683	0.63731	-1.0012	-0.012486	0.50454	1.5216	-0.57387	1.4485	-0.29868	-0.72874	-0.48765	-0.82236	-0.55072	0.86468	-0.61185	0.6602	-0.71324	-1.5222	0.012846	-1.0235	2.9285	1.1837	2.8091	1.6356	0.30542	1.4259	-0.88447	0.14313	1.3862	-0.43282	-1.8959	1.0336	0.02705	-1.8539	-0.80842	-1.0264	2.7264	-0.55477	-0.11963	-0.22984	2.2756	0.77265	0.34087
-2.9189	-4.9938	-5.5643	-4.5624	-8.3636	-3.7792	-3.8016	-5.1225	-4.1224	-5.7673	-6.2432	-5.0173	-6.8281	-6.4054	-7.9512	-4.8985	-3.8819	-7.6895	-7.1506	-5.0135	-4.7893	-5.6806	-6.7827	-4.1851	-6.0418	-3.2547	-1.8804	-4.7134	-2.7422	-5.3289	-6.9547	-4.9039	-5.7114	-4.4181	-6.019	-6.8728	-6.0554	-5.2871	-4.0997	-4.9929	-7.3157	-3.5439	-4.4279	-4.5323	-4.4437	-3.6038	-8.3904	-5.5189	-5.9459	-6.0456
-11.538	-11.813	-13.597	-12.638	-10.567	-11.043	-10.67	-11.518	-9.8201	-11.278	-9.7438	-11.221	-10.535	-8.8639	-11.973	-9.9985	-11.047	-9.0068	-12.712	-11.705	-11.926	-13.126	-13.84	-11.488	-10.13	-10.166	-10.818	-10.433	-11.533	-8.6168	-10.08	-11.581	-10.123	-10.392	-10.656	-9.5436	-11.494	-11.933	-10.366	-10.371	-12.324	-10.903	-13.188	-11.268	-11.091	-9.2603	-11.06	-11.51	-11.749	-10.03
-3.8787	-4.1964	-3.9622	-2.942	-3.8929	-2.7088	-3.2286	-3.5462	-3.6347	-3.5428	-5.7913	-4.2253	-2.4038	-3.8828	-1.6773	-6.0347	-4.3297	-4.1332	-4.1828	-5.1795	-5.3792	-2.5976	-2.287	-4.4825	-1.3741	-3.6824	-2.6543	-5.1909	-2.62	-7.074	-5.6418	-3.2593	-3.3426	-4.8385	-4.2064	-4.5168	-4.5178	-6.0411	-4.382	-3.9102	-4.3083	-3.5387	-5.2349	-3.1418	-2.8554	-1.4124	-5.068	-3.6179	-3.9454	-3.5229
-24.535	-23.091	-19.589	-20.923	-22.776	-22.526	-25.025	-21.886	-22.263	-21.015	-24.431	-21.235	-21.839	-23.998	-22.492	-20.805	-22.541	-21.019	-19.886	-21.421	-22.174	-20.089	-22.491	-22.261	-22.825	-20.686	-21.383	-22.789	-22.662	-23.497	-22.244	-21.49	-21.839	-23.587	-22.429	-21.16	-22.496	-21.851	-23.203	-21.199	-21.332	-22.195	-20.947	-20.311	-23.529	-22.95	-22.565	-22.159	-22.204	-23.379
-11.799	-11.723	-14.055	-13.868	-12.666	-13.065	-11.994	-14.578	-13.337	-13.732	-12.907	-15.399	-11.874	-13.028	-14.532	-13.562	-10.871	-11.773	-11.369	-13.054	-11.589	-10.346	-12.754	-12.824	-12.971	-13.592	-13.733	-11.547	-13.505	-14.398	-14.703	-12.576	-12.643	-12.847	-12.88	-12.064	-15.715	-12.112	-13.806	-13.408	-15.14	-12.706	-12.077	-11.428	-11.652	-12.782	-15.425	-12.578	-12.268	-12.185
-13.101	-11.441	-15.226	-13.599	-13.554	-12.005	-15.253	-14.586	-12.362	-13.388	-12.218	-14.513	-17.46	-14.024	-12.479	-13.219	-11.794	-11.74	-12.881	-14.929	-14.646	-11.064	-14.918	-14.687	-13.232	-13.641	-12.966	-13.076	-14.213	-13.819	-12.898	-11.964	-13.109	-12.188	-13.482	-12.897	-13.868	-12.242	-14.231	-10.604	-14.538	-12.257	-11.336	-13.514	-13.132	-10.99	-12.866	-15.122	-13.042	-12.696
-2.1751	-5.2517	-4.6021	-2.466	-4.3638	-7.6368	-3.7385	-2.7378	-4.6647	-2.6955	-1.5993	-3.1356	-3.4664	-3.7556	-3.7068	-2.6074	-4.0986	-4.7859	-4.9712	-0.96657	-7.7253	-2.0569	-3.0861	-3.1849	-4.5286	-3.1018	-5.3991	-3.6696	-6.2734	-1.7886	-2.7948	-7.1194	-4.3256	-3.8568	-3.6777	-3.3743	-7.2681	-2.4927	-3.5149	-2.4907	-5.1201	-4.1513	-4.2641	-2.6958	-2.1187	-4.3605	-5.3296	-3.2376	-4.5052	-4.5754
3.8841	3.5037	1.8513	-0.14209	3.0003	1.9615	3.1955	1.2599	0.50451	0.83603	0.74924	1.8335	-0.73556	2.0014	2.0544	3.1853	0.23914	2.656	-1.7362	1.3956	1.6245	-0.22593	1.1137	2.7962	2.669	0.025496	2.6801	1.0732	1.8947	3.5451	1.9434	1.1563	2.1621	1.0754	-1.2179	2.4524	2.4207	2.1133	0.18167	1.031	1.6794	1.1816	-0.19364	0.62323	3.0281	2.0163	-0.86089	1.954	-0.06565	1.8085
-12.485	-10.196	-11.616	-11.661	-10.164	-13.257	-9.601	-10.617	-11.539	-10.927	-9.733	-10.74	-11.726	-10.253	-10.082	-9.6313	-12.718	-10.671	-8.6926	-13.195	-10.933	-9.8059	-9.9517	-10.397	-11.626	-11.284	-9.5956	-10.093	-11.232	-9.5273	-14.587	-13.363	-8.9667	-12.061	-11.693	-9.9892	-10.844	-10.715	-10.56	-7.8208	-11.646	-10.066	-11.946	-11.062	-11.25	-10.638	-16.11	-11.825	-10.911	-11.016
4.7961	7.3926	4.5472	6.4165	3.8254	4.7957	3.2579	4.5977	3.6818	3.5784	6.0802	4.2576	4.89	5.0468	5.9002	4.0696	5.3576	5.62	5.671	5.4402	4.54	4.1472	4.0157	6.0917	3.4527	5.1787	5.9043	3.7852	6.0272	3.1336	7.4522	3.235	2.9154	3.313	5.6793	3.8496	7.3976	4.4373	4.1453	7.3899	4.6887	5.2624	5.9936	7.3625	7.4538	5.2452	6.4627	5.718	2.4894	5.4886
0.14502	-1.8597	2.0786	-1.3237	-0.89914	-0.84663	-1.5972	-0.38147	-3.1205	-2.5956	-2.0551	-0.21836	0.39595	-2.343	-1.7187	-0.85474	-3.377	-0.65484	0.31248	-0.2562	-0.23694	-0.099257	-1.9164	-0.38852	-1.3678	-1.6425	-0.030703	-2.7572	-3.5826	-2.0766	-3.8191	-1.4337	-2.708	0.5678	-1.4506	1.2126	-0.80021	-0.68019	-0.39722	-2.7196	1.9793	-1.2513	-2.2961	-1.8321	-1.716	-2.5088	-2.2504	-1.4338	0.95541	-1.4222
-7.0957	-7.4253	-4.8498	-7.6197	-7.498	-7.7217	-8.2543	-5.7613	-9.8883	-7.8622	-9.073	-9.4361	-7.974	-5.2049	-7.5176	-5.8845	-7.0823	-6.191	-6.492	-8.4257	-7.302	-8.1923	-7.2591	-6.5448	-6.5274	-7.5097	-9.7023	-8.4206	-7.0134	-8.9972	-6.5866	-9.9809	-7.5891	-8.0687	-7.1076	-8.4327	-6.8805	-9.2323	-9.9086	-10.207	-8.8025	-8.88	-8.8479	-6.2678	-7.9636	-5.2376	-7.9357	-7.0763	-8.5893	-8.2388
-3.0212	-1.785	-2.8842	-2.2129	-2.5832	-3.5793	-1.901	-1.7165	-3.8216	-2.6708	-2.6961	-0.54839	-0.44556	-4.1189	-0.91764	0.46095	-3.2192	-1.1579	-2.3728	-2.0759	0.18189	-2.5101	-3.7771	-3.059	-2.2127	-1.3098	-2.0699	-3.6802	-2.6688	-2.5952	-5.0279	-0.69371	0.53248	-2.4594	-1.4865	-1.6142	-2.6744	-2.8299	1.2355	-2.6651	-0.37132	-3.8332	1.6331	-0.54689	-1.0455	-0.30583	-2.1884	-1.8177	-3.3493	-2.5075
-0.53331	-2.9118	-2.3057	-0.38912	-2.7409	1.2079	-2.0909	-0.95031	1.1179	-2.4372	-1.8591	-2.3077	-0.44071	-2.6251	-0.31768	-1.3118	-1.3242	-0.47423	-1.2943	0.84173	-0.6227	-1.7827	-1.8849	-1.048	-0.56631	-1.3733	-2.9785	-2.1173	1.4223	-2.6526	-1.425	-2.2866	0.071335	-0.81908	-0.35049	-1.4695	-1.5325	-2.1196	-3.8112	-3.1459	-0.48097	-0.87434	-3.9584	-3.0976	-0.24558	-1.9826	-0.88863	-0.38517	-1.833	-1.5087
0.43719	2.2518	0.26006	0.92924	4.3766	1.8449	1.7676	1.5145	1.9352	1.9161	3.0083	2.4267	2.6273	0.46098	2.1329	2.265	2.6737	2.3792	0.033826	3.2284	2.4602	2.5741	1.4596	0.7753	0.49703	0.89179	0.68667	3.2011	1.1922	1.4707	1.935	0.97896	0.68394	1.6424	3.3788	1.7322	1.1829	3.0134	3.5918	3.4383	1.5616	0.53784	3.715	0.11961	3.6458	1.2419	1.7158	3.1565	2.6187	0.68693
5.8098	2.4553	2.7204	5.2221	3.455	6.5111	6.7011	5.1293	5.8126	4.2483	4.4512	5.7441	3.6673	5.2426	5.1014	4.3471	6.9834	6.3587	4.3889	5.0013	5.2911	4.5281	5.611	6.6405	5.5124	4.383	4.0738	3.2354	4.2504	5.1162	2.9555	4.9823	3.3273	4.0181	6.9841	3.7188	4.1514	4.6934	4.7076	5.6907	4.2725	4.1315	4.1884	2.2122	3.139	2.7347	6.4109	4.0457	2.6327	3.1386
2.3696	2.1394	0.62522	2.2324	2.7895	2.5183	2.8421	2.1824	1.8254	1.5052	2.418	3.9894	3.0895	2.1378	4.5271	3.405	2.0943	2.3375	2.7339	2.7015	3.9146	3.6339	3.1649	4.8952	4.849	3.2012	1.9292	3.0899	5.4913	4.323	2.3324	4.2399	3.1482	2.4425	3.3641	2.1838	2.2435	2.526	5.9692	1.3237	3.8964	5.1406	2.99	2.1613	2.4416	2.7018	3.4522	5.0159	3.7099	3.428
-9.2807	-10.965	-11.88	-11.523	-10.416	-11.189	-12.004	-13.126	-10.583	-11.353	-11.378	-11.077	-14.194	-9.3138	-10.016	-10.841	-11.746	-12.65	-10.147	-9.4567	-10.906	-10.676	-11.586	-11.17	-12.835	-11.757	-11.092	-11.59	-11.327	-10.987	-9.6722	-12.599	-9.9556	-11.572	-11.747	-11.206	-10.428	-10.673	-9.412	-8.1856	-9.6077	-9.3596	-11.871	-9.0682	-11.259	-11.258	-9.5666	-12.274	-12.051	-9.2208
-14.286	-12.225	-13.41	-14.29	-12.666	-13.552	-13.376	-12.476	-10.218	-13.161	-11.641	-11.458	-14.127	-13.466	-13.737	-13.357	-10.91	-12.769	-14.225	-14.6	-15.352	-16.081	-12.483	-13.398	-13.543	-12.718	-12.234	-12.533	-13.62	-15.114	-13.279	-12.763	-13.905	-12.956	-12.838	-12.879	-12.411	-13.872	-13.195	-15.62	-14.051	-13.824	-12.958	-13.272	-14.021	-11.876	-12.756	-11.182	-11.269	-13.054
-1.8877	-3.3753	-0.48446	-1.801	-1.9287	-2.4896	-1.5823	0.056249	-0.88973	-1.5949	-1.2541	-0.95005	-1.2174	-0.85032	1.0399	-1.4427	-1.6506	-1.9919	0.88489	-1.1885	-2.8136	-1.4183	-2.3055	-3.5665	-1.6688	-3.6791	-0.24264	-1.7486	-0.96374	-3.1969	-1.463	-2.8921	-0.62873	-1.5907	0.10175	-1.643	-2.2786	-1.9455	-0.23578	-2.5578	0.12293	-0.48846	-0.44996	-0.016891	-1.5753	-1.1808	-2.3265	-0.16236	-2.1904	-1.4977
-0.77793	0.44895	1.2561	-1.7696	-0.84501	0.11367	-0.066049	0.68976	1.8252	0.70557	-2.0653	-2.1266	-0.35148	0.012728	-1.489	0.74763	-2.1859	-0.66956	1.0066	0.56099	0.71952	-0.81888	-1.9099	-1.3478	-2.2559	-2.611	1.6574	-0.3172	-0.22775	-0.21187	-3.3183	-0.082986	-1.2824	0.30282	0.58202	-0.24403	0.090295	-0.82405	0.73009	-0.8339	-1.5412	0.36461	0.4285	0.1262	2.0036	0.012116	-0.80556	-2.4812	0.35576	-0.8356
-9.9892	-10.125	-9.8441	-9.0923	-10.876	-10.661	-11.176	-9.2377	-11.504	-11.46	-13.751	-11.821	-12.852	-11.056	-9.0178	-10.543	-9.2646	-11.225	-9.3203	-11.664	-12.502	-11.122	-11.536	-13.243	-9.6311	-11.877	-12.001	-11.423	-9.7382	-8.0489	-11.571	-11.124	-11.65	-10.326	-11.434	-8.4557	-9.5022	-10.606	-8.8467	-10.85	-12.851	-10.492	-12.441	-11.552	-10.052	-13.16	-11.241	-11.404	-9.9069	-10.022
-1.0747	-0.33481	-1.575	0.22877	-0.56024	-0.67087	0.12805	-1.3213	0.72593	-2.6145	-1.2438	1.3221	-1.4051	-0.21781	-0.29193	-1.3148	-1.7478	-0.89948	-4.0487	-2.0863	-1.0039	-2.7392	-0.79784	-1.3191	0.41909	-1.0548	-1.5644	-2.8817	-3.5371	0.3053	-1.1147	-2.1784	-2.757	-1.9409	-1.9204	-0.89699	-1.9115	-0.63485	-1.1461	-2.1071	-1.3057	-0.83991	-3.8149	-2.6521	-1.4652	-2.3153	-0.41712	-1.5489	-2.2252	-3.4127
-16.371	-13.115	-13.589	-15.87	-12.506	-14.468	-15.901	-14.385	-14.668	-15.904	-15.285	-14.732	-16.873	-14.939	-15.671	-15.2	-14.539	-14.269	-15.037	-13.646	-13.005	-14.686	-13.465	-17.924	-13.653	-12.671	-14.931	-15.097	-12.521	-14.085	-14.548	-14.477	-14.518	-14.038	-17.02	-14.073	-15.224	-14.665	-14.882	-15.492	-13.438	-12.837	-13.181	-13.127	-16.419	-14.748	-13.043	-13.497	-12.44	-14.714
-2.8797	-3.2667	-1.9987	-1.3079	-1.9289	-3.7365	-2.6314	0.36199	-1.8415	-0.37242	-3.6539	-2.6652	-4.045	-4.3683	-3.0886	-3.8666	-2.9114	1.4767	-3.2169	-0.74604	-2.5322	-2.7929	-3.4264	-3.0032	-0.71944	-2.2955	-1.9143	-1.1726	-3.6228	-2.4726	-3.3572	-5.3477	0.1019	-2.8156	-2.3906	-2.439	-1.488	-3.9243	-3.5205	-2.3564	-1.3267	-1.1696	-1.3117	-2.8006	-2.3808	-4.2445	-3.3659	-1.5997	-1.4289	-2.0191
9.1581	7.6408	9.8714	7.5698	7.8914	7.8223	7.8756	7.8576	6.8717	7.4674	10.206	6.9857	4.4563	9.6668	9.1267	9.5431	8.9649	7.5164	6.4591	8.8384	9.858	6.3802	9.1803	6.6482	9.7495	7.4702	9.7234	7.8246	10.084	7.4026	7.6462	8.9652	10.311	8.2592	7.3431	8.4322	8.1327	9.7591	6.5189	8.2975	8.9443	9.9703	7.1307	6.5726	9.0175	8.5866	7.7445	7.0078	9.2804	7.7448
-2.6919	-2.6301	-2.5116	-2.829	-2.3714	-3.774	-2.2788	-2.5805	-3.8907	-4.0793	-1.7881	-1.4428	-2.1821	-1.9904	-2.1139	-2.2996	-2.1064	-3.9007	-2.1115	-0.4704	-3.5425	-2.8049	-1.8707	-3.5052	-3.4297	-3.9211	-3.457	-2.7624	-2.1251	-2.8674	-2.6918	-2.3209	-2.2586	-2.8898	-1.4957	-3.8734	-1.164	-2.8616	-2.9331	-3.1923	-2.781	-4.3172	-0.70473	-2.9956	-1.5293	-5.6743	-1.7916	0.1648	-2.3452	-2.9844
-5.2709	-5.1191	-5.1322	-4.629	-7.3058	-5.9975	-7.9045	-7.6668	-4.9668	-3.9109	-8.1221	-4.6317	-6.4349	-4.2361	-6.8703	-7.1801	-5.2944	-4.6714	-7.4526	-4.5585	-6.3399	-4.7331	-4.5672	-4.8534	-4.2726	-4.7214	-6.0274	-6.7968	-5.763	-5.5164	-6.5467	-5.1285	-5.671	-4.5042	-3.5688	-7.121	-5.5025	-7.7542	-7.2772	-5.0913	-7.2579	-6.5569	-4.2312	-4.1499	-5.2353	-6.0916	-4.6827	-6.0609	-4.6975	-7.6418
11.58	9.6284	9.6403	11.076	9.6288	9.7084	10.165	10.547	8.731	10.291	10.072	10.403	10.507	10.621	8.6251	8.7924	9.4452	6.6127	8.4778	9.6219	9.1385	11.046	8.9724	10.521	9.3657	10.528	8.8575	12.259	11.397	10.031	9.3903	12.156	8.3073	9.0346	9.4853	10.115	10.506	10.726	10.358	9.0827	8.1041	8.4939	8.2901	9.9897	9.2573	10.762	9.079	8.3276	8.9744	8.9918
3.2829	7.1562	4.7028	3.6411	5.3889	5.3362	4.6198	4.5911	5.0321	5.3069	7.1558	3.4111	4.039	7.2247	5.3313	5.7899	7.2856	5.3151	3.0632	5.2727	5.9485	6.1964	4.6486	5.5754	5.4499	5.221	5.823	5.6683	7.2731	6.8499	4.7917	5.4086	6.8054	3.7643	5.9384	5.7799	5.526	4.927	5.1823	5.0441	4.4272	5.6753	4.0483	6.0474	4.3446	4.2777	4.7051	5.7836	5.5273	5.0646
3.2322	1.1192	1.7924	1.9247	2.2543	-0.87622	3.4277	0.87412	4.0613	0.93827	0.80055	-0.28665	2.4139	1.6495	1.6664	0.61922	1.9015	1.3519	1.913	0.53501	1.4531	1.0714	1.5676	2.9458	3.3983	0.91851	2.7316	2.928	1.9352	2.8663	1.0372	0.35258	1.9541	3.0502	-0.14684	2.9598	1.5074	0.61629	0.62747	3.154	0.012151	0.10629	0.66186	1.2856	2.4858	1.1962	1.9429	1.3434	2.6488	3.2501
-7.4407	-7.124	-10.373	-8.8726	-11.137	-6.5071	-10.408	-10.252	-9.6162	-7.7363	-6.7254	-7.84	-8.3354	-8.7786	-9.567	-10.574	-8.9633	-9.9858	-10.647	-10.119	-9.8216	-11.003	-11.032	-10.81	-11.992	-6.3679	-9.4545	-8.9286	-7.5619	-10.288	-10.066	-6.5452	-8.8185	-8.911	-9.9073	-8.8909	-9.2069	-8.9465	-9.6089	-10.38	-7.2385	-8.807	-7.4778	-10.085	-10.056	-10.793	-7.0788	-8.9502	-9.0592	-8.8788
0.51042	-0.89375	-0.92285	-2.1652	1.6661	1.1797	0.45602	0.2843	2.3477	-0.20969	1.8882	0.45105	-0.54427	3.8727	-1.1793	0.89056	1.8884	1.562	1.5916	-0.03135	-0.55357	-0.29937	-0.86165	1.0895	-0.36978	-1.8939	2.2536	-1.9184	-0.74529	3.9304	-0.79941	3.4352	0.92194	0.2669	1.0994	-0.54696	-1.2268	-0.32838	-0.28201	2.05	0.0023161	-0.0035188	-1.7096	-0.37522	1.8051	-1.3313	-0.88597	1.6541	-1.4792	0.41178
-1.613	-2.1382	-0.78191	-2.1452	-1.6888	-2.5272	-2.1236	-1.9772	-2.9179	-3.8745	-2.1352	0.50804	-2.2176	-3.0303	-2.9379	-2.6164	-3.5329	-2.4225	-2.626	-2.5128	0.45126	0.22255	-2.5005	-2.7518	-3.7065	-3.6213	-3.1555	-1.5351	-2.7951	-3.5093	-1.5401	-0.76376	-1.5612	-2.7833	-5.2394	-3.6981	-1.9876	-3.5537	-1.3181	-2.8453	-3.1132	-2.916	-2.1422	-2.5693	-0.76029	-1.7434	-1.7908	-2.668	-1.8186	-1.263
-3.1641	-4.9382	-3.2894	-6.3161	-5.2602	-1.9962	-4.5236	-4.2987	-5.0603	-5.74	-4.2207	-2.7858	-2.5751	-5.7243	-4.0901	-4.898	-5.5489	-4.5525	-3.284	-2.9296	-5.197	-4.8202	-5.3455	-3.2282	-4.7217	-3.247	-5.4926	-7.0347	-6.4493	-5.4311	-5.04	-7.0188	-5.5843	-4.2732	-4.9704	-3.657	-6.3299	-4.7539	-3.8418	-2.6731	-5.2443	-6.0206	-1.7482	-3.2896	-4.6184	-2.9702	-2.2616	-4.259	-4.7583	-4.0214
-3.9319	-4.1018	-0.46668	-2.5637	-2.8936	-2.4227	-4.1151	-0.78736	-3.849	-4.4746	-5.1627	-5.017	-2.4753	-3.0175	-5.477	-4.9432	0.048133	-4.1748	-4.4517	-2.1932	-3.6389	-2.5847	-0.89012	-1.7005	-1.6572	-2.4825	-3.8495	-2.6995	-2.3787	-2.5139	-1.7928	-2.5726	-2.6005	-2.416	-3.1882	-4.7612	-2.77	-1.8737	-4.8876	-3.7847	-1.5706	-2.9683	-0.88612	-1.6413	-2.4593	-4.1687	-3.6357	-3.6542	-5.2705	-3.001
2.9863	0.83749	3.6792	2.3397	2.0919	-0.12844	3.9983	1.2674	2.201	2.5662	2.9691	2.7323	3.9835	0.38746	2.2599	1.762	-0.51587	2.2546	1.1067	1.8139	0.71973	0.23151	-0.57398	1.9801	-0.14359	1.3436	2.8364	1.9334	1.7946	1.3348	2.4449	1.5563	3.5239	2.4966	2.2734	0.77436	-0.63123	0.94849	2.8071	2.7425	0.32526	1.5471	-0.6541	1.5646	0.62342	0.85223	3.3535	-0.37809	2.4734	0.87063
5.7694	4.8348	3.5698	4.0951	3.6564	5.1045	5.5733	4.2407	5.4236	3.1384	6.2218	6.3432	2.8791	2.4076	2.5045	4.1236	4.0238	4.1984	3.9391	4.5445	3.2498	4.1417	6.4102	2.9989	3.4082	6.3565	5.3764	4.0016	4.0543	4.97	2.0506	4.5828	1.3512	5.4135	3.6866	1.8792	2.8926	5.0775	3.6094	6.6303	3.986	4.2293	4.3501	6.2435	5.0833	4.7417	2.794	3.6716	4.7677	4.6155
-12.49	-13.782	-13.067	-15.942	-12.947	-12.24	-14.605	-13.128	-13.159	-14.102	-13.044	-14.877	-13.949	-13.034	-12.5	-13.258	-11.831	-11.84	-13.529	-10.757	-13.344	-14.439	-10.681	-14.067	-10.1	-12.213	-13.454	-12.659	-11.972	-11.35	-11.934	-11.332	-12.968	-13.669	-12.328	-12.651	-12.968	-11.959	-14.98	-13.715	-11.264	-12.156	-13.723	-14.517	-12.557	-13.829	-15.236	-14.246	-13.319	-12.542
-1.0095	-1.6663	-0.60158	-2.8763	-2.4822	-1.0469	-1.673	-0.83438	-2.1375	-2.5327	-0.042597	-1.091	-0.30318	-3.1971	-1.6241	-2.3049	0.7691	-2.4105	-2.0729	-2.3946	-0.4635	-1.4182	0.72179	0.22209	0.65835	-0.65785	0.2323	-0.32937	-0.42925	-2.575	-1.3094	0.47652	-1.3258	0.28093	0.47042	-2.0635	-0.91801	-1.6883	-2.4075	0.44764	-2.8155	-1.9089	-2.3754	-0.90544	-3.9975	0.24397	-0.22393	-0.028705	-2.6181	-0.37902
-2.892	-3.7895	-2.7203	-0.32711	-3.2861	-3.5785	-3.8291	-1.5153	-2.1799	-3.569	-2.209	-3.7774	-3.4501	-4.0443	-0.70863	-0.69525	-0.055465	-2.8035	-5.8388	-4.2163	-2.0374	-1.9818	-2.9818	-0.27486	-2.8285	-0.41685	-1.8306	-2.9243	-3.1216	-3.0272	-2.8675	-2.3839	-2.4568	-1.438	-2.7723	-0.83757	-3.2755	-0.44734	-1.1017	-4.153	-3.0316	-3.4505	-3.4899	-0.94333	-3.3997	-1.8445	-2.4126	-1.4898	-2.2648	-0.29268
-0.54635	-0.8645	-0.95381	-0.49468	3.1015	1.2064	-0.54397	0.24167	-1.6527	-0.97684	0.33948	0.56879	-0.10017	1.1306	2.8828	-0.054267	-1.6	2.8362	-0.54964	0.74335	-0.14846	-0.94828	0.95926	-0.74381	-2.3312	-1.217	-2.356	-0.2534	-1.0602	0.13586	0.29531	-1.0646	2.7961	0.537	0.56757	-1.7195	-0.16838	1.3027	-2.4241	0.76702	-1.6832	0.56669	0.020866	-1.0973	1.0999	1.7711	1.567	-0.32606	-1.0113	-2.4201
6.3735	9.8422	9.5575	11.804	10.947	8.758	7.5866	7.5695	7.8623	8.7115	7.4677	7.8248	9.7488	6.4915	8.7874	9.4299	10.264	8.8039	9.3296	8.3575	8.2807	8.2388	9.7029	10.269	7.4395	6.9653	9.1986	8.7605	9.2347	8.7242	6.1526	6.8816	9.3745	9.8034	6.3581	7.8956	7.174	9.0857	8.0662	8.9936	7.4378	9.0224	6.5858	8.7825	7.3381	7.9459	10.674	8.0325	9.534	6.0128
-0.66404	-0.69604	-3.8448	0.28358	-2.2565	-2.8298	-2.5724	-1.3504	-1.105	-1.1717	-1.8014	-0.041869	-1.3058	-1.1447	-0.13869	-3.2396	-3.5723	-1.2646	-2.8411	-2.0199	-1.6152	-0.91141	0.50175	-3.1739	-1.5071	-2.052	-2.3442	-2.2889	-0.54407	-1.3791	-1.6291	-0.31689	-1.0396	-2.2941	-1.6729	-1.8874	-0.33142	-0.82819	-0.73443	-0.20528	-1.0562	0.45873	-2.3355	-2.0453	-0.43537	-1.8083	-1.9515	-0.5509	-2.9899	-1.9678
1.1094	1.0836	2.5286	2.8401	0.47919	-1.0948	2.1723	1.4695	0.58262	0.94842	2.2714	1.6347	2.2144	2.7097	1.8041	1.5575	0.73109	2.1066	3.5893	1.2005	3.2797	1.9971	1.8748	1.8621	0.73956	1.71	2.9291	1.3802	3.7428	3.0369	1.2518	1.464	1.5658	3.4043	1.7255	2.2823	1.5645	1.4836	-0.36328	-1.2401	2.4324	2.0996	0.68761	1.9941	1.9091	1.7808	1.5698	0.36187	1.9005	-0.078902
-3.018	-3.8553	-1.5892	-4.3433	-1.1152	-4.8952	-3.6527	-3.0504	-3.5541	-5.3619	-4.1142	-5.6864	-1.7217	-3.0647	-2.4193	-3.3642	-6.0243	-3.239	-4.92	-2.1397	-2.583	-3.2196	-2.0837	-2.1112	-4.0496	-2.1919	-4.1096	-4.7146	-2.7099	-5.0116	-2.0616	-1.5806	-5.3435	-3.5212	-3.8949	-2.128	-2.8414	-2.7963	-4.2063	-1.6087	-1.8611	-4.4066	-3.4243	-4.1163	-2.8207	-2.7455	-2.2416	-2.1768	-3.868	-1.8963
-10.306	-10.403	-11.144	-10.553	-11.013	-12.695	-11.764	-8.7033	-11.689	-10.141	-9.573	-11.184	-9.1473	-10.291	-10.754	-10.417	-10.78	-11.154	-13.283	-11.146	-8.6289	-10.179	-10.415	-11.824	-9.6767	-10.325	-12.127	-9.6115	-12.693	-8.9373	-11.158	-11.953	-12.474	-10.453	-9.7885	-12.447	-12.28	-8.4206	-10.711	-9.8926	-8.8886	-10.175	-11.809	-9.9141	-11.126	-12.344	-8.985	-11.417	-10.092	-12.331
9.6769	8.7928	7.6784	9.4002	10.812	9.0466	9.9033	10.056	9.7721	8.0755	10.394	10.247	9.4001	8.8782	10.369	9.05	9.2298	8.2232	9.1366	9.9232	9.6419	9.3654	9.7934	10.308	11.055	7.5197	11.679	8.6822	9.9052	12.239	9.8298	9.736	8.3101	7.9127	9.3602	9.0627	9.9773	9.6491	10.827	8.8824	9.3782	10.969	8.4096	11.095	10.585	9.973	9.5847	10.07	8.4647	8.6156
-2.7122	-2.5978	-3.5016	-3.9807	-1.0567	-2.1849	-2.3034	-1.3844	-2.7383	-1.7059	-3.1244	-2.1011	-3.1688	-3.1842	-2.2374	-0.86432	-2.5692	-2.6197	-0.34147	-0.46984	-4.6002	-1.5692	-3.4923	-2.4456	-2.8125	0.23429	-0.98557	-3.8907	-3.9694	-3.3299	-3.2779	-5.2712	-2.9064	-0.094825	-1.709	-3.4992	-4.053	-3.1088	-0.50064	-2.6405	-0.96992	-3.3869	-2.8001	-3.5201	-3.7024	-3.3694	-1.8478	-2.4676	-3.2927	-2.5505
0.34032	-0.23074	-2.8897	0.73684	-1.1001	0.714	1.0656	1.0491	0.70393	-0.070869	-0.41116	1.8007	0.93501	1.7783	0.68252	0.38622	-0.61359	2.8515	-0.008869	-2.5755	0.17952	0.82729	-1.1235	1.0028	0.5242	-0.89502	2.295	-1.3046	0.73107	0.50223	0.39895	1.9461	0.93978	0.068395	-0.7573	-0.43628	0.30735	-0.87479	1.8167	0.55988	-0.62935	1.0225	1.8684	0.7261	0.48533	-0.65308	-0.43256	-0.32962	-2.6233	0.153
-4.5793	-5.4354	-5.1472	-4.4485	-6.1065	-5.6643	-4.9269	-5.2471	-3.1046	-6.1977	-4.4778	-4.4642	-5.1935	-6.2928	-4.8929	-4.9507	-4.0758	-5.0473	-7.8043	-4.2573	-5.57	-6.0324	-5.3091	-3.8812	-4.9096	-6.8379	-6.4931	-4.153	-5.3301	-5.404	-6.6518	-4.1195	-4.8012	-7.6261	-5.415	-5.404	-4.6617	-4.5694	-4.3773	-5.5869	-6.5616	-4.5897	-7.3643	-3.6012	-5.846	-6.7133	-5.4824	-5.5204	-6.0465	-5.6441
-13.825	-10.942	-12.96	-15.415	-11.832	-13.143	-13.856	-13.088	-13.279	-13.479	-13.255	-13.942	-12.518	-14.642	-13.976	-10.486	-10.601	-14.156	-13.856	-12.568	-11.362	-12.914	-12.784	-15.239	-13.966	-16.536	-11.832	-13.932	-12.431	-12.968	-13.885	-12.857	-15.075	-13.481	-12.976	-12.636	-13.006	-11.746	-12.556	-11.841	-14.036	-16.19	-13.185	-15.124	-14.761	-12.153	-14.118	-12.594	-11.898	-13.138
0.20262	1.1123	-1.6293	-1.7633	-0.8233	-2.7466	-1.3467	-3.0296	-1.5973	-3.8152	-0.54574	-0.95529	-1.3832	-1.4543	0.095437	-2.2049	-2.4856	-0.81417	-1.1183	-1.5486	0.76411	-0.50924	0.28003	-2.6123	-4.1245	-2.9481	-1.5867	-1.0988	-1.1539	0.81383	1.9252	-1.7039	-1.4903	-0.9979	-3.1161	-2.1925	-2.1387	-0.98896	-0.75853	-0.43599	-2.8868	1.5717	-2.0038	-1.6322	-1.8945	-2.1923	-1.0994	-2.459	-3.8032	-1.4343
-9.8234	-12.306	-13.834	-15.44	-13.349	-13.214	-13.268	-11.677	-11.746	-15.92	-12.955	-10.626	-13.435	-13.511	-11.314	-11.147	-12.167	-13.053	-12.073	-11.554	-14.245	-12.047	-12.352	-12.322	-13.154	-12.202	-11.206	-15.321	-12.767	-13.087	-12.747	-13.052	-12.367	-12.611	-14.578	-13.018	-13	-13.673	-12.993	-13.082	-13.041	-14.729	-11.792	-12.931	-12.789	-11.416	-12.673	-12.623	-14.409	-11.777
7.8222	8.2321	5.8341	6.215	8.1249	8.3893	9.2877	6.6327	9.3371	7.0521	5.5595	8.916	7.2991	5.8053	10.26	7.0424	7.5564	8.2702	6.3011	9.6374	7.7867	8.8422	6.9721	6.8204	7.0311	9.6086	9.7158	7.6275	8.47	8.569	8.8676	8.657	6.8045	7.0473	9.3626	9.132	8.8363	6.289	7.033	6.2231	8.6429	3.3525	7.2911	8.8059	8.1871	9.6968	5.0907	8.0255	6.0202	7.1326
-13.619	-13.624	-13.134	-14.079	-14.355	-14.514	-12.331	-14.26	-12.838	-12.159	-14.312	-13.355	-14.019	-13.125	-13.093	-12.205	-13.518	-11.919	-13.665	-13.816	-13.104	-13.099	-13.117	-15.918	-15.864	-14.541	-14.06	-12.896	-11.032	-11.663	-12.512	-14.989	-14.903	-12.653	-13.053	-12.259	-12.575	-13.429	-15.735	-13.368	-13.9	-12.859	-13.045	-13.377	-14.871	-16.181	-14.745	-12.877	-13.988	-11.955
-11.8	-11.559	-12.338	-12.642	-13.963	-13.693	-14.596	-12.477	-11.69	-11.676	-11.838	-15.078	-14.4	-13.655	-12.571	-12.893	-13.418	-12.268	-13.793	-13.727	-12.189	-15.105	-14.52	-13.914	-11.385	-11.629	-11.262	-11.979	-12.527	-12.853	-13.784	-14.754	-13.91	-13.905	-11.812	-14.508	-14.182	-13.58	-15.655	-12.179	-13.428	-14.18	-14.499	-13.822	-15.404	-13.625	-12.01	-14.078	-13.101	-12.929
-9.1808	-9.2736	-12.595	-10.611	-9.8575	-12.464	-13.281	-10.361	-8.3174	-11.896	-14.28	-9.5124	-11.575	-11.739	-10.56	-10.469	-14.126	-11.695	-12.365	-11.718	-11.103	-11.378	-11.942	-10.755	-11.554	-10.629	-13.043	-11.1	-11.76	-9.9932	-14.155	-9.865	-13.172	-9.1271	-10.299	-14.162	-12.183	-11.497	-11.237	-13.801	-11.339	-11.129	-10.365	-11.99	-10.368	-10.043	-11.648	-14.188	-12.997	-11.724
-3.7638	-3.3176	-3.693	-1.239	0.47862	-3.1965	-3.1716	-1.5187	-2.3583	-3.5926	-1.9945	-4.948	-3.0226	-0.60083	-3.7967	-1.7591	-2.8571	-3.2602	-3.2621	-1.9723	-2.3611	-4.0227	-4.343	-1.218	-2.386	-3.6039	-2.0643	-3.8223	-1.8989	-0.8863	-2.2144	-0.60704	-2.3312	-3.0054	-2.3993	-0.63587	-2.7173	-2.5402	-5.6451	-3.2928	-2.2808	-4.3145	-2.1217	-3.1352	-1.357	-2.5653	-2.2494	-0.38347	-1.7478	0.16793
-10.736	-12.727	-11.439	-10.474	-12.039	-11.916	-11.11	-10.709	-9.9651	-8.5496	-10.494	-11.263	-10.191	-11.896	-10.199	-12.535	-10.344	-12.676	-9.634	-11.281	-12.057	-10.607	-11.914	-10.195	-10.619	-12.928	-12.109	-9.6161	-11.665	-11.629	-12.215	-10.804	-13.698	-12.08	-11.424	-10.517	-9.2843	-13.079	-12.951	-10.073	-12.661	-10.782	-10.803	-10	-8.8032	-13.201	-13.835	-11.596	-10.184	-13.638
-11.565	-14.037	-10.443	-11.391	-12.459	-15.154	-15.736	-13.312	-11.676	-13.473	-15.415	-13.504	-14.101	-14.958	-14.658	-13.952	-13.255	-12.712	-12.267	-12.083	-12.397	-10.948	-11.554	-14.06	-12.126	-14.466	-14.214	-11.464	-12.066	-13.55	-14.267	-11.327	-12.279	-15.989	-10.819	-12.958	-14.499	-15.1	-12.756	-11.876	-15.729	-14.092	-14.448	-11.152	-10.435	-13.017	-13.859	-13.054	-13.314	-14.227
-9.7077	-8.6111	-10.186	-8.5507	-9.8151	-8.7414	-9.2433	-8.168	-10.435	-8.9096	-7.9378	-9.3375	-8.0042	-9.4637	-9.0317	-9.4977	-8.4142	-8.4018	-8.2742	-10.494	-8.2383	-10.418	-9.7307	-9.9544	-8.1622	-8.5863	-8.7375	-10.506	-8.4617	-9.376	-8.7349	-9.8906	-8.0326	-7.7626	-8.115	-8.6901	-9.2701	-7.8319	-9.2229	-6.5165	-8.3009	-7.8029	-9.6432	-7.7274	-9.2932	-9.3429	-8.8733	-10.86	-7.5561	-7.32
-4.4293	-4.4869	-1.2854	-4.7325	-3.8382	-4.5792	-4.3824	-2.9985	-2.8471	-2.5418	-3.1428	-5.5975	-4.2224	-4.3354	-2.3313	-4.4331	-4.0077	-3.3135	-5.3097	-2.5019	-3.0764	-3.2748	-3.9538	-1.6398	-5.4536	-3.0557	-3.9339	-1.8505	-4.3795	-4.7769	-3.3074	-4.3048	-2.8145	-2.3693	-5.075	-2.9782	-3.5559	-2.2728	-4.3196	-3.28	-3.7966	-3.2281	-2.3617	-3.0463	-5.0901	-4.3166	-3.1105	-4.393	-6.4873	-5.1054
5.5124	5.7302	7.8734	9.0322	7.7555	5.5856	5.575	5.8194	7.5358	4.6009	5.5637	5.7697	4.2459	7.4491	6.4332	8.1793	6.9597	7.1806	7.4955	6.1627	8.3165	6.8123	8.1894	5.4519	7.7981	8.7143	5.9699	6.3171	6.2348	5.1981	5.5496	6.7139	7.7683	6.0734	6.024	6.3853	4.209	5.6464	6.4295	9.5521	5.5207	6.4002	6.9221	6.1006	8.3838	6.1515	5.386	8.2426	6.9335	5.0895
-9.0933	-7.9141	-9.1042	-9.0758	-10.241	-9.7795	-10.79	-9.5671	-6.9973	-11.217	-8.7789	-8.0235	-9.3093	-9.6805	-8.2663	-7.9047	-9.6182	-8.7301	-9.8771	-7.7673	-6.3774	-9.6682	-8.4639	-10.024	-10.329	-7.3121	-9.5387	-9.0094	-7.1338	-10.99	-10.47	-8.7814	-7.6188	-7.4393	-8.3224	-7.0367	-10.787	-9.1424	-7.7729	-8.3351	-8.4057	-10.005	-9.4003	-9.1568	-7.5786	-10.085	-8.5559	-6.0293	-8.9612	-8.41
-14.917	-12.778	-13.159	-14.571	-14.813	-16.164	-14.761	-14.457	-13.794	-16.084	-14.037	-15.509	-11.698	-15.525	-11.149	-13.511	-15.692	-14.86	-13.542	-14.997	-12.373	-14.732	-15.22	-12.442	-14.036	-14.172	-14.77	-14.517	-13.801	-14.465	-14.29	-17.715	-16.531	-14.064	-15.263	-16.66	-12.867	-15.379	-15.928	-11.541	-14.654	-15.42	-13.636	-14.508	-14.969	-17.168	-16.465	-15.489	-13.895	-13.311
-4.6372	-6.1358	-3.5295	-2.6783	-4.0038	-1.9658	-4.8025	-2.8349	-3.3629	-1.7246	-1.5294	-3.9545	-2.0182	-4.1175	-3.4147	-5.2377	-2.0932	-2.1406	-4.6139	-2.7322	-1.9662	-0.9974	-5.5777	-4.5729	-2.5492	-3.3422	-3.2126	-4.6066	-1.6423	-4.1079	-2.3811	-6.511	-3.4546	-2.4325	-3.2274	-1.5839	-2.6112	-2.3778	-1.3033	-3.9806	-2.3289	-3.6867	-3.3302	-3.9719	-4.2029	-4.1002	-2.8427	-1.766	-4.4071	-2.0788
-14.07	-14.166	-13.252	-14.615	-12.524	-13.832	-12.665	-15.51	-12.611	-12.665	-15.788	-15.138	-15.21	-12.717	-13.728	-12.836	-15.537	-14.963	-16.512	-14.236	-17.19	-14.22	-12.897	-12.326	-12.85	-12.462	-14.933	-16.147	-14.315	-12.624	-14.614	-14.53	-15.22	-13.962	-15.559	-15.822	-13.548	-14.296	-13.404	-14.357	-14.969	-13.694	-13.199	-13.342	-12.459	-12.89	-15.03	-14.668	-15.566	-13.629
-5.5546	-5.6633	-6.478	-6.6694	-4.7078	-4.0009	-6.702	-7.7469	-6.5077	-4.4634	-5.957	-3.844	-5.4278	-5.1453	-3.6577	-6.6513	-5.5181	-4.2557	-3.4015	-5.9021	-7.7945	-5.8398	-5.1953	-4.2355	-6.4151	-5.9469	-6.698	-4.0126	-4.8568	-6.1358	-3.8293	-5.6331	-5.9783	-4.2168	-4.8903	-5.0301	-6.3474	-3.3804	-4.4998	-7.4637	-4.3375	-4.4113	-5.7529	-4.59	-5.7904	-4.6367	-5.8996	-4.8234	-7.303	-6.8298
5.3015	6.1763	7.5796	3.7736	3.0823	5.6415	3.238	3.8672	3.8409	5.0363	4.2529	4.6115	7.3866	6.0414	3.9096	5.698	3.795	6.012	3.216	4.1418	5.2931	7.618	5.3196	6.9675	3.1076	5.7152	6.2835	6.8799	5.1872	5.4107	3.0772	3.5272	4.6248	3.8223	7.3132	3.9449	4.3956	5.0939	6.2804	5.9273	5.0027	4.1086	2.9751	4.4825	4.4156	6.5973	4.2553	5.7847	4.3464	5.763
-7.2759	-10.557	-9.1732	-11.949	-10.41	-7.9618	-8.5813	-8.9278	-8.6235	-10.613	-8.712	-9.4468	-8.5055	-9.4429	-9.6668	-8.4659	-8.5728	-10.683	-8.7322	-9.9983	-8.6213	-9.2847	-9.1476	-9.2803	-7.6762	-10.533	-11.193	-11.062	-9.6664	-7.9564	-7.6167	-9.1426	-10.636	-9.0239	-6.9417	-8.363	-9.3991	-7.2383	-9.5669	-7.4605	-9.1486	-11.739	-7.6921	-10.899	-9.0835	-9.1024	-7.3171	-7.7693	-8.5293	-8.6913
-22.029	-21.941	-21.875	-21.199	-20.412	-23.115	-22.816	-23.043	-22.927	-23.948	-22.071	-23.064	-22.142	-22.19	-20.5	-21.028	-21.618	-24.783	-24.605	-22.095	-23.614	-20.707	-21.165	-21.526	-21.843	-23.836	-23.528	-20.268	-22.709	-21.841	-20.646	-22.088	-19.369	-21.482	-24.188	-21.118	-23.03	-21.92	-20.8	-22.053	-22.641	-22.668	-22.326	-20.331	-22.886	-23.335	-19.526	-20.423	-23.651	-23.153
-0.54577	-2.2243	1.0028	-0.086222	-0.20999	2.5232	0.79745	1.3062	-2.4598	-0.21331	0.70457	-0.32191	-1.3317	-1.0893	0.42163	-0.54841	-1.1469	-1.0725	-3.6165	0.57096	-1.3238	0.093927	-0.13636	0.76971	0.91955	1.779	1.4095	-0.39189	-0.53933	2.8825	0.83899	0.34727	1.9221	0.23903	0.28407	-1.1159	-0.52559	0.17594	1.0187	-1.6189	0.97409	-0.18076	2.4718	1.1131	2.0092	-0.16835	-0.67014	0.20889	0.075775	0.23611
-1.1357	1.152	-0.11321	-0.85344	-0.39383	2.7008	0.75277	0.63642	0.3385	2.4724	0.49243	0.76607	1.6275	1.3679	-0.57944	0.70109	-0.83177	2.5046	-1.0989	-2.3157	-0.33	1.4588	-0.70021	0.31055	0.087231	0.14865	-0.90163	-0.47931	0.76349	-0.71286	-0.35875	-1.2879	0.10931	0.40377	1.7222	-2.0129	-0.86532	2.6496	1.7326	-1.4182	0.79383	0.97166	-1.9569	0.909	-0.26075	-0.80933	1.3783	-1.0267	2.4476	-1.0719
2.041	2.4952	3.5788	1.5764	3.4161	1.0287	0.39509	3.7663	2.8703	1.6473	3.7057	1.2779	1.8017	2.2033	2.6572	2.9546	0.22776	2.8644	4.5644	1.645	2.9931	3.8547	4.0295	3.5423	3.7967	2.9884	3.2167	1.8978	2.9984	-0.13067	3.2299	4.6669	1.9556	2.3791	4.0404	2.5708	4.3376	2.6671	3.5468	3.7707	1.7606	1.1305	1.9448	1.5196	4.3572	3.6643	0.2944	3.3905	1.7577	1.4883
-12.847	-14.26	-13.027	-11.967	-12.353	-12.717	-15.063	-10.598	-13.334	-12.138	-12.359	-14.208	-13.613	-13.328	-12.86	-14.241	-13.945	-13.921	-12.633	-14.806	-13.83	-12.38	-11.755	-13.323	-12.911	-13.72	-14.169	-13.727	-14.347	-13.295	-13.367	-14.686	-14.104	-11.875	-13.495	-13.576	-13.376	-15.646	-13.952	-14.306	-12.886	-12.916	-11.069	-12.159	-13.594	-13.28	-15.454	-12.04	-11.923	-17.128
-20.624	-20.348	-19.308	-19.767	-24.041	-20.484	-21.247	-20.575	-20.485	-19.687	-20.636	-21.68	-21.8	-18.856	-21.589	-21.318	-22.158	-20.672	-21.955	-22.187	-19.144	-21.691	-18.648	-22.761	-24.308	-18.544	-19.894	-19.014	-20.405	-18.584	-19.55	-19.678	-19.779	-21.617	-21.372	-20.28	-20.702	-19.84	-19.431	-21.749	-20.664	-20.872	-19.587	-22.859	-19.412	-20.82	-21.986	-19.968	-20.952	-22.448
2.2166	2.1084	0.75514	1.2651	2.6119	-0.33309	1.7929	2.0894	4.2191	1.5923	2.9773	-0.10949	1.691	-0.24733	3.1339	2.1884	2.7551	1.493	-0.16893	0.80988	1.7879	2.9246	1.3507	1.8897	1.4608	2.5642	2.0997	1.199	-0.10676	0.15901	4.3114	0.81026	0.24325	-0.50946	0.68187	0.30027	1.8267	2.7895	-0.23302	2.6	2.3691	1.3097	1.2858	3.5817	3.4923	1.0298	1.3661	1.5515	1.5881	2.6224
-1.8458	0.48471	-1.7138	-3.0916	-3.4401	-0.014547	1.4076	-1.8682	-1.0622	-0.68961	-3.109	-0.4577	-3.6711	-1.1654	-2.3325	-5.1897	-2.1386	-1.539	-2.8345	-1.8344	-1.2463	-2.1485	-1.3419	-2.3804	-0.26374	-1.9509	0.58995	-0.014478	-2.3403	-1.1233	0.39754	-1.8427	-0.3834	-4.0272	-1.5454	-0.39485	-2.1793	-0.61776	-0.82609	-2.1922	-1.2106	-1.1161	-4.0292	-0.091245	-2.5096	-1.3373	-0.93305	-2.0747	-1.5357	-1.5228
0.42509	2.0976	1.8599	0.55291	-0.060393	1.6758	1.1119	0.48339	-0.07437	0.34318	-0.37845	0.10796	0.41587	1.187	0.15452	0.87666	0.92442	1.7605	-0.6709	1.2401	-1.7313	0.42017	-3.0218	0.816	-0.60923	-1.3007	-1.3615	3.1336	-2.1799	0.35778	1.7287	-0.81958	3.2148	-2.1322	-1.0858	-1.0734	1.2712	-0.34503	0.6736	0.7271	-0.67378	-0.94677	-0.37676	-1.6001	-0.54894	-1.3865	-1.1675	-1.1966	-0.36706	0.15502
-1.6399	-2.2096	-1.6694	-2.1891	-0.97932	-2.326	-1.1133	-2.2135	-0.40727	-2.3293	-2.3584	-3.03	-0.69577	-2.258	-2.1448	-0.64254	-2.5473	-3.5283	-2.0299	0.65179	-0.79897	-1.3883	-1.8888	-4.4581	-0.30586	-1.2915	-2.0741	-2.2307	-0.7152	-1.9237	-1.5058	-0.30522	-1.918	-1.5712	-3.1178	-1.5485	-1.2879	-1.6054	-0.92022	-0.96461	-1.4639	-2.6985	-3.1254	-4.1223	-1.8969	-3.0363	-1.0672	-0.92281	-2.7857	-2.1275
-20.016	-20.791	-20.882	-20.18	-20.253	-20.582	-22.858	-19.995	-22.068	-22.148	-21.053	-21.316	-18.981	-19.007	-21.448	-21.076	-19.089	-23.743	-19.807	-19.468	-19.418	-20.565	-21.287	-22.802	-20.762	-21.557	-21.031	-22.963	-22.687	-20.1	-20.385	-21.644	-20.081	-21.356	-20.988	-19.414	-18.827	-21.519	-20.455	-21.012	-20.906	-19.007	-20.06	-20.332	-18.397	-20.965	-20.375	-21.516	-20.149	-21.17
4.9772	6.3634	4.2786	5.5147	3.9993	4.9898	6.3673	6.1033	2.1775	4.2408	4.4097	2.6597	3.0427	4.7357	5.0374	7.0199	4.0764	6.8491	3.135	3.183	3.1626	4.1931	6.5482	5.4633	5.9459	4.6209	3.7196	3.8139	4.2173	8.0528	4.5074	5.8768	4.8183	4.4419	6.6251	5.3226	4.6624	5.8798	6.2989	6.1147	5.2526	5.6836	3.8779	6.5234	6.2861	5.6401	4.2597	3.41	6.7417	5.7591
-1.9291	-1.4626	-1.6087	-0.069158	0.2489	0.89311	-0.58821	-0.34772	-1.5734	-2.5824	-1.8654	0.24249	-2.7444	-2.5719	-1.6696	-0.045584	-4.8971	-1.4671	-2.0561	-1.5862	-2.334	-2.1447	-0.84888	-0.21076	-2.2634	-2.5674	-1.3083	-1.2769	-3.4285	-0.97492	-2.9935	-0.51666	1.9663	-1.163	-2.0727	-1.7688	-2.5172	-0.33206	-0.9854	-0.63866	-1.6542	0.062464	-1.648	-0.58649	-2.9316	-1.4181	-1.4409	-2.9915	-0.94615	-4.0057
-12.157	-11.596	-10.136	-9.6031	-10.387	-10.794	-10.941	-12.62	-12.614	-12.12	-10.945	-12.943	-9.794	-13.247	-12.474	-10.756	-9.6632	-9.9066	-10.606	-11.934	-8.7299	-10.649	-11.548	-12.782	-11.46	-10.853	-11.69	-10.793	-11.532	-13.325	-9.3206	-11.812	-11.852	-11.251	-10.624	-12.476	-11.008	-11.819	-9.4094	-10.932	-11.038	-11.099	-11.766	-11.597	-10.255	-10.087	-13.477	-10.308	-9.5825	-11.181
-7.0437	-8.0036	-7.54	-6.7154	-8.1032	-5.5164	-5.0242	-6.1614	-7.6575	-5.6385	-3.9466	-5.2888	-7.1515	-5.7814	-5.9096	-5.6566	-4.992	-6.3549	-7.7158	-6.154	-8.1315	-7.4986	-5.1311	-6.2184	-6.0382	-6.1371	-4.5624	-5.1208	-5.6474	-7.6949	-5.5643	-6.7245	-5.9703	-7.6724	-7.3151	-7.3017	-6.7396	-6.428	-5.412	-5.5234	-6.6071	-4.5532	-6.3973	-6.8289	-7.7751	-5.0671	-6.9848	-7.1566	-9.9714	-6.8525
0.747	-1.1042	-1.6228	-3.1426	-0.2161	0.1817	-2.2094	0.40442	-0.11715	-0.36139	-3.886	-2.867	-0.62654	-4.4016	-3.6983	-1.9082	-0.52429	-1.4024	-0.95365	-2.301	-2.4137	0.002816	-1.5164	-0.029736	-0.59798	-2.6839	-2.6589	-1.7151	-1.3093	-0.66235	-0.85163	-1.0287	-3.677	0.17813	0.60972	-1.8025	-1.653	-2.484	-1.3281	0.34342	-0.11199	-2.826	-1.1883	-1.2445	-1.9278	-0.42573	-1.831	-1.699	-2.2432	-0.42098
-2.3799	-4.7938	-4.1669	-3.981	-5.3236	-5.2382	-3.1903	-3.0858	-3.8281	-2.2015	-2.3563	-3.271	-3.447	-4.1804	-4.8856	-4.401	-4.8389	-4.8804	-4.5083	-2.7273	-3.5067	-4.4864	-5.5517	-4.0965	-4.1546	-4.3016	-1.1893	-3.3785	-1.3951	-3.0296	-2.2788	-4.1814	-4.6414	-4.2997	-4.5978	-4.6833	-4.3665	-3.0043	-3.4965	-5.4546	-4.8733	-3.4059	-5.4167	-6.9842	-4.5497	-3.875	-1.5982	-6.2869	-1.4971	-3.7243
-8.6525	-10.408	-7.9117	-10.099	-8.6605	-8.6761	-7.3291	-11.289	-8.8141	-8.7418	-9.4551	-9.3476	-8.6323	-9.4049	-8.273	-8.5296	-7.639	-8.4108	-8.0546	-10.834	-10.543	-9.2503	-10.483	-8.7319	-8.6386	-10.604	-9.8564	-7.9692	-9.3232	-8.4509	-7.605	-11.293	-7.8531	-8.3812	-11.91	-9.9805	-10.428	-6.1828	-8.4511	-9.2993	-7.9717	-9.7214	-10.15	-6.1485	-8.8677	-6.8233	-8.9874	-8.2925	-7.9221	-9.5919
-8.5154	-9.0452	-8.3684	-7.1155	-8.81	-8.0326	-10.67	-8.9139	-9.7349	-7.3577	-11.073	-11.73	-7.9835	-8.5495	-10.824	-9.8949	-10.466	-8.9615	-10.213	-7.9721	-8.5937	-9.5103	-9.2846	-8.2659	-8.9178	-6.4897	-10.27	-8.0243	-9.1352	-9.2338	-8.6645	-9.5561	-8.717	-7.9496	-10.751	-9.0565	-10.462	-11.793	-9.1953	-12.054	-8.8781	-11.961	-11.571	-10.061	-11.78	-11.207	-8.2408	-8.4656	-9.3479	-7.1585
-10.056	-11.301	-11.402	-11.911	-10.714	-10.72	-11.087	-11.656	-9.3174	-11.681	-10.594	-8.6359	-11.257	-10.362	-11.009	-11.454	-9.9762	-11.361	-10.971	-9.672	-11.597	-12.062	-11.428	-13.242	-11.545	-9.5443	-12.306	-11.49	-10.737	-13.759	-10.571	-9.8126	-11.753	-10.448	-9.8566	-10.79	-11.232	-11.643	-9.9585	-14.037	-14.123	-12.432	-10.571	-11.599	-9.369	-13.121	-10.41	-11.647	-12.289	-14.011
0.44443	3.5072	-1.2659	2.2386	1.9365	2.3453	1.2874	3.1039	0.14894	1.9291	-0.18649	-0.092324	1.5227	0.98234	2.6814	1.5375	2.1068	2.3022	2.6693	0.89156	0.97003	1.3762	1.7705	1.2609	1.7116	1.3432	2.7314	0.18717	1.7617	1.7678	1.5116	-0.23352	2.921	3.9766	-0.72799	0.94051	2.629	1.8231	3.3073	3.0767	3.4034	2.0575	1.0781	0.73139	-0.26879	0.75657	-0.043562	1.2631	2.5574	1.7107
-3.0501	-0.90131	-3.9312	-5.5415	-2.832	-2.5909	-4.9636	-0.89682	-2.4784	-1.7772	-0.53789	-1.814	-2.0372	-0.99453	-2.3687	-1.9203	-2.6295	-2.5229	-0.19106	-3.3738	-2.2939	-3.8451	-3.3594	-0.98876	-2.4036	-2.3897	-2.1681	-3.4293	-1.3934	-1.8743	-3.6816	-0.51628	-2.479	-1.7986	0.29795	-2.3356	-2.3575	-2.5413	-2.9831	-1.7562	-0.55543	-3.0329	-2.3011	-2.2822	-4.7903	-4.0882	-0.77923	-0.60237	0.31445	-2.7166
-2.23	-1.1436	-3.3159	-2.6978	-0.97518	-2.6488	-3.6886	-1.1796	-2.2752	-1.1027	-1.3378	-1.9969	-1.2395	-1.1698	-3.3476	0.23575	-0.12644	-0.69053	-3.1436	-0.79389	-1.8097	-2.8309	1.1339	-1.9002	-1.9955	-0.99148	-3.6132	-2.6081	-0.76161	-0.19747	-0.31235	-0.79181	0.63122	-3.0377	-1.6281	-0.41719	-1.6326	0.7625	-2.2871	-3.341	-1.3659	-3.8404	-1.0561	-1.6621	-0.35563	0.62657	-3.8504	-0.82536	-2.3606	0.40321
-23.115	-23.079	-22.333	-21.977	-22.405	-24.314	-21.057	-22.545	-21.883	-21.778	-22.825	-20.641	-20.98	-23.775	-21.202	-23.526	-21.89	-22.177	-24.337	-23.421	-23.424	-22.579	-20.312	-20.473	-22.685	-22.881	-22.52	-22.887	-22.685	-22.812	-22.277	-22.166	-21.592	-23.179	-23.224	-23.339	-22.621	-24.198	-22.722	-23.833	-21.768	-20.185	-23.99	-21.603	-23.142	-22.49	-22.656	-22.23	-22.024	-21.496
-0.12356	-1.27	-0.8699	-0.75021	-1.707	-0.50471	0.19634	-0.15196	1.2268	-0.68318	-1.7192	-1.9129	-0.64201	-1.8484	-0.52952	-1.7566	-0.11258	-2.9185	-1.1339	-2.2652	-0.45066	-0.84759	-1.4552	-1.5918	-5.0436	-1.7263	-0.63403	1.4445	-1.2682	-2.1182	0.19487	1.5259	0.45937	-1.2403	1.7257	-5.6627	-0.94634	-0.93915	-1.7793	-0.80458	-1.5491	-0.82262	-0.062181	-0.17674	-0.76059	-0.053409	0.0026188	-1.6231	1.0056	-2.6729
-8.2884	-8.4205	-8.0071	-7.3539	-10.406	-8.5346	-8.3325	-8.5863	-8.79	-9.9061	-8.2406	-8.3969	-9.535	-9.8703	-9.7858	-7.5084	-8.4292	-8.2004	-8.8261	-9.7582	-8.7058	-10.198	-6.4247	-9.1766	-10.698	-7.5585	-9.6364	-10.132	-10.372	-8.7853	-8.2812	-10.158	-9.5298	-8.7141	-9.1201	-8.8171	-7.7734	-10.015	-8.8164	-9.0588	-9.1103	-9.423	-8.9735	-7.9593	-9.6644	-9.3538	-10.602	-8.2655	-9.7452	-6.8619
2.4583	0.69129	2.7999	0.9041	2.511	3.321	0.025594	0.8792	3.9359	2.1269	1.9859	3.95	1.9782	3.5023	2.2702	1.1055	2.8596	2.0828	2.5378	1.6961	0.9446	3.4548	2.367	1.913	1.9461	5.1133	3.9111	2.4655	1.6175	1.637	2.7725	2.5933	3.4566	2.032	0.90359	2.1186	0.88173	2.9928	3.9798	3.1421	0.63163	0.84647	2.6739	1.8862	0.51552	-0.0065379	0.85538	2.1816	1.4595	0.77028
-20.501	-20.761	-23.251	-24.953	-21.566	-23.65	-22.405	-22.505	-22.311	-20.204	-21.901	-22.845	-21.029	-23.223	-21.531	-20.744	-22.409	-23.184	-22.244	-22.917	-20.55	-24.623	-22.022	-24.901	-20.229	-22.993	-22.247	-20.355	-22.937	-22.328	-22.418	-25.034	-22.496	-21.73	-21.913	-21.98	-22.701	-22.547	-21.396	-21.248	-19.72	-22.118	-23.45	-21.779	-23.065	-22.566	-21.147	-22.693	-20.354	-21.306
-2.3464	-1.5675	-4.1535	-1.5482	-3.0951	-4.0252	-4.234	-5.1019	-7.3556	-3.3731	-4.5255	-3.8429	-1.7724	-3.1803	-3.9633	-2.2686	-2.9055	-4.3081	-4.3785	-2.617	-4.2921	-2.5976	-2.4176	-3.4205	-2.0469	-2.3283	-3.7903	-2.6959	-3.3182	-1.8368	-4.2652	-0.84779	-3.9517	-0.8098	-1.9443	-4.2424	-4.3495	-3.7983	-0.33006	-2.1127	-2.6614	-1.8738	-1.9537	-2.5865	-2.9747	-3.5552	-1.797	-2.5598	-4.7845	-3.9816
-15.146	-15.189	-14.773	-15.265	-17.288	-13.289	-14.427	-15.704	-14.047	-17.034	-14.899	-15.056	-12.971	-15.624	-14.069	-13.145	-14.696	-14.048	-13.583	-13.866	-15.723	-14.529	-12.101	-14.942	-14.231	-16.951	-12.786	-11.381	-14.146	-17.691	-18.355	-13.857	-13.912	-17.266	-14.431	-14.742	-16.638	-14.051	-13.133	-13.874	-15.545	-14.095	-13.27	-13.976	-15.968	-13.884	-13.958	-14.56	-14.124	-13.945
7.208	12.189	10.99	9.0801	9.1943	8.3563	8.0746	10.373	11.86	7.4483	8.6695	9.9124	10.034	8.1104	9.0843	10.898	8.7449	7.8562	9.9325	9.9073	10.102	9.1751	10.154	10.028	9.9892	9.1002	10.62	9.5533	9.9398	11.692	9.6646	7.7094	8.5909	10.215	11.712	11.155	7.5398	7.8486	9.261	9.0768	12.511	7.4206	10.08	10.407	11.741	10.434	8.5739	9.2887	8.3563	8.3612
-12.044	-10.231	-9.5631	-9.1909	-10.089	-10.225	-9.9458	-9.0774	-9.8905	-9.205	-12.621	-10.331	-9.9924	-9.2111	-8.0917	-7.7153	-9.2114	-10.382	-10.074	-9.2808	-7.6228	-9.108	-8.5329	-12.081	-8.5689	-9.644	-10.504	-8.3391	-8.6592	-10.456	-9.2122	-11.663	-9.2996	-9.8564	-13.729	-9.9765	-11.235	-8.1501	-9.5762	-9.1282	-11.191	-9.683	-9.3909	-11.131	-8.4544	-8.5896	-7.7582	-8.9955	-12.152	-10.962
3.5341	4.265	2.9402	4.351	1.486	3.9137	2.4886	3.7064	3.6087	4.2967	2.6108	2.1877	1.9127	3.6081	4.5013	1.7377	2.4813	1.8419	1.8428	0.11829	3.8543	2.6302	4.5651	3.3478	4.5931	2.7663	2.4458	2.7892	1.8452	3.2579	4.9514	3.9422	3.0397	3.1362	2.8101	4.455	2.8807	2.0254	3.2733	3.8094	4.2067	2.518	4.2853	1.8876	3.0772	4.0753	2.8509	3.1477	3.3497	3.4985
0.25202	1.1169	-0.30064	-0.33995	1.3562	0.64906	-1.6336	1.6159	0.30152	-1.7558	1.5886	-0.71671	-1.4131	0.76931	-0.43314	0.17208	1.6525	-2.1326	0.77517	1.7743	-0.22306	0.55602	-0.39743	0.074315	-0.31126	-1.1091	-1.361	-1.5369	0.31033	-1.5146	-1.7706	-0.84517	-2.0508	1.1234	1.4992	-1.5345	-0.88181	-0.43741	-2.5668	0.99116	0.95789	0.40978	-0.13645	-1.1618	-1.2236	-1.1951	-0.70661	1.3268	0.4704	2.2282
-21.2	-22.26	-21.965	-20.809	-22.131	-22.177	-22.413	-21.981	-22.358	-23.558	-20.74	-21.927	-23.097	-20.723	-20.582	-23.825	-22.987	-22.908	-21.011	-20.609	-22.638	-22.786	-23.755	-19.902	-22.092	-20.979	-22.165	-22.683	-21.008	-22.967	-23.725	-23.167	-21.995	-21.907	-22.088	-20.445	-21.475	-21.057	-20.353	-21.515	-20.876	-21.495	-22.358	-23.305	-19.333	-23.197	-22.936	-22.667	-23.867	-21.592
-11.297	-12.71	-12.567	-14.254	-14.735	-14.854	-12.884	-13.582	-13.215	-14.837	-15.045	-13.541	-14.252	-12.41	-12.652	-13.136	-15.555	-13.297	-9.2691	-12.015	-11.214	-13.325	-12.427	-15.541	-11.925	-13.467	-16.383	-10.994	-15.464	-12.051	-12.656	-13.86	-14.262	-14.435	-14.362	-10.752	-13.683	-13.161	-14.781	-12.36	-13.953	-10.622	-12.712	-14.017	-14.329	-14.431	-12.502	-13.817	-12.492	-13.525
2.9466	2.2681	0.39831	3.1482	1.9842	4.8362	3.3937	1.6459	4.2278	2.4482	2.4168	1.6449	2.33	1.4504	1.1148	2.7914	0.30793	1.9905	4.2221	1.3507	2.6755	2.8694	2.9047	4.0322	2.6097	2.0278	0.97439	3.2249	2.5604	1.5236	0.47406	4.665	0.92711	1.3021	2.4392	2.0973	3.2025	2.3401	0.9723	3.6683	0.086738	3.642	2.8592	1.1465	4.9606	1.8662	3.886	2.1148	1.6992	1.2985
-2.8961	-5.1503	-8.4742	-5.5814	-3.9039	-4.6836	-5.3475	-6.4204	-2.5504	-2.3855	-2.8112	-5.0285	-5.2324	-3.3572	-3.9884	-4.0983	-6.3789	-2.5572	-5.1428	-4.8732	-3.7796	-4.5997	-3.7539	-3.696	-3.0161	-2.3664	-5.0489	-4.4682	-4.579	-2.9065	-5.3445	-5.9784	-3.7627	-3.9944	-4.4101	-4.074	-5.2258	-4.209	-7.2453	-4.6819	-4.8956	-3.8286	-3.8556	-5.2016	-4.5891	-6.1614	-6.9508	-5.1459	-3.8851	-5.012
-5.1786	-3.875	-6.5083	-7.1469	-5.1242	-5.181	-5.2744	-4.5741	-5.1001	-4.9392	-3.8291	-5.8746	-5.3763	-4.2115	-5.3005	-5.0208	-6.0179	-4.8802	-5.802	-5.2841	-6.8347	-5.2462	-5.2865	-8.1516	-3.6382	-3.1744	-6.1818	-4.7742	-3.5833	-6.928	-6.7385	-5.9189	-3.8947	-5.948	-4.5097	-5.6193	-4.4861	-5.9375	-5.8003	-4.8323	-4.252	-2.9738	-4.8285	-4.3184	-5.458	-2.4679	-5.8758	-5.7032	-5.0506	-7.8555
-13.446	-12.579	-14.505	-13.371	-13.67	-12.781	-12.503	-13.315	-14.225	-11.306	-11.72	-14.719	-14.99	-13.288	-13.136	-11.973	-13.246	-13.504	-11.572	-12.347	-13.407	-11.836	-13.949	-12.018	-14.573	-13.137	-15.07	-11.487	-13.388	-13.775	-14.74	-13.326	-13.439	-12.79	-14.595	-12.849	-11.383	-11.573	-14.529	-13.624	-12.462	-15.767	-14.722	-14.262	-14.33	-13.913	-14.09	-12.913	-15.423	-14.371
-5.1642	-6.1861	-3.6616	-5.8457	-3.945	-5.7036	-4.2684	-5.499	-5.0383	-4.7532	-4.5687	-4.9631	-2.5029	-5.0995	-4.3671	-4.1233	-4.9586	-2.9916	-4.9284	-4.3419	-4.0772	-4.4528	-5.0963	-3.5227	-4.2257	-5.3246	-6.1702	-3.1139	-5.1968	-2.4813	-4.4546	-4.8709	-4.3426	-4.7728	-4.2931	-2.9836	-4.4781	-4.9081	-4.3194	-5.5035	-3.2813	-3.7924	-3.3361	-4.5045	-6.195	-3.061	-6.029	-3.1079	-6.6015	-6.8333
9.1425	6.6502	6.7443	4.6485	7.9327	8.7815	6.5967	7.2131	7.6957	6.4299	8.3821	10.695	9.3541	6.5393	6.9692	7.9927	7.7207	7.5028	7.5322	8.9958	7.1999	8.9711	5.5205	8.1345	6.554	8.2496	7.8718	10.069	7.6167	4.6792	9.8215	9.7322	8.304	8.1176	8.2201	8.2017	6.8958	8.7492	7.6106	8.7332	9.5254	8.3254	7.0822	6.458	6.7362	5.8588	8.9949	7.976	7.4055	7.9544
-4.7442	-4.8537	-4.6591	-5.4109	-3.5354	-5.1748	-3.5718	-3.254	-7.9886	-5.0255	-4.246	-4.3359	-3.2242	-4.3105	-3.0977	-4.6358	-2.1697	-7.3432	-6.9264	-4.0884	-3.2935	-5.6488	-4.7929	-3.7156	-6.2772	-2.8595	-5.5105	-4.7384	-5.0175	-7.0719	-5.1275	-4.7515	-2.3063	-7.1199	-3.7243	-5.0433	-4.7816	-4.5099	-6.0316	-5.6412	-4.7234	-4.0171	-4.2517	-4.4508	-4.4021	-5.7917	-6.1482	-2.9854	-5.5866	-4.8815
-1.2842	-3.188	-1.5834	-0.90554	-2.4499	-2.1218	-2.6773	-4.2597	-1.6038	-3.6776	-3.3126	-2.9298	-3.0715	-3.5259	-1.9375	-3.5361	-2.6058	-1.4749	-1.3118	-5.0034	-5.0325	-2.8963	-1.3962	-0.40758	-1.3707	-3.3606	-2.5474	-1.9032	-2.5527	-2.859	-0.87826	-3.0128	-2.0616	-2.4047	-4.8928	-2.1728	-3.8832	-0.86311	-0.50787	-4.1515	-0.54962	-0.60712	-2.2666	-1.596	-1.4678	-2.2314	-2.6561	-2.4541	-2.2799	-3.2514
8.8484	8.2424	7.5983	7.9932	9.5859	8.2027	6.9072	8.3168	8.0753	7.645	9.3314	6.8983	8.2617	6.1756	6.9881	6.5452	8.8784	6.7175	5.8191	7.4245	4.8317	7.5734	4.4835	8.5435	7.1709	8.8596	7.6394	10.004	7.6624	7.5972	6.3627	8.7943	8.487	7.116	6.2467	9.3261	7.3715	6.598	8.3775	7.7657	6.0258	7.3967	9.7403	7.5716	7.304	7.6784	7.8162	8.8214	9.6851	6.6567
-13.547	-11.638	-11.462	-12.593	-14.09	-15.145	-13.872	-14.265	-12.077	-14.708	-13.453	-13.472	-13.203	-13.959	-12.169	-11.906	-11.167	-12.987	-13.611	-12.629	-12.83	-13.01	-11.996	-14.628	-12.239	-12.539	-11.368	-11.074	-11.733	-13.141	-11.017	-11.516	-12.793	-13.659	-13.272	-11.487	-11.776	-14.297	-12.454	-13.503	-11.269	-12.954	-12.682	-13.107	-12.202	-12.155	-11.26	-12.918	-13.365	-12.74
-0.50541	1.117	1.829	-0.57151	0.59828	-1.8187	-1.4723	0.63602	-1.5619	1.9624	-0.55304	0.23323	1.1947	-2.0256	1.5432	0.32144	-0.052166	0.49731	-1.5122	0.030633	-1.0141	0.40141	1.9497	-0.61222	-0.10865	0.80913	0.82299	1.3045	-0.55292	1.5618	-1.1067	-0.5216	2.1182	-1.3375	1.1585	-0.80978	-2.8776	0.82074	-0.35248	0.058271	0.56732	-0.018089	-0.77807	-0.46876	-0.62566	-1.2405	-0.97093	-0.45077	1.6202	-1.13
6.8557	8.5929	5.6741	8.4261	7.5635	8.0444	7.4409	8.8982	9.1703	6.4328	7.0995	9.8172	9.131	9.5698	6.1811	8.3359	7.288	8.4988	7.3779	9.4017	3.8226	7.7343	9.032	7.6252	9.3178	8.2185	9.5985	9.8674	8.3821	8.9247	6.978	7.5558	7.0247	7.8049	7.9286	8.2358	7.4769	8.7052	7.8426	7.1124	8.5628	6.584	7.5044	8.7133	6.297	7.76	9.0385	11.026	8.7907	7.968
-0.52573	-2.5184	-3.7234	-1.8112	-3.4896	-3.0566	-3.0214	-2.4589	-4.7437	-3.1319	-3.119	-1.9269	-1.1803	-2.5861	-1.7461	-0.99318	-2.7144	-1.6673	-3.3728	-3.8194	-4.9095	-2.1792	-3.2612	-2.3151	-1.7869	-2.8611	-2.3669	-2.559	-2.1313	-1.8987	-0.65253	-0.86743	-2.4686	-1.5239	-3.4765	-2.0265	-3.9779	-1.1358	-1.7678	-0.72674	-3.064	-4.4135	-3.8813	-3.5848	-3.7488	-0.604	-2.8529	-2.154	-3.5037	-1.7058
-10.265	-8.9683	-8.2092	-10.85	-11.92	-10.959	-10.197	-13.68	-9.8297	-10.137	-8.9683	-10.115	-9.4544	-10.402	-10.552	-9.2466	-9.9305	-8.8602	-12.415	-9.1293	-7.6345	-8.43	-7.8693	-9.3717	-11.294	-8.6488	-8.4959	-9.6015	-11.453	-9.3315	-9.5506	-11.777	-9.7083	-10.431	-10.628	-9.2604	-9.4267	-10.7	-9.9344	-9.7672	-11.983	-10.117	-9.9999	-10.907	-8.445	-9.1389	-9.6909	-9.0162	-10.784	-11.042
8.007	7.2221	5.1453	6.5089	8.2974	5.9205	4.7608	5.9729	6.3402	6.0619	5.9277	6.1647	8.539	7.8756	7.2351	8.2152	8.5844	8.1426	8.1662	5.5763	7.2477	6.9436	7.2467	7.4154	6.4161	6.564	8.7547	4.2202	5.5062	4.446	9.9662	7.3002	7.2789	6.3026	6.1222	5.6644	5.6285	5.951	6.0828	10.254	7.5484	6.0612	6.9649	8.5635	5.4568	7.3629	6.5577	6.6139	5.6304	6.2555
-15.107	-15.238	-10.848	-14.315	-10.646	-12.926	-10.618	-12.799	-12.405	-13.297	-12.506	-13.82	-13.774	-12.392	-12.477	-10.447	-14.068	-14.796	-12.387	-11.401	-12.44	-13.492	-12.811	-9.4676	-11.264	-11.098	-12.874	-14.416	-12.026	-12.451	-12.477	-11.645	-13.855	-11.183	-14.02	-11.876	-12.974	-11.508	-13.169	-12.286	-11.616	-12.094	-15.944	-12.182	-9.37	-13.931	-10.848	-13.182	-15.461	-13.578
-0.0067738	4.7729	3.7404	2.4401	1.4805	2.3255	3.7569	1.1624	3.5142	1.1766	3.228	1.3707	0.51622	0.49882	2.1421	2.6724	0.58882	1.9155	4.1262	0.58549	3.8608	4.3478	2.4111	1.5086	2.9687	2.7098	2.119	2.3777	3.547	3.8343	2.8677	1.2881	1.6499	2.4155	1.0251	5.4821	2.4963	1.3809	2.5932	3.7057	4.7042	0.30564	0.87351	1.1591	4.74	4.9349	2.6702	3.3693	0.51137	2.9814
-20.714	-20.71	-24.272	-23.006	-21.63	-22.835	-22.894	-20.363	-20.766	-22.262	-23.2	-23.216	-21.064	-23.305	-22.891	-20.2	-22.618	-22.486	-22.335	-21.099	-22.515	-20.903	-20.759	-21.467	-22.459	-23.034	-22.771	-21.322	-25.111	-21.714	-23.224	-20.991	-21.346	-22.713	-22.782	-22.787	-23.835	-22.837	-22.866	-21.681	-20.839	-21.26	-22.598	-22.268	-22.694	-22.523	-22.532	-24.097	-20.366	-25.572
-23.26	-20.272	-23.05	-20.853	-21.848	-21.257	-22.343	-21.247	-23.484	-23.897	-23.537	-21.465	-21.309	-21.784	-21.997	-22.608	-23.678	-23.321	-23.64	-21.491	-22.306	-24.406	-22.323	-22.959	-22.498	-22.274	-22.502	-22.934	-21.126	-22.992	-20.982	-22.509	-22.84	-23.147	-23.992	-21.164	-22.553	-21.914	-22.785	-20.988	-22.947	-22.275	-20.993	-22.239	-22.106	-20.02	-23.388	-21.83	-23.634	-22.93
-1.1763	-3.3348	0.76816	-0.052302	-0.10139	-3.075	-1.7	-0.84629	-3.2554	-0.088725	-1.8042	-1.1985	-4.0449	-0.73974	-1.7919	-0.12309	-0.59025	-2.3012	-2.3164	-0.95988	-3.3894	-0.88882	-2.0971	-0.4604	-1.3473	-2.6598	-1.4449	-1.2247	-0.59327	-1.4499	-2.1615	-2.4785	-2.9733	-2.5388	-0.91303	-2.1834	-1.963	-0.25874	-2.073	-0.18072	-1.9534	-3.0992	-1.0064	-3.4844	-1.1451	-4.512	-3.5513	-0.31678	-1.1296	-1.7271
-10.243	-11.051	-13.242	-12.477	-10.661	-9.8541	-9.3545	-12.218	-9.9226	-11.414	-10.475	-10.517	-8.6949	-9.6064	-9.3332	-11.089	-12.573	-11.431	-11.752	-9.9797	-9.8664	-12.316	-10.781	-12.142	-10.058	-10.706	-11.017	-10.991	-11.649	-11.742	-9.7901	-12.123	-9.039	-9.8648	-10.5	-11.663	-11.953	-11.003	-12.673	-8.9493	-10.25	-10.969	-11.605	-12.079	-10.679	-10.264	-12.084	-7.9948	-8.9229	-9.8211
-22.788	-22.653	-21.702	-21.665	-22.421	-21.417	-21.879	-21.77	-22.539	-23.035	-23.542	-22.823	-22.124	-20.851	-23.225	-24.1	-24.948	-21.831	-20.988	-20.807	-23.29	-22.09	-22.966	-24.281	-23.504	-21.393	-20.278	-22.825	-22.646	-23.658	-22.794	-24.259	-23.524	-21.618	-21.138	-23.038	-23.122	-23.748	-21.365	-24.416	-20.974	-22.907	-22.703	-22.061	-22.525	-22.769	-21.43	-20.996	-22.535	-20.616
-2.1819	-3.9908	-2.8376	0.043332	-0.54898	-0.8604	-3.5737	-0.4432	0.13717	0.12737	-2.722	-0.087034	-2.0311	0.58406	-1.7667	-2.4496	-1.7708	-0.13153	0.3358	-1.9685	-2.3954	-0.34598	0.33534	-0.25342	1.0349	-1.8484	0.10311	-4.0519	0.82353	-1.8182	0.768	-3.6226	-0.55852	-2.3904	-2.2935	-1.2094	-0.21306	1.2517	-0.86017	-0.13341	-2.1582	-1.6068	-1.6385	-0.24006	-0.31574	-1.3005	-1.2317	-1.2121	-0.20007	-5.4408
1.144	-0.56141	3.092	-0.61657	1.8094	3.1023	-0.0089163	-0.171	0.79449	2.2286	4.0203	2.2869	1.8355	-0.18056	1.1357	1.8609	2.5446	1.3031	2.017	2.2828	3.4844	2.0711	0.77742	2.3117	2.2288	1.9274	0.95897	-0.24907	2.0284	2.3928	1.0139	-0.38926	2.1479	2.2077	2.0625	2.9865	2.3815	4.7979	2.1185	0.54205	2.208	3.2036	2.0419	3.4326	3.0424	4.357	2.1791	1.7718	3.4378	3.1563
-0.88453	-1.5196	-5.7541	-1.225	-3.1849	-2.2512	-2.7108	-3.4817	-3.319	-2.7767	-0.66098	-2.4799	-2.7626	-2.791	-2.3952	-4.0145	-3.8098	-1.7751	-3.3787	-1.4029	-3.3404	-1.481	-0.68726	-3.7049	-1.8076	0.16906	-3.9217	-2.4218	-3.1487	-0.04296	-3.0705	-1.5931	-0.02869	-2.6995	-1.3507	-2.6059	-3.4216	-3.5835	-3.5045	-3.4079	-1.9103	-0.81059	-1.2869	-1.452	-3.102	-3.1624	-0.0359	-1.5097	0.11161	-3.1473
-20.602	-20.634	-20.965	-19.444	-19.766	-21.559	-21.03	-22.664	-20.825	-20.581	-20.096	-18.239	-20.63	-19.217	-22.478	-21.699	-19.245	-24.853	-23.421	-19.282	-21.507	-21.956	-20.871	-21.668	-21.431	-21.172	-21.5	-19.367	-22.068	-20.947	-21.803	-19.795	-21.266	-22.358	-20.689	-22.209	-20.154	-19.356	-20.29	-19.538	-21.676	-22.185	-22.294	-20.227	-19.681	-20.624	-22.105	-22.314	-21.5	-22.191
[truncated: 26 more rows]
[truncated: 150 more columns]
