# Supplementary material for: Genetic dissection of main and epistatic effects of QTL based on augmented triple test cross design
Source: PLoS One. 2017 Dec 14;12(12):e0189054. doi: 10.1371/journal.pone.0189054 (PMC5730204; doi:10.1371/journal.pone.0189054)
Supplement: S7 Supporting Information — (ZIP) [file pone.0189054.s007.zip › z2_1050_0.5_5.csv]

1.3714	-3.0175	-0.76629	-1.5702	-0.80635	0.93859	0.44385	-3.9332	-3.3409	-1.3486	-1.829	-0.12654	-0.44559	-0.079628	0.3119	-2.7458	2.0388	-1.2855	-2.1006	-3.8988	-1.4022	-1.2874	-2.3302	-0.89876	-0.37534	-1.4158	-3.7863	-2.5693	0.81983	-3.4978	-0.67691	-4.0768	-2.5048	-2.1654	-1.0318	-1.3404	-4.9018	-3.4193	-1.7392	-3.3164	-2.1189	-3.5071	2.1391	-3.9378	-2.7409	-2.1114	0.15756	-3.6453	-1.6337	-2.7681
-8.5262	-9.7117	-12.948	-8.6838	-11.842	-11.4	-9.7122	-9.4835	-10.811	-12.293	-13.781	-11.874	-10.951	-9.0963	-13.633	-10.392	-11.913	-12.037	-8.1837	-10.272	-10.037	-8.4243	-13.822	-8.6363	-14.392	-10.259	-11.448	-12.387	-10.357	-10.454	-9.2884	-11.06	-6.4487	-10.255	-9.5985	-10.337	-11.263	-10.952	-9.7884	-12.769	-8.5943	-7.7144	-10.608	-11.029	-11.886	-8.9775	-7.4019	-6.7141	-10.52	-13.203
-1.6567	-1.5319	-1.2723	2.1204	-3.0834	-1.1027	1.151	0.96816	-1.9583	-0.4738	-0.70509	0.50576	-1.5351	-2.2108	1.3231	-0.025712	1.5618	-0.086284	-1.2394	0.18873	-3.0925	-0.50673	-0.47896	-0.82851	0.39775	-3.2411	-2.979	-0.67093	-0.26806	3.3434	-0.14617	0.49018	0.91451	-3.1703	-2.1808	0.098221	-1.0637	0.0017051	-4.6645	-1.3228	-4.3033	1.3863	-0.62331	-4.8074	-2.8393	-0.057488	0.98461	-1.9255	-0.29087	-4.3518
-13.826	-11.824	-9.3943	-11.747	-10.24	-13.807	-10.669	-10.189	-9.4785	-8.9437	-12.274	-12.406	-10.624	-10.784	-11.477	-8.7306	-10.752	-11.155	-11.102	-11.31	-13.02	-10.678	-10.954	-11.142	-8.149	-15.298	-9.698	-12.356	-11.524	-8.5365	-9.09	-10.082	-10.409	-10.949	-13.172	-11.82	-11.705	-10.436	-10.226	-11.301	-9.1567	-11.832	-12.195	-10.823	-12.143	-12.842	-12.705	-11.463	-12.821	-10.663
-9.384	-9.6652	-9.6263	-9.4497	-9.7567	-9.7506	-5.425	-6.9665	-8.5214	-7.524	-8.4343	-10.407	-6.0771	-10.452	-8.1369	-9.1445	-8.0412	-7.6106	-6.0975	-11.379	-10.154	-5.9134	-9.2628	-10.138	-10.474	-11.549	-9.9365	-9.849	-8.3532	-8.0883	-11.33	-8.4784	-10.237	-7.8145	-10.542	-9.3205	-8.6453	-7.1614	-8.7956	-7.7661	-11.501	-9.4977	-9.949	-7.9581	-7.7419	-9.4168	-10.122	-8.3796	-8.3406	-11.406
4.385	1.3181	8.426	6.7162	3.4416	5.6782	2.9747	3.3463	2.9933	3.333	5.8693	2.6979	3.1756	6.5666	6.6033	3.7847	7.3372	5.5121	4.8993	8.2258	4.7282	3.186	0.96384	5.4609	4.8163	3.2371	2.2329	6.2664	3.6722	4.3098	0.47126	5.0305	5.3015	0.62072	5.0526	4.2293	1.6592	2.4953	6.984	3.8363	7.0784	4.0498	5.5809	4.9796	4.8532	1.4796	6.5684	4.4382	2.9334	5.1633
-21.009	-19.223	-24.78	-23.929	-22.862	-22.595	-24.632	-23.038	-24.376	-20.12	-22.738	-24.736	-22.149	-22.024	-22.172	-21.581	-20.335	-22.195	-20.659	-19.4	-20.452	-21.159	-20.033	-19.639	-23.987	-21.316	-21.64	-22.633	-22.302	-23.334	-23.059	-20.426	-24.047	-21.851	-22.463	-20.93	-22.438	-19.627	-21.681	-26.66	-20.666	-22.705	-19.044	-22.334	-23.104	-22.197	-22.613	-19.824	-21.186	-21.83
-4.824	-3.2018	-2.7302	-2.3801	1.1454	-0.28646	-1.8341	-2.2273	-3.247	-5.5492	-4.2932	-3.0118	-0.2089	-0.76437	-3.0911	-1.4371	-4.091	-5.5394	-4.1453	1.7694	-1.5559	-4.6552	-1.165	-4.3173	-0.5703	-1.4195	-0.97913	1.2592	-2.625	-1.5824	-1.781	0.27481	0.0069826	-3.0529	-4.3913	-0.96065	-1.9457	-3.2381	-2.9074	0.17343	-1.9709	1.7246	-1.6274	-0.49382	-4.4556	-3.9467	-0.71703	-3.2914	-3.0481	-3.4241
4.4823	9.9691	5.0701	5.153	8.9	6.4969	6.5683	7.6616	6.3707	5.0779	8.6288	4.2473	3.9006	9.2757	8.9665	3.3665	7.8355	4.323	6.9573	5.4145	5.393	4.0309	3.3835	2.8338	7.3312	6.1178	6.8587	6.1349	7.2656	6.0341	9.2601	7.2735	7.6109	6.4393	7.9683	6.8016	6.3427	6.3166	8.3049	8.9343	9.2996	5.0709	5.0921	7.8091	6.7515	3.3989	8.1535	9.117	5.0363	4.5548
-12.928	-8.9942	-11.077	-9.2198	-9.6989	-14.065	-11.429	-11.318	-12.746	-8.0763	-10.593	-15.237	-8.5179	-9.6935	-11.527	-9.4888	-8.8832	-10.467	-11.541	-11.726	-8.7577	-13.195	-12.473	-11.924	-10.578	-9.2626	-10.914	-9.305	-8.8823	-8.4197	-11.719	-11.506	-10.564	-12.367	-9.9643	-12.735	-11.519	-11.158	-13.682	-10.681	-8.9372	-10.273	-13.026	-11.414	-10.196	-9.8944	-8.8511	-11.818	-8.8861	-11.599
0.77568	3.623	-0.90629	-1.9168	1.0906	0.57619	0.68901	2.6358	-0.74727	3.4814	0.9671	2.6964	-1.9786	0.27014	1.0522	1.4681	-0.30696	3.1725	-1.7045	0.83425	0.46324	-2.642	-3.1427	2.3978	-4.5006	2.0039	5.3749	1.0438	1.0512	1.0468	1.669	2.0212	3.451	0.29394	1.8304	-0.23157	1.593	-0.8518	-1.7562	3.0539	0.8898	-0.95128	1.7247	-0.43273	1.3007	-0.68495	0.31281	1.1504	0.9914	-3.2284
1.8118	-2.7271	-0.47053	2.9059	4.4501	2.4786	1.5094	-1.6444	0.13047	2.0174	0.22423	2.7761	5.8869	4.2902	2.388	4.1064	4.2461	3.1236	1.2635	3.2973	3.5673	1.8599	0.29213	-0.37745	0.97754	2.8761	-0.42509	3.4721	2.5808	2.39	-1.1865	1.6689	0.39012	-0.89731	3.0165	3.0866	3.0341	2.1372	5.0537	4.9591	-1.636	2.0435	1.8104	-0.63737	3.4671	4.1772	4.4755	2.363	0.57876	5.6715
-2.9906	-4.6881	-1.195	-3.2359	-1.2471	-3.2601	-3.0912	-1.6704	-0.32211	-3.4765	-4.198	-5.4537	-2.8664	-4.5719	-1.2783	-2.4155	-1.0319	-3.142	-2.97	0.69534	-4.4231	0.56135	-2.3795	-1.5711	-0.28078	-6.0899	-3.3114	-2.2706	-2.7249	-1.6679	-3.7547	-0.11989	-2.1013	-0.81104	1.2847	-4.2076	-3.02	-3.7584	-3.7238	-0.70944	-3.4755	-3.8727	-2.574	-2.4853	-3.1629	-5.4672	-2.6462	-5.3023	-4.43	-4.8866
-5.2123	-7.8275	-3.0538	-5.6954	-4.4114	-0.76866	-1.3672	-3.9841	-3.9149	-2.5728	-3.4761	-3.1605	-5.1345	-4.628	-2.4686	-2.6679	-4.0173	-7.7097	-3.8779	-2.8596	0.95624	-5.3844	-2.9392	-0.7752	-4.0593	-5.439	-5.4588	-3.0827	-2.2531	-3.1306	-3.6182	-4.0308	-3.3846	-8.048	-5.7772	-7.2065	-0.24306	-2.2668	-3.7253	-5.8397	-4.4644	-4.0051	-5.3784	-4.8894	-2.4377	-3.321	-4.1293	-4.5884	-5.0485	-2.8321
-22.309	-20.61	-24.909	-22.779	-22.09	-21.849	-21.453	-23.755	-21.264	-23.578	-21.845	-20.845	-21.925	-22.392	-21.437	-21.822	-21.487	-22.345	-26.513	-25.899	-22.81	-19.175	-21.403	-23.884	-24.337	-23.046	-23.525	-21.113	-24.594	-21.038	-23.365	-22.084	-23.131	-23.264	-24.513	-21.94	-20.422	-21.949	-21.697	-22.478	-24.408	-24.84	-20.981	-24.035	-23.908	-21.801	-23.969	-20.52	-22.812	-24.725
-12.343	-12.481	-14.45	-14.552	-15.668	-12.311	-14.626	-18.748	-15.002	-15.76	-15.926	-16.939	-14.297	-14.249	-15.463	-14.328	-13.537	-15.781	-15.421	-14.467	-15.591	-12.563	-15.222	-12.928	-13.882	-12.975	-14.247	-13.461	-10.403	-16.187	-15.157	-14.434	-13.945	-13.41	-16.998	-13.912	-15.561	-13.311	-14.144	-13.087	-13.418	-10.297	-16.393	-14.037	-15.061	-12.643	-13.537	-13.302	-13.507	-15.297
-11.662	-12.428	-9.7812	-12.986	-15.775	-14.642	-14.431	-12.231	-10.766	-12.733	-13.101	-11.979	-10.424	-17.258	-13.685	-12.833	-14.63	-15.092	-8.8446	-11.008	-10.894	-12.864	-15.443	-9.9745	-14.033	-13.981	-14.13	-11.92	-12.661	-14.905	-12.872	-14.642	-14.991	-17.418	-12.825	-12.611	-16.96	-12.449	-13.422	-13.538	-14.309	-12.712	-13.112	-10.524	-13.447	-14.863	-15.478	-10.063	-10.23	-15.002
10.388	5.8059	7.7484	7.9017	8.0649	5.7361	6.3739	2.5411	9.8095	8.0029	11.286	8.8232	7.7935	9.2204	10.346	7.897	5.9565	5.3635	3.8295	5.4413	8.6047	9.4249	5.8652	8.3584	4.6147	4.1245	4.5991	3.6906	7.7694	3.9896	5.187	6.8995	7.5726	8.0164	6.4234	6.8783	5.8729	9.3337	9.5101	4.7541	6.3562	8.299	9.5431	4.5808	7.7605	8.7412	5.9726	7.9766	5.4752	6.5217
1.5574	5.1026	5.9895	5.142	3.9655	3.9004	8.6447	6.1156	3.3198	4.8683	5.3569	1.8779	5.43	5.906	2.9888	3.4067	6.1772	5.6642	4.2701	6.7899	4.1631	2.5708	4.5997	6.1634	6.2071	5.5002	5.9243	3.1739	2.5839	9.424	2.7578	7.8934	6.7371	4.5249	4.2643	2.8915	3.9422	5.4038	1.1247	4.8663	5.8399	6.2272	4.3955	4.6496	7.4863	-0.12562	5.5325	2.9484	4.3295	5.1484
9.5006	7.4418	10.034	5.9911	9.9051	6.4891	10.64	6.5089	8.7599	8.1794	10.808	10.099	9.3986	9.0828	9.2111	9.1346	8.8926	9.174	8.7666	9.7607	5.9816	8.715	9.3899	7.6547	7.7233	6.881	7.312	9.5497	7.2672	8.197	10.55	7.2594	8.7929	4.6645	7.8967	7.3734	8.6378	9.7542	12.088	5.486	6.9124	7.5189	9.1663	9.7318	9.0326	11.416	6.983	8.7625	6.7309	7.6624
-13.647	-11.647	-11.996	-10.795	-13.923	-13.59	-12.965	-12.583	-13.204	-13.481	-14.055	-12.109	-12.962	-13.739	-13.044	-14.366	-11.868	-11.101	-12.704	-14.925	-13.421	-13.376	-12.359	-12.433	-10.183	-12.289	-13.207	-11.852	-11.458	-13.395	-15.431	-12.898	-11.731	-15.154	-13.572	-15.195	-11.602	-10.671	-14.799	-13.428	-11.071	-11.472	-11.755	-12.197	-12.622	-12.21	-14.273	-15.211	-13.054	-13.795
1.7045	-0.17783	3.3544	0.10908	3.7454	3.5395	-0.11299	1.4282	1.227	-2.3929	1.8003	3.0177	-0.73316	-0.036403	-0.34803	2.5308	3.3559	3.2055	3.1235	1.9612	0.39128	0.6502	-0.8142	-0.48005	0.88177	3.6175	1.3998	4.7185	4.7594	0.72441	2.3989	0.13649	0.3221	3.3402	3.232	2.9496	0.13134	0.2371	2.0894	2.3769	4.8952	0.33801	1.4858	2.723	3.5881	-0.79382	0.88768	3.8391	1.1405	0.94853
-7.5576	-11.609	-10.541	-12.455	-10.154	-6.8687	-11.693	-8.3932	-8.3389	-9.8124	-9.5072	-10.01	-13.2	-7.9288	-10.281	-10.366	-8.3396	-10.477	-7.2111	-11.586	-6.6654	-12.195	-10.65	-9.947	-12.392	-8.4517	-9.1519	-12.845	-10.83	-11.122	-8.762	-10.978	-8.9066	-11.136	-7.8414	-10.047	-13.068	-12.898	-11.168	-10.077	-10.065	-8.5631	-8.0613	-10.969	-7.8787	-10.227	-11.792	-12.251	-9.785	-9.0463
-1.6114	0.40473	-2.0329	-2.948	-3.0847	-5.1931	-3.2694	-4.5507	-3.931	-1.4712	-3.7462	-2.5078	-4.0447	-4.7699	0.42498	-2.3575	-3.9777	0.56948	-2.4908	-2.1538	-2.3245	-9.4086	-5.3424	-5.0246	-4.9149	-1.4514	-4.3203	-1.1217	-2.1819	-1.3637	-0.18631	-4.3588	-5.061	-4.4757	-5.1492	-2.4891	-2.9053	-1.4613	-3.9465	-3.6921	-5.1931	-1.8401	-2.2072	-4.9595	-5.4459	0.56718	-2.4276	-1.8283	-3.4304	-2.3799
-4.3697	-5.6161	-6.3092	-3.9245	-7.2843	-10.251	-6.272	-6.6986	-5.7639	-3.7357	-6.5559	-3.6953	-4.5705	-6.1523	-6.6012	-7.3297	-6.1299	-4.6448	-3.6635	-5.7043	-2.9381	-4.777	-6.0602	-4.5779	-3.751	-8.9701	-1.0934	-3.3325	-2.2328	-5.2771	-5.7363	-3.7486	-2.8556	-6.4781	-8.3664	-0.47414	-6.2067	-8.3255	-6.1691	-1.8391	-1.1951	-6.7689	-6.0703	-3.5504	-2.5637	-5.8866	-2.1039	-3.3539	-7.3011	-11.63
-15.391	-11.527	-14.818	-14.417	-11.547	-13.765	-13.58	-14.108	-16.293	-14.035	-14.175	-12.939	-11.75	-13.416	-10.889	-11.668	-17.124	-14.089	-10.09	-11.371	-12.945	-12.408	-13.985	-14.025	-15.572	-14.354	-12.181	-11.753	-14.025	-15.025	-13.968	-14.068	-12.526	-14.371	-11.651	-13.228	-13.948	-14.743	-12.824	-13.482	-11.792	-13.919	-13.368	-12.649	-12.622	-10.505	-13.431	-13.31	-15.13	-13.623
-6.9765	-5.4228	-5.3035	-6.8409	-3.2415	-8.0386	-4.657	-5.7797	-6.8049	-5.1087	-2.4785	-3.4636	-5.0838	-8.0552	-7.6688	-3.2568	-6.3226	-5.4001	-5.9511	-3.8708	-5.9068	-6.7122	-6.1	-5.6764	-2.5014	-9.6378	-7.3645	-5.0235	-2.4729	-6.6491	-7.0156	-4.3831	-5.7436	-9.0007	-6.978	-3.7048	-8.6691	-6.523	-5.5172	-3.5636	-5.919	-5.9256	-6.2748	-4.0025	-7.5643	-1.7864	-5.7302	-6.5064	-9.0088	-0.033988
-7.168	-10.775	-8.7669	-9.9723	-9.744	-12.435	-12.595	-6.5931	-9.5645	-11.598	-8.8859	-11.417	-11.431	-6.4971	-11.006	-11.53	-11.58	-13.105	-10.207	-16.449	-7.6231	-7.3589	-14.159	-7.745	-9.8297	-8.8719	-11.404	-10.872	-10.446	-9.8378	-10.107	-10.63	-10.226	-12.192	-10.421	-9.4376	-11.711	-10.968	-11.35	-7.8419	-9.7623	-11.707	-10.76	-7.3157	-12.449	-9.8262	-10.076	-9.0168	-10.222	-8.5652
-0.83295	2.3544	1.4665	-4.8796	0.052765	2.4712	-1.0187	-3.7313	1.2673	-1.4951	-1.3425	-0.49134	1.6779	0.13208	-1.2687	-2.3778	-0.060016	-1.2703	-1.8021	1.6619	-2.7702	2.3295	1.9205	-0.92531	-2.997	-1.708	2.1042	0.74748	-2.179	1.4694	-1.2369	-3.5788	3.0832	-2.3879	0.88624	0.2052	-2.0416	-2.0415	-2.1763	0.304	1.9354	1.5355	-0.29412	-2.4037	0.60855	-1.5425	-3.5171	0.50714	-0.22045	-2.5733
-2.0075	-2.0766	-1.4837	-3.8691	-3.4282	-1.6354	-4.8049	-2.9388	0.4973	-5.8308	-3.6113	-4.111	-2.6983	-2.0884	-1.8452	-3.7989	-5.1546	-2.7897	-4.5708	-0.95711	-0.87001	-2.4604	-0.72839	-3.6276	-0.97213	-1.6287	-1.6805	-3.5341	-2.3807	-3.7181	-3.3519	-4.624	-3.0862	-2.7631	-3.1893	-2.0085	-2.7859	-2.052	-6.382	-1.6543	-4.8155	-1.97	-2.9172	-4.2743	-5.0696	-4.5798	-3.6861	-2.9703	-2.6506	-1.0822
-11.73	-11.423	-11.121	-13.307	-10.776	-11.351	-11.572	-11.376	-11.412	-11.057	-9.2248	-8.8835	-10.689	-10.93	-12.449	-12.203	-12.062	-10.148	-8.9444	-10.585	-12.368	-12.243	-12.083	-9.7197	-10.593	-7.7321	-9.0136	-8.1538	-12.093	-11.542	-11.963	-11.054	-8.9589	-10.393	-10.739	-11.29	-10.099	-9.3395	-10.029	-11.66	-10.28	-11.062	-10.261	-11.208	-12.224	-9.6246	-10.7	-11.869	-8.6477	-11.359
-4.4246	-4.2202	-4.329	-6.6212	-3.5375	-6.1695	-3.6962	-0.088802	-7.6267	-4.3952	-8.0779	-4.6998	-4.5466	-4.209	-5.0542	-4.7169	-4.2894	-10.531	-4.5488	-3.0863	-5.0145	-4.2464	-4.9684	-5.8291	-4.1877	-4.5287	-6.2382	-5.776	-5.6234	-3.4409	-7.0782	-4.2344	-4.6451	-5.9871	-4.5109	-2.7815	-5.0247	-4.0029	-4.4427	-2.6033	-4.8561	-3.9316	-7.8526	-4.0179	-2.8305	-6.1004	-2.0866	-5.3572	-5.6305	-6.3148
2.295	3.7079	0.51297	-0.81511	1.0261	2.0769	1.2659	4.5698	0.8503	2.5266	5.1228	2.4113	3.5785	1.9942	0.75556	4.8963	1.4072	6.3916	1.1217	3.6855	1.6577	6.188	0.274	-0.48817	6.2584	2.5165	3.4523	4.8854	3.3613	0.99366	1.8316	2.5545	3.2229	3.8786	3.0343	4.3047	0.46796	-0.065707	2.2732	2.5469	2.0268	0.70198	2.9088	0.5003	3.9153	-0.94094	1.9405	6.8045	4.0652	1.7048
-11.157	-11.851	-12.758	-14.911	-14.442	-10.716	-10.081	-9.9754	-9.7658	-12.155	-11.441	-10.869	-15.069	-10.271	-13.478	-9.8236	-9.7336	-9.8736	-10.755	-9.2265	-12.946	-9.6381	-11.1	-7.031	-9.1948	-12.445	-10.658	-13.717	-11.744	-10.083	-13.183	-9.5061	-14.091	-10.721	-14.773	-13.08	-12.534	-10.844	-10.345	-11.017	-11.517	-11.26	-12.652	-10.427	-10.177	-10.219	-12.764	-13.755	-13.213	-14.731
-13.835	-19.556	-11.536	-12.186	-13.313	-13.088	-16.232	-15.463	-11.431	-15.007	-15.052	-11.627	-10.001	-17.02	-12.696	-12.54	-13.654	-14.877	-13.664	-13.628	-11.467	-17.19	-15.541	-14.788	-12.494	-11.436	-14.138	-16.263	-12.071	-11.216	-14.31	-10.586	-15.273	-12.672	-11.699	-17.252	-16.834	-13.325	-12.551	-14.261	-16.09	-15.443	-12.458	-11.646	-13.218	-15.455	-14.135	-14.168	-16.36	-13.296
-12.236	-9.994	-9.0969	-11.558	-12.087	-12.268	-11.744	-11.952	-12.873	-16.445	-12.362	-13.704	-11.817	-13.8	-14.068	-13.162	-15.356	-15.406	-12.942	-13.738	-13.092	-11.472	-13.688	-14.148	-11.922	-12.466	-12.281	-14.212	-12.041	-12.787	-14.136	-12.703	-12.345	-17.297	-12.479	-14.001	-10.088	-13.741	-12.713	-10.323	-12.854	-16.873	-11.281	-12.356	-10.47	-12.481	-15.274	-13.537	-12.41	-12.897
-11.642	-13.009	-13.098	-13.051	-11.587	-15.735	-15.647	-13.33	-11.869	-13.896	-13.302	-14.014	-11.998	-14.531	-13.483	-13.488	-11.739	-10.076	-16.736	-10.825	-14.989	-12.292	-14.919	-13.213	-15.278	-10.582	-12.75	-11.896	-17.662	-14.35	-11.932	-11.432	-13.817	-15.204	-13.492	-12.388	-13.339	-10.88	-11.465	-11.166	-11.847	-11.136	-13.2	-16.916	-8.8457	-13.286	-13.841	-11.541	-11.858	-13.09
6.0523	6.4769	3.5811	3.7962	2.0421	1.2153	4.7269	3.4666	2.4652	3.7339	3.7462	5.4442	3.7738	4.9684	2.5745	3.1501	4.3156	1.2983	4.3751	4.9368	5.6177	3.0154	3.7645	4.7889	2.8024	7.6544	8.1764	1.5037	2.6204	2.5701	5.5208	3.955	4.1023	7.8879	4.8863	1.518	6.2346	6.5788	4.47	3.8429	3.188	4.2278	1.4237	2.8829	4.8441	0.53511	2.8756	2.5317	1.9922	3.868
-10.068	-12.379	-8.3666	-7.6013	-10.716	-8.202	-10.366	-12.645	-10.252	-4.7583	-10.194	-7.1387	-6.9406	-9.7678	-8.7384	-15.535	-11.692	-7.1255	-8.0263	-7.9653	-9.6604	-14.481	-7.4829	-8.0302	-7.5952	-10.004	-11.173	-9.5209	-6.6288	-10.001	-9.4838	-7.5735	-9.9462	-11.584	-7.6255	-9.9999	-11.252	-10.988	-10.402	-8.8008	-8.33	-8.6382	-8.519	-8.7058	-10.448	-11.494	-8.5179	-7.7548	-9.8879	-7.8727
-0.38896	-4.1785	-6.2108	-2.8206	-4.5024	-1.8464	-0.64873	-3.7533	-9.0085	-0.53222	-0.85557	-4.8345	-3.6175	-2.2367	-1.9136	-2.2866	-4.2285	-5.0406	-2.6301	-1.5784	-2.132	-6.9432	-2.1047	-5.8697	-2.3113	-3.6038	-5.7785	-7.0073	1.0617	-1.9763	-5.8191	-0.37729	-2.1307	-2.0556	-4.8105	-2.1765	-3.8845	-3.5669	-3.265	-3.4646	-2.5144	-6.7435	-4.4329	-4.0636	-3.9097	-5.1201	-4.1509	-5.4739	-4.0846	-3.135
-10.793	-11.875	-11.493	-10.921	-13.575	-10.698	-9.5911	-14.589	-12.197	-14.039	-12.034	-16.874	-11.767	-11.788	-11.886	-10.664	-12.568	-13.726	-9.3386	-13.175	-13.223	-13.082	-12.09	-15.609	-10.379	-14.173	-12.138	-10.788	-12.992	-13.197	-10.981	-13.833	-10.668	-14.124	-11.839	-12.32	-11.643	-8.8611	-12.073	-11.881	-8.4277	-10.394	-12.565	-11.756	-10.298	-13.299	-12.444	-10.53	-11.533	-15.218
3.6791	7.488	6.4358	7.2973	7.4119	5.5368	7.7503	5.8469	5.8737	5.8913	8.1248	6.2413	5.9066	8.2157	5.8268	5.7519	3.8851	1.288	4.108	8.6609	5.5039	5.5453	8.2311	3.9011	5.5243	5.1938	6.9282	5.7829	7.3995	5.1141	6.484	4.876	7.5761	5.5274	5.0187	3.0898	4.4661	5.0911	7.1055	8.2383	6.0414	6.5252	3.6701	7.1443	7.6807	5.6964	4.1264	1.5063	6.5415	3.916
-6.1855	-3.3563	-2.6435	-1.8586	-1.7398	-1.7512	0.37016	-2.4026	-5.2169	0.51159	-4.9784	-0.56718	-0.074926	-1.0837	-0.3145	0.52218	0.84599	-1.3204	-1.9592	-4.6275	-1.6471	-1.7599	-1.8101	-0.9962	-2.9042	-2.9572	2.2636	-1.1005	-2.3175	-2.2274	-0.55891	0.49461	0.0038547	-1.5691	0.2712	-4.0854	-2.127	0.087279	-4.0224	-1.3322	-0.37837	-3.0142	-0.51597	-0.33333	-1.8163	0.22054	-5.4582	-0.15617	-1.973	-0.9861
-3.907	-4.2418	-3.0322	-6.1296	-6.0837	-4.0344	-5.2516	-5.6124	-5.3297	-2.4217	-6.0716	-4.3745	-2.9475	-5.0195	-6.7028	-6.6653	-5.7892	-6.2828	-4.1699	-3.3156	-4.969	-5.8156	-6.0778	-9.181	-5.7075	-6.7308	-7.352	-4.646	-5.8765	-2.668	-3.795	-4.9863	-4.3463	-0.97498	-6.9483	-9.036	-5.0978	-1.5871	-2.8202	-5.4314	-4.9023	-6.4974	-6.6101	-1.9961	-5.6182	-4.3988	-4.5508	-7.8782	-5.597	-4.5644
-1.7411	-4.9115	-2.9122	-3.1802	-3.8351	-4.7346	-1.791	-2.8147	-6.0727	-5.2263	-1.2673	-2.5367	-5.4514	-2.289	-6.4523	-2.7881	-5.2341	-2.6774	-2.6436	-3.4157	-3.7328	-3.1584	-6.4465	-4.9737	-2.7445	-4.3512	-0.62283	-4.5839	-5.4549	-3.4821	-6.9436	-6.3818	-3.4112	-5.7035	-2.7848	-4.9734	-4.3333	-6.5997	-4.362	-4.1779	-1.1455	-1.7743	-6.5124	-4.9572	-1.9676	-5.8514	-1.593	-2.9803	-4.5832	-3.7916
-12.397	-15.654	-11.84	-12.719	-16.761	-14.538	-14.22	-13.946	-12.248	-14.781	-12.98	-11.107	-12.642	-10.889	-12.664	-14.882	-10.216	-13.398	-12.832	-14.194	-14.002	-15.801	-13.886	-12.936	-10.403	-15.554	-12.41	-10.153	-11.792	-10.413	-12.604	-15.256	-12.363	-15.471	-11.71	-12.686	-11.969	-15.262	-12.406	-12.379	-14.23	-13.52	-14.142	-11.59	-11.699	-12.584	-15.507	-17.893	-12.891	-15.505
-16.854	-13.758	-16.38	-11.684	-13.282	-12.411	-11.073	-15.064	-9.7295	-14.721	-12.937	-9.3196	-11.784	-12.304	-8.9434	-15.341	-15.076	-14.769	-12.082	-15.604	-15.483	-13.876	-14.219	-11.838	-13.58	-10.47	-9.8366	-9.7744	-11.796	-11.155	-11.857	-13.372	-14.383	-13.045	-11.493	-12.316	-10.18	-10.923	-11.329	-13.608	-14.396	-12.544	-14.644	-8.5622	-16.015	-11.021	-17.266	-10.192	-11.849	-12.813
-9.4455	-10.459	-9.2776	-13.298	-12.377	-11.149	-11.931	-15.163	-15.989	-15.96	-15.884	-11.425	-10.951	-12.811	-11.999	-10.981	-12.155	-14.328	-14.053	-14.112	-14.834	-12.426	-14.204	-12.723	-13.555	-16.229	-13.109	-14.38	-14.689	-13.014	-10.609	-14.51	-12.729	-14.945	-11.503	-14.186	-13.143	-14.075	-14.496	-11.152	-13.277	-15.123	-13.501	-12.204	-11.372	-11.628	-11.225	-11.547	-9.8129	-15.492
-2.8193	-4.7616	-6.2696	-2.6266	-4.5585	-5.3466	-7.2017	-4.5417	-3.256	-4.5941	-4.2248	-2.7839	-6.3941	-4.6916	-0.86574	-0.78751	-6.079	-4.9508	-4.9862	-4.5215	-4.1493	-2.5101	-6.0432	0.076871	-6.1207	-6.4265	-7.0256	-7.7703	-5.5108	-4.8755	-5.012	-6.1175	-3.284	-7.8996	0.94175	-3.648	-3.6709	-4.9121	-2.5952	-5.4525	-4.6984	-2.3049	-3.2127	-5.8729	-2.4867	-4.3752	-2.0056	-5.5453	-4.041	-5.011
-3.9151	-1.8578	-4.4965	-3.889	-0.39829	-2.5639	-2.5579	-4.1268	-0.85109	-1.9149	-6.0558	0.28661	-0.99293	-2.7301	-5.1936	-4.0233	-2.2097	-3.9481	-2.5215	-6.0556	-3.9475	1.261	-0.48063	-2.2726	-5.089	-4.7526	-1.1271	-0.48514	-1.0796	-2.5067	-3.4383	-0.86176	-5.032	-2.0237	-3.2316	-3.8423	-1.4282	-1.7337	-1.7619	-5.3266	-3.2598	-2.3646	-2.7673	-4.1935	-2.5006	-2.3503	-1.972	-2.3077	-0.4055	-2.4397
-4.3014	-3.5608	-0.43916	-2.6659	-4.7478	-1.1812	-3.4911	-3.0839	-2.2614	-1.2458	-5.0127	-1.4917	-0.16376	-3.5893	-2.6499	-3.6504	-5.0597	-0.60692	-1.6586	-3.1834	-6.9086	0.43274	-4.2303	-1.3358	-5.7829	-2.4621	-4.4845	-1.0075	1.2358	-4.326	-1.7207	-3.1783	-0.54184	-1.7689	-0.069153	-2.3879	-1.4362	-5.627	-3.7624	-2.078	-3.2033	-3.1039	-3.7763	-2.3716	-4.8635	-1.2608	-0.66443	-2.741	-4.4405	0.25679
-2.4802	-2.5237	-4.9301	0.042354	-5.1175	-4.0691	-5.5416	-4.2458	-5.1115	0.90593	-1.1654	-1.9627	-4.796	-2.5424	-2.3068	-2.0541	-2.1167	-2.0777	-3.4356	-2.9756	-5.3032	-6.4687	-3.5545	-2.5116	-4.9906	-3.167	-5.0009	-0.51462	-5.715	-4.2341	-3.0699	-1.5422	-4.0947	-3.7083	-4.9626	-3.3408	-3.8066	-0.71917	-4.3176	-3.1013	-2.5805	-4.4958	-6.5726	-5.9344	-3.1416	-5.1931	-1.6966	-3.5344	-3.4283	-2.1819
-15.181	-15.104	-12.184	-13.81	-13.351	-14.111	-14.688	-7.8723	-13.044	-13.147	-10.068	-14.07	-9.6251	-10.504	-12.31	-17.965	-11.319	-12.467	-12.71	-16.88	-12.517	-12.638	-12.895	-14.65	-12.107	-17.146	-12.977	-12.301	-15.531	-13.331	-14.312	-12.006	-11.643	-13.613	-13.143	-16.18	-12.948	-13.326	-10.863	-14.079	-16.915	-9.2779	-13.902	-11.83	-11.293	-14.188	-11.599	-15.012	-12.844	-14.328
-10.834	-8.1268	-9.0338	-10.397	-9.8907	-9.1717	-8.4844	-7.6002	-10.12	-9.6667	-9.4789	-10.717	-11.325	-15.15	-12.015	-9.1742	-6.1714	-9.1508	-6.7906	-7.4561	-11.152	-9.1661	-7.7673	-8.7707	-6.6684	-9.4761	-9.8918	-8.3615	-10.961	-12.22	-12.596	-9.9326	-6.7427	-10.367	-10.21	-9.2417	-5.9743	-11.469	-11.86	-8.8375	-7.0982	-6.6108	-7.7949	-9.5986	-12.196	-11.463	-10.489	-6.725	-7.6799	-7.9528
-2.3344	-4.2922	-1.6385	-3.0626	-5.3363	-1.3681	-2.9748	-2.866	0.25352	2.0804	-2.1349	-1.7463	-2.4205	-2.539	-2.7247	-1.8064	-3.0141	-5.7579	-3.3477	-1.6976	-3.8248	-4.75	-4.374	-1.0654	1.283	-3.5277	-1.3904	-4.4172	-1.4606	-2.7146	-5.6636	-4.3058	-4.7657	-2.5698	-0.90722	0.24562	-2.1316	-3.6966	-4.1082	-1.683	-2.5018	1.0976	-3.2765	-2.8084	-0.44139	-3.1292	-1.6478	-3.386	-2.4739	-3.4047
-0.70989	-3.0845	-2.7006	-4.7042	-4.0877	-4.2237	-2.998	-3.8925	-1.0169	-2.6555	-4.168	-3.9991	0.34314	-3.2626	-4.5974	-3.6752	-4.317	-6.3467	-5.3111	0.2274	-4.6143	-3.2183	-5.111	-0.48254	-1.2299	-3.9691	-2.9274	-6.597	-1.9037	-1.359	-3.3753	-1.8368	-3.7682	-4.4406	-1.1084	-4.1196	-0.64554	-4.9358	-4.9664	-4.0563	-6.0711	-3.0304	-1.2538	-5.4041	-3.6153	-0.96956	-5.248	-1.0683	-2.6139	-2.3468
4.7115	2.3022	6.1426	7.2021	2.9573	2.0693	3.8421	8.3831	2.2457	0.68696	2.9749	3.6531	5.103	2.6913	4.6415	6.1142	4.3871	3.3811	0.41659	3.8857	3.6323	1.8266	7.4168	5.08	6.1734	2.9781	7.7586	1.3823	4.9211	1.5319	5.4763	7.8576	7.0193	6.0136	5.4124	5.9957	3.0792	5.9737	2.2661	5.5753	5.2898	6.1472	1.6726	2.6736	2.0172	3.8204	2.0826	3.0736	3.4493	3.5414
-6.6163	-9.3158	-6.8715	-9.6691	-9.9118	-10.139	-12.052	-12.92	-9.2043	-13.612	-11.435	-10.384	-8.0934	-8.7934	-13.454	-10.055	-13.014	-9.2697	-10.682	-11.695	-11.008	-16.479	-8.4118	-10.844	-12.547	-13.401	-11.1	-13.703	-11.573	-10.179	-9.3784	-13.673	-12.481	-11.329	-11.881	-13.452	-12.365	-8.5585	-14.827	-11.317	-11.056	-11.151	-11.909	-10.402	-10.863	-12.251	-11.544	-10.565	-8.8104	-12.464
8.5329	7.4076	8.6006	11.36	11.77	7.3702	9.8543	6.7478	8.5656	9.2298	8.5936	9.7571	10.102	9.8248	5.631	7.5897	9.4776	7.8334	5.5431	7.6211	6.975	9.956	10.526	4.3888	7.1603	7.6698	11.269	7.2276	7.9014	8.1679	5.751	9.8648	7.378	8.8769	10.385	6.2078	6.5342	5.9731	10.932	8.099	7.1383	11.72	9.7925	8.7044	6.3266	5.264	6.24	7.857	3.9644	7.8003
-11.153	-12.427	-12.479	-12.58	-10.837	-12.212	-10.115	-12.552	-14.087	-10.177	-11.629	-6.5901	-12.52	-10.739	-11.432	-10.878	-10.663	-11.793	-8.2306	-9.0226	-8.1321	-12.189	-9.0449	-12.153	-11.951	-13.633	-15.876	-13.546	-9.6059	-8.6098	-12.153	-12.478	-10.423	-12.721	-12.222	-12.69	-13.964	-12.965	-10.791	-15.356	-10.792	-12.526	-11.14	-13.406	-10.776	-9.5612	-9.6882	-9.3371	-12.46	-14.19
4.0736	3.532	7.4075	5.5252	5.7009	6.2317	7.8576	4.6334	8.0077	7.8547	7.0364	7.6385	8.8564	7.8735	4.039	4.9953	6.1518	6.7348	9.2845	6.4418	6.0766	7.964	6.1638	9.2439	6.2567	5.8814	7.2118	7.7321	7.9034	4.7809	7.8809	7.5472	6.0845	2.9282	8.3946	7.7676	3.7623	4.304	8.4269	5.4958	7.0062	5.281	5.1188	10.862	4.8811	9.1188	8.1161	6.2317	6.712	5.8619
-3.2297	-4.7501	-7.348	-4.8353	-4.6349	-6.1642	-2.8291	-4.2445	-4.7952	-4.8068	-1.8396	-6.318	-4.1978	-5.8632	-4.8165	-3.2863	-6.1529	-7.5549	-7.1234	-1.234	-7.0119	-3.6932	-2.9069	-6.4965	-3.4412	-4.4088	-4.1036	-6.9924	-3.3298	-3.2301	-3.3177	-3.5264	-7.0971	-4.5996	-3.7109	-4.6752	-4.986	-4.2426	-5.2657	-7.7322	-6.1573	-7.4517	-5.1019	-5.1085	-6.596	-3.655	-6.9755	-5.6911	-5.8142	-4.0364
-13.883	-11.9	-10.613	-10.515	-10.981	-13.657	-10.336	-12.275	-8.8586	-14.834	-9.546	-9.7293	-9.1128	-9.9075	-7.4418	-9.0423	-10.223	-10.052	-10.099	-10.957	-12.468	-6.9803	-9.8997	-9.2746	-8.1142	-9.3632	-11.35	-10.326	-10.234	-8.2864	-13.835	-11.697	-12.566	-10.851	-14.487	-12.389	-11.447	-11.196	-7.3269	-9.5406	-7.7184	-12.86	-14.738	-14.007	-11.595	-10.754	-12.014	-9.2231	-11.934	-9.9432
1.1438	0.08122	-3.9224	1.8819	0.48994	-0.80216	-0.28078	-0.085415	-0.90692	1.5397	-1.2193	-1.531	-1.3109	-0.53094	0.29039	1.562	-1.1353	2.5943	-0.368	-0.76307	1.1462	1.4142	2.8316	3.7724	-0.53198	-2.7189	3.0213	2.6899	-0.97974	1.5263	-1.1938	0.06874	-0.8413	-0.41731	-0.58974	0.31905	0.78764	-0.59008	0.15683	0.47032	0.61114	-1.8673	0.5543	0.66657	0.4353	-0.1585	-0.43396	2.1459	-1.1355	-0.10608
-12.936	-12.067	-12.747	-9.9127	-9.652	-14.475	-12.317	-10.891	-11.982	-8.4884	-12.758	-13.646	-12.743	-11.055	-13.907	-12.285	-12.849	-12.236	-10.204	-12.561	-9.7628	-11.266	-10.594	-10.299	-11.139	-10.75	-11.998	-13.374	-10.237	-9.9298	-12.353	-12.003	-14.859	-11.379	-12.937	-11.636	-11.143	-11.814	-13.207	-12.178	-16.308	-12.244	-10.979	-13.084	-12.803	-13.027	-10.672	-10.856	-12.612	-7.2711
-9.8583	-9.3648	-12.203	-12.052	-8.0005	-11.731	-12.453	-9.5367	-8.4166	-9.9278	-5.5403	-11.16	-12.112	-9.5204	-8.517	-7.1261	-8.7422	-9.2154	-10.853	-9.9552	-10.77	-12.048	-10.162	-11.373	-9.3756	-10.151	-6.4849	-11.578	-9.165	-5.6917	-10.427	-6.7724	-8.2644	-9.9341	-9.4733	-10.13	-10.796	-4.9612	-10.752	-8.7845	-12.164	-12.513	-10.967	-12.967	-11.153	-8.4912	-9.2808	-8.617	-10.749	-9.5735
1.666	0.46451	-4.3014	-0.22938	3.1538	-2.2904	1.3806	0.22444	-2.8314	3.0931	-2.7612	-1.3992	0.38618	-3.7576	0.29177	-0.36507	-2.3863	-0.82044	1.3313	-2.8804	2.8062	-1.2104	0.71592	0.20641	-1.583	-0.45696	3.7428	-0.25156	-1.0874	1.122	1.1763	-1.9155	0.8372	1.9572	2.1209	-2.387	3.0715	-1.9296	2.0898	-0.028103	-0.16033	-3.0267	-3.6573	1.8034	-1.0901	-2.1227	1.9171	-1.4625	-2.5845	1.5358
12.407	7.6953	7.9436	10.001	7.5866	8.548	11.547	11.489	8.7898	11.46	8.2699	9.314	9.9958	12.655	13.338	9.6464	9.9193	7.9048	10.976	9.8658	9.5769	7.4226	7.0127	9.9329	5.1933	9.7644	13.377	12.073	12.806	12.845	9.4138	8.6479	8.6636	11.14	10.738	5.6156	9.1768	11.739	11.395	9.1125	10.467	8.5199	7.3146	7.6973	9.982	12.243	9.6062	8.9534	9.8301	11.211
1.0667	1.2499	2.6433	-0.65868	0.66531	2.1284	3.9533	2.1374	0.63469	0.87351	3.2145	-0.77836	2.2698	1.059	0.99359	2.5568	1.0621	1.1486	1.1296	0.89526	3.866	2.7728	0.73061	0.20402	-0.040196	0.79615	1.0745	0.84625	4.1959	5.0018	4.5754	-0.16724	4.2592	2.658	3.0971	2.809	3.7886	1.0361	1.7687	2.4224	-0.35593	1.776	2.1682	2.4788	0.57444	-0.72727	0.040683	4.8875	-2.3346	-0.34301
-1.9797	-2.4899	-4.4233	-6.1122	0.23381	-6.892	-4.175	-4.8783	-1.757	-4.6585	-6.3905	-1.4792	-1.9176	-0.37996	-2.4538	-4.5363	-3.9487	-1.4246	-3.7843	-4.263	-6.6073	-4.0964	-3.5961	-4.1354	-0.40482	-1.659	-4.449	-3.9773	-5.0012	-5.0234	-6.1379	-0.64531	-0.98737	-7.0175	-7.5066	-3.8043	-4.4183	-2.0058	-2.6523	-4.2229	-1.4227	-4.849	-3.6938	-5.9574	-8.715	-4.1918	-4.5383	-5.0958	-1.4902	-3.8071
0.1217	-2.2887	-1.3103	-3.9877	-1.3155	0.52187	-1.9319	0.21996	-2.3287	-0.82724	-1.855	-2.1599	-2.5074	-2.2922	-1.5446	-0.75365	0.46302	-2.2858	-0.64165	-0.19419	-1.4125	-1.8903	0.12138	-3.4744	0.92256	-2.4959	-0.16118	0.64036	-1.3468	-3.432	0.80641	-1.177	-3.4252	0.75763	-2.6031	1.3077	-0.47236	-3.9019	-2.8221	-1.0774	-1.3051	-1.5676	-3.6601	-1.706	-1.9533	-3.0297	-3.7299	0.39732	-3.2558	0.72671
-23.353	-23.424	-20.239	-21.157	-23.421	-19.761	-20.893	-22.361	-23.78	-23.553	-25.434	-21.098	-22.317	-23.413	-23.114	-21.419	-24.292	-22.953	-24.374	-17.963	-23.113	-23.168	-23.014	-19.446	-24.044	-19.761	-21.768	-20.34	-21.746	-23.824	-20.379	-22.362	-23.269	-22.747	-23.071	-19.228	-24.348	-23.434	-23.949	-22.702	-22.796	-18.786	-19.981	-23.115	-23.31	-25.439	-25.922	-20.965	-21.339	-22.075
-0.90054	0.86949	-1.4982	0.4637	0.69248	0.80673	0.8982	-0.16193	-0.45557	1.7048	0.62455	1.7126	5.3379	1.1716	1.4175	1.9182	2.0737	-0.82183	-1.9554	-1.7942	1.5963	4.2705	-0.26606	2.0081	-2.0395	3.0598	-1.9977	1.482	-2.0315	1.9327	-1.2631	-0.26256	2.0784	0.3544	1.3974	0.034897	-0.56476	3.7653	0.52992	2.7176	4.4909	-1.0978	0.037508	0.94932	2.0175	-0.37253	0.73056	0.040553	0.52771	5.438
5.1057	9.8717	6.8609	7.9571	5.0056	3.2841	6.2023	8.5455	4.4463	8.5347	9.9778	5.886	7.8346	6.1171	6.3645	8.1228	7.4309	8.0967	5.1993	9.0421	6.0899	9.0668	5.979	5.3136	10.262	6.2886	5.2546	5.952	5.3391	4.7243	7.3552	6.9454	9.0043	6.1669	5.9328	3.8805	5.4407	4.8088	6.9629	7.2538	7.673	2.8424	7.3017	3.3216	4.1607	3.3947	7.9716	8.3567	4.3962	7.7837
-2.1258	-1.9148	0.079566	-1.4945	-0.97794	-1.6613	-1.671	-2.3578	2.449	-0.0021386	-2.6426	-0.20668	1.0551	-0.42093	-3.7911	-4.7314	-2.9504	-4.918	-2.437	-4.8984	-2.4719	-4.2857	-0.68444	-0.81133	-2.2168	-2.7055	-1.6764	-2.2	-2.4561	1.6448	-0.1577	-0.36645	-2.0466	-3.129	-2.3377	-5.5846	1.8028	-0.46888	0.070315	-2.9913	-4.133	-3.112	-3.3247	-0.52	-0.45356	0.26435	-3.1109	-1.7679	-0.95118	-2.8545
0.068206	1.36	-2.4245	2.0229	1.2073	4.2393	0.23659	1.4471	-1.4637	-1.6404	2.8587	3.4387	2.4233	2.3933	0.84274	2.3953	2.4044	-0.27916	1.8797	2.3661	1.6725	1.7889	2.0778	3.5325	-0.82648	0.10744	1.8369	2.5577	2.7006	-0.076657	1.7569	-2.1077	1.6569	-0.092779	1.9573	1.8993	3.5626	1.9537	1.3049	2.7813	2.3163	2.6198	0.23725	-0.66881	2.433	2.1484	-0.73158	1.1408	0.17733	2.1516
-11.588	-12.36	-11.006	-12.334	-15.754	-14.491	-12.478	-11.624	-10.386	-10.335	-11.121	-12.72	-11.968	-14.119	-14.381	-14.535	-10.327	-13.454	-11.45	-15.686	-12.565	-13.965	-13.123	-13.238	-12.89	-11.803	-13.697	-13.261	-13.721	-11.7	-12.214	-13.896	-13.286	-14.247	-13.988	-12.679	-11.363	-11.345	-12.968	-10.167	-10.005	-10.7	-10.66	-15.415	-11.86	-14.263	-14.048	-13.574	-14.732	-10.953
-1.9697	-3.0855	-2.585	-1.0935	-5.0652	-4.7588	-4.6608	-2.532	-1.7106	-3.0143	-0.36224	-1.6425	-2.8558	-2.4453	-3.648	-1.6534	-2.6232	-5.5527	-4.3533	-2.6074	-3.9804	-2.9971	-0.32484	0.72979	-0.83263	-1.4966	-1.552	-4.2708	-2.0976	-4.0332	-4.4281	-1.4833	-0.38679	1.8811	-4.4781	-4.358	-2.0271	-0.81148	-1.1975	0.63576	-5.4624	-0.51787	-3.7545	-3.4121	-3.9197	-4.363	-3.0264	-2.1197	-1.8021	-3.8099
-7.1807	-3.142	-5.7054	1.6078	-2.0793	-2.9046	-0.99023	-3.9702	-3.7649	-2.0214	-4.6957	-2.5223	-2.2711	-6.4001	-1.4773	-4.606	-3.8969	-3.9343	-2.2143	-3.4159	-2.7826	-2.4147	-2.6708	-1.6999	-2.8847	-1.8402	-0.34933	-1.2907	-6.0097	-3.4418	-3.5433	-3.9379	-2.448	-0.94963	-3.7714	-0.0042256	-2.7749	1.3819	-1.3869	-1.0372	0.27656	-4.8922	-2.5973	-3.0196	-5.0501	-2.9248	1.7941	-0.72133	-3.0883	-0.57535
-16.297	-16.273	-11.593	-13.289	-14.942	-12.033	-12.244	-13.793	-11.457	-16.711	-15.544	-10.925	-12.808	-12.527	-17.361	-15.834	-10.157	-13.646	-11.957	-12.329	-12.389	-14.513	-12.47	-12.489	-13.96	-15.498	-11.52	-15.283	-15.584	-10.693	-11.442	-12.768	-13.982	-13.034	-12.522	-11.736	-15.687	-14.734	-13.247	-11.715	-16.335	-14.424	-7.5772	-15.409	-9.5986	-13.879	-10.734	-15.324	-12.164	-14.764
0.75434	-1.2705	1.9801	0.75515	0.46002	1.5105	1.6925	-3.9766	2.0086	-2.4529	-0.71229	-0.20652	2.6964	-0.68449	0.36344	3.7008	-2.1189	1.7516	-0.083442	-1.7574	2.4074	0.55209	-1.1116	0.9607	1.9225	0.38765	5.6249	-1.0404	3.6762	0.7649	-0.90568	-0.49936	-0.11807	1.705	0.60272	-1.6484	1.4355	-3.0037	-2.4673	1.8343	2.1833	0.15409	1.8144	-2.7447	-1.6171	0.30683	0.48908	0.18468	2.7393	-0.16786
-2.6446	-3.3236	-0.68943	1.4523	-3.2722	-0.96919	-3.7127	-0.076879	-2.2993	-3.5122	-3.9232	-0.062427	3.1768	-4.1207	0.64392	-1.6371	2.1694	-3.2646	-2.782	1.2233	-2.2469	-1.4821	-0.35682	1.4813	-5.1057	0.072735	-2.0147	-2.7026	-0.28081	-2.0717	-1.394	-1.2025	-0.36989	-2.3017	0.98253	-5.901	-1.4729	-0.47952	-3.9537	-1.9204	-1.8017	1.4032	-1.9228	-4.227	-1.2316	-4.4178	-2.2975	-4.8617	-0.16712	-4.6039
-2.8597	-5.7552	-6.2045	-3.9666	-5.3101	-3.1685	-4.0799	-5.7469	-8.7058	-4.4004	-3.7533	-3.299	-0.72815	-6.9732	-6.5685	-4.2476	-5.7793	-2.9339	-4.0626	-5.7805	-3.0717	-4.7809	-3.7954	-2.5678	-2.078	-4.63	-3.442	1.9356	-2.2989	-4.2264	-1.5191	-6.1763	-2.1866	-5.4254	-3.8184	-3.8602	-7.4366	-3.4501	-4.8946	-4.0129	-2.8294	-3.4334	-3.302	-3.0045	-7.2899	-4.4247	-4.8097	-5.0316	-1.9355	-5.3763
-7.1679	-6.221	-4.4178	-6.5567	-5.5627	-6.3663	-5.2987	-5.7584	-5.9384	-5.4741	-6.0568	-8.0026	-6.9607	-4.2874	-5.99	-3.9656	-6.9621	-4.5401	-6.5788	-6.9887	-6.5094	-2.4889	-7.9387	-8.3013	-4.6604	-4.7949	-3.2978	-6.7575	-3.607	-6.7979	-5.0478	-4.2687	-5.6789	-2.6094	-4.4376	-5.1174	-7.2788	-4.3578	-5.7139	-3.4449	-7.9099	-4.8675	-7.0033	-4.3992	-5.5284	-4.8844	-5.5889	-4.5467	-4.1684	-7.3685
-1.6182	-2.2144	1.4846	-0.22547	-1.4276	0.55558	-0.043396	0.47995	-2.5591	3.3431	4.0317	-0.62345	0.16925	-0.28773	0.28126	3.6462	-0.4651	-0.75699	4.1801	-0.067684	0.77293	0.26296	2.2079	-2.0886	0.74696	3.7658	5.2799	-2.0284	2.7264	-2.7918	2.2613	1.302	-0.54161	1.1482	-0.44471	0.10088	1.8496	0.21001	-1.5282	3.1435	2.2618	1.6251	-0.87145	0.018127	-2.8592	0.65772	0.027582	0.48076	4.3079	2.6562
-13.138	-10.305	-13.849	-15.089	-12.945	-14.166	-13.457	-11.216	-12.223	-11.258	-13.233	-11.455	-13.14	-10.714	-12.824	-13.535	-12.545	-13.318	-9.2313	-10.9	-12.683	-12.657	-10.592	-9.9013	-10.535	-11.625	-14.487	-12.7	-11.948	-13.851	-13.672	-11.962	-14.291	-16.198	-10.885	-14.005	-13.438	-11.456	-12.583	-11.298	-13.629	-9.3381	-14.032	-11.448	-13.458	-9.6775	-12.603	-11.733	-13.593	-10.81
-1.5936	-0.19035	-0.37735	-0.65704	-3.2494	-1.7103	-3.7535	0.17424	1.1996	-1.6083	2.1448	0.87531	-2.3125	-2.7093	-0.33	-1.3552	1.826	-0.68811	-0.10602	-0.47257	1.1245	-0.51675	-0.96044	2.3803	-4.367	-0.23066	-2.3708	-0.028306	2.6908	-1.5852	-0.60101	-2.6257	-5.7475	-4.5417	-1.0622	-2.0128	-1.376	0.61976	-0.68105	-0.19783	0.50366	1.2004	-0.71022	1.1216	0.14759	-2.0741	-2.1817	-1.3442	-2.9006	-3.242
-14.221	-18.177	-15.872	-14.749	-14.79	-14.453	-14.885	-14.359	-17.41	-14.131	-14.38	-13.492	-13.014	-18.072	-14.001	-17.021	-15.502	-18.414	-14.857	-12.442	-12.972	-15.949	-13.232	-13.949	-13.143	-14.463	-14.27	-15.533	-13.145	-14.618	-16.161	-14.842	-14.997	-17.557	-14.712	-15.981	-11.687	-15.256	-10.492	-15.718	-14.853	-16.081	-13.66	-13.252	-13.88	-13.303	-12.915	-17.283	-16.641	-15.66
-0.034919	-2.569	-2.0492	2.6908	1.3224	-0.54403	-1.2194	-0.14473	-0.07614	0.069997	-2.8258	-2.765	2.8229	0.055057	-2.2017	-0.033452	-2.8372	2.1736	-0.40105	-2.4515	2.9227	1.631	-1.5942	-2.607	-0.33422	-1.4769	-0.73805	-0.79765	-1.4835	0.23564	-0.94231	-4.0192	-1.5762	-0.45881	1.3741	-1.1047	1.437	-3.0208	-0.72231	-1.5095	0.7154	1.5831	-2.9576	0.75345	0.27517	-3.9218	1.0277	-3.1721	-0.18916	-5.2057
0.93945	-1.38	-2.546	-3.3337	-3.5198	-3.0302	-2.7676	-0.75381	2.751	-3.9655	2.4188	-3.0577	-0.91621	-1.7533	0.12683	-4.4542	0.098004	-1.7485	-2.9917	-4.0159	-0.034123	-2.2204	-1.8663	1.4651	-2.1861	-1.0598	-0.36151	-1.6063	-3.8002	-1.4111	-3.2549	-3.4961	-0.21711	-1.108	-1.944	-1.6125	-0.27171	-0.74516	-1.5137	-0.34574	-3.323	-1.1214	-3.7931	1.1588	-4.0763	-4.0077	-2.8623	-1.6933	-3.183	-3.1149
-1.8317	4.46	0.71992	1.0743	-0.17123	1.175	0.40884	-0.83656	0.30894	0.5777	1.4504	1.3764	1.1044	3.8313	-2.9988	3.453	3.6041	0.6873	-0.50969	0.89841	0.055389	1.5002	1.2791	-2.4184	0.35379	1.7456	1.8494	1.9003	-0.13015	2.9726	1.1182	2.1197	-0.49642	4.1799	2.5766	0.76245	2.2028	2.0023	6.5261	0.43092	1.7465	-0.84605	2.6713	-2.0273	-0.44467	-2.0681	3.0857	-0.80494	-0.51254	-0.44596
-0.093476	2.1652	0.81947	-2.3495	-0.98337	-2.3553	-1.9706	0.45384	-2.5621	0.71235	1.7103	-2.7168	0.46584	-1.8177	-1.8401	0.60778	3.7948	0.69268	3.6747	-0.18341	-0.15563	0.010111	3.6294	1.2753	-0.72762	0.16065	0.35732	1.4293	-0.4228	2.0823	4.2498	-0.035858	0.30563	0.37289	-0.24859	1.4886	-0.093173	3.6906	1.7173	2.1159	-0.9607	-1.4969	1.0067	-0.85924	3.4674	1.3288	1.4203	0.11688	-2.1891	-0.5425
-3.2949	-4.1481	-3.122	-5.3319	-2.6226	-1.0399	-2.5592	-3.5133	-3.4304	-1.5901	-1.9896	-1.0043	-4.2631	-4.6733	-1.827	-5.011	-0.90217	-3.1998	-6.7373	-5.9725	-1.4221	-5.022	-6.7907	-3.2946	-3.8349	-2.6515	-4.9957	-3.2158	-4.313	-4.2698	-5.9524	-3.3177	-3.75	-4.8998	-3.7334	-1.3955	-4.0283	-2.17	-5.6899	-6.8546	-7.6042	-2.4236	-3.7587	-4.9105	-5.229	-5.4272	-1.7891	-3.2952	-3.3377	-6.0592
-0.56305	3.8772	5.74	3.9825	6.343	2.6937	4.6662	3.7106	4.5705	2.2076	1.9684	3.6173	4.5095	2.2787	3.6168	0.0047942	3.9772	5.2356	0.38214	2.7016	4.258	3.069	4.6236	6.46	4.8716	5.3675	1.5088	1.7181	2.5913	1.3986	2.2343	1.6103	4.4133	-0.14367	3.2158	4.7472	2.96	3.2227	1.8041	2.4183	3.6717	2.4431	3.6286	3.0022	2.7055	6.5772	3.6506	1.3237	3.7467	4.4709
-8.0413	-9.6585	-10.788	-8.5849	-9.1918	-11.966	-13.269	-11.507	-9.306	-12.088	-11.255	-11.779	-7.6044	-8.695	-8.6492	-10.859	-10.304	-7.4898	-13.179	-11.588	-11.04	-11.673	-10.609	-7.6354	-11.258	-7.7934	-9.6647	-11.574	-10.567	-10.255	-10.034	-12.086	-11.986	-12.917	-12.079	-9.7971	-12.36	-10.346	-10.379	-8.1292	-10.328	-7.4867	-11.104	-11.232	-7.16	-8.1891	-9.1923	-8.3989	-9.3053	-11.557
4.469	0.036815	1.0535	2.3955	-0.24878	0.9474	-0.82663	1.6333	1.7736	3.1411	0.60061	-0.13602	5.327	5.7189	2.256	1.1149	2.1742	4.5438	3.7971	2.1613	2.8375	1.7669	1.7825	3.6024	3.3347	1.3066	2.6793	5.0766	-0.26509	2.8002	0.48914	3.6576	-0.1306	1.1103	3.1478	1.3379	0.14666	1.5103	1.6779	-0.18076	2.9482	-0.47227	-0.35881	2.8192	0.91527	1.3146	2.1446	-0.40775	2.2778	2.3014
0.44275	-1.5537	-3.1773	0.054305	-3.8238	-1.6587	-0.16034	-0.65057	-0.77695	-0.54855	-1.3005	-1.798	0.15272	-2.0634	-1.5621	-2.1216	-2.7633	-3.9703	-1.129	-5.3882	-0.065494	-3.2086	-3.7463	-1.8902	0.0053446	-0.63076	-1.794	-2.9847	1.3472	-3.6874	-0.78924	-3.3044	-1.7085	-2.5177	-0.25219	-0.24131	-3.1182	-1.4041	-1.7703	-2.9308	-3.1086	-0.31017	-1.5444	-1.4115	-5.1328	-4.3755	-1.0601	-2.3685	-2.4189	-1.0687
0.204	-0.44972	1.33	2.2057	2.6325	2.0579	4.1126	5.2633	5.3476	1.8951	5.8955	4.9567	2.5635	3.2703	0.40665	3.1887	0.95084	4.3739	-0.091381	3.6141	5.6941	0.42391	1.5338	1.9736	3.7606	0.2539	1.5442	2.155	-0.42382	4.5128	5.752	3.354	6.0507	3.9434	3.2014	1.9638	2.4003	5.5302	-0.044731	1.1329	1.3557	3.3245	0.0704	-0.26498	1.7215	7.4942	1.8194	3.3836	1.8373	-0.81926
4.3438	3.233	1.5672	4.828	4.7387	3.1082	2.7009	4.5013	3.8387	1.9453	7.4397	6.4981	6.3497	4.0054	3.3622	1.946	4.7213	3.6471	5.2474	3.4349	3.511	5.7694	5.4534	4.3635	1.8593	4.1613	5.9047	2.7618	3.8388	4.1236	1.9794	2.2803	4.629	7.4601	0.83194	1.6952	6.7621	4.5256	5.7431	7.7418	6.1519	2.2744	4.8889	4.0039	4.1303	5.4722	0.56284	6.4637	1.7801	2.425
-8.4484	-10.574	-9.9847	-11.132	-13.293	-12.264	-10.633	-10.352	-13.571	-10.534	-12.521	-10.559	-12.249	-9.5101	-8.7226	-12.45	-12.3	-10.833	-11.382	-9.7963	-13.178	-13.136	-9.8133	-11.031	-12.098	-15.405	-11.357	-11.139	-13.656	-10.472	-10.332	-12.72	-10.618	-10.662	-11.918	-11.242	-14.782	-13.157	-12.155	-12.67	-10.076	-10.849	-10.723	-13.123	-11.318	-9.1921	-12.426	-14.453	-13.848	-10.828
-14.078	-13.424	-13.139	-11.159	-12.434	-9.6257	-14.249	-8.79	-15.098	-11.405	-14.194	-8.9315	-12.841	-9.7645	-13.895	-15.351	-11.133	-15.139	-12.329	-11.948	-12.156	-9.054	-12.697	-11.252	-14.42	-14.936	-15.257	-13.226	-13.058	-12.659	-12.674	-15.438	-13.232	-11.606	-9.6829	-12.985	-10.532	-11.159	-11.77	-12.65	-11.345	-11.921	-14.498	-12.197	-13.5	-10.741	-12.133	-18.193	-13.632	-9.6799
-1.8609	-1.7689	-4.3041	-7.3686	-4.1302	-5.0192	-2.178	-6.4659	-4.8598	-5.0125	-5.6352	-3.958	-4.979	-5.1353	-3.3695	-8.8874	-3.4886	-3.2094	-4.1172	-2.7665	-4.382	-1.4827	-6.2384	-3.8033	-4.1257	-3.3974	-3.2063	-3.9677	-1.7348	-3.6646	-4.2569	-5.6311	-3.659	-0.79359	-1.7171	-0.24307	-5.7769	-5.6873	-7.2254	-3.1327	-6.1044	-2.0327	-3.1427	-6.4652	-2.1458	-4.6912	0.80263	-4.9264	0.85264	-3.9355
6.974	6.968	5.1895	7.644	7.1234	2.9489	8.3601	5.8871	9.0043	7.5654	6.1174	8.8638	7.9051	7.6039	6.7496	7.7306	5.5965	6.0768	3.9449	7.2814	6.884	7.7357	9.0822	8.4899	7.6648	8.7596	2.1705	10.351	7.8197	5.8671	9.2899	6.3959	6.5449	5.2523	6.322	4.0802	9.0798	6.2432	6.6291	5.5558	5.2159	4.4641	12.088	6.109	7.1504	6.8503	8.4833	6.0909	7.4348	8.6928
0.67767	-2.7738	0.068191	-1.9297	-3.2268	-2.2508	-4.3208	-1.694	-1.0645	-2.7973	-2.7138	-1.901	-1.3495	-3.4854	-1.5106	2.4656	1.3088	-3.4796	-3.5086	-1.5051	-0.34883	-1.6997	-0.70493	0.52742	-4.9739	-3.2432	-1.885	-1.2254	-3.6058	1.8977	-0.74204	-3.8913	0.71963	-3.974	-0.52372	0.58016	-1.5688	-5.2968	1.3089	0.29397	0.063674	-1.0625	2.6072	-2.38	-2.7921	0.76632	-2.1279	-3.3558	0.10762	-1.3122
1.3348	-0.57321	0.481	2.4652	-1.9474	-0.27145	1.019	-2.7679	-0.23801	-2.3513	0.054778	0.67073	-2.8059	-0.99721	-2.8138	-0.85943	1.8278	-0.91307	0.46766	-0.11426	2.5537	-2.0201	-2.265	1.2586	2.0701	3.0753	0.50606	0.69198	-0.17788	-2.532	-2.3545	-1.0012	-0.48152	1.0227	-2.2658	-1.4215	0.31912	1.3626	2.5935	1.1948	-0.62882	-1.4938	-2.1485	1.9609	-0.75727	0.66644	-2.9829	-2.7307	-0.090427	1.4082
0.63848	-0.88153	-3.2872	-1.9445	-2.5337	-3.2946	-2.7952	-4.9049	-1.2377	-2.3894	-3.015	-3.5196	-1.8353	-2.1701	-5.7906	-2.1241	-1.5867	-0.28768	-2.979	-2.1122	-1.8697	-0.60351	-0.17732	-2.7613	2.304	-1.7809	-1.9112	0.35319	-2.8603	-1.7402	-5.1438	-3.6915	-2.535	-3.6866	0.20488	-2.2989	-0.40258	-2.7361	-5.8729	-2.5564	-5.9742	-0.29129	-3.5447	-2.2722	-4.7543	0.0558	-1.4053	-4.0071	4.9651	1.2656
-4.4866	-4.2736	-4.0224	-4.7546	-2.4713	-1.1593	-3.5626	-4.5105	-1.4618	-4.3982	-8.2022	-6.9243	-5.6322	-5.5119	-2.4393	-2.0562	-4.0733	-3.0081	-1.7668	-5.0832	-2.7691	-3.0386	-3.7366	-5.9918	-3.359	-4.9261	-4.346	-3.9951	-4.1118	-6.4849	-4.3667	-4.1615	-8.1007	-5.1871	-5.2461	-0.57302	-5.9908	-2.7616	-4.4338	-5.9057	-2.9918	-4.4433	-4.2426	-1.6446	-3.487	-3.107	-6.489	-6.1861	-6.4763	-2.1042
-13.89	-14.002	-14.829	-13.925	-16.224	-13.792	-14.288	-14.042	-13.476	-14.112	-15.627	-14.183	-10.763	-12.491	-14.193	-16.139	-12.963	-14.902	-12.968	-11.749	-15.352	-11.678	-13.217	-12.12	-14.005	-15.876	-15.733	-15.635	-16.11	-11.943	-12.473	-13.748	-15.792	-15.02	-15.314	-13.812	-14.499	-15.37	-13.784	-14.285	-16.851	-11.952	-12.183	-17.716	-15.5	-12.602	-14.605	-16.959	-15.233	-15.401
-11.98	-7.2381	-10.407	-9.7472	-10.47	-9.2679	-13.517	-7.2223	-12.435	-8.4842	-10.829	-10.852	-10.569	-9.1825	-8.0884	-10.112	-11.915	-11.346	-11.706	-6.7769	-8.6612	-9.6526	-13.359	-8.8164	-11.266	-9.5168	-11.078	-10.717	-8.8538	-8.6271	-8.3474	-9.0404	-9.0105	-9.2284	-7.6503	-9.9151	-10.904	-9.3568	-6.1385	-10.093	-9.387	-12.444	-12.297	-11.678	-12.428	-9.2354	-10.847	-13.002	-10.786	-10.031
-1.8651	-3.334	-2.9212	-2.3535	-0.3929	-0.17473	-1.0985	-1.5543	-1.5466	-2.433	-4.2349	0.59721	-3.2275	-1.1863	-1.6928	-1.9317	-4.4723	-2.5497	-2.9357	-2.098	-3.3829	-3.7796	-0.1604	-0.41103	-2.6572	0.36435	-1.4876	-3.4425	-1.547	0.10586	-3.356	-1.8363	-4.6952	0.066721	-3.1337	-2.7254	-4.2682	1.619	-5.3762	-3.2035	-0.8841	-0.75288	2.3505	-1.5886	0.43636	-1.5578	-4.9207	-2.6935	-1.3703	-0.71225
1.0722	3.7337	1.378	-0.30876	2.4772	1.5251	2.1829	-2.4664	5.0645	4.8509	1.0473	1.6119	0.00082295	0.68845	0.34017	0.42776	0.51987	0.89945	1.5991	2.4455	1.7467	2.3573	-0.61182	-0.16822	4.9235	3.7894	0.91541	3.4794	4.8478	0.86984	2.859	0.53817	-0.83461	1.4641	-0.029065	1.6305	3.6327	1.7016	2.3718	2.8912	3.7075	4.1628	3.458	1.2841	-0.69831	1.7887	4.0259	1.0497	0.81549	3.0036
-12.334	-10.292	-7.952	-9.6936	-9.4924	-13.843	-9.6276	-11.187	-13.469	-11.488	-7.9241	-10.441	-10.989	-7.7494	-9.2475	-12.42	-12.218	-11.952	-10.522	-11.648	-13.821	-12.679	-7.8771	-11.838	-11.543	-13.15	-14.265	-13.12	-9.2092	-10.994	-13.058	-14.123	-11.195	-7.5034	-13.342	-11.275	-10.205	-11.145	-9.8481	-14.497	-12.325	-14.195	-12.095	-6.6596	-10.979	-11.935	-9.5046	-5.9594	-11.593	-12.045
3.1343	0.64358	0.10595	1.0453	1.1271	-1.1071	0.30323	-0.099732	-0.50245	1.1362	-1.9023	2.1049	-1.1228	2.4631	1.1331	1.0384	3.5033	3.7601	-2.0028	-1.314	-0.55535	-0.19466	2.5187	-1.7886	0.10626	0.89247	0.61326	0.41939	-3.2055	0.69339	-0.93748	-0.90561	-0.23606	4.0994	-1.6014	1.1877	1.7188	1.7888	0.065019	-0.90629	2.5263	0.59845	3.2555	1.6855	2.3958	1.5264	0.84388	0.62022	-0.20239	-0.71927
0.55511	-1.7837	-0.21967	-0.084816	0.21497	0.66171	-1.2814	-1.2566	-0.61321	0.44726	-0.0040815	0.18732	0.9584	-0.42479	-0.084686	3.8641	0.92186	-0.43246	2.4593	0.10612	-0.50869	-1.9681	0.63873	2.9394	-1.546	1.4784	2.7498	-1.3232	1.7904	-0.6896	0.70179	-2.1713	-0.34204	-1.7322	-0.029664	-0.09385	-0.87712	2.269	3.5379	1.1135	-1.3011	-2.1188	-2.7424	0.083972	0.2031	-4.427	1.1639	2.347	0.8556	1.1959
-4.76	-3.6368	-7.1634	-3.3171	-6.7165	-5.8954	-3.7902	-7.7333	-5.4374	-6.5795	-5.6759	-4.5757	-8.3973	-5.4629	-5.2845	-4.2566	-1.8677	-4.5921	-4.0014	-6.2739	-3.4248	-4.3829	-5.6544	-5.8481	-5.4637	-5.3273	-1.4739	-4.5325	-2.0844	-2.8124	-1.3399	-3.2347	-2.4862	-3.7387	-1.4656	-7.2489	-7.685	-3.2127	-4.7236	-2.59	-4.1098	-7.9015	-3.9791	-2.4678	-5.2021	-2.9827	-3.4466	-2.7838	-5.1082	-6.0631
-1.3122	-2.9077	-1.1232	-1.716	-2.1015	0.13087	-0.053058	-3.461	-3.2908	-2.9994	0.83376	-2.4067	1.9141	-0.014994	-0.32716	-1.8847	-0.22472	-3.0664	-1.7154	1.9836	1.526	-0.63554	-5.5137	-3.1468	-0.21816	0.22243	-1.1779	-0.88667	-3.0847	-2.0575	0.95632	-3.6977	-4.3442	-0.32916	-0.39309	-2.3647	-2.4215	-3.2723	-1.7057	-3.6607	-3.1018	-1.3351	-0.71177	-0.97385	-2.5914	1.6625	-1.4987	1.2445	-3.6794	-3.0363
-3.6095	-3.3579	-0.37589	-4.0034	-1.9944	-4.1112	-0.9205	-3.3758	-6.0589	-5.6429	-0.99898	-5.2121	-1.1854	-3.7418	-1.9769	-4.5955	-3.9593	-3.5784	-3.3738	-3.9638	-0.92275	-5.6865	-3.0032	-3.671	-0.43061	-3.0746	-1.7915	-2.8251	1.304	-1.7031	-1.1639	0.04428	-1.828	-6.0433	-2.6986	-4.4238	-3.0764	-4.5125	1.2647	-2.1182	-4.1739	-0.1262	-3.2681	-4.124	-3.9299	-1.9713	-3.4649	-4.1975	-0.8235	-3.1658
-7.4645	-8.4139	-6.2385	-4.4615	-6.2169	-12.025	-6.7301	-9.6159	-6.8634	-6.9965	-7.7245	-5.1996	-2.794	-6.1958	-7.6548	-4.717	-6.6035	-6.726	-8.6497	-3.8643	-7.9581	-6.3893	-9.2819	-5.9729	-7.5734	-7.9647	-5.7392	-6.4531	-5.111	-8.7232	-6.9124	-6.5491	-6.9588	-7.7627	-9.8988	-5.9733	-6.4007	-5.2389	-5.7815	-6.2991	-6.0476	-8.1769	-4.687	-6.8492	-10.334	-5.9554	-6.1173	-9.4528	-9.6241	-6.8458
4.1583	3.2901	2.8506	5.975	5.5393	8.318	6.3121	5.5671	4.4898	7.1342	5.1908	4.11	3.7484	7.0779	3.4711	2.6694	5.7692	6.3277	2.6003	6.4369	8.3618	2.8905	5.0062	5.9546	7.189	5.6351	6.3536	4.1889	5.5998	3.242	5.9801	2.8659	3.3265	8.5675	5.056	7.5346	5.6451	2.8034	6.818	5.4392	5.567	5.9289	7.1117	4.0685	7.9208	7.0324	5.1848	4.2805	4.1499	4.1625
-6.2821	0.24138	-5.7561	-5.2984	-6.5632	-5.1055	-4.5389	-2.787	-3.7861	-4.2128	-2.0817	-6.6511	-5.4177	-6.0522	-4.2046	-0.25675	-1.7934	-6.7792	-3.764	-3.1842	-5.458	-1.1431	-3.421	-4.8171	-0.60153	-3.678	-2.4423	-3.9068	-6.9884	-3.6132	-1.6742	-3.0614	-3.6673	-5.0849	-2.0552	-5.4096	-4.9903	-4.8164	-4.9785	-2.4681	-5.2541	-2.2771	-3.6301	-4.1413	-4.2034	-4.2011	-4.264	-5.1718	-4.9422	-4.8849
5.6574	5.3879	3.892	7.2303	2.3836	5.1245	4.3912	3.8375	5.4703	5.7024	1.3117	6.5266	4.7628	4.2207	7.235	6.5488	4.3185	5.0484	4.1791	5.3413	6.8716	3.8221	5.5854	5.3054	3.6165	7.2453	3.3358	4.1111	5.6884	9.0959	2.5971	3.814	6.4907	8.0642	8.2021	5.7807	6.1832	6.1814	6.4295	5.4606	6.3345	4.8582	3.2677	4.0095	3.7356	4.6894	9.5799	5.3446	1.964	3.4964
11.962	7.4047	7.6408	12.819	7.9231	10.229	8.1086	11.949	10.069	9.1918	8.7494	9.1989	8.7109	8.8738	13.24	10.115	9.5448	12.115	9.6402	9.8833	12.336	10.833	10.759	9.2189	8.3526	7.2913	11.735	6.9078	7.8601	10.114	11.629	12.158	8.2951	8.2546	10.342	9.8813	9.492	9.5416	7.6537	10.626	10.131	11.145	10.238	9.5257	12.452	12.116	9.8285	10.293	11.774	11.779
9.9713	10.917	12.901	5.7227	9.1644	9.2523	8.2784	15.708	11.378	7.8143	10.409	10.178	10.964	7.9195	9.2704	8.3533	11.853	7.6739	8.1094	9.0289	10.484	12.281	8.9959	10.819	10.544	10.637	11.247	8.8657	11.413	11.232	10.472	9.8789	10.789	11.326	11.12	10.817	10.421	7.4933	9.9423	9.4891	6.9734	6.4956	7.1765	12.704	7.3829	13.293	8.5115	10.912	10.342	10.13
-15.402	-13.664	-16.309	-10.14	-13.203	-11.688	-12.056	-12.794	-14.039	-12.827	-12.245	-15.542	-11.349	-13.203	-14.744	-12.547	-15.15	-10.574	-14.298	-13.554	-13.379	-14.047	-13.311	-14.65	-13.412	-14.301	-14.128	-12.113	-12.696	-11.29	-15.231	-11.596	-11.951	-12.006	-13.954	-14.279	-11.474	-14.268	-13.194	-12.68	-11.156	-12.757	-13.817	-15.829	-14.274	-16.126	-18.218	-10.137	-14.264	-11.939
-22.122	-23.858	-24.319	-22.133	-21.436	-20.156	-24.275	-22.789	-21.891	-19.969	-22.989	-23.553	-22.551	-21.716	-22.149	-17.034	-21.331	-23.379	-22.258	-21.321	-23.065	-21.914	-22.968	-20.398	-21.212	-25.272	-21.996	-23.241	-21.43	-18.483	-20.453	-24.775	-22.918	-22.085	-26.717	-22.735	-20.962	-21.126	-22.403	-24.413	-21.169	-21.511	-20.02	-21.051	-25.099	-24.425	-22.316	-20.962	-21.403	-27.24
-7.0347	-8.1981	-8.1146	-8.5237	-12.408	-8.2174	-10.777	-10.591	-11.207	-8.9948	-7.3382	-9.9271	-10.503	-8.7481	-6.8455	-11.493	-12.058	-7.5744	-5.4189	-8.9201	-7.7704	-3.5892	-5.994	-8.0951	-9.3811	-8.35	-9.8534	-9.4278	-6.0651	-7.5316	-6.3142	-9.7306	-11.082	-13.423	-9.4156	-11.796	-9.1191	-10.131	-6.8204	-9.5631	-6.9366	-7.6726	-10.688	-10.995	-10.268	-10.391	-7.8998	-5.6177	-8.9543	-10.95
-4.1941	-1.4638	-2.8661	-5.5249	-1.1787	-3.1765	-1.9946	-3.3634	-3.2665	-1.481	-3.3277	-2.7891	-4.1106	-2.0906	-4.669	-3.4843	-1.8397	-0.64032	-4.7082	-0.9072	-2.7313	-1.081	-2.929	-4.4319	-0.92811	-4.4304	-4.3315	-4.4415	-2.8198	-3.2829	-1.2586	-3.65	-4.1547	-4.7322	-3.2621	-0.61498	-1.5998	-0.8172	-2.5249	-2.2106	-4.6138	-0.43234	-1.7355	-2.9439	-0.90874	-3.6164	-2.7451	-5.8924	-0.13528	-1.4896
0.77177	-5.464	-5.9725	-4.7193	-1.1353	-0.49048	-2.6352	-3.1748	-3.7719	-2.8211	-3.5296	-4.3516	-4.4759	-4.1689	-1.8768	-3.0833	-1.2317	-2.8897	-1.8301	-5.0859	-2.6286	-3.0415	-5.2712	-3.249	-6.4424	-4.0119	-6.8063	-4.5867	-2.8134	-3.111	-4.4168	-1.8265	-3.4281	-5.463	-1.4295	-0.18917	-2.597	-3.919	-2.9702	-1.9089	-4.8886	-4.8864	-0.63477	-1.6033	-0.18792	-3.9958	-3.944	-3.1277	-5.8112	-5.2412
-2.968	-4.4876	-3.0327	-4.3864	-3.8052	-5.3397	-3.1753	-5.0839	-3.2563	-3.0678	-1.3529	-8.5094	-3.1332	-5.1588	-5.0873	-5.5737	1.0073	-4.4239	-3.4813	-2.1753	-2.2947	-1.7848	-4.0769	-2.6411	-5.0437	-4.5583	-5.1253	-1.981	-5.4218	-6.2839	-1.3581	-4.4396	-3.5541	-3.9601	-1.2813	-3.2292	-1.8613	-2.035	0.25431	-2.6888	-2.4178	-1.6896	-3.5369	-1.2941	-2.5932	-3.0539	-3.763	-1.7282	-3.1801	-3.6922
-12.033	-16.369	-13.372	-11.555	-13.007	-13.879	-15.051	-15.042	-13.481	-14.539	-10.479	-12.559	-15.183	-15.13	-12.927	-16.234	-16.64	-17.399	-15.646	-14.375	-15.795	-12.755	-11.565	-15.332	-17.495	-15.743	-15.843	-15.915	-14.59	-13.051	-14.229	-11.711	-20.41	-16.117	-14.626	-16.973	-15.345	-16.118	-13.64	-12.844	-13.611	-15.366	-17.035	-14.168	-11.562	-14.707	-16.899	-15.316	-16.683	-14.209
-19.806	-21.86	-21.311	-23.445	-20.483	-22.738	-24.41	-23.755	-24.771	-24.421	-23.114	-24.137	-22.252	-20.85	-22.255	-22.741	-22.512	-21.808	-22.98	-22.326	-21.927	-19.952	-23.108	-19.26	-24.098	-24.074	-21.344	-24.556	-21.992	-19.928	-25.664	-20.645	-23.735	-21.109	-25.095	-24.069	-23.832	-22.391	-19.748	-23.888	-20.767	-21.69	-21.842	-22.466	-24.07	-22.137	-22.144	-24.043	-26.016	-19.97
-4.2464	-3.2163	-6.0964	-6.5184	-9.4985	-3.5252	-4.6816	-5.787	-1.3564	-1.97	-2.9858	-2.266	-5.9559	-5.9459	-3.4425	-1.4849	-5.3289	-2.1966	-4.9019	-5.0743	-1.977	-2.3132	-3.0531	-5.7349	-2.3081	-3.2824	-3.1075	-5.3309	-4.2704	-3.5658	-3.2382	-3.4681	-2.0308	-3.7561	-4.4392	-8.4917	-3.3938	-1.4525	-2.4426	-2.642	-4.6073	-1.7215	-2.696	-5.3114	-5.2826	-4.9654	-2.5718	-6.9105	-2.4371	-3.6053
-2.9363	-4.4885	-5.358	-4.2612	-3.6677	-1.7344	-5.8368	-2.1573	-3.0724	-2.9082	-2.732	-2.3821	-2.7378	-2.5505	-6.3661	-1.186	-1.998	-2.2646	0.84076	-1.7274	-2.7312	-1.0653	-3.2687	-2.0005	-1.9026	1.0912	-3.0878	-2.3949	-2.4544	-1.2956	0.90641	-5.6375	-0.82449	-1.2528	-2.7416	-2.7291	-1.3404	-1.4905	-4.8874	-4.3981	-0.6863	-1.569	-1.6195	-5.4455	-3.1685	-5.137	-0.79153	-2.368	-4.3311	-2.7778
6.5691	7.586	6.9427	4.6195	5.8963	4.4422	7.8438	7.953	7.1742	5.3868	5.7476	6.2908	6.5729	2.4201	4.5329	5.5156	7.7911	5.7922	6.2023	7.5073	3.9416	4.6468	7.1116	4.7789	7.9974	5.5579	4.9046	1.5484	5.8085	5.1285	5.4828	6.7572	5.79	8.7701	9.0805	3.5428	8.536	6.2334	5.3883	6.0854	2.1766	2.767	6.9612	3.5385	2.7314	4.2841	6.3347	4.794	7.3405	5.911
13.008	10.089	11.129	10.641	13.477	10.852	8.7164	9.2819	8.7298	11.079	10.764	7.3748	8.5955	10.084	9.5658	9.2122	8.2456	4.7774	12.727	12.014	11.546	7.6776	11.306	10.26	11.247	8.2418	9.7664	10.961	8.5212	11.825	8.5324	8.97	10.988	10.031	10.694	11.537	9.4089	7.581	8.9263	8.8596	9.387	9.8261	11.032	9.155	11.489	12.037	7.1203	9.1879	8.8699	8.2693
5.9762	7.5881	8.9787	7.3522	6.0836	4.914	7.1008	6.6824	3.8688	8.7256	2.9138	5.1722	11.931	9.2443	4.49	7.6234	6.8299	8.1056	7.1144	8.6718	8.982	6.5944	7.4286	5.6337	6.9243	7.4544	6.2299	6.0903	3.9231	9.047	6.2525	5.8283	6.3765	9.5277	6.9555	8.5759	9.6799	7.7053	8.4048	7.0845	7.8323	6.8253	8.6484	5.5455	6.2877	5.3603	6.4242	6.8789	10.938	8.1436
-0.93434	-5.6945	-6.5075	-7.2261	-2.342	-3.0733	-1.8184	-2.6701	-1.8257	-5.0218	-4.1338	-4.3679	-1.6215	-2.3434	-4.8196	-0.73045	-2.5199	-3.457	-1.914	-5.4211	-3.4908	-0.98889	-1.36	-1.3461	-6.0298	1.6825	1.521	0.26321	-1.0637	-1.449	-2.0977	-2.7681	-6.2836	-0.99427	-2.5579	-3.5303	-1.4421	-5.6425	-3.0842	-0.75158	-3.6557	-3.9899	-0.082363	-4.733	-0.86782	-0.13791	-2.2763	-1.2636	-3.1201	0.24036
-1.2664	3.5392	3.3115	1.1314	3.8356	1.2492	5.6554	4.6468	2.0158	-0.12687	1.5602	1.3123	2.2898	1.7844	1.2896	0.59087	0.667	1.3742	1.4415	5.115	3.6682	2.3333	-0.044788	3.7464	2.5975	2.2289	5.7668	2.9375	0.31762	0.85093	0.11382	2.09	0.51967	0.67169	-0.8247	1.7611	3.4434	-2.5074	2.5464	-0.73504	0.55672	1.2978	0.66615	2.7959	4.9536	0.54601	1.1341	0.65936	1.4094	0.21614
-4.7219	-4.0202	-2.2504	-3.2954	-2.9065	-1.7948	-1.1084	-2.3717	0.19275	-3.6064	1.1586	-1.613	-4.9099	-1.2138	-3.933	-1.4988	-1.0675	-2.4908	-1.5619	-1.2144	-0.88137	-2.0391	-2.5585	-2.9258	-3.6605	-0.3095	-4.1876	-2.0987	-2.6522	-0.13371	-5.9435	1.5005	-2.5742	-2.1606	-0.21767	-2.7871	-3.1855	1.2201	-0.79132	-5.7606	-5.37	-3.5276	-4.5299	-0.49981	0.12367	2.733	-0.40898	-0.28157	-0.64338	1.9172
7.625	3.0641	3.7561	3.1826	5.5157	6.6609	3.4226	7.1149	4.0272	6.0674	5.9759	6.7061	4.9981	4.263	2.9489	5.3467	3.157	6.5876	8.3493	3.5252	6.5789	2.7994	1.1038	4.6467	5.4343	3.4742	6.4809	4.7607	6.3215	4.7658	4.9996	6.6523	2.6264	5.1301	8.5423	2.1969	6.8838	5.9056	5.7252	5.5853	5.8874	6.3228	6.6532	2.6626	6.9696	7.56	5.9224	6.6755	6.125	4.2116
-12.202	-12.798	-10.55	-12.623	-12.626	-7.8476	-13.102	-12.471	-11.713	-13.561	-12.966	-10.625	-9.6911	-11.705	-12.429	-7.7905	-13.44	-10.68	-8.6304	-11.953	-11.519	-13.593	-15.248	-12.474	-11.82	-11.346	-10.681	-8.7501	-8.5642	-11.669	-12.921	-11.803	-9.5179	-13.924	-10.872	-10.857	-12.014	-10.965	-9.8069	-10.931	-9.6639	-8.781	-7.7609	-12.318	-10.312	-8.9463	-10.906	-9.9853	-12.907	-12.084
-4.1304	-6.6821	-8.1054	-5.0246	-2.4987	-6.9468	-9.1487	-4.4825	-8.3199	-4.5993	-6.3056	-6.7945	-6.0626	-3.5667	-5.808	-5.1094	-7.0825	-4.7481	-5.4819	-3.8153	-6.3617	-5.9224	-8.5442	-1.4945	-5.4198	-7.9295	-5.5763	-4.1605	-6.0475	-7.4607	-6.9274	-4.5984	-3.3351	-4.3103	-3.6905	-7.0044	-5.6465	-2.7924	-4.3804	0.278	-4.9498	-5.5761	-5.9406	-4.6727	-3.4958	-5.4094	-1.989	-7.2471	-4.6119	-5.4921
-9.933	-9.5163	-6.3837	-9.4631	-7.0248	-9.7717	-9.614	-6.6827	-6.4549	-8.2238	-10.084	-7.2074	-10.134	-9.9348	-8.7358	-9.4232	-8.9072	-10.763	-11.085	-9.6023	-5.221	-8.8864	-9.7476	-8.3548	-9.1898	-11.872	-7.1735	-11.081	-8.3518	-11.728	-8.931	-9.4615	-10.332	-5.9238	-6.5948	-9.322	-10.829	-8.3073	-11.423	-9.0466	-8.8346	-8.6067	-7.6091	-8.2976	-11.454	-6.0276	-7.5064	-7.8951	-9.0217	-11.26
-5.9712	-2.7287	-3.2637	-4.2242	-7.7502	-5.8748	-5.4302	-4.7462	-3.9275	-4.7906	-0.71831	-6.3216	-1.1866	-3.4401	-3.5929	-8.2983	-1.839	-6.4383	-3.895	-7.7175	-3.4563	-3.7108	-2.2536	-4.1068	-3.4002	-6.0187	-5.382	-4.8649	-0.89584	-2.7259	-8.1928	-2.2997	-7.5213	-3.0492	-6.1137	-2.3856	-4.4016	-4.2398	0.76693	-3.5947	-5.3966	-2.537	-6.2607	-1.5077	-2.4871	-4.1362	-2.8209	-4.9904	-8.3681	-3.0096
-8.9151	-9.1214	-8.4988	-11.624	-5.7991	-9.4679	-6.0332	-10.925	-10.438	-9.9841	-12.433	-8.5488	-8.2368	-12.013	-12.666	-10.051	-9.8471	-9.7152	-8.0226	-10.243	-8.3855	-11.601	-8.6251	-9.4024	-7.6519	-10.043	-7.3332	-9.6512	-9.5726	-11.864	-9.7381	-8.8851	-6.8075	-6.2159	-8.5992	-10.803	-8.4025	-8.3483	-9.91	-7.6469	-7.6251	-8.7808	-6.8408	-8.3917	-12.089	-10.051	-9.2547	-8.6995	-6.5221	-8.7043
3.2843	0.5534	2.2009	3.2674	2.4983	1.1885	0.88013	-3.0227	2.9987	2.4022	2.9891	2.7338	-0.80258	0.94366	1.8024	1.4192	2.5485	0.56426	1.4412	3.3	-0.1272	1.565	1.815	1.9291	2.6509	3.7746	3.2543	-1.2833	0.80231	-1.0493	-0.30985	1.8708	3.1415	0.74875	0.76234	4.9474	-2.1127	2.0802	0.79729	1.5916	3.6074	1.2384	1.1453	0.58067	1.7105	-2.839	-1.6549	0.80088	4.9104	0.60892
-4.7554	-5.3842	-0.66916	-6.0103	-0.7351	-0.36548	-3.7483	2.8204	2.1187	-4.3551	-4.3184	-1.5729	-3.045	-2.2439	3.0278	-2.6766	-3.7636	0.3278	-1.2325	-3.7888	-3.787	-2.2216	-3.2919	-2.9123	-1.4562	-3.822	0.050476	-0.53008	-1.8218	-0.15627	-5.1968	1.3459	-1.0232	-3.5021	-2.8038	-2.964	-3.0028	-0.54042	-1.3909	-0.50179	-2.1303	-4.5204	-5.2773	-3.6226	-1.5443	0.055549	-6.1548	-0.99291	-3.0335	-0.75006
-8.7057	-10.469	-9.9758	-8.3137	-10.22	-12.435	-12.279	-12.891	-5.827	-13.367	-12.086	-10.768	-11.161	-11.964	-11.038	-11.927	-10.12	-6.3073	-11.953	-8.9227	-8.078	-9.7086	-10.313	-10.398	-13.036	-12.759	-9.7107	-9.1552	-11.302	-13.171	-13.831	-11.455	-12.069	-12.316	-8.9771	-9.92	-8.9836	-12.012	-10.454	-7.7621	-11.909	-7.8368	-9.03	-10.211	-11.835	-12.211	-9.9696	-10.059	-12.123	-9.2537
1.7138	-0.071747	2.9505	1.0618	1.8499	2.774	0.86733	1.6873	4.4071	2.2712	1.2305	-2.0567	0.48603	3.2076	1.1225	4.1031	-0.099402	-0.18647	2.5442	2.4271	1.4497	0.43851	0.11597	-1.2776	5.1718	2.6521	3.1121	4.3046	-0.38124	0.30297	2.224	4.813	0.23013	1.6803	1.2613	4.7573	1.0645	0.94507	2.8435	2.0914	0.17687	1.0321	0.60248	-0.20847	0.36286	2.1599	-0.29634	2.3626	0.44253	-0.41702
-13.776	-12.531	-14.003	-12.46	-8.3352	-13.348	-10.817	-12.365	-15.304	-13.422	-12.173	-12.932	-11.439	-11.05	-10.526	-13.82	-14.204	-10.197	-13.529	-10.177	-13.883	-10.15	-12.275	-13.913	-15.707	-16.314	-11.006	-12.326	-12.593	-13.347	-13.348	-12.444	-11.577	-13.943	-11.578	-15.191	-14.329	-11.123	-9.7692	-13.672	-12.148	-12.26	-13.315	-12.883	-15.163	-13.434	-13.31	-8.3544	-10.667	-13.431
-6.0386	-4.9573	-8.0918	-4.7628	-5.5912	-7.2564	-4.9224	-3.2889	-5.8114	-4.1239	-3.7487	-5.4989	-5.828	-4.8805	-4.5869	-4.8072	-7.4793	-1.6506	-6.5429	-6.4907	-6.92	-6.0639	-6.4136	-2.987	-3.705	-5.6571	-3.4388	-6.1043	-4.2387	-2.8818	-3.8196	-3.0675	-3.1648	-5.5457	-6.3152	-5.8791	-4.1688	-6.1136	-4.7211	-6.6851	-3.3032	-5.5286	-7.2335	-5.5402	-2.7759	-3.4583	-6.7489	-4.6753	0.69831	-5.6117
-11.585	-11.823	-10.966	-9.5645	-9.6082	-7.6147	-9.2964	-8.9035	-11.798	-11.688	-9.1037	-11.046	-9.4235	-13.052	-12.226	-6.8616	-11.578	-10.017	-11.093	-11.221	-8.7908	-8.7507	-12.507	-7.3899	-8.6562	-8.4513	-13.544	-11.095	-8.3	-12.029	-9.8222	-8.3239	-10.707	-10.56	-13.087	-13.01	-12.173	-10.894	-10.846	-10.977	-8.7537	-10.731	-11.592	-11.226	-14.553	-9.8566	-11.551	-10.324	-9.324	-10.689
5.748	8.1957	6.4038	8.2986	7.4267	6.9934	7.2496	4.3797	6.1257	4.0457	4.3582	7.1934	5.412	7.4182	9.6864	5.8553	7.6302	3.2294	5.7027	9.9173	8.418	6.3725	7.3087	6.5964	5.7387	4.3804	5.9486	3.7656	8.5401	3.3722	6.2591	7.9393	9.3697	8.8216	6.4469	5.7168	5.5797	6.0633	0.94879	3.3483	7.3841	7.2867	5.9504	10.467	8.7611	6.6521	7.2297	5.8049	8.0755	4.983
-22.032	-21.86	-26.351	-23.774	-22.612	-23.578	-22.522	-21.808	-22.87	-25.569	-22.53	-21	-20.205	-20.221	-21.99	-20.16	-25.658	-22.91	-22.387	-19.315	-21.666	-23.103	-23.27	-21.75	-22.461	-19.53	-24.811	-18.698	-22.138	-24.622	-23.663	-20.307	-22.302	-21.844	-24.187	-23.585	-25.051	-22.41	-22.455	-19.656	-21.787	-21.807	-20.954	-20.972	-22.723	-21.693	-22.879	-24.454	-20.683	-23.13
-4.3734	0.14527	-3.2318	-3.2288	-2.5115	-2.8286	-1.1788	-3.5824	-0.1962	-3.1583	-3.8478	-1.8986	-1.3351	0.61776	3.0497	-0.94073	-0.22979	-2.9166	-0.5472	-1.3368	1.4187	1.3782	-0.3252	-2.6603	-1.798	-1.7935	-1.3746	-0.72339	-4.4015	-2.4303	-0.75214	-0.54545	1.7668	-4.157	-3.2543	-2.2996	-2.9262	-0.84976	0.39869	-0.44092	-1.1018	2.0734	-3.4518	-3.094	-3.7211	-0.52909	-0.13761	-1.61	-5.702	-3.2283
1.9432	0.88823	1.6434	2.1972	4.0528	4.5614	0.64226	4.1832	6.1488	4.7235	3.829	2.3081	2.4986	2.5628	4.4134	4.8923	1.7004	0.84616	4.6301	1.6172	6.6639	4.3082	4.9021	1.2218	3.0374	2.238	1.8084	2.8585	2.7761	0.25954	1.9834	4.3485	0.94221	-1.9237	3.1702	2.3783	3.8499	2.3421	5.0016	4.2048	0.62116	4.3261	1.5661	2.2358	1.8169	3.403	3.2109	7.124	3.0945	-2.4759
-2.1537	-1.0915	-1.0612	-1.6963	-2.2751	-1.5079	-1.2668	-4.1042	-5.5133	-1.0936	0.12325	0.54389	-2.9877	0.93023	-1.395	-1.3638	-0.41506	-0.2824	-2.8021	-0.47024	-4.6708	-3.136	-3.1877	-5.3838	-5.8123	-2.6069	-2.7152	-2.0025	-0.86291	0.68102	-1.8734	2.7088	-2.9769	-4.9577	-2.2475	-2.7241	-0.65162	-1.0115	1.2738	-2.6342	-1.076	-1.541	-2.2584	-1.2431	-3.6016	-3.8162	-1.9211	-2.7683	-3.781	-2.2864
-4.8712	-4.3199	-3.9912	-7.0618	-4.5698	-4.419	-5.4352	-4.6787	-5.0176	-5.8825	-5.7345	-4.03	-3.7953	-4.2468	-4.1325	-6.522	-3.569	-3.6021	-9.4656	-4.0933	-3.4846	-6.2496	-9.5986	-5.1176	-6.2004	-5.535	-4.8583	-5.3687	-4.7207	-2.8433	-4.118	-3.5635	-6.4943	-2.6217	-2.1488	-3.9186	-3.8669	-4.2078	-8.3073	-7.7798	-5.5793	-4.6208	-6.0869	-6.6445	-6.327	-5.8119	-5.974	-5.8773	-5.6419	-4.6067
0.60703	-0.94783	-0.36248	-0.31469	-2.2209	0.08462	-0.60815	0.94791	2.5183	0.092463	-0.12441	1.1515	0.46796	1.3084	2.218	2.0091	0.60535	1.868	-2.3926	0.90726	1.9662	-1.4267	1.6723	-2.5165	0.061733	4.206	0.19131	2.4668	0.726	0.68797	3.5156	-2.1146	0.65641	-1.2442	2.2674	2.9581	-1.7129	1.3644	1.9243	-1.2896	-1.7005	3.9484	0.85601	-2.4558	-0.38471	1.1993	1.6372	0.8059	2.8378	0.69505
4.2287	0.80377	1.9342	1.1735	4.6036	-3.2864	-0.085012	1.5577	0.93592	4.5814	1.7891	1.6238	2.9919	2.0691	-1.1994	0.59039	1.7574	2.387	0.69071	1.5964	-2.6442	3.4908	1.8338	1.5475	4.1541	2.0431	1.117	-0.23107	-0.52207	1.3294	1.3556	2.4776	3.3528	0.45118	0.82487	2.9124	2.6378	2.0018	2.2441	-0.76617	2.8249	0.50016	4.6473	-0.91202	2.4113	2.6467	1.9502	1.1435	3.0018	3.3532
-8.682	-6.4809	-9.6924	-8.9983	-7.6046	-10.548	-8.8378	-7.2736	-8.8804	-5.4181	-8.9358	-8.471	-10.939	-8.5937	-10.91	-7.9751	-11.108	-8.2274	-11	-8.2468	-12.784	-11.301	-6.0597	-8.9844	-6.8739	-10.715	-10.832	-11.189	-6.6659	-9.1487	-8.1851	-6.3197	-9.6146	-8.2966	-6.8759	-6.9361	-10.85	-8.2467	-7.3202	-7.142	-10.231	-9.1603	-11.098	-11.739	-9.4277	-10.614	-6.3348	-7.4147	-9.0006	-5.8195
0.29468	2.4879	-2.4389	-1.4567	3.0128	-1.5345	3.8764	1.4798	1.3555	-1.1102	-4.0011	0.079012	-0.36445	0.65644	-3.7417	0.35971	-2.0687	-2.2609	-0.91339	-0.15081	-0.22868	-1.8972	0.028411	-1.7329	-0.99361	0.94135	3.9235	0.099465	-0.22127	-1.8688	-0.53488	1.2038	2.4771	-0.045274	1.5837	-2.3687	-1.8526	-0.26243	-2.8376	-2.1842	1.4942	-1.3636	2.0702	3.0311	-0.92668	-1.6719	-2.1012	-0.14976	1.2686	-0.041159
-10.993	-12.556	-10.509	-10.884	-11.253	-9.885	-12.386	-11.903	-9.5377	-8.8746	-12.732	-9.8776	-11.904	-10.292	-8.3141	-14.602	-11.706	-11.361	-9.9404	-9.8193	-11.557	-12.67	-9.6264	-10.87	-10.783	-12.649	-13.728	-14.398	-10.8	-11.497	-12.174	-12.75	-15.311	-13.915	-8.1948	-11.389	-9.7327	-12.007	-12.904	-11.242	-12.029	-11.846	-13.248	-11.99	-8.6355	-15.085	-13.471	-9.9715	-11.369	-11.869
-1.8013	-2.721	-1.9969	-4.811	-3.4611	-3.6497	-2.4059	-5.3988	-7.1177	-3.7369	-4.3546	-3.7068	-4.638	-4.2668	-5.5452	-6.5433	-5.8141	-1.5013	-5.6384	-4.4054	-3.6336	-2.7368	-2.3318	-5.2128	-2.0157	-4.1899	-5.5976	-0.68969	-2.4532	-4.3688	1.0831	-2.9003	-5.3249	-6.8299	-1.6178	-3.3978	-3.9268	-4.885	-4.7389	-2.8811	-2.8884	-3.3279	-3.2605	-2.7771	-3.7513	-3.2731	-2.6706	-2.4164	-2.4915	-0.74786
-2.5712	-0.94412	-2.4272	-2.3271	-1.9855	0.18844	-4.9227	-0.95687	-1.0291	-3.4996	-4.3348	-1.2248	1.1888	-0.56574	-7.2776	-4.9758	0.60551	-2.4555	-2.1578	-3.1461	-2.0265	-3.4722	-0.95232	-2.6455	-2.2183	0.11743	-1.7358	-2.5111	-3.9416	-0.48471	-6.4202	-5.4038	-2.9062	-0.56406	-3.6962	-5.5935	-2.4435	-2.5741	-4.4409	-3.6924	-3.1908	-2.0434	-4.3362	-2.5971	-2.0079	-4.5596	-4.4042	-3.0459	-5.7606	-0.73135
-6.16	-5.1137	-4.6662	-2.5899	-6.4018	-6.3429	-5.8051	-5.1746	-3.8034	-6.7132	-6.0221	-5.7397	-3.872	-2.8456	-5.368	-3.018	-3.8306	-2.0683	-6.5716	-2.757	-5.8747	-4.2339	-4.0255	-1.293	-4.5559	-2.4223	-3.5246	-3.911	-6.0187	-9.5831	-4.1813	-5.1447	-6.1025	-4.673	-3.038	-9.0677	-1.6669	-4.744	-1.7683	-4.9741	-6.0788	-4.0319	-6.5495	-4.865	-1.6904	-5.4505	-4.3296	-3.2148	-5.7939	-4.0449
2.6109	4.4748	0.4125	2.8071	-0.38348	2.1612	0.7875	-0.098089	-2.165	0.43435	1.8393	1.749	2.9119	4.8949	2.2468	0.38372	1.265	1.1846	1.8879	1.3684	2.4109	3.2653	-1.4813	0.28595	1.6892	1.9868	-0.031358	2.9893	1.392	4.709	0.75028	2.4663	0.68002	1.4938	0.69497	-0.63499	1.8274	1.0696	0.012689	3.8106	1.6747	1.0279	1.5822	1.7632	0.78246	2.8382	3.5244	3.0862	-3.1746	0.86425
-2.1327	0.72575	0.34317	-2.3799	-0.54864	-1.1647	1.4859	1.1379	-0.56335	0.13511	0.7143	-0.034322	2.7398	-1.9742	0.14816	-0.66504	-2.4477	-1.0053	2.4482	-6.7891	0.30979	-2.8315	2.8995	-2.1933	-1.5558	-3.5464	3.5014	-0.30306	-0.40075	-5.5021	0.20751	2.9265	1.5856	0.64455	3.2969	-4.5898	0.53377	0.90109	1.3969	1.0892	-0.94619	1.491	-1.9877	-0.32992	2.0377	0.93299	0.24652	-0.023321	-2.9645	-3.0447
-20.913	-21.348	-24.975	-19.184	-18.622	-22.564	-20.487	-21.881	-23.014	-19.94	-22.099	-20.42	-23.925	-20.768	-24.164	-22.282	-21.757	-22.167	-23.886	-19.411	-22.408	-23.796	-24.269	-22.825	-25.403	-19.72	-22.775	-20.907	-19.596	-23.24	-24.436	-21.164	-20.613	-19.53	-23.984	-22.384	-21.617	-22.716	-21.048	-26.737	-22.687	-23.563	-19.755	-22.397	-21.26	-20.982	-22.009	-20.684	-22.349	-20.671
-25.174	-23.405	-20.369	-23.707	-19.672	-23.564	-24.324	-20.126	-22.816	-23.468	-24.574	-22.635	-21.362	-22.282	-21.724	-22.931	-21.879	-19.671	-24.376	-22.123	-20.284	-20.426	-23.005	-24.372	-20.224	-22.086	-26.685	-19.84	-19.421	-23.795	-27.156	-20.993	-25.142	-20.107	-21.506	-25.271	-21.395	-22.386	-20.602	-20.524	-22.044	-21.592	-21.3	-21.898	-23.791	-22.208	-23.511	-24.178	-22.456	-21.301
-14.552	-13.091	-12.133	-12.656	-14.116	-14.025	-15.955	-10.57	-14.057	-12.105	-13.129	-16.812	-15.202	-13.735	-13.755	-14.892	-12.938	-12.948	-15.142	-13.13	-9.8573	-11.576	-12.706	-16.563	-13.808	-9.2567	-14.956	-15.863	-14.447	-16.876	-14.711	-14.044	-10.896	-13.323	-15.119	-12.439	-14.706	-10.949	-13.064	-13.76	-14.061	-15.505	-16.373	-13.995	-12.177	-11.448	-11.694	-11.013	-13.425	-14.186
4.0412	2.6468	4.4597	4.3091	4.4901	8.8292	9.9466	6.9873	6.8186	7.5356	5.0178	2.5236	5.3261	6.2764	7.9393	5.5298	3.5273	6.7816	6.0505	7.9027	5.4308	5.9367	0.89013	4.4199	1.7218	4.3207	5.0421	5.4029	6.9964	5.0863	5.2494	6.2513	4.0871	6.892	5.8011	5.0535	5.6466	3.5757	5.9356	9.2289	7.9896	7.633	3.4713	9.4718	7.4532	3.2214	7.1444	10.258	1.3969	6.7118
1.1839	-0.11537	1.828	0.080817	1.4128	1.8711	3.3715	3.7714	1.9244	2.9104	1.319	0.97128	-0.32041	4.5945	2.137	0.90233	3.3784	4.4998	5.1781	4.2673	-1.429	3.3303	1.2091	0.087804	3.9805	4.7985	1.5378	0.081969	2.9281	8.3198	2.0856	1.365	1.5192	-0.98032	0.21898	1.0049	-0.12502	2.4731	-0.2892	3.638	0.71667	-0.61925	4.6473	-0.11917	-1.1363	5.1452	1.3278	-1.7987	0.79697	-0.83677
-9.4347	-8.5198	-8.0587	-10.061	-7.238	-7.9581	-9.0186	-10.17	-7.3508	-8.6046	-9.8634	-9.8985	-9.0967	-7.6951	-7.7745	-11.465	-9.7892	-10.052	-7.8881	-8.537	-9.7949	-6.1341	-10.674	-9.3806	-5.5819	-10.969	-5.8296	-9.4241	-10.125	-6.5692	-10.535	-6.2002	-6.8779	-9.5797	-13.437	-10.119	-10.049	-11.369	-9.9904	-9.613	-9.6854	-7.5189	-7.93	-9.035	-7.7073	-8.2468	-10.584	-9.0477	-10.431	-11.477
-0.67601	-0.097745	2.6904	1.6576	-0.82214	-0.44143	-1.8808	1.0551	5.4244	1.1393	1.9891	0.58728	-0.44902	-0.48254	-1.1091	-0.77614	-0.63231	-1.3962	3.9498	-1.6032	0.018181	1.1796	-0.053967	-0.23319	-1.2809	1.2775	-0.81461	-0.016878	3.697	-0.25147	-1.315	0.88333	2.2563	-1.7174	3.1459	-3.0191	1.4555	1.8199	-1.2749	1.6535	0.73202	-0.0073067	-0.27548	-2.8665	0.060458	1.6924	-1.8667	-3.4207	1.3419	-2.7752
-2.5691	-4.032	-2.529	-0.85131	-7.9247	-2.9259	-2.8925	-2.4548	-1.7911	-1.9934	-3.6114	-2.1985	-2.9754	-4.2279	-3.3393	-4.0661	-2.5125	-0.95085	-1.4555	-5.7439	-2.0568	-3.6185	-6.5989	-4.578	-6.2945	-2.5452	-2.1094	-3.1259	-0.95042	-3.878	-4.1234	-6.6052	-1.449	-3.6568	-2.2591	-1.9958	-2.9381	-5.5819	-5.0683	-2.8494	-2.2033	-2.4417	-3.6736	-5.3805	-4.2729	-2.2131	-5.9339	-5.7207	-0.50691	-4.8465
4.9089	7.2128	7.0954	2.6227	5.0335	4.2645	8.6104	5.2249	7.4457	4.833	9.5165	5.0915	5.7361	4.9576	6.7271	4.4706	4.2333	6.8201	5.0314	5.565	7.148	7.1872	6.5848	4.1699	5.3027	9.2386	7.8356	4.4813	6.2591	6.5824	5.58	6.2744	5.0628	5.283	7.484	6.1442	7.2735	3.483	4.0215	4.4917	3.9556	8.7378	2.6551	1.261	4.5241	8.5692	7.6424	5.7726	4.5163	4.8106
0.5795	3.9567	3.1562	1.663	4.7417	2.8582	3.4084	0.35121	3.4511	2.0533	2.7867	2.3136	3.5655	3.9874	4.2536	3.9256	0.81837	1.7383	1.9654	0.97443	4.7227	5.7006	3.4044	4.1551	3.3995	3.1123	1.1221	1.1088	1.2176	1.3929	3.0052	0.50513	3.1008	3.2097	0.82701	0.52409	5.2463	3.9315	2.6369	5.2077	5.3456	4.6477	4.4205	2.789	4.5505	2.5051	1.8991	4.2208	3.8307	1.287
-6.8902	-8.4996	-6.9846	-3.1712	-5.7557	-5.2355	-5.4841	-7.1604	-5.616	-4.7822	-4.5301	-7.5249	-4.5985	-3.6501	-4.1565	-4.1678	-4.4249	-6.2607	-6.9973	-2.1813	-4.3211	-6.3181	-5.4787	-5.5408	-10.095	-6.5085	-3.8909	-5.5852	-2.9163	-5.0974	-4.6826	-6.9523	-4.9224	-5.3017	-2.8019	-6.629	-7.0552	-5.8689	-6.0378	-8.5498	-8.2113	-8.062	-5.0471	-6.4057	-4.7289	-6.5698	-5.6385	-2.8142	-7.8885	-7.446
6.3427	6.1554	3.1769	3.3903	4.8826	5.104	3.6581	6.7742	6.1767	4.2392	5.1245	4.5713	5.9967	5.4046	5.4376	2.0572	3.4993	4.8831	5.8453	5.3921	2.6647	3.3577	5.7618	4.7469	2.6764	5.5655	4.0319	6.1767	5.4194	1.841	5.5799	5.1448	4.7383	4.7341	4.6655	4.5587	10.353	5.2227	5.7684	5.8853	5.081	6.2578	3.5835	6.2342	6.3963	5.7575	3.4993	4.0511	2.3168	3.3361
-2.6117	1.1541	-0.32122	0.25408	-0.23301	2.2629	-0.13055	1.3691	0.035582	-2.0662	0.46412	-0.16743	-1.7126	-1.602	2.6638	-1.9517	0.8654	1.1152	-0.24062	-0.70993	-0.45622	0.73753	0.22578	1.374	1.4396	-2.1912	4.1438	1.0426	2.2678	1.9939	-1.7352	-0.3452	-1.982	3.5964	0.77783	-1.399	0.36162	-0.92754	2.7685	-2.4196	-1.014	-4.9942	2.5246	3.6169	0.98317	1.628	1.3937	-1.2451	-0.53747	-1.3846
-6.1559	-8.1608	-3.4606	-5.6951	-8.3906	-3.6524	-4.0107	-5.5333	-5.6429	-6.2066	-7.5185	-5.3902	-5.0145	-5.6281	-3.5706	-3.7508	-8.0275	-1.9637	-7.0973	-5.555	-4.9459	-4.9475	-4.1637	-3.2215	-5.3876	-5.1985	-7.3915	-4.3501	-6.4414	-6.1605	-1.7254	-3.4185	-2.9677	-4.4589	-5.5794	-6.4499	-5.6262	-8.6446	-4.0622	-2.166	-2.2564	-5.206	-6.0094	-6.5429	-3.2187	-3.6392	-5.0403	-5.1392	-6.9123	-2.9004
-13.309	-10.926	-12.576	-6.9226	-12.677	-10.675	-12.508	-10.726	-12.387	-10.327	-11.607	-9.6807	-10.54	-12.187	-12.694	-9.1739	-9.8032	-8.6955	-11.202	-11.353	-14.535	-12.452	-11.175	-12.051	-11.586	-13.473	-14.46	-10.589	-12.802	-13.786	-14.166	-10.859	-9.6337	-8.6888	-13.859	-14.294	-13.409	-10.081	-8.8644	-13.474	-13.007	-11.365	-12.342	-16.05	-11.649	-13.955	-11.335	-11.575	-11.521	-13.397
-1.4365	-1.1994	-1.8726	1.5321	-1.7722	0.17023	-4.9818	-6.0533	-0.86514	-0.58806	-2.1949	0.16694	-0.057165	-4.098	-4.3405	-1.5522	-1.8685	-5.8791	-1.0523	-0.75909	-6.559	0.25771	-3.3376	-3.3417	-1.6696	-2.1754	-2.5297	-1.5341	-0.55578	0.53687	-1.4307	-0.40177	-5.0549	-4.6697	1.7561	-1.1486	0.57618	-1.2258	-3.3711	-4.2861	-1.535	-2.1892	-0.73893	0.067855	-3.8033	-2.0689	-1.7737	-1.6633	-2.2395	-3.866
3.9285	0.44716	3.6612	3.9097	2.0456	-1.026	4.4106	4.1064	-0.45219	4.3186	-0.19747	0.36188	1.8432	2.3224	0.70298	1.8919	0.48039	2.3212	1.1189	-0.45492	2.1086	1.2789	1.1643	0.60324	0.25894	1.1488	2.7428	-2.9505	3.4356	0.72893	0.57392	3.6576	-1.7282	3.2771	0.7244	0.46241	-0.6044	1.6885	6.2288	4.4766	6.4926	-1.0945	-3.2235	-0.14024	2.3963	2.3123	3.8337	4.571	0.441	0.17995
-9.0324	-11.367	-7.97	-10.917	-13.45	-7.6242	-8.1272	-10.477	-11.145	-9.9297	-10.488	-10.604	-10.399	-9.4932	-6.7172	-8.2623	-7.2727	-9.4057	-13.59	-11.969	-9.7993	-10.696	-8.4556	-9.7339	-9.8157	-10.14	-9.3997	-8.124	-10.831	-12.123	-8.0892	-10.206	-10.076	-9.8316	-6.7846	-12.398	-9.6675	-9.6379	-9.2681	-6.9056	-8.5255	-12.183	-9.2523	-7.9766	-8.0732	-7.5934	-12.991	-8.2268	-7.9381	-10.401
-17.858	-21.892	-20.445	-22.121	-21.429	-20.484	-19.917	-20.127	-20.005	-18.454	-19.909	-19.446	-20.81	-22.389	-20.596	-21.692	-17.99	-22.372	-21.12	-21.998	-18.686	-18.531	-20.724	-17.56	-21.099	-22.097	-20.179	-20.949	-20.17	-18.769	-18.625	-21.853	-21.034	-20.164	-20.922	-19.638	-20.86	-21.654	-18.885	-20.617	-19.859	-19.577	-21.45	-22.825	-22.536	-22.872	-22.576	-20.867	-19.608	-19.634
-0.36866	-2.3749	-3.417	-2.8548	-3.2664	-2.3124	-2.3258	-3.9042	-3.3486	-0.34219	0.40864	-3.1912	-1.9761	-3.8712	-3.2505	-2.4549	-0.99771	2.89	-3.7896	-4.4262	-0.61375	-0.84487	-2.6225	-1.63	-3.7936	-0.063184	-6.2343	-4.0945	-1.2554	-6.0901	-2.559	-1.1305	-4.1713	-2.3796	-0.13407	-5.2046	-2.1109	-3.5631	-3.3756	1.686	-1.4784	-0.044139	-4.0904	-1.9652	-0.63913	0.86719	-4.3709	-5.9307	1.0813	-1.1099
-0.55234	-3.811	1.4698	-1.192	-0.47214	-3.6204	-4.1429	-6.4368	-1.3532	-0.41962	-2.0739	-4.2612	-3.4651	-4.3816	-5.4283	0.21334	-2.5388	-0.69347	-3.45	-3.235	-2.6929	-0.038471	-5.7627	-3.1817	-1.915	-5.5051	-1.5059	-2.7437	0.27136	-2.2605	-2.0119	-1.5582	-3.1387	-2.2917	-1.7651	-0.28856	-2.0726	-0.46734	-6.4806	1.8663	-2.0297	-1.8844	-0.83766	0.13662	-6.3379	-1.4148	-5.509	-3.9087	-5.1233	-1.9447
8.606	6.8176	7.8412	12.356	9.3334	9.7437	10.733	8.7155	11.843	10.058	10.46	10.421	10.048	7.9597	11.624	12.453	8.8024	10.385	10.815	7.5573	11.25	9.7784	10.29	10.858	7.5117	10.62	11.249	7.8065	12.361	9.7725	13.308	10.304	9.6233	10.834	10.814	10.729	6.7479	10.623	8.9811	10.952	10.111	11.871	8.9445	8.4429	8.897	8.9098	9.8154	9.9259	12.41	7.2444
-16.027	-13.145	-13.048	-16.315	-8.6172	-13.982	-13.584	-13.07	-11.502	-16.647	-13.616	-13.754	-13.591	-12.84	-13.713	-10.183	-12.29	-15.337	-12.967	-11.706	-11.784	-10.707	-12.805	-11.938	-13.632	-11.382	-14.082	-14.877	-14.049	-18.447	-12.383	-11.914	-12.311	-15.199	-14.272	-14.718	-16.421	-8.7964	-12.171	-13.73	-13.06	-11.709	-12.389	-14.081	-15.966	-13.614	-14.845	-12.726	-11.881	-13.976
0.92247	-4.9872	-1.7928	-4.0581	-1.809	-0.79578	-1.1375	-0.37817	-1.2821	-0.48607	-0.89924	-0.18964	0.31548	-1.3428	-0.21453	-0.06814	-0.77015	-2.1302	0.40908	-1.8983	-2.5124	-3.5331	-2.4872	1.1664	-5.6281	3.2314	-2.6279	-0.98449	-3.6158	1.1223	-1.5395	-1.6499	2.3872	-4.3349	1.2024	-1.1423	0.8619	0.70268	-1.6975	1.2136	-1.3199	-2.7122	-2.1602	-3.0609	-2.9235	-0.038164	-0.41467	-4.2597	0.50879	-4.1994
-3.9031	-4.5641	-2.905	-3.3397	-4.3574	-3.2255	-3.1174	-1.3905	-0.95848	-2.2722	-1.5607	-4.2546	-4.1213	-3.3053	-0.61548	-1.435	-4.4841	-2.5543	-2.9706	0.030278	-4.5201	-1.8712	-3.1253	-4.4839	-2.4352	-2.2968	-5.0025	0.91891	-0.94422	-4.8956	0.37263	-1.5792	-2.2022	-4.0152	-1.0466	-3.8904	-3.6288	-0.79829	-5.2702	-3.8302	-2.3089	-2.8941	-4.2593	-0.24198	-4.941	-1.882	-3.6417	-2.8164	-3.4554	-4.6836
4.6415	3.6196	1.8069	4.4272	1.6685	2.3938	2.1609	2.6417	2.4238	5.0966	2.7395	0.77373	3.9082	2.1543	6.5418	4.4515	1.9271	2.8502	5.1284	3.2559	5.4909	3.2187	4.6165	1.5813	3.0166	2.2565	3.7365	3.9434	3.3257	3.9482	2.0387	3.0733	2.703	4.4526	0.051162	2.1984	4.6292	2.6027	2.9851	3.2281	5.5255	3.8062	4.6342	4.5541	-0.3934	1.6656	3.1555	4.8482	4.5561	2.8828
-8.6907	-9.6368	-6.8688	-11.787	-12.768	-8.2083	-9.4371	-8.9228	-11.01	-8.5647	-8.1686	-9.454	-8.0289	-8.1649	-9.4425	-7.1196	-9.582	-9.9221	-8.4844	-8.5614	-11.098	-11.77	-8.4578	-9.957	-11.24	-12.178	-9.0525	-11.569	-10.552	-7.5191	-5.5063	-8.6026	-9.0238	-11.076	-9.0319	-7.1569	-11.712	-8.9187	-9.2766	-10.795	-7.8553	-9.3494	-10.818	-10.706	-9.9644	-11.348	-7.6111	-12.875	-8.501	-9.9914
-10.094	-13.619	-14.33	-13.618	-14.406	-10.984	-14.243	-13.11	-14.116	-13.925	-9.079	-12.956	-13.748	-12.455	-13.511	-14.163	-13.361	-18.276	-14.915	-12.906	-11.036	-12.291	-11.151	-16.367	-15.59	-11.744	-13.535	-15.515	-13.253	-11.566	-14.3	-10.819	-14.18	-13.786	-11.839	-12.809	-14.375	-14.786	-14.386	-13.204	-15.236	-14.035	-14.367	-16.281	-13.936	-9.8219	-11.847	-15.095	-14.638	-11.445
-12.54	-12.012	-13.445	-12.536	-13.506	-12.005	-10.477	-14.13	-14.591	-9.4434	-12.356	-12.302	-11.957	-12.172	-11.115	-13.168	-12.014	-11.786	-10.163	-10.694	-12.208	-12.443	-14.072	-12.656	-11.787	-11.127	-13.333	-14.09	-15.471	-12.985	-15.476	-13.403	-13.084	-15.101	-12.259	-12.746	-12.93	-12.293	-10.722	-13.135	-12.483	-14.96	-13.433	-12.886	-12.755	-15.475	-14.226	-12.12	-14.065	-11.275
-0.44788	-1.649	-0.68331	-0.30764	-3.2881	-1.8781	-1.9796	-0.32359	2.616	-0.26225	-2.3312	-1.1768	0.0048539	-3.5013	-0.58806	-1.034	-1.0421	-2.4408	2.272	-1.3463	-3.2906	-1.633	-1.0916	1.0031	-5.1109	-3.3371	0.98315	-1.9287	-3.372	0.21091	-0.73709	-2.4352	-2.0912	0.25869	1.4967	-3.4752	-4.7472	-0.29466	-4.5061	-3.9757	-2.1057	-3.5149	0.32581	-3.6404	-0.68658	0.99901	-1.6554	2.4328	-1.3411	-1.4273
-1.1815	0.1338	-1.7999	-0.69336	-1.5198	-0.85977	-1.5861	-1.7459	2.3561	-3.2036	1.8979	-2.339	-1.505	-1.4885	-1.5783	1.9932	1.6065	-1.7902	-0.97417	-0.95109	-0.68518	-0.44348	-0.69564	-1.0121	-1.5336	0.68192	-3.3196	2.5728	-3.4252	-1.2821	0.44623	0.50319	0.44057	-0.96173	-0.90763	0.056069	0.011617	0.20706	-2.8705	-1.4533	-3.0527	-0.16047	-2.7529	-3.0822	-1.8483	0.61992	-1.0857	0.33851	-1.031	0.83093
-6.4313	-9.3299	-5.6952	-9.3396	-9.4474	-8.7439	-8.5176	-10.411	-9.7096	-11.295	-10.954	-10.112	-10.272	-11.677	-10.152	-9.7456	-8.4608	-7.7309	-8.0227	-11.589	-8.2897	-10.503	-13.6	-7.6039	-10.754	-10.956	-7.4234	-8.0262	-7.3281	-7.0909	-8.1386	-11.141	-6.9383	-9.2194	-12.516	-10.039	-9.8319	-11.893	-12.158	-10.122	-7.7459	-12.214	-10.11	-9.6906	-10.771	-10.303	-11.745	-12.088	-7.8289	-6.9421
-2.4871	-5.4192	-3.2954	-2.787	-5.6945	-3.0661	-2.9851	-2.4274	-2.0455	-3.6491	-0.43031	-2.0084	-6.2632	-5.1397	-4.5481	-10.387	-3.0966	-5.7637	-0.86084	-7.2095	-3.3194	-5.4255	-5.5248	-6.0451	-4.9761	-4.8514	-4.5405	-5.4056	-3.9214	-8.3443	-9.359	-3.9485	-5.806	-8.1157	-2.5303	-6.0107	-4.4071	-4.6392	-5.7864	-3.0236	-4.4269	-5.1569	-4.3304	-1.9199	-4.7388	-3.2571	-3.659	-3.7955	-6.0734	-6.3842
-13.925	-16.327	-14.831	-15.392	-12.303	-14.196	-12.138	-12.031	-14.033	-15.931	-12.322	-11.168	-14.619	-14.567	-10.666	-11.719	-10.761	-16.351	-13.253	-12.552	-14.857	-14.516	-13.257	-13.948	-12.861	-16.97	-14.506	-8.8012	-11.303	-12.596	-12.689	-12.398	-10.74	-14.028	-12.095	-9.4155	-11.466	-16.272	-13.29	-14.165	-8.7563	-8.7145	-11.852	-13.485	-11.849	-16.332	-13.473	-13.373	-14.386	-12.986
9.0667	8.7014	9.3748	8.2852	9.6695	9.6287	10.96	8.3033	8.7035	7.8059	7.1266	9.1149	8.9398	10.399	10.553	9.7899	11.589	10.342	8.715	7.4206	9.4363	9.7203	7.5064	7.3181	7.8009	8.5642	8.1997	8.4078	7.2947	6.835	8.0099	7.6406	8.5596	12.231	9.2496	9.2562	9.0729	10.79	8.4696	5.8584	7.9156	8.9527	8.6997	8.7251	9.6667	10.729	8.9182	8.0756	9.4922	10.981
-4.8751	-0.47389	1.0161	0.15464	-2.5369	0.40222	-1.8363	1.4391	0.63544	1.0964	-0.96946	1.9069	-0.13771	-1.2009	-1.1864	-5.3668	2.3068	1.0654	-0.17618	-2.543	1.1485	0.33387	-1.5599	-1.9682	0.2831	0.4461	1.6025	-0.32971	2.7814	3.4698	2.5085	3.0538	-1.7472	4.0574	-2.0138	-0.13042	1.4568	1.575	-1.1962	0.24353	-2.4689	0.98128	-2.5539	-0.22039	-0.74227	0.27543	0.57608	-1.4454	-0.97368	3.2777
-7.0961	-3.835	-8.9487	-5.4226	-5.5789	-4.1579	-5.5995	-3.2407	-1.9148	-4.8407	-6.7866	-3.6337	-7.0779	-4.7529	-6.4271	-5.1536	-3.9863	-6.7218	-6.9793	-3.5692	-5.0314	-8.4475	-6.9391	-5.2086	-7.7021	-9.6152	-5.2421	-3.8453	-5.4291	-5.4449	-6.0381	-9.6247	-3.8803	-7.5476	-9.1102	-5.6338	-7.0746	-5.1532	-6.117	-7.4114	-6.9219	-5.1818	-7.0993	-9.2195	-9.0602	-5.9944	-4.3545	-5.1859	-7.2317	-3.6921
-7.7224	-12.751	-10.467	-9.7097	-11.932	-10.865	-8.5975	-9.2165	-10.391	-8.5052	-13.321	-5.9491	-10.957	-8.0966	-10.715	-9.0493	-8.371	-8.2587	-7.2487	-10.282	-7.5863	-9.1375	-7.8402	-12.161	-10.646	-13.24	-12.38	-6.8373	-12.451	-9.7288	-9.7372	-9.2992	-11.28	-10.396	-8.166	-8.7739	-12.539	-11.547	-11.063	-8.866	-9.6183	-12.538	-9.6704	-11.431	-10.389	-9.5074	-12.033	-8.7991	-12.017	-10.176
4.676	4.8186	3.3595	5.3879	4.9461	4.7867	3.0866	2.6313	5.3142	4.489	4.8061	6.8695	4.7985	9.0668	3.6296	5.0348	6.385	6.8047	5.0836	4.2993	4.3154	3.131	4.7766	4.7595	4.7774	6.4638	3.0912	4.3698	7.2051	4.6541	1.4317	4.3489	3.855	7.0847	4.5031	3.5037	3.7191	7.8583	6.2024	2.279	2.0585	6.0586	2.5101	6.6918	2.1162	5.6261	4.241	4.8055	5.1413	3.3945
-14.225	-10.126	-11.877	-11.032	-10.853	-12.79	-10.607	-9.4793	-11.048	-9.0955	-9.9905	-9.5977	-11.789	-11.269	-13.564	-13.479	-8.7855	-11.67	-11.038	-10.994	-10.349	-8.7764	-11.563	-9.3158	-9.1509	-9.2191	-11.822	-11.774	-9.0293	-7.6882	-11.5	-12.314	-7.632	-12.523	-8.8492	-14.431	-12.464	-11.334	-12.084	-11.818	-10.445	-11.37	-11.726	-9.3337	-8.6245	-6.1537	-11.079	-13.027	-12.104	-7.7279
-2.8515	-2.6084	-1.0219	-2.0939	-2.3761	-4.3532	-3.1331	-2.8133	-4.6099	-2.5383	-1.3233	-6.0231	-5.0048	-4.2048	0.79377	-3.0306	-1.9905	-3.5043	-6.3152	-5.5174	-3.029	-4.6328	-2.4163	-0.20983	-2.1513	2.7428	-2.9274	-1.4038	-3.0281	-3.121	-3.8314	-3.304	-1.8609	-2.5312	-6.0321	-1.8454	-6.6558	-2.1659	-4.9672	-0.55423	-4.4893	-4.3095	-3.3907	-2.9512	-1.6302	0.46481	-3.4201	-4.2503	-2.2893	-3.2041
-6.7428	-3.0825	-5.7703	-8.8257	-2.288	-6.5781	-7.1305	-5.69	-7.6303	-4.7685	-8.4348	-8.693	-7.2278	-5.1499	-4.3631	-5.9146	-6.7076	-8.5007	-6.6103	-5.7416	-6.0874	-6.9223	-6.5129	-3.9353	-4.3619	-4.4151	-7.2972	-6.3088	-8.0539	-5.7146	-4.8946	-4.5182	-6.5531	-9.325	-5.9725	-4.2806	-5.0713	-6.2415	-4.791	-9.8392	-4.4321	-4.582	-6.5798	-6.9903	-9.5223	-10.025	-3.4513	-11.206	-7.3626	-7.4828
-12.879	-14.144	-13.856	-14.094	-13.225	-14.047	-14.897	-9.9102	-13.197	-13.554	-14.499	-14.694	-15.103	-12.689	-13.463	-11.579	-13.312	-14.085	-14.687	-14.129	-14.815	-9.8672	-16.84	-13.23	-8.636	-12.683	-11.455	-12.459	-16.574	-13.905	-12.56	-13.478	-12.827	-10.742	-10.298	-11.81	-11.905	-13.406	-13.43	-14.051	-11.378	-13.581	-13.156	-9.8802	-13.904	-12.244	-15.905	-11.594	-12.981	-11.14
-2.6621	-1.3027	1.2967	-1.3026	3.8009	-0.22661	0.77839	-0.84502	-1.7375	0.035402	0.34656	4.2195	-1.1634	-1.9166	1.747	-1.6563	1.0425	-0.13268	-0.17836	1.1435	2.2815	1.6225	1.3973	1.4714	-2.7499	0.075165	1.2028	-0.044293	-0.64615	-1.8009	0.62402	1.1195	0.48606	1.9004	0.64715	0.35589	0.16831	-1.7827	1.1837	0.93666	-1.1536	-1.6254	0.84451	-2.2793	-1.5226	0.79947	0.79755	1.1355	-2.3101	-1.6933
-10.3	-12.26	-12.009	-8.5849	-10.728	-11.662	-10.28	-8.223	-6.2744	-9.91	-6.5338	-6.8587	-9.1999	-11.283	-6.5098	-11.959	-9.1599	-10.962	-11.18	-9.7824	-10.555	-7.9699	-12.135	-12.367	-8.9962	-9.9681	-9.2806	-8.597	-9.5787	-10.173	-12.464	-10.675	-12.393	-9.3556	-9.2975	-10.95	-11.27	-7.6737	-9.4746	-8.7449	-11.742	-10.661	-8.6701	-7.7205	-8.8169	-5.2219	-12.376	-13.829	-9.2713	-10.141
5.9793	3.002	4.1808	5.3885	3.6954	7.0214	3.5383	5.486	3.9884	3.7354	2.6938	5.2192	1.2823	6.0434	6.5323	4.7901	9.5519	7.2331	6.1475	4.4477	6.5582	3.0458	3.303	3.4567	3.2404	4.1828	5.5788	8.4388	9.2554	6.4378	5.7441	6.2107	3.8042	8.5991	6.164	5.5595	5.8993	4.6282	6.2674	4.9603	3.677	5.7855	7.5442	4.7172	7.7146	6.6328	7.0381	5.0848	2.5814	4.7538
-13.572	-12.282	-13.085	-14.289	-13.395	-14.387	-10.424	-13.175	-9.6496	-10.282	-9.0371	-11.548	-9.1392	-15.102	-11.315	-11.959	-13.321	-13.064	-12.627	-10.131	-10.457	-13.072	-12.337	-13.034	-12.369	-8.6121	-13.068	-9.3924	-9.8753	-14.2	-10.508	-13.808	-8.2646	-12.453	-13.153	-11.515	-8.0155	-12.598	-13.719	-11.625	-11.166	-11.093	-12.343	-4.5787	-13.226	-8.1649	-12.207	-11.936	-12.66	-9.7313
-14.667	-11.65	-10.51	-13.127	-11.199	-12.489	-12.09	-13.317	-10.576	-13.295	-14.524	-13.495	-13.406	-15.634	-11.52	-11.945	-15.973	-13.214	-14.405	-13.025	-15.617	-14.446	-12.191	-11.106	-12.87	-12.811	-12.666	-13.173	-11.84	-12.941	-11.772	-15.359	-12.835	-12.78	-14.486	-14.575	-10.54	-12.098	-12.946	-13.497	-10.723	-11.749	-13.741	-16.575	-12.567	-13.66	-16.384	-9.6072	-11.339	-10.529
3.1184	3.7835	5.8254	4.9677	3.2139	6.0375	3.0067	4.3326	4.5511	4.9032	4.8132	2.956	4.4082	6.9892	0.51832	2.352	7.8453	3.9053	1.6092	5.9542	7.4525	7.8742	2.6284	5.9814	4.6278	3.7442	5.9274	6.3493	6.1705	3.3634	6.4325	6.3414	3.7262	6.9067	6.2539	4.0073	5.1365	6.7616	4.885	5.2301	6.4495	3.7733	4.4633	2.7599	6.748	1.8497	3.2797	7.9039	5.698	3.8515
-14.69	-14.895	-11.813	-12.787	-15.097	-9.8238	-13.818	-9.992	-15.317	-14.258	-11.395	-13.216	-12.472	-12.595	-13.331	-12.575	-14.019	-12.282	-14.894	-11.154	-11.997	-11.529	-13.666	-10.309	-15.501	-12.674	-11.537	-11.841	-14.905	-13.609	-9.893	-12.199	-16.323	-9.2569	-12.58	-14.211	-11.296	-12.503	-13.741	-11.637	-15.184	-12.194	-10.332	-16.196	-11.585	-13.766	-12.522	-11.337	-11.905	-12.754
-2.5066	-5.1445	-4.778	-3.903	-1.6589	-5.5686	-3.9908	1.1612	-3.5081	-5.7562	-5.0258	-4.2466	-5.1783	-9.5227	-4.0668	-3.9679	-2.5157	-3.5011	-4.2228	-4.5803	-6.4272	-5.2479	-5.0735	-3.1366	-1.2331	-1.7291	-3.3947	-5.0379	-3.8188	-2.1036	-6.375	-2.5586	-4.2173	-2.1767	-2.1385	-4.5529	-4.9556	0.14714	-4.8483	-5.1235	-3.4794	-4.3316	-6.4171	-5.9116	-3.2964	-4.6527	-7.3423	-8.279	-5.4044	-2.0313
-10.554	-11.792	-12.395	-12.303	-10.411	-14.026	-14.723	-11.312	-12.078	-10.838	-14.667	-12.736	-12.092	-12.557	-13.435	-14.406	-11.738	-11.756	-13.881	-12.452	-16.366	-12.649	-11.861	-14.399	-13.982	-14.507	-12.251	-12.094	-11.709	-14.864	-13.741	-12.681	-14.249	-8.8246	-13.925	-14.827	-15.156	-14.387	-10.787	-16.602	-12.365	-15.182	-14.387	-15.546	-12.988	-14.03	-11.448	-12.519	-15.592	-12.614
-14.467	-15.163	-16.583	-14.621	-12.603	-13.117	-13.68	-13.477	-15.33	-16.379	-15.867	-15.138	-10.985	-12.46	-12.881	-13.855	-17.478	-10.393	-10.799	-15.629	-13.229	-16.276	-14.797	-11.802	-14.372	-13.822	-12.243	-15.216	-15.407	-11.728	-13.344	-14.647	-13.135	-13.4	-10.854	-17.066	-13.406	-13.106	-15.635	-12.537	-11.886	-12.137	-13.846	-15.585	-13.41	-14.313	-16.888	-11.689	-15.293	-15.378
-21.603	-20.323	-20.35	-23.233	-25.088	-21.045	-22.293	-21.544	-20.444	-22.804	-23.25	-20.765	-22.926	-22.236	-22.604	-19.722	-22.965	-22.851	-22.877	-19.657	-22.314	-23.546	-18.979	-22.35	-22.268	-23.93	-19.972	-21.178	-22.652	-24.94	-22.254	-21.815	-22.598	-23.581	-22.985	-25.53	-23.012	-18.356	-22.369	-23.851	-24.268	-21.748	-23.53	-23.232	-20.099	-23.288	-21.923	-22.414	-23.314	-22.338
-11.687	-12.922	-7.2197	-9.5671	-10.304	-14.049	-13.731	-9.4323	-9.3785	-11.064	-12.876	-9.5972	-13.441	-8.4142	-11.715	-12.183	-12.195	-10.102	-11.086	-10.674	-11.035	-10.261	-14.878	-13.058	-13.369	-10.347	-11.125	-12.571	-11.206	-7.7689	-11.818	-12.977	-10.823	-16.175	-11.131	-10.373	-13.913	-12.567	-13.205	-9.2551	-11.882	-11.176	-10.639	-10.851	-11.634	-12.136	-13.314	-10.852	-11.148	-11.004
-3.4358	-4.7715	-4.5607	-1.4349	-7.3076	-5.0883	-4.7789	-4.7579	-3.7621	-5.4096	-4.7789	-6.0485	-4.3725	-5.0349	-6.099	-7.4609	-3.8614	-3.2853	-5.1073	-5.1905	-0.12338	-8.1248	-3.3399	-7.1528	-6.1623	-6.6785	-7.4417	-2.9634	-3.701	-5.9714	-1.2631	-2.6369	-3.9741	-4.8129	-4.2409	-4.0633	-6.313	-7.0816	-4.2595	-5.0014	-3.5759	-4.4004	-3.5152	-6.5846	-3.5591	-6.7093	-4.6271	-3.8696	-4.0365	-4.4636
-14.805	-10.707	-11.461	-14.931	-14.325	-13.54	-18.077	-12.652	-13.63	-13.875	-15.929	-11.958	-15.241	-16.054	-14.751	-13.239	-13.606	-16.227	-14.312	-15.55	-15.365	-14.894	-15.023	-12.035	-14.966	-14.303	-14.093	-14.08	-14.647	-13.95	-16.662	-13.209	-15.994	-10.87	-13.754	-12.778	-13.537	-15.11	-15.14	-15.315	-14.978	-14.815	-14.95	-14.784	-15.685	-13.44	-16.31	-10.68	-14.219	-14.339
-6.2097	-2.2404	0.33524	-2.433	-2.5984	0.19536	-2.8173	-4.2375	-3.2073	-1.1383	-5.8647	-4.3614	-0.68383	-2.9249	-4.3154	-4.6943	-4.6237	-5.285	-4.0587	-4.4265	-2.1579	-4.8676	-3.2947	-5.3742	-3.9117	-3.472	-4.5394	-3.881	-1.9512	-3.1432	-5.1675	-2.6405	-4.5756	-5.871	-4.7865	-3.9698	-5.5654	-6.7223	-2.782	-3.8885	-4.0067	-6.3777	-6.7673	-2.9283	-3.2519	-7.2555	-3.3406	-4.2494	-4.2014	-4.6002
-7.3194	-4.2405	-4.1512	-4.0659	-5.2051	-5.1618	-6.4917	-7.9899	-6.6294	-4.0191	-7.5393	-7.6075	-4.5988	-7.469	-5.4459	-8.7505	-6.8424	-8.2416	-6.6231	-7.8159	-8.2451	-8.3523	-5.5855	-9.5661	-2.9628	-7.0305	-7.8807	-6.2135	-7.3512	-5.6632	-5.4968	-5.1035	-6.4562	-8.696	-6.1133	-7.0096	-5.5166	-5.3873	-7.0903	-2.3181	-7.6392	-5.0318	-5.2886	-10.118	-5.2763	-7.7817	-7.8394	-7.0283	-8.3123	-7.2067
-2.1796	0.17141	-0.50439	-3.9678	0.050707	-1.7833	-4.6792	-2.6685	-2.778	-3.273	-3.2674	-2.2246	-4.5928	-3.6804	-8.6678	-3.6104	-3.3569	-0.89282	-0.45599	-3.0766	-3.9987	-1.8002	-1.8746	-1.7184	-2.3879	0.15044	-2.2746	-0.54661	-3.4878	-3.7759	-2.8357	-3.3672	-3.54	-1.8383	1.6657	-1.111	-2.7104	-2.5286	-3.0781	-1.9177	-2.5233	-1.9236	-2.9621	1.5258	-1.4958	-4.1659	-2.5541	-4.731	-5.6012	-1.2925
2.186	5.1489	2.0136	2.6561	5.5633	2.7446	1.8958	3.6354	2.36	3.4521	4.2985	-0.0068295	2.0657	2.1785	0.62739	3.5257	3.9517	2.5385	2.4351	5.4742	1.1553	0.60982	2.7259	3.0628	6.9702	3.4638	3.9968	2.5078	3.2904	1.239	2.4159	6.6988	5.9821	4.8252	5.6857	5.7925	4.3503	3.7465	2.2881	1.4074	2.9454	1.6987	5.2126	4.3697	-0.80441	3.3432	4.0377	4.3351	1.6373	4.9287
7.1192	5.4465	4.6622	5.8417	9.781	5.6759	7.6639	3.3193	7.5124	5.8406	4.6468	6.8379	9.9927	6.1705	4.9627	5.3482	4.2346	6.2537	6.7692	7.7777	10.034	9.1013	4.0671	5.6385	8.0502	5.7989	7.0488	7.1127	5.6441	6.1267	9.3963	4.0289	8.5273	5.6308	8.4946	6.6967	5.0015	7.4508	9.7017	9.4202	5.3338	6.0864	7.2673	10.475	5.8717	6.5047	7.0813	6.1753	5.2579	5.2575
-25.638	-22.513	-25.173	-22.322	-23.495	-19.849	-23.879	-19.016	-22.548	-23.83	-23.123	-23.914	-22.326	-20.615	-20.558	-25.443	-23.004	-24.086	-23.461	-20.175	-25.369	-23.538	-21.77	-20.158	-24.278	-22.615	-25.536	-20.943	-22.842	-25.098	-23.792	-21.646	-24.392	-22.662	-22.617	-21.662	-22.249	-22.554	-24.661	-22.921	-23.428	-21.916	-20.597	-22.008	-21.996	-22.729	-23.546	-26.271	-22.182	-22.302
-0.98892	2.5007	0.55328	2.3305	-0.036795	3.1177	5.0729	-0.38929	0.79605	4.787	2.3544	6.4588	-0.57348	1.2657	1.4341	-0.099621	1.79	3.187	0.61919	2.5727	1.7437	3.9887	2.7945	3.7362	1.7333	0.95104	0.79661	0.30127	0.55963	1.3447	0.73549	3.437	1.8127	-0.34634	2.5238	1.887	2.8786	0.43458	2.8026	0.74453	0.66025	-0.52824	-1.975	4.5943	1.8068	0.10325	1.3294	5.4845	-1.0227	0.297
2.4958	6.6916	4.4166	3.5642	3.6722	5.303	4.7098	5.2269	6.5187	5.1056	3.6327	1.1837	2.3817	4.0492	6.6295	5.288	6.2273	5.2171	5.0709	2.8477	3.2	5.792	4.9643	1.2952	3.9822	5.0672	7.8178	3.8064	2.7135	4.1604	3.5638	4.3026	1.4395	5.6132	7.4433	5.9105	6.0638	4.6145	3.1775	8.5344	2.7443	5.2849	0.79263	5.5948	4.6588	6.8256	5.4173	3.5075	4.3216	3.1234
-15.019	-11.056	-12.678	-13.599	-11.96	-12.427	-16.282	-12.279	-13.402	-11.169	-12.896	-10.383	-15.698	-13.81	-14.315	-12.811	-11.677	-13.94	-14.386	-12.812	-12.29	-12.137	-9.7492	-15.539	-12.411	-9.8184	-9.7364	-13.743	-11.665	-12.129	-12.889	-14.962	-13.493	-13.068	-14.51	-14.064	-11.921	-11.57	-13.341	-12.341	-12.734	-17.741	-13.445	-10.793	-10.823	-14.461	-14.874	-10.032	-11.401	-12.418
-5.6848	-7.7049	-4.73	-5.7208	-7.0624	-6.5889	-4.8604	-6.7766	-3.9974	-7.7839	-7.6117	-7.2677	-3.8322	-6.0379	-7.3587	-6.6153	-3.3572	-6.4396	-6.6535	-4.7196	-4.2338	-7.7437	-9.2464	-6.8991	-5.3599	-10.586	-7.4936	-4.6783	-5.02	-6.8118	-4.4468	-6.3207	-6.9565	-5.3231	-10.196	-7.1206	-8.9908	-6.8039	-7.8259	-9.0414	-6.9196	-6.1063	-3.4675	-8.5939	-4.9982	-4.3882	-6.5419	-3.0218	-7.7678	-7.0001
-4.0048	-2.1711	-3.8349	-1.895	-1.1577	-1.5503	-4.217	0.46884	-4.0116	0.62446	-4.9318	-4.5899	-0.84669	-1.0895	-2.8022	-8.0883	-5.8867	-2.5843	-1.4311	-2.5572	-0.56822	0.51209	-0.85852	-2.2838	-3.1698	-1.6693	-2.7944	-2.7462	-3.9246	-1.4658	-1.6471	-3.9017	-3.5055	0.15276	-2.5329	-2.9999	-0.27496	-6.1502	-3.1075	-1.9047	2.3548	-2.2438	-4.6376	-3.7605	-0.43331	-3.1355	0.40909	-2.8817	-2.9046	-2.3604
-0.58075	-5.1079	-3.1209	-2.4869	-2.674	-6.2759	-4.258	-5.3583	-3.8415	-3.2516	-6.241	-0.00042712	-4.1639	-1.8158	-5.1215	-0.51346	-4.6125	-1.9905	-2.3976	-2.9889	0.26333	-2.6702	-5.7145	-5.9281	-6.5604	-0.79838	-3.4443	-3.825	-3.3266	-5.5085	-3.6557	-5.5939	-3.4641	-3.3418	-3.6846	-4.2468	-3.2705	-3.8541	-4.9654	-1.6426	-2.2955	-3.5586	-1.9318	-2.2994	-1.3339	-2.9307	-2.0671	-4.6483	-0.82316	-2.5473
-22.06	-22.494	-21.872	-24.08	-20.036	-20.064	-20.34	-18.804	-22.269	-20.092	-19.177	-25.815	-25.455	-22.314	-22.134	-19.971	-21.942	-19.614	-22.31	-19.388	-20.229	-25.357	-22.37	-22.146	-19.294	-16.799	-23.165	-23.576	-22.093	-23.697	-24.219	-23.072	-22.55	-19.973	-22.367	-24.32	-20.182	-21.027	-21.984	-21.466	-21.847	-21.45	-24.87	-23.297	-23.113	-22.14	-22.799	-23.059	-19.034	-20.389
-2.8537	-1.9117	-2.1095	-5.4826	-1.3036	1.0972	-0.22851	1.9712	-0.2443	-0.27918	-4.3067	-0.034789	-1.1056	1.7327	1.1629	2.2825	-5.4099	-0.5121	-2.0921	-1.7134	0.30427	-1.369	-0.9999	-1.0383	0.41685	-1.2498	-2.7744	3.2597	-1.2733	0.93355	0.069199	0.77116	-1.4919	-2.8669	-3.36	0.12047	-0.73	-0.096904	-4.5652	-1.0656	-1.1845	-1.8845	-3.4682	1.1724	1.8708	-0.8677	0.4479	-1.463	-1.096	-1.6209
-11.898	-11.261	-12.254	-12.442	-13.068	-10.167	-14.161	-11.22	-9.7502	-10.446	-15.068	-13.303	-14.663	-11.126	-11.44	-12.102	-11.217	-9.6935	-12.009	-13.879	-10.056	-11.076	-11.973	-11.092	-9.524	-11.705	-11.064	-7.4637	-8.1939	-11.375	-11.372	-10.743	-11.53	-9.6659	-7.1358	-9.2408	-9.9233	-9.9595	-11.02	-8.5638	-8.54	-9.4574	-10.304	-12.553	-9.3452	-12.016	-9.2557	-10.385	-12.845	-11.723
-6.747	-8.931	-5.1819	-6.3572	-7.989	-8.6001	-7.1378	-4.6671	-5.2669	-4.1741	-7.2865	-5.9523	-7.8221	-5.2844	-8.5482	-6.2272	-7.759	-5.8024	-6.5002	-8.2734	-4.1079	-5.7816	-4.5558	-4.5649	-7.7111	-5.9697	-6.8323	-6.9737	-7.6164	-8.7623	-4.6896	-4.1023	-6.3705	-5.7368	-3.61	-4.9726	-4.2837	-4.0311	-4.423	-4.4079	-6.8073	-2.7632	-6.4765	-6.9865	-6.3553	-3.8081	-4.9572	-7.3603	-4.6522	-5.6693
-11.564	-16.973	-11.527	-12.641	-14.388	-11.573	-14.092	-14.213	-12.606	-12.912	-10.996	-15.821	-11.652	-15.521	-11.136	-12.344	-15.521	-10.604	-13.439	-12.506	-13.302	-11.038	-12.277	-14.446	-14.838	-9.2011	-13.644	-13.951	-12.72	-15.607	-15.529	-10.464	-10.409	-10.81	-14.878	-14.6	-15.41	-13.531	-12.038	-13.255	-12.667	-11.7	-13.96	-13.087	-14.669	-11.848	-9.6617	-10.942	-11.068	-13.018
2.5203	-0.00065808	0.99786	-1.3849	-3.5307	-3.1615	-3.0951	-0.17483	2.711	0.16046	1.0889	0.45847	4.5501	0.34783	0.62282	-0.2659	0.32965	1.3836	1.9168	-2.5245	0.48815	-2.1643	-1.237	-1.5338	-1.2412	-0.6802	1.3966	-2.691	-2.8038	-4.2699	1.1652	-0.67965	-2.6026	1.334	1.5377	-5.2688	2.0207	-0.83763	0.46293	-2.5736	-1.2984	-1.9573	1.5026	-0.1737	-1.1931	0.07599	-1.6878	0.25763	2.5566	-0.25083
-5.2944	-3.825	-8.2341	-3.5619	-4.5729	-6.8827	-6.1806	-4.781	-2.9568	-6.4864	-6.3785	-5.5711	-4.4475	-7.9355	-6.7482	-5.6732	-5.1901	-4.5953	-4.1627	-6.9064	-8.1796	-2.6901	-6.672	-7.5208	-9.2413	-7.9292	-6.1725	-6.2477	-4.9268	-5.1103	-5.6089	-5.7337	-6.9173	-6.2494	-4.7793	-5.5763	-7.8412	-9.1956	-4.2069	-3.7109	-5.4017	-8.7275	-5.768	-7.7956	-7.3467	-3.6381	-7.6069	-7.57	-8.7253	-3.1037
-7.6534	-7.4102	-4.4586	-7.8914	-4.567	-3.0224	-8.1852	-9.1168	-6.6027	-8.4088	-7.1001	-7.1566	-8.8767	-6.2727	-7.2469	-8.1741	-4.1366	-5.881	-6.4528	-3.6766	-6.1229	-6.7398	-5.1077	-6.523	-5.4924	-4.4259	-4.9376	-4.4667	-3.4852	-6.356	-7.6471	-6.8904	-7.71	-4.4689	-6.7978	-7.9682	-6.6376	-6.5366	-6.8191	-6.9266	-3.5567	-3.0621	-8.0396	-6.556	-6.6135	-6.5525	-5.1154	-7.4517	-9.3461	-6.3986
3.8909	6.6707	4.7995	8.6597	5.9418	7.4748	4.8353	4.5127	3.9201	4.6727	6.796	3.1898	7.9806	5.0808	7.1325	4.4185	4.0892	4.2501	4.0028	5.079	7.8867	4.5391	5.7928	6.5942	5.086	3.9686	3.2049	5.5906	3.325	7.8755	1.4432	6.2065	5.3251	8.7862	5.0066	5.3366	7.7848	6.8537	8.0605	3.6015	5.8392	6.3844	6.946	5.4888	5.8498	2.6928	6.6794	4.3416	6.0603	3.9221
-14.142	-13.711	-12.321	-12.999	-12.833	-10.521	-12.854	-9.2239	-11.756	-11.75	-13.458	-14.382	-13.102	-12.956	-13.053	-13.984	-15.068	-11.601	-14.796	-12.615	-10.941	-13.88	-12.798	-11.115	-12.475	-12.148	-11.856	-13.191	-14.979	-13.896	-12.486	-15.29	-11.549	-12.763	-10.876	-15.617	-11.567	-8.6355	-14.683	-11.472	-14.59	-13.016	-12.408	-12.494	-12.955	-13.45	-16.255	-10.503	-13.51	-12.637
1.7074	-0.72701	2.0787	2.3042	2.397	3.4087	4.2197	1.1789	2.0199	0.67057	2.8607	1.9342	5.1626	3.4444	-2.5606	2.0094	3.0142	2.0113	1.3014	2.9973	1.4808	-0.47524	1.4782	-1.2582	5.2648	2.0576	-1.8445	1.4372	1.1974	0.0038865	1.8903	5.2067	3.0261	-0.55386	1.339	1.5402	0.42222	2.8898	1.5494	4.078	-1.4563	1.7001	2.7324	0.61064	1.2142	-1.3091	2.0029	0.40848	2.5368	3.6256
-3.6142	-2.4678	-2.12	0.086322	-4.2718	-5.3996	-6.2857	-5.9171	-3.5336	-2.1977	-4.6365	-4.9577	-0.364	-5.4732	-2.9737	-4.2879	-0.75897	-3.6319	-4.1118	-5.2144	-7.4187	-2.0108	-2.0038	-4.3622	-5.0356	-4.8173	-5.5629	-0.19499	-0.49106	-2.8462	-5.0969	-3.9805	-2.7726	-4.3153	-0.84727	-3.946	-3.9347	-3.5922	-7.595	-4.7099	-3.9123	-1.2648	-2.3016	-4.1952	-2.8133	-2.2244	-3.1823	-4.9695	-2.8625	-4.6902
-5.4153	-3.192	-1.6459	-3.3331	-6.0384	-5.1447	-4.9625	-6.597	-3.0914	-4.9866	-3.1471	-2.2631	-1.0009	-4.91	0.057287	-4.5343	-1.282	-4.8038	-4.2819	-3.252	-5.556	-4.0162	-3.4342	-3.5006	-4.3489	0.03672	-2.6634	-2.4137	-6.114	-5.5565	-2.6187	-1.0821	-2.964	-1.1432	-4.6516	-5.8088	-2.1424	-4.2175	-3.6265	-5.11	-1.8745	-4.522	-3.2274	-1.8752	-4.7465	-3.9508	-2.3965	-2.4992	-2.0401	-1.2448
-2.2146	-8.0074	-6.5409	-6.6167	-4.9146	-1.8088	-6.6896	-6.8849	-4.003	-7.2743	-4.5508	-5.8741	-5.3045	-7.2067	-3.3046	-4.4145	-2.9289	-5.4039	-6.2053	-6.5102	-6.5789	-5.4278	-3.5064	-5.0266	-6.8648	-1.5599	-4.8425	-5.7306	-5.5443	-6.5005	-1.7886	-4.7803	-4.7645	-7.4161	-2.1968	-5.8585	-5.0168	-7.9676	-8.1249	-3.8034	-5.7633	-4.541	-6.0363	-7.8795	-6.5009	-6.3322	-7.575	-5.5346	-6.5186	-4.1983
-12.175	-13.131	-11.977	-10.834	-8.7485	-10.047	-11.112	-10.441	-11.473	-9.2459	-10.402	-9.8125	-11.923	-10.851	-10.984	-9.6191	-14.522	-12.04	-13.87	-12.294	-14.934	-9.5983	-12.967	-12.371	-14.076	-11.984	-12.574	-13.817	-12.851	-12.393	-14.554	-10.197	-8.2287	-13.033	-12.84	-11.766	-9.4434	-12.09	-12.82	-7.4478	-13.81	-11.023	-11.334	-9.4127	-11.094	-11.58	-12.292	-11.424	-10.879	-12.582
1.3983	-1.6766	0.8773	2.2005	0.35899	2.8741	-0.81896	0.56234	0.26832	2.3862	1.9157	2.42	0.7354	-0.65515	5.3716	0.55546	-1.368	0.34004	4.7933	-1.7594	0.11272	2.0558	-0.50283	0.31941	1.1057	2.3898	-3.9255	-0.89359	0.64463	1.7256	1.3928	2.9531	-3.2733	0.55332	-0.82773	1.6093	5.3461	3.1448	1.4055	1.8	4.2782	1.293	1.4514	1.2297	2.6081	0.46983	2.972	4.5136	0.79721	2.6235
1.3036	2.788	1.0359	0.65742	2.726	1.0733	0.56515	1.3009	2.7575	3.8322	4.408	5.5142	-0.50098	-1.1719	5.3706	3.4361	0.81869	-0.56322	1.9011	1.7383	-0.2071	-1.1476	1.6447	1.1927	2.3644	2.1356	0.89451	1.7551	1.1753	3.3689	1.6302	2.9389	-0.022581	1.9761	2.0239	4.0951	2.0561	-0.029334	0.55216	3.7331	-2.2024	2.5968	2.0227	-0.042032	2.4941	4.1838	1.0037	-2.5675	1.974	6.3419
-11.44	-9.2933	-12.251	-9.366	-8.5216	-10.393	-9.5425	-11.958	-9.3163	-10.473	-10.444	-10.16	-9.6554	-9.089	-9.9278	-12.225	-10.555	-11.392	-12.295	-11.722	-11.915	-12.085	-8.5477	-11.707	-7.8833	-11.649	-11.814	-10.483	-10.929	-4.7769	-12.906	-9.4125	-11.093	-11.423	-10.259	-11.278	-14.309	-9.7513	-9.3657	-10.885	-11.516	-8.516	-12.091	-11.419	-7.2541	-14.395	-12.019	-11.241	-12.708	-12.106
-5.6973	-3.0508	-3.7151	-3.8017	-4.8447	-2.9762	-8.0114	-4.1236	-3.9727	-1.9249	-5.0763	-4.0166	-2.2908	-3.2644	-7.0773	-5.6315	-4.2927	-4.125	-5.0058	-1.0939	-0.28277	-3.8675	-1.7755	-4.0288	-3.9216	-3.3124	-3.6927	-5.4324	-2.441	-2.6115	-2.8295	-4.1976	-4.4023	-3.2033	-7.1299	-7.1012	-4.9419	-4.6103	-6.0755	-6.6791	-5.497	-3.0142	-4.5351	-6.7848	-5.365	-3.0366	-6.8222	-3.363	-5.9686	-5.2253
-2.7245	-4.07	-2.2761	-5.7602	1.466	-6.3344	-6.3025	-5.2717	-1.6941	-1.8923	-0.51988	-1.2491	-0.56914	-5.2371	-6.0637	-4.1574	-4.6023	-4.1461	-3.579	-3.6002	-8.1974	-3.9552	-4.8756	-4.4466	-4.446	-4.4063	-5.2485	-4.2351	-5.9602	-1.5948	-2.5355	-5.4628	-7.5048	-3.3261	-0.10548	-4.0896	-2.0069	-2.2588	-3.4376	-3.3589	-7.0151	2.1081	-2.2696	-3.1422	-3.9094	-2.3429	-3.0529	-1.7416	-3.4109	-3.9406
-6.8648	-7.313	-4.3743	-4.3416	-6.5958	-4.4118	-5.3196	-6.2628	-6.0805	-5.4963	-4.0452	-4.537	-5.1767	-4.0983	-4.8363	-9.1607	-5.7892	-6.3787	-5.6041	-6.0759	-4.7285	-3.8558	-6.1121	-4.6013	-3.9846	-4.0876	-5.5532	-9.1466	-6.8116	-8.2626	-4.922	-6.561	-7.873	-4.2088	-4.0351	-7.4177	-6.192	-6.0974	-3.5721	-3.847	-3.8392	-7.9387	-5.3185	-6.827	-3.6695	-5.4208	-5.0497	-2.0786	-7.5409	-4.5685
-15.833	-11.665	-15.087	-13.292	-12.018	-17.519	-12.329	-13.262	-17.101	-17.318	-13.547	-14.037	-15.868	-20.075	-14.736	-15.775	-14.35	-13.642	-12.541	-12.501	-14.303	-15.067	-13.797	-14.394	-13.625	-16.541	-14.373	-14.076	-15.715	-15.555	-14.449	-12.692	-13.12	-14.468	-17.185	-12.505	-12.208	-13.658	-14.325	-16.501	-13.651	-16.524	-16.126	-13.877	-15.345	-16.673	-12.946	-17.574	-10.351	-12.799
-2.1197	-1.5714	-6.7548	-4.1873	-4.6091	-6.3631	-1.5368	-4.0136	-1.5627	-2.7523	-8.9087	-5.6099	-4.3932	-8.3647	-3.2649	-3.6616	-5.4291	-1.0126	-2.6865	-7.28	-2.7595	-9.5784	-3.8092	-2.1733	-4.7996	-3.1728	-6.8859	-5.3779	-6.3784	-4.6092	-2.402	-3.4932	-2.1503	-4.701	-6.9245	-6.3499	-3.3379	-4.0841	-3.5301	-3.2445	-3.7856	-3.5005	-6.5976	-3.5709	-1.1409	-4.6213	-5.9697	-4.8262	-3.0999	-5.85
-7.7371	-9.5026	-7.5604	-10.167	-10.418	-8.2652	-7.8297	-8.9484	-9.0736	-8.5159	-10.016	-9.159	-8.5213	-10.686	-4.817	-10.493	-12.104	-9.6504	-5.1397	-9.3973	-7.9889	-9.3178	-7.6298	-7.0422	-11.508	-9.143	-8.2523	-6.0968	-9.4639	-9.1014	-7.7005	-7.7384	-7.9236	-8.0849	-7.3193	-8.9072	-8.8669	-10.331	-10.202	-7.2526	-11.54	-7.7626	-8.8093	-10.385	-11.265	-7.0087	-9.0024	-9.2408	-8.5104	-7.1085
-11.065	-14.134	-8.3148	-10.818	-10.382	-12.882	-9.0119	-14.946	-9.743	-14.085	-9.4637	-12.127	-12.541	-11.903	-8.7863	-10.481	-13.634	-9.609	-8.5869	-15.419	-12.108	-12.193	-8.7639	-11.133	-11.727	-12.282	-12.668	-9.3589	-14.844	-12.381	-8.8163	-8.4437	-11.253	-11.081	-10.475	-11.172	-11.066	-14.14	-9.3591	-9.4425	-11.022	-11.312	-10.731	-12.959	-13.303	-12.373	-12.053	-12.685	-9.6349	-14.005
0.14142	-0.11632	-2.9673	-4.353	-2.429	0.54906	-3.315	-1.3382	-3.1275	0.031316	-1.4364	-4.2317	-2.6044	-1.3541	-3.6533	-3.7458	1.972	-2.287	-5.0367	-1.3883	-1.7122	-2.3871	-1.3207	-0.70064	-5.2505	0.3411	1.4032	-3.8317	-3.2981	-4.7253	-1.4682	-1.9164	-2.9847	-1.2461	3.1166	-0.57226	-1.9162	0.029283	-4.3768	-3.2053	-1.4528	-2.8191	1.267	-1.9591	0.43768	-3.5862	-5.3168	-2.6196	-5.3242	-2.6723
-8.786	-7.0862	-7.5454	-4.5847	-8.3295	-4.5131	-7.478	-8.6899	-5.4173	-8.3599	-7.9826	-7.6932	-8.8445	-7.8393	-7.9602	-7.9722	-4.9726	-4.8806	-9.1779	-7.6149	-5.3269	-8.7859	-8.4651	-8.568	-10.705	-8.5835	-7.3954	-7.386	-8.4718	-10.034	-6.329	-9.0404	-5.9522	-10.684	-7.2754	-8.835	-6.2286	-10.145	-6.2584	-9.2116	-5.9908	-10.187	-6.4655	-7.2174	-6.19	-6.7929	-7.8372	-8.3121	-7.928	-8.5106
-8.749	-4.4003	-9.2339	-8.0468	-6.6146	-7.011	-5.3347	-4.032	-2.0958	-6.1041	-5.7295	-7.1626	-4.4871	-4.4279	-3.6494	-4.3201	-7.643	-6.169	-7.3833	-7.6722	-7.339	-4.9188	-4.9017	-3.7836	-8.5376	-3.7251	-1.9107	-3.1047	-7.2829	-7.6184	-3.8311	-3.5908	-3.7317	-5.1279	-2.3799	-4.8039	-4.8649	-6.2121	-1.9263	-4.8393	-5.5783	-3.6024	-4.7925	-4.5966	-8.6215	-6.4798	-5.8133	-3.3788	-5.6876	-6.8357
-2.2962	-0.6811	-1.542	3.2716	-1.4123	0.56372	-1.1531	0.72583	-5.7714	1.0247	2.8794	-3.122	-1.6513	-2.4351	-3.2163	-0.67498	-1.2233	-1.5416	-4.077	1.6199	-5.4475	-2.9282	0.43993	-1.773	-2.5049	-0.064703	-0.62476	-1.9352	-4.3819	-0.8919	-5.8678	-2.3955	-4.2707	-3.2829	-1.5174	-0.35079	-2.063	-2.3575	-0.63006	-0.25294	-1.4318	-1.3572	-1.731	-0.30806	1.1226	-0.20964	-0.6809	-1.7699	-3.1339	0.60522
-13.348	-14.638	-10.18	-13.541	-11.073	-12.601	-11.29	-11.458	-11.827	-10.689	-13.036	-15.041	-11.428	-12.216	-15.964	-13.492	-13.738	-13.222	-12.61	-15.134	-12.289	-12.442	-13.554	-15.181	-11.939	-11.843	-14.198	-14.327	-12.199	-14.753	-12.387	-10.874	-11.787	-12.116	-14.145	-14.797	-12.835	-12.777	-15.919	-13.095	-11.056	-16.31	-12.693	-14.307	-14.249	-14.506	-16.747	-14.077	-11.382	-13.571
-6.9132	-4.0898	-9.8417	-8.0132	-7.1812	-7.0068	-11.088	-7.6327	-9.5824	-6.5218	-7.4604	-8.0934	-6.4409	-9.7486	-5.1553	-6.0529	-9.3882	-11.567	-9.5919	-9.4605	-10.192	-3.8103	-9.9563	-7.8785	-8.4339	-7.1749	-10.463	-7.9709	-9.1549	-9.7385	-7.0146	-6.683	-11.83	-6.9697	-7.8021	-9.4431	-7.5484	-7.844	-7.6148	-7.4532	-8.6797	-8.027	-8.2162	-9.2863	-6.7266	-8.0867	-9.7108	-7.6468	-8.2675	-7.9351
2.8453	3.1622	0.18827	4.5745	1.7178	2.357	2.5025	4.6558	-0.064784	1.4464	1.6099	5.852	1.7303	3.0885	1.9851	4.1215	0.16812	1.5297	1.0184	1.1247	4.9085	0.19007	1.175	1.6347	1.2798	3.6782	-0.66881	3.2545	2.8057	1.3673	1.5653	6.0737	3.0826	0.030087	2.5654	0.044534	0.61762	2.085	3.1944	3.1784	3.3198	-1.6589	-0.87003	2.0307	1.4336	2.7003	0.78293	1.0979	0.65255	3.8241
0.94145	-5.0211	1.1903	-1.8386	0.87998	-1.1798	1.1399	-0.90709	-2.5026	0.65238	-2.0667	1.8571	2.7761	-1.9344	1.9515	-2.9725	-1.6289	-2.0368	-1.3153	-1.678	-0.35537	1.4254	2.2052	-4.4631	-1.5547	-1.1718	2.7029	2.5907	0.93158	-3.6883	2.8105	1.2314	-0.74436	-2.0547	0.82486	1.0797	2.0868	1.2948	-1.6407	0.88543	-1.3231	0.88882	0.48376	0.79411	4.0696	1.056	-2.8902	-0.094278	-1.1134	2.6974
-3.371	-3.3788	-1.196	-0.94349	-4.6115	-7.2068	-2.1827	-3.3406	-1.3927	-0.83742	-1.9711	-1.4578	-3.4846	-4.4825	-5.2989	-0.6591	-2.8743	-0.62914	-3.7872	-2.9686	-2.8015	-4.3832	-3.5568	-2.4692	-2.2537	-3.1324	-2.3881	-7.0627	-0.90888	-4.8382	-4.8114	-0.42497	-7.6199	-3.6218	-0.91908	-2.1923	-1.4117	-3.7032	-2.353	-3.8111	-2.249	-1.2522	-0.37329	-2.3424	-2.4282	-3.4651	-1.6689	-0.35996	-2.2234	-4.5618
-1.9024	-3.9777	-1.5448	-3.557	-0.89067	0.31347	-3.624	-0.29589	-5.5107	-2.6932	-2.8987	-1.9862	-0.018803	-3.5861	-4.395	-2.1002	-2.7407	-1.5563	-1.382	-3.1926	1.8656	-0.50143	-4.5083	-0.12297	-3.4986	-0.49407	-2.5656	-0.39868	-2.4319	-1.8619	0.13906	0.5193	-1.1813	-2.967	-2.6179	-1.1726	-5.0186	-1.3176	-1.7356	1.1197	-0.85574	-3.2316	-2.3158	-0.67638	-0.89035	-0.92421	-1.0684	-2.5119	-3.1763	-4.1671
-9.2707	-8.3771	-9.1003	-9.3204	-8.6825	-9.8629	-11.863	-11.334	-10.767	-9.6996	-8.4335	-9.7185	-11.041	-10.155	-8.6137	-11.977	-8.3011	-9.1385	-9.2195	-9.0258	-7.5993	-5.0451	-7.4887	-8.5864	-8.4739	-10.051	-9.2716	-9.961	-11.247	-6.1198	-7.7857	-10.338	-8.2265	-6.8217	-10.98	-9.3456	-10.37	-11.044	-8.3316	-12.042	-9.1189	-14.189	-9.662	-9.7688	-7.63	-7.7851	-9.9178	-8.5212	-6.5344	-10.441
2.0034	0.50998	0.6678	2.2176	0.30008	3.9154	2.1218	1.1382	1.1938	-0.29581	-0.10739	3.7139	-2.2078	3.3364	3.7643	1.1663	0.23592	0.52472	-0.29154	4.791	1.8319	2.4788	-3.6382	1.123	1.9027	-0.14884	0.41092	0.029113	1.187	1.6586	2.937	0.54831	3.1413	2.3318	4.7055	-0.12997	-0.091503	2.5146	5.3689	2.6328	-2.5469	0.98446	1.6058	-0.57982	-0.091083	3.8149	2.2369	2.4541	3.1271	5.1481
3.5229	3.354	0.74001	2.3373	0.80235	-1.0303	0.34464	4.1001	-0.20932	1.0976	1.7701	5.9772	2.1449	0.027449	-1.0323	4.9105	2.2548	2.4037	5.6684	1.7213	2.6652	0.88603	3.979	2.2672	1.7168	-0.37435	3.9125	2.569	5.8584	1.2612	0.095338	4.5861	3.7915	1.5444	6.9886	1.893	4.7631	5.2712	2.5624	0.25976	1.9488	2.7671	2.0582	5.8939	2.3349	4.9045	4.2178	0.93576	1.8593	3.4024
-9.7498	-10.609	-10.03	-10.782	-8.0709	-6.8715	-11.03	-11.801	-6.9612	-8.4654	-7.5837	-7.2507	-11.582	-6.1101	-9.1835	-13.097	-8.2306	-8.1565	-9.5069	-11.482	-10.544	-8.7412	-10.276	-11.225	-9.2451	-12.138	-8.1008	-6.6679	-13.64	-10.345	-4.2643	-9.1645	-12.219	-9.6622	-11.568	-6.5563	-8.0689	-11.13	-12.369	-9.1221	-11.638	-10.806	-8.9957	-12.521	-6.973	-8.2799	-8.5159	-9.2865	-8.1685	-9.5693
-1.2792	-2.1163	-2.3597	-0.74092	-4.0321	0.71508	-3.4362	1.394	0.552	0.64355	-1.2557	-0.42096	-0.10103	-2.8362	-5.7658	-3.2727	-0.48041	-2.003	-0.13328	-0.82725	0.20139	-1.2921	-1.1275	1.203	-0.26648	-0.81587	-1.7767	-1.0941	-2.8963	0.51696	-0.97259	-2.3481	-0.60578	0.33675	-1.5741	-1.2152	-1.3943	-0.53263	-4.3311	-0.81836	-1.6945	-0.36489	0.13007	-5.5446	-0.70322	-0.89423	-2.8089	0.30257	-0.84101	-2.1452
-10.243	-10.339	-9.9098	-11.098	-15.494	-14.145	-10.438	-10.612	-12.591	-11.627	-11.042	-12.297	-10.989	-9.4858	-15.961	-10.044	-11.258	-11.676	-12.524	-9.6754	-11.403	-9.9154	-11.698	-7.9989	-11.524	-11.262	-11.623	-15.621	-11.257	-10.317	-13.514	-11.496	-8.8158	-11.793	-13.931	-6.5347	-12.353	-11.649	-15.206	-11.392	-9.2155	-11.322	-9.7594	-11.102	-12.966	-12.552	-14.731	-11.252	-10.93	-12.797
-1.7743	-0.51553	-0.90047	0.76811	0.028571	-2.2795	-0.12147	-3.9518	-2.8671	-0.63031	-1.9844	-1.0571	-2.4861	-1.2156	-0.54497	-1.0496	-2.5018	-4.4612	-3.708	-5.0842	-1.0201	-4.9402	-3.1253	-6.0814	0.63649	-2.268	-3.0492	-4.8737	-2.0045	-1.1482	-2.02	0.79545	-2.6285	-3.8791	-1.7137	-2.1687	-5.6568	-3.7463	-0.35641	-2.0692	-2.5603	-0.082097	-2.9215	-0.89453	2.2879	-1.7306	-5.0662	-3.6126	-0.71248	1.9991
-14.596	-12.674	-12.364	-12.172	-13.159	-12.398	-12.923	-12.22	-9.9766	-12.427	-14.783	-9.8508	-13.067	-8.6969	-11.855	-13.273	-11.922	-11.841	-14.382	-12.525	-13.268	-8.9408	-9.0082	-14.051	-10.77	-9.5817	-11.701	-10.494	-11.244	-9.8966	-14.413	-13.361	-11.104	-9.848	-11.373	-11.76	-14.679	-10.547	-11.351	-14.142	-12.926	-12.234	-16.131	-9.5105	-11.566	-10.765	-12.753	-12.541	-14.168	-13.706
-1.4789	-0.88967	2.9014	-0.65051	1.8216	1.2583	0.98585	3.6175	3.9408	0.85943	-1.8282	2.1756	3.4045	-1.9237	2.8525	1.2947	-0.35128	0.3632	2.3471	3.332	1.0853	3.0321	-3.6183	0.12336	0.65036	3.988	0.26826	-0.93198	4.8302	0.51835	3.1453	1.1628	-1.5125	0.64004	0.37985	1.9795	-1.2179	1.0888	2.0943	-1.8633	0.72956	1.0521	1.7215	0.7183	1.404	1.7057	1.7605	1.628	0.84329	-0.34865
6.1546	5.6633	3.5574	5.9445	7.5583	5.2542	5.8885	3.0208	6.4614	4.4641	3.7634	7.7443	4.464	3.5724	3.6819	5.073	4.3125	1.8111	4.5082	7.0868	2.0129	4.7684	5.0358	4.239	5.3543	8.6277	5.8734	6.0377	6.4155	3.2003	5.1339	2.8588	3.2918	2.5859	4.7301	1.8641	6.4824	4.4837	5.2595	6.0359	7.7887	5.4607	3.6734	5.6327	6.9624	4.2289	7.0398	6.1191	6.5873	3.8354
-1.3339	1.3038	0.095323	2.4979	1.7955	3.9292	-0.13974	0.68635	2.5297	4.6626	4.8357	-0.18325	0.23205	1.8543	1.6901	1.327	-1.4898	2.6998	-1.7414	-1.0451	4.0342	2.0048	5.1531	4.2638	-1.5468	-0.1479	2.6333	6.5527	1.2855	2.2757	2.6557	4.1444	-0.38784	4.7713	1.6657	6.1959	3.4797	-0.32325	-0.21348	-0.63063	-0.97441	0.35187	1.5209	-0.45186	-0.099245	5.3194	0.51839	4.4091	1.8158	1.4095
-1.197	-0.67776	0.20215	-1.3756	1.2159	-3.512	2.4009	-0.15442	-0.90906	0.83612	0.68758	-0.21717	-0.22022	-1.9627	0.63832	-1.4516	0.16965	-1.9992	-0.24355	-1.2266	0.81941	1.0192	0.18469	0.1108	1.3738	1.1898	-1.1737	-0.52134	0.90004	2.7814	1.4366	-1.1016	1.2965	-1.4047	2.3257	3.8376	1.6006	-1.9955	-0.25753	-4.21	0.1426	-2.6896	-3.0185	-3.4943	-3.0698	0.23378	-0.040221	-0.76371	-2.8586	-1.6282
5.7781	7.487	5.9266	4.1251	1.2674	3.2796	5.9777	3.5057	4.2211	5.1058	6.2159	6.5352	5.4442	5.3963	4.1052	7.0506	3.8337	6.9406	5.0817	2.7805	4.0581	4.1033	7.1652	4.3863	4.1255	4.7291	6.3571	7.73	6.0785	5.8683	6.2301	6.268	4.6139	7.0938	2.5965	7.0163	6.7616	4.843	5.7807	7.1409	4.3271	3.7967	4.7317	7.7407	7.5986	7.1188	4.6524	7.6983	3.8205	3.6531
-1.6202	-2.5034	-0.82134	-6.5363	-7.5037	-4.5147	-4.7284	-4.3259	-4.7392	-5.984	-4.0931	-2.3684	-3.9704	-3.8064	-2.4253	-4.2915	0.58406	-5.5275	-3.1016	-3.5725	-3.9985	-3.5622	-1.9373	-1.4974	-3.7937	-3.9428	-5.1186	-3.9411	-5.6828	-5.6328	-5.3452	-2.3125	-2.7066	-0.54147	-5.8128	-3.3252	-1.3629	-3.3953	-6.0978	-4.9244	-6.7808	-3.8156	-4.9498	-1.5929	-5.2594	-1.4907	-1.9836	-5.2904	-5.6419	-3.4423
-1.6862	-5.6484	-5.89	-4.3574	-3.8622	-1.0828	-4.2343	-5.9651	-4.0112	-5.2887	-1.6798	-1.1693	-4.001	-5.5424	-2.6575	-8.2257	-3.883	-6.1251	-5.4823	-2.3127	-5.9023	-2.5409	-5.6197	-4.6153	-6.308	-1.2441	-5.9442	-2.7115	-2.4712	-1.3541	-3.5769	-2.5492	-4.184	-5.217	-2.7987	-7.2256	-2.7517	-3.3795	-6.0031	1.507	-3.5608	-2.2344	-2.9905	-3.9724	-3.42	-2.8561	-4.7769	-2.8434	-4.2339	-4.6617
4.0311	7.146	1.9519	3.2693	3.4821	6.1865	3.6653	4.0007	3.7527	5.3693	6.5044	4.3687	7.5728	5.3053	1.4826	3.6179	5.699	3.1889	3.9883	5.4592	4.1834	5.2789	5.9364	5.3165	4.3244	1.4147	3.0537	4.1132	2.4174	1.4214	4.6758	5.1222	-0.498	6.8812	3.0457	6.4793	1.3636	4.2215	2.9748	4.5765	4.2466	7.5361	5.898	4.3097	4.6055	3.7319	7.547	2.977	4.9455	4.8794
-3.3258	-4.989	-6.9715	-6.2333	-4.7389	-8.4414	-4.6351	-4.0216	-6.4545	-5.1569	-4.2055	-4.3174	-5.3472	-2.724	-1.1852	-7.3542	-5.1352	-6.124	-7.1942	-5.1896	-3.9038	-5.8777	-5.986	-5.5466	-5.4656	-3.6968	-2.431	-4.08	-6.7809	-4.3533	-7.4778	-2.8835	-4.5253	-3.7089	-4.5495	-3.0618	-8.7229	-5.6986	-4.8791	-6.8641	-6.1242	-5.7631	-3.3727	-4.0972	-7.9136	-8.8243	-7.6564	-4.943	-2.287	-8.1512
-1.1808	0.73267	-1.6542	-1.5876	-3.9291	-2.1398	-2.8323	-1.7617	0.14103	-3.1808	0.083928	-1.9757	-3.8213	-1.9832	-1.2468	-2.6849	0.036682	-1.373	0.46396	-2.9767	-2.7781	-4.2012	-5.2694	-0.48513	0.11391	-0.62082	-2.5094	0.50666	0.51484	-1.4891	-2.4707	0.52087	-4.0917	-3.6087	1.344	-4.0096	-1.93	-0.51208	-3.8201	-2.1925	-2.4506	-1.8707	-0.58675	0.70412	-3.9113	-1.7722	-3.0153	-1.6341	-1.26	-2.8803
1.6995	0.72683	-2.4407	-2.4991	-2.3331	0.14795	-1.7173	1.4874	2.0109	1.8719	-2.1266	-0.6896	-2.7801	-4.951	-1.678	0.046844	-0.49119	0.63681	-1.3461	-1.8869	-0.37232	-0.98473	0.78847	-4.6836	-3.4606	-2.4629	-2.0742	-0.39973	1.1459	0.50106	-2.2067	-2.0651	-2.0039	-3.7859	-1.2108	1.3706	-0.9251	0.24552	1.1911	3.5672	0.050407	-3.7061	3.4462	-0.76821	2.4976	-3.7646	2.8894	-2.7096	3.729	-0.77772
-7.0793	-5.9215	-4.888	-7.1525	-5.5973	-4.4736	-7.0533	-11.254	-4.7042	-5.8672	-6.2013	-2.2065	-4.9017	-5.7715	-4.8921	-6.1603	-3.849	-5.6676	-7.829	-8.6465	-6.5415	-5.9112	-6.1169	-5.9595	-4.7715	-6.398	-7.9084	-5.2899	-7.4402	-6.4854	-7.477	-5.184	-6.9837	-5.7769	-6.9864	-6.1275	-4.3325	-6.2066	-5.1651	-4.2751	-5.395	-6.5891	-8.4562	-6.3833	-6.1745	-6.3984	-6.1418	-7.2885	-7.847	-7.7043
-4.2387	-4.8692	-8.1318	-3.861	-7.4989	-8.8197	-5.8217	-3.509	-7.8402	-4.5148	-6.0315	-6.0061	-4.7795	-1.623	-6.968	-5.4859	-4.02	-5.6393	-6.159	-4.4081	-8.4346	-6.2289	-3.8547	-7.5084	-8.2243	-4.0052	-6.0882	-3.7618	-1.7908	-8.2927	-4.1599	-6.638	-3.8464	-4.8218	-3.0327	-1.3581	-10.608	-7.064	-5.3085	-2.5429	-7.954	-4.8664	-2.982	-3.0145	-4.4957	-4.639	-3.945	-6.2572	-6.9775	-7.4984
-3.5729	0.41126	-1.1874	-0.52653	2.1741	-1.5798	-1.1495	-3.2446	-0.44028	-1.9559	-5.6347	-0.35045	-2.6857	-0.54694	-0.87223	-0.46489	1.3063	0.034901	0.35625	1.9106	-2.1621	-1.4023	-2.9535	-3.7214	-0.46508	-1.0849	-3.3454	-1.8732	1.4927	0.44362	-3.3269	-0.88345	-1.7758	-1.8525	0.54444	-3.4895	-4.2283	-2.4493	-4.8315	-0.48837	-6.0574	-0.22021	-1.8767	-1.6375	-1.248	1.5144	-2.4233	-1.0061	0.1639	0.33218
-0.3982	-5.0973	-5.3003	-0.91337	-3.9603	-5.7339	-2.7815	0.042779	-4.7097	-3.8231	1.438	-3.746	-4.1967	-4.0703	-2.4087	-5.2395	-5.7474	-2.3164	-1.6548	-3.0471	-5.6442	-3.7101	-5.4494	0.13453	-4.0552	-6.9806	-3.7655	-4.4432	-2.2201	-4.8969	-3.0486	-3.7243	-2.186	-3.9481	-3.2192	-4.3934	-2.8985	-3.6706	-4.2633	-3.9916	-3.6475	-2.8572	-7.3219	-2.876	-1.3439	-2.3604	1.1615	-3.3303	-4.555	-1.8592
-1.5559	-3.7936	-6.2652	-2.6517	-3.4708	-1.8255	-3.3325	-3.4838	-4.4483	-3.1078	-4.1668	-0.49664	-3.9459	-1.4229	-2.2227	-3.9941	-2.4505	-3.4844	-2.1517	-4.3977	-5.0985	-2.1797	-6.34	-4.6283	0.41024	-4.1854	-2.0546	-3.9216	-7.1849	-4.1463	-3.7579	-1.1578	-4.8473	-6.7121	-2.9169	-3.7182	-2.1217	-4.5151	-1.8996	-2.7838	-1.6207	-4.4008	-4.8151	-4.3674	-4.6367	-1.7995	-5.1481	-2.94	-6.4554	-3.4372
0.68817	-0.098959	2.7554	-1.4124	-0.79277	1.0204	-1.1107	1.2604	-3.0171	-0.74684	-2.7956	-2.0461	-1.7114	2.9009	-0.27558	1.771	-0.44894	-1.831	-0.44724	-0.94296	-1.4024	1.2542	-0.25813	-0.17046	4.2762	0.84981	-1.5265	1.7111	2.5315	-2.8094	4.8974	2.05	-0.20195	1.9265	0.23895	-1.8104	-1.3432	-2.1908	2.3515	-1.8621	-1.7372	0.5946	1.1298	0.68149	3.1502	-1.1907	-1.0483	-0.26571	-2.8142	0.038692
-13.682	-12.346	-13.128	-15.427	-14.689	-14.369	-16.305	-13.602	-12.66	-12.323	-12.669	-14.66	-13.465	-12.871	-15.491	-12.683	-13.14	-13.876	-11.189	-14.858	-13.955	-12.783	-13.443	-12.887	-13.806	-13.585	-14.823	-15.436	-13.466	-12.474	-14.513	-11.763	-12.731	-12.496	-11.892	-13.511	-16.814	-16.077	-14.275	-12.198	-13.665	-14.774	-14.713	-11.355	-9.948	-13.642	-12.298	-13.927	-12.239	-10.331
-13.407	-16.208	-11.925	-14.205	-13.096	-12.362	-13.758	-15.4	-17.837	-10.761	-15.542	-15.956	-13.818	-14.431	-14.324	-6.9045	-12.734	-8.514	-15.897	-14.022	-13.204	-15.001	-13.319	-17.764	-12.941	-10.701	-11.691	-11.2	-14.126	-13.552	-12.998	-13.355	-12.483	-14.355	-12.404	-15.017	-11.803	-16.782	-13.217	-13.074	-16.741	-14.14	-15.029	-13.063	-15.622	-13.308	-13.341	-10.704	-15.509	-12.094
0.11636	-0.39586	0.75982	0.38328	5.057	-1.3198	-1.3822	1.9618	-0.36551	2.6671	-0.64194	1.877	-1.4444	1.1625	3.0122	-1.2455	1.0407	2.2577	0.97875	-1.9622	-0.30851	0.18185	-1.6045	0.38783	1.8032	-3.3641	1.205	2.1686	3.9276	0.6733	-1.4814	0.16632	-2.1318	2.2438	-1.8621	-1.2376	3.6372	1.3541	-1.9474	1.1378	1.951	-0.15602	-1.2497	-0.078655	1.0097	2.382	0.79336	3.4824	-0.078288	-2.8206
0.97417	-2.7433	-1.4896	-1.9046	-1.4887	2.2826	-2.16	0.06163	-0.23606	0.75956	-1.9004	0.90423	-3.918	-0.61879	0.34978	1.2768	-1.6291	0.53391	1.7493	-2.6457	0.46473	0.31167	-2.959	-2.6046	-0.56934	-0.89897	-1.5342	-2.2658	-0.51949	-2.1428	0.16794	-0.86543	-0.70476	-1.3996	-0.65463	-3.028	1.5226	1.4786	0.68733	1.8155	2.3034	0.41639	-2.6127	-1.7827	2.8634	-0.19036	-2.9284	-3.53	-1.4629	-0.60668
-0.24318	-5.9684	0.44995	-4.0846	-1.8334	-1.9257	-3.7739	-1.7806	-3.3788	-4.7475	-2.6583	-0.73699	-0.74769	-1.1563	-3.2952	-2.0395	-0.63231	-3.4233	1.5317	1.2889	-3.4457	-3.8379	-2.1612	-0.1511	-3.1367	-2.0452	-0.30354	0.65077	-5.4481	-3.5691	-3.9196	-2.8503	0.14995	-2.182	-4.4991	-2.6904	-2.6396	-4.1751	-3.7742	-5.4316	-0.73034	-1.2343	1.4365	-2.5312	-1.4972	-5.4612	-3.0964	-4.2672	-1.4142	-1.2742
2.6956	0.099895	0.53659	-2.5546	-0.092937	0.51048	1.7775	-0.8459	-0.43674	-0.04098	-0.060351	0.69473	0.06296	-2.9121	0.40085	0.72563	-1.4522	-1.8961	1.7415	0.1034	0.83691	5.138	-4.035	0.61981	-3.3283	-0.28562	-2.554	-1.8415	-1.2029	0.02238	4.2031	0.32758	-0.35905	0.20033	-1.6224	-0.58203	0.67804	-3.5379	-0.58007	3.0315	-2.1689	-0.032366	-0.65476	-0.7382	1.1675	-0.37225	-1.7647	0.30771	-1.3676	0.16619
10.453	7.7558	7.7902	9.3046	9.0918	9.1673	9.9249	8.7498	11.653	11.684	10.154	7.7861	6.6278	8.579	8.7215	9.6952	8.8146	11.132	9.4617	13.133	9.7117	10.752	8.7458	12.032	12.752	10.875	7.0503	10.136	8.8897	10.631	9.7419	6.9645	10.553	8.0164	10.064	9.8425	6.6105	4.8604	6.3349	9.8225	5.6503	12.858	11.854	10.676	9.8627	8.3501	10.814	12.437	10.539	10.077
-5.9109	-5.3442	-4.874	-2.6363	-6.5595	-2.8458	-5.5381	-6.5582	-7.1987	-2.6483	-7.2623	-6.0158	-7.8355	-7.4025	-4.7875	-5.61	-4.6691	-4.0697	-5.3459	-4.6994	-7.8447	-7.3575	-7.8327	-5.4906	-4.1771	-2.9056	-6.2189	-6.9562	-2.3917	-2.9019	-4.8995	-5.2922	-4.218	-2.9721	-2.3348	-7.7405	-5.6139	-5.4823	-4.1261	-4.8928	-2.2735	-4.5821	-5.913	-3.6467	-5.4772	-2.6963	-6.8216	-8.0607	-4.2238	-7.8068
-2.7338	-3.452	-0.1658	-2.6263	-0.40252	-1.8648	-2.3097	-2.1381	-1.8759	-3.0289	-3.3714	1.3899	-1.7767	0.14874	-1.206	-0.45568	-4.299	-2.5154	-2.7662	-3.0792	-1.7587	-3.3689	-0.021871	0.44538	-0.66784	-3.7058	-0.25003	-3.3279	-3.8809	-1.1796	-2.8955	-1.1728	1.0152	-0.40854	-3.971	-1.3822	-5.7906	-2.5381	-0.33328	-1.1968	-3.2269	-0.2336	-1.2849	-1.3105	-2.6203	-3.6084	1.5373	-4.8016	-1.7493	-3.6742
-10.891	-13.352	-14.491	-9.3319	-13.277	-11.718	-14.515	-14.037	-9.1522	-9.1765	-8.4129	-10.646	-14.642	-9.8304	-10.143	-13.225	-11.817	-10.505	-13.953	-10.688	-13.204	-15.672	-9.8074	-13.884	-11.456	-12.5	-11.224	-13.258	-12.624	-14.501	-11.657	-9.1415	-13.28	-11.888	-10.284	-9.8292	-10.882	-12.021	-9.3525	-10.247	-8.4185	-16.577	-10.756	-10.378	-11.691	-11.985	-10.473	-7.2759	-12.139	-10.847
-14.866	-12.072	-12.295	-14.709	-8.9456	-14.225	-14.708	-15.118	-13.176	-11.235	-13.532	-15.966	-12.79	-9.1918	-11.888	-12.237	-12.876	-13.967	-14.01	-14.889	-14.769	-12.307	-10.863	-9.7584	-13.187	-11.901	-13.106	-11.657	-13.774	-13.671	-11.632	-9.3565	-12.817	-13.744	-15.984	-16.7	-14.09	-17.654	-10.633	-14.908	-14.784	-13.162	-15.359	-13.825	-12.156	-15.384	-14.408	-9.5686	-11.176	-11.838
-13.602	-13.033	-12.528	-11.064	-10.912	-11.802	-13.429	-15.33	-17.008	-11.463	-11.339	-13.636	-11.924	-13.558	-13.246	-14.499	-9.4885	-10.557	-14.526	-10.967	-13.344	-13.589	-17.254	-13.34	-14.544	-13.466	-12.869	-11.334	-12.173	-13.082	-13.624	-12.884	-12.496	-13.598	-12.256	-12.024	-11.769	-15.713	-12.099	-10.505	-13.877	-11.891	-13.518	-15.775	-11.872	-13.191	-10.335	-12.541	-13.952	-12.522
0.75064	2.5763	0.72266	1.5563	1.3197	1.6323	1.4519	4.5039	0.19405	3.526	3.4861	2.3281	0.55619	5.7253	0.84951	-0.18654	4.3452	0.92618	4.4046	1.6978	-0.79103	3.0745	4.5286	4.1266	-1.1824	-1.9023	2.4223	4.4597	1.0771	1.5319	2.1118	4.5875	1.7316	4.1751	1.6608	-0.74562	1.3182	1.9196	0.41578	1.8532	1.1963	-1.2366	1.749	4.015	3.4595	2.8568	3.6384	2.2081	1.9836	0.96124
-5.2014	-5.3514	-6.3073	-4.1552	-5.6	-5.383	-3.7097	-4.8867	-6.9558	-6.7882	-8.9845	-2.4157	-4.7677	-3.0279	-2.7546	-3.9649	-9.6085	-3.636	-3.3243	-4.3616	-1.6024	-6.2432	-7.0667	-10.138	-5.087	-3.8471	-4.8105	-6.5662	-1.3401	-2.934	-4.7877	-4.4349	-5.6964	-7.6751	-0.84533	-5.2939	-4.8667	-4.2427	-5.9639	-8.2215	-4.2471	-5.3497	-3.1879	-3.6385	-3.1413	-2.8209	-4.8748	-6.9155	-2.6521	-4.5776
-0.50599	-2.3885	-1.9599	-1.9634	2.0156	-0.27171	1.201	2.6656	-3.7619	-0.063088	2.9648	-0.82988	-1.7322	1.4753	-0.11804	-2.0082	-3.4961	0.16185	-3.5364	-2.6115	-0.7219	-1.3766	0.39348	-3.7897	-2.1725	-1.7191	-0.63923	-0.75472	3.8658	-2.3247	1.8164	0.67442	-0.7323	0.037432	-0.12189	-0.87624	1.2514	-2.6983	-1.5803	-1.1548	-0.64741	-1.5826	0.11344	-2.2864	3.2847	-2.7175	-1.2934	-1.676	-0.61118	-0.80474
-12.039	-5.2653	-10.603	-12.301	-13.627	-11.586	-10.196	-12.384	-11.336	-13.787	-11.211	-12.92	-13.054	-9.0969	-12.226	-9.7459	-12.275	-12.948	-13.528	-9.8252	-15.513	-14.487	-9.5834	-11.924	-9.8657	-8.9809	-10.966	-12.034	-7.6414	-9.7958	-8.4406	-10.925	-11.22	-10.188	-9.1614	-9.1127	-9.9576	-12.19	-11.027	-10.057	-8.4178	-9.968	-11.472	-10.514	-12.082	-11.447	-10.378	-11.496	-12.645	-8.9099
0.88476	-1.1593	-0.11027	3.5749	-0.59225	2.3521	-0.40648	-0.24696	-3.5206	-0.68633	-1.6557	4.4519	0.032483	-1.3274	-3.7427	1.7161	-1.7808	-1.5076	-1.4805	0.80415	-2.7015	1.8033	-1.8611	2.9055	-1.4546	-3.2159	1.8815	-2.4093	1.8212	1.5268	2.0394	-1.5632	-0.21497	-2.3369	0.61619	1.6107	-0.034051	-0.13589	-1.8413	-1.8413	1.6274	0.86781	-1.0481	-1.1545	0.91466	-2.1834	-0.067856	-1.2082	0.61091	-0.24084
1.1827	1.1021	1.9513	0.74365	0.13146	-1.5653	1.7621	3.0466	0.85931	0.25066	-0.17749	0.81012	1.1329	0.95641	-0.11338	2.2658	3.4256	0.85821	2.5196	-0.77012	-0.66374	1.6144	0.13871	1.9952	1.6132	0.86114	-3.2035	4.4327	0.34556	5.4289	3.4496	-2.7666	5.2087	2.3238	1.3795	2.4768	3.2978	3.2956	2.0076	4.3911	3.2374	-0.45601	-0.28528	0.3614	2.9575	1.5817	0.10064	2.4033	3.2036	2.518
-13.793	-11.534	-14.727	-11.152	-13.17	-11.172	-10.771	-14.597	-13.958	-9.5632	-11.989	-14.726	-13.047	-13.023	-14.685	-14.851	-10.129	-12.299	-13.316	-11.897	-12.88	-10.024	-8.8741	-14.186	-11.838	-14.585	-13.493	-13.089	-15.6	-9.355	-12.793	-11.258	-15.012	-11.234	-15.638	-13.406	-11.576	-12.552	-10.688	-13.049	-11.919	-12.328	-10.815	-9.2429	-12.055	-13.012	-11.759	-14.149	-12.987	-15.968
-9.3992	-10.866	-7.6723	-8.6698	-12.555	-9.3985	-11.428	-9.2078	-9.6658	-13.721	-9.9511	-11.572	-12.065	-7.0024	-9.4074	-9.2328	-11.825	-9.5258	-4.1216	-8.5023	-14.585	-12.463	-11.674	-9.5134	-11.538	-9.7331	-12.516	-10.211	-9.9559	-14.967	-10.967	-10.432	-13.065	-9.4583	-8.3727	-12.262	-11.076	-11.513	-10.972	-7.6273	-10.97	-8.5437	-11.259	-9.4248	-9.1461	-11.897	-10.149	-13.964	-13.437	-8.797
-10.318	-11.204	-9.8905	-11.585	-8.4848	-9.4078	-11.311	-9.5665	-12.04	-10.698	-9.5792	-6.9085	-8.2519	-7.5688	-10.548	-9.7329	-8.9508	-9.6574	-9.2651	-11.617	-11.142	-8.2448	-9.082	-8.5907	-10.205	-8.7551	-8.3874	-9.4323	-13.227	-8.6061	-8.3718	-11.324	-10.932	-11.942	-9.4419	-9.2502	-9.1834	-10.887	-9.9593	-10.803	-10.709	-11.794	-9.3932	-7.453	-10.146	-8.0467	-9.5027	-12.073	-6.883	-11.852
-3.9773	-4.7466	-7.1954	-5.6751	-7.4212	-6.6647	-3.4828	-5.3285	-5.8124	-4.5354	-5.3033	-5.8595	-7.4529	-3.3126	-4.2205	-3.6606	-5.7641	-6.962	-5.5574	-7.9402	-8.5539	-5.0119	-2.915	-5.6645	-3.9669	-6.7162	-6.0358	-3.045	-9.0846	-7.0581	-5.1602	-4.1922	-4.6925	-2.4914	-4.2627	-3.6751	-6.2301	-5.5914	-3.9785	-5.706	-4.0275	-6.4086	-2.2917	-7.3638	-5.1542	-5.4403	-4.8426	-6.0233	-5.4135	-5.1212
4.909	6.2456	4.611	6.2768	7.4664	10.175	10.277	9.1087	6.1757	5.4088	4.0773	6.8506	7.5013	5.894	5.409	6.5172	4.5855	5.9815	6.981	8.7488	8.7172	6.9343	4.0799	2.6872	8.7029	6.3108	6.8034	3.7257	7.5177	7.9592	6.064	5.9271	9.0692	5.4401	7.0844	8.3298	9.8766	7.59	6.1239	8.9235	8.198	7.1124	5.919	6.1779	3.4114	5.5543	4.8847	3.8756	8.4404	8.0489
-1.9038	2.0944	-0.60156	1.9663	1.1601	3.0675	3.0167	0.21334	1.1249	3.169	0.93859	0.63744	2.7801	0.33108	0.49971	0.29151	2.3031	0.45909	2.6022	1.3061	3.5633	1.7398	2.187	4.144	-2.3984	4.1711	1.0203	0.85259	3.2233	2.8285	-0.43514	0.056521	2.0761	5.5834	3.7722	1.2388	2.4849	3.7029	1.0887	0.073363	1.9657	1.887	1.8058	0.45249	2.5088	1.515	0.92471	0.083217	3.0935	0.75889
-14.235	-11.838	-12.169	-12.538	-10.811	-15.6	-13.481	-15.547	-13.403	-11.85	-13.726	-13.412	-12.163	-14.304	-11.121	-10.533	-10.19	-16.413	-13.633	-12.069	-10.015	-12.63	-13.529	-13.215	-11.175	-13.038	-17.267	-12.743	-13.319	-12.148	-11.819	-9.0861	-11.591	-12.713	-13.244	-13.86	-12.026	-13.401	-11.255	-10.711	-15.86	-10.399	-15.262	-10.654	-12.489	-11.747	-12.147	-12.78	-14.378	-15.512
-20.353	-21.933	-24.247	-20.885	-21.969	-22.972	-23.002	-21.869	-21.231	-25.088	-21.687	-19.254	-18.48	-19.65	-24.235	-21.007	-21.093	-18.45	-22.293	-25.487	-20.589	-20.883	-21.893	-20.205	-24.505	-23.919	-22.847	-19.893	-24.221	-20.666	-21.928	-23.105	-22.77	-22.233	-23.264	-23.003	-23.334	-23.611	-24.156	-21.179	-21.041	-19.872	-19.791	-20.663	-19.808	-23.555	-22.269	-24.596	-21.448	-19.108
-9.1321	-4.2745	-9.3931	-12.694	-4.6465	-5.1352	-13.896	-9.8002	-9.4664	-7.8618	-5.2009	-8.5351	-8.6084	-9.6723	-9.4815	-7.6906	-7.9454	-8.7542	-8.7678	-9.1821	-9.3277	-9.1178	-9.6022	-9.9188	-8.1739	-5.4704	-11.079	-8.7776	-8.1202	-9.4894	-6.3482	-11.154	-10.026	-8.7393	-7.0017	-10.035	-11.688	-8.7094	-10.464	-9.8912	-11.012	-9.014	-8.845	-5.7933	-8.4235	-10.565	-6.6262	-7.6253	-10.487	-7.5013
-3.2345	-3.3431	-4.3458	-2.1083	-2.3283	-5.4052	0.49343	-6.61	-3.2816	0.92909	-1.7977	-0.83204	-1.671	-1.2469	-4.7142	-3.549	-3.9964	-4.2722	-3.6706	-2.0074	-2.9966	-1.635	-4.8476	-5.3825	-3.9247	-1.0905	-5.3166	-1.0055	-2.4401	-3.1467	-6.2615	-1.6373	-5.4991	-1.693	0.84367	-3.2108	-3.9838	-5.0866	-4.5413	-3.0031	-2.3062	-2.5793	-1.2826	-4.7749	-6.7773	-1.962	-3.3917	-1.2763	-3.7404	-3.82
-11.32	-11.312	-10.135	-10.91	-14.846	-9.6649	-10.938	-12.58	-11.531	-11.341	-13.739	-11.948	-10.368	-8.9848	-10.448	-8.9809	-8.0628	-13.145	-12.182	-11.803	-12.574	-8.4942	-13.118	-10.176	-11.117	-14.094	-10.338	-14.353	-18.101	-12.466	-11.083	-11.406	-10.525	-11.611	-11.329	-11.091	-12.069	-8.1641	-11.236	-10.322	-10.816	-10.449	-8.8142	-11.16	-13.001	-6.0906	-11.732	-12.919	-10.268	-11.283
-7.394	-4.8035	-9.6217	-6.7467	-8.5257	-8.9505	-8.1589	-4.3091	-5.0219	-8.0842	-7.1372	-7.9375	-7.069	-8.375	-9.0912	-8.1022	-6.5724	-7.0408	-9.158	-6.852	-6.9642	-4.4932	-9.4368	-7.4556	-7.1999	-9.4046	-4.6262	-5.8018	-6.2122	-7.9663	-10.628	-10.246	-5.8479	-7.9397	-9.4959	-5.134	-4.8165	-9.0115	-8.3338	-7.5247	-8.1661	-9.4644	-8.347	-6.0823	-11.373	-7.8337	-5.4485	-6.8056	-6.8475	-5.4563
-1.8227	-3.3276	-4.4234	-0.19086	-5.91	-4.301	-2.6828	-5.1993	0.068033	-1.6033	-4.9009	-2.6712	-3.6685	-2.8594	-4.6873	-1.9467	-4.2611	-4.2744	-1.0779	-2.6536	-3.3862	-2.957	-0.47727	-3.6339	-0.017867	-5.269	-3.163	-3.4941	-2.5953	-3.229	-6.7798	-0.7415	-1.3528	-0.57404	-2.2774	-1.6897	-3.3316	-6.1058	-4.231	-3.7746	-5.1513	-2.9423	-0.22448	-5.5821	-3.4083	-3.9668	0.025363	-5.613	-2.1394	-2.7949
-2.6898	-3.1275	-1.4436	-3.4897	-2.9423	-2.1655	-3.8602	-1.6202	-3.8936	-4.4373	-1.6896	-4.6302	-0.90122	-3.7206	0.71058	-3.6778	-3.4556	-3.5961	-2.4426	-3.0175	-3.7665	-2.8881	-4.8457	-4.2539	0.20185	-0.49094	-0.98017	-2.6572	-2.0718	0.30807	-7.3757	-3.3117	0.69469	-4.3479	-4.1716	0.6745	-2.9331	-0.55327	-4.9067	-3.961	-5.5683	-3.8217	-1.3657	0.40067	-3.7213	-6.2003	-0.72795	-3.6526	-3.3822	-3.6114
-3.6786	-3.859	-4.9064	-6.0471	-2.0678	-2.3073	-6.8329	-3.7507	-4.1097	-6.2062	-7.1373	-2.5969	-3.5916	-4.5594	-5.5158	-4.624	-1.8298	-3.3319	-4.4082	-1.3711	-0.87468	-3.0519	-5.2461	-2.4126	-3.3453	-2.9857	-3.9623	-2.7354	-5.9838	-6.14	-5.3155	-2.2244	-4.5878	-2.7396	-2.1913	-3.3953	-0.39812	-4.637	-4.9299	-6.0873	-3.5257	-4.3686	1.444	-4.2533	-2.0011	-5.9946	-1.9911	-4.1735	-0.39127	-3.6903
0.43212	2.9317	-1.6304	3.4037	0.57778	0.85231	2.4441	0.24345	-0.68923	-0.14747	-0.046128	-0.32016	-0.87129	0.42238	3.2154	-1.5336	-2.8969	5.4306	2.5967	-2.2417	-1.09	1.205	2.3445	0.36713	0.26848	-1.2291	0.11946	2.8146	2.4709	2.6041	-0.47766	2.2277	-0.74971	1.0424	1.3171	2.606	1.1264	-0.11066	3.2486	0.28841	1.3797	-2.3937	-1.1851	1.1712	1.0576	0.4875	1.4317	2.4536	1.6815	1.0033
-1.3423	-3.7322	-1.3406	-0.88183	0.28907	-0.18231	-5.8025	-1.1475	-0.043178	0.82524	-1.1548	-1.6426	2.2456	-0.7669	-2.3615	2.9925	0.2601	-0.16449	-3.5818	0.1318	-0.2253	-2.5539	0.0078367	-0.10344	-1.2192	-0.51016	-1.5196	-1.6088	-1.3446	-0.45958	-3.2549	-1.6349	-1.6121	2.047	0.12911	-2.7675	1.1628	-1.1673	2.5039	-1.5076	-2.7229	1.8414	0.70142	0.21175	-1.3804	2.2414	-1.8298	2.8824	-0.57732	1.9625
-13.36	-8.4866	-10.105	-8.9125	-9.1092	-9.3279	-10.522	-10.781	-10.308	-10.656	-13.986	-11.055	-11.309	-9.7685	-9.2782	-11.43	-11.904	-13.358	-8.3809	-10.002	-10.164	-9.8996	-12.78	-11.039	-7.6781	-10.436	-10.801	-11.083	-11.371	-10.192	-10.213	-10.13	-11.359	-11.637	-11.363	-10.921	-9.0149	-8.6809	-11.598	-6.4624	-10.63	-12.712	-11.519	-10.908	-7.4248	-13.792	-9.0324	-11.933	-12.842	-12.145
5.7431	5.3685	2.9834	3.9319	5.1806	3.6123	4.3576	2.7327	3.5314	5.1772	0.30858	4.39	5.3508	7.4767	3.7317	3.9185	3.6392	4.1393	5.1738	4.116	3.8046	4.1322	5.1984	7.2281	5.5395	5.8478	2.3041	5.8426	4.9828	1.2116	3.1017	6.1888	2.9396	4.5514	5.1352	5.5886	4.5613	4.226	1.7521	1.932	5.3953	3.7049	3.5781	5.4075	4.8075	3.9139	6.5408	4.6416	3.6031	6.474
2.482	1.8054	1.4392	-2.1114	1.5092	2.3028	2.7439	2.7159	1.6075	-1.2239	3.2456	0.9775	3.621	1.6793	0.49387	0.51292	3.0049	4.2366	-0.20099	1.4803	1.8887	0.2147	3.1462	2.0046	3.2287	-0.18729	4.1187	0.56406	-0.34992	2.0296	0.42218	0.71905	0.871	3.6627	2.9549	4.4539	2.6605	4.7194	1.2007	-0.083479	2.5609	1.013	0.94921	1.9717	1.7569	1.1096	2.5278	3.2998	4.6942	1.6682
11.267	5.2309	8.8214	5.0613	5.6912	8.9052	5.0762	8.5796	7.5923	6.0976	3.9699	4.3464	4.8649	6.1986	5.0348	4.2443	6.6956	6.0176	6.5173	9.2044	5.9603	5.7104	6.6836	7.5396	6.6368	5.3064	7.3572	7.4059	7.3937	6.4348	9.7105	5.6415	7.0571	6.4397	4.699	5.4868	5.8911	5.2354	6.5909	7.6443	6.3622	5.7356	3.0785	7.7041	8.0103	8.9278	6.5664	6.9047	7.5309	9.8648
1.14	-0.30702	1.5271	-1.0319	0.85309	0.032481	-2.0737	-2.6862	-1.4816	-2.4111	-2.1366	-3.0495	0.67611	-2.2361	-1.1732	-2.9537	0.031701	1.5314	0.25108	-1.9701	-1.4914	-1.3115	1.8235	2.9171	0.17014	1.7936	-1.5425	-5.0068	-0.26775	-2.9531	-0.94604	-1.1198	-0.19329	0.8288	0.28816	1.0729	1.6788	-0.52086	7.4318	2.6472	-2.0038	-1.7717	-1.9374	-1.6667	-2.119	-1.9815	0.63162	1.8744	-1.9383	-0.62053
-4.6973	-2.0345	1.4004	-3.8849	-5.0537	-2.8601	0.66578	-2.2778	-2.931	-3.2057	-2.7778	-3.4435	-3.2283	-1.5583	-0.96607	-5.2206	-7.9705	-1.7357	-1.6523	-3.1551	-4.2639	-2.716	-1.4644	-2.4243	-4.5478	-4.8798	-3.6702	-2.99	-5.1811	-3.6065	-2.6194	-1.3862	-3.0503	-4.4904	-2.028	-2.8382	-2.8229	-0.317	-4.539	-4.5901	-2.5397	-2.6241	-3.9504	-3.8561	-1.9415	-2.1547	-2.3897	-2.7107	-3.0614	-4.9577
-0.4854	-2.7905	0.15239	-1.1803	-3.6084	-2.1501	-1.006	-3.5434	-4.0389	-3.6619	-0.85468	-0.087619	-1.4917	-2.4365	-4.1771	-0.23232	-2.5978	-1.4839	-4.6814	-4.4743	-0.82929	-2.8079	-0.70082	-1.1495	-1.4627	1.2109	0.29161	0.60482	-2.3105	-3.0743	-1.9859	-0.48203	-3.6847	2.5591	-0.5735	-2.4499	-6.637	-0.0025756	-1.4556	-1.0217	-1.4415	-1.1995	-0.86125	-0.207	-1.6221	-1.8648	-1.7762	0.2076	-2.7079	-6.3854
0.46977	-4.0038	-4.8689	-4.7119	-5.5544	-5.2853	-3.7932	-2.7912	-1.9158	-1.2539	-3.0743	-4.0421	-4.3583	-4.1798	-4.2618	-0.42444	-7.8816	1.0114	-5.1145	-3.4147	-5.7817	-6.7856	-1.7954	-1.7931	-2.9469	-4.5518	-2.5179	-3.2109	-2.8844	-1.6842	-3.6829	1.3519	-2.215	1.2434	-2.2477	-3.0669	-2.1453	-3.3134	-4.17	-3.9485	-0.8886	-6.1917	-4.9765	-3.2112	-2.9601	-2.9702	-1.9303	-5.3267	-2.2135	-8.0339
2.8082	1.3128	0.9503	-1.8257	0.4623	1.5133	-0.32052	2.6726	-0.66301	-1.792	-0.27242	3.0299	1.0879	1.0597	-0.087186	3.4691	2.2755	-0.20762	0.88327	2.1939	-0.47368	2.4905	-0.44067	0.40258	5.681	1.5882	-0.69611	-0.50827	3.1405	2.359	2.9239	-1.1656	-0.57528	1.1198	1.1515	0.54697	2.896	-0.36298	1.0923	1.3695	2.9463	-0.44049	1.8513	3.7517	4.4943	-1.0221	2.6669	0.86912	1.8666	-0.67968
-2.6826	-1.4138	-0.098674	-1.3549	-0.37072	-2.8675	-1.5554	-1.4893	0.031771	-1.9516	-0.91023	-3.3138	-1.8555	-0.47281	-0.6506	2.6139	-1.1789	-1.8058	-1.9244	-2.8528	-3.5052	-2.0848	-1.1938	-1.864	-2.5496	-0.78055	-1.9511	2.9174	-4.5733	0.069085	1.0911	0.4598	-2.1955	-1.5329	-0.67395	-2.1952	-0.41763	1.8352	-0.86269	-2.0404	-1.9652	-2.1173	-3.5956	-3.92	2.7848	-3.5151	-1.9767	0.91732	-1.1526	0.7053
-6.0356	-3.7814	-3.3663	-4.9956	-4.7921	-4.1425	-1.6905	-3.0296	-1.8141	-1.4689	-0.96027	-1.9595	-4.4665	-4.9265	-5.8292	-3.8977	-0.87335	-5.8237	-5.2846	-6.4337	-3.8255	-4.2909	-3.2022	-4.6346	-5.0067	-3.5647	-7.2999	-2.3786	-1.8723	-3.625	-5.5142	-5.5456	-4.1737	-3.2544	-3.4801	-4.4896	-3.3659	-2.484	-2.4303	-7.6439	-3.6971	-7.0195	-7.2518	-4.6214	-5.8767	-4.4168	-4.1535	-4.4921	-4.817	-3.228
-4.3488	-1.0811	-4.5161	-3.1629	-0.65363	-0.11912	-3.4625	-0.56035	-2.7461	-3.2104	-6.5433	-5.2426	-3.6087	-2.9227	-3.1792	-4.5152	-6.244	-6.1544	-1.4105	-1.5112	-2.4077	-4.9688	-4.6444	-7.8862	-3.8635	-2.5191	-4.0135	1.5295	-2.5157	-2.6093	-2.7645	-2.6702	-7.7207	-1.2455	-4.1241	-1.8276	-5.6148	-3.8007	-3.0961	-3.7631	-4.448	-5.0362	-2.7406	-5.2812	-4.4888	-1.0127	-6.272	-3.9451	-1.0873	-5.5639
-1.3759	-1.3514	-2.2123	0.30855	-0.73529	-2.2408	-0.37088	0.47503	-1.6454	-1.8331	0.079552	-3.1574	1.5937	-0.79898	-0.70775	-0.16553	-1.75	0.16617	-1.9722	-2.7288	1.7114	-3.0314	-1.2661	-0.52328	-1.9084	-2.1671	2.0735	1.8551	-1.3922	-1.3726	-2.3669	-0.24334	-3.7431	-2.9188	-0.90012	-2.6974	-0.69875	-3.9976	-0.52483	-4.9883	-0.54877	-5.4561	-2.7682	0.88949	-0.61878	-2.4808	-3.3396	-0.13523	-1.0907	-1.9902
-14.157	-12.094	-15.505	-12.793	-12.54	-11.944	-11.506	-13.119	-13.595	-11.893	-14.991	-14.203	-15.491	-11.705	-12.691	-10.596	-12.852	-12.813	-13.119	-12.841	-11.897	-11.758	-13.234	-11.864	-11.19	-13.145	-16.578	-11.945	-12.949	-16.936	-14.335	-12.995	-14.63	-15.764	-9.9104	-13.752	-13.974	-13.689	-14.172	-11.322	-14.604	-12.773	-14.698	-14.682	-11.841	-14.965	-11.807	-12.842	-12.173	-14.915
-11.252	-10.297	-11.597	-10.88	-12.344	-14.521	-11.199	-11.912	-10.434	-11.347	-10.182	-11.02	-13.243	-11.721	-12.089	-14.009	-10.097	-11.434	-13.566	-14.563	-13.922	-12.57	-11.829	-10.657	-13.897	-11.28	-12.957	-11.072	-7.6813	-12.898	-9.6576	-8.3958	-12.977	-7.9635	-13.169	-11.293	-11.447	-13.654	-17.033	-12.448	-11.131	-9.5785	-11.756	-7.8171	-9.6151	-7.6476	-11.836	-12.373	-8.1379	-11.258
-10.475	-10.791	-14.589	-11.141	-9.946	-14.632	-14.512	-12.554	-9.7845	-11.968	-11.43	-12.353	-11.521	-14.973	-13.06	-12.32	-13.691	-14.99	-12.952	-11.448	-13.44	-15.125	-12.954	-12.8	-15.99	-14.274	-10.262	-16.353	-13.143	-16.529	-16.567	-15.341	-12.623	-12.372	-15.552	-12.34	-14.651	-11.034	-12.756	-15.283	-13.324	-14.055	-11.695	-9.4797	-12.424	-13.983	-14.989	-14.815	-13.388	-16.095
-9.8638	-11.483	-9.7785	-9.9642	-8.957	-9.3231	-8.6038	-7.0729	-9.8801	-9.5033	-8.6169	-9.6312	-6.5884	-9.1806	-12.141	-7.4526	-8.4247	-8.083	-6.3387	-7.354	-8.1979	-8.0139	-8.2957	-10.078	-11.587	-8.2324	-11.34	-9.4319	-9.555	-10.148	-9.1883	-7.3606	-8.8537	-5.6832	-8.0137	-7.3768	-8.1793	-6.4834	-6.3991	-8.5114	-8.4561	-8.0772	-6.6252	-7.2989	-11.186	-12.077	-7.8953	-12.735	-7.2217	-9.7297
1.2509	-1.8605	1.83	1.6717	-0.26048	1.135	0.975	-0.65305	-0.9422	-2.0256	1.1888	0.78581	-1.0334	0.65904	1.2343	0.14952	-1.9319	0.55822	-1.5584	1.7677	-0.45491	0.65293	0.61327	0.17955	-0.43636	0.27479	-1.3981	-0.21482	-0.16119	-0.41101	0.34546	0.75555	0.58257	1.1527	-0.3817	-1.3622	1.4401	-1.4108	-0.19604	1.5785	-3.7188	1.0776	0.049785	-1.0821	-1.2407	-2.9095	0.9621	1.2735	3.6425	-3.4357
-0.40417	-3.5268	-5.8524	-4.5242	-6.3622	-5.095	-3.2445	-2.9863	-3.2781	-6.3563	-4.8547	-2.9671	-6.0906	-4.1625	-3.7958	-3.8231	-3.5335	-3.0723	-6.2297	-5.773	0.98444	-1.7741	-7.0953	-6.5426	-6.1245	-3.9453	-5.8565	-9.412	-4.0718	-4.7162	-5.7494	-5.9344	-7.772	-2.1293	-4.1286	-6.029	-4.4885	-4.9045	-3.7412	-2.2638	-4.3426	-2.242	-4.0663	-5.9657	-5.4994	-7.9572	-2.0199	-2.2844	-4.4224	-3.1899
-5.3286	-6.7207	-6.7173	-11.143	-9.1442	-7.8502	-4.9016	-5.7439	-6.6568	-6.2836	-5.6432	-7.5791	-5.8732	-9.5699	-10.572	-5.3127	-3.9311	-5.7055	-6.6872	-6.2926	-10.013	-9.5867	-8.3828	-4.7856	-6.2489	-5.8253	-10.362	-8.5324	-7.783	-7.282	-7.235	-9.7497	-6.4201	-7.5285	-6.8846	-7.8553	-4.8207	-9.3988	-7.4973	-8.7671	-9.367	-5.7839	-7.2853	-5.6703	-2.0061	-7.5781	-6.0279	-9.1427	-5.4475	-3.4459
-10.48	-10.045	-8.9417	-9.5414	-10.773	-9.972	-12.829	-8.9749	-12.281	-10.068	-11.303	-8.0213	-11.864	-8.5462	-12.184	-6.7871	-13.195	-7.4493	-5.7484	-11.645	-8.7788	-10.242	-9.0366	-6.8792	-12.09	-7.8856	-7.0995	-9.3731	-11.084	-10.371	-7.9083	-11.658	-7.962	-9.4541	-8.3217	-7.1546	-10.848	-7.3774	-9.7425	-9.3396	-11.384	-9.0128	-5.2285	-8.1445	-7.6807	-10.609	-10.051	-8.7746	-11.431	-12.261
-0.57859	-3.3495	-1.721	0.76056	-1.7674	0.26512	-0.70712	0.23901	-1.1337	1.2044	-0.57268	-3.9414	-3.3728	-1.6853	-3.2807	-0.63515	-0.75234	-0.36286	-1.2928	-4.1177	-0.14392	-0.42781	-1.0046	-2.6385	-2.6428	-4.1059	2.3375	-1.8914	-1.3916	-1.5936	-3.6388	-3.2148	-2.4013	-3.4794	-4.7912	-1.727	-4.6459	-0.74398	-4.5964	-1.7638	-3.7075	-0.20449	-1.0582	-3.6345	-2.5544	-1.3973	-1.9284	-0.41134	-0.13272	-3.003
-13.985	-12.307	-11.629	-11.184	-11.94	-10.376	-12.31	-13.884	-12.311	-10.259	-12.543	-11.173	-12.714	-12.236	-11.418	-13.339	-10.384	-14.581	-7.1763	-10.553	-8.3961	-6.3511	-11.424	-11.276	-11.875	-9.3239	-11.69	-10.485	-12.18	-10.473	-8.4828	-15.136	-9.8999	-8.6508	-8.0725	-9.2234	-9.5354	-12.218	-11.677	-9.4018	-4.3572	-13.347	-13.14	-12.462	-7.6398	-6.8589	-11.99	-12.556	-11.213	-13.424
-9.1564	-10.278	-9.1197	-11.986	-8.2839	-9.9156	-10.165	-8.2296	-11.18	-11.254	-9.0903	-7.9479	-11.874	-10.348	-12.313	-12.35	-13.187	-10.783	-13.239	-10.233	-13.007	-12.703	-11.578	-9.0822	-10.322	-8.5297	-8.6301	-11.556	-7.2286	-7.8648	-10.973	-11.372	-8.5257	-12.416	-12.051	-7.044	-11.438	-10.172	-11.77	-7.9401	-7.8533	-11.317	-11.81	-10.127	-12.032	-13.559	-9.4288	-11.747	-10.571	-13.773
0.54527	-0.18335	0.49134	-0.3276	1.2134	0.02244	0.39217	-2.2441	-0.10347	4.2069	3.6099	2.9843	1.6795	-0.31926	1.2801	-1.8159	0.79621	1.037	1.5413	1.9581	-0.84328	2.2227	-0.26241	-0.64403	3.6664	-0.40993	1.2238	0.94942	2.4035	2.7272	1.2824	-2.8345	2.8555	-1.3895	3.0325	0.61851	1.3171	-0.2419	-1.1013	-0.33464	-0.11747	-4.4711	-3.5288	0.86756	0.76914	2.0651	0.50918	1.2803	1.4615	-2.4846
-15.565	-18.124	-15.512	-16.287	-12.737	-19.059	-14.429	-14.658	-12.056	-14.707	-13.221	-12.586	-14.537	-13.977	-14.887	-14.113	-14.755	-15.108	-15.386	-16.878	-14.266	-14.425	-13.479	-14.264	-17.119	-15.111	-15.101	-14.972	-14.104	-12.444	-15.498	-13.582	-13.025	-13.119	-12.834	-15.347	-15.423	-16.067	-13.94	-14.607	-16.4	-13.763	-13.07	-13.597	-14.931	-14.311	-12.823	-13.136	-14.295	-13.67
1.4009	-1.5268	0.028797	-0.87921	-2.8214	1.8233	-0.71745	1.2008	-0.4293	-3.4428	-1.7157	-2.0877	-4.7397	-3.5618	-1.03	-2.3067	-2.7382	-1.9994	-1.0873	-2.7967	-0.71771	-1.0964	-6.2333	-2.7601	-2.8715	-2.1552	-0.30241	0.5216	-4.2633	-2.1377	0.42488	-3	0.63532	0.38094	0.50898	-0.54399	-4.4433	-5.8038	-3.0412	-5.6753	-2.2973	-3.5689	-1.6434	-3.7787	1.7274	-1.2106	1.8231	-3.9067	1.8969	-2.134
3.8911	5.6399	3.0741	6.5814	3.7891	4.9857	8.2594	4.3314	4.8773	5.9697	5.9107	4.5447	6.8904	4.7045	5.929	5.8481	9.0371	5.1631	8.5737	6.353	2.1183	1.7378	4.2372	8.3169	6.864	7.7862	6.2809	7.1445	2.7053	5.625	6.2216	5.1596	4.4152	5.8145	5.107	4.1951	5.5734	5.0111	3.8549	5.932	6.0936	5.3444	3.5794	3.5333	5.5556	7.1771	4.6973	6.0116	4.6067	7.2757
-9.1381	-5.3553	-5.9055	-5.525	-10.795	-7.3814	-4.8315	-9.1979	-6.5095	-7.8408	-7.6547	-6.3698	-5.7863	-9.1766	-6.592	-5.3029	-7.9469	-6.7774	-5.1265	-3.6476	-3.2127	-6.3582	-7.3543	-7.4776	-4.1269	-5.6736	-5.9828	-7.4302	-6.2142	-7.6741	-8.6149	-5.6993	-8.1148	-3.0894	-8.0291	-6.546	-8.5184	-4.6657	-5.3265	-8.0099	-4.5156	-4.2215	-5.3287	-8.5558	-6.0091	-4.3992	-7.3815	-4.8037	-5.2932	-5.8279
7.879	7.0076	7.6795	8.1091	4.3191	9.8656	6.0197	10.729	10.441	9.2614	5.9368	8.822	10.262	7.8914	5.6404	9.0441	9.2577	5.6236	10.044	10.07	7.9256	10.001	10.136	5.129	8.2295	7.1623	10.857	10.584	5.0398	8.7303	10.026	6.6378	10.586	9.4206	9.7986	7.9156	8.7192	9.3507	9.5234	9.4336	7.5859	4.3673	12.81	11.131	6.3205	8.7509	10.427	12.006	9.6499	9.438
-1.8658	0.70731	1.5925	-3.6168	-2.6226	2.5885	-4.9178	0.8391	-3.8991	-1.4863	-2.913	-4.0559	-2.5705	-1.4133	1.0055	-2.8742	-2.9667	-2.1979	-0.6084	-1.6807	-3.0803	-0.55915	-3.9014	-0.93825	-1.6649	-1.5182	1.9325	-4.5192	-1.6267	-1.2923	-0.067506	-2.5265	-2.7033	-2.593	0.124	-0.32102	-2.7435	0.058225	-0.96603	-3.2705	-2.6631	0.31873	-3.3895	0.77789	1.0291	0.65367	0.22636	-3.0891	1.0206	-0.020748
-12.258	-7.2963	-7.432	-9.6304	-10.116	-9.7562	-10.27	-7.0884	-7.3138	-8.8182	-8.6726	-6.8227	-8.789	-10.485	-10.101	-9.7796	-8.7453	-9.5878	-8.012	-7.08	-6.2508	-11.098	-12.429	-9.368	-7.4648	-10.2	-8.8718	-4.4198	-7.8382	-9.6008	-7.7442	-8.5058	-8.1349	-6.7112	-9.9002	-10.651	-9.1392	-8.3919	-7.9251	-8.3741	-7.6408	-7.5048	-10.365	-7.4232	-8.3817	-9.2254	-7.754	-10.38	-9.7893	-11.996
0.42959	-1.9241	-3.1529	-6.7452	-4.0444	-2.9244	-1.2692	-0.4595	-1.4782	-1.6703	-3.1639	-2.6536	0.26906	-2.3389	-0.91529	-1.056	-2.3221	-2.9654	-2.2261	-0.91182	-2.7247	-0.87402	-3.436	-1.5448	-4.0593	1.1047	-2.4808	-4.5718	-4.425	-0.7602	-2.0648	-0.61165	-4.2725	-0.61096	-4.7162	-0.41508	-2.2935	-1.358	-3.1928	-4.2093	-0.81139	-3.0905	-1.1287	-4.2537	-3.4292	-0.86574	-3.9499	-2.1006	-2.4911	-1.3894
8.8636	7.9662	6.2735	5.9722	4.4222	8.7671	8.3989	11.45	6.9809	5.4575	8.3899	10.595	8.5187	6.3947	10.716	6.4388	6.9233	8.3282	9.1107	8.9667	8.0702	8.6482	9.9779	8.1293	10.789	6.9671	3.7935	7.8869	8.6509	8.4295	9.3944	7.8339	9.9789	8.7758	7.9622	9.1079	8.7836	4.5721	7.8582	8.943	5.7039	6.3112	9.6889	8.3988	6.1167	8.2217	7.7493	7.5534	7.3417	6.2162
6.8068	6.2948	8.5366	11.747	6.1981	7.173	5.2809	8.5837	6.992	6.6997	7.982	9.4487	8.5702	8.4939	8.1651	8.2243	7.7337	6.101	9.1083	8.0907	9.4138	8.2523	5.6186	9.451	4.9497	10.448	6.7573	6.195	5.4182	8.3202	4.815	5.3923	8.1473	10.398	10.206	6.2409	8.1172	7.753	7.4169	6.9764	11.217	2.4741	6.5838	9.0769	7.6076	5.9126	5.5223	8.2071	6.8715	8.6363
6.3566	3.5015	0.46126	3.9545	4.5072	1.4683	4.5272	4.0345	2.916	4.3808	1.0408	3.5623	0.31472	3.6809	0.94511	1.463	3.7237	2.3568	3.3501	4.2619	4.8489	2.5984	0.31775	2.6839	3.8715	2.4341	2.4163	-0.61258	5.3341	5.85	5.645	2.4628	3.6894	1.7636	1.5741	3.1755	1.4174	-1.2953	1.4212	0.82472	-0.45414	1.2864	1.4006	1.8473	3.6715	1.9367	3.2832	0.14235	3.2725	0.58925
-2.7075	-2.9498	2.2133	-0.92606	-0.76773	-2.9357	2.1374	-0.52955	-2.4622	0.46284	-0.66399	0.31604	-1.5047	0.49023	0.38104	0.83747	0.48741	0.088168	0.84633	1.3709	0.67951	0.49963	2.7521	5.2654	-1.2442	-2.2161	-2.302	-0.86397	0.04992	0.2208	-0.29459	-1.2337	-1.8209	-0.82102	1.2482	1.1349	-0.19282	-0.58716	-0.2273	-1.7519	1.2814	-1.8165	1.357	-0.56627	2.2421	-2.5084	2.0707	3.6172	-3.1282	-0.39173
-1.905	-1.7841	-1.6102	0.57874	-0.75761	-0.5173	-0.92307	-1.0256	-0.88749	0.72889	-0.45176	-2.2995	-2.0693	-1.6701	-5.8579	-1.8709	-1.1785	-1.5216	0.43597	-1.96	0.65525	-2.3484	-5.4916	-3.3871	-3.6712	1.4449	-5.1329	0.37457	0.43244	0.82548	2.0412	0.91524	-3.9057	-2.5019	-2.8922	-1.0536	1.0728	-1.1595	-2.6793	-1.4184	-3.9367	-0.48598	-3.3887	0.4948	-1.2747	-1.3953	-1.9219	-4.1381	-0.77321	-2.4589
11.909	8.3323	10.264	10.507	9.5687	9.1354	7.8334	8.1378	7.6358	9.6605	10.028	7.6604	9.73	8.5329	7.5001	11.581	10.043	6.0407	6.6855	7.1172	9.29	9.4604	10.457	5.9328	7.5959	4.56	8.053	8.4219	7.8302	4.4823	6.673	11.338	7.8274	8.6736	8.5657	6.5269	8.9668	7.4856	12.384	8.607	6.1723	8.5759	8.143	8.7972	8.5931	8.3946	10.428	11.249	6.6959	6.3489
2.5786	5.4608	6.5254	5.7157	0.6966	2.8207	3.263	3.8577	6.8385	4.2021	4.555	2.2015	5.56	2.9141	3.9719	3.4892	3.505	3.4684	2.7408	0.55744	3.4624	8.0313	2.1967	4.7121	5.8906	4.3634	7.8881	3.2871	4.9826	4.9925	4.1836	4.5418	6.5373	5.688	3.6589	2.7628	5.4965	3.8037	4.4831	4.1361	7.3671	3.2734	5.4271	3.7213	4.6527	4.5105	7.553	3.9918	5.494	2.3911
-5.6375	-4.5047	-4.3074	-2.0143	-3.2964	-1.9595	-4.4882	-3.3022	-4.0525	-3.9181	-0.54351	0.56519	-4.363	-4.2329	-4.5692	-4.1234	-0.45858	-1.8794	-3.5568	-2.5219	-3.925	-4.2208	-2.489	-2.921	-0.25952	-6.9918	-2.5189	-3.494	-1.6777	-5.5857	-4.2339	-3.1278	-4.3003	-2.4324	-3.3195	-2.7603	-5.5648	-3.9931	-2.7621	-3.8296	-3.3402	-5.387	-3.9943	-2.7524	-1.599	-6.0386	-1.8647	-3.8883	-4.3194	-1.5258
-5.6665	-5.8224	-5.1749	-5.8752	-7.6659	-6.8158	-7.252	-3.9752	-3.8372	-5.4768	-4.2562	-7.8649	-3.7905	-6.7713	-4.2209	-5.4206	-3.8487	-7.6566	-7.9452	-7.6227	-4.5399	-4.0786	-4.743	-7.1453	-3.7442	-8.5882	-5.9557	-4.7517	-5.7037	-5.5263	-6.9644	-7.6053	-0.84186	-6.9323	-5.223	-4.6039	-4.8045	-2.408	-2.8583	-4.2322	-5.2412	-7.5685	-2.7881	-7.2618	-2.0084	-6.1933	-5.6339	-0.56536	-5.2347	-3.9256
3.6328	-1.0597	1.3214	0.88701	1.3874	3.414	0.88786	0.85097	1.7448	3.0888	-0.90135	-1.3739	2.5051	-1.3927	4.5701	-2.3201	0.23517	1.8045	2.7341	0.47464	2.6961	0.81976	-0.98487	-0.12646	0.69331	2.6251	-1.0956	1.4285	0.73652	-0.047939	1.0527	-1.3266	1.4811	-2.4197	-2.0469	4.3417	1.5118	2.3689	2.9326	-0.62346	0.3837	1.3284	2.3629	3.0802	2.8851	1.2269	-0.067497	1.0629	-1.3139	2.0412
8.4026	11.921	9.572	10.901	8.7814	7.2396	8.6898	8.0634	8.7563	9.2808	7.8187	9.6102	9.5743	11.298	10.971	8.6385	8.2364	9.0927	11.195	9.3524	9.597	12.133	7.5576	5.622	9.4769	9.0951	9.8165	11.069	8.7801	7.4189	8.5901	8.9469	9.4448	8.636	11.036	7.3492	6.6496	5.1823	7.6592	8.3829	7.8492	8.9469	8.2422	6.8666	6.9229	9.0132	8.7645	8.1192	9.5407	5.3095
1.448	-1.1962	0.084842	-0.38142	1.2686	-0.83582	-1.7372	-0.15607	-1.3475	-3.8067	2.2614	0.21938	1.6475	-0.20175	-1.7816	-0.45675	-0.60858	-0.38931	-1.834	1.2481	-1.1138	-0.61385	-0.050039	0.06616	1.2074	2.1046	-1.5737	-2.1816	-0.0049772	-1.4842	2.0085	0.36203	0.7397	-1.4997	-1.4036	0.74382	1.0996	-0.73675	1.4487	0.31525	-0.6452	1.2232	-0.26394	-0.9978	0.33216	-0.41798	-0.85936	3.8314	3.8551	2.1589
-3.4684	-1.9052	-3.2882	-1.5424	1.5562	-3.3002	-2.6988	-4.5331	-0.34682	1.3195	0.45459	1.5938	0.66169	0.59722	-0.1078	-2.1899	0.336	-0.9793	-3.4216	-1.5583	-2.914	-0.43162	-0.81789	-5.4433	-0.89657	-1.898	-1.2717	-0.43033	-1.8917	-4.6672	-1.7462	-2.996	-0.54367	2.0382	-2.6754	-0.41669	-3.2681	-0.37047	-3.563	-2.2346	-0.33801	-4.4071	-4.863	-2.6882	-0.98459	-2.1685	-3.4342	-0.645	-3.7117	-3.8803
-3.1666	-0.5657	-1.5081	-2.3275	-0.2445	-1.5766	2.3647	3.1511	0.29635	-3.019	-2.8753	0.5404	3.8857	-4.3438	-0.77383	1.3401	-0.38117	0.51584	-1.0168	0.32788	-0.9799	-1.7103	-0.54856	1.8456	1.6591	-0.97466	0.02504	2.8612	-3.22	0.24427	-0.86427	-1.4911	1.7672	0.43949	-2.2956	-1.3962	-1.3781	-3.5346	0.24752	1.4298	-3.8668	-0.75768	-4.312	-1.4954	2.119	0.78576	-3.2691	-1.589	-1.6684	0.75363
-11.635	-13.654	-9.7716	-7.5639	-8.2729	-9.3394	-11.504	-12.599	-10.853	-16.542	-10.182	-9.901	-11.799	-11.145	-13.721	-10.773	-9.7189	-14.616	-12.13	-8.9704	-10.457	-10.555	-12.638	-10.72	-14.278	-8.5109	-13.984	-11.221	-9.6358	-12.467	-14.157	-14.811	-10.036	-13.603	-9.3356	-12.992	-12.897	-10.853	-9.9246	-11.814	-11.304	-11.796	-11.217	-7.3405	-12.61	-11.955	-12.311	-11.612	-10.868	-13.634
-0.40424	-2.4414	2.8438	-3.7459	-2.6774	-0.21416	-3.2972	-1.0815	-0.54187	-1.2374	-2.4355	0.29327	-1.3528	-3.3502	-0.8905	-0.64205	-2.2403	-0.057063	1.0499	1.8433	-2.0812	0.42632	1.124	1.6803	-2.6798	-0.84648	0.041913	-0.59019	-1.8169	-2.9949	-0.7082	0.19715	-2.0084	0.9117	-2.8037	-1.9072	0.1556	-1.6379	-2.0858	-0.32692	1.4292	1.2528	-2.9885	-2.1647	-3.4518	-2.1897	-1.2147	-0.05789	-0.93205	-1.4328
-13.483	-15.258	-9.9595	-11.769	-14.491	-16.032	-14.703	-11.012	-13.222	-11.525	-13.997	-16.198	-11.869	-13.664	-14.346	-15.879	-14.372	-16.065	-12.684	-13.314	-12.534	-11.672	-11.642	-13.081	-11.507	-14.801	-9.2965	-10.097	-13.012	-15.478	-14.449	-13.2	-12.298	-13.9	-12.902	-12.218	-13.672	-7.4333	-11.684	-15.237	-13.469	-9.2968	-11.594	-11.945	-11.283	-15.705	-12.52	-10.945	-15.057	-12.258
-4.7124	-1.0049	-1.7907	-0.15449	0.64264	-2.6782	-1.726	-1.1572	-1.9331	-0.59369	-3.6363	-0.52544	-4.3595	-2.5316	-4.7885	1.1021	-2.6693	-2.8606	0.43135	-2.9524	-1.5114	-0.41866	-2.9187	-1.5768	-2.065	2.496	0.56255	-1.7207	-0.14921	-2.4938	-0.34	-0.82322	-6.1439	0.69488	-2.7588	-2.3026	-1.125	-1.5722	-3.0638	-4.4677	-5.3439	-0.68319	-1.5637	-0.52324	-3.8801	2.7285	-0.86215	-2.6251	-2.8896	0.89496
0.98025	1.7632	1.7389	4.8523	1.2167	3.4934	2.546	2.1065	3.2486	-0.71176	3.4296	2.796	3.494	-0.66844	3.6827	4.1015	2.7694	1.0367	-0.70644	3.8897	2.2565	2.1852	2.1947	4.3065	1.8809	0.68041	1.8558	2.5746	-1.2109	5.7212	-0.14466	2.0193	3.0943	1.0513	3.457	0.9746	1.9165	3.2703	4.2771	4.4583	2.5797	1.3395	0.28263	2.0023	5.1458	-0.49207	2.1507	3.5069	0.48481	2.0456
0.23786	0.20535	-3.7089	-3.1286	-2.1607	-0.76068	-2.6958	2.0965	-3.2157	-2.314	-1.5308	-0.71078	-3.9995	-0.16466	-1.7318	-3.2079	-0.15697	-1.5992	-3.742	-1.7638	-1.825	-0.47367	-1.7329	-0.9374	-3.3522	-3.7317	-1.246	-2.6111	-2.558	-1.9337	-0.90572	-2.3298	-0.28881	1.694	-3.5639	0.84773	-1.1577	-2.5928	2.8905	4.7713	-5.7594	-1.8848	0.08031	-2.2115	0.93217	1.2418	-0.33196	-1.2748	1.0203	0.16029
6.7427	8.2454	7.238	7.9954	4.0309	6.8211	7.8109	6.6909	4.8011	6.2965	5.7841	10.007	6.2446	4.5586	4.2759	8.0333	2.7253	7.475	5.2509	9.5059	2.8744	6.2762	7.0057	5.8407	6.8625	9.148	10.197	5.9075	5.9638	5.5922	6.2285	6.578	5.5638	7.5325	9.9841	8.525	6.4246	7.5346	10.373	8.0679	8.5174	8.6914	4.1986	3.7438	9.736	7.3109	8.4357	7.2922	8.2372	1.885
-4.8166	-7.2521	-3.0131	-2.0791	-5.4273	-5.148	-3.9653	-6.0043	-1.5978	-3.1799	-7.1425	-3.9715	-5.6818	-2.9067	-3.4406	-3.2032	-4.2913	-5.1607	-1.5266	-3.6838	-3.3406	-3.5747	-3.6611	-3.6277	-7.0555	-4.3227	-4.6506	-1.9888	-6.0728	-4.4756	-3.4079	-5.7204	-3.4542	-3.0973	-3.2472	-4.8982	-4.8553	-3.9808	-4.6467	-3.1924	-6.3049	-2.9107	-3.1415	-5.2262	-4.3873	-3.0772	-5.9794	-2.4581	-6.4188	-1.7954
-0.89299	-3.8994	-0.29922	-5.8507	-3.1601	-0.80781	-3.9522	-0.61395	-0.17807	-4.0127	-1.8393	-5.7357	-1.0628	-3.6491	-2.3867	-2.2256	-2.1539	-3.2438	-3.4051	-2.961	-2.0961	-3.5137	-4.6265	-3.2744	-5.883	-4.9402	0.63475	-0.5621	-2.4244	-4.9385	-5.9011	-5.1322	-3.0398	-1.3896	-4.1369	-5.0474	-6.0201	-5.9507	-4.9296	-3.2016	0.24477	-4.1989	-2.2325	-0.91755	-2.5298	-3.0558	-5.0418	-4.0269	-1.6033	-1.7829
6.9393	5.4723	9.9074	5.0114	3.6006	8.0585	7.3306	4.6196	9.6652	6.7804	9.4586	5.2165	7.0865	5.1347	6.3375	8.6067	7.5052	4.889	7.6383	5.1792	7.1451	7.9224	6.275	6.1861	4.3639	12.853	7.0234	7.811	4.4388	5.3541	8.211	6.2908	7.6823	4.9115	7.2762	6.1643	5.6701	6.4843	7.5864	9.4079	6.5807	6.9907	12.813	4.6457	10.93	3.2577	6.7821	11.149	8.075	5.5829
1.9047	1.4519	-2.9887	1.3066	1.4859	1.1234	1.8516	-0.45761	-0.1649	-1.2147	-1.4715	-0.27803	-0.27374	-0.65492	4.8292	-0.49673	-0.38958	0.17641	-0.87617	-3.4007	-3.9075	-4.5763	0.79885	-0.58367	-0.025427	-0.094747	0.99059	1.9543	0.83133	-0.015921	0.017002	-0.33452	-0.39906	-0.24664	-0.79932	-1.1256	-0.031261	0.22854	-0.93069	-0.37005	-0.7785	1.0578	0.10499	0.13257	1.6679	1.2061	-1.4393	2.8106	1.5777	1.2621
1.0951	-1.4497	2.7786	3.7491	4.0628	2.2454	0.25478	5.9616	1.0425	0.71808	3.5305	-0.89117	2.6435	2.3818	0.57522	0.83913	3.1802	2.4757	0.73159	3.3281	1.4733	1.6817	0.27283	-0.22773	4.8955	2.6525	1.9184	-0.32063	6.1687	2.0805	1.2663	1.8383	2.8261	0.5291	3.965	0.30532	-0.43366	1.5465	0.2717	2.9391	0.66226	-0.74214	3.1243	2.6458	-1.1266	1.046	1.4978	0.52483	0.43956	2.6621
-9.4058	-10.385	-9.5125	-9.1354	-10.675	-10.125	-9.2274	-12.695	-11.384	-9.7813	-9.9567	-11.531	-13.354	-11.388	-11.285	-13.504	-13.165	-7.0213	-12.302	-12.217	-10.372	-13.83	-11.126	-11.739	-11.783	-12.341	-11.976	-9.3294	-11.04	-10.038	-10.456	-9.9756	-11.014	-11.912	-11.922	-11.96	-12.214	-13.646	-14.102	-15.031	-11.188	-12.061	-9.6137	-12.841	-10.663	-12.255	-11.841	-9.273	-13.791	-9.3509
-13.605	-13.779	-13.523	-11.975	-8.2445	-11.117	-13.978	-14.604	-13.493	-13.815	-9.951	-14.577	-16.135	-12.703	-10.596	-14.177	-12.706	-13.335	-12.971	-14.615	-13.471	-13.708	-15.294	-14.521	-12.562	-15.228	-16.152	-11.704	-13.275	-14.005	-10.997	-17.531	-11.775	-14.681	-9.8554	-15.483	-16.397	-14.711	-11.728	-13.441	-14.354	-10.679	-13.688	-14.908	-12.814	-13.622	-14.444	-14.997	-14.136	-12.027
-5.2188	-3.5685	-3.2631	-4.9056	-5.1478	-4.547	-2.8558	-3.6099	0.65439	-2.065	-1.802	-2.3006	-5.5514	-3.1546	-5.0272	-3.9777	-3.3164	-3.4549	-3.5197	-4.4918	-1.7089	-4.1295	-3.9134	-0.40277	-4.7126	-2.8811	-1.9097	-3.3669	-5.0958	-4.2073	-2.7287	-4.6772	-2.7952	-5.1375	-3.4533	-1.4162	-3.432	-2.8876	-2.5969	-1.3234	-3.4378	-5.4703	-4.3952	-4.8835	-4.3093	-3.1023	-4.4368	-4.5978	-4.3097	-1.0341
-12.056	-9.8775	-8.3125	-9.156	-10.304	-6.3299	-9.4295	-10.191	-8.5815	-10.538	-9.6056	-8.6317	-6.7391	-9.0386	-4.899	-7.9785	-7.9465	-7.6347	-10.566	-10.868	-10.751	-10.087	-12.121	-9.616	-9.3366	-7.5289	-9.0736	-8.9616	-11.05	-9.104	-10.407	-10.767	-7.0411	-9.9038	-11.841	-8.6548	-8.8292	-11.461	-6.1688	-8.1134	-9.1075	-10.843	-5.8307	-8.2964	-10.303	-8.2666	-9.2521	-7.3194	-8.2664	-10.109
-12.558	-16.797	-19.267	-15.108	-16.497	-13.299	-11.343	-14.815	-12.242	-15.521	-11.755	-12.941	-13.123	-12.714	-12.149	-13.642	-13.996	-16.531	-13.182	-17.336	-10.587	-13.882	-11.444	-14.539	-13.272	-14.24	-11.669	-14.194	-15.921	-12.619	-14.48	-14.746	-15.464	-13.921	-16.252	-13.866	-9.6257	-10.022	-18.22	-14.925	-13.986	-10.288	-13.869	-14.303	-12.407	-16.012	-15.225	-14.644	-14.87	-15.364
-0.66042	2.0688	-0.51399	2.1948	-3.9077	-0.26348	-0.36232	0.051809	-0.49043	-0.55221	0.024446	0.099855	-1.096	3.3138	2.1672	2.0155	1.081	-0.75711	-1.4111	-1.2919	-0.43128	1.8968	-0.13796	-1.928	0.8794	0.18977	0.20857	-1.4391	-0.66874	-0.40996	-1.819	0.63717	-1.5741	2.5159	-1.9203	-1.4554	-3.3157	-0.87941	0.50168	-1.423	1.2749	2.2448	2.1403	-1.5247	0.31688	-0.83988	-0.19722	-0.40834	0.4194	-1.0303
-20.259	-19.058	-22.047	-21.29	-20.442	-24.132	-22.192	-24.731	-22.872	-21.667	-20.992	-26.164	-23.299	-22.244	-24.907	-24.566	-22.044	-23.046	-23.104	-24.73	-22.763	-23.024	-23.943	-24.425	-20.426	-23.384	-25.398	-22.972	-22.776	-20.189	-22.816	-23.555	-24.253	-22.153	-22.683	-22.867	-18.302	-22.738	-25.225	-24.598	-21.129	-21.13	-23.405	-23.153	-21.457	-22.651	-24.426	-22.243	-21.657	-20.487
7.5412	9.7031	6.5675	11.024	5.6587	9.5723	8.4183	7.0301	8.936	9.1958	8.5053	7.6157	7.9226	5.5609	7.8593	9.2993	8.6916	5.1588	9.0611	9.7974	8.4643	5.103	7.124	9.3954	11.389	5.7042	5.7623	10.432	10.64	7.6573	5.1602	6.4369	8.9926	4.7792	5.3807	6.7709	8.7684	6.823	6.0135	7.4817	8.4688	7.8768	8.726	5.6301	9.0168	8.0805	7.8806	10.574	8.476	9.5992
-12.191	-13.886	-13.501	-14.859	-12.445	-14.034	-11.077	-12.693	-12.876	-13.71	-9.8669	-13.86	-12.713	-14.751	-14.321	-10.713	-13.348	-14.072	-11.054	-14.173	-12.958	-11.814	-10.7	-14.505	-12.686	-12.398	-13.558	-12.584	-14.58	-15.894	-16.556	-13.87	-14.447	-15.863	-11.03	-14.583	-14.432	-12.07	-14.876	-14.359	-13.838	-16.121	-12.795	-14.181	-12.039	-14.291	-15.479	-14.983	-11.014	-13.41
-17.588	-20.498	-20.034	-21.439	-20.989	-23.012	-19.493	-24.248	-19.918	-21.011	-21.048	-22.24	-22.378	-20.697	-23.98	-22.61	-19.584	-20.753	-23.257	-22.767	-18.756	-20.022	-19.507	-25.089	-24.147	-20.103	-20.289	-24.117	-20.395	-22.526	-19.354	-24.585	-21.981	-21.259	-24.535	-21.59	-19.2	-21.723	-21.977	-22.491	-19.808	-19.941	-23.369	-20.19	-19.17	-19.658	-20.581	-18.473	-19.106	-22.197
1.6222	-0.10404	2.6661	-0.44362	0.43144	-0.18966	-3.9369	-0.77451	0.85249	-3.4276	-0.18502	-1.9119	-2.3069	-3.2559	-0.98954	0.85979	1.854	-2.2777	-0.61445	-3.8148	-2.2369	-2.5029	-4.1426	-0.97273	-0.021365	1.332	-2.0949	0.11547	-2.1451	1.561	0.24739	0.4965	-2.0523	-0.66907	-1.3216	2.0824	1.5804	-0.66033	-0.7197	-3.5473	0.56097	-0.22856	1.577	2.7705	1.463	0.71414	0.85523	-0.10216	-1.3344	-2.8043
2.0395	-3.2235	-3.2473	-0.35197	0.41528	0.028042	-3.1208	-3.4825	-2.0601	-0.26185	0.68644	-1.7978	0.5899	-1.5127	-3.2515	-2.4425	-1.2257	-0.84028	-0.64901	-3.7485	-1.3158	-2.9815	-2.4837	-1.8197	-1.271	-0.33996	-2.1168	2.2435	0.93989	-1.8048	-1.168	0.16685	1.3993	-2.4395	1.8175	-2.7763	-0.67524	-1.7893	1.7095	2.7993	-5.4293	-2.5834	-1.542	-1.9637	-1.0905	-1.8082	-5.0417	-2.2601	-3.8468	-1.4712
0.14594	3.8159	1.5456	0.52624	0.59428	-0.74466	3.923	1.6565	-1.2938	1.6033	3.2507	1.3137	-0.05195	3.3128	1.2751	0.54387	0.54633	0.54371	2.7203	0.83631	-1.9552	1.8524	2.0576	3.0278	-0.60236	3.402	1.0263	2.2506	1.322	3.9891	0.52635	3.7073	-0.83038	-0.0061748	0.57394	-1.0771	-2.3458	1.8092	2.5425	1.009	-0.8228	0.7414	0.14933	1.4027	5.051	-0.21339	2.1566	1.0671	0.43685	0.87869
-2.4668	-0.64043	-2.563	-0.21952	-2.5294	-0.90551	-1.2571	-1.506	-1.5308	-0.22565	0.40435	-2.4579	0.4152	-3.321	0.54457	1.1193	2.8809	0.58023	3.4688	-2.9839	0.42001	-1.0111	-0.41766	0.11636	-0.52076	-2.2256	-1.8352	0.2923	-1.1595	0.56513	-2.7394	-0.014016	-2.0022	1.3111	-0.25343	0.8601	0.85123	-2.7312	-0.96406	0.15192	-0.24111	-5.5771	-0.87478	-0.40386	0.17347	-2.3694	1.4363	1.9383	1.078	-4.1681
-3.5942	-6.4244	-1.0051	-5.6852	-3.054	-1.9236	-5.1493	-4.35	-7.5537	-5.2645	-7.2338	-5.5999	-3.3915	1.6466	-5.6414	-5.3199	-3.5624	-3.0224	-4.6326	-5.462	-5.5511	-0.77309	-3.1045	-7.0914	-4.3807	-2.3525	-3.7266	-2.58	-3.9247	-3.8848	-1.621	-0.75672	-5.1859	-4.3794	-2.5433	-0.21006	-4.4608	-5.4958	-6.8402	0.31157	-5.1748	-2.6941	-4.7215	-4.0641	-5.8599	-5.431	-3.3587	-5.3053	-2.0755	-4.577
8.103	9.4056	7.4627	8.4315	9.5149	6.5081	8.5481	11.115	7.5365	7.0468	8.3191	9.7252	6.6371	8.3599	7.3839	6.6956	5.8207	8.3664	8.2173	8.9177	6.4552	11.464	12.737	7.9171	9.7113	9.0166	6.9036	8.6932	8.3553	6.0101	9.3191	9.9805	9.9681	8.1295	9.2482	10.225	7.2719	7.4293	11.074	10.695	8.7658	8.5867	8.4686	10.726	5.1615	7.866	10.286	4.0923	7.733	7.6104
-4.35	-5.1841	-7.4252	-2.7896	1.9969	-4.0697	-2.9786	-5.1677	-5.7544	-4.2375	-7.6683	-4.2096	-1.5275	-4.0359	-4.4947	-2.7889	-4.3169	-3.6439	-5.9199	-2.5738	-4.2088	-0.029505	-4.1525	-2.325	-5.4337	-3.1749	-4.3746	-4.2085	-3.3078	-2.5379	-3.9984	-6.8429	-5.5377	-4.6212	-3.8614	-1.8774	-3.0026	-6.4613	-4.1659	-4.1164	-4.5177	-6.7707	-1.5526	-4.0911	-5.7019	-2.9193	-6.8721	-4.3577	-3.9977	-6.6194
-14.15	-14.313	-14.228	-14.289	-11.983	-13.651	-11.612	-12.49	-13.133	-11.774	-13.098	-13.87	-16.552	-12.273	-15.064	-13.106	-14.213	-13.635	-12.078	-14.296	-14.342	-16.179	-13.307	-16.335	-16.225	-14.924	-12.517	-13.456	-17.923	-11.628	-15.109	-14.642	-13.558	-15.621	-15.235	-13.507	-14.066	-13.793	-12.698	-15.973	-13.779	-11.68	-11.444	-12.957	-13.142	-12.515	-9.554	-14.663	-13.069	-11.835
-7.71	-6.3568	-4.5369	-8.3462	-7.5355	-3.1651	-7.1439	-9.138	-6.0089	-5.9265	-6.408	-4.7771	-5.3931	-7.2988	-6.38	-6.1323	-5.6453	-4.5725	-5.9364	-4.8837	-6.9882	-5.3633	-7.1133	-5.0857	-6.6237	-8.0059	-4.6025	-6.0082	-6.5097	-8.1155	-6.0154	-6.5419	-5.0221	-6.7876	-6.2562	-4.9942	-7.8631	-7.3823	-6.7834	-5.9076	-6.0725	-8.8556	-7.1742	-6.8847	-3.9656	-4.693	-6.9673	-6.6014	-6.0177	-9.029
-3.2952	-1.1198	2.1235	-3.1451	0.02283	0.63852	-2.5548	-0.7568	0.076416	0.78586	-1.9564	-1.5776	-0.17504	-1.3017	-0.25522	1.7517	-0.18997	0.6158	-2.4519	-2.1557	-2.1842	-0.43895	-1.6924	0.95235	2.2255	-2.4782	-2.0382	-3.5949	0.86976	-0.050469	-0.98092	1.3477	-1.423	-1.0811	-1.2826	-3.8186	2.2843	-2.7719	0.015401	-1.9946	-0.95722	2.2263	-0.6357	-2.0727	-1.1801	0.41118	-2.3873	-0.35511	1.9131	-2.6231
-1.701	-1.6847	1.0367	-1.8365	-1.9902	-0.4091	-0.25843	2.4597	-1.7153	-0.45001	-1.9812	-2.4478	1.9026	0.0055554	-0.79467	-3.7865	-1.5792	-0.70765	1.453	-2.4226	-0.26549	0.34249	-3.9607	-1.1565	-0.87817	-4.3845	-3.5489	-1.2157	2.9491	0.0087637	-1.2473	-2.188	-0.32073	-4.3277	-2.2379	-1.0153	0.066917	-0.60628	-0.42811	1.3024	-0.035833	1.137	-3.0767	-3.8324	-0.33706	0.69303	-1.4809	-3.2079	-1.2232	-0.67817
-13.114	-17.624	-12.123	-13.626	-11.174	-11.539	-13.529	-16.357	-14.384	-12.036	-12.458	-15.388	-15.782	-16.195	-16.706	-13.142	-15.274	-12.645	-13.377	-11.568	-14.115	-11.222	-12.775	-13.948	-17.929	-14.499	-12.792	-14.732	-10.764	-13.289	-13.283	-11.858	-13.939	-12.819	-11.806	-17.358	-13.475	-12.644	-12.828	-11.33	-11.945	-11.885	-10.519	-14.201	-12.647	-13.541	-11.735	-12.729	-11.997	-13.034
5.3145	7.2918	9.3596	5.148	6.511	5.882	6.8209	8.2681	6.6893	3.4185	5.3766	6.3327	7.5059	6.2854	5.7282	5.3301	8.1709	7.8349	7.8982	8.8748	5.9246	7.2312	5.4368	9.2341	4.5752	4.2886	7.7463	9.3429	7.7898	7.911	3.0946	10.384	9.7611	7.2109	6.3486	9.2851	6.0476	9.253	5.9069	8.8445	7.1506	6.8213	4.9402	7.5368	9.9563	8.8965	5.2294	7.3403	12.391	9.3661
-22.005	-23.091	-19.78	-20.243	-22.821	-22.933	-19.175	-18.388	-21.139	-22.648	-19.714	-21.195	-21.757	-20.279	-20.01	-18.906	-21.647	-23.127	-19.486	-21.463	-20.015	-21.761	-23.909	-22.221	-19.897	-19.828	-22.911	-22.429	-22.916	-21.111	-19.995	-22.524	-19.202	-22.167	-21.331	-18.467	-25.001	-18.612	-21.533	-23.755	-25.622	-19.474	-21.544	-23.637	-22.259	-24.012	-21.466	-23.38	-21.771	-18.713
1.0477	7.0483	4.6522	3.4859	4.5194	1.4256	6.0271	3.6353	4.0568	1.5099	4.0027	3.0611	3.7606	4.3465	3.9575	1.9896	2.3699	2.6473	4.1347	5.114	2.7862	5.5677	5.1997	0.69117	0.26039	2.5296	2.3609	2.4784	0.46504	2.6389	3.2172	6.0688	6.2233	3.2135	-0.28114	2.7528	0.73287	2.545	2.9774	-1.1835	1.7883	6.1222	2.459	2.4882	6.0102	2.9988	4.1119	2.903	5.5604	2.1397
5.5654	8.5408	6.2201	4.3148	2.1506	1.2968	5.1468	4.7806	2.7547	4.1387	3.7297	0.96298	4.8857	4.6756	3.0683	2.644	3.6847	3.7876	6.2533	5.301	2.6448	3.7382	4.5973	-1.4095	2.2709	1.9403	3.7004	3.1608	4.2961	5.8117	5.9398	4.2317	3.7364	6.032	7.1492	5.6536	5.9662	0.55159	1.889	4.3552	8.4727	2.4935	3.9421	4.2189	1.6253	4.7038	5.7608	7.3089	-0.053148	4.7836
-11.554	-14.261	-13.419	-15.128	-12.501	-14.277	-17.259	-14.074	-16.715	-16.064	-13.79	-16.946	-14.183	-15.245	-11.336	-18.375	-15.761	-19.384	-13.381	-13.128	-16.237	-15.276	-16.116	-12.033	-13.789	-12.698	-14.524	-13.989	-10.694	-14.582	-17.196	-15.945	-17.023	-17.07	-16.167	-15.119	-13.733	-13.588	-12.819	-15.914	-14.507	-18.571	-13.639	-12.832	-15.809	-17.506	-14.459	-14.823	-16.045	-13.749
4.164	3.3385	3.752	7.9134	3.5571	4.017	3.2567	4.9595	6.1478	2.5328	6.9129	5.1425	4.4099	4.8544	4.2204	5.0789	6.0204	2.4981	7.6422	6.5232	5.7355	1.5482	5.6186	2.385	5.5169	5.4518	-0.097953	2.6179	3.28	4.8916	3.3472	5.419	2.6955	5.6084	3.9936	4.8828	6.2663	4.2061	1.9872	3.0097	8.7562	4.3093	4.3173	2.9668	8.2275	4.4927	4.459	9.5701	4.9524	4.6762
-0.14266	1.9741	3.7424	3.553	3.225	2.7374	3.7529	4.1908	1.7143	0.90297	3.5232	3.783	-2.0694	0.83951	2.4331	2.6035	0.81369	2.8041	4.3568	3.0064	2.2466	2.6326	3.3519	2.3487	2.3249	-0.016592	3.3462	2.6306	2.4076	-0.28206	3.6919	3.6531	3.5905	3.4239	3.927	1.216	5.9131	0.4136	0.36528	8.1648	2.8724	1.4601	3.8906	4.9315	5.4007	3.8427	1.2332	5.0101	2.7373	3.4666
-13.523	-13.853	-14.41	-11.158	-10.343	-14.489	-17.47	-16.943	-13.735	-10.902	-11.343	-11.576	-15.382	-14.311	-15.8	-12.811	-13.681	-14.672	-12.913	-13.537	-13.726	-14.538	-13.259	-15.175	-12.154	-16.457	-14.517	-12.616	-13.428	-11.511	-13.363	-12.2	-12.752	-13.014	-15.298	-11.172	-10.247	-14.837	-12.057	-13.173	-11.7	-11.741	-16.5	-12.679	-10.86	-15.947	-14.812	-13.39	-12.486	-15.593
-3.2442	0.13782	2.5166	1.926	0.47705	0.93797	0.77939	1.8554	-1.5759	0.84422	-2.7742	-1.6194	-0.18111	-2.5311	3.2647	0.82445	1.3376	-2.1309	-0.42921	-1.9734	1.4646	1.5089	0.067503	-4.1075	3.106	2.1741	2.5737	-2.106	1.0204	-1.855	0.73038	-0.10582	2.691	-2.0079	0.94432	0.8635	-2.0492	0.97715	0.48572	0.65657	0.15468	-0.33073	-1.9523	4.8496	2.0976	0.48841	-0.78307	3.4399	2.2828	-1.2201
-14.612	-12.254	-9.5149	-7.767	-14.893	-11.295	-15.371	-14.803	-10.532	-8.6326	-14.658	-12.174	-13.962	-9.3792	-11.687	-13.103	-15.252	-11.823	-10.885	-12.933	-9.484	-10.691	-10.957	-11.149	-10.063	-14.268	-11.02	-10.188	-10.863	-11.974	-13.979	-12.98	-11.775	-11.624	-10.417	-13.159	-12.157	-11.25	-11.948	-9.3437	-11.676	-12.32	-9.1195	-11.191	-12.997	-12.091	-12.632	-10.361	-12.124	-10.572
-13.054	-8.6211	-10.609	-10.145	-12.055	-13.087	-13.705	-13.312	-9.2093	-9.2955	-11.235	-13.368	-11.614	-10.893	-11.326	-10.353	-8.9702	-9.8401	-13.058	-14.151	-11.738	-9.0606	-12.612	-10.268	-10.72	-8.6202	-11.812	-14.245	-14.091	-10.654	-11.006	-13.278	-14.271	-10.544	-12.521	-10.64	-12.474	-13.85	-11.497	-8.6301	-11.585	-9.7386	-12.566	-10.011	-11.033	-14.163	-11.607	-12.929	-10.618	-11.461
-2.6459	-1.5488	-3.4695	-3.6845	-6.7523	-3.2724	-2.7644	-0.60898	-4.4859	-6.2354	-3.0502	-1.6667	-1.5444	-2.5439	-5.7938	-3.9567	-2.7033	-7.9264	-3.6807	-2.0913	-3.8206	-6.2926	-3.8537	-4.5432	-6.0332	-3.5293	-4.8559	-5.3422	-1.3111	-2.8487	-4.1152	-5.6639	-3.0814	-2.9926	-3.2474	-3.0409	-1.6243	-2.9719	-5.4691	-2.4733	-1.9904	-5.7155	-0.11872	-4.2136	-3.118	-5.3541	-2.43	-2.1977	-0.10012	-2.8713
-10.773	-7.1642	-10.13	-13.349	-10.837	-8.7927	-13.749	-9.3291	-9.3396	-9.7819	-8.1697	-10.365	-11.664	-9.2621	-9.6406	-9.3346	-10.862	-10.682	-12.821	-8.7084	-15.652	-11.043	-12.295	-8.8951	-8.005	-12.416	-11.381	-12.119	-10.425	-11.139	-12.844	-11.126	-11.362	-12.134	-10.912	-14.375	-9.027	-13.103	-11.844	-9.9075	-11.942	-8.9865	-8.5391	-11.735	-9.8595	-12.695	-9.059	-11.447	-14.14	-10.613
3.6	3.1614	3.6186	2.4085	4.1532	4.0648	3.28	3.5969	2.4803	3.8501	-2.7701	1.6873	2.5081	6.3034	3.3558	1.3369	4.3995	3.7638	2.5115	4.1075	3.7017	2.4005	3.0911	3.715	-0.30406	0.60442	4.6461	6.1507	-0.067045	1.1316	0.22084	5.7082	2.9081	0.9968	0.14895	3.8688	2.6732	1.0918	2.8958	7.0148	4.2173	4.7175	5.5643	1.7807	2.9063	2.3656	2.4757	2.9028	1.7405	1.5133
-0.50411	-0.87624	-3.3179	-1.963	-0.19632	0.9145	-0.074817	0.23806	2.5796	0.091078	1.241	1.8539	-2.846	-1.6851	1.6074	-0.055075	0.45079	1.7067	2.3217	0.80563	0.15828	0.69756	0.39319	-1.0487	0.63691	-0.17627	-3.8773	-0.18217	0.23053	-0.52097	-1.198	-0.5594	-1.0888	-1.0149	-2.0369	0.99612	3.8506	0.91332	0.99821	-3.3508	-0.86823	-1.0756	2.1123	-0.79343	0.6389	4.4969	-1.2294	2.4366	2.465	2.3597
0.54951	2.2835	-0.49183	1.6888	1.6452	1.7223	-1.0333	0.35271	-0.46766	-0.38396	-1.7374	2.4248	-2.0102	2.2779	-0.42871	0.74708	-1.1777	3.7255	1.7514	0.28002	4.2752	-0.40769	-0.67027	1.9785	-1.4571	3.2612	1.8093	1.2153	0.92949	0.10851	-1.7835	-0.90882	0.75618	-0.3365	0.56616	-4.4541	3.4723	2.9781	-3.0643	-0.98811	2.2423	1.4656	-0.42631	0.53998	-3.7075	0.21232	-0.36423	2.8934	-1.574	-2.2411
-13.321	-15.612	-13.719	-15.427	-15.051	-17.422	-16.023	-13.777	-16.564	-13.381	-15.586	-13.014	-13.162	-14.783	-15.343	-15.898	-14.044	-12.414	-17.384	-16.186	-13.391	-14.488	-17.019	-17.158	-15.294	-19.32	-17.502	-16.261	-15.208	-14.361	-13.662	-14.464	-13.205	-13.11	-10.703	-19.788	-14.428	-15.071	-15.764	-16.669	-14.707	-16.262	-14.116	-14.036	-13.24	-15.153	-15.484	-13.748	-14.78	-14.83
-3.0917	-2.802	-1.4458	-0.53408	-3.4721	-4.6486	-0.0051235	0.28771	-1.2163	-4.2492	-0.26758	-0.30935	-3.0777	-2.2106	-1.8675	-2.4058	-1.9682	-3.6399	-1.4862	-3.895	-4.3575	0.73842	0.60438	1.1121	-2.4177	-3.6032	-3.6636	0.16262	-0.18444	-1.0748	-1.4223	-0.64796	-0.42325	-1.1256	-4.0715	-2.0789	-4.6341	-0.8147	-1.4203	-1.0627	-0.29578	1.1742	-3.5107	-2.0453	-1.2538	-5.2808	-0.18177	-1.912	-1.8732	-2.8829
-18.16	-15.321	-16.098	-18.928	-14.657	-13.303	-15.091	-15.97	-17.915	-12.788	-16.767	-16.395	-14.139	-17.78	-18.353	-15.996	-12.971	-12.845	-15.407	-14.4	-14.564	-13.348	-17.305	-14.014	-9.2617	-15.182	-14.278	-14.458	-16.226	-14.529	-12.458	-17.54	-15.921	-14.302	-17.08	-13.449	-16.55	-12.628	-16.153	-16.312	-14.77	-15.823	-13.443	-14.067	-14.286	-16.809	-18.018	-12.452	-17.822	-12.018
-7.4363	-8.4471	-7.0292	-7.8561	-9.8256	-10.674	-5.9136	-8.3805	-7.3587	-8.047	-7.9401	-9.8838	-8.1033	-9.8965	-7.3003	-7.9565	-8.1536	-4.1058	-8.2637	-12.532	-13.275	-8.4068	-4.9249	-8.9576	-7.7124	-8.0468	-7.9752	-11.423	-9.5282	-8.2404	-8.2134	-8.7582	-11.626	-10.364	-5.2309	-6.9808	-7.3736	-11.18	-7.2285	-7.482	-10.906	-8.2583	-8.2387	-8.2892	-10.467	-7.1381	-8.9614	-8.986	-7.334	-5.0344
-0.40516	0.50981	-0.70776	-4.6328	1.7676	0.90157	-0.15151	-1.4267	-1.0922	1.5018	-0.66163	-2.1361	1.6545	3.5501	0.34684	-0.55217	-0.58724	-0.58776	1.1112	-1.7104	1.0055	0.30494	-0.71394	0.21686	-0.027834	-0.23172	-1.7328	-2.3327	-0.41806	-0.67832	4.6943	-0.4989	1.2161	0.46368	-0.23988	-0.51655	-0.47314	0.48282	0.016707	-1.3161	-3.7261	-1.193	1.321	1.8185	-1.8752	-0.55757	1.6644	0.063241	-2.3474	1.5078
-12.843	-11.664	-11.095	-12.561	-14.439	-13.686	-10.109	-8.9576	-11.54	-10.903	-12.759	-7.9992	-13.329	-9.4817	-8.7765	-7.594	-9.9425	-10.14	-11.647	-11.619	-13.854	-11.198	-10.651	-6.529	-6.8145	-12.269	-14.312	-9.1389	-13.316	-9.6237	-9.5866	-12.232	-10.4	-8.5923	-8.9525	-10.782	-10.287	-9.0032	-12.63	-8.3013	-8.1716	-13.62	-10.98	-10.434	-11.984	-10.623	-12.296	-12.251	-10.245	-10.023
-1.7046	-4.341	0.027371	-2.5444	-1.5209	-0.47437	-3.0874	-3.3663	1.8688	-3.6036	-1.1999	0.41183	1.0762	-4.2858	0.069695	-1.8484	1.1884	2.85	-2.5164	-1.933	-2.4344	-0.66746	-1.3035	-1.6723	-3.365	-1.9452	0.17027	-1.1624	-1.8513	-1.1939	-3.4185	-2.3622	-2.5855	-2.9305	-3.9205	-4.2824	-1.6616	-4.2997	-2.2294	-2.5138	-1.1727	-2.0527	-0.43723	-1.4627	-2.189	-2.4876	-2.9055	0.030304	2.4536	-2.3852
4.2363	2.2644	2.4583	1.2007	1.0717	2.1621	4.765	3.8618	1.5093	2.4587	2.5635	-0.14447	2.9728	0.26812	2.8144	0.79432	-0.62641	0.82645	2.746	4.6728	3.5673	1.292	-0.64274	-2.0127	3.3506	-0.2224	1.8032	2.7343	4.8254	4.3449	4.3872	0.86335	1.9656	2.3783	3.4403	1.2221	2.0238	1.1299	1.0567	-0.56032	6.2674	3.1633	-0.62184	-0.59728	1.7039	2.7859	2.5231	1.3951	1.4655	2.2619
-13.21	-15.088	-11.629	-12.95	-12.66	-12.379	-14.094	-10.636	-15.522	-13.928	-10.355	-12.741	-11.526	-10.893	-13.732	-14.603	-13.242	-12.981	-13.758	-13.694	-11.733	-15.635	-8.4584	-10.037	-15.056	-14.634	-13.5	-11.129	-13.841	-12.699	-14.511	-13.937	-9.5844	-11.567	-10.959	-11.117	-12.776	-12.524	-11.839	-12.94	-13.18	-14.009	-13.953	-15.093	-12.516	-9.0548	-12.828	-14.876	-8.7605	-15.12
-2.3044	1.3705	0.72692	-2.3142	-1.2795	-0.22251	-1.0093	-7.0021	-1.5687	-0.77215	-1.9668	3.3272	1.3716	-0.097236	-2.3093	-5.6104	-3.6448	-2.6662	3.0949	-2.5064	-0.38956	-1.903	-2.272	-1.2132	-1.0527	-0.20448	-2.4718	1.0501	0.62024	0.62344	-3.9956	-2.5248	-1.9744	-2.7416	-3.7097	0.96086	2.443	-1.5109	-2.6418	-4.3622	-2.8663	-2.2074	-2.0639	0.036917	-2.257	-1.4805	-5.3303	-0.47492	0.0025859	-3.162
2.7515	3.517	3.1779	4.6542	0.75269	3.218	2.3885	2.9887	1.291	2.9181	0.12417	3.2732	3.381	6.1517	2.7107	1.5911	1.4843	4.6874	3.3717	2.3116	1.8977	5.3011	-1.1306	0.081277	3.9161	1.0709	3.5279	1.4895	0.74089	2.334	1.2029	1.5505	3.2686	2.8628	3.9414	0.14563	3.3504	7.3228	2.8853	4.4348	3.0192	1.4554	1.4666	1.2788	3.4597	5.1256	5.4046	3.7227	6.8846	3.5394
-2.8248	-0.4585	0.36595	-0.29801	-1.7344	-0.81515	-1.7867	2.4892	-1.6974	0.29314	1.8516	-0.93259	-2.1513	-0.93006	1.3378	2.2442	1.5966	2.7631	1.0028	-1.7037	-0.17084	1.5556	2.1154	1.5881	-6.1312	1.9896	1.639	-0.96427	-1.4237	0.33533	0.69697	-1.4873	3.4508	3.4729	-0.026319	4.53	0.35506	-1.4138	3.1689	0.71742	0.63659	-1.6549	-0.90063	0.32065	1.462	-1.3637	1.8642	-1.4237	-0.43844	-3.4118
-12.042	-11.382	-10.956	-12.46	-11.713	-11.562	-10.666	-13.285	-11.305	-10.738	-12.222	-10.033	-12.152	-13.535	-11.688	-11.214	-13.941	-11.085	-13.42	-9.7748	-15.029	-13.292	-11.917	-12.939	-14.492	-11.251	-11.382	-9.63	-11.101	-11.616	-11.334	-10.702	-10.849	-6.7533	-12.312	-12.653	-12.208	-10.643	-10.783	-13.146	-11.571	-12.298	-14.126	-14.732	-9.2729	-12.309	-14.357	-14.711	-11.605	-12.842
-17.246	-14.214	-13.306	-15.628	-14.973	-11.01	-15.486	-17.242	-14.896	-13.993	-12.804	-15.625	-14.27	-14.372	-15.841	-12.985	-12.318	-13.335	-13.347	-12.575	-12.113	-15.611	-15.3	-13.378	-16.637	-16.115	-12.852	-13.793	-14.226	-16.404	-16.497	-12.32	-9.5045	-12.651	-15.529	-13.921	-13.442	-11.272	-14.642	-11.833	-16.411	-13.907	-14	-10.823	-15.216	-10.28	-15.036	-14.834	-12.828	-14.795
-3.8768	-5.9413	-3.4545	-2.1747	-4.8269	-6.9317	-4.3381	-3.5689	-7.4539	-5.3546	-4.3503	-5.8279	-4.6144	-4.5145	-5.5699	-2.3373	-4.3256	-3.6712	-2.047	-3.2002	-3.3225	-4.1863	-3.4761	-3.6159	-2.373	-2.9595	-5.6388	-3.1671	-7.4776	-4.9475	-6.2104	-2.8546	-3.9807	-3.4475	-1.919	-5.2438	-6.275	-4.4512	-7.408	-5.0446	-4.1125	-1.59	-7.7648	-2.598	-1.6913	-4.0775	-1.342	-0.71945	-7.0464	-3.2398
-1.564	-4.2195	-0.88478	-0.94022	-4.1766	-3.4002	-4.5604	-3.1019	-1.0773	-1.2507	-1.2919	-3.1736	-5.6675	-1.6706	-4.3898	-1.1337	-1.4882	-2.3634	-2.4287	-4.4436	-3.6767	-1.246	-3.3574	-3.6467	-2.6621	-3.8654	0.46241	-1.8334	-1.1573	-2.223	-4.0962	-1.0149	0.375	-2.9393	1.719	-3.8166	-2.4127	-2.4349	-1.9332	-2.372	-2.8637	-3.4477	-3.7068	-1.9262	-2.1626	-2.1233	-1.3792	-2.3536	1.9308	-3.1829
-23.832	-22.487	-19.382	-19.825	-22.173	-23.069	-19.937	-24.602	-21.414	-20.766	-20.425	-21.476	-22.664	-23.305	-19.467	-22.702	-20.917	-24.727	-20.781	-21.158	-22.266	-25.193	-21.571	-20.577	-22.81	-22.294	-21.697	-20.364	-21.459	-21.487	-22.29	-23.59	-21.121	-22.608	-23.86	-21.745	-24.329	-20.37	-22.941	-21.848	-23.913	-21.424	-24.207	-23.832	-20.834	-21.323	-21.841	-22.211	-21.432	-22.571
-3.3005	-2.1855	-3.2614	0.88662	2.0933	-3.3463	0.22712	-3.1902	-2.5413	-1.1172	-3.4404	-0.080751	-3.2036	-2.2747	-2.2526	0.90491	-2.6659	-3.8246	-0.011612	-3.1038	-6.0046	-4.2185	-4.055	-1.5011	-0.97766	-1.4756	1.7372	-0.74132	-5.1574	-3.0335	-4.1072	-2.3955	-4.0143	-4.0614	-1.2762	-3.8427	-3.7803	-1.3027	-1.9836	-2.862	-7.6392	-4.6329	-3.601	-4.9049	-1.2488	-1.7021	-2.4844	-2.2262	-3.0648	-3.794
0.444	-0.7485	0.27294	-0.34653	-3.0453	-1.3959	2.1824	2.2566	-1.0991	0.15046	1.043	-1.3868	-3.4377	2.1623	-0.97639	-0.9045	-2.2883	2.4609	1.1589	-1.8687	-2.1272	-0.46921	1.576	0.62127	-0.46345	-3.6442	-0.93597	2.4265	0.39174	-1.041	-1.5809	0.20476	4.2009	0.86032	-1.594	3.4498	-3.8733	-0.15097	-0.88529	-0.95716	2.39	-0.80529	0.41038	-3.0834	2.7518	1.0334	2.1561	-2.6045	0.27156	-1.4243
-1.9297	-2.4564	-6.9188	-3.332	-1.4999	-4.425	-2.994	-3.3925	-1.8294	-3.6002	-6.0796	-1.054	-0.87838	-5.145	-4.2493	-5.0003	-5.42	-4.0841	-2.7189	-2.7844	-1.0491	-5.1679	-4.1781	-5.0726	-2.2787	-0.8662	-4.1489	-6.1909	-4.6587	-1.1019	-4.6541	-4.5402	-1.4234	-1.9946	-4.8148	-3.938	-6.0655	-2.4456	-5.5926	-4.1558	-6.0078	-7.8461	-4.9975	-3.1561	-4.547	-4.3208	-4.9076	-2.9515	-4.4183	-6.5536
-11.971	-11.571	-8.7814	-7.3136	-9.7018	-8.9417	-9.9185	-11.377	-11.234	-11.203	-10.617	-13.148	-11.056	-11.677	-7.7473	-9.0226	-7.5234	-12.615	-10.732	-10.055	-8.9068	-8.5413	-11.213	-12.082	-10.221	-10.186	-11.602	-10.828	-13.742	-12.791	-9.817	-8.1773	-6.5089	-11.949	-12.956	-11.638	-9.0032	-9.7426	-10.548	-10.349	-8.8963	-8.0037	-10.209	-9.3451	-10.973	-7.6597	-5.8693	-9.9842	-10.988	-8.5245
1.0017	1.5925	0.6794	5.7578	1.5578	-0.87784	1.3464	1.2292	-1.3923	6.0166	1.2945	4.7698	-2.5093	3.4607	-1.8664	3.978	2.769	0.63554	3.3675	1.6186	2.7886	0.64579	0.38814	0.21781	1.2591	-0.41117	2.5007	-0.64449	-0.088933	2.2449	1.3895	3.3666	-1.9264	2.7527	2.8734	-1.5418	3.1385	5.9017	3.0039	1.0338	1.8966	0.91227	5.3012	6.5091	-1.7412	4.9749	4.9896	2.4254	1.042	0.63318
-10.57	-16.181	-12.933	-12.725	-11.519	-12.176	-13.714	-14.355	-11.302	-13.574	-14.607	-12.819	-13.199	-13.694	-12.051	-16.475	-13.321	-14.858	-13.081	-15.254	-11.912	-12.137	-12.913	-10.941	-11.727	-12.354	-14.535	-12.785	-12.504	-14.101	-12.583	-15.553	-14.703	-12.373	-12.92	-14.098	-13.799	-12.064	-8.7543	-12.945	-14.001	-13.68	-14.073	-12.354	-15.756	-16.108	-13.816	-17.045	-10.913	-12.911
-5.2265	-4.7855	-5.4476	-2.3689	-4.1096	-2.8551	1.7112	-2.9047	-2.8399	-2.4058	-2.9413	-4.719	-4.1915	-3.9399	-4.2507	-1.7364	-2.8778	-2.0648	-3.0656	-6.5176	-2.5186	-8.7148	-0.5828	-0.47504	-4.2362	-3.4365	-6.2709	-0.038647	-0.41533	-2.6037	-4.3295	-2.423	-5.5314	-3.5529	-1.4273	-2.8908	-6.0866	-6.4814	-3.2224	-4.7394	-2.6506	-6.7396	-5.1247	-4.4095	-3.0368	-2.8922	-3.6276	-0.19403	-3.9687	-2.6545
-2.5963	-1.373	-0.32059	0.44125	-2.6492	-1.3057	-0.83647	-3.047	-1.1997	-2.3697	0.064596	-0.071044	-2.14	-0.44189	-0.97521	0.59831	-1.7612	0.12506	-2.7623	-0.69782	-0.53185	0.34946	-0.69652	-1.8917	-1.3838	0.61029	-1.3593	-0.2412	-4.8804	-3.9756	0.4468	-1.4781	-0.9256	-3.3087	-3.3621	-1.2716	-1.076	-3.3517	-4.3779	0.0084006	1.8171	1.6392	1.1077	-3.2867	-3.2552	-2.5538	-3.02	-1.7262	-1.9486	-0.29815
7.6257	5.5503	3.5008	5.4955	4.2185	6.3048	6.5908	5.0637	3.4195	3.8082	9.1916	5.4911	7.0665	4.2924	7.0394	6.4092	5.4122	3.7143	7.9516	5.6102	2.4992	5.0426	5.0895	6.1224	3.5987	3.5566	4.4687	2.0973	4.0341	1.9863	5.8418	3.7554	4.4825	3.5169	5.2279	2.9354	6.7662	6.6395	7.5602	5.4917	5.0861	1.9102	7.6628	3.9694	6.1354	6.6977	6.7793	5.7679	4.4865	4.6528
1.3366	2.8021	-0.79019	-1.1368	-2.7282	0.82717	-0.42754	-0.84147	-3.5238	-2.238	-2.125	-0.75729	-2.7346	-2.5679	-1.8709	1.3612	-2.314	-4.6723	-3.6903	-3.0272	-1.6553	-0.040866	0.46849	-1.7181	-0.32682	-2.9769	-1.1712	-1.0162	-1.1324	-2.0136	2.8452	-3.9497	-1.0962	0.66436	-1.4553	-3.5683	-3.5112	-1.37	3.5168	-1.9515	-0.24557	0.81998	0.089233	-2.2859	-1.6044	-2.6658	-4.1806	-1.652	-1.8266	0.5701
8.9781	6.4622	8.3892	10.127	9.5395	11.559	5.0229	8.3711	8.3751	8.4905	7.8361	5.9725	6.385	6.174	7.5572	11.648	7.6155	8.8655	10.132	11.728	8.7279	12.013	8.9053	11.724	8.2623	15.317	10.328	10.731	6.4151	11.271	8.7938	8.1259	12.414	7.1581	12.296	7.2337	6.6439	12.373	9.2537	6.4965	12.249	9.5985	7.478	6.8857	10.426	7.015	10.023	10.678	9.4084	8.1423
2.0467	2.7124	3.9246	1.387	4.1943	2.921	1.6549	2.7473	3.52	4.7285	0.96483	1.5082	5.793	2.025	4.8863	1.8585	-0.2666	0.81272	2.8501	1.0333	5.2174	3.3813	3.7282	3.5702	4.9977	0.45411	5.3479	3.7442	3.5871	0.35183	2.1285	-0.63315	3.7977	3.5163	4.9883	3.3341	5.0167	0.44507	2.9155	1.8797	1.948	3.7442	2.647	1.9951	3.7827	-0.30049	3.976	2.1194	2.9616	0.65411
-12.272	-11.814	-12.83	-12.995	-12.074	-11.942	-9.2695	-12.018	-13.468	-13.467	-10.94	-11.786	-11.783	-9.909	-13.262	-9.866	-11.917	-12.001	-10.832	-9.8022	-11.343	-13.866	-13.296	-11.22	-14.484	-11.093	-12.719	-13.83	-14.538	-15.535	-15.585	-14.012	-13.184	-9.8634	-11.859	-16.03	-13.414	-9.8004	-14.092	-12.772	-13.294	-14.178	-8.3516	-12.275	-10.17	-12.928	-12.385	-11.914	-12.039	-9.4852
-3.4195	-3.1757	-5.9715	-3.5969	-4.3911	-2.4144	-5.3631	-3.0958	-4.0252	-3.3076	-2.0496	-3.921	-4.8136	-5.2643	-2.6041	-5.506	-1.9135	-4.3816	-3.5266	-2.1145	-6.3456	-2.9944	-2.9821	-1.7124	-3.3147	-2.0306	-5.9174	-6.3645	-5.472	-3.8217	-3.1044	-7.2521	-4.8885	-3.2122	-3.7748	-6.5473	-3.3813	-4.9993	-1.8916	-6.1234	-2.2451	-2.6672	-4.0663	-3.7356	-5.0162	-3.8475	-5.178	-0.16826	-3.432	-2.4894
-6.3948	-6.9309	-6.3563	-5.0524	-1.0074	-5.8527	-1.1857	-4.0145	-5.2758	-6.9083	-5.3705	-7.7104	-6.6979	-4.079	-4.3648	-4.3696	-6.0543	-1.8744	-6.5696	-5.957	-6.1223	-8.3866	-5.8409	-5.7904	-3.1066	-7.0052	-6.0395	-6.3305	-4.0674	-5.4244	-4.2422	-4.5721	-4.8261	-4.4551	-2.8126	-8.4884	-4.4804	-3.4381	-9.8289	-4.7425	-4.0563	-4.7718	-5.823	-2.9354	-9.9192	-3.9796	-1.3331	-4.6142	-6.2583	-7.7982
0.22713	-0.16817	0.33736	0.79508	-1.2309	0.77938	0.57313	1.4173	-0.16504	-0.45308	0.18305	-1.4574	-0.15763	-1.7832	0.1891	1.3109	-2.0227	-0.85149	-0.062007	-1.0187	1.2852	-1.295	-2.2582	-3.1955	1.1349	1.6235	4.2942	-4.1153	2.0361	-0.97514	-3.0454	0.021201	1.5267	0.63795	0.81643	-2.8423	0.9318	-1.0194	-0.14613	-2.6362	1.1945	1.231	0.61161	-1.4991	0.6029	1.8039	1.932	0.79078	-0.65943	-2.9808
-4.5283	-3.104	-5.22	-3.659	-3.7605	-2.5426	-3.3814	-2.474	-4.0432	-6.224	-1.1298	-4.0503	-3.5779	-3.4422	-3.6065	0.4219	-3.8342	-4.3975	-5.7476	-3.7035	-1.2746	-3.1599	-0.16813	-4.5201	-5.9742	-2.1706	-0.36535	-4.117	-2.367	-2.4725	-1.9149	-3.9324	-6.0437	-2.6857	-1.7622	-4.0059	-2.6284	-3.8495	-1.9212	-3.7471	-3.1874	-4.6985	-1.7108	-1.6676	-2.637	-5.0662	-3.1654	-3.1435	-3.9538	-1.7536
0.082963	-0.99012	-2.7037	-0.22002	-1.6859	-3.9902	-1.1635	-2.1125	-3.026	-3.1204	-0.080709	0.57201	-1.0736	0.53894	-4.0102	-3.5543	-0.46522	-2.8481	-0.91163	-3.2201	-1.9276	-1.0541	-1.0857	-2.0863	0.79106	0.27032	-1.689	-0.69748	-0.82176	-3.761	-0.91105	-1.1	-0.74969	-1.441	-3.9937	-0.91181	-1.1206	-4.1649	-5.2997	-2.5071	-3.6937	-1.569	-1.5699	-2.7494	-5.0597	-1.878	-4.8123	-1.0122	-7.494	-3.6023
-0.82204	1.0235	-4.5791	-1.9558	0.20117	-6.8951	-0.86876	-2.2682	-3.3867	-4.2059	-3.0798	-0.77717	-2.5606	-4.3135	-0.23337	-2.1066	-4.0773	-3.6771	-0.78052	-3.0557	-2.8868	-3.9491	-3.4261	-2.876	-6.2995	-3.2383	-4.5811	-2.1995	-1.3134	-2.1057	-5.4678	2.661	-0.24386	-1.9643	-1.7424	-2.7236	-5.4606	-0.77497	-5.4238	0.17782	-1.3281	-2.9846	-0.76706	-3.3157	-1.3691	-2.3335	-2.6434	-4.2759	-1.5988	-4.618
-5.9084	-12.996	-5.8168	-12.643	-8.7383	-11.854	-6.2381	-11.127	-10.428	-7.8247	-10.094	-6.9181	-10.323	-9.3998	-9.0949	-7.9885	-9.8214	-7.7364	-9.9333	-10.591	-13.037	-7.8196	-9.4287	-7.9489	-11.993	-6.6867	-11.555	-7.3379	-11.664	-9.5548	-8.2781	-11.369	-9.0422	-10.824	-9.915	-8.8929	-13.621	-6.4713	-9.47	-10.483	-8.8091	-9.1564	-6.9747	-9.4036	-7.1781	-10.962	-9.571	-10.054	-13.044	-8.4853
3.6835	6.5572	3.0387	3.6958	5.305	4.2045	6.6581	3.5865	3.2667	1.7078	6.1123	6.4383	3.9001	4.3291	4.7633	6.555	2.2973	4.6284	7.6042	6.2265	5.7344	4.1351	6.1551	0.93604	1.5592	4.7885	9.9952	6.5873	5.2957	7.2766	4.0523	7.4009	5.8577	6.2644	5.8188	7.5389	4.0769	7.2798	4.6563	3.8307	4.7258	3.2885	3.7356	4.0493	6.9497	2.7808	5.4399	5.719	2.298	7.9189
3.3707	0.52583	3.8453	4.117	3.4158	-0.75144	0.99936	0.45814	3.3184	2.6886	1.9341	-1.7861	0.53569	0.68772	5.0388	2.7623	1.3065	0.27468	2.3432	0.30107	0.41664	1.3165	-1.26	1.9543	2.5391	5.4855	4.439	7.406	1.0926	0.51842	2.3029	3.2417	-1.5801	1.1377	1.5519	1.5797	2.3184	3.681	0.38252	2.0698	2.9639	-0.34648	2.4616	-2.3037	3.3672	-1.0183	0.80686	1.1147	2.3843	0.29018
-4.2608	-4.022	-5.448	-3.6723	-2.761	-1.8304	-5.3293	-4.1368	-5.7232	-3.2491	-1.936	-4.0796	-3.0544	-3.3	-3.9076	-3.5855	-4.7197	-5.3622	-4.0546	-4.435	-6.0004	-3.8586	-5.2814	-3.9938	-4.6854	-3.7318	-5.086	-1.4487	-5.7088	-1.2782	-4.0676	-1.5247	-4.2913	-3.279	-3.3317	-7.5686	-4.0377	-6.2898	-4.6844	-2.5239	-3.7453	-7.6229	-0.80678	-4.9217	-5.4294	-1.5373	-5.8616	-3.486	-2.8233	-2.5055
-9.4966	-7.8674	-10.156	-10.604	-8.5662	-12.324	-11.647	-9.488	-7.5373	-9.0099	-9.9217	-9.5826	-10.736	-7.7053	-7.677	-9.9908	-7.2512	-10.943	-4.7473	-8.7789	-10.497	-10.441	-11.161	-9.0516	-6.6098	-10.731	-9.7198	-8.8621	-8.834	-7.7441	-12.699	-10.133	-8.9716	-8.9872	-6.778	-11.505	-11.281	-7.24	-9.2456	-10.391	-10.106	-7.1034	-9.3592	-8.986	-6.0505	-7.6559	-10.317	-9.9105	-11.935	-9.7475
-5.4415	-2.551	-2.3449	-3.8905	-4.0876	-1.4721	-5.6203	-4.3191	-3.5716	-6.1503	-1.1572	-2.5929	-2.0161	-4.0239	-2.378	-5.0434	-4.6747	-3.808	-1.4979	-6.8085	-1.0727	0.17349	-4.4836	-4.2858	-6.128	-2.4647	-5.0115	-3.5276	-7.7521	-5.2647	-4.5214	-5.1331	-3.6214	-6.1601	-5.4426	-2.2769	-5.6786	-5.0972	-1.6938	-2.4072	-5.018	-5.18	-3.4407	-3.4236	-5.6961	-3.1934	-2.099	-6.5311	-5.7167	-5.695
-11.007	-12.539	-12.838	-10.124	-15.098	-10.673	-11.907	-12.132	-13.08	-12.594	-12.007	-10.252	-12.834	-13.167	-14.854	-12.606	-12.98	-11.158	-13.151	-12.377	-10.949	-13.43	-12.228	-10.981	-13.159	-11.736	-14.417	-12.744	-14.753	-13.05	-12.779	-15.72	-10.96	-12.57	-10.721	-10.126	-12.239	-9.8458	-13.859	-15.254	-12.536	-9.7904	-13.009	-15.645	-10.555	-11.934	-12.332	-13.717	-12.438	-12.659
-19.171	-20.427	-20.735	-21.548	-22.3	-22.68	-22.855	-22.708	-22.437	-22.717	-23.407	-20.557	-23.012	-23.113	-23.038	-21.523	-21.014	-22.015	-20.327	-22.209	-22.489	-25.07	-22.778	-23.378	-19.506	-20.058	-21.393	-22.526	-22.41	-23.746	-22.801	-18.039	-21.39	-23.101	-26.501	-25.212	-24.166	-19.086	-20.813	-22.81	-18.112	-24.44	-19.113	-23.118	-21.434	-19.069	-22.782	-21.188	-19.967	-19.314
-8.7823	-8.7527	-10.116	-11.333	-8.8069	-6.7339	-9.8562	-9.1376	-11.043	-9.1783	-9.6962	-9.8073	-7.4941	-10.052	-10.117	-9.2076	-10.44	-9.023	-10.327	-5.9149	-8.9865	-8.5461	-9.6155	-8.4959	-7.7832	-9.6883	-10.252	-8.9279	-8.6645	-9.6098	-9.9652	-8.2413	-8.0635	-10.736	-8.1839	-9.2851	-10.432	-8.9902	-9.4365	-9.3514	-11.251	-9.6679	-8.0083	-11.129	-6.8215	-9.6103	-4.9522	-11.946	-8.9687	-14.803
-3.8297	-10.033	-5.117	-9.5844	-6.1856	-5.7664	-4.7255	-5.738	-4.8119	-7.9015	-7.4093	-2.956	-5.0146	-3.5473	-5.0798	-6.445	-8.628	-7.3451	-7.9873	-6.8802	-3.0192	-3.8805	-6.1873	-4.9394	-6.2153	-5.9218	-7.1508	-4.7838	-8.9833	-6.0207	-6.0104	-2.6734	-6.1958	-6.5012	-5.9318	-8.0687	-7.6753	-7.0747	-6.1133	-5.8007	-5.2823	-5.7897	-5.8719	-4.4163	-6.5465	-5.2184	-5.4671	-6.3629	-5.4631	-8.578
10.365	10.642	9.0456	10.027	6.0273	9.3985	9.7529	12.174	9.4912	7.4419	8.5766	9.95	9.1219	7.8781	6.9164	12.479	8.0934	10.317	7.6995	8.8116	12.561	6.0083	7.9715	9.1159	6.9765	10.672	10.771	9.4107	9.0909	12.073	10.665	10.38	7.8932	11.681	8.7171	9.3161	10.307	8.3868	12.136	11.821	14.831	11.015	11.862	7.3424	12.124	8.1356	11.215	10.382	9.6412	8.1978
-11.734	-10.103	-10.659	-13.65	-10.782	-12.824	-11.152	-11.99	-12.788	-12.339	-10.212	-9.9722	-10.61	-9.6663	-13.889	-12.906	-10.531	-14.21	-11.383	-10.884	-9.1283	-11.515	-12.178	-9.0704	-8.9216	-9.2138	-8.4198	-11.75	-12.55	-12.383	-11.596	-9.2867	-11.799	-13.074	-14.27	-11.954	-10.581	-9.7548	-11.287	-12.316	-9.3964	-8.4992	-14.395	-9.8984	-11.486	-11.47	-9.8863	-12.55	-13.261	-10.798
-1.3535	-3.7069	-7.1048	-1.2235	-2.9033	-4.9147	-0.87886	-3.7252	-3.3726	-2.6463	-2.7128	-1.6077	-5.3363	-2.1629	-2.8341	-1.373	-2.1147	-3.8438	-5.2153	-1.7977	-4.5896	-4.5509	-5.3769	-4.5972	-7.0755	-2.2203	-4.4449	-3.4387	-3.2599	-2.6813	0.77408	-3.9622	-2.8063	-4.1439	-1.7701	-6.2825	-5.4199	-2.3214	-1.4344	-3.3022	-3.7035	-4.3782	-5.5355	-0.45912	-4.0104	-6.4875	-0.7755	-5.1419	-3.7927	-1.74
-8.7917	-8.0161	-11.556	-8.8345	-9.5405	-6.3866	-12.309	-8.9939	-9.7442	-7.4591	-7.0964	-7.8167	-7.6265	-7.6696	-8.7638	-11.045	-7.584	-5.2903	-5.241	-10.718	-11.962	-8.0328	-7.446	-8.5399	-8.076	-7.7795	-8.6398	-12.011	-5.7819	-9.4716	-9.6996	-10.94	-10.1	-9.2008	-6.5012	-8.4872	-7.3679	-8.8004	-2.6321	-6.6701	-8.2501	-7.6343	-8.3935	-12.434	-6.1613	-6.9568	-10.729	-10.437	-6.3602	-7.1759
-2.5592	-3.6265	-1.678	-2.7523	-3.6688	-1.8757	-4.8515	-0.83584	-0.97673	-5.5108	-1.1455	-2.9072	-2.3502	0.62435	0.19151	-2.9162	-2.9965	-4.5005	-2.5031	-2.9149	-2.8563	-0.16302	0.25189	-1.4793	-2.8342	-2.9778	-3.7922	-1.6501	-2.6204	-2.7546	-0.74354	-3.8539	-2.4567	-0.84844	-0.5764	-4.278	-1.4185	1.668	-1.8296	-2.8602	-1.4083	-2.1278	-3.5999	-4.6675	-4.8017	-5.1685	-2.053	0.00607	-3.0712	-0.5828
-0.61246	1.624	0.99324	0.3032	1.6876	-1.7543	-0.40317	2.3285	-0.2471	0.32113	4.1026	0.91376	0.64323	-0.65526	2.0865	-1.5746	1.279	-0.95343	-0.08805	-0.43251	1.972	-0.41205	1.6242	1.654	-0.63811	0.75407	1.0697	-0.95952	0.32528	-0.92862	1.8524	4.0125	4.0485	-1.5373	-1.7421	-1.9401	-2.4907	0.40193	-0.42944	0.2308	0.042439	1.4735	-0.30179	3.6867	-3.1039	1.7692	-1.1657	-1.5587	1.6154	0.21118
-13.783	-12.814	-15.309	-14.264	-15.617	-12.981	-14.742	-15.159	-13.199	-11.299	-12.743	-12.449	-17.023	-9.3279	-13.22	-15.102	-14.328	-16.785	-13.785	-14.637	-14.036	-13.727	-17.222	-13.794	-9.2399	-13.369	-12.457	-12.155	-15.224	-12.624	-14.957	-15.707	-12.902	-14.889	-14.624	-13.986	-13.337	-9.4325	-15.933	-14.686	-12.465	-14.621	-11.495	-13.879	-14.209	-12.574	-12.581	-10.027	-13.567	-12.792
-14.399	-12.71	-10.625	-15.281	-12.445	-12.724	-14.13	-15.099	-11.684	-16.512	-13.264	-13.641	-13.931	-10.746	-14.634	-17.575	-12.191	-12.461	-12.782	-14.204	-15.965	-13.488	-12.053	-11.397	-13.776	-15.784	-16.133	-12.369	-13.748	-14.778	-11.882	-15.111	-15.416	-15.505	-15.049	-14.792	-15.131	-15.087	-13.134	-13.483	-15.494	-16.053	-12.96	-15.117	-11.686	-11.667	-13.355	-15.446	-15.818	-14.833
-2.6911	-3.4425	-1.0038	-2.7863	-1.6423	-2.9554	-3.9993	-3.4686	-1.3905	-1.8962	0.41692	-3.4276	0.099303	-5.1945	-5.8693	-2.7821	-2.2347	-2.9424	-3.6664	-2.0315	-2.3774	-3.4594	-4.824	0.025145	-2.7239	-1.7083	-0.57863	-1.5583	0.79598	-3.7954	-5.7144	-0.70832	-3.6321	-7.1761	1.3908	-2.2115	-2.8376	-5.4508	-0.37996	-3.2279	-1.6712	-0.32839	-5.0708	-2.8512	-3.2868	-1.9475	-1.5916	-2.4155	-3.0931	-0.43119
-2.3261	-6.0305	-2.2729	-5.5166	0.26514	-0.94002	-3.5482	-3.0648	-4.8461	0.69352	-2.4212	-1.8083	-5.6346	0.55954	-1.5373	-1.9468	-4.834	-1.818	-6.8183	-4.6079	-2.0889	-3.559	-0.60277	1.13	-6.0376	-7.1374	-2.0004	-0.53802	-4.7825	-5.359	-2.0514	-4.4474	-3.0263	-0.9647	-4.8503	-3.9194	-4.6086	-4.5516	-4.5161	-4.084	-1.8751	-2.3985	-7.2639	-5.4159	-2.8799	-2.5594	-5.0936	-6.0584	-2.9548	-4.0925
-14.071	-13.124	-11.309	-11.942	-11.807	-13.057	-11.154	-11.52	-9.6306	-10.955	-13.159	-13.45	-12.607	-13.405	-12.684	-10.099	-14.489	-9.7516	-12.197	-10.836	-16.094	-12.435	-11.79	-18.073	-14.817	-13.883	-11.519	-11.826	-12.07	-14.534	-12.377	-12.015	-13.07	-13.652	-12.285	-11.607	-16.269	-14.24	-13.09	-13.782	-13.671	-13.624	-10.008	-13.347	-13.307	-14.411	-15.994	-13.063	-12.559	-9.386
-2.838	-0.064149	-4.3556	-4.8574	-2.1625	-5.0524	-1.8794	-6.368	-4.1292	-5.249	-2.2189	-3.8842	-5.955	-2.1008	-3.2476	-2.2921	-5.7923	-3.8474	-5.1098	-2.2775	-2.9954	-1.8608	-3.9775	-1.6793	-2.2274	-5.0481	-3.501	-3.2611	-3.7889	-1.9967	-3.124	-1.9662	-4.6236	-4.5385	-5.912	-1.9129	-0.39478	-6.1149	-5.0763	-2.8337	-4.3865	-3.1067	-4.8819	-4.243	-3.7142	-2.4214	0.35291	-2.3303	-2.954	-1.9611
8.3082	3.8522	5.0045	3.617	6.8267	6.2944	9.6713	5.68	3.6717	3.7517	5.9041	6.1017	3.0034	5.7057	4.5589	3.7912	3.5083	4.673	5.8181	6.2844	5.6117	5.828	5.5097	2.1957	3.6355	4.492	7.0621	2.4478	4.4761	6.3766	5.9307	2.936	5.4119	6.9298	3.5342	3.361	4.8864	6.7224	3.9192	5.5273	5.4978	4.282	6.4143	6.1422	5.8111	4.9163	5.7786	6.8612	6.5465	4.0407
3.282	-1.1306	-0.017091	1.3525	-0.019546	-0.28383	0.3525	0.77207	-0.86712	-1.2502	-1.1119	-1.1381	-0.90602	2.0975	-2.9047	-1.5793	-0.70403	-1.4462	0.41108	-0.21493	-1.6486	-0.32097	1.3129	0.0091856	-1.1091	-1.3754	1.15	0.16482	-2.8726	1.1692	3.0853	-1.8697	-1.055	-5.0888	3.4788	-1.8239	4.1907	-0.1825	-1.5467	1.0849	-3.6519	-2.059	-0.28915	0.041694	0.16345	3.1154	1.6449	-1.519	1.1324	-2.9512
-3.4755	0.22028	-0.046729	0.48049	-1.5849	-1.1469	-2.764	-1.7062	-2.0234	-2.6943	-2.9789	-3.8039	-4.1136	-1.7828	1.5372	-0.94381	-4.2568	-1.7226	-1.6958	-1.517	-2.8978	-2.7662	-4.0884	-3.779	-4.4004	-2.8511	-3.1712	-0.58277	-1.3892	-2.5998	-0.2078	-1.8971	0.0074702	-0.67488	-2.9748	0.98565	-0.77689	-6.6316	-1.2394	-4.1568	-1.4451	-1.8771	-1.4203	-4.6385	-2.6483	-0.91182	-1.6068	-1.3701	-0.20821	-3.7796
5.4764	-0.28851	-0.30658	-0.78536	1.313	2.253	-0.23335	0.3629	1.552	1.4339	-1.0704	2.6	-0.94037	1.9959	0.43115	2.7119	1.1369	1.4056	3.5893	2.1244	-0.91778	1.7675	0.018563	-1.3338	-1.936	4.141	3.1069	-0.188	-1.4463	0.76199	0.55526	0.56471	1.6001	-0.83082	1.2635	3.0307	-1.3449	0.33775	-0.40324	0.61073	-0.88058	-0.53867	-1.1004	1.3284	3.9352	-1.1599	0.47473	-0.85468	-0.016137	0.86462
-10.912	-10.597	-13.075	-13.763	-12.117	-10.45	-14.649	-10.412	-11.721	-10.008	-11.921	-10.531	-11.354	-12.287	-11.254	-8.3462	-6.6124	-9.3848	-13.052	-10.655	-11.336	-12.793	-15.355	-10.374	-11.452	-9.2745	-11.965	-16.1	-12.73	-9.6121	-10.752	-12.367	-14.146	-12.585	-13.026	-9.592	-8.8347	-14.601	-11.261	-10.852	-12.3	-11.479	-12.469	-14.495	-13.142	-9.0219	-15.72	-9.1549	-11.218	-10.83
-18.853	-19.124	-27.362	-26.821	-20.663	-23.299	-22.893	-19.829	-23.874	-22.418	-23.453	-22.776	-23.692	-21.411	-20.603	-20.186	-23.002	-20.469	-20.864	-26.038	-21.136	-21.347	-22.387	-22.691	-20.862	-21.9	-23.681	-23.765	-25.498	-23.325	-21.009	-22.835	-22.661	-24.642	-23.915	-22.193	-22.583	-20.183	-21.3	-23.322	-21.818	-26.871	-21.339	-25.283	-23.653	-21.107	-20.938	-19.748	-19.421	-22.883
-12.004	-12.259	-13.926	-11.581	-12.885	-14.624	-13.754	-12.367	-11.872	-12.759	-14.88	-12.519	-11.167	-13.917	-14.697	-15.29	-11.153	-12.8	-12.417	-14.136	-8.0537	-12.247	-14.162	-11.447	-10.482	-11.544	-13.503	-14.75	-9.5927	-9.7722	-11.447	-10.401	-14.438	-15.331	-12.381	-11.856	-11.199	-16.906	-13.634	-9.767	-8.192	-11.413	-13.156	-13.064	-9.1509	-15.555	-17.27	-10.444	-14.928	-12.607
-14.249	-13.402	-16.412	-13.585	-12.344	-13.606	-13.719	-12.627	-12.191	-14.472	-15.75	-15.673	-14.297	-14.205	-14.892	-13.456	-15.864	-13.982	-13.393	-13.724	-16.314	-16.02	-14.814	-15.043	-11.254	-18.154	-15.904	-15.051	-13.239	-17.993	-16.267	-17.015	-16.388	-14.209	-17.272	-15.704	-14.072	-15.408	-17.645	-13.352	-15.53	-14.902	-13.036	-10.585	-16.427	-16.769	-13.678	-13.024	-14.493	-13.976
3.7259	5.4074	4.5072	7.7246	6.0613	1.9875	8.267	9.1326	3.7284	2.3053	3.2466	5.6201	6.9099	4.1564	7.3828	4.78	1.8531	6.5951	8.2981	3.7834	6.9377	4.2351	4.7088	3.0783	5.2426	5.3435	8.0628	4.4767	5.6248	5.7896	2.7651	4.3748	4.4421	9.2759	4.4332	4.2502	6.9089	3.8806	6.327	5.3372	6.5265	5.2054	8.4617	4.2062	3.6359	4.1783	5.1531	2.2951	7.192	6.76
7.5362	3.2279	4.7352	3.7962	1.7936	7.3468	6.6926	5.9816	5.4454	6.9124	6.0064	7.7541	8.1254	7.8999	5.9102	5.4514	7.2579	2.8226	6.8049	5.3236	6.3585	9.9089	5.1954	7.3583	7.2872	5.934	4.4197	3.7704	8.0489	4.2381	0.50793	6.9197	6.8937	8.7772	5.4027	5.7012	1.6519	6.6341	6.3253	6.7859	2.6202	5.2427	4.0621	4.5	0.64621	10.146	6.3456	3.5562	4.5076	5.9005
-1.8466	-1.9185	-2.0339	-0.88419	-2.1006	-1.9271	-1.4164	-1.2329	0.34694	-3.8117	0.79753	-3.1907	-1.8427	0.51276	-4.6626	-2.3549	2.5683	0.24505	-5.0235	-1.4213	2.079	-0.31051	-1.3003	-2.1665	0.86906	-1.0793	0.18749	2.271	-2.4721	-0.3307	-1.4386	-3.3506	0.016858	-3.723	-3.6493	-0.46222	-3.2094	-3.3209	-0.5993	0.38965	-1.0335	-1.9667	2.0274	-1.7484	-4.1125	0.53617	0.95176	-5.1289	1.8001	-2.3134
-11.905	-11.291	-18.583	-9.3132	-12.375	-12.173	-15.26	-14.981	-14.842	-14.911	-10.654	-12.588	-12.36	-13.84	-12.227	-13.503	-12.271	-12.241	-11.512	-11.503	-16.06	-12.746	-14.281	-13.95	-13.405	-13.837	-12.565	-9.9436	-12.917	-10.698	-15.593	-12.843	-14.118	-10.568	-11.891	-11.647	-13.016	-12.984	-8.6847	-10.208	-9.6346	-13.458	-14.105	-12.41	-14.889	-11.65	-15.026	-11.921	-13.582	-11.892
0.85823	-0.016121	0.41102	0.58365	-0.61603	0.78922	0.3308	-3.1025	1.4196	1.0436	0.21161	-1.1897	-1.0323	0.85229	3.6463	-0.289	3.9622	1.8043	-0.41287	2.0289	1.5409	0.61381	4.4848	0.82098	-1.3183	1.8302	-1.3228	-1.7587	2.7222	0.49241	-1.0554	2.8106	-2.4247	-0.11912	-0.36931	1.4305	1.8961	3.5725	-0.010853	-0.15259	3.1324	0.16122	-0.029534	3.0904	-1.574	0.96908	0.20267	1.3641	0.4013	-0.1902
2.0297	-0.14893	0.46347	2.0923	1.5065	-0.41797	2.0482	-0.38461	0.52447	-2.471	-1.7551	-0.20117	-0.83805	0.84966	3.3653	-2.2242	0.086379	-0.43356	1.1817	0.79281	-1.9841	1.032	-2.111	1.296	-2.9641	2.8913	-1.2493	1.8261	-0.82808	1.4591	-0.60527	-3.0747	0.13481	2.3286	2.2155	-2.3542	-3.2609	1.7578	-0.66608	-0.064438	-0.19885	-0.78244	-0.5916	-2.0561	1.0681	-1.1066	-2.8595	-0.22911	3.4505	0.35936
0.087077	1.2761	1.882	0.7302	-1.3572	2.7554	-0.8915	-0.05213	2.0981	1.7773	-0.46345	-0.092999	-2.5727	-2.0849	-1.4092	-2.6388	1.8911	1.1701	-1.9303	1.4351	2.7414	3.1531	-3.2874	0.10123	-0.71004	4.3908	-2.0104	-0.00401	-1.0466	1.4334	0.87179	0.85157	1.3701	-0.82081	-0.076731	0.55311	0.14591	0.48457	0.22557	0.049662	0.6595	-1.3338	0.56672	4.0486	1.8807	0.034176	2.1447	1.1191	0.4783	1.9969
9.2963	10.248	9.9114	6.9076	8.1489	6.5057	8.6537	11.003	8.898	6.9931	7.2076	8.7781	9.389	9.8612	8.083	9.6032	8.7877	9.8729	7.7556	8.8731	8.4684	7.708	8.7123	10.529	9.4583	11.717	4.7039	8.9585	7.1205	6.6939	8.41	9.3414	5.9214	8.7987	12.538	10.685	10.39	7.0538	10.432	10.318	7.6815	11.211	7.8121	11.908	6.29	8.7244	7.7679	9.9177	7.4703	6.7705
-2.477	-0.52827	-1.5281	-4.4583	-2.8047	-2.6694	0.16597	-3.3689	0.051606	-2.7339	-1.7088	-3.9533	0.47002	0.023535	-2.5308	-3.2405	-0.57514	-0.91404	-5.0434	-4.0036	0.6217	-5.5982	-2.5133	-3.2055	-2.9464	-0.99516	-1.4186	-3.6157	-0.77314	1.221	-4.0868	-2.0359	-3.8536	-4.1187	-1.2221	-1.4069	-1.7814	-2.7929	-1.6077	-3.4233	-4.485	-4.11	-3.8288	-1.5789	-3.5316	-2.8332	-5.5476	-3.2936	-1.6092	-0.24478
0.34865	1.2323	-0.21236	-1.3624	-0.022026	0.34314	0.96177	1.1686	2.3239	-0.88923	4.34	3.2375	6.6701	0.46084	-0.29202	2.0916	-0.79866	0.23	1.8478	1.4066	-0.33333	0.67637	-0.7611	1.2801	0.4997	0.82591	-2.1183	1.245	-1.2352	-0.048643	1.0007	0.26905	0.24892	-0.9039	-0.65739	1.3263	1.318	-1.5725	-3.7764	0.79922	-1.3205	0.041664	0.85695	-0.56948	-1.4382	1.0321	3.2618	1.7343	4.5365	-0.0067697
5.9718	8.3503	4.0952	4.8975	5.0252	4.041	8.0211	3.1271	4.3003	5.3005	4.5988	5.5608	4.5665	6.83	3.8261	2.1446	4.5047	7.0878	5.522	4.6421	4.8472	6.7799	5.909	2.9205	6.8766	6.4348	4.2423	7.7747	5.3652	2.515	5.3185	5.8447	6.4265	5.2357	3.5213	4.3927	5.9205	2.8169	1.4996	4.4394	3.4684	4.0146	5.2023	4.7836	3.6882	4.0522	3.7756	5.8214	7.4652	2.6956
5.0028	1.3775	2.7908	1.5447	5.174	3.1741	5.1346	3.6926	4.5601	4.5288	3.9669	4.6192	5.9183	6.0018	5.4398	1.0427	7.5867	6.9914	5.3155	2.0348	4.7832	2.6383	5.4248	2.9049	7.701	4.5733	2.4041	2.8834	3.1953	6.1954	6.9053	2.6535	3.6257	2.6117	4.3473	6.0751	6.1159	5.7432	5.8471	4.6134	5.5873	4.7312	7.905	2.972	4.7399	6.0763	5.5793	2.6354	3.0477	6.1836
-0.97762	-1.912	-4.4898	-3.2249	0.92197	-1.8052	-2.0159	-3.3549	-5.9279	-3.2747	0.20562	-3	-1.0965	-2.2053	-1.9985	-4.3207	-3.08	0.35968	-2.667	-7.2629	-2.2206	-5.54	-6.6929	-1.5344	-1.2036	-2.7747	-4.1624	0.67565	-4.5654	0.097201	-4.0619	0.33957	-1.6231	-0.65756	-5.2507	-0.43581	-3.8443	-3.6945	-3.4026	0.88046	-3.478	-0.06435	-2.0711	-1.5491	-2.5513	-3.0479	-1.0983	-2.0777	-4.9717	-2.1
-3.4289	-4.1473	-6.049	-6.8239	-5.3184	-5.9853	-8.7294	-3.6603	-2.4124	-7.6498	-9.1286	-6.8682	-3.1117	-5.1789	-4.7184	-2.5585	-6.8414	-4.2823	-6.2694	-6.5088	-4.346	-7.7395	-8.2787	-4.9964	-6.3828	-6.7503	-2.2094	-9.2766	-6.4386	-4.947	-6.9745	-6.498	-5.5981	-4.8786	-6.9773	-4.9631	-4.2273	-4.9589	-2.7902	-6.4337	-6.7941	-2.9768	-6.3349	-3.1021	-1.6957	-7.0745	-6.8879	-2.5485	-4.0433	-3.5636
4.0457	4.9665	4.763	4.6641	7.6368	3.6968	7.3011	4.0744	7.3005	4.7719	4.8686	8.9878	3.9797	6.4823	4.1204	6.2957	3.6519	4.4986	6.3045	6.934	6.4448	4.1339	2.9885	4.4295	3.8981	6.0326	4.278	3.9543	3.5275	7.8633	5.3225	4.2835	7.2103	6.949	5.1849	8.2395	3.5429	6.9299	6.9328	3.9329	3.8424	7.0891	6.9538	3.6098	5.5249	6.646	5.1145	3.2825	3.2726	5.9851
-5.2444	0.59013	-2.4474	-0.081993	-3.1454	-3.5883	2.7322	-2.7769	2.4875	-1.8267	-1.0893	-0.385	-2.2085	-0.9162	-1.1274	-5.209	-0.66166	1.2493	-1.763	2.5791	-5.1761	2.6216	1.8197	-1.5613	-0.20692	-1.1963	-2.6467	-5.1979	-0.44661	-1.5366	-2.2136	-0.93391	-1.3505	-0.75175	-1.8498	-1.6584	0.67565	-2.3324	-2.1629	-3.9595	-0.41645	-1.5128	-0.0503	0.40108	-3.6821	-1.8333	3.1482	-3.3827	-0.20873	-1.667
3.5659	5.1834	0.031298	4.4542	3.7072	1.7236	4.0984	0.22374	2.329	1.6422	1.2775	3.3341	1.7713	2.8301	0.60419	1.9465	3.5674	3.7019	3.1232	3.8891	-0.22433	1.5587	1.7218	2.9421	2.1008	3.4655	3.593	-0.51036	1.7496	2.4785	3.3687	0.67529	2.5165	0.98521	2.5855	0.15897	3.0542	3.2796	3.9373	0.53509	1.8911	3.9811	3.5362	2.1591	4.0267	4.1095	5.0102	0.89628	4.4533	1.2761
2.9764	1.5946	2.2451	1.8807	1.835	4.243	4.2263	3.075	3.8259	2.1228	1.3791	2.7727	0.76525	5.1251	6.0575	3.4887	3.8247	1.0954	4.1577	2.2621	4.5999	4.9266	2.1892	2.5585	3.1683	4.496	1.2812	4.4734	2.7868	2.3031	1.4117	2.2848	2.3826	2.4474	4.7639	4.8696	3.3118	3.7257	2.4512	3.6037	4.3235	1.2903	3.6702	3.186	4.6456	1.9777	0.053179	2.4127	-1.5329	4.0189
-3.4166	-5.6275	-3.0487	-6.5867	-1.7825	-6.5662	-0.52678	-1.1871	-4.7241	-6.3034	-3.3065	-8.1439	-3.4649	-3.795	-3.5192	-5.4389	-3.2245	-8.197	-6.147	-3.7013	-1.5548	-2.8971	-4.107	-1.8664	-1.5814	-0.5297	-3.8308	-4.5479	-3.7839	-3.4646	-7.1943	-2.279	-4.3112	-4.8608	-3.8256	-3.213	-2.6295	-5.0569	-5.0872	-2.3402	-4.3069	-1.0653	-6.1038	-6.1807	-1.81	-4.5954	-3.7591	-2.6468	-1.941	-5.5704
-0.49024	0.56266	3.4545	1.8428	2.6016	-2.1604	3.5477	0.81853	1.669	-1.9379	0.10424	2.2249	0.54368	-0.17177	-0.091638	0.65375	1.185	-1.3592	0.82284	1.6212	-0.94656	-0.31771	1.8672	0.026375	-0.25236	1.5952	3.0932	0.039643	0.29213	-0.96604	-0.16267	2.8493	0.0022793	-0.81309	2.3892	-1.2073	2.1183	5.564	-0.12721	3.7496	1.9934	-2.3527	0.78004	3.2094	2.2865	-1.8569	0.6442	0.78314	-0.73757	-0.40377
-0.6984	-1.1509	0.59237	-0.9082	-1.9635	-0.88223	-1.331	-2.106	-0.15879	-0.86749	-2.3481	-0.79493	-1.5241	-0.94741	-2.5105	-2.0845	-1.7831	-4.5009	0.2561	1.7491	-3.1091	-1.0854	-2.2279	-1.8104	-2.6736	-3.7916	-2.3476	1.3364	-2.6959	-5.0717	-1.6474	4.7284	-2.857	0.12234	-4.4338	-1.0721	-2.579	-2.5299	-1.6167	-2.0003	-0.20663	-2.1929	-3.5471	-2.8926	-2.0233	-4.1237	-4.149	-0.06826	-2.34	0.087965
-1.7048	3.6944	-0.056253	1.7359	-0.93523	-0.75749	-3.2202	3.2968	-3.0098	-1.7832	-1.4544	1.2915	-2.9253	-2.6287	-2.471	-1.074	-1.0252	-3.5168	-4.4087	-0.11919	-1.9988	-0.34678	1.0904	0.49543	-3.4769	-4.4056	-0.63395	-0.97923	-0.89897	1.6225	-2.7187	0.10824	-1.2227	-4.4674	-1.5202	0.24851	-2.6669	-2.9944	-1.1262	0.17161	-3.8101	-1.4016	1.914	-0.077424	-0.97979	0.47179	-0.81405	-1.7334	-0.8935	-2.2106
0.75303	1.7119	-0.44499	0.75356	2.1097	0.13706	2.7242	-0.063524	2.0497	1.7553	-1.3498	-1.5186	-0.088677	-1.2492	2.0741	-0.092661	0.32672	-0.72739	2.2839	0.38642	-2.5761	2.5689	-0.26858	-2.3667	-3.4418	0.5551	-2.7557	2.727	-4.8101	-3.2123	-2.1993	0.66542	2.5737	-0.14775	-1.8399	3.706	1.2942	0.70939	1.0382	-2.4971	1.0291	0.21957	-0.39392	-1.002	0.82604	-4.0727	-1.239	-1.9252	0.86572	-0.88009
-3.6295	-3.6609	-3.9031	-3.8212	-6.5662	-9.7971	-8.9307	-8.7084	-8.4135	-6.9681	-5.4199	-10.172	-2.8849	-6.4481	-5.2389	-5.2853	-3.3941	-0.89289	-7.7168	-6.2089	-11.847	-3.3636	-5.959	-7.7886	-5.3808	-4.0167	-6.2393	-2.9978	-5.3755	-7.5747	-5.7379	-9.1214	-7.1426	-5.8052	-7.2621	-9.4803	-4.4863	-7.5226	-9.0388	-4.7561	-6.5312	-9.03	-7.1538	-7.0266	-6.4009	-1.4474	-6.5619	-5.7916	-6.296	-4.976
-0.6263	-1.6212	-0.78248	-1.1822	-1.3282	-1.5892	-2.497	2.8017	-2.4887	-3.2214	-2.1268	-2.3639	0.254	-1.4121	-3.6465	-2.909	-2.993	-0.073451	1.7558	1.1432	-2.4815	-3.8607	-3.7846	-0.056376	-0.35931	-0.67441	-2.677	-1.3356	-6.009	-3.609	-1.6469	-4.2872	-1.6766	2.1693	0.26005	0.39578	-0.41922	-2.1485	-0.36477	-3.9583	-1.7954	-2.0552	-2.2744	-2.3242	-1.2293	-1.9484	-0.55029	-1.2641	-3.1502	-1.9895
-22.648	-19.58	-23.065	-22.797	-21.748	-19.47	-22.656	-21.08	-23.428	-20.845	-24	-21.462	-21.909	-21.793	-22.563	-20.639	-26.232	-22.546	-22.033	-25.821	-21.656	-20.819	-24.418	-19.004	-22.153	-25.621	-23.387	-22.706	-23.192	-21.828	-21.183	-20.397	-23.809	-21.032	-21.285	-20.47	-20.77	-19.878	-21.693	-19.526	-22.454	-19.657	-22.929	-24.437	-23.066	-21.43	-22.996	-25.869	-22.254	-22.914
-4.6067	-3.6085	-6.9609	-6.1564	-5.8699	-7.851	-4.9983	-7.565	-4.6673	-2.3038	-6.1771	-4.6642	-6.2406	-2.5257	-7.1024	-5.6923	-0.49673	-7.1173	-1.7562	-4.9129	-5.0657	-4.8187	-4.833	-4.4215	-6.2583	-8.1269	-4.7505	-3.0904	-5.8168	-4.9717	-5.7484	-8.887	-1.3265	-4.4867	-2.3864	-6.1984	-4.8063	-5.5325	-5.0861	-3.0869	-3.8663	-6.6105	-6.1382	-5.6243	-4.5589	-7.4944	-8.4831	-4.802	-5.0608	-5.4428
-10.943	-13.468	-11.364	-12.091	-13.973	-14.377	-15.781	-13.106	-15.196	-12.381	-13.397	-10.417	-12.779	-11.034	-12.68	-12.434	-16.077	-15.37	-12.884	-10.656	-14.788	-14.018	-12.885	-9.9013	-14.834	-14.026	-12.824	-17.852	-14.392	-13.193	-14.305	-9.4045	-12.823	-12.871	-13.409	-14.09	-14.385	-10.673	-13.559	-17.139	-13.837	-13.383	-11.138	-9.843	-13.253	-10.477	-14.071	-10.769	-11.094	-12.085
-0.98446	-2.2779	0.94109	-0.45272	-1.0105	-2.0753	-1.1704	0.43863	-0.38493	-2.1223	0.64603	-1.8465	-1.2265	-0.42216	-1.2047	2.7446	-2.4102	1.5044	1.0466	0.0046686	-1.3622	1.0538	0.51391	0.62618	0.36637	-2.9596	-2.163	1.3284	-1.9095	2.392	-1.0489	0.77602	-2.5676	2.1207	2.4993	2.2366	2.9048	-2.7401	0.24738	-1.7081	-1.037	1.1017	-0.81201	-2.1283	-0.74827	-0.84565	-3.0592	-1.556	-0.86451	0.1012
-1.9257	0.19695	1.3526	2.4752	5.3204	-1.4754	-2.3008	-2.2065	1.0873	-1.2556	0.337	-0.8197	-0.62069	-1.2134	0.77298	-1.264	0.36414	-1.0843	1.2086	-1.5708	-0.72566	2.3551	-4.461	-1.6089	4.3159	0.33283	-1.5361	-2.1626	-0.20098	-1.2783	2.9894	1.6839	-3.1793	-1.9678	3.0916	1.0314	1.1397	0.90762	-0.67084	4.38	1.4871	-0.01853	-2.214	-0.72547	0.70067	3.9922	1.478	-1.1908	0.091222	-2.0448
-6.0838	-3.7448	-2.2329	-0.54561	-4.05	-0.43628	-1.6409	-4.2951	-3.3115	-2.2937	-6.3964	-1.2361	-4.1152	-2.2669	-4.509	-4.2289	-0.43514	-1.7762	-0.97527	-0.75233	-2.6257	-5.007	-4.8607	-2.2742	-5.2026	-4.9034	-1.2723	-3.5095	-3.2271	-2.4919	-3.1968	-6.5868	-1.778	-3.5852	-4.1768	-2.8874	-6.1268	-4.0929	-3.8241	-2.7782	-2.3877	-4.0605	-5.3234	-3.5926	-7.3032	-3.2649	-3.6139	-1.9906	-2.4238	-1.239
-13.738	-13.195	-15.016	-9.185	-11.868	-17.987	-13.036	-14.596	-14.503	-15.611	-14.608	-13.423	-13.382	-14.892	-12.907	-12.661	-12.477	-14.261	-12.586	-13	-9.4408	-12.886	-11.344	-13.991	-13.134	-15.376	-11.655	-14.288	-15.569	-17.033	-12.874	-13.096	-12.589	-15.547	-16.611	-14.409	-14.797	-13.767	-13.571	-12.656	-13.548	-12.073	-11.968	-15.89	-15.289	-13.998	-16.721	-12.996	-13.333	-13.824
-4.694	-6.7036	-4.6177	-3.8358	-5.1528	-5.7653	-2.9849	-6.3752	-6.6608	-3.0592	-7.612	-4.6206	-6.7516	-4.3164	-6.9464	-3.2704	-5.5573	-6.0024	-1.1891	-4.0451	-7.3297	-4.1307	-8.3897	-6.8615	-4.5782	-8.108	-4.8542	-2.249	-4.7473	-7.8028	-6.2241	-4.0529	-5.5931	-7.1891	-2.0331	-7.479	-8.5057	-6.0895	-6.1217	-6.2333	-5.3536	-7.6249	-6.2309	-1.7463	-3.1324	-5.0543	-3.5474	-6.7599	-4.9291	-5.7183
-8.7548	-9.4132	-10.135	-8.9801	-9.3588	-7.936	-8.6554	-9.3576	-9.1721	-9.5041	-8.2315	-10.952	-8.1621	-11.185	-9.8967	-12.839	-7.69	-10.027	-11.227	-10.281	-6.73	-10.522	-10.149	-9.3117	-8.4211	-9.3365	-9.6579	-9.2649	-9.7315	-9.9661	-7.3667	-8.928	-10.851	-9.5113	-8.2629	-11.117	-9.3626	-11.209	-11.154	-8.2675	-7.8384	-14.032	-5.6958	-13.115	-6.183	-9.1945	-10.338	-9.4444	-10.819	-10.595
-22.763	-21.196	-22.636	-23.495	-19.318	-19.866	-23.848	-21.302	-22.34	-22.378	-21.659	-25.295	-22.404	-25.344	-21.18	-23.185	-20.852	-23.773	-23.483	-22.088	-23.741	-22.223	-24.386	-23.039	-21.801	-25.155	-22.648	-20.44	-21.972	-21.917	-19.585	-25.816	-21.983	-24.658	-25.204	-23.388	-23.638	-20.394	-23.36	-19.681	-21.972	-20.888	-21.953	-19.931	-22.947	-25.425	-25.702	-23.089	-20.436	-22.344
-4.5111	-3.3474	-3.7665	-2.3733	-4.4538	-2.8701	-2.4122	-5.1938	-4.7155	-4.501	-2.5454	0.73589	-3.5265	-4.4621	-3.0415	-3.3039	-3.7945	-3.3433	-2.6072	-2.5102	-0.70462	-2.7423	-2.6428	-5.0344	-1.3374	-2.8286	-1.7347	-2.8202	-4.2401	0.56989	-1.3728	-6.5958	-5.3252	-4.7808	-4.121	-1.5634	-3.8606	-1.8451	-2.0637	-4.9309	-1.9447	-2.7244	-3.579	-4.1787	-1.7928	-4.3223	-3.8885	-4.6397	-3.1245	-6.6311
-23.764	-22.963	-22.92	-21.728	-22.874	-20.284	-20.98	-26.871	-22.478	-20.324	-24.006	-21.235	-23.072	-23.706	-22.376	-21.331	-22.438	-21.09	-24.588	-20.15	-22.052	-23.164	-23.766	-23.348	-23.166	-24.31	-24.192	-20.999	-20.45	-20.377	-24.056	-20.817	-22.7	-25.48	-21.693	-22.012	-22.843	-20.45	-22.554	-22.342	-22.54	-16.964	-21.943	-21.655	-20.294	-22.646	-23.138	-23.535	-22.259	-23.525
-11.749	-7.7864	-10.512	-11.15	-10.873	-9.4535	-9.9265	-6.0355	-8.4688	-7.2553	-8.9837	-8.1887	-6.2581	-10.629	-6.2319	-7.0094	-8.9358	-7.2396	-9.6936	-8.3194	-7.1665	-9.8207	-5.9049	-10.376	-11.232	-4.3859	-11.457	-7.1655	-9.5749	-9.2953	-10.23	-8.9572	-10.673	-8.2	-8.4525	-8.6879	-11.587	-9.5945	-5.9688	-9.198	-7.7926	-8.573	-6.1998	-10.537	-8.4824	-7.4627	-8.2432	-5.8359	-7.292	-8.5407
-8.9591	-5.5266	-8.8127	-8.2412	-7.4958	-4.6368	-6.9261	-7.2031	-4.263	-4.0951	-8.5532	-4.4036	-6.3195	-7.3971	-6.662	-7.322	-5.3547	-6.7975	-6.2192	-7.4132	-4.1856	-8.4788	-4.3478	-4.1564	-6.1998	-4.9722	-5.5984	-6.0139	-4.309	-3.7878	-8.1619	-10.385	-7.1769	-6.0615	-4.9595	-5.7261	-7.4409	-6.8328	-9.4808	-6.5904	-5.7623	-7.8173	-10.786	-8.4692	-9.7889	-8.6519	-5.9773	-4.7013	-2.6943	-4.7577
-4.6898	-6.209	-5.6096	-5.4431	-7.1981	-2.7779	-7.9449	-5.3603	-10.187	-5.4441	-5.9044	-4.9251	-3.5395	-6.7675	-1.5164	-7.3806	-8.5833	-8.8875	-8.6871	-6.4163	-7.1239	-2.6123	-6.9393	-6.0473	-6.9832	-4.3415	-6.2894	-8.446	-5.6887	-10.658	-6.2805	-6.7424	-7.9855	-4.5776	-6.9612	-5.1648	-7.0816	-7.6134	-7.5007	-5.8015	-6.2585	-5.7964	-9.0675	-6.6838	-8.2235	-11.371	-6.0353	-6.6545	-7.029	-4.5692
0.61284	-0.2887	0.23416	0.51394	1.962	2.5064	0.38096	0.89345	-0.56822	-1.2794	0.86075	0.86262	1.5076	-1.8332	-1.0203	1.9641	0.2405	3.6875	-0.32417	0.30198	0.79138	0.18653	-2.5079	-0.4727	0.28916	-0.61094	-1.8284	-1.7607	-0.086944	-0.45123	-0.75949	0.18749	-1.8956	-1.0484	-0.12472	2.2695	0.10495	1.707	1.181	0.6378	-2.2671	0.53903	1.7201	-1.0956	-0.1199	1.8539	0.18971	-0.58821	-3.1952	-1.4634
-0.98167	-3.0504	-3.6456	-4.5278	0.40221	-4.8158	-1.5248	-4.3414	-3.163	-4.2426	-6.545	-1.0405	-2.6141	-1.2285	-4.6489	-5.2363	-2.3642	-0.01458	-2.888	-5.2174	-4.2017	-7.3667	-3.1525	-0.6606	-5.0358	-8.1164	-2.8363	-2.1813	-1.2354	-2.0711	-2.028	-3.5341	-3.984	-7.8221	-2.5242	-3.2322	-2.1675	-2.755	-4.7589	-2.3865	-3.2475	-1.7613	-2.7089	-1.3654	-4.2878	-3.4965	-1.3199	-5.1737	-4.0964	-2.6564
-3.7132	-1.1133	-4.9243	-4.8204	0.43578	-2.0759	-1.1089	-3.4149	-1.1928	-2.7725	-1.4257	2.6802	-3.3458	-3.6054	-1.4549	-1.2453	-3.8198	-5.6844	-3.7768	-6.0844	-2.3257	0.4216	-2.3453	-3.1117	-3.0639	-3.3611	-2.3279	-5.1911	-5.722	-1.6982	-1.6909	-2.9216	-6.8283	-2.682	-3.369	-2.8808	0.12549	0.03359	-1.3195	-3.2863	-2.7323	-4.0292	-3.5013	-2.563	-2.5072	-3.819	-4.9389	0.69448	-1.7685	-2.7248
-3.8243	-0.95077	-4.3224	-4.1708	0.61072	-4.4682	-0.2548	-5.05	-3.0236	-5.3625	0.34565	1.3905	-3.6866	-2.9248	-3.7042	-1.9262	-3.4953	-2.1249	-1.4732	-4.4697	-3.9762	1.2406	-0.57776	-5.3566	-1.3758	-3.4796	-3.4445	-0.80602	-6.8584	-1.6757	-2.515	-1.5396	-0.66506	-2.9693	-2.35	-0.95364	-7.4871	-3.2932	-2.1551	0.49996	-0.14311	-4.896	-1.084	-2.8664	-1.6336	-3.6271	-1.5968	-0.23822	-3.4684	-2.1064
-10.62	-10.694	-13.018	-14.757	-12.752	-15.143	-10.814	-11.182	-16.157	-14.872	-15.641	-13.123	-11.613	-12.902	-14.039	-13.778	-10.728	-13.46	-15.321	-14.663	-17.541	-10.452	-11.785	-14.213	-10.93	-12.05	-14.899	-15.028	-17.755	-14.021	-13.632	-13.02	-12.475	-12.771	-9.7473	-14.474	-12.194	-16.01	-11.08	-14.175	-13.536	-14.079	-14.012	-10.458	-14.353	-13.762	-13.375	-11.672	-13.177	-14.86
-14.984	-12.257	-14.648	-15.167	-16.162	-16.83	-16.262	-14.931	-9.2422	-13.675	-15.006	-17.509	-13.706	-14.498	-15.285	-16.301	-16.526	-12.536	-12.234	-16.832	-15.421	-14.672	-14.06	-13.711	-13.353	-15.623	-11.496	-15.074	-17.284	-13.461	-14.326	-13.651	-16.861	-13.315	-14.789	-14.916	-14.909	-12.678	-13.094	-15.954	-16.218	-13.967	-14.812	-16.056	-14.403	-15.194	-16.422	-17.219	-13.962	-13.486
0.53292	-2.589	-2.0284	-0.76959	-2.9067	-0.34794	0.4361	-1.883	0.34206	-1.3002	-2.8827	-4.0032	-2.2963	-2.9768	3.3194	2.1452	0.83878	-2.8187	-2.9243	-1.1907	-1.3126	-4.7409	-0.16112	-0.034259	-0.36859	-1.8699	-2.7121	0.76153	-0.98191	1.0989	-3.4566	-3.5214	0.30056	1.4422	-0.43342	1.3485	0.23532	-2.2485	-3.3948	-3.1423	-0.55281	-2.7683	-1.8125	-2.3016	-3.9603	-6.7018	-2.3904	-6.2425	-0.97419	-2.4297
-7.1906	-4.3364	-4.4441	-5.6091	-4.4729	-7.0095	-6.0386	-8.3652	-2.3739	-5.2073	-5.8727	-5.3357	-5.4945	-6.2172	-2.9259	-6.4296	-8.4944	-5.9422	-5.4414	-6.4172	-5.2433	-6.9848	-2.244	-8.2416	-5.9967	-7.9316	-6.397	-6.8298	-6.961	-3.1934	-6.4836	-7.0724	-4.7465	-2.557	-4.7194	-3.786	-7.0467	-6.1554	-5.9583	-7.6977	-5.8376	-2.8437	-6.5573	-4.1294	-4.874	-4.3954	-7.7148	-5.4063	-4.9145	-4.6753
1.3706	-2.5974	-6.2034	-1.8276	-3.0154	-4.2287	-0.88751	-5.3626	-4.1112	-1.419	-3.8225	-3.9128	-3.1251	-0.46042	-1.0945	-3.006	-2.7225	-6.7	-1.4565	-4.0435	-1.4591	-3.6239	-2.8712	-6.2188	-2.3903	-3.4682	-5.3981	-3.4032	-1.5628	-4.0592	-5.7769	-0.54776	-1.569	0.011236	-3.4212	-4.1699	-4.106	-2.9294	-3.7268	-2.4713	-2.1955	-4.2581	-3.1104	-3.8877	-1.1553	-2.4112	-4.1496	-3.675	-0.11028	-3.8574
-2.3615	-2.0681	-3.0288	-3.6028	-1.758	-0.70324	0.29739	-1.3584	-5.1238	-1.2063	-3.346	-1.9012	-1.8201	-5.0853	-6.4093	-3.0618	-3.0669	-2.1448	-4.9201	-2.9234	-0.84285	-3.2156	-5.9734	-4.0666	-5.6568	-3.9923	-4.079	-4.6604	-3.4688	-2.5926	-0.30529	-5.8343	-0.37435	-3.9288	-3.7544	-0.76993	-0.94997	-3.8731	-0.50801	-4.6121	-4.0274	-2.0762	0.92589	-1.5814	-2.396	-3.4475	-4.2626	-4.1446	2.1466	-3.6372
-12.96	-12.839	-12.113	-10.647	-16.111	-13.988	-12.138	-11.9	-12.07	-12.063	-13.905	-12.73	-11.836	-14.101	-13.31	-13.871	-14.105	-12.352	-11.798	-14.655	-13.617	-13.589	-14.209	-13.108	-12.972	-13.846	-13.349	-10.736	-15.529	-12.441	-12.515	-16.55	-11.573	-8.6963	-12.98	-9.2621	-15.021	-13.783	-16.089	-11.713	-13.497	-10.913	-15.098	-13.12	-17.02	-12.696	-11.007	-10.87	-13.341	-13.624
-4.248	-7.2287	-3.6276	-8.4095	-3.1432	-6.1981	-3.2726	-4.6088	-3.9293	-1.7497	-7.1016	-3.7545	-3.6225	-7.8958	-6.2407	-6.5633	-4.9205	-2.686	-4.4426	-5.8386	-6.7988	-6.7085	-5.6228	-9.1601	-9.3706	-6.1562	-4.6517	-2.9098	-3.696	-4.5646	-6.5918	-7.1505	-5.3499	-2.5399	-9.1272	-4.1812	-3.123	-5.6887	-3.2064	-4.1804	-8.1736	-5.1885	-1.3749	-7.3329	-8.2556	-5.6561	-4.6293	-5.8266	-7.2772	-5.4026
6.7175	5.8277	6.3341	11.503	9.2792	6.9546	5.656	8.4033	7.1947	9.4418	8.3142	11.033	8.6399	8.833	7.9095	10.796	7.7812	7.1283	8.8877	9.5002	10.256	7.8724	10.447	7.2347	11.899	4.0297	9.1542	9.1662	6.9844	5.3928	6.0277	9.7462	5.923	8.5091	6.5919	9.368	6.1776	5.116	5.9222	3.1045	8.6663	7.4175	5.7124	7.4893	8.7415	6.6342	6.456	11.228	8.6285	8.7229
-10.805	-10.889	-12.71	-9.7191	-12.225	-10.032	-10.787	-11.233	-8.6358	-11.524	-9.2718	-8.0764	-11.273	-6.8895	-10.639	-12.916	-12.77	-11.21	-10.88	-11.576	-12.553	-11.345	-10.509	-11.631	-9.5787	-10.479	-13.796	-8.129	-11.008	-10.88	-9.7856	-11.897	-8.65	-13.447	-12.393	-9.236	-13.554	-9.6351	-12.005	-9.36	-9.175	-11.628	-12.047	-11.747	-8.0673	-9.9221	-11.052	-9.1256	-10.122	-11.989
2.8683	-0.034945	-0.84059	2.9601	2.9162	2.1918	0.57038	2.857	0.41264	0.62177	2.4688	1.1402	0.41971	3.6879	2.8598	2.5266	3.0557	0.54481	0.13786	6.2058	2.9638	2.9956	4.8981	5.2632	3.1685	-0.68354	1.0069	2.9412	3.2012	5.6576	-0.020679	0.74251	3.4845	-0.62147	1.0454	-0.58799	2.3238	-0.29958	0.32069	1.1261	0.74125	4.5937	0.18413	4.8813	1.0354	-0.94015	3.4883	2.3509	0.29524	1.6613
-20.93	-20.963	-21.438	-25.177	-21.951	-23.141	-21.713	-22.358	-22.67	-22.922	-21.649	-22.797	-22.266	-20.818	-22.529	-22.483	-21.777	-20.281	-23.367	-20.091	-22.545	-22.801	-18.987	-22.255	-22.213	-21.112	-22.867	-21.212	-21.612	-22.3	-20.609	-20.067	-24.576	-19.713	-23.349	-21.963	-23.864	-21.966	-22.215	-20.636	-21.448	-20.836	-21.895	-20.62	-24.411	-22.499	-21.385	-22.089	-19.89	-21.729
-7.051	-11.738	-9.5921	-12.605	-9.2284	-10.124	-9.2077	-6.4158	-9.6009	-10.473	-7.7514	-11.946	-8.0992	-11.639	-10.486	-6.9063	-11.357	-9.307	-9.8193	-6.6043	-6.8052	-9.3723	-8.6791	-9.2025	-8.4503	-11.802	-8.9576	-9.1081	-6.2254	-10.093	-11.126	-10.403	-10.455	-9.2946	-5.0511	-9.7893	-11.4	-8.6304	-11.249	-7.1029	-12.013	-8.8633	-11.235	-9.4894	-9.2011	-9.6301	-5.3339	-9.2287	-9.6499	-9.1094
-5.9558	-7.8609	-9.6163	-10.443	-12.13	-12.579	-7.5388	-7.5606	-11.327	-10.993	-10.671	-9.5453	-8.9727	-8.4098	-8.4772	-11.508	-9.7002	-9.6077	-8.7923	-9.4597	-10.697	-8.7591	-10.823	-10.746	-9.1356	-7.3862	-10.817	-12.219	-10.789	-11.653	-10.661	-9.1668	-11.983	-9.065	-6.3946	-10.362	-10.643	-9.7361	-10.795	-12.364	-11.939	-11.581	-10.103	-11.912	-10.294	-12.547	-12.686	-9.3259	-9.878	-10.559
-15.079	-14.617	-16.293	-11.785	-11.599	-16.827	-12.017	-13.893	-15.166	-13.965	-13.96	-11.677	-11.84	-10.358	-15.122	-15.972	-14.734	-13.69	-13.575	-10.179	-14.518	-14.323	-13.424	-11.548	-14.569	-16.121	-10.332	-12.381	-14.66	-14.809	-9.3448	-13.442	-13.638	-15.78	-14.115	-11.829	-16.163	-13.136	-15.546	-14.666	-13.2	-13.999	-16.224	-12.808	-12.766	-12.493	-11.75	-13.093	-13.414	-12.712
2.8714	2.5396	0.91807	3.0479	2.7963	-0.77686	-2.0259	2.6965	2.1981	3.5671	2.8688	0.33145	3.4202	1.5508	2.662	0.12219	3.6371	4.5206	4.2411	3.7188	-2.0128	2.6544	2.1826	1.2748	2.9876	3.0197	-1.1964	1.0047	2.4338	0.5728	0.57243	2.7026	1.3656	3.4531	0.95834	-3	-1.0926	0.78609	1.5315	1.6773	3.47	1.8253	2.2533	1.6671	1.0014	1.324	2.0294	2.8406	4.083	3.8765
-2.6052	-2.8766	-2.4519	0.9124	-1.3901	-1.0959	0.54024	-0.24969	-2.3075	-1.091	-0.76763	0.173	-0.12152	-2.3584	-0.33253	-2.114	-3.6759	-0.37381	0.34916	-1.293	-1.981	-0.52075	-1.313	0.33563	1.053	-2.2457	-4.8729	-3.4665	-0.044935	-0.48761	-0.014133	-2.1238	1.827	-5.7297	-3.3048	0.014398	-0.54291	-2.736	3.5051	-0.94481	-0.0038387	-2.5747	-3.3659	-1.2546	-3.3551	-4.3288	-0.28805	-0.43455	-0.48954	-1.9112
1.5881	0.51795	3.5556	0.8604	0.32743	1.9391	1.8462	1.3784	2.816	1.2433	0.64711	1.302	0.82611	0.22654	2.7261	-2.1296	1.4822	2.9104	7.6725	1.6986	0.60366	3.9833	4.8882	1.8326	0.37418	-0.84453	1.2905	0.71797	0.99947	0.63973	2.8097	2.4666	2.4059	-0.57272	-0.37611	0.8682	1.6157	2.4004	3.9104	1.8862	0.16857	3.853	1.6981	-0.18242	-0.47063	1.73	-0.26221	1.3486	1.4594	-1.166
-2.1179	-0.73305	-2.8068	0.55904	-1.624	-2.474	-4.1737	-3.6034	-0.56199	1.1498	0.6599	-2.9207	-1.4738	-4.0159	-2.2114	-1.1751	-1.2465	-2.0837	-4.9433	-4.8103	-4.3792	1.4191	-5.0315	-0.55159	-4.0426	-2.8095	-6.7554	-2.9587	-0.23479	-1.7895	-1.2738	-1.0054	0.31917	-0.060627	-2.3694	-0.56299	-3.2953	0.49775	-2.7742	-0.23172	-1.7308	-5.7253	-2.3599	-4.8896	-1.4723	-1.7576	-2.713	-2.7787	-2.8396	-1.8021
-14.416	-13.757	-13.984	-13.295	-14.511	-14.696	-14.521	-12.172	-14.024	-13.935	-10.729	-12.879	-12.831	-14.202	-14.931	-12.373	-13.809	-12.451	-13.305	-13.727	-10.012	-15.074	-12.242	-10.924	-13.539	-12.721	-12.746	-12.797	-12.622	-12.937	-10.508	-16.177	-11.963	-15.129	-8.7334	-13.077	-14.095	-14.488	-10.723	-14.02	-11.868	-14.479	-12.174	-14.193	-12.867	-10.893	-14.719	-16.603	-13.799	-12.696
-12.559	-11.693	-13.794	-14.817	-10.572	-10.431	-14.729	-11.842	-11.263	-12.915	-12.88	-16.128	-13.378	-12.591	-10.588	-15.813	-16.396	-14.727	-12.231	-13.008	-15.065	-12.788	-15.276	-12.991	-14.042	-16.005	-15.849	-15.27	-12.258	-10.611	-12.08	-14.73	-11.351	-16.845	-9.5444	-15.101	-12.628	-14.166	-16.778	-11.963	-16.425	-11.996	-17.119	-12.403	-12.817	-16.171	-11.854	-8.993	-13.291	-15.809
9.0093	4.4285	8.0785	6.9423	6.1459	5.0378	5.5568	5.2736	6.114	5.3037	7.1627	6.255	9.5438	6.1283	10.661	8.1726	3.3663	2.8709	4.501	7.5149	9.2815	7.0326	6.8818	6.506	6.016	2.3811	4.3076	6.5454	9.6293	7.3403	4.9248	8.2351	8.8526	6.0369	9.9337	8.9592	5.501	6.1136	6.1555	6.1161	8.6188	6.8231	4.0462	4.6848	6.0414	9.8546	6.0898	10.279	3.1043	5.6418
-2.314	0.40488	2.4223	-2.7535	-0.010515	-0.45028	-4.1303	-5.8364	-3.1902	-1.2038	-2.4292	-4.3817	-5.9889	-3.8678	-2.1753	-3.3214	3.1498	-4.2067	-1.3032	-3.3595	-1.5463	-0.52137	-3.4358	-4.7941	-2.2773	-0.35332	-3.6188	-7.275	-4.6262	-6.5791	-0.73673	-3.4405	-3.3166	-2.7354	-3.4863	-5.9242	2.3104	-2.4621	-4.1004	-1.2549	-1.674	-4.4751	-4.1133	-2.0351	-3.7128	0.48357	-3.435	-3.5058	-1.3639	-2.4354
-11.852	-13.581	-14.732	-14.386	-14.039	-14.793	-13.384	-9.2232	-10.73	-12.641	-12.386	-17.79	-12.935	-18.016	-14.451	-10.985	-15.728	-16.6	-11.458	-12.293	-13.893	-11.14	-15.503	-18.645	-12.134	-13.75	-14.175	-12.552	-14.347	-11.352	-12.931	-12.936	-13.553	-10.823	-15.851	-13.506	-13.754	-13.79	-17.059	-12.835	-12.323	-11.893	-11.136	-12.331	-9.6537	-10.2	-17.007	-16.142	-14.797	-16.187
-4.7912	1.5611	0.14962	0.10568	2.0069	-0.20576	-0.72936	-1.8917	2.3952	3.4098	-1.7588	-4.0232	-2.1933	1.3736	1.1202	1.827	-2.9588	2.2455	1.9417	-0.31901	-4.1399	1.4304	-1.6847	0.39494	-1.3157	-1.9613	2.6771	-1.2804	0.69826	0.23533	-0.39604	-0.059805	-1.5106	-3.295	0.23863	1.4214	0.48165	2.6316	-1.8494	0.7887	1.8012	1.3575	0.95474	0.52801	-2.8796	-0.52805	3.4934	-0.88966	2.5321	-0.17625
-4.7079	-4.6197	-2.4269	-3.262	-0.96355	-4.7435	-1.4888	-4.5739	-1.186	-1.6684	-2.7456	-2.6374	-1.8283	-1.3169	-5.0634	-2.505	-2.5075	-2.9512	-1.207	-4.3093	-2.6599	-2.374	-5.1193	-3.8591	-1.502	-3.3375	-4.6328	0.72784	-2.4131	-5.6259	-2.3267	-0.42272	-4.2411	-3.0604	-1.591	-1.7776	-1.6578	-4.7993	-3.574	-0.70659	-3.485	1.5511	-4.3896	-2.2781	-2.6033	-1.8584	-2.8531	-0.30095	-2.0922	-0.27618
5.8312	4.2181	4.5144	4.4013	3.3179	4.7786	8.1777	5.6123	6.2781	3.2802	4.2577	6.0274	3.3204	5.7751	4.9464	2.9696	3.7045	4.9116	3.1394	3.6626	5.2352	3.7003	4.4219	4.3424	2.432	5.1091	3.3167	7.455	4.2798	6.2274	4.9559	9.6545	5.2743	4.3483	6.9472	5.7393	3.4112	4.9558	5.2461	4.4287	5.1603	6.1351	4.4365	4.7686	3.9555	7.3257	1.8535	4.8301	5.2609	3.6731
6.8335	6.6421	3.8626	2.9746	7.8515	5.7854	2.8642	3.2826	4.6127	6.839	5.5322	6.3138	6.9307	5.7865	2.4975	3.6872	4.7162	6.9038	5.4225	5.903	1.6327	7.9383	4.3403	6.5519	5.7292	3.914	7.3337	3.9815	3.4228	5.7354	8.1851	5.5672	7.4561	6.3858	6.0887	4.6427	7.0943	9.6907	5.6518	3.1701	4.0796	1.5183	3.0773	4.0601	6.5231	6.2564	6.1849	3.8401	3.437	6.446
0.86248	-0.54564	2.541	1.9514	4.4434	1.6828	2.2956	2.6368	0.16028	2.897	4.3264	2.2456	0.56395	3.128	0.37282	3.5691	3.4291	5.8082	1.3822	3.7314	3.4116	0.13726	4.5873	0.65207	2.2153	1.5286	-2.6053	1.3222	-1.2094	2.6898	0.49384	0.20675	3.7998	1.7821	-0.7322	4.8292	-0.89601	-0.26528	-0.019992	2.5891	2.9478	-0.10596	2.8625	3.092	1.9858	2.8122	2.3794	2.5928	1.1069	3.7875
0.4579	-0.054497	-1.6741	-2.9312	-3.1136	1.0762	-1.332	-1.3873	-2.2383	-3.9182	-1.7252	-4.7238	-3.2125	-3.2181	-0.9505	-3.2591	-0.72839	-1.6274	-3.9193	-3.6201	-2.2958	-1.9345	-2.0504	-2.5797	1.7138	-4.2137	-1.8565	-2.149	-1.6609	-2.7733	-0.6926	-2.836	0.66964	-2.2175	-3.3505	-3.2092	-4.0515	-1.5917	0.87023	-4.0591	-0.65565	-3.7708	-0.90352	-1.0592	-1.4026	-3.6186	-3.461	0.029992	4.9039	-3.7667
-2.1265	-4.8325	-6.3627	-5.9688	-5.3321	-6.7083	-3.9202	-5.037	-6.418	-4.7095	-4.3701	-8.9949	-6.4116	-4.7637	-4.73	-6.6301	-6.7781	-6.165	-5.0286	-6.8168	-5.8652	-7.4696	-6.5483	-5.4404	-7.5257	-3.1645	-4.7599	-5.3451	-4.4958	-8.2901	-3.9543	-6.6989	-7.1218	-5.8555	-3.8391	-2.7902	-5.0333	-8.0982	-3.6623	-8.367	-3.8329	-7.061	-6.0012	-7.0619	-3.3785	-6.2436	-5.653	-6.5268	-7.8045	-3.6873
-13.034	-13.219	-16.518	-17.244	-14.382	-15.713	-13.037	-16.469	-12.205	-12.8	-11.068	-12.387	-13.867	-13.415	-15.888	-13.653	-13.949	-14.901	-14.206	-15.522	-17.069	-15.988	-14.594	-10.617	-13.564	-15.996	-13.989	-13.927	-14.798	-13.715	-15.302	-14.741	-13.25	-13.803	-13.775	-13.557	-14.985	-12.954	-12.403	-12.735	-15.952	-14.58	-14.564	-11.901	-12.117	-12.915	-13.345	-11.118	-15.547	-16.428
2.4188	-2.8184	0.8627	3.562	1.499	1.1664	-1.0006	1.4309	1.0139	-3.8676	1.6089	1.0714	0.42995	-1.27	0.77146	-1.3336	3.2219	0.36488	-0.98961	0.60368	-0.5413	2.008	0.32917	-0.48853	-0.041597	2.4343	-0.17339	0.36309	-3.2778	-0.23242	2.4003	-0.4966	-0.98282	0.14623	-1.7868	-0.66384	1.257	0.88085	-2.0981	2.5339	-0.76931	3.2116	0.69692	1.462	-2.2536	2.3727	0.8345	-1.8978	0.11979	2.871
-7.426	-1.3953	-5.1319	-5.1489	-5.3233	-6.8019	-5.2481	-5.0774	-6.7381	-7.9173	-6.6434	-4.13	-9.7408	-6.9999	-3.9783	-3.0195	-3.8345	-6.6706	-5.4474	-3.0893	-4.9667	-4.7643	-7.3148	-8.6887	-7.4765	-6.5626	-5.1969	-5.87	-5.8678	-5.6122	-3.1545	-8.1714	-3.9542	-7.4768	-4.8702	-7.2881	-1.844	-5.4453	-4.3577	-6.3189	-2.9025	-6.3387	-8.5046	-4.7395	-7.2292	-10.011	-6.7146	-3.0286	-5.3767	-5.9337
1.0828	3.9327	-0.98437	5.5319	0.80137	2.0566	2.2987	-0.12113	1.3002	0.49594	-0.13165	-1.672	3.9044	3.4403	4.4478	2.2337	3.5987	4.5929	1.2208	3.3404	-2.2674	5.7469	2.5256	0.58791	0.19054	0.5272	1.4599	0.56269	1.1756	3.8294	1.9763	3.4226	4.0919	2.4283	2.5053	3.8861	-3.4678	2.9246	2.0094	4.1359	-1.8473	-0.2441	0.9322	3.6916	1.5183	2.2808	2.0742	1.3407	2.8119	1.5255
-8.4541	-11.815	-11.35	-11.847	-7.9917	-10.987	-10.366	-9.5892	-10.83	-12.705	-13.491	-10.566	-13.135	-11.479	-12.378	-11.057	-9.9893	-10.472	-9.8293	-12.628	-12.317	-6.1862	-15.085	-10.185	-9.6859	-11.114	-10.312	-10.847	-10.015	-10.054	-10.844	-9.5862	-10.419	-8.7918	-8.7915	-11.751	-10.432	-11.388	-11.679	-11.491	-10.852	-8.3783	-11.037	-11.131	-11.06	-11.897	-11.783	-11.354	-11.843	-11.958
-6.1588	-3.6073	0.084292	-1.9304	-6.0615	0.33766	-2.8856	-4.2265	-1.9136	-2.7979	-0.82826	-1.3205	-1.6012	-0.14364	-3.7715	-1.6753	-4.7686	-2.5172	1.7297	-1.3732	-1.8173	-2.664	-3.7016	-0.9255	-3.1711	0.55636	-2.7233	-1.2967	-2.7474	-2.8615	0.5685	-5.7406	-0.65526	-2.5808	-4.2616	-7.4423	-2.4247	-1.1635	1.8985	-5.0318	-3.0444	-2.8214	-2.8896	-2.9618	-4.6993	-2.1711	-4.2958	-1.5599	-1.6257	-1.0672
3.6033	6.9066	6.1944	3.2207	5.7978	4.4732	4.323	6.6696	5.2699	6.3147	4.7363	3.5692	6.8391	6.6642	4.8199	9.9652	0.45801	5.1182	5.7229	4.1906	4.2238	7.3673	6.86	5.5497	8.001	5.9437	4.4455	6.45	9.5622	2.9565	8.2299	7.3996	6.9121	5.8113	4.2786	3.9986	6.9105	4.8019	5.3031	3.4846	5.105	3.4866	6.8002	8.7026	5.7243	4.1698	6.014	3.8206	4.9217	3.3543
-13.654	-10.848	-12.691	-11.015	-11.327	-12.775	-8.9997	-14.35	-10.266	-13.026	-12.285	-12.084	-8.0105	-12.908	-12.638	-6.8258	-10.403	-12.649	-12.698	-11.822	-9.2029	-11.709	-14.138	-9.1041	-11.95	-9.6746	-11.737	-12.564	-11.962	-13.951	-11.329	-14.244	-11.966	-12.793	-10.55	-10.836	-10.09	-15.518	-16.068	-13.321	-14.194	-11.767	-12.656	-11.562	-12.204	-11.265	-13.528	-13.705	-13.531	-9.669
-1.23	-0.55141	-1.7639	0.29347	2.9642	-1.2953	-4.1798	-0.41171	-4.2432	-3.2879	0.43563	1.1373	5.0386	-0.79786	1.0597	1.1987	-6.1872	0.011154	0.71344	-1.5782	1.225	-0.8089	-3.2736	-0.42216	0.57823	2.697	1.0995	0.55033	0.90747	1.377	-1.9128	0.9281	0.95678	1.0385	-1.2381	1.8244	1.4181	4.2498	0.29848	-2.1469	-2.1868	1.4359	-0.14049	-1.9511	0.7908	-1.7959	-0.2344	1.0002	-1.4996	-2.74
-3.7962	-4.6763	-5.2519	-1.9748	-7.0558	-0.14588	-3.8111	-5.2444	-3.6192	-1.2701	-3.2624	-2.1	-3.2986	-2.9848	-3.3378	-2.234	-2.5747	-2.6238	-2.8338	-4.1618	-6.5373	-3.5743	-5.6813	-3.6972	-1.4304	4.4782	-5.784	-4.0376	-2.3074	-1.7834	-0.76219	-4.3292	-4.7343	-2.2366	-3.4506	-4.0258	-3.1029	-2.6338	-3.8883	-1.611	-1.369	-4.2654	-2.908	-1.645	-0.79471	-6.5356	-3.6876	-5.7154	-2.7518	-5.0364
-9.5126	-11.739	-5.3404	-9.5269	-10.443	-8.4449	-7.677	-6.4735	-10.494	-10.035	-7.3297	-4.8648	-9.1543	-12.338	-10.807	-7.4247	-11.236	-9.2154	-7.6285	-9.383	-12.77	-9.1074	-12.153	-11.415	-11.988	-8.0757	-6.6974	-9.7273	-9.8143	-11.799	-9.7286	-11.364	-10.228	-8.3645	-10.518	-9.1393	-7.5446	-7.7751	-10.287	-6.2912	-7.847	-7.3099	-8.4502	-9.2036	-9.3662	-11.848	-8.8646	-6.9802	-10.469	-9.2918
3.8896	3.2646	3.1616	2.8842	2.0641	5.2463	1.9037	3.8208	2.229	2.2665	3.0118	4.1849	3.1604	2.5389	0.54289	4.0349	2.9415	2.0872	1.7166	0.80704	0.63945	0.95071	4.4261	5.5676	5.0351	4.7572	4.0763	0.19901	4.7825	2.5039	0.8323	7.2215	6.4002	4.0701	2.9218	2.8362	4.6637	1.3301	2.0542	0.96524	1.8127	0.0060912	1.886	2.9848	2.7488	6.7457	0.70848	3.9248	6.8717	0.86998
-2.6535	2.147	-2.9706	-0.076584	-3.7549	-4.0745	-2.5589	-4.4032	-3.2031	-0.51917	-3.5163	-0.45102	-2.8772	-5.5323	-0.31966	-3.8775	-5.3319	-4.2426	-2.9928	1.2152	-4.2178	-4.0876	-1.305	-2.4626	-1.6427	-0.84463	-2.8534	-4.0472	-6.6025	-0.2826	-3.9544	-4.6914	-0.054856	-2.588	-4.0749	-1.2558	-4.1988	-2.6871	0.91282	-0.74555	0.2195	-3.6405	-3.1742	-5.4342	-4.3079	-3.1926	-3.3276	-3.2758	-0.42808	-1.6823
-7.674	-3.2318	-4.7425	-3.9339	-3.9919	-6.182	-4.9129	-3.8346	-4.4784	-1.9938	-3.6732	-6.4594	-6.6581	-4.7552	-5.7757	-5.806	-2.9602	-2.8092	-3.2669	-4.6768	-3.3227	-4.8354	-6.3579	-5.5168	-3.6739	-4.1294	-3.6977	-1.2406	-3.9063	-4.6233	-3.9927	-5.1194	-1.8934	-5.0809	-3.4507	-2.529	-4.2361	-4.6693	-7.4502	-4.4247	-5.9794	-3.4352	-1.8975	-3.4566	-4.8565	-3.6539	-7.4221	-2.615	-6.6181	-5.9618
-1.7716	-4.104	-4.7121	-3.7815	-3.7401	-3.8837	-1.0226	-2.309	-4.9077	-3.3881	-4.0966	-2.684	-1.9739	-2.6865	-5.2151	-6.0163	-5.3091	-5.7503	-7.1603	-3.1905	-4.3377	-7.3799	-6.5397	-3.0802	-5.8733	-2.8145	-3.5813	-3.4095	-3.2444	-0.012543	-4.2719	-6.0978	-3.9583	-5.8289	-4.5126	-3.4095	-3.355	-4.9293	-0.54573	-4.4197	-4.4898	-1.4439	-3.897	-5.7461	-3.1196	-4.5034	-6.2409	-2.086	-6.2565	-3.6563
-10.493	-12.898	-11.549	-11.814	-9.3543	-12.232	-10.274	-10.895	-9.371	-12.001	-9.9917	-10.957	-7.469	-13.325	-9.9285	-12.603	-11.674	-11.073	-10.467	-12.36	-12.95	-8.1532	-11.103	-13.524	-9.2888	-11.413	-6.7773	-10.51	-9.455	-10.643	-11.84	-11.089	-8.4567	-11.319	-10.63	-9.7484	-11.075	-12.294	-11.728	-12.766	-13.768	-11.215	-10.53	-10.919	-14.096	-11.045	-11.507	-9.6263	-11.119	-10.963
-2.0012	-4.7562	-3.9941	-3.5973	-4.0842	-4.4896	-5.3042	-3.5469	-4.6996	-3.8714	-6.7009	-4.1723	-5.3956	-6.3018	-5.3248	-4.5125	-3.5588	-6.6173	-5.0504	-2.0986	-4.6736	-5.5168	-2.9612	-2.0771	-5.6551	-4.3406	-0.76183	-3.9516	-2.8321	-5.2994	-3.0019	-4.6858	-3.3834	-2.0719	-2.0878	-5.24	-4.1498	-2.2757	-5.591	-5.8248	-6.1898	-1.6836	-6.5891	-5.5839	-4.2143	-2.296	-4.7451	-4.2636	-7.5301	-5.5847
-14.098	-13.26	-11.284	-12.156	-12.817	-14.442	-16.076	-10.611	-14.17	-11.787	-11.713	-12.656	-12.412	-14.263	-11.018	-14.104	-11.223	-16.302	-12.86	-17.002	-12.768	-14.819	-13.796	-13.623	-10.012	-13.837	-13.453	-13.982	-11.411	-10.651	-14.165	-13.324	-13.504	-12.712	-11.392	-11.944	-11.36	-10.341	-12.52	-13.522	-11.443	-13.434	-17.837	-13.721	-12.717	-12.943	-13.263	-15.379	-14.812	-17.128
-5.9687	-8.3597	-7.4401	-5.8451	-9.8551	-6.253	-5.9382	-5.9518	-2.8788	-3.4519	-2.4425	-5.2669	-4.3315	-2.8334	-8.2571	-7.6776	-4.7467	-4.8238	-3.2832	-6.2561	-3.5483	-6.4621	-5.844	-8.1188	-3.3381	-4.4952	-5.39	-3.5099	-5.6635	-5.6162	-3.7983	-7.5286	-4.8647	-5.2424	-4.6802	-4.3965	-4.7465	-5.4635	-6.6182	-6.7434	-5.548	-5.956	-3.6174	-6.3287	-7.6566	-4.6335	-8.8045	-8.4947	-5.2498	-7.6244
-2.2801	-2.4082	-1.9675	-2.8871	-4.3059	-1.9087	-2.7468	-1.7098	-1.1743	-3.618	-1.3722	-4.3109	-1.6314	-4.2387	-0.97557	-2.9162	-0.52526	-3.9795	-1.0304	-6.996	-5.7397	-5.4379	0.39608	-4.1607	-3.8535	-3.5133	-0.48653	0.77292	-2.4473	-0.91087	-3.0829	-3.8629	-4.91	-3.6452	-0.49211	-5.3549	-4.02	-1.6173	-2.7587	-0.77002	-0.89036	-0.39279	-0.74777	-0.074655	-1.8982	-1.2909	-3.1445	-5.8516	-3.5689	1.8563
-22.235	-19.397	-19.41	-21.228	-21.959	-22.866	-24.695	-18.894	-21.06	-23.655	-21.374	-23.92	-22.701	-23.716	-23.362	-22.855	-24.066	-23.291	-23.569	-20.908	-22.613	-19.148	-21.258	-22.547	-21.645	-21.861	-23.479	-26.722	-22.114	-21.74	-23.16	-21.039	-22.115	-22.017	-19.377	-21.257	-21.954	-23.714	-21.357	-21.01	-17.095	-21.775	-21.44	-22.274	-21.457	-19.532	-21.883	-21.436	-23.57	-20.123
-0.54101	-7.541	-5.6059	-2.8429	-3.6168	-1.9685	-6.0488	-3.3882	-3.3122	-6.8896	-3.8324	-4.9743	-3.4571	-2.7901	-4.7239	-4.7477	-3.1713	-5.8031	-3.67	-2.4121	-3.7144	-3.9506	-3.1578	-2.4601	-2.2426	-3.3939	-3.499	-4.1058	-6.5347	-3.0122	-4.9037	-2.1147	-3.2568	-2.1056	-4.9607	-3.2935	-2.7046	-3.6383	-2.4297	-1.323	-5.188	-4.053	-2.0181	-4.0795	-5.8847	-4.4718	-4.4803	-1.7499	-0.36205	-3.9681
1.0037	-2.142	1.2481	-2.9532	-1.63	-2.0035	-2.5424	1.2485	-0.94465	3.1745	-0.56797	-1.7754	1.7833	-1.8889	-0.10392	1.6629	1.1413	-0.26712	-1.8853	0.45918	1.5898	2.3422	-1.7319	-2.6713	0.69693	0.37147	-2.072	-1.2628	0.15148	-0.50208	-0.18691	-0.029078	-3.5903	2.4566	0.4585	0.18147	-0.045715	2.446	1.1248	-4.1228	-1.1448	1.7124	0.90067	-0.46151	-1.8046	-1.5718	-0.37568	-0.41944	0.84581	3.0319
-10.755	-13.493	-12.614	-11.464	-13.065	-10.365	-11.144	-13.079	-9.8861	-9.8261	-13.1	-9.9603	-14.636	-7.3806	-5.5949	-9.0492	-11.676	-9.0741	-12.592	-13.009	-9.3169	-11.382	-10.806	-11.985	-10.342	-12.54	-13.305	-10.391	-12.093	-10.541	-12.849	-10.774	-14.356	-11.945	-10.789	-10.972	-14.785	-11.768	-8.1282	-10.889	-13.328	-6.9692	-14.902	-13.269	-11.437	-8.7846	-12.65	-8.8807	-11.401	-11.2
-2.1035	-1.9265	-0.13167	-2.1896	-5.0502	-0.64328	-5.5273	-0.91206	1.7332	-2.5091	-3.8348	1.8889	-1.8681	0.62942	0.63661	0.53739	1.1316	-2.0168	-2.9512	-2.3548	0.37093	-1.0427	-1.701	-2.8503	-2.6508	-0.79372	0.29779	1.6237	2.7193	2.6403	-1.8112	-2.8049	-1.9516	-0.71995	-0.84652	2.7697	0.87155	-0.49731	-4.9247	-3.127	-1.8019	-2.84	-0.71183	1.6527	-2.7314	-0.41451	-3.2768	-0.86804	1.8048	-0.24809
4.4673	4.5678	-0.34682	-2.0299	-0.10784	3.7678	2.5811	1.2327	0.58415	0.055396	2.8576	0.63098	1.4837	2.037	5.4277	4.3823	1.5026	-0.9703	4.618	2.9553	2.9466	0.79771	-2.7097	3.5495	-2.7863	1.6571	1.1136	1.1449	1.9963	3.7631	1.6407	1.7458	0.5598	2.6105	5.9336	-1.5786	-0.25364	-0.14195	-1.6052	3.1312	3.7061	2.1192	2.0568	3.1819	-0.879	1.1087	0.78834	1.4351	0.055862	3.843
-12.128	-16.28	-14.673	-11.437	-14.387	-13.146	-14.895	-17.577	-14.827	-15.155	-14.402	-14.058	-15.151	-14.845	-12.694	-11.242	-10.224	-17.15	-12.72	-13.429	-15.635	-16.885	-17.602	-11.177	-12.19	-15.365	-9.4858	-12.111	-13.416	-15.195	-14.124	-14.875	-13.098	-13.406	-13.366	-16.034	-15.312	-12.871	-13.311	-16.813	-12.177	-14.717	-13.492	-11.87	-12.935	-17.336	-13.012	-15.777	-16.335	-13.771
-5.7536	-8.8047	-6.6637	-6.0395	-9.5597	-7.0834	-6.2328	-10.6	-5.3166	-6.5821	-7.9826	-9.151	-7.0853	-8.7887	-6.0635	-7.4215	-7.9693	-9.5858	-9.0942	-8.8195	-8.444	-7.7574	-8.7552	-7.2053	-7.4826	-7.4213	-5.2872	-7.3822	-9.9265	-6.2531	-7.8245	-7.6249	-9.3975	-8.9672	-10.595	-7.6952	-8.5681	-11.51	-10.082	-5.796	-9.9259	-7.9193	-5.7021	-8.1831	-9.8597	-6.4178	-9.4375	-8.6808	-8.3726	-7.4843
-3.1431	-0.26941	1.2665	-2.4076	-2.5249	-2.6848	0.26086	-2.8727	-0.8316	-1.9907	-0.57139	0.51481	0.27575	-2.566	1.6555	-3.5359	-0.54472	-1.653	-2.8088	-1.161	-1.838	-1.4435	0.28081	0.56537	-1.0546	-2.0152	1.0431	-3.9507	-3.5264	-3.2567	0.11118	-1.6116	-1.1845	-0.0060379	-2.1739	1.0108	-0.46547	1.2795	-0.97221	-3.0067	-0.82621	1.9972	0.45277	-2.2929	-2.7254	-0.42054	-1.3455	-0.24671	-1.3235	-2.7031
-12.668	-11.607	-13.355	-10.851	-8.2675	-11.642	-8.2197	-7.7643	-12.961	-13.401	-12.952	-8.4418	-10.227	-12.133	-10.486	-9.1262	-11.953	-8.9429	-11.395	-9.7439	-10.697	-9.9153	-10.566	-9.7686	-9.678	-11.94	-11.072	-10.289	-10.094	-10.34	-11.134	-14.196	-10.557	-12.037	-9.7486	-12.681	-9.8445	-10.876	-12.936	-10.74	-10.098	-12.205	-12.231	-6.7783	-12.31	-11.31	-7.8921	-8.4771	-9.9015	-10.924
-21.537	-23.256	-24.181	-20.658	-19.64	-22.546	-20.993	-25.057	-21.318	-25.396	-19.461	-22.03	-21.369	-23.73	-21.806	-23.059	-20.89	-22.434	-20.102	-22.507	-23.467	-24.662	-23.494	-23.407	-21.428	-20.154	-22.197	-20.315	-21.341	-21.447	-24.171	-22.218	-22.528	-22.172	-20.584	-23.791	-24.787	-22.636	-19.825	-22.389	-19.915	-22.842	-23.978	-21.158	-19.632	-21.285	-22.917	-20.248	-20.349	-23.065
-13.007	-13.068	-14.198	-14.444	-12.027	-14.887	-11.222	-13.045	-14.16	-13.893	-16.197	-11.929	-10.184	-11.652	-9.3508	-12.401	-14.621	-13.891	-9.2708	-10.652	-13.92	-13.933	-12.897	-7.8378	-13.912	-10.845	-14.587	-13.382	-10.548	-11.934	-7.1888	-13.699	-10.293	-14.372	-9.055	-14.22	-12.27	-14.126	-9.1978	-11.862	-12.568	-15.731	-16.129	-13.85	-13.253	-12.471	-16.036	-11.087	-11.453	-13.401
-5.1794	-6.5539	-5.5481	-3.5921	-7.2666	-5.4325	-5.6343	-5.1447	-7.2033	-8.8511	-6.8526	-5.0245	-2.3933	-11.622	-5.6552	-4.4915	-7.8643	-4.6968	-5.5435	-5.2809	-5.9806	-6.576	-8.0242	-7.9916	-5.4996	-6.7202	-8.1786	-3.2086	-3.514	-2.8707	-8.2793	-6.1909	-4.128	-4.4478	-6.3367	-6.7605	-7.3653	-4.745	-5.5587	-5.3355	-4.3204	-9.2374	-5.0121	-6.4554	-4.799	-1.2349	-6.5379	-4.5242	-9.5166	-2.9451
-2.8458	2.3771	2.511	0.93636	2.1744	5.4058	4.8479	0.99937	5.9264	2.6508	2.7358	-2.601	3.1963	3.6734	5.5492	2.8813	3.7013	6.2439	1.6568	2.2992	5.2719	1.5614	2.2822	3.7374	2.341	1.9609	3.4585	6.369	4.3322	4.2472	-1.5334	3.5118	2.1967	2.4792	0.66012	-0.61632	4.7794	3.6812	4.27	0.69715	3.5887	3.1571	4.398	2.2139	3.3344	1.439	2.5341	2.7443	-0.28571	3.7589
0.10828	0.12162	-0.88194	-1.2876	-1.4348	-2.415	-4.2326	-2.9636	-3.565	-0.91466	0.9334	-2.3404	-1.3696	-1.751	1.3146	-3.1423	-4.3525	-1.8458	-0.21113	-2.4843	3.0805	-3.1504	0.30883	-1.8775	-1.5757	-2.1818	-0.15631	-4.4712	-4.0053	-2.4278	2.9447	0.57638	-4.9616	-2.6317	-2.3186	-0.80878	0.99179	-4.4609	-1.8992	-1.6607	-1.3528	-2.3896	-2.9308	-1.9305	-1.5634	-2.6198	0.68712	-3.9409	-1.4696	-1.038
3.719	6.212	6.5944	5.5006	5.2931	7.5019	5.422	5.4207	6.4282	7.8038	7.2547	5.1682	1.9697	6.5577	6.0079	5.1341	7.9365	4.6857	9.0967	8.3566	6.4083	6.7474	8.3306	10.657	6.6641	9.7783	7.9564	5.7557	9.7529	8.4541	9.737	9.0846	8.7484	9.1897	4.5017	5.3479	5.9124	4.2476	6.4381	7.1441	6.23	7.9776	7.8745	5.2759	5.455	6.8501	7.0513	7.1263	8.2903	8.9303
-11.261	-12.937	-10.948	-12.24	-12.461	-14.933	-11.924	-13.405	-11.92	-12.62	-11.305	-13.624	-14.245	-13.935	-13.799	-12.898	-13.832	-11.215	-14.426	-14.453	-13.666	-15.338	-11.767	-12.227	-13.045	-12.508	-13.778	-15.18	-11.977	-13.295	-14.52	-15.432	-11.785	-15.843	-14.307	-13.015	-11.639	-11.839	-11.996	-12.87	-11.618	-12.892	-12.147	-10.688	-13.006	-14.545	-15.55	-13.696	-15.508	-13.449
-4.0808	-3.986	-2.2228	-1.5206	-4.3719	-1.4518	-0.82066	0.97159	-0.94773	1.0579	-1.0647	0.52956	-4.0832	-3.2593	-2.1626	-2.7965	-6.4309	-4.7717	-2.3771	-1.5827	-0.36612	-2.7176	-1.848	-4.8301	-3.0716	-1.4473	-0.20026	-2.6276	-3.8966	-2.7087	-3.5759	1.2141	-4.5266	-1.7636	-1.6893	-3.4972	-2.7124	-3.301	-0.39933	-2.2419	-4.3583	-2.8726	-1.8335	-1.255	-1.1928	-2.8535	-2.2424	-1.8062	-2.2686	-1.5214
3.799	3.7493	2.931	1.6877	0.16475	2.5081	-0.10439	1.6884	0.98103	1.765	3.1384	2.9253	0.61452	-0.26236	0.2882	3.5457	4.7203	0.61786	3.3659	3.6264	2.4493	1.4558	2.2663	-0.19329	1.8167	0.26695	1.3508	-1.0823	1.0565	2.3175	4.2149	2.7831	-0.24583	0.51432	1.1832	0.23783	2.1411	0.019715	2.7721	2.7948	2.4785	2.4057	1.0913	6.6218	1.0284	1.9873	1.1139	2.6279	3.1388	3.5991
-2.7695	-2.1378	-0.13538	-2.5311	-1.5981	-2.7243	1.7926	1.5839	-1.3905	0.64144	-4.5447	-2.0911	0.093662	-1.5954	-2.4869	-2.1049	0.76331	-0.88427	1.289	-3.599	-1.993	-2.4463	-2.9498	-3.4482	-3.0577	-3.3898	-1.543	-0.74177	0.19353	-2.3169	-1.1449	-2.9539	-1.9412	-3.3232	-2.0233	-1.1908	-3.0434	1.2442	0.73453	1.3709	-2.5151	-4.0561	0.90629	-0.15442	0.52962	0.451	-0.064713	-0.42074	-0.94135	-2.8276
-3.1367	-4.8211	-2.5353	0.59533	-4.0659	-2.7113	-5.0967	-4.5204	-4.6476	-3.1901	-4.6824	-3.4772	-3.7399	-2.8616	-2.8986	-2.2713	-1.5106	-3.1653	-4.8204	-4.6591	-3.1088	-2.252	-5.391	-3.6887	-4.1996	-4.4573	-2.5114	-3.1524	-2.5003	-7.3184	-1.4471	-3.5257	-2.1336	-2.5504	-6.065	-3.6533	-2.2828	-4.6465	-2.5965	-5.1202	-3.5522	-3.2232	-2.8983	-3.0784	-4.4534	0.77725	-3.0996	-4.4946	-4.1459	-2.8652
-4.2022	-5.6716	-5.4374	-5.784	-3.0844	-4.9972	-0.8413	-3.7148	-4.0062	-4.0994	-0.8492	-8.9902	-2.2391	-2.4472	-6.9371	-3.7534	-4.6538	-1.2143	-4.3851	-2.4808	-5.8897	-7.3892	-0.83263	-0.96563	-2.5157	-1.9546	-1.3895	1.0467	-3.2358	-5.0129	-2.7869	-3.7988	-5.3383	-6.9453	-3.5609	-4.2487	-1.4731	-5.2501	-1.9781	-3.3482	-2.0857	-3.0001	-3.3353	-2.7909	-1.0448	-5.4748	-0.84744	-0.26625	-7.8415	-0.60018
-11.954	-13.741	-13.022	-13.248	-10.12	-14.336	-14.601	-12.298	-10.151	-11.529	-11.104	-12.07	-12.248	-12.225	-13.614	-12.37	-13.212	-9.7464	-11.52	-12.329	-10.031	-12.588	-10.851	-10.802	-11.895	-12.001	-10.475	-12.814	-11.04	-10.906	-9.7054	-10.944	-13.076	-11.098	-10.902	-12.66	-12.959	-12.527	-10.375	-14.141	-10.642	-12.87	-10.558	-12.758	-12.247	-12.255	-11.411	-9.657	-11.184	-10.102
-22.289	-22.029	-16.174	-21.376	-18.639	-20.446	-18.322	-23.31	-19.878	-17.693	-20.756	-21.437	-18.827	-20.584	-16.835	-21.262	-21.224	-20.532	-19.686	-18.13	-21.441	-19.557	-21.273	-21.546	-16.181	-24.39	-20.019	-21.644	-19.774	-22.121	-21.603	-20.97	-23.421	-20.745	-22.163	-14.767	-20.21	-20.179	-19.141	-19.276	-16.955	-24.082	-22.776	-19.759	-17.799	-21.71	-24.512	-21.755	-22.204	-17.488
-8.8418	-11.537	-11.64	-12.889	-13.153	-14.301	-12.315	-9.0879	-11.345	-10.542	-12.47	-9.3762	-9.6854	-10.069	-15.223	-11.93	-8.1987	-8.0817	-13.39	-10.296	-10.771	-13.165	-10.539	-8.5697	-6.738	-12.207	-10.52	-9.2654	-12.764	-10.991	-10.435	-9.9171	-9.6027	-11.755	-10.782	-11.914	-9.6321	-9.7543	-10.108	-9.9855	-7.3894	-9.6189	-13.642	-12.583	-13.407	-9.9749	-12.962	-8.8701	-11.83	-11.114
-7.9637	-9.0644	-11.16	-10.73	-7.206	-10.849	-10.503	-9.6503	-10.423	-11.441	-9.5741	-12.142	-7.3001	-8.2787	-10.717	-9.529	-9.4101	-10.743	-9.3693	-10.761	-10.077	-8.4892	-8.3963	-9.373	-9.4962	-11.177	-8.4567	-11.935	-9.4348	-9.3301	-9.9582	-8.9718	-8.2509	-8.8213	-10.154	-11.493	-11.446	-8.6466	-10.181	-9.4754	-11.528	-10.864	-9.3523	-11.985	-8.1752	-9.2322	-13.375	-10.874	-8.053	-11.118
4.4329	8.2308	4.8019	8.1608	6.3633	6.9517	6.195	10.32	5.3069	4.5265	7.1656	8.3119	5.7887	4.1293	5.8163	3.1782	7.5541	5.0347	2.9444	10.996	9.4518	4.9747	7.8158	6.6648	8.5288	6.9175	7.4034	6.7893	7.898	4.8477	6.3207	8.8197	5.6593	7.4808	7.6797	6.9487	7.3942	7.5981	9.8581	5.6957	7.0349	9.2503	3.6981	5.9163	6.1328	6.7983	6.9337	6.6615	8.4746	5.3177
-3.7223	0.17573	-2.6857	-1.3103	-2.0135	0.58054	0.46582	-2.5524	-2.4348	1.4868	0.95325	-2.1713	0.32919	0.0020855	1.6113	-3.2014	-0.64998	0.089159	0.25421	-0.81217	-2.2093	-1.7873	-1.7507	-3.088	-1.4754	-3.1542	-1.1335	-0.069558	-0.038415	-1.9436	-0.87209	-0.68379	0.51534	-1.9435	-0.27849	-1.9785	-0.44761	0.39394	-1.6006	0.043186	-0.80942	3.2872	1.3886	-1.9068	0.042715	0.49005	-3.1113	-1.113	-0.28352	-0.65532
-10.889	-16.484	-14.141	-13.132	-12.096	-14.701	-11.784	-11.859	-13.835	-10.952	-14.356	-12.597	-15.2	-15.502	-14.079	-13.424	-15.059	-14.022	-15.258	-15.392	-11.791	-17.698	-15.266	-13.802	-12.968	-13.204	-17.429	-12.122	-14.724	-15.199	-12.312	-12.01	-15.308	-14.153	-12.227	-11.364	-15.105	-14.521	-13.818	-19.527	-16.085	-10.951	-11.385	-15.448	-9.1694	-15.919	-14.91	-15.072	-16.9	-15.165
-10.637	-8.2112	-11.857	-10.599	-13.42	-10.765	-12.234	-11.011	-13.259	-12.079	-11.466	-14.039	-11.719	-10.554	-11.916	-13.152	-13.469	-10.81	-9.5233	-12.335	-10.085	-11.603	-12.033	-13.395	-10.862	-11.888	-11.999	-9.884	-10.743	-10.135	-10.322	-14.076	-11.306	-10.446	-12.017	-11.864	-12.918	-9.0427	-12.328	-10.869	-12.128	-10.838	-9.2899	-12.326	-12.083	-11.909	-12.373	-12.124	-12.749	-11.248
2.7507	-1.6315	0.26666	-2.2898	0.76497	3.3295	4.1986	1.7988	2.5991	1.9658	-1.2077	2.1927	1.9938	0.99423	0.16626	2.9957	0.4249	-0.036753	0.70949	0.39467	2.8002	-0.28348	4.9383	-0.13387	2.3234	-0.40898	1.1977	4.2674	2.103	-0.63452	3.5542	1.6528	-0.29012	-0.35399	1.7543	2.7624	1.5561	3.1288	5.2866	3.3282	-1.3318	2.1774	-1.4207	1.8338	1.8424	-0.83079	-2.0711	1.134	1.5149	0.84327
-3.7991	-3.3944	-3.2711	0.50709	-5.241	-5.2476	-6.776	-2.5914	-3.2652	-4.6558	-2.5512	-2.9914	-2.005	-3.3569	-2.9064	-3.8736	-3.1016	-1.4994	-3.7186	-0.25825	-2.874	-2.6714	-3.2175	-0.4349	-4.5909	-3.6265	-2.3501	-4.8094	-4.613	-4.1117	-2.7922	-5.0441	-5.3229	-2.8474	-2.7823	-3.3716	-2.1547	-6.5665	-3.8396	-1.5763	-3.7275	-5.322	-4.2301	-2.2058	-1.5584	-2.4128	-2.8556	-2.0173	-1.091	-3.4502
0.23621	-1.953	-3.8279	-1.5213	-3.0152	-0.38546	-2.8168	-4.8621	-0.67411	-4.8865	-4.1057	-5.1682	-4.4234	-1.943	-3.8272	-2.9091	-3.3035	-2.3561	-0.1879	-4.1739	-3.4462	-5.3795	0.58215	-0.97825	-4.149	-3.8633	-4.4895	-2.8026	-2.8335	0.57535	-2.0389	0.40366	-3.0381	-2.0683	-3.0464	-1.1609	-3.3085	-3.3174	-3.3595	-1.5986	-4.4058	-0.89238	-0.35372	-3.9265	-2.6982	-6.522	-6.0724	-1.9927	-1.7158	-6.0711
-0.70163	0.95371	0.78749	0.9758	2.036	1.1054	4.0572	2.6613	1.683	3.9571	0.9155	1.2175	-2.1736	5.241	3.9079	4.0989	2.9954	1.3133	-4.0377	4.0114	1.7231	3.8666	-0.60246	3.6409	-1.0202	0.80144	1.9289	5.6099	-0.78929	3.4295	4.0307	-0.77556	1.0288	4.1838	4.1127	0.39009	3.3062	-1.0025	3.7207	-0.25025	3.1277	-0.44399	0.87457	2.3503	5.7281	5.8161	1.6013	1.166	-0.041696	1.9975
9.5344	9.8492	7.7567	9.3756	8.2569	13.26	12.602	6.0071	9.3064	8.4104	10.386	9.1897	9.023	6.3505	6.9742	9.8478	10.384	13.674	10.923	12.072	13.099	6.2298	9.8246	9.1871	8.8304	7.1899	8.0249	10.688	9.5073	9.792	8.7928	8.1705	12.119	6.6097	5.9332	12.599	5.8769	7.1286	13.438	15.322	10.278	8.1182	8.5092	8.6245	8.6665	11.04	8.1524	8.5137	11.15	10.768
4.3689	5.1686	5.1751	2.9906	5.6759	6.8519	7.0462	4.45	1.6916	5.8102	6.6587	6.8194	2.865	3.9616	4.6397	5.4531	5.7081	6.7404	4.3769	9.6314	0.33372	3.6246	5.0398	4.9525	4.2222	3.4034	6.8799	5.5016	3.6822	5.4073	4.3957	1.9549	2.4035	8.0536	8.3574	5.103	1.6997	2.0757	4.2024	3.9385	7.0579	5.3619	2.9786	4.8195	5.3129	2.3918	5.2011	4.1399	6.2916	3.2082
-8.6305	-7.2733	-7.5793	-9.2489	-8.3161	-10.761	-6.2932	-7.7012	-7.3046	-9.1179	-8.8158	-11.969	-7.927	-7.133	-9.8205	-8.4755	-10.556	-10.593	-4.8352	-9.4773	-9.545	-13.292	-7.3194	-10.327	-10.338	-9.0845	-8.3743	-9.5579	-8.7087	-9.1731	-4.616	-9.3489	-10.586	-12.16	-5.3375	-11.296	-10.889	-10.474	-12.671	-9.3193	-8.7606	-10.504	-6.3376	-10.021	-8.9233	-9.3432	-10.491	-6.3008	-6.5422	-9.7615
-5.8654	-5.7351	-5.0388	-4.6312	-6.0561	-1.1972	-4.1546	-3.9975	-1.8359	-1.4702	-2.1404	-4.624	-1.6916	-5.1279	-3.5946	-4.1647	-2.6195	-3.1968	-4.2045	-3.6106	-5.996	-7.2762	-5.7915	-3.5707	-3.6047	-7.1562	-4.5325	-1.0417	-4.1306	-3.3247	-0.53759	-2.4494	-5.1433	-4.4264	-3.0268	-2.068	1.0827	-5.7328	-2.3244	-4.7854	-2.255	-3.5243	-2.3237	-3.1883	-0.16117	-3.4769	-4.6822	0.56463	-3.9163	-5.4345
-3.9502	-7.1156	-6.487	-7.9954	-2.9299	-5.1476	-5.6739	-4.726	-6.3188	-4.7757	-8.3918	-7.444	-5.1889	-4.7973	-2.2885	-8.1195	-5.2481	-6.1635	-4.8403	-7.6789	-3.2178	-6.5714	-4.4469	-5.4036	-5.2031	-5.7553	-6.035	-9.2281	-7.2584	-6.8592	-2.9836	-4.4084	-5.1624	-7.2914	-5.9522	-3.2733	-7.5916	-4.9207	-6.0599	-5.639	-4.1631	-3.897	-5.3901	-7.7425	-6.9563	-6.124	-5.1883	-5.0105	-7.1377	-4.2318
-11.593	-5.0485	-11.98	-7.9006	-9.7721	-8.8068	-9.224	-9.0367	-7.0949	-11.923	-8.6559	-7.8281	-9.9997	-6.5967	-10.327	-7.6035	-11.153	-8.1438	-10.142	-7.2404	-10.596	-13.345	-11.064	-10.317	-9.5142	-8.0775	-10.287	-9.4831	-6.8936	-6.2526	-9.7545	-8.9279	-10.268	-7.8197	-10.418	-10.102	-10.23	-10.825	-11.561	-12.061	-11.492	-10.424	-8.4331	-8.8473	-8.995	-10.775	-9.5326	-8.7441	-7.252	-12.203
2.2441	2.9602	-0.70343	0.89355	1.0526	1.2017	1.3344	1.8235	2.3998	2.2046	0.68853	1.2049	2.0533	2.3543	0.6971	0.063241	1.7779	2.6148	5.2177	0.73368	0.55359	2.0333	-1.2831	0.77743	4.1673	-0.69729	0.82224	6.1731	0.92374	1.548	1.0158	3.2676	0.76404	1.7018	2.2617	-1.4698	1.4766	3.5156	2.7719	2.1672	1.6776	0.55101	-0.30639	-0.080153	3.0318	1.6163	-0.2697	2.1617	-0.10951	1.4085
-13.996	-10.769	-15.822	-14.016	-12.774	-13.693	-13.054	-11.327	-15.336	-10.305	-12.745	-11.714	-17.465	-13.866	-16.396	-9.2813	-12.253	-8.0783	-17.264	-11.386	-11.99	-14.416	-15.516	-11.725	-11.542	-15.407	-10.941	-11.839	-16.621	-11.86	-15.168	-12.809	-14.158	-11.066	-13.75	-12.348	-12.549	-12.208	-10.03	-10.923	-12.604	-12.306	-11.114	-12.568	-15.236	-14.385	-11.427	-11.109	-13.159	-14.618
1.6806	-0.44596	-1.4361	-2.8339	0.5764	-5.7423	1.08	1.1757	-3.294	-2.685	-1.2756	-3.0186	1.9135	-0.077768	-2.9326	0.33986	-2.2474	-1.5827	-1.8694	-0.82925	-0.86591	-1.8605	-1.4131	-1.9344	1.3251	-0.80585	-2.9831	-3.0644	-2.5345	-1.5759	-2.5268	0.086511	-0.60211	-2.0481	-2.2161	-1.2565	-1.0139	2.4042	-1.396	0.8054	-3.383	3.0991	-2.8237	1.5439	0.21368	-1.2719	-2.831	-3.8727	-1.4636	-0.18018
7.1337	4.8605	4.5214	4.0838	3.5077	4.3533	1.8093	3.2868	3.138	5.8358	4.2735	6.7775	4.1411	4.9966	4.6334	2.0733	2.7586	3.9478	-0.4184	1.6843	1.4904	2.9242	5.9946	4.6509	4.3835	4.2021	7.3338	6.1286	8.3511	1.7826	5.413	2.3054	2.7373	6.4874	5.2388	3.3877	6.1066	4.9533	5.1371	5.3864	5.1276	1.4636	3.1067	6.676	2.1793	2.426	4.0028	3.9921	3.7659	2.8878
3.4683	2.1647	-0.48629	0.49016	2.1675	2.5144	5.3989	6.9703	1.1798	6.0686	1.057	2.5934	5.6997	5.066	2.1416	2.3948	3.0327	0.91161	2.0041	4.0339	0.37761	3.0648	1.2678	5.4578	4.9163	1.3914	5.6271	3.2104	2.8896	2.3088	0.35454	-0.037526	4.8947	3.7938	2.9942	2.1107	6.538	-0.14425	-0.6304	3.8461	3.4369	0.55636	2.006	0.61292	2.4226	2.5841	2.266	1.8841	5.3179	3.8212
4.5043	5.1765	2.1133	7.9739	2.467	4.0489	4.1786	5.5676	6.2194	4.1145	1.5035	6.0755	3.8365	6.4731	3.8412	4.5217	5.5907	5.9377	4.9297	3.828	2.9429	5.6903	4.5335	2.7611	4.4972	3.6939	6.27	3.6073	3.567	3.048	6.7151	3.297	3.7293	7.4776	1.7672	4.1216	7.1601	5.4685	6.279	2.3784	3.3753	6.5819	4.0553	7.0669	2.7518	4.5802	0.78881	4.5841	5.1127	8.7238
5.5532	8.7685	10.291	6.2866	9.8964	10.027	9.5673	9.844	9.4842	7.9208	7.866	6.7252	8.0604	8.254	7.4054	5.9219	6.39	10.556	10.188	9.0462	9.5994	4.3655	6.8156	7.9689	8.6212	6.5866	11.311	6.7126	6.0868	7.8504	5.0104	5.1296	10.163	7.3362	7.8046	7.7295	9.1344	8.1972	8.1334	6.9929	10.069	8.6714	7.382	10.538	8.3076	6.5475	9.3974	9.3229	6.552	4.1874
-2.6672	-0.61246	-3.3824	-3.4601	-5.1021	-2.9422	-4.9567	-5.1744	-0.01393	-5.0485	-3.5457	-3.8789	-3.489	-2.7148	-4.885	-2.5609	-0.46175	-5.547	-3.21	-5.9997	-7.8821	-4.1147	-2.2631	-4.2209	-1.5915	-5.1961	-1.5523	-3.8209	-3.068	-3.5518	-3.6456	-3.9975	-3.3806	-4.1501	-1.8981	-1.9272	-4.3968	-1.2485	-3.9961	0.63311	-2.6139	-3.6537	-3.7614	-5.5819	-4.1298	-4.1085	-4.8126	-3.9734	-3.522	-4.0188
-4.8679	-3.1774	-3.3981	-3.7442	-4.9911	-3.3073	-4.5746	-1.4722	-3.2605	-5.7493	-3.8143	-5.3204	-6.9404	-3.6703	-3.1075	-7.6258	-2.6449	-5.4004	-6.8896	-4.4518	-0.53997	-2.3308	-5.8776	-5.1299	-1.1173	-4.5319	-3.556	-4.5827	-4.4578	-8.3352	-5.4475	-5.3159	-5.7318	-3.3286	-1.7348	-4.0676	-4.0362	-6.3674	-1.0975	-4.5336	-3.9573	-4.5937	-1.7444	-3.492	-4.0009	-5.0743	-4.106	-5.3089	-7.5314	-5.4726
-3.0217	-1.0317	-3.1858	-2.4782	-2.1155	-2.9721	-1.4779	-2.9074	-3.2979	-1.7779	-2.2748	0.52838	-1.0819	-1.652	-3.6423	-3.8601	-4.9681	-3.3859	-5.2252	-0.95232	-0.36317	-0.91732	-1.5367	-2.6791	-2.6985	-5.2988	-0.5926	-3.6855	-1.8496	-2.9036	-0.20674	-1.4669	1.5575	-0.046098	-3.0649	-3.4368	-1.9165	-1.0637	-2.6671	-1.4169	-2.1833	-1.7653	-1.0312	-2.4385	-0.54141	0.51805	-4.1999	-1.7078	-2.6764	-1.2732
0.36846	1.7813	-3.0423	0.060085	0.65887	-1.1054	3.0309	-0.22049	-0.65046	-0.4777	-0.87872	-2.04	-1.5037	0.071012	-0.068108	-1.0868	-2.2999	-2.301	-1.2235	-0.14759	0.48415	-2.34	0.26967	-1.4542	-1.5688	0.21008	-1.0985	1.7184	-0.85203	-0.55805	0.77794	1.9396	-1.0227	-0.7418	0.58331	-0.74489	-1.8819	2.0724	1.1848	0.85267	-4.8954	-1.0647	1.9869	-1.4247	-0.26102	-3.127	2.6284	-3.6857	-1.026	-0.22
5.6784	7.219	7.338	5.6386	5.2525	7.7506	10.122	6.1935	5.4997	7.3244	5.5992	8.771	5.7805	4.1637	10.592	8.1662	6.2409	10.46	6.1825	7.988	7.128	7.2186	7.4548	10.096	4.623	7.6488	5.0499	5.6125	6.999	7.528	8.4035	8.1117	5.9277	5.0347	4.3883	6.8841	6.7695	8.2837	6.6469	7.6358	4.7372	4.8104	7.2247	5.5802	3.5793	8.729	7.9517	6.4502	6.7599	7.1453
-10.175	-15.796	-13.907	-15.358	-13.065	-9.7375	-12.57	-14.91	-13.392	-11.29	-10.615	-13.221	-10.937	-11.075	-11.719	-10.668	-16.839	-14.436	-13.416	-12.716	-13.581	-13.598	-13.122	-13.063	-14.269	-11.61	-10.819	-14.37	-14.134	-11.251	-14.987	-10.339	-12.456	-13.624	-13.042	-12.235	-12.118	-12.367	-12.904	-13.827	-10.142	-12.761	-9.643	-16.358	-12.674	-13.559	-13.92	-9.7996	-11.497	-11.226
-13.287	-10.157	-12.563	-14.011	-15.434	-14.731	-10.077	-15.284	-15.645	-9.4962	-13.359	-11.719	-14.239	-11.751	-11.664	-11.443	-13.211	-14.418	-11.581	-12.213	-10.804	-12.147	-14.778	-11.55	-9.7854	-10.9	-12.966	-13.129	-15.637	-15.816	-12.198	-13.991	-14.371	-9.4854	-14.07	-13.473	-12.512	-13.052	-9.4887	-14.347	-12.654	-17.096	-12.61	-13.596	-12.863	-12.584	-13.466	-12.319	-13.78	-12.947
-2.2756	-2.6392	-6.6492	-3.5158	-1.8201	-6.3839	-1.4873	-6.746	-3.4195	-2.9529	-3.4487	-4.1558	-3.3583	-4.5156	-5.4489	-3.585	-3.129	-3.4989	-1.8823	-5.3574	-2.9215	-4.7777	0.083503	-0.66714	-1.7647	0.013257	-4.5954	-3.7355	-5.3302	-1.166	-3.8837	-4.0976	-6.2593	-6.4937	-3.9541	-3.2323	-1.6143	-1.1039	-6.6684	-4.8302	-7.3574	-3.9763	-1.2905	-3.815	-1.4818	-1.7419	-5.0074	-5.7186	-4.3244	-8.0058
-3.7884	-5.0369	-4.0614	-8.0503	-5.1471	-2.9091	-2.6132	-4.3276	-5.3218	-2.7407	-6.5788	-5.2676	-3.6875	-4.3311	-3.7375	-2.3002	-3.8096	-3.9652	-7.3062	-4.8021	-2.4209	-5.8841	-5.4744	-3.3821	-7.3786	-5.5045	-1.3464	-2.1636	-5.7535	-6.2245	-5.3295	-4.1863	-5.0387	-7.5005	-5.8014	-3.6918	-8.7923	-4.9877	-4.0406	-6.3428	-1.7448	-6.8863	-3.9566	-5.3137	-3.6726	-2.8394	-2.8845	-3.3489	-3.8855	-6.501
-10.94	-12.754	-14.984	-11.074	-14.344	-11.244	-15.75	-11.074	-14.386	-10.106	-11.323	-12.915	-9.5457	-8.1384	-10.696	-12.965	-13.59	-11.618	-9.8521	-10.287	-12.342	-8.6988	-11.245	-11.467	-10.863	-9.318	-12.871	-10.604	-9.4067	-13.076	-9.0161	-11.562	-11.083	-11.584	-12.593	-11.157	-9.1644	-9.1307	-11.638	-14.958	-10.572	-11.049	-8.8296	-14.535	-12.203	-13.508	-13.309	-9.4951	-11.699	-14.811
-6.1542	-0.9595	-2.1155	-1.6757	-1.4236	0.88296	-1.9284	-4.1481	-3.1031	-1.2873	-0.48306	-2.7107	-0.23869	-3.6915	0.26983	-0.75299	-1.2777	-1.6275	-0.5082	-1.1504	0.44302	-0.55066	-5.9863	-2.0561	-1.9864	-0.87964	1.5463	-4.5666	-0.40626	-2.5453	-0.38129	-1.6685	1.1775	-3.8328	-2.7011	-0.62386	-1.6012	0.19904	-2.3397	-1.5292	-0.08927	-2.4063	0.94838	-5.0962	-5.6413	-1.4669	-3.0969	-1.0907	-0.040041	-0.30858
-4.7999	-5.0438	-6.3795	-6.3197	-5.9424	-7.3068	-7.5444	-4.9162	-5.2782	-6.5323	-7.3069	-7.3645	-6.3228	-4.0286	-7.3753	-4.5674	-10.107	-3.1038	-7.7907	-5.8658	-7.6783	-5.6747	-8.2831	-7.5432	-6.2904	-4.398	-5.7208	-5.6144	-8.4088	-4.9734	-7.2638	-8.0713	-8.542	-2.4898	-9.0006	-6.1737	-7.9474	-7.6818	-6.1063	-4.4496	-6.5315	-5.1962	-9.9836	-5.3212	-6.0434	-6.4221	-3.9993	-7.2523	-7.0676	-7.2978
-3.5748	-1.7358	1.7247	-1.3837	-0.75303	-1.2708	-1.2646	-2.8057	-3.4101	-3.4892	-3.1484	-2.3797	3.0859	-1.2809	-3.3684	-1.721	-4.158	-3.0764	1.0239	0.30197	-4.0654	-1.2326	0.10327	-4.0622	-1.2338	-4.7805	-0.44881	-1.2833	-3.6498	1.1184	-2.7501	1.4941	-1.0866	-2.7422	1.8275	-0.50817	-3.0214	-3.1985	0.055229	-4.1153	0.13892	-1.8791	1.462	1.1935	-3.2726	1.8102	-0.47405	-0.42306	-1.8289	-1.2879
-0.95454	0.06917	-1.4438	-0.99464	-3.6684	-4.9885	-0.011528	-1.609	-4.368	0.52561	-2.5671	-0.29654	-2.7448	-1.5917	1.1854	-2.9336	-0.50163	1.8536	-3.5331	-0.7329	-3.4893	-1.5954	-2.2419	-0.74967	-3.6505	-2.223	-2.2676	-0.66204	-2.3227	-3.0931	-3.8616	-2.5042	-0.82419	-0.30447	-1.6912	-0.93033	0.019721	-1.6316	-0.11826	0.25763	-1.913	-2.2657	-2.6452	-3.1596	-1.5225	0.17873	-3.1479	-0.97962	-1.8095	-3.3477
-10.644	-9.7404	-7.0706	-9.8709	-9.8011	-9.7392	-12.057	-10.177	-11.722	-8.1905	-11.658	-8.5554	-9.459	-9.9239	-6.9274	-10.178	-9.7462	-9.5843	-7.6412	-12.134	-8.1843	-7.6335	-11.382	-10.711	-9.8878	-8.9785	-9.4638	-11.579	-13.123	-8.7894	-10.603	-10.926	-10.559	-8.8991	-15.281	-11.453	-10.17	-9.7687	-11.094	-13.17	-8.6162	-11.706	-7.5646	-9.7561	-9.4257	-8.4143	-6.7341	-14.702	-8.696	-8.6202
-12.811	-12.932	-7.5951	-14.317	-13.317	-8.8706	-13.927	-13.184	-12.637	-10.981	-12.354	-12.581	-12.403	-12.86	-14.643	-11.392	-11.843	-12.274	-11.852	-12.328	-13.016	-17.06	-10.935	-11.855	-15.282	-14.049	-11.84	-13.556	-11.671	-12.367	-15.639	-12.19	-12.642	-12.804	-14.191	-13.723	-16.53	-14.778	-10.534	-12.613	-12.093	-13.077	-14.223	-11.954	-13.16	-12.254	-12.964	-11.961	-15.119	-14.74
1.1958	3.1682	3.5891	6.4335	2.053	2.5782	2.9894	2.1706	3.4193	0.24874	8.0378	0.51864	2.7217	5.9873	3.6385	2.3906	3.9631	4.4706	2.3368	3.9546	4.1073	2.1756	6.3129	3.4936	2.3844	2.7295	-0.012434	-3.3825	2.7217	3.0914	1.3118	1.8512	0.64452	3.0498	3.0331	5.2692	3.3882	1.4164	2.1924	4.4516	3.4343	5.1655	2.307	1.0605	5.3953	2.6675	2.4485	2.994	1.0567	3.7747
-5.266	-3.0626	-3.9219	-2.7901	-0.11349	-4.8409	-4.1461	-7.2159	-5.7757	-4.3655	-3.9729	-4.8678	-1.794	-3.7683	-2.3352	-4.0349	-5.628	-4.6522	-6.5623	-3.185	-6.6196	-3.7572	-4.2071	-1.6381	-6.4034	-4.6148	-1.5765	-1.3199	-4.993	-5.9127	-3.859	1.4204	-0.95099	-4.5058	-3.1812	-3.9857	-3.9131	-7.2645	-4.524	-6.5536	-4.0783	-5.6813	-5.0303	-4.1914	-3.7044	-4.927	-5.9815	-5.4607	-2.8704	-2.813
-1.4862	2.4003	2.855	4.4863	-2.3735	0.58016	-0.64951	2.5289	-0.68455	2.5721	2.5269	3.1744	4.2102	3.5938	1.0476	2.5443	4.6438	3.7531	3.411	1.3991	2.3221	3.7017	2.6444	2.1772	1.4878	-2.9187	1.5749	-0.46097	1.6686	-0.87202	1.5995	3.6738	2.8649	2.8343	3.8368	4.8421	4.7596	2.8217	0.5915	3.5942	2.4227	1.5934	1.8871	0.80061	3.613	3.9237	0.59079	-1.5826	0.64986	5.2354
-0.1485	0.72297	-1.3978	1.1805	0.5271	0.8579	-1.4809	1.5611	0.2214	1.4786	-1.5275	0.72106	-1.9812	2.7742	3.1426	0.030366	-0.064188	1.7155	-2.0189	-0.016285	1.4366	-1.5743	0.49008	1.3281	2.9608	-2.6416	-0.45591	-1.9395	-0.097942	-0.081199	-0.88191	1.031	-0.47911	-2.4161	-0.49768	-1.6933	4.0779	-1.4149	-1.8103	-0.36968	-3.4678	-1.4779	-1.7366	-2.0533	-0.089326	1.357	-0.37693	-0.85872	-3.3112	3.1423
-12.355	-11.22	-13.549	-11.625	-15.131	-11.904	-10.775	-12.654	-13.898	-14.015	-14.412	-16.426	-15.528	-12.824	-11.757	-14.324	-13.398	-13.39	-12.69	-9.186	-13.973	-13.881	-12.56	-13.207	-15.601	-11.975	-14.12	-13.79	-13.867	-10.475	-17.683	-12.583	-14.011	-11.902	-14.147	-14.298	-12.616	-13.471	-11.745	-14.075	-14.333	-11.397	-12.814	-13.87	-10.966	-12.341	-12.618	-10.606	-12.141	-13.321
8.052	8.3452	8.968	11.213	9.0434	6.2086	7.1904	6.8996	6.8074	6.9282	8.0591	5.653	11.053	4.9769	14.36	7.8684	9.9561	9.751	7.2736	7.9676	5.7919	8.339	10.774	10.167	8.9838	9.0271	2.7597	7.5904	5.0966	8.0734	9.765	7.3555	4.9865	7.1809	8.7234	6.2968	8.3715	8.7838	9.2251	5.1996	8.3748	4.4567	8.6769	12.384	8.2738	8.9955	10.401	4.3026	8.0389	7.8512
-3.48	-5.0425	-1.5736	-6.7467	-3.8989	-4.0224	-3.1027	-1.5291	-6.1584	-2.5608	-3.8957	-5.8797	-1.9613	-6.0939	-4.7168	-4.4721	-4.942	-3.7365	-2.9136	-5.4246	-1.5333	-1.2379	-4.7453	-5.5201	-2.8419	-6.4168	-3.4007	-4.3477	-4.3153	-2.619	-4.8089	-3.6901	-6.4272	-2.9175	-5.8875	-1.1231	-1.1768	-2.8482	-5.4898	-1.2537	-5.9031	-1.7306	-6.8674	-4.4182	-3.8766	-1.9079	-5.0656	-6.5888	-1.7227	-3.6212
-3.6611	-2.5829	-2.2467	-1.1401	-1.8973	-2.9368	-0.89693	-1.4639	-1.0891	-1.537	-1.3439	-6.0043	-3.1675	-4.6791	-0.17489	-2.5778	-8.2987	-3.1598	0.19023	-3.2563	-5.081	0.32436	-7.9043	-2.5661	-0.82863	-1.9944	-1.1253	-3.6822	-2.5556	-2.7402	-3.7019	-1.3538	0.043646	-2.3939	-2.9881	-0.13018	-2.6414	-1.5816	-0.13334	-2.6323	-1.0085	-1.0232	-1.1628	-2.8162	-2.5305	-2.5319	-1.9132	-4.2609	0.87935	-1.0766
-4.0908	-6.5197	-6.4647	-5.5735	-6.6652	-4.1423	-4.2076	-2.0098	-4.5733	-5.9699	-6.3006	-4.0936	-5.2385	-4.3137	-3.9579	-2.3882	-8.431	-4.5326	-4.1449	-6.995	-6.1019	-2.3229	-5.7383	-5.1877	-5.9357	-4.9033	-3.3411	-3.4114	-4.2212	-1.5464	-4.8742	-2.6022	-7.8889	-5.7877	-6.9954	-6.1077	-3.0322	-2.5911	-6.948	-3.3263	-5.7562	-6.5874	-2.0976	-3.6651	-5.9907	-6.6611	-7.1984	-5.0389	-6.5763	-5.7588
0.54889	-3.0215	1.1586	-5.6084	1.2634	-2.2263	-1.3071	-0.59382	0.21023	-0.50753	-1.9694	0.925	-2.0907	-0.51012	1.1229	-0.31942	-2.3144	-0.89198	0.047139	-0.22977	-0.93621	-0.47252	0.17157	-0.37394	-0.59175	-0.35138	-1.2797	4.0271	-1.1173	-0.92784	-2.8075	1.1524	-1.3367	2.3828	-0.58512	0.023563	1.6961	3.2193	0.17526	1.0404	-0.37586	-0.25626	2.0323	2.4203	2.118	-2.7094	-0.68087	3.7879	2.421	-1.3579
-6.6674	-7.5722	-6.1726	-8.1854	-6.4831	-9.2334	-7.8252	-9.1019	-6.9677	-7.0264	-6.1629	-9.2184	-9.4675	-12.915	-7.2468	-9.8452	-12.564	-10.377	-10.643	-9.5235	-8.9662	-10.433	-6.1347	-7.4596	-9.0056	-6.7099	-9.3984	-6.2866	-7.9644	-10.21	-9.4339	-7.1858	-8.9063	-10.682	-12.897	-9.8826	-8.7875	-10.797	-10.912	-8.8969	-12.693	-6.132	-8.6491	-8.4823	-7.2239	-4.881	-10.437	-9.3603	-11.367	-9.7411
-14.532	-11.449	-14.605	-14.787	-12.169	-13.154	-14.092	-10.767	-12.719	-13.308	-9.5761	-13.351	-12.002	-10.936	-11.57	-13.295	-11.572	-15.115	-11.107	-11.511	-10.822	-14.319	-14.036	-12.523	-13.058	-14.942	-11.947	-14.502	-9.8956	-13.871	-10.978	-14.295	-11.173	-15.581	-13.159	-8.913	-13.551	-12.16	-14.897	-12.708	-14.414	-13.131	-15.49	-14.425	-11.079	-12.201	-11.95	-10.602	-16.137	-13.259
-21.137	-23.038	-19.852	-21.412	-18.86	-21.756	-20.986	-22.055	-21.191	-20.457	-20.477	-21.868	-21.172	-20.438	-22.599	-22.63	-24.224	-22.972	-22.55	-21.316	-22.468	-22.26	-24.571	-23.848	-22.182	-19.709	-23.01	-22.811	-22.895	-22.175	-23.026	-23.796	-26.672	-23.473	-26.803	-18.988	-22.283	-22.786	-22.69	-21.088	-19.606	-22.86	-22.893	-23.327	-21.931	-24.79	-21.296	-24.851	-21.359	-22.098
-10.032	-8.3894	-10.637	-11.764	-12.383	-8.0021	-16.051	-11.035	-11.76	-14.618	-12.989	-12.347	-11.526	-9.9517	-13.565	-11.127	-13.081	-8.2985	-11.086	-9.9161	-11.495	-11.539	-11.286	-10.158	-13.484	-10.048	-9.0398	-12.701	-10.422	-10.906	-12.437	-12.288	-14.284	-8.6504	-11.281	-10.772	-15.206	-10.159	-12.16	-9.2052	-12.841	-9.4779	-12.296	-10.58	-14.742	-11.459	-11.119	-10.947	-8.0778	-9.1822
-13.014	-13.8	-9.5779	-11.525	-11.646	-15.039	-10.739	-15.36	-12.704	-12.918	-14.64	-12.441	-12.729	-9.3745	-9.917	-9.9232	-13.849	-12.244	-12.272	-13.045	-14.832	-15.701	-13.697	-15.381	-11.788	-10.991	-14.609	-12.007	-12.561	-13.81	-13.553	-12.291	-17.365	-15.635	-13.91	-9.2787	-13.534	-13.556	-12.682	-13.433	-14.292	-11.637	-15.429	-13.821	-13.852	-12.684	-10.299	-16.897	-14.171	-17.404
5.7162	9.3437	6.4197	7.4798	9.5821	7.7054	8.3768	8.4593	7.4976	7.9908	5.4165	7.9777	10.661	6.509	5.5883	7.9158	6.9393	6.4316	8.4108	7.774	7.8317	9.3422	10.768	5.2812	8.4772	2.5216	8.5477	6.5465	9.7201	5.7692	7.754	7.1278	7.2228	6.8455	8.0685	9.2462	10.869	10.03	8.5365	6.7652	8.7713	7.5748	6.6088	10.675	8.7019	7.1004	7.0455	7.3109	5.6099	10.326
-3.1808	-2.8162	-2.034	-1.3976	-0.051644	-3.4357	-2.7243	-1.6506	-2.0525	-0.9254	-3.4174	-2.566	-3.2703	-2.2989	-2.705	-2.0309	-0.29419	-0.77978	-2.2944	-3.8695	-1.0939	-3.7629	-1.668	-6.3715	-3.8207	-4.9571	0.27986	-4.7225	-0.94255	-0.90918	-3.8977	0.39924	-3.9637	-0.27977	1.2197	-3.096	-4.9678	-1.6629	-1.3124	-3.4701	-6.0022	-1.4117	-3.1547	-3.7048	-1.8951	-4.3153	-3.1749	0.99062	-4.3229	-2.2844
2.3181	1.4197	-1.3047	1.7321	2.3745	2.655	-2.2666	1.0574	-2.1935	0.46109	2.8765	2.9435	0.9243	-0.43107	-1.0681	0.49149	3.3632	0.526	2.0845	1.0376	-0.64992	-2.1107	-2.8883	1.3298	2.9284	0.0052778	1.8785	-0.37159	2.0034	-0.87829	-0.53173	4.0438	-0.60681	0.67624	0.054113	-0.18806	-0.55971	3.7051	0.12149	-0.097852	2.6272	-1.3017	0.6164	0.40146	-0.49652	-1.1652	-0.076025	-1.1814	-2.8309	0.76004
-17.301	-14.725	-14.614	-15.534	-14.954	-13.098	-16.266	-15.522	-14.769	-15.39	-17.859	-15.15	-12.489	-13.795	-13.93	-15.693	-13.131	-18.367	-15.138	-11.574	-14.511	-11.862	-12.947	-13.225	-14.772	-16.838	-13.7	-12.762	-11.712	-11.41	-16.915	-14.318	-15.801	-16.016	-12.213	-15.775	-13.641	-13.774	-15.672	-16.325	-12.571	-14.881	-14.719	-14.928	-16.423	-13.071	-13.766	-14.997	-19.578	-12.481
-0.43059	-0.75397	2.1061	-3.249	0.06102	-0.25795	-1.1992	-0.6164	1.6985	2.4452	3.2343	-1.7943	-4.0509	-1.1222	-3.4495	1.1162	2.6505	-0.27406	-0.21316	-1.7764	-1.1599	-1.478	0.89239	-1.7311	-4.1198	-1.7944	-0.73985	1.0487	-1.0396	0.53519	0.69678	-0.89882	0.49883	0.86379	1.2005	-1.045	-0.34531	0.075475	1.807	-0.15193	-0.77921	-0.50814	-1.0122	-1.0446	0.74923	0.045409	-1.6733	-4.9347	0.81979	2.4755
7.6207	2.3305	7.8667	5.8885	7.2463	8.0648	4.6054	5.8686	5.3361	9.5479	4.0317	6.6981	9.3426	7.5993	7.4925	9.499	8.8545	5.7851	6.4664	5.6627	6.234	7.5329	6.0566	8.0904	10.118	3.549	6.8422	7.7262	5.2144	4.9339	6.0608	8.6601	7.699	6.3451	4.2749	10.224	5.8988	2.6729	10.458	9.6769	9.4614	8.018	5.6769	5.9159	5.7055	8.1408	5.2384	8.4203	6.0942	5.7536
2.2107	4.776	3.641	5.5034	3.8399	4.3972	4.0619	4.0647	5.2425	7.2818	1.8195	4.7271	3.3358	2.1583	4.6993	5.1177	4.8215	2.8417	2.3912	2.4783	7.0484	6.3169	5.2929	6.5444	9.3099	4.1873	2.6355	3.5579	3.163	4.2263	6.4376	1.8869	4.2973	-0.29726	4.6186	4.3445	4.0896	1.002	0.85163	3.1747	3.9288	4.9868	4.0567	2.4736	3.6669	4.3001	2.7597	7.7149	7.8341	2.922
-15.466	-20.227	-21.014	-20.138	-19.801	-20.063	-18.657	-21.95	-18.006	-21.633	-17.142	-21.662	-21.22	-19.893	-20.872	-18.216	-20.088	-22.208	-18.763	-18.63	-19.748	-21.399	-21.22	-22.823	-21.896	-15.824	-19.867	-22.551	-17.303	-21.088	-22.001	-21.921	-20.867	-21.058	-20.267	-20.597	-18.97	-21.708	-22.566	-22.07	-18.274	-20.27	-22.797	-21.393	-20.85	-22.868	-19.836	-24.466	-21.623	-25.082
-2.7882	-4.0452	-3.9525	-7.0394	-2.6806	-2.698	-1.1638	-4.5933	-2.6594	-3.7701	-5.0043	-3.9134	-2.7687	-2.5267	-5.1231	-5.0934	-3.0759	-5.2623	-5.7554	-2.3283	-4.4073	-5.0674	-2.8839	0.044552	-3.3581	-2.7686	-4.373	-2.1555	-5.3406	-3.5241	-5.9766	-2.0563	-2.3227	-4.9775	-2.3492	-6.3918	0.53981	-2.4156	-1.6086	-2.1153	-4.1878	-5.5048	-0.78588	-2.9853	-7.5347	-6.2686	-2.6681	-2.1333	-6.4248	-3.2367
-8.5184	-5.0313	-5.7381	-5.1279	-5.5694	-7.0392	-6.4079	-1.6468	-2.168	-3.846	-3.8472	-5.725	-5.2019	-6.2066	-5.7503	-4.0234	-6.7668	-7.4225	-3.0183	-3.0914	-7.0309	-4.5792	-4.3707	-3.8938	-3.9833	-2.7998	-5.2023	-3.8615	-3.4335	-5.5948	-6.06	-6.0307	-3.1911	-5.4375	-3.622	-7.2246	-4.6569	-5.0631	-4.9929	-4.7457	-7.3813	-1.8297	-5.0699	-7.3978	-5.8843	-2.4226	-5.624	-4.8248	-4.3095	-2.7285
-0.77722	3.3388	-0.6572	-2.3723	-0.67625	0.8519	1.4961	3.0077	-0.16831	1.5721	0.67944	1.8894	-1.6129	4.1939	-2.011	-0.59776	-0.44201	2.0195	-0.1066	-0.7986	-0.42621	-2.6348	-0.098029	0.73199	1.4314	2.1214	3.4822	2.5624	0.025747	-0.64419	1.3998	-0.42239	-0.088366	3.0436	6.1092	3.1239	-1.7963	-2.2897	-0.49927	-1.1228	-4.0203	-0.77851	-1.1227	-1.1331	1.5344	4.3298	-1.3312	-0.63003	-0.08593	-0.83454
-2.6165	-3.2914	-3.7888	-4.453	-4.1092	-5.6546	-0.35574	-3.3982	-2.5412	-3.2973	-4.1896	-1.6459	-3.6068	-0.73297	-4.0696	-2.933	-2.862	-4.5724	-0.78232	-4.5464	-1.9437	-4.6055	-3.005	-0.81191	-1.6144	-0.59134	-2.7348	-0.32215	-2.4595	0.034367	-1.4352	-0.19037	-2.3848	-1.7676	-2.5488	-1.9902	0.5022	-6.5752	-2.8807	0.637	-2.8529	-0.91424	-2.3103	-1.8327	-2.7523	-1.3685	-3.7796	-4.0424	0.54574	-3.1427
-0.11943	0.11785	1.1286	-1.3958	-4.7745	0.88431	-0.74677	2.3936	-0.46424	-0.045295	-0.80373	0.016778	0.23082	-0.97502	0.085873	-0.060935	-2.0312	1.0625	-3.5848	-1.3544	-2.6079	2.7877	-1.3491	1.3809	0.07	-1.0538	1.0065	-1.7337	3.2948	3.702	-4.3942	1.6094	2.5151	0.91435	0.41535	-1.1219	1.0529	-0.79606	-0.3673	0.31121	-2.6275	1.0553	1.2916	0.088087	-3.6103	1.8707	3.0325	3.0435	-0.19957	0.53719
-2.4039	1.2158	1.6189	2.8517	-0.3694	-2.3761	-0.42977	-0.32464	-0.12567	-1.6018	0.7027	-0.84911	-0.54621	3.3827	-1.8535	0.1562	-0.050069	-0.50857	1.0817	-1.2348	-2.4699	-1.7959	-2.2356	0.17163	-0.26195	-0.031391	0.68246	-1.2646	2.3232	1.3771	0.37624	-0.74834	-0.56978	-0.47975	2.5396	-5.3337	2.3668	0.97428	1.8009	-3.4557	-4.3817	-0.98544	0.42305	-2.6986	3.0541	-0.62279	-1.8172	2.1021	-0.34998	0.3504
-3.2092	-4.4809	-0.16978	-1.0086	-2.7694	-5.8281	-6.053	-4.3853	-2.4385	-4.6051	-3.7541	-2.7676	-2.4034	-3.8132	-4.0566	-5.1601	-5.9995	-4.107	-2.6431	-1.812	-6.3724	-3.2562	-0.20821	-4.246	-0.96329	-2.9007	-1.8939	-3.6452	-4.6448	-4.8224	-4.8807	-4.0947	0.36811	-3.8735	-4.5577	-4.9559	-5.0283	-3.0112	-4.4739	-3.8036	-4.6375	1.0045	-2.9324	-4.1905	-3.9653	-1.9259	-0.40265	-5.5344	-5.7605	-3.0357
-7.3181	-10.612	-11.778	-6.7333	-7.2499	-7.6726	-10.578	-10.037	-9.5368	-6.6799	-7.0089	-9.0536	-9.3227	-7.6674	-8.8107	-8.9383	-8.0413	-5.9454	-13.48	-10.087	-11.334	-11.505	-6.4581	-7.7765	-8.946	-6.6229	-7.7331	-10.09	-8.6283	-8.076	-5.1854	-8.4918	-8.0982	-9.0844	-8.2948	-4.3429	-10.403	-9.4529	-8.143	-8.1159	-11.018	-7.2999	-7.7564	-8.1559	-8.0802	-9.216	-8.7337	-8.3972	-7.5619	-7.7066
-22.694	-23.767	-20.929	-21.888	-23.483	-23.269	-22.051	-24.512	-20.993	-25.936	-19.905	-19.476	-22.344	-22.386	-18.698	-21.244	-21.892	-21.193	-21.774	-23.013	-22.464	-20.716	-22.949	-23.373	-19.746	-23.866	-21.944	-21.806	-20.01	-22.206	-22.475	-21.939	-23.599	-22.508	-20.504	-19.101	-21.472	-20.77	-22.177	-21.358	-23.267	-21.443	-21.145	-24.977	-22.698	-23.486	-26.437	-23.271	-20.16	-23.22
-4.2416	-5.1492	-5.0799	-4.7756	-5.7911	-5.8334	-3.4722	-5.885	-6.0648	-4.2838	-6.0484	-4.4561	-5.9776	-6.1177	-8.3865	-5.6926	-9.1134	-4.0466	-3.4698	-2.985	-4.3106	-6.2796	-8.3129	-4.5571	-5.1931	-4.2069	-0.89325	-10.709	-6.7784	-4.882	-4.4659	-6.3195	-7.1935	-1.3277	-3.0262	-4.6208	-5.2442	-4.5543	-5.436	-6.6745	-7.9857	-2.8543	-4.6273	-1.6629	-3.6127	-2.7248	-5.3386	-8.9138	-4.7434	-4.0738
1.6357	-3.0004	0.22192	-0.72948	0.049861	-0.8199	-0.31463	-0.70971	2.1275	2.7556	-1.2558	-2.4805	1.0728	-1.9198	0.74824	3.2027	2.7195	2.1156	2.4213	-0.57766	0.43748	2.0394	1.0073	3.2839	-2.5542	-1.6758	-1.1976	-2.1155	-0.63117	-2.1281	1.527	3.2627	-2.4926	-0.47912	-0.63053	-1.5894	1.0122	-2.5343	2.1869	1.1834	0.21778	2.9729	1.033	-0.25493	2.2899	-0.46763	2.143	0.38443	-0.8275	2.3113
0.63646	2.2303	1.3774	0.79333	2.4712	1.6152	2.9971	3.4227	1.456	2.7685	2.2653	6.6283	0.68799	-0.58568	3.0008	1.2203	-0.020139	0.71492	4.305	1.2524	0.44527	3.6369	0.29232	0.74746	2.9784	0.86248	0.14533	-0.55566	4.6215	-0.5707	3.1895	4.0096	0.45545	2.6462	-3.0007	0.46532	-1.7401	4.3826	2.2804	0.24738	1.2166	3.462	5.5684	4.011	3.235	1.2149	2.851	1.1749	0.14408	4.0457
0.039708	-0.77135	-3.0409	-3.2507	-2.9913	1.3119	-0.76849	-0.10406	-3.9219	-1.176	-0.57674	-3.6711	-2.6784	-1.5419	0.27737	-0.073094	-1.4404	-2.4933	-0.91703	-2.4196	0.070837	0.57808	-1.1914	-1.7353	-3.0688	-2.6343	1.2353	1.5257	-0.70323	-0.47685	-0.72204	-7.4843	-1.7337	0.28802	-4.2675	-1.6568	0.087489	-2.8625	-2.511	-4.2933	2.2926	-1.7842	-0.78018	-1.0982	-1.9736	-0.94462	-3.276	-2.7566	-1.0447	-1.0007
-4.2339	1.7343	-2.5247	-0.46237	-5.6423	-1.6416	1.2193	-1.7517	-0.86221	-1.9049	-1.5678	-1.4506	-0.24647	-3.0947	-0.80505	-0.94498	-1.8394	-1.5537	-2.7727	-2.2768	-1.759	-4.3871	-3.4701	-0.77722	-0.99372	-5.2939	-1.9291	-2.0792	-1.3152	-1.405	-0.65009	-1.3241	-1.0838	0.55479	-2.8723	-1.6492	0.56669	-2.5599	-1.5741	-1.9916	-0.38406	-4.0931	1.8364	1.1281	-2.2368	0.37058	-0.21795	-3.5983	-5.4046	1.9068
-7.7057	-9.7956	-7.7929	-8.6626	-7.0924	-8.2539	-12.015	-6.6503	-12.5	-6.1035	-14.47	-10.017	-9.3267	-11.331	-10.717	-12.13	-9.7931	-11.226	-7.9751	-9.3938	-10.441	-10.392	-6.2945	-9.2589	-9.6193	-8.6594	-7.8451	-9.6128	-8.3639	-11.211	-4.2104	-7.209	-9.0456	-9.5153	-7.107	-8.4853	-8.5814	-10.233	-9.8053	-7.8132	-10.934	-11.516	-10.027	-7.5188	-6.8847	-8.2662	-8.21	-8.1695	-4.2361	-10.716
-0.27526	-1.8489	-1.9369	-2.582	-1.8134	-0.39457	-4.3576	0.97185	-0.88773	0.91606	0.36638	-3.6349	-1.8335	-6.0908	-1.4464	-1.8379	-2.463	-1.272	-3.6318	-3.7173	-1.2533	-4.2055	0.95468	-0.74411	-3.8677	-2.1414	-1.7364	-5.3788	-1.9928	-3.8912	0.2258	-0.38758	-2.4627	-1.3092	-3.4026	-3.6157	-3.7713	-2.7237	-5.5506	-0.19984	-4.7639	-0.80437	-0.63611	-4.4596	-2.1978	-1.7018	-1.5787	-1.6676	-2.7378	-3.5727
-2.1623	-6.3673	-3.6653	-3.9505	-3.2132	-3.3418	-1.381	-5.6414	-3.5711	-2.5656	-4.4933	-7.0398	-0.29868	-2.1569	-2.3745	-3.0182	-0.75092	-3.3015	0.36883	-4.575	-5.4254	-4.1406	-4.7942	-1.9397	-3.9281	-3.3597	-1.3637	-2.3054	-2.9692	-5.7068	0.31506	-4.1738	-5.357	-0.7948	-1.3482	-3.6202	-6.9837	-4.6688	-5.0025	-3.5698	-2.005	-3.1899	-4.5709	-4.7996	-0.53361	-4.8044	-4.9279	-1.187	-0.89502	-2.8691
4.3699	3.312	3.4093	3.3769	3.4611	2.7127	4.3831	4.6034	3.8625	3.1017	2.1841	2.5453	5.9645	5.8426	2.0013	-0.24813	4.4129	3.973	1.6804	5.0391	0.38557	2.9308	2.8541	2.3916	-1.9513	2.9894	5.8399	4.8333	3.8569	1.7146	2.0645	3.3554	5.4648	3.0451	2.0932	5.3442	0.75422	5.4324	2.5644	4.6617	1.9263	3.5035	2.4456	-0.60295	1.0888	2.6293	2.1024	5.6693	0.61289	3.4203
0.17675	-1.8379	-4.3196	-5.7332	-3.9544	-1.0125	0.98666	0.8512	0.078631	-3.1116	-4.493	-1.5421	-2.6559	-3.776	-1.7433	-3.8214	-5.9812	-1.7204	-2.1896	-2.997	-2.4282	-1.7887	-2.0013	-0.94012	-2.366	0.92731	-1.8664	-2.6667	-1.1596	0.46563	-1.9642	-3.4508	-1.9913	-2.7555	-4.0169	1.5934	-5.1035	-4.2543	-0.11758	-2.7906	-3.9011	-2.529	-0.39207	-0.37416	-5.0728	-2.7789	-7.0304	-3.6748	-3.3318	-3.0809
6.4563	11.257	6.1822	9.5644	7.6746	6.2246	6.8654	6.8121	9.2613	4.1918	6.671	8.5042	7.0092	4.8318	11.219	8.9442	6.5338	4.0427	4.9251	5.9072	3.5363	5.3809	7.971	6.215	4.959	8.8757	3.9959	4.5444	7.1047	7.6349	7.6728	4.8063	10.932	5.2727	2.1563	9.8141	4.4821	4.5967	6.2123	5.4849	7.7686	5.1925	8.0636	5.0643	7.7614	8.7175	7.8031	7.624	5.0657	8.9952
-7.5726	-9.9794	-7.768	-6.8507	-5.3292	-6.2047	-9.0391	-11.344	-6.0754	-8.6499	-7.4139	-10.439	-8.7829	-6.7583	-6.9393	-8.162	-9.6332	-7.3352	-9.3508	-7.006	-7.6277	-9.3065	-6.1327	-11.945	-5.441	-7.8818	-8.9116	-8.3708	-8.8178	-6.0279	-4.9299	-4.0976	-5.8585	-4.5268	-5.1724	-7.8294	-7.0451	-5.2758	-10.481	-11.127	-5.9469	-7.3061	-0.58155	-6.3114	-3.6345	-6.8629	-5.8622	-6.9547	-7.6774	-12.047
6.683	4.7069	4.7198	3.4512	5.9222	5.625	2.2545	7.7163	5.4726	5.8672	1.5115	9.2915	7.3431	5.4289	6.1844	7.5816	4.2174	6.7863	7.306	8.7444	4.9223	5.946	1.2754	3.242	4.8002	3.8524	7.597	2.9172	5.2702	3.4208	7.576	4.529	2.7341	8.2192	4.7433	7.4456	3.8921	6.9177	5.2938	6.6492	4.2099	6.0404	6.2341	7.0982	8.1669	2.5617	7.3134	4.6326	6.2895	4.8899
0.44774	-1.765	-0.15359	-2.8428	-6.7153	0.41395	-1.7996	-1.7287	-2.6545	-2.8222	-4.5976	-1.1859	-1.4995	2.3672	-0.53649	-2.2218	-0.62498	-2.92	1.1062	-5.0136	-0.42985	-1.1181	-2.7497	-0.98781	0.10265	-4.152	0.91929	-2.9745	-3.9741	-0.67951	-4.3547	-1.3156	-0.47584	-1.698	-1.3502	-0.2079	0.18815	-0.55811	-2.559	2.4215	-3.2036	-1.3159	-2.4355	-1.4795	-0.93856	0.3603	-4.899	-0.24662	-2.685	-0.84403
-4.0754	-3.9274	0.29586	0.52326	-5.8536	-3.9479	-4.4448	-3.8722	-0.20653	-3.7275	-3.3001	-1.8952	-5.0494	-1.9536	-4.4035	-3.4393	-1.8803	-7.0455	-6.8169	-3.92	-2.7434	-2.2881	-5.0873	-1.4632	-1.4083	-4.812	-3.5913	-1.2808	-2.1264	-4.0686	-2.1634	-3.6074	-5.7423	-0.059088	-3.0831	-3.9932	-4.4743	-5.0583	-3.4785	-1.7597	-4.8881	-3.0276	-5.481	-7.1665	-1.7495	-3.5522	-6.601	-3.4455	-3.8356	-4.7563
5.9688	7.2874	7.1867	5.007	9.3294	5.909	5.9916	9.2433	7.011	7.8564	8.4652	11.089	6.7708	7.0681	9.3096	6.7223	9.2821	7.5049	11.239	4.731	10.682	7.4778	7.8977	8.5755	6.203	7.429	7.6313	7.8625	6.3039	6.9265	6.6	8.8087	8.6041	1.69	8.9272	10.029	6.3682	8.1669	8.0927	8.0886	5.5597	7.2491	9.1616	5.8915	8.6545	5.5286	5.7471	4.6667	8.155	10.536
-6.276	-9.5194	-7.8176	-8.3008	-4.2511	-3.7499	-1.7999	-6.8504	-5.6408	-6.7995	-5.5773	-6.8633	-4.1581	-5.3263	-5.5466	-4.9716	-9.0657	-7.2127	-4.7678	-7.3527	-5.8219	-4.6722	-7.1535	-3.6896	-4.2693	-4.7718	-7.6428	-1.0205	-5.5765	-6.9022	-3.578	-5.5064	-4.8817	-3.8234	-1.7536	-3.6306	-7.1603	-7.0597	-7.524	-6.025	-5.4309	-5.4033	-4.2283	-5.5902	-4.3589	-4.531	-4.533	-4.2806	-4.8204	-5.9344
-16.614	-12.391	-13.676	-12.544	-14.307	-14.753	-10.344	-18.859	-14.042	-11.822	-14.153	-16.202	-15.523	-12.687	-14.97	-15.143	-15.17	-13.799	-15.167	-11.929	-16.971	-12.621	-12.173	-17.354	-13.864	-15.529	-13.117	-14.947	-12.114	-14.519	-12.948	-15.359	-18.433	-12.629	-13.284	-15.391	-14.137	-14.461	-12.335	-12.999	-13.279	-15.229	-17.157	-15.499	-15.507	-12.924	-16.933	-16.493	-16.494	-17.1
3.3399	0.8119	2.2933	0.7549	3.9172	1.5387	2.4817	4.6928	2.9846	-0.93703	1.0481	3.0822	2.6055	-1.5163	3.1971	4.2732	-0.40756	3.1954	1.9345	4.3258	0.60979	0.62423	1.2484	-1.5381	2.241	0.57664	-0.025642	2.9202	0.42791	0.35361	0.53253	2.8488	4.2716	1.7173	1.0768	-0.22364	2.4096	-0.45824	1.4312	2.5781	6.1171	2.5249	-0.47279	0.1707	4.6064	2.1982	2.2652	1.9113	4.9596	-0.54373
-3.4595	-2.2092	-3.9548	-4.3051	-7.9615	-5.6551	-1.551	-4.465	-4.128	-3.7198	-4.329	0.39143	-6.267	-4.1734	-4.2103	-4.5179	-2.9756	-4.6435	-6.0947	-4.3194	-2.4857	-5.0384	-0.85952	-2.2929	-5.7766	-2.4869	-5.3617	-4.826	-4.967	-4.7994	-1.3707	-7.3454	-4.5666	-6.6953	-3.4564	-4.6181	-5.2625	-5.5562	-1.3528	-1.5844	-4.0145	-3.717	-3.6965	-5.6002	-5.6186	-2.6686	-2.7191	-6.1626	-2.2172	-5.1751
-6.2416	-4.7457	-2.7636	-7.2853	-5.6703	-4.888	-5.3907	-3.3019	-3.6623	-4.3145	-1.9532	-3.2208	-3.4238	-1.7157	-3.0256	-4.4551	-5.4702	-6.3924	-2.4765	-2.0558	-5.3323	-4.4497	-3.2278	-2.4896	-2.6429	-4.9007	-2.7183	-3.9123	-4.3871	-6.4543	-4.629	-1.6994	-1.9187	-2.4749	-1.6497	-3.1038	-4.4572	-4.1958	-2.805	-5.9581	-1.9471	-0.86526	-8.3088	-3.4015	-5.0117	-5.13	-0.86331	-5.648	-4.1153	-3.0504
-7.5669	-7.6888	-7.3877	-5.2027	-7.3545	-9.6227	-9.5861	-7.1197	-5.1363	-7.102	-7.12	-8.7769	-8.3073	-8.7882	-10.725	-4.6601	-8.6081	-6.8759	-9.886	-5.8554	-9.0033	-6.4384	-10.15	-6.2537	-7.9532	-8.0347	-5.5011	-8.543	-8.0327	-9.3218	-6.8142	-8.8757	-7.403	-10.118	-7.5727	-6.7972	-10.555	-9.0658	-5.2624	-7.2877	-6.8043	-8.9803	-6.22	-7.902	-5.1192	-7.8438	-6.1372	-6.7287	-7.9478	-4.8215
3.8494	6.0986	4.9587	6.3979	8.9168	6.2208	8.0018	4.7629	6.4852	5.7904	2.9283	3.1475	6.8806	5.7593	6.6223	6.6229	6.5128	6.6087	6.8068	7.9303	4.6954	9.8133	6.5093	4.0314	6.8822	9.2659	7.153	1.2095	7.2145	7.4755	5.0997	7.4661	5.7179	7.3253	10.328	4.577	5.246	5.5179	4.3577	5.5099	6.7625	7.853	7.7895	2.752	8.5585	5.1771	8.0205	7.2876	5.3519	6.534
-3.1964	2.1918	2.2367	-1.1422	-3.5614	0.8097	1.4197	0.99312	-0.68043	-1.3451	-0.58683	-1.0189	3.6785	-2.3483	2.6262	-0.66811	-1.2374	2.1065	5.1833	-0.17317	0.10704	0.015584	0.69768	-0.47993	0.46705	0.028749	-2.0722	2.9719	2.1028	1.1885	-0.54845	-1.7743	1.7415	1.364	1.8672	-1.0088	1.399	-0.35931	1.8585	1.6697	3.0963	-0.49736	-1.4298	-0.32955	2.8836	-1.0125	1.2942	-0.89145	-1.4921	1.6767
-11.809	-14.46	-11.657	-8.8979	-9.8781	-9.7374	-11.904	-9.7559	-14.335	-9.7641	-11.704	-9.9319	-12.499	-15.748	-10.674	-12.317	-12.481	-10.353	-11.098	-11.205	-13.043	-12.781	-12.808	-12.692	-13.641	-7.5646	-12.387	-9.5619	-11.228	-9.1374	-11.888	-14.691	-14.232	-13.231	-13.474	-13.807	-13.579	-12.556	-13.961	-8.9311	-12.238	-12.335	-12.299	-12.506	-12.714	-12.076	-12.45	-11.691	-11.971	-8.6888
-3.0381	-5.8139	-3.5167	-5.2077	-6.7104	-5.6711	-4.0654	-6.3425	-5.3445	-5.1879	-4.02	-3.9398	-9.3338	-5.1355	-4.1134	-3.5376	-1.8792	-6.7078	-6.1271	-3.415	-3.9136	-6.3526	-7.303	-5.2559	-5.0208	-0.16129	-4.9631	-6.8957	-5.3841	-3.9995	-2.1336	-2.0223	-3.665	-2.2666	1.0785	-2.0791	-6.0084	-2.1074	-5.6672	-4.3675	-5.3453	-6.9517	-3.4851	-3.884	-2.776	-5.2204	-4.1025	-2.8333	-3.4014	-4.4286
-2.9661	-3.8974	-3.302	-3.4027	-3.8321	-5.5124	-5.6301	-6.6207	-3.6919	-3.6951	-2.1429	-1.6934	-6.7209	-1.2089	-3.9894	-2.3941	-5.2245	-0.80454	-3.3491	-4.6775	-3.8021	-2.2705	-3.487	-4.1886	-0.55099	-2.2029	-0.41617	-1.6455	-5.1269	-5.6079	-2.889	-2.5069	-3.393	-2.8334	-2.2102	-0.56194	-0.56512	-1.4064	-4.0832	-4.3733	-1.3613	-1.3557	-1.8563	-4.0292	-1.5768	-7.5541	-3.2641	0.052538	-1.6953	-5.5525
-6.1873	-6.7637	-5.3261	-2.9713	-7.1487	-5.97	-8.3184	-6.0452	-5.5772	-6.6972	-7.8959	-5.4386	-4.129	-5.8404	-3.7206	-7.1863	-6.7985	-6.7758	-7.0549	-7.4236	-7.2648	-4.6251	-9.176	-4.8124	-9.6133	-8.893	-3.2095	-6.368	-4.6287	-3.5079	-3.1685	-5.4643	-4.6383	-9.0889	-4.6912	-8.1039	-9.0575	-0.60248	-5.6677	-8.8208	-6.8163	-5.2675	-5.1472	-6.0833	-7.886	-6.3344	-7.741	-6.2828	-8.8281	-4.4999
-5.9027	-0.90164	-1.5242	-3.7176	-1.8343	-1.6328	0.94195	-1.5969	-3.7872	-1.5108	0.58616	-0.093541	-2.9197	-2.8979	-0.36527	-2.1006	-5.3649	-0.65738	-0.31387	-3.4441	-1.4934	2.0111	-1.4848	0.17023	-1.0902	-1.2004	-1.9289	-1.8137	-2.7393	-3.2578	-1.8609	0.057	-0.80308	-1.4134	-2.9861	-3.7609	-1.75	-0.19938	-0.9246	-3.5709	-3.3011	-2.3725	-1.4222	-2.7759	-0.04159	-1.1494	0.9151	-2.9342	-4.7145	2.3593
-7.2394	-6.2279	-3.514	-4.2949	-3.4703	-5.848	-3.2012	-9.5396	-0.67417	-5.3451	-4.4959	-4.6192	-3.2352	-4.7001	-5.4874	-2.2672	-6.3007	-3.1133	-2.5754	-5.1368	-4.5702	-0.53382	-5.5967	-6.9535	-2.5987	-5.5083	-4.3269	-3.6199	-3.3753	-1.2593	-3.1214	-4.1753	-3.2385	-3.4571	-5.1997	-2.7869	-0.98699	-2.3231	-2.9841	-4.8111	-2.4578	-4.5383	-3.7037	-2.3189	-3.0153	-1.5506	-1.8796	-3.3538	-3.0906	-2.2535
-6.833	-10.497	-7.7572	-9.1301	-9.4459	-10.233	-12.643	-12.411	-9.8201	-9.8711	-7.1899	-13.301	-9.0168	-9.8397	-12.209	-8.6215	-6.7357	-7.366	-8.5804	-12.29	-5.6788	-10.323	-9.5664	-7.8798	-10.738	-8.5429	-9.2174	-6.7768	-8.9828	-6.6042	-9.5913	-7.9174	-10.868	-7.3783	-10.053	-8.9085	-9.3431	-12.258	-11.068	-12.708	-10.56	-9.3367	-10.957	-9.676	-10.726	-6.5387	-6.9617	-9.8284	-7.4612	-10.71
-1.2081	-1.9399	-0.33384	-2.0501	-0.1525	-2.3722	-0.59649	1.1394	-0.75839	-0.49809	-0.42752	0.36597	-0.74669	-1.3417	0.72848	0.68313	2.0915	2.6762	-2.0828	2.594	-2.9932	-1.2415	-1.1275	2.2061	-1.1863	-4.2026	-1.2708	-2.2853	-2.0291	0.3506	-1.8964	2.0497	-2.2751	-1.3827	0.21989	0.79717	-0.76812	1.8683	-4.0705	-4.9452	2.2052	2.1402	-3.4988	1.6661	-0.40223	1.1195	1.4263	-0.38703	-2.4203	-2.1203
-2.5385	-1.8417	-1.271	-4.1509	-5.4269	-4.497	-2.998	-1.6463	-2.6151	-2.932	-5.5958	-4.0205	-2.9202	-6.8201	-6.3688	-2.9396	-1.7331	-2.7635	-4.5844	-5.6981	-2.9163	-1.4852	-4.2996	-2.6242	-2.5885	-3.4178	-5.1673	-4.5599	-1.4808	-3.4148	-4.1624	-3.5279	-5.3338	-5.6819	-3.327	-4.5253	-3.9898	-1.4165	-4.0772	-3.6403	-5.1974	-0.78	-3.4895	-4.8049	-3.0146	-4.1218	-3.365	-4.998	-2.6019	-3.7828
-3.5218	-4.163	-1.5548	-5.695	-2.2386	-3.9638	-4.7304	-6.1884	-5.4898	-5.7286	-6.3286	-3.5128	-2.5318	-5.514	-2.2728	-3.3911	-1.7819	-3.5916	-5.6582	-0.88546	-3.8372	-6.6946	-4.4543	-5.2874	-3.0537	-4.7983	0.62432	-0.37157	-3.4226	-4.9544	-6.4734	-4.269	-2.9967	-6.7577	-4.8362	-1.8784	-3.4098	-5.3859	-4.7196	-0.7355	0.095886	-3.0863	-2.5813	-2.3879	-2.5207	-6.3358	-1.3272	-2.2434	-0.02519	-3.8128
0.91511	2.6551	2.5166	1.9287	1.7545	-0.84231	3.4459	-2.5713	1.9699	0.75878	1.9876	0.52033	-0.47259	3.4724	4.9527	0.0675	4.0347	2.8437	-1.0526	0.69792	2.2434	0.26824	2.0252	3.2068	1.6104	-2.8974	2.1255	4.2454	-2.9494	1.8937	3.1903	2.4092	1.7208	1.2683	2.0147	2.369	-1.1333	3.0132	-0.6762	-0.088972	2.0993	1.1124	2.2917	-1.5832	0.3126	2.0079	4.0316	4.2971	0.69505	1.5422
5.7728	-0.55172	-0.99092	-0.12916	4.1646	-0.77559	0.32433	1.612	1.3125	2.0228	0.57088	-0.81579	1.739	-0.67656	0.61186	-0.86278	0.82871	-0.20125	2.1252	0.15164	0.88443	-0.58491	2.8235	-0.10541	-0.60449	1.1042	0.13091	-0.36514	-1.6901	-0.14791	-3.4107	-1.5146	0.59361	-0.066988	-1.1114	-1.5901	0.16837	3.9121	-1.0138	1.52	1.5346	2.1589	-0.57925	-1.0617	-0.093272	0.69283	-2.2079	1.3799	-2.7061	-2.3906
-12.095	-13.946	-12.122	-15.243	-9.8297	-10.985	-10.246	-9.1337	-12.575	-13.657	-10.193	-13.322	-12.871	-11.893	-13.796	-8.6395	-13.554	-8.6032	-9.162	-12.189	-11.103	-10.044	-9.9032	-13.664	-10.434	-9.5588	-12.27	-10.484	-11.28	-13.197	-13.454	-11.991	-11.47	-10.038	-7.7495	-10.647	-13.631	-11.654	-10.016	-11.176	-13.723	-8.703	-10.951	-11.441	-11.519	-12.38	-11.496	-9.0866	-9.8025	-12.233
-11.037	-11.94	-13.261	-9.8837	-12.368	-8.7482	-11.926	-7.9284	-9.0795	-10.737	-7.7749	-10.041	-6.2047	-7.8543	-10.607	-12.061	-10.833	-12.48	-9.7754	-14.395	-9.5037	-11.153	-10.053	-7.8736	-12.952	-10.995	-14.433	-7.123	-9.7494	-12.491	-12.581	-11.812	-7.9637	-10.89	-11.53	-13.188	-11.334	-8.3323	-11.648	-11.577	-10.736	-9.3736	-11.918	-12.6	-10.061	-10.202	-13.402	-9.3265	-11.127	-11.611
-9.7098	-9.5577	-6.2434	-9.7816	-7.913	-11.074	-9.089	-13.255	-9.6616	-6.9914	-10.237	-9.3645	-9.3585	-8.9528	-8.7626	-6.987	-9.6988	-9.0409	-6.2716	-8.2803	-9.8947	-8.9427	-10.504	-8.8286	-8.0906	-8.2938	-10.786	-7.9176	-7.5013	-8.0916	-7.3981	-11.117	-8.3017	-7.5598	-7.4216	-12.422	-8.1922	-8.3582	-7.2799	-8.9393	-10.91	-10.63	-9.0163	-8.4603	-8.2805	-8.1442	-6.3575	-11.267	-9.141	-9.6613
2.4457	4.3129	-0.41511	-1.4613	3.467	4.19	2.2504	1.9162	4.4416	1.1254	2.0552	4.0544	-0.52494	3.5257	3.3456	3.816	0.57397	1.512	1.7789	-1.4352	1.4369	-1.6252	2.9892	1.8688	-0.28741	2.8063	-1.4077	2.6937	-3.4026	1.3342	0.67668	3.0039	2.9875	4.9167	2.9121	3.6574	0.23929	1.8019	1.5444	2.809	2.0452	1.9669	-1.3442	-2.2728	2.3806	-0.014341	3.5032	-1.1016	4.7215	3.2892
-0.67013	0.2487	-0.096748	-3.1746	-0.51523	-1.7338	-0.28068	0.53363	-1.402	0.16574	-0.011564	1.1698	-6.2223	-0.56908	-3.7656	-1.0255	1.2759	-0.61546	-0.86658	-0.74642	-0.9937	1.5327	-2.7721	-0.63145	0.84248	-1.1249	-1.4732	1.0966	-0.74703	0.94994	-0.16707	0.48956	0.54078	-4.125	0.20467	-0.67297	-0.94297	0.38519	2.2144	2.9748	-0.17574	0.11086	0.011173	0.26109	-2.1467	1.6027	3.2715	-0.46445	1.1166	0.91082
-1.0142	-4.9095	-0.48715	-1.7249	0.051477	-3.0924	-3.9159	-5.8743	-4.4652	-4.1191	-2.4729	-2.4816	-3.8656	-1.3037	-2.8518	-0.34455	-1.772	-2.5833	-1.7801	-3.4487	-0.6389	-2.8203	-4.3232	-0.11845	-3.1278	-5.5275	-2.4975	-3.3172	-2.7389	-2.6745	-1.2616	-3.4953	-2.4865	0.18461	-0.58932	-5.1912	-2.7451	-5.243	-0.80917	-3.0578	-1.5646	-0.66793	-2.7092	-4.0295	-1.4512	-0.42003	-1.4905	-1.7818	-1.297	-2.7774
3.0257	1.1787	3.6348	3.251	2.1593	3.3004	3.407	1.8693	0.92352	2.794	3.1677	1.501	3.3124	0.20659	2.5048	0.045497	-0.56622	0.53277	1.3139	1.7715	0.6418	0.958	3.1751	0.46932	2.2507	2.7961	4.2798	-0.54687	-1.4229	1.8057	1.5569	-1.4174	1.8698	2.0532	2.4289	0.38263	3.1072	1.394	1.743	-1.2885	1.3045	2.8996	2.9327	1.9588	1.6903	1.977	-0.34843	1.8252	0.28325	2.1093
0.98407	1.6988	1.6078	1.3356	3.8703	5.6703	-1.2693	2.4671	0.70899	0.69502	2.7183	-0.30918	1.9106	-0.92846	5.0411	-0.37487	-0.60774	5.101	3.1424	2.9897	1.1587	0.62127	-2.6196	1.0365	0.53569	1.1041	2.5094	0.3037	0.13521	2.4838	3.4985	0.79651	3.9676	1.5938	1.4953	0.23833	2.3501	3.0263	-0.25102	3.5158	3.5469	2.6512	1.2496	2.8183	1.7233	-1.1992	3.2148	3.7096	-1.1188	1.0656
0.94415	-1.9038	1.7271	-1.1694	2.6717	1.1228	0.01604	0.66094	-1.4411	-0.69727	0.095967	2.0456	-0.15922	5.5205	0.93841	1.6702	1.5342	0.19141	1.2862	1.6739	3.9339	4.3713	2.7779	6.6221	3.1896	2.7763	4.3453	2.2425	3.6702	-3.5804	0.56517	1.4058	2.6968	1.1191	1.8716	1.3384	4.9441	-2.421	-1.5531	1.8753	1.6543	2.684	2.5525	0.052642	-0.36828	0.41094	0.25026	0.17015	-0.031767	1.836
-9.8716	-8.0428	-13.168	-10.025	-9.1357	-10.055	-10.556	-7.6897	-10.066	-9.2616	-9.7873	-11.371	-11.347	-10.107	-4.6002	-10.176	-8.7956	-8.6513	-10.322	-8.08	-10.196	-6.2943	-9.5996	-5.3638	-7.2481	-10.858	-11.234	-10.777	-9.8852	-9.1844	-10.948	-8.7593	-10.074	-7.7614	-6.2594	-10.606	-9.4532	-10.9	-8.9149	-9.6879	-7.4629	-8.6447	-9.919	-9.5128	-10.211	-8.0287	-10.071	-9.4088	-6.7008	-7.994
0.66421	0.69746	1.7291	-0.7072	-1.7197	1.2307	0.70377	1.9283	-3.4918	-2.3604	-1.5756	-1.7501	1.0319	-0.30957	-2.1763	0.25873	-0.091291	-2.7309	-0.87403	-0.52958	-0.037197	-0.39501	-3.3023	-1.584	-1.9822	1.7214	-2.9629	-3.0648	-0.54168	-0.38953	1.0182	-2.3776	-0.46752	1.5713	-1.5808	-0.8155	1.8323	-2.1804	1.2532	-2.9618	0.87978	-2.78	-0.33709	0.41373	-0.88453	0.017295	1.1251	0.081069	-0.38055	-1.0436
4.3919	1.0947	-2.3667	0.1439	0.61477	-0.429	0.54693	-0.19952	1.1683	-2.1957	-1.7745	-0.29504	0.3057	1.3332	-0.53292	-1.3733	4.3946	-0.29902	1.8278	-0.3177	0.53819	-0.69376	0.49311	0.26835	0.090005	-0.29092	0.82351	0.075637	2.2224	1.3321	-4.6749	0.52747	-0.011355	1.8223	-1.5706	-1.5764	-0.044328	-0.45689	0.45934	0.85546	-0.1877	3.0284	-1.581	-2.9493	-0.8529	0.5523	-0.62966	2.2946	-0.26453	-0.002389
-2.1309	-3.508	2.8584	1.9771	0.58786	1.2666	-1.1305	1.4239	-1.3843	-1.3315	-2.0039	-1.1204	0.32262	1.5456	0.52143	2.0376	-0.064948	-1.4237	-0.19965	-2.0483	1.1202	1.058	-2.557	2.7603	-0.26194	-1.0071	1.4229	1.1038	1.0152	1.4619	0.17007	1.3121	3.4511	-1.4935	3.9543	3.228	-0.19334	1.0693	-3.354	-2.4733	-1.7057	0.73916	0.090579	1.9187	-0.20784	-0.84268	-0.76943	3.6654	3.5722	1.1576
-0.87029	-1.7816	1.0382	-2.2286	-3.2053	0.88197	-1.8237	0.26214	-4.3745	-1.5042	-0.39458	-1.6331	-2.9228	-1.2681	0.41379	-1.0217	-2.6399	-3.0432	-0.99763	-3.5581	-3.6091	-0.69685	-0.57054	-1.305	0.68351	-0.095743	-1.7314	0.52324	-0.63046	-2.7013	0.69631	-0.95004	-0.90563	-0.83683	-0.48845	-3.4518	-2.4268	0.28027	0.4616	-0.70149	-4.3267	-3.1292	0.50198	-1.0731	1.2529	-0.36494	-1.3497	0.44281	-4.0703	-0.6637
0.92743	-0.91784	-2.0251	0.9471	1.6475	-1.791	1.8623	-0.43231	1.1554	-0.038431	-2.4679	-1.0744	0.12143	-1.8979	-0.027212	-0.35665	0.7514	-1.926	2.5529	1.6504	1.3557	-0.34562	-1.6062	-0.80321	0.15222	-1.2365	1.722	0.08288	-0.90277	-1.3154	2.1593	1.285	-2.0431	-0.38379	-1.23	1.3732	-2.9179	-1.1947	-1.6871	0.43739	3.4591	0.37286	-1.7567	-1.8795	-0.77022	-2.5516	-1.3374	0.28475	-1.7738	-0.53013
0.28126	-2.6852	-1.6352	-1.3372	-0.07165	-0.039867	1.7607	-3.6621	2.8446	0.93577	-0.69227	-1.9279	-2.5168	-4.0099	-0.15026	-4.2316	-0.60418	-0.64514	-1.8987	-0.6404	-3.509	-2.5421	-1.3763	-0.20866	-0.13308	-1.1087	-1.2194	-0.26848	4.0282	-1.9132	1.8621	-3.6032	-2.0194	-2.4398	1.6081	-0.59691	-2.5708	-1.4278	0.83543	-1.902	-0.3418	-2.5191	-1.2102	0.93075	-1.5429	-1.5622	-2.8349	-2.0603	-3.9046	-1.8716
0.96948	3.2745	-3.5471	-1.6706	-0.141	4.4139	-0.10191	0.54684	1.8398	-0.51013	0.16085	-1.1585	0.047284	0.28725	2.2905	-1.1645	2.6386	2.6513	0.69401	-1.5273	-2.5768	0.32207	1.0358	3.5687	1.3179	-3.3365	0.090483	-1.2477	-1.5958	-0.49926	0.32125	-0.88907	1.0093	-1.9402	4.3677	0.75114	0.16608	-2.4799	2.3861	-2.3687	-2.6976	-1.1393	0.98335	0.62813	1.8587	1.9842	0.83888	0.52891	0.6677	1.8135
-2.4923	-1.3012	-3.9985	-2.53	-4.1718	-3.4921	-2.537	-2.95	-2.7773	-3.0946	-1.791	-5.2892	-2.8641	-5.5714	-3.1509	-1.5107	-4.2054	-8.9785	-0.81064	-4.5517	-4.3382	-1.2274	-2.4625	-3.502	-3.4997	-4.0009	-2.6299	-1.6878	-3.2476	-5.7343	-2.8416	-2.7565	-5.0304	-1.6322	-3.7583	-7.4253	-4.2127	-6.3898	-6.518	-4.6381	-3.1237	-4.8817	-2.8326	-4.0364	-4.6877	-1.4685	-1.767	-4.0982	-4.8754	-5.9032
3.0976	0.97606	1.1398	-0.92541	3.0064	4.5349	3.5962	6.3861	5.283	3.877	3.4631	3.1206	1.789	5.6992	2.8826	6.9549	4.6977	2.8827	5.5766	4.0028	0.38885	6.0465	5.405	4.5251	4.6167	5.7988	3.4904	5.0656	6.0605	6.5232	3.6579	4.4662	4.707	5.3667	6.5547	3.7576	2.8411	3.9871	3.5493	4.2442	4.8542	5.3921	2.0594	2.5872	1.1528	3.208	2.0545	3.5318	3.6048	4.7959
-9.18	-9.4556	-11.796	-7.8726	-13.14	-10.552	-12.017	-10.563	-8.8731	-9.6295	-12.766	-9.757	-12.722	-10.074	-12.008	-9.9386	-11.242	-12.794	-9.6863	-9.0169	-8.3897	-8.9432	-8.5951	-12.39	-7.1304	-7.1868	-12.883	-9.662	-10.219	-11.994	-11.553	-11.525	-13.034	-9.1922	-10.884	-11.225	-10.542	-9.3664	-13.314	-9.6622	-8.3098	-10.103	-10.391	-7.9481	-11.012	-10.525	-9.2526	-11.904	-13.279	-9.6012
-2.1699	-1.465	-5.0613	-2.7423	-0.92425	-3.2481	-3.5572	-4.2117	-3.1994	-0.69401	-0.2538	-3.1013	-2.0249	-0.61757	-5.4568	-2.8845	-4.196	-3.2486	-1.1645	-1.4318	-3.4971	-2.7992	-0.83645	-2.9874	-1.2473	-2.0088	-0.30467	-5.2672	-5.0366	-3.8251	-6.3236	-4.5165	-2.4887	-0.90359	-2.6644	-5.2628	-3.9427	-3.4482	-3.6031	-3.6883	-5.0817	-2.5216	-3.8957	-1.3406	-5.6587	-4.8007	0.68061	-2.6203	-3.9063	-2.6427
-14.824	-13.508	-14.02	-11.468	-10.885	-13.647	-14.366	-14.638	-12.476	-16.481	-13.177	-12.307	-17.466	-13.479	-13.929	-12.348	-16.864	-14.667	-13.539	-15.864	-14.499	-16.198	-14.138	-14.044	-14.635	-10.661	-15.295	-11.134	-17.087	-13.067	-17.27	-12.06	-13.725	-15.348	-14.699	-13.848	-15.966	-17.216	-17.374	-13.854	-14.318	-12.815	-16.394	-13.643	-18.421	-13.991	-14.899	-12.811	-13.972	-14.267
-1.1447	-0.86956	-2.5976	-5.4802	-2.424	0.027721	-1.9632	-2.1022	-1.6608	-1.1887	0.057662	-4.9372	-5.6055	0.10966	-1.833	-3.4991	-3.4076	-4.3739	-1.5877	-1.2238	-2.7193	-3.3646	-5.1127	-2.2123	-3.2291	-4.354	-4.7155	-5.409	-3.0278	-0.98192	-0.4754	-2.622	-7.4935	2.1972	0.2711	-0.016051	-3.857	-0.44521	-5.0383	-4.3881	-3.2173	-2.714	-2.2293	-4.3621	-4.5414	-1.9477	-4.0123	-2.5826	-2.8795	-2.4718
-11.641	-8.4648	-11.121	-15.288	-10.233	-12.936	-5.4756	-12.129	-10.583	-9.4052	-13.249	-10.138	-12.481	-7.3736	-11.512	-13.061	-9.9689	-11.338	-12.6	-10.902	-12.602	-12.522	-10.979	-12.985	-10.753	-12.211	-13.878	-12.438	-13.414	-9.838	-10.777	-11.487	-8.6866	-10.124	-11.411	-11.352	-12.577	-11.184	-10.819	-12.507	-10.992	-11.876	-11.509	-15.843	-10.215	-12.562	-11.536	-11.489	-10.129	-8.2166
-1.0682	-1.1415	-0.49327	-5.9302	-1.4499	-2.3862	-2.4591	-2.0759	-4.9436	-4.4505	-2.9567	-3.4686	-5.9143	-2.2223	-2.7273	-0.93629	-0.86081	-2.2547	1.2232	-1.4245	-3.1675	-5.4946	-2.7838	-3.1054	-6.1223	-8.5608	-1.8145	-4.8291	-1.6444	-0.87906	-3.8757	-1.0988	-2.6995	-3.1403	-3.0365	-3.3985	-3.6953	-6.3586	-1.4832	-1.9103	-1.4649	-4.6784	-1.9337	-2.8666	-3.1937	-1.6058	-2.7663	-1.8197	-2.5986	-4.0779
-27.123	-21.848	-23.006	-22.621	-20.392	-20.997	-23.201	-24.512	-20.214	-23.473	-23.07	-20.828	-23.241	-21.657	-22.968	-20.268	-23.467	-19.029	-24.638	-23.689	-24.722	-17.92	-23.3	-22.627	-21.916	-21.012	-21.482	-23.689	-21.491	-21.204	-24.172	-22.6	-24.18	-20.768	-21.645	-23.44	-21.888	-20.664	-23.206	-23.605	-19.596	-22.883	-23.577	-22.011	-26.583	-23.194	-20.7	-23.458	-20.131	-24.1
-22.661	-24.249	-20.901	-20.161	-22.943	-22.906	-18.801	-22.368	-21.873	-23.876	-24.421	-23.537	-26.551	-22.837	-23.327	-20.484	-20.137	-26.286	-23.587	-22.061	-23.583	-19.976	-21.603	-22.124	-23.919	-24.086	-22.417	-22.429	-21.751	-23.389	-22.024	-21.858	-20.654	-23.073	-22.773	-21.045	-23.227	-24.13	-25.409	-21.719	-22.258	-20.623	-22.49	-24.997	-19.131	-25.131	-20.219	-22.927	-22.877	-21.887
-13.16	-11.085	-12.585	-6.7867	-11.584	-9.4665	-8.0386	-10.207	-9.4705	-8.1932	-7.8854	-9.9026	-9.2919	-9.4451	-12.157	-11.012	-10.169	-12.184	-6.1815	-6.6917	-7.6302	-6.6091	-8.6136	-11.327	-10.35	-7.9176	-10.884	-8.23	-8.8983	-5.4275	-10.972	-9.0389	-9.6914	-8.5675	-12.775	-8.1269	-6.6527	-11.947	-7.5427	-12.885	-11.657	-5.144	-10.061	-11.586	-9.9667	-9.1391	-9.9429	-10.879	-12.28	-8.6757
7.2719	5.2044	5.5352	5.5585	3.2406	8.6256	7.1414	6.8691	7.1163	4.5442	6.85	6.1746	8.0335	3.5669	5.0142	5.5779	6.7726	7.1217	6.2864	6.3841	4.2147	4.6775	4.2848	2.1088	6.5048	6.5927	8.3272	8.2933	6.0989	5.6498	2.7	5.234	4.4757	5.5982	3.913	7.0611	3.3225	4.9277	6.0588	3.85	4.5947	8.4424	10.859	5.7715	4.5386	2.7978	7.3256	7.0795	6.2415	4.0784
10.671	8.3624	9.8128	7.4639	5.7745	3.6333	8.8235	10.485	10.915	5.0073	6.008	4.2259	5.5469	9.2916	7.3972	3.312	7.7959	5.146	3.9077	9.1567	7.8731	8.5096	3.6195	8.0045	4.7804	9.12	8.4039	5.8717	8.6767	7.8975	5.0455	5.777	3.9692	6.7201	3.8204	8.6891	6.5458	6.2148	6.8349	9.3526	6.8582	7.4574	6.3321	3.3305	4.8158	9.7444	3.6741	5.0037	6.1462	5.3573
-7.9287	-3.7306	-5.3386	-6.9932	-7.5482	-5.7341	-2.0601	-3.2283	-5.1517	-3.7435	-4.0652	-4.6204	-6.9437	-6.638	-3.4493	-2.0671	-5.0466	-3.199	-5.6903	-3.3855	-3.9981	-2.4816	-5.1586	-4.9726	-4.0218	-4.9564	-7.7653	-6.9473	-0.72716	-3.0918	-5.8871	-5.8999	-2.059	-8.1792	-1.8383	-3.0583	-6.1542	-2.3409	-6.1371	-4.4222	-10.679	-6.713	-3.5814	-6.4095	-6.6377	-4.8128	-5.1624	-8.4544	-4.1028	-5.7202
4.6814	3.0973	2.9069	8.2664	7.9487	0.70102	4.1902	3.7587	4.9872	6.7837	3.6017	8.338	5.1013	4.98	5.3817	4.6869	6.9673	1.8672	7.4659	6.1227	3.3182	4.3091	6.3013	3.671	4.3742	7.9266	1.887	5.4008	4.2831	1.521	3.9412	5.7591	3.4895	3.1219	5.3767	6.3937	8.3165	4.4653	1.4811	3.2937	4.1602	5.4688	4.375	2.1716	5.6846	1.6698	1.1108	4.5336	0.65412	5.1955
-4.5159	-3.7267	-1.9002	-3.3852	-2.7506	-2.4139	-4.3884	-1.9544	-6.0589	-1.721	-0.26293	-6.0576	-4.7178	-2.9227	-4.5814	-0.71844	-5.1565	-2.6929	-3.9248	-3.2033	-1.8065	-6.4806	-3.5025	-6.3102	-0.45845	-1.6918	-4.4091	-6.33	0.095267	-3.1848	-3.3017	-4.0538	-3.003	-1.3311	-3.9519	-4.6198	-4.4215	-5.6549	-1.4418	-5.4308	-5.2284	-3.2016	-5.4996	-4.5266	-5.9722	-4.2957	-0.2461	-7.3424	-6.0145	-5.848
-15.642	-11.336	-12.004	-14.437	-13.572	-11.656	-14.665	-12.684	-10.604	-11.95	-15.668	-14.162	-16.303	-12.592	-13.892	-14.352	-11.049	-10.882	-13.628	-16.859	-11.319	-15.364	-12.396	-17.857	-12.605	-11.967	-9.5669	-11.45	-16.168	-12.465	-11.813	-13.069	-11.944	-16.12	-15.104	-12.724	-13.809	-10.075	-11.633	-10.883	-15.122	-13.38	-14.41	-14.521	-12.471	-18.73	-14.67	-12.122	-12.452	-10.937
-13.502	-14.1	-16.006	-12.597	-13.377	-13.773	-15.128	-14.47	-14.822	-16.403	-14.806	-11.297	-15.465	-12.944	-15.217	-9.812	-12.003	-14.435	-12.61	-14.676	-13.462	-14.393	-12.346	-12.026	-14.834	-13.066	-15.231	-13.26	-13.386	-11.828	-12.869	-15.189	-11.716	-11.563	-13.355	-9.8338	-12.844	-14.201	-9.862	-12.888	-15.955	-13.767	-15.597	-11.382	-13.518	-14.587	-13.074	-14.187	-9.6227	-14.501
-8.2621	-12.063	-9.3573	-14.09	-11.518	-9.9353	-12.982	-10.368	-9.4312	-12.076	-11.537	-9.8225	-10.725	-13.477	-12.201	-12.72	-11.061	-14.117	-7.3423	-10.339	-12.571	-12.64	-13.009	-11.551	-9.0339	-13.396	-10.382	-8.4119	-6.9554	-11.683	-8.6544	-11.215	-13.178	-8.9804	-10.889	-12.292	-12.168	-9.3488	-10.998	-10.406	-11.874	-12.042	-11.136	-12.603	-8.1141	-6.9448	-11.85	-10.645	-13.008	-12.109
0.39681	-1.5967	-2.2348	-5.3436	-4.8004	-2.8323	-3.0862	-2.3316	-3.7217	-1.8456	-0.64036	-0.9755	1.533	-1.601	-1.3195	-2.8682	-2.2973	-2.2095	0.26851	-2.3921	-2.6618	-2.5637	-0.32594	-2.1275	-2.3884	-1.6523	-2.6757	-4.0746	-2.9919	-3.3255	-3.7897	-3.5887	-0.84251	-1.1131	-0.06136	-2.4469	-2.9635	-2.6438	-3.5194	-2.7531	0.52015	1.1423	-1.0928	-3.2729	-1.0148	-2.1513	-2.4506	-1.3449	-3.4095	-1.6601
-11.67	-9.0061	-11.799	-10.13	-11.896	-12.009	-13.66	-12.822	-10.991	-13.179	-15.256	-10.39	-12.009	-10.687	-12.353	-12.125	-10.323	-12.409	-10.099	-10.79	-11.428	-12.079	-11.684	-13.01	-11.494	-11.757	-12.476	-12.212	-10.898	-15.906	-13.335	-9.262	-10.062	-9.0155	-12.027	-12.19	-13.034	-12.475	-12.927	-12.899	-14.399	-13.886	-13.663	-12.965	-12.92	-12.225	-12.072	-11.295	-10.494	-10.506
-1.6536	-3.629	-1.5749	-2.4521	-1.5817	-0.73505	-1.3628	-4.3893	-5.3422	-2.8756	-0.20709	2.3132	-2.0841	-1.3694	-1.5028	-1.4236	-2.0763	-1.0126	0.33928	1.9799	1.104	-4.1586	-1.4042	-4.048	0.020577	-3.133	-1.0819	-1.8869	-2.8104	-0.41717	-1.9884	-3.5182	-1.8436	-2.9343	-1.0474	-3.8536	-2.3807	-1.4379	-3.4405	2.003	0.37812	-2.5245	-2.183	-0.67315	-1.276	-3.8538	-0.059601	-3.8887	1.0598	-3.5328
-5.3774	-5.8855	-3.4563	-6.7659	-4.6504	-5.6136	-3.2633	-6.1449	-3.8909	-3.9748	-5.0132	-5.6389	-4.8122	-5.5	-7.8069	-6.3143	-6.8723	-3.9177	-6.6893	-6.1373	-4.4037	-5.9662	-5.2878	-4.0199	-3.8613	-5.73	-4.0747	-8.4226	-4.2793	-6.7809	-3.2396	-7.13	-2.7452	-5.3714	-5.2844	-3.211	-6.4304	-2.5773	-1.7658	-5.4159	-9.6778	-2.0933	-6.8732	-5.1718	-2.2771	-7.7161	-3.6821	-6.732	-5.5984	-6.7323
-1.3926	0.067035	0.013853	2.0405	0.32292	-0.30556	0.49538	1.1173	0.21091	4.1724	1.9754	2.2763	3.0239	0.0071951	3.1173	3.9579	2.054	-1.7775	0.80969	-0.1386	3.1846	3.3716	3.3229	1.2458	4.758	1.4994	1.2204	1.3799	-1.0014	-3.3152	4.8184	2.7075	4.3413	1.2911	1.0091	1.7536	0.7677	-3.3452	2.9221	-0.43126	2.3874	1.9161	3.1808	0.36624	0.69262	-0.38293	1.2732	2.097	3.5852	1.3066
0.7136	3.8321	3.5627	0.80889	3.2368	-0.32805	2.8283	1.4016	1.9572	1.5326	3.6716	3.1997	2.6515	3.451	2.112	-0.055931	-1.8632	1.1673	3.6388	2.3865	1.9205	1.2413	3.9279	3.2849	4.2846	1.5157	3.02	1.9085	0.17149	-1.9105	1.7135	3.8025	2.5428	3.0662	3.4122	4.2151	0.41648	2.6151	1.7945	-0.079297	0.70765	1.9616	1.9217	-0.0034307	2.673	3.4191	4.4516	2.9791	3.7089	4.5355
6.8801	6.0375	5.0822	2.6702	4.1367	3.9821	9.3287	2.8869	6.0256	5.6105	4.4432	5.0284	5.1485	7.0155	8.7374	4.5348	7.5865	5.2754	5.2354	5.4452	5.4915	5.2783	6.9099	5.9167	7.9569	11.829	4.5461	3.7674	5.5355	7.0381	6.6607	3.8009	5.6557	5.663	4.1445	3.5689	1.9616	7.4174	5.6875	7.1998	5.1394	4.8412	4.0165	5.0644	3.4922	4.2284	4.8753	3.2897	7.6088	3.7022
3.8524	5.33	6.9625	5.3665	5.5228	4.8026	6.8305	4.5512	4.7842	8.2427	4.8954	6.8655	5.2954	4.4784	5.2717	5.7067	7.4213	4.5345	4.4478	5.8048	3.5668	5.7348	2.1675	7.4401	5.6507	3.7201	5.7757	4.9721	7.4669	2.5955	5.4513	3.8329	5.3468	4.8883	4.7316	4.3358	6.9172	6.7861	5.7842	4.6899	1.8556	2.2232	8.3512	5.3435	6.9582	5.0789	5.7746	5.5107	8.3302	5.851
-4.4156	-6.843	-7.6738	-4.0202	-6.33	-8.3982	-4.393	-7.4529	-6.7706	-5.1387	-7.5478	-4.9834	-4.3555	-5.013	-3.8926	-4.8649	-4.4856	-5.4597	-6.2191	-4.3094	-6.2848	-3.262	-5.2699	-4.5625	-5.7964	-6.506	-5.6661	-7.2859	-5.6326	-5.5081	-7.262	-5.9554	-4.028	-4.3079	-8.3529	-5.3423	-6.9858	-3.5489	-6.2639	-4.7082	-5.2745	-3.4287	-5.3119	-4.0229	-4.8188	-7.3366	-5.5601	-7.6833	-5.2334	-7.3116
11.757	5.0815	9.9215	6.2069	11.165	8.0328	7.4767	9.4659	8.7814	9.8376	5.8198	7.79	8.6354	8.2929	7.7076	6.8279	9.3245	8.4803	6.5143	6.5464	12.272	6.7931	6.8836	7.0751	9.1323	10.404	10.949	10.372	5.0787	7.5979	7.1109	7.7709	10.96	8.8446	5.9347	6.5058	7.8181	6.9372	8.0024	12.024	9.1291	12.53	11.375	7.6689	10.229	5.0899	7.7662	9.092	5.6618	7.5284
-13.812	-11.833	-13.518	-14.399	-13.691	-12.635	-14.133	-13.021	-9.2707	-12.758	-15.375	-12.096	-14.061	-16.341	-15.184	-12.205	-10.967	-12.706	-14.248	-15.12	-12.481	-12.006	-10.917	-14.647	-12.373	-14.487	-11.636	-14.629	-13.732	-16.774	-15.658	-14.008	-13.854	-9.9143	-17.237	-12.605	-13.896	-15.116	-12.104	-12.701	-17.07	-15.424	-9.4307	-15.683	-15.532	-11.198	-12.365	-14.412	-13.462	-11.931
-8.9495	-13.3	-9.4445	-11.334	-13.527	-8.6698	-9.999	-11.041	-4.7102	-11.315	-10.118	-9.8913	-14.181	-10.18	-9.5021	-12.317	-6.4624	-10.768	-11.861	-10.635	-10.991	-11.739	-12.333	-10.388	-9.2086	-9.7875	-10.312	-7.5407	-10.668	-7.4007	-7.8905	-8.0957	-10.826	-9.6198	-8.5652	-8.8502	-10.179	-8.611	-9.0669	-7.5846	-11.506	-8.9904	-8.4516	-10.505	-7.7058	-9.9065	-10.298	-10.192	-12.802	-11.03
7.8136	5.6598	4.4123	2.0447	3.1797	3.0649	4.2645	6.2486	4.0197	6.266	7.7666	3.3186	1.7349	4.7053	0.62225	7.9251	9.7138	5.9885	9.4885	5.7671	5.177	6.6792	8.5953	3.0713	2.4215	3.6147	3.2057	7.1799	4.1103	4.6537	5.8626	4.7849	2.5432	5.826	7.0306	4.4139	3.2653	2.4656	7.3302	5.5675	5.1448	3.5196	8.9896	8.8965	5.1518	3.3034	5.2359	3.0597	2.1851	4.6206
12.234	10.007	11.845	12.787	7.4693	7.5281	4.6024	8.6802	10.652	7.5224	9.449	13.845	7.9207	12.651	10.464	8.971	8.6179	13.04	10.623	8.8744	9.5907	10.037	8.5273	9.7088	8.2931	8.8852	8.5695	11.247	8.3118	10.158	10.653	7.8697	8.646	9.3682	10.761	12.163	10.092	6.4686	9.5838	9.6552	9.0869	9.9183	7.5869	13.41	8.6009	8.6302	11.832	10.244	10.808	13.488
-4.2902	-1.3827	-7.0965	-4.3419	-5.0651	-4.6013	-9.0971	-3.699	-10.093	-9.2435	-7.6966	-4.3393	-5.9288	-7.4276	-5.5039	-7.2411	-4.6146	-8.2838	-7.4121	-7.0055	-4.0036	-2.6838	-9.3006	-5.6415	-4.9021	-4.4564	-6.8792	-5.6751	-8.4357	-4.7352	-7.1798	-4.1794	-6.6367	-2.2515	-6.3103	-6.082	-7.0728	-5.2813	-3.3383	-7.7276	-9.243	-4.0102	-9.6746	-5.685	-8.8448	-5.62	-5.1158	-5.2691	-4.6023	-5.37
-2.5735	-2.2834	-4.3491	-2.6051	2.4006	-0.1987	-1.1898	-1.2266	2.9007	-4.541	-1.3495	-1.8897	-3.7788	-0.16061	-3.1005	-0.2156	-2.2976	-3.1746	-1.6225	-2.527	0.96547	-0.61162	-4.1444	-0.80815	-2.2032	-0.60714	0.41894	-1.1211	-0.42417	0.94528	-0.81466	-1.6889	-1.8892	-0.36735	0.36552	-1.9618	-1.3361	-1.1869	-1.8544	-3.709	-1.9815	-1.7037	-2.4524	-0.78049	-0.9575	-3.4327	-5.468	1.2066	-2.9021	-3.4442
-9.8428	-12.357	-8.9425	-13.708	-10.277	-12.808	-11.486	-10.333	-14.262	-12.146	-12.583	-9.5732	-9.7298	-10.597	-11.087	-11.546	-8.7911	-10.336	-12.607	-11.967	-10.108	-13.483	-11.284	-13.623	-14.81	-10.047	-10.259	-12.273	-13.809	-13.483	-11.073	-11.047	-10.275	-11.888	-9.818	-15.557	-13.021	-10.336	-7.1951	-10.867	-12.294	-10.819	-9.1531	-13.024	-14.296	-10.646	-8.3693	-8.406	-10.747	-13.019
-7.369	-7.1528	-5.7999	-5.1134	-7.7391	-4.5959	-3.795	-7.2729	-5.2711	-8.5705	-7.5868	-6.5947	-4.9407	-5.3041	-9.3047	-4.1512	-6.0859	-6.7137	-8.5423	-8.2185	-5.5002	-7.1006	-3.2482	-4.4048	-4.0125	-7.9514	-5.6425	-5.3073	-7.0025	-5.4299	-7.9063	-4.227	-6.9497	-6.571	-5.635	-8.6242	-7.0282	-6.7089	-7.3603	-7.2215	-9.7816	-7.4987	-8.3198	-3.3125	-4.038	-8.7907	-7.754	-2.2163	-5.1688	-7.1447
-3.1169	-0.35997	-1.7185	-2.8183	-2.231	-1.8871	-4.038	0.40049	-3.1047	-0.040511	-1.6354	-4.8214	-1.4744	-3.2198	-1.4897	-2.6486	-1.2335	-5.221	-1.5204	-2.2558	-1.0954	-1.6301	-1.274	-2.4889	-3.4622	-2.4337	-4.2869	-3.2549	-0.1797	-2.2045	-2.6026	-3.5797	-1.9392	-1.6465	-2.5784	-1.6787	-1.4503	-4.7996	-3.0078	0.22762	-0.80766	-2.7176	0.23092	-1.5604	-2.1354	-1.1642	-5.1754	0.44202	-4.2865	-3.4945
-16.428	-13.292	-13.847	-10.328	-13.371	-13.203	-12.203	-15.671	-13.141	-12.677	-11.587	-15.288	-11.944	-14.616	-12.971	-14.164	-17.851	-11.704	-11.58	-14.092	-13.032	-13.209	-13.382	-15.45	-13.495	-13.633	-9.2184	-12.377	-15.438	-16.63	-16.578	-12.72	-13.81	-12.57	-13.325	-15.726	-15.945	-11.71	-13.792	-15.517	-14.079	-14.133	-10.599	-14.251	-10.61	-10.773	-14.531	-14.284	-15.767	-15.546
8.092	7.8615	11.277	6.6067	9.3136	6.2255	6.5682	8.6006	8.5131	7.5554	9.6108	8.8191	9.1492	11.302	7.5336	6.8673	8.7113	7.1293	7.7282	7.5942	7.6815	6.1231	13.171	8.3515	9.0958	7.333	7.6427	10.272	8.9235	5.1146	3.4937	9.3415	6.5631	7.0322	8.9936	5.7141	6.1194	6.4401	8.2825	9.7136	9.7251	8.328	7.051	9.7184	6.9516	8.4243	9.186	6.1667	9.5805	11.318
-8.8849	-9.4284	-8.828	-9.3151	-8.7568	-8.8454	-8.3682	-7.0004	-9.8414	-8.299	-9.1493	-8.1378	-9.3944	-9.8184	-8.5312	-9.3309	-9.2462	-10.061	-9.2984	-7.5543	-13.829	-6.3339	-8.2829	-11.517	-9.433	-11.422	-8.6792	-9.7268	-8.1188	-7.2315	-8.3264	-7.631	-12.501	-12.027	-5.98	-8.089	-9.7991	-8.7103	-9.3715	-8.1099	-6.4558	-9.3365	-4.2145	-9.2357	-11.048	-10.34	-6.6389	-9.386	-7.5841	-8.7853
-12.833	-10.747	-9.9775	-14.051	-13.68	-11.273	-12.261	-9.5842	-10.104	-11.794	-11.664	-12.478	-13.61	-12.524	-12.057	-9.6222	-12.479	-11.982	-9.1591	-14.227	-12.759	-12.581	-10.196	-14.327	-8.4197	-12.504	-11.976	-14.082	-11.907	-11.785	-9.6667	-12.107	-10.498	-9.8698	-13.274	-13.123	-9.9642	-8.0079	-10.388	-11.971	-12.014	-9.7748	-8.8357	-9.3032	-10.982	-10.072	-9.7578	-14.766	-15.728	-11.285
2.0965	3.8218	1.0391	0.32256	-3.9604	0.46898	0.023156	-0.93456	-3.1898	0.66836	0.37804	-2.7354	1.5199	-2.3794	0.093642	2.9961	1.1306	-1.824	0.76115	-1.4856	0.93782	1.864	-0.49389	-0.39933	1.848	2.8924	-0.82863	-2.1035	2.4742	1.4337	-2.4669	1.5061	0.19701	1.1434	1.6776	-1.3936	-0.68495	2.3095	3.804	-1.1923	0.69887	2.8371	-0.061225	0.91679	-0.24217	-2.4857	1.8569	0.3927	0.42335	3.022
7.4606	4.0677	7.3907	5.638	4.7203	8.7341	6.84	6.2297	2.5125	6.6247	6.858	5.4292	6.2284	8.551	4.7746	4.5845	3.0293	5.9692	6.3758	6.1458	5.6112	6.2596	5.527	8.4153	5.2341	4.125	8.6462	5.6395	6.9752	7.725	9.1083	7.3835	5.8097	7.3377	6.9189	4.4028	8.7041	5.2108	8.0289	5.9617	7.1106	8.6993	5.3044	9.5155	7.5979	6.4878	3.505	9.5727	2.9676	8.5501
-8.7924	-8.9561	-12.971	-7.5914	-13.02	-10.098	-8.1716	-9.1544	-13.506	-10.041	-11.389	-12.154	-6.6246	-6.9866	-10.182	-11.849	-10.811	-12.268	-9.2616	-9.9231	-9.5356	-8.4363	-9.2108	-9.7072	-14.193	-10.787	-6.865	-10.492	-13.827	-9.1297	-6.3478	-10.177	-12.621	-11.635	-10.342	-8.6994	-10.685	-10.661	-10.159	-12.658	-10.577	-11.062	-8.6099	-5.8545	-8.686	-9.2758	-13.24	-9.7153	-10.487	-9.373
-2.9336	-4.3299	-3.9963	-5.6858	-6.6453	-1.1341	-2.9343	-2.0682	-3.7316	-3.0623	-2.8296	-3.6901	-3.0841	-3.4832	-3.4639	-0.17477	-5.6715	-2.2549	-7.1368	-1.9928	-2.7204	-7.4789	-4.9507	-5.9643	-3.8307	-5.3412	-2.6337	-2.1832	-3.2141	-4.9624	-0.48958	-3.9547	-3.8361	-4.2741	-3.3002	-5.9117	-1.7928	-2.2396	-2.986	-2.8946	-4.5044	-3.9842	-6.5263	-4.8907	-4.5734	-5.4667	-2.3463	-2.5954	-5.4677	-5.1306
-2.505	-0.13628	-0.59797	-0.73872	-2.865	-0.43943	-2.2119	-1.2278	-2.9665	-0.36536	-0.61023	-2.0442	-3.0526	0.67494	-0.54189	-3.3325	-0.38891	-1.1362	-0.69359	-1.6778	-2.1	-1.4741	-3.7396	-5.7509	0.051424	-3.2849	-1.2547	-0.18438	-0.39015	0.72423	-3.8262	1.0505	-0.50054	-0.38112	1.5523	-1.7913	2.4983	-1.4529	-2.0727	0.37645	-3.1761	-1.6274	-2.3316	1.8288	-1.5037	-1.3695	-4.9099	-0.33042	-3.8301	-1.0478
-8.6117	-4.3592	-5.7756	-2.7947	-6.7305	-3.4769	-5.6082	-5.9065	-5.4851	-5.5331	-6.063	-6.6678	-6.8799	-5.5368	-8.7712	-8.7063	-6.7678	-5.4578	-6.7892	-7.9966	-8.1272	-8.3358	-7.7557	-3.2883	-6.5839	-7.4068	-8.4164	-6.5104	-3.6189	-6.8565	-5.5119	-4.9096	-5.6178	-5.9233	-5.539	-7.0812	-7.6091	-3.9202	-8.4382	-3.5439	-3.5839	-6.7486	-3.6121	-8.9859	-5.4127	-4.4768	-6.2254	-3.7635	-1.1941	-6.5881
-5.3889	-4.6195	-3.2189	-3.3571	-2.2658	-3.6266	-2.2124	-4.0162	-1.4902	-3.1535	-3.3139	-3.434	-3.0823	-2.9018	-6.1876	-6.1205	-5.598	-3.0064	-4.5147	-6.1965	-4.3691	-4.2115	-4.791	-3.5163	-5.8553	-6.4304	-4.8187	-7.1669	-3.9863	-7.1551	-6.621	-2.4078	-4.0861	-2.4907	-4.2064	-5.7061	-1.3181	-4.3821	-4.1167	-2.3801	-2.7327	-2.6479	-1.9941	-4.1859	-3.3152	-5.6159	-4.4687	-5.4217	-1.9721	-5.0424
-1.4267	-1.9774	-6.5865	-5.6392	-4.27	-1.6652	-0.69811	-2.8005	-0.81928	-0.47422	-4.5315	-2.2224	-0.61166	-2.0645	-4.2131	-1.9818	0.46044	-1.5999	-4.9261	0.37421	-4.918	-2.635	-2.674	0.044659	-1.4521	0.54388	-2.8219	-4.086	-0.32067	-2.1058	-4.5361	0.13027	-2.0979	0.039363	0.28951	-2.5025	-1.584	-1.5932	-0.55801	0.75312	-4.3281	-2.8735	-3.1048	-5.337	-2.63	-3.2469	-2.2259	-1.8077	-5.2441	-4.3725
-9.4488	-8.3517	-9.4725	-5.4779	-10.967	-7.5855	-7.242	-11.23	-8.3598	-8.5826	-8.7723	-9.7793	-7.1789	-3.4587	-9.9773	-8.73	-7.9189	-11.179	-9.4701	-6.3044	-9.5578	-8.6979	-9.6634	-6.0368	-9.0998	-11.545	-8.7453	-7.2569	-8.3038	-8.4343	-8.5688	-8.4528	-11.429	-8.4608	-5.5798	-8.1225	-9.8912	-10.187	-9.2426	-11.337	-10.454	-9.3366	-7.5445	-9.682	-11.124	-11.762	-7.2356	-7.837	-5.5452	-10.892
-0.47048	-1.1319	0.87071	-0.48653	-2.3347	-3.1948	-0.070447	0.12411	-1.6364	-3.4792	0.7476	-0.14184	-2.3818	-2.319	-4.2569	-0.83791	-2.8377	-1.3206	-1.1136	-3.5581	-1.0075	1.1784	-1.4841	-3.2056	-1.4869	-2.6754	-3.4257	-2.0506	-2.0539	-1.1936	-1.4833	-1.5436	-1.3332	-3.1032	0.20006	3.712	-1.4737	-3.4481	0.17705	-0.80423	1.5788	-1.8415	1.8156	-0.66768	1.1739	-3.9259	-3.6283	0.99802	-2.2861	-0.29879
-12.995	-13.889	-12.166	-10.172	-13.791	-9.7536	-15.557	-11.461	-12.299	-13.467	-12.063	-12.956	-13.145	-13.246	-14.98	-11.418	-9.1024	-12.1	-15.424	-7.8826	-16.035	-10.037	-13.409	-12.702	-16.3	-12.56	-10.57	-13.37	-14.477	-15.945	-14.04	-11.45	-11.23	-12.337	-12.137	-11.128	-13.429	-12.355	-13.245	-16.123	-11.258	-12.606	-12.103	-8.9365	-12.583	-12.188	-14.76	-13.465	-14.206	-14.224
-3.244	-3.8661	-4.7497	-5.5854	-3.4738	-4.0971	-2.161	-2.8803	-3.6975	-3.534	-2.5872	-6.3234	-5.1528	-4.731	-5.4387	-4.3422	-3.6051	-6.3339	-1.9376	-5.8866	-4.9933	-4.4021	-6.1047	-2.2034	-4.3275	-1.5785	-2.4019	-6.7897	-4.8023	-6.8981	-9.4481	-5.671	-2.9578	-4.0076	-5.0194	-3.5413	-4.1538	-4.4507	-5.6956	-4.2517	-4.0557	-5.3121	-7.0832	-4.1487	-6.8274	-5.2657	-2.5198	-6.5489	-4.0115	-5.4833
3.7195	8.6871	9.2375	11.127	4.8068	9.6133	10.82	6.134	8.5514	11.185	12.589	11.609	9.2478	3.9976	10.628	7.6959	9.618	8.4405	8.5877	9.4431	7.3205	8.2949	11.8	10.25	10.67	8.7242	7.3799	9.3183	11.798	9.7088	7.9772	10.891	9.2627	11.261	9.4356	7.3463	13.18	9.6129	9.9038	9.2405	11.34	4.1701	7.9925	7.3417	12.132	7.8155	8.7087	9.3495	8.2997	8.8598
-11.823	-10.209	-7.7183	-8.0956	-6.875	-10.553	-8.7166	-11.178	-8.4948	-7.1877	-8.6485	-11.92	-10.691	-5.9229	-9.469	-6.2756	-8.0722	-6.9539	-6.6705	-8.3929	-11.28	-9.8506	-6.3452	-11.846	-9.2889	-7.444	-8.1945	-8.9597	-10.694	-11.287	-11.651	-7.1057	-10.271	-9.4674	-10.608	-9.3856	-13.463	-10.202	-10.383	-9.2921	-6.3169	-6.6022	-9.544	-7.4376	-9.118	-7.8846	-6.9543	-7.2671	-8.9801	-10.713
-9.7722	-8.3723	-8.2302	-7.9112	-7.689	-14.363	-9.0341	-15.43	-11.02	-7.6472	-9.6727	-9.1303	-7.7526	-8.3299	-15.24	-11.657	-11.869	-8.3802	-9.8992	-11.681	-7.1811	-11.072	-8.7738	-9.251	-9.6577	-12.19	-7.6473	-8.4415	-8.1576	-8.9358	-10.745	-9.415	-7.8333	-10.253	-8.762	-7.3444	-9.2626	-9.6023	-10.256	-11.023	-11.603	-11.294	-11.086	-13.055	-9.6309	-10.571	-10.15	-7.592	-10.592	-10.418
-12.735	-10.803	-11.064	-9.1662	-12.021	-13.141	-11.561	-12.201	-11.257	-9.4139	-11.299	-13.728	-8.5962	-14.831	-10.062	-16.016	-13.587	-11.992	-11.695	-12.832	-11.957	-10.709	-11.57	-8.6175	-10.512	-11.397	-13.077	-10.549	-12.319	-12.032	-12.616	-8.2719	-12.337	-9.7721	-11.595	-12.09	-11.56	-9.6551	-9.5078	-10.273	-10.101	-11.917	-9.7886	-10.947	-12.991	-9.4097	-11.373	-10.342	-12.238	-8.8265
-23.164	-19.846	-22.31	-20.15	-19.766	-20.55	-21.649	-20.989	-17.043	-20.351	-21.881	-17.578	-21.038	-19.208	-21.923	-20.914	-20.031	-22.65	-19.486	-20.661	-22.071	-22.461	-21.204	-21.376	-20.432	-18.628	-20.208	-20.595	-19.766	-21.217	-21.082	-20.41	-23.459	-20.319	-18.353	-18.353	-19.627	-20.561	-21.021	-19.209	-21.949	-17.112	-22.573	-16.723	-18.584	-18.924	-23.325	-21.509	-20.512	-20.01
-8.3197	-12.203	-12.306	-9.8293	-8.3068	-12.094	-12.984	-11.592	-9.2231	-9.5974	-10.075	-6.2276	-7.8795	-10.368	-8.8076	-9.5861	-9.6895	-8.8277	-11.595	-10.3	-11.554	-6.7344	-10.624	-7.8403	-11.333	-8.2822	-10.856	-9.2138	-9.2203	-10.391	-5.3832	-12.239	-5.7948	-10.607	-12.073	-10.243	-11.399	-11.788	-11.558	-7.3061	-13.793	-8.6253	-9.6425	-12.282	-11.754	-11.51	-10.169	-11.098	-8.9884	-9.4816
9.5997	9.1105	7.5688	6.8536	7.2257	9.5257	7.2021	6.6136	8.6454	10.772	8.6426	6.3231	9.8177	10.031	7.7791	10.076	9.9831	9.0948	6.806	10.579	7.8806	6.8572	6.9912	8.0577	9.7324	8.8544	9.7473	9.0054	11.777	9.0449	10.549	8.4811	7.217	5.6762	6.3405	8.3444	7.2213	8.3155	9.4874	9.2795	6.5852	12.013	9.4726	4.3156	12.658	6.9247	7.8088	8.662	8.0202	8.4519
-11.674	-13.992	-10.855	-13.811	-12.93	-14.3	-10.271	-13.265	-11.6	-14.711	-10.619	-9.1686	-10.17	-11.645	-9.5893	-12.186	-10.234	-10.588	-10.261	-13.316	-12.239	-11.463	-14.899	-13.802	-11.596	-12.918	-13.893	-10.326	-9.2296	-12.678	-13.142	-12.803	-13.393	-11.496	-11.535	-11.8	-9.8879	-11.098	-8.042	-9.9809	-11.964	-11.091	-12.231	-12.379	-13.84	-12.082	-11.05	-11.379	-13.469	-14.149
-1.2872	-5.3048	-2.2926	-4.4019	-6.1536	-3.7774	-0.36369	-4.2582	-1.6637	-3.2377	-2.7173	-4.6049	-5.1893	-4.7897	-3.9246	-6.1529	-2.2185	-2.0794	-3.4928	-3.3239	-1.2959	-2.1834	-1.0439	-4.0493	-3.1067	-5.4765	-5.5845	-3.5265	-3.5774	-4.669	-4.1419	-5.6378	-4.0237	-4.9682	-6.8558	-8.1851	-7.1312	-1.648	-3.8957	-3.1201	-5.599	-3.6734	-1.1475	-3.9643	-4.2111	-3.1606	-5.8259	-2.6999	-1.6195	-4.9323
-8.3812	-7.7882	-7.7594	-8.5402	-11.004	-10.953	-7.5976	-11.766	-7.2502	-7.5298	-10.551	-8.1381	-9.0489	-6.4181	-7.9863	-10.167	-9.4578	-9.0067	-6.9147	-6.9481	-9.3411	-10.863	-10.763	-8.8878	-11.317	-10.909	-10.85	-7.6834	-10.744	-5.7634	-9.3779	-11.007	-9.9771	-10.159	-8.2951	-8.0642	-12.144	-9.3299	-13.065	-10.131	-10.649	-8.8325	-8.414	-9.7932	-6.328	-8.2383	-8.7524	-8.4031	-6.1487	-8.9724
-4.2743	-4.0054	-1.7599	-2.5552	-0.79327	-2.0061	-2.597	-4.6007	-3.2793	-5.2495	-0.79784	-0.36034	-2.9035	-2.4267	-0.42447	-2.6806	0.23078	-0.71827	-2.6287	-1.5306	-2.7331	-1.7512	-0.35344	-2.2035	-3.8641	-2.2644	-3.7561	-1.8414	-1.0922	-1.9923	1.765	-6.363	-1.3671	-4.9274	-2.4116	-4.5108	-1.2022	-0.83635	-5.4065	-1.0646	-0.59238	-3.4418	-4.1719	-1.1929	-3.9444	1.149	-5.171	-3.1451	-4.4845	-2.8402
-6.1904	-13.813	-10.268	-9.4993	-10.937	-10.617	-11.096	-12.026	-12.257	-13.036	-10.538	-8.1041	-10.863	-11.37	-9.3647	-15.359	-12.118	-12.189	-13.318	-7.7392	-9.6065	-11.772	-9.7284	-12.062	-12.058	-10.249	-10.863	-10.845	-10.309	-11.602	-9.2725	-8.643	-12.776	-7.4992	-10.686	-14.435	-10.491	-9.3412	-9.9014	-12.233	-9.9999	-10.853	-13.63	-9.2181	-10.418	-7.4022	-11.418	-9.7883	-6.9687	-7.5491
9.7258	7.8945	7.4596	5.1196	9.4225	6.4413	7.5942	6.0378	7.9561	7.3919	10.493	7.2899	7.016	9.8231	4.9678	7.621	6.4563	6.5561	6.396	7.875	11.076	9.4735	7.5704	9.5307	2.948	5.4683	7.1935	6.3571	12.25	8.0166	7.0004	8.0272	6.8969	8.662	10.445	9.1573	10.325	7.4369	7.7247	6.5556	9.2921	7.9483	5.8061	6.33	5.1858	9.3996	6.8949	9.4345	8.7156	6.6932
-5.8398	-6.7581	-0.70012	-2.3032	-0.32908	-5.8518	-3.6629	-4.8631	-4.1246	-3.8554	-3.4919	-2.0504	-2.7594	0.62228	-1.8135	-3.4031	-2.78	-1.0368	-2.106	-0.25845	-2.6452	-7.5758	-0.85268	-4.1146	-4.1354	-1.2096	-3.915	-4.2273	-1.1193	-0.21442	-2.0682	-2.1409	-4.257	-3.9757	-1.7581	-1.3385	-0.80733	-4.3778	-2.1924	-2.1669	0.62063	-3.7648	-1.3636	-4.8434	-1.7413	-3.0733	-3.4505	-2.0947	-2.072	-1.415
1.6482	1.5768	2.1067	-1.8675	-1.2873	4.0054	1.0473	2.3998	1.6473	0.12079	0.38763	0.057818	3.6244	3.1263	2.3451	-0.8723	-0.67258	0.21792	4.2725	1.5486	3.9471	1.8753	1.4276	2.9587	2.6746	3.1133	4.4208	4.2424	2.4127	0.1043	-1.047	1.9232	-1.0562	0.59366	1.025	1.7412	3.9409	5.9603	3.2657	2.0871	0.70637	2.3196	4.4006	0.13134	-2.365	4.7426	2.2761	3.1569	4.4585	2.6719
-6.03	-10.605	-9.0367	-5.507	-4.5985	-7.7338	-5.0917	-5.1752	-3.8028	-5.316	-6.3298	-7.4639	-6.6338	-3.7241	-5.9596	-6.703	-2.9455	-5.7516	-7.4278	-3.8564	-5.6682	-8.196	-7.0159	-5.9702	-7.7704	-3.718	-6.7288	-4.8029	-6.1082	-4.3748	-6.8649	-6.0485	-6.9455	-5.7065	-3.7559	-7.3447	-5.8447	-6.8006	-6.7281	-5.9888	-7.6327	-8.2016	-2.9973	-9.4877	-4.1996	-5.9038	-5.872	-6.9084	-6.7717	-5.2318
-12.96	-11.027	-15.364	-10.716	-12.487	-15.799	-11.623	-14.275	-12.833	-9.6389	-13.238	-10.829	-9.743	-14.534	-10.204	-13.551	-12.256	-12.455	-13.459	-14.419	-11.795	-15.039	-13.663	-14.196	-11.36	-13.523	-13.371	-13.085	-13.591	-10.11	-12.852	-11.86	-11.095	-14.142	-13.307	-10.797	-12.028	-11.161	-11.246	-12.021	-14.726	-10.931	-13.02	-14.213	-10.754	-10.947	-12.914	-13.067	-15.063	-13.586
-4.6036	-4.1588	-2.2541	-1.3939	-5.2451	-2.7592	-1.0444	-5.9487	-0.63869	-3.0696	-0.95419	-2.9624	-4.2339	-2.3762	-2.8337	-0.34682	-1.6673	0.067916	-0.64008	-1.9389	-2.5593	-2.191	-0.39598	-0.3368	0.59279	-1.838	-1.2087	-3.1394	0.18713	-6.1522	-2.2089	-1.7492	-3.0244	-2.0321	-2.1791	-4.6692	-3.0036	-2.6908	-3.9795	-4.7534	-1.0759	-1.7744	-2.1563	-4.1927	-0.30902	-0.16636	-5.2926	-2.7539	-3.3359	-1.251
-15.073	-14.62	-14.776	-10.891	-14.579	-13.428	-11.265	-12.468	-15.835	-14.965	-14.3	-12.377	-14.061	-15.452	-13.492	-15.015	-14.508	-11.832	-15.533	-11.718	-15.417	-15.861	-12.681	-13.23	-14.849	-17.706	-16.437	-12.441	-11.556	-13.283	-12.677	-13.556	-12.789	-13.701	-13.448	-13.248	-10.318	-13.094	-12.174	-15.048	-10.289	-13.477	-13.741	-10.517	-10.854	-12.879	-14.37	-10.94	-11.883	-10.241
-3.4365	-2.4552	-1.842	-4.5839	-0.1983	-4.7588	-1.9021	-2.2754	-4.8259	-1.9459	-3.8338	-3.7688	-6.1985	-2.4311	-3.6804	-4.7928	-3.5096	-2.3614	-0.63097	-5.6883	-3.5515	-0.15791	-2.338	-3.6	-2.0785	-2.2406	-3.9577	-6.1025	-2.5018	-2.5438	-4.6248	-2.182	-5.9845	-4.9203	-2.4691	-2.8677	-1.2264	-5.2127	-2.4274	-4.8047	0.55097	-5.1231	-2.0007	-3.6037	-0.24185	-2.4759	-2.1534	-2.6532	-4.5569	-4.5916
-2.1575	0.21798	-1.0308	-2.0087	-0.78276	-3.8608	-1.3676	-0.19551	-5.0136	-1.0461	-0.091727	-2.4106	-0.83998	-2.8421	-0.66842	-1.0248	-5.4659	-0.81659	-0.47504	-1.5923	-1.8197	-1.2815	-0.76384	-1.9977	-1.7429	-1.1636	-4.8304	-1.0578	-1.4212	-4.0392	-0.48259	-3.0616	1.7004	-3.6059	-3.7281	-0.72257	-3.0225	0.5098	-3.2015	-3.32	-2.6046	0.72357	1.8874	-1.2186	3.0116	-1.911	-1.3524	-3.4777	-1.0953	3.8112
-2.6516	-5.5986	-3.4255	-4.451	-2.9295	-3.6083	-2.2684	-0.26289	-0.30889	-5.5112	-2.0796	-1.8052	-4.7359	-4.6936	-4.9009	-5.5275	-1.5899	-2.6156	-4.9895	-4.9883	-4.1425	-2.1099	-3.0381	-1.787	-2.7927	-2.2423	-4.1672	-4.1346	-1.6015	-1.2632	-0.57102	-2.0938	-0.35181	-3.8461	-4.0523	-1.058	-2.8757	-2.1325	-0.65603	-2.2149	-2.1788	-1.7821	-1.354	-5.5673	-3.3654	-1.22	-0.53656	-6.2708	-2.9552	-1.1504
-11.319	-11.646	-11.921	-16.091	-13.597	-12.221	-12.496	-14.932	-11.495	-12.099	-11.52	-11.077	-15.556	-16.685	-13.326	-14.494	-13.932	-13.388	-14.88	-10.038	-11.776	-10.124	-13.664	-11.096	-12.078	-16.343	-14.05	-13.427	-10.476	-12.882	-13.471	-12.77	-13.482	-10.997	-12.524	-10.525	-15.451	-13.903	-13.422	-14.173	-11.35	-12.493	-14.905	-13.265	-11.219	-12.718	-12.713	-12.997	-13.035	-14.749
-8.4967	-3.9818	-2.828	0.52599	-2.7527	-2.8833	-6.999	-4.2317	-7.8625	-7.3685	-1.6498	-5.5073	-3.6692	-4.0002	-5.0244	-5.3063	-7.8619	-1.9973	-1.3195	-3.7926	-4.9883	-1.6983	-1.4749	-1.3131	-6.5825	-2.7079	-1.0936	-4.4835	-5.9516	-3.2299	-2.0395	-5.1588	-2.7847	-2.2895	-5.2543	-1.1149	-4.3101	-1.0189	-4.1287	-0.93537	-2.9914	-4.5581	-7.3464	-5.4934	-4.0505	-5.6748	-3.2564	-2.4873	-4.9474	-2.8442
7.1294	8.1251	11.127	10.779	7.4001	10.586	7.6718	4.8556	7.4227	8.1135	8.0508	9.1701	5.0947	8.9975	8.4113	7.4576	7.5312	5.3273	10.732	8.3936	6.3656	8.4858	9.4509	8.8264	7.1138	10.847	9.5136	7.1622	10.241	8.3513	7.7179	8.5865	8.0119	7.9592	7.6755	4.3624	9.2343	7.1323	9.3666	10.781	10.491	10.138	7.0802	7.5719	10.085	11.461	9.6448	8.2222	7.41	8.8088
-0.45342	-1.6487	-0.83517	2.6906	1.4849	0.19931	1.0137	-2.4216	-0.44722	1.6182	4.211	1.2932	0.14689	0.15224	1.2195	5.1104	1.8036	0.94278	5.3876	0.89867	3.0644	3.7983	3.1694	0.22378	4.8088	1.0383	3.0511	-0.1273	4.2262	2.066	1.375	1.1164	0.14172	3.5579	-0.53175	4.542	1.2741	0.01031	2.2362	2.1428	0.54351	0.022223	1.1073	1.994	4.5095	2.2814	3.4847	-2.3276	0.58468	3.9868
8.2106	7.9832	8.3464	6.508	8.4871	9.0319	6.1276	6.2052	10.76	12.093	8.7758	10.986	8.5324	9.4963	8.7481	7.504	8.2751	10.119	10.65	9.2286	8.2355	8.3749	7.1794	8.3573	11.351	8.98	8.9481	10.956	4.9683	10.241	7.556	9.5983	7.5566	9.8726	10.428	10.641	8.6688	6.8946	5.9514	10.853	9.6337	7.7701	7.451	8.2698	6.8267	7.4108	9.2892	10.287	10.335	6.5536
-15.564	-15.45	-12.676	-14.409	-11.226	-11.705	-11.206	-14.176	-13.798	-14.223	-13.704	-15.971	-14.445	-13.817	-14.943	-14.016	-12.185	-11.541	-13.57	-16.597	-12.928	-11.984	-15.761	-12.083	-15.355	-10.484	-18.752	-10.597	-12.732	-14.485	-13.526	-13.517	-13.718	-14.549	-10.193	-9.8159	-14.509	-12.216	-13.873	-14.626	-14.179	-15.994	-11.896	-15.476	-13.494	-16.029	-14.455	-14.714	-10.954	-14.88
-5.935	-4.464	-4.8694	-6.0288	-3.5115	-5.587	-1.9827	-4.2713	-4.0496	-3.7503	-3.0424	-8.5461	-5.7075	-6.0817	-8.1132	-5.6468	-6.2489	-7.1722	-5.5218	-2.8753	-4.4965	-5.2319	-5.3551	-9.5498	-6.4298	-7.931	-6.7289	-10.226	-3.7623	-5.4313	-3.8876	-6.3524	-7.9389	-6.5978	-6.1749	-6.2699	-7.3006	-6.8533	-7.3146	-6.0819	-4.4257	-9.6967	-2.5635	-8.0339	-8.3308	-6.0097	-3.7352	-5.0068	-6.7978	-3.4287
-3.0166	-5.5216	-3.9327	-4.0775	-7.5937	-6.3834	-3.6598	-7.1998	-7.1579	-7.2686	-4.4543	-4.8177	-2.0979	-6.42	-6.2152	-5.7887	-8.6918	-5.5824	-8.1284	-1.5225	-4.4974	-4.6452	-3.9182	-4.921	-4.3698	-7.2298	-6.1198	-5.1433	-4.6233	-2.5998	-5.632	-2.9172	-4.9831	-6.2308	-8.0583	-7.2903	-4.4317	-6.4466	-6.896	-8.2059	-6.5141	-4.8695	-3.7359	-4.3546	-7.6966	-3.005	-7.0364	-6.4338	-4.3298	-5.3105
-10.84	-9.2308	-11.104	-8.9503	-6.2887	-6.079	-6.6486	-6.1764	-9.8234	-7.2549	-9.8035	-10.007	-7.6074	-9.5433	-10.475	-8.1054	-10.121	-9.8331	-12.727	-8.3276	-7.2169	-10.263	-8.3392	-10.006	-12.804	-10.099	-10.408	-10.424	-8.8731	-10.087	-11.31	-8.0222	-11.688	-6.9938	-9.7623	-6.757	-9.0213	-12.389	-9.5851	-10.979	-9.3406	-11.032	-9.7523	-9.4277	-9.3451	-10.896	-10.806	-7.2129	-7.4314	-10.56
7.0843	5.3345	3.9215	2.8656	2.2975	5.9605	6.0782	2.8281	2.9499	6.6965	6.4368	4.2806	5.8412	4.9857	4.1849	2.4489	1.955	4.081	3.6608	2.1754	2.9462	5.1974	7.2629	3.3089	5.8374	6.5678	5.1877	5.8713	1.9268	1.4883	7.955	5.2528	1.4999	3.9858	6.6063	3.1008	3.5817	2.136	4.3906	3.4723	3.544	5.9686	1.8939	2.8666	2.9301	3.4438	3.4993	1.5642	5.2185	2.465
-18.88	-19.042	-18.151	-19.764	-21.378	-23.673	-24.237	-23.523	-18.764	-19.396	-21.237	-21.572	-20.094	-22.693	-19.902	-22.07	-21.405	-20.767	-21.779	-18.215	-20.032	-19.498	-22.905	-19.456	-19.709	-19.724	-20.443	-24.323	-19.632	-19.239	-21.71	-21.95	-18.35	-21.294	-21.617	-20.264	-21.538	-19.111	-18.551	-24.097	-20.158	-20.18	-20.504	-18.75	-23.872	-21.422	-21.47	-19.699	-23.136	-23.427
-14.722	-12.649	-13.408	-14.725	-13.573	-13.284	-15.666	-14.767	-12.114	-13.327	-15.547	-12.628	-11.598	-13.668	-13.271	-12.684	-13.147	-14.127	-14.329	-13.952	-12.875	-14.483	-13.272	-15.123	-14.048	-14.55	-13.374	-15.353	-14.109	-14.972	-12.236	-12.016	-13.744	-14.922	-14.675	-11.989	-16.198	-16.895	-10.551	-11.155	-12.677	-14.527	-6.6174	-9.7611	-12.111	-13.211	-12.785	-15.719	-15.122	-14.579
6.1704	-0.37751	3.4879	4.0691	2.5114	4.3627	2.9583	4.3948	-4.2654	-1.8364	3.617	4.5488	4.2887	-0.57399	0.92395	1.2915	2.0673	-2.8785	2.2683	2.2167	2.3832	-0.40014	2.3866	3.5472	2.016	2.6568	1.768	0.76749	4.7529	0.99509	3.7159	1.1792	3.7143	1.2043	1.956	2.0575	3.4334	2.4564	3.1678	2.6572	4.3644	2.9985	1.7995	1.7881	5.714	5.3257	2.6313	3.2018	-0.14151	3.2953
-3.496	-3.9018	1.7382	0.11274	-1.5809	-0.49444	2.0207	0.14447	0.45525	-0.85476	0.48803	-2.7725	-0.76949	-0.21285	-0.039527	2.0234	-0.56674	-1.8659	0.12558	-0.5612	-1.5751	-3.3891	-1.5693	-1.3118	-3.2248	0.37959	-3.1799	-0.36374	-1.2142	-1.0613	-0.63801	-1.0701	2.6005	-5.0748	-2.1929	0.89107	0.45692	-1.5445	-3.0757	-0.6217	-4.1432	1.7031	-0.043758	-1.7572	-0.70127	-1.7921	-4.1817	-1.9989	1.8427	-5.5355
-12.985	-14.292	-9.4485	-7.3082	-9.3386	-12.179	-13.943	-9.2134	-14.99	-8.8351	-13.501	-10.856	-14.179	-11.5	-11.984	-14.953	-11.77	-12.801	-10.42	-12.322	-12.68	-11.463	-10.596	-11.483	-14.107	-12.523	-10.89	-11.514	-10.142	-11.489	-13.141	-10.154	-11.966	-13.253	-9.4074	-12.619	-11.486	-11.484	-11.377	-11.862	-8.244	-15.008	-12.848	-13.772	-12.099	-11.055	-12.958	-9.8218	-11.784	-10.793
-2.195	-7.7953	-6.4198	-2.7267	-5.6703	-6.1937	-1.9484	-4.1566	-4.6212	-5.0753	-4.0048	-5.2352	-2.6517	-5.6828	-3.7809	-7.7324	-7.1347	-4.9679	-6.4608	-5.7601	-6.3902	-6.9078	-5.2444	-3.4532	-5.2421	-8.22	-4.3247	-6.2239	-6.4775	-5.9535	-4.8356	-4.8538	-7.027	-4.301	-3.237	-8.922	-4.4697	-7.5223	-4.4374	-4.9129	-6.815	-7.8312	-6.7841	-4.5824	-4.014	-4.8764	-8.5036	-5.9771	-3.2501	-4.8418
0.052879	3.3024	1.9123	2.9413	-0.14698	1.0863	1.2629	1.7445	4.1274	0.33363	-2.7886	3.2989	0.066545	-1.1728	-0.0099421	-0.11315	1.0159	1.1868	-0.47947	3.1891	1.5094	0.89083	1.0643	2.7975	1.022	-1.8682	-0.33198	0.30506	2.2407	0.56593	2.2252	-0.74739	4.9132	-0.49334	-0.61561	-0.017859	2.9273	1.1098	-0.46055	0.99086	-0.2816	-0.19539	3.3758	1.7976	-0.92953	-0.019209	1.6017	-1.6016	4.6759	-0.65831
-1.2005	-2.8607	-2.8554	-0.93349	0.70819	-2.6989	-0.5131	-0.30604	-2.1423	-2.51	-4.2447	-0.43069	-3.01	-0.45156	-0.88961	-3.8535	1.5969	-0.73533	-2.0971	-1.1219	-2.8472	-0.21729	1.2941	-1.8476	-3.6488	-2.6573	0.38044	0.35788	-4.9796	-4.2846	-2.313	-4.3958	2.1685	-1.7953	-1.2349	-0.42152	-3.7725	1.0343	-2.3286	-4.2838	0.9614	0.65097	-1.0616	-2.5269	1.2482	1.5343	0.22543	-1.7592	-1.1429	-1.3212
-8.8483	-6.6359	-7.5658	-13.572	-9.3615	-9.3371	-11.607	-11.042	-13.248	-10.202	-7.9236	-10.12	-5.5572	-10.402	-12.197	-9.3905	-8.9984	-7.5345	-7.2755	-7.0003	-10.33	-10.371	-10.685	-7.5271	-8.2642	-8.6889	-8.9722	-8.7826	-9.7414	-8.4485	-8.4413	-5.2798	-10.65	-6.6014	-10.371	-12.135	-9.0775	-10.882	-11.418	-8.538	-5.5063	-8.9539	-8.6015	-10.756	-10.918	-5.8194	-10.21	-9.9562	-7.6384	-8.4748
0.38654	1.6635	-3.1748	-3.1782	-2.7786	0.2969	-0.58973	-1.4089	-1.8432	-1.6805	0.43226	-1.1461	-0.68707	-2.8406	0.70909	-0.2148	-4.4582	-2.8102	0.0033801	0.62896	-2.3047	-0.71907	-3.2582	2.7141	-2.1449	-0.20233	0.44388	-1.6554	-0.98309	-1.6704	0.61058	0.102	-0.32033	-1.3656	-2.258	-3.3391	-2.4612	0.27486	0.94122	0.48464	-1.2348	0.56212	-2.3403	-1.678	-0.13483	2.3544	-2.3643	1.6948	-6.6387	-3.6963
-2.2305	-1.3004	-2.4844	0.1506	-2.2442	-1.1351	-3.9922	-3.1402	1.8378	-0.3154	0.69072	-1.1387	-0.22967	0.64016	-0.54536	0.22733	-0.22464	-0.17906	1.2299	-3.8802	-3.8199	-1.8744	-1.6493	-2.0167	0.21112	0.81618	-0.56812	-4.3465	0.28118	-1.2995	-1.9575	-2.0641	-0.44014	0.27752	-0.1176	-3.497	2.1851	-5.1374	-0.73811	-0.57106	-4.1065	-2.3562	-1.0534	-2.6254	-0.47597	0.40213	0.035502	-1.0405	-4.0583	-0.16551
2.8439	0.86007	-3.2752	-0.51275	1.9409	0.29125	-2.1743	0.766	4.741	1.8251	-1.1691	1.1389	1.7253	1.2381	1.6413	-0.55348	-2.3477	-2.4278	2.6667	3.2014	4.4596	2.6206	2.9059	-1.0549	-0.11845	1.9395	-2.0242	1.4876	3.7678	2.4933	0.4719	4.1779	0.93024	1.1416	1.4101	1.5485	1.9788	1.6345	1.3399	3.3448	1.1735	4.1857	1.6004	4.1408	0.94029	2.5974	0.62312	4.2641	-1.5136	0.15707
-10.555	-11.182	-10.489	-13.998	-16.568	-11.902	-10.336	-12.003	-9.7045	-10.342	-9.61	-12.402	-6.4508	-10.237	-15.813	-11.505	-9.7704	-11.481	-9.8625	-11.555	-11.126	-13.529	-8.7791	-15.123	-10.405	-11.184	-9.51	-12.149	-6.5854	-13.801	-10.335	-16.097	-14.359	-8.432	-15.559	-12.934	-11.878	-12.231	-8.3191	-15.125	-11.639	-12	-11.874	-11.589	-12.865	-14.689	-8.8363	-12.259	-13.791	-10.828
-3.5681	-3.5085	1.6709	-3.4491	-6.6857	-2.7142	-2.1548	-4.2623	-1.4245	1.2565	0.44168	-1.1308	-4.9063	-6.6019	-2.1046	-3.9419	-2.6603	-5.3089	-1.0943	-1.3337	-4.4538	-1.5413	-2.3345	-2.3193	-2.1357	-0.30194	-1.3076	-3.9859	-1.092	-2.2363	-3.4042	-3.9609	-0.50861	-1.4739	-0.0589	-4.2217	0.38126	-0.37686	-3.6718	-1.4657	-5.9407	-0.14842	-7.4393	-2.7035	-1.6385	-4.5162	-3.1444	-1.2259	-1.1518	-1.7546
-4.5828	-0.30948	-4.5987	-4.0579	-6.6436	-4.27	-2.5118	-3.0291	-1.9335	-4.8926	-3.7835	-3.8822	-6.2864	-3.3019	-4.4012	-5.4767	-2.3484	-4.9341	-3.7551	-4.4579	-4.7623	-4.2734	-0.75634	-4.8804	-2.8964	-5.077	-4.3752	-5.0527	-4.3778	-2.0969	-1.6256	-5.6426	-3.0976	-7.3448	-6.7106	-3.1143	-5.4981	-3.4834	-4.1568	-2.2527	-3.052	-3.5166	-5.1222	-1.9762	-3.0736	-5.2891	-5.2449	-4.3858	-3.5888	-7.47
-1.8739	-5.4458	-4.1365	-1.5703	-1.4186	-4.3919	-4.1676	-2.9524	-2.7251	-2.7788	-5.0283	-3.408	-2.6632	-1.2589	-0.69245	-3.2503	-1.5979	-1.7766	-3.7143	-1.9326	-3.5738	-0.67471	-2.2691	-3.9558	-3.4541	-2.4642	-1.9534	-0.7094	0.44655	-3.6425	-7.481	-5.6027	-0.38006	-3.4182	-4.6201	-2.3142	-5.0306	-3.8726	-1.6371	-3.502	-2.0257	-1.3924	-3.425	-3.5627	-0.99229	-4.4676	-4.5616	-3.6753	-1.7789	-3.7664
-4.4315	-1.6091	0.030152	-2.951	-4.4981	-0.99292	-0.033202	1.6483	-2.6455	-2.76	-2.2585	-1.0227	-1.9832	-0.71693	-4.4989	-2.944	-4.1827	-1.0756	-3.6485	-0.56853	-1.0943	-2.8325	1.2505	0.40888	0.95478	1.4551	-2.3489	-0.83889	-3.5878	1.3886	-0.67677	2.2197	-1.9125	-1.7224	-3.1513	-1.0771	0.25824	-1.8222	-2.2072	-1.2644	1.0872	1.4314	0.65903	-1.0885	-1.0569	-2.8753	-0.81341	-1.2855	-4.7227	-3.4645
-9.5605	-10.175	-9.5022	-9.4425	-11.439	-10.591	-10.827	-10.166	-10.722	-10.408	-9.997	-11.248	-11.673	-10.134	-9.1885	-11.645	-11.683	-14.04	-12.458	-11.374	-9.9153	-11.172	-9.7206	-11.854	-12.098	-9.4563	-10.139	-10.696	-13.464	-12.331	-10.884	-12.329	-11.194	-8.7775	-9.4521	-10.46	-11.964	-12.944	-13.24	-9.9011	-10.54	-8.9434	-8.8378	-10.771	-10.128	-12.951	-11.575	-13.317	-9.8711	-9.7172
-1.0296	-8.5281	-3.2182	-6.1397	-7.2427	-5.9853	-3.8017	-4.9852	-2.8279	-7.1358	-3.3891	-4.5926	-5.4398	-3.1184	-5.0912	-5.1158	-5.2616	-5.997	-4.0661	-3.0487	-3.0241	-3.9379	-3.9635	-1.6097	-5.4044	-3.2691	-4.5711	-4.4299	-4.5398	-4.8466	-6.5946	-2.1778	-7.5357	-2.438	-5.2372	-5.7709	-3.4296	-4.9035	-3.9788	-2.3918	-3.9793	-2.7352	-6.5396	-5.8989	-4.1776	-5.7703	-4.6457	-5.6155	-2.299	-5.5689
-5.0676	-1.3233	-4.139	-3.8598	-0.3015	-2.8765	-3.3327	-6.4435	-3.5436	-2.4895	1.5062	-1.906	-6.2824	-5.5239	0.75706	-4.2251	-3.1352	0.84752	-4.1486	-2.6137	-2.5801	-3.6253	-2.4919	-3.9065	-4.848	-2.4725	-1.6879	-4.228	-4.6233	-3.0416	-0.82623	-4.3382	-3.0818	-2.5316	-3.4342	-5.706	-2.2594	-5.7172	-4.1355	-3.5479	-4.9421	-7.3045	-3.9455	-2.3365	-5.2609	-4.3931	-4.7163	-3.6782	-3.4417	-3.9112
-5.3446	-1.7871	-2.7496	-2.8111	-1.7729	-2.1235	-1.4996	-3.2296	-1.5892	-1.5911	-0.66467	-1.8595	-5.9964	-3.3753	-3.3911	-3.901	-3.9372	-4.2656	-2.6972	-5.7798	-4.9033	-1.6734	-4.4705	-2.5046	-1.604	-3.0752	-0.23841	-4.5386	-4.6042	-4.0816	-5.2007	-3.3787	-4.0581	-5.2806	-4.6918	-0.76751	-0.94855	-1.676	-3.2776	-2.1603	-3.5537	-2.3185	-1.0741	-6.3001	-3.2942	-0.042795	-1.2322	-3.632	-6.4063	-0.028037
-20.12	-20.298	-24.386	-20.001	-24.233	-21.051	-23.011	-21.066	-19.607	-23.781	-21.761	-21.252	-20.217	-24.057	-21.862	-20.409	-21.721	-24.249	-21.303	-18.493	-23.56	-23.102	-23.122	-22.688	-18.662	-21.323	-22.477	-22.139	-24.595	-21.416	-25.333	-23.138	-23.721	-22.969	-20.241	-19.231	-20.414	-22.84	-22.589	-19.455	-20.045	-22.461	-18.691	-20.968	-25.769	-22.915	-23.431	-25.161	-23.121	-20.872
-13.031	-8.7845	-10.619	-10.313	-10.946	-10.724	-13.092	-10.157	-11.289	-13.052	-11.787	-9.1577	-12.193	-12.272	-12.652	-10.661	-13.206	-11.883	-10.514	-10.177	-5.695	-6.8052	-14.264	-9.3956	-10.819	-12.058	-13.607	-9.012	-13.243	-11.919	-9.3525	-9.7454	-15.064	-10.194	-14.149	-12.601	-10.578	-9.5905	-9.5985	-11.29	-10.593	-6.8673	-9.3612	-11.161	-11.172	-9.5619	-11.82	-11.846	-9.1072	-12.105
-11.701	-8.825	-10.401	-11.268	-12.773	-11.152	-9.5513	-11.448	-8.5257	-8.0742	-13.344	-12.413	-14.22	-11.865	-10.361	-9.056	-11.467	-9.4915	-9.7029	-11.521	-14.178	-7.6587	-9.315	-12.714	-10.997	-8.2665	-11.558	-9.875	-12.105	-10.604	-9.4396	-12.232	-10.271	-8.3729	-14.765	-9.9775	-10.833	-11.661	-8.6184	-11.92	-11.182	-8.3476	-14.644	-13.24	-11.311	-12.275	-10.95	-14.307	-13.867	-11.649
-8.5965	-10.943	-11.93	-10.775	-10.342	-9.4546	-12.831	-10.308	-12.072	-9.699	-7.5153	-14.335	-12.891	-9.0582	-11.555	-8.9862	-10.372	-11.055	-8.7771	-11.128	-11.075	-10.107	-12.923	-13.071	-13.028	-12.018	-9.8054	-11.324	-9.4429	-9.0243	-13.326	-13.847	-10.921	-10.1	-8.7257	-8.4324	-14.653	-10.484	-8.2725	-10.354	-9.4748	-10.543	-12.118	-9.0419	-11.091	-10.629	-12.335	-10.381	-9.3465	-10.645
-3.516	-6.4904	-3.2152	-4.4579	-3.4634	-4.3449	-6.6329	-7.1949	-3.8769	-4.9757	-1.4577	-3.766	-3.5235	-2.2234	-4.8462	-5.5103	-1.8237	-2.2263	-3.5886	-0.51923	-1.5182	-2.5883	-1.6827	-4.0224	-3.8343	-0.32527	-1.1406	-6.0257	-2.3289	-4.0607	-2.7638	-3.5949	-2.0669	-0.77415	-2.9518	-1.1273	-1.0684	0.055017	-6.5509	-3.7606	-2.4375	-4.4411	-2.4045	-7.0584	-2.9454	-2.1923	-3.5694	-2.6245	-1.4991	-3.9901
-0.94454	0.39341	0.50015	0.39523	-0.78477	0.78444	-3.249	-4.4317	1.0663	-2.2239	-0.89588	0.29585	-1.4687	-1.8664	0.42923	1.9543	-1.5789	-2.2788	0.71679	-0.38751	-3.2679	0.81247	0.92514	3.7791	1.881	-1.028	-1.5273	-0.0068587	-1.8851	-1.5061	2.0788	-1.7493	-1.8317	-0.43691	-2.5993	3.7323	0.97914	-0.71987	-1.2797	-2.7369	2.8236	2.0545	-2.1428	-1.8528	-1.4859	-1.1378	-1.3104	0.77046	-1.1116	1.1104
-4.4863	-1.6654	-2.4473	-5.984	-0.41891	-3.2417	-2.7745	-2.0138	0.093547	-1.7779	-1.2832	-2.0035	-3.1837	-3.4902	-2.9062	-2.5202	-3.734	-0.3629	-3.8803	-1.6777	-3.2453	-3.6463	-3.8443	-2.0861	-3.0986	-6.6863	-4.4062	-3.574	1.0308	-2.8983	-2.4169	-1.732	-2.4553	-3.1009	-5.0529	-0.45219	-1.0231	-0.59992	-3.5574	-4.1953	0.92541	-2.9298	-5.0644	-4.0483	-3.8486	-1.4641	0.35717	-2.3157	-0.17103	-2.6384
2.4694	4.1193	3.9859	5.7844	4.1123	8.1923	6.5923	6.4503	7.7568	6.0441	4.8659	5.1191	5.9437	3.9658	4.9499	3.2854	5.0441	4.2875	5.8699	6.6597	6.7432	8.9324	5.8725	3.6195	4.4439	2.4815	7.7804	6.1908	4.586	7.468	7.6317	3.3557	4.4886	9.4273	6.4313	5.6797	3.899	5.6024	6.8845	7.4403	6.4189	7.5013	4.6886	6.2358	2.0557	6.136	5.063	2.4767	2.7237	6.4645
-3.0782	-3.9398	-6.1501	-6.3409	-1.7572	-4.3564	-3.3533	-3.7219	-7.5858	-4.6726	-4.2032	-2.9315	-4.1836	-5.666	-6.8851	-5.5525	-4.671	-5.2906	-5.0493	-3.1099	-5.1359	-4.3927	-1.8176	-4.8316	-2.7238	-5.0535	-1.9614	-4.2948	-3.1987	-0.83084	-5.422	-5.102	-5.5048	-4.5944	-5.3375	-1.6688	-2.8448	-3.2839	-1.3805	-1.1346	-5.6441	-2.9655	-5.9635	-3.928	-1.6422	-5.0753	-3.2503	-3.6817	-4.1288	-5.0197
-1.4478	-1.2203	-1.0106	-2.3362	-5.9563	-5.5104	-0.84319	-5.7684	-3.633	-0.93898	-3.4506	-3.9521	-3.6335	-4.7818	-6.4352	-4.7223	-3.7646	-2.7184	-3.6251	-3.6656	-1.4599	-4.0946	-4.1867	-3.1745	-3.0263	-4.7039	-5.3317	-2.461	-6.5742	0.80722	-7.0155	-2.327	-4.0721	-0.72189	-5.1125	-6.5079	-4.8983	-2.5725	-2.5567	-2.2842	-2.5304	-6.6796	-4.0862	-5.4498	-2.241	-2.6417	-2.0633	-3.8312	-5.8079	-2.6943
-18.461	-21.05	-19.857	-20.778	-23.198	-21.678	-20.096	-20.483	-21.401	-19.16	-20.26	-21.105	-22.315	-26.484	-20.803	-19.274	-21.304	-19.656	-16.889	-22.067	-24.764	-22.044	-22.813	-19.901	-20.66	-20.127	-24.792	-24.736	-22.294	-18.697	-21.691	-22.057	-22.491	-18.994	-27.546	-22.492	-21.39	-23.677	-21.558	-21.607	-22.344	-21.892	-20.033	-18.984	-22.963	-18.832	-22.104	-21.118	-22.916	-22.244
-0.40431	-6.2619	-1.5585	-2.8199	-0.75887	-4.3163	-1.7766	-2.4542	-4.9603	-3.3971	-1.4411	-0.41994	-3.4809	1.4229	-2.0421	-5.2853	-3.1311	-4.1005	-2.3361	-5.2429	-2.1465	-3.2746	-0.73382	-0.52148	-3.0484	0.054948	-3.5821	-3.1689	-2.8357	-4.4556	-0.63157	-1.9592	-3.4285	-6.2554	-0.89678	-1.669	-2.2818	-2.2569	0.061871	-3.4277	-4.527	-0.33485	-0.88092	-4.2536	-3.1747	-4.621	-2.7628	-6.805	-3.2749	0.32067
-2.27	1.6024	1.3695	-1.1008	0.81829	-0.72617	-1.9847	-0.39457	1.919	-1.5644	-3.1782	-1.5633	-2.7463	2.8635	-1.4086	0.12535	0.72076	-0.17316	1.3882	1.1451	-2.2479	-0.59241	-1.743	-1.2116	-2.7321	-0.15832	0.072726	-1.0858	-2.7569	-0.55438	-1.8001	-1.6123	-0.7306	2.8033	1.5478	-0.92629	-1.7806	-1.1126	-0.58429	-1.3877	0.9252	-0.83612	-0.0027079	-2.372	-1.8299	4.5486	-1.0077	0.7687	-0.76026	3.4646
6.6795	6.1215	9.0457	6.5722	6.8407	4.2569	4.3539	7.8925	8.9984	8.2314	4.7234	5.9531	6.1425	10.208	7.3628	6.0544	6.0522	5.7302	6.4378	7.34	6.5216	6.165	6.004	4.7571	8.841	5.1935	6.5499	7.5906	6.5778	4.1268	4.7568	7.5401	6.3624	10.376	8.0035	4.7358	8.2379	6.1932	3.4054	7.3075	8.1562	5.9957	6.3272	8.7027	10.289	5.9997	6.559	4.7026	9.4315	6.31
2.4727	1.2517	-0.64066	0.44496	3.453	2.0055	2.7111	3.0458	0.92005	-1.4335	0.29284	1.1047	3.3089	-1.4987	-1.5115	2.5312	1.3254	0.6861	1.9669	1.3162	0.066839	-0.19314	0.88378	0.59568	-1.6481	0.70704	3.326	0.31839	8.388	1.6267	1.4812	0.8209	0.34698	2.7039	3.9551	-0.052105	-1.9949	0.57475	2.3451	1.9611	0.97335	-0.013015	-1.4404	2.4292	3.4069	1.7035	2.4053	5.9862	2.2892	1.5007
-0.75233	-0.66195	-3.1102	-1.1331	0.0048195	-1.6297	-0.034117	-1.2727	0.26597	-0.061511	-1.0397	-0.94537	-2.2476	1.3329	-3.1354	-2.0651	0.54406	-2.3675	1.1706	-0.56424	-0.63389	-2.7117	0.91046	-2.79	-1.0499	0.49758	-1.9867	1.4721	-2.0537	-4.2933	-5.0314	-3.1922	1.1552	-2.1518	-0.2542	-1.0409	-2.3422	1.2782	-1.4913	-0.88917	-1.4111	-1.3314	-4.1308	-1.3765	-2.9553	0.42997	-5.2598	0.035191	-1.2645	0.66685
-20.479	-22.941	-21.986	-22.93	-19.639	-20.575	-22.781	-24.106	-23.119	-24.72	-18.521	-25.015	-22.459	-21.846	-21.789	-22.611	-22.482	-23.88	-23.986	-28.724	-23.48	-23.496	-21.908	-23.774	-21.282	-21.735	-18.994	-21.915	-22.338	-21.064	-24.14	-24.1	-24.614	-22.613	-21.442	-23.523	-22.865	-23.468	-24.705	-23.652	-22.2	-22.865	-22.058	-22.799	-23.516	-21.418	-25.083	-25.373	-24.654	-22.44
8.4923	7.0044	11.367	5.1899	12.602	9.3748	8.597	10.221	10.555	7.4542	11.103	9.229	9.2541	10.073	9.5555	9.9634	10.065	7.9707	9.8913	12.668	8.6596	8.2237	8.1178	11.317	5.8399	10.972	7.5065	8.8213	8.2779	6.2848	8.3481	11.851	9.2291	9.2723	9.883	6.1999	6.9122	10.229	6.8575	6.6929	10.1	8.1939	6.3468	6.431	10.864	11.118	4.9243	6.4267	6.1196	9.8877
2.1563	3.7138	2.9913	-1.5682	1.9901	1.7184	4.1593	2.3902	-0.53285	0.77571	0.73323	3.8891	-3.2377	0.82527	2.1966	3.6235	4.8334	-1.4947	-0.95292	-0.017773	-0.074442	2.4897	1.0748	3.1958	2.1744	-1.478	1.0217	2.0588	4.0179	3.1738	1.9853	-1.0412	-1.3476	3.285	0.96456	3.761	-0.12977	2.9964	1.1227	2.6101	-1.4339	-0.92131	4.5943	1.8077	3.3752	0.59833	-0.33632	4.1331	1.4634	1.7238
-8.8414	-10.217	-11.95	-13.783	-11.549	-10.936	-14.118	-10.953	-10.265	-11.617	-13.237	-8.7899	-10.46	-12.016	-11.173	-10.71	-9.3571	-11.484	-14.052	-12.471	-12.358	-11.66	-13.83	-12.229	-9.471	-13.222	-12.33	-13.54	-12.68	-11.832	-15.647	-10.668	-12.769	-12.681	-12.507	-12.451	-10.586	-12.824	-12.085	-11.608	-14.373	-10.12	-9.6114	-10.02	-10.482	-11.161	-8.3144	-11.04	-8.2445	-12.242
-3.5603	-2.2374	-3.5978	-2.2989	-5.4083	-3.0038	-2.1165	0.53758	-5.5343	-0.92485	-2.676	-5.6254	-2.9762	-1.9014	-2.9552	-0.60539	-2.0105	-2.0277	-4.7358	-0.8972	-1.4357	-4.4197	-2.2095	-2.5335	-3.2337	-2.7213	-3.6504	-1.7338	-3.3204	-0.97099	-2.0094	-4.4428	-3.6279	-3.6977	-2.9809	-1.0938	-2.4013	-3.1943	-0.82816	-1.2712	-0.70492	-4.7948	-5.0718	-6.2599	-0.99237	-1.3039	-1.2175	-4.6626	1.3956	-3.2613
-0.0049246	-1.365	1.7644	5.9218	1.2852	2.4403	1.2883	0.55581	2.9814	-0.16431	1.1267	2.6894	3.57	-1.4807	1.5776	-1.1559	-0.70742	5.7879	-2.1163	2.2755	2.7676	-0.10579	2.385	0.19324	2.2101	5.0915	-0.14299	-1.6094	0.607	1.0509	0.84713	4.0095	0.24838	1.2434	2.3076	2.8481	-2.0297	0.48612	3.6496	4.4125	1.7886	0.055036	1.8256	0.97983	2.5728	3.6836	2.0595	1.2543	2.9054	4.7244
-2.3958	-3.8607	0.18343	-2.751	-2.533	-1.1446	-6.7675	-2.087	-2.3335	-4.2722	-2.5545	-5.0543	-2.1633	-4.2587	-1.3439	-2.7157	-1.9796	-2.3998	-3.7022	-3.3237	-6.1967	0.53374	-3.8786	-2.1375	-5.3481	-3.8269	-0.77359	-1.2476	0.42894	-3.3785	0.80458	-4.2694	-2.3373	-3.2677	-2.5913	-5.2679	-1.5237	-2.0566	-0.90129	-4.5158	-1.5218	-2.795	-3.486	-1.5066	-3.5589	-3.4912	-2.7534	-2.6527	-3.1909	-3.2487
-3.973	-6.015	-3.8487	-4.3728	-3.023	-5.2891	-4.2563	-4.3161	-4.6402	-3.8898	-6.183	-5.5314	-2.7814	-6.9357	-5.0887	-2.0245	-3.2445	-5.1341	-4.7544	-2.2554	-4.6697	-5.1127	-3.7934	-4.519	-7.1576	-3.5413	-6.0006	-7.8974	-6.8616	-5.8287	-5.9495	-5.576	-8.5331	-2.4027	-1.6291	-2.1684	-3.4507	-5.0588	-5.4825	-3.7928	-7.0062	-3.2878	-2.3856	-7.6088	-5.8405	-7.69	-4.9977	-7.3689	-8.076	-7.2998
9.1854	9.9564	5.8368	5.7997	9.2797	11.308	10.523	9.7543	9.9095	7.9504	9.5116	10.529	10.196	8.3835	8.8386	7.3376	7.2705	8.6169	8.3599	7.9632	9.996	8.7484	8.5653	5.2195	9.7851	8.3578	3.8631	5.6075	7.8046	8.9968	12.782	6.3979	9.8418	4.6186	9.3673	9.7678	9.2986	8.7696	8.8456	7.272	10.394	9.0218	6.8976	4.6162	6.6292	8.4583	9.4981	6.8307	4.5636	9.7116
0.83907	2.2869	0.35488	-1.4297	-1.0771	1.9851	0.70409	1.8498	2.1319	0.44593	2.2493	1.4583	-1.4503	0.025509	-0.080048	2.8494	0.7224	-2.0198	-2.0009	1.0654	0.36171	0.42148	2.2211	1.4905	-2.181	0.12899	2.7842	-3.037	-0.62404	1.415	-0.19831	0.33545	1.6623	1.9891	-2.9806	3.0479	0.62996	-0.15691	0.64635	0.30503	1.3068	-0.11564	1.235	0.40579	-0.097013	-0.12351	-0.58349	-0.094481	1.5876	1.5283
-1.0836	-1.7835	-0.81169	3.4757	-0.040796	-1.6928	1.5542	2.3181	-0.27652	-0.76798	2.244	-1.1052	4.0913	-1.5465	-0.40857	0.90749	-0.80364	2.6876	-1.6329	1.6205	1.2414	3.8425	0.92443	-1.3836	-1.5241	0.32864	-2.1574	2.2545	-2.0131	0.10579	-1.7568	1.4279	0.34831	-2.227	-0.62427	-0.63193	-2.473	-1.0053	-1.6182	0.45643	1.2457	-0.46537	0.99494	-0.39532	-1.6482	-1.3034	1.1142	0.70155	0.94722	-0.60897
4.7442	0.63729	2.4348	4.1551	0.9664	3.0678	1.0342	1.9934	4.3245	0.37548	2.8484	-0.32535	1.8019	-1.9183	2.0563	2.7967	1.7901	0.27666	1.5128	4.0457	1.8962	-0.077954	3.832	5.5498	1.6352	1.1144	2.9962	-0.58404	2.6322	6.8194	-0.39472	1.7523	2.0939	4.4612	2.011	3.5689	2.7224	3.7624	2.1295	0.29509	0.70657	4.6643	1.8344	4.6829	0.26963	2.5388	3.5595	0.96966	0.76705	0.086189
4.1332	4.8409	4.6059	1.5322	1.8853	5.2897	4.4303	5.9573	3.677	5.1643	1.027	4.3015	1.7769	0.78496	1.8237	2.0514	1.7728	3.0917	2.7246	4.016	4.6228	5.1692	3.2407	7.7813	4.793	2.8422	4.6596	4.3492	1.1721	2.2218	2.9338	3.3496	7.186	5.2232	2.8222	1.886	3.5338	1.9991	1.2133	6.4261	3.6876	3.0569	2.7386	1.7209	3.1174	2.5815	1.8916	1.3165	4.9191	5.8842
-17.768	-15.29	-13.988	-13.942	-14.563	-15.083	-10.412	-13.834	-12.762	-15.181	-14.702	-15.219	-15.831	-14.735	-14.642	-16.373	-15.275	-13.704	-11.291	-15.004	-20.279	-18.679	-11.596	-14.277	-14.87	-10.23	-14.216	-13.367	-13.419	-14.997	-15.538	-16.221	-15.313	-16.92	-12.709	-15.641	-16.674	-12.633	-14.757	-14.922	-15.158	-14.502	-11.598	-14.372	-16.13	-14.711	-12.425	-16.784	-11.96	-15.359
-2.5195	1.4464	-0.67443	0.90707	-2.9677	-2.3817	-2.0929	-0.35104	-2.159	-1.6476	-0.91454	-0.61915	1.2216	-1.1015	-3.1765	-0.15023	-3.3256	-0.93873	-4.5692	-0.71986	-0.48187	0.32841	1.0715	-1.0659	-3.4312	-5.3217	0.23511	0.26753	-1.5678	-1.7307	0.77861	-1.2631	0.03191	-0.19135	-1.2426	2.7478	-1.1913	0.010408	2.8269	-1.6349	1.695	-0.099557	-2.2307	1.6083	2.4609	-1.0753	-1.2173	-1.6344	0.010054	0.09937
-2.2239	-2.6624	-2.1856	-3.6514	-2.3632	-3.9155	-1.6058	0.13311	-3.7061	-3.9495	-3.1728	-2.2665	-0.17958	-5.018	-2.4935	-3.4535	-3.22	-2.017	-2.0681	-3.0373	-3.0121	-1.3586	-2.7267	-4.3837	-3.132	-2.0953	-3.8684	-3.6481	-4.3822	-2.7923	-2.0042	-1.3722	-3.1322	-2.5527	-3.0534	-6.2284	-3.885	-0.011118	-3.1794	-1.2644	-2.9064	-7.1225	-5.2447	-2.9135	-2.1317	-3.8122	-4.6219	-0.48351	-2.5064	-3.6169
-1.625	-0.8585	0.36663	-3.0477	-0.97556	-0.61106	0.77865	-0.2338	-3.2037	-0.091512	0.11555	-0.14138	-0.77067	-3.401	-2.3467	-1.3594	-1.194	-0.43486	0.7354	2.9344	0.79246	-0.83202	0.88729	-2.8824	-0.9841	-0.48228	-4.684	1.3519	1.3616	-2.6455	-2.3718	2.8164	-2.3572	1.3237	-1.0263	0.1746	-2.4486	-0.43467	-4.3518	1.5501	2.4641	-5.6703	-3.3289	0.55186	-0.48091	1.2386	-1.9104	1.937	-1.7557	0.17489
-18.603	-23.618	-19.491	-23.875	-18.74	-19.378	-19.856	-23.548	-20.544	-20.789	-19.724	-21.843	-25.38	-19.587	-17.284	-21.697	-18.751	-22.132	-20.981	-19.78	-22.482	-21.594	-20.684	-21.439	-21.081	-19.471	-23.514	-18.168	-23.77	-20.563	-21.289	-21.519	-19.166	-19.867	-22.327	-21.523	-19.67	-22.603	-19.139	-19.273	-20.201	-22.724	-18.602	-20.481	-21.914	-19.624	-21.593	-18.986	-21.017	-19.53
6.6291	5.7894	3.6022	6.2477	2.6456	7.3638	7.081	6.9779	5.3147	5.6771	3.6115	5.8355	4.1918	4.9243	3.8061	4.723	3.5035	5.2747	5.0906	3.5523	4.7854	9.8015	4.6459	4.5701	4.9948	3.7474	3.0758	5.8137	3.7458	5.8153	4.7443	3.7068	2.3916	4.7573	3.7056	3.9447	4.7264	3.1998	5.3333	2.9382	7.6878	5.6614	5.2995	2.647	3.0429	6.1816	3.6688	3.9866	4.0317	4.4626
-18.2	-14.357	-15.354	-15.108	-12.98	-13.276	-13.401	-15.581	-12.995	-15.147	-14.335	-13.745	-15.538	-14.812	-15.238	-14.824	-14.806	-17.025	-14.628	-15.221	-14.429	-14.988	-17.93	-15.466	-12.896	-13.04	-14.22	-14.791	-13.078	-16.138	-13.834	-14.435	-13.178	-15.103	-15.574	-12.24	-15.31	-10.851	-12.627	-14.136	-16.709	-12.428	-15.97	-16.104	-15.582	-14.858	-15.049	-14.888	-15.761	-13.112
-1.3781	-2.1287	-1.4701	0.42701	-6.4689	-0.24886	-2.4286	-4.5521	1.1752	-1.0298	-0.21225	-1.038	0.43648	-0.75827	-1.8486	1.7846	-2.9054	2.2198	2.7563	-2.0083	1.3714	-0.30601	-0.52692	0.034034	-0.14367	-1.216	-0.87121	-0.61038	-5.7424	-2.9652	1.1111	-1.0777	-2.1038	-2.6388	-2.4267	-1.7756	-0.013462	0.02392	-4.6811	-2.4328	-0.81104	-1.9449	-0.23286	-0.67203	0.6675	-3.1423	-2.7421	1.9397	-0.063942	-0.49491
-1.9004	-1.0772	-0.74908	-0.56811	-1.3798	-3.152	-4.4051	-4.271	-0.74238	-3.8091	-0.0084493	-3.7402	-3.5555	-2.433	-1.2708	-0.14233	-1.014	0.29434	-3.4704	1.5751	-0.51919	-0.13841	0.28224	0.48293	0.4706	-0.044132	-3.7293	-1.6133	-1.3618	0.078159	-0.77627	0.386	-3.9107	-3.7345	-3.5545	-1.4615	0.19084	-2.4939	0.54242	-0.89027	-2.7524	-0.62621	-1.648	-1.8305	-0.74338	-2.0999	2.0714	-0.71185	-0.52932	1.0775
-3.3324	-2.8204	-5.5077	-2.8307	-3.236	-3.5166	-1.2343	-3.0086	-0.28438	-1.733	-2.5503	-3.6899	-1.7319	-1.1294	-0.25961	-6.3491	-2.7191	-1.2381	-3.7981	-1.6685	-1.8143	-2.6419	-3.5845	-3.0328	-3.3388	-4.3697	-3.152	-4.2896	-2.4131	-1.8891	-0.68913	-4.2113	-2.2751	-3.0615	-3.1306	-2.5155	-2.0105	0.36662	-7.3061	-3.2522	-2.4074	0.52903	-1.4902	-2.1002	-1.6172	-2.4398	-0.11865	-1.6465	-3.0434	-3.2666
9.1307	7.6997	6.5729	8.6902	5.2676	8.0356	6.3369	9.6089	7.0514	7.2707	7.5066	5.1434	6.8178	10.224	4.6508	8.1915	10.837	5.5333	6.7213	6.4566	7.0026	7.916	6.8781	4.1906	7.8557	7.0464	8.25	7.8501	5.0827	7.3546	7.248	5.6388	5.5255	5.7889	6.4006	8.2044	6.923	9.2384	6.7762	9.4017	9.0371	6.0684	7.978	4.9903	6.6507	5.3689	7.2893	6.6728	7.0746	7.9677
-22.927	-18.78	-21.81	-25.448	-20.983	-23.413	-19.45	-23.446	-26.22	-24.514	-21.298	-22.656	-22.421	-23.703	-22.917	-21.763	-24.6	-21.402	-17.344	-22.97	-21.074	-20.214	-23.989	-23.16	-22.456	-23.396	-25.599	-20.939	-23.495	-23.27	-21.619	-17.079	-22.766	-22.071	-21.385	-20.09	-18.635	-25.675	-23.467	-20.041	-23.858	-20.33	-22.969	-19.789	-22.612	-21.493	-23.735	-20.901	-21.779	-20.696
-4.4824	-4.5035	-6.9384	-3.6977	-5.5098	-2.796	-1.5217	-1.7471	-5.6042	-0.90727	-4.1556	-5.7789	-6.5955	-5.6527	-5.801	-0.43757	-2.3823	-4.1364	-1.6411	-8.8636	-5.387	-4.4841	-7.6471	-5.3799	-5.8926	-4.1335	-2.9549	-7.6147	-6.7348	-2.9964	-5.897	-3.4588	-4.1229	-6.975	-2.9174	-5.1111	-5.1242	-4.1549	-5.724	-2.5997	-1.9081	-4.4978	-3.7005	-3.997	-4.4291	-8.0016	-4.2403	-2.4548	-6.8552	-4.5585
1.3361	-0.72664	-3.6742	-2.3498	-3.3726	-3.5272	2.0812	0.31165	-0.056162	-2.8161	-2.0701	2.7795	-2.2944	1.2856	-2.2634	-4.9686	0.37993	-1.2397	-0.13573	-1.7187	0.69258	-2.4321	-4.6828	1.4459	-4.6218	-2.8649	-3.4617	0.3849	-2.8346	0.59367	-3.1846	1.1699	-1.6208	0.84954	0.58515	-3.1315	-4.0311	-1.5247	-1.1599	-4.6156	-0.39424	-3.7051	0.43446	-3.0066	-3.0882	-0.58607	-2.8704	0.84453	1.5964	-2.7346
-11.753	-11.858	-11.615	-15.068	-15.929	-11.761	-11.209	-13.494	-13.555	-13.155	-14.538	-13.803	-14.657	-15.485	-13.402	-13.714	-10.668	-13.248	-10.704	-10.96	-12.008	-13.078	-12.958	-14.218	-12.055	-15.343	-14.11	-13.071	-13.596	-16.403	-13.171	-13.064	-14.077	-10.646	-14.211	-12.179	-13.544	-11.44	-13.352	-11.916	-11.482	-8.5497	-11.936	-10.955	-11.973	-10.622	-11.352	-14.897	-12.133	-16.822
-1.7221	-3.5646	-1.1029	-1.4648	-0.76531	-2.2241	-2.4676	-0.086447	-1.1615	-1.5918	-2.8103	-3.2275	-0.95164	0.38408	-1.8779	-3.0872	-2.3744	-3.9957	-2.8799	0.095179	-2.9952	0.30925	-1.9886	-1.0033	-3.7318	-0.41375	-1.4593	-0.58166	-2.6381	-5.7075	-1.4267	-1.9557	-4.7069	-3.3197	-4.2001	-2.2425	0.25412	-1.3972	-1.4997	-3.7518	-0.71413	-6.8173	-1.9381	0.97843	-3.6077	-1.9235	0.88036	-1.9594	1.4125	-1.1636
-2.6307	-0.10894	-4.6636	-2.2344	-0.9748	-0.12092	-1.2475	0.80432	-4.8984	1.3061	-3.2835	-2.0632	-4.0403	-2.0793	2.9701	-1.0138	1.2269	-0.032309	-3.3214	-1.4185	-1.7299	-4.5122	-4.5575	0.35675	-1.1687	-4.7926	-2.5101	-0.32182	-4.2936	-2.3044	-3.1082	-2.1193	-2.2324	1.0635	-0.25847	-1.078	0.38545	-0.96876	-0.78706	-4.4508	0.58392	-0.60153	2.6737	-1.9595	-0.97713	-3.0199	-2.4665	1.3415	0.60857	-3.0667
7.7669	3.7511	2.6689	6.3705	7.1007	6.0685	3.7347	2.8045	4.3297	4.6207	5.1602	8.6483	5.4898	3.8425	4.5677	9.2279	4.5489	1.1872	6.4689	3.2976	1.3285	5.3237	3.0123	6.2772	6.2374	7.8974	3.3442	4.8553	7.0864	3.9231	6.4185	3.6115	10.152	5.1341	8.8624	3.3173	6.0332	6.4916	5.0884	3.7431	6.1961	4.3816	3.3574	5.0804	6.8036	4.1408	2.532	4.9931	3.7147	6.0683
3.7779	5.9373	3.6402	6.1503	4.6403	3.6507	5.2443	5.3376	4.1702	5.3792	3.6342	1.313	4.8138	3.6604	5.6213	4.1059	4.5635	3.9024	3.204	6.0868	2.3937	1.5548	4.4866	5.0749	7.1922	5.8564	5.6337	2.3899	1.3255	4.1028	5.2991	4.732	5.3249	0.99855	3.3638	5.2906	7.7136	5.0609	2.1061	3.0026	4.5764	3.8958	2.5144	5.9269	4.1886	7.2147	2.889	5.5693	4.788	7.4116
4.4491	-0.02769	0.89131	7.3241	3.7606	4.2454	1.9101	7.0031	2.7899	4.5725	3.6794	3.1028	5.3534	5.7068	3.7932	3.7802	2.6675	3.7218	0.98333	4.1833	4.7396	7.1457	6.4299	4.3871	6.6697	6.8388	3.7083	4.2328	1.6353	4.1274	6.2098	5.1507	4.4976	5.5127	6.3406	4.8833	1.9461	5.4034	4.6862	3.1996	3.9483	7.196	6.6756	0.92377	5.0501	2.515	4.2947	3.9996	5.1447	4.5994
7.3666	11.769	8.7552	7.9686	8.1458	9.2005	9.1952	6.9803	6.3093	7.2144	10.115	10.645	8.8689	12.951	8.0189	6.2199	10.763	9.0132	6.4431	9.1872	5.552	9.6345	8.3306	10.316	9.2062	3.3495	5.2587	10.099	10.209	9.3185	8.9191	8.2288	7.954	9.1642	8.3608	6.7562	6.8698	6.0018	11.503	7.5594	7.1516	8.8961	6.06	11.207	5.6307	9.34	7.3912	5.9044	7.192	8.9444
-2.5262	-1.2025	-3.0417	-1.9436	0.25203	0.53908	-0.49874	0.46522	-3.072	-2.3927	-2.9958	1.1003	-0.20979	-4.6329	-3.7612	-1.7602	-2.644	-2.0149	-2.9535	0.19826	-1.7318	-3.5445	-1.1064	-3.5799	-0.84159	0.49019	1.3365	-0.3965	-0.51891	-3.8335	-2.73	-4.5606	1.1739	1.3778	1.8867	3.4525	-1.6733	-1.4698	-2.2168	-2.8012	0.96833	-1.7658	-0.66771	0.41279	-0.26883	1.9726	-5.0128	-1.7077	-3.1704	1.4594
-1.8717	-3.2288	-2.6926	-3.564	1.1582	0.76649	0.21522	-2.7115	0.96165	-5.0864	-2.387	-0.95508	-2.1586	-0.59075	-4.2627	-1.6588	-2.6176	-1.4422	-4.5174	-5.5146	-1.441	-1.7667	-1.6811	-0.168	0.56443	-4.5758	-0.91165	-0.1261	1.9839	-2.9762	-0.92782	-2.2072	-0.30698	-2.0607	-1.4391	-1.297	-0.36364	-0.27968	0.98264	-0.36203	-1.904	-4.1921	-0.22917	0.47303	-1.0452	-0.22005	-1.2308	-1.8412	-0.22475	-2.3568
7.3508	8.9611	8.2644	6.1458	5.0257	8.0039	5.213	6.4509	6.2269	6.1745	2.5819	7.5863	6.8112	4.9725	5.7885	9.5683	6.6668	9.7309	6.1659	7.9289	7.936	5.4896	7.2794	5.6758	4.6635	5.075	8.02	7.528	5.7754	5.5224	5.2267	7.6248	4.3574	6.5811	7.0352	7.8214	6.4376	14.353	7.6595	5.6375	8.2631	4.05	5.7669	3.9904	8.0379	7.0075	4.6916	7.6143	3.2577	6.3435
4.3375	1.8724	2.6576	3.72	2.746	3.3028	2.6655	7.3848	2.2974	6.1302	4.8875	0.38818	3.9982	4.1803	2.403	7.0893	1.1741	3.2463	4.7827	6.1818	3.3115	7.9276	4.9756	2.4165	3.1415	0.23782	3.9244	3.4933	4.2556	9.231	4.955	2.3144	5.7213	5.0475	4.167	6.8276	4.9968	3.5051	3.1032	4.598	4.3031	5.4936	6.1199	4.2188	4.8445	7.2256	3.5191	6.4628	2.6591	4.7339
-2.1438	-1.1801	-1.528	-3.8784	-0.74265	-3.6553	-2.7386	-3.777	-0.47968	-0.40796	-2.6143	-3.0592	0.27066	-0.7513	-2.9619	-4.759	-0.41448	-2.6129	-1.3704	-4.0702	-2.8335	-0.52782	-0.10398	-1.2172	-3.0336	-2.8872	-2.0831	-2.717	0.82332	-1.517	-2.0701	-3.4025	-2.2187	-1.6678	0.39437	-3.7792	0.2925	0.05576	-2.1804	-1.3058	-0.76953	-0.14395	-2.3103	-1.0022	-1.8996	-1.0458	1.1976	-2.9192	0.90296	0.90647
-2.2377	-2.5342	0.0047075	-0.71522	0.25469	-2.7429	-1.5661	-5.3996	-5.2951	0.37668	-3.246	-5.6181	-2.8468	-2.1461	-2.1806	0.21984	-1.9856	0.53149	-2.1386	-2.4558	-0.51643	-2.8311	-1.3	-1.581	-1.0377	-0.016151	-2.3199	0.62897	0.10626	-1.6937	-1.4226	-1.6247	0.63785	-0.90162	-0.82881	-1.5596	-3.7553	-5.5752	-0.93119	-3.4798	-1.2659	-2.8672	-1.2032	-1.7802	-1.2974	-2.2658	-4.4293	-0.69357	-2.5114	-2.9912
-20.257	-24.41	-25.428	-23.173	-23.549	-22.22	-20.282	-19.918	-23.235	-26.624	-20.262	-22.351	-26.737	-21.784	-23.884	-23.834	-21.435	-22.892	-21.169	-18.972	-23.64	-18.606	-22.226	-26.409	-23.611	-19.23	-21.595	-19.95	-21.019	-22.784	-25.518	-26.843	-21.684	-24.383	-21.642	-21.665	-24.619	-22.84	-20.303	-20.668	-25.542	-22.485	-20.739	-22.846	-20.53	-21.187	-19.804	-23.019	-21.448	-20.292
10.839	11.197	12.109	10.175	3.3121	7.4201	4.7588	7.6459	10.982	6.168	7.395	9.0337	9.367	7.9569	6.2359	9.5218	5.411	9.7933	7.0363	8.6975	9.3384	10.254	6.7784	10.173	10.158	8.2558	5.357	8.366	8.4286	6.5993	6.7606	3.8388	6.4469	8.6011	8.4023	8.1087	9.4226	11.41	9.8075	7.9512	9.3997	8.2333	7.312	6.8807	7.9945	8.622	9.7279	9.1775	9.2534	8.7693
-0.51835	-0.49012	0.93933	2.1393	0.00089806	1.2854	-0.17742	4.3091	2.3596	5.5913	2.8054	1.4653	0.88335	-0.95713	3.2101	5.2208	1.1408	3.4009	0.57933	0.33121	1.4891	3.5332	2.1132	0.32144	2.8191	2.9472	0.54655	2.0411	-0.60127	2.7724	2.1576	1.3785	3.7648	-0.67977	0.25079	-0.32822	2.8512	-2.0567	1.8036	6.3926	2.4346	1.5896	-1.4541	0.21711	1.504	1.2744	2.2867	0.25103	4.0074	2.7484
-4.5388	-2.7483	-1.3214	-3.9753	-2.4603	-3.8885	-3.0657	-2.7704	-0.32382	-2.0667	-2.9459	-1.4453	-2.8462	-2.1041	-2.1173	-3.1804	-3.4679	-1.8326	-1.3022	-1.7584	-3.7962	-1.0508	-1.6597	-3.6674	-5.5517	0.093975	-3.3213	0.76344	-5.0514	-0.98923	-0.67061	-6.2889	-3.5771	-2.326	-3.9055	-4.6592	-1.1287	-2.0245	0.64524	-1.1613	-2.4448	-2.952	-3.0009	0.96643	-1.2685	-2.4967	-4.142	-2.4083	-0.18523	-2.1038
-8.2365	-13.872	-8.9019	-12.615	-13.337	-10.459	-10.315	-10.273	-8.2836	-8.3969	-11.293	-12.489	-9.5574	-9.5298	-12.986	-13.614	-11.23	-11.007	-9.5702	-6.4008	-9.5617	-8.2937	-8.581	-9.7958	-11.875	-9.54	-7.8482	-11.967	-9.9745	-11.609	-9.8892	-8.8702	-11.225	-7.4458	-7.8675	-8.164	-11.431	-8.5148	-9.6938	-10.161	-7.9064	-8.9104	-7.4283	-9.2115	-10.765	-11.114	-9.114	-9.9201	-11.303	-10.484
8.2788	9.6033	8.7219	8.6	5.5955	7.788	8.0797	9.2466	9.0914	10.726	5.1559	9.0597	5.371	8.1225	5.966	5.9249	7.1346	6.8793	10.062	4.8696	9.3387	8.9659	7.8906	8.6963	9.2514	5.6092	6.413	7.5641	8.3387	7.0551	6.0523	6.6091	9.0059	6.884	4.4177	7.4899	5.1742	6.7343	10.864	10.47	2.342	9.0041	7.2941	10.032	5.8933	7.9838	7.3977	6.1355	6.9952	4.4889
2.7174	5.9114	2.7921	4.6256	3.3402	2.2858	1.9385	5.2925	0.25176	6.3024	1.9245	2.5197	-0.022975	1.5287	3.3327	3.5889	0.01511	1.9751	0.83806	2.3771	4.4638	-1.0679	2.9811	2.6524	6.7923	2.4338	2.5045	1.1167	6.105	3.1939	2.6226	-1.5689	0.85195	4.2917	2.1002	-0.79977	2.7811	3.8445	1.8635	4.5726	0.73364	4.3091	-1.2018	-0.047613	2.6631	-0.94525	1.8287	3.874	-1.8594	-0.93095
1.9314	-1.1656	3.4354	-3.3398	-1.1033	-1.4469	-3.302	2.09	-1.5079	0.4189	1.961	-1.1885	1.4237	-0.76108	-2.6122	-4.0107	-2.1367	-4.9349	1.4882	-4.1936	0.25885	-1.1314	-4.0909	-1.3592	-1.7599	-0.35356	1.0922	-2.5243	1.0733	-1.8548	2.4378	-1.3621	-3.4585	-2.1379	-6.6264	2.6184	1.0079	-1.1153	-2.4266	-0.022921	0.090508	-0.28109	-1.8271	-1.2531	1.0842	0.8401	-3.0294	-1.6464	-2.5712	-2.898
-1.6712	-5.1257	-5.4295	-2.6513	-3.1553	-2.075	-3.9956	-3.4281	-2.8781	-1.9516	0.5329	-2.1646	-0.14867	-3.7429	-3.8695	-5.1629	-3.5388	-5.099	-1.6399	-7.8569	-2.9352	-1.3325	-4.3319	-3.7139	0.6005	-2.9208	-4.0007	-0.73287	-8.5793	-2.0458	0.19104	-1.6101	-4.4955	-5.6113	-1.7085	-4.0857	-5.4595	-3.5662	-2.3517	-2.9933	-4.0644	-7.5632	-2.6009	-4.4593	-3.8597	-0.87751	-4.1058	-3.5934	-1.972	-6.4802
-16.707	-14.462	-12.535	-18.984	-15.776	-18.419	-12.695	-13.001	-16.08	-14.559	-13.313	-16.135	-14.132	-11.189	-13.482	-13.755	-13.028	-14.106	-12.104	-15.724	-14.63	-10.719	-13.134	-15.942	-10.727	-16.383	-17.864	-14.947	-12.049	-13.607	-15.53	-15.54	-10.857	-12.534	-15.89	-14.493	-13.795	-12.537	-10.5	-13.005	-14.873	-12.193	-12.926	-14.396	-14.485	-17.505	-14.068	-14.22	-16.426	-14.03
1.4197	1.4378	4.8931	6.4122	1.6685	0.63671	0.83415	2.6665	5.994	-1.2437	3.533	0.41756	0.88045	2.6142	4.0521	0.64549	2.2825	0.1932	4.5903	4.122	3.5183	1.8181	4.8576	1.4744	3.0481	3.6538	3.4253	5.1221	1.7602	2.9674	3.4476	4.9832	3.4134	4.355	4.1099	3.178	3.4887	2.6018	1.0007	1.6713	1.0297	4.7618	3.1554	1.851	-0.21556	2.7137	2.892	2.4106	2.9118	4.9941
3.4083	1.3757	2.1442	1.6768	1.312	4.2534	0.43924	2.9603	1.91	1.7936	2.0516	0.33287	5.5498	1.6699	-0.075106	2.245	0.75202	2.9825	1.8005	1.8719	1.8305	1.8903	1.5158	0.70816	3.8888	0.48763	0.26486	0.97323	-0.84261	3.1677	1.9647	-0.80578	4.2501	0.68262	2.2227	-3.5842	3.0347	0.63419	-0.45605	-1.7507	1.5108	2.4457	1.9243	2.0326	-0.87607	2.326	1.4147	2.6958	0.53642	1.7884
-0.93508	1.8481	0.76141	-1.4477	-1.1289	0.26061	1.4536	1.2013	2.1512	1.3091	-0.94879	-1.6732	1.1985	2.1752	-1.0604	5.6638	3.4548	0.26879	-2.3809	-2.9433	-0.28294	-2.5151	-0.41831	1.1107	-1.5458	0.40747	2.065	-1.2538	1.2363	-0.074125	1.3201	-0.81113	-1.6102	0.6266	0.093171	2.5892	4.1929	-0.67128	-2.7039	0.039533	0.9911	-1.1804	2.7787	1.392	4.762	-1.5501	-0.47874	-1.4331	0.27595	1.782
3.5574	7.0648	3.8504	7.3557	7.1844	5.8415	4.534	7.7316	4.6703	7.2782	6.7928	5.5342	7.6442	9.7412	4.9806	5.9081	3.6407	4.1761	6.4361	7.62	6.3543	7.241	3.8665	5.7305	4.0228	3.2681	7.9835	7.0605	7.0267	4.603	8.1697	5.8009	2.9761	4.3169	4.0837	7.1101	6.6749	2.2167	9.5049	4.9131	7.0044	5.1786	5.0771	3.9559	3.8914	2.788	7.5166	6.5065	5.1117	5.2359
-2.9389	-2.767	0.57652	1.2882	-2.6039	-1.7454	0.51649	0.38743	-2.2713	0.62733	-3.1957	-3.2133	0.23813	-1.4514	2.5085	1.1432	2.3061	-1.7042	-0.84592	-0.73507	-0.55017	-3.1224	4.1348	-4.0792	1.9392	1.3082	0.64853	-1.1649	-0.94996	-1.203	0.41589	1.3434	-1.5095	-2.8316	-1.2444	-2.3227	-2.4804	0.18538	-1.0836	0.089644	-4.4939	-4.8975	-1.3949	-4.7679	1.8091	-3.5987	1.9514	-1.0888	-1.1567	0.27398
-15.324	-10.636	-13.617	-12.316	-12.055	-11.273	-13.681	-12.477	-13.098	-13.521	-11.699	-16.723	-10.996	-14.527	-11.346	-12.165	-9.9911	-10.629	-15.806	-11.282	-12.007	-11.617	-11.982	-13.125	-9.0279	-12.805	-13.9	-14.022	-12.658	-13.08	-12.188	-15.24	-14.618	-15.255	-13.185	-12.624	-15.453	-13.856	-14.471	-12.292	-10.889	-14.983	-15.498	-12.725	-15.669	-9.308	-12.832	-13.798	-12.798	-16.77
3.2583	5.9464	8.0111	7.7634	8.4794	8.5595	9.3747	7.8169	6.2678	9.2441	4.9471	5.722	5.0831	7.4088	4.8758	4.2809	6.6884	6.7172	5.1579	4.5495	10.046	8.3873	8.0694	7.1591	6.3967	4.5278	5.5016	4.6331	6.6717	3.6208	6.1684	3.6583	5.7868	3.5761	9.4451	5.218	9.2149	7.8768	5.5904	4.8813	9.0015	5.3851	4.9821	8.694	5.1894	7.9241	5.3611	7.3151	4.3837	4.3124
-1.4201	-3.2562	-0.92429	2.5531	-1.3886	2.4696	-2.8138	0.040559	-3.2717	-0.65368	1.681	-3.517	-2.1306	-0.90761	-0.0023423	-1.7793	-0.31026	0.019456	-2.8891	-0.80605	-2.1727	-0.23156	1.6819	0.82151	1.3665	2.2503	3.9735	1.3933	1.9204	-1.4114	-0.51679	-2.4409	-2.3733	0.39268	-1.1151	-0.72915	1.3799	-2.683	-0.19293	0.29424	3.3208	-0.85615	2.4671	-0.81086	-4.953	-0.11471	0.24645	1.3258	-1.6065	1.2284
-4.7923	-4.1124	-4.7097	-1.9399	-3.646	-5.6901	-4.5698	-5.2851	-4.0725	-0.69766	-3.9974	-2.5204	-3.7059	-4.9146	-3.8777	-5.5839	-4.9387	-5.5982	-4.6057	-5.1981	-5.4011	-0.68965	-3.0136	-3.8124	-2.9933	-0.87867	-5.3181	-4.3821	-3.7627	-1.5487	-6.4933	-5.4912	-3.574	-3.52	-6.7088	-5.48	-3.8105	-3.8706	-4.26	-4.5868	-3.2246	-5.5274	-4.0869	-7.4918	-4.5871	-2.2433	-6.3938	-2.1791	-4.2928	-1.9146
-5.6047	-3.3153	-1.0166	-5.3286	-2.9748	-3.0219	-2.5541	-1.772	0.59606	-3.8286	-4.6544	-5.766	-3.2618	-1.8353	-1.6697	-2.7656	-0.099033	-3.9784	-2.399	-3.7774	-3.1497	-1.302	-5.2946	-3.1199	-3.4261	-3.644	-1.6533	-2.6529	-3.2134	-0.069168	-1.9323	-4.8535	-3.4008	-3.1723	-0.68719	-4.2294	-3.6285	-2.0511	-5.4733	-6.3352	-4.4715	-1.2229	-1.4637	-1.6279	-1.5893	-1.512	-0.86504	-0.98834	-0.71084	-5.2036
-12.479	-11.536	-7.9837	-14.754	-10.175	-10.844	-12.643	-12.267	-13.24	-10.587	-11.975	-14.404	-14.927	-11.511	-10.836	-13.628	-11.857	-10.361	-10.252	-12.418	-8.5434	-12.19	-11.261	-11.297	-11.472	-11.313	-11.356	-12.599	-13.679	-12.698	-8.0223	-12.092	-7.9276	-12.391	-13.345	-6.1894	-9.9251	-13.025	-13.736	-11.191	-11.695	-9.8029	-11.974	-11.844	-10.266	-11.396	-15.997	-10.702	-12.284	-13.344
6.6259	1.2805	5.509	9.1201	3.1929	4.5095	4.008	7.8391	10.289	5.6488	3.904	4.6395	5.3457	4.6857	8.604	6.6741	4.8825	5.3307	5.6536	6.1202	6.139	7.0178	3.9516	4.3678	6.1282	4.9828	4.7012	4.9385	6.4843	5.7806	5.8687	4.0221	4.4526	6.1442	5.6956	2.4838	6.6035	4.1633	7.6849	1.9213	5.5087	9.052	4.1076	7.0256	4.2502	5.244	3.051	5.4361	1.7046	5.3015
-2.2178	-5.3614	-4.0856	-3.1325	-5.3513	-1.1145	-4.4991	-5.5163	-6.9241	-5.2409	-2.6645	-3.7854	-3.0509	-2.9793	-3.267	-4.263	-0.79655	-4.8062	-2.4942	-4.7954	0.24218	-3.893	-1.9047	-6.7271	-7.0849	-1.964	-2.3349	-0.59172	-3.0152	-4.9581	-4.8261	-5.6207	-3.1216	-3.9506	-2.6845	-3.1004	-2.8832	-3.5931	-2.6141	-4.2877	-1.2327	-1.3572	-3.0712	-5.3008	-4.3448	-3.5058	-4.7687	-2.8855	-7.7494	-1.6571
-9.5058	-11.93	-12.152	-12.888	-13.437	-11.7	-13.547	-11.757	-10.369	-8.7825	-10.392	-14.926	-10.862	-10.763	-8.1484	-12.018	-13.936	-10.798	-12.073	-10.313	-8.3324	-10.132	-12.168	-9.1861	-9.638	-12.242	-11.59	-11.633	-11.532	-9.1192	-10.651	-16.822	-9.7886	-11.699	-15.202	-12.549	-11.216	-9.0248	-7.9716	-11.288	-9.3577	-12.209	-10.198	-9.9796	-9.0308	-11.042	-12.724	-8.662	-8.7448	-10.384
1.6164	-0.11249	5.0011	2.8984	1.2782	1.5595	2.3005	-2.1767	0.76749	1.2669	1.7913	1.0979	0.24886	1.8318	0.25269	-0.12914	4.067	3.2883	-0.1418	-3.4103	-1.3053	-0.31767	0.73231	1.1171	1.2031	2.4893	-2.558	-1.3312	1.0827	0.43057	0.95952	-1.8833	3.8393	2.2634	-2.3877	-0.15491	0.87513	1.3891	0.5144	2.8007	2.2885	0.51672	1.294	-2.177	0.56366	2.7259	1.8103	0.3681	5.1405	0.44749
10.431	8.3529	6.9437	11.044	11.488	10.551	11.075	7.5639	10.666	7.0137	7.7893	5.0903	8.008	7.8597	10.314	9.025	9.6891	8.4029	10.619	8.7726	8.967	11.38	9.6001	8.4216	9.8958	12.723	9.7127	11.057	11.454	8.8722	10.101	11.134	10.341	8.6434	9.6043	8.5505	6.9371	9.429	9.002	10.112	10.069	11.266	10.255	7.9986	10.636	6.6791	9.5458	10.318	10.605	8.8803
-12.359	-14.494	-11.556	-12.699	-11.73	-12.175	-13.358	-15.849	-12.991	-11.973	-10.745	-12.335	-13.798	-12.591	-10.674	-10.598	-11.322	-15.365	-11.864	-12.755	-14.348	-12.358	-12	-14.181	-13.293	-12.07	-12.764	-11.924	-12.813	-13.068	-13.088	-15.489	-12.849	-9.3717	-11.784	-11.903	-14.041	-13.034	-12.665	-9.6971	-15.792	-14.346	-10.779	-10.741	-12.9	-15.834	-14.574	-15.247	-13.344	-13.416
-13.213	-13.064	-14.643	-10.732	-11.808	-11.553	-12.032	-11.925	-14.186	-11	-13.382	-9.2728	-15.679	-14.321	-12.61	-9.201	-13.883	-14.057	-11.329	-11.721	-12.931	-9.9912	-15.411	-15.745	-8.4762	-15.499	-10.47	-9.1889	-15.571	-13.94	-13.239	-14.28	-13.658	-11.702	-12.647	-14.458	-14.182	-16.123	-11.443	-12.725	-9.5332	-13.426	-16.286	-13.732	-11.506	-11.78	-14.685	-14.118	-12.601	-12.445
-15.522	-14.782	-10.898	-14.382	-11.474	-13.016	-13.652	-12.419	-11.383	-14.13	-11.981	-12.347	-10.066	-13.072	-16.584	-15.355	-14.572	-11.489	-14.418	-13.371	-11.544	-15.517	-12.113	-12.294	-15.52	-12.591	-13.551	-12.812	-13.795	-14.375	-16.528	-13.383	-12.461	-14.471	-15.503	-12.515	-13.238	-13.634	-13.845	-12.636	-12.635	-13.636	-12.139	-13.578	-14.177	-12.397	-13.393	-13.584	-12.811	-15.56
-0.55342	0.87787	2.2379	2.0261	5.0022	1.3249	1.3855	0.18668	1.5039	-0.93787	3.0023	1.737	4.5091	1.4643	2.8345	1.1059	2.4604	0.024793	0.61025	-0.20214	0.7457	0.38142	1.9255	5.0305	2.1122	2.5934	3.9918	1.4939	0.19626	-1.8382	1.1773	-0.037549	3.1343	3.1373	-1.881	3.654	3.4782	-1.2708	2.3715	-0.20309	-0.040059	3.6909	-1.1177	2.2276	2.6654	0.021751	2.5112	2.0926	-0.79226	2.2519
-2.0012	-6.0769	-3.6049	-2.9547	-4.4293	-5.7007	-2.5676	-2.6974	-1.7824	-3.9273	-4.0835	-2.2085	-1.1683	-1.3574	-2.1078	-4.9138	-4.2364	-5.0641	-5.1444	-3.7252	-2.6247	-1.7437	-1.5292	-2.3212	-2.7392	-3.8437	-5.3426	-0.58009	-1.703	-2.8199	-3.0729	-2.1884	-4.5262	-1.0385	-1.1148	-2.5636	-5.0517	-2.0166	-2.5103	-3.8746	-2.2567	-5.0362	-5.4999	-2.6619	-4.0099	-2.4414	-4.0714	-4.8927	-3.825	-4.6936
-2.9521	-1.5258	1.7166	-4.1201	-2.9138	-5.5096	-2.119	-3.8603	-3.1749	-2.9562	-2.9261	0.80628	0.7618	-4.059	-4.9989	-1.4223	0.82479	0.56246	-3.2875	-1.7943	-3.6567	-2.2323	-0.24006	-0.93154	-3.6498	-2.583	-2.6211	-1.5961	-2.5526	-2.8083	-2.3921	-2.8301	-4.0262	-1.9124	-2.4336	-1.825	-3.2497	-1.7702	-5.7117	-3.6503	-3.648	-3.1665	-2.3585	-3.1412	-6.5807	-3.4502	-2.6794	1.8226	-5.1142	-3.165
-5.0323	-5.2631	-6.6784	-3.3988	-7.3671	-3.3342	-7.9175	-9.2792	-7.2283	-3.7649	-6.0258	-5.1731	-3.7109	-5.0058	-6.1837	-6.369	-5.927	-6.4875	-7.5428	-7.0649	-7.797	-6.6785	-7.4862	-6.6084	-7.2663	-7.4477	-6.4108	-6.233	-3.4292	-8.0104	-6.5303	-4.8838	-7.4525	-5.5085	-7.0693	-6.5952	-6.7376	-6.4198	-8.6239	-4.9968	-9.5084	-10.698	-6.6784	-7.6758	-4.9484	-6.116	-6.7803	-6.2195	-4.3263	-4.7463
0.9312	2.8496	0.71878	2.2164	1.2369	-2.2078	-0.12129	-0.7422	3.3698	1.5346	-3.4617	1.0765	2.8193	2.1875	0.16297	0.02367	4.0132	3.9774	0.19971	-0.67976	2.9355	1.3591	1.7436	0.72985	0.8482	1.3496	1.0482	0.25556	1.7042	0.61956	1.4525	0.58135	-0.25378	0.95159	-1.3769	5.2026	-0.70342	0.98459	-1.0232	2.0686	-1.2602	3.4377	2.8542	1.2316	-0.28634	3.96	-0.41076	4.1465	-0.66829	0.53548
-11.831	-8.4646	-10.218	-7.0107	-9.0506	-8.5866	-8.0666	-7.126	-7.7283	-7.0052	-10.529	-6.8785	-9.9637	-9.2175	-7.2807	-6.8772	-8.8648	-9.7929	-11.353	-8.2463	-11.689	-10.734	-7.9322	-9.569	-10.386	-10.525	-10.557	-8.116	-10.771	-10.623	-8.3633	-7.2078	-8.3974	-9.7195	-8.4901	-9.5369	-7.8248	-8.9416	-10.657	-11.852	-5.0929	-10.992	-10.289	-5.9068	-8.5997	-8.9497	-9.6094	-8.7828	-6.7749	-6.9661
-5.9762	-5.4472	-2.7515	-5.8231	-2.8478	-2.8918	-4.5798	-5.8339	-4.5218	-5.0124	-4.0195	-5.4866	-7.0184	-4.5208	-4.9638	-2.4555	-4.8912	-1.2873	-4.1885	-4.7705	-3.521	-5.1138	-4.2299	-3.5142	-3.6757	-6.4081	-7.079	-1.9004	-3.2199	-3.8773	-5.3301	-3.265	-5.8803	-6.5461	-1.7812	-3.9813	-3.1495	-5.3608	-1.0812	-2.8832	-6.0517	-1.5557	-1.1524	-2.2997	-6.352	-3.935	-3.0758	-0.087715	-6.3433	-5.1066
5.2517	4.034	5.4949	6.0795	4.1171	4.0527	8.3454	3.6644	3.4948	3.8856	6.5742	4.7303	5.7465	2.5234	4.062	5.9181	5.9547	2.5113	10.342	7.797	3.5443	5.7854	4.4777	3.1545	5.0925	6.3404	4.7833	3.9823	5.6375	5.1182	2.5521	3.8407	5.1319	4.5449	3.9048	4.8101	7.0386	6.8111	-0.037768	2.1572	3.3713	2.4131	6.6049	3.3603	7.4446	5.3978	6.135	3.6936	6.6372	6.4043
-13.333	-11.054	-8.5281	-8.4965	-9.9945	-11.945	-10.88	-10.209	-11.566	-9.9961	-9.3401	-12.383	-9.6826	-7.8139	-8.7424	-12.203	-8.6269	-9.1461	-9.4637	-12.644	-9.3451	-11.245	-15.363	-10.958	-13.037	-10.582	-12.765	-10.321	-10.994	-7.9735	-7.9185	-13.726	-12.454	-8.8654	-10.257	-11.895	-12.829	-8.0256	-10.273	-10.535	-14.03	-9.5929	-13.785	-10.016	-9.1707	-13.363	-10.076	-10.833	-10.875	-7.7812
-19.984	-20.942	-17.235	-19.59	-22.24	-18.563	-19.065	-21.96	-21.884	-19.508	-20.558	-20.884	-19.927	-23.822	-23.62	-23.225	-20.515	-18.322	-22.399	-22.626	-22.176	-21.24	-22.676	-19.004	-20.97	-22.925	-21.164	-17.642	-21.76	-19.395	-16.413	-25.987	-20.331	-18.083	-23.104	-22.188	-22.209	-16.59	-19.981	-21.099	-21.037	-20.586	-20.965	-23.867	-22.438	-20.065	-21.161	-19.174	-20.56	-19.113
-15.056	-9.9607	-12.706	-12.636	-13.111	-9.4578	-8.7169	-12.191	-13.847	-12.514	-13.171	-10.994	-14.527	-11.409	-13.888	-10.303	-12.191	-11.621	-11.352	-10.709	-9.7843	-11.974	-10.555	-10.844	-11.82	-9.2437	-13.391	-10.901	-10.683	-6.2758	-12.785	-13.226	-11.98	-11.822	-14.872	-12.35	-13.27	-11.265	-11.949	-10.578	-11.836	-11.574	-11.14	-13.309	-10.997	-15.389	-11.596	-12.051	-12.074	-16.828
-11.314	-10.912	-9.1828	-14.94	-11.56	-11.998	-12.375	-13.113	-13.54	-11.09	-7.3731	-10.113	-11.047	-12.517	-9.6997	-8.5719	-11.542	-8.8932	-9.8893	-13.395	-11.517	-10.391	-10.34	-11.644	-11.612	-11.085	-9.9233	-14.332	-12.614	-10.346	-12.917	-13.426	-12.508	-10.915	-10.405	-7.8101	-9.0674	-8.3806	-6.1109	-8.9167	-13.112	-11.112	-12.234	-11.221	-9.8768	-7.4028	-10.118	-13.968	-14.442	-8.9232
-0.066477	-1.6553	-0.96035	0.42766	1.6989	0.30347	-2.8447	-0.43955	-1.5494	-2.1384	-1.0533	2.8616	-2.0674	-0.47293	2.0662	0.18633	-2.593	-0.58376	-2.0087	-0.46555	0.01602	-0.16156	0.73007	0.81059	-2.0356	1.3969	1.7782	0.16999	-0.5462	1.1963	0.40729	0.74369	-0.54737	-0.19988	-1.4797	-0.69261	3.0481	-3.249	2.0396	-0.17721	3.0664	0.87506	-0.50293	-0.23755	0.21967	-1.8192	0.35434	-0.052765	-3.9594	-0.98468
-0.46171	3.2359	2.502	-0.11022	2.459	1.0635	2.9689	3.3073	5.3517	0.59485	1.9029	0.0021016	-0.1308	-1.6684	1.3874	0.60596	2.378	-0.13642	6.2042	4.2202	-0.014426	-0.053919	0.19008	0.65409	0.25215	2.8084	3.7225	2.3646	0.19816	0.81241	1.4051	1.5268	-0.034229	1.4248	-1.0561	3.547	3.8535	0.23191	-0.069162	4.0397	3.749	1.4719	2.2346	3.6072	1.2982	3.8645	1.5069	1.4025	2.1491	-1.2338
0.92185	3.0103	1.479	0.14092	-0.12349	1.5072	0.95997	-0.44843	1.0671	2.2931	2.2819	1.9769	1.2462	0.5194	-0.34016	3.7029	1.7741	1.7616	-0.42691	4.7337	1.862	0.53196	2.0728	2.6489	4.4986	2.9141	0.86873	4.6909	1.8677	0.91728	2.4166	1.9542	1.6309	2.2727	2.5312	1.3991	0.59153	0.5229	2.0248	-0.15963	2.6809	0.68858	2.4267	0.91503	-1.3291	0.65614	5.4282	2.2798	3.7221	2.9125
-2.2751	-1.7613	-3.2899	1.0477	2.0811	2.531	0.30623	0.53403	-0.58633	-2.3081	0.33713	-1.1914	3.7795	1.7482	-0.39827	-0.5739	-2.5963	3.0107	1.4359	0.98334	-1.0787	3.4981	-0.46428	-0.50727	-0.18969	1.3703	0.85424	0.7681	1.4632	-0.93404	-0.59697	-1.8821	0.44266	0.64323	-0.71438	-1.3219	-0.1057	-1.5978	-0.12767	-1.5359	-0.19463	-0.6541	-2.1559	-0.94559	-1.9327	-0.49601	-0.66681	-0.15781	-1.2365	2.3996
-21.152	-20.225	-21.889	-22.511	-17.814	-19.399	-21.573	-20.726	-21.581	-21.872	-21.369	-19.561	-21.104	-23.051	-21.961	-16.264	-18.98	-19.505	-19.628	-20.959	-19.748	-19.363	-25.034	-20.583	-24.723	-20.977	-22.37	-18.683	-20.301	-19.844	-23.431	-19.96	-19.747	-22.218	-21.811	-19.959	-21.891	-18.568	-23.48	-21.533	-20.61	-17.157	-20.997	-20.501	-23.805	-19.317	-21.756	-21.73	-19.813	-21.41
0.45496	-0.33284	-2.2258	-0.39653	-2.5898	0.90228	-0.90012	0.7107	-1.4234	1.5042	-2.0025	2.16	-2.9423	1.3488	-2.4346	-0.06931	-4.0745	-0.52737	-1.5677	-2.0757	0.48187	-5.3412	-0.81924	-1.1278	0.13883	0.31597	-1.2517	0.29866	3.5894	0.57623	-2.5015	-1.7365	-3.3965	-1.2084	-2.0196	-4.079	-1.6671	-1.0539	-2.3422	-0.15751	-2.0164	-1.0274	-0.55568	-3.9406	-1.6319	-0.53841	0.49388	-1.5764	-1.963	-2.4458
7.3665	9.4561	7.0819	5.9761	7.5464	5.9233	4.5369	8.5889	8.6042	10.647	6.5567	8.6571	11.459	8.109	5.2098	8.3946	8.1842	7.8188	10.314	8.2787	7.4357	8.4723	4.8894	11.22	7.1089	7.1633	6.3072	6.7645	11.547	8.3311	7.2162	6.1442	7.6741	8.2792	9.6692	5.918	10.579	6.3046	5.3748	4.1108	7.1327	6.6555	8.1109	8.4582	9.6495	11.853	10.535	11.403	8.109	9.07
-13.758	-15.535	-12.379	-12.115	-17.384	-14.86	-15.321	-16.658	-13.802	-16.96	-14.256	-13.3	-11.767	-13.112	-12.753	-16.787	-11.384	-15.743	-11.616	-16.174	-15.435	-11.877	-14.506	-14.409	-13.204	-13.551	-15.905	-13.049	-17.564	-13.248	-13.599	-17.873	-14.333	-13.754	-17.491	-13.163	-14.242	-18.964	-14.199	-14.891	-12.436	-12.64	-15.595	-16.421	-18.137	-15.906	-15.546	-13.92	-16.575	-13.422
-10.176	-8.7549	-9.1406	-9.4298	-10.618	-6.3124	-6.9236	-11.053	-8.4364	-10.062	-8.2052	-7.3986	-6.4443	-9.5688	-9.5688	-7.643	-8.155	-9.7533	-9.3828	-9.1548	-7.751	-9.4003	-7.7893	-7.7136	-6.1817	-9.0051	-9.2969	-7.837	-9.0593	-6.5604	-9.5026	-6.9459	-5.5961	-10.623	-10.892	-8.0468	-9.4738	-8.4619	-7.6123	-9.0012	-7.3147	-10.023	-9.5053	-9.2046	-10.563	-6.9472	-10.924	-7.2976	-10.068	-9.8531
-13.277	-11.503	-10.255	-10.885	-10.799	-11.053	-10.953	-10.954	-10.579	-10.203	-8.8543	-11.705	-10.713	-9.2426	-10.89	-11.248	-8.8128	-9.2204	-11.27	-9.1445	-10.645	-10.289	-8.0254	-9.1092	-8.608	-9.6562	-9.0218	-11.414	-9.4452	-7.9048	-8.0657	-10.17	-10.52	-9.2567	-7.2672	-8.6221	-6.6724	-10.426	-11.612	-9.6445	-8.5246	-10.31	-12.237	-8.2109	-7.7324	-8.7097	-8.6949	-8.647	-11.44	-12.635
-3.6734	-6.4018	-6.2789	-4.6689	-3.2866	-7.0775	-4.1461	-3.9887	-6.1592	-1.953	-4.6263	-7.3275	-5.8253	-6.2286	-3.3404	-3.0992	-1.5003	-6.3081	-5.3402	-2.4003	-2.753	-4.7017	-5.6804	-4.6626	-2.5514	-3.3025	-4.6789	-5.2064	-3.69	-4.6722	-4.3845	-3.827	-5.388	-4.9472	-4.776	-6.3734	-3.5565	-6.9679	-3.4532	-6.8958	-4.5587	-3.9979	-8.9541	-4.2216	0.66518	-4.0369	-4.7453	-4.6007	-1.0002	-2.4277
-10.64	-11.976	-10.412	-14.864	-10.538	-15.127	-13.904	-13.466	-11.918	-11.429	-11.033	-10.619	-9.9147	-11.646	-9.9213	-13.052	-10.612	-13.43	-11.153	-11.053	-11.442	-11.959	-11.932	-14.556	-12.788	-12.492	-9.1786	-10.39	-12.659	-13.044	-11.587	-8.5511	-13.322	-13.329	-12.339	-13.129	-13.787	-8.8275	-12.878	-12.249	-15.37	-13.326	-13.036	-10.711	-11.341	-10.829	-10.991	-13.896	-9.1215	-12.315
1.8059	-0.39085	2.5323	1.6029	-1.2298	-1.2875	0.47252	1.245	-0.77809	1.0099	2.5033	1.0324	-0.30579	-1.698	-1.964	-0.52984	-0.87099	-3.6945	3.241	0.63304	2.1215	-4.0598	-0.80185	0.39252	1.2402	-1.7431	2.5558	-0.022355	-0.19074	-2.6851	2.0631	-1.1604	-2.0802	-0.088843	-4.0087	-2.8966	0.014983	-1.2939	1.5171	-3.1903	-2.4589	-4.2381	-1.0392	-0.18999	-0.90006	0.77554	1.4419	2.1413	0.45888	2.4495
-1.1117	-0.1963	-0.30283	-0.22911	-0.0060911	-1.5854	-1.1195	-2.9554	-2.8611	-2.8697	-3.1386	-2.8659	-2.7885	0.38966	-1.3298	-0.2943	-3.0075	1.4723	-2.3068	1.0003	-0.70258	3.0344	-3.2003	-3.3813	2.5539	-0.30532	-1.7478	-2.2603	1.2068	-1.7827	0.24043	-1.0433	-1.6021	-2.1355	1.6565	-1.9154	-3.5574	0.19966	1.4829	-4.1918	0.0773	-0.25433	-2.7974	-2.2746	-0.17605	-1.3763	0.72217	-1.6225	-2.4499	-1.2303
7.2763	6.8537	9.4477	6.6166	7.615	2.9103	1.8279	6.6692	6.7727	8.693	7.1978	6.7997	6.1626	6.5704	8.6452	5.8204	4.1405	7.1907	6.7114	3.9215	9.2965	6.4417	6.9558	7.0907	5.8198	4.5671	5.7856	7.2293	8.2709	5.4849	5.9764	7.113	7.9893	4.3809	7.0637	8.7428	8.0228	9.2713	8.2115	7.2075	9.4849	7.1232	5.5169	9.2158	4.1566	4.2985	10.49	6.2769	5.2	4.7149
1.067	-4.1128	-3.474	-2.3336	-3.2231	-3.7417	-1.9836	0.68054	-0.96076	-3.6177	0.47535	-1.9424	-4.6281	-0.95791	-0.47367	-2.7433	-3.4375	-3.6666	0.30814	-1.4849	-3.751	-3.9249	-1.9058	0.80622	-4.6291	-0.7415	-1.8584	1.2856	0.35899	-1.8722	-4.4876	-0.084537	-1.8954	-1.7118	-2.8752	0.080601	-7.3133	-2.797	-0.98516	-4.4792	-1.2206	-3.7444	-1.8383	-2.9721	-0.47054	-4.2972	-2.2433	-2.0035	-4.1935	-4.423
-24.672	-25.252	-22.895	-24.414	-22.889	-22.969	-21.44	-21.348	-20.662	-19.589	-24.568	-23.351	-23.828	-24.676	-21.926	-19.906	-21.987	-20.842	-23.881	-24.402	-24.462	-19.053	-20.636	-23.617	-23.052	-22.295	-21.24	-26.5	-23.651	-25.608	-23.687	-21.629	-26.724	-23.038	-23.221	-19.198	-22.739	-20.27	-22.803	-21.204	-23.079	-21.928	-20.562	-22.727	-23.885	-23.172	-22.218	-24.812	-20.23	-23.768
-5.2488	-7.3598	-12.844	-8.0813	-7.4365	-10.252	-8.7237	-7.1061	-8.7567	-10.653	-7.872	-9.9192	-6.7444	-8.694	-7.9886	-8.0298	-9.3223	-7.6411	-10.153	-7.0524	-7.7119	-10.208	-9.6684	-6.8662	-11.652	-6.7207	-8.7304	-10.478	-8.4977	-11.97	-11.47	-10.375	-8.4786	-9.4499	-7.748	-12.868	-10.782	-8.7265	-9.7789	-13.154	-8.3965	-7.2942	-6.4034	-9.5935	-10.381	-7.6144	-6.9	-8.9942	-11.104	-9.2193
-3.3385	0.96172	-0.48108	-4.4228	-1.4297	-0.15058	-1.0832	-1.7974	1.3258	0.15852	-1.2043	-2.071	-1.5481	-2.094	-3.688	0.98275	-0.3673	-1.4824	-0.19492	-2.0498	-0.68818	-1.5992	2.0627	-3.1023	-2.4949	-0.35497	-4.0165	-4.7739	-0.24986	-0.46588	-1.221	-2.1655	2.7015	-0.38226	-3.0031	-1.7498	-0.83465	-1.2228	-1.7818	-2.9519	-3.2773	-2.1393	-3.5958	-3.1144	-1.7704	-2.9196	-0.34623	-0.93723	-4.484	-4.0535
-3.8866	-0.58635	-1.6323	-0.25866	-1.4676	-2.9956	-4.5911	-3.0731	0.65281	-3.2508	-3.5593	-0.52872	-2.6147	-1.493	-0.28307	-0.60488	-3.8575	0.063488	-4.2239	-0.36895	-0.22771	-2.7965	-3.5474	-1.0576	-1.3212	-0.043943	-2.4837	-0.15703	-3.4538	-3.5415	-1.2377	-1.1504	0.060493	-2.2092	0.081432	-1.1044	1.2332	-6.1679	-4.0811	-0.37129	3.2432	-0.32429	-3.692	1.0816	-2.3154	-4.5212	0.29943	-1.1334	-1.812	-1.048
7.3671	4.2559	7.3316	8.0835	6.3894	4.9735	8.1999	8.9453	8.4898	9.1498	7.7878	5.9688	5.5535	5.2621	6.8734	2.7832	7.7405	5.179	9.8114	8.5284	5.1798	7.7461	2.7613	8.1905	4.4602	6.2229	6.7779	3.7345	8.3061	5.9803	7.3293	9.8586	4.8795	8.2747	6.6921	5.4613	7.8383	8.9058	9.5114	9.8199	5.7488	5.7352	6.3687	5.29	6.792	5.5513	6.1777	7.6353	8.1605	9.3153
-20.909	-22.274	-20.189	-21.918	-22.3	-20.404	-20.718	-20.721	-18.905	-22.174	-21.527	-21.211	-18.307	-23.64	-17.27	-18.219	-21.256	-20.764	-20.503	-21.474	-22.913	-20.33	-21.902	-21.575	-21.301	-22.427	-18.456	-17.439	-17.347	-19.795	-20.707	-19.501	-21.514	-22.938	-23.57	-20.04	-21.126	-19.214	-22.429	-22.579	-22.462	-24.581	-23.765	-21.982	-23.028	-20.551	-21.925	-23.285	-23.049	-20.487
1.334	2.2735	-0.20897	5.0542	3.2041	7.4429	5.4974	3.7938	4.16	2.5262	3.0424	0.94145	4.0057	3.9264	3.6316	1.127	2.8506	4.6179	7.3517	2.4258	1.6443	3.0937	5.9444	2.2857	5.7452	3.5207	4.4617	3.1352	4.4592	2.8508	5.1548	2.5631	3.0746	3.8099	2.0308	2.1923	0.050978	2.1575	3.2188	4.8652	9.3632	0.54511	2.6793	1.9021	4.4951	2.1504	1.9755	1.3329	2.3881	0.65397
-11.875	-12.149	-9.9949	-11.157	-9.4169	-11.607	-13.657	-10.474	-14.278	-9.8704	-12.614	-10.266	-11.045	-11.519	-11.077	-9.3426	-10.267	-10.354	-15.418	-13.834	-12.709	-12.915	-12.387	-11.438	-11.248	-11.921	-12.003	-14.397	-10.918	-11.937	-12.271	-14.23	-13.748	-13.909	-10.117	-10.13	-14.93	-8.531	-11.3	-11.53	-12.631	-11.931	-12.799	-10.845	-13.431	-11.723	-12.394	-12.725	-14.03	-11.239
2.4584	2.3226	3.7045	4.9035	3.9195	4.9195	0.026765	-2.2332	-0.65977	-0.03305	-1.5157	-0.19798	1.8295	1.1975	2.8754	-0.51882	0.83757	-1.1865	-0.10165	1.4261	2.3837	1.0249	0.42175	3.0761	1.747	1.8464	1.2284	0.63257	3.3652	0.035406	1.1638	0.57779	1.1774	2.2926	1.7855	0.84483	1.4837	2.1334	2.5076	0.24134	1.9724	-0.5696	1.5387	2.1558	1.626	1.0837	3.3889	-4.3131	2.3267	2.3129
2.9665	1.4364	2.1458	2.8895	4.1434	2.5095	3.8899	2.0432	4.4583	2.661	0.40009	4.0627	1.5903	1.5282	0.85309	2.163	2.4335	3.4094	2.1672	1.1612	-1.5104	8.006	3.8406	-1.6119	4.7717	3.1115	2.3378	5.4904	0.85538	0.72233	1.1884	4.2067	5.1248	0.19133	2.5389	1.7308	1.5521	2.0696	3.0983	2.9453	2.9558	3.2407	2.1507	3.401	4.0334	1.7386	3.6639	2.6416	0.94936	0.98197
-14.891	-12.935	-12.892	-18.719	-16.666	-13.988	-14.656	-14.976	-12.167	-14.992	-15.19	-15.433	-14.631	-17.575	-14.287	-16.412	-13.214	-14.314	-17.594	-12.692	-9.3645	-15.148	-15.207	-13.131	-15.554	-14.948	-13.144	-12.715	-11.868	-15.254	-16.083	-14.086	-16.733	-14.078	-17.039	-12.91	-16.115	-14.608	-14.586	-16.11	-16.356	-13.852	-16.336	-16.127	-13.024	-15.685	-13.999	-13.718	-15.84	-14.082
5.557	6.4115	8.1835	4.5588	0.2764	6.0051	2.0855	4.4475	6.5071	6.0357	5.1146	2.7166	2.1116	3.6664	1.3969	1.5449	3.9447	5.7848	2.8784	6.9229	2.5639	5.8955	1.9636	4.2605	2.9728	3.6364	2.3052	5.4046	3.4545	4.0066	0.53513	3.1576	2.4189	5.4168	4.4854	3.9553	5.7532	5.8174	1.0012	5.8717	4.459	1.5131	2.7064	6.6396	2.7096	4.0146	7.193	3.9383	7.3981	1.8501
3.8049	-1.3968	-1.5413	-0.080024	-3.7889	0.78626	0.099856	-0.82866	-0.99038	4.5541	-0.063329	0.95956	-0.76694	-2.4949	-0.87356	-1.0161	0.78495	-0.7816	3.1568	0.21343	-1.4441	-2.2362	-0.58978	0.03953	-1.0748	0.65998	-2.1392	-1.8527	-2.4808	-2.4134	-2.2965	-1.5228	-0.7802	0.63214	-0.27629	1.1715	-1.5122	-1.0695	-0.27375	4.0119	1.9919	-2.1414	-2.3219	-0.10592	2.7135	-0.12817	1.1423	-1.3943	-1.7852	1.0361
1.4812	1.3023	-2.7424	0.010401	3.9058	0.19468	1.002	0.4705	-0.34457	0.35638	-0.14286	1.5203	0.75181	-3.8568	4.3682	-0.19565	0.54914	-0.083876	1.3417	-1.7782	-3.582	1.5607	3.9764	0.30681	-0.45775	-3.2675	1.5657	-0.044421	-1.1797	-1.9278	2.8021	4.8816	1.1983	1.5649	3.9364	2.4876	0.35104	-1.0647	2.9351	-0.16202	1.0129	1.8745	0.57398	0.872	-0.74622	-0.82216	0.88919	2.2754	0.41889	1.0016
-2.6618	-3.5293	-0.48195	-3.0187	-5.6766	-2.6029	-5.5936	-2.8185	-5.6115	-3.1843	-3.0925	-2.2572	-1.7465	-3.1397	-4.959	-4.1736	-4.2938	-4.9292	-7.0863	-0.93531	-2.5075	-5.0987	-1.733	-2.2625	-2.1715	-2.3779	-0.27019	-3.6612	-2.87	-1.8291	-2.1054	-3.0916	-2.1482	-3.2679	-4.0147	-4.2897	-5.7819	-6.3689	-1.9036	-4.3528	-3.5248	-3.14	-6.3383	-3.6662	-4.5246	-1.2677	-5.8395	-4.3712	-6.1221	-3.5224
6.9996	4.9738	7.0555	2.5557	4.7211	3.0369	2.5025	5.3398	3.9511	4.4319	4.0079	4.802	5.6184	7.2712	5.4775	3.7042	2.2229	8.3146	4.0811	3.8905	2.3199	1.7614	4.2725	3.1953	5.0614	5.1892	4.1148	3.8737	3.4888	3.4294	3.9659	4.132	4.2603	2.3201	6.1395	0.24821	3.913	5.4268	5.3447	7.4751	4.1226	3.3135	4.1082	4.3955	3.382	5.825	4.1624	4.5692	2.6657	1.0959
-2.0814	-2.7582	-5.4637	0.076253	-3.6839	-3.4087	-2.2756	-4.5531	-5.1032	-3.1648	-2.1901	-2.7684	-5.7386	-1.8838	-2.2848	-3.2577	-3.8147	-3.1139	-7.0624	-4.803	-1.5039	-2.0519	-2.4716	-2.7695	-2.453	-4.3204	-2.5753	-2.7581	-4.362	-6.5462	-3.2277	0.34847	-3.3601	0.32012	1.0972	-2.4998	-4.5497	-3.7954	-4.5194	-2.6785	-4.1727	-5.2848	-5.4664	-5.0734	-4.9579	-5.1341	-0.12646	-1.2979	-2.9555	-2.2005
-21.761	-24.497	-23.645	-18.922	-22.307	-21.011	-21.026	-23.789	-25.817	-21.238	-23.662	-21.972	-23.576	-23.247	-22.948	-22.106	-23.082	-19.89	-23.712	-25.615	-20.971	-21.545	-21.753	-19.528	-21.477	-21.076	-22.065	-20.706	-25.716	-24.726	-19.745	-20.394	-22.745	-23.316	-20.719	-23.378	-23.71	-24.609	-19.436	-23.789	-20.624	-22.707	-19.305	-19.373	-21.853	-22.782	-23.406	-20.33	-24.52	-22.466
-5.3775	-4.8243	-2.4857	-0.025038	-5.55	-6.8905	-6.5816	-5.4559	-6.9291	-6.7494	-5.9064	-4.5523	-8.2775	-7.5798	-5.0646	-4.3526	-7.6443	-7.1494	-8.1351	-7.8449	-5.6559	-4.0599	-6.9538	-4.5714	-8.0538	-5.1058	-6.3687	-4.5817	-7.0177	-6.711	-5.3969	-6.084	-5.5475	-5.349	-7.2929	-6.5335	-6.2111	-5.7681	-5.1557	-5.949	-5.5496	-3.6233	-4.7068	-6.2647	-6.5975	-5.1775	-2.4682	-3.9779	-4.6494	-7.2745
10.528	8.6839	9.1071	11.324	10.246	7.8306	8.192	9.763	14.13	6.7092	11.686	10.505	8.104	9.0691	10.84	9.5477	7.2041	11.073	10.345	11.57	10.412	9.0968	8.1398	10.973	10.753	11.05	11.545	7.7834	9.5823	8.4835	5.4889	5.5861	14.521	10.558	11.504	8.9044	13.205	10.363	7.139	9.5587	6.4859	11.501	9.9158	9.3311	6.4738	10.802	9.9223	9.6465	13.258	7.2543
8.8895	8.4623	4.4836	8.9223	7.1822	9.7837	11.999	10.127	8.6058	10.838	11.084	10.96	11.007	9.5164	9.8597	10.724	9.4387	8.8844	11.502	8.4806	6.6977	8.0907	7.5586	10.791	10.294	11.778	9.7005	12.332	7.3364	11.061	9.5766	5.1145	12.2	8.3017	8.8642	10.458	7.1682	12.555	13.485	10.323	11.036	8.6773	11.837	7.5539	9.8253	10.007	10.92	9.7489	13.07	12.084
-3.3454	-1.4878	0.2423	-2.7086	-1.3665	-0.49832	-1.3546	-1.8	-3.4789	-3.4285	-0.15948	-1.8238	0.25118	-0.68564	-0.71193	-1.8766	1.3577	-4.2543	-1.6778	-4.1064	0.54363	-1.4097	-0.19734	-2.6936	-0.37313	-0.98021	-3.2651	2.8685	-3.1278	-0.21639	-1.6357	-0.98464	-0.66808	-1.731	-2.4273	-0.23597	-1.3808	-4.0245	-3.0379	0.72056	0.083147	-4.9644	-0.80955	-1.2886	-0.34693	-1.4219	-1.3594	-2.9161	-3.5928	-1.1192
-14.875	-13.464	-13.544	-11.512	-10.536	-10.738	-13.129	-15.388	-13.667	-15.422	-11.321	-11.566	-13.703	-13.016	-14.029	-15.951	-11.573	-17.051	-13.753	-10.691	-10.038	-14.008	-12.198	-12.537	-14.433	-13.771	-11.685	-14.477	-14.665	-13.899	-17.261	-15.277	-12.866	-15.481	-12.989	-14.1	-12.271	-12.78	-10.146	-15.56	-13.772	-12.727	-13.293	-7.6333	-13.654	-13.373	-11.828	-14.439	-14.089	-12.993
10.245	6.8275	6.4435	8.7598	6.4858	6.6912	9.5532	8.193	5.3866	7.7885	10.055	6.3668	8.3071	11.691	7.9784	8.9958	4.4489	5.4664	10.497	8.6208	10.252	6.5334	9.7722	5.9236	7.3391	6.7935	7.0836	9.8318	7.5108	7.6109	7.626	5.4346	5.5834	10.082	9.5657	2.2833	8.0509	9.5829	7.6877	5.5258	6.9385	7.5886	13.436	6.606	9.3235	9.2898	6.441	9.296	4.7822	7.4629
7.4989	5.8681	7.3679	7.9883	7.0516	6.9826	7.8863	8.546	7.5549	8.9543	7.2651	7.5103	6.6503	6.4609	10.995	8.6882	6.997	8.8849	10	4.9554	8.2301	8.9673	8.5431	8.0416	8.2166	7.3088	7.1947	9.3353	4.2428	9.7528	10.02	6.1353	9.0491	7.8185	9.9205	5.557	5.9072	9.2982	9.3813	6.9377	10.315	6.2171	7.4997	7.3803	9.8339	9.3333	7.0883	7.9959	9.2833	7.7008
-22.214	-19.123	-22.999	-22.159	-23.882	-23.038	-24.85	-22.093	-20.597	-22.745	-23.11	-23.038	-24.508	-21.868	-22.871	-23.065	-23.833	-23.654	-21.388	-23.77	-20.404	-19.803	-21.995	-22.182	-21.165	-19.965	-22.119	-21.057	-25.005	-22.522	-23.151	-22.598	-20.421	-22.812	-22.066	-23.603	-22.473	-23.653	-19.511	-23.518	-21.539	-21.698	-21.495	-19.988	-21.215	-20.831	-21.071	-25.756	-21.866	-24.689
-13.379	-12.104	-13.891	-10.835	-12.881	-13.74	-14.363	-14.935	-13.973	-9.677	-12.587	-15.357	-14.543	-14.018	-14.961	-14.568	-15.318	-9.5531	-14.343	-13.183	-13.295	-13.147	-12.642	-12.738	-13.744	-11.722	-12.706	-12.725	-16.631	-13.28	-14.439	-14.723	-16.038	-17.306	-12.662	-9.7671	-14.098	-15.833	-12.997	-14.268	-16.565	-12.723	-13.515	-12.832	-11.906	-15.975	-12.746	-10.002	-14.949	-14.268
-0.37682	-1.1948	1.0449	2.5436	1.4498	0.96984	1.0339	-1.0983	2.2593	0.12833	-1.0702	-2.0225	2.48	1.7587	2.1177	0.32555	2.6641	-0.048295	-0.085314	5.7589	1.9655	-0.741	1.2342	1.3502	1.5074	1.3038	1.8809	2.3061	3.635	5.7467	4.0466	1.8703	-0.5048	3.6757	2.5891	1.7272	3.3613	3.8306	3.1764	-0.89469	0.89948	-1.5607	1.8321	2.3367	-0.1306	3.0852	0.98792	-1.6052	1.1321	1.0414
0.22261	3.3858	-1.7493	-0.28708	2.4057	0.39081	1.7645	2.8631	0.75472	1.0959	3.698	-2.7467	-0.44783	-1.1915	-1.3876	0.90338	1.6266	1.5155	2.4915	1.1291	-2.402	1.0086	0.43226	1.0077	1.511	4.6309	0.087843	2.0346	0.44022	2.5276	-0.76352	-0.72877	-1.073	0.453	-0.54445	3.1606	4.3738	-0.82592	1.6252	1.0831	0.18185	-0.60486	-1.1775	-1.6997	2.5583	2.3812	0.098466	1.1742	-3.0098	3.0029
7.4464	5.761	5.5502	7.0593	3.7758	9.2762	3.9912	5.455	7.9436	3.7727	3.5212	4.2001	4.4524	8.1975	6.864	8.0113	11.5	6.0553	2.7377	3.8546	6.7943	6.5461	5.6483	4.9823	6.5706	6.6158	5.4935	5.1445	4.3225	6.4939	5.9745	6.1531	5.0282	7.4343	5.1009	8.6178	5.6916	5.7054	4.2825	7.6692	4.0643	4.8152	7.6752	4.3291	6.7134	6.0138	6.8637	6.6625	8.1997	3.3883
-5.5431	-5.233	-1.9717	-2.1533	-4.2566	-3.8446	-3.2803	-8.1641	-3.3219	-7.2436	-2.881	-5.9429	-3.0003	-3.8538	-7.2215	-3.733	-3.5269	-5.8036	-6.6906	-6.3853	-4.005	-1.9534	-7.0282	-6.4174	-5.6007	-4.3693	-7.2245	-4.7069	-5.8402	-4.3333	-4.6534	-5.4281	-5.4593	-6.0124	-5.1157	-2.6515	-4.408	-3.9743	-5.7578	-6.6412	-9.1144	-3.8329	-4.3485	-5.137	-4.7414	-6.3095	-3.4103	-6.3062	-6.2852	-6.6391
-0.9693	-1.8658	-3.7725	-1.6368	-2.1523	-4.0355	-3.5359	-6.428	-7.612	-4.6534	-3.9266	-3.0629	-2.5484	-6.1764	-7.6781	-2.8024	-2.1956	-4.5359	-7.6341	-6.5144	-2.2807	-3.7957	-3.6811	-4.1221	-4.1566	-2.9395	-2.9325	-0.39219	-4.3078	-2.6503	-3.6903	-2.2124	-1.4795	-4.0071	-3.4712	-1.2233	-2.5021	-2.4169	-2.6719	-6.5491	-4.3188	-2.2124	-1.8907	-4.0438	-4.9924	-2.941	0.46502	0.099004	-4.4433	-3.1072
3.5364	-1.4633	0.76288	3.4098	2.2801	1.0957	-1.1117	-0.27939	0.19169	2.7665	2.5059	-1.8956	1.9469	1.4171	2.259	4.9131	1.1944	0.020434	1.9441	2.2882	0.64097	2.4017	3.2707	2.9335	3.4912	1.3887	2.2886	1.6421	3.1419	7.0414	-0.6767	2.2184	1.7467	3.8638	1.7708	4.2258	3.0043	0.65538	1.2735	0.027823	0.57947	1.9397	3.6493	1.5419	-0.80075	2.1852	0.55995	1.3423	4.0408	3.4204
4.9296	7.793	7.7124	6.5498	6.2712	3.8593	4.1014	4.3395	4.3842	4.4458	6.3359	7.702	5.1473	4.4995	5.9665	5.0048	4.0054	5.3761	6.4479	5.9333	5.2496	5.9928	5.8706	2.5526	2.2341	3.4101	3.1835	5.9362	0.73423	8.2215	4.4542	1.6459	4.3127	4.4449	6.2697	2.4115	2.4978	2.6397	3.3147	3.9589	6.2217	4.1751	4.0446	4.951	3.7302	7.4025	4.5073	3.527	3.2443	5.3517
-10.03	-12.766	-13.287	-10.642	-16.442	-11.866	-10.541	-11.548	-17.382	-12.209	-14.885	-13.451	-10.116	-14.685	-13.293	-13.96	-7.9626	-15.044	-13.91	-14.115	-13.974	-10.956	-13.972	-14.021	-11.196	-13.752	-15.859	-11.369	-16.728	-11.816	-12.393	-13.473	-16.57	-14.044	-14.626	-11.141	-17.216	-11.175	-15.644	-9.0639	-10.154	-14.763	-11.522	-14.309	-14.722	-13.204	-14.649	-16.728	-13.783	-14.86
-13.531	-15.296	-13.654	-13.521	-12.898	-11.259	-9.4331	-10.651	-10.07	-12.806	-13.663	-8.5339	-9.0106	-11.729	-13.368	-10.542	-7.1577	-9.4339	-10.295	-10.937	-13.056	-9.3904	-11.604	-11.594	-14.14	-13.179	-9.3259	-10.93	-14.539	-12.073	-13.043	-13.513	-13.87	-13.471	-13.111	-11.025	-13.154	-9.4884	-13.425	-12.687	-12.967	-12.772	-9.8511	-12.319	-10.364	-9.6124	-10.828	-11.437	-10.875	-8.3845
-8.7658	-6.202	-10.183	-12.915	-8.9682	-8.4899	-9.3854	-9.3053	-9.4786	-10.802	-13.244	-8.7318	-8.8953	-9.7788	-9.1204	-10.25	-15.461	-10.545	-9.7821	-9.2026	-8.1479	-7.1753	-6.8407	-8.6702	-10.666	-11.103	-8.589	-11.11	-10.41	-9.62	-6.6042	-10.686	-9.2093	-7.3161	-6.3882	-7.1785	-8.8932	-5.3199	-10.107	-10.373	-11.071	-7.1183	-8.6837	-6.4545	-6.5805	-7.7148	-9.4825	-11.067	-8.9943	-11.539
2.7448	2.0871	-1.1081	-1.1466	-2.1747	-3.1761	-1.9726	0.83738	-0.64458	0.10581	-3.7607	0.16943	0.24095	-0.22765	0.18147	0.18616	0.28799	0.78953	-2.4425	-0.39323	-0.64169	-1.9169	-2.2972	3.9356	-0.42595	1.8282	-0.62735	-0.8528	1.7977	2.3372	-3.4264	1.0838	-0.012356	-1.592	-2.7028	-1.6085	0.39193	-1.3318	3.2687	0.21802	-3.8199	-1.2484	0.89081	-0.26566	-5.7702	-3.3047	1.0803	-0.62193	0.93566	-4.2518
-10.662	-9.1774	-10.524	-10.281	-6.8439	-9.7847	-10.845	-10.149	-11.915	-12.749	-11.072	-11.223	-9.1435	-12.63	-11.965	-12.972	-10.97	-8.7626	-11.493	-7.2961	-8.0941	-10.825	-13.094	-12.512	-11.648	-13.366	-13.535	-13.164	-14.849	-10.009	-9.8071	-12.268	-15.261	-10.735	-10.099	-11.201	-12.138	-11.242	-14.111	-13.956	-10.756	-11.812	-7.4628	-15.448	-11.046	-12.337	-13.246	-11.009	-8.8382	-9.802
-10.456	-10.542	-12.135	-10.295	-8.1697	-12.144	-13.163	-12.343	-10.458	-8.8711	-12.66	-8.5623	-12.421	-10.636	-9.0275	-8.692	-11.414	-9.7704	-12.703	-9.8456	-15.359	-14.998	-12.125	-11.53	-9.0744	-9.8029	-9.6198	-9.2	-8.9466	-10.771	-9.7936	-9.6992	-10.266	-8.9377	-14.208	-8.4033	-10.22	-8.6945	-12.214	-8.8161	-9.3013	-9.4154	-7.1873	-8.5821	-9.8804	-10.169	-9.3268	-10.036	-8.8457	-7.6731
-7.2787	-9.1163	-11.096	-8.3064	-10.92	-11.841	-10.572	-12.046	-10.824	-7.9563	-13.204	-12.327	-9.7111	-11.512	-9.6805	-15.419	-11.322	-12.148	-12.118	-12.193	-12.349	-10.482	-11.304	-13.48	-8.6974	-10.56	-12.808	-11.947	-13.153	-11.294	-11.248	-9.3472	-8.8526	-8.5228	-12.086	-10.73	-12.515	-12.365	-8.3182	-11.241	-12.927	-11.907	-14.507	-11.711	-12.649	-10.642	-12.085	-9.5915	-13.351	-13.307
-3.1232	-5.8128	-5.6736	-4.7585	-5.7933	-5.5087	-8.3165	-5.3331	-4.5789	-4.4244	-2.8524	-6.3375	-4.3947	-4.8237	-3.9116	-6.1658	-4.0599	-6.3343	-2.8934	-4.5682	-4.5492	-7.2003	-4.1442	-5.3645	-0.61084	-4.9537	-7.3702	-4.3495	-5.9153	-5.0966	-5.1784	-5.3922	-5.53	-3.9476	-4.7091	-9.452	-7.8192	-9.8082	-3.8683	-5.0828	-4.9797	-6.4718	-6.0431	-5.3735	-5.251	-4.9757	-4.7557	-3.6099	-3.1819	-5.789
5.0056	6.0527	6.858	6.1899	5.8806	5.2937	7.9512	9.4226	3.9072	10.407	5.2659	6.8863	7.9617	7.3827	9.7835	7.7464	6.3312	4.3272	9.6868	6.164	4.29	9.7541	5.0424	6.1188	4.1064	9.1236	7.0455	8.1059	6.7556	5.6663	5.0284	10.602	4.8099	8.1193	6.1311	8.186	5.7555	3.3378	6.1707	9.1209	9.1769	2.9748	4.0505	7.6764	6.0424	7.8892	6.034	9.2945	9.1509	7.276
-3.6819	-3.4898	-5.4054	-2.9342	-4.5693	-3.0544	-3.4652	-2.1781	-3.8127	-1.5734	-3.8088	1.9677	-4.4272	-0.84874	-3.1071	-7.3187	-3.5125	-6.5164	-1.1196	-3.2166	-4.2283	-1.6853	-1.3055	-7.0553	-6.3429	-5.2661	-2.542	-4.9439	-1.6339	-7.7103	-7.2596	-2.3919	-5.6223	-1.4166	-2.7908	-2.7539	-3.7462	-2.6469	-3.2118	-3.5747	-4.8528	-5.0854	-3.3478	-3.7404	-5.0004	-4.2488	-0.69973	-4.7653	-7.9218	-4.5623
0.75867	1.166	-3.076	1.0335	-1.7978	0.67988	2.0881	0.96581	0.1131	-0.53847	-3.8205	0.89043	0.41771	-1.7725	2.0538	1.1698	-0.47945	0.18579	3.6107	0.02877	-0.77932	2.0406	2.6203	3.0599	0.95634	-1.9506	1.3273	-1.1731	-0.80666	-0.25192	1.2722	0.20342	-1.1003	1.2846	-3.4515	0.30613	-3.9009	2.0554	0.82585	-1.0629	0.016148	-0.3705	1.1399	2.4813	-0.75567	1.8632	1.2487	-4.4838	-1.1949	-0.55895
-9.5083	-8.4008	-10.724	-11.614	-11.441	-11.638	-11.895	-11.365	-8.5814	-9.9942	-9.7595	-11.724	-11.332	-11.776	-6.9294	-13.017	-13.265	-9.2716	-7.5278	-7.6361	-9.4947	-11.793	-9.7514	-13.55	-12.894	-12.757	-13.394	-8.756	-9.5138	-12.733	-8.4629	-11.617	-10.883	-11.003	-11.139	-11.494	-13.909	-13.188	-11.301	-9.8815	-9.8123	-10.718	-9.3618	-10.117	-7.1385	-10.626	-11.128	-10.056	-11.507	-7.9214
-4.0335	-2.4096	-4.1366	-1.5785	-3.9603	-1.2581	-4.925	-6.1324	-0.025973	-3.1132	-3.7379	-3.802	-2.6148	-5.443	1.6134	-0.99945	-0.74153	-0.35254	-2.9187	-2.1773	-0.55022	-4.757	-2.9149	-0.91023	-1.2656	-4.3734	-1.9502	-1.6736	-0.75288	-4.516	-1.1978	-4.3129	-0.47343	-2.8158	2.7092	-6.1292	-0.52456	-2.5637	-0.51534	1.3948	-1.6818	-0.12502	-1.8491	-2.7515	-0.1771	-3.7419	-0.57606	-3.3079	0.36919	-6.1098
2.6835	0.0025311	3.0248	-1.4235	5.3553	1.9802	2.0754	0.9007	1.9041	2.5456	-1.2591	1.2316	1.6773	-1.7436	2.3606	0.54707	1.078	0.080027	0.476	1.5586	3.4712	2.5054	2.4463	-0.18664	1.4302	3.3323	-0.37092	0.85116	1.9429	1.8344	5.3313	4.4981	0.69965	0.44189	1.8188	2.423	-1.3023	1.8997	-4.8603	0.15307	1.6799	2.6293	1.0313	2.7158	1.3045	3.4418	0.28388	-1.598	4.1187	3.0711
-18.393	-20.485	-20.952	-20.44	-18.128	-19.97	-21.678	-21.407	-23.706	-20.699	-21.593	-22.419	-22.549	-19.667	-23.121	-22.634	-23.785	-17.574	-21.23	-19.5	-23.374	-22.176	-22.073	-18.895	-21.778	-20.286	-19.296	-20.818	-18.801	-20.276	-22.557	-23.375	-21.894	-21.536	-20.93	-20.024	-20.964	-19.794	-21.716	-17.62	-19.393	-21.394	-23.108	-19.938	-17.173	-20.629	-18.149	-19.982	-21.249	-20.806
-11.69	-12.531	-11.827	-12.303	-13.166	-13.808	-12.099	-10.966	-11.996	-11.449	-8.8948	-9.7336	-13.183	-13.38	-9.4441	-11.93	-11.456	-12.608	-12.688	-12.618	-11.732	-12.598	-11.013	-9.5827	-11.068	-11.19	-13.198	-11.619	-11.04	-10.92	-10.265	-11.685	-13.498	-11.665	-10.039	-9.0031	-11.932	-15.22	-12.965	-11.86	-12.491	-8.3947	-9.711	-13.099	-12.459	-12.84	-13.485	-13.786	-13.716	-15.262
-0.16084	-1.7407	-3.659	-2.3362	-3.7075	-2.1576	-3.5619	0.76061	-3.7268	-5.372	-0.72497	-1.8694	-3.7574	-1.1611	-3.246	0.0084383	-3.1717	-2.2328	-3.286	-1.0189	-1.8431	0.38041	-1.3132	-5.4607	2.7754	-1.9624	-1.0211	-1.1188	-3.5285	-2.5374	-0.2513	-3.3359	-2.2092	-2.6777	-2.399	-0.65898	-0.90469	-2.1229	-1.8004	-2.2035	1.6788	1.2314	-1.9781	-0.22866	3.1233	-4.3301	-3.1472	-2.9437	-3.4115	-5.813
4.7216	4.839	6.844	5.4125	3.8676	5.7114	7.9958	6.838	5.675	8.9071	8.6689	3.9352	6.025	6.9002	10.304	8.9184	6.6366	9.0318	6.5717	4.018	6.5854	6.6661	7.6338	6.2611	3.5835	6.7439	2.7632	9.2407	8.4299	7.1656	6.0139	10.628	6.7985	8.2303	7.1488	4.4762	6.5461	7.0172	6.4174	10.735	5.8987	6.9021	5.6804	5.024	8.5343	7.5185	6.5457	3.8959	4.9883	6.0257
0.92965	-2.4782	1.5475	-0.98436	-1.4631	3.8829	2.5026	1.0264	1.1701	-1.8775	1.6182	1.1794	1.9999	0.10115	1.2492	3.3428	3.7777	-0.92583	0.38406	-1.5282	-0.074292	-1.2812	-1.3269	0.39047	1.8955	3.4635	3.8031	1.2386	1.3058	2.6598	4.2661	1.2427	0.9596	0.44801	1.0522	-0.71895	1.208	-0.24278	-0.031332	0.23771	-1.717	-1.3198	-0.44845	1.6065	1.3415	0.63363	0.36548	1.7829	-0.10652	-2.8946
1.5886	1.5543	2.3441	1.0705	-2.4266	-0.86254	2.9315	-2.0308	3.7308	-0.27955	-0.50278	-1.2845	0.41585	0.42387	2.2404	-0.22822	2.3913	-0.84237	-0.050514	-0.97574	0.34259	-0.26567	-3.3121	1.2227	-1.9326	-1.9677	1.6143	-2.3243	-0.30339	-2.7808	-0.7471	-0.53865	0.16752	2.6808	-3.1126	-2.9277	-1.7403	0.16465	-0.66068	3.2117	-0.17845	-1.759	1.9803	-1.0102	0.52806	-0.69225	-2.0988	-3.3188	2.3068	-0.87017
-2.1653	-0.16969	1.891	3.6626	-1.1614	-2.5737	0.046876	2.579	1.401	3.174	1.3254	3.6004	0.80513	0.54027	4.3932	3.9502	-0.27075	1.2385	-1.2604	1.2303	1.0629	-0.48712	2.3755	2.3419	1.4772	4.3776	1.1668	-0.3643	5.9504	1.0591	3.3684	4.748	1.8395	2.2813	3.9769	1.2867	3.4368	1.7251	-0.061174	0.067091	-0.031051	1.9236	2.3627	1.1863	1.175	0.2395	-0.044621	-1.1303	2.507	1.5071
-8.5687	-11.517	-8.4236	-7.4583	-8.5259	-9.2467	-8.8157	-14.108	-10.953	-9.4281	-9.2464	-9.6009	-4.5085	-14.164	-9.5239	-7.897	-9.938	-8.8433	-10.917	-10.864	-8.9328	-8.3714	-9.3103	-13.407	-9.5186	-9.6436	-7.0423	-8.538	-8.4752	-8.5973	-11.267	-8.4174	-7.6628	-12.018	-10.275	-6.6531	-12.531	-8.0609	-10.406	-8.4547	-9.6724	-9.63	-11.056	-8.2874	-6.5712	-9.0771	-10.272	-8.248	-7.233	-5.4757
-1.7311	-2.8815	-4.1342	-3.4513	-4.0816	-3.2151	-2.7895	-5.5668	-3.1674	-4.0185	-4.414	-2.7091	-4.8873	-5.0373	-4.349	-1.939	-3.8953	-2.7271	-1.9566	-3.2056	-2.4172	-1.4812	-0.020934	-0.43761	-3.5774	-3.9672	-1.4375	-5.2692	-4.3459	-2.6117	-2.4823	-1.1241	-4.8144	-1.7071	-4.1339	-4.0893	-3.0879	-3.655	-7.9777	-2.41	-5.2276	-5.6911	-3.0675	-0.2042	-1.8106	-0.21256	-1.648	-3.5786	-6.1703	-3.7297
6.5011	5.2792	8.1895	4.5481	8.123	6.488	7.2735	7.8856	6.0126	7.0565	7.827	10.096	7.0293	7.656	4.2388	9.3857	5.5293	6.8533	7.3622	3.4628	7.6584	6.025	5.4479	7.5655	5.622	7.9492	8.9791	6.2144	6.7178	3.9888	5.167	4.7197	7.2653	5.4264	8.499	6.8802	7.916	7.1824	9.3289	6.9092	2.6691	9.6326	8.5346	6.645	7.9259	7.0328	9.3535	4.4532	3.3528	6.4507
-1.4337	1.5202	-4.2562	-2.562	-1.1075	0.0036321	-3.6928	-3.0348	-1.5473	-3.5556	-2.43	-2.4396	-3.7468	-3.7144	-2.2672	-1.3543	-0.55677	-4.9388	-1.5338	-2.4308	-1.7505	-5.785	-2.0228	-1.4677	-0.47582	-0.14515	-1.5588	-0.070762	-4.2664	-2.2502	-2.6117	-5.4032	-0.86531	-0.24492	-3.4261	-3.9687	-0.29326	-3.672	-2.5049	-7.5278	-4.9362	-2.2534	-4.8262	-5.1707	-3.5047	-2.3134	-2.7541	-4.0515	-3.6413	-2.8609
-13.399	-12.118	-11.289	-5.9935	-12.685	-10.863	-12.898	-10.098	-14.078	-11.15	-12.045	-11.412	-13.32	-10.658	-10.087	-9.3413	-13.579	-11.592	-9.7492	-15.891	-13.637	-10.851	-11.399	-10.393	-10.806	-13.176	-11.518	-10.458	-11.854	-8.6948	-12.6	-10.06	-12.239	-10.254	-15.388	-12.488	-13.442	-14.316	-14.151	-12.196	-13.604	-13.959	-13.551	-12.88	-10.976	-8.6302	-13.804	-13.668	-13.75	-7.9748
-11.249	-9.1083	-7.8564	-9.6776	-7.4813	-6.7033	-10.995	-10.528	-9.2183	-12.988	-11.077	-14.467	-8.0359	-11.026	-9.1146	-5.8855	-11.251	-10.521	-9.6935	-8.2532	-10.39	-10.936	-11.525	-10.176	-6.523	-6.6426	-10.503	-9.9662	-11.226	-6.8418	-9.2901	-10.066	-8.4568	-6.9788	-10.134	-7.5236	-6.1855	-6.0482	-9.3686	-9.6725	-7.8769	-10.209	-8.6214	-6.9789	-7.7188	-9.0136	-6.6199	-10.245	-8.4653	-10.187
-7.4094	-5.5418	-7.067	-3.5425	-7.2985	-6.5204	-6.7804	-5.1651	-4.2582	-5.2206	-3.7051	-5.7597	-6.0372	-4.8009	-7.2128	-4.7766	-3.5501	-7.931	-2.4579	-6.3709	-8.7338	-2.4509	-5.4409	-5.0043	-5.8829	-8.3221	-2.8592	-8.3243	-6.3999	-3.9427	-1.313	-3.727	-5.8984	-5.9047	-2.057	-4.8796	-2.6387	-4.4247	-2.9171	-4.9865	-3.1879	-3.5522	-2.6914	-3.2217	-5.5945	-7.4209	-4.8663	-4.6518	-4.3541	-2.994
-10.142	-12.638	-13.002	-11.862	-11.794	-11.033	-11.034	-13.253	-8.3832	-12.127	-11.357	-11.115	-12.001	-10.177	-12.65	-13.287	-12.297	-11.124	-11.292	-12.185	-15.406	-11.727	-10.082	-12.287	-13.814	-12.078	-12.946	-14.424	-11.247	-12.295	-11.788	-11.456	-10.998	-12.225	-9.1813	-13.168	-10.82	-9.6969	-13.295	-10.477	-12.177	-13.04	-13.505	-11.428	-11.014	-11.154	-12.058	-12.937	-12.971	-8.5788
-9.5924	-8.7104	-5.7861	-4.991	-7.8606	-6.5012	-7.022	-5.342	-7.5334	-13.398	-5.3996	-7.0193	-7.4028	-7.1553	-6.3479	-6.2968	-6.9317	-9.0373	-8.657	-7.3212	-9.0602	-6.7616	-6.9537	-6.189	-7.4402	-8.8368	-8.4157	-5.4159	-5.1499	-5.3669	-7.0376	-8.1716	-4.4351	-8.4884	-8.6901	-8.3197	-9.6288	-7.5669	-5.1791	-5.2937	-7.8578	-7.4153	-10.984	-6.1571	-6.681	-9.197	-5.3617	-5.179	-3.9581	-8.3773
-5.1599	-6.5143	-6.1334	-7.5935	-5.8709	-7.8575	-5.1163	-10.901	-9.1129	-4.2537	-9.6814	-6.4092	-8.4181	-9.4988	-6.9949	-10.306	-6.133	-5.3418	-7.0273	-7.2285	-6.8302	-6.5387	-2.3117	-9.4407	-5.3261	-5.7949	-5.8983	-7.1165	-8.7534	-6.6925	-6.7003	-9.0912	-8.0234	-7.121	-6.0443	-9.6519	-10.687	-7.5328	-8.1475	-9.3901	-7.4872	-7.9391	-7.9071	-5.5478	-8.8367	-7.6103	-7.0401	-11.098	-5.553	-6.975
-1.002	-4.3506	-3.6441	-1.5673	-4.3671	-0.86947	-3.2054	-0.187	-2.079	0.012782	0.86427	1.7278	-4.4655	-3.1735	-0.5888	0.34657	-2.4604	2.2268	-0.33449	-1.3524	-4.1389	-3.6151	-1.8619	-1.9458	-0.90771	-0.79989	-0.6919	-2.7348	-1.0133	1.2095	-2.153	-0.69794	0.85181	-0.88481	1.11	-2.4365	-3.3058	-1.9766	-0.66634	-2.5519	1.1042	-2.8366	-2.1008	-0.55973	-0.74214	-1.4924	-0.62326	-3.6956	1.9489	-1.1592
[truncated: 26 more rows]
[truncated: 150 more columns]
