# Supplementary material for: Genetic dissection of main and epistatic effects of QTL based on augmented triple test cross design
Source: PLoS One. 2017 Dec 14;12(12):e0189054. doi: 10.1371/journal.pone.0189054 (PMC5730204; doi:10.1371/journal.pone.0189054)
Supplement: S7 Supporting Information — (ZIP) [file pone.0189054.s007.zip › z2_1050_0.8_10.csv]

-10.086	-8.8775	-9.1701	-8.6337	-9.8999	-10.032	-8.1913	-9.575	-9.6527	-9.3308	-9.3888	-8.3536	-9.6545	-9.5768	-8.6701	-9.9459	-9.937	-9.9012	-9.0415	-8.8884	-8.8576	-9.6796	-8.211	-8.9671	-9.2599	-9.1664	-8.3547	-8.5553	-9.3328	-9.5314	-8.5979	-9.4019	-8.3983	-9.4444	-8.7469	-9.4422	-8.4307	-9.4146	-10.588	-9.049	-9.2365	-9.9059	-10.047	-9.3741	-9.8802	-10.092	-9.5893	-8.0023	-9.856	-10.086
-1.7267	-1.1195	-1.0133	-1.1688	-1.7059	-1.7683	-0.31444	0.032941	-1.2745	-0.67809	-1.3674	-0.91322	-1.1596	-1.7464	-0.89063	-2.0787	-1.8702	-1.9653	-2.0816	-1.1368	-1.4799	-1.12	-1.4532	-1.8097	-1.4446	-0.34707	-0.98179	-0.66529	-2.151	-1.9463	-1.6706	-1.0359	-1.4563	-1.5593	-1.9771	-1.6748	-0.92542	-1.2547	-1.5097	-0.4693	-2.2582	-0.9276	-0.75066	-2.2984	-1.9278	-0.85429	-0.86392	-1.7357	-0.27359	-0.7833
-1.9086	-1.6475	-0.39794	-1.0549	-1.7964	-2.1172	-2.5037	-1.8616	-2.0536	-2.1514	-2.3094	-2.4449	-2.2566	-1.0507	-1.1845	-0.74814	-1.5689	-1.2547	-2.4157	-2.117	-1.9613	-0.91246	-1.7518	-1.1809	-1.0945	-1.4939	-2.3108	-1.6979	-1.2095	-2.5653	-2.4447	-2.7494	-2.1553	-2.3356	-0.97797	-1.8169	-1.1613	-1.4916	-1.4273	-1.3457	-2.8238	-1.0361	-2.028	-1.565	-2.6776	-2.4623	-1.048	-1.5473	-2.457	-1.5287
-3	-2.8846	-3.8423	-4.3599	-2.382	-3.4864	-2.6544	-2.7277	-2.7802	-3.2535	-3.0918	-3.5277	-3.3108	-3.3547	-3.8173	-3.7317	-3.8766	-3.6626	-4.1406	-3.9314	-4.0142	-4.0373	-3.7666	-3.6255	-2.6477	-3.8011	-3.8168	-3.3201	-4.0497	-2.993	-1.5596	-4.9481	-3.041	-3.2365	-3.4204	-4.105	-4.3316	-2.9376	-3.4381	-2.539	-2.8967	-4.0252	-3.3705	-3.5979	-4.1494	-3.2409	-3.7481	-3.751	-3.8878	-4.2173
6.8509	7.1099	6.963	6.9283	6.3725	5.9876	6.5861	7.3245	6.3461	6.5404	7.3347	7.1305	7.062	6.5793	6.7731	7.0436	6.8271	6.8835	7.9137	6.6016	6.7848	7.4385	8.2121	7.035	6.6795	6.677	6.8211	8.3639	8.414	7.2484	5.9538	6.2615	7.1068	7.0168	7.0264	6.7837	6.0419	6.117	7.0754	6.1702	6.4821	6.8193	6.1337	6.6198	7.5821	6.772	7.1146	7.0436	6.869	6.3039
-13.981	-12.642	-11.2	-11.611	-13.52	-11.986	-11.891	-14.635	-13.532	-12.692	-13.083	-13.337	-12.863	-13.322	-12.563	-12.854	-12.401	-11.95	-13.613	-12.788	-13.469	-12.994	-12.148	-12.169	-11.793	-11.763	-12.559	-12.864	-13.008	-13.002	-13.922	-12.831	-12.974	-13.618	-14.182	-13.53	-13.579	-12.024	-11.675	-13.551	-13.152	-12.428	-12.616	-14.571	-12.648	-11.576	-13.37	-12.301	-11.951	-13.099
4.7964	4.7349	2.5134	4.1353	4.4072	3.8346	4.6555	3.3	4.1059	4.0034	4.0124	5.326	4.8381	5.3752	4.4486	6.0051	4.3421	3.1247	4.1668	3.734	3.9694	4.7534	4.6137	4.2846	4.4543	4.9321	3.6208	3.4423	3.9459	5.9218	5.1668	4.5376	3.4882	4.5326	4.9142	4.1606	4.8546	4.3989	4.303	4.4204	4.9993	3.9716	5.2996	4.0299	3.9674	5.1977	3.9823	3.6057	5.2971	4.1341
-0.9132	-1.5443	-0.90334	-1.1089	-0.9022	-1.2613	-0.7166	-0.22938	-0.35241	-0.60219	-0.88273	-0.93459	-1.2849	-0.96595	-1.0208	-1.4109	-1.2211	0.36969	-1.6674	-0.082361	-0.98757	-0.081564	0.089868	-0.50158	-0.59881	0.68245	-0.45593	-1.3862	-1.7785	-0.38623	-0.11124	-0.7403	-1.4034	-2.0026	-0.49477	-1.9465	-1.1504	-0.44668	-0.54292	-0.90448	-1.6438	-0.59726	-0.82743	-0.28939	-1.2434	-2.1271	-1.1094	-1.7668	-1.9333	-0.24914
-14.335	-14.374	-14.032	-14.897	-14.553	-15.742	-13.965	-15.563	-15.908	-13.231	-15.362	-13.466	-15.739	-14.764	-14.66	-15.149	-14.058	-14.797	-14.963	-14.42	-13.777	-15.202	-13.793	-14.664	-14.493	-14.807	-14.855	-14.916	-14.396	-14.503	-14.339	-15.359	-14.178	-14.208	-15.147	-14.234	-16.008	-13.535	-15.324	-14.259	-13.626	-14.697	-15.918	-14.728	-14.3	-14.497	-13.993	-14.9	-14.529	-14.372
-21.204	-21.964	-22.303	-21.888	-22.414	-22.125	-22.58	-22.599	-22.279	-21.824	-22.475	-21.696	-20.66	-21.973	-21.245	-21.792	-21.958	-21.521	-22.749	-22.013	-21.828	-21.389	-22.602	-21.479	-22.638	-21.936	-22.727	-22.211	-21.687	-23.093	-21.55	-22.222	-22.297	-21.929	-21.289	-21.324	-23.37	-23.481	-21.848	-22.71	-21.985	-21.678	-22.166	-21.69	-22.742	-22.392	-22.025	-22.063	-21.832	-21.744
10.449	9.5162	9.652	9.399	10.215	8.7824	9.676	10.646	10.212	10.821	9.6588	10.652	10.116	9.2146	10.804	9.4996	10.574	8.9866	9.8388	9.7801	10.076	8.3559	9.5228	10.467	9.305	10.021	9.4038	10.573	9.6468	9.2815	9.2641	10.387	10.058	9.0866	9.9551	9.8316	10.162	9.1271	9.7695	8.6428	10.737	10.493	10.906	9.3502	10.017	10.358	9.9328	9.687	10.881	9.7237
-8.4642	-9.3685	-8.7339	-9.3613	-10.07	-9.1052	-8.696	-9.5566	-8.9696	-8.5193	-10.236	-8.9857	-9.0429	-9.2104	-8.8431	-8.7582	-7.8856	-7.5982	-9.1381	-8.4335	-9.6319	-9.1565	-9.0866	-9.0903	-8.6195	-9.9379	-8.7018	-8.9022	-8.588	-9.477	-8.7745	-9.9062	-8.5736	-9.5405	-9.6549	-9.0215	-8.7027	-9.5105	-8.8487	-8.924	-9.1977	-9.1625	-8.5115	-10.047	-9.119	-10.494	-8.9316	-9.2978	-9.2896	-8.6204
-2.3305	-2.971	-2.273	-1.8781	-1.1106	-2.7774	-0.9974	-1.9728	-1.3054	-1.865	-2.2488	-1.8421	-2.5935	-2.7473	-1.5586	-0.74014	-1.8622	-1.2609	-2.9416	-1.4545	-1.3185	-1.9391	-2.668	-1.52	-2.1924	-1.8725	-0.54104	-0.60033	-1.0776	-1.2555	-1.2147	-2.0085	-1.7848	-1.5952	-1.9343	-2.5804	-2.9562	-2.024	-2.3361	-2.1146	-1.178	-1.9325	-1.6448	-1.4666	-0.88393	-2.522	-1.4541	-0.78061	-1.9554	-0.75812
-3.2337	-3.6085	-3.4618	-2.4682	-3.4965	-4.2532	-4.3955	-3.7579	-2.5938	-3.4042	-3.2521	-3.8936	-1.6635	-3.7593	-2.6427	-3.5177	-3.1182	-2.8602	-3.2503	-2.7152	-2.7184	-3.2463	-2.3462	-3.1413	-2.6501	-3.1415	-3.8456	-3.1942	-2.4196	-2.6994	-2.0994	-2.8271	-3.1383	-3.669	-3.6392	-2.3688	-3.4245	-3.0194	-3.2805	-2.9464	-2.3388	-3.3203	-2.3587	-2.653	-3.7682	-3.7887	-3.6082	-2.6541	-3.4347	-3.2438
5.4997	4.2631	6.4889	6.3824	6.7468	4.9668	5.0596	4.1727	5.5434	6.5969	5.8363	5.8916	6.2048	5.864	5.5948	5.722	4.5926	5.7005	5.3744	4.9774	6.2725	5.9738	5.7518	5.7715	5.8555	5.8477	4.6157	5.0005	4.5543	4.7328	4.6472	5.9096	7.2391	5.9068	5.9646	5.2927	6.093	4.6014	5.1598	5.6013	6.5517	5.444	6.6527	4.8741	4.3916	5.4607	6.5483	5.5882	4.6611	5.6322
0.054122	0.25259	0.44569	0.3526	-0.36504	0.41396	-0.23479	0.27707	-0.55114	0.31325	0.35279	0.36779	1.3124	-0.7461	0.40619	1.104	-0.56895	-0.24301	-0.048756	0.30944	0.90075	-0.072386	0.54622	-0.6393	0.53442	0.74856	0.079663	1.1019	1.8707	-1.1698	0.15098	1.4543	-0.11066	0.94901	1.0922	1.3079	-0.52765	1.2197	1.2848	0.049707	-0.044832	0.83151	-0.65903	0.25873	-0.036912	1.3737	1.2218	-0.87755	0.65598	0.91512
-13.352	-12.893	-14.211	-12.941	-12.704	-13.213	-14.377	-11.427	-12.944	-12.429	-14.112	-12.543	-13.506	-11.824	-13.355	-13.048	-14.238	-12.815	-12.093	-13.678	-13.238	-12.646	-13.079	-12.885	-13.277	-13.699	-13.171	-13.897	-12.461	-13.904	-12.438	-12.827	-14.397	-13.583	-13.843	-14.144	-13.304	-13.229	-13.178	-14.623	-12.949	-13.952	-12.201	-12.572	-13.117	-12.202	-13.133	-12.791	-13.152	-13.587
4.7233	3.8173	5.3915	4.26	4.7844	5.1715	4.6848	4.3516	4.688	5.3487	4.5109	3.2289	4.8336	5.5056	5.2	4.3464	4.9194	4.9503	5.3168	5.4774	5.1302	4.5119	5.1613	4.0796	5.3326	5.2306	5.2507	5.4976	4.9394	4.3816	5.8269	4.0032	4.5529	5.0876	6.3084	5.2409	4.7913	4.6809	3.6836	5.5297	5.1788	5.1046	4.818	5.2476	4.1108	5.0877	5.142	4.543	5.3071	4.1858
-0.76813	-0.52856	-0.28012	0.020746	-0.08651	0.11054	0.16749	-0.6556	-0.71455	0.25163	-0.57232	0.19283	0.30531	-0.19329	-0.52919	-0.9615	-0.068627	0.68582	0.66808	-0.22969	0.56974	0.2348	0.26681	0.10747	-0.24586	0.13515	0.70117	-1.6172	-0.72762	0.11692	-0.35449	0.30669	-0.48644	-0.046308	-0.21841	-0.48275	-0.27847	0.61183	0.0058986	-0.63356	-0.29265	0.0097433	-1.0828	-0.35533	0.67986	-0.076554	1.0808	-0.55526	-0.47404	-0.30792
-0.1449	0.94634	0.79905	0.65414	0.67336	1.26	0.71932	0.80619	0.033561	-0.11262	0.70672	0.76062	0.65479	0.65205	1.3082	0.31685	0.35747	1.3724	0.87495	0.79158	-0.092423	1.0512	0.042033	0.69767	-0.51575	0.23649	0.38407	0.065481	-0.27387	-0.48364	0.56753	0.481	0.56265	0.65853	2.1804	0.072225	0.080512	0.14597	0.29914	-0.34827	0.40617	0.99308	-0.46294	0.28414	1.5857	-0.71171	0.056133	1.2809	0.58468	1.2321
-1.6872	-0.54128	-1.2911	-1.8786	-2.3503	-0.1894	-0.20056	-1.4775	-0.75205	-0.49016	-0.51844	-1.4833	-2.2061	-1.1168	-0.3527	-1.0504	-1.6233	-0.36721	-1.2053	-1.0675	-0.24614	0.29242	-0.53816	-1.0775	-0.60813	-0.57265	0.099633	-0.15776	-0.04205	-0.28526	-0.73948	-1.2898	-0.90652	-0.4042	-0.18626	-0.44769	-0.77046	-1.033	-1.2896	-1.0985	-1.5119	-0.89941	0.21908	-1.0467	-1.6296	-1.3159	-0.0053918	-2.0419	-0.59962	0.021248
-5.9077	-4.8283	-6.4617	-6.147	-5.7053	-5.145	-5.9821	-5.5565	-5.333	-6.2367	-6.0842	-4.9636	-6.3796	-6.981	-7.0278	-4.7104	-5.7341	-5.879	-5.7822	-5.3104	-5.7563	-4.6039	-5.6893	-5.406	-5.158	-5.4823	-4.3139	-6.6371	-5.4602	-6.9826	-5.7324	-5.5999	-5.4815	-5.4348	-5.0987	-4.7473	-6.1308	-5.9781	-6.6129	-4.7103	-5.8499	-5.554	-4.906	-6.644	-5.8968	-6.0455	-5.3969	-4.564	-6.232	-5.841
7.6346	8.7464	8.0758	7.1855	8.0542	6.7477	8.5067	7.1076	8.4807	6.6773	7.9587	8.9872	7.4516	8.257	7.7004	7.2423	8.8292	9.3605	7.552	8.0383	8.1024	9.5542	9.4037	9.0861	8.2541	8.3165	8.4957	8.5416	7.638	8.2088	7.6209	8.7396	8.043	7.4819	9.0137	7.6163	8.8822	7.8426	8.0962	7.8527	7.9287	7.6734	9.3275	7.9893	7.7208	7.9227	7.381	7.1194	8.7918	8.6497
-10.929	-11.603	-10.699	-11.949	-12.591	-12.26	-10.767	-12.335	-11.027	-11.398	-11.931	-11.038	-9.9304	-10.75	-11.338	-12.101	-11.826	-11.063	-11.965	-11.37	-11.948	-11.415	-11.227	-11.026	-10.654	-12.059	-10.44	-12.297	-12.029	-10.914	-11.972	-10.421	-9.9425	-10.336	-12.133	-10.792	-10.818	-11.826	-11.238	-12.25	-11.423	-10.843	-10.243	-11.868	-10.7	-10.627	-12.502	-11.224	-11.397	-12.584
-6.582	-7.1273	-6.5287	-6.212	-5.628	-6.6692	-6.4445	-6.1645	-5.4896	-6.6448	-7.096	-6.0433	-6.4372	-6.5382	-5.7502	-7.1588	-6.3868	-6.4472	-5.325	-6.5924	-5.7806	-6.1669	-6.2874	-6.3241	-5.6509	-6.0218	-6.0709	-6.23	-6.0916	-6.4362	-5.8262	-6.4251	-6.4616	-7.2445	-7.3526	-7.736	-6.5784	-6.0083	-7.0218	-6.1321	-7.8391	-6.0011	-6.5924	-6.5116	-5.8913	-6.0777	-5.5703	-7.889	-6.5082	-6.0755
-10.84	-11.549	-11.776	-11.667	-11.478	-11.825	-11.993	-11.834	-12.247	-12.776	-12.564	-11.389	-10.799	-10.875	-10.897	-11.389	-12.293	-11.993	-12.976	-11.439	-11.774	-11.641	-12.035	-12.665	-11.563	-11.946	-12.159	-11.283	-10.815	-10.461	-11.74	-12.111	-12.862	-12.728	-12.459	-12.54	-10.771	-12.23	-11.751	-11.882	-12.213	-10.469	-11.948	-10.994	-12.428	-11.615	-11.974	-11.967	-11.187	-11.287
1.7592	1.5023	2.3644	0.75406	1.0306	1.99	1.7522	0.3655	1.8485	0.94655	1.4389	2.1659	1.3944	1.4703	0.98394	2.0801	1.3549	1.8879	1.4287	1.7686	0.95212	1.7486	1.861	1.3599	1.3401	1.9716	1.7508	1.2089	1.0912	1.6967	0.82046	1.1068	1.3298	1.2761	0.43471	0.076733	1.6148	2.0792	1.8402	2.2531	0.61001	1.7201	2.1816	1.7118	0.7275	1.9417	1.5547	1.8665	0.49855	0.99636
-2.165	-0.52812	-2.6164	-0.72864	-2.1005	-1.5988	-2.3564	-1.2943	-0.9452	-1.046	-1.6439	-1.201	-1.4598	-0.84389	-2.5439	-0.23303	-0.046096	-1.1469	-2.0833	-1.3405	-1.0881	-0.91588	-1.9302	-0.84022	-0.7148	-1.9102	-2.9167	-2.4387	-1.1471	-0.18867	-2.5884	-0.78208	-0.57918	-0.94577	-1.2418	-1.8462	-2.0591	-1.3243	-1.0134	-0.4203	-2.3254	-1.0141	-1.3484	-0.47325	-1.5485	-0.69474	-2.7249	-2.2467	-0.78341	-0.92244
-13.963	-13.795	-15.004	-14.617	-14.101	-14.211	-14.424	-15.097	-14.032	-13.662	-13.844	-15.055	-13.216	-14.154	-14.234	-14.176	-14.029	-13.55	-13.782	-14.993	-13.485	-13.928	-12.998	-13.162	-14.583	-13.645	-13.904	-14.46	-13.194	-13.956	-14.637	-14.859	-14.675	-14.138	-14.9	-13.943	-14.932	-14.903	-14.254	-14.55	-13.148	-14.17	-13.845	-13.76	-13.648	-13.497	-14.171	-13.076	-14.838	-14.208
-3.4899	-3.0868	-4.6136	-4.8922	-4.0655	-4.3484	-3.8735	-4.0473	-3.8876	-4.799	-4.9096	-4.7264	-4.3909	-3.618	-4.7068	-5.1809	-4.3574	-3.6666	-3.9551	-4.5309	-4.2497	-2.7612	-4.409	-4.9654	-4.4125	-5.4292	-5.389	-4.8213	-3.7769	-3.9209	-3.8132	-3.8835	-3.7214	-3.4606	-3.3743	-4.6022	-5.5087	-4.1505	-5.1059	-3.919	-3.574	-4.094	-3.2233	-5.8009	-4.1162	-3.7404	-3.7824	-4.6084	-4.4518	-3.8481
8.6212	8.8818	10.668	9.0745	9.2691	8.8299	9.7151	10.161	9.9648	9.9867	10.329	9.3385	9.7437	9.7469	9.6381	9.0219	9.5798	8.84	9.4331	10.254	10.542	11.378	10.974	9.3716	9.7424	8.7877	10.611	9.4834	10.049	9.5989	10.68	9.9673	9.5986	9.7034	10.551	8.969	10.116	10.267	10.071	10.185	8.998	9.6649	8.8309	9.4304	9.4958	9.3119	9.6201	9.622	9.4847	9.5294
2.7293	2.2817	1.8088	1.296	0.9801	0.50592	2.9796	1.796	0.9822	0.34796	1.001	1.0855	2.1676	1.9966	2.0182	1.4271	1.9027	0.57263	1.46	1.8483	0.80832	2.0678	0.94659	1.8587	0.062445	0.73109	1.7257	1.8266	1.8295	2.6248	2.6576	1.5457	1.1688	2.077	1.8235	1.1306	1.5127	2.3395	2.0759	1.2235	2.1383	1.7856	0.17206	1.8674	1.636	1.689	0.50403	1.9583	1.9303	1.2303
-10.632	-10.926	-12.369	-10.979	-11.016	-10.108	-10.413	-10.033	-10.667	-11.322	-9.6292	-11.558	-11.712	-12.689	-10.419	-10.502	-10.389	-10.539	-11.483	-10.416	-10.029	-10.77	-10.568	-10.616	-11.71	-10.678	-11.423	-11.073	-11.308	-10.554	-10.22	-11.732	-11.083	-9.9007	-10.586	-11.594	-10.385	-11.1	-10.541	-10.872	-10.646	-10.444	-10.479	-11.377	-11.347	-11.058	-10.93	-11.172	-10.921	-10.546
2.3132	3.2742	3.3317	3.4662	2.5588	1.5482	2.71	2.7561	2.2357	2.8755	2.4453	2.961	3.7246	2.6465	2.9323	3.9656	3.7179	3.7911	1.9754	3.7081	2.7548	4.2176	2.2862	3.1838	1.9084	3.2826	3.6034	2.7484	3.2491	2.6219	3.9298	1.9417	2.7144	2.25	2.1768	3.4416	3.003	2.4967	3.2531	4.3935	3.1596	2.4223	3.9667	3.3706	3.1313	2.4654	4.2147	2.108	4.2081	3.0449
5.7099	4.5379	6.2981	5.4384	5.5596	5.8638	5.2962	5.7742	5.4424	6.3122	5.5279	5.3725	4.8558	6.7897	5.9382	4.936	6.1512	5.0822	6.6813	5.6451	6.4593	4.4781	5.4752	5.3417	6.6644	5.1042	5.6711	5.0096	5.6243	4.7768	5.5388	5.457	4.9613	6.6285	6.1513	5.0818	5.7945	5.9799	5.577	4.6932	6.3391	6.1398	5.037	6.3036	5.722	5.7454	6.0769	4.5536	6.0229	5.1116
-13.052	-15.088	-15.46	-15.567	-14.553	-15.03	-14.255	-15.687	-14.432	-14.589	-14.072	-15.467	-14.611	-13.977	-15.006	-13.952	-13.67	-15.559	-15.711	-14.609	-14.785	-13.683	-13.888	-14.891	-14.537	-14.607	-14.983	-15.039	-14.643	-14.611	-14.767	-14.41	-13.211	-13.362	-15.54	-15.343	-15.404	-14.571	-14.136	-15.337	-15.09	-15.205	-14.892	-13.888	-14.149	-14.421	-15.17	-14.168	-14.752	-14.508
-14.546	-14.461	-14.071	-14.924	-13.581	-14.3	-13.426	-13.482	-13.538	-12.974	-14.914	-13.366	-12.993	-13.954	-15.186	-13.547	-14.627	-13.646	-14.04	-13.629	-14.391	-13.882	-13.966	-14.709	-14.592	-14.892	-13.136	-14.609	-13.107	-13.243	-13.644	-13.855	-14.172	-14.327	-13.814	-13.056	-13.239	-14.069	-14.016	-14.712	-14.682	-13.74	-14.439	-13.49	-13.828	-14.757	-12.469	-13.146	-14.612	-13.811
7.1143	6.8562	6.0302	8.1998	7.2094	7.1365	7.1311	5.9747	7.1345	6.2734	6.4619	6.9211	5.8321	5.7019	6.3673	5.6206	7.6632	6.6616	6.5625	7.8657	7.6445	6.5126	7.336	7.1238	6.7139	6.9215	6.7593	5.7273	7.5734	6.0573	6.4635	6.2517	7.3623	7.1652	6.1746	6.4705	6.8777	6.9188	6.4046	5.9528	6.7056	6.2531	5.8946	7.0572	7.3626	7.9154	7.5488	6.8308	6.2494	7.3097
-10.586	-10.641	-10.421	-11.266	-10.344	-10.989	-11.225	-11.346	-9.3738	-10.456	-10.274	-10.273	-9.8171	-10.155	-11.242	-11.108	-10.159	-11.094	-10.672	-11.701	-11.073	-11.068	-10.817	-9.8817	-10.905	-10.864	-12.122	-11.13	-11.058	-11.101	-11.237	-11.087	-9.5108	-10.955	-10.173	-11.264	-10.807	-12.197	-12.616	-11.615	-11.323	-10.026	-10.61	-10.882	-10.521	-10.29	-11.173	-10.238	-10.09	-10.548
-20.672	-20.501	-20.476	-21.039	-20.698	-21.334	-20.694	-20.534	-21.171	-20.603	-20.867	-20.306	-19.358	-20.93	-19.445	-19.855	-21.137	-21.151	-20.434	-20.869	-21.911	-21.309	-20.328	-21.228	-20.707	-21.721	-20.234	-20.385	-20.803	-20.913	-20.96	-21.307	-20.265	-20.197	-21.569	-21.493	-21.229	-20.114	-21.11	-20.834	-20.837	-21.507	-20.268	-21.299	-19.191	-20.486	-21.423	-20.972	-20.97	-21.15
8.0492	8.4277	7.4782	9.3951	8.1541	8.114	8.4893	8.0176	6.5679	6.827	7.3549	8.013	8.9104	7.5395	8.0507	8.4499	7.6014	7.9785	6.7787	8.5167	8.9443	8.8513	7.6531	6.811	7.9765	8.5257	7.0936	8.4198	8.5245	8.9717	6.9588	7.7731	7.774	7.7728	7.6882	7.6364	8.2455	8.2004	9.4331	7.3782	8.5113	9.0857	8.558	9.0075	8.5151	9.5379	9.4925	7.8905	8.8765	8.7221
-13.092	-12.682	-13.69	-12.709	-12.513	-12.248	-12.62	-12.746	-12.765	-12.297	-12.382	-12.637	-13.455	-13.011	-12.638	-12.199	-12.863	-13.184	-12.851	-12.176	-12.208	-12.774	-13.027	-13.217	-12.904	-13.468	-12.771	-13.245	-12.567	-12.435	-13.415	-13.522	-13.297	-13.185	-12.677	-12.362	-12.341	-12.755	-12.411	-13.052	-11.824	-12.979	-12.907	-12.605	-12.729	-11.683	-13.839	-12.315	-13.42	-12.454
0.64496	-0.41642	0.703	0.92274	0.9135	0.205	-0.20618	-0.38225	0.88229	0.78183	-0.14262	0.98797	1.0407	0.74364	0.30193	-0.15718	-0.62528	1.6825	0.060818	-0.16185	-0.8203	0.4877	-0.49369	1.3381	0.98457	0.15643	0.078492	0.71877	0.51307	0.90099	-0.5715	1.4378	0.43944	0.88412	0.16309	0.12723	0.70579	0.31293	-0.042442	-0.20186	0.47531	-0.3105	0.58042	0.75366	-0.32441	0.25279	0.25937	0.8289	0.095097	1.3199
-22.316	-22.784	-21.528	-22.081	-20.787	-22.827	-23.272	-22.218	-22.94	-21.488	-23.342	-22.509	-20.483	-22.726	-22.541	-22.332	-21.311	-21.73	-21.956	-21.5	-22.432	-21.255	-21.126	-22.132	-22.922	-22.328	-22.639	-22.813	-23.554	-21.053	-22.075	-21.743	-22.037	-21.102	-21.452	-21.65	-22.109	-22.073	-22.723	-21.936	-23.003	-21.494	-21.546	-22.428	-21.251	-22.92	-22.964	-22.221	-22.771	-21.879
-21.747	-20.922	-22.102	-21.872	-22.894	-22.165	-22.396	-23.037	-21.754	-21.533	-22.289	-22.421	-23.387	-22.459	-21.86	-21.796	-22.093	-22.806	-21.7	-23.101	-22.297	-21.744	-22.399	-21.542	-22.129	-21.746	-21.592	-21.69	-22.791	-21.683	-21.435	-22.271	-21.588	-22.766	-22.312	-21.476	-23.033	-21.58	-21.936	-21.85	-22.462	-21.654	-21.403	-22.067	-22.53	-22.975	-22.412	-21.226	-22.162	-21.265
2.58	2.7132	4.0364	3.2899	1.834	3.3458	3.4025	3.522	2.4806	2.9163	2.9833	2.917	2.7685	2.7675	3.2599	2.9415	4.2628	2.3628	3.1945	3.4533	2.2742	2.1128	2.0099	2.8283	3.7309	1.9473	3.2772	2.9391	2.8807	2.2183	2.1827	2.9019	3.3313	2.6041	3.7729	2.7397	4.1482	3.3105	3.5149	3.822	2.735	2.6924	2.3521	2.3942	1.812	3.2933	3.6978	4.2943	4.0062	2.2048
-4.0531	-3.32	-4.4531	-2.9775	-3.0246	-4.0562	-4.04	-2.9411	-2.8477	-4.0515	-4.3707	-3.8153	-3.2745	-3.0966	-3.7361	-3.0921	-2.677	-3.2157	-4.1146	-4.4022	-4.3338	-4.0067	-3.9127	-4.4495	-2.9087	-4.1216	-4.428	-4.672	-3.2444	-2.5837	-3.6062	-2.6983	-4.1189	-4.1876	-3.3063	-4.1558	-4.1122	-3.813	-4.1115	-3.7962	-4.5318	-4.2376	-3.9313	-3.9379	-3.9718	-3.9557	-4.1936	-3.7969	-3.7139	-4.1487
10.576	10.014	9.2596	10.031	9.1746	9.7172	8.7703	9.5003	8.7666	11.096	10.212	10.142	9.8748	9.5077	9.1442	9.3066	9.4821	9.4959	9.4239	9.6925	9.7634	8.3117	10.157	9.0337	10.559	10.363	9.7083	10.46	10.227	11.039	10.27	10.931	9.2888	9.042	10.268	9.1597	8.996	9.8259	10.663	10.093	10.024	9.7232	10.217	9.4349	10.568	10.217	10.164	9.2329	10.123	10.214
1.0062	1.2549	1.3926	1.3676	2.3319	2.1327	3.1549	1.5238	2.6923	0.91748	1.2558	1.2737	1.7924	0.38869	2.5454	1.4874	2.9293	1.9212	1.5752	1.7675	2.3884	1.5615	1.35	0.6147	2.2779	2.1789	3.5467	1.6652	1.6305	2.154	0.74923	1.0046	1.3945	0.74493	1.499	1.8517	1.7441	1.2721	1.9594	1.1033	1.4994	1.7245	1.1544	1.4631	2.49	2.3506	1.8523	1.1161	1.2901	1.2751
4.1686	4.5685	5.1499	4.6799	3.4786	3.8567	3.8797	4.0191	5.6161	2.8116	4.2164	5.0819	3.7505	4.1471	3.2204	4.5289	4.6209	4.385	4.5854	4.6293	3.9002	3.704	2.4499	3.7239	4.2189	4.687	4.3423	4.4901	3.9102	4.137	4.5102	4.2355	4.1669	4.3819	3.4993	4.826	5.1352	5.0337	3.8026	4.3638	4.3059	5.3907	3.7513	3.6547	4.3989	5.1911	5.5158	4.6567	4.3709	5.5297
-6.5351	-5.498	-6.9059	-6.3257	-6.3186	-5.9251	-7.1628	-6.5721	-7.2139	-6.8207	-6.3531	-7.3119	-6.5796	-6.4275	-5.8788	-6.3748	-6.7165	-6.4364	-6.6444	-7.0796	-6.6958	-5.6319	-5.8231	-6.0187	-5.8792	-5.6443	-6.7528	-5.9361	-5.9167	-6.741	-7.125	-4.4688	-5.9369	-6.1535	-6.4478	-5.1043	-6.9701	-6.5104	-6.5006	-6.8457	-5.9889	-5.9268	-5.6883	-5.5375	-5.059	-5.9826	-6.4859	-6.1524	-7.288	-6.5154
-21.079	-21.554	-21.685	-21.651	-23.082	-22.042	-21.27	-22.896	-21.635	-22.098	-22.641	-22.128	-22.205	-21.092	-23.525	-22.369	-22.012	-22.866	-21.457	-21.348	-22.941	-22.245	-21.681	-22.085	-22.532	-22.187	-21.772	-22.828	-22.234	-22.737	-22.043	-22.485	-22.02	-22.997	-22.342	-21.668	-22.091	-20.923	-20.504	-22.118	-22.214	-22.619	-22.589	-22.988	-22.44	-21.365	-21.77	-21.605	-21.509	-22.548
-9.5237	-10.093	-11.147	-10.437	-10.949	-10.696	-9.2517	-10.199	-10.04	-9.6724	-9.9217	-10.233	-11.17	-9.9118	-10.389	-9.8353	-10.822	-10.282	-9.2135	-9.7273	-9.3316	-10.382	-10.476	-10.53	-10.014	-9.2692	-9.9761	-10.187	-9.2791	-10.164	-10.338	-10.146	-9.7422	-9.8809	-10.487	-9.6154	-9.5278	-10.051	-9.0195	-10.594	-10.59	-8.8582	-10.393	-9.2276	-10.123	-10.839	-9.1757	-10.187	-10.008	-9.3788
1.8884	2.7925	3.2243	3.7247	3.1918	3.2363	3.0741	3.6245	3.4861	3.2203	4.2553	3.3192	2.8824	3.8318	2.2118	3.7083	2.5985	3.0474	3.7094	3.9248	2.7635	3.5767	3.4077	2.3824	3.6067	2.1	3.6843	3.7146	3.9426	2.9385	3.4585	3.1277	2.0248	3.1308	3.5344	2.5493	2.9583	2.3536	4.1544	3.8283	2.488	3.2148	2.9549	2.1023	3.314	2.4935	3.2289	3.5726	2.3571	3.0695
-11.587	-12.117	-11.687	-12.733	-12.136	-12.022	-12.538	-11.802	-11.292	-11.475	-11.238	-11.13	-11.373	-11.802	-11.878	-12.004	-11.68	-11.842	-12.612	-11.226	-11.648	-12.645	-11.409	-12.675	-11.434	-11.803	-10.711	-11.779	-11.738	-10.382	-12.443	-11.365	-12.129	-11.523	-11.288	-12.407	-10.793	-11.555	-11.254	-11.75	-11.604	-11.034	-10.71	-10.97	-11.482	-11.389	-12.996	-12.665	-10.955	-11.954
0.96278	1.4887	1.5992	0.84215	1.3695	0.62167	1.889	1.6003	1.4444	2.0584	1.1138	2.0391	1.5463	1.5228	1.2895	2.0884	1.7552	1.5014	1.9758	1.5343	2.0798	-0.16132	1.2668	0.96356	1.329	1.3485	1.7378	1.6823	2.0931	2.4218	2.3387	2.134	1.1854	1.3315	1.7541	1.5385	2.3237	1.4054	2.8651	2.0145	2.5115	1.2411	1.5077	1.8774	2.1638	2.5775	1.0154	2.2828	0.57976	2.3562
-5.3441	-6.0737	-5.409	-6.6308	-5.0645	-5.2551	-4.6689	-4.3275	-4.8048	-5.2696	-6.2047	-5.9649	-5.4011	-5.5022	-5.3497	-5.4902	-5.717	-5.6407	-5.4395	-5.1689	-5.5278	-5.247	-5.6048	-5.7229	-5.8911	-5.0908	-5.7899	-6.659	-5.3902	-5.6548	-4.8153	-5.3325	-5.1302	-6.4033	-5.1454	-5.0758	-4.311	-4.9184	-5.1165	-4.9945	-5.9272	-5.4888	-5.5477	-5.1932	-5.2998	-6.5248	-5.5867	-6.1551	-6.5173	-4.3123
-4.283	-2.3668	-3.729	-2.5007	-2.4539	-2.6079	-2.1615	-3.4996	-2.8227	-2.3037	-3.2121	-2.9853	-2.8074	-1.8211	-2.8392	-2.6789	-3.2734	-3.6231	-3.4216	-2.906	-2.4925	-2.5923	-2.5654	-2.5709	-3.1516	-2.913	-3.4928	-2.1693	-3.4312	-2.3131	-3.3327	-3.0294	-2.2427	-3.1903	-3.1331	-3.5204	-3.9896	-3.002	-1.9969	-3.4521	-3.1301	-2.8709	-4.0258	-4.528	-3.0359	-3.9829	-3.6051	-3.5404	-2.8594	-3.278
-10.847	-11.03	-10.765	-10.539	-11.463	-10.34	-10.301	-11.843	-10.823	-10.476	-11.012	-10.677	-10.321	-9.6543	-10.781	-10.2	-11.02	-10.671	-9.8691	-9.2044	-11.1	-10.449	-11.548	-11.281	-10.901	-11.145	-11.269	-10.579	-10.057	-9.5886	-10.054	-10.098	-11.706	-10.387	-10.573	-11.573	-11.515	-11.265	-11.025	-10.645	-9.9787	-11.358	-9.7725	-9.4394	-11.001	-11.578	-10.736	-10.483	-9.486	-9.7468
-13.901	-13.356	-13.472	-13.239	-12.862	-13.344	-13.398	-12.536	-12.604	-13.249	-12.564	-14.275	-12.537	-13.459	-12.318	-12.274	-12.937	-13.027	-13.969	-12.753	-13.557	-12.777	-13.418	-13.333	-13.089	-13.466	-12.94	-13.18	-12.96	-13.392	-14.104	-12.969	-12.819	-13.341	-12.701	-13.637	-13.251	-12.356	-14.255	-12.547	-13.74	-12.643	-12.715	-13.068	-13.254	-13.511	-12.936	-12.722	-13.649	-12.921
-1.347	-1.5601	-1.9614	-1.4024	-0.44177	-1.4018	-1.363	-2.1552	-2.273	-2.8953	-1.5001	-1.9746	-1.651	-1.8695	-1.3838	-1.5018	-1.4413	-1.0014	-1.5314	-1.5892	-1.5875	-0.030119	-2.603	-2.0046	-1.3561	-2.4904	-1.9314	-2.2451	-1.3917	-2.6433	-2.8044	-1.2004	-1.5961	-2.1585	-1.7005	-1.3647	-2.1475	-0.92531	-1.8742	-3.0166	-2.0195	-2.173	-2.0727	-2.0998	-1.0023	-1.9997	-1.3797	-1.972	-2.8588	-2.7613
5.348	5.7984	5.7483	5.7314	4.6965	5.3634	5.6293	5.145	5.6718	6.0627	5.0708	5.7535	4.124	5.751	5.3394	4.8928	4.553	5.19	4.828	5.673	5.4085	4.4453	4.7698	5.5472	5.0442	6.1381	4.3742	5.9058	5.1493	4.3108	5.2659	3.9818	4.7578	4.973	5.6155	5.0014	6.4132	5.109	4.2274	4.7322	6.1855	3.8743	5.1762	5.2789	4.8456	4.3019	6.0022	5.3398	5.1605	5.0224
1.2207	1.7587	1.9471	1.9258	1.1626	2.0769	1.5396	2.7499	1.0256	3.082	2.3333	1.2206	2.1888	2.0641	1.7169	1.3491	0.89097	1.7319	2.1745	1.8826	2.3601	0.89347	1.0471	1.7185	2.0809	1.101	2.701	1.9856	1.081	1.9339	2.9777	1.8287	1.7936	2.4172	1.1934	1.7594	1.2607	1.4588	2.0994	2.321	1.479	-0.072039	1.0201	1.9986	2.1528	2.073	2.585	2.1513	2.1122	1.315
-1.8642	-2.7313	-1.0028	-2.0006	-1.9272	-0.58732	-0.14797	-0.32536	-1.6036	-1.4481	-0.60067	-2.3548	-2.341	-0.96893	-1.7259	-1.7422	-1.8756	-1.1866	-1.0845	-2.0833	-1.6781	-2.9284	-1.1475	-1.3047	-2.0298	-0.71129	-1.3114	-0.70741	-0.95914	-2.6932	-2.1905	-2.6758	-1.2093	-1.587	-1.9262	-0.94756	-1.1191	-2.2347	-2.3721	-1.3317	-0.055471	-1.2633	-1.0626	-1.2362	-1.0773	-2.279	-1.3544	-2.1273	-2.0146	-2.1436
-0.63962	0.79197	1.1341	1.3618	-0.60443	-0.072635	1.806	0.69571	0.88688	0.36583	0.2892	0.63799	-0.43535	0.22148	0.4936	0.23399	0.92114	-0.19184	1.5507	0.10568	-0.3815	0.42688	-0.061211	0.57775	-0.44712	0.50668	0.34484	0.50243	0.80964	0.92802	1.0245	0.44309	0.021978	0.12235	-0.44326	0.80799	-0.29061	-1.1695	-0.083357	1.6773	0.15673	0.16246	0.13058	-0.24986	0.28195	0.12326	0.4858	0.36301	0.14348	0.57919
-1.4855	-0.13596	-0.9347	-1.1858	-0.16473	-0.82057	-0.95177	0.016996	-2.1392	-1.6335	-0.92746	-1.2431	-0.49528	-0.893	-0.32132	-1.0812	-0.019679	-0.72638	-0.71493	0.051688	-2.2454	-2.2547	-1.0742	-0.88669	-1.0433	-0.51018	-1.7101	-1.9563	0.049515	-1.3344	-0.51039	-1.6004	-0.84312	-0.96277	-0.94695	-1.0858	-1.8602	-0.33822	-1.9465	-0.44182	-1.6892	-1.0435	0.14504	0.78705	-1.2095	-1.782	-1.5353	-0.51764	-0.51193	-1.2095
-14.264	-14.569	-14.393	-15.111	-14.372	-14.573	-15.417	-14.667	-15.052	-15.24	-14.643	-14.674	-14.473	-14.992	-14.431	-15.109	-14.207	-14.657	-15.018	-15.242	-14.418	-15.193	-15.867	-14.451	-14.46	-14.657	-14.549	-14.304	-15.024	-14.29	-14.408	-15.839	-13.789	-14.89	-15.723	-13.989	-15.325	-13.233	-15.334	-13.74	-14.502	-13.743	-14.656	-14.537	-15.665	-13.915	-13.878	-14.127	-14.696	-14.866
-1.9592	-3.6152	-1.2115	-3.1334	-1.9465	-1.6798	-2.9879	-3.3439	-2.3659	-3.0507	-3.1975	-2.9126	-2.5937	-2.29	-2.221	-2.0345	-1.9959	-2.6332	-3.2453	-1.5591	-2.4041	-2.4553	-3.0514	-2.9661	-1.8657	-2.5065	-2.3058	-2.4205	-3.1346	-2.0115	-2.6956	-3.2263	-2.5487	-2.26	-1.7702	-3.7322	-2.6573	-2.2652	-2.4153	-1.4714	-2.5618	-2.8881	-2.7731	-3.1902	-2.347	-2.7384	-2.5864	-2.3662	-2.5436	-1.8605
-0.93437	-1.8727	-1.5891	-1.033	-0.54896	-2.4157	-2.0598	-1.8173	-1.0625	-1.0707	-2.6616	-2.2721	-1.1459	-0.70827	-1.4333	-2.4496	-2.2161	-1.3183	-0.98559	-1.6835	-1.1126	-0.19619	-1.6213	-2.2445	-1.8985	-0.13459	-1.6017	-2.1285	-1.193	-1.4267	-1.4891	-1.9403	-0.17324	-1.354	-1.0767	-1.7381	-1.0629	-1.8347	-1.4361	-0.52184	-1.6072	-2.8045	-1.7907	-1.6719	-2.3107	-1.3034	-1.4862	-1.4555	-1.7245	-1.771
-2.2856	-3.138	-3.2316	-3.2061	-3.9685	-3.595	-3.6102	-3.7594	-2.2855	-3.0818	-2.9006	-2.7454	-2.6421	-3.5287	-2.4781	-2.7648	-2.7036	-2.8595	-3.0495	-3.0407	-2.3346	-3.1215	-3.1975	-3.1582	-1.9986	-4.5021	-2.9035	-2.7674	-2.8688	-2.5301	-3.0748	-2.7494	-2.2119	-2.8327	-2.9773	-4.0736	-2.704	-2.628	-3.7637	-4.5553	-2.838	-2.703	-3.0718	-3.4886	-3.3066	-3.8908	-2.5012	-3.3482	-2.9834	-3.5615
-0.6072	0.80755	-0.97109	0.32641	-0.064901	-0.28734	-0.9423	0.35148	-0.18837	0.35932	1.0468	-0.69097	0.59942	1.6106	0.31147	0.99708	0.54894	-0.21351	-0.38853	0.26103	-0.16494	-0.42448	-1.0547	0.26328	-0.070372	1.3743	-0.25866	0.70917	0.36881	0.071595	1.6983	0.60456	-1.0193	-0.32621	0.39084	-0.21233	0.47454	-0.75627	-0.68308	0.14876	0.73805	0.084608	0.41066	0.72082	0.025709	-0.1135	-0.41724	-1.4542	-0.89738	0.37948
-11.604	-11.988	-12.834	-11.817	-11.819	-10.639	-12.141	-12.307	-12.1	-12.681	-12.525	-12.136	-11.553	-11.864	-12.408	-11.579	-12.099	-11.694	-12.028	-11.231	-12.25	-11.761	-11.967	-12.218	-12.008	-10.368	-11.881	-11.992	-12.248	-11.519	-12.219	-12.377	-12.377	-10.733	-12.673	-12.055	-12.016	-12.488	-11.28	-11.612	-10.625	-12.307	-11.048	-11.776	-12.218	-12.367	-11.611	-11.902	-11.244	-10.423
-10.055	-8.4633	-9.7615	-7.1718	-8.7546	-9.0068	-9.3879	-8.3183	-8.4419	-9.1767	-9.6452	-8.1721	-8.2766	-8.4499	-8.9844	-8.8012	-9.6412	-9.4892	-8.059	-8.0894	-8.3892	-8.918	-9.2416	-9.8169	-8.4886	-8.4351	-9.4279	-9.2268	-8.8453	-8.7563	-7.8414	-9.0142	-8.6118	-9.3839	-8.555	-8.7517	-9.2707	-8.4255	-8.9067	-8.434	-9.9488	-8.2815	-9.0713	-8.9416	-9.8943	-10.035	-9.2089	-9.1948	-8.7783	-8.2586
0.31812	0.64153	-0.6115	1.2346	1.0915	1.9346	0.69321	1.3377	-0.43831	-1.0291	-0.63573	0.21075	0.45146	0.44286	0.074946	0.97979	-0.74851	-0.021659	-0.31315	0.83519	0.7116	1.1455	-0.62541	1.787	0.10736	0.98032	0.02283	1.1086	-0.23015	0.30884	-0.39487	0.52893	0.37623	0.28018	2.3762	0.22021	0.39367	0.024001	0.0091087	1.4785	0.5185	-0.23053	0.83714	0.42207	-0.068714	1.5875	0.0084643	1.215	0.20574	-0.24527
2.2987	2.3699	3.2352	2.5647	2.3976	2.8084	2.9642	3.1288	1.73	4.4633	2.9503	2.3589	2.4449	2.3675	3.2503	2.6038	3.6627	3.151	1.4708	3.4041	1.8949	2.8508	2.7838	2.9701	2.2263	3.1921	2.6431	2.6513	3.2545	2.6113	3.7118	2.5353	3.1122	1.4192	2.1746	2.2791	3.1318	2.8081	2.0684	3.0723	2.0968	2.4047	1.846	2.0864	1.8165	2.1961	3.2133	3.935	3.0356	1.1804
10.864	11.043	9.6608	10.57	10.463	9.3626	10.544	9.9744	10.631	10.389	10.276	9.7902	10.496	10.562	9.4248	10.19	10.238	9.1157	9.653	9.3045	10.223	10.958	9.8892	9.8311	9.5538	10.444	10.57	9.0716	9.8142	10.094	10.131	9.1379	8.5562	11.005	10.72	8.9295	9.6883	9.3505	10.578	9.4048	10.657	10.098	10.861	9.1207	10.113	9.4633	9.3614	10.536	8.0304	9.2633
-7.6776	-7.2701	-7.8632	-8.2094	-8.4545	-7.0127	-7.1434	-8.5377	-7.4354	-8.2091	-7.9735	-7.6555	-8.0192	-7.5937	-5.9891	-7.6229	-7.782	-6.1036	-6.637	-7.668	-6.9837	-6.7028	-8.3799	-8.8811	-6.4145	-7.3571	-8.7808	-8.7392	-6.7945	-8.026	-6.9514	-6.2735	-7.832	-7.4841	-7.8789	-7.2521	-7.9994	-7.4344	-7.1062	-8.0619	-7.2837	-7.8229	-8.0503	-7.9777	-6.8846	-7.3018	-7.5229	-7.0318	-7.225	-7.2905
-11.433	-11.371	-11.345	-11.879	-11.304	-11.563	-12.059	-11.586	-10.852	-10.358	-11.216	-10.448	-12.168	-11.524	-12.362	-11.166	-12.276	-11.314	-11.469	-11.534	-10.916	-11.812	-10.752	-11.649	-12.047	-11.442	-11.625	-11.259	-12.854	-11.806	-12.266	-10.824	-11.779	-11.816	-11.248	-11.647	-12.049	-11.607	-10.94	-11.859	-12.119	-12.082	-11.236	-12.027	-12.236	-11.519	-11.991	-10.657	-11.832	-12.567
-4.5713	-3.9709	-4.0383	-4.812	-3.8783	-3.9365	-4.0871	-5.1692	-4.8058	-3.6714	-3.8787	-4.1759	-3.6362	-3.979	-2.4839	-5.2147	-4.7503	-3.827	-3.3271	-3.0438	-3.2161	-4.335	-3.9824	-4.0453	-3.5919	-4.1144	-2.9628	-3.6305	-3.7445	-3.6042	-1.7942	-4.0336	-3.0176	-4.4583	-3.7856	-3.2833	-3.8389	-3.7788	-4.0494	-3.1666	-2.5431	-3.2175	-3.2104	-3.4076	-2.9869	-3.8605	-3.3019	-3.3252	-4.1243	-4.2986
-1.8184	-2.1082	-1.7507	-2.4511	-1.4394	-1.1341	-2.37	-1.8194	-1.4651	-2.0603	-1.5542	-0.82896	-0.89049	-1.4293	-1.6483	-1.906	-1.7964	-0.6849	-2.1998	-2.2193	-0.94604	-2.1266	-1.7187	-2.3312	-1.8694	-1.5159	-1.9538	-1.0816	-1.8408	-2.1813	-1.8202	-1.6898	-1.6438	-1.3337	-2.0963	-1.6417	-1.5408	-2.4314	-2.008	-1.7417	-1.6278	-1.7333	-1.2646	-2.036	-0.89866	-2.5191	-1.694	-2.9143	-2.6182	-1.1022
-5.4058	-5.4068	-5.7493	-5.6936	-4.4934	-5.1416	-3.3701	-4.5553	-4.5221	-3.8484	-4.4857	-6.0077	-4.5745	-3.3944	-5.1361	-4.6893	-5.6925	-5.542	-5.031	-3.8832	-5.289	-5.3616	-4.8589	-4.9879	-4.5413	-4.9829	-3.8088	-4.9179	-5.7031	-4.4163	-5.977	-4.3399	-5.4712	-4.3957	-5.0685	-4.6087	-4.5528	-4.6293	-5.6212	-5.3547	-4.7609	-5.9442	-4.8523	-4.584	-4.7976	-5.5701	-5.7717	-6.0818	-4.4616	-5.3899
-2.2245	-2.0335	-2.1208	-2.8334	-2.6698	-2.7309	-2.3231	-1.5003	-1.9238	-1.5103	-0.92721	-2.1317	-1.2656	-1.6927	-1.3156	-2.5889	-1.4611	-2.5189	-1.3926	-2.0492	-1.8914	-2.1619	-1.426	-2.1446	-1.1946	-3.2624	-2.1361	-1.41	-1.8025	-0.49335	-2.2002	-1.958	-1.1144	-0.77936	-1.7388	-2.2902	-1.7666	-1.5489	-1.4029	-1.8869	-2.0281	-1.567	-1.9324	-1.9572	-1.0939	-1.3624	-2.1369	-2.7207	-1.3343	-1.9378
-9.5862	-9.1135	-9.6266	-8.6119	-7.3404	-8.2955	-9.0909	-9.0349	-9.0949	-7.3713	-9.6389	-9.8209	-9.2704	-8.9437	-8.9586	-9.3473	-8.5635	-8.1224	-9.3041	-8.9684	-8.5558	-9.8588	-8.579	-7.9642	-8.35	-8.8779	-10.21	-8.256	-8.8213	-9.1719	-8.4613	-8.5472	-9.6891	-9.3563	-8.8134	-10.202	-9.2711	-8.9103	-9.3093	-8.6679	-9.9525	-9.5651	-8.2537	-8.7539	-9.3525	-9.4149	-10.321	-9.4048	-8.7821	-8.0547
-7.3485	-7.7303	-7.8819	-7.9215	-6.159	-7.7551	-7.5596	-8.1563	-7.3616	-6.8408	-7.5868	-7.9456	-7.8104	-9.1188	-7.3848	-8.1223	-7.4695	-8.481	-7.7405	-7.5894	-6.6822	-8.0115	-7.851	-7.224	-8.7168	-8.34	-7.6203	-7.0922	-8.0915	-8.8899	-8.0538	-6.749	-7.4207	-7.1391	-8.3753	-7.388	-8.1318	-7.3218	-6.1655	-8.0717	-8.0601	-6.8216	-7.1678	-7.8235	-6.9104	-7.5913	-7.9185	-8.4826	-6.8091	-7.8523
-5.2234	-4.6707	-4.4039	-4.4478	-3.639	-4.2183	-5.0027	-4.9508	-4.1585	-4.249	-4.9891	-4.7432	-5.3462	-5.0107	-4.2203	-4.3604	-4.8273	-3.7126	-4.4277	-4.2244	-4.825	-4.3229	-3.7646	-4.6449	-4.6836	-3.2742	-4.6775	-5.5704	-4.7979	-5.5364	-5.0707	-3.8354	-4.3973	-3.9197	-5.0035	-4.3912	-4.1526	-3.9393	-4.4095	-4.7251	-5.0926	-4.6209	-4.6155	-4.9056	-4.7798	-4.6024	-3.8694	-4.6278	-4.6409	-3.6997
-10.519	-10.01	-10.889	-9.7203	-9.5119	-10.903	-10.019	-9.4942	-11.141	-9.8547	-9.9499	-10.553	-9.7788	-10.55	-8.852	-10.241	-11.351	-11.545	-10.184	-10.446	-10.174	-10.124	-9.9393	-10.093	-11.062	-10.553	-10.847	-10.501	-10.023	-10.286	-10.218	-10.677	-10.162	-10.822	-10.01	-11.763	-10.148	-10.053	-10.155	-10.469	-10.311	-10.936	-10.136	-8.8249	-11.226	-10.586	-10.062	-10.619	-8.9322	-10.651
-1.8557	-2.1902	-2.6771	-2.0404	-2.1056	-2.3584	-1.7998	-3.1492	-2.9568	-2.1527	-3.0402	-2.5221	-2.4989	-3.3801	-3.751	-1.6996	-2.0567	-3.4127	-2.9604	-2.8954	-1.5726	-2.1388	-2.104	-1.9483	-2.2631	-3.256	-2.0821	-1.4198	-1.0303	-2.9161	-1.8317	-3.6309	-2.1953	-2.2604	-2.3746	-2.4069	-4.304	-2.9966	-2.8033	-2.3373	-3.6642	-2.7119	-1.8773	-1.5911	-2.6668	-2.5787	-2.9448	-2.7707	-2.5733	-2.3468
-11.853	-9.8931	-10.88	-10.511	-11.219	-11.091	-11.324	-10.339	-10.099	-11.111	-10.936	-11.787	-9.9229	-9.8145	-10.852	-11.38	-10.334	-10.211	-12.099	-10.945	-9.1274	-11.637	-11.302	-10.18	-10.8	-12.039	-10.955	-11.399	-11.014	-10.735	-10.405	-10.348	-9.8399	-11.005	-11.924	-10.952	-11.113	-10.044	-11.341	-10.653	-9.2541	-11.442	-11.528	-11.727	-10.361	-10.226	-11.091	-10.316	-10.379	-11.489
0.84882	-0.37144	-1.2692	-1.3449	-0.51169	-0.11495	1.105	0.16671	-0.044213	0.31548	0.40842	-0.49777	-0.12949	0.1976	0.67302	-0.43205	-0.58814	-0.38817	-1.3625	-0.087701	-0.33024	0.17363	-0.016584	0.15088	0.17237	0.67196	-0.26479	-0.87319	1.0259	0.37056	-0.18132	0.36829	-0.43052	0.24534	1.3441	-0.40712	0.23024	-1.1031	-0.93191	-1.1884	-1.576	0.24695	-0.040954	-0.75749	-0.89139	0.38981	-0.62602	-0.41641	-0.25621	-0.7885
-2.4675	-1.6053	-3.9867	-2.7344	-1.9541	-3.4734	-2.9808	-2.3077	-1.9018	-4.0832	-2.7079	-3.1652	-3.0665	-0.026116	-4.0959	-2.9332	-2.5103	-1.8397	-1.98	-2.5697	-1.5229	-3.091	-3.4662	-2.949	-1.907	-4.3622	-3.277	-2.2724	-2.4064	-2.5963	-2.8839	-3.2062	-1.6454	-2.1275	-2.8259	-3.1729	-2.6161	-3.002	-2.7479	-2.9419	-2.1316	-2.1118	-4.0096	-3.1123	-2.1051	-3.6555	-1.8664	-3.093	-2.5185	-2.7795
-10.706	-11.624	-11.106	-11.217	-11.977	-12.732	-11.039	-11.719	-13.165	-11.732	-10.953	-11.044	-12.986	-11.98	-12.029	-11.223	-12.264	-11.917	-10.132	-11.026	-11.363	-11.675	-10.848	-11.593	-11.547	-12.714	-11.289	-11.389	-11.114	-10.91	-11.875	-12.015	-10.686	-11.626	-12.397	-11.981	-10.751	-11.512	-11.798	-12.198	-11.352	-12.51	-11.873	-11.871	-11.481	-11.983	-10.943	-11.587	-11.271	-11.989
-5.546	-5.6705	-4.3363	-4.6921	-5.6926	-5.3036	-5.5602	-5.6926	-6.5432	-4.7144	-4.5037	-5.5406	-5.8983	-5.4387	-5.728	-4.6118	-6.1422	-6.4575	-5.949	-6.5043	-6.2946	-5.1568	-5.4665	-6.89	-5.8599	-5.371	-5.7224	-5.5195	-5.0251	-5.6799	-5.5653	-4.8802	-4.8799	-5.8084	-6.0678	-5.8772	-4.8421	-4.7264	-5.8718	-4.6993	-6.2039	-6.1336	-6.8631	-4.4709	-4.8761	-5.8833	-6.144	-5.449	-5.6884	-6.3526
-4.378	-4.794	-4.7435	-3.9981	-4.7798	-3.6443	-4.4013	-3.6639	-4.7044	-5.0136	-5.1709	-4.7205	-5.0563	-4.0146	-5.6899	-3.1315	-4.0297	-4.0684	-3.305	-5.0905	-4.3159	-4.3372	-4.665	-4.2679	-4.4069	-4.5759	-4.1848	-4.9126	-4.8692	-4.1208	-4.4379	-3.3795	-4.8159	-4.777	-4.6448	-4.3292	-4.0648	-3.4068	-3.6657	-4.324	-4.5473	-5.6379	-5.3388	-4.1585	-3.7706	-4.8426	-4.7589	-5.0662	-4.9319	-5.012
1.4723	1.2505	1.6924	2.6708	2.6907	2.3645	1.8091	1.4883	1.3196	1.1031	1.1969	1.6898	1.8997	1.7026	2.5299	1.0504	0.60161	2.7047	0.94466	2.605	1.2347	2.2753	2.1218	3.515	1.9475	2.1487	0.76906	2.0768	0.92018	2.1818	0.95525	1.2149	1.8621	1.6804	1.7914	2.2697	1.2204	2.3264	0.76578	2.6111	1.2038	1.8335	2.2142	0.89845	1.5652	0.34967	2.0591	1.2657	2.1674	0.89433
-13.444	-12.897	-13.642	-12.394	-13.104	-12.672	-13.139	-13.398	-11.833	-12.348	-13.685	-13.039	-13.196	-13.213	-13.406	-12.562	-13.256	-12.893	-13.606	-13.701	-13.662	-12.999	-11.989	-14.145	-13.291	-13.232	-14.288	-13.211	-14.374	-12.754	-13.239	-14.28	-14.043	-12.082	-12.933	-13.787	-13.381	-13.85	-14.143	-12.925	-13.532	-13.946	-12.688	-12.759	-13.979	-13.078	-12.88	-12.895	-13.523	-12.038
-22.762	-22.188	-22	-22.875	-22.822	-22.745	-22.243	-22.392	-21.817	-22.209	-21.804	-22.528	-22.503	-22.568	-21.921	-21.676	-21.756	-21.802	-23.247	-21.222	-22.055	-20.355	-21.614	-22.876	-22.677	-21.456	-23.187	-22.121	-22.211	-22.533	-21.844	-21.403	-21.432	-22.394	-21.409	-22.195	-22.154	-22.417	-22.363	-21.503	-22.426	-21.716	-22.026	-22.27	-22.097	-22.103	-22.111	-21.777	-21.222	-22.9
-12.905	-12.367	-11.979	-12.355	-12.8	-12.357	-12.709	-13.65	-12.203	-11.921	-13.676	-13	-13.079	-12.131	-11.31	-13.636	-13.472	-13.548	-12.171	-12.243	-14.081	-11.832	-13.353	-14.147	-12.591	-12.831	-12.203	-13.068	-13.441	-11.205	-12.687	-12.918	-12.688	-12.67	-12.77	-12.418	-12.343	-13.033	-13.833	-12.12	-13.527	-13.263	-13.162	-13.404	-12.796	-12.498	-11.933	-14.159	-13.66	-12.619
1.7684	1.6749	2.3357	1.5	0.97681	1.1393	2.2473	1.9524	2.1527	1.9943	1.0022	1.1276	0.87045	0.75551	1.0459	1.4692	1.3401	0.86726	1.4895	1.6085	1.1388	2.3905	1.3323	1.1331	1.6987	0.49181	1.557	1.113	0.97168	2.2765	1.891	2.0102	2.0426	0.15041	1.0761	0.82233	1.3438	2.1573	1.6138	1.4259	1.5043	1.1314	1.3276	2.4007	2.5026	2.3613	2.4921	1.3978	1.0871	1.1412
5.7226	7.0706	6.5161	7.2432	7.1827	6.6361	6.2475	7.1048	6.5907	6.7854	7.0998	6.4026	6.3121	6.1861	7.0177	6.5164	6.6688	6.9931	6.158	7.614	6.0343	6.0798	7.2263	7.7075	6.1905	6.6177	5.9675	6.4306	6.466	6.272	7.6657	6.4674	7.3734	5.3133	6.5745	6.8574	6.3741	6.4673	6.2832	6.542	7.0297	7.8846	6.2829	6.3866	6.1034	7.2335	6.7392	7.2012	7.2003	7.2597
-2.644	-2.3127	-2.0592	-2.9262	-3.0714	-3.8905	-3.5253	-2.1443	-2.3074	-2.995	-2.6322	-2.1999	-4.0939	-2.4172	-1.9244	-5.225	-3.7285	-4.1707	-2.7086	-4.285	-3.0157	-3.402	-2.082	-2.8747	-4.036	-2.8929	-2.0815	-3.5847	-4.1386	-3.4762	-2.2919	-4.2849	-3.5029	-3.3015	-3.5893	-3.061	-3.5582	-2.3616	-2.6591	-2.8294	-2.8463	-2.61	-2.0872	-4.1095	-2.9087	-2.7202	-3.3049	-2.9925	-3.1509	-3.5935
-0.83954	0.92282	-0.0025116	-0.50703	-1.4081	-0.15992	-0.21117	-0.72098	0.013162	0.18344	-0.13127	-0.55186	-0.35229	-1.2905	-0.18017	0.5233	0.18391	0.78363	-0.21614	0.006701	-1.1691	-1.0414	-0.54466	0.50771	-0.0078688	-0.20881	-0.79407	0.022157	0.050935	-0.15653	0.008896	-1.0194	0.68596	0.14973	-0.78337	-0.18471	-0.34839	-0.47477	-0.12468	0.83678	0.12986	-0.53018	0.33722	-1.71	0.38991	-0.51635	0.31002	0.4957	0.78151	0.42573
-2.853	-3.8086	-2.3376	-3.8903	-3.7021	-3.1954	-3.8754	-3.2046	-3.8323	-4.9377	-4.6001	-4.1786	-3.2428	-4.042	-2.4212	-4.3729	-3.3505	-4.9857	-4.7899	-4.0505	-5.8036	-4.4133	-3.7155	-3.5168	-3.7631	-3.6416	-3.8847	-3.9114	-4.6166	-4.7482	-4.3872	-4.1952	-4.3031	-2.827	-3.4597	-2.6648	-3.318	-4.2016	-4.3547	-3.2937	-3.3715	-3.6033	-3.9825	-5.0849	-3.6799	-3.719	-3.6816	-2.8414	-3.6128	-2.7138
-8.4529	-8.2578	-9.1971	-8.8853	-9.5457	-9.0336	-10.184	-8.941	-9.2134	-9.5795	-7.9983	-8.7042	-9.0161	-8.8599	-8.7462	-8.7032	-9.0089	-9.1305	-8.4962	-10.203	-9.4978	-9.0909	-8.8692	-9.1348	-9.231	-9.5087	-8.6509	-8.875	-8.356	-9.3396	-8.2445	-8.9138	-8.663	-9.4635	-8.0673	-8.6548	-8.7832	-9.8367	-7.9956	-7.8171	-8.5252	-8.4126	-9.9458	-8.2289	-8.1067	-8.7056	-8.9578	-8.2569	-8.973	-7.3824
-0.55586	0.58956	-0.58609	1.0535	-0.031037	0.42882	-0.42476	-0.12055	0.38832	-1.2468	0.25349	0.23604	0.6016	-0.61811	-0.7252	0.085135	-0.87186	0.044027	-1.0429	-0.013345	-0.091608	-1.1316	0.53487	-0.31787	-0.029016	-0.60458	0.27239	-0.30802	0.071761	0.29585	-0.09497	-0.059889	-0.67614	-0.75921	0.55435	-1.1197	0.98153	0.6703	0.5959	0.30907	-0.36741	-0.51571	-0.2758	0.2267	-0.36805	0.12804	-0.79601	-0.99026	-0.72328	0.49219
-1.3472	0.71953	0.41621	-0.7397	-0.47666	1.4701	-0.11849	-0.22822	0.54571	0.39046	0.24019	-0.9415	-0.72359	1.2902	-0.25909	-0.58395	0.4154	-0.22479	-0.65473	-0.052562	-0.041411	-0.31219	0.27374	-0.39139	0.86382	0.44369	0.85693	-0.21416	0.2609	-0.097561	-0.52704	0.20122	1.3874	-0.4188	0.99853	-0.020301	0.69989	0.64963	1.4105	1.2286	0.39578	-1.2935	0.96803	1.0534	0.76277	-0.1967	-0.32825	0.2345	-0.66689	0.19338
-2.1124	-2.617	-3.3487	-1.9784	-3.0504	-2.6864	-2.7775	-3.3932	-3.197	-1.8908	-2.3979	-1.815	-3.0735	-1.6367	-3.9895	-2.4935	-1.7816	-2.8768	-1.7686	-3.2425	-2.6748	-3.1457	-2.0957	-1.9329	-3.2682	-2.1929	-1.5963	-3.2426	-3.5333	-2.0936	-1.49	-1.3256	-3.206	-2.651	-3.1787	-2.589	-2.063	-3.7012	-3.4465	-2.5575	-2.4735	-2.2766	-2.7819	-2.6888	-3.195	-3.7588	-2.7577	-1.5231	-3.6978	-3.0744
-1.9082	-0.80889	-1.1993	-1.7079	-0.16793	-1.0969	-1.7513	-1.8355	-1.5327	-0.72237	-0.64376	-1.4297	-1.983	-1.4748	-1.8794	-0.50616	-0.93831	-0.61455	-1.9986	-1.4062	-1.5916	-1.0039	-0.96636	-1.2054	-2.0294	-1.6405	-2.0222	-1.5632	-1.3961	-1.2726	-0.65959	-1.6071	-2.0767	-1.1689	-1.4541	-1.0172	-1.4109	-2.4455	-0.93139	-2.4038	-1.5414	-1.6303	-1.3691	-0.4517	-0.90907	-1.8914	-2.0292	-1.3109	-0.94693	-2.1367
-14.642	-14.368	-15.099	-13.893	-14.874	-14.228	-15.56	-15.568	-15.148	-15.264	-13.887	-14.244	-14.538	-14.562	-14.357	-14.023	-14.619	-14.58	-13.631	-14.807	-15.077	-13.812	-15.084	-14.941	-15.166	-14.979	-14.98	-13.981	-14.867	-13.309	-14.757	-13.909	-14.992	-14.923	-15.019	-15.477	-14.757	-14.804	-14.232	-14.52	-14.551	-15.903	-14.368	-15.057	-14.518	-14.821	-15.06	-14.55	-14.977	-14.63
-21.855	-22.388	-21.889	-22.284	-21.65	-21.633	-22.454	-21.613	-22.225	-21.627	-21.741	-22.031	-21.625	-21.62	-21.895	-21.294	-22.356	-21.549	-21.719	-23.402	-22.167	-23.313	-21.879	-21.82	-22.702	-21.723	-22.371	-21.811	-21.266	-21.768	-22.141	-22.283	-21.739	-23.129	-21.975	-21.819	-22.02	-22.51	-21.831	-21.612	-22.012	-22.154	-22.251	-22.836	-22.303	-21.213	-22.04	-21.899	-21.334	-22.784
-15.759	-14.697	-15.935	-14.97	-14.139	-15.753	-15.098	-14.209	-15.814	-15.586	-14.338	-13.563	-13.629	-14.888	-14.706	-15.375	-13.764	-14.799	-16.392	-14.633	-14.519	-14.135	-14.171	-15.148	-13.919	-14.698	-14.804	-14.997	-13.704	-13.836	-15.019	-14.499	-13.698	-14.079	-13.786	-14.854	-14.167	-15.798	-14.996	-13.8	-13.938	-14.653	-14.451	-15.009	-14.618	-14.61	-14.209	-14.455	-15.17	-15.29
-3.0782	-2.9739	-2.755	-2.9864	-3.0661	-2.8486	-3.2975	-3.4592	-3.6812	-2.0559	-2.9226	-3.1891	-3.3326	-3.3793	-3.6275	-3.5932	-3.2263	-3.1554	-2.8964	-2.3019	-2.692	-3.035	-2.7062	-3.1492	-2.9368	-2.2536	-3.2308	-2.9405	-3.4792	-3.7376	-1.7307	-2.2569	-2.9134	-2.4963	-3.5417	-2.1549	-2.468	-1.8626	-3.501	-2.5246	-2.8199	-2.8632	-3.3919	-2.9228	-2.7697	-2.3438	-3.5963	-3.1742	-3.1598	-3.5862
6.534	5.0161	5.0394	5.2548	5.4849	5.6152	6.0852	5.1018	4.9689	5.4715	5.4639	5.7219	5.4324	6.0343	5.3466	3.927	5.1511	4.5433	6.0671	5.5083	5.7028	4.507	5.6841	4.9503	5.3953	4.9518	4.8079	5.3234	5.0332	6.0626	6.194	4.816	5.9702	5.705	6.086	6.6595	5.0014	5.5434	6.9987	4.337	5.6269	6.8405	5.44	5.0168	5.5485	5.4175	4.3308	5.6199	6.4366	5.1004
-3.6296	-2.8238	-3.7607	-3.1244	-4.5229	-4.0463	-4.2618	-3.7411	-3.7683	-3.7337	-2.7048	-4.0978	-4.0391	-3.7267	-4.0475	-3.9343	-3.6442	-4.2709	-3.1365	-4.0861	-3.6897	-4.2981	-3.7041	-3.0901	-3.4892	-2.408	-3.9113	-3.3373	-3.2184	-3.4676	-4.0696	-2.7159	-2.9792	-4.0028	-4.4513	-3.7689	-3.7855	-4.5419	-2.9942	-2.7931	-3.7455	-3.4531	-3.4984	-3.355	-3.9032	-3.4253	-3.0138	-3.6846	-4.8605	-3.6702
-0.4174	-0.030548	-0.35707	-1.0362	0.25389	0.30167	-0.36709	-0.034594	-0.054726	-0.35544	0.32294	-0.81579	-0.1394	-0.37429	0.25108	-0.33447	0.5784	-0.1085	-0.39657	-0.42338	0.79696	-0.027979	-0.16275	-0.19959	0.15557	-1.6766	-0.24911	0.022613	-0.45947	-1.2763	-0.37451	0.7886	-0.34816	1.2073	0.89461	-0.44946	-1.5838	-0.54657	0.057711	0.10396	-0.46905	-0.45892	-1.1983	0.38989	0.040376	-0.56056	0.32217	0.36154	0.12691	-0.039303
-0.79886	-0.48133	-1.923	-1.3199	-1.8237	-1.6528	-2.1061	-1.4016	-1.884	-2.1978	-1.504	-1.0387	-1.3655	-1.7845	-1.3963	-1.5617	-0.88103	-1.9277	-2.6856	-0.91612	-1.2766	-2.7978	-2.8015	-2.4524	-0.85791	-0.73509	-1.5502	-0.72754	-1.2155	-0.70623	-1.7956	-2.1673	-1.7546	-1.4441	-0.96619	-1.0632	-0.77159	-1.4485	-1.2699	-1.1732	-2.0325	-0.68701	-1.6669	-0.42972	-2.6302	-1.324	-0.71919	-1.2333	-2.5719	-2.0321
-8.8632	-10.492	-9.6763	-10.131	-10.011	-10.019	-8.7343	-9.1341	-8.8911	-9.5211	-9.9069	-9.674	-9.7644	-10.101	-9.3633	-9.1744	-10.451	-9.9152	-8.5275	-9.2185	-8.7778	-9.5295	-8.3781	-8.6569	-8.7203	-8.8511	-10.763	-9.5599	-9.6661	-8.5654	-10.11	-9.1975	-9.1768	-9.2449	-10.158	-9.0722	-9.5104	-10.396	-9.9477	-9.7464	-9.5848	-8.2535	-8.5146	-8.8455	-8.1088	-8.6573	-10.683	-9.3571	-9.8705	-10.431
-1.5126	-0.81951	-1.5354	-0.40536	-1.1424	-1.2762	-1.6695	-1.2265	-1.6125	-0.87856	-1.9053	0.17685	-1.6525	-1.0593	-1.2895	-1.4698	-2.2388	-0.94619	-0.14442	-1.2086	-1.8344	-1.2837	-0.44559	-1.2866	-2.6325	-1.1425	-0.84726	-1.7029	-2.0807	-1.9109	-1.2449	-0.97569	-2.5123	-0.71529	-2.2709	-1.4656	-1.662	-1.5863	-2.2153	-1.4207	-1.4589	-1.8613	-2.002	-0.67062	-1.3694	-0.54276	-1.6935	-1.1151	-1.4929	-1.1568
-11.017	-11.11	-10.125	-10.559	-10.789	-10.432	-10.336	-10.002	-10.972	-11.19	-10.276	-11.502	-10.367	-10.688	-10.851	-11.31	-11.861	-11.192	-11.051	-10.864	-12.183	-10.148	-10.064	-10.842	-10.048	-10.045	-9.891	-10.453	-11.361	-11.191	-10.696	-11.662	-11.138	-11.53	-10.887	-11.467	-10.757	-11.512	-11.285	-10.9	-11.125	-10.276	-10.612	-10.713	-10.921	-10.186	-10.062	-11.07	-10.131	-10.211
-15.459	-14.942	-13.829	-14.698	-16.235	-13.969	-15.148	-14.291	-14.105	-14.441	-15.627	-13.693	-14.767	-15	-14.887	-14.146	-14.646	-14.925	-14.079	-14.79	-14.296	-14.816	-14.474	-13.539	-13.905	-14.416	-15.715	-14.678	-14.003	-14.851	-14.299	-14.585	-15.248	-13.759	-15.048	-15.027	-14.101	-15.232	-14.792	-14.441	-14.556	-14.027	-14.042	-14.694	-14.775	-14.732	-14.617	-14.956	-14.271	-16.048
-15.486	-15.386	-14.141	-15.46	-13.517	-15.229	-14.434	-13.142	-14.653	-14.4	-14.802	-14.498	-14.836	-14.298	-13.925	-15.131	-14.174	-15.407	-15.181	-15.698	-15.783	-14.472	-14.654	-15.151	-14.424	-14.823	-13.817	-14.529	-14.498	-14.644	-14.333	-13.806	-14.241	-15.055	-14.953	-13.755	-14.31	-14.801	-12.362	-15.551	-14.726	-14.816	-14.516	-15.658	-14.533	-14.361	-14.505	-13.604	-13.84	-14.432
-0.095648	0.3091	-0.36404	0.050912	0.30771	0.43574	0.77261	0.10335	0.66827	1.0113	0.31205	-0.8113	0.46324	-1.2267	0.4907	0.29719	0.20222	-0.26752	-0.72035	0.37234	1.1796	0.41762	0.49359	0.059768	0.75487	0.017705	-0.031455	-0.94424	0.7136	0.72017	-0.52454	0.57685	0.80864	0.32883	-0.4048	-0.49068	-0.08061	1.0226	0.081081	1.1424	-0.47556	-0.95854	0.19389	0.49534	-1.3145	-0.26311	0.021155	-0.091416	0.67379	1.4688
2.5766	3.5206	3.5586	3.619	2.6189	2.1205	2.5421	3.332	2.0751	2.0522	1.8682	2.912	3.4529	1.884	3.2257	1.4531	4.1522	2.839	4.4008	2.0901	2.5887	3.6753	2.7569	2.4594	2.2796	3.9198	2.8627	2.6712	2.5874	2.517	3.2114	3.7726	3.0187	3.551	2.5858	2.4097	2.6507	3.0191	4.1721	1.7502	1.8406	3.318	3.0508	2.9656	3.2682	2.9123	1.957	3.3062	3.6846	2.6624
-2.5226	-3.098	-2.899	-2.3143	-2.4186	-1.7363	-2.2544	-2.149	-1.9233	-1.9421	-2.5553	-3.0797	-1.8646	-1.6686	-1.5184	-2.0204	-2.0675	-2.16	-1.8842	-3.5187	-2.7036	-2.6151	-3.9028	-2.4582	-2.6769	-2.8455	-2.9034	-2.1977	-2.5556	-3.1432	-2.3296	-2.3311	-1.6006	-2.9441	-2.9122	-3.3301	-2.8451	-1.7421	-2.539	-3.0077	-2.537	-2.1195	-2.2555	-2.3832	-2.8994	-3.1467	-1.5363	-3.5504	-2.1278	-2.2935
-0.70362	-0.60067	-1.6175	-1.0473	-0.31533	-1.6794	-0.57447	-1.4346	-1.2577	-1.1606	-1.7016	-2.4332	-0.65401	-0.93977	-1.732	-1.0432	-1.1558	-1.9847	-0.080742	-1.6504	-1.222	-0.67835	-1.0933	-1.0633	-1.3555	-1.4382	0.87753	-0.95647	-1.7184	-0.22585	-1.0376	-0.72071	-0.96663	-0.62252	-1.1627	0.16024	-1.1694	-0.91105	-1.2635	-1.644	-1.5811	-2.046	-2.2197	-1.9939	-0.16702	-1.5022	-0.96093	-1.1259	-1.3263	-0.92339
-5.8015	-5.9383	-5.9805	-5.3271	-5.6472	-5.2574	-5.8882	-5.2987	-6.6706	-5.7601	-4.9437	-6.3723	-5.9345	-4.5149	-5.6635	-5.5084	-6.2829	-4.5978	-5.7303	-5.1499	-5.795	-5.5702	-4.917	-6.4424	-4.2865	-6.5987	-5.743	-5.5077	-4.9808	-5.8812	-5.0394	-5.4576	-6.0375	-5.3221	-5.6221	-4.9315	-5.6943	-4.2633	-6.5016	-6.2818	-4.5576	-5.2273	-5.9694	-5.1239	-5.5385	-5.8339	-5.4161	-4.9979	-5.2439	-5.3231
-2.0354	-2.0611	-3.0897	-2.7765	-2.1876	-2.4975	-2.8934	-2.2963	-1.9794	-1.5952	-2.2015	-1.8821	-2.8522	-2.2959	-2.4432	-2.1156	-2.2301	-2.4398	-2.4151	-3.0306	-2.73	-2.6528	-2.1902	-2.1491	-4.1716	-2.6318	-1.9958	-2.3748	-1.3548	-2.8375	-1.6669	-0.9551	-1.0791	-2.7325	-3.101	-1.806	-1.8689	-3.1499	-2.7396	-2.9229	-3.4013	-2.2543	-1.8292	-2.829	-3.052	-3.8854	-2.483	-2.5608	-2.8417	-2.4563
-21.57	-22.13	-23.014	-22.462	-24.936	-22.482	-22.336	-21.979	-22.682	-21.127	-22.591	-23.388	-22.703	-23.037	-21.637	-22.212	-21.713	-22.087	-22.807	-21.309	-20.91	-22.751	-22.126	-22.276	-22.569	-22.246	-21.65	-21.458	-23.425	-22.074	-22.502	-21.64	-22.149	-22.509	-21.658	-21.47	-22.923	-23.262	-22.172	-22.461	-22.32	-21.955	-22.611	-20.898	-21.44	-22.446	-21.166	-22.876	-21.553	-23.442
6.7825	7.0809	6.3116	6.5799	6.7906	7.1656	6.6895	7.868	6.0945	6.5699	6.169	7.7159	6.3679	6.7474	5.8864	6.2212	6.163	6.7912	5.7756	6.3884	7.0123	5.6953	6.4752	5.6758	6.3105	6.237	6.8838	7.9744	7.0006	6.8901	6.4963	6.246	7.4092	7.4487	7.5256	6.7787	6.3648	6.7034	7.6103	6.4086	6.8923	7.0558	6.7763	6.6033	6.6366	5.9915	6.1185	6.2229	6.5105	7.432
-1.6746	-1.2107	-0.40611	-1.1536	-1.7693	-1.4814	-0.99604	-2.0601	-1.1643	-0.862	-1.2615	-0.92857	-2.1398	-2.0132	-0.39004	-2.9469	0.20766	-0.75331	-2.7884	0.42709	-1.5206	-0.82652	-1.3195	-1.089	-0.8724	-0.80055	-1.7993	-1.1371	-0.78249	-1.1412	-1.2875	-1.154	-1.6666	-1.5989	-1.2752	-0.52482	-2.1041	-1.4026	-0.86985	-0.37592	-1.7599	-1.5986	-0.98569	-1.891	-1.9109	-1.6394	-0.79923	-1.7724	-1.65	-1.1909
-9.0561	-8.4988	-9.3955	-8.9737	-8.5756	-8.6021	-8.9571	-9.1226	-9.058	-8.227	-8.7683	-9.3281	-8.688	-8.1713	-7.9223	-9.0475	-9.732	-9.3208	-9.3683	-9.1896	-8.3912	-9.0584	-8.5259	-8.6202	-8.6856	-9.3089	-9.1587	-7.8795	-9.7613	-9.4424	-8.911	-8.2649	-8.6884	-8.6209	-9.5494	-8.8319	-8.8385	-8.2687	-9.8064	-7.9803	-8.1641	-8.3863	-9.1471	-9.1921	-7.8459	-9.0886	-10.348	-8.3075	-9.6018	-8.4461
-1.1211	-0.84349	-1.7972	-0.88212	-2.305	-0.94592	-1.2605	0.26621	-1.157	-1.524	-1.9648	-1.7876	-0.96729	-1.9654	-0.58341	-1.5536	-1.2954	0.022898	-1.3898	-1.5884	-2.1203	-1.5171	-1.3619	-2.0658	-0.97476	-1.2932	-0.33884	-1.6503	-1.5143	-0.81115	-1.1578	-0.81726	-0.389	-0.75147	-1.1195	-0.54968	-1.6161	-2.1393	-2.3936	-1.2119	-1.5042	-0.88017	-0.17687	-2.1799	-1.772	-1.7687	-1.3093	-1.0339	-2.4381	-0.75525
1.1509	1.7638	1.3812	1.9001	1.6634	0.41975	1.9985	0.56671	1.9425	0.42168	0.4171	0.32587	1.3314	0.34658	1.899	1.1558	1.7453	1.863	1.6296	3.1385	0.503	1.3825	1.8701	1.2939	1.9605	0.95584	0.05559	1.6539	1.4178	1.5828	1.6402	2.0841	1.9531	1.1252	1.3572	0.63867	0.33829	0.6591	0.40078	1.0019	2.0285	1.6201	0.91703	0.35517	1.2813	1.6564	0.86576	1.6329	-0.62323	2.2258
7.588	6.9405	6.0712	7.1874	6.5826	6.3935	6.4593	7.0653	7.0336	6.1759	6.8971	7.1032	7.184	6.77	6.7663	7.2182	6.9685	7.9708	7.0237	6.9063	6.1809	6.3689	6.7447	7.5255	5.9757	7.3696	6.4395	7.5923	6.8731	6.2368	6.294	5.1728	7.0851	6.4068	6.147	7.0034	7.6101	5.7403	6.0248	6.8672	7.1133	6.7191	6.7332	7.0202	5.7765	7.1953	6.5429	6.1287	6.769	6.7893
-11.461	-10.729	-10.751	-10.05	-10.878	-11.748	-10.296	-10.374	-10.592	-10.542	-10.366	-10.712	-10.9	-9.888	-10.578	-11.838	-10.597	-10.756	-10.282	-11.255	-11.47	-11.162	-10.62	-9.7384	-12.254	-9.3039	-12.181	-10.582	-10.376	-11.366	-9.1614	-10.93	-11.497	-10.514	-10.782	-11.319	-9.4697	-10.952	-10.427	-11.409	-10.519	-10.228	-12.152	-10.384	-11.582	-11.465	-11.95	-10.714	-11.25	-10.214
-21.423	-21.578	-23.412	-22.323	-20.091	-21.918	-22.649	-22.643	-22.994	-23.487	-22.611	-22.739	-23.585	-21.377	-23.005	-21.883	-21.986	-22.936	-21.979	-22.984	-21.813	-22.79	-23.294	-21.007	-21.938	-23.46	-22.663	-21.391	-20.737	-22.838	-21.34	-22.661	-23.186	-21.944	-22.34	-23.708	-22.577	-21.663	-21.722	-21.991	-22.751	-23.251	-21.577	-21.624	-22.107	-22.817	-23.303	-22.16	-21.436	-22.844
9.7626	8.1911	8.1295	8.1972	8.4799	8.6738	7.7815	8.7299	9.0575	8.5169	8.3315	9.0143	9.4958	8.548	8.4888	7.5209	7.5724	8.0199	8.8989	8.7606	7.2237	9.1306	8.3013	8.7667	8.8046	8.2116	8.9248	7.8328	8.9008	8.3244	7.8814	9.6254	7.934	8.931	8.4725	9.6467	9.3214	7.0761	8.2705	8.9006	8.686	7.8038	7.9684	7.4282	8.4476	8.5661	8.793	8.1695	7.683	7.9676
-14.408	-13.149	-15.172	-14.372	-14.654	-13.714	-15.353	-14.694	-14.384	-14.729	-14.927	-13.864	-14.257	-14.086	-13.755	-14.559	-13.708	-13.945	-15.278	-14.343	-14.788	-13.493	-13.142	-13.578	-13.98	-14.484	-14.632	-15.065	-14.196	-14.796	-13.73	-15.403	-14.566	-14.2	-14.63	-15.018	-14.328	-14.325	-14.795	-15.462	-14.91	-14.347	-13.716	-15.218	-15.186	-15.193	-14.32	-14.074	-13.589	-14.37
-1.9718	-1.8344	-1.7032	-2.1206	-1.4542	-1.682	-1.9467	-2.2232	-2.3858	-1.7709	-1.0952	-2.9718	-0.98107	-2.3015	-1.6654	-1.1448	-1.4053	-2.5855	-2.1222	-1.7373	-1.1699	-0.5491	-1.7519	-2.4849	-1.8931	-1.1025	-0.41024	-0.89351	-2.8494	-1.6168	-3.1152	-3.1696	-1.785	-0.75646	-1.3841	-1.3538	-1.1008	-2.0231	-2.2684	-1.2642	-2.5184	-1.6768	-0.6289	-2.3872	-2.4138	-2.4183	-1.482	-2.2243	-1.4047	-2.3797
-1.0909	-1.0479	-0.85595	-0.71842	-0.12546	-0.95467	-1.6474	-0.46515	0.4174	-1.0226	-0.22535	-0.50932	-0.10539	-1.0511	-0.17351	-1.154	-0.59256	-1.5395	-0.45442	0.054832	-0.13918	-1.1574	-0.86277	0.32046	-1.2043	-1.5407	-1.1682	0.024643	-0.21688	-1.5535	-0.39814	-0.42104	-0.29787	-1.4525	-1.5018	-1.0948	-1.0993	-1.7678	0.26301	-1.1312	-0.76825	-1.4189	-0.4188	-2.0745	-0.89574	-2.0141	-1.3183	-0.38816	-1.0238	-1.4305
5.4181	6.4663	6.2154	8.0348	8.6702	7.0794	7.0716	6.1792	6.1365	7.3638	6.7275	6.1175	7.748	8.0217	6.8408	7.8976	6.9292	7.697	6.199	6.5311	6.3801	7.7778	7.2069	6.9432	6.8963	5.9052	7.0257	7.5553	7.2224	7.992	6.3999	6.5237	6.3933	7.208	7.157	6.4536	6.4437	6.3003	6.6054	7.153	6.4385	6.5008	6.8923	6.3862	6.3001	6.4769	7.3341	6.8291	6.0587	6.451
1.7811	3.1126	1.6256	2.2323	2.2277	1.8653	2.0344	2.7713	2.6927	1.8126	3.3406	2.3241	3.4741	2.3399	2.9448	2.148	1.6857	2.6169	2.602	1.6981	3.1532	1.9602	2.4922	2.8969	1.7884	3.6829	2.0031	2.0776	2.6368	2.7502	2.6418	2.4821	2.2954	1.7551	1.498	3.4058	2.2347	2.9413	1.8784	1.7801	2.0275	2.3206	2.425	2.6233	2.7896	3.5283	2.3098	3.0683	2.3988	3.6784
4.8137	4.6868	4.9402	4.8729	3.7752	5.8674	5.3916	5.1524	5.6033	4.1487	6.1709	6.0295	5.375	4.8364	3.6773	3.7709	4.555	5.949	5.2838	4.7045	4.1957	4.3831	4.7071	5.3305	5.5568	5.3502	5.3178	4.3605	4.7237	5.5179	3.7905	5.2902	4.25	6.5056	5.8029	4.2119	5.0171	4.8327	4.9259	5.4163	5.8903	5.916	5.125	5.2025	4.7374	4.751	5.0674	6.2795	4.4634	3.9791
-12.586	-12.824	-12.497	-13.003	-12.222	-12.58	-11.701	-13.768	-12.508	-12.875	-11.422	-12.408	-12.273	-13.228	-12.93	-11.98	-12.799	-13.101	-12.318	-12.953	-12.579	-13.612	-12.291	-12.293	-12.837	-12.263	-13.941	-12.705	-13.103	-12.501	-12.718	-13.538	-12.85	-12.003	-12.61	-13.276	-13.361	-12.872	-12.322	-14.187	-13.3	-12.785	-13.325	-12.359	-12.499	-13.559	-13.847	-13.396	-12.836	-12.679
-8.9656	-8.7228	-10.559	-9.9735	-9.9461	-8.9971	-9.559	-9.9655	-9.8193	-10.289	-8.9129	-8.4186	-8.6403	-11.085	-9.0441	-8.9675	-7.8755	-9.0334	-8.4165	-8.8079	-9.0093	-9.6964	-9.3048	-9.0659	-9.6004	-9.297	-9.6523	-9.8759	-7.8301	-10.175	-9.5642	-9.7205	-9.8056	-9.6573	-10.073	-10.8	-9.5381	-9.9976	-9.4709	-9.8003	-8.4831	-8.3935	-9.4289	-9.7067	-9.9718	-9.3104	-7.4788	-10.215	-8.921	-8.4799
-0.90695	-1.2919	-1.7897	-1.4055	-1.3101	-1.6885	-1.8747	-2.069	-1.7648	-1.43	-1.2127	-0.79489	-1.6994	-1.7701	-2.3624	-1.7908	-1.093	-1.4861	-1.6143	-1.6231	-1.1643	-1.3535	-1.9857	-1.6794	-1.6851	-1.9326	-1.1699	-1.8031	-1.6281	-1.8389	-2.2562	-1.1661	-2.6007	-1.0165	-1.3254	-1.5011	-0.93227	-0.7574	-1.1608	-1.8142	-2.0776	-1.13	-2.57	-1.1651	-1.5506	-1.12	-0.31289	-2.7247	-1.4155	-0.81991
-20.796	-21.121	-20.84	-21.613	-20.185	-20.037	-20.982	-20.922	-21.263	-21.359	-20.846	-21.035	-19.359	-19.426	-20.742	-20.752	-21.047	-20.833	-19.454	-22.263	-20.642	-20.129	-20.369	-20.145	-20.804	-20.871	-21.658	-21.612	-20.251	-20.45	-21.924	-21.461	-20.439	-21.294	-20.653	-20.48	-20.106	-21.131	-21.221	-21.37	-21.081	-20.99	-20.272	-19.924	-21.632	-21.536	-20.319	-20.8	-20.31	-20.598
-3.7586	-2.7716	-3.9375	-3.3666	-3.906	-3.9907	-3.9748	-4.159	-4.5416	-4.0749	-3.5363	-3.5128	-4.3518	-3.596	-3.3475	-3.7549	-3.6569	-3.3452	-4.5779	-3.766	-3.9512	-3.5717	-3.9334	-4.6027	-4.2836	-3.9119	-4.5494	-3.0256	-4.9028	-4.5619	-3.8893	-3.9731	-4.0243	-2.9993	-4.1335	-3.962	-3.9493	-3.4923	-4.5078	-4.6733	-3.8072	-3.4471	-3.5279	-4.3153	-3.2188	-2.5913	-3.6548	-2.8729	-3.9427	-3.393
-3.4966	-3.2261	-3.0555	-3.2125	-3.9598	-1.9204	-3.7468	-2.7025	-3.2719	-2.9819	-2.9329	-3.8079	-2.3404	-3.0759	-3.4179	-3.0273	-2.027	-3.5011	-2.2104	-3.6756	-3.607	-2.8129	-2.8927	-3.5071	-2.4148	-2.0062	-2.3537	-2.6491	-2.4416	-2.5839	-3.276	-3.2592	-3.039	-2.1311	-2.6212	-4.273	-3.4885	-3.829	-2.6708	-3.1269	-2.2076	-2.1392	-4.263	-4.0536	-3.0104	-3.8774	-3.4901	-2.9826	-4.4874	-3.7649
-21.375	-20.411	-21.281	-21.999	-20.99	-20.755	-19.627	-20.406	-20.158	-20.416	-20.322	-21.581	-20.058	-20.886	-20.021	-19.991	-21.318	-19.722	-20.711	-21.122	-19.871	-21.319	-20.943	-21.104	-20.974	-21.344	-20.642	-21.817	-19.562	-21.976	-21.882	-20.262	-21.215	-21.327	-20.736	-20.263	-20.818	-20.607	-20.497	-20.356	-22.024	-19.725	-19.149	-21.045	-20.273	-21.294	-21.099	-21.083	-20.508	-20.344
2.1233	3.2116	1.5702	3.224	1.0298	2.0739	1.801	1.1627	1.783	2.1801	2.3699	0.77784	1.4972	1.9375	2.3439	1.4162	1.5085	3.4013	1.1957	1.1993	2.6679	2.8157	1.2244	1.4697	1.7985	1.5792	1.3598	1.9117	2.2144	1.4958	3.0883	0.70391	1.8103	0.28376	1.3703	2.1017	1.3773	0.34894	1.2147	2.5999	2.0985	2.2746	1.9441	1.701	2.054	1.8064	2.2372	2.9504	1.3298	3.2713
5.646	5.8785	4.5876	5.3987	5.1926	5.1364	6.3159	5.6103	4.5622	5.3889	5.112	6.5524	6.3078	5.6904	5.7998	5.8373	4.9992	4.6554	5.5579	5.0036	6.3502	5.4878	5.5615	6.5808	5.1803	5.2419	5.5505	4.956	5.1	4.4404	6.3163	5.2193	7.0118	4.2761	5.4387	6.2676	5.0751	5.8825	6.9227	6.4653	6.5028	4.9857	4.569	5.522	5.9553	5.7122	5.4783	5.1824	6.4032	6.3691
0.41298	1.7995	1.4972	1.9937	2.3598	1.4043	0.35419	1.9608	2.3857	0.65168	1.0508	1.868	0.99668	0.77959	1.7007	1.8089	1.6174	1.7367	0.65348	1.8779	1.3313	1.2226	1.8011	1.2008	0.92983	1.8265	1.5335	2.1868	1.0952	1.0909	0.50758	1.5724	1.9537	2.8004	1.3428	2.0474	0.70178	1.305	2.2831	2.0018	1.9057	1.3762	1.2712	2.1866	1.6501	2.6716	1.1353	1.8656	1.7978	0.87105
-11.331	-11.473	-11.629	-10.643	-11.718	-11.287	-12.143	-11.631	-12.413	-11.389	-12.551	-11.742	-12.578	-11.811	-11.57	-10.668	-11.898	-11.277	-9.865	-11.496	-11.484	-11.474	-11.998	-11.266	-11.898	-12.367	-10.504	-11.409	-11.727	-11.193	-12.056	-10.87	-12	-11.628	-10.842	-12.196	-12.117	-11.818	-11.057	-12.234	-12.104	-11.141	-11.004	-11.665	-12.373	-10.914	-11.794	-11.125	-11.635	-11.617
-3.9741	-5.4698	-3.9702	-4.9021	-5.1723	-4.0263	-4.8014	-4.7296	-5.9197	-4.9137	-5.4654	-5.3296	-4.4584	-4.2217	-4.144	-5.2335	-4.7561	-4.4979	-5.53	-4.7184	-6.3822	-4.5217	-4.9515	-4.3277	-6.4351	-3.1971	-5.51	-5.1606	-5.4201	-3.8959	-6.0613	-4.9106	-4.2172	-5.4822	-3.8229	-4.4586	-4.9436	-4.3923	-5.4805	-5.7379	-4.8122	-4.2376	-4.19	-5.5844	-5.4041	-4.9635	-5.3201	-4.7694	-4.9184	-5.8833
-12.591	-11.863	-11.393	-11.766	-11.194	-11.34	-12.717	-11.671	-11.86	-10.823	-10.414	-12.827	-11.719	-11.404	-11.767	-11.981	-12.104	-12.152	-11.543	-13.228	-11.46	-11.934	-10.572	-12.178	-12.796	-11.739	-11.958	-11.743	-12.393	-11.198	-11.843	-11.822	-12.211	-12.594	-12.246	-11.493	-12.489	-11.127	-12.036	-11.843	-12.255	-12.412	-12.217	-11.694	-11.18	-11.957	-11.687	-12.126	-12.583	-12.228
-3.0764	-3.5803	-2.9808	-3.3989	-3.6439	-3.4722	-3.8147	-3.4244	-3.428	-2.6713	-1.748	-3.2961	-4.1719	-3.2993	-3.1428	-2.4737	-2.9219	-3.4793	-3.0927	-3.4992	-3.2236	-2.2121	-3.7861	-3.0923	-3.1667	-2.9285	-3.2728	-3.2779	-2.5443	-2.8079	-3.4872	-2.9257	-3.111	-2.014	-2.5367	-2.9362	-2.4609	-3.5968	-4.1219	-2.98	-3.6607	-4.4913	-2.9199	-3.6738	-4.3364	-2.9481	-2.8336	-3.3599	-4.0352	-4.4182
-3.3819	-3.5835	-2.7236	-3.9979	-3.4772	-3.272	-2.7758	-3.5989	-3.7063	-3.2116	-2.3593	-2.8681	-3.1232	-4.4326	-3.5746	-3.8674	-4.5454	-4.3105	-3.9886	-2.9889	-3.1229	-4.1865	-3.5046	-3.7236	-2.4581	-2.7541	-4.5038	-2.5488	-4.3839	-2.778	-2.7858	-2.4142	-3.0496	-2.6709	-3.7861	-2.6363	-3.9044	-2.227	-3.0286	-3.0857	-3.6469	-2.1751	-3.6493	-3.3219	-3.33	-2.8247	-4.2186	-3.2987	-3.2409	-4.1392
-22.163	-22.247	-23.139	-22.254	-21.136	-22.707	-23.016	-21.881	-22.923	-21.996	-22.084	-21.38	-22.26	-22.032	-23.141	-22.674	-22.714	-22.003	-23.289	-22.81	-22.067	-21.695	-22.918	-22.88	-22.018	-22.19	-21.295	-22.297	-20.578	-21.396	-21.662	-22.043	-20.911	-21.725	-22.683	-22.511	-21.827	-21.786	-22.254	-22.15	-22.326	-22.418	-22.265	-22.195	-22.251	-21.701	-22.729	-22.712	-22.606	-22.133
-2.0249	-2.155	-1.0506	-1.3424	-0.65413	-1.6983	-0.45198	-0.79226	-0.94917	-0.081538	-1.5063	-0.53594	-1.9853	-1.9523	-1.007	-1.5323	-1.113	-1.3912	-1.045	-0.71961	-1.2863	-0.51088	-1.1215	-1.2468	-0.83865	-1.5965	-2.1866	-3.0758	-1.0275	-1.9233	-0.88598	-1.4632	-1.5846	-1.2468	-1.842	-2.282	-0.64172	-1.3878	-2.0621	-0.72108	-1.1499	-0.84011	-1.3242	-1.4974	-2.3329	-2.0164	-0.84306	-0.77095	-2.2547	-0.6154
-5.0059	-6.6474	-4.5654	-5.4131	-5.8981	-4.7026	-4.8146	-5.8948	-6.1594	-5.5656	-6.045	-5.966	-5.2556	-6.2348	-5.8668	-6.5572	-5.3339	-4.8395	-5.8105	-6.6026	-5.7592	-5.8005	-5.7044	-7.139	-5.7225	-5.5689	-5.116	-5.6654	-4.5902	-5.3756	-5.9377	-4.6323	-5.9996	-5.2261	-4.2407	-5.9535	-6.0029	-5.2117	-4.736	-5.2459	-6.007	-5.4337	-5.4314	-4.6416	-4.8274	-5.1113	-6.7095	-5.0368	-5.7828	-5.2238
-11.079	-11.485	-10.276	-12.461	-10.41	-11.038	-11.134	-10.295	-9.9485	-11.303	-9.8388	-10.975	-11.408	-11.619	-11.169	-9.918	-10.371	-10.711	-10.623	-11.317	-10.637	-10.707	-11.068	-10.831	-10.195	-9.5597	-10.555	-10.405	-11.379	-10.703	-10.972	-10.668	-10.955	-10.678	-10.422	-11.06	-9.6439	-11.104	-10.797	-11.781	-11.541	-11.091	-11.092	-9.7355	-11.072	-11.423	-11.172	-10.417	-10.842	-10.969
-0.56784	-0.2059	0.50116	0.57031	0.77275	-1.1138	0.67348	0.34903	0.45432	0.95058	0.39507	1.1071	0.86807	1.3242	-0.33145	0.1752	0.62394	0.84385	0.49564	0.69429	1.4102	1.3517	1.1145	-0.14238	-0.18021	0.95771	0.26817	-0.59937	0.21323	0.46842	0.60311	0.93569	0.84433	0.051173	0.51568	1.3122	1.4271	0.16728	0.2618	1.1395	0.051258	-0.99972	0.60535	0.20528	-0.33918	0.85912	1.1185	-0.013851	0.32644	-0.57442
0.91641	-0.50716	-0.16219	0.59723	-0.26982	-0.35458	-0.037551	0.21957	-0.23354	1.4586	0.24488	-0.33019	1.2397	0.13907	-0.64297	0.28907	0.3538	-0.3741	0.10166	0.74405	0.43102	-0.91346	-0.64975	-0.2801	1.2121	-0.45499	-0.54244	0.67853	-0.67112	0.034105	0.59152	0.48908	0.37232	0.35974	0.025425	-0.90989	-0.64178	-0.31864	-0.71917	0.58708	0.38831	-0.2054	0.47026	1.5817	-1.4505	-0.038608	-0.18653	0.78839	-0.64239	0.14235
-10.933	-11.163	-10.066	-11.172	-10.295	-10.47	-10.535	-10.488	-10.667	-10.689	-12.103	-10.023	-10.114	-10.818	-10.658	-11.724	-10.316	-10.813	-10.384	-11.11	-10.395	-10.179	-10.384	-11.333	-10.322	-10.977	-11.26	-10.451	-10.077	-10.966	-10.132	-10.488	-11.633	-11.578	-10.884	-11.744	-11.709	-10.101	-10.177	-9.8771	-9.9251	-10.64	-10.964	-9.4621	-10.259	-10.707	-10.977	-10.891	-9.4858	-11.049
-10.252	-10.592	-10.579	-10.779	-10.448	-10.574	-8.4513	-10.767	-10.164	-9.2541	-9.8565	-11.919	-10.779	-10.166	-10.247	-9.7816	-10.627	-10.242	-10.273	-11.508	-9.8279	-10.177	-9.9958	-10.459	-10.702	-10.216	-9.8827	-10.097	-9.9715	-9.8756	-9.3652	-10.391	-9.0342	-9.4069	-9.8559	-10.805	-9.4882	-11.414	-10.399	-10.67	-9.3979	-10.266	-10.526	-10.199	-10.493	-9.7513	-10.196	-9.6926	-11.864	-9.7167
-12.117	-11.278	-11.065	-11.22	-10.818	-11.605	-11.823	-11.924	-11.737	-10.392	-11.773	-11.545	-12.563	-10.404	-11.333	-12.499	-11.15	-11.608	-9.1925	-11.979	-11.809	-11.623	-11.401	-11.402	-11.716	-11.413	-12.633	-11.302	-12.371	-11.332	-12.468	-11.879	-11.477	-13.035	-11.406	-10.531	-11.461	-12.603	-11.333	-11.83	-11.635	-12.054	-11.789	-11.542	-11.752	-10.746	-12.154	-11.767	-12.027	-10.722
-9.3893	-9.427	-8.5752	-9.5067	-9.9291	-9.405	-8.6257	-8.8086	-8.7384	-10.183	-10.736	-8.5011	-10.128	-9.0389	-9.0867	-9.1872	-9.5631	-10.037	-9.6756	-9.9508	-9.8308	-9.742	-8.1851	-8.6913	-9.3612	-9.3739	-10.083	-8.9302	-8.8272	-10.139	-8.5068	-9.0579	-9.4231	-9.0259	-9.5867	-10.295	-9.6813	-10.325	-9.6151	-9.2923	-8.8233	-9.5418	-10.941	-10.039	-9.3511	-9.0444	-10.659	-9.28	-9.3027	-9.8294
-21.225	-20.486	-20.839	-20.564	-21.552	-21.208	-20.517	-20.804	-20.019	-21.328	-20.528	-20.981	-20.603	-20.285	-21.499	-20.153	-20.578	-21.217	-20.351	-20.636	-20.232	-19.973	-20.872	-20.061	-20.689	-19.689	-20.616	-20.366	-20.391	-20.645	-20.223	-20.647	-20.47	-21.653	-20.616	-20.776	-20.726	-21.178	-20.481	-21.5	-20.909	-21.164	-21.779	-19.62	-20.258	-18.987	-21.123	-20.119	-20.688	-21.387
-12.024	-13.243	-12.654	-13.085	-13.149	-11.167	-12.395	-12.962	-12.052	-12.735	-12.714	-12.688	-12.161	-12.348	-13.541	-13.223	-12.862	-13.643	-13.867	-13.426	-12.163	-12.913	-13.183	-12.331	-12.384	-12.095	-11.978	-12.951	-12.453	-13.075	-13.281	-12.395	-11.95	-13.642	-13.211	-14	-12.655	-12.763	-12.083	-12.912	-12.748	-12.897	-13.074	-12.958	-11.182	-13.204	-12.16	-11.958	-12.225	-12.915
-5.2277	-5.252	-4.8967	-6.1474	-5.9005	-5.2054	-5.3728	-5.3448	-6.4233	-5.5697	-6.2315	-6.2664	-5.9249	-5.1077	-5.5574	-5.2532	-5.6624	-5.264	-5.4666	-5.6527	-5.5237	-4.4205	-5.5865	-5.3629	-5.8398	-6.2494	-6.3879	-6.2549	-5.1661	-5.4744	-4.7435	-6.5556	-5.4169	-6.1819	-5.8349	-6.0243	-4.9737	-4.9708	-6.8813	-5.2616	-5.6814	-5.345	-6.4989	-5.4297	-5.4895	-6.5384	-5.9235	-5.7395	-5.9752	-5.4117
-5.474	-6.4203	-5.4939	-4.9043	-6.3902	-5.847	-5.3073	-6.6731	-6.1601	-6.6077	-5.4919	-4.7573	-5.8938	-5.8278	-4.9759	-6.2357	-5.1891	-7.202	-5.2943	-5.1907	-5.8605	-5.7983	-6.1642	-5.3321	-5.8067	-5.7755	-4.1799	-5.8146	-5.8317	-5.4149	-5.5508	-4.7582	-5.0972	-4.8817	-5.6707	-4.9321	-4.7076	-5.0037	-5.9436	-4.9397	-6.1033	-4.827	-5.8265	-5.6582	-5.9603	-6.0741	-5.097	-6.4302	-5.3874	-5.5242
-21.529	-21.649	-21.537	-22.249	-22.389	-22.012	-22.755	-22.122	-21.506	-23.401	-22.248	-22.947	-22.561	-21.951	-21.652	-21.508	-21.929	-22.767	-21.718	-22.468	-22.21	-22.552	-22.682	-22.396	-22.713	-22.088	-22.467	-22.057	-22.562	-21.484	-22.53	-22.513	-22.343	-20.836	-20.923	-22.478	-21.507	-21.546	-20.82	-22.135	-22.514	-21.115	-21.513	-21.986	-21.525	-22.962	-21.623	-22.423	-21.908	-22.015
1.2948	1.9653	1.5183	1.235	2.216	1.7941	1.5288	1.753	1.5962	1.6307	1.9549	1.6605	0.29882	1.8704	0.40877	1.96	1.6295	0.82385	1.7282	2.6062	2.0917	2.4497	1.8101	0.70225	2.7502	1.1759	1.9651	1.9578	1.4802	2.1556	0.52695	1.9565	2.7495	1.456	2.0884	1.4656	1.6602	1.5667	1.8287	1.5098	2.1548	2.2399	1.6143	1.7591	1.6179	1.4134	1.6774	0.96285	1.3163	1.1813
-10.843	-10.591	-9.9003	-9.9785	-11.651	-11.21	-9.156	-10.43	-11.743	-11.441	-10.955	-11.265	-10.629	-10.996	-11.235	-10.41	-10.001	-11.05	-9.962	-10.656	-10.987	-11.621	-11.412	-11.159	-10.862	-11.221	-10.356	-11.207	-11.319	-10.516	-10.275	-11.097	-10.582	-11.552	-11.315	-11.6	-11.161	-10.864	-11.193	-11.163	-12.307	-9.8441	-11.931	-10.254	-11.383	-10.915	-10.827	-10.134	-9.9849	-10.619
-1.921	-2.622	-3.2631	-1.9203	-2.7406	-1.9097	-2.6315	-3.0084	-2.0992	-3.3203	-2.8559	-1.0194	-2.2883	-1.1675	-1.5786	-1.3727	-2.9408	-3.0863	-2.1167	-3.1026	-3.0294	-2.9757	-3.0565	-2.5017	-1.8923	-2.051	-2.7432	-2.8615	-1.8717	-2.2575	-1.6969	-3.3358	-2.6353	-3.6096	-2.6687	-2.9345	-2.8001	-2.2227	-3.1151	-2.3585	-2.252	-2.162	-3.708	-2.3916	-3.1252	-2.6821	-2.6593	-2.3857	-2.3099	-2.0161
-9.0953	-8.8331	-9.0335	-8.9202	-8.4429	-9.1482	-9.2303	-10.012	-8.7646	-9.6947	-9.5267	-8.7852	-8.9341	-8.3505	-9.4548	-8.3056	-9.0011	-8.2214	-8.8923	-7.7764	-7.9569	-9.1466	-9.111	-9.7067	-8.3342	-8.5498	-9.4087	-8.663	-7.5045	-10.421	-8.6283	-9.1459	-9.2285	-9.1893	-9.2548	-8.072	-9.0302	-8.8203	-8.9881	-10.835	-9.5812	-9.0941	-9.5382	-8.1987	-9.0163	-8.8244	-8.4593	-9.7277	-8.5817	-8.097
-0.71618	-1.1371	-0.13502	-0.037895	-1.8048	-1.7076	-0.15721	-0.5065	-0.5072	-1.184	-0.70035	-1.05	-1.1721	-0.87601	-1.196	-0.52013	-0.79746	-0.95008	-0.94028	-0.42692	-0.14959	-0.70926	-0.78924	-0.50686	-0.04639	-0.94386	-0.82289	-0.55662	-0.76045	-1.3976	-1.2092	-0.21145	-0.99086	-0.14982	-0.7211	-0.38603	-0.76089	-1.3264	-0.42841	-0.84852	-1.1472	-0.32388	-1.3066	-1.1265	-1.0138	-0.70913	-1.5118	-1.6955	-1.0467	-1.633
0.45265	1.1157	1.9635	1.0487	1.3779	2.1893	0.43718	1.5833	0.87617	1.7666	0.35687	0.39774	1.2365	1.0618	1.5213	1.3007	2.0238	1.5633	2.27	-0.14464	1.0291	0.38971	1.6922	1.4321	1.6625	0.10509	0.89726	1.9298	0.55962	0.15436	1.2966	1.5856	0.40477	1.0074	1.9802	3.0981	1.9733	0.94895	-0.13347	1.5497	2.1693	2.1255	-0.42946	1.4153	1.4721	1.1932	0.5068	1.234	1.2161	0.79147
0.16958	-0.38046	0.15986	-0.25088	-0.14438	0.098295	0.21291	-0.2155	0.043061	-0.82192	-0.019666	-0.55159	-0.3111	-0.52961	1.1884	0.65765	-0.58595	0.88649	-0.19439	-0.69646	1.4184	0.46249	-0.41192	0.44869	1.3428	0.04589	0.034031	-0.28391	-0.29517	0.54296	0.1562	-0.28306	-1.2068	-0.81203	0.28965	-0.86807	0.028239	0.62885	-1.0305	-0.94117	-0.086432	-1.5076	-0.48437	-0.47345	-0.6716	0.73234	0.14796	0.38644	-1.0848	-0.60635
0.82066	1.6905	1.3226	0.51056	1.6694	1.2561	0.28984	0.8239	0.57505	1.1444	2.0141	-0.44756	1.4508	1.2298	0.37276	1.4279	1.1729	1.3839	1.1516	0.93838	1.3674	1.3006	0.68985	-0.23199	0.056903	-0.30307	1.2474	1.6211	2.5024	0.14585	1.1897	1.2325	2.7013	1.6343	1.7848	1.797	1.3397	0.40998	0.38225	0.1675	0.45259	1.4477	1.9821	0.95599	2.1419	0.38844	1.4666	1.8353	1.0684	0.42932
0.045397	-1.6591	-0.11498	-0.81686	0.74153	0.46048	-0.42622	0.71977	0.49934	0.29298	-0.82889	-0.19963	-0.03708	0.47995	0.8074	0.36367	-0.87002	-0.035305	0.3521	-1.0231	-0.066315	0.99381	-0.20381	-0.49869	-0.38035	0.99276	-0.12234	-1.3365	0.20279	-0.12582	-0.28354	0.17844	1.1489	0.46537	0.10042	0.73936	0.04868	-0.39039	-0.27708	0.49292	-0.037701	0.054741	-0.11048	-1.0265	-0.63353	-0.15725	0.18058	0.66404	-0.16237	0.24752
1.507	1.5722	2.8815	2.6104	1.3564	1.9687	1.7072	1.7122	2.0408	1.4776	2.3557	0.75262	1.2639	1.3716	1.2275	1.8265	1.5142	0.8777	1.1777	2.0486	1.5449	2.0512	2.1912	0.64346	1.9284	1.5725	2.1813	2.2229	1.6029	2.6564	2.4176	0.58663	2.5748	1.9117	1.0597	1.3847	1.2094	1.7951	0.8727	1.3958	1.6513	1.3999	0.98583	-0.098427	1.2059	1.1036	1.0374	1.7182	1.983	2.3209
0.52629	-0.031459	0.43529	-0.21639	0.877	0.3448	0.13757	0.49464	0.42024	0.55734	0.18638	-0.13127	0.43978	0.17251	0.81339	0.72085	1.0149	0.87476	-0.02772	-0.071527	-0.023023	0.39219	0.11599	0.4636	1.673	-0.75134	0.16823	0.61773	-0.67297	-0.45441	0.49134	0.060375	-0.69976	1.1366	0.097768	0.046205	1.0135	0.074518	1.5652	0.63593	0.21257	-0.35243	-0.0019544	-0.12942	0.12641	0.88531	-0.15891	-0.43262	-0.095911	0.96012
-2.2624	-2.1079	-2.099	-2.4634	-3.4066	-2.8399	-2.8859	-2.5692	-3.8256	-3.219	-2.3337	-3.0139	-2.2931	-2.6109	-2.227	-2.0699	-3.527	-2.9557	-1.554	-1.819	-3.2743	-1.6422	-1.7622	-3.6619	-4.0964	-2.4916	-1.8107	-2.7334	-1.9352	-1.7017	-2.3546	-3.3241	-3.4933	-1.9677	-3.4181	-2.3167	-3.1089	-2.973	-2.7815	-2.9583	-1.9589	-2.7385	-4.1477	-3.013	-3.4923	-2.3889	-3.037	-2.5327	-1.5047	-2.4902
-1.9655	-3.1765	-3.5173	-3.6974	-3.4832	-2.3433	-3.4489	-3.8689	-4.0983	-3.934	-3.0624	-3.9002	-3.6788	-2.7561	-2.4977	-4.3403	-2.5944	-2.8534	-3.1187	-3.9649	-3.3586	-1.9798	-2.9555	-3.6903	-4.9957	-3.3143	-4.0216	-3.5665	-3.1499	-3.3552	-3.3434	-2.9628	-3.8203	-3.1872	-3.6552	-3.2899	-3.348	-3.6734	-3.3614	-3.7931	-2.9215	-3.5353	-3.4274	-4.3722	-3.3541	-3.6704	-3.4201	-2.0031	-2.6676	-2.059
-1.0852	-1.4184	-1.6793	-0.88602	-1.7467	-1.2915	-0.72393	-1.6686	-1.5638	-1.7845	-1.2987	-1.1567	-1.3236	-0.52325	-0.4979	-1.7888	-0.089124	-1.9615	-0.49252	-1.0281	-1.0793	-3.0134	-1.0218	-0.89034	-0.20877	-0.68586	-1.9931	-1.5767	-1.5807	-0.045495	-0.60171	-2.0557	-1.5839	-1.9075	-0.34453	-2.8519	-1.6529	-1.7043	-1.3051	0.5284	-2.4825	-1.533	-1.5119	-2.2802	-2.1241	-1.4495	-0.7251	-1.9516	-1.3381	0.38813
-7.4203	-8.2046	-8.1638	-8.6223	-8.0658	-7.2392	-7.7539	-6.8711	-7.198	-8.0398	-7.8101	-6.676	-7.6299	-7.9414	-7.2904	-7.2958	-6.978	-7.9629	-7.0328	-7.0329	-7.6422	-7.6349	-6.7589	-8.2129	-7.8895	-7.6184	-7.3713	-6.8227	-8.1967	-7.5052	-7.9828	-7.785	-8.5288	-6.8306	-9.1387	-7.0847	-7.2249	-7.2426	-7.7293	-7.2782	-8.0656	-6.3937	-6.5096	-7.0763	-8.6543	-7.6159	-7.7404	-7.2281	-7.5114	-7.1193
-10.299	-10.044	-9.7445	-10.671	-9.0062	-10.651	-10.541	-9.7507	-9.7889	-10.186	-11.463	-10.487	-9.8986	-10.426	-10.554	-9.9862	-11.161	-10.71	-10.264	-10.126	-9.535	-9.5672	-11.397	-9.9549	-10.078	-10.208	-10.525	-10.347	-9.6109	-10.873	-10.339	-10.348	-9.6087	-10.926	-10.071	-10.49	-10.022	-10.135	-10.098	-9.7006	-10.663	-10.293	-9.911	-10.417	-10.606	-9.8829	-10.121	-12.376	-10.272	-10.551
-2.4433	-0.46433	-0.24079	-0.50719	-0.22112	-1.4428	-0.10601	-0.66012	-0.23335	-0.39798	-0.14296	-0.14724	0.69072	-0.87319	-0.53608	-0.34898	-0.4927	-0.82187	-0.13246	-0.12033	-0.49685	-0.44836	-0.74414	-0.52284	-0.43097	-0.011398	-0.26497	0.55409	0.57925	-0.72707	-0.28011	-0.15423	-1.2243	-0.098394	-0.22985	1.028	-0.46372	0.013281	0.28665	0.13167	0.14526	-0.074087	-0.5596	-0.09838	0.5452	-0.17415	-1.3291	-1.6242	-0.65806	-0.11065
3.3064	3.1425	3.2551	2.989	2.4886	3.8846	2.9189	2.836	3.0903	3.6941	2.4671	2.8808	3.16	2.6382	3.8331	2.8032	1.7702	2.6466	2.6613	2.9949	2.6204	2.3705	4.3028	2.9904	2.4021	3.2442	3.9759	2.69	2.8626	3.0015	2.7481	2.2403	3.2531	2.9571	3.5724	3.3704	2.6624	2.9376	3.169	2.8289	3.9926	2.9046	3.1788	3.0148	3.6499	2.9902	2.1242	3.3841	3.0606	3.5317
5.4248	5.3884	5.8079	5.0411	4.9343	5.8684	4.7535	5.3343	5.7373	6.174	5.342	5.6226	5.1383	5.8493	5.2867	4.5149	4.8822	6.9431	5.8994	5.9174	5.6327	5.6686	5.5758	4.9346	5.4339	4.3313	6.4765	4.6605	6.1128	6.8655	4.7305	5.3789	5.4839	5.6561	5.9535	5.4045	5.8995	5.4777	5.7452	4.9581	5.4616	4.1983	5.126	5.5289	5.0992	6.0425	4.6586	6.7719	6.3566	5.3449
5.486	5.5617	4.1227	5.0281	5.8124	4.2558	5.5065	4.1636	5.5086	5.3301	5.0989	4.4779	5.4451	4.6013	5.5768	3.7894	4.3866	6.3572	5.9325	5.3966	5.9625	5.3682	6.5303	4.6944	4.4815	5.8853	4.0057	5.8007	5.41	4.8344	4.7869	4.8555	6.064	4.8886	4.3837	4.493	5.9631	5.1844	4.4511	5.2056	5.1358	4.0819	4.783	4.9856	5.4768	5.5955	3.5909	6.3239	5.0091	5.8359
7.4754	8.2679	7.7613	9.0174	8.2361	8.3014	8.5773	8.1134	8.969	8.7529	8.3539	7.6067	7.7162	8.7244	8.7008	7.2504	8.4134	8.021	8.6777	9.0676	7.7359	8.2801	7.9799	8.0422	8.1463	8.5689	7.2659	7.7885	8.633	8.8051	8.1523	7.8971	7.1111	7.2515	8.2563	8.1595	7.7595	9.0129	8.7363	6.9398	6.8809	8.1075	9.3922	8.9854	7.2356	7.8492	7.5766	8.1474	8.8869	8.008
-12.003	-11.628	-11.638	-11.728	-11.17	-12.069	-10.972	-12.409	-11.401	-12.595	-11.674	-12.358	-11.399	-11.814	-11.171	-10.657	-11.512	-11.381	-12.613	-11.291	-11.648	-11.903	-10.53	-11.38	-12.543	-10.109	-10.771	-12.99	-12.088	-11.804	-12.309	-11.808	-11.271	-10.422	-11.524	-11.521	-12.05	-11.713	-13.126	-11.955	-10.605	-12.154	-11.332	-11.294	-10.836	-11.895	-11.224	-12.447	-10.899	-12.452
-10.537	-11.942	-12.073	-11.336	-11.302	-10.131	-11.582	-11.66	-11.322	-11.093	-11.503	-11.862	-11.379	-12.07	-11.314	-11.293	-10.158	-11.527	-13.01	-10.649	-11.055	-11.495	-11.707	-11.647	-12.373	-11.983	-10.792	-10.539	-11.573	-11.007	-11.764	-13.006	-12.127	-11.686	-11.467	-11.627	-11.834	-11.911	-11.573	-12.614	-11.47	-10.87	-11.787	-11.777	-10.284	-11.478	-11.523	-10.885	-11.297	-10.954
2.4118	3.2142	3.1244	2.4773	2.8772	2.1723	2.5898	2.3213	3.1414	2.7628	1.9567	2.9959	2.6944	2.359	2.4943	2.8468	2.1826	2.2056	2.4604	2.7918	1.8746	2.3996	3.5397	1.4788	1.9887	1.9119	1.9817	3.0738	3.091	2.207	2.2086	1.6832	2.6283	2.6395	2.6355	1.8956	3.8231	2.9045	3.0353	2.9051	2.3468	3.2274	2.7283	2.7588	3.4524	2.5191	2.7847	2.8126	2.8374	1.7848
-9.59	-8.6082	-9.8584	-9.2668	-9.3951	-10.249	-9.4484	-9.7659	-8.8445	-9.8532	-10.016	-7.9388	-9.4264	-10.677	-9.2019	-9.9123	-8.6709	-9.4475	-10.502	-9.8039	-10.031	-9.2084	-9.2492	-9.7269	-9.0883	-10.54	-9.1306	-9.9411	-10.185	-9.7305	-9.7276	-9.0356	-9.5419	-9.2913	-9.3648	-9.2205	-9.4481	-8.9024	-9.6595	-9.9935	-9.5782	-10.364	-9.026	-9.1018	-10.052	-8.6274	-9.8134	-9.3271	-10.14	-9.1962
1.412	1.3323	2.0228	2.0073	1.6157	0.6994	1.7835	2.6117	1.8747	1.05	1.1636	2.3402	1.8315	1.6276	3.5039	1.5868	1.5176	1.7868	1.9487	1.2349	1.3232	0.39101	1.3064	2.2615	1.4706	2.3368	0.33912	2.6437	2.1363	2.3619	2.408	1.6523	0.98895	3.1699	0.96788	1.562	1.5935	1.7329	1.2806	1.4246	1.9014	0.78278	1.0043	1.6565	2.1033	0.76652	2.934	0.30384	1.5801	0.3291
3.2113	2.6768	3.5419	2.4424	2.7328	2.5728	3.0381	2.8516	2.2066	2.3802	2.3481	2.16	2.8503	1.0049	1.8288	2.4192	3.3691	2.3265	3.2049	2.0625	2.9549	2.6458	3.4523	2.8913	2.5124	2.3336	1.8422	3.5162	3.5761	3.1953	1.721	2.0195	3.1811	3.1682	2.4333	2.5694	2.7883	2.7486	2.8917	3.4917	1.4106	1.8801	3.4897	1.3201	3.0365	2.2085	3.1318	2.8469	2.6896	1.6293
-2.4328	-3.7295	-3.6852	-3.7436	-3.154	-2.8527	-3.6329	-3.0059	-2.8156	-3.7065	-3.4335	-3.0538	-2.6726	-4.0396	-4.4005	-2.4085	-3.821	-3.75	-3.1191	-3.0474	-3.351	-2.7969	-3.0358	-2.6929	-3.2287	-3.5801	-3.3154	-3.4196	-3.6155	-2.5868	-1.9862	-3.5984	-3.2017	-2.7287	-3.5648	-3.6605	-3.9109	-3.676	-3.2667	-2.1482	-3.1442	-2.4049	-2.7902	-2.849	-3.4905	-3.5182	-1.5938	-3.3834	-2.8691	-2.8268
-22.991	-22.719	-21.933	-22.709	-22.301	-21.186	-22.212	-21.832	-23.525	-22.948	-23.315	-21.33	-21.508	-22.348	-21.22	-22.443	-22.681	-22.506	-22.826	-21.74	-22.882	-21.408	-22.102	-21.723	-22.245	-22.385	-22.39	-21.971	-21.877	-22.541	-22.816	-21.7	-21.686	-21.922	-22.013	-21.844	-22.495	-22.012	-22.509	-22.709	-21.869	-21.83	-21.53	-23.21	-21.652	-22.505	-22.645	-21.803	-22.511	-21.887
-11.118	-13.031	-12.333	-12.314	-11.588	-12.46	-13.257	-11.816	-13.364	-13.11	-12.765	-13.575	-11.685	-12.459	-12.666	-14.215	-12.641	-12.547	-13.286	-12.566	-13.023	-12.475	-12.697	-13.9	-13.267	-13.505	-13.58	-12.967	-11.421	-12.086	-12.365	-12.749	-13.353	-12.092	-12.132	-13.311	-12.705	-12.525	-12.605	-12.85	-13.547	-12.72	-12.858	-12.801	-11.84	-12.817	-11.721	-12.538	-11.941	-12.779
1.2112	0.97501	1.9757	2.2513	2.3445	2.3948	2.4402	0.61487	1.1536	2.3219	0.80864	1.4219	1.9716	0.78059	2.0274	0.92228	1.5103	1.6492	2.0663	0.9901	1.6024	1.9266	1.8057	2.343	0.90384	1.9104	1.4976	2.8029	1.8947	1.6275	1.6993	1.8722	0.25838	0.63265	1.5922	0.43718	1.2216	0.28939	1.1505	3.119	1.3641	3.0342	-0.18535	1.2341	1.0784	2.6226	2.1582	1.9025	1.9196	1.4546
-0.68719	-1.7085	-0.29821	-1.2443	-1.6063	-1.4989	-1.886	-0.39392	-2.204	-0.90467	-1.2678	-1.3945	-1.1409	-0.63259	-1.5633	-1.9465	-1.9843	-1.1285	-1.0694	-0.65324	-1.0518	-1.1875	-0.31121	-1.6961	-0.335	-0.64258	-2.642	-0.60804	-1.942	-1.4962	-2.0948	-0.32053	-0.38492	-1.2217	-2.27	-0.084546	-0.85653	-0.22439	-1.185	-1.315	0.35324	-1.2389	-1.5079	-1.4651	-1.7632	-1.484	-1.1636	-0.080641	-1.0555	-2.0763
-2.5981	-1.9327	-2.3845	-2.8178	-0.85584	-1.685	-1.2548	-1.8776	-0.90369	-2.0043	-1.9181	-1.0415	-0.51197	-2.2773	-0.53929	-2.4577	-1.4762	-1.8991	-2.8322	-2.2141	-0.89369	-2.2403	-1.4375	-0.89778	-1.3587	-1.6777	-3.568	-2.3175	-1.0539	-2.347	-1.561	-1.7045	-3.5951	-1.5975	-2.5479	-1.4586	-2.1003	-0.48539	-2.9028	-0.55279	-0.4631	-2.0212	-1.7821	-1.4818	-2.7816	-1.7334	-2.184	-2.3177	-1.9269	-2.1368
-6.6282	-4.7217	-6.6625	-5.1898	-6.0978	-6.2594	-5.7292	-4.1539	-5.0565	-5.686	-4.7812	-6.1537	-6.0162	-5.6128	-5.4646	-5.191	-5.9733	-5.5873	-6.6974	-5.8708	-5.2081	-6.904	-7.3646	-5.2626	-6.1273	-5.4714	-5.2583	-5.8783	-4.3532	-5.3682	-4.7445	-5.3261	-5.4137	-5.8504	-6.1595	-5.4323	-3.6326	-5.6205	-6.2026	-5.7154	-6.3164	-5.9067	-5.7534	-4.9812	-5.7758	-5.5721	-6.377	-5.0167	-5.0536	-5.2789
-6.0948	-6.3183	-5.7991	-6.5321	-5.6775	-5.8822	-7.0313	-6.2308	-6.3416	-6.571	-7.2557	-5.7671	-6.7432	-7.3859	-5.624	-6.0737	-5.1524	-7.4138	-6.4866	-5.5862	-6.4739	-7.5306	-5.7785	-5.4563	-6.8556	-6.643	-6.2809	-6.7979	-7.3644	-6.4735	-7.4304	-5.0846	-7.3812	-5.8473	-6.6679	-6.404	-6.5924	-6.895	-6.9483	-6.6714	-6.6105	-5.0522	-6.7372	-7.0204	-5.9297	-6.6393	-6.15	-7.122	-6.8976	-6.2205
-14.484	-13.94	-14.63	-14.64	-14.894	-14.294	-13.166	-14.758	-14.709	-14.589	-14.053	-15.684	-14.038	-15.454	-14.928	-15.133	-15.047	-15.05	-14.548	-14.328	-14.208	-14.866	-14.344	-15.914	-13.747	-13.917	-14.129	-14.027	-14.689	-13.951	-14.486	-15.251	-15.159	-15.977	-13.936	-14.707	-15.063	-14.041	-13.39	-14.082	-14.189	-14.232	-15.149	-14.654	-14.927	-14.536	-14.601	-14.274	-14.792	-14.302
6.3329	6.1385	5.745	5.5398	6.655	6.7594	6.6935	7.5459	7.3962	6.6053	6.2347	6.1883	7.3722	7.8229	6.5034	7.0335	7.7403	6.4131	6.9933	6.4277	7.6314	7.1181	6.7078	7.3092	7.2489	7.7544	7.0749	7.0443	6.2923	6.3035	6.2179	7.0342	6.3762	6.5356	7.2646	6.7533	6.7036	6.0397	5.7599	7.1597	7.5022	7.3622	6.5652	6.9628	5.3529	6.9534	6.1845	5.5183	7.6371	6.088
-10.151	-10.345	-10.561	-11.718	-10.431	-10.933	-10.183	-10.456	-10.659	-11.532	-10.234	-11.225	-9.3518	-11.831	-10.599	-10.286	-9.7436	-10.379	-9.9759	-10.647	-10.995	-10.156	-10.174	-10.812	-11.042	-9.8077	-11.119	-10.398	-10.728	-11.739	-11.278	-11.397	-10.182	-10.594	-11.161	-10.847	-10.884	-10.327	-11.453	-10.463	-10.561	-11.563	-11.456	-10.611	-9.4789	-11.185	-10.759	-10.924	-10.526	-10.773
-6.9456	-6.703	-6.3651	-6.6801	-6.0638	-6.3011	-5.6352	-5.9984	-5.0779	-7.224	-6.4548	-7.4052	-6.4146	-6.6249	-6.0603	-6.1436	-5.0444	-6.6092	-6.4355	-6.1721	-6.6451	-6.0613	-6.0184	-5.6049	-6.065	-6.1558	-7.4105	-7.0003	-6.8508	-7.2341	-5.8614	-7.0692	-5.6164	-7.1351	-6.2754	-5.9574	-6.7096	-6.4191	-5.5659	-7.0027	-6.2427	-7.1886	-5.1986	-6.3222	-6.1642	-6.0228	-6.8631	-5.7737	-6.035	-5.5398
0.98526	1.094	0.76918	0.69072	2.1147	2.1514	1.1791	1.852	2.2175	2.1365	1.233	1.6026	1.8671	2.5942	1.3189	2.0213	2.9554	1.5969	1.5097	1.7654	2.5886	2.1806	1.6217	0.69929	2.7907	1.0666	1.1306	1.1855	1.5267	1.3348	1.4532	1.4574	1.4283	1.0974	1.5358	2.3192	1.5692	2.3721	0.96593	2.0459	1.5882	0.68627	1.5966	0.67664	2.3534	1.2452	1.4873	1.1071	1.3339	1.2187
-2.1236	-1.4295	-3.098	-2.1654	-2.5364	-3.8042	-2.7311	-2.6067	-3.0898	-2.7136	-2.9068	-2.9411	-2.2556	-2.766	-3.0563	-3.2788	-2.3059	-2.8838	-2.314	-3.1707	-1.392	-2.2885	-2.0162	-3.9448	-1.6952	-2.5274	-3.0717	-3.1386	-2.8619	-2.2871	-2.7659	-3.3186	-3.4274	-3.3811	-1.2369	-3.0316	-1.9112	-2.7142	-1.7952	-2.1931	-2.3641	-2.8167	-2.0518	-2.1033	-2.7049	-2.5797	-2.885	-3.1504	-1.9829	-2.2776
0.089946	0.43031	0.032634	0.34894	-0.53791	0.9822	0.17778	0.35125	-0.20143	0.13545	0.51078	0.4529	-1.5128	0.004558	-0.23978	0.80826	-0.69931	0.38534	-0.0087199	1.9791	-0.73423	-0.045327	-0.45581	-0.13413	0.16577	-0.59726	-0.3925	-0.062972	-0.1257	0.52778	0.39559	0.6199	-0.44643	-0.40654	-0.27033	0.058807	-0.19033	0.29227	-0.69398	-0.01613	0.78665	-0.092091	0.14748	0.3802	0.074683	1.0695	0.83997	-1.5445	0.11225	-0.30408
4.6397	5.1639	4.7339	4.2454	3.2998	4.251	4.8784	4.4263	4.561	4.9005	4.2832	3.8763	2.6861	2.8653	3.3742	3.5941	4.1107	3.512	4.3239	3.8722	3.0986	4.2228	4.491	3.6373	4.1119	3.8598	5.3866	4.0955	5.2554	4.1675	4.1899	4.848	3.9512	3.9756	5.1155	4.2126	4.4062	3.6717	4.5227	4.4385	3.7758	5.6709	5.1388	4.7881	4.1291	4.0116	4.8346	4.7983	4.3946	4.6506
-12.135	-13.587	-12.525	-12.799	-13.462	-12.831	-12.692	-12.567	-13.933	-13.629	-13.444	-13.346	-13.752	-12.132	-13.368	-13.964	-13.521	-11.833	-12.253	-14.249	-13.773	-12.739	-13.394	-13.713	-12.019	-12.876	-14.004	-12.971	-11.203	-13.865	-13.328	-12.358	-13.094	-14.03	-12.58	-12.702	-13.954	-12.732	-13.161	-13.022	-13.404	-12.786	-12.893	-13.256	-12.559	-13.024	-13.57	-13.145	-12.641	-14.083
-21.216	-20.8	-20.626	-19.935	-20.537	-19.906	-20.739	-21.9	-21.193	-21.107	-21.221	-19.963	-20.622	-20.238	-21.279	-20.28	-20.658	-20.244	-20.148	-21.435	-20.965	-20.983	-20.59	-20.504	-20.962	-20.522	-20.966	-21.295	-21.004	-21.354	-20.524	-20.625	-20.117	-20.438	-21.024	-20.901	-19.794	-20.594	-20.088	-22.196	-20.807	-19.925	-20.484	-19.398	-20.812	-20.505	-20.545	-20.496	-21.12	-20.671
-3.5425	-3.7174	-3.0244	-3.5103	-3.1786	-2.6447	-4.3518	-3.6414	-2.7675	-2.9305	-5.1174	-3.7332	-3.3485	-2.3814	-4.015	-3.0864	-3.4356	-4.6044	-3.8838	-3.8502	-3.4537	-3.4755	-3.5002	-3.4075	-3.9977	-4.7592	-3.3601	-3.3231	-3.0135	-2.6307	-3.7743	-3.5839	-2.7276	-2.6112	-2.5444	-3.3129	-3.9152	-2.6342	-3.4168	-2.7174	-3.7941	-2.8454	-3.7881	-4.0777	-3.6772	-3.9279	-3.0548	-3.909	-3.2048	-3.2354
-12.229	-12.668	-13.687	-12.026	-13.234	-13.068	-12.692	-13.208	-12.292	-12.762	-12.742	-11.619	-11.493	-12.87	-12.759	-12.405	-13.772	-13.302	-12.9	-12.415	-12.328	-14.338	-13.104	-11.81	-12.998	-12.731	-12.662	-13.533	-12.919	-12.104	-12.835	-12.514	-13.924	-13.319	-12.985	-14.977	-13.46	-11.73	-13.654	-12.249	-14.648	-12.902	-12.456	-13.482	-13.295	-12.261	-12.656	-12.643	-12.894	-12.091
6.8137	6.04	4.704	7.2178	6.8985	6.296	6.3931	6.6848	5.9308	6.3876	6.9256	6.9696	7.2526	5.8873	7.4921	7.0406	6.9956	6.9471	6.7798	6.3793	6.5578	7.5838	7.2196	7.758	5.7921	6.8592	6.382	5.7303	7.0352	5.5266	7.4085	7.2292	8.0352	6.3723	6.6778	6.9742	6.7273	6.3315	6.135	7.037	7.2183	6.4697	5.8241	7.312	6.8431	7.0197	7.3892	8.2523	7.1845	8.0637
-1.1079	-1.3818	-2.2911	-1.1766	-0.60071	-0.93709	-1.412	-1.5118	-0.94792	-1.674	-0.099812	-1.9972	-0.45652	-1.5721	-0.073392	-1.2284	-0.36518	-2.0122	-0.39069	-1.7072	-1.039	-1.4155	-2.4719	-1.6814	-1.1455	-1.4449	-2.9297	-1.6991	-0.090812	-1.8382	-1.5014	-0.91016	-1.5971	-1.9166	-2.3652	-2.1033	-1.0039	-1.0782	-1.3708	-1.9433	-2.5191	-1.1937	-2.2239	-0.89421	-2.5065	-0.81446	-0.6299	-1.6975	-0.98043	-1.5307
-1.9124	-1.6469	-0.862	-1.4773	-2.2959	-2.4882	-1.2791	-1.2356	-1.6771	-1.7198	-1.9675	-1.7469	-0.56884	-1.7985	-1.1247	-1.6541	-1.0033	-1.0418	-1.2423	-1.2318	-1.8039	-1.3958	-2.4314	-0.57723	-1.5989	-0.90141	-0.96315	-1.1372	-1.5198	-1.8497	-1.6177	-1.3536	-1.2998	-1.594	-0.40394	-1.701	-0.85458	-1.2119	-0.025759	-0.84767	-1.9525	-0.84926	-0.28556	-0.88345	-1.7706	-1.9487	-1.27	-1.8149	-1.6065	-0.43459
1.4902	0.97387	2.145	1.8854	0.9468	1.2011	1.1054	1.4459	0.69471	1.2427	1.0688	0.62923	2.4513	1.3573	2.7627	0.90928	1.0617	2.1783	1.4891	1.7135	3.1881	1.7676	1.0455	0.7996	1.6393	2.1502	1.458	2.5401	1.6312	2.0699	0.9025	1.1339	2.0655	0.93131	0.91651	1.5457	1.406	1.9382	0.63555	2.9764	1.1661	0.82966	1.0303	1.7673	0.61606	0.25665	1.6699	1.3603	1.4808	1.4715
-1.4958	-1.822	-0.41153	-1.5689	-0.76295	-1.3445	-0.85295	-1.1686	-1.2699	-0.41315	-0.82996	-1.4724	-1.841	-1.4782	-1.446	-0.86338	0.37527	-1.0586	-1.5912	-1.3825	-1.1082	-0.93958	-1.2321	-1.2158	-1.8918	-1.1741	-1.5353	-1.9743	-1.6902	-2.175	0.44535	-2.7457	-0.99137	-0.5047	-0.59322	-1.2511	-0.83304	-1.3767	-1.8929	-1.6735	-0.31413	-0.5601	-0.81985	-1.6094	-2.0325	-1.483	-1.0833	-2.6386	-2.3515	0.27718
-14.731	-13.306	-14.35	-12.285	-15.252	-13.023	-14.572	-13.546	-13.028	-14.295	-14.376	-13.928	-14.869	-13.302	-14.485	-13.35	-13.431	-13.331	-11.754	-14.168	-13.973	-14.352	-14.01	-13.867	-14.753	-15.248	-13.137	-13.863	-13.623	-13.785	-13.61	-14.207	-14.02	-13.6	-13.917	-14.707	-15.392	-13.991	-14.484	-13.739	-13.777	-14.443	-15.926	-13.294	-13.802	-14.195	-14.644	-13.575	-13.663	-14.605
-0.26087	-0.33564	-0.12925	-0.062274	-0.9454	0.051399	-1.3139	-0.35432	0.30656	-0.47719	0.42792	-0.18921	0.70479	0.13571	-0.10215	0.32098	-0.34787	-0.55772	-1.2685	-0.27008	0.83093	0.065808	0.20198	-0.632	-0.74744	-0.55909	1.1431	-0.38437	1.6677	-0.53438	-0.20222	0.28797	0.050578	-0.30352	-0.23073	-0.253	-0.11446	-0.86016	1.1022	-0.91403	0.95451	0.36072	-0.7968	-0.10601	-0.29218	-0.62262	0.86338	0.40283	-1.4895	0.16547
7.7241	6.6192	7.8064	7.1673	8.8065	8.8289	6.8963	7.7174	7.3457	6.8233	7.3826	7.4945	7.337	8.6731	7.5022	8.1407	7.9507	7.2942	7.4714	7.7778	8.5269	8.6545	8.113	8.6686	8.6553	8.3243	7.748	7.3815	8.5532	7.5034	8.575	8.4679	8.2464	8.0537	8.0164	7.8447	9.0457	8.9968	8.201	7.8513	7.4743	8.1413	7.72	7.9519	8.3416	7.4563	7.1186	7.9053	8.7656	8.3043
-0.48015	-0.74511	-0.8169	-1.1888	-1.774	-0.65302	-0.35207	-0.68453	-0.5261	-0.48132	-0.30557	-0.45178	-1.1951	-1.2906	-1.8464	-0.94465	-1.0717	-0.66412	0.020444	-1.462	-1.1573	-1.0374	-0.024262	1.1205	0.30438	-0.73683	-0.55083	0.20278	-0.173	-0.75285	-0.86681	-0.15442	0.14398	-0.22761	-1.4452	-1.7387	-1.1933	-0.64239	0.076373	-1.4573	-1.2281	-2.0115	0.35439	-1.798	-1.0447	-1.0689	0.19727	-1.1962	-0.44204	0.31687
-9.6787	-9.9725	-9.5905	-9.2893	-9.1166	-9.4018	-9.5456	-9.0235	-10.045	-10.379	-10.291	-10.343	-9.0084	-9.3516	-8.5904	-9.1486	-9.9544	-9.4141	-8.634	-9.9387	-8.756	-9.6723	-8.5652	-8.654	-10.013	-10.115	-10.311	-9.2224	-8.1592	-9.5625	-8.7101	-9.1856	-9.7402	-10.183	-8.2201	-9.5859	-10.452	-9.4433	-10.927	-9.6919	-9.2386	-8.4725	-9.1367	-8.9596	-9.1762	-9.2342	-9.0216	-9.8094	-9.5009	-9.199
5.8651	5.9035	6.2091	5.3347	5.4306	5.4905	3.9677	6.3216	5.6389	4.7435	5.5993	5.3481	5.4012	5.3649	6.7454	6.4002	5.5357	5.7685	6.0643	4.4316	5.4642	5.7901	6.4568	5.6234	5.2518	5.1307	5.8376	5.144	4.9455	5.7793	5.0444	5.0362	5.7701	5.6346	6.404	5.6936	5.5788	5.0589	6.9729	5.6345	4.9099	5.3431	5.8046	3.8571	6.2419	4.9513	5.685	5.9255	6.94	4.5046
-3.3138	-2.9085	-2.0295	-1.6647	-2.5658	-2.4284	-2.6036	-1.4907	-2.8061	-2.7487	-2.4042	-2.1452	-0.51209	-1.0457	-2.9751	-3.2583	-3.1464	-2.0855	-1.4286	-1.0078	-1.1581	-3.1409	-2.4331	-2.085	-1.7394	-1.6503	-2.4116	-2.1166	-3.0107	-1.7292	-3.221	-2.087	-1.7738	-3.0391	-2.1163	-2.3861	-3.5588	-1.8675	-2.3087	-2.4155	-2.1775	-3.8837	-2.6983	-2.514	-2.2992	-2.5902	-1.9338	-2.8794	-2.7768	-2.6812
0.41634	0.022196	-0.10341	0.49865	1.0816	0.3315	-0.37062	-0.82207	-0.34168	-0.93956	-0.28153	-0.41577	0.10823	-0.9197	-0.61019	-0.19554	0.07097	0.52315	-0.28304	-0.37855	0.74051	0.81729	-0.39166	0.69771	-0.15955	-0.7416	-0.42604	0.13198	0.075195	1.1383	0.92207	-0.40473	0.76657	-1.1209	0.099165	0.85523	1.5086	0.15351	0.42992	-0.44553	-0.12276	0.64251	0.5691	-0.48474	-0.45379	0.3031	0.017942	-0.44053	-0.13049	0.37502
-7.9554	-7.1894	-7.2723	-7.158	-7.1924	-7.155	-7.9596	-7.6132	-6.4026	-7.1214	-6.8889	-7.6322	-6.7274	-8.4091	-8.9966	-7.869	-8.367	-6.8103	-6.9546	-7.8147	-6.7971	-6.7463	-7.1406	-8.0182	-6.9765	-7.7841	-7.5616	-6.9645	-7.3068	-7.8004	-8.8333	-8.1622	-7.5368	-7.0433	-8.8997	-7.2417	-7.0844	-7.0625	-8.4511	-8.3092	-7.6942	-7.6956	-8.4109	-7.7657	-8.8165	-7.8784	-7.7234	-6.7191	-6.9469	-7.6431
-14.548	-14.546	-13.194	-14.079	-13.782	-13.736	-14.052	-13.234	-13.696	-13.814	-13.233	-13.221	-13.132	-13.737	-13.848	-12.815	-13.829	-13.669	-14.435	-14.089	-13.844	-14.205	-13.744	-13.135	-14.264	-14.774	-13.676	-14.739	-13.616	-13.299	-13.972	-14.266	-14.191	-13.296	-13.791	-13.72	-13.315	-13.327	-13.922	-14.291	-14.399	-13.31	-13.649	-14.889	-14.112	-13.786	-13.405	-14.112	-13.962	-14.294
-6.4557	-6.0107	-7.0906	-6.6533	-6.313	-6.4693	-6.4745	-6.5318	-6.5792	-6.4319	-6.5139	-6.4105	-6.1019	-7.2548	-6.8651	-6.5079	-5.7327	-6.9775	-6.3506	-5.8535	-7.1989	-6.2894	-6.6741	-5.7454	-6.7793	-7.0679	-7.139	-6.6261	-7.4571	-5.3343	-5.9372	-7.1151	-6.9286	-7.3481	-6.3739	-6.8027	-6.7605	-8.1528	-6.3499	-6.0325	-7.5486	-6.1381	-6.133	-5.5521	-5.899	-7.4004	-5.787	-6.3512	-6.4198	-6.002
-2.8392	-2.9496	-2.9	-2.6355	-2.7747	-1.8121	-3.1169	-2.8943	-3.3036	-2.105	-1.3283	-2.2693	-3.1527	-2.863	-2.492	-3.7341	-3.2704	-3.5161	-2.7886	-2.2791	-3.4609	-3.1292	-3.8769	-1.3211	-2.2341	-3.1268	-2.1874	-2.7809	-3.202	-2.8901	-1.9727	-2.0178	-2.3705	-1.5631	-3.3715	-2.8017	-2.6697	-2.9443	-1.9086	-2.481	-3.8336	-3.3003	-3.1086	-2.511	-2.5821	-3.6063	-2.41	-2.6027	-1.8322	-2.0845
-3.6934	-3.5391	-4.134	-3.6004	-3.5272	-3.4558	-3.7743	-4.8499	-3.3245	-4.2237	-4.236	-3.1893	-3.7603	-3.9069	-3.303	-4.3355	-3.5171	-4.2568	-4.6289	-3.4866	-2.4765	-3.9439	-3.2638	-3.7572	-3.7545	-3.1198	-3.617	-4.7966	-4.7154	-2.8501	-3.7867	-3.845	-3.0413	-3.7285	-2.7015	-3.4352	-3.1034	-3.7863	-4.4295	-3.9474	-2.9523	-2.9975	-2.7722	-3.8321	-3.7576	-3.5579	-4.6644	-3.915	-3.8899	-3.3071
-10.27	-10.009	-11.083	-10.644	-10.715	-10.878	-11.287	-10.362	-10.505	-9.6978	-9.2924	-10.054	-9.1893	-9.9477	-11.101	-10.005	-10.248	-10.17	-11.515	-9.8743	-9.8757	-10.162	-10.491	-10.815	-10.144	-10.32	-11.486	-10.889	-10.802	-9.9878	-10.291	-11.272	-9.893	-10.16	-10.576	-9.966	-11.843	-9.6491	-9.251	-9.9481	-10.374	-9.992	-10.096	-9.7383	-10.547	-10.843	-10.76	-9.8483	-10.855	-10.364
2.7719	1.7341	1.9494	1.7429	2.0462	1.4211	1.0018	1.8151	1.3435	-0.14808	2.2062	1.5031	2.1218	2.0126	1.6175	0.98245	2.583	1.3928	2.5327	2.4168	2.4416	1.6628	1.6356	1.5063	2.5603	1.033	2.791	1.214	1.5384	1.909	1.5324	2.8082	0.044397	1.6425	0.78307	1.496	1.3914	1.4218	0.82933	0.91216	1.7476	0.48832	0.73583	1.1433	1.0999	1.3301	1.6226	2.1131	2.2053	1.4929
-2.3955	-2.3622	-1.5407	-2.5524	-2.1717	-2.6309	-1.0586	-2.3259	-1.4585	-1.4774	-2.0596	-2.3792	-2.626	-1.9806	-3.314	-1.73	-1.9195	-0.86711	-1.4281	-2.2184	-2.7028	-2.5622	-1.6093	-1.9363	-2.4827	-1.3943	-0.53156	-2.3526	-2.4613	-1.8323	-2.39	-2.2985	-1.5578	-1.9089	-1.4683	-1.3705	-1.3865	-1.5377	-1.7627	-2.1494	-1.4431	-1.4588	-0.79376	-1.9099	-1.9933	-1.7833	-2.129	-2.5629	-1.9325	0.25905
-2.0937	-1.7328	-2.3095	-1.6153	-1.99	-0.99125	-2.7499	-3.2717	-3.1818	-2.8694	-2.1532	-2.2557	-2.683	-2.4242	-1.7745	-1.4628	-0.64852	-2.0931	-1.4936	-1.1703	-2.3489	-1.6237	-1.762	-2.1591	-2.0913	-0.7031	-2.0855	-1.6658	-2.4619	-1.8225	-1.8631	-2.3091	-1.6591	-3.0542	-1.8421	-1.4974	-2.2996	-2.1828	-2.0359	-2.667	-1.2235	-1.7801	-1.5089	-1.0346	-1.6228	-1.5404	-1.3595	-2.5736	-0.1512	-2.2473
-6.3537	-7.3023	-7.2012	-6.5187	-6.0583	-6.557	-6.4631	-6.5697	-6.8963	-6.7523	-6.234	-5.5138	-5.787	-6.4327	-5.6379	-5.6646	-6.8554	-5.833	-5.8231	-6.4356	-6.9761	-6.1204	-6.6931	-6.5244	-6.9004	-6.6512	-6.8027	-5.7532	-4.9906	-6.0169	-7.2023	-7.0021	-5.6535	-5.6839	-5.8212	-6.7255	-6.8672	-5.5935	-5.8924	-5.3521	-7.0707	-6.5818	-6.1048	-6.4716	-6.9528	-6.2243	-8.0894	-5.7137	-6.4101	-5.6406
-9.4977	-10.209	-9.6741	-9.084	-9.8619	-9.2745	-9.0697	-8.0069	-9.8254	-9.5472	-8.6527	-8.1838	-9.3974	-9.4942	-9.3741	-9.0108	-8.67	-9.3144	-8.7601	-9.0768	-9.5671	-9.0109	-9.2327	-9.9619	-8.9265	-9.9763	-8.8308	-8.9645	-8.8511	-9.4529	-9.1882	-9.7992	-8.8716	-9.6812	-7.9784	-9.0429	-9.3623	-9.3523	-8.9354	-9.7794	-9.4339	-9.4274	-10.641	-9.282	-9.9566	-9.875	-8.5135	-9.8114	-9.1441	-10.001
1.7376	0.1994	1.0135	1.6275	0.64469	2.919	1.9519	2.2868	1.0591	2.6969	2.2851	1.5753	2.8299	1.6349	0.67898	1.2623	2.185	3.0134	2.4028	1.3057	0.49636	3.5585	2.243	0.54186	2.276	2.159	2.5447	1.9175	2.1203	0.80096	1.6958	2.5467	1.6453	0.9312	2.0684	1.9943	0.55726	2.3269	1.68	2.0553	1.4704	3.1738	1.7361	2.1561	1.6912	2.5923	2.3244	1.6751	1.3511	1.9169
-3.8322	-3.2866	-3.222	-3.9198	-4.5876	-3.4635	-3.8337	-4.2363	-3.0236	-4.2896	-4.4865	-2.9041	-4.6079	-3.8463	-4.3992	-3.2541	-3.3939	-2.8097	-4.202	-3.8405	-3.8099	-4.6201	-4.5684	-3.6835	-3.6213	-3.4932	-3.9406	-3.5187	-4.1262	-5.0318	-3.9307	-3.9871	-2.2144	-4.1953	-3.5041	-2.3861	-3.2261	-4.1961	-3.9601	-3.6174	-3.8576	-4.505	-3.8072	-4.6477	-4.2249	-3.4884	-3.6758	-3.46	-2.9818	-3.9518
9.1952	8.3487	9.2368	8.0402	8.2498	8.8059	8.4556	7.5663	8.3529	8.3401	7.5618	8.1265	8.7339	7.7282	7.8666	8.7373	8.0571	8.2151	8.2783	8.4762	8.3797	8.9971	8.1159	8.8978	9.0731	7.7162	7.95	8.6445	8.9426	9.2255	7.7934	7.834	8.7144	8.3941	7.8439	8.227	8.1258	8.4715	8.4858	8.8613	9.8075	8.5608	8.0736	7.7737	9.6274	8.6697	8.9049	7.7751	8.6395	7.3214
-9.3621	-9.888	-9.1196	-9.3529	-9.6121	-8.789	-9.691	-9.0716	-9.35	-9.6055	-8.8212	-8.2982	-9.7347	-9.3844	-8.9881	-8.2586	-8.6328	-9.8148	-9.237	-8.9687	-8.1128	-8.0614	-8.6941	-8.8861	-8.1811	-8.5059	-8.9992	-10.234	-8.8752	-9.734	-8.3693	-8.7252	-7.7447	-8.8079	-8.5522	-10.281	-9.7278	-9.1566	-8.419	-8.2272	-9.4095	-9.3227	-9.0999	-9.2624	-8.596	-8.9699	-8.9157	-10.224	-8.7115	-8.1704
4.9172	5.0753	5.3615	3.876	6.3531	5.0412	4.1459	4.792	5.255	6.5022	4.5193	4.6254	4.051	5.7413	5.8013	5.5529	5.238	5.0772	6.3973	5.113	4.093	6.0822	5.3585	5.1057	5.2447	4.9358	5.012	4.9188	5.6937	4.6373	4.3332	4.9738	5.3028	5.1729	6.1005	5.1038	4.6724	4.6161	3.9316	5.251	3.7893	5.1283	4.846	5.2301	4.338	4.4937	5.2454	5.508	4.852	6.0549
-14.424	-13.398	-13.311	-13.248	-14.44	-12.838	-13.751	-12.674	-13.188	-12.751	-12.85	-12.688	-13.52	-13.796	-13.448	-14.188	-12.969	-12.558	-13.334	-13.656	-13.539	-13.866	-13.272	-13.066	-13.381	-13.912	-12.823	-12.95	-13.219	-13.079	-14.109	-13.748	-11.627	-13.087	-12.122	-13.464	-13.576	-13.322	-13.608	-13.43	-14.523	-13.358	-12.612	-12.611	-13.167	-13.089	-12.93	-12.556	-13.387	-12.792
4.1597	4.4044	3.3764	4.6235	4.6525	4.8486	5.051	3.9402	4.5009	3.072	3.8839	5.5184	4.142	4.6679	4.8258	4.7894	4.1702	3.8468	3.5882	4.3875	3.0912	3.9281	5.6598	4.5778	4.8034	3.6571	4.8151	5.1329	3.7284	4.8092	3.9312	3.2127	4.5455	4.2895	4.9152	5.7994	4.6483	5.8179	3.8792	4.0859	4.4642	3.5691	4.4653	4.1082	4.67	4.5141	4.1496	4.2991	4.1047	5.8322
-12.235	-12.62	-13.108	-12.378	-11.685	-12.911	-12.128	-13.124	-12.367	-11.744	-13.45	-12.269	-12.654	-12.727	-13.573	-11.905	-13.643	-12.626	-12.613	-12.01	-13.226	-13.621	-13.785	-12.633	-12.71	-12.967	-12.58	-12.619	-13.337	-12.77	-12.595	-11.382	-12.847	-12.853	-13.022	-12.171	-13.48	-12.138	-13.13	-13.318	-12.358	-12.887	-12.541	-13.34	-13.378	-12.375	-12.392	-12.96	-12.683	-11.879
-13.387	-15.065	-12.646	-13.081	-13.432	-14.177	-13.879	-12.892	-12.558	-13.258	-13.433	-12.248	-13.206	-13.214	-13.581	-12.148	-13.587	-13.343	-13.118	-12.972	-12.872	-12.41	-12.754	-12.792	-13.467	-13.399	-12.613	-14.655	-13.44	-12.564	-13.766	-12.646	-12.989	-13.062	-12.658	-14.165	-13.663	-13.25	-12.764	-13.543	-13.281	-12.906	-13.87	-15.043	-13.762	-13.754	-13.463	-13.027	-12.687	-12.922
8.4346	7.8424	9.1242	8.6252	8.5465	9.2246	6.7583	9.4125	8.0624	7.8511	7.8163	8.6958	8.196	7.9876	7.511	7.9684	8.0035	8.5183	8.2344	7.2649	9.1967	8.6906	8.492	7.8327	7.4186	8.0413	7.3934	8.8086	9.6492	7.8627	8.1841	7.3796	7.3355	8.6986	7.8706	7.4317	7.8199	7.4432	10.067	7.1383	6.9006	6.9893	6.8828	7.7513	7.803	7.1202	8.8001	7.5117	8.9268	7.7334
-10.873	-10.936	-9.9603	-10.49	-10.654	-10.425	-10.34	-10.384	-9.5983	-10.598	-11.134	-11.265	-9.2762	-10.119	-9.8702	-10.141	-10.01	-9.4764	-10.291	-10.272	-10.792	-9.4026	-9.0603	-10.57	-9.1869	-11.102	-10.311	-10.138	-10.776	-10.205	-9.4295	-10.527	-9.6906	-10.943	-10.102	-10.393	-11.395	-10.365	-9.2831	-10.78	-10.729	-10.102	-9.6019	-10.044	-11.556	-10.808	-9.5285	-9.5836	-11.059	-9.7092
-2.527	-2.0172	-1.8898	-3.1155	-1.9197	-3.262	-2.9513	-3.1239	-2.5057	-1.5035	-1.2379	-4.0058	-1.5976	-0.77058	-3.1378	-2.302	-0.5116	-3.2049	-1.5576	-3.3191	-2.6666	-3.0536	-2.0553	-2.7382	-3.0548	-2.6779	-3.5742	-3.2677	-2.4688	-2.543	-3.1742	-1.9729	-2.4036	-2.0075	-2.4161	-3.1673	-3.1266	-3.0786	-3.0562	-2.0996	-3.2963	-1.0461	-3.0196	-2.9845	-3.6709	-2.7544	-1.3988	-2.7276	-3.0617	-2.1946
-2.7894	-1.7449	-1.9085	-1.6206	-2.2874	-2.6717	-1.6159	-1.3621	-1.9368	-2.4199	-0.8606	-1.7531	-0.88571	-1.0471	-0.72927	-1.3531	-1.8663	-2.143	-1.5493	-3.0542	-1.9107	-2.4851	-1.5927	-0.10401	-0.59513	-1.7532	-1.4896	-1.4421	-1.0827	-0.94391	-1.6411	0.48792	-1.5884	-1.2239	-1.3914	-0.78226	-1.6785	-1.4883	-1.0135	-1.173	-0.51976	-1.5217	-1.4566	-1.8558	-1.9795	-1.7282	-2.1555	-1.8744	-0.82378	-0.70839
-1.7095	-1.2619	-0.8299	-1.6932	-1.8585	-1.3692	-1.1549	-1.7405	-0.45662	-0.20391	-0.60528	-0.13091	-1.4065	-1.6981	-1.7529	-1.6142	-0.28568	-1.5719	-0.80168	-1.5637	-2.0552	-1.233	-1.6248	-0.91847	-1.2748	-2.1614	-1.0672	-1.608	-0.44124	-0.16068	-0.50127	-0.5873	-1.4128	-2.2561	-1.2455	-1.6379	-1.7823	-2.1647	-1.5027	-0.85745	-1.2957	-1.7141	-1.6569	-1.2921	-1.2629	-1.474	-2.2473	0.44216	-0.52867	-2.2984
-5.7505	-6.6724	-4.9605	-6.2829	-4.7734	-6.619	-5.2617	-6.1773	-5.5989	-5.6581	-7.1402	-5.2642	-5.1917	-5.1996	-4.3221	-4.8186	-4.9545	-5.9666	-4.4207	-5.1819	-5.2334	-5.7982	-5.873	-6.7337	-6.2146	-5.9322	-6.2393	-6.3168	-6.2721	-5.9376	-5.9726	-5.565	-5.8478	-4.8625	-4.4231	-6.3018	-5.7997	-5.572	-5.2433	-5.6201	-5.7396	-4.6031	-5.9123	-5.9976	-5.9497	-5.7196	-6.6871	-4.7837	-5.772	-5.4412
-13.881	-13.911	-13.613	-14.327	-13.706	-14.48	-14.912	-13.918	-14.513	-14.222	-14.523	-13.413	-13.569	-14.099	-15.153	-13.253	-14.96	-14.27	-14.884	-13.635	-13.666	-13.446	-14.215	-12.995	-14.658	-13.044	-14.042	-12.937	-14.208	-13.816	-13.913	-14.867	-13.943	-13.251	-13.587	-13.342	-14.92	-14.271	-13.258	-14.214	-12.857	-13.571	-13.447	-13.76	-14.558	-13.871	-13.379	-13.437	-13.55	-14.011
-1.2382	-0.595	-0.55584	-1.1226	-1.4525	0.74215	-0.54113	-1.2728	-0.37644	-0.7097	-0.86899	0.28668	-0.47819	-0.6763	-0.42705	-0.68476	-1.3204	-1.0367	-0.66882	-0.80906	-1.0955	-0.40692	-1.5439	-0.56969	-0.20196	-1.0091	-1.3767	-1.5321	-0.7253	-1.9041	-0.10014	-0.66486	-0.91167	-0.80493	-1.2363	-0.54614	-1.1764	-1.0661	-0.8786	-0.94435	-0.26892	-0.71214	-0.97846	-0.73096	-1.4859	-1.0555	-0.5002	-1.5673	0.15854	-1.3361
-1.3961	-1.4249	-0.65643	-1.5356	-0.33957	-2.0793	-1.3203	-1.8156	-1.0193	-0.50145	-1.9348	-0.50471	-0.56203	-0.76204	-1.5439	-0.89885	-1.0539	0.58188	-2.0634	-1.0555	-0.059704	-1.3362	-0.89462	-1.7982	-1.4458	-1.6474	-1.5412	-1.8173	-0.3801	-0.072123	-1.8728	-0.60929	-2.4325	-1.1489	-1.0378	-1.7433	-0.87873	-1.6782	-1.6864	-1.222	-2.0762	-0.77869	-0.87855	-1.6743	-1.1719	-0.64607	-1.652	-1.8092	-2.4932	-0.50246
-4.7654	-5.6757	-4.6055	-4.2766	-4.2578	-5.6345	-4.7044	-5.2985	-4.5259	-5.521	-4.1334	-4.6276	-4.3518	-5.7062	-4.0952	-5.0887	-4.5664	-5.8772	-4.5489	-4.9532	-4.6915	-5.2368	-3.4286	-4.2629	-4.1223	-5.2438	-5.3698	-4.8596	-4.5052	-6.0998	-4.0431	-5.2403	-5.0418	-4.9772	-3.9887	-4.754	-5.7015	-5.79	-5.0192	-5.1062	-4.1235	-6.0228	-5.8485	-4.8524	-5.0617	-5.3623	-4.567	-5.6454	-6.6269	-5.4411
-9.5849	-9.1245	-9.231	-9.5526	-8.7221	-9.1717	-9.0234	-9.4185	-8.0624	-9.0702	-8.1011	-10.222	-9.9129	-8.8251	-10.837	-8.8596	-8.9064	-9.4732	-9.1116	-10.485	-9.3601	-8.366	-8.7317	-8.6706	-9.0857	-10.19	-9.4624	-9.4524	-9.083	-8.8135	-10.573	-9.9737	-8.864	-9.6062	-9.5328	-10.338	-9.3023	-9.0353	-10.724	-9.4425	-9.512	-7.8069	-9.9329	-9.4898	-9.2344	-9.5471	-9.3526	-9.5705	-10.099	-9.3263
-21.371	-20.572	-21.058	-20.128	-21.429	-20.421	-21.593	-19.975	-20.85	-20.085	-20.333	-20.477	-20.729	-21.955	-20.564	-20.689	-21.027	-20.789	-19.947	-21.747	-20.304	-21.191	-19.904	-19.966	-20.505	-21.412	-19.494	-20.19	-21.247	-20.731	-21.306	-20.678	-20.911	-21.741	-21.969	-20.733	-20.347	-19.703	-20.847	-21.704	-22.484	-21.829	-20.698	-21.943	-21.142	-21.154	-21.07	-21.312	-20.939	-20.192
-12.25	-13.187	-13.688	-12.973	-13.289	-12.724	-12.06	-12.215	-12.951	-11.893	-12.511	-12.617	-12.14	-13.703	-13.231	-12.162	-11.608	-12.825	-12.887	-11.267	-12.721	-12.772	-12.924	-13.495	-12.884	-13.19	-11.894	-12.48	-12.654	-12.542	-12.832	-13.275	-13.478	-12.484	-11.626	-13.548	-12.644	-12.062	-11.968	-12.618	-13.567	-12.912	-12.787	-12.729	-12.56	-13.281	-11.711	-12.827	-12.351	-12.942
-0.55283	-1.8265	0.11346	-0.49463	-0.57265	-0.16137	-1.2761	0.14964	1.1628	0.64846	-0.68096	-1.1088	-0.049567	0.16176	0.39264	0.42559	-1.2707	1.0366	-0.35935	-0.34092	-0.9236	0.0055667	-0.87197	0.71538	-0.084001	-1.1443	0.25458	0.28108	-1.1378	-0.23625	-0.50941	-1.2611	0.076939	0.70704	0.40549	-0.17592	-0.58759	0.22579	1.2889	0.7982	-0.10247	0.13347	-0.60829	1.1848	0.23887	-0.2076	0.37184	-0.14022	-1.1083	0.76222
-8.9294	-9.4698	-9.384	-9.6539	-10.172	-9.0318	-8.6335	-8.7383	-9.3395	-9.8795	-10.201	-8.2905	-10.011	-8.8108	-10.042	-9.0569	-9.9511	-9.2202	-9.5239	-9.7042	-8.8666	-9.0287	-9.4087	-10.021	-9.9063	-9.6508	-8.8834	-10.057	-9.2821	-11.113	-9.314	-9.111	-8.1885	-8.8148	-9.8345	-8.1294	-8.5442	-8.5987	-9.2564	-9.4336	-9.6004	-8.9289	-8.6738	-9.5099	-9.8906	-9.7148	-9.4318	-8.8839	-8.6699	-9.1326
-9.2672	-10.316	-10.158	-10.284	-9.7518	-10.192	-10.315	-10.658	-10.266	-10.665	-10.422	-9.1311	-10.787	-10.113	-10.816	-10.73	-9.8021	-9.5094	-10.35	-11.635	-10.845	-9.2891	-9.884	-10.097	-9.7575	-10.09	-10.165	-10.892	-11.616	-10.687	-10.544	-9.7208	-11.018	-9.24	-9.277	-10.878	-10.054	-11.378	-10.499	-9.8275	-10.178	-10.209	-9.8585	-9.0293	-10.173	-10.883	-10.424	-10.343	-9.7595	-11.413
7.7299	8.2703	7.6516	8.031	8.05	7.799	8.0863	8.2235	8.8433	7.4173	7.4605	8.2436	7.4938	7.6465	8.0912	7.5892	7.6619	8.6392	7.6852	7.6866	8.416	8.7468	7.8485	7.9581	8.4846	7.4418	8.6893	8.7342	7.4104	8.6199	9.1292	6.5588	8.2873	8.4594	8.9182	8.568	6.841	8.026	8.6964	7.304	7.8293	8.0156	8.3625	8.2149	7.4529	8.6564	7.6031	8.5858	7.8268	8.8885
6.9956	8.6395	8.2368	8.8036	8.6166	9.2088	8.4914	8.9651	8.7735	9.3105	8.9104	8.681	9.7321	8.0526	8.6761	8.9104	8.4861	8.4028	8.1875	8.0457	8.6935	7.1223	9.3584	10.033	8.5716	7.5463	8.4027	8.3144	9.0298	9.4074	9.0163	7.8776	9.0116	7.5464	8.7889	8.5944	8.8502	9.4992	8.2785	9.9414	9.4215	8.6685	9.5074	8.0393	8.3988	8.9765	8.8767	9.1981	8.895	6.7977
-3.7026	-2.0308	-2.6867	-3.6359	-2.8971	-3.792	-3.524	-2.9814	-2.3833	-2.2713	-3.7853	-4.2056	-3.3745	-2.9841	-3.2343	-2.7326	-2.7883	-3.6168	-2.7499	-3.5749	-3.6219	-4.5989	-3.7778	-3.695	-4.07	-2.9351	-2.9232	-3.1925	-2.6305	-3.4946	-2.0177	-3.1189	-2.9171	-3.7579	-3.9346	-3.7769	-3.1989	-2.2223	-3.0158	-2.7375	-2.9575	-2.9067	-3.4104	-3.4887	-3.3605	-3.2148	-2.5935	-4.0741	-3.6465	-3.6797
-21.266	-21.979	-21.58	-22.757	-23.209	-23.023	-22.321	-21.778	-22.212	-21.255	-23.251	-21.485	-22.299	-22.231	-22.62	-21.134	-22.103	-21.553	-21.366	-22.304	-21.199	-22.845	-22.33	-21.646	-22.949	-22.161	-21.539	-21.09	-22.564	-22.728	-22.465	-22.461	-22.594	-22.275	-22.799	-21.397	-22.197	-23.304	-21.828	-21.355	-21.969	-21.432	-21.712	-22.289	-21.962	-21.84	-22.518	-21.771	-22.725	-22.275
-2.4634	-2.8123	-4.0021	-3.112	-3.6087	-3.7365	-3.7033	-2.1856	-3.4149	-2.7059	-3.9216	-4.012	-3.5994	-3.2238	-4.003	-2.7642	-3.4056	-3.5799	-2.0863	-3.5358	-4.8026	-2.1668	-3.5516	-3.2405	-2.6766	-3.3372	-3.8468	-3.4572	-3.6321	-3.8603	-3.5084	-2.4577	-2.5627	-4.0493	-3.7453	-2.3707	-3.5876	-3.8103	-3.9521	-3.4775	-1.8024	-4.0815	-3.6733	-3.3878	-3.5655	-2.9496	-2.8303	-2.7586	-3.3311	-2.3765
1.175	2.0947	0.604	1.3672	1.764	2.1301	0.39315	0.47633	1.842	2.42	1.5985	2.1368	0.87032	0.79728	1.5563	3.2163	1.4679	0.77653	1.8209	1.8396	1.5782	1.2842	2.4509	1.4727	0.75789	1.2658	1.4433	2.7821	1.6688	1.595	1.8284	0.871	1.0133	1.2246	2.8054	1.2174	1.6541	1.5482	-0.24577	1.0901	1.0263	1.5756	0.4408	1.9362	1.1482	1.5582	2.0201	1.1027	1.6971	1.405
-15.841	-14.374	-14.684	-14.822	-13.944	-14.413	-14.206	-14.945	-15.526	-13.983	-14.768	-13.551	-14.948	-15.207	-13.714	-15.259	-14.569	-13.427	-14.848	-13.028	-15.024	-13.849	-14.071	-15.119	-14.153	-14.222	-14.225	-14.733	-15.36	-14.055	-13.693	-14.022	-14.225	-15.036	-15.425	-14.869	-14.843	-13.989	-14.599	-15.771	-14.877	-14.123	-15.038	-14.229	-15.338	-14.297	-13.859	-14.832	-14.245	-14.653
-1.4439	-1.2838	-0.79263	-3.1481	-1.6481	-1.2008	-1.4324	-0.90981	-2.4923	-0.81359	-0.56822	-1.1751	-0.96732	-1.2043	-1.3731	-1.1213	-1.8339	-1.4126	-0.97913	-0.5752	-0.73985	-0.45434	-1.1	-1.9085	-0.57226	-1.1605	-0.79812	-1.4073	-0.94111	-0.87738	-1.4937	-1.0836	-0.8565	-1.5943	-1.4126	-2.3379	-2.0212	0.046369	-1.0806	-1.5397	-0.40405	-1.1492	-0.18948	-2.2287	-1.0321	-0.40571	-1.0752	-0.51764	-0.67518	-1.6884
-2.4105	-1.6437	-2.0476	-2.7413	-2.7823	-1.417	-3.2477	-2.4353	-3.1657	-2.4535	-2.2706	-2.1567	-2.5567	-2.1115	-1.9576	-3.0275	-1.9089	-2.4196	-2.8925	-3.1504	-2.5611	-2.2883	-1.1958	-2.864	-2.8331	-1.663	-3.2485	-2.5441	-1.9112	-2.7423	-3.0076	-1.0011	-2.5336	-2.3433	-2.1739	-2.385	-2.6297	-2.6196	-2.0074	-1.9826	-2.8516	-3.2849	-3.3999	-3.1143	-3.5376	-2.7725	-2.7257	-2.0088	-2.3838	-3.105
0.74766	0.26092	0.55309	1.6472	0.95894	0.30865	1.257	-1.0181	1.4407	0.25262	0.89249	1.4029	1.1625	0.0082734	0.22256	0.2943	1.8683	-0.19819	0.042704	0.27836	0.67484	0.34015	0.80782	-0.41044	-0.4502	0.29927	0.37098	0.29478	0.78293	-0.12438	-0.37847	0.64202	0.39044	2.0516	0.2739	-0.14545	-0.65411	0.2132	-0.32249	0.53338	1.3928	-0.42931	-0.52196	0.49561	0.8976	0.94339	1.0704	0.58164	-1.0032	0.55676
-14.382	-14.327	-13.005	-14.473	-13.983	-13.004	-13.964	-13.85	-14.966	-14.069	-14.433	-14.208	-13.833	-13.816	-12.934	-13.437	-15.346	-13.908	-14.331	-13.142	-15.126	-13.712	-13.885	-13.654	-13.968	-13.817	-14.34	-12.49	-13.826	-13.539	-12.894	-14.26	-13.447	-14.401	-14.006	-13.8	-13.917	-13.4	-13.943	-14.037	-14.034	-14.866	-12.897	-14.555	-13.543	-14.915	-14.142	-14.41	-14.173	-14.318
-14.091	-15.58	-14.635	-15.388	-15.356	-15.503	-14.835	-15.219	-14.072	-14.451	-15.027	-14.86	-15.28	-15.289	-14.191	-14.843	-16.152	-15.936	-14.414	-13.129	-14.477	-14.146	-14.265	-13.625	-15.082	-13.969	-15.069	-13.594	-15	-13.892	-14.128	-14.711	-14.287	-15.121	-15.234	-14.173	-15.13	-14.347	-13.244	-14.551	-14.841	-15.255	-14.687	-14.18	-13.773	-14.372	-14.762	-14.375	-13.87	-14.312
-10.221	-8.882	-9.6663	-9.1491	-9.0408	-9.1978	-9.9412	-9.4749	-9.0865	-9.9649	-8.9334	-9.8308	-8.9181	-8.3564	-8.5485	-8.3885	-10.274	-8.7839	-9.9016	-7.3173	-9.1022	-9.2926	-8.6137	-8.2665	-9.1604	-8.8015	-9.2936	-8.9014	-8.7998	-8.612	-7.8438	-9.0963	-8.8486	-8.0125	-10.089	-9.8372	-8.3152	-8.9572	-9.5818	-9.4295	-9.8496	-8.5789	-9.0656	-8.2092	-8.3187	-8.5719	-9.3279	-8.2727	-7.8941	-10.241
-0.31963	-0.37837	1.2062	-0.10918	0.12974	0.32636	0.2322	-0.38645	-0.22492	0.18067	-0.006714	0.032821	0.1534	-0.44288	-0.85452	0.43899	0.24909	-0.10301	-0.37925	-1.1879	0.36161	-0.57222	0.05732	-1.4905	-1.0414	0.22693	1.2984	-0.56279	-1.1337	0.10899	-0.60286	0.68422	0.13337	-1.262	0.26031	0.21125	-0.66524	-0.020339	0.74568	-0.74955	0.54266	0.072356	-0.98635	0.047795	0.047625	0.56311	-0.46824	0.4005	-0.97193	0.33065
-22.21	-22.336	-23.344	-23.327	-22.386	-22.165	-22.046	-22.455	-22.299	-22.804	-22.165	-21.494	-21.957	-21.781	-22.002	-21.84	-22.824	-22.422	-21.945	-21.983	-22.056	-22.491	-22.236	-22.093	-23.086	-22.683	-23.296	-22.209	-22.526	-22.03	-21.258	-21.826	-22.648	-22.762	-21.931	-22.084	-22.544	-21.495	-21.97	-22.156	-21.403	-21.831	-22.056	-21.062	-21.892	-22	-22.741	-22.33	-21.937	-23.476
4.8106	4.8495	5.3708	4.1524	4.045	6.0699	5.0107	5.1715	3.7886	4.7021	5.1979	5.7553	5.458	4.3703	4.8804	6.5732	5.3685	5.487	5.3135	4.5977	4.2026	5.3312	5.3749	5.0609	4.8702	4.5168	5.0967	4.414	5.269	5.4198	4.7799	5.3299	4.8843	5.4359	4.6966	4.0786	4.3471	5.3486	5.1429	6.0196	4.5027	4.2511	4.1492	5.6299	3.8934	4.3824	4.9892	5.1571	5.8839	4.052
1.8845	2.4089	1.6652	1.3236	2.1556	1.9819	1.5087	1.4593	1.4306	3.4476	0.87381	1.1686	2.3705	1.0112	1.9097	1.0685	1.4354	1.9157	1.9005	2.6878	1.197	1.9323	1.4926	0.99185	1.5233	0.32349	2.7734	1.821	0.85104	1.1905	1.7097	0.57026	1.2122	1.1823	1.0797	2.0243	2.654	0.55164	2.7023	2.4405	1.3389	2.1941	1.2732	0.6374	1.7778	1.8825	1.342	1.4293	2.5956	1.2908
-9.0652	-9.7836	-10.132	-9.1333	-7.4624	-9.708	-8.7515	-8.4517	-8.5308	-8.8053	-9.1074	-7.7318	-8.7539	-9.0902	-9.0945	-8.7524	-9.7871	-8.7637	-8.6177	-9.3039	-8.9288	-9.5456	-8.0346	-8.8549	-8.2938	-9.6194	-8.0645	-9.2434	-8.5543	-9.1987	-9.2614	-9.4457	-9.0026	-9.5449	-9.2348	-8.4378	-9.3091	-8.8273	-9.0796	-7.99	-9.0841	-9.745	-9.6343	-8.7398	-9.144	-9.395	-9.4472	-9.2398	-8.2641	-8.8099
-8.773	-8.1917	-8.8613	-8.9105	-8.5496	-8.896	-8.5655	-9.0089	-9.0915	-9.3049	-8.5521	-8.6926	-10.258	-8.5829	-10.076	-8.3595	-9.1142	-9.2053	-9.2047	-9.2892	-9.233	-9.0551	-8.733	-9.481	-9.1367	-8.9904	-9.6257	-9.6008	-9.285	-9.7542	-8.4855	-9.6623	-9.4622	-9.5675	-10.019	-9.0969	-9.3929	-7.8978	-9.6872	-9.5327	-8.8257	-7.478	-9.5579	-9.1966	-9.4103	-9.5097	-8.2567	-9.6406	-9.9088	-10.055
0.34435	0.75589	0.7628	0.06175	0.43353	-0.11802	-0.67693	0.037687	0.35728	0.33579	1.1746	0.2626	0.059015	0.15966	-0.36407	-0.16859	0.49164	0.79567	0.92101	-0.13911	0.54147	-0.60799	-0.56366	0.7695	-0.0010865	0.41013	0.085351	1.5071	-0.40034	1.0465	0.8906	-0.052087	-0.28775	-0.061586	0.29468	0.16697	0.5346	0.24093	0.51709	0.21616	-0.65415	0.90799	0.27891	0.2349	-0.085262	0.68878	1.1227	1.0113	1.1762	2.5114
0.85839	-0.077063	0.24585	0.20475	0.55803	-0.48761	0.65552	1.1438	1.1264	0.024214	-0.39385	0.4026	0.86557	0.7451	-0.17391	-0.13622	-0.10942	1.2205	-0.3474	0.60134	-0.33838	1.024	-0.063309	-0.24368	0.72054	-0.095842	0.93315	-0.69083	0.30097	0.4644	0.61118	0.94276	0.47827	0.72951	0.49104	0.77596	-0.036058	-0.0065412	0.87196	1.1453	1.2272	0.71972	0.12945	0.51231	0.81403	0.79474	-0.57573	0.14371	0.81186	0.063775
-0.75322	0.46689	0.67239	-0.2614	0.36859	0.65758	0.45706	2.0084	-0.0042297	0.7001	-0.89096	0.46491	1.2478	0.75248	-0.15101	0.68782	-0.059865	0.63241	0.20933	-0.64211	-0.037843	-0.19748	-0.1848	0.90158	-0.13817	0.413	0.83237	0.080461	0.87154	0.70747	1.9115	1.6583	-0.37537	0.92199	1.2525	-0.069909	0.64797	0.51409	0.28541	0.18717	0.98313	0.27752	0.99712	0.080222	-0.55655	0.052642	0.44331	0.34878	-0.30559	-0.074137
-0.93993	-0.58624	-0.47919	-0.42084	-1.7555	-0.73408	-1.0156	-2.4229	-0.88758	-1.2575	-2.1299	-1.1166	-1.6501	-1.5867	-0.86312	-1.6878	-1.4286	-2.4295	-1.3259	-1.0619	-2.1047	-2.7591	-1.7954	-1.6489	-2.2344	-1.8102	-1.932	-2.2861	-1.7958	-1.7053	-3.1826	-1.7845	-1.7673	-1.6161	-0.57231	-1.5306	-2.0081	-0.68791	-1.9983	-2.1337	-1.2588	-1.6835	-2.2936	-2.0024	-0.73062	-1.6279	-1.2628	-1.4827	-0.40588	-0.48132
-0.48613	-1.2979	-1.1925	-1.0208	-1.7254	-0.80942	-1.4528	-1.5698	-0.49515	-0.89344	-1.2255	-1.1477	-2.2131	-0.092884	-0.78392	-2.5658	-1.4722	-1.1982	-2.1091	-1.2092	-1.68	-0.62266	-1.6471	-0.81161	0.24719	-1.7375	-1.3456	-1.4017	-1.6799	-1.2806	-1.1786	0.011276	-1.662	-0.84557	-0.83154	-2.6985	-2.0806	-1.4794	-2.2132	-1.1136	-1.5977	-2.5239	-1.8243	-2.3374	-2.5352	-0.93959	-1.3809	-2.2802	-1.536	-1.7969
-1.9455	-3.395	-2.529	-2.186	-1.9294	-3.6502	-1.7972	-2.5204	-2.0822	-3.0368	-2.2177	-2.2944	-2.6673	-1.6699	-2.6805	-2.5765	-1.6908	-2.5306	-3.0248	-2.0259	-2.4358	-3.4054	-1.4674	-2.4523	-2.6559	-2.8345	-3.3899	-2.9594	-3.4802	-2.2564	-2.3154	-2.5824	-2.0253	-3.0327	-3.0922	-3.1475	-1.458	-2.7641	-2.2142	-3.1144	-2.5097	-0.58866	-2.4988	-3.6035	-3.1404	-2.731	-2.8495	-3.1812	-3.2591	-2.2819
-14.641	-14.971	-14.321	-14.824	-14.858	-13.462	-15.292	-15.744	-16.348	-15.456	-14.131	-15.455	-14.44	-14.357	-14.638	-14.365	-14.727	-14.133	-13.964	-15.146	-14.23	-15.436	-14.979	-14.101	-15.378	-13.907	-16.344	-14.765	-13.536	-14.937	-15.149	-15.212	-14.648	-14.808	-14.152	-13.732	-14.419	-14.862	-15.027	-14.323	-14.624	-14.532	-14.945	-15.777	-15.031	-13.916	-15.104	-14.819	-14.964	-13.992
-8.685	-8.6965	-8.0677	-8.6267	-8.0077	-6.9841	-7.9075	-7.9577	-7.8413	-6.9706	-8.8582	-8.3592	-8.2823	-7.5247	-6.7213	-8.4413	-7.1959	-8.4542	-7.1252	-6.5426	-7.6513	-7.1981	-8.9851	-7.9874	-8.4695	-7.9547	-7.1278	-7.6282	-8.0097	-7.563	-7.6014	-7.5796	-8.4239	-8.3324	-7.7207	-8.1632	-6.7455	-7.4923	-7.0872	-5.9361	-8.3603	-8.028	-8.2552	-7.6506	-7.6854	-7.7295	-7.8598	-6.895	-6.7486	-7.1067
-13.553	-13.797	-13.529	-12.877	-13.482	-12.614	-13.07	-12.665	-13.919	-13.376	-12.282	-12.689	-12.292	-12.378	-12.288	-13.04	-12.7	-11.913	-12.479	-12.825	-12.355	-12.116	-12.256	-12.342	-12.334	-13.962	-11.793	-12.365	-12.383	-12.95	-13.361	-12.879	-13.055	-12.565	-13.095	-13.524	-12.268	-12.057	-13.419	-13.171	-12.025	-13.244	-13.192	-11.991	-11.987	-13.375	-12.199	-13.419	-13.554	-12.723
1.8773	2.6613	1.9761	1.3208	1.282	1.4423	0.47538	3.5636	2.1562	3.1786	1.8126	2.188	3.9731	3.0818	3.0583	2.246	2.3612	1.7189	2.6184	3.5118	1.7752	2.7774	2.4142	2.1625	1.3738	2.2546	2.9459	1.9607	3.022	1.0017	2.1263	3.3278	3.2812	3.0672	2.6382	1.8725	2.9136	1.6703	3.4691	4.0562	2.6195	2.883	1.7816	1.9895	1.8374	3.0558	2.2314	2.0415	3.1988	2.7666
9.3673	9.7914	10.516	9.3407	10.193	10.108	9.038	10.476	9.8989	8.8713	9.7918	9.9916	11.392	10.65	9.1953	9.734	10.082	9.8332	9.649	10.149	10.192	9.2709	9.2112	11.226	9.2611	10.065	9.0857	10.236	10.984	10	9.1525	10.996	9.8156	10.014	9.3027	10.34	10.176	9.4406	9.725	10.253	9.191	9.7831	9.5554	9.3154	10.026	10.295	9.8205	9.7113	8.9979	9.3764
-14.57	-14.92	-13.791	-14.446	-14.288	-14.535	-14.61	-14.715	-15.459	-15.761	-14.554	-14.247	-14.538	-13.09	-14.166	-14.997	-15.082	-14.092	-14.43	-14.77	-14.936	-14.732	-14.199	-14.36	-14.364	-14.15	-13.494	-14.83	-14.524	-13.53	-13.189	-14.119	-14.192	-14.927	-15.362	-14.486	-13.745	-14.243	-14.428	-13.441	-14.757	-14.497	-13.959	-14.047	-14.551	-14.896	-14.352	-14.953	-14.647	-14.082
-3.9398	-3.2416	-3.9668	-3.3264	-3.1904	-3.6931	-4.2736	-4.3533	-5.1034	-3.3819	-3.652	-3.729	-3.2654	-4.0807	-3.618	-4.4486	-3.3197	-3.5059	-3.3777	-3.7036	-3.3994	-2.9735	-3.2524	-3.2328	-3.5615	-3.1215	-3.671	-2.8119	-3.0141	-2.6736	-3.3294	-3.48	-3.6048	-3.0214	-3.3919	-3.8657	-3.7086	-2.7791	-2.0284	-2.1355	-4.1848	-3.9278	-3.9117	-3.4293	-2.695	-3.6531	-4.0996	-4.1862	-3.0911	-2.8678
-11.381	-9.7212	-11.517	-11.506	-10.839	-10.771	-10.277	-11.094	-9.8843	-10.625	-11.693	-10.254	-11.92	-9.9761	-10.63	-10.906	-11.517	-11.998	-12.227	-11.307	-11.361	-11.598	-11.805	-11.766	-10.346	-10.891	-10.847	-10.95	-9.9523	-10.974	-10.816	-10.005	-11.351	-11.477	-11.13	-10.085	-9.8787	-10.073	-11.614	-10.838	-11.407	-12.382	-10.036	-9.9865	-10.168	-11.066	-11.268	-11.083	-11.743	-11.423
1.0268	2.2538	2.1286	-0.12771	1.9067	1.7437	1.6339	1.2723	1.8454	3.4453	1.6807	1.0383	1.2	0.90293	1.8506	1.0403	2.0476	1.0582	-0.15396	2.0155	1.6453	2.1439	1.5153	0.81298	2.3546	2.0295	1.406	0.49573	1.6474	2.2677	1.9397	0.78573	2.3638	1.5111	1.0944	1.4769	1.4908	1.8383	2.1418	1.6093	0.85164	1.5619	1.7845	1.2126	1.6755	1.7858	2.0676	1.1731	1.5204	2.1375
-1.9322	-0.50541	-0.8924	-1.3062	-1.4229	-0.89173	-2.0938	-1.8294	-1.7426	-1.0725	-1.0714	-1.0772	-0.98417	-1.4841	-2.3079	-1.9556	-0.84506	-0.83115	-1.5635	-0.62666	-1.7943	-1.3466	-0.74786	-1.0212	-2.0727	-0.91735	-2.4116	-1.1184	-1.6167	-1.78	-1.7408	-0.75034	-1.6748	-1.822	-1.1468	-1.5768	-1.6463	-1.7143	-1.8759	-0.74332	-1.1275	-1.7881	-0.56904	-2.1037	-1.2664	-0.91363	-0.73226	-1.3704	-1.0782	-0.93891
1.1836	-0.040752	0.75851	0.33459	0.65571	-0.12814	-0.046301	0.07332	0.46537	0.7498	-0.39459	-0.5759	1.0361	0.36234	0.86241	1.0734	1.0613	-0.071016	-0.0026207	0.22572	0.62985	0.74927	-0.36923	0.89988	0.63827	1.7165	1.0409	0.81543	0.59998	-1.1725	0.4586	0.39495	-0.19375	0.29866	0.51888	1.507	-0.36612	0.41368	-0.13581	1.3325	0.062307	0.80527	0.61095	1.6089	0.66143	0.28219	0.86268	-0.097939	2.2471	0.75886
0.50085	0.50462	-0.88622	-0.58267	-0.99935	0.33151	0.41178	-0.75624	0.17462	1.071	-0.81639	-0.31389	-0.66416	-0.52238	0.37798	-1.3767	-0.22379	-1.0086	-1.5007	0.021255	-1.6687	-0.15896	-1.3693	-0.62504	1.1161	-0.07151	-0.52849	-0.21368	-0.75449	-0.40211	-0.40755	-0.55493	-0.34252	-0.046756	-0.88441	0.74381	0.83718	0.20926	-0.46728	-0.95552	-0.087517	-0.7137	-0.96729	-0.70387	0.14198	-0.062863	0.59632	-0.2806	0.39249	-1.7614
-0.072017	-0.83832	-0.46592	-0.94144	-1.2464	0.023448	-1.5479	-1.36	-0.11848	0.064168	-0.11709	-1.7895	0.13313	-1.1278	-0.94447	-0.74964	0.20672	-1.0337	-1.4321	-1.3251	-1.6742	-1.0572	-1.8413	-0.5107	-0.91475	-1.3247	-0.42375	-0.22327	-0.35744	-0.028374	-1.0148	-2.1737	-0.14931	-0.32623	-0.069389	-1.476	-0.64322	-0.71956	-1.009	0.38326	-1.3212	-1.4064	-0.42589	-1.4812	-0.75083	-0.99463	-1.3747	-0.69224	-0.96849	-0.45051
-14.722	-14.44	-13.827	-14.742	-13.188	-13.63	-14.162	-13.083	-14.508	-13.743	-14.745	-14.2	-12.876	-13.617	-14.433	-15.4	-13.203	-13.659	-14.267	-14.753	-13.598	-14.593	-13.291	-12.881	-13.78	-14.016	-13.528	-14.008	-13.853	-14.502	-14.381	-14.317	-14.026	-13.908	-14.16	-13.81	-13.776	-14.648	-14.152	-14.066	-14.632	-13.714	-13.983	-14.836	-14.586	-13.236	-14.299	-14.127	-14.063	-13.661
-11.068	-12.361	-11.139	-12.897	-11.396	-11.91	-11.182	-11.718	-11.123	-11.414	-11.466	-11.77	-10.889	-11.915	-11.703	-11.063	-10.53	-11.932	-10.286	-11.207	-11.341	-12.012	-12.043	-11.789	-10.581	-12.651	-11.108	-9.287	-10.993	-10.623	-12.161	-12.793	-12.469	-11.272	-10.932	-12.635	-11.042	-11.202	-10.779	-10.951	-11.779	-12.582	-12.191	-11.773	-12.296	-11.864	-13.078	-11.892	-12.052	-12.312
0.35595	-0.3362	0.19827	-0.89209	-2.0213	0.11402	-0.058204	0.33755	-0.22595	0.37199	-0.25151	1.2678	1.2382	0.083181	0.40187	-0.22839	-1.1552	-0.44702	0.72845	0.75837	0.48574	-0.061159	0.9315	0.20759	-0.69854	-0.59547	-0.64015	-0.31648	0.64611	-0.64995	0.17498	0.10634	-0.2332	0.18962	0.13944	0.24926	0.81677	-2.0112	0.058825	-0.37432	0.070526	-0.14957	-1.5551	-0.35255	0.54462	-1.5802	0.82493	0.29164	-0.051874	-0.42508
-3.9171	-3.0575	-3.6118	-4.0806	-4.6562	-3.6299	-4.9105	-4.1638	-4.4188	-4.373	-4.6754	-3.7548	-3.0779	-3.8025	-4.8186	-3.8947	-4.3899	-3.8594	-4.8098	-3.7384	-6.1379	-4.1249	-4.8047	-4.4599	-4.0277	-4.126	-4.7828	-3.8052	-3.7214	-4.9394	-3.8161	-3.7031	-3.3215	-3.4937	-3.5882	-4.1605	-4.9632	-5.6201	-4.8937	-4.531	-3.1482	-3.766	-4.182	-4.8453	-4.1611	-4.1002	-4.0895	-3.9187	-4.5475	-4.3437
-6.0937	-4.4939	-5.0515	-5.4511	-5.3908	-6.0015	-6.3377	-6.1505	-4.7437	-5.0748	-4.7424	-5.42	-4.6591	-5.6742	-5.2599	-5.9459	-6.2514	-6.5304	-4.8147	-5.0061	-4.5556	-5.1	-6.1426	-5.5486	-6.1074	-4.8478	-5.8952	-4.7627	-5.1289	-5.0715	-5.8261	-5.8929	-6.6016	-5.663	-5.5006	-5.1661	-6.3876	-5.3917	-5.3472	-4.3002	-5.2827	-6.1612	-4.1743	-5.6707	-6.4635	-5.5378	-4.8084	-4.7245	-6.0738	-5.9683
3.5769	3.3904	3.235	2.4259	3.5826	2.8766	2.6683	1.7815	2.7198	2.605	3.0987	3.9576	3.3188	2.9745	3.0121	4.3475	3.0311	2.2932	2.8115	3.7187	3.5978	2.5291	2.1904	2.8098	3.7279	4.326	3.3584	3.1059	3.276	2.8581	2.9363	3.0216	3.0388	3.9828	3.5373	3.2927	3.0644	3.7772	2.3683	3.3715	3.3318	3.6009	2.026	2.9711	2.3824	3.9883	3.2346	2.6569	2.0799	2.4356
2.2769	2.5466	1.6045	1.3317	0.5416	1.2334	2.9898	1.4138	-0.27901	2.3034	1.9821	1.1447	1.2865	1.7087	1.6124	1.7557	1.7225	0.68625	1.4649	2.6708	1.6141	1.1378	0.47445	1.7421	0.86129	1.7554	0.84961	1.9112	1.0887	0.97474	2.1907	1.3128	1.5274	2.7969	1.1819	0.16828	0.7048	2.6402	2.3209	3.1879	1.8237	2.0966	2.0572	2.2211	2.1599	1.4905	1.9853	1.8216	2.2893	1.3834
-11.059	-11.48	-10.379	-11.278	-11.151	-9.39	-10.994	-11.811	-11.517	-11.162	-11.711	-10.378	-11.019	-10.674	-10.169	-10.245	-11.649	-11.43	-10.813	-11.155	-10.787	-10.155	-11.418	-9.9956	-10.767	-10.698	-12.216	-10.553	-11.314	-10.565	-11.335	-11.902	-11.579	-10.863	-9.9427	-9.764	-11.201	-10.198	-11.52	-10.99	-10.707	-11.011	-11.009	-10.698	-10.618	-10.28	-11.879	-10.29	-10.395	-10.918
-11.822	-10.983	-11.912	-10.98	-11.791	-12.255	-11.422	-10.58	-10.629	-11.564	-11.461	-12.192	-10.451	-11.308	-11.276	-11.346	-11.301	-10.767	-11.33	-11.273	-11.339	-10.77	-11.778	-11.286	-11.175	-11.091	-12.042	-11.784	-11.485	-11.768	-10.581	-12.312	-10.761	-10.783	-10.766	-11.853	-10.706	-13.028	-11.72	-11.407	-11.531	-11.172	-10.876	-11.683	-11.494	-11.28	-10.312	-12.082	-11.703	-10.799
-11.759	-11.436	-10.774	-12.863	-13.061	-11.87	-10.958	-11.676	-11.905	-12.241	-11.182	-12.071	-11.361	-11.304	-11.465	-12.189	-11.095	-11.26	-11.37	-11.371	-12.276	-10.07	-11.56	-11.382	-10.23	-12.252	-12.031	-11.306	-11.473	-11.595	-11.486	-11.358	-11.869	-11.816	-12.082	-12.237	-11.456	-11.685	-11.795	-12.182	-12.044	-12.198	-11.921	-11.445	-12.14	-10.981	-11.275	-11.955	-12.678	-11.474
-2.0146	-2.0874	-2.8456	-2.6607	-1.0523	-1.9777	-0.77452	-0.95469	-2.3315	-1.7883	-1.8582	-1.84	-1.3916	-1.3299	-1.2801	-2.331	-1.3149	-0.75787	-2.2745	-1.7719	-1.847	-1.4647	-1.163	-1.088	-2.3305	-1.3505	-1.2198	-2.6653	-2.3985	-1.7246	-1.7596	-2.0415	-1.0909	-2.2205	-1.6519	-1.9722	-2.5398	-1.9841	-1.6604	-1.5089	-1.7395	-1.2296	-2.5563	-2.5101	-2.6892	-1.851	-1.9702	-2.4261	-1.5696	-1.7315
-0.34041	0.46743	-0.86609	0.099986	-1.2325	-0.84837	-0.89019	0.37554	-0.40634	-0.78201	-0.29279	0.77313	0.44986	0.80838	-0.41553	0.69319	-0.13536	0.49581	-0.020321	-0.60961	0.21605	-0.56862	0.57724	1.4116	-0.58882	-0.78915	0.93226	-0.8638	-1.1545	0.87283	-0.63175	-0.74925	-0.35892	0.98815	0.17989	-0.99842	-0.81269	0.62346	0.40923	1.0508	-0.15262	-0.77409	-0.51386	0.31661	-0.28764	0.077475	0.24275	-0.85221	-0.095455	-0.017295
-0.085616	0.26565	0.35806	0.30026	0.82219	1.1235	-0.47794	0.80849	-0.1576	0.53934	0.25832	-0.11565	0.62669	-0.10942	0.044292	0.61688	0.48845	-0.33338	1.4188	0.095901	0.14776	-0.091819	1.5149	0.77962	-0.18298	0.056822	0.77302	1.321	0.14828	0.89094	0.17297	0.6936	-0.80261	-0.68906	0.45555	0.45225	0.94455	0.60069	0.33255	0.69765	0.69608	-0.17579	0.4977	-0.0077784	0.13003	-0.26118	-0.89949	-0.49626	0.18211	0.74593
-2.1638	-0.87957	-1.2414	-1.2876	-0.93946	-1.0777	-2.072	-1.774	-1.8588	-1.8246	-1.8746	-1.7579	-0.61611	-0.95519	-1.0367	-1.127	-1.748	-1.4978	-0.46262	-0.59517	-2.641	-2.7506	-0.85717	-1.7929	-2.4944	-1.936	-0.99502	-0.9152	-0.38789	-2.0488	-1.1811	-1.8035	-0.4681	-1.3269	-1.1729	-1.3555	-1.9434	-2.5952	-1.4869	-2.4939	-2.0338	-2.7876	-2.3826	-0.91472	-1.5994	-2.0431	-1.9469	-1.581	-1.291	-1.0609
-5.0514	-4.9667	-5.4139	-5.0932	-4.532	-5.0535	-4.4718	-4.4817	-4.7079	-4.4104	-4.4838	-5.2339	-5.0007	-4.7494	-5.5888	-4.8296	-5.6326	-4.6839	-4.7049	-4.4284	-4.3875	-3.9148	-5.9446	-5.2052	-5.0274	-5.9879	-4.8914	-4.4568	-5.8562	-5.2321	-5.3245	-5.6725	-4.3261	-4.5918	-5.3458	-4.2706	-4.8879	-4.2759	-5.182	-4.8021	-3.5398	-4.5172	-4.8508	-4.7027	-4.642	-5.6246	-4.6443	-4.754	-5.6343	-4.985
-2.3007	-1.5855	-3.3422	-1.9677	-2.5239	-1.9486	-1.6851	-3.4103	-2.3808	-2.9309	-2.8542	-3.4966	-2.6834	-2.167	-2.2823	-2.2475	-1.485	-3.1553	-3.2609	-2.526	-1.7282	-3.5609	-3.7289	-2.5622	-1.8307	-3.6124	-2.9008	-2.6775	-3.4758	-3.209	-2.0543	-1.9522	-2.9408	-3.0381	-2.9579	-2.9359	-1.3868	-2.1975	-4.6618	-3.8726	-2.6469	-2.9799	-2.7847	-2.3419	-2.3465	-1.7411	-3.3613	-2.8673	-2.4143	-2.0615
-20.565	-20.229	-20.868	-21.117	-21.181	-20.745	-21.088	-20.778	-21.034	-20.703	-20.904	-18.928	-20.339	-21.147	-19.685	-20.585	-19.815	-22.018	-20.4	-19.677	-20.876	-19.576	-20.282	-20.194	-20.828	-21.669	-19.876	-20.648	-21.252	-20.88	-20.835	-21.154	-19.851	-21.605	-20.553	-19.729	-20.22	-19.701	-20.439	-20.958	-20.74	-20.421	-20.999	-19.748	-20.757	-20.537	-21.275	-20.599	-19.908	-20.355
-6.127	-5.6172	-6.3363	-5.5828	-6.3773	-5.7591	-4.9104	-6.0825	-5.9865	-6.1615	-5.1067	-6.6827	-5.6134	-6.2891	-5.7154	-5.3373	-5.8627	-5.4761	-5.948	-6.8003	-6.9667	-5.9806	-6.4838	-6.075	-6.0583	-5.5275	-5.3845	-5.0078	-5.0505	-6.1322	-4.8211	-6.9258	-6.8276	-6.6395	-6.0043	-5.4931	-5.8466	-6.0488	-6.4883	-6.5068	-6.0419	-5.1808	-5.6555	-4.8713	-5.8433	-5.5632	-5.23	-5.413	-4.8756	-5.8461
6.7943	6.5406	6.6049	7.1116	6.728	7.646	6.0284	6.5345	6.2131	7.6782	6.1132	6.179	6.9783	7.3455	6.8536	5.3544	6.2654	7.1072	7.3142	7.6708	6.5176	5.8374	6.8182	7.5198	6.7114	6.8577	5.4119	6.1851	6.4355	5.8264	6.1942	6.136	5.7882	6.4601	6.3162	5.9336	7.3722	6.8524	5.8928	7.2738	7.3602	7.2211	7.1974	7.2169	5.7721	7.174	5.4556	6.5596	6.313	6.4352
-9.684	-10.775	-10.638	-10.055	-11.038	-11.988	-10.184	-12.502	-10.788	-11.587	-10.138	-10.713	-10.777	-9.6438	-10.7	-10.326	-11.081	-10.366	-9.452	-10.637	-10.127	-10.671	-10.231	-11.31	-11.289	-10.922	-11.311	-11.24	-11.448	-10.323	-11.856	-10.529	-10.385	-10.191	-10.728	-9.8086	-10.511	-10.105	-10.615	-10.322	-10.175	-9.9607	-9.6274	-11.251	-11.644	-11.367	-10.768	-10.99	-10.447	-11.494
-8.2734	-7.6991	-7.2264	-7.5022	-7.0422	-7.4032	-8.5022	-7.8701	-7.4058	-7.1715	-7.4449	-7.7601	-8.0054	-8.5277	-7.4273	-8.1828	-9.3031	-8.4185	-7.139	-7.2884	-7.3981	-7.5206	-7.7231	-7.9145	-7.5155	-7.1065	-8.0677	-7.1582	-8.1839	-7.4542	-8.0035	-8.0455	-7.4772	-6.9026	-6.5734	-9.1179	-6.8539	-8.4664	-7.4583	-8.07	-7.3225	-6.4643	-8.4559	-7.0995	-7.5565	-6.9787	-7.2408	-7.3381	-7.3559	-6.4837
-2.1522	-2.6829	-3.1576	-2.6893	-3.2657	-1.9974	-2.9205	-2.1041	-3.0247	-2.085	-3.1369	-1.8427	-2.3562	-2.7064	-1.4543	-2.0647	-3.3795	-3.0364	-3.5092	-2.4699	-3.1755	-0.9488	-2.022	-2.7617	-4.0915	-3.0413	-3.2169	-0.92762	-2.6807	-2.2994	-2.9289	-3.1876	-2.1381	-2.3205	-1.8213	-1.9977	-2.4107	-2.1582	-2.3529	-2.7614	-2.2662	-1.0965	-2.3803	-1.9358	-2.1347	-3.3196	-2.083	-2.9765	-2.6352	-2.5006
-4.8361	-3.8179	-5.5175	-4.1655	-5.7748	-4.2635	-5.2353	-4.6267	-3.9322	-4.2403	-4.0943	-4.3756	-5.4182	-5.1948	-3.804	-4.4099	-3.8628	-4.1679	-4.064	-5.1691	-3.9417	-4.2511	-4.7872	-4.4071	-4.5118	-4.7681	-4.9512	-5.6299	-3.7439	-4.7297	-4.2687	-5.2533	-5.1617	-4.0511	-4.2055	-3.718	-4.1575	-5.0495	-5.8456	-4.9821	-3.6637	-4.3724	-5.2203	-5.5987	-4.8255	-3.2632	-4.4782	-4.7844	-4.4126	-4.3315
-5.6538	-5.065	-6.3843	-6.962	-5.0585	-6.3863	-5.6666	-7.0393	-6.9117	-6.9097	-6.1495	-6.5824	-6.2354	-6.7259	-5.6472	-5.8132	-6.1624	-5.8279	-7.6357	-7.0931	-6.1443	-6.6069	-5.8145	-6.6786	-6.3577	-7.2752	-7.0191	-6.5366	-4.9234	-5.3377	-5.0819	-5.7348	-5.9842	-8.1625	-7.0717	-6.4236	-6.1909	-6.1577	-6.7879	-5.5778	-7.0503	-5.3686	-6.1441	-5.9794	-5.9232	-7.6013	-7.3707	-6.7689	-5.8853	-6.5843
0.13212	-0.40638	0.15376	-0.31271	-0.12392	-0.22451	0.074214	-1.6108	-0.6694	-0.55744	-0.47341	-0.48885	0.10548	0.15661	-0.092654	-1.0538	-0.74292	-0.15944	-0.04951	-0.58852	0.54814	-0.054107	0.23425	-0.05035	1.1519	-1.1957	-0.58989	-0.299	0.4145	-0.10567	0.42612	-0.62076	0.20891	0.28952	-0.11548	0.25183	0.018974	-1.1424	1.0674	0.58891	1.1011	-0.77915	0.63423	-0.085302	0.062959	-0.84661	1.322	-0.99267	0.98871	-0.13682
7.4018	7.0146	8.0159	6.8987	7.3317	7.7049	6.282	6.5643	6.0902	6.3995	7.0605	6.2638	7.6955	7.2999	6.0083	6.9703	8.2754	6.5642	6.8953	6.0258	6.2232	7.4787	6.8025	6.5144	7.3193	7.185	6.7143	6.8425	5.647	7.0414	7.5877	7.714	6.7412	7.5853	6.4686	6.6073	7.3959	5.6529	6.7283	7.0539	6.9006	7.0307	6.0213	6.4863	6.1717	7.426	5.9466	7.4352	6.8419	6.2972
-1.4674	-1.1094	-0.97384	-1.0608	-1.1725	-0.93278	-0.98665	-1.0822	-1.6162	-1.0739	-1.4138	-1.8513	-0.68065	-2.4052	-1.0318	-1.1452	-0.16596	-0.26594	-1.7239	-1.7055	-1.9022	-2.3039	-1.4752	-1.4571	-1.4298	-0.35071	0.35083	-1.963	-2.6683	-1.5835	-0.90087	-0.96658	-0.93271	-0.64019	-0.80911	-1.2457	-0.98192	-1.927	-2.1995	0.19759	-1.7012	-0.58221	-0.78665	-1.6611	-2.0871	-1.0464	-0.92969	-1.0132	-0.079421	-1.2312
-9.8329	-11.052	-11.718	-11.43	-11.953	-10.595	-11.062	-11.011	-10.994	-11.633	-11.426	-12.445	-10.697	-12.229	-11.369	-11.328	-11.648	-10.399	-11.301	-12.489	-11.431	-10.524	-10.517	-12.203	-11.745	-11.843	-12.017	-11.918	-11.398	-10.666	-12.138	-12.533	-11.762	-12.329	-11.259	-12.951	-10.469	-11.29	-11.416	-12.207	-10.724	-11.699	-11.292	-10.461	-11.699	-11.155	-11.166	-11.848	-12.222	-11.364
-2.173	-1.823	-2.8359	-1.8285	-2.118	-3.2129	-3.6799	-3.4778	-2.966	-2.1476	-2.7172	-2.2195	-1.7856	-3.3553	-3.2563	-2.1779	-3.5462	-2.6524	-2.9877	-2.8498	-1.6077	-2.3423	-0.62792	-2.2543	-3.0275	-3.2866	-3.2265	-2.355	-2.3326	-2.4963	-2.2088	-2.8559	-3.3454	-2.2242	-2.5684	-3.3101	-1.4117	-1.3379	-1.4767	-2.5839	-2.7396	-2.485	-2.8157	-2.9369	-1.5216	-2.4798	-3.0297	-2.5638	-2.696	-2.4635
-21.466	-22.404	-21.096	-22.669	-22.424	-23.079	-21.082	-22.14	-22.437	-21.549	-23.04	-22.119	-22.796	-22.349	-22.895	-21.53	-22.753	-22.917	-22.71	-22.403	-22.29	-22.148	-21.655	-22.044	-22.312	-22.144	-22.604	-22.174	-22.16	-22.262	-22.429	-22.122	-21.898	-21.954	-22.367	-22.853	-21.994	-22.689	-22.346	-22.429	-23.179	-22.811	-21.902	-22.245	-23.161	-22.545	-22.716	-21.7	-22.58	-21.291
1.5794	0.86734	0.77798	2.1983	3.3177	2.3536	0.84647	1.4217	1.3542	0.17246	0.28304	1.3096	1.8118	0.35571	0.46663	2.1624	1.6956	1.2002	0.75604	0.46629	0.36512	2.0277	0.46807	-0.34961	0.24849	1.5341	0.99077	1.262	0.56575	0.89024	2.5023	1.438	1.0574	-0.02195	0.78935	0.18832	0.62438	1.5988	1.4609	0.78436	1.4772	0.083156	0.90742	0.60886	1.772	2.4401	0.86454	0.78789	1.6202	2.1862
-11.868	-10.987	-12.641	-12.201	-12.078	-11.742	-11.202	-11.414	-11.478	-12.081	-10.997	-12.954	-11.323	-12.798	-11.703	-11.889	-10.724	-10.642	-11.792	-12.744	-10.889	-13.061	-11.306	-10.463	-12.541	-11.61	-11.743	-12.518	-11.516	-11.985	-12.05	-10.541	-11.77	-11.268	-12.075	-11.375	-11.883	-11.437	-11.486	-12.273	-10.753	-11.133	-11.8	-11.461	-11.569	-11.569	-11.634	-10.515	-11.976	-12.11
5.2151	4.7787	5.8641	4.5504	4.7898	5.5604	5.4217	7.0089	5.0292	6.2166	4.9149	5.3924	4.8914	5.5839	4.8107	6.1907	5.61	5.3951	6.6575	3.9948	5.4888	4.7111	6.209	5.8014	5.6198	4.4038	6.503	5.5419	4.3622	4.6463	5.9461	5.8168	4.9766	5.9446	5.3858	5.8047	5.6908	5.3923	4.8568	5.9266	5.7101	4.4159	5.3948	5.84	4.5358	4.8024	6.4915	5.9449	5.3411	6.4961
0.65849	-0.46678	-0.28061	1.452	-0.14036	0.82886	1.002	0.13656	-0.40512	0.64592	0.79921	-0.43312	0.15005	0.65019	0.095083	0.81566	1.3373	-0.042971	0.24401	0.22111	0.86316	1.1128	-0.18064	0.83898	1.3693	0.88926	-0.2022	0.31495	0.47583	0.15965	0.14084	0.93679	0.24764	0.84769	1.8544	0.50605	0.56031	0.95639	0.28167	0.083024	0.38187	0.44726	0.89992	0.65982	-0.38467	0.96174	0.098284	0.89578	0.75911	0.40868
-13.957	-12.766	-13.536	-12.48	-13.193	-13.091	-13.278	-13.161	-13.042	-14.067	-11.845	-14.076	-12.963	-13.418	-13.149	-12.481	-12.889	-13.006	-12.88	-13.919	-12.905	-12.978	-13.672	-13.117	-13.642	-12.693	-13.008	-13.052	-12.91	-14.967	-14.516	-13.888	-12.89	-12.703	-13.257	-14.121	-12.625	-13.47	-13.861	-12.934	-13.064	-14.296	-12.439	-13.775	-12.519	-14.227	-13.176	-13.029	-12.906	-13.074
-12.44	-13.615	-13.631	-12.425	-12.353	-11.958	-13.212	-12.206	-12.077	-13.077	-13.713	-12.703	-12.852	-11.952	-12.436	-12.649	-12.067	-13.165	-12.745	-12.703	-12.174	-12.33	-14.527	-12.406	-14.418	-13.309	-13.038	-12.338	-13.883	-13.307	-12.616	-13.471	-13.346	-12.104	-12.76	-12.509	-12.969	-12.938	-13.778	-12.896	-11.138	-11.449	-13.401	-13.496	-13.762	-12.667	-12.123	-12.642	-12.824	-13.135
-12.069	-12.005	-12.735	-12.188	-11.841	-12.175	-11.607	-11.926	-9.9775	-11.435	-11.081	-11.104	-11.326	-10.882	-11.761	-11.555	-12.119	-11.242	-11.66	-12.138	-10.937	-12.44	-11.415	-11.954	-11.252	-11.022	-12.779	-12.198	-11.584	-11.033	-12.466	-11.994	-11.78	-10.26	-11.383	-12.05	-12.116	-11.692	-12.176	-10.881	-12.372	-10.918	-11.927	-10.786	-10.06	-10.203	-10.669	-11.442	-12.067	-12.828
-10.784	-11.4	-11.855	-9.7676	-9.8547	-10.531	-10.966	-11.073	-10.996	-11.698	-9.9994	-11.033	-10.72	-10.314	-11.047	-10.078	-11.263	-11.896	-12.002	-10.803	-10.801	-9.4865	-9.5291	-10.033	-10.751	-10.182	-10.697	-11.01	-10.969	-10.817	-9.9418	-11.043	-10.351	-12.226	-10.447	-10.313	-10.93	-11.847	-10.05	-10.555	-11.013	-11.105	-11.141	-10.525	-10.123	-10.562	-10.802	-11.704	-11.245	-11.325
-1.5337	-2.5128	-1.7533	-1.5455	-0.15107	-2.3786	-1.455	-1.7299	-1.2955	-1.0897	-0.51874	-1.3794	-1.2084	-1.5623	-1.6292	-1.2105	-1.463	-1.9059	-1.2379	-0.30619	-0.2452	-1.2705	-1.1593	-1.3706	-1.1991	-0.36584	-0.84364	-1.0304	-1.4033	-1.5138	-2.0082	-1.4162	-1.8646	-0.50825	-1.7181	-2.0497	0.024503	-0.2676	-2.0909	-1.2242	-0.7217	-0.63284	-1.7126	-1.1723	-1.191	-0.81532	-1.8426	-0.73059	-1.5889	-1.37
-3.01	-3.3817	-4.4716	-4.0008	-2.6308	-3.5053	-4.1862	-3.5664	-4.7246	-3.8966	-4.0463	-4.4294	-3.7383	-3.5348	-4.1475	-2.6671	-3.7238	-4.0635	-4.2555	-3.6719	-3.7295	-4.104	-3.814	-3.7015	-4.4811	-3.8065	-2.9977	-4.1942	-3.7925	-2.9209	-4.6131	-3.39	-4.7423	-4.1114	-4.2082	-4.2939	-4.1139	-3.2476	-4.4467	-2.9276	-4.0704	-3.9279	-4.4903	-4.4567	-3.8029	-3.0178	-4.1411	-3.279	-4.8124	-3.1295
8.875	8.1039	7.6959	8.6405	8.4474	9.3824	8.4573	8.9927	7.5671	7.6575	9.0706	9.9076	8.0906	9.8098	8.1561	9.0061	9.6976	8.5212	7.7192	8.8025	9.3009	8.6114	7.7974	7.9392	9.1711	7.9782	8.3872	10.105	8.374	8.118	7.9747	7.7719	9.1558	8.7259	9.0508	8.1015	8.2379	10.37	9.2911	8.8793	9.0889	8.9972	8.4117	8.3239	8.0578	7.9853	9.2669	8.2777	9.477	8.0278
-10.835	-12.656	-10.212	-12.632	-12.499	-11.476	-12.836	-11.253	-12.227	-12.113	-11.352	-11.348	-12.543	-12.188	-12.769	-12.037	-10.734	-10.569	-11.386	-12.12	-10.163	-11.396	-11.464	-11.666	-11.544	-11.349	-12.207	-10.992	-11.453	-11.724	-12.262	-11.512	-11.216	-11.071	-11.141	-13.006	-10.92	-11.332	-10.869	-12.281	-11.778	-10.469	-12.737	-12.161	-11.954	-10.208	-11.441	-12.056	-12.742	-10.321
3.0419	3.2775	3.493	3.0581	3.4275	1.4919	2.5662	3.3467	3.7799	3.4378	3.4945	2.4023	2.2697	2.2077	1.8137	2.8799	3.2081	1.0988	3.3865	3.431	2.9424	1.9749	3.0828	3.2656	2.5465	2.452	1.7753	3.9742	1.6301	3.2719	2.6206	2.8773	4.2036	4.3552	3.3304	2.7237	3.1573	1.8866	2.9344	2.9293	2.8217	3.4617	2.6575	2.6737	4.0798	2.2332	3.056	2.8343	3.2718	3.6775
1.4502	1.6121	1.2348	2.8939	1.9667	1.0799	2.1573	0.46403	1.9558	0.90045	1.9645	1.3219	2.2196	1.1886	1.5383	2.6255	1.2203	1.708	1.803	2.2573	2.7216	2.9992	1.9033	1.9372	1.7895	0.44931	1.7106	2.0784	2.2206	2.2083	1.8984	1.197	1.1843	1.5747	1.3085	1.5753	1.6402	1.9664	1.4795	1.8478	2.6357	1.7369	2.2518	2.0123	2.805	2.3954	1.1462	1.7519	1.9714	2.8906
-1.4564	-1.4344	-0.57098	-0.20063	-0.4653	-1.9528	-0.79042	-0.049499	-0.861	-0.98959	-1.6974	-1.4739	-0.23007	0.41497	-0.88638	-1.1476	-0.28845	-0.57036	-0.94582	-0.24788	-1.3844	-0.70966	-0.021266	-0.97412	-1.004	-1.0839	-1.0288	-0.7015	0.0081881	-1.4629	-1.1451	0.48987	-0.32074	-0.73598	-0.33802	-0.52034	-0.70655	-1.7879	-1.1074	-0.69601	-1.4269	-1.3966	-1.5166	-1.1022	-0.71583	-1.455	-1.7359	-1.9031	-0.26945	-1.5098
-2.4047	-1.706	-0.78423	-0.68298	-0.86982	-1.231	-0.62461	-0.83998	-2.1331	-1.7298	-1.5619	-2.1792	-0.93267	-0.76642	-0.7193	-1.3623	-1.0906	-0.52062	-2.0615	-0.64763	-0.90853	-1.6024	-1.0936	-0.91711	-1.5021	-2.1234	-1.7656	-1.8327	-0.36929	-0.2445	-1.4662	-0.5679	-1.4283	-2.3746	-0.99775	-0.83031	-1.6939	-0.58588	-1.0907	-1.5005	-1.4341	-1.0558	-1.488	-1.9471	-1.0627	-0.77731	-0.33475	-1.7718	-1.5669	-1.5451
-10.469	-10.712	-10.288	-11.367	-11.77	-10.295	-10.541	-9.7991	-10.417	-11.215	-10.243	-10.952	-10.281	-11.77	-12.039	-10.685	-10.066	-11.087	-8.9808	-10.82	-11.376	-10.093	-11.549	-10.164	-10.812	-10.866	-10.603	-10.654	-11.151	-10.301	-11.099	-10.541	-10.848	-11.578	-10.898	-11.264	-10.882	-9.3769	-11.052	-10.443	-10.275	-10.185	-10.918	-10.204	-9.8692	-9.8053	-11.597	-12.15	-11.336	-11.948
-9.0834	-9.3592	-9.9272	-8.2361	-9.1611	-9.3673	-9.0714	-8.2839	-9.3315	-7.508	-8.9849	-10.054	-9.3127	-9.3074	-8.4359	-8.8127	-8.3959	-9.2884	-9.3094	-9.6398	-8.8989	-8.4489	-8.6013	-9.4058	-8.1189	-7.9976	-9.0315	-8.7829	-9.157	-9.2027	-9.356	-7.7505	-8.0107	-9.0805	-8.7702	-8.8368	-8.1739	-8.2903	-8.5079	-8.3131	-9.3789	-8.8319	-9.4629	-9.2103	-8.6954	-9.1373	-9.5269	-9.4764	-8.0944	-9.6969
1.7817	1.461	1.4515	1.845	1.2806	2.1309	1.1953	1.7812	1.416	2.0283	1.3036	2.0228	1.9777	0.84657	1.4616	0.5033	-0.052158	2.2545	2.399	0.79407	1.7635	1.8699	2.7326	1.6104	1.4074	1.4985	2.4825	1.4523	1.7961	1.1856	-0.17392	2.905	0.8059	1.6665	1.7716	0.85998	1.8072	2.2228	2.1201	3.034	0.74504	0.41292	1.3113	2.1981	1.8649	2.5211	0.60608	1.6291	1.7051	0.93635
0.29233	0.6962	1.1116	1.1029	1.4614	0.86044	0.60979	1.332	0.18464	0.0035836	1.082	1.0244	0.020343	-0.37414	0.90944	-0.078011	0.81469	1.1687	0.76328	0.40418	0.20162	0.86871	1.3707	1.1292	0.49786	0.51627	0.67923	0.08358	-0.24113	-0.095214	-0.3285	0.098021	0.55224	0.70172	0.58133	1.3536	0.65597	0.86574	0.2122	0.39256	0.84283	0.37074	0.62236	-0.57349	0.95897	0.21923	-0.33505	-0.026805	0.23606	1.1659
-3.7882	-2.8266	-4.5571	-3.2115	-4.0707	-4.0872	-5.3804	-4.3298	-3.4033	-4.3496	-2.7179	-4.1672	-4.1147	-3.3705	-3.3915	-4.4711	-3.775	-4.4849	-2.5376	-3.4428	-4.1485	-4.0003	-4.5283	-3.5127	-3.3622	-3.2243	-4.907	-4.8611	-4.7753	-4.0314	-4.0664	-4.6089	-4.2895	-3.8158	-4.8564	-3.304	-2.6334	-4.2257	-4.6617	-3.9305	-3.4924	-3.6883	-3.1482	-4.455	-3.9249	-3.7894	-3.6525	-3.7606	-4.4508	-3.077
9.9989	9.863	9.7276	9.932	10.956	9.2868	8.9644	10.186	9.5557	9.9159	10.452	9.7254	10.308	9.7366	10.468	9.3116	9.5349	10.05	8.9889	9.7473	9.2082	8.377	9.9275	10.21	10.105	10.009	9.6691	10.203	9.8594	9.733	8.7727	10.124	10.554	8.8344	10.357	9.6465	10.044	10.209	8.3642	9.3832	9.6317	11.175	9.9294	10.335	8.9405	9.9779	10.421	9.9802	9.1904	9.9142
5.1234	5.022	3.413	4.7427	3.2096	4.4013	4.5306	4.2695	4.806	4.2886	4.4177	4.5752	5.3442	3.863	4.1545	3.7453	3.7204	3.7879	4.931	3.345	4.2279	3.8429	4.6638	4.2288	5.2964	3.6197	4.6508	3.577	4.2345	3.9244	3.5648	4.5744	4.384	5.5479	4.2086	4.2459	3.1925	3.3558	4.3679	3.6654	5.0923	4.1044	4.2107	4.6074	4.4924	4.8979	4.3952	4.6301	4.795	4.803
1.671	0.98314	0.9164	1.1947	1.8336	1.2499	2.1311	1.5885	1.3589	2.0526	2.8189	1.5483	1.091	0.68041	1.7113	0.71495	2.5596	1.2336	1.8689	0.24738	2.0432	0.93399	0.68305	1.6358	2.3075	2.0824	1.5503	1.6643	2.1072	1.7113	1.7015	1.2702	1.6111	2.1543	2.3896	2.3303	1.9062	1.503	1.3178	0.98704	1.6558	1.2171	1.0971	1.6866	1.3769	1.5778	1.7024	2.5369	0.59276	1.2786
-10.862	-10.825	-12.696	-12.526	-11.377	-11.324	-11.246	-11.148	-11.654	-11.155	-11.613	-12.136	-11.18	-12.032	-12.283	-11.575	-11.006	-12.351	-10.746	-12.102	-11.581	-10.187	-11.286	-10.134	-11.574	-11.82	-10.78	-11.183	-11.301	-10.923	-11.542	-11.595	-10.641	-11.393	-12.325	-11.221	-11.174	-12.139	-11.173	-11.178	-11.745	-11.801	-11.2	-11.445	-11.327	-11.658	-11.353	-12.334	-10.774	-11.815
-4.113	-2.9159	-3.1363	-4.24	-3.4234	-2.4237	-3.8832	-4.1216	-2.9035	-3.4193	-3.3674	-4.3786	-2.8855	-3.5773	-2.276	-3.1518	-2.491	-3.7403	-2.6058	-3.9492	-3.4211	-3.0036	-3.0098	-1.7691	-4.3095	-3.4472	-4.8865	-2.9922	-2.1163	-3.7603	-3.5635	-3.5192	-2.7904	-2.9201	-3.056	-3.7375	-3.2163	-3.5327	-3.4809	-4.0334	-1.993	-4.4402	-3.9711	-3.7666	-3.5911	-4.0024	-3.291	-2.4191	-2.9884	-4.0119
1.1187	2.0277	1.1485	1.5104	1.1932	1.6413	1.9071	1.0055	1.6642	0.88595	0.80735	1.4458	1.3997	2.3125	0.4349	1.7353	2.3679	1.3704	2.4148	1.7793	1.9338	1.6688	1.0505	1.9	1.856	1.8015	2.4042	2.22	0.80808	1.9841	2.3931	1.9492	1.6258	1.3306	2.366	0.99131	0.46176	0.31717	1.5183	0.41395	1.04	1.8861	1.9701	2.3299	2.133	1.1144	1.5902	1.2558	1.1753	0.25677
-3.0121	-3.4438	-3.5116	-3.3912	-3.441	-3.906	-4.5821	-2.688	-2.5428	-3.0088	-3.342	-3.044	-3.8576	-4.7117	-3.7423	-3.3332	-3.1633	-3.7803	-4.4156	-3.018	-3.9411	-4.4628	-3.3604	-3.4031	-2.9034	-3.5849	-3.4062	-3.1628	-3.559	-3.8765	-3.2773	-3.0196	-4.1471	-2.5001	-2.5237	-4.5276	-3.6227	-2.0612	-3.3751	-3.8584	-3.4725	-3.8103	-3.5005	-3.1832	-2.7175	-3.5699	-3.5162	-3.9256	-4.5656	-4.2568
-4.1151	-1.9379	-1.7931	-2.2315	-2.5103	-3.1587	-3.5417	-3.2252	-2.0639	-2.7031	-3.4934	-3.1712	-1.9659	-2.5232	-4.1508	-3.2426	-2.559	-2.8849	-3.3041	-2.3628	-3.7449	-2.1911	-2.9079	-1.844	-3.0574	-3.8189	-2.827	-1.7541	-3.695	-1.7241	-3.3173	-2.7077	-3.3853	-4.2483	-2.7746	-2.4859	-1.1083	-2.6582	-1.6952	-2.9934	-2.56	-2.0333	-2.0097	-2.1868	-1.9024	-3.3664	-1.5314	-2.3633	-2.7625	-2.9037
-4.115	-3.3073	-3.2334	-4.2854	-4.1859	-3.8342	-3.8748	-3.5343	-3.8387	-4.7391	-5.0556	-3.1848	-2.3372	-3.9455	-4.5588	-2.9209	-3.5539	-3.9582	-4.1667	-3.8452	-3.6038	-3.0075	-3.9027	-3.4723	-3.4373	-4.0627	-4.136	-4.194	-4.0017	-3.8598	-3.7262	-4.2265	-3.319	-3.8408	-4.274	-3.5205	-4.1207	-4.129	-3.325	-4.064	-4.1053	-2.971	-3.6118	-3.7886	-3.9445	-2.8467	-3.5599	-3.8354	-3.5737	-3.8391
-10.703	-12.583	-11.902	-11.505	-11.444	-11.5	-10.965	-11.802	-11.91	-10.914	-11.703	-11.348	-11.801	-12.189	-11.424	-11.831	-11.041	-11.392	-12.488	-11.54	-11.984	-11.791	-11.751	-11.365	-11.637	-11.832	-11.527	-11.927	-12.185	-11.405	-11.6	-12.687	-11.329	-11.521	-11.733	-11.683	-10.94	-11.076	-12.07	-11.536	-11.616	-11.946	-10.957	-11.739	-11.154	-11.368	-10.85	-12.089	-11.461	-12.092
-9.3478	-9.7465	-9.8237	-10.233	-9.4943	-9.1228	-9.8264	-8.28	-8.1341	-9.8896	-9.2321	-9.993	-9.926	-8.6012	-8.8462	-8.7504	-10.279	-7.8835	-10.15	-9.6808	-8.9152	-9.8661	-8.9287	-8.7457	-9.1883	-10.651	-10.186	-8.6637	-8.8742	-10.587	-9.478	-8.6764	-7.6216	-9.4454	-9.9041	-9.5667	-9.9603	-9.5395	-9.6138	-8.221	-9.1282	-9.0994	-9.2895	-9.5021	-9.3476	-9.1756	-9.09	-9.6097	-9.7271	-9.8512
-15.173	-14.756	-15.112	-15.508	-15.116	-14.823	-14.485	-14.311	-14.563	-14.309	-14.245	-15.063	-14.123	-14.413	-14.646	-15.137	-14.89	-14.765	-14.156	-14.445	-16.099	-14.686	-14.311	-14.371	-15.743	-14.608	-15.021	-15.33	-13.398	-14.698	-14.239	-14.898	-14.539	-14.849	-14.362	-13.784	-15.157	-14.889	-15.759	-14.043	-15.537	-14.818	-14.525	-14.837	-14.885	-15.367	-15.393	-15.121	-14.874	-15.052
0.17388	0.53388	-0.38578	1.4827	0.22288	0.018968	-0.065838	1.111	0.89932	1.0394	0.51455	0.64629	0.75587	0.37621	-1.7338	1.2935	0.40901	0.63512	0.47363	0.20537	1.1089	1.3111	0.64298	0.43499	0.49768	0.64868	-0.15759	0.096497	1.0573	0.41009	1.0443	0.0043355	0.94532	-0.27099	0.40714	2.4544	0.0049219	0.29821	-0.045307	0.87913	0.44078	1.2578	-0.08016	1.0169	-0.27792	0.4495	1.124	-0.13671	-1.2405	1.7386
-1.1003	-1.676	1.8491	-1.2367	-0.71088	-1.4279	-0.93542	-0.48089	-1.1127	-0.36699	-0.72949	0.019545	-0.7042	0.19758	-0.72731	-0.99433	-0.27334	-1.457	-0.71608	-1.3427	-0.73207	-1.1778	-1.5676	-1.4257	-0.95176	-0.055492	-1.3895	-0.3041	0.52211	0.00052187	-1.2433	-0.9393	0.68836	-2.3254	0.60158	-1.0456	-1.0161	-1.0248	-2.2284	-0.79925	-0.75106	-1.1741	-0.054597	0.051512	-1.0935	-0.0050776	-0.66016	1.7351	0.34439	-0.86039
-2.0739	-2.0084	-1.7029	-2.3294	-2.6036	-1.9004	-2.6268	-0.93479	-2.6096	-1.2307	-2.3262	-0.87256	-1.8396	-1.8277	-1.7339	-0.48358	-2.3513	-1.8284	-1.3204	-1.7985	-2.307	-1.3078	-2.1971	-1.0238	-1.1348	-0.71604	-0.89207	-1.8524	-2.4236	-1.8669	-0.42742	-2.3703	-0.99949	-0.83064	-0.8067	-1.4173	-1.2358	-1.4759	-1.4473	-0.45228	-1.115	-2.3375	-1.9362	-1.2874	-0.96062	-1.9551	-1.7225	-0.92725	-2.02	-1.8165
-12.787	-12.373	-13.086	-13.436	-13.744	-11.81	-13.36	-13.529	-13.486	-13.093	-12.258	-13.621	-14.515	-12.88	-12.746	-12.063	-11.89	-12.196	-13.235	-13.011	-11.894	-12.447	-13.075	-12.645	-12.318	-12.134	-12.884	-13.409	-14.094	-12.926	-13.126	-12.293	-12.741	-12.419	-12.492	-12.598	-13.242	-12.644	-13.954	-13.611	-14.159	-12.55	-13.107	-12.338	-13.551	-12.894	-12.407	-13.803	-11.913	-12.059
5.6586	4.2501	4.7196	4.7936	6.06	5.5633	4.609	4.1829	4.9093	4.2498	4.6479	5.605	4.7039	5.2975	4.8492	4.2915	4.7969	5.4315	4.2909	5.4621	5.1625	4.9224	5.5726	4.2772	4.3831	4.7913	5.2854	4.0357	5.8353	5.4145	4.5993	5.5811	5.4987	5.6039	5.2408	3.4983	3.6164	6.7976	5.6722	4.9625	4.8658	4.6294	5.3484	4.2114	4.1666	4.867	5.6933	5.7127	4.9243	5.2319
-3.6993	-3.9234	-2.9032	-3.3859	-3.7512	-4.3695	-3.3567	-3.1652	-4.0944	-3.6993	-3.7449	-4.7182	-3.7065	-3.7683	-3.9534	-3.8608	-3.6771	-3.2117	-4.2446	-3.1581	-3.1673	-3.7939	-2.9776	-3.608	-2.7655	-4.237	-3.2727	-3.7954	-4.9187	-2.8912	-3.8544	-3.2145	-3.7572	-4.0015	-4.3197	-4.3033	-4.1247	-4.2621	-3.4404	-3.5941	-3.8168	-3.7276	-3.8185	-3.6878	-4.6218	-3.2813	-3.5063	-3.1517	-2.942	-3.1032
9.093	8.2006	8.4277	8.1255	8.4372	8.5408	7.9273	9.3054	7.4951	8.1119	7.9754	8.3896	8.9462	9.2943	8.2156	9.0743	8.0731	7.7807	9.5819	8.6138	8.864	8.6989	8.3727	9.3767	9.8168	9.0012	8.226	7.4389	7.7598	8.2951	9.0514	7.9685	8.5709	8.2665	9.3977	8.3162	8.5561	9.2267	9.7125	8.9941	9.4133	8.8671	8.7143	8.73	9.2123	8.1533	8.2729	9.1552	8.9899	8.1944
-12.67	-12.899	-13.011	-11.716	-12.959	-13.566	-13.481	-13.449	-12.045	-12.163	-11.859	-11.748	-12.571	-13.119	-13.103	-12.436	-14.796	-12.821	-13.39	-13.06	-11.515	-13.05	-12.87	-12.902	-12.968	-12.078	-13.238	-13.318	-12.961	-13.287	-13.13	-13.379	-12.06	-13.556	-13.05	-13.07	-12.021	-12.618	-12.931	-14.359	-12.111	-12.588	-12.402	-12.924	-11.953	-12.658	-12.379	-12.575	-12.639	-13.798
-2.7533	-4.1579	-1.5702	-4.344	-4.2598	-2.6201	-3.183	-2.6697	-3.6326	-2.6673	-3.7523	-2.8727	-3.8592	-3.1845	-3.3151	-2.7025	-2.6603	-4.0535	-3.4992	-2.5725	-3.0001	-2.2922	-1.9593	-2.9709	-2.5288	-3.6732	-2.581	-3.3432	-3.7142	-3.6654	-3.2726	-3.1971	-2.2471	-3.1482	-3.2357	-4.0667	-3.7002	-4.0667	-2.648	-3.2886	-2.4209	-2.4874	-3.316	-3.3384	-3.16	-3.5669	-3.097	-3.2094	-2.4016	-2.0989
-1.342	-0.15231	-0.081757	-0.80623	0.18837	-0.21138	-1.1367	-1.597	-0.55499	-0.048812	-1.8542	-1.1558	-1.1307	-0.87156	-0.75057	-0.90701	-0.67477	-2.1012	-1.3993	-1.1173	-1.9939	-1.1892	-0.83668	-0.31921	-1.7468	-0.82494	-1.1848	-0.80115	-3.2536	-0.59929	-0.96977	-1.6897	-0.92631	-1.42	-1.5224	-1.047	-1.3104	-1.024	-0.66485	-0.83156	-1.3164	-0.5859	-0.84117	-1.4651	-1.0171	-1.1277	-0.41486	-1.5385	-2.0313	-2.4634
0.11894	1.6203	1.7843	0.86442	1.8857	1.4495	1.6605	1.6549	1.0494	1.9784	0.99632	0.7176	0.87187	1.5699	1.6632	1.9251	0.27179	1.7596	0.83762	0.10266	1.3614	1.2892	2.5625	2.5092	0.78853	0.41548	0.94143	1.0361	0.87043	2.4633	1.3	1.489	1.8669	1.5944	1.3332	2.0058	1.1013	0.54499	1.7331	0.44806	1.2431	0.48402	0.8893	0.043813	1.3807	1.6473	1.4354	0.76599	1.459	1.2583
-4.8845	-5.5571	-4.3111	-3.994	-4.586	-4.4933	-4.1938	-4.2705	-4.7733	-4.1485	-4.5535	-4.7643	-4.558	-4.6549	-4.5952	-4.2872	-5.3804	-4.3741	-5.7437	-4.6898	-4.0373	-5.3352	-3.8332	-4.353	-5.1681	-4.7867	-5.1335	-5.0897	-5.0991	-3.2683	-5.1505	-4.4578	-4.3394	-4.0417	-5.0896	-5.364	-5.4708	-2.4266	-4.2361	-5.57	-3.8414	-3.6576	-4.3113	-5.0201	-5.6374	-4.0041	-4.0418	-3.7603	-3.9506	-5.4502
-12.031	-11.63	-11.232	-10.41	-12.72	-11.041	-11.503	-12.104	-11.441	-11.1	-10.993	-11.869	-11.777	-12.576	-12.063	-11.101	-10.503	-12.807	-12.117	-12.562	-12.219	-11.808	-10.901	-12.765	-12.492	-12.483	-11.134	-12.826	-11.321	-12.467	-10.518	-10.987	-10.774	-11.935	-12.374	-11.408	-13.175	-11.731	-12.69	-10.771	-12.312	-11.717	-11.484	-12.67	-11.165	-11.345	-12.392	-12.545	-11.97	-11.508
-5.6565	-5.3566	-6.7984	-5.5753	-6.901	-7.0568	-6.199	-6.0052	-5.3624	-6.6968	-6.239	-5.3516	-6.935	-7.4356	-6.7811	-6.4222	-5.3818	-6.194	-7.5296	-7.3052	-6.4476	-7.207	-7.4408	-5.5168	-6.0944	-7.3064	-6.0276	-5.728	-5.5932	-7.1196	-6.1986	-6.4396	-6.8897	-6.6273	-6.1982	-6.5818	-6.6055	-7.0039	-7.7747	-5.1216	-6.1964	-5.9834	-6.0041	-6.9451	-5.3596	-5.8258	-6.8775	-7.1236	-8.0048	-6.4308
2.0156	2.4959	0.35095	1.9487	2.0242	2.0782	1.3452	2.871	1.3572	1.7359	2.3246	2.0176	1.1163	1.9503	0.53599	1.019	0.77599	1.2144	1.5429	2.1939	1.8075	1.3913	0.8405	1.6037	1.4266	1.2761	0.89427	2.3088	0.81123	2.6267	1.1459	2.493	1.3231	1.4753	1.5797	2.0999	1.6924	0.90203	1.3399	1.9037	1.576	1.758	2.0462	1.7176	2.0004	2.5169	1.1892	2.6498	0.85329	2.5887
-14.797	-15.493	-14.849	-14.16	-13.62	-15.075	-14.681	-14.931	-14.705	-14.722	-14.778	-14.566	-14.032	-15.329	-15.175	-14.766	-13.934	-15.312	-14.514	-13.901	-15.519	-14.224	-15.189	-15.685	-13.906	-15.507	-13.793	-14.774	-14.548	-15.677	-14.435	-15.495	-14.733	-14.521	-13.973	-14.793	-15.701	-14.853	-13.313	-14.235	-13.895	-14.169	-14.696	-14.205	-13.682	-14.737	-13.699	-16.347	-14.215	-14.706
8.8907	8.4736	8.4165	9.0034	8.6483	9.0596	9.3439	8.8962	8.3991	8.595	7.9595	9.4493	8.5658	9.0354	7.4996	9.4623	8.0932	7.4953	7.9346	9.0967	8.5846	8.7913	8.6064	8.666	9.216	8.7034	9.0567	7.7521	8.9441	8.4434	8.7228	9.743	9.413	7.1251	8.9638	8.7191	7.7501	9.283	8.4626	8.7695	9.8973	8.7928	9.097	7.874	9.5709	9.1882	8.9042	8.6444	9.202	8.7824
-4.5327	-3.2801	-4.0686	-3.8137	-2.937	-3.1346	-3.9859	-3.0759	-4.0615	-3.1903	-3.4081	-4.3649	-4.3327	-3.8336	-3.6145	-4.3156	-3.0822	-3.0611	-2.93	-3.0713	-4.1645	-4.3417	-3.3052	-4.8963	-3.4264	-3.3055	-3.2581	-3.6709	-3.179	-2.9183	-5.6342	-4.4567	-4.0408	-3.4361	-4.3934	-2.9043	-3.5867	-4.7259	-3.3686	-2.6762	-3.7891	-4.3295	-4.9604	-3.02	-4.0803	-5.1877	-3.676	-3.8852	-3.8066	-4.57
-2.1961	-2.142	-2.1853	-1.9889	-2.0092	-1.9356	-1.8752	-1.0187	-1.8058	-1.1252	-1.1234	-1.6941	-1.6023	-2.0883	-0.50157	-0.23448	-1.7118	-0.48389	-0.4749	-1.2235	-1.6545	-1.2689	-1.4177	-0.82183	-0.73774	-1.4395	-1.8613	-2.5259	-2.8054	-2.101	-2.1809	-1.8116	-1.3925	-1.2489	-2.3004	-0.52814	-1.1658	-1.4227	-1.2473	-0.87542	-1.195	-1.4951	-0.97949	-1.6526	-1.0384	-0.50097	-0.65956	-0.52045	-0.65484	-1.2434
-4.4584	-3.9675	-4.1717	-4.0616	-4.5307	-5.4707	-3.669	-3.3794	-3.9755	-3.9124	-4.3404	-4.9385	-5.3508	-3.4879	-3.7807	-3.5291	-4.5563	-5.2194	-4.3516	-4.0347	-5.1684	-4.7521	-5.8466	-5.5417	-3.7549	-4.3273	-2.9632	-3.8444	-4.3078	-4.0512	-4.3547	-5.5852	-4.356	-5.4116	-4.1178	-3.9385	-4.7121	-3.9185	-3.7041	-3.0066	-4.5556	-5.0308	-4.4068	-4.9591	-4.8043	-4.6933	-4.1864	-4.347	-4.1829	-5.6965
1.8278	1.6103	1.3821	1.505	1.7757	1.7014	0.72352	1.0492	2.2128	1.3273	2.0762	2.1036	1.035	2.6067	1.3056	2.0838	0.89692	1.3433	1.5933	0.17533	1.3758	1.3634	2.1459	0.58261	1.1257	1.6752	0.84324	2.3879	1.688	2.3141	0.67834	0.72719	1.0504	2.0159	1.4306	1.9512	3.1188	0.83391	0.69241	2.3234	1.9847	2.3105	0.59707	2.5349	1.5011	0.57781	0.92925	2.2225	1.1151	1.5725
-4.4473	-4.0252	-5.511	-4.7162	-4.4857	-4.7551	-5.2859	-4.671	-3.9255	-4.3672	-4.9944	-4.5846	-4.6217	-5.0852	-4.7593	-4.859	-5.1563	-4.1351	-5.3485	-3.6657	-3.7865	-4.6649	-4.7769	-5.1659	-5.2967	-4.5508	-3.6344	-4.6047	-5.6667	-4.7572	-3.9934	-4.834	-3.8596	-5.8364	-4.6544	-5.0117	-4.8218	-4.0949	-5.2355	-5.2171	-4.4046	-3.9772	-3.9931	-3.4348	-4.5753	-4.6145	-4.7721	-4.2456	-4.2775	-3.9731
0.18328	-1.0325	-0.57428	-1.4209	-1.0527	-1.0825	-1.1345	-2.0038	-1.4255	-1.7681	-0.62074	-1.5409	-1.8376	-0.38498	-1.1061	-0.58555	-1.6559	0.47682	-1.1902	-1.4108	-0.67757	-2.2242	-0.83799	-1.0334	-1.9385	-0.44532	-1.1652	-1.9804	-1.7987	-1.022	-2.0352	-0.36312	-0.38391	-1.3073	-0.46331	-0.79081	-1.0955	-1.4147	-1.4763	-1.0355	-0.99002	-1.2903	-1.33	-0.24434	-0.30411	-1.8514	-1.306	-0.87718	-1.162	-2.1014
-3.4181	-2.8873	-2.4127	-3.7319	-3.7296	-2.6348	-2.858	-3.7855	-3.384	-3.3837	-2.4103	-4.3752	-3.4411	-2.7908	-2.3776	-2.661	-2.7986	-3.86	-2.4796	-3.8067	-2.2286	-4.1591	-3.4595	-3.7687	-3.1962	-4.305	-3.1951	-3.8028	-3.7812	-2.707	-2.9167	-4.3913	-3.4969	-2.3054	-2.7338	-3.2762	-3.5546	-2.4455	-3.3064	-2.9102	-3.3467	-3.471	-4.0792	-2.0055	-2.0657	-3.2138	-2.877	-2.1293	-3.7556	-3.5646
8.0039	7.2505	5.984	6.4733	6.664	6.6379	6.4803	7.4881	7.1066	6.5125	6.7519	5.9352	5.9736	6.48	7.7802	8.0575	7.4525	6.7453	7.1251	7.1645	6.1887	7.6155	6.4852	8.3266	7.4064	7.0168	5.8382	6.4824	6.962	7.259	6.2581	7.588	6.2246	7.0046	6.7445	6.7916	7.2999	6.4533	6.5476	6.2496	7.7698	6.3973	6.7599	7.5412	6.1818	6.3149	6.1562	7.0511	6.58	5.9213
0.30803	-0.2875	-1.553	-0.87952	0.50979	0.2546	0.48172	0.20475	-0.2478	-0.22614	0.44019	-0.739	-0.6753	0.16401	-0.11142	0.66039	0.54416	1.0963	-0.57374	-0.80457	-0.56625	-0.036551	-0.4267	0.11664	-0.1849	0.25312	-1.625	0.23336	0.45696	0.11072	0.25112	0.62737	0.74752	-0.53088	-1.0371	-0.99268	-0.12602	-0.35811	0.010466	0.36174	-1.1804	0.89692	-0.13905	-0.15636	0.47357	-0.96968	-0.42367	1.1439	-0.62687	-0.050377
-13.079	-13.528	-12.162	-12.823	-13.434	-12.846	-11.959	-13.496	-14.499	-13.292	-13.205	-12.508	-13.594	-13.284	-13.288	-13.168	-13.398	-12.928	-13.788	-13.219	-13.859	-13.986	-14.536	-11.945	-13.855	-13.096	-12.575	-13.246	-14.096	-12.661	-13.572	-13.329	-12.977	-13.259	-13.181	-13.249	-12.877	-12.805	-13.613	-13.161	-13.105	-13.739	-13.588	-13.598	-12.538	-12.104	-13.527	-13.585	-13.18	-11.928
-0.81779	-1.6142	-1.6916	-1.2286	-1.0883	-1.079	-0.17725	-0.96072	-0.58577	-2.5411	-2.4455	-1.2752	-1.0096	-0.2657	-1.2446	-0.68832	-0.90912	-1.2838	-0.86389	-0.74978	-0.27211	-1.5437	-2.0228	-0.70107	-1.2985	-1.7039	-0.44782	-1.1001	-0.6094	-1.7389	0.11323	-0.30483	-0.95255	-1.5851	-0.96164	-0.59603	-1.3035	-0.46341	-1.2167	-1.3055	-0.78472	-0.49023	-2.2972	-0.84043	-1.4802	-1.2524	-0.86649	-1.729	-1.8816	-1.6314
-8.643	-8.5911	-9.8898	-8.0703	-8.9016	-8.419	-8.5431	-8.7676	-9.2705	-9.59	-8.6074	-7.6212	-8.9361	-9.3452	-7.9793	-8.8611	-8.2822	-8.4166	-8.6438	-8.9966	-8.6334	-9.2179	-8.6511	-7.7685	-9.2491	-9.2434	-9.7193	-10.347	-9.8165	-9.3883	-9.87	-9.853	-8.6585	-8.787	-9.9271	-9.7281	-7.7013	-8.4305	-8.8901	-9.1109	-9.4709	-9.3676	-8.5257	-9.3224	-9.1244	-9.7027	-9.7759	-9.7612	-8.3506	-8.435
-5.9497	-7.4159	-6.0559	-6.8027	-6.2665	-6.1323	-5.9685	-6.5808	-5.8399	-6.2538	-6.6565	-6.4565	-5.9575	-6.8619	-6.2759	-7.7292	-5.9994	-6.9201	-6.9797	-6.4902	-7.0655	-6.5853	-5.9492	-6.4344	-5.9345	-6.2309	-7.0073	-7.6833	-5.2997	-6.008	-7.0129	-5.8749	-5.5152	-6.1198	-6.2829	-5.1941	-7.5241	-6.1345	-5.5448	-6.7439	-5.3186	-6.8759	-7.4674	-7.2436	-6.6328	-6.2922	-6.2976	-6.1135	-6.4948	-6.8301
-2.5118	-3.1169	-0.89139	-2.063	-2.0924	-1.9566	-4.0173	-2.1333	-3.2035	-1.8118	-2.8884	-1.7988	-2.7747	-2.4121	-2.1825	-3.6333	-1.4876	-2.4234	-2.353	-1.2672	-1.2558	-3.1836	-2.9902	-2.1536	-3.599	-2.7593	-3.3428	-3.3483	-2.1827	-1.8863	-2.495	-3.8519	-2.5993	-3.0027	-3.9024	-1.5561	-3.3983	-2.8525	-3.0189	-4.2979	-3.0253	-3.0739	-3.7701	-2.9448	-2.4057	-1.2842	-2.9344	-1.6018	-1.9549	-2.7554
-8.257	-8.0276	-9.2221	-9.4149	-8.761	-9.1908	-9.7399	-8.2979	-9.5106	-9.3258	-9.2121	-9.2986	-9.3718	-9.3372	-9.2576	-10.086	-10.571	-8.698	-9.2245	-9.2581	-9.4395	-8.9394	-9.1159	-7.6943	-9.0161	-8.4631	-8.6728	-9.1678	-8.1324	-8.3884	-8.1313	-9.6478	-8.4589	-9.0473	-8.3958	-9.0554	-8.1722	-9.276	-7.9168	-9.4059	-9.1249	-8.6531	-9.3325	-9.2155	-9.2465	-9.5009	-9.5722	-9.0881	-8.6258	-9.4698
-4.1636	-3.5915	-3.753	-2.2382	-2.9861	-2.8591	-3.4658	-2.4823	-3.7087	-3.5417	-2.938	-3.8855	-3.0066	-4.1513	-2.2657	-2.8094	-3.6031	-3.7406	-2.6745	-2.5193	-3.3485	-3.1015	-3.0761	-2.1573	-3.0438	-2.794	-3.2574	-3.0325	-2.865	-3.6469	-3.4372	-2.3179	-3.8722	-4.0477	-3.9652	-3.0249	-3.5231	-4.1522	-3.4486	-3.0052	-2.0456	-3.1316	-3.0176	-3.8654	-4.3577	-4.6872	-2.2202	-4.0565	-3.4031	-4.0009
-13.411	-13.907	-16.604	-14.87	-14.548	-15.472	-14.075	-15.05	-13.722	-15.416	-15.98	-13.714	-15.143	-14.474	-14.199	-13.946	-14.12	-14.912	-14.882	-14.683	-14.183	-15.092	-14.197	-14.858	-15.151	-14.985	-13.581	-15.101	-14.384	-14.33	-14.473	-14.869	-14.076	-14.383	-15.373	-14.597	-14.19	-13.842	-14.552	-14.512	-14.213	-14.787	-15.394	-14.722	-14.379	-13.544	-13.804	-14.711	-14.171	-14.509
0.40773	0.67203	0.73648	2.1166	1.3484	1.4533	1.3807	2.0168	1.8515	1.2386	1.4318	1.3777	1.5418	0.95922	1.6175	0.33917	1.8942	0.7978	2.4038	1.1575	1.6711	1.4933	1.6057	0.57369	0.42053	0.36052	0.91082	0.8918	1.3848	2.1017	1.1263	1.0463	1.5905	0.77458	1.0926	1.3555	1.3025	1.8628	1.1178	1.3482	0.69162	0.47022	1.3629	0.47798	1.622	0.38219	-0.59952	1.0328	2.4199	1.0323
3.0504	3.7308	4.6438	4.5832	4.5227	5.0272	3.1932	3.8045	4.6811	4.5349	4.0552	4.0997	3.6687	4.5686	3.699	3.7298	5.5379	4.0889	4.3979	4.5626	3.611	3.4587	4.5614	3.3502	3.3183	4.259	4.4128	4.695	4.9392	4.0977	4.0307	3.4944	4.3654	4.3744	3.996	4.1911	4.0834	4.5225	4.686	4.6405	4.8833	4.8001	4.1612	4.4598	5.2026	4.2914	3.9204	4.194	3.7135	3.9959
-13.433	-13.739	-13.745	-14.382	-13.402	-15.296	-13.979	-14.304	-13.129	-14.384	-15.313	-14.03	-13.714	-14.382	-13.182	-14.865	-13.571	-12.846	-14.914	-13.901	-14.141	-14.48	-14.316	-14.568	-12.358	-14.549	-13.966	-13.116	-14.357	-14.058	-14.174	-14.016	-13.25	-14.902	-14.709	-13.007	-13.782	-14.254	-14.723	-13.206	-14.712	-13.598	-13.949	-13.378	-12.983	-13.967	-15.983	-14.158	-13.344	-14.369
-3.9047	-4.8435	-2.4074	-3.9248	-3.8828	-3.4437	-4.1052	-2.7967	-3.7322	-2.8848	-4.2749	-3.4481	-3.3438	-3.6919	-3.188	-2.7533	-2.6456	-2.7343	-2.6343	-3.1802	-3.7941	-3.1552	-3.2105	-4.1355	-3.3865	-3.4061	-4.0784	-3.6294	-2.6194	-3.6726	-3.8544	-4.9685	-4.3212	-3.4958	-4.2866	-3.3775	-3.379	-2.5456	-2.1855	-2.7927	-3.6115	-2.7627	-3.5523	-3.041	-2.6639	-4.2837	-3.3534	-3.6408	-2.8004	-3.2617
-13.112	-13.753	-13.284	-12.81	-12.078	-13.213	-13.575	-13.407	-13.329	-12.89	-12.39	-12.132	-13.299	-14.057	-13.928	-14.401	-13.665	-12.192	-12.548	-12.897	-13.107	-13.12	-12.762	-13.989	-12.265	-12.724	-14.328	-12.482	-13.499	-13.408	-13.179	-14.314	-13.094	-13.233	-13.842	-13.086	-13.688	-13.162	-13.84	-13.915	-12.591	-12.863	-13.101	-12.454	-13.382	-13.274	-13.366	-11.937	-12.8	-11.701
-3.7835	-3.1508	-4.3149	-3.1122	-4.6267	-4.6154	-4.102	-3.6396	-3.0628	-4.9068	-4.3473	-3.4444	-3.9479	-4.1695	-4.603	-4.3343	-3.5299	-4.0093	-5.41	-4.7483	-5.1405	-4.3671	-4.9868	-4.7893	-4.8343	-3.3477	-4.5934	-4.6939	-4.1952	-3.9888	-4.7691	-4.4038	-4.5028	-3.422	-3.5725	-3.7947	-5.1952	-3.5572	-4.375	-3.6361	-4.6274	-5.014	-3.9266	-4.1803	-4.5282	-4.6299	-4.5576	-5.368	-4.262	-5.5574
-22.565	-21.047	-21.351	-23.086	-22.305	-23.261	-22.096	-22.494	-20.783	-21.52	-22.502	-23.187	-21.997	-22.983	-22.373	-22.533	-21.428	-23.07	-22.606	-22.537	-22.946	-23.025	-21.773	-22.044	-22.374	-21.859	-22.218	-23.064	-23.425	-22.325	-22.378	-21.972	-21.591	-22.759	-22.832	-22.897	-22.496	-21.769	-22.197	-22.125	-22.471	-22.204	-22.485	-21.96	-22.151	-23.574	-22.634	-20.84	-22.849	-21.186
-12.437	-13.282	-12.774	-13.568	-13.529	-12.941	-12.85	-12.751	-12.25	-13.755	-13.514	-12.316	-13.525	-14.235	-13.037	-12.157	-13.512	-13.066	-13.038	-13.906	-12.13	-12.737	-13.355	-12.905	-12.904	-13.768	-13.25	-12.034	-12.44	-13.407	-13.188	-12.793	-14.044	-13.478	-14.576	-13.936	-13.374	-12.683	-13.4	-13.181	-13.374	-12.772	-13.119	-14.018	-13.381	-13.18	-12.971	-13.658	-12.549	-13.436
-1.5032	-1.9217	-1.6248	-1.6463	-1.0731	-2.2289	-1.6599	-1.7757	-3.0517	-1.7349	-1.9634	-1.7875	-2.0573	-1.4818	-2.5759	-0.72779	-2.8904	-2.4043	-2.4653	-3.0432	-2.1364	-1.8565	-1.5015	-1.7468	-2.1961	-2.9643	-1.3203	-2.0156	-2.3594	-1.5525	-1.7933	-1.6478	-1.4688	-0.7676	-3.3363	-1.2943	-1.7371	-0.9743	-2.5177	-1.9128	-1.432	-0.90241	-2.6763	-1.5773	-2.1034	-1.6727	-1.3007	-2.4323	-1.3068	-2.0243
8.425	8.4176	7.4687	9.3434	9.6723	9.2998	8.653	7.2738	9.2984	7.5998	8.3832	8.8505	8.4455	8.8396	8.9071	8.3488	8.265	8.3159	9.2483	8.2834	9.1834	8.6248	9.0588	8.3183	8.6525	9.107	7.1385	7.942	8.9588	9.4864	8.0864	8.949	7.9444	9.0741	8.5076	8.849	9.0042	8.1723	7.6875	9.0538	8.1844	8.1749	9.2484	8.9594	7.6649	9.1981	9.822	8.3706	8.4842	8.572
-10.235	-9.9473	-10.549	-12.093	-12.673	-12.033	-11.521	-11.967	-11.609	-11.485	-12.72	-12.701	-12.548	-10.852	-10.271	-11.306	-11.877	-11.32	-11.394	-11.194	-10.675	-11.278	-10.787	-12.051	-10.277	-11.866	-11.829	-11.283	-11.462	-11.828	-12.204	-12.29	-11.848	-11.525	-10.621	-11.156	-12.356	-9.2986	-10.537	-11.562	-11.515	-11.389	-11.193	-10.716	-10.699	-12.22	-11.81	-12.786	-10.273	-11.68
-22.257	-22.813	-21.759	-21.831	-22.373	-22.208	-22.912	-21.683	-21.962	-21.932	-23.482	-22.341	-21.746	-22.438	-21.526	-22.176	-22.202	-22.168	-22.183	-21.845	-22.131	-21.79	-21.608	-22.785	-21.87	-22.337	-22.773	-22.275	-21.291	-22.448	-22.358	-22.158	-21.026	-21.523	-22.121	-21.577	-21.162	-22.032	-21.563	-22.049	-22.695	-21.466	-21.641	-21.498	-22.242	-20.894	-21.81	-21.906	-22.457	-22.16
-7.6859	-7.9263	-8.1228	-7.2805	-7.5164	-8.4138	-7.0501	-7.009	-7.6464	-7.8795	-8.3562	-6.7638	-7.4577	-6.9212	-8.1755	-7.407	-7.6924	-7.4876	-6.8078	-7.9519	-7.1656	-7.3487	-6.9677	-8.5839	-7.1968	-5.9921	-7.3682	-8.1351	-7.4769	-6.8703	-6.8689	-7.1524	-6.0968	-7.8162	-7.082	-7.2582	-7.6871	-7.7169	-8.3505	-8.2477	-7.4534	-7.3161	-7.5215	-6.8263	-7.2574	-6.9598	-8.1906	-6.6185	-8.1738	-8.1182
0.14416	0.051335	1.6042	0.32944	-0.26905	-0.65675	-0.29924	-0.33963	0.36875	-0.1973	-0.90517	-0.098744	0.12988	0.50591	0.24508	1.2008	-0.18986	0.029817	0.31647	0.83565	-0.31705	-0.42131	-0.31348	0.24706	-0.072686	1.4415	-0.55987	-0.91606	-0.04976	-0.6721	0.018681	-0.24895	-0.29314	0.43008	-0.51375	-0.65673	-0.29375	-0.46533	-1.4136	-0.6036	0.45959	1.2896	0.29106	-0.28631	0.17598	-0.1112	-0.18814	-1.1029	2.2829	-0.37081
7.8795	7.5405	7.5646	8.0496	7.4929	8.1626	8.323	7.862	7.7887	9.1106	8.412	8.3464	8.1992	8.5757	8.6821	9.5905	7.2421	8.2591	7.833	8.7075	7.5159	7.527	7.8057	8.8241	7.6438	8.6373	8.776	8.6577	7.434	8.0344	7.0714	8.6156	7.2385	8.3727	7.4752	8.4109	8.3842	8.9873	7.8503	7.4377	7.7744	8.8683	8.0724	7.724	7.5825	7.7618	9.2207	7.6142	8.1836	7.909
-2.1396	-2.0496	-2.1445	-1.2077	-1.6856	-3.0123	-2.7513	-1.9311	-1.6775	-0.8336	-0.93596	-2.0383	-1.6887	-2.7334	-1.7764	-1.754	-1.5092	-2.1049	-1.9122	-1.3382	-1.3869	-1.5973	-2.3282	-3.0902	-2.0751	-2.9221	-2.3168	-1.1523	-1.6039	-1.694	-2.6622	-1.4699	-0.83367	-2.6825	-1.5598	-1.9095	-2.0317	-1.7654	-1.161	-1.5486	-2.7622	-1.1973	-2.1249	-1.2053	-1.7783	-2.348	-2.2785	-2.6653	-1.9778	-0.074986
-0.13983	0.71297	0.18397	-0.35844	-0.64474	0.51322	-0.68553	-0.57683	1.0168	0.1669	-0.14571	-0.16819	0.42876	-0.25438	0.53026	0.10207	0.53505	0.046093	1.099	-0.18394	0.59138	-0.84055	0.30385	0.36013	1.1445	0.73436	0.94301	0.14829	-0.64813	0.07459	1.3709	-0.026183	0.7471	0.38534	0.51764	1.2788	-0.011128	1.4888	-0.81244	1.0517	-0.48382	0.061682	0.34709	-0.17965	-0.50174	-0.542	0.033943	-1.2681	0.42025	-0.21635
-1.1449	-1.7465	-1.732	-0.73785	-1.2656	-1.2913	-2.0138	-0.67943	-2.0355	-1.8055	-1.2352	-1.6024	-1.5428	-2.0675	-1.3434	-2.0886	-1.8402	-1.1126	-1.8684	-0.53373	-1.2867	-0.055439	-0.91264	-0.72182	-0.97433	-1.589	-0.9925	-1.7712	-2.1376	-0.96668	-2.0884	-2.2511	-1.5881	-0.72319	-2.0739	-2.2965	-0.69262	-2.1261	-2.3653	-0.80831	-0.87511	-1.3195	-3.036	-1.4512	-0.5664	-1.8817	0.2128	-1.9498	-1.845	-1.1893
-14.76	-14.203	-15.058	-14.365	-14.643	-13.271	-14.457	-15.514	-15.604	-14.364	-14.032	-14.57	-15.51	-15.025	-14.931	-15.207	-14.27	-14.875	-14.089	-13.972	-14.815	-14.181	-15.825	-14.944	-14.434	-14.051	-14.722	-14.179	-15.09	-15.593	-13.636	-15.637	-13.533	-14.427	-14.646	-14.604	-14.74	-14.437	-14.014	-14.328	-14.233	-14.105	-13.88	-14.945	-14.07	-13.51	-15.306	-15.779	-14.793	-14.782
-13.418	-14.094	-13.004	-13.008	-13.149	-13.841	-13.248	-13.814	-12.549	-12.59	-13.595	-11.214	-13.01	-12.235	-11.637	-12.556	-12.695	-13.184	-13.453	-12.816	-12.517	-12.293	-13.212	-12.52	-12.428	-11.879	-12.583	-12.446	-12.626	-12.645	-12.079	-14.225	-12.752	-12.151	-13.729	-13.37	-12.921	-12.251	-12.383	-12.746	-13.657	-11.962	-13.147	-12.691	-14.674	-12.585	-13.135	-12.237	-14.061	-12.478
-5.6251	-6.5721	-5.6594	-5.9854	-5.8731	-6.3435	-5.1331	-4.5176	-5.3808	-6.2621	-5.7423	-5.7349	-6.1361	-5.5629	-5.1843	-6.5714	-6.6376	-5.9467	-4.5935	-6.0047	-4.8102	-6.016	-5.0227	-5.1487	-5.1492	-3.8611	-6.6349	-4.8977	-5.6698	-5.1281	-4.8584	-5.5231	-4.9347	-6.861	-5.4319	-5.9033	-6.2461	-4.4851	-5.7754	-4.8846	-5.4638	-6.4233	-6.3175	-5.9262	-6.1892	-6.0675	-6.6757	-5.2509	-5.5866	-6.0061
-4.3503	-4.5069	-3.0255	-3.5508	-3.3297	-4.4304	-4.2585	-3.9857	-4.7667	-5.9456	-2.651	-4.6132	-5.4605	-4.5328	-5.3377	-3.6884	-4.4932	-3.0256	-4.4244	-3.7625	-4.3424	-3.8356	-4.4529	-5.0729	-3.7016	-4.0217	-3.0194	-4.5617	-5.2623	-3.8005	-5.3717	-4.1428	-5.3207	-4.2322	-4.8506	-3.7278	-5.0166	-5.2483	-4.1124	-4.4814	-3.8465	-3.1985	-3.7588	-3.7172	-3.8199	-6.0235	-5.3336	-4.2822	-4.8602	-3.9802
7.7755	6.4695	6.3548	7.7803	6.9475	6.1845	7.7067	7.4856	7.1903	6.3786	6.6337	6.1247	6.5482	6.2177	6.2388	7.869	7.4324	6.9193	6.5171	7.1818	6.5122	6.3803	5.5899	6.3358	7.1998	6.8299	7.4958	7.103	6.4949	6.5263	6.7661	6.4266	7.517	6.592	8.1536	7	6.8048	6.2391	6.5781	6.46	7.6312	7.6117	5.9803	7.1851	5.8005	7.4431	6.2142	6.8684	6.3883	6.3646
-23.425	-22.053	-22.737	-23.088	-23.07	-22.347	-21.559	-22.838	-21.974	-21.298	-22.496	-21.702	-21.813	-22.141	-21.393	-21.149	-20.925	-22.522	-21.858	-23.21	-21.559	-22.265	-22.563	-21.898	-22.02	-21.463	-23.253	-22.21	-23.048	-19.656	-21.328	-22.351	-22.273	-22.396	-22.173	-21.708	-21.491	-22.507	-22.181	-22.819	-22.05	-22.601	-22.871	-21.988	-21.655	-22.052	-21.968	-22.531	-22.927	-20.679
-4.4267	-2.7176	-4.6056	-3.592	-3.1725	-4.6172	-4.3058	-3.6217	-4.4228	-4.0309	-3.3739	-4.4243	-3.5281	-4.0407	-3.9686	-3.5527	-3.4772	-3.4828	-4.2861	-3.204	-4.4145	-2.7751	-4.5995	-4.4245	-2.895	-3.9951	-4.4416	-3.4566	-3.7211	-3.7962	-3.4185	-3.6485	-3.8238	-3.9236	-4.326	-4.3727	-3.9976	-3.7894	-3.5337	-3.7743	-3.128	-3.6996	-3.9279	-2.958	-4.9265	-4.0356	-3.6383	-3.6403	-4.149	-3.5218
0.67004	1.8245	1.6865	1.9931	2.7209	1.5073	0.59703	0.47678	1.8591	2.3634	1.1481	1.1379	1.0438	0.82985	0.46633	0.78736	1.8356	1.0667	0.68925	0.86217	0.65531	1.1622	0.60705	2.011	1.1244	1.2779	0.71485	1.2232	2.3934	1.3786	2.388	1.1044	1.0145	1.8159	1.465	1.5813	1.084	1.7311	-0.39431	1.3507	0.54115	0.79181	1.1868	0.93473	1.7675	0.83901	1.9078	1.0412	0.63073	0.2431
-1.9706	-1.6261	-2.8489	-2.5913	-3.4177	-2.0944	-3.2844	-2.4156	-2.1687	-2.6065	-2.2185	-3.3453	-3.2239	-2.4627	-1.9664	-2.9741	-1.9373	-4.1119	-2.6651	-3.3034	-2.5498	-2.5455	-2.5103	-2.0926	-1.6626	-3.2921	-3.1248	-2.7264	-2.9503	-1.334	-2.9773	-3.674	-2.6557	-3.9484	-2.1189	-2.6553	-2.6724	-1.5317	-2.9527	-2.5364	-1.4826	-4.1308	-1.0083	-2.3284	-2.2864	-2.2533	-3.1021	-3.0816	-2.732	-3.0164
-13.665	-14.838	-15.093	-14.004	-15.329	-12.924	-14.205	-13.752	-15.186	-12.978	-14.295	-14.744	-14.522	-13.242	-14.022	-12.185	-13.623	-12.923	-13.204	-13.886	-14.4	-14.47	-13.954	-14.764	-14.533	-13.342	-13.936	-13.107	-14.484	-13.26	-14.39	-13.05	-13.696	-14.231	-13.924	-13.83	-14.135	-14.275	-13.075	-14.908	-13.888	-14.235	-13.947	-12.921	-14.332	-14.142	-14.565	-13.734	-14.714	-13.975
-11.365	-11.348	-12.451	-11.199	-11.498	-11.26	-12.429	-11.467	-11.964	-11.659	-11.87	-12.283	-11.877	-11.773	-11.364	-12.204	-11.917	-12.64	-11.311	-12.67	-12.409	-12.218	-11.837	-11.444	-11.62	-11.87	-11.157	-12.316	-12.599	-12.161	-10.871	-12.41	-11.294	-12.889	-11.569	-11.169	-12.287	-11.816	-12.099	-12.203	-12.42	-11.536	-11.731	-11.047	-11.128	-10.678	-12.808	-11.91	-11.732	-11.494
-7.4443	-6.2634	-7.0915	-6.62	-6.6807	-6.3206	-6.8324	-6.3927	-5.1443	-6.4595	-7.1155	-5.7423	-6.2469	-6.5891	-5.8604	-7.667	-6.3133	-5.6009	-6.4825	-7.309	-6.2172	-6.3552	-6.5191	-6.7896	-6.9674	-6.7505	-5.5336	-8.0874	-6.5389	-5.6269	-5.6794	-7.2951	-5.8182	-6.7253	-7.5905	-5.9843	-5.9723	-6.8864	-6.71	-6.0959	-7.1665	-6.3412	-6.1081	-6.7497	-6.18	-5.8809	-6.0914	-6.8735	-6.4193	-5.2314
-13.853	-13.209	-13.067	-13.778	-12.455	-11.598	-13.422	-12.981	-12.593	-13.53	-13.142	-13.208	-13.051	-12.928	-12.744	-13.534	-12.871	-12.463	-11.67	-13.488	-13.351	-11.543	-13.049	-12.338	-12.997	-13.638	-11.804	-13.462	-12.304	-13.943	-12.457	-13.15	-13.523	-12.657	-11.552	-11.955	-13.582	-11.959	-13.434	-13.233	-12.216	-12.797	-12.198	-13.566	-14.364	-12.347	-12.993	-13.062	-12.736	-13.184
-1.595	-2.7519	-1.9364	-1.4472	-2.6571	-2.2323	-3.6596	-1.7777	-2.2036	-1.8447	-2.0168	-1.6818	-2.0202	-2.8478	-1.5844	-2.716	-0.84375	-2.3416	-2.5016	-3.1569	-3.652	-1.7376	-1.7841	-0.80273	-3.538	-1.6553	-4.1391	-2.6491	-3.3503	-2.6087	-2.0443	-3.0118	-2.123	-1.4211	-1.7528	-2.8659	-1.4101	-3.5518	-2.7352	-1.9401	-1.8089	-2.7459	-3.3245	-3.5756	-1.2038	-2.8196	-1.6792	-3.5102	-2.138	-3.5631
-0.1528	0.38431	0.76134	1.4474	2.1234	1.1382	0.49494	1.0551	1.3875	0.043789	0.53536	1.2462	0.36827	0.0037571	0.71913	0.10301	1.097	-0.22378	0.61847	0.79324	0.61358	0.25889	0.5748	1.2178	1.7384	0.47496	1.7487	-0.034765	0.45271	-0.26482	0.4568	0.92566	-0.10741	-0.16395	0.55329	0.68006	-0.41696	0.97908	0.54541	-0.47086	0.52044	0.81228	1.3481	0.95809	0.42789	0.67709	-0.96355	0.57988	0.67052	0.1074
-5.6609	-5.3504	-5.0312	-5.3393	-4.9341	-6.5455	-6.0916	-5.4054	-5.8766	-6.5701	-5.3013	-5.5651	-6.3714	-5.78	-5.3808	-5.1088	-5.7432	-5.6554	-4.3324	-5.1682	-5.0765	-5.8724	-6.2321	-4.1383	-6.1148	-6.1208	-6.1953	-6.2649	-6.7705	-5.9614	-6.0803	-5.8371	-5.5031	-5.1531	-6.2164	-4.6465	-6.4221	-5.2052	-4.6623	-5.0221	-6.3357	-5.324	-5.6154	-5.9393	-4.4779	-6.5681	-6.9923	-5.412	-6.046	-6.2215
-14.07	-12.066	-12.591	-14.141	-13.295	-13.511	-13.734	-13.228	-12.837	-13.739	-12.882	-13.12	-13.443	-11.943	-12.65	-13.329	-13.59	-13.23	-12.343	-13.685	-12.573	-14.266	-13.547	-12.489	-12.588	-13.59	-13.086	-12.636	-13.006	-15.056	-13.682	-13.13	-12.443	-12.592	-13.599	-12.45	-13.94	-13.556	-13.135	-13.035	-14.105	-12.845	-14.281	-12.816	-13.06	-13.129	-13.952	-12.426	-12.895	-12.99
-0.6796	0.14825	-1.0071	0.081988	0.34836	-1.142	-0.74499	0.050501	0.50176	-0.6587	-0.51866	0.052941	-0.1274	0.61624	-0.55403	0.68096	-0.0754	-0.67202	-0.74249	-0.19138	-0.69317	-0.28442	-0.072202	-0.97097	-0.89179	-0.32321	-0.57866	-1.5095	-0.97475	-0.98442	-0.87577	-0.87947	0.026197	-1.36	-0.082567	0.1907	-0.71652	-0.4956	-0.3729	0.3629	-0.58589	0.62854	-0.32979	0.76439	-0.49577	1.2629	-1.2407	-0.43414	-0.34032	-0.23628
-10.32	-11.063	-10.543	-10.905	-10.835	-10.796	-10.355	-10.376	-9.6661	-11.312	-11.16	-10.454	-9.1431	-10.724	-11.945	-9.897	-11.417	-10.218	-10.717	-10.517	-10.89	-10.59	-10.912	-10.745	-11.412	-9.7542	-10.569	-10.208	-10.475	-10.499	-9.5384	-10.104	-10.795	-10.389	-10.783	-10.91	-11.01	-11.318	-11.568	-11.418	-11.058	-10.555	-10.117	-11.079	-10.296	-11.625	-10.737	-10.9	-11.345	-10.162
-1.109	-0.39516	-0.30768	-2.4451	-1.0105	-0.81133	-0.34238	0.47506	-1.8443	-0.99328	-1.1661	-0.91749	-1.1824	1.1842	-0.70995	-0.59389	-0.33299	-1.482	0.046925	-1.2637	-0.91244	-0.65651	-0.69145	-1.77	-2.6928	-0.48821	0.059338	-1.0268	-0.60636	-1.1673	-1.3981	-0.82396	-1.3734	-0.94796	-0.49706	-0.71796	-1.309	-1.4456	-0.2148	-1	-0.1487	0.37244	-0.92306	-0.70395	-0.4903	-0.91228	0.0024363	-1.5236	-0.82239	-0.16582
-13.002	-13.802	-13.15	-12.623	-13.578	-13.421	-13.267	-12.806	-13.635	-13.356	-12.73	-12.715	-12.567	-12.897	-13.203	-13.632	-12.679	-12.289	-11.937	-14.257	-13.109	-12.811	-14.462	-13.16	-12.789	-13.657	-13.183	-13.771	-13.431	-12.757	-12.357	-12.485	-13.702	-13.119	-13.448	-12.631	-11.957	-13.343	-13.423	-13.565	-12.338	-13.78	-13.572	-12.054	-13.653	-12.98	-12.895	-13.868	-13.595	-12.929
-9.7008	-10.188	-9.9223	-10.111	-10.469	-10.349	-10.213	-10.466	-10.092	-9.748	-9.8732	-10.77	-11.618	-10.692	-9.2968	-9.1701	-10.135	-10.966	-11.517	-9.908	-9.5242	-10.449	-10.862	-9.7748	-9.9622	-10.926	-10.45	-10.35	-10.957	-10.621	-9.323	-11.028	-11.046	-9.1104	-10.397	-10.778	-11.059	-10.222	-10.68	-9.6323	-9.7085	-10.433	-9.6901	-10.894	-10.659	-9.9767	-10.276	-10.563	-10.457	-10.869
5.7028	5.9526	6.4874	4.584	4.8882	5.6942	4.4833	6.4021	5.5027	5.3318	4.6439	4.6787	5.5151	5.6341	5.6427	5.0641	5.5593	5.187	5.8702	5.5269	5.7676	5.4274	5.4692	5.8131	5.6713	4.441	5.3239	4.6378	5.9609	6.1931	6.6433	7.4398	6.7438	6.3513	4.9973	4.0785	5.4488	6.0187	4.737	5.4965	6.3659	5.5824	4.7957	5.3074	4.1676	6.3382	7.085	6.156	6.123	6.3978
-13.545	-13.47	-14.526	-14.398	-13.844	-13.698	-14.878	-13.302	-13.719	-14.461	-14.555	-13.713	-14.099	-13.525	-13.283	-13.981	-14.652	-14.942	-13.374	-13.903	-14.476	-14.093	-13.998	-12.383	-13.241	-15.126	-13.499	-13.13	-15.011	-14.68	-13.482	-12.766	-12.822	-14.546	-14.591	-14.647	-12.68	-13.461	-13.589	-14.916	-13.688	-13.883	-13.199	-14.256	-13.714	-13.786	-14.183	-14.555	-14.854	-13.217
-21.813	-22.16	-21.725	-22.344	-21.739	-22.322	-21.482	-22.148	-21.895	-23.462	-22.088	-22.851	-23.034	-22.193	-22.013	-21.682	-21.565	-22.377	-22.852	-22.691	-21.911	-21.572	-21.627	-22.151	-22.424	-21.292	-23.151	-21.041	-21.77	-21.985	-22.122	-22.808	-22.912	-22.972	-21.115	-21.73	-21.507	-22.405	-22.914	-21.593	-22.056	-22.139	-23.319	-21.808	-22.034	-22.618	-21.473	-21.934	-23.486	-23.075
-13.402	-12.699	-12.917	-11.827	-13.439	-11.851	-13.87	-12.127	-12.055	-11.742	-11.696	-12.987	-12.967	-12.014	-12.91	-13.391	-12.034	-12.476	-12.366	-13.258	-12.384	-12.818	-13.113	-13.421	-11.205	-13.824	-13.103	-13.91	-13.247	-12.577	-12.377	-11.853	-12.735	-12.923	-12.437	-13.245	-12.312	-13.528	-12.366	-12.625	-13.566	-13.532	-12.579	-12.518	-12.306	-13.753	-12.073	-13.106	-12.679	-12.595
-5.3224	-6.1061	-5.0173	-5.8174	-5.2654	-5.7921	-5.5759	-6.0897	-5.8058	-4.7367	-5.8696	-6.9039	-4.5473	-4.8413	-5.4418	-5.7958	-5.7411	-4.5847	-5.7059	-5.3441	-4.4845	-5.5772	-5.8841	-5.8821	-5.3178	-6.1283	-5.0868	-5.191	-5.5223	-5.4952	-4.7208	-6.2377	-6.5816	-4.927	-5.4563	-6.2543	-5.6167	-5.844	-4.7269	-5.987	-5.6924	-6.112	-6.5423	-4.9114	-4.8707	-4.9343	-5.3644	-5.5219	-6.0743	-4.4639
-12.919	-14.512	-13.755	-13.505	-13.928	-13.465	-15.097	-13.706	-14.139	-12.42	-13.447	-13.667	-13.859	-13.445	-12.869	-14.361	-12.946	-13.752	-14.171	-13.311	-13.829	-13.715	-14.824	-13.866	-14.305	-15.104	-14.19	-14.873	-12.423	-14.528	-13.873	-15.412	-13.819	-12.83	-13.867	-14.768	-13.986	-14.705	-13.514	-14.583	-12.51	-13.685	-15.098	-13.338	-13.406	-14.459	-14.1	-14.227	-15.103	-14.057
-5.339	-5.4911	-3.983	-3.9966	-4.3887	-4.6554	-5.5579	-4.2296	-4.5878	-4.6677	-4.1354	-4.4152	-5.2693	-5.4703	-4.6118	-4.4738	-4.6132	-4.7292	-4.3576	-3.6746	-3.9666	-4.5635	-3.8213	-4.8854	-4.7445	-5.2952	-5.9106	-3.6748	-4.0988	-4.4576	-5.2768	-4.5084	-5.9351	-4.9794	-4.5129	-5.7643	-5.3524	-4.5195	-4.1904	-4.1732	-5.0702	-4.3896	-4.2648	-3.7089	-5.1568	-3.7437	-4.8014	-4.8677	-4.3357	-3.7962
-10.66	-9.9284	-10.676	-10.248	-10.799	-9.7298	-9.7561	-10.352	-9.8047	-10.947	-10.178	-9.624	-9.4672	-9.6144	-10.429	-9.3246	-10.968	-10.462	-9.5275	-9.4073	-9.8859	-10.517	-9.3968	-10.221	-10.461	-10.51	-9.9304	-9.8748	-10.647	-9.8315	-10.58	-9.8815	-9.2029	-11.696	-10.765	-10.976	-10.681	-10.35	-9.4769	-9.2847	-10.135	-10.216	-10.915	-10.332	-9.6405	-10.839	-11.358	-9.8022	-10.091	-9.1499
-11.161	-10.77	-10.659	-11.247	-11.212	-11.579	-10.421	-11.256	-10.399	-10.549	-10.743	-9.6003	-11.403	-12.05	-10.872	-12.335	-11.237	-10.77	-11.061	-11.226	-10.72	-11.255	-10.614	-10.921	-10.189	-11.017	-11.195	-10.849	-10.764	-12.21	-10.616	-11.307	-9.5023	-9.5956	-11.583	-11.02	-10.624	-10.527	-10.619	-11.293	-10.826	-11.244	-10.397	-11.546	-10.049	-10.546	-12.073	-11.105	-10.562	-10.728
-1.5375	-0.31229	-1.0755	-0.84587	-1.3969	-2.2208	-0.91256	-0.58267	-1.0196	-2.0314	-1.0238	-1.3768	-1.5117	-1.5577	-1.9349	-1.4226	-1.1334	-0.36378	-1.6998	-2.3315	-1.1632	-1.0083	-1.7115	-1.2236	-1.3102	-1.4722	-2.0871	-2.2056	-0.9021	-0.31546	-1.5014	-1.0072	-1.7772	-0.86716	-1.4175	-0.89372	-1.2677	-2.4753	-1.3864	-1.3874	-1.1983	-1.034	-1.5675	-1.5349	-1.9875	-2.3639	-1.2691	-1.1287	-2.2355	-1.2661
-15.201	-14.377	-14.861	-14.514	-15.806	-15.992	-14.751	-15.332	-14.067	-15.868	-15.012	-14.208	-14.791	-14.863	-14.609	-14.928	-14.913	-14.532	-13.303	-13.676	-14.476	-14.216	-16.01	-14.651	-14.256	-15.008	-14.247	-13.712	-14.409	-16.066	-15.058	-14.577	-14.918	-15.682	-15.824	-14.082	-15.063	-14.579	-15.002	-14.992	-15.086	-14.771	-14.489	-14.735	-13.999	-14.252	-14.196	-14.546	-15.116	-14.813
9.3526	10.311	10.265	9.397	9.2367	9.4608	10.633	8.7644	10.004	10.13	10.026	10.993	9.3982	9.5156	10.449	9.1932	9.7011	9.4403	9.1856	10.259	9.8399	9.5669	10.501	9.4344	10.099	10.078	8.4606	10.231	9.7302	9.6095	9.1205	10.156	10.095	9.8488	9.7555	9.6392	9.6387	9.7089	9.8806	9.6197	9.8604	9.6624	9.4583	11.236	9.8151	9.7715	9.9235	10.118	8.4159	9.7906
-22.289	-21.226	-22.153	-22.569	-21.346	-22.808	-21.688	-23.299	-20.974	-22.835	-21.275	-22.595	-23.058	-22.863	-21.811	-21.77	-22.055	-21.869	-21.966	-22.125	-21.785	-22.619	-22.828	-22.638	-22.538	-21.93	-21.196	-23.352	-21.05	-22.104	-23.004	-23.682	-22.198	-22.198	-21.572	-21.905	-21.892	-22.331	-22.284	-22.418	-22.73	-22.083	-23.152	-22.782	-22.419	-21.944	-20.739	-22.092	-22.282	-21.967
1.588	1.6485	2.1255	1.5753	1.6292	0.96302	2.0563	2.2319	1.035	2.0968	2.2757	1.1049	0.90902	1.3804	2.0766	2.5404	1.2401	2.4528	1.2771	1.9624	1.8745	2.0126	1.5665	1.5113	0.84434	2.4844	1.584	1.7095	0.8374	1.4754	1.8431	2.5892	1.22	2.0735	1.6817	2.1098	1.5597	1.5455	2.7726	0.77358	1.8731	1.7643	2.3034	2.0833	1.0713	2.0591	3.7483	0.20639	3.4986	1.5064
7.4498	7.2131	8.6156	8.3292	9.5195	10.782	9.3137	8.2798	10.185	8.8105	8.4609	9.0381	8.9056	9.3364	8.2773	7.7655	8.3551	9.4021	8.3907	8.3582	8.9589	9.2822	9.3125	9.1653	8.7136	7.9266	8.7579	8.6615	8.6137	8.6976	8.3614	9.2791	8.4697	8.3377	8.2516	8.8066	7.9364	8.6539	8.1551	7.5956	9.3135	7.8197	8.4962	8.6008	8.5017	8.504	9.2344	8.6245	8.641	9.1225
-16.22	-15.095	-14.847	-14.471	-14.71	-15.476	-14.311	-13.895	-13.833	-14.667	-14.029	-14.927	-14.87	-14.403	-15.745	-14.556	-13.473	-15.34	-15.843	-14.879	-14.058	-14.751	-14.513	-15.245	-14.379	-14.65	-14.292	-14.757	-14.452	-14.926	-14.063	-14.084	-14.231	-14.484	-14.005	-14.223	-15.427	-15.072	-14.781	-15.988	-14.029	-14.718	-14.546	-14.524	-14.889	-14.577	-15.097	-15.809	-13.708	-14.181
1.306	2.1262	1.8664	2.944	1.9286	0.57013	2.0528	1.2397	2.0567	2.2669	2.6802	2.4145	1.6761	2.0298	2.7476	1.239	1.465	1.0964	2.0805	0.65757	1.3638	1.6431	2.1497	2.8111	2.8616	2.2759	1.8204	1.4849	0.77631	2.3387	1.5823	0.86675	1.8597	1.2999	2.152	1.3768	2.1108	1.1272	1.1251	1.2699	1.5586	0.99847	2.0202	1.6726	1.9696	2.6002	-0.11945	1.4374	3.192	0.86199
0.73393	-1.0258	0.62302	-0.24298	0.76136	-1.1777	0.055822	-0.50518	1.3945	0.63767	0.17157	-0.47158	-0.83112	0.13865	0.59261	0.23881	-0.03451	-0.89279	-0.71067	0.19072	1.1448	0.14418	-0.89682	-0.075705	-0.18158	1.2291	0.056321	-0.065696	-0.56398	0.022199	-0.23411	-1.8439	0.052073	-0.055573	0.45333	0.72306	0.22017	-1.272	1.373	1.0025	-0.11253	0.37858	1.4718	-0.086096	0.16469	-1.0725	-0.048163	-0.28188	-0.55514	0.62706
3.6257	5.3006	5.6031	4.7417	3.1452	4.7114	4.8137	4.6832	5.5981	3.1085	4.807	4.6141	3.0092	3.541	4.8873	5.0911	4.3802	4.9361	4.0179	3.9138	4.346	4.9089	4.4626	3.1079	4.5982	3.7877	5.1838	5.4456	5.0009	4.0928	4.2429	4.6512	3.9901	5.4244	4.5861	5.0438	4.8217	4.4154	4.3919	4.6014	4.0898	3.5993	4.8437	4.0515	4.7408	5.4478	3.9492	4.136	3.6411	4.5202
-7.3801	-5.6881	-7.297	-6.4515	-5.6525	-6.514	-6.2083	-6.6815	-6.4298	-7.0348	-5.4884	-7.2655	-7.5538	-5.8213	-6.4338	-6.0995	-6.7721	-5.4312	-5.7945	-7.1143	-6.6418	-6.8461	-6.009	-6.7361	-6.4217	-6.0908	-6.3979	-7.1529	-6.1074	-6.5106	-7.2346	-7.38	-6.4521	-4.894	-6.4948	-6.1666	-6.7497	-5.8365	-5.7424	-5.7786	-6.1572	-5.9593	-5.4379	-6.0856	-6.4572	-6.7127	-6.3682	-5.8318	-5.5994	-6.4269
-1.107	-0.063018	-0.14662	-0.45403	0.52793	-0.66504	-1.1327	-1.0573	-0.9526	0.079219	0.22468	0.14036	-0.82917	0.1686	-0.82649	0.85462	-0.04934	0.24188	0.90691	-0.12183	-0.25717	-1.4999	0.35622	-0.5872	-1.675	-0.97109	0.11565	0.44461	-0.71352	-0.35347	0.12836	-1.0799	0.049554	-0.25396	0.56518	0.0043932	-0.44383	-0.20328	-0.15381	0.72914	-1.5185	0.69747	-0.0069269	-0.49271	0.45897	-0.62126	-0.41595	-0.32613	-0.213	-0.69616
-2.9514	-3.9579	-3.7131	-4.236	-3.9512	-2.9628	-3.4086	-4.1092	-3.7227	-4.1681	-3.7731	-4.4836	-3.8856	-4.5156	-2.7012	-4.383	-4.7968	-3.9057	-3.4846	-4.2484	-2.9526	-3.6262	-3.2482	-4.0573	-3.7862	-3.3454	-4.0053	-4.7986	-5.0669	-4.3868	-4.3678	-2.8674	-3.5914	-3.7722	-3.5618	-3.5547	-3.8472	-3.8352	-3.8147	-4.2829	-3.2106	-3.978	-4.6132	-3.2749	-3.9965	-3.537	-3.1345	-3.9052	-3.3195	-4.2168
1.0601	1.1179	1.6472	1.9122	0.89989	1.5359	0.16549	0.36655	2.3992	0.80673	1.4762	0.73146	1.556	0.99365	1.296	1.7717	1.6714	0.74961	1.5997	1.891	0.47986	2.4287	1.9012	0.80572	1.1682	1.0442	1.4061	1.2913	1.4738	1.672	1.8021	0.40241	0.64327	1.2958	0.69991	0.98621	0.5025	2.1579	1.0467	1.7592	1.0954	1.3761	1.4426	0.7569	1.6146	1.3673	1.2385	1.7221	-0.47387	0.72574
0.10536	-1.6399	-0.90842	-1.1613	0.46818	-0.56518	0.93082	0.27827	-0.77407	-1.0328	0.1532	0.4863	-0.4018	-0.12978	0.24955	0.12421	0.017366	0.81773	1.0179	0.24551	0.78112	0.20911	-0.86612	0.96986	-1.0599	-0.072348	-0.19708	-0.24788	-0.37801	-0.61061	-0.83833	-0.014979	0.64654	-0.68142	0.4956	-0.82797	-1.0678	-1.3896	-0.31808	-1.1276	-0.95051	-1.8478	-0.87568	-0.34174	0.067422	-0.36886	0.34087	0.68602	-0.18808	0.59803
-11.796	-10.527	-10.598	-10.712	-10.863	-10.022	-10.117	-9.8945	-11.513	-12.322	-11.704	-10.764	-11.278	-10.266	-10.309	-10.588	-9.5878	-11.638	-11.357	-9.8507	-12.417	-11.548	-11.085	-9.6084	-10.171	-11.596	-10.482	-10.466	-10.733	-10.498	-11.564	-10.535	-11.174	-11.147	-11.009	-11.107	-11.326	-11.385	-10.416	-10.759	-10.86	-9.729	-10.019	-9.964	-10.731	-10.721	-11.474	-10.84	-11.218	-10.548
-1.4773	-1.5065	-0.66626	-1.1031	-1.3159	-1.7695	-2.369	-1.7373	-1.6301	-2.1768	-2.0565	-1.2774	-1.531	-1.1414	-2.0778	-2.8821	-2.6383	-1.8666	-2.5338	-0.73776	-1.8051	-1.2173	-1.6717	-1.8461	-2.4538	-2.9219	-1.0999	-0.86927	-1.8	-1.8018	-1.697	-2.012	-2.8677	-2.5059	-2.1918	-1.7645	-2.4145	-2.7037	-1.1744	-1.9032	-3.1622	-2.7887	-2.0812	-0.99048	-0.401	-1.7447	-2.1727	-2.2764	-1.807	-0.84343
-5.12	-4.359	-5.4261	-5.3134	-4.52	-5.2386	-4.3008	-4.7705	-5.3385	-5.2782	-6.1296	-5.3093	-5.3343	-4.1126	-5.3448	-4.9532	-3.6412	-4.6239	-3.8052	-4.2575	-4.9849	-5.4046	-3.9525	-5.4647	-5.4815	-4.2907	-5.7134	-4.7833	-5.0563	-6.1302	-5.0694	-4.9034	-6.2527	-5.9152	-4.0084	-6.0446	-4.5509	-4.3745	-3.8431	-5.7396	-4.485	-5.148	-4.7278	-5.3333	-5.471	-4.0291	-4.9835	-4.9566	-4.5955	-5.0105
-0.20101	0.27708	0.54068	0.7739	-0.88589	0.90371	-0.083141	-0.1027	0.42879	1.3505	0.24634	0.26045	-0.098725	-0.04506	0.61569	-0.65963	-0.0068407	0.78667	0.51413	0.15535	-0.29293	-0.40972	-0.076585	0.58529	0.55152	0.024697	0.85659	0.63366	0.63224	0.56014	-0.77117	-2.0992e-05	0.14475	0.50091	0.31928	-0.3882	0.45767	-0.45251	-1.1857	0.18266	0.18432	-0.3935	-1.2199	-0.40106	0.23928	0.34427	0.87888	-0.068895	0.55333	0.06514
-5.7069	-4.8767	-3.8632	-3.6997	-4.9279	-4.2642	-3.4926	-4.785	-3.9839	-4.9295	-4.7721	-5.0825	-4.8274	-4.4701	-4.334	-2.6933	-3.5012	-5.2148	-4.9114	-4.9648	-3.7544	-3.4942	-3.8358	-3.4679	-4.6541	-4.351	-4.7163	-4.0295	-3.3927	-4.096	-4.0664	-4.4231	-4.1648	-4.814	-3.5576	-4.0769	-3.4778	-4.8973	-4.8879	-4.9786	-4.6243	-4.0597	-3.8885	-4.7946	-3.6435	-4.3186	-4.7092	-4.8942	-4.1974	-4.202
-14.173	-14.799	-13.986	-14.13	-12.648	-13.811	-14.415	-13.829	-13.982	-14.076	-14.18	-13.994	-14.078	-13.959	-13.586	-13.857	-14.135	-13.289	-14.093	-14.196	-14.264	-14.299	-13.033	-13.787	-13.254	-13.051	-13.583	-15.482	-13.49	-14.576	-13.759	-13.527	-13.971	-13.312	-13.349	-13.311	-13.67	-14.438	-13.931	-13.901	-13.841	-13.322	-14.14	-13.717	-14.488	-14.966	-13.719	-14.313	-13.631	-14.498
-1.9369	-1.5315	-1.8279	-1.8938	-1.5897	-0.022039	-0.93597	-1.7391	-1.61	-1.3366	-1.6658	-1.4448	-0.59788	-1.4685	-1.9942	-1.7134	-1.4831	-2.2354	-2.3991	-1.4415	-0.885	-1.9039	-0.8417	-0.77676	-1.4627	-0.7002	-2.1163	-2.3577	-1.6496	-1.2827	-1.6328	-1.6607	-2.2522	-0.24121	-0.87788	-1.8049	-2.8332	-1.5714	-1.1685	-2.2935	-1.7493	-1.9826	-0.84986	-1.414	-1.7399	-1.1411	-2.2552	-1.0829	-1.8647	-0.58355
-0.88798	-2.3758	-1.8711	-1.8288	-2.834	-0.94415	-1.3096	-2.2419	-1.7894	-1.1026	-1.5795	-1.241	-0.88315	-2.1852	-1.4993	-2.8896	-2.2839	-1.8943	-0.6846	-2.1996	-1.9986	-1.9119	-1.8875	-0.25012	-2.5107	-1.5009	-2.1001	-1.7818	-0.89135	-1.7793	-1.6699	-2.3014	-2.2923	-1.2512	-1.2291	-2.0457	-2.6784	-1.8404	-1.6967	-2.0747	-1.9634	-1.9269	-2.0379	-1.9172	-0.93303	-1.436	-2.0084	-3.193	-2.024	-1.5339
5.3141	6.4778	3.9594	4.4999	6.3454	6.1103	4.5254	5.0868	4.9934	4.8852	3.6264	5.4047	4.8322	4.8028	4.9297	5.1106	3.8568	4.8179	4.4291	5.4315	4.8714	5.3796	4.6435	5.0491	4.542	5.4778	4.6031	4.9948	4.2898	4.7173	5.4007	4.9786	4.7844	4.6331	4.6388	5.5456	4.9378	6.0436	5.9865	5.2185	5.5048	5.0222	4.4883	4.9002	5.6089	4.1738	4.3184	5.2336	5.2861	6.0279
3.8139	3.8194	4.8925	3.7986	4.6851	3.8531	4.2825	4.2985	3.6569	4.5484	2.9802	4.0092	4.6021	5.214	3.9708	4.4524	3.997	4.4796	3.5734	3.6028	3.1677	4.7727	5.273	4.5495	3.7642	4.2187	4.688	3.4337	5.3764	3.9863	3.5886	4.9586	4.0431	4.5736	5.1817	4.8841	4.3438	6.188	3.5666	3.736	3.7878	5.0063	4.0685	4.8793	4.0347	3.638	2.6728	4.315	4.0876	4.5796
-2.2787	-2.1312	-2.2979	-1.6207	-2.2838	-2.3905	-1.7985	-2.7086	-2.8079	-2.9046	-1.4117	-1.8166	-2.8119	-2.4377	-1.9551	-2.8881	-2.5559	-2.6639	-1.5241	-1.867	-3.0259	-2.5007	-2.2441	-2.9505	-3.8602	-3.7091	-1.5154	-2.8746	-2.0364	-2.8195	-2.1303	-2.1916	-2.073	-2.3243	-3.2181	-1.9111	-2.8796	-1.4118	-3.471	-1.9304	-2.091	-2.0038	-3.1149	-1.7791	-2.2973	-1.7936	-1.7758	-2.1196	-1.4904	-1.9925
-0.49119	-2.0893	-1.88	-1.9663	-1.918	-2.1237	-2.0544	-0.92521	-1.4336	-1.3611	-1.3374	-1.334	-1.3868	-0.73207	-0.9646	-0.55244	-1.2331	-1.1149	-0.95593	-1.7741	-1.7927	-0.96727	-2.2235	-1.0472	-0.82847	-2.0461	-1.9645	-0.97135	-1.0667	-1.1198	-1.3364	-2.9882	-2.08	-1.3694	-0.98147	-1.1787	-1.8758	-0.86474	-1.7582	-2.3126	-0.55405	-1.0102	-1.6934	-2.4978	-0.78137	-1.7125	-1.0961	-1.7948	-1.3221	-0.39631
-11.176	-12.242	-12.742	-12.377	-11.78	-11.578	-11.613	-12.174	-12.144	-11.584	-10.962	-11.874	-11.499	-11.686	-12.428	-12.181	-12.838	-11.207	-12.827	-11.68	-10.924	-11.114	-12.303	-11.429	-12.38	-10.994	-11.575	-11.716	-12.267	-11.697	-11.897	-9.8133	-11.794	-11.708	-11.953	-10.434	-11.95	-11.686	-12.201	-11.968	-10.367	-11.623	-12.252	-10.939	-12.419	-12.465	-12.117	-11.628	-12.64	-11.101
-12.812	-14.069	-13.911	-13.042	-12.717	-12.535	-13.826	-12.681	-13.111	-11.898	-13.265	-12.552	-13.005	-13.704	-13.785	-13.024	-13.694	-13.715	-13.79	-13.349	-12.535	-13.778	-12.9	-14.407	-12.117	-13.663	-12.99	-12.897	-14.547	-12.455	-13.17	-13.53	-12.86	-13.153	-13.73	-14.652	-12.793	-12.757	-13.197	-12.586	-12.872	-14.503	-13.964	-12.477	-13.996	-12.848	-12.579	-13.311	-12.416	-13.46
-1.539	-0.071115	-0.20347	0.065617	-0.83954	-0.79685	0.25068	-0.62354	-0.21299	-0.64353	0.25521	-0.80649	-1.1228	0.57437	-0.4952	-0.64149	0.76095	-0.63138	0.34696	-1.1837	0.0019756	-0.60563	-0.32097	-0.0062546	-0.077875	-0.21889	-0.6813	-0.57217	0.064681	-0.084671	-0.25988	-0.54516	-0.91678	-0.13635	0.54284	0.092314	0.78567	0.40262	0.86194	-0.66645	-1.1729	-0.23864	0.0085546	-0.2298	-0.30272	0.03738	-0.46257	0.011014	-0.25768	-1.2881
2.7824	3.309	2.2893	4.1178	2.3522	3.8917	4.5633	3.6399	3.1035	3.3022	3.5819	3.9218	3.0053	3.2319	3.3537	3.2316	2.6301	3.0065	2.6751	2.9256	3.1939	3.4948	2.3231	2.1742	3.3209	1.375	4.3964	3.7768	3.7652	2.8992	3.7689	2.6263	3.6894	3.5912	4.0274	4.059	2.6109	1.8212	3.1301	3.1993	2.2094	3.2148	2.3438	3.4806	2.7776	2.114	2.9101	3.2111	3.5193	1.8667
-10.68	-11.664	-11.118	-9.4832	-11.068	-10.481	-11.608	-10.288	-10.338	-10.299	-10.685	-11.034	-10.435	-9.7568	-10.812	-11.063	-10.939	-11.993	-11.045	-11.508	-11.914	-12.107	-11.005	-11.646	-10.749	-10.271	-11.075	-11.386	-11.353	-9.1556	-11.109	-11.876	-10.01	-10.462	-10.112	-10.662	-10.471	-11.484	-11.035	-11.741	-11.339	-10.987	-11.238	-10.305	-10.774	-10.064	-10.817	-10.698	-11.569	-9.6838
-3.7928	-2.4298	-4.2633	-1.9388	-2.7947	-3.1463	-2.1973	-2.2921	-3.2099	-2.9609	-3.5126	-3.2792	-2.9153	-3.4708	-2.7175	-1.8165	-2.2271	-2.6626	-2.034	-3.6916	-2.5487	-2.1977	-1.8874	-3.2222	-1.9496	-3.7696	-3.3005	-2.9754	-2.6078	-2.4148	-2.7971	-2.313	-3.1304	-3.1957	-4.4511	-3.5314	-2.6248	-1.9643	-3.1281	-1.69	-2.5191	-2.6976	-2.4489	-1.4706	-1.995	-2.8337	-2.9439	-2.74	-3.5135	-1.7181
-5.1612	-4.0126	-4.468	-4.1091	-4.5512	-4.1766	-4.3876	-4.9835	-3.5566	-3.2097	-4.5721	-4.6494	-4.3134	-3.8728	-5.4016	-3.8327	-4.9085	-3.9028	-4.6658	-4.5151	-5.4685	-4.9166	-4.43	-4.66	-5.2339	-4.8765	-3.3636	-4.1981	-4.7229	-5.0163	-4.3581	-3.772	-4.4083	-4.2629	-3.935	-3.298	-4.5549	-4.2642	-4.3203	-4.6585	-3.6656	-4.769	-5.1905	-5.3968	-4.7648	-3.8191	-3.6345	-4.2128	-5.1191	-4.7862
-13.07	-11.828	-13.615	-12.292	-13.067	-12.621	-12.834	-12.526	-12.379	-12.727	-12.213	-12.352	-13.425	-12.33	-12.432	-14.645	-12.51	-11.952	-13.37	-12.786	-12.92	-11.311	-13.379	-12.938	-12.268	-12.453	-13.897	-13.04	-12.108	-12.273	-13.597	-11.913	-13.03	-13.687	-12.145	-11.369	-12.407	-13.431	-13.688	-13.405	-13.647	-10.99	-13.033	-12.498	-13.215	-11.296	-12.328	-13.293	-13.235	-13.566
-21.119	-20.553	-20.482	-20.535	-21.425	-20.734	-20.789	-20.821	-20.933	-21.027	-19.657	-19.499	-21.163	-21.023	-20.523	-21.014	-22.027	-20.573	-21.586	-20.479	-21.428	-21.407	-21.056	-19.843	-21.687	-21.93	-21.156	-20.789	-20.882	-20.503	-21.177	-21.676	-20.962	-20.075	-20.35	-20.936	-20.719	-19.93	-21.762	-20.83	-21.485	-20.39	-21.19	-21.006	-21.021	-21.277	-19.837	-21.508	-20.656	-21.309
-3.7718	-3.8447	-4.3543	-3.306	-4.3034	-2.8578	-4.8067	-4.2991	-4.3051	-4.8896	-4.761	-3.7201	-4.7721	-5.7957	-4.2557	-3.8367	-3.9981	-4.9654	-3.5745	-4.2918	-4.762	-4.2713	-5.1288	-3.1685	-4.4825	-4.0566	-3.9104	-3.096	-4.4494	-4.4822	-4.064	-4.0938	-4.6358	-2.5746	-4.7435	-4.5192	-4.3104	-3.1642	-4.0335	-4.6375	-4.7573	-4.4303	-5.2241	-4.074	-3.7056	-3.2529	-3.8193	-5.538	-4.2802	-3.8634
0.25847	-0.18668	0.91599	0.16574	-0.62394	-0.2571	0.36994	-0.06003	-0.15067	1.1034	0.25739	-0.92333	-0.60607	-0.3402	0.14383	0.53187	-0.80643	0.20569	1.1742	0.19145	0.27763	1.0298	0.32423	-0.035619	-0.21888	0.043318	-0.60189	-1.0524	-0.61385	0.15554	-0.25783	-0.61298	0.06765	2.2738	-0.99168	-1.0229	0.42837	-0.04521	0.74028	-0.5717	0.21721	-0.68611	-0.6054	1.0503	-0.70368	-0.22687	0.50647	0.015407	-0.18988	0.34553
-0.51016	-1.8397	-2.451	-2.0687	-2.0276	-1.0708	-2.4375	-0.7854	-0.80625	-1.8127	-1.9272	-1.259	-1.3268	-1.7051	-1.8873	-0.14304	-1.3789	-1.8909	-3.0035	-0.55519	-0.98682	-2.0323	-1.261	-1.6136	-2.0717	-2.843	-0.94524	-2.173	-2.6549	-1.9413	-1.3135	-1.7623	-3.7808	-1.4726	-2.826	-3.1295	-1.2066	-1.9704	-2.3281	-1.4364	-2.2514	-2.6335	-1.6298	-1.6731	-1.8026	-1.1203	-2.2081	-2.4089	-2.8441	-0.75151
1.42	0.51528	1.2469	0.052678	2.0188	1.8223	1.7485	0.19902	1.6728	0.90425	1.267	0.77036	1.6499	0.49808	1.5102	1.6161	1.692	1.3349	2.2917	1.0643	0.87752	1.4415	1.0286	1.2477	1.4064	1.263	-0.083346	1.3799	1.9013	1.5444	1.3759	0.47754	1.8897	2.0662	1.8308	1.4441	-0.23763	1.9348	1.3348	0.30921	1.2784	-0.46228	-0.50831	0.55231	0.53637	0.088582	0.79974	0.56153	1.1166	1.8052
7.0751	8.3728	8.4008	8.8869	7.8713	7.835	7.2983	7.5073	6.8754	8.3751	7.2841	9.1979	8.106	8.4155	8.3932	7.7082	7.6396	8.0822	8.5531	8.4886	8.0053	8.3114	7.393	7.7981	7.5864	8.5548	6.8371	8.3735	7.2555	8.0726	7.9658	7.8375	8.1787	8.5085	7.2825	7.4325	7.0898	8.0564	8.4467	8.1776	8.0019	8.8478	7.2457	8.5377	7.3307	8.0594	7.9129	8.029	8.4174	7.9825
-14.357	-13.337	-13.116	-13.466	-13.765	-13.807	-13.485	-14.494	-14.243	-13.558	-14.136	-13.528	-13.701	-15.256	-14.784	-14.255	-13.129	-13.634	-14.021	-13.273	-13.362	-13.526	-13.71	-13.406	-14.651	-12.892	-14.019	-14.224	-15.014	-14.647	-13.727	-13.474	-13.894	-14.202	-14.389	-14.864	-14.152	-13.869	-14.623	-13.345	-13.126	-13.48	-15.342	-14.968	-13.098	-13.44	-13.544	-12.518	-14.028	-14.51
-0.62452	1.1604	0.45517	-0.34603	1.7635	1.5747	0.31035	0.43555	0.19223	0.73655	0.47774	1.4472	0.31361	-0.43331	-0.46309	-0.067418	-0.30516	1.2224	0.73716	0.012646	0.090622	0.86641	0.519	0.73794	-0.42537	-0.33584	0.44551	1.0435	1.0609	0.010893	0.26925	-0.086817	-0.36414	0.54419	-0.47544	1.3809	1.1104	-0.21396	-0.11729	0.33174	-0.14856	1.1399	0.29259	1.3327	1.6099	-1.0389	-0.94224	1.3344	0.09088	-0.85933
8.5498	8.5382	9.8669	7.5143	8.4372	8.4676	8.8906	9.2891	8.9941	8.4001	8.553	9.055	9.0286	9.256	9.1481	8.4864	9.1836	9.1697	9.251	8.3966	9.0658	9.07	7.9782	8.905	9.3307	9.1179	8.2179	8.4251	9.4171	8.451	7.9118	7.9659	8.0928	8.5239	8.6419	8.1919	9.2172	9.1848	8.9479	8.2538	8.0944	7.5542	8.2815	8.7125	9.1068	7.7964	9.6277	7.5299	9.1894	9.4511
-3.684	-4.2965	-5.3369	-4.3104	-3.4037	-4.2402	-4.3346	-5.2246	-4.3123	-5.0569	-4.5333	-4.9027	-4.4151	-3.8757	-4.7054	-5.5712	-5.0061	-5.4871	-2.8114	-4.5458	-4.3008	-4.7832	-5.2403	-5.1296	-5.2496	-4.1336	-4.9233	-4.0155	-5.0122	-3.5506	-5.313	-4.2664	-3.9711	-4.4711	-5.6951	-4.9013	-4.7564	-4.4629	-5.7993	-3.8558	-4.9027	-6.3458	-4.8603	-5.5887	-4.179	-3.8169	-3.8841	-4.281	-4.7673	-4.3622
-5.0603	-5.9121	-5.9809	-5.9257	-5.9021	-4.9402	-5.7663	-5.4855	-6.1747	-5.8861	-6.7118	-6.4582	-5.2622	-6.1802	-6.6855	-5.3929	-5.4609	-5.718	-5.9817	-6.1096	-5.4574	-6.4217	-5.9444	-5.6487	-5.8237	-6.0952	-5.8406	-5.3595	-5.6117	-5.5906	-4.8175	-5.2508	-5.6448	-6.3356	-5.4116	-5.1017	-6.2213	-5.484	-5.9333	-4.1127	-4.9167	-4.0463	-5.7237	-5.1328	-5.3682	-6.1385	-4.8201	-6.2394	-5.8408	-5.5158
-2.6509	-4.7617	-3.9215	-3.9652	-4.104	-2.8625	-3.4778	-4.4255	-3.1031	-4.5394	-3.5062	-4.2231	-3.9558	-4.2765	-4.7656	-4.5729	-4.1178	-3.5496	-3.5561	-4.5412	-3.8408	-3.7252	-4.8227	-3.9341	-3.2358	-2.0324	-3.6053	-3.7795	-3.6311	-2.6136	-5.067	-3.7139	-4.1616	-3.1672	-4.0736	-4.339	-3.8455	-3.3824	-3.3376	-2.974	-3.2588	-4.6402	-3.5366	-3.8678	-2.2328	-3.5817	-3.9742	-3.9713	-4.2415	-3.5525
0.60551	0.46107	0.14392	0.9381	0.71019	-0.59187	-0.35957	-0.73033	0.059071	-0.53154	-0.34989	-0.4574	-0.27121	-0.034353	0.054521	-0.39273	-0.11725	-0.60288	0.36062	-0.57006	0.22519	-1.5236	0.011949	0.42804	0.53542	0.32988	0.27836	-0.017704	1.0689	0.82703	0.7425	-1.2195	-0.086177	-0.3197	-0.11686	-1.0329	-0.2589	-0.66285	0.42684	0.56028	-1.4824	-0.28723	-0.41171	1.2445	0.63197	0.52642	-0.69373	0.079022	0.20958	0.28992
2.5409	2.9932	1.2369	2.7365	2.1799	2.6783	3.2015	2.7225	1.5368	1.3882	1.8881	2.3877	2.6083	2.3302	2.8308	2.7081	2.4735	2.8665	2.1343	2.6314	4.1956	3.0398	2.3249	3.1865	2.9287	3.8043	3.1318	2.5024	2.6627	1.9774	1.9319	3.34	3.1914	3.0005	1.9089	2.9886	1.8605	2.8528	2.1411	3.1824	2.2844	3.6839	2.7482	2.4396	2.8647	3.2438	1.945	2.4088	2.039	3.5061
-11.837	-10.998	-11.753	-12.303	-11.46	-11.58	-12.526	-12.053	-12.322	-11.24	-10.544	-12.314	-11.135	-12.161	-12.86	-11.971	-11.093	-11.769	-11.424	-11.309	-12.249	-11.23	-10.313	-10.614	-11.281	-11.138	-12.109	-10.911	-11.324	-11.081	-11.606	-10.719	-10.397	-11.54	-12.371	-10.612	-10.582	-11.152	-11.557	-11.268	-12.211	-10.308	-11.098	-11.815	-11.323	-11.79	-11.038	-11.689	-11.14	-9.9996
8.5182	7.9384	8.6818	9.8809	8.1642	8.2356	8.6461	9.7398	8.2837	9.4927	9.0474	8.4519	8.86	9.2049	8.4592	6.9297	7.7676	8.4635	8.1604	7.9457	8.2113	7.4999	8.4568	8.5592	9.9351	8.2926	7.1472	8.6953	8.7116	9.5281	8.5911	8.4611	7.6249	8.4092	7.9842	7.6183	9.5906	8.6045	8.1485	8.1138	7.8745	9.8737	9.8305	8.6468	9.142	8.7348	7.0162	7.8507	8.2024	8.3465
2.7984	2.8966	1.2423	3.0732	2.5158	3.2605	3.296	2.9209	4.5434	2.7202	3.286	1.677	3.5631	1.9878	2.9731	4.803	3.3026	2.803	3.7823	3.3416	3.4203	2.7473	2.8974	1.6247	2.6544	2.1945	3.0583	2.1479	1.9723	2.9286	2.8207	3.1813	2.4742	3.0077	3.9353	2.9832	2.2819	4.2559	3.5896	4.2602	2.6379	2.7541	2.0069	4.2216	4.0465	2.3863	2.8848	3.0676	3.2199	3.2906
-6.9624	-8.0094	-6.4915	-6.0509	-7.6508	-6.9431	-6.4276	-6.202	-6.6379	-6.0338	-5.3825	-7.035	-5.7865	-5.6224	-5.6347	-6.4399	-6.1103	-6.5216	-6.4165	-6.8005	-5.6791	-6.7157	-6.3907	-5.7572	-7.6126	-6.3503	-5.7408	-6.8977	-6.3353	-6.6408	-6.3641	-5.9408	-5.6648	-6.0758	-7.8969	-7.3584	-5.9063	-6.7299	-5.5379	-5.3004	-6.3899	-6.7423	-7.1606	-6.1676	-6.6321	-6.6447	-6.0805	-7.4507	-5.6084	-7.0226
-20.27	-21.191	-21.017	-20.114	-20.06	-20.045	-20.306	-21.621	-20.378	-20.906	-20.297	-21.025	-21.263	-20.667	-21.78	-20.87	-21.314	-20.683	-20.725	-20.237	-20.537	-20.149	-22.237	-20.299	-19.51	-20.347	-20.83	-21.991	-19.354	-21.041	-19.992	-20.752	-21.546	-19.939	-20.641	-20.783	-20.503	-20.07	-20.707	-20.91	-20.885	-20.669	-21.524	-20.257	-21.268	-19.726	-20.908	-20.956	-20.309	-20.956
-7.2701	-8.1383	-8.4773	-7.7232	-6.9703	-8.24	-7.2002	-6.8824	-7.39	-8.8879	-6.7868	-7.0788	-6.9887	-6.7318	-7.1983	-7.8834	-7.7329	-8.2305	-8.0529	-7.6399	-7.6023	-8.2649	-8.1781	-7.5055	-7.6717	-7.595	-7.1883	-8.1712	-7.7632	-6.8295	-8.612	-7.3979	-7.3747	-8.1327	-7.1136	-7.0344	-8.1669	-6.6874	-9.3841	-7.4101	-7.382	-6.8681	-8.0829	-8.3597	-8.5383	-8.0863	-7.244	-7.9325	-7.2742	-6.5906
-9.3576	-9.1838	-9.0012	-8.2003	-8.8187	-8.6019	-9.2765	-9.5493	-8.9995	-9.1927	-9.9702	-9.2972	-9.5478	-7.8315	-10.211	-9.0437	-9.96	-9.2613	-9.5443	-7.8011	-9.1084	-8.8961	-9.2552	-8.3317	-8.458	-8.7409	-9.4367	-9.6999	-8.668	-10.064	-9.213	-9.0543	-9.3436	-8.7511	-8.1854	-8.9691	-8.451	-8.6576	-9.316	-8.1461	-9.0552	-8.9684	-9.1828	-9.2085	-8.8297	-8.8843	-9.2881	-9.0752	-9.1136	-9.1322
9.7423	7.8643	8.7106	7.3144	9.038	8.1524	7.8273	9.0788	8.6402	8.8825	7.5872	8.8014	8.4046	9.3191	8.286	8.8791	7.3825	9.0803	7.5891	8.8756	8.9327	8.9372	8.7395	9.3295	8.1038	9.3119	8.496	8.7072	8.5319	8.8903	8.9291	8.1547	8.7598	7.9125	8.9603	9.2264	9.6036	8.5665	8.9032	8.4634	9.2726	8.338	10.145	7.2112	9.217	8.3057	6.6947	8.7633	8.2151	7.7793
-8.8038	-9.3575	-9.3595	-8.7131	-8.3969	-10.034	-8.1651	-8.7019	-7.8661	-9.2737	-8.4061	-9.1322	-9.7359	-7.5706	-9.321	-9.7843	-8.8891	-8.8589	-8.4813	-9.1902	-10.253	-8.8354	-8.5655	-9.0682	-9.6619	-8.8498	-8.6526	-8.5032	-10.612	-8.5511	-8.288	-9.864	-8.2257	-9.5594	-8.6662	-9.5681	-10.188	-9.9127	-9.3044	-8.5104	-8.9526	-9.4338	-9.7764	-9.0984	-8.4308	-9.9491	-7.9289	-9.1179	-8.8763	-8.3549
-21.707	-21.64	-22.334	-23.128	-21.72	-21.957	-21.834	-22.539	-22.202	-22.107	-23.172	-22.212	-22.559	-21.641	-21.979	-22.12	-22.685	-21.836	-22.847	-22.61	-21.153	-21.969	-21.822	-21.815	-22.293	-22.22	-21.065	-22.275	-22.414	-21.952	-22.512	-23.144	-22.025	-22.869	-22.389	-21.864	-22.978	-21.769	-21.188	-20.442	-23.211	-21.522	-23.409	-21.239	-22.382	-22.222	-22.441	-22.942	-22.158	-22.071
-7.5057	-7.5341	-7.2792	-7.7684	-7.4143	-8.5426	-8.0612	-7.9034	-8.3253	-6.3263	-8.2414	-7.9093	-7.5396	-7.3454	-7.1275	-7.9083	-6.8764	-7.4744	-7.4601	-6.4813	-7.9899	-7.119	-6.8546	-8.8512	-6.6296	-7.9263	-8.1144	-8.3132	-8.4685	-6.6264	-8.8124	-7.8458	-8.2128	-7.7902	-7.7038	-7.3051	-6.7495	-7.5609	-7.091	-7.9794	-7.7359	-8.4847	-8.2259	-7.8688	-8.5237	-7.4896	-7.2924	-7.4343	-8.5481	-7.9074
-12.324	-12.683	-12.849	-13.79	-13.651	-13.69	-13.393	-12.931	-13.032	-12.917	-13.668	-13.46	-11.732	-13.243	-13.48	-12.432	-12.996	-13.077	-13.787	-12.345	-11.94	-13.267	-13.515	-14.326	-13.444	-13.069	-13.195	-13.258	-12.241	-12.991	-12.629	-12.497	-13.648	-13.393	-13.847	-12.843	-11.919	-12.739	-13.401	-13.318	-13.704	-13.616	-14.11	-12.902	-13.695	-12.123	-13.363	-13.394	-12.709	-12.932
-12.618	-13.54	-11.316	-13.618	-12.485	-13.134	-12.974	-13.207	-13.748	-13.493	-14.7	-13.656	-12.593	-12.989	-11.361	-11.371	-11.809	-14.148	-11.849	-14.216	-11.309	-12.162	-12.228	-12.315	-11.628	-13.572	-12.766	-14.068	-13.153	-12.732	-12.655	-12.307	-13.049	-12.54	-12.854	-12.122	-12.419	-14.297	-12.184	-12.924	-12.98	-12.726	-13.012	-13.162	-13.345	-12.482	-12.735	-12.374	-12.838	-12.535
-1.2564	-1.4306	-2.4014	-0.88769	-2.2406	-0.8181	-1.2702	-0.95799	-1.3233	-0.77053	-1.6473	-0.53553	-1.1812	-1.8385	0.31834	-2.4813	-0.71632	-2.1738	-1.747	-0.7448	-1.327	-2.6659	-1.2925	-2.5093	-1.9069	-1.4114	-2.2077	-0.57666	-1.5053	-1.9398	-2.2843	-0.91047	-2.0871	-0.97071	-2.1012	-2.3889	-0.8798	-0.37528	-2.0172	-0.40091	-0.94606	-1.952	-0.84976	-1.1501	-1.2144	-1.602	-1.2741	-1.6635	-1.1109	-1.9868
-10.807	-10.517	-11.283	-11.051	-10.795	-11.037	-10.732	-10.781	-10.048	-10.712	-11.11	-11.079	-10.861	-10.319	-11.094	-10.928	-10.49	-10.231	-11.019	-10.973	-11.063	-10.814	-11.004	-11.403	-11.262	-10.56	-12.016	-10.331	-10.415	-10.531	-10.256	-10.285	-11.779	-10.71	-10.393	-11.038	-11.231	-10.814	-10.475	-11.522	-9.9089	-10.327	-11.651	-10.788	-11.62	-10.854	-11.119	-11.589	-10.338	-10.487
-9.9222	-10.514	-10.269	-10.967	-9.9222	-9.7722	-10.402	-11.94	-10.414	-11.157	-10.648	-10.669	-11.723	-11.154	-10.998	-10.364	-11.304	-11.577	-12.172	-9.7414	-10.812	-10.67	-10.871	-10.901	-10.461	-11.06	-10.523	-10.137	-11.672	-9.816	-10.122	-9.7335	-10.992	-11.397	-10.344	-11.094	-10.92	-11.054	-11.858	-10.384	-11.027	-10.673	-10.228	-11.056	-10.448	-10.082	-11.347	-10.884	-11.339	-11.279
-1.8046	-0.65408	-1.9684	-1.5604	-1.692	-0.73854	-1.7476	-2.3027	-1.4811	-0.86809	-1.8448	-2.7077	-1.0454	-1.2331	-1.6461	-1.685	-0.9459	-1.6053	-2.7378	-0.79906	-1.2201	-2.4503	-1.0065	-1.3571	-0.42943	-2.5879	-0.4406	-1.6886	-1.1292	-0.67513	-1.7215	-1.7008	-0.53773	-2.1033	-0.88676	-1.2312	-0.79091	-1.8556	-1.2699	-1.5524	-1.9625	-1.6575	-0.80219	-2.7156	-1.4435	-2.4117	-1.0416	-2.2698	-1.974	-1.1754
0.50021	0.78058	0.49271	1.1966	1.517	1.116	0.6652	1.1992	1.129	1.5686	1.5898	1.4745	-0.39327	-0.30023	0.92258	0.24153	1.2099	1.9951	0.10062	1.5838	1.1348	0.75372	-0.31131	1.3074	0.2582	0.73301	1.2452	1.3501	0.70577	1.0172	1.2678	0.58603	0.94596	0.83126	0.6809	1.3634	1.1603	2.0076	1.2588	-0.21776	-0.37422	1.0048	1.4571	0.16334	1.2411	1.4707	1.5713	1.5554	1.0317	1.25
7.1166	6.5258	6.0654	7.2111	7.4819	5.5194	6.5062	8.2729	6.5225	6.4124	6.0217	4.8122	6.2696	6.5794	7.5315	6.8006	6.8098	7.1177	6.6085	6.5114	6.3566	6.9508	6.5318	5.9804	7.2926	6.1053	6.5665	7.9436	6.5199	6.0152	7.035	6.4624	6.2625	5.9499	6.9169	6.7464	5.928	8.0657	7.2833	7.2032	7.4695	6.6179	7.0944	6.5095	6.0703	7.7687	6.8377	6.4927	7.0435	7.6013
-11.607	-11.735	-11.317	-11.459	-11.021	-10.417	-11.996	-12.296	-11.409	-11.013	-11.967	-10.953	-10.301	-11.418	-10.73	-12.13	-11.399	-10.689	-11.084	-10.979	-12.008	-11.874	-11.65	-12.679	-11.677	-11.622	-11.17	-10.641	-11.287	-10.779	-10.651	-11.464	-11.089	-11.623	-12.835	-11.882	-11.989	-11.928	-11.553	-11.295	-12.059	-11.348	-10.999	-11.693	-11.286	-11.21	-11.412	-10.591	-11.334	-10.858
-0.57342	-1.3259	-0.59076	-0.88924	-1.0973	-1.0724	-2.3193	-1.6132	-2.1567	-1.8412	-1.7154	-1.4172	-1.5676	-1.3363	-1.9369	-1.2535	-1.5805	-1.9107	-2.4143	-1.2021	-2.1793	-1.7799	-2.1815	-1.3117	-1.8761	-1.0274	-0.9166	-1.5495	-1.4495	-1.4343	-1.3206	-0.91559	-1.5008	-1.7955	0.050547	-1.6729	-0.48596	-1.3361	-0.66839	-2.2012	-1.8546	-0.31957	-0.63032	-0.53045	-1.1343	-1.5111	-1.8341	-1.4859	-0.92919	-2.5593
-1.6454	-1.139	-2.1021	-1.6436	-2.1979	-1.431	-0.48042	-0.47243	-0.87204	-2.5836	-1.5327	-1.3708	-1.2234	-1.6065	-1.711	-1.0313	-1.5413	-2.1059	-1.6817	-1.7829	-2.9561	-2.4517	-2.0645	-0.69345	-1.5726	-1.4591	-0.97595	-1.1403	-1.1236	-1.2121	-0.98499	-1.3106	-0.88654	-1.158	-1.3698	-1.2487	-1.2895	-1.5099	-0.6129	-1.7328	-1.2105	-1.5717	-1.7907	-1.2111	-0.78273	-1.783	-0.48206	-1.0538	-1.8369	-0.88642
-22.62	-23.603	-22.12	-22.376	-21.326	-22.896	-23.026	-21.861	-21.644	-21.233	-22.944	-22.125	-22.474	-21.965	-22.108	-22.995	-22.557	-22.446	-22.965	-22.801	-21.014	-22.026	-21.653	-21.827	-21.455	-22.06	-22.289	-22.579	-22.043	-22.434	-22.61	-23.926	-22.122	-22.068	-21.383	-21.916	-21.716	-22.221	-22.034	-22.286	-22.422	-21.797	-22.12	-21.272	-22.268	-23.299	-22.51	-21.19	-22.104	-22.186
-4.169	-5.3599	-5.0594	-6.4503	-6.7735	-6.3855	-6.1839	-6.319	-5.1268	-6.4145	-6.2585	-5.275	-4.7187	-4.565	-5.5357	-6.166	-5.747	-5.1814	-6.1008	-5.4883	-6.1746	-6.0031	-6.0953	-6.2873	-5.7293	-5.3886	-4.927	-5.4198	-5.7292	-4.7805	-6.536	-5.9584	-6.303	-6.1483	-6.6156	-4.3327	-5.3056	-4.8878	-5.8691	-6.6515	-6.2121	-4.6544	-4.4336	-5.9516	-5.3937	-5.7273	-5.0934	-5.3635	-5.1198	-5.3798
-14.774	-15.395	-14.68	-14.324	-14.485	-14.83	-14.763	-14.892	-14.767	-13.891	-14.752	-14.305	-14.009	-13.188	-15.589	-13.405	-14.314	-14.702	-13.997	-14.177	-15.531	-14.423	-13.965	-13.586	-14.313	-14.61	-14.435	-14.853	-14.754	-13.965	-14.619	-15.318	-14.529	-14.182	-15.289	-15.155	-15.477	-14.935	-15.472	-14.497	-14.86	-16.164	-14.156	-13.966	-13.898	-15.428	-15.756	-15.072	-15.255	-14.782
-4.532	-3.779	-1.8393	-4.0942	-3.8022	-3.6672	-3.81	-2.372	-2.9553	-3.3164	-3.7876	-3.3955	-2.6012	-2.7268	-2.4149	-3.2145	-3.1363	-3.9729	-2.8978	-2.6411	-2.9301	-2.7466	-3.9743	-3.9411	-3.3996	-3.5371	-3.0366	-3.32	-3.199	-3.657	-2.865	-2.3727	-3.4693	-3.23	-3.2903	-3.2753	-3.2337	-2.9199	-2.7673	-3.4398	-4.0716	-3.8164	-3.2561	-3.3382	-4.371	-4.0617	-3.8344	-2.8851	-2.946	-2.4976
2.4102	2.244	1.8826	1.2828	1.8524	2.9201	0.82987	2.1682	2.0529	1.0807	2.0269	2.0091	2.0369	1.4666	2.0606	0.98905	2.1639	1.6643	1.7806	2.2271	1.5917	1.6417	1.2521	2.4904	2.4596	1.7762	1.0434	1.966	1.16	2.3803	1.1974	2.1285	2.466	2.5368	1.599	2.3887	1.2037	0.86885	1.7017	2.1124	2.1658	1.0403	2.2528	1.6567	1.8141	2.0771	1.7592	0.84188	1.2942	1.4087
-12.745	-13.04	-13.364	-14.195	-13.131	-12.556	-12.837	-13.294	-12.369	-14.191	-13.225	-12.232	-13.442	-12.301	-12.344	-13.358	-12.71	-12.83	-13.323	-12.358	-13.7	-12.8	-13.164	-12.483	-14.224	-12.757	-14.062	-13.531	-12.63	-13.62	-13.685	-13.347	-13.586	-13.173	-12.616	-13.643	-12.465	-13.749	-11.574	-14.387	-12.737	-13.497	-12.634	-12.868	-13.619	-14.638	-12.759	-13.269	-12.931	-12.428
-1.5442	0.17811	-2.4892	-1.3655	-2.0227	-1.7822	-1.4108	-1.9824	-2.3242	-1.5378	-1.9256	-0.73421	-2.0927	-2.2608	-0.89487	-1.3506	-2.2535	-1.3897	-1.8063	-1.978	-1.6845	-2.1358	-3.0929	-1.7039	-1.0819	-1.8143	-1.6246	-2.6121	-2.3178	-2.22	-0.7136	-0.94945	-1.9898	-0.73858	-2.7578	-2.3344	-2.3009	-1.8074	-1.0871	-1.2186	-0.12375	-1.9903	-1.2226	-1.2025	-3.0916	-1.481	-3.2377	-1.3712	-2.3617	-1.8076
7.7388	6.875	5.589	7.2049	6.4513	6.8475	6.6695	7.6124	7.1642	6.2576	6.7874	7.501	6.9411	6.62	6.8436	6.2446	6.2564	6.4961	6.4743	5.9524	6.4174	7.2226	7.4436	7.3865	6.2265	7.6488	7.5462	6.6733	5.7763	6.4661	6.8776	6.9259	6.4984	7.2548	8.1331	7.6547	6.4919	6.7154	7.1076	6.5328	6.8282	6.2034	6.7396	7.5835	6.1333	7.92	7.7445	6.6028	6.7552	6.9442
-2.7733	-2.9824	-3.1219	-3.7287	-3.4711	-3.4873	-2.2648	-3.0465	-3.1734	-3.4142	-3.2045	-3.1004	-3.2636	-2.4766	-2.6153	-3.6572	-3.423	-3.3406	-2.5561	-3.9844	-3.1004	-2.9459	-3.7427	-3.6629	-3.2631	-2.6474	-3.5617	-2.823	-3.1697	-3.3081	-2.3879	-2.6458	-3.4813	-2.2131	-3.4698	-2.2938	-2.6787	-3.0169	-3.1093	-3.3797	-3.0158	-3.8427	-3.9475	-2.4073	-2.2796	-2.9265	-2.6069	-3.0797	-3.534	-3.4297
-1.7413	-2.1784	-2.2	-2.1307	-1.1948	-3.3646	-1.2284	-2.1707	-1.927	-1.175	-2.1218	-1.5247	-1.9934	-1.8115	-2.854	-2.7549	-1.3586	-2.1121	-1.8448	-1.6948	-2.0811	-3.1002	-2.599	-2.4953	-1.9447	-1.0865	-2.1394	-1.5296	-1.3266	-1.6207	-1.0902	-2.5897	-1.9914	-1.6596	-1.7283	-1.9267	-1.3479	-1.2824	-1.8356	-3.0086	-1.4077	-1.6762	-2.4227	-0.67688	-2.0295	-1.8581	-1.7435	-1.9931	-2.6004	-1.1184
-3.4633	-1.9677	-2.7528	-2.5687	-3.5238	-2.0692	-3.0844	-2.0347	-4.2943	-3.7196	-2.0566	-3.4559	-3.8283	-2.4087	-2.9991	-2.1667	-3.5102	-3.1268	-5.2162	-4.0623	-3.165	-2.6024	-3.0568	-2.5257	-2.9664	-3.156	-1.7458	-2.8045	-4.2664	-3.596	-3.5193	-3.2945	-2.3629	-3.7454	-4.7785	-3.2845	-4.8592	-2.7001	-4.4054	-2.3268	-3.9556	-3.7853	-2.9563	-3.9982	-2.4994	-4.0527	-3.8031	-2.0699	-2.6655	-3.0419
-3.6196	-2.5408	-2.736	-3.8557	-2.6923	-3.4533	-2.4543	-2.628	-4.2417	-2.6094	-2.9027	-3.6862	-3.563	-2.6798	-3.1203	-3.7194	-1.8633	-2.7241	-2.3641	-3.3088	-2.6636	-3.4482	-3.638	-3.3553	-4.408	-3.2678	-2.3133	-4.2782	-4.4443	-3.1235	-3.2139	-3.5961	-3.0401	-1.7513	-2.1829	-2.5325	-3.6719	-3.7856	-4.1262	-3.6934	-2.824	-3.794	-2.4642	-3.5919	-3.8548	-2.6196	-3.3718	-2.9933	-3.8238	-3.0402
-4.7081	-5.4596	-5.046	-5.5516	-4.3415	-4.3925	-3.8968	-3.7944	-4.5332	-4.9589	-4.2725	-4.8074	-4.2841	-5.4791	-4.6481	-4.4394	-4.6338	-4.3226	-4.7752	-4.3932	-5.2232	-4.4583	-4.5139	-4.398	-4.3818	-4.8303	-5.1725	-4.7701	-3.7514	-4.17	-5.1192	-4.4597	-4.9967	-5.8251	-3.3132	-4.8884	-4.6021	-4.0017	-4.1009	-5.4384	-4.7281	-4.2588	-5.2257	-3.1999	-5.2708	-4.4047	-5.7029	-4.9809	-3.6217	-4.6014
-2.2464	-3.253	-2.3675	-2.0369	-3.2513	-2.2284	-2.528	-4.1602	-2.3511	-3.1761	-2.6406	-2.2771	-2.8908	-3.3378	-2.672	-3.2533	-1.7654	-2.2448	-3.0978	-3.3363	-3.759	-2.8842	-1.2291	-2.3699	-2.3552	-3.5686	-2.9562	-2.104	-4.8981	-3.4153	-2.0644	-2.7938	-3.4834	-2.2874	-2.1174	-4.0337	-2.4265	-2.6214	-2.4583	-2.425	-2.542	-2.3079	-3.5586	-2.8114	-2.7156	-2.2545	-1.2045	-2.5944	-3.463	-2.7812
-12.27	-14.119	-13.236	-13.945	-12.808	-12.813	-13.012	-13.197	-13.169	-12.228	-12.05	-14.485	-13.726	-14.149	-12.764	-12.75	-12.805	-12.523	-13.437	-13.772	-12.92	-13.253	-13.042	-14.544	-12.621	-13.033	-13.913	-13.516	-13.398	-12.92	-14.539	-12.679	-12.944	-13.423	-13.461	-13.481	-14.034	-13.517	-13.484	-13.689	-14.498	-11.913	-12.577	-14.76	-13.657	-12.486	-14.102	-12.96	-13.438	-12.422
-13.418	-14.927	-13.774	-14.435	-14.01	-14.195	-15.128	-13.197	-14.974	-14.841	-14.364	-15.69	-14.52	-16.257	-13.856	-15.372	-13.141	-15.01	-14.681	-15.241	-14.311	-13.727	-14.279	-14.037	-15.169	-13.469	-14.72	-15.124	-14.767	-13.872	-13.817	-14.885	-14.733	-14.696	-13.75	-15.282	-13.882	-13.522	-12.889	-14.976	-13.885	-16.255	-14.216	-14.89	-14.83	-14.442	-14.195	-14.59	-15.261	-14.563
-1.7347	-1.216	-1.8268	-1.8372	-2.1254	-1.5165	-2.6085	-2.1104	-2.1379	-0.83512	-0.90131	-1.1096	-0.73199	-1.2482	-1.4083	-0.82968	-1.7664	-1.319	-1.9063	-1.7721	-1.445	-2.0088	-1.563	-0.84758	-2.4452	-2.0453	-2.0304	-1.4716	-1.8677	-1.4712	-2.1162	-1.6051	-2.1667	-1.2907	-1.4213	-2.2175	-1.1485	-1.9299	-2.2336	-0.93586	-1.2971	-1.4025	-2.0563	-1.9569	-1.5952	-2.1432	-2.3105	-2.5444	-1.3886	-2.0172
1.4563	2.2008	0.94989	1.663	1.8707	1.7379	2.1079	1.7411	1.9177	1.7596	1.0041	1.0898	2.1607	2.263	1.2086	0.59354	2.448	1.8926	2.6053	1.5125	1.5421	1.3729	1.5512	1.5098	1.7805	1.6484	1.3312	0.99352	0.68978	1.954	0.84785	1.221	2.7994	2.2385	2.0471	1.8123	1.6362	0.67271	1.8521	1.1769	2.8171	2.2989	1.5288	2.1705	0.53239	0.81869	2.562	2.9811	1.7107	0.52325
2.9126	2.4202	2.9346	3.1178	1.9842	2.508	3.7371	2.4568	2.8057	3.4686	1.4464	2.5858	2.3606	3.6465	2.7624	2.4582	2.4363	1.7196	2.8446	3.3727	2.903	2.3927	3.9068	2.7157	1.3214	2.2879	2.9943	2.6377	3.0322	3.326	2.8368	2.1113	1.72	2.3975	3.2973	2.235	1.7405	2.6549	3.7219	3.3661	3.352	3.2791	3.8415	1.6707	1.5932	2.273	1.7351	3.1263	2.838	2.5914
0.99738	1.6107	2.6269	2.7362	0.89458	1.559	2.4836	2.3802	1.4334	1.4534	2.6088	1.522	2.6858	1.9284	1.5894	1.7008	2.4735	2.6703	2.7638	1.8146	1.288	2.6518	1.3069	0.94755	0.84422	1.8367	1.7162	2.0686	1.293	1.1182	2.4764	0.69141	1.9916	2.0572	1.0021	2.0407	2.0124	1.9775	1.8245	1.3593	0.86016	2.8907	1.6936	1.8583	2.1947	1.1137	1.7308	1.8006	2.2298	2.4357
-10.166	-9.3065	-9.6037	-10.634	-9.6334	-9.796	-9.9957	-11.571	-10.293	-9.8678	-10.37	-9.7364	-10.544	-10.258	-10.351	-10.702	-10.38	-10.229	-10.064	-10.172	-10.905	-11.093	-10.215	-10.105	-11.07	-10.179	-9.6405	-10.059	-9.378	-10.193	-9.5939	-10.213	-10.294	-9.8541	-9.9299	-10.488	-9.5121	-9.7536	-10.092	-11.152	-9.9951	-9.5207	-9.4665	-10.231	-9.9831	-9.8417	-10.52	-9.5412	-10.015	-9.6862
-0.33994	1.4323	0.31994	-0.08219	0.70732	0.57746	0.14917	0.1283	-0.68395	-0.022793	1.1084	0.070298	-0.46088	1.2071	0.39617	-0.78648	0.20878	-0.47122	0.16149	0.39784	0.58241	0.61097	1.5544	1.9356	0.52225	-0.23177	0.86226	0.63298	1.071	0.65589	-0.28659	1.9017	0.45661	0.40963	-0.74389	-0.10105	0.49676	0.2284	1.3262	-0.41767	0.91864	0.67052	0.84939	0.0977	1.0889	0.53667	-0.075904	0.78083	-0.15489	0.8573
-3.0435	-2.7221	-2.6761	-3.3621	-3.6665	-2.3171	-3.9713	-2.7555	-4.5665	-3.2478	-3.247	-2.8553	-2.7515	-3.6081	-3.2529	-3.6133	-2.5628	-3.6568	-2.9014	-2.5488	-2.9468	-3.0837	-2.7973	-2.639	-2.9355	-3.8927	-3.8227	-4.2122	-2.5625	-3.0014	-2.5475	-3.7706	-2.4355	-3.2479	-2.9234	-2.5442	-2.4679	-2.5392	-2.3715	-2.4769	-3.6567	-2.3736	-2.7505	-2.3993	-3.1285	-2.4774	-3.5377	-3.6907	-2.9184	-2.9739
-4.7473	-2.0612	-3.3659	-5.0022	-3.9461	-4.0969	-4.3522	-4.2393	-5.1865	-4.6665	-3.8017	-4.284	-4.2855	-4.1581	-3.656	-2.4653	-3.8255	-4.376	-5.0007	-3.095	-3.9123	-3.4287	-3.1912	-3.0784	-2.7184	-3.6362	-5.416	-3.3829	-3.8031	-3.4766	-4.2223	-4.0095	-4.4004	-4.0233	-4.2787	-4.3777	-3.2849	-3.0196	-4.8116	-3.8785	-3.7975	-4.2064	-3.6694	-3.9595	-5.499	-5.0884	-3.9456	-2.5562	-3.1805	-4.8292
-1.7569	-2.3553	-1.3443	-2.5673	-2.005	-1.1384	-2.0844	-1.6915	-1.1402	-2.1392	-1.5197	-1.6335	-0.764	-0.91148	-1.5582	-2.103	-2.3822	-1.765	-1.7783	-1.2424	-2.3187	-1.3062	-1.7371	-2.6693	-2.2621	-1.9339	-1.4406	-1.8396	-1.2268	-2.178	-2.6227	-1.3266	-1.8358	-1.6692	-2.3111	-2.9402	-1.5473	-1.3099	-1.0135	-1.7997	-2.5938	-2.1887	-1.6065	-1.7656	-1.2353	-1.722	-2.9301	-1.3453	-1.1708	-1.0139
-3.563	-3.9522	-4.3415	-2.8925	-3.7382	-4.2252	-3.7788	-4.4178	-2.5939	-3.8805	-3.2695	-3.4433	-4.413	-3.5608	-3.6715	-3.7578	-3.8387	-4.649	-3.1952	-3.8327	-3.5641	-3.94	-3.5119	-4.4504	-3.5612	-2.1409	-3.8769	-3.7786	-3.6835	-4.0393	-3.6285	-3.707	-4.3837	-3.7438	-4.4166	-3.4489	-2.841	-4.2874	-4.2846	-4.0093	-3.3462	-3.9042	-3.0135	-4.1847	-3.6917	-4.707	-3.6433	-3.7278	-3.3302	-3.5577
-14.612	-14.078	-13	-13.848	-13.141	-13.027	-12.925	-12.611	-12.951	-12.876	-12.936	-11.561	-12.741	-13.25	-13.277	-13.379	-13.867	-12.324	-13.106	-12.674	-12.682	-12.802	-14.615	-12.884	-14.443	-13.829	-12.91	-14.328	-12.478	-14.536	-12.589	-13.294	-12.56	-13.29	-12.87	-12.969	-14.159	-12.924	-13.444	-12.347	-13.661	-13.59	-13.529	-12.763	-12.904	-12.443	-12.849	-13.279	-12.602	-13.726
6.3355	6.0514	5.7854	6.0741	6.4672	5.0742	5.9422	5.7393	5.3908	5.5127	6.3346	5.0969	5.3718	6.0737	5.8412	5.0304	5.2188	4.711	4.4909	6.3298	5.8569	5.7962	5.9965	5.204	6.5531	5.4356	6.0959	4.4614	6.1117	5.88	5.5696	4.158	5.335	5.2361	5.3474	6.1028	5.399	5.068	5.3228	5.0401	6.4207	5.4777	6.1846	5.2919	5.4566	4.9902	6.3845	5.9041	5.7207	5.5373
1.5065	0.83355	1.4814	1.4897	1.6066	1.5137	2.2198	1.8419	1.4788	0.87294	0.58658	1.6183	1.5853	0.48571	1.9439	2.4136	0.96035	2.9367	1.5523	2.389	1.0098	0.27232	2.3481	2.4488	1.6036	1.2162	-0.28787	1.1928	1.9993	2.309	2.3999	1.5134	1.5759	1.8192	1.9089	1.4327	2.3073	1.8192	1.9847	1.8034	2.7876	1.142	1.9705	1.3987	2.5795	2.156	1.215	1.2165	1.7939	1.9789
4.9083	4.2227	4.4463	5.0308	4.5174	4.0403	3.9005	5.399	3.9312	4.5321	4.1623	3.5404	3.3623	5.1351	4.6861	4.7276	4.3277	4.5658	4.492	4.2859	3.792	4.5774	4.5918	5.035	5.0034	3.2948	4.5438	4.2452	4.5072	3.7729	4.2522	5.3517	4.4	2.99	5.0634	4.7312	3.7347	4.9024	3.3582	5.2555	4.7152	3.1178	4.2171	4.3119	3.5775	3.8609	4.6361	3.7707	4.4187	5.1819
-0.9963	-1.9993	-0.6176	-1.581	-0.7675	-1.5552	-1.9145	-1.2694	-0.78066	-1.6376	-1.3337	-1.5964	-2.5578	-1.4767	-1.8374	-1.0457	-1.1031	-1.8753	-2.0718	-0.50101	-1.7318	-1.4869	-1.2704	-0.71465	-1.7528	-1.1085	-1.2052	-2.5339	-1.5538	-1.2168	-1.3378	-2.3571	-1.8826	-2.4989	-1.0642	-0.94177	-0.97233	-1.1672	-1.5863	-2.8829	-2.1312	-0.94577	-1.1141	-1.5216	-1.881	-1.9733	-2.7212	-1.9888	-2.4149	-0.80278
-2.8425	-1.9914	-2.1753	-3.1821	-2.393	-3.4043	-2.5902	-2.3124	-2.5763	-1.7865	-1.363	-3.1258	-2.5448	-3.7115	-2.8499	-2.844	-3.326	-3.3887	-3.0359	-3.101	-2.3809	-2.6367	-3.6239	-2.9839	-2.8373	-3.7142	-3.4474	-4.2055	-1.6421	-2.1957	-2.0218	-2.5804	-2.7254	-1.618	-2.0162	-3.2322	-2.4176	-2.1982	-1.8187	-2.279	-2.3621	-3.0465	-2.5732	-2.5437	-2.7778	-2.6186	-3.252	-2.5298	-3.0341	-2.5029
-0.21046	0.72761	-0.098547	0.83797	0.074477	0.41649	-0.16913	0.71978	-0.55379	-0.034343	-0.28202	-1.9751	-0.13306	-0.18068	-0.65809	0.18913	-0.26017	0.13726	0.28332	-0.16928	0.10724	1.5532	0.78258	-0.049546	-0.053365	0.462	0.58519	0.084979	-0.61146	-1.6565	-0.82626	-1.0529	-1.1185	0.41359	0.25307	-0.96137	-1.6937	-0.82188	-1.0478	0.58412	0.57614	-0.77451	0.15535	-0.47012	-0.22118	-0.72726	0.481	0.038474	-0.010393	0.043927
6.4477	4.9574	6.3572	5.5214	5.2949	4.824	5.9028	5.1174	5.1864	4.5295	5.2591	5.3242	5.2142	5.8554	6.3745	5.8056	5.8578	5.6446	5.0128	4.7774	6.5845	5.5497	5.0162	6.2846	5.7186	5.8875	5.7867	4.6871	6.3722	4.5415	6.7406	5.3707	5.9231	5.4559	5.9076	6.4138	5.5759	4.9283	5.4614	5.8426	4.7919	6.0742	5.6145	4.8979	6.237	6.3536	6.3201	4.5655	6.9345	6.4929
-3.5752	-3.8132	-3.9701	-3.5229	-3.0712	-2.2007	-3.5377	-3.1657	-3.6267	-3.797	-3.1568	-3.6717	-3.5625	-3.7436	-3.6053	-3.5769	-2.8494	-2.8982	-5.0448	-3.2494	-2.859	-3.2834	-3.2009	-2.7328	-3.5462	-4.1461	-2.8467	-2.8691	-3.1066	-4.2002	-2.7537	-3.0248	-3.3029	-4.7529	-3.1789	-3.3145	-3.8156	-3.3286	-3.8053	-3.9612	-3.207	-3.3298	-3.4426	-3.8435	-3.3352	-2.8989	-4.2614	-3.9948	-4.8241	-3.5275
6.0925	6.2282	6.5555	6.0891	6.0623	7.0708	7.8765	7.5275	6.6714	6.6122	6.5257	7.849	7.3646	7.561	7.3987	5.9158	6.0216	8.0662	6.8535	5.7131	6.6986	6.6946	6.5111	6.7018	6.9082	6.7387	7.3144	6.1452	7.759	6.8646	5.7866	6.7649	7.2384	6.2481	7.0723	6.667	7.2875	6.6864	6.1539	5.6266	7.0953	7.0859	8.3727	6.997	6.1896	7.2189	7.4873	5.7049	7.2291	6.4969
-11.685	-11.605	-10.322	-11.153	-12.002	-11.373	-12.348	-11.771	-12.728	-11.267	-11.2	-11.409	-11.789	-10.734	-11.773	-11.978	-10.666	-11.284	-11.615	-11.216	-11.47	-11.889	-12.012	-11.804	-11.118	-12.645	-10.426	-11.429	-11.282	-12.778	-12.661	-13.154	-11.572	-10.883	-11.797	-12.594	-12.428	-11.826	-11.946	-10.366	-12.343	-11.09	-11.644	-11.562	-11.627	-12.215	-11.998	-11.09	-10.774	-11.995
-2.2205	-1.08	-1.1531	-1.4048	-1.4595	-1.5084	-2.1516	-2.3638	-1.3542	-1.4588	-1.2192	-1.1161	-2.3836	-0.9792	-2.1988	-1.3409	-1.8851	-1.0983	-2.109	-1.4972	-1.1075	-2.2264	-2.5304	-1.1829	-0.76065	-1.4907	-0.78611	-2.4484	-2.7489	-2.5072	-3.008	-2.5316	-2.3925	-2.609	-2.6093	-1.5644	-1.9255	-1.8772	-1.3993	-2.195	-2.2592	-0.79013	-1.2681	-1.126	-1.7075	-1.7874	-1.5236	-2.7291	-1.0165	-2.2322
-21.758	-21.804	-22.37	-22.951	-21.91	-22.545	-21.966	-23.001	-21.6	-22.589	-23.014	-22.709	-22.924	-22.845	-22.537	-22.029	-22.606	-23.016	-21.599	-20.814	-21.922	-21.669	-22.826	-21.392	-22.743	-23.227	-22.666	-22.264	-21.972	-22.077	-21.703	-21.673	-22.365	-22.008	-21.368	-23.143	-21.95	-21.971	-22.834	-22.399	-22.808	-20.625	-22.134	-23.103	-21.968	-22.328	-22.139	-22.361	-22.319	-22.27
-1.4337	-1.6266	-2.1635	-1.6695	-1.8892	-1.9603	-1.7882	-1.9351	-1.8295	-1.3139	-0.84213	-1.8501	-2.1832	-3.2851	-1.4728	-2.4042	-1.2825	-1.6681	-1.5395	-1.1037	-1.6201	-1.1903	-1.9961	-0.942	-1.3547	-2.746	-1.1952	-2.6748	-1.6586	-2.275	-1.3222	-1.8144	-1.6653	-2.8048	-1.5305	-0.84427	-1.1368	-1.3279	-1.1751	-1.1617	-2.4556	-0.88933	-2.0823	-0.30117	-2.3976	-1.619	-2.3914	-1.2748	-1.5606	-1.4296
-14.162	-14.835	-13.975	-12.976	-13.373	-13.185	-14.03	-14.021	-14.455	-14.633	-13.718	-14.023	-14.902	-14.139	-13.893	-14.502	-14.458	-14.506	-12.688	-14.905	-14.154	-12.434	-12.479	-14.282	-15.02	-14.641	-14.113	-14.411	-13.413	-13.97	-15.456	-14.186	-14.103	-13.855	-14.213	-13.575	-13.456	-15.118	-14.229	-14.345	-13.755	-14.535	-14.81	-13.482	-12.789	-15.023	-14.65	-13.738	-14.711	-14.159
1.2533	2.968	1.58	1.853	1.8811	1.7933	2.0453	2.0933	2.1242	2.4106	2.2107	1.6279	2.205	3.2387	1.2931	1.324	2.3402	1.2092	1.9399	2.2814	1.5654	1.4886	1.7996	-0.042774	1.4357	2.2391	2.9751	1.4943	1.9864	1.2232	2.5565	1.7516	2.2079	1.2996	2.0892	1.4248	2.23	0.98138	1.7489	2.3163	1.8591	1.8008	2.4093	1.2597	2.0341	0.83184	1.3495	2.3628	1.6012	1.3849
-0.14199	-1.2111	-0.81414	-0.14462	-0.85753	-0.39579	-0.34688	-0.039155	-0.22378	1.1292	-0.49441	0.21848	0.44604	-0.26638	1.4068	-0.25766	0.27264	0.63421	0.29741	0.015647	0.26734	0.70351	-0.19508	0.23271	0.4099	-0.21238	-1.0792	-0.10953	0.1097	0.75875	-0.32546	0.12895	-0.30252	-0.48947	0.40642	-1.4455	-0.15883	1.0347	0.11776	-0.35995	0.18496	0.51304	-0.63764	-0.34315	-0.92997	-0.038806	-0.14224	-0.47335	0.94101	-0.78443
-6.255	-5.2568	-5.1478	-5.4513	-5.2151	-5.6613	-5.5793	-5.8794	-5.7852	-5.8841	-5.3659	-5.8937	-5.7545	-4.6565	-6.7143	-6.9502	-6.2003	-5.644	-4.9601	-6.219	-5.7896	-4.6383	-5.5012	-5.7672	-5.6518	-4.4966	-5.4997	-6.3367	-5.5319	-5.5205	-5.9299	-4.137	-6.0257	-6.5609	-5.5841	-5.2407	-4.2953	-5.087	-6.762	-6.2905	-6.2316	-5.1183	-6.0451	-5.0903	-5.5669	-5.2793	-6.1983	-4.4986	-4.2814	-5.9251
2.8435	2.7361	1.528	2.8243	2.5937	2.1386	2.6536	3.3862	2.3198	3.3686	2.8889	2.3169	1.7957	2.4056	2.3648	2.2525	1.0027	3.3516	2.1359	0.49016	3.0098	2.4438	2.4981	3.5397	3.8961	2.4762	3.0605	3.3849	1.5372	2.5598	3.3403	1.6598	2.2277	2.364	2.0438	3.0095	3.0112	2.1596	2.7963	3.0811	3.3313	1.7896	2.5967	2.9643	1.609	2.3986	3.0711	2.4771	3.0865	2.2057
-0.78801	-1.9081	-1.7047	-1.2653	-0.40812	-1.6435	-1.1308	-1.3297	-1.3058	-0.59706	0.072895	-1.5095	-0.4967	-0.95617	-0.61301	-0.45619	-1.4424	-1.4361	-1.7599	-1.8503	-2.1109	-1.6857	-0.2749	0.059045	-1.4842	-1.8644	-0.87268	-0.65049	-2.4386	-1.3285	-2.5849	-0.39067	-0.99746	-2.1175	-2.0248	-1.5806	-1.8033	-0.46242	-1.1906	-0.52592	-0.20458	-1.7457	-1.6548	-1.8421	-1.1665	-0.16842	-1.2124	-0.55377	-0.97033	-0.62422
3.2466	5.4944	5.2085	5.0103	4.2089	4.9448	5.3347	3.6731	5.1158	5.2988	6.2109	5.2264	5.2795	4.6718	4.6494	4.5451	5.9289	5.2305	5.2445	5.6281	4.7006	5.3668	4.4071	5.112	3.8156	5.597	6.1358	5.677	4.637	5.203	4.5422	4.9969	6.2735	4.3847	4.2375	4.809	4.3064	5.1348	5.8621	5.5782	3.7424	3.696	5.3072	4.7386	5.0462	5.7003	5.3327	4.5989	5.5979	5.0714
-1.3322	-0.1612	-1.1138	-0.25019	-0.69866	-0.97542	0.19277	-0.099802	-0.92097	-0.51807	-2.1089	-0.8402	-0.68143	-2.2292	-1.7695	-1.5228	-1.3862	0.0057239	-0.74516	-1.4068	-1.1574	-1.3286	-0.86799	-1.091	-0.46396	-1.5164	-1.309	-1.3526	-1.0954	-1.1751	-0.68175	0.46252	-0.18518	-0.76048	-0.75525	0.077179	-1.4328	-1.7522	-0.44222	-1.0218	-0.89873	-1.6764	-1.6179	-0.41404	-0.1107	-1.5497	-2.1722	-1.3336	-1.3057	0.63152
-1.8094	-0.48777	-0.93496	-0.35042	-0.4855	-1.5054	-1.1529	-1.5497	-0.9574	-1.9716	-0.68198	-2.1898	-0.69151	-1.6304	-0.64444	-2.4359	-0.78525	-0.083835	-2.8669	-1.1534	-2.9854	-1.6441	-1.523	-0.24573	-1.2316	-2.0364	-0.27285	-2.2502	-2.2376	-0.78708	-1.6633	-1.8706	-2.0917	-1.8187	-1.0098	-0.7109	-0.98071	-1.454	-1.5125	-1.721	-2.3716	-2.5084	-1.061	-1.4928	-0.5308	-0.60959	-0.77985	-1.2761	-1.9507	-1.6595
-12.589	-12.013	-12.874	-13.698	-13.594	-13.779	-12.283	-12.912	-13.088	-12.517	-12.017	-11.919	-11.68	-12.094	-13.437	-13.434	-12.533	-13.135	-11.605	-12.331	-13.291	-12.257	-11.733	-12.214	-13.742	-12.509	-12.77	-13.007	-11.967	-12.214	-12.976	-13.362	-13.397	-13.302	-13.607	-13.114	-12.35	-12.802	-13.604	-12.823	-14.454	-12.734	-13.419	-13.636	-13.258	-12.229	-12.625	-13.722	-12.035	-12.59
-9.0182	-7.9797	-5.9875	-7.1755	-8.4095	-8.1821	-7.1283	-7.4039	-8.0041	-8.3818	-7.3523	-7.8818	-8.0681	-6.9686	-7.3171	-6.7502	-7.6092	-7.0701	-7.8807	-8.2955	-7.3622	-7.665	-8.9355	-7.5225	-7.5845	-7.8875	-8.0086	-8.1441	-7.6781	-7.1993	-7.1764	-8.4455	-7.8264	-7.6166	-7.1945	-8.1956	-8.052	-6.9496	-6.2615	-7.5074	-7.9966	-8.1112	-7.6564	-8.8526	-7.0082	-7.2595	-7.2853	-7.5519	-8.0688	-7.0491
-13.03	-12.532	-12.608	-13.335	-13.154	-13.051	-12.52	-12.692	-12.423	-12.898	-13.225	-12.542	-13.761	-13.635	-11.043	-13	-12.325	-13.706	-12.369	-13.405	-12.431	-12.757	-12.227	-12.671	-12.963	-13.719	-12.713	-12.61	-12.485	-12.961	-13.006	-11.608	-12.736	-12.775	-13.679	-13.633	-13.637	-12.999	-12.498	-12.537	-12.451	-11.916	-13.635	-13.331	-12.317	-13.329	-12.098	-12.68	-12.931	-14.078
-1.2004	-1.6845	-2.6456	-1.3269	-1.2311	-1.3023	-0.54333	-1.7841	-1.0591	-1.1151	-1.664	-1.2989	-0.71389	-1.2339	-1.4687	-1.3182	-2.2969	-1.0341	-1.7877	-1.3063	-1.3617	-1.9984	-1.626	-0.13239	-1.1478	-2.0646	-1.116	-1.3355	-0.94148	-1.1869	-2.3547	-0.80067	-1.4877	0.081038	-0.049685	-1.0852	-2.5571	-1.9992	-2.2648	-0.36373	-1.3225	-0.68849	-0.15454	-1.0672	-1.2691	-1.8071	-1.4593	-1.4075	-1.1903	-0.70241
4.1561	3.6082	3.9228	4.1833	4.1558	4.1227	4.9286	3.8394	3.6977	4.8627	3.809	4.2805	4.1865	4.3991	5.4303	5.299	5.145	5.2524	4.2939	4.458	3.2066	5.6111	4.8579	3.7974	4.9175	3.7562	3.905	4.9701	4.6925	4.59	4.9697	5.7987	4.2996	5.0754	3.3934	4.8086	4.7783	4.1268	3.8582	4.5057	4.4595	3.5343	4.0518	3.5823	4.7588	3.9981	4.8369	4.0819	4.7805	5.2699
-1.3033	-0.76841	-1.8282	-1.0375	-1.1064	-0.30139	-1.5519	-0.4436	-0.78693	-2.2897	-1.7299	-1.0553	-0.35209	-0.67485	-2.2014	-0.32568	-1.3915	-1.1208	-0.65296	-0.86338	-1.516	-1.487	-1.4652	-1.4083	-1.3121	-0.99868	-0.77272	-0.93374	-0.44432	-2.0732	-3.0354	-1.1206	-1.8694	-0.72409	-1.7376	-1.8372	-0.9997	-1.4474	-0.87368	-1.0787	-0.70516	-3.0062	-2.0383	-1.5077	-1.1465	-1.2022	-1.0443	-1.5184	-1.4176	-2.0224
0.40753	0.60956	0.33023	-0.27793	1.5895	0.37601	0.15728	0.3789	1.5989	-0.13673	1.0558	-0.11744	0.96244	0.58684	0.59432	0.35902	0.37025	-0.088952	0.45402	-0.39229	0.68505	0.74121	0.55092	1.1089	0.59567	0.57613	1.2556	0.70589	-0.00017923	0.34082	1.0346	1.7972	1.488	0.40019	1.8234	0.09306	-0.091288	0.097834	0.027322	0.057477	0.84159	0.25424	0.33926	-0.5783	0.010893	0.38032	0.75382	-0.39038	0.020616	0.5966
-1.6021	-2.9314	-2.994	-2.4636	-2.2569	-3.1467	-1.4337	-3.2718	-3.18	-1.9121	-2.603	-1.5024	-2.8156	-1.639	-2.8754	-2.5756	-2.0573	-2.7373	-1.1174	-1.3594	-3.9271	-2.7422	-2.6778	-2.0264	-2.9755	-2.8635	-3.095	-2.5558	-2.6106	-2.3202	-0.471	-2.414	-1.8789	-2.4908	-3.1089	-2.3269	-3.0328	-1.903	-2.4054	-2.2759	-2.8707	-2.8738	-4.1211	-3.707	-2.4335	-2.8299	-1.9763	-3.4751	-2.6586	-2.9931
-10.946	-11.675	-10.893	-10.634	-10.688	-11.72	-11.121	-11.541	-12.671	-12.22	-10.983	-10.447	-10.97	-11.487	-11.261	-11.488	-11.309	-12.696	-11.012	-11.621	-11.516	-10.21	-11.368	-11.875	-10.459	-11.293	-12.887	-12.218	-11.581	-11.35	-11.525	-11.658	-12.506	-11.325	-11.411	-12.639	-11.23	-11.651	-10.311	-11.526	-10.07	-10.562	-10.746	-11.671	-11.298	-11.777	-10.97	-10.611	-11.526	-10.761
-5.4282	-5.3633	-4.4138	-3.3533	-4.3142	-4.2016	-4.3358	-5.2387	-5.2863	-4.8651	-5.7607	-6.1723	-4.5085	-4.6467	-3.917	-4.5924	-4.3286	-4.0134	-3.8999	-3.6213	-4.4539	-2.9438	-4.8427	-4.0939	-6.5584	-5.3387	-4.0686	-3.97	-4.127	-5.1429	-3.934	-4.7983	-5.8942	-4.2688	-5.1224	-4.3299	-4.2007	-4.9294	-4.4182	-5.522	-4.7411	-4.1555	-4.6016	-5.144	-5.2221	-4.1324	-3.5305	-5.4994	-6.035	-4.5958
-0.38174	-1.5185	-2.3235	-1.6692	-2.1497	-1.7349	-2.1599	-2.0709	-2.2628	-1.3388	-3.34	-1.4246	-2.0086	-2.0746	-2.0597	-1.5651	-1.6019	-1.5068	-3.2971	-2.0453	-0.86972	-2.9962	-1.9279	-1.2427	-1.2196	-1.768	-1.8025	-2.0393	-1.3571	-2.1718	-2.5712	-2.1602	-1.8714	-2.2362	-1.5599	-1.6975	-0.95412	-2.1613	-1.8589	-1.0732	-0.73515	-2.0694	-1.4719	-1.8113	-1.2857	-2.0205	-0.66167	-2.6985	-2.2115	-1.4969
-12.747	-12.769	-12.024	-13.136	-12.945	-13.765	-12.136	-14.491	-13.006	-12.582	-12.807	-13.947	-13.218	-13.103	-13.501	-12.479	-13.632	-14.451	-13.784	-13.536	-13.34	-13.266	-13.082	-14.071	-12.598	-13.32	-12.434	-12.951	-13.744	-13.082	-13.125	-13.228	-13.276	-13.118	-11.695	-12.989	-14.186	-12.724	-12.8	-14.101	-13.331	-12.29	-14.259	-13.1	-13.848	-13.091	-12.723	-13.288	-12.318	-12.759
-14.682	-14.667	-14.807	-13.928	-14.36	-14.772	-15.318	-13.641	-15.507	-14.427	-13.849	-15.726	-15.596	-14.964	-14.978	-14.648	-14.242	-15.212	-14.577	-15.092	-15.062	-14.497	-13.951	-15.428	-14.646	-16.505	-14.238	-14.986	-13.781	-14.582	-14.16	-14.509	-14.019	-15.412	-14.654	-13.679	-13.783	-14.47	-13.739	-15.165	-14.909	-14.642	-14.423	-15.439	-15.002	-15.026	-14.164	-14.005	-13.938	-15.864
-0.78396	0.033884	0.31158	0.34452	-1.3683	-0.89328	-0.68727	-0.075542	-0.64046	-0.16537	-0.46706	-1.1911	0.16659	-0.66631	-1.5859	1.0937	-0.32828	-0.79861	-0.64225	0.096878	-0.089643	-0.31872	1.5871	0.50554	-0.7929	0.34842	-0.16942	0.17048	-0.13355	0.37214	-0.2635	-0.76665	-0.53939	1.7818	-0.74491	-0.18388	0.90782	0.10922	0.01581	-0.0089844	-0.17968	0.96767	-0.86001	0.75437	-0.16843	0.34069	0.22304	1.4891	-0.56799	-0.29518
-3.4213	-3.1909	-2.6897	-3.2173	-4.6728	-3.6601	-4.3268	-2.127	-2.835	-4.2011	-2.5233	-4.3963	-2.5945	-3.5429	-4.1265	-3.8018	-4.0232	-3.4408	-3.8012	-2.639	-3.408	-4.0426	-3.9116	-3.677	-3.8662	-2.6758	-4.2562	-3.3936	-3.8084	-3.9319	-3.842	-3.1304	-4.6499	-3.9073	-3.4164	-3.3677	-2.7394	-3.9813	-2.327	-1.7792	-3.7385	-3.3895	-2.9484	-3.445	-3.3632	-3.27	-4.0492	-4.1057	-3.5037	-4.1359
2.4014	2.1959	3.0104	2.6229	1.9985	2.3437	1.3741	1.5153	2.0174	1.155	1.3163	1.5757	1.8664	0.89815	1.6692	1.9386	1.2318	1.7091	2.3534	2.3129	0.69144	1.4955	1.6496	1.5986	1.8793	0.94846	2.1806	1.0035	1.4942	2.371	2.3485	0.7296	1.8925	1.5413	1.5651	0.29639	1.9226	2.2323	1.9321	2.04	0.15668	1.7328	1.8473	2.2876	1.4636	1.9456	1.5007	1.3351	0.72149	1.9406
-13.277	-14.165	-12.261	-13.086	-11.802	-11.987	-11.173	-12.145	-12.606	-12.938	-11.992	-12.912	-13.013	-14.335	-13.16	-13.15	-13.666	-12.007	-12.538	-13.725	-12.241	-13.116	-14.673	-12.798	-13.488	-12.852	-14.111	-11.85	-11.702	-12.639	-13.412	-12.831	-13.095	-13.25	-13.038	-14.065	-11.867	-14.106	-11.024	-13.619	-12.742	-13.016	-13.208	-11.353	-13.035	-11.818	-12.305	-13.391	-12.459	-13.294
-3.7351	-3.3341	-3.4412	-3.8764	-2.205	-4.6803	-5.1008	-3.9651	-3.0848	-3.3145	-4.3418	-3.2782	-4.212	-4.3883	-3.8561	-3.5439	-4.1852	-4.631	-3.8654	-4.32	-2.9948	-4.1658	-3.9138	-3.3597	-3.9583	-4.4497	-4.1364	-3.1089	-4.4291	-2.6961	-3.6118	-4.0157	-3.5487	-3.3782	-3.6381	-4.6646	-4.6618	-3.5458	-3.7004	-3.4617	-3.8715	-3.8735	-4.48	-3.8643	-3.1766	-4.4036	-4.3033	-2.9187	-4.1933	-3.3547
-9.4884	-9.5359	-9.908	-10.393	-9.585	-9.487	-9.8392	-8.7346	-9.5607	-8.5554	-8.6735	-9.1237	-9.68	-9.9529	-9.5109	-8.5199	-9.6531	-10.06	-8.4067	-8.9925	-10.401	-9.7399	-8.7878	-9.0788	-8.6321	-8.7337	-9.112	-9.7034	-8.8493	-9.7763	-9.8008	-10.498	-9.5055	-9.8254	-9.8101	-8.8767	-8.7818	-9.2929	-9.0759	-8.4024	-10.903	-8.9301	-11.343	-9.5118	-9.3739	-9.5424	-9.8339	-9.0062	-9.1841	-9.2263
0.019087	-0.047043	1.3432	-1.8837	1.1779	0.96445	-0.28156	-0.003304	-0.24248	0.43232	-0.31492	0.39848	0.29529	-0.4547	-0.31877	-1.0199	-0.86745	-0.51814	-0.28753	0.39515	-1.1616	0.18636	-0.069693	-0.9065	-1.0588	-0.60736	0.76992	0.094588	-0.30612	0.030663	-0.6851	-0.44398	0.037953	-1.2502	0.57146	-0.6359	0.3105	1.1057	0.27575	-0.22551	-0.3485	-0.63193	0.023887	0.60114	-0.47696	-0.51728	-1.3585	0.93856	0.18626	-0.74628
7.0856	7.0274	6.9314	5.5637	6.9141	5.6045	7.372	7.0215	6.7441	7.3267	6.9683	6.0639	6.1667	6.8164	6.9629	6.6779	6.5369	6.3614	7.1194	6.0176	7.1405	6.9045	6.6306	7.3726	6.9629	7.5516	6.0726	7.1115	7.4262	6.2544	6.8556	5.8134	5.6903	7.0474	6.7645	6.6961	6.4054	7.6307	5.8122	6.9358	5.1702	7.0888	5.9644	7.6489	6.2799	6.5257	6.3249	6.8715	7.5395	7.9119
9.1335	9.5667	8.8988	10.837	9.0192	10.057	10.103	8.8946	9.7572	10.325	9.8845	8.9471	9.7947	9.4331	9.928	9.278	11.031	10.212	9.7545	9.7593	10.268	9.3375	10.27	10.114	10.24	10.003	8.4738	10.611	8.6862	10.363	11.033	10.048	9.6575	9.2932	11.012	9.4562	10.594	10.909	9.2952	8.4174	10.033	10.491	10.977	10.308	9.5413	9.4126	9.767	9.4396	9.5007	9.8774
0.56551	1.2791	1.6596	2.6759	0.75737	0.65567	2.2303	1.2598	0.55816	0.85888	-0.019959	1.4347	2.3962	0.52906	0.9919	0.30559	1.8512	2.4033	1.6367	1.4329	-0.68525	1.2102	1.1181	1.3486	2.6733	-0.010539	0.62633	1.5803	1.4244	2.3149	0.60438	0.37523	1.7461	0.41551	1.7896	2.508	0.78503	0.93595	-0.28911	1.2501	0.22349	0.90957	1.4772	1.4943	-0.20359	0.73343	1.083	0.65342	0.050514	0.43179
0.11702	-0.24913	-0.70366	-0.11382	0.15955	-0.7178	-0.55815	0.77135	-0.22902	-0.23989	0.16984	0.64675	0.57252	1.2607	0.29132	0.0038223	0.044206	-0.21671	0.42856	1.278	-0.34792	-0.31714	-0.51535	0.80193	-0.78795	-0.70766	0.21008	-0.28787	0.96854	-0.6566	1.0008	0.75467	-0.19661	0.19985	1.9156	0.40334	-1.0125	0.042994	-0.42659	-0.25148	0.97756	0.2523	0.93288	-1.5806	-0.44057	0.0062566	0.92375	0.30246	0.49623	-0.45987
-22.424	-23.206	-22.903	-21.431	-21.788	-21.367	-23.16	-21.429	-22.227	-21.713	-22.606	-21.968	-22.427	-21.933	-21.85	-22.321	-22.062	-23.047	-21.626	-22.311	-22.196	-22.244	-21.469	-23.199	-22.649	-22.76	-22.564	-21.956	-21.862	-22.323	-22.621	-22.814	-21.975	-22.415	-21.529	-22.649	-21.215	-22.435	-21.664	-20.547	-22.246	-22.227	-21.705	-22.631	-22.215	-22.335	-22.953	-21.382	-21.778	-21.944
-4.4186	-2.9138	-3.9747	-3.3633	-3.8243	-3.0073	-3.4916	-3.5874	-3.4538	-3.0313	-4.4983	-3.9732	-3.7656	-4.3213	-2.9745	-4.6523	-4.0925	-4.0481	-4.1451	-2.3964	-3.3761	-2.8574	-3.7637	-3.0124	-2.6576	-2.5885	-3.3237	-2.8272	-3.5676	-3.5405	-2.5919	-3.8939	-2.4292	-2.7392	-3.8734	-4.9818	-3.3457	-3.3655	-4.2374	-3.7693	-3.723	-3.2982	-3.7261	-2.9728	-3.9707	-2.937	-2.9581	-2.4563	-3.1377	-4.8207
-13.363	-11.698	-11.831	-13.111	-11.367	-14.214	-12.825	-12.084	-12.156	-12.163	-13.273	-13.803	-11.95	-12.63	-12.082	-12.823	-12.491	-12.671	-13.248	-12.911	-12.43	-13.124	-12.597	-12.903	-12.928	-13.25	-11.95	-13.078	-13.529	-11.403	-14.056	-12.012	-12.197	-11.553	-13.485	-12.491	-12.717	-13.292	-13.507	-12.734	-13.301	-12.935	-12.573	-12.383	-13.101	-12.21	-12.976	-12.43	-13.196	-12.972
-11.18	-10.086	-10.725	-10.957	-11.336	-10.168	-11.575	-9.9988	-11.071	-10.268	-11.049	-10.928	-10.671	-11.31	-11.313	-9.9838	-11.073	-11.104	-10.373	-11.237	-11.677	-10.201	-11.513	-10.162	-11.118	-10.227	-11.862	-9.4701	-11.546	-10.733	-11.537	-12.055	-12.422	-11.179	-10.386	-10.342	-10.951	-10.255	-10.558	-11.338	-10.987	-10.175	-11.33	-11.899	-10.321	-11.658	-11.063	-11.549	-9.8918	-10.295
-13.041	-13.429	-12.782	-12.713	-13.381	-12.383	-13.315	-13.729	-13.983	-13.452	-13.267	-13.073	-13.474	-13.087	-12.873	-13.868	-13.149	-13.729	-13.889	-13.422	-12.556	-13.025	-13.779	-14.951	-12.08	-12.556	-13.44	-12.266	-12.979	-12.846	-13.585	-13.571	-14.093	-12.844	-13.9	-12.349	-12.765	-13.469	-14.256	-13.642	-13.024	-13.215	-13.712	-14.03	-13.372	-12.348	-12.6	-13.236	-13.317	-13.113
5.5178	6.422	6.1175	5.9038	4.7672	4.8783	4.5934	5.6027	7.4635	5.3479	5.6837	5.6333	5.4542	6.0202	5.7536	4.9759	5.8383	6.3117	6.5214	5.6618	6.937	5.4692	5.6432	5.8541	5.7482	5.9453	5.1929	6.3391	5.8997	5.7872	5.6742	5.2537	6.0033	5.9194	5.985	6.7906	5.2409	4.8193	4.4956	4.7578	5.3239	6.1029	6.4914	5.3617	5.152	4.9379	5.9788	4.4433	6.4254	5.4018
-13.366	-13.42	-14.267	-14.498	-12.887	-14.349	-14.822	-13.312	-14.287	-13.752	-14.586	-13.807	-14.13	-13.83	-14.158	-14.185	-13.638	-13.472	-13.661	-13.841	-14.235	-14.249	-14.768	-13.096	-15.171	-14.925	-15.105	-13.401	-13.795	-13.663	-13.067	-13.074	-14.751	-14.027	-15.232	-13.853	-13.457	-13.976	-14.991	-13.555	-14.502	-13.484	-14.956	-14.971	-14.692	-13.198	-15.743	-14.201	-13.616	-14.005
1.468	2.1291	1.8196	1.9213	1.8965	1.0668	1.4129	2.9145	1.7197	1.2259	1.6437	1.1683	2.3781	2.3648	1.9959	1.4699	0.80074	1.4128	1.7511	0.83528	1.2323	2.2377	1.6677	1.3691	2.0966	1.349	1.2596	2.7257	2.5033	2.3566	1.9028	2.022	2.4223	1.9939	2.479	2.7616	2.4116	1.4446	3.007	1.7916	1.5335	0.78771	1.1563	0.94365	1.7428	1.3624	1.4539	1.6078	1.9691	1.5107
2.1975	1.8151	0.91482	1.7404	2.623	2.4866	1.4264	2.5735	0.81325	2.6934	1.0814	1.6949	1.1237	1.6635	2.2919	1.307	2.9888	2.0538	2.3954	2.8497	1.485	2.0768	1.8893	1.2164	3.1431	1.0244	1.7198	1.7097	1.7758	1.5867	1.1588	1.9766	1.5531	1.8064	2.3552	1.4417	1.7803	2.2373	0.76271	1.0413	1.2615	0.99544	2.4017	2.3426	1.4525	1.8298	1.7198	1.7159	1.6891	1.3566
-0.70994	-1.7958	-1.251	-0.17817	-0.97935	-1.4025	-1.198	-0.8833	0.019106	-1.0401	-1.7705	-0.10302	-1.0068	-0.5273	-1.4731	-0.91351	-1.8886	0.23303	-0.70088	-2.0528	-0.61899	-0.71964	-0.65235	-1.1531	-1.1593	-1.1932	-1.3649	-0.42593	-0.24809	0.40104	-1.8621	-0.78292	-0.95009	-1.6884	-0.93647	-1.0375	-1.0923	-0.70863	-0.46693	-0.58482	-0.69453	-1.5584	-0.97156	-0.1579	0.56747	-0.94385	-0.38855	-0.77084	0.016892	-0.73291
7.4135	8.5936	6.7195	6.8946	7.915	7.7518	8.0913	7.6412	8.2549	7.3976	7.9174	8.0776	7.6015	7.8026	7.8499	8.2837	7.3587	7.7086	8.1639	7.9933	8.4485	8.4383	7.7495	7.4179	9.0503	7.8039	7.3245	7.9463	7.178	8.2061	8.7049	7.4818	9.1096	8.5397	7.1556	6.9014	8.6896	7.9928	7.8058	7.8044	7.1998	8.0595	8.3483	9.2537	8.551	8.0653	8.5985	8.1973	7.826	8.0863
5.0612	4.5655	5.0428	4.6621	4.7951	4.4682	5.9875	4.6337	5.4083	5.8534	5.7281	3.5518	4.846	5.1148	5.512	4.7794	4.9335	4.3302	4.757	4.7841	4.832	3.6741	4.2941	5.8699	5.8558	6.0631	5.6448	5.0379	4.7623	5.4823	5.662	5.0473	4.102	5.2595	4.671	4.558	4.5163	4.4441	5.0731	5.8553	4.7353	4.6983	3.5767	5.2417	5.391	3.6144	5.6632	5.0978	4.7731	3.6768
-2.1074	-2.2913	-2.8131	-2.0402	-3.4048	-2.8532	-2.0154	-2.0908	-2.4682	-1.9554	-2.8774	-1.7781	-2.4963	-2.5179	-3.6877	-3.2954	-2.3706	-3.1885	-1.1384	-2.8256	-2.6998	-3.6084	-2.9517	-3.0022	-2.9422	-3.2013	-2.1354	-2.6361	-2.0941	-1.6428	-2.0389	-2.9247	-3.3293	-4.2419	-3.1928	-3.3092	-1.8154	-2.6518	-2.8318	-2.9052	-2.3173	-2.02	-1.6376	-2.2974	-2.6093	-3.3376	-1.494	-2.9998	-3.4851	-3.1569
-0.2529	-0.38329	-0.77776	-0.75665	-0.59174	-1.3376	-0.74332	0.90928	0.075879	-0.15392	-0.2469	-0.37489	0.78427	-0.66807	0.61494	-0.66672	-0.16967	0.51381	-1.2403	-0.34088	0.40886	-0.64666	-0.25225	-0.052349	-0.47683	1.3371	-0.04078	1.2076	0.23321	0.11198	-0.55074	0.89362	-0.24982	0.93051	0.19524	1.1856	-0.6408	0.38192	1.0453	0.60507	0.2998	0.225	-0.025286	0.4365	0.014034	-1.1514	0.10545	-0.50538	0.10101	-0.20811
-0.81837	-1.1402	-0.98572	-0.99314	-1.0313	-1.2241	-1.5638	-0.32842	-1.0168	-3.0285	-1.0884	-0.39596	-2.1619	-1.9536	-1.8523	-1.6418	-1.1412	-0.6267	-2.8656	-0.46055	-1.4857	-2.3769	-1.7932	-0.30758	-1.4912	-0.20698	-1.0139	-2.1276	-1.9068	-1.8314	-0.39283	-2.3018	-1.0436	-0.022398	-1.3782	-1.6222	-2.1756	-1.5236	-2.467	-1.6561	-0.73806	-1.8621	-2.539	-1.7301	-2.2751	-1.0133	-2.0308	-0.79852	-1.4413	-1.0961
-11.279	-11.358	-10.704	-11.408	-11.069	-11.582	-11.698	-11.872	-12.035	-11.049	-11.025	-11.404	-11.249	-10.759	-11.354	-12.089	-11.505	-10.739	-11.278	-11.989	-12.46	-11.945	-11.438	-11.551	-12.252	-11.7	-11.739	-12.515	-11.472	-11.079	-12.057	-10.865	-12.224	-11.909	-11.944	-11.271	-12.026	-11.219	-11.171	-12.86	-10.893	-11.862	-10.607	-11.755	-11.862	-11.905	-11.071	-12.02	-10.718	-11.968
-2.0633	-2.6985	-3.8488	-2.7629	-2.3787	-1.7783	-2.9874	-3.8173	-1.9778	-1.9886	-3.0369	-2.5392	-2.8149	-3.0048	-3.1166	-1.6123	-2.6935	-1.4595	-2.1462	-3.1176	-3.027	-2.8168	-2.5654	-1.8172	-2.5047	-3.5655	-2.5462	-2.2092	-3.6623	-1.9638	-2.7128	-1.5273	-1.9723	-2.6888	-2.5965	-1.58	-4.0333	-2.9888	-2.1945	-2.2154	-2.1586	-1.258	-2.7526	-2.9583	-3.5231	-2.5068	-1.6023	-2.8324	-2.3257	-2.4443
6.4566	6.4626	5.9006	6.2611	7.4019	7.2936	6.6372	6.142	7.0465	6.477	6.6748	7.6098	7.6292	6.1706	6.0475	6.115	7.9489	6.2909	6.6921	6.8493	5.915	6.4709	6.3965	7.1178	6.5356	6.5262	7.3887	5.8768	5.9631	6.9987	7.62	6.7467	5.9341	6.287	7.0532	6.685	7.1376	7.5239	6.1569	6.9853	7.6323	7.2519	6.4619	7.3501	8.1325	6.752	6.6408	6.7924	6.8503	7.6474
-4.6964	-4.8604	-4.3556	-5.0604	-5.4197	-5.5323	-4.2556	-5.3436	-4.7038	-5.9358	-5.1639	-4.4042	-4.4374	-5.1015	-5.7359	-5.2544	-5.5244	-5.1458	-5.3205	-4.2862	-3.9846	-5.314	-5.6222	-5.8734	-4.8821	-4.8951	-5.6708	-5.3181	-6.3254	-4.9501	-5.5786	-3.5784	-5.3495	-4.9278	-5.799	-5.2502	-5.2559	-5.0497	-3.5017	-5.3806	-5.5765	-4.5093	-5.6314	-4.0719	-5.0145	-4.4701	-5.2149	-4.932	-4.9874	-4.9657
7.2989	8.0616	9.6345	8.9306	8.2659	9.6696	9.1277	8.2846	8.2161	9.3598	9.1162	7.8959	8.5769	8.1999	8.3853	8.734	8.6848	7.8007	9.7937	8.3554	8.6551	9.021	8.0914	7.4888	8.5627	8.5037	9.6646	8.7837	8.032	9.6558	7.8751	9.0354	9.0723	8.6884	9.3095	7.3441	7.7586	6.7477	8.1769	9.7048	7.9205	7.8554	8.8383	8.7321	9.0923	8.6414	9.015	7.695	8.5935	8.6324
2.4392	1.3502	2.5612	3.0973	1.9123	1.4025	1.4935	3.7179	1.4384	2.2771	1.4762	2.4069	2.2879	2.0095	1.5789	2.0137	1.7821	2.1781	1.6154	2.8428	2.3236	1.4479	3.1509	2.4797	1.9532	2.2752	1.4175	2.3211	1.7522	1.1056	2.1681	3.4095	1.7779	1.4263	2.3089	2.8571	3.0576	1.383	1.0873	1.7256	2.0918	1.8021	1.4681	2.813	2.4453	2.0136	1.6781	2.463	2.7093	1.2936
-5.6201	-6.4103	-5.5991	-5.6654	-5.0515	-6.7985	-7.6575	-6.4147	-6.4478	-7.6478	-6.8209	-6.711	-6.2794	-5.7179	-6.7192	-8.1317	-6.0378	-6.5565	-6.4709	-6.1914	-6.986	-7.3886	-5.9582	-7.318	-5.3417	-6.6512	-6.8354	-7.3843	-6.3022	-6.3914	-5.1827	-6.3886	-6.5013	-6.1994	-5.9711	-5.9444	-5.7014	-6.2321	-5.6508	-5.9737	-7.0135	-6.5005	-6.4217	-6.4488	-6.3357	-5.7057	-5.1278	-6.1565	-5.6705	-6.3556
-3.8817	-3.9832	-4.87	-3.6896	-3.2902	-4.7334	-3.5276	-3.4061	-3.3857	-3.736	-4.6956	-5.5427	-3.9444	-4.6628	-4.0102	-4.588	-3.6867	-3.4757	-3.9192	-4.2041	-4.202	-3.9661	-2.7308	-3.9356	-3.4855	-4.6301	-5.0754	-4.0475	-3.8751	-4.3995	-3.4751	-4.7004	-5.0418	-3.902	-4.4461	-5.0464	-3.9791	-4.9216	-4.4982	-5.3177	-4.0667	-4.6695	-5.2855	-4.9343	-4.2842	-4.8306	-2.8874	-4.3513	-3.836	-4.3424
-9.7222	-9.6867	-10.376	-9.2002	-9.3211	-9.1278	-10.443	-8.7964	-10.323	-9.2788	-10.856	-11.232	-8.3307	-8.2489	-9.6032	-9.9236	-9.2312	-9.6996	-8.903	-9.8292	-9.5572	-9.3207	-8.7664	-9.0494	-9.573	-9.3487	-8.4524	-9.2887	-9.5212	-9.8498	-9.9862	-8.4266	-9.2725	-8.7788	-9.3136	-9.8438	-9.6842	-9.113	-8.2716	-9.068	-8.1628	-10.295	-9.8488	-8.9072	-9.418	-8.833	-8.6116	-8.925	-8.5778	-9.9623
-3.3368	-2.268	-1.5732	-1.9708	-2.5774	-2.6999	-2.2978	-2.4005	-2.0225	-3.4112	-2.2876	-2.609	-1.3333	-3.2065	-2.4437	-2.7527	-2.7324	-2.9167	-3.4731	-2.6353	-2.5145	-2.6072	-3.1115	-2.2212	-3.3409	-2.5113	-2.5202	-2.6725	-3.1684	-2.7751	-2.3028	-2.7286	-2.6988	-2.9342	-3.3502	-3.8355	-3.1911	-2.7086	-2.5205	-2.8652	-4.1503	-2.9849	-1.4861	-3.4023	-1.8757	-2.3086	-2.9244	-3.3769	-2.9358	-2.5308
-2.4562	-1.8586	-2.2543	-1.9305	-2.9219	-3.2007	-2.1364	-2.3149	-3.1254	-1.4943	-3.9528	-2.6414	-2.4178	-2.9627	-3.2961	-3.5645	-3.4368	-3.0632	-2.5775	-2.4429	-2.0671	-2.6631	-1.7397	-2.543	-3.5555	-2.231	-2.9987	-2.5706	-3.2878	-3.6103	-3.3396	-2.3892	-2.4029	-2.6188	-2.4543	-3.7805	-3.6365	-2.8947	-2.9438	-3.8857	-2.4254	-3.7245	-1.6017	-1.6644	-2.406	-2.9748	-3.2397	-3.7947	-2.9811	-2.8094
-13.567	-12.215	-12.633	-13.969	-12.742	-12.977	-12.259	-12.952	-12.775	-12.757	-13.383	-12.627	-11.954	-13.537	-13.378	-11.639	-12.92	-14.187	-13.431	-13.303	-13.771	-13.676	-12.91	-13.813	-12.177	-12.523	-13.689	-13.638	-12.715	-13.41	-12.687	-12.811	-12.703	-11.483	-12.086	-12.809	-11.353	-13.629	-12.429	-13.181	-11.747	-11.863	-13.565	-12.788	-13.22	-13.012	-14.044	-12.537	-12.028	-12.172
-20.828	-20.403	-20.618	-20.674	-20.56	-20.169	-20.277	-21.044	-20.668	-19.049	-20.602	-22.266	-20.299	-21.126	-19.987	-21.373	-21.144	-19.963	-22.198	-20.729	-21.229	-21.302	-21.762	-20.4	-20.664	-20.575	-20.082	-20.679	-20.173	-21.424	-21.987	-20.325	-20.249	-21.118	-19.704	-20.694	-20.979	-20.813	-21.082	-21.735	-21.186	-21.722	-19.945	-20.287	-20.908	-20.699	-20.926	-20.513	-20.161	-20.994
-1.2622	-1.5125	-1.1163	-1.374	-1.3975	-1.3618	-0.90241	-1.3693	-1.0181	0.080296	-1.6513	-1.5739	-0.98005	-1.2631	-1.418	-2.1865	-1.42	-0.91312	-2.0157	-1.9179	-1.9121	-0.58385	-1.1396	-1.0829	-1.5585	-1.7101	-2.2819	-1.5153	-1.24	0.0004814	-1.8275	-1.6874	-0.033789	-2.6129	-0.65882	-1.9482	-0.96795	-0.56965	-1.1146	-1.6215	-1.0476	-0.8595	-0.14407	-0.7899	-0.64637	-1.7457	-1.3228	-1.2021	-2.0256	-1.6314
-9.735	-9.3739	-8.4557	-9.783	-11.678	-10.927	-10.949	-9.666	-11.271	-10.361	-10.125	-10.884	-9.3466	-9.7447	-9.9828	-10.584	-9.6534	-10.394	-9.528	-11.108	-9.6423	-10.255	-9.887	-11.59	-11.211	-10.723	-9.7802	-8.8041	-10.165	-10.339	-9.5403	-11.602	-10.186	-10.796	-11.141	-10.718	-10.947	-11.278	-10.067	-10.004	-10.082	-10.289	-10.165	-10.484	-9.0872	-10.841	-9.1189	-9.582	-10.376	-10.126
-13.868	-13.195	-12.437	-13.188	-13.097	-13.611	-12.411	-13.667	-13.7	-13.881	-13.561	-13.099	-12.178	-14.14	-14.21	-13.528	-14.364	-13.414	-13.977	-13.835	-13.669	-12.969	-12.301	-13.663	-14	-13.499	-14.748	-12.575	-12.421	-13.366	-13.687	-12.359	-14.091	-13.671	-12.572	-13.108	-14.486	-12.885	-12.639	-14.616	-13.583	-13.679	-12.401	-12.549	-11.906	-13.466	-13.948	-13.778	-12.95	-13.852
4.8642	4.2081	4.7345	3.141	4.6928	4.0723	3.8392	3.9483	3.2983	5.9489	4.6348	3.958	4.6262	5.4788	4.1562	3.9364	4.2349	4.0792	4.1602	4.0784	4.044	4.4212	4.328	5.277	4.7905	4.4423	3.6685	4.4964	3.9061	4.0206	5.593	4.6378	5.4459	5.2035	4.2557	4.57	5.4799	4.9327	4.632	4.4184	5.049	5.0234	5.3982	4.2468	4.8638	4.0595	3.8739	4.2676	4.1236	4.1722
-14.928	-14.005	-14.325	-15.259	-14.405	-14.48	-14.841	-13.75	-14.91	-13.957	-14.691	-15.226	-14.349	-14.2	-14.819	-14.907	-15.441	-15.056	-15.736	-13.54	-14.877	-15.138	-15.229	-15.144	-14.765	-14.137	-13.952	-16.201	-14.392	-14.939	-14.592	-13.762	-14.12	-15.399	-14.797	-15.346	-14.721	-13.72	-14.756	-14.626	-14.169	-15.908	-15.683	-14.055	-14.541	-14.615	-14.797	-14.416	-14.241	-14.378
-10.488	-8.5138	-8.598	-8.9895	-9.256	-8.7643	-8.7328	-9.9041	-10.067	-9.2824	-9.0066	-10.053	-8.5002	-8.9175	-10.333	-8.9257	-8.9812	-10.722	-9.574	-8.2405	-9.5744	-9.2639	-8.6872	-9.2251	-8.8464	-9.1538	-9.4094	-9.9756	-9.1521	-8.9112	-8.8497	-9.1284	-9.0234	-8.7608	-10.06	-8.856	-9.362	-9.8429	-9.2228	-9.0881	-9.7508	-8.1176	-9.321	-8.8382	-9.408	-9.5798	-9.3895	-9.8677	-10.23	-9.0332
-14.805	-14.608	-15.52	-14.335	-13.9	-13.658	-14.266	-12.879	-13.67	-14.064	-14.22	-13.431	-13.295	-13.853	-14.34	-14.246	-14.897	-13.62	-14.31	-14.508	-14.839	-14.635	-12.877	-14.535	-14.033	-13.577	-13.66	-14.498	-14.645	-12.684	-14.035	-13.958	-13.44	-14.102	-14.296	-14.208	-13.973	-13.839	-14.435	-13.687	-13.084	-13.675	-14.674	-13.729	-12.486	-13.735	-13.335	-14.238	-12.944	-13.779
-9.1825	-8.8464	-8.8223	-9.0953	-8.8372	-8.3737	-8.8836	-8.727	-8.4821	-8.879	-8.8509	-9.6199	-9.0581	-8.6419	-9.2077	-8.8556	-8.7185	-8.6877	-9.439	-9.7749	-9.1657	-8.4422	-7.8594	-8.2947	-7.8169	-9.9559	-8.4174	-10.084	-9.3192	-9.2212	-8.2808	-8.8901	-7.2275	-8.6442	-7.4692	-8.662	-9.5605	-9.0885	-9.5873	-8.2604	-9.6119	-9.4135	-8.1473	-10.02	-8.8998	-9.3147	-8.3281	-8.9214	-9.1958	-10.199
-4.8327	-2.7617	-5.1762	-5.4759	-5.2097	-4.5242	-4.477	-3.8114	-4.4962	-4.6352	-4.3837	-4.7211	-3.8461	-4.7744	-5.2952	-4.8439	-5.1652	-5.2308	-4.0909	-3.801	-5.6532	-4.5044	-5.4815	-5.4601	-5.6535	-4.5802	-4.9507	-4.6411	-4.4329	-4.3503	-5.0422	-4.1268	-5.6069	-5.6018	-3.01	-4.5587	-4.982	-4.5697	-5.0179	-4.7892	-4.5337	-4.5717	-4.8113	-4.1505	-4.4459	-4.6625	-4.206	-4.2718	-4.1165	-4.6057
-13.065	-14.697	-14.573	-14.531	-14.025	-14.836	-14.202	-13.694	-13.925	-15.317	-14.478	-14.59	-16.078	-16.173	-15.288	-14.935	-14.734	-14.135	-14.689	-14.488	-14.719	-14.317	-14.214	-14.276	-14.681	-14.58	-13.98	-13.621	-15.118	-13.819	-15.699	-14.719	-14.843	-14.674	-14.544	-14.29	-14.881	-14.399	-14.331	-13.541	-14.516	-13.653	-13.946	-13.347	-14.315	-14.617	-14.737	-15.307	-15.392	-14.012
-12.722	-13.07	-14.178	-13.058	-13.619	-11.994	-13.834	-13.38	-11.803	-12.827	-13.214	-12.698	-12.951	-12.803	-14.364	-13.803	-12.391	-13.037	-14.144	-13.414	-14.267	-12.841	-13.361	-12.637	-13.321	-13.076	-13.968	-13.598	-13.061	-13.621	-12.855	-13.395	-13.571	-13.158	-13.212	-14.075	-13.173	-13.693	-13.045	-13.529	-13.243	-13.961	-11.796	-11.452	-13.251	-13.119	-13.959	-14.291	-12.803	-13.222
-2.5081	-3.699	-2.6541	-2.6977	-2.8679	-2.7127	-2.6361	-2.2584	-1.9602	-2.867	-2.4683	-3.2963	-1.3467	-1.7966	-2.7105	-2.3992	-4.3199	-2.6193	-1.9713	-2.4035	-2.523	-1.7841	-2.8803	-2.9256	-3.0871	-1.4612	-2.0375	-1.8936	-2.4951	-1.6988	-1.7243	-2.305	-1.7148	-3.2072	-1.8147	-2.6218	-2.2269	-2.5192	-1.5429	-2.3091	-2.4382	-1.8422	-2.8108	-2.4603	-1.9987	-3.3464	-1.6745	-2.3742	-3.2889	-1.9055
-0.9037	-1.6994	-0.9404	-1.5003	-1.2275	-0.17532	-1.1662	-1.8302	-1.2309	-2.5304	-1.3768	-1.9372	-1.4862	-0.79438	-2.0071	-2.3217	-0.6931	-1.1063	-0.6368	-1.9342	-2.0122	-1.031	-2.0015	-1.4306	-0.67713	-0.63754	-0.13139	-2.0326	-1.6058	-1.2061	-1.3887	-1.6703	-0.90797	-0.72231	-1.8702	-1.8889	-1.7458	-1.7949	-0.72549	-1.2041	-1.5342	-1.2642	-1.9288	-2.432	-0.9368	-1.208	-0.54271	-2.2255	-2.654	-1.0147
-1.6417	-1.5963	-3.587	-2.2281	-2.7448	-2.345	-1.4666	-3.4894	-0.95098	-2.9659	-2.3165	-2.4523	-2.68	-3.6526	-2.2742	-3.6917	-2.7141	-3.3816	-2.9135	-2.3936	-2.1622	-3.0553	-1.8818	-1.7127	-3.0055	-3.0913	-4.324	-1.807	-2.5153	-2.16	-2.4695	-2.493	-2.8141	-3.7212	-2.4429	-2.3832	-1.8423	-3.1019	-3.2739	-3.7452	-3.5747	-2.7765	-3.0254	-2.2983	-3.1002	-3.2758	-1.4412	-1.4453	-2.7678	-2.9944
-13.369	-11.906	-13.276	-12.425	-12.75	-14.07	-11.717	-13.594	-12.785	-13.535	-14.556	-14.712	-12.814	-13.229	-13.71	-13.276	-12.98	-14.032	-13.646	-13.275	-13.621	-13.901	-13.902	-14.194	-13.328	-13.79	-14.029	-13.152	-13.197	-13.466	-12.527	-14.403	-12.683	-12.399	-13.518	-13.187	-13.803	-12.747	-13.272	-12.929	-12.755	-12.571	-13.258	-14.063	-13.286	-13.604	-12.918	-12.666	-13.378	-13.737
9.0346	9.0316	9.5509	8.9147	8.7488	8.3173	9.4574	8.3719	8.5945	7.9018	8.9343	8.993	8.6431	9.2896	9.1689	8.6108	8.1112	8.9266	8.947	8.5265	8.7012	8.3354	9.1423	8.3754	8.9986	8.5472	9.4814	8.1313	8.222	8.5943	8.4718	7.9551	10.332	9.9036	7.3748	7.876	9.4358	8.8882	8.9205	9.032	8.5307	7.5369	9.8844	7.8012	9.4732	9.2575	8.0762	8.3908	8.3709	8.6354
-12.927	-13.368	-12.16	-11.889	-13.467	-12.773	-13.396	-12.352	-13.588	-12.596	-13.691	-12.203	-13.245	-12.466	-12.394	-13.671	-13.2	-12.768	-12.284	-13.599	-12.711	-13.422	-12.077	-12.625	-11.947	-13.097	-12.655	-13.333	-12.968	-11.501	-12.674	-14.18	-12.274	-13.122	-12.193	-12.912	-13.151	-13.386	-12.36	-13.492	-11.74	-12.437	-12.654	-11.732	-13.511	-13.654	-12.983	-12.612	-12.374	-12.404
-0.5875	-1.716	-1.624	-1.2314	-1.3558	-1.6362	-1.8466	-1.6093	-1.416	-1.5219	-1.6976	-1.8057	-0.027778	-1.4299	-2.1706	-1.1236	-1.6162	-2.4244	-1.4906	-1.068	-1.9283	-1.3167	-1.5769	-1.9302	-1.488	-2.5925	-1.0791	-2.0693	-1.2992	-0.56297	-1.1312	-1.247	-1.4028	-0.56446	-0.33267	-2.4748	-0.65438	-0.96631	-2.0615	-0.34598	-2.0751	-0.47704	-1.4914	-0.99162	-1.0114	-1.3808	-2.7942	-2.1799	-1.3781	-1.1919
7.0691	7.2237	6.6054	6.8827	7.0893	6.8207	7.6164	7.1183	6.8314	6.8024	5.8147	6.7473	7.5353	7.4528	6.6169	7.3993	5.7489	6.6577	6.8024	7.1391	5.7497	6.8065	6.8943	6.8757	6.9623	7.9329	6.9056	7.3711	6.2627	6.0916	6.9448	6.2432	6.9679	7.0601	6.0191	6.1868	5.5264	7.1493	7.2696	6.319	6.9437	6.927	6.3132	7.2002	7.0714	6.6122	6.8101	6.9176	6.0014	7.0138
2.0421	2.3505	2.3588	1.7924	1.7689	1.499	0.78949	0.77884	0.28858	1.9184	0.96886	1.8609	1.7242	1.7507	1.4195	0.88388	0.44819	0.73215	0.90612	0.45502	1.2582	0.96995	0.90926	0.73945	1.7441	0.3854	0.49821	-0.25896	1.3506	0.64714	2.0337	1.3566	1.8385	-0.085333	0.97302	1.4724	1.2789	0.051045	1.1495	1.9576	1.2995	2.1043	1.6196	1.4387	2.036	1.6626	0.66999	1.7639	1.6078	2.2787
-8.9946	-10.106	-9.6364	-9.8395	-9.6276	-8.7183	-9.3393	-9.0741	-8.7975	-7.6582	-9.1371	-8.9002	-8.9653	-9.46	-8.4541	-8.2643	-9.1021	-9.0157	-9.3135	-9.1716	-9.0949	-8.2172	-8.0666	-8.3325	-8.826	-8.1537	-8.7625	-8.7095	-9.4882	-10.184	-8.8344	-8.1065	-10.659	-9.5149	-9.1724	-8.4065	-9.9254	-8.8725	-9.4286	-8.7738	-7.7693	-8.4142	-8.992	-9.5732	-9.7665	-9.5883	-8.771	-9.8352	-8.5719	-9.741
-5.5855	-6.457	-6.3164	-6.2587	-4.9627	-6.4286	-6.6747	-6.3201	-5.7225	-6.5674	-5.8246	-5.6394	-6.4844	-6.9635	-4.9652	-7.6707	-4.4507	-5.6132	-5.5243	-5.0997	-5.1268	-5.9492	-5.3278	-5.5719	-4.9854	-5.1001	-5.3773	-5.974	-5.1942	-6.1016	-5.3261	-6.1048	-5.5677	-5.7329	-6.6714	-6.0051	-6.5406	-6.9576	-6.1687	-5.2297	-5.1911	-5.7163	-5.9065	-5.0828	-5.2739	-5.9398	-5.7923	-5.3473	-5.1954	-4.8437
-12.637	-13.4	-13.067	-14.822	-12.77	-12.667	-13.149	-12.923	-12.895	-12.998	-12.704	-12.842	-12.913	-13.249	-11.892	-13.927	-13.403	-11.647	-12.478	-12.745	-13.642	-12.166	-12.994	-12.986	-14.228	-12.677	-12.958	-13.214	-13.802	-13.425	-13.129	-12.208	-13.615	-12.433	-12.59	-12.041	-13.133	-13.256	-14.023	-12.972	-13.071	-12.193	-12.705	-12.641	-13.379	-12.626	-12.754	-11.844	-12.463	-12.152
-0.14778	0.86228	0.5222	-0.46417	0.14042	-0.16383	-0.64366	0.47806	-0.55405	-0.084458	0.39201	0.10203	1.1516	0.065391	0.50728	-0.11768	0.25228	-0.3618	0.33879	1.0431	0.23533	0.48774	-1.1657	-0.79791	-0.84619	0.30618	0.22914	1.1237	-0.64135	0.86822	0.96824	0.42761	-0.47875	-0.11971	1.1711	-0.4184	-0.009868	0.54834	-0.23316	-0.39487	1.4866	1.2268	0.26871	0.087871	-0.58374	0.097499	-0.93545	0.11848	-0.41571	0.069829
8.9314	7.9507	8.5566	8.5352	9.6394	8.7549	8.3692	7.7208	8.3169	8.4289	7.8883	8.5835	9.2716	8.782	7.7099	9.1961	8.1489	8.3701	8.7849	8.0243	8.3994	8.3544	8.7869	7.7792	8.8351	7.2122	8.8542	7.9356	8.0715	8.6814	7.8316	8.1009	7.5334	8.9379	9.6629	8.4381	8.8698	9.3435	8.395	8.3541	8.8273	8.859	8.8617	7.7229	8.8364	8.7457	9.4928	8.3932	8.1243	8.6093
-15.05	-14.251	-13.188	-13.447	-13.871	-13.593	-14.894	-14.183	-14.464	-14.407	-14.524	-15.405	-14.508	-14.497	-14.134	-13.861	-14.363	-14.721	-15.138	-15.009	-14.985	-15.023	-14.342	-14.897	-14.092	-16.041	-14.834	-14.192	-15.456	-15.607	-14.692	-14.758	-15.175	-15.549	-14.052	-14.94	-13.707	-14.423	-14.63	-14.774	-14.896	-14.774	-15.458	-14.449	-15.359	-13.798	-14.401	-15.22	-13.213	-14.526
-5.2232	-5.3461	-7.2923	-4.4734	-6.2251	-5.2616	-7.0315	-5.4769	-5.7376	-6.5503	-6.2918	-5.4926	-4.5662	-5.1936	-5.7363	-6.2785	-5.742	-5.6762	-4.5693	-6.1227	-6.1218	-6.2916	-5.7833	-4.7864	-6.02	-5.4837	-4.9384	-5.317	-4.7439	-5.1106	-6.4692	-4.6382	-5.7724	-4.6027	-6.1222	-4.9616	-6.1776	-6.2279	-5.444	-4.972	-5.3081	-4.3191	-4.4986	-7.0339	-6.181	-4.9413	-5.0067	-6.233	-5.4453	-6.1111
-3.2315	-3.9052	-2.7221	-1.967	-3.0269	-2.6937	-2.2161	-3.0417	-2.7522	-1.7328	-2.9696	-2.9122	-2.5043	-3.3752	-3.4496	-2.6556	-2.9471	-1.7915	-3.1332	-2.0693	-2.3235	-2.2443	-3.6342	-2.0029	-1.9604	-2.7342	-2.3679	-3.4042	-1.4855	-3.36	-2.598	-3.3165	-3.2099	-1.8941	-2.75	-3.2447	-2.7046	-2.0516	-2.5299	-3.859	-2.1566	-2.907	-3.6848	-3.3318	-2.524	-3.2768	-2.8366	-3.7548	-2.3684	-1.604
-10.669	-10.986	-10.878	-11.165	-10.021	-9.8285	-10.822	-11.558	-10.422	-10.644	-11.033	-10.582	-10.57	-10.797	-10.617	-12.258	-9.493	-10.133	-10.107	-9.9291	-10.516	-11.317	-12.006	-10.829	-9.9114	-10.948	-11.584	-10.919	-10.982	-10.105	-10.119	-11.609	-10.548	-9.613	-10.028	-11.374	-10.321	-11.219	-11.819	-10.964	-10.242	-10.595	-11.306	-12.567	-11.947	-10.236	-10.642	-11.772	-10.242	-11.978
-1.9589	-1.0428	-0.45092	-2.3116	0.2106	-2.4781	-0.59745	-2.4014	-0.90052	-2.0943	-2.2337	-1.1747	-1.2124	-1.8906	-1.9475	-0.84528	-2.2451	-1.7881	-0.83167	-1.3821	-1.2677	-2.3988	-1.7292	-1.8047	-2.333	-1.06	-1.9136	-1.548	-0.67202	-1.3953	-1.8092	-2.1371	-2.0591	-1.9097	-1.5019	-2.2302	-1.7623	-2.7792	-1.8368	-1.0969	-0.79682	-1.0571	-1.3668	-1.4355	-1.7467	-1.0763	-2.0794	-1.9397	-1.876	-2.5724
-12.451	-12.329	-13.073	-12.932	-13.231	-12.817	-12.76	-13.284	-12.468	-12.676	-13.1	-13.707	-13.033	-13.16	-13.447	-13.352	-12.961	-12.953	-11.776	-13.177	-13.604	-11.511	-11.828	-13.531	-13.453	-12.264	-12.457	-12.629	-13.242	-12.192	-12.792	-13.498	-12.93	-12.567	-13.218	-13.535	-12.789	-11.563	-13.388	-12.612	-11.662	-12.386	-12.41	-13.796	-14.087	-13.418	-13.936	-13.017	-11.826	-13.105
-0.021745	0.13536	0.17335	-0.25673	-0.45336	0.11549	-0.87474	-0.85912	0.1111	0.43064	-0.87202	0.13292	-0.28556	-0.44501	-0.012112	-0.51253	-0.37022	-0.92253	-1.2346	-0.95544	0.20326	0.20647	-0.14975	0.68173	0.59983	-0.67441	0.69704	-0.45456	-0.068804	0.065375	0.86281	-0.85221	-1.1728	0.22621	-0.72498	-0.21824	-0.1313	0.20627	-0.17827	-0.14357	0.019804	-0.48478	1.1814	-0.99723	0.22485	-0.47245	1.2891	-0.58698	-0.72851	0.01074
-0.42264	-1.9129	-2.8635	-1.0294	-2.0379	-0.87957	-0.90555	-1.7246	-0.86212	-2.6934	-0.60921	-1.3105	-0.80755	-0.27528	-0.72564	-1.2727	-0.27824	-1.864	-1.9066	-1.1641	-0.72081	-1.1272	-1.7561	-0.79732	-1.5408	-0.86985	-1.1267	-1.9297	-0.84997	-1.5633	-1.7291	-1.4569	-1.0758	-0.36928	-0.2229	-0.33299	-2.034	-1.361	-0.83984	-0.86146	-0.68085	-2.3348	-1.2347	-1.7276	-0.87583	-1.9792	-2.0474	-1.3862	-0.98058	-1.8756
-12.74	-13.067	-11.71	-13.068	-13.173	-13.399	-12.437	-12.561	-12.836	-12.228	-12.236	-13.884	-12.958	-13.821	-11.891	-13.251	-12.418	-12.967	-12.301	-12.251	-12.799	-12.2	-11.974	-11.652	-13.543	-12.463	-12.853	-12.455	-13.472	-13.01	-12.015	-12.552	-13.603	-13.578	-13.6	-12.936	-13.082	-12.601	-12.528	-12.636	-11.521	-12.654	-12.938	-13.31	-13.296	-12.064	-12.322	-12.529	-13.114	-13.056
-0.21411	0.70797	0.26495	2.0318	-0.030477	0.070303	0.48087	0.054664	0.35179	0.28739	0.79465	-0.035554	1.1617	0.41805	0.4462	0.63815	0.85514	-0.093942	-0.43947	0.6631	-0.33688	-0.21777	0.56111	0.58865	-0.75555	0.38503	0.72862	0.89449	-0.10308	0.92406	1.1144	-0.19311	0.89036	-0.053986	-0.33003	0.62931	1.2146	-1.0564	0.24451	0.5008	-0.42249	-0.4602	0.35614	0.18169	-0.51042	-0.071825	-0.58148	-0.13598	-0.13874	-0.3916
4.1765	3.5846	4.5373	4.2352	4.4328	4.0774	4.5043	4.8693	5.1202	3.746	4.5107	5.3915	4.8995	3.9984	4.8788	4.5356	4.4628	5.3335	3.7607	3.9979	4.2543	4.4613	5.2206	4.9505	4.9972	4.262	4.4004	4.0949	4.7869	4.4906	4.7403	5.5131	4.1577	4.389	4.5522	5.6403	4.3222	4.3099	4.3725	5.0068	5.4171	4.0446	4.5449	3.9585	4.1903	4.6846	3.9304	3.9176	5.0808	4.8773
-0.099992	-1.6072	-0.33322	-1.3607	-0.34855	-0.74363	-0.16196	-2.0322	-0.84774	-0.47933	-0.59281	-1.1521	-1.3886	-1.912	-1.259	-0.54307	0.13017	-1.4523	-1.0066	-1.0418	-0.46768	-0.94647	-1.5307	-0.089892	0.1146	-1.7211	-0.78912	0.026341	0.60642	-1.1688	-1.4469	-0.53306	-1.4658	-0.24124	-0.10093	-1.2456	-1.2558	-1.2024	-1.387	0.43468	-0.81288	-0.17841	-1.4942	-2.0916	-0.024653	-1.5321	-0.3811	-0.099281	0.2756	-0.40005
1.2815	0.74234	2.1668	0.79442	2.0822	1.2672	2.3366	2.2193	1.6768	2.3391	1.1035	1.9111	1.0287	1.5563	2.499	2.0469	1.5707	1.4349	1.7232	1.886	1.6915	1.4527	1.8034	1.1116	1.6417	1.3082	2.1083	0.29118	1.5217	1.8257	0.63629	1.427	1.9604	1.5119	1.12	0.72161	0.44339	1.969	1.8223	1.2909	1.2748	1.1118	1.227	2.979	2.8384	1.5256	1.4071	1.16	0.69579	1.1632
2.6559	1.9527	3.07	2.9745	4.1186	2.6135	3.1846	2.107	2.6993	2.3269	3.0449	3.8968	2.0782	3.0924	3.4639	2.1501	2.6591	2.0313	2.4987	2.9643	2.0646	3.7821	2.9671	3.4436	2.5025	2.3107	2.9962	2.2091	1.7834	2.3764	2.9059	3.084	2.3662	2.6211	1.717	2.2958	2.2217	3.2346	3.1337	1.9473	2.9166	2.0617	2.4659	2.0904	2.4931	3.2225	2.1767	3.2322	2.1917	1.8382
-12.175	-12.38	-11.86	-11.467	-11.271	-10.605	-13.181	-12.507	-11.325	-11.332	-11.279	-10.338	-11.695	-11.281	-12.302	-11.526	-11.171	-11.626	-11.674	-11.305	-11.49	-11.116	-11.992	-11.61	-11.64	-11.532	-12.109	-11.57	-11.928	-11.443	-11.069	-11.251	-11.171	-11.983	-11.524	-11.24	-11.488	-11.985	-11.66	-10.006	-13.092	-11.802	-10.993	-11.506	-12.108	-12.072	-11.499	-12.757	-11.347	-12.97
2.0615	-0.067337	1.6249	2.0182	1.323	1.8989	2.284	1.3141	1.4605	1.3024	1.9317	0.84917	1.3566	1.0981	2.4888	1.6827	1.1833	0.26933	0.3397	1.6602	0.8963	1.8265	1.836	2.3599	0.64314	2.5141	1.078	1.7339	1.2494	3.0304	1.208	1.4299	2.0401	2.5688	1.5631	2.2836	0.65099	2.3859	2.5544	1.3484	2.136	2.3374	1.4274	2.2228	0.85288	2.7051	2.6486	1.5411	1.3673	1.7791
-2.4356	-2.5634	-2.4888	-2.1161	-2.1665	-2.1058	-3.3178	-3.0884	-2.1992	-3.1871	-2.915	-3.188	-3.5621	-2.9673	-3.4103	-2.4873	-2.0516	-2.8086	-3.4535	-2.9377	-2.5724	-4.0771	-2.2761	-1.816	-2.4974	-1.8795	-2.289	-2.5838	-2.5382	-3.5026	-1.8456	-2.8192	-2.7263	-2.2604	-3.1988	-1.6704	-2.7683	-2.2609	-3.047	-2.935	-2.5741	-4.2014	-1.2786	-2.1805	-1.761	-3.5288	-2.7934	-2.1584	-2.1943	-2.6316
-1.6844	-2.7936	-2.7566	-1.8909	-2.6287	-2.5736	-1.7967	-3.7341	-0.44388	-2.56	-1.5438	-3.1433	-2.8146	-2.3375	-2.6806	-2.9729	-2.0947	-2.7088	-1.5919	-2.246	-2.0118	-1.697	-2.662	-3.2423	-1.9818	-2.7713	-2.4955	-3.9026	-1.9814	-2.0936	-1.7776	-2.7257	-2.8689	-2.2888	-2.899	-2.1722	-2.9366	-2.0215	-2.9738	-2.5645	-3.1571	-2.1123	-2.2973	-1.5433	-2.5859	-2.031	-2.0887	-1.681	-2.5914	-2.3723
2.2516	1.4603	1.2136	2.2644	1.4482	1.5456	2.2956	1.0597	1.668	1.9023	1.4004	1.5278	2.6566	1.8894	2.6242	2.9798	1.9964	1.9549	1.4516	1.1221	1.5436	2.6941	1.8049	1.6056	1.9549	2.1638	2.4553	1.9024	2.259	1.571	2.2518	1.4082	2.9013	2.3041	1.3077	2.9867	1.3074	2.464	1.712	1.2328	1.9484	0.94214	1.9546	1.8358	2.6537	2.1511	1.3893	2.1032	2.9907	1.1096
4.9526	3.3045	5.1719	7.213	4.9371	4.659	6.5418	4.767	3.963	4.7528	5.1886	4.6804	4.0524	5.3607	3.4766	5.9353	4.4504	4.0196	6.0663	5.3318	6.3773	5.1825	3.8345	4.468	4.5705	4.9183	5.0367	4.9851	4.1931	4.984	4.9764	4.9581	5.2438	5.4203	5.3255	4.8033	4.801	4.095	5.4602	4.8895	4.7885	4.9452	5.6269	4.5605	5.0993	4.9849	4.3858	3.8213	5.2476	4.204
1.0005	1.6543	2.4291	1.4533	1.8405	1.5843	0.39457	2.5054	1.8071	2.005	1.1736	1.1607	1.3678	1.5793	1.1777	1.0131	2.1649	1.8845	1.0266	1.12	0.79582	2.3924	0.79037	1.0429	1.786	1.3265	1.6353	1.6522	2.0956	0.87062	2.0718	1.1406	1.6093	0.14975	1.3205	2.0049	2.3251	1.6686	1.7148	0.63398	3.1522	1.194	2.0298	0.87814	1.4496	1.7527	1.7803	1.6054	1.6308	1.9327
-2.0029	-2.3756	-2.1695	-2.201	-2.4603	-1.7963	-2.2623	-2.3757	-1.948	-2.585	-2.4149	-1.7154	-1.5571	-2.149	-2.0854	-1.7191	-2.2583	-1.779	-0.98177	-2.6618	-1.3155	-1.4604	-2.5571	-2.132	-2.8308	-3.1108	-2.3307	-2.1525	-2.0107	-2.0936	-2.7475	-2.3544	-2.819	-2.3519	-2.4993	-1.8231	-1.9436	-3.063	-1.1767	-2.6497	-2.3368	-1.4388	-2.6439	-3.2573	-2.2286	-2.4203	-2.1146	-2.3363	-2.3501	-3.6705
-6.0333	-5.4428	-5.3608	-4.8476	-5.9456	-4.4249	-6.0579	-5.4294	-5.3614	-6.6215	-4.8055	-5.68	-5.3513	-5.3641	-4.9075	-6.9088	-6.5392	-7.4319	-5.0059	-4.8781	-4.6264	-6.2095	-5.9798	-4.7848	-5.3838	-5.2204	-5.3086	-6.3715	-5.9805	-6.5116	-4.596	-5.0651	-6.2078	-4.2414	-6.2223	-6.5143	-5.3924	-6.0919	-4.8939	-5.8241	-5.7886	-5.6021	-5.5948	-5.6846	-6.5154	-5.8395	-5.7408	-5.2018	-6.8128	-5.6762
-3.191	-4.0953	-4.1891	-3.5837	-4.1732	-4.925	-3.9955	-4.3639	-3.656	-4.0496	-2.5271	-2.9874	-4.9447	-3.9246	-3.2848	-3.2802	-4.1268	-3.4853	-2.7708	-3.3347	-4.7726	-4.7199	-4.859	-3.9825	-2.9174	-3.6166	-4.9073	-3.9134	-3.3711	-4.2556	-4.7645	-3.8599	-3.7157	-3.0512	-3.6872	-5.4169	-3.1396	-3.9446	-3.9937	-3.723	-3.5549	-2.7145	-3.9514	-3.42	-3.478	-3.5212	-4.1997	-3.8983	-3.6565	-3.7445
-11.727	-9.7307	-10.858	-11.83	-11.001	-9.851	-10.298	-11.073	-11.304	-10.61	-10.558	-10.695	-10.333	-9.9363	-10.081	-9.7705	-10.953	-11.093	-10.618	-10.452	-9.9381	-9.8492	-11.415	-12.024	-10.229	-10.922	-10.809	-10.09	-10.505	-10.543	-11.27	-10.117	-10.798	-8.9835	-9.9299	-9.777	-11.316	-10.219	-9.6254	-10.734	-11.033	-11.171	-10.45	-10.684	-10.307	-11.073	-9.9833	-9.5083	-10.726	-10.044
-1.7208	-1.1086	-0.54492	-2.0483	-2.2699	-1.2837	-1.4733	-1.3573	0.0010661	-2.2014	-2.3801	-1.4202	-1.6026	-0.81298	-1.2951	0.38031	-0.67409	-1.099	-1.5241	-1.575	-0.83083	-0.54054	-1.328	-0.52906	-1.0184	-0.90724	-1.85	-2.1725	-1.4405	-1.6206	-1.7879	-2.5989	-1.5494	-1.6203	-2.1494	-2.1196	-1.6123	-0.95188	-0.83309	-1.8964	-1.3883	-1.4962	-0.84792	-1.3099	-1.7319	-0.67912	-2.2077	-2.0413	-1.1509	-1.2503
0.41993	0.91261	0.92491	1.3377	0.19453	1.2789	0.40891	0.10219	0.34446	1.583	-0.75999	0.8223	0.28667	0.27152	0.39101	0.0063906	0.30179	-0.058691	0.71235	0.27508	0.14447	1.671	0.46077	0.27627	-0.44729	-0.48319	0.20522	1.8785	-0.23488	0.98733	0.56733	0.49217	1.5934	0.38578	0.4398	0.51784	-0.60572	0.92089	1.2473	1.521	-0.97785	0.71204	0.48043	1.6206	1.0451	0.097149	0.036409	1.0302	0.63676	0.41362
-11.751	-11.544	-12.01	-12.56	-11.284	-12.109	-11.374	-11.764	-12.862	-11.201	-12.342	-10.902	-11.704	-12.281	-11.654	-12.496	-11.905	-12.426	-12.298	-10.787	-11.323	-10.918	-10.882	-11.146	-11.315	-11.824	-10.625	-11.954	-11.487	-11.4	-11.158	-11.193	-11.631	-10.753	-12.528	-10.38	-11.943	-10.639	-11.23	-11.472	-10.868	-11.168	-12.606	-11.027	-11.906	-11.05	-11.767	-11.406	-12.816	-11.975
-9.174	-9.5381	-9.0471	-8.6554	-8.7442	-9.5236	-9.3812	-9.0618	-9.2351	-8.9284	-9.9401	-8.3968	-8.8955	-8.5091	-9.4344	-9.7211	-8.1013	-9.2468	-9.8071	-9.3267	-8.1506	-9.1429	-9.4971	-9.5905	-7.5739	-9.7384	-9.8205	-8.2224	-9.024	-9.2991	-8.9106	-9.9108	-8.5748	-8.531	-8.8049	-9.5195	-9.3236	-9.2315	-8.8424	-9.3223	-8.5451	-8.6469	-8.5282	-9.9459	-8.1925	-9.1113	-9.3108	-10.304	-8.6621	-9.7597
-0.36306	-0.36771	-0.67342	-0.62576	-1.3491	-0.27521	-0.56416	-0.49581	0.055989	-0.71861	-0.23641	0.19655	0.044688	0.48769	0.05005	0.6336	-0.20562	-0.39648	-1.201	-0.33934	-0.69201	-0.32022	-0.17547	-0.25593	-1.4054	0.22977	-1.1101	-0.037359	0.091206	-0.4546	-0.16282	-1.1618	-1.9582	-0.49729	0.89278	-0.12689	-1.5635	-0.39834	-0.77743	0.36193	-0.19538	0.22631	0.15809	0.28713	-0.4328	-0.55164	-0.083925	0.65666	0.074362	-0.036208
-12.687	-13.098	-13.156	-13.628	-13.615	-12.426	-13.678	-13.779	-13.14	-12.547	-12.499	-13.599	-13.208	-13.157	-14.533	-14.242	-13.074	-12.35	-13.509	-13.371	-12.819	-12.303	-12.516	-13.585	-14.073	-12.423	-13.79	-14.282	-11.644	-14.809	-14.156	-12.851	-13.517	-13.364	-13.004	-12.835	-13.142	-13.193	-13.114	-12.366	-13.717	-13.339	-12.536	-14.092	-12.584	-12.737	-13.652	-14.042	-13.326	-13.27
-2.1992	-4.5276	-2.1165	-3.5536	-3.3175	-3.1243	-2.1736	-2.936	-3.8073	-3.3317	-2.8609	-2.549	-2.9897	-3.8938	-4.035	-1.9586	-3.5041	-3.7948	-2.8814	-2.7954	-3.6008	-3.5963	-4.4938	-3.4158	-3.3896	-3.2844	-2.3657	-2.8607	-3.3078	-3.965	-3.3919	-2.1102	-3.4293	-2.6178	-3.6574	-4.4365	-4.6823	-3.4874	-2.8003	-2.4459	-3.062	-3.4092	-3.185	-3.9511	-4.1542	-3.7413	-3.4672	-2.3829	-2.8625	-2.8336
-22.091	-22.43	-22.392	-22.47	-22.985	-22.027	-21.395	-21.561	-21.66	-22.865	-21.765	-22.228	-22.599	-22.334	-21.952	-21.952	-23.093	-21.577	-22.146	-21.202	-21.739	-21.66	-22.835	-21.191	-21.627	-21.468	-22.275	-23.288	-22.587	-23.383	-21.998	-21.472	-21.561	-23.056	-22.833	-22.82	-22.464	-22.306	-23.211	-21.689	-21.318	-22.281	-22.384	-22.776	-22.509	-22.716	-22.908	-23.734	-22.277	-20.065
-9.4317	-8.2917	-8.7475	-8.4682	-8.0971	-9.5372	-8.5967	-10.001	-9.4739	-9.2344	-9.4861	-9.3164	-9.252	-8.9302	-8.8401	-8.3974	-8.3544	-9.6177	-9.3134	-9.6263	-9.597	-7.1023	-9.0167	-9.1377	-8.5863	-9.5086	-9.4362	-9.2416	-9.3706	-8.3324	-10.357	-8.5577	-9.7323	-10.308	-8.1269	-8.1197	-9.6394	-7.7959	-7.9864	-9.2915	-9.3064	-9.1852	-9.7225	-9.1522	-10.106	-10.224	-8.4216	-9.2245	-10.125	-8.3168
-12.061	-13.029	-12.874	-13.864	-13.6	-13.042	-13.03	-13.102	-14.672	-13.416	-12.852	-14.186	-13.341	-12.774	-12.001	-12.498	-13.315	-13.022	-11.761	-12.231	-13.232	-13.303	-13.557	-13.052	-12.717	-13.992	-13.4	-13.104	-12.94	-13.249	-12.635	-13.834	-14.208	-13.314	-13.529	-12.082	-12.348	-12.425	-14.382	-12.893	-13.011	-13.461	-12.829	-14.345	-12.932	-12.883	-13.383	-13.758	-13.278	-12.972
-1.8227	-1.3611	-1.4167	-0.16788	-1.4672	-2.2282	-1.5987	-1.2125	-2.0429	-1.0985	-0.73603	-0.59888	-0.91218	-1.8659	-1.0701	-1.7516	-2.1799	-1.5446	-2.3244	-1.6236	-2.1159	-1.3866	-1.2085	-1.5789	-2.6824	-1.1611	-2.036	-1.2119	-1.414	-2.0348	-0.78752	-0.94689	-2.0383	-1.1628	-0.39576	-2.0902	-1.9528	-0.73077	-1.4655	-1.4206	-1.1576	-2.184	-2.3612	-1.503	-2.447	-1.8838	-1.3573	-1.8873	-1.3386	-1.3039
-11.618	-11.365	-11.871	-11.644	-11.451	-12.028	-12.769	-11.174	-10.931	-11.302	-12.32	-11.229	-10.319	-10.801	-12.269	-11.156	-11.163	-11.358	-11.344	-11.804	-11.07	-13.29	-11.158	-12.846	-10.788	-12.315	-10.944	-12.581	-12.661	-11.353	-11.255	-11.839	-10.546	-12.226	-10.62	-11.151	-12.073	-11.069	-12.617	-11.601	-11.099	-12.504	-11.596	-12.378	-12.192	-11.229	-12.193	-11.832	-11.667	-10.698
-13.604	-12.965	-12.378	-12.799	-14.496	-13.621	-12.933	-13.59	-12.444	-12.512	-13.56	-12.67	-14.008	-12.379	-13.331	-14.685	-14.48	-13.685	-12.945	-13.121	-12.961	-13.95	-12.857	-13.882	-13.637	-12.769	-13.907	-13.305	-13.762	-12.803	-13.128	-14.595	-12.943	-13.892	-12.77	-12.214	-12.934	-13.527	-12.942	-12.862	-13.55	-13.338	-13.328	-13.485	-12.261	-12.527	-12.663	-12.157	-13.062	-12.425
-10.335	-10.911	-10.076	-11.013	-9.7298	-9.5916	-11.586	-10.277	-9.6809	-10.164	-8.8555	-9.4688	-9.9405	-10.087	-10.494	-10.659	-10.664	-10.924	-9.2616	-11.291	-9.9077	-9.9942	-9.779	-10.055	-9.9782	-9.2205	-11.226	-9.3186	-9.6979	-9.6692	-9.3191	-9.5802	-11.396	-10.36	-9.8684	-9.4358	-11.354	-9.7077	-10.366	-10.389	-9.9176	-9.5328	-9.948	-9.5766	-8.6126	-10.201	-9.0599	-10.226	-9.1356	-9.5566
7.4505	7.7559	7.6341	8.7633	5.8665	6.2378	9.0268	7.806	8.8516	8.9689	8.2401	9.0593	8.8368	8.0753	8.3017	8.5107	7.9852	7.8588	7.2322	8.563	7.6676	7.4118	7.9755	7.945	7.3565	8.6589	7.3299	6.8454	8.9145	7.6685	7.8218	9.1901	8.1838	8.0459	7.6217	8.0181	8.0081	8.0704	7.7908	8.5322	7.7659	8.6363	8.0999	7.7573	6.8574	8.3183	7.7549	7.6873	8.2202	8.1101
-14.476	-13.771	-15.032	-14.55	-12.587	-13.931	-12.839	-14.539	-14.541	-14.255	-14.272	-13.639	-13.576	-13.788	-15.13	-13.971	-13.792	-14.075	-13.753	-13.172	-13.888	-13.653	-14.853	-15.099	-13.382	-14.386	-14.796	-14.46	-12.793	-12.992	-12.803	-14.612	-13.391	-12.672	-13.966	-14.354	-14.348	-13.813	-15.555	-15.265	-13.42	-14.319	-14.072	-13.868	-13.604	-13.74	-14.577	-14.441	-14.151	-13.86
-2.3707	-2.4662	-3.4514	-1.6268	-2.0642	-1.3467	-3.1721	-2.357	-1.3794	-2.4511	-2.7774	-3.4406	-1.9789	-2.1609	-2.2421	-3.5826	-1.9041	-1.9486	-1.9583	-3.176	-2.9966	-2.6671	-2.468	-2.0686	-1.7752	-1.9911	-3.1732	-2.4188	-2.3289	-2.1373	-3.536	-1.821	-3.6536	-2.4283	-1.9641	-1.6893	-3.137	-2.066	-2.0155	-3.4891	-1.9503	-0.49856	-2.686	-3.5514	-3.5366	-1.9876	-2.6586	-2.4854	-2.47	-1.7368
-0.58198	0.79605	-0.36567	-0.5586	-0.19964	0.39968	-0.50191	-1.3328	0.87229	0.12485	0.63526	-0.97923	-0.037031	1.1448	-0.28928	-0.63966	0.95442	-0.76325	0.95868	-0.010915	0.25301	-0.091349	-0.10438	0.22324	0.64216	0.44032	-0.55456	-0.32154	0.033322	0.71978	0.43872	0.64561	-0.81089	-1.1548	0.34672	0.18509	0.51416	0.39817	-0.84402	1.5279	0.74989	-0.024149	0.12103	-0.1272	-1.0721	0.26303	0.64685	0.62575	-0.0096865	-0.64039
-22.785	-21.242	-21.221	-22.114	-22.127	-21.982	-21.921	-20.68	-22.607	-21.897	-21.463	-22.565	-20.77	-21.806	-22.091	-21.75	-22.555	-22.258	-22.227	-22.931	-21.987	-23.212	-22.118	-23.377	-22.36	-22.644	-23.152	-22.917	-21.432	-22.495	-22.572	-22.788	-23.11	-21.874	-22.569	-23.246	-23.402	-21.854	-22.346	-22.898	-22.27	-22.354	-22.282	-23.452	-22.341	-22.289	-22.347	-21.643	-22.218	-21.598
-2.6542	-1.8063	-2.2879	-2.7592	-1.598	-2.1984	-2.0822	-2.1871	-3.2482	-2.1322	-1.4622	-2.1395	-2.2832	-3.6071	-2.2428	-2.2113	-2.8321	-2.8466	-2.6843	-2.6766	-3.5222	-1.6546	-2.9551	-1.736	-1.7007	-2.986	-2.7951	-3.1093	-2.3543	-2.5329	-2.1173	-2.3356	-1.9044	-2.5013	-1.1833	-3.483	-1.7982	-3.0122	-2.8363	-3.4483	-2.3915	-1.0413	-3.5961	-2.5953	-2.5179	-1.7354	-1.8802	-1.8632	-2.7583	-2.9761
7.6478	8.4215	8.6625	7.5006	8.2763	8.139	9.1166	6.9363	7.8188	8.6746	7.7232	8.058	7.6517	8.6183	8.4714	8.7502	8.5122	8.3046	8.5475	7.561	8.9961	9.5267	8.2288	9.0731	8.09	7.42	8.7411	8.4346	8.4849	7.5842	8.5064	8.3708	9.2348	7.757	8.0066	9.0919	9.2767	8.4135	9.2595	8.8789	7.7247	8.0008	9.6143	8.1837	9.0718	8.8067	9.3317	8.4753	8.4367	8.2517
-2.2885	-1.4105	-2.0109	-1.9101	-1.702	-0.97608	-2.5597	-1.0832	-0.77933	-2.4484	-0.83944	-1.9664	-0.88863	-1.8643	-1.2885	-1.2683	-2.0125	-2.1235	-2.0568	-1.9434	-1.591	-1.4762	-2.3731	-0.66463	-0.95345	-1.21	-1.1857	-1.9799	-0.72394	-1.7501	-0.79298	-1.7951	-0.64748	-1.544	-1.5271	-0.25326	-0.18889	-1.7379	-1.1091	-1.4618	-1.3545	-2.0148	-1.1929	-1.0048	-1.3989	-0.61312	-2.35	-1.6086	-0.57391	-2.5935
7.9337	7.9854	9.1265	9.3527	8.2493	8.3659	8.5832	8.9957	9.5728	8.7128	9.7017	8.4119	8.3405	8.549	8.2884	7.9688	8.8752	8.6084	8.1889	8.8237	8.9613	8.8675	8.289	9.8645	8.548	8.5877	9.1048	9.0789	7.5333	9.5945	7.9941	8.3017	9.299	8.47	8.8939	8.5723	8.2846	8.9441	6.6465	8.3622	7.9381	8.096	8.6888	7.9827	7.6782	8.1589	9.562	8.6423	8.3908	8.9448
-0.91217	-1.3852	-0.98638	-1.4574	-1.8237	-0.69943	0.19853	-0.021953	-0.40607	-1.3872	-1.9129	-1.0493	-0.91674	-1.5372	-1.4937	-1.8556	-1.7872	-2.4637	-1.2664	-2.914	-2.0823	-1.2858	-1.46	-0.64919	-0.17227	-0.16441	-1.2477	-1.0919	-1.0787	-0.85393	-1.9716	-0.65177	-2.3312	-1.7296	-0.7208	-1.4874	-2.1181	-2.1131	-0.54232	-1.0183	-1.2739	-0.093909	-1.6137	-0.28996	-2.0076	-2.0292	-0.13292	-2.2242	-1.2376	-1.3041
-8.8237	-7.4603	-7.3159	-7.7986	-7.6059	-7.5194	-9.1789	-7.0916	-7.4744	-6.4885	-7.2942	-6.5927	-7.625	-7.8682	-6.8334	-7.3868	-7.4845	-8.5211	-7.7518	-9.0315	-8.5033	-7.2524	-6.9454	-8.1142	-8.2278	-6.8624	-7.4111	-7.995	-8.7106	-6.7737	-8.0367	-7.3875	-8.1222	-8.5849	-8.7999	-7.227	-7.2543	-9.3682	-7.1843	-7.271	-6.2713	-6.7302	-8.7003	-7.3599	-8.0446	-7.9131	-7.6063	-7.8369	-7.4	-8.174
-9.9895	-10.403	-10.663	-11.004	-11.036	-10.832	-11.155	-10.555	-11.158	-11.443	-10.782	-10.274	-10.29	-10.626	-11.557	-11.129	-10.266	-11.141	-9.7764	-9.9833	-10.462	-9.6498	-10.778	-9.9306	-11.306	-12.144	-11.41	-10.743	-9.8149	-9.5537	-11.484	-11.065	-10.993	-10.288	-11.808	-10.746	-9.4622	-10.954	-10.582	-11.176	-11.013	-10.37	-10.599	-9.9811	-10.055	-11.021	-11.289	-11.398	-10.555	-10.825
-5.8418	-5.7599	-5.9128	-4.388	-4.5672	-4.6428	-4.6482	-5.8208	-5.0919	-4.0501	-5.7621	-4.0132	-4.5445	-5.6403	-5.1821	-4.1491	-5.9063	-5.3432	-4.5745	-3.5188	-5.1636	-5.1495	-5.3004	-4.6263	-4.735	-4.0091	-4.9318	-6.1344	-6.2889	-5.9971	-3.9929	-5.2535	-4.2672	-5.6437	-4.3059	-5.4293	-4.7221	-5.1959	-5.6112	-3.9214	-5.3306	-5.91	-5.5611	-4.274	-5.3635	-4.8229	-5.8316	-5.4214	-5.4243	-4.589
-13.086	-14.172	-12.863	-13.639	-13.555	-11.819	-13.68	-14.127	-12.716	-12.34	-12.998	-14.429	-13.105	-13.449	-12.921	-13.255	-13.219	-13.495	-12.408	-13.091	-13.035	-13.95	-12.114	-14.139	-13.744	-12.391	-11.538	-13.101	-13.29	-12.198	-12.908	-12.796	-12.095	-13.905	-13.871	-13.215	-13.497	-13.335	-13.208	-13.498	-12.972	-12.523	-12.57	-13.109	-12.135	-14.872	-12.909	-13.947	-12.94	-12.731
9.3967	8.6608	8.5774	8.2417	8.6956	7.474	8.7348	9.5621	9.256	9.1478	9.0928	8.5754	9.1872	8.5301	8.8603	8.818	9.3702	8.8476	7.9546	8.9238	7.7863	9.35	8.3081	8.6997	8.4237	7.9895	8.5178	8.9215	8.2938	7.8056	9.756	8.7404	9.4421	8.7311	8.6555	8.3702	8.305	8.1075	8.6349	8.6243	8.4575	9.334	8.4169	9.1081	8.4881	7.9465	8.9362	7.7137	8.4084	7.9553
0.61992	0.0088594	1.4225	0.86636	-0.6418	0.38483	0.46782	-0.30671	-0.26757	1.0364	-0.55885	0.090036	0.49512	0.65057	0.24026	0.88083	0.94995	0.94899	0.3582	1.0432	1.7336	0.52297	-0.016571	0.36056	-0.087013	-0.14455	1.0282	0.13416	-0.53428	0.2602	0.21724	-0.3942	0.50364	0.78705	1.2501	-0.027575	0.55168	0.76412	0.80882	0.5774	1.0561	0.66884	0.052829	-0.40592	0.66087	0.30443	0.49303	0.73776	0.53204	0.90061
2.2259	1.5048	1.667	1.319	1.8711	1.8369	1.669	2.1368	1.2227	1.0886	2.1345	0.58064	2.1931	1.4132	2.8774	0.60104	1.6971	1.6549	2.1845	1.7342	1.5527	1.8479	1.5563	1.5127	1.4191	1.5636	1.6794	2.3483	2.408	0.85889	2.1094	1.1543	2.7673	2.9351	1.4404	0.83155	2.0343	1.9705	1.0544	1.3737	1.6883	2.2496	1.0796	0.91229	0.31445	1.3312	0.31008	2.05	1.6104	1.2602
-5.5474	-4.7176	-5.2128	-4.6406	-5.4399	-6.2647	-6.3053	-5.3186	-5.4307	-5.2986	-6.9745	-6.0883	-5.9447	-4.6179	-5.5213	-6.1861	-6.3023	-6.1536	-5.9018	-5.4679	-5.7955	-4.7234	-6.0955	-4.9544	-5.1773	-5.6983	-5.934	-6.352	-5.0734	-5.8895	-5.8122	-5.0106	-6.2949	-6.1588	-5.862	-5.2891	-5.6923	-4.8064	-6.0508	-4.9397	-5.3562	-5.876	-5.2473	-4.5097	-4.6301	-5.6831	-5.9535	-4.7096	-5.9303	-5.3153
-6.1457	-5.0939	-6.6092	-4.626	-5.997	-4.7111	-6.8244	-5.2127	-5.2573	-4.046	-6.4849	-6.5185	-5.6979	-5.3218	-5.8251	-4.8091	-7.2669	-7.0353	-5.5041	-5.3957	-5.8333	-4.6221	-6.0631	-5.5439	-3.9768	-4.5461	-5.7104	-6.6996	-4.1884	-4.7522	-5.663	-5.3448	-5.5451	-6.7913	-5.1313	-6.9219	-4.6276	-5.7126	-6.6171	-5.4224	-6.2105	-4.648	-5.8466	-5.1172	-5.3135	-5.331	-6.1004	-5.6719	-6.3089	-5.3566
-20.689	-20.58	-21.188	-20.417	-20.504	-20.907	-19.672	-20.335	-20.741	-20.651	-20.131	-20.835	-21.016	-21.056	-19.423	-20.327	-20.543	-20.019	-21.276	-20.708	-20.695	-21.396	-20.391	-21.085	-20.789	-20.495	-19.66	-21.235	-21.804	-20.656	-20.46	-21.286	-20.592	-20.134	-19.527	-19.934	-20.554	-20.709	-20.702	-20.251	-20.478	-20.403	-21.004	-20.61	-20.295	-20.973	-21.216	-20.953	-20.728	-20.535
-0.1571	-0.55339	-0.8177	0.65245	0.51041	0.52747	0.077713	0.033737	0.052935	-1.4385	0.021715	-1.4358	-0.56832	0.26599	-1.4605	-0.12906	-0.80385	0.36269	-0.60262	1.1692	-0.52318	0.51436	-0.27649	-0.5291	-0.9317	0.17835	-0.20632	-0.93524	-0.26016	-0.48172	-0.96214	1.344	-0.17517	0.98498	0.051018	-0.07935	0.8127	-0.4133	-0.045521	-0.58534	-0.4315	0.37312	0.27342	0.75159	-0.7973	-0.69449	0.59305	-0.16445	0.11942	0.31994
5.7325	6.1427	4.9078	5.8935	5.3746	4.9923	4.5891	5.015	5.361	4.6994	4.5906	4.8532	4.5	5.7993	3.7347	5.2773	5.0925	4.3446	4.965	4.5258	5.5454	4.7877	4.9934	4.5606	4.2605	4.3437	4.9741	3.3469	3.7194	4.8374	5.0133	4.9908	3.865	4.8519	5.0124	4.6622	5.5553	5.558	4.8915	5.6777	5.0656	4.5921	4.0598	5.0527	4.5598	5.6487	5.1466	4.8873	5.0503	4.3102
2.4925	1.9526	-0.038519	0.65542	1.899	2.2773	2.5824	0.6748	0.74861	2.7811	1.8681	2.3966	0.41599	1.6258	0.91258	1.041	2.0958	1.0043	1.0404	0.12485	0.89669	0.73511	1.2568	0.75588	1.0067	1.0864	0.67437	0.68416	0.53131	2.5156	1.3997	0.25663	1.7781	1.3834	0.81493	1.7479	1.4337	1.4931	1.235	0.86699	1.2724	1.7455	1.2007	1.3264	0.72651	0.1198	0.18899	0.42507	0.43138	0.96312
3.1151	3.1497	2.4508	2.2068	3.0586	2.4526	2.4331	2.0437	2.5212	3.3709	2.383	2.4314	3.1416	3.2928	1.045	1.6948	2.0339	3.0713	3.2864	1.7104	1.7979	1.8102	2.0065	2.4612	2.4708	2.4554	3.2412	3.1934	1.6145	2.5533	1.9544	1.9786	2.0203	1.2338	3.0466	2.4645	3.3028	3.0107	2.598	2.579	2.2529	2.5672	2.4224	3.1347	2.4464	2.2015	2.6962	2.524	2.9074	2.4216
0.29529	0.0071786	-0.46531	0.66713	-0.83515	-0.34714	-0.68456	0.66317	-0.3621	0.88698	-0.095685	-1.3633	-0.074677	-0.2722	0.28734	-0.11374	-0.041688	-0.012579	0.50307	-0.2697	0.16589	-1.2319	-0.12943	0.448	0.1688	0.33318	0.60229	0.22595	1.0669	0.4061	-0.72612	-0.51517	0.82384	-0.12396	-0.49758	-0.044613	1.0344	0.084872	0.98227	-0.40968	0.52218	-0.038872	-0.40412	-0.27289	-0.088769	0.14174	0.15083	-1.2212	-0.10565	-0.8924
-2.0115	-1.7719	-1.6215	-1.0527	-1.3014	-1.7206	-0.71834	-1.3851	-1.196	-1.0916	-1.3855	-0.64615	-0.67507	-1.4563	-1.1158	-1.3525	-2.6445	-0.66302	-0.67062	-0.32759	-1.1302	-0.23094	-1.678	-1.4592	-1.884	-1.6577	-1.2641	-1.9351	-1.0252	-0.95658	-0.91643	-1.1197	-1.006	-0.62133	-1.5835	-1.5749	-0.73078	-0.20757	-1.3514	-0.70775	-0.60743	-1.4728	-2.3562	-1.4511	0.42853	-2.3712	-1.7285	-0.54888	-1.545	-0.88755
-1.7368	-1.6982	-1.9109	-2.0147	-0.70697	-2.8022	-1.1122	-2.2746	-1.8968	-2.0189	-1.6459	-1.1904	-2.0812	-1.2579	-0.89151	-1.167	-1.6864	-0.71325	-1.7459	-1.4836	-1.4648	-0.5412	-1.835	-1.2889	-1.6394	-2.297	-1.5886	-0.90454	-1.0218	-1.0301	-1.5209	-1.9715	-0.83229	-0.32143	-1.5733	-1.9301	-1.5571	-0.75671	-0.95263	-0.74256	-1.191	-2.1419	-1.215	-2.0439	-1.6879	-1.3644	-1.1049	-0.57623	-1.0382	-1.5681
-0.90812	-0.90961	-0.5783	-1.0762	-1.6494	-1.7556	-1.4203	-0.39891	-1.8306	-1.6084	-2.0362	-0.91123	-1.0073	-1.5912	-1.8641	-1.6481	-0.74275	-1.9083	-2.657	-2.1416	-1.1729	-0.92813	-1.9294	-1.4522	-1.5107	-0.77797	-1.6118	-0.34468	-1.387	-2.0709	-1.9866	-1.1194	-0.97747	-1.6391	-1.4744	-1.9108	-1.4454	-1.5297	-1.166	-0.82896	-1.0133	-1.4517	-1.0632	-1.4106	-1.1987	-1.385	-2.373	-2.3214	-2.0538	-2.4297
1.7589	3.3011	2.6906	2.7054	2.8264	2.6157	2.7082	2.0281	2.459	3.105	3.6839	2.7478	2.4424	2.105	1.9917	1.634	2.7233	3.0537	2.9334	2.994	1.7597	3.2941	3.1973	1.8154	2.8847	1.9254	1.7779	2.3301	2.3659	3.7588	3.577	1.9328	1.9326	2.1927	2.6358	1.9219	2.6779	1.5351	3.3768	2.5893	2.5968	2.9967	2.2397	2.1245	1.8387	2.0943	2.4046	2.2971	3.3911	2.8405
-19.556	-21.472	-21.201	-21.237	-20.674	-20.538	-20.208	-20.783	-21.701	-20.784	-20.323	-19.883	-20.458	-21.809	-20.078	-19.901	-21.159	-20.445	-21.557	-20.819	-21.233	-20.963	-22.035	-21.196	-21.311	-21.186	-21.777	-20.399	-21.185	-20.931	-19.765	-21.536	-21.424	-20.575	-20.987	-20.543	-20.461	-21.272	-21.163	-20.931	-21.445	-19.778	-20.391	-20.796	-21.785	-20.295	-21.099	-20.911	-20.313	-20.371
-12.899	-12.037	-10.787	-12.269	-11.381	-11.681	-10.658	-10.882	-11.588	-11.262	-11.438	-11.396	-10.956	-12.624	-10.909	-11.913	-10.862	-10.923	-11.23	-10.742	-11.455	-11.964	-10.802	-12.15	-11.074	-12.361	-11.636	-10.656	-12.356	-11.584	-10.587	-10.901	-11.317	-11.098	-10.762	-11.887	-10.978	-10.903	-12.064	-10.923	-11.728	-11.794	-10.664	-11.665	-11.493	-11.536	-9.9916	-11.26	-11.633	-11.83
-2.1962	-2.1387	-2.0903	-1.107	-2.1872	-1.9054	-2.4959	-1.8638	-4.0851	-2.0051	-1.5848	-2.8225	-3.239	-2.4415	-2.0694	-3.0529	-1.8965	-3.4951	-2.31	-3.3932	-2.4008	-2.7801	-1.9008	-2.6068	-2.5765	-1.4746	-3.3909	-3.063	-2.3429	-2.749	-3.477	-1.5893	-2.1314	-4.0607	-2.866	-1.837	-1.1754	-1.6748	-2.3847	-1.8414	-3.4412	-3.0073	-2.8668	-2.126	-2.9889	-3.0798	-2.9828	-3.5639	-2.9377	-2.9103
-22.078	-22.803	-22.61	-22.283	-22.181	-23.555	-22.707	-22.222	-22.7	-22.559	-22.696	-22.134	-23.121	-21.49	-22.363	-21.605	-21.62	-22.61	-22.091	-22.111	-22.297	-21.588	-23.229	-21.807	-21.856	-22.385	-21.941	-21.685	-21.036	-22.097	-22.813	-22.228	-21.812	-22.657	-22.839	-22.633	-21.136	-22.185	-22.179	-22.965	-22.131	-21.668	-21.148	-23.068	-23.085	-23.818	-22.606	-23.649	-21.457	-22.921
10.364	8.8814	9.2675	9.6922	9.2749	9.91	9.9996	10.646	10.52	9.6978	9.7374	9.809	10.688	9.4488	9.9059	10.073	9.4807	8.7401	8.9375	9.6429	8.9284	9.422	9.9773	9.2886	9.7551	10.082	9.7179	9.6695	9.8055	9.6206	10.278	10.067	9.1138	10.061	9.4251	9.8058	9.4258	9.8831	10.453	9.2178	10.089	10.414	9.4752	10.452	10.475	9.0078	11.472	9.7051	10.159	9.9132
-5.8508	-5.4122	-4.6084	-5.38	-4.3054	-6.3132	-5.3094	-5.1727	-5.4275	-6.0539	-6.1284	-5.2643	-6.5074	-4.5785	-6.7157	-4.5714	-6.0565	-6.4225	-4.2999	-5.6073	-5.2171	-5.4912	-5.1036	-5.3029	-6.3733	-6.5085	-5.497	-5.1248	-5.8775	-6.0964	-6.6946	-4.1772	-6.4174	-6.333	-6.1576	-5.3145	-5.8886	-5.9773	-5.0249	-5.5423	-5.4586	-6.1732	-4.8356	-5.6832	-5.9367	-5.3176	-6.4839	-5.5301	-4.2097	-5.704
-10.99	-11.694	-11.906	-11.643	-11.361	-11	-11.407	-12.05	-10.956	-12.296	-11.55	-11.422	-12.777	-11.208	-10.261	-11.873	-11.75	-12.333	-11.862	-11.78	-12.025	-10.838	-11.621	-11.67	-11.732	-11.759	-12.621	-12.023	-11.142	-11.557	-10.811	-11.64	-12.01	-13.299	-11.611	-11.264	-12.665	-11.704	-12.564	-11.422	-10.85	-12.698	-10.536	-12.031	-11.626	-12.721	-11.221	-10.721	-11.725	-12.631
-12.317	-11.209	-10.869	-12.442	-11.719	-11.883	-11.621	-12.506	-12.511	-12.751	-12.048	-12.029	-10.627	-12.735	-12.253	-12.892	-11.15	-12.012	-11.92	-12.132	-11.791	-12.746	-12.508	-12.527	-10.571	-11.397	-12.287	-11.748	-12.313	-11.196	-11.758	-12.135	-12.073	-10.717	-11.34	-11.654	-11.767	-11.968	-12.312	-12.492	-12.725	-11.365	-11.294	-11.938	-11.644	-12.157	-12.411	-12.47	-12.004	-11.125
-2.2786	-2.2866	-4.0976	-3.7674	-3.8405	-2.4958	-3.3642	-3.3328	-3.9009	-2.3656	-2.6804	-3.0375	-3.3169	-3.7083	-1.9997	-1.7864	-2.0604	-2.3713	-3.3939	-2.7709	-3.5578	-2.722	-4.1684	-3.4797	-3.0005	-2.1403	-4.2778	-2.6608	-2.6388	-3.5339	-3.4585	-3.7627	-4.3112	-2.8524	-3.2121	-3.5713	-3.4842	-3.4778	-3.6965	-2.8083	-2.1426	-3.5999	-3.4434	-2.3476	-2.7808	-3.6819	-4.4626	-2.5898	-2.351	-2.9496
-10.633	-10.813	-10.984	-10.981	-10.275	-11.074	-11.302	-10.792	-11.092	-11.304	-10.692	-11.242	-10.127	-11.261	-11.672	-10.819	-11.06	-10.934	-10.995	-10.342	-10.827	-10.472	-10.7	-11.56	-9.4797	-10.418	-9.8024	-10.135	-10.374	-11.512	-10.951	-10.04	-11.387	-11.022	-10.939	-12.509	-10.891	-9.9759	-10.797	-11.605	-10.08	-10.927	-10.109	-11.33	-12.795	-10.588	-10.419	-11.363	-10.811	-11.901
0.13477	0.99667	0.8335	0.96807	1.2042	1.7546	1.1416	-0.13384	-0.2958	0.5454	0.49685	0.64569	0.15188	0.070975	0.71868	-0.1342	-0.43122	0.70228	0.97353	0.94833	0.32155	-0.31065	0.62519	1.0812	0.58424	1.2865	0.8613	0.40548	1.4454	0.28169	0.48448	0.85426	0.11154	0.24523	1.0429	-0.10869	0.40791	-0.024412	0.58864	1.2099	0.11743	-0.72796	0.55489	-0.44448	1.0662	0.57527	-0.10602	0.25975	0.47855	0.20561
-1.6408	-3.4367	-3.4489	-2.3633	-1.9439	-4.5967	-3.199	-3.5451	-3.1463	-3.6826	-2.9859	-3.5033	-4.6396	-2.2674	-3.4046	-3.9778	-3.4117	-3.0568	-2.5615	-3.1555	-1.684	-3.0112	-4.3259	-2.2815	-3.2575	-3.1208	-2.5616	-2.6698	-2.9096	-3.0727	-3.4982	-1.752	-2.9615	-3.3012	-3.9148	-2.3564	-3.6948	-4.7017	-4.572	-2.1541	-2.3597	-3.2011	-2.7631	-3.4063	-2.8345	-2.7245	-3.0909	-3.8639	-4.1931	-3.3704
-10.552	-11.647	-11.645	-11.642	-11.524	-10.871	-10.143	-11.485	-11.281	-12.115	-11.633	-12.938	-11.55	-11.301	-12.235	-11.493	-11.942	-11.014	-10.949	-11.597	-11.73	-11.986	-10.247	-10.743	-11.269	-10.854	-10.61	-9.8882	-12.798	-12.353	-10.9	-10.93	-10.571	-11.365	-12.793	-11.331	-11.014	-11.166	-12.017	-11.731	-12.157	-11.783	-11.12	-10.924	-11.437	-11.176	-11.842	-11.398	-11.37	-11.685
-14.456	-12.434	-14.717	-14.505	-14.008	-14.36	-14.387	-14.428	-14.794	-13.619	-14.523	-15.724	-15.161	-14.264	-13.721	-15.209	-14.953	-14.162	-15.32	-13.9	-14.967	-14.263	-14.2	-14.253	-15.669	-14.651	-14.872	-14.33	-13.856	-13.949	-14.881	-14.263	-14.192	-13.98	-14.425	-14.347	-14.28	-15.025	-14.026	-14.525	-14.793	-15.295	-14.138	-14.393	-15.346	-15.114	-12.78	-14.022	-13.966	-14.837
-1.1068	0.38399	0.42568	-0.27069	0.94025	-0.21241	-0.17866	0.14158	0.7481	-0.26369	0.65738	0.82185	-0.88083	-0.88045	0.45292	-0.87425	0.306	0.011818	-0.59304	-0.008737	-0.62627	0.50699	-0.52716	-0.016015	-0.92501	-1.5792	0.34769	-0.56328	-0.51089	-0.68432	0.011918	-0.49431	-0.086895	0.85149	-0.00087883	-0.16825	-0.66892	0.11077	-0.091066	-0.46263	-0.46895	-0.20626	-0.15179	-0.57325	-0.96781	0.96851	0.55724	-1.0561	0.20653	0.59033
-9.044	-9.265	-8.3365	-8.0852	-9.3313	-9.4136	-9.4329	-9.6747	-9.2857	-9.9281	-9.8026	-8.2718	-9.0317	-9.4441	-10.217	-9.5916	-9.3811	-9.2034	-9.2691	-8.79	-9.956	-9.4472	-9.6519	-9.6391	-9.4497	-10.354	-9.7677	-9.7994	-9.1948	-9.2955	-9.9285	-9.9918	-9.4849	-10.221	-9.1069	-9.8969	-9.6684	-9.6392	-8.6994	-7.5617	-8.5859	-10.433	-8.2794	-8.7889	-9.8383	-9.6531	-9.8725	-9.6635	-9.3472	-9.9393
-5.8814	-5.2044	-5.5142	-4.8726	-4.2342	-5.7124	-5.276	-5.3185	-4.904	-5.3286	-4.6549	-5.8154	-5.321	-6.6402	-6.2424	-3.9723	-5.5756	-6.1657	-5.3847	-5.5813	-5.202	-5.8575	-6.4635	-5.6453	-5.6949	-4.9718	-6.5787	-5.9915	-5.2972	-6.5208	-4.9768	-5.9803	-6.0102	-5.9795	-5.808	-4.6663	-5.9424	-4.9163	-5.4615	-5.411	-6.2673	-5.2346	-5.5148	-5.3127	-5.8008	-5.88	-4.6149	-6.1689	-5.6036	-4.9244
-4.327	-3.8647	-3.8954	-4.2682	-4.3379	-3.7769	-4.2104	-4.3752	-4.1333	-4.7044	-4.4503	-3.6274	-3.8312	-3.6843	-4.1526	-4.9291	-4.9662	-5.2665	-3.9413	-4.2809	-4.1298	-3.8022	-4.9983	-3.7141	-3.7951	-4.4896	-4.1894	-4.4682	-4.6988	-4.1662	-4.0643	-4.0946	-4.3004	-4.2404	-4.177	-4.2448	-5.3714	-3.6028	-4.3886	-3.9292	-4.8546	-5.1356	-4.5108	-4.35	-3.847	-5.9975	-3.7644	-3.8185	-3.2204	-2.8996
-2.0768	-2.5763	-3.1221	-3.584	-2.8523	-2.1604	-2.8184	-2.8329	-1.9398	-2.4975	-2.7812	-2.7817	-2.3252	-2.1868	-2.7757	-2.9994	-2.1992	-2.1626	-1.8375	-3.2483	-2.214	-4.2928	-3.2764	-3.36	-2.8221	-2.2426	-3.8368	-3.5611	-3.0596	-2.7885	-3.2814	-2.0758	-2.4558	-2.7955	-2.4586	-2.259	-2.7541	-3.0638	-2.7418	-2.6087	-2.1911	-3.5288	-2.6302	-2.5037	-2.9131	-2.4425	-3.2785	-2.3473	-2.7333	-1.8357
-5.362	-6.9598	-7.2369	-5.892	-6.5841	-6.8181	-6.4284	-5.9081	-5.1626	-7.1183	-6.4635	-5.3364	-6.6332	-6.09	-6.853	-7.2432	-6.1798	-6.9141	-5.6524	-6.7605	-6.5639	-6.4256	-6.1858	-7.0098	-5.8436	-6.2296	-6.7067	-6.2962	-6.0191	-6.1878	-6.3822	-7.203	-6.8268	-7.7618	-6.0593	-6.6637	-5.7839	-5.8017	-7.0202	-7.3673	-6.5691	-6.5776	-6.1878	-6.6911	-5.7941	-5.9938	-6.0852	-7.2976	-6.0166	-6.5983
-8.4681	-8.9001	-9.9412	-9.6981	-9.9192	-9.718	-8.0994	-9.5138	-9.557	-9.4853	-8.0224	-9.0674	-9.1644	-8.5936	-8.0666	-9.237	-9.496	-8.8448	-8.1501	-9.2153	-7.9122	-11.572	-8.1688	-10.764	-9.76	-9.7694	-9.746	-8.7322	-9.211	-7.4201	-9.3889	-7.7486	-8.8931	-8.2881	-8.2427	-7.7314	-8.4609	-9.7456	-9.0123	-8.4157	-9.2597	-8.1806	-8.7318	-9.8958	-8.8197	-7.6992	-9.0702	-8.0304	-10.117	-8.4287
-0.23754	0.83638	-0.1075	0.55553	1.1359	0.080172	0.46426	-0.12365	-0.071816	-0.19269	0.47348	-0.55215	-0.58048	0.65998	0.46176	-1.3547	0.2379	0.18937	-0.11119	0.2258	0.096424	-0.45901	-0.48211	1.2843	0.28831	0.76834	0.48729	0.80396	-0.025493	-0.48165	-0.12247	-0.81725	1.051	0.51214	-0.072768	-0.1752	-0.47686	-0.96627	0.22288	-0.05226	0.40632	-0.46894	0.18361	-0.091687	-0.23823	-1.0814	0.91286	-0.51082	-1.0738	1.1729
-12.624	-12.86	-12.554	-11.557	-14.186	-13.52	-13.039	-13.161	-14.134	-13.402	-12.918	-12.037	-12.602	-13.708	-12.356	-13.035	-11.991	-13.3	-14.462	-13.504	-13.116	-13.956	-14	-13.891	-13.733	-13.13	-13.093	-14.024	-13.585	-12.568	-12.655	-13.607	-12.986	-13.918	-13.08	-13.555	-12.815	-12.079	-13.636	-12.979	-13.407	-11.388	-13.838	-13.742	-13.078	-14.164	-13.347	-13.33	-13.871	-12.211
4.8749	6.0601	4.4575	5.8289	5.5679	4.7188	5.4597	4.8289	4.5279	5.2415	4.4286	4.2912	5.5463	4.8344	4.6397	4.6596	4.8548	5.4649	4.3265	4.4089	4.164	6.3645	4.9482	4.459	5.1847	5.5393	5.97	4.0553	3.5553	5.3853	5.8841	5.465	4.7972	5.0306	5.4739	4.91	6.7089	4.7409	5.67	4.9731	5.8051	4.3193	6.1614	4.3466	5.3336	5.4399	4.6464	3.0903	5.0511	6.0205
-8.5437	-9.9187	-9.2081	-7.9331	-9.7517	-10.035	-8.1172	-10.02	-10.001	-8.7829	-8.2078	-9.4093	-9.1756	-8.5739	-8.4875	-8.8195	-9.4165	-8.9739	-9.5732	-9.0992	-8.1006	-9.6215	-8.5908	-9.109	-8.3373	-8.5719	-8.5247	-8.2467	-8.9706	-9.1842	-8.4782	-9.0055	-7.5885	-9.3884	-9.9655	-9.5953	-8.5521	-8.3242	-8.6531	-9.5333	-8.6338	-9.1104	-9.1592	-9.123	-9.5004	-9.8966	-9.0897	-9.0357	-8.8762	-7.7285
-11.082	-12.098	-11.741	-12.654	-11.1	-11.827	-11.391	-12.579	-12.225	-11.869	-11.892	-11.407	-11.635	-12.602	-10.515	-11.882	-11.537	-10.742	-11.327	-11.765	-10.788	-11.682	-11.782	-12.368	-11.944	-11.401	-12.048	-12.301	-11.692	-11.259	-11.771	-10.893	-12.599	-10.951	-12.052	-11.832	-11.904	-12.31	-11.467	-12.22	-11.523	-11.87	-11.6	-11.775	-12.032	-11.181	-12.357	-11.855	-11.299	-11.894
-12.651	-14.063	-13.203	-12.541	-12.9	-13.761	-13.612	-12.414	-12.783	-12.672	-12.427	-13.099	-12.458	-12.348	-12.112	-13.3	-13.016	-14.911	-13.319	-11.947	-12.047	-11.673	-13.064	-12.793	-12.362	-13.67	-12.984	-13.191	-11.074	-12.358	-12.853	-12.804	-13.07	-13.025	-12.223	-12.315	-11.996	-13.141	-13.426	-12.456	-12.531	-13.618	-13.59	-12.44	-13.748	-12.677	-12.464	-13.246	-12.524	-13.193
-2.9062	-2.6775	-3.449	-2.5574	-2.8874	-2.816	-2.4249	-2.4534	-2.5236	-3.063	-1.2718	-2.6058	-2.9054	-2.6177	-1.8145	-2.0812	-1.953	-2.9571	-2.9735	-2.379	-2.4265	-2.5133	-3.2618	-3.3308	-2.519	-2.8421	-1.6855	-2.7791	-2.4646	-2.4645	-2.6054	-2.9414	-1.7374	-2.7382	-3.4794	-3.6685	-3.671	-1.9745	-2.988	-2.174	-2.2246	-2.7397	-2.1585	-2.5207	-2.3793	-2.4384	-2.379	-2.7538	-2.8448	-2.1345
-3.5636	-3.0362	-2.5104	-3.9569	-3.6206	-4.3146	-3.9536	-4.0911	-3.8699	-3.5717	-4.2811	-4.1688	-3.5493	-3.5968	-3.1475	-2.6432	-3.5091	-2.94	-3.793	-2.8664	-3.8648	-3.7059	-2.8097	-3.3997	-3.3575	-3.1107	-3.0508	-2.6463	-2.84	-4.1762	-4.5096	-4.1594	-3.3552	-3.6547	-4.5629	-4.9997	-3.1975	-3.0494	-4.63	-3.3641	-3.5848	-2.2867	-3.5933	-2.9717	-4.2889	-4.2938	-3.1119	-2.9361	-3.1264	-3.1393
-3.7587	-3.1815	-2.3389	-3.762	-4.3144	-3.5267	-4.1155	-4.178	-5.1305	-3.449	-3.4226	-3.448	-3.8101	-3.971	-2.7558	-3.9743	-3.7378	-3.7759	-4.2624	-4.2851	-4.12	-2.8115	-3.5479	-3.937	-5.187	-4.3549	-3.1836	-3.964	-3.9222	-3.9139	-3.6682	-4.5197	-4.1326	-2.5591	-2.8828	-4.2011	-3.9632	-3.7229	-3.541	-4.4665	-3.0706	-3.7588	-3.1909	-3.7098	-3.5499	-4.5694	-5.3178	-3.3721	-4.0058	-2.3452
-0.86176	-1.0291	-1.5818	-1.3831	-1.7445	-1.5178	-2.7494	-0.81605	-0.85773	-1.2333	-1.498	-1.2962	-1.4771	-0.23406	-1.6605	-0.62735	-0.55131	-2.0779	-1.9542	-1.016	-2.1102	-0.90453	-1.3961	-0.77014	-1.8306	-1.9258	-1.4124	-0.91713	-0.96464	-0.090398	-0.94896	-1.5333	-1.5781	-1.355	-1.8782	-1.6179	0.41652	-0.88716	-1.0157	-1.4564	-1.9081	-0.92486	-1.3948	-0.6117	-1.5054	-1.2773	-2.4578	-1.4605	-1.1735	-1.2179
-9.7055	-9.3915	-9.9639	-9.0229	-9.1639	-10.244	-7.5533	-9.0634	-9.9724	-9.4667	-8.803	-10.252	-9.2862	-9.6512	-8.9566	-10.107	-8.3714	-9.3906	-8.3298	-8.6187	-8.4046	-8.9507	-8.8967	-9.192	-8.5491	-7.9649	-9.3222	-8.3181	-7.0347	-8.9119	-8.3844	-8.9624	-8.918	-8.7152	-8.6653	-9.8031	-8.0117	-9.8632	-9.2284	-9.2401	-9.2156	-9.255	-9.5494	-8.107	-8.9329	-9.1115	-9.1473	-9.3954	-9.4145	-8.2379
-3.5254	-4.1096	-3.4294	-4.1647	-3.6694	-4.814	-4.3732	-3.2581	-2.4279	-3.4878	-4.083	-3.0981	-3.7644	-3.9975	-3.3876	-3.4242	-3.4305	-3.1627	-2.7648	-3.8434	-3.8811	-3.0914	-3.2378	-3.6629	-4.3678	-3.995	-2.8599	-4.5768	-4.0705	-5.2515	-3.5651	-4.4789	-3.4181	-4.6892	-3.7013	-3.6544	-4.5682	-3.3857	-3.8295	-5.0076	-3.0298	-2.8565	-4.0963	-2.6375	-4.4128	-3.177	-3.8218	-2.5967	-4.1616	-3.846
-0.77314	-0.9863	0.15735	-0.07206	-0.7525	-0.824	-0.93787	-1.2046	-0.69043	-1.721	-0.32447	-1.4901	-0.95316	-1.8207	-1.1513	-1.2395	0.7936	-0.14514	-0.43936	-1.0971	-1.42	-0.21992	-1.4735	-1.5524	-0.80586	-1.7415	-2.2836	-1.8898	-0.93192	-0.2582	-1.1467	-1.1394	0.011622	-0.70887	-1.1528	-0.9029	-0.69332	-0.3304	-1.0484	-1.1804	-1.0972	-2.6735	-0.81796	-0.10513	-1.1299	-0.26242	-0.10568	-0.62462	0.88157	-0.14877
2.0779	2.2178	2.0229	1.6777	1.4382	1.7324	1.5915	0.98721	1.4981	1.2899	0.96548	1.5256	2.1234	1.2876	3.3395	1.4741	1.7768	1.8011	2.5152	1.4423	1.0591	1.062	1.4934	0.43334	0.90915	1.4322	2.2387	1.4388	2.3418	2.1947	1.9439	2.013	2.1029	2.0974	0.95579	1.3118	1.6231	1.2992	2.1543	1.6637	1.7831	2.105	1.896	1.1163	1.9186	1.9439	0.8299	1.9933	0.49091	1.3568
1.2759	1.7079	1.7418	2.1681	3.2579	1.6335	2.0981	2.0549	1.5104	2.353	1.5532	1.9973	1.1448	2.4884	1.5912	0.90766	1.5368	1.7382	0.97702	1.9402	2.1994	1.4835	1.7285	1.0219	1.3598	2.2011	2.1926	1.4361	1.318	2.2801	0.68173	1.7134	2.6103	1.9742	1.0322	1.4072	2.3068	2.7806	1.1808	1.2069	1.4678	2.6192	1.784	1.3574	1.7248	3.2427	0.84013	2.2276	2.3464	1.4627
-9.7545	-10.585	-12.223	-10.425	-10.809	-12.091	-10.21	-11.083	-11.308	-12.022	-10.541	-10.755	-10.73	-9.7341	-10.869	-11.103	-11.558	-12.016	-11.776	-10.898	-10.473	-9.8043	-10.833	-11.607	-11.118	-10.614	-10.926	-11.171	-9.7904	-10.668	-12.111	-10.229	-10.243	-10.555	-10.299	-10.68	-11.491	-10.266	-11.031	-10.497	-10.689	-10.746	-10.875	-11.134	-10.062	-10.843	-11.033	-10.657	-11.327	-11.504
6.2738	5.3554	5.64	5.0562	5.8684	5.0051	4.3309	4.7091	5.5241	5.3774	5.5904	6.1026	5.5406	6.1263	4.3444	5.4073	5.7038	4.299	3.6719	5.2751	5.1349	4.5298	5.8286	5.7655	4.6788	4.419	5.2887	5.1667	4.6025	5.4239	4.5453	4.5887	5.0328	5.5612	4.6256	4.8783	4.5851	4.7099	4.9913	6.4682	5.2415	3.756	5.9823	5.2501	5.8085	5.6055	4.633	4.5085	5.1646	4.8936
0.82046	1.8274	2.3201	2.2023	1.8668	1.784	2.5006	-0.060373	2.3993	2.0923	1.8532	1.7086	1.6701	1.4496	2.6393	2.0138	3.5181	0.53828	1.6983	1.115	2.1225	1.657	2.7851	2.103	1.5544	1.2393	1.3835	1.5673	1.4096	1.7602	0.72666	1.7394	2.073	2.1743	2.2006	0.3828	0.87813	1.0476	2.5013	2.2783	1.0556	1.2233	1.1087	1.0252	1.7353	0.64241	2.2287	2.4986	2.182	1.7938
0.059856	-1.4351	0.90686	-0.42554	0.090084	0.29232	-0.3539	-0.16009	1.0053	-0.065884	-0.45768	-0.6748	0.23113	1.0147	-0.46578	0.12739	-1.0963	-0.30441	0.45671	-0.51965	-1.4779	-0.14763	-0.62106	-0.26639	-0.072628	-0.62818	0.36406	-0.3655	-0.96984	-0.32177	-0.35757	-0.27276	0.46873	-0.90502	-0.50909	0.53431	-0.6697	0.34983	0.16366	0.27536	-0.31697	0.29037	0.035614	0.28274	-0.32304	-1.3168	-1.1419	1.4698	-0.74001	-0.68588
-14.335	-15.934	-12.604	-13.591	-13.938	-14.213	-13.277	-13.327	-14.49	-13.511	-13.97	-14.016	-13.508	-14.101	-13.934	-13.902	-12.772	-15.431	-13.859	-13.191	-13.296	-13.667	-13.811	-13.871	-14.27	-13.676	-13.283	-14.455	-13.637	-13.56	-15.471	-14.174	-13.065	-13.93	-14.283	-13.503	-13.264	-13.34	-14.162	-15.486	-14.674	-14.096	-14.248	-14.573	-13.227	-15.209	-14.517	-14.405	-14.057	-14.684
-1.5971	-0.59667	-0.75868	-1.335	-0.088589	-0.94308	-1.4405	-2.5742	-1.9595	-1.4933	-1.6073	-1.0753	-1.6862	-1.0367	-1.2578	-2.6113	-1.1965	-1.2987	-1.0832	-0.97381	-1.5025	-1.7599	-2.4365	-1.4337	-1.8405	-1.6875	-1.5158	-2.2431	-1.1688	-1.9181	-2.358	-1.6322	-1.6545	-0.99869	-1.4516	-2.2955	-2.4443	-1.0992	-1.8778	-1.7112	-0.98528	-1.1719	-1.4381	-0.6345	-1.5366	-1.0161	-1.7108	-1.5155	-1.832	-1.0687
10.602	9.8386	10.466	10.406	9.6274	10.339	10.219	8.6847	9.7938	9.0253	9.5505	9.4038	10.577	9.0966	10.035	10.14	9.9821	9.8013	10.293	9.8227	9.9117	10.052	10.909	9.7021	9.6666	9.2007	9.8605	9.2899	10.187	9.3876	9.9968	8.858	10.1	10.257	8.1868	8.5411	10.658	10.467	9.3002	10.533	9.0461	10.614	9.582	9.6894	9.087	10.637	10.223	9.9255	9.2199	10.134
-1.8423	-0.68981	-0.35801	-0.69449	-0.60078	-0.70451	-0.5291	0.081705	-1.1202	-1.4388	-1.4009	-1.4306	-0.97335	-1.2914	-0.02773	-0.92861	-0.58962	-0.089869	-0.14401	-1.719	-0.85706	0.16603	-0.97844	-1.1509	-1.6047	-0.74803	-1.7542	-1.0461	-0.91336	-1.3021	-0.38101	-0.5665	-0.47162	-0.54255	-1.6118	-1.9333	-1.0272	0.37674	-0.45637	-2.0492	-1.4249	-1.4411	0.48583	-0.44841	-0.18445	-2.0278	-0.68365	0.013518	-0.44229	-1.4237
-2.6905	-3.8824	-3.3193	-2.0118	-3.1843	-3.8439	-3.9313	-2.8328	-2.4328	-3.3836	-3.3841	-2.4323	-4.0096	-3.3636	-3.4774	-2.6665	-3.2958	-3.2363	-3.4036	-2.8704	-2.8716	-2.2506	-2.7288	-3.744	-3.4684	-2.8706	-2.8497	-1.5583	-4.7549	-3.0447	-3.5894	-3.8369	-3.103	-2.4607	-3.0279	-3.1457	-3.3888	-3.1803	-2.8113	-2.7187	-3.6126	-1.9332	-3.8519	-3.1994	-3.3803	-3.0631	-3.1699	-2.2006	-2.3247	-4.1631
-11.285	-13.01	-11.87	-11.262	-12.811	-11.812	-11.518	-11.385	-11.635	-12.708	-11.557	-11.64	-11.941	-12.082	-11.903	-11.561	-11.33	-11.783	-12.709	-10.803	-12.078	-11.605	-11.655	-12.643	-11.728	-10.902	-11.489	-11.316	-11.067	-12.083	-10.486	-11.813	-12.871	-11.029	-13.17	-12.496	-12.085	-12.378	-11.158	-12.385	-12.277	-11.43	-11.86	-11.723	-11.346	-11.02	-11.875	-10.645	-11.054	-11.788
-5.0963	-4.9041	-3.3363	-4.6538	-4.3912	-4.7337	-4.9744	-4.7795	-4.2911	-3.9253	-3.6427	-4.5058	-3.9407	-4.6816	-4.1257	-4.4584	-5.6157	-4.54	-4.6204	-4.9648	-4.8568	-3.9591	-5.0227	-5.0371	-3.701	-4.9661	-5.625	-4.7312	-3.645	-5.3767	-3.7473	-4.6429	-4.4347	-3.7527	-4.0701	-4.5037	-4.3673	-3.5056	-4.4204	-4.1523	-4.814	-3.6834	-3.5773	-4.6009	-4.7743	-4.6551	-4.1021	-4.3814	-4.2712	-4.8509
8.6622	8.0024	7.5948	9.1145	8.3281	8.5039	9.1478	7.7904	7.6322	7.9251	9.1068	9.3793	7.4243	8.2745	7.6383	8.6368	8.3957	7.0245	7.7403	8.7605	8.6574	7.4032	8.6866	6.9999	7.1729	8.476	8.0829	7.5091	7.2392	8.1272	8.0746	7.9317	7.7517	9.3213	8.5647	7.9038	8.4724	8.6197	7.8926	7.291	7.1339	7.8997	8.2721	8.3178	7.9957	6.8868	8.5144	7.725	8.1693	9.1184
-14.079	-12.54	-13.853	-14.376	-13.83	-13.188	-14.971	-13.083	-13.434	-13.036	-14.609	-13.249	-13.979	-13.759	-13.852	-13.311	-14.04	-14.167	-14.055	-13.792	-14.541	-13.939	-13.694	-13.98	-15.013	-14.132	-14.427	-13.807	-13.869	-14.357	-14.458	-12.963	-13.905	-14.221	-13.819	-13.889	-14.426	-13.622	-13.966	-14.065	-13.439	-14.001	-13.818	-14.215	-14.361	-13.905	-13.607	-12.68	-13.296	-12.884
0.12444	-0.41758	-0.45067	-0.39388	-0.24955	-0.80958	-0.82314	-0.34031	-0.634	0.11182	0.94294	0.80042	-0.39604	-0.83849	0.21033	0.40108	0.86481	-0.46141	-0.18197	0.31801	0.13158	0.13877	-0.71439	0.014575	-0.71918	0.17483	-1.0503	0.37336	0.076878	0.062948	0.61679	-0.2466	0.13829	-0.99076	-0.41586	-0.42966	-0.13441	-1.1457	0.559	1.6239	0.49456	-0.58452	-0.6397	-0.43979	-0.20042	-0.1496	0.088793	-0.4117	0.39972	-1.0463
6.0611	7.1064	7.0907	7.7266	7.1853	6.9714	6.7873	6.8759	6.9735	5.671	6.8146	6.8327	8.0012	7.6653	6.4349	7.052	6.8426	6.6783	6.774	7.3659	6.6741	7.484	7.1073	6.9874	6.7536	6.1174	6.6434	6.2417	6.9655	7.0422	7.3201	7.832	6.6106	7.3164	7.9059	8.0994	6.245	7.1008	7.2895	5.9385	5.778	7.963	6.3902	6.5638	7.0589	7.418	7.638	7.6071	5.7455	7.1315
-22.174	-21.404	-21.861	-22.879	-22.758	-21.107	-22.314	-22.925	-21	-22.786	-22.989	-21.7	-20.989	-22.253	-21.682	-22.42	-22.261	-22.335	-22.722	-23.073	-22.695	-23.188	-21.791	-22.427	-21.595	-22.276	-21.566	-21.659	-22.047	-21.898	-21.976	-22.489	-22.823	-22.112	-21.685	-22.064	-21.834	-22.761	-22.426	-21.927	-22.198	-22.02	-22.097	-22.083	-22.207	-23.126	-22.014	-22.159	-21.636	-21.657
-4.6195	-4.7454	-4.7236	-5.5909	-5.4163	-4.535	-4.0198	-5.0778	-5.6758	-4.1299	-5.877	-5.464	-3.9172	-4.9597	-4.9017	-4.4441	-4.5525	-4.2058	-4.8939	-5.0245	-3.8568	-5.4873	-4.721	-5.0688	-5.8308	-5.768	-4.7676	-5.7522	-3.9352	-4.489	-4.1418	-3.9855	-3.8602	-4.4725	-5.3388	-4.0466	-4.6603	-4.7154	-5.2928	-5.3725	-4.5367	-4.1154	-5.1296	-3.8476	-4.9808	-5.1495	-5.9161	-6.6938	-4.53	-4.5251
-12.612	-13.333	-13.934	-13.134	-13.458	-13.189	-13.49	-13.001	-11.96	-13.193	-13.648	-13.304	-13.727	-14.177	-13.336	-13.385	-13.425	-14.077	-13.655	-13.257	-12.644	-13.558	-12.863	-12.766	-12.633	-12.831	-12.998	-12.232	-13.167	-12.956	-13.676	-13.827	-13.343	-13.322	-13.16	-13.152	-12.901	-13.978	-13.062	-12.947	-11.601	-12.695	-12.701	-13.491	-13.204	-12.341	-12.809	-12.674	-12.955	-13.024
-2.3356	-2.3869	-1.568	-3.5958	-2.9462	-1.9265	-2.4457	-2.8355	-1.8856	-3.1593	-3.8452	-2.3805	-1.9539	-3.2911	-3.1542	-2.173	-1.6103	-2.4688	-1.0838	-2.4334	-3.0349	-0.73705	-2.6556	-1.7548	-2.962	-2.6227	-2.4474	-3.2253	-2.2258	-1.7518	-2.4784	-1.38	-2.8962	-2.1895	-2.3573	-2.8738	-1.9385	-2.6511	-2.1105	-2.0132	-3.3331	-2.748	-2.1984	-3.4652	-1.6954	-3.3951	-1.6679	-1.7773	-3.0676	-1.9586
-4.5574	-3.2863	-4.1402	-3.9562	-3.9784	-3.2348	-3.742	-3.3728	-3.537	-2.2813	-3.1042	-2.573	-2.5729	-3.8678	-3.3495	-3.8021	-4.47	-3.5001	-2.3592	-3.6878	-5.0488	-3.8464	-3.69	-4.2841	-2.9443	-4.5181	-3.9769	-3.985	-3.3131	-3.8493	-3.8908	-3.4038	-2.8213	-3.9603	-3.9999	-3.599	-3.7068	-2.84	-3.9267	-4.3933	-4.9308	-4.3375	-3.8388	-3.2396	-4.8408	-3.5529	-2.7959	-3.4738	-3.9816	-3.993
8.3065	8.7155	8.1153	8.4542	7.9835	7.8065	7.8761	8.175	7.6229	8.909	8.0278	9.9988	7.644	8.3332	7.6454	8.7899	8.1478	8.5237	8.5522	9.3604	8.2893	9.1471	9.0124	8.2252	9.9522	8.7605	8.2351	8.1619	8.8867	8.1047	9.2562	8.6208	8.3289	8.7946	8.2465	8.2857	9.2901	7.869	9.5592	9.3365	8.3076	9.7079	8.5028	8.5163	9.1375	8.9622	7.563	7.9386	8.594	9.0229
-5.4534	-6.4191	-5.1595	-5.9906	-5.0273	-5.0788	-5.1255	-3.6307	-3.4062	-4.3144	-4.4324	-4.4605	-5.3792	-5.3768	-4.8441	-5.0696	-4.5344	-5.0849	-4.9908	-5.2772	-4.1946	-4.7941	-4.6145	-5.3357	-3.5449	-4.5947	-5.0626	-5.5584	-4.6065	-4.518	-5.6092	-4.534	-5.6821	-4.1527	-5.1148	-4.5803	-5.4963	-5.7455	-4.8141	-5.1844	-5.1028	-4.958	-5.0985	-5.8939	-4.1856	-4.7082	-4.165	-6.7682	-4.8989	-4.4024
-12.81	-12.452	-12.21	-12.152	-12.338	-12.07	-11.429	-12.634	-11.895	-11.156	-11.889	-11.307	-10.889	-11.469	-11.418	-11.295	-11.623	-11.605	-12.409	-11.406	-11.137	-12.033	-11.059	-12.256	-10.928	-13.896	-12.685	-11.895	-11.365	-11.962	-11.73	-11.313	-10.564	-12.394	-12.182	-11.879	-11.345	-12.223	-12.33	-11.378	-11.288	-12.012	-10.937	-12.137	-12.324	-10.986	-12.027	-11.734	-12.076	-10.543
-11.929	-12.68	-13.054	-12.949	-12.578	-12.06	-13.399	-12.493	-13.373	-12.72	-12.034	-13.874	-12.458	-12.546	-13.406	-11.976	-13.014	-12.43	-13.113	-12.299	-13.855	-12.659	-12.381	-12.259	-11.558	-13.052	-12.877	-12.699	-13.093	-12.704	-12.918	-13.284	-11.559	-12.52	-12.356	-12.723	-13.299	-12.645	-12.954	-12.561	-12.387	-13.503	-13.663	-12.482	-12.14	-14.543	-12.724	-12.496	-12.833	-13.568
-1.7853	-2.2609	-3.0192	-3.0945	-2.6805	-2.3365	-1.8594	-1.9549	-3.1186	-3.1069	-2.9463	-2.4701	-2.399	-2.6965	-2.7083	-2.096	-2.8836	-2.9119	-1.33	-2.8858	-2.2809	-2.7474	-2.4542	-2.9776	-2.9259	-2.5419	-2.7299	-2.3565	-1.6025	-2.9179	-2.9303	-3.0946	-1.7111	-1.6131	-2.57	-1.3859	-2.7597	-2.6954	-3.2108	-2.9916	-2.4204	-3.6516	-3.5692	-2.1785	-2.6409	-2.8786	-3.1438	-3.0268	-2.8784	-1.6166
5.0786	4.8469	3.7839	4.7895	4.508	4.9782	5.0305	6.4811	4.2631	4.7206	5.1074	5.4439	4.9248	4.9974	4.5849	4.6061	4.0625	5.6455	3.7204	4.9314	4.9627	4.9743	4.6092	5.8818	5.2359	5.0932	4.0399	4.5293	4.6071	3.951	3.9479	4.2042	4.8158	4.1583	4.7793	5.3743	4.5454	4.4858	4.5561	5.3112	4.8655	4.5291	4.2968	4.5401	4.6498	5.709	5.0534	5.2009	4.775	4.863
5.4896	3.8629	4.0464	4.1299	4.7578	4.482	6.0599	5.4569	4.2561	4.2119	5.3752	5.2807	4.9634	5.4939	4.6948	4.2536	5.2233	5.5493	5.4055	4.9196	4.8408	5.7975	4.6557	4.8322	5.3733	5.2994	5.126	4.3028	5.404	5.5764	4.7722	5.2334	5.5711	4.098	4.4884	5.1642	4.5919	4.802	4.4294	5.3241	5.7488	5.0108	5.0269	4.9686	3.7493	5.4567	6.2865	5.4864	4.4773	5.2186
-13.448	-11.472	-13.832	-13.11	-13.231	-13.3	-13.927	-12.801	-13.043	-13.318	-13.424	-14.011	-11.834	-13.686	-12.112	-12.901	-11.401	-12.949	-12.312	-13.318	-13.169	-12.482	-13.05	-12.398	-12.708	-12.946	-12.277	-11.54	-12.198	-13.219	-12.591	-12.489	-13.984	-12.337	-13.463	-12.718	-12.664	-12.871	-13.391	-11.672	-13.381	-12.618	-11.774	-13.458	-12.849	-11.948	-13.232	-13.018	-12.351	-12.884
-13.957	-13.216	-12.992	-13.589	-12.939	-12.87	-12.617	-12.897	-12.983	-14.327	-14.08	-13.924	-13.583	-13.112	-13.504	-12.847	-12.925	-12.972	-13.161	-13.648	-12.406	-13.112	-13.607	-13.551	-13.271	-13.487	-12.476	-13.441	-13.972	-13.395	-13.051	-12.585	-13.31	-12.719	-12.578	-13.648	-12.725	-13.652	-12.654	-13.981	-12.909	-13.23	-12.738	-13.797	-13.094	-12.172	-13.074	-12.212	-14.364	-13.651
-0.421	-1.7681	0.26283	-0.27897	-0.61376	-1.5102	-1.1198	-1.5298	-1.5477	-0.91718	0.023318	-0.64135	-0.73273	0.35335	-0.62518	-0.51772	-1.4416	-0.60284	-1.0092	-0.96926	0.039625	-0.97549	-1.7501	-0.33347	0.21354	-1.4358	-1.1156	-1.1054	-1.2522	0.37964	-0.75043	-2.0414	-0.66895	-0.4569	-0.60514	-0.43129	-0.052748	-1.3277	-1.1051	-1.4745	0.05298	-0.89601	-0.65895	-2.0495	-0.31907	-1.6817	-1.0621	-1.5664	-0.68156	-0.7798
-15.274	-13.943	-13.906	-13.944	-14.773	-14.827	-14.786	-15.2	-13.722	-14.153	-14.289	-14.097	-15.939	-15.617	-13.647	-14.323	-14.995	-14.74	-15.593	-16.052	-15.778	-14.138	-14.552	-14.908	-14.478	-14.925	-14.253	-15.347	-13.884	-15.513	-15.473	-13.92	-13.803	-13.987	-15.8	-15.064	-15.164	-14.721	-14.424	-14.991	-14.877	-13.66	-15.237	-15.251	-14.638	-13.19	-15.294	-15.644	-13.991	-13.58
0.028369	-0.93045	-1.4532	-0.90732	-1.0624	0.36685	0.73308	-1.0984	-0.76982	-1.2015	-1.225	-0.086445	0.89436	-0.78012	-1.3194	-0.46421	1.0439	0.066535	-1.1489	-1.0811	-0.091167	-1.0967	-0.69253	-1.7064	-0.53799	-0.77648	-1.2903	-0.61417	-0.58242	-0.29534	-1.4405	-0.6943	-0.99212	-1.0189	-0.27645	-0.41761	-0.3422	-1.1818	-0.95926	0.37779	-1.3441	-0.41264	-1.2438	-0.18523	-0.36128	-1.0293	-1.0761	-0.15147	-0.96595	-0.71463
-7.7106	-8.3427	-7.734	-8.3623	-9.1983	-7.9379	-7.5866	-7.7642	-7.2908	-7.3101	-6.9901	-7.0582	-7.682	-7.2219	-8.2076	-8.043	-7.2792	-7.9865	-7.0155	-7.1654	-7.8457	-8.3525	-6.7226	-7.0551	-6.9169	-7.244	-8.0397	-6.663	-8.5798	-7.9789	-6.3859	-7.191	-7.7383	-7.732	-7.6485	-6.8803	-8.0146	-7.39	-7.7504	-6.6297	-8.1527	-6.7102	-7.4778	-6.2283	-7.3278	-7.19	-6.3802	-7.2257	-8.2225	-8.0226
-12.433	-12.298	-11.83	-11.643	-12.321	-11.486	-11.056	-11.381	-11.679	-10.716	-11.538	-10.561	-11.94	-10.892	-12.585	-11.183	-11.782	-11.859	-10.7	-13.003	-12.892	-12.037	-13.068	-12.18	-12.655	-11.677	-12.533	-12.476	-11.931	-10.832	-10.367	-11.747	-11.581	-12.113	-12.165	-12.068	-12.08	-12.411	-11.201	-11.657	-11.725	-11.643	-11.38	-11.271	-10.381	-12.806	-12.687	-11.07	-11.244	-11.576
-3.3191	-3.7487	-3.2486	-3.0478	-1.9191	-2.7318	-3.7483	-3.5129	-2.9783	-3.2898	-3.568	-1.9909	-3.7236	-3.4943	-3.6169	-3.007	-2.8654	-3.2663	-4.3899	-3.8172	-2.7757	-2.6912	-3.6763	-3.1362	-3.2531	-2.8369	-2.4765	-2.2826	-3.3061	-2.0877	-3.0341	-4.3205	-3.5076	-2.4033	-3.0705	-3.0192	-3.5874	-2.8398	-3.8212	-2.7752	-2.9819	-3.0184	-3.9919	-3.5216	-3.238	-4.5637	-2.6622	-2.7193	-1.6073	-2.3622
5.0823	5.841	3.9638	5.0934	5.5312	5.0414	4.3811	5.7357	6.0011	4.2425	6.6485	3.7739	5.5816	4.8029	4.2979	5.2138	5.8474	5.1182	5.6658	5.5211	4.9462	5.7132	4.3466	5.0583	4.6015	5.0922	5.8117	3.5244	4.9048	3.9096	4.0979	6.2819	4.9616	4.6075	5.2761	4.8735	4.9966	4.2797	4.7784	5.5176	5.365	4.8253	5.2708	5.6565	4.5227	4.9831	3.8435	6.0716	5.5791	4.1784
-4.2667	-2.6819	-3.7327	-3.8647	-3.3751	-3.5997	-3.241	-3.4287	-4.728	-3.3369	-3.5536	-3.6026	-4.6568	-3.849	-3.7808	-2.3121	-3.7244	-2.2883	-3.025	-3.7285	-2.5591	-3.5606	-2.8202	-3.8561	-3.4205	-4.1721	-4.287	-3.1531	-3.1939	-3.6345	-3.2929	-5.1974	-4.0042	-3.8806	-3.8136	-3.712	-3.2397	-3.9959	-4.3282	-3.7527	-2.1664	-3.5332	-3.0153	-4.155	-2.8918	-2.434	-3.6553	-3.6969	-3.4936	-3.0695
8.3973	9.1249	8.7916	6.8729	7.951	8.0944	7.8494	6.9491	7.7993	7.9287	8.4105	9.0069	7.737	7.6968	8.5892	8.193	8.2904	8.711	8.1964	8.0795	7.0336	7.0108	7.8655	7.8137	8.0489	8.1733	8.0614	8.776	7.3723	7.932	8.552	7.0497	9.1687	6.6678	7.9353	7.7302	8.5575	7.2682	8.3075	8.3718	7.4928	8.929	7.5944	7.7313	7.3367	8.3592	8.2174	7.7353	7.89	7.9959
-4.3726	-3.2523	-4.7929	-3.1781	-3.7033	-3.7512	-3.9804	-2.9372	-4.8116	-3.4331	-4.0718	-2.231	-3.7551	-3.4915	-3.7064	-3.7321	-3.2459	-3.2764	-2.9539	-3.1999	-3.3946	-4.3187	-3.5394	-4.6636	-3.3883	-3.6731	-2.9098	-2.5983	-4.2063	-3.7324	-3.8396	-4.5354	-2.9599	-3.6834	-3.2119	-2.3699	-3.6005	-2.759	-2.1366	-3.5131	-3.8811	-2.4592	-3.6739	-4.1824	-3.6883	-3.6564	-2.9882	-2.3324	-2.3401	-3.4879
0.32647	1.2615	0.079034	1.1071	0.30314	1.5102	1.8432	0.029173	1.3486	0.23178	0.26839	0.62582	0.5995	0.13786	1.0597	0.098504	-0.87495	0.16806	0.59108	-0.48515	0.94902	0.84795	0.24168	0.01807	1.3249	0.035673	0.32175	0.16772	0.82365	0.27629	0.36171	-0.44309	1.2266	1.0587	-0.019331	1.52	0.89784	0.55926	1.0038	0.55219	-0.12284	-0.53956	1.0034	0.19181	0.52161	0.88274	-0.2124	0.76406	-0.092426	0.35035
-8.6495	-8.5161	-8.9582	-10.261	-8.8486	-10.181	-8.9137	-8.9914	-9.2661	-8.9004	-10.552	-9.5795	-9.2914	-9.2671	-8.9026	-9.0026	-9.8659	-10.231	-8.6508	-9.5495	-9.3755	-8.5315	-9.8424	-9.6203	-9.5444	-8.7581	-8.7879	-9.4716	-9.4422	-8.4113	-10.217	-8.5528	-9.4866	-9.8964	-9.7205	-9.5251	-8.7712	-9.6884	-9.6715	-9.2076	-8.659	-9.7932	-9.4264	-9.7005	-10.058	-9.9681	-9.9746	-10.354	-9.2451	-9.68
-3.5467	-4.0786	-4.0114	-3.7004	-4.1633	-4.1359	-4.9877	-4.8176	-4.4906	-3.6914	-4.2133	-4.0545	-4.4421	-3.7669	-3.9037	-3.447	-3.0691	-3.7721	-4.2751	-4.1422	-4.1197	-4.7755	-3.7922	-3.2552	-4.4448	-3.5865	-3.5271	-3.7974	-2.6267	-3.2435	-3.6061	-4.8378	-3.831	-4.0717	-3.5148	-2.2788	-3.9297	-4.5969	-4.4104	-3.1819	-3.7958	-4.667	-3.8217	-4.1096	-2.1998	-4.8748	-4.2073	-4.5927	-4.5441	-3.2436
8.7493	8.0291	8.676	8.8708	9.7769	7.8932	8.2323	8.2737	7.776	7.2856	8.6014	7.8812	9.0616	9.2621	8.6353	9.042	8.421	8.3437	8.7495	8.1396	7.6111	9.6535	8.403	7.5787	7.2496	8.913	8.8664	7.8908	8.8503	9.063	8.3718	8.3201	8.8901	7.5817	9.1308	8.5963	8.6076	8.3961	8.2466	8.4367	9.2124	8.3598	8.4778	9.5884	9.1819	8.3337	7.3931	8.3077	8.497	8.834
0.1177	-1.3693	-0.73171	0.23708	-0.72891	1.0835	-0.43814	-0.46014	0.33643	-1.1563	-0.94787	0.67664	0.41741	-0.41004	-0.088835	-1.6557	-0.60314	1.0429	-1.2038	1.1014	0.23359	0.014262	-0.5055	0.60956	0.70575	-0.13114	-0.8702	0.23962	-0.79329	-0.50757	0.76084	-0.29748	-1.0914	-0.89385	0.10783	1.012	-0.046244	0.95065	-0.42267	-0.35363	0.40148	0.25175	-0.57897	-0.045419	-0.4909	-1.2673	0.1349	0.50657	-0.55773	0.93034
-0.53801	-0.74628	0.48828	-0.055326	-0.18193	-0.64512	0.40938	0.081791	-0.47529	-0.019179	-0.34988	-0.67652	-0.22319	0.39531	1.2187	-0.4163	1.3787	-0.53532	0.85098	0.48272	-0.80431	0.10751	-0.73684	-0.37491	0.34032	-0.5213	-0.28295	0.19396	0.28108	0.044422	-0.14204	0.16835	-0.15597	-0.1194	-1.0022	0.83978	-0.33493	-0.7761	0.536	-0.44438	0.98357	-0.057303	0.16759	-0.56788	0.089594	0.39042	-0.29266	0.101	-0.59859	0.40469
-12.629	-11.641	-10.997	-11.374	-11.515	-12.093	-13.586	-11.999	-11.603	-12.094	-11.732	-12.941	-12.294	-12.222	-11.163	-11.078	-9.5232	-11.511	-12.265	-10.856	-10.754	-11.435	-12.345	-11.765	-10.883	-11.379	-11.457	-10.965	-12.273	-11.613	-12.863	-10.325	-10.299	-11.787	-11.062	-12.932	-11.315	-11.249	-12.149	-11.265	-10.681	-11.522	-11.089	-11.457	-11.438	-11.619	-11.408	-12.03	-10.369	-11.088
-1.0809	-0.58314	-0.72103	-1.0816	-0.27137	-0.67469	-1.0125	-1.3189	-0.55836	-1.2266	-0.045263	-1.751	0.23134	-1.071	-0.23562	-1.1272	-1.0448	-2.079	-0.38993	-1.7335	-1.6142	-1.5301	-0.16004	-0.2507	-3.0367	-1.9773	-0.50198	-1.7212	-1.073	-0.9131	-1.6688	-1.047	-1.1609	-1.8761	-1.5466	-1.0107	-1.6262	-1.138	-1.4761	-2.2574	-0.8978	-0.98705	-1.069	-1.5511	-0.93419	-1.8327	0.078725	-0.73408	-1.3616	-1.9398
-12.225	-12.656	-12.857	-12.048	-13.099	-12.661	-11.773	-13.098	-12.507	-13.221	-12.383	-12.381	-12.614	-13.554	-13.68	-12.972	-12.164	-13.493	-12.937	-12.453	-13.085	-12.423	-13.23	-12.625	-13.007	-12.528	-13.799	-13.558	-12.409	-12.782	-12.975	-12.133	-13.621	-13.685	-13.276	-11.867	-12.98	-12.29	-12.958	-12.532	-13.548	-12.15	-13.046	-12.892	-13.23	-13.409	-12.925	-11.968	-13.446	-12.654
-11.217	-11.347	-11.792	-11.564	-11.332	-11.517	-12.884	-11.167	-12.073	-11.493	-12.183	-12.623	-12.109	-11.3	-12.138	-12.674	-10.459	-12.44	-12.356	-11.184	-11.774	-11.834	-12.26	-12.861	-12.359	-11.872	-11.091	-11.533	-12.576	-11.393	-13.012	-12.234	-11.925	-10.449	-11.448	-12.598	-10.537	-11.011	-10.738	-10.592	-10.946	-11.446	-12.087	-12.279	-10.777	-11.861	-12.209	-11.685	-11.81	-11.05
-8.46	-7.8009	-7.4756	-6.6285	-7.7069	-8.3265	-7.6996	-8.0925	-6.546	-8.1037	-7.5938	-6.7333	-7.5395	-8.0298	-7.5519	-8.5125	-8.3954	-8.4381	-6.4818	-7.7955	-7.4567	-7.6832	-8.0724	-7.1433	-7.4752	-7.8751	-7.6031	-8.0609	-7.8928	-7.3845	-6.8302	-6.7994	-6.5744	-7.2227	-8.2564	-7.6127	-7.7755	-6.5809	-8.6418	-7.236	-8.416	-7.1437	-7.36	-7.0173	-8.274	-8.5794	-7.6767	-8.2638	-7.4816	-7.1863
-6.6881	-4.7305	-5.5746	-4.6674	-5.8275	-4.6479	-5.7813	-5.6447	-4.9767	-5.9642	-6.0032	-6.2547	-5.9874	-7.4515	-7.0125	-5.6455	-4.9379	-5.4284	-5.6697	-6.2883	-4.5925	-6.6469	-5.657	-4.6182	-6.6906	-5.3549	-6.0979	-5.6812	-5.7103	-5.6395	-6.1487	-5.6431	-4.9623	-6.1513	-5.6963	-5.7702	-5.5385	-5.3532	-5.7995	-4.02	-6.0991	-6.488	-5.7212	-6.0749	-6.2241	-5.6721	-6.6128	-5.6199	-5.7783	-5.7958
-3.1648	-2.1526	-4.3291	-2.3399	-3.7727	-3.7774	-4.0846	-4.274	-3.8951	-3.8966	-4.2851	-2.9874	-2.5282	-3.0535	-4.4333	-4.1393	-3.623	-3.6216	-3.7846	-3.1289	-3.0657	-3.2019	-4.1717	-4.0147	-3.0772	-3.4291	-3.8645	-4.5749	-3.644	-3.1795	-4.1589	-3.5284	-4.583	-2.4083	-4.3239	-3.9434	-3.6684	-3.0555	-3.0244	-2.8149	-4.5901	-2.4155	-4.4126	-3.5349	-4.1431	-3.8702	-3.7797	-3.2804	-3.5979	-3.8903
-11.483	-11.601	-11.133	-11.836	-11.375	-11.972	-11.786	-11.946	-12.057	-11.1	-11.634	-12.038	-10.635	-12.033	-11.391	-12.177	-11.264	-12.651	-11.746	-11.648	-11.305	-10.985	-10.996	-11.589	-11.486	-11.309	-11.172	-11.931	-12.256	-10.636	-11.591	-11.535	-12.421	-11.037	-12.059	-11.134	-11.965	-10.967	-11.939	-11.9	-11.719	-11.906	-11.007	-11.62	-10.887	-11.551	-11.362	-11.393	-11.015	-11.287
-10.193	-11.507	-11.784	-11.313	-10.63	-12.125	-11.656	-12.39	-11.263	-11.478	-10.657	-11.05	-12.109	-11.797	-11.582	-11.755	-11.166	-10.224	-11.808	-11.966	-10.944	-11.423	-10.492	-11.424	-11.125	-10.899	-11.664	-12.058	-11.191	-11.237	-11.862	-11.104	-11.549	-10.651	-11.397	-11.811	-11.561	-12.546	-12.077	-10.875	-11.106	-12.669	-10.881	-11.912	-10.639	-10.9	-10.993	-11.568	-11.604	-10.642
-13.696	-15.386	-13.839	-15.177	-13.771	-13.423	-15.004	-14.985	-15.045	-14.289	-14.031	-15.046	-15.433	-14.812	-16.513	-14.038	-14.691	-14.828	-14.686	-13.739	-14.399	-13.644	-15.388	-13.864	-14.925	-14.849	-14.518	-14.668	-15.033	-15.159	-14.252	-14.914	-14.62	-14.598	-14.846	-15.354	-14.331	-15.322	-14.143	-14.717	-14.513	-14.613	-15.579	-14	-14.921	-15.104	-14.486	-14.448	-13.669	-14.35
5.2484	6.2992	5.8502	5.6757	5.5079	6.0558	4.9356	6.0128	5.2254	4.7204	3.9626	6.2625	5.4899	4.8613	5.4682	5.8548	4.9084	4.7564	6.0532	6.4444	6.0054	4.2616	4.4383	6.0493	6.0436	4.7556	5.8147	5.4016	6.2272	5.2868	5.384	5.2124	6.0704	5.6138	5.8836	5.8476	6.5618	5.8639	6.0599	6.5976	5.1839	5.4755	5.8877	6.8516	4.0305	5.9485	6.6076	5.5371	4.7807	4.5561
-9.8362	-8.1725	-8.6033	-10.247	-9.2228	-8.3794	-9.5415	-9.8641	-8.4534	-9.7828	-9.3837	-8.7298	-8.5902	-8.352	-9.9898	-9.8797	-9.2876	-8.3266	-9.5098	-9.6448	-8.2504	-8.3058	-8.9726	-9.2621	-9.3239	-9.8846	-8.6416	-9.8145	-9.1483	-7.6477	-8.896	-9.1574	-9.2346	-8.5673	-8.7568	-10.006	-9.1181	-8.5024	-9.6995	-10.079	-9.0548	-9.4634	-8.7251	-9.4523	-8.7265	-9.1033	-9.3403	-8.749	-9.1127	-9.7386
6.678	7.7073	6.6835	6.1991	6.0634	7.2361	6.4603	7.6164	6.2666	7.2611	7.3313	6.1945	5.4481	7.8271	6.9443	6.5747	5.6163	6.7461	5.7749	5.8278	6.3761	6.9658	7.4537	5.9054	5.9841	6.1515	6.5312	6.3687	6.8118	6.978	6.4289	7.0571	6.8194	6.8018	7.0093	6.1964	6.997	7.5393	8.0163	6.9709	6.7552	5.8493	5.2376	7.4833	6.3975	7.3477	7.0706	6.9624	6.0162	6.7599
0.18782	0.68296	1.8458	1.7415	1.136	1.4457	1.0815	1.5262	0.69725	1.2356	1.9083	1.1717	1.5406	0.85823	0.95776	1.4743	0.86591	1.5885	1.1283	0.45869	1.245	-0.088908	0.73585	0.57561	0.37687	1.2251	1.2288	0.69768	1.194	1.2746	0.73996	1.4775	1.1425	0.21502	1.5641	1.6831	-0.11163	0.76396	2.0684	1.1341	1.9415	1.7785	1.0655	1.5485	1.2133	1.6248	1.2202	0.47565	1.6734	0.57949
-11.543	-13.214	-12.164	-11.473	-11.046	-11.213	-11.132	-10.823	-11.621	-12.133	-11.286	-12.743	-11.848	-11.644	-11.533	-12.941	-11.125	-12.35	-11.856	-11.912	-10.915	-11.254	-10.902	-11.679	-11.984	-11.795	-11.133	-12.467	-12.037	-11.21	-12.076	-10.86	-12.124	-11.813	-11.797	-12.634	-11.511	-10.928	-11.934	-11.572	-11.594	-11.514	-10.245	-13.324	-13.091	-10.575	-11.066	-11.965	-11.002	-11.628
4.1824	4.8256	4.6514	5.333	4.4127	3.6866	4.2482	4.1255	4.3566	4.5696	5.1934	5.0806	3.5502	3.123	3.9724	5.1497	4.8741	5.2835	4.8319	4.8102	3.4468	4.8001	2.7968	5.2194	4.2917	4.5413	4.2065	4.816	4.6336	4.6126	5.0777	4.2433	3.5633	4.5841	3.7518	4.6647	3.9334	4.721	3.0666	5.0188	4.6961	3.5244	5.2754	4.7347	4.8944	4.8963	4.6485	5.4215	4.2113	5.2256
4.3894	3.9851	4.7106	3.6993	3.7705	4.8959	4.457	4.6405	4.8125	4.2889	4.5811	4.9225	5.1629	3.5441	5.3278	4.7606	4.7563	4.035	4.6233	3.9326	3.4827	4.476	4.3737	3.8856	4.5198	4.0623	4.7734	4.5053	3.7082	3.5067	5.4901	4.5244	3.1023	3.6084	4.5478	4.757	3.8966	4.2174	4.6427	4.9203	3.3343	5.5132	4.2695	5.4125	4.9339	4.349	4.0954	4.2296	4.1851	4.4428
-5.1279	-4.4215	-6.264	-5.6658	-4.6603	-6.2386	-5.8305	-4.8762	-5.4381	-4.7157	-6.0921	-6.1752	-5.6472	-6.0919	-5.1936	-5.268	-5.9678	-4.8689	-5.9967	-5.5166	-4.7321	-5.7696	-5.2405	-4.6572	-5.0841	-5.9335	-4.2839	-4.9067	-6.0452	-6.124	-4.6058	-5.4357	-6.6785	-5.056	-5.496	-5.892	-5.4385	-4.9756	-6.3973	-6.4082	-6.5969	-5.8429	-5.3692	-5.7489	-5.6519	-5.5168	-5.6902	-5.3989	-5.5004	-6.3983
2.2643	0.90854	2.4178	2.4104	1.7759	1.4461	2.7014	1.3963	1.6688	2.1165	2.7727	2.3411	2.5973	1.8998	1.7009	1.5138	2.8612	2.6129	2.3165	2.1576	2.1119	3.1209	2.6305	2.7193	2.0487	2.4435	2.5939	2.1609	2.3801	2.5409	2.2805	3.6093	2.1831	1.9091	2.615	2.9014	1.808	3.2272	3.0547	2.0889	1.513	2.0547	2.2418	1.9689	3.2271	2.5928	4.1393	2.2189	2.4198	2.2876
-8.8923	-8.3279	-9.3561	-8.1458	-9.1265	-7.6912	-9.5443	-7.551	-9.1093	-8.9588	-9.2621	-8.8557	-9.0002	-8.2361	-9.2972	-9.9632	-9.1036	-9.0494	-8.2365	-9.6649	-8.8221	-9.3345	-9.4753	-8.521	-9.5236	-8.7902	-9.9032	-9.4582	-8.8553	-7.8583	-8.9826	-9.2026	-8.8713	-9.6765	-8.4446	-8.755	-8.8398	-9.2515	-8.502	-9.9524	-7.9467	-8.4396	-8.4656	-8.5887	-9.9517	-9.5087	-8.7863	-9.7897	-8.3838	-8.5274
1.8146	2.4338	2.4711	3.227	1.5305	2.8635	2.3885	2.8048	2.7558	2.4468	2.2184	2.9846	3.1424	3.8674	3.0469	3.3705	3.3021	3.0877	3.529	2.0712	2.4235	2.6629	3.6775	2.6114	2.3558	3.3346	2.3217	2.9267	3.2161	3.4275	2.9105	2.7401	3.7828	3.0632	3.0776	2.6523	3.1812	3.4115	2.1564	3.1659	4.2656	2.5065	3.599	1.9502	2.079	3.2112	3.7758	3.0667	2.5543	3.0927
4.5918	4.7523	5.0225	5.4423	5.681	4.8407	5.5659	4.5947	6.3286	4.8635	4.9778	4.9913	4.9767	4.9829	6.3079	6.2295	4.7384	4.9518	4.3997	4.3175	4.6618	6.0227	4.9575	5.223	4.4722	5.1408	4.8858	4.0931	3.9568	4.4429	4.0129	5.5219	5.1666	3.8333	4.2327	5.7523	4.7369	4.9234	5.2443	4.31	6.4212	4.9861	6.3645	4.9307	4.7812	4.9785	4.9925	5.4693	5.6726	3.2181
-2.0693	-0.56663	-0.71057	-1.9746	-2.3311	-1.8302	-1.7486	-1.435	-1.8629	-0.60793	-1.9315	-1.1228	-1.3965	-1.664	-0.90841	-1.9001	-1.3962	-0.98993	-2.1413	-1.444	-1.5938	-1.4297	-2.1338	-0.8857	-2.1329	-1.7778	-0.67801	-0.53118	-1.5223	-1.8588	-1.5976	-1.0939	-1.5501	-0.70914	-1.165	-1.6839	-1.0408	-1.9469	-1.2664	-1.4652	-1.5774	-1.3632	-0.25201	-2.9801	-1.7198	-0.041411	-1.6744	-0.99167	-1.3848	-1.5255
0.18276	-1.0162	0.38932	0.46518	0.60924	0.36395	0.67686	0.27807	-0.055633	0.48859	-0.60061	-0.6436	0.55618	0.93007	0.84395	0.70412	1.2788	0.20781	0.88083	0.45205	0.91736	0.91685	0.055914	0.2051	1.5516	0.12938	1.7527	0.38439	0.8307	2.0147	0.96784	0.6124	0.62087	0.46033	0.15494	0.71538	1.3079	1.3071	0.47655	0.76953	-0.071051	0.37917	-0.25761	0.18955	-0.20882	0.85904	0.41294	0.39558	-0.78305	0.64341
-1.6562	-1.7415	-1.897	-1.4389	-1.0232	-2.628	-0.55295	-0.93805	-1.489	-1.3357	-1.7582	-1.0419	-0.8595	-1.2644	-1.7306	-1.2269	-0.77758	-1.5265	-2.626	-1.6068	-1.6982	-1.3212	-2.0469	-2.3121	-0.9479	-2.0274	-1.5435	-1.1918	-3.1787	-0.65336	-2.378	-1.8118	-0.4044	-1.263	-0.92292	0.11551	-1.0161	-1.4028	-1.3973	-0.98769	-0.37385	-2.26	-0.53838	-2.1606	-0.79732	-1.9241	-1.2115	-1.094	-1.5843	-1.1966
-8.3858	-8.9701	-9.352	-8.9216	-9.2003	-8.8142	-9.0841	-9.3566	-7.5403	-8.4246	-8.8857	-10.034	-7.6552	-7.9661	-9.3989	-7.972	-9.2993	-9.2585	-9.303	-8.9038	-8.164	-8.7101	-9.0852	-8.8053	-9.0051	-8.7485	-8.853	-9.5681	-8.9714	-7.6568	-8.3393	-8.6904	-8.9108	-8.5169	-8.7965	-8.3454	-9.9541	-8.7989	-9.7142	-8.6987	-9.7236	-9.588	-8.8618	-8.9619	-8.7391	-9.3199	-9.0389	-9.4104	-10.418	-9.3507
-2.3779	-2.8399	-2.2089	-2.484	-2.5903	-1.651	-3.6379	-3.4855	-2.1594	-1.7787	-2.1824	-2.5416	-2.7409	-3.2233	-1.3021	-2.7845	-3.1566	-3.3266	-2.9589	-2.0568	-2.6961	-1.9256	-1.8379	-2.3424	-2.8353	-1.3421	-3.4699	-2.6532	-3.3751	-3.9369	-3.1265	-2.0941	-1.8414	-1.2485	-1.8528	-3.1328	-3.2242	-3.4382	-2.0138	-1.9961	-2.9398	-2.8821	-2.7034	-2.0146	-2.3651	-2.314	-3.3882	-2.4388	-2.5184	-2.3963
-6.8643	-6.2726	-7.6053	-7.4948	-7.3047	-4.8252	-6.1502	-6.8066	-7.1163	-5.8627	-7.586	-6.5231	-6.1882	-7.0832	-5.6537	-5.3675	-5.5339	-6.2996	-7.1357	-7.2261	-5.676	-6.8785	-5.6022	-5.9169	-6.9634	-5.6955	-6.9839	-7.4414	-6.5264	-5.9272	-6.7012	-6.424	-6.4855	-6.4635	-6.9811	-6.3957	-8.1278	-5.5461	-7.9589	-6.6284	-6.3624	-6.4891	-6.4514	-7.8229	-5.9991	-6.3987	-5.0995	-5.9396	-6.4684	-7.3054
-3.6144	-3.8573	-3.6395	-4.0931	-3.5732	-4.0421	-3.0497	-3.0163	-3.5172	-3.352	-3.1511	-4.8408	-3.8044	-3.6148	-4.8262	-3.1064	-3.1324	-4.2852	-3.0669	-3.6079	-4.8994	-2.6834	-3.9859	-4.1232	-4.1536	-4.6482	-4.1017	-3.9355	-2.5746	-3.6955	-3.3102	-3.5414	-3.7911	-3.4456	-3.3874	-5.0568	-3.9143	-4.8768	-4.5678	-3.4993	-3.5857	-4.4524	-4.6305	-3.7988	-3.6326	-3.7315	-2.7835	-3.5224	-3.6901	-3.7548
-11.738	-12.773	-13.108	-13.144	-13.157	-12.344	-12.821	-12.227	-12.583	-12.771	-12.203	-13.655	-12.893	-13.014	-12.206	-13.017	-12.534	-12.447	-11.999	-13.691	-12.903	-12.982	-12.529	-13.957	-13.615	-12.757	-12.933	-12.419	-12.459	-12.255	-13.053	-13.058	-12.633	-13.291	-12.407	-13.344	-12.382	-12.644	-11.676	-12.754	-13.214	-12.409	-12.673	-12.4	-13.414	-12.225	-13.161	-12.08	-13.486	-12.228
-5.7018	-5.9019	-5.9383	-5.185	-5.7028	-5.8663	-4.812	-5.5927	-6.414	-5.8312	-5.0775	-5.2237	-5.788	-6.8581	-6.5369	-6.6915	-5.7616	-5.1547	-5.1243	-5.7705	-5.3175	-5.5884	-6.0215	-4.5024	-5.596	-5.1223	-5.4823	-6.1884	-6.587	-6.1252	-6.3008	-5.342	-5.793	-4.9679	-5.5743	-5.7548	-6.291	-5.6093	-5.8279	-5.9379	-7.0576	-3.7455	-6.2106	-6.2028	-5.3449	-5.5452	-6.9568	-4.7103	-5.0946	-4.6341
-15.052	-13.705	-12.204	-13.744	-13.408	-13.645	-12.485	-12.613	-13.619	-13.663	-12.727	-12.891	-13.234	-12.896	-14.225	-13.517	-13.732	-12.71	-13.337	-13.347	-13.196	-12.914	-13.577	-12.309	-13.389	-11.573	-12.961	-13.201	-14.074	-13.875	-12.669	-12.646	-13.655	-13.912	-13.699	-12.569	-13.378	-13.322	-13.773	-11.905	-12.618	-14.788	-13.634	-14.193	-12.789	-13.414	-13.116	-11.742	-13.314	-14.044
-14.035	-14.423	-14.154	-14.498	-14.607	-13.545	-14.111	-13.922	-14.263	-14.721	-14.62	-14.86	-14.993	-15.248	-14.054	-14.874	-14.581	-14.385	-14.024	-14.747	-15.521	-14.512	-14.192	-14.427	-15.629	-14.075	-14.8	-14.296	-14.137	-14.199	-14.766	-14.011	-14.511	-15.337	-15.785	-14.721	-14.884	-15.476	-14.112	-15.136	-14.178	-13.576	-15.273	-15.002	-15.301	-13.713	-14.798	-13.912	-14.893	-15.598
-2.8783	-2.2428	-3.8111	-2.7045	-4.0134	-2.5576	-4.3903	-3.5624	-3.2594	-1.633	-2.6299	-3.8684	-3.4182	-3.1036	-3.2639	-3.808	-2.5788	-2.0546	-3.1723	-2.9811	-4.6356	-2.334	-3.2176	-3.1712	-2.7471	-3.6932	-3.5113	-2.6785	-2.9961	-2.9721	-3.0523	-2.1605	-3.0457	-2.8682	-3.3726	-3.3668	-3.8316	-2.5121	-2.6243	-2.7467	-3.7032	-2.9854	-4.415	-2.189	-3.9172	-2.1009	-2.118	-2.5899	-3.1359	-4.2636
-0.16765	-0.51935	1.7259	0.38973	-0.030678	0.53927	1.6877	-1.0877	1.0284	0.82797	-0.44499	0.30136	0.71101	0.53586	0.82065	1.8537	0.35357	0.73817	0.93025	-0.11693	0.27243	0.48877	0.47234	-0.17916	-0.13092	-0.73428	0.28602	-0.2463	-0.0498	0.99086	-0.40788	-0.027484	1.1564	1.2055	0.30105	0.37009	1.3646	1.0883	0.53979	1.215	0.36727	0.53832	0.92575	-0.45114	1.3131	0.088932	0.22664	-0.22401	-0.22523	0.038165
-23.329	-22.027	-22.812	-22.006	-21.773	-22.773	-21.816	-21.578	-21.981	-22.074	-21.753	-22.265	-22.295	-22.189	-21.841	-22.029	-23.17	-22.401	-21.894	-22.629	-21.789	-22.742	-23.703	-22.617	-21.926	-22.46	-21.428	-21.848	-22.79	-21.611	-22.354	-21.874	-23.617	-22.193	-21.681	-22.411	-22.026	-21.824	-21.689	-21.843	-22.266	-21.775	-21.789	-22.185	-22.915	-22.356	-23.216	-21.926	-22.845	-23.611
-14.722	-14.235	-15.73	-14.909	-14.39	-15.256	-15.016	-15.737	-14.207	-13.261	-14.47	-13.454	-14.164	-13.999	-14.379	-14.51	-15.056	-15.762	-15.406	-14.573	-13.353	-13.649	-15.303	-14.192	-15.817	-14.575	-14.453	-13.946	-14.08	-14.811	-15.072	-13.601	-13.785	-14.631	-15.079	-14.461	-15.413	-15.308	-13.444	-16.498	-14.302	-13.687	-14.465	-15.441	-13.998	-14.122	-14.881	-14.764	-15.318	-14.592
-3.4041	-4.1482	-2.8705	-3.0565	-4.8572	-4.046	-3.7336	-4.3483	-4.2157	-3.3788	-3.4717	-3.8892	-3.5088	-3.2163	-3.204	-3.5444	-3.7097	-2.9005	-4.0553	-2.903	-4.1774	-5.0621	-3.7983	-2.7404	-4.0783	-4.2557	-4.2594	-3.5103	-4.6998	-3.9483	-3.5391	-4.2008	-3.0105	-3.4835	-3.656	-2.9576	-3.476	-3.1237	-5.2663	-3.1585	-3.4661	-3.3935	-4.7646	-4.1025	-3.9888	-4.7052	-3.4618	-4.9332	-4.9447	-3.6777
-1.9211	-1.8255	-0.63458	-1.6387	-1.3503	-0.83137	-2.3289	-1.2379	-1.3501	-2.9423	-0.72424	-1.868	-1.7046	-1.7133	-2.5082	-2.3138	-1.4939	-3.2597	-2.0007	-1.5384	-2.5109	-1.0194	-1.4826	-1.8612	-1.6612	-2.5039	-2.5745	-1.9768	-1.5213	-2.1996	-1.7149	-2.7058	-2.1046	-2.1538	-1.335	-1.5785	-1.7648	-2.4604	-1.7588	-2.241	-2.3815	-1.4185	-2.3184	-1.4105	-1.4994	-0.8928	-1.1043	-2.6444	-0.1666	-1.4985
0.81321	-0.30473	-0.18482	-0.19414	0.62846	-1.6112	1.8083	-0.68229	0.90452	0.081927	-0.54222	1.6756	0.48595	0.72731	1.0205	-0.18595	0.87306	-0.40546	-0.80353	-0.080642	-0.71811	0.24687	-0.033212	0.15951	-0.35742	-0.2873	1.3312	-0.24155	-0.21602	-0.097643	0.33945	-1.3136	0.042942	0.062756	1.5409	-0.52851	-0.49428	-1.0754	0.36925	-0.25351	0.51883	-0.64652	-0.23804	-0.32904	0.25615	-0.45869	0.72792	-0.1433	-1.0664	0.61415
-4.7832	-5.4903	-5.2996	-5.2427	-4.6951	-3.9029	-5.1373	-4.9336	-5.0606	-4.9086	-4.7824	-4.7942	-6.1185	-5.9002	-6.037	-3.9149	-6.2071	-4.9167	-5.2548	-5.4599	-4.0285	-4.9061	-4.546	-5.0758	-5.5257	-4.9349	-4.1249	-3.5856	-5.7143	-5.0061	-5.0346	-5.3319	-4.0855	-5.4816	-4.9117	-3.8936	-3.7563	-4.4334	-4.2192	-4.7437	-5.2905	-5.4935	-5.5922	-5.4552	-4.684	-5.7855	-3.8284	-5.4629	-5.2713	-5.3241
0.98448	0.75611	1.0644	1.6029	1.5014	2.4179	0.80632	2.0624	2.1054	2.1658	1.7248	1.9438	2.9651	1.6823	1.6021	1.7092	2.1963	2.2898	2.3993	1.6343	1.7787	1.5936	2.0367	2.2769	1.3119	2.1362	0.86707	0.91972	3.2039	1.2255	1.4549	1.1236	2.3695	1.2257	0.66702	0.8671	1.5366	1.1304	2.2699	0.97143	1.1592	1.1182	2.1565	1.4365	2.6065	1.7268	2.2239	1.4607	2.1268	0.80685
0.76568	0.94159	0.65861	0.59679	1.61	0.7819	0.61087	1.7693	0.41701	0.95498	1.4187	1.6994	1.466	1.4331	1.337	1.7965	1.719	0.48761	0.23895	1.1477	0.37068	1.2309	0.61468	2.1417	1.339	1.1251	0.28949	1.0685	0.97365	2.1223	0.56162	1.2604	-0.28005	1.2171	1.3421	2.6645	1.1419	1.2869	1.5178	0.91627	1.0135	1.0553	0.56391	1.8854	0.44714	0.74481	2.0188	2.046	2.2784	1.3226
1.3121	1.6675	1.5023	2.0281	1.2178	2.3614	1.5202	2.7322	0.52163	1.7089	2.5113	1.954	1.9891	2.6047	2.5425	1.5599	2.5087	1.4871	1.237	1.637	1.2296	1.6381	1.7277	2.9345	2.0816	2.1275	2.0511	2.238	0.90926	1.2811	0.98671	1.6973	1.5727	1.7536	3.1396	1.7062	1.8343	2.5753	0.45742	2.7559	1.9702	1.2589	2.2226	1.5616	2.4677	1.4034	1.5276	1.9545	1.0046	1.0705
-21.246	-20.353	-20.088	-21.441	-21.474	-20.699	-20.804	-20.34	-19.787	-20.604	-20.612	-21.073	-20.413	-21.626	-21.149	-20.059	-21.212	-20.918	-21.532	-21.02	-20.329	-20.061	-21.703	-20.714	-20.263	-21.006	-21.013	-21.371	-20.77	-20.28	-22.037	-20.84	-20.947	-21.393	-21.228	-21.245	-21.656	-21.874	-21.656	-21.388	-19.851	-20.574	-20.872	-20.625	-19.872	-21.318	-21.781	-23.558	-20.123	-19.761
3.741	3.849	2.8467	2.9179	1.8813	3.3849	3.2396	3.1917	2.8158	3.1618	2.6664	2.0732	4.8082	3.1792	3.5754	4.1643	3.4173	3.4157	4.3509	2.3062	2.2644	3.8651	3.9252	2.6416	3.0824	2.7609	3.4883	1.7861	4.3483	3.1074	3.3327	3.0063	2.9728	3.0712	3.1994	2.4878	2.904	2.4212	3.3523	2.9558	2.8914	3.5186	3.3363	3.5071	2.7756	4.0175	1.9507	3.227	2.8937	2.5543
-1.57	-1.0966	-1.704	-2.171	-0.78116	-0.74169	-1.5232	-2.0519	-1.7541	-0.78542	-1.1726	-1.5695	-2.5393	-2.1856	-1.7436	-2.0331	-0.8685	-2.4806	-0.8709	-0.34124	-0.54392	-1.4927	-2.3533	-1.469	-1.6041	-1.3341	-1.8584	-0.4745	-2.472	-1.3604	-2.4319	-1.2232	-1.9081	-0.31513	-0.98453	-1.6611	-1.1976	-1.1727	-1.31	-1.7086	-1.0555	-1.7961	-0.94015	-1.5463	-1.2372	-1.3873	-0.52515	-1.1488	-0.20079	-0.96527
-11.969	-12.543	-11.688	-11.088	-12.217	-11.337	-10.789	-11.552	-11.32	-11.51	-10.97	-12.317	-11.864	-11.417	-11.318	-11.969	-12.562	-12.1	-10.314	-11.182	-12.404	-10.651	-10.821	-10.572	-11.632	-11.95	-12.186	-12.245	-11	-11.553	-10.816	-11.233	-10.915	-11.848	-12.013	-11.063	-11.117	-11.21	-11.054	-10.86	-12.24	-10.141	-12.215	-10.691	-11.416	-12.445	-10.18	-11.043	-10.552	-11.417
-1.9523	-0.87166	-1.3931	-2.0542	-1.0287	-0.7882	-0.93721	-1.5987	-2.4259	-1.4924	-2.1375	-0.76874	-0.61547	-1.1769	-1.408	-1.4368	-1.5129	-1.8976	-1.4019	-1.4033	-0.85494	-1.2747	-0.80209	-1.1855	-1.3491	-1.4574	-0.9784	-1.8951	-2.5928	-1.8494	0.080364	-1.3627	-1.3088	-1.1866	-1.2432	-0.92788	-1.0473	-2.2147	-0.033813	-0.71496	-0.58241	-1.3645	-0.46108	-0.2633	-2.7006	-2.1057	-0.88834	-1.6165	-2.5583	-2.0822
-10.802	-11.707	-12.069	-12.599	-11.375	-12.508	-12.568	-12.596	-11.591	-11.453	-11.691	-12.913	-12.722	-11.103	-11.524	-12.313	-12.002	-11.943	-12.949	-12.075	-11.361	-12.084	-12.302	-10.772	-12.153	-10.36	-11.518	-11.721	-12.647	-11.377	-11.623	-11.397	-11.313	-11.15	-12.519	-11.752	-11.905	-12.783	-11.495	-12.288	-11.722	-11.555	-11.807	-12.122	-11.58	-12.742	-10.84	-12.774	-10.597	-11.502
-5.9179	-6.1396	-7.2992	-7.2095	-6.8406	-6.0239	-6.2619	-6.9748	-6.0622	-6.6108	-7.4582	-6.6493	-6.3752	-7.3663	-6.1352	-5.7865	-5.6592	-6.2797	-5.3995	-6.2949	-6.6279	-6.2183	-5.5461	-5.7215	-6.8791	-5.8185	-7.0851	-5.6209	-6.8018	-5.73	-7.0131	-5.6967	-6.1145	-6.3125	-6.1622	-6.2624	-6.2436	-6.234	-5.3804	-6.0723	-6.2449	-5.8953	-5.549	-6.3108	-4.6676	-6.3686	-5.7055	-4.7136	-5.4965	-6.2554
-12.199	-12.489	-13.261	-11.37	-11.715	-12.525	-12.386	-12.87	-12.877	-12.818	-12.644	-11.804	-12.912	-13.317	-13.303	-12.103	-13.998	-12.306	-12.879	-12.245	-13.34	-13.9	-12.679	-12.465	-13.341	-11.648	-13.124	-12.902	-12.94	-12.237	-12.488	-12.779	-11.957	-12.348	-12.818	-13.688	-12.636	-13.079	-12.232	-13.44	-12.806	-12.436	-13.962	-12.548	-12.952	-12.579	-13.165	-13.268	-12.967	-12.871
0.84563	0.98483	2.2016	2.1635	0.75456	1.881	0.95154	0.7915	1.8705	0.49466	1.0742	1.4473	1.1765	0.99651	1.3558	1.5117	0.71962	2.3072	0.88697	1.5283	2.2192	0.4225	0.91263	1.9319	0.48053	-0.30023	0.31228	3.1449	0.26376	0.71093	0.85674	0.6328	0.19581	1.5637	0.44457	0.99116	0.97382	1.2333	0.54979	0.93427	0.90574	0.65334	-0.53605	2.502	1.0487	1.1846	0.10389	1.3407	0.74151	1.1791
0.12067	0.80338	-0.010619	0.66811	2.0758	1.134	0.61721	0.89703	0.038762	0.77256	-0.24973	0.13846	0.6478	0.46392	0.47216	-0.026122	0.58317	0.15666	-0.72348	0.61123	0.24441	2.3743	0.1709	0.36506	-0.80962	1.0163	1.1029	1.3478	0.080842	-0.58865	-0.50254	1.5415	1.1953	-0.3276	1.0395	0.17014	-0.073288	1.1836	0.16847	0.2965	0.25301	0.2524	0.42833	0.011318	-0.27748	0.79457	-0.81472	0.14976	0.80614	1.0172
-10.606	-10.917	-10.586	-9.9589	-10.635	-10.83	-11.84	-10.794	-11.291	-11.558	-11.423	-10.554	-10.347	-10.576	-10.956	-11.766	-10.995	-10.055	-11.348	-10.946	-11.237	-10.406	-10.058	-10.918	-9.9233	-11.226	-10.1	-11.013	-10.744	-10.113	-10.366	-10.447	-10.589	-11.535	-10.756	-11.58	-10.744	-12.274	-11.088	-11.544	-11.303	-10.855	-11.386	-10.119	-11.492	-10.268	-11.025	-9.8647	-10.384	-11.009
-0.59513	-1.4552	-1.0873	-1.1458	-1.2589	-0.26175	-0.23038	-1.3917	-0.50872	-0.53781	0.3735	-0.59227	0.11921	-1.5869	-1.2038	-0.91991	-0.82362	-0.46799	-0.86588	-0.83215	-1.2029	-1.4828	-0.62914	-1.6075	-1.0295	-1.1679	-0.93473	-0.87171	-1.3416	-2.3627	-2.0291	-1.2258	-1.5011	-1.0051	-0.25018	-1.4229	-1.394	-0.73095	-0.48568	-1.7141	-1.5334	-1.4617	-0.10947	-1.2379	-1.6846	-1.2147	-1.8825	-1.1618	-0.88767	-0.94034
-12.093	-10.518	-12.993	-10.879	-10.956	-12.03	-11.943	-12.568	-11.892	-12.151	-11.578	-11.206	-11.531	-12.229	-11.916	-12.823	-11.612	-10.907	-11.895	-11.529	-10.638	-10.299	-12.27	-11.732	-11.632	-11.233	-11.619	-10.822	-12.209	-10.44	-11.134	-12.699	-10.4	-11.961	-11.485	-12.421	-13.035	-12.237	-11.226	-11.673	-11.54	-11.47	-11.242	-11.281	-11.072	-10.298	-11.923	-11.332	-12.728	-11.3
-13.897	-14.456	-14.173	-15.052	-13.38	-13.017	-12.889	-15.257	-15.13	-13.578	-12.695	-14.062	-14.149	-13.022	-13.215	-14.253	-16.294	-13.109	-14.228	-13.427	-13.401	-14.003	-14.239	-14.342	-13.696	-14.795	-14.087	-14.087	-13.502	-13.055	-14.033	-14.436	-15.053	-13.369	-14.376	-13.808	-13.568	-14.201	-14.484	-13.838	-13.485	-13.407	-12.541	-12.985	-14.89	-14.047	-12.81	-14.227	-14.738	-14.399
6.5447	7.2472	7.0164	6.8335	6.8627	5.7859	6.344	7.2199	7.4282	7.5692	6.7864	6.722	7.7043	6.4748	7.3825	6.5206	6.7564	7.0699	8.416	7.3749	6.7506	8.223	6.2844	7.2192	6.4598	7.9687	7.0891	5.7024	6.9673	6.9975	7.1834	7.2869	6.7795	6.4959	6.64	7.5138	7.1429	6.6348	7.4604	6.7429	6.7059	7.2896	6.7922	7.5414	5.8526	6.5519	6.9242	5.1981	6.6061	8.0918
9.3124	8.7465	9.3377	9.2519	9.7253	7.7561	7.8293	10.54	10.174	7.9977	8.4746	7.562	7.9459	8.6861	8.4465	7.6414	8.4096	8.2108	8.4093	9.2484	9.6503	8.4761	8.5432	8.6318	9.7701	10.091	8.8847	8.8813	9.3491	9.3249	7.4668	9.4196	9.8654	8.3472	8.6228	9.3357	9.4343	8.1891	8.3166	9.6721	9.197	8.1035	8.3753	9.2345	8.9226	8.7593	9.7616	8.526	9.2119	8.8903
7.3638	8.2512	7.4606	9.488	7.853	8.3909	7.0214	7.8049	8.2372	7.7068	8.3538	7.2226	8.138	7.5194	7.9857	6.9053	9.2935	7.9233	7.6549	8.2219	8.5616	8.1801	7.1159	8.033	8.0232	7.179	8.5587	9.0504	8.9706	9.6758	8.1633	8.1705	8.586	8.7616	7.515	8.2502	8.0545	7.5	7.3754	7.7409	9.8075	7.4403	7.1554	7.942	7.3038	8.2503	7.0998	9.1404	7.8599	7.8621
4.6509	3.9887	4.043	3.1908	3.6481	4.7916	3.9122	4.474	4.0546	3.4513	4.5245	4.4386	4.5856	4.6137	4.9461	4.8652	4.5978	3.7693	4.9651	4.6898	4.1493	3.6326	3.8574	3.2876	4.9626	4.7744	5.1213	3.7174	5.053	3.6531	4.7233	5.137	3.9361	3.1979	5.6366	3.3382	4.9673	4.396	5.1678	3.3192	4.5081	3.234	4.419	3.98	3.897	4.8163	3.998	4.0199	4.0144	4.2615
-3.2321	-2.9635	-3.2317	-3.9792	-2.7725	-4.4412	-3.7719	-3.1845	-3.1558	-4.2087	-4.3619	-4.247	-2.8169	-4.7658	-4.0433	-3.598	-3.3497	-3.0397	-4.5571	-3.7482	-3.6312	-4.4196	-3.9073	-3.623	-3.1437	-2.6161	-3.2303	-3.5707	-4.8125	-3.4982	-3.3077	-3.3837	-2.9981	-4.0665	-4.0532	-3.46	-3.1252	-3.9054	-3.7522	-4.4895	-3.1526	-4.1735	-3.956	-4.3613	-2.9565	-3.6438	-4.1271	-4.0094	-3.5645	-4.3307
7.4285	6.7006	7.4712	6.7698	7.0905	6.0483	5.7545	6.5414	7.7373	7.2584	8.0309	6.2258	7.8387	5.8122	7.0494	6.2625	7.3478	7.3377	6.4706	6.9186	6.9104	6.531	7.2182	5.8093	6.5419	6.3468	7.131	7.8641	6.4439	7.5892	6.8971	6.8904	7.3575	7.0134	7.2198	7.0789	7.2051	6.5902	7.5648	6.0834	6.6376	6.266	7.4393	7.8794	5.2854	7.3025	6.8982	7.104	7.2773	6.5404
6.2945	4.578	5.223	5.8745	6.0708	4.6349	5.3295	6.5819	5.7962	4.7474	4.9226	5.569	5.3191	5.2609	4.8866	5.4176	5.7291	6.6057	4.9924	5.5284	5.7868	5.8877	4.9828	4.7239	6.2412	7.6414	4.6632	5.7087	5.4332	6.5588	5.9686	5.281	5.1906	4.6823	6.0871	5.9811	5.0807	4.7325	5.5695	5.6411	6.1203	4.4197	4.4256	6.1113	5.6697	6.2481	5.5765	4.671	6.2526	5.8034
-0.42157	-1.5542	-1.0922	-1.18	-1.5616	-1.1939	-0.71453	-1.3394	-1.8842	-1.2812	-2.26	-0.73927	-0.18449	-1.151	-0.97201	-1.5827	-1.2687	-1.7173	-0.20299	-1.697	-0.83768	-1.177	-1.2479	-1.8284	-1.7416	-1.0985	-0.62953	-1.0373	-1.9458	-2.3459	-1.4359	-2.1711	-1.5947	-1.8595	-1.1421	-1.7493	-1.8201	-2.0213	-1.3884	-0.29353	-1.964	-1.5303	-1.1082	-0.12099	-1.9168	-0.64937	-1.8047	-0.44599	-0.35937	-1.642
7.7751	8.3559	7.3997	9.0134	8.1903	7.2928	8.025	7.4695	8.6454	9.1942	8.1951	7.1981	8.0246	8.3175	7.6041	8.3545	9.4205	7.9599	8.9601	8.3812	7.7988	8.4187	8.6976	8.9124	7.7604	8.6028	7.7205	7.7814	7.9607	8.0537	7.1293	7.8774	8.0365	7.4502	8.2113	8.378	7.4058	7.2696	7.9834	6.5661	7.446	8.0977	7.8278	7.3309	8.4734	8.2233	8.3471	9.0382	8.9198	7.756
-20.36	-21.843	-20.963	-21.683	-21.517	-20.978	-20.404	-19.623	-20.685	-20.032	-20.91	-20.652	-19.57	-21.255	-21.491	-20.437	-19.67	-20.82	-21.539	-20.781	-20.516	-20.3	-20.399	-20.414	-20.769	-21.16	-21.006	-21.731	-20.65	-20.715	-22.168	-21.682	-20.401	-21.159	-22.367	-19.875	-20.546	-21.716	-20.48	-21.171	-21.659	-20.556	-21.101	-20.539	-22.434	-20.689	-21.08	-20.37	-20.86	-21.517
-7.2964	-9.4356	-9.0292	-9.1386	-9.4954	-8.9749	-9.8849	-9.269	-9.4334	-9.4234	-8.6524	-8.634	-9.0253	-9.0305	-9.2343	-9.3975	-8.9399	-8.5379	-8.4769	-8.7303	-8.6048	-9.4623	-9.2363	-8.4024	-8.8328	-9.3799	-9.3139	-8.8928	-9.3496	-8.6528	-9.0567	-8.5106	-9.4814	-9.2684	-8.6136	-9.1333	-9.0264	-8.8182	-9.7541	-8.1967	-8.5673	-9.4902	-9.9524	-9.3712	-8.3018	-8.875	-9.4711	-9.2455	-9.1124	-9.4306
-1.5928	-2.1722	-1.0101	-2.5427	-1.5589	-1.8266	-1.9735	-0.79826	-2.656	-1.107	-0.77393	-1.9175	-2.2949	-0.65074	-1.1551	-2.0234	-1.4632	-1.3181	-2.3762	-1.6259	-0.78421	-2.5036	-2.2365	-0.58114	-1.7464	-2.2572	-2.2113	-1.7029	-1.9381	-0.66047	-1.8483	-1.854	-1.8949	-2.7286	-2.2828	-2.1927	-1.2786	-1.5041	-0.96522	-1.0067	-1.375	-1.6678	-1.9794	-2.0112	-2.1608	-2.0501	-1.8286	-2.5632	-2.0677	-2.5835
-12.511	-13.421	-14.532	-13.021	-12.877	-12.762	-13.462	-13.061	-13.499	-12.399	-13.132	-13.091	-12.972	-12.322	-12.182	-13.362	-13.226	-12.849	-14.218	-13.441	-12.181	-13.533	-13.004	-13.187	-12.736	-12.883	-12.027	-12.788	-13.564	-13.027	-12.48	-13.002	-12.465	-12.961	-12.977	-14.134	-12.898	-12.881	-12.451	-12.97	-13.561	-13.19	-12.912	-13.46	-13.585	-11.496	-13.338	-11.786	-11.455	-12.848
-4.7357	-4.4602	-4.0984	-5.2078	-4.4118	-3.5926	-2.9339	-3.0978	-4.4228	-3.9383	-5.2263	-3.6936	-4.1579	-3.9347	-4.094	-4.4935	-5.8016	-5.1189	-4.9239	-4.2186	-5.3517	-3.4524	-4.3929	-3.6828	-3.1327	-4.9437	-5.0047	-4.6786	-3.8924	-2.9069	-4.3971	-4.3385	-3.7614	-4.7445	-4.6917	-2.8645	-4.3968	-4.4578	-3.77	-4.1384	-3.6456	-4.5772	-3.8352	-4.1471	-4.2876	-5.1726	-4.6761	-4.496	-5.0944	-3.783
-4.5159	-3.1969	-2.1254	-3.2133	-2.5589	-2.587	-3.8901	-3.3048	-4.2001	-2.9522	-3.4963	-3.0323	-3.5694	-3.3431	-2.7745	-2.7418	-2.1825	-3.3525	-3.5146	-2.6756	-3.2271	-4.0397	-3.8891	-3.1644	-3.1551	-4.2682	-3.4279	-3.9013	-3.6366	-3.7471	-4.4758	-3.4737	-3.0697	-3.3366	-2.7988	-2.9465	-3.2414	-2.4568	-2.4656	-1.8165	-3.1723	-2.9905	-3.8719	-2.6103	-2.3189	-3.5902	-3.3122	-2.8122	-3.769	-3.075
-12.922	-14.129	-12.807	-12.975	-12.846	-13.362	-13.404	-13.358	-14.181	-14.056	-12.932	-13.056	-14.065	-13.091	-12.827	-13.366	-12.553	-12.198	-13.666	-13.028	-14.286	-13.296	-13.71	-12.926	-12.639	-13.833	-14.694	-14.594	-13.846	-13.717	-12.539	-13.301	-13.424	-13.42	-13.971	-12.489	-12.991	-12.071	-14.052	-12.683	-13.796	-12.916	-13.088	-12.134	-12.13	-13.381	-12.84	-12.781	-13.922	-12.093
-8.6678	-7.2737	-7.1162	-5.6864	-7.6561	-7.3849	-8.5383	-8.0647	-7.945	-8.1192	-8.3007	-8.1796	-7.3998	-6.7705	-8.616	-8.3689	-8.3211	-7.701	-7.798	-8.1504	-7.2124	-7.7371	-6.5476	-6.7482	-8.0143	-8.1593	-8.2049	-7.4791	-8.2124	-8.1095	-7.7621	-7.556	-7.8217	-8.2686	-8.6068	-7.9426	-8.2536	-8.5763	-8.1954	-7.41	-8.2142	-8.3676	-7.8958	-7.6777	-7.6366	-7.7064	-7.8744	-8.4251	-7.8927	-7.0303
-10.913	-9.9712	-10.306	-10.949	-10.427	-11.328	-10.69	-11.336	-9.7826	-11.074	-10.593	-11.461	-9.3257	-10.886	-10.267	-10.569	-11.192	-10.696	-10.146	-9.5564	-11.511	-11.019	-10.995	-10.758	-11.067	-10.293	-10.559	-9.6188	-10.097	-10.38	-10.047	-9.9275	-11.303	-11.35	-10.428	-11.096	-10.476	-10.297	-10.401	-10.46	-11.059	-10.103	-10.293	-10.736	-10.844	-10.647	-10.986	-9.0136	-11.427	-9.8444
2.1248	1.7934	1.329	1.5083	2.4062	3.345	1.6349	2.3097	1.0565	1.2653	1.7617	0.56708	2.0276	0.81879	1.9875	1.0924	2.2043	1.71	1.6448	1.599	1.4483	1.565	0.96448	1.8327	2.558	1.7411	1.3934	1.3231	0.88648	1.9224	2.7548	1.396	2.3529	0.87713	1.5861	1.2074	2.6724	1.2838	-0.055619	2.5034	2.1109	1.4616	1.6974	2.2229	0.11374	0.66351	1.2598	1.8418	2.3831	1.6479
3.9647	5.3848	4.7115	3.7533	4.8585	2.8412	4.3827	4.9021	4.7902	4.2216	4.8366	5.1953	4.3544	4.2567	4.0886	3.7778	4.9276	3.9967	4.6556	4.0543	4.928	4.7131	6.4193	4.1138	4.7708	4.8	3.3767	3.8057	3.7668	5.0409	3.8824	4.0737	3.0142	4.7609	3.7591	4.2681	3.9422	4.1686	4.2422	3.3598	3.7762	4.5161	3.1587	3.9069	4.4238	5.3135	3.0411	4.2461	4.4616	3.766
-13.248	-13.713	-12.061	-12.123	-12.283	-12.558	-13.278	-13.568	-12.612	-13.703	-12.899	-13.151	-12.805	-13.473	-12.601	-13.563	-12.783	-13.684	-13.142	-13.075	-12.514	-12.918	-13.094	-13.14	-13.395	-11.627	-13.492	-12.061	-13.267	-11.433	-12.29	-12.03	-13.623	-13.29	-13.459	-14.096	-13.403	-13.103	-13.15	-13.053	-13.929	-11.741	-12.422	-13.37	-12.86	-12.831	-12.528	-13.814	-13.68	-13.062
-4.0729	-3.0904	-3.2461	-3.4619	-4.0861	-2.8958	-3.7214	-2.9559	-3.5758	-3.3628	-4.0827	-3.2258	-3.1477	-4.4541	-4.1252	-4.0572	-3.2809	-3.4991	-3.6212	-4.3888	-3.7057	-2.7408	-3.5583	-4.2409	-4.1394	-2.6669	-2.9196	-3.2189	-3.891	-3.849	-4.1225	-3.5852	-3.8495	-4.3697	-3.744	-4.35	-3.8636	-3.5908	-3.6368	-2.91	-3.4855	-2.8902	-3.7956	-3.1623	-3.3457	-3.289	-3.6767	-4.8986	-3.8282	-3.5992
-0.64677	0.099089	0.3476	0.39111	1.1423	-0.020489	-0.57936	-0.81336	-0.14155	0.54254	-0.62589	-0.21104	-0.50561	0.36055	-1.1702	-0.887	-0.19049	-0.027011	-0.41044	-0.66913	0.26131	-0.18231	-1.119	-1.2749	0.27153	0.54105	-0.89695	-1.1591	-0.50235	0.32333	-0.94781	-1.0205	0.67969	0.45804	-0.86687	-0.045158	-0.20831	0.29474	1.2215	0.75773	-0.54062	0.35126	-1.6013	0.42512	-1.4046	0.18977	-1	-2.2347	0.17553	-0.062549
6.5203	7.066	7.385	7.5493	6.6416	6.6057	5.9865	6.7789	6.6354	6.0032	7.1348	6.3137	6.9748	7.8206	6.5352	7.7252	6.074	7.344	6.1021	6.7512	7.5703	6.4275	8.7967	6.9667	7.423	6.2016	6.3939	5.9601	6.7366	7.2205	6.9948	7.3617	6.8125	6.3483	6.2494	6.4879	7.1973	6.3959	7.9494	5.9818	6.4875	6.5217	6.8528	7.3229	6.3103	6.6763	7.2514	7.1453	6.6055	7.4562
-3.3911	-2.1113	-3.2201	-2.5211	-1.2414	-2.927	-2.6857	-3.724	-2.4544	-3.6282	-1.884	-2.8682	-1.9631	-1.675	-1.338	-3.4593	-2.5668	-2.9803	-3.6401	-1.8864	-1.9135	-1.9625	-1.5247	-2.0452	-1.7727	-3.1928	-3.6792	-3.0198	-2.1967	-2.5597	-2.7795	-1.8026	-3.2154	-1.6412	-2.4274	-1.7787	-1.2041	-3.0219	-1.8509	-3.7579	-2.9481	-2.2666	-3.0528	-2.616	-2.4841	-3.4945	-1.9339	-3.166	-1.9978	-1.9495
-2.8824	-5.4415	-3.9697	-4.0194	-4.0917	-4.0965	-4.0621	-5.6562	-3.9466	-3.9178	-3.7289	-4.9224	-3.0747	-4.6483	-4.3517	-3.062	-3.2554	-4.1307	-4.946	-4.9742	-3.9971	-3.7874	-4.2519	-4.4628	-4.6478	-1.8344	-4.6088	-3.6567	-4.0581	-3.732	-4.1546	-4.2163	-4.3369	-4.6578	-4.5976	-5.1487	-4.3516	-5.0913	-5.2443	-4.7415	-3.6072	-3.3559	-4.8283	-3.6484	-3.358	-4.3436	-5.095	-5.2062	-5.3414	-4.2404
-3.8178	-3.7066	-3.5779	-2.9229	-4.3648	-2.4128	-5.4655	-5.2349	-4.0243	-2.905	-3.1687	-5.5567	-4.5761	-4.0971	-4.2129	-3.7649	-4.3934	-2.6106	-3.8661	-3.6534	-4.0241	-4.2633	-3.3494	-3.2185	-4.6389	-4.2593	-4.8407	-3.415	-3.7173	-4.7255	-3.3915	-4.6443	-3.3273	-4.1001	-4.4582	-4.0671	-3.3111	-3.0948	-3.2583	-4.2294	-3.9487	-3.4219	-3.4688	-4.1539	-2.7332	-3.2537	-3.5194	-2.3695	-3.2331	-4.0696
9.3658	10.906	11.697	9.4314	9.9131	9.2344	9.2853	9.9151	10.469	9.7561	11.238	9.1011	10.228	9.4313	8.7025	8.6801	9.6006	9.084	9.6676	9.7076	10.062	10.327	8.7828	9.0931	8.9011	9.6889	9.7255	10.047	11.101	9.7999	10.519	9.89	10.002	8.91	9.747	9.9186	10.78	9.7364	9.2868	8.691	10.556	9.7072	8.8335	9.881	10.039	9.8422	10.464	10.085	9.8521	10.005
-2.1746	-3.3108	-2.1572	-1.516	-3.3247	-2.7188	-3.0431	-1.8757	-2.8898	-1.7172	-2.0915	-2.3651	-2.5397	-3.0297	-3.07	-2.2043	-2.4436	-1.146	-2.2793	-1.8178	-1.6627	-2.6524	-2.2554	-3.3853	-2.6916	-3.0198	-2.1251	-2.0511	-3.2369	-2.343	-3.7442	-2.8698	-3.1087	-2.3219	-2.0869	-2.8678	-2.3042	-2.5541	-3.1433	-3.1548	-3.4407	-2.4367	-2.682	-1.9365	-3.4371	-2.9012	-2.1927	-3.143	-2.8889	-2.6835
-20.197	-22.008	-21.886	-21.588	-20.81	-20.628	-20.843	-19.781	-20.891	-20.824	-20.606	-20.773	-20.785	-19.795	-20.296	-20.611	-20.62	-20.83	-21.07	-20.996	-21.799	-21.372	-20.508	-19.727	-20.441	-20.638	-22.002	-21.719	-21.501	-20.61	-21.726	-21.001	-20.625	-20.845	-20.146	-21.001	-20.923	-20.133	-20.255	-21.566	-20.803	-20.974	-21.699	-20.005	-20.715	-20.83	-20.445	-20.017	-20.624	-20.851
7.2781	7.1246	7.5944	6.666	6.6616	6.87	6.8545	6.4463	6.487	6.8203	7.0865	6.6728	6.3282	7.4188	7.7728	7.1871	6.2089	7.042	7.0685	6.9598	6.4815	5.8342	6.3469	5.8112	7.13	7.4032	6.2011	6.3382	6.4698	7.4987	6.7591	7.1412	7.3505	6.7816	7.3298	6.4992	7.2421	6.7651	6.6194	5.7666	6.6885	7.2184	6.8529	7.0251	6.2172	6.9615	7.2789	6.4847	6.7549	7.2936
-11.274	-10.98	-10.984	-12.01	-12.402	-11.199	-11.582	-11.083	-11.082	-12.265	-10.815	-11.592	-11.026	-11.14	-11.878	-12.538	-11.244	-11.812	-12.015	-11.192	-11.66	-11.888	-12.715	-11.493	-12.391	-10.659	-11.842	-11.055	-10.361	-11.197	-11.693	-11.245	-11.874	-10.948	-11.956	-11.343	-11.341	-11.936	-11.668	-12.43	-11.923	-10.481	-12.463	-12.477	-12.068	-11.258	-12.128	-10.403	-10.73	-11.765
-1.5058	-2.0346	-1.4889	-1.3342	-2.4305	-1.9106	-1.8427	-1.1509	-1.5081	-2.4047	-1.7062	-1.4036	-0.85857	-2.0959	-1.3856	-1.5557	-1.2342	-0.9425	-1.275	-1.466	-3.0349	-1.7899	-2.3411	-1.6512	-1.4803	-0.98262	-0.55777	-0.62888	-1.6349	-0.87251	-0.84793	-1.5275	-0.66216	-1.7242	-1.8271	0.48404	-1.7525	-0.36236	-1.0787	-1.2861	-1.4113	-2.2944	-0.58293	-2.346	-1.4888	-0.43354	-0.49737	-1.3253	-1.4817	-1.3602
-8.5649	-9.1316	-8.3842	-9.5275	-8.17	-9.2396	-10.151	-8.8266	-8.9419	-9.0702	-8.8699	-8.9958	-9.8836	-8.426	-8.8807	-9.1423	-9.3415	-9.9627	-9.185	-9.4938	-8.5836	-9.2237	-9.4364	-8.8618	-9.5326	-9.0288	-9.5713	-8.8831	-7.4723	-8.6701	-9.3692	-8.5864	-9.2978	-7.3817	-9.127	-9.2509	-8.6823	-9.0033	-9.0823	-7.4412	-8.754	-8.3945	-8.8398	-8.6688	-8.7923	-7.6713	-8.2527	-9.0717	-9.9074	-9.4715
2.8927	1.7604	3.41	1.9569	1.6288	2.5555	2.5051	1.8362	2.9707	3.1117	1.8858	1.9058	2.8606	1.5983	2.7961	3.1445	1.0661	3.8922	3.3533	3.9766	1.7195	3.0599	2.373	1.8338	1.7857	2.7944	2.7445	0.88836	2.4846	2.4627	3.4976	1.4103	2.7909	2.5993	2.5715	3.181	2.627	3.3063	2.3167	1.992	3.5552	2.1019	2.6252	2.8265	3.0411	3.1631	3.0413	1.85	1.8656	3.1713
-4.9993	-4.2934	-4.7688	-4.1219	-5.0023	-4.5356	-4.7347	-3.5622	-3.9021	-4.7042	-3.854	-5.8838	-5.2745	-5.1136	-4.6421	-5.2748	-4.4516	-4.2492	-4.1526	-4.8164	-5.0442	-3.834	-4.0395	-5.7563	-4.9197	-4.2805	-4.1588	-3.5881	-4.1174	-4.4316	-4.7568	-5.4304	-3.356	-3.6274	-4.7769	-2.829	-4.5538	-5.1639	-5.6513	-3.9304	-4.2997	-4.0068	-3.1237	-4.372	-5.3014	-4.4224	-3.1499	-4.8873	-4.3354	-3.611
-4.3112	-4.1607	-4.0355	-3.8322	-4.9267	-4.9619	-4.2618	-4.4013	-4.2046	-4.3306	-4.7652	-4.2685	-4.8469	-4.3562	-4.5488	-5.393	-3.332	-4.9446	-4.0329	-3.8317	-4.9148	-5.1284	-3.7568	-4.0954	-5.0251	-4.5566	-4.3508	-4.6046	-4.5196	-4.6858	-4.753	-5.1033	-4.7363	-4.8008	-4.9345	-4.5112	-3.6797	-4.3186	-4.8324	-4.6196	-5.2839	-4.3274	-5.9176	-4.759	-5.5034	-3.9357	-4.8807	-4.02	-5.4113	-6.0929
-9.7224	-7.3739	-8.3903	-8.7112	-10.681	-9.2531	-9.8173	-9.1108	-9.8296	-8.0734	-9.2258	-8.467	-9.2852	-8.3827	-8.0934	-10.044	-9.1425	-8.5173	-9.8921	-9.41	-9.5244	-9.9748	-10.489	-9.2811	-9.0485	-8.5262	-9.0165	-9.3584	-8.3602	-8.288	-8.5786	-8.7478	-8.7087	-9.1105	-9.4765	-10.084	-7.9049	-9.3257	-9.2612	-8.1792	-8.4631	-8.2573	-8.1936	-8.5652	-9.1464	-8.7754	-8.6499	-10.116	-9.5771	-9.1069
-4.9744	-4.5237	-5.227	-4.5416	-3.2451	-5.9451	-4.4079	-5.117	-4.6638	-3.3681	-4.9151	-5.4001	-4.6165	-5.2548	-3.839	-5.4749	-4.665	-3.8952	-5.1638	-5.4583	-4.8236	-3.658	-4.3314	-5.3791	-4.6565	-5.6528	-4.5009	-5.3495	-4.6414	-4.4775	-4.58	-4.381	-3.9652	-4.8067	-3.9591	-4.5992	-6.2041	-4.6931	-4.2554	-3.7255	-3.3771	-4.6932	-3.8523	-6.2052	-4.4808	-4.735	-4.7941	-4.26	-4.5382	-4.0611
2.1232	0.76132	0.88528	0.84132	-0.70824	1.2881	1.0458	0.71903	0.168	0.38984	0.7549	1.1234	1.2702	0.78689	2.1319	0.8002	0.50469	0.51102	0.42402	1.1523	-0.1667	0.67773	1.6197	1.3655	1.1636	1.7745	1.6261	1.0749	1.3108	1.456	1.3026	0.79448	0.24832	2.2764	1.0321	2.1029	0.49196	1.5022	1.2082	0.39739	2.1358	1.2409	0.91313	1.2532	1.6134	0.28997	0.97742	0.77104	0.92658	-0.70179
-10.905	-11.583	-12.008	-11.488	-10.886	-11.416	-11.17	-11.99	-11.597	-11.392	-11.861	-11.333	-11.735	-12.81	-12.091	-11.93	-11.286	-12.498	-11.815	-13.115	-10.682	-11.579	-12.145	-12.409	-11.914	-12.346	-11.828	-11.879	-11.425	-12.635	-11.273	-12.246	-12.426	-12.298	-10.375	-12.481	-11.359	-12.682	-10.51	-12.065	-12.154	-10.893	-12.868	-12.045	-12.32	-12.059	-12.487	-11.347	-11.933	-11.746
-11.55	-11.024	-10.792	-9.7735	-10.884	-10.747	-9.8452	-10.403	-10.863	-10.921	-11.033	-12.027	-11.533	-10.312	-10.637	-10.169	-9.987	-11.809	-11.869	-10.237	-10.497	-11.146	-8.5773	-10.832	-11.108	-10.994	-10.705	-10.817	-11.432	-10.678	-9.8575	-9.8684	-11.015	-10.895	-9.6206	-10.465	-10.985	-10.169	-10.845	-10.776	-10.806	-11.901	-10.067	-10.481	-10.55	-11.269	-10.758	-10.971	-10.634	-10.234
-0.18884	-0.54544	-0.40151	0.10101	0.93903	0.36049	-0.17272	-0.4723	0.21658	0.17676	0.38247	-0.88981	-0.72951	0.071367	-0.42551	-0.48353	-1.0585	-0.82571	-0.0030811	0.44761	-0.035184	0.11982	0.92568	-0.022326	1.3157	0.58653	-0.18682	0.47222	0.39115	-0.28871	-0.14976	-0.42415	-0.6658	-0.72724	0.35014	-0.4445	-0.51299	0.53461	0.25464	-0.30912	0.26579	-0.035024	1.8864	0.65878	-0.35639	-0.045261	1.8966	-0.85403	-0.067528	0.40825
-2.8445	-1.9608	-1.5476	-1.8648	-2.3757	-2.1575	-1.4745	-2.1768	-2.3911	-3.201	-2.6571	-2.8186	-2.698	-2.8813	-2.5643	-1.7157	-2.1387	-3.0906	-2.1647	-3.2251	-3.1167	-2.2586	-2.1193	-2.5891	-1.3472	-3.1909	-2.9733	-2.7773	-3.6965	-2.4219	-2.9461	-0.93616	-2.3056	-3.2475	-2.0814	-2.3936	-2.6155	-1.9273	-2.658	-2.2835	-3.13	-1.9972	-3.0981	-2.4277	-2.8942	-2.9806	-2.6459	-2.873	-3.0202	-3.0778
-14.219	-14.214	-15.081	-13.974	-15.392	-14.222	-13.977	-14.929	-14.06	-15.239	-13.862	-13.796	-14.409	-13.535	-13.6	-15.751	-13.774	-14.778	-14.875	-14.802	-14.646	-14.7	-14.8	-15.336	-14.848	-15.05	-14.276	-13.132	-14.323	-15.266	-14.526	-15.382	-14.354	-15.019	-15.312	-15.111	-15.232	-13.477	-15.586	-15.895	-14.707	-14.458	-15.008	-14.839	-15.722	-15.228	-14.628	-15.457	-15.539	-14.537
-14.73	-13.583	-15.184	-15.567	-13.711	-14.499	-15.39	-14.336	-13.995	-13.93	-14.655	-14.591	-14.162	-14.131	-14.424	-14.179	-14.695	-15.134	-14.491	-14.415	-14.545	-14.585	-14.168	-14.718	-13.848	-14.616	-14.806	-13.938	-15.422	-14.689	-15.003	-13.18	-14.011	-14.355	-15.498	-14.623	-15.094	-14.351	-14.353	-14.834	-14.597	-14.636	-15.212	-14.578	-14.898	-15.165	-15.136	-13.903	-15.649	-14.09
-12.877	-13.396	-14.007	-12.811	-12.667	-13.309	-13.878	-12.916	-12.183	-11.811	-12.886	-13.619	-12.734	-14.082	-12.068	-13.389	-14.018	-12.898	-13.337	-13.531	-13.224	-13.06	-13.106	-13.33	-12.959	-12.939	-14.095	-13.314	-13.122	-13.302	-12.429	-14.293	-13.116	-13.288	-12.216	-13.809	-13.195	-12.938	-12.967	-13.592	-13.254	-12.624	-14.015	-13.745	-13.209	-12.828	-13.203	-12.056	-12.519	-13.216
-11.593	-11.229	-12.348	-12.014	-11.843	-11.707	-11.678	-11.801	-11.391	-12.042	-10.785	-11.039	-11.698	-10.735	-12.875	-12.207	-12.294	-11.195	-11.958	-11.558	-12.782	-11.194	-12.116	-12.178	-11.199	-11.562	-10.448	-11.717	-12	-11.805	-10.9	-10.656	-11.669	-10.921	-11.478	-10.79	-11.392	-12.529	-12.056	-12.759	-11.565	-11.539	-11.415	-11.14	-10.732	-11.343	-10.543	-10.947	-11.783	-11.267
-0.88655	-0.86655	-1.1149	-1.8549	-1.6815	-1.9137	-2.7656	-1.9138	-0.95299	-0.98045	-2.4665	0.14354	-1.898	-0.86886	-1.2306	-1.3585	-1.0183	-2.1257	-0.93165	-1.6386	-0.42493	-1.6677	-2.1089	-1.4748	-0.79091	-0.41588	-0.29023	-1.0996	-1.1942	-1.7169	-0.97213	-2.2111	-2.3864	-2.1056	-1.1834	-1.2922	-1.2093	-1.2271	-1.175	-1.1677	-1.2874	-1.5608	-0.72216	-1.2133	-1.6052	-0.9026	0.020244	-2.1964	-1.3873	-1.2162
-13.02	-12.774	-12.4	-12.348	-12.984	-12.055	-12.714	-14.335	-12.843	-13.194	-12.188	-13.097	-11.912	-13.596	-13.45	-12.112	-12.371	-13.543	-12.807	-13.278	-13.38	-12.246	-12.841	-12.142	-12.388	-12.506	-13.508	-12.258	-13.072	-12.172	-12.183	-12.916	-12.557	-13.525	-12.298	-11.933	-13.761	-13.238	-13.764	-12.083	-13.285	-11.539	-13.98	-12.921	-11.9	-12.702	-12.679	-11.479	-12.151	-12.997
-21.779	-22.205	-22.537	-21.656	-22.807	-22.197	-23.737	-22.885	-23.255	-21.902	-22.301	-22.901	-21.524	-21.569	-22.088	-22.052	-22.413	-21.636	-22.389	-21.78	-22.165	-22.505	-21.659	-22.806	-21.232	-22.948	-22.161	-22.037	-22.295	-22.885	-22.176	-23.344	-22.648	-21.25	-23.721	-22.056	-21.51	-20.626	-21.495	-22.74	-21.002	-22.464	-22.391	-22.389	-22.604	-21.819	-21.821	-23.598	-20.713	-21.961
4.6697	4.7325	4.6389	4.2001	4.6286	4.1358	4.7135	2.5154	5.0299	3.4236	3.6658	4.7637	4.407	4.9168	5.787	3.35	4.1606	3.6167	4.7089	5.0214	4.9727	4.9098	4.5008	3.3439	5.351	3.4595	3.7148	4.3044	3.5078	4.769	4.4863	4.9991	3.7396	5.6061	4.5918	5.3104	4.2621	4.4082	4.0675	5.2554	5.2931	4.2121	3.7985	3.672	4.2625	4.8611	3.5239	4.8509	3.2456	5.205
-22.547	-21.921	-22.272	-22.11	-21.898	-22.516	-22.419	-22.669	-21.227	-21.349	-22.33	-22.573	-22.144	-21.914	-21.451	-23.316	-22.102	-21.974	-23.356	-21.957	-21.84	-23.591	-21.758	-22.368	-21.694	-22.126	-20.548	-21	-23.128	-21.518	-21.454	-21.899	-23.329	-22.097	-21.748	-22.502	-22.111	-22.618	-23.624	-20.977	-22.958	-21.247	-22.863	-22.552	-22.763	-22.926	-21.278	-21.834	-21.315	-22.596
-2.7662	-3.0946	-4.2179	-2.7357	-3.4282	-3.3289	-1.1299	-2.5593	-2.7668	-3.0367	-4.0361	-2.694	-2.2421	-3.1315	-3.0978	-3.6231	-1.8805	-3.8876	-2.4687	-1.5038	-2.9947	-2.9274	-3.2438	-2.3069	-4.1708	-3.2285	-2.8223	-3.3289	-2.8201	-2.8868	-3.5871	-1.8042	-3.5484	-2.9526	-2.6797	-3.1048	-2.6015	-2.7878	-2.3163	-2.9569	-3.8653	-3.739	-2.9514	-2.3487	-2.4753	-2.6769	-3.9196	-2.7912	-1.8267	-2.6931
-4.1192	-2.94	-4.0452	-4.2199	-3.7756	-3.6185	-4.0989	-3.9926	-3.4676	-4.6027	-3.6691	-4.6147	-2.737	-3.5269	-4.1507	-3.2234	-3.514	-4.0316	-3.5636	-3.7734	-4.1521	-3.1798	-4.5275	-4.4063	-4.4933	-4.5117	-3.5585	-3.3195	-4.0778	-4.3588	-3.6077	-3.4676	-3.355	-4.4084	-4.0574	-4.2443	-3.1086	-3.7419	-4.089	-3.4817	-4.0827	-3.315	-4.6058	-3.2821	-3.9414	-4.7271	-2.9563	-2.7918	-3.7918	-4.2992
-4.8509	-3.6611	-2.5692	-2.6839	-3.1287	-3.257	-3.2693	-3.5004	-2.9211	-2.2683	-3.6518	-2.8332	-4.3038	-3.237	-4.0126	-4.495	-4.7175	-3.9035	-3.7306	-1.8655	-3.8593	-2.7184	-2.3148	-2.7518	-2.2996	-3.0624	-3.7525	-2.9716	-3.9858	-3.373	-3.7508	-2.5888	-3.8099	-2.9108	-1.9798	-3.4801	-3.3756	-3.1855	-1.9755	-3.866	-1.6255	-3.1243	-3.3301	-3.3794	-3.5087	-3.6764	-3.4995	-2.8015	-1.7727	-2.8172
-12.407	-12.54	-12.764	-13.371	-12.367	-12.901	-14.321	-12.276	-12.872	-12.42	-13.613	-13.257	-13.01	-12.166	-12.945	-12.281	-12.769	-13.407	-12.553	-13.022	-12.869	-12.452	-11.412	-14.62	-12.778	-11.942	-12.511	-12.793	-12.94	-11.696	-13.087	-13.036	-12.629	-12.197	-13.787	-11.59	-12.678	-13.244	-13.478	-13.286	-13.082	-13.078	-13.429	-11.702	-13.49	-11.96	-13.088	-13.68	-14.411	-11.363
0.87109	0.58398	1.7578	1.118	0.53651	1.4823	-0.23927	-0.54149	0.24424	0.067819	2.3192	0.39223	0.71088	0.68842	1.0716	0.90475	0.87678	0.042267	1.0962	0.40989	1.5265	0.65845	1.0311	0.84227	0.65684	-0.066912	1.1215	-0.29596	0.74458	-0.42768	0.85385	-0.50238	1.6444	2.0391	0.85124	0.39288	0.62536	0.78105	-0.18656	-0.9374	1.4853	-0.4766	1.459	0.44635	0.12782	0.23735	1.017	0.16694	0.39936	1.0805
-9.4776	-8.7494	-10.132	-10.664	-9.5075	-8.9501	-10.538	-10.515	-9.0616	-10.873	-10.228	-10.646	-10.189	-9.9728	-8.8612	-10.402	-10.37	-9.9921	-9.4792	-10.177	-10.078	-10.101	-10.189	-10.624	-9.0837	-9.8532	-9.5015	-10.37	-10.278	-9.7582	-10.643	-10.362	-11.317	-10.28	-11.559	-10.942	-10.671	-10.528	-10.309	-10.758	-10.99	-10.159	-10.158	-10.503	-9.1234	-9.5659	-11.721	-10.042	-10.383	-10.707
-9.5571	-9.0744	-11.047	-8.4201	-10.425	-9.4451	-9.3628	-9.5111	-9.2491	-9.2702	-9.6198	-9.1978	-9.5679	-9.5804	-9.6265	-9.3507	-8.9431	-10.18	-9.2521	-8.6633	-9.4745	-9.0022	-9.6898	-8.7189	-10.205	-8.56	-10.44	-8.9434	-9.0577	-9.3962	-9.2197	-8.7575	-8.8586	-9.6426	-9.1462	-8.6771	-10.689	-9.4468	-9.7247	-9.7015	-8.5056	-9.664	-10.258	-10.057	-10.013	-9.2704	-9.1082	-8.7017	-8.65	-9.3445
-4.3404	-4.4904	-2.7221	-4.19	-5.3071	-4.2174	-4.1981	-4.1134	-3.6182	-5.5776	-4.1971	-4.1518	-4.0763	-3.3354	-4.3549	-3.8154	-5.5966	-3.1051	-5.6943	-3.8638	-3.3904	-4.2907	-3.9614	-4.0774	-4.1269	-3.4864	-3.5297	-4.545	-4.2984	-4.7413	-3.6415	-4.5983	-4.4405	-3.7812	-4.8074	-5.0406	-4.7117	-3.9099	-4.6091	-4.2742	-4.7896	-3.4281	-4.1239	-4.2188	-4.419	-3.0174	-4.3589	-3.9478	-4.5761	-3.4707
-13.628	-12.747	-12.867	-12.526	-12.829	-13.885	-13.661	-12.045	-13.494	-12.775	-12.785	-14.186	-13.222	-12.829	-11.868	-13.407	-12.396	-13.171	-14.186	-11.82	-12.973	-12.456	-12.947	-13.912	-13.753	-14.335	-12.954	-13.71	-12.422	-13.039	-14.346	-13.396	-14.153	-12.792	-13.2	-13.458	-12.709	-13.197	-12.421	-12.467	-13.452	-13.267	-12.717	-13.816	-13.904	-13.323	-12.554	-13.506	-13.562	-13.487
-3.1369	-2.613	-2.7232	-2.8197	-2.8228	-2.3757	-2.7519	-2.8263	-2.9993	-2.4556	-2.2069	-2.2932	-3.2354	-2.2259	-2.9575	-1.9744	-3.5504	-2.5331	-2.0647	-2.9813	-2.6482	-2.2921	-2.8754	-1.2942	-2.8631	-2.9683	-2.0641	-2.9994	-2.0333	-2.0033	-3.3567	-2.6212	-3.2801	-1.7343	-2.6284	-1.8071	-2.6035	-2.7006	-1.7228	-2.4594	-2.5638	-3.4674	-3.5931	-2.8077	-2.5523	-1.6716	-2.2487	-1.5692	-2.5071	-3.0582
-0.41537	-0.41637	-0.63547	-0.79805	0.65862	-0.33758	0.47488	0.40235	-1.0735	0.56605	0.78646	-0.51957	-0.51023	0.063732	-0.19586	0.70687	-1.5062	0.097624	0.68805	-0.096414	-0.66318	0.22241	0.3412	-0.045003	-0.86264	-0.63111	-0.43401	-0.33731	-0.28053	-0.97309	0.34451	-0.1405	-0.40948	-0.67797	0.38544	-0.64966	-0.58132	0.21301	-0.18857	-0.5364	0.059661	0.1179	-0.87449	-0.92567	0.64318	0.0077786	0.30469	0.22811	-0.19434	-1.1956
-5.5267	-4.483	-3.8752	-4.5594	-5.9735	-5.6584	-5.2884	-4.9454	-5.9545	-5.7173	-4.6799	-4.4989	-5.4209	-5.1766	-6.5952	-4.6352	-4.8984	-5.0327	-5.1644	-5.0792	-4.7753	-4.8733	-4.8278	-4.1621	-5.5398	-4.74	-5.0626	-5.7567	-5.7135	-4.1265	-5.0879	-5.765	-6.8937	-4.5722	-5.7216	-4.4975	-4.3647	-4.1799	-4.9862	-5.3425	-5.3185	-3.944	-4.0118	-5.7947	-5.2384	-4.2918	-5.5194	-6.5996	-5.2629	-4.5543
10.357	9.9879	9.1072	11.058	10.358	9.4012	11.449	10.122	10.271	10.966	10.02	9.6192	10.452	9.4379	10.967	11.025	9.9156	9.7384	9.8438	9.4323	9.267	10.151	10.566	10.324	10.407	9.9426	9.3907	9.1257	9.8352	9.919	10.734	9.0045	10.142	10.282	10.311	9.2909	9.5711	9.6993	9.8611	10.021	10.495	9.4933	8.9123	10.271	8.7122	9.9025	9.408	9.5703	8.7764	10.822
-14.857	-14.624	-15.609	-14.234	-15.786	-13.588	-14.699	-14.475	-15.231	-13.969	-14.476	-14.497	-15.342	-14.3	-15.017	-14.697	-14.802	-14.363	-14.845	-14.625	-14.114	-14.411	-13.814	-14.553	-13.214	-14.478	-15.069	-15.607	-13.923	-13.724	-14.778	-14.265	-14.823	-14.774	-14.502	-15.088	-14.983	-15.335	-15.357	-15.296	-13.545	-15.42	-14.129	-16.032	-13.791	-15.695	-14.081	-13.275	-13.418	-14.362
2.1439	2.5555	2.8235	3.225	2.005	2.7582	1.8749	2.1658	2.1094	1.4526	2.8093	1.3901	3.043	1.6723	2.6628	3.3471	0.917	3.5269	2.1404	2.8186	3.2955	2.2008	2.6362	2.4282	2.2405	2.589	2.2762	3.3532	1.9065	2.9032	3.2151	2.8032	3.1197	3.68	3.0655	3.358	1.6168	1.5275	2.9196	3.6411	2.3575	3.1974	2.5298	2.9207	2.7142	3.4713	3.5717	3.0711	2.5082	1.8329
-9.0009	-10.377	-9.9144	-9.3247	-9.6122	-8.2852	-10.444	-8.4474	-9.3019	-8.8731	-9.7688	-9.2989	-9.1398	-8.1926	-9.306	-9.8726	-8.9012	-8.8692	-8.6366	-10.207	-7.9086	-8.8165	-9.6122	-10.763	-10.215	-8.8479	-9.0017	-9.4455	-9.1414	-11.037	-11.134	-9.3293	-9.6556	-8.9111	-9.2263	-8.9117	-9.9788	-9.6317	-8.3919	-10.071	-9.4113	-8.6185	-8.9201	-8.5767	-9.3081	-9.9711	-9.8263	-10.629	-9.5466	-8.9582
-11.948	-12.006	-11.393	-11.117	-10.972	-10.572	-11.347	-11.114	-11.433	-11.548	-13.174	-11.374	-11.753	-11.884	-11.877	-10.947	-10.877	-11.22	-12.744	-12.946	-11.07	-12.501	-10.211	-11.368	-11.83	-12.644	-11.988	-11.868	-11.199	-10.932	-11.263	-11.187	-11.657	-10.682	-11.202	-11.908	-11.068	-10.934	-12.12	-11.937	-10.952	-12.198	-10.53	-11.057	-10.487	-10.854	-11.115	-11.058	-11.122	-11.432
1.9741	0.45324	1.5553	0.34144	1.6633	1.4879	0.75224	2.0589	1.4562	2.0049	1.8727	1.441	0.030413	0.92084	1.567	0.18591	1.232	0.47751	0.55287	1.4077	2.6726	0.53169	2.1075	0.7454	1.5008	1.3027	1.9397	1.406	1.5632	1.2224	0.91011	0.83854	0.12035	1.6484	3.5125	0.13735	1.4925	1.5481	0.61238	1.6475	1.5774	0.92012	0.74341	1.0226	0.5182	1.9079	1.6907	0.11304	1.045	1.5118
-1.7338	-3.1515	-1.3955	-3.6405	-3.3709	-3.0233	-2.4132	-1.7408	-2.3669	-2.5244	-2.4907	-2.4845	-1.7897	-1.3381	-2.7813	-3.1555	-1.9098	-3.6111	-2.0823	-2.9075	-2.0058	-2.5292	-2.3162	-1.5367	-2.8501	-1.711	-2.3118	-2.3249	-3.0854	-1.7721	-3.5185	-1.6475	-2.5973	-2.0538	-2.9928	-2.8286	-2.537	-2.6678	-2.7454	-2.4881	-2.8358	-2.334	-2.8967	-3.0343	-2.7358	-2.0199	-2.4507	-2.7639	-2.0713	-2.9754
5.4487	5.0582	5.4871	5.4513	5.3419	5.0766	5.0852	4.5305	5.1519	4.0301	5.4139	6.1191	5.6337	4.9695	4.0528	4.8214	4.7272	5.4811	4.6919	5.2566	5.5269	3.8721	3.7929	4.4961	5.6089	4.663	4.4454	4.3592	3.8058	5.805	5.6545	5.4903	4.6044	5.2199	4.1775	6.8184	4.7643	3.8991	5.9142	4.8798	3.9661	5.5776	3.9333	5.4027	5.5155	6.2276	4.2033	4.2971	4.0497	5.2879
-4.4124	-4.5211	-4.543	-4.0656	-4.241	-4.7229	-3.7652	-4.2825	-4.7834	-4.4473	-4.3924	-4.4627	-4.7524	-3.7582	-4.5305	-3.1628	-4.1834	-3.989	-4.494	-4.3806	-3.9323	-2.2509	-4.3621	-4.9476	-4.3399	-5.0163	-4.2785	-5.0266	-4.5409	-4.1687	-3.9005	-3.193	-3.5301	-3.5866	-5.2169	-4.5548	-4.2385	-5.502	-3.3703	-4.4557	-4.5065	-3.9015	-4.4475	-4.7938	-4.1026	-4.8502	-4.1041	-4.1693	-4.5619	-4.464
-21.036	-20.928	-20.885	-21.045	-21.36	-22.003	-20.45	-20.893	-21.294	-21.644	-20.772	-21.39	-20.778	-20.025	-20.004	-20.891	-21.669	-21.327	-20.199	-20.706	-21.622	-19.485	-21.136	-21.491	-21.446	-20.398	-21.213	-21.234	-21.09	-20.788	-22.391	-21.102	-21.57	-19.732	-20.636	-20.546	-19.973	-20.343	-20.602	-20.539	-21.373	-21.54	-19.668	-19.824	-19.844	-20.996	-21.541	-21.555	-20.613	-20.806
1.9141	2.7133	2.6896	2.8633	2.2619	2.6368	2.4038	2.4919	2.507	3.9011	2.1879	1.5877	1.4013	2.4885	2.2145	2.8922	2.1699	2.2072	2.7584	1.8988	3.106	2.0192	1.8662	3.2234	2.445	2.3299	3.525	2.4038	2.2452	2.9083	2.9022	3.4735	1.996	2.1244	2.2228	3.0972	2.3036	2.2393	2.5053	1.8381	3.4701	2.2214	3.3336	3.502	3.1612	3.2894	2.08	2.6873	3.7174	2.9118
-13.584	-13.842	-12.843	-12.85	-13.453	-13.989	-12.198	-13.104	-13.021	-12.494	-12.331	-11.521	-13.121	-12.689	-13.318	-13.057	-14.033	-13.342	-13.337	-13.1	-11.676	-11.633	-12.655	-12.07	-12.702	-12.818	-12.923	-12.555	-14.313	-13.462	-12.808	-11.856	-14.241	-12.784	-12.585	-11.898	-11.882	-13.97	-13.361	-13.039	-13.408	-13.048	-13.692	-11.432	-12.501	-13.207	-13.534	-13.36	-12.036	-11.972
-1.336	-1.4563	-1.8051	-1.6771	-1.459	-1.4865	-0.69714	-0.068792	-1.0037	-1.5336	-1.6265	-1.4499	-2.2057	-1.2489	-1.4081	-2.0287	-1.8115	-0.82616	-2.0999	-2.1538	-0.8138	-1.6954	-1.4601	-1.4395	-1.8567	-1.9455	-1.8634	-1.4549	-2.3759	-1.5309	-0.93872	-0.41593	-1.5587	-1.8465	-2.4797	-1.0921	-1.0532	-1.0158	-2.5664	-0.30073	-1.3581	-1.5966	-2.1345	-1.4326	-1.5255	-0.29328	-1.5258	-0.28953	-2.4943	-1.5031
-0.50756	0.31353	-0.89441	-0.96005	0.65122	0.65157	-0.34426	-0.54693	-0.85099	-0.064884	-0.044815	-0.15808	0.17852	-0.35099	-1.4943	1.4002	0.2848	-0.39502	0.72898	0.89865	-0.67858	-0.21407	-0.73675	0.77773	-0.61375	-0.88267	-0.64672	0.15729	-0.30376	-0.25497	0.54498	0.38715	-0.47499	-0.70098	0.98801	-0.74996	-0.35752	0.60087	0.25541	0.20008	-1.4365	0.45187	-0.072688	0.45302	-0.0048506	-0.65292	0.87114	1.2857	0.84959	-0.014462
0.1555	-0.38501	-1.6314	0.00019598	0.82845	1.6723	0.43218	0.28172	0.62559	0.49489	0.22643	-0.25884	1.1054	1.0476	-0.078185	-0.15705	0.41371	1.1647	-0.14806	0.4362	-0.033087	0.11061	-0.18254	0.34414	1.4755	-0.2919	0.10436	0.24486	-0.16231	-0.55291	0.63749	-0.052082	0.18468	0.71313	1.2499	-0.31918	0.22544	0.06713	0.32313	-0.14181	0.66066	1.1221	0.93046	-0.67039	-0.36138	0.72056	0.57892	0.98795	1.5829	0.62258
-13.722	-12.785	-14.484	-13.579	-13.527	-13.066	-12.373	-12.663	-13.247	-12.352	-13.148	-13.287	-13.637	-12.639	-13.292	-14.181	-13.392	-13.181	-12.965	-12.342	-12.736	-13.077	-13.172	-12.929	-13.372	-13.188	-13.588	-12.365	-12.915	-13.656	-12.779	-12.88	-12.804	-13.121	-12.989	-13.468	-13.848	-12.834	-13.162	-13.212	-13.563	-13.246	-13.086	-12.132	-13.689	-11.887	-13.839	-12.907	-12.848	-12.953
2.0286	1.8563	1.0977	1.7846	1.5389	0.43787	2.024	0.89444	1.1192	-0.27188	0.66056	0.36888	1.3946	1.0956	0.83628	1.9439	2.0974	1.5767	2.4499	1.2631	1.0903	1.8648	0.98729	1.7846	1.4044	0.37605	1.8677	0.63189	1.9002	1.2086	1.6822	0.66303	-0.18381	-0.32798	1.8193	1.7053	1.1661	1.6783	1.1195	1.0596	1.4857	1.5167	1.4746	0.27536	0.22601	0.36663	0.93055	1.3851	1.0032	0.71805
-13.18	-12.726	-12.376	-13.145	-13.425	-12.725	-14.082	-13.296	-13.303	-12.65	-13.575	-13.003	-12.268	-12.713	-13.616	-13.528	-12.671	-12.723	-12.56	-13.885	-13.758	-11.402	-13.06	-12.985	-13.41	-13.103	-13.205	-13.668	-12.047	-11.248	-12.55	-13.541	-14.065	-13.252	-12.513	-13.284	-13.609	-13.408	-12.996	-12.647	-11.956	-12.76	-12.521	-13.533	-13.09	-12.693	-13.99	-12.359	-12.393	-12.68
-2.2168	-1.0713	-0.58838	-1.1938	-0.35204	-1.7882	-0.52762	-1.6311	-1.1665	-0.83139	-1.4523	-1.9685	-1.3399	-1.8233	-2.4141	-2.2247	-1.5786	-1.3707	-1.815	-1.0514	-0.20301	-1.102	-0.38828	-1.021	-1.2365	-0.82769	-1.2919	-2.2286	-1.3918	-1.2972	-1.793	-0.1819	-2.2794	-1.6687	-1.29	-2.3414	-1.4897	-1.9101	-1.7908	-1.1794	-1.3329	-1.6822	-2.0309	-1.3273	-0.71163	-1.5509	-1.3213	-2.9283	-2.0388	-1.8789
-1.4238	-1.7421	-1.1264	-0.0060986	-1.0968	-2.1431	-1.209	-1.2884	-1.642	-1.523	-0.84513	-0.82818	-0.58531	-2.1015	-1.3473	-0.79366	-0.3554	-0.69861	-1.5175	-1.1582	-1.1234	-1.6798	-1.7365	-1.6816	-1.816	-1.9999	-2.4427	-1.6919	-0.67667	-1.6636	-0.90176	-1.1256	-2.7728	-1.7361	-1.7714	-0.71692	-1.4581	-1.097	-1.3404	-0.71296	-1.6402	-0.71905	-0.81401	-0.30185	-0.6833	-1.7449	-0.95184	-1.072	-1.6693	-1.9789
-12.473	-13.501	-13.579	-13.192	-13.336	-13.471	-13.078	-12.524	-13.352	-12.451	-13.479	-14.042	-13.156	-13.249	-13.366	-13.602	-13.97	-13.856	-14.937	-13.012	-13.364	-13.155	-12.072	-13.117	-13.464	-13.277	-14.258	-13.512	-13.219	-12.955	-14.423	-12.417	-13.795	-13.781	-13.791	-12.751	-13.057	-12.782	-13.384	-12.885	-12.83	-12.937	-13.023	-12.348	-12.476	-13.883	-14.3	-12.151	-14.153	-14.004
5.9736	4.9721	4.6888	5.7629	5.6768	5.1098	4.7149	4.4185	3.4902	5.0132	5.3368	4.2218	5.6807	5.2542	4.1161	4.2079	5.7064	5.4147	5.2564	5.714	4.8431	4.5086	4.3816	4.0534	3.68	3.962	4.0996	4.0071	5.4874	4.1481	5.8746	4.4623	5.3813	5.2523	5.9431	6.2265	5.0918	4.1493	5.0705	4.9898	5.2274	5.4532	6.0816	5.2139	4.1626	3.9527	4.5373	4.4794	5.0915	5.5036
-2.6184	-1.7829	-2.0556	-1.9518	-3.7058	-2.8334	-2.9939	-2.8315	-2.4335	-1.9049	-2.5661	-2.7817	-2.5525	-3.0711	-2.4809	-1.6663	-0.28058	-1.99	-2.2546	-2.4355	-2.5639	-2.6184	-1.3786	-2.4235	-1.6908	-2.5124	-2.7901	-3.161	-3.057	-1.4925	-1.765	-1.8224	-3.572	-2.4768	-2.0104	-2.7201	-2.314	-2.399	-2.6285	-1.4073	-2.5812	-2.8019	-2.9669	-2.4019	-2.0697	-2.2994	-1.4601	-2.6463	-2.1225	-2.8556
-4.6891	-6.7351	-4.1837	-4.697	-4.4819	-5.5949	-5.0054	-4.9924	-5.2874	-5.0924	-5.0069	-4.3014	-5.6821	-5.5111	-4.9993	-5.2903	-4.2169	-5.505	-4.6098	-4.109	-5.2676	-3.8489	-4.4827	-4.8792	-5.2045	-4.4793	-5.6763	-5.5917	-4.7212	-4.3189	-4.4251	-3.2237	-4.7345	-4.1757	-4.442	-4.0624	-5.0858	-4.7595	-5.4285	-5.0701	-5.6695	-5.0722	-4.218	-4.9693	-4.969	-3.9414	-4.7097	-4.2112	-5.3401	-5.3346
-3.1749	-3.3673	-3.2193	-3.8298	-3.02	-3.011	-3.2682	-2.9121	-3.8281	-3.5994	-3.6814	-2.838	-2.902	-3.4864	-3.4125	-1.9989	-3.1471	-3.5953	-2.748	-3.2564	-2.1783	-2.9887	-4.2251	-2.2378	-3.8115	-3.5624	-2.9587	-4.0049	-2.6202	-2.2548	-4.3397	-3.7048	-3.9483	-3.4225	-3.1244	-1.9736	-3.1878	-1.4899	-3.2082	-3.0376	-2.0984	-3.5122	-3.9444	-3.7472	-3.5086	-2.9509	-3.7837	-3.7614	-3.6135	-2.0631
-12.608	-12.073	-10.212	-10.71	-10.032	-11.744	-11.474	-10.52	-11.305	-10.889	-11.732	-12.952	-12.287	-11.289	-12.552	-11.569	-11.916	-11.416	-11.135	-10.987	-11.953	-12.372	-11.553	-10.234	-10.547	-11.582	-11.1	-12.199	-11.229	-11.211	-12.343	-11.39	-10.769	-10.826	-10.618	-11.319	-11.521	-11.578	-11.564	-11.359	-11.402	-11.202	-12.183	-11.283	-11.339	-11.337	-11.113	-12.493	-11.825	-12.669
-2.9388	-1.2389	-1.0934	-1.5804	-1.9058	-2.3318	-1.5653	-1.178	-1.3085	-2.2433	-0.81081	-0.42566	-2.5028	-1.6727	-0.67373	-1.8939	-2.5945	-1.3014	-0.61181	-0.59197	-1.6064	-1.6859	-2.3755	-1.62	-1.409	-0.79371	-1.1112	-1.4119	-1.2786	-1.331	-1.5364	-0.18939	-1.0782	-1.6609	-1.1497	-0.54948	-1.4692	-2.365	-1.017	-1.217	-1.1734	-1.0819	-2.0799	-0.7608	-1.2274	-1.7739	-0.74694	-0.48513	-1.8962	-1.4368
-11.083	-11.808	-11.855	-11.038	-11.188	-11.766	-11.262	-11.599	-11.285	-11.414	-12.635	-10.85	-11.413	-11.361	-11.547	-11.453	-11.068	-11.663	-10.215	-11.023	-13.04	-10.367	-10.58	-11.412	-11.532	-12.061	-11.116	-10.824	-10.521	-12.364	-12.143	-10.636	-10.907	-11.864	-10.568	-12.691	-10.816	-11.034	-11.47	-10.371	-10.31	-10.869	-11.658	-11.244	-12.729	-10.933	-11.517	-11.776	-11.592	-11.596
-10.723	-10.573	-11.156	-10.731	-11.268	-12.104	-9.831	-10.391	-11.344	-11.035	-9.5203	-10.952	-9.7559	-10.652	-11.191	-10.085	-11.093	-10.167	-11.636	-10.769	-10.802	-10.735	-10.149	-10.266	-12.266	-10.662	-10.744	-9.969	-11.753	-10.531	-9.9965	-9.8163	-11.451	-10.931	-11.374	-12.262	-10.659	-10.849	-10.284	-10.116	-10.887	-11.071	-11.028	-10.54	-10.131	-11.477	-11.053	-10.182	-11.664	-11.601
4.1068	4.725	4.468	3.4852	4.6285	4.2434	4.8197	3.8534	4.243	5.7503	3.7603	4.4881	5.7963	5.852	4.3367	4.3806	4.6667	3.8069	4.536	3.6881	3.1845	4.95	4.4884	5.3792	3.9628	4.5394	4.042	4.8174	4.6051	4.8936	4.7689	4.0272	4.1599	3.5537	4.4976	4.9511	2.7424	3.9257	5.3758	4.6048	4.6044	4.5153	5.0742	4.168	3.5842	4.8795	4.1524	4.081	4.7327	4.2991
-3.7965	-2.9607	-5.0987	-4.0447	-4.8252	-4.6611	-4.9927	-4.7775	-4.0889	-3.9104	-3.4731	-4.3238	-4.8652	-4.7629	-3.5721	-3.9235	-4.1735	-3.2236	-3.8884	-3.3063	-2.9463	-5.4548	-3.2574	-5.0153	-4.4604	-4.9452	-4.5132	-4.1259	-4.495	-4.2255	-3.904	-3.4164	-3.3772	-4.9501	-4.6286	-4.8724	-4.3025	-4.8644	-4.1276	-4.2128	-3.2116	-5.7267	-3.2153	-4.5678	-4.2215	-3.3901	-4.7569	-4.6121	-4.4417	-6.05
0.089749	-2.2655	-1.9841	-2.1203	-0.59043	-0.037026	-1.2948	-0.96414	-0.78943	-0.55638	-1.2836	-0.048571	-1.1499	-1.9318	-1.0923	-0.40239	-0.36134	-1.0309	-2.0931	-1.6775	-0.7247	-1.5962	-1.3289	-1.2404	-0.53948	-1.3722	-0.79952	-1.0973	-1.5734	-1.4436	-1.7834	-2.0712	-1.4925	-0.17693	-1.4471	0.069044	-1.5684	-1.523	-1.3822	-1.619	-1.592	-0.98337	-1.5208	-1.0061	-2.4024	-1.3763	-0.73157	-1.1448	-1.1421	-1.565
6.697	6.4223	5.8711	7.5056	6.9089	6.8512	7.8101	8.113	5.9348	7.9216	6.8183	6.2925	6.8928	7.2944	6.4533	6.8517	7.9342	5.4833	7.5555	6.2307	6.6643	6.381	7.7273	8.0106	7.7346	7.2054	6.7825	5.5674	6.4667	7.9503	7.0612	6.6161	7.3051	6.692	7.0495	6.0021	7.2896	5.8252	6.5874	7.1255	8.0073	6.1724	6.7261	6.841	7.1063	6.0106	6.9349	6.1122	6.6788	8.5142
6.1418	5.9261	5.8458	4.7097	5.8333	5.7943	6.322	6.6396	4.8899	5.9356	5.0632	4.9911	5.7889	6.212	5.1976	5.9779	5.9728	6.7364	5.1338	4.9144	6.1997	5.7204	6.0067	5.7939	4.6638	5.8507	4.5544	4.559	5.8255	5.0251	4.8686	6.9148	4.8981	5.7025	5.5518	5.5137	5.6938	6.0948	4.6232	6.1204	4.9383	5.7197	4.9138	5.213	5.1331	5.4476	4.953	5.8885	5.1139	4.9957
0.20325	-0.21736	1.3466	1.156	0.54519	0.53671	0.42628	0.045661	0.51842	1.4233	1.0943	-0.55304	0.23337	-0.088087	0.75584	0.87383	0.81821	1.3088	0.60369	0.40922	0.30459	0.53359	0.96074	1.4447	0.67629	0.39829	-0.15422	1.1065	0.44456	1.3447	1.0143	0.18479	0.80231	1.0645	-0.074988	-0.24543	0.63126	0.34556	-0.7417	1.1857	-0.24388	-1.5862	0.69754	0.65864	0.19873	0.50926	0.41756	0.32851	0.45385	0.151
0.22658	0.28076	-0.84743	0.62072	0.5668	-0.97952	-0.67025	0.81463	1.056	0.45635	1.1035	0.43199	0.37504	0.80395	0.12506	0.34583	-0.85196	1.1773	-0.51087	-0.38647	-0.3655	-0.33917	0.65977	0.28382	0.47468	0.57342	0.93912	1.3517	-0.76875	-1.1538	0.169	2.1893	-0.5035	-0.13157	0.62408	-0.21001	0.46417	-0.67235	0.77497	-0.066305	0.58666	0.38216	1.4618	0.51354	-0.23927	0.14219	0.23375	0.54445	-0.26033	0.26125
8.7829	9.1405	9.9147	8.8208	9.0047	9.8966	9.704	9.0921	9.3128	10.61	9.5278	10.132	9.4781	9.7429	9.6401	10.04	9.2458	9.7185	11.2	7.8293	10.478	9.2352	8.5131	9.3846	10.129	10.687	9.3406	8.7975	9.5243	9.2401	9.7532	10.391	9.6962	9.4577	9.4489	10.028	9.4804	8.9545	9.317	10.351	9.525	9.4353	8.4508	10.294	10.375	10.526	9.7413	10.368	10.286	9.6045
-7.5811	-8.4566	-8.8171	-8.9869	-9.4348	-9.4262	-9.4165	-8.9843	-9.9293	-10.537	-8.5242	-9.555	-10.293	-9.7408	-10.27	-9.7215	-8.9709	-8.1088	-9.0109	-9.0705	-9.9112	-9.5034	-9.8648	-9.6338	-8.3018	-10.809	-9.6951	-9.6407	-8.7023	-9.5016	-9.959	-9.0241	-9.1027	-9.6696	-9.5009	-9.8405	-8.5828	-9.8397	-9.6197	-9.296	-9.8446	-10.13	-8.1312	-9.3599	-9.6865	-8.6512	-9.2634	-9.2302	-8.9418	-9.7285
-2.877	-3.9091	-3.2992	-3.8091	-3.2653	-2.6355	-2.1328	-3.4467	-3.3001	-3.4228	-3.1923	-3.1197	-3.4424	-2.5088	-3.5005	-4.2216	-2.562	-3.4659	-2.6769	-4.6138	-3.8216	-4.0822	-3.1167	-2.4527	-3.0316	-3.4705	-3.798	-4.3347	-3.1062	-4.1389	-3.0368	-2.369	-3.8775	-3.6495	-2.2908	-3.7577	-2.8004	-3.7425	-4.0385	-2.6815	-3.234	-3.4916	-2.337	-4.583	-2.8645	-3.1177	-2.9366	-2.7434	-2.6088	-2.754
-10.278	-8.0306	-8.0934	-8.2854	-8.9451	-9.4031	-9.171	-9.6609	-8.9748	-9.3643	-9.1843	-9.7277	-8.0503	-9.9657	-8.4469	-8.1991	-9.4397	-9.7283	-9.0895	-8.0252	-10.286	-10.466	-9.1199	-8.9707	-8.6625	-9.0271	-8.2103	-8.1208	-7.7112	-9.3159	-9.5532	-9.2939	-10.322	-9.3044	-8.4586	-8.8711	-7.8537	-10.153	-9.6166	-8.9501	-9.463	-8.1044	-9.6201	-8.0181	-8.7916	-9.3769	-9.6216	-8.7127	-9.1756	-9.346
-6.456	-5.51	-6.6161	-5.8252	-7.497	-5.7318	-6.7175	-8.2415	-6.7669	-6.1851	-6.2503	-7.4223	-5.7211	-5.5036	-6.4939	-5.8538	-5.1012	-5.8939	-6.2556	-6.0887	-6.508	-5.8446	-5.8446	-6.715	-6.2547	-6.2777	-5.7275	-6.3093	-5.8602	-6.8052	-7.0767	-6.2855	-7.0446	-6.016	-6.0446	-6.2036	-5.276	-6.6462	-6.7094	-5.4246	-6.0508	-4.9091	-6.6543	-6.0033	-5.8389	-4.8244	-6.819	-6.6413	-6.7274	-5.7395
-11.88	-11.698	-12.308	-10.849	-11.856	-12.145	-12.316	-11.535	-12.522	-11.569	-11.519	-10.498	-12.581	-11.985	-11.454	-10.823	-11.657	-12.366	-11.825	-12.441	-11.705	-12.635	-12.62	-11.763	-11.743	-11.394	-12.032	-11.346	-11.641	-12.823	-12.442	-11.567	-10.628	-12.35	-11.217	-12.969	-11.226	-11.525	-12.111	-11.27	-11.607	-12.529	-12.27	-11.637	-12.363	-11.99	-10.717	-11.696	-12.43	-11.956
5.6932	7.1969	7.3394	6.4385	5.9135	7.0557	7.5607	6.2402	7.3545	7.7053	5.4235	6.8923	6.8031	7.2309	7.0514	7.0645	7.3498	5.7339	6.9973	6.404	7.4612	7.5645	5.7461	7.3383	6.5139	6.5488	6.4366	5.7522	5.4659	6.7448	6.1232	7.2571	6.5801	8.0041	6.0155	6.8738	6.3689	7.02	5.8285	5.973	6.6422	7.6733	6.7533	6.8185	5.2109	7.5468	6.7114	6.3096	7.4826	6.3659
2.6086	1.8145	1.8176	0.72857	1.6874	2.7026	1.9561	1.3964	1.2395	0.98916	0.28228	0.71152	1.6043	1.8342	1.554	1.5748	1.6886	2.5868	3.1173	0.95677	1.591	2.4532	1.413	1.4928	1.0144	1.1909	0.45172	1.4777	1.3487	2.3	1.7072	1.3748	2.055	1.0546	0.41812	0.59406	1.7632	2.0449	1.7201	1.6334	2.6484	0.969	1.7571	1.5103	1.8794	0.66657	1.854	1.1493	1.538	0.63448
-15.38	-15.143	-12.986	-15.183	-14.228	-15.298	-15.691	-15.667	-15.186	-15.213	-15.169	-13.128	-13.905	-15.33	-15.321	-15.115	-14.246	-14.222	-14.782	-14.655	-15.238	-14.959	-14.637	-15.383	-15.811	-14.609	-14.946	-14.489	-14.179	-15.455	-15.265	-15.042	-14.472	-15.098	-13.588	-14.502	-14.488	-14.216	-13.875	-14.016	-14.366	-14.512	-13.757	-14.348	-14.451	-14.36	-14.951	-15.034	-15.124	-14.853
4.9333	4.8062	5.1751	3.5695	5.1071	4.5328	4.7119	5.6664	6.0872	4.1119	4.3732	5.1366	4.8729	5.8388	5.7525	4.6517	5.8616	4.9261	5.0226	6.0909	4.5318	5.4133	4.1092	4.506	6.0891	4.6731	3.756	4.2488	4.5754	5.5284	4.2363	4.7748	5.2575	5.0332	5.037	5.6053	4.9482	4.5928	4.3154	5.1657	4.6951	5.4522	4.8002	4.5359	6.1225	4.3164	4.4093	4.7312	5.6443	4.7857
-3.7576	-3.9846	-3.4188	-4.5271	-4.187	-4.7583	-3.0416	-3.3751	-4.4543	-4.8933	-4.8982	-4.4532	-3.6607	-4.2614	-5.0635	-4.8137	-4.5392	-4.984	-4.2254	-4.5677	-4.1769	-4.2228	-4.817	-4.0719	-5.2912	-4.5989	-5.2816	-4.8869	-4.2891	-4.023	-4.456	-4.2988	-4.628	-4.4377	-5.1217	-5.1032	-5.6741	-4.1478	-3.991	-4.3641	-3.6211	-6.8504	-4.1493	-3.9321	-5.6037	-6.2223	-4.3043	-3.7824	-3.861	-4.3336
-11.874	-12.364	-12.116	-11.975	-12.426	-11.131	-11.539	-12.109	-12.194	-11.735	-11.717	-12.424	-11.428	-11.678	-11.574	-11.755	-11.425	-11.805	-12.068	-10.899	-10.538	-11.592	-11.031	-11.938	-10.65	-10.73	-11.401	-10.935	-11.306	-12.164	-11.194	-10.757	-11.123	-11.551	-11.827	-11.75	-11.354	-11.848	-11.634	-10.541	-11.806	-10.782	-12.137	-11.72	-12.101	-12.622	-11.053	-12.189	-11.701	-12.335
-2.8085	-2.2215	-2.5912	-2.9864	-3.1448	-3.1346	-1.6777	-2.3007	-2.1318	-2.1495	-4.1062	-3.0408	-2.6358	-3.1782	-3.3082	-3.1017	-2.2213	-2.0315	-3.6958	-2.5752	-4.5516	-2.0553	-2.7636	-1.9833	-2.6118	-1.4446	-1.5497	-2.8356	-3.5937	-2.858	-2.663	-1.9075	-2.0158	-3.053	-3.6041	-2.9377	-2.1234	-2.0595	-2.9679	-3.4862	-3.2331	-2.4567	-2.3138	-2.0305	-3.1614	-2.5524	-2.3879	-3.9359	-2.6687	-2.625
-4.5339	-4.3489	-4.1085	-4.6175	-3.9569	-3.6604	-4.4959	-3.6004	-4.634	-4.3781	-4.241	-4.0955	-4.3693	-4.2303	-3.5205	-2.7074	-4.6614	-3.7871	-4.1224	-3.2009	-4.4583	-4.1268	-2.706	-5.0831	-3.7486	-4.5151	-4.938	-4.9983	-4.2602	-3.6211	-4.6175	-3.192	-4.0246	-3.508	-4.6068	-2.3625	-3.6336	-4.3078	-4.4397	-2.7384	-4.0193	-4.5097	-3.7536	-5.326	-3.0316	-3.4083	-3.1905	-3.4177	-4.1351	-4.4978
-1.2249	0.58485	1.3626	0.21031	0.51689	1.1755	-0.1531	-0.88384	0.42392	-0.28233	-0.12229	-0.65141	0.082423	-1.2941	0.048168	-0.58013	0.42128	-0.13195	-0.82378	-0.35605	-0.92769	0.14169	-1.0251	0.36892	0.27323	-1.0235	0.24039	-1.1932	-0.35374	-0.3368	1.5405	0.28363	0.16534	0.73229	-0.85202	1.2079	-0.14123	-0.3559	0.90556	0.0024102	-0.13586	-0.8366	0.18912	1.363	-0.010983	-0.64722	-0.58186	-1.1652	-0.25559	-0.83941
4.2927	2.7531	2.2636	3.8434	3.0305	2.5882	1.7737	2.6293	2.9122	1.8949	3.1849	3.0783	3.3743	2.5524	2.0643	3.172	3.2423	3.5768	2.4486	3.5644	3.6406	2.5199	3.5285	1.913	2.7249	3.296	3.9209	2.166	2.9473	3.2723	2.6869	3.1676	2.8749	2.9351	3.1688	3.621	2.4131	2.3268	3.4996	3.6683	1.7452	2.2289	2.5309	2.4607	3.2965	2.0783	2.2606	2.7165	3.1943	2.4363
-1.0064	0.1476	-1.0417	-1.2464	0.26335	0.2744	-1.119	-0.60833	-0.43205	-0.65455	0.63308	-0.12622	-1.2594	-0.33094	-0.080925	-0.25101	-0.48129	-1.0172	0.25792	-0.33292	-0.43452	-0.55561	0.13333	1.4995	-1.1214	-0.57622	0.082692	-1.1494	-0.58304	0.80973	-0.15382	-0.25682	-0.45017	0.11591	-0.76655	-0.70766	0.098079	-0.61221	0.086	-0.22127	0.40685	-0.42867	-0.36222	-0.34969	-0.43009	-0.21283	-0.32401	-0.34208	-0.53494	-0.3343
-1.2298	-0.84796	-2.1121	-1.5951	-2.2293	-0.83302	-1.6185	-0.69463	-2.1182	-0.40834	-0.36914	-0.94895	-2.5136	-1.3846	-1.8788	-1.6858	-2.0448	-0.91477	-0.76563	-1.1323	-2.4432	-2.4489	-0.83221	-2.4083	-2.1025	-1.6342	-0.91875	-1.8758	-2.1102	-1.2175	-0.52676	-1.7963	-0.7632	-1.4675	-0.93342	-2.1433	-0.76185	-1.9528	-0.82639	-1.3736	-2.4504	-1.5628	-1.8931	-1.5932	-1.5468	-1.4782	-1.5951	-1.9373	-2.1498	-1.216
-5.9041	-4.9042	-3.8062	-4.1424	-4.1232	-4.6896	-4.3946	-5.0608	-4.7852	-5.221	-4.201	-4.2833	-4.6324	-4.509	-5.8799	-3.2404	-4.2056	-4.6183	-3.8483	-4.1595	-3.8462	-3.8311	-3.5713	-3.2529	-4.1738	-3.799	-4.3159	-4.9716	-4.0856	-4.4398	-4.332	-4.576	-4.9984	-3.7322	-3.5214	-4.5235	-4.1297	-4.0613	-4.4918	-4.62	-3.7277	-5.2211	-4.4863	-3.0796	-4.5495	-4.6744	-4.6537	-3.7884	-3.7809	-4.1876
7.8804	7.3136	6.2996	6.9459	7.5625	6.9996	7.5397	6.871	5.4164	7.4605	7.1418	8.3892	7.0333	6.8849	6.6374	6.2152	6.4451	5.7379	6.2334	6.6551	5.854	7.0315	5.6014	5.6335	7.2352	7.1294	8.2272	6.1984	6.2994	6.7206	6.2888	6.4399	6.2591	7.5572	6.3922	7.7379	7.5555	7.2252	6.9017	7.9085	5.6559	7.0737	6.8598	6.4291	6.5104	7.1659	7.1832	6.906	6.2612	5.6015
-13.638	-13.384	-13.489	-14.418	-14.064	-13.897	-13.646	-14.097	-14.674	-14.814	-15.038	-14.099	-13.763	-13.582	-14.349	-13.127	-14.629	-14.008	-13.864	-14.388	-13.684	-13.668	-14.213	-15.308	-14.054	-13.038	-13.991	-14.065	-14.619	-13.127	-14.496	-14.513	-14.395	-13.377	-14.223	-15.326	-14.005	-13.01	-14.58	-13.519	-14.098	-12.925	-12.642	-14.818	-13.72	-13.855	-14.634	-12.948	-13.868	-14.327
-5.777	-6.4563	-5.6167	-4.7275	-5.9582	-4.8589	-4.9729	-4.6403	-6.0582	-4.8985	-3.9851	-5.6496	-5.6576	-5.8281	-6.4429	-6.1023	-5.0077	-5.3115	-5.0565	-6.1822	-5.9988	-5.1146	-5.4625	-5.8927	-6.962	-5.5686	-6.162	-6.0583	-5.5838	-5.9388	-5.0366	-6.5891	-5.8178	-5.7056	-5.9304	-4.7352	-6.9808	-6.1251	-5.3398	-5.8159	-6.1086	-5.454	-6.002	-5.678	-5.1545	-5.2641	-6.0839	-5.308	-5.2421	-5.7822
-22.49	-23.056	-23.148	-22.24	-22.608	-22.164	-21.86	-22.894	-21.984	-22.059	-21.907	-22.281	-22.861	-21.597	-21.89	-22.169	-20.441	-21.891	-21.78	-22.007	-22.162	-22.239	-21.558	-23.181	-21.598	-21.757	-22.742	-22.016	-23.085	-21.55	-22.429	-22.896	-23.07	-22.694	-22.669	-21.82	-22.693	-22.464	-23.739	-22.099	-23	-21.153	-22.325	-22.145	-22.322	-21.175	-22.821	-21.804	-21.281	-23.115
-14.754	-15.169	-14.196	-14.539	-15.249	-14.473	-14.46	-14.551	-15.682	-14.606	-13.598	-14.301	-15.341	-14.468	-14.414	-14.733	-14.186	-13.178	-14.249	-15.064	-14.84	-15.864	-15.96	-15.041	-13.691	-14.852	-15.214	-14.945	-15.17	-15.199	-14.532	-15.163	-14.862	-15.212	-14.3	-14.845	-14.752	-14.054	-15.083	-14.581	-14.55	-14.665	-14.816	-13.66	-14.939	-14.728	-14.126	-14.081	-14.905	-15.191
-9.2406	-9.1185	-8.2606	-8.7117	-9.5762	-9.4948	-8.9298	-7.8162	-8.5249	-7.922	-10.283	-9.9554	-7.92	-9.8104	-8.6122	-9.3874	-8.8521	-9.5082	-8.6536	-9.773	-8.9767	-8.1406	-8.8809	-10.361	-7.4424	-8.8777	-8.9757	-8.4524	-9.2002	-10.519	-9.8429	-9.2182	-8.6882	-9.402	-8.5799	-8.5324	-8.4801	-8.8583	-8.7567	-9.109	-9.0407	-8.6696	-7.6292	-8.012	-9.1866	-9.8845	-9.1315	-8.6071	-8.4497	-8.7552
-1.9001	-2.8811	-0.96819	-1.6003	-2.0285	-1.746	-1.861	-1.1542	-1.189	-0.73724	-1.0585	-2.364	-1.523	-2.3826	-1.8737	-2.4181	-1.7902	-1.4835	-2.2697	-1.7072	-1.4939	-2.0029	-2.2547	-1.866	-1.387	-2.5672	-1.4608	-1.7544	-2.8574	-1.8282	-2.1547	-1.1295	-1.7092	-1.8011	-1.4158	-2.1181	-2.1335	-2.4686	-0.9231	-1.9327	-1.9699	-1.8212	-1.4305	-1.549	-2.2291	-1.9921	-1.6152	-2.3713	-1.7918	-1.2628
-4.7867	-5.2017	-6.0335	-5.4503	-5.1587	-4.3062	-4.4901	-4.9594	-5.8529	-4.7554	-5.8345	-6.0959	-5.9294	-5.9405	-5.1234	-4.9885	-4.9847	-6.1317	-5.1658	-5.6965	-5.6387	-5.5242	-5.5581	-5.5589	-4.9574	-5.2184	-6.1721	-6.4601	-5.8474	-5.7813	-5.7885	-5.4743	-5.582	-7.2755	-5.6997	-6.0924	-6.1708	-5.8695	-5.0406	-4.6237	-6.6163	-5.7322	-6.2977	-5.0092	-5.5122	-3.9355	-6.0555	-6.0817	-6.2671	-4.7874
8.5415	8.7132	7.3986	8.2633	7.6062	8.4288	8.199	8.2877	8.5443	7.982	7.5133	9.8252	8.1282	8.4594	9.0219	8.2188	8.3638	8.2374	8.691	9.1261	8.2971	7.6448	8.105	8.6421	8.8134	7.8639	8.2974	9.2947	8.3868	8.1658	7.5257	7.9021	8.085	8.4139	8.1752	7.1605	9.1667	8.9411	8.7718	7.8979	8.1323	9.5713	8.8162	8.2778	9.3	9.4753	8.8118	9.5408	8.7735	8.0007
-2.6291	-3.3773	-2.6673	-3.0436	-2.2417	-2.0114	-2.2099	-2.457	-2.9668	-0.90234	-2.3127	-2.8756	-3.2243	-3.0824	-3.4899	-2.4816	-1.9512	-2.2673	-2.616	-1.9272	-2.5198	-2.8008	-2.6998	-2.3701	-2.1915	-1.7585	-2.7384	-3.1956	-2.456	-2.7577	-2.5185	-1.9933	-1.8292	-3.3653	-3.644	-2.1219	-3.8552	-2.7747	-2.9639	-2.0338	-1.9204	-2.4004	-3.2769	-1.9241	-2.5166	-0.97526	-3.5355	-2.7465	-2.3192	-2.5548
-0.70734	-1.7133	-2.4459	-0.53804	-1.9966	-1.1455	-1.8673	-1.5863	-1.6557	-1.8861	-2.4379	-2.4078	-2.023	-1.4108	-1.3255	-1.6948	-1.1579	-3.0518	-2.0121	-2.2811	-1.5891	-1.1568	-2.6441	-1.6607	-1.9649	-1.9975	-1.4289	-0.47801	-2.038	-1.4005	-2.4108	-0.42368	-1.1043	-0.73587	-0.43127	-1.6303	-1.8602	-0.73599	-1.5283	-0.82953	-1.16	-1.4644	-1.7821	-1.6296	-1.674	-1.943	-1.9308	-0.86675	-1.8087	-1.1367
-5.5651	-5.7598	-6.6498	-4.9514	-4.3944	-6.1984	-6.3697	-5.5921	-6.4985	-4.629	-5.1014	-5.1671	-4.7042	-4.5295	-6.5803	-5.9507	-5.7414	-6.7193	-5.1557	-5.2273	-5.6601	-6.6619	-5.3563	-6.0138	-5.7778	-6.3404	-6.5037	-5.7876	-7.172	-5.8123	-5.8407	-5.3417	-5.6112	-6.7864	-5.012	-5.8384	-6.4491	-5.8597	-6.4779	-5.5492	-5.2718	-5.8077	-4.9078	-5.7478	-4.7363	-6.9279	-5.6403	-5.6837	-5.6619	-5.3676
-1.4204	-1.7474	-0.42186	-1.2408	-1.275	-1.0525	-1.5522	-1.5931	-0.76026	-0.6666	-1.8561	-0.4959	-1.3804	-0.58112	-0.99083	-0.79045	-0.61998	-0.69217	-1.9336	-0.5959	-1.9546	-0.83998	-1.8859	-1.5263	-0.82269	-1.627	-1.8499	-1.2137	-0.99936	-0.72397	-2.3727	-1.1006	-0.71816	-1.3994	-1.4576	-1.1216	-2.1337	-0.59916	-0.04658	-1.353	-1.2975	-1.8138	-1.0052	-1.1228	-0.97521	-2.1053	-1.5866	-1.146	-0.81007	-0.52465
-0.17331	-0.91171	0.40166	0.35343	0.38269	0.59313	-0.75696	-0.39235	-0.8191	-0.7185	0.10388	-1.1274	-0.55017	0.14621	0.52687	0.21479	-0.38553	1.0322	0.32125	0.75339	-0.87871	-1.4875	-0.10737	-0.4413	-0.19493	-0.68873	0.19931	0.072034	0.1312	0.44444	-0.28844	-0.37937	-0.7142	0.22396	1.0635	-0.98598	-1.0068	-0.28736	0.77752	0.74451	-1.1558	0.084386	-0.034388	0.25195	0.57165	0.40867	0.28006	0.17667	-0.45002	-0.1864
6.755	7.4401	5.954	6.6818	6.0136	7.3381	5.8683	6.0897	6.4207	6.8803	7.1476	6.3456	6.852	7.4169	6.1485	6.5857	6.1913	6.8582	5.9203	7.4393	7.3936	7.2223	7.4546	6.5964	7.2377	7.2015	7.3425	7.307	7.7436	5.5463	7.0288	7.1881	7.2626	7.5057	7.4852	6.283	7.3298	7.1074	5.6681	7.0924	7.011	5.8192	6.2819	7.0064	7.2758	7.2179	7.6705	6.7655	6.0447	6.9932
-2.8569	-2.0035	-1.7449	-2.0639	-3.1378	-3.6761	-2.9396	-2.4209	-2.5872	-4.2655	-1.9651	-3.0239	-3.3092	-2.5299	-2.9152	-1.4656	-3.384	-1.6518	-3.4211	-2.8034	-2.4759	-2.8829	-2.8826	-2.4555	-2.2099	-1.7064	-1.9423	-2.6862	-3.463	-2.9323	-1.9296	-2.0142	-3.0449	-1.9309	-2.0941	-2.9435	-2.5233	-2.6483	-1.6363	-1.4173	-2.3871	-0.99637	-1.7206	-2.7979	-3.6745	-1.9395	-2.1784	-2.7471	-2.3281	-2.4968
-3.5685	-4.565	-3.6697	-3.0938	-4.0705	-3.1263	-4.195	-3.5154	-4.7468	-3.9718	-3.2105	-3.8726	-3.7409	-5.5807	-4.3886	-3.9111	-1.8591	-3.104	-4.1432	-2.9301	-4.5403	-3.8604	-3.5473	-4.0164	-5.2421	-3.7788	-3.2916	-3.7412	-5.0285	-3.6359	-3.2805	-3.9271	-3.5989	-4.8123	-4.1396	-4.5424	-4.8697	-4.3349	-4.656	-4.0972	-3.9158	-4.0839	-3.5731	-3.8799	-4.7915	-4.3921	-3.5692	-4.6605	-4.3806	-2.7764
-2.5203	-3.8563	-2.2384	-3.319	-3.5197	-4.0995	-3.953	-3.4135	-3.2995	-3.7433	-3.0712	-3.5719	-2.3585	-4.0467	-2.8603	-3.8993	-3.0469	-4.029	-2.9286	-3.9231	-2.6508	-3.1895	-3.6673	-3.9781	-4.5804	-3.5204	-3.46	-4.219	-2.1469	-3.2022	-2.0462	-2.8513	-2.9452	-4.7564	-3.9934	-3.8633	-3.9821	-4.2447	-2.8873	-3.284	-3.4829	-3.3612	-3.1918	-2.1778	-3.5233	-3.0369	-2.4374	-1.8407	-3.3392	-3.4557
-21.748	-21.301	-21.874	-22.612	-22.295	-20.393	-21.69	-22.016	-21.716	-22.79	-21.682	-22.876	-23.382	-22.334	-22.538	-22.783	-21.434	-22.093	-22.681	-23.243	-22.355	-22.345	-21.296	-22.553	-23.408	-22.281	-23.029	-21.694	-22.096	-22.042	-21.721	-21.152	-22.19	-22.391	-21.754	-21.101	-22.848	-22.587	-22.084	-22.341	-21.098	-21.928	-21.836	-21.993	-23	-22.84	-21.715	-22.358	-22.181	-22.757
-11.573	-11.004	-12.043	-10.615	-11.31	-11.118	-11.699	-11.675	-12.102	-11.73	-11.897	-11.451	-10.854	-11.62	-11.186	-11.683	-10.83	-11.422	-11.086	-11.386	-11.426	-10.516	-11.767	-12.064	-11.212	-12.356	-11.991	-11.483	-12.087	-11.405	-11.229	-11.976	-11.779	-11.957	-10.693	-13.281	-11.151	-11.594	-11.36	-12.09	-11.403	-12.345	-11.282	-11.128	-13.043	-11.935	-11.645	-11.553	-11.424	-12.163
-1.1029	-0.46409	0.42727	-0.72091	1.1616	-0.10148	-0.46565	-0.18145	-0.4713	-0.038121	-0.22729	0.24201	0.41581	-0.65956	-0.78857	-0.39671	-1.6689	0.1775	-0.16027	-0.52908	-1.1884	1.0265	-0.98314	-0.099214	0.56746	-0.32241	1.1022	-0.11066	0.27514	-0.91892	0.17146	0.14297	-0.69569	0.19064	-0.61281	0.057726	0.0097444	0.35619	-0.28712	0.6152	0.45743	-0.51377	0.51576	-0.69458	0.95832	0.51869	-0.66867	-1.4188	-1.0217	-1.1834
-8.3857	-9.4826	-9.1696	-9.1362	-9.6894	-9.329	-9.1204	-9.2039	-8.8243	-8.948	-7.9229	-8.2353	-8.3377	-8.9795	-8.6232	-8.6171	-9.6787	-8.4694	-8.2965	-8.8682	-9.5888	-9.33	-9.081	-9.7037	-10.076	-9.1954	-8.2132	-8.8239	-8.4764	-9.4858	-9.5733	-8.8669	-9.032	-8.7195	-9.0678	-10.082	-9.1624	-8.6404	-9.0093	-8.6875	-10.125	-8.9192	-8.055	-9.8775	-8.0146	-8.2406	-8.626	-8.651	-8.7493	-8.555
-22.236	-22.524	-23.074	-21.366	-22.251	-23.06	-23.113	-21.17	-23.081	-23.189	-22.566	-22.1	-22.719	-22.603	-22.287	-22.543	-22.339	-22.935	-21.25	-22.111	-22.745	-21.863	-22.091	-20.759	-22.577	-22.718	-21.235	-21.767	-22.253	-20.757	-22.099	-22.623	-21.928	-21.29	-22.585	-21.771	-21.606	-21.43	-21.445	-21.356	-21.185	-22.004	-22.659	-23.441	-21.357	-22.195	-22.033	-21.163	-23.464	-22.777
-4.203	-3.2192	-5.0943	-3.7504	-3.6104	-4.7217	-3.9395	-5.197	-4.4275	-4.2259	-3.5058	-5.0239	-5.2076	-4.5645	-3.6076	-5.36	-2.9698	-4.4923	-4.4724	-5.887	-5.5305	-3.5216	-5.8477	-4.7119	-5.7526	-4.3418	-4.3812	-4.9606	-3.2113	-4.6764	-3.6231	-4.9048	-4.0775	-3.5636	-3.4892	-4.2046	-4.3133	-4.3919	-4.8627	-5.0714	-4.9919	-4.0539	-5.1639	-4.0083	-4.1364	-5.0227	-4.81	-4.7929	-5.0325	-4.7309
-11.832	-12.109	-12.078	-10.381	-10.649	-10.943	-11.068	-11.356	-12.022	-11.399	-10.914	-11.766	-12.265	-12.643	-12.105	-11.266	-11.061	-11.446	-11.555	-10.574	-11.029	-11.321	-10.479	-11.699	-9.9158	-10.88	-10.802	-11.524	-11.603	-11.389	-9.9406	-11.555	-10.477	-11.107	-11.792	-11.518	-10.455	-11.272	-12.039	-11.532	-11.339	-10.859	-11.093	-10.975	-11.909	-11.654	-11.398	-11.145	-11.334	-10.556
0.16619	0.15844	1.2048	-0.46944	1.1134	1.7632	1.1396	1.9652	0.92695	1.6121	0.1599	-0.29073	1.419	1.4788	0.37992	0.85728	0.73056	1.0127	1.3562	1.086	0.82102	0.73812	1.053	1.3763	2.0275	0.54371	-0.062289	1.4448	1.8549	1.2215	2.7067	1.4159	2.0998	1.3	0.98706	0.77749	1.7893	1.1116	2.0075	1.1003	2.2852	1.6572	1.5954	2.455	1.789	1.7695	1.6319	0.43164	1.0075	1.2601
2.2769	2.5478	2.3312	1.8195	1.0903	0.66969	2.8938	1.0706	0.77029	1.3441	0.74168	0.70023	2.434	2.3624	1.723	1.1498	2.5891	1.7637	2.2256	0.049021	2.0512	1.567	2.2381	1.3264	1.5277	1.5497	1.5072	1.8863	1.799	2.1094	1.7213	1.0665	2.4433	1.2669	1.5428	1.0516	2.4842	1.5464	2.2151	0.65714	1.7258	1.4281	1.8101	1.4471	1.34	1.7137	1.3204	1.9115	1.778	1.2883
-2.9744	-2.8728	-2.2893	-2.5921	-2.2093	-2.8562	-1.8379	-3.3406	-1.5295	-1.4093	-2.7032	-2.9282	-2.8644	-2.8028	-2.3519	-3.2251	-3.9811	-3.01	-3.1648	-2.8784	-2.902	-3.6113	-2.7536	-4.1158	-3.562	-1.7656	-3.0821	-2.9989	-3.3027	-1.1678	-2.5049	-2.2326	-3.0174	-2.553	-2.1299	-2.319	-2.8811	-2.4002	-2.4793	-2.2251	-2.4293	-3.5421	-2.2846	-3.4894	-2.5909	-2.3569	-2.6297	-3.4821	-2.3722	-3.6361
4.6797	5.9332	5.4154	4.948	4.0951	5.1638	4.1577	5.2331	4.3055	4.06	5.3975	4.9796	5.0864	4.6935	5.1503	5.9985	5.1838	4.2855	4.4881	4.8818	4.4531	5.2797	4.4389	4.5082	5.206	5.8276	5.5996	5.2116	4.9631	5.8661	4.7877	4.1704	4.9628	5.5685	4.8343	4.9795	6.061	5.0289	5.7957	5.223	5.1606	4.4556	4.7027	5.4011	4.5383	4.9098	4.7785	4.5344	4.3844	4.8696
-1.4637	-2.1344	-2.7787	-3.5526	-3.354	-2.0918	-3.0671	-3.0777	-2.4978	-2.2637	-2.9598	-2.5437	-2.1723	-3.3401	-2.8933	-2.1435	-2.2086	-2.2416	-2.3443	-1.1064	-1.8143	-2.55	-2.5706	-2.3219	-2.7006	-2.6945	-1.8668	-3.8142	-2.892	-2.3104	-3.1031	-3.0584	-3.1042	-3.7491	-2.627	-2.8749	-2.1062	-2.5298	-4.1806	-2.3806	-1.0065	-2.3574	-1.8053	-2.9969	-2.5876	-3.1058	-2.4219	-2.9222	-2.633	-2.801
-14.168	-14.459	-14.162	-14.995	-15.291	-14.441	-13.997	-13.644	-13.737	-14.881	-14.164	-14.654	-14.498	-14.722	-15.213	-14.709	-15.27	-15.965	-14.275	-14.948	-13.596	-14.184	-13.612	-13.925	-14.278	-14.457	-13.804	-15.493	-14.514	-15.497	-16.128	-14.567	-14.034	-14.524	-14.992	-15.388	-14.024	-14.836	-13.396	-13.969	-15.626	-14.433	-15.691	-14.393	-14.828	-14.796	-13.848	-13.977	-14.933	-14.532
-4.4163	-4.3604	-3.7279	-4.2006	-5.4437	-5.1209	-4.7093	-4.5649	-4.792	-4.711	-4.1321	-5.0218	-3.7613	-5.27	-4.1128	-3.4698	-4.9143	-4.4019	-4.8139	-4.4701	-3.4397	-4.282	-3.0536	-4.506	-4.287	-4.4046	-3.4775	-4.0739	-4.415	-3.9932	-2.8812	-3.3669	-2.8695	-4.1059	-4.819	-4.0134	-4.7354	-2.6794	-4.4272	-4.4205	-3.7946	-3.7828	-4.7209	-4.1432	-4.0844	-4.229	-4.2221	-3.7658	-3.396	-4.8843
-6.5376	-6.8805	-6.133	-6.2068	-6.6118	-6.532	-5.7218	-7.1336	-6.3152	-6.5395	-5.1329	-6.5895	-6.647	-6.592	-6.0011	-6.0744	-6.9613	-7.3692	-6.7604	-5.2025	-6.821	-6.3215	-5.6789	-7.1452	-5.6446	-6.2607	-5.7376	-6.349	-6.7658	-6.9824	-5.769	-6.5194	-5.4396	-6.2857	-6.5609	-7.0115	-6.7699	-6.8639	-7.4302	-6.5602	-5.0138	-5.4601	-5.6633	-7.2072	-7.4282	-6.6508	-6.55	-6.173	-5.9284	-6.3574
-20.378	-22.033	-21.416	-20.084	-21.071	-21.078	-21.589	-21.005	-20.596	-21.033	-20.769	-21.115	-21.03	-20.266	-21.108	-20.155	-21.693	-21.527	-20.714	-20.728	-21.008	-21.063	-19.939	-21.174	-20.217	-19.988	-20.931	-21.107	-20.951	-20.689	-21.582	-20.123	-21.402	-20.924	-19.752	-20.476	-21.008	-21.725	-20.514	-20.957	-20.284	-20.274	-21.185	-20.783	-21.51	-20.963	-20.841	-21.643	-20.958	-20.691
-0.64573	-1.8386	-0.4654	-2.0088	-1.4052	-0.77261	-0.64622	-1.3416	-1.7037	-0.95876	-0.50411	-0.69023	-1.6767	-0.7565	-1.0838	-0.66462	-2.0754	-2.1588	-1.0426	-0.9856	-2.6548	-0.96319	-1.0663	-1.2458	-1.9736	-0.73499	-2.0293	-1.3655	-1.7982	-1.8465	-1.4615	-3.0182	-1.0784	-1.6116	-1.289	-1.4155	-0.45883	-1.9124	-0.70179	-1.6311	-0.49744	-0.37637	-1.721	-1.5509	-1.2015	-2.8377	-0.58306	-1.9467	-1.4571	-2.9816
-2.7694	-3.2328	-3.3467	-3.7555	-3.8264	-3.5638	-2.8776	-3.5944	-2.4427	-3.9353	-3.8957	-3.8871	-3.6335	-3.764	-3.9315	-3.4508	-4.2759	-4.5433	-3.4181	-4.1068	-4.009	-4.1286	-4.2229	-2.5431	-3.8839	-3.2558	-4.5044	-3.945	-5.2738	-4.2769	-3.4209	-3.9826	-4.4356	-2.9409	-3.7223	-4.7884	-3.2625	-3.29	-4.0681	-4.0739	-3.6679	-3.0518	-3.9708	-3.7036	-4.2314	-3.3881	-3.7089	-4.7857	-3.6923	-3.4229
-5.2008	-5.8968	-5.9652	-6.2233	-6.533	-6.6856	-5.8177	-6.3989	-6.8649	-4.5998	-5.081	-5.9227	-5.8898	-5.9092	-5.3349	-6.0011	-5.1645	-6.6415	-5.6073	-6.018	-6.6754	-4.6925	-5.5465	-5.2768	-5.4855	-5.1794	-5.5852	-4.9557	-5.866	-5.8334	-7.5209	-5.8544	-4.8781	-5.9923	-4.8939	-5.2621	-6.1227	-5.8353	-5.0671	-4.9718	-5.5398	-5.6704	-5.0985	-6.3761	-5.6729	-5.5789	-6.3631	-5.3527	-5.9435	-5.7349
4.6304	4.7448	4.5319	5.1763	3.7483	3.7672	4.3133	4.9668	5.1334	3.8322	4.6052	4.2239	2.6805	3.7886	4.513	4.6315	3.8321	5.2095	2.8571	4.6081	4.6425	4.2844	4.5749	3.0976	5.2553	5.1046	3.475	3.5399	5.4201	4.9807	3.687	4.5167	4.2985	5.2591	4.6363	5.1033	4.3884	3.6288	4.1396	4.8735	4.7573	4.5228	3.4281	3.9775	4.8797	5.8716	4.1313	5.2632	3.793	4.0335
-1.3653	-1.3795	-1.1343	-1.9458	-1.7682	-1.4528	-1.1888	-1.8284	-1.5026	-1.9906	-1.487	-1.6566	-1.7739	-1.1979	-2.0402	-0.97928	-0.92262	-1.3185	-1.5096	-1.1967	-0.77783	-1.7322	-0.82819	-1.4281	-1.7328	-0.96902	-1.6863	-2.2597	-2.2406	-1.1284	-1.7393	-1.5342	-0.92737	-1.2064	-0.94041	-1.4276	-2.0519	-1.7189	-1.7365	-1.5635	-1.449	-2.5141	-0.60056	-0.96399	-1.8779	-1.1053	-1.913	-1.858	-2.3495	-1.508
-10.49	-10.133	-9.9833	-10.497	-8.4512	-10.516	-9.2019	-10.183	-10.177	-9.2062	-8.8127	-8.5316	-8.9207	-9.9489	-8.7747	-9.1252	-10.029	-9.1291	-9.1317	-9.8497	-9.5957	-9.5339	-10.023	-10.006	-8.3371	-9.9185	-8.3527	-8.7065	-9.5245	-8.7259	-10.008	-9.9989	-8.9594	-9.9589	-10.059	-8.8939	-9.8926	-10.064	-9.2199	-10.338	-9.7292	-9.3469	-8.6831	-9.8508	-10.668	-9.4695	-8.1128	-9.2734	-9.2679	-9.6226
-20.823	-20.507	-20.172	-21.468	-20.645	-20.782	-20.817	-21.781	-21.871	-20.805	-21.448	-20.277	-21.274	-20.028	-21.422	-20.106	-21.117	-20.705	-19.683	-20.415	-19.781	-20.449	-21.151	-20.29	-20.824	-21.537	-20.367	-20.704	-21.286	-21.791	-21.115	-20.623	-20.387	-19.821	-20.182	-19.999	-21.027	-21.991	-21.654	-20.728	-19.964	-21.135	-21.617	-20.588	-20.471	-20.062	-20.847	-19.957	-20.831	-19.398
0.66847	2.2384	1.5952	0.23595	1.0083	2.2874	1.0189	1.4588	2.0027	1.1904	1.1871	1.0161	0.47904	-0.69895	1.0035	1.123	1.8962	0.99966	0.90762	1.0869	1.7758	1.445	0.54708	1.8047	1.2709	2.5002	1.2214	1.4073	2.1007	1.6422	1.1329	1.9104	0.10793	1.155	1.6803	1.9046	1.2891	1.2511	2.0373	0.73008	-0.00051646	0.70014	0.66837	1.2089	1.3805	1.3932	0.66602	1.4843	1.349	-0.041396
-14.3	-14.225	-13.839	-14.055	-15.113	-15.217	-14.047	-13.576	-13.964	-14.673	-14.385	-13.562	-13.907	-14.556	-15.176	-14.354	-14.043	-14.225	-15.132	-13.996	-14.419	-13.584	-13.882	-15.443	-14.667	-14.527	-13.839	-13.387	-15.135	-13.982	-14.676	-13.714	-15.89	-14.733	-14.252	-14.204	-15.131	-14.672	-15.184	-13.533	-14.982	-14.999	-14.75	-14.944	-15.015	-14.812	-14.347	-16.325	-14.412	-14.255
4.1486	2.9719	3.3786	3.4976	2.5624	2.3376	1.8022	2.8887	3.6039	3.3273	2.3818	3.0398	1.5895	1.9357	3.048	3.3133	2.5938	2.7783	4.4878	3.0679	2.3762	3.5543	3.7034	1.8146	4.0147	2.7407	3.316	2.5141	3.8138	2.9014	3.183	3.1891	2.8414	2.3099	3.2413	1.9942	2.3923	3.2224	2.2161	3.1125	2.9379	2.8846	3.7496	1.8911	3.0514	3.3373	3.4246	2.5552	2.4359	3.9034
-1.1906	-2.1423	-1.4269	-1.603	-1.7703	-0.75315	-1.0846	-0.81425	-1.6474	-1.8534	-2.1888	-0.19587	-1.1524	-3.0182	-2.435	-2.0156	-1.2911	-2.2981	-1.758	-0.9198	-1.7421	-1.1263	-1.2711	-2.3661	-1.4513	-1.3181	-0.41088	-1.2353	-1.4129	-1.8533	-1.1731	-2.2575	-1.0731	-1.2608	-2.1855	-2.4927	-1.1574	-1.3467	-1.662	-1.2885	-0.30974	-2.1187	-2.8602	-1.824	-0.60104	-1.7419	-2.2862	-2.0599	-2.2006	-1.7786
[truncated: 29 more rows]
[truncated: 150 more columns]
