# Supplementary material for: Genetic dissection of main and epistatic effects of QTL based on augmented triple test cross design
Source: PLoS One. 2017 Dec 14;12(12):e0189054. doi: 10.1371/journal.pone.0189054 (PMC5730204; doi:10.1371/journal.pone.0189054)
Supplement: S7 Supporting Information — (ZIP) [file pone.0189054.s007.zip › z2_1050_0.8_5.csv]

-22.193	-23.369	-22.111	-23.725	-23.004	-22.903	-22.736	-23.549	-24.665	-21.547	-21.959	-20.687	-21.869	-22.667	-22.013	-23.715	-22.155	-22.389	-21.31	-22.449	-21.297	-21.474	-21.743	-22.488	-21.633	-21.045	-22.035	-22.018	-24.362	-22.399	-22.661	-23.683	-23.008	-23.079	-21.967	-22.239	-22.048	-21.586	-22.125	-21.129	-23.143	-21.205	-22.594	-22.2	-24.161	-22.806	-21.601	-22.07	-22.546	-23.445
-2.3387	-3.1658	-1.3482	-2.1206	-3.2021	-2.0427	-2.8955	-2.0906	-2.7553	-1.3067	-2.6695	-2.5129	-2.1348	-3.4658	-2.3519	-0.51005	-3.3924	-2.224	-2.7095	-1.9941	-1.6292	-2.1894	-1.9744	-1.7039	-2.9375	-2.3629	-2.9543	-3.3831	-3.2982	-2.8319	-1.2204	-1.8013	-3.193	-2.9772	-3.4643	-3.0285	-3.5106	-3.6883	-1.5919	-3.072	-1.3533	-3.0011	-1.7456	-1.7526	-2.7782	-2.6267	-2.8346	-3.3209	-2.6728	-3.3881
-4.2751	-5.4446	-5.5041	-5.348	-3.542	-4.0377	-4.6202	-3.1178	-4.6419	-3.5836	-3.2144	-3.9455	-5.1076	-4.0723	-4.423	-4.2	-4.5862	-4.2254	-3.6238	-3.5982	-5.3252	-4.5826	-5.1363	-3.1523	-3.5688	-4.4231	-3.4024	-3.8939	-2.8657	-2.8828	-4.191	-3.0031	-3.9856	-4.7799	-3.1843	-4.2525	-4.2392	-3.594	-2.9154	-2.5663	-2.5377	-4.0558	-3.67	-3.6021	-4.6756	-5.4965	-4.041	-3.9011	-4.4653	-6.264
-1.111	-1.1722	-2.0471	-1.7424	-0.056265	2.1928	-0.82437	-0.24183	-0.74344	-2.7534	0.30462	0.10958	-0.39633	0.43377	-1.2259	-1.3699	-1.3564	-0.053527	-1.0199	-0.60379	-0.99246	0.2849	0.72817	-1.7844	0.41217	-0.88969	-1.0834	-1.6504	-0.52534	-0.18667	-0.89773	-0.78963	-0.44267	-0.12762	-1.7303	-1.1127	-0.93635	0.70954	-0.59088	-0.84507	-1.0466	-1.2521	-0.092064	1.0835	-0.46077	-1.3817	0.055051	-1.3865	-0.68401	0.13842
0.21697	2.7242	2.536	3.8836	2.0165	3.7588	2.8723	2.8927	3.0946	0.73258	2.707	1.904	0.78854	1.6973	3.6237	0.89557	4.2796	1.8558	4.5296	0.92577	2.1204	0.98513	2.3	1.3758	1.2053	1.0928	2.5683	2.8981	2.6794	2.6254	1.869	3.2778	2.5111	1.1101	1.7663	1.388	2.8102	2.5642	1.5645	2.4517	4.395	2.4233	3.814	1.4855	1.9527	2.585	3.3043	2.7022	2.9326	3.0016
-2.5006	-3.1664	-2.3151	-3.8766	-2.3282	-4.0315	-1.1762	-1.3353	-2.8454	-1.9153	-3.3737	-3.3452	-4.1219	-2.5383	-2.3368	-0.7524	-1.2198	-4.6513	-3.448	-3.312	-2.7977	-3.0612	-1.6813	-2.4722	-3.8704	-1.8015	-1.8489	-2.9378	-1.9359	-3.7147	-2.4303	-2.6308	-3.8345	-2.6662	-2.1225	-3.3695	-3.0787	-3.7429	-0.75888	-1.7902	-4.3574	-5.1071	-3.1908	-3.2121	-0.87717	-2.9798	-2.7289	-2.8084	-2.8783	-3.2944
-13.651	-13.909	-14.424	-15.285	-16.3	-15.774	-15.231	-15.687	-13.916	-13.771	-15.32	-14.456	-15.288	-14.572	-14.857	-14.153	-13.185	-13.858	-15.085	-14.576	-14.393	-13.508	-13.436	-15.003	-14.998	-14.37	-15.674	-14.608	-14.635	-14.431	-14.182	-13.544	-14.939	-15.949	-14.508	-14.632	-15.614	-13.986	-15.565	-14.068	-15.888	-14.475	-14.338	-14.93	-14.646	-14.304	-14.608	-15.576	-14.123	-14.894
-11.18	-10.293	-10.106	-12.075	-10.549	-10.891	-9.7095	-11.557	-10.85	-9.472	-10.311	-10.595	-10.763	-10.626	-9.4768	-10.914	-11.496	-11.269	-11.003	-11.05	-11.436	-10.702	-11.661	-10.843	-10.83	-9.7814	-9.4446	-10.964	-10.807	-10.138	-9.2997	-11.273	-11.354	-10.052	-9.0362	-9.8977	-11.86	-10.165	-9.9419	-11.309	-11.349	-10.775	-10.552	-11.144	-9.8531	-11.548	-11.386	-10.419	-10.407	-11.727
-5.7462	-5.8742	-4.8897	-5.4589	-5.2687	-5.9928	-5.3926	-4.1381	-5.4782	-5.5229	-5.0383	-5.4033	-5.7569	-5.904	-5.2811	-6.5807	-4.2686	-5.8379	-6.9234	-4.7985	-4.1267	-3.8104	-5.5172	-5.5094	-6.3736	-5.9999	-4.5485	-5.6784	-5.6367	-5.2085	-5.8584	-4.8836	-5.0368	-5.1855	-5.5378	-6.209	-6.6937	-3.8287	-5.29	-6.2377	-5.1241	-5.8922	-5.4014	-4.1541	-4.6513	-7.5744	-6.413	-4.6187	-4.3221	-5.608
0.34475	0.85134	2.1196	0.79242	3.5605	1.788	0.37384	2.8653	-0.37871	2.3749	1.5706	3.1285	3.1441	0.66422	2.8227	1.2249	2.5947	2.4478	2.5949	1.3906	2.0762	1.01	1.937	1.5999	0.78287	1.0482	1.7088	1.6904	1.3636	1.545	0.47574	0.25445	3.5195	0.5841	0.83619	3.4576	-0.26198	1.3793	1.9849	1.9411	1.208	1.4349	1.9273	1.8998	1.0535	0.31802	1.4613	3.3392	-0.90416	1.4271
-12.695	-13.989	-12.395	-14.582	-13.101	-14.346	-12.214	-13.092	-14.809	-12.881	-13.401	-12.46	-13.423	-13.286	-12.806	-13.263	-15.094	-13.722	-12.077	-12.596	-13.571	-12.654	-12.471	-14.336	-12.104	-13.726	-11.504	-15.842	-12.901	-12.87	-12.407	-12.812	-13.448	-13.655	-12.568	-13.041	-13.24	-11.893	-12.626	-13.322	-13.548	-14.595	-12.869	-11.962	-14.164	-14.954	-12.099	-13.012	-13.881	-13.31
-14.229	-12.276	-15.442	-12.94	-15.308	-15.95	-15.647	-16.092	-14.149	-15.858	-13.634	-15.094	-15.478	-13.608	-16.347	-15.566	-16.497	-13.082	-15.473	-16.162	-13.943	-14.895	-13.872	-14.282	-15.763	-16.011	-14.524	-13.75	-14.075	-14.458	-16.881	-15.604	-14.162	-14.963	-13.16	-15.203	-14.525	-15.499	-14.351	-15.752	-15.71	-14.391	-16.357	-13.375	-15.436	-14.275	-13.555	-13.399	-15.552	-16.295
-14.038	-16.261	-15.49	-14.131	-13.603	-13.283	-14.572	-15.234	-14.665	-14.487	-14.697	-14.972	-14.778	-14.857	-14.983	-14.495	-12.945	-15.321	-14.948	-15.528	-14.677	-15.579	-13.767	-14.568	-15.013	-14.534	-15.16	-14.936	-14.04	-13.372	-14.615	-14.1	-14.019	-14.633	-14.249	-15.981	-13.594	-15.701	-16.059	-15.375	-14.317	-14.103	-14.381	-13.57	-14.393	-14.006	-14.065	-13.681	-14.437	-14.31
-8.1268	-9.8443	-9.3231	-11.031	-7.6246	-9.9839	-8.9775	-8.6375	-9.7539	-10.514	-7.9755	-10.297	-8.7185	-10.023	-9.9818	-8.684	-10.022	-10.222	-7.7904	-9.8841	-10.57	-10.792	-8.562	-8.5445	-9.4391	-8.8074	-8.0742	-9.6535	-8.6067	-9.4295	-10.487	-9.8931	-10.703	-9.4184	-10.14	-8.3544	-9.1543	-7.3098	-8.2221	-7.71	-8.5251	-8.5422	-9.5325	-8.4608	-9.1576	-8.0325	-10.428	-7.9578	-8.8922	-10.331
0.56196	1.9217	1.727	1.8725	2.4443	2.2982	1.2022	1.0422	0.89014	1.1375	1.2151	2.6221	1.1003	0.84742	0.12189	1.8492	1.0098	2.7967	1.3716	3.894	2.3576	0.93859	3.0715	1.8462	1.3993	1.9009	2.9377	0.26242	1.9972	1.3242	0.73682	1.1392	1.3715	2.907	1.5564	-0.64871	2.0037	0.96014	0.83662	2.7431	0.69126	2.3244	1.6774	1.2898	1.7891	0.76446	2.2249	1.5182	1.4942	0.48362
7.5113	8.7479	7.4352	8.4048	7.1397	7.2839	7.5414	7.6107	8.8574	8.6544	7.4837	6.3083	7.5575	7.6715	8.1622	8.0476	7.7531	8.2585	7.7305	8.6426	7.0227	8.3305	7.4922	9.5596	7.0575	8.0755	8.1565	8.2813	7.8609	8.368	7.6718	9.4134	8.6156	7.3178	8.5625	8.1817	8.8918	8.1909	8.248	8.1725	7.7077	8.8443	8.9197	8.5802	6.1304	8.7986	8.8442	6.7944	6.6272	6.9706
-0.84046	-0.19905	-2.1222	-1.5942	-0.74521	-1.928	-2.2302	-1.7203	-2.7332	-3.5722	-2.037	-1.1597	-0.90126	-3.1556	-2.1903	-1.9472	-2.5684	-2.9301	-1.7599	-0.89758	-0.62962	-0.14978	-1.9986	-0.4611	-2.2768	-2.412	-2.0529	-1.2858	-1.9614	-1.7661	-2.571	-3.0009	-1.3726	-1.9788	-2.9258	-2.9594	-2.7641	-2.1012	-2.0634	-0.10957	-0.62686	-1.6489	-0.39602	-1.8042	-0.45774	-1.6281	-3.7287	-3.7361	-1.2153	-2.7997
-2.7106	-2.3364	-1.8563	-4.3408	-1.2945	-2.8771	-3.167	-4.0745	-1.9309	-1.1042	-0.56496	-1.0536	-1.5185	-2.7488	-1.4574	-2.0807	-3.5037	-2.4181	-3.1874	-2.3199	-1.3011	-3.9918	-3.6396	-3.565	-4.0319	-1.9637	-3.257	-4.1772	-2.4104	-2.9724	-3.7072	-2.0266	-0.061766	-2.6559	-1.9849	-4.4242	-2.2865	-2.42	-3.1095	-2.7047	-1.9314	-2.4711	-1.0312	-2.5451	-2.6588	-1.9163	-1.3126	-1.4517	-2.635	-2.9608
4.5027	5.6338	4.2928	5.9919	3.7547	4.8635	4.5615	2.8421	4.0612	4.8222	3.9513	4.955	4.3487	4.3804	3.2352	4.67	4.2753	4.1462	4.8222	5.3386	4.742	3.2415	3.3685	3.1106	3.4454	5.6773	4.0566	4.164	4.8862	3.043	3.6852	5.2537	3.4232	4.3933	3.2627	5.4071	3.8439	4.5666	3.9547	3.7779	5.3562	4.6296	4.3145	4.2784	2.3472	4.8149	3.6029	4.0565	3.4349	2.5936
-2.3945	-1.3913	-2.1341	-2.523	-2.192	-1.7683	-0.90857	-1.8606	-0.35478	-1.4925	-0.5473	-4.0944	-2.0243	-1.1634	-1.5079	-1.0157	-2.2557	-1.6141	-1.402	-2.1987	-1.6273	-1.7209	-0.060339	-2.7659	-1.6666	-2.5342	-0.068823	-3.2707	-0.57018	-0.8744	-1.8782	-1.3443	-2.6333	-1.4509	-1.79	-0.99904	-0.68439	-0.76115	-1.5542	0.32867	-1.6836	-2.331	-2.6163	-0.37725	-2.1208	-1.8518	-1.5819	-1.5102	-1.2673	-1.5916
6.5349	5.1105	6.941	7.463	6.8956	6.8907	8.4186	5.8029	7.2023	6.8794	7.1217	5.7218	7.8203	6.9343	8.1438	6.9433	8.8872	7.5105	5.5847	6.1204	6.0585	6.8061	7.4758	6.944	6.4077	5.2687	6.1893	5.4721	7.3113	7.354	5.1629	7.0011	5.9862	7.9418	6.2804	7.1523	6.9196	6.771	7.5719	7.4201	5.3279	6.4862	7.4244	8.1041	7.1931	6.8522	7.0431	4.9518	6.9524	6.8858
-12.291	-13.788	-12.149	-13.084	-13.301	-12.995	-14.003	-14.019	-14.669	-12.842	-12.591	-12.357	-14.08	-11.511	-12.562	-12.511	-12.438	-13.282	-14.692	-12.769	-12.738	-13.793	-12.731	-13.684	-13.439	-13.054	-14.236	-11.945	-14.309	-13.119	-12.965	-11.906	-12.76	-12.101	-13.328	-12.406	-12.249	-12.957	-13.736	-13.16	-11.78	-12.376	-11.719	-12.788	-12.722	-13.676	-13.321	-14.149	-12.284	-12.951
-3.9093	-3.4582	-2.3406	-2.2155	-2.8681	-3.0506	-2.2429	-4.2677	-4.0073	-3.2605	-3.544	-2.0351	-2.8637	-3.9373	-5.9454	-3.1067	-4.309	-1.9086	-3.105	-4.3177	-2.5544	-4.2206	-3.3992	-0.85673	-2.1148	-2.457	-2.8503	-4.4086	-2.7484	-3.6205	-2.6899	-3.6437	-5.0455	-3.8462	-4.3795	-3.813	-4.4147	-2.6876	-3.3933	-3.2363	-3.7823	-3.8292	-3.7358	-2.5402	-4.27	-2.8124	-0.57233	-1.4055	-4.193	-2.3194
6.879	6.9584	6.723	7.3442	8.6912	8.4421	8.6454	7.7422	7.8871	7.72	6.9865	6.184	8.0165	8.5272	8.7304	8.5665	8.7571	7.8478	7.6819	8.6959	9.0198	8.3969	8.4461	6.9988	7.4253	7.9316	7.8712	8.1765	8.2151	8.3177	8.7214	7.7758	6.433	8.6468	5.9315	8.2827	8.7117	6.806	8.2198	7.7766	8.7392	8.3062	7.653	7.236	9.2081	8.2393	8.3045	7.9149	9.3194	7.9216
8.071	7.8086	8.4015	7.7069	7.5006	8.8764	8.6058	8.7884	7.0208	8.8423	7.8792	8.877	8.7235	8.8895	9.2636	9.03	7.6721	6.6917	8.4049	7.2585	7.7667	8.4463	7.6331	7.6291	9.048	8.5723	7.5996	7.6674	7.0303	6.3054	7.1624	7.8278	7.5176	8.4393	8.1316	7.726	7.5281	6.9724	6.5568	8.5661	7.9372	8.1271	7.8012	9.3808	9.0077	6.3809	8.4095	8.2085	6.8898	6.3837
-4.0593	-3.8166	-4.6628	-5.8892	-4.014	-6.3257	-4.4495	-6.1118	-5.6649	-4.8287	-5.6983	-5.7263	-5.0994	-5.2058	-6.2723	-5.4746	-4.7403	-5.5489	-5.4154	-4.9353	-6.749	-6.6735	-6.3622	-5.2477	-5.049	-5.5679	-6.5321	-6.2285	-4.9215	-5.6085	-6.0928	-4.925	-5.9736	-5.8846	-7.2316	-5.2012	-5.5396	-5.5991	-7.1146	-5.053	-5.5475	-6.2883	-3.8884	-5.9961	-4.5632	-4.9642	-5.3081	-6.1463	-7.6133	-6.4979
-10.86	-11.84	-10.304	-12.439	-11.666	-12.656	-11.758	-12.063	-11.08	-13.015	-12.856	-12.597	-9.6622	-11.648	-11.407	-11.574	-11.117	-10.868	-10.845	-9.6267	-10.379	-10.843	-10.866	-11.545	-11.296	-11.614	-11.425	-11.385	-11.809	-11.075	-12	-11.265	-10.922	-11.563	-12.898	-11.186	-9.4233	-11.197	-11.005	-10.627	-10.451	-11.923	-11.675	-11.311	-11.762	-10.148	-11.046	-10.853	-11.105	-11.455
0.90002	1.632	1.6922	2.3891	1.9254	3.6157	0.92016	1.9959	2.2961	2.9842	0.60552	1.649	2.2484	1.5763	2.1831	2.83	0.6872	1.9467	1.8942	1.8709	0.89287	2.4591	2.6296	2.2279	1.9225	2.1968	1.2004	1.9693	0.6754	1.6355	1.9176	1.5736	1.1799	2.0972	2.978	3.0261	1.14	2.9197	1.1997	2.607	0.9562	1.4312	0.20578	0.77499	3.4175	2.2035	1.4646	1.1035	1.6871	2.707
-10.91	-10.583	-11.496	-10.873	-10.978	-9.8024	-10.076	-11.239	-9.4204	-11.649	-10.846	-11.183	-9.9462	-11.37	-9.7506	-12.088	-10.718	-8.8957	-10.935	-10.849	-12.38	-10.852	-11.701	-10.074	-10.285	-11.821	-12.653	-11.365	-10.186	-10.773	-7.6037	-9.6128	-10.261	-12.29	-10.911	-11.74	-10.922	-10.9	-10.023	-9.8334	-10.963	-9.3561	-10.344	-11.687	-11.611	-10.548	-11.426	-10.313	-11.224	-9.6721
-8.8244	-8.0498	-9.9982	-8.2259	-9.5126	-9.4797	-9.1463	-9.0978	-8.648	-10.536	-8.4945	-9.3336	-10.448	-8.9676	-8.5732	-9.7351	-7.8984	-9.0259	-8.4634	-8.8608	-9.4193	-9.9304	-8.8383	-10.069	-8.6104	-9.5185	-9.4437	-8.9629	-8.7941	-10.135	-10.084	-8.7885	-9.5165	-8.4251	-8.9561	-8.7002	-10.695	-8.9501	-7.7976	-10.437	-9.658	-9.5066	-9.9627	-9.2029	-7.587	-8.3189	-9.5	-6.477	-9.8941	-8.1198
-2.0107	-2.1171	-3.486	-0.83715	-1.7043	-2.5476	-0.48477	-1.1996	0.034533	-0.40089	0.07066	-1.7286	-2.3917	-1.6478	-0.83388	-2.1867	-0.80146	0.04027	-0.70312	-1.7421	-1.7086	-3.0351	-0.48699	0.044539	0.46235	-1.7512	-2.2013	-1.3802	-1.5652	-2.0745	-2.431	-2.5648	-0.82066	-1.3503	-1.0192	-1.7065	-1.3189	-1.7708	-0.64319	-0.37483	0.27277	-1.7211	-0.40933	-1.8369	-0.56749	-1.6947	-0.38729	-1.1752	-0.47828	-0.99978
5.3741	5.0153	4.3644	4.338	4.7701	6.1178	6.0474	7.2245	5.4025	5.7698	7.025	6.1359	4.5513	5.2308	5.5176	6.1944	6.2183	5.5873	6.1518	7.2772	5.5439	6.0433	6.5225	7.1663	5.0609	5.8386	5.7973	5.131	6.4313	6.1307	4.4474	5.799	5.1522	6.1514	5.2989	6.0885	6.052	4.9625	6.7929	6.2461	4.7583	6.0907	6.0917	5.0533	5.5456	5.4238	6.2914	6.0123	3.8577	3.819
-8.749	-10.391	-9.466	-11.174	-9.9926	-10.803	-9.728	-10.916	-10.342	-12.73	-9.1361	-10.726	-10.514	-9.582	-12.963	-10.705	-10.344	-10.08	-8.9417	-9.6064	-10.797	-10.394	-11.244	-8.6762	-9.2753	-9.8137	-9.6874	-9.4114	-10.182	-9.9992	-12.248	-8.7686	-10.036	-9.9471	-9.9176	-9.7828	-9.0241	-9.4911	-10.271	-8.3994	-9.6078	-10.617	-10.447	-10.484	-10.231	-8.9636	-8.5424	-9.6446	-9.5857	-11.092
-11.705	-12.667	-13.026	-14.371	-12.72	-13.252	-13.306	-13.529	-14.725	-13.617	-13.605	-12.792	-13.134	-15.565	-12.545	-13.732	-14.503	-12.661	-12.681	-12.834	-13.405	-12.891	-13.531	-13.267	-13.426	-14.163	-13.615	-12.19	-11.992	-12.097	-12.675	-12.147	-13.424	-13.442	-12.898	-14.423	-12.267	-11.94	-13.314	-14.12	-12.297	-12.851	-14.028	-14.374	-13.417	-14.407	-13.631	-13.326	-14.229	-11.723
-21.411	-20.735	-22.575	-23.084	-22.965	-22.392	-21.701	-21.305	-22.515	-22.728	-22.125	-21.907	-23.709	-21.942	-23.519	-23.565	-21.561	-21.846	-21.072	-22.341	-22.012	-23.262	-20.58	-20.245	-22.631	-24.173	-22.234	-22.113	-22.198	-21.968	-21.72	-22.277	-22.198	-23.006	-22.212	-21.422	-21.394	-23.262	-21.869	-22.777	-22.757	-22.973	-22.011	-22.148	-20.447	-20.574	-21.468	-21.832	-23.285	-21.236
-10.187	-9.5288	-6.9292	-10.451	-8.857	-8.5157	-8.1096	-9.2375	-9.3237	-9.3831	-8.4844	-8.23	-8.9997	-10.242	-9.2179	-9.5125	-10.286	-9.2204	-10.273	-8.4781	-9.0203	-8.2211	-9.3869	-10.03	-10.123	-9.614	-9.5423	-8.9638	-8.5241	-9.1162	-9.2142	-9.1626	-9.2739	-10.747	-9.1092	-8.719	-9.3983	-8.4324	-8.9933	-8.8149	-10.692	-8.9229	-9.3052	-9.6936	-9.7549	-7.547	-9.4578	-8.2591	-8.7042	-8.2562
-1.3187	-0.61107	-1.8649	-1.2384	-1.4465	-1.1371	-0.45556	-0.27694	-2.4379	-1.2994	-1.6735	-0.68804	-0.20782	-1.7682	-1.3879	-1.6811	-0.1792	-1.3098	-1.7116	-0.98239	-0.54802	-1.7453	-0.79336	-2.3599	-2.2361	-1.613	-1.671	-0.71949	-0.86736	-1.6214	-1.2639	-1.6106	-0.58524	-1.6485	-1.3881	-1.1536	-0.86401	-0.81049	-1.822	-0.80275	-1.8878	-1.0074	-0.60978	-2.5474	-1.5908	-1.9999	-0.17683	-2.2933	-1.0353	-0.56154
-4.7854	-5.5576	-5.9716	-4.4925	-5.2558	-4.2461	-7.4889	-5.9443	-4.1684	-6.3548	-5.3839	-5.7241	-5.3054	-6.1038	-6.1146	-7.7767	-4.5889	-4.9036	-4.2368	-6.4476	-4.6915	-4.3994	-5.8504	-5.5778	-6.2427	-5.4961	-5.7079	-6.0443	-4.7199	-6.5671	-5.641	-4.1978	-5.6237	-5.2323	-5.87	-4.5486	-4.9619	-5.5923	-4.5616	-5.3159	-4.2081	-6.996	-5.6478	-7.5635	-5.5737	-6.7935	-5.6283	-6.2788	-6.2306	-5.7813
-2.6349	1.3014	-1.1278	0.35091	0.68611	-0.51875	0.60821	-0.20882	-0.44074	-0.78931	0.47929	0.99375	1.529	0.29075	-1.093	0.90785	0.50099	1.1116	-0.4879	-0.07023	-0.418	2.1334	-0.52646	-0.62105	-0.00077934	-0.45686	0.47058	-0.46051	0.080573	-0.66901	0.94105	0.15077	0.032137	-0.35755	-0.5287	-0.82994	0.34671	1.0657	1.0868	-0.48926	1.2238	-0.77004	-0.0039393	-0.1513	0.15184	0.88748	-0.16795	-0.61435	-0.88421	1.5695
8.051	7.9885	7.3586	8.0488	8.5572	8.853	7.264	10.092	7.7557	8.1418	7.5208	7.6722	7.8934	9.1091	8.0487	9.7992	8.7044	8.5589	8.6199	7.5637	9.7121	8.6439	9.1963	9.6249	6.724	7.3996	7.8001	8.3847	8.4138	10.129	9.0503	8.0661	8.6224	7.5891	9.76	7.5579	9.4386	8.3387	8.3002	10.985	8.9444	8.3139	9.2603	9.079	8.6447	8.8396	6.6969	8.7034	8.8093	8.7084
-12.34	-12.944	-11.005	-10.835	-11.273	-11.927	-12.297	-12.626	-12.025	-10.261	-11.391	-11.44	-10.511	-11.085	-10.955	-11.723	-10.422	-11.512	-10.088	-12.608	-12.175	-10.687	-11.207	-11.468	-11.68	-11.066	-10.549	-12.457	-10.081	-11.035	-10.771	-10.543	-11.018	-11.643	-11.493	-11.354	-10.576	-12.608	-10.238	-11.807	-10.796	-12.487	-12.138	-9.975	-10.424	-10.754	-11.338	-11.872	-12.299	-10.544
0.74008	-0.8099	0.19117	-0.42307	0.80169	0.16755	-0.40542	-0.2455	0.055119	-0.033426	0.8116	-0.44074	-0.34261	-0.67332	0.018209	1.2663	1.4495	0.10986	-1.5415	-1.4591	2.2334	-0.80616	-1.1502	-0.45431	0.40179	-0.27929	0.2781	1.584	1.1669	-0.77497	-0.77093	-1.8591	0.61895	-0.45715	-1.5395	0.13409	0.75391	0.42112	1.0822	-0.83872	0.61674	0.055993	0.75656	0.45249	1.0393	0.49306	-1.2041	0.22102	-0.12629	-0.60938
4.9539	5.7872	3.5865	4.8624	4.432	2.8255	3.3226	4.9317	4.5212	3.9681	4.4576	4.8032	4.4582	2.5243	5.1875	5.4121	5.6579	3.1303	5.222	4.1349	2.5152	5.6042	3.1123	4.4834	3.1835	4.047	3.883	4.5168	4.2363	4.9993	4.8997	4.7283	4.7857	3.6801	4.6026	4.9687	4.3254	4.2541	3.6884	3.4732	5.2178	5.5477	4.9991	4.9537	4.1708	4.6734	3.9122	3.4632	4.8398	4.2129
5.0327	2.8369	5.6095	5.0404	5.5085	5.0364	5.1894	4.2922	5.3431	5.847	5.221	5.0612	4.7906	5.2469	3.5656	2.3493	6.7359	4.6319	5.8132	4.9271	4.6913	4.359	4.6007	5.3138	4.6984	4.0544	5.1096	3.903	5.2628	5.0013	4.7619	5.1718	5.6542	5.446	6.9799	6.2653	6.7531	5.0519	3.6431	4.2792	5.4664	5.0642	4.6554	4.9463	3.651	4.3639	4.7018	6.0041	4.7871	4.2335
-1.1686	-1.5129	-1.9847	-1.9427	-1.0848	-1.5066	-2.094	0.24274	-0.46743	0.93363	-2.3495	-0.68094	-1.4147	-1.3113	-1.426	-0.85849	-1.89	-1.0916	-1.3025	-2.018	-2.117	-1.529	-2.0395	-1.9398	-0.59665	-0.43642	-1.9475	-0.67767	-0.86336	-0.67387	-0.44822	-0.69496	-3.21	0.02685	-0.61693	-0.14522	-1.1717	-0.35521	-0.91427	-2.0169	-1.6375	-2.6698	-2.2531	-1.4324	-0.74025	-1.5036	-0.20548	-0.81057	-1.6489	-1.5962
-3.9426	-3.0294	-3.6909	-4.1081	-5.652	-4.9107	-4.259	-4.6106	-5.6067	-4.1718	-2.9254	-3.9277	-5.186	-2.9965	-4.7945	-4.3642	-4.6095	-3.6118	-5.5339	-3.5022	-4.849	-4.8379	-4.4591	-4.9465	-4.619	-4.7084	-4.1147	-3.5209	-5.2815	-5.2994	-3.8757	-3.7631	-3.6399	-5.4332	-3.7242	-2.3087	-3.4132	-4.8445	-5.2257	-4.1652	-5.3693	-4.4336	-1.689	-4.2507	-4.881	-4.1652	-3.7366	-3.6469	-3.8794	-3.8172
10.853	9.8614	8.9058	8.0362	10.264	10.866	8.3647	9.2986	9.5544	9.0522	10.103	10.009	9.1033	10.315	10.493	10.248	10.928	8.5614	10.383	9.352	11.06	10.085	8.5906	10.089	9.3675	10.832	10.023	9.1578	10.491	10.663	9.505	10.185	10.139	9.3303	8.9696	9.7419	9.2878	9.7481	9.2867	9.9371	9.2195	9.4605	9.1491	9.9877	9.4867	9.7619	9.4432	9.9572	8.8375	10.708
-11.372	-9.0154	-9.5966	-9.5375	-10.255	-8.5305	-10.326	-10.33	-9.3253	-8.8067	-11.154	-10.715	-9.9051	-10.815	-10.744	-9.4338	-10.537	-9.6781	-9.8207	-9.9412	-8.0678	-10.867	-11.154	-8.9595	-9.3199	-10.578	-11.001	-10.821	-11.076	-7.971	-10.301	-10.092	-11.592	-10.002	-10.018	-10.81	-10.37	-10.727	-11.225	-10.754	-11.569	-10.237	-10.848	-11.396	-10.711	-11.048	-9.7038	-10.869	-11.727	-10.19
2.0589	1.4761	0.98592	1.4711	0.93741	1.7492	2.5716	2.7529	1.3565	3.6647	1.2851	0.27949	3.3313	1.6097	2.337	3.2154	1.428	3.2198	1.9276	2.5103	2.0026	-0.31816	0.86103	1.817	0.62895	3.2469	1.3136	1.9571	0.85181	1.435	2.3097	-0.82798	2.5903	2.613	1.3372	1.2713	0.82321	1.1484	0.47348	0.85097	1.3064	0.78794	2.2589	1.6064	2.2864	2.5203	-0.018272	2.2856	2.0301	2.8844
-3.2874	-3.3909	-3.5264	-3.3834	-1.8931	-1.7693	-2.1016	-5.8676	-2.8131	-2.498	-1.6658	-2.3739	-1.8049	-2.7909	-2.6004	-3.8147	-3.3592	-3.9655	-3.0001	-1.4736	-4.6793	-3.3447	-3.9845	-4.4116	-2.4306	-2.487	-2.4971	-1.2829	-2.8046	-2.1734	-2.2857	-3.4998	-3.2752	-2.5692	-2.3252	-4.2453	-3.6225	-3.554	-2.6714	-3.7109	-4.4994	-2.3855	-2.0604	-3.6391	-5.4915	-2.7331	-2.1273	-1.6116	-2.9774	-3.4691
1.3966	1.3675	1.4833	1.1995	2.3207	2.953	1.4167	0.28552	1.6744	2.9742	2.1711	2.5237	1.1252	1.2624	2.0438	2.6012	-0.56618	2.5247	1.4193	2.376	2.6147	1.5216	2.8697	1.1416	2.1586	2.1849	1.914	1.7629	2.0919	2.3178	0.9413	2.1638	1.0591	2.0729	1.329	1.0073	2.2542	2.536	2.2877	2.1285	2.3475	3.0979	1.3313	2.2311	1.2329	-0.12752	1.9123	1.7714	1.8086	1.9492
0.44325	-0.66558	-0.87962	1.21	0.67315	-0.36438	-0.23167	0.72444	-0.9943	-2.5417	0.57039	-0.2019	-1.4454	-2.2325	1.3069	0.15544	0.15384	-1.4941	1.0942	1.0153	0.19976	-2.0458	-0.18212	0.41163	1.5671	1.8083	-1.5607	0.053346	0.45207	-1.1655	-1.4394	0.044575	-0.8361	0.39857	-1.0551	-1.6201	0.34064	-0.3742	1.5123	-0.24673	-0.4563	0.62014	-0.2053	1.276	0.80725	-0.99066	1.1663	-0.74488	1.1217	0.85183
-7.7284	-6.0835	-7.7238	-7.874	-7.516	-7.1689	-8.9081	-6.9566	-6.2675	-6.1143	-6.6645	-9.8327	-7.8347	-6.9754	-6.6839	-7.4595	-9.0158	-7.546	-6.8497	-7.7595	-6.6373	-6.9462	-8.4836	-7.4051	-5.6122	-7.3432	-6.8774	-7.3401	-7.2187	-5.973	-8.6908	-6.6192	-7.6757	-8.3195	-7.2327	-7.5363	-8.1911	-9.1408	-7.4825	-8.2426	-5.4494	-7.5909	-7.536	-6.4314	-8.5405	-5.9226	-7.5539	-8.0702	-7.1356	-7.354
-12.476	-13.26	-13.11	-14.178	-12.099	-12.059	-13.184	-12.738	-13.098	-12.385	-13.374	-12.689	-13.485	-13.285	-12.602	-12.175	-14.709	-12.69	-13.246	-13.641	-13.941	-13.102	-12.799	-11.591	-13.005	-13.316	-13.5	-13.578	-12.108	-13.446	-12.019	-13.075	-12.883	-12.615	-13.659	-13.124	-11.705	-13.879	-13.162	-13.327	-13.066	-11.667	-12.118	-12.366	-15.171	-12.069	-13.675	-14.892	-12.309	-14.174
-14.81	-13.541	-12.848	-15.36	-16.067	-13.651	-15.414	-13.562	-14.372	-15.195	-14.623	-14.087	-13.42	-14.293	-13.488	-14.336	-14.357	-15.71	-12.819	-13.906	-14.082	-14.883	-14.775	-11.889	-15.105	-13.989	-14.491	-15.156	-14.3	-15.021	-15.061	-14.136	-14.304	-14.899	-15.43	-14.536	-15.854	-13.558	-13.52	-13.928	-16.679	-14.499	-15.781	-14.6	-15.876	-16.107	-14.79	-15.461	-14.357	-15.202
0.55906	0.46769	-0.034683	0.85268	-0.36443	0.60634	-0.92741	0.292	0.25391	1.8644	0.3213	-0.67387	0.43052	-0.86924	2.4943	-0.63256	1.562	0.4348	-0.15976	0.51253	1.2728	1.3317	-0.53876	0.30623	-0.24794	-0.16433	-5.5104e-05	1.4889	-0.54045	1.5731	0.19961	-0.73996	-0.26762	-0.13706	0.5934	-0.86774	0.73803	-0.27328	-0.49921	0.40303	0.28082	1.3293	0.77064	0.21513	1.0987	0.44231	-0.24726	-0.90964	0.6158	0.060446
-2.8282	-1.0197	-0.41666	-2.0996	-3.4679	-2.4869	-2.8495	-2.0074	-1.5861	-2.7303	-1.0222	-2.7764	-1.7142	-2.1383	-2.1644	-2.6234	-1.004	-2.5867	-2.3663	-2.9812	-1.2157	-2.6224	-0.58149	-1.3795	-4.2591	-2.5412	-2.8246	-2.2889	-2.8704	-2.9592	-1.0735	-1.7194	-0.9267	-1.5251	-0.43054	-0.81446	-1.2741	-1.7451	-3.0355	-0.52485	-0.55495	-1.4228	-1.6647	-1.1966	-1.71	-2.3708	-1.1684	-0.82482	-1.7208	-1.0546
-1.1001	-0.72606	-1.7965	-0.36034	-0.99989	-2.0478	-2.2479	-3.464	-2.6621	-0.79212	-1.7599	-1.3862	-2.8255	-3.1336	-3.499	-1.2163	-3.6041	-1.9618	-2.1394	-1.8489	-1.0554	-0.62414	-1.1982	-0.96122	-2.7142	-2.1162	-2.9759	-3.2337	-2.1827	-0.21959	-1.3264	-2.4724	-4.6045	-3.1141	-0.66331	-1.0635	-0.25123	-0.39339	-1.6108	-1.4117	-2.2611	-0.24907	-1.4905	-1.2626	-2.5353	-2.1287	-0.49297	-1.4434	-1.939	-1.3712
6.0451	4.1001	6.9938	6.0706	4.8636	4.2046	4.4334	6.2713	5.8962	5.0018	6.0174	6.64	5.1804	5.3613	5.7387	5.3163	6.4854	5.8208	7.0045	4.8941	6.0793	4.7727	6.4153	6.5159	7.1547	6.0636	4.4098	4.6526	6.8028	6.6929	5.849	5.3363	5.4464	6.2067	6.1408	5.5254	4.2862	5.2469	5.006	4.7316	4.5503	4.6776	7.1647	5.5576	7.0161	5.5256	6.9607	6.1395	5.4843	6.1002
-0.82224	-0.76994	-2.8555	-2.3887	-1.5013	-0.15993	-1.0467	-1.8264	-3.3379	-1.1188	-1.425	-1.1599	-2.0472	-1.1814	-1.0675	-1.9896	-0.54024	-2.1807	-0.98138	-2.8648	-2.31	-0.48625	-0.44866	-1.3908	-0.86778	-1.3454	-1.697	-1.1585	-0.67873	-1.7213	-2.4843	-2.4091	-1.2837	-1.6941	-0.31041	-1.1866	0.19444	1.0589	-0.93149	-2.1387	-0.036202	-0.57215	-1.1107	-2.4252	-0.52775	-1.1164	-2.4671	-2.3782	-0.77259	-0.074739
0.60055	1.4421	0.93181	1.6589	-0.46531	1.133	-0.90285	-0.092597	1.2929	1.374	1.8405	1.0381	-0.55401	0.072212	0.55978	0.94971	1.4895	1.1824	-0.55482	-1.1939	1.1672	-0.43365	0.094812	0.81361	0.34158	0.67875	1.1179	-0.75045	-1.0736	0.92684	1.5678	0.85969	0.88021	-0.38584	0.061164	0.62728	-0.2746	1.7646	1.2486	-0.4685	0.93853	0.36419	1.1427	0.38042	-1.2435	-0.20961	1.6968	0.3785	1.2452	1.3787
-11.609	-11.719	-10.881	-10.677	-9.1888	-10.211	-11.299	-11.779	-10.894	-11.775	-10.158	-10.672	-10.965	-10.471	-10.365	-11.473	-11.699	-11.257	-9.096	-9.47	-9.6502	-10.913	-9.9406	-9.898	-10.601	-11.209	-11.361	-10.833	-9.218	-11.796	-10.744	-9.2183	-11.468	-10.011	-9.4336	-12.28	-11.229	-9.9345	-10.621	-11.381	-10.512	-11.758	-10.374	-9.8484	-9.9356	-10.347	-10.5	-10.618	-12.119	-10.767
-3.5814	-4.2059	-3.9317	-1.885	-1.5415	-2.3235	-3.658	-1.9232	-2.5064	-2.9018	-5.0371	-4.2441	-2.6721	-3.2187	-3.3441	-2.5985	-1.3362	-3.1347	-2.9031	-4.6795	-3.4355	-3.0405	-4.6547	-2.8494	-3.8471	-2.9368	-4.4137	-3.6053	-3.6227	-4.2853	-3.5015	-3.1951	-2.9978	-3.4039	-1.4941	-4.6296	-3.4703	-3.2724	-4.3317	-2.7763	-5.3671	-3.0892	-2.3776	-2.6664	-3.067	-5.0793	-5.2624	-3.5014	-2.5688	-3.4396
-5.03	-6.1613	-6.0347	-6.011	-6.3653	-4.092	-3.9766	-4.6627	-5.5123	-4.6622	-5.5931	-4.4698	-3.9937	-4.8288	-5.2538	-5.7024	-5.811	-5.1546	-4.7701	-7.7268	-6.5828	-5.7161	-6.2372	-4.3801	-5.5411	-4.0961	-5.6418	-5.2185	-5.481	-5.1585	-6.2793	-5.2272	-5.9157	-4.2987	-6.6975	-6.3716	-3.5945	-6.2015	-5.6546	-5.1464	-5.6815	-6.8318	-6.9261	-5.4843	-5.5274	-5.2349	-6.8299	-5.0118	-5.4533	-5.6772
-2.3175	-3.7628	-4.5087	-2.9749	-4.0492	-4.3225	-4.9154	-3.8944	-5	-3.7045	-3.242	-4.2092	-4.0485	-3.4953	-3.3485	-3.5898	-3.7895	-2.6772	-4.916	-3.7532	-3.3326	-2.5662	-3.5803	-4.745	-4.0272	-4.3405	-3.1752	-4.7133	-3.2038	-2.575	-3.9673	-3.9132	-3.6087	-2.6477	-4.01	-3.3272	-3.8136	-3.5612	-5.1504	-4.0593	-3.2436	-3.9367	-4.6822	-3.1302	-3.9996	-3.2518	-1.8243	-4.2928	-3.6162	-3.603
-10.74	-10.452	-10.566	-10.559	-9.046	-10.919	-10.492	-10.885	-11.09	-8.8909	-9.4142	-8.79	-10.58	-9.1617	-10.015	-12.113	-9.9123	-9.1384	-9.6911	-10.525	-9.9735	-9.9873	-9.8065	-11.496	-10.036	-9.2008	-9.4455	-9.4788	-11.019	-11.097	-10.629	-9.4527	-10.586	-10.86	-10.456	-9.8955	-9.0088	-10.732	-11.094	-10.138	-10.688	-10.729	-10.418	-10.568	-9.5403	-9.862	-11.463	-10.97	-10.66	-9.6188
0.74718	2.2287	0.98866	0.49903	1.5917	1.2475	1.7473	1.1424	0.8854	0.2056	1.2963	0.83975	1.2972	-0.058938	2.3174	1.2591	-0.48041	0.15069	0.5283	2.0873	0.71217	2.7038	-0.41072	-0.26256	1.9064	2.8833	1.1475	1.1444	1.4417	-0.53789	1.5799	0.32943	1.9421	1.8094	0.86043	0.77917	0.79914	0.23876	2.9137	0.45077	-0.79066	0.023201	1.6747	2.5885	0.41425	1.2295	0.029082	1.1705	0.3861	0.64302
-13.018	-13.7	-11.475	-12.725	-13.294	-13.888	-13.984	-11.928	-14.484	-14.087	-13.269	-14.379	-14.376	-12.531	-14.504	-13.233	-13.933	-13.675	-13.096	-12.944	-13.576	-12.512	-13.709	-13.38	-13.902	-11.493	-12.709	-12.116	-13.029	-11.833	-14.168	-13.037	-13.621	-13.773	-13.07	-11.607	-10.708	-12.873	-12.864	-14.198	-12.847	-13.79	-15.194	-13.171	-12.365	-11.943	-13.714	-12.239	-13.706	-13.344
-12.626	-11.693	-12.184	-9.963	-11.569	-11.361	-11.453	-9.618	-10.601	-9.9362	-12.717	-10.971	-9.8441	-9.8803	-12.869	-9.4987	-11.504	-11.203	-11.252	-11.293	-11.568	-10.245	-11.563	-11.44	-11.31	-10.204	-12.22	-10.796	-12.557	-10.801	-11.08	-11.107	-13.618	-12.683	-10.12	-10.799	-10.778	-11.32	-11.28	-11.813	-11.831	-13.209	-11.196	-11.702	-11.499	-12.143	-11.671	-11.207	-11.023	-11.503
-3.7875	-3.7687	-5.3544	-5.2747	-2.5406	-5.1409	-2.9913	-4.0537	-5.2802	-4.4885	-5.4252	-5.2951	-5.3147	-4.7682	-4.6321	-3.1605	-3.9899	-4.8627	-4.7519	-5.6009	-5.1419	-4.2215	-4.7697	-5.9151	-3.9561	-5.6142	-4.8165	-5.9882	-3.0375	-3.5491	-4.1391	-5.6343	-6.2519	-4.4625	-4.6213	-4.5792	-4.6585	-4.5953	-4.262	-4.4558	-3.7983	-3.3814	-3.5403	-3.1911	-4.3426	-5.6192	-3.1431	-5.7511	-5.1057	-3.1134
-3.3195	-2.6735	-3.8538	-1.6821	-3.1714	-0.88407	-1.536	-1.912	-3.5417	-3.8062	-1.3053	-3.921	-2.6271	-1.5936	-3.5622	-2.6371	-4.1941	-2.8387	-3.0083	-3.1388	-2.2959	-1.9807	-3.0369	-3.0888	-2.484	-3.4806	-2.9513	-2.7772	-2.1151	-3.6178	-2.8498	-3.6596	-2.2047	-3.0184	-0.90745	-1.5472	-2.4785	-2.2513	-4.7197	-2.3296	-2.1287	-3.4778	-2.4443	-1.9613	-2.5239	-2.1957	-2.3498	-3.8273	-2.969	-2.766
-3.1762	-2.3114	-2.5503	-1.4582	-1.8267	-1.724	-1.8424	-1.0844	-2.2502	-1.1228	-0.13012	-0.87108	-0.93232	-1.0579	-1.0765	-2.642	-2.1837	-1.1955	-1.9861	-1.8307	-1.1874	-1.7437	-2.3464	-1.3154	0.095832	-0.96166	-0.4894	-3.5538	-0.98431	-2.8631	-2.189	-0.75259	-1.8513	-1.3067	-1.0705	-0.89249	-1.1679	-2.8648	0.23318	-1.5578	-1.5425	-1.7059	-1.3275	-1.5872	-0.6827	-1.1113	-1.0074	-1.8729	-1.5712	-1.991
-1.9555	-2.7496	-3.1717	-3.6662	-2.5418	-3.2174	-3.4952	-2.8361	-5.4005	-3.5365	-3.8267	-3.0937	-3.6344	-2.4814	-4.1507	-3.2968	-2.5755	-2.7394	-2.543	-2.512	-2.8586	-3.8679	-3.3784	-3.1523	-3.3211	-2.4185	-4.1685	-2.3	-4.0001	-3.2326	-3.0881	-3.6378	-4.1236	-3.8263	-2.2526	-2.7801	-2.1939	-2.965	-2.2603	-3.4002	-3.5059	-3.8631	-1.1281	-3.3352	-3.9828	-1.918	-1.8374	-3.2275	-1.0355	-1.2123
-3.1757	-3.3543	-2.755	-3.7943	-3.5402	-4.8298	-2.7071	-3.188	-3.5452	-2.0558	-4.4563	-3.2894	-2.3045	-3.3022	-2.9152	-2.7562	-2.9422	-3.4656	-2.4561	-1.6738	-4.1926	-2.3477	-3.7562	-3.2656	-1.4824	-3.4904	-1.5156	-2.4548	-1.7037	-1.5242	-1.9532	-2.1326	-3.4053	-3.4211	-3.1596	-4.4332	-2.1001	-3.7504	-1.9009	-4.9035	-1.2851	-4.6374	-4.833	-2.9917	-1.7376	-2.9496	-2.482	-3.3074	-2.0787	-1.2357
4.525	6.8758	6.2108	5.3671	5.4558	6.0234	6.796	6.9932	4.2758	7.6087	5.1057	5.495	4.0372	5.787	4.722	6.0387	6.2083	3.6494	5.273	5.0895	5.2225	5.1671	4.9348	4.6191	3.7708	5.3741	5.3955	6.3856	5.715	5.6107	4.7784	5.0783	6.3878	4.4681	4.2324	5.6553	4.6103	4.5001	3.9488	5.8128	6.3941	6.1375	4.384	5.6756	6.3322	5.3136	5.9977	5.8887	5.4472	5.2076
-1.2771	-0.30997	0.192	-2.3334	-1.3803	-0.75468	-1.5638	-0.86466	-1.3715	-0.22758	-1.0778	-2.007	-0.98889	-1.1756	-0.70017	-0.12881	-2.0492	-1.7839	-0.8089	-2.0088	-1.3835	-0.74305	-1.0168	-2.7651	0.41905	-2.1683	-0.55092	-2.8751	-1.2927	-2.0811	-1.1439	-3.8292	-2.2899	-1.5733	-0.47246	-2.1774	-3.7747	-1.3244	-1.8424	-1.8397	-2.1372	-1.0203	-1.2768	-1.3434	-0.77302	-0.75664	-2.585	-4.1683	-1.5247	-1.9167
-5.1804	-3.8218	-3.9564	-4.551	-4.5019	-5.1802	-3.4665	-3.3311	-4.2521	-3.6479	-5.2419	-2.7747	-2.5141	-4.2179	-4.3877	-3.8753	-3.5036	-3.1612	-4.7357	-4.8979	-2.833	-3.9177	-4.3426	-2.698	-3.363	-2.5877	-5.3906	-4.5055	-5.1445	-4.3934	-4.7811	-3.5792	-2.9587	-3.2791	-4.5677	-3.6555	-3.6246	-5.0055	-5.9282	-3.237	-2.7009	-3.0728	-4.1777	-4.7819	-3.0242	-2.9422	-6.3855	-3.1397	-5.3232	-4.6339
-11.349	-11.206	-10.163	-12.387	-10.719	-9.3518	-11.458	-10.292	-7.9572	-11.906	-9.9878	-11.787	-11.884	-10.37	-9.1302	-10.114	-9.2027	-10.628	-10.844	-9.3152	-11.114	-10.731	-10.38	-9.4046	-10.304	-9.0823	-12.19	-10.68	-11.116	-10.456	-11.263	-10.153	-10.982	-11.516	-11.203	-11.072	-11.169	-9.1373	-10.182	-10.573	-10.796	-10.691	-9.9133	-10.76	-11.556	-9.7612	-11.811	-9.3784	-11.887	-11.249
6.7654	6.8693	6.8046	7.1951	7.9659	8.7673	5.47	7.0398	5.9759	6.5842	5.2259	7.9067	5.8247	7.385	5.6987	6.7714	8.1165	7.0028	5.0143	5.852	7.3186	6.7811	7.2735	6.9731	5.3857	6.9003	6.1461	7.6806	7.1913	8.2539	7.1201	6.5394	6.2169	6.7424	6.5443	6.4448	6.7822	8.1983	7.2421	6.4115	5.158	6.8102	6.2148	5.9886	7.9627	6.4645	6.6194	7.4615	7.4679	6.0213
-10.565	-10.022	-11.266	-10.493	-12.035	-9.5502	-11.525	-11.301	-12.92	-12.216	-11.043	-12.293	-11.424	-12.263	-11.978	-11.616	-12.139	-11.313	-11.874	-11.114	-10.457	-11.195	-11.99	-11.628	-13.059	-11.883	-12.452	-11.756	-10.282	-10.937	-10.525	-10.128	-11.027	-12.5	-11.291	-11.663	-10.031	-11.426	-11.137	-11.568	-12.094	-11.631	-10.893	-13.404	-11.982	-10.467	-11.11	-11.864	-12.699	-10.867
0.7686	-2.1953	-0.7253	0.29122	-1.1905	0.26005	0.12354	0.024993	-1.1338	2.0455	-0.69472	-0.78768	0.99791	-0.42461	0.13262	1.1498	0.42083	-0.31867	-0.058706	0.96533	-0.40456	0.73816	0.0096819	-0.37011	-0.68767	-0.85668	-0.62692	0.18753	-0.23381	-0.79874	-0.40161	-0.40024	-0.8726	0.12195	-1.9645	0.076477	0.39072	0.37327	-0.5354	-0.2191	0.87549	-0.15966	0.42076	-0.10761	-1.8799	-0.066543	-0.11342	-0.96843	1.4001	-2.3089
0.50008	-2.5169	-2.5856	-1.4976	-1.365	-2.7355	-0.45466	-1.6958	-2.0735	-2.2183	-0.10841	-0.66334	-0.26911	-0.931	-2.5476	-0.71694	-1.4914	-2.4378	-0.86144	-1.721	-2.0266	-0.991	-0.87184	-1.7313	-0.49975	-2.4429	-1.6687	-1.6641	-1.3028	-2.0626	-2.159	-1.7169	-1.4868	-2.4002	-1.9747	-0.27418	-1.1775	-0.53699	-2.2731	-0.81241	-2.6437	-0.24145	-1.5055	-0.93276	-0.028925	-1.3071	-1.8516	-1.1006	-2.5032	-1.3055
-5.8964	-4.993	-6.3174	-6.7378	-5.3907	-5.4725	-5.4514	-5.5813	-4.4285	-5.6986	-5.6483	-6.2268	-5.3158	-5.0271	-6.3151	-4.7784	-6.7075	-5.3546	-4.6626	-6.2499	-6.5373	-5.9409	-6.3982	-6.1522	-6.1998	-5.3075	-6.9528	-7.5362	-5.7905	-6.3971	-6.7241	-3.4008	-5.2593	-5.6892	-4.5556	-6.7392	-4.9883	-5.8085	-6.2944	-4.8892	-4.6052	-4.6248	-5.896	-6.5595	-6.4963	-5.6479	-7.9568	-5.1606	-5.8524	-5.6385
3.9401	2.8691	2.3642	2.7414	2.5304	3.5063	3.0575	2.9543	4.4408	3.1333	2.0662	2.4962	2.4393	2.1935	3.7211	3.8159	2.6682	2.8971	2.9425	2.7722	3.0364	3.8011	3.2092	4.0897	4.1127	3.399	3.8636	1.8828	2.4496	3.36	2.535	4.6335	4.5792	2.6911	2.8216	2.8374	3.8778	2.696	2.0527	4.1269	2.7623	2.2461	3.6003	3.4632	3.6529	1.7498	3.7873	4.1119	2.3663	3.5909
-1.0488	-1.9829	-2.4549	-3.0594	-1.8243	-2.407	-1.358	-2.0542	-0.74478	-0.80419	-3.2184	-1.0606	-2.0948	-1.8161	-1.0328	-0.89693	-0.83432	-0.67943	-0.28798	-0.13537	-1.6982	-1.1694	-0.2843	-0.051147	-1.4053	-1.9122	-0.42625	-2.0421	-1.04	-1.4017	-2.1029	-0.6461	-1.7759	-0.60549	-1.1056	-1.3784	-0.54287	-0.76509	-1.2958	-1.43	-0.11822	-1.1231	-2.8203	-3.4547	-2.4258	-1.4897	-2.0736	-1.9736	-0.6011	-1.2846
-0.25514	-1.0682	2.0397	1.6389	-1.3349	-1.0976	0.10961	0.86297	0.32623	-1.3969	-0.57574	-0.099127	-1.4659	-0.0048608	-0.40501	1.588	-0.66225	-0.56886	0.0066614	1.6651	0.858	-0.073938	-0.4347	-0.4525	0.11204	1.135	-0.96108	0.20458	-0.45525	-1.1315	-1.2375	-0.52563	0.11011	-0.8506	-0.070511	0.96947	-0.82675	-1.3051	-1.1298	-1.3007	0.19168	-0.87976	-1.3185	0.16406	0.34196	-0.79155	0.09232	-0.16027	-0.47081	0.80613
6.879	7.0526	8.0002	9.2217	9.4725	9.5827	8.5005	9.0522	9.4781	9.2704	9.0816	9.0693	8.4769	8.6494	7.2776	9.3803	8.5127	9.0734	7.75	9.5202	8.2504	8.1999	8.7657	8.7925	9.4257	7.5561	9.367	8.5556	10.182	9.6785	7.911	9.224	9.3779	7.9941	7.2854	8.0911	7.6909	10.407	7.1164	7.7057	8.0801	8.489	10.029	9.017	8.5565	9.4253	9.4933	9.431	7.5686	8.1689
-4.8904	-4.1371	-4.6124	-2.4319	-3.6897	-2.2593	-5.5091	-4.4453	-4.1624	-2.7307	-5.1837	-4.6885	-3.7412	-3.0701	-4.7012	-4.684	-3.649	-5.6474	-2.9955	-4.0533	-4.9418	-3.1635	-5.3635	-4.4614	-3.4008	-4.9115	-2.5193	-2.8676	-2.6025	-3.428	-3.7116	-4.1821	-3.5681	-3.7223	-3.172	-3.5978	-3.9931	-2.4388	-5.094	-4.2498	-3.2272	-2.6463	-2.6775	-3.8498	-3.7813	-4.4818	-3.773	-3.4549	-4.644	-3.328
-4.967	-6.3845	-7.052	-6.989	-6.8704	-6.4796	-6.6271	-5.3144	-6.8793	-7.188	-6.7085	-6.7038	-7.6199	-5.9157	-5.3486	-6.6917	-5.5142	-8.5176	-6.3561	-6.4149	-6.4663	-7.0227	-6.5831	-6.0627	-6.0888	-6.2698	-6.4912	-4.6736	-6.7841	-6.5019	-5.5192	-6.776	-8.1254	-5.5362	-5.7714	-5.257	-7.5992	-5.1103	-7.4456	-3.4894	-6.4514	-7.0429	-6.4469	-6.2303	-7.1928	-7.224	-6.5681	-7.4025	-5.3769	-8.1179
-14.942	-15.372	-14.904	-13.615	-15.786	-13.306	-14.504	-14.705	-13.604	-14.485	-13.907	-14.204	-13.558	-13.219	-12.921	-15.705	-13.794	-14.362	-15.032	-13.656	-14.648	-14.683	-15.181	-16.196	-14	-14.054	-15.142	-14.686	-15.236	-14.425	-13.451	-13.186	-13.85	-13.769	-15.979	-14.579	-15.657	-15.3	-13.521	-14.922	-15.629	-14.625	-15.331	-15.775	-15.258	-13.641	-14.254	-14.582	-13.682	-14.331
-1.7737	-1.9033	-2.5317	-2.0321	-1.6166	-0.75789	-1.114	-1.1928	-1.4745	-3.3531	-1.8655	-1.1602	-2.9985	-1.2219	-2.8199	-2.2144	-3.0785	-2.1694	-2.1626	-2.5383	-0.96127	-0.79001	0.55477	-2.1872	-1.0861	-2.437	-1.8042	-0.7836	-1.3254	-0.49529	-1.4263	-3.2326	-0.43061	-2.1256	-1.8261	-0.2246	-2.2623	-1.3998	-1.4762	-1.8565	-0.98113	-1.8684	-2.6331	-3.0634	-2.3385	-1.622	0.26758	-0.99765	-2.6901	-0.91894
2.142	2.9672	2.9171	1.8239	2.5628	3.8876	3.3347	0.25928	2.2439	2.2283	3.0239	1.8974	2.4568	2.5907	3.2093	1.7997	2.7613	1.6443	2.1027	2.4812	1.642	1.2504	3.1937	2.4533	3.8406	2.6338	2.9934	3.6061	3.955	2.2034	1.8342	4.0001	0.93974	2.554	1.6182	1.895	3.048	1.8341	3.7934	3.5568	1.7032	2.0589	2.124	3.9116	3.2094	3.6369	3.8195	2.7919	2.9146	3.0554
5.5713	4.7343	3.6223	5.9331	6.2494	5.3594	4.6197	7.1426	6.2174	4.0072	6.1646	5.4717	8.3111	5.6763	5.0295	4.9896	5.6463	4.7573	4.3151	5.3379	6.0701	7.2271	5.255	5.3073	6.3043	5.1817	4.8938	5.2323	5.9343	6.2977	5.698	4.4751	5.132	5.6841	6.515	4.7243	6.2174	6.3713	5.2355	5.16	5.9215	5.8744	5.212	5.5002	5.4195	3.9096	5.7077	5.1221	4.9839	6.1063
-0.74565	-2.0181	-0.06428	-0.81553	-1.5411	-1.2494	-1.9887	-2.8876	-0.8951	-1.652	-1.8995	-2.4578	-1.4392	-1.3335	-1.6853	-2.1259	-0.36437	-1.8102	-1.431	-2.1648	-1.4106	-2.5402	-1.3607	-1.5114	-0.24516	-0.61062	-2.879	-1.2982	-0.49966	-1.3778	-0.64374	0.090991	-0.78174	-1.2758	-0.62949	-1.2069	-0.48008	-1.3386	-0.9042	0.42494	0.12335	-1.7696	-2.1395	-3.6437	-1.1926	-2.3253	-0.76102	-0.8484	-1.4725	-2.5526
-8.1575	-7.5809	-9.0036	-9.6199	-10.246	-7.4636	-10.775	-8.7344	-7.6404	-8.1913	-7.4702	-10.016	-8.9942	-7.4842	-8.3874	-8.2425	-8.2002	-9.2387	-9.3458	-8.2863	-7.7629	-6.9258	-9.7087	-8.2471	-10.363	-9.1401	-9.2215	-9.6271	-7.9825	-9.403	-8.7408	-7.6064	-9.9883	-9.1734	-9.2617	-9.0552	-9.3778	-8.2795	-9.714	-9.5974	-10.049	-10.253	-7.6486	-9.0549	-9.7034	-8.3342	-9.6345	-9.0566	-11.065	-8.3146
6.9078	7.0011	6.6313	5.7395	5.9922	6.0117	6.1686	6.8934	7.8085	6.4655	6.5175	5.6378	5.6632	9.3982	7.2001	6.941	6.4732	7.3599	6.6703	6.8042	6.3666	6.2038	6.5382	6.4203	6.6949	6.2056	7.7989	7.4226	5.8985	6.9279	6.4721	7.4871	6.3707	8.1161	6.9396	7.4463	5.5634	5.7503	7.34	5.9225	6.5202	7.4967	7.3065	5.3243	8.3229	5.8459	6.1618	7.3942	7.7061	5.9412
9.2446	9.2226	9.9619	9.5196	9.7575	11.151	9.6614	7.817	9.1715	10.167	9.7248	10.095	9.957	9.0671	9.1814	8.315	10.424	9.1309	9.354	11.02	9.1206	10.373	9.6604	10.023	8.843	10.493	9.9175	10.842	10.451	10.076	10.68	9.6164	8.7098	10.479	9.0518	10.293	10.261	10.023	10.827	9.5554	10.366	9.979	9.9062	12.031	10.286	9.4992	11.059	10.856	10.367	11.085
-13.188	-12.63	-12.328	-13.311	-12.156	-11.611	-12.856	-12.388	-13.853	-13.831	-13.574	-13.332	-12.725	-14.057	-13.044	-12.531	-13.415	-13.434	-11.746	-11.934	-13.549	-11.402	-11.907	-15.299	-13.888	-13.249	-12.96	-13.025	-12.034	-13.4	-11.874	-14.283	-13.33	-13.471	-14.309	-12.999	-14.274	-13.133	-12.91	-13.127	-12.091	-14.201	-12.021	-14	-13.347	-12.126	-13.116	-11.341	-15.444	-13.182
-5.4556	-4.3169	-6.185	-4.7641	-4.7412	-5.5558	-4.2941	-4.1703	-5.1632	-4.6482	-4.1867	-4.1264	-5.3301	-4.1279	-5.1087	-5.0059	-5.6554	-5.2902	-5.2103	-4.5307	-5.5517	-4.5681	-5.1951	-3.0249	-6.0951	-2.7764	-3.7503	-4.5368	-5.3136	-4.6666	-5.0307	-5.2302	-5.5558	-5.635	-4.7972	-4.8502	-4.689	-4.4239	-3.3894	-5.4536	-5.7759	-4.4266	-3.8557	-5.2608	-3.8699	-4.0208	-5.0925	-4.9224	-6.0638	-6.507
-4.3222	-4.6744	-5.2733	-3.3712	-5.1049	-5.7417	-4.078	-3.6542	-4.4965	-4.7831	-4.3168	-4.7178	-4.7393	-3.7436	-4.8649	-5.2392	-5.6292	-5.0716	-6.0541	-5.2323	-5.6925	-5.0824	-5.3555	-3.5486	-6.2841	-4.6184	-4.4767	-5.6443	-4.6731	-5.0031	-6.0446	-5.3672	-4.801	-4.83	-3.3439	-5.6297	-5.4946	-6.795	-5.4286	-4.7636	-6.6865	-6.024	-5.5102	-4.0444	-6.3496	-4.9842	-4.5314	-4.0555	-5.3539	-4.0046
-10.346	-11.742	-12.257	-11.136	-10.918	-10.195	-11.644	-10.749	-10.992	-11.79	-11.164	-11.377	-11.203	-10.032	-8.5453	-11.221	-11.481	-10.169	-10.498	-11.197	-8.9417	-12.251	-10.981	-10.701	-12.923	-10.887	-10.757	-11.348	-9.4002	-10.245	-10.716	-11.521	-12.458	-11.932	-10.792	-10.242	-10.852	-10.498	-10.838	-9.9285	-10.942	-9.5623	-10.22	-12.466	-12.489	-10.727	-9.9852	-11.049	-11.439	-11.377
5.2624	3.0985	2.4154	4.1903	2.8197	2.4194	3.5589	3.083	2.4549	4.1212	2.8925	2.7019	3.779	4.9221	3.7399	3.6751	2.6118	3.9663	3.2405	4.8986	2.125	1.6941	2.8411	2.7929	2.9797	4.2162	1.1874	2.9298	2.9096	2.6829	4.5224	3.4569	3.2097	1.8436	2.8018	2.2762	2.0084	3.252	3.885	2.5015	2.9957	4.0364	3.3883	4.3674	2.614	2.6061	3.7053	2.7771	3.6999	4.016
0.28729	0.78355	0.50235	0.58551	0.3539	0.86972	0.047631	-0.78351	0.92275	-0.20597	-0.0042417	-1.0986	0.43252	-0.08191	0.75541	0.25374	0.52115	0.72848	-1.1504	0.30587	0.21623	-0.24949	-0.47776	0.29908	-0.7759	-0.73903	-0.11234	-1.4414	0.30493	1.3195	-0.5015	-0.83134	0.12221	-0.73687	-0.57261	0.61802	-0.54885	-1.4974	-0.57923	-0.17587	-0.1791	1.8465	-0.080131	-0.031587	0.23187	-0.52168	-0.54884	-0.43987	-0.11389	0.34514
8.3198	7.9021	8.0574	8.8976	10.153	8.2197	9.1348	9.3721	6.8122	7.0101	9.1456	7.4175	8.2521	8.2331	8.3443	9.2695	8.3869	7.7589	9.1645	8.6474	9.9872	9.3381	9.0723	8.534	9.1219	9.5598	8.6678	9.5869	7.5055	8.5365	9.2543	7.1794	8.5014	7.4428	8.0253	9.4228	8.1429	7.781	7.7124	8.9568	8.1946	10.253	8.3314	7.9579	9.8125	9.4944	9.9605	6.9306	8.3498	9.2957
-12.748	-12.747	-14.485	-12.958	-11.788	-12.02	-12.221	-12.745	-12.663	-12.144	-13.006	-11.309	-13.33	-13.28	-13.63	-13.018	-13.587	-13.413	-13.92	-13.507	-13.717	-14.194	-14.437	-13.18	-13.081	-14.294	-12.673	-14.273	-13.867	-13.584	-13.957	-14.801	-12.4	-12.261	-12.987	-12.438	-13.558	-13.295	-14.441	-12.097	-12.211	-13.915	-12.835	-12.806	-13.913	-11.598	-13.035	-11.87	-13.662	-12.166
-7.996	-7.1685	-4.7015	-6.7142	-8.1604	-6.8236	-7.7835	-6.9416	-4.3974	-5.9178	-6.2613	-6.0045	-5.7498	-7.192	-6.3739	-6.3715	-4.8029	-5.4372	-6.0661	-6.2315	-6.8685	-6.2001	-5.7998	-6.3201	-5.9373	-7.0836	-6.4074	-7.4553	-6.7572	-6.3585	-7.6114	-5.9267	-6.5106	-6.4938	-6.5448	-5.1227	-5.6515	-5.6861	-5.9255	-6.6518	-6.4777	-5.8002	-6.1217	-6.6818	-6.7191	-8.1317	-5.249	-6.7261	-8.1131	-5.8046
-10.818	-10.322	-10.92	-9.7963	-8.465	-10.159	-10.43	-9.9228	-11.132	-9.5992	-11.118	-9.5295	-10.68	-9.7086	-11.052	-9.2204	-9.5453	-9.6843	-8.594	-8.7573	-9.8951	-10.392	-8.4368	-11.266	-8.9397	-10.335	-9.2098	-11.459	-10.488	-9.9186	-10.196	-11.687	-9.26	-10.483	-10.36	-11.106	-8.8474	-8.6826	-9.4823	-10.429	-10.555	-9.917	-9.4948	-9.6307	-11.391	-8.7701	-9.9038	-10.029	-9.8323	-10.165
-2.3534	-4.1559	-3.7122	-4.1579	-3.9602	-2.5926	-2.8695	-2.5638	-2.7349	-2.9837	-2.2027	-2.3014	-1.8086	-3.0398	-2.9973	-1.5352	-2.7214	-2.6917	-3.8058	-3.3893	-3.5755	-2.6754	-1.1119	-3.1806	-2.7039	-3.9774	-2.86	-2.1542	-3.5858	-1.2851	-2.8982	-2.895	-4.21	-2.5916	-2.5581	-3.1903	-1.8751	-2.9863	-1.6046	-3.1045	-2.2587	-3.2445	-1.7815	-3.3246	-2.9282	-2.1761	-1.9159	-2.6815	-0.69509	-2.4644
-10.28	-12.775	-10.671	-11.544	-12.347	-11.758	-12.405	-11.396	-11.69	-12.966	-9.3753	-11.748	-9.4524	-10.454	-11.619	-11.824	-10.873	-10.794	-11.842	-11.509	-10.848	-11.877	-10.211	-11.892	-13.248	-12.328	-11.213	-11.473	-12.348	-10.259	-11.055	-11.905	-11.833	-11.028	-10.89	-10.587	-12.718	-10.78	-12.32	-11.948	-12.434	-11.398	-10.558	-12.193	-11.059	-11.233	-12.825	-10.435	-11.593	-12.845
-8.9556	-10.286	-8.4663	-9.7863	-8.8106	-9.9804	-11.247	-10.552	-8.2548	-9.6259	-9.9352	-10.051	-8.5957	-9.8389	-9.8225	-8.01	-10.675	-10.533	-9.9511	-9.8304	-10.038	-10.233	-10.692	-9.0677	-7.7567	-10.557	-10.547	-8.4042	-8.7893	-8.612	-9.2139	-10.334	-9.561	-10.487	-11.119	-10.522	-9.5344	-10.717	-9.2219	-10.142	-8.9543	-9.0402	-8.7458	-10.152	-9.3781	-8.9205	-10.507	-10.464	-8.9103	-9.0993
5.8083	4.6318	5.4831	6.9337	4.7078	5.7369	6.2166	4.9415	6.1567	5.3743	6.7298	7.1967	7.1832	6.1323	7.8027	6.5113	7.1859	7.5943	7.0502	5.9405	6.548	7.4784	5.9063	7.3587	7.0443	5.8402	6.749	6.8944	7.146	6.846	5.9734	6.551	9.02	6.8382	7.3594	7.5136	6.8656	6.7635	5.8388	5.1168	6.5178	6.4521	7.2144	7.8178	8.4349	6.9499	7.2877	7.3765	9.0413	6.5276
-1.6173	-1.7036	-2.2404	-0.98066	-1.8364	-1.0315	-1.9331	-0.81162	-0.71738	-1.7936	-3.5012	-1.0546	-1.4227	-1.5073	-1.4191	-1.4567	-0.28962	0.80023	-2.0235	-1.0105	-2.1714	-1.0434	-1.3493	-0.67352	-2.6768	0.37189	-1.7223	-0.59894	-0.58054	-2.2605	-1.2563	-1.4966	-1.5395	-1.8406	-0.94424	-1.8641	-1.1013	-1.8715	-1.3196	-1.162	-1.7786	-0.20682	-1.1694	0.16234	-0.174	-2.5106	-0.68589	-1.2648	-2.1101	0.032715
-2.1122	-2.7578	-2.7498	-4.0902	-2.6913	-3.2979	-2.2115	-2.9359	-3.9641	-2.7418	-4.2187	-2.9008	-3.3064	-3.3687	-3.7637	-3.2214	-2.7767	-2.1029	-3.7753	-0.59275	-3.4934	-3.8956	-3.994	-2.5284	-2.691	-3.9967	-2.0095	-2.1779	-2.9006	-2.8186	-4.2409	-2.7525	-2.5743	-4.1494	-3.142	-2.8846	-2.5917	-3.7726	-4.1156	-1.7189	-3.6888	-2.8776	-3.83	-4.5891	-5.3642	-3.3531	-4.0632	-3.6194	-4.2514	-3.2403
-5.0267	-6.5433	-6.1935	-7.0658	-7.1627	-6.9155	-7.6236	-6.2542	-5.6405	-6.3741	-6.6576	-6.0272	-6.0331	-7.5028	-5.7776	-7.3353	-5.8976	-7.0895	-6.1616	-6.4522	-6.631	-8.0181	-7.195	-5.5644	-6.4144	-7.1787	-6.4772	-7.1084	-5.7693	-6.5622	-7.577	-6.3284	-6.3586	-8.8692	-6.7629	-6.7398	-5.1534	-7.1175	-5.4612	-5.56	-6.3794	-5.0095	-6.2397	-7.3623	-7.3443	-6.2326	-6.0202	-5.3596	-5.4867	-5.037
-3.6678	-2.4974	-2.8501	-5.4325	-3.7056	-3.0906	-3.6363	-4.835	-3.6524	-3.0639	-4.4603	-4.3375	-2.4932	-4.4873	-4.2158	-4.7321	-4.3738	-2.9929	-2.5921	-3.5921	-5.2711	-3.5078	-4.3022	-4.687	-3.0156	-3.7945	-3.5797	-3.507	-3.7575	-3.7708	-3.1222	-3.7536	-2.4155	-5.2415	-2.9263	-4.5482	-3.4292	-2.5156	-3.6826	-2.9423	-4.3599	-2.5326	-4.9946	-1.1463	-4.168	-3.9209	-2.6902	-3.4507	-2.7182	-4.3329
-6.0873	-6.988	-7.4214	-5.6896	-4.0017	-5.6712	-5.405	-4.8345	-4.6686	-4.5171	-5.9849	-6.0396	-4.5151	-6.3621	-6.1161	-7.8126	-4.496	-6.8171	-6.6782	-5.8195	-6.6647	-6.7245	-6.3437	-5.5307	-6.2261	-5.1424	-4.4486	-4.9471	-5.6864	-3.9421	-5.3095	-5.8964	-4.9166	-5.5057	-5.1537	-5.2507	-4.991	-5.6551	-4.9429	-5.7233	-6.1954	-5.1159	-6.5123	-5.3231	-4.6887	-4.8505	-5.466	-5.0245	-6.9221	-6.1354
-2.3877	-2.6242	-3.1006	-2.1198	-2.5415	-3.8143	-2.5242	-2.3283	-3.732	-2.5436	-3.59	-1.9045	-3.3089	-3.8009	-2.4441	-1.2637	-3.4509	-2.4102	-3.6212	-1.1953	-2.3068	-2.0569	-2.0683	-2.7263	-1.9228	-3.491	-2.3002	-3.266	-2.1996	-1.1661	-1.9669	-2.9789	-2.3105	-2.8754	-3.026	-1.8725	-1.807	-3.2322	-2.4095	-1.2238	-2.6843	-1.749	-2.7868	-2.3866	-2.3233	-0.90426	-1.4284	-2.4357	-3.5424	-3.0118
-9.5126	-8.6326	-9.4836	-10.035	-9.2313	-9.4728	-9.7959	-9.4041	-9.2208	-9.1996	-8.0198	-9.1691	-9.222	-9.3482	-8.1789	-8.4578	-7.6541	-7.6272	-12.134	-8.0054	-9.8103	-7.8348	-10.544	-8.4041	-11.297	-6.9185	-9.7919	-10.119	-8.2181	-8.6768	-8.1464	-9.0133	-9.4828	-7.5223	-8.6266	-9.1285	-8.4756	-9.0483	-8.8009	-9.1991	-8.9815	-9.1299	-7.7363	-9.4042	-9.3572	-8.9456	-8.7309	-8.4855	-8.4554	-8.5498
7.5873	6.0886	5.3276	7.5828	6.0082	7.836	7.7179	7.4326	6.3716	7.7926	8.1054	7.4626	6.7456	7.3673	7.6557	6.8843	6.8298	7.2675	7.1287	6.7126	6.9119	8.5051	6.6549	7.3144	6.9194	7.1314	5.8357	7.197	5.7304	6.5547	5.5662	6.2699	6.6919	7.1882	7.3756	8.3102	6.0846	5.5811	7.8126	6.7871	7.4108	7.0524	7.2035	6.0463	6.0125	7.5674	5.6495	6.3776	6.3961	6.4901
4.2888	3.8285	3.8973	4.1975	4.3964	3.4716	3.8899	4.9509	4.2186	5.053	4.6786	3.149	5.2294	5.2712	5.4148	5.7254	4.1893	4.1171	3.6072	4.6587	4.4862	3.1291	4.2655	4.2914	3.5816	4.6196	3.6108	5.5613	4.8334	3.77	4.3235	4.188	4.4036	5.4574	4.7259	5.1516	4.4589	6.3036	5.209	3.1752	3.8062	4.6016	4.6166	4.6528	3.6902	4.3455	4.3169	4.7386	4.6692	3.9531
-2.0732	-3.6986	-1.9447	-1.4224	-1.3551	-3.0677	-3.3126	-2.8135	-2.6042	-3.0306	-1.9938	-2.6271	-2.577	-3.2791	-2.6787	-2.5603	-2.503	-1.4133	-2.9478	-2.5264	-2.6607	-1.8571	-1.7363	-1.101	-2.3068	-1.2399	-1.4664	-2.7427	-3.2518	-2.2884	-3.6027	-1.0971	-3.5228	-2.736	-3.3865	-1.8867	-1.3256	-1.6851	-3.4555	-2.3588	-2.8548	-2.5227	-2.0011	-1.6521	-3.3744	-2.8907	-2.9624	-3.6605	-3.9711	-2.3343
-3.2305	-1.1863	-2.2412	-2.8494	-2.8071	-2.6544	-1.1422	-2.8556	-2.2843	-2.2173	-3.0763	-1.7738	-1.8481	-2.1778	-3.3733	-3.9827	-4.4935	-1.6593	-2.643	-2.0809	-2.7851	-3.0439	-1.8884	-3.2448	-3.4001	-2.7241	-2.7706	-2.0158	-4.206	-2.7577	-5.2228	-2.5814	-2.8846	-2.4941	-0.60206	-2.4409	-3.3654	-2.5605	-2.8171	-2.9122	-2.7545	-1.8405	-3.7204	-2.4127	-2.6482	-3.0894	-2.6009	-2.5367	-2.825	-1.3667
-22.431	-22.695	-20.486	-23.863	-22.429	-20.83	-21.384	-23.453	-22.824	-20.576	-21.862	-21.159	-21.701	-22.123	-22.005	-22.323	-23.511	-21.836	-21.954	-23.336	-22.996	-20.885	-20.907	-21.217	-22.381	-21.986	-21.319	-21.542	-21.76	-23.242	-21.856	-22.186	-21.683	-21.384	-22.82	-22.81	-21.861	-22.861	-22.968	-21.946	-21.19	-22.457	-23.113	-23.013	-23.281	-22.643	-22.197	-22.292	-23.123	-21.972
-6.1501	-6.7944	-6.6718	-6.1593	-5.7874	-7.08	-6.1279	-7.1198	-5.0584	-7.5092	-6.9341	-7.4273	-6.982	-5.8344	-6.6904	-6.2173	-4.1284	-6.8698	-6.3122	-5.8843	-6.0812	-6.6805	-5.7331	-5.6473	-6.0307	-7.8158	-4.5659	-6.1232	-6.0233	-6.0446	-5.1658	-5.8102	-6.9497	-7.6334	-6.8832	-7.0286	-6.1662	-6.2079	-5.6229	-7.7106	-5.3916	-7.2209	-6.1491	-5.2921	-6.1466	-4.8145	-6.849	-7.7949	-5.5654	-7.2945
-10.633	-10.884	-9.824	-10.616	-10.824	-12.158	-10.839	-10.007	-11.194	-10.498	-10.411	-11.833	-11.585	-8.9972	-11.963	-8.9513	-8.8026	-10.105	-11.031	-10.97	-9.1898	-11.993	-10.857	-10.425	-9.9977	-11.183	-10.51	-10.841	-12.736	-8.6664	-9.7376	-12.931	-11.057	-10.015	-10.107	-10.326	-10.059	-10.288	-12.979	-10.514	-11.862	-10.115	-11.239	-10.695	-11.51	-12.093	-11.136	-10.756	-10.793	-11.712
-2.7615	-3.7968	-3.2945	-2.1228	-3.4426	-1.7573	-2.6711	-1.0624	-2.6587	-3.3729	-0.23624	-1.2051	-4.4737	-4.0344	-1.763	-2.3865	-1.4738	-3.7236	-3.5685	-3.5488	-2.6628	-2.9445	-2.3953	-2.7824	-3.3148	-3.226	-1.9644	-2.934	-0.80504	-3.1924	-3.3611	-2.9733	-3.542	-2.8599	-2.3752	-1.8924	-2.4453	-4.0712	-2.4318	-2.0803	-2.8592	-2.9734	-3.3656	-1.745	-1.7047	-2.9506	-3.5025	-2.9899	-2.4598	-3.1748
-3.804	-6.1725	-5.2626	-4.1297	-3.7086	-3.4315	-3.8812	-4.6694	-4.2707	-5.14	-3.8318	-4.9561	-4.9095	-4.8492	-4.9086	-4.7297	-3.2259	-3.2584	-4.4384	-2.654	-4.5184	-3.1938	-4.8472	-4.2207	-2.7448	-3.7535	-3.8966	-4.4416	-5.4247	-4.3275	-5.483	-5.0487	-4.2869	-6.1833	-5.83	-4.4377	-5.467	-5.6766	-5.1956	-6.0869	-4.2819	-4.4985	-4.6339	-4.4775	-4.7177	-4.7026	-5.6898	-5.0114	-5.2093	-4.5645
-4.1216	-4.9256	-6.2316	-4.916	-3.9084	-7.0797	-4.8639	-4.9663	-6.2531	-4.3632	-3.33	-3.3734	-7.1566	-5.0164	-5.7311	-4.9603	-3.95	-6.6989	-5.8895	-4.8134	-4.906	-5.9687	-6.1831	-5.8346	-4.6009	-4.3365	-6.1642	-5.3268	-6.8503	-3.4548	-6.2206	-3.7122	-5.2816	-5.4652	-4.9715	-4.5453	-5.4077	-6.3562	-5.2052	-5.4916	-4.3313	-4.8809	-4.6264	-5.1396	-5.7883	-5.8801	-5.0421	-5.0405	-4.8186	-4.9487
-21.815	-20.263	-22.871	-23.985	-22.016	-23.363	-22.234	-23.383	-22.253	-21.773	-22.233	-22.765	-21.847	-21.702	-22.502	-22.377	-23.237	-22.928	-23.494	-20.219	-21.168	-22.285	-22.219	-22.398	-22.818	-23.65	-23.813	-23.074	-22.801	-21.43	-23.147	-22.198	-21.917	-21.425	-22.317	-22.663	-20.977	-23.223	-22.07	-21.441	-23.925	-20.427	-22.458	-23.015	-21.815	-22.308	-21.406	-23.208	-22.724	-21.774
-16.522	-14.61	-14.516	-15.422	-14.754	-13.901	-15.428	-14.982	-13.788	-14.517	-14.675	-14.999	-14.735	-14.205	-14.295	-14.338	-14.252	-15.363	-14.283	-14.731	-14.541	-14.089	-13.798	-15.423	-14.69	-14.784	-14.139	-14.524	-13.302	-13.668	-15.321	-14.98	-14.954	-14.016	-14.629	-15.013	-14.099	-14.778	-15.757	-14.513	-14.027	-14.979	-14.765	-14.637	-14.844	-14.807	-14.987	-15.922	-14.601	-14.25
-8.7376	-9.0357	-8.6562	-8.4492	-8.2907	-7.2365	-7.5883	-9.2289	-8.7359	-8.4457	-8.4659	-10.781	-10.038	-8.5927	-9.1605	-10.466	-9.9811	-7.2743	-10.527	-8.3366	-7.5405	-10.413	-9.8342	-9.8155	-9.1449	-8.5492	-9.3216	-7.4334	-9.5409	-8.7706	-9.6588	-6.2151	-8.3013	-7.7592	-8.0611	-8.285	-8.9541	-8.9822	-8.6911	-8.1351	-8.692	-10.033	-8.3204	-9.9565	-6.9232	-10.717	-10.55	-8.6561	-9.6003	-9.9127
0.4497	-0.54966	1.3859	1.2202	0.57697	1.0268	1.3318	0.99199	-0.51566	2.8573	1.4961	1.7511	0.025309	0.66748	2.6492	0.79528	2.1229	1.2332	1.5292	1.0897	1.6763	2.5196	2.5208	0.21402	1.1687	1.1948	1.9369	0.24051	0.59448	0.77976	2.0915	0.87303	-0.059263	2.6422	0.8773	1.6587	-0.34663	0.39497	0.4168	1.4751	0.49877	0.0038277	1.239	-0.45428	0.15677	1.8195	1.0065	0.37721	2.7658	1.4744
-22.206	-20.99	-21.675	-22.311	-23.739	-21.563	-22.254	-21.981	-22.231	-23.303	-22.126	-21.714	-21.895	-22.984	-22.671	-22.271	-22.417	-21.043	-22.535	-21.268	-21.706	-22.065	-22.736	-21.847	-22.965	-21.901	-21.854	-21.269	-22.832	-21.388	-22.254	-21.97	-20.636	-21.967	-21.569	-22.631	-21.588	-21.339	-22.643	-21.127	-21.488	-22.435	-20.799	-22.02	-24.758	-21.987	-21.928	-23.07	-22.174	-22.205
-11.714	-13.881	-12.494	-12.888	-13.707	-11.877	-13.091	-12.713	-12.975	-12.175	-11.519	-13.648	-13.649	-12.482	-14.375	-12.908	-13.173	-13.358	-13.039	-14.075	-12.662	-13.548	-14.366	-12.963	-12.905	-13.378	-12.498	-13.348	-12.816	-12.498	-11.794	-13.392	-12.483	-11.986	-12.93	-13.462	-12.042	-11.804	-13.745	-13.833	-13.989	-12.235	-12.857	-12.57	-12.082	-13.626	-12.344	-13.242	-13.931	-10.85
-13.822	-15.563	-14.655	-12.618	-13.077	-15.295	-14.238	-13.772	-14.211	-13.871	-13.307	-13.663	-13.416	-13.678	-13.997	-14.687	-13.066	-13.313	-13.858	-14.281	-14.013	-13.927	-13.618	-15.016	-13.181	-13.528	-14.736	-14.591	-14.85	-13.876	-14.707	-13.547	-13.48	-14.555	-15.246	-14.65	-13.623	-13.121	-13.534	-14.257	-14.978	-14.658	-13.531	-13.524	-14.252	-12.348	-12.398	-13.553	-13.569	-12.223
-9.8792	-8.3056	-7.8695	-9.355	-9.7599	-7.5556	-7.4132	-9.2002	-8.1116	-10.024	-9.0545	-9.827	-8.2063	-8.8774	-9.2843	-9.7233	-9.4937	-9.8819	-8.8073	-9.4887	-8.8716	-10.516	-8.1364	-8.4589	-10.139	-9.319	-10.346	-9.0733	-10.192	-9.2415	-8.6601	-8.5766	-9.6119	-8.6321	-9.8893	-9.0627	-9.4037	-10.235	-10.543	-8.564	-9.4762	-8.5085	-8.5917	-8.5217	-8.5153	-8.2721	-9.2865	-7.7509	-8.9974	-10.071
-4.1278	-4.8865	-3.58	-3.6192	-5.5788	-5.7277	-4.722	-4.0867	-4.3306	-4.1821	-3.3028	-3.6924	-4.2627	-6.7056	-4.3311	-3.9054	-3.8207	-5.1561	-2.8429	-3.9554	-4.4149	-5.9218	-5.5117	-4.1551	-3.7639	-5.1138	-4.4672	-4.7265	-3.3175	-4.192	-4.8768	-3.4128	-5.719	-4.2597	-4.407	-5.4064	-2.7234	-5.1774	-4.4658	-5.1497	-3.7597	-4.2013	-4.334	-3.8526	-3.9789	-5.4249	-5.0231	-4.436	-4.5953	-5.1377
-11.878	-12.257	-12.815	-13.555	-12.551	-13.677	-13.041	-12.405	-12.875	-12.117	-13.446	-13.389	-14.422	-12.379	-12.982	-11.658	-11.708	-13.355	-12.041	-13.821	-14.719	-12.811	-11.721	-13.522	-14.56	-12.652	-13.641	-14.166	-10.578	-12.615	-14.789	-12.588	-12.583	-12.927	-13.714	-12.707	-12.727	-12.734	-12.257	-12.905	-12.554	-12.564	-15.269	-13.674	-12.939	-12.6	-13.521	-13.393	-11.554	-13.346
-20.097	-21.493	-18.757	-21.245	-21.297	-21.136	-20.981	-20.425	-20.974	-20.411	-19.732	-21.357	-19.365	-21.53	-20.515	-19.994	-20.243	-20.299	-20.145	-20.793	-21.46	-19.963	-19.528	-22.447	-20.057	-21.006	-21.573	-22.884	-20.702	-21.203	-20.962	-21.025	-22.127	-19.694	-21.33	-20.822	-21.359	-20.528	-20.839	-21.685	-20.142	-21.52	-20.202	-19.787	-21.616	-21.166	-20.713	-20.66	-21.009	-19.559
-1.9659	-2.9686	-3.2523	-2.7758	-2.5879	-2.6096	-1.1358	-1.4281	-2.5393	-3.7758	-2.1605	-3.3839	-1.5782	-2.4861	-3.1114	-2.1433	-2.2716	-4.0538	-4.6373	-2.5637	-3.5924	-4.6709	-1.5964	-1.4959	-3.328	-1.9838	-2.5397	-2.3985	-2.2107	-2.5245	-2.1286	-3.0681	-1.9287	-2.1082	-3.1405	-1.1188	-3.9404	-2.7082	-0.68501	-2.5328	-3.6082	-1.6242	-2.7154	-0.76559	-1.9492	-1.8546	-3.0078	-2.7389	-3.0014	-2.3287
-5.1165	-2.8919	-1.1186	-3.8627	-3.8546	-3.6343	-4.1404	-4.6974	-5.4149	-4.4932	-4.901	-3.5406	-5.9267	-5.1251	-3.7892	-4.4874	-2.6704	-4.0166	-4.2623	-3.3209	-5.537	-4.1191	-2.2754	-4.7853	-4.0884	-4.1024	-3.7819	-4.2208	-4.0747	-4.5497	-3.0744	-3.2455	-4.2449	-3.116	-3.5588	-3.0707	-2.3387	-5.2384	-4.2916	-2.5654	-3.9783	-3.2986	-3.277	-3.8157	-4.3595	-1.3925	-3.0937	-3.207	-2.2663	-4.0976
-6.5765	-6.6631	-5.4537	-5.5539	-6.6809	-5.2255	-6.5623	-3.959	-5.2417	-4.1498	-5.8739	-4.1215	-5.9134	-6.0313	-5.8149	-5.9468	-5.0474	-6.1997	-4.7672	-5.5883	-5.7242	-7.0178	-4.566	-6.7688	-6.4571	-5.3955	-4.3089	-4.2615	-5.0781	-5.9299	-6.3174	-6.0568	-5.0751	-4.9816	-6.4274	-5.7268	-5.3555	-5.6007	-5.9948	-5.5	-4.9727	-5.2367	-3.7569	-5.1866	-3.0771	-7.0282	-6.7553	-4.7197	-6.5074	-5.3017
-5.2603	-5.9502	-6.3406	-5.5521	-4.1285	-7.4803	-5.063	-4.8197	-5.4193	-6.2623	-5.6348	-7.2511	-5.751	-6.4311	-6.9491	-6.5522	-6.7537	-4.628	-5.6428	-5.2793	-6.5961	-6.1718	-5.6055	-6.151	-5.6059	-4.6792	-4.3527	-5.3519	-7.1039	-5.1646	-4.9949	-4.8586	-6.4712	-6.1646	-6.0332	-5.711	-5.4031	-5.4278	-5.1147	-6.0359	-5.2198	-5.7883	-5.7842	-5.2034	-5.5789	-5.5954	-4.477	-5.503	-4.6462	-4.433
8.6096	9.4387	8.3175	10.163	8.5087	8.8898	8.4764	9.4335	9.745	7.435	8.0244	8.7946	8.445	8.4109	9.6382	8.719	9.0225	9.489	8.5298	8.7001	8.1565	8.832	8.69	7.4772	8.3533	9.5352	8.0865	8.5571	8.6357	9.232	7.7552	9.4928	9.2328	9.1871	8.8921	9.1902	8.4807	8.7517	9.3777	8.3741	7.8433	7.8918	8.0257	9.5525	9.1455	8.5368	8.07	8.8163	7.9563	8.3507
-11.546	-10.58	-10.132	-11.257	-10.673	-9.5466	-12.035	-11.409	-10.463	-10.019	-8.7485	-10.227	-11.085	-11.126	-12.337	-11.424	-11.68	-11.024	-11.064	-11.019	-10.665	-10.026	-12.205	-10.507	-10.926	-10.539	-11.879	-11.286	-9.3843	-10.555	-12.179	-10.787	-10.768	-11.386	-11.728	-9.0111	-10.405	-10.378	-11.484	-10.693	-10.408	-11.189	-9.8168	-11.232	-11.597	-8.4947	-11.936	-10.744	-9.8543	-10.941
-6.3137	-4.9935	-6.5041	-7.2246	-7.9204	-4.4293	-5.5387	-4.3893	-4.9121	-8.1675	-6.7197	-7.4859	-8.8044	-6.4165	-4.4211	-6.7158	-7.0693	-6.2527	-7.7748	-6.7665	-6.4398	-5.8757	-7.4587	-7.6236	-7.3661	-5.208	-6.3054	-5.8612	-5.5031	-6.139	-6.289	-6.4699	-6.2921	-4.7868	-6.3727	-6.9511	-6.9743	-6.1477	-5.6891	-6.396	-7.8109	-5.7304	-5.9689	-7.5039	-6.8011	-7.3214	-7.3287	-6.01	-5.2515	-7.7894
0.98714	-0.69657	0.99052	-0.28283	-0.22437	0.33658	-0.29207	0.53703	1.2489	1.4498	1.304	-0.35616	1.0164	-1.2577	-0.061628	0.33342	1.7047	0.43546	-1.0667	-0.99474	-0.087855	0.58894	-0.94641	-0.10207	0.089977	0.11191	-2.1058	1.1807	-0.89561	0.43143	0.31201	-1.6063	0.68617	0.75376	0.75523	0.19639	-1.1728	0.73463	0.13808	0.54487	0.21191	-1.2674	1.3138	-0.11212	1.7928	0.0873	-0.66712	-0.60589	-0.88767	-0.08689
-11.037	-11.133	-12.049	-11.496	-11.788	-11.254	-11.848	-9.5717	-13.034	-13.452	-10.709	-9.6321	-12.102	-10.509	-10.935	-11.665	-11.331	-11.851	-12.733	-11.097	-12.824	-11.677	-11.844	-10.913	-10.596	-11.043	-13.431	-11.03	-11.958	-12.373	-12.56	-10.969	-11.912	-10.761	-12.772	-10.629	-12.924	-12.289	-11.673	-11.109	-10.781	-10.931	-13.722	-10.53	-11.892	-10.725	-10.704	-11.059	-12.035	-11.726
-11.559	-12.944	-13.083	-13.795	-12.538	-12.869	-13.273	-11.88	-11.223	-12.126	-13.034	-12.777	-12.219	-12.479	-12.396	-10.949	-13.822	-14.152	-14.085	-12.15	-12.634	-12.648	-12.798	-12.714	-11.617	-12.073	-13.923	-12.217	-12.787	-13.126	-12.609	-12.684	-13.682	-12.171	-13.63	-14.406	-12.751	-12.307	-12.459	-13.163	-13.864	-12.983	-11.985	-12.69	-13.496	-13.306	-11.438	-11.81	-11.879	-13.215
-14.244	-13.061	-11.725	-11.59	-14.105	-14.469	-12.134	-14.416	-11.747	-12.734	-12.857	-12.19	-13.48	-13.156	-13.867	-12.907	-14.007	-11.513	-13.73	-12.317	-12.746	-14.163	-11.686	-12.748	-13.317	-14.293	-13.591	-12.796	-13.093	-12.585	-12.961	-14.43	-13.605	-12.631	-14.355	-12.836	-14.158	-13.461	-13.256	-12.184	-13.138	-12.451	-14.156	-13.95	-12.176	-12.123	-13.655	-12.576	-14.859	-13.333
-3.2424	-2.0606	-2.3506	-1.2838	-2.9623	-3.3919	-2.5958	-2.5819	-3.0512	-2.4319	-1.8972	-1.8437	-1.2216	-1.7976	-1.849	-2.639	-1.9183	-4.2283	-2.2632	-2.354	-2.2538	-3.0373	-3.365	-2.3385	-3.7551	-2.7773	-2.0167	-3.03	-3.7952	-3.4845	-4.0011	-2.0154	-2.9087	-4.2875	-2.6954	-1.4318	-1.2844	-2.0151	-1.1341	-1.3644	-2.6161	-2.2166	-1.5088	-2.3445	-3.3178	-3.1608	-2.2403	-2.6859	-2.105	-3.7921
-2.2854	-4.0887	-2.6647	-2.8276	-2.1479	-3.3874	-2.9656	-2.169	-1.6719	-3.1901	-3.2686	-2.493	-2.3244	-3.4642	-2.119	-2.9445	-4.6069	-2.8959	-3.9123	-2.2646	-3.9639	-2.9591	-1.8238	-3.1582	-3.4134	-3.2996	-2.4389	-4.0466	-2.2354	-3.2691	-0.23266	-1.6365	-1.5344	-2.3142	-2.6495	-2.2762	-1.3813	-3.7801	-3.1329	-2.4886	-0.71915	-2.9279	-2.7527	-1.9502	-2.7926	-3.6381	-2.8001	-3.2543	-1.8914	-2.3228
-7.2888	-6.752	-8.2926	-5.3886	-7.3424	-7.8488	-5.7546	-8.0418	-7.2222	-4.1771	-5.4653	-6.3013	-7.1888	-6.809	-5.8505	-7.7133	-5.9313	-5.1002	-7.6616	-5.759	-5.6676	-7.1733	-5.036	-7.2216	-5.8287	-6.2104	-7.3653	-5.7271	-4.4103	-6.7686	-4.7542	-6.4667	-6.6113	-7.3861	-5.7072	-7.1178	-5.6745	-5.4056	-6.3866	-4.5782	-6.5304	-6.8372	-6.5434	-6.4527	-8.0719	-6.5053	-6.2002	-6.1184	-6.5595	-4.91
-3.8821	-4.5876	-3.7847	-3.9533	-4.3406	-4.0154	-4.4132	-3.6561	-2.3948	-3.4299	-5.041	-4.0633	-2.6809	-4.5901	-4.5258	-3.958	-3.4708	-4.5489	-2.9082	-3.665	-3.4317	-4.0954	-3.3262	-3.0392	-3.4544	-5.0122	-4.6524	-5.2528	-3.8944	-3.773	-4.8941	-3.3979	-3.1701	-4.8749	-2.93	-3.7511	-4.2283	-2.6481	-4.173	-3.8989	-2.7952	-4.0839	-4.9	-2.6817	-2.3545	-3.5456	-3.6451	-4.3292	-2.0281	-3.7977
-5.4921	-4.1102	-5.802	-5.0135	-5.4931	-6.1585	-5.3444	-5.793	-7.2099	-8.1193	-5.7163	-6.8074	-6.1131	-6.1486	-7.4581	-6.0037	-5.898	-5.165	-5.7322	-5.8888	-7.236	-5.9649	-6.4263	-6.6782	-4.6035	-5.7822	-5.8772	-4.3598	-4.5658	-5.3187	-4.8066	-6.2289	-5.6422	-6.3448	-6.0571	-7.3461	-4.9883	-6.4854	-4.342	-6.933	-6.1493	-6.6984	-5.6373	-4.3935	-5.6861	-5.2467	-6.7939	-5.0933	-5.0651	-6.4448
-10.598	-11.464	-10.296	-9.4677	-9.6816	-11.541	-9.6738	-9.6135	-10.755	-9.8324	-11.006	-10.698	-11.498	-11.251	-10.491	-11.256	-8.7937	-10.28	-9.7238	-10.936	-10.645	-10.605	-12.164	-11.207	-10.053	-9.145	-9.5246	-10.931	-8.8166	-11.373	-10.327	-8.196	-8.7707	-10.338	-9.7333	-9.9066	-9.7831	-9.1415	-10.565	-10.153	-9.1912	-9.4125	-11.154	-10.931	-10.537	-10.738	-10.759	-10.394	-10.073	-9.2346
-0.35685	0.31959	-1.1576	-0.10643	1.3275	-0.57953	-2.3471	-1.4791	0.50854	-0.76206	-2.2915	-1.6776	-1.8154	-0.73588	0.80272	-1.7825	-1.0213	-0.32421	-0.28561	-1.5095	-1.6777	-0.61799	-1.6737	-1.2269	-0.74972	-0.71331	-0.54556	-1.3327	-0.9075	-1.3382	-1.3296	-1.6511	-0.076502	-2.2118	-0.42196	-0.73838	1.2417	-1.3196	0.47845	-0.76006	-0.86359	-0.0048183	-1.3783	-2.6914	-0.7829	-0.30233	-1.3853	-1.959	-1.7082	-1.3932
2.9154	3.2968	0.43342	0.19847	2.8434	2.3119	2.6012	3.5281	1.025	0.99657	1.34	3.0471	0.5356	3.5678	2.1077	1.2467	0.53755	1.7643	2.4514	1.8671	1.3379	1.3355	2.7627	3.4742	1.6269	2.9599	3.9496	1.2904	2.3908	2.1254	0.86581	1.3933	1.3676	1.1667	0.27306	2.0845	1.8352	2.1732	2.7442	2.9978	1.7867	1.8839	1.2377	0.9472	2.424	2.3769	1.5211	0.12702	1.0749	-0.3032
-20.076	-19.007	-20.983	-21.785	-21.619	-20.561	-20.229	-21.03	-20.837	-21.154	-20.472	-18.254	-19.641	-21.329	-21.493	-19.302	-19.4	-20.769	-20.466	-19.901	-18.677	-20.033	-21.934	-22.074	-20.599	-21.468	-20.824	-19.315	-20.065	-20.947	-21.764	-20.903	-20.206	-21.642	-21.401	-22.101	-21.63	-20.595	-20.378	-21.26	-21.523	-20.664	-20.67	-20.711	-22.268	-20.342	-22.017	-19.941	-21.376	-19.86
-4.6546	-5.0342	-3.9013	-4.9588	-3.4416	-4.332	-4.2282	-5.1995	-4.4706	-3.5367	-3.5075	-4.8875	-5.0965	-4.971	-4.0783	-4.934	-4.0583	-4.8576	-5.4469	-3.6679	-3.1605	-4.747	-4.6259	-5.326	-5.3368	-5.0014	-5.7723	-4.4803	-4.0052	-4.4563	-4.5104	-5.1796	-4.0621	-4.8233	-5.3682	-3.8671	-3.84	-2.6025	-4.0659	-5.4743	-4.8511	-5.7078	-4.6012	-3.6591	-2.5901	-4.7647	-5.3715	-3.6055	-3.656	-4.0008
2.739	2.319	3.0745	0.86954	0.27196	1.3421	1.9682	1.0367	1.9687	1.095	0.034651	2.2312	2.1641	0.63831	2.1104	2.3028	2.3475	1.322	3.3403	0.99493	2.3303	1.6623	3.3658	-0.21826	0.44849	1.3984	1.6265	1.7905	1.7465	1.3606	1.6344	1.2949	1.3473	3.8062	1.1464	0.64622	2.0674	0.83996	2.1056	-0.054914	0.4839	1.205	2.0412	1.3039	2.6763	2.1335	1.2826	2.8636	1.3019	-0.011364
-15.688	-14.695	-13.656	-14.334	-16.923	-14.505	-13.583	-14.632	-14.104	-14.625	-15.2	-14.985	-14.717	-12.826	-14.15	-14.379	-14.35	-14.777	-14.692	-12.954	-16.57	-15.478	-15.456	-13.77	-14.057	-15.27	-13.72	-13.775	-14.762	-14.61	-14.375	-14.126	-15.619	-15.674	-14.588	-15.727	-14.451	-14.821	-14.866	-13.225	-14.587	-15.388	-14.957	-14.913	-15.805	-13.576	-14.756	-14.153	-16.088	-15.202
-1.374	-2.5482	-0.69113	-1.5631	-0.7565	-3.0631	-2.4452	-1.7796	-1.0904	-2.0835	-1.7304	-0.098471	-1.9694	-0.87115	-2.8249	0.17157	0.36567	-2.1517	-1.9676	-0.71819	-0.1834	-2.067	-1.9692	-1.7938	-0.90876	-2.1467	-0.83649	-1.4258	-1.829	-0.45495	-1.7676	-1.5743	-0.86238	-0.92994	-1.6124	-2.5818	-1.1147	-2.0492	-1.6442	-0.86254	-2.0726	-0.39671	-3.1329	-1.8403	-0.75422	-3.3117	-2.2392	-2.0636	1.0448	-2.883
-2.4948	-2.4247	-1.675	-3.2354	-2.2586	-2.3762	-2.0433	-2.4139	-2.2253	-3.1613	-1.4819	-3.2677	-3.6294	-3.3234	-4.7236	-3.1474	-2.3571	-1.4275	-3.2245	-3.5213	-2.5023	-2.7982	-2.4896	-2.7055	-3.6792	-0.87878	-2.8983	-3.652	-2.5345	-2.1004	-3.4732	-3.2617	-1.9065	-3.0245	-3.3037	-1.2289	-2.771	-3.2086	-4.8743	-2.5887	-1.9282	-1.6406	-3.1854	-2.8444	-2.8074	-1.7538	-2.1292	-1.7678	-3.2879	-2.6455
2.0527	0.29124	0.99808	1.3634	3.3792	0.7885	2.3784	1.3358	1.3591	3.6532	2.2728	0.85343	1.9157	1.6233	0.90689	1.263	2.0137	-0.73247	0.56357	1.2851	0.49157	1.3208	2.2486	1.8724	1.7291	0.32072	1.2801	1.8881	1.1211	1.778	3.1614	2.2471	3.0464	1.5072	2.6194	1.9357	1.9798	0.93705	1.0601	3.0691	2.7657	2.5319	1.6624	2.0782	2.5115	2.3761	2.0055	1.9095	1.5075	1.7884
-21.411	-22.092	-19.985	-21.606	-21.172	-22.382	-21.708	-20.3	-22.056	-21.211	-20.62	-20.006	-19.623	-21.193	-21.035	-19.697	-21.377	-20.222	-20.688	-22.287	-19.919	-21.843	-20.668	-20.093	-19.361	-20.79	-19.952	-21.156	-20.572	-20.034	-20.767	-20.582	-20.876	-22.789	-21.599	-20.507	-19.946	-21.616	-20.36	-20.332	-21.619	-21.093	-20.29	-22.082	-21.074	-22.018	-20.88	-20.552	-20.287	-21.972
-11.078	-11.52	-11.809	-11.056	-11.259	-11.882	-12.062	-10.928	-11.883	-11.491	-12.614	-11.719	-10.295	-11.07	-11.732	-10.249	-11.905	-11.253	-10.589	-12.441	-10.577	-12.303	-11.426	-11.457	-10.334	-11.837	-11.062	-12.682	-10.707	-12.525	-12.246	-9.8404	-10.671	-10.855	-12.269	-12.575	-10.87	-11.234	-11.227	-11.216	-10.637	-11.896	-10.876	-10.348	-10.475	-11.741	-9.4746	-12.59	-11.829	-10.879
-2.1664	-2.2171	-0.4467	-0.7022	-2.5388	-0.79624	-2.9353	-1.2929	-2.2937	-0.66623	-0.1775	-1.0189	0.078215	-0.24531	-0.79407	0.062497	-1.5026	-1.7097	-0.69832	-1.7302	-1.2226	-1.7029	-0.35763	-0.78747	-2.1178	-1.869	-0.71431	-2.1297	-0.62798	0.27775	-0.5927	-2.228	-2.8913	-1.6752	-1.2947	-1.1392	-1.9616	-0.18518	-0.080763	-3.2317	-1.7666	-1.0525	-0.59337	-3.4082	-1.9258	-0.59402	-0.80369	-1.5118	0.0035312	-3.1371
5.743	7.3862	8.8393	6.7391	6.5533	6.6793	6.8409	7.1431	5.4511	4.8316	7.2823	7.3032	5.6727	4.7255	7.7234	7.5302	6.4146	6.2661	6.2487	7.247	6.061	7.6901	7.8275	6.8077	7.3215	7.731	6.7406	6.7277	5.9197	5.8938	7.81	7.4857	6.337	5.4973	7.7109	7.1945	6.7789	6.7695	5.4107	7.1618	4.379	7.0505	7.1741	6.8803	5.8439	6.0126	7.1057	7.305	5.4009	7.9083
-3.2014	-2.6851	-4.5844	-3.9267	-3.9952	-3.0015	-5.7421	-4.3616	-3.6403	-5.107	-5.024	-2.7704	-4.8852	-4.8035	-4.3522	-4.5982	-2.398	-4.1278	-3.3772	-4.5275	-5.4249	-3.2687	-2.9807	-3.8199	-5.9273	-3.6992	-3.5256	-5.7289	-3.1884	-3.1121	-3.0338	-3.2071	-4.1988	-3.7151	-2.3318	-3.8345	-3.9777	-3.9349	-4.5073	-3.6325	-4.5094	-4.4927	-4.1293	-5.8673	-3.3128	-3.7447	-3.7929	-4.5884	-2.3925	-2.9924
-11.692	-12.059	-11.953	-10.827	-12.123	-13	-11.89	-10.391	-11.094	-11.948	-12.84	-11.385	-11.111	-11.11	-12.332	-11.009	-12.76	-13.201	-11.991	-11.413	-10.773	-10.178	-12.102	-11.646	-10.812	-12.694	-12.299	-12.899	-10.894	-12.686	-12.152	-11.693	-11.184	-11.857	-11.76	-12.209	-9.971	-12.016	-10.746	-12.582	-11.884	-11.431	-9.5258	-9.6707	-11.634	-12.409	-11.3	-11.193	-10.128	-10.807
-2.9095	-2.6755	-1.4468	-1.4285	-2.959	-2.8443	-3.9513	-3.6278	-2.9214	-2.2782	-2.1753	-3.4174	-2.9979	-3.8032	-2.9159	-2.3621	-2.4329	-3.1634	-3.4426	-2.2614	-4.3748	-1.9506	-1.5496	-2.9348	-3.8214	-2.9298	-2.8055	-2.3774	-2.4282	-2.5506	-3.611	-0.77015	-4.7278	-2.844	-3.3026	-3.7506	-5.3228	-3.7271	-3.5748	-1.3239	-3.2262	-2.0012	-2.157	-3.135	-3.8164	-3.3193	-2.8586	-3.5077	-1.9901	-2.3578
-0.27629	-0.22211	0.10537	1.0527	0.80039	-1.551	-0.53703	0.18859	0.30786	0.31546	-2.0121	-0.89282	0.40841	0.25224	-1.4431	-1.6348	-0.20049	-0.67776	-0.67852	0.97471	-0.032056	-0.82943	-1.0542	-0.6888	0.19126	-1.5079	-0.34065	1.3383	0.31478	0.19476	-0.56121	-0.86872	-0.84357	-1.1548	0.931	-0.63217	0.43607	0.70539	-1.0328	-0.97727	-0.99824	-1.7248	1.3449	-1.358	0.079548	-0.73203	-1.1277	-1.1142	-1.1307	-1.277
-6.6653	-7.7068	-5.454	-6.2687	-6.7086	-6.3253	-6.2334	-7.0773	-5.5633	-6.3731	-7.452	-8.3722	-5.368	-7.874	-7.3204	-7.3914	-6.1328	-6.2888	-4.9363	-6.2554	-6.3731	-6.8891	-7.5565	-6.2273	-6.4885	-5.5944	-6.3553	-5.8528	-5.5277	-5.203	-7.0721	-6.1772	-6.0537	-6.2472	-7.1922	-6.6582	-6.1594	-6.1071	-7.3586	-7.4271	-6.6421	-4.382	-5.9518	-4.6788	-7.3658	-6.3684	-6.8398	-5.4115	-6.3003	-6.249
-2.7367	-2.2496	-2.5035	-2.4357	-1.7118	-3.8502	-3.5611	-3.4574	-2.692	-1.7377	-2.2293	-2.215	-2.614	-1.8597	-3.6369	-2.5281	-2.7671	-2.5608	-3.6674	-1.9183	-1.6699	-2.5917	-3.1845	-2.5352	-2.6319	-3.9357	-4.2577	-1.6572	-2.9686	-1.2667	-3.436	-1.0177	-4.1512	-1.6025	-3.396	-2.3328	-2.5025	-1.4974	-3.8884	-3.3446	-0.70887	-3.7965	-1.7102	-2.3338	-2.4534	-3.4472	-1.7035	-2.816	-2.4304	-1.183
-13.729	-13.317	-12.517	-14.219	-12.244	-10.106	-14.21	-14.441	-12.504	-11.118	-12.807	-13.058	-13.194	-13.678	-12.748	-12.847	-13.078	-13.545	-13.707	-11.703	-13.286	-13.444	-15.312	-12.782	-12.332	-13.157	-13.128	-11.717	-13.25	-11.881	-13.608	-12.824	-12.48	-13.402	-12.443	-12.138	-11.788	-11.659	-13.792	-11.963	-12.399	-13.448	-12.442	-14.018	-13.049	-11.911	-14.799	-13.614	-12.791	-13.873
-8.8571	-9.4379	-7.0712	-8.3937	-9.0813	-9.598	-9.6537	-9.8659	-8.429	-7.95	-10.017	-8.3462	-9.5394	-8.0891	-8.0554	-8.1373	-10.487	-8.6187	-9.3883	-8.7483	-7.9687	-8.381	-9.1929	-9.4853	-9.1212	-9.7152	-10.188	-9.529	-9.5205	-10.47	-9.9963	-6.8189	-9.1317	-8.1997	-10.172	-8.2944	-10.281	-10.113	-9.487	-8.2676	-8.8609	-8.2208	-8.366	-8.4089	-10.836	-9.7646	-10.536	-10.016	-8.9207	-9.2864
-5.6111	-6.2231	-5.8361	-3.8762	-6.7708	-5.1845	-5.8003	-3.9921	-5.9049	-7.1935	-5.4639	-4.6387	-4.2643	-4.6798	-6.1294	-5.2227	-5.4222	-4.1652	-4.5704	-3.8229	-5.1678	-5.1524	-4.4089	-5.9951	-4.0985	-6.7797	-3.5186	-4.798	-4.9375	-5.5882	-4.8276	-4.3287	-4.9878	-5.3412	-5.4117	-3.9309	-5.3979	-5.9998	-5.64	-3.4224	-3.6156	-5.8404	-3.719	-4.6089	-4.1879	-4.4463	-5.0171	-4.7736	-4.6777	-4.4425
-3.9902	-3.4372	-4.7541	-5.0374	-3.051	-3.2868	-3.4469	-5.2972	-4.5967	-6.3966	-3.3459	-2.9701	-5.016	-4.0393	-5.7228	-4.0088	-4.2552	-3.8294	-5.3457	-4.7648	-3.1342	-4.4249	-3.7807	-4.0415	-4.3507	-4.9007	-4.4123	-5.2526	-6.2942	-3.0179	-3.5659	-2.1534	-4.3926	-3.873	-3.0907	-3.0456	-5.1401	-3.7822	-4.9423	-3.7358	-5.0221	-3.4464	-3.4497	-4.1871	-4.35	-2.5936	-4.1554	-3.877	-4.6233	-4.8078
-21.738	-22.986	-20.971	-22.305	-22.586	-22.928	-22.895	-21.264	-22.797	-20.944	-22.609	-24.318	-22.58	-21.342	-21.442	-21.327	-22.804	-21.34	-20.564	-20.926	-22.811	-21.488	-22.763	-22.513	-22.314	-21.567	-23.131	-23.69	-20.392	-22.168	-21.472	-20.907	-20.954	-21.629	-21.438	-21.39	-22.116	-22.277	-21.812	-22.755	-21.924	-23.323	-23.193	-21.203	-19.231	-22.274	-23.949	-22.857	-23.498	-21.765
-7.9056	-8.9053	-6.877	-6.6426	-7.1664	-6.9537	-5.9904	-8.3355	-8.2479	-7.9125	-7.4264	-7.9728	-9.5001	-8.1491	-7.9697	-7.8705	-6.7534	-7.2679	-6.2693	-7.4896	-7.8123	-7.6817	-7.9219	-7.6407	-6.2028	-7.4468	-6.6082	-7.698	-7.5991	-7.7372	-7.0871	-6.9639	-6.4662	-6.7098	-8.4654	-8.1655	-7.8854	-7.695	-8.2594	-7.7339	-8.581	-6.8152	-7.1487	-8.8367	-9.6091	-8.1041	-7.1582	-8.443	-6.0179	-7.1701
-3.9817	-2.4764	-3.9557	-3.2366	-4.1294	-4.364	-3.8021	-2.5089	-2.3022	-3.528	-3.6063	-2.4781	-2.3604	-2.8968	-3.6953	-1.4471	-4.0929	-4.8902	-4.4515	-3.9297	-4.4446	-1.9051	-1.7803	-4.2412	-3.6625	-4.2205	-3.2643	-3.1495	-2.5251	-2.7623	-4.0286	-2.6815	-3.267	-2.5103	-3.5229	-3.7243	-4.3466	-2.6053	-3.7363	-3.8485	-2.6385	-3.6945	-5.0939	-3.5089	-3.9144	-4.3377	-3.483	-4.2207	-3.015	-3.729
-10.01	-10.265	-9.7635	-10.884	-10.607	-12.359	-9.0481	-11.141	-11.876	-10.737	-11.898	-10.906	-11.533	-10.94	-11.397	-10.346	-10.986	-10.583	-10.696	-10.915	-10.682	-12.19	-11.27	-10.185	-11.657	-11.35	-10.568	-11.201	-9.904	-11.332	-10.314	-9.9613	-9.9763	-11.605	-10.657	-12.001	-10.236	-11.721	-10.495	-9.3945	-10.447	-10.898	-11.098	-10.957	-11.381	-9.9502	-10.816	-10.272	-11.009	-12.234
-10.947	-11.811	-12.03	-12.245	-10.517	-13.187	-12.138	-12.147	-10.061	-12.466	-10.914	-12.857	-12.263	-12.02	-10.903	-11.452	-11.414	-11.17	-12.156	-10.816	-11.603	-11.446	-12.093	-11.317	-10.306	-12.436	-11.415	-11.569	-12.723	-12.303	-11.901	-10.967	-12.419	-13.52	-11.228	-12.144	-11.008	-10.716	-12.423	-11.456	-11.59	-10.46	-12.448	-13.6	-12.203	-10.677	-9.9102	-11.084	-10.378	-11.098
-11.25	-9.7562	-11.333	-12.619	-11.28	-11.957	-11.379	-10.826	-11.856	-11.689	-11.304	-11.588	-10.956	-11.808	-10.341	-11.927	-11.459	-12.298	-10.871	-12.763	-12.219	-12.347	-12.412	-11.455	-11.081	-10.974	-12.565	-11.662	-9.5892	-10.757	-12.127	-11.497	-10.227	-13.372	-12.959	-12.144	-11.897	-11.998	-10.901	-11.091	-11.746	-11.669	-11.426	-10.785	-9.6414	-11.942	-11.813	-10.799	-13.324	-11.437
-3.0962	-5.3376	-3.1841	-4.1694	-4.5483	-4.868	-3.7198	-4.131	-4.3923	-3.5054	-5.7827	-3.8112	-5.3884	-3.5854	-4.6193	-3.8547	-3.9188	-4.3327	-4.6283	-4.196	-4.0546	-4.4519	-4.8216	-3.8697	-5.9062	-3.8277	-5.0862	-4.3316	-3.9692	-4.7877	-3.641	-3.1202	-3.3474	-4.3528	-3.0264	-4.0385	-5.4099	-4.3937	-4.2311	-3.9006	-4.0886	-4.3278	-5.7135	-4.3552	-4.5189	-3.9786	-4.59	-2.9201	-2.9936	-4.8801
-0.32649	-0.20982	1.9377	0.15656	-0.5476	-0.59931	-0.229	0.75702	0.79194	-1.1475	-0.44049	-0.31118	-1.5519	-0.21802	-0.19204	0.85977	0.88161	0.52207	1.6717	0.87578	0.21353	-0.10681	0.69506	-0.53195	-0.092131	-1.2885	-0.75019	0.62692	-0.55723	-0.62989	-0.25234	-0.76981	-1.0725	1.2814	0.13624	1.0424	1.1379	0.66305	1.5532	0.35504	-0.094343	0.79387	1.2418	0.7951	1.7835	2.5216	0.74578	0.38957	0.45384	0.78796
0.095128	-1.9076	0.49571	-1.3234	-1.5076	-2.1812	-2.1298	-1.5846	-0.57751	-1.906	-2.5162	-0.89584	-1.774	-0.13187	-1.5993	-1.7108	-1.2347	-0.61539	-1.779	-1.0753	-2.4446	0.13276	-1.9638	-1.1937	-0.74511	-3.1664	-2.4265	-1.906	-0.89369	-1.2926	-0.59174	-1.5505	-0.7576	-1.0677	0.2637	-1.578	-0.92993	-1.4077	-0.58408	-1.2101	-1.3541	0.00037504	-0.90963	-0.17762	-2.137	-0.14223	-0.71855	-0.48686	-3.4198	-1.3973
-0.81568	-1.0976	-1.0377	-0.32555	-0.53059	-1.1714	-1.5995	-1.2938	-1.6615	-1.33	-2.1882	-2.1341	-2.6209	-1.7643	-1.6351	-2.2268	-1.6833	-1.6469	-1.9185	0.43555	-2.588	-0.56997	-3.1207	-1.3553	1.1985	-1.5492	-0.52591	-2.5058	-2.9889	-2.3576	-1.2927	-1.0314	-0.83957	-1.0928	-1.8245	-1.4102	-0.71465	-0.9281	-0.87887	-1.8817	-3.0033	-2.503	-0.54305	-0.48665	1.3092	-2.1074	-1.1449	-2.0904	-1.5824	-1.3468
-13.005	-10.194	-11.979	-13.21	-13.096	-12.867	-11.189	-12.256	-14.02	-12.662	-11.098	-12.097	-10.434	-10.393	-10.77	-10.808	-12.093	-11.703	-11.41	-11.275	-11.512	-10.154	-13.717	-13.397	-12.494	-11.092	-11.576	-11.596	-11.018	-12.338	-11.75	-12.219	-11.695	-11.742	-10.331	-10.839	-11.332	-11.606	-13.255	-12.223	-10.924	-11.41	-11.219	-12.434	-12.119	-11.699	-12.134	-12.021	-10.711	-11.513
8.9927	8.5098	9.1888	8.9884	6.9582	8.0071	9.199	8.3442	8.4849	9.0731	10.733	6.3318	6.7749	8.833	10.113	8.9766	8.5399	9.1205	10.091	8.8036	8.6929	8.8753	10.281	8.2178	8.3075	7.526	7.5296	9.1494	9.6399	8.7148	10.229	8.2957	8.4296	8.2803	7.3825	7.8617	8.6034	8.2287	7.2467	9.8866	8.9389	9.7209	9.4836	9.3117	8.7399	10.606	10.985	7.2431	9.3486	9.3445
-14.632	-14.645	-13.805	-14.872	-16.326	-13.817	-13.475	-14.49	-14.798	-15.092	-14.956	-13.571	-14.407	-14.358	-14.83	-13.5	-14.958	-16.18	-14.924	-16.475	-11.841	-13.526	-15.142	-16.593	-15.112	-14.263	-13.248	-14.823	-13.888	-14.349	-15.011	-14.925	-13.687	-13.059	-14.219	-15.374	-15.021	-16.365	-13.943	-14.535	-15.136	-13.918	-13.4	-15.514	-15.327	-15.136	-13.649	-12.976	-15.293	-13.404
-9.9274	-9.3468	-10.031	-10.813	-10.934	-12.566	-9.9974	-9.4695	-10.434	-9.8785	-9.8789	-9.9722	-11.347	-11.261	-11.116	-10.965	-10.968	-11.386	-9.5923	-12.525	-11.239	-9.9032	-9.4322	-10.933	-10.449	-9.3376	-12.164	-9.4659	-9.7951	-10.368	-10.296	-10.497	-11.599	-11.499	-12.504	-10.104	-11.135	-7.7672	-11.07	-11.382	-12.359	-11.192	-10.45	-11.712	-10.156	-11.803	-10.886	-12.367	-11.125	-10.375
5.6661	3.5539	4.8307	4.4208	5.3961	5.7751	4.392	5.5412	4.1487	5.6407	3.981	4.762	4.8072	5.2323	5.572	7.1311	3.5777	5.5439	4.6613	4.8589	6.398	4.1509	4.7769	4.6881	6.0301	3.9313	5.1079	5.1719	5.3829	6.1444	5.2731	4.5154	6.796	5.3291	6.8376	4.8644	3.9555	5.0941	5.8482	4.9885	6.1914	4.3561	6.0748	6.8414	5.4664	3.2569	5.5307	4.8343	5.9977	4.5473
-12.691	-13.313	-14.614	-12.714	-12.937	-12.865	-12.741	-11.602	-12.485	-12.654	-12.826	-13.835	-13.583	-11.502	-11.531	-12.182	-12.001	-11.557	-12.624	-13.293	-13.155	-13.043	-11.246	-12.222	-13.413	-13.284	-13.645	-12.335	-12.699	-13.645	-12.452	-12.101	-13.086	-13.294	-12.822	-13.982	-12.04	-12.52	-13.145	-11.781	-12.938	-12.503	-13.192	-12.897	-13.183	-11.801	-13.425	-11.831	-12.673	-12.586
3.8364	5.1519	4.481	4.2762	5.6908	4.0477	5.1102	3.6993	4.2311	4.3754	4.6066	3.1765	4.2159	3.3199	5.1825	4.7172	4.3367	4.4925	4.5071	4.9281	5.2294	3.5496	5.2891	4.7631	4.7074	5.7501	4.8078	3.8373	4.8627	4.414	3.3724	3.7455	3.698	3.3667	5.5963	4.4087	5.4032	4.6971	4.3129	5.2261	4.2152	3.2299	5.0987	3.7675	5.2723	6.0523	4.6646	6.5247	4.8556	3.6709
7.8158	7.2195	7.2373	5.6554	6.2374	7.7979	6.3835	6.8159	9.2834	6.7146	6.329	6.25	5.5394	7.1984	6.3424	7.4869	7.0743	6.7718	6.2526	7.5256	6.8175	6.6272	6.2771	6.8514	7.8491	6.4211	7.3544	5.7883	7.1496	6.08	6.3465	6.2429	6.9208	6.1147	6.9687	6.7026	7.1956	6.643	7.2158	6.2853	7.4845	6.3514	7.1019	6.0056	8.254	6.5937	7.104	7.6552	7.8102	6.8696
3.8878	5.1126	3.8811	5.2219	4.1518	3.9195	4.8169	5.436	4.5903	3.9334	4.8774	3.175	3.7794	4.9089	3.2005	5.2671	4.502	3.4609	4.5037	4.6532	4.811	4.3136	4.9246	3.2971	3.4566	5.6496	4.5289	4.3905	5.1007	4.0109	3.9586	4.6127	4.5869	4.8484	4.742	6.0367	5.4057	3.3049	4.4713	3.7013	5.3078	4.6136	2.809	4.8328	3.2032	3.961	4.2129	4.9543	2.7507	3.2748
-13.103	-12.621	-12.602	-12.132	-12.663	-12.426	-12.88	-12.866	-13.152	-12.528	-12.207	-14.12	-14.061	-12.395	-11.44	-12.792	-11.835	-11.879	-14.233	-13.179	-12.852	-11.693	-13.054	-13.148	-13.129	-13.367	-13.965	-12.476	-13.873	-12.709	-13.04	-11.786	-13.289	-12.293	-12.321	-11.432	-13.031	-13.799	-13.355	-12.094	-13.23	-12.366	-13.171	-13.625	-15.676	-12.455	-14.488	-13.638	-12.403	-13.629
-4.6586	-3.4583	-4.1389	-4.8992	-3.5861	-3.9706	-3.5944	-5.1145	-3.5352	-2.8426	-4.7719	-5.8343	-3.2598	-3.2769	-5.2748	-3.7707	-3.9591	-4.5417	-3.5017	-3.8477	-4.2069	-4.6336	-3.9807	-3.6746	-3.7555	-4.6821	-3.4209	-4.4212	-4.7917	-4.3665	-6.2144	-4.7192	-4.721	-3.6696	-4.3249	-4.2685	-3.7685	-4.9689	-5.6012	-4.0079	-3.9078	-3.8918	-4.9825	-3.2165	-5.2292	-4.1209	-2.2768	-5.4387	-3.5123	-3.3032
-6.346	-5.576	-7.7933	-7.054	-6.2746	-8.7636	-7.3199	-7.087	-6.0746	-6.8389	-6.4036	-6.2853	-7.4179	-6.5452	-5.3168	-6.4785	-5.5638	-6.4691	-6.7262	-7.2113	-5.3748	-6.9618	-8.0896	-7.2727	-6.6584	-7.7257	-5.4765	-6.0252	-6.7672	-6.011	-6.3509	-5.6558	-7.0617	-5.2298	-6.8145	-5.7544	-6.5814	-6.4642	-7.7523	-6.91	-8.4637	-5.3023	-6.1299	-6.8463	-7.3591	-6.3304	-5.6592	-5.4744	-5.3356	-6.1934
9.4879	10.388	10.645	10.95	9.7621	9.4341	9.9616	10.575	9.7027	10.057	9.7906	10.511	8.9796	10.213	8.3998	10.871	9.3514	8.3523	9.7536	9.8404	10.088	11.058	10.107	9.698	9.1242	9.886	11.068	8.3404	8.842	10.085	10.116	9.8443	9.7848	10.8	11.078	9.0349	9.6387	10.266	10.855	9.8648	10.043	9.6899	8.3757	10.479	8.6856	9.4044	10.921	9.1105	9.3367	10.747
-2.0149	-0.96948	-1.8097	-1.5493	-0.1957	0.4133	-0.55969	-1.5947	-1.7052	-0.98848	-0.99027	-2.5165	-1.4094	-2.0263	-0.50185	-2.1911	-1.6554	-1.2059	-2.0891	1.138	-1.5911	-1.7302	-1.2078	-2.2241	-2.2511	-2.4462	-2.3574	-1.5992	-0.74104	-1.2445	-0.73687	-3.2634	-1.5316	-1.3323	-1.6404	-2.2043	-0.82461	-0.69373	-0.61746	-1.0904	-1.6699	-0.17386	-2.5094	-1.5179	-1.2952	-1.0601	-1.4569	-2.1134	-2.713	-1.913
-4.5084	-5.596	-5.3516	-4.1183	-4.6444	-2.9145	-4.0428	-4.7899	-4.205	-5.0106	-5.8215	-7.114	-4.5795	-3.7735	-3.812	-5.3992	-4.7753	-3.2446	-5.5407	-6.5223	-4.016	-5.2138	-3.9497	-5.8789	-5.4234	-4.8264	-6.6545	-4.4098	-3.6877	-5.3607	-4.8546	-3.7877	-3.6627	-3.8289	-4.2611	-5.3205	-3.6617	-2.7902	-6.1696	-6.3918	-2.1873	-4.6272	-3.4564	-5.7958	-3.5616	-6.1283	-4.0258	-3.916	-4.8575	-4.6725
-0.44887	-0.76322	-1.0926	-0.32191	0.23621	0.13631	-1.6605	-2.6196	-0.61418	-1.1515	0.11331	0.16683	-0.76616	0.40928	-0.54723	1.2403	0.049583	-0.7676	-1.5586	0.3899	0.70462	-0.62924	0.27575	-0.41474	0.048663	-0.68581	-1.4617	0.76012	-1.4069	-0.42788	-1.5345	-0.28932	0.19448	-1.8119	-0.43223	-0.18792	-0.58352	-1.5121	0.063455	-1.2676	-1.002	-1.0049	-2.0093	-0.9371	-0.8661	-2.2316	-0.83192	-1.7549	0.46307	-0.99721
-14.426	-13.583	-13.66	-12.588	-13.352	-12.756	-14.042	-15.053	-14.571	-13.464	-14.73	-13.36	-14.811	-12.957	-12.345	-13.64	-14.249	-12.5	-14.099	-12.215	-12.746	-14.675	-13.414	-14.005	-11.881	-12.528	-14.114	-14.046	-12.506	-12.357	-12.993	-10.719	-13.542	-13.234	-13.243	-13.228	-12.562	-13.405	-13.764	-14.021	-12.134	-14.84	-13.504	-14.222	-12.617	-12.396	-13.28	-12.151	-13.501	-13.991
-12.737	-12.293	-12.478	-12.62	-12.883	-12.699	-12.538	-12.247	-11.879	-13.063	-13.268	-13.697	-12.516	-11.38	-11.256	-12.313	-12.744	-13.673	-11.466	-11.783	-12.895	-13.163	-11.688	-13.151	-11.484	-12.886	-12.404	-14.432	-14.308	-10.548	-13.666	-12.141	-12.888	-13.258	-13.068	-14.423	-12.754	-14.628	-11.738	-10.275	-14.489	-12.246	-13.324	-13.718	-12.227	-13.888	-12.79	-12.632	-13.134	-13.055
-2.9621	-3.395	-3.7379	-3.2806	-1.2157	-2.534	-2.41	-3.1807	-2.3417	-2.551	-2.8245	-1.0055	-2.4811	-2.5564	-3.0173	-2.393	-2.4125	-3.359	-2.76	-2.6408	-2.0303	-2.561	-3.4981	-2.3484	-1.152	-3.2167	-1.5903	-3.2528	-2.9581	-2.8015	-2.9282	-1.7168	-1.2163	-1.5215	-2.8507	-2.4559	-1.9954	-3.6313	-3.3839	-3.4525	-3.2152	-1.9836	-2.8679	-3.2259	-3.096	-3.4045	-2.6423	-3.13	-1.4682	-1.7929
-2.2941	-0.98936	-1.169	-1.2657	-1.4656	-1.653	-2.1235	-0.85373	-0.34501	-1.2491	-0.57659	-0.88499	-2.3078	-2.5769	-0.77328	-3.6552	-2.5443	-0.29305	-1.3713	-2.1475	1.1564	-2.4533	-0.37697	-2.6034	-3.6021	-1.6441	-0.8338	-1.2511	-1.5866	-2.1383	-2.016	-2.6233	-2.6028	-0.58917	-2.1129	-1.8187	-1.4436	-0.99459	-1.8155	-0.98112	-1.2346	-1.5857	-1.6499	-1.1063	-1.6828	-1.5534	-1.539	-0.44621	-0.13571	-2.5661
-12.319	-13.786	-13.099	-13.143	-12.878	-12.605	-11.819	-13.624	-13.114	-14.151	-12.98	-12.969	-11.917	-11.963	-13.006	-11.751	-12.891	-12.329	-12.063	-13.104	-13.206	-11.629	-12.861	-12.825	-13.111	-13.587	-13.023	-13.721	-11.846	-12.972	-13.957	-13.157	-13.276	-12.789	-13.627	-12.261	-11.811	-11.919	-13.431	-13.708	-13.268	-13.441	-12.366	-12.342	-13.455	-13.588	-14.662	-12.143	-14.083	-13.596
-1.3857	-2.7986	-2.5409	-0.5928	-1.0245	-1.2702	-0.8453	-1.2634	-2.2625	0.14582	-1.2511	-0.92868	-0.20724	-0.20604	-0.31025	-0.2394	-0.15942	-1.5299	-1.1875	-0.64989	-1.6392	-0.7275	-0.93992	0.17252	-1.0309	-1.1779	0.2438	-0.62932	-1.1282	-3.0343	-0.73764	-1.516	0.19898	-0.18303	-0.64157	-1.0793	-2.3152	-1.0558	0.0067122	-0.89638	-1.4705	-0.71969	-0.94659	-3.0916	-1.4521	0.55457	-1.1559	-0.73673	-1.6933	-0.51364
-1.1335	-1.4407	-0.76306	-1.8936	-2.2702	-1.0128	-1.6257	-1.2837	-1.3051	-1.2658	-1.3829	-1.8156	-2.8971	-2.0264	-0.67763	-1.1175	-1.7013	-1.2462	-0.44311	-1.3543	-2.7395	-1.8622	-1.6034	-0.6783	-0.26686	-1.7239	0.49894	-0.9537	-0.955	-1.9974	-1.8134	-1.7545	-1.1366	-0.35993	-1.9778	-1.7023	-2.4013	-1.7947	-1.3358	-1.2966	-2.0677	-1.4268	-4.1977	-1.9639	-3.4451	-1.7192	-0.45906	-2.2815	-1.3769	-2.3193
-13.967	-13.996	-13.769	-14.056	-12.656	-12.871	-14.125	-14.034	-13.263	-14.705	-14.166	-14.364	-13.912	-15.339	-13.588	-14.685	-14.089	-12.522	-14.994	-13.46	-12.52	-14.129	-14.14	-13.895	-15.574	-14.766	-13.363	-14.342	-14.402	-12.778	-14.002	-12.917	-14.362	-14.335	-13.288	-12.657	-15.432	-13.811	-14.247	-13.505	-14.263	-13.982	-14.924	-14.11	-14.354	-15.341	-14.474	-14.025	-12.019	-13.758
-13.029	-13.569	-12.662	-14.256	-11.851	-12.75	-12.615	-12.211	-13.45	-12.297	-13.588	-13.064	-12.51	-13.428	-14.149	-14.105	-12.313	-13.618	-14.486	-14.13	-11.904	-13.851	-13.276	-12.563	-13.739	-12.601	-11.884	-12.735	-12.055	-12.332	-12.146	-12.772	-13.691	-12.481	-12.201	-12.703	-11.192	-11.062	-13.7	-12.533	-12.312	-14.279	-14.091	-14.06	-12.778	-11.936	-13.461	-14.781	-12.131	-15.068
-1.8819	-2.868	-0.58253	-3.3705	-2.0112	-2.0845	-1.2515	-1.7359	-1.7685	-0.54238	-0.9065	-1.141	1.2816	-2.065	-2.3042	-2.1771	-1.9043	-1.6348	-1.1251	-0.91303	-1.6116	-2.1955	-0.11413	-1.186	-2.0175	-0.82492	-1.2673	-1.6721	-2.6359	-2.6991	-1.0764	-0.86988	-2.4524	-1.8486	0.17567	-1.895	-1.7394	-1.5953	-2.2954	-1.3826	-0.46679	1.6225	-1.9394	-1.1131	-2.239	-2.4262	0.1769	-0.010139	0.44212	-0.98451
-13.243	-14.386	-12.757	-12.873	-12.027	-13.097	-13.851	-15.036	-12.369	-12.396	-12.989	-12.511	-12.539	-12.046	-12.243	-12.433	-13.667	-13.063	-12.434	-12.378	-12.369	-13.024	-12.082	-12.835	-10.9	-12.604	-12.663	-14.293	-10.944	-12.629	-13.346	-12.108	-12.342	-12.424	-13.259	-13.752	-12.785	-12.76	-14.786	-13.196	-12.872	-11.23	-11.997	-13.058	-13.795	-11.537	-12.571	-12.863	-12.154	-11.555
-9.1871	-9.4195	-10.406	-8.0674	-7.5573	-8.2808	-9.6639	-8.0727	-8.3378	-7.3136	-9.4931	-8.3338	-8.5099	-7.9985	-8.8553	-10.026	-8.7669	-9.8293	-6.8125	-8.6266	-8.585	-8.7684	-9.4809	-8.9607	-8.1867	-8.3528	-7.2914	-8.7242	-8.8368	-8.8379	-8.7413	-9.0217	-9.5481	-8.0872	-8.4063	-8.4442	-9.2764	-8.6367	-8.5714	-8.9679	-8.6594	-10.328	-11.142	-9.2732	-9.2055	-7.1554	-10.51	-10.368	-9.3638	-9.0104
2.0097	-0.38917	0.52263	1.7549	1.4584	3.198	1.3784	0.67921	2.6873	0.76987	3.1823	1.5088	3.3557	-0.39538	3.772	0.72176	2.3207	2.0576	0.36951	2.2864	1.1244	2.1492	2.6971	0.46202	3.8415	0.635	2.0274	1.7646	2.4887	2.0925	2.5552	1.2086	2.1184	1.9919	0.27741	1.8952	1.6361	0.93528	0.73937	1.5459	0.0947	1.4954	2.5569	1.8673	2.2885	0.16219	1.5942	1.8345	2.6525	3.824
-3.3249	-6.1509	-4.9566	-4.3889	-5.6923	-6.3903	-5.0932	-5.7034	-5.5171	-4.9411	-6.3596	-6.7508	-6.6145	-6.5516	-5.2151	-6.7997	-5.2344	-5.5499	-5.1479	-6.0133	-6.5541	-5.7315	-5.2127	-6.1651	-4.6145	-5.5601	-5.6406	-5.7758	-6.2586	-6.1987	-6.8846	-6.6819	-4.4355	-6.4823	-6.302	-4.7737	-4.0805	-6.9702	-6.7487	-5.4525	-6.1623	-5.9087	-5.499	-6.4512	-5.3	-5.7257	-5.8534	-5.83	-5.405	-3.7727
-1.1841	-1.5863	-0.077378	-1.3872	-1.1828	0.51901	-1.0126	-0.60682	0.73332	-1.4617	-2.7485	-1.2109	-1.2974	-1.8245	-1.0797	-2.0596	0.25082	0.24701	-1.9725	-1.7239	-1.0521	0.16162	-0.52017	-1.0431	-1.3097	-1.7854	0.21365	-1.7132	-1.3464	-2.7309	0.79165	-0.86783	-0.28086	-1.5255	-2.3598	-1.0608	-1.5432	-0.12169	-0.54211	-0.13625	-1.1257	-0.61125	0.24487	0.9367	-2.0896	-0.60589	-1.2615	0.084155	-1.3826	-0.033727
-4.8422	-6.3598	-5.5726	-5.7105	-5.4542	-4.5333	-3.9949	-6.6831	-5.7541	-6.5737	-4.9985	-6.2734	-5.9336	-5.8147	-4.6461	-6.4459	-6.7333	-5.9479	-6.3464	-5.9609	-6.22	-6.3787	-5.5825	-6.1926	-6.2925	-6.153	-4.3291	-4.7627	-6.4523	-5.8614	-5.1033	-5.5986	-6.6913	-4.8633	-6.5776	-4.0615	-5.85	-5.9466	-6.2787	-5.4323	-4.7014	-4.2077	-5.4786	-4.0097	-6.6464	-5.5854	-5.8019	-6.8415	-5.7419	-4.6102
9.7235	10.581	9.1272	11.721	10.889	10.588	10.708	8.2487	11.341	10.343	8.6765	9.3832	9.9812	8.5468	10.749	9.8159	9.5176	10.253	9.8195	10.314	10.003	9.3887	9.5006	8.5899	9.9162	8.7468	8.953	7.7781	8.14	10.673	9.5373	7.4033	9.4356	9.5508	10.908	10.418	8.2297	10.8	10.422	10.198	10.713	10.22	8.8579	10.284	9.0598	9.908	10.112	8.5952	8.4861	9.4093
6.7198	7.1934	7.3961	7.0764	5.7222	6.8728	6.1121	6.2385	8.4902	6.162	5.9928	8.699	7.9125	5.6101	6.7408	7.0908	7.1893	7.2129	5.1122	5.5787	6.8707	5.3937	7.0884	6.5111	6.3001	6.7348	7.1405	6.9482	6.6709	6.243	6.8604	7.5113	5.5061	7.2965	6.2714	7.7843	6.4986	8.3267	5.81	6.4704	5.1686	5.7347	6.4873	6.6617	8.9377	7.8188	6.433	6.9892	6.829	8.0959
-1.8151	-5.0386	-2.9885	-3.1707	-4.4525	-2.9556	-4.8366	-4.1476	-2.0537	-2.7884	-4.3126	-3.1757	-2.9517	-3.4359	-1.9851	-3.3976	-4.2025	-3.571	-2.9495	-4.5437	-3.5019	-1.4675	-2.7589	-3.5351	-4.6423	-3.2947	-3.9075	-3.6397	-0.7613	-2.2673	-3.655	-3.8779	-4.407	-1.9627	-1.9034	-2.1538	-2.6282	-3.286	-2.8807	-2.5506	-3.8843	-2.0462	-2.3857	-3.8111	-4.7959	-3.0252	-2.4641	-2.9914	-1.9108	-2.2969
-11.507	-11.657	-13.214	-13.248	-13.287	-13.188	-13.657	-14.204	-11.57	-12.465	-14.009	-13.354	-12.255	-13.297	-12.502	-13.623	-14.472	-11.384	-14.044	-12.627	-13.441	-13.147	-12.854	-13.444	-11.494	-12.817	-12.462	-12.348	-12.038	-14.064	-12.108	-13.267	-13.639	-11.802	-12.63	-12.603	-12.384	-12.439	-13.424	-12.562	-12.935	-13.072	-13.605	-11.951	-12.78	-11.972	-12.354	-12.153	-12.556	-13.866
-2.3772	-1.5502	-1.3572	-1.1974	0.12915	-1.3101	-1.461	-0.92048	-1.2399	-2.8068	-2.5957	-0.34592	-1.9717	-1.9513	0.028386	-3.1898	-1.1605	-2.6972	0.35724	-0.39417	-0.61483	-0.79639	-1.0717	-0.99254	-1.135	-1.0765	-0.90469	-2.5468	-0.26029	-1.5469	-1.0711	-1.4797	-1.8733	-0.80767	-1.3922	-0.5013	-0.78775	-0.29656	-1.9644	-0.59642	-1.8784	-0.36149	-0.43255	0.041708	-1.3572	-1.3932	-0.82634	-1.9211	-2.7892	-0.66013
-1.177	-0.52527	-2.6743	-2.4217	-0.60794	-0.79613	-1.4253	-0.83765	-1.6573	-1.7804	-2.1925	-0.97369	-1.1907	-1.5124	-1.6344	-0.15629	-3.6397	-2.043	-2.3269	-0.51579	-0.81036	-0.42307	-1.6884	-1.4766	-0.80948	-1.4978	-0.54739	-2.0638	-3.1631	-2.2474	-0.54136	-1.4172	-0.96965	-3.174	-1.1622	-1.5308	-0.58721	-0.80177	-2.0946	-0.65346	-0.017369	-1.5915	-1.6181	-1.4336	-1.3557	-2.8895	-0.95687	-2.6473	-1.7061	-1.333
-1.0924	-0.22218	-2.4285	-2.1285	-2.949	-0.02096	-1.2623	-1.426	-1.7106	-2.2833	0.31102	-2.4977	-2.3583	-2.1483	-2.4753	-1.4274	-1.485	0.20716	-0.88475	-1.311	-2.7343	-1.513	-2.2868	-1.7114	-0.66215	-0.86623	-2.6819	-1.8338	-1.3059	-2.0447	-1.5495	-1.967	-1.4877	-1.4391	-1.1307	0.046451	-2.1315	-2.7407	-1.516	-2.0544	-2.1345	-1.4836	-2.0082	-2.5475	-0.64264	-2.6103	-0.99657	-2.2522	-2.2476	-0.9624
0.07297	1.043	-1.4333	1.4774	-1.0756	0.20943	0.87752	0.38617	0.093897	0.42687	-0.33913	-0.59051	-0.49084	-0.28326	0.5334	-1.294	1.862	0.30557	0.86327	0.51208	-0.57367	-0.28948	2.3277	2.7253	1.3996	0.35696	-0.34095	0.12447	0.60865	0.52057	1.7492	-0.4482	-0.25131	0.85258	0.21154	0.48875	1.2739	-1.4361	-1.4609	0.16701	-0.015427	-0.27157	-0.15714	0.15419	-0.70803	0.31985	-0.19401	0.90299	-0.34375	-0.91515
-3.8609	-2.4457	-2.0176	-1.3767	-2.7453	-2.8692	-2.606	-1.3398	-2.3605	-1.837	-3.2622	-1.9611	-3.4485	-3.4461	-2.8446	-2.5413	-3.1646	-2.8821	-1.9154	-2.5764	-3.5055	-3.5367	-3.3485	-3.3256	-2.0671	-2.8525	-3.1394	-2.6827	-3.1358	-2.9367	-1.3006	-0.81806	-2.3098	-3.0358	-1.5735	-2.9703	-1.5737	-2.448	-4.9437	-4.197	-4.6501	-2.475	-2.527	-2.4559	-1.2177	-1.7839	-3.0019	-3.6416	-3.1125	-1.1591
-9.9112	-9.4179	-12.461	-9.3587	-10.877	-10.303	-10.199	-11.29	-10.663	-10.395	-9.6994	-8.6308	-11.907	-11.217	-10.113	-9.3603	-11.038	-10.881	-10.605	-12.13	-9.9025	-12.162	-10.469	-10.657	-11.8	-11.188	-10.766	-10.555	-10.707	-10.287	-9.7777	-11.302	-10.466	-9.4198	-11.011	-11.09	-10.699	-10.759	-10.927	-10.25	-9.1248	-9.8144	-11.143	-11.204	-11.304	-9.4677	-10.413	-9.9456	-10.259	-9.709
-8.3841	-6.9555	-9.1874	-8.7407	-6.3423	-7.4741	-6.076	-7.8271	-7.5286	-8.9972	-8.5918	-8.6495	-7.1026	-7.8961	-7.6101	-8.3376	-8.9812	-8.8763	-6.6778	-7.7683	-6.9088	-7.4684	-6.944	-6.4815	-8.4363	-7.9552	-8.0079	-7.2363	-8.8437	-7.0853	-6.9917	-6.2895	-9.4621	-8.9066	-7.6318	-8.6977	-8.4978	-7.2017	-5.2433	-6.6974	-6.2094	-7.6136	-6.4156	-8.5284	-6.9349	-7.9398	-7.8382	-7.4464	-7.2061	-8.3411
-2.4678	-1.4331	-1.2535	-1.8216	-1.2809	-1.4626	-1.384	-2.093	-0.1187	-0.87313	-2.083	-2.0674	-0.80328	-0.81606	-2.3722	-1.1819	-1.9919	0.17614	-2.6863	-1.2823	-0.88186	-0.38662	-2.1459	-0.63742	0.052892	-1.3933	-1.8527	-1.748	-1.1779	-2.1409	-2.4134	1.2164	-0.49044	-1.816	0.24335	0.1348	-1.1375	-1.5831	-1.0103	-2.5227	-0.35277	-2.8286	-0.98557	-1.0172	-1.3239	-2.8177	-1.7354	-0.45782	-0.37303	-0.85938
-0.61645	2.1754	1.7274	0.99697	0.61867	0.39	2.0038	2.1166	1.6136	0.11159	0.75487	1.96	1.2042	-0.23381	2.0264	1.1507	0.16448	1.2877	2.1655	1.9598	1.2299	2.0497	1.04	-0.66212	2.0051	2.8918	0.33247	0.93934	1.8431	1.6023	1.6489	1.0823	1.7409	2.1659	2.8395	0.11776	1.5732	0.60376	0.7772	2.6298	1.6338	2.0785	1.8969	0.75895	2.8241	2.8538	0.034273	-0.22118	2.5612	0.72512
-3.5677	-3.0848	-2.1202	-4.1353	-4.4517	-4.362	-3.368	-4.0149	-4.415	-3.563	-2.6422	-2.5163	-4.9041	-4.0085	-2.3154	-3.3606	-4.7747	-4.4887	-3.3909	-4.2975	-3.5906	-3.4443	-2.9051	-2.1092	-1.9192	0.16629	-2.9959	-4.3164	-3.027	-2.8922	-3.2873	-3.4297	-1.1448	-1.7744	-2.866	-3.3352	-3.0089	-2.3334	-3.3103	-3.9087	-1.3689	-1.9016	-2.1096	-4.6174	-4.6214	-2.9019	-3.4672	-4.459	-3.7055	-2.4184
-0.064944	-0.95417	-1.1218	-0.26805	-2.3002	-0.37041	-1.8706	-0.29796	-1.2286	-0.96971	-2.1727	-0.14443	-1.3086	-1.3984	-2.6118	-2.7795	-1.0383	-0.79227	-2.8384	-0.55361	-1.8356	-1.102	-0.86073	-0.74914	-1.5954	-0.79261	-2.203	-1.0821	-1.1857	-1.4272	-1.6418	-2.5313	-2.9446	-2.0886	-1.7106	-2.6227	-0.34521	-1.6153	-2.0542	-0.091104	-1.7661	-1.8244	-2.0215	-2.1847	-2.558	-1.3416	-2.0817	-1.0295	-1.6462	-0.45002
-20.887	-21.869	-21.221	-22.063	-20.838	-18.999	-20.308	-20.998	-22.09	-22.251	-21.797	-21.855	-19.422	-21.471	-18.877	-20.561	-21.326	-21.719	-20.668	-19.881	-20.806	-19.552	-20.654	-20.858	-21.112	-20.423	-21.506	-21.733	-19.468	-22.315	-20.278	-21.363	-21.227	-21.112	-20.21	-20.825	-19.906	-20.726	-21.263	-20.423	-21.232	-20.496	-19	-20.589	-19.435	-20.688	-20.93	-19.973	-21.221	-21.359
4.9082	3.4309	4.2204	4.2124	5.4775	4.923	5.8826	4.3406	4.8555	5.431	5.5883	6.228	3.8197	4.6123	5.4434	4.3539	3.8779	4.5734	5.9086	5.178	4.3554	6.0669	5.2588	3.8889	5.4223	6.2876	5.5364	5.1062	5.5041	6.0821	5.1786	4.8385	5.8358	4.6396	3.5635	5.6663	4.1209	5.3012	6.1094	5.3687	4.944	6.0292	4.0007	5.0494	5.1638	5.854	5.2707	4.5191	5.6063	5.5982
1.2345	2.527	2.502	1.1534	1.5609	2.711	1.4378	0.9571	0.71159	2.0232	0.83043	2.2074	2.8172	2.0444	1.1888	1.6232	1.0783	1.0987	2.9247	0.51258	2.6247	1.9917	1.6463	2.5945	0.83328	1.6275	1.9336	1.575	1.5906	1.327	1.9269	0.35994	2.8964	1.5719	3.5845	2.2224	2.4423	1.2319	2.8446	1.6939	2.1393	1.9001	0.78707	2.0772	1.6691	3.1236	2.9106	3.0682	1.0958	1.255
2.5214	1.9355	4.0715	4.7489	0.92532	2.3584	2.4181	2.4958	2.5434	2.7027	4.1105	2.6969	4.22	4.1708	4.1989	2.3471	4.1793	2.9444	3.1537	4.2183	0.83023	2.1562	2.7392	0.83244	1.8327	2.0234	2.0988	2.4354	2.2986	4.5049	2.1498	2.1915	2.8663	2.8958	1.9632	3.9739	2.7136	4.2466	1.6261	3.077	1.2728	2.1902	1.0766	3.088	1.2834	4.0546	2.7619	2.7073	3.5287	2.6059
-5.1531	-5.3556	-5.4205	-4.9848	-5.2095	-5.9914	-4.631	-4.9812	-6.3846	-5.3564	-4.6629	-5.9355	-6.4189	-5.8539	-5.1707	-7.5031	-5.7803	-5.2815	-5.0911	-4.936	-4.7045	-7.4849	-7.3191	-5.1272	-6.5958	-6.2682	-4.9827	-4.3058	-6.0108	-6.6545	-6.4036	-4.5924	-5.9877	-5.5718	-5.0832	-5.6113	-7.0036	-6.2361	-7.117	-5.0986	-4.6847	-6.4314	-5.9155	-6.169	-4.9592	-5.2215	-4.5787	-5.7067	-5.4923	-5.8248
-3.0426	-4.0176	-3.8005	-4.6589	-3.9104	-3.4068	-3.8597	-6.1031	-4.7897	-2.6858	-2.605	-4.3606	-3.2129	-4.7735	-3.1952	-3.8124	-3.6187	-4.312	-3.2094	-3.9325	-4.4162	-4.2827	-4.1794	-4.3856	-1.9729	-3.4766	-4.883	-4.9122	-5.6221	-5.0912	-4.9831	-4.5463	-3.433	-3.0356	-4.1937	-2.8729	-2.3688	-4.7733	-3.2908	-4.131	-5.0521	-2.5703	-4.2014	-4.3089	-6.7544	-4.6217	-3.8879	-5.6604	-4.0775	-4.5736
-10.438	-11.777	-11.666	-10.892	-11.849	-12.732	-10.561	-13.482	-12.967	-12.417	-12.261	-10.539	-12.162	-11.267	-10.644	-10.413	-12.626	-10.432	-11.843	-11.402	-12.476	-10.323	-12.226	-13.179	-10.021	-11.389	-12.134	-12.065	-10.652	-11.886	-12.407	-11.007	-11.288	-11.326	-11.643	-11.38	-12.734	-11.363	-11.145	-11.496	-11.037	-9.8501	-10.913	-10.998	-12.192	-12.691	-9.0607	-10.844	-11.697	-12.343
4.5099	3.2615	5.5996	3.2742	4.5181	4.2699	6.3694	4.6892	5.0885	4.9776	5.3547	5.5199	5.0589	6.6093	6.144	3.7869	4.6426	5.0061	3.7541	4.1326	6.9478	5.2635	5.1013	5.4114	3.6905	4.3719	3.6063	5.6545	5.1844	3.0813	4.1248	6.1298	5.8004	3.7423	6.5645	4.4874	5.6863	5.1054	5.71	4.206	3.763	6.1606	5.2728	5.8092	5.0446	4.1548	5.0517	5.0167	5.3805	5.1821
-13.86	-12.84	-14.521	-14.486	-12.761	-14.227	-14.953	-14.534	-14.514	-14.136	-13.62	-13.145	-14.162	-14.251	-14.751	-12.148	-15.332	-14.428	-14.511	-15.936	-14.434	-14.871	-13.538	-11.803	-13.18	-13.763	-13.967	-13.533	-13.744	-14.132	-13.721	-12.732	-15.365	-14.25	-13.174	-12.478	-12.878	-13.797	-14.509	-12.889	-14.475	-13.169	-14.26	-14.088	-14.361	-12.048	-13.186	-14.111	-14.489	-12.848
-11.765	-11.412	-11.289	-12.139	-10.349	-10.528	-13.031	-10.618	-10.996	-10.037	-11.96	-11.793	-12.323	-11.316	-11.043	-10.874	-13.663	-10.814	-10.971	-12.343	-11.228	-11.561	-11.808	-12.298	-11.399	-11.205	-10.376	-12.113	-11.432	-13.851	-12.23	-13.64	-11.128	-10.802	-11.568	-11.705	-9.7898	-12.813	-11.683	-11.83	-11.401	-9.9685	-12.133	-11.315	-13.106	-12.09	-11.358	-10.611	-11.094	-11.737
-22.133	-23.215	-22.043	-23.764	-22.103	-21.224	-21.856	-22.847	-21.513	-22.359	-23.26	-22.495	-22.178	-21.907	-21.447	-21.493	-22.164	-21.785	-23.046	-23.039	-20.564	-21.443	-22.965	-22.706	-23.114	-22.239	-22.754	-22.377	-23.043	-22.253	-23.624	-21.508	-21.697	-22.271	-22.776	-23.04	-24.377	-21.756	-21.385	-22.291	-22.777	-21.748	-22.948	-21.852	-20.906	-23.514	-20.852	-21.999	-22.933	-21.663
-13.328	-13.393	-13.331	-13.816	-12.375	-11.26	-11.875	-13.885	-13.081	-13.039	-11.656	-11.892	-13.007	-13.367	-13.997	-12.88	-14.347	-13.865	-11.603	-13.771	-12.776	-13.441	-12.479	-12.113	-12.997	-13.283	-12.482	-14.282	-13.388	-12.974	-12.592	-12.837	-11.209	-14.207	-13.189	-11.208	-14.22	-12.463	-12.272	-12.78	-14.873	-13.419	-13.278	-12.48	-11.661	-13.355	-13.459	-14.894	-12.413	-12.266
4.0429	2.0693	3.5686	4.2568	5.1543	1.9099	3.8231	2.9555	3.4588	2.8907	2.3489	4.2419	4.306	3.3108	3.1291	2.886	3.0945	3.1644	2.1056	3.9908	2.646	3.0097	3.2508	3.5866	3.2587	4.4431	3.1488	2.8143	3.0363	3.6263	2.8475	3.3854	3.3864	3.9135	3.013	3.2877	1.9403	3.6192	4.3843	3.7945	3.3933	2.7373	2.753	3.6083	3.349	3.1238	2.0853	1.505	3.2044	3.6063
-1.8255	-1.8212	-2.2157	-1.3857	-1.8177	-2.0685	-2.0578	-1.8553	-1.673	-1.0951	-3.2888	-0.70815	-0.89419	-1.6526	-3.2792	-1.9425	-3.3061	-1.1376	-1.163	-0.97755	-3.1574	-2.0725	-3.0014	-1.439	-0.27986	0.091516	-1.5003	-0.76325	-1.2758	-2.1085	-1.9161	-2.1086	-1.6995	-0.318	-1.6945	-2.2439	-0.44917	-1.1155	-1.4097	-3.1767	-1.5656	-3.1862	-3.0284	-2.2838	-2.11	-2.0115	-2.0937	-0.82564	-1.5844	-2.5062
-5.5931	-5.2302	-5.7894	-7.4828	-5.0319	-5.1106	-5.0217	-5.0841	-6.2142	-5.3123	-4.8691	-4.9851	-5.7746	-5.6214	-6.2997	-6.184	-4.6053	-7.0553	-4.6582	-3.8279	-5.269	-6.0822	-6.732	-4.6334	-5.1415	-7.3049	-6.4954	-4.8199	-5.2635	-5.1187	-5.8977	-4.8428	-5.1259	-5.2383	-5.9712	-4.4301	-4.895	-5.6463	-5.3625	-6.2689	-4.5739	-6.1174	-6.1527	-4.3983	-6.8403	-4.3774	-5.449	-5.5965	-5.7766	-5.9899
-11.666	-9.4898	-10.529	-11.329	-10.755	-10.441	-10.255	-9.379	-9.334	-9.1361	-10.737	-11.027	-9.0109	-10.576	-9.467	-9.7127	-10.446	-11.627	-9.9652	-11.562	-9.7018	-10.376	-10.727	-9.9291	-10.183	-11.613	-10.116	-11.027	-9.0909	-10.02	-9.5258	-12.509	-11.556	-9.863	-10.375	-9.8667	-9.392	-10.851	-12.298	-9.434	-9.3384	-11.322	-9.9142	-11.367	-9.3203	-10.75	-10.346	-10.43	-10.076	-9.7341
-5.2196	-4.6958	-5.6979	-6.0452	-5.2695	-4.5262	-5.6998	-5.9466	-4.6127	-5.527	-6.9537	-5.7057	-5.1317	-4.6845	-6.4379	-6.2121	-6.9996	-5.5818	-6.688	-5.609	-5.489	-4.5585	-5.7436	-5.794	-7.3594	-5.1512	-5.4258	-5.0169	-4.4497	-3.6014	-6.0116	-5.1229	-5.0311	-5.7731	-5.5366	-5.5883	-5.2625	-5.8604	-5.6514	-5.4144	-6.1527	-5.8385	-6.0185	-3.4016	-4.957	-5.5905	-6.939	-7.937	-5.9745	-5.087
-22.836	-22.362	-22.397	-21.803	-22.155	-22.701	-21.634	-22.589	-23.402	-22.915	-22.268	-23.296	-21.255	-21.063	-20.667	-21.157	-19.66	-21.642	-23.06	-21.366	-22.657	-20.917	-21.864	-21.91	-23.109	-21.97	-21.591	-21.151	-20.055	-24.236	-23.059	-21.408	-23.612	-22.128	-22.164	-20.161	-22.271	-21.874	-23.212	-24.647	-21.563	-22.388	-21.927	-21.972	-21.996	-21.29	-21.23	-23.017	-22.493	-23.203
-7.4802	-7.4101	-5.0904	-4.0075	-5.7239	-6.3505	-6.564	-6.8031	-5.8815	-9.4437	-6.442	-6.5608	-5.3407	-5.8012	-6.0472	-5.9015	-7.4435	-8.663	-7.4755	-6.9995	-7.7355	-8.0325	-6.0693	-6.538	-6.4973	-5.7328	-7.9741	-5.9657	-6.1928	-5.659	-6.4498	-5.3781	-6.3416	-7.5396	-6.4764	-6.1695	-6.8613	-5.6806	-6.534	-6.3288	-6.6107	-5.6807	-7.2789	-7.175	-8.2735	-6.6893	-7.2614	-6.9936	-5.9651	-7.5504
-16.111	-13.564	-15.432	-14.3	-14.11	-13.963	-15.424	-14.445	-16.16	-15.233	-14.229	-13.326	-12.933	-14.268	-14.709	-13.637	-13.867	-14.244	-13.287	-14.587	-13.2	-14.409	-14.579	-13.759	-16.429	-11.478	-15.54	-14.178	-14.385	-14.849	-13.584	-15.884	-13.048	-15.505	-14.364	-12.937	-15.404	-13.911	-14.601	-14.863	-16.029	-14.646	-16.096	-14.656	-14.322	-14.725	-15.446	-14.288	-15.188	-14.126
0.5055	1.2448	1.0625	0.9567	-0.10299	-0.0024936	-0.18858	1.945	1.3718	1.659	-0.13094	0.70116	-0.077081	1.7438	-0.37385	0.994	-1.091	0.94569	0.32458	-0.043943	0.50696	-0.84283	1.215	0.3884	-1.3227	-1.1104	0.031594	-1.2375	-0.028555	-0.29331	-0.56706	0.55698	-0.019676	-0.33172	0.43093	-0.57264	-0.6239	-0.55996	1.409	1.8831	-0.9403	0.77661	-0.10002	-0.74934	-0.60712	-1.0707	-0.21675	-2.8627	0.21443	-1.1688
2.0649	2.0397	2.0019	2.374	1.3304	0.49197	2.6215	3.0521	2.0497	3.029	4.4054	0.70668	1.9468	3.0213	2.1333	1.8046	2.3893	4.1314	1.3023	1.5209	3.2699	2.6026	2.5212	2.724	3.1928	0.82956	2.4386	1.425	1.6267	1.6422	1.3954	1.7005	0.86756	3.1761	1.6675	1.3639	3.1631	1.5948	2.5918	2.7777	3.1622	2.9102	3.6446	3.0725	2.3035	2.8052	1.9014	2.8847	1.929	2.3748
-12.81	-14.148	-13.231	-12.857	-13.772	-11.805	-13.032	-14.053	-12.409	-14.101	-11.179	-14.323	-14.113	-12.975	-13.954	-12.249	-12.354	-13.155	-13.473	-11.28	-13.653	-13.527	-11.732	-16.172	-12.858	-12.35	-13.648	-12.518	-12.733	-12.85	-13.702	-14.858	-12.926	-13.059	-14.283	-12.789	-13.893	-13.769	-13.1	-13.579	-13.719	-13.75	-13.654	-12.169	-13.042	-14.677	-12.965	-14.248	-12.488	-14.131
-3.5158	-3.7456	-3.2805	-3.2169	-3.1414	-3.6818	-2.651	-3.5663	-3.5739	-2.6663	-2.7227	-2.7182	-3.1626	-2.1904	-2.0988	-2.3926	-3.2569	-3.3901	-3.1667	-2.5941	-3.9473	-4.7783	-5.0351	-3.4127	-4.1695	-4.5354	-2.9361	-2.5481	-2.5525	-2.7765	-3.6435	-3.0102	-4.138	-4.193	-3.3171	-2.6057	-3.6657	-2.8606	-3.2331	-3.1887	-1.7944	-4.7816	-4.0023	-3.7044	-3.8869	-3.8686	-3.6683	-2.8051	-2.2095	-2.6712
-0.059182	0.66289	0.010922	1.8774	-1.7442	0.30254	-0.32011	-0.94513	0.095749	1.2496	0.43568	0.92822	1.7297	-0.56643	-0.23184	0.99793	0.35056	0.74573	0.35293	-1.2369	-0.024591	-0.64687	1.4205	1.127	1.9609	1.0174	0.085256	-0.10059	0.61139	0.63599	1.1343	-0.41739	0.083121	0.050783	0.47923	1.2291	-0.019178	1.2178	0.599	1.2599	-0.77159	-1.6684	1.3698	-0.48313	-0.16057	0.70974	0.56069	1.8894	0.75537	0.55558
6.5193	7.0389	7.3904	10.182	7.8695	7.5374	8.4234	8.9032	7.9333	7.5489	7.7686	8.4325	7.7846	8.0945	8.5709	7.6986	8.1158	7.8455	8.1757	8.1035	9.0471	7.3884	7.2489	8.0216	8.383	7.9322	7.1267	8.1496	8.0034	9.0442	9.0622	8.0156	7.9441	7.1311	9.4152	7.8584	8.9553	5.8935	7.9048	8.388	8.5694	7.5867	8.7616	7.5968	7.8051	7.6489	7.589	6.9741	9.1344	7.4642
-10.042	-8.5167	-9.7112	-9.2353	-10.615	-9.0586	-11.002	-8.5109	-8.6128	-9.7178	-9.2285	-9.8751	-9.2296	-8.6061	-9.9177	-9.5255	-9.8649	-8.9692	-9.5	-9.3111	-9.5129	-10.334	-7.3741	-8.9711	-9.6956	-10.455	-8.3033	-9.6447	-8.8017	-8.2696	-9.5895	-9.5988	-9.2404	-7.8429	-9.2548	-9.939	-9.4843	-9.1747	-9.0265	-9.5125	-10.167	-9.3505	-8.0389	-8.4937	-9.8004	-9.0084	-8.2064	-9.2542	-7.3785	-9.7127
-0.963	-1.4183	-0.61822	-2.4955	-1.8573	-1.3047	-2.441	-0.47494	-1.1828	-0.36273	-1.6015	0.14338	-1.4596	-1.0526	-1.3088	-3.2638	-1.1482	-0.60976	0.29912	-2.7601	-0.47131	-0.48909	-1.5865	-0.65333	-1.8626	-0.38222	-1.4182	-1.3995	-1.8372	-1.6072	-1.9811	-1.7224	-0.80227	-2.7538	-1.4159	-1.4187	-2.0608	-2.7031	-1.834	-2.7551	-1.2119	-1.104	-2.6568	-1.3443	-2.4614	-1.3284	-1.168	-3.4037	-1.6171	-1.0292
-11.172	-11.75	-11.348	-12.336	-11.792	-10.256	-11.239	-12.646	-9.8281	-11.338	-11.69	-7.5878	-9.3831	-10.613	-10.803	-11.03	-11.662	-10.834	-10.513	-11.27	-11.795	-12.083	-9.2702	-10.51	-10.75	-10.417	-11.254	-11.954	-11.262	-10.39	-12.649	-11.213	-11.453	-11.048	-11.685	-10.05	-10.113	-11.016	-9.4382	-10.002	-10.594	-10.377	-10.7	-10.729	-11.637	-10.631	-10.678	-12.245	-10.638	-10.089
-5.1477	-5.7563	-6.7894	-5.3841	-6.7603	-5.4828	-5.5707	-5.8072	-4.5674	-6.3488	-4.8996	-5.9181	-3.9882	-6.1445	-6.7093	-5.5242	-4.3466	-4.0764	-6.1396	-6.5044	-5.2285	-6.7133	-5.7338	-5.2705	-5.6079	-6.0851	-5.2067	-4.9692	-7.6438	-6.5476	-5.8966	-5.9131	-6.3056	-5.6181	-7.7476	-5.8777	-6.058	-5.4128	-3.941	-6.2684	-5.0244	-4.8071	-6.3094	-6.5487	-5.7699	-6.5633	-6.2957	-5.517	-4.7039	-4.231
-1.3943	-1.303	0.218	1.0523	0.60824	-0.56087	0.60751	-1.1264	-0.7399	-0.042923	0.55411	-0.27425	0.84236	-0.48097	-0.50571	1.1898	-0.22847	0.9083	0.37319	-0.85007	0.50048	1.5753	1.637	-0.38168	-0.58161	1.3358	1.0204	-0.30996	1.2814	0.86188	1.531	0.15831	0.59782	-0.71799	0.44425	0.36478	-0.84525	-0.017784	0.2531	-0.86407	0.80223	-0.89237	0.096853	0.68202	-1.3061	0.42371	-0.0036342	-0.67738	1.7681	-0.34176
-4.8223	-5.0767	-3.588	-4.0608	-3.7945	-4.4892	-4.7138	-3.7633	-2.6043	-3.828	-2.688	-4.1647	-4.001	-2.7577	-4.3454	-4.0535	-3.8137	-2.1859	-2.2615	-3.6459	-4.5335	-3.2846	-5.6929	-3.5169	-3.101	-4.5836	-4.4983	-4.0655	-3.7662	-3.5836	-1.9865	-3.9898	-3.8757	-4.1974	-2.277	-3.9725	-2.7429	-4.0681	-5.186	-4.5953	-4.677	-4.979	-3.6893	-3.566	-4.3825	-3.4155	-3.1635	-2.2188	-4.8856	-2.3668
0.1722	-2.076	-0.74573	-1.1329	-1.8398	-0.9089	-1.2538	-2.3114	-2.5981	0.42119	-1.3798	-1.5224	-0.98506	-1.8522	-1.3102	-1.401	-2.4019	-1.1848	-1.7317	-0.12597	-2.1132	-1.2478	-2.0143	-1.6195	0.21219	-1.1501	-2.4811	-2.6685	-0.73069	-1.339	-3.1142	-0.30926	0.12226	-1.4681	0.18141	-0.61675	-2.8043	-1.9119	-0.91007	-1.5065	-0.33143	-0.74519	-0.56282	-2.2157	-2.1202	-1.718	-1.7175	-1.6701	-1.1156	-2.3082
-15.797	-12.435	-14.522	-14.637	-14.668	-13.954	-13.96	-16.329	-14.816	-13.264	-13.905	-14.85	-15.875	-16.32	-14.752	-15.644	-14.389	-15.09	-12.763	-14.149	-13.395	-15.331	-15.502	-14.709	-15.498	-14.963	-16.586	-14.194	-16.561	-14.967	-12.357	-14.255	-15.289	-14.427	-13.806	-16.259	-13.262	-15.424	-15.35	-13.699	-15.687	-14.574	-14.829	-15.277	-14.141	-14.713	-15.145	-15.299	-15.975	-16.34
-0.51261	-0.86987	-0.28409	-0.55302	1.1631	-2.0518	0.17623	-0.37405	-0.58729	0.093996	-0.77248	0.44427	-0.27702	0.41713	-1.2129	0.31403	-0.41946	-0.68959	0.6266	0.38129	1.6398	-0.68574	-0.4967	0.39194	-0.21455	-0.79448	0.054695	-1.0021	0.44593	1.0557	-0.41974	1.5298	-1.4113	-0.17867	-1.9774	-0.78414	0.50351	-0.046442	-0.097924	-0.59418	0.54773	-0.02705	-0.95228	-0.12059	-1.1139	-0.41305	-0.28486	-1.6098	-1.1458	-1.3702
-13.599	-12.664	-13.6	-13.172	-13.009	-13.982	-13.485	-14.126	-12.474	-12.537	-13.522	-14.522	-10.729	-13.427	-14.047	-12.595	-13.752	-14.178	-12.869	-12.484	-13.728	-13.416	-15.007	-13.388	-13.719	-13.823	-11.475	-13.826	-13.516	-13.163	-13.475	-14.832	-12.394	-12.171	-11.985	-14.192	-14.531	-14.169	-13.999	-14.5	-12.564	-11.636	-14.892	-11.952	-14.419	-13.356	-12.278	-12.833	-13.541	-11.925
-2.5713	-2.4379	-1.0277	-1.399	-2.0612	-1.6044	-2.0294	-2.1398	-0.97189	-0.60345	-0.61517	0.25297	-2.0204	-0.21775	-0.60867	-1.811	-0.79663	-1.5256	-2.8785	-1.5657	-2.2407	-1.2117	-0.84091	-2.0843	-1.5599	-2.3147	-1.2889	-2.553	-0.01017	-1.1593	-1.3768	-2.2546	-0.32531	-1.0886	-0.50401	-1.6049	-2.1315	-0.68169	-0.34068	-1.3169	-1.7748	-0.11578	-2.6195	-2.363	-1.3499	-1.4358	-1.318	0.30385	-2.2075	-1.4613
10.371	10.667	9.6399	8.4749	9.8329	9.7015	10.126	9.8044	9.3674	10.214	9.4839	9.9261	9.3879	8.7851	10.174	9.5032	9.8186	9.6432	10.267	10.441	9.5969	9.8673	10.459	10.565	8.951	8.3275	10.153	10.502	11.899	10.333	9.6491	10.082	9.6861	11.044	10.899	8.4801	9.8741	7.7519	8.0741	10.916	7.889	8.5296	10.412	8.999	9.7121	10.804	9.9639	10.711	10.127	8.0527
-11.388	-11.457	-10.827	-11.307	-11.827	-11.299	-11.543	-11.407	-10.756	-12.141	-10.972	-10.318	-11.934	-11.905	-13.134	-11.073	-12.078	-10.73	-11.921	-11.789	-12.178	-10.728	-12.11	-10.114	-11.222	-11.67	-9.8373	-10.594	-11.065	-11.235	-11.322	-12.377	-11.541	-12.852	-12.782	-11.49	-11.594	-11.707	-11.001	-12.397	-10.725	-11.288	-10.994	-12.133	-11.035	-10.587	-11.315	-11.613	-13.431	-11.691
-2.155	-1.6467	-2.3862	-1.545	-1.1059	-2.5585	-0.081996	-3.1982	-1.7872	-1.5512	-0.15037	-2.0957	-1.0076	-0.18946	-2.2364	-0.28631	-0.94858	-2.3786	-0.30848	-1.6642	-0.053467	-1.7968	-1.4721	-2.7731	-0.96026	-1.9127	-1.7528	-1.9635	-1.7291	-2.3478	-1.7484	0.054843	-0.11559	-1.9576	-0.54593	-2.2218	-0.24453	-0.29259	-1.1987	0.13243	-0.60955	-0.7652	-1.5484	-2.8505	-0.96776	-0.80363	-2.2207	-0.27319	0.70012	0.013946
1.8194	1.58	0.97271	1.8974	0.035862	0.96598	2.7757	2.9756	2.1393	1.7757	1.1669	1.7082	2.7027	1.5101	0.080644	0.79751	1.9134	2.1743	2.8836	0.90185	1.5557	1.7752	0.026248	1.5901	1.6418	0.22246	3.0983	1.9112	3.0333	1.6768	2.6128	1.1517	1.3802	1.1888	1.3046	1.4141	1.4332	1.7132	-0.14376	2.5413	2.3503	2.4493	-0.057645	1.3856	0.97771	0.58586	2.6438	2.5663	0.43591	1.8177
-2.1211	-1.1689	-2.8441	-2.853	-2.2712	-1.1368	-3.3152	-1.945	-2.344	-1.5848	-3.3109	-3.1199	-2.3794	-2.1006	-2.0778	-2.0611	-3.5809	-2.384	-2.0361	-3.8984	-2.9648	-2.7625	-3.0845	-2.456	-1.2355	-3.4774	-1.7497	-3.5223	-1.9708	-2.4333	-1.2168	-3.257	-2.4261	0.35641	-1.8862	-2.6612	-1.47	-2.018	-3.0743	-3.0796	-1.9132	-3.1403	-3.1609	-1.5334	-2.5876	-3.117	-3.5607	-2.9435	-3.1932	-1.5275
5.9644	5.0267	4.2968	5.7414	5.0665	4.5661	3.7457	5.1151	4.2005	6.2967	5.7394	3.5972	3.6483	4.4821	6.1572	5.3047	4.5071	6.5528	6.2826	4.5445	5.4704	3.6001	4.0295	4.6661	3.6413	5.3639	5.8905	6.4742	3.9706	4.4989	5.5487	4.5215	5.4328	5.1437	4.6708	4.3081	5.4158	5.2877	3.7822	5.4091	5.3155	4.9772	3.8076	3.908	4.9303	5.6107	4.1472	5.0228	6.1795	4.553
-11.631	-12.477	-10.164	-11.178	-11.143	-10.055	-11.017	-11.929	-11.213	-11.718	-11.995	-11.643	-10.407	-10.819	-9.921	-10.146	-11.194	-12.858	-9.8043	-11.439	-12.057	-11.234	-10.268	-10.945	-11.426	-12.289	-11.142	-13.005	-11.944	-11.459	-13.103	-11.213	-13.076	-11.824	-13.038	-11.497	-11.59	-13.232	-11.017	-13.073	-11.681	-11.998	-11.803	-11.983	-10.606	-11.478	-9.7031	-12.539	-10.447	-11.755
-2.313	-1.0366	-1.0787	-1.7493	-0.80862	-1.6914	-1.0028	-1.9007	-1.5926	0.54798	0.071498	-1.9398	-1.5221	0.65983	-1.0144	-1.5304	-2.351	-1.2031	-2.7344	-2.0198	-1.2283	-2.0227	-1.8838	-2.5451	-1.0379	-0.89829	-2.3649	-1.9109	-0.86503	-0.14472	-1.0965	-1.9791	-1.474	-1.4677	-0.16711	-0.61864	-0.55004	-1.4433	-1.607	-1.9302	-1.8068	-2.3502	-0.80286	-1.3481	-1.469	-1.102	0.11873	-2.829	-1.4578	-1.1002
-0.37869	-1.247	-0.66242	0.60653	0.16958	-1.8046	-0.70445	-1.215	-1.3088	-0.66548	-1.3952	-1.7517	-2.1916	-0.15944	-1.6669	-1.6005	0.063384	-1.6019	-2.7103	-2.4128	-0.88364	-0.40199	-2.3325	-0.036154	0.32758	-1.8895	-0.97293	-0.98755	-0.41689	-1.678	-2.2266	-2.9633	-1.1054	-1.7959	-0.20594	-1.2128	-1.8911	-1.7458	-1.632	-0.59691	-0.62288	-2.4735	-1.8896	-1.3999	-1.7588	-3.5398	-2.0928	-1.4423	-0.51785	-1.5599
-15.054	-12.44	-13.365	-12.866	-13.139	-14.487	-11.624	-13.007	-12.916	-14.736	-13.436	-13.44	-13.961	-13.29	-12.992	-13.796	-11.554	-13.67	-12.755	-13.748	-12.316	-12.648	-13.474	-11.791	-13.284	-14.573	-13.952	-13.562	-15.636	-12.779	-11.404	-12.097	-14.17	-13.82	-12.39	-13.281	-11.715	-13.089	-14.136	-12.132	-12.946	-13.485	-11.634	-12.438	-14.211	-12.15	-13.291	-13.614	-14.607	-12.495
3.9939	4.3156	6.81	5.1492	4.5976	4.808	4.3966	5.8762	4.0215	4.6961	4.6111	3.4992	4.3612	4.6554	4.8306	5.6798	4.8585	5.3645	5.8019	5.1508	5.5208	3.7003	4.1055	3.9646	5.5068	5.0722	4.6192	4.4632	4.4239	6.4109	5.224	4.555	6.6602	6.6229	4.827	4.8913	5.5021	3.7782	5.1323	3.0714	3.8922	5.4631	4.7856	4.0188	3.2089	6.3603	5.7447	5.4483	4.0063	4.7055
2.4503	1.7268	2.165	1.9224	1.1217	-0.3887	2.3292	1.6447	0.86164	2.1064	2.5173	1.9147	1.1943	0.40608	0.58614	1.2725	1.2623	0.6865	1.1344	1.4648	1.5507	3.2517	2.3529	1.7183	2.5276	1.7948	2.3186	2.0121	3.5479	2.1986	1.9814	1.8768	0.40214	1.2092	0.57826	0.75338	0.1494	-0.61553	2.4979	2.4381	1.3153	1.2766	0.55974	0.76952	1.7798	1.1885	0.82592	2.1829	1.4066	1.2818
-8.6409	-10.298	-8.757	-8.318	-9.4713	-9.0793	-8.0614	-8.4577	-10.322	-9.7962	-8.8058	-9.7402	-9.1072	-8.6522	-8.3379	-9.0775	-8.9136	-9.598	-8.9936	-9.7989	-10.035	-9.176	-10.987	-8.3247	-8.2276	-9.4477	-8.0541	-7.6773	-9.2635	-9.1484	-7.6576	-9.1017	-8.1928	-9.6549	-8.9495	-9.4341	-7.4838	-10.15	-8.2065	-7.7989	-7.7837	-7.8974	-9.7627	-8.9422	-6.8195	-8.5508	-6.5328	-8.0335	-8.7045	-10.738
-1.1383	-0.80932	-0.84876	-0.38725	-0.48986	-1.4137	-1.3338	0.4741	0.44969	-0.33874	-2.4754	0.20689	-1.262	-1.7602	0.023509	-0.077912	-1.026	-1.3388	0.0094905	0.5152	-0.82621	-2.6855	-0.29118	-1.6669	0.43903	-1.6155	-0.63768	-0.78383	-0.48399	-0.031774	0.46174	-0.17213	0.35307	-0.75298	-0.30248	-2.1524	0.078903	0.052651	-1.2632	-1.6772	-1.2042	-1.3649	-2.577	-2.0151	-1.867	-0.061276	-0.88881	-0.67369	-0.78427	-1.0207
-4.778	-3.0835	-3.0763	-3.2467	-1.6099	-2.5323	-1.3265	-3.6032	-3.3847	-3.8916	-3.3459	-4.6345	-3.605	-2.8947	-1.6696	-3.5361	-4.3662	-0.84794	-2.976	-3.4695	-2.7893	-2.9003	-3.7767	-2.8981	-2.3047	-2.2372	-2.5515	-3.2696	-2.772	-3.3342	-1.8603	-3.7804	-4.0843	-2.9304	-3.0073	-4.0348	-2.6362	-2.9463	-3.6847	-2.3256	-2.946	-3.4085	-4.0398	-2.0521	-4.182	-4.4339	-4.1667	-4.3179	-2.898	-2.2746
-4.9175	-5.8367	-4.8681	-3.9209	-4.8045	-4.7136	-4.7393	-5.5877	-4.8142	-3.5984	-4.815	-3.0751	-5.6644	-4.0155	-4.4273	-4.2461	-5.655	-2.6675	-4.4546	-3.2804	-5.2474	-5.1464	-4.1316	-3.8081	-5.9941	-5.5725	-4.2959	-4.8386	-5.0012	-5.3493	-2.4137	-5.2255	-4.5394	-3.653	-3.6154	-5.5262	-5.2084	-3.7281	-5.7549	-1.9232	-5.0523	-4.889	-4.0414	-4.9879	-5.2884	-4.9878	-4.1317	-4.195	-4.7088	-3.7152
9.6395	8.9664	9.553	10.765	8.8542	10.524	9.6735	8.7893	10.568	8.9449	10.731	9.5076	10.059	11.028	10.412	8.5208	10.37	8.4651	11.932	11.116	8.3466	11.469	10.948	8.8705	8.6109	9.6897	10.633	10.937	9.1128	9.469	10.92	9.6678	11.012	8.0031	10.58	10.395	10.105	9.8529	10.324	9.9861	9.3184	10.863	11.583	8.9477	9.7573	11.194	10.741	10.42	9.2929	10.292
-8.8963	-11.831	-10.338	-11.633	-10.93	-10.908	-12.139	-10.228	-10.381	-10.461	-12.088	-11.769	-9.4168	-10.694	-10.474	-11.22	-10.44	-11.418	-11.7	-11.618	-11.215	-9.6565	-12.4	-11.203	-10.505	-11.008	-10.201	-11.721	-10.696	-9.5416	-11.926	-9.3368	-10.878	-11.189	-9.6527	-10.397	-11.689	-9.3563	-11.326	-10.793	-10.795	-9.488	-11.146	-10.602	-11.357	-10.931	-9.1981	-12.042	-11.07	-12.319
-13.816	-14.228	-16.565	-15.397	-15.398	-16.456	-14.96	-14.069	-14.785	-14.177	-13.493	-14.632	-15.85	-13.879	-13.878	-15.497	-14.011	-14.788	-15.344	-15.622	-16.009	-13.749	-14.677	-14.915	-14.554	-15.82	-15.369	-12.407	-13.685	-14.88	-14.419	-15.558	-15.568	-12.79	-14.896	-14.175	-15.191	-13.833	-14.415	-15.004	-13.78	-13.127	-13.695	-14.764	-16.272	-12.174	-15.326	-13.71	-14.94	-13.545
6.7612	4.5415	3.4603	4.3323	4.6284	4.8899	4.6768	5.5573	4.0195	4.0209	5.364	3.911	4.7807	4.0396	4.3867	4.3199	4.9287	4.1927	5.2329	5.0461	5.8365	5.844	5.2191	4.9722	4.7084	5.6027	5.5453	5.9436	5.0769	5.8486	4.1937	4.8467	5.0289	6.2691	4.4688	6.3888	3.8972	3.0889	5.1427	4.6349	5.0717	6.6245	5.5603	4.0399	4.6767	3.8385	6.16	5.3937	3.7659	6.2536
4.408	5.7637	5.2417	5.1938	3.8034	6.0369	6.2896	5.6152	5.0787	6.6478	5.9495	6.0762	5.8205	4.2595	4.9455	6.0176	6.1318	4.5605	5.7103	5.5418	4.7408	5.021	5.0102	5.6123	5.3986	5.0859	6.3372	5.4256	6.4079	5.0928	6.1352	4.8687	4.5162	6.3339	5.9013	5.6893	5.4963	5.3294	4.0841	5.1051	6.258	4.7125	5.2061	6.6998	5.5785	5.2744	6.2562	6.9002	4.9456	5.0768
-3.4326	-2.81	-3.8564	-3.7246	-4.8243	-3.7838	-4.9073	-3.3733	-4.0642	-5.1261	-4.6159	-3.1054	-5.1018	-4.3889	-5.1035	-4.828	-4.0632	-4.1055	-3.2515	-4.848	-3.291	-2.9554	-4.2023	-4.4443	-3.1048	-2.1143	-4.4411	-4.2582	-2.8687	-4.2392	-3.3264	-2.8369	-3.4418	-2.9206	-2.3154	-4.4511	-5.3364	-2.3872	-1.8382	-4.1529	-4.3371	-4.8556	-2.8686	-3.0221	-4.916	-3.4622	-4.2988	-3.8293	-3.0818	-3.9568
-11.009	-11.23	-11.797	-12	-11.436	-11.794	-11.551	-12.167	-10.281	-12.228	-11.777	-12.162	-11.889	-11.654	-11.788	-12.232	-9.5624	-11.948	-11.009	-11.681	-9.6904	-12.534	-12.08	-12.293	-11.322	-12.216	-11.513	-12.31	-9.5178	-11.459	-12.104	-10.127	-13.72	-10.764	-11.695	-9.9181	-12.302	-11.486	-11.07	-11.229	-10.855	-12.072	-10.783	-10.722	-12.879	-12.14	-11.048	-11.339	-12.019	-13.038
-1.1023	-0.66486	-2.6638	-1.5848	-1.6324	-0.86814	-0.87993	-2.059	0.90251	-1.4832	-1.3255	-2.2629	-0.98745	0.4398	-1.7517	-1.3857	-0.42337	-2.0859	-1.7328	-0.98314	-1.2087	0.097077	-2.978	-1.6453	-1.2871	-1.5901	-3.2791	-1.4255	-0.5289	-1.7858	-1.0811	-1.6394	-1.5263	-1.6954	-1.3843	-0.12847	-1.4991	-1.6865	-2.4459	-3.1461	-2.3859	-1.6582	-1.3661	-1.2473	-1.01	-1.6928	-0.58293	-2.1335	-0.81364	-0.53151
-8.7422	-10.198	-7.6299	-9.3743	-8.8179	-10.155	-8.1296	-7.4023	-9.0935	-7.046	-8.9186	-8.9156	-8.7654	-8.5007	-9.01	-8.0125	-8.7641	-7.6055	-8.6221	-8.378	-9.5154	-8.8427	-8.4019	-8.4196	-8.9025	-8.7372	-8.7508	-9.7442	-8.3967	-9.5529	-8.6266	-10.184	-9.6526	-8.4203	-9.5653	-9.9901	-8.3475	-9.631	-9.0738	-8.0598	-7.7003	-9.0194	-9.3311	-8.3804	-8.7125	-8.7482	-9.3756	-8.961	-9.2397	-11.225
-13.011	-14.563	-14.799	-14.839	-15.806	-15.225	-16.846	-15.22	-14.355	-15.758	-15.013	-13.265	-14.286	-15.468	-15.704	-14.895	-15.456	-14.255	-14.11	-14.429	-15.313	-15.416	-14.644	-14.573	-15.209	-14.737	-14.604	-14.498	-14.95	-15.992	-15.465	-14.36	-15.727	-15.498	-14.098	-14.633	-15.153	-13.428	-14.91	-14.31	-14.716	-15.104	-16.504	-13.857	-14.149	-16.572	-13.844	-13.579	-14.533	-15.044
-6.6432	-7.9908	-8.2857	-7.2596	-7.8308	-7.1791	-7.6793	-7.2821	-7.8497	-8.2645	-8.99	-7.1767	-7.1154	-8.2921	-7.0163	-8.7044	-7.4871	-8.3889	-8.097	-6.8903	-8.7891	-7.5107	-7.1095	-6.3136	-7.2619	-7.216	-7.4645	-7.8183	-7.0856	-8.4979	-7.9037	-8.567	-6.9806	-7.7658	-7.5119	-7.8833	-7.6576	-9.1493	-8.059	-7.8917	-7.6601	-6.8595	-8.8395	-6.1188	-8.4897	-6.9525	-7.342	-7.6962	-7.1119	-6.9261
-0.048849	-1.3379	0.42628	-1.3683	-0.065696	-0.88208	-0.58515	0.72199	0.71856	0.94807	0.10205	-0.4329	-0.34031	-1.6205	-0.3432	0.015339	0.38645	0.94856	1.4147	0.42425	-0.1617	0.7138	0.53362	0.67022	-0.99735	-1.595	0.4354	0.11256	-1.5954	-0.25063	-1.2084	0.29727	-1.0776	-1.3531	-0.82273	-0.37369	-0.6846	0.083187	1.2706	-0.35891	-0.44603	1.0537	-0.81733	0.1498	-1.448	0.60588	-1.0496	-0.23468	0.50849	-0.30777
-4.6704	-3.3092	-2.9654	-3.3909	-3.6503	-3.7557	-3.5921	-1.9604	-4.4995	-2.4439	-1.61	-2.6919	-2.29	-2.4793	-3.5929	-3.0574	-2.6145	-1.9757	-3.3523	-2.1461	-3.6513	-2.0182	-3.6735	-3.0143	-1.9317	-3.3458	-4.1007	-2.0604	-3.1673	-3.7091	-1.9938	-3.6985	-3.3563	-3.5573	-3.4985	-3.802	-2.3511	-3.5268	-4.6758	-3.8823	-3.9945	-3.6793	-2.7221	-2.2705	-3.9413	-3.875	-4.7758	-5.5284	-3.1329	-0.96868
5.2999	5.5378	4.9586	6.2217	5.1968	6.4645	5.2858	5.5954	5.6532	5.1479	4.8594	6.1066	5.0615	5.7248	5.1346	4.9803	7.0164	7.3792	5.755	4.5813	5.1736	4.8754	5.4875	6.0342	6.1997	5.9974	5.5017	5.1689	4.486	6.512	5.1565	4.485	6.1054	6.0747	7.4821	5.7151	6.1898	5.5233	4.2606	6.4902	6.4614	5.9028	6.3585	4.3393	6.5523	5.9448	5.8422	5.9731	6.2177	5.4337
-12.444	-14.606	-12.493	-14.493	-14.586	-14.501	-16.981	-16.396	-15.092	-13.699	-16.272	-13.458	-15.542	-14.98	-16.881	-13.683	-13.242	-14.341	-14.919	-14.971	-15.166	-13.89	-15.326	-16.683	-15.372	-13.37	-13.98	-14.85	-15.07	-13.248	-13.773	-14.363	-15.534	-14.673	-14.711	-15.195	-14.914	-14.277	-13.56	-12.936	-14.762	-14.764	-14.422	-13.931	-14.173	-14.923	-15.173	-13.957	-15.338	-15.069
-9.8443	-11.132	-9.5653	-11.168	-10.617	-10.264	-9.5957	-11.984	-10.176	-10.986	-9.5811	-11.19	-10.438	-11.274	-9.8166	-13.249	-10.201	-10.38	-10.789	-11.145	-10.784	-9.9214	-9.8615	-11.655	-11.545	-10.102	-10.216	-11.684	-10.737	-11.68	-9.3617	-10.706	-11.317	-12.042	-9.879	-11.539	-11.616	-10.582	-12.219	-11.37	-11.1	-11.542	-11.478	-11.491	-11.598	-10.541	-9.8461	-12.064	-10.085	-10.608
-7.2437	-5.3653	-5.0918	-6.6453	-5.3091	-5.3146	-5.9894	-5.6855	-4.9137	-4.2462	-6.2112	-6.7049	-5.4195	-4.4767	-4.4942	-6.1006	-5.5719	-5.8404	-6.1812	-5.8921	-5.1823	-4.893	-4.8559	-5.8247	-6.4532	-4.6132	-7.2715	-5.3951	-5.2392	-3.7415	-5.2448	-6.5925	-5.9117	-5.2896	-4.8062	-4.0063	-5.1661	-4.514	-5.8728	-4.5976	-6.6007	-4.0417	-5.8524	-6.5059	-5.9209	-6.0752	-5.3364	-5.8322	-4.7048	-5.227
-13.112	-13.651	-14.605	-14.652	-15.085	-14.809	-13.759	-14.373	-14.705	-16.161	-15.465	-13.358	-13.719	-12.728	-15.217	-14.72	-14.489	-13.955	-14.959	-13.758	-12.209	-13.198	-12.906	-14.322	-15.644	-13.599	-14.165	-13.528	-13.363	-13.61	-13.872	-13.698	-14.504	-14.726	-12.968	-12.638	-13.947	-15.121	-13.119	-15.155	-14.449	-15.206	-13.929	-12.371	-14.892	-12.963	-13.125	-13.377	-13.363	-15.053
-11.695	-13.102	-11.22	-12.75	-11.737	-13.125	-11.599	-11.213	-11.328	-10.375	-10.39	-11.019	-11.592	-11.667	-12.72	-12.988	-11.764	-12.381	-12.444	-9.9665	-13.347	-10.863	-10.961	-10.504	-11.085	-11.696	-12.266	-11.884	-10.882	-11.917	-12.834	-11.961	-10.844	-12.132	-11.64	-11.731	-9.7292	-12.264	-12.176	-9.1687	-11.929	-11.201	-10.91	-12.434	-11.303	-11.25	-9.9832	-11.737	-10.095	-11.977
-4.7834	-2.8643	-2.6817	-3.6465	-3.095	-2.1057	-3.8255	-2.9809	-1.2466	-4.3258	-4.0537	-5.1081	-5.8761	-4.3796	-4.0939	-3.8553	-3.2894	-2.7244	-3.8676	-4.4313	-2.2538	-3.3006	-3.2195	-3.0294	-4.8374	-4.7289	-3.0043	-4.4991	-4.7906	-4.6662	-3.3545	-4.304	-2.7358	-4.5355	-3.7058	-4.7327	-3.1649	-2.9097	-4.7564	-3.6727	-3.5121	-4.3463	-2.1076	-3.9908	-5.0538	-3.9776	-3.1172	-2.972	-3.9002	-5.0388
-2.8442	-4.631	-3.2021	-4.2832	-4.9312	-4.9657	-1.9546	-4.4428	-3.7666	-3.1533	-5.3824	-3.9104	-4.2206	-5.144	-3.9251	-2.8783	-4.845	-2.6189	-4.354	-5.1057	-4.6196	-3.511	-4.3531	-4.2431	-4.6218	-5.4698	-4.1635	-2.8523	-3.7769	-3.2697	-4.3922	-4.3657	-4.1521	-4.3115	-5.087	-3.0955	-4.2997	-3.0338	-3.231	-3.1883	-2.5689	-4.3274	-2.5634	-4.8199	-4.5033	-4.4084	-2.6542	-3.2203	-3.438	-6.3943
-9.9406	-8.7539	-8.9216	-9.1508	-11	-9.7455	-8.282	-10.224	-8.9151	-9.2088	-11.143	-8.3028	-9.7965	-8.5209	-11.125	-9.8971	-9.3031	-9.0192	-9.1373	-8.7842	-10.963	-8.9129	-8.4286	-9.4074	-10.001	-9.702	-9.9408	-8.636	-8.9675	-9.739	-9.1588	-10.145	-9.1028	-9.4822	-10.003	-10.595	-9.9918	-10.517	-8.4041	-9.1093	-8.2629	-7.9222	-8.7474	-10.397	-9.3104	-8.9621	-7.1638	-8.9391	-8.7158	-9.0455
-4.293	-4.0699	-4.9833	-7.7909	-4.7218	-3.7196	-4.663	-4.7442	-4.8346	-5.2799	-5.3155	-4.1264	-4.77	-4.3861	-5.0961	-3.7603	-4.8639	-3.6363	-4.9915	-4.4782	-3.9747	-6.3816	-4.9235	-4.841	-4.9492	-5.7107	-3.7577	-4.2717	-3.6078	-4.2374	-4.5111	-2.858	-3.7396	-5.0658	-3.7998	-5.895	-3.1381	-5.5624	-4.6305	-5.9868	-3.4802	-3.9114	-5.1788	-3.9916	-3.2802	-5.162	-3.3556	-5.7069	-5.6146	-5.0662
-14.004	-15.168	-13.09	-13.974	-14.323	-15.343	-15.342	-14.566	-14.337	-15.282	-15.756	-14.942	-16.128	-15.237	-14.132	-15.031	-16.43	-14.49	-14.848	-15.817	-13.218	-13.129	-14.73	-15.955	-15.6	-15.453	-14.802	-14.357	-15.479	-13.812	-14.083	-13.93	-14.532	-14.299	-13.69	-14.437	-14.995	-14.244	-14.091	-13.438	-14.714	-15.301	-12.914	-14.291	-13.73	-14.067	-14.573	-14.957	-14.714	-14.87
-1.2593	0.21489	1.3204	2.6084	2.8119	2.5018	0.1202	2.8925	1.741	1.1422	0.94719	1.776	1.1762	0.1149	1.2255	0.15983	0.92918	1.0054	2.5512	1.2252	1.6201	1.0372	-0.069731	0.49724	0.09543	-0.22681	0.4453	0.12946	-0.29082	1.8902	3.1396	0.58282	0.54042	1.6129	0.11434	0.45794	1.3394	2.2156	1.0902	1.2281	1.66	-0.40613	1.143	1.9225	1.2811	1.4593	0.35415	0.86728	1.452	1.9223
-12.972	-11.652	-12.667	-14.422	-13.291	-14.644	-13.449	-15.129	-13.88	-14.457	-14.36	-13.236	-14.233	-14.615	-12.542	-13.495	-14.235	-14.901	-14.533	-13.15	-14.574	-13.893	-14.854	-14.276	-13.741	-14.457	-12.138	-14.009	-14.027	-14.246	-13.123	-14.022	-15.565	-12.819	-13.279	-12.277	-13.796	-15.045	-12.881	-13.576	-13.796	-13.347	-14.745	-12.863	-14.888	-15.624	-13.682	-13.498	-15.265	-15.308
-3.3809	-2.9454	-3.5518	-3.1924	-4.0455	-2.8457	-4.0783	-2.7879	-2.4799	-1.4915	-2.5941	-3.0315	-3.9063	-3.1573	-3.0084	-3.6487	-3.1784	-2.8487	-5.2226	-3.7587	-3.338	-3.4972	-2.0379	-2.7481	-2.5757	-4.0654	-3.649	-3.6366	-1.7997	-2.4553	-2.0673	-2.3826	-2.2275	-4.3917	-4.258	-4.3103	-3.2482	-4.5016	-3.22	-2.9165	-3.1399	-1.6642	-5.2147	-2.7555	-2.9905	-3.5246	-2.1323	-3.5366	-3.0355	-3.4679
-1.9345	-1.3424	-2.8217	-1.684	-2.3249	-1.5873	-2.7546	-3.0708	-2.3301	-3.6846	-2.0417	-2.9639	-2.4348	-2.4856	-1.312	-2.3712	-2.8751	-1.9298	-2.2922	-1.868	-1.723	-2.7394	-2.8309	-2.3229	-3.8277	-2.323	-1.5557	-2.3714	-2.7362	-1.0531	-3.4462	0.10204	-2.1831	-1.674	-2.4309	-1.7016	-1.588	-0.34853	-1.5452	-3.9255	-1.7866	-3.3462	-1.7086	-2.8882	-0.2602	-2.57	-2.0383	-0.29381	-3.4246	-0.84828
-2.1289	-2.3091	-2.2505	-2.5483	-1.6596	-2.1578	-3.2289	-1.92	-3.5886	-3.4507	-2.4756	-3.0249	-1.6946	-2.6247	-2.7036	-3.4184	-3.2566	-3.6049	-2.4985	-1.6437	-2.9019	-2.5687	-4.7645	-4.3031	-2.1008	-5.3048	-3.4579	-4.2138	-2.0454	-2.3398	-1.613	-1.4479	-1.3173	-2.5613	-3.1864	-3.398	-2.7614	-3.2739	-2.5038	-2.8897	-2.7975	-2.2567	-2.3542	-3.5641	-2.8889	-3.7807	-1.7606	-2.7543	-2.6115	-2.3403
-0.66444	1.1834	1.7704	2.0131	2.4291	1.6689	0.72944	0.21938	2.639	1.4488	1.1387	0.43725	-0.14462	-0.43914	0.076997	0.8777	2.3786	1.3544	2.1388	1.5407	-0.38681	2.9222	1.1068	2.0201	0.55364	0.8367	-0.16694	0.78378	2.5701	0.81959	1.9181	0.96411	1.2454	2.2359	2.618	-0.51386	1.0041	1.1876	1.1624	1.1316	2.1695	-0.43306	1.0787	1.9668	1.031	1.897	0.24059	0.96861	0.74015	1.1598
5.336	3.5323	4.2066	5.0892	2.4744	4.188	4.8754	4.0937	3.7949	5.7944	6.5725	5.5556	5.3879	3.9496	6.8436	5.4925	3.4436	3.7151	5.2247	2.4722	5.9222	5.195	4.4192	3.5475	4.232	4.9073	3.7784	5.5342	4.9368	1.6418	5.6671	3.074	3.5165	2.8206	4.8104	4.0519	4.2618	4.3575	4.9345	5.538	4.1699	4.6564	4.7953	4.3905	4.9585	2.8647	3.5808	4.6142	2.8994	4.3404
-1.5058	0.002193	-1.1513	-0.78792	-1.6242	-2.5118	-1.0697	0.078568	-1.4841	-1.032	-1.6192	-2.564	-2.3675	-0.70533	-2.1319	-1.5146	-0.86533	-2.4507	-1.0653	-0.70395	-0.70729	-1.7607	-1.9204	-0.64851	-1.7584	-0.92331	-1.5476	-0.31256	-1.3122	-2.6225	-2.487	-2.0006	-1.8022	-0.63588	-1.0541	-0.62734	-2.1686	-2.6843	-1.5764	-1.4349	-1.0411	-0.94984	-1.8626	-1.9976	-1.9986	-1.4174	-3.1121	-2.5267	-1.5266	0.035579
-13.419	-12.641	-14.811	-16.269	-14.472	-14.328	-14.076	-15.923	-14.681	-13.847	-15.879	-13.338	-15.991	-15.597	-15.951	-13.72	-14.487	-14.53	-15.222	-14.674	-14.41	-14.535	-14.909	-15.912	-17.056	-14.752	-14.865	-14.429	-14.943	-15.132	-15.565	-13.445	-14.177	-12.938	-13.804	-15.096	-14.752	-13.736	-15.608	-14.938	-14.598	-14.2	-12.824	-14.649	-14.417	-13.727	-13.66	-13.672	-15.357	-15.873
1.0334	2.3458	1.539	1.397	1.9401	1.416	1.6999	1.7278	2.4041	0.010795	1.5878	1.6427	1.8668	-0.75169	1.5232	1.6477	1.1043	1.0207	0.301	0.39173	0.84886	0.41897	1.8039	2.4306	2.3857	1.1001	1.3227	-0.17317	0.98175	2.5381	1.5845	0.92006	1.6862	0.24429	0.97775	2.6522	1.283	0.18437	0.98052	2.5001	0.62924	2.1306	0.65238	2.1538	1.5997	-0.23021	2.5748	2.3132	2.3147	1.4211
-11.835	-10.425	-11.016	-11.117	-10.084	-11.092	-11.068	-11.596	-11.068	-12.281	-11.52	-11.898	-12.482	-11.618	-11.1	-11.72	-11.082	-11.069	-12.023	-10.899	-12.122	-11.754	-12.052	-11.593	-11.392	-10.873	-11.303	-11.016	-10.271	-11.298	-9.6824	-10.254	-10.698	-11.39	-10.866	-9.9809	-11.132	-11.05	-11.341	-9.8879	-11.807	-12.627	-10.916	-9.9903	-10.444	-12.032	-10.799	-10.864	-11.506	-12.559
0.55994	-1.6301	-0.93621	0.28499	-2.41	-0.92509	-0.78326	-2.0444	-0.7203	0.51702	-1.0128	-1.2368	-1.0466	0.035132	-1.4719	-1.9966	-1.5359	-0.5858	-3.2242	-1.8342	-1.2334	-0.66481	-1.0415	-0.36441	-0.86648	-3.8233	-0.53382	-2.5216	-2.6669	0.35382	-3.2601	-1.8411	-1.0802	-1.2363	-0.42951	-1.3991	-1.588	-0.50768	-0.61098	-3.1816	-1.0402	-2.0227	-2.486	-0.33916	-1.1899	-2.3729	-2.9664	0.14456	-0.81841	-0.83139
-2.3756	-3.0577	-4.3627	-1.3932	-3.8528	-1.8813	-3.3638	-2.8428	-3.5395	-2.2699	-1.798	-2.8461	-2.3572	-3.103	-3.2059	-4.1212	-4.3032	-2.5336	-3.1491	-4.2395	-3.3602	-3.0172	-3.852	-3.5548	-2.8881	-2.6226	-3.3449	-3.0345	-3.4742	-5.0117	-2.7345	-3.4656	-2.8928	-2.9971	-2.2848	-1.8638	-4.0283	-2.1781	-4.3615	-3.3395	-2.9516	-3.4913	-3.0967	-3.4738	-3.294	-2.3648	-2.9029	-2.7621	-3.4084	-3.0162
2.1426	2.4206	0.39272	2.0573	1.9394	2.1686	1.7335	0.65864	1.8908	1.2927	0.57737	2.6814	0.79349	2.0137	2.2407	0.83241	1.8635	2.5675	1.588	2.3107	1.6952	2.0428	1.1568	2.9351	2.5819	-0.52253	1.2068	1.4477	3.6723	0.80464	1.9372	-0.065554	1.395	2.1794	1.892	3.2205	1.1065	0.79552	2.3111	2.1452	0.90588	1.3273	2.1885	0.28631	2.9905	0.4974	1.883	0.4988	2.224	2.8837
8.2785	8.7097	9.8845	7.9299	9.0619	9.0069	8.0325	7.7452	9.5631	8.5716	7.337	8.4414	6.9369	8.7024	9.4659	8.2629	8.5477	7.6654	9.238	8.6536	9.2717	8.7195	9.4653	8.799	8.4164	7.9489	8.2406	9.3593	7.7899	10.121	8.5348	8.0087	8.7564	8.0754	8.8893	8.3584	7.122	7.632	8.0271	7.6071	8.4532	9.0938	8.719	8.4416	8.1853	7.2386	9.906	7.7017	8.0533	7.3807
-11.639	-12.079	-11.167	-10.234	-11.253	-10.568	-11.618	-9.9872	-9.9656	-10.081	-10.191	-11.573	-10.379	-10.662	-11.237	-9.8667	-11.651	-10.412	-10.581	-9.5842	-11.672	-11	-10.806	-9.6601	-11.634	-12.494	-10.955	-12.221	-11.423	-11.779	-10.946	-11.653	-11.217	-10.131	-11.057	-11.389	-11.098	-11.686	-12.497	-12.833	-12.799	-11.75	-12.018	-11.815	-12.185	-11.445	-11.587	-10.105	-11.35	-12.635
5.067	5.3314	4.5384	4.7685	3.8074	4.8685	5.6529	5.0312	4.2415	5.8572	4.9983	3.1272	4.4186	6.5115	6.8895	6.2034	5.7621	4.6802	3.4806	5.0629	4.0008	3.9632	4.0757	5.8546	5.5727	5.7249	5.7856	4.3867	5.4398	3.495	3.6813	3.6583	4.5828	3.7117	5.243	4.3794	5.009	5.0159	5.271	4.0575	5.4311	5.4742	5.9555	4.9776	3.7408	3.3758	4.4023	5.1331	4.7196	5.4058
6.9139	6.9235	8.3593	8.2562	7.7304	9.023	7.6332	5.567	7.2127	8.1217	7.8282	7.0286	7.8917	7.9518	7.505	6.8938	7.5519	8.6788	10.074	8.3523	7.8677	7.3323	7.1467	7.3684	8.4445	7.084	8.9148	7.267	8.7184	8.4337	7.2238	9.1319	6.8412	5.9377	7.7202	7.3371	8.3931	6.6401	8.7736	7.3424	8.332	7.6654	7.4224	8.9492	7.9684	7.8732	8.9105	9.2023	8.4374	9.4751
-8.6625	-9.6569	-12.062	-8.8621	-11.048	-10.387	-8.2512	-10.176	-10.614	-8.9389	-8.9147	-8.1633	-9.1926	-10.14	-10.05	-9.7583	-8.5278	-10.497	-10.128	-10.183	-9.3938	-11.708	-10.265	-9.213	-10.358	-9.4299	-10.516	-8.8752	-10.194	-10.15	-9.1326	-10.544	-11.017	-9.5102	-10.113	-10.706	-10.438	-12.037	-9.3638	-11.019	-10.247	-11.542	-9.8544	-10.133	-10.644	-10.831	-8.7193	-10.341	-10.548	-10.217
-13.471	-13.157	-13.55	-13.529	-13.537	-14.782	-12.997	-14.413	-10.717	-13.084	-13.81	-13.132	-12.788	-14.338	-13.706	-14.496	-12.49	-11.895	-13.501	-13.72	-13.236	-12.229	-11.95	-13.079	-13.589	-12.882	-13.288	-14.479	-12.736	-12.966	-14.155	-13.699	-12.731	-13.591	-12.952	-14.189	-12.529	-11.984	-15.009	-14.862	-13.083	-12.922	-13.865	-15.034	-12.933	-12.787	-12.624	-12.884	-13.371	-13.383
-12.718	-12.829	-13.117	-12.994	-12.445	-13.087	-13.812	-11.968	-12.488	-13.428	-12.575	-14.071	-13.618	-14.005	-13.719	-12.224	-13.171	-12.286	-13.884	-12.072	-13.034	-13.176	-13.894	-13.504	-13.269	-12.485	-13.225	-13.548	-13.304	-12.836	-11.248	-14.06	-14.194	-12.98	-12.928	-13.997	-13.087	-13.488	-13.914	-12.696	-12.388	-13.977	-12.348	-13.95	-14.103	-13.607	-11.856	-13.399	-12.446	-12.761
-1.4017	-1.4813	-2.1572	-2.1078	-2.5311	-2.0696	-2.4598	-2.9427	-2.0857	-3.3838	-2.6415	-2.5086	-1.1299	-1.6403	-1.6448	-2.2005	-2.432	-0.94952	-2.859	-2.1048	-2.0785	-1.2968	-1.0164	-1.8776	-1.3496	-2.4925	-3.6127	-3.0836	-1.9755	-2.8225	-3.0671	-2.2861	-2.6197	-0.87916	-2.755	-2.5593	-3.8943	-1.9801	-3.3292	-2.0868	-3.0048	-1.7642	-3.6988	-2.773	-3.4591	-3.5235	-3.7836	-2.6908	-3.148	-2.8544
1.0259	1.8872	0.7011	1.8398	0.41354	0.96844	2.3661	0.86733	0.41432	1.6642	0.78252	1.2381	3.1543	2.9876	2.1648	2.1208	3.2513	0.94839	0.72987	2.3451	2.5026	0.93472	1.3885	1.6936	1.0328	1.1247	0.47054	1.0854	2.2631	1.8202	2.1409	1.7112	2.4912	2.3818	-0.27754	1.48	0.63357	1.9173	1.7994	1.4155	1.6297	1.6901	2.7301	1.8169	0.54995	1.0567	1.7838	1.1241	1.6631	1.8458
5.3994	4.3554	2.3838	5.2169	6.1277	4.0014	2.7223	5.032	5.8578	5.1279	4.4476	4.8782	3.6634	3.6998	4.4886	4.0544	6.0018	4.4218	3.3923	4.1604	3.5907	4.1418	4.7842	4.5287	4.9498	4.6067	3.9652	3.48	4.5014	4.6051	4.4516	4.4671	3.7098	3.9356	3.3686	6.5985	3.7547	4.7893	4.9749	4.4544	3.655	5.2366	4.6888	5.9102	3.4179	5.4949	4.2342	4.6086	3.9547	3.9197
-12.51	-15.033	-13.837	-14.119	-13.25	-11.983	-11.726	-13.206	-12.662	-11.92	-12.994	-12.55	-12.156	-13.045	-14.04	-13.819	-14.385	-14.643	-13.515	-14.282	-12.501	-12.234	-14.49	-12.635	-14.502	-12.982	-11.581	-14.042	-13.274	-11.865	-12.95	-14.348	-12.949	-12.985	-12.437	-13.186	-12.744	-14.409	-13.653	-12.709	-13.101	-14.878	-13.649	-12.641	-13.355	-12.143	-13.413	-13.001	-12.966	-12.737
-4.3997	-5.9635	-5.4801	-6.7333	-5.8272	-6.5032	-6.2119	-5.2446	-4.3259	-6.0531	-4.3236	-4.8436	-5.6056	-6.1267	-5.5371	-5.2947	-6.6838	-3.8525	-6.7604	-5.1039	-4.7321	-7.0238	-6.1605	-5.1894	-5.0138	-4.1972	-4.5614	-5.2557	-4.9842	-6.2006	-4.4518	-5.3577	-4.5916	-4.8981	-6.4642	-5.0423	-6.3208	-7.442	-5.7853	-5.6106	-5.5974	-5.2788	-6.1058	-5.8264	-6.703	-5.1614	-5.7823	-4.5792	-6.559	-5.6009
-9.7138	-8.711	-11.578	-10.288	-7.6053	-8.1713	-10.465	-8.522	-8.4692	-9.6063	-9.2229	-8.9015	-8.2019	-9.4564	-9.312	-9.7653	-8.662	-9.2912	-8.1333	-10.306	-8.3167	-10.015	-8.4727	-8.1898	-8.3669	-7.9167	-8.2383	-8.976	-9.8131	-9.9027	-11.592	-8.4079	-9.724	-8.3013	-9.336	-9.7201	-9.3171	-9.755	-8.6273	-7.7666	-8.9759	-8.2005	-8.7484	-10.004	-9.4519	-8.8664	-8.4953	-10.453	-7.3148	-8.891
9.4035	8.8207	8.0273	9.069	8.7666	7.2624	8.9734	7.9261	9.8956	9.2426	6.8383	8.9718	7.1512	9.3469	8.5691	9.4643	8.3699	8.3318	8.3676	9.1741	8.5231	8.3947	8.2824	9.2171	9.1764	7.4287	9.8034	8.3119	8.3066	8.0572	8.2854	6.1437	7.6721	9.2799	9.4062	8.6438	7.4666	7.4838	6.9227	8.5253	8.7977	8.6851	7.8775	8.4657	9.0908	9.5657	9.587	7.6939	8.8022	7.4208
-0.45209	0.031743	-0.03391	-1.8337	-1.0461	-2.051	-0.51157	-1.6347	0.20943	-1.6727	0.79936	-1.89	-0.93412	-1.0299	-1.4492	-0.79365	-0.25817	-0.76975	-1.953	-0.17034	-3.3599	-0.68599	-2.548	-2.4275	-0.6456	-0.91735	-1.8324	-2.1827	-2.1473	-2.7599	-3.0616	-0.1635	-1.8206	-2.0249	-2.3145	-2.5552	-0.78753	-1.9053	-1.3913	-1.3772	-1.8144	-1.5426	-2.5263	-3.9627	-0.89894	-2.3708	-2.1938	-1.4948	-1.1731	-0.50117
-0.94291	-1.9617	-1.8014	0.040781	-0.95021	-1.3449	-0.76794	-2.1329	-1.8037	-1.7451	-1.6632	-1.6588	-1.4722	-0.96149	-0.33176	-2.3469	-0.75625	-0.75889	-0.97573	-0.82726	-1.2616	-0.26628	-1.3266	-1.5753	-1.4491	-0.048346	-1.2612	1.0823	0.54622	0.12872	-0.66787	-0.3707	-1.3217	-1.9581	-1.1952	0.7207	-1.4672	-0.50012	-0.091282	0.1329	-0.23631	-0.26354	-0.53563	-0.16776	-0.78928	-1.2593	-1.0349	1.3899	-0.94326	-0.8792
-9.5999	-9.6665	-10.046	-8.6466	-7.7444	-9.6369	-8.5527	-9.1629	-8.3084	-8.1787	-9.9626	-8.1606	-8.5491	-8.3452	-8.001	-9.0717	-7.7199	-7.6935	-9.3865	-8.9555	-9.7134	-8.3586	-9.972	-10.271	-7.8693	-10.01	-8.7244	-9.8079	-9.8255	-7.8879	-9.9809	-8.5987	-8.5442	-9.3521	-9.0219	-9.3855	-9.4769	-9.3926	-9.1626	-9.041	-10.264	-9.3207	-7.4166	-8.9233	-11.585	-9.8399	-9.223	-8.2548	-9.9807	-9.4903
-12.157	-12.382	-11.377	-12.065	-12.219	-10.657	-11.38	-10.276	-10.214	-11.233	-11.895	-10.142	-10.887	-12.28	-10.839	-11.008	-12.474	-11.364	-11.264	-13.925	-11.181	-11.702	-10.109	-11.743	-10.665	-10.635	-11.265	-12.064	-13.191	-11.866	-12.022	-11.29	-10.313	-11.599	-12.04	-11.984	-10.439	-10.865	-12.107	-11.16	-10.461	-12.405	-11.7	-12.933	-11.341	-11.294	-10.355	-13.697	-11.602	-11.614
-12.952	-12.668	-14.44	-11.895	-13.088	-13.396	-11.393	-13.728	-14.174	-13.194	-12.383	-13.449	-11.561	-12.646	-13.231	-13.867	-15.528	-14.476	-13.174	-14.125	-12.992	-11.935	-14.81	-12.932	-14.354	-14.099	-14.195	-13.064	-12.725	-13.26	-13.505	-12.586	-14.4	-11.844	-13.96	-12.094	-12.551	-13.538	-14.621	-10.948	-14.029	-12.708	-13.342	-11.468	-14.754	-11.786	-12.572	-12.631	-13.33	-13.803
-1.2715	-3.8345	-2.2955	-2.0283	-1.4341	-4.2946	-2.9883	-3.3987	-2.1613	-1.5464	-4.4392	-2.1848	-2.7447	-3.3018	-1.617	-3.658	-3.1199	-3.7828	-1.9924	-2.7321	-2.8723	-3.8376	-3.0712	-2.2268	-2.3432	-2.3154	-3.0486	-2.4476	-3.016	-2.2302	-2.7081	-1.9706	-2.82	-2.3333	-4.0162	-2.1656	-1.7112	-2.9463	-2.3236	-1.0022	-2.9451	-4.6768	-2.7522	-2.0617	-2.312	-2.7215	-2.7802	-3.4058	-1.9979	-2.3293
0.98882	2.4552	2.2366	2.1888	3.4524	3.1427	0.46912	0.8318	1.2297	2.4428	1.8887	0.89126	0.79341	1.7833	2.4677	1.3858	2.7356	2.4829	1.9617	2.1945	1.1288	2.146	1.7377	2.1056	2.8112	1.8768	2.35	2.0126	2.0975	0.96873	1.5033	0.2785	2.5352	1.8311	-0.12522	0.4773	0.77714	1.4867	2.0229	0.69414	1.0298	2.1444	2.0217	1.5807	1.486	1.8615	2.9227	0.38103	1.7899	1.4836
-5.3326	-5.7071	-5.5604	-4.7032	-5.5311	-5.1936	-6.2888	-4.3579	-6.6152	-6.7195	-5.822	-6.397	-5.2408	-4.4122	-3.7133	-6.7349	-6.4429	-5.686	-5.5084	-7.3123	-5.4244	-5.8368	-5.4119	-6.0958	-4.7759	-5.4985	-6.3532	-4.4658	-5.1536	-6.7635	-4.2633	-5.811	-6.1891	-5.6049	-7.1925	-5.436	-6.6088	-5.8998	-6.9991	-5.6978	-5.4236	-5.5865	-5.6153	-4.6581	-5.0571	-7.7049	-5.4712	-5.8537	-4.2198	-4.8821
-9.5124	-10.557	-10.902	-11.838	-8.684	-10.605	-11.713	-10.764	-9.6981	-9.5004	-10.561	-10.057	-10.223	-9.1933	-9.5355	-10.216	-9.8513	-9.6503	-10.212	-10.007	-10.936	-10.194	-10.862	-9.4998	-8.7701	-9.5278	-11.553	-9.2045	-12.552	-9.982	-11.418	-10.888	-9.3436	-10.502	-10.9	-12.08	-8.9274	-9.6805	-11.451	-9.0814	-10.067	-10.077	-10.801	-10.524	-10.69	-10.917	-11.151	-9.8943	-11.972	-8.9378
-2.1795	-4.5214	-3.5938	-4.7684	-4.5222	-3.9946	-4.2003	-2.9221	-3.9976	-1.7734	-4.4452	-3.4246	-5.659	-2.9907	-2.5575	-4.7964	-3.8693	-4.5261	-5.2423	-3.3476	-4.6145	-3.8386	-3.6397	-4.2478	-3.6136	-3.0195	-4.8451	-4.8346	-4.2312	-4.3982	-3.4286	-3.804	-3.4428	-3.0589	-3.6508	-3.9514	-2.9252	-4.9399	-3.8402	-5.5547	-5.5311	-3.3224	-6.2173	-3.8402	-4.7224	-3.2613	-4.5876	-4.2015	-4.5295	-3.9053
-12.053	-12.274	-12.71	-13.121	-12.434	-12.316	-13.735	-13.767	-13.732	-12.723	-13.103	-13.811	-15.145	-12.354	-13.003	-12.617	-14.502	-12.914	-13.651	-11.668	-12.976	-12.062	-13.016	-14.169	-15.003	-13.576	-12.16	-13.082	-13.328	-12.348	-14.27	-12.857	-12.917	-13.465	-13.743	-12.277	-12.816	-12.527	-13.395	-12.992	-12.093	-13.066	-14.506	-13.261	-13.104	-13.288	-12.151	-10.932	-14.641	-12.973
1.7413	0.31179	2.537	2.2705	0.59383	2.5172	3.1767	0.23001	1.0455	2.5243	1.7905	2.4923	1.6378	1.5977	2.507	1.0428	3.1764	2.2042	2.4902	1.2856	1.2632	1.0666	0.39244	2.6184	1.0688	-0.40061	1.8386	1.5514	1.5555	1.1879	0.96807	1.4624	1.5704	0.75456	3.1294	0.42423	2.3262	2.4834	1.6329	1.7131	1.3961	1.6998	0.87539	1.4747	0.13369	1.8354	-0.62077	0.46231	0.99898	2.715
3.8352	4.9945	6.9683	5.8581	5.8215	5.2149	4.926	6.2498	5.8994	5.8778	5.5456	6.4629	6.1992	5.8076	5.8205	5.8538	4.5723	5.7635	4.9273	5.3901	5.6902	5.5926	4.9089	5.6777	6.0228	7.3026	6.0995	5.2919	5.3256	5.4825	5.6667	5.885	6.0783	5.3545	5.7922	6.3391	5.7445	5.7327	5.1394	8.1656	5.1325	5.7812	5.5547	5.2844	6.5024	5.3146	5.4542	5.4303	5.9577	4.5442
-11.181	-11.832	-10.549	-10.903	-9.9577	-9.679	-10.896	-12.332	-10.297	-11.837	-11.698	-10.919	-11.854	-12.213	-11.803	-12.076	-11.606	-11.117	-11.523	-12.108	-12.002	-9.986	-10.909	-11.676	-12.98	-12.379	-12.639	-10.589	-11.774	-12.52	-11.794	-10.854	-12.153	-9.4637	-11.378	-11.92	-12.727	-12.067	-13.01	-11.666	-12.41	-11.275	-11.013	-10.644	-11.565	-13.249	-12.293	-11.387	-11.939	-11.059
-21.281	-20.597	-19.595	-19.322	-20.833	-19.435	-18.75	-21.855	-22.49	-22.003	-19.952	-19.679	-21.826	-22.02	-21.316	-20.246	-21.83	-22.121	-22.018	-20.124	-21.496	-21.088	-21.894	-20.34	-21.958	-21.632	-20.749	-19.384	-20.326	-21.904	-18.365	-21.698	-19.035	-19.887	-21.059	-23.426	-20.997	-20.701	-21.112	-21.991	-21.373	-20.987	-20.789	-20.858	-20.52	-19.758	-20.892	-20.99	-20.601	-22.231
-13.996	-12.063	-11.591	-12.492	-11.694	-12.181	-9.7666	-11.246	-10.731	-11.36	-10.782	-12.043	-11.163	-10.456	-10.415	-11.753	-13.288	-11.702	-10.814	-11.898	-12.482	-10.933	-12.337	-11.156	-10.514	-12.184	-11.261	-12.524	-12.301	-11.481	-9.6971	-10.744	-13.059	-12.681	-11.675	-11.876	-11.869	-11.091	-11.612	-10.223	-11.838	-12.144	-11.703	-12.629	-11.033	-11.074	-12.147	-12.326	-11.745	-11.481
-9.0407	-10.679	-10.236	-8.9301	-9.4653	-8.767	-10.347	-8.7004	-9.2425	-8.4014	-10.298	-8.3206	-9.7995	-10.55	-9.7521	-10.258	-9.3395	-9.482	-8.8159	-8.9706	-7.5567	-8.3397	-9.6497	-10.595	-8.9426	-7.6643	-8.5163	-7.4923	-11.082	-9.5452	-8.1523	-8.8025	-8.956	-9.5791	-9.5392	-10.085	-10.741	-10.456	-9.0132	-8.4018	-10.294	-8.448	-9.549	-9.2973	-9.081	-8.2222	-9.8069	-9.9132	-8.8047	-9.209
-21.669	-22.112	-22.034	-22.871	-22.798	-22.108	-22.209	-23.47	-20.93	-21.251	-21.235	-20.647	-21.049	-21.048	-20.588	-22.717	-21.982	-21.651	-22.802	-21.491	-22.23	-23.682	-21.896	-21.644	-22.421	-21.841	-21.925	-21.854	-22.668	-22.803	-23.33	-22.93	-20.792	-21.349	-22.017	-23.309	-21.97	-21.308	-20.997	-21.932	-22.129	-22.114	-20.818	-23.841	-21.632	-22.923	-22.92	-22.81	-22.184	-23.815
-11.989	-12.72	-12.294	-11.303	-11.092	-10.496	-10.594	-12.462	-10.081	-11.914	-11.25	-13.105	-12.096	-11.13	-11.967	-12.184	-12.2	-13.946	-12.095	-10.209	-11.281	-12.286	-10.985	-11.005	-12.607	-11.838	-11.268	-12.328	-11.487	-12.727	-12.764	-11.397	-11.315	-12.093	-13.232	-12.695	-12.474	-12.614	-13.33	-12.302	-12.197	-11.312	-13.548	-10.987	-12.68	-12.028	-10.714	-11.878	-10.985	-12.911
-2.4997	-1.6933	-2.7821	-2.0317	-2.1269	-1.8315	-3.7635	-2.8182	-2.0342	-0.11981	-0.99682	-3.6645	-3.0745	-2.8131	-0.62813	-3.4537	-3.1312	-1.7417	-1.8775	-2.6898	-2.7212	-1.8022	-2.1989	-1.6194	-2.4082	-2.3409	-2.5619	-2.2805	-0.90569	-2.3952	-3.2277	-4.2675	-1.958	-2.886	-1.2579	-1.9425	-3.8124	-5.0858	-2.1206	-3.6673	-2.423	-2.6687	-2.8415	-2.4806	-3.868	-1.5536	-2.7838	-3.8009	-1.065	-2.7397
6.5596	6.7953	7.0608	5.6569	6.2246	6.4474	7.1725	7.2769	7.2137	6.1685	5.7418	5.6804	7.396	7.6353	6.7517	7.9029	6.6395	6.2708	6.3344	5.6413	6.3579	6.5498	6.0532	5.6576	5.8146	5.0696	5.3563	6.474	8.8097	8.2414	5.3734	7.4459	7.1127	6.4379	6.0338	5.5387	7.1488	6.9327	6.9627	7.4761	6.1997	6.9395	5.796	7.6541	6.7663	8.3169	7.8549	6.9904	6.7561	5.5075
2.8313	1.7453	0.09198	0.67072	0.94277	0.12911	2.067	0.41902	0.075892	1.9969	2.3043	2.3899	1.855	1.4316	1.0722	1.2659	0.73017	0.72506	3.6831	2.4158	2.4149	2.5501	1.4079	2.4603	1.2379	1.9245	1.9922	1.3337	2.0777	2.2578	2.8358	2.4321	2.3077	1.6352	1.558	3.3119	0.94856	1.5581	2.2351	1.8643	0.77231	2.2805	1.5568	2.1955	2.8719	1.2317	1.7463	2.8998	2.3484	1.7738
-6.2893	-7.5447	-7.0927	-5.0375	-7.3949	-5.6953	-5.2912	-5.7181	-5.1364	-5.862	-5.7407	-4.597	-5.7573	-4.7971	-5.1775	-5.1821	-4.1282	-5.5816	-3.6372	-6.3731	-4.3835	-5.5013	-5.4044	-5.1582	-6.166	-6.0767	-4.8113	-4.3231	-5.4404	-5.5441	-5.616	-5.6196	-5.5571	-3.9942	-4.8184	-5.4433	-6.6083	-4.1683	-5.1009	-4.9869	-5.7602	-4.5742	-6.0375	-4.8887	-6.2557	-6.0486	-4.7084	-4.234	-7.2108	-4.6175
-0.3416	0.138	0.61571	-0.039325	-1.7568	1.0588	1.1742	0.14507	-0.9674	-1.1009	0.29152	-1.1441	0.46671	0.43456	-0.031166	0.1578	-1.2653	0.93444	0.55284	0.5976	-0.88635	-0.94442	1.702	-0.37082	-0.49349	-1.9362	0.0031413	-0.58925	-0.77212	-0.30415	-0.23213	-0.061948	-0.43088	0.18835	-0.58559	-1.0189	0.85964	0.71689	1.4374	-0.61799	-0.41097	-0.27181	-1.601	0.15927	0.21974	0.89231	-0.15519	0.16027	-0.15467	-1.9595
-10.98	-13.042	-13.637	-12.758	-12.841	-13.233	-12.389	-12.677	-12.004	-12.116	-13.309	-12.058	-12.277	-13.686	-12.914	-13.485	-13.355	-13.654	-14.757	-13.049	-13.351	-12.005	-13.367	-12.068	-12.421	-13.959	-13.438	-13.026	-14.789	-12.866	-12.967	-13.585	-14.32	-13.018	-11.864	-11.788	-12.53	-13.386	-11.717	-12.313	-13.906	-13.182	-10.719	-11.778	-12.993	-12.966	-13.083	-13.111	-12.104	-13.761
1.7279	0.19373	-0.35008	-0.40276	-1.807	0.63521	0.11349	0.82882	0.51255	-1.0044	0.91557	0.61478	-0.43988	-0.31666	0.40164	2.4709	-0.67542	0.13238	-0.46831	-0.21332	-2.2914	0.070686	0.13878	1.0438	0.82149	1.1642	0.24534	-0.51585	0.32455	1.4596	-0.24208	0.3988	-1.4945	-1.1377	0.33655	0.75718	-0.11684	0.95828	-0.5047	0.42608	-0.93066	1.3917	0.26505	-0.014908	1.6707	-0.70966	-0.35882	0.34345	1.6923	0.5268
-0.27803	-0.66341	0.55589	-1.9767	-0.40407	-0.24131	0.10763	-0.30758	-1.2076	0.13853	-0.51416	0.81856	0.28206	0.40812	0.024148	-0.76073	0.67721	0.38634	1.022	-1.5795	0.27109	-0.44712	1.1637	-0.23791	-0.36326	-0.78849	-0.64659	-0.40035	0.61594	-0.52472	-0.46555	0.41589	-1.1328	0.18031	0.57678	0.38204	0.12831	-0.18837	-0.94517	0.5882	-1.5074	-0.47127	-0.61905	0.62386	0.914	-0.58719	-0.37206	-0.71134	2.0686	0.91581
-2.9331	-3.6731	-3.1714	-1.2627	-3.9748	-3.5618	-3.2472	-2.2633	-3.9188	-3.4387	-3.8792	-1.9436	-3.9509	-3.3533	-3.6819	-2.8263	-2.5368	-3.4704	-2.9785	-4.2422	-3.1458	-1.138	-3.1686	-0.56919	-3.6375	-5.3055	-3.2458	-3.4535	-3.037	-3.1964	-3.5151	-3.7724	-2.4865	-2.8585	-2.597	-3.4958	-2.716	-4.9601	-3.5471	-2.5293	-4.6938	-1.6698	-2.7908	-2.2616	-3.8022	-3.2555	-2.2182	-3.6153	-3.1035	-3.4404
-1.5957	-3.8886	-3.1737	-1.8446	-1.3425	-2.621	-3.2297	-3.872	-2.5303	-3.4123	-2.2093	-4.0243	-2.5329	-2.1423	-3.3623	-1.836	-3.1853	-2.6756	-2.7289	-3.6141	-1.5824	-2.4639	-2.41	-3.1838	-1.8841	-3.5106	-3.1514	-3.4349	-2.3049	-2.5321	-2.5852	-3.0712	-2.4134	-2.7518	-2.5177	-3.4353	-2.6848	-1.8912	-2.8934	-1.9953	-2.136	-3.0865	-2.9501	-3.2078	-1.8973	-0.90255	-2.664	-2.7473	-3.159	-3.214
-2.5334	-2.0798	-0.57474	-2.3387	-2.5699	-3.5428	-2.056	-1.3223	-0.87073	-1.7563	-0.10238	0.37014	-1.4378	-0.62128	-1.7638	-1.3067	-2.2735	-2.2622	-1.488	-1.5767	-1.4069	-1.3753	0.34473	-1.2015	-1.033	-2.3365	-1.2236	-2.349	-1.1495	-3.0053	-1.274	-0.95239	-1.3479	-2.0077	-2.7786	-1.8141	-1.2103	-2.165	-1.7149	-1.8207	-1.2475	-0.10709	-0.14251	-1.5879	-1.8285	-0.99733	-1.6572	-2.5527	0.43352	-2.147
-13.036	-11.46	-12.427	-11.785	-12.22	-11.472	-10.249	-11.16	-12.437	-11.985	-11.279	-11.904	-9.1787	-11.478	-11.534	-11.284	-10.79	-11.81	-12.789	-11.822	-11.545	-12.011	-11.588	-12.336	-13.338	-11.579	-10.853	-10.919	-9.9627	-10.014	-11.305	-12.396	-10.487	-11.002	-11.486	-11.531	-12.295	-10.982	-10.567	-11.918	-12.62	-12.54	-10.975	-11.647	-9.6217	-11.522	-11.595	-12.081	-10.948	-10.862
3.3189	4.8129	3.3496	3.0534	4.7404	3.7547	4.7738	5.0216	4.6064	4.9221	5.1944	4.7565	5.6083	4.9411	4.3753	5.1311	3.8449	5.7993	6.3228	5.3573	5.8483	5.0665	4.4496	5.3852	5.8618	4.9505	4.9825	4.9846	3.6339	3.3654	4.7516	4.6725	3.9747	3.987	4.5471	5.7664	2.8101	3.7762	3.2853	2.4846	3.6768	4.5118	3.6011	4.2382	4.449	3.4479	4.3777	4.9879	3.7514	3.6225
-0.15633	0.24722	-0.37728	0.085607	0.56972	-0.50122	0.49131	1.8408	-1.241	0.42093	-0.7479	0.28055	-1.3504	0.73775	1.0602	0.82015	-0.53932	-1.1173	-1.4643	0.42466	0.86862	0.43911	-0.81168	-0.65841	0.13813	-0.55779	-0.7129	0.91988	-0.35218	-0.41938	0.83123	0.76511	0.69049	1.5424	-1.0013	-0.39601	0.19834	-1.0776	-1.7307	-1.2878	0.45471	2.1499	0.56731	0.72853	-0.21527	0.011012	1.144	-0.2866	-0.23914	-0.17507
-12.899	-12.833	-13.492	-12.367	-13.69	-13.571	-11.735	-13.172	-14.125	-13.505	-12.801	-12.884	-14.189	-14.378	-13.479	-13.93	-11.567	-13.165	-14.237	-13.46	-14.565	-14.17	-12.891	-13.337	-12.849	-14.429	-13.742	-13.686	-12.832	-12.175	-13.186	-12.26	-12.59	-12.972	-14.753	-13.23	-12.164	-13.695	-13.185	-14.328	-13.894	-12.371	-13.278	-13.47	-12.201	-14.275	-12.954	-15.156	-13.595	-13.061
8.6168	9.7661	9.4532	9.5855	9.4689	10.001	9.7189	10.193	9.7556	9.2453	10.206	9.6125	9.5268	9.6786	10.22	10.094	8.1002	9.7252	12.128	8.9864	9.2106	10.36	10.685	8.2023	9.2533	9.9052	10.032	9.1562	10.31	10.85	11.389	9.5404	10.597	10.017	11.015	10.735	11.278	11.011	10.019	9.0242	9.3406	10.443	7.877	10.43	11.165	9.8688	9.7329	11.921	9.4222	9.6833
-3.9191	-1.6487	-4.5662	-5.6794	-3.8011	-4.0776	-4.4359	-3.2635	-4.2939	-3.0801	-2.8442	-4.8664	-3.3562	-3.2356	-3.1404	-4.4494	-3.0438	-2.3884	-2.7171	-4.928	-3.368	-3.7676	-3.7212	-2.3797	-3.444	-2.8012	-2.3836	-3.648	-4.1624	-4.1289	-3.538	-4.6272	-3.0904	-4.434	-4.3359	-3.4656	-3.0098	-2.9021	-4.0377	-4.3522	-3.7586	-3.8318	-3.4689	-3.241	-3.9171	-3.204	-2.3367	-5.2889	-3.4442	-3
-8.1888	-9.0766	-7.9597	-8.7884	-9.973	-8.1316	-11.815	-9.9825	-8.4833	-8.8172	-8.8087	-9.3179	-9.5347	-9.5193	-8.8504	-8.3272	-9.2097	-10.561	-9.4673	-10.376	-8.3678	-9.2738	-9.5635	-9.4219	-8.6334	-8.1154	-8.8062	-8.4158	-7.7395	-9.6822	-8.2214	-9.2124	-8.3321	-8.6396	-8.7829	-8.575	-9.7028	-8.9188	-9.6426	-6.4669	-7.2937	-9.2801	-9.4539	-8.7043	-8.6732	-9.2179	-8.4239	-10.86	-9.3423	-9.3904
-12.431	-13.506	-11.099	-14.429	-13.347	-14.376	-13.05	-13.537	-12.073	-13.381	-12.065	-13.079	-13.785	-12.577	-11.452	-13.02	-12.317	-14.667	-13.786	-13.198	-13.467	-13.992	-12.502	-13.277	-13.208	-14.071	-13.391	-14.6	-12.172	-13.579	-12.78	-13.61	-13.387	-12.445	-12.385	-13.085	-12.371	-14.002	-13.752	-12.388	-12.894	-13.47	-13.382	-12.751	-13.287	-12.098	-12.669	-13.13	-12.323	-13.765
-10.881	-12.03	-12.587	-11.16	-13.115	-10.936	-11.17	-11.654	-11.958	-10.555	-10.85	-12.157	-10.657	-11.255	-12.293	-12.296	-10.233	-10.826	-10.626	-12.582	-13.291	-11.088	-11.843	-11.94	-12.012	-12.901	-10.898	-11.828	-10.859	-11.155	-12.427	-11.744	-10.948	-9.5846	-10.561	-12.627	-11.368	-10.627	-12.921	-12.14	-13.421	-13.531	-12.609	-13.094	-12.678	-10.221	-12.075	-10.515	-10.539	-10.911
4.0298	4.2225	5.4507	4.2974	5.8319	4.3386	5.4243	3.4875	3.2964	3.4897	2.7047	4.718	4.0257	3.0839	5.56	4.2981	5.2225	5.1601	3.8161	6.0915	4.7547	3.688	4.0143	4.2182	5.1664	4.6179	5.528	4.5589	3.436	5.5143	3.8244	4.6016	4.2231	5.7587	3.5549	4.6921	4.378	4.5963	5.5971	4.5759	4.9885	4.952	5.1692	4.8152	5.3387	3.5639	3.6711	3.8656	4.3053	3.6847
7.4591	7.1487	8.6851	7.7417	8.1827	8.3384	9.4114	8.9169	8.9031	8.1152	7.2285	7.8813	9.6249	8.0482	9.5581	9.3416	8.7448	9.3237	9.9186	7.5444	8.4084	7.2967	9.019	9.1626	9.4958	9.8822	9.1698	6.906	9.2333	8.0926	8.2523	8.7746	8.9616	7.7318	7.7037	8.3387	8.1588	8.2475	8.3906	8.7577	8.3908	7.9256	8.3822	7.2699	6.6766	8.988	9.5717	8.9475	8.5157	8.3916
-13.174	-12.851	-14.65	-12.955	-13.209	-12.712	-13.291	-12.766	-13.82	-12.555	-13.853	-12.932	-12.247	-11.946	-12.554	-13.678	-14.142	-13.414	-12.519	-13.232	-12.685	-13.914	-13.117	-13.903	-12.093	-12.273	-12.067	-12.827	-13.501	-14.654	-14.23	-12.714	-11.974	-13.025	-13.97	-12.922	-14.02	-12.781	-13.129	-12.144	-12.464	-12.531	-12.912	-12.919	-13.818	-13.634	-12.048	-12.935	-11.979	-14.438
1.7512	0.64746	0.90915	2.2701	1.2778	1.5074	0.99726	-1.5179	0.99147	0.51723	-0.47409	0.41123	1.4633	2.8646	1.2284	1.2022	-0.26508	1.5998	0.61034	2.1642	0.94522	2.3465	0.54754	0.59341	1.2167	0.43256	-0.87069	1.4696	0.3035	0.17409	0.84226	1.0809	0.57292	-0.19991	1.3813	2.2719	0.71376	1.283	1.1588	1.2239	0.16817	1.1855	0.70232	0.73505	1.5419	0.99984	0.54104	1.3239	2.2143	0.62088
-1.8437	-3.9517	-2.159	-4.098	-4.0595	-2.1294	-4.849	-3.1475	-2.4851	-1.723	-3.784	-3.1095	-3.4881	-2.9697	-4.1626	-4.1526	-3.512	-3.5866	-3.6391	-3.7946	-2.9565	-3.2401	-3.9342	-2.4172	-3.7779	-3.4369	-1.7646	-2.9616	-3.4232	-5.2833	-2.3901	-4.0433	-4.5781	-2.2722	-3.1245	-4.6907	-3.7234	-3.5	-4.5632	-2.6267	-1.7055	-2.3831	-3.9158	-2.9131	-2.7087	-1.9007	-4.0402	-2.6197	-2.9354	-4.3278
-1.7394	-3.6003	-3.2934	-0.89556	-2.4737	-2.0329	-2.7271	-1.2076	-1.9768	-3.6332	-0.81592	-2.1721	-2.9482	-3.8421	-1.1604	-2.3553	-4.0839	-0.80462	-3.7386	-1.7598	-3.5012	-2.5958	-3.1676	-2.8434	-3.0282	-2.5112	-2.0523	-1.1966	-2.6624	-1.8194	-2.2248	-1.1853	-1.7187	-3.0436	-2.2328	-2.1316	-2.7633	-1.3312	-2.1352	-3.7319	-2.9691	-1.7998	-1.5548	-2.091	-1.4932	-2.443	-4.0144	-3.1032	-3.2579	-4.1372
6.9346	5.9618	4.46	6.0479	5.1949	4.7817	5.1326	4.636	5.7196	6.7779	4.6598	4.3641	5.5176	6.3508	5.37	3.9879	5.3631	6.0207	3.6109	4.5832	5.3488	4.6031	5.9478	6.4296	4.6343	4.6002	4.3215	6.3783	6.4794	4.8886	5.1824	5.2701	7.0125	3.8305	4.993	4.056	7.5998	4.7497	4.7117	6.445	5.1033	4.0939	5.9437	6.4891	4.6998	3.7447	4.5647	5.9169	4.3073	5.537
-16.026	-14.836	-16.086	-14.041	-15.713	-12.899	-14.74	-14.768	-13.191	-16.059	-14.736	-14.821	-16.445	-13.796	-15.071	-13.489	-14.722	-15.207	-14.365	-14.201	-16.454	-14.749	-15.085	-15.044	-13.499	-15.6	-15.009	-15.969	-13.592	-16.024	-14.275	-14.119	-15.346	-13.888	-15.061	-15.206	-14.158	-16.146	-15.315	-14.498	-13.95	-13.697	-13.532	-14.581	-14.896	-16.522	-12.865	-14.908	-14.776	-13.063
0.77195	1.2622	2.0468	1.9577	1.4204	0.71456	0.65346	2.2171	1.7967	2.1039	1.9527	2.1606	1.6109	3.4194	-0.19241	3.1048	1.1127	1.3299	2.6198	0.61189	1.5085	2.2321	1.8193	1.8006	1.8647	3.3079	1.3116	1.566	0.85052	1.7577	1.5942	0.92464	2.4735	2.4233	1.5443	3.0033	1.9006	3.7749	1.6613	2.1941	2.1496	2.455	1.0215	1.1953	1.1109	0.61211	2.3194	1.6186	1.1595	1.5455
-0.4171	-1.9534	-0.042602	0.35568	1.4782	1.9714	1.4084	0.041013	1.9527	-0.6819	1.2792	0.76749	0.72289	-0.89545	-0.03487	1.0329	0.84538	0.45983	1.2752	-0.94541	0.010024	-0.23487	0.61931	0.97721	1.3199	0.61211	-0.26547	0.92166	0.37522	0.49156	0.63783	-0.35253	-1.0703	0.05453	0.16633	0.75757	0.61906	0.52097	0.91373	-2.1385	0.68589	0.73553	0.40502	2.1379	-0.30385	0.35377	0.35875	0.4546	-0.53412	2.0874
7.9168	7.7521	6.7607	8.3882	8.5707	8.2339	9.265	7.6248	8.3299	7.3715	8.6173	9.0275	7.1541	8.9962	7.8894	8.8836	8.2069	10.689	9.1943	8.2829	8.3593	8.3789	7.818	8.2342	8.7931	9.0271	9.2422	9.613	7.8115	8.5889	7.8745	8.4602	7.5214	8.9081	8.1361	7.8051	7.7506	7.6156	7.8009	7.3124	7.9557	9.3314	9.0352	7.2145	7.4937	9.2597	10.008	8.4421	7.1293	9.0092
-1.0892	-1.6958	-3.8151	-0.29463	-1.8194	-0.25851	-0.97264	-1.5562	-1.3952	-2.8738	0.60635	-2.7606	-0.20865	-1.5556	-1.0421	-1.8693	-2.0464	-1.8443	-1.8036	-2.5929	-2.4745	-2.0385	-1.8514	-0.76323	-2.0643	-0.38294	-3.0032	-3.0873	-1.531	-0.34245	-2.5945	-1.8365	-2.0323	-3.0586	-2.0232	-0.38062	-0.48623	-2.1455	-0.87231	-1.029	-1.5802	-1.7435	-2.394	-2.6628	-1.855	-2.6643	-1.0912	-1.5913	-0.90917	-1.0584
-11.24	-12.106	-13.071	-11.046	-11.622	-11.434	-12.066	-11.835	-10.539	-11.984	-11.816	-12.681	-11.527	-12.896	-11.654	-12.516	-12.007	-11.423	-12.579	-10.775	-12.906	-13.837	-10.826	-12.11	-11.151	-12.484	-12.516	-12.343	-12.169	-12.92	-11.713	-10.792	-11.336	-11.829	-11.977	-12.085	-12.338	-11.125	-12.198	-13.208	-12.915	-10.667	-10.985	-11.861	-12.322	-11.919	-13.1	-10.096	-12.602	-11.739
-1.6371	-1.5758	-1.5562	-2.256	-2.95	-3.8117	-0.94299	-2.7957	-3.1225	-1.3444	-2.9001	-2.6323	-2.0695	-3.7453	-2.7156	-2.4496	-2.5122	-2.3826	-1.9263	-3.7531	-2.1783	-2.9215	-1.8917	-3.3025	-1.6441	-0.51231	-3.0854	-1.4857	-1.1082	-4.0272	-2.1833	-1.5315	-3.0413	-2.0846	-1.4997	-1.6802	-1.2534	-2.4439	-2.8211	-0.77183	-2.6665	-3.6977	-1.5826	-2.3486	-2.0997	-1.3412	-3.1548	-2.5868	-1.7297	-2.7584
-13.367	-11.915	-14.485	-14.361	-13.545	-14.128	-13.801	-13.683	-15.278	-12.887	-13.58	-12.889	-13.986	-14.967	-14.815	-13.787	-12.702	-14.178	-14.483	-13.464	-15.243	-14.358	-13.699	-14.215	-14.051	-13.659	-13.569	-14.049	-13.698	-12.511	-13.845	-13.148	-13.894	-14.143	-13.656	-14.204	-13.074	-14.038	-15.304	-14.718	-13.791	-13.473	-15.092	-14.032	-13.535	-15.803	-13.908	-14.797	-14.029	-15.612
0.90489	1.4471	1.6108	1.2998	0.41031	0.76332	1.904	1.297	3.74	0.8675	0.84423	1.6752	0.12823	0.83315	1.544	1.1312	0.56036	-0.044066	2.4053	-0.68625	0.0060191	1.2764	-0.26528	0.16248	1.8226	1.3749	1.8263	-0.10976	1.2152	1.5463	1.3599	0.76891	2.697	1.4011	0.23398	1.0748	2.31	2.8745	1.8065	0.35947	3.267	0.15394	2.7845	0.65602	0.87985	0.42625	1.0975	1.5219	1.4614	1.2228
1.1474	1.0574	-1.0787	0.005648	-0.34451	0.5831	-0.046904	-0.38651	0.81367	0.25457	0.23252	0.16777	-1.254	-0.92836	1.0033	0.58222	-0.032888	1.6214	-0.84895	0.41546	0.20961	0.16487	-0.81476	-0.94914	-0.61294	-1.4496	-0.53964	-0.80929	0.57718	-0.02617	0.13855	-0.80581	-0.058959	0.89926	0.050006	-0.37265	1.0588	-0.99883	0.68831	0.21602	0.23496	-0.48615	-0.90876	-0.83207	0.51923	-1.592	0.64654	-0.82843	-0.95749	0.34704
-4.4601	-4.246	-5.3487	-2.9161	-5.7945	-2.564	-3.7967	-3.0078	-4.3269	-3.473	-2.2728	-3.7344	-2.5576	-4.3309	-4.6954	-5.5551	-3.754	-3.9786	-3.114	-4.2952	-4.0719	-3.7733	-5.0818	-2.5875	-4.0404	-3.8189	-3.7032	-2.8595	-4.7239	-3.1487	-4.4358	-4.8957	-3.6532	-4.32	-3.329	-4.9647	-4.3364	-2.6504	-4.3233	-2.7527	-3.8029	-4.5714	-4.546	-2.2955	-3.7263	-4.5521	-4.9942	-3.5141	-3.7225	-2.7204
-10.576	-10.862	-9.1102	-10.359	-9.7233	-11.225	-8.909	-9.3783	-10.345	-10.707	-9.2669	-9.2061	-9.2151	-11.014	-9.6684	-8.1451	-10.233	-9.91	-9.0676	-9.2693	-10.353	-10.549	-10.229	-10.35	-10.203	-9.7132	-10.257	-9.1104	-9.1596	-9.8219	-9.3907	-9.7451	-11.578	-9.7945	-10.252	-9.7355	-9.3886	-9.1804	-10.239	-9.6653	-9.322	-9.5729	-10.379	-10.219	-10.586	-10.858	-8.4326	-9.684	-10.656	-11.537
8.3553	10.316	10.046	8.5328	9.9166	10.403	8.1477	10.704	9.4747	11.064	10.062	11.761	8.9329	9.21	9.4021	10.623	10.012	10.742	9.5325	9.5313	11.472	9.6217	9.1522	10.319	11.413	10.066	8.8261	10.727	10.517	9.8505	8.4597	8.8632	10.38	9.4335	7.2827	9.6628	9.9282	9.302	9.2636	9.3293	10.013	10.175	10.529	10.759	9.7267	10.662	8.9129	9.6001	7.8705	11.454
-13.348	-13.153	-15.115	-14.141	-13.517	-14.49	-14.231	-14.162	-13.922	-13.321	-14.421	-13.247	-16.057	-14.18	-14.381	-14.668	-14.568	-14.632	-13.725	-14.682	-15.058	-14.48	-14.565	-12.949	-13.721	-13.252	-13.266	-12.338	-12.777	-13.033	-14.335	-14.439	-13.114	-12.993	-15.121	-13.577	-15.055	-15.09	-15.225	-14.614	-13.107	-13.403	-12.007	-12.418	-13.338	-14.985	-15.08	-13.756	-15.106	-13.995
8.4006	7.012	8.8572	7.4315	7.0672	6.6305	5.5471	5.986	6.5532	6.6825	7.9817	7.0595	7.2986	6.9868	8.1679	6.2142	6.4949	6.2572	7.7785	7.4698	6.3136	6.796	7.6796	6.264	6.9162	5.9148	8.6618	6.6028	6.1332	8.5578	6.6072	5.9722	6.0229	7.1438	6.2499	6.4098	8.0352	6.7464	6.0883	6.7693	7.6037	9.1815	7.4681	7.4412	6.3206	7.7693	5.9086	6.8686	7.0127	5.9244
-12.749	-12.904	-14.793	-11.639	-13.131	-12.429	-11.875	-12.922	-13.901	-13.128	-12.121	-14.923	-13.486	-12.02	-12.88	-12.833	-14.013	-14.174	-13.537	-13.28	-14.199	-10.994	-13.131	-13.218	-12.433	-13.498	-13.084	-12.634	-13.151	-14.038	-14.103	-14.321	-13.995	-13.657	-13.843	-12.295	-13.476	-11.28	-12.462	-12.461	-14.248	-13.286	-12.987	-12.65	-11.857	-12.672	-13.106	-13.235	-13.959	-15.313
0.41328	-0.22219	-1.254	-0.46358	-0.28023	-0.94562	-0.53349	0.98125	0.02215	-0.24605	0.29592	0.58723	-0.78111	-0.070582	0.12498	-1.0712	0.4244	0.55581	1.1524	-0.72304	0.62691	0.48526	1.2645	0.012252	-1.9437	-0.96839	-0.83887	0.19927	1.2138	-0.68868	-1.0704	0.038188	-0.51301	-0.25972	-0.76959	-0.23641	-1.1582	-0.43409	0.59927	-0.64808	-0.67812	-1.8584	0.74272	0.073778	-0.55943	-0.059285	-0.7865	-0.11051	0.63422	-0.97247
-7.1032	-8.0866	-8.8963	-8.595	-6.2835	-8.5192	-5.7942	-8.0751	-5.9026	-8.105	-8.0947	-7.1395	-9.6729	-8.0782	-7.8129	-7.0768	-6.9531	-9.2409	-8.2172	-7.1496	-7.9024	-7.3068	-8.1189	-8.4606	-7.2897	-7.4767	-6.7246	-7.4166	-6.6435	-9.9812	-7.5021	-8.6263	-7.1704	-5.8045	-9.1753	-8.0269	-7.0444	-7.0431	-7.0616	-8.4381	-6.1124	-8.6084	-7.786	-7.2187	-7.6736	-8.0058	-8.9955	-9.2434	-7.6653	-8.2354
-0.9685	-1.7727	-0.86422	-0.64363	-0.79288	-2.0835	-1.6894	-1.5173	-1.2888	-0.95417	-1.9711	-1.8053	-0.80052	-2.5991	-1.9197	-0.46254	-2.0678	-1.0707	-0.17733	-1.4959	-1.5133	-2.6076	-2.1937	-0.6071	-1.0561	-1.1488	-2.4587	-1.5791	-1.9849	-3.0674	-0.46794	-1.8733	-1.5776	-1.3338	-1.2241	-2.448	0.54351	-1.1983	-2.8354	-0.81043	-0.33399	0.4222	-1.7559	-1.5872	-1.9191	-0.14094	-3.7435	-1.2148	-0.65307	-0.6445
-1.0745	1.8796	0.20619	-0.12869	0.62277	1.1471	0.73484	1.808	-0.058065	1.2339	0.31398	0.052088	-0.4025	0.89699	0.3151	0.51902	-1.2318	-1.689	0.75512	0.4536	0.74105	1.188	0.54937	0.21593	2.4279	0.96331	-1.1459	-0.34063	1.1509	-0.49717	0.41513	-0.83746	-0.43552	1.1411	0.14729	-1.3433	1.4031	-1.6842	0.2619	1.6788	1.6166	0.13612	1.1687	0.49415	0.40709	0.4422	0.80819	2.0462	0.12427	-0.3062
2.8858	1.4277	2.9962	2.3429	2.3919	2.9192	3.0339	1.6519	3.7163	2.1179	2.8232	2.2295	2.3651	2.6573	1.7639	4.1185	2.6832	3.4976	3.0628	1.9107	0.52876	1.8924	3.7654	3.0476	2.7933	2.1006	2.9586	1.7473	3.0639	2.4918	3.9004	2.9077	1.2505	3.5686	2.7269	0.93084	1.4162	2.7204	2.0046	1.4385	2.9515	3.8623	3.3096	2.695	2.2726	3.1713	1.9166	3.5138	1.2856	2.1754
-11.099	-10.819	-10.188	-10.313	-11.44	-11.753	-8.9728	-11.517	-12.013	-12.066	-11.817	-10.001	-10.398	-10.818	-11.129	-10.914	-10.488	-10.497	-10.843	-10.36	-9.7139	-9.7532	-11.53	-11.141	-9.9581	-9.8993	-10.243	-11.331	-10.18	-11.706	-10.371	-11.119	-11.583	-12.127	-10.271	-11.253	-12.715	-11.888	-9.3518	-12.448	-9.4592	-9.8353	-10.504	-9.8881	-11.571	-10.233	-11.233	-10.12	-9.5654	-10.66
1.4318	-1.0431	-0.15123	0.2291	-0.90881	0.90228	-0.43049	0.20915	-1.8248	0.80119	-1.1637	1.3059	0.47259	0.15531	-0.35135	-0.49526	-0.48212	0.25433	-0.28036	0.83696	-0.31638	-0.37191	1.28	1.2336	-0.99182	0.032787	-0.15407	0.75431	0.89882	-1.2681	-0.80978	0.5989	1.2428	0.17004	0.11854	0.43148	0.38416	-0.6536	-0.96186	0.50505	-0.32007	-0.65721	0.030808	-0.16214	-0.83136	1.0898	0.85551	-0.31151	-1.1173	1.4133
-2.8791	-2.1224	-3.8509	-3.3347	-3.0057	-4.0017	-3.1994	-3.0482	-2.591	-3.1074	-3.6635	-2.1254	-2.5872	-1.4409	-4.9336	-3.7965	-2.1659	-3.1196	-2.4028	-1.1193	-3.9582	-3.9448	-2.8932	-2.039	-3.487	-0.72721	-2.1155	-2.7227	-1.3399	-2.0913	-1.5606	-3.0564	-2.9871	-3.2019	-2.4905	-2.4938	-2.3211	-2.0039	-2.9968	-2.0907	-1.5361	-2.6648	-3.0293	-2.3793	-2.0634	-2.8331	-2.5143	-3.1228	-2.7406	-3.9509
-8.1176	-9.5954	-8.4111	-8.0564	-9.8247	-8.6938	-8.3083	-8.8148	-7.7036	-9.4586	-8.2403	-8.4353	-8.9352	-8.8708	-8.6802	-8.3106	-9.4151	-6.9242	-9.4119	-8.3325	-9.5356	-8.9791	-8.7262	-8.3914	-8.9266	-9.7629	-9.6966	-9.4164	-6.525	-9.2055	-8.8839	-9.0981	-9.6777	-9.056	-9.2824	-10.086	-9.1496	-9.3816	-9.4633	-8.8378	-8.4199	-9.7202	-8.4661	-7.4352	-9.619	-7.0758	-8.743	-9.3054	-8.9109	-9.6024
-12.034	-11.256	-13.448	-12.034	-11.673	-10.443	-12.03	-12.159	-12.651	-11.785	-11.355	-10.767	-13.042	-12.022	-11.147	-11.036	-12.527	-10.846	-12.975	-13.531	-11.099	-12.575	-11.405	-10.193	-11.8	-11.888	-10.987	-10.091	-10.449	-12.027	-12.09	-11.95	-11.374	-11.763	-9.6316	-10.83	-10.433	-12.246	-11.427	-10.804	-12.994	-11.751	-12.278	-12.052	-11.886	-12.743	-11.006	-11.973	-11.618	-10.2
0.1161	0.11448	-1.1876	0.0071409	-0.86232	-1.9753	-1.8926	-0.92794	0.64944	-0.89422	-0.51452	-1.0301	1.4273	-0.32903	-0.82266	-0.65546	-0.98608	-1.1619	-1.029	-1.0263	0.23362	0.60553	1.2028	-0.30309	1.3363	-0.12676	1.1139	-0.55013	0.91734	-0.69775	-1.259	0.49613	-0.3028	-0.33041	-0.93636	0.90998	-1.0059	-1.2236	0.84615	-0.67644	-0.57441	0.10097	-0.34376	-0.87946	0.99792	-0.65677	0.096508	-0.2832	0.90148	0.32501
-15.519	-14.407	-15.612	-14.634	-13.065	-14.974	-15.302	-15.618	-15.016	-15.558	-15.125	-16.276	-15.368	-15.034	-14.063	-15.047	-14.409	-14.758	-15.901	-14.683	-14.886	-15.002	-14.152	-15.68	-14.461	-14.617	-14.014	-13.98	-15.96	-15.115	-16.613	-13.178	-14.856	-14.103	-14.858	-15.607	-15.062	-14.367	-15.77	-14.214	-15.578	-15.21	-14.259	-13.337	-14.476	-14.649	-13.781	-15.162	-14.856	-14.76
-5.6278	-4.7677	-5.367	-5.2886	-4.6266	-5.0727	-3.1165	-4.6167	-3.4061	-3.8796	-4.6587	-4.282	-5.2642	-6.0737	-4.719	-5.1522	-4.5972	-5.1862	-5.6955	-3.6555	-6.0474	-5.2307	-6.795	-6.3284	-5.055	-5.2024	-4.8743	-6.1966	-4.8691	-4.5962	-6.4859	-4.5716	-6.7112	-6.9726	-4.6297	-5.5171	-5.1706	-5.1557	-3.9508	-6.254	-5.0587	-3.5129	-5.9562	-4.9394	-5.7834	-6.3353	-5.5778	-5.1751	-4.6261	-4.074
-20.781	-21.107	-22.121	-20.096	-20.273	-20.088	-21.6	-22.387	-19.806	-21.018	-19.19	-19.394	-20.303	-21.376	-20.111	-20.487	-19.849	-21.214	-20.328	-20.802	-20.799	-21.369	-21.326	-22.682	-20.298	-21.925	-20.366	-19.637	-22.299	-20.997	-22.198	-20.438	-20.481	-19.961	-20.603	-21.737	-21.413	-21.688	-20.767	-20.358	-20.33	-20.84	-19.37	-21.216	-20.423	-21.95	-20.96	-19.653	-20.132	-19.502
-11.695	-12.236	-11.717	-11.307	-11.585	-10.405	-9.2681	-10.67	-10.051	-10.681	-10.356	-9.6166	-11.698	-11.062	-11.923	-9.5489	-11.118	-10.991	-11.824	-11.364	-11.609	-10.47	-11.231	-10.57	-9.4976	-8.3896	-10.25	-10.359	-9.7426	-10.599	-9.7736	-12.081	-10.732	-11.236	-10.75	-10.022	-11.17	-9.6314	-10.895	-11.258	-10.013	-10.395	-12.479	-11.349	-12.158	-11.162	-8.8073	-12.436	-10.353	-11.525
-1.8952	-1.2225	-1.558	-1.9932	-0.49409	-0.16987	-1.0602	-2.1727	-1.5313	-0.55061	-1.2883	-2.5377	-2.9494	-0.91488	-1.7713	-1.7881	-2.0989	-1.5089	-0.9615	-2.0522	-0.18221	-1.7234	-2.0199	-1.3933	-2.1501	-0.92371	-0.82996	-1.2622	-2.1943	-1.6111	-0.41302	-2.694	-0.52926	-0.18849	-1.3178	-1.8384	0.2644	-2.0046	-1.5603	-0.98331	-0.54873	-2.1052	0.070115	-2.3119	-2.0347	-0.54796	-0.99715	-2.2402	-1.5646	-1.4049
-9.4451	-10.301	-9.3571	-8.8532	-8.7816	-7.6365	-9.0904	-9.9475	-9.9308	-9.4022	-9.6505	-9.41	-7.8309	-9.8488	-8.8504	-9.8954	-8.2159	-9.3836	-8.5135	-10.248	-7.1232	-9.1435	-9.5511	-8.4799	-10.035	-8.5891	-9.1987	-8.6478	-8.1723	-8.8645	-10.425	-8.5476	-8.4238	-9.2876	-9.5007	-9.562	-10.036	-9.6845	-8.6802	-8.9618	-9.3913	-9.1051	-10.056	-9.0873	-9.9139	-8.3639	-8.6931	-8.5558	-8.4712	-8.5602
1.2344	-0.52949	-0.77801	1.5469	-0.29652	-1.193	-1.239	1.1293	-0.11555	0.3647	-0.85267	-0.38481	-1.1804	-0.86675	0.9125	-1.1375	-0.85359	1.2155	-0.020318	0.21419	1.3406	0.53396	-0.080161	1.5529	-0.88481	0.74077	-0.39209	-0.024344	0.60066	-0.40499	1.0657	-0.54731	0.83605	-0.2639	0.36413	1.8164	2.25	0.71104	-0.75748	-1.0798	-0.36353	-0.55335	0.29064	0.14668	0.26003	-0.22951	0.16217	0.63511	-0.68496	-0.1623
-10.532	-11.624	-10.779	-11.239	-12.516	-10.6	-9.7563	-10.59	-11.016	-9.1647	-12.064	-12.103	-9.3867	-11.85	-11.569	-9.6653	-9.4276	-9.9421	-10.026	-12.334	-10.352	-11.786	-10.936	-10.173	-10.947	-10.681	-10.931	-8.9314	-10.462	-9.4542	-12.026	-10.027	-13.26	-10.84	-9.7125	-12.691	-9.6831	-8.7874	-10.584	-11.474	-12.676	-12.431	-10.395	-10.308	-10.834	-10.493	-12.975	-10.35	-11.668	-11.45
2.5286	1.8234	0.69809	1.9406	1.3121	1.431	0.92919	2.0445	-0.2795	1.0815	-0.0077392	2.0233	1.4016	1.8715	2.3154	2.7262	2.5314	1.7759	1.6238	1.6387	2.9292	2.0606	1.6582	2.0536	3.5609	1.8403	1.1145	1.7621	2.0611	0.6958	0.53272	1.4741	1.8208	1.3724	2.3893	1.8723	1.7733	3.0129	0.72615	2.6064	2.3802	2.3287	2.798	0.91857	2.2818	1.5814	2.2973	0.91047	1.3459	2.5565
-15.762	-13.763	-13.125	-14.556	-14.806	-13.804	-13.3	-14.564	-15.78	-15.633	-14.944	-15.114	-16.103	-13.453	-13.709	-15.381	-15.139	-15.402	-15.946	-15.468	-14.441	-14.325	-15.67	-14.844	-14.561	-14.574	-13.708	-14.2	-14.805	-14.287	-13.583	-15.498	-13.93	-15.38	-16.197	-13.79	-14.788	-16.659	-15.524	-17.116	-14.398	-13.944	-14.909	-13.745	-14.167	-15.012	-15.264	-13.371	-15.211	-15.13
-8.8773	-9.2336	-8.457	-8.8707	-10.581	-8.5408	-9.8848	-9.939	-7.9104	-10.112	-9.7749	-9.8589	-9.3633	-9.1691	-9.765	-8.4971	-9.3928	-9.8169	-10.802	-9.4545	-11.392	-8.834	-11.07	-9.8186	-10.95	-9.913	-7.8391	-8.2219	-10.213	-9.0853	-9.1977	-9.9788	-10.061	-8.7552	-9.5799	-10.089	-10.229	-9.1453	-9.2767	-10.703	-9.4751	-10.634	-9.1408	-9.8382	-8.5779	-11.31	-9.9623	-9.6424	-7.9631	-8.1248
-11.159	-11.791	-10.671	-11.563	-10.582	-11.637	-11.031	-11.73	-11.555	-11.794	-12.021	-11.097	-11.56	-11.42	-11.244	-10.454	-13.474	-11.147	-11.655	-11.166	-9.9501	-11.873	-12.115	-9.6816	-11.679	-11.915	-11.116	-9.6515	-11.534	-12.551	-12.244	-11.48	-12.086	-11.9	-11.412	-11.818	-12.52	-12.803	-11.918	-10.305	-10.92	-11.107	-11.158	-11.517	-11.006	-11.569	-11.102	-11.892	-11.579	-12.793
-9.4933	-8.6047	-10.566	-9.7976	-9.6851	-9.6336	-9.5188	-8.4757	-10.82	-8.298	-8.6998	-9.6952	-9.1401	-8.9433	-10.11	-10.422	-9.3259	-9.1905	-8.2905	-9.8411	-9.2323	-10.973	-8.9492	-8.1416	-10.003	-10.249	-7.4654	-9.4873	-9.9155	-9.9758	-8.7245	-9.7228	-8.6653	-10.296	-9.3267	-8.4475	-9.823	-9.8119	-9.0523	-8.7732	-8.9392	-8.7029	-10.558	-9.1104	-10.453	-8.6588	-8.7022	-9.7624	-9.922	-9.588
-15.736	-14.895	-15.129	-14.449	-13.979	-13.193	-14.266	-13.973	-14.6	-13.682	-13.962	-14.918	-14.624	-12.933	-14.674	-15.008	-14.389	-13.924	-13.913	-15.365	-14.456	-14.555	-14.659	-14.209	-15.406	-15.19	-15.05	-13.491	-14.971	-14.221	-14.747	-15.887	-14.828	-15.494	-15.762	-14.482	-15.255	-14.113	-14.552	-14.648	-15.432	-14.021	-15.11	-15.216	-15.066	-14.699	-15.283	-13.198	-14.802	-15.156
-0.30469	0.15372	-1.1577	-0.42237	-2.1894	0.16196	-0.95265	-1.3961	0.26146	0.35336	0.27612	-0.33304	1.166	0.31471	0.79897	0.80735	-0.083283	-0.68701	-1.2019	0.28895	1.4313	-0.91358	1.1799	0.96296	0.43536	0.1988	0.38609	0.14826	-1.48	-0.82691	-0.77998	-2.231	0.40352	-0.63281	-2.0347	0.36412	0.046881	-1.532	-1.0133	-0.69648	-0.93059	0.094782	-0.98693	-0.59385	-0.75998	0.74239	0.095072	1.1737	0.10753	-1.5902
-2.1854	-2.3383	-3.4759	-2.2476	-3.76	-3.4626	-3.3374	-4.0521	-5.3947	-3.4855	-1.9307	-3.9604	-3.4136	-3.5173	-3.5631	-2.5536	-3.821	-3.3259	-2.6645	-2.8212	-2.8142	-2.4968	-4.4263	-2.2865	-3.0963	-3.854	-1.5936	-4.3148	-3.177	-1.4066	-3.4801	-3.7889	-1.0515	-2.2679	-2.8841	-4.4487	-2.255	-2.4343	-1.9511	-3.1667	-2.9488	-3.4993	-3.5687	-2.5392	-5.2763	-2.906	-3.894	-2.4699	-5.2321	-3.7202
-4.033	-4.5989	-3.0787	-2.8845	-3.9248	-3.3411	-2.9476	-4.3698	-2.4817	-4.083	-4.0238	-3.0797	-4.5366	-3.7996	-4.288	-4.5811	-3.8882	-3.0675	-4.6651	-4.485	-4.7856	-4.1295	-3.2027	-4.5657	-4.1182	-2.9698	-4.974	-2.7046	-3.1846	-2.917	-3.2588	-2.468	-2.7059	-3.8586	-3.2519	-3.6494	-3.813	-3.7192	-5.0441	-4.5964	-2.4847	-3.5641	-3.2756	-4.1198	-3.0316	-3.3385	-4.5355	-3.8548	-4.7237	-2.3012
-1.1769	-1.7052	-1.5464	-2.5949	-3.1451	-1.8263	-2.2644	-2.3	-1.4635	-1.8407	-1.1498	-0.74388	-0.2211	-0.84443	-1.3225	-2.8637	0.058954	-1.5082	-2.3468	-1.5476	-1.4493	-1.2887	-1.9624	-1.9889	-1.2869	-1.1282	-2.2258	-0.59238	-1.522	-1.175	-0.56786	-2.6561	-1.5258	-2.5839	-0.67791	-1.3448	-2.2284	-1.1052	-1.8421	-1.3636	-1.9947	-1.7787	-1.9864	-0.53951	-1.1972	-1.4974	-1.3517	-0.39973	-1.5774	-2.1073
-3.9267	-4.9037	-6.1194	-3.451	-4.5257	-2.6588	-4.3499	-4.9671	-2.6704	-4.2024	-4.9745	-3.3699	-1.7821	-2.4163	-3.3391	-5.0946	-4.3201	-3.8348	-2.9335	-5.4449	-3.7192	-3.6734	-3.5204	-4.8866	-2.5872	-4.1746	-4.8197	-4.3383	-4.3405	-2.5479	-3.1712	-2.561	-3.1718	-4.2733	-3.133	-2.0319	-4.8345	-4.9759	-3.5165	-4.4796	-4.8625	-2.5867	-3.2058	-5.6565	-5.3699	-4.1513	-4.0536	-4.7415	-3.577	-3.5337
-13.282	-12.695	-15.582	-12.221	-13.441	-11.883	-11.561	-14.417	-13.467	-13.277	-13.281	-13.674	-14.408	-12.124	-13.359	-12.201	-14.656	-13.637	-12.964	-12.237	-13.075	-13.557	-12.854	-12.694	-14.247	-13.498	-12.443	-12.275	-13.431	-14.131	-13.068	-12.986	-13.735	-13.205	-12.952	-12.275	-13.645	-13.156	-12.131	-13.774	-12.746	-13.886	-13.853	-14.026	-14.392	-13.702	-11.977	-11.495	-13.257	-12.908
-20.224	-20.937	-22.649	-21.47	-22.638	-22.77	-22.964	-21.698	-21.928	-23.11	-22.083	-22.471	-23.407	-22.754	-22.699	-21.38	-22.406	-24.138	-21.889	-23.081	-23.439	-21.951	-21.836	-22.189	-23.132	-22.614	-21.552	-22.492	-22.008	-23.198	-23.443	-22.875	-22.707	-22.457	-22.164	-20.96	-21.821	-23.372	-21.229	-21.057	-24.791	-22.501	-22.594	-22.606	-21.59	-21.855	-20.599	-20.299	-22.687	-22.096
-21.057	-21.495	-22.127	-22.314	-20.839	-22.938	-21.892	-22.904	-21.742	-23.59	-22.076	-21.966	-21.691	-23.36	-22.416	-22.829	-22.548	-23.941	-21.009	-23.685	-22.249	-22.923	-22.769	-22.07	-24.293	-22.301	-22.62	-21.142	-21.398	-21.302	-21.185	-22.69	-22.738	-23.45	-22.622	-22.11	-20.916	-21.042	-21.177	-21.348	-21.493	-22.617	-21.323	-22.653	-21.043	-21.692	-20.86	-23.396	-21.73	-23.154
-0.53981	-0.69532	-0.93409	-1.3403	-0.85483	-1.3044	-2.7821	-1.5757	0.57137	-1.5032	-1.4603	-1.3298	-1.7115	-2.6249	-1.108	-1.8699	-0.39934	-2.0651	-0.69328	-1.8506	-0.6457	-0.89307	-0.2369	-1.6301	0.0034848	-2.0931	-0.81318	-2.0871	-2.1567	-0.535	-0.68156	-2.1168	-0.57824	-1.9876	-0.23491	-2.1624	-2.6906	-2.5413	-0.81282	-1.9895	-1.3584	-1.2566	-1.647	-2.9523	-1.4409	-1.0232	-1.7115	-2.5412	-1.5983	0.09401
-3.3724	-2.8631	-2.6584	-4.2593	-2.9767	-2.5988	-4.0252	-3.3043	-3.355	-3.0824	-1.8905	-0.083089	-3.9829	-1.8705	-2.8518	-2.8502	0.15032	-2.1793	-2.3279	-3.7249	-1.5567	-3.2754	-2.9265	-1.8108	-0.95389	-1.2969	-2.3941	-2.13	-2.5784	-2.3208	-2.4567	-2.1872	-2.4424	-2.4629	-3.0587	-1.2638	-1.669	-2.9696	-1.6022	-3.1659	-2.1825	-3.9023	-2.7642	-4.0243	-1.7004	-2.0479	-3.31	-2.4632	-1.3791	-4.5156
-7.6353	-5.938	-6.8276	-6.215	-6.6798	-4.9571	-6.2496	-5.4741	-5.6116	-7.5471	-6.6955	-7.4788	-7.8076	-6.3437	-8.2263	-6.942	-7.4865	-6.0462	-5.9375	-4.7101	-7.2874	-7.5522	-7.7324	-7.6448	-7.7199	-5.8843	-6.9355	-6.8007	-6.889	-6.6954	-5.6333	-5.378	-5.5293	-7.7842	-5.3329	-6.2835	-5.406	-7.6535	-7.4049	-6.0684	-6.957	-7.915	-6.205	-6.2902	-7.4016	-7.3764	-6.713	-7.079	-6.0582	-5.9074
5.4085	6.0716	7.5928	6.8109	8.2777	7.1969	6.9297	6.5076	5.5692	6.1478	6.7615	6.2896	8.2396	6.5673	5.9798	5.7202	7.1834	7.4987	6.3257	7.0696	6.9655	7.4685	5.9658	7.0831	6.0483	6.4962	7.2025	8.4741	6.6614	5.7626	6.9655	7.3687	7.945	7.1347	6.457	5.3015	5.7944	7.0548	7.8458	6.0036	5.8168	8.6656	7.6395	7.2147	6.5588	7.7006	6.1553	8.3625	7.2192	8.9429
-3.63	-1.8442	-1.9715	-1.542	-2.5968	-4.0402	-2.3311	-2.5237	-0.86192	-2.887	-1.2502	-2.3123	-3.3552	-3.0094	-2.703	-0.89578	-2.6911	-2.4126	-2.6085	-1.3502	-5.3376	-2.294	-2.1932	-1.887	-4.1134	-2.6732	-4.1549	-0.52087	-2.0243	-2.7172	-4.9043	-1.6343	-3.7051	-3.3439	-2.4615	-2.9051	-2.0542	-2.242	-2.5972	-2.0742	-1.375	-2.7519	-2.014	-3.1909	-1.8159	-3.3172	-2.6842	-1.9464	-4.3639	-3.5727
-0.9929	-1.0402	-1.8018	-1.1153	-1.6981	-1.1791	0.11962	-2.1822	-1.9272	-1.9935	-2.0029	-0.56767	-0.84218	-0.73669	-1.5913	-1.2685	-1.9394	-1.7573	-0.50989	-1.2277	-0.72224	-1.026	-0.99209	-0.60923	-0.19774	-1.9608	-1.99	-1.9274	-1.0882	-0.99986	0.25639	-0.10886	0.22443	0.84401	-0.48158	-1.1429	-1.7966	-1.2371	-0.36338	-1.8626	-2.1559	-1.701	0.19378	0.38207	-2.4539	-0.8746	-2.7107	-1.0027	-0.77498	-1.6797
-15.107	-13.1	-13.987	-12.935	-13.392	-13.765	-15.06	-14.044	-14.059	-13.087	-13.839	-12.035	-13.57	-13.707	-12.633	-13.698	-14.004	-12.818	-14.196	-13.861	-11.979	-13.474	-14.044	-13.353	-14.716	-14.204	-14.571	-14.206	-14.129	-13.873	-13.774	-15.152	-14.85	-13.415	-14.885	-14.678	-12.481	-15.508	-13.952	-13.572	-13.006	-13.97	-14.056	-13.159	-14.522	-12.636	-13.615	-13.831	-14.737	-13.746
0.87669	0.21575	0.58113	1.1965	-0.12806	1.3851	-1.3116	1.2685	0.9406	-0.31283	-0.20145	0.38386	1.9628	0.62377	-0.03487	-0.81992	0.50599	0.60825	-0.38729	-0.029514	1.6022	0.39182	1.6465	-0.81741	1.978	1.7411	-0.01367	-0.62867	-0.2895	-1.1009	0.18516	0.80384	0.98975	-0.26746	0.42894	-1.0193	0.58351	-0.067994	1.624	0.39481	-0.19182	0.44365	0.52827	0.056099	0.60368	-0.44616	-0.0038698	-0.32704	-2.0105	-0.77117
-9.5571	-8.3013	-9.567	-8.1263	-9.4886	-9.1113	-10.088	-9.017	-10.131	-9.2046	-8.6125	-11.105	-9.4017	-8.9745	-9.7511	-9.4977	-10.398	-9.4764	-7.3751	-8.1752	-8.3519	-8.8113	-9.0381	-6.0473	-7.8336	-8.6672	-10.059	-8.3376	-8.5831	-9.1023	-7.7554	-9.5289	-8.5516	-10.356	-9.4049	-10.08	-7.6878	-9.0884	-9.2804	-8.9191	-8.6132	-7.859	-10.105	-9.5035	-8.8023	-8.2574	-9.1952	-10.161	-8.3165	-8.9414
-1.9047	-0.28969	-0.55922	-2.3458	-1.7293	-2.0859	-0.13969	-1.4607	-1.5857	-1.3102	-1.289	-0.42604	-2.8486	-0.84704	-0.57462	-2.1588	-3.7309	-1.6309	-1.1275	-2.3109	-1.2385	-0.28736	-1.2937	-0.79137	-1.2747	0.020157	-2.2634	-1.2491	-0.31152	-1.4808	-1.85	-2.0558	-2.823	-0.70251	-0.51733	-0.54194	-1.1055	-0.64836	-1.964	-1.2831	-1.6028	-2.8387	-1.312	-1.1672	0.087294	-1.7587	-1.7095	-1.5708	-0.56773	-1.1896
-5.8864	-2.6301	-3.2372	-6.1802	-4.723	-3.2192	-4.7946	-3.3668	-4.4402	-3.7199	-3.7876	-3.0321	-2.7941	-3.1279	-2.357	-5.9258	-4.3062	-3.9431	-3.8204	-6.4094	-4.8715	-3.3489	-3.5461	-3.8887	-3.5483	-2.6858	-4.5805	-5.6653	-3.295	-4.5692	-2.5695	-5.7304	-3.7311	-3.8026	-3.5543	-5.3799	-4.8705	-3.4811	-4.9071	-4.9441	-4.8041	-2.968	-4.8763	-3.6887	-5.6736	-3.2525	-4.1175	-4.9922	-4.7647	-4.7474
-3.8502	-2.5028	-3.1194	-3.5379	-1.058	-1.7244	-3.4471	-2.5419	-5.1298	-3.4855	-2.3326	-4.2707	-3.0732	-2.6314	-3.1604	-4.113	-3.5886	-2.6277	-4.9892	-3.4855	-3.777	-3.4423	-5.0132	-4.289	-3.0462	-3.3428	-1.5663	-3.7076	-4.5049	-2.1909	-2.9483	-4.4363	-3.4566	-1.8115	-3.722	-3.527	-4.5555	-4.5534	-1.9623	-3.1208	-3.1297	-3.1019	-1.9104	-3.4587	-2.9973	-4.248	-1.8745	-2.871	-4.979	-3.0287
-2.4457	-1.3345	-1.709	-0.90141	-1.8459	-1.0195	0.72055	-0.17501	-0.83692	0.29019	-1.4033	-1.4037	-2.8884	-0.13711	-0.018556	-2.6114	-0.69279	0.23573	-1.4196	-1.0412	-0.52924	-1.3189	-0.92276	-1.2367	-2.9425	-1.5861	-0.71518	-0.35732	-0.61506	-0.83757	-0.60722	0.21024	-1.5505	-2.0084	-1.0704	-0.88623	-1.6817	-0.78009	-1.2126	-0.099002	-1.8179	-1.7996	-1.0368	-1.331	-1.292	-0.31796	0.21619	-2.4607	-2.0006	-0.05137
-5.4227	-5.9414	-5.9427	-5.6842	-3.973	-6.4202	-5.2023	-4.928	-4.807	-4.4323	-3.6301	-3.5188	-4.6787	-4.4194	-4.1505	-3.8066	-5.2632	-5.0499	-4.5219	-4.0242	-4.48	-4.2855	-5.3375	-5.2882	-4.0051	-4.4778	-5.5271	-3.0409	-4.9148	-4.3873	-5.1126	-5.3965	-2.5938	-4.2531	-4.254	-4.9607	-5.0513	-4.8677	-3.6062	-5.0956	-4.7591	-4.8474	-6.6376	-2.4079	-4.3557	-4.2392	-5.0607	-4.4517	-5.2217	-3.7702
-5.0881	-4.6489	-5.0424	-4.2118	-4.2933	-5.4932	-3.5447	-5.8723	-5.5078	-5.3988	-4.1973	-5.5574	-5.7577	-3.9986	-5.0374	-3.8878	-6.5885	-6.3496	-4.434	-3.7052	-5.58	-6.0358	-4.9174	-5.2875	-4.2429	-5.6606	-2.9358	-5.6303	-5.5607	-5.271	-5.3743	-4.5613	-6.2022	-4.3171	-4.528	-6.1686	-6.3522	-4.4037	-3.2018	-3.9222	-4.5591	-5.9944	-4.8642	-5.5247	-4.3824	-5.3633	-3.7587	-6.1138	-5.326	-5.1209
-15.379	-14.188	-11.078	-14.326	-13.176	-14.043	-11.849	-12.932	-13.505	-14.165	-14.459	-12.525	-12.599	-14.362	-13.259	-13.387	-14.152	-12.347	-12.18	-13.476	-12.372	-13.457	-14.534	-13.132	-12.595	-12.819	-12.854	-14.398	-12.355	-13.569	-13.678	-12.073	-13.214	-13.217	-13.003	-12.575	-11.812	-12.854	-13.481	-13.325	-13.996	-12.672	-13.11	-11.152	-13.327	-12.875	-12.344	-13.981	-13.519	-14.095
-5.2001	-4.8954	-6.2209	-6.1497	-6.27	-3.5833	-6.3709	-4.1743	-5.2814	-5.6221	-4.5715	-5.9777	-4.4698	-6.0541	-5.6601	-6.3618	-4.8141	-6.0283	-6.5037	-6.0281	-5.1854	-4.5908	-6.42	-4.7847	-6.1636	-5.3589	-5.2872	-4.7202	-4.3454	-7.2038	-4.8273	-7.3904	-4.8935	-5.7875	-5.6293	-5.6325	-5.4661	-6.7629	-4.2473	-4.8231	-4.9363	-5.9716	-5.3066	-4.6076	-5.7689	-5.284	-6.0374	-6.0839	-6.3015	-6.2188
-13.95	-15.208	-13.876	-13.828	-13.862	-14.833	-15.495	-13.789	-13.723	-14.5	-14.565	-15.317	-14.613	-14.662	-13.921	-16.246	-15.155	-15.215	-14.209	-16.079	-15.446	-14.938	-16.794	-16.457	-15.719	-14.481	-15.23	-14.902	-12.946	-14.106	-13.1	-14.202	-14.062	-14.676	-13.729	-13.776	-13.99	-14.945	-12.765	-14.604	-14.389	-13.407	-15.627	-13.323	-13.46	-15.215	-14.066	-13.364	-15.283	-15.57
-1.3688	-1.997	-2.5102	-1.5231	-1.1212	-2.7968	-3.7302	-2.8935	-1.8855	-2.6579	-4.147	-2.3458	-1.9929	-1.1012	-3.5079	-2.2267	-2.8051	-2.3871	-1.8356	-2.1232	-2.0253	-2.1006	-2.292	-3.7219	-1.1864	-2.2129	-2.6467	-2.7585	-3.9043	-3.2613	-3.6036	-0.74121	-2.694	-1.9061	-2.7591	-0.65209	-2.866	-2.528	-2.8744	-3.3555	-1.6254	-2.9881	-1.8788	-1.9517	-2.8667	-3.4324	-2.2303	-2.322	-3.8471	-1.3414
-4.306	-4.6967	-3.1908	-1.9913	-1.7616	-2.6397	-3.2801	-3.3049	-2.7653	-2.7513	-1.9403	-1.5139	-3.574	-4.1143	-2.6669	-2.2492	-2.9081	-2.2583	-3.7903	-2.383	-3.2412	-1.7852	-2.0152	-2.4863	-3.1093	-3.593	-2.9954	-4.4346	-2.9287	-1.4648	-2.7934	-1.853	-3.2468	-4.5749	-4.224	-4.1479	-4.0281	-3.2627	-4.3815	-2.7991	-2.3285	-3.1634	-2.9497	-4.1735	-3.3115	-0.68253	-3.6837	-2.7867	-2.4561	-4.5579
4.4124	3.3133	2.2071	3.5308	2.2982	2.4826	4.0815	3.8853	2.8369	2.8601	3.0633	3.8202	1.605	3.7834	1.9154	2.4515	2.7494	3.2756	2.9082	3.7392	5.3859	3.0227	3.291	3.818	3.7371	2.5051	4.0197	2.5886	2.6379	1.8793	2.4981	3.7615	2.3586	1.2037	2.2113	1.9636	1.2348	2.7974	3.3632	2.95	3.5376	2.8924	2.8231	2.9497	2.2867	1.8299	3.346	2.0806	2.6857	3.3561
-2.4729	-4.2021	-3.2101	-4.5064	-3.4806	-4.8821	-4.3637	-4.1302	-3.6066	-2.3529	-4.3475	-3.9671	-2.9133	-3.9107	-3.5939	-3.9921	-4.5826	-3.8492	-3.9578	-4.8689	-3.3153	-3.6721	-4.4837	-4.4704	-5.0309	-4.3736	-5.1167	-5.1725	-1.2947	-3.2187	-4.4157	-5.3672	-4.1599	-3.6803	-2.2037	-2.4906	-4.1825	-4.5967	-3.4572	-4.7017	-4.8709	-3.0615	-2.7444	-3.3052	-2.5612	-3.2832	-2.1051	-3.4174	-5.1982	-3.171
-2.6937	-2.1746	-1.0414	-1.8742	-2.4173	-2.4681	-2.3842	-1.3978	-1.766	-3.5459	-3.1029	-2.0478	-2.1957	-0.9831	-3.2974	-3.6537	-1.5216	-3.3453	-0.63961	-1.6582	-3.4709	-1.6627	-2.8104	-2.4613	-0.6881	-3.0131	-0.87932	-1.5907	-2.5905	-3.7091	-3.0829	-2.3114	-2.1782	-3.8094	-3.2823	-3.1456	-2.6307	-0.96873	-2.4077	-2.3517	-2.7853	-1.1855	-2.5893	-3.7251	-3.423	-2.1927	-2.1887	-1.927	-2.1806	-2.1349
8.4594	8.235	10.088	8.1246	9.7152	10.651	8.8885	8.9915	7.3999	8.8675	9.0639	10.441	9.4981	8.4047	10.016	8.6329	7.9612	9.6135	8.6399	9.1294	9.9049	8.7535	8.9985	8.3195	7.8984	8.5388	9.1202	8.8918	8.3615	8.9432	9.5671	7.899	10.459	7.9744	8.5751	8.1952	7.4595	8.9245	8.3589	8.6807	7.6928	7.8718	7.8018	8.6467	8.5319	8.9553	9.9894	7.3717	7.8598	7.7028
3.1901	2.1121	2.4714	2.5771	1.9104	2.7792	3.0955	2.3539	1.4129	3.6231	3.6789	2.534	2.9455	2.7408	3.3156	0.89699	3.4643	3.71	2.728	3.4443	4.9549	1.1586	3.294	3.2559	2.2269	3.3129	3.6657	3.0666	2.2222	2.5262	2.8621	2.1753	3.1299	3.9494	1.9401	3.3077	2.8937	3.1557	2.2928	2.0875	3.4928	3.5834	1.7158	1.1053	3.2676	2.9214	4.7295	3.2924	3.7697	1.7925
8.9735	8.3662	8.8083	7.1626	9.1301	8.9533	10.455	7.1363	7.7754	9.1787	9.4312	6.8166	7.4547	8.0246	8.5198	6.8576	8.4576	7.5372	6.8759	8.144	8.2133	8.3394	10.337	9.5662	6.9147	9.8483	8.2508	9.4468	7.7936	10.395	6.8842	9.6403	8.4088	9.9261	8.4124	8.9388	8.1108	10.502	9.5641	9.0203	7.1927	8.1255	8.7859	8.1137	8.4909	6.948	8.4868	6.993	9.3486	8.0737
-3.0313	-2.5484	-1.7911	-1.1569	-2.3626	-2.9879	-1.8634	-2.517	-2.186	-2.7243	-2.5578	-2.8313	-3.1862	-2.4965	0.085815	-2.4068	-2.8324	-1.8966	-3.3659	-2.0191	-3.2112	-2.9953	-2.2118	-1.2735	-3.1559	-2.6137	-3.1087	-1.8645	-0.75218	-1.9659	-1.5154	-2.8758	-3.636	-3.2859	-2.846	-1.442	-1.5714	-3.1367	-2.8504	-2.51	-2.7747	-3.4422	-2.6368	-2.8595	-3.2146	-2.5485	-2.7707	-2.3087	-2.4585	-1.9313
0.72917	0.47374	-0.016048	-0.31542	-1.3432	0.048879	-0.097547	0.41563	0.1811	-1.5805	-2.1416	-1.3529	1.6413	-0.77402	-1.3013	-0.59141	0.53347	-1.0193	-2.8783	0.56695	-2.0486	1.4027	-0.12509	-0.85658	1.7381	0.056756	-0.58429	0.32792	-1.669	1.3208	-0.33949	0.41009	0.45568	0.53068	0.26983	2.2181	0.93821	-0.20097	-1.0994	1.0685	-0.76097	-0.37874	-0.22893	0.11529	-0.91419	0.27038	-0.20286	-0.39342	0.83155	-0.25645
-4.3053	-3.8131	-2.1949	-4.0293	-3.1606	-4.4584	-2.765	-2.5486	-4.2972	-4.2389	-3.7252	-4.7751	-4.8708	-3.1563	-3.8435	-2.6903	-4.4666	-2.9133	-5.2295	-4.7952	-4.3605	-4.2106	-3.9547	-3.8755	-4.3035	-3.3726	-4.857	-3.1435	-4.2559	-3.3903	-4.9141	-4.5876	-3.236	-4.3751	-4.815	-3.9129	-3.0356	-3.6502	-2.5546	-3.809	-3.7095	-4.0657	-4.1169	-4.0526	-3.5515	-4.7909	-3.6004	-4.4152	-5.355	-3.8934
7.802	5.7891	5.7185	7.4575	8.2494	5.5076	7.7636	5.5565	7.1561	5.5893	8.9891	6.6142	7.226	7.3591	5.5642	8.8753	6.704	4.9832	5.9349	6.0912	6.4327	5.9453	5.9029	6.7924	6.9541	8.3436	6.1749	8.1228	7.6527	8.0692	7.163	7.9801	5.9297	8.1346	5.7864	7.3756	7.0605	5.3932	6.7056	7.3724	6.5171	7.5299	8.1377	7.0587	7.3852	6.7099	6.5808	5.9308	7.1225	7.8778
-15.017	-14.493	-15.259	-14.276	-13.934	-15.153	-12.93	-14.645	-16.031	-14.913	-14.224	-14.384	-15.998	-14.704	-14.344	-16.354	-15.419	-14.386	-16.11	-13.859	-13.375	-14.647	-14.047	-13.901	-15.111	-13.537	-14.571	-14.093	-14.255	-14.615	-14.183	-15.312	-13.984	-14.817	-13.789	-13.35	-14.938	-15.19	-14.32	-14.684	-14.384	-15.466	-16.172	-16.457	-15.112	-15.629	-13.049	-14.071	-16.641	-13.343
1.2371	3.7232	1.3948	1.5811	2.2646	0.56841	1.3433	1.3842	1.3919	2.4025	2.1407	2.004	2.8692	1.4124	3.1179	2.324	1.0562	2.5072	2.0152	1.6445	1.5729	3.1792	1.6368	0.89393	1.3784	3.2096	0.92227	3.4413	1.7973	2.1163	2.1163	1.248	0.26436	1.4356	2.2813	2.5296	2.7697	0.80773	3.1105	3.1044	2.4215	2.2294	0.99902	1.6253	0.10753	2.5139	1.7857	1.2113	2.6169	1.3637
-2.6856	-2.0133	-1.8002	-2.1196	-0.82633	-2.6215	-1.2843	-0.57253	-1.3383	-1.6448	-1.6321	-3.1523	-0.87337	-0.87092	-1.5426	-1.0534	-1.7517	-1.2532	-3.1172	0.11	-1.9317	-1.6747	-1.6143	-1.8392	-1.3063	-1.7139	-0.59198	-0.94539	-2.8392	-1.9543	-2.3851	-2.3335	-2.121	-1.0952	-1.1157	-0.5158	-1.3934	-1.3308	-0.2378	-0.45317	-1.3237	-1.8213	-0.557	-1.9551	-0.43791	-1.8913	-1.068	-2.8922	-0.32372	-1.0739
-21.659	-22.53	-21.036	-21.615	-21.828	-21.599	-21.424	-21.735	-21.163	-21.315	-22.602	-21.939	-21.754	-23.073	-22.386	-23.144	-21.574	-21.924	-21.242	-21.597	-22.668	-23.774	-21.292	-22.118	-22.535	-22.516	-22.003	-23.147	-21.143	-22.656	-23.404	-21.605	-21.999	-21.969	-22.626	-22.228	-22.174	-20.812	-23.583	-22.317	-20.854	-23.732	-22.442	-22.681	-21.431	-22.299	-21.341	-23.321	-23.089	-23.205
-0.64485	-1.9144	-2.0203	-1.0726	-1.8944	-4.0655	-3.1225	-2.3788	-2.7612	-2.0906	-3.0768	-3.2789	-1.1358	-2.927	-2.6492	-3.1541	-2.4398	-1.856	-1.7129	-3.7089	-2.205	-1.2561	-1.2065	-0.84021	-2.829	-2.4762	-2.2748	-2.7081	-1.149	-1.8471	-1.453	-2.344	-1.4632	-1.483	-1.5038	-2.4468	-1.9077	-0.98259	-0.56798	-3.7195	-0.79792	-1.701	-1.3137	-2.4875	-0.77662	-2.3566	-1.3014	-1.944	-2.1172	-1.917
-2.9365	-2.8196	-3.2051	-3.1447	-2.26	-2.4382	-4.923	-2.3848	-1.4878	-3.7247	-3.1642	-1.6802	-1.8969	-3.8793	-2.0901	-2.8591	-1.1388	-1.9031	-2.7906	-2.8326	-2.3147	-2.1519	-3.5397	-1.5617	-3.4571	-2.3216	-2.8205	-2.5581	-2.6469	-2.0848	-1.1705	-2.0322	-2.9009	-3.2229	-2.0508	-4.2808	-2.0783	-1.3177	-1.9077	-3.1042	-3.4347	-3.0543	-2.3934	-1.7808	-2.4234	-1.3389	-2.6409	-2.7653	-1.3041	-2.7154
-8.4304	-10.54	-10.249	-10.547	-10.794	-11.906	-11.382	-9.6407	-10.712	-10.063	-8.7684	-9.6051	-11.068	-9.5594	-9.6657	-10.427	-9.7129	-8.2989	-10.18	-11.002	-10.656	-8.5467	-10.054	-11.741	-10.009	-10.259	-12.167	-9.3551	-10.24	-10.464	-11.184	-9.0926	-9.4052	-11.99	-8.754	-11.076	-10.341	-11.329	-9.7309	-10.409	-10.821	-8.884	-11.174	-10.881	-9.2077	-9.0803	-9.6345	-9.7803	-11.489	-10.752
-11.572	-10.552	-11.594	-11.236	-11.716	-11.838	-11.731	-10.05	-12.019	-10.61	-11.972	-10.29	-10.773	-11.365	-12.953	-10.751	-10.273	-10.394	-10.724	-12.254	-10.43	-10.397	-9.7002	-10.664	-11.2	-12.136	-10.388	-9.6451	-10.172	-12.136	-10.653	-10.041	-12.574	-11.999	-10.127	-9.1406	-9.4222	-10.689	-10.352	-10.154	-10.325	-11.257	-10.642	-11.891	-11.651	-10.273	-12.991	-12.63	-10.312	-11.844
-10.426	-9.2781	-9.0484	-9.6942	-8.0492	-7.7526	-9.3729	-7.109	-7.7815	-8.8353	-9.5773	-8.6135	-8.4797	-9.2593	-8.1185	-9.2022	-8.9119	-8.7527	-10.019	-10.952	-9.6102	-8.0599	-9.4897	-10.111	-7.7892	-9.094	-8.5206	-8.8264	-7.6256	-8.9477	-9.3297	-8.39	-9.9233	-8.8345	-7.8582	-8.6336	-8.9379	-9.1026	-9.2676	-8.8615	-11.139	-9.0104	-9.229	-9.4723	-7.2016	-8.2546	-9.0427	-10.453	-10.569	-9.6256
0.72384	-0.26607	-0.28456	1.607	0.26629	-0.3553	-0.26969	-0.5551	1.4716	-0.59815	-0.61591	0.11196	-1.2729	0.031686	-0.087608	-0.18472	0.068762	-1.2231	0.46632	-0.29655	-1.0766	1.0162	-0.27329	-0.38546	-0.41849	-0.49713	0.55123	0.2058	-0.43034	-1.0144	-0.36703	0.70845	0.806	-0.79191	-0.14743	0.62846	-1.9437	0.67502	0.26401	0.38262	0.57653	-1.9675	-1.6781	-0.56737	-0.027333	-0.064172	0.53717	-0.32811	0.69719	0.41203
9.1602	9.9357	10.055	10.086	9.7577	9.3557	10.808	9.5682	10.462	9.382	9.832	10.122	9.7159	9.7753	9.6635	10.829	9.3107	10.488	11.134	8.9756	8.9302	10.259	11.118	11.918	9.7179	9.6126	7.9684	10.639	8.8023	8.894	11.753	8.504	9.9572	9.4929	9.6554	8.122	10.942	9.0799	9.2423	9.8282	10.656	10.205	9.694	10.008	8.8187	8.8209	8.1391	9.6898	10.143	8.8398
-11.257	-13.209	-12.793	-10.872	-12.639	-12.56	-12.139	-11.402	-11.418	-11.862	-11.01	-12.262	-11.707	-12.42	-11.483	-11.794	-11.367	-12.205	-10.943	-12.198	-11.716	-12.543	-10.723	-11.837	-10.423	-10.124	-12.031	-11.789	-10.662	-12.177	-11.149	-10.86	-10.994	-11.989	-12.583	-11.054	-11.873	-13.329	-10.894	-12.037	-12.198	-9.7177	-11.391	-12.042	-11.048	-11.907	-11.873	-10.885	-12.165	-11.359
-12.908	-12.285	-14.225	-13.166	-11.627	-12.518	-12.533	-11.615	-12.189	-12.508	-13.29	-12.439	-12.868	-13.242	-13.715	-13.32	-12.254	-12.114	-13.457	-13.38	-12.862	-13.037	-12.189	-13.339	-13.292	-12.918	-12.974	-11.415	-12.247	-12.381	-13.596	-13.812	-11.429	-12.648	-14.137	-13.462	-13.433	-13.513	-12.144	-12.265	-13.987	-13.786	-12.82	-12.457	-11.324	-13.416	-12.523	-14.45	-12.802	-13.255
-5.7235	-4.5755	-4.7936	-4.968	-5.1712	-5.0034	-5.6832	-2.4915	-3.5919	-5.6558	-5.575	-4.5714	-5.1748	-4.1349	-5.7952	-5.546	-5.737	-4.9742	-5.3126	-4.3428	-6.0172	-5.1547	-7.0544	-5.747	-3.7974	-5.5037	-4.3945	-4.2179	-4.6603	-5.4899	-5.324	-4.0316	-3.9453	-4.306	-3.6185	-3.543	-4.9744	-4.1482	-4.6391	-7.1706	-5.961	-5.6992	-5.7976	-3.8504	-3.5752	-5.4023	-5.2895	-2.762	-4.8265	-4.7472
0.78478	1.186	-1.2715	0.54438	-0.58239	-0.7684	1.4568	0.58031	0.10341	-0.34242	-0.091154	0.52067	-2.2785	-0.48282	-0.94812	-1.1568	-0.83336	0.39618	0.12075	0.00055423	-0.59662	-0.4636	-0.023879	-0.91372	-0.38348	-0.72266	0.23585	0.64181	0.31621	-0.29631	0.040918	-1.1605	-0.24489	0.69929	0.26291	0.27473	-2.117	-1.1509	0.87036	-1.3693	0.24677	-0.2245	-0.74899	0.4028	-0.74292	-0.48274	-0.2252	-0.35674	0.68324	-1.3523
-2.6239	-3.0526	-1.6986	-2.7106	-2.9418	-3.1669	-2.9336	-2.1517	-0.77615	-3.5267	-1.5769	-2.0662	-1.0084	-2.6464	-2.6512	-3.0258	-2.8731	-2.0854	-2.6975	-3.2332	-1.921	-3.3774	-2.0176	-1.6722	-2.733	-1.5145	-2.8442	-1.6392	-1.1889	-3.5508	-2.8285	-3.7105	-2.5496	-3.8412	-2.3339	-3.4117	-2.7621	-1.7986	-3.1379	-1.8214	-2.4938	-1.1669	-1.6583	-4.0814	-2.4446	-2.352	-2.7455	-2.8437	-3.2512	-1.6651
-0.08657	-2.0729	-0.31183	0.79804	-0.63874	0.043153	-0.76281	-0.20046	0.12327	-0.26461	-2.0612	0.235	0.42669	0.24052	0.2002	-0.28339	0.23289	1.6482	0.40813	0.88626	-0.43661	0.84913	-0.60457	-0.088124	-1.1155	-0.14267	-0.29655	-0.84389	-0.25226	-0.32377	-0.22907	-0.63419	-0.33638	-0.58467	-0.45582	0.29871	1.8642	1.5406	0.11231	-0.95559	0.25152	0.18691	0.39706	0.80587	0.48885	-0.78652	-0.86464	-0.08996	0.65545	-0.51231
-3.071	-0.94455	-1.5751	-1.3134	-1.2724	-0.43798	-2.4947	-2.0106	-0.6713	-0.59186	-1.4469	-0.85314	-1.1556	-2.4924	-0.77298	-1.5321	-1.1709	0.22253	-0.65999	-1.7897	-0.98029	-0.50261	-3.4124	-4.034	0.0017446	-1.0028	-1.8047	-1.8369	-3.5105	-1.8565	-0.28859	-0.91024	-0.80109	-1.0949	-0.17858	-1.6276	-1.0952	-0.9762	-0.58059	-1.4381	-0.60724	-0.53482	-0.37929	-3.0549	-1.0411	-2.0614	-0.0055363	0.46259	-0.7229	-2.131
-1.5664	-0.77448	-1.6931	-1.3073	-1.7877	-1.4573	-2.9941	-1.1611	-0.58495	-2.3104	-1.8262	0.12594	-1.6708	-1.3926	-1.3627	-2.264	-0.94099	-1.1726	-2.0787	-0.90236	-3.1959	-1.9428	-0.56859	-1.9299	-1.0405	-1.6554	-1.4665	-0.2805	-0.97391	-2.1483	-0.66169	-1.7224	-2.1477	-2.2828	-0.30523	-0.78219	-2.2301	-1.9511	-1.4174	-2.9337	-1.3693	-1.6166	-2.2879	-3.8866	-1.129	-0.60363	0.37564	0.029486	-0.8137	-1.114
-3.1831	-3.3883	-1.9691	-3.3659	-3.2015	-4.443	-2.8596	-3.3641	-2.7625	-4.5018	-2.8232	-2.5703	-2.455	-4.5963	-4.6856	-4.3374	-3.468	-3.3977	-2.5215	-2.5474	-3.9471	-1.5358	-1.103	-4.0601	-3.2082	-2.8727	-2.602	-3.3625	-3.5501	-2.6005	-4.1159	-3.6292	-3.0496	-3.7128	-4.5705	-3.7586	-4.9375	-4.1284	-5.0569	-3.0052	-3.1461	-2.2248	-3.9267	-2.7533	-3.1343	-2.8019	-4.4771	-2.3161	-3.2046	-4.0263
-2.6332	-2.495	-1.0601	-0.64847	-1.2367	-1.411	-1.1315	-2.2688	-1.5623	-0.96426	-1.3266	-2.3609	-1.1303	-2.4092	-2.8546	-1.7794	0.15707	-1.0775	-2.3097	-0.72523	-1.989	-0.41252	-1.8304	-2.0111	-1.5598	-1.7226	-0.05155	-2.1444	-1.6385	-2.9431	-2.0735	-1.5286	-2.6813	-0.44931	-1.3998	-1.284	-1.0638	-0.58333	-0.89072	-1.3607	-0.22638	-1.3425	-1.4796	-2.474	-0.93611	-1.095	-1.1594	-1.3442	-1.3772	-1.1324
7.4253	9.4582	9.0675	6.6596	7.7852	8.8521	8.6671	6.5103	8.1412	7.4251	6.8056	6.8706	7.193	7.9934	7.4786	7.1567	7.0044	7.1666	8.1245	6.7441	9.3136	7.7494	8.7554	9.3198	6.8663	8.7546	7.1376	9.1434	7.2456	8.4113	8.2733	6.9001	7.9269	7.8209	9.3498	7.9767	9.273	7.7251	8.4204	7.3461	8.078	6.7848	8.4322	6.9533	6.6817	8.6259	8.4202	9.272	8.6671	8.0987
-11.189	-10.544	-11.544	-11.868	-11.993	-12.903	-12.148	-11.968	-11.921	-11.084	-11.549	-11.843	-11.617	-11.421	-11.596	-11.653	-10.248	-12.619	-12.31	-11.134	-11.667	-13.362	-10.923	-11.954	-12.055	-11.385	-11.565	-10.693	-12.051	-12.729	-10.617	-10.723	-12.137	-11.753	-10.983	-11.636	-11.454	-10.527	-11.552	-11.884	-10.685	-12.39	-12.025	-13.177	-12.001	-11.498	-11.539	-11.342	-14.11	-9.9757
-1.8305	-0.69859	-1.2884	-0.75052	-0.95278	-0.36668	-1.7103	-1.3788	-2.3108	-0.05398	-1.8326	-1.7564	-0.55245	-0.29956	-1.0183	-1.4106	-2.0938	-0.48577	-0.52639	-0.98646	-0.22725	-0.67496	-0.91261	0.048962	-2.8017	-0.40603	-1.4573	-1.241	-1.317	-0.4369	0.46163	-0.070799	-1.7085	-1.2167	-1.5842	1.3734	-0.28892	0.052274	-2.0421	-0.00073951	-0.56003	-1.2051	-0.56341	-2.3084	-1.4497	-1.7715	-0.057179	0.1552	-1.6577	-0.43579
5.6717	7.6881	7.0304	4.801	5.9473	4.6134	4.7293	5.9189	5.7907	4.3962	4.8883	6.9741	5.0045	6.0363	6.7603	6.9565	4.8738	5.538	4.4119	5.5667	6.3266	5.6994	5.3507	4.204	5.4372	6.1419	6.709	4.834	5.823	7.0106	5.0809	6.0884	3.651	5.9989	4.701	3.3258	6.9429	7.231	5.2729	5.9261	5.9972	5.0608	7.2094	5.8702	5.0338	4.366	6.2022	7.5329	5.5225	5.6997
-23.433	-22.213	-22.004	-23.4	-23.691	-21.912	-23.708	-24.206	-21.403	-21.389	-22.837	-23.845	-21.345	-23.494	-22.452	-21.928	-22.531	-21.405	-21.638	-22.171	-23.127	-20.356	-23.443	-21.147	-20.787	-23.826	-22.32	-22.182	-23.419	-21.159	-22.419	-21.406	-20.278	-22.25	-24.35	-22.761	-20.437	-21.78	-22.472	-22.517	-21.87	-21.108	-21.119	-22.495	-23.506	-23.229	-22.049	-20.945	-21.967	-21.952
-4.4882	-5.5283	-3.6161	-4.5214	-5.567	-4.8936	-5.0439	-5.2652	-6.5844	-4.8401	-6.8129	-5.2828	-6.8201	-5.7445	-7.0975	-6.1535	-6.3599	-5.009	-5.3312	-6.1948	-5.7847	-5.5603	-6.7266	-5.3805	-4.1554	-5.4554	-5.9921	-5.4674	-6.3438	-7.4366	-4.8382	-5.0501	-5.0477	-5.0331	-6.9347	-3.143	-6.3585	-5.4441	-5.8242	-6.3826	-6.5749	-4.8291	-5.7309	-6.7474	-5.3155	-5.6939	-5.1692	-5.4704	-4.9008	-6.0219
-0.17712	-3.6165	-0.6845	-1.3237	-0.98731	-2.2854	-1.3316	-0.85472	-0.82273	-0.85267	-1.4373	-1.0081	-2.047	-0.48217	-1.2027	-1.4891	-0.23278	-1.0496	0.5676	-0.95932	-1.9187	-1.5507	-3.8073	-1.1086	-1.3504	-2.378	-1.215	-2.1247	-1.64	-1.9206	-0.87316	-1.6571	-2.303	-2.0597	-2.8309	-1.6921	-0.96194	-0.8182	-3.1321	-0.65854	0.619	-2.2538	-1.2044	-1.2156	-1.3593	-0.23264	-0.51977	0.37603	-1.7658	0.30203
-5.4558	-7.1224	-4.3647	-7.8043	-6.7426	-5.8691	-5.9804	-4.9614	-5.2328	-5.1797	-4.3567	-6.7767	-6.3216	-5.6409	-5.1759	-6.8839	-6.2182	-6.6735	-6.2341	-6.8222	-6.0812	-4.9526	-5.4439	-5.7434	-5.336	-5.4191	-5.9633	-6.8665	-4.8606	-4.4923	-5.3082	-4.9212	-4.7383	-5.0101	-6.1277	-5.7265	-5.5598	-4.4255	-6.0353	-5.7821	-5.2606	-5.9435	-5.2597	-5.3275	-5.4299	-5.6209	-4.7951	-6.547	-3.5038	-5.6507
-5.6009	-5.15	-6.0045	-6.1707	-6.9028	-5.7193	-4.6276	-4.8012	-4.9669	-4.0952	-4.7976	-4.1862	-3.3561	-6.9537	-4.2155	-5.1409	-4.1076	-3.7243	-4.9926	-5.2119	-5.8256	-5.1528	-5.275	-5.116	-5.3749	-4.8036	-5.2781	-4.5608	-6.2014	-4.4724	-4.5471	-4.4272	-4.4728	-4.921	-4.6163	-4.8601	-5.812	-3.6505	-5.5011	-3.353	-5.7369	-4.9794	-4.4762	-5.4989	-6.6075	-5.1359	-4.1643	-3.3241	-3.7332	-6.7405
-6.8337	-6.36	-7.4161	-6.1231	-6.2942	-5.7543	-6.0979	-7.6761	-6.0155	-7.397	-6.3595	-6.5783	-6.4286	-6.3249	-6.8171	-6.0267	-6.1525	-6.1267	-6.3917	-5.7201	-6.5769	-7.0565	-5.8135	-5.5792	-7.5925	-6.7097	-6.2614	-3.9415	-7.7505	-5.8051	-6.2545	-6.8526	-7.4621	-5.6566	-4.5874	-6.6215	-7.5672	-6.7351	-7.4024	-6.1512	-5.5296	-8.1255	-7.4714	-6.915	-6.1854	-7.0797	-5.95	-6.5359	-6.5783	-6.6423
0.088368	-0.68061	-0.2231	0.15285	-0.91413	-0.4181	-1.5374	-1.5202	-0.30733	0.2217	0.18768	0.94782	0.30548	-0.89757	-0.77477	0.074805	-0.0027118	0.63346	1.596	-1.9279	-2.2396	1.1674	1.4595	0.84053	-0.3464	-0.38201	-1.8181	0.24173	1.1145	-0.82097	-1.484	-0.6829	0.62727	0.72682	-0.39973	-1.1838	-0.61091	-0.77149	0.68305	-0.11178	0.067567	-0.52967	0.91542	-1.247	-0.85975	-0.43272	0.67536	-0.71324	-0.18843	0.1705
1.7204	2.7961	1.0635	1.6184	1.7327	1.3168	1.5194	2.8599	0.92042	2.146	1.1041	0.96305	1.4049	2.2554	3.0892	0.98908	1.4153	3.1203	1.7096	0.13221	0.45249	1.1893	1.5614	1.2834	1.1117	2.2737	2.3655	2.9333	2.5594	2.8835	3.6283	2.3359	1.4158	4.0408	1.5417	-0.4714	1.3219	1.6571	1.3434	1.5365	2.2133	2.0129	1.2485	1.1739	1.6054	2.3284	1.7249	1.1184	0.49208	2.0983
-2.6862	-3.2157	-1.6843	-1.9374	-2.0323	-2.1064	-2.015	-1.8125	-3.3958	-4.732	-1.8669	-2.8349	-2.263	-2.0025	-2.2733	-2.988	-2.034	-1.0056	-2.406	-1.8312	-1.7232	-2.3019	-3.0641	-3.2168	-2.1669	-2.1593	-3.217	-3.0651	-3.6656	-2.8173	-3.2494	-3.0413	-1.6436	-2.9016	-4.4473	-2.6623	-2.9596	-2.6493	-5.0227	-3.0908	-1.5979	-2.9943	-1.8585	-2.1732	-1.0617	-3.5934	-1.4404	-2.4439	-0.020442	-3.8199
-1.0366	0.19035	-0.47494	-0.92388	-1.2739	0.67198	-1.7748	0.61929	0.156	0.4756	0.746	1.1832	-0.68418	0.9897	0.1192	0.66201	0.63794	-0.4228	-0.98519	-0.38115	0.44465	0.397	0.69215	-0.11295	0.38429	0.96351	-0.26376	-2.209	0.19411	-0.23584	0.56556	0.75411	1.8905	-0.058987	-0.86885	-0.84593	0.65916	0.17674	-0.29789	2.2317	-0.69706	-0.16388	-0.71183	0.78173	-0.054911	-1.0404	-0.24371	0.36363	0.61037	-1.0635
-13.367	-13.595	-13.373	-12.469	-13.043	-13.999	-12.181	-14.362	-12.326	-11.37	-12.363	-12.768	-12.672	-13.505	-12.952	-13.127	-11.976	-12.073	-12.664	-11.35	-12.054	-12.851	-10.745	-14.176	-12.988	-12.438	-11.795	-13.373	-12.851	-12.93	-13.572	-12.484	-11.856	-11.503	-12.867	-11.397	-11.889	-13.055	-13.134	-11.969	-12.809	-14.505	-12.962	-11.759	-12.382	-11.713	-11.423	-12.275	-14.499	-13.111
-0.024804	-3.1393	-1.2979	-1.9449	-1.707	-1.2376	-0.96542	0.31882	-1.1423	-1.6138	-1.8645	0.70398	-1.4584	-0.7132	-1.4724	0.87564	-0.78371	-1.0388	-0.56766	-0.33517	0.045122	-0.38054	-0.85973	-1.651	-2.4858	-0.13468	-1.0838	-0.67048	-0.42523	-0.21058	-2.3025	-2.0525	-0.65127	-0.50909	-0.52428	-1.027	-1.7244	-3.3397	0.25885	-3.2382	-2.8592	-1.6028	-1.6343	-0.88004	-1.5033	0.04961	-1.8426	-0.67345	-2.2174	-1.4079
-0.50596	-0.83335	-1.4442	-2.5839	-1.3323	-3.1876	0.095238	-1.4712	-0.13704	-1.5888	-2.1072	-1.3997	-0.31099	-1.0633	-0.94536	-0.036908	0.2962	-0.73547	-1.6222	-0.45761	-0.99401	-2.3923	-1.8917	-1.3757	0.2207	-2.2356	-0.68003	-1.2212	-2.1996	-0.91373	-2.048	-1.6772	-1.2222	-1.1356	-1.8657	-2.1661	-1.6416	-1.7869	-1.5181	-0.90402	-2.5511	-1.65	-1.9584	-2.3523	-1.3128	-1.3591	-1.2991	-0.96718	-1.1651	-2.5384
-10.081	-10.36	-11.305	-9.4555	-9.4433	-8.5969	-8.0546	-9.5214	-10.273	-8.7308	-10.273	-9.3742	-8.7508	-8.6963	-9.8287	-8.2716	-8.5317	-7.9696	-9.3564	-10.724	-10.432	-9.0405	-7.8069	-8.6247	-10.909	-8.4041	-9.2218	-8.2232	-7.8835	-10.557	-8.9124	-10.131	-9.954	-8.9229	-10.36	-8.6434	-10.257	-8.9294	-9.9124	-10.652	-8.8941	-8.3016	-9.0061	-10.08	-10.272	-8.9246	-9.3854	-10.792	-10.565	-9.2524
-11.177	-11.048	-11.062	-11.101	-10.984	-10.436	-10.365	-9.9051	-11.759	-10.945	-12.369	-10.768	-11.646	-10.178	-9.2044	-11.103	-10.992	-12.287	-9.8285	-10.623	-10.104	-12.642	-10.31	-10.289	-12.117	-9.6473	-11.41	-10.007	-10.959	-8.9708	-10.664	-10.846	-10.689	-9.2882	-9.8884	-9.8943	-11.69	-12.19	-10.75	-11.71	-11.179	-11.831	-11.082	-11.081	-10.744	-10.275	-10.657	-10.713	-9.7413	-10.566
-2.9285	-3.3871	-4.3679	-1.9637	-4.2692	-3.0178	-3.1363	-1.3196	-3.7691	-2.222	-3.5695	-3.0387	-3.2511	-4.7006	-4.4477	-3.7373	-3.0818	-3.3629	-3.7556	-3.8839	-3.0424	-2.9169	-3.9878	-2.7152	-3.9585	-2.5545	-2.4749	-4.0516	-4.0762	-4.4749	-2.2649	-1.8157	-2.0555	-5.2173	-3.2371	-1.7969	-2.9122	-4.6274	-3.7308	-3.4319	-3.1078	-2.6461	-2.1716	-4.03	-3.6461	-3.0412	-2.5015	-3.1516	-3.2351	-2.6471
-3.9801	-2.1093	-3.7935	-3.2507	-3.2961	-3.9933	-5.4047	-3.1936	-1.932	-2.5732	-4.3584	-2.4547	-2.4565	-3.0101	-3.7541	-3.6096	-4.1232	-2.6396	-3.3072	-1.6242	-2.9889	-5.2829	-1.3929	-3.5485	-3.2679	-2.6925	-2.8217	-3.9982	-4.4998	-3.1313	-2.1306	-2.3559	-4.2639	-2.4944	-4.2437	-3.8863	-2.2966	-4.1824	-2.5776	-3.3164	-2.4763	-2.0345	-2.2263	-4.115	-2.589	-2.5454	-4.9694	-3.393	-3.139	-3.8203
-6.1881	-5.9377	-5.9347	-6.2317	-5.5883	-6.3541	-6.2169	-6.2856	-6.7784	-5.6338	-6.138	-7.4232	-6.9558	-6.5719	-6.8325	-6.5685	-7.073	-4.6327	-5.5586	-5.9154	-8.0611	-5.9851	-6.8473	-6.2215	-7.7745	-7.9346	-6.3426	-6.6743	-7.456	-5.7305	-6.7664	-6.2062	-5.786	-6.8441	-5.7848	-7.1984	-5.4309	-6.939	-8.1795	-5.1194	-6.6501	-5.6983	-5.6641	-5.8986	-5.792	-7.3707	-6.6996	-6.2505	-6.517	-6.515
1.855	1.9928	1.1051	0.090791	2.5933	0.85648	2.78	2.1565	0.94132	2.9752	0.004633	2.9537	1.0538	2.1874	1.523	3.3311	1.2798	1.5441	1.9814	2.9614	1.7332	1.3841	2.1824	2.4891	0.6003	2.3125	2.8919	1.4993	1.4776	2.1268	2.5176	1.0645	2.7696	1.9712	1.5551	1.3278	1.7436	2.5433	2.6725	1.7092	0.2129	-0.19627	2.1469	3.4092	0.65493	1.3274	1.333	1.4662	1.4737	1.4353
-4.7999	-6.3019	-6.1779	-6.0599	-5.92	-4.8289	-5.5231	-4.9928	-6.6346	-5.5119	-6.0449	-6.0278	-5.7919	-5.9139	-4.4301	-5.189	-6.3852	-5.8662	-6.6699	-5.7858	-4.2636	-4.2028	-6.0427	-6.4475	-6.0123	-5.3515	-6.0606	-5.2704	-6.2546	-5.0605	-5.6542	-6.171	-6.469	-6.338	-5.6723	-5.9599	-5.6108	-4.6095	-6.0714	-6.4616	-6.9621	-5.4133	-7.1335	-5.2483	-5.5992	-6.6504	-5.8248	-6.6472	-4.9597	-4.3396
4.768	3.7011	4.8618	4.9663	5.9086	6.4022	5.4123	4.3859	5.1526	4.7559	3.822	4.805	5.8197	5.649	5.241	3.2061	5.6923	4.7569	4.8803	7.3108	5.2941	5.5871	4.8331	5.2701	5.2612	2.9803	6.2276	5.7136	4.7122	5.622	5.2521	4.5675	5.9993	4.0692	3.2499	5.8529	4.5191	4.2584	6.7293	5.3105	4.8007	5.7443	4.8765	5.9012	4.5466	3.564	3.8028	5.1534	4.4119	5.8823
0.91239	3.8649	2.8616	1.1326	0.96305	0.60938	1.5197	0.37254	2.4855	2.3962	1.218	2.4111	2.921	2.238	1.3996	1.3749	1.3374	1.4544	1.871	0.2928	0.71002	1.0109	0.87032	1.2245	1.9978	2.3169	1.6919	0.76345	1.6067	2.0116	1.7029	2.617	1.7689	1.8365	0.54116	1.8944	0.5749	1.5664	2.4775	2.1177	1.7608	1.2668	0.87741	2.3959	1.7069	2.5775	2.2106	2.7835	1.4966	1.0764
1.1405	2.5776	1.0431	1.7222	2.7206	1.9464	3.7048	0.63268	0.84243	1.6246	2.1206	1.2452	2.6231	1.2712	2.222	0.52817	1.8501	-0.41382	2.0449	3.2361	2.575	1.187	0.00042571	-0.27975	0.59736	1.4221	1.5206	1.7308	1.7535	-0.15541	2.4135	0.2904	1.6298	2.4548	2.177	1.6665	1.5425	0.93974	0.86161	1.7005	0.64972	1.6885	1.2148	1.0401	2.6019	0.9681	1.5947	1.4008	0.9478	1.5431
-1.8223	-2.0906	-4.4434	-3.1842	-3.3501	-2.8105	-3.4758	-2.4817	-2.2349	-3.5901	-2.273	-1.9461	-1.4706	-1.5806	-2.7485	-2.4678	-2.1745	-3.2704	-1.6684	-1.9928	-3.1547	-4.0116	-1.9417	-1.2836	-2.1943	-2.7308	-3.0115	-1.7086	-1.6813	-3.5455	-2.2448	-3.6365	-2.1571	-1.8413	-4.4551	-1.6633	-2.4342	-3.2811	-2.8283	-1.7718	-2.6941	-2.0151	-1.6728	-4.519	-3.3184	-2.0057	-3.9639	-3.2546	-3.1613	-3.3214
-4.5417	-4.6448	-5.1047	-5.2099	-5.5639	-6.6109	-5.2526	-5.8241	-7.1369	-4.8357	-6.031	-4.9093	-6.6493	-5.2339	-7.0213	-5.0411	-6.1633	-6.2398	-5.371	-5.7693	-6.9383	-6.2703	-5.2895	-4.7888	-7.1712	-5.0389	-5.5377	-6.2916	-6.7018	-6.5779	-4.6035	-4.8062	-4.8555	-5.9145	-5.4802	-5.7264	-6.9014	-6.487	-6.4098	-6.3838	-4.0392	-7.3733	-4.8012	-5.9499	-4.671	-6.5679	-4.3925	-3.844	-5.1274	-6.7141
6.5251	5.8588	3.6331	5.8973	4.95	5.881	5.5038	4.9672	5.1913	4.5017	5.0994	4.5699	4.7128	5.528	5.6356	5.4457	7.0726	5.9698	4.093	4.8547	6.4148	6.0211	5.7596	7.3107	5.8411	6.4546	5.4717	5.2248	5.1416	7.0493	6.0452	5.1428	4.0851	4.9749	6.656	6.8693	5.9192	4.818	4.6469	6.5824	6.6513	6.3286	4.766	5.5183	6.7506	4.7511	5.3625	6.1432	5.1719	4.4541
-13.748	-12.186	-12.729	-11.863	-12.984	-13.039	-11.714	-12.577	-13.465	-12.447	-12.427	-12.878	-13.201	-13.516	-12.028	-13.259	-13.757	-12.311	-12.966	-12.807	-11.473	-10.675	-12.591	-12.599	-13.325	-12.911	-13.758	-13.369	-13.131	-12.206	-13.349	-10.784	-12.148	-14.898	-13.072	-11.261	-12.682	-12.569	-12.415	-13.904	-12.859	-12.635	-10.651	-14.345	-12.407	-13.559	-12.163	-13.627	-13.146	-12.784
2.8802	4.5883	3.8594	5.19	4.44	4.7261	4.5998	6.0649	4.107	5.3393	6.2582	4.9455	4.4759	3.1236	4.1388	4.0057	4.2734	5.5438	4.9882	4.9425	3.2293	4.332	4.4905	4.4401	2.1838	2.9251	5.268	4.5258	3.5929	4.7223	3.5787	4.8188	6.5228	4.8358	4.0178	5.2444	5.987	4.3724	3.7829	4.3192	4.1385	3.9405	2.4367	5.0052	3.1745	3.8458	3.4498	3.7454	3.7387	5.4967
-9.584	-8.6211	-10.247	-8.9256	-8.2387	-8.116	-9.3936	-8.6596	-8.1815	-10.108	-9.8536	-10.027	-9.2663	-8.7967	-8.2366	-7.8772	-7.4582	-11.743	-8.6783	-7.5945	-8.5734	-8.0759	-9.0939	-8.2732	-7.9312	-8.7878	-8.1987	-8.2287	-8.2247	-9.1064	-11.02	-10.649	-8.5813	-7.8906	-9.3688	-9.9262	-8.6011	-9.1656	-6.9445	-8.9183	-9.9533	-8.995	-9.54	-8.08	-8.9001	-8.7928	-8.1207	-9.6479	-9.7463	-8.0556
-12.982	-12.965	-12.866	-13.463	-12.328	-13.334	-12.806	-13.282	-13.526	-13.138	-13.718	-14.615	-13.402	-12.632	-12.366	-12.943	-13.965	-14.177	-12.888	-13.985	-12.953	-12.886	-12.761	-12.371	-13.825	-12.67	-13.731	-13.472	-14.712	-13.167	-13.479	-14.375	-14.763	-13.597	-15.413	-12.904	-14.77	-13.986	-13.175	-12.901	-12.258	-12.053	-13.135	-15.026	-13.84	-12.718	-13.403	-13.979	-10.999	-14.774
-13.506	-12.787	-13.113	-11.32	-12.044	-13.856	-13.652	-12.854	-12.959	-11.845	-13.208	-13.343	-14.118	-11.807	-14.302	-12.462	-13.699	-12.196	-11.162	-11.748	-11.715	-11.857	-12.238	-11.702	-12.065	-13.306	-12.429	-14.449	-11.921	-12.244	-12.168	-13.151	-12.029	-13.358	-12.115	-13.99	-11.784	-12.662	-12.258	-11.718	-12.41	-11.77	-11.653	-12.696	-11.608	-12.609	-12.53	-11.556	-12.293	-12.875
-2.943	-1.5936	-3.263	-2.7309	-1.8784	-2.4767	-2.3102	-1.5793	-2.8647	-2.3269	-3.1551	-1.8128	-1.589	-2.4678	-3.0969	-2.8693	-1.6498	-1.4575	-4.053	-1.1112	-3.0285	-0.77245	-1.8062	-2.453	-1.5787	-3.4667	-3.1191	-2.2119	-2.3504	-3.0439	-1.9872	-4.0933	-2.4747	-2.4767	-2.5127	-2.7561	-2.1177	-0.3497	-2.8448	-2.2804	-1.9424	-3.1069	-2.0344	-2.7314	-3.2393	-4.1152	-0.99183	-2.3185	-1.9945	-2.7822
-10.711	-10.808	-11.47	-10.995	-9.7313	-11.647	-10.132	-10.117	-9.154	-8.6093	-11.099	-10.555	-9.1267	-10.402	-10.223	-9.6566	-9.3019	-10.238	-11.128	-9.7766	-11.59	-10.792	-10.236	-8.9597	-10.653	-11.914	-10.051	-10.371	-10.728	-11.476	-10.116	-9.8841	-9.2622	-10.503	-9.7841	-10.881	-9.186	-10.422	-9.2321	-9.3931	-10.396	-8.3748	-10.789	-8.4178	-10.548	-9.6905	-8.4823	-11.945	-11.623	-10.603
-0.5119	-1.5063	-0.96826	-1.0843	-2.5831	-1.1606	-2.2774	-3.0811	-1.4825	-1.612	-2.1691	-0.041145	-1.504	-0.67933	-1.4983	-0.69839	-1.4141	-1.5555	-1.4617	-0.70202	0.1884	-0.050214	-2.4379	-1.2695	-2.7495	0.93406	-1.2827	-2.8613	-0.68248	-0.10575	-1.584	-1.2292	-1.1397	-1.5586	-1.8952	-0.17815	-1.0832	-0.8722	0.3391	-0.71835	-1.5285	-0.027616	-1.671	-1.7367	-0.98346	-1.0299	-2.1679	-0.25069	-2.029	-1.3652
-12.251	-11.394	-11.816	-11.176	-11.255	-10.986	-12.531	-11.949	-12.175	-12.735	-11.918	-11.386	-11.809	-13.816	-11.816	-10.1	-11.708	-12.367	-12.048	-12.147	-12.668	-12.504	-12.349	-11.962	-11.185	-12.776	-12.476	-13.026	-12.316	-11.586	-12.122	-12.698	-11.451	-10.271	-13.434	-13.411	-12.331	-11.401	-11.586	-11.751	-11.33	-11.35	-13.04	-11.947	-12.109	-10.697	-13.326	-10.468	-13.63	-12.668
0.069079	0.55849	-0.01709	-0.61296	2.222	0.35404	0.69236	1.3593	0.94046	0.84337	1.168	1.7164	1.7555	0.72551	0.67123	1.4182	-1.03	0.2693	-0.65563	-0.57555	-0.049224	0.65005	-0.34941	0.70231	0.51047	-0.35741	1.7775	0.062155	-0.0081818	0.15226	-0.44254	-0.87444	0.91955	0.51817	1.5926	1.3591	1.5408	1.3004	-0.032227	-1.0062	-0.1301	0.31946	-0.20782	0.88697	-0.040593	-0.11198	-1.5075	0.84318	1.2973	-0.99913
-3.3963	-3.1759	-3.7134	-3.3414	-4.3178	-4.0521	-1.8097	-3.6079	-3.4255	-3.7279	-2.0907	-4.6222	-4.2007	-3.2051	-2.4964	-2.5052	-2.4119	-4.4896	-3.8016	-2.6194	-3.4769	-3.6053	-2.2406	-1.3942	-4.2354	-3.745	-4.9179	-3.829	-3.5545	-3.6377	-2.1848	-4.4004	-3.3893	-0.7881	-2.7754	-3.761	-4.5691	-3.994	-2.6945	-2.2819	-3.4505	-3.3586	-3.2205	-3.6804	-5.2437	-3.9642	-3.3777	-5.4913	-4.3786	-3.812
-4.0509	-1.478	-2.788	-2.7684	-4.0768	-3.7046	-3.2137	-2.9657	-4.6126	-3.3795	-3.9252	-4.252	-4.7408	-3.9818	-3.3384	-4.1809	-4.2207	-4.3743	-3.3265	-4.1152	-3.5517	-2.4465	-2.9106	-2.0217	-2.2503	-4.227	-2.7566	-2.8795	-4.4378	-3.952	-2.8376	-5.0636	-3.0646	-4.0018	-3.4532	-4.6454	-3.6363	-4.5119	-5.0604	-4.1552	-4.3024	-3.1168	-3.8975	-2.6181	-4.0005	-4.2766	-3.2926	-4.4716	-4.2808	-3.6669
7.5003	8.0398	7.1145	8.2315	7.8273	5.3422	5.9008	6.8556	4.6986	6.2515	5.1682	8.1812	6.2287	6.4328	6.652	5.9142	6.8138	7	5.3479	8.008	7.109	6.6818	7.7482	5.7472	7.0959	5.4697	6.7484	7.2097	6.7165	6.3494	7.5839	7.2863	7.7227	7.7454	6.3394	6.7621	7.5687	7.9563	6.3315	6.0957	6.1096	6.7404	5.4041	6.4048	7.3112	7.7771	7.6963	6.8826	6.9461	9.2199
-1.9621	-2.8165	-1.8519	-2.3277	-1.1244	-3.4189	-3.003	-1.6305	-1.9349	-3.2962	-3.3867	-3.6677	-1.6876	-1.1931	-1.9746	-0.30583	-3.7001	-1.4839	-2.3821	-1.3048	-2.185	-0.82476	-3.4641	-3.5106	-1.7476	-1.3356	-0.66377	-2.3326	-1.9076	-1.4047	-2.7856	-0.16908	-1.4005	-1.9858	-1.881	-2.85	-2.1117	-2.3022	-0.60138	-2.391	-1.3221	-2.7147	-1.0956	-2.79	0.14031	-2.7625	0.11706	-2.0321	-1.3049	-3.7851
-11.698	-11.831	-9.43	-10.567	-9.7631	-10.611	-9.5273	-10.371	-12.178	-10.718	-9.8895	-11.939	-9.6465	-9.8706	-10.613	-11.33	-11.533	-10.164	-11.451	-10.228	-10.768	-10.604	-9.6985	-11.599	-11.4	-9.8504	-9.8085	-10.206	-10.732	-10.414	-10.703	-10.538	-11.385	-10.297	-12.186	-9.68	-10.714	-9.3466	-8.9661	-11.873	-10.079	-9.8964	-11.121	-9.2697	-10.297	-10.404	-10.492	-10.797	-11.309	-11.628
-0.7653	-2.7357	-0.45921	-0.073465	-2.6817	-1.1177	0.24518	-1.704	-2.2993	-0.70599	-0.74717	-2.327	-1.9076	0.27793	-0.62179	-1.6501	-1.9465	-0.4748	-1.0903	-2.3652	-0.32768	-2.368	-2.2063	-1.3501	-3.3109	-1.0875	-1.4514	-1.0635	-1.2966	-1.1603	-1.0137	-1.0625	-0.51735	-1.4206	-1.299	-0.60626	-1.6692	-2.0738	-1.1303	-0.86116	-1.2747	-1.7517	-0.91549	-1.5237	-2.3335	-2.8025	0.027884	-1.5409	-2.0268	-1.1741
-15.953	-12.671	-13.268	-12.689	-12.519	-13.318	-14.51	-15.539	-13.603	-13.266	-15.712	-14.509	-13.451	-15.701	-13.143	-13.29	-12.848	-14.241	-15.502	-13.202	-13.844	-14.005	-14.055	-14.181	-14.446	-12.822	-13.47	-14.428	-14.799	-14.715	-13.721	-13.436	-14.593	-14.884	-13.339	-12.596	-13.471	-13.436	-13.622	-14.8	-14.123	-14.595	-14.959	-13.594	-13.174	-12.552	-15.202	-13.278	-13.04	-13.7
-15.487	-15.172	-13.334	-12.817	-12.881	-13.615	-13.796	-12.744	-10.325	-14.484	-13.68	-12.849	-13.876	-13.977	-13.619	-15.008	-13.314	-12.553	-13.463	-12.529	-12.907	-12.963	-13.166	-13.649	-13.348	-14.405	-13.133	-13.337	-12.118	-14.102	-13.18	-12.484	-13.135	-12.753	-12.311	-13.039	-11.646	-12.674	-12.538	-12.217	-12.908	-14.798	-13.243	-13.056	-14.298	-13.975	-14.125	-13.349	-13.917	-13.624
-2.8834	-3.2946	-3.6722	-1.3363	-3.0404	-2.3267	-2.4378	-3.3716	-3.1183	-3.8633	-2.8012	-2.3183	-1.7084	-2.1122	-1.6298	-1.8763	-1.573	-1.7871	-2.9775	-3.5317	-0.40232	-2.0957	-1.6165	-2.2747	-3.068	-3.254	-1.9841	-2.0725	-3.9082	-2.3197	-3.5501	-3.9524	-2.8918	-1.734	-2.6607	-2.1211	-1.348	-2.6761	-3.9354	-1.5211	-1.2625	-3.376	-3.2879	-3.1691	-4.0769	-1.1107	-3.5064	-2.5826	-2.1645	-1.295
-11.956	-9.5211	-9.6634	-11.055	-12.352	-11.987	-11.203	-10.138	-12.029	-12.448	-10.333	-10.712	-10.092	-11.587	-11.061	-10.698	-13.18	-10.923	-12.739	-11.271	-8.8053	-11.008	-10.322	-11.185	-11.414	-10.225	-10.106	-11.343	-9.9283	-10.565	-12.473	-10.342	-11.551	-10.979	-12.687	-11.216	-11.234	-11.045	-11.805	-10.012	-11.735	-10.793	-9.5156	-10.305	-10.732	-11.332	-11.631	-9.7624	-10.737	-11.899
5.2685	3.8319	5.944	3.5875	6.671	4.6259	5.0262	7.3933	5.6281	5.4987	4.5992	5.3912	4.6084	4.0602	5.0086	5.3047	3.3354	4.6057	4.1201	3.3709	4.9115	4.0612	3.6516	5.287	3.402	5.3202	2.774	4.8319	5.3481	6.4828	4.8603	4.8858	3.9859	5.1574	5.1706	5.0647	6.2317	4.2666	5.0876	6.0877	4.5345	3.9925	3.8255	6.3637	5.3055	3.624	5.2864	5.082	4.6588	2.5915
-22.672	-22.072	-23.508	-24.431	-22.559	-21.496	-20.88	-23.107	-21.758	-22.848	-22.278	-23.609	-22.763	-23.033	-23.672	-22.132	-21.443	-22.62	-22.942	-23.149	-21.782	-21.882	-21.093	-20.755	-21.491	-22.615	-21.455	-22.694	-24.537	-22.451	-22.635	-22.674	-23.013	-22.302	-23.056	-22.519	-21.923	-22.465	-22.442	-21.46	-23.432	-22.324	-20.956	-23.9	-23.478	-20.732	-22.708	-21.635	-20.661	-21.983
-12.377	-13.756	-10.395	-13.55	-13.736	-13.373	-13.397	-14.689	-12.862	-15.161	-12.853	-13.355	-13.476	-12.512	-12.957	-13.807	-12.513	-12.511	-13.058	-11.936	-12.853	-12.382	-12.347	-12.446	-13.199	-11.08	-11.704	-12.458	-12.723	-14.311	-12.889	-13.448	-13.994	-13.203	-13.724	-12.818	-13.677	-11.645	-14.704	-13.566	-12.585	-14.761	-14.086	-10.735	-13.831	-12.187	-12.752	-12.818	-12.728	-13.439
4.525	4.2131	4.6652	4.9667	6.3424	6.3975	6.0771	6.3894	5.4914	3.8507	5.5509	5.7479	3.3918	5.3189	6.8745	5.3218	5.5432	5.349	6.9125	3.5167	4.3854	6.4053	4.6386	5.4734	6.1346	5.1369	5.4457	4.7122	5.2283	6.081	3.6737	4.8048	5.1313	5.0345	5.4211	5.1197	4.2147	5.3747	5.3632	4.9857	5.6487	4.6812	3.491	5.5272	3.2515	4.7228	5.8424	6.5414	5.0973	3.7272
-5.377	-8.0357	-9.4658	-8.6791	-7.2485	-6.9885	-9.272	-5.6906	-8.611	-7.1116	-6.099	-7.8585	-7.2606	-5.9793	-6.7423	-8.6809	-8.3362	-8.4519	-6.1722	-6.266	-7.0567	-7.7562	-8.3976	-7.3239	-6.5194	-6.9749	-7.3042	-6.7427	-6.4273	-7.5014	-7.7392	-8.1561	-8.2529	-8.1047	-7.9938	-8.1138	-9.1554	-5.9132	-5.9834	-7.8862	-7.1071	-8.0724	-7.554	-7.9243	-7.8174	-7.924	-7.7961	-7.2589	-7.6278	-8.0939
1.9651	-1.2751	-0.19619	0.16955	0.186	-0.368	0.52864	-0.90298	1.0648	1.1382	-0.55041	0.6942	1.3856	-0.9001	-0.69636	-0.072734	0.41483	-0.85688	0.38965	0.88833	2.0123	1.2701	-2.6006	-0.25041	2.1254	1.9206	-0.033977	0.43912	0.68972	-0.70981	1.1491	1.7334	0.033735	0.05724	1.5384	1.6785	-1.2908	-0.138	0.26932	1.134	2.4693	1.0783	-0.49328	-0.23032	0.0087343	0.75367	0.28324	0.97845	0.88991	0.85422
-23.975	-22.69	-22.281	-23.206	-22.029	-22.217	-23.034	-20.282	-22.063	-23.862	-22.19	-20.973	-22.774	-22.436	-21.88	-23.63	-21.971	-23.132	-22.373	-22.718	-23.66	-22.528	-22.057	-23.789	-21.902	-21.861	-23.018	-22.287	-22.554	-23.579	-21.952	-20.893	-20.316	-23.316	-22.716	-20.495	-22.168	-21.725	-22.474	-23.458	-22.073	-22.185	-21.297	-22.775	-23.649	-22.449	-20.84	-24.318	-24.1	-20.578
7.7505	8.9283	8.6355	9.4339	8.3163	9.2056	8.7128	8.3038	8.2345	8.8648	9.7984	6.8058	8.0924	7.9331	9.4337	7.8394	7.823	8.4461	8.4571	8.0997	8.5917	8.2327	9.2658	9.3002	8.0548	9.5778	9.4935	7.6532	7.081	7.8446	7.8442	8.479	8.2638	9.6829	7.9094	8.9006	9.1919	8.1167	7.5718	7.4728	9.5052	8.712	7.7928	10.398	8.5462	8.2658	8.6604	9.0283	10.275	8.6438
-11.17	-9.4446	-10.103	-11.142	-11.129	-12.899	-10.7	-11.678	-10.282	-9.7107	-11.013	-12.303	-11.292	-11.21	-11.163	-10.86	-8.38	-10.513	-10.973	-11.944	-12.79	-11.573	-11.254	-9.8037	-10.724	-10.217	-11.41	-11.118	-10.99	-10.678	-11.311	-10.129	-11.412	-9.69	-10.911	-12.339	-10.447	-10.071	-11.385	-10.316	-11.585	-10.191	-9.0286	-12.617	-10.812	-10.118	-10.486	-11.679	-10.702	-11.818
-3.7808	-4.4343	-4.0548	-2.4749	-2.1732	-3.0641	-3.6558	-2.3677	-2.3071	-2.5797	-3.3184	-4.7072	-1.4195	-2.8593	-2.4627	-3.9868	-3.8184	-3.7795	-2.7679	-2.152	-3.9921	-2.169	-3.5084	-2.8772	-2.4824	-4.2047	-3.3678	-2.5258	-4.8701	-4.3127	-3.8865	-2.1311	-3.3403	-3.6128	-3.4457	-3.5314	-3.9223	-2.3316	-4.9497	-3.0539	-4.0535	-3.5596	-2.8182	-4.7122	-1.8113	-2.7047	-2.1511	-3.4746	-2.9935	-2.9684
-2.1973	0.20053	-5.0423	-1.5464	-1.4484	-2.1022	-3.0743	-2.3837	-2.6698	-0.96149	-1.5228	-1.2334	-0.0028398	-1.9988	-2.5971	-3.1495	-1.912	-1.6937	-1.8582	-1.0971	-1.1406	-1.5583	-0.39973	-1.6168	-0.57865	-2.4246	-1.7811	-3.0913	-1.0466	-2.8148	-1.1371	-1.6073	-2.3452	-2.0178	-1.8011	-0.46004	-0.69201	-0.85619	-4.181	-2.1819	-2.5016	-1.5895	-2.1403	-1.3628	-3.1795	-0.23751	-1.9695	-0.64848	-1.9962	-1.3248
-3.2177	-4.6289	-1.7742	-1.7919	-3.016	-2.4727	-3.7471	-3.5896	-2.4035	-4.0942	-3.6056	-2.3337	-2.4885	-4.1849	-2.9738	-2.9449	-0.46527	-2.8212	-3.1854	-2.5084	-4.3633	-2.3804	-2.7919	-3.7488	-2.2877	-1.3276	-3.5313	-3.8735	-1.9992	-3.6601	-1.9943	-1.9027	-2.4806	-2.0313	-3.911	-2.5968	-2.2381	-2.2508	-3.6942	-2.5038	-2.5601	-3.1197	-4.1212	-3.2368	-3.903	-4.5505	-1.6942	-3.4142	-1.9803	-3.86
-2.0027	-2.837	-1.7118	-2.7418	-2.3958	-3.15	-3.0342	-1.9353	-2.1036	-4.1985	-2.5281	-3.5118	-2.2818	-1.5972	-2.5767	-1.0381	-3.1738	-2.118	-2.793	-2.4254	-1.9908	-3.4242	-2.0556	-3.7825	-3.1371	-3.569	-2.7948	-3.662	-4.119	-2.076	-0.61196	-1.9809	-1.2728	-2.5486	-0.72338	-3.2552	-1.7203	-3.3316	-1.3339	-1.1832	-0.91776	-2.3385	-2.7911	-3.8708	-3.9327	-3.0591	-2.3702	-2.7635	-1.1569	-2.3159
-1.7863	-4.1381	-4.3835	-3.4207	-2.596	-3.9474	-3.9709	-3.4392	-5.0666	-3.9645	-2.9644	-4.1917	-4.7961	-3.37	-4.0541	-4.0587	-3.3161	-4.177	-3.9419	-4.0478	-3.654	-3.7969	-2.8065	-4.8364	-4.0471	-3.9951	-4.4422	-3.203	-3.2994	-4.167	-4.3496	-3.4573	-2.3261	-3.9271	-2.1881	-3.4753	-3.3513	-4.3557	-4.1397	-3.8216	-3.4683	-3.7085	-4.735	-3.99	-3.4107	-3.2451	-2.8038	-4.1143	-5.4236	-4.4297
-0.69183	-0.81291	-0.15211	-1.3414	-0.18365	-0.13169	0.045534	0.95551	-1.0545	0.45892	-0.19984	0.38667	0.74493	-2.7488	-1.326	0.58231	-0.11361	-0.54857	-1.0714	-0.0096264	-0.14159	0.46136	-0.11618	-1.3153	1.8118	-0.086389	0.60285	-2.0812	-0.9897	0.71948	-0.24139	-0.61723	-0.32729	0.1417	-1.3404	-0.068628	-0.059401	-0.0065075	1.1792	-0.28641	-1.0974	1.2779	-0.85371	-0.44914	0.19082	-0.40294	-0.62666	-0.52371	-1.509	0.55459
-2.2652	-1.7098	-4.5371	-2.3569	-2.9809	-0.11382	-2.0862	-2.6666	-1.0838	-3.0184	-4.1683	-3.2978	-1.9832	-2.5213	-3.91	-1.668	-2.7272	-2.0711	-3.3722	-2.3157	-2.1356	-4.82	-1.4272	-2.594	-2.4839	-1.1453	-2.6595	-3.3852	-0.97487	-1.3202	-2.0679	-2.1198	-0.85705	-2.6835	-3.353	-3.869	-2.7543	-1.4969	-2.8651	-3.2121	-2.5235	-0.72639	-2.6504	-1.7473	-2.9234	-0.87552	-3.8314	-2.0916	-2.7507	-2.2625
-10.51	-13.495	-12.483	-10.632	-11.196	-11.929	-12.488	-10.415	-11.322	-11.126	-11.12	-10.889	-10.676	-10.253	-12.559	-12.477	-12.145	-11.319	-12.143	-10.395	-10.06	-10.937	-11.156	-12.056	-10.743	-10.99	-12.623	-12.338	-10.975	-12.183	-10.236	-12.104	-10.698	-10.992	-10.059	-10.438	-11.624	-13.831	-11.967	-10.634	-11.452	-11.302	-12.003	-13.145	-10.069	-10.261	-11.915	-10.585	-11.669	-12.455
-13.704	-13.345	-14.222	-13.925	-13.086	-13.271	-12.009	-11.762	-14.09	-13.025	-12.868	-14.191	-13.342	-13.33	-14.509	-13.309	-11.926	-13.522	-13.483	-13.383	-14.065	-13.881	-13.507	-14.269	-14.412	-12.556	-13.402	-12.842	-14.403	-12.34	-12.239	-13.259	-13.156	-14.214	-12.838	-12.17	-13.221	-14.578	-13.207	-13.031	-14.297	-14.492	-14.151	-12.88	-14.752	-13.942	-14.152	-11.863	-12.702	-13.629
-10.067	-11.665	-11.156	-9.4479	-10.36	-10.772	-12.54	-10.333	-9.5783	-11.203	-11.586	-10.879	-9.9129	-9.5721	-9.9944	-10.828	-10.521	-11.332	-10.881	-10.701	-9.4462	-10.221	-10.975	-10.51	-12.055	-10.51	-8.1415	-10.509	-11.745	-11.907	-10.353	-11.552	-10.375	-10.888	-9.8546	-9.3237	-11.127	-11.176	-12.152	-10.777	-10.07	-11.247	-9.6519	-10.858	-11.039	-11.233	-11.77	-10.138	-9.7008	-9.2247
-11.569	-11.943	-13.089	-11.39	-13	-10.429	-12.499	-12.348	-10.858	-10.454	-11.432	-11.258	-11.131	-11.624	-13.275	-12.476	-11.757	-11.855	-12.913	-12.344	-12.259	-10.149	-10.778	-9.2946	-11.762	-10.75	-11.485	-13.636	-10.905	-12.194	-11.22	-11.747	-12.532	-11.928	-13.536	-11.305	-9.9521	-12.485	-11.992	-11.17	-11.101	-10.807	-12.463	-12.852	-12.47	-11.164	-12.863	-12.228	-12.044	-11.474
-2.7805	-3.0306	-1.9562	-3.2359	-2.0496	-2.2734	-2.299	-3.1783	-2.5755	-2.2199	-2.3534	-1.3316	-2.167	-1.2214	-3.2809	-3.526	-3.6049	-2.4506	-3.0431	-2.2012	-2.3209	-3.2821	-2.0572	-4.2371	-0.55209	-4.2487	-1.393	-2.8265	-1.103	-2.7835	-1.7177	-3.328	-2.5075	-1.7485	-1.3701	-3.6001	-2.0135	-0.39597	-1.7391	-3.8238	-2.6591	-2.3959	-2.9995	-2.2529	-3.3001	-2.6508	-2.644	-2.6651	-2.3492	-2.4302
-4.4029	-3.9328	-4.5477	-4.3076	-4.8107	-3.6994	-5.5937	-3.3968	-3.792	-3.78	-4.2716	-4.2838	-5.4482	-4.3665	-4.1553	-5.4903	-4.5609	-4.8429	-4.3642	-5.3063	-3.43	-3.959	-4.5178	-4.0153	-5.097	-2.2595	-4.0078	-3.9654	-4.635	-4.1058	-5.222	-4.1666	-4.3279	-3.3585	-4.8832	-4.744	-3.5955	-4.7811	-4.821	-4.1837	-4.7159	-4.9718	-2.9992	-4.1325	-4.5999	-5.4666	-3.5963	-5.0373	-4.3327	-4.953
6.201	5.1346	3.3935	2.8589	4.6578	5.9579	4.7207	5.2127	3.8231	3.0166	5.7633	3.8437	4.7804	4.8358	4.8404	5.076	4.0549	4.9631	4.8404	5.0949	4.5133	4.8445	5.0744	3.9468	3.8937	4.3698	3.8098	3.7548	3.0389	5.6042	3.0686	4.8783	3.912	4.8188	3.2173	2.932	2.7528	5.106	4.1137	3.6059	3.9143	2.8393	5.5458	4.7831	3.3705	5.1409	3.6072	4.1987	6.5058	4.6764
2.3289	2.8375	2.8334	2.1849	1.246	0.80779	1.3909	1.3411	2.2019	0.17692	2.8389	2.0797	2.601	0.64945	3.5023	1.4728	1.9202	2.152	1.3557	1.533	0.47525	0.18338	1.347	1.4522	2.0052	2.7608	1.5275	2.4007	1.1968	1.5586	2.3344	1.5207	0.56142	1.9625	2.9118	1.6071	2.878	1.8656	1.4624	0.29138	1.9843	2.5854	0.98656	1.637	1.8964	1.1694	2.2528	2.2374	0.30665	1.7991
1.8299	1.6223	2.1708	2.7422	2.0629	1.1071	0.34119	1.3028	0.93429	3.0612	1.2113	1.1835	0.33875	0.066835	1.2209	2.4294	2.5292	0.93392	1.3026	0.9149	2.1774	2.7762	2.0443	-0.68806	1.7515	0.56745	1.7728	1.1484	-0.29164	1.995	0.98292	0.40817	0.67416	1.5055	1.3172	0.85755	1.9024	0.55593	1.6749	1.3467	2.5921	0.29807	1.5378	1.0989	1.4684	0.58952	1.5394	2.7661	2.0173	1.891
-12.94	-13.243	-12.704	-12.751	-14.863	-12.03	-14.233	-12.816	-13.169	-11.442	-13.79	-12.328	-13.832	-11.732	-12.734	-13.039	-13.559	-13.033	-13.557	-13.807	-13.063	-11.255	-13.48	-13.68	-13.46	-12.773	-14.12	-13.109	-13.222	-13.365	-14.053	-12.345	-12.652	-12.804	-13.992	-12.935	-12.441	-13.406	-12.893	-13.202	-14.872	-13.554	-12.171	-11.749	-12.95	-12.078	-13.737	-13.876	-13.799	-13.98
-0.20895	0.5461	-1.7966	-1.0484	-0.38165	-0.31786	-3.4078	-0.21647	-1.2849	-2.0618	-0.64566	0.95315	-0.82152	-2.2986	-0.6492	-2.2982	-0.040799	-1.1821	-0.19289	-2.8906	-3.3884	-2.4613	-1.3978	-1.0354	0.66205	0.11895	0.28757	-2.9581	-1.3485	0.51311	-3.0007	-0.85632	-0.81618	-1.041	-0.21713	0.14729	0.35562	-1.0716	-0.52385	-2.8695	-0.40985	-2.2644	-2.2709	0.55024	-0.84319	-2.1524	-0.80614	-0.67797	-0.23805	-1.26
-11.84	-10.907	-11.641	-11.234	-11.184	-9.6776	-11.281	-11.842	-10.778	-12.53	-9.9292	-11.904	-12.756	-11.338	-10.624	-11.636	-10.774	-12.53	-11.813	-12.019	-12.472	-11.751	-10.473	-12.168	-9.7207	-9.5839	-11.037	-9.912	-12.191	-11.231	-11.508	-12.785	-12.176	-12.212	-11.647	-10.863	-11.996	-11.819	-12.413	-12.688	-11.499	-10.264	-11.56	-11.203	-13.517	-11.766	-12.689	-11.944	-11.772	-10.178
3.3071	0.45839	2.6627	2.6329	3.9223	4.1334	1.7961	2.3779	3.3272	1.9182	2.8885	3.0535	1.248	1.8167	3.8806	3.0687	2.3723	3.7541	2.3387	2.5295	3.8333	3.98	2.708	2.303	2.3116	3.1342	2.5014	2.8042	3.966	3.8675	2.7885	2.958	3.33	2.6457	1.3587	2.4697	2.9801	3.7783	0.54689	0.88702	3.3698	2.4575	5.2324	3.8962	2.8305	1.7518	2.9669	3.2943	2.1206	2.9675
-5.267	-5.7529	-6.8314	-5.6199	-6.4428	-5.6202	-5.5006	-4.8123	-5.4858	-5.2832	-6.7548	-6.7267	-5.3885	-6.2947	-5.2262	-7.1716	-5.5524	-7.1762	-5.7654	-5.5069	-4.582	-5.2497	-5.8737	-6.0274	-5.9488	-5.3624	-5.1038	-6.1111	-5.7357	-5.181	-5.3294	-5.7404	-5.3773	-5.6137	-4.3857	-6.7791	-6.4767	-5.33	-6.1921	-5.6852	-5.429	-7.1733	-6.623	-7.7606	-6.1955	-5.0672	-6.7214	-6.6634	-5.5207	-4.3628
-0.46665	0.22537	0.13206	-1.2207	-0.60052	-0.50959	1.9481	0.12826	0.81726	-0.36316	1.0209	-1.2346	0.41855	-1.2676	-0.62863	-0.3985	-0.24992	-0.4896	-1.7767	0.046834	-0.37748	0.5559	0.21473	0.18991	0.015761	0.30483	0.84792	-0.3067	-0.45032	0.31852	-1.0305	0.76783	1.1401	0.4042	-2.1446	-0.55867	0.70991	-0.79634	-0.77462	-0.98984	-2.0509	0.46282	-0.61889	-0.51611	0.9765	0.4012	-0.32004	-0.66971	-1.4506	-0.44606
-5.1169	-5.3516	-4.2595	-3.1231	-4.5127	-4.3062	-4.0501	-3.9938	-4.8428	-4.7167	-5.2789	-4.2599	-4.5235	-5.8621	-4.1695	-4.7427	-5.0179	-5.4818	-5.6192	-5.4995	-6.5948	-4.9415	-5.2253	-4.3445	-5.2753	-5.4493	-5.2855	-5.5579	-3.774	-6.0367	-5.1088	-3.9298	-4.0566	-4.4484	-4.9864	-5.8883	-6.6003	-5.6148	-4.3559	-6.5724	-5.1172	-4.7444	-6.4332	-3.9591	-5.083	-5.3549	-4.3148	-5.7771	-6.4407	-4.0522
7.3446	6.9812	6.2466	5.2488	5.9725	7.0392	8.1646	7.5878	6.0082	7.597	6.2484	6.8114	7.2499	7.6421	6.1629	4.6407	5.9735	6.3318	6.0401	5.1123	7.5167	5.4204	6.5714	6.6452	6.0811	5.8763	7.3392	7.2161	7.8054	7.0129	7.0536	5.1134	8.207	7.4976	6.3741	6.6755	6.2794	6.356	6.3725	6.1842	5.0454	5.3047	7.176	5.7515	9.0134	8.0063	8.0617	7.6018	6.9045	6.1921
-9.9968	-8.6712	-8.4734	-7.704	-8.5335	-9.2749	-10.313	-9.3743	-9.901	-8.9793	-7.203	-8.0948	-9.1819	-8.9374	-9.2121	-10.37	-9.869	-7.0178	-8.6172	-10.271	-9.3992	-8.0425	-10.198	-9.6006	-10.757	-7.2719	-8.4064	-9.09	-9.3303	-8.2308	-9.1133	-9.4401	-10.054	-9.7205	-8.1881	-8.1753	-8.6498	-9.3403	-8.7655	-8.0971	-9.3876	-8.878	-6.6239	-9.352	-8.2558	-9.1033	-9.5453	-8.3052	-8.3311	-8.8772
-11.153	-10.482	-10.565	-12.502	-11.482	-11.764	-13.111	-10.448	-11.596	-11.28	-12.439	-10.69	-10.246	-11.776	-12.603	-11.692	-10.632	-11.574	-11.702	-12.142	-12.727	-12	-8.7902	-10.156	-11.667	-11.273	-10.05	-11.231	-11.65	-11.648	-11.443	-11.398	-11.425	-12.656	-11.469	-11.152	-10.129	-10.724	-9.4867	-12.458	-12.683	-11.46	-11.768	-11.948	-11.746	-12.476	-13.525	-11.955	-10.644	-11.887
-22.931	-22.707	-21.728	-22.906	-23.05	-21.009	-22.164	-23.666	-22.768	-22.122	-21.654	-22.061	-22.097	-21.456	-21.722	-22.414	-22.07	-22.134	-22.044	-22.757	-21.539	-20.595	-22.601	-22.414	-20.724	-22.107	-22.633	-23.387	-22.616	-22.721	-21.793	-21.935	-21.764	-22.275	-23.401	-22.189	-21.603	-22.953	-22.273	-22.672	-21.96	-21.587	-23.049	-22.79	-22.213	-23.179	-22.447	-22.805	-23.256	-23.081
-13.403	-13.718	-14.971	-12.279	-13.228	-12.929	-12.912	-13.911	-12.866	-12.666	-13.056	-14.256	-12.963	-13.876	-12.833	-13.226	-14.313	-12.203	-12.976	-13.703	-13.643	-13.557	-12.658	-14.24	-15.155	-13.934	-12.984	-12.219	-12.967	-13.069	-14.445	-12.135	-12.118	-12.729	-14.328	-14.622	-14.455	-12.04	-12.025	-12.178	-14.264	-13.085	-13.968	-12.954	-12.782	-12.124	-11.672	-12.269	-13.644	-13.25
-10.149	-9.7498	-9.7347	-9.0868	-9.1809	-8.3498	-8.4256	-9.6246	-9.5182	-8.2067	-9.0319	-10.465	-9.4751	-9.3	-9.6988	-11.073	-8.569	-9.0202	-10.104	-8.9554	-9.0531	-9.6927	-8.2048	-9.0462	-9.0698	-10.13	-9.9548	-9.1302	-7.9146	-9.4895	-10.287	-11.247	-10.415	-9.4385	-8.8036	-10.898	-9.9191	-9.1033	-9.2912	-8.7314	-9.2493	-9.0584	-11.119	-9.6512	-12.527	-7.1827	-8.1417	-8.1273	-9.4115	-10.644
2.8235	1.8289	1.8338	1.1378	1.9686	2.5786	2.179	0.75143	1.7946	3.3038	1.345	2.7283	1.7315	2.7993	2.5271	1.7975	0.53321	0.7484	0.56283	1.4975	2.3964	2.1936	0.67573	1.571	2.3516	1.2861	3.421	0.61662	1.032	0.7616	0.083031	0.57453	1.534	1.6549	1.2421	2.0871	1.713	1.581	3.3798	1.2994	0.36086	2.0324	1.8105	1.2584	1.5918	1.7136	2.6184	2.5944	-0.49533	2.2201
-1.4942	-0.90972	-1.038	-2.4799	-1.6998	-1.8715	-3.1212	-2.198	-1.3437	-1.6874	-1.5154	-2.2342	-0.98966	-0.86701	-2.2646	-0.48157	-2.0145	-1.9199	-0.82554	-1.7658	-1.0354	0.10806	-2.1551	-1.2755	-1.9708	-1.319	-1.2467	-2.1192	-0.72613	-2.1053	-1.4557	-0.43209	-3.3199	-0.81675	-0.79713	-0.17698	-1.8231	-2.3089	-0.52728	-0.9185	0.47409	-0.68176	0.78517	-1.0691	-2.9614	-0.92779	-1.2068	-2.3283	-1.4804	-1.3374
-11.284	-12.946	-13.119	-12.609	-15.799	-13.995	-12.615	-12.882	-14.001	-12.03	-12.479	-11.951	-12.758	-14.04	-12.28	-13.187	-11.718	-13.174	-13.187	-13.212	-13.454	-13.492	-13.304	-14.062	-12.585	-13.522	-14.142	-14.222	-12.772	-12.936	-14.041	-12.342	-12.574	-13.447	-13.064	-13.355	-12.856	-13.311	-13.035	-13.987	-12.599	-12.002	-13.769	-12.797	-13.802	-12.374	-13.81	-12.96	-14.346	-12.44
-14.805	-14.183	-13.498	-15.003	-13.692	-14.133	-13.739	-15.128	-13.365	-14.505	-13.605	-13.676	-14.569	-14.101	-13.38	-13.195	-13.149	-13.629	-13.133	-12.144	-14.804	-14.839	-13.763	-15.906	-13.449	-14.084	-13.64	-13.441	-14.124	-15.227	-14.449	-13.481	-13.085	-14.302	-13.756	-13.925	-15.024	-13.953	-13.854	-14.314	-13.474	-13.104	-12.642	-14.021	-14.007	-13.759	-15.17	-15.107	-12.512	-14.981
-4.975	-5.6364	-4.978	-5.5791	-6.0079	-4.2006	-6.0047	-4.9507	-4.0817	-5.4532	-5.0741	-4.111	-5.2375	-5.2756	-5.3854	-3.9919	-5.8552	-3.443	-5.42	-5.3071	-4.795	-5.2884	-3.4603	-4.9784	-4.686	-5.7635	-3.7683	-5.2376	-4.4916	-3.9143	-4.9475	-5.7433	-5.3064	-5.689	-6.1813	-4.6769	-4.0743	-5.2087	-5.0923	-4.2199	-3.7974	-5.2199	-5.4907	-6.6333	-5.7573	-4.9864	-4.3991	-5.8918	-6.0232	-5.26
1.8027	0.83698	1.1748	2.8458	1.4853	1.1668	0.42519	2.3572	0.38915	0.45516	1.639	0.81035	1.1567	0.22802	0.52583	2.8215	2.2424	0.10479	1.4282	-2.0494	1.5947	-0.64425	0.57616	3.2399	2.9783	1.7634	1.5331	0.84011	0.81796	-0.046629	0.77717	1.7743	0.94807	2.1082	2.7787	1.079	1.5745	-0.014595	2.4494	1.2136	1.3976	1.5385	1.4373	2.1191	1.4874	2.2765	0.97308	2.6401	0.012668	0.72914
-10.733	-10.214	-8.8006	-10.129	-9.9637	-11.885	-11.055	-10.227	-10.072	-9.5144	-10.838	-10.096	-10.017	-9.0535	-9.8376	-10.523	-11.084	-8.4405	-10.043	-9.2627	-10.653	-10.231	-10.194	-9.9493	-7.6495	-10.311	-10.098	-10.26	-12.388	-11.125	-10.992	-8.3375	-10.09	-11.282	-10.068	-9.7357	-10.255	-11.308	-9.1512	-9.6312	-8.1295	-9.5675	-9.574	-9.9698	-9.297	-9.9281	-12.194	-10.309	-10.051	-9.1985
-3.4123	-3.8187	-4.5328	-3.9856	-4.6539	-4.5252	-3.9281	-5.8332	-4.7319	-4.984	-3.345	-5.3322	-4.1731	-5.0674	-3.7721	-3.6429	-4.4211	-4.6104	-3.8107	-4.1505	-6.1213	-3.3114	-3.1253	-4.4352	-3.5344	-3.7548	-4.9401	-3.4905	-4.8979	-3.7282	-5.7361	-4.6123	-3.9784	-5.2541	-5.2576	-3.7824	-4.7222	-5.1898	-5.2125	-3.9756	-4.234	-3.2596	-4.6436	-4.9585	-6.9845	-5.3079	-4.6604	-4.6775	-4.4403	-5.7042
7.6483	7.8441	7.0162	7.9598	7.4119	6.2872	8.0429	8.1521	7.0629	7.436	8.1263	9.0544	6.9557	9.1294	8.633	8.6924	7.6173	7.7215	6.5077	9.4295	10.022	7.7934	7.1231	8.2993	7.4062	7.7696	7.6022	8.375	6.6178	7.9792	8.072	7.5308	8.129	8.52	8.0726	7.2005	8.5914	8.5754	7.6619	7.7134	8.63	8.1673	7.1786	8.0547	7.3039	8.547	7.2918	7.7133	7.6689	6.6005
-1.6566	-2.26	-2.1562	-3.21	-2.3124	-3.9935	-1.6584	-0.20883	-3.8854	-2.0322	-2.8115	-3.2001	-3.3242	-2.5857	-3.7399	-1.3197	-2.516	-2.8771	-3.6053	-2.0245	-2.3755	-4.3939	-2.4328	-2.4783	-3.4512	-2.9533	-3.6771	-2.2807	-2.7006	-4.352	-3.1178	-1.5508	-0.72596	-2.9336	-2.8285	-2.5183	-3.3307	-1.8969	-2.9537	-3.3465	-1.7483	-1.5367	-0.86685	-1.3033	-0.74436	-2.1395	-2.8726	-3.8933	-3.4802	-3.2968
-12.092	-8.7691	-10.581	-11.802	-7.0472	-12.238	-9.4378	-9.758	-9.2119	-10.375	-10.034	-10.691	-9.3341	-11.308	-10.542	-10.956	-10.263	-10.64	-10.897	-11.857	-10.083	-10.577	-11.44	-10.892	-10.475	-11.643	-10.832	-11.597	-11.6	-10.219	-9.8647	-10.732	-11.404	-11.029	-12.674	-11.123	-11.805	-9.9243	-10.449	-10.941	-11.11	-10.792	-9.795	-10.846	-9.8423	-11.768	-9.869	-11.51	-11.35	-10.467
-12.46	-12.485	-12.852	-12.518	-14.703	-13.062	-11.641	-13.614	-12.13	-14.14	-14.025	-11.751	-13.081	-12.183	-13.154	-13.339	-11.651	-11.847	-12.24	-11.46	-12.35	-12.504	-14.373	-12.996	-12.285	-12.588	-11.281	-13.712	-10.321	-13.381	-13.623	-13.019	-13.112	-13.748	-11.705	-13.091	-12.721	-11.845	-13.287	-13.873	-13.986	-11.52	-13.447	-12.229	-11.368	-14.373	-14.088	-13.053	-11.955	-12.269
-11.324	-11.148	-10.948	-11.533	-11.636	-9.8642	-10.467	-10.16	-11.565	-12.355	-12.293	-9.6192	-10.469	-10.271	-9.3827	-10.404	-8.8923	-11.312	-11.002	-11.134	-9.9392	-10.149	-11.16	-11.841	-10.542	-8.4256	-11.822	-10.644	-10.102	-11.43	-11.69	-11.042	-12.404	-11.528	-12.548	-10.467	-10.702	-11.843	-11.68	-9.1919	-10.338	-11.198	-10.917	-10.799	-10.37	-10.751	-12.092	-10.705	-9.0421	-9.8313
-11.227	-12.018	-9.5976	-11.479	-10.286	-9.5444	-9.0152	-11.082	-9.2887	-8.7951	-9.5468	-9.873	-10.713	-11.838	-10.957	-10.437	-9.4251	-9.9838	-9.4982	-10.952	-11.47	-9.8402	-9.0388	-10.972	-9.6205	-10.125	-10.989	-8.223	-9.1432	-10.645	-10.441	-11.388	-10.564	-9.5149	-10.921	-9.7106	-10.614	-8.7734	-9.9864	-11.343	-10.591	-8.4743	-12.154	-11.676	-11.454	-8.9305	-9.6835	-10.513	-11.17	-8.7366
-3.5102	-2.4499	-2.4822	-2.3542	-1.8297	-2.249	-0.77385	-1.5647	-3.3659	-2.042	-3.3378	-2.0451	-2.6958	-0.67901	-3.9783	-3.7947	-1.5739	-3.7599	-2.8122	-2.9679	-4.123	-2.6253	-2.9472	-1.5667	-2.6916	-1.5827	-2.0978	-2.2213	-0.80958	-1.4708	-2.4686	-2.5564	-1.62	-2.5741	-5.3156	-2.9505	-2.793	-2.8878	-3.4515	-1.4059	-0.54706	-3.3417	-3.2162	-2.2437	-2.4037	-2.8185	-2.9245	-2.3031	-2.3748	-1.6984
-8.5459	-10.515	-8.3656	-8.9371	-10.098	-8.2061	-8.4392	-9.5896	-9.4833	-8.0846	-8.7837	-9.574	-7.208	-8.5947	-8.4583	-7.824	-8.3791	-9.1434	-9.4779	-8.3352	-9.5557	-9.0816	-10.294	-8.3416	-9.4268	-10.108	-9.2437	-8.769	-8.6021	-10.016	-9.6005	-11.178	-8.7445	-8.3497	-9.2617	-10.083	-9.9884	-10.456	-8.7892	-7.2634	-8.8824	-9.2889	-9.1309	-8.3001	-8.7877	-8.1143	-9.7621	-9.398	-7.9748	-8.3455
5.2381	3.811	5.8401	3.8555	5.1838	5.239	4.9994	4.6585	4.4259	6.6659	5.612	5.2932	5.3681	4.9097	4.735	4.502	5.0685	4.2225	4.5583	3.9168	4.3862	5.0337	5.8246	5.4816	4.7332	4.679	6.3906	6.0359	4.2076	6.5574	5.7036	4.8304	3.7967	5.8334	5.4498	5.4609	4.9422	3.7971	3.4735	4.8398	4.6186	5.3495	4.7141	4.8086	5.1288	5.4217	5.2049	5.3027	5.0981	4.4649
7.9343	8.2741	9.4313	8.548	10.18	8.3051	9.0018	8.2892	8.0121	8.5844	8.2666	9.1964	9.2887	9.3454	8.8532	8.8854	9.2149	9.2756	9.3066	8.8185	9.914	8.7085	8.2514	7.926	7.555	7.9443	10.003	7.9477	8.6759	7.7765	10.077	9.6104	7.5948	8.5973	10.379	9.1944	8.8634	7.6405	7.3424	9.6643	9.1763	8.3419	9.6795	9.0545	7.3368	8.6324	7.2602	8.0234	9.5183	8.4687
-1.4921	-1.4863	-0.40029	-0.50505	-1.9142	-0.027428	-1.256	-2.0619	-1.4316	-0.5809	-0.59814	0.46535	0.46611	-0.5259	-1.484	-1.037	-2.5784	-1.2064	-2.6335	-0.86382	-1.1178	-1.4191	-1.8601	-1.1368	-1.2493	-2.2615	-2.2081	-2.033	0.84101	-3.3926	-0.93407	-1.0648	-0.38039	-0.53071	-2.3399	-2.145	-1.5616	-2.4586	0.14664	-2.2158	-0.47958	-2.4201	-1.0067	-1.464	-1.4087	-0.64712	-1.9543	-2.5245	-0.89133	-2.139
9.6751	7.8354	10.899	11.089	9.7433	9.9955	9.4175	9.1772	9.8986	8.3119	8.6451	9.0306	8.9013	9.6266	8.4091	9.9293	8.3487	9.9393	9.1487	9.2767	9.749	10.097	8.7815	9.6364	9.2032	10.254	8.419	8.426	10.971	8.7902	10.716	10.543	8.4595	11.07	10.124	9.7185	10.636	10.662	8.2245	8.3974	9.5241	9.261	9.4876	10.488	11.058	8.6011	10.14	10.033	9.0226	9.4845
-3.9184	-2.3186	-2.8771	-2.229	-4.5463	-1.3549	-1.6934	-1.793	-3.4125	-2.683	-2.1037	-3.1065	-0.89208	-1.4781	-3.4041	-3.9611	-2.3682	-2.9412	-4.2322	-2.1473	-2.5917	-3.8523	-3.1674	-2.8051	-3.0006	-2.5011	-2.6864	-2.6992	-1.9103	-2.0492	-4.5731	-2.1809	-1.9871	-2.2047	-2.7415	-3.832	-3.1557	-2.8846	-0.75204	-1.7444	-2.2444	-2.656	-3.3127	-2.8873	-1.7707	-2.3578	-2.537	-2.4295	-2.0071	-3.5258
-11.635	-11.999	-12.056	-10.906	-10.838	-11.599	-11.389	-10.753	-11.424	-11.923	-10.826	-12.47	-9.3763	-11.285	-12.461	-13.22	-12.356	-12.203	-11.517	-11.987	-11.796	-13.273	-10.743	-9.6217	-10.319	-13.183	-12.348	-10.951	-9.6001	-11.472	-11.946	-11.305	-12.571	-12.635	-10.426	-11.768	-10.735	-11.685	-12.625	-10.204	-12.847	-12.986	-11.45	-10.937	-13.068	-10.946	-10.279	-11.643	-12.214	-10.959
-5.4459	-5.4192	-4.9917	-6.1209	-5.054	-6.9593	-3.3808	-7.4619	-6.4282	-5.0629	-6.8382	-5.5663	-5.2114	-6.2583	-4.0521	-5.6636	-4.6644	-6.7384	-4.3757	-5.879	-5.8505	-5.6929	-6.1155	-6.7763	-5.5151	-7.3261	-7.1042	-5.5573	-4.6975	-4.0455	-5.2294	-7.0012	-5.8179	-5.6397	-5.9577	-4.9128	-5.7911	-5.3849	-4.9861	-4.9697	-5.4582	-5.65	-5.7725	-4.484	-6.7173	-6.3886	-4.5654	-4.8366	-6.0434	-5.3768
-1.7531	-2.5353	-3.3732	-2.1275	-3.7649	-2.851	-1.8572	-1.3419	-2.773	-3.7093	-3.2421	-1.9636	-1.7752	-0.81035	-3.3255	-3.0136	-2.2132	-1.1965	-1.7557	-1.6838	-4.1425	-1.6241	-2.8015	-2.1355	-2.4993	-2.4426	-2.1329	-3.815	-1.8875	-3.2521	-2.941	-2.2301	-2.1824	-2.8976	-2.7919	-2.8381	-2.3579	-0.57853	-1.3607	-1.7849	-2.9537	-3.3678	-2.2692	-2.4253	-1.8631	-3.121	-2.1133	-2.6478	-1.1642	-2.4509
-14.571	-13.919	-13.312	-15.77	-14.649	-14.165	-14.559	-14.362	-13.892	-12.851	-15.586	-14.633	-14.889	-13.018	-13.509	-15.718	-13.585	-16.345	-14.023	-14.665	-14.593	-13.668	-14.275	-15.846	-14.433	-14.525	-15.77	-13.485	-14.314	-15.05	-14.712	-15.217	-14.838	-15.386	-14.698	-14.325	-13.655	-14.567	-14.331	-13.666	-13.718	-15.044	-16.367	-15.399	-14.782	-14.728	-15.56	-14.391	-16.79	-14.897
-12.468	-11.616	-11.142	-10.877	-11.08	-10.897	-11.031	-10.907	-10.129	-10.661	-10.56	-11.697	-9.6747	-12.639	-11.437	-11.287	-10.354	-11.896	-10.455	-12.358	-11.516	-11.407	-9.9454	-12.176	-11.338	-12.808	-12.336	-10.049	-10.243	-10.536	-12.463	-12.922	-11.837	-13.037	-12.437	-11.777	-11.298	-11.601	-11.081	-11.364	-12.251	-11.187	-12.445	-10.366	-11.007	-12.167	-10.832	-11.76	-12.242	-10.63
-1.3822	-0.30464	-0.22542	1.0312	1.1195	-0.23455	0.25853	0.17072	-0.29245	0.032584	0.60645	-0.5083	-1.2608	0.93967	-0.81813	0.29217	-0.28017	0.065071	-1.1043	-0.10441	-1.1254	-0.3825	-0.32581	-0.30686	0.056488	-0.98491	0.15888	-1.8209	-0.3309	-0.95577	0.41233	-0.83354	1.6976	0.74022	-0.94206	1.1257	-0.18282	-0.83467	-0.52769	-0.9427	-0.12073	-0.94996	0.76367	0.191	-1.2098	-0.59258	-0.75206	0.35583	-0.31606	-0.31705
-11.031	-11.626	-12.736	-13.014	-10.446	-11.07	-10.198	-9.8356	-11.264	-11.189	-11.561	-10.399	-11.371	-10.904	-11.715	-11.373	-9.3069	-11.46	-12.615	-11.154	-10.749	-13.624	-10.334	-10.257	-10.195	-12.052	-12.263	-11.927	-12.293	-12.001	-10.532	-11.913	-10.672	-11.954	-10.479	-12.209	-11.128	-11.086	-11.289	-9.5952	-11.556	-10.19	-12.899	-11.432	-10.058	-11.294	-12.018	-10.41	-12.051	-11.614
-1.8123	-3.2546	-1.3932	-2.6826	-1.7539	-1.9376	-1.8999	-1.3447	-0.6024	-2.7991	-2.0127	-1.3674	-1.5612	-1.7452	-2.744	-2.3347	-2.2969	-1.2614	-3.0997	-2.4811	-3.768	-2.5431	-3.6043	-1.8109	-0.8379	-1.249	-3.2782	-2.1977	-3.8394	-2.3519	-2.7929	-3.5145	-1.5755	-1.8498	-1.9138	-3.3639	-2.5252	-2.4979	-3.2791	-1.6485	-2.2939	-1.6697	-3.1682	-1.3205	-2.2772	-2.4759	-4.8399	-2.2721	-2.2539	-1.3498
-9.5738	-11.172	-9.8182	-9.8932	-10.658	-10.173	-10.82	-11.076	-10.631	-10.71	-9.8678	-11.947	-9.2058	-9.7665	-10.236	-9.2556	-9.3582	-8.6841	-10.233	-9.2971	-9.3318	-10.672	-10.005	-8.9647	-8.7634	-10.262	-10.695	-11.633	-12.677	-11.066	-10.105	-10.085	-11.033	-9.9648	-9.6757	-10.571	-11.36	-9.5634	-10.264	-9.6676	-11.066	-8.7296	-10.479	-9.3321	-10.384	-9.0696	-10.009	-9.4572	-10.906	-10.189
-12.705	-11.356	-10.739	-11.322	-13.246	-11.407	-12.09	-13.306	-13.065	-11.043	-12.605	-11.296	-11.128	-12.192	-11.075	-13.162	-10.616	-11.979	-11.371	-12.297	-10.314	-11.064	-12.402	-10.982	-11.788	-11.535	-12.847	-12.58	-12.481	-11.804	-11.801	-11.649	-11.514	-12.1	-11.784	-12.894	-10.562	-11.057	-10.948	-11.232	-10.73	-12.875	-11.821	-11.227	-11.236	-12.582	-12.075	-12.78	-11.95	-10.602
-0.35833	-0.54821	-0.29513	0.49989	1.3575	1.5969	-0.16125	0.26045	1.1557	0.38178	0.76347	0.65066	0.77391	-0.16176	1.587	0.23226	-0.055108	0.80374	1.3875	1.7721	0.59469	0.61462	0.74609	1.331	-0.0041419	-0.69879	0.70604	1.4165	0.048865	-0.34104	-1.0556	0.28526	1.161	0.80235	-0.057648	0.77149	-0.061397	-0.082511	0.87617	1.6839	0.18739	0.84251	-0.68042	0.60419	1.0432	-0.26834	0.41484	1.8871	0.12714	-0.088105
7.1598	6.1011	6.9986	7.3339	6.9746	6.8091	6.7383	6.5698	5.7498	6.9838	6.99	5.7161	7.4701	7.6553	7.6938	7.4168	6.5718	7.6793	6.6881	6.7117	7.5776	6.3782	6.762	5.8629	7.3455	6.2721	4.8517	7.0958	7.0917	6.0356	6.4076	5.8906	5.4387	7.4918	5.7049	5.4285	7.5373	5.1305	6.4184	8.2343	8.4853	6.1409	7.2042	8.3253	5.1345	5.8261	5.9708	6.2122	6.8672	8.0944
-6.8993	-4.5458	-5.0637	-4.7294	-5.5681	-6.6318	-5.3008	-6.5131	-6.6325	-5.3569	-5.5026	-6.3063	-5.9732	-5.5465	-5.9379	-5.7275	-6.2854	-5.2339	-5.164	-5.8926	-6.8081	-6.2147	-5.875	-6.4821	-5.596	-5.5239	-5.5448	-6.8404	-6.2127	-5.6932	-5.5715	-4.2944	-5.4823	-6.7506	-5.6724	-5.7845	-4.6569	-4.5484	-6.5987	-5.0062	-4.9063	-5.2264	-5.9141	-5.8111	-3.4898	-6.097	-6.86	-5.8128	-4.5609	-6.7641
-11.677	-10.976	-12.123	-10.747	-10.931	-11.847	-12.167	-12.619	-10.593	-9.9157	-11.18	-11.948	-13.258	-11.2	-10.94	-11.861	-10.834	-10.751	-11.357	-11.394	-11.246	-11.773	-11.172	-11.365	-11.739	-12.129	-10.524	-10.87	-11.705	-11.942	-11.402	-11.758	-10.727	-10.738	-12.621	-12.194	-11.993	-11.139	-12.282	-12.718	-11.262	-13.659	-12.123	-10.945	-11.134	-12.313	-11.484	-10.191	-12.918	-12.734
-0.15861	0.29569	-1.8748	-0.76974	-2.9755	-1.2908	-2.5803	-0.36151	-1.8067	-1.0621	-1.5022	0.8826	-1.0222	-0.031141	-3.3188	-1.6465	-2.9373	-1.9321	-0.16901	-0.12841	-1.5781	-1.6143	-0.60433	-1.0195	-1.5046	-1.1349	-1.0067	-1.7575	-1.5956	-1.8618	-1.4471	0.074596	-2.9124	-1.9958	-0.43321	-1.3019	-1.0628	0.85537	-0.54658	-0.9324	-1.3036	-1.2721	-2.0308	-2.2294	-0.015045	-0.77598	-1.7478	-1.8128	-1.8546	-1.3699
-0.0075689	-1.52	-0.3408	-0.057042	1.4104	0.17802	0.64916	1.5505	-0.5891	1.1908	1.0359	1.2886	-0.87024	-1.4923	1.682	0.59505	0.27886	1.0173	0.45927	0.63595	0.46081	0.53232	-0.81919	0.026034	-0.87241	0.19461	-0.65691	-0.75318	-0.19859	2.1545	-1.0693	-0.48333	1.7843	0.32527	-0.23337	0.586	-1.0092	-1.3432	1.2222	0.8443	-1.1567	0.26277	-2.1031	-0.15113	1.7628	0.25522	-0.17756	0.5935	0.80412	-0.27375
-3.0456	-3.2599	-2.3654	-0.82184	-2.3633	-3.9675	-2.6331	-2.8085	-1.4813	-3.3657	-2.0714	-2.7238	-3.1665	-2.5019	-2.305	-2.7804	-2.8307	-3.4368	-3.7682	-4.0666	-3.806	-1.5063	-2.6154	-2.3586	-0.68332	-3.8933	-2.484	-2.341	-3.3132	-1.9615	-2.5108	-4.1158	-2.9989	-4.044	-3.6392	-2.147	-3.0235	-2.8733	-3.4968	-2.4667	-3.9018	-4.4376	-1.7693	-1.3063	-3.2612	-2.9166	-3.5572	-2.0112	-3.3402	-2.7529
-10.495	-12.06	-11.533	-12.113	-11.168	-11.669	-11.567	-13.464	-12.309	-11.401	-10.496	-12.572	-11.381	-12.268	-11.651	-11.729	-11.205	-12.323	-11.694	-11.263	-10.955	-12.507	-12.385	-12.684	-11.965	-11.796	-12.015	-10.039	-11.348	-13.771	-10.538	-10.174	-11.475	-12.43	-12.28	-10.585	-11.599	-13.601	-10.705	-11.849	-11.561	-12.071	-11.516	-12.4	-11.595	-12.338	-10.807	-12.82	-13.278	-11.927
-4.1755	-2.7138	-4.5763	-3.5733	-5.3064	-2.6171	-4.5982	-1.9584	-4.5248	-3.0489	-3.2103	-3.3609	-3.2075	-3.7995	-4.0703	-3.0727	-4.7363	-5.6952	-4.3995	-3.0741	-5.046	-3.7167	-2.3127	-3.1205	-3.4665	-3.0397	-3.8453	-2.9222	-3.981	-4.3003	-3.8322	-3.0755	-4.787	-3.7348	-3.2864	-3.819	-2.6983	-2.9216	-3.5459	-4.9561	-3.4107	-4.3677	-3.4373	-2.7161	-4.9696	-3.4007	-4.7134	-3.6218	-2.7559	-3.9617
-3.0526	-3.1483	-2.2157	-2.4671	-5.0293	-3.3655	-2.5159	-0.73604	-4.8093	-3.0149	-4.0379	-2.0134	-2.1425	-3.5916	-3.539	-2.9357	-1.7709	-3.0762	-3.5312	-4.714	-3.7546	-2.2615	-1.7737	-4.0413	-3.6025	-2.5628	-2.5646	-2.2309	-4.8035	-2.4083	-3.5164	-2.3612	-2.8142	-2.6395	-2.4467	-1.7858	-1.4248	-0.96169	-2.7114	-1.6703	-2.288	-2.2083	-2.4155	-2.0141	-2.9181	-2.8233	-1.3989	-3.5807	-2.2922	-1.8745
-4.0747	-3.4057	-3.4905	-3.1079	-4.7411	-4.8717	-3.9925	-3.5762	-3.7642	-4.0264	-3.3425	-4.4928	-3.0993	-4.355	-3.3182	-3.648	-3.3536	-3.7814	-4.825	-3.8972	-4.3522	-2.5668	-4.0002	-3.6009	-4.5037	-3.6448	-4.4735	-3.3699	-3.4141	-3.6423	-3.9399	-3.4903	-3.7839	-3.2792	-2.3479	-4.8936	-3.6406	-4.4951	-5.1764	-4.527	-1.1901	-5.3526	-2.078	-4.6149	-3.8417	-4.5043	-4.2101	-5.189	-4.7377	-4.2865
-4.5321	-5.0765	-6.2857	-3.8186	-6.195	-3.5872	-4.9059	-4.3568	-4.4474	-6.0722	-4.9495	-5.3653	-5.8461	-4.4099	-6.5785	-4.2629	-3.7844	-3.8335	-4.4055	-5.889	-4.7398	-5.5357	-4.4654	-6.2108	-5.3286	-5.0935	-4.4114	-6.6594	-4.9327	-4.8893	-5.4154	-4.8284	-4.9537	-6.0965	-4.6775	-5.2322	-5.6525	-5.3258	-5.1061	-4.5184	-2.9838	-4.9484	-4.2243	-4.699	-4.0825	-4.1461	-5.6288	-6.0264	-4.3224	-5.4968
-12.582	-12.235	-11.128	-12.859	-11.871	-9.5666	-10.686	-9.9603	-12.954	-11.138	-12.886	-10.714	-10.794	-10.773	-12.532	-11.249	-11.033	-13.606	-11.751	-10.749	-12.499	-12.451	-11.304	-11.944	-11.377	-10.594	-11.692	-11.35	-11.961	-14.726	-12.321	-10.497	-11.116	-12.213	-10.667	-11.839	-13.234	-12.105	-10.37	-12.012	-12.844	-12.163	-11.472	-11.738	-11.84	-11.993	-11.17	-14.245	-10.236	-10.764
-3.4018	-3.3542	-3.8078	-2.7725	-2.3275	-2.4641	-3.3321	-2.764	-3.4206	-3.1803	-3.6444	-4.1451	-3.6146	-3.1573	-3.0163	-2.5368	-3.2274	-4.8585	-3.9912	-1.4098	-3.4387	-2.49	-2.359	-2.3704	-4.5676	-4.3753	-2.9882	-2.6804	-3.0504	-4.6755	-3.4409	-2.3415	-3.6731	-4.5039	-2.0084	-1.779	-2.2719	-3.5534	-3.8293	-3.6726	-4.1422	-2.8384	-2.4974	-4.2315	-2.8991	-4.7759	-3.1267	-3.9261	-3.3246	-3.5635
-4.0872	-4.2421	-4.7745	-6.9215	-4.2908	-4.1634	-4.2556	-3.2926	-5.0989	-4.8905	-4.6891	-4.8818	-4.024	-4.0592	-3.246	-4.7606	-1.8172	-1.9697	-2.9172	-3.9252	-3.9526	-3.6935	-4.5219	-5.458	-3.7609	-4.7587	-2.8395	-4.6032	-4.8838	-3.7414	-4.6865	-4.0687	-4.6679	-3.363	-4.4508	-4.3944	-4.2627	-5.8797	-5.147	-3.9515	-4.1238	-4.4394	-4.2314	-4.4048	-2.9689	-3.3121	-5.7546	-2.8031	-3.1476	-3.9901
-3.96	-3.1091	-2.5948	-4.0994	-4.8635	-3.2485	-2.3692	-4.0216	-2.1277	-4.5829	-2.7646	-2.305	-2.6293	-2.8669	-3.7911	-1.8873	-3.8779	-1.7715	-3.6502	-1.676	-3.8133	-3.8404	-4.2791	-3.0876	-2.7526	-2.7762	-3.97	-2.8502	-2.7158	-4.1576	-3.8971	-3.6476	-4.1041	-2.7362	-4.963	-4.3112	-2.4069	-4.5003	-2.907	-2.409	-3.6985	-4.0335	-3.7595	-3.6382	-3.6531	-4.5439	-4.8907	-3.9752	-2.5993	-2.1632
-0.95445	-0.3875	-0.33819	-0.31671	-0.94977	-1.4106	-0.44089	-0.016355	-1.2239	-0.49164	0.69677	-1.0236	1.9215	-0.14444	-1.1367	1.0648	0.70745	-0.51784	0.38593	0.29233	0.77702	-0.74208	0.69864	-0.56531	0.39199	-0.36983	1.1568	0.8005	0.36501	-0.095334	1.487	-1.4498	0.32141	0.31882	0.92598	0.71756	1.2031	-1.3997	-0.61023	-0.45862	1.0626	-0.47565	0.73823	-0.11965	-1.8687	-0.51885	0.28542	-0.87384	0.49509	-1.0265
-4.4008	-3.8272	-3.4902	-2.1343	-3.7152	-3.1041	-4.8997	-2.4201	-2.8322	-3.0977	-4.8082	-3.3867	-2.6682	-4.0581	-2.5842	-2.9826	-4.2686	-4.1134	-3.89	-4.6072	-3.0426	-2.9646	-1.8959	-2.2809	-3.3596	-4.3618	-3.8085	-3.7468	-2.5871	-2.365	-2.89	-2.438	-4.1632	-2.2125	-3.2182	-3.436	-2.6929	-3.4528	-2.9489	-2.5657	-4.8691	-2.6398	-2.8413	-3.7518	-2.9196	-2.9211	-4.4866	-3.7357	-3.3661	-2.8019
-11.907	-12.396	-11.817	-12.526	-12.411	-11.742	-10.389	-11.676	-10.928	-13.077	-10.925	-11.8	-12.997	-11.154	-13.291	-12.711	-12.454	-12.963	-10.589	-10.742	-12.184	-10.703	-10.229	-10.992	-12.756	-10.918	-11.307	-11.12	-12.004	-12.569	-11.221	-10.439	-12.541	-11.562	-12.502	-12.053	-10.136	-11.859	-13.052	-11.274	-12.402	-12.762	-11.105	-11.143	-11.047	-11.621	-10.263	-10.973	-12.194	-13
8.1877	9.0773	7.6822	5.7356	6.7946	5.5281	7.2574	7.5969	6.1605	7.3586	7.907	6.4679	6.0256	6.9806	7.6292	7.7933	7.9911	6.8527	6.7439	6.954	6.2236	6.3901	6.0101	5.6603	6.9088	6.5146	7.1473	7.3508	6.7308	6.1126	7.2709	7.4507	5.768	7.4474	7.4017	7.0606	6.0684	4.5099	5.5221	7.7461	6.6616	6.4707	7.2262	6.6884	6.0149	7.978	7.5448	6.3295	6.4972	7.4958
-10.699	-11.551	-11.759	-11.463	-11.075	-12.1	-12.555	-10.809	-11.68	-12.927	-13.546	-11.657	-12.094	-11.927	-13.126	-11.272	-10.791	-11.621	-11.226	-11.579	-11.275	-11.513	-12.115	-10.876	-13.891	-11.737	-12.071	-13.79	-11.783	-10.791	-11.581	-9.6677	-10.328	-13.439	-11.721	-12.534	-11.61	-10.102	-11.389	-11.778	-10.601	-11.562	-11.662	-12.541	-11.805	-11.079	-12.541	-12.819	-11.94	-10.81
-13.648	-13.804	-14.569	-13.779	-11.974	-14.777	-13.128	-11.654	-14.275	-13.677	-12.822	-12.679	-12.753	-14.767	-11.861	-12.687	-13.963	-13.106	-12.595	-13.576	-12.698	-13.208	-13.042	-12.359	-13.856	-13.835	-12.697	-12.724	-13.677	-13.32	-12.522	-13.012	-12.981	-12.881	-14.107	-12.35	-12.646	-14.817	-13.722	-14.087	-13.793	-11.772	-13.422	-13.1	-10.756	-12.668	-13.829	-13.604	-13.275	-14.894
-3.0575	-2.2402	-2.0593	-2.3379	-2.5471	-2.4072	-2.166	-3.685	-3.4746	-2.8778	-1.7843	-1.2635	-2.8184	-1.1775	-2.5983	-3.2793	-2.3754	-2.4333	-3.3976	-1.4736	-2.6173	-2.7166	-3.809	-1.7668	-2.5005	-2.8901	-2.0913	-3.3022	-1.7944	-2.6701	-2.9642	-2.4861	-2.7317	-1.2218	-2.2162	-1.8681	-3.8154	-3.4142	-4.2023	-1.4225	-2.8208	-2.2339	-3.9997	-4.3552	-1.7012	-3.1609	-0.82612	-2.101	-1.839	-1.704
1.0732	1.1337	0.88786	1.6968	0.21527	0.43966	-0.36969	-0.16744	1.7516	0.29878	0.4203	1.9167	0.27943	0.34621	-0.39592	2.383	1.0885	0.70974	-0.064297	0.40674	-0.16683	0.20881	0.72679	1.3181	0.8667	0.7253	0.091975	-1.1334	-0.44977	1.4033	0.16062	0.48345	-0.0071975	1.7781	1.555	2.2022	1.3051	1.6519	0.43278	-1.0347	-0.67403	0.62873	-0.18354	0.10185	-0.14483	0.35046	1.2447	-0.556	-1.1117	0.70904
-16.361	-15.229	-14.64	-14.951	-15.327	-14.895	-15.15	-15.03	-14.647	-13.232	-14.418	-15.553	-16.082	-14.802	-14.255	-15.209	-14.719	-14.828	-14.864	-14.943	-12.998	-14.046	-14.401	-15.215	-14.051	-13.395	-13.941	-15.476	-12.524	-14.662	-12.943	-15.099	-14.005	-14.367	-13.372	-15.832	-14.45	-15.707	-15.986	-14.494	-15.261	-15.127	-15.341	-14.697	-14.658	-15.813	-13.932	-14.539	-15.757	-15.066
-4.068	-3.368	-3.3651	-0.7861	-3.0431	-2.3423	-1.3643	-3.5843	-1.3099	-2.8044	-2.9642	-1.3603	-3.0409	-3.2896	-3.8873	-1.9824	-2.1401	-2.7667	-2.3022	-0.8995	-1.7871	-2.4014	-2.7292	-2.4744	-1.54	-2.1241	-1.255	-1.1786	-2.1528	-2.605	-1.9569	-0.68539	-2.6787	-0.84104	-3.5372	-3.712	-2.7457	-1.3523	-0.98694	-0.70629	-3.39	-1.8449	-1.3952	-2.3129	-1.4519	-3.6989	-1.2992	-3.0031	-1.6235	-2.6416
-11.885	-10.969	-11.698	-11.159	-10.03	-11.12	-10.043	-7.9901	-9.0786	-10.276	-9.7344	-9.8253	-11.875	-8.9934	-9.8792	-10.609	-8.9255	-10.475	-8.6312	-12.343	-9.9543	-10.909	-10.306	-10.01	-10.439	-10.77	-9.6903	-10.699	-10.785	-10.907	-10.042	-11.279	-9.6295	-10.617	-9.4996	-9.027	-10.065	-11.45	-11.151	-9.2154	-11.869	-10.075	-9.8304	-10.525	-7.5843	-10.953	-9.2728	-10.202	-11.317	-9.517
6.3905	6.2823	6.3725	6.6599	5.7953	6.3121	6.5752	6.2855	6.8296	7.7575	7.3038	6.1377	7.1201	7.1306	7.6652	7.1446	6.7868	7.1275	6.2879	7.0916	6.9288	6.1718	6.6169	9.1219	6.2824	5.6932	4.9109	6.8217	7.1867	7.0516	6.0144	5.3665	5.7461	6.8843	7.1718	8.6527	7.0587	7.351	7.3196	7.3448	8.0012	7.4367	8.0385	8.2304	6.0332	7.0599	6.3367	6.3822	6.2422	8.3589
-5.5419	-4.1601	-5.3141	-4.7116	-4.8779	-4.7866	-4.8818	-4.1634	-5.0676	-5.357	-5.5221	-2.4349	-4.284	-5.0819	-3.3459	-5.3884	-4.8366	-5.5579	-4.9739	-5.4493	-4.8237	-4.8077	-4.7525	-4.2162	-4.2222	-3.8501	-4.3423	-3.0061	-5.7385	-4.7754	-4.8049	-3.1993	-4.8921	-5.5915	-3.3149	-4.7796	-4.0802	-5.1045	-2.9061	-3.1188	-3.9373	-4.2417	-5.8896	-4.3975	-5.3777	-5.1067	-7.0601	-4.4684	-5.7214	-5.9582
6.3144	6.5912	6.8029	5.1937	6.5393	6.993	5.939	5.3101	7.1203	7.5919	6.4968	7.4885	8.1927	6.3418	7.9392	7.7987	6.641	7.7085	6.6985	6.2848	7.0697	5.6765	6.617	6.519	6.093	5.7988	7.2237	7.2625	5.9066	7.1054	6.9078	7.1555	7.1869	5.6417	6.6895	6.4278	6.1332	5.9467	6.5096	6.7582	6.7401	7.4743	7.5103	6.5797	5.6853	8.622	5.1428	8.1836	7.1615	6.7749
-2.6596	-4.1336	-1.6589	-1.8012	-4.0569	-3.5117	-4.6473	-4.0545	-2.4027	-2.3771	-2.5806	-4.0326	-3.3398	-2.5835	-3.1625	-3.2028	-4.0602	-3.6887	-3.3763	-3.7818	-2.8053	-4.2588	-2.6223	-3.4459	-2.3073	-2.2956	-2.6182	-3.1054	-3.6334	-2.9843	-3.7517	-3.1877	-3.6636	-3.628	-3.3514	-4.2178	-3.4518	-2.5468	-3.5025	-3.0626	-4.371	-2.8569	-3.5857	-4.3115	-3.4915	-2.0044	-1.6869	-1.6161	-2.3468	-3.5955
-2.2304	-1.615	-1.4969	-2.1386	-1.4941	-3.3172	-1.5986	-1.7027	-0.74373	0.45998	-2.2968	-0.26347	-2.8829	-2.1765	-2.5416	-1.4732	-2.8289	-0.012522	-0.65423	-1.9534	-0.18296	-1.7461	0.055944	-1.4955	0.79593	-3.0414	-0.56754	-1.7095	-0.54242	-1.6986	-0.85251	-3.0822	-0.37476	-1.2106	-0.23352	-2.0709	0.19954	-3.3739	-0.21802	-0.67527	-2.3768	-0.24948	-1.4453	-3.0565	1.8276	-0.65305	-1.023	-1.8651	-2.511	-1.7127
-11.891	-13.929	-12.385	-12.054	-14.069	-12.731	-13.418	-12.297	-12.667	-11.715	-13.231	-15.035	-13.153	-11.912	-12.497	-14.177	-12.816	-12.674	-12.26	-13.143	-11.644	-14.042	-12.773	-13.857	-12.311	-11.704	-12.644	-12.485	-13.005	-12.971	-12.79	-13.055	-12.43	-12.556	-12.107	-12.789	-13.479	-12.17	-13.25	-12.268	-12.74	-12.855	-11.184	-13.444	-12.457	-13.927	-11.639	-12.504	-11.535	-13.838
7.5379	6.1243	6.2568	6.6801	6.5283	8.0094	7.8073	6.4757	5.665	6.4429	7.1585	5.1169	6.5803	6.7885	5.7851	7.352	5.404	7.2011	6.0792	6.1714	7.1515	5.9098	7.9609	6.9468	5.983	6.9962	6.1213	6.8828	6.6369	6.3465	6.2418	6.6704	5.7488	6.5617	6.1818	5.1558	5.4184	6.9987	4.7388	7.1883	7.4349	7.6056	7.2689	6.898	9.0411	6.4227	6.9718	8.2296	6.0042	7.8645
8.9515	8.9225	9.3882	8.2429	7.8127	7.1299	7.8995	7.4712	8.8016	8.1178	9.4353	7.538	7.9006	8.0258	7.9053	8.9373	8.5411	8.3522	7.5529	8.5735	7.6322	8.6159	9.8482	8.0528	8.8777	7.9687	8.1673	7.4154	6.2407	10.662	6.8243	8.6759	9.2039	7.325	7.6425	7.7115	8.0855	7.8649	8.8466	8.9734	9.1537	8.6246	7.2615	7.0617	8.9667	9.1414	8.9144	9.8611	7.9506	6.8978
-13.282	-12.885	-14.524	-13.517	-12.564	-12.084	-13.27	-12.5	-13.343	-12.167	-12.211	-12.798	-13.11	-13.303	-11.724	-13.561	-14.185	-13.367	-12.803	-13.112	-14.129	-13.592	-12.673	-12.445	-12.701	-12.839	-13.681	-13.725	-11.543	-13.483	-14.564	-13.777	-13.24	-13.063	-13.549	-13.738	-12.954	-12.863	-13.168	-13.707	-13.759	-13.425	-14.017	-12.728	-13.243	-12.626	-12.01	-12.665	-12.719	-13.608
-21.964	-21.729	-23.58	-23.107	-23.366	-23.011	-23.146	-21.484	-20.929	-22.985	-22.005	-22.086	-22.853	-22.585	-21.825	-21.847	-21.285	-22.083	-23.754	-21.763	-22.204	-22.51	-22.562	-22.683	-23.54	-21.089	-22.076	-22.229	-22.412	-20.757	-21.516	-21.723	-21.273	-21.402	-21.56	-22.936	-23.111	-22.192	-22.324	-23.217	-22.709	-22.317	-21.204	-24.006	-22.086	-20.602	-22.072	-22.951	-21.513	-24.852
-1.9021	-0.89711	-3.9363	-2.0264	-1.4043	-3.1149	-2.1039	-4.4487	-2.4601	-3.1977	-1.6288	-2.061	-2.1811	-1.7503	-2.1345	-3.1286	-2.4956	-4.1421	-2.7052	-1.8667	-1.4199	-2.1783	-2.7705	-1.7571	-1.203	-1.8136	-2.0216	-3.3558	-3.7238	-3.4485	-2.3804	-2.1515	-0.79097	-3.2014	-1.4266	-3.3468	-3.2123	-3.2283	-3.4682	-2.3824	-3.5411	-1.5332	-1.8271	-3.6817	-2.9976	-2.4911	-1.799	-3.4804	-1.8446	-2.615
-0.80843	0.72272	1.1406	-0.43277	-1.1244	-0.21003	-0.56232	-0.6899	2.4775	0.25571	1.52	0.46126	-0.89781	2.0668	0.21826	0.10741	0.34607	-0.92535	2.0284	0.042537	-0.36631	1.0825	-0.20273	-0.22877	0.53692	-0.9623	-0.44872	0.64141	-0.49083	0.40941	1.959	1.0282	1.549	0.90966	1.8448	1.1199	0.19108	0.74447	0.28294	0.98536	1.0204	1.06	-0.62961	2.3567	-0.18198	0.030031	0.9873	0.73391	0.41576	1.467
-13.503	-12.615	-14.408	-13.335	-12.045	-13.967	-13.324	-13.04	-13.985	-14.961	-11.205	-13.198	-12.948	-13.309	-12.468	-13.721	-11.751	-13.09	-13.778	-12.605	-11.298	-12.445	-11.815	-13.275	-13.328	-14.446	-12.752	-13.766	-13.146	-14.234	-14.109	-12.592	-11.804	-12.886	-13.65	-13.382	-13.431	-14.56	-13.86	-13.38	-14.299	-12.622	-12.972	-12.199	-12.943	-13.182	-13.097	-11.467	-13.556	-11.646
7.3882	7.4444	8.8375	8.2368	9.799	7.7148	9.3716	8.7094	7.3782	9.6704	8.25	9.805	8.6766	7.3826	9.8882	8.5337	8.2129	8.3558	9.048	8.9539	9.0501	8.083	7.5883	7.4517	9.3779	7.3958	9.692	8.1348	8.7446	8.8082	8.0397	8.2455	9.2122	9.3715	8.478	9.308	8.7443	8.6952	8.8172	9.5759	8.5448	7.5958	9.2729	7.8541	7.4298	8.4625	7.5979	7.3542	7.7102	7.2678
2.0764	1.4961	1.0072	2.0838	2.5388	2.2327	0.96174	2.26	1.049	1.0432	2.4024	1.1119	-0.34355	1.6771	1.1086	1.7052	0.18099	0.65037	-0.081486	1.6349	1.7616	0.2461	0.92068	0.24357	1.0815	0.58304	1.632	0.981	0.78599	0.59506	2.1732	0.27283	1.1335	0.50034	1.1111	2.7996	2.5909	1.2395	0.86933	0.62532	2.291	2.1699	0.05921	2.3837	1.8189	1.022	1.5808	1.719	1.2652	0.74315
-3.1524	-4.128	-4.5257	-3.8302	-2.7386	-2.9882	-3.4788	-4.271	-3.7302	-4.6019	-2.8897	-3.5711	-3.7737	-2.265	-3.6816	-2.6132	-2.9474	-4.2037	-4.042	-1.5452	-3.0644	-4.646	-2.3985	-2.2987	-1.8703	-2.2103	-2.6584	-3.1709	-2.7363	-3.1454	-2.7023	-3.5294	-3.7519	-3.5703	-3.3078	-3.3507	-2.1038	-1.837	-2.1316	-1.0365	-3.2349	-3.0141	-4.3616	-2.5603	-1.6578	-2.3533	-2.6158	-4.7953	-2.261	-2.6783
0.83542	1.1484	2.1043	0.11558	2.273	2.8875	2.4482	1.2373	1.752	1.5471	0.75608	0.86402	2.0493	2.6866	3.0296	1.485	2.0491	1.9018	1.9882	2.557	3.4306	0.20888	2.1389	-0.073454	2.7661	3.3387	4.6291	1.3358	1.3834	2.2895	1.9964	1.1305	2.9647	1.9144	0.32804	2.4285	1.7059	0.68351	1.81	2.4921	2.7331	2.3084	3.1613	1.4101	3.3892	1.4217	2.0001	2.6514	1.2792	2.7524
-1.0438	-0.96649	-0.85588	-2.3331	-1.0705	-2.4533	-1.1453	-1.1171	-0.10197	-0.057499	-1.0103	-1.7025	-1.1816	-0.63835	-1.302	-0.45553	-1.6986	-1.6848	-0.95289	-2.1721	-1.669	-0.52645	-0.12459	-1.4958	-1.5994	-2.0404	-2.4629	-1.9293	-2.2978	-1.7659	-1.5167	-1.6263	-2.0129	-0.79265	-2.2923	-0.9507	-2.2965	-1.8813	-0.67707	-1.3847	-0.6784	-1.3032	-2.3791	-1.2427	-1.5625	-1.1	-0.39687	-0.61083	-1.3139	-0.047162
-11.109	-9.9292	-8.946	-10.381	-9.8763	-11.12	-9.6988	-10.51	-11.348	-9.1625	-12.138	-10.385	-9.124	-8.5447	-10.283	-10.673	-8.6643	-11.412	-10.657	-10.477	-10.008	-10.647	-10.987	-10.625	-10.248	-10.022	-9.0748	-9.9191	-9.6954	-10.761	-10.998	-9.6946	-11.737	-8.9608	-10.904	-9.9759	-11.504	-11.607	-9.8987	-8.4348	-10.184	-11.498	-10.284	-10.074	-10.611	-11.224	-10.829	-8.8242	-10.536	-9.5582
-10.399	-10.745	-12.01	-10.321	-9.7224	-10.511	-12.611	-9.6217	-11.475	-9.5229	-10.437	-11.359	-11.634	-9.4503	-10.612	-11.059	-10.411	-11.895	-11.311	-11.494	-10.939	-10.645	-10.096	-11.366	-10.527	-9.5585	-11.338	-11.516	-12.472	-10.886	-12.551	-11.363	-11.5	-10.333	-11.605	-12.603	-10.067	-11.561	-11.14	-10.384	-9.7286	-10.954	-11.993	-11.441	-12.285	-10.95	-11.229	-10.74	-10.932	-11.042
-7.5376	-5.8164	-6.8223	-7.0441	-7.1805	-7.0688	-5.7756	-6.8822	-5.0275	-6.1413	-6.0738	-6.3922	-6.4172	-6.6591	-5.2809	-6.2032	-6.9215	-4.8614	-5.9954	-6.3635	-4.8148	-7.5279	-5.6781	-7.1313	-4.38	-7.2037	-5.7802	-6.1241	-6.4746	-6.0421	-7.7854	-5.983	-5.4272	-5.7177	-7.2296	-6.0632	-6.403	-5.2822	-5.688	-6.0989	-6.3077	-7.6593	-7.1677	-6.7216	-6.5747	-5.3937	-7.3474	-6.5502	-5.3953	-8.1385
-0.97093	-1.045	-0.59656	0.0038936	-0.087166	-1.4528	-2.433	0.13164	-1.3196	-1.015	-1.0778	-0.48229	-1.1442	-1.1261	-0.84969	-2.2774	-1.3637	-2.4567	0.0094152	-2.0154	-2.4163	-1.4615	-2.403	-1.4176	-1.0628	-3.6093	-0.20987	-0.89158	-1.289	-0.75559	-0.64828	-1.5546	-1.5129	-2.7048	-0.78345	-4.4252	-1.7773	-2.3747	-1.4153	-2.1067	-0.78865	-0.76617	0.27956	-1.451	-1.8364	-2.7003	-2.0476	-0.56566	-1.9711	-2.0239
-12.985	-8.7221	-10.965	-11.21	-11.917	-11.503	-9.7697	-12.511	-10.997	-11.793	-12.283	-10.703	-10.301	-10.449	-10.883	-12.284	-10.174	-11.527	-10.017	-11.249	-9.9597	-11.405	-11.371	-12.576	-12.241	-9.837	-11.598	-12.702	-10.843	-10.54	-12.879	-9.9946	-11.101	-11.604	-12.127	-11.09	-10.322	-11.39	-11.303	-10.875	-10.873	-12.55	-12.609	-12.044	-11.174	-10.476	-11.96	-11.884	-11.718	-11.401
-10.387	-9.2753	-7.87	-8.8053	-8.6075	-9.4496	-9.2443	-8.1115	-9.3853	-8.465	-8.8872	-9.9825	-7.3793	-9.1139	-9.8897	-9.797	-8.5148	-9.7593	-9.7507	-9.5778	-8.3801	-8.9842	-9.0006	-7.3701	-9.4017	-8.6758	-9.1312	-8.3038	-8.3214	-8.2203	-9.4276	-7.8823	-9.1195	-9.5309	-9.1472	-8.4422	-8.4166	-8.9506	-8.4656	-9.6312	-7.9856	-7.9082	-8.6761	-7.417	-8.4865	-8.4621	-9.5697	-6.7773	-8.9684	-8.468
8.0568	6.6755	5.0206	5.4403	5.2282	6.9081	5.6259	5.0264	5.8607	8.7021	7.3057	8.0157	6.1647	8.5597	7.2331	6.5944	7.4342	8.879	6.3551	6.6444	6.5901	6.6641	7.206	7.3583	8.0473	7.0538	6.6584	6.4862	7.0994	6.0607	5.0177	6.1915	7.0556	7.0709	6.6773	6.1488	8.0022	7.0784	7.4254	7.1763	6.9564	7.2448	6.1646	6.1735	6.6488	5.7145	6.7287	6.7905	7.7018	6.415
-0.34604	-0.83856	0.51338	0.87878	1.4276	-1.6161	-0.29946	-0.35033	1.2171	-1.6041	0.17564	-1.8719	-0.51213	-0.82928	-0.26772	-0.36474	0.012629	-0.26968	-1.0285	-0.60592	0.32378	0.77072	1.1289	-0.30361	1.0536	-0.77061	-0.011802	1.2759	0.97442	-0.80506	1.0605	-0.60284	0.85657	0.44835	-1.6218	-1.4719	0.74147	0.082417	-0.074835	-0.18663	0.15482	0.016757	-0.0078682	-1.6137	-1.2312	0.53878	1.5241	0.28747	0.68464	-0.39241
-0.39894	-0.28012	-0.22147	-0.69541	-0.13383	-0.062055	0.41636	0.1232	0.99413	-0.65939	-0.31258	0.064386	-0.22046	-0.9277	-0.081569	-1.0872	0.90116	-0.48582	-0.43954	-0.97618	0.829	-2.2736	-0.098755	-1.4418	-0.20689	0.24061	-1.5184	-0.20091	-0.46968	0.66368	-0.39145	0.76837	0.32389	0.48203	-0.27765	0.33475	0.33625	-1.3855	0.83087	-1.1503	0.15203	-1.4316	-1.6125	-1.3842	0.81339	1.0863	1.1102	0.16695	-0.3708	-0.53965
4.939	5.8175	5.4789	7.8701	6.3688	5.8153	5.2319	6.1546	7.3986	5.0264	5.3513	4.6876	5.2259	4.8011	5.2821	6.1404	6.2837	5.5517	4.5747	5.1087	6.0828	6.0255	6.3887	4.8794	5.6074	5.9857	5.551	5.8912	4.9758	6.076	5.2364	5.9592	7.2615	5.2519	5.3625	4.9185	5.9721	3.9946	5.6886	5.1097	6.3833	6.519	5.9872	4.4865	7.5351	4.9724	5.5893	6.0586	5.1176	6.1348
-14.15	-13.081	-14.084	-14.479	-12.815	-14.546	-13.141	-13.025	-13.566	-14.19	-13.482	-12.513	-13.998	-13.7	-13.761	-13.099	-13.974	-13.53	-13.887	-11.506	-13.301	-12.957	-12.193	-13.959	-13.776	-15.297	-14.781	-12.579	-14.295	-13.544	-13.038	-13.166	-12.341	-11.223	-13.731	-12.766	-12.036	-13.001	-12.89	-13.218	-12.4	-13.878	-14.58	-13.39	-14.005	-14.284	-13.434	-14.058	-12.897	-13.238
-9.911	-12.171	-11.927	-12.396	-11.347	-12.19	-12.037	-11.417	-12.223	-11.621	-10.747	-12.204	-11.034	-11.919	-13.053	-10.966	-11.804	-11.94	-13.319	-11.737	-11.633	-11.832	-12.117	-10.536	-12.353	-9.9162	-10.989	-12.113	-11.548	-13.237	-12.008	-13.367	-11.237	-10.515	-12.565	-11.484	-11.219	-11.006	-10.356	-9.8666	-11.939	-11.283	-11.78	-11.197	-12.601	-11.49	-10.923	-11.648	-11.764	-11.488
8.3833	9.2716	7.9337	9.1947	8.7438	7.2095	9.4309	8.1579	8.4319	8.6992	9.7696	8.7137	7.9434	8.6952	8.5527	8.4625	9.0871	9.4672	7.5722	8.4247	7.1231	8.9648	9.6962	8.2485	9.8816	8.3971	9.9782	8.5391	7.3166	8.5432	9.5503	7.8257	5.9102	10.353	6.7553	9.0818	8.2976	9.1521	9.624	8.8647	6.3325	8.5074	9.121	9.146	9.0589	7.5101	10.332	10.054	7.8675	9.2671
1.8272	2.1391	2.2381	2.4832	1.6386	2.3553	1.6494	2.7892	1.6615	1.719	1.416	3.2924	2.1273	0.96779	3.0271	1.0656	1.6295	2.7206	1.8837	2.9745	2.1126	2.071	1.5142	1.1905	1.786	0.87736	2.1855	1.5047	2.5422	1.6737	1.7043	2.4834	1.4628	2.954	-0.069084	-0.1624	2.4681	2.1853	2.1923	3.2965	1.677	2.4302	1.8832	1.8709	2.8546	1.9629	2.766	1.9149	2.1298	2.2969
-21.684	-21.3	-21.627	-23.122	-19.53	-22.023	-21.388	-22.638	-20.404	-22.021	-22.657	-20.742	-22.715	-22.932	-22.504	-20.63	-22.778	-22.105	-23.587	-22.9	-22.253	-22.308	-22.301	-19.41	-23.441	-21.107	-22.908	-24.159	-22.05	-22.01	-20.381	-21.167	-23.189	-21.162	-22.223	-21.613	-22.891	-20.863	-22.378	-22.568	-23.193	-21.274	-21.044	-23.211	-22.012	-23.127	-22.536	-22.775	-22.146	-24.548
1.8778	0.57348	1.1702	2.1766	2.9737	0.68849	1.6873	2.8702	1.3652	1.2822	1.1927	1.0325	2.2255	0.91854	0.10003	0.95692	0.68971	2.0658	1.0597	2.6791	0.39504	1.0052	2.4219	3.6302	2.9193	1.7777	1.9985	1.4388	1.6653	1.2596	1.5271	2.2521	2.1464	2.3575	3.49	1.1157	3.1718	1.4832	2.1974	1.0908	2.0954	1.5008	0.26539	0.78827	0.82403	2.084	2.8016	3.4029	1.4834	2.2667
1.0949	2.7101	2.5699	1.6176	3.4137	3.2969	2.2843	1.6523	2.4805	2.6993	3.5632	2.7775	1.0751	2.1336	2.7545	2.4388	2.0789	3.0264	3.7649	1.8433	2.6221	3.4269	3.1498	1.3916	3.7054	2.3428	1.1523	3	1.3588	1.6739	2.6219	2.3339	3.2556	3.0544	3.5359	4.0018	1.7668	1.3231	2.98	3.0311	2.3982	2.9657	3.4591	1.9374	3.7537	1.168	3.2497	0.23386	3.381	1.8224
6.5917	3.9918	5.969	7.3706	5.4737	5.9212	5.0303	5.0447	5.9764	4.1709	6.718	5.4559	6.6316	5.6421	5.3777	6.1434	5.7654	6.3314	6.2826	6.3029	5.7801	3.101	6.6921	3.5896	4.8236	6.7309	5.5043	5.9937	5.4978	6.6251	5.3943	5.6138	5.5478	6.2658	4.8688	6.1025	4.9097	5.0458	5.3059	6.25	6.8776	5.7007	5.8981	4.8658	5.231	5.7984	5.6748	6.8804	7.1546	4.1067
1.6325	-0.022361	1.6461	1.6235	0.82429	1.8693	1.3546	3.3309	3.9317	2.6623	2.6019	2.9953	1.9072	3.0935	2.95	1.4726	3.0361	2.2562	2.5339	0.62758	2.3632	0.95215	2.1372	0.71659	2.0398	3.837	1.1521	2.0047	3.3831	2.3143	2.08	0.75851	0.20731	0.98773	1.5809	0.24199	0.28829	1.3558	0.25078	1.7285	1.7053	1.7218	1.1839	1.7053	3.1893	2.2991	1.4045	3.5762	1.6069	-0.039679
-15.778	-14.294	-13.458	-14	-14.739	-14.398	-15.086	-15.538	-15.183	-13.905	-13.831	-13.717	-14.787	-13.709	-14.184	-14.213	-13.955	-15.946	-14.165	-14.164	-13.761	-15.83	-14.498	-13.773	-14.622	-15.356	-14.896	-14.74	-14.347	-14.604	-13.781	-14.393	-16.235	-15.768	-14.895	-15.876	-13.402	-13.4	-14.31	-13.281	-14.839	-13.999	-14.804	-15.819	-12.483	-13.796	-15.671	-13.653	-14.34	-14.397
-14.141	-13.771	-14.21	-15.554	-14.844	-15.111	-14.836	-13.948	-14.172	-13.982	-13.366	-15.893	-13.69	-14.11	-15.578	-16.359	-16.15	-14.324	-14.53	-13.746	-14.804	-14.804	-14.737	-15.74	-15.021	-14.876	-13.604	-14.788	-13.649	-14.795	-14.21	-13.07	-13.79	-14.588	-13.881	-13.291	-13.246	-13.45	-15.092	-16.125	-14.391	-15.129	-14.001	-13.866	-13.469	-14.889	-14.773	-13.216	-14.323	-14.287
-13.497	-14.803	-14.875	-13.079	-13.824	-12.515	-12.219	-13.616	-12.504	-13.341	-11.897	-12.965	-12.724	-13.813	-14.208	-12.399	-14.164	-13.956	-14.467	-12.47	-14.04	-14.222	-12.74	-12.092	-13.357	-15.098	-13.268	-12.87	-12.792	-13.098	-13.615	-13.895	-12.626	-13.798	-12.512	-14.17	-12.965	-13.453	-13.854	-15.327	-12.524	-11.682	-13.295	-11.967	-14.031	-12.354	-13.836	-13.282	-13.588	-13.808
-4.026	-3.3117	-3.3327	-4.9243	-4.1253	-3.6978	-2.9539	-2.9397	-4.5699	-4.052	-3.6159	-4.3414	-2.1427	-3.2479	-4.0091	-3.4538	-3.1872	-2.4722	-4.0442	-3.8962	-4.5804	-4.1884	-3.7441	-5.0378	-4.0486	-3.5136	-2.7432	-4.4816	-4.1944	-4.5743	-4.2439	-5.0245	-4.0569	-3.271	-4.3623	-4.9567	-3.5192	-2.7349	-3.1316	-3.3827	-3.0786	-4.1612	-3.0521	-4.9924	-3.0049	-5.5777	-4.1374	-3.8562	-3.1923	-4.1218
-5.2748	-4.2426	-5.6015	-3.1319	-5.1784	-4.9541	-4.8243	-6.225	-5.2871	-5.5145	-4.3462	-5.1101	-3.1249	-4.4316	-5.3198	-3.8265	-4.1203	-5.4655	-3.5055	-4.3093	-5.4098	-4.4425	-4.1478	-3.1237	-4.4791	-5.0313	-5.1671	-5.8395	-5.5803	-4.0502	-3.1792	-4.3889	-3.4324	-5.0118	-5.9579	-4.4062	-3.9672	-4.3044	-4.308	-4.3214	-4.9784	-7.6835	-4.6953	-4.259	-4.2405	-5.7315	-4.5174	-4.848	-5.1515	-4.817
-0.065138	2.3067	-0.69002	-0.029463	1.4607	0.52838	0.032004	0.37427	-0.7808	-0.10216	0.26593	-0.091436	0.47679	0.58567	1.2448	1.2727	1.0098	1.6849	0.20381	0.47121	-0.82613	-1.151	0.68818	-0.93568	1.4871	1.3672	-0.21284	0.67802	0.96769	0.62873	0.90675	0.35367	-0.88597	-0.85123	-0.088086	2.5303	0.36844	1.0848	0.94407	0.40084	0.015489	-0.25179	0.42255	0.41426	-1.3776	0.94683	-0.38978	1.3843	-0.64788	-0.32108
-13.644	-12.594	-12.311	-13.509	-12.26	-13.909	-13.923	-12.115	-14.118	-14.013	-12.798	-13.612	-12.323	-13.661	-11.74	-11.116	-12.722	-13.673	-12.026	-12.576	-13.178	-13.033	-12.271	-12.733	-14.224	-14.516	-12.28	-12.5	-12.64	-14.158	-12.684	-12.643	-12.641	-11.995	-12.632	-11.002	-13.621	-15.506	-13.622	-11.949	-12.637	-11.994	-13.486	-12.889	-13.553	-14.141	-13.695	-10.793	-11.994	-13.21
-8.9683	-10.284	-8.7279	-9.5104	-8.5317	-7.7632	-8.5496	-10.003	-10.17	-8.7992	-10.124	-8.0916	-9.286	-8.6441	-8.1206	-7.8877	-10.139	-8.8812	-8.3527	-9.2615	-9.8211	-8.303	-10.001	-8.6893	-8.2923	-9.969	-8.3639	-8.9331	-10.579	-9.7019	-9.3268	-8.2401	-7.3733	-9.1575	-7.8784	-8.8899	-9.0783	-8.5195	-9.1691	-8.3408	-8.6522	-9.9923	-8.6699	-9.2761	-7.9477	-10.381	-9.047	-9.6625	-8.8791	-6.5404
-1.9335	-1.2872	-1.5405	-2.5831	-1.3714	-1.3782	-1.215	0.2533	-1.6752	-1.1215	-2.1595	-3.4222	-1.1959	-0.9414	-0.51648	-1.5883	-0.65567	-0.67965	-1.1643	-1.687	-1.4354	-0.26863	-1.854	-1.7757	-1.2805	-2.5412	-1.3437	-1.3594	-1.0292	-0.83858	-0.1834	-2.2821	-0.83114	-0.67292	0.24562	-0.32195	-0.94914	-0.71796	-0.11913	-0.41481	-1.1226	-0.81094	-0.39249	-1.7452	-1.6173	-0.40684	-0.47229	-0.28204	-1.3178	-0.73929
-16.077	-15.751	-13.467	-13.737	-14.516	-15.026	-15.048	-14.667	-14.627	-13.763	-14.921	-15.54	-14.558	-14.648	-14.869	-13.462	-14.752	-13.28	-14.067	-15.874	-14.029	-15.816	-14.01	-13.994	-14.628	-15.805	-14.983	-14.707	-15.097	-13.816	-14.12	-14.39	-14.281	-13.742	-14.377	-14.447	-14.414	-15.555	-14.804	-14.987	-13.849	-17.642	-14.949	-15.206	-13.974	-13.736	-15.27	-13.659	-14.879	-16.024
-3.6315	-4.0311	-4.6308	-3.0084	-5.457	-5.0245	-4.3558	-4.2062	-3.3719	-1.3067	-4.8093	-3.5819	-2.5013	-4.5477	-4.2049	-5.5428	-4.2129	-3.6632	-3.3072	-3.386	-4.3661	-3.8653	-3.417	-2.9737	-4.4092	-3.6408	-4.3704	-3.6302	-4.2252	-3.8692	-3.978	-3.4754	-3.8466	-2.8743	-3.5236	-3.2465	-3.2131	-3.816	-2.6245	-3.4324	-2.9477	-3.1795	-4.0735	-2.4774	-4.7409	-3.567	-4.5331	-3.9753	-3.0826	-2.9447
-15.061	-14.305	-14.769	-12.832	-15.236	-14.354	-13.939	-13.579	-14.064	-13.479	-14.909	-13.023	-13.705	-15.335	-14.192	-14.868	-14.636	-14.382	-14.834	-14.578	-13.85	-14.899	-15.066	-15.161	-13.657	-15.868	-15.019	-12.635	-14.633	-14.963	-13.455	-13.241	-15.389	-14.719	-14.866	-14.727	-15.063	-15.428	-14.573	-14.724	-16.08	-14.213	-15.674	-15.423	-14.854	-13.69	-14.874	-14.139	-14.272	-14.886
5.5602	4.7256	6.5379	5.0284	5.7917	5.9545	4.3509	4.9477	5.8759	5.6717	5.9965	5.2825	6.467	5.9115	5.9423	5.812	4.6456	4.7886	6.3779	5.8238	7.934	5.7463	4.9899	5.5928	4.6894	4.8785	4.4982	5.1796	6.1147	3.9366	4.2395	5.8844	6.5201	5.7472	5.9089	5.4184	5.0269	5.4988	6.5505	6.2884	6.121	5.2153	7.0142	6.8505	5.5963	6.1813	6.0141	4.8846	5.3936	5.3047
5.1903	8.6446	7.7714	7.3604	7.6704	8.1047	7.8977	8.9109	8.6895	7.0435	7.8359	8.3247	6.5577	8.9703	9.1292	8.1377	8.1475	7.4199	7.9445	6.6702	7.0303	6.2241	7.6813	9.1911	8.4172	9.6881	8.2818	6.9478	7.7854	7.9197	8.6539	8.9121	7.6088	6.61	8.3049	6.1248	5.7767	9.025	7.928	8.1559	7.5412	7.1871	5.7947	6.4159	6.9287	6.4725	8.1793	7.7356	8.8063	7.4731
-13.923	-15.414	-15.535	-13.075	-13.878	-13.132	-15.042	-14.928	-12.744	-13.629	-14.414	-13.924	-14.647	-13.932	-11.548	-13.421	-13.491	-13.714	-14.792	-13.587	-14.16	-15.484	-12.838	-15.244	-14.12	-13.627	-13.437	-12.388	-13.607	-12.946	-12.921	-14.281	-14.714	-14.1	-13.146	-13.262	-13.153	-14.966	-12.838	-12.615	-13.796	-13.941	-13.602	-15.194	-13.395	-14.309	-14.65	-13.307	-14.391	-13.872
-10.465	-10.604	-9.4365	-12.556	-10.711	-10.027	-12.356	-10.528	-10.431	-9.8755	-9.8199	-9.59	-10.749	-9.2045	-9.9741	-10.164	-9.5719	-8.5868	-8.8951	-10.856	-9.4469	-10.01	-9.7749	-8.5317	-10.467	-10.329	-8.7692	-10.365	-9.9772	-9.458	-10.059	-9.482	-11.837	-9.1423	-10.332	-11.743	-9.7744	-10.836	-8.8894	-10.572	-10.808	-10.793	-10.25	-10.569	-9.701	-9.5549	-9.9665	-11.035	-10.273	-10.364
0.31649	0.69414	-0.72365	0.55552	0.90083	1.1112	1.1281	-0.084193	-0.91716	-0.44058	0.3549	0.45018	0.83235	0.36043	-0.39783	-0.10683	1.1868	1.2374	0.21369	0.56002	1.9738	-0.088767	2.0918	0.09619	0.80205	1.6518	0.28643	0.048827	2.0531	-1.2961	0.96376	1.4182	1.3713	0.50224	1.8145	0.41733	1.2829	0.044439	0.81341	1.2875	1.4307	2.0411	0.47798	0.41536	0.7114	0.36714	0.83059	0.77606	0.13628	1.2611
-10.714	-11.494	-10.075	-10.503	-10.162	-10.637	-9.86	-9.9935	-10.527	-9.7998	-11.02	-10.002	-9.6737	-9.3016	-8.8771	-11.154	-10.046	-9.2682	-9.5285	-8.4907	-11.658	-9.2593	-10.882	-11.461	-10.934	-10.479	-10.556	-10.849	-10.475	-10.667	-11.363	-10.38	-10.437	-9.7057	-10.824	-10.688	-11.152	-11.154	-11.771	-10.227	-11.607	-10.149	-10.756	-9.3055	-9.955	-9.6616	-10.207	-8.2002	-9.5902	-10.81
-13.623	-13.549	-11.835	-12.839	-11.389	-12.999	-12.488	-13.567	-12.483	-13.09	-12.587	-13.963	-11.538	-12.086	-12.689	-12.052	-13.257	-12.274	-13.189	-13	-12.148	-12.101	-14.404	-10.756	-12.834	-15.272	-11.528	-12.604	-13.294	-13.551	-12.623	-11.717	-14.018	-12.038	-12.744	-12.52	-13.079	-13.741	-11.947	-12.946	-12.754	-12.78	-12.961	-13.195	-13.276	-12.544	-11.842	-13.676	-14.051	-12.823
5.1111	5.0759	4.575	4.4462	3.0447	4.2718	5.2022	4.5977	4.5572	5.9918	3.667	3.6535	3.3545	3.0194	5.1402	4.7437	4.5996	4.7533	3.6183	3.723	4.5819	4.8545	4.4212	4.7544	3.2323	5.933	5.2803	6.758	4.3171	4.5395	4.5498	5.2721	4.6694	3.9471	3.8508	4.1182	5.5222	3.3407	4.2904	5.8022	4.7146	4.5719	5.4929	2.8341	4.0335	3.219	5.4853	4.2149	5.1532	4.2935
-13.841	-12.269	-13.298	-13.219	-13.929	-15.004	-13.795	-14.36	-13.108	-13.598	-13.788	-13.518	-14.198	-13.792	-12.718	-14.855	-13.488	-13.89	-13.661	-16.362	-14.805	-13.734	-14.896	-14.506	-14.443	-13.964	-14.773	-14.697	-12.957	-13.61	-12.465	-14.004	-13.786	-15.595	-12.868	-15.203	-15.108	-15.542	-13.941	-13.557	-14.406	-14.162	-12.811	-14.052	-14.091	-14.107	-13.563	-13.02	-13.294	-12.758
-12.078	-10.361	-10.723	-12.497	-11.421	-11.486	-12.674	-12.057	-11.71	-11.587	-10.973	-12.155	-11.964	-12.114	-11.796	-13.091	-12.137	-8.4581	-11.537	-11.271	-9.2724	-11.989	-12.151	-11.849	-11.285	-10.842	-9.7446	-11.054	-10.507	-11.918	-8.3875	-10.723	-11.598	-11.921	-11.092	-11.904	-10.985	-12.715	-12.459	-11.558	-9.0199	-11.391	-11.65	-11.202	-11.904	-12.102	-11.67	-12.616	-12.563	-11.883
-11.277	-9.9512	-12.536	-10.723	-9.6785	-11.581	-10.129	-10.107	-9.9134	-11.121	-11.607	-10.111	-10.955	-11.811	-9.1789	-12.614	-9.7495	-11.259	-10.61	-10.279	-10.987	-10.124	-10.142	-10.348	-11.069	-9.7547	-11.258	-11.208	-11.443	-10.712	-11.195	-11.849	-11.223	-9.8638	-10.282	-13.491	-12.593	-11.104	-11.426	-10.78	-10.429	-10.672	-10.018	-10.369	-12.017	-10.618	-10.124	-11.391	-12.103	-10.253
4.9	6.1581	4.595	5.5961	6.6624	5.4815	5.4703	5.6983	5.3148	6.0987	5.2893	6.0492	5.3863	4.2374	4.6413	6.5252	6.8821	5.1308	5.9812	5.7372	5.6533	6.6953	4.64	6.541	6.068	6.0202	4.617	6.4046	6.5394	7.7462	4.6727	4.8058	4.1703	4.1031	5.0108	4.9909	6.4633	6.8646	4.9827	5.3179	5.7839	6.4342	6.7098	5.3723	5.3656	5.6385	5.2441	5.8323	4.7554	5.4887
-14.086	-13.644	-12.838	-13.763	-13.768	-13.576	-13.163	-13.248	-13.808	-12.567	-13.328	-14.069	-12.787	-13.334	-11.401	-13.721	-13.048	-13.426	-14.346	-11.733	-12.086	-13.224	-12.735	-13.958	-12.613	-13.45	-13.463	-13.944	-12.65	-12.302	-12.07	-14.058	-14.616	-12.268	-13.599	-13.402	-14.132	-12.929	-13.428	-12.104	-11.957	-13.336	-14.381	-12.837	-14.29	-13.605	-15.435	-12.881	-12.95	-12.949
-10.954	-10.371	-13.266	-12.245	-10.939	-10.066	-11.637	-10.69	-11.621	-11.969	-10.708	-11.128	-12.017	-12.248	-11.672	-12.333	-11.643	-11.303	-12.419	-10.521	-10.174	-13.191	-11.201	-10.345	-11.668	-11.695	-10.775	-11.7	-10.749	-10.929	-12.968	-11.025	-10.554	-12.117	-12.934	-10.344	-10.765	-10.211	-11.319	-11.966	-10.354	-10.927	-11.609	-10.928	-12.104	-10.572	-11.209	-11.012	-11.832	-10.617
-7.3944	-5.8107	-6.4708	-7.4916	-7.251	-6.3021	-5.0036	-5.5015	-6.5535	-6.7873	-7.4364	-7.2254	-7.4039	-5.5863	-5.461	-5.8981	-5.2474	-4.9143	-6.1745	-7.8953	-6.8079	-6.8529	-5.6483	-5.3483	-6.7679	-6.3031	-6.6784	-7.6369	-7.217	-7.4693	-6.2795	-6.2742	-7.7072	-6.6881	-7.1367	-6.9029	-4.9823	-6.1656	-6.7027	-6.7713	-7.3321	-6.1028	-4.8952	-5.7137	-6.7699	-5.9604	-6.2642	-4.9253	-6.2326	-6.9245
7.9991	8.2457	7.0224	6.6699	7.2711	7.9554	9.6948	10.181	8.3629	8.6747	9.6896	7.5949	9.4189	8.7517	8.1527	7.8316	7.2321	9.017	9.4004	7.2029	6.737	8.5786	8.3982	7.3298	7.4906	8.4418	7.6318	8.6808	8.1531	6.9325	7.4276	6.4426	8.1093	8.6252	7.4019	8.4936	8.138	8.6585	7.5215	9.5248	8.0626	7.3542	8.9876	8.1907	5.3661	6.7099	8.3671	8.276	6.9077	9.2683
-13.764	-12.856	-15.327	-16.402	-14.576	-14.266	-14.435	-15.269	-13.862	-14.181	-13.726	-14.499	-17.111	-14.367	-13.998	-14.142	-15.906	-12.995	-15.929	-14.116	-14.214	-14.888	-13.955	-14.142	-12.922	-14.514	-15.253	-15.458	-14.264	-14.787	-14.244	-15.084	-13.392	-13.485	-15.29	-16.345	-14.795	-12.525	-15.767	-14.821	-15.345	-14.25	-13.291	-13.886	-14.26	-15.66	-13.659	-14.309	-13.621	-14.117
-10.284	-8.755	-9.4737	-7.0195	-10.945	-10.196	-7.7417	-10.106	-9.9066	-8.7015	-10.141	-9.7926	-10.077	-8.1108	-10.436	-9.8544	-8.3337	-9.4788	-9.194	-9.3715	-9.2767	-7.8107	-8.4725	-9.9539	-9.0819	-8.7074	-9.5013	-8.9077	-9.3574	-8.6138	-8.6995	-9.2017	-9.0398	-9.7764	-8.8647	-9.1812	-8.8692	-8.2451	-8.3503	-9.6038	-8.9516	-10.056	-9.6785	-9.5656	-9.671	-9.2781	-8.4642	-10.054	-9.2703	-10.754
-5.2128	-3.7405	-3.3215	-3.3749	-3.5459	-5.0429	-3.616	-3.4973	-2.6543	-2.7909	-3.3974	-4.167	-3.8378	-4.6332	-4.3786	-4.0547	-4.3661	-3.1775	-3.8936	-3.7285	-4.1018	-5.7561	-4.6013	-3.9461	-3.6011	-2.6561	-2.3155	-3.8883	-5.8737	-4.2997	-4.5966	-5.6187	-4.7013	-5.1836	-3.495	-3.9022	-3.7043	-3.7689	-4.7317	-5.2688	-3.6942	-4.3022	-5.0378	-4.8357	-3.5873	-3.0509	-3.9154	-4.3445	-3.2091	-2.1027
-4.7933	-3.9218	-3.0105	-3.8732	-4.562	-3.9387	-3.5461	-3.5577	-4.5917	-2.889	-4.869	-4.2548	-3.1819	-2.4415	-3.5912	-6.0961	-3.1894	-2.738	-3.4975	-3.9761	-2.9506	-4.7235	-3.2233	-3.7608	-2.3526	-3.3082	-4.5427	-4.6478	-4.1297	-2.9777	-3.763	-4.5949	-5.1406	-3.5319	-4.5828	-4.2307	-2.5117	-3.0996	-4.0081	-4.3518	-3.6188	-3.1631	-2.6545	-3.2134	-4.7713	-3.5299	-2.3583	-4.3634	-3.8909	-1.8089
4.9289	4.9718	5.7609	5.3982	5.7966	6.2637	5.3468	4.5918	5.3251	6.7635	5.4624	5.2613	4.1716	5.1115	4.8862	5.4965	6.6348	5.6042	6.4567	6.6517	6.9229	5.3075	4.5068	5.6778	6.3318	5.6308	5.5527	4.6396	5.9443	6.1124	3.0661	4.9144	5.2601	6.004	5.7839	5.1115	7.5323	6.1652	6.0043	3.7334	5.4427	3.9496	5.5679	6.4927	5.3162	7.0587	4.7095	4.6271	5.7947	6.4119
0.40028	3.4626	1.6762	1.6586	3.5105	3.0005	0.65322	2.7063	2.9591	0.32827	1.6922	0.73806	3.1644	2.1117	1.9617	0.77877	1.6917	1.1762	2.6655	1.9347	1.1479	0.58575	1.8432	-0.23902	1.5811	3.1808	2.122	2.1914	3.4279	2.3836	2.8054	1.7675	2.8001	2.2377	1.8569	0.87142	0.28426	2.4476	2.0689	1.9504	1.6419	2.8733	1.1677	1.1979	3.1406	2.2554	2.6788	0.78292	1.8292	1.5208
4.895	4.6992	3.9601	3.4713	6.5213	5.4872	4.9077	4.6195	3.5888	5.0188	3.4515	4.9714	4.749	6.551	5.0713	5.5929	4.2558	3.5886	6.1005	4.1974	3.879	5.3999	6.8903	5.9841	3.9156	5.2835	4.0535	5.7158	5.6614	4.3207	6.1505	3.6867	4.9365	5.8582	4.4441	5.4555	4.7409	5.3397	4.4914	6.4431	4.7555	4.6907	5.9482	5.8801	5.4158	4.4073	4.0879	6.8827	6.3731	4.7029
-8.7752	-5.6653	-8.5857	-6.4635	-7.0169	-7.2113	-8.9244	-7.0845	-6.6472	-8.3679	-7.9022	-8.5941	-6.5585	-8.5842	-7.6937	-9.5706	-9.2451	-7.7703	-5.5123	-6.9158	-7.9792	-8.1249	-7.6749	-8.4323	-6.7456	-7.7702	-6.8959	-7.3853	-8.058	-8.5357	-6.1148	-8.3385	-6.6799	-8.0182	-7.6287	-7.3677	-5.9579	-8.1077	-7.8541	-6.8111	-6.471	-9.4199	-8.0263	-8.451	-7.0814	-6.6727	-8.633	-6.702	-8.2599	-6.463
-3.6711	-3.2984	-5.5891	-3.7411	-4.357	-4.6446	-4.0907	-5.0684	-4.2756	-5.182	-5.9406	-4.3405	-2.8721	-3.919	-4.0178	-3.2468	-3.7823	-5.3166	-3.8379	-2.9197	-5.4138	-4.3356	-3.1268	-4.6768	-3.927	-4.0646	-5.0939	-3.8557	-3.8079	-3.1565	-4.0646	-2.606	-2.8437	-3.017	-3.9635	-1.8972	-4.215	-4.5827	-3.1141	-2.4644	-3.269	-4.5562	-2.894	-4.9271	-4.8185	-3.4512	-2.6234	-4.355	-4.7733	-4.3687
2.2832	1.7305	1.6984	0.40306	0.8916	0.82791	2.3862	0.15518	2.5461	0.82852	0.82651	3.367	0.4856	1.158	2.1213	0.97163	1.9212	1.7431	2.3064	0.81717	1.0292	2.3106	1.6689	0.54986	0.13443	0.5732	1.3972	2.8982	2.0543	1.7688	2.1058	1.3142	0.73524	1.4531	2.509	0.62345	1.703	1.2395	1.6931	0.93762	1.198	2.08	0.059523	1.9995	3.1306	1.6827	1.1193	1.5699	-0.43808	3.3097
-6.8179	-6.7135	-7.4758	-6.8643	-6.0301	-6.6325	-6.0226	-6.698	-7.5076	-4.8873	-6.2886	-5.4145	-8.0132	-7.0687	-7.383	-6.9747	-5.3044	-6.5106	-6.8585	-6.7529	-5.0656	-7.5923	-6.3638	-4.3223	-5.6496	-7.1341	-7.1829	-6.0815	-5.8491	-5.6714	-7.5028	-6.879	-5.2616	-7.8808	-6.3448	-6.1005	-6.6966	-6.2563	-5.9931	-5.3554	-5.3553	-6.3325	-7.6718	-6.386	-6.6545	-7.0135	-6.3922	-5.2346	-5.7385	-6.2564
-9.8537	-10.633	-10.586	-10.34	-10.522	-11.083	-8.8636	-9.0765	-10.675	-10.79	-9.9707	-11.64	-8.3906	-10.192	-8.7164	-8.8007	-12.265	-10.51	-11.409	-9.7867	-10.699	-8.8774	-9.4305	-10.007	-9.5894	-9.3562	-10.943	-9.0922	-10.301	-9.9968	-9.8431	-8.9814	-8.9626	-10.15	-11.465	-9.4072	-8.9598	-12.198	-11.314	-12.816	-10.768	-9.0235	-10.141	-10.066	-10.126	-11.891	-9.8846	-9.9639	-10.013	-8.9515
1.4052	1.9728	1.9104	2.1074	0.65104	0.95028	2.1067	1.9922	1.795	1.9148	2.9398	1.337	0.96167	1.6603	1.8661	1.2207	0.64785	1.8148	1.4323	1.3347	1.1681	2.2394	1.5239	2.8267	1.8789	2.5719	1.8759	1.2233	0.77618	1.5468	1.6962	-0.42017	2.4688	2.3258	1.0768	3.4556	1.4552	1.9356	1.8379	2.1578	2.5366	1.208	3.054	-0.34347	2.65	1.6047	1.6759	1.1825	1.2715	2.2654
-4.1319	-2.9683	-4.2445	-4.017	-4.5571	-2.9163	-3.5529	-4.4359	-3.9131	-4.6561	-3.5013	-2.6851	-2.4237	-3.0869	-4.9497	-4.1529	-2.987	-3.5789	-3.5507	-3.1291	-2.6404	-3.746	-4.2357	-2.1202	-3.0006	-5.0844	-3.7014	-3.4675	-4.5877	-3.9637	-5.5003	-3.8822	-4.48	-4.161	-4.3551	-2.9597	-4.8129	-3.4984	-3.1259	-3.0437	-3.7157	-4.7883	-2.791	-2.3989	-1.5601	-4.2224	-5.3268	-3.3845	-2.5851	-2.9582
6.9819	7.2322	5.5318	5.8212	7.201	5.4588	5.5766	6.3595	7.5121	5.4466	5.6064	6.9713	8.2011	7.959	7.5359	7.9662	5.67	6.5853	7.7094	7.6094	5.9918	7.6715	6.7932	6.4248	5.2871	6.2602	5.2857	6.855	7.5506	7.2397	6.9831	6.6794	8.6919	7.2073	5.4241	7.8744	7.213	5.0839	6.5743	7.0144	6.1394	6.108	7.4495	6.8729	6.8949	5.4509	7.997	7.0526	6.6802	6.4817
4.0891	2.4235	4.6427	2.4946	3.1388	2.7167	1.371	1.8485	1.7904	4.5483	3.627	2.0794	3.1252	3.1859	3.2694	1.5981	2.884	0.94827	3.4524	2.5281	2.9626	2.5286	3.8928	1.981	2.6806	3.0815	2.5728	0.78285	0.1	4.9308	3.4267	2.4454	2.6879	2.4815	4.6604	2.1972	1.2692	2.6893	2.8392	1.3178	3.4508	2.1246	3.0646	2.2628	3.5642	3.9531	3.2473	2.124	2.6594	3.1312
-1.6154	-3.8604	-3.1664	-3.0254	-3.4782	-2.7711	-1.8776	-3.9188	-3.3847	-1.8983	-3.9172	-3.7205	-3.1705	-3.5887	-2.7328	-3.851	-3.8892	-4.0415	-3.2057	-3.4705	-4.4532	-2.0332	-3.3077	-4.2685	-3.9019	-3.5938	-4.0937	-3.0934	-4.6934	-3.4428	-5.2487	-2.541	-1.4107	-2.668	-3.6669	-2.3775	-3.0257	-3.5126	-3.8242	-3.55	-3.1388	-3.7873	-3.9412	-3.7763	-2.6965	-3.2461	-4.0288	-3.2774	-4.0655	-3.7614
-4.961	-5.1336	-4.8132	-3.7445	-5.8015	-4.5171	-2.5119	-4.4324	-4.5912	-4.9341	-3.3994	-4.771	-6.0325	-3.9911	-4.4907	-5.1126	-5.8952	-6.033	-4.0202	-4.6909	-4.591	-4.7521	-3.1454	-4.2439	-4.4702	-5.5331	-4.2728	-4.0513	-4.9564	-5.7667	-3.6763	-4.0166	-3.0848	-5.1578	-4.9566	-4.1444	-4.1111	-4.0372	-3.9575	-5.3452	-5.1767	-3.7706	-6.1024	-5.3046	-4.7018	-4.3917	-4.2126	-4.811	-3.1502	-4.5009
4.0287	4.1427	4.5127	3.2473	6.2444	5.6014	4.7572	4.9464	4.7791	5.8946	3.8271	3.978	4.9333	3.7022	6.3573	5.3407	6.5458	6.4493	5.5128	5.5246	5.191	4.6109	5.2205	4.8931	5.3532	4.8126	5.193	3.0322	5.8703	4.807	5.3795	5.1034	4.8821	5.4185	4.9239	5.4757	3.5865	5.7799	5.7522	4.4716	4.9723	4.5058	5.6035	4.9859	4.291	6.5395	3.8521	5.335	4.6935	5.6074
-4.2282	-5.1182	-4.3473	-4.6139	-4.6926	-5.2973	-4.0925	-3.518	-3.8578	-2.8102	-6.7841	-4.2786	-3.2635	-3.5124	-3.6552	-3.8467	-2.9872	-4.7398	-3.5181	-4.348	-2.9421	-3.1806	-2.7057	-4.4	-4.7356	-3.5886	-4.0855	-4.6139	-2.4373	-4.6339	-5.7116	-2.9244	-5.633	-4.5997	-4.9618	-4.3376	-4.7378	-4.5493	-3.1098	-4.2582	-2.9687	-3.8942	-4.0525	-2.9034	-2.6844	-1.9104	-4.1796	-3.4629	-4.2732	-3.4504
-13.21	-12.522	-15.111	-14.552	-14.162	-15.258	-15.945	-13.869	-14.648	-13.228	-14.159	-15.296	-14.848	-14.554	-14.212	-14.105	-14.107	-15.445	-13.605	-14.56	-14.256	-14.059	-14.827	-15.491	-12.5	-16.083	-14.008	-14.96	-14.873	-14.127	-14.887	-14.067	-14.049	-16.342	-14.716	-15.451	-14.784	-14.404	-16.595	-13.906	-14.745	-13.147	-15.381	-15.311	-15.031	-14.442	-15.741	-13.96	-15.333	-13.885
-11.563	-9.5278	-9.8415	-11.36	-10.422	-10.528	-10.745	-11.829	-10.86	-9.6832	-10.834	-10.248	-11.226	-11.376	-10.819	-9.9358	-8.9998	-11.81	-10.712	-11.893	-10.603	-10.456	-11.246	-11.138	-10.793	-11.049	-10.254	-11.213	-13.447	-11.93	-10.449	-10.342	-10.758	-11.557	-10.041	-10.116	-10.914	-11.11	-10.72	-12.297	-11.111	-11.058	-11.023	-11.366	-10.961	-10.881	-11.145	-11.897	-10.832	-9.759
11.044	10.188	9.5759	9.0008	8.7026	10.038	11.031	9.6785	9.6686	10.927	9.905	10.427	11.931	9.7302	10.595	9.6821	9.3116	9.1089	8.8578	8.5622	10.227	11.512	10.198	10.178	9.0817	9.5907	10.066	10.613	9.8633	10.384	9.6274	9.6367	8.847	10.339	9.9115	10.131	9.7728	10.586	10.682	9.4876	9.1044	10.771	10.612	10.116	10.543	9.1072	10.772	9.168	9.1487	9.9858
-14.539	-14.598	-14.148	-15.091	-14.989	-14.151	-15.628	-14.089	-12.626	-14.547	-13.343	-13.896	-15.446	-13.132	-14.585	-14.822	-13.904	-14.647	-13.246	-16.474	-14.272	-15.755	-15.12	-14.358	-14.375	-15.357	-16.377	-15.086	-15.574	-14.375	-14.539	-14.726	-15.769	-14.988	-14.648	-13.264	-14.425	-16.117	-14.074	-15.452	-15.641	-14.979	-14.71	-14.754	-14.076	-13.214	-15.863	-14.277	-14.384	-13.939
-2.1478	-4.3106	-1.7578	-1.345	-2.4762	-2.5515	-2.3391	-3.0854	-4.3437	-5.0253	-3.606	-3.1893	-3.2857	-2.444	-2.1581	-3.2935	-3.0238	-2.4029	-3.0985	-1.533	-1.3161	-2.0097	-2.2447	-3.8836	-1.416	-2.7375	-3.0393	-2.8201	-1.2921	-2.4005	-2.7335	-0.50243	-1.5604	-1.7805	-5.0051	-2.7388	-1.3956	-2.5878	-2.9636	-3.6615	-0.90779	-2.8509	-2.3841	-4.0715	-2.0271	-2.7223	-2.8988	-4.7136	-3.1919	-3.5029
-3.0009	-1.9017	-2.1203	-2.5331	-1.9749	-3.4071	-2.1529	-2.8038	-1.9121	-1.9601	-1.1032	-2.6781	-1.7051	-2.8078	-3.3231	-2.8143	-2.0264	-2.1032	-0.49468	-2.7186	-2.9545	-2.1626	-2.3483	-4.2	-3.3299	-2.7266	-0.69235	-2.0046	-3.0364	-0.99084	-2.8185	-3.3613	-1.7408	-3.7825	-3.8549	-2.052	-2.5134	-3.2273	-1.931	-2.8273	-2.7618	-2.4538	-2.1052	-1.3296	-3.5419	-3.0406	-2.1778	-2.1482	-2.0428	-1.5123
-1.7286	-3.9533	-2.7022	-2.2821	-2.1619	-1.8591	-2.9109	-0.07132	-1.2777	-2.5646	-1.6203	-2.0374	-2.9774	-0.13726	-1.882	-1.2714	-1.7062	-2.0605	-2.3688	-0.63278	-1.9292	-2.143	-0.83789	-1.4489	-1.601	-2.124	-2.5229	-3.1425	-2.2198	-0.43563	-1.0535	-1.5126	-1.2945	-0.71841	-1.686	-2.951	-2.5103	-1.4397	-0.81476	-3.2636	-2.3824	-3.9462	-2.5158	-2.1353	-2.6915	-0.40141	-3.2391	-1.1599	-2.2098	-3.1133
-10.513	-10.513	-8.3783	-10.062	-7.6667	-9.158	-10.173	-7.9529	-8.96	-10.131	-9.7985	-9.485	-9.2764	-8.9054	-7.7454	-8.9532	-8.9801	-9.8117	-9.9225	-9.5146	-8.2442	-10.077	-9.4062	-8.3299	-10.192	-9.8469	-9.3454	-9.1766	-9.957	-8.8253	-10.304	-8.9945	-10.295	-9.2332	-8.5266	-10.233	-7.8887	-10.25	-9.1503	-9.1153	-10.548	-10.157	-9.1365	-9.027	-11.133	-9.6397	-9.4992	-9.8571	-9.1846	-11.074
-9.9247	-7.5215	-8.9288	-7.9205	-9.5328	-7.9958	-8.633	-10.907	-9.4923	-9.4171	-9.645	-9.3802	-8.3763	-8.0408	-8.7203	-9.7896	-8.289	-8.7212	-9.6458	-10.021	-9.0749	-9.001	-8.1873	-9.0063	-8.3943	-9.2402	-8.3756	-9.572	-9.2977	-9.1565	-9.8232	-9.2049	-9.4949	-8.4533	-8.8617	-9.8532	-8.086	-9.6481	-9.1745	-8.7715	-9.6447	-8.0607	-8.9245	-9.8194	-8.5018	-9.6064	-8.3303	-9.8449	-8.66	-8.6935
-0.51156	-2.3916	0.18264	-1.0997	0.61469	-0.087814	-0.64642	-2.2973	-3.8802	-1.8271	-1.9578	-1.7553	-0.94486	-2.1997	-0.74339	-2.477	0.19864	-2.0305	-0.74454	-2.8227	0.46681	-0.88902	-1.3033	-0.85128	-1.529	-1.6423	-0.83349	-2.3207	-0.82775	-0.89807	-0.31618	-1.328	-1.1597	-1.2058	-2.0103	-0.42506	-1.1196	-2.6387	-2.3164	-0.85947	0.42213	-1.2245	-3.0262	-1.6218	-0.97593	-1.4955	-0.65895	-0.17766	0.84067	-0.90264
-14.092	-14.669	-14.857	-14.622	-15.21	-14.409	-16.095	-14.694	-16.236	-13.803	-13.761	-14.596	-15.234	-15.485	-14.107	-16.111	-14.734	-14.351	-14.634	-15.289	-14.298	-15.388	-14.918	-14.284	-15.418	-13.714	-16.071	-14.33	-14.828	-15.209	-15.36	-13.414	-13.928	-15.93	-16.781	-14.407	-13.499	-13.91	-15.565	-16.109	-13.646	-14.765	-14.427	-13.841	-16.254	-15.379	-16.277	-14.007	-13.428	-14.696
-9.5899	-9.6138	-9.7308	-8.9062	-10.446	-10.385	-10.155	-7.9852	-9.5283	-9.163	-7.4167	-8.5334	-8.8107	-8.7105	-9.4451	-8.7388	-9.3335	-8.8166	-8.5061	-10.664	-9.1259	-8.3713	-8.8654	-8.5301	-10.025	-9.6525	-9.7468	-8.7118	-9.5367	-8.7675	-8.4361	-9.3543	-8.2028	-8.2276	-9.4996	-10.757	-10.184	-8.169	-9.9679	-8.0922	-9.7171	-7.868	-8.8672	-8.2288	-10.219	-9.7482	-8.7159	-8.4946	-8.895	-7.9255
2.7516	2.6974	0.58467	0.93062	0.64525	1.8982	1.2823	2.3314	0.87273	1.7209	2.4608	1.0886	1.0023	3.6589	0.47089	0.63245	1.2388	1.839	0.75535	0.97719	2.1145	1.9792	1.1901	2.5609	1.8713	2.9129	3.2614	1.74	2.9179	1.8049	1.5228	0.5196	0.62826	1.1388	1.499	1.4022	1.9648	2.5944	1.139	-0.95429	2.0167	1.2824	1.9715	1.787	1.1736	3.2726	2.3956	0.98213	1.4662	1.9279
-5.0515	-3.623	-4.4561	-5.7857	-2.712	-5.1303	-5.2889	-4.1306	-4.8389	-4.6682	-4.0591	-6.4745	-4.8961	-4.4141	-5.8417	-4.1676	-4.8537	-5.4388	-5.4894	-4.1631	-5.7627	-6.1576	-3.946	-4.6511	-3.2952	-3.5169	-4.1054	-4.8423	-6.0627	-4.2779	-4.8787	-4.0648	-5.372	-5.2929	-4.3132	-4.2011	-4.9906	-5.0192	-3.2065	-5.2939	-4.7623	-3.2475	-5.194	-4.1919	-5.27	-3.5486	-4.2548	-3.5399	-6.5051	-5.5432
-2.7225	-2.098	-2.5174	-3.6816	-1.3449	-3.4771	-2.4314	-1.6895	-2.7511	-1.5509	-1.5413	-1.7811	-3.0519	-2.4389	-2.4641	-1.6763	-0.016289	-2.8996	-3.5579	-2.9786	-3.0826	-0.8225	-0.46806	-1.4426	-4.0409	-1.1586	-3.0096	-2.2145	-2.8323	-2.8227	-2.1496	-3.5824	-1.7147	-2.7443	-2.4077	-3.4442	-2.9156	-0.15102	-1.0109	-4.0951	-2.2459	-2.299	-2.8572	-3.1203	-2.6078	-2.7001	-2.2007	-1.8919	-3.2384	-3.1099
-2.8132	-2.246	-2.9941	-2.5978	-2.2227	-3.5163	-3.7247	-4.6213	-3.4807	-3.6943	-4.0068	-2.8923	-0.69254	-2.407	-2.1048	-3.0352	-3.1991	-4.0097	-3.7078	-2.7257	-3.2224	-3.9208	-3.945	-2.2705	-3.4331	-3.2307	-2.7846	-3.3736	-3.9306	-5.0402	-3.9866	-2.0948	-3.8971	-4.1836	-3.724	-2.8814	-3.4117	-3.5428	-2.4949	-3.6179	-2.5896	-3.3504	-3.1598	-3.6734	-4.8596	-3.468	-1.0071	-3.1262	-3.8835	-2.0114
-4.3012	-2.5627	-3.1661	-4.3358	-2.853	-3.6753	-4.946	-3.2176	-3.186	-4.0962	-2.3645	-3.644	-3.8994	-2.4431	-2.7986	-2.5414	-2.8094	-4.1395	-2.8803	-5.0581	-2.4626	-2.3502	-3.8254	-3.0702	-4.1151	-1.9545	-3.2855	-4.5066	-3.6783	-3.7826	-3.3604	-4.1754	-1.9744	-3.2556	-1.0213	-4.8036	-2.8155	-4.2766	-2.2031	-3.8283	-4.5454	-1.8223	-3.5	-2.6294	-3.9529	-3.7706	-3.8173	-3.9963	-1.6492	-3.0998
3.825	3.7151	3.8764	3.9098	3.2354	3.4403	3.9132	4.2448	5.6463	4.4538	2.8478	4.953	5.9986	3.7468	3.9045	3.6585	3.7393	3.1224	4.932	5.3983	4.3169	4.1978	5.196	4.6367	1.8523	3.9538	5.5321	3.6889	3.678	5.5701	3.283	4.588	3.673	3.8664	4.3333	3.082	4.4654	1.9503	5.0504	3.9531	4.8857	3.2577	3.3232	4.1462	5.2058	4.2667	4.6638	2.9147	3.9804	2.4725
-5.1675	-2.5615	-1.0039	-2.9832	-3.2572	-3.5003	-4.4704	-3.2458	-1.3653	-4.147	-2.2489	-4.5298	-1.9294	-2.7123	-3.9053	-1.9434	-3.2134	-2.8435	-2.6519	-3.1447	-3.401	-3.0958	-3.9509	-4.5835	-3.0927	-1.4107	-3.2968	-4.524	-0.69015	-2.7566	-2.1801	-3.4571	-3.1167	-3.9107	-3.0742	-2.5285	-2.4369	-2.2708	-1.9515	-3.2845	-2.606	-1.4272	-4.4101	-4.4151	-3.978	-2.6105	-1.3164	-2.993	-3.8476	-3.0463
4.122	4.6204	3.9899	4.4096	4.8244	3.0456	5.5861	3.4176	3.6512	3.7765	4.3859	5.501	5.0623	4.7759	2.814	4.0148	3.7553	4.5581	4.3533	4.5232	3.9341	5.302	3.8305	6.3748	5.4834	4.8623	4.5049	4.5296	1.9764	4.5382	4.2346	4.9327	5.2316	4.3066	5.3887	4.6637	3.0195	3.447	4.6245	4.8247	4.0863	5.1612	5.5227	5.1381	5.7446	4.6882	4.2632	4.0845	4.1683	4.8878
-1.2365	-1.7843	0.049754	-1.3376	-0.90654	-1.2778	-1.9415	0.50509	-1.5195	-1.2423	-1.6245	-2.2226	-1.4489	-2.8842	-0.69115	-2.5573	-1.6152	-0.85323	-2.1093	-1.8587	-0.033718	-2.0322	-1.79	-1.0606	-0.38286	-1.2085	-1.347	-1.5124	-0.64015	-0.93794	-0.79612	-0.65874	-0.4519	-1.1061	-2.8317	0.17374	-1.459	-0.76463	0.77443	-1.4802	0.45699	-3.215	-3.1805	-0.45489	-0.59942	-2.0726	-0.39126	-0.19631	-2.086	-1.7166
5.4629	7.1595	7.7368	6.5887	7.6202	6.9662	6.0492	5.9839	7.085	6.898	5.771	7.3886	6.7405	6.477	7.8047	7.3803	6.5072	6.151	6.2916	6.5884	6.6957	5.5089	6.7549	5.6685	6.5292	7.2955	7.2988	7.7596	6.2292	5.268	6.3053	7.7152	6.3224	7.572	6.3967	8.4965	7.9278	6.2759	6.7561	6.0566	7.6947	7.5303	5.9288	6.1121	6.3353	5.6279	7.927	6.2869	5.5803	7.0418
-5.1499	-5.0873	-5.0097	-3.844	-3.3802	-5.5904	-4.8522	-3.9158	-6.1487	-4.9776	-5.4127	-5.6746	-3.3965	-5.2367	-4.8515	-3.8209	-4.1587	-4.206	-4.8407	-3.5648	-5.9285	-1.472	-4.5984	-4.087	-2.8657	-3.8418	-3.5246	-4.0021	-3.628	-4.1376	-4.6547	-4.6033	-4.5472	-3.5472	-4.4538	-4.7768	-4.4457	-3.7237	-4.0247	-5.4273	-4.8008	-3.604	-2.0995	-4.2456	-4.9047	-3.2159	-3.9816	-3.2381	-6.4908	-5.3316
1.2649	1.9764	1.2305	0.96609	2.5898	0.29522	-0.11795	0.7016	1.3152	1.2393	1.4198	1.3656	0.78281	1.4016	1.1384	0.022471	1.1584	1.8216	2.062	0.7685	2.1528	1.434	2.9875	-0.40863	0.51152	1.5223	-0.056571	0.5825	1.125	1.9172	0.68678	-0.82012	-0.14208	1.3076	1.0022	2.1315	0.76873	-0.54606	-0.45668	2.2963	1.5331	1.1541	1.6525	0.70309	0.035315	1.2689	0.57631	2.0608	1.1071	0.32166
-3.8155	-6.3295	-3.5894	-4.6483	-2.5345	-4.322	-5.8634	-4.2161	-4.3834	-3.0856	-3.7768	-2.363	-4.0188	-3.8496	-4.4708	-5.7146	-4.4678	-4.4423	-3.0684	-2.7841	-5.2843	-3.7766	-3.5868	-4.6387	-4.4105	-3.753	-4.1365	-4.7405	-3.4379	-3.1117	-6.5697	-3.0456	-3.5903	-4.0638	-5.9065	-3.697	-4.3791	-3.3464	-4.6911	-3.6853	-3.4062	-4.3732	-5.1006	-3.8412	-3.6426	-4.7731	-5.0366	-4.3096	-3.8724	-5.5614
-11.224	-10.315	-11.331	-10.876	-10.528	-13.313	-12.667	-10.515	-12.274	-9.4441	-9.857	-11.177	-10.78	-10.004	-12.379	-12.304	-11.994	-11.346	-11.169	-11.058	-11.31	-10.204	-10.913	-11.511	-12.334	-12.079	-11.482	-12.007	-9.8723	-13.428	-11.409	-12.229	-11.646	-10.504	-12.04	-12.519	-12.341	-12.763	-10.137	-10.369	-11.918	-11.519	-11.489	-12.352	-11.116	-12.737	-10.337	-11.775	-10.953	-9.4801
-0.43308	-0.6995	-0.59519	-0.62783	-1.0276	0.45766	-1.0409	-0.093993	-0.6715	-0.74187	1.1279	-1.6616	0.81238	-0.075405	-1.8059	-1.9488	0.24769	-0.31588	-1.3954	-0.90995	0.25642	-0.70875	-0.96251	-0.48473	-2.4663	-0.94772	-0.27387	-0.98027	1.2632	0.65888	0.6651	0.55885	0.54974	1.2327	-0.078437	0.26654	-0.32714	-0.75174	0.76427	-0.021043	0.089168	-0.21007	0.85	1.3121	-0.41213	1.0534	0.12782	-1.841	0.094237	-0.52399
4.6105	6.399	5.1986	6.0157	5.4403	5.6554	4.8071	6.5745	5.865	4.6234	5.927	3.9525	6.0167	5.8997	4.6439	5.8283	5.5554	4.4485	6.0005	4.9051	4.4831	6.3574	6.503	6.0226	6.3251	5.9596	5.4841	5.9233	5.8595	5.5684	5.2402	6.2602	5.007	6.1494	4.7673	6.0166	5.2536	6.0242	6.9149	4.9297	4.9507	6.9682	5.1901	6.5465	5.0574	5.3195	6.2347	7.8407	6.3967	4.6153
-1.1255	0.77933	-2.2564	1.7448	-1.4621	-1.1434	-0.90991	1.5346	-0.32534	-1.4233	0.71894	-1.6425	-0.78083	-1.8763	0.30575	0.33561	-1.1271	0.42281	-0.37672	-0.45074	0.19676	0.35607	-1.0305	-0.62486	-0.67209	-0.25545	-0.80226	-0.37092	-0.7693	-0.5567	-1.2172	0.3869	-0.6629	-1.1785	-1.1211	0.76216	0.28019	1.066	-0.59158	-0.86239	-0.5342	-0.67855	1.8652	0.24449	0.90741	0.12298	0.55514	-0.57508	0.20343	-1.7354
7.3975	9.6016	8.0803	7.7863	8.2529	9.658	8.6067	7.4731	8.5225	8.1728	9.0973	8.6402	7.8005	10.611	8.8781	8.2533	9.6024	8.2885	6.8134	9.3802	8.9318	9.3056	9.0929	8.2208	9.0085	8.6909	8.9144	9.8895	8.7868	8.5154	8.4363	8.8509	9.328	9.3293	8.1321	8.1904	8.357	8.446	7.2848	9.9566	8.1517	8.8491	9.9543	7.3352	8.1659	8.0601	9.0792	8.6781	7.9598	9.3861
-4.6674	-6.2626	-5.5403	-5.8982	-5.6604	-5.248	-6.0753	-4.9984	-4.8004	-3.6636	-6.5648	-8.1716	-5.0649	-5.5419	-7.1714	-5.2692	-5.3345	-5.8554	-4.6465	-3.7778	-4.1935	-5.0908	-5.5664	-4.7469	-6.2681	-5.8844	-4.6807	-4.9237	-5.4662	-6.1201	-4.721	-7.0469	-6.0227	-6.063	-5.7573	-5.6989	-5.3402	-5.8972	-4.982	-6.764	-5.6798	-4.4795	-4.9682	-6.2784	-4.4001	-5.5658	-4.5757	-4.2348	-6.0547	-5.3502
-12.099	-13.946	-13.234	-12.785	-13.92	-12.53	-13.123	-13.035	-12.599	-11.935	-14.392	-13.994	-12.125	-13.665	-12.625	-14.05	-13.775	-11.78	-12.276	-12.424	-12.86	-15.131	-12.749	-12.764	-12.499	-12.59	-13.306	-14.374	-12.759	-15.251	-13.114	-12.826	-12.073	-11.535	-12.767	-12.146	-13.753	-15.259	-14.295	-11.032	-12.445	-12.561	-12.526	-13.008	-11.414	-13.603	-12.456	-14.921	-14.254	-12.334
-2.6217	-1.2849	-3.0533	-2.5173	-3.8984	-4.2063	-2.4061	-3.1731	-1.3326	-1.5476	-1.0716	-2.7088	-2.8333	-3.5	-2.7145	-1.3644	-1.8034	-3.0696	-2.8091	-2.5927	-1.4454	-1.7634	-0.78071	-1.3613	-1.8211	-4.019	-1.7699	-2.9044	-1.6371	-2.5453	-3.1261	-2.7611	-2.5672	-3.6182	-2.3944	-0.69035	-4.0595	-2.5245	-1.8026	-2.3495	-2.7306	-3.5814	-4.5504	-1.8393	-3.8506	-1.9194	-4.3264	-3.4434	-4.2935	-3.779
-5.145	-5.0235	-6.8879	-6.1556	-5.2275	-5.0209	-5.284	-7.1353	-5.5069	-5.3388	-4.8868	-5.2357	-4.6638	-5.4849	-4.8781	-5.7419	-4.9157	-5.7632	-7.169	-4.5879	-5.1256	-4.2025	-4.5479	-5.5686	-5.6364	-6.0252	-5.6119	-7.2699	-4.8957	-4.2314	-6.2583	-7.243	-6.498	-4.8764	-5.8423	-4.9632	-6.2755	-7.3802	-6.3668	-5.4805	-5.8477	-6.7724	-5.2405	-6.6393	-6.2951	-3.7149	-6.215	-4.2177	-5.2306	-5.1586
-6.6012	-6.6354	-7.2158	-6.4608	-6.9746	-5.7154	-6.2346	-5.0608	-6.846	-6.6678	-6.2107	-6.09	-5.5515	-5.1729	-5.3031	-6.1231	-5.2435	-6.7601	-5.7932	-6.3706	-8.1186	-7.1376	-6.9693	-6.4161	-6.7467	-5.7085	-6.6268	-6.893	-6.8445	-6.9774	-6.4613	-5.4817	-6.2159	-8.4934	-5.6267	-6.3553	-6.209	-7.3352	-6.3127	-6.8402	-7.3565	-5.936	-6.1541	-6.8506	-4.9206	-6.0677	-6.0553	-4.1386	-7.655	-6.5261
-7.0013	-7.2229	-7.5049	-7.0648	-6.9172	-7.9578	-8.8766	-9.2285	-6.5649	-6.5648	-6.9686	-7.8262	-7.7759	-6.0746	-7.7436	-7.6539	-8.6432	-7.4106	-7.7389	-7.5329	-8.3715	-8.7475	-7.8584	-6.943	-8.6137	-6.4962	-8.3745	-8.9121	-5.8617	-6.9335	-7.3014	-6.9917	-8.0723	-7.4958	-7.9301	-8.1487	-7.4512	-6.6866	-7.6928	-8.3345	-8.0468	-8.7545	-5.8979	-8.0393	-7.2766	-8.3231	-7.1768	-8.7038	-7.7797	-7.1095
-21.687	-22.301	-19.54	-19.945	-20.7	-21.901	-20.607	-19.217	-20.302	-21.761	-21.93	-20.456	-18.606	-19.716	-21.318	-20.505	-22.01	-20.856	-21.923	-21.385	-19.845	-21.265	-20.975	-21.563	-20.913	-20.095	-21.62	-19.531	-21.671	-20.406	-22.487	-20.562	-23.024	-20.106	-22.759	-19.57	-20.551	-22.432	-19.534	-20.906	-20.403	-21.136	-18.718	-21.865	-21.106	-20.571	-19.645	-20.403	-19.614	-19.363
-1.752	-4.5899	-2.7949	-3.8142	-3.1951	-1.9531	-2.6209	-0.34532	-1.2399	-2.0861	-1.5772	-1.9387	-2.8585	-2.5031	-2.9681	-2.7937	-1.9777	-2.8599	-1.7116	-3.914	-2.3431	-1.2224	-2.0274	-3.511	-1.4945	-1.9849	-3.5903	-3.2314	-2.6701	-2.35	-1.1411	-4.0945	-3.6495	-3.1457	-2.8659	-2.4025	-4.066	-0.64148	-2.7248	-3.3067	-2.6411	-2.3004	-3.7604	-2.5299	-2.3261	-1.9398	-2.3178	-3.3895	-2.9512	-2.147
-13.536	-13.694	-12.012	-14.167	-12.741	-12.723	-11.461	-14.95	-11.778	-13.109	-12.737	-13.601	-13.467	-13.343	-12.635	-13.412	-11.374	-13.354	-14.617	-13.893	-14.203	-12.817	-14.671	-12.652	-12.504	-13.574	-13.743	-11.85	-13.511	-13.45	-13.188	-12.651	-14.14	-14.249	-12.814	-13.474	-13.328	-12.52	-13.178	-13.257	-13.013	-12.904	-12.235	-13.804	-14.358	-11.644	-14.433	-13.91	-13.178	-12.038
-12.624	-13.421	-14.358	-12.968	-13.404	-14.182	-15.399	-11.744	-12.992	-12.484	-14.714	-12.686	-13.292	-12.971	-14.372	-13.291	-14.698	-14.082	-12.678	-13.373	-13.426	-14.153	-14.11	-12.613	-13.501	-12.975	-12.15	-12.578	-13.209	-12.105	-12.7	-13.283	-12.967	-12.913	-14.181	-12.746	-13.144	-11.77	-13.157	-14.878	-13.215	-13.363	-12.492	-13.415	-13.884	-11.898	-12.209	-13.845	-14.446	-11.938
-2.3992	-1.0882	-2.285	-2.8042	-3.1816	-2.6315	-3.3002	-2.0945	-2.2793	-4.0866	-1.6598	-3.1545	-0.32398	-1.2296	-1.8538	-2.9333	-4.4151	-4.1904	-2.9127	-3.5	-2.5857	-2.8098	-2.6846	-2.0654	-2.586	-2.3312	-2.644	-2.8452	-2.4962	-3.2946	-2.2133	-3.8128	-2.545	-3.0039	-2.9736	-2.9505	-2.6561	-2.5624	-2.3408	-2.6791	-2.7313	-3.1142	-2.1816	-2.3343	-2.3345	-4.2027	-2.5914	-3.2155	-1.1783	-2.9322
-5.9785	-4.4437	-4.6347	-5.6683	-7.0699	-6.1935	-6.2134	-4.3387	-5.2285	-5.1722	-5.4696	-5.1718	-5.1447	-6.3812	-5.7325	-4.9717	-5.802	-6.4606	-4.5348	-6.8253	-5.3221	-4.485	-5.0949	-4.6767	-5.3867	-5.6746	-6.6866	-5.2812	-6.1335	-7.0446	-5.7426	-5.8551	-6.5414	-4.733	-6.2324	-6.425	-4.8891	-6.8438	-4.7946	-6.2856	-4.0177	-5.1986	-6.8888	-6.7509	-5.5207	-7.0107	-6.9265	-7.4372	-5.8797	-4.1266
5.4999	4.9793	4.3732	5.0393	5.1843	5.4356	6.4651	5.0659	4.8564	6.3549	4.9497	5.1183	5.0261	4.885	5.3153	4.8452	4.8962	5.5581	5.6758	3.6366	3.2171	4.1561	5.2066	6.4561	4.5114	5.0373	5.654	4.7475	4.7247	3.3627	3.7791	4.3979	4.6839	5.6384	5.4432	5.0053	5.1939	5.6528	4.8093	4.4717	4.227	4.9342	5.5733	4.6868	6.0771	5.9195	5.6545	5.5276	4.4753	3.1534
-10.117	-9.4806	-10.353	-10.239	-10.102	-10.366	-9.1038	-11.814	-9.9823	-11.402	-10.762	-10.814	-9.6144	-11.025	-10.472	-10.975	-10.983	-12.272	-9.9955	-10.286	-9.9462	-10.005	-9.7194	-10.041	-11.391	-10.116	-9.8334	-10.846	-11.138	-9.8959	-11.287	-10.197	-10.096	-9.8312	-10.177	-10.457	-11.71	-11.016	-10.066	-11.148	-10.622	-9.4431	-10.876	-11.674	-9.3365	-10.63	-9.5817	-9.8515	-11.764	-9.7135
-2.4791	-3.6323	-5.5148	-5.7711	-3.7907	-5.6459	-3.9085	-3.882	-4.2918	-3.3997	-3.2385	-4.0618	-6.2093	-4.7958	-3.4345	-3.6238	-4.3122	-5.3194	-3.9879	-4.5918	-4.1279	-2.6624	-3.9587	-3.8176	-4.0926	-4.7715	-4.6718	-3.3841	-5.5702	-5.6369	-4.2259	-2.6828	-3.7947	-4.5172	-4.78	-3.7539	-4.7004	-5.5822	-5.4021	-4.4	-4.1169	-4.4379	-3.6981	-5.0484	-4.228	-3.3742	-3.9484	-3.5975	-4.9082	-3.9959
-1.5516	-2.134	-2.4113	-2.0502	-3.7833	-2.1975	-2.5825	-2.9683	-3.2107	-2.8561	-3.1696	-0.20503	-2.1904	-3.4398	-1.3183	-1.995	-1.9533	-0.83057	-2.6834	-1.2469	-3.4173	-1.7918	-2.4633	-1.2341	-1.7023	-0.98813	-2.2361	-1.9132	-1.4767	-2.517	-2.4059	-2.8857	-1.8861	-0.67624	-2.1593	-3.2481	-1.4786	-1.8689	-2.4879	-2.6359	-2.5839	-2.2875	-1.9457	-1.7917	-0.84741	-2.5028	-2.4017	-3.0854	-2.7657	-1.0849
-6.2559	-6.6515	-5.2602	-5.6011	-6.3988	-4.261	-4.7487	-5.1123	-4.9548	-5.2986	-7.1786	-6.2692	-6.1965	-6.0998	-5.3571	-5.2789	-4.7654	-3.7333	-6.2327	-6.2874	-7.7434	-4.6731	-6.0559	-5.8326	-5.8755	-5.3356	-7.1299	-6.3633	-6.3408	-6.6822	-5.4139	-5.9749	-4.6923	-6.376	-7.4756	-5.4992	-3.1841	-4.2704	-4.3549	-5.3547	-4.6696	-5.1581	-5.1022	-3.7645	-5.8067	-5.9639	-6.0426	-6.4603	-4.8608	-6.6742
1.4614	2.7842	1.4381	2.0329	1.9535	2.0649	0.86188	2.4531	2.0994	1.0099	0.33511	-0.48351	2.3136	1.5435	0.88114	0.062998	1.0623	0.89784	1.0862	1.1866	2.2257	1.6413	1.8826	2.872	1.8794	1.5945	0.91443	2.2785	3.1081	0.94759	0.94082	3.5974	1.8944	1.3269	1.477	1.991	2.7402	1.1116	-0.0583	1.48	1.8079	2.065	1.5264	0.76519	1.896	0.90884	1.5235	1.5581	0.98131	2.2185
1.1293	1.8759	0.93965	1.9936	1.671	3.0948	1.1013	2.2511	1.1752	1.3465	1.5111	2.5504	3.4061	2.9559	0.65669	1.5099	2.4024	1.1742	2.3093	1.0901	1.5561	0.88301	1.054	0.88322	2.5259	2.3166	1.3077	1.0763	2.5293	1.7448	3.0047	1.8635	1.0086	1.6001	1.9779	0.84915	1.7533	3.2585	1.0328	2.3528	1.9043	3.4985	1.7285	0.69228	2.3895	2.7179	2.15	3.3243	2.3536	2.9858
-14.372	-14.721	-13.988	-13.814	-14.165	-13.799	-14	-15.017	-12.654	-15.056	-13.362	-13.056	-12.154	-13.857	-13.796	-14.792	-12.537	-12.703	-13.732	-15.258	-14.004	-14.696	-13.918	-13.96	-14.768	-14.295	-14.462	-15.75	-13.913	-13.2	-13.734	-12.94	-14.681	-14.061	-13.595	-13.495	-16.105	-13.724	-13.711	-13.057	-14.823	-13.47	-13.726	-13.894	-15.461	-15.526	-13.413	-12.584	-14.422	-12.601
-4.0385	-3.7014	-5.0991	-4.6355	-4.7256	-6.2048	-3.8362	-4.0596	-2.6827	-4.1509	-4.3246	-4.6024	-3.7914	-2.5728	-4.4086	-2.849	-1.8666	-4.2106	-4.0982	-4.1427	-2.8044	-5.2154	-4.6073	-5.2262	-1.2792	-4.4097	-4.0052	-2.3173	-5.1786	-5.3745	-3.5067	-5.0394	-3.629	-3.2109	-4.6234	-5.3225	-3.6245	-4.0437	-4.6276	-3.7319	-4.5919	-3.0002	-2.445	-2.4718	-3.6399	-2.5932	-3.6405	-6.1231	-2.9464	-4.4661
-20.884	-23.01	-22.649	-22.922	-21.711	-21.529	-21.879	-23.341	-21.438	-23.705	-22.283	-21.804	-20.961	-24.534	-20.06	-20.761	-23.585	-22.448	-22.144	-22.669	-22.928	-21.201	-22.299	-21.671	-22.131	-22.273	-22.553	-21.136	-21.856	-23.12	-21.461	-21.087	-21.824	-22.574	-24.153	-20.915	-22.802	-23.229	-21.443	-22.168	-21.873	-23.329	-23.546	-22.079	-22.333	-22.301	-22.204	-21.793	-21.757	-22.371
-21.764	-23.41	-21.635	-22.753	-22.094	-22.116	-21.627	-22.488	-20.945	-21.583	-22.678	-21.457	-21.86	-22.382	-22.507	-23.677	-21.731	-21.922	-21.552	-21.894	-21.708	-22.397	-23.176	-21.327	-21.385	-22.372	-22.223	-21.93	-23.473	-21.91	-23.693	-20.333	-22.273	-23.507	-21.531	-22.081	-22.274	-21.005	-21.738	-22.349	-21.364	-22.189	-21.895	-22.821	-23.003	-23.043	-20.753	-21.558	-22.883	-20.508
3.0436	4.0812	4.2975	3.2151	4.6715	4.3521	4.3444	4.9737	3.9552	4.9698	4.5106	4.3137	4.2603	4.5514	4.2184	3.7016	4.4048	4.6249	4.5136	4.2717	5.0657	4.0094	2.6889	4.8544	5.0985	5.1947	3.5249	4.7126	4.0835	4.3534	3.5774	3.1116	4.7844	5.3726	3.4067	4.5076	4.9645	4.8728	4.5423	5.2065	4.2424	4.5643	4.5138	3.924	3.4019	3.8721	6.1959	3.822	5.7174	4.0544
-13.533	-12.451	-12.708	-13.581	-12.06	-12.724	-14.024	-13.205	-12.839	-12.497	-13.054	-13.692	-13.707	-13.324	-11.973	-13.348	-11.835	-13.56	-14.302	-12.038	-10.445	-13.363	-12.697	-13.787	-12.482	-13.382	-14.038	-11.966	-12.382	-14.186	-10.373	-12.075	-13.832	-14.577	-13.032	-13.752	-14.517	-12.196	-12.629	-13.19	-13.263	-11.762	-12.293	-13.322	-12.412	-11.024	-13.724	-12.746	-13.886	-14.205
-11.457	-12.539	-13.843	-12.303	-12.172	-12.181	-12.763	-11.353	-12.664	-12.29	-13.54	-13.711	-13.332	-12.978	-11.701	-13.141	-12.931	-13.648	-14.216	-11.386	-13.159	-14.102	-12.918	-12.247	-13.068	-11.557	-13.865	-13.789	-13.801	-12.392	-12.779	-13.269	-11.68	-11.505	-12.215	-11.316	-12.99	-11.411	-13.846	-12.251	-11.183	-10.286	-11.431	-11.938	-12.252	-14.204	-13.619	-11.629	-11.691	-11.792
6.1705	6.0653	6.228	5.2746	7.6489	7.0453	7.0483	5.7392	6.4293	6.297	8.4236	7.1602	6.9473	8.8374	7.241	7.1544	6.0215	5.5197	5.9554	7.4954	7.442	7.4214	7.9243	6.188	6.2867	5.1214	5.5774	6.0004	5.7507	7.3005	6.4425	5.5231	6.5044	7.1901	6.7223	7.205	7.5464	6.8078	8.316	8.0446	7.1487	8.7375	7.7616	5.9766	8.0778	6.7631	5.8075	6.804	8.1072	6.5039
-11.692	-10.601	-8.717	-10.31	-9.785	-10.122	-10.708	-9.3693	-8.819	-10.181	-11.446	-9.4364	-10.913	-9.6439	-10.606	-10.786	-11.216	-10.555	-12.203	-11.835	-10.855	-10.482	-11.334	-10.24	-10.775	-11.404	-11.303	-9.6781	-13.009	-10.65	-11.602	-11.081	-10.4	-11.031	-9.3462	-10.951	-11.207	-10.216	-11.056	-9.3107	-9.9702	-11.123	-10.876	-10.675	-12.583	-12.555	-10.63	-10.452	-11.433	-10.765
-12.749	-13.3	-15.09	-13.493	-13.913	-12.351	-12.767	-11.685	-13.722	-13.008	-12.245	-12.924	-13.75	-13.949	-12.622	-13.204	-13.273	-13.834	-14.277	-12.772	-14.015	-14.183	-12.723	-11.664	-13.382	-13.065	-13.661	-13.792	-12.913	-12.961	-13.73	-12.942	-14.107	-12.825	-13.402	-13.979	-12.354	-12.7	-12.349	-14.424	-13.466	-15.564	-14.217	-14.556	-12.152	-12.36	-14.133	-13.628	-11.177	-13.389
-1.8766	0.81308	-1.8406	-2.3223	-1.2439	-0.65758	-1.0644	-1.355	-0.8917	-0.99134	-2.7294	-0.2616	-0.85279	-1.5404	-0.49095	-2.174	-0.75253	-1.0277	-0.84659	-2.8926	-2.3709	-1.057	-2.2225	-1.3492	-1.7788	-0.17821	-0.82894	-1.3623	-1.2326	-0.94066	-1.8628	-2.5555	-2.2342	-2.9486	-1.4558	-2.2754	-0.42086	-0.45535	-2.404	-0.59797	-1.7601	-0.18475	-0.81228	-3.0086	-1.9416	-1.7075	-0.60725	-0.93764	-1.1787	-1.9534
-3.8858	-3.7519	-2.325	-3.5087	-3.5372	-2.0255	-2.1676	-3.404	-4.0646	-3.0733	-2.9311	-2.6781	-2.9662	-3.436	-3.6049	-3.8624	-4.5266	-1.8291	-2.7476	-2.476	-2.8133	-3.6541	-2.6366	-3.4778	-4.413	-2.1956	-3.3895	-3.3335	-5.1411	-1.422	-3.9686	-3.4838	-2.728	-4.3823	-2.7569	-3.1142	-3.8084	-4.1957	-3.7417	-4.9817	-3.3739	-4.6151	-2.8051	-3.2282	-3.5605	-2.6247	-2.9752	-3.4064	-3.1073	-2.1728
-13.035	-14.087	-13.232	-13.574	-15.049	-12.274	-11.734	-12.922	-13.247	-13.068	-11.971	-12.926	-12.065	-13.615	-14.788	-14.256	-12.151	-11.995	-13.053	-14.852	-11.974	-13.009	-11.229	-12.955	-11.344	-10.929	-12.125	-11.332	-12.609	-13.158	-12.54	-14.191	-12.695	-12.968	-11.316	-12.358	-12.77	-11.556	-12.797	-13.911	-11.861	-12.952	-12.639	-11.509	-11.481	-13.204	-12.019	-12.578	-12.763	-12.356
-2.638	-1.7218	-2.5561	-1.7364	-1.9636	-0.61055	-1.0667	-2.8281	-0.74646	-1.1783	-1.325	-3.3386	-2.8199	-1.0352	-2.0341	-0.8363	-1.3462	-3.6245	-1.3856	-2.7017	-2.3447	-2.2232	-0.81153	-1.3847	-2.0483	-0.70547	-1.7784	-1.0992	-2.5584	-2.148	-0.78404	0.70161	-0.07488	-2.711	-4.3927	-1.4636	-2.5025	-1.472	-1.5844	-2.6601	-3.203	-1.5985	-2.7046	-2.4008	-2.1246	-1.7569	-2.7532	-1.1079	-1.393	-1.958
-11.346	-13.332	-11.409	-10.095	-12.731	-11.917	-11.29	-11.286	-10.485	-11.979	-11.28	-11.178	-11.184	-12.693	-10.781	-12.815	-10.513	-10.977	-13.023	-12.695	-10.908	-11.494	-12.443	-11.864	-10.145	-11.604	-10.845	-11.117	-12.707	-11.329	-11.606	-10.941	-11.584	-11.861	-12.451	-10.988	-12.294	-10.297	-11.404	-12.225	-10.598	-11.303	-12.003	-13.425	-11.27	-9.8098	-11.45	-10.488	-11.312	-11.117
-3.0768	-4.4066	-4.4714	-5.1893	-3.8995	-4.0961	-3.9782	-4.545	-4.4201	-3.019	-4.4247	-4.0487	-4.4628	-5.1103	-4.2878	-4.8569	-5.4726	-4.0416	-3.7563	-3.7028	-5.3551	-4.8255	-4.5651	-6.1162	-3.9058	-4.6391	-4.0455	-3.891	-5.0167	-4.8906	-4.4808	-4.6723	-5.5167	-4.6474	-3.0473	-4.8175	-4.299	-4.9365	-3.0262	-4.4967	-4.9637	-5.8787	-4.2457	-4.6088	-3.6777	-3.6261	-4.0554	-3.8726	-3.9772	-6.4315
-9.6674	-11.388	-11.944	-10.697	-10.962	-11.652	-10.254	-10.813	-11.642	-10.729	-11.408	-9.0896	-10.843	-9.5497	-10.335	-10.867	-9.7159	-10.343	-11.008	-11.133	-11.268	-9.4311	-9.2174	-10.561	-9.3493	-11.322	-10.476	-12.978	-11.577	-10.994	-10.4	-11.177	-11.069	-10.282	-11.191	-10.654	-11.922	-9.8401	-9.5953	-12.062	-10.898	-10.769	-10.469	-10.34	-9.9938	-11.045	-10.434	-9.4185	-11.637	-12.169
-3.9546	-1.3887	-2.1729	-2.5451	-2.6236	-3.6915	-1.4953	-2.9876	-2.3801	-2.8127	-1.7811	-0.92265	-3.0412	-1.5985	-3.6077	-3.0706	-4.0169	-2.4735	-1.0494	-3.3538	-3.3334	-2.807	-3.1666	-3.3249	-4.564	-3.1206	-2.1809	-2.9957	-1.3386	-1.7694	-1.5535	-0.61421	-3.2607	-3.2786	-2.4158	-0.91376	-2.6361	-4.2809	-2.8433	-1.7321	-2.0209	-1.7591	-2.2073	-3.0629	-1.6909	-1.9451	-1.8401	-1.0937	-2.9278	-2.3857
-15.071	-13.461	-14.409	-14.354	-14.849	-13.176	-15.37	-13.962	-14.065	-13.218	-12.806	-13.396	-14.4	-14.065	-14.185	-15.34	-15.09	-13.759	-13.019	-14.684	-14.602	-12.822	-13.429	-12.98	-13.864	-14.753	-13.779	-14.124	-13.524	-13.439	-14.107	-14.103	-14.748	-14.998	-13.582	-14.432	-14.444	-13.199	-14.235	-13.44	-14.581	-14.604	-14.598	-15.03	-14.099	-13.903	-14.339	-12.937	-14.79	-14.371
0.21761	-2.404	-1.2252	-1.9735	-1.9451	-1.7757	-1.56	-1.3636	-0.97888	-1.3747	-1.7576	-0.43685	-1.2653	-2.1715	-0.27332	-2.333	-0.72358	-2.1289	-1.6184	-1.4967	-2.0738	-2.2148	-1.2641	-1.3749	-2.4469	-0.58732	-2.2355	-1.969	-1.0381	-0.85365	-0.65357	-0.67913	-0.80224	-0.24627	-1.6488	-0.6733	-0.74719	-1.2272	-1.7319	-0.87737	-1.404	0.0567	0.47292	-1.8106	-1.2119	-0.86097	-3.1828	-2.2426	-1.5558	-0.87956
-22.696	-21.758	-22.832	-22.463	-24.35	-22.502	-22.52	-21.935	-22.565	-21.785	-23.2	-22.487	-22.664	-21.902	-22.439	-21.777	-22.606	-21.523	-23.883	-21.618	-22.478	-24.368	-21.919	-23.439	-21.575	-21.039	-23.315	-22.732	-22.109	-22.996	-21.881	-22.65	-22.367	-20.144	-23.4	-23.542	-22.215	-22.934	-21.956	-22.396	-21.643	-21.411	-20.939	-23.121	-22.633	-22.238	-21.848	-21.929	-22.28	-20.994
-12.684	-11.975	-12.191	-13.045	-13.204	-12.342	-12.808	-10.897	-11.598	-13.673	-11.567	-12.995	-13.281	-12.799	-14.27	-12.186	-12.393	-13.515	-12.829	-12.826	-13.914	-13.665	-13.24	-12.903	-13.069	-12.226	-13.747	-12.01	-13.786	-12.875	-11.388	-12.772	-12.567	-12.933	-13.88	-12.773	-12.84	-14.366	-11.63	-13.627	-13.529	-12.343	-13.789	-11.764	-13.083	-11.622	-13.6	-12.42	-12.559	-10.757
-13.612	-11.428	-13.008	-12.082	-12.835	-13.252	-13.459	-11.37	-12.512	-12.652	-13.91	-14.244	-11.54	-13.32	-13.317	-12.983	-11.309	-12.777	-11.907	-12.662	-11.694	-12.672	-14.545	-12.701	-10.594	-11.362	-13.694	-13.081	-11.613	-13.085	-13.238	-12.756	-13.187	-12.144	-12.535	-12.924	-12.682	-11.566	-13.072	-12.796	-14.25	-11.591	-12.427	-12.238	-12.787	-12.225	-12.142	-15.193	-13.791	-13.159
-0.49318	-0.94051	-1.1712	0.54672	-2.2442	-0.86123	-0.068048	-0.34769	-0.14464	-0.97525	-1.8627	-0.36724	-2.1132	-2.3149	-0.95553	-1.994	-0.82826	-0.5319	0.069669	-2.4552	-0.67385	-0.14337	-1.9367	-0.41264	-1.0813	-0.65203	-2.9696	-2.9951	-1.658	-2.2398	-1.2019	-2.0192	-0.71374	-0.72073	-1.9192	-0.45762	-1.9954	-1.3441	-0.14823	-1.4589	-2.5402	0.36538	-1.971	-1.3514	-1.7273	-0.72128	-1.8713	-0.48239	-1.6919	-1.0566
-9.4335	-7.9764	-9.7667	-9.1127	-10.43	-8.8363	-8.7359	-8.3375	-10.219	-8.3406	-8.988	-9.1327	-10.981	-9.4444	-8.5547	-8.8656	-7.763	-8.8424	-10.512	-8.8374	-8.3364	-9.7031	-10.201	-9.984	-8.5557	-9.2334	-8.6062	-7.6898	-10.255	-9.0802	-8.626	-9.3794	-8.2588	-8.7331	-9.8265	-9.0063	-8.808	-8.1161	-8.6318	-9.1228	-9.3265	-7.2678	-8.6169	-8.8248	-7.8342	-8.9373	-7.7144	-8.8756	-9.5104	-8.6486
-12.077	-12.525	-13.87	-13.556	-12.123	-12.451	-13.163	-13.855	-13.704	-13.3	-13.683	-12.08	-11.371	-11.907	-11.805	-12.544	-11.629	-14.466	-12.594	-12.387	-13.155	-14.629	-13.34	-12.571	-13.169	-12.822	-13.395	-13.528	-12.928	-13.092	-12.43	-10.942	-11.625	-14.084	-12.665	-12.791	-15.697	-13.404	-12.856	-11.878	-14.153	-14.273	-15.248	-12.94	-12.432	-12.31	-13.717	-14.681	-12.02	-13.086
-11.323	-13.013	-13.759	-12.992	-11.427	-11.02	-12.499	-12.392	-13.042	-13.615	-10.938	-12.618	-12.019	-12.454	-13.52	-14.308	-12.432	-13.73	-12.397	-13.289	-12.745	-13.029	-14.95	-12.725	-12.869	-12.933	-13.104	-12.753	-13.206	-11.36	-12.676	-11.947	-11.954	-13.206	-13.774	-13.307	-14.787	-11.537	-14.718	-12.709	-12.772	-13.754	-12.72	-14.262	-11.294	-13.368	-12.709	-12.541	-11.818	-13.455
-3.7346	-3.9611	-3.1456	-4.5714	-5.6369	-5.6514	-3.5935	-3.484	-2.135	-4.4113	-2.4641	-5.0019	-4.8152	-3.3863	-4.568	-4.6822	-4.1169	-4.2357	-3.7729	-4.5644	-3.7928	-3.4255	-2.8729	-5.2866	-3.7678	-4.6157	-3.0633	-4.2555	-3.6877	-2.9875	-4.6098	-4.5753	-2.8796	-3.528	-3.9596	-0.87495	-3.6042	-5.3643	-5.3624	-2.8606	-3.9067	-3.5648	-3.9623	-3.0722	-4.6139	-4.7247	-2.8528	-3.8825	-3.4135	-3.1876
0.1154	-0.70884	-1.1079	1.0511	-0.54897	-0.653	-0.6918	1.0676	-0.049025	1.1773	0.62311	1.1804	1.0388	-1.6885	0.34474	0.99184	0.84355	-1.1879	-2.1881	0.28468	-0.27406	0.43257	-0.61467	0.12674	1.3228	-2.2419	-1.4154	0.009038	-0.057204	-0.095365	0.22299	0.73037	1.4019	-1.5573	0.33028	0.4598	0.12663	-0.99904	-0.14815	0.46094	-0.32287	0.082184	0.60953	1.0091	0.12619	0.9718	0.64792	-1.0905	0.50082	0.076061
-0.85787	-0.16838	-1.3934	1.5598	-1.0662	-0.43527	0.61192	1.0049	1.3057	-3.3231	-1.6048	-0.52909	1.0004	1.15	0.53853	-0.22786	0.64917	-0.18116	1.4268	1.112	1.2591	-0.17346	0.33929	-0.47048	0.61091	0.052182	0.37029	-0.22476	-0.24522	-0.12487	0.90389	0.34063	-0.87001	0.73537	-1.5234	-0.26059	-0.71786	0.33807	-0.80097	0.59515	-0.96952	0.39061	-0.72399	-0.65836	1.0735	-1.4819	-1.7288	0.054904	-1.7652	-0.88904
-10.315	-11.697	-12.842	-12.039	-11.204	-12.427	-14.59	-12.858	-10.893	-11.565	-12.839	-12.03	-11.88	-10.562	-12.806	-12.71	-8.8498	-12.184	-11.575	-13.097	-10.9	-13.051	-12.629	-10.866	-10.05	-11.87	-12.962	-11.288	-12.633	-12.89	-10.537	-11.237	-11.541	-13.019	-10.445	-11.127	-11.455	-12.249	-11.587	-10.767	-11.451	-11.332	-10.823	-10.709	-11.292	-11.407	-13.003	-12.89	-11.712	-10.521
-0.97613	-2.5619	-1.3784	-0.11787	-1.034	-0.07795	-3.1874	-1.2831	-0.15501	-2.3961	-1.6169	-1.0575	-0.29343	-2.0553	-0.27545	-0.20681	1.0871	-3.0811	-1.7524	-1.2455	-0.99654	-1.3901	-2.5622	-1.4708	-2.1737	-1.386	-2.1743	-1.3894	-1.9593	-1.7295	-2.1465	-1.7172	-2.0955	-0.73374	-2.054	0.86582	-1.7902	-1.266	-2.0301	-2.0237	-3.1526	-0.33041	-0.19304	-2.0942	-1.9803	-1.0329	-0.94283	-1.2434	-1.1406	-2.0403
2.9824	2.0402	0.35847	1.67	1.0417	1.0093	-0.28011	1.2678	1.9563	0.0030618	0.26289	0.4028	0.61473	1.5582	2.1974	0.63766	0.66261	1.411	0.43502	1.5459	1.5817	2.2572	-0.088621	2.2284	1.062	0.42973	0.86304	1.5455	1.9531	2.5229	2.2558	0.72637	1.0798	0.48392	2.1529	0.97242	1.608	1.3889	0.88323	2.8403	1.051	-0.26605	1.4749	0.63595	2.1187	-0.00024434	3.0213	1.9516	1.24	1.3404
-13.024	-11.322	-9.9835	-10.966	-9.8864	-12.136	-11.745	-12.583	-10.656	-11.232	-11.616	-10.738	-10.848	-12.482	-10.133	-10.99	-11.875	-12.463	-11.825	-11.551	-9.3829	-9.5538	-11.71	-9.7892	-10.387	-12.146	-12.182	-11.623	-10.791	-10.99	-9.382	-10.137	-12.097	-10.723	-13.019	-10.816	-10.895	-11.841	-10.647	-11.473	-11.658	-11.23	-12.034	-10.712	-10.313	-11.193	-10.739	-11.326	-11.854	-11.78
2.4072	1.8253	2.0179	1.5778	0.70762	-0.19713	1.667	0.71737	1.1919	1.2475	2.4053	1.8762	2.6542	0.93911	1.9966	0.89554	0.53379	2.1465	1.4149	0.80957	1.8119	2.3336	1.3574	1.9483	2.8671	1.2009	1.7005	2.0672	2.0905	1.1032	1.218	1.9783	1.3399	1.8062	1.2541	0.94701	1.9978	1.0514	0.13725	0.76947	0.0011285	1.3688	1.316	0.21611	0.36354	1.3375	0.63565	0.66535	2.5095	1.8217
0.56966	-1.4165	-1.0093	0.93275	1.9411	0.40007	-0.32323	0.77088	0.43357	-0.75883	0.21322	-2.2784	0.37215	-0.51668	-0.21057	0.46223	-0.59803	-0.25633	1.2919	0.21874	-0.049905	-0.092801	2.3583	-0.29205	0.25875	0.3882	1.2516	1.1968	0.47843	0.27757	-0.026831	-0.038023	-0.463	0.46503	-0.15681	-1.1803	0.10764	-0.041438	-1.3264	1.0686	-1.8023	-0.96356	-1.8359	0.69073	0.90094	1.6371	-1.0877	0.083509	0.095634	0.6546
-13.965	-12.733	-11.348	-12.483	-13.156	-13.844	-14.343	-12.329	-13.139	-13.104	-14.013	-13.33	-13.112	-12.306	-12.968	-12.946	-14.277	-14.616	-13.902	-13.422	-14.303	-12.338	-12.143	-12.13	-14.127	-12.786	-13.113	-13.925	-14.389	-13.938	-13.542	-12.24	-15.637	-13.96	-13.652	-13.424	-14.346	-13.857	-12.593	-13.184	-12.878	-13.822	-11.953	-13.42	-13.74	-13.2	-12.309	-13.37	-12.197	-13.211
-1.2043	-1.8447	-2.2751	-2.1582	-1.4582	-1.4402	-2.7289	-1.1034	-1.8497	-1.8631	-1.4723	-1.2346	-2.1466	-0.51812	-3.263	-1.7861	-1.6429	-3.3599	-0.48497	-2.1395	-1.0668	-0.97757	-2.0772	-0.98236	-1.0695	-2.8497	-1.8181	-1.0113	-0.70577	-1.5469	-2.1343	-1.906	-3.4507	-1.4803	-1.6263	-2.0248	-0.42317	-1.9534	-1.0967	0.63572	-2.3633	-3.3228	-2.6312	-1.8402	-2.7786	-1.4048	-2.5628	-1.2569	-2.7546	-1.5268
-9.7508	-9.981	-10.832	-11.649	-11.42	-10.011	-11.534	-10.543	-11.252	-10.359	-11.482	-11.277	-9.8038	-11.209	-11.568	-11.492	-11.948	-10.833	-10.707	-11.655	-10.831	-10.214	-10.585	-11.698	-11.326	-10.788	-10.256	-10.446	-9.6114	-9.8515	-9.7863	-10.974	-10.694	-8.9117	-10.709	-10.173	-10.341	-12.684	-11.923	-11.342	-10.462	-10.154	-9.9114	-11.615	-11.407	-10.26	-10.945	-11.598	-11.327	-10.072
-4.8656	-5.6252	-6.1317	-6.2286	-6.0433	-6.3137	-5.4144	-5.3357	-5.3912	-5.5258	-7.5412	-8.5401	-5.826	-5.2537	-6.3004	-3.8481	-4.8931	-4.8824	-5.5441	-6.9334	-6.6308	-6.0407	-6.5175	-5.2032	-7.1222	-6.2494	-4.1078	-4.5608	-3.7041	-5.9649	-5.8386	-4.2643	-5.4482	-6.3033	-5.5651	-5.5615	-5.1108	-3.9902	-4.3981	-6.5954	-6.1458	-5.4238	-5.5902	-5.465	-3.2588	-6.0685	-5.7944	-5.4899	-3.9111	-5.8208
-8.2766	-7.1308	-9.5229	-8.1874	-9.0997	-7.7594	-9.6316	-9.5143	-7.6521	-8.7962	-9.8036	-9.567	-8.0984	-7.7223	-9.1139	-9.5983	-9.3049	-9.7084	-10.561	-8.5108	-9.2814	-9.3084	-9.5168	-8.1609	-8.6407	-8.5018	-7.8547	-9.5936	-9.9784	-8.5268	-8.6832	-10.276	-8.9359	-8.5917	-10.204	-10.04	-8.2151	-9.6453	-9.8749	-8.9049	-9.343	-10.177	-8.1031	-9.6876	-9.253	-9.2004	-9.9044	-8.7228	-8.5118	-9.9006
-7.6584	-6.7382	-7.9724	-7.3936	-8.9358	-7.7491	-8.446	-7.5565	-8.6407	-8.6206	-8.6564	-8.1703	-6.5805	-7.6341	-9.4785	-8.9214	-6.3558	-8.5442	-6.4967	-7.3584	-9.0022	-6.4681	-7.6448	-8.3607	-7.0833	-6.9973	-7.3823	-6.8152	-9.0877	-7.7923	-6.4317	-8.2189	-7.7785	-6.3676	-7.0172	-8.0365	-7.5269	-7.7812	-6.9516	-8.2233	-6.8458	-9.1098	-7.1934	-7.3182	-6.9502	-6.9681	-7.1714	-5.4306	-7.7596	-7.3831
-13.81	-14.019	-14.296	-13.628	-14.058	-15.229	-14.307	-12.935	-14.074	-14.898	-14.354	-14.195	-14.175	-14.417	-13.508	-14.877	-13.467	-13.79	-14.798	-14.397	-13.418	-14.798	-13.033	-13.503	-12.577	-13.273	-13.161	-13.18	-14.21	-14.4	-15.344	-15.448	-13.675	-15.124	-15.138	-15.359	-13.106	-14.088	-14.974	-14.544	-13.437	-13.728	-15.255	-15.075	-13.955	-14.768	-13.006	-15.208	-13.719	-13.707
-10.484	-11.097	-11.958	-10.709	-11.975	-10.304	-10.208	-10.386	-14.129	-11.255	-10.886	-10.26	-10.611	-13.122	-10.984	-11.99	-10.046	-9.8393	-12.751	-9.7221	-12.157	-13.11	-11.582	-11.138	-11.455	-11.436	-10.471	-12.503	-11.096	-11.892	-11.779	-11.497	-13.073	-12.165	-10.549	-11.306	-11.164	-11.446	-11.362	-11.058	-11.733	-11.979	-11.309	-11.932	-11.618	-12.143	-12.472	-10.692	-12.773	-10.394
2.4611	0.95372	2.1455	1.4629	0.87328	0.8432	0.83045	0.12953	2.4329	-0.16401	1.1833	1.9346	2.9182	0.8723	-0.27688	0.93234	1.9431	2.1189	1.3434	2.3778	-0.14608	2.1214	0.93496	2.1155	1.4559	1.1929	1.5263	0.99993	0.72431	3.3474	1.1654	2.5065	0.69812	2.8506	3.0222	1.2706	2.48	1.1279	0.31792	1.634	2.8727	2.4458	2.0926	1.7784	1.8206	2.3773	1.9522	2.3616	0.21754	0.38133
-3.5082	-1.9044	-3.1844	-3.6395	-2.5501	-3.1075	-3.4502	-1.6595	-3.3593	-1.9283	-3.6812	-2.8654	-1.6298	-4.4138	-3.2957	-4.2235	-3.1779	-3.1445	-1.3231	-0.45322	-1.4184	-3.572	-3.7796	-1.9458	-1.3093	-2.4567	-2.3586	-2.1772	-2.2928	-2.732	-2.2938	-3.8177	-2.0458	-2.7394	-2.6976	-2.2293	-3.0259	-2.6791	-0.78808	-3.3003	-2.0346	-2.8364	-2.952	-1.301	-2.809	-2.4695	-2.1659	-3.5273	-1.4781	-3.1235
1.0401	-2.252	0.80416	0.15061	0.70076	1.7764	0.74906	-0.31535	-0.31111	0.83064	1.0693	1.0951	-0.73689	0.47609	-1.2119	0.14098	-0.61129	0.77108	-0.30138	0.056368	0.14427	0.11476	0.82859	0.80568	1.4153	-0.33307	0.29166	0.74676	0.21192	-0.51499	2.2789	1.5519	1.3267	-1.0686	-0.44226	-0.45442	0.25572	-0.25641	-0.29842	0.10497	0.81755	0.85036	0.04518	1.085	0.45569	-0.048596	-0.70152	-0.9142	-0.56584	1.2729
9.2873	8.7073	9.4627	10.459	8.4632	10.007	10.491	9.6835	8.5128	8.978	10.2	9.8758	9.189	9.7728	8.8741	10.773	8.865	9.9938	10.602	9.2935	8.8965	10.597	10.236	10.638	10.091	11.551	8.3528	9.7566	10.015	9.9665	10.253	10.472	11.543	9.9098	11.015	9.3923	10.213	10.233	9.6785	9.9296	10.272	10.155	10.54	8.6702	10.812	9.0962	9.7032	9.5202	10.496	8.3886
0.55357	0.10207	1.0823	1.5386	0.6673	-1.1235	-0.58979	1.074	-0.133	-1.2135	0.13303	0.86361	-0.84759	-0.47467	0.73853	-2.1823	-2.1205	-1.7467	-0.3392	-0.9212	0.96464	-0.65903	-1.0004	1.3475	-0.30916	-1.1685	-0.68429	-1.3605	0.020037	1.0797	-1.0009	-0.46354	1.2047	0.60899	0.55693	0.57752	-0.79823	-1.2691	-0.78536	1.2881	-0.014364	-0.28338	-0.25243	-0.060875	-0.82929	-0.78755	1.3013	-0.46834	0.25406	0.58324
-3.3353	-2.297	-3.216	-2.8209	-2.1608	-2.0925	-3.9695	-3.1815	-2.0679	-2.6676	-1.6752	-3.0125	-1.1602	-3.2407	-2.648	-1.2906	-3.5224	-3.3288	-3.428	-4.2092	-2.6329	-2.694	-2.5257	-2.6671	-3.7574	-2.0571	-2.2483	-3.85	-2.0525	-2.1301	-2.0976	-1.1404	-2.1453	-1.6688	-1.7259	-1.4805	-2.865	-2.565	-3.1138	-2.5434	-3.2913	-2.0816	-1.522	-1.4493	-1.7075	-3.0476	-3.3422	-3.2952	-2.067	-1.7141
-11.564	-10.436	-11.352	-11.807	-12.512	-10.865	-10.47	-10.865	-11.967	-11.416	-11.486	-11.199	-11.813	-13.069	-11.157	-11.616	-10.249	-9.876	-10.518	-11.174	-10.241	-12.26	-10.863	-12.092	-12.809	-10.813	-10.445	-11.374	-11.765	-11.709	-11.507	-11.123	-12.426	-10.764	-9.24	-10.207	-9.6299	-11.842	-10.678	-12.606	-10.285	-10.807	-10.188	-12.302	-11.271	-10.377	-12.334	-12.636	-11.724	-11.752
-3.1802	-3.7184	-2.5207	-2.9663	-2.019	-3.1434	-3.2667	-2.8038	-2.0337	-1.8964	-0.85813	-2.995	-3.041	-2.237	-2.3889	-2.0332	-2.3531	-1.4999	-3.1356	-1.29	-1.8367	-1.9158	-2.3878	-3.1896	-2.6477	-3.1175	-2.4137	-2.8563	-1.4571	-0.90868	-1.9838	-2.0597	-1.2353	-4.5548	-2.8366	-2.3361	-2.3704	-2.6324	-1.7069	-1.4728	-2.7757	-1.8505	-3.5347	-3.2014	-2.3723	-3.2595	-2.8209	-3.4819	-2.7768	-3.9775
-14.857	-13.348	-13.929	-14.731	-15.16	-14.857	-14.861	-14.062	-12.337	-13.091	-14.137	-12.887	-14.841	-13.369	-13.094	-13.092	-14.137	-13.638	-13.882	-14.535	-13.254	-14.636	-13.772	-14.103	-16.071	-14.211	-13.623	-14.051	-13.352	-15.188	-14.595	-14.195	-15.116	-15.495	-13.782	-13.975	-13.895	-13.921	-13.167	-15.885	-13.844	-14.019	-12.663	-13.915	-12.8	-14.823	-13.457	-14.78	-14.59	-15.432
-14.037	-14.094	-15.617	-15.995	-13.763	-16.228	-16.26	-14.025	-15.599	-15.703	-13.853	-13.958	-15.229	-15.361	-14.047	-14.802	-15.043	-14.488	-13.554	-15.948	-14.266	-13.705	-13.932	-12.465	-15.59	-14.596	-14.644	-16.337	-14.184	-14.439	-13.707	-15.937	-13.532	-15.731	-14.402	-15.664	-15.352	-14.985	-13.999	-13.781	-13.915	-14.915	-14.415	-16.634	-15.21	-15.076	-13.907	-14.356	-12.982	-14.52
-3.5358	-3.8147	-4.4235	-3.3042	-3.284	-4.9684	-3.8906	-4.2282	-3.5358	-4.1805	-3.3944	-4.8308	-3.4297	-5.1671	-3.7567	-3.1561	-2.5341	-2.9233	-4.2981	-3.0598	-4.3805	-2.5552	-3.0497	-3.4856	-3.5379	-1.5991	-4.6508	-4.3547	-3.6968	-3.527	-3.6156	-3.4675	-3.6005	-3.402	-2.9008	-4.3679	-3.041	-3.6968	-5.1385	-2.4513	-1.4787	-3.279	-4.6034	-3.4228	-4.4019	-4.7959	-4.6946	-3.3184	-2.1613	-4.8694
0.49858	-0.079754	0.12643	0.82097	1.0047	-0.5055	0.92311	1.1509	-0.68803	0.55448	-0.34478	0.84542	-0.51887	0.033672	-1.4001	-0.87343	-0.41411	0.84541	2.181	-0.79614	-0.57859	-1.0261	1.7819	-1.0784	-0.49587	-0.68923	0.084945	0.87132	1.1697	0.34074	0.81922	0.55537	0.67187	-0.24964	-1.0619	0.024408	-0.93388	-1.3863	-0.51084	-1.1241	1.8518	1.2191	-0.84278	-0.31175	-0.0091014	0.32749	0.28399	-0.46714	-1.0971	0.83151
-4.9484	-5.3122	-6.2918	-5.163	-5.1821	-6.444	-4.3249	-5.969	-5.4432	-5.2782	-5.5618	-5.9326	-5.4359	-3.9184	-5.7373	-4.8907	-5.7719	-5.9328	-5.7539	-6.0186	-3.4718	-5.8953	-5.9244	-7.2363	-5.1122	-4.9194	-5.0868	-6.2843	-5.4252	-5.5668	-6.2534	-6.3099	-4.7707	-5.9086	-4.6045	-5.405	-5.9862	-5.7595	-5.4329	-5.12	-7.0629	-6.5023	-5.8835	-5.6516	-5.6111	-6.8433	-5.9848	-5.4291	-6.3366	-5.7987
-4.5831	-4.1161	-5.3186	-5.8878	-4.6637	-4.7571	-4.7269	-4.3281	-4.1459	-5.2949	-5.0217	-4.7101	-5.5972	-4.2989	-4.8977	-6.0992	-5.0759	-5.2168	-5.7199	-5.7449	-5.2167	-3.1434	-5.1665	-4.6712	-4.6823	-5.1037	-3.8448	-5.3912	-3.9167	-3.5285	-5.4497	-5.1649	-5.6146	-5.8526	-4.0245	-3.3294	-3.5194	-4.6453	-4.0687	-4.1444	-3.4943	-5.9481	-5.799	-5.1364	-4.5656	-4.7529	-4.3841	-5.0842	-5.6801	-3.4518
2.1071	-2.3462	-0.38811	-0.32025	1.1084	0.89832	-0.17872	0.67332	-0.883	0.026382	-0.25036	1.0292	-0.46872	0.79256	-0.78655	0.66615	-0.75674	-0.57091	0.88104	-0.0066212	-0.96607	-0.31098	0.37026	0.16927	-0.58496	-1.8877	-0.69945	0.12603	0.72945	-0.74671	-1.0679	0.51534	-0.48504	-0.17097	2.0036	0.14441	-0.84665	-0.60679	-0.47312	-0.23844	-0.63601	-1.285	-0.95637	1.6096	-0.09806	-2.076	-0.50106	1.299	-0.74422	-1.8622
-1.8302	-1.0235	0.18557	-0.19543	0.46434	1.0651	-0.42554	-0.23998	0.14111	1.6533	1.1782	0.58906	0.28113	-0.54349	0.193	-0.17447	-1.2222	-0.32565	0.48927	-1.0515	-0.43541	-0.67468	-1.1301	0.84451	-0.43476	0.61689	-0.80595	-0.64588	0.17148	1.2575	0.51215	0.27714	0.34509	-0.26653	-0.49151	-1.1815	-0.71625	-0.78238	-2.3513	1.024	0.24051	0.91462	0.79894	-1.0038	-0.3873	1.6918	-1.2698	-0.73364	0.14387	-1.1631
1.012	-1.2465	1.0906	-0.85699	-1.6183	0.69793	0.090646	0.83176	-1.5452	-0.073832	-0.20126	0.039557	0.17362	0.99669	0.061398	0.71681	-0.22485	-0.28067	-1.5718	-0.89189	-0.789	0.01497	-0.32583	-0.97592	-1.5167	0.33779	0.03121	-0.54312	0.66942	-0.40475	1.7659	-0.24667	-0.33547	0.037261	-0.04565	1.7518	0.14681	-0.28396	0.035021	-1.0649	0.18647	0.88836	-0.038373	-1.8359	-0.68341	-0.058768	-1.6351	-0.32007	-0.65727	1.3505
-1.4258	-0.70558	-0.86674	-2.3785	-1.6963	-2.6086	-1.2681	-0.60623	-1.0229	-2.8681	-1.2349	-0.99605	-1.3109	-0.85099	-1.1871	-0.47924	-1.6766	-3.2689	-0.65314	-0.50035	-1.5652	-1.2598	-0.25611	-2.3878	-0.86753	-1.8323	-2.2255	-0.7776	-1.5918	-1.1138	-0.013492	-0.70664	-0.58986	-1.5359	-2.2357	-0.65407	-1.6773	-0.91802	-1.9074	-1.0186	-1.3685	-0.8837	-0.88094	0.45368	-0.91537	-0.66264	-0.1371	0.034082	-1.4738	-1.1905
-11.167	-12.339	-14.266	-11.873	-12.246	-13.885	-12.217	-13.515	-12.993	-12.892	-12.365	-12.618	-12.797	-13.655	-12.691	-12.117	-13.997	-11.888	-13.718	-13.765	-12.832	-13.611	-12.156	-12.84	-13.664	-12.038	-12.226	-11.759	-13.727	-11.602	-11.904	-12.966	-12.599	-12.168	-13.528	-13.82	-11.531	-12.214	-13.009	-12.257	-12.61	-12.409	-13.681	-13.176	-11.493	-13.525	-12.858	-12.227	-14.156	-11.475
-23.139	-21.042	-22.824	-23.132	-22.426	-23.291	-21.754	-23.111	-24.084	-22.383	-23.856	-22.216	-24.149	-22.614	-23.804	-20.869	-21.906	-22.106	-21.244	-22.263	-21.812	-22.792	-22.496	-21.581	-23.213	-23.511	-22.187	-23.067	-23.242	-22.711	-21.073	-23.208	-23.172	-21.898	-22.118	-22.792	-22.878	-22.595	-21.692	-22.956	-21.718	-21.387	-24.488	-21.998	-20.831	-22.639	-20.637	-24.638	-24.938	-23.593
-0.44189	-2.7327	-1.2291	-2.1914	-2.7577	-1.08	-1.7685	-1.6536	-1.7591	-1.2035	-1.3822	-3.5267	-0.84564	-1.739	-1.5482	-1.7771	-0.95874	-0.61766	-1.6814	0.42253	-1.473	-1.9144	-1.9148	-2.3929	-1.0716	-0.63649	-1.5625	-2.3347	-0.63017	-0.59756	-1.2354	-1.9245	-1.2691	-0.34204	-1.7733	-2.0826	-0.9075	-1.0247	-0.98916	-2.707	-0.64458	-2.5635	-1.6309	-1.4986	-1.5406	-1.2412	-1.8805	-0.92091	-1.7398	-1.8415
-13.478	-12.334	-13.625	-14.588	-12.434	-13.161	-13.865	-11.816	-14.991	-14.449	-14.946	-12.691	-13.584	-13.202	-12.426	-14.446	-12.673	-12.94	-13.346	-13.554	-12.05	-12.505	-11.62	-12.096	-12.623	-13.811	-14.334	-14.265	-12.438	-15.201	-14.431	-13.63	-13.077	-14.704	-11.758	-14.331	-13.071	-12.651	-14.096	-12.029	-12.019	-12.82	-13.975	-13.019	-11.126	-14.565	-12.399	-11.643	-13.211	-14.616
10.084	10.669	10.063	10.285	8.9472	9.3649	9.9883	9.8485	8.2729	9.2421	9.9172	10.089	9.0767	9.2798	11.962	11.346	9.3955	10.728	10.771	11.189	8.8101	9.2336	11.23	9.6383	9.3482	9.8537	8.9256	7.0426	9.2277	8.5456	10.362	9.9359	9.7253	12.152	10.174	9.1937	10.195	10.6	9.1462	10.743	9.4684	10.379	8.9072	10.071	9.4085	8.4312	10.646	12.262	11.098	9.3203
-10.43	-10.37	-10.207	-10.737	-10.558	-10.646	-7.7571	-10.963	-10.904	-11.012	-11.356	-10.853	-11.086	-11.535	-11.261	-10.668	-9.4115	-12.05	-11.315	-10.66	-10.228	-10.898	-10.561	-8.8236	-9.3412	-9.096	-9.8996	-9.5338	-10.161	-11.323	-9.0037	-9.4688	-9.8649	-11.152	-9.6969	-11.061	-9.5165	-8.5687	-10.494	-9.5059	-11.911	-10.614	-9.5286	-10.623	-9.9898	-10.116	-10.066	-8.702	-10.999	-10.131
-15.636	-13.958	-13.759	-13.874	-14.965	-15.233	-14.376	-14.289	-14.686	-16.174	-14.893	-14.567	-14.004	-13.67	-14.641	-13.965	-13.018	-13.502	-15.951	-12.412	-15.641	-14.083	-15.682	-16.172	-15.007	-14.918	-14.047	-12.865	-14.576	-13.842	-15.967	-15.436	-15.285	-14.292	-13.298	-15.885	-14.941	-12.375	-13.968	-14.827	-13.963	-15.271	-15.276	-15.072	-14.895	-14.814	-14.837	-14.863	-15.68	-16.091
4.4764	5.001	3.8604	2.8982	5.6746	4.776	4.1726	5.7317	6.0228	3.8169	5.3177	3.9008	3.3958	3.7554	4.7219	4.7786	4.263	3.0738	4.6959	3.9894	3.9724	4.1933	4.8157	4.7466	2.4662	4.0918	5.6849	4.1938	4.4217	4.5072	4.3334	3.4626	5.7936	5.6113	3.0781	4.4114	3.8826	3.5929	3.0798	3.5461	3.5022	4.8798	3.6652	4.9431	3.8835	3.8049	3.6481	4.0441	4.7451	3.5711
1.0098	1.9133	2.0236	1.7071	3.0727	2.2072	1.312	1.9473	1.7163	1.7468	1.7981	1.5998	3.3607	1.5129	2.9101	3.0692	1.384	2.9227	1.24	1.0574	2.5849	3.5837	0.76574	0.66801	1.1222	1.1763	3.3085	1.1587	2.1605	1.5793	2.0152	1.7705	2.7702	2.0805	1.662	1.9752	0.55249	2.2249	2.5041	1.1874	1.8391	2.8514	2.3385	3.5288	2.2018	2.9091	3.1019	0.93163	1.641	1.655
-4.121	-2.4144	-3.9378	-2.3999	-2.7945	-4.8147	-3.2585	-4.9622	-2.7484	-4.154	-2.7536	-4.1419	-1.0135	-3.3707	-2.0172	-2.1582	-2.2117	-3.0428	-2.3972	-1.0303	-2.0458	-3.7895	-2.9322	-2.9051	-2.3534	-1.343	-1.8676	-1.2514	-2.7799	-4.1224	-2.6175	-2.2103	-2.2685	-2.5772	-1.6218	-3.5006	-1.194	-2.0686	-1.5334	-3.183	-1.5332	-1.3824	-3.6776	-3.3113	-2.1671	-3.476	-4.1859	-1.3124	-4.3879	-3.3496
-21.199	-22.174	-22.808	-22.751	-22.351	-22.041	-21.508	-21.337	-20.78	-22.459	-21.635	-22.082	-22.363	-22.729	-22.863	-21.894	-22.951	-21.954	-22.079	-22.076	-20.811	-21.71	-21.402	-22.283	-22.088	-22.903	-22.247	-20.884	-21.753	-23.087	-22.139	-22.371	-24.087	-21.92	-22.267	-20.376	-21.443	-21.981	-21.609	-23.472	-22.617	-22.243	-21.103	-23.326	-20.79	-23.09	-22.526	-20.756	-21.935	-22.844
2.257	2.4421	1.7988	1.3579	1.8462	1.8069	0.65538	1.4073	3.5549	1.8443	2.1976	-0.12735	3.6774	0.98607	3.2647	1.4313	0.98407	1.4203	0.87822	1.959	2.5041	1.061	2.4	1.9144	3.2131	2.2101	2.3424	1.0316	1.5223	1.5714	0.34677	2.3256	1.4283	2.8435	1.3695	2.2744	0.83501	1.4866	0.80232	2.2002	2.7218	2.3408	0.66579	1.2887	2.1784	1.2565	0.65634	0.8935	2.0154	1.2665
-12.861	-12.293	-13.318	-13.578	-12.821	-11.922	-12.698	-13.809	-12.832	-14.644	-13.248	-14.426	-13.618	-13.63	-12.801	-11.596	-15.3	-11.804	-13.18	-12.968	-13.179	-13.403	-12.7	-14.266	-12.162	-15.074	-11.361	-13.803	-13.778	-13.686	-13.186	-14.316	-13.113	-12.851	-12.046	-13.536	-12.927	-12.186	-12.613	-13.831	-13.329	-12.621	-11.235	-12.85	-11.629	-14.586	-12.57	-13.688	-14.102	-12.782
-11.283	-12.314	-11.171	-11.166	-11.267	-9.9425	-10.659	-9.9361	-11.397	-12.049	-10.957	-11.412	-11.147	-12.365	-10.735	-12.216	-11.663	-11.708	-10.541	-9.5196	-11.149	-11.233	-12.252	-9.8523	-13.706	-11.672	-10.884	-10.953	-10.881	-11.335	-12.043	-12.564	-12.74	-12.512	-10.84	-10.793	-9.9458	-11.647	-11.93	-10.934	-11.491	-12.248	-11.542	-11.685	-7.9058	-11.505	-11.673	-10.591	-10.323	-11.5
-6.4825	-4.8074	-5.6933	-6.4943	-5.0148	-6.0753	-6.9864	-5.4757	-5.4944	-6.94	-3.9193	-6.2054	-4.3262	-5.0983	-5.8995	-6.3463	-6.7993	-5.3364	-6.5668	-4.2935	-6.5421	-7.21	-5.1888	-4.8367	-6.3504	-4.3558	-4.9432	-5.3144	-6.234	-4.4148	-5.5501	-4.2198	-4.6815	-6.5915	-4.9104	-5.6585	-6.9391	-5.1651	-6.5257	-6.354	-6.0422	-6.1978	-4.7048	-6.9305	-5.4084	-4.9308	-5.7612	-6.2219	-7.266	-7.6136
-0.8306	-1.8213	-1.4243	-1.2726	-1.2905	-0.77884	-0.8023	-1.9326	-0.331	-1.4876	-1.028	-1.5127	-1.675	-2.8501	-1.6073	-0.83012	-1.501	-1.7997	-1.5493	-0.17515	-1.9146	-1.826	-2.7506	-1.85	-0.31972	-1.5494	-0.92732	-1.4849	-1.9981	-1.0686	-0.62284	-1.9159	-2.3145	-0.51386	-2.188	-0.48801	-1.8282	-1.9424	-0.47525	-1.9325	-1.9853	-1.8216	-2.1678	-1.2414	-0.55421	-1.3512	-1.7297	-1.4787	-0.47069	-2.32
-14.812	-15.701	-13.988	-14.94	-13.758	-14.839	-13.554	-14.986	-15.15	-14.823	-14.18	-14.053	-14.124	-14.911	-14.268	-15.592	-16.226	-14.703	-15.075	-13.287	-14.998	-15.595	-14.257	-15.237	-14.208	-15.163	-14.908	-14.975	-14.222	-14.751	-15.433	-15.306	-14.665	-15.891	-15.082	-14.102	-14.286	-14.474	-14.446	-15.585	-14.62	-15.249	-14.977	-14.455	-15.512	-13.61	-15.124	-15.162	-15.27	-13.627
-12.326	-13.388	-12.52	-13.757	-12.864	-12.286	-12.354	-11.958	-11.334	-14.622	-14.23	-13.74	-12.883	-14.068	-13.134	-14.89	-11.153	-12.191	-11.422	-11.992	-11.659	-14.388	-12.148	-12.517	-11.823	-11.267	-13.047	-13.441	-11.79	-13.129	-11.511	-12.571	-13.406	-12.114	-14.186	-13.696	-13.117	-12.363	-12.276	-12.886	-12.873	-12.496	-14.664	-13.768	-12.722	-12.854	-14.006	-13.7	-14.327	-13.433
0.11849	-0.37107	-0.26658	0.24837	0.069117	0.097953	-0.43916	-1.09	-0.6789	-1.6413	-0.042665	-0.34423	-1.8355	-0.87038	0.35478	-0.9702	0.14127	-1.1378	0.44442	-0.20054	0.23534	-2.0494	1.2016	-0.57846	-0.012906	-1.0729	-0.27113	0.21863	-0.17618	-0.1449	-0.90236	0.55855	-0.90623	-0.52122	-1.4942	-1.7097	-1.457	-0.42254	0.13297	1.232	-0.29009	-1.2011	-0.40605	-1.1556	-0.54228	-0.41457	-0.28234	-0.88939	-0.63139	-0.65384
-4.7259	-5.2059	-4.8886	-4.4122	-5.6538	-5.8743	-5.6542	-5.9257	-5.1883	-6.5045	-6.4313	-4.0044	-5.6578	-5.3277	-5.2417	-4.3538	-3.3939	-6.5897	-4.2175	-5.263	-5.887	-5.1746	-5.1428	-5.4144	-5.9547	-5.2112	-4.0948	-4.7774	-5.8074	-5.0859	-5.5482	-5.8757	-6.4526	-6.5162	-5.0277	-5.5526	-4.5755	-5.2117	-4.7224	-4.3647	-5.5715	-4.5798	-5.9128	-5.2967	-6.3146	-5.6764	-4.5303	-5.8412	-4.3822	-4.9151
-1.8731	-2.5673	-3.5259	-1.3872	-1.7666	-1.261	-1.7828	-1.8488	-2.0995	-1.4403	-2.5112	-3.5568	-2.5042	-2.7572	-3.1065	-2.2551	-3.2603	-2.5965	-2.0364	-4.0692	-3.8891	-1.5756	-4.0653	-3.3338	-3.1452	-2.93	-2.1675	-3.2529	-5.0887	-1.2577	-3.8705	-3.3847	-2.9166	-1.5468	-2.3598	-3.3945	-3.5261	-2.4886	-3.9293	-1.6252	-2.6763	-1.2082	-1.3546	-2.3169	-4.0016	-3.3957	-2.3331	-3.2266	-2.097	-3.6692
-7.4637	-6.0147	-6.082	-4.7788	-6.2145	-6.8654	-7.185	-4.4389	-5.5116	-5.4157	-7.5978	-6.0117	-6.354	-6.2946	-7.0439	-6.4882	-7.0522	-6.0611	-5.654	-7.6358	-5.9116	-6.2793	-7.0343	-8.1065	-6.3224	-7.4051	-6.3528	-7.7293	-6.3387	-8.7507	-5.419	-7.3658	-6.4271	-6.3322	-6.3866	-6.4868	-5.8452	-7.3562	-7.5404	-5.9562	-6.484	-7.0694	-5.363	-5.6743	-7.1639	-7.3313	-6.6941	-6.7573	-6.8572	-7.3927
0.91894	1.001	1.0997	-0.38459	-0.96085	0.59712	0.55037	-0.75776	-0.4529	-1.0644	0.82062	-0.54223	-0.049971	-0.71837	0.65033	0.75202	1.0001	1.4949	-0.020823	0.31816	0.52528	0.37205	1.8877	-1.3074	1.1538	-0.84803	-0.49701	-0.51327	-0.57342	1.0745	-0.18928	-0.08836	0.78186	-0.72132	-0.96643	0.79016	-0.98597	-0.91276	0.096993	-0.69787	-1.053	-0.39259	0.47596	-0.66702	-1.4075	0.63168	0.11523	-0.95537	-0.73371	-0.21985
-3.1564	-1.696	-2.645	-3.1527	-2.6636	-2.1049	-3.1823	-3.0317	-1.7597	-2.4551	-3.5063	-3.3789	-1.3509	-1.9047	-3.3121	-1.3993	-1.4993	-3.6988	-2.0097	-1.8506	-3.0747	-2.5144	-2.2244	-4.5038	-1.9417	-0.11141	-4.447	-4.7834	-3.3047	-2.599	-3.3616	-3.631	-3.746	-3.0424	-1.7877	-3.0047	-2.8654	-2.9023	-1.9968	-2.3113	-0.47633	-3.7631	-3.2788	-2.5419	-3.3392	-2.1354	-2.379	-2.486	-2.25	-3.5325
-20.623	-19.417	-21.099	-21.893	-21.749	-20.483	-22.294	-20.284	-20.49	-20.388	-22.098	-21.501	-21.358	-19.113	-20.925	-21.765	-20.946	-21.377	-19.342	-20.472	-19.844	-20.711	-20.021	-20.341	-19.911	-22.371	-21.902	-20.938	-20.169	-19.946	-20.433	-20.843	-20.414	-22.026	-20.18	-22.711	-22.357	-20.31	-21.646	-21.026	-21.614	-20.685	-19.407	-20.323	-20.171	-21.667	-19.935	-21.41	-21.761	-18.639
-1.5719	-3.063	-1.9681	-1.8582	-2.4093	-2.2336	-2.1125	-2.7044	-2.8146	-3.4476	-3.8523	-3.1221	-3.18	-2.1692	-3.0802	-3.8394	-2.9338	-2.8704	-1.1502	-2.4374	-0.89041	-1.2645	-3.9006	-2.3969	-1.5388	-2.547	-3.543	-3.4343	-1.4232	-1.6537	-2.7556	-3.3729	-2.8953	-3.9258	-3.3597	-4.0941	-2.8388	-1.9336	-2.1129	-3.2355	-2.6106	-1.4959	-3.9093	-3.7301	-2.1177	-2.1633	-4.1462	-2.6816	-1.8638	-2.7921
-1.069	-3.7165	-1.7139	-1.3706	-1.5159	-1.7308	-1.2792	-2.7748	-0.7741	-2.183	-2.4063	-1.2173	-2.7662	-2.3998	-2.0465	-1.4309	-1.3688	-1.9346	-2.2737	-2.6938	-3.2989	-3.3675	-1.3586	-2.1653	-2.9174	-0.94197	-1.8774	-3.1469	-2.8317	-1.3765	-2.6277	-1.789	-3.2557	-2.1166	-1.6083	-4.0553	-2.3705	-1.7492	-3.6849	-3.7254	-4.0515	-2.829	-2.752	-3.0839	-2.2704	-2.5006	-2.0836	-2.4916	-4.0363	-2.557
-0.59946	-1.6014	-1.3964	-1.4761	-1.9456	-1.433	-1.4964	-1.8304	-1.4975	-0.85026	0.57333	-1.787	0.080595	-0.79193	-1.7715	-0.70953	-0.89786	-0.38366	-1.6881	-0.69903	-0.85333	-2.0488	-1.4324	-1.587	-0.3532	-2.5802	-1.8777	-2.2888	-1.9515	-2.212	-1.5325	-1.1415	-1.5929	-0.94213	0.3081	-1.9092	-1.7432	-1.7139	-0.82927	-1.3856	-2.4235	-1.2364	-1.8175	-0.12961	-1.146	-1.185	-1.9186	-1.4908	-1.4278	-1.4941
-13.133	-13.189	-12.457	-12.141	-12.882	-14.937	-13.863	-11.883	-12.155	-10.801	-11.597	-12.257	-12.623	-11.809	-13.854	-12.675	-12.163	-13.837	-12.134	-12.014	-14.202	-13.972	-12.105	-13.298	-11.004	-13.009	-12.25	-13.537	-12.543	-12.996	-14.367	-14.459	-11.977	-12.501	-13.233	-12.774	-13.809	-12.729	-13.861	-14.201	-13.849	-12.545	-13.096	-12.35	-14.032	-12.965	-13.053	-13.129	-13.284	-11.941
-3.7046	-4.1779	-4.2883	-2.9105	-1.3557	-2.8398	-3.1164	-2.2057	-3.5636	-3.6249	-3.2505	-2.9032	-3.7327	-2.638	-3.0537	-4.0439	-3.784	-3.2807	-3.269	-3.6133	-2.5935	-3.8048	-3.1044	-5.1886	-2.8397	-4.4394	-4.0624	-4.2309	-4.197	-4.0666	-3.6941	-2.8833	-2.9892	-3.124	-3.6673	-3.2194	-4.6293	-4.6923	-3.4153	-4.8256	-4.0415	-2.6209	-2.6836	-2.5735	-2.9565	-3.7032	-4.0913	-2.674	-3.5796	-4.0154
-10.874	-10.988	-10.002	-10.398	-10.088	-9.3282	-8.8307	-11.462	-9.8705	-10.037	-9.9171	-10.117	-9.0312	-10.751	-10.391	-11.865	-10.088	-10.708	-9.8989	-10.026	-10.19	-12.389	-8.9949	-9.1574	-11.663	-11.703	-11.752	-10.573	-11.095	-9.9546	-11.477	-9.6123	-10.737	-10.146	-8.9536	-11.549	-10.853	-9.9743	-10.504	-10.596	-9.8234	-10.948	-11.23	-9.4452	-9.6674	-9.8815	-11.41	-11.657	-10.081	-9.6937
-22.243	-21.673	-20.567	-20.867	-22.219	-21.464	-21.34	-22.451	-22.265	-20.205	-22.076	-21.78	-23.621	-21.53	-22.511	-21.213	-22.562	-21.743	-23.336	-22.831	-21.464	-20.815	-21.355	-22.012	-23.8	-22.521	-22.017	-22.874	-21.308	-23.239	-21.452	-22.681	-22.336	-22.86	-21.772	-21.503	-23.032	-22.68	-22.925	-20.627	-21.833	-21.866	-22.146	-22.653	-22.749	-21.592	-23.015	-19.932	-21.7	-22.046
-3.444	-1.2029	-3.0248	-4.2439	-2.1586	-2.1026	-2.9116	-4.5699	-3.7383	-1.0518	-1.2546	-3.3296	-3.0434	-2.9114	-3.0202	-2.3742	-3.1902	-2.6598	-0.94179	-2.7521	-2.1962	-3.2303	-1.6086	-4.1805	-3.3124	-2.1035	-1.1055	-2.8082	-3.2573	-3.5498	-2.8409	-2.6285	-2.2691	-1.2162	-2.5823	-2.6023	-3.2576	-2.5177	-0.93997	-2.7639	-3.494	-2.6122	-2.8181	-3.8311	-2.8287	-3.0451	-1.9343	-2.5885	-2.1596	-1.9029
-1.5075	-1.023	-1.6188	-1.852	-3.0672	-4.0613	-0.6247	-1.907	-3.1499	-1.933	-1.7824	-1.9767	-0.38206	-3.2758	-2.6954	-3.3422	-3.3008	-2.2462	-1.7783	-3.0048	-4.2858	-4.8663	-1.8948	-1.0032	-3.151	-2.3779	-3.2138	-2.2212	-1.2665	-2.6864	-1.3502	-2.1729	-1.5745	-2.2926	-2.6409	-1.3983	-2.1741	-1.8867	-3.2244	-2.7645	-2.0472	-2.5038	-1.4865	-2.5848	-1.9409	-3.006	-3.1695	-1.8588	-3.7494	-0.034493
3.0954	1.7844	1.6042	3.6306	3.5965	5.0366	1.4262	0.6964	3.8249	3.8215	2.1854	2.5015	3.0197	3.1324	3.4495	2.9235	2.5513	2.2471	3.3152	2.3536	1.7605	3.3454	1.3084	2.861	1.8115	2.1465	2.3696	1.6397	3.1752	2.3625	3.3453	2.4055	1.5769	1.5938	2.6799	2.7189	2.7691	2.5732	1.4613	2.6644	3.1472	3.8403	2.0172	2.5204	1.9357	2.6331	3.3295	1.8733	3.1273	0.91511
0.66347	1.2236	2.2487	1.8734	2.1268	1.021	2.8463	3.462	0.47161	2.0725	2.9389	1.7594	2.1805	1.0509	1.5545	-0.085384	1.3299	1.9919	2.0073	1.9494	2.6109	1.5948	2.383	2.9687	0.52184	0.88333	3.149	0.83789	1.9442	1.8808	0.80356	1.9728	0.56331	1.2829	0.75064	1.7187	1.5478	1.2691	0.35378	2.1686	2.0914	1.2953	2.0109	1.7292	1.309	2.0852	1.5597	1.244	0.62846	0.11265
-3.6686	-4.1938	-3.5619	-2.5525	-3.5523	-1.8773	-1.4299	-2.4335	-1.9279	-2.9517	-4.1007	-2.7625	-1.7294	-2.9296	-0.84559	-2.9544	-2.7409	-2.2943	-2.4062	-2.1967	-2.5165	-1.9068	-3.7873	-1.7424	-3.2711	-1.9141	-3.2102	-3.0063	-2.6447	-3.9158	-2.7958	-2.1901	-1.6408	-3.6514	-2.0843	-5.4768	-3.6258	-2.8543	-2.5532	-2.8335	-2.6628	-3.8837	-1.3683	-2.9931	-3.4984	-2.7521	-2.0078	-2.9529	-2.6426	-3.7052
-13.091	-14.737	-14.845	-15.985	-14.963	-15.513	-15.288	-15.973	-15.486	-14.873	-15.702	-14.327	-15.038	-15.475	-15.477	-14.63	-13.434	-15.214	-12.858	-13.778	-14.072	-14.865	-14.954	-13.893	-13.388	-14.332	-15.043	-14.838	-15.384	-14.379	-14.745	-14.496	-13.794	-16.901	-13.877	-13.463	-14.366	-15.171	-15.588	-13.45	-14.626	-14.904	-15.558	-13.888	-14.235	-15.755	-14.784	-15.327	-14.484	-14.244
-6.5642	-7.0171	-7.033	-8.5495	-8.6519	-9.079	-8.0245	-7.2447	-7.4631	-5.99	-5.5522	-8.1085	-7.7556	-5.8444	-8.5043	-8.0863	-9.4873	-7.7994	-8.2857	-6.8555	-8.5733	-8.3863	-6.5835	-7.4005	-7.4912	-7.7778	-6.6655	-7.9781	-7.86	-8.2546	-8.2839	-7.3714	-6.3024	-7.9763	-8.4204	-7.4009	-7.7623	-8.0129	-8.4283	-7.4014	-7.9933	-8.5497	-7.4694	-6.6599	-8.0826	-7.2959	-7.7086	-7.6787	-7.4909	-7.5707
-0.409	0.649	-0.38853	-0.13684	1.2202	2.556	-1.1019	-0.50738	0.43352	1.8449	-0.020451	1.609	-0.91591	1.9454	0.85164	-0.39791	-1.1459	0.35571	-0.43611	0.028495	1.0585	-0.19265	0.49957	0.28004	-1.0442	0.17924	0.66657	0.27068	0.54588	-0.78339	0.53458	1.4096	0.53147	-1.3466	-0.64913	0.13414	-1.2163	1.0041	0.84815	0.34325	0.070014	-0.14808	-0.14779	0.40126	-0.36933	1.8197	-0.14836	1.25	1.0772	-0.33081
9.9133	13.015	11.524	9.8331	9.1274	10.779	9.9663	10.195	9.4967	8.9256	9.9993	10.084	9.988	9.9705	9.9934	8.8914	10.204	11.028	9.6095	9.81	9.7254	9.6415	11.112	9.7901	10.493	8.6291	8.6136	9.7089	8.4248	10.871	9.2721	9.1826	9.9877	10.88	9.3958	11.155	7.8205	10.391	10.67	10.212	10.076	10.652	10.49	10.898	10.601	10.241	9.5814	11.53	9.2316	7.874
-2.5576	-1.2918	-2.1558	-2.4637	-3.449	-3.7281	-5.4498	-1.5685	-3.2693	-3.289	-3.349	-3.2741	-2.4469	-4.4578	-3.8843	-4.6976	-3.1854	-2.3925	-2.0057	-1.692	-5.9317	-4.2538	-4.2763	-3.5719	-2.1997	-3.9017	-2.824	-2.86	-4.2623	-3.5022	-3.0532	-3.9688	-3.3465	-2.6736	-4.5799	-4.0791	-4.1431	-3.8917	-2.7171	-2.7548	-2.7357	-4.4785	-2.2762	-3.4551	-2.5622	-2.5554	-3.0861	-3.3547	-2.5562	-3.1485
-13.246	-13.39	-11.965	-15.525	-15.63	-12.55	-13.837	-13.042	-14.115	-13.834	-15.212	-12.933	-13.49	-13.146	-13.775	-13.362	-12.337	-12.45	-14.132	-13.862	-14.593	-12.675	-12.508	-13.088	-13.775	-12.388	-12.934	-14.396	-12.396	-14.69	-13.469	-14.274	-13.302	-13.817	-13.046	-13.233	-13.43	-13.3	-15.068	-13.047	-14.121	-13.978	-12.827	-12.061	-13.387	-14.054	-13.973	-13.191	-13.212	-13.324
-12.361	-13.355	-12.63	-11.245	-13.664	-14.492	-14.053	-12.589	-13.944	-12.432	-12.54	-13.304	-14.933	-12.487	-12.673	-13.064	-12.304	-11.641	-13.257	-14.82	-11.521	-12.45	-14.696	-12.821	-13.24	-12.206	-13.798	-13.983	-13.273	-12.914	-10.847	-12.229	-14.148	-12.79	-13.594	-12.914	-12.06	-12.963	-12.62	-13.863	-14.23	-12.461	-12.978	-13.185	-12.889	-13.848	-13.73	-13.798	-12.43	-14.931
-10.218	-9.6651	-9.2155	-9.0394	-11.887	-8.4488	-11.699	-10.221	-10.414	-9.241	-11.306	-9.4218	-10.989	-9.7433	-11.116	-10.346	-9.6559	-10.696	-8.5188	-9.4506	-11.575	-10.58	-11.893	-9.6366	-10.589	-10.034	-10.906	-10.984	-10.513	-10.49	-9.9273	-9.257	-9.9442	-10.414	-10.019	-9.8293	-9.8352	-10.308	-9.5377	-9.1026	-8.9931	-8.9571	-10.161	-9.3377	-9.8983	-9.6447	-10.497	-10.71	-8.4726	-9.6302
-3.3245	-4.1981	-3.8679	-4.5674	-4.1095	-3.9267	-4.0807	-3.7123	-4.1896	-3.5323	-3.4735	-3.8587	-4.515	-4.3493	-3.8436	-6.211	-4.003	-4.7995	-2.8398	-4.0023	-3.3736	-4.1666	-3.618	-3.5071	-2.3695	-3.0456	-3.7889	-3.3051	-2.804	-3.9427	-2.6009	-2.3913	-3.9243	-4.5185	-4.5798	-2.2592	-4.2513	-3.681	-2.6144	-3.943	-4.9047	-3.8151	-4.6227	-2.8447	-4.22	-3.3204	-5.6814	-4.8907	-2.9989	-3.6179
-0.88834	-0.31685	-1.2477	-1.4393	-0.15149	-2.2594	-2.3377	-2.9688	-1.4229	-1.6661	-2.3143	-1.4285	-1.703	-1.2377	-0.61479	-1.4701	-1.77	-0.68912	-1.8005	-1.6888	-0.87884	-2.4959	-0.072464	-3.2788	0.048284	-1.261	-0.70525	-2.0202	-1.5924	-1.9453	-0.91311	-2.2056	-1.153	-0.73192	1.0632	0.60357	0.29088	-2.8735	-1.3624	-1.9608	-2.2097	-2.2414	-1.7094	-0.90441	-1.6091	-1.5065	-2.3619	-1.0346	-0.82397	-2.7854
-10.845	-13.748	-13.404	-12.114	-14.241	-13.228	-11.74	-14.021	-12.458	-11.84	-13.83	-12.188	-14.782	-12.843	-14.664	-13.378	-12.442	-11.47	-12.419	-12.155	-15.59	-14.092	-13.751	-13.381	-12.547	-12.989	-12.464	-13.102	-13.924	-14.305	-12.11	-13.678	-13.111	-14.228	-12.284	-12.747	-13.283	-12.866	-15.402	-12.253	-13.471	-14.898	-13.216	-14.1	-13.719	-13.345	-12.649	-13.639	-12.732	-12.48
-12.005	-10.847	-11.743	-12.244	-11.918	-11.725	-10.588	-10.729	-11.844	-11.904	-10.776	-12.494	-11.072	-11.766	-11.721	-11.324	-10.648	-10.497	-12.265	-9.8257	-10.059	-11.948	-10.747	-11.537	-11.212	-10.272	-12.195	-11.419	-11.411	-12.051	-10.256	-11.439	-11.645	-11.346	-12.588	-10.871	-11.227	-11.001	-11.322	-11.753	-11.344	-11.5	-12.372	-10.877	-11.098	-10.135	-10.378	-10.878	-11.391	-12.764
-14.516	-15.324	-15.282	-14.515	-14.177	-15.755	-14.385	-15.002	-13.838	-14.447	-16.466	-15.382	-13.439	-15.804	-15.108	-13.505	-16.297	-14.955	-14.138	-14.374	-15.395	-15.341	-14.501	-15.224	-14.171	-15.192	-14.585	-14.811	-15.881	-13.143	-14.373	-13.431	-12.782	-14.248	-14.379	-14.02	-13.764	-16.369	-13.23	-15.141	-13.864	-13.572	-13.675	-14.924	-13.63	-15.062	-13.6	-14.607	-13.05	-15.487
-4.882	-4.2229	-4.8528	-3.2266	-6.0054	-5.1733	-2.4684	-4.4811	-4.3133	-4.913	-4.4035	-4.5037	-4.3447	-4.2412	-5.4429	-5.8068	-4.6797	-4.3046	-4.4904	-4.1243	-4.9216	-4.7455	-3.5428	-5.7697	-4.1763	-4.3504	-5.3553	-4.6842	-4.3095	-3.0984	-2.4748	-4.7081	-3.8488	-4.6455	-4.2468	-3.6949	-4.7922	-4.5808	-4.9473	-5.4615	-5.7459	-3.977	-4.1056	-5.0591	-3.2343	-5.4038	-3.837	-4.7155	-5.2709	-5.2252
-8.1925	-6.7685	-7.215	-8.3862	-6.9239	-7.4208	-6.3458	-8.2712	-7.129	-6.2147	-5.3636	-8.426	-6.9479	-7.4464	-7.5142	-6.2069	-6.7698	-8.1471	-8.4157	-6.8248	-7.024	-6.639	-6.335	-7.5521	-9.428	-7.836	-7.9582	-6.737	-7.9585	-7.4632	-6.9504	-7.3565	-8.5478	-7.4751	-6.5849	-7.4031	-6.5656	-7.7835	-6.8404	-8.8765	-7.2255	-8.3124	-7.2926	-7.9346	-7.7537	-6.2679	-7.6883	-6.8608	-7.7331	-6.2593
-6.8992	-5.7201	-7.109	-6.1003	-7.5176	-6.761	-7.4675	-5.8914	-6.5247	-7.9507	-5.4633	-5.7259	-7.5331	-6.9326	-6.3739	-6.8107	-5.8418	-6.387	-5.847	-6.1782	-6.56	-6.3527	-8.0685	-5.4565	-6.2049	-6.1257	-7.0637	-6.455	-4.0629	-5.4966	-6.5517	-6.9319	-6.5918	-8.608	-6.3251	-8.0068	-5.7042	-6.9972	-5.0198	-6.323	-6.7307	-5.562	-7.5904	-5.7888	-5.3841	-5.2364	-5.4365	-8.5724	-5.6624	-6.0085
-0.41497	-0.85185	0.76142	-0.15274	0.30889	-0.63299	-0.029008	1.1517	-0.029746	0.67765	0.46794	0.22463	0.28915	1.4119	-0.060246	-0.3184	-0.9173	0.47105	-0.91743	-0.64137	0.053297	-0.1522	1.5238	0.62362	0.13744	0.44257	0.4105	0.5042	-0.012069	0.34922	0.023205	1.2491	0.19251	0.53614	0.073274	2.0294	0.65343	-0.21188	0.026276	-0.086315	0.49867	0.63513	-0.99492	1.7062	-0.26414	0.11785	-1.9244	0.3689	-0.12443	0.82533
-7.8545	-6.6791	-6.8369	-6.7978	-6.5287	-7.99	-5.5661	-7.0703	-7.4406	-8.1069	-8.3228	-7.2616	-8.3033	-7.3497	-7.3775	-7.781	-8.6761	-7.0273	-6.5841	-7.5433	-7.8312	-6.4888	-7.6412	-8.1116	-6.4865	-6.9073	-8.3469	-8.4007	-6.8061	-8.6174	-8.1423	-8.1319	-6.6549	-7.602	-6.1548	-8.2662	-8.5199	-6.0119	-8.0899	-8.1904	-7.8843	-6.5834	-6.0456	-7.0681	-7.828	-6.8222	-8.0615	-7.9444	-9.6337	-7.4738
6.3024	7.7649	7.2056	6.4576	7.3955	7.0751	5.4597	6.9498	7.0125	7.7637	5.5265	8.0459	6.2397	8.3991	7.0021	7.3069	7.7344	5.901	7.224	5.7588	5.5903	6.7776	7.4002	6.6192	7.4193	8.3263	5.5527	4.7626	5.9725	8.3724	6.6034	7.002	6.451	6.4728	5.722	5.7263	6.2886	7.0926	7.8427	7.8854	7.5239	6.3617	6.8701	6.5707	7.3844	8.0071	8.1122	6.6814	7.3512	6.3201
2.7537	3.3543	2.6185	3.3442	1.9078	3.1436	4.7398	1.4568	3.5206	3.436	3.4698	3.8192	2.1581	1.2758	2.5253	1.4353	2.0978	4.6538	1.5262	3.5716	3.1101	2.1249	5.1192	2.4393	3.1677	2.3056	3.3008	2.385	3.113	2.2043	2.029	2.4948	1.9669	1.9818	2.6728	3.6176	2.3361	2.4478	3.9598	3.6574	1.8429	3.871	3.1817	3.4373	2.8652	3.0537	3.1163	4.8955	3.1027	1.7564
0.15727	0.050262	-1.2398	0.66225	0.16648	0.47424	0.51693	-0.39823	-0.029788	0.89448	0.98259	1.1621	-1.7305	-1.3676	-0.35236	-0.74189	-0.85506	-0.19222	-0.55285	0.67	-1.1881	0.74941	-1.7268	-1.1954	0.036261	0.25463	-0.77671	-0.22959	-1.1656	-1.0226	0.71362	0.73292	0.77786	1.5051	-0.11335	-0.50314	-0.14631	-2.1516	-0.32247	-1.6404	-1.5944	-0.70583	0.27246	-0.21728	-2.2175	-0.088546	0.9273	-0.28351	-0.66522	0.69172
-5.8436	-5.9185	-5.5386	-6.0181	-6.429	-6.4398	-4.9359	-6.6178	-6.1049	-6.4567	-4.8471	-4.7994	-7.064	-6.9368	-6.0786	-6.3738	-5.9862	-6.666	-6.3553	-5.7256	-6.9555	-5.9491	-6.6585	-4.2276	-5.9153	-7.7351	-7.5664	-5.0525	-6.6449	-7.2438	-6.8224	-5.4134	-6.5505	-6.8714	-7.7251	-5.552	-5.1458	-5.2007	-6.7534	-5.5394	-6.6423	-5.9276	-4.8832	-6.5604	-7.2755	-7.8222	-7.9201	-5.6424	-6.8826	-6.5975
1.1319	1.0934	2.4808	0.82989	-0.19231	1.5426	0.40296	2.8038	-0.087499	1.9128	0.21103	0.18511	2.3066	1.2643	1.6832	2.6116	-0.76838	0.42096	1.9293	1.6046	0.89309	0.5459	0.40005	1.1621	2.2255	1.0994	0.21166	0.91106	0.79329	1.5176	1.5252	1.6855	3.0745	1.6132	-0.20303	1.4404	1.61	0.80921	3.1118	0.94042	0.36436	2.3081	0.77758	0.45983	3.8863	2.8077	-0.54414	-0.38776	1.458	0.84162
-5.3308	-4.9534	-5.8936	-6.1819	-3.7788	-5.6157	-5.226	-4.7125	-5.0518	-5.8821	-4.8045	-3.6955	-3.5422	-5.3574	-5.1762	-5.8872	-4.8351	-3.1177	-4.5624	-6.2491	-4.4869	-4.8405	-4.587	-5.0773	-3.9561	-5.0832	-5.0587	-2.5863	-5.354	-4.8793	-4.765	-4.3488	-3.6866	-5.9249	-6.1638	-4.9017	-5.3176	-4.1111	-5.3389	-4.4167	-5.127	-4.2937	-6.3196	-6.8288	-5.016	-3.881	-5.5515	-6.0635	-4.757	-5.2192
-0.13546	1.9131	-1.1691	-1.1012	0.15033	-0.78288	1.2529	-0.56845	-0.94399	-0.88348	-0.62024	-0.19191	1.4119	0.25821	-1.212	-0.43205	2.8833	1.2844	-0.56375	-0.79949	0.51847	-0.29427	0.99536	1.2482	-0.46329	-0.3422	-1.6463	0.048489	0.38839	-0.79073	-0.95705	0.73045	-0.1995	-0.31932	-0.2658	-1.2277	-1.644	0.0021519	-0.75821	-1.8819	0.0042815	-0.7846	0.31587	1.3549	0.70326	1.9554	0.06694	0.78488	0.10854	-0.73957
-2.3996	-0.65159	-2.3238	-3.3124	-1.8056	-3.0926	-2.7225	-1.775	-2.5674	-1.8568	-2.1138	-4.0986	-3.2267	-2.6034	-1.8369	-2.4063	-3.1146	-2.5058	-0.97596	-3.8924	-4.4265	-3.1758	-2.2062	-2.5731	-2.2909	-2.2419	-3.1894	-3.4134	-3.0924	-2.786	-2.7171	-3.6151	-1.9416	-0.46067	-1.7514	-3.5247	-3.2056	-2.6426	-2.9966	-1.9763	-2.9773	-2.5325	-2.9254	-2.2057	-1.918	-3.384	-1.8438	-1.8797	-2.0583	-0.24913
-4.8136	-6.0098	-5.0314	-6.1875	-5.4359	-5.4784	-5.0893	-6.498	-5.9439	-3.3913	-4.8708	-4.5208	-5.1592	-6.4372	-5.1027	-6.8051	-6.2813	-6.7335	-5.1127	-4.8489	-5.2341	-5.7635	-5.6834	-5.6254	-5.8789	-6.2093	-4.5467	-5.3135	-5.1362	-5.4297	-5.7106	-6.6914	-4.9516	-7.1013	-4.8421	-4.4138	-5.4661	-6.1814	-5.4929	-5.3326	-4.7104	-6.2467	-4.4518	-5.8158	-6.8071	-5.8877	-6.3277	-6.7636	-4.515	-5.2003
-3.976	-4.0762	-3.0113	-4.5396	-2.1207	-5.1701	-5.2044	-4.2172	-3.9279	-3.9661	-3.8914	-3.4191	-4.0219	-4.0578	-4.1582	-5.0687	-3.8439	-4.9805	-3.7079	-3.5553	-3.5957	-2.7964	-3.1541	-3.5812	-4.8134	-3.7957	-3.1381	-2.4881	-4.3296	-4.0726	-3.9891	-2.3499	-3.0704	-3.903	-3.4346	-3.9978	-3.9512	-4.784	-2.7464	-5.1123	-2.1529	-6.0844	-3.001	-4.8991	-4.8533	-2.9229	-4.2932	-3.0782	-4.4292	-4.3367
2.9769	5.6609	3.5527	4.9444	5.4721	4.0042	4.6054	5.843	4.7516	4.5086	4.4007	4.5337	4.2771	4.5423	5.0529	5.131	3.5174	5.9704	4.4575	3.5919	4.5012	5.2882	5.5254	4.7955	6.3306	5.0031	5.5326	5.5868	6.0266	4.2768	6.0527	4.5527	3.9184	4.0625	5.027	6.4451	5.9341	4.8713	4.1535	4.4734	5.0257	5.5092	4.7025	5.3054	4.942	3.0442	5.7707	5.2525	5.7749	5.0027
-8.9619	-10.115	-8.6561	-9.5098	-8.2765	-8.1826	-10.313	-8.8581	-9.3145	-8.3927	-7.7119	-8.1024	-8.7367	-8.9646	-10.935	-9.7053	-9.1278	-8.2397	-8.5586	-10.435	-9.9966	-10.712	-7.4151	-10.583	-9.5739	-9.6057	-9.6086	-9.4573	-9.7813	-7.6853	-8.464	-9.4928	-9.9528	-8.9498	-7.8776	-10.557	-7.3677	-7.9556	-9.3956	-9.5944	-10.627	-9.3688	-8.2965	-8.7561	-9.5183	-7.7676	-10.023	-9.7361	-9.1817	-9.7731
-2.8133	-1.5392	-1.5855	-1.365	-2.0618	-4.1857	-1.5197	-2.6424	-3.482	-2.047	-3.2991	-2.782	-3.1319	-2.5684	-1.843	-1.5058	-4.327	-3.0663	-2.5734	-2.9574	-1.8801	-2.9824	-2.3386	-1.6825	-2.7218	-1.5092	-2.1089	-2.7969	-2.7331	-2.7495	-2.1883	-2.9003	-1.5636	-1.1297	-2.5884	-3.6373	-1.3266	-1.029	-1.3321	-5.2298	-1.9088	-2.228	-0.94199	-3.5289	-3.4342	-2.4479	-0.58776	-1.9917	-1.3844	-2.3547
-2.8342	-4.4146	-4.1054	-4.0623	-4.6549	-3.3587	-3.2494	-3.4434	-1.7863	-2.484	-3.5351	-3.6742	-1.6288	-3.2025	-4.4301	-3.8123	-2.7997	-3.9525	-2.4413	-3.6314	-2.7942	-4.0272	-4.4848	-3.5178	-3.259	-5.3391	-3.6897	-3.3679	-1.9816	-2.5715	-3.5416	-2.9524	-2.8917	-3.2641	-3.2493	-3.6291	-3.8347	-4.4013	-3.8145	-2.4934	-4.8679	-4.615	-3.1679	-3.3102	-2.7791	-3.6369	-3.4156	-3.815	-3.2342	-4.157
-3.1357	-2.0628	-2.8382	-2.6689	-2.3634	-2.328	-2.6767	-2.8008	-4.0757	-3.4729	-3.5524	-3.028	-2.9301	-2.2674	-3.8008	-5.3156	-1.7976	-4.1897	-3.6256	-3.8565	-3.4629	-2.9966	-5.0946	-4.4726	-4.6812	-3.9029	-3.9626	-3.8217	-2.5804	-5.0256	-5.5279	-4.2941	-4.178	-2.8309	-3.5196	-1.9275	-4.2604	-3.9998	-4.1518	-4.8964	-4.3764	-2.5916	-2.5894	-3.5593	-4.0432	-2.6201	-2.1981	-3.4131	-2.9368	-3.5081
-4.4056	-4.9594	-4.8637	-2.675	-3.2198	-4.2136	-5.1972	-5.514	-5.4315	-4.8314	-3.7415	-3.1546	-5.0841	-3.6001	-4.2896	-4.3694	-3.6697	-5.3383	-4.3325	-5.5894	-4.4519	-4.6598	-3.4242	-3.9054	-2.3741	-4.0498	-3.4498	-2.3546	-4.2401	-3.6154	-4.7595	-3.8227	-4.6772	-4.4407	-4.6047	-5.2002	-4.1178	-4.2909	-2.5983	-4.8886	-5.1868	-3.9409	-3.7404	-5.3555	-5.2791	-5.0528	-4.7701	-3.8159	-4.8262	-4.2231
-2.4795	-0.45139	0.13904	-1.4706	-0.7418	-1.318	-1.9064	-2.0493	-1.2582	-0.6421	-0.76807	-0.9345	-1.1901	-2.7686	-1.437	-0.030759	-1.7443	-3.3685	-0.2447	-3.7671	-1.5455	-0.52646	-0.51543	-3.4755	-1.7559	-0.0055283	-0.68048	-0.85833	-1.5941	-1.2002	0.18442	-0.70916	-2.6209	-1.8054	-2.0619	-1.2931	-1.7385	-0.52701	1.0354	-0.089902	-0.62848	-2.7922	-0.52156	-1.4561	-1.897	0.051837	-1.849	-2.0646	0.39185	-0.096141
-2.9859	-2.6257	-1.882	-4.4435	-3.4717	-3.3236	-0.95886	-2.2681	-0.88698	-1.7565	-0.56147	-1.3661	-1.4598	-3.2674	-2.8226	-3.9786	-0.79119	-2.9469	-2.1385	-2.8109	-2.7278	-2.5418	-2.926	-2.1539	-2.9377	-3.6055	-3.7869	-2.4638	-2.3959	-2.5103	-3.6035	-2.6179	-2.4025	-3.1054	-1.5672	-0.72794	-0.69315	-1.718	-3.5019	-2.8177	-2.7456	-3.2911	-1.6491	-2.9314	-3.0148	-3.1149	-2.7517	-2.258	-3.1132	-1.1552
0.17221	-1.3958	-0.19039	-1.8469	-1.7948	0.12135	-0.61616	-1.833	-1.0531	-2.1362	-1.4809	-1.6235	0.71355	-1.5611	-1.0737	-0.94052	-0.35581	-0.002884	-0.51113	-0.67918	-2.5473	0.95251	-1.9618	-0.77809	0.54214	-1.6598	-0.54131	-1.3127	-1.6342	-0.49662	-0.47366	-1.2853	-0.15317	-1.4133	-0.19092	-2.3683	-0.2421	-0.22734	-1.1281	-0.15671	-4.0184	-0.80157	-0.73362	0.019813	-0.66247	-0.6344	0.23766	-0.20482	-1.7536	-1.3413
-2.2742	-3.3348	-3.294	-3.8806	-4.087	-3.7513	-4.2808	-3.2754	-1.6974	-2.2584	-3.4603	-3.8043	-4.7976	-4.7916	-2.806	-3.9345	-2.9003	-4.1071	-4.0593	-2.878	-3.5516	-5.087	-4.217	-2.7697	-4.897	-2.71	-3.7559	-3.7265	-3.9562	-3.3092	-2.5028	-3.5768	-2.8453	-3.8589	-3.7717	-3.8654	-3.4387	-3.8561	-3.5418	-2.7373	-3.3364	-3.0789	-2.674	-2.2045	-1.7102	-3.6817	-2.8188	-2.2285	-3.111	-3.6363
-3.6124	-4.5628	-4.0285	-4.1088	-3.6506	-3.9148	-4.6693	-3.1489	-2.9109	-2.5491	-3.9371	-2.8995	-4.5841	-4.8734	-3.0976	-3.6157	-3.5315	-3.9564	-2.8002	-3.0679	-3.3341	-2.9986	-3.5272	-4.5137	-3.6193	-5.7514	-4.9847	-2.7873	-4.371	-3.6304	-3.082	-2.2826	-4.3567	-3.9314	-3.9839	-3.6309	-5.3292	-5.2328	-4.7344	-1.9001	-2.1064	-1.6923	-4.9275	-4.2427	-3.8221	-2.6361	-3.4759	-2.8264	-4.0026	-5.5076
-3.0215	-2.8348	-1.3599	-4.8554	-3.2175	-4.4323	-1.505	-2.0885	-1.5417	-3.5488	-1.5448	-2.2758	-2.3909	-2.8282	-3.0131	-3.9023	-3.6823	-3.6597	-0.91334	-3.4398	-3.3668	-3.7038	-1.8803	-1.8768	-4.6335	-3.4596	-1.7798	-1.9831	-2.1329	-3.6571	-3.9153	-3.9244	-1.9543	-1.9029	-2.7063	-2.3924	0.47086	-2.7282	-2.171	-1.6055	-3.0477	-2.9155	-1.7409	-2.258	-2.1311	-4.3377	-1.4098	-2.8699	-2.9731	-4.9631
0.68083	0.47551	2.4287	0.34718	1.4843	0.70864	0.128	1.1882	0.85151	1.3832	-0.39253	2.078	1.2083	1.1567	0.89009	2.96	0.36673	2.4722	1.3765	0.92472	0.76035	0.58329	1.0473	2.3907	1.5766	1.4417	0.66851	1.158	1.0468	2.0787	0.39271	1.5349	0.046748	2.8891	1.7079	0.38162	0.21342	2.3419	1.0495	1.179	2.0146	-0.21716	1.6106	0.90439	1.2774	2.2904	1.9733	-0.048492	0.49658	1.0961
-3.4398	-5.9651	-3.7421	-3.3531	-3.5706	-3.1928	-4.35	-3.453	-3.8286	-4.3307	-4.5866	-2.8861	-5.986	-3.9098	-3.4038	-4.0572	-2.0099	-3.9905	-1.5915	-3.7482	-2.9015	-4.1654	-4.1574	-3.9882	-3.2744	-6.0976	-4.2166	-3.3962	-3.1726	-3.855	-4.6831	-3.3928	-3.6246	-2.8619	-2.0827	-4.6156	-4.0422	-3.1437	-3.9983	-4.4397	-4.4446	-3.8735	-3.1724	-3.8861	-4.6216	-3.1574	-2.7878	-1.7054	-3.9442	-4.204
-10.438	-10.109	-11.581	-11.359	-10.237	-11.169	-9.7237	-10.946	-11.666	-10.036	-10.111	-11.932	-12.183	-11.076	-10.543	-11.351	-9.9821	-11.573	-12.34	-10.899	-10.281	-11.401	-10.811	-9.9879	-10.713	-9.7095	-10.815	-10.629	-11.42	-10.163	-11.127	-10.74	-9.2981	-11.629	-11.848	-10.958	-10.098	-11.941	-11.283	-11.135	-11.987	-10.813	-10.845	-11.598	-11.602	-10.542	-10.721	-8.8956	-10.542	-12.796
-10.569	-11.42	-12.371	-12.591	-12.307	-11.754	-9.7701	-11.59	-11.18	-11.148	-12.124	-12.657	-10.188	-11.439	-12.413	-11.495	-10.993	-10.25	-11.9	-11.889	-10.37	-12.629	-11.387	-11.595	-12.216	-12.015	-12.563	-10.829	-11.145	-10.736	-12.387	-9.9628	-10.505	-11.338	-12.733	-11.616	-10.413	-11.123	-12.574	-12.313	-11.665	-12.331	-13.179	-11.677	-12.084	-10.802	-13.213	-11.912	-13.276	-11.307
3.5268	4.8725	3.9746	4.2132	4.5695	4.1216	4.8226	4.4845	5.8065	4.4566	3.893	5.4545	6.9355	3.9239	5.4565	4.7359	6.1568	6.3092	6.8285	3.6353	5.0086	4.9425	5.9612	2.9938	6.4461	5.2954	3.3906	5.5801	5.3111	6.1466	6.5678	5.6807	4.8899	5.536	5.4234	4.0458	5.341	6.5094	7.0081	4.1124	3.9238	4.6189	5.8596	4.4313	4.7161	4.8908	5.1019	5.5974	4.8348	2.8432
4.8627	3.1808	4.3093	3.2922	3.0916	5.5175	4.6063	4.2948	4.3654	5.7876	5.0667	3.4317	5.9528	4.0294	3.6539	3.6494	4.5055	4.3522	5.1058	3.3216	4.7856	5.6463	4.3923	4.7286	3.987	4.4094	2.8696	5.6138	5.7319	4.805	3.9818	3.4257	4.6716	4.26	4.9827	2.4342	3.5294	3.9213	5.3609	4.9167	3.8184	2.9792	3.2099	4.8743	3.222	5.2709	4.9849	5.2251	3.2483	4.127
-7.1554	-3.5598	-5.521	-5.9512	-5.8365	-5.4017	-4.1411	-5.9202	-7.1785	-5.0032	-3.6438	-5.1676	-5.4043	-7.8559	-4.4884	-5.4022	-5.3188	-5.4298	-6.6941	-6.0077	-5.5181	-5.9291	-6.056	-4.5957	-4.0018	-6.0877	-4.407	-5.2169	-6.2262	-7.2327	-4.1845	-5.2582	-5.2784	-5.2997	-4.854	-4.1539	-4.759	-5.2818	-4.9358	-5.0715	-6.1866	-3.5897	-4.4728	-4.9055	-5.0065	-4.9738	-4.6944	-4.6654	-5.9426	-4.3176
-1.6405	-2.5794	-1.1434	-0.61228	-3.078	-4.7563	-2.5987	-1.8287	-4.0112	-1.0033	-1.7637	-2.093	-3.8415	-1.6685	-3.6049	-1.4783	-1.8986	-2.1665	-1.0884	-3.618	-3.3978	-2.3272	-2.5439	-3.4141	-1.4582	-2.9662	-2.3658	-2.855	-3.2263	-2.1882	-3.1983	-1.8829	-2.3605	-0.99311	-0.60913	-4.1932	-1.8943	-4.1456	-4.4662	-2.939	-1.806	-2.4561	-3.9571	-3.3996	-3.8104	-3.793	-3.5894	-1.3494	-2.346	-0.6509
-3.4289	-3.0014	-2.5574	-2.8061	-2.5534	-3.0789	-2.5691	-4.3444	-3.9556	-2.795	-3.5531	-3.8674	-3.6136	-3.27	-3.6458	-3.5206	-2.0284	-4.4851	-1.9139	-1.7367	-2.9184	-3.0773	-3.5703	-2.8579	-3.4574	-2.7021	-1.733	-4.2273	-2.5355	-2.7775	-4.2797	-4.2534	-3.3694	-4.3685	-3.2975	-3.1531	-4.9841	-4.4784	-4.4661	-3.1949	-2.8941	-1.7897	-3.3275	-3.6715	-2.6204	-3.3384	-3.5372	-3.716	-2.1767	-2.7941
0.72444	2.217	2.0621	0.44495	0.91172	1.7018	2.2927	1.3242	1.9031	1.8194	2.1103	1.7462	1.8778	2.0847	0.37866	1.7289	0.76311	2.0203	3.4915	1.9893	0.89861	0.26839	0.69035	1.2155	1.4974	0.14511	2.3874	1.9607	2.1951	1.4651	3.4004	2.0734	2.142	0.36271	0.93068	1.857	-0.75045	2.0552	2.2892	2.8842	2.4546	0.67368	2.6585	1.6699	1.4631	1.0359	1.4916	2.5398	1.3914	1.104
-4.6533	-3.9665	-4.5829	-4.1504	-5.9303	-4.3449	-4.4847	-3.5078	-3.2144	-4.5693	-3.8896	-5.951	-4.654	-5.0142	-4.3272	-4.6918	-5.6824	-5.5869	-4.922	-4.6121	-3.8496	-4.5508	-4.1623	-5.5292	-5.5695	-5.4331	-4.4025	-5.0049	-4.2593	-4.4928	-3.7336	-3.6888	-4.0743	-3.7354	-3.2603	-3.8528	-4.528	-4.6743	-4.7271	-4.8379	-4.0263	-5.2838	-4.2293	-3.7724	-4.6984	-4.1163	-3.6277	-3.1981	-5.204	-4.975
-0.25707	1.7956	0.38721	-1.3825	0.084066	-1.1467	-0.28717	0.62828	-0.61284	-0.44401	0.69191	-0.52174	1.5994	-0.70909	0.92984	-0.55902	-0.86402	1.0726	-0.65519	-0.9959	-1.1963	1.1221	-0.68176	-0.044768	0.25451	0.10141	-1.2685	-0.82495	-0.70991	-0.30601	-2.0224	0.034979	-0.51837	0.08709	-1.8439	-0.077612	1.4277	-0.52244	-0.13166	1.0043	-1.0694	-0.27334	-0.92378	-0.99835	-0.99507	-0.0072166	-0.088597	-0.56519	0.18003	0.19183
-4.5505	-2.5247	-2.4069	-3.6641	-1.9246	-2.8239	-3.3104	-2.5406	-3.6968	-3.4413	-2.9754	-1.6791	-3.5505	-3.4668	-3.5634	-2.8088	-2.2564	-2.9267	-2.4019	-2.7037	-3.2745	-3.1116	-3.4019	-3.8596	-3.1581	-3.3748	-2.6671	-3.6242	-3.5278	-3.9077	-3.2262	-2.6954	-2.0457	-4.2314	-4.5694	-2.6591	-4.0782	-3.0488	-1.6741	-3.5192	-2.7619	-4.68	-4.0489	-3.3724	-4.3508	-3.1822	-1.7484	-1.7718	-3.1002	-3.6477
-10.502	-9.7781	-9.7644	-9.4333	-12.08	-10.478	-10.011	-10.401	-9.7285	-10.411	-10.306	-8.3851	-10.061	-11.134	-9.1473	-10.325	-10.984	-9.1492	-10.159	-11.356	-10.539	-10.198	-11.229	-11.222	-10.778	-10.294	-10.513	-9.7223	-11.705	-11.165	-10.327	-10.501	-10.71	-10.783	-9.2459	-11.051	-10.168	-9.3921	-9.2999	-10.039	-10.842	-9.8751	-9.6799	-10.457	-9.6854	-8.884	-9.1444	-10.219	-9.7761	-11.259
-14.694	-14.077	-14.224	-12.691	-13.95	-14.185	-13.668	-13.768	-12.75	-14.593	-13.015	-13.575	-13.985	-13.545	-14.895	-14.477	-12.259	-13.387	-12.362	-13.987	-12.892	-16.455	-13.463	-13.983	-14.837	-15.401	-14.492	-13.909	-13.947	-13.746	-14.657	-13.99	-12.838	-14.865	-13.808	-14.152	-12.826	-14.827	-14.06	-14.149	-11.694	-12.911	-14.476	-14.098	-13.914	-13.486	-14.762	-14.244	-13.16	-14.469
6.6392	6.9782	6.8914	4.7571	4.9057	6.8331	5.3849	4.6524	6.4258	4.2406	5.7733	6.1053	3.9096	4.4451	5.4482	4.5345	6.2175	5.8269	6.3032	4.8424	3.7274	5.8562	5.5098	7.3615	6.2898	5.5322	4.9024	5.2834	6.375	4.7726	5.0106	5.0122	6.5689	6.7115	4.5492	5.7527	5.4962	6.65	3.6851	7.1221	6.2719	5.6483	4.0221	5.6683	6.6466	4.6968	5.3926	6.3451	4.9499	6.0611
-3.4426	-4.9707	-4.4881	-3.6101	-3.9019	-5.3311	-3.5019	-4.2682	-5.2881	-3.5682	-4.5508	-2.8993	-4.6769	-2.1864	-4.3026	-4.814	-3.0049	-4.1013	-3.5652	-3.2911	-3.8759	-4.7035	-4.6617	-3.8021	-2.8628	-5.1202	-3.918	-4.7951	-4.8071	-3.5428	-3.3755	-4.439	-3.5573	-4.0849	-3.6122	-3.2693	-3.434	-5.0222	-5.6101	-3.9544	-4.7907	-5.2347	-3.7007	-5.9547	-5.0265	-3.9278	-3.0226	-4.0402	-4.8676	-2.9146
-0.73263	-0.25543	-0.44659	-1.1383	-1.8711	-1.0906	-1.8783	-1.0933	-2.6517	-2.3314	-1.5164	-0.65208	-1.0085	-0.27937	-1.5904	-0.81672	-1.7496	-0.66188	-1.6929	-0.62663	-1.4413	-1.6569	-1.2445	-0.91025	0.056919	-1.9829	-1.4761	-2.2362	-0.31179	0.33913	-0.75967	-1.4895	0.10488	-0.16266	-1.3787	0.072331	-3.2141	-2.4617	-2.2813	-1.3757	-0.26348	0.40019	-1.3624	-1.1261	-0.022799	-1.2196	-0.12144	-1.0858	-1.7078	-0.73724
-1.6755	-3.2223	-2.7014	-2.976	-2.9785	-3.3902	-1.4117	-2.9618	-1.9013	-1.9367	-0.95135	-1.3065	-2.624	-2.8318	-2.5074	-3.8705	-1.7805	-2.292	-2.2537	-2.9686	-3.2025	-3.8097	-3.1059	-2.9018	-3.1575	-2.5924	-2.3827	-2.7526	-3.7592	-2.8997	-2.3257	-3.3564	-3.8949	-4.1148	-2.2806	-3.2197	-3.3637	-2.5045	-0.91772	-0.78756	-2.6725	-2.3048	-3.965	-4.0987	-2.9932	-2.9314	-2.5574	-2.8083	-1.1059	-1.3882
-11.667	-11.843	-11.165	-11.73	-10.42	-12.535	-12.359	-11.166	-12.231	-11.948	-10.798	-10.345	-12.583	-10.551	-11.843	-11.342	-11.631	-13.149	-9.3837	-13.763	-11.341	-12.314	-13.379	-10.362	-11.122	-13.155	-10.922	-11.582	-11.738	-12.493	-11.746	-11.443	-11.642	-12.024	-10.127	-11.276	-9.9073	-12.677	-11.663	-9.781	-12.305	-11.137	-12.498	-10.171	-11.787	-11.344	-10.312	-12.465	-12.19	-12.882
6.7418	7.155	6.6013	7.1718	7.0205	5.2454	7.5034	6.9436	5.6744	6.7915	6.4189	6.5554	7.0998	5.8372	7.113	6.6433	7.2563	6.9371	6.6601	6.7181	6.7331	5.6678	7.082	6.7599	6.8863	6.7647	7.4127	6.5803	6.864	5.9739	7.0305	7.4859	7.188	6.8649	6.1923	4.9766	5.4619	6.3429	5.6907	5.2751	7.5687	7.6876	6.0814	7.8189	5.9545	7.2411	6.1128	7.2681	7.3952	6.7948
-6.1594	-5.6278	-5.5277	-5.2698	-5.3897	-4.7086	-3.9633	-6.0307	-5.3968	-5.5892	-5.2686	-5.5593	-5.1615	-4.3809	-5.0457	-5.6825	-4.9336	-5.4774	-5.6553	-4.5905	-4.9367	-8.0524	-5.1851	-5.401	-7.1012	-6.6444	-6.5919	-5.8854	-5.333	-5.0721	-5.0197	-5.2869	-6.3151	-5.831	-5.7753	-6.7944	-4.9748	-5.5773	-7.1143	-6.1947	-5.1148	-5.9116	-6.5986	-5.2167	-5.4263	-6.438	-6.1586	-5.39	-5.1641	-5.7943
-0.13648	-1.528	-1.326	-3.2485	-1.029	-0.82601	-0.61338	-2.9659	-2.2129	-2.3794	-2.8066	-0.99425	-1.2524	-0.75919	-1.1142	-2.4345	-0.20248	-0.16436	-0.97161	-2.0824	-1.4394	-1.3082	-1.2639	-2.4683	-1.0843	-2.451	-2.3471	-2.0846	-1.4435	-1.2412	-1.6952	-1.9594	-2.1884	-1.3594	-2.3236	-1.1643	-3.4706	-2.5868	-0.96623	-1.2536	-1.4647	-1.4893	-2.0629	-3.4295	-0.33115	-2.9311	-1.1273	-0.35373	-1.8128	-1.261
-4.7318	-5.0133	-3.9834	-5.4133	-4.8178	-6.4009	-6.0113	-5.6137	-6.3243	-6.9727	-5.6207	-5.2445	-5.1261	-5.4629	-6.5011	-4.6366	-5.034	-5.4321	-6.9761	-5.6844	-5.9439	-5.5389	-5.3568	-5.3355	-5.4534	-5.8425	-4.82	-5.6873	-7.6679	-5.8242	-6.1501	-5.6262	-4.6351	-6.4157	-6.3298	-5.5836	-4.8153	-5.9561	-5.3146	-6.223	-4.805	-5.6117	-4.3929	-6.8302	-4.9812	-5.0776	-6.5479	-6.8204	-5.1371	-5.6262
-11.231	-10.46	-9.6182	-10.429	-10.546	-9.875	-11.726	-10.376	-10.794	-8.8577	-10.981	-9.5539	-9.2969	-10.986	-9.9243	-10.225	-10.463	-9.8274	-9.6349	-11.087	-8.567	-10.769	-10.209	-11.522	-10.828	-9.2383	-9.6559	-10.557	-10.515	-9.2227	-8.7166	-11.226	-9.1031	-8.5547	-11.532	-9.3631	-9.4738	-9.4236	-10.894	-10.28	-10.319	-10.255	-11.404	-10.071	-9.9466	-11.731	-10.837	-10.284	-11.351	-9.7643
2.8949	2.7594	1.3776	0.30721	1.7534	2.2983	0.89522	1.963	1.6024	2.1973	0.24257	1.5408	1.7931	3.0148	2.0446	1.6294	1.218	2.5072	-0.221	1.6703	2.1879	1.3694	1.702	1.0653	0.66721	0.27528	1.3795	1.8224	-0.71738	1.8383	2.1286	1.3729	2.7656	1.369	0.97736	1.8967	-0.018689	1.3473	2.0229	1.1309	1.5261	1.451	1.8204	2.4717	2.325	1.9214	1.6399	0.99378	1.0837	0.76187
-19.847	-22.175	-20.795	-21.379	-21.331	-22.239	-22.128	-19.539	-20.617	-19.946	-19.23	-19.735	-20.536	-21.449	-20.366	-20.774	-21.208	-20.539	-20.442	-20.906	-20.114	-21.452	-18.565	-21.349	-22.672	-18.694	-19.56	-19.977	-20.488	-20.545	-19.447	-21.375	-19.736	-20.371	-21.011	-20.945	-21.083	-21.864	-20.391	-21.515	-20.551	-20.241	-20.458	-20.45	-23.07	-19.4	-21.173	-20.395	-20.315	-21.335
-5.9476	-5.9771	-6.8347	-4.9906	-7.6251	-5.8481	-6.15	-4.2315	-6.0548	-6.8679	-5.8342	-5.6219	-5.806	-5.6966	-6.5799	-6.3952	-6.4829	-7.1431	-5.4118	-5.9819	-6.2338	-8.0823	-7.2466	-8.209	-6.3524	-8.12	-5.933	-7.216	-6.4102	-5.6297	-5.7962	-8.5017	-6.2001	-5.2839	-5.3296	-7.2162	-6.4267	-5.5072	-5.4608	-7.4002	-6.3501	-6.2951	-6.5311	-6.2183	-4.9772	-7.4253	-6.852	-6.2614	-6.2681	-6.253
-2.3487	-2.8152	-1.1925	-3.9945	-2.4641	-3.6004	-3.1369	-3.6494	-3.3587	-1.6216	-2.181	-3.598	-2.8075	-1.9028	-3.1875	-4.03	-2.3984	-1.7312	-2.2974	-2.7629	-3.4339	-1.6486	-1.6782	-2.6223	-0.75043	-3.0244	-2.2861	-2.8645	-1.1574	-2.2905	-3.3121	-2.6773	-3.8304	-2.4845	-3.569	-2.5442	-3.405	-2.9389	-2.9504	-2.8881	-1.5572	-2.3344	-2.989	-2.9447	-0.97274	-3.4356	-3.0442	-1.0771	-2.9637	-3.8671
-3.1315	-1.9845	-2.1129	-2.5458	-4.1135	-2.4356	-3.5618	-4.3194	-3.5295	-2.6982	-3.5674	-3.696	-2.5827	-4.9501	-3.054	-3.9174	-3.9317	-1.7697	-4.6103	-3.7835	-2.0553	-2.5455	-3.9963	-2.3184	-3.1638	-1.5202	-3.6421	-3.5391	-2.3962	-2.4559	-2.9847	-3.1597	-3.9734	-3.4463	-4.0746	-1.8063	-2.2715	-4.1002	-2.7386	-3.9686	-3.5713	-2.3505	-3.1151	-3.4739	-2.3941	-4.2073	-2.6416	-2.1077	-3.0147	-2.6508
-8.8235	-9.571	-9.4141	-9.4965	-9.6059	-9.4371	-11.202	-9.3698	-6.5611	-8.4492	-8.1564	-7.904	-10.457	-8.4739	-9.9458	-9.7363	-9.8505	-8.802	-9.2283	-10.596	-8.842	-10.327	-9.4482	-8.2564	-8.3164	-8.4925	-10.72	-9.8284	-9.8521	-9.0871	-7.8851	-11.608	-10.888	-9.8125	-9.5179	-9.9309	-8.4303	-8.2218	-9.011	-8.8821	-7.538	-9.4512	-8.2551	-8.0008	-9.5538	-9.3902	-9.7229	-8.0689	-10.499	-8.7685
-8.9958	-9.4455	-8.4238	-8.2576	-9.9215	-8.9789	-9.6979	-8.495	-8.5804	-9.016	-9.4482	-9.2195	-6.8982	-10.19	-9.6955	-9.1063	-10.451	-9.0818	-8.3788	-9.2539	-9.2118	-9.2028	-9.1295	-10.374	-8.7596	-9.4025	-8.8521	-10.166	-8.409	-8.8068	-9.7785	-10.432	-9.491	-8.9951	-8.0517	-9.1166	-8.5095	-8.7323	-10.187	-7.7021	-9.5995	-10.611	-9.1272	-9.9922	-9.6937	-8.2773	-8.868	-9.219	-10.514	-9.8105
1.7116	-1.0536	-0.30885	0.3514	-0.6321	1.5608	0.33798	-0.10677	0.60828	0.22548	1.0874	-0.077793	-0.48548	-0.44844	-0.066378	1.2031	1.183	1.3768	0.56937	0.73063	0.18977	-0.17335	0.50674	0.12772	0.14277	-1.1255	0.25603	2.0893	0.33171	1.3298	0.45871	1.801	0.56927	0.52742	1.4515	1.0609	0.29446	1.0113	0.42165	0.29638	0.69928	1.3494	1.0251	0.4615	0.45618	-0.35296	1.0388	-1.0486	2.1571	-0.19182
-5.2192	-3.2189	-3.313	-3.7529	-4.3147	-4.1402	-5.0583	-3.3152	-2.4509	-4.3219	-4.5377	-3.8182	-4.7403	-2.5366	-3.3333	-4.6518	-3.1701	-4.8613	-3.5078	-5.0259	-3.819	-5.7615	-4.3081	-4.8525	-4.123	-4.4979	-4.1467	-5.0115	-4.2314	-5.351	-2.8314	-4.4457	-2.805	-3.9759	-4.887	-4.5659	-3.6453	-3.1086	-4.4336	-4.0955	-3.8491	-4.0146	-2.5232	-2.2358	-4.5232	-4.2771	-3.1203	-3.2343	-3.1569	-3.6968
-5.6541	-7.2141	-6.3211	-5.3917	-4.611	-6.5606	-7.4632	-3.5046	-6.1882	-5.156	-5.738	-5.1649	-4.8757	-5.9549	-5.9431	-6.1769	-6.7216	-5.714	-6.9158	-5.5344	-4.0952	-5.0565	-6.1236	-6.0007	-5.7317	-4.1832	-3.4232	-6.2494	-6.0213	-6.2129	-6.6673	-4.9311	-5.9751	-5.7826	-5.7608	-4.9997	-5.7874	-5.1818	-5.8655	-5.9681	-3.5572	-4.3083	-5.1871	-6.7407	-6.374	-5.3743	-6.4084	-4.7172	-6.3336	-7.2946
-10.688	-10.553	-10.344	-10.982	-11.24	-10.825	-9.9648	-9.8673	-11.808	-11.952	-11.473	-10.754	-11.309	-9.3629	-11.205	-9.6667	-10.733	-10.45	-10.567	-11.849	-10.972	-7.4396	-10.084	-10.636	-9.8389	-11.246	-10.066	-10.381	-11.205	-10.781	-9.2505	-10.565	-10.287	-12.505	-9.9402	-10.44	-9.2562	-11.595	-11.083	-11.559	-12.276	-9.9956	-11.644	-9.7374	-10.623	-12.311	-9.6986	-12.34	-9.5593	-11.856
-4.369	-1.0792	-1.8154	-2.8928	-4.0571	-2.8772	-2.2149	-2.5287	-3.8074	-3.2751	-3.0551	-2.7025	-2.1625	-2.2504	-3.0745	-4.313	-3.0493	-3.3969	-4.7461	-2.3955	-2.1092	-3.4428	-3.0748	-2.9661	-2.9449	-5.1538	-3.1772	-2.7788	-1.3518	-2.3207	-3.1924	-2.7814	-2.8143	-3.6778	-5.3147	-1.876	-3.7023	-2.6873	-4.7135	-2.2917	-2.6018	-2.6789	-3.4034	-3.3288	-2.8033	-3.6607	-3.3566	-3.1738	-2.1815	-3.1083
-4.3277	-3.114	-1.3758	-2.3854	-2.9289	-3.7756	-3.1846	-3.8837	-3.1152	-3.2812	-1.9538	-1.822	-3.0395	-5.0001	-3.2999	-2.7998	-3.2677	-3.4408	-2.6489	-3.8968	-2.2798	-2.7097	-3.6549	-4.0058	-2.7282	-2.3004	-2.4053	-3.535	-2.4224	-2.5771	-4.227	-4.3488	-0.84875	-3.7754	-1.9398	-3.617	-2.3787	-2.8374	-2.1995	-3.0706	-4.7267	-4.8783	-2.0761	-3.8009	-4.6191	-2.1409	-1.978	-3.4116	-3.6824	-3.5631
-6.8267	-8.2907	-7.5586	-8.775	-7.5321	-5.7824	-8.5279	-7.9469	-7.2692	-7.422	-7.7671	-9.3467	-7.5757	-7.4376	-6.9287	-7.8824	-6.3514	-8.2916	-7.2802	-8.4176	-7.9079	-6.9182	-8.0688	-8.2642	-6.6102	-6.7683	-7.1408	-7.469	-7.4048	-8.0442	-7.9167	-5.9722	-7.7219	-8.5299	-8.4526	-6.7357	-5.5414	-6.5326	-7.6302	-5.4875	-8.5358	-7.1285	-7.904	-7.3285	-7.9527	-7.3686	-7.1812	-7.455	-8.7045	-6.9257
-5.998	-4.3113	-3.4851	-5.0182	-3.9835	-5.1538	-5.425	-2.4704	-5.2301	-4.5519	-4.8151	-6.1316	-5.4089	-3.864	-5.2196	-4.3248	-5.3063	-5.0991	-4.6006	-3.0705	-3.0927	-5.2606	-4.2766	-4.8724	-4.5345	-5.1241	-4.5467	-3.766	-4.2479	-4.2909	-4.8684	-4.8311	-4.3236	-4.2397	-4.5159	-6.6028	-3.3437	-2.952	-4.5606	-3.2821	-5.2684	-4.0274	-6.1252	-4.8576	-4.2166	-5.3051	-5.8966	-5.2215	-5.065	-3.7595
-21.509	-20.879	-23.609	-23.154	-22.405	-22.117	-20.929	-22.47	-22.202	-24.239	-22.14	-22.789	-23.039	-22.17	-21.42	-22.896	-23.911	-22.191	-22.944	-22.963	-23.944	-21.601	-22.132	-21.823	-22.515	-22.301	-22.365	-22.603	-20.965	-22.574	-20.174	-21.63	-23.065	-22.057	-21.892	-21.138	-21.534	-21.105	-22.606	-21.859	-21.754	-22.86	-21.452	-23.034	-21.808	-22.646	-20.84	-22.294	-23.731	-22.601
-9.3172	-8.5668	-9.4189	-8.507	-9.5315	-8.7135	-10.123	-10.299	-10.395	-9.6653	-10.893	-10.091	-10.177	-8.1335	-8.3881	-8.8745	-9.5098	-9.5279	-7.2434	-8.687	-9.988	-9.3419	-8.1709	-8.0057	-9.3688	-8.4874	-9.5084	-8.8919	-8.4425	-8.7207	-9.4687	-9.1466	-10.188	-8.0259	-7.4329	-10.658	-8.8682	-9.0394	-8.1822	-9.1951	-9.6573	-7.8194	-8.8193	-8.4087	-8.9016	-8.7958	-9.2625	-7.7523	-8.1875	-8.3858
-1.0505	-3.4341	-1.4377	-1.4768	-1.0142	-2.0439	0.040275	-1.4866	-2.263	-2.0691	-2.7873	-0.88284	-1.87	-0.58535	-1.1281	-2.2564	0.065381	-1.7109	-1.729	-0.70159	-0.70605	-2.4337	-1.5828	-1.6118	-2.6232	-2.227	-2.783	-0.86557	-2.3689	-0.90905	-1.1778	-1.577	-0.46279	-1.7316	-0.75739	-0.18044	-1.5307	-2.1593	-0.54343	-1.8374	-1.706	-0.11225	0.22681	-2.3825	-0.71158	-2.6688	-0.59689	1.4031	-0.83302	0.012068
-8.7268	-10.49	-8.7088	-9.0113	-10.833	-9.6577	-9.0672	-10.879	-9.9025	-8.9807	-10.539	-11.085	-10.11	-9.2529	-10.081	-12.177	-10.274	-9.9508	-9.7437	-9.8655	-9.0825	-11.677	-10.127	-10.742	-9.8641	-10.487	-9.1766	-9.1167	-10.005	-8.3089	-9.8709	-10.022	-11.678	-10.207	-9.7524	-9.6393	-9.9466	-9.2486	-10.851	-9.6453	-11.901	-9.9197	-10.283	-9.0815	-10.206	-10.159	-9.624	-11.345	-10.941	-9.4284
4.9508	5.9993	4.335	5.1463	5.2576	5.1673	6.0041	4.8454	5.6863	5.6073	5.8735	6.2079	5.4872	4.7637	5.2517	5.51	5.7218	3.9729	6.4665	4.3184	3.4218	4.2273	4.0956	4.5292	5.4636	6.9571	5.2082	6.4378	3.7647	4.6508	5.2168	4.0899	3.6914	4.5779	4.2002	5.3591	3.7572	5.9305	6.0125	6.1482	4.7147	4.0039	5.3988	5.7807	5.9593	4.0383	5.1244	3.8835	5.0794	5.2903
-11.105	-11.712	-12.096	-12.326	-10.049	-10.698	-11.635	-9.9544	-11.2	-11.479	-11.227	-10.646	-10.683	-10.563	-11.557	-11.055	-9.7823	-11.082	-11.15	-9.8093	-10.846	-10.883	-10.316	-9.6077	-10.437	-10.336	-12.489	-11.185	-10.486	-11.039	-11.727	-11.056	-10.218	-10.891	-10.992	-9.6582	-11.068	-11.143	-10.165	-10.263	-10.768	-10.023	-10.34	-12.029	-10.226	-9.8055	-9.881	-11.342	-11.076	-11.117
6.8534	6.8949	7.2421	6.0206	6.6794	6.8467	5.5441	6.2641	7.0546	7.9238	6.2909	5.6692	6.7678	5.9475	6.0617	6.5087	7.1028	7.5037	7.138	6.006	4.8008	5.059	5.553	6.7216	7.3101	8.4474	7.9199	7.6044	7.015	7.2253	5.8397	6.0805	7.3209	5.7608	6.5263	7.3487	7.3058	7.1365	8.0776	7.5666	7.3102	6.4854	7.419	7.7992	8.7839	7.4601	5.7557	7.0344	6.6604	6.4456
-4.383	-1.705	-1.5439	-3.0161	-1.606	-1.9188	-3.8659	-2.416	-2.0365	-0.17564	-1.1564	-2.4208	-3.9957	-4.0603	-3.4853	-3.2073	-3.3066	-3.4776	-0.86095	-3.5868	-3.3445	-2.8559	-3.9305	-3.336	-3.1771	-3.2247	-1.8206	-1.3446	-2.0423	-2.1987	-3.1201	-3.4374	-3.3516	-3.355	-1.7122	-3.4444	-3.718	-2.6153	-3.8846	-2.5574	-2.2805	-2.104	-3.226	-1.1554	-1.5945	-4.7846	-4.0549	-2.0612	-3.246	-1.4352
-7.696	-7.8787	-7.0377	-6.6603	-7.3858	-7.7952	-6.1108	-7.5144	-6.6017	-7.0433	-9.1393	-7.7445	-7.6379	-8.5723	-8.5954	-8.0397	-8.0479	-7.5629	-7.8891	-7.817	-7.3108	-7.2282	-7.2772	-6.8305	-9.7389	-8.1999	-7.5269	-7.3343	-6.8942	-5.7355	-7.7586	-9.1698	-8.0778	-10.144	-9.6713	-9.6772	-7.6363	-9.2362	-6.8112	-7.0623	-8.5286	-8.2093	-8.0795	-6.4204	-8.083	-7.7152	-7.6407	-9.1667	-7.0869	-7.9909
-13.05	-14.381	-13.963	-14.214	-14.573	-15.903	-13.767	-15.264	-14.892	-14.079	-13.32	-15.936	-12.03	-15.409	-15.699	-15.056	-14.01	-14.882	-16.126	-13.736	-14.931	-14.997	-15.171	-14.918	-14.878	-14.925	-15.428	-13.61	-13.718	-14.433	-13.378	-13.341	-16.222	-12.876	-15.213	-15.784	-13.726	-16.875	-16.138	-13.997	-13.565	-13.847	-13.76	-14.128	-14.552	-14.534	-14.431	-14.231	-16.764	-13.743
-0.56431	0.43314	0.21436	-0.64582	0.11297	-0.71119	1.1	0.43173	0.45688	-0.399	0.40199	2.1742	1.4001	-0.52401	1.0741	0.3351	0.74051	1.543	1.5679	-1.4235	0.15006	1.0306	-1.0078	-1.428	-0.62665	0.59515	1.3982	0.66812	0.96805	1.4619	0.3195	1.2016	0.69816	1.5849	1.0559	-0.0048117	1.4326	-0.62659	0.46196	1.9045	0.88075	0.42788	0.63667	0.51642	-0.57861	0.58811	0.53328	1.1257	2.1064	0.98155
-12.193	-11.998	-11.484	-12.105	-13.543	-12.048	-9.7144	-11.551	-12.263	-10.618	-11.577	-10.803	-11.817	-12.143	-10.392	-11.971	-11.008	-11.188	-12.148	-12.826	-11.462	-12.292	-10.447	-11.749	-11.13	-10.881	-11.671	-11.86	-10.978	-10.268	-14.19	-10.154	-12.556	-12.353	-10.984	-10.939	-11.541	-12.253	-13.155	-10.303	-11.278	-10.135	-12.481	-10.976	-10.456	-12.409	-10.869	-13.005	-13.438	-10.699
2.7899	-0.40806	1.6711	1.5936	3.3078	2.1976	1.5636	2.3518	2.8135	0.90466	2.1206	2.2716	-0.33647	1.7662	0.76451	2.4654	3.1155	1.5799	1.5611	0.5499	2.1408	1.7707	1.8415	-0.15984	1.1345	1.0463	1.4168	0.89124	1.0596	2.4502	-0.14737	1.1421	1.7545	2.9899	2.134	2.4834	3.3236	0.087578	3.0913	2.2074	1.1103	3.0148	1.8331	2.1468	2.3491	1.6406	3.1962	0.72381	2.3695	0.89788
4.6406	4.9281	4.5329	4.0037	5.1076	4.3409	5.2532	4.7805	4.367	7.6312	3.6745	4.7959	5.7544	5.3328	5.3641	4.941	3.8867	5.1441	4.5954	5.7229	4.9023	3.75	4.3241	5.6245	6.9289	4.4914	5.5514	5.6788	4.0939	6.2022	4.3057	5.772	5.1036	4.2504	4.8926	4.6878	4.9054	5.715	4.8928	5.4745	6.9787	3.7723	6.1687	4.6231	4.9501	6.3625	4.627	5.0949	5.124	4.9433
3.0997	6.5794	4.3135	5.4482	4.6325	2.3653	5.8407	4.543	5.7061	5.8145	4.7602	4.7598	7.1103	5.9217	5.1806	4.1741	7.3294	4.6506	5.75	4.7703	5.0427	4.2903	5.4039	5.2108	5.6831	5.2485	4.3608	2.7139	5.9161	3.4488	4.5665	4.6134	3.9286	6.3349	5.3025	5.638	2.7936	5.5853	5.1992	5.0579	5.1288	5.1727	6.273	2.8306	5.5063	5.5883	3.7672	5.2157	4.893	2.6886
-4.6626	-2.9648	-5.1924	-2.806	-4.9627	-3.4142	-3.7427	-2.7693	-4.8231	-2.5165	-3.127	-2.9398	-5.1784	-4.2288	-3.4999	-3.5906	-3.4014	-3.4888	-3.4135	-4.114	-4.0823	-3.7618	-3.5813	-3.7521	-5.178	-4.2236	-2.4738	-5.3545	-3.8689	-4.1727	-5.0473	-3.8584	-4.747	-3.9755	-3.4356	-2.8429	-4.0318	-4.7435	-3.6756	-6.4286	-3.4816	-3.7503	-4.434	-3.9736	-3.2565	-4.4353	-5.8423	-4.9979	-4.219	-3.2372
-21.032	-20.724	-21.793	-22.945	-20.411	-19.584	-19.707	-20.333	-20.323	-20.215	-21.042	-20.149	-21.402	-21.612	-21.374	-22.502	-20.607	-20.208	-20.309	-22.126	-21.781	-21.859	-21.329	-20.476	-20.427	-21.742	-19.673	-20.445	-19.051	-19.885	-20.462	-21.28	-20.425	-22.738	-23.028	-22.115	-19.822	-22.543	-18.825	-20.796	-21.099	-20.832	-21.942	-19.904	-21.001	-22.028	-20.225	-19.07	-19.878	-21.177
-12.423	-13.232	-12.91	-12.782	-12.854	-12.662	-12.3	-12.264	-14.197	-13.87	-13.41	-14.333	-13.993	-13.047	-13.607	-12.949	-12.967	-12.131	-13.124	-13.401	-12.591	-12.46	-13.37	-11.541	-12.893	-13.456	-13.262	-12.511	-12.542	-12.629	-12.741	-13.21	-14.031	-14.014	-13.972	-12.92	-14.172	-13.702	-14.025	-13.51	-12.691	-13.086	-11.874	-12.157	-12.388	-10.939	-14.278	-13.977	-13.785	-12.402
9.1539	6.7013	6.1428	5.4495	6.4624	8.2276	6.9348	7.6186	7.7681	3.7834	7.0852	6.4198	7.1851	8.156	7.9784	7.3532	6.8744	6.1835	6.5455	5.6624	5.5026	7.6271	6.8102	6.3225	7.8376	6.5576	8.8818	5.0124	6.1991	6.3349	5.8782	8.1826	5.3317	7.5119	5.6973	7.5822	6.7563	8.6847	7.3073	8.1322	6.6313	7.0664	7.8651	7.5493	6.1123	7.1013	6.538	6.407	5.9714	7.5715
-5.6112	-5.7425	-4.4858	-6.3283	-6.4125	-6.2477	-5.8935	-6.2135	-5.7154	-4.845	-5.4754	-4.4305	-7.1315	-5.7388	-5.7186	-6.9695	-6.0174	-4.8197	-5.5993	-5.3114	-5.1668	-5.4625	-7.3734	-5.6196	-5.2542	-4.4108	-6.9768	-7.5552	-5.0787	-5.4626	-6.3096	-5.7351	-3.0527	-5.2147	-6.558	-5.4304	-5.8094	-5.4704	-5.4408	-4.4247	-5.6531	-5.3275	-4.1206	-8.6243	-6.7934	-5.2507	-5.028	-4.4619	-5.6054	-4.615
4.5663	3.2434	3.5917	4.0564	3.6749	5.3983	4.3247	3.3841	4.8893	4.0426	4.968	4.363	4.1068	5.2212	3.8141	5.5093	4.9956	5.4856	4.2813	4.7311	4.4085	5.1586	4.8527	5.8566	4.3682	5.3361	4.3443	5.2744	3.8939	4.1686	4.0363	5.2641	5.1553	3.7029	4.947	3.8011	3.1013	3.6912	4.5411	4.2671	3.7794	3.0899	4.3076	3.2981	4.5952	4.7631	3.7765	4.8522	4.621	3.1651
-20.095	-21.726	-20.48	-21.467	-21.299	-20.982	-19.209	-20.599	-20.867	-20.45	-22.157	-19.836	-20.369	-22.197	-20.626	-20.17	-20.655	-20.826	-21.098	-18.418	-20.793	-21.419	-21.48	-20.868	-20.531	-21.087	-19.231	-20.593	-21.14	-20.507	-21.638	-21.96	-19.957	-22.26	-23.55	-21.642	-20.987	-21.091	-20.072	-20.573	-21.653	-21.166	-20.83	-19.362	-20.231	-20.96	-20.604	-21.643	-20.708	-21.295
-2.3365	0.60689	0.42576	-0.42199	-0.92159	-0.38206	-0.80986	0.85329	-0.97294	1.0541	-1.2225	-0.47949	-0.14551	-1.2238	1.4956	-0.0084525	-0.59249	0.044463	-0.0058601	-0.13565	-0.59027	-0.51778	-2.0031	-0.86903	1.805	-1.6231	0.45218	-0.099488	-0.65208	-1.6822	-1.4184	-0.090449	0.35859	-0.097544	0.044382	0.25609	0.023799	-0.90661	-0.34079	-1.0512	-1.2539	0.073771	0.48887	0.29394	0.13885	0.39516	1.4293	0.98077	-1.0844	-0.31219
-0.045801	-1.1582	-0.90455	0.18902	0.028112	0.033995	-0.72077	1.4671	-0.95523	-0.31775	-1.6833	-0.92645	0.3296	0.066465	-0.4692	-1.414	0.16952	-1.1475	0.66493	-0.33154	0.4956	1.0786	0.65911	0.52241	-0.56696	0.22981	-0.29636	0.03816	0.93598	-0.22818	0.12706	0.34712	0.11163	1.1288	0.048718	1.3576	-0.85277	-0.9729	-0.0019963	-0.90629	0.52736	0.7805	1.2181	0.16523	0.58604	-1.1	0.67253	0.10503	0.14791	-2.0092
-3.9178	-5.7335	-3.8978	-5.4548	-4.8892	-5.0839	-4.9084	-4.7497	-6.4487	-4.8976	-4.2665	-5.1045	-5.5807	-3.9539	-6.461	-3.847	-3.8684	-7.0472	-4.5214	-5.4535	-5.2285	-5.9103	-5.3584	-4.7877	-3.8606	-3.5976	-4.5071	-3.9151	-6.446	-6.2073	-6.2038	-6.1008	-5.0888	-4.7794	-4.766	-4.9876	-5.3984	-2.8481	-5.2892	-4.1622	-5.0221	-4.7051	-4.6391	-5.435	-5.4406	-6.0644	-3.1367	-4.3892	-6.2073	-4.4484
-13.808	-13.064	-11.487	-11.057	-11.282	-12.466	-11.379	-13.622	-13.235	-12.043	-12.143	-10.78	-11.5	-12.755	-11.352	-12.243	-11.333	-10.833	-11.466	-12.211	-12.102	-12.796	-10.373	-12.266	-10.138	-11.589	-11.964	-12.829	-12.098	-11.948	-11.807	-10.806	-10.251	-10.774	-12.286	-12.737	-10.853	-11.599	-10.935	-11.882	-11.556	-12.06	-12.411	-13.124	-14.047	-11.011	-12.308	-12.122	-12.474	-12.052
-0.94905	-1.2363	-1.5763	-2.7159	-1.1408	-1.1815	0.26287	-0.82842	-0.16309	-1.1702	-2.1085	-1.9566	-1.4172	-2.015	-0.51578	-0.85468	-1.3692	-1.4462	-0.90486	-2.0486	0.33131	0.22548	-2.2003	-0.13988	-0.94197	-1.923	-1.9532	-1.807	-0.49433	-1.3986	-1.0738	-2.1546	-1.3653	-1.8341	-1.2568	-2.3621	-1.6748	-2.3782	-0.64906	-2.112	-1.9134	-1.455	-0.41515	-1.6406	-0.367	-3.277	-1.294	-1.0087	-2.3731	-2.2829
2.2931	4.2143	1.6669	2.0301	3.837	1.9352	3.2841	3.0185	3.5203	2.8719	3.339	3.2921	1.5927	2.9184	3.4176	3.5524	2.2158	3.5426	4.2785	2.5306	3.2874	2.3914	3.6002	3.3196	3.0987	3.9856	3.329	0.72398	2.7495	4.0201	2.3748	3.0737	3.9008	3.5487	4.9037	1.8775	2.4499	4.2083	2.8779	4.5068	0.786	3.6062	3.1279	2.6107	3.9629	3.9644	2.3096	3.9067	4.6381	3.8541
-12.829	-13.578	-12.836	-13.898	-12.466	-15.005	-12.34	-13.429	-12.221	-11.895	-11.987	-12.762	-13.042	-13.712	-12.435	-14.102	-13.873	-12.818	-14.145	-12.899	-12.41	-14.653	-12.626	-13.428	-13.237	-13.072	-13.913	-13.355	-12.346	-13.727	-13.806	-12.805	-12.77	-13.73	-15.112	-12.908	-13.963	-14.047	-13.912	-12.52	-13.451	-14.402	-14.528	-13.135	-12.852	-13.496	-13.489	-12.536	-13.197	-13.934
-14.591	-13.938	-14.203	-14.516	-14.455	-15.043	-15.211	-15.202	-16.485	-15.762	-12.689	-14.976	-15.565	-14.566	-14.314	-15.211	-13.763	-12.847	-14.496	-14.671	-13.446	-15.136	-15.212	-15.258	-15.915	-14.42	-15.96	-12.854	-14.132	-14.874	-14.946	-14.627	-14.82	-14.183	-16.045	-15.765	-13.727	-13.573	-14.6	-14.742	-14.616	-13.741	-15.673	-13.957	-13.01	-14.078	-15.53	-15.012	-15.759	-14.081
-8.8037	-9.374	-9.0464	-8.8717	-8.9863	-8.9105	-8.782	-8.9706	-10.421	-9.3662	-9.1864	-8.7946	-9.3605	-8.2491	-10.406	-9.8623	-7.6551	-9.0012	-10.737	-9.5947	-8.2635	-8.8256	-10.041	-8.6073	-7.214	-8.546	-8.3746	-9.4283	-8.7501	-8.639	-9.1476	-8.4814	-8.1147	-9.1219	-8.4746	-9.223	-9.3558	-8.046	-8.858	-8.7457	-9.4543	-8.2202	-9.1541	-8.6334	-10.054	-9.8565	-9.7266	-9.1764	-8.3514	-7.8944
-1.1752	-0.66046	-1.2978	1.1495	-0.18805	0.90585	0.6096	1.0834	0.76725	1.0592	1.4551	-0.92481	-0.46928	-0.84688	0.3543	1.5079	1.6635	0.93771	1.2756	0.24594	1.133	-0.12395	1.2603	1.5409	0.74437	-0.72795	-0.54159	0.41044	0.98549	2.146	-0.42418	-0.34374	0.1196	-1.4112	0.091051	1.1379	0.39027	0.56873	1.7839	-0.0081984	-1.3109	0.43225	0.82715	0.70478	1.877	0.17402	1.6624	-0.61326	1.2203	0.93385
-5.7847	-5.8794	-5.8577	-6.7156	-4.8121	-5.2204	-5.7561	-6.7375	-8.5983	-6.2068	-6.9853	-6.2984	-7.2117	-7.7886	-5.9202	-6.624	-7.6727	-5.5435	-5.9095	-7.726	-4.1185	-7.367	-4.7667	-6.7872	-5.0014	-5.9327	-5.4581	-7.1558	-6.3835	-6.5466	-6.5233	-5.8634	-6.9258	-5.6815	-6.0518	-6.4637	-6.7646	-5.5658	-6.6922	-6.5352	-6.3085	-6.4291	-6.8181	-7.3192	-7.0718	-5.855	-6.5812	-5.74	-5.4116	-5.2001
1.1148	-0.27758	0.068795	-0.58056	-0.6083	1.1837	0.66795	0.11693	-1.1001	-0.015551	-0.39103	0.36936	-1.0349	-0.21577	-0.55696	-0.32534	-1.2579	-0.26872	0.74897	1.2708	-0.53047	0.052999	1.0537	0.51139	1.0978	-0.55813	-0.0097412	0.04326	0.26706	-0.7525	-1.0562	0.11053	-1.0822	-0.95192	0.32132	-1.6041	0.60031	0.4066	0.27363	-0.96864	-0.16597	-1.1347	0.7271	1.2359	-0.029351	-0.33536	0.18363	-0.76666	-0.037297	-0.98924
-4.2317	-4.8442	-4.3851	-5.3647	-5.1533	-5.46	-4.2315	-4.6269	-3.7688	-5.2375	-4.5173	-6.4027	-5.5129	-5.5578	-6.5045	-4.6872	-5.0918	-5.5024	-5.1664	-6.1041	-5.2521	-2.7493	-5.6669	-5.3309	-4.9426	-4.7938	-5.5607	-6.6852	-6.1739	-4.08	-5.5916	-4.8595	-4.3145	-4.1509	-5.9989	-5.7143	-5.4116	-4.6963	-4.1271	-4.7977	-4.8215	-4.3186	-3.9304	-4.4364	-4.1869	-7.0774	-4.8389	-4.3072	-4.9253	-4.8591
-12.265	-12.748	-12.634	-14.611	-13.891	-13.351	-12.422	-12.667	-12.313	-13.224	-13.573	-13.437	-13.278	-12.303	-11.296	-13.545	-14.937	-13.519	-13.248	-13.248	-10.93	-13.781	-14.974	-11.663	-13.019	-13.036	-12.449	-14.26	-14.106	-14.126	-13.907	-12.343	-13.461	-12.334	-14.457	-12.712	-12.967	-13.241	-12.536	-12.372	-12.06	-13.812	-13.461	-12.776	-11.617	-12.237	-12.658	-15.57	-13.65	-12.061
-13.229	-12.251	-12.814	-12.251	-10.949	-12.909	-13.302	-12.718	-12.941	-12.615	-13.208	-12.367	-13.011	-13.508	-11.523	-13.015	-13.054	-12.999	-13.143	-11.653	-13.571	-13.948	-13.014	-12.994	-12.98	-13.835	-13.325	-13.013	-11.776	-12.721	-13.484	-12.692	-12.08	-13.093	-12.829	-12.492	-12.514	-14.027	-12.669	-12.052	-12.746	-12.091	-14.013	-12.04	-12.863	-13.181	-12.367	-13.19	-12.692	-13.127
-10.704	-11.263	-12.079	-11.504	-11.103	-12.132	-11.47	-11.018	-10.519	-10.892	-10.413	-11.362	-11.247	-11.097	-11.647	-11.503	-10.411	-10.352	-10.036	-10.445	-10.295	-9.3105	-10.812	-11.286	-9.0059	-10.505	-10.972	-9.3249	-10.509	-10.367	-10.169	-9.9042	-10.222	-11.395	-10.881	-10.192	-11.425	-10.235	-11.681	-10.953	-9.4296	-11.174	-8.7755	-10.855	-8.0396	-10.319	-11.992	-10.874	-11.821	-9.9179
1.8762	2.9714	2.6679	2.0162	1.8687	1.3669	2.2305	1.7712	2.0893	0.63705	2.2255	1.5741	0.94676	0.7574	1.0582	1.5758	2.5887	2.7549	2.6025	2.2251	1.4644	3.7339	2.7715	1.4956	1.3424	0.75924	2.9272	0.4273	0.86402	1.4347	2.459	0.38612	1.9876	2.3479	0.69629	2.5405	1.1414	1.9605	2.5515	-0.24608	2.5172	3.0478	2.5159	1.5848	1.931	3.0189	0.66774	1.3761	1.2658	0.64109
-12.058	-15.392	-12.269	-13.68	-13.069	-12.65	-13.116	-12.661	-13.534	-12.007	-11.52	-13.907	-14.473	-13.236	-12.908	-13.26	-11.094	-12.158	-13.486	-13.715	-12.458	-12.619	-11.627	-12.354	-13.166	-12.206	-12.546	-13.444	-11.883	-13.092	-13.404	-12.665	-10.958	-11.173	-13.671	-13.06	-12.77	-12.416	-13.186	-11.648	-13.17	-12.207	-13.014	-13.333	-12.445	-13.36	-14.535	-13.988	-13.419	-12.956
-3.3666	-6.5171	-5.8131	-5.2148	-6.4776	-3.9069	-6.6562	-4.8261	-3.5525	-5.9063	-5.8627	-6.4731	-5.2711	-6.1528	-4.8511	-5.0376	-5.6644	-5.6354	-7.1511	-5.4081	-4.0478	-5.4976	-3.8866	-4.7768	-4.9117	-6.9705	-6.2894	-5.9933	-5.9203	-5.7857	-6.392	-6.1196	-5.6894	-6.1494	-4.9375	-4.8491	-5.9504	-4.3125	-5.5934	-7.0652	-5.1496	-4.7906	-4.9096	-5.8288	-6.4885	-4.1227	-5.1438	-5.4656	-4.4949	-5.0098
-10.515	-12.19	-11.863	-10.991	-11.413	-11.067	-12.279	-12.326	-11.92	-11.207	-11.834	-9.8702	-13.23	-10.497	-12.504	-10.674	-12.831	-10.739	-10.807	-11.233	-10.913	-12.043	-11.756	-11.799	-10.572	-10.873	-12.478	-11.451	-10.175	-10.114	-12.467	-13.084	-12.677	-12.26	-10.776	-12.174	-12.226	-11.401	-11.622	-10.332	-13.177	-11.949	-10.44	-11.45	-12.229	-11.347	-11.051	-11.62	-12.744	-10.68
2.1587	1.4761	0.086711	1.2022	0.29035	1.7856	0.38372	0.85598	1.566	1.4885	0.88758	2.235	1.6617	1.0828	0.1042	1.5722	1.5216	0.56408	1.14	2.335	2.7186	2.1266	1.6997	2.0312	0.83516	1.2024	0.52594	1.5796	2.1673	1.0599	1.4987	2.2641	1.9177	1.3081	3.3607	0.36914	0.27739	1.6722	-0.19601	3.2122	1.9728	1.4971	0.45878	1.2918	1.2016	2.6367	0.63392	3.4468	0.63304	0.076243
-5.3102	-3.7717	-4.7777	-5.0122	-6.6488	-4.3749	-4.7614	-3.9137	-3.5353	-5.2818	-3.9777	-4.7368	-3.4819	-5.9616	-4.3384	-5.1934	-5.9462	-5.7892	-4.9487	-4.8317	-3.8608	-4.4148	-5.519	-5.3762	-5.0567	-5.3033	-6.2373	-4.5956	-5.5719	-4.3666	-3.5028	-4.4311	-4.8374	-3.7426	-4.7036	-3.9353	-5.8395	-5.18	-2.5263	-6.2068	-4.6287	-3.8748	-2.7017	-4.6662	-3.0983	-4.0325	-4.9129	-3.6158	-3.7838	-6.3052
1.5791	-1.4761	-1.401	-0.87468	-1.9321	-0.72522	-1.6138	-0.88439	-1.9405	-1.7861	-1.1705	-2.0149	-1.1997	-0.49254	-0.60821	-2.1416	-2.7433	-3.8815	-0.62821	-1.1432	-0.32881	-0.94495	-1.1009	-1.5206	-1.907	-1.9206	-0.20145	-0.81785	-1.5932	-2.4999	-1.7851	-0.54041	0.052111	0.80649	-1.5975	-0.38916	-0.39154	-1.9891	-0.65019	-0.51929	-0.8609	-0.0045318	0.0079801	-0.85489	-2.0374	-2.5558	-1.6417	-2.1618	-0.75817	-1.8758
-1.6551	-1.9518	-2.7201	-1.9744	-1.1989	-2.5724	-1.8318	-2.4863	-2.0899	-1.3458	-0.9637	-2.1863	-2.19	-2.9049	-1.8246	-1.7169	-0.41783	-1.4117	-2.05	-2.2101	-2.0033	-2.8028	-2.8205	-0.61174	0.20412	-2.9117	-1.6705	-1.05	-1.021	-2.0769	-2.0502	-1.5642	-1.7847	-3.3793	-1.8513	-1.6426	-1.1197	-1.325	-2.3329	-1.518	-0.98581	-2.8735	-1.9909	-1.7868	-1.8492	-3.1832	-2.2513	-0.64255	-2.3216	-1.3203
-23.292	-22.701	-21.849	-22.907	-23.344	-22.44	-22.963	-21.694	-21.866	-21.177	-22.763	-21.716	-21.333	-21.209	-22.846	-21.314	-22.012	-22.931	-22.029	-22.703	-24.399	-23.448	-20.945	-22.695	-24.173	-21.647	-22.258	-22.679	-21.988	-22.249	-23.013	-23.211	-21.747	-22.685	-22.761	-22.277	-21.854	-23.268	-22.637	-22.34	-22.454	-22.461	-23.236	-21.362	-21.888	-23.134	-22.58	-21.269	-21.498	-22.156
-12.307	-11.921	-13.268	-13.714	-12.372	-13.293	-13.862	-15.017	-14.307	-13.104	-13.095	-13.426	-15.184	-14.028	-12.198	-14.429	-14.164	-13.327	-13.125	-11.51	-14.023	-13.971	-13.113	-13.11	-13.545	-13.602	-12.568	-14.095	-11.386	-13.403	-14.69	-13.493	-13.632	-11.224	-11.579	-14.295	-12.714	-14.403	-13.38	-12.105	-12.202	-12.336	-14.178	-12.183	-12.986	-13.91	-13.076	-12.176	-12.315	-12.327
2.1457	1.2373	1.0673	3.0585	1.9229	-0.027454	0.48084	3.0599	1.4667	1.4407	0.73797	1.3108	-0.22994	0.079839	0.69988	0.72563	1.4016	2.4915	0.31153	2.5324	0.3981	2.7729	-0.030537	2.3186	1.9158	0.32731	2.3588	0.26998	1.4383	1.0826	-0.26161	1.4144	0.61259	1.074	1.4977	1.2782	2.2006	1.888	1.8855	1.9526	1.1871	0.45611	1.052	1.2385	1.6481	0.43326	2.0707	2.8482	0.84372	1.2797
-15.388	-12.968	-14.784	-14.049	-13.208	-12.952	-14.142	-13.952	-13.954	-15.305	-15.774	-14.732	-14.893	-14.003	-14.26	-12.988	-14.584	-13.751	-14	-13.865	-14.099	-14.641	-15.204	-13.843	-12.849	-13.764	-12.926	-14.315	-15.579	-12.102	-14.053	-15.578	-13.115	-14.472	-15.49	-14.167	-13.593	-15.488	-13.054	-12.821	-12.951	-15.003	-15.501	-14.102	-14.001	-12.612	-14.704	-13.69	-13.371	-13.777
-11.44	-9.9653	-10.654	-10.798	-11.653	-12.592	-10.232	-11.438	-12.642	-11.21	-8.3484	-10.219	-9.0672	-9.8854	-10.703	-8.8477	-9.9813	-10.366	-8.9155	-9.9867	-10.391	-11.643	-11.396	-11.327	-10.23	-11.744	-10.257	-11.73	-11.128	-10.845	-10.515	-10.29	-9.9722	-11.966	-10.194	-10.6	-9.7602	-10.813	-9.6893	-12.006	-11.156	-9.6469	-9.4796	-11.015	-10.885	-10.708	-10.055	-9.5928	-10.238	-10.061
-5.8383	-5.5213	-5.0139	-5.9331	-6.7383	-4.7979	-4.4649	-5.3913	-5.0668	-4.9728	-6.008	-5.5505	-6.3938	-4.638	-6.0441	-5.5361	-4.6272	-6.1228	-6.0675	-5.3706	-4.4355	-6.4829	-4.0994	-4.5255	-6.269	-5.2484	-5.7052	-4.5823	-3.0161	-4.751	-4.5707	-4.5621	-4.9601	-5.0405	-4.997	-5.4085	-4.5628	-4.9803	-5.2756	-5.864	-5.245	-3.6025	-5.3188	-5.5628	-4.8867	-6.0587	-4.6979	-5.3631	-5.8245	-5.7803
-11.194	-11.201	-10.116	-11.282	-9.7949	-11.438	-11.309	-11.304	-10.69	-10.013	-11.403	-11.966	-10.472	-10.785	-11.344	-10.259	-10.97	-12.339	-10.434	-12.161	-11.238	-11.644	-9.3933	-10.647	-10.389	-9.7483	-11.764	-11.8	-10.663	-11.579	-9.2269	-10.298	-10.157	-11.125	-10.246	-11.861	-11.936	-12.113	-11.196	-8.6653	-10.08	-9.8963	-8.7819	-10.374	-9.9311	-11.014	-10.787	-9.6555	-10.989	-9.0411
-2.1864	-1.2006	-1.1035	-1.414	-1.6556	-2.2144	-3.2103	-2.828	-3.387	-2.4956	-1.0677	-1.7751	-1.4026	-2.8275	-3.012	-1.2583	-0.93738	-1.0199	-1.8385	-2.3773	-2.5437	-1.5841	-2.3618	-1.8228	-1.3137	-1.6116	-1.1901	-0.84434	-2.3263	-2.9764	-1.062	-2.9404	-1.5604	-1.8397	-0.97867	-2.1823	-2.7926	-0.30044	-0.89906	-0.4338	-0.95669	-0.82532	-1.3272	-3.3642	-2.3855	-1.72	-2.3367	-1.5989	-1.1382	-1.2566
-13.934	-15.651	-13.407	-14.219	-15.686	-14.473	-15.03	-15.687	-17.97	-13.976	-15.298	-14.073	-14.988	-14.781	-16.192	-16.046	-14.956	-15.093	-14.823	-14.22	-14.525	-13.912	-14.155	-13.409	-14.942	-15.441	-14.771	-14.192	-14.308	-16.068	-15.102	-14.994	-13.776	-14.318	-14.269	-15.095	-13.731	-15.71	-15.47	-13.175	-13.443	-15.894	-12.821	-14.912	-14.347	-15.441	-14.785	-15.641	-14.949	-13.858
-1.01	-1.4824	-1.5884	-1.75	-2.3558	-1.7023	-1.8276	-1.7422	-3.0027	-2.162	-2.2622	-1.6325	-2.4139	-1.3951	-1.0433	-1.6194	-1.089	-2.6253	-2.3422	-2.0086	-1.4211	-0.18549	-1.2908	-1.583	-1.8306	-1.2718	-3.4785	-2.4702	-1.0223	-1.5689	-1.521	-1.8215	-1.9619	-1.6473	-2.3809	-2.1593	-0.82421	-3.0786	-3.1851	0.096696	-1.8652	-1.4077	-2.0437	-1.8844	-1.3975	-0.73004	-1.6142	-1.3124	-2.4514	-2.8736
-1.092	-0.92788	-0.99363	-2.8298	-0.46111	-2.0822	-1.7163	0.84598	-2.684	-0.77407	-1.8795	-2.9064	-1.6948	-2.4105	-2.5451	-1.1724	-0.81461	-0.90878	-1.2791	-2.4218	0.30357	-1.1748	-1.0652	-0.4563	-0.212	-2.0894	-1.9443	-1.7014	-2.4949	-1.3071	-1.7939	-2.2715	-2.0873	0.11119	-1.1714	-2.3932	-1.9324	-0.73329	-1.6765	0.17034	-0.37232	-2.2539	-1.4111	-2.7458	-0.21569	-0.10182	0.21624	-1.7736	0.27029	-1.8476
9.109	9.0823	8.7608	9.9258	9.8363	9.846	10.126	9.8898	11.058	8.9675	8.8355	9.0773	11.292	9.2699	10.713	8.921	9.8153	9.2508	8.5003	10.092	9.6853	9.1963	7.7538	8.3259	9.1679	11.321	10.398	10.004	10.554	8.4806	12.377	10.52	11.258	8.2578	9.1797	8.3238	10.172	9.4644	9.5742	11.486	11.009	9.4673	10.282	10.247	10.813	10.744	12.361	7.8666	8.6635	10.628
-13.405	-11.858	-13.237	-11.81	-13.306	-12.575	-13.523	-13.461	-14.295	-11.879	-14.428	-13.111	-12.641	-12.854	-14.064	-12.665	-13.885	-12.965	-13.238	-12.554	-13.691	-14.011	-11.471	-13.188	-12.572	-12.072	-13.413	-13.602	-13.618	-12.313	-14.225	-13.043	-12.203	-12.852	-12.823	-13.685	-11.981	-15.273	-12.792	-12.683	-13.432	-10.949	-11.218	-13.65	-12.384	-13.623	-12.396	-11.828	-14.281	-12.427
-1.4213	-3.7087	-1.6028	0.00099144	-1.4779	0.014282	1.2791	-0.46593	-1.2372	-1.2479	0.82208	0.49505	-1.6367	-0.25636	-1.1587	-1.5554	-1.8528	-2.4084	-1.1022	-0.47444	-0.41258	0.42032	-1.487	-0.59156	0.72097	-2.0017	-0.077483	-2.0601	-1.6761	-1.5523	-3.5683	-0.66436	-0.0022481	-0.3344	-0.66177	-1.2555	-1.1287	-0.97065	1.1378	-0.62742	-1.014	-1.1209	-1.9919	0.88391	-0.078589	0.45774	-1.1418	-0.88549	-1.8675	-0.71343
-0.7515	-1.9794	-2.0571	-0.82099	-0.98506	-1.9435	-0.80552	-2.2501	-1.4241	-2.3834	-0.90871	-0.93749	-1.5732	-1.3511	-2.3896	-0.13025	-1.3058	-1.5408	-0.58346	-0.5574	-2.6051	-1.1661	-3.6399	-1.4831	-1.0739	-0.96423	-2.4006	-0.56274	-1.1701	-0.7148	-1.5905	-0.90573	-1.5902	-1.1679	-1.5255	-1.3829	-1.2004	-1.973	-0.42772	-0.43691	-1.5609	-1.1214	0.28315	-1.3336	-0.3085	-0.12557	-0.95515	-2.2116	-1.2834	-0.084572
-10.806	-10.985	-9.9135	-12.605	-10.939	-13.044	-11.891	-12.739	-11.617	-12.83	-12.326	-11.825	-10.835	-13.868	-12.28	-11.62	-13.24	-11.573	-10.497	-10.773	-11.566	-12.185	-12.027	-10.186	-10.91	-11.774	-10.794	-11.353	-10.798	-13.309	-10.407	-9.8517	-12.857	-12.462	-12.559	-11.394	-12.458	-11.884	-12.894	-11.652	-11.964	-11.373	-10.47	-12.041	-11.707	-10.883	-12.103	-11.846	-11.239	-11.678
-6.5547	-5.9225	-5.731	-5.7318	-4.3569	-6.074	-6.4854	-4.1553	-5.2219	-4.208	-6.5994	-5.5374	-6.6577	-4.8934	-5.3126	-4.8146	-6.8929	-5.5473	-6.5163	-5.2574	-5.7012	-5.5904	-6.9282	-5.5932	-5.6343	-7.6429	-3.6726	-5.019	-6.3965	-4.2677	-5.9151	-5.9853	-7.0189	-5.4251	-6.3748	-5.5898	-6.1457	-5.7993	-4.6443	-6.5513	-5.4327	-5.3934	-5.7292	-5.5263	-5.6026	-6.0218	-6.2936	-4.2956	-8.4175	-5.7637
-2.4078	-3.7078	-2.8535	-1.6782	-2.3698	-2.3134	-3.6076	-1.5391	-1.9569	-2.667	-2.3852	-1.917	-2.1741	-3.7	-2.5691	-2.2914	-2.0528	-3.4709	-1.6244	-1.6146	-2.2697	-3.7073	-2.4978	-1.7105	-2.9924	-2.4419	-2.076	-1.9031	-2.5054	-0.81661	-2.6488	-1.0426	-2.4697	-2.286	-1.7162	-2.2026	-2.5621	-3.0421	-4.0852	-3.1294	-3.7105	-3.0634	-3.0247	-3.4904	-2.2613	-3.024	-4.1284	-2.8495	-3.2686	-2.7056
-6.9455	-9.9003	-7.4	-9.0201	-8.458	-10.48	-10.718	-10.108	-7.9774	-9.8254	-8.3652	-8.6905	-8.9035	-9.3047	-7.5728	-11.807	-8.5739	-9.7214	-10.571	-10.256	-8.1453	-8.8802	-8.9492	-8.1936	-8.1396	-8.5418	-9.3836	-8.5839	-8.3523	-9.1521	-8.3801	-8.576	-9.8391	-9.1926	-8.1438	-8.059	-7.5181	-7.3946	-9.397	-9.0173	-10.185	-9.0049	-10.818	-10.662	-7.2177	-7.8196	-9.6729	-8.7655	-8.8553	-8.4334
-2.0259	-3.2558	-3.7325	-3.1642	-2.7961	-2.4797	-3.837	-5.791	-1.1322	-2.5976	-3.1652	-1.4903	-2.7333	-3.362	-3.2742	-2.195	-3.6396	-4.2371	-3.1986	-3.8298	-3.18	-2.1611	-3.2606	-3.1573	-4.9868	-1.7928	-4.4387	-2.0289	-4.5841	-4.0444	-2.7399	-4.1533	-3.9587	-1.3736	-2.8758	-3.7026	-2.794	-1.6731	-4.0615	-3.3865	-3.6469	-3.105	-2.2302	-2.404	-1.7862	-3.476	-3.653	-4.3755	-2.2747	-3.2991
-0.87044	-1.2386	-0.83509	-0.86698	-1.1485	0.25213	-1.7014	-0.21692	-1.559	-0.57626	-0.99372	-0.23507	-0.92639	-0.030016	-1.1211	-0.39422	-0.17388	-0.37291	-1.5101	0.16198	-0.52291	-0.63762	-0.57428	0.49165	-0.87672	0.40267	0.72776	1.7959	-1.4116	-0.8422	-0.41422	0.15523	-1.4051	-1.7647	-0.77473	-0.84792	-1.6985	0.29266	-0.62968	-0.44855	-0.61286	0.061649	1.385	0.71616	-0.75299	-0.78736	-1.6407	-0.14754	-1.3254	-0.59064
2.835	0.15803	0.43873	1.8911	0.5822	-0.36916	2.1131	1.5725	0.4401	0.34926	0.1766	-0.37719	3.2214	1.467	2.2911	2.7359	1.082	1.3863	1.5972	1.8904	2.2152	3.0792	1.1014	2.4799	3.0005	2.4269	2.24	2.1602	0.81874	1.8087	0.32299	1.2251	2.7192	2.3392	1.8137	0.69336	0.69716	2.3852	1.9809	2.4989	0.8913	1.175	2.7551	0.9038	1.5167	2.137	2.2824	1.5238	0.88584	2.2112
-7.3403	-6.311	-8.4658	-6.6766	-7.298	-8.2817	-7.4193	-7.8397	-7.9245	-7.3424	-7.6552	-6.1545	-7.7968	-7.8495	-7.1968	-6.2125	-6.5383	-7.1945	-9.2869	-6.9066	-8.1316	-7.0782	-6.4175	-5.8768	-8.2457	-9.4726	-7.2373	-6.5875	-7.7707	-7.7853	-9.6172	-6.3922	-7.2282	-7.7047	-6.8057	-8.8409	-7.8941	-7.2704	-7.8319	-7.2104	-8.1124	-6.4876	-7.103	-7.6136	-7.7225	-6.482	-8.1203	-8.6216	-6.4955	-6.9049
3.9998	4.2062	3.8021	6.3495	3.9546	4.2772	3.8054	4.9215	3.5624	4.4513	3.8387	5.107	3.0088	3.7875	3.9668	4.3763	3.0575	5.3328	3.1725	4.9533	4.3612	5.2992	5.837	3.5478	4.5294	4.1242	5.122	4.574	4.3083	4.7097	3.7105	3.4482	3.801	3.3537	4.4586	4.3905	4.1839	4.1623	3.5758	5.4772	4.4132	5.8017	4.3706	4.9158	5.7979	3.9439	3.5836	5.407	3.4785	2.512
-2.4528	0.12966	-0.90765	-1.3258	-1.5173	-0.58009	-3.3353	-1.1303	-1.3358	-2.8094	-1.6945	0.21058	-2.3024	-1.8488	-1.5034	-1.9611	-2.3732	-3.4776	-2.3818	-1.2262	-2.3209	-1.9251	-0.084224	0.11149	-2.0923	-0.18399	-1.8393	-2.6517	-1.0215	-0.55227	0.75636	-1.1746	-0.1604	-0.24181	-1.383	-1.2694	-0.37131	-1.8954	-2.0772	-1.5002	-2.9063	-1.6236	-2.5271	-0.40527	-0.96291	-2.6576	-2.1038	-0.71332	-1.3987	-2.2906
-0.023794	-1.5243	-0.80575	1.584	-1.4182	-1.1737	-0.90598	-0.14799	-0.68859	-1.6047	-1.5527	-1.5354	-1.2445	-0.26318	-1.4582	-0.47526	-1.939	0.26744	-1.2382	0.4624	0.24069	-2.1114	-0.63596	-0.96553	0.50837	-0.86785	-1.4822	-2.1683	0.41718	-0.98256	-2.1566	-0.78644	0.32568	-0.67767	-0.64914	-0.79893	-0.16795	-0.94211	-1.9111	-1.6649	-2.9878	-0.73575	-0.50572	-0.99696	0.77865	-1.3283	-0.75107	-1.7043	-1.3188	-1.1263
7.045	7.8727	8.5659	6.3871	6.7678	8.7099	7.9308	8.5603	8.528	6.6313	8.5113	5.9268	9.0478	7.8155	6.5179	8.4927	8.0625	6.7234	7.9256	8.684	8.7674	8.8185	6.396	7.5476	7.263	9.5435	7.865	8.0024	9.2018	8.3894	6.7807	5.4947	7.0831	8.7288	7.1016	7.5442	8.6257	7.0912	7.7316	8.4674	7.508	7.9987	8.0751	8.2744	8.1289	7.144	9.3145	5.7749	8.2892	8.6615
[truncated: 31 more rows]
[truncated: 150 more columns]
