# Supplementary material for: Genetic dissection of main and epistatic effects of QTL based on augmented triple test cross design
Source: PLoS One. 2017 Dec 14;12(12):e0189054. doi: 10.1371/journal.pone.0189054 (PMC5730204; doi:10.1371/journal.pone.0189054)
Supplement: S7 Supporting Information — (ZIP) [file pone.0189054.s007.zip › z2_1100_0.2_10.csv]

-11.867	-8.0363	-11.848	-7.1926	-8.2065	-7.79	-7.6259	-11.665	-9.5787	-7.7074	-9.4683	-6.7701	-11.022	-9.4265	-8.3505	-8.5128	-14.626	-8.4632	-11.427	-11.665	-9.2966	-6.1299	-10.731	-9.6741	-7.7362	-7.9186	-6.7815	-14.559	-5.3144	-8.1058	-2.8895	-11.594	-7.6419	-11.644	-5.2333	-9.3237	-6.9469	-8.9409	-8.8193	-7.2757	-8.4607	-14.792	-6.6654	-12.932	-12.327	-10.776	-11.207	-14.73	-7.9663	-6.2601
0.32646	7.8235	2.7528	5.5895	6.7796	-0.44745	4.5659	6.656	1.7091	0.44186	2.8085	0.56601	4.7719	3.0828	0.018483	4.5267	3.1938	8.3706	4.2875	1.9186	5.5828	-0.16074	5.5256	2.3979	4.5194	2.9533	4.0579	1.1065	2.5406	4.6124	-0.21496	1.7043	6.2496	2.0218	0.95701	6.3634	-1.4823	5.7047	0.54066	2.9343	3.5901	4.4846	4.9208	3.3785	5.5757	2.0967	2.2367	-1.2596	1.957	1.6136
9.3838	8.7544	3.6781	7.7572	5.7385	9.3314	7.1964	7.0399	7.2531	4.8361	10.443	5.0749	6.6854	6.6754	9.8628	3.7005	1.2993	10.025	11.848	8.8498	7.5585	6.7195	8.0897	6.6137	2.0035	4.7986	8.8595	8.5935	8.5129	5.6382	9.8786	7.1696	10.224	3.6845	5.2627	7.271	5.3585	3.7845	5.3279	9.329	3.8198	6.9329	1.9981	2.1899	6.1588	10.392	7.8111	7.4442	10.243	7.8067
-20.247	-25.634	-22.807	-21.321	-21.968	-25.166	-21.472	-25.381	-19.49	-19.418	-24.121	-26.366	-20.902	-22.603	-22.642	-23.8	-16.66	-21.239	-20.848	-22.197	-21.155	-27.936	-27.183	-22.397	-24.955	-27.244	-19.385	-22.976	-21.067	-18.472	-26.522	-22.626	-25.234	-26.477	-24.457	-27.203	-22.578	-28.755	-21.19	-21.351	-20.965	-19.779	-20.855	-20.127	-16.703	-24.712	-22.021	-23.457	-25.938	-26
-15.647	-7.8742	-13.216	-15.634	-11.206	-15.755	-10.255	-13.721	-13.353	-10.493	-11.227	-14.939	-10.875	-9.2631	-15.131	-14.306	-15.881	-11.872	-18.026	-15.639	-12.803	-11.059	-9.882	-10.2	-11.306	-7.769	-11.833	-11.974	-12.307	-11.063	-12.273	-15.508	-14.238	-16.586	-10.334	-15.516	-15.899	-14.269	-12.786	-14.488	-15.115	-11.185	-11.843	-11.051	-13.092	-15.223	-11.253	-14.583	-13.339	-13.016
1.322	-3.6134	-4.6955	-2.6355	-2.4425	0.37857	-1.2078	1.1609	-2.0026	-3.3861	-0.80613	1.1719	-3.0823	-2.4881	0.96818	-2.6612	-4.6429	-8.8811	2.6205	-1.0038	3.6251	-5.2014	2.9744	3.4143	-2.405	-9.7691	0.13008	-8.3528	-0.16545	0.4014	-0.30778	-7.1045	-0.68683	-3.4333	-2.6286	-0.029391	0.41163	0.94988	-4.4565	-1.7184	-0.60247	-0.43065	-3.8374	-2.0822	-0.20699	-1.0589	1.3066	0.79402	0.87346	-2.5008
6.1398	7.9146	5.0044	8.439	3.409	7.1507	1.8911	3.4713	8.4146	5.877	8.3031	6.0391	5.8445	7.0413	3.5367	0.77389	5.9607	9.8163	4.4378	8.9141	7.4928	1.757	3.2755	9.3212	5.9367	2.3508	6.9624	6.6491	6.7289	1.1408	3.6744	4.5112	6.0751	2.0956	7.4756	2.6924	4.3456	4.6481	7.6683	7.5518	2.7472	9.1781	5.6907	8.5364	9.5587	2.7767	9.3857	6.9856	5.8167	8.0578
0.05391	1.6598	-8.0133	3.7568	1.6736	-2.0429	0.89578	-3.0469	-0.44571	4.1149	-2.0983	-1.9764	0.98625	-2.5331	-1.3798	2.3944	-1.7116	0.31049	0.12469	-0.7491	-1.7126	-0.083274	1.0192	-3.8086	0.58998	3.9419	-0.75691	-1.1639	0.076157	0.24172	-4.0155	2.8818	-0.22502	2.0545	-1.9346	-2.9102	-0.65472	-0.09051	0.11597	3.2819	-0.64537	0.48128	-2.4638	1.8129	-1.5104	5.1235	-1.0346	2.2623	-1.8991	0.25347
-2.1197	-2.4353	-1.2505	-2.9225	-4.8631	-3.9726	-6.3724	-3.3637	-4.1128	-2.2402	-6.9877	-2.2847	-1.758	-3.9061	-7.5728	1.7391	-6.5919	1.3638	-0.5944	-0.6731	-5.097	-3.9069	-3.8241	-0.11003	-2.1248	1.0713	-2.392	-4.4174	-1.2929	-5.468	-4.8357	3.5949	-4.2894	-1.6095	-0.46796	-4.0588	-4.1817	-3.7728	4.3503	-1.6044	-0.13594	-1.6827	-3.5846	-4.6134	-5.5975	-0.62582	-1.3932	-4.3388	1.0522	-5.32
-14.208	-9.8429	-8.5794	-7.1914	-7.6262	-6.6081	-7.2179	-10.268	-12.641	-14.074	-8.9093	-11.279	-11.742	-11.054	-13.784	-10.709	-9.8613	-14.686	-9.4559	-7.982	-5.8668	-7.6936	-2.0828	-9.7446	-5.8623	-9.2848	-8.1407	-6.5894	-9.5619	-6.5565	-11.455	-7.8319	-10.761	-7.8132	-8.0084	-8.3385	-3.9115	-9.0636	-7.1147	-9.064	-10.033	-8.4792	-9.6493	-8.5687	-12.113	-4.9964	-6.1114	-13.634	-10.5	-9.5483
6.6449	6.2183	7.0108	10.511	8.6379	8.8425	10.679	7.2494	6.5042	9.1113	7.7542	4.6864	4.7865	7.3498	4.6365	7.1561	5.0288	4.5779	7.139	4.4023	8.5397	5.7193	9.7792	6.6339	12.746	6.801	8.3646	7.1057	7.7928	9.2969	-0.65846	3.4923	7.2389	3.0773	8.4027	7.9755	9.1871	4.2923	4.7098	10.442	8.5547	5.8146	8.2822	8.6035	4.1408	8.6626	-0.55175	6.3878	7.3608	5.52
-12.288	-12.139	-9.4137	-12.865	-13.179	-15.331	-9.8545	-9.3846	-11.924	-17.115	-8.3572	-11.542	-14.355	-10.138	-11.653	-6.1291	-6.7408	-8.6328	-12.875	-14.73	-7.3162	-12.387	-10.273	-10.763	-10.045	-9.3806	-13.261	-8.8357	-7.8606	-14.489	-13.677	-10.953	-8.0691	-11.561	-11.653	-8.9169	-10.033	-15.175	-13.137	-10.934	-12.022	-11.831	-10.217	-6.9601	-9.9583	-9.0096	-14.685	-11.479	-7.5499	-7.6091
1.016	1.6724	6.4996	2.8709	3.0435	-1.4286	0.42654	-3.7529	-3.9351	-5.0119	-1.215	3.4711	-1.6423	0.90693	1.2753	4.2808	3.0143	-1.8731	3.1998	-1.2798	-1.1579	-1.7842	1.5809	3.7728	1.2767	-0.86281	-3.2234	-0.41118	2.0915	1.1283	0.43828	-0.6779	-2.4911	1.1623	4.4795	5.4206	2.4311	1.1727	-1.7851	3.4012	1.0831	2.0159	1.5768	-2.788	6.1439	-2.8772	-3.325	-0.45228	1.5681	-0.65853
-3.9198	-2.8694	-3.6134	-7.6817	-8.3119	-7.9035	-9.7461	-9.855	-8.8032	-1.7067	-3.1314	-5.8309	-4.0969	-11.649	-2.6521	-5.9011	-6.9918	-7.1589	-1.2282	-8.3294	-1.0243	-6.1746	-12.934	-4.6658	-7.7316	-5.6142	-9.575	-4.8465	-0.87803	-3.2668	-5.0457	-4.0804	-3.0303	-3.4032	-8.2944	-1.8159	-6.7775	-4.2661	-1.8987	-5.9108	-5.227	-4.0138	-7.9863	-9.8478	-2.4461	-3.8131	-3.4812	-7.4498	-8.1825	-12.668
-18.39	-21.556	-16.291	-13.773	-17.529	-9.3583	-13.718	-10.494	-13.977	-12.365	-13.248	-17.682	-17.781	-13.496	-15.649	-17.326	-12.955	-14.483	-17.304	-11.855	-13.052	-19.396	-15.86	-13.831	-11.319	-15.733	-10.019	-12.586	-11.541	-11.42	-15.315	-18.959	-15.473	-12.803	-14.524	-14.072	-16.283	-15.663	-17.068	-13.602	-20.302	-12.3	-15.004	-18.843	-11.575	-15.156	-13.544	-15.907	-13.924	-17.798
-5.2111	-3.3576	2.7592	-4.123	-0.43404	-1.4465	6.6752	0.5544	1.3546	2.4938	-4.5773	5.947	-2.0304	-0.79421	4.0744	-0.11487	1.6758	0.70322	-0.15138	3.3254	3.271	3.2557	0.75985	2.7675	1.6938	-4.2709	-2.4769	5.3516	-2.9811	3.5943	-1.6518	3.7052	0.77987	4.1798	-0.3953	1.6638	4.2879	1.8947	-0.75937	-0.36702	2.2388	2.8363	0.47873	-1.6345	0.96081	4.4691	0.75193	3.9187	1.4103	-0.37916
-9.3314	-12.657	-15.491	-11.383	-13.089	-12.509	-11.4	-14.301	-11.902	-13.656	-9.9065	-15.902	-12.75	-13.208	-11.13	-10.696	-8.2505	-14.187	-14.702	-14.332	-10.587	-10.064	-10.709	-13.044	-12.828	-11.124	-6.9207	-12.382	-13.009	-15.307	-12.358	-12.35	-9.3969	-13.157	-8.9317	-13.373	-10.675	-12.403	-12.914	-6.2441	-12.502	-13.325	-15.108	-11.505	-10.81	-15.625	-12.086	-15.216	-7.1516	-13.326
-1.7856	-3.8748	-5.3682	-3.0368	-3.9754	-9.5425	-3.7491	-8.2844	-1.9703	-5.6399	-7.0604	-6.1035	-6.541	-0.514	-4.7531	0.85457	-6.2143	-5.1123	-7.6762	-5.7573	-6.8459	-2.8585	-6.6586	-3.3871	-5.1386	-1.7676	-0.11636	-5.7902	-2.8546	-1.046	-3.6547	-0.006488	-3.2395	-2.2783	-2.715	-3.5993	-9.7219	-6.0665	-3.5448	-0.55657	-4.5553	-2.8093	-3.5424	-1.5916	-4.7933	-1.4563	-1.5929	-5.0152	-4.1606	0.50158
8.3426	3.0189	6.1151	7.2278	6.5674	4.2474	9.1765	8.1769	5.5349	3.6643	2.4865	1.1941	9.5541	7.0128	5.5497	4.3729	2.8824	4.6276	5.0932	0.33954	2.3122	7.5523	4.1355	4.1014	5.1381	4.03	7.7669	3.8961	2.1926	6.4145	3.2981	1.8462	7.2856	6.4039	0.63071	4.4212	8.1711	5.2031	1.0977	8.9547	0.97889	6.6302	8.2329	6.5279	8.53	10.281	8.716	3.2863	7.4246	2.3009
-2.3843	-1.7395	-1.7513	-1.546	0.53185	-3.5594	-4.4497	-1.3783	-0.69235	-4.7938	-2.5487	-1.7258	5.1543	-3.3659	-4.3462	-0.58095	-1.8959	-3.64	-1.1789	4.6952	-3.6524	0.24475	1.4012	-0.64051	1.486	-3.2289	2.2953	-1.9874	-2.9768	0.27856	-6.9467	-3.1002	-4.5095	-4.7722	-2.4695	-6.5818	-0.84263	-3.1058	-0.75902	-0.40238	-1.6546	-2.7739	-5.6501	-5.0421	-0.46964	-3.1928	1.5745	1.3134	-3.2423	-0.84971
-7.0406	-3.8003	1.2417	0.43484	-1.2411	-2.6991	-0.54111	-3.3208	-7.7386	-2.6336	-5.9039	-1.104	-5.5184	-1.3437	-7.6446	-4.6847	-2.7773	-4.8551	-4.268	-4.3872	-3.7448	-3.2033	-0.40021	-2.4584	-2.0957	-1.3425	-8.3908	-7.6157	-4.5921	-2.6611	-5.9341	-8.9359	-2.975	-6.5539	-7.3526	-9.6224	-6.0359	-3.8027	-4.2141	-5.8067	1.8948	-0.82776	-3.7825	-4.6383	-3.8779	0.58544	-0.71579	-0.005315	-3.6851	-6.0603
-7.036	-8.5047	-6.3345	-4.4159	-8.007	-7.3339	-4.3478	-7.2476	-5.44	-2.621	-11.721	-1.5147	-4.1377	-6.6509	-8.6963	-6.1638	-6.5069	-6.6655	-4.8655	-8.8416	-5.1983	-4.7485	-8.5748	-7.5345	-10.626	-11.88	0.8025	-7.8968	-10.647	-1.4142	-4.0377	-1.47	-5.799	-7.7336	-1.722	-3.747	-10.727	-3.1206	-5.8253	-6.6939	-4.2725	-9.5871	-7.2335	-10.136	-10.59	-6.1554	-8.1809	-5.1826	-4.3552	-4.167
-2.2915	0.084904	0.30493	0.33176	-0.024226	-0.51176	-1.7645	-0.52542	-0.028259	-1.5362	3.4838	1.6127	-2.6958	0.34155	3.9197	0.37754	1.3902	-4.6869	-2.1785	-0.032635	-1.7218	0.25845	-2.752	-2.4433	-1.6948	-1.9801	-0.23516	-2.7798	-2.3044	-3.8464	-2.5222	-3.0896	-4.2099	-4.6875	0.63593	-3.4279	3.2357	-5.2822	0.53224	-0.22064	1.6671	-3.1536	0.10384	0.75266	-1.4525	2.8639	-1.876	-0.66643	3.5744	-3.8146
-9.3437	-6.52	-5.5354	0.24513	-0.48947	-4.6591	-6.2643	2.8194	-4.2285	-4.8904	-1.8324	0.21744	-2.6202	-4.3761	-2.2554	-4.5001	-1.5051	-0.59333	-4.1555	0.24264	-2.5946	-3.8816	-3.8718	0.39372	-4.7698	-11.077	-2.6486	0.46149	-2.7334	-4.6228	-0.00066205	-4.6054	-3.5902	-1.2313	-1.2271	-4.6706	-5.9825	-6.7388	-3.9164	-5.6112	-4.3109	-0.19689	-9.0181	-2.3801	-5.4536	-2.0483	-1.6949	-3.2449	-3.3626	-1.8742
-8.5792	-10.196	-3.4824	-8.2488	-4.9174	-4.8038	-4.3619	-8.2156	-0.30583	-8.299	-6.0701	-6.0294	-6.23	-2.3289	-8.0363	-4.7109	-2.0003	-11.242	-7.3294	-7.0069	-6.2458	-8.205	-1.1166	-4.9259	-3.0865	-4.0635	-5.0976	-5.926	-4.1611	-2.5156	-9.8228	-5.2625	-7.0409	-4.1383	-6.8554	-10.321	-7.2127	-3.8042	-6.4858	-0.94356	-8.8702	-5.3238	-3.0138	-4.9969	-5.1781	-8.2829	-4.2098	-6.9294	-6.3326	-7.1913
7.7412	8.3469	5.4181	7.2982	12.147	4.431	11.439	12.745	5.9452	13.452	8.5118	11.736	7.6003	13.093	7.9392	7.2207	10.063	10.134	9.8189	11.721	12.094	11.319	10.093	10.765	16.481	14.311	9.254	9.3932	7.2517	5.806	9.1254	15.233	9.8964	9.6188	13.251	12.035	6.1978	5.8663	8.9517	10.447	7.8655	8.1354	11.727	11.361	8.723	8.6715	3.3399	10.384	6.8875	5.5363
-3.094	-5.6748	-1.5919	-2.4478	-5.272	1.9092	-9.4012	-6.6017	-0.47731	-5.1705	1.0373	-5.7383	-4.1712	-9.8204	-6.4158	-5.737	-6.432	-0.44194	-3.021	-6.8302	-0.99673	-7.7493	-5.944	-4.2521	-6.9456	-4.3242	-4.1054	-1.0764	-2.4336	-5.9829	-6.447	-4.404	-1.0094	-2.9173	-7.3865	-2.5575	-5.4311	-5.8006	-9.0283	-4.781	-1.4651	-6.3699	-3.1426	-3.1645	-5.0097	-2.4331	-4.7292	-3.5494	-3.8627	-4.0976
-3.2638	-4.5824	-6.295	-2.1065	-0.21327	-6.3966	-7.8311	-2.1591	-3.2387	-4.1616	-5.51	-3.9396	-6.7379	-8.7015	0.11428	-4.3212	-3.8512	-9.1554	-7.4428	-7.6899	-10.069	-6.937	-3.027	-5.098	-5.0344	-8.8989	-1.4193	-2.8393	-5.7086	-4.6668	-7.6727	-5.4077	-7.4656	-5.6886	-5.0911	-0.19277	-5.6381	-7.0432	-4.1265	-3.89	-1.7145	-8.8869	-4.1205	-5.7518	-4.4113	-6.8484	-4.4949	-6.0923	-5.8121	-4.6824
-9.9247	-11.389	-7.9421	-12.475	-11.1	-11.558	-7.9233	-9.8838	-15.34	-9.6416	-13.029	-11.119	-10.151	-11.265	-12.788	-9.6129	-11.118	-11.601	-6.4619	-15.962	-14.694	-15.281	-12.63	-9.5325	-10.179	-15.321	-12.513	-13.38	-12.782	-11.756	-7.2235	-11.094	-15.152	-16.137	-9.7729	-11.87	-8.9526	-11.027	-13.909	-10.652	-10.056	-10.823	-10.057	-14.865	-8.4015	-11.821	-12.311	-11.443	-10.387	-15.966
-10.348	-12.361	-13.04	-4.8982	-9.0014	-10.317	-11.808	-5.8169	-8.9136	-5.1021	-15.016	-7.392	-6.2995	-4.0919	-9.2779	-8.2069	-7.2393	-11.454	-11.14	-10.196	-6.0786	-10.831	-8.9849	-10.485	-12.577	-10.088	-10.74	-7.9448	-5.9277	-6.4955	-7.8234	-6.6598	-10.149	-7.852	-15.072	-3.2338	-7.4984	-6.762	-6.5687	-6.3361	-7.3561	-10.691	-12.442	-11.875	-2.9417	-11.01	-10.244	-6.9428	-11.72	-11.361
1.9315	-0.86308	1.5781	3.8384	1.0884	3.1033	0.13991	3.2114	-1.1291	-1.9715	-2.7968	-0.32294	-3.3548	-2.2574	-0.041001	7.565	1.5413	-1.7839	-5.2221	-1.9643	5.0461	-1.3591	-0.36005	2.9078	-1.5352	-1.7874	-1.6268	4.1441	-0.57702	-2.2224	0.8311	4.9451	-2.0078	-2.4298	0.27827	-2.286	3.9796	0.37989	6.0598	-0.5083	-1.6419	0.69953	1.5677	5.0211	-1.1637	-0.89898	2.1872	0.37083	-1.8585	2.8123
3.1129	-5.6891	-0.97764	1.4439	0.48555	-0.33208	-0.031322	5.0391	1.9516	-2.5444	4.0658	4.5521	0.62277	-1.4591	0.35842	-0.41514	1.3745	0.23899	-2.389	-5.3113	-0.63614	-3.1261	1.008	-3.4541	-1.3263	5.4528	-0.8073	-1.5178	2.8924	6.2498	-0.36717	-2.9791	2.1619	-2.2192	-1.5901	-0.59582	0.93043	-0.49246	-1.1191	3.4605	-3.4985	3.2406	0.33532	-1.0027	3.2452	-2.7172	-0.94528	-5.7383	0.70803	1.9975
-4.9916	1.448	0.12228	1.6888	-2.306	-1.3464	1.4607	1.6771	-4.1056	-4.4063	-4.4837	-3.9473	-0.7013	0.66966	0.052902	-4.1275	-1.67	-2.8169	-5.1931	-2.2265	0.24319	-5.0246	-3.1157	-0.2565	-3.0706	-4.4929	-1.0649	0.29271	6.7654	-3.7638	-5.8897	3.5142	-0.057015	-2.8736	-0.88695	0.37228	1.9764	-1.5984	-2.3923	-2.3134	0.83693	1.426	-1.7981	-4.6538	-5.569	1.2724	-2.6922	-3.7434	-1.4748	-4.9875
-4.2746	-2.4545	-6.6605	-4.9374	-4.1032	1.7843	-2.2546	-6.0959	-5.7129	-3.876	-4.904	-4.744	0.39058	-2.6382	-7.4588	-3.5332	-2.8546	-2.9724	-4.6304	-2.5649	-5.3692	-3.0481	1.102	-4.2324	-2.2029	-4.011	-4.8025	-5.8268	-1.1295	-0.94775	-2.2562	-4.0072	-3.0678	-4.7409	-4.849	-1.8442	-4.65	-1.7373	-7.0808	-8.9264	-4.1972	-3.7009	-7.1524	-2.9531	-5.9643	-6.408	-5.2019	-1.6142	-4.7491	-3.3643
-9.4185	-10.894	-13.511	-11.847	-12.549	-12.364	-11.842	-12.557	-13.51	-10.116	-9.0085	-12.9	-13.059	-17.227	-11.895	-6.9876	-9.2737	-15.744	-9.6047	-13.417	-13.321	-9.8861	-11.903	-12.731	-10.902	-10.885	-11.1	-13.805	-12.096	-13.565	-10.577	-11.095	-5.6043	-8.7631	-13.072	-14.109	-13.196	-12.074	-11.343	-12.775	-12	-14.142	-12.628	-8.9422	-16.057	-13.724	-17.315	-15.383	-7.9338	-9.7109
7.2173	6.4023	2.7548	4.8002	2.539	1.5546	4.5698	4.7022	5.7748	5.9242	8.585	6.633	5.5936	3.8837	8.5632	5.4275	3.6465	5.3364	4.6272	4.8899	6.1585	7.4881	4.4795	12.03	5.4091	5.1278	7.3844	1.2221	3.0027	9.6602	-0.98741	7.6209	3.1107	6.4025	3.0083	3.479	5.1132	6.0377	4.4285	3.9555	6.7598	4.8852	9.3094	4.5019	5.6999	9.0149	4.8464	7.505	5.1327	-0.70616
8.6294	11.243	1.9748	10.241	5.6044	6.7784	11.874	11.511	2.6022	4.3224	2.8708	1.7214	8.5006	6.2368	7.2525	10.58	7.6488	5.3899	8.2114	7.0249	7.3968	12.713	12.616	3.451	10.627	9.1977	5.5398	4.1817	6.0044	5.0492	12.003	5.7001	7.2204	6.2412	6.7342	3.3547	8.383	6.3264	7.6313	8.8534	8.4203	7.0095	11.298	6.2819	10.125	6.9105	4.4426	4.66	4.6325	6.6145
5.7865	8.6742	6.9639	2.4222	3.3417	7.8144	0.21436	3.9452	3.9544	6.9092	9.4242	-3.8272	7.4385	6.5131	11.484	0.50593	4.8051	7.4745	3.2678	3.1096	5.9271	8.0585	5.6659	1.1621	5.3633	11.517	8.2664	2.7897	3.8041	7.0028	7.3626	6.9533	4.3384	7.1052	6.5775	5.5674	7.0925	5.2747	2.3512	8.3335	5.3798	2.6036	11.452	6.9046	3.4133	7.8627	5.2148	3.1735	3.9713	5.7845
-5.0741	-2.2246	-1.8206	-2.98	-4.1366	-0.79965	-2.5791	-0.13722	-1.9605	-0.41417	-1.397	-4.7159	-4.9451	-4.1758	1.1614	0.93072	-2.321	-2.5089	-1.7546	1.9747	-0.66042	0.93765	-1.2779	2.2943	-3.6511	-0.16218	-4.3117	0.12401	-1.7441	-1.5629	-3.2795	-2.6479	-2.91	-6.4014	-4.1729	-1.0575	-0.78146	-0.15039	-0.69924	-4.0475	1.084	-2.803	-5.2379	-3.3557	-3.2362	-2.0083	-5.8484	-1.9078	-2.3393	-0.48276
6.319	2.2854	3.9654	5.9142	1.6441	6.1034	1.8375	4.6894	7.7827	8.5098	6.4831	8.9932	6.6102	2.8611	5.4653	8.7566	2.6381	1.1143	6.1574	3.7667	9.8165	1.4982	4.907	7.0508	6.1513	4.6047	3.0962	7.3247	2.3812	7.016	4.3596	2.3922	1.3842	8.3423	5.4116	5.8485	9.4633	8.3234	9.1483	5.2466	5.6432	3.7937	8.8924	6.4851	7.6342	5.0949	4.3932	5.2465	8.995	4.0761
-2.9841	1.4481	-6.5027	-7.1054	-4.4032	-5.1203	-3.6043	-3.758	-4.3102	-0.45513	-5.6454	-2.9619	1.5945	-0.95017	-6.8483	0.30775	-6.2942	-5.8747	-6.6238	-2.8467	-2.3517	-7.6819	-3.497	-2.7696	-4.3211	-6.0594	-2.2651	-1.7169	-2.3877	-3.5457	-7.1626	-5.279	-5.7585	3.531	-5.5609	-5.0809	-3.8627	-10.421	-5.256	-1.3506	-4.8601	0.21681	-2.5936	-4.4149	-0.32496	-4.7913	-4.6611	-0.81206	-2.4717	-3.8446
5.6092	6.1695	1.373	1.5179	8.4573	3.6432	8.733	8.7203	5.1955	2.2443	6.9406	4.3275	7.3709	7.3623	6.8987	9.9926	6.1092	3.6473	2.2211	10.416	5.9384	8.4921	5.8491	6.9858	7.8193	9.9521	1.6984	2.353	6.8926	12.702	6.8632	4.684	6.6746	4.4266	5.7786	3.568	6.2199	3.4889	8.4203	7.9192	1.4323	5.004	0.38766	2.8053	4.5539	4.4879	7.6562	5.7851	6.619	3.7758
3.0246	-1.2931	-2.1664	-4.3448	-1.0574	-1.8885	-0.13636	3.3634	-0.032355	-5.0894	-2.6678	3.6245	3.5934	-2.7728	0.49921	1.3295	0.47311	-2.2275	-5.7667	3.4241	-2.0722	0.071557	2.0497	-0.86118	1.6607	0.88032	-0.2563	2.98	1.4853	-0.40688	1.6484	-1.7462	-1.8012	2.0587	2.9583	-0.7177	-0.47843	1.4258	3.1198	-0.31305	-1.9328	2.7953	-0.3267	-1.115	0.91863	7.9113	2.8829	-0.96367	0.79406	4.1039
-13.286	-12.333	-9.8857	-13.413	-16.35	-13.339	-14.015	-11.061	-13.474	-13.601	-9.1175	-15.557	-12.709	-8.7992	-15.256	-12.275	-9.8228	-10.902	-8.0347	-16.429	-15.032	-16.844	-6.3116	-12.746	-13.17	-13.997	-6.8599	-10.046	-12.413	-12.014	-8.8091	-9.7318	-13.238	-12.586	-10.568	-10.011	-13.428	-13.791	-13.843	-14.17	-16.667	-13.985	-13.832	-15.125	-12.525	-17.471	-12.744	-15.456	-13.896	-15.464
2.9653	-0.66102	3.209	1.7827	-1.2182	4.1612	5.4725	1.4893	3.1441	1.533	4.7147	-1.9107	1.4097	-1.3662	0.91804	4.0242	5.7831	0.59143	-0.4729	1.4024	0.31326	-0.17962	5.8829	-1.256	0.13084	6.169	-0.10674	-4.203	1.5295	3.4561	1.9054	5.0282	-3.9382	2.5811	3.2873	6.2244	0.81035	0.11157	0.11512	5.558	1.0057	2.938	0.17478	3.5843	4.9945	2.0357	1.9515	5.2114	-0.42111	-1.2561
0.24668	-3.3449	-2.7938	-4.072	-4.1697	-2.8141	-0.88304	-1.9664	-3.5664	-1.0127	-3.2374	0.82902	-5.4986	-5.3474	1.0169	-2.8227	-6.0764	-2.2875	-4.2422	-5.2665	-8.1976	-1.9001	-3.2958	-5.6172	-3.2835	-6.5293	-0.17711	-3.2828	-5.2689	2.0551	1.1738	-5.7089	-3.1869	-3.8845	-6.1482	-1.8371	-3.2524	-4.4742	-0.59262	-6.326	-8.9126	-2.2319	-5.779	-6.1974	-7.4425	-4.648	-2.0168	-6.7409	-1.3818	-3.9421
-0.34055	-0.089879	-3.8737	-0.80391	3.7849	0.25315	2.5226	-1.043	-0.85275	-3.2732	-0.9852	0.54125	-4.9735	-0.53361	-0.92373	2.8927	-0.85371	-1.9058	-1.438	-4.8586	1.9791	0.15065	2.6497	-1.2525	-0.72297	-1.0981	-1.0329	1.0227	0.38814	-1.2828	-0.40633	2.9132	-3.4479	-5.4295	-4.039	0.18469	-4.1748	3.0386	-5.3205	-5.8481	-1.2303	-3.6525	-0.84604	-5.8032	-1.0904	1.6445	-3.0132	1.6777	-0.26284	-5.4363
2.4677	4.1033	3.1741	0.97902	-0.44999	5.7668	3.6694	1.7328	1.652	3.9061	6.0007	1.2163	0.74393	1.709	1.6633	3.4431	5.0967	2.5504	6.4779	-0.61803	3.151	2.3455	1.3764	6.4351	6.4317	6.1253	0.694	2.991	1.1724	1.6933	3.6315	4.9037	-0.25436	2.5664	2.368	1.9	4.1552	1.7149	6.3629	4.0017	4.1842	3.5941	-0.73325	1.4031	1.5332	4.5722	3.0533	-0.92921	-0.087433	-2.0965
-1.1468	-0.20273	0.16728	-3.6684	-5.5063	-2.0905	-2.3507	-2.4118	-4.5316	-2.3512	-0.093325	-5.4994	-6.3404	-7.7005	-3.1084	-4.749	-2.5854	-4.9868	-2.9043	-3.8535	-4.8182	-8.0605	-2.5757	-3.1438	-2.8911	-3.7669	-0.32992	-2.5139	-10.226	-4.1068	-4.3398	-7.0331	-4.5216	-6.749	-2.2874	-3.8087	-9.3094	-4.8871	-6.1133	-2.9628	-1.4512	-0.21424	0.68851	-1.2832	-6.784	1.838	-4.3676	-6.4525	-5.1753	-2.9979
-4.2523	1.0389	1.155	-3.5658	0.72888	1.3735	1.4778	1.3223	-0.78322	1.1803	1.3304	-4.092	-3.1865	-0.44454	-2.7246	-1.2481	0.30153	-2.9956	3.0056	-2.1083	0.90947	-4.5515	-0.10724	1.1212	2.1054	2.0432	-1.0457	-3.9216	-3.9274	-1.4404	0.62488	-2.5799	-4.5722	-5.1453	-5.191	-3.7249	1.5735	2.5755	-3.2589	-1.1647	-2.8972	-5.004	3.9839	-3.7618	-3.4469	-1.1123	-0.90244	-2.6006	-12.057	0.33709
-11.949	-14.574	-11.93	-15.154	-15.535	-11.546	-11.728	-11.964	-10.91	-10.781	-11.835	-4.9813	-10.963	-10.347	-9.8984	-12.748	-15.02	-14.953	-13.135	-15.142	-13.965	-7.4117	-10.736	-12.319	-12.718	-9.2088	-7.6743	-11.196	-12.324	-10.038	-11.779	-8.9408	-13.994	-10.924	-10.37	-11.907	-11.882	-9.3118	-11.486	-13.386	-12.631	-9.8082	-10.949	-16.986	-10.98	-10.097	-5.5786	-9.3971	-11.359	-11.879
-4.5766	-8.2924	-3.1887	-8.9971	-4.3743	3.2418	-4.8045	-5.149	-9.8478	-8.43	-7.3433	-8.0676	-2.5572	-5.2897	-7.6033	-2.0297	-4.5256	-6.4128	-2.4408	-2.7521	-4.0315	-8.9321	-8.758	-0.87919	-5.9037	-3.4312	-3.7315	-2.667	-5.6504	-11.536	-3.2988	0.91991	-4.2362	-10.557	-5.3176	-7.1863	-8.1312	-4.0321	-3.9455	-7.1738	-5.5152	-8.0426	-5.9304	-4.6927	-5.8485	-7.3982	-4.4417	-3.6399	-12.102	-8.0631
-13.675	-15.134	-10.808	-15.792	-12.572	-8.7704	-15.972	-13.977	-9.8545	-12.765	-14.64	-15.249	-15.04	-13.427	-11.329	-17.297	-13.268	-9.1302	-12.354	-17.642	-15.461	-15.702	-13.461	-12.514	-16.801	-12.82	-10.87	-16.354	-9.6773	-17.414	-11.644	-13.224	-10.321	-14.031	-10.779	-15.534	-13	-15.48	-13.172	-16.097	-19.293	-11.745	-13.649	-9.769	-15.779	-16.241	-17.824	-15.207	-7.8407	-16.717
-22.991	-26.751	-27.611	-20.296	-24.246	-23.545	-19.819	-22.679	-21.582	-24.975	-22.633	-20.739	-22.529	-22.165	-26.694	-22.937	-22.036	-17.309	-18.747	-20.038	-20.914	-20.549	-20.916	-23.322	-21.796	-18.198	-28.183	-23.431	-23.34	-21.901	-23.673	-26.157	-24.755	-25.011	-24.287	-23.244	-22.921	-21.727	-18.477	-22.886	-22.821	-17.42	-22.253	-23.256	-25.726	-24.87	-22.382	-20.484	-17.66	-17.644
9.5403	7.8708	15.668	6.587	8.0707	7.4832	10.704	7.0665	9.3879	10.902	7.8386	16.32	9.7283	14.892	10.934	8.8303	8.7203	9.9879	9.2088	7.6446	5.9127	10.711	6.2526	5.9909	11.112	9.1023	10.468	7.7572	7.7933	9.5708	10.694	10.478	13.871	15.234	10.632	10.194	5.7558	9.5079	12.031	7.7981	5.3446	6.9462	9.7292	13.437	6.1385	7.8314	9.6199	11.252	11.635	6.9559
3.4767	2.2032	5.6031	8.0157	2.784	3.5179	7.5983	4.1882	3.6007	4.7974	8.8815	8.2663	10.14	6.8871	8.8052	8.7814	6.2821	12.128	2.8304	13.804	2.6097	8.3486	7.8394	9.1585	6.1508	11.227	7.8886	7.8292	4.554	6.7266	9.1711	1.5536	6.2991	3.3652	3.7485	8.9545	4.965	11.143	8.3033	8.044	1.3386	9.07	3.6436	7.9304	6.6312	1.2915	9.1916	6.4653	9.5351	5.8995
-5.1559	-2.6244	-2.9381	-5.9569	-2.5485	2.3418	-1.6029	-2.8686	-4.9953	-3.3352	-0.92331	-2.4472	-4.2164	0.61272	-6.0221	2.734	-3.2603	-2.2359	-3.6161	-4.4322	2.9766	-3.2379	-0.14152	2.489	-2.3644	-2.3162	-3.2719	-3.1163	-3.9932	-1.876	-2.2578	-0.063654	-7.0601	-0.83812	-5.4754	-3.7334	1.2444	0.72039	-1.4431	-0.03028	-3.0699	-5.0118	1.4628	2.0858	-1.4583	-2.8989	-3.7749	-0.51348	0.037563	-6.6338
-0.87261	-1.8764	-4.612	-0.57509	-3.4451	0.74418	-3.9227	2.4852	-5.2819	-0.20548	0.63647	-6.5671	-4.0089	1.7454	-1.4434	0.79596	-6.0469	2.2035	-3.8078	-1.6501	-3.5054	-0.15516	-2.3487	-1.4299	2.1077	-5.5435	-1.8328	-2.2614	-5.4861	3.7053	2.1093	-0.097623	2.4518	0.56732	0.41481	3.583	-1.6906	-0.9951	-3.6077	-0.27312	-5.5364	-4.1078	-4.8016	-0.91589	0.29942	-0.62177	-4.5945	-1.543	-1.3857	0.053079
3.126	0.60851	2.9377	2.3351	4.5819	2.3757	4.1973	3.6977	2.2721	6.8606	6.2708	3.5646	-0.2058	0.96353	1.6371	2.0751	1.5149	3.7412	5.3466	-1.4703	1.42	1.5137	2.7637	-2.7461	1.2251	-0.4309	0.064317	3.8931	1.8575	4.6194	0.9915	2.5644	0.30706	6.5534	2.8124	7.0106	2.7189	3.7314	-0.4444	1.4489	3.385	-2.1712	1.3854	2.5766	3.4311	3.4094	1.0449	1.884	2.7169	1.7884
1.0818	0.66472	3.0234	-0.61613	0.86323	0.33598	-4.1992	3.5569	-0.35668	3.5819	3.2161	1.2667	3.6981	2.2233	0.98773	-0.29921	-2.5146	-6.6176	-2.4671	-2.1452	6.6785	-3.2127	1.3934	1.4061	1.5213	2.5479	0.023533	4.1437	0.8541	0.4803	2.6449	3.4586	-0.36057	-0.78654	7.1669	-0.38215	-3.5687	1.0633	1.6562	1.5682	-2.3663	2.5342	1.2946	1.0065	1.8822	0.027504	-1.9142	0.49391	0.36414	-0.47789
4.0429	-2.2075	-1.4983	-0.84896	-2.8127	-6.2669	3.1773	-1.7054	0.47853	-1.836	3.2096	-1.5294	-0.66482	-2.1637	1.2382	-0.64287	1.1415	-0.6299	-1.4178	2.7102	-0.50602	-1.4943	-3.9351	-0.096895	-5.0872	1.7569	-3.4851	0.04577	3.949	2.1421	-1.5994	-0.28422	-0.985	-2.0462	-1.4806	-2.0434	3.8502	1.1136	-1.5141	1.3194	-6.7444	1.3791	0.20381	-0.2653	-1.8211	0.1492	-3.3668	0.40197	-1.0711	-2.9175
15.063	4.4274	4.3989	10.96	3.6077	9.6842	1.989	7.4394	7.7971	5.2411	11.428	3.427	5.1303	8.7096	5.695	10.215	9.4857	9.5972	2.8454	5.2645	1.5741	8.2189	3.8493	4.1298	8.6445	6.8163	7.7632	12.232	10.246	8.2105	9.8519	7.8158	13.787	8.1566	8.1936	11.811	8.9551	10.145	6.5256	11.946	10.123	7.1131	8.3389	10.595	8.9636	9.3416	5.048	8.7824	7.8763	7.4063
-6.9899	-10.744	-8.4494	-8.6981	-9.964	-8.2066	-6.3915	-7.4006	-11.519	-11.427	-11.796	-7.5968	-9.8198	-10.689	-4.1577	-8.4141	-5.9235	-7.5631	-13.704	-8.1318	-12.439	-10.459	-6.1286	-7.5973	-4.7726	-7.8544	-8.0566	-8.3364	-9.2341	-9.5449	-8.7334	-8.1784	-5.8893	-7.9525	-12.288	-5.0857	-10.447	-9.6976	-10.082	-12.527	-12.025	-8.4551	-9.9929	-8.6744	-8.0291	-7.6575	-6.6647	-5.095	-12.064	-10.517
-9.3024	-10.561	-9.6573	-9.91	-13.394	-7.3681	-13.722	-11.462	-4.8195	-13.726	-7.6666	-13.371	-11.712	-14.828	-9.3156	-15.564	-9.8784	-13.245	-12.079	-15.344	-9.1564	-11.163	-15.551	-9.9567	-9.9663	-14.603	-5.9648	-9.2827	-9.1849	-10.102	-16.093	-11.031	-15.216	-8.7521	-8.2437	-15.705	-15.556	-11.808	-12.215	-11.191	-18.717	-13.381	-10.156	-14.034	-11.221	-13.55	-11.944	-12.56	-15.602	-11.271
-16.8	-6.7084	-16.313	-14.849	-7.3241	-13.844	-17.819	-11.011	-9.5141	-15.542	-11.651	-13.022	-20.864	-15.004	-14.296	-10.486	-14.774	-12.87	-15.905	-8.6126	-13.95	-14.307	-15.52	-17.022	-18.243	-9.4129	-14.156	-14.613	-10.856	-17.649	-11.12	-13.281	-14.927	-11.172	-13.158	-12.606	-10.298	-14.778	-12.96	-13.296	-14.714	-13.326	-10.107	-10.045	-16.268	-16.934	-13.667	-12.401	-11.375	-19.396
1.9036	2.61	6.0006	1.0919	2.7704	3.7908	0.43754	6.1989	5.088	-0.67022	3.6855	10.097	4.7644	3.3519	1.8236	6.4331	0.93381	4.8435	4.0098	2.4123	-0.63584	7.3411	2.3884	7.0493	7.9282	9.8314	2.2852	4.444	3.246	2.8875	4.2746	3.4793	5.6381	4.308	-0.12692	1.0911	4.4058	5.3918	5.9733	3.225	3.1811	8.5521	-0.91475	2.0249	6.154	4.576	-1.4556	0.50507	5.1816	2.434
-17.047	-15.339	-16.543	-11.309	-12.889	-18.245	-16.866	-18.21	-11.775	-12.985	-14.139	-10.723	-13.465	-17.561	-11.018	-17.659	-15.731	-10.095	-16.279	-16.283	-10.056	-16.339	-14.774	-17.086	-14.835	-11.533	-16.911	-10.542	-14.728	-16.336	-14.823	-15.711	-15.841	-17.624	-15.819	-15.234	-10.406	-12.222	-14.808	-12.73	-13.107	-12.622	-18.034	-20	-14.961	-11.905	-15.529	-15.48	-14.914	-9.768
2.4065	6.2394	-1.9231	3.3032	3.7465	6.6255	2.2575	3.3268	6.2448	3.8729	2.6853	1.3862	2.2781	6.6065	1.2273	0.82996	2.4515	4.3119	4.4285	2.7008	-0.11451	-2.2323	6.1014	7.5865	5.22	0.28485	4.0685	3.128	4.282	6.0683	-0.020972	0.84784	1.5647	7.2923	2.0704	0.041932	5.3343	1.7375	4.022	2.0965	1.6713	1.6587	1.4114	4.4631	1.7793	2.0989	2.5016	3.9959	1.7395	2.4059
-3.0431	1.0504	1.032	-0.78794	-0.9474	0.41151	2.8054	-1.6848	2.2291	1.0378	2.9506	-0.35047	1.6262	3.0586	2.8078	1.7152	3.2129	-2.0233	0.010829	5.2784	1.0457	-0.46612	0.16224	-0.76164	-0.74181	3.4623	-0.84281	3.2969	-1.669	-1.2074	3.0914	3.8962	-0.36393	2.9477	1.9059	0.3177	5.6367	4.618	2.0986	3.1728	3.991	-2.946	3.1525	5.2145	1.846	-0.88141	4.0571	-0.71431	-2.7381	0.53887
0.89416	-4.6031	0.13282	-1.8341	-1.4007	-3.8527	-3.0312	-5.0543	-3.6732	1.7725	-3.6102	-5.0736	2.952	-2.9725	-0.10331	2.2944	-2.1961	-1.9887	-4.4859	4.3216	-0.7263	1.5042	1.2657	-1.5656	-5.8927	-4.1889	-2.9434	1.0541	-3.2777	-4.9239	-1.8425	0.046495	0.09101	-0.84132	-0.84121	-1.2617	0.97613	-1.3694	2.4058	-1.0847	-1.5849	-9.3175	1.3314	-2.5331	1.102	-1.4749	-0.71089	-1.6851	-2.9848	0.40681
-1.3491	-1.2264	-2.9691	-0.82434	-6.4328	-4.2495	-4.3889	-9.2598	-6.0788	-7.3912	-5.3815	-6.6399	-6.3837	-2.273	-4.9069	-0.69548	-5.5656	-6.7252	-7.7246	-3.4082	-7.0755	-2.3348	-4.8958	-10.544	-7.476	-5.1242	-4.0473	-2.8552	-3.3422	-2.0095	-1.7786	-4.4138	-1.2568	-4.6638	-3.3246	-5.4217	-2.4383	-2.4842	1.2938	-6.5991	-8.3549	-3.6371	-4.6768	-2.8963	-7.4398	-5.3744	-3.7075	-4.2302	-8.0847	-6.8026
-2.5806	-3.7918	3.074	4.3524	2.2701	-1.5988	0.44976	-2.7235	-0.079654	3.2983	-1.0012	-3.8646	2.2673	-6.7386	-0.34131	-1.1931	3.8672	-3.0255	-0.24582	-1.3691	-2.9899	-2.1839	-3.5486	-5.8988	-2.4897	-3.7278	-2.6821	-5.374	1.9223	-1.6225	-3.5875	0.086804	-2.9044	-3.2978	-1.8827	-2.0797	-0.68829	-1.6558	-0.041895	3.6118	0.36934	-1.3407	2.0267	-1.2668	1.4759	2.8438	-0.096706	0.6362	-0.019379	0.048369
-13.571	-8.8857	-11.814	-5.206	-5.902	-9.5697	-7.048	-11.514	-11.701	-4.294	-11.732	-11.05	-15.059	-5.8095	-7.79	-8.3751	-11.072	-10.672	-13.292	-10.281	-11.973	-8.6492	-7.8168	-9.8746	-11.833	-6.8052	-10.22	-9.5194	-7.8461	-9.3072	-8.8279	-6.6273	-9.5496	-14.598	-6.9633	-6.9479	-12.267	-9.2704	-11.912	-10.437	-6.6285	-9.7726	-8.9193	-9.6273	-2.7859	-6.4355	-8.2138	-7.5978	-4.6144	-13.437
-2.756	-3.1372	-2.7483	-9.5045	-6.6196	-2.1928	2.3148	1.1006	-1.4362	-4.2993	-0.0025284	-5.6756	-2.104	-1.0839	-4.9199	-3.1122	-3.1501	-1.3048	2.2226	-0.39297	-1.5056	-1.9476	-1.2551	-4.5608	1.7508	-1.3287	0.23023	-3.7497	-2.5457	-0.65632	2.0884	-0.57148	-8.7148	-3.5293	-2.0663	-3.8555	-1.8681	0.64207	-3.4399	-2.2209	-7.3362	-7.4604	-3.7072	-6.3846	-4.9087	-0.84958	-4.7276	-1.4938	-2.8226	-4.2405
-2.5226	-4.1644	-0.71746	0.46313	-3.1512	-5.3775	-6.7727	-6.3815	-1.4312	-3.5941	-7.3143	-3.7176	-1.912	-3.8097	-4.5963	-4.3499	-1.2605	-1.3473	-3.2804	-2.844	-0.65498	-3.8855	-2.0904	-2.293	-4.1442	-10.017	-2.6737	-2.9718	-3.7283	-3.578	-6.9199	-1.8186	-5.9416	2.1708	-5.4103	-2.6112	3.4661	-7.8621	-7.606	-0.63356	-3.7109	-2.9685	-1.7238	-1.9479	-3.1612	-2.6996	0.069025	-8.024	-4.6079	0.97386
-4.048	0.68972	-1.3679	-4.0876	-4.9127	-0.51778	-4.1075	-5.3358	-5.4714	-2.8153	-3.347	-3.8569	0.26553	-1.1853	-2.8496	-1.462	-2.0381	-2.1993	2.0432	-0.15144	4.9068	-3.4674	-3.8113	-4.4501	-0.0021725	-1.2146	0.17038	-0.15546	-2.1448	-4.2029	-1.8274	-5.073	-3.2735	3.0815	2.3508	-6.8638	-0.76881	-3.6791	0.44786	-1.7796	-4.3578	-0.67943	-2.7373	-0.39384	-4.275	-1.7984	-1.5507	-0.54461	-0.19408	2.2751
-12.052	-14.035	-13.294	-11.34	-14.104	-11.572	-13.073	-10.975	-15.468	-11.053	-14.201	-14.357	-18.986	-11.333	-10.262	-14.668	-11.849	-10.769	-10.252	-10.555	-14.23	-13.858	-16.421	-16.127	-12.285	-11.372	-15.075	-12.474	-11.94	-12.064	-15.969	-16.775	-15.157	-14.72	-12.426	-14.131	-11.941	-14.135	-9.8264	-14.699	-15.56	-14.824	-8.8277	-13.653	-14.08	-17.14	-10.644	-14.204	-16.92	-6.6747
2.2508	3.5308	4.6456	5.7789	6.5837	6.1844	4.1134	2.4389	2.2273	4.9929	0.45598	3.6106	-0.74745	6.7805	1.1439	3.8462	2.8636	-1.7338	1.4485	3.4711	2.4662	-0.49236	3.3939	2.2227	4.325	3.1997	4.0944	2.7009	-3.9635	-1.4333	7.1118	4.1291	2.4012	1.7247	0.34044	4.7366	2.5379	2.9378	6.007	0.38809	4.2655	3.8725	-0.50074	5.6122	2.4188	3.0878	2.0007	4.1672	5.6599	-0.073716
-1.4299	1.8085	2.1614	-0.35592	4.3598	0.43293	1.3151	0.99009	1.5458	-0.71524	-4.2221	-4.065	1.1475	0.02559	-2.9791	-3.4948	1.9545	1.2264	0.72474	-3.2751	1.4498	-2.9975	1.6249	-4.2146	2.3197	0.53575	3.2138	0.099958	2.5615	-6.5049	0.34303	2.1073	2.1035	-0.16827	-1.0449	1.6028	6.3958	-0.42926	5.3333	-0.90482	3.1843	-2.2808	1.6399	3.6383	-0.19682	-0.38006	1.3811	6.0066	2.4838	0.44837
-18.419	-5.1935	-9.9886	-15.406	-14.01	-12.083	-9.5371	-9.8155	-9.8918	-9.031	-11.173	-11.636	-17.239	-13.197	-9.4873	-11.812	-10.638	-12.374	-12.852	-13.034	-12.528	-11.086	-10.821	-9.072	-11.339	-8.7808	-9.5016	-14.131	-11.264	-13.985	-7.6028	-11.691	-10.441	-11.613	-11.105	-10.72	-9.3542	-12.275	-8.8023	-12.59	-11.021	-9.6285	-7.4506	-12.347	-13.001	-15.016	-16.33	-9.7268	-12.622	-12.352
-1.9508	-0.040752	2.2093	-1.0188	3.2654	3.4812	4.1851	1.5824	3.4403	0.62546	-0.8202	3.1673	0.30863	-2.4462	3.0487	2.7331	2.1589	1.4999	1.8774	4.3218	-2.1001	9.3282	5.6448	1.3336	2.1967	2.7284	0.49737	8.451	4.4946	-0.74467	5.9462	6.2026	5.9896	3.5634	1.7463	4.8769	0.088237	5.1488	2.8911	0.42087	2.6401	2.9654	0.26903	3.6315	7.9329	-1.8564	1.5468	4.5112	-0.021272	0.55653
-10.405	-14.475	-15.972	-16.771	-15.042	-16.934	-13.115	-16.86	-14.481	-20.069	-12.376	-10.465	-17.484	-19.55	-17.311	-12.85	-13.811	-13.117	-15.03	-10.902	-14.342	-19.121	-23.209	-14.742	-17.912	-13.468	-16.395	-8.7068	-19.515	-10.354	-16.125	-7.3527	-15.421	-15.791	-15.355	-12.935	-12.517	-14.984	-13.565	-19.948	-14.241	-16.057	-14.248	-20.253	-13.48	-13.061	-14.973	-11.544	-12.71	-12.363
-20.319	-22.606	-24.942	-22.1	-22.314	-25.51	-22.459	-24.531	-20.772	-18.975	-23.788	-23.84	-21.124	-23.556	-21.196	-18.209	-24.245	-20.281	-20.411	-21.515	-21.383	-21.432	-22.914	-22.407	-25.29	-22.333	-24.131	-20.821	-24.593	-24.847	-25.386	-22.236	-21.627	-25.309	-24.576	-26.888	-25.203	-18.345	-23.923	-21.905	-19.788	-23.205	-22.903	-24.621	-22.83	-24.477	-22.279	-21.61	-21.576	-18.614
-9.2004	-4.1312	-3.3018	-4.4297	-4.7146	-2.9841	-5.1952	-8.8441	-9.7592	-9.257	-9.3589	-0.36901	0.93026	-8.2442	-7.9385	-10.907	-13.19	-6.0304	-3.6675	-5.0875	-7.7794	-6.3875	-4.9955	-5.4119	-3.9551	-8.7568	-3.709	-8.1398	-3.4522	-8.3581	-9.2366	-6.8307	-6.9927	-6.4334	-7.1303	-8.3094	-6.2225	-6.1257	-2.3589	-7.5599	-3.9128	-6.1771	-9.3423	-10.39	-7.4399	-8.5427	-3.6046	-4.7547	-4.4696	-7.1891
-7.9157	-4.6348	-3.9306	-7.785	-5.7691	-1.5006	-2.7725	-5.2607	-3.4582	-7.0913	-6.7836	-8.1604	-3.8675	-4.1061	-3.4539	-6.9447	-0.096617	-11.835	-7.9704	-6.6802	-8.9514	-5.2026	-1.9968	-2.3597	-8.5383	-1.6315	-0.52594	-6.9102	-7.5624	-3.0695	-1.8089	-3.2024	-3.1382	-5.6718	-6.6563	-5.0917	-5.931	-3.832	-4.3567	-5.3831	-5.0671	-0.24737	-1.9913	-5.6061	-9.0803	-0.7249	-2.2324	-3.7361	-5.8385	-3.7655
-15.346	-12.275	-9.4515	-14.669	-9.2385	-9.3197	-12.818	-10.189	-10.974	-13.67	-9.4979	-9.1509	-10.769	-14.991	-12.183	-11.727	-12.391	-11.715	-8.931	-13.08	-6.6827	-6.1742	-8.5474	-13.501	-11.778	-14.906	-14.435	-11.839	-15.376	-17.603	-10.391	-16.178	-13.939	-9.3632	-15.292	-13.83	-11.432	-14.719	-11.37	-11.611	-9.6308	-12.216	-12.126	-4.7828	-7.6846	-12.495	-9.3045	-11.379	-8.6754	-7.3292
-4.3084	-5.2881	-2.4594	-8.7588	-4.7763	-2.1603	-4.6865	-3.735	-2.3212	-3.6001	-7.0747	-5.4667	-5.0131	-4.535	-7.6285	-4.51	-5.3664	0.30127	-11.688	-4.7426	-9.3161	-4.9671	-1.7838	-0.23281	-3.3497	0.57549	-3.9655	-6.7639	-4.3095	-6.8787	-5.9455	-5.3602	-7.367	-6.6523	-5.6163	1.4178	-5.5791	-8.6182	-3.7342	-4.4496	-2.181	0.99817	-2.0537	-1.8082	-5.2436	-1.1175	-5.9004	-2.6859	-3.5615	-1.6431
-4.026	-5.1645	-6.3708	-4.8889	-7.1033	-2.1674	-5.4352	-3.3189	-4.5208	-4.1191	-1.215	-3.354	0.1857	-6.0226	-6.4159	-2.7259	-2.7068	-4.0231	-6.3974	-2.0047	-2.9544	-2.765	-4.4871	-6.1845	-1.1006	-4.8882	-4.0481	0.67177	-4.552	-6.9587	-4.7901	-2.0632	-6.0325	-6.3748	-3.8626	2.3462	-2.1312	-4.6788	-5.3508	0.14867	-7.7705	-4.9121	-2.5379	-0.12818	-6.1342	-7.2771	-0.87528	0.46837	1.2378	-2.5993
0.29939	-2.7623	1.1038	-0.68628	0.37513	-1.1951	-6.6704	-2.5918	1.4357	-3.2202	-2.7712	-0.14432	-1.801	-1.7221	2.4173	-5.6913	-0.63467	1.9965	-0.48494	-1.7364	-2.0624	-5.4658	-0.78152	-1.9404	-1.9086	-0.31747	-4.8823	2.8836	3.1124	-2.0329	-3.6252	1.0051	1.5615	1.4971	-0.50802	0.39784	-0.38872	-3.6557	0.56955	-1.3994	-4.3236	0.49575	0.45616	1.8063	2.7031	-3.7284	0.68833	1.9845	1.6724	-3.2847
-1.7371	-3.1413	-0.90943	0.91124	-3.4276	-7.7452	-1.5519	1.2397	-2.134	-1.2178	-4.4314	1.3719	-2.0753	-0.82782	-2.5228	0.91894	1.4581	-1.2238	1.3552	-2.3737	-5.4531	1.3499	-6.4538	-0.45142	2.7353	-2.4123	1.5952	-2.4512	-2.4537	1.1546	-1.3821	2.3115	2.517	-1.2166	-6.5745	2.5295	-8.6152	-2.387	1.0467	-3.0969	-1.4916	-3.2884	-0.55741	0.32292	-5.4523	-0.8393	-1.9708	3.4062	-3.9157	0.55491
-13.476	-10.706	-13.959	-14.125	-10.612	-11.958	-10.118	-10.229	-10.321	-16.838	-12.634	-10.622	-10.576	-8.6649	-13.936	-12.331	-8.8682	-10.695	-11.992	-12.774	-11.848	-9.5693	-9.8495	-8.5063	-5.9855	-9.6496	-11.34	-10.652	-10.449	-10.036	-15.77	-12.371	-13.583	-13.423	-13.875	-9.2649	-11.506	-6.7516	-8.4404	-11.212	-8.6114	-11.175	-10.913	-10.689	-12.955	-7.3499	-11.863	-11.709	-13.707	-13.279
1.513	0.19106	1.2229	0.36147	3.3576	-0.30679	4.5478	3.1042	4.9132	2.0104	3.142	0.65248	4.7022	2.1755	5.0685	5.308	1.4556	5.1169	5.0732	3.7292	3.4215	3.9935	5.2889	5.1551	1.0231	3.9463	4.7369	2.6057	3.2624	4.9824	3.1	-0.16062	2.4729	4.936	2.6327	7.1173	1.4933	5.4402	2.514	7.45	0.6959	2.3039	-7.1264	4.5404	1.5054	2.0928	-0.83574	5.3782	1.8359	2.8101
5.6346	7.5553	4.7728	5.8171	6.7541	3.7614	11.619	5.6493	1.8073	8.9743	12.54	6.7072	8.8012	7.2256	6.9262	12.18	9.3313	6.0282	9.2977	6.4941	12.09	5.8839	7.3659	6.6115	9.6658	6.9183	9.2703	5.7973	10.078	4.3448	5.4985	8.9288	9.6884	7.1133	4.0806	7.1668	5.2009	9.6509	10.194	9.8679	6.7947	9.4603	4.2457	12.159	7.6629	9.0087	6.3549	5.2056	7.1112	7.4638
-2.139	-4.7156	-4.0904	-2.9608	-3.3878	-11.658	0.25519	-3.1682	-3.2193	-4.3668	-4.2578	-3.351	-6.149	-2.283	-5.6478	-1.6091	-3.541	0.6147	1.179	-4.5886	-5.2428	-2.0019	-2.4968	-2.2441	0.82456	-2.6309	-7.3907	-5.9216	-2.5209	0.57272	-5.4287	0.15787	-4.8309	0.0056712	-4.0472	-5.1594	-5.1179	-1.4466	-1.7373	0.80059	-5.4734	0.20145	-5.6245	-5.0872	-2.6944	-3.9774	-1.3988	-5.4032	-4.5272	-4.8354
5.9448	3.8021	4.56	8.4078	5.5206	5.6533	10.339	6.6178	4.5399	7.8668	5.2279	3.2421	8.7496	6.917	8.6639	7.049	8.4303	5.3528	7.1481	10.765	6.7133	5.8169	4.8189	7.2131	6.6804	5.8464	10.57	4.5109	3.1126	11.25	9.4788	3.4154	6.6502	6.8958	5.0368	7.7189	6.8316	8.856	8.232	10.341	6.9228	4.5843	5.5122	1.4064	6.5335	6.2077	7.1538	1.979	0.87368	3.9252
0.85278	4.2141	6.5896	1.3051	-3.1556	4.8332	2.3222	0.39587	-2.0084	0.4604	2.4959	2.9503	2.6007	-2.7065	1.9155	-1.5341	4.4673	1.1536	-1.4337	0.55868	7.7552	0.17214	-2.9106	-0.29245	1.1583	0.71104	0.15645	-0.41532	7.2782	2.4426	-1.4571	2.1935	-3.7324	-2.8558	0.8006	-2.5699	3.2124	0.73093	2.9599	1.5387	1.3753	5.6094	0.65753	5.036	2.8985	1.9698	1.9938	3.9656	4.0402	-1.5139
-10.052	-15.669	-16.625	-12.282	-14.774	-16.422	-12.877	-12.671	-12.774	-12.999	-14.453	-16.112	-14.381	-10.862	-15.633	-17.061	-13.68	-14.916	-14.621	-12.641	-12.001	-14.486	-14.924	-13.671	-14.407	-11.382	-13.343	-14.378	-12.9	-13.942	-13.68	-14.902	-17.551	-11.956	-14.798	-13.605	-12.132	-13.963	-16.084	-9.5974	-13.903	-12.968	-11.975	-11.974	-12.163	-16.637	-16.507	-14.085	-15.947	-14.638
-12.549	-5.0531	-6.3814	-11.922	-9.2672	-13.443	-2.4791	-10.89	-11.954	-11.398	-4.198	-3.7118	-7.9848	-9.9842	-6.7322	-13.581	-4.5311	-9.6716	-11.53	-10.146	-11.309	-7.939	-5.7944	-9.305	-9.3032	-11.903	-10.218	-11.813	-3.8215	-8.4073	-3.603	-6.937	-11.179	-6.9097	-9.3987	-13.411	-7.7147	-9.3029	-5.6344	-6.1451	-4.6397	-6.9078	-6.0135	-11.534	-8.0003	-9.6167	-12.428	-6.6031	-9.2724	-11.56
1.7001	-0.73029	1.1599	-0.59311	-0.74324	-1.0873	-2.0436	-2.2932	1.1582	-2.9881	0.91497	0.59866	0.048232	2.4878	-0.90339	-3.1916	4.0883	-0.35514	2.7928	3.7716	5.5706	-0.77456	4.2146	0.36411	0.46934	4.1731	-2.4122	-3.0735	1.7236	-0.9074	1.5277	1.3022	-4.519	1.3368	2.9376	3.5998	-3.0061	-0.85828	-1.2689	5.5638	-1.7623	-1.882	0.10949	3.3287	-1.1187	-1.835	1.9208	-3.8979	3.0073	-0.50565
0.55312	-1.5022	-2.3841	-1.1841	-2.7699	-2.0896	-1.3914	-5.6703	0.31919	-1.9733	-5.2185	-8.6296	-0.84358	-6.1556	-2.8045	2.0525	-1.804	-3.2613	-6.3598	-3.198	-3.8265	-0.77456	-9.2287	2.8825	-0.67546	-1.3815	-3.1711	-7.1012	-0.72467	-0.90935	-2.6265	0.64308	-5.3297	-5.7172	-1.4562	0.78532	0.084557	-2.4034	4.584	1.6823	-2.0709	-4.2796	-8.3439	0.10373	-1.6929	-1.4861	-2.0045	2.1244	3.6918	-0.09348
5.1439	-0.47819	1.4617	3.0885	0.01642	-2.5191	1.6134	-0.64414	-4.7322	-2.9597	4.5308	3.0421	0.37686	2.126	1.2493	3.1761	0.60537	7.3471	5.1876	1.3607	3.9499	2.0826	0.41707	-2.1113	6.2007	-1.4867	2.8619	1.4055	3.3951	-0.0018382	-0.015	-1.8957	5.609	2.4577	-0.90117	0.80996	5.8375	2.8231	2.4587	5.595	1.2068	-0.79254	-0.40065	1.1994	1.8708	2.7632	0.23072	1.4167	3.0222	1.659
0.77006	-5.6673	1.6203	-4.1464	-5.1703	-4.3379	-4.5575	-2.8364	-5.0595	-2.0562	-4.328	-8.106	-6.2466	-7.388	-5.1434	-3.1087	-1.0989	-3.1762	-4.7161	-5.4323	-2.8744	-6.8195	-0.67718	-2.8655	-5.1267	-4.0453	-2.2037	-2.9348	-2.8663	-1.5842	-5.0534	2.8898	-2.6844	-5.3588	-6.0023	-1.317	-7.6904	-5.243	-5.6916	-0.0075647	-3.6945	-6.4965	1.0119	4.0222	-0.2811	-4.3287	-5.2096	-11.325	-7.1325	-3.3003
-12.687	-8.0762	-12.393	-7.2242	-12.789	-13.83	-13.727	-6.7932	-14.941	-11.376	-16.706	-17.22	-7.249	-7.0245	-10.67	-13.385	-8.3621	-12.497	-11.544	-10.743	-14.418	-8.6752	-11.988	-10.178	-9.6556	-14.626	-10.37	-7.1626	-12.283	-8.6054	-14.397	-14.479	-8.3178	-7.4537	-10.466	-10.932	-12.109	-14.589	-9.1303	-11.394	-9.56	-10.705	-11.106	-7.5753	-11.921	-9.3118	-12.747	-11.393	-9.789	-11.53
-0.83085	-1.2909	-2.7833	-1.2815	-2.0293	-4.8527	-1.0607	-0.064698	-2.5904	-0.12759	-2.7274	-5.2582	-0.74698	-0.70225	-1.1748	-2.2774	0.69093	2.0865	2.1715	1.9259	3.4335	-1.1208	1.9525	-1.4421	-7.3435	-1.1752	-5.296	-2.2337	-1.1658	-2.2302	-2.0482	-1.8406	1.167	-0.95814	-0.4275	-1.0462	-3.2546	-0.12632	1.7141	0.65423	-2.4999	-2.686	-1.3818	-5.4026	-3.6679	-1.4922	3.9904	2.2605	-3.5165	1.9137
-17.412	-11.232	-14.383	-15.61	-11.353	-13.826	-14.485	-12.904	-10.702	-10.082	-8.35	-12.115	-13.263	-9.5082	-15.826	-9.3224	-11.501	-13.111	-11.514	-14.162	-9.1476	-13.075	-12.448	-15.41	-12.617	-13.46	-12.28	-14.888	-14.149	-15.999	-16.676	-14.447	-11.445	-12.304	-14.486	-13.002	-15.236	-12.179	-11.541	-14.529	-15.049	-18.738	-12.443	-16.219	-10.18	-11.463	-16.847	-13.365	-12.894	-15.444
0.54439	-0.16826	-6.598	-2.488	-1.7716	-2.677	-0.38728	-0.52547	-0.31546	-1.838	-1.3321	3.5414	-4.5338	0.35926	-0.35765	-3.636	0.2816	-2.9245	-0.89277	-2.4848	-4.1871	0.28615	-3.949	-0.43302	0.50815	1.6635	0.26072	2.2265	-3.7275	-4.575	-1.96	-1.5178	-2.0791	0.90927	0.42535	-1.0871	-0.76353	1.5316	-5.1047	-0.86962	1.0551	1.3465	0.25302	-3.8885	-4.5106	4.3828	-3.8676	0.022454	-1.2359	-2.4767
0.0077375	5.4588	0.37106	6.1695	0.83057	0.38013	2.459	4.4405	-3.3609	-2.16	2.241	-1.5894	0.74061	2.41	3.7163	-0.15172	-1.1914	1.7747	0.99185	4.1902	1.306	3.1299	0.14667	2.7748	-0.44672	-3.619	1.6508	1.7364	2.0978	2.3308	0.24565	5.9552	2.229	0.89385	1.4883	5.1533	2.4445	-0.39028	-0.71124	0.017293	2.554	1.7615	1.7871	-0.2438	0.36075	-1.4488	1.3754	-1.5767	3.3783	-2.7883
-13.535	-12.217	-10.177	-9.1647	-14.31	-10.38	-11.416	-10.5	-20.991	-10.612	-17.629	-11.283	-7.4592	-15.564	-12.118	-14.399	-13.087	-12.985	-7.7046	-15.11	-13.87	-8.1343	-13.469	-11.383	-17.513	-14.107	-15.279	-14.034	-15.04	-11.566	-9.3686	-8.7992	-11.372	-13.861	-12.816	-10.346	-11.481	-11.465	-3.6597	-12.285	-13.959	-14.917	-11.199	-10.226	-10.325	-13.661	-16.493	-12.366	-13.61	-8.1743
-4.7589	-6.8342	-3.6817	-4.3208	0.3622	-4.3941	-1.7995	-2.488	-1.3308	-7.6067	-6.2596	-2.5692	-5.1564	-0.62071	-4.7642	-1.9706	-7.0881	-8.3789	-4.463	-2.4093	-3.6681	-6.3026	-4.0579	-8.2988	-6.6851	-3.9377	-2.5004	-4.912	-6.512	-6.9563	-5.0243	-3.4607	-3.5981	-5.9496	-2.4532	-5.9726	-6.4362	-1.9238	-1.5134	-4.6912	-7.7796	-2.3699	-6.4374	-4.4154	-3.7882	-6.7563	-5.3515	-7.595	-7.1011	-2.5103
-11.511	-10.233	-11.223	-12.905	-10.716	-20.459	-19.014	-10.602	-12.597	-12.387	-11.536	-16.384	-8.7313	-10.997	-13.209	-13.041	-10.076	-11.712	-13.186	-19.197	-11.816	-10.509	-14.52	-7.3787	-13.904	-13.814	-12.058	-13.988	-17.275	-11.779	-10.731	-14.42	-10.279	-13.288	-13.052	-15.818	-10.971	-13.998	-14.812	-14.517	-13.96	-8.4152	-9.7679	-12.797	-14.581	-9.6061	-7.5441	-16.29	-9.0874	-16.11
1.977	-6.4738	-6.5218	1.4867	-3.1146	-3.7181	-2.427	-8.9264	-3.3782	-4.3225	-3.0739	-2.1963	-4.7536	-3.0092	4.6482	-4.4395	-4.422	-3.0362	1.4721	-3.4235	0.53792	-0.5105	-3.5918	-0.75197	-8.4267	1.0942	-2.5347	-2.8958	-6.4546	-3.052	-2.5657	1.6466	-1.4365	-2.9074	-5.7489	-4.646	-2.3421	-0.3291	-1.4052	-0.40571	-4.6574	-1.5523	-3.8362	-2.7149	0.25469	-3.2402	-1.7643	0.38599	-0.67348	-3.2848
-16.089	-11.61	-16.398	-8.3912	-13.934	-12.65	-18.315	-18.135	-16.083	-12.847	-18.614	-14.915	-14.693	-14.14	-9.8502	-13.419	-16.235	-13.429	-15.799	-16.979	-17.271	-15.533	-13.216	-14.105	-15.308	-15.236	-12.949	-11.824	-14.586	-15.096	-10.569	-11.653	-11.029	-14.469	-12.152	-11.469	-13.361	-15.841	-12.506	-13.392	-13.418	-12.294	-14.059	-10.235	-12.728	-14.742	-13.333	-12.918	-14.223	-11.595
6.7707	1.6142	5.9802	4.8776	3.7452	9.292	2.8772	4.9394	2.4627	0.23164	0.061645	7.2099	3.607	-2.7297	4.8639	4.5924	4.0834	3.3446	5.9044	2.9629	9.2961	0.9994	10.174	5.3703	5.325	6.3156	2.8315	1.4747	3.9973	5.3705	2.1608	4.9714	4.984	4.7654	3.0975	6.9523	6.8945	5.7971	3.6696	4.8764	3.0296	6.6378	2.5754	2.6576	5.7456	3.3266	7.4555	3.0487	5.6933	12.114
-12.727	-17.259	-11.374	-10.715	-13.158	-12.257	-15.921	-10.436	-12.358	-15.365	-11.689	-17.529	-7.7364	-10.087	-15.268	-14.823	-11.805	-7.5106	-10.245	-13.108	-12.1	-10.387	-11.967	-13.322	-12.268	-15.952	-13.103	-14.221	-14.266	-11.313	-9.2698	-13.724	-14.661	-12.117	-13.196	-11.054	-9.5255	-11.876	-10.248	-15.542	-13.819	-16.929	-12.428	-12.78	-15.1	-11.064	-15.676	-13.489	-16.336	-13.91
-15.98	-13.94	-12.99	-16.001	-13.985	-12.61	-9.6065	-13.2	-16.635	-10.76	-13.356	-13.333	-15.812	-13.708	-11.282	-11.683	-8.847	-9.2701	-12.192	-16	-15.167	-14.423	-13.767	-18.44	-12.658	-18.076	-14.902	-12.788	-12.431	-10.584	-11.14	-17.305	-15.616	-15.656	-15.595	-19.875	-13.745	-10.247	-18.478	-16.832	-12.388	-12.493	-10.812	-13.089	-10.724	-12.253	-12.931	-7.1864	-13.436	-13.137
-7.562	-2.6403	-7.3642	2.3678	-0.72838	-3.9106	2.8589	-2.1943	-2.6971	0.35899	-2.2042	3.655	-6.1486	-4.9597	-7.5507	-2.1707	-1.0808	-2.7283	-1.4351	-2.4904	-2.0601	0.85017	-2.2154	-0.89751	-0.95671	-3.1709	-5.4009	-1.7561	-0.5737	-2.045	-0.51699	-3.3805	-2.3484	-1.6208	-0.31726	0.2826	0.75844	-3.1574	1.7663	-0.3171	-5.619	-2.7063	-9.8387	-4.9146	-6.5741	-2.6699	-4.4493	-2.3263	-0.48149	-3.3514
-9.0697	-6.589	-8.365	-7.5277	-6.999	-9.9344	-10.278	-7.2742	-6.0862	-12.271	-7.61	-6.8575	-6.0047	-4.5643	-5.6893	-6.105	-6.9222	-8.1233	-6.6075	-7.2677	-5.0013	-4.5452	-5.1097	-5.7112	-9.7673	-4.6758	-6.9754	-6.0476	-8.541	-7.4143	-7.0203	-9.8746	-6.6258	-7.4379	-8.1636	-9.3235	-5.3916	-5.3046	-9.0245	-6.907	-3.7247	-7.2909	-10.564	-10.037	-7.6361	-11.213	-7.9799	-13.93	-5.9425	-7.3185
9.072	3.4522	0.85001	7.0854	5.2654	2.2622	8.0187	5.2829	3.5792	2.9834	6.0005	4.1313	6.6039	3.7137	6.4227	5.746	3.3492	3.2191	8.2263	6.6622	2.981	7.9655	4.1267	1.3671	-0.018292	3.4611	3.9737	5.1249	3.5033	1.8028	8.9651	7.139	4.4857	0.6935	6.1564	7.4508	3.5639	8.0746	1.1824	7.2635	5.7091	3.7087	6.3156	5.2856	6.2756	6.3442	5.4402	-0.45879	1.7865	2.1875
-7.3576	-6.1158	-2.3374	-7.0944	-1.5567	1.1098	1.5533	-4.1933	-9.0182	-6.9172	-5.2048	-1.4249	-10.245	-4.0481	0.12329	-2.2158	-1.858	-3.4996	-5.1144	-7.1773	-2.9735	-6.4856	-0.54828	-2.929	-5.394	-3.0309	-5.0735	-4.3635	-3.112	-0.8168	-3.5761	-2.763	-3.1151	-4.6551	-6.8798	-7.9154	-5.7874	-1.29	-3.7787	-7.1983	-6.779	-0.73457	-7.8483	-6.2967	0.82164	-1.3036	-5.4882	-4.3605	-1.1869	-6.2397
-14.004	-9.4102	-13.832	-14.275	-10.623	-17.198	-12.715	-13.052	-12.744	-13.218	-12.687	-14.005	-16.636	-7.3411	-13.018	-13.349	-15.184	-14.556	-14.726	-13.365	-12.95	-13.94	-10.572	-12.946	-18.006	-14.636	-12.575	-9.555	-16.107	-16.1	-13.03	-12.648	-9.409	-18.035	-10.832	-9.77	-12.792	-14.832	-11.431	-16.605	-11.842	-13.529	-12.635	-18.465	-11.599	-15.655	-16.331	-15.162	-9.7149	-15.345
1.3429	-0.062962	-0.70252	-0.089685	-2.8053	-2.0803	-2.7949	-2.4143	-7.2826	-0.90645	-0.96063	-1.9893	0.73375	-2.9928	-1.5438	-0.7702	0.95841	-2.5405	-2.1563	-2.3113	-7.6475	3.0343	-5.9774	-0.89105	-2.1406	-1.5458	0.055003	-1.1283	-1.4905	-1.3143	-1.0683	-5.0964	4.0317	-1.6515	-4.7	-5.0976	4.0651	0.94668	-3.0812	1.3423	0.68973	0.77288	-0.65906	-1.1733	0.011714	-0.90112	-3.2144	-0.59511	1.3422	2.3338
-16.957	-13.476	-12.302	-13.901	-7.5682	-12.169	-11.756	-17.842	-16.926	-10.547	-14.185	-12.565	-13.543	-15.304	-16.426	-13.316	-9.0962	-15.337	-9.2415	-12.099	-17.245	-13.1	-10.694	-15.57	-15.166	-15.338	-11.668	-14.473	-13.693	-9.9125	-17.345	-12.479	-12.133	-16.301	-16.994	-12.971	-13.856	-12.565	-15.585	-15.135	-11.64	-12.193	-10.018	-12.884	-16.607	-11.081	-15.744	-13.066	-17.887	-13.565
2.8759	0.060848	1.9807	-2.7167	4.677	1.1559	0.98062	-0.81882	3.8726	0.096423	3.219	2.0293	2.4458	2.1994	6.2862	4.0725	-0.93737	6.325	2.2285	-4.0507	7.7993	1.0612	3.2693	0.51257	2.3273	0.059072	3.1506	2.1179	3.3181	-0.46266	-1.3276	3.2598	1.5282	0.89613	1.2058	3.182	0.96484	0.78	-2.9555	-2.4797	2.6098	2.8362	4.949	1.8633	2.5122	-0.63781	1.3948	1.1479	5.3512	-2.2693
-9.9653	-13.677	-12.338	-14.591	-16.498	-13.46	-11.128	-8.0732	-14.271	-11.755	-11.085	-8.2537	-10.067	-6.1764	-9.3371	-17.478	-10.567	-8.1448	-8.9678	-7.8989	-11.6	-8.5168	-9.6813	-11.188	-16.057	-10.545	-9.759	-14.6	-10.179	-12.907	-8.5336	-14.848	-11.812	-8.3425	-8.4603	-10.052	-10.598	-9.6798	-13.916	-11.044	-8.2221	-15.167	-3.4144	-9.5798	-13.028	-10.248	-6.7991	-12.663	-14.606	-7.8223
2.5479	-2.5555	1.6839	1.5246	4.3462	-3.7367	0.92623	-2.4998	2.1923	1.03	-1.1638	4.7376	1.3648	2.4844	0.13725	3.4473	3.4623	-0.75371	-0.5874	-7.6316	1.1007	-1.6356	0.30028	-0.92114	-2.0675	-0.91419	3.0203	1.4631	0.61307	-0.40515	1.0258	0.92205	-0.35549	-0.49294	-0.59686	-1.9412	-0.13349	-4.7679	2.3258	-1.3718	0.44704	2.4446	2.2278	0.53206	-1.7666	5.2435	-0.49232	-2.0569	1.8754	4.2351
9.3044	11.242	8.1745	9.181	11.978	11.811	8.9881	11.449	9.0942	13.211	13.224	11.574	10.189	8.7944	12.384	8.293	12.603	10.227	9.837	7.6436	8.1619	14.889	10.095	10.659	8.0526	7.1911	6.082	6.9107	13.372	11.936	9.3124	14.58	5.1616	10.116	6.1485	13.692	8.2301	8.7	14.516	10.602	10.474	9.5798	6.6491	10.508	13.505	6.77	7.432	8.09	14.06	9.0947
-5.4374	-2.6584	-1.6759	-5.4302	-1.7309	-10.48	-3.2897	-6.1489	-1.5748	-3.2992	-3.335	-5.06	-7.1748	-9.3459	-5.9355	-3.9783	-0.87935	-3.8104	-6.1011	-4.1655	-5.4208	-5.316	-5.1232	-1.2634	0.46696	-2.0959	-7.9704	-2.6265	-4.0479	-6.5931	-5.0445	-1.3627	-7.8638	-2.3204	-8.4992	-5.0057	-3.4622	-6.005	-2.4761	-5.7184	-4.0539	-6.4634	-5.621	-3.6749	-4.8935	-8.4599	-7.6042	-2.8639	-7.4823	-8.1963
-4.2579	-3.3827	-9.153	-3.3045	-1.3854	-2.9685	-3.1891	-0.58143	1.5488	-1.3095	-1.4048	-4.2369	-3.7973	-4.5551	-5.3429	-4.982	-0.32683	1.1517	-5.6937	-5.6159	-2.3617	-5.4031	-4.7652	-1.1378	-3.4904	-6.185	-2.6688	-0.59381	-3.1887	0.7321	-2.9671	-0.40936	-3.7723	-2.1078	-3.1081	-5.1104	-4.6311	-3.1104	-6.8598	-1.5029	-4.9919	-4.2763	-6.8057	-6.9874	-1.5632	-0.62362	-6.3295	5.3456	-8.1425	3.7363
-15.345	-15.349	-13.779	-12.122	-14.085	-10.002	-9.7014	-16.44	-13.26	-15.607	-12.537	-15.77	-13.426	-7.7645	-13.429	-13.806	-8.1395	-9.6735	-17.878	-13.166	-14.876	-15.002	-12.077	-11.233	-8.1174	-16.094	-12.438	-11.04	-13.172	-8.9628	-8.5467	-11.119	-14.374	-12.121	-8.2179	-13.115	-11.854	-12.116	-12.803	-11.169	-16.766	-12.811	-14.947	-12.161	-10.098	-13.259	-13.677	-14.462	-12.005	-10.711
2.5091	3.612	4.0487	2.5834	7.6226	7.0906	1.3993	3.4406	3.8362	0.22035	1.1175	2.9834	2.7879	0.37946	2.9991	1.809	3.1261	0.1424	-3.1016	0.62214	2.8885	-2.2627	-1.0313	2.9357	1.9471	7.1639	3.8709	-4.3581	-0.23537	4.6628	7.0674	-0.65002	-1.486	3.2993	4.0563	4.0741	4.175	-0.79624	3.3865	0.99295	2.8905	1.2404	5.1136	1.034	3.4115	4.1583	-0.10284	3.8331	-0.63182	0.30364
-1.9496	-2.22	4.9779	-1.9854	-5.0953	1.9082	-1.1225	-2.4359	1.3681	4.9469	-0.78611	-3.2644	0.40055	-0.90882	-3.9051	3.2944	1.5061	3.1211	0.78939	1.1912	-5.3206	-3.31	-0.10206	-2.5563	4.1081	-2.7348	-2.7075	8.5797	-2.9651	-0.41186	-1.809	0.86941	-1.0346	-0.41559	0.50452	0.025893	1.2557	-0.065988	0.35808	3.8162	-4.447	3.7715	-5.6046	2.9775	4.4877	1.068	1.3747	0.048276	-2.7604	-2.7617
-7.9503	-13.473	-14.477	-12.143	-14.462	-5.5212	-9.2187	-8.4277	-11.649	-14.671	-11.599	-11.044	-13.724	-11.638	-11.765	-11.166	-10.131	-11.047	-10.145	-11.235	-7.943	-11.682	-11.303	-9.0088	-8.5415	-11.815	-13.176	-13.17	-7.0941	-10.89	-11.541	-5.1818	-12.071	-10.401	-10.646	-16.561	-7.0911	-11.338	-12.265	-10.508	-9.7969	-8.835	-10.864	-15.372	-13.463	-8.6806	-12.823	-18.356	-10.883	-8.4375
-13.566	-15.028	-12.472	-12.49	-10.818	-10.425	-9.3517	-11.462	-11.586	-11.03	-8.2179	-11.272	-13.28	-13.357	-7.6704	-8.6368	-13.046	-12.659	-13.75	-9.2491	-15.464	-10.015	-14.51	-8.8953	-11.81	-8.8192	-10.383	-9.8419	-10.756	-14.495	-13.247	-12.545	-11.148	-11.43	-11.342	-12.11	-12.609	-10.213	-11.159	-9.4967	-10.661	-9.8164	-10.576	-11.556	-11.668	-10.253	-14.991	-12.04	-11.683	-13.297
7.9283	7.6292	6.3793	12.221	7.7345	12.551	10.253	3.2631	8.4298	8.4186	11.072	9.2494	3.9608	6.7645	4.535	6.6187	11.691	6.574	8.8882	11.385	10.319	9.7914	17.266	10.873	8.9105	6.4717	10.589	13.802	7.9136	6.5416	12.409	11.002	8.2791	7.1565	13.268	9.7961	8.4795	8.5431	8.7005	5.914	12.147	9.523	5.4883	8.1732	8.1986	14.071	11.423	10.451	7.5687	9.6325
-7.9835	-12.263	-11.525	-13.433	-14.301	-9.9779	-13.498	-15.412	-10.486	-9.9536	-8.4579	-12.592	-6.3978	-12.935	-11.536	-9.9064	-11.399	-12.176	-6.9687	-11.058	-10.967	-11.393	-14.059	-11.768	-9.3661	-6.7912	-11.963	-9.7546	-11.78	-3.4694	-9.4159	-10.048	-12.358	-13.067	-11.836	-13.079	-15.151	-5.3818	-13.088	-9.9163	-14.011	-12.777	-12.696	-8.8727	-8.0459	-12.315	-12.039	-11.153	-14.088	-11.796
-15.285	-16.668	-16.612	-15.6	-9.9286	-15.304	-15.191	-13.415	-10.122	-12.092	-10.402	-9.8422	-16.357	-9.8674	-15.189	-13.414	-16.821	-14.044	-18.092	-13.503	-18.634	-10.864	-15.021	-15.262	-16.863	-14.78	-13.891	-15.968	-17.418	-13.569	-13.698	-12.977	-13.468	-18.863	-11.273	-15.982	-11.803	-13.039	-14.518	-14.696	-18.019	-13.957	-14.543	-15.453	-10.309	-15.568	-15.098	-15.325	-15.707	-12.684
9.131	8.7886	13.02	13.162	8.3415	7.7398	14.162	8.718	6.2242	6.8801	7.0793	10.304	5.1804	10.347	13.105	8.8319	9.8036	10.999	11.732	7.9927	8.7263	9.4025	11.433	12.641	11.707	15.727	10.287	12.913	15.554	12.047	9.2452	8.2831	11.419	14.919	12.976	11.42	11.333	11.725	8.7871	7.511	7.4471	9.6528	7.5107	11.398	9.406	10.455	6.0858	9.4579	10.193	10.321
-1.438	-0.21815	-4.6521	0.23007	1.795	0.7718	-2.7155	0.3586	-2.5785	-4.2226	-1.6308	2.9675	1.5536	-1.1919	4.3855	2.0072	1.3114	-0.32476	0.83514	0.87531	-1.1641	3.9998	-0.76974	1.1208	0.69209	-2.5861	-1.0314	0.86659	0.12404	5.1852	1.3544	-2.4816	-1.3199	-2.3356	0.71712	1.2562	-3.8471	-5.5555	0.76632	0.8594	1.4718	0.14348	1.3759	-3.1734	-1.3042	-0.79323	1.1102	2.8617	2.5692	-2.1575
-0.19915	2.219	3.9577	0.60087	1.2392	2.0417	1.2171	-0.66467	1.6484	2.9282	3.459	0.3421	-0.46353	-2.0216	-1.4794	0.60747	0.12147	2.4104	2.3341	-3.0933	-0.85624	3.8803	1.868	-5.1745	-3.2912	-0.21381	0.69829	-0.78378	-0.36668	0.41017	-1.254	-0.90389	3.3582	1.4754	-0.89921	9.371	2.39	1.1105	-0.93937	2.6341	0.020789	-2.5023	-4.5916	2.231	-3.9137	0.053614	1.8206	-2.9597	-2.5458	-1.0086
-11.607	-7.0541	-14.062	-11.258	-5.517	-11.948	-8.2435	-13.274	-11.015	-8.7197	-4.2333	-12.303	-8.8726	-7.2555	-9.4296	-7.9816	-8.1827	-10.847	-9.652	-10.112	-9.0398	-7.7935	-11.923	-7.447	-7.9911	-9.577	-12.282	-12.554	-3.8478	-11.607	-11.014	-9.5862	-9.6515	-6.3575	-3.7271	-11.323	-10.648	-6.4609	-8.1586	-9.8272	-9.1465	-5.8327	-5.9188	-10.489	-9.621	-7.9212	-8.2663	-6.5518	-6.2034	-7.4675
-11.05	-13.236	-13.102	-4.6	-8.5895	-16.449	-9.7327	-10.32	-12.94	-13.234	-12.524	-9.5325	-9.3152	-10.62	-10.172	-4.729	-10.332	-12.07	-10.751	-13.824	-11.767	-6.6729	-13.333	-11.297	-7.2573	-12.928	-10.256	-15.92	-14.059	-12.044	-11.249	-7.5598	-12.487	-10.206	-11.121	-8.3682	-14.349	-14.606	-14.556	-11.433	-10.35	-11.789	-7.9858	-10.194	-10.533	-12.173	-12.529	-8.6967	-10.316	-6.792
-2.0444	-7.7167	-5.1109	-6.6998	-3.5442	-1.097	-1.6823	-6.1375	-5.0932	-1.2195	-4.7146	-4.9262	-8.3501	-7.7056	-4.6717	-2.189	-1.6483	-3.838	-8.626	-10.93	-6.0148	-4.1507	-9.4197	-8.8741	-6.4597	-9.6734	-2.9266	-8.5448	-5.3166	-7.6807	-8.6379	-8.0682	-2.8315	-6.9772	-4.1894	-5.6656	-1.2247	-4.9064	-4.7379	-5.3472	-3.8053	-5.3616	-5.124	-7.3501	-1.2461	-3.4136	-3.6888	-7.0806	-4.5752	-4.9603
-6.5515	-4.5963	-8.161	-9.2547	-9.7005	-7.1027	-5.8232	-4.7296	-6.381	-4.942	-5.3728	-3.4391	-2.1937	-9.8976	-2.7692	-0.78108	-7.3791	-2.8943	-8.3781	-6.9764	-3.033	-3.133	-9.7548	-3.9502	-3.1334	-1.6837	-1.9137	-8.8529	-4.3794	-0.85088	-4.9692	-6.692	-4.6541	-5.5971	-6.7251	-7.4966	-4.7114	-6.299	-8.1547	-7.0763	-6.1993	-7.5033	-4.4074	-5.5485	-7.913	-6.4634	-2.5678	-2.3287	-4.759	-5.8244
-8.8093	-4.9603	-8.4848	-7.1393	-11.464	-9.5514	-7.2003	-5.5494	-7.2729	-8.5812	-6.9726	-9.9264	-5.3654	-8.1726	-13.031	-7.4256	-8.5665	-11.081	-4.5262	-9.2472	-5.8176	-6.4333	-8.8606	-6.184	-8.0667	-8.307	-9.0858	-6.2632	-3.0545	-5.4921	-14.102	-8.5016	-6.976	-8.2716	-8.4339	-1.6983	-8.596	-7.4205	-2.428	-10.392	-9.1973	-4.0252	-7.9774	-7.3166	-5.3139	-2.6578	-12.111	-2.5357	-4.2465	-8.4712
-6.8484	-7.0493	-3.7119	-1.8744	-5.1242	-4.8923	-3.3892	-4.4215	-5.228	-5.4724	-1.8647	0.18461	-3.244	-3.6458	1.3043	-2.8297	-1.2939	-6.6789	-5.6949	-2.0294	-4.4938	-5.4555	-5.3341	-5.0601	-6.7297	-5.0217	-4.0229	-1.2175	-5.8163	-4.054	-5.3846	-4.6918	-8.5375	-6.1717	-4.2906	-8.546	-0.84698	-5.8337	-4.9444	-3.5655	-5.6001	-6.748	-6.0847	-4.8556	-4.0601	-6.0631	-6.219	-3.5428	-4.0947	-5.1059
-1.9242	-2.9903	-5.4929	-3.9719	-6.4535	-4.3837	-2.4085	-6.7585	-8.7951	-2.9414	-9.2046	-5.9996	-7.3694	-8.9098	-4.3684	-8.0782	-4.6643	-5.4231	-7.8737	-4.9552	-7.9682	-10.372	-3.6663	-2.5957	-4.795	-4.0122	-0.63414	-4.3927	-3.8072	-5.1099	-2.0838	-6.2154	-5.7375	-6.7144	-1.5898	-4.0935	-4.6214	-1.2277	-5.2066	-7.2893	-2.5405	-7.3076	-4.0584	-0.55514	-4.983	-5.8192	-3.7821	-7.2648	-6.2583	-4.9623
-1.3499	-0.089186	-0.77595	-4.0658	-2.3608	-1.8161	-1.1176	1.8991	2.0526	2.6218	-5.5454	-0.79955	-1.3673	-1.6539	-3.0233	0.69845	2.0667	-1.2021	0.003143	-1.4683	1.211	-3.9939	-1.7423	-3.5889	0.48451	1.1932	-2.334	-1.3235	-0.92393	0.56054	-4.8329	-0.44314	-3.5135	-3.3215	-2.5938	0.98707	0.20699	0.8194	-4.4564	-3.2449	-3.5124	-0.30592	-3.7503	-3.3736	-3.2581	0.47777	-5.4395	-1.8578	0.42467	-5.7867
-4.0819	-6.6304	-3.6976	-7.2299	-7.3524	-6.3577	-7.3792	-5.9773	-7.8257	-6.833	-8.086	-7.2726	-10.755	-5.3212	-7.903	-5.6845	-11.044	-5.342	-7.3041	-9.6238	-6.401	-7.9503	-8.6166	-6.791	-8.3166	-12.38	-12.971	-8.0164	-5.1734	-8.7123	-7.7912	-8.2128	-9.4007	-7.7868	-5.6513	-5.927	-12.176	-7.7777	-8.9166	-8.1592	-2.9851	-9.2808	-10.39	-7.9149	-8.137	-8.0246	-7.2764	-8.3025	-10.047	-7.7721
-22.524	-23.436	-21.942	-18.95	-20.61	-18.886	-25.444	-20.36	-22.005	-18.491	-23.014	-20.12	-20.365	-26.353	-21.573	-25.767	-20.419	-20.988	-20.371	-25.005	-20.673	-25.43	-20.549	-25.231	-20.706	-22.46	-16.2	-21.142	-23.36	-19.978	-24.704	-17.534	-20.141	-22.569	-25.01	-22.534	-20.036	-25.312	-19.625	-23.322	-21.852	-20.667	-16.716	-20.689	-21.207	-21.714	-22.742	-20.677	-21.674	-23.309
-1.0382	-4.2215	-2.9487	-1.6403	-8.5745	-4.6672	-5.3412	-2.247	-4.1752	-4.1299	-4.128	0.82545	-1.3683	-0.10144	-9.1772	-1.07	2.4834	2.8136	-2.3588	-3.9899	-5.9219	-1.9384	3.129	-4.1212	2.2806	-5.541	-5.407	-5.4517	-7.5152	-4.9951	-7.4658	-3.1186	-5.8093	-0.78744	1.7383	-4.2389	-6.847	1.5329	-6.2686	-8.2978	-1.7245	-2.5328	-3.2559	-2.8325	-2.7158	-0.40577	-2.6466	-4.4845	0.6172	-3.2986
0.69073	-3.3188	0.87505	1.3981	2.6391	-2.9908	0.41699	-0.47536	0.72339	-4.179	0.24094	-2.7523	-1.3813	0.56323	-3.1735	-0.22339	2.8007	2.5943	3.9485	-0.99721	0.030732	0.72363	1.9733	6.3371	1.7523	0.38585	-4.2587	-1.2834	4.483	1.2319	0.67071	1.7345	3.0854	-0.49082	1.4373	-3.9379	5.3038	0.95102	-3.6268	1.2108	-0.40669	-2.0965	2.8435	0.67009	-5.6473	-5.5081	-1.5057	-2.2617	-3.1067	1.9853
-7.5384	-2.5437	-6.8104	-5.4988	-2.0496	-2.9265	-0.97313	-7.9501	-1.2276	-2.5824	-9.3966	-4.9217	-2.4959	1.4609	-8.6759	-2.9844	-4.8213	2.266	-5.7129	-0.48399	-6.6644	-6.0618	-6.4269	-6.0075	-2.0138	-10.109	-5.802	-3.4754	-1.4544	-3.592	-4.1915	-2.6417	-1.8622	-3.9397	-8.7647	-3.021	-1.2476	-0.68225	-9.0046	-3.9481	-6.5958	0.97229	-4.965	-2.4364	-2.2305	-2.9557	-5.3363	-5.703	-3.6289	-3.0371
-2.9588	-0.0057859	3.0936	-1.0157	-1.3487	3.1878	-0.53592	2.1552	-4.4158	-1.8501	-1.9002	1.0014	0.88805	0.37954	-3.5734	-3.5205	-3.3798	-4.1914	-1.0503	3.2682	-1.733	-3.2025	0.84641	-1.4031	-3.8294	0.47634	-1.3486	-0.53656	0.48464	-4.9377	-1.4626	-4.5561	-2.799	-5.7714	-0.93198	-2.878	-0.13658	0.034153	2.8538	-0.86941	2.1336	-2.2132	0.35621	-1.027	2.3099	5.4094	1.8788	-0.50455	-2.6664	1.254
-9.2854	-12.432	-15	-13.932	-15.067	-11.616	-15.408	-12.729	-11.366	-15.494	-16.077	-15.717	-13.712	-10.466	-15.926	-17.316	-17.839	-15.883	-12.005	-13.238	-14.677	-15.925	-16.421	-14.79	-12.684	-18.2	-10.969	-11.505	-15.497	-13.48	-10.166	-14.947	-14.967	-17.329	-18.902	-13.006	-16.647	-11.911	-12.783	-17.419	-14.105	-9.8516	-9.5065	-15.897	-14.61	-15.714	-14.389	-13.009	-13.057	-15.099
4.9118	6.0042	5.6562	5.2762	4.0928	4.7307	5.7839	2.0289	8.4175	-0.76502	6.7707	5.7802	5.128	6.9436	6.8164	1.0925	5.7821	3.9931	2.6078	3.9155	4.1708	6.3608	4.0429	0.97226	3.1175	0.6901	1.0972	2.9946	4.2224	2.9307	4.7917	7.631	2.2756	8.9512	0.51157	5.155	8.0684	3.5724	4.83	8.0902	3.601	1.9117	5.2734	4.6246	0.86108	4.532	6.8388	1.3108	3.2208	4.3937
-3.9138	-2.077	3.0594	0.34078	6.0896	2.6479	3.0624	3.937	1.7989	3.5837	-2.1355	0.059399	3.3317	3.079	-1.5804	3.1177	2.4901	-1.0888	-0.8466	5.7613	-0.21634	3.5472	1.9429	0.080059	-0.60336	4.7618	0.29977	4.1557	-0.58453	0.96964	1.5786	-0.80102	0.5954	4.0523	0.68087	3.8918	2.2116	2.7797	2.5796	-1.6195	5.4807	4.1942	4.9963	3.705	-0.29336	0.526	6.8704	0.75292	-0.36849	-0.11944
-22.624	-21.166	-20.641	-21.603	-21.487	-22.852	-18.24	-25.105	-21.711	-18.283	-21.175	-25.828	-24.616	-20.909	-24.336	-22.616	-21.372	-21.256	-20.835	-21.331	-21.163	-25.975	-23.047	-22.184	-21.002	-17.551	-22.182	-16.099	-22.447	-26.59	-20.415	-30.424	-21.302	-22.314	-15.917	-23.366	-19.736	-24.062	-25.659	-25.72	-23.892	-21.546	-22.176	-20.704	-22.822	-22.019	-22.017	-19.438	-23.057	-23.607
3.9102	5.6927	0.27658	0.75035	1.3565	8.7969	4.5889	1.2811	3.4068	-0.37502	5.0026	3.2515	4.1992	1.8563	0.96778	2.5219	1.7475	2.2965	7.5312	-2.0725	-3.0837	4.3422	3.2729	6.1906	4.6357	5.1361	3.8789	3.6835	4.979	4.4236	3.926	2.1937	1.1982	9.3114	4.2482	3.2119	7.9511	0.16781	0.96719	-0.77005	-0.029502	0.91696	8.9534	1.6212	4.9307	4.1735	1.734	0.56211	6.7978	6.8755
4.4033	7.9244	2.452	5.4212	8.7872	2.9896	8.2265	6.1124	5.4988	5.7542	7.1046	7.7702	6.5878	6.8583	6.2167	7.8885	9.4763	4.0128	4.3613	1.1816	8.0856	2.5697	2.4191	4.6568	9.2361	8.9733	5.7033	5.5765	5.7659	-0.28629	7.7031	2.8219	6.0773	3.4299	5.3305	7.1149	8.7062	3.3701	7.0097	2.8811	8.3727	6.4854	2.2086	5.9494	3.8672	0.65532	7.3984	5.779	5.4647	8.8492
-2.5776	0.10134	0.66358	3.2786	-0.48855	-4.3489	1.4944	-5.2807	-0.92665	0.8864	3.6468	0.20293	2.1299	0.28564	-0.68949	0.43059	-2.857	-0.60633	2.5497	-2.9805	-0.26508	-0.8173	-1.4001	-3.3504	-4.3563	-1.1074	0.052284	-2.7375	2.199	-2.1352	-3.8653	1.1727	0.64058	-3.2247	-4.0892	-1.4657	1.1009	0.0054846	-2.2027	1.5686	-4.4645	-1.4996	0.45841	-3.4167	-5.8347	-2.7381	1.4154	0.30498	-0.0024862	-1.1573
-10.461	-7.6586	-10.477	-8.3286	-6.9546	-6.4975	-8.7667	-9.8255	-3.0245	-6.2191	-11.073	-8.544	-6.5973	-3.3646	-10.41	-6.0624	-12.709	-14.214	-7.1769	-11.059	-6.355	-8.1616	-4.9852	-6.8423	-10.492	-6.2254	-8.1554	-9.2977	-7.5827	-6.1782	-10.79	-9.7593	-9.7094	-7.513	-0.84396	-3.9436	-6.5487	-5.5382	-5.9273	-1.257	-14.389	-11.508	-10.917	-11.6	-9.3143	-4.8922	-10.32	-8.0362	-5.3592	-7.7934
-4.6991	-10.62	-9.0541	-8.9971	-10.659	-7.4784	-6.7792	-8.2275	-5.3893	-5.2239	-6.3737	0.89698	-5.6082	-8.5857	-4.2771	-9.4191	-9.0209	-6.6751	-6.2091	-9.449	-7.9466	-6.4452	-10.826	-6.1539	-10.213	-9.4513	-5.6369	-2.7158	-11.259	-3.9913	-9.4736	-4.7729	-4.5087	-5.4637	-7.5861	-3.3287	-7.6441	-8.6185	-9.1423	-9.0897	-9.5667	-4.8648	-10.663	-11.376	-8.7379	-5.9817	-4.8957	-4.7964	-10.38	-4.3739
-2.1529	0.48663	-3.7704	2.3655	-0.26371	-1.3792	-0.72047	0.62048	4.1149	-0.261	0.63046	-0.57506	-0.84141	-1.0484	-0.95492	6.504	-4.7417	3.616	1.7002	-0.27021	-0.14511	1.8363	2.1141	4.8194	3.2311	3.6552	1.449	5.2532	2.4307	0.33159	-2.5084	0.86427	-1.4775	1.0643	10.317	0.94687	-4.2545	-6.7519	1.999	-3.0333	0.34605	-3.4796	-0.29052	-1.1372	-4.3734	-1.7711	3.0253	-1.8615	-3.4206	4.9011
-12.717	-9.1372	-10.141	-9.526	-11.421	-5.0362	-11.875	-10.011	-9.3069	-13.078	-7.6435	-10.668	-7.4691	-7.4625	-9.8805	-11.552	-3.5746	-8.1984	-6.5355	-8.0057	-10.576	-6.8576	-9.7311	-11.916	-10.035	-14.033	-9.0336	-9.7163	-5.8468	-10.002	-8.0894	-9.6053	-8.3037	-11.457	-9.863	-9.5017	-3.2633	-8.1864	-11.696	-14.463	-13.964	-13.085	-10.576	-10.556	-10.978	-6.77	-9.9119	-12.9	-8.3947	-11.675
11.298	3.4457	11.001	9.0419	6.8636	6.9608	8.5378	8.426	8.7126	10.196	7.8101	10.472	11.903	8.9911	10.524	9.8493	12.087	9.8495	9.8525	9.5788	12.426	8.1185	14.65	9.9108	7.1533	11.36	6.4555	13.75	9.5791	5.5651	7.2747	10.863	10.701	4.3722	7.6707	8.6876	8.5357	18.106	7.5461	9.8078	8.0085	11.957	10.217	8.2971	11.654	12.661	7.459	13.558	10.903	8.4208
-22.609	-20.632	-21.773	-26.186	-22.688	-19.669	-23.393	-18.897	-19.729	-26.414	-23.411	-24.595	-24.214	-18.153	-18.003	-21.818	-23.42	-21.235	-20.036	-25.725	-17.178	-22.365	-18.484	-23.354	-21.149	-20.021	-18.04	-19.936	-17.686	-18.153	-20.27	-20.744	-21.821	-23.868	-20.351	-25.074	-21.802	-20.526	-25.397	-27.85	-20.441	-20.757	-24.099	-22.548	-21.106	-22.824	-18.564	-20.008	-23.451	-18.559
-9.1596	-3.1185	-8.9258	-7.856	-4.0523	-5.4558	-4.3365	-7.9672	-12.881	-3.1472	-5.3595	-5.7563	-7.6934	-12.4	-6.7579	-9.9646	-8.3968	-5.372	-4.9576	-3.3515	1.1583	-3.8008	-10.409	-10.602	-7.7571	-3.499	-10.643	-5.5124	-1.7649	-6.425	-8.0253	-7.0834	-5.8311	-9.1201	-4.6224	-4.6516	-4.3492	-8.4349	-6.4561	-10.061	-9.603	-0.098564	-3.1884	-6.9214	-6.3219	-7.0597	-8.599	-9.654	-3.9912	-5.053
-14.55	-8.4843	-14.371	-16.177	-14.847	-12.044	-10.311	-9.6302	-9.4699	-11.725	-11.687	-11.939	-15.253	-13.401	-8.2821	-12.561	-8.6771	-9.0056	-14.03	-14.431	-11.091	-13.024	-11.776	-12.124	-13.34	-10.801	-12.668	-7.6887	-7.9056	-12.514	-15.486	-9.8649	-14.173	-14.963	-9.4466	-15.219	-15.141	-12.9	-17.301	-12.163	-7.2092	-10.23	-18.767	-15.397	-7.4799	-11.73	-17.246	-10.426	-14.173	-13.185
0.49438	-4.9648	-2.2158	0.22615	-1.7976	-2.3149	-0.14519	-4.9386	-0.99498	-5.1627	-3.572	-5.2254	-1.1048	-3.9584	-1.1779	-7.2297	2.8889	-3.9181	-4.7082	-0.83709	-0.075135	-6.1823	-8.1017	-5.0799	-5.1472	2.3646	-6.0571	-4.4507	-3.6121	-5.065	1.476	-1.4454	1.3087	-1.0507	1.6239	-3.3657	-0.67455	-2.0439	-1.727	-3.9708	-8.7639	-3.6113	-2.7547	-0.8109	-4.9695	-6.3924	0.41234	-3.04	-1.3956	-5.9537
-1.4428	-8.1368	0.82653	-3.7552	-1.2589	-0.72947	-3.5124	-7.8554	-4.3921	-7.7535	-5.3431	-2.9392	-4.3184	-4.9386	-0.39118	0.15919	1.2191	-4.5212	-3.3578	-5.1902	-3.5946	3.2446	-2.2351	-4.1201	-3.77	2.9839	-3.6291	-8.375	-6.4401	-2.612	-3.806	-1.0929	-5.1505	-7.5365	-3.8126	-0.74404	-4.3442	-7.6659	-4.5075	-5.3143	-3.6854	-3.9671	2.1031	-4.4737	-3.8207	2.5339	-3.4718	2.8294	-2.2971	-2.9108
4.3656	5.8424	2.6313	-0.34729	0.3801	0.034614	-1.2503	4.2618	2.2023	0.34786	5.7848	3.3614	0.40888	8.3011	2.3414	3.1735	3.6297	1.407	8.7305	2.5699	3.9628	0.078387	2.527	7.963	2.6508	4.5181	6.2943	7.2974	-1.8179	2.1072	11.009	2.5259	3.1262	1.0513	0.23644	0.36249	0.16216	1.9006	-1.8718	6.7031	1.4199	4.1514	3.6785	2.8717	3.9129	3.7309	3.5933	-0.12289	1.9206	2.4557
-18.67	-19.435	-22.576	-19.275	-25.081	-14.589	-20.666	-22.58	-19.287	-18.209	-20.787	-22.516	-22.166	-20.784	-23.577	-18.584	-22.79	-16.068	-19.728	-22.082	-19.608	-23.295	-19.91	-19.068	-21.537	-23.253	-19.018	-20.004	-13.551	-18.559	-18.901	-19.989	-21.96	-23.759	-21.472	-15.462	-20.296	-21.127	-19.13	-23.658	-17.633	-18.806	-21.979	-22.249	-19.403	-19.949	-25.415	-19.211	-17.646	-16.946
-13.994	-15.427	-11.217	-12.193	-12.089	-10.102	-8.7019	-9.2903	-13.684	-15.05	-14.483	-12.965	-13.004	-11.875	-12.612	-14.266	-12.823	-13.234	-14.983	-13.003	-12.719	-14.555	-12.164	-12.331	-14.863	-13.03	-10.837	-7.3717	-11.213	-13.654	-14.248	-13.851	-18.603	-12.543	-13.438	-14.835	-14.63	-14.724	-8.6865	-12.5	-11.623	-8.614	-6.8979	-14.907	-15.082	-14.399	-15.333	-13.879	-12.295	-12.356
-13.906	-8.2631	-10.636	-15.121	-11.625	-10.282	-10.406	-9.179	-13.149	-12.78	-13.437	-11.694	-11.203	-8.014	-9.9587	-9.8875	-10.319	-9.9682	-6.9881	-12.988	-9.5653	-11.786	-9.1069	-10.719	-6.3316	-7.6315	-11.524	-8.3145	-11.502	-11.617	-11.097	-13.318	-13.503	-10.67	-12.618	-13.534	-13.252	-14.853	-8.7304	-6.814	-14.241	-10.504	-12.282	-8.7543	-14.594	-9.4862	-12.595	-11.714	-10.317	-6.6093
5.92	12.797	6.3251	7.5003	9.1463	7.8477	9.2399	12.086	11.07	7.7948	11.944	8.3905	9.5458	5.1998	12.684	7.6979	6.1297	3.124	7.5254	8.0626	7.1794	10.94	3.3679	4.6939	4.0849	8.5842	6.6924	11.772	4.2286	9.4191	4.416	10.846	9.9733	8.0048	6.0311	6.1237	4.7556	7.7659	7.9728	8.4205	7.6557	6.8519	3.0694	7.9787	8.504	16.344	11.609	10.141	9.7574	7.7148
13.459	10.684	9.2746	7.5015	13.274	11.056	12.133	7.863	5.846	6.2085	5.6838	10.386	10.078	6.99	15.787	12.334	10.9	9.1491	7.5024	10.882	10.33	5.7954	13.293	8.9108	13.622	10.944	8.1084	11.851	7.825	8.2869	11.397	11.241	16.736	9.4666	9.1861	15.082	13.296	12.693	12.273	13.037	14.832	9.5909	10.043	6.7296	10.707	7.5746	10.238	13.912	7.1461	10.659
-22.045	-22.985	-20.409	-23.311	-18.78	-21.557	-19.507	-20.645	-22.1	-23.646	-19.175	-16.905	-23.644	-21.675	-24.277	-19.961	-22.518	-21.551	-24.069	-20.472	-18.501	-17.155	-20.945	-20.27	-20.553	-18.092	-18.037	-21.054	-20.456	-22.347	-19.201	-17.236	-25.472	-20.287	-24.418	-20.65	-18.712	-25.927	-26.707	-17.165	-19.112	-24.457	-21.772	-23.653	-24.456	-20.772	-21.697	-25.286	-24.511	-19.084
-17.318	-10.45	-14.024	-13.099	-8.445	-12.129	-7.9434	-8.6066	-10.769	-11.406	-13.122	-12.352	-10.421	-10.869	-13.219	-7.0624	-14.69	-6.6392	-9.6127	-11.921	-10.286	-9.8577	-13.213	-13.868	-9.1836	-10.452	-14.877	-9.133	-11.311	-12.432	-12.481	-8.4664	-10.558	-9.5148	-14.595	-14.794	-13.054	-10.578	-8.0177	-12.305	-17.255	-15.502	-9.3752	-12.837	-13.078	-14.092	-12.508	-10.613	-12.318	-13.997
-10.699	-9.043	-10.971	-11.803	-5.4703	-7.973	-10.128	-12.068	-5.1584	-6.9922	-5.4248	-16.359	-9.7496	-10.289	-10.193	-10.248	-5.2044	-7.2786	-10.74	-12.061	-10.839	-4.6589	-9.3325	-11.295	-6.8464	-10.499	-5.8902	-7.4203	-9.4087	-4.983	-13.971	-11.061	-6.296	-6.1785	-9.2827	-9.6409	-10.073	-6.5762	-5.1668	-8.2404	-13.894	-9.0625	-10.207	-7.6668	-5.9642	-11.35	-9.7808	-7.2541	-8.4925	-10.947
-4.1278	-5.9415	-5.7866	1.4501	-5.5685	-3.5285	0.93806	-0.68409	-4.145	-7.8697	3.608	-7.5907	-1.588	-2.9213	-0.68393	-7.7594	-2.7897	-4.0396	-3.2657	-4.1719	-1.6331	-4.4436	-0.19455	0.9669	-6.1956	-6.7113	-8.7298	-5.9309	-4.0867	-1.4597	-0.12601	-6.1511	-6.6483	-4.3924	-6.0708	-5.4954	-5.73	-9.0342	-5.4285	-0.16756	-4.7842	-4.6367	-3.6587	-4.2508	-3.8519	-5.438	-3.6167	-2.0217	-2.3389	-3.3364
2.2863	-0.35908	0.20409	6.2021	1.1673	3.7137	3.3209	4.4479	4.3196	-0.651	-3.0278	-1.2916	0.21639	-1.3894	0.80678	3.5777	2.4323	1.701	0.94885	2.8718	-3.0552	4.7449	0.14395	3.851	1.7317	3.951	1.05	-2.3221	3.1802	1.4962	-0.34346	7.5732	-0.53986	-0.48762	4.8169	-1.9317	-2.2751	4.0921	-0.16595	-4.1311	1.0635	4.0259	4.0315	0.36705	2.0655	0.70634	7.1213	4.1708	-1.1277	-0.97706
0.22198	-3.6881	2.86	-2.7348	-0.072374	-4.6669	-0.97396	-1.5267	-4.4946	2.3186	-3.263	-0.12985	0.64908	-3.4162	1.5935	-0.070292	-2.7678	2.2859	-5.147	0.7539	-3.4621	-2.8648	-3.8715	-4.0164	-4.921	-2.8075	-1.6781	-5.9303	1.293	-2.8438	-0.14126	-3.7039	-0.2183	-1.6412	-0.69531	-1.7286	0.33081	-4.5703	3.1266	-0.43164	2.0216	2.1708	-7.0685	-5.9896	4.3825	-1.0252	-0.3618	2.2937	-0.17063	-4.1345
2.1645	0.91795	5.1093	2.2797	0.94936	0.39157	0.46019	-3.8389	-2.0138	-0.24354	0.67859	-2.0676	-3.7585	0.12951	-2.1231	-3.8751	0.22406	2.638	0.92755	-3.152	1.6706	-2.4232	1.5331	-0.57742	5.3124	-1.5958	-1.9137	-1.0887	0.53626	-4.5598	1.6331	-4.4476	-1.5872	1.0607	-2.5872	-4.0249	-2.0838	-0.40431	-1.1441	1.9358	-1.5263	-4.0602	-1.3395	-0.59052	0.50364	4.4215	-2.9216	-1.9341	3.3615	1.9538
-11.862	-20.333	-10.181	-11.213	-15.653	-11.427	-11.554	-16.19	-17.081	-15.337	-11.916	-12.645	-12.922	-18.064	-15.516	-16.058	-12.46	-15.607	-14.153	-16.232	-15.993	-14.703	-14.718	-10.586	-15.52	-17.053	-12.145	-11.693	-18.424	-12.857	-15.799	-13.012	-15.267	-12.927	-12.518	-13.733	-12.296	-14.151	-11.233	-14.713	-13.76	-12.551	-13.887	-12.931	-11.584	-9.2085	-15.63	-10.792	-17.259	-16.84
1.6352	2.6388	1.436	7.0314	3.7297	3.5664	3.0864	3.0699	4.7913	6.8425	3.4769	3.4507	2.0051	2.2647	8.4642	0.14166	-0.11454	1.0719	5.521	-2.4589	3.708	0.72853	0.038669	1.6045	2.3307	-1.4266	5.4208	4.8333	1.2235	5.5017	2.0641	-0.52481	1.0104	3.1102	-3.1805	6.3926	4.5341	2.9222	3.6233	3.7352	1.9255	-1.0872	5.567	-0.34955	5.2362	-1.1975	-1.5435	0.80647	8.6047	4.8181
-3.9948	-5.5762	-5.2583	-6.6518	-3.2344	-6.9057	-1.393	-3.8892	-4.0399	-2.4157	-5.2522	-7.0812	-4.555	-3.7992	-2.4662	-9.176	-5.661	-2.8831	-4.6417	-6.0736	-8.3262	-4.0696	-6.0706	-4.0947	-8.4519	-3.7745	-3.047	0.30613	-3.2433	-3.6319	-7.3495	-4.3866	-6.0413	-8.7043	-6.2014	-3.8402	-4.8596	-9.1402	-3.6197	-4.5506	-7.2269	-6.394	-4.4926	-5.1022	-1.8994	-3.9257	-7.2006	-0.184	-3.4501	-0.72245
-14.453	-12.544	-10.281	-11.829	-13.257	-15.861	-16.485	-12.934	-17.571	-11.077	-14.684	-12.63	-14.73	-16.164	-10.117	-14.614	-14.374	-16.313	-9.1883	-12.53	-11.879	-13.653	-15.389	-9.2254	-13.498	-10.516	-13.416	-11.96	-15.375	-14.345	-13.814	-12.191	-11.867	-16.69	-13.367	-15.087	-18.353	-12.124	-13.135	-9.6918	-14.938	-12.98	-12.578	-10.417	-9.7558	-13.663	-16.243	-18.706	-16.194	-13.46
-5.448	-4.9635	-2.6622	-3.9201	-4.1992	-0.5858	-5.3801	-7.9434	-5.6049	-0.72657	-2.3237	-6.8435	-8.0264	-5.3217	-2.9355	2.8099	-6.0482	-6.8737	-4.9668	-4.066	-2.0149	-7.0571	-2.0405	-1.5528	-0.78724	0.32491	-3.1078	-5.3476	-6.8444	1.0462	-4.5925	-5.6048	-2.1497	-10.246	-3.8413	-2.8544	-4.1425	-3.0569	-3.417	-7.6827	-7.0831	-0.51225	-3.7854	-2.5955	-4.9075	-0.73124	-4.1321	-3.5816	1.7982	0.12508
-4.3267	-0.31903	-6.0926	-1.89	1.9794	-1.1145	-0.61194	-2.8808	0.61294	1.0613	-0.35778	0.27498	1.8447	0.15397	1.7513	1.0286	0.98628	-0.89103	-1.1203	-2.5008	-3.8927	-5.4544	2.259	-2.8289	-1.5805	-2.9121	-1.1353	-2.459	-3.9034	2.2138	-0.98754	2.2616	-4.5755	0.17144	-3.9031	-2.7451	0.49597	1.9075	3.7264	-2.8763	-2.4187	-6.6888	2.1192	-1.2368	-1.6552	0.93	-3.9755	1.4922	-3.6599	-2.2798
-19.698	-23.022	-20.757	-25.245	-20.873	-19.963	-19.476	-24.252	-19.786	-15.725	-24.357	-20.945	-21.757	-21.391	-23.915	-19.066	-25.927	-17.12	-25.266	-14.605	-19.81	-20.718	-19.351	-21.5	-22.299	-21.743	-15.85	-25.661	-18.823	-23.674	-18.169	-21.606	-26.245	-24.254	-24.099	-21.927	-18.725	-24.058	-20.482	-19.925	-25.597	-19.874	-23.497	-12.916	-23.427	-25.458	-17.994	-19.295	-23.599	-19.166
1.61	1.7496	4.9992	6.7425	9.2769	4.7196	4.4215	1.7639	1.6452	0.48507	0.46358	4.0134	6.7083	4.8577	-0.69811	6.9408	6.2299	4.1859	3.704	4.2222	1.4493	5.5673	9.7566	1.4938	4.5146	5.2311	5.8865	7.2525	1.3313	6.3163	6.3587	7.2136	7.554	6.6397	0.98186	0.93801	2.4879	4.4932	6.0008	3.8884	2.9079	8.6512	2.4157	4.3023	4.1907	5.0844	6.7265	5.1567	2.5639	4.5419
-11.195	-15.765	-18.72	-13.273	-13.223	-12.974	-14.037	-12.996	-14.386	-7.6358	-13.378	-12.494	-10.686	-10.5	-16.052	-12.552	-15.167	-12.201	-9.925	-8.7607	-9.5427	-17.38	-11.068	-9.7669	-13.798	-10.542	-11.681	-8.9636	-9.4658	-14.342	-6.6729	-15.15	-16.111	-14.267	-12.583	-18.147	-14.796	-14.948	-13.042	-11.962	-11.195	-11.167	-8.3591	-7.8522	-14.86	-10.877	-6.5654	-15.51	-11.98	-11.506
8.8435	5.6677	4.8509	3.8044	2.4684	2.8364	3.723	1.9315	3.367	5.1797	6.0393	7.1906	1.5978	7.5238	4.5876	2.8539	4.3017	5.1271	6.4843	4.8065	5.8289	1.738	2.8783	6.3291	4.887	2.9833	1.0061	4.223	5.1549	5.8847	4.0947	7.5287	7.7068	6.6089	7.1091	9.3559	4.8951	9.7057	5.3205	7.3092	8.6073	4.1384	7.2791	7.3502	6.0408	6.943	1.603	1.5148	2.337	6.5371
-13.666	-17.982	-12.797	-12.811	-13.171	-11.815	-10.332	-16.824	-15.96	-15.042	-18.442	-15.059	-12.759	-14.56	-14.876	-17.435	-12.999	-11.376	-17.182	-13.983	-10.624	-12.247	-9.1873	-12.124	-16.005	-13.399	-13.372	-10.346	-15.612	-12.694	-12.673	-15.024	-16.809	-15.037	-13.566	-13.515	-15.91	-13.472	-16.57	-18.686	-15.209	-14.422	-15.298	-17.616	-18.973	-11.688	-14.807	-11.199	-15.233	-12.579
-21.118	-20.971	-17.238	-18.908	-20.229	-26.185	-18.939	-21.348	-22.964	-21.585	-26.556	-19.113	-25.605	-25.402	-22.467	-20.861	-22.004	-23.769	-23.104	-22.455	-24.572	-23.756	-25.395	-24.34	-24.615	-25.136	-22.45	-19.927	-22.096	-23.848	-21.209	-21.388	-21.727	-22.024	-19.855	-26.619	-21.038	-16.191	-22.559	-23.047	-26.015	-20.89	-22.409	-23.484	-22.33	-19.631	-16.177	-21.077	-24.905	-23.118
-10.454	-12.696	-16.032	-12.548	-10.658	-13.74	-13.202	-7.639	-12.737	-12.268	-14.333	-8.9688	-8.787	-8.1208	-10.622	-9.8847	-9.2274	-11.959	-14.589	-11.41	-9.6725	-17.957	-11.389	-10.2	-12.096	-11.116	-10.088	-10.758	-11.953	-9.7172	-9.1163	-10.925	-6.7455	-9.2844	-9.0282	-12.513	-14.194	-9.504	-6.5644	-11.463	-14.048	-13.386	-7.6439	-8.8048	-10.147	-12.308	-10.203	-8.8072	-15.981	-13.523
2.3319	-0.45995	-1.353	-3.2808	2.8713	2.1504	4.5188	-1.9855	0.0036681	-0.20612	-0.263	2.9163	3.5739	-0.99435	-0.0735	-5.0519	0.73202	-2.8114	1.3955	-0.4339	2.61	4.287	-2.1185	2.634	0.35004	4.6841	2.2805	1.8699	0.14473	1.549	0.75699	0.17139	2.0276	3.2467	2.4636	2.2889	0.49761	2.6917	-0.056719	-1.9943	-4.9891	2.1868	-0.45204	2.8705	1.9714	0.67653	3.0768	1.8279	0.074797	1.1061
0.53781	0.74426	-4.6717	-0.50651	-0.81034	1.7338	2.1323	3.0094	-2.1728	-1.7915	0.43771	2.7991	1.0122	0.97402	-2.8324	-4.3451	4.9824	0.19495	-1.014	-3.0497	0.060061	-3.4624	-2.2963	3.5374	-2.515	0.10057	3.8051	2.3649	1.1367	-3.6322	-2.5254	-1.2538	-1.5206	-1.6947	-5.5937	0.5773	3.6493	4.2605	2.5491	1.0732	1.8319	0.19347	1.7895	-0.97022	-0.23994	1.1943	2.3788	2.8905	-2.2121	4.2088
3.7009	2.2411	1.3184	0.68261	0.92775	3.1433	-1.1189	0.163	3.0048	-0.99504	0.86892	6.2123	2.9346	-1.304	2.2819	-6.5892	0.70601	-4.2333	-0.34666	-2.1725	-0.83295	2.5671	1.9325	3.5606	2.2075	0.13596	0.29958	2.8944	0.93571	2.9481	-1.7796	0.24199	-0.75657	-2.937	0.46745	-1.3975	-1.0354	4.4082	0.069443	-0.62156	-2.5087	1.1384	1.943	0.8908	0.85278	1.7372	4.1708	-3.2166	0.92109	1.1616
-1.4039	-1.7894	-2.4077	-0.8547	-3.6472	-1.7051	-5.9835	-1.9434	-0.85055	-3.8605	-6.317	-0.96912	-4.0686	-4.252	-3.3591	0.76882	-0.19345	-2.534	-4.3717	-2.0779	-4.0837	-5.3385	-2.301	-3.1906	0.72086	-2.172	-1.9663	-0.8707	-3.5067	-2.3466	-6.62	-1.9861	-1.469	-5.6175	-3.8437	-0.18745	-4.8215	-4.5817	-0.64697	0.97689	-7.5738	-5.1447	-1.1522	-0.0083711	1.3674	3.8054	-0.61511	-0.41769	-0.96098	-1.298
-9.7078	-13.009	-12.553	-12.201	-11.122	-8.7427	-11.362	-12.309	-10.253	-11.918	-10.562	-14.222	-14.191	-11.037	-13.821	-13.344	-13.624	-12.669	-12.043	-8.1754	-12.524	-11.74	-12.142	-13.091	-10.758	-14.365	-12.994	-12.418	-19.811	-13.802	-12.201	-14.522	-10.668	-16.506	-9.7612	-10.011	-13.971	-17.245	-15.849	-16.787	-13.233	-16	-11.848	-11.419	-14.514	-15.202	-9.6822	-13.93	-7.9863	-12.696
-1.1211	-9.7617	-10.394	-10.527	-13.836	-8.7225	-4.2046	-9.6268	-10.369	-5.756	-7.7598	-4.0705	-11.898	-9.2253	-12.709	-8.976	-7.7796	-10.614	-3.6405	-8.4475	-7.5065	-10.008	-9.9678	-10.831	-10.095	-10.768	-11	-5.3003	-6.7807	-7.953	-12.953	-5.2293	-11.158	-10.26	-12.375	-3.4057	-4.1165	-11.236	-10.519	-4.9246	-11.955	-3.5209	-5.6947	-6.8247	-10.681	-8.6577	-10.911	-5.2579	-9.7943	-8.654
3.9218	-0.053915	4.0461	-2.2539	4.5143	2.2834	1.3947	5.1181	2.215	4.5561	0.045544	4.8864	3.2861	1.1506	-1.8241	-4.6445	3.9421	0.24405	7.9499	0.30212	2.6964	-0.10956	7.1828	2.104	2.1577	-0.2247	1.0531	4.1115	1.3797	0.70922	3.491	0.98514	5.9206	-0.24732	1.8012	-2.3693	-0.53798	-0.3356	-2.1209	2.4247	3.8714	1.7743	0.1351	3.2447	-1.2193	1.7302	0.18121	6.1617	-4.063	1.0507
-20.402	-18.884	-19.897	-19.753	-19.659	-25.414	-18.608	-17.878	-22.013	-23.762	-23.08	-23.657	-21.505	-18.682	-16.853	-21.67	-22.085	-22.508	-19.33	-21.665	-21.471	-19.7	-20.385	-20.353	-17.012	-19.557	-19.986	-21.928	-21.241	-16.572	-24.216	-16.295	-22.593	-21.032	-22.646	-16.72	-24.303	-21.106	-20.413	-17.386	-20.267	-22.044	-21.949	-21.704	-22.494	-20.55	-21.044	-24.135	-18.56	-24.221
-9.5124	-10.848	-11.062	-12.924	-11.171	-8.2238	-10.825	-15.124	-10.077	-16.855	-7.0234	-12.546	-12.028	-10.964	-9.0415	-15.329	-7.6553	-13.817	-8.1252	-13.313	-12.326	-14.711	-15.438	-10.746	-8.2474	-15.484	-11.729	-11.389	-12.673	-11.833	-6.309	-9.9431	-10.693	-10.103	-8.6552	-10.992	-12.577	-11.706	-9.9557	-11.606	-9.387	-11.477	-11.517	-15.547	-12.975	-13.96	-10.884	-8.3484	-11.926	-11.854
-1.9267	1.2659	3.0616	-5.3856	1.3145	-3.3367	-2.1118	-2.5325	-0.15032	0.39008	-0.57175	-3.2587	-2.519	1.791	-0.70991	-2.6714	-4.3138	-1.1899	-4.4159	0.8647	-0.87148	-8.1836	7.2377	1.8615	-2.1924	-1.3592	-1.4653	-1.9907	-2.1482	-3.8481	1.6838	1.2958	-4.0414	-1.3555	-1.9681	4.1789	-4.3719	-0.65333	-0.6961	-0.43759	-1.469	-3.0836	-1.2958	-0.27342	0.48631	-1.9338	5.976	-1.1853	-0.32637	-0.46766
-8.1629	-7.9995	-9.3959	-14.408	-13.259	-6.8973	-9.9082	-10.122	-7.2361	-12.16	-8.9155	-7.0068	-11.608	-11.861	-6.2796	-14.57	-12.771	-9.6883	-14.665	-9.3392	-8.8752	-8.3056	-6.4436	-3.709	-12.819	-9.0681	-9.4659	-10.34	-9.7881	-10.396	-12.813	-5.3539	-12.426	-14.24	-8.6234	-7.4918	-11.268	-10.067	-8.8573	-7.3492	-9.0928	-13.737	-10.114	-8.3151	-13.377	-10.395	-8.512	-10.165	-9.7673	-10.885
-10.419	-16.626	-13.427	-14.471	-15.681	-14.16	-13.97	-12.695	-12.244	-13.303	-11.482	-11.052	-14.126	-11.599	-11.741	-11.856	-13.649	-10.814	-11.862	-7.9206	-16.635	-10.262	-14.775	-14.445	-6.0982	-12.569	-11.617	-12.883	-9.2751	-12.787	-11.986	-14.595	-14.897	-7.2265	-5.9803	-17.572	-14.279	-12.895	-10.359	-7.3816	-13.246	-12.417	-15.085	-12.829	-11.552	-10.256	-11.535	-11.838	-6.7263	-16.971
0.5124	-1.2639	0.58163	2.2901	7.2408	1.7684	0.95769	-0.25977	1.6242	-1.2495	2.279	-0.38489	0.17892	-0.53445	2.0623	1.8654	2.2233	-3.1284	0.94992	-0.48657	0.37823	1.6589	-3.2525	-3.1218	2.7872	1.0035	4.3154	4.8692	1.7549	-0.91151	0.77441	4.9981	-3.4424	2.2691	0.70991	2.564	4.5634	-3.1732	-4.5464	0.014446	-0.07547	1.1793	1.7949	3.2653	1.2136	1.3712	-1.5433	0.6077	1.6389	6.6176
-14.942	-9.8292	-13.92	-15.425	-12.856	-12.144	-10.288	-11.44	-7.113	-11.785	-12.167	-5.6946	-7.6938	-8.067	-13.295	-13.502	-10.046	-12.613	-10.337	-13.846	-9.1146	-13.31	-7.9131	-10.155	-10.006	-8.2142	-14.898	-12.182	-11.899	-10.449	-12.916	-11.116	-9.957	-9.1655	-7.9246	-14.135	-10.143	-8.3404	-11.581	-12.661	-7.7309	-5.2673	-14.397	-8.5545	-18.009	-11.301	-7.1415	-9.3716	-11.936	-12.398
-3.2616	-0.55967	-10.33	-5.0621	-2.1797	-2.9341	-6.7489	-5.8165	0.64753	-1.1377	-3.3923	-2.2611	-7.4476	-0.15349	-5.9658	-2.0076	-3.4824	-6.6773	-2.4556	-3.4389	-2.7343	-4.7903	-3.8917	-2.315	-4.9598	-2.9546	-6.0828	-0.08126	-4.0183	-4.9992	-10.195	-0.13045	-1.2845	-6.6932	-3.1969	-9.0189	-4.5491	-6.795	-5.6311	-1.9697	-1.0921	-4.9445	-5.4113	-4.8078	-5.138	-4.787	-3.6477	-1.1472	-6.2013	-3.3159
3.1589	7.7457	5.5783	1.3269	6.5656	3.0319	1.6505	3.3327	7.6914	4.1397	6.7224	8.1683	4.6677	0.63844	3.8628	8.0225	8.1687	4.5439	4.4381	2.4148	5.3755	5.9241	5.1041	3.075	6.0753	6.6882	3.772	7.4265	2.464	3.9879	5.9585	3.4977	3.2504	5.3215	1.1354	3.6203	4.35	8.2193	9.1664	8.4162	8.959	4.6056	3.0636	8.9644	9.8014	5.8805	12.016	5.4208	5.2544	4.6191
5.9991	7.023	3.8324	2.7162	1.8584	7.2514	1.4168	0.65415	5.0611	7.592	4.3218	5.9992	4.9227	5.2761	3.2911	7.0894	6.2094	0.2372	-0.5416	-2.7975	2.0869	5.2502	3.5718	4.9513	7.206	4.3604	1.7579	1.0662	5.8773	1.0139	6.85	1.0455	10.076	2.9671	2.8381	9.7401	8.7477	7.3186	2.7595	3.9434	5.0245	7.3483	6.2634	7.3974	4.5463	6.6245	4.9701	8.0588	8.4361	4.2696
-11.73	-10.329	-11.219	-9.0154	-6.9329	-4.8858	-7.2885	-5.6337	-9.386	-13.92	-6.7437	-13.605	-8.8655	-9.4885	-9.9975	-9.5413	-9.962	-6.7048	-9.3612	-8.0577	-11.18	-13.044	-9.1925	-13.622	-8.4256	-11.093	-4.9362	-6.28	-7.6147	-9.2208	-6.3291	-13.551	-8.5367	-5.7662	-5.3955	-9.7416	-10.989	-9.891	-11.617	-4.9131	-10.261	-9.3603	-9.717	-15.214	-6.2366	-9.2465	-4.6333	-3.8492	-10.116	-6.1305
-0.76881	3.6576	5.3335	-0.98962	0.40906	5.6394	3.9738	1.2118	4.7063	5.6053	0.31793	4.309	5.751	4.9394	2.635	0.50908	-0.50686	3.0979	2.303	4.284	4.1934	1.6237	4.2635	2.1454	3.1612	-0.95912	-0.77058	5.2348	-1.5155	6.1954	3.0382	-0.63926	3.6716	4.0727	3.8715	2.4166	-3.467	1.1091	2.6507	6.5573	6.1794	8.6122	2.0194	-1.8129	3.7094	-0.84638	6.9933	4.0159	5.5239	-1.0268
-6.7918	-5.2883	-3.5012	-8.2494	-7.462	-3.8634	-2.2843	-1.8175	-6.5806	-2.5594	-2.8766	-2.1295	-2.4555	-2.5993	-1.2966	-4.3056	-6.809	-5.419	-2.013	-0.67246	-1.459	-7.5	-1.612	-5.0604	-6.0058	-4.1493	-2.7334	-2.1498	-7.7872	-2.0309	-2.6739	-5.1518	-3.3427	-7.0361	-5.2129	-3.6225	-6.7581	-3.2948	-5.9967	-6.1453	-1.079	-7.6897	-0.51213	-6.5578	-1.8712	-5.1299	-1.1368	-2.8945	-4.0844	1.0323
-1.346	-1.5699	-1.6522	-7.4044	-0.87752	0.54558	-5.2547	-0.73673	-4.3337	-0.19626	-1.9239	-1.041	-1.2689	-2.6468	-4.7468	4.9499	-2.0513	0.61076	0.78543	-3.4468	-5.2894	0.44517	0.58085	1.3477	-3.0243	-0.12158	0.20065	-4.7006	-1.9395	-3.2335	0.31761	-0.007093	-8.2287	-4.4041	-2.2395	-1.1091	-1.2999	0.4876	-1.1472	-2.992	-2.6571	-0.79622	-0.80307	-5.8873	-3.2877	-2.8553	-5.3975	-0.064097	-1.6623	-7.148
-17.248	-14.502	-10.286	-14.042	-9.5506	-9.765	-13.196	-15.865	-11.158	-13.852	-16.099	-11.619	-11.51	-12.226	-15.694	-11.412	-14.167	-13.102	-16.37	-15.067	-14.419	-14.089	-11.618	-11.053	-11.237	-10.858	-12.088	-9.0389	-11.868	-9.7638	-12.205	-12.618	-15.136	-13.264	-10.784	-15.756	-14.491	-14.544	-11.712	-9.8737	-16.151	-8.8775	-14.423	-13.363	-14.177	-8.8757	-12.3	-12.226	-10.871	-11.177
-5.871	-5.4283	-4.5953	-3.9083	-7.5534	-6.3013	-1.8991	-3.6061	-10.62	-5.3211	-4.1363	-8.2892	-1.4992	-7.2641	-5.426	-0.35482	-3.7523	-4.3863	-3.0357	-2.1771	-5.3568	-3.1891	-4.9943	-7.2655	-2.1047	-2.7049	-6.4449	-2.3274	-7.0935	-0.75183	-6.4009	-4.8419	-2.1488	-4.6084	-5.8683	-3.1136	-6.5538	-2.9056	-6.9921	-7.4679	-4.1424	-8.8041	-10.792	-9.6903	-7.2125	-6.3908	-5.0557	-5.9849	-6.193	-5.4747
-16.811	-16.281	-15.281	-13.188	-19.535	-18.742	-15.193	-17.703	-14.473	-17.762	-9.2961	-15.753	-12.93	-17.565	-14.804	-16.217	-14.844	-16.315	-12.955	-12.701	-10.818	-14.442	-13.434	-15.844	-8.11	-16.396	-13.609	-15.469	-13.525	-18.445	-8.8048	-15.687	-9.6956	-16.502	-15.336	-19.786	-13.188	-14.827	-16.415	-9.8915	-19.342	-9.8316	-16.329	-13.598	-16.253	-12.941	-13.165	-14.697	-14.102	-12.548
-16.526	-9.0332	-12.782	-13.089	-13.995	-14.215	-8.823	-18.236	-16.897	-16.826	-13.643	-12.103	-12.404	-13.379	-17.088	-12.427	-11.485	-18.287	-16.76	-15.51	-13.823	-17.504	-14.826	-14.977	-11.478	-12.223	-15.433	-14.779	-15.102	-11.003	-15.597	-16.357	-14.565	-10.171	-14.166	-16.891	-14.399	-11.968	-11.146	-15.877	-14.764	-15.762	-10.771	-13.322	-17.413	-18.737	-13.16	-13.948	-18.215	-16.78
-1.7665	2.4656	0.0086858	-0.71734	3.5861	1.523	-2.2038	-2.7684	-1.8554	-5.9018	0.25521	-3.5975	-2.5936	0.34834	-1.6738	-3.0242	2.3414	1.4799	-3.4679	-2.0023	1.2252	-3.3756	-1.9995	-3.768	-2.8101	-0.9762	4.2773	3.8297	-3.6884	-4.5666	6.9916	-2.1219	-1.3632	-4.228	-2.4612	-5.4674	-2.549	0.80266	-4.9293	-3.5021	-2.2643	-3.0347	5.6983	2.9415	-4.3417	-1.6037	-1.548	2.0193	-2.6488	-5.8547
-6.852	-1.7823	-3.1864	-8.0102	-8.8837	-6.2419	-8.5227	-4.8627	-6.1534	-6.7965	-5.6236	-2.5412	-8.5424	-5.3786	-5.3302	-1.9449	-9.4971	-6.7298	-5.3671	-5.2028	-6.3183	-9.1182	-1.7058	-8.4226	-9.1123	-1.8616	-5.9697	-3.4592	-6.0981	-4.1878	-5.712	-5.0947	-5.7703	-8.5247	-5.5703	-6.8374	-7.3728	-7.1163	-8.5487	-8.7304	-12.362	-6.145	-7.9136	-9.9678	-7.0613	-5.5374	-8.7266	-6.7176	-5.3467	-0.8886
-4.7661	-2.1556	-0.83317	1.7748	-3.7033	-2.6571	-0.54047	-0.74393	-4.1545	-2.019	-2.1463	-7.0363	0.05226	2.7715	-0.46211	-3.185	1.5629	-2.121	-1.8357	-1.126	-0.81924	0.73046	-2.6568	0.3263	-4.9468	2.1345	-0.9609	-1.9321	2.0115	-3.0849	5.9202	-4.149	-2.2042	-0.40107	0.18552	2.0072	-1.359	-4.0364	-4.1897	-3.2757	-0.23687	-1.5898	0.15073	-0.3602	-0.61216	5.2528	3.5266	0.85586	-2.4894	-1.3038
-10.918	-13.046	-13.039	-8.5242	-12.147	-13.056	-9.6587	-13.298	-15.893	-8.8418	-14.818	-12.113	-8.2353	-11.916	-11.341	-13.364	-14.998	-12.607	-13.488	-16.434	-11.97	-11.899	-14.811	-14.404	-10.852	-16.268	-12.362	-12.66	-12.174	-15.93	-12.927	-11.71	-13.42	-13.595	-14.198	-11.519	-18.007	-11.794	-18.099	-14.208	-13.043	-17.386	-8.1888	-8.9014	-11.982	-10.405	-13.384	-13.471	-11.136	-11.265
-2.507	-2.4652	-0.1516	-1.6987	2.7889	-1.888	-2.0309	0.55223	-2.1366	-2.6776	-0.71499	-5.5375	-4.2264	-4.8375	-0.4322	1.2198	-6.6771	-0.10033	-2.1609	-1.3431	-3.0192	-2.1518	-0.87021	-1.4554	-3.2913	-1.8345	-2.9107	-1.8042	-1.9513	2.0792	1.3129	-0.93052	-0.77724	-8.335	-4.4402	-3.6144	0.30067	-0.52066	-1.5808	-2.7742	-2.6555	-4.8902	-2.8635	0.3054	-2.8867	-3.484	-0.10127	4.9918	-1.8282	-0.51761
0.75635	-0.17802	1.0954	-0.99915	-5.2866	-3.4919	-2.4124	-5.4661	1.3836	-2.1719	4.0733	2.4107	2.1689	-1.6202	0.81434	2.9288	-2.6928	0.91422	0.35743	0.8615	1.1292	0.42874	-3.0589	1.3014	-1.5647	-0.36038	-1.9989	-3.0811	1.0049	-2.4501	0.64538	3.7496	-2.6665	-4.4615	-3.9155	-6.2911	2.7906	1.2053	1.8316	-4.2245	-1.2427	-2.2146	-2.6562	-0.26966	-0.21815	-8.6287	-0.61399	0.31845	-3.3448	0.98873
11.341	5.6378	4.9889	5.1108	4.8566	3.8016	5.7165	11.588	6.9162	7.6164	7.999	3.5226	6.5724	2.1795	6.735	6.4546	9.9045	4.1687	-0.94377	3.2344	5.1472	2.2928	2.871	7.1968	4.693	9.4986	3.3967	3.568	4.4117	7.7908	1.3954	4.1046	4.1014	-0.73258	8.1249	3.621	7.3095	6.1184	6.1048	9.1564	7.7733	3.3237	5.8219	8.3742	7.5425	2.8002	5.7032	8.8968	7.4691	8.4895
-1.2771	-0.89819	-6.5894	-2.7879	-1.348	-3.4137	-4.9357	2.843	0.36277	-1.9089	-0.63902	-1.6541	-10.087	-1.191	-2.5582	4.4998	-1.3749	-6.4358	-3.5533	-1.5234	-4.7884	-2.3277	-0.17671	-2.3915	0.30495	-1.7932	-3.786	-4.1693	-3.2472	-5.2634	-5.1695	-3.565	-0.67722	-3.412	-4.0116	-0.99559	0.56642	-2.2768	0.87773	-3.198	-0.16219	-8.103	-3.5924	-0.5633	-2.9553	2.3881	1.5771	0.37443	-0.22313	-0.92555
-2.9134	2.97	0.50739	3.8712	-1.137	3.2652	-0.66339	0.64994	1.5639	1.6669	2.7151	1.8934	2.8943	1.1557	-0.2333	3.5092	0.60189	2.3878	1.4696	-2.371	6.0965	0.46806	3.1946	3.75	2.5024	2.022	0.64674	0.23896	1.251	0.10444	6.7472	6.4704	5.0923	0.024796	4.384	0.63206	4.3544	4.5385	6.3982	0.54888	1.6622	2.7499	-1.3219	0.72491	-2.3343	4.3548	-0.75107	5.4942	3.076	3.6009
-1.0612	-4.5358	-6.9981	-3.3896	-4.501	-11.592	-3.7181	-3.8175	-4.6322	-6.2057	-1.8282	-5.6344	-6.7732	-6.2329	-9.6714	-5.3033	-7.7629	-5.8237	-1.8175	-5.6229	-5.6445	-7.294	-5.8577	-4.1212	-3.346	-6.9753	-7.0909	-7.8801	-4.5693	-8.4876	-6.1516	-3.2869	-2.8722	-7.1576	-7.1245	-6.031	-6.6999	-1.569	-6.7597	-1.3121	-5.2054	-2.1165	-2.3573	-4.4079	-0.50798	-6.9001	-6.1306	-3.422	-5.2665	-9.6678
-9.3085	-8.5066	-11.74	-13.094	-12.434	-11.098	-14.515	-12.725	-12.857	-14.432	-9.2668	-8.2333	-17.135	-12.069	-8.5314	-10.337	-6.1672	-11.12	-11.448	-10.073	-10.906	-7.8614	-8.6207	-5.7053	-11.409	-10.769	-11.709	-10.231	-9.5954	-5.7705	-7.5098	-11.551	-9.0237	-15.46	-11.794	-10.43	-9.2829	-11.886	-17.727	-12.68	-14.888	-8.7736	-12.806	-8.7426	-10.307	-10.204	-14.507	-14.69	-11.363	-11.482
6.1806	0.15947	-0.48586	-0.93896	0.48638	-2.0789	2.4931	-1.2534	3.13	1.9726	-0.1674	-2.7093	-5.0957	-2.5794	0.27552	-0.012071	3.7769	1.0271	-0.63869	4.2853	-0.34393	-5.0377	0.94924	-0.21033	0.5868	-0.49957	-1.0122	-0.069907	-1.0308	1.0134	1.1919	-5.884	1.0904	0.46852	1.6851	0.48997	-0.7166	1.7549	-1.4	0.19933	1.6738	1.444	-0.096226	-0.56996	0.84814	3.4762	4.318	-1.779	1.2237	1.1323
-3.1635	-6.1603	-5.2459	-6.2492	-1.1819	-3.3224	-6.0286	-6.5636	-4.8759	-9.0112	-2.4813	0.15224	-4.6007	-7.4383	-9.2296	-6.6615	-3.1419	-9.7504	-5.9061	-8.4388	-2.759	-2.8358	-4.3221	-8.1445	-2.9337	-4.7516	-3.1698	-4.4534	-4.2241	-9.2065	-5.7046	-4.1471	-8.3898	-5.801	-6.4004	-5.6181	-1.5552	-7.9722	-7.7994	-2.4275	-4.8901	-3.7986	-7.6841	-6.0904	-1.5342	-3.599	-4.5167	-7.7606	-4.2476	-3.4854
-20.645	-23.391	-20.524	-24.616	-22.731	-21.732	-22.207	-25.919	-18.013	-24.36	-21.962	-24.962	-21.22	-20.525	-25.113	-21.256	-23.987	-19.721	-20.443	-19.488	-21.542	-21.511	-22.746	-22.517	-18.264	-20.777	-21.132	-23.556	-18.41	-22.437	-20.319	-27.563	-19.615	-22.533	-25.065	-26.585	-23.554	-18.459	-23.966	-23.762	-19.676	-19.94	-26.576	-22.84	-22.868	-19.167	-19.207	-23.554	-22.085	-20.816
-0.98033	0.51258	1.2467	-2.5046	-2.8166	-1.2094	-2.36	5.3505	-4.0203	0.88132	-0.099781	-1.0656	4.5298	-2.5706	3.5013	-8.0132	-4.8299	-0.90884	-0.79114	4.0585	5.0387	2.2201	-1.1401	2.4782	-2.2993	0.13301	-1.1583	-4.0902	-1.2675	-1.9301	-1.6236	2.3858	-0.99827	1.6935	1.5756	1.9481	0.20481	-3.3195	-5.6497	-1.1714	-0.39661	-1.3925	-2.1334	-3.8427	-1.5541	1.9864	-0.80827	5.5775	-0.062448	2.0175
-12.577	-11.689	-13.391	-8.397	-11.225	-11.169	-10.703	-19.297	-14.431	-12.822	-13.696	-14.945	-15.84	-10.388	-11.676	-11.617	-12.59	-12.545	-5.7006	-14.703	-13.202	-15.997	-10.938	-11.415	-13.432	-13.284	-11.307	-11.877	-13.258	-10.39	-8.6072	-13.266	-14.805	-10.396	-11.564	-16.548	-10.34	-8.8469	-12.073	-10.233	-14.184	-14.849	-11.238	-8.6184	-13.236	-13.696	-12.812	-13.478	-16.116	-17.25
-0.51918	1.1181	0.65083	-2.4274	-7.1882	-3.3578	-4.9118	-7.8945	-0.61449	-3.202	-3.4109	-5.9848	-5.7114	-4.3615	-0.70484	0.75185	-2.615	-2.6953	-1.9834	-6.0116	0.66979	-4.9756	-3.4219	1.069	-3.0017	0.087331	-6.2735	-3.2235	-0.65006	-4.8753	-2.5668	-6.2866	-2.1623	-4.5133	-1.2455	1.4126	-1.0061	-6.6544	-5.3313	-5.5585	-5.4518	1.1679	-3.1665	-5.7904	-2.2058	-5.5173	-0.5475	-0.01369	-2.3583	2.6995
-7.746	-3.4443	-5.2965	-3.7436	-1.9995	-3.5451	0.9012	-0.51391	-0.57049	-2.233	-5.0167	-6.5707	-6.0723	-3.7288	-2.7252	-6.2879	0.054368	-2.4791	-4.3535	-4.1854	-2.082	-2.4284	-2.7859	-3.3217	-3.1972	-7.3989	-6.8884	-2.4018	-6.5957	-4.5533	-4.1323	-1.7709	-3.7841	-4.6877	-4.6049	-4.4786	-3.5918	-3.5539	-4.4771	0.55066	-0.19092	-0.41182	-4.0255	-2.7065	-3.1941	-2.956	-1.4412	-3.6819	-5.6233	-3.1529
-19.553	-8.5335	-12.051	-13.204	-16.96	-16.087	-13.371	-16.324	-13.474	-13.213	-9.6113	-15.27	-13.15	-12.917	-12.871	-11.845	-10.966	-15.992	-12.673	-14.097	-13.885	-13.983	-8.5843	-11.338	-13.206	-16.035	-13.649	-8.4959	-16.822	-14.057	-13.534	-9.0733	-14.899	-13.532	-10.961	-11.459	-11.46	-13.475	-13.538	-16.149	-10.448	-16.104	-17.516	-19.067	-8.2005	-11.657	-11.509	-10.904	-12.984	-11.571
-11.434	-6.6184	-11.583	-15.204	-13.191	-12.324	-10.116	-13.238	-6.0582	-11.268	-8.5599	-11.631	-8.4895	-13.921	-10.221	-12.269	-12.419	-13.601	-15.89	-10.519	-15.316	-7.9613	-8.0983	-5.9527	-11.172	-13.287	-10.885	-9.7804	-11.725	-13.083	-10.993	-12.876	-13.229	-11.254	-13.391	-8.3161	-9.4381	-10.033	-10.529	-11.113	-6.9956	-13.045	-10.297	-11.991	-7.8339	-11.172	-11.666	-8.1752	-3.761	-15.434
-0.80044	0.068924	-0.8355	-1.6806	-3.0682	-2.6396	2.0291	-1.3076	1.6026	2.2788	0.14536	-0.67307	2.0277	3.3255	0.17825	-0.77883	-1.7965	-2.6298	5.1381	-1.9131	-3.6446	-2.142	3.6962	-0.19299	3.9877	-0.87764	-2.0772	-0.28556	-3.1956	1.0461	1.0654	0.55173	-4.2748	-2.5949	4.2372	-2.234	1.2571	0.82587	0.74027	-0.46157	3.7604	-3.3938	0.94107	-1.4407	-0.80847	-1.1748	-7.2558	3.3149	1.0044	2.4288
-6.5374	-5.7913	1.8157	-6.2297	-3.4959	2.1844	-1.9925	-0.71284	-1.2349	-3.7783	-6.0196	-3.2591	-5.7645	-3.3168	-0.71594	-2.8159	0.6212	-4.8875	-0.78311	-3.4001	-4.5894	3.4007	-7.5023	-1.973	-0.93346	-7.3387	-3.9802	-3.4537	-1.4353	-7.345	-6.3834	-4.0873	-2.1081	-0.7127	-2.54	-1.1628	-7.1273	-3.4135	-7.1804	-1.3583	-4.3306	-2.4073	-2.5718	-7.5479	-3.2742	-1.1077	-5.6301	-0.89543	-5.9075	-2.6297
-13.86	-10.326	-8.0662	-10.121	-11.014	-9.8411	-13.384	-11.029	-5.1541	-11.956	-12.128	-7.9922	-11.344	-13.961	-13.971	-8.6223	-11.783	-8.2296	-8.7201	-9.4594	-6.453	-13.041	-11.923	-10.197	-12.482	-9.2198	-5.1796	-12.622	-12.711	-10.624	-8.6127	-9.5696	-14.372	-9.5115	-13.948	-10.287	-11.6	-7.8676	-7.9045	-10.046	-10.389	-8.3229	-13.472	-10.788	-11.102	-11.206	-11.234	-7.3885	-12.388	-15.382
4.9535	0.6695	5.5335	3.6418	2.2588	1.8926	8.1612	5.8868	5.9295	3.4743	3.3526	3.3508	1.7117	2.5418	7.9254	0.29096	4.6157	1.5017	2.4648	2.0603	2.6334	-0.78323	6.1627	0.39994	1.3968	2.9569	2.7776	3.0158	1.0035	5.0994	3.1247	-1.7524	3.9262	-0.56267	2.4105	3.269	-0.098473	3.9248	2.6403	-0.024105	3.4905	-0.6694	2.6126	3.8052	5.1286	6.0415	-4.0881	3.4007	1.2201	5.8215
8.157	9.3943	11.943	14.208	7.072	6.3675	12.22	11.623	6.6157	3.6758	11.321	7.623	6.6606	4.9719	8.6691	7.6879	13.706	8.8212	5.4804	5.9394	10.162	9.9257	7.0159	7.7308	14.284	9.4644	6.6271	5.9051	9.6468	10.942	7.3559	5.7645	8.443	7.4806	7.7475	8.2967	9.7614	11.264	10.592	10.411	9.6103	4.0353	7.242	3.6019	6.8304	12.641	7.235	13.523	6.0804	8.4266
-12.806	-9.552	-9.6642	-9.8761	-10.061	-7.7829	-13.176	-7.8836	-10.28	-9.4959	-9.674	-15.868	-10.893	-9.8558	-4.1762	-14.602	-10.345	-11.962	-7.7102	-13.897	-13.069	-5.1361	-12.856	-6.5502	-14.529	-7.8293	-9.8334	-9.1462	-9.1262	-10.614	-8.1799	-11.909	-11.229	-14.719	-8.0528	-9.5929	-11.267	-8.2447	-8.1416	-6.6307	-13.407	-8.8805	-8.2769	-12.721	-12.401	-6.5962	-9.9603	-11.746	-11.484	-11.495
-1.9431	-3.7428	-2.1902	-4.6718	-0.66781	-3.0997	-1.2067	-1.7512	-5.6088	-7.2042	-1.4375	-1.9779	-5.0158	-4.9024	-3.5337	-6.1096	-1.1507	-4.4854	-2.9189	-4.6785	-3.4528	-5.3751	-4.2634	-1.4349	-4.1199	-2.0883	-2.0231	-1.2993	-7.7529	0.47256	-4.8136	-2.3831	-6.5956	-7.5697	-0.51991	-8.0952	-4.4909	-3.72	-2.5572	-5.3584	-4.9553	-3.9668	-6.7691	-1.9062	-6.3867	-4.6424	-2.1543	-8.2052	0.51897	-1.2892
-8.8604	-5.2573	-10.378	-12.42	-8.9051	-14.315	-13.169	-10.749	-10.83	-10.507	-12.335	-10.402	-8.8866	-11.261	-13.765	-9.0483	-9.1473	-12.287	-8.9314	-10.281	-11.344	-14.386	-12.659	-9.6747	-9.7286	-11.14	-11.476	-8.9993	-13.126	-9.1451	-12.722	-9.8427	-13.295	-12.317	-12.666	-13.477	-15.146	-4.3211	-8.6747	-9.3587	-12.861	-10.467	-15.361	-8.6646	-5.7453	-9.6658	-10.511	-8.947	-14.49	-11.704
-2.4636	2.6466	0.74562	1.7909	-1.1195	-0.14298	-1.7761	-1.8973	-1.21	-0.0093963	2.7042	1.4325	-2.3262	1.0764	0.33851	1.908	3.2194	-0.76139	2.9792	2.6421	-0.85935	4.5042	0.3826	-0.68673	0.31936	0.48412	-0.0019015	-0.054119	-0.74531	0.48813	-2.735	-2.8668	-1.2989	1.1875	0.76956	-1.923	3.493	4.3179	-3.4403	2.4119	3.2353	2.1208	-5.1625	3.9468	-2.2424	0.99143	-1.9262	2.7239	0.87742	-2.5291
-5.7855	-13.014	-8.8267	-7.7864	-11.041	-10.639	-16.486	-15.458	-10.864	-7.9624	-12.104	-14.651	-8.9777	-10.184	-10.191	-10.886	-10.92	-7.9523	-11.785	-12.907	-16.704	-16.759	-9.8926	-11.662	-10.049	-13.587	-6.4293	-9.8613	-11.611	-16.734	-11.699	-14.867	-11.359	-12.363	-7.3027	-10.491	-12.775	-6.6931	-10.812	-12.087	-16.931	-8.9533	-10.523	-9.9643	-15.79	-7.5463	-13.592	-12.533	-11.375	-11.728
-14.611	-15.145	-13.134	-17.953	-10.819	-12.59	-15.44	-11.233	-4.6449	-13.169	-18.105	-15.27	-16.539	-10.73	-11.615	-15.434	-14.194	-16.317	-12.281	-14.847	-18.407	-13.1	-13.78	-14.516	-19.627	-14.704	-18.348	-17.346	-11.946	-18.188	-13.094	-17.422	-15.953	-18.864	-15.668	-13.488	-11.275	-12.163	-15.749	-12.855	-16.129	-12.117	-15.125	-13.85	-17.304	-12.107	-9.2869	-12.022	-12.963	-13.62
-6.5572	-4.1359	-1.7825	-2.5131	0.87869	-4.7077	-1.7604	-4.1701	-3.0403	-4.0433	-3.8785	-6.0885	-7.2258	-4.1601	-1.765	-5.7377	-3.8484	-3.66	3.6977	-6.8583	-3.5698	-6.0736	-5.33	-2.5723	-2.0283	1.9958	-5.7931	-3.6984	1.8606	1.3647	-1.2926	-8.0917	1.0019	-4.9498	-2.8269	0.69536	-7.7591	-7.0086	-4.2727	-3.3127	-1.1262	2.0372	0.14774	-5.7699	-2.2723	-5.7729	-4.2499	-4.6623	-2.1828	-0.26445
5.5048	6.4722	3.9512	6.6228	8.6486	5.7164	3.362	8.1808	4.5857	1.7385	2.7609	10.112	3.0816	9.042	7.3688	4.5943	4.9828	7.515	1.2407	3.2303	6.0477	0.88507	11.299	2.8481	7.5845	0.32255	11.394	4.025	4.5158	9.1557	4.4811	6.3024	4.4055	3.1537	7.7474	8.1881	8.187	4.3522	6.2589	7.7441	7.6016	3.69	8.241	5.8864	5.9396	2.6134	2.1061	8.6095	9.9485	7.1926
8.6898	10.588	8.7136	10.796	14.276	12.237	9.2683	12.982	13.508	12.556	7.8931	13.624	12.653	9.0129	8.5625	11.098	9.7162	7.5443	10.746	9.9439	8.1007	12.698	11.292	6.7726	10.567	8.7108	12.584	9.9824	8.2182	12.237	9.115	9.9616	11.429	9.6137	12.52	16.321	13.521	8.6205	9.8249	11.692	8.881	13.801	11.464	9.6696	12.439	7.7449	12.934	11.981	9.033	13.274
-6.4172	1.4047	-3.9297	-0.41619	1.9153	-6.8562	-0.12879	-3.3603	1.4707	-1.1688	-1.4102	-3.5712	-1.9665	0.60777	0.63176	-2.1165	-3.394	-1.3404	-0.9444	0.53522	-0.38189	0.64222	-3.6108	-4.0953	-2.7678	-2.1408	-2.7151	2.9988	-1.1201	2.1053	-0.11196	-4.8505	-1.2666	-2.5497	-2.6727	-3.2218	2.0746	0.47766	-4.665	-1.1343	-0.24447	-1.7412	0.25343	-0.13097	-1.8416	-1.7818	-2.0619	-2.0371	-0.2094	-5.8327
-14.331	-8.7305	-9.3087	-6.3306	-10.108	-11.154	-10.281	-6.8074	-12.548	-9.0945	-9.945	-4.2741	-13.775	-8.0749	-13.916	-9.4897	-13.114	-7.0006	-8.9456	-5.0174	-11.811	-8.5588	-11.785	-3.8764	-13.36	-14.28	-9.8257	-10.726	-7.9707	-9.1442	-10.68	-8.4036	-14.353	-9.2033	-9.4692	-7.7224	-10.063	-13.271	-11.501	-11.81	-13.856	-11.186	-7.1758	-7.6544	-10.985	-13.326	-7.5716	-6.5945	-12.338	-14.303
0.25418	2.0969	-2.9741	-0.0018043	4.086	0.69049	2.7158	2.5712	4.1351	2.653	-2.6428	-2.1802	-2.4577	0.20391	1.3142	-3.961	-0.74902	-0.91641	0.16697	-0.50871	-3.3888	-0.89554	0.038453	-0.69645	1.6255	3.7132	1.8061	1.726	4.8065	1.4568	-4.0466	4.1828	-1.9339	4.7106	-0.87818	-4.6967	-0.76101	3.9732	-2.9698	1.5156	2.5065	3.0704	-5.1872	-1.8544	-0.1285	2.231	-3.8458	-5.1121	0.54443	5.9679
-26.933	-22.633	-21.642	-22.105	-20.472	-22.652	-21.374	-20.779	-24.604	-28.866	-24.014	-20.912	-21.017	-21.7	-24.45	-23.676	-21.17	-21.157	-18.391	-22.897	-19.335	-26.838	-25.102	-23.265	-21.845	-20.798	-23.273	-22.462	-27.62	-26.017	-24.88	-16.909	-20.642	-23.194	-24.412	-21.127	-22.613	-23.001	-19.115	-22.682	-17.474	-28.512	-18.972	-28.274	-20.381	-20.678	-26.51	-22.786	-22.533	-23.738
-9.7735	-8.5495	-6.1035	-12.287	-5.301	-8.2256	-7.546	-7.9084	-7.9274	-6.4506	-9.5113	-8.0495	-8.2024	-9.0875	-12.651	-9.3147	-8.6776	-8.8183	-8.0534	-13.95	-9.2188	-8.7604	-10.106	-7.9679	-8.9109	-6.5038	-6.2029	-10.223	-7.1305	-16.359	-8.6794	-5.7432	-3.5705	-7.1289	-7.2461	-12.08	-9.1472	-9.4751	-5.566	-5.4728	-9.7765	-7.8061	-12.032	-6.3712	-11.125	-7.4078	-6.8121	-6.9802	-6.1045	-9.0073
0.29269	-1.1725	-0.43313	0.73429	-1.9485	-3.1299	-0.1218	-1.3441	-1.9283	-0.81991	4.0473	1.3672	-1.2211	1.8181	-1.0268	0.46942	2.2684	0.58543	-1.3609	-3.5203	-0.36127	0.020491	-4.7772	-1.516	-0.091841	-2.063	-5.8077	-1.9451	-1.8252	-4.0146	1.2136	-0.2572	-2.3192	-2.1624	-5.0803	1.109	-2.1886	-1.6335	-0.96468	-0.086029	-2.9766	-3.4796	4.4519	-10.807	-2.7455	-3.3952	1.0424	0.59329	-6.5615	-0.104
-11.292	-12.02	-10.714	-11.727	-6.8992	-10.392	-7.7884	-12.711	-4.4105	-10.835	-7.4426	-3.0072	-12.599	-10.352	-6.9496	-11.013	-12.414	-12.372	-9.6713	-9.0039	-6.4557	-6.7277	-5.1308	-8.2304	-6.3347	-10.624	-8.8598	-6.9981	-8.2103	-11.791	-11.135	-5.9424	-5.6034	-7.1903	-6.7806	-7.6047	-5.4179	-8.4698	-7.5364	-11.084	-6.5959	-6.4485	-9.5604	-9.3639	-8.9102	-6.6754	-10.826	-10.593	-11.34	-8.2087
-9.0698	-11.521	-10.394	-13.052	-16.747	-7.6842	-7.2076	-14.079	-12.687	-13.781	-9.7315	-11.284	-9.622	-10.206	-11.423	-9.6694	-11.805	-10.477	-10.416	-13.429	-13.184	-11.376	-9.316	-10.943	-9.2098	-14.28	-12.504	-10.227	-8.446	-12.998	-8.4992	-10.024	-11.511	-17.834	-12.688	-13.631	-10.729	-12.424	-15.289	-10.603	-13.055	-13.003	-20.239	-13.976	-10.186	-7.1376	-10.387	-6.4363	-7.3362	-7.4337
3.4538	2.0003	-0.49712	4.2109	2.8093	0.78588	-3.1508	3.4399	-1.982	4.2898	1.4525	0.99204	2.9844	1.6033	5.9928	2.7972	6.6415	-0.19578	3.4551	-2.5837	1.6684	4.0471	3.2235	1.6488	5.3177	1.0088	1.9628	0.77245	0.25305	4.5266	4.3985	3.6121	1.4984	3.3783	6.0518	0.9068	-0.77535	-0.27642	1.8279	1.3985	7.5214	3.0177	4.5619	1.3061	5.2924	-1.4339	1.3695	3.6868	6.4464	2.341
-7.6042	-8.8432	-9.0481	-10.962	-10.784	-8.2114	-12.085	-13.096	-8.765	-9.5762	-12.306	-13.617	-14.644	-12.584	-10.132	-10.611	-12.385	-13.283	-10.168	-7.4169	-11.053	-10.494	-10.673	-14.317	-18.123	-11.991	-17.972	-13.528	-10.517	-9.7946	-8.5696	-13.142	-12.36	-10.423	-9.1127	-12.368	-9.2323	-12.092	-12.031	-10.421	-14.639	-10.701	-11.343	-14.594	-5.144	-14.929	-8.6947	-12.734	-14.23	-12.802
9.4942	11.232	8.2705	4.6551	6.2297	12.152	6.3736	7.8192	5.6605	7.9246	8.6893	7.7796	14.158	8.4022	7.591	10.559	6.918	9.4861	8.6362	7.9184	10.686	8.5266	10.87	10.04	8.4003	9.054	12.597	11.256	8.1676	12.533	12.082	10.4	6.6306	7.0053	6.9264	5.3062	8.3797	6.2977	10.86	7.2137	13.036	9.4186	11.82	6.4512	8.4299	10.047	8.0099	9.4061	6.059	4.5045
-12.524	-15.928	-14.447	-11.623	-11.732	-12.448	-10.086	-13.692	-12.818	-14.756	-11.706	-17.507	-14.518	-13.514	-10.216	-12.006	-12.736	-10.377	-13.662	-11.864	-9.716	-13.748	-7.9024	-12.576	-15.526	-17.35	-10.096	-11.76	-13.464	-18.781	-17.414	-11.876	-13.006	-13.898	-15.818	-12.618	-11.463	-12.461	-16.787	-14.465	-12.46	-10.713	-11.972	-13.872	-12.744	-10.072	-14.557	-13.846	-13.768	-10.252
8.5475	8.8293	8.5219	8.9233	6.7403	7.605	9.5186	7.6729	9.5745	12.015	9.6039	10.251	11.11	11.409	14.138	16.794	8.8327	6.3672	7.638	9.5115	11.81	5.942	10.5	11.198	12.144	9.2653	13.095	8.6846	7.0535	13.451	10.311	11.074	4.4783	15.501	9.1979	9.0754	12.99	7.826	11.904	12.778	11.788	9.8328	1.2778	10.043	10.179	5.3692	11.114	12.805	6.6612	9.8693
-2.5389	-7.9594	-3.8592	-2.7688	-5.4092	-4.1328	-6.7969	-5.7902	-2.8668	-10.977	-0.53738	-0.89534	-3.3853	-4.1356	-5.5522	-3.3145	-4.0466	-3.5974	-7.0304	-7.4181	-2.9084	-4.8763	-4.4501	-5.1592	-7.8244	-6.9253	-4.7429	-6.672	-5.5169	-5.4424	-5.0423	-4.6834	-2.7096	-5.4104	-6.6139	-5.435	-2.1632	-3.3192	-3.7274	1.0756	-3.9419	-3.7534	-1.6891	-8.0568	-5.8281	-6.9564	-5.8334	-4.5063	-6.7038	-5.6924
-6.2243	-8.0249	-5.7391	-11.262	-5.7491	-6.0528	-3.8744	-8.4204	-7.7726	-8.0393	-6.0784	-6.4357	-4.6218	-5.0902	-7.7367	-11.027	-2.6306	-11.156	-10.048	-14.193	-3.1741	-3.9903	-2.1755	-7.0172	-9.8755	-4.8543	-8.8162	-4.3436	-3.1247	-4.1308	-5.7224	-2.7642	-9.5601	-0.35677	-2.4155	-5.4659	-4.6151	-3.8422	-6.2516	-8.7091	-7.9409	-9.3644	-6.715	-3.9706	-5.4857	-4.3991	-7.9464	-5.4491	-8.3206	-7.9098
-16.982	-15.177	-11.664	-11.496	-13.983	-15.236	-11.645	-10.275	-9.3858	-13.901	-11.216	-14.514	-16.96	-14.174	-17.981	-13.385	-14.441	-16.901	-13.709	-15.525	-18.36	-11.871	-15.386	-13.612	-14.576	-16.586	-17.179	-15.555	-14.357	-16.86	-15.398	-12.787	-13.691	-15.096	-15.148	-16.081	-17.281	-17.513	-19.481	-12.814	-18.209	-15.613	-14.293	-16.74	-11.771	-13.204	-16.096	-9.2768	-16.451	-13.657
-11.273	-10.952	-15.289	-10.04	-6.7196	-11.058	-9.7973	-9.5617	-14.111	-8.7327	-12.571	-11.921	-13.203	-8.7055	-13.429	-14.454	-8.599	-10.244	-16.793	-12.979	-14.268	-14.822	-5.6519	-9.8941	-10.419	-11.978	-12.629	-9.9239	-12.626	-11.003	-11.334	-13.539	-6.9112	-7.9216	-12.385	-15.705	-9.4981	-11.704	-12.959	-13.051	-13.044	-13.976	-10.385	-10.694	-8.7925	-9.6789	-12.079	-11.114	-8.8236	-17.642
4.1402	3.3144	7.1565	2.7789	6.8804	8.0038	4.7896	4.1812	0.81614	6.1456	2.7953	8.3166	6.3559	3.4889	0.3115	3.5846	1.219	7.6008	5.1341	5.6532	3.251	1.4838	5.5617	1.3252	9.1528	6.6258	2.6695	2.9346	7.6534	6.1199	9.0598	2.9731	7.5156	5.9964	7.1369	2.616	6.3689	5.4069	7.1177	8.5347	3.4415	5.8146	4.6259	6.7573	-2.1173	2.8418	4.9799	0.96021	8.2906	1.9767
-10.164	-11.741	-15.785	-12.683	-13.128	-13.123	-13.996	-10.657	-11.141	-6.6852	-15.703	-12.675	-9.109	-11.664	-9.4255	-11.022	-10.56	-11.721	-13.056	-13.432	-4.8161	-11.993	-14.972	-10.741	-11.29	-14.749	-10.633	-13.627	-10.687	-12.619	-8.3096	-5.1091	-11.918	-9.0861	-12.527	-15.471	-14.016	-13.551	-7.6453	-8.3169	-8.0487	-13.156	-13.736	-9.2426	-12.144	-12.345	-6.9849	-11.416	-12.386	-11.466
-22.529	-21.559	-18.034	-18.213	-17.684	-22.934	-21.669	-21.919	-21.344	-21.622	-25.063	-22.485	-22.942	-24.821	-21.298	-22.234	-25.439	-22.98	-21.378	-19.98	-21.557	-24.773	-20.182	-17.336	-20.006	-18.024	-21.07	-21.534	-23.986	-22.018	-25.226	-21.001	-24.187	-23.802	-21.666	-20.26	-28.112	-21.203	-19.791	-24.673	-25.499	-23.572	-19.407	-23.722	-21.286	-22.79	-23.879	-25.547	-25.98	-20.839
-12.856	-8.7307	-10.941	-11.285	-7.1246	-6.2611	-12.949	-12.49	-10.869	-9.624	-11.73	-9.8694	-10.704	-12.679	-9.948	-11.593	-8.8524	-13.302	-11.686	-10.624	-8.5817	-7.5395	-13.07	-10.585	-7.3209	-12.273	-10.641	-10.927	-11.94	-10.131	-13.147	-6.5511	-6.9871	-11.529	-9.1326	-9.5299	-10.048	-9.2164	-12.729	-6.7377	-9.3165	-8.0532	-10.148	-12.16	-14.156	-12.206	-12.921	-15.204	-9.2817	-10.219
6.2337	6.2166	4.5068	5.7485	11.974	10.472	8.4836	5.7834	8.187	3.3353	9.5392	6.5727	2.4075	4.147	7.6715	5.0963	1.7382	11.891	7.847	4.842	5.7248	5.4533	3.7932	7.2778	10.14	5.8259	3.3234	7.5835	2.5305	9.2916	7.0003	8.821	9.44	6.8615	10.114	7.1921	8.216	9.6832	12.085	9.1527	4.1235	12.377	12.702	6.107	8.0326	9.0945	7.5982	6.3991	7.745	8.6519
-6.6452	-2.5449	-1.99	0.26833	-1.2198	-6.2368	-3.8715	-2.41	-4.5777	-5.8139	-4.3859	-8.0333	-2.0716	-4.1778	-7.0416	-0.99115	-0.16924	-5.5303	-4.3876	-4.3064	-3.9918	-7.9194	-6.4669	-2.6185	-8.0419	-5.986	-0.15798	0.23823	1.3125	-6.4875	-3.8223	-2.8285	-3.4816	-0.20837	-7.1016	-1.8677	-2.3122	-1.5146	-3.712	-5.1762	-5.9791	-2.8815	-0.912	-1.4061	-0.53629	0.40204	-6.1038	-3.056	-1.9978	-3.0479
1.9331	7.5372	0.9541	-2.5306	1.4722	1.2754	2.1864	5.7365	-0.30324	4.1512	8.482	-0.59357	6.1027	-0.71943	2.8797	-1.0412	-2.4553	-1.6908	-4.2515	4.0534	4.2917	-1.4481	2.6794	5.6492	3.4184	6.3656	0.26094	2.1654	2.6248	4.6458	-1.0941	0.87191	0.11052	2.7268	-3.2844	2.1987	5.7454	3.3212	1.1059	-0.68948	-1.2633	-4.887	-0.0059482	1.2062	0.9703	4.8229	1.3225	0.8518	4.0595	4.5449
8.3812	7.6453	11.207	6.7533	13.234	5.0216	7.06	10.884	11.689	7.8108	6.7479	11.575	7.9147	2.5846	5.6717	8.4062	8.0436	9.0954	12.295	6.3653	11.172	8.786	7.3983	11.783	7.118	13.461	9.5488	7.9161	9.8002	8.4458	5.9789	8.5115	5.3968	8.8722	10.392	8.3822	9.1148	5.4559	9.3019	5.4565	6.1213	5.7007	6.2421	11.992	3.5985	8.2399	9.614	5.8651	8.3479	6.4793
-3.5035	-4.0618	-3.4129	-6.7201	-1.3842	-8.0565	-10.568	-7.0789	-6.6135	-7.8197	-8.7151	-6.0363	-9.3307	0.87912	-4.358	-9.2027	-6.2898	-2.3826	-5.0644	-9.8848	-6.9206	-9.0827	-4.5573	-0.7079	-6.6002	-4.6865	-7.9405	-8.4733	0.21764	-8.3834	-2.6095	-6.021	-0.3988	-3.7745	0.38191	-5.424	-3.8051	-8.2039	-7.3368	-1.811	-1.9658	0.51384	-3.399	-6.1214	-2.6022	-4.4482	-6.1425	-8.1989	-8.298	-3.4329
10.262	15.192	8.5873	7.7285	4.6148	6.9091	3.7074	4.7564	-0.15514	5.6148	12.273	7.5187	7.7269	7.1079	5.7403	5.8952	6.6227	2.5351	9.8199	8.7715	9.0299	8.5562	6.9419	2.4888	11.483	8.1971	8.194	7.058	6.9374	4.0315	1.9247	7.8431	2.2485	3.8625	5.9466	2.3427	8.9313	5.6017	4.5195	4.807	5.6479	8.504	11.958	4.2194	8.4126	3.666	5.8753	7.3213	10.17	1.9173
0.83583	-3.3586	3.3662	-1.9932	-2.2535	-3.2805	0.7952	3.7164	0.82201	1.395	5.8863	-0.76548	-0.63254	2.3636	0.37011	3.018	1.2424	1.7192	-0.33212	4.0573	0.45542	-0.64707	1.934	-1.6812	1.8254	1.7638	2.7996	2.3606	-1.6831	-1.8098	-0.82575	0.97974	3.6365	0.37354	3.7451	1.4687	-0.35237	3.824	6.4955	-0.34469	0.36431	1.3373	-0.6467	1.4556	-0.65909	2.7733	-5.0574	-0.3015	0.17305	2.3647
-12.089	-13.36	-14.875	-11.285	-9.0083	-12.743	-9.7034	-14.39	-9.6217	-11.538	-10.669	-7.791	-9.9195	-7.5766	-12.223	-9.4711	-10.776	-11.489	-13.902	-11.36	-16.471	-10.16	-12.445	-7.3492	-10.625	-10.455	-8.804	-9.4067	-4.7673	-13.584	-10.835	-9.3961	-8.7314	-12	-9.76	-14.53	-12.494	-9.9066	-11.647	-14.684	-10.016	-11.437	-11.467	-10.21	-8.3335	-9.4183	-13.952	-10.908	-9.4881	-12.569
-0.97723	-2.1499	-7.6126	-5.3617	-2.799	-6.4731	-3.521	1.0467	-1.7394	-3.7836	-2.7361	-3.6378	-3.3677	-1.8266	-3.5641	-4.0638	-6.8891	-3.6096	-5.0223	-6.2672	-2.762	-0.040265	-1.2025	-0.69821	2.5142	4.4527	-2.9684	-3.6814	-7.7341	-6.4923	-0.099606	-4.4314	-2.4596	-3.0689	-1.1548	-1.5347	-4.0404	-3.6334	-4.3955	-1.571	0.072681	-0.25559	-3.5125	-5.3152	0.75218	-7.6377	-6.3481	1.4638	-0.48977	-1.6581
-11.335	-12.194	-9.8015	-10.386	-8.1262	-6.3807	-13.489	-7.8049	-8.7394	-10.191	-6.05	-9.2514	-10.159	-14.023	-8.991	-10.597	-9.483	-11.024	-6.671	-8.2876	-8.3786	-9.2844	-6.3908	-8.4706	-8.2468	-11.624	-5.2437	-8.2263	-14.351	-7.4137	-13.191	-14.558	-7.2399	-8.4118	-5.5701	-7.8973	-8.4391	-7.8418	-8.5871	-8.5716	-11.125	-11.256	-4.1114	-6.7676	-10.515	-7.4408	-5.8543	-16.365	-10.362	-8.316
-0.27564	3.586	2.627	5.4292	-2.2236	4.9316	-0.4081	3.8537	-1.8419	0.075279	0.85158	1.1038	2.2369	1.2282	1.9755	-1.688	-2.9105	0.75845	3.6253	1.2318	3.7711	-0.067478	0.7416	3.9354	-0.45114	4.9082	3.6712	5.4751	6.4206	3.6479	2.6365	0.40998	-1.2095	3.2516	0.53252	3.3996	4.6399	-0.49955	2.8236	-0.51114	-1.4373	2.1505	-0.88184	6.9081	2.2111	1.3743	-2.5732	4.5785	0.7719	-1.3594
-2.3668	-4.6633	-4.8713	-7.3004	-4.5612	-5.7374	-5.8095	-7.4626	-5.9496	-3.989	-8.8002	-8.1913	-6.9543	-8.4505	-8.1615	-6.6554	-4.4697	-2.9472	-5.7205	-7.3135	-4.8496	-7.4784	-3.9584	-11.397	-6.4461	-5.2555	-9.5619	-6.5556	-9.0087	-5.8415	-6.7274	-12.053	-5.4468	-7.1546	-5.3776	-2.3359	-8.9385	-3.8556	-2.4881	-8.5825	-7.7021	-4.1159	-6.726	-4.1634	-11.074	-4.0233	-4.4454	-5.8997	-5.9613	-3.8675
-5.141	-6.3308	-6.0737	-1.9652	-5.7855	-2.9486	-1.102	-3.1228	-2.3073	-8.0321	2.3191	-4.8655	-5.8132	-6.1916	-3.887	-8.6571	-6.7074	-3.2719	-3.0776	-5.0711	-6.8533	-4.8146	-3.0561	-6.0209	-2.3585	-1.7489	-3.2331	-3.667	-5.7684	-1.2723	-1.1958	0.33097	-3.1389	-1.4305	-2.5489	-3.8167	-5.0222	-4.2275	-9.3428	-6.2086	-0.36268	-4.8945	-2.3477	-2.9406	-4.9431	-2.6059	-6.789	-5.6959	-2.5644	-2.7393
8.1991	7.5628	12.882	9.4244	4.8045	10.635	4.8463	7.2989	6.3544	3.5752	6.4979	10.313	4.2864	6.2264	12.229	9.925	4.0264	3.4621	12.426	11.189	7.7987	5.8649	12.992	9.1517	7.3295	11.768	4.157	4.2542	4.6424	8.3988	6.075	4.7683	15.096	10.224	2.7588	8.508	6.0887	10.268	7.6089	9.8702	11.432	7.2489	7.4963	4.953	9.1481	8.0039	13	4.6508	4.9597	8.4506
-6.7067	-10.443	-4.7159	-4.9085	-7.6396	-5.2221	-8.3809	-5.2222	-3.5172	-8.3469	-6.3054	-8.5783	-5.2751	-6.1663	-6.2915	-8.8651	-12.252	-2.6682	-9.5591	-7.3585	-4.5617	-8.6338	-7.0875	-7.1882	-10.732	-3.9366	-6.1696	-8.6154	-5.2372	-3.3342	-6.3392	-8.8098	-5.8291	-3.1906	-7.1979	-6.5938	-6.951	-7.3714	-4.2936	-6.0405	-9.2553	-5.8423	-8.4013	-4.9834	-10.493	-3.9228	-6.7773	-4.5078	-5.1473	-10.01
-18.412	-13.994	-18.104	-16.644	-13.326	-16.269	-13.077	-14.434	-16.155	-14.091	-14.659	-13.98	-15.352	-4.1524	-16.479	-14.824	-14.837	-16.135	-11.811	-13.527	-14.887	-18.469	-18.402	-15.728	-11.451	-14.039	-13.056	-16.468	-12.192	-12.024	-10.795	-10.234	-11.211	-11.298	-14.678	-13.488	-15.654	-12.139	-11.405	-8.9247	-12.528	-12.505	-12.55	-12.045	-10.165	-16.957	-15.167	-10.293	-11.75	-13.556
8.4893	8.2774	7.7039	7.3056	7.3976	6.9475	13.213	9.0978	6.5531	15.176	6.9988	9.0849	6.6608	6.0598	8.7818	7.8076	10.16	7.3794	7.7509	9.5944	10.047	9.2567	7.8292	7.4284	7.705	6.8573	2.4909	6.9319	7.8002	12.719	12.767	7.3658	3.5855	1.9482	3.3787	6.524	4.6397	6.1494	4.1099	8.3829	13.236	7.7493	7.9379	6.2049	4.5471	7.1136	8.4531	9.4957	8.7411	9.6714
-8.7783	-3.0805	-3.8993	-5.9748	-8.386	-7.855	-1.4841	-0.47183	-5.8236	-3.8573	-6.2523	-2.5646	-0.947	-8.0122	-3.5672	-3.3648	-4.5978	-2.7214	-8.2061	-0.59278	-5.9623	-3.0909	-4.8253	-3.4956	-0.76804	-4.0308	-5.5473	-4.872	-8.8057	-6.9037	-6.2029	-5.1464	-5.48	-2.7004	-3.0502	-5.8952	-4.1066	-2.9913	-5.4161	0.49715	-7.4366	-3.065	-0.1189	-6.718	-8.7337	-11.422	-9.4675	-6.7966	-2.8169	-6.2497
-2.2918	-2.5036	-2.1494	-4.8907	-5.9365	-3.2492	-5.6924	-3.4499	0.83582	-2.2135	-3.471	-5.0809	-6.053	-3.3129	0.095224	-2.2334	0.3977	-2.8641	-2.3591	-3.8093	-0.9657	-8.0815	-2.9133	-2.969	-1.8988	0.34112	0.19812	-5.9115	-3.7428	-0.21052	-1.5264	0.39979	-4.4009	-8.2433	-4.8862	-4.0875	3.0546	-3.6034	-6.3694	-1.7342	-2.8717	3.0866	0.95247	-7.7069	-0.68467	-1.0253	-3.7907	-0.31315	-6.1518	-4.5085
-10.277	-9.9066	-7.3869	-12.281	-8.7243	-10.035	-16.017	-8.834	-13.83	-14.078	-11.582	-8.8703	-15.156	-8.7012	-10.336	-10.948	-14.46	-10.405	-11.125	-10.195	-5.9441	-8.8364	-10.142	-9.8635	-10.386	-11.353	-12.782	-8.5609	-15.872	-9.6709	-12.231	-11.807	-13.586	-12.919	-11.702	-9.7098	-9.5796	-9.3246	-10.27	-12.028	-15.025	-8.1486	-14.646	-6.4698	-17.63	-8.33	-8.2593	-10.884	-12.491	-13.497
-13.664	-15.111	-12.007	-13.357	-11.517	-17.565	-8.8671	-14.004	-10.532	-9.5735	-12.017	-16.46	-14.338	-11.16	-16.087	-12.059	-13.421	-12.408	-15.21	-12.371	-14.584	-13.623	-12.917	-13.153	-13.666	-13.531	-13.887	-14.069	-3.7363	-10.946	-15.517	-10.539	-10.38	-14.436	-13.533	-8.7423	-11.575	-14.3	-17.316	-13.721	-8.9347	-17.409	-14.88	-14.026	-16.717	-15.298	-11.677	-14.329	-15.919	-14.763
-1.0778	-3.3106	-6.1905	-1.1501	-2.9409	-2.3096	-5.9866	-3.8921	-2.1829	-1.1068	-3.3654	-3.1162	0.44012	-1.7327	-7.8524	-2.7787	-7.4362	-0.15565	-5.2077	-2.6895	-5.719	-4.4311	-3.6486	-6.6117	-3.8006	-0.87214	-8.8113	-5.9941	-0.40995	-2.5647	-1.5759	-3.4997	-3.7363	-4.4905	-2.7421	-4.3573	-5.4591	-6.0309	-6.8965	-2.2616	-5.0869	1.0565	-4.2859	-4.9802	-2.6208	-7.059	-3.0002	-5.2122	0.50792	-4.2161
-19.844	-18.997	-24.576	-23.182	-19.72	-20.616	-19.531	-22.848	-20.883	-18.632	-16.933	-24.033	-22.535	-21.118	-21.087	-20.858	-19.41	-23.415	-23.05	-20.869	-21.647	-19.654	-22.829	-19.419	-20.395	-18.076	-24.118	-20.37	-15.144	-19.402	-22.46	-19.807	-19.858	-20.807	-22.276	-18.563	-17.688	-19.451	-21.3	-20.237	-21.564	-24.865	-21.223	-23.744	-19.716	-21.56	-24.444	-17.796	-23.614	-20.985
-3.3025	-4.4447	-0.83142	-2.6603	-2.9895	-5.0934	-5.8588	-3.7853	-10.628	-3.4925	-3.943	-2.2607	-4.4323	-4.0148	-4.469	-3.5261	-5.0067	-1.8157	-3.7734	-3.7772	-6.3463	-4.1316	-4.2432	-4.1684	-14.362	-8.2406	-6.0735	-6.2163	-2.9816	-7.2371	-6.5703	-2.2233	-3.7876	-5.7471	-5.7591	-4.8423	-2.5065	-2.9233	-2.1408	-1.4228	-5.2271	-3.7181	-7.1923	0.59743	-3.4757	-5.6651	-5.7957	-5.1485	-3.5831	-4.8883
-18.478	-9.0111	-7.101	-13.334	-11.763	-14.784	-15.166	-15.767	-18.093	-17.61	-14.42	-10.079	-13.96	-10.306	-13.381	-15.545	-9.4198	-9.8302	-14.945	-18.364	-14.354	-11.247	-14.889	-14.987	-15.894	-11.303	-14.718	-16.405	-10.076	-15.564	-11.018	-12.194	-12.018	-12.696	-15.482	-9.9114	-13.972	-15.017	-16.176	-11.077	-12.548	-12.041	-8.4229	-7.7782	-11.367	-10.18	-13.074	-11.296	-11.967	-14.931
1.9411	0.66513	1.1535	4.5188	2.1777	2.1885	-3.5659	0.90198	-2.2579	2.4011	-0.12369	2.8224	2.0282	3.2382	3.3163	3.5199	-3.34	-2.7043	-1.9045	2.4643	0.13121	-0.33941	-4.9026	-3.6326	2.3741	-4.6771	-0.83113	-2.9937	0.68551	-0.35815	0.36189	-0.70957	2.5819	5.1487	-2.4228	-1.9881	-3.9345	-0.87081	-3.4331	-0.54764	-2.1043	1.7613	2.1604	0.29699	-1.0295	-4.8707	2.3785	-2.5508	1.6131	2.3208
-6.9988	-7.8369	-6.3223	-13.278	-9.1575	-8.0984	-10.731	-6.8664	-7.5748	-7.1551	-11.516	-9.7365	-7.0028	-7.7465	-13.146	-8.0311	-11.627	-8.3383	-9.2066	-8.3329	-9.8417	-6.4904	-9.2853	-12.164	-7.9025	-7.435	-8.0823	-7.1014	-6.089	-6.0196	-5.2956	-3.1378	-9.5713	-5.5345	-8.6625	-8.5803	-3.4384	-8.3083	-11.621	-6.0866	-6.5538	-6.8419	-9.0334	-3.9752	-5.9016	-7.6278	-8.1892	-2.6686	-5.5206	-9.5431
-5.1872	0.42712	0.88324	-0.98305	2.2716	0.94431	1.9691	1.8224	-4.1444	1.6031	4.5476	-1.9905	0.084614	-2.5655	6.6156	6.4852	6.5013	-1.4251	-2.5777	0.985	1.7495	-0.33337	0.51186	0.78323	0.31534	3.2005	3.3491	-0.21652	-0.78605	3.954	-1.4545	-3.9979	-2.8092	3.446	2.1428	-0.013989	-2.6697	-5.3237	4.6408	-2.0107	-2.9467	1.4958	-3.478	5.8925	1.1542	1.676	2.3683	-4.2316	-4.372	-3.3095
-12.156	-13.19	-18.684	-14.934	-18.467	-16.012	-14.673	-14.389	-13.651	-19.487	-12.988	-15.861	-12.7	-14.709	-13.848	-13.194	-14.702	-12.767	-16.12	-12.216	-14.277	-12.725	-16.491	-16.02	-15.258	-13.858	-14.054	-20.053	-15.04	-15.621	-12.407	-17.575	-16.039	-13.557	-14.381	-16.655	-14.885	-15.966	-9.4929	-11.195	-18.501	-20.209	-14.175	-14.9	-12.105	-13.636	-15.17	-12.352	-15.56	-18.549
-0.79583	0.037351	1.1727	0.29231	-0.43548	-5.6378	-0.58676	3.8932	-3.5499	2.4413	2.9835	0.66116	-5.6977	-0.353	3.1525	-1.8097	0.1366	-0.15522	-0.27048	0.65578	2.5085	2.9793	1.1817	-0.3444	1.599	-0.47444	3.4142	4.1967	-1.469	-1.1108	0.020157	0.93478	-0.80389	-2.5491	-0.47419	3.1841	-0.049567	1.3893	4.0518	-0.012429	-2.7201	-4.1557	0.67251	0.043068	-0.1744	-4.0272	-3.0275	3.7028	-3.6045	-3.2713
-8.1554	-9.4507	-8.2483	-8.8896	-7.559	-12.839	-9.2198	-8.4018	-10.901	-6.1509	-14.316	-5.7712	-4.8099	-11.593	-9.2675	-9.3077	-9.5998	-3.1652	-10.774	-10.961	-3.4503	-6.8716	-6.0591	-8.1478	-8.6688	-10.249	-10.423	-9.3545	-11.095	-10.983	-7.2595	-4.0135	-6.4783	-9.9742	-12.693	-7.6283	-9.7008	-2.4126	-10.766	-11.745	-8.7176	-13.002	-7.6418	-10.696	-9.9118	-9.2203	-7.7842	-7.8194	-12.323	-8.1222
-12.722	-10.277	-9.5686	-11.49	-9.9072	-11.078	-6.9876	-10.775	-12.86	-11.39	-8.7451	-9.1973	-11.236	-12.367	-8.7235	-9.8813	-12.329	-12.965	-11.657	-8.7861	-13.098	-9.5759	-8.4883	-12.993	-13.077	-13.247	-8.6636	-15.157	-6.525	-10.509	-7.0803	-8.4055	-13.182	-9.2462	-7.9532	-13.516	-8.0672	-8.5891	-11.13	-10.15	-9.4448	-9.2921	-10.33	-9.839	-16.181	-7.1159	-7.51	-12.552	-14.689	-6.2778
-1.1539	-6.9837	-5.4711	-5.0658	-0.81699	-2.4049	-0.25105	-6.229	-1.7864	-1.9037	-7.4872	-5.6588	-2.6904	-3.7848	-7.7605	-5.0261	1.5897	0.2969	-9.4963	-4.5864	-6.9639	-0.84899	-5.6812	-1.9216	-4.8363	-0.97914	-7.1698	-4.1271	-5.0618	-0.32946	-7.6803	-8.6365	-4.2795	-2.2558	-3.0626	-0.4396	-3.1893	-0.94105	-3.5628	-4.3845	-2.8071	-3.4299	-0.75791	-3.1173	-2.5396	-2.489	-4.0829	-3.7614	3.0545	-8.1035
-5.4345	2.3298	-1.3059	-1.7889	0.14932	-2.1662	1.8899	1.3214	-3.4655	-3.0779	0.32518	-2.8113	5.4404	-2.896	0.44657	4.013	-1.7478	-0.72247	-2.2793	-5.3126	1.7167	-0.66973	-1.5313	0.63104	-2.6879	3.737	-4.0605	0.077968	-0.23649	-4.7599	-1.9106	-0.56605	2.3897	-1.1243	0.576	6.8966	3.8109	-4.0515	-2.565	1.9495	0.66573	-0.10831	-0.74687	-3.2098	0.13331	-2.5171	-1.5681	-5.0118	-4.8297	-1.8297
8.5764	5.7799	7.4147	6.0028	10.265	5.5761	7.2747	13.337	10.868	9.0896	6.6251	3.8188	9.742	9.094	6.372	3.9264	8.924	10.216	9.5914	1.368	7.7908	5.4936	10.767	6.7371	5.4879	12.072	7.3785	8.625	5.8407	7.3344	10.141	5.286	9.8611	9.2979	7.0676	8.9891	7.9619	6.5967	10.811	8.6512	3.9551	8.5444	4.9002	7.0669	7.6438	11.031	10.712	4.9691	8.0835	12.069
-3.1886	-8.7424	-0.19215	-0.28704	-4.2868	3.0745	-4.2236	-1.2324	-4.6357	-4.1429	-5.9252	-4.3829	-1.0412	-2.0384	-3.2878	-7.9144	-3.0628	-5.4171	-0.63548	-3.5365	-3.4877	-3.8472	-1.4224	-3.6482	-6.1263	-3.3065	-1.4843	-3.2034	-1.1886	-4.656	-8.2512	-1.5996	-0.33232	-4.5703	-3.1639	-2.1831	-0.49946	-7.9504	-2.402	-5.0707	-2.6271	-7.4453	-2.2262	-4.9979	-4.1543	-0.22458	-6.1063	-7.3234	-1.9107	-4.1816
3.7595	8.1395	6.4855	3.904	4.1201	8.4191	3.8093	12.396	9.8066	3.2256	3.0829	3.6917	8.2073	10.952	7.7517	6.9952	8.8986	2.283	3.3304	3.9861	6.7374	5.3024	6.187	3.8954	7.1289	9.2962	6.2646	2.3835	6.5117	7.1551	6.3093	3.8794	9.2801	5.6061	7.0111	6.667	2.8021	8.58	9.1314	6.9677	3.9021	6.5175	3.2276	7.5829	3.9318	6.0589	6.7005	9.9703	10.857	9.1919
-16.066	-15.414	-14.812	-11.431	-10.897	-11.359	-16.341	-13.32	-8.0887	-13.542	-13.411	-14.929	-14.4	-14.875	-11.889	-11.698	-8.1477	-15.349	-14.363	-14.707	-10.668	-14.112	-11.564	-10.657	-11.175	-13.347	-15.045	-15.246	-14.33	-15.977	-12.229	-14.528	-10.479	-8.0103	-12.974	-14.294	-17.458	-15	-11.092	-11.661	-11.801	-12.145	-12.472	-14.955	-13.538	-11.156	-12.826	-10.983	-17.223	-12.792
-3.8169	-1.1066	0.78213	-2.1175	1.06	0.085801	-4.6903	2.9991	1.6761	1.7494	3.6316	-1.0239	-0.24092	0.91302	-4.2135	-0.57849	2.7501	-0.50095	1.4673	1.9569	2.0681	2.8809	1.2278	0.35684	-1.4117	0.95808	6.5465	-1.7313	0.39832	1.6036	4.3889	0.92846	2.8269	1.1039	1.6691	0.21555	-8.4897	-3.5343	1.3917	-3.0576	1.6457	-3.6921	-4.1245	-2.2457	1.8209	-0.028271	-5.8189	-1.746	3.304	4.7814
0.683	-0.42801	-3.665	1.2163	-1.0168	1.0452	-3.1432	-3.04	-1.4924	0.59561	2.5752	2.0428	2.8295	2.0872	-3.3206	0.33183	-2.4961	1.17	2.7687	0.71476	-1.4123	4.882	0.6908	1.9243	-1.3305	0.44869	2.3346	1.1704	-2.7852	1.3787	0.93368	-1.5758	1.9145	-0.38408	1.9507	2.8592	-1.8577	2.8512	3.2094	3.1605	-0.028179	-0.2094	-2.4662	-0.60116	4.039	0.53286	0.94134	-0.98879	3.0618	4.8709
0.38978	-2.0288	-2.1248	-2.5954	-2.1762	-4.1983	0.771	-2.7252	1.4331	-0.021098	-0.84261	-2.0659	-2.0351	3.5087	-2.8297	-2.7318	-3.3784	-3.9473	-0.91661	-3.3521	-3.2802	-1.5692	-2.0231	-0.26629	-1.9857	-4.9901	-3.8339	-2.8873	3.2977	-2.5134	-3.3369	-2.0157	-2.0893	0.5907	-3.5455	2.2494	2.6879	-0.94449	-0.6101	-2.52	-2.8309	-6.7583	-3.8473	-4.4743	-6.5496	-0.85528	-0.46769	-1.6789	-2.2741	3.4133
0.52446	-1.4542	1.7346	-5.0976	-1.4397	-0.44269	-1.3977	-0.39878	-3.5283	-2.2468	-3.6415	-3.8146	-5.7427	0.25535	-1.1893	-2.331	-5.1295	-2.5446	0.73551	-1.1259	-1.7747	-6.9726	-3.3501	0.033391	-4.3003	-3.1934	0.27234	2.3047	0.6553	-5.4176	-4.7026	1.867	-6.3683	1.4327	-2.7699	-2.7581	-4.343	-0.12446	-2.5338	0.97199	3.1022	-5.4036	-0.59984	-0.45713	-3.544	-1.5169	-0.82394	-4.277	-2.9986	-3.6378
-3.989	-1.5793	-2.3159	-2.7667	-5.0875	-0.12907	-3.6024	-5.6449	-2.7427	-5.7691	-2.6636	-3.6295	0.2889	-4.4513	-7.2582	-2.5724	-0.88744	0.53607	-3.4699	-3.7888	-2.4249	-1.7956	-0.59547	-6.1973	-3.045	0.61367	-1.2915	-0.15427	-2.6233	-4.6586	-5.0778	3.0017	-4.6057	0.57339	-0.36262	-4.2285	-1.8212	-4.1313	-4.0751	-2.091	1.3024	0.23934	-0.74165	-4.1987	-4.0527	1.2858	0.79567	-5.8085	-1.0445	-1.9166
-6.4511	-20.655	-17.801	-12.465	-13.192	-14.209	-13.855	-13.073	-16.228	-12.674	-13.423	-13.015	-10.906	-13.557	-13.651	-13.371	-15.022	-9.8714	-10.65	-13.003	-15.131	-9.1359	-16.431	-14.957	-20.899	-11.919	-16.763	-15.251	-10.119	-10.296	-11.46	-12.603	-15.347	-12.739	-13.127	-13.194	-9.3442	-7.8669	-18.394	-8.9499	-9.2556	-9.8401	-12.62	-12.643	-12.861	-14.104	-13.747	-18.714	-12	-10.049
-4.757	-7.5855	-5.4336	-5.7091	-7.7597	-4.5607	-5.3244	-6.6792	-8.2753	-3.9768	-5.6722	-4.478	-6.2147	-10.554	-6.6595	-8.1938	-7.972	-10.309	-4.489	-4.7967	-6.5541	-1.3014	-1.5718	-6.8461	-6.6826	-6.2534	-8.3426	-10.958	-7.9985	-5.2112	-8.6377	-3.727	-6.5205	-11.247	-5.3638	-9.3437	-5.8323	-3.685	-5.5436	-8.5823	-3.8025	-7.0168	-7.5854	-8.4287	-1.8725	-7.1791	-5.3141	-6.509	-7.8926	-7.2979
8.4843	6.9144	8.7336	11.318	5.6152	7.8766	11.427	10.444	4.2313	7.3098	12.482	8.2352	12.15	12.971	9.3442	6.9234	10.367	13.883	11.681	7.6645	10.187	12.677	10.561	6.1865	13.996	14.239	8.2924	12.524	11.19	8.5153	9.356	9.3877	7.2827	7.5182	9.9733	10.867	9.4253	13.834	7.9203	9.2932	10.917	12.473	10.672	10.983	7.3803	9.3689	5.4236	10.444	11.045	8.5877
-8.4591	-2.6441	-10.08	-0.48414	-4.5631	-4.5522	-7.286	-4.6599	-4.6466	-4.1094	-4.7767	-4.1605	-6.6732	-3.7897	-9.052	-4.0389	-13.612	-9.8112	-0.94894	-5.0996	-3.7063	-9.4315	-3.4802	-9.2569	-5.2973	-4.3916	-5.2719	-6.5227	-10.002	-5.2132	-7.2342	-5.3982	-9.4326	-9.8966	-5.0268	-7.685	-3.0825	-4.0252	-7.2809	-7.5206	-7.3699	-7.9761	-1.4123	-2.6052	-6.8916	-6.4221	-7.2251	-6.7506	-6.0211	-7.6654
-18.468	-23.666	-26.852	-26.492	-20.31	-23.256	-22.952	-16.575	-21.904	-22.828	-23.696	-22.651	-22.284	-15.703	-25.741	-16.439	-22.969	-18.464	-26.023	-18.236	-20.563	-21.165	-15.084	-19.675	-23.848	-16.49	-15.539	-22.422	-23.491	-23.192	-22.028	-22.301	-22.481	-20.104	-24.544	-21.97	-21.51	-20.643	-22.019	-21.618	-23.543	-19.93	-22.379	-27.266	-18.691	-20.184	-25.947	-18.564	-21.759	-19.506
0.91787	1.1995	-0.58665	-1.8192	-2.6524	2.6853	2.2963	-0.41358	2.8541	-0.3942	-0.81945	-1.829	-3.1853	0.11362	-2.1001	0.17469	-3.739	-3.5572	-3.0889	-0.047259	4.9725	1.7195	1.6423	1.3911	3.7877	-4.4304	1.847	-2.1274	-0.99298	1.3754	-0.28533	-2.7335	-4.1518	-2.9987	-1.4177	-0.42854	-2.2618	-1.6443	-1.1852	-0.25881	-0.56952	-2.2015	-1.6282	-4.2613	0.25971	-3.8753	-3.2797	-4.4027	-2.3345	3.3766
-2.0111	-4.7106	-7.5615	-3.6709	-3.3863	-6.4445	-1.1613	-4.2006	-4.1963	-8.0643	-0.37519	-1.1393	-5.5807	-3.2655	-4.6042	1.4784	-7.6273	-3.8907	-2.8233	-3.9647	-5.6278	0.79573	-0.73908	-5.1155	-0.43138	-4.4118	-6.237	-1.757	-3.0505	-6.0751	-0.56419	-3.7299	-2.854	-3.3018	-4.2413	-3.6443	-1.2834	-6.536	-3.8543	-8.226	-2.1236	-1.5722	-1.8543	-3.7961	-2.7041	-3.167	-4.0604	-6.425	-3.6395	-4.8929
-15.677	-16.369	-19.49	-12.795	-10.851	-11.249	-14.439	-14.191	-14.292	-21.354	-14.716	-15.315	-11.474	-15.717	-19.004	-16.922	-18.636	-13.606	-14.08	-15.811	-12.768	-11.686	-17.329	-13.877	-11.43	-12.466	-13.92	-19.855	-17.664	-16.632	-14.899	-10.752	-11.249	-19.129	-17.052	-12.824	-16.299	-18.734	-15.596	-12.533	-15.38	-11.59	-14.411	-18.532	-14.021	-15.521	-12.3	-14.884	-10.553	-10.858
-1.7613	-5.9342	-1.476	-3.4818	-4.9796	-3.299	-1.2062	2.0285	-5.2621	-0.47976	-2.6723	-3.6406	-9.7239	0.036995	-3.6259	-1.2556	-2.895	-5.0292	-5.5268	-7.1999	-2.0093	-3.842	-4.2441	-2.6927	-2.4533	-2.3948	1.8825	-0.68684	-4.363	-1.6731	-3.9665	-0.16405	-1.8825	4.6954	-3.3514	-5.5	-4.846	-2.8184	-1.1543	-2.5152	-0.73127	1.8281	-4.6448	-1.5735	-0.93908	-6.2965	-1.666	-2.9655	-4.6223	2.0367
-6.4685	1.1734	0.30152	-1.5493	-2.5683	-1.1651	1.0272	-0.6302	-0.34676	-3.4262	-2.7364	-5.7067	-0.52158	-0.94726	0.54661	2.2467	0.11519	-4.4484	1.7578	-3.3603	-0.18123	-2.6226	-2.0126	0.038451	-0.062698	-2.0702	1.5931	0.82271	-1.1573	-1.2062	-3.013	-1.177	-3.3018	2.1335	-2.4976	-3.5453	-0.63517	1.6409	-0.9691	-4.4923	-0.80886	-5.1604	2.3461	-2.0216	-4.3092	-1.1118	3.7292	-5.6473	-1.3609	-1.0623
2.6199	-4.5246	-1.2981	-0.65283	-1.1298	1.8888	-1.9125	-0.8855	-3.7654	-2.4304	-4.5016	-6.7912	0.48719	3.26	-4.5863	-3.5694	0.78613	-4.9609	-4.4626	-1.7719	1.8792	-3.5297	-4.2584	-3.4955	-1.6925	-2.0762	-3.5433	-0.72978	-4.5837	-1.4008	-6.6978	-5.2013	1.1844	-5.817	-1.5131	-4.4694	0.38093	-0.28564	-4.4855	3.679	-4.7649	-1.4374	-4.4461	1.7013	-2.079	-1.4537	-2.0646	2.4343	-1.8893	1.349
-4.8642	0.14748	-2.2902	-6.8807	-1.3941	-4.684	-5.7044	-4.0585	1.1345	-4.3151	-1.4003	-2.8838	-5.7597	-5.1251	0.49937	-4.645	-5.1307	-0.79967	4.0509	-7.0952	-2.0112	-2.1008	1.0901	-2.8291	0.39842	-6.2112	-0.80329	-3.6998	-0.62323	-1.0152	-0.67321	-7.4828	0.93706	-0.386	-3.5496	-2.3694	-2.1774	-6.3709	-2.7664	-3.5812	-2.5946	-5.1729	-3.6322	-1.373	-4.1038	-0.71496	-3.3974	0.51197	1.6006	-2.5384
8.5906	7.7039	7.331	9.276	7.9385	8.7619	8.6983	12.766	11.72	4.3292	7.2108	8.1139	12.629	3.9255	9.5064	6.2734	4.4806	11.588	7.2886	7.1788	5.4435	6.2084	6.8467	5.6022	2.7075	10.916	3.5012	4.1084	6.3136	6.2406	9.6196	12.533	8.7391	10.703	8.9939	6.7524	8.5001	6.6424	5.769	9.1097	9.8901	9.3174	8.5785	8.5117	11.729	7.2534	12.922	9.0979	7.6274	10.291
5.805	-1.5757	-0.95491	0.80288	6.5068	4.0831	7.5566	-2.8968	3.0853	0.51415	6.2552	1.8038	0.77525	1.916	1.7462	0.82889	0.99826	0.24707	2.8467	-0.79884	1.488	6.8586	3.1334	2.1563	-0.83985	2.1427	2.4694	1.3879	-1.2469	-3.009	0.73886	4.2031	1.5143	1.5794	0.76895	2.5309	5.9567	2.2415	-1.1321	1.1627	-0.14179	3.5424	1.188	-0.10211	4.4099	1.8809	4.1275	-0.4138	4.4438	3.8854
-15.467	-8.8653	-11.443	-7.7208	-7.079	-7.2235	-8.8324	-5.269	-9.0142	-11.376	-6.4446	-7.4257	-8.7324	-10.596	-11.098	-12.012	-6.5129	-9.9068	-8.4102	-8.7739	-4.6351	-10.892	-10.768	-8.8411	-10.311	-11.103	-18.4	-8.3283	-7.8117	-7.8034	-11.745	-9.5131	-7.9064	-8.9542	-3.5467	-8.9719	-8.2779	-6.9935	-5.3641	-11.06	-5.4621	-8.2409	-12.494	-6.9785	-7.0838	-12.686	-6.6249	-7.7162	-12.131	-10.826
1.5319	0.9669	-1.5854	1.3639	7.1695	4.1816	0.80014	5.6671	2.0982	-6.2529	4.2271	-0.091532	3.6109	-0.93022	1.8655	-1.8458	4.365	5.2077	0.2999	2.8941	5.7457	-1.3097	1.2574	-1.0527	2.2549	0.41096	0.1361	5.2183	5.1293	1.5523	-0.49748	2.6692	4.7686	3.6246	1.5963	1.9874	0.56096	-1.4994	0.72859	2.8324	1.0775	4.1908	2.8667	0.69709	1.9486	0.38454	4.7052	3.3004	2.1508	-2.0098
-6.1869	-9.9486	-5.302	-6.0301	-8.3824	-6.1435	-3.475	-1.2441	-2.9157	-3.4349	-8.662	-4.9122	-5.093	-7.1786	-4.3681	-5.8342	0.21413	-3.5994	-6.8524	-1.728	-1.7224	-6.7446	-4.9693	-6.2302	-6.0435	-2.4189	-6.1667	-8.4021	-2.6495	-3.4301	-5.912	-3.6832	-6.6154	-1.1827	-5.4476	-7.172	-2.5527	-4.4992	-5.0043	-3.2112	-6.9561	-8.0599	-4.9845	-4.1506	-4.9027	-5.3339	-8.973	-6.0971	-3.0051	-4.7667
-6.7425	-6.0024	-7.0396	-6.12	-5.1555	-6.3781	-11.301	-7.8292	-8.6266	-8.9503	-4.0693	-5.6536	-5.8251	-6.3781	-10.322	-7.2534	-10.612	-6.105	-5.539	-3.0002	-8.194	-11.669	-7.2707	-7.9264	-5.5198	-11.33	-10.063	-9.281	-8.1896	-7.8812	-9.6864	-1.4162	-9.632	-10.542	-4.6539	-5.1429	-0.54705	-4.7636	-3.3374	-6.7743	-8.9575	-5.6338	-1.5489	-11.421	-0.77264	-3.3709	-4.5806	-2.7123	-14.004	-6.3419
-10.982	-9.431	-7.7996	-14.301	-9.1861	-12.339	-5.2651	-6.1915	-7.3672	-6.0635	-9.8616	-11.653	-13.214	-9.115	-14.363	-11.479	-5.5134	-8.498	-10.048	-9.4143	-12.037	-8.4488	-10.024	-11.887	-10.333	-11.445	-10.915	-13.681	-18.74	-11.802	-15.364	-13.612	-9.7879	-12.861	-7.2355	-4.6408	-7.0156	-8.2376	-4.9339	-13.704	-11.094	-13.904	-6.4601	-9.0739	-9.9768	-14.965	-13.355	-6.4339	-10.284	-14.984
1.2637	-0.98673	-5.4258	-2.0418	-2.2854	-3.7032	-7.1294	-4.0623	-2.7798	-4.1953	-6.387	-1.7082	-1.8039	-2.8708	-5.889	-5.77	-1.2471	0.11556	-1.5778	-6.7203	-1.5282	-3.4531	-6.9506	-3.6189	-3.086	-2.3918	-3.6246	-3.4194	-3.7615	-2.0197	-5.0663	-2.417	-6.0012	0.36092	-2.789	-1.6097	-4.7658	-1.7608	0.6425	-1.8562	-3.2715	-3.1354	-2.877	-2.6844	-2.3935	-0.53366	0.97588	-2.2584	-1.0721	-8.12
2.4806	-0.57973	3.8393	-0.96758	4.1347	7.2168	7.4665	3.397	1.6174	-0.057604	6.7844	1.1344	3.2269	5.5009	4.9439	4.4389	3.4189	6.2142	0.8072	2.5028	1.7015	4.5955	3.8895	3.1365	6.3899	-1.2021	4.5999	3.3918	3.7011	4.9063	4.1509	2.382	4.499	6.9695	2.035	5.5386	3.739	-0.8104	0.19116	2.9252	2.4484	5.0806	-0.050041	1.4948	2.1002	4.6205	4.5276	1.5488	4.2606	3.4692
-7.8854	-5.8244	-2.8941	-9.1179	-3.7236	-6.4739	-2.4362	-1.31	-7.1819	-6.1192	-2.3568	-4.1676	-3.0343	-8.7124	-6.6807	-3.6107	-4.8712	-5.97	-7.0085	-7.1628	-6.738	-4.8527	-8.1746	-5.1382	-6.949	-6.1897	-5.3452	-4.5058	-7.2818	-7.3774	-5.4337	-5.346	-6.7378	-5.815	-5.4296	-7.6838	-6.2147	-4.9839	-5.7652	-7.0936	-5.6222	-3.0755	-6.6381	-4.4315	-7.2278	-10.502	-10.201	-3.3797	-8.7341	-6.2073
1.4649	4.8693	-1.0612	2.172	-3.6967	1.3332	0.29032	2.6118	0.59396	2.6112	-0.43787	6.9513	2.4331	-0.96904	-0.57427	-3.4812	4.9353	-1.3209	-0.71959	-2.124	-3.7723	0.29354	0.13431	1.4939	1.0805	2.2638	1.1252	6.0314	-1.7626	4.1013	-2.0875	-1.134	0.61108	2.9757	0.9564	-0.51354	0.47902	-3.0226	2.2468	-0.43781	0.25352	0.79326	-0.005407	1.8282	-6.7935	-0.90433	-0.6511	-3.426	-2.282	-2.1406
1.7651	-1.4693	-6.8198	-0.32796	-2.1597	0.0040279	-2.6539	0.56953	2.5839	-0.9117	2.0718	0.26085	2.3845	0.20097	-0.41876	0.97858	0.99012	0.26915	2.6013	-0.12997	4.4931	-0.64266	-0.52925	3.7703	1.5948	1.5025	-1.1844	3.6971	3.1455	1.5576	1.0127	-5.706	-1.5161	-3.1098	0.093954	-3.0376	3.8364	0.19173	2.6381	0.92494	2.0867	-1.2017	-0.8371	1.1283	1.1277	0.86663	4.5567	7.3771	2.151	0.92799
13.177	6.7	7.7105	13.277	4.9157	13.911	8.0311	7.7742	10.5	7.2282	8.8462	6.0441	13.232	6.3366	9.918	6.5548	9.9862	12.254	11.703	9.4998	7.7115	9.6545	7.3096	8.2265	9.3478	9.8685	7.1242	9.2711	9.4919	8.5247	6.1911	4.5618	11.211	9.4361	11.555	7.3976	5.5398	8.0173	6.267	12.204	13.033	10.202	5.628	7.9997	7.8559	10.639	9.817	10.25	13.547	7.8574
-2.9939	-5.6865	-0.88188	-4.2234	-0.82904	-0.36971	-2.5245	-1.2191	-5.6188	-2.8643	-1.3722	-5.836	-0.82241	-4.0192	-3.64	-3.4357	-5.1098	2.4906	1.0323	-6.627	-3.3714	-4.0484	-1.2909	-8.281	-3.8344	-5.2158	-1.1178	-6.8708	1.6682	-4.09	-1.7241	-3.4366	-4.4889	-1.5955	-6.4643	-0.16262	-7.65	0.12785	1.613	-3.0848	-0.13917	-5.6352	-5.1945	-0.27556	-4.9158	-1.3767	-2.9012	-4.1127	-4.245	-0.10385
7.3026	13.589	10.676	10.458	9.6158	8.0345	10.3	7.3579	6.8484	6.8743	10.595	7.5142	7.2782	11.282	10.958	6.5178	8.8943	6.0011	9.0607	4.1326	9.5466	5.0917	11.072	9.8674	8.6055	8.1471	7.4847	10.857	8.242	9.8223	12.382	5.661	7.2683	11.738	6.5034	4.898	7.3637	10.229	15.126	8.8911	8.2344	7.2905	9.7645	2.95	8.0922	8.4865	11.979	8.9012	9.0034	6.4027
-3.2725	-8.0776	-6.6746	-4.021	-4.7293	-10.577	-8.6382	-2.8447	-8.1241	-5.5825	-2.6827	-4.3764	-5.9213	-3.6458	-5.5298	-3.2449	-5.5634	-4.6628	-5.8772	-6.2888	-2.2207	-8.143	-3.9547	-5.5657	-9.4512	-4.2869	-3.8256	-5.6577	-2.31	-10.812	-3.1754	-8.3844	-3.8654	-3.8165	-0.84558	-4.7285	-8.9899	-6.1016	-2.6588	-5.5269	-7.4522	-4.7621	-6.2369	-7.1557	-6.7218	-4.2941	-10.265	-6.8779	-3.6068	-1.5996
5.6369	3.2602	9.0338	4.7701	5.3233	10.094	7.248	8.182	3.2034	9.1022	5.5776	9.1403	3.4688	9.5533	5.5734	4.8559	5.8858	7.6222	9.4986	6.9449	3.4396	5.5458	8.381	7.1873	10.697	6.1557	12.45	13.198	5.5122	8.7995	5.4074	3.3474	5.0519	11.736	4.4179	8.57	11.964	8.6238	7.0262	8.2149	8.8416	8.5895	7.9193	7.5707	6.599	10.2	5.2574	7.1196	5.4971	6.144
-13.861	-9.4961	-11.897	-13.802	-15.896	-11.813	-16.866	-13.083	-15.475	-12.1	-10.787	-12.884	-15.536	-11.491	-12.456	-15.007	-19.679	-11.985	-8.6322	-15.158	-14.676	-19.735	-11.884	-15.862	-12.6	-14.857	-12.919	-11.042	-12.541	-17.146	-12.785	-15.033	-10.79	-16.803	-15.582	-14.299	-14.042	-12.158	-14.02	-8.5616	-9.9894	-13.506	-11.38	-12.094	-12.812	-13.011	-14.479	-15.234	-11.448	-13.839
6.2447	4.1799	-0.16187	2.1138	5.4571	2.9199	-5.0773	-0.46412	4.1264	-1.1184	0.21672	5.6659	1.9898	2.4545	2.3558	-2.3973	-1.9469	1.0354	1.9696	-4.9648	5.8759	0.86242	4.0426	-1.2066	3.1581	-3.3192	-3.6513	6.3747	-1.8074	-0.63694	4.9984	-0.2872	1.3293	-5.2438	-0.89805	3.6777	4.3927	-1.8613	1.6899	3.8024	0.34733	-3.6086	-2.7137	-1.3781	-0.39106	-1.4419	1.0454	-2.4328	4.6245	0.95236
13.52	12.991	5.2676	12.48	8.8803	11.76	10.347	11.387	12.498	8.4773	10.379	9.8975	8.6507	7.025	9.0303	10.13	6.6679	9.6165	8.5715	8.4372	10.769	6.5446	10.877	6.6419	10.837	6.3485	9.0857	7.1354	10.465	11.301	8.3788	8.3065	7.2563	8.539	4.475	5.8518	5.3349	9.8849	9.2974	11.71	9.7057	9.1267	13.324	8.8414	4.6003	7.6722	9.8715	8.5203	10.119	7.4758
-8.4797	-4.9643	-9.4784	-7.0791	-10.355	-5.4696	-6.7956	-5.305	-4.6331	-4.3722	-6.5196	-4.6269	-6.5012	-7.3514	-7.351	-3.32	-3.8969	-3.4178	-9.1904	-9.5925	-7.5191	-3.324	-5.4878	-6.9812	-2.3827	-5.7161	-6.5997	-6.0759	-2.6014	-6.3097	-4.4784	-3.559	-7.0608	-7.2009	-6.4679	-4.0849	-9.2344	-9.3362	-10.034	-8.9442	-5.2441	-4.4882	-6.0844	-6.9851	2.0156	-2.8236	-4.4909	-6.3468	-4.5885	-7.6995
5.1874	0.46067	5.5975	1.1104	-0.092029	-2.3072	-0.18899	6.0248	-1.3675	7.9386	2.1681	9.768	0.86613	2.6224	4.9482	3.439	4.1602	1.5903	3.4901	4.6858	-0.33097	0.95864	1.9775	1.9532	6.2386	7.0497	1.1551	0.69234	3.7477	-1.4987	5.3001	4.2711	0.66689	-1.2977	0.87856	5.1817	5.8961	2.2598	5.1094	1.9292	0.86906	4.6992	1.9074	5.2963	4.684	4.5457	5.1394	6.9309	1.688	-0.18762
-8.5541	-7.0053	-9.7567	-3.9695	-8.5548	-7.36	-9.4804	-3.8931	-6.8951	-6.755	-9.2588	-5.0653	-4.7959	-1.1756	-2.423	-4.4766	-6.6645	-4.1192	-12.471	-4.6915	-8.8563	-6.2956	-4.5445	-6.221	-2.7202	-5.9448	-7.7142	-7.4495	-5.3984	-2.3615	-6.7467	-5.9407	-8.3495	-6.3848	-4.9443	-0.82032	-4.3223	-10.174	-5.156	-2.271	-1.4441	-6.0606	-0.88544	-2.6734	-5.7528	-10.441	-8.2094	-7.7616	-6.974	-6.4728
-17.418	-14.093	-15.688	-9.9808	-13.474	-8.4404	-12.926	-15.905	-13.71	-12.376	-16.771	-14.691	-13.417	-12.288	-8.6839	-12.2	-14.033	-13.029	-17.107	-11.646	-11.463	-16.385	-12.263	-13.259	-12.701	-13.335	-10.817	-9.741	-16.637	-15.86	-12.276	-14.729	-13.454	-11.412	-13.598	-14.285	-13.364	-16.45	-13.292	-13.036	-11.586	-11.224	-15.909	-12.875	-13.015	-10.682	-12.507	-12.673	-13.229	-16.295
-5.3424	0.69181	1.5287	0.097498	-2.9756	-2.4235	-4.0986	-3.94	-0.89477	-4.4801	-2.2407	-5.2545	2.5876	1.506	-6.8439	-5.9819	-1.8113	-2.6864	-1.0943	0.10476	-1.9951	-0.087615	-0.26856	4.2699	-3.4318	1.4462	1.7674	0.10625	-1.1968	0.46526	-1.4803	-3.5266	1.4517	-6.3831	-3.5292	0.15619	-1.089	-8.0901	-0.83273	-0.37176	0.38973	-6.2228	2.8041	-5.9386	-4.2059	1.7185	-1.7924	-2.4887	-1.5455	-1.7175
-0.85114	-3.1036	-2.4509	-1.0672	-1.5127	-4.544	-2.6415	-3.0188	0.032359	0.57009	0.98617	-3.5584	-0.05412	0.62641	-6.1546	-3.2689	-2.0742	-0.77425	-1.4992	-7.8071	-8.046	1.9215	-2.4141	-2.5381	-3.5264	-0.98638	0.97633	-4.3869	-0.61664	-0.8264	-3.1683	-2.6887	-3.495	-4.5341	-1.9825	-4.7561	-0.191	-1.9567	-2.582	-8.7189	-4.7312	-1.8509	0.30574	-0.16235	-5.1127	-3.3667	-3.6543	-0.76066	-5.609	-4.4676
9.604	4.2958	9.2851	10.093	8.9314	3.1724	11.677	12.657	7.2382	6.0795	6.784	6.4818	8.3551	7.6893	8.0776	10.465	6.3038	10.849	9.7437	6.1285	12.443	11.86	4.2714	3.3371	9.2832	8.283	3.5369	7.9428	8.6651	9.3831	5.0945	8.2846	13.1	7.3638	11.351	10.336	8.9974	9.4928	12.452	7.8482	12.451	10.931	12.247	8.5127	11.282	8.7795	9.7791	12.057	6.1283	7.3146
5.8778	3.0787	5.8414	7.2275	5.0013	4.588	4.0222	4.4389	-0.11499	8.5248	2.7069	9.0335	4.9969	0.93951	6.6687	-0.59318	3.3189	1.771	4.2152	5.1417	2.0708	4.3136	1.3127	3.3557	8.1024	3.6484	9.0034	2.7506	6.4779	5.0458	1.0974	2.6448	2.7617	0.94404	6.369	1.2801	1.5744	4.8503	5.7164	2.1209	5.0883	3.1259	5.2664	6.5585	3.0629	2.7755	5.822	3.8354	1.177	2.9328
-2.8465	-3.1454	-3.6842	2.0537	-3.401	-1.8092	-7.0555	2.4328	0.36792	-3.7571	1.5565	-0.36309	1.442	-0.95519	-1.1319	4.1021	-0.84293	-4.7771	-4.1921	1.3756	4.3697	-7.2047	-2.9012	-6.0748	0.44504	-1.308	-3.0216	0.95189	0.18066	0.93198	-6.0651	-1.5764	-0.71798	-3.9042	0.11931	-2.7278	-2.5049	-2.4356	-2.183	0.25005	-0.59528	1.685	0.08442	0.24995	1.6349	-0.71029	-0.24326	1.4329	-2.2586	-1.3289
-21.767	-18.271	-18.931	-20.522	-18.652	-18.227	-24.325	-19.839	-19.608	-24.247	-17.103	-18.092	-20.335	-18.834	-19.449	-19.476	-20.872	-19.265	-19.319	-23.076	-19.095	-22.84	-19.047	-20.515	-23.001	-24.455	-22.445	-20.518	-19.117	-22.721	-19.138	-20.328	-17.85	-19.705	-18.475	-17.693	-20.76	-23.263	-19.424	-23.9	-16.287	-24.095	-19.155	-18.622	-22.467	-21.941	-18.711	-16.402	-18.812	-22.245
0.96845	-3.9185	1.3052	3.8235	-3.8629	1.2356	1.612	-5.209	2.8833	-2.1064	-5.3459	-8.4032	-1.2828	-2.5421	-2.0659	-5.5406	-1.7175	1.5689	-2.4027	-2.6779	0.19	-0.77954	-3.7814	0.40963	0.016591	-0.70057	0.6165	2.1884	0.049866	-1.9525	-4.5728	-3.2443	-4.5601	1.0046	-6.0089	-5.5888	-0.82082	0.246	-2.2192	-2.1389	-1.0829	0.97726	2.1515	-3.601	2.9194	-0.062796	-1.515	-4.7746	1.1437	-3.0669
-13.63	-11.469	-16.96	-15.847	-9.2954	-16.085	-10.41	-16.477	-16.304	-17.589	-17.603	-13.839	-13.054	-12.265	-16.794	-16.86	-15.534	-17.958	-11.889	-14.9	-16.25	-16.351	-12.533	-9.3528	-11.797	-13.057	-15.229	-13.877	-15.505	-15.693	-15.454	-13.004	-14.832	-14.069	-16.479	-10.411	-14.53	-14.06	-10.555	-13.333	-12.593	-17.47	-14.754	-12.691	-13.302	-17.043	-17.38	-15.191	-17.998	-12.91
1.9196	1.1164	0.79951	2.4093	4.1467	-2.3579	-2.2974	0.14503	-0.46331	-2.2066	2.0316	2.6695	-0.47208	0.6636	6.089	0.63284	1.8407	1.9705	-2.6143	4.0936	3.8491	-1.4325	5.5293	6.2999	0.42432	-3.1004	-0.8562	2.6048	1.7085	-0.88181	1.8177	7.8565	3.1627	-0.27508	-0.80836	-1.377	2.6459	5.9822	-1.3033	3.5412	1.3845	-2.0972	1.9494	-0.36275	2.1793	-3.0419	3.6188	-0.26622	2.6445	1.2494
-0.64628	-2.8122	-3.0287	-3.8979	-5.0981	-0.049387	0.45078	-3.3023	2.2562	-3.4569	2.4559	1.0617	-0.962	-1.2088	-2.8242	-1.8979	-4.3622	-3.7923	-1.074	-1.2876	-2.7651	-3.2012	-5.8256	-2.2298	-2.9993	-3.8307	-1.9525	-7.4409	0.92701	-4.9928	-1.1294	-4.1484	-4.5995	0.67417	0.35056	-6.2095	-0.84278	1.9115	-6.0751	-0.25872	-3.9145	-3.7566	-2.3055	-0.042139	-0.51513	-3.3746	-2.4262	-3.2833	-3.9976	-5.5707
1.8401	-0.13414	2.1572	-1.2807	-1.3394	-1.1118	1.5672	0.64461	2.0223	1.6171	1.9477	3.045	-4.6733	-1.8797	4.0463	4.0823	1.9162	-2.7045	3.2815	0.32006	-0.64351	3.2276	-0.40559	3.2073	0.44799	0.61343	1.6384	-3.024	0.75057	2.1636	4.132	2.572	2.8929	-2.6697	2.7384	1.3505	2.5335	0.93141	-0.60389	-2.9524	-2.6545	0.21188	-3.8998	1.9317	-2.3231	3.6714	0.41334	0.26721	1.4206	-3.4511
-1.4202	-1.0707	-3.0112	3.1208	2.9094	0.19137	-2.1053	2.1781	3.5086	0.6747	-1.8092	3.9844	2.7367	-0.88247	-6.3532	1.7825	2.3878	-0.40745	1.543	-1.6684	3.2433	-0.11555	0.74079	-1.5865	-1.9838	-2.4529	-2.7264	4.0735	-2.9135	6.1832	-0.23512	2.1133	-0.16017	-0.33877	7.1541	-0.21865	-3.5911	2.4281	3.9319	2.9844	-0.51878	2.4668	4.1529	0.74972	0.19921	-0.17138	2.7996	0.69428	2.2051	-2.0674
4.6765	8.3061	2.288	4.6407	9.9975	-0.13961	-0.056948	7.7053	5.1238	4.5815	5.1864	5.0709	4.4296	4.9063	8.3302	2.5393	4.6405	2.853	9.3579	6.6589	5.56	8.8896	2.816	11.205	6.8628	3.4564	7.5117	5.4435	4.668	5.4122	4.8063	7.0893	7.6895	-1.3811	3.2469	1.9903	11.406	9.0015	7.7489	1.655	0.74288	3.3035	5.3523	4.6713	8.5578	3.2271	7.5352	3.6541	9.8372	2.7999
-11.412	-8.2485	-4.9229	-7.1113	-11.462	-7.8499	-13.66	-6.2497	-5.6824	-5.8769	-3.915	-6.838	-9.519	-7.2495	-5.2789	-8.2412	-9.1739	-9.6694	-9.758	-2.0687	-9.7389	-10.541	0.16601	-5.2276	-9.6396	-4.4586	-13.266	-6.5435	-5.4522	-10.782	-5.336	-9.2889	-10.623	-8.5617	-10.485	-8.0846	-4.4859	-8.6467	-9.1729	-7.0013	-9.5085	-9.6354	-3.4986	-6.5406	-3.1552	-7.6114	-5.5071	-10.827	-8.2093	-6.96
-0.96769	0.33489	-2.3481	1.8917	-0.43863	-2.531	-1.9652	2.8774	2.0703	0.46244	-5.3608	-2.6609	-1.0865	-3.4974	-1.8263	-0.84707	-1.8699	-4.9939	-1.8364	0.1046	-4.6698	-3.276	-1.474	2.7935	-1.8894	-2.5111	-2.1147	-8.335	-2.448	-4.8239	1.1627	-0.71371	-5.6863	-0.23236	-1.357	-4.1141	-1.9053	-0.99755	1.4173	-0.26468	-0.076123	-6.1172	3.9782	1.6486	-6.0971	-0.30684	-2.4502	-1.6487	-1.9782	-3.2095
4.634	1.7346	4.8316	1.9458	-0.059587	5.8772	1.7602	1.8724	1.7815	2.5357	-2.8401	2.4617	6.4497	3.6573	3.7295	-4.4934	0.70678	0.68134	1.3755	3.3444	1.1736	-2.1184	-0.74944	3.8897	4.3228	1.8511	2.1365	2.8728	5.0916	5.2044	0.0092184	5.3124	-1.3516	1.8836	4.5171	3.2421	5.388	0.1886	6.3657	5.8303	4.9377	3.7603	3.3023	2.1274	2.4515	3.2517	3.3299	4.3077	0.11448	3.4538
3.0801	1.7157	3.1978	6.2032	0.076074	4.5053	2.1347	-1.2114	5.0644	-2.0441	1.9485	-1.2929	-2.3178	2.9467	3.2942	3.8244	0.50458	-0.13427	4.5302	1.5659	1.0679	5.3779	2.6041	-3.8371	-0.28717	1.3414	0.098874	2.9235	2.0449	2.5649	-1.3051	4.2064	-0.072627	-2.8195	3.3399	4.5831	5.1901	4.7594	-4.2497	2.1649	-0.10233	2.0245	-1.629	4.0676	5.1645	6.1374	-1.0941	2.8758	-0.014519	-1.4544
-13.247	-13.145	-9.6657	-16.838	-14.53	-8.8568	-17.911	-13.338	-14.036	-12.868	-12.226	-13.745	-18.594	-16.246	-18.147	-15.243	-13.585	-13.838	-14.277	-13.654	-10.877	-13.375	-12.924	-14.144	-15.129	-17.857	-15.598	-10.717	-17.226	-13.582	-8.7268	-16.299	-17.512	-15.798	-12.119	-11.555	-16.626	-15.508	-11.97	-13.542	-14.621	-16.812	-17.123	-17.488	-14.568	-16.073	-15.995	-9.6863	-14.679	-12.979
-5.3248	-5.3845	-6.5272	-2.5981	-5.4946	-5.6183	-0.044981	-5.177	-2.8106	-6.7896	-4.5074	-4.2497	-1.9742	-4.4736	-2.8867	-2.0133	-2.2203	-4.4159	-2.8937	-1.8181	-5.8769	-6.4177	-1.0133	-2.2843	-5.3367	-0.61198	-0.67895	-0.30503	-1.9521	-1.2007	0.57559	-5.4974	-3.8176	-5.5281	-2.8028	-4.2619	-4.4859	-1.7846	1.5583	-4.2606	-3.1533	-6.5416	-5.0198	-5.7687	-3.5201	0.47018	-7.141	-3.8672	-11.121	1.1151
-18.056	-13.763	-7.7302	-8.913	-14.543	-15.997	-15.58	-13.223	-11.793	-13.44	-17.339	-17.735	-8.6825	-14.628	-13.933	-14.166	-15.846	-16.022	-13.275	-11.609	-13.491	-11.625	-14.845	-12.345	-12.23	-12.904	-7.0907	-13.946	-10.541	-15.019	-9.5194	-9.3826	-13.814	-13.68	-15.374	-12.745	-10.285	-12.335	-15.821	-14.782	-16.215	-12.893	-10.438	-14.085	-14.103	-14.329	-8.5903	-16.588	-15.592	-14.609
6.206	5.0149	-1.3202	0.60086	1.1714	2.6179	5.3048	1.745	2.2765	5.1992	2.2884	-0.56945	5.4381	2.8698	9.6219	5.5105	3.7678	6.3032	6.0781	8.0437	3.8128	3.122	2.1559	-0.31677	3.5118	4.9723	5.5228	7.5864	4.3808	5.9872	7.5063	0.47525	3.0667	5.3324	3.289	4.2118	5.5743	2.7212	2.1914	3.5822	2.8954	1.0272	8.3663	5.3586	4.1589	5.8696	2.3581	3.4709	0.26398	1.4789
-16.472	-13.186	-13.676	-16.633	-16.154	-14.255	-10.94	-16.669	-14.979	-12.513	-12.979	-11.755	-11.978	-15.89	-10.068	-16.169	-11.96	-14.521	-13.959	-17.481	-14.114	-14.304	-14.472	-11.397	-13.853	-11.317	-15.608	-13.281	-17.762	-13.716	-11.335	-14.109	-12.453	-16.652	-13.564	-10.953	-16.824	-12.754	-11.907	-10.609	-11.622	-16.119	-14.154	-11.951	-11.277	-15.861	-14.779	-16.653	-13.433	-16.311
6.8251	6.0577	6.571	10.431	3.8377	4.7591	4.4134	5.5497	5.2005	5.0197	8.8959	4.3058	9.0909	7.0505	11.068	7.3199	8.056	8.1241	8.9927	10.296	4.3573	5.4118	5.3621	10.853	7.4292	7.4324	12.9	2.6344	8.788	5.9945	8.211	6.329	8.1961	3.7567	4.0613	7.2636	8.5883	8.1236	8.0176	6.2863	8.1843	11.264	3.5547	9.0811	7.5169	5.0071	8.2478	4.8174	9.1753	7.7066
-6.4847	-1.0709	-0.32552	-2.1477	-0.64025	1.3082	0.87841	-1.656	3.0796	-1.0962	5.0551	1.3322	-3.4087	2.6509	-1.7292	-0.43989	0.49664	-1.4159	-0.47443	-3.5885	3.2198	-0.74456	-0.80811	2.258	0.17099	1.8666	0.87366	-4.5509	2.0928	-0.14575	0.39726	3.037	-2.6385	-2.9686	0.71938	3.1631	0.76613	-2.1562	1.9781	0.70557	-3.1923	0.066792	-0.026422	-1.656	-2.2734	0.55032	-2.65	0.67209	3.7508	-0.87504
4.5896	2.9193	1.5053	3.9717	11.111	3.9472	3.5447	8.4417	5.9575	8.0981	6.2792	6.156	7.5242	1.2113	1.7367	5.2608	5.358	6.7295	4.799	6.2296	3.8422	7.5265	2.6898	2.8523	3.3051	4.4447	8.6954	8.636	5.3787	10.125	4.8391	3.3788	-0.10374	7.334	3.5571	6.4334	3.3272	9.4691	5.9237	6.997	1.1401	5.8319	8.3953	4.7325	4.1992	7.5342	7.1261	-1.0222	11.276	5.4347
-13.311	-9.8102	-10.772	-14.485	-9.4686	-10.71	-8.7603	-9.7693	-6.2857	-10.217	-11.868	-14.303	-10.489	-13.607	-16.298	-11.854	-16.382	-10.986	-9.9992	-17.738	-17.48	-10.026	-8.2645	-8.468	-14.165	-11.713	-9.2611	-10.419	-9.215	-8.877	-4.0502	-11.14	-10.505	-6.6037	-11.557	-14.854	-17.319	-9.7681	-13.639	-9.8123	-8.0163	-9.8143	-11.15	-11.754	-9.1256	-14.893	-8.4311	-14.518	-10.338	-9.8165
-5.7221	-4.483	-6.0804	-4.1753	-7.9171	-2.8978	-7.3555	-3.0821	-2.2914	-0.95579	-5.9388	-4.7244	-3.4408	-2.6297	-2.646	-7.6415	-7.1007	-3.6651	-5.0258	-2.7697	-5.3699	-0.93915	-7.5933	-5.1956	-5.8982	-5.2507	-9.6472	-4.198	-4.9319	-8.8535	-5.2211	-5.9334	-6.0411	-7.788	-9.2595	-7.2977	-6.6122	-3.4892	-3.3642	-5.952	-5.4868	-7.6532	-3.1822	-6.8964	-2.0001	-1.2194	-0.86612	-3.2175	-4.9488	-7.9576
-9.3973	-13.548	-10.2	-12.87	-14.154	-11.619	-12.034	-12.844	-12.01	-12.375	-9.0558	-8.3558	-11.879	-6.3278	-7.6812	-7.8327	-10.503	-12.263	-12.055	-14.619	-8.8601	-8.2255	-11.635	-12.861	-13.953	-12.806	-8.7506	-9.7217	-12.502	-12.024	-12.444	-8.9153	-12.135	-13.756	-12.576	-10.828	-13.345	-15.053	-7.9981	-13.088	-12.443	-12.709	-7.0718	-9.9968	-11.506	-12.906	-13.855	-9.8887	-10.651	-10.859
-10.42	-13.295	-9.8212	-11.311	-13.147	-3.2935	-10.546	-11.238	-9.6901	-7.8963	-10.451	-5.029	-10.79	-6.6653	-6.7236	-7.7468	-9.4045	-9.0485	-10.952	-14.187	-11.031	-7.498	-8.0251	-9.9851	-6.8074	-4.6297	-10.089	-7.6682	-8.9119	-9.8198	-11.812	-8.4923	-8.8354	-8.0529	-10.015	-8.5168	-10.685	-8.1189	-16.938	-4.5882	-10.578	-11.698	-6.1483	-8.1126	-6.653	-8.51	-9.472	-3.1942	-8.5638	-8.5092
-15.616	-17.176	-12.785	-7.9864	-13.618	-9.0658	-16.269	-11.72	-12.853	-15.915	-13.968	-13.709	-13.337	-12.626	-11.464	-12.427	-14.487	-15.783	-14.403	-14.095	-13.93	-15.387	-19.56	-13.273	-17.101	-17.247	-14.584	-13.35	-14.079	-13.211	-9.8827	-13.643	-9.4669	-15.995	-16.195	-15.042	-11.565	-15.622	-17.094	-11.271	-12.925	-13.065	-17.87	-12.574	-17.326	-13.485	-19.022	-19.477	-14.914	-12.464
-0.42915	-1.1328	-0.38077	-3.8327	-3.6356	1.2723	-1.7665	-1.905	-0.31241	2.7366	-2.8007	-0.5827	-2.0073	-0.66528	-2.8638	-3.3136	-1.4754	-1.7779	-5.414	1.0833	-1.3532	0.19846	2.7632	0.062157	-1.949	-3.3117	-6.2438	-0.32167	-2.5153	1.782	-2.091	-3.2694	-1.296	-0.37387	0.14613	3.5424	2.1602	-2.2545	4.2927	-3.7299	-2.1843	-5.5269	0.02738	-4.6922	0.027169	-2.1168	-2.5604	0.45349	-4.0438	-2.2167
-11.448	-7.2598	-9.0905	-11.217	-8.0573	-13.489	-6.8038	-7.0919	-7.0453	-11.767	-6.5912	-8.1317	-14.392	-5.5561	-10.199	-6.2766	-6.7675	-9.0611	-9.8689	-9.0047	-9.7602	-7.7775	-11.451	-12.618	-8.2363	-11.719	-13.147	-6.4556	-7.7781	-8.2593	-8.4445	-10.032	-10.101	-6.6542	-11.329	-8.7214	-7.0663	-12.158	-7.8791	-10.722	-10.821	-8.4234	-10.405	-10.103	-12.643	1.374	-12.899	-7.0663	-9.9882	-14.272
-2.4328	2.2204	2.6124	1.5954	-2.1747	-2.6426	0.46286	-1.711	1.913	0.052623	-1.0116	-2.6865	-1.5253	-0.59186	5.7739	-1.3636	5.4498	-2.8377	-2.2045	2.828	1.4815	0.013155	1.2132	-2.1808	-0.69884	-4.0873	-1.0135	-1.6674	2.6025	-1.6784	2.4811	-1.1468	-2.7157	-1.2665	3.5014	-2.9328	-2.9791	0.86202	3.1948	2.4894	0.014656	0.039276	-1.1138	-0.93935	3.1557	0.5759	-3.9389	-0.14882	2.4805	0.044574
-2.4769	1.5285	0.014946	3.9957	-1.3584	0.6445	-1.6324	1.855	-4.6094	1.1166	1.7716	-0.65012	-1.8375	-1.9734	0.76986	-1.6846	1.6086	4.5956	-0.19736	1.2757	2.0941	-2.3321	0.48269	-3.4703	1.7871	0.40978	-2.6519	0.8517	-1.5236	1.8373	2.8251	1.7856	-0.92137	4.1815	-0.45565	-0.69855	-3.3183	-3.2076	-3.0552	-0.12071	-1.9998	1.2855	-0.95891	-1.1588	2.4903	-3.9979	-1.6539	0.75344	1.7612	-3.3341
-1.0598	-6.1652	-3.4124	-3.7838	0.56462	2.3678	-0.78758	-6.2506	-1.666	-2.2087	2.8781	-1.2372	-4.4442	-2.3774	-2.3449	-1.5986	-1.7183	-5.0003	-2.1512	3.1639	0.63277	1.7487	-4.0101	0.3963	-2.3748	-2.4748	-2.5354	-2.7404	-4.7934	1.1158	-1.9054	0.27535	-2.6085	-2.1653	-7.3063	-5.4938	-2.449	-5.0414	-0.76886	-3.6835	-1.4583	0.39186	-4.2199	-3.3426	-3.2476	-2.418	0.43922	-3.1514	0.48673	4.0528
-13.813	-16.155	-11.922	-12.084	-17.624	-13.106	-12.838	-4.7489	-15.418	-12.848	-12.676	-16.585	-13.606	-18.297	-13.565	-17.655	-14.994	-8.2833	-12.665	-11.076	-11.182	-11.433	-9.1034	-15.977	-15.98	-12.994	-12.621	-17.564	-16.115	-11.825	-13.017	-11.306	-10.032	-8.4711	-11.672	-12.488	-10.668	-9.4997	-12.884	-15.121	-16.96	-13.37	-13.537	-13.977	-11.14	-13.363	-10.917	-16.32	-14.856	-10.073
-1.4109	-5.1257	1.8987	-4.8511	-3.614	0.68477	-0.75617	-2.9187	-6.576	-5.3668	-3.9523	-2.2606	-0.89718	-0.96716	-8.288	-6.0967	-4.8068	-7.6885	-1.9961	-2.5833	-2.7672	-2.7225	-1.6895	2.802	-3.1131	-0.33862	-1.6043	-5.3529	0.75457	-2.5132	-6.2574	0.86974	-2.3056	-0.60907	-6.5041	-1.372	-6.427	-1.6836	-2.32	-8.2977	-0.75362	-0.41139	-2.2368	-0.40886	-5.3501	-4.4603	-5.2171	-3.7994	-4.1371	-0.91863
-0.02543	-4.6078	-2.3037	-1.9807	-5.4121	-0.59541	2.8902	-5.0549	-6.9479	-1.5113	-2.0271	-3.1141	-4.2232	-3.9371	-3.9064	-2.2126	1.4673	-3.4714	-2.6546	-4.1907	-0.34579	-8.3827	-2.0065	-5.935	1.3343	-4.6589	-4.4122	-3.1719	0.85242	-3.5833	-3.9665	-4.9765	-9.0346	-0.76137	-8.7291	-2.9793	-5.357	-4.1066	-4.8962	-6.1899	-1.772	-3.3452	-3.8536	-2.8324	-2.4701	-6.1889	2.3845	-0.7088	-7.5007	-0.85384
-8.6438	-11.529	-7.3089	-10.999	-7.9577	-1.5338	-10.133	-7.3606	-6.1274	-7.4158	-7.4291	-9.0449	-11.149	-9.3729	-5.1826	-12.411	-12.814	-12.103	-9.4111	-7.0382	-6.871	-8.4414	-10.9	-10.154	-7.3964	-11.794	-8.3455	-9.2321	-11.796	-7.2711	-7.6332	-11.006	-9.8893	-7.3969	-7.2898	-9.2328	-5.7076	-12.652	-11.242	-5.4222	-3.5166	-8.0192	-10.924	-12.835	-8.0282	-6.9325	-6.7865	-9.3461	-11.371	-1.0653
2.9189	2.0661	3.4133	3.7941	6.3092	2.3462	6.3994	7.494	3.83	-0.86453	5.5402	2.0148	-0.23069	4.4516	4.0306	2.3711	7.6713	4.8193	0.037677	3.2216	-0.12791	1.9329	1.2977	4.7129	2.3021	6.253	4.5872	4.1448	2.8114	3.4485	3.1403	6.2906	9.3463	3.5578	1.0701	4.3772	7.1616	6.6701	6.428	4.1627	8.1449	-0.3888	1.9155	5.5978	2.6943	4.4987	4.2401	-1.2441	2.3444	4.1654
-5.5975	-3.8231	-5.1467	-1.6272	-3.9244	-5.0841	-4.664	-4.9303	-6.8396	-4.9561	-1.0686	0.11638	-0.66475	-7.9166	-5.403	-5.3426	-1.3102	-2.2485	-3.8921	-2.5843	-3.8434	-5.6895	-5.399	-4.3996	-2.4607	-0.62468	-5.4799	-1.8117	-3.607	0.64868	-4.1521	1.3977	-5.2057	-2.8675	-4.8338	-4.9924	-7.0922	-5.4986	-7.1865	-4.5396	2.2254	-4.9503	-0.85216	-4.4561	-6.1402	-3.6845	-6.1257	-4.4055	-7.291	-3.6801
0.87884	-1.7625	5.0913	-1.9763	1.9849	-0.087189	1.3934	1.8865	3.7864	2.8264	-3.814	3.2306	1.3802	2.3788	-2.1815	3.0631	1.1938	3.0873	3.4305	4.1022	4.0646	5.7798	1.1013	-0.66288	4.6205	-0.81178	0.78513	3.9275	1.8856	-2.2512	2.1563	2.7271	-0.96263	-0.68479	-0.059206	-1.4719	2.3119	0.14923	3.0283	5.5025	1.2656	1.0845	1.9918	0.55165	0.45811	-2.9125	4.3709	5.1658	0.73747	1.1247
-1.4458	-4.2301	5.2507	-0.07521	0.84042	2.584	-0.44378	-5.928	2.0709	-3.547	-1.9981	-3.0538	1.7471	1.1867	3.2621	-1.3415	-0.29447	1.8737	0.62159	0.24099	-4.3279	0.80197	-2.3035	-6.0052	0.34622	-0.2483	-3.502	0.90019	1.443	-0.28448	1.1559	1.0969	-2.6348	0.32122	-1.7517	1.6007	-1.1679	-2.2003	0.44906	1.1464	3.3638	-1.3347	0.32136	-1.8236	3.4003	-4.4306	-0.18028	1.5488	-2.7558	-2.485
-3.6803	-3.7814	-3.0987	-3.0649	1.2594	0.12198	-1.8687	-2.6791	-1.1116	2.6532	3.3633	3.5098	-2.8076	-3.3111	0.23408	-2.7296	-2.573	-3.5131	-2.3064	-1.4411	-1.3335	1.2705	-4.1085	-1.4384	-3.5643	-0.66168	-1.4296	4.8363	-4.624	-1.8209	-0.78787	2.4297	-2.3258	-4.6418	-0.81922	1.3722	0.18436	-0.95624	-3.2812	0.69192	-2.4825	3.915	-1.5832	0.26881	-3.2217	1.2008	-3.1555	-0.44332	-3.0905	1.7873
0.21447	2.0168	0.030963	1.492	0.69543	-5.1045	-4.5637	-0.062273	-0.82428	-4.2805	1.7767	-3.9457	-2.9537	-1.4377	1.023	1.2111	-0.58731	-3.886	-3.5645	-1.7225	-2.8698	3.5357	-1.1674	-4.1595	-2.3532	-1.5019	-1.5948	1.0552	0.14955	0.40955	0.42308	-2.0677	-5.2946	-4.6971	-3.8234	1.128	-4.7639	-2.2641	1.4839	1.9359	-1.253	-0.35232	-0.95591	0.95127	-0.17647	-3.6405	3.0734	-1.3946	0.21425	0.78445
4.6213	5.1187	9.8447	5.5722	4.5833	6.0329	9.6487	3.2607	5.177	10.761	4.1189	8.4584	2.7956	3.5062	0.57137	9.3245	9.3272	6.9067	9.5136	5.6325	6.2544	2.1093	2.4771	7.5225	3.708	5.0038	0.69339	6.7995	4.7083	8.005	2.4474	8.6781	3.5637	10.466	3.0166	2.8709	5.6949	5.8141	5.3818	4.8433	8.8843	0.11207	10.446	9.4986	6.3266	2.4141	1.984	4.1117	7.1261	7.4803
-17.572	-6.4572	-11.92	-8.0706	-10.52	-8.9624	-13.84	-11.892	-12.853	-9.2819	-7.971	-11.017	-8.4154	-13.596	-11.297	-7.6937	-10.897	-12.691	-9.8285	-6.3126	-4.9018	-11.681	-11.499	-10.165	-12.339	-7.9487	-8.823	-7.1536	-11.667	-7.1889	-11.179	-13.425	-7.744	-12.078	-12.774	-10.873	-10.007	-8.986	-8.2931	-7.9849	-9.0629	-7.1261	-9.9382	-12.267	-16.176	-8.2922	-12.979	-7.3971	-10.312	-11.503
10.108	4.1332	9.3998	10.793	3.8919	4.4633	9.6584	3.9295	6.6467	6.5662	8.1026	9.6023	6.5564	7.7454	11.175	3.5591	10.127	8.154	7.7307	10.513	6.0245	7.7691	3.5939	8.7942	7.6806	12.13	9.6008	6.8516	9.645	7.2689	11.401	7.6479	6.3245	9.0218	13.337	11.842	4.7542	6.5407	9.9962	10.166	6.7128	5.9926	4.7458	6.023	11.386	6.5303	9.7332	7.4945	8.7495	11.107
-4.8541	-10.345	-5.8255	-11.466	-11.086	-7.4605	-9.1392	-12.738	-9.8059	-8.2518	-9.5111	-10.122	-13.068	-4.7546	-11.246	-8.3879	-12.352	-13.112	-7.6143	-10.226	-8.6004	-6.7544	-11.166	-9.8216	-7.8881	-4.3619	-9.9108	-7.9273	-11.534	-5.5607	-7.5651	-7.9828	-9.7571	-9.7698	-8.2242	-11.606	-9.9348	-11.811	-9.2295	-9.5879	-6.7655	-7.4186	-7.3361	-8.1233	-7.3161	-8.7258	-3.8303	-8.3698	-5.8206	-13.185
-24.758	-19.563	-22.485	-23.718	-19.101	-19.382	-23.16	-24.112	-18.854	-23.814	-18.76	-21.866	-18.831	-16.092	-21.998	-22.364	-20.268	-24.699	-22.774	-22.648	-23.876	-19.759	-19.216	-19.404	-22.167	-24.386	-17.106	-20.201	-19.649	-20.86	-25.674	-15.91	-21.729	-19.604	-20.042	-20.727	-17.947	-17.287	-17.844	-20.48	-21.17	-22.115	-20.718	-22.683	-19.533	-22.366	-20.434	-20.001	-20.988	-17.788
-10.203	-16.705	-15.389	-14.153	-16.909	-13.211	-17.173	-16.205	-13.409	-17.842	-16.794	-16.817	-13.898	-9.7972	-13.475	-18.527	-12.93	-15.491	-9.6195	-16.579	-15.541	-16.54	-16.096	-12.625	-15.882	-16.399	-13.989	-14.184	-17.843	-11.625	-12.829	-13.053	-13.842	-11.596	-11.797	-12.359	-13.696	-14.778	-14.144	-14.787	-11.95	-15.63	-15.565	-9.4822	-14.395	-15.302	-16.217	-16.346	-10.447	-11.131
-10.654	-11.362	-8.3563	-10.117	-4.9183	-11.163	-12.651	-9.3154	-14.272	-12.409	-13.533	-11.676	-12.07	-11.895	-10.4	-14.504	-11.96	-7.9053	-10.643	-10.597	-17.269	-11.843	-11.812	-16.824	-14.664	-10.908	-12.88	-7.157	-12.993	-8.1501	-11.406	-9.0335	-8.5573	-9.9537	-12.538	-9.8459	-14.763	-10.045	-8.4276	-14.281	-12.053	-13.761	-13.038	-11.214	-8.3845	-13.975	-15.201	-9.8574	-8.326	-9.7242
-3.7809	-3.0972	-2.4174	0.70907	0.42175	-0.47941	-3.8955	-1.2953	-5.2808	-5.6303	-1.8698	0.44749	-5.8515	-2.6578	1.9566	-3.3482	-4.076	-2.0301	0.34995	-0.54779	-2.8645	-6.8926	-6.3579	-7.8588	-0.67384	-3.2202	-4.8855	-3.3109	-2.8424	-2.8807	-1.8855	-4.9114	-0.68087	-2.4064	-2.6191	-5.8595	-1.6079	-2.4326	0.23186	-3.8387	0.5348	-7.0595	-2.967	1.8313	-3.9149	-0.44958	-7.7726	-6.1726	-2.2082	-5.6686
-3.599	-6.7191	-2.9608	-1.9907	-3.1794	-5.7644	-6.9588	-4.108	-5.3937	-2.9008	-5.9952	-6.3126	-6.0097	-5.5003	-6.2581	-8.2345	-2.0748	-5.827	-6.2164	-3.5871	-4.6974	-4.966	-5.1211	-6.5011	-3.3946	-5.1579	-0.072016	-6.3002	-6.1512	-4.7211	-7.4779	-6.2228	-7.3856	-5.6653	-3.2435	-2.9057	-0.21454	-3.2419	-3.9817	-7.4114	-4.1028	-2.0608	-6.024	-5.7088	-4.5964	-6.3609	-5.4056	-6.0178	-5.7354	-9.4175
-9.6051	-9.601	-9.4852	-13.996	-12.005	-9.8154	-7.7661	-11.523	-7.7716	-9.9182	-14.443	-6.5175	-12.531	-9.1	-5.3779	-13.684	-9.6683	-12.862	-14.74	-10.802	-8.3075	-9.8671	-15.249	-10.943	-7.7323	-8.7462	-5.7544	-12.922	-10.414	-11.501	-8.633	-8.4917	-13.697	-8.1904	-10.979	-6.106	-10.646	-11.31	-14.315	-10.179	-10.047	-9.0794	-9.8221	-6.9945	-12.664	-12.625	-15.137	-12.368	-11.898	-8.2494
-4.5697	3.0629	-4.7783	0.4791	-1.9681	-1.3015	2.1211	-4.1889	0.87853	0.67487	-5.3492	-1.5168	3.5318	0.05336	-2.6408	1.6452	-3.6658	-2.0221	0.33128	-2.0152	1.4455	0.72085	0.47843	0.20031	1.9898	1.5305	6.7118	-4.1146	2.6662	0.012181	-4.7037	0.45076	-0.65308	5.9511	-6.269	-4.3299	-2.0908	-2.0204	-1.4432	-3.365	-3.5699	3.4829	0.095371	-1.7513	-2.3566	-4.6637	-0.81096	1.0198	-4.5443	-1.9548
-1.8128	-3.4037	-0.98136	1.8556	1.6793	4.4492	-1.2168	-2.8928	-0.67763	-2.6833	3.3781	0.89856	1.4312	-6.6947	-2.951	0.14279	1.5169	-3.9334	-3.4571	-1.2362	1.3127	-2.1656	-3.1516	1.1461	-0.00078509	1.6771	2.13	3.4148	0.71165	-2.5681	-2.4849	-3.4799	-2.1578	0.63095	-1.2079	0.11914	-4.743	0.9433	-4.5956	1.3669	1.025	-3.6116	1.1535	0.67789	-4.0311	-3.3574	2.1802	1.9843	-0.62144	-2.7564
-4.5898	2.0522	-2.1076	-7.5125	0.16975	1.3661	-0.36645	-0.87856	0.82451	3.6591	-0.10412	2.6645	0.62594	-2.2224	5.3584	2.4896	1.2391	1.1937	-2.536	1.3498	1.1192	-0.7955	4.0861	-3.1725	0.52402	3.8417	4.9051	3.1319	-0.1566	2.573	-2.3534	-2.289	-3.0182	0.38714	-4.2015	3.5909	-2.5482	2.6221	-1.0786	-1.2104	-0.35039	-0.5011	0.33105	1.9985	3.1016	0.55783	0.78244	-6.8431	0.4354	-6.5393
-3.6586	-3.7234	-0.53811	-1.5228	-2.0617	5.4662	0.65668	-6.4201	-1.1687	0.16917	-3.8091	1.0161	3.2534	-2.3502	-3.1058	1.6884	0.60073	0.72098	-2.2172	-1.7916	-3.5892	1.0118	5.7501	-1.1524	3.864	-0.02988	-3.3404	-3.3043	0.68293	-0.55066	-1.0328	-6.2056	2.5365	-2.3691	0.058799	-1.2698	1.456	1.7511	-4.7192	-2.5268	-0.84239	-6.6626	-1.546	3.6759	3.2335	0.94336	-3.0429	-1.9182	1.1295	5.6574
4.9111	-5.6126	2.4643	2.1258	-4.5797	-4.3005	-1.7919	-1.9818	-1.7886	-4.0369	1.5426	-2.6076	0.49993	2.4178	-0.45853	4.9075	-2.0443	-1.3053	-0.79483	0.51076	-1.851	-1.4229	-1.6509	-0.33414	-2.8573	-2.0599	-2.8327	-2.1441	0.034465	-2.8697	-1.9233	-2.2199	-3.1604	-4.4046	-0.93738	0.50944	-3.1386	-0.7503	-0.14036	-0.17356	-0.41395	-5.8186	-5.7612	2.4743	-2.0477	1.759	-5.2763	0.98411	-6.4399	-3.4873
-19.807	-21.595	-25.067	-24.985	-26.055	-25.303	-19.986	-21.889	-22.898	-26.537	-29.752	-19.687	-22.487	-21.414	-27.686	-20.771	-21.337	-18.114	-22.749	-20.876	-23.559	-21.984	-21.377	-15.806	-23.369	-25.671	-19.822	-15.734	-19.825	-16.886	-28.76	-23.203	-20.148	-23.194	-21.619	-24.212	-23.261	-24.089	-19.408	-22.499	-18.789	-21.999	-17.768	-22.258	-21.999	-22.317	-17.134	-21.889	-23.303	-23.104
-8.098	-10.166	-13.4	-8.0551	-6.9497	-7.1861	-6.4621	-10.722	-10.875	-9.3029	-11.096	-9.532	-9.4295	-11.727	-10.974	-8.6633	-17.381	-9.2154	-8.5878	-9.5965	-10.121	-9.3273	-11.504	-10.923	-14.277	-10.229	-8.5057	-11.331	-7.4645	-6.4417	-12.286	-5.5824	-7.8274	-6.0097	-9.3754	-9.3413	-9.0952	-11.293	-7.2704	-9.85	-14.849	-7.1729	-5.8913	-11.712	-9.1492	-10.522	-8.0531	-7.6407	-6.582	-9.1513
-13.871	-8.5998	-7.8756	-10.139	-6.4824	-8.0737	-9.3142	-10.774	-8.0966	-8.5959	-10.451	-8.1371	-10.86	-11.952	-10.426	-6.5683	-8.1935	-8.8182	-10.587	-8.7564	-8.6035	-11.71	-6.5768	-10.478	-13.825	-8.195	-9.3853	-13.014	-9.6628	-7.866	-10.951	-8.0532	-3.37	-11.075	-10.391	-10.109	-5.058	-4.768	-11.994	-9.0672	-11.452	-7.3093	-10.165	-12.031	-11.007	-13.635	-5.2953	-10.954	-9.4011	-5.9545
-15.354	-9.3109	-11.542	-10.207	-12.946	-10.056	-7.6322	-9.9897	-6.9811	-7.6111	-8.6774	-9.6895	-13.806	-10.876	-6.5756	-11.114	-10.882	-7.6603	-11.1	-13.474	-9.5204	-12.005	-10.307	-11	-4.9828	-11.134	-10.511	-14.644	-10.819	-5.3095	-12.476	-12.357	-7.4277	-7.497	-15.338	-10.568	-7.1279	-8.7663	-10.273	-7.3554	-8.9972	-9.044	-9.9385	-10.379	-9.4448	-3.2337	-9.5505	-6.3253	-3.5057	-8.4218
-12.558	-12.916	-11.309	-10.074	-14.549	-13.196	-8.6661	-14.118	-12.911	-12.233	-13.872	-7.624	-11.756	-9.8174	-16.792	-16.023	-10.829	-12.81	-13.169	-12.443	-11.933	-11.399	-11.029	-12.37	-11.548	-12.246	-12.473	-9.2706	-8.93	-11.779	-11.623	-10.845	-11.121	-11.211	-14.096	-11.737	-11.849	-11.096	-10.705	-3.9375	-14.078	-15.741	-9.6022	-15.203	-8.7277	-15.059	-15.067	-12.794	-11.894	-10.298
-9.8816	-15.754	-11.438	-10.524	-15.752	-10.343	-8.2384	-10.185	-8.9814	-8.7917	-16.031	-9.0721	-5.7773	-7.6498	-9.2719	-11.767	-14.403	-12.543	-8.828	-12.906	-11.169	-9.6409	-8.8278	-10.925	-10.73	-7.9301	-9.5239	-13.698	-7.4897	-7.8741	-8.9284	-9.8895	-10.762	-13.557	-10.556	-10.235	-9.5768	-7.527	-7.9379	-8.2249	-10.306	-14.839	-12.947	-14	-8.7196	-12.37	-6.2111	-6.0609	-14.076	-11.282
-14.141	-10.642	-10.06	-9.9061	-10.107	-12.69	-11.146	-9.5783	-7.3124	-10.641	-12.231	-11.221	-11.497	-10.859	-13.739	-12.517	-12.422	-10.468	-10.831	-13.734	-17.146	-7.373	-13.543	-7.392	-8.8414	-14.047	-9.8017	-9.6999	-6.2742	-12.735	-10.48	-14.724	-11.662	-12.003	-13.217	-10.34	-10.517	-12.008	-6.8648	-14.093	-7.1037	-8.2298	-14.41	-14.444	-12.601	-12.076	-12.879	-8.4262	-10.29	-9.4042
-6.956	-7.4541	-6.4869	-4.5221	-4.5071	-1.9707	-4.3587	-2.0685	-12.572	-5.9438	-2.7223	-5.5246	-5.7014	-7.2958	-0.33871	-10.709	-7.0454	-5.5616	-1.8922	-8.0523	0.68456	-6.2486	-8.6705	-5.786	-2.7686	-7.4544	-2.1443	-0.51148	-11.354	-5.2833	-7.7217	-3.8858	-6.7442	-10.112	-6.7264	-4.4919	-2.3322	-6.0451	-11.04	-3.073	-0.52086	-6.6503	-2.6857	-2.3305	-2.4449	-5.4878	-4.7177	-0.61792	-4.2946	-1.3557
2.7056	3.6824	5.2518	1.4775	3.3313	6.1594	-0.75294	1.1233	0.97533	6.8333	1.0526	0.33811	2.3944	-3.0849	1.6196	3.2314	3.7869	0.45917	6.1924	5.853	3.2861	3.4613	-2.5121	5.3801	3.6814	-5.0947	5.3926	-1.3139	2.3204	4.5349	2.0548	4.5871	6.2241	9.01	7.8388	5.2224	3.4944	1.6817	0.6382	-0.64842	0.32486	1.0739	3.1948	4.3913	8.5787	11.873	6.1925	2.9894	5.703	-1.0662
-14.866	-16.93	-15.121	-14.713	-14.428	-11.663	-15.021	-11.938	-12.462	-17.749	-12.053	-14.976	-9.9737	-14.275	-10.344	-15.624	-14.714	-11.609	-14.047	-9.0231	-14.543	-14.108	-9.5735	-13.047	-10.589	-14.197	-15.799	-11.191	-11.712	-16.933	-17.479	-11.491	-13.887	-13.617	-12.262	-9.8015	-12.816	-13.332	-12.413	-12.408	-16.197	-9.9164	-10.005	-8.4347	-10.327	-12.654	-7.982	-14.667	-11.227	-16.831
1.4002	2.3137	0.79562	2.4518	-0.081615	-1.0761	1.7061	-0.11085	-0.070482	-0.72074	-1.641	-1.1357	2.028	3.4326	2.1993	0.50776	0.59683	-0.73146	5.6382	0.67565	-0.27295	2.3503	-4.0934	-0.070319	-0.78373	1.2254	3.7538	-0.29221	-2.8127	-0.71781	0.10614	0.3105	1.2243	-1.8794	0.15227	0.38996	-1.1385	4.4381	5.8625	0.043074	5.7464	8.6776	-2.1702	1.9773	1.4415	2.5118	1.4313	3.0716	3.2165	3.966
-1.7703	-4.1213	-4.6857	-5.7598	-0.027807	-4.7507	-8.7661	-7.2358	-6.2416	-5.2627	-1.3651	0.22619	-4.3937	-4.9714	-1.517	0.060624	-7.0807	1.2719	-5.1359	-3.7495	-2.6139	-0.70608	-6.3959	-7.1236	-5.2386	-2.2315	-5.6076	-5.947	-1.4056	-5.4068	-1.1654	-2.8615	-5.1193	-4.2733	0.56349	-2.4741	-0.18031	-4.5494	1.6962	-3.1903	-1.6729	-7.4369	-4.6995	-3.7629	-2.9779	-5.8773	-6.5535	-7.0475	-3.9086	0.34812
-0.99965	3.6104	-2.445	-4.5801	3.6787	-2.9514	2.3025	1.5992	-1.733	-4.8236	-0.78836	4.0749	-0.28959	-0.81892	-2.8165	-2.7276	1.1875	-2.5651	0.88042	2.4377	-3.1844	-0.82873	-0.14124	-9.6116	0.27859	0.19419	-3.5686	1.0768	-3.2067	-5.5891	-2.3875	0.76097	-3.5696	-1.0529	-2.7559	-1.0917	-5.241	-1.0721	1.0783	-0.85955	0.71812	1.7199	-3.5526	-1.9582	-0.26373	3.148	-2.6237	0.04697	-3.4209	1.0502
1.1573	-1.8065	2.0958	-4.9373	-4.6206	-0.73654	-4.0591	-6.2059	-2.552	0.56121	2.029	-1.0502	-5.003	-6.1791	-6.5112	-0.87118	0.3313	-2.0878	-2.6823	-4.1375	1.4223	-1.6003	2.8853	-3.662	-4.4908	1.1559	-2.1395	-2.8202	-5.1432	-2.568	-2.9029	3.1509	-0.099019	-6.1714	0.84885	-1.4425	-5.9864	-1.4937	-3.8826	0.19184	-0.24858	-3.6523	0.57223	-4.7758	-4.2143	-2.9549	-0.89984	-1.2592	-3.5142	2.4799
3.6071	-0.68842	-0.3296	-1.1281	4.9927	3.5395	-0.27725	4.3377	2.5891	0.27479	3.9802	1.9641	1.6903	0.69999	-0.33018	3.8182	-3.8858	4.0234	4.1435	1.8628	0.40791	0.070066	0.31165	0.72751	1.0831	2.2204	3.0868	2.499	3.6058	-0.54928	3.1693	5.4851	-1.6703	5.0329	2.4572	2.1841	-1.3155	-1.1024	2.2709	4.6815	2.131	2.6455	2.1589	-2.1026	4.0205	0.53252	-0.93773	2.4524	0.49811	4.9663
-14.204	-14.37	-14.037	-13.75	-11.171	-10.382	-13.591	-7.2498	-9.075	-13.397	-10.298	-16.465	-13.872	-14.099	-13.724	-11.305	-11.83	-13.752	-10.383	-14.176	-4.7061	-9.9906	-11.591	-10.076	-16.252	-11.464	-12.817	-11.765	-13.569	-14.075	-6.9126	-7.4434	-13.935	-13.263	-10.202	-15.545	-9.8142	-11.814	-8.259	-19.205	-8.3302	-9.9024	-12.886	-12.205	-11.507	-8.4412	-14.805	-13.553	-12.785	-11.382
-5.3841	-10.102	-6.1779	-7.4729	-16.282	-9.4619	-8.7407	-9.8958	-10.06	-7.1216	-4.8221	-11.094	-11.975	-8.3097	-5.5249	-12.166	-15.194	-12.301	-9.0316	-8.3938	-10.084	-9.9473	-8.6197	-9.8281	-9.5177	-9.956	-11.01	-8.8801	-7.0903	-8.0919	-11.873	-9.5395	-13.825	-8.9593	-12.663	-5.3813	-8.1079	-9.3257	-6.8653	-11.587	-12.071	-7.1735	-12.308	-7.2014	-9.8555	-12.431	-7.7279	-12.69	-9.6632	-8.3706
-14.551	-12.033	-10.232	-9.7414	-8.6543	-8.0217	-3.6813	-7.9569	-9.1964	-11.071	-12.07	-7.9187	-10.167	-9.9186	-10.279	-14.098	-14.886	-9.525	-9.7824	-8.6549	-14.593	-13.14	-9.6789	-7.5981	-11.266	-9.3082	-7.9819	-7.1632	-8.5021	-8.5295	-10.57	-10.502	-8.7554	-8.3051	-9.4274	-6.9253	-3.1255	-10.327	-7.9067	-7.0614	-14.029	-9.4887	-8.1895	-9.698	-10.447	-9.0476	-8.656	-5.9865	-8.7457	-10.438
-5.0568	-6.5825	-5.0585	-0.8343	-5.4953	-4.4701	-4.1076	-6.9648	0.33448	-3.5881	-3.3156	-1.7611	-5.8075	-4.0898	1.3	-0.24237	-0.74568	1.9429	-1.3413	-5.0169	-1.1456	-0.20507	-0.33597	-5.8514	-5.205	0.64953	-6.7016	1.2827	-3.4675	0.7886	-1.5107	-1.9814	-3.9	-4.6277	-2.3936	-5.4232	-4.444	-5.1891	1.0811	-3.1532	2.5204	-2.4918	-2.5669	0.36411	-0.61523	-4.7754	-1.3833	-2.0814	-7.9255	-3.1162
-14.947	-16.206	-13.115	-12.787	-14.519	-15.078	-19.047	-14.345	-10.846	-15.914	-12.095	-12.727	-14.452	-13.512	-14.128	-12.708	-15.435	-11.002	-14.684	-10.422	-16.653	-11.184	-9.767	-13.509	-21.15	-7.528	-14.214	-13.463	-13.948	-14.728	-12.151	-8.7524	-14.33	-16.265	-9.1495	-8.74	-15.182	-11.593	-13.525	-18.465	-17.501	-14.774	-11.198	-15.766	-17.026	-15.579	-11.379	-13.659	-9.412	-15.291
4.107	4.151	6.8678	7.602	4.7152	4.737	3.5928	3.9508	4.6229	-0.81327	0.32651	4.1766	3.5711	10.962	4.7635	0.59451	4.0479	4.1915	2.8712	5.5224	5.1356	2.8285	1.776	8.4854	5.1125	3.7118	4.0077	6.9682	7.9709	7.0649	5.9413	3.8085	9.4179	5.2045	5.4445	3.8745	2.6183	6.1197	7.449	4.542	8.6048	8.4237	3.488	2.1179	1.8204	3.2025	2.4347	1.8734	6.3645	2.0993
-18.57	-20.851	-21.083	-20.128	-23.624	-22.055	-18.078	-22.977	-18.843	-20.775	-25.583	-24.478	-24.067	-21.449	-24.293	-21.071	-22.791	-19.155	-21.775	-22.298	-27.563	-27.96	-22.873	-22.749	-21.796	-22.935	-23.848	-23.473	-21.406	-22.307	-21.297	-21.051	-19.778	-21.119	-23.458	-23.426	-21.79	-24.057	-19.317	-20.489	-21.64	-26.066	-21.126	-25.522	-22.237	-22.982	-24.085	-20.834	-22.002	-19.016
3.243	-0.95303	1.8724	-1.8831	0.17302	8.6759	1.7388	0.51713	4.6266	3.1515	-1.0162	1.18	4.0457	1.9541	1.2638	2.0923	2.2031	1.4028	4.9573	2.6942	-1.2509	1.1663	3.5629	-1.2513	5.2878	2.6213	-0.10486	-0.70897	-1.4235	2.8709	0.41234	4.2738	-0.23773	0.089262	2.1546	5.3414	3.1398	0.7532	2.4258	1.3635	6.0513	0.33483	-3.9429	-0.59501	3.5259	-0.66414	1.8831	3.1317	1.1281	3.4758
9.0506	11.205	14.097	6.4118	12.462	8.8924	11.561	8.4734	9.8907	13.533	8.6761	10.494	11.037	12.358	6.0055	8.491	10.009	10.332	6.6201	11.085	11.215	12.223	7.8802	9.2271	14.736	5.3019	12.366	9.0973	8.6674	10.374	7.0843	8.7658	6.8097	7.8165	15.158	10.22	4.8005	10.851	11.909	8.9611	12.314	11.738	6.2858	9.2552	10.548	9.1423	8.5121	11.942	10.794	12.131
1.7297	1.455	4.8391	1.241	2.6217	1.2809	-2.347	0.56354	-4.8365	3.4187	3.4003	-2.0367	0.34176	0.36071	5.7652	0.87263	2.1795	0.20189	3.3224	2.4796	1.3219	0.98566	2.3811	-1.6828	-0.73255	3.1681	0.2244	1.978	0.86247	1.7361	0.71188	-3.3187	2.5178	3.1406	-1.4654	-1.3406	1.2151	1.3943	-1.6653	0.82668	0.94494	7.337	1.3053	2.8904	1.0927	0.49731	5.2529	-0.60109	2.3681	1.3516
0.02071	-2.4952	-4.1427	-0.80328	0.79971	-4.1206	-4.4439	-5.8279	-2.6106	-4.0774	-4.8634	-4.7174	-2.7039	-4.5912	1.3895	0.82052	-1.8624	0.11229	-3.8937	-1.9801	-1.7178	-1.7154	0.61059	-8.6307	-7.2567	-0.32717	-5.2542	-1.0015	-4.2199	1.1906	-1.8213	-0.34917	-7.5215	0.35792	1.4238	-1.8413	-1.0469	-5.6779	-2.4139	-4.9826	-4.3381	-3.3449	-2.0802	-7.6901	-7.305	0.34862	-3.9646	-1.0416	0.54248	-2.4934
8.3242	5.8284	8.6581	6.5139	4.7014	5.086	10.991	6.1827	3.9975	1.8058	6.5488	8.6627	0.10628	9.9143	7.5073	6.7362	9.2915	7.5068	7.4405	7.4662	2.6435	3.5494	6.2295	1.7423	4.3951	11.469	6.4512	6.8106	7.0285	8.5576	5.9735	4.7883	8.157	9.5807	3.8422	6.8026	5.039	5.85	7.7179	2.1109	7.87	1.1244	2.3661	4.2826	3.6359	6.3607	4.5684	2.8636	4.4848	2.0033
-7.233	-10.912	-12.373	-13.652	-12.327	-13.803	-3.6454	-10.008	-10.806	-9.5821	-14.323	-12.914	-10.378	-2.9672	-6.268	-6.5056	-9.965	-12.038	-10.205	-6.7359	-7.5475	-5.0615	-12.197	-5.4451	-8.4623	-6.1916	-10.018	-8.5239	-10.366	-7.9231	-9.9647	-10.512	-6.7645	-11.652	-18.656	-6.3145	-6.6514	-11.976	-9.0775	-9.4377	-7.2399	-5.3913	-10.094	-9.3834	-12.808	-11.174	-6.7463	-9.5457	-10.408	-8.8608
-21.364	-18.888	-23.525	-28.366	-19.688	-20.322	-20.081	-25.276	-24.74	-22.397	-23.704	-20.114	-25.297	-20.614	-22.27	-23.618	-23.822	-19.607	-22.062	-25.503	-20.556	-21.908	-24.827	-29.15	-21.637	-25.021	-20.847	-23.218	-19.693	-25.044	-21.782	-21.721	-22.582	-24.079	-18.795	-21.429	-22.001	-25.571	-24.073	-25.805	-23.208	-20.393	-24.034	-24.05	-15.179	-21.35	-23.549	-19.704	-23.456	-23.303
8.107	8.408	6.3186	9.1367	4.5726	3.8396	15.331	3.7683	6.6595	10.061	10.433	3.4307	2.7474	6.5384	10.888	6.779	6.5694	13.917	4.9266	4.6127	7.6844	8.346	7.8152	4.5841	6.4	5.6806	5.9197	9.649	10.504	5.8254	3.3906	9.1025	4.6119	4.738	10.38	7.9969	7.5981	7.2328	7.7184	11.226	9.3489	3.5995	9.8437	7.5988	8.6099	11.344	7.4983	7.1984	8.7709	7.4358
7.3597	4.017	2.1129	3.1217	5.8715	2.6674	5.725	7.9305	6.8085	9.4561	9.4602	4.7542	10.098	7.6702	3.3718	7.6817	2.4993	5.1623	7.5355	6.8701	3.8552	10.434	2.7253	2.631	4.7527	3.1089	11.217	9.9355	5.6894	3.8938	7.142	4.0354	0.44752	5.0937	1.5813	2.1586	6.0149	4.8283	3.2939	4.9585	4.3034	8.4095	6.065	4.2536	8.2289	5.4261	5.491	5.76	8.9111	2.794
-18.816	-21.814	-23.654	-18.607	-17.616	-18.488	-23.157	-23.779	-21.062	-22.211	-21.701	-23.799	-25.042	-18.301	-22.731	-21.84	-17.12	-23.367	-19.935	-17.945	-21.239	-16.37	-16.322	-19.724	-20.844	-17.524	-19.897	-17.475	-21.744	-20.311	-18.876	-22.338	-17.39	-17.41	-23.586	-18.762	-20.064	-22.482	-20.471	-17.205	-17.298	-21.54	-24.753	-24.306	-16.721	-21.739	-22.586	-22.34	-19.865	-21.687
8.234	7.4531	12.292	8.9807	10.546	5.9081	8.6929	9.7534	5.9406	5.1383	12.716	10.248	7.3159	10.146	2.0559	4.8102	6.4792	8.6033	7.99	10.451	9.1048	11.772	8.3077	9.4801	2.012	7.5302	3.167	6.286	7.5895	5.5809	5.9577	6.7478	9.0811	6.8861	4.902	8.8186	3.3704	9.5047	6.7204	3.1631	4.3215	8.6831	7.7863	5.478	5.4438	8.6749	10.011	9.4929	7.9944	5.6964
-5.4858	-6.5418	-8.0227	-5.5252	-7.3236	-7.5386	-3.4375	-5.5439	-4.268	-1.6943	-10.901	-4.6746	-4.9768	-5.2234	-1.5632	-3.6987	-5.8123	-5.7906	-2.8801	-6.8116	-8.2192	-2.8049	-5.8204	-4.9954	-2.5612	-5.9436	-5.7168	-4.5881	-6.1384	-5.6697	-4.3065	-6.7739	-10.151	-5.3816	-6.0564	-3.0311	-10.062	-5.2099	-1.1847	-1.1055	-2.8789	-8.8168	-7.1935	-2.2375	-0.82713	-3.2294	-0.88524	-3.1774	-6.6451	-5.5719
0.97268	-0.66388	-2.8861	-0.4452	-3.8951	-1.556	-0.50924	1.3636	1.5515	0.76638	3.965	-2.9439	-4.4642	-1.1694	-3.6176	-1.1255	0.41817	-3.284	-2.3339	-0.034872	0.58412	-3.9836	-7.6173	-5.2656	-4.2714	-0.42323	-0.62841	-1.2917	3.6811	1.9153	-1.3403	-6.4492	-2.3866	-0.20936	-1.884	-1.8481	1.9076	1.0971	-6.656	-1.0269	-0.53506	-2.509	0.15935	-0.84562	1.8476	2.1604	-4.3997	-1.6378	-1.0926	-1.6673
-5.0445	-0.83923	-3.3239	-3.4862	-3.2809	-4.3564	-7.5164	-6.2648	-5.9954	-2.4406	-2.2028	-1.5901	-4.5056	-6.5213	3.8175	0.7667	-8.1411	-4.3162	-6.3609	-3.1032	-3.7807	-2.1238	-0.72436	-7.6469	-5.622	-4.439	-4.7257	-2.3261	-3.8912	0.51177	-2.9266	-3.5837	-7.3494	-2.2163	-3.68	-5.4713	-7.3066	-6.5478	-0.96762	-5.3732	-7.9019	-2.4004	-2.5327	-3.9396	-3.7964	-1.3429	-0.57134	-4.4062	0.72201	-9.9118
-7.3481	-5.844	-4.4676	-7.5908	-6.0706	-5.3383	-6.6922	-2.0969	-8.8627	-2.803	-6.3674	-3.0365	-6.947	-6.1767	-4.7773	-4.9409	-8.0525	-10.157	-2.3666	-4.4828	-3.0066	-5.532	-5.4072	-1.9617	-3.1535	-7.8194	-6.3014	-4.5304	-0.53149	-9.7679	-4.3641	-6.4349	-6.2719	-3.2839	-8.3347	-6.3429	-3.8155	-7.0514	-4.7808	-5.1502	-11.153	-0.5146	-5.4965	-10.182	-6.0551	-3.6292	-7.5871	-3.9535	-6.4047	-1.0695
-1.3728	3.9407	2.26	0.42459	7.3798	4.353	-3.415	-3.4708	5.3279	3.7314	-0.48173	-1.5564	2.9017	0.51638	1.9768	1.8564	4.3577	2.1843	7.5613	1.1093	0.84149	-4.007	-2.6766	2.8077	1.932	2.4515	3.497	1.4998	-2.9451	0.84593	-0.99867	-1.6403	1.5409	0.17403	1.0624	0.16349	2.0207	3.1275	0.51431	-5.3286	3.1268	1.4095	4.8443	-3.2543	2.2912	1.0982	0.70589	8.1531	-1.8843	1.0746
-2.7478	-5.4617	-10.301	-3.627	-7.2345	-7.9689	-5.136	-1.5587	-6.5795	-7.5233	-5.7055	-3.703	-6.9067	-6.5888	-5.3522	-3.4898	-7.7212	-2.941	-4.8789	-6.561	-4.925	-2.4131	-5.4486	-6.1083	-3.0504	-7.4975	-3.7233	-4.6381	-0.86613	-4.9757	-5.4548	-5.5521	-4.1062	-4.97	-6.566	-6.9154	-4.5057	-7.3004	-7.3646	-9.1136	-2.7437	-2.8062	-2.6632	-5.0264	-12.625	-2.716	-6.7793	-3.5135	-6.7196	-8.4291
-4.6698	-7.3608	-8.866	-9.4095	-4.7655	-7.8761	-9.1233	-7.2566	-8.6062	-9.7867	-4.7501	-5.2291	-8.9415	-7.085	-8.2821	-10.832	-7.4414	-9.9231	-9.1216	-4.2416	-8.5986	-8.7901	-7.3596	-11.114	-7.5717	-12.775	-5.2137	-7.0012	-10.869	-7.7094	-8.7295	-9.5814	-3.4844	-9.5588	-11.555	-8.8059	-9.6139	-10.923	-13.279	-8.8546	-9.2567	-7.6881	-9.1433	-7.8096	-2.9337	-6.7306	-11.239	-8.8766	-11.411	-9.2466
-7.8194	-7.211	-7.0367	-5.7134	-7.318	-8.6602	-4.1354	-3.0356	-6.8462	-10.309	-6.4669	-6.2825	-9.3896	-5.1183	-5.6375	-3.8882	-5.1354	-4.9237	-5.8041	-7.2528	-2.7701	-6.4185	-4.7065	-6.21	-8.2032	-8.501	-6.817	-4.4947	-12.381	-3.9516	-9.4069	-5.4454	-4.689	-8.9678	-4.9172	-4.8599	-6.247	-8.4367	-7.0209	-4.5632	-3.5233	-2.8227	-10.092	-7.6196	-2.5474	-6.1959	-6.2494	-2.4007	-5.8103	-7.9639
-15.236	-11.536	-14.717	-12.97	-14.783	-14.138	-15.854	-15.595	-14.726	-15.329	-13.917	-13.311	-11.453	-9.3405	-18.708	-12.505	-15.273	-12.701	-14.062	-15.051	-12.005	-9.8993	-13.46	-12.731	-13.54	-13.532	-14.497	-16.597	-13.038	-13.454	-11.491	-11.086	-10.225	-11.463	-16.351	-9.3736	-13.468	-11.677	-11.481	-11.087	-14.946	-13.352	-11.158	-13.502	-8.1388	-12.394	-10.568	-9.9122	-11.2	-14.548
1.3709	1.2492	-1.0664	-6.5149	0.80205	0.96992	-1.8209	-3.1857	1.9795	-0.43747	4.5946	1.9448	-1.4497	-0.39228	2.9703	-1.1334	1.0407	0.69765	0.031528	-0.032823	1.1016	4.2249	0.9534	-1.3305	0.61513	1.1011	-2.2611	0.40615	2.9851	-3.4752	-0.8119	-0.015062	-1.343	-1.3851	1.4447	1.4062	-0.81835	1.6199	1.161	-1.5536	-3.6331	-2.6221	0.54567	-1.4399	1.1804	-3.6879	3.9426	-1.0579	4.4605	1.0343
-1.8843	0.93509	0.29948	-3.692	-0.81816	1.3523	-5.2638	-3.9695	-1.3524	-5.9967	-0.92986	-6.0796	-6.1191	-1.8601	-0.36041	0.4395	-2.5312	-1.8421	-1.7402	-2.852	-2.4488	-0.34016	-3.5004	-0.18164	-2.9354	-0.28547	-4.5691	-2.815	0.034542	0.73187	-1.4401	-1.118	-1.8408	0.37434	-2.3639	0.15541	-6.7813	-1.4236	0.45888	-2.0614	1.0174	-0.30009	-3.5199	-1.1788	-2.4635	-4.018	-4.598	-1.8937	3.3306	-1.1818
-5.2022	-4.6076	-4.2473	-6.6059	-10.194	-9.8525	-3.3474	-2.1966	-3.5731	-4.8684	-4.7811	-9.5277	-5.2988	-5.0299	-3.0644	-6.6062	-6.2207	-3.8441	-9.3649	-7.586	-11.982	-8.0043	-4.7123	-7.6266	-4.8835	-5.2662	-12.568	-13.395	-6.9117	-6.1085	-5.8389	-6.7618	-7.1572	-6.0461	-6.925	-5.9435	-5.6994	-5.0241	-8.1981	-4.3518	-8.3096	-6.4421	-3.4439	-6.2125	-3.8596	-5.8777	-8.4361	-8.8219	-9.1298	-6.6463
0.90634	0.55513	0.72587	-0.83584	2.2785	2.0914	0.0062401	-2.227	0.49273	1.9584	3.5094	-1.3812	1.0348	-4.8861	-5.9463	-2.7637	3.3119	1.8376	-1.4433	-1.1949	-1.1433	-0.94389	1.9987	1.5965	0.33322	-0.12589	-0.11389	-2.182	2.3881	-0.5547	-2.3542	-1.6181	-2.762	1.175	-4.5479	2.008	4.051	0.45715	-4.3968	2.3153	-1.3976	4.7285	3.8852	-0.25824	0.57545	0.45721	4.0271	-1.428	5.4922	-0.12137
-9.3615	-12.37	-8.8975	-12.477	-8.1571	-8.7225	-8.8785	-6.9333	-11.7	-11.064	-13.349	-8.3862	-13.37	-7.8578	-12.287	-11.451	-7.4964	-12.883	-6.0165	-10.812	-7.3976	-8.182	-7.3757	-14.817	-10.534	-9.6451	-11.022	-7.203	-8.8807	-11.944	-10.195	-12.432	-13.787	-13.062	-10.922	-9.0414	-8.2883	-7.5214	-6.9623	-9.4372	-6.0552	-15.044	-8.4191	-13.368	-11.889	-15.117	-12.828	-13.348	-11.264	-9.8351
-0.59764	3.1509	1.7376	0.73764	-0.91359	0.29941	-4.1363	0.79257	-1.1207	0.50175	1.8056	2.231	1.4248	-1.3654	0.1395	0.57378	0.089358	-0.053744	1.8727	-3.341	0.5921	-2.0484	1.1232	0.27176	0.7131	-0.47953	-5.3261	-3.4649	-7.5157	1.438	-1.7406	-0.23586	-2.7682	0.59388	5.5449	3.8131	-4.3005	-3.1396	1.8065	2.4754	1.1447	-3.9616	-1.3692	-2.9567	3.9961	-0.47249	-0.15885	-2.7411	3.4901	2.1246
-3.864	-1.6922	6.22	-1.777	-1.0521	1.9751	-2.0727	0.27555	3.5603	2.1136	-1.7477	2.2832	-0.10063	2.7705	-3.1043	-2.5673	4.9075	-0.039537	0.27524	0.54589	0.64095	-1.5171	0.63674	0.012982	0.53873	1.4367	-0.30307	1.5867	6.058	5.6365	-0.3008	-0.52073	-6.175	4.7828	3.8308	1.2027	-2.4635	-1.3704	0.15527	-2.1725	0.19309	3.569	2.0881	1.4542	-1.2634	1.6235	-3.1269	-0.41406	5.21	1.9815
-3.2895	-5.2438	-3.7436	-1.6035	1.6062	1.0459	-1.7002	3.6407	-3.6405	-3.9309	-1.4666	-0.94216	1.8256	-2.7579	-1.2056	-0.42483	-4.7679	-1.433	-6.7943	1.9101	-1.6703	-1.2033	-4.5783	1.157	-0.18714	-2.5871	-5.9082	-0.73344	-1.1836	-4.066	4.3969	-0.7464	-2.626	-2.1889	-1.5105	-0.21482	-1.2487	0.36713	-0.21681	-0.18866	0.80004	3.7354	-0.29861	0.22658	-6.0678	-1.1899	-2.8978	-6.0231	-1.9688	-1.1063
-9.5148	-4.0789	-9.1763	-6.5896	-10.978	-5.0713	-2.2187	-6.1492	-10.385	-8.4216	-6.163	-2.3819	-7.499	-5.851	-3.3533	-3.9804	-4.8243	-4.5175	-5.4734	-7.6862	-5.7625	-3.3404	-7.738	1.8904	-5.5186	-4.0504	-9.1803	-7.1106	-4.017	-5.6533	-4.6989	-4.0608	-3.0627	-6.5128	-3.7685	-8.5299	-6.8001	-6.5364	-8.2646	-9.1513	-2.9636	-7.0675	-5.364	-4.6541	-0.50466	-7.676	-5.9098	-5.4902	-7.2151	-7.0283
-10.749	-14.717	-13.878	-12.551	-11.983	-14.542	-10.238	-17.183	-6.9536	-7.624	-9.6674	-12.574	-11.312	-12.565	-9.3924	-12.868	-9.9441	-12.554	-12.273	-16.273	-10.364	-14.006	-9.3249	-10.417	-14.15	-12.79	-12.453	-10.773	-13.671	-8.9521	-11.236	-11.218	-13.544	-14.076	-9.6709	-16.311	-13.424	-10.066	-10.663	-11.641	-10.184	-9.2615	-13.239	-6.0788	-9.1158	-18.174	-10.14	-10.073	-7.7268	-13.222
-0.64537	2.0993	0.034415	2.9835	-3.1019	6.6983	0.51573	0.72429	1.5231	1.4163	3.1745	2.3937	-0.87099	4.8315	1.0532	6.4903	0.56903	1.467	5.9231	0.95818	5.0805	-0.26188	2.0589	5.267	-0.63718	4.6568	0.76007	-0.38189	-0.61344	1.6908	1.8226	1.1828	-0.4354	1.6215	1.3456	5.308	2.873	-1.0177	3.6624	-1.0639	1.393	2.2853	-0.31526	2.8652	4.4772	-1.8708	0.64623	-0.39459	5.6219	2.7091
-6.5142	-6.8863	-13.23	-17.159	-7.3288	-6.0434	-16.444	-11.102	-11.558	-13.351	-7.5811	-10.467	-7.7248	-12.224	-13.006	-12.641	-11.113	-12.865	-12.632	-10.892	-11.833	-13.652	-9.9046	-9.6137	-9.2986	-9.8976	-7.754	-10.881	-4.927	-7.5995	-17.254	-17.225	-11.718	-17.807	-9.195	-13.581	-13.438	-11.341	-7.4004	-13.705	-10.458	-15.748	-11.201	-13.287	-11.386	-9.9759	-14.22	-8.4	-11.08	-12.22
-6.7611	-1.8843	-3.0024	-8.8049	-3.3096	-4.2622	-6.4852	-4.6396	-4.0135	-1.0283	-5.003	0.68705	-3.2289	-6.9202	-4.854	-9.88	-0.058233	-5.6568	-0.86059	-4.3876	-7.1076	-5.3821	-5.069	-6.7387	-7.7808	-1.6858	-5.3303	-5.563	-6.3854	-6.8052	-5.259	-5.9126	-5.341	-4.1052	-6.815	-2.1657	-2.8087	-11.493	-7.7463	-2.4416	-2.5554	-7.864	-7.4134	-8.6886	-2.0446	-7.7222	-4.7311	-1.8938	0.15904	-3.2363
-9.5513	-11.926	-4.8556	-5.5641	-6.0352	-9.0287	-10.912	-4.6285	-9.3785	-11.088	-9.7216	-7.514	-11.254	-8.4655	-13.176	-8.4883	-10.646	-10.068	-5.0176	-6.0564	-8.7604	-9.4049	-11.906	-8.4206	-9.6532	-8.2268	-5.7046	-9.9776	-12.063	-10.442	-6.5808	-11.532	-7.8198	-8.518	-8.364	-17.897	-14.208	-9.9242	-14.128	-10.415	-7.8506	-9.7678	-6.105	-6.018	-7.3045	-9.0743	-3.1818	-6.9251	-6.9526	-8.3995
-12.287	-13.823	-13.368	-12.483	-16.126	-10.279	-11.525	-13.065	-17.292	-13.24	-13.148	-15.602	-10.133	-15.464	-15.019	-17.921	-14.176	-13.788	-12.158	-12.896	-17.482	-14.491	-13.379	-15.3	-17.322	-16.082	-13.501	-12.625	-15.454	-8.4772	-11.809	-15.658	-11.556	-12.821	-10.24	-14.452	-14.049	-16.317	-12.096	-16.51	-15.201	-11.384	-13.001	-13.001	-14.542	-10.197	-13.547	-10.536	-12.954	-16.365
10.741	8.5143	8.5305	0.80377	6.8965	7.2396	4.8963	5.1104	5.1994	8.5572	7.9866	5.762	11.541	5.0859	6.1099	4.8478	3.2861	3.1922	6.4474	6.2754	5.3011	6.9291	6.836	3.9873	6.9666	10.253	2.8166	8.7743	4.0979	9.367	5.2259	3.2011	9.9497	6.1161	1.8715	8.1299	3.716	7.5526	9.9616	9.5552	4.6531	7.3025	5.8369	7.9003	7.6339	6.8724	9.0291	4.9885	5.9441	6.3917
-18.083	-24.07	-20.945	-20.042	-22.323	-21.937	-22.504	-17.295	-25.243	-25.674	-23.26	-20.249	-23.648	-21.161	-22.968	-26.72	-23.972	-24.306	-23.616	-25.854	-21.567	-20.693	-22.09	-26.909	-23.342	-18.889	-22.076	-22.572	-21.841	-18.541	-26.127	-20.625	-23.585	-18.831	-25.499	-24.489	-24.135	-24.044	-19.426	-18.785	-19.632	-20.167	-21.34	-24.849	-18.837	-24.513	-26.882	-21.996	-20.662	-23.39
-2.756	-2.9378	-3.0512	-4.8906	-6.5348	-7.2924	-4.8442	-5.4099	-6.1572	-4.361	-8.7098	-7.0848	-1.9012	-7.0846	-4.199	-3.4688	-10.408	-4.7315	-6.5589	-6.9561	-4.4229	-4.8066	-6.0158	-4.5673	-7.2313	-5.6477	-3.9058	-3.9233	-6.3256	-4.8451	-9.1214	-5.3568	-5.9154	-3.3699	-3.9779	-8.792	-1.4912	-1.5391	-9.4744	-5.6461	-10.631	-7.2628	-5.0765	-5.3169	-2.2203	-5.3351	-9.5223	-2.1774	-7.0909	-7.97
-20.765	-24.943	-17.31	-22.504	-22.362	-18.586	-22.07	-24.866	-20.498	-19.839	-14.334	-26.394	-22.075	-25.762	-20.362	-23.352	-24.095	-17.561	-24.743	-24.668	-22.91	-21.702	-19.838	-23.708	-23.206	-18.089	-20.16	-20.085	-18.469	-16.981	-22.378	-16.124	-21.48	-21.636	-17.735	-24.806	-19.686	-20.039	-20.177	-22.229	-19.517	-21.028	-22.853	-22.13	-23.446	-21.061	-16.921	-16.798	-23.333	-18.519
0.6946	-2.518	-0.19413	-1.89	-0.67113	2.091	1.3337	-4.9701	1.7056	-3.4877	0.077469	-1.1944	-0.39231	4.6994	-2.6454	-0.060666	1.5874	1.2371	3.6799	-3.6162	2.6941	-2.8668	1.4248	0.41465	-1.1889	0.84238	0.69444	-3.2909	0.91315	-0.67544	1.9075	-3.5247	-3.0402	0.4043	3.7646	-2.595	-5.0029	-2.2916	-0.29215	0.27782	-0.80822	0.095012	1.9652	-0.88766	-2.2764	0.033775	2.9873	2.4229	-4.2304	1.8793
-16.018	-7.5333	-10.75	-11.787	-7.5824	-11.108	-10.368	-8.2273	-10.799	-12.797	-15.841	-7.3445	-11.532	-12.123	-5.1044	-10.668	-9.9119	-14.934	-13.749	-13.947	-12.54	-10.43	-12.105	-12.245	-16.652	-13.276	-8.0468	-12.93	-17.424	-14.841	-16.802	-8.7527	-15.048	-13.429	-12.017	-12.118	-11.978	-12.051	-9.8471	-13.528	-6.3277	-10.847	-19.342	-15.734	-12.509	-10.274	-15.811	-11.772	-10.658	-11.036
4.1006	3.3723	5.0743	2.0873	6.2056	6.2889	7.2009	5.5136	9.7732	7.8977	7.1138	7.1271	1.5284	3.0203	5.9131	5.684	3.2964	0.93405	6.1194	5.6459	6.2962	10.401	10.554	5.0145	5.9211	1.8389	3.2258	7.5777	4.2768	5.6582	2.3727	6.3837	4.5255	7.6201	5.7344	2.6079	5.2291	5.5918	4.4505	7.9681	0.22597	11.522	6.9121	3.911	9.8294	3.2549	3.1122	7.4783	6.7061	5.3741
1.0758	-4.193	-2.176	2.0198	-2.1449	0.32882	1.3786	-0.67306	-6.2838	-1.6281	0.79936	-5.2865	-2.6556	-1.8428	0.50148	0.92181	1.2908	-0.065095	-2.6012	0.7136	-2.225	-0.36555	1.6054	-1.3437	-4.1418	2.8228	0.42972	-2.8373	-1.6637	-7.0275	2.3838	1.6707	-0.96455	-3.7872	-3.6886	-1.8604	-0.83653	-0.54812	0.5819	1.3311	1.3143	0.39082	1.7971	0.19556	-3.6168	-0.6196	-4.9358	-2.7374	2.4611	-4.48
-10.797	-15.505	-14.922	-9.5053	-13.539	-11.793	-9.765	-14.231	-14.633	-13.401	-15.078	-13.813	-11.559	-14.107	-9.9855	-10.418	-10.06	-14.582	-16.275	-9.917	-13.619	-11.611	-7.1817	-11.508	-10.28	-12.671	-16.63	-13.982	-10.536	-11.79	-12.418	-13.267	-15.386	-13.265	-15.329	-13.296	-13.04	-13.523	-11.753	-15.731	-17.589	-12.966	-14.951	-11.483	-15.261	-17.066	-11.507	-16.647	-12.094	-12.938
-0.27005	1.4499	1.4054	-2.2758	-1.6875	1.8069	1.434	-1.8895	-3.9998	3.6858	-2.7266	1.4441	0.52033	2.2038	1.3505	-3.3785	-0.75028	1.1968	-0.37084	-1.8955	1.0355	-1.018	3.0072	1.7778	1.6571	-0.19009	2.2283	-2.5296	-2.596	-4.1374	4.9129	-0.46143	1.1256	-3.7697	4.652	-0.83711	-5.2751	-0.89006	3.849	0.45207	0.71564	2.0504	-1.0616	-5.5805	-0.197	-4.2031	1.8544	-3.0942	-1.6983	1.1517
0.99058	-3.959	-0.66481	2.0386	-5.2816	-4.5119	-2.4293	2.952	-1.0634	-5.7793	0.21416	-1.4464	-4.1933	-4.6901	-1.0976	-2.9686	-2.2182	0.79417	-0.66053	-5.6644	1.6101	-0.49295	2.2243	-2.4287	0.50346	-0.76853	-2.2956	-2.2107	-4.2513	-0.077423	-3.9883	-1.9396	-4.5216	-0.39458	-0.97319	0.97475	-2.0772	-2.0561	2.5774	-1.6602	4.1233	-1.9196	-0.28735	-4.4178	-2.6723	3.4456	-0.5966	-5.0746	-1.9237	0.46835
-1.9735	-10.008	-8.9496	-6.9964	-1.4922	-1.8634	-2.8852	-2.7203	-1.7954	-11.141	-7.1832	-4.9553	-7.8959	-3.723	-6.2253	-5.3041	-10.766	-4.7531	-4.5285	-3.4348	-3.8371	-4.3431	-7.1671	-7.4623	-6.4953	-5.3252	-13.174	-11.627	-6.0715	-9.2652	-9.3636	-5.8454	-6.6154	-10.528	-9.7946	-4.5702	-6.6806	-3.134	-5.4476	-9.6237	-3.0998	-9.6077	-4.2519	-8.0507	-5.069	-8.9735	-11.319	-4.5901	-7.6812	-1.2737
1.6687	0.28424	2.444	3.9076	1.2131	0.11533	-1.5834	0.40308	1.0543	3.9323	10.459	0.99358	1.0572	0.059212	8.0497	5.5367	3.5952	4.0067	3.1255	0.90105	0.19338	-2.2852	3.1849	0.47924	6.4515	3.5582	0.083647	1.5646	3.4328	0.82195	-1.6796	2.1124	0.40597	4.6508	2.6025	5.184	2.7399	3.5131	2.5636	2.2391	-3.0616	0.8008	3.01	8.6579	3.6718	7.4097	-1.6381	3.1387	2.5121	4.6577
-5.257	-0.83245	-2.405	-1.867	-11.122	-0.63676	-3.9565	-1.1857	-3.8805	-8.21	-6.5229	-3.8241	-6.2293	-2.3379	-2.1477	-1.3785	-4.5787	-1.2937	-4.3465	-0.33665	-7.3162	-0.38824	-5.7728	-5.4	-0.8553	-1.7194	-3.1565	-0.43598	0.6165	1.4831	-4.3892	-5.4769	-5.2757	-5.2454	-0.62058	-3.8996	-2.7431	0.56101	-4.0814	-6.1351	-2.1159	-3.5156	-5.5862	-2.2746	-0.96462	-3.9451	-4.3379	-5.4682	-4.7052	-1.6907
8.1826	7.8421	7.2479	1.1788	2.7374	3.8679	5.5277	3.8432	4.2139	1.3946	-0.23727	8.8883	8.9298	4.9371	2.6533	4.523	5.3023	5.7888	0.65749	4.9501	4.9122	3.5323	4.0591	8.1705	6.4908	4.863	4.4971	7.3834	-4.1702	2.8461	6.1781	13.792	6.2862	5.9331	6.4793	2.8995	6.3421	0.40589	4.4002	3.8899	2.467	5.5666	5.4488	0.41032	7.7497	7.157	3.587	6.9493	7.0456	0.017177
0.2221	3.1498	7.5527	1.843	1.9693	1.9984	0.71594	-1.0184	-1.598	-0.037459	-1.0187	2.6011	0.33532	4.0789	3.1597	-1.4248	1.5405	3.5993	0.80878	-0.12816	4.3616	3.1615	-2.5559	-0.39606	7.4655	1.783	5.3979	-0.184	1.9205	5.7964	0.49125	1.5853	3.2662	4.4198	-1.1682	-2.7226	3.8275	1.8319	4.3449	1.9385	3.5089	1.8126	0.83618	3.9779	1.4106	3.1862	4.139	1.0089	1.7494	3.0281
16.173	6.1231	12.268	8.9657	9.756	13.776	5.3578	8.7758	13.436	12.502	7.1081	7.9337	8.6939	15.266	11.246	8.3975	5.6865	4.5973	8.0594	9.3341	11.455	9.363	7.8499	4.8333	8.2967	9.9856	8.34	8.4501	5.4095	8.3757	9.1629	15.607	8.245	7.3595	7.9422	5.8748	11.065	5.7541	10.502	9.1184	9.092	13.497	11.746	5.1561	10.45	6.2362	8.042	10.101	3.6973	5.8509
0.197	7.532	-0.52237	2.2712	4.3781	-0.64663	4.0488	-1.4306	5.0027	4.2953	9.7135	4.5507	6.4682	3.3225	4.4418	0.18628	5.0062	4.0286	8.0062	9.3053	4.589	1.5747	2.9679	3.693	4.1139	5.6542	8.737	1.9877	3.4434	-3.0758	3.7718	4.7905	5.2844	1.0708	5.6517	4.5618	4.6891	5.0342	0.38773	1.4569	-0.65624	-0.21531	2.1753	4.679	3.005	0.49909	2.4262	3.1331	2.4479	6.2279
-8.7223	-11.293	-15.128	-11.306	-11.151	-7.929	-14.205	-8.7542	-14.397	-9.6706	-10.282	-9.283	-10.086	-14.258	-13.808	-9.2794	-14.381	-13.375	-11.616	-12.784	-11.663	-16.959	-9.6754	-9.6899	-10.623	-17.031	-11.22	-10.299	-8.4235	-7.9018	-9.7745	-9.6408	-10.089	-11.584	-17.163	-11.229	-14.749	-12.6	-8.9068	-11.876	-13.815	-14.294	-8.8673	-9.3417	-8.1458	-8.1531	-15.318	-11.565	-11.026	-14.22
3.9942	4.0127	8.5643	5.4672	6.5648	6.8862	7.981	6.3712	7.7203	8.1359	6.3117	11.133	4.9701	6.8677	11.231	6.6067	7.8069	4.6113	3.8093	6.4988	5.6829	12.452	5.4602	6.4697	0.66005	7.4294	6.3911	9.1556	4.0709	6.0516	4.8297	10.714	5.3454	6.6771	4.3606	7.6493	1.5999	6.1266	5.7582	11.194	10.116	0.86695	5.9121	5.5506	7.6665	9.0755	6.7859	9.4311	7.6219	4.8038
1.3687	-6.5793	-2.5975	-1.8593	-3.9412	-1.8737	-3.2061	-4.2265	-4.5993	-5.094	-6.213	-5.5422	1.7159	-2.1474	-6.0545	2.516	0.91088	-6.6606	-4.1263	-5.367	-7.9113	-0.69974	-2.2839	-2.1772	2.8485	-3.5926	4.4439	-0.92348	-6.4209	2.477	-3.8134	-4.5105	-1.6888	2.5356	-0.73027	-2.5988	-3.6403	-4.0096	-3.8171	-2.4167	-2.769	-1.2528	-1.219	-0.049939	2.3803	-4.2499	0.72283	1.0059	-6.4998	-0.26418
-3.3333	-2.2021	-5.7208	-2.3262	-2.3201	0.025286	-5.0445	-4.3321	-5.4257	-5.8345	-0.58276	-3.9568	-2.2241	-2.326	-3.8373	-5.8415	-2.0843	-6.3164	-4.6763	-4.2997	-3.7643	-6.9477	-6.8776	-5.8008	-1.536	-5.1989	-6.085	-3.7545	-8.8438	-6.1773	-3.9751	-0.029717	-3.2981	-3.9021	1.6433	-5.4039	-5.4208	-1.5558	-6.412	-5.1081	-1.6318	-2.4119	0.5947	-2.7985	-3.8043	-4.5321	-0.2338	-3.9855	-3.3033	-2.8511
-6.9679	-4.1183	-5.9141	-4.6464	-2.4997	-3.1995	-3.5603	-6.6566	-3.855	-6.4264	-1.3554	-7.1681	-7.2335	-6.8705	-5.6601	-5.7454	-8.0809	-7.4479	-7.1728	-3.114	-4.2623	-2.4685	-6.6919	-3.0888	-7.5076	-2.9045	-5.2859	-5.1307	-0.33178	-4.634	-6.3012	-5.34	-5.5094	-7.1005	-4.6319	-4.9866	-5.6698	-11.42	-7.8722	-1.7965	-9.7735	-3.7342	-5.0388	-11.26	-2.288	-3.8156	-10.121	-1.5081	-6.6956	-10.56
-0.7574	-5.6876	-2.5639	-2.0926	1.4954	-3.3598	-2.5915	-2.9281	-4.3751	-5.0434	-0.51278	1.6476	-3.4843	1.5299	-3.9424	-2.5134	1.345	-1.822	-2.1989	2.1327	-1.1254	2.7063	-2.8485	-2.495	1.0569	-7.5575	-0.99595	0.037426	0.51323	-1.3753	-2.4894	-1.2195	0.050084	-2.4712	-4.1343	-2.0586	-2.3099	-3.7856	-3.0206	-2.2782	-2.2959	-5.868	-2.8148	0.95645	1.3828	-3.3629	-0.2611	-3.6712	-4.2968	-2.2787
1.406	0.21151	-0.14087	-9.3881	-2.4094	-3.8782	-6.6061	1.1783	-2.0015	1.3137	-5.7825	-2.5447	-0.28872	-4.1468	-2.4	-2.3947	-1.7987	-3.5819	-5.8415	-6.2506	-4.1493	-2.6724	-7.2265	-0.77944	-6.7566	-0.17944	-3.2132	-3.309	-2.8335	1.1071	-5.1665	-4.2516	-2.9126	-0.094414	-3.5004	-1.6536	2.4068	1.6106	-7.3059	-2.6752	-2.0902	0.67108	-8.0054	-2.9875	-5.9653	-7	1.1447	-0.84997	-4.5192	-5.5512
-0.96095	-5.5739	-1.8366	-5.1504	-1.767	-0.060619	2.2948	-4.2432	-2.4274	0.041047	-3.5903	-4.555	-0.81814	-1.4513	-4.6463	-0.74503	-2.5185	-3.3004	-2.1667	0.63694	-4.4683	-1.8929	1.3736	-5.329	-1.4709	-0.95721	-1.8265	3.9167	-0.3526	-0.64743	1.1304	-5.2937	1.6782	-3.1529	-0.3607	-0.98759	-5.5637	-1.2038	-0.12101	1.1952	0.75096	-3.7148	3.4244	-0.58196	3.3097	-6.4779	-2.5381	-0.67526	-4.1724	5.162
-12.215	-10.073	-9.913	-12.257	-11.351	-6.5493	-12.685	-6.1539	-11.597	-10.875	-6.939	-12.251	-9.4142	-10.569	-8.8543	-12.265	-8.6235	-9.6796	-11.822	-6.4514	-13.986	-9.6772	-10.653	-12.483	-12.336	-9.4558	-13.265	-9.3538	-6.7915	-9.6347	-11.036	-11.441	-13.686	-10.813	-8.0664	-9.106	-13.232	-9.9082	-11.803	-8.4161	-7.623	-10.585	-15.589	-13.518	-8.0955	-12.165	-10.901	-8.3536	-17.672	-12.172
-18.352	-11.894	-18.66	-16.1	-6.5362	-15.302	-14.146	-16.741	-13.157	-14.763	-14.35	-13.315	-12.729	-14.594	-13.833	-14.488	-13.809	-11.466	-15.211	-13.447	-14.649	-16.154	-19.851	-19.503	-10.781	-16.382	-10.753	-16.923	-16.085	-12.917	-16.77	-11.395	-16.132	-14.332	-11.745	-15.406	-12.972	-17.209	-8.5663	-18.667	-11.101	-18.322	-16.225	-17.155	-12.97	-12.833	-12.242	-19.472	-12.905	-16.457
-12.384	-15.997	-14.109	-10.405	-9.6219	-17.238	-14.892	-16.929	-23.296	-10.458	-13.174	-14.95	-17.547	-15.79	-13.648	-13.288	-20.398	-15.035	-14.801	-14.46	-15.06	-14.614	-9.9111	-11.949	-11.679	-17.181	-13.367	-15.509	-12.241	-17.302	-15.42	-17.79	-12.553	-15.527	-12.501	-14.806	-14.204	-15.217	-13.569	-12.706	-13.031	-15.68	-14.726	-14.692	-10.406	-13.028	-15.122	-13.072	-15.015	-8.9468
3.0641	-2.8983	-5.7153	-0.7955	0.61733	-4.3505	-1.514	-6.0985	-1.5703	-5.6139	-1.0234	-3.4777	-1.3818	-3.7911	-3.1946	-3.5442	-5.4137	-4.626	-7.5384	-5.4672	0.19776	2.8298	-7.3892	-0.73984	-4.5292	3.4912	-1.0772	-2.0959	0.62333	1.1298	-1.1364	-0.65873	-8.782	-1.7897	0.16858	-2.4275	-0.10339	-4.0136	-1.3585	-6.0418	-5.8456	-1.604	-2.1735	-8.7259	-1.9967	1.9486	-1.9973	1.3422	-1.7502	1.553
2.5616	6.2743	6.5642	1.7495	1.919	3.0862	-4.1533	4.2327	7.6979	1.2383	-1.6753	2.3436	2.8381	3.5979	0.61691	3.3115	3.4967	3.4624	2.1456	3.668	0.34413	4.6957	1.3013	3.9993	6.3796	4.1577	2.7553	1.9337	1.9554	-1.6288	2.5682	4.8876	9.3318	2.5899	3.5646	0.6181	3.1839	5.121	6.5714	0.77711	1.2896	3.9463	3.6193	1.9206	2.6314	2.6094	1.1459	3.2639	-1.2396	3.8665
-5.4822	-5.6897	-2.0278	-4.5121	-4.3141	-0.43874	-4.6434	-4.4444	-3.9727	-3.2831	-3.7291	-2.7037	-4.4099	-5.1992	0.10345	-9.5639	-4.6862	-5.4939	-4.8906	-5.101	-3.8836	-4.4177	-1.7064	-5.5056	-2.9443	2.2881	-2.0175	-2.7805	-3.568	1.6458	-2.1601	-2.9521	-9.0589	-8.11	-6.5655	-2.9629	-3.598	-0.065741	-0.81651	-1.6314	-4.5049	-0.39756	-7.2992	-2.309	-6.4992	0.52641	-0.9886	-5.7816	-3.7219	1.7361
3.2782	1.9517	-1.5079	3.7695	2.4359	3.2783	4.6321	3.005	0.44746	0.28666	0.76401	-0.62618	3.1206	0.8046	-1.9589	-3.8925	2.0447	-2.5202	-3.0958	-0.43168	-1.9115	-4.1228	-0.96896	-2.9211	-0.16116	1.296	-1.6913	1.0061	3.3	3.3797	-0.26537	5.6598	1.7274	-0.83932	-3.7669	2.0386	3.4424	1.9065	5.2426	1.8943	3.8261	2.0634	0.15487	3.2096	3.8705	-0.86638	1.904	-0.65509	5.0966	0.71869
-11.509	-6.6296	-9.0178	-7.112	-9.0902	-11.988	-13.217	-9.5492	-10.355	-14.607	-8.2799	-9.0377	-6.7412	-11.954	-8.8895	-7.2997	-13.937	-10.514	-12.737	-8.9207	-10.473	-10.879	-13.978	-10.713	-14.221	-12.689	-12.135	-11.826	-10.504	-10.991	-10.004	-13.924	-12.584	-8.9113	-11.853	-13.58	-11.223	-12.318	-14.749	-12.292	-10.077	-8.636	-14.155	-8.7078	-9.8138	-13.334	-12.254	-14.726	-6.7431	-9.9725
-10.925	-10.616	-11.671	-8.0539	-6.1932	-10.614	-8.9359	-3.5671	-8.412	-11.357	-13.951	-6.5263	-3.8048	-9.1936	-5.451	-6.7309	-4.9754	-11.227	-13.197	-7.6303	-11.689	-9.0607	-11.108	-7.376	-9.0204	-10.09	-8.9173	-8.0491	-12.286	-7.5809	-10.852	-7.5741	-13.855	-6.3624	-10.288	-10.677	-7.2501	-9.3459	-8.9352	-10.229	-6.0943	-10.148	-6.5092	-7.0046	-8.8109	-12.46	-4.0173	-11.591	-9.7328	-8.4569
-4.7366	0.57268	-0.23506	-4.8031	-7.2343	-1.8604	-3.6195	-5.8796	0.058028	-1.2678	2.0469	-3.2258	0.84589	2.9377	0.0077021	-1.9586	-5.1831	-1.7038	-0.26607	3.797	-7.4678	-0.30792	-1.3623	-2.0521	-3.3813	-4.1214	-1.9231	-0.33453	-2.356	-0.4855	0.24035	-2.0534	0.53556	1.1748	-4.1114	1.0149	-2.3183	-3.4769	-1.8536	3.5791	-3.634	-4.0613	0.86322	-4.2416	-5.2734	1.8506	1.6658	-1.9778	-4.8087	1.2739
-5.3475	-7.5178	0.11568	-4.7001	-1.5439	-3.5383	-5.6802	-4.9025	-2.1026	-0.81083	-6.1891	-6.627	-4.1744	-5.1979	-3.788	-4.9887	-5.7154	-0.19266	-4.0661	-5.8498	-6.9656	-5.4681	-2.8256	-2.1973	-10.242	-4.4892	-7.3371	-4.6297	-9.4177	-6.3639	-4.9419	-0.24729	-6.0958	-5.1663	-6.7903	-9.1196	-4.8753	-1.5479	-5.3825	-4.6577	-1.941	-6.5556	-2.8406	-3.5147	-3.0977	-8.135	-4.0837	-3.3936	-4.2581	-1.7433
-4.7453	-5.1692	-8.3493	-10.352	-4.8257	-7.8517	-5.2003	-8.9352	-4.2304	-3.5783	-10.994	-7.0799	-8.6751	-4.4741	-7.532	-8.2395	-10.832	-4.0084	-5.5135	-5.4279	-8.43	-10.688	-0.41842	-3.605	-8.2859	-2.9088	-5.4353	-5.5371	-1.9115	-6.6628	-3.353	-6.8148	-4.5367	-5.7372	-2.9433	-3.909	-4.9375	-5.0815	-11.377	-9.8046	-5.7432	-7.2679	-7.6718	-5.2883	-7.515	-7.2004	-5.3057	-9.9733	-5.6324	-5.6783
-2.3858	-1.9115	-2.4938	-0.23621	-5.6914	-1.0221	-7.5098	1.2667	-1.0027	1.6152	-0.92669	-3.2468	-6.8096	-4.1399	-0.53958	2.1588	-0.23969	-0.60922	-1.9089	1.6277	-5.5822	1.11	-1.2485	1.0435	-3.2051	-3.9416	1.8085	-5.1786	-0.66254	-6.4833	-2.5512	2.6412	-3.3984	-2.1601	0.89777	-4.3714	-1.399	-5.0592	-4.1895	-2.9826	-4.2421	1.9803	-2.4259	-0.095631	-6.0496	0.2275	-1.1552	-2.0737	0.44385	1.5642
-15.633	-12.487	-12.311	-9.9036	-14.7	-13.031	-13.046	-16.68	-16.683	-15.941	-13.084	-15.057	-13.033	-8.7672	-12.594	-13.865	-14.275	-10.186	-11.484	-6.1186	-8.581	-12.557	-9.2897	-11.266	-14.404	-11.799	-8.7978	-13.24	-11.29	-14.839	-9.2141	-12.368	-8.7509	-12.324	-11.902	-12.265	-9.4208	-15.375	-11.823	-8.1737	-10.887	-13.137	-13.333	-8.9998	-9.1595	-8.8408	-12.673	-10.853	-11.536	-12.822
-23.233	-19.5	-23.904	-20.302	-22.976	-22.426	-21.086	-22.998	-24.516	-21.687	-23.012	-21.859	-16.147	-22.111	-25.524	-21.17	-23.698	-23.575	-19.292	-24.848	-20.028	-23.291	-17.432	-23.602	-23.268	-22.506	-23.511	-25.25	-21.905	-23.604	-21.835	-23.992	-22.849	-21.263	-21.063	-18.518	-18.799	-21.679	-19.032	-21.194	-24.275	-25.699	-22.431	-21.34	-23.762	-23.309	-18.998	-21.057	-24.847	-22.76
-5.3055	-5.0319	0.34837	-4.5957	-4.8988	-0.91655	-3.5619	-2.6575	-2.8849	-10.528	1.2315	0.64222	0.80132	-5.3687	-3.3492	-4.3993	-3.1766	-5.8507	-8.4372	-1.6589	-2.7519	1.7214	2.7857	-1.6236	-6.5251	-0.53989	-7.5874	-4.4381	-1.9328	1.2969	-4.3359	-1.632	-5.3851	-2.8807	-2.1892	-0.22502	-3.5067	-4.2775	-5.3848	-4.4276	-3.3046	-0.99283	-2.1744	-5.6525	-2.9881	-6.7047	-0.61421	-3.7421	-5.1549	-1.4512
-2.5521	-1.3842	-0.41725	-0.62827	4.2521	-1.2132	-5.1793	-2.7276	0.45775	-1.0316	0.45399	-4.0594	-1.0003	1.6297	3.162	3.3721	2.3331	-0.69254	1.2215	0.97353	-0.44758	0.76096	-4.7547	-1.9765	1.9568	0.38801	0.62318	1.1064	-0.055287	-4.2597	-0.98053	4.2799	2.4571	-1.9844	-0.73218	-0.51945	2.7647	-3.529	0.0086082	5.0282	1.963	0.75749	1.9682	1.4089	0.12321	-4.6101	0.54452	-2.3306	-2.5388	3.161
-6.6045	-8.9682	-6.3293	-5.2208	-8.7449	-6.7104	-6.1439	-9.0034	-5.181	-5.1196	-5.862	-8.789	-6.5386	-4.6026	-8.9133	-4.3768	-6.771	-3.3915	-6.1939	-6.1431	-5.396	-5.1902	-1.9292	-6.1278	-3.442	-3.8239	-8.4957	-3.6791	-4.8998	-4.7631	-4.4809	-7.5821	-3.8653	-9.2578	-8.7605	-8.128	-3.9479	-7.827	-4.442	-5.4223	-7.1734	-3.6197	-4.4622	-5.1352	-5.319	-4.9954	-8.5438	-5.9815	-3.5569	-4.7878
3.3023	-2.0083	0.071526	2.7682	5.5125	-1.0135	2.4237	2.6639	1.1907	2.8573	-1.4081	5.3909	1.2274	1.7156	1.4466	3.8463	-1.2166	1.4413	-0.327	3.6298	1.9032	2.5197	1.541	0.49476	4.117	1.2459	0.57256	3.462	1.4427	2.9558	2.9984	-2.1949	-0.79833	1.3379	2.8841	2.4065	2.865	2.5064	1.4576	0.6737	3.1054	1.3783	0.89844	1.9645	-3.8572	0.98266	-0.046403	-0.54382	-0.11458	-0.45117
-2.3501	-9.2225	-9.4479	-0.39003	1.6203	-3.5303	-3.0983	-1.2674	-0.71619	-4.7342	3.1952	-3.7483	-0.76109	-1.0706	-2.3436	-6.1742	-1.6218	-3.3357	-1.7752	-4.0335	-5.7441	1.0012	-3.1255	-5.0017	-0.96935	-0.28909	-0.92869	-2.8927	-1.6813	-2.7033	-2.906	-6.4019	-2.41	-2.2019	2.4868	-0.74128	-4.0492	-0.2294	-4.2504	-0.23166	-3.6194	-3.5853	-2.4776	-7.2678	-3.6903	-2.1767	-3.8564	-1.7243	-4.7544	1.2607
-12.611	-9.9523	-9.1996	-5.6349	-7.5708	-16.187	-9.9463	-14.162	-9.5586	-7.7544	-11.553	-10.998	-10.514	-14.707	-9.824	-11.077	-13.854	-11.948	-9.4645	-9.8227	-11.148	-7.6682	-8.1449	-10.791	-10.59	-8.0576	-11.724	-13.836	-10.618	-10.672	-11.581	-15.379	-9.1764	-8.7016	-7.3717	-12.21	-9.7823	-12.097	-9.6817	-11.883	-9.3974	-12.592	-10.672	-10.938	-11.151	-12.403	-9.1361	-8.5576	-8.4859	-11.113
-3.3693	-4.9098	-4.0406	-3.3118	-6.9365	-5.2821	-3.8934	-6.762	-5.3175	0.46134	-2.3528	-6.7215	-4.6298	-6.7959	-2.5214	-5.1696	-4.8248	-0.057358	-2.2339	-1.9495	-4.7175	-4.7341	-2.6604	-5.4646	-4.7191	-1.7277	-3.0126	-6.5153	-5.8354	-1.3205	-3.9311	-4.2613	-5.2547	-0.53286	-3.9042	-5.9573	-3.2798	-3.535	1.0622	-4.424	-3.1429	-6.6048	-3.1953	-3.4837	-8.7681	-1.9164	-6.0969	-3.952	-4.3661	-3.1916
-12.98	-10.587	-11.735	-7.6435	-13.216	-10.778	-9.9023	-14.667	-4.8197	-11.948	-9.1498	-7.3761	-9.9364	-9.7941	-8.4373	-9.9284	-12.311	-16.07	-13.209	-7.6829	-11.529	-11.667	-12.991	-11.968	-13.538	-13.432	-10.784	-8.0113	-12.4	-15.739	-10.851	-19.24	-14.165	-7.9069	-10.593	-15.082	-7.4198	-9.912	-12.1	-12.769	-10.696	-9.8337	-12.152	-10.066	-7.7285	-13.765	-10.572	-12.198	-13.499	-13.157
15.622	10.525	7.2497	9.0311	10.38	7.8452	8.3222	4.1368	12.668	7.6426	4.678	6.0706	9.5642	5.1355	6.2482	4.3074	9.3424	12.917	10.028	7.1285	10.983	7.1363	6.7563	8.0501	11.364	9.0758	4.6161	9.9775	6.4489	3.7971	7.7912	7.2723	8.1479	5.1479	10.101	8.4091	11.097	9.4017	13.462	6.6281	5.6129	8.1179	8.8854	8.3501	9.7698	9.729	6.51	5.4488	11.733	13.451
2.0444	1.456	2.3007	3.8298	-0.62716	-0.82234	3.8099	1.4032	-3.0762	1.3482	-0.23038	-0.47942	2.121	2.4532	-5.1236	0.31116	-0.54151	-5.3267	5.2615	7.1449	0.19532	-2.6135	-0.66762	-0.83204	-0.91478	-2.0112	-0.29464	2.2748	3.0032	2.1672	2.9895	-3.4928	0.53715	-2.6663	-2.7229	-1.3186	-2.132	-2.4683	-0.53002	-1.5651	5.2983	-5.7211	-3.8466	3.5751	1.8048	-2.2292	-1.6053	3.0818	2.077	-2.4202
-15.8	-13.099	-18.543	-15.876	-16.432	-14.317	-16.538	-11.683	-13.12	-12.629	-17.462	-11.964	-15.189	-13.751	-14.663	-14.098	-17.739	-13.1	-8.1975	-13.415	-15.905	-15.568	-9.8977	-13.686	-12.491	-14.899	-13.589	-16.534	-11.434	-12.711	-13.291	-11.613	-11.676	-13.515	-14.694	-20.265	-10.88	-14.745	-12.993	-17.176	-13.653	-10.391	-9.7259	-11.174	-13.647	-9.6156	-11.546	-10.054	-14.211	-14.19
-12.777	-15.192	-17.661	-11.609	-11.576	-10.706	-13.249	-18.356	-14.253	-11.84	-9.8655	-7.4297	-14.47	-13.134	-13.686	-15.184	-13.301	-11.933	-14.876	-12.796	-14.779	-9.7039	-6.2519	-13.778	-10.305	-11.439	-13.249	-7.6785	-11.229	-16.208	-15.831	-14.73	-9.5602	-15.663	-13.45	-12.544	-11.247	-5.7954	-15.477	-11.249	-13.427	-13.979	-4.3481	-11.6	-13.729	-6.6453	-9.2064	-14.534	-13.301	-6.3071
-0.21702	-2.6891	-1.756	-2.8813	-6.4625	-2.9593	0.53964	-4.9417	3.6578	1.4172	1.1982	-2.0203	1.4261	-3.6638	-5.1083	-1.8737	-5.3697	-2.3539	-5.7548	-2.7039	-3.2997	-6.3156	-1.1637	-1.4116	-4.3915	-3.2103	-3.5146	0.23335	-1.7904	-7.3444	-1.4544	-2.3065	-0.20074	-2.267	-0.38494	-2.7528	-4.8082	-2.0657	1.9088	-0.66739	1.4355	-3.0631	1.264	-2.374	0.57376	3.2143	-0.51883	-0.34107	-5.1203	-1.1181
-1.708	3.8099	2.0203	-0.30579	1.9205	-1.0957	-3.179	0.72839	0.32759	-3.0068	-0.55129	1.0434	-0.15099	0.85048	-2.0573	-6.4183	-0.41954	-0.60007	-8.1508	2.7028	-1.1854	-4.0666	1.1537	-2.5598	-1.859	1.1439	3.0557	-2.4182	-0.066728	3.1481	-0.29483	0.43061	-2.0348	-4.3218	3.559	0.58192	0.59034	-1.9279	-4.0162	0.62815	-0.65003	0.1161	1.321	1.7085	5.099	0.8149	1.4588	-1.4377	1.2996	1.0898
-4.8769	-2.9731	1.5022	1.402	-3.5998	-0.12517	-2.9013	-1.8079	-6.6251	-1.7525	-3.3257	1.8048	1.8671	0.91735	-0.68943	1.0412	0.53725	-0.67759	0.39944	-8.2913	-1.8922	-4.1024	-1.8399	-2.4984	0.66987	2.0406	-0.85313	3.2278	-6.3091	-2.8721	1.7513	-0.94327	-0.56681	-4.8676	1.9326	-4.1746	-4.9364	2.1528	1.7655	0.11856	-3.7469	-3.8109	1.1623	0.43713	0.82156	-1.5027	-9.6011	-2.628	-6.7275	0.44017
1.4261	-1.5435	-3.0034	2.8582	4.634	0.39101	1.7068	2.1023	1.6635	0.42002	-0.62386	1.1891	3.909	6.2081	3.256	5.5148	5.4745	3.7679	-1.045	0.017355	4.3092	3.0101	2.0045	-0.93854	5.0323	1.8566	4.6512	0.65671	6.2303	-1.8808	-2.3605	2.9799	0.92802	1.4056	5.0245	5.3287	-1.6077	3.1454	0.48398	1.3953	-1.0981	1.5909	-0.16426	0.64856	5.0408	1.3077	3.5917	7.3319	5.4529	-1.0512
1.9852	5.7874	4.4241	4.9853	8.0752	5.7489	6.8526	3.9804	2.0895	4.91	10.304	7.824	5.2925	7.8327	7.1727	4.3306	7.642	4.5655	5.0219	4.3953	5.2874	9.7887	9.6355	3.5162	8.4848	5.3375	6.6179	4.9584	10.593	8.9044	4.2812	8.4378	1.7927	8.9258	8.0787	4.9432	3.4772	8.4891	4.676	8.2273	3.9883	6.9647	10.28	7.6391	10.036	7.7991	6.683	6.2517	3.9415	4.9072
-14.437	-14.532	-11.862	-14.758	-14.034	-12.12	-17.046	-11.821	-11.351	-9.4626	-8.0909	-15.596	-11.939	-13.437	-11.65	-14.485	-13.758	-14.797	-10.587	-14.148	-14.034	-16.491	-13.133	-11.648	-11.11	-13.348	-6.8949	-17.529	-11.368	-14.028	-17.061	-12.605	-12.011	-11.506	-10	-13.583	-13.069	-12.803	-19.152	-12.679	-14.535	-11.91	-6.8395	-11.252	-11.465	-14.001	-16.594	-16.279	-16.218	-15.827
-3.9717	-7.6779	-6.1115	-7.4391	-4.8863	-6.5805	-0.019779	-6.6091	-5.3712	-4.4027	-3.3082	-4.0811	-3.5433	-4.6421	-4.5558	-6.4329	-1.5141	-7.3433	-5.6107	-5.0658	-2.9811	-6.6905	0.74536	-0.76125	-3.4694	-5.0748	-9.7164	-5.5378	-3.4233	-2.443	-6.3899	-5.8569	-5.0106	-5.1557	-5.4553	-4.0578	-4.0376	-3.2402	-5.8691	-5.2507	0.21272	-1.4035	-4.2159	-3.7874	-2.7869	-4.6559	-1.5574	-7.9729	-1.3572	-3.081
-11.739	-10.573	-15.392	-12.478	-10.488	-9.5684	-6.8992	-13.034	-13.762	-10.691	-12.204	-9.567	-9.4494	-11.569	-13.516	-12.481	-10.26	-17.642	-9.0764	-14.369	-11.684	-16.522	-14.745	-14.896	-9.4839	-9.6145	-13.361	-11.802	-17.538	-8.6547	-12.996	-9.8209	-16.952	-10.213	-11.335	-8.4094	-6.2516	-4.3559	-9.9583	-15.479	-6.1743	-11.089	-12.425	-13.238	-13.276	-13.975	-12.632	-12.277	-17.999	-8.2953
-11.694	-11.309	-16.11	-8.4914	-16.228	-13.504	-12.544	-12.31	-14.606	-10.748	-15.012	-10.011	-10.378	-13.235	-12.718	-10.311	-13.68	-17.781	-11.607	-13.482	-18.519	-10.433	-12.836	-13.397	-13.371	-15.987	-9.0919	-15.064	-12.41	-14.262	-9.0227	-12.955	-13.462	-15.208	-15.362	-16.569	-10.374	-8.2751	-7.1149	-15.324	-11.272	-10.064	-10.187	-10.965	-18.689	-11.414	-9.7873	-16.39	-12.184	-8.928
-6.1103	-6.9085	-7.5168	-1.4923	-5.4787	-4.2377	-7.107	-9.4281	-2.4483	-1.7563	-7.1688	-2.4434	-6.3436	-9.3626	-2.7806	0.082001	-8.2918	-3.5496	-4.9785	-7.6343	-4.2135	-7.508	-5.5612	-2.622	-4.8333	-11.49	-6.1953	-6.824	-4.003	-4.7847	-5.1592	-4.621	-4.2279	-9.2901	-11.076	-5.854	-5.3836	-5.7865	-6.6972	-9.2076	-1.076	-10.247	-7.3644	-3.4724	-8.5835	-4.5056	-5.1006	-3.648	-4.8351	-2.2726
-0.13181	-1.9713	-5.623	-4.5878	-2.1874	-5.184	1.5024	-0.54253	-0.52416	-2.7811	-5.3255	-3.4538	-1.5644	-8.2568	-9.3993	-1.9563	-4.2222	3.602	0.51767	-3.527	-0.75399	-1.1241	-2.7168	-1.2776	-7.0896	-3.4057	-0.76997	-0.80308	0.51191	-2.9815	-5.2523	-1.8223	-5.2188	-3.6452	-4.8568	-0.61854	-2.0292	-11.516	-0.011515	-5.2797	-0.61299	-3.891	0.47235	-4.9319	-3.1829	-2.8274	-1.1256	1.7941	-6.2068	-2.6783
-0.28488	5.0957	0.90013	2.0613	0.0091968	5.3535	-2.5615	2.1852	-1.3215	-1.2393	-1.6535	1.4561	-1.3358	0.67307	1.4083	-0.91591	-2.9045	-1.2955	0.87521	0.14652	-0.51755	3.3783	-4.3227	-3.5165	-1.2999	-0.44027	0.20237	-2.4748	-0.25527	-0.34104	-3.1999	1.3951	-2.9024	-3.9373	0.12104	0.064919	-0.5767	-0.98747	-0.40866	-0.39263	-0.70364	0.37415	1.3347	-1.1389	6.6012	-2.1316	7.9467	0.53759	-0.60449	-3.3221
-9.8515	-13.21	-12.217	-10.339	-10.317	-10.81	-10.105	-16.074	-12.363	-10.445	-9.7488	-7.8525	-10.942	-7.2181	-6.7899	-11.611	-11.29	-9.6411	-10.18	-13.527	-12.449	-8.3646	-14.28	-9.5411	-13.316	-7.0649	-10.35	-13.962	-12.207	-10.135	-15.431	-12.235	-16.448	-12.216	-13.559	-12.019	-16.123	-13.674	-16.323	-10.817	-12.723	-8.3785	-8.3542	-10.144	-7.6066	-10.825	-12.221	-7.1064	-11.91	-12.162
0.57088	3.5769	-0.34802	4.3299	-2.1488	1.0034	3.159	2.9414	-0.74779	4.1002	3.3109	0.41822	0.6419	1.1585	1.9494	0.62183	4.4275	5.1753	7.1985	7.8639	4.8602	5.8193	5.5212	6.542	-0.50384	3.664	-2.1553	5.0826	2.24	-0.78735	3.3034	-2.941	1.8679	2.2091	4.4826	5.3792	3.2975	5.9873	1.0279	0.94247	3.1853	4.5377	1.88	0.00078834	-0.17873	5.2526	-1.1175	-0.8642	-1.0803	4.419
5.3005	1.3963	5.1826	2.78	0.68171	3.7525	4.3137	5.0576	-0.52952	0.45641	-1.7927	1.3028	5.5046	1.9389	2.8148	4.2639	0.32841	3.3073	3.0737	-0.32899	-0.98368	5.7328	2.8136	-2.683	2.5055	6.9328	4.2757	-0.54762	2.1504	-0.047779	3.4005	-1.649	0.8807	2.7059	-2.2887	-1.7235	-3.3368	1.0866	-1.9306	-0.16655	2.4138	1.3947	4.4853	-0.70206	7.2182	2.0121	1.9239	3.9957	2.4625	4.3791
-12.661	-11.333	-12.261	-11.803	-10.629	-16.735	-12.078	-8.254	-12.512	-13.272	-12.911	-13.39	-8.4528	-11.398	-14.591	-8.8169	-12.78	-11.327	-11.651	-14.32	-12.455	-9.8785	-13.13	-12.615	-11.342	-10.327	-9.9035	-13.812	-11.805	-10.966	-10.472	-14.444	-12.953	-15.255	-12.555	-13.763	-10.752	-12.313	-10.342	-11.544	-13.941	-13.194	-9.7595	-9.8782	-9.4234	-13.597	-11.285	-8.5026	-7.922	-15.128
1.5183	4.1398	-1.6265	1.2613	-1.4143	-3.1775	-0.46254	1.1445	4.6167	-2.2461	-0.027874	0.79451	-1.4145	-2.0736	-1.2678	-5.3123	0.53951	2.146	-3.5686	-2.4813	-1.4508	0.50498	1.901	2.5454	-1.5345	-1.7455	-2.0693	-5.1023	-4.4386	-2.753	0.22412	0.69482	-2.6127	-3.1257	-2.8285	-5.805	-0.23998	-0.50188	-3.675	-3.0615	-5.8381	-3.8797	1.5209	-2.1258	-0.6052	-4.1173	1.7314	-0.18154	-2.2691	-1.7813
-10.024	-13.638	-10.708	-17.003	-14.09	-15.669	-13.317	-13.503	-9.6992	-17.816	-11.632	-12.765	-16.939	-13.632	-15.129	-13.888	-18.326	-18.742	-14.591	-13.091	-13.575	-13.191	-14.96	-14.622	-15.174	-14.186	-14.579	-21.241	-15.232	-15.949	-15.065	-9.8833	-9.579	-15.917	-16.142	-16.515	-16.932	-17.394	-17.25	-15.075	-12.653	-13.502	-17.063	-14.48	-15.408	-17.894	-15.88	-16.382	-15.195	-12.768
3.1366	4.2552	7.9024	8.6508	8.5814	2.4058	5.8559	9.9743	9.1104	5.7802	7.788	4.3979	4.3798	5.7418	6.9107	13.097	4.3633	7.7155	8.9287	9.1856	8.1536	8.4972	9.9844	7.539	9.1368	6.65	6.4096	8.7697	5.1124	11.437	11.27	10.161	7.6562	6.3405	6.2973	9.6317	6.8451	1.7504	3.7473	10.214	8.0646	12.193	10.648	6.1186	10.382	11.354	13.165	7.7879	9.85	8.6488
-1.9614	-4.7929	-6.2422	-1.9445	-4.3679	-1.4335	-2.481	-0.63745	-2.186	-3.1628	-4.0473	-5.9488	-0.14324	-2.5363	-1.4859	-6.6357	-7.5332	0.76917	-6.7497	-6.3004	1.0327	-3.1233	-3.6687	-2.9154	-7.1543	-2.6054	-3.8557	0.83905	-8.1283	-5.293	-10.015	-7.722	-5.1418	-1.6654	-2.5316	-4.8087	-7.6276	-6.5451	-7.1643	-2.8619	-1.8017	-0.25933	-3.3591	-3.8436	-3.0557	-6.5792	-7.2003	-3.6957	-2.4985	-0.56135
-16.771	-10.552	-18.924	-14.166	-13.9	-12.283	-16.452	-16.129	-17.893	-9.472	-11.972	-13.752	-12.954	-10.918	-15.849	-15.798	-11.838	-12.165	-11.742	-9.8625	-9.5686	-13.243	-15.122	-11.331	-8.6718	-11.483	-11.407	-17.192	-11.171	-11.066	-15.632	-12.89	-14.113	-12.237	-11.321	-14.248	-15.558	-15.649	-17.518	-11.385	-10.083	-9.6346	-12.49	-8.4289	-14.477	-17.408	-14.239	-11.113	-13.315	-9.035
-1.3442	1.1674	0.60126	0.51897	3.6503	-0.76763	-0.41062	-0.37176	2.8054	1.9595	2.6568	-4.6251	-2.3932	-1.1762	-0.92155	-3.98	3.0532	3.8838	2.2129	1.3259	-5.1229	-2.4124	-2.5694	-4.7379	1.8459	-1.5633	4.4586	-0.83598	-0.37304	-4.3713	-1.7049	1.1447	2.939	2.4964	-1.9322	0.56494	0.86428	-0.029568	1.8544	0.99872	-0.054053	0.39577	1.6377	1.4598	1.8904	-0.60614	-2.7813	2.427	-0.40251	-3.1187
4.1296	-0.31404	5.1872	-1.0664	0.79162	1.0226	1.9882	1.6513	3.9387	0.98587	5.1206	1.5231	1.1873	-0.58732	1.6042	3.0364	3.9326	3.9988	2.9376	-3.4561	-2.2531	-3.4388	1.7544	-0.84701	2.1385	-2.7783	2.5701	4.6841	1.9088	1.4589	3.0119	0.95298	6.0134	3.6443	2.5279	5.1739	6.9428	3.3093	-0.3692	-4.4334	0.0021972	-2.4261	6.083	5.5706	5.6209	2.998	2.2942	0.4444	-0.18842	2.5241
-0.48839	-3.6588	-2.9321	-2.3531	-3.1625	-2.2319	-1.8595	-8.3471	-4.428	-4.1406	-0.40583	-3.7572	-0.18366	-2.8145	-3.0641	4.0342	-11.507	-3.7037	-4.8235	-5.6437	-0.78328	-1.1022	-4.8858	1.495	-4.4517	-3.5876	-5.0515	3.4103	-4.7184	-1.5682	-3.0882	-1.0066	0.028537	-2.5577	-2.1088	0.03151	-4.6327	-1.167	-2.0845	-0.64017	-7.6304	-2.7281	-0.98344	-2.517	-5.3684	-1.916	-3.9495	-5.5948	-3.0867	-4.734
1.8699	7.8265	3.9012	5.0162	0.38997	3.5292	5.666	6.8165	4.4423	6.5915	4.7078	4.8207	6.9962	4.822	4.5594	6.12	6.7502	3.9687	6.285	7.795	5.0726	4.3159	9.1033	2.0223	4.7351	4.0387	7.5063	7.5506	8.0684	4.8628	4.0259	11.025	6.7244	7.7283	6.9089	9.5809	5.8235	5.521	4.4193	7.7177	6.0317	7.0533	0.41017	3.1064	2.9208	5.5563	10.247	8.0234	8.5411	7.8514
-9.5824	-9.1204	-6.4728	-6.961	-11.531	-7.9515	-4.7501	-7.5169	-8.7131	-11.772	-11.381	-10.19	-9.3706	-8.401	-7.4615	-8.1869	-13.444	-7.2601	-10.399	-6.3609	-6.6875	-7.8209	-8.868	-3.9584	-8.6267	-11.377	-7.5728	-12.628	-9.0393	-9.5076	-10.87	-7.9351	-7.4057	-5.9131	-8.217	-11.889	-13.662	-6.0474	-7.1619	-7.2239	-8.824	-12.157	-10.458	-8.5047	-6.5797	-11.941	-14.984	-6.9443	-7.8556	-9.7194
-6.1459	-12.029	-6.967	-5.5969	-10.744	-13.105	-3.5751	-10.096	-5.6346	-10.895	-6.8325	-9.1158	-9.5198	-11.891	-11.156	-11.234	-10.233	-9.7356	-12.327	-7.248	-7.0664	-10.276	-10.695	-8.9567	-10.983	-12.485	-10.305	-7.8145	-12.194	-14.161	-13.152	-12.881	-10.316	-7.2738	-11.712	-5.5352	-9.7135	-8.6725	-8.5217	-6.3722	-6.9741	-7.432	-8.3094	-5.9343	-4.8381	-6.7602	-9.7346	-8.0377	-8.9962	-7.8974
-22.543	-17.759	-21.115	-23.352	-25.007	-21.023	-16.67	-23.309	-23.748	-18.783	-23.827	-19.336	-22.655	-22.622	-23.029	-21.575	-25.249	-20.033	-23.378	-18.514	-22.402	-27.045	-18.814	-24.302	-18.204	-25.539	-18.646	-23.879	-12.893	-18.759	-23.684	-22.491	-21.391	-17.759	-20.757	-16.639	-20.599	-19.772	-22.479	-17.28	-18.432	-20.857	-23.986	-18.552	-18.608	-17.582	-23.665	-18.11	-27.212	-18.384
-7.0773	3.2931	-2.1147	1.7705	2.7479	0.18112	-4.3654	0.49981	-2.9185	-1.0758	0.20907	-2.461	0.64658	-0.19762	-2.5274	0.017709	-1.0519	1.1877	-0.80271	2.0971	-0.73118	-0.083615	2.9271	-0.86494	1.6622	0.074522	1.8716	0.50369	-3.6921	-0.2094	-0.69214	1.9367	-3.4052	-4.4902	1.4972	1.4163	2.3285	0.47783	-3.231	2.2286	1.0742	-0.2951	-1.7802	0.11337	-1.8541	-2.0311	-0.40017	0.059271	-1.8019	1.1754
-14.407	-15.326	-9.0316	-16.892	-15.133	-11.522	-13.099	-11.573	-13.416	-13.322	-12.011	-12.228	-13.025	-12.716	-11.993	-9.9055	-12.213	-13.56	-15.558	-18.209	-13.221	-15.834	-10.799	-15.466	-12.055	-9.7835	-12.29	-12.487	-16.585	-17.743	-9.7627	-13.793	-17.364	-16.223	-13.241	-6.4969	-13.718	-14.086	-14.438	-11.515	-10.437	-14.756	-12.861	-10.098	-10.059	-11.594	-9.5455	-14.416	-11.107	-17.01
-4.3084	-2.3928	-4.1458	-0.65559	-1.3842	-7.7569	-5.2841	1.3511	-7.215	-1.5601	-8.6813	-3.1229	-0.72004	-1.6319	-1.1427	0.22272	-1.6815	-1.5623	-3.0255	-4.2302	-0.94433	1.2923	-2.4699	-2.3549	-3.8498	-2.0353	-3.4779	-5.4317	-2.9556	-1.5603	-0.20233	-3.1399	-3.0298	-3.182	1.1742	-0.11257	-3.2722	-6.0188	0.41675	2.0845	-1.4185	-1.2772	-6.9158	3.0844	0.30477	-3.8655	-1.0051	-3.2772	-0.3364	-1.658
-22.425	-24.601	-22.806	-19.468	-27.848	-21.389	-18.216	-23.805	-23.952	-23.057	-23.307	-23.993	-23.27	-24.94	-24.817	-23.348	-26.357	-17.573	-18.856	-19.499	-24.909	-21.132	-25.343	-22.185	-21.361	-21.285	-24.173	-22.951	-22.798	-19.621	-19.888	-25.077	-22.932	-24.857	-24.465	-21.786	-22.981	-20.934	-25.262	-21.84	-23.255	-18.017	-17.484	-19.633	-24.722	-21.444	-24.847	-19.542	-23.473	-25.797
-5.3053	-0.26008	-1.2177	-2.3451	-2.9854	-3.8401	3.415	-1.6884	-4.3467	-4.8898	-2.1848	-2.578	-5.949	-1.7195	-6.547	2.4022	-1.1649	-2.0906	-1.6077	-1.4763	-2.9605	-8.0294	0.19015	-1.5973	-0.73241	-3.7491	-0.66306	-3.083	-4.4496	-6.9162	0.94393	-4.2506	1.1975	-2.8688	-6.8967	1.093	0.94871	1.716	-3.6433	-1.6201	3.4975	-1.5364	-0.16462	-2.0777	-2.2216	-6.3243	-0.51367	-5.9363	-3.7576	-1.4908
-18.827	-10.605	-12.745	-14.238	-14.278	-15.547	-11.477	-17.315	-13.001	-13.611	-16.87	-12.651	-13.161	-13.366	-15.663	-10.758	-9.4315	-13.669	-9.8564	-15.56	-12.52	-14.779	-12.739	-14.983	-6.0843	-12.497	-13.059	-13.581	-12.448	-12.844	-10.7	-11.38	-16.592	-11.318	-10.976	-13.785	-11.172	-14.097	-15.847	-13.217	-15.519	-15.122	-19.417	-15.772	-11.562	-13.461	-15.829	-14.452	-12.773	-10.47
-9.1228	-12.194	-10.38	-13.825	-10.187	-7.0511	-6.5339	-9.601	-11.283	-13.836	-10.311	-8.2852	-6.2138	-10.892	-10.612	-13.567	-10.121	-10.735	-12.372	-14.84	-6.1613	-7.3757	-13.796	-12.33	-11.246	-12.273	-11.751	-10.604	-8.0353	-9.3109	-7.786	-9.06	-10.458	-7.6084	-13.803	-12.96	-10.328	-14.427	-14.603	-6.8816	-13.439	-14.395	-7.1796	-11.651	-10.723	-9.9101	-12.353	-8.5945	-12.385	-10.976
8.4717	9.0387	5.7278	5.7924	7.2497	4.0098	12.62	8.2519	10.67	8.1147	8.1402	12.298	6.5582	11.253	7.733	7.0044	3.7087	7.8732	7.2578	6.8553	9.6176	6.6346	7.3688	9.1345	12.428	9.8346	5.1546	10.16	9.0676	8.0722	11.083	7.0109	5.3493	3.4526	5.0832	6.6912	8.4851	4.2117	14.942	6.5411	7.0292	6.7952	8.041	9.3183	6.2757	8.7642	8.0364	13.119	7.0269	4.369
-14.495	-10.489	-14.325	-18.175	-16.666	-17.15	-11.553	-15.208	-15.498	-13.923	-15.323	-14.424	-16.424	-14.732	-8.0708	-11.351	-13.954	-14.945	-15.479	-14.579	-13.623	-19.316	-16.121	-12.499	-14.16	-12.803	-10.103	-14.661	-15.017	-13.037	-12.501	-12.54	-13.688	-8.7438	-9.7523	-15.032	-12.366	-13.594	-15.197	-15.548	-13.106	-12.234	-9.0692	-19.539	-12.084	-12.33	-15.029	-13.132	-14.609	-14.803
-16.156	-11.44	-8.0988	-7.2519	-9.3302	-13.092	-12.906	-4.8901	-10.307	-11.249	-10.005	-10.568	-11.264	-15.529	-13.431	-7.938	-11.947	-9.6813	-11.619	-11.787	-7.8751	-9.9302	-9.0011	-11.596	-11.012	-9.9745	-11.286	-12.593	-12.901	-6.0491	-6.115	-13.097	-9.5651	-10.855	-11.001	-17.391	-9.6978	-12.284	-11.505	-9.9459	-9.104	-13.46	-9.3748	-11.871	-8.3435	-11.274	-9.4016	-8.2321	-14.838	-16.233
-12.754	-15.808	-14.691	-10.517	-12.017	-14.664	-14.385	-17.667	-12.099	-12.07	-9.7644	-14.044	-12.831	-17.032	-14.014	-10.518	-14.651	-10.886	-17.629	-16.424	-10.614	-12.939	-7.8848	-16.232	-11.998	-15.213	-16.739	-10.159	-11.314	-13.113	-15.022	-11.644	-12.158	-9.7143	-14.23	-12.801	-11.929	-9.9296	-11.255	-15.101	-14.816	-11.068	-17.349	-14.234	-13.075	-10.252	-18.266	-18.482	-16.14	-9.7566
-15.781	-9.6891	-6.7884	-10.384	-11.964	-11.106	-14.682	-9.9426	-14.707	-13.802	-12.896	-12.398	-11.634	-14.597	-11.334	-15.271	-8.3752	-15.008	-18.299	-16.107	-15.236	-10.092	-17.691	-13.259	-17.624	-13.46	-12.84	-11.469	-11.538	-11.549	-8.675	-10.838	-13.532	-15.268	-12.8	-13.996	-12.428	-14.389	-12.067	-14.975	-14.458	-13.406	-13.11	-11.494	-14.911	-12.949	-12.943	-12.117	-10.403	-15.865
-21.846	-17.524	-20.633	-18.756	-17.559	-27.618	-18.664	-23.276	-23.29	-21.763	-21.034	-22.717	-21.572	-23.237	-22.392	-22.129	-25.703	-21.951	-22.97	-15.321	-21.359	-23.465	-25.024	-22.885	-18.758	-15.449	-22.557	-18.096	-21.817	-21.971	-20.936	-22.434	-22.373	-22.149	-18.448	-20.511	-22.316	-20.667	-24.138	-17.088	-21.634	-21.845	-21.519	-17.416	-22.005	-18.268	-23.672	-21.975	-20.999	-24.897
9.8283	4.6712	9.4012	4.9639	8.0092	4.1378	11.521	6.2088	11.013	9.7489	6.5002	13.46	5.7819	10.225	7.1339	9.5264	11.734	9.0479	6.6027	1.6742	9.309	12.699	5.3458	2.2768	5.9564	11.826	9.9012	10.374	7.8013	5.5344	8.7023	7.2511	5.6562	7.7598	0.77122	6.0136	8.5867	2.8549	7.5529	8.2765	7.9145	5.5066	5.4478	4.7386	4.9206	5.9133	7.8735	9.3332	6.812	8.5228
-4.94	-2.5502	-0.79142	2.033	-1.8412	-5.0896	-3.4756	-3.5112	-3.4075	-8.2663	-3.092	-6.5951	-0.34541	-1.9062	-3.8876	-4.4734	-1.4456	-6.6233	-5.1785	-8.1417	-4.8532	-3.757	4.0846	0.58972	-1.21	-4.1436	-4.8975	-5.3223	0.077855	-1.8561	-4.375	-6.5307	-2.2483	0.99083	-4.4732	-8.6123	-6.5369	-7.1556	-0.55509	-7.9728	-6.3118	-0.92687	1.6773	-2.7907	-2.2038	-4.1562	-8.9281	-4.1379	-2.4366	-0.29498
7.3593	0.81074	11.534	10.601	6.9729	3.7857	5.2203	9.7486	7.2391	10.95	9.1187	8.2451	5.3447	4.4747	7.986	9.2785	7.292	5.313	10.709	9.8654	5.7227	7.2009	6.8096	8.4199	7.9762	8.1865	7.6254	4.0501	7.0967	11.991	5.4227	10.415	4.2621	7.1909	6.9569	4.5449	11.45	8.0697	8.3591	8.6345	7.0337	9.4335	3.12	6.2296	5.3702	2.9124	9.4913	10.195	5.6097	3.8427
-0.020558	-0.71764	-1.9585	0.99575	-2.1793	-2.6634	-1.9092	-2.4985	0.96902	-7.0404	-4.3003	-5.3368	-4.7541	-3.7656	-0.17241	-2.0486	-4.2315	-0.52779	-7.1017	-4.2035	-0.71033	-2.0602	-4.7388	-1.9288	-5.4479	-8.0414	-2.9114	-0.68462	-7.2081	-4.3663	-3.8335	-8.3331	1.8441	-3.3592	-5.6312	-7.6293	-0.4926	-4.1038	-3.0125	0.265	-2.9447	0.56493	-2.9414	-3.0916	0.076918	-6.8129	-3.9933	-7.568	-2.9418	-1.054
-16.341	-11.863	-10.704	-16.988	-15.127	-14.541	-18.335	-12.197	-14.625	-13.789	-14.714	-16.532	-14.776	-15.085	-15.168	-10.733	-15.177	-13.399	-13.909	-21.041	-16.893	-13.976	-15.447	-16.391	-13.935	-16.632	-15.697	-12.888	-14.146	-15.555	-15.355	-16.329	-13.687	-18.532	-12.373	-16.816	-14.625	-10.35	-16.738	-14.922	-16.101	-12.884	-12.906	-12.652	-14.046	-11.042	-11.453	-15.897	-16.468	-16.08
9.8152	9.9544	6.9747	6.8126	7.2014	9.8184	9.3231	16.051	8.3874	4.032	7.4495	8.5166	10.928	5.8013	6.1293	7.8471	11.245	8.6781	7.6774	5.623	4.5515	10.074	3.258	9.7844	8.6514	10.48	11.14	9.1807	13.667	2.7216	4.0757	9.2066	8.4121	8.3241	4.3157	11.857	7.3868	6.4293	7.0923	7.9912	6.0985	11.048	6.0375	12.418	5.9594	7.5976	8.8183	13.492	6.167	10.071
-4.9104	-6.3918	-4.712	-3.7923	-1.5082	-7.2012	0.46303	-4.4114	-0.2902	-2.4771	-4.8652	-1.8533	-5.687	-3.9374	-3.9047	-7.2838	-2.8347	-2.8365	-7.2269	-5.2819	-2.5877	-0.73619	-4.696	-4.5349	-3.5845	-5.0529	-3.598	-6.6832	-1.9325	-5.9864	-3.2547	-3.5105	-6.7439	-5.8386	-5.8338	-4.5022	-3.5437	-3.143	-5.0705	-2.0551	-2.5947	-3.6184	-2.1882	-3.8098	-1.6393	-4.0469	-7.261	0.20909	-1.2794	-7.3482
0.64176	-2.5769	-4.437	-0.84823	2.2153	3.8273	-4.7639	2.1529	1.9793	-0.71817	3.3224	6.3486	1.4296	-2.1438	3.3228	1.7103	1.5013	2.1847	0.4403	1.8177	-1.5425	5.0998	5.4094	0.97452	1.9705	-1.4457	3.9628	1.26	-0.012075	5.2434	3.8502	-3.5317	0.47917	1.1849	-2.172	-3.5516	0.76004	1.9652	2.809	-0.76938	1.2081	0.33746	7.0924	1.5384	3.3177	-2.8207	4.7451	-0.62676	0.20821	4.2197
-9.3011	-9.1968	-10.009	-4.8406	-8.1233	-10.011	-6.707	-8.5028	-11.913	-8.2795	-6.8249	-6.2051	-8.4422	-6.1437	-10.542	-8.787	-16.389	-9.3532	-9.6208	-12.23	-10.917	-7.3583	-13.063	-7.6532	-9.3457	-8.974	-11.421	-11.111	-9.9089	-7.8962	-5.8977	-9.4987	-9.6037	-8.1699	-9.3351	-10.128	-7.5423	-11.675	-11.389	-10.172	-9.7348	-7.5031	-12.451	-8.4665	-9.6469	-9.1521	-12.543	-6.6976	-10.104	-11.384
-5.5637	-5.0944	-1.9212	-5.3146	-4.1453	-6.6498	-0.72261	-9.4068	-5.1046	-6.9106	-5.7942	-4.0452	-7.6214	-4.9784	-5.1912	-3.4603	-5.325	-0.65481	0.59098	-3.0628	-10.757	0.39913	-2.06	-6.06	-7.4709	1.6497	-5.0929	-2.9898	-5.1554	-4.3346	1.4347	-4.7857	-6.2724	-3.3843	-5.7743	-8.4812	1.5796	-6.7897	-3.3342	-5.1445	-1.9369	-2.5286	0.201	-2.1694	-8.6514	-2.9231	-3.5136	-3.8264	-1.3613	-1.3675
0.83728	1.0912	3.7331	-2.1619	2.7078	1.7375	1.6907	2.7	1.523	2.3035	2.8345	-3.6327	3.8366	-9.704	-1.6575	-0.38395	1.0603	0.8655	-1.3763	0.29174	2.4126	5.2945	0.9914	-0.88188	-0.68516	-2.1662	0.067924	1.7751	4.6099	2.5535	3.2741	-1.9285	5.3271	5.5533	-0.93926	2.5498	3.2133	0.33645	-0.22882	6.1559	-3.6803	4.3793	1.7826	9.1138	-2.1301	4.5347	3.6613	-0.47073	-1.6433	4.9092
-12.586	-16.932	-14.124	-16.616	-14.75	-13.9	-14.073	-12.833	-15.39	-18.083	-10.554	-16.613	-13.855	-9.7736	-12.151	-11.59	-8.1378	-16.236	-11.236	-13.918	-11.743	-14.095	-15.529	-14.101	-16.355	-17.2	-11.725	-14.403	-13.889	-16.538	-13.566	-14.895	-11.287	-11.465	-18.472	-14.173	-16.033	-13.994	-16.159	-17.614	-11.563	-17.939	-15.212	-11.817	-13.603	-11.072	-13.365	-15.178	-18.271	-14.149
-2.9689	-1.9131	-6.8138	-5.2815	-2.2797	-3.1072	-1.7175	-4.9791	0.55164	-2.7843	0.13641	-1.6321	-5.0264	-8.5792	-7.194	0.51858	-7.5671	2.2192	1.0799	-4.8597	-0.87656	0.29306	-3.5342	-6.2124	-2.9663	-4.0549	-4.661	1.3437	-0.015387	-4.7481	2.4326	-0.58408	-1.2448	-4.625	-1.3579	-5.4779	-3.1923	-7.4441	-5.7889	-5.6476	-4.1961	-2.9246	-3.0801	-0.5278	-1.1527	-3.8985	-5.5467	-5.4187	-2.7422	-5.9578
-6.1585	-1.8747	-3.7327	-0.95508	0.61285	-3.1455	0.68816	-5.084	-1.6807	4.4768	1.1591	0.80906	-7.6927	-2.701	-1.8714	-3.6719	-0.44791	-1.1684	-4.2066	-1.6147	6.3857	-0.969	2.0041	-0.3026	-6.1142	2.0105	0.81822	-0.93581	2.7413	-0.26	1.6041	-0.9157	-1.4964	-1.3717	-1.7746	-0.92694	5.1117	-3.6447	-1.2762	-2.2515	0.075303	-1.5102	-5.9522	2.1976	-3.671	-1.1338	-3.0025	-4.3653	-5.7211	2.4194
-1.813	-0.49787	-2.7381	2.4975	-2.433	0.99615	-2.1635	-4.0555	-0.67132	1.033	-3.5986	-1.0833	-3.5973	-6.7276	-5.6435	-2.2704	-2.2506	-7.4451	-2.2779	1.0694	-1.348	-1.6526	5.9384	2.4371	-3.7146	-4.0023	-2.1614	-1.7713	-1.4013	-6.7274	1.0464	-0.039112	-2.5064	2.2304	-4.7855	-3.2845	-0.83475	-2.5351	-0.69908	-2.8536	-3.6541	-3.2597	-2.2448	-4.0964	1.7067	-4.0905	-1.7904	-0.23524	-0.49795	0.46859
-15.877	-11.86	-10.512	-14.523	-12.706	-16.775	-15.667	-16.421	-11.736	-14.353	-13.952	-14.164	-16.22	-15.034	-11.441	-12.798	-16.416	-11.21	-17.607	-16.286	-17.853	-13.752	-13.733	-14.809	-16.763	-15.581	-10.406	-14.219	-16.088	-14.198	-14.298	-10.786	-19.107	-13.024	-14.029	-18.197	-16.492	-17.102	-17.177	-13.997	-8.1417	-11.455	-13.482	-13.251	-10.952	-13.278	-16.417	-16.412	-10.514	-12.294
5.385	3.2361	1.108	4.8979	2.1202	4.0292	0.89628	2.2271	5.3697	2.5478	-3.1382	5.159	0.74315	2.4942	1.6779	1.1785	-0.22272	4.6757	0.65449	5.0741	-2.0396	0.36271	0.82544	-3.0589	3.3275	5.3619	1.8164	1.7892	-3.6143	4.4537	5.7869	0.12652	1.0249	4.232	-1.4536	7.9176	6.8428	0.23534	3.3892	1.045	2.897	3.4785	-0.49061	0.31908	5.9019	5.4743	1.5979	3.2349	0.70863	1.5125
-0.93919	-0.52342	0.41715	-2.663	1.915	0.075275	0.094105	2.1508	-2.1459	-0.80132	1.9669	-2.0706	0.12122	3.109	0.63883	2.7408	3.2872	-2.0696	1.5901	-3.5415	-3.9289	-0.036853	1.3365	-2.8915	2.6741	1.1884	3.2931	-0.20627	-2.1099	2.7434	-2.2264	-0.44282	-1.8149	-1.3151	3.5756	2.6618	-1.752	0.0064722	2.5254	-0.8158	1.6449	-1.6396	-2.3964	2.3936	-1.2711	-1.8343	0.81402	2.7721	-0.38512	0.10451
-12.876	-12.231	-10.695	-11.101	-14.685	-12.838	-10.487	-9.0461	-9.0034	-9.1374	-9.2044	-10.127	-12.626	-13.058	-12.515	-13.051	-11.417	-13.636	-10.24	-7.2184	-7.8306	-11.384	-11.961	-10.755	-12.174	-10.059	-12.05	-12.447	-7.7045	-11.352	-11.43	-9.2284	-8.1302	-8.7631	-10.966	-12.763	-13.199	-14.294	-5.6397	-14.623	-11.189	-13.103	-4.702	-12.434	-10.322	-9.5818	-11.07	-14.778	-10.233	-8.1184
-3.0602	-1.3527	-3.9281	-1.6537	-1.5849	1.1732	-1.4627	-0.67286	-3.6244	-0.40871	0.37358	-0.77751	-0.41049	-1.7702	-3.9416	-6.4559	2.3842	0.88325	-4.2824	-1.0576	-2.886	0.453	-1.6287	-0.23074	-4.2542	-5.0498	2.0223	0.24209	-0.018909	-0.46778	-1.9366	1.1309	1.8213	-0.39721	-3.1821	-3.8971	-1.7419	-0.63752	1.7045	0.74728	-4.1851	-1.5728	1.2527	-1.5474	3.8929	-5.9564	1.4334	-1.7104	-3.6455	-2.8766
3.5592	-6.2893	-3.3212	-5.1416	2.4154	-0.68394	-0.29813	-1.9481	-0.54123	1.5038	-5.9691	0.3694	4.6787	-2.9438	3.9969	-2.4617	0.93474	1.6262	-1.4448	-1.4985	-3.4376	-0.028855	-0.024605	-0.78906	-2.1539	-1.9466	-1.528	0.029596	-0.22959	-2.4357	-3.4189	4.8802	-6.8879	-1.4399	-0.12457	-0.13979	2.2606	-1.7649	-3.6362	-1.746	-0.46324	-0.16928	-0.35753	-2.0885	0.79198	-2.3621	1.5893	-2.4162	-3.4819	0.4738
0.1649	7.6457	2.6249	4.5387	6.0702	1.8707	1.9621	5.7522	0.1743	3.8672	4.2336	-1.1074	0.85767	4.7386	2.4154	5.7283	2.8236	0.15783	2.715	7.5251	2.3458	1.1069	4.0664	5.2635	-1.6047	2.5156	2.1961	2.4736	4.6734	5.1213	-1.0616	4.605	-1.5497	-0.54872	0.98449	4.4418	1.7449	0.3878	1.8063	5.1191	-1.1842	1.1205	0.94302	-1.5794	5.632	6.6521	1.7417	3.3929	-0.36484	1.4425
-2.7716	-5.1246	-4.7645	-4.7362	-1.5017	-1.807	-3.4453	-3.1096	-1.2574	-1.7797	-4.4691	-7.9649	-2.3341	-2.7357	-3.3286	-5.6039	-1.8749	-1.6092	-4.2537	-6.1106	-5.1198	-5.6484	-4.5448	-1.782	-2.8243	-4.1901	-3.4057	-5.3789	-6.0295	-2.2119	-5.7804	-9.9174	-1.8656	-2.8026	-6.3611	-6.6424	-5.6219	-2.1561	-7.4613	-5.2479	-0.15764	-2.9909	-4.1712	1.6756	-6.4586	1.351	-3.6879	-2.3853	-2.5681	-7.3664
-5.2142	-3.7079	-1.759	2.5789	-1.7962	-4.6321	1.1441	1.203	2.4341	0.39135	0.3924	3.3165	-0.66206	2.5411	0.60691	0.29638	-0.78919	-0.74732	-1.4465	2.7369	-3.3641	-1.1759	-3.2293	0.68723	1.2786	-1.3542	2.9827	-2.2846	0.9439	-3.9542	-1.5863	0.9374	2.3605	-3.7851	0.0028725	4.1153	0.55112	-2.3782	-1.3451	2.2762	-1.491	0.22487	4.1817	0.64563	-0.16693	-2.4997	-1.0058	8.6953	-1.41	1.8218
-0.79519	-1.4544	3.2275	-1.1671	-1.0367	-3.902	-3.9358	-7.742	-2.781	-0.62551	0.003851	0.76282	-6.8594	0.1841	-1.2605	-1.4269	-1.8838	-0.75952	-2.4833	1.7566	0.096278	-0.66176	-1.6311	-1.2358	-5.55	-2.1073	0.057698	-1.2943	-0.47479	-4.8601	-3.3574	-3.7078	1.9737	-5.552	2.6438	-1.8647	-5.2357	-4.2113	-1.8221	0.93894	0.51454	0.49319	-3.5757	-3.3772	-2.0224	-2.0011	-0.96371	-1.9422	-5.348	1.6703
-7.0877	-4.5287	0.33238	-1.7802	-6.6419	-3.0793	-1.6832	0.17435	0.034699	-7.6717	-5.1639	-9.0217	-7.2948	-9.5142	-3.6802	-4.6735	0.58541	-7.4338	-6.14	-8.0145	-6.2459	-4.9059	-4.5474	-4.7957	-6.2028	-1.4079	-6.5888	-3.2779	-7.8186	-5.8602	-2.8691	-4.9726	-4.4359	-8.0271	-2.64	-6.8624	-3.284	-8.7026	-5.1056	-2.8608	-5.9079	-1.3764	-4.7227	-2.008	-1.0057	-6.2425	-5.552	-3.8495	-4.9784	-1.5651
3.3646	7.094	8.7823	7.2913	2.146	9.4618	8.8706	6.1636	5.0228	4.4935	3.6118	3.7007	5.3308	11.323	2.8756	5.1301	6.1969	5.6125	7.1067	5.0867	4.7626	4.2646	5.7158	5.3654	5.9624	3.7583	5.416	4.8383	5.8564	6.7958	0.65843	7.4188	2.2124	3.7673	2.3462	3.6078	3.0721	0.906	4.659	3.8515	2.6406	5.7604	3.6356	4.6569	9.2706	5.237	1.4517	5.6084	5.229	9.1817
-7.5056	-6.4635	-2.7926	-3.6699	-9.1648	-7.3162	-4.5358	-6.249	-7.1376	-4.532	-4.8408	-4.4977	-7.0348	-8.969	-1.8536	0.47664	-6.7277	-6.9175	-9.0449	-0.59202	-4.9463	-5.4143	-4.6743	-8.1074	-7.4684	-6.3331	-6.6075	-7.0269	-5.6389	-11.533	-4.6137	-6.2231	-7.425	-9.4434	-3.121	-7.0405	-10.021	-10.559	-11.702	-7.7132	-7.9822	-3.8825	-7.1826	-9.0363	-7.9691	-12.302	-9.053	-9.0107	-6.8138	-8.0745
-0.83848	-3.3056	2.7946	1.892	0.51711	1.2633	-1.9905	0.8333	-0.88507	3.0513	-0.75308	6.062	1.6132	6.0617	-0.45357	0.044186	-0.96991	0.59075	-3.894	-4.8752	0.21195	-1.9839	-0.082585	-0.76388	-3.0651	-3.0528	0.38161	1.6592	-4.872	-2.4294	3.4484	3.4558	0.98955	-1.903	0.22918	-1.8234	0.83366	-0.32278	6.0348	1.4574	3.3752	0.79557	4.6019	1.303	-2.9495	-0.79815	1.4663	-1.9223	0.29872	1.8197
-5.0161	-5.129	-5.1494	-4.0604	-5.1302	-3.9193	-5.109	-4.033	0.13014	-5.6353	-1.9049	-1.9918	-5.6303	-8.9678	-1.5901	-1.8979	-5.0136	-2.8402	-3.1927	0.071817	-5.0837	-7.2122	-3.3408	-5.977	-5.9622	-1.6325	0.64804	-5.6567	-5.2141	-4.0329	-3.0756	-2.0239	-4.2315	-4.0642	-1.7119	-2.6919	-5.4829	-8.3223	-4.9125	-0.53276	-3.901	-5.9811	-4.2664	-6.2036	-3.4543	-4.5946	2.3033	-4.3845	-2.0348	-3.1276
-7.8922	2.7108	-1.0645	-0.19077	-1.5246	-4.5159	3.5024	1.4418	-3.7865	5.1961	1.2189	-5.2136	-2.3819	1.8344	2.1431	0.7878	3.8101	-2.1543	-0.31931	-4.1247	-1.062	-1.7293	0.67412	5.316	-2.4115	0.16631	2.5156	2.0976	-0.13748	2.1506	0.6448	-3.0364	-0.74728	-0.59674	-0.059182	-0.29989	-1.5711	-1.9495	-0.52625	-1.8442	-2.223	3.1681	-2.596	2.317	-3.0222	-4.0962	-0.25987	1.4193	4.4897	0.31376
-9.6865	-11.899	-11.376	-11.317	-9.3092	-10.013	-9.6072	-11.917	-13.832	-12.232	-7.5261	-13.299	-14.245	-9.5858	-12.519	-16.306	-10.453	-13.566	-13.134	-11.995	-11.353	-12.565	-9.5889	-10.67	-14.366	-11.54	-10.408	-9.4174	-8.6529	-14.526	-13.009	-11.142	-9.3677	-12.037	-8.6295	-21.129	-14.317	-9.7631	-15.845	-14.689	-11.967	-10.536	-12.333	-14.143	-10.143	-11.458	-8.0933	-12.413	-15.026	-8.8589
4.6246	4.2149	4.8808	7.2277	6.6831	4.5556	3.5251	5.1223	3.3143	5.4538	3.4678	6.8603	5.7359	4.7517	6.2958	0.36137	8.1877	7.7889	-0.10012	8.2292	6.9018	0.51851	5.6786	6.8408	5.8804	3.777	3.6107	6.547	7.7994	7.0183	5.4064	4.2334	-0.6704	6.5618	7.2299	5.9686	1.6213	6.0542	4.8587	1.2338	7.1593	5.3612	7.011	7.1069	7.9198	5.0109	4.4093	11.699	6.4182	6.1396
-5.2487	-3.638	-2.6081	-5.5063	-7.9069	-10.291	-9.4764	-13.978	-7.5252	-7.0547	-5.0974	-8.9448	-9.9929	-11.415	-7.0387	-3.3838	-9.4536	-8.1198	-2.841	-8.9306	-7.6929	-10.303	-3.7607	-1.8275	-6.2753	-7.6788	-7.716	-7.4475	-6.7513	-5.0085	-8.6563	-7.6954	-14.465	-7.0723	-6.8047	-0.93876	-1.2472	-4.4612	-10.978	-7.7056	-6.3825	-3.3081	-11.688	-9.1402	-4.3416	-5.9824	-5.427	-6.0393	-7.4252	-14.159
2.5947	6.9054	4.9845	4.057	2.9461	8.981	0.13251	5.3109	2.1282	4.4318	1.4305	5.7819	7.1696	0.69363	6.5125	8.3943	4.5741	4.6145	8.9517	6.3264	7.316	6.3696	3.1714	5.7306	1.268	4.826	5.8767	2.8932	6.7067	4.9415	7.3408	0.039505	3.5337	3.7881	0.46593	4.122	1.6103	5.2322	5.4218	9.7038	2.8884	8.6203	3.7897	3.9335	3.3667	2.1923	6.9215	2.284	8.5658	3.9517
-0.28023	1.8794	-5.7871	1.0484	-0.47759	2.9855	0.87285	-0.52825	1.4286	1.8742	6.3719	1.7949	3.6054	-0.28265	0.18132	6.0128	1.8796	3.5235	3.019	2.7809	1.3726	4.1086	-1.5589	-1.1487	2.1212	2.8187	0.29682	2.713	-0.99261	0.47743	0.95115	4.9705	1.4589	4.3694	-0.16661	3.899	1.6799	1.4657	4.3611	1.9013	3.3218	1.4493	-0.4867	-0.91937	4.9417	-3.3602	0.34682	0.11522	2.4345	3.3324
-1.9551	-3.8619	-6.9715	-7.3319	-4.9659	-2.5343	-5.71	-5.9782	-2.3455	-5.4676	-0.22688	-2.8738	-2.962	-0.97112	-1.9396	1.491	-0.17475	1.9996	0.28361	-5.1575	-2.1775	-1.8937	-3.9187	-5.8037	1.0813	-4.4729	-1.6661	-2.7779	-0.97545	-2.1432	-1.7225	-1.3757	-5.5014	-2.1522	-5.1867	-7.4965	2.3969	-1.5921	-5.01	-1.9198	-6.0642	0.24656	-5.8656	0.3549	-0.19473	0.5777	-2.2938	-1.3064	-3.398	-6.0387
5.2267	4.6395	7.294	6.2642	10.335	8.6951	6.0579	5.5327	7.4772	5.1266	5.0051	3.5671	6.4407	5.0838	3.6824	6.1037	3.4129	10.177	8.2441	3.9639	7.2757	6.7158	3.7997	4.6149	5.5776	10.638	5.3783	4.1543	1.9061	7.5202	6.7287	8.7842	6.4377	5.6648	4.459	8.2561	11.413	3.451	10.848	8.3133	0.46295	3.7529	3.7764	7.8288	9.0487	5.0078	2.2619	8.7494	5.6011	7.3381
-5.0702	-3.6816	-3.5999	-3.7214	-7.0305	-10.059	-7.3552	-7.3118	-7.5755	-11.868	-4.7843	-11.619	-9.0999	-11.367	-8.9807	-6.5461	-4.0751	-7.5075	-5.3173	-6.7029	-3.1454	-2.8032	-10.114	-4.1034	-6.9858	-8.1058	-1.6823	-5.0672	-0.2591	-10.393	-8.7689	-2.7137	-12.04	-6.1232	-6.7455	-4.0239	-5.6766	-9.2753	-3.7133	-4.9316	-7.5962	-3.6772	-2.8659	-6.6372	-9.6789	-4.1242	-1.8213	-6.6685	-5.2439	-6.5378
-14.476	-11.143	-11.553	-9.2727	-14.676	-8.9277	-13.244	-7.8365	-8.5944	-9.489	-12.105	-13.123	-13.892	-10.703	-13.979	-11.385	-13.397	-6.1568	-13.343	-9.5139	-7.2704	-5.728	-13.337	-15.046	-10.143	-13.426	-11.798	-14.034	-13.073	-13.021	-10.913	-8.6365	-4.6338	-8.9862	-11.407	-12.823	-14.38	-9.8974	-14.832	-12.426	-13.546	-8.7587	-11.181	-7.4244	-10.377	-12.165	-8.3898	-13.201	-13.849	-8.6948
4.0262	6.2505	6.4849	8.9264	7.8325	4.6133	14.889	10.383	6.1631	8.5092	7.0943	1.0829	8.1676	4.8173	4.4139	11.101	6.4953	8.5658	9.6806	8.3149	3.5745	7.8878	12.246	7.4125	5.8373	3.9041	7.2447	6.8858	9.5794	12.401	6.7886	6.3974	8.1459	6.7017	6.832	2.4463	4.8513	8.8178	10.967	6.7152	4.2681	6.1426	7.2	8.0136	7.8646	8.3919	5.498	9.8715	8.1843	6.4778
-1.5928	2.4612	-2.7771	-0.22904	0.4675	2.3732	-0.97286	2.3936	-0.41453	0.97818	-0.91592	2.8649	0.040957	0.47706	1.2449	4.9993	-2.8058	0.038373	-2.0745	1.9774	2.18	-1.7414	-4.8349	1.313	-0.63145	-1.4893	0.41431	-3.3448	0.8275	3.1271	-4.2151	2.013	0.033547	0.14142	1.1298	0.62684	1.5387	1.3083	1.4524	1.3554	-2.769	2.164	-1.0582	2.8595	-3.6247	7.2575	-2.6593	-1.9397	-0.25669	-4.8111
1.0839	-2.4822	-1.5762	-1.8301	-0.3669	-2.58	4.5354	3.4404	-1.9143	-3.3544	-4.1468	0.74297	-6.2549	2.2672	5.5534	1.4583	-0.61713	-2.5737	-2.4995	-4.8686	-0.25478	-2.6029	-0.11018	1.5926	-1.1597	-2.3364	1.207	0.45762	-3.5775	-0.10048	-2.6698	-5.4003	-2.7147	-5.4998	-1.3808	-0.40911	-0.39166	-2.9053	0.29525	-1.078	1.5744	-1.2997	-3.0599	-0.90659	-2.3734	-2.2398	-5.5439	0.20154	-0.76104	-1.9403
8.7573	10.541	7.8771	6.3041	2.5261	10.578	6.0735	10.124	4.0062	7.6844	11.998	7.7269	5.8099	8.8738	5.4488	8.6186	3.9094	7.5046	6.4333	4.9553	10.061	4.6381	7.666	4.3159	7.5404	7.4549	3.0771	2.4841	10.343	0.44399	9.8895	6.5912	5.9371	7.6719	3.4006	9.2438	5.8224	7.0996	8.2782	5.2466	4.2967	13.6	8.7422	7.6626	7.8266	4.693	9.6638	3.8732	7.6365	9.3756
-15.256	-13.215	-11.703	-11.026	-13.274	-11.364	-14.295	-18.166	-11.26	-9.1353	-11.846	-11.712	-13.061	-13.242	-11.032	-12.296	-8.1415	-12.041	-17.339	-13.617	-17.624	-10.735	-11.08	-13.717	-12.202	-10.181	-11.161	-10.584	-9.6073	-17.693	-15.503	-12.77	-13.672	-10.034	-11.197	-14.035	-8.5871	-14.509	-8.6032	-12.44	-13.428	-14.98	-10.809	-10.122	-11.949	-11.47	-16.766	-11.923	-11.562	-11.837
-1.5125	3.1639	3.2123	6.7454	-0.53671	2.8169	3.4508	2.0898	-2.23	0.88608	3.8704	-0.61442	-1.6404	0.42646	1.8224	-1.4081	1.9766	0.095452	-1.2115	3.962	0.38534	-1.0787	-1.4106	4.4125	3.1158	5.1977	4.2145	1.1381	0.76815	0.14232	-0.9905	3.4314	1.1576	1.0078	0.50475	-0.92969	2.6162	2.7745	-2.0244	3.9008	2.0294	-0.0047533	-0.83769	3.9847	2.7263	4.2806	3.2999	-0.84764	2.3275	4.096
2.9335	1.098	1.9806	-0.25419	1.976	0.15902	2.3574	6.2882	4.5376	0.94375	4.2678	0.69534	4.2292	3.2928	2.9233	3.0669	2.2085	1.7425	-1.6016	2.415	0.74408	1.7669	3.625	1.1077	7.1535	-2.2268	0.46487	7.2993	0.21685	3.122	1.5835	6.7807	0.261	1.6058	5.0896	0.41175	5.098	6.5191	-4.7006	-1.8753	2.5432	3.7694	3.9147	0.95654	3.5853	5.3052	1.7938	1.1009	1.8425	1.076
-3.4055	-4.4839	-8.4176	-8.258	-8.639	-8.9572	-7.4837	-8.1354	-7.2915	-7.2286	-7.7395	-4.0101	-7.8636	-8.9938	-4.5422	-8.8111	-5.1221	-4.3076	-9.0941	-8.7085	-6.2464	-7.6419	-8.9548	-3.7205	-9.0336	-6.9879	-4.4535	-6.5457	-3.6477	-6.3695	-3.8784	-3.523	-2.8871	-9.4075	-7.7944	-6.6821	-4.314	-2.5655	-2.8298	-7.7534	-7.8534	-4.446	-4.6528	-7.3095	-5.7438	-4.8187	-4.8084	-6.8309	-5.3867	-7.9775
-12.712	-10.243	-13.88	-12.272	-12.04	-11.584	-10.251	-11.279	-11.112	-9.0502	-18.888	-10.337	-12.561	-9.3764	-8.9211	-9.9011	-10.652	-10.864	-13.153	-8.5352	-10.143	-13.799	-8.4652	-11.256	-12.586	-12.71	-11.142	-18.262	-12.469	-12.208	-13.535	-11.141	-8.8232	-11.271	-11.085	-13.047	-15.544	-9.7661	-7.4553	-10.937	-8.964	-9.7702	-11.258	-12.446	-10.193	-10.012	-13.053	-10.909	-13.987	-5.3117
-5.2711	-4.6448	-6.8005	-8.5517	-5.1084	-7.1174	-9.0932	-8.1031	-10.445	-4.8341	-1.6051	-6.9632	-0.2969	-7.1417	-7.186	-4.439	-6.5367	-5.6813	-9.2469	-7.0152	-4.9009	-9.786	-8.4143	-4.7478	-10.846	-6.9207	-5.142	-8.5046	-2.1835	-11.337	-2.6623	-7.5085	-2.4683	-8.5919	-9.0068	-6.3225	-5.4188	-7.9081	-5.9534	-5.1006	-6.4799	-9.221	-9.2225	-4.6946	-4.6572	-10.847	-2.3254	-6.6896	-6.3035	-8.0577
-5.5267	-10.932	-10.434	-2.2375	-7.7669	-10.99	-5.1613	-2.3837	-4.5262	-3.3132	-5.3484	-5.2557	-7.7612	-9.1589	-2.3645	-5.1143	-4.5193	-2.5202	-3.6562	-3.6889	-5.314	-3.2885	-4.5403	-7.4882	-3.6778	-5.5871	-5.8492	-7.8046	-8.0338	-7.2205	-7.5439	1.2265	-6.7244	-4.5436	-8.1983	-5.8645	-2.286	-4.5048	-6.4948	-6.6647	-4.838	-5.3675	-4.6693	-1.1196	-2.0822	-4.7854	-6.8096	-6.5096	-2.2489	-3.1192
-8.9791	-9.6244	-6.6279	-10.607	-9.1784	-10.778	-8.7212	-7.297	-11.983	-8.3072	-11.357	-7.2653	-12.754	-11.267	-12.226	-10.412	-11.517	-13.303	-10.827	-7.4887	-10.367	-15.58	-8.6981	-10.541	-10.032	-10.39	-14.385	-12.512	-10.18	-12.717	-11.464	-10.436	-12.216	-9.6893	-12.516	-15.522	-9.4644	-10.077	-8.4716	-12.046	-10.464	-8.9732	-10.112	-8.6238	-13.316	-11.661	-9.2829	-13.781	-10.041	-3.984
0.92056	3.337	-1.264	-2.5232	3.496	-4.481	3.0427	-3.1065	-3.6006	1.8033	-0.65807	-0.4782	1.0559	-3.4429	-2.0899	2.9976	-5.6662	-0.26591	-0.52143	-0.73547	3.2892	0.37854	-5.9924	1.6267	-1.5171	-1.7435	0.98012	4.1733	-0.76108	-1.582	-1.7597	-3.4639	1.1899	-0.057062	0.79758	1.1182	-1.1196	-3.6863	0.058859	-3.4533	-2.9207	-2.8493	-2.4125	-1.6139	0.59713	-0.3997	-3.3067	-2.0403	-1.6701	-1.2939
-2.4701	-0.74795	2.9509	-0.94192	1.708	-3.3555	1.4509	2.895	0.15474	-1.8512	0.030393	1.1411	-2.012	-0.20447	0.30756	-2.741	4.1188	7.2941	-4.4886	-0.029102	0.43182	-2.2153	1.0693	1.0317	0.30628	-1.1209	0.44561	0.95408	1.2499	1.7899	-1.6891	0.12345	0.43131	-0.28085	-2.4722	-0.44078	4.1937	-6.5376	-0.77364	1.8404	-2.3416	1.6156	0.52908	-3.9669	-1.1311	3.6504	1.9147	2.3043	0.28355	1.0718
-1.2707	0.19621	3.2601	-1.0796	-5.6828	-0.71303	-2.6593	0.79195	-1.7321	4.8532	6.1564	-1.1257	-2.1863	1.064	-1.8333	-0.93086	-3.58	-3.2391	1.7299	-1.4769	-1.1929	-1.2529	0.29336	0.07983	1.3209	0.84615	-1.0113	-2.8438	-1.7444	-0.48602	3.3447	-7.8888	-1.6394	5.8633	3.3948	-1.5894	1.5937	-2.0107	0.72937	-0.39635	-0.54956	2.0204	0.59487	1.2022	3.4639	-5.2961	-2.9176	0.44489	-1.501	1.0861
-20.345	-26.71	-23.907	-20.924	-23.22	-21.277	-22.588	-22.483	-21.246	-21.316	-19.131	-24.825	-19.074	-23.749	-25.385	-22.967	-21.873	-22.828	-22.409	-25.299	-22.333	-23.283	-21.228	-20.991	-27.756	-25.33	-25.004	-19.771	-22.648	-27.014	-20.93	-20.82	-23.298	-27.438	-25.904	-28.726	-23.709	-27.297	-24.92	-24.162	-24.749	-21.877	-21.512	-24.406	-22.948	-23.256	-15.495	-19.792	-20.637	-25.423
-9.518	-13.689	-15.007	-13.508	-13.252	-15.94	-16.197	-13.553	-11.368	-16.993	-16.143	-13.195	-18.528	-14.773	-13.387	-12.881	-13.395	-9.7337	-8.7074	-14.657	-12.439	-8.916	-14.124	-12.114	-12.181	-15.2	-10.001	-16.182	-13.294	-18.675	-14.903	-17.973	-14.945	-16.377	-12.092	-13.454	-10.443	-16.11	-17.421	-15.669	-14.542	-5.9956	-17.015	-14.283	-16.394	-15.016	-14.434	-12.47	-15.901	-18.836
0.3414	-0.51354	1.049	-2.4088	-3.5881	1.2764	0.080323	-1.8394	-3.2019	-1.085	-3.1086	3.8088	-1.1701	-1.9785	-1.1885	2.8198	1.3512	0.20233	-0.30092	1.6475	-0.98145	2.3064	-4.3653	2.3051	-3.5952	0.91276	-3.1197	1.5874	3.7811	4.7006	0.00052528	-1.3193	-4.402	-1.9571	0.64271	2.8598	1.4801	1.2187	2.0663	4.0358	-4.3777	0.66797	0.67295	-0.90022	-1.2407	-0.76928	-1.5306	-4.5682	-1.2161	-2.0226
-16.618	-13.372	-12.264	-13.293	-11.306	-11.766	-10.184	-14.087	-14.405	-15.317	-12.394	-12.197	-17.324	-15.774	-13.83	-12.832	-11.764	-16.953	-13.681	-12.132	-15.443	-11.339	-13.143	-12.723	-10.877	-15.397	-14.23	-11.415	-12.045	-9.198	-12.203	-8.7347	-12.52	-14.43	-17.876	-12.762	-18.794	-15.967	-12.965	-9.1324	-9.6523	-16.164	-7.3796	-10.291	-13.176	-15.293	-17.118	-13.319	-13.574	-14.098
9.1697	5.6238	6.2997	7.6535	8.0482	6.5997	3.5748	6.3825	4.9726	3.529	3.2002	7.9655	1.314	6.422	8.0989	8.3097	6.0301	7.2953	5.65	7.8917	3.2875	7.211	6.231	5.1331	8.0274	4.2047	7.6372	6.3683	5.0515	9.847	6.8688	2.8008	8.5037	9.1255	7.2878	4.7054	3.8568	7.9009	8.9595	2.3608	7.3764	9.1183	10.132	7.1322	10.002	11.922	6.6307	6.0791	4.2143	10.513
-0.87748	0.94856	-3.1474	1.8285	-4.6449	-1.1572	-2.4946	-0.22545	-1.0104	0.92241	-1.7085	1.614	-3.5444	-0.44647	-0.40528	0.19754	-0.074293	0.23082	-8.2192	-0.83702	-0.076335	-3.8145	-3.7894	-2.7125	0.69906	-3.5804	-2.8024	-2.7829	1.4305	1.3598	2.9468	1.5682	-1.5808	5.2173	-2.4011	-2.7648	-0.071227	-4.0375	0.23799	-3.9094	-3.1371	-2.0356	0.15154	-1.6298	-1.2426	2.3749	-4.2844	-0.22616	2.4436	-4.2608
-2.9536	-1.1598	1.6548	-0.095414	3.1461	3.4467	0.049512	-3.1716	-4.241	-0.49344	1.5303	-1.4863	2.1693	-0.38425	1.9161	1.4191	-3.1731	0.43058	1.7417	-6.2069	-0.61686	0.47454	-2.652	-2.3017	0.94586	2.3848	2.9408	-1.4142	-4.5951	-4.4457	0.96455	1.3892	-1.4262	6.7498	1.291	-2.8063	-3.0494	-1.9704	-1.7092	-2.7518	0.29908	-2.925	-1.4174	1.8246	0.37921	-0.22334	2.7058	-3.4615	0.70748	0.49733
-0.61204	-3.8667	0.19875	-0.58423	1.9395	-4.7239	-1.7625	-6.6302	-0.77921	0.21548	-2.8731	-0.73795	-0.35553	-1.9889	-4.4342	-2.2629	-0.83969	2.6142	-2.0696	0.57313	-1.7149	-1.8986	-5.6433	-5.4676	2.7824	2.603	2.5403	-4.0551	-3.5238	-1.2961	-0.39046	0.79987	-0.072546	-1.2357	-1.1008	-0.53813	-0.52847	-5.41	0.76423	-1.1234	-1.6462	-1.7701	-1.8904	-6.7039	-2.7324	-3.1858	-1.1281	-1.4975	-3.6377	-5.0963
-7.4601	-5.5448	-1.2319	-2.2276	-7.6449	-5.4377	-3.9028	-4.1373	-7.6214	-2.9062	-3.0234	-2.6921	-4.3764	-0.63478	-2.3331	-1.428	0.095571	-3.8556	-6.4446	-6.5894	-0.9574	-6.3143	-2.3074	-6.6805	-3.949	-5.3258	-7.0191	-5.6535	-6.7497	-0.21572	-1.7171	-2.558	-4.2326	-0.15324	-4.4142	-2.255	-2.3774	-4.4319	-1.1843	-3.491	-6.6164	-2.5894	-9.5618	-3.5331	0.15629	-5.4056	-3.1779	-2.5802	-7.4716	1.3991
12.68	9.1151	10.636	8.6357	9.8299	13.019	10.948	9.244	8.5458	11.295	10.695	8.9992	12.331	11.611	12.008	7.8815	12.936	6.3126	10.688	9.3442	12.444	6.4746	12.791	10.096	8.6912	8.9315	10.603	8.7419	8.2543	6.768	9.9365	7.7139	11.776	9.717	13.38	7.0041	9.3136	7.8122	13.367	9.2365	9.2282	7.1824	12.794	13.066	8.884	9.3723	13.003	9.1682	11.44	11.804
-8.0936	1.6264	-3.3005	-5.049	-1.3582	1.0534	1.3186	-1.8687	1.1738	-2.4398	-2.8487	-2.5604	-0.63304	0.23012	0.19586	3.2336	-6.6279	1.8371	-2.8763	0.58999	-0.72598	-5.8294	-2.4958	-1.2657	-2.5998	-0.024378	-0.088031	-0.46178	-2.6732	1.3389	-7.047	0.56762	0.46352	-1.0556	-1.9071	-2.7936	2.3911	-1.3666	-5.9243	1.2947	-0.81096	0.80712	1.0321	-5.5487	-0.17239	-1.9157	-1.8189	-3.0767	1.1909	-2.8485
-10.285	-12.298	-7.9225	-10.907	-13.219	-12.568	-7.2068	-6.8816	-10.091	-13.696	-14.943	-9.187	-7.3423	-13.524	-13.6	-12.536	-11.842	-12.179	-11.665	-11.607	-7.3425	-11.455	-14.357	-12.058	-10.875	-10.538	-13.969	-11.327	-11.151	-7.2457	-12.488	-8.6424	-13.015	-12.576	-6.5278	-17.122	-7.5513	-10.63	-6.9736	-5.1728	-7.8367	-10.396	-12.803	-13.641	-13.615	-14.59	-3.0513	-6.5192	-11.579	-13.407
7.2092	11.387	7.8504	6.1863	7.7222	7.9359	13.104	12.612	7.9689	13.906	10.895	11.283	11.318	11.934	11.319	13.333	8.1543	8.9757	8.9166	10.593	9.3062	7.6469	10.131	6.6039	14.549	7.663	10.464	8.9599	10.527	8.3096	15.762	10.186	11.54	12.917	10.527	12.144	11.644	13.437	8.9524	11.695	9.2889	9.8614	8.5156	6.1614	6.8261	12.888	7.6739	9.8779	12.059	12.208
-12.521	-11.088	-16.576	-14.042	-14.329	-18.19	-11.293	-10.617	-14.297	-8.9151	-14.788	-8.9295	-8.1334	-12.738	-11.537	-13.933	-17.222	-15.783	-13.431	-10.131	-11.578	-8.3794	-14.091	-12.701	-12.624	-13.38	-14.733	-14.428	-11.418	-16.147	-15.111	-11.397	-12.43	-13.409	-12.149	-11.795	-11.945	-10.728	-16.907	-15.579	-8.686	-14.84	-10.385	-14.48	-15.353	-13.472	-13.177	-15.044	-8.0249	-10.66
7.204	8.7075	1.701	3.7598	7.2133	5.556	3.0312	3.584	2.683	2.4538	4.5176	0.16331	-1.2298	2.355	0.030323	1.356	-0.84316	0.94308	2.5315	4.0825	2.6405	2.0477	2.5735	5.6621	8.1523	3.3619	7.7133	2.6502	5.0802	3.5483	3.0484	4.9891	4.1207	2.264	4.0802	4.133	0.24578	-2.5002	-2.6248	0.76898	10.534	3.4398	5.7339	3.7772	3.8627	-0.64588	4.5209	5.4546	2.0427	5.6263
-13.267	-5.614	-11.152	-9.3158	-14.257	-9.636	-15.545	-10.794	-13.085	-15.735	-14.193	-10.119	-12.757	-3.7489	-7.6695	-9.1283	-4.1989	-10.819	-8.2484	-9.3578	-13.212	-13.794	-14.542	-11.14	-11.574	-14.969	-13.068	-13.312	-12.741	-14.051	-13.909	-13.741	-10.107	-12.06	-13.937	-8.4142	-10.849	-11.558	-11.559	-12.629	-8.3876	-10.486	-13.595	-7.6713	-14.059	-11.572	-14.337	-11.978	-10.406	-14.42
-13.787	-15.767	-12.899	-13.926	-9.404	-11.059	-15.272	-16.825	-12.044	-14.521	-13.762	-12.955	-15.12	-18.896	-9.9029	-12.168	-12.488	-19.269	-14.221	-13.916	-11.729	-10.29	-8.7457	-12.945	-12.635	-17.595	-14.448	-14.09	-13.2	-12.924	-15.788	-12.728	-11.963	-12.673	-13.909	-15.363	-13.891	-8.6718	-18.259	-12.851	-18.12	-12.346	-12.396	-17.669	-10.98	-10.352	-13.456	-13.835	-12.859	-6.6654
-1.8973	1.0722	-2.5342	-0.08366	2.3297	0.64312	-3.7401	3.2344	-1.154	2.8569	1.085	0.83965	-1.8717	1.6787	-0.7303	-4.252	-3.37	-0.39509	0.22675	-4.849	1.812	-0.21989	0.85063	-3.2165	1.0952	-0.64245	-2.2074	-4.2256	-1.7861	-2.7179	-4.5793	-3.3035	5.8926	0.83843	1.5177	1.1806	-1.4104	-5.1245	0.80627	-2.9255	-3.7414	-6.2389	1.2775	1.5417	-0.67521	-0.98691	-1.174	-2.4379	-5.4466	-4.3129
-4.9698	-3.1538	-5.3903	-3.6046	-4.1213	-4.3716	-7.7239	-5.5127	-8.6744	-6.0842	-4.0045	-8.2562	-3.4289	-4.7822	-6.728	-10.667	-2.8662	-9.0959	-4.5903	-7.1089	-1.2961	-6.0226	-1.452	-7.6336	-13.04	-5.1151	-4.1378	-6.869	-10.203	-8.0132	-7.3679	-5.2699	-5.1861	-3.4502	-3.9317	-7.1147	-7.1983	-7.3472	-7.1686	-5.6492	-5.7204	-8.9172	-10.031	-0.98512	-5.7838	-1.7203	-2.891	-4.8722	-6.8957	-2.7004
6.1316	3.247	4.0755	3.8487	3.0425	7.6698	3.763	4.0683	2.2544	0.63405	-2.4774	2.8919	2.2226	3.6903	0.64026	0.4563	1.0317	1.2588	3.7503	4.7147	1.3439	5.3772	2.4332	1.3038	4.2894	6.0971	0.01478	1.987	-1.7928	-0.50841	0.34296	8.4721	7.3581	1.2413	-0.20074	2.0422	1.9438	0.82302	1.8595	-0.59289	0.40503	2.1746	2.1284	5.0288	0.94108	4.3831	-1.1531	-0.26303	-1.2973	-0.062042
-7.7558	-11.38	-15.11	-15.483	-11.997	-15.49	-10.289	-14.349	-11.172	-9.6268	-8.2278	-17.087	-11.682	-13.067	-12.351	-12.776	-15.139	-11.188	-11.742	-14.921	-16.113	-8.2314	-16.089	-15.34	-16.432	-10.147	-15.324	-15.031	-12.436	-8.4302	-8.0578	-10.603	-10.786	-18.508	-10.471	-12.642	-14.233	-11.972	-16.746	-12.893	-17.894	-14.265	-11.133	-15.313	-14.294	-12.152	-15.062	-10.181	-12.394	-10.781
-16.125	-16.352	-19.902	-12.502	-10.253	-14.147	-12.951	-15.952	-11.738	-12.036	-11.764	-14.468	-11.668	-12.188	-12.293	-13.18	-11.788	-14.429	-14.457	-18.08	-13.372	-12.563	-14.215	-13.668	-9.766	-11.969	-15.531	-11.019	-12.637	-17.927	-16.789	-14.006	-16.88	-12.482	-10.655	-12.919	-6.7214	-15.818	-14.015	-11.342	-14.89	-14.367	-15.618	-14.892	-11.324	-13.764	-17.604	-15.382	-16.793	-15.026
2.8217	2.4107	-2.1411	2.1731	-0.89054	3.4162	0.48412	0.24947	1.1796	2.8961	6.354	3.5054	6.5169	0.83304	-1.3269	3.0775	-1.1727	-0.023765	-3.3567	5.6569	-0.80539	1.9067	3.2346	2.0357	2.2151	5.0753	0.44437	2.7346	2.0274	-0.21323	1.8198	-1.6539	3.346	-2.1763	3.3803	0.68673	-2.3944	7.1561	1.1749	6.7402	0.7615	1.2235	0.27006	4.1073	0.25818	-1.4557	-1.2597	1.4893	0.12617	2.958
0.93979	-2.3586	-8.1734	-5.4826	-6.1625	-5.9783	3.7831	-0.28666	-5.4222	-2.4697	-8.5517	-4.448	-5.5675	-8.5427	-3.2123	-3.8273	-7.431	-8.0413	-0.61809	0.73499	-3.2807	-1.6739	-3.1875	-6.7098	-11.788	-1.1873	-1.2905	-3.315	2.5503	-8.7404	-1.6083	-3.2784	-10.167	-3.4915	-2.1181	-5.1114	-2.379	-2.3072	-6.3718	-12.767	-7.9186	-3.4215	-2.6984	-2.4248	-0.71065	-6.086	-4.8312	-6.1835	-4.2231	-10.813
13.76	6.5453	11.215	10.524	8.9645	10.863	9.9366	10.223	4.5766	11.298	9.9866	6.8581	4.2659	9.0691	14.427	11.616	13.033	12.427	9.9311	11.269	9.0189	13.246	10.384	15.616	5.8474	9.6658	10.242	11.036	8.1315	8.9099	2.8605	9.0545	14.067	5.0355	10.535	8.1353	10.253	7.8772	8.7915	7.0907	8.8424	4.7745	8.5555	8.3875	7.896	8.8069	9.5003	6.4529	10.802	12.372
-10.915	-7.7405	-12.232	-10.746	-7.9107	-7.7799	-11.397	-12.773	-13.587	-5.8151	-9.7138	-6.5274	-8.233	-2.6816	-9.9031	-9.9232	-11.681	-9.2262	-4.8581	-8.2039	-9.044	-8.2753	-8.9666	-10.007	-10.606	-7.043	-6.3401	-13.153	-6.65	-12.603	-11.854	-11.24	-10.525	-7.8743	-13.444	-5.3732	-8.3487	-4.1976	-7.524	-9.7739	-13.866	-11.03	-7.6652	-12.322	-7.0236	-10.527	-7.9699	-11.539	-11.115	-9.2784
-9.9622	-6.7054	-11.13	-14.259	-18.32	-11.656	-12.922	-9.959	-12.236	-12.186	-14.728	-7.5978	-12.477	-9.7284	-11.258	-9.4006	-10.497	-12.814	-11.893	-15.356	-18.14	-13.748	-9.1617	-11.668	-19.043	-11.535	-16.001	-11.923	-13.117	-15.646	-11.592	-15.693	-17.008	-16.062	-9.1278	-15.585	-11.262	-9.0741	-9.7618	-10.702	-12.199	-11.203	-14.594	-13.071	-12.276	-16.066	-12.14	-13.068	-12.366	-11.042
4.5122	2.4474	5.0977	0.97884	0.49762	1.0935	0.6199	-0.50547	0.92055	-1.6475	7.9848	0.0093201	-0.96728	3.2943	1.2327	-1.2337	3.3278	-2.5605	-0.43554	1.0366	-1.7223	5.0113	1.8987	1.8974	6.6084	6.8969	0.63392	-0.70851	-3.2436	1.1851	3.2855	2.8003	3.7192	5.2611	1.6479	3.2311	-0.55888	1.2637	-0.67249	0.78989	1.7839	1.0433	2.0203	0.69783	-4.2527	7.1326	-3.3611	7.4027	3.8629	1.4775
-15.392	-16.261	-17.996	-16.055	-18.912	-14.797	-13.631	-14.769	-13.267	-12.726	-14.026	-15.2	-16.986	-16.72	-11.585	-13.233	-17.147	-13.735	-14.161	-14.709	-13.102	-21.01	-13.532	-18.252	-12.55	-13.893	-14.734	-16.816	-13.843	-12.817	-13.116	-12.021	-12.714	-10.28	-13.045	-15.579	-13.679	-17.708	-19.733	-15.374	-10.922	-15.469	-19.526	-15.365	-13.272	-14.74	-18.775	-16.004	-13.537	-15.817
-6.831	-3.0634	-3.6099	-4.1141	-8.0441	-2.1941	-9.9979	0.084577	0.90381	-5.2324	-5.4779	-2.8114	-3.5384	-9.2191	-2.9143	-0.24074	-6.2564	-7.3886	-7.8677	-1.2491	-0.10497	-6.4324	-3.4816	-2.288	2.5023	-7.5964	-5.6814	-3.2808	-3.5284	-3.9713	-2.7061	0.32221	-2.0185	-3.5537	-1.2153	-6.5186	-4.0708	-6.5582	-2.2705	-1.3126	-0.85647	-3.1679	-4.9413	-2.6178	-1.4094	-1.6606	-5.1194	-3.9706	-2.1453	-3.995
8.6092	13.594	8.6349	9.9365	6.2242	7.8169	6.4954	4.2161	7.6816	7.2669	9.2732	9.1812	3.2522	8.1322	3.9175	6.0033	2.6179	10.663	7.2757	6.4908	6.0003	10.009	4.6926	7.4137	7.6371	3.2003	5.7051	10.715	10.758	5.7668	9.8533	11.797	7.0012	6.6396	4.7269	3.2653	10.235	10.808	2.061	5.9813	0.99422	7.3332	5.3903	9.9701	2.321	5.7956	9.7399	5.9064	5.8978	5.1386
-8.2317	-10.29	-11.729	-17.733	-14.267	-8.7309	-8.9761	-10.365	-13.88	-13.63	-10.229	-14.477	-11.26	-10.969	-15.322	-10.611	-11.063	-12.414	-11.272	-9.3017	-14.591	-6.205	-14.169	-11.056	-11.652	-15.069	-8.3209	-16.446	-6.1683	-7.1376	-16.259	-17.238	-11.078	-9.6413	-12.757	-14.352	-13.539	-13.107	-16.48	-12.779	-12.175	-7.8904	-9.853	-13.815	-12.262	-11.134	-8.8968	-6.4967	-14.816	-12.719
-3.9834	-4.779	-6.2024	-7.3271	-7.6621	-5.0978	-3.4246	-4.0842	-3.6731	-3.7512	-3.7848	-0.042172	-3.0636	-2.9239	-3.8352	-1.2756	0.46152	-0.8575	-6.1033	-4.8862	-0.54039	-0.48142	-5.7133	-4.4927	-4.9958	-2.8258	-1.5769	-4.7818	-4.4585	-2.5925	-2.3373	-5.3924	-6.9738	-5.4252	-1.254	-5.6711	-2.7508	-2.5687	-4.097	-3.7821	0.25458	-6.7961	-4.0517	-4.9117	-8.2734	-1.4611	-4.4071	-6.4319	-3.6719	-5.1736
-1.6996	-1.8798	-0.39145	-3.2307	-0.9676	1.2823	1.8794	-2.143	-0.90342	-5.5134	-3.5524	-1.8721	-7.5423	-2.8316	1.5765	-2.8305	0.010688	-5.3445	0.53869	-3.6232	-3.3344	-1.4844	0.71688	-1.0611	2.2511	2.2049	-3.203	-1.0713	-1.511	-0.37836	-3.6689	-2.363	2.9154	1.5531	-3.2402	-1.0236	-1.2675	-1.4696	-1.6098	-4.7054	-5.4522	-5.3454	-5.9673	-2.1004	-5.6873	5.1403	-1.5095	-2.2804	-2.9976	-2.9832
-12.949	-13.752	-12.883	-12.807	-12.945	-11.892	-8.2611	-9.0677	-7.0674	-11.659	-11.36	-12.432	-9.2445	-14.086	-11.932	-10.637	-13.879	-13.883	-15.406	-16.095	-11.401	-13.984	-13.435	-10.206	-6.6279	-13.785	-13.687	-13.434	-10.062	-17.457	-10.402	-11.523	-10.296	-12.492	-17.124	-13.786	-10.434	-12.318	-10.201	-10.09	-15.216	-11.907	-10.192	-9.1065	-10.342	-7.7274	-9.461	-14.15	-13.962	-14.256
0.068463	-1.7237	-1.2165	-0.94372	0.23201	-0.20079	1.3123	-5.2448	1.8006	0.18551	-4.164	0.3909	2.3901	1.1581	-5.2193	-4.158	2.2322	-0.97597	-8.6473	-4.5253	1.5664	-2.1053	-2.3558	2.7507	-4.2653	-4.5938	-1.3724	-1.5138	0.14568	-1.6643	-0.90221	-4.8079	-2.1271	-1.0596	-2.6419	-3.6936	-4.5788	-0.029714	-0.26619	1.8467	-3.4534	0.38517	-0.96691	0.065267	0.28491	-3.8074	0.64029	-2.3137	-8.2874	-1.4204
-5.4722	-1.4854	-3.1465	2.7748	-3.5476	-4.6157	-4.4365	-1.2177	-7.0679	-3.527	-3.609	-2.5485	-3.3614	-3.9041	-0.55905	-5.9736	-2.2976	3.5166	-5.7884	-3.2466	2.9795	-0.80111	-1.7806	-6.772	-1.7669	-4.8823	-1.007	-4.0638	-2.7037	-3.2162	-4.1886	-5.6538	0.00038587	-4.1902	-3.3639	-1.3914	-4.1781	0.013206	-1.1753	0.65693	-2.3584	-2.4449	-2.1156	-3.917	-3.9442	-3.0638	-4.5222	0.041039	-3.3465	-2.4214
-4.269	-6.6019	-0.48186	-1.0522	-2.3467	-6.2431	-1.5715	-4.3297	1.4822	-1.238	-0.044478	-2.772	-1.2624	-6.8544	-3.8881	-3.4158	-3.6431	-4.2263	-7.2381	-0.71177	-1.5829	-1.1263	-5.4913	1.5367	-4.0914	-1.6584	-2.2808	-0.14884	-2.6005	-4.8932	-0.32833	-5.875	-7.4211	-2.9403	-1.4729	-1.8854	-4.6475	-5.7964	-2.4301	-1.5432	-0.21588	-4.3913	-2.0203	-0.72436	0.95371	-6.4202	-2.6943	-4.6796	-4.8842	-1.0117
-11.414	-9.7401	-13.507	-15.411	-10.996	-13.396	-5.782	-13.937	-14.441	-11.296	-12.824	-11.182	-10.752	-7.8461	-8.4727	-12.362	-17.579	-6.6486	-7.243	-8.6046	-9.1715	-10.446	-13.411	-12.66	-12.196	-11.687	-9.2399	-8.7281	-10.865	-8.5876	-8.7089	-10.499	-10.617	-8.22	-11.915	-15.736	-12.677	-8.2338	-13.903	-9.7261	-12.936	-14.94	-11.042	-11.545	-10.265	-10.01	-6.8783	-8.0147	-14.063	-9.3089
-5.8856	-10.159	-3.1393	-4.0695	-6.3192	-7.6797	-5.6254	-0.13458	-2.8985	-2.7458	-2.3556	-4.5879	-6.3089	-6.602	-5.6529	-4.1189	-2.7653	-3.1224	-5.8808	-1.6656	-3.2565	-4.5581	-1.2801	0.99899	-2.5182	0.71647	-3.3483	-2.6223	-4.3701	-1.6769	-4.9615	-8.925	-1.0154	-4.4908	-4.8238	-5.6207	-5.1433	-7.2665	-7.0584	-5.7547	-3.0818	-6.1727	-2.1397	-5.2064	-6.1968	-5.0051	-1.8788	-2.4134	-7.0898	0.3524
-1.4504	-1.6	3.763	-0.14801	2.2045	2.3164	-5.7132	-6.4077	-4.1422	0.93276	-0.81447	-0.21417	-2.8628	3.4455	4.9016	1.4205	1.1811	1.2525	-2.1553	0.59917	-0.33276	0.92185	-0.95654	-0.91226	2.1036	-0.54817	-4.9875	-0.10448	-1.9732	-1.2322	-2.6945	1.1267	-1.5397	1.0859	-0.051211	-2.6521	0.43943	-2.2744	2.6481	-2.8205	-2.413	-1.9763	2.5886	2.6312	-0.43964	2.063	0.83535	1.5204	1.8416	-1.1603
-4.3046	-13.647	-12.638	-16.778	-11.352	-13.222	-15.847	-8.9185	-12.738	-7.1336	-10.937	-10.894	-10.2	-15.409	-12.277	-7.3554	-9.4634	-8.8916	-14.319	-12.721	-18.77	-12.801	-12.978	-8.7627	-8.7236	-12.064	-17.77	-13.034	-12.486	-11.809	-13.997	-7.5192	-10.635	-16.199	-12.855	-15.151	-8.6118	-8.5206	-16.126	-9.9922	-12.672	-11.058	-13.598	-13.152	-9.1658	-15.161	-12.335	-9.4346	-13.822	-13.022
-12.774	-9.6519	-12.15	-11.495	-12.194	-10.069	-11.724	-8.1798	-13.649	-6.8523	-10.187	-9.1746	-5.2011	-6.0022	-12.705	-11.701	-14.425	-9.4965	-5.871	-9.4804	-8.4225	-7.7807	-12.88	-10.533	-8.7909	-9.8549	-11.75	-10.688	-10.219	-9.8895	-14.521	-13.902	-10.434	-9.9466	-13.262	-8.2991	-5.3195	-7.1337	-4.7504	-11.011	-4.7237	-7.9607	-9.1497	-15.004	-9.7233	-5.4693	-11.265	-9.0284	-7.1471	-8.0703
-15.693	-17.408	-15.273	-14.038	-16.116	-14.691	-10.452	-11.613	-12.632	-12.039	-13.591	-11.188	-13.07	-15.037	-16.163	-6.1788	-11.801	-13.011	-11.199	-14.953	-16.493	-12.758	-16.224	-14.765	-14.973	-11.642	-16.815	-16.006	-14.232	-13.53	-15.073	-16.73	-9.793	-8.4096	-10.437	-11.345	-14.14	-9.7345	-16.952	-16.364	-11.625	-12.86	-17.727	-9.7847	-14.081	-12.468	-12.278	-15.093	-13.627	-16.516
-13.254	-16.377	-13.813	-13.383	-14.289	-16.614	-16.836	-13.953	-9.1458	-12.576	-6.5837	-13.552	-10.169	-17.192	-7.8983	-14.085	-10.882	-15.273	-10.909	-14.376	-14.869	-12.984	-12.457	-12.996	-11.686	-10.09	-15.027	-10.269	-9.7918	-12.451	-13.52	-17.108	-17.701	-15.595	-16.884	-11.161	-13.612	-18.562	-13.136	-12.312	-12.808	-10.802	-10.404	-11.887	-8.1357	-13.394	-13.516	-11.429	-16.826	-16.54
-0.057598	-3.0307	0.81129	-1.3829	-2.0012	3.176	-4.1189	-2.4084	-3.972	-0.034722	1.6568	3.2773	0.14049	-1.3496	2.9464	-0.67473	0.38245	-3.8626	-2.4747	0.93048	2.2755	-3.3692	-1.2651	1.6951	-0.63933	0.13053	-3.3839	1.8678	-3.4143	0.89399	-1.5333	3.7931	-0.35598	2.2847	-1.6844	2.4545	-1.3302	-4.1563	4.2058	3.052	-3.1342	-0.19734	-3.8868	-3.9503	0.64536	-4.5349	-1.4605	0.93338	3.2971	1.8972
-12.374	-13.098	-17.503	-14.75	-13.926	-12.999	-13.422	-10.627	-18.581	-15.793	-12.518	-12.09	-12.84	-10.311	-14.404	-9.2272	-11.436	-16.112	-10.156	-16.274	-10.603	-11.474	-10.988	-15.402	-9.4398	-12.016	-14.496	-12.889	-12.645	-14.622	-10.353	-11.468	-16.892	-13.14	-14.062	-13.818	-12.901	-16.997	-11.581	-14.005	-10.637	-14.956	-15.769	-17.187	-20.116	-10.84	-18.696	-15.046	-13.433	-16.294
-14.899	-13.022	-11.799	-9.52	-14.759	-12.631	-12.614	-12.348	-10.945	-11.143	-13.823	-12.305	-14.018	-14.591	-15.627	-14.545	-9.1827	-13.217	-14.673	-13.379	-11.856	-14.654	-4.8081	-9.5698	-10.733	-10.313	-12.978	-10.453	-9.662	-9.5652	-12.026	-10.326	-9.7737	-9.5947	-11.967	-14.052	-9.3733	-10.799	-11.91	-11.863	-13.696	-12.673	-14.067	-8.7672	-10.49	-16.491	-10.6	-12.568	-13.175	-11.291
1.5204	5.042	5.1503	2.0017	0.46945	1.4122	-2.2798	3.1515	0.54579	0.34995	0.75093	-0.90483	-0.1631	4.6685	4.8585	2.4673	2.089	1.8969	3.1236	0.55484	1.9044	-2.6241	0.47671	0.76685	5.7851	1.0824	-1.3993	-0.083323	2.8428	2.7734	-1.8495	-0.74301	-3.8797	-2.1841	-1.4129	-0.53115	-0.97169	-4.9106	-0.24071	-3.9336	0.59149	-0.86459	4.1394	0.29713	0.41547	5.402	1.739	1.3677	1.7374	4.4617
-21.049	-26.026	-21.269	-21.417	-23.884	-18.518	-23.506	-24.922	-23.621	-22.62	-23.142	-23.045	-22.446	-18.286	-21.084	-20.269	-20.294	-20.205	-19.69	-17.595	-17.112	-21.579	-22.254	-17.896	-23.277	-24.361	-22.47	-21.999	-25.967	-26.054	-16.884	-20.43	-22.589	-21.518	-20.458	-20.684	-21.666	-20.835	-22.709	-21.731	-22.501	-20.611	-21.285	-24.337	-18.154	-22.675	-20.433	-16.959	-22.615	-16.707
-6.5472	-6.4812	-0.70492	-2.3636	0.32658	-3.9677	-6.1163	-7.036	-6.0498	-2.4558	-4.3837	-2.9844	-6.0257	-6.9055	-9.2261	-5.579	-5.9947	-7.1833	-2.8556	-3.0832	-4.2206	-7.0687	-7.4316	-1.1863	-2.6245	-2.6547	-0.016835	1.9945	-1.4792	-2.9216	-0.20245	-4.2913	-2.2021	-3.1921	-8.1198	-3.4495	-4.6353	-0.85663	-6.827	-5.2713	-2.8356	-0.17733	0.96991	-2.7533	-2.1456	-0.17582	-6.0306	-3.7706	-6.1092	-10.129
12.026	10.845	11.718	5.0516	9.0198	12.855	12.275	10.307	7.4959	6.5893	12.17	12.447	9.0743	7.2777	10.428	14.118	13.596	9.702	7.3577	9.4985	9.2864	9.4694	9.4073	8.2762	8.0261	6.9138	7.4775	8.6958	12.12	9.6365	9.4614	7.1795	7.8889	6.1756	8.419	11.561	10.804	11.436	8.4034	8.428	9.601	12.879	10.616	10.367	11.141	10.587	2.3702	9.5879	9.8553	10.138
5.6432	-1.7616	4.6402	3.5331	5.9307	0.96685	-0.73472	-0.46505	4.2291	4.3103	4.8283	3.9385	4.8998	1.3788	0.050401	-3.5265	0.67897	0.75448	-0.97096	0.87057	3.0183	4.0548	1.3596	2.5415	4.695	6.7024	3.7074	4.3927	5.9891	-6.9655	4.1482	0.27598	-2.3015	1.0973	-1.1038	-0.17849	0.89692	2.6733	1.6212	4.0188	1.8454	-0.47151	4.0706	-4.1268	-6.9545	1.7607	4.4451	3.8951	2.0916	2.7702
-13.519	-15.343	-10.638	-13.106	-11.753	-14.084	-15.498	-13.208	-11.103	-14.607	-12.312	-12.742	-13.074	-9.7568	-14.306	-10.913	-16.958	-14.064	-12.942	-13.232	-11.839	-12.556	-10.859	-17.597	-10.602	-14.002	-13.886	-11.826	-16.605	-13.77	-8.2635	-9.9443	-15.105	-13.715	-10.619	-13.353	-13.559	-9.2807	-13.583	-10.177	-9.8705	-10.612	-10.408	-11.571	-11.494	-16.512	-11.135	-11.654	-11.773	-15.989
-0.22956	-6.8056	-4.0306	-6.4074	-5.4756	-3.2407	-0.8656	-6.5912	-2.1176	-5.1255	-3.218	-2.6303	-4.8888	0.84419	-2.3236	-4.4939	-9.9943	-3.1961	-3.7951	-4.309	-3.662	-6.5389	-0.53559	-1.437	-1.8866	-4.3438	-3.5335	3.3975	-5.0052	-1.2574	-1.1284	-4.6163	-4.7874	-2.7294	-5.9329	-4.5168	0.2158	-2.8795	-8.1198	-4.1173	-4.1619	-7.1023	-2.4077	-1.4719	-4.9236	-4.8929	-6.6379	-5.3807	-1.2094	-5.6184
6.4351	7.2655	6.1035	7.5945	7.852	7.619	8.3559	1.3188	10.081	9.8306	7.5559	5.4614	7.0693	3.7148	9.2468	5.0442	8.407	4.1078	7.2879	6.0508	3.341	8.6865	9.7388	8.2917	7.67	7.9881	4.5742	5.5032	9.3464	4.6888	6.046	7.4111	7.5251	7.0639	5.339	7.1557	5.4025	9.2434	5.192	10.309	5.3753	4.3231	4.4027	7.0921	9.5087	8.7547	7.0659	6.3635	6.5898	7.2644
-10.792	-8.6147	-10.477	-9.5195	-11.966	-12.266	-5.6022	-7.1748	-7.9065	-11.187	-5.6331	-13.295	-14.115	-8.8927	-7.9911	-11.341	-12.85	-10.499	-10.987	-8.5404	-6.0787	-7.665	-7.2614	-4.4397	-11.12	-12.818	-8.5093	-10.6	-9.3641	-10.13	-12.123	-7.496	-6.6805	-10.753	-9.5163	-9.1867	-11.22	-10.86	-9.4333	-9.3249	-14.276	-6.5414	-11.574	-7.5954	-14.935	-13.979	-7.7849	-5.6314	-13.89	-8.0902
-2.0092	-4.8864	-4.7857	-4.9525	-2.6199	1.3695	-4.7732	-5.4843	-4.4345	0.025933	-3.6679	-0.26096	-3.1304	-0.04963	-3.6818	-1.1899	-4.5869	1.2364	-7.2669	-0.51847	0.25736	-4.1095	-2.068	-3.2472	-1.6847	-0.83618	-5.5512	-0.56636	-0.70968	1.9632	-1.7658	0.69716	-3.2805	-3.1172	-7.1344	-2.775	-1.7286	-3.2777	-1.3059	2.123	-4.3398	-7.0351	2.7252	-4.3311	-1.8876	-4.6393	-4.8351	0.78127	-2.0644	3.5641
-1.3162	-2.2773	-7.5849	-5.6401	-7.3855	-2.2094	-6.4834	-5.84	-5.9537	-6.779	-4.5617	-4.1772	-6.0461	-8.7258	-1.3169	-4.4507	-5.7955	-5.8621	-4.1315	-1.6966	-5.4442	-3.1757	-7.328	-6.1555	-3.7628	-9.6031	-1.9844	-3.0162	-1.6903	-3.8782	-1.8419	-10.111	-5.739	-3.7912	-5.3437	-4.7941	-3.3374	-4.59	-4.6538	-6.2599	-3.927	-3.7141	-4.7244	-9.663	-3.1337	-11.265	-5.8805	-5.6899	-3.5623	-6.0955
-9.8551	-8.3302	-7.7862	-14.752	-8.6276	-17.32	-11.427	-10.539	-10.028	-11.125	-13.706	-14.741	-12.466	-8.0958	-9.3141	-10.044	-12.423	-14.057	-11.573	-9.6304	-10.195	-11.417	-8.8585	-14.561	-10.136	-14.548	-15.101	-12.524	-11.893	-12.3	-10.836	-7.7433	-12.553	-10.745	-12.609	-9.8564	-9.1728	-13.345	-11.504	-11.197	-13.946	-7.4888	-13.748	-14.657	-10.564	-13.164	-10.797	-9.1258	-12.528	-9.6897
7.4617	8.7709	7.3958	11.701	8.9064	7.5168	5.9201	7.0691	8.3526	8.7701	9.7028	5.1578	5.3897	6.6146	11.886	6.8633	7.2539	8.1287	8.7495	13.324	7.6387	6.7306	11.112	7.911	4.7203	3.5434	5.3465	8.5289	10.257	8.8728	10.425	10.848	4.3686	13.787	7.2027	9.3522	7.5163	8.384	9.3599	10.091	4.4374	10	3.3539	7.5257	7.4	11.408	10.991	7.6435	10.282	9.0855
-2.6432	-8.7557	-6.9774	-8.3354	-5.0462	-3.6351	-4.2782	-4.0837	-8.1671	-5.2607	-5.0144	-7.5636	-5.3817	-2.4016	-4.7269	-3.9794	-2.0449	-2.6784	-1.4986	-4.3776	-4.6523	-8.0388	-4.4701	-4.922	-0.072797	-10.342	-6.508	-3.964	-5.918	-6.4007	-7.9232	-6.841	-5.8948	-9.8016	-6.0716	-1.6251	-6.96	-5.2754	-3.3358	-4.7096	-5.6966	-4.316	-6.2011	-5.0581	-3.2761	-5.9077	-4.2176	-5.7072	-6.1729	-2.23
4.526	5.7109	3.8649	7.7352	9.2679	7.6899	5.8376	2.2702	4.0029	2.2295	3.3319	5.0017	2.0604	3.8445	10.466	1.8473	5.413	5.5268	0.70783	10.27	5.3699	6.1337	7.7563	5.5995	5.8059	-2.0844	6.9329	3.9905	6.9337	5.0392	5.6523	3.666	4.3038	3.3288	3.252	2.5377	6.5284	10.255	-1.9655	5.7777	5.9227	8.3208	4.7834	0.66484	3.7992	8.1789	4.1168	1.8343	5.652	5.6743
-1.0638	0.52048	2.4463	0.27489	-0.87675	-0.90481	-0.92113	1.7857	-1.2843	-0.60066	-2.0835	0.43724	2.114	-1.6464	1.8409	-3.2104	-3.7224	0.22538	-2.6154	2.8194	-0.4243	2.8323	-1.1282	3.4477	0.074551	-1.9662	-2.7031	-0.25086	2.5711	0.70601	1.3078	1.2297	1.4392	-1.9403	-1.1293	1.5365	-1.9941	0.61306	-2.8662	-4.9168	0.094521	3.4907	-0.052822	1.3584	3.3546	0.52837	-3.8305	4.6491	0.43064	3.3609
-7.3511	1.5743	-6.915	-6.7158	-5.1139	-1.3005	-4.3872	-4.3178	-5.9611	0.65702	-3.1671	-3.1853	-0.41422	-6.1294	-3.9144	-3.9345	0.99591	-3.7902	-3.1856	-6.1676	-0.80895	-7.8615	-5.5019	0.20697	-4.9783	-7.7196	-0.6681	0.35762	-1.8374	-4.6318	-0.13509	-1.4642	-3.284	-4.9626	-0.24941	0.33194	-5.4054	-7.4341	-1.3579	-1.5475	-5.0918	0.28166	-3.9128	-3.85	-2.7707	-3.5609	-1.6521	-1.4637	-1.881	0.14714
-21.928	-20.945	-23.562	-19.415	-19.397	-20.169	-26.787	-24.49	-23.4	-20.279	-17.775	-23.76	-27.078	-25.915	-20.964	-23.415	-21.945	-24.539	-24.049	-21.14	-22.753	-24.012	-21.766	-19.165	-21.846	-18.446	-23.63	-23.735	-22.201	-23.563	-19.886	-21.275	-15.538	-17.885	-18.751	-24.786	-20.116	-18.888	-20.818	-18.783	-18.177	-20.581	-22.387	-17.076	-25.621	-22.766	-22.321	-21.917	-11.85	-30.372
-10.752	-10.921	-11.67	-15.328	-12.995	-12.47	-14.152	-16.291	-13.106	-8.6808	-11.635	-13.777	-15.587	-15.98	-13.562	-9.2577	-14.682	-17.177	-14.196	-7.9618	-14.33	-13.846	-7.7389	-17.297	-15.299	-15.755	-12.148	-15.588	-14.005	-12.197	-14.519	-16.324	-10.946	-14.325	-14.178	-10.45	-13.155	-12.325	-12.056	-11.923	-16.085	-16.127	-15.992	-13.484	-14.261	-16.019	-13.179	-13.433	-13.743	-15.665
-0.74833	-0.31531	-4.2645	-4.0175	-4.0553	1.2612	-3.9121	2.4143	0.10708	-0.9084	-1.6359	1.6945	0.23187	-3.0328	0.24686	-2.5583	-0.71905	-2.8314	-5.6329	3.294	-3.7182	7.1414	-3.9918	3.7444	0.079428	0.8893	-2.5624	-3.3259	-2.8856	2.2643	3.6745	-2.3611	-2.768	-1.9713	-3.2734	-2.3684	-3.3795	-1.3544	0.89256	-3.1581	1.3026	-3.4788	0.54403	-1.2021	-1.4916	3.2264	1.5556	-2.7104	-0.19137	0.82568
-2.6842	-5.3465	-2.0002	-1.5372	-1.7457	-4.9016	-4.5948	-0.33076	-8.4588	-1.3007	-6.1627	-4.3098	-2.6678	-1.5376	-7.7609	-4.5397	-6.5204	-5.8507	-6.6706	-0.86764	-5.409	-3.6006	-2.2061	-3.6673	-5.9809	-2.7937	-8.4365	-8.6637	-0.23092	-2.0782	0.74916	-3.0881	-4.9705	-2.7924	-1.0781	-2.7065	-2.8215	-1.6987	-1.755	-5.0746	-2.4281	-0.27952	-4.9328	-0.3873	-1.5173	-1.8342	-0.96482	-4.9714	-0.2352	-0.26482
4.7183	5.6604	3.2943	6.9296	0.75417	3.132	7.8689	5.1507	-4.0115	6.4103	5.4071	5.5397	1.8157	3.2511	-0.15615	6.2611	-2.6527	-1.1637	2.8831	0.67793	5.1651	-1.2815	4.0363	3.5611	-0.80094	3.049	2.7908	6.6397	-1.8359	2.6649	5.8225	0.53737	2.3967	4.296	3.6822	2.2283	4.9996	4.7638	6.0297	1.4753	-1.3988	2.6034	5.0586	5.3573	-0.035681	2.5781	3.9134	2.2668	-0.11549	6.0777
-15.021	-14.734	-10.972	-13.613	-11.258	-15.292	-7.5574	-9.4291	-12.347	-7.7195	-11.577	-9.922	-11.069	-13.305	-14.039	-8.169	-11.953	-11.309	-7.852	-10.489	-7.6923	-10.83	-13.835	-10.056	-8.4829	-9.7692	-14.376	-11.163	-13.905	-12.563	-10.074	-12.055	-12.955	-13.966	-15.08	-14.044	-12.491	-11.091	-10.187	-16.768	-10.091	-17.318	-12.475	-9.0501	-9.7881	-20.971	-11.108	-7.4562	-10.752	-10.943
0.96012	3.1571	0.2512	-4.896	-5.6333	-2.8991	0.82581	-1.7917	1.6283	-0.38684	1.1207	-3.0155	0.68084	-0.37517	-3.3742	2.7958	-0.71513	0.13232	-1.3809	-0.20605	-3.0312	-6.0122	-7.444	1.1094	-1.2483	-0.23759	2.3479	-7.2263	-1.6615	-3.9947	-5.6818	-3.5783	-3.5763	-1.8339	1.55	2.4915	-2.4493	-1.164	-0.98618	-1.9798	-3.9444	-0.4036	-1.1404	-1.602	-2.4509	-3.2518	0.20464	-5.3772	-2.8131	2.518
-17.714	-14.131	-14.458	-15.92	-10.244	-10.401	-12.736	-15.368	-14.695	-14.414	-16.083	-12.046	-17.662	-10.102	-11.884	-11.051	-16.069	-8.419	-13.485	-13.674	-10.778	-15.124	-15.077	-10.128	-13.552	-11.61	-15.924	-15.506	-10.739	-15.724	-12.187	-12.629	-11.27	-15.198	-15.918	-9.9054	-10.833	-13.406	-10.46	-15.692	-12.809	-16.688	-19.037	-15.547	-11.119	-11.705	-16.836	-14.081	-14.355	-17.348
-12.193	-12.825	-14.899	-13.521	-9.0311	-8.0519	-11.586	-10.922	-10.125	-13.442	-13.537	-14.734	-12.015	-15.953	-16.803	-16.362	-11.166	-8.9306	-13.622	-11.667	-13.592	-11.412	-12.614	-14.455	-8.9043	-13.904	-13.888	-11.508	-11.07	-11.926	-10.614	-15.545	-18.607	-12.119	-15.02	-14.905	-9.3392	-14.08	-9.9734	-15.439	-12.309	-7.2797	-10.24	-8.766	-12.028	-15.695	-13.09	-12.02	-10.789	-11.877
-4.737	-2.9197	-1.7612	-6.1731	1.329	-6.3567	-2.362	-4.6866	-1.0762	-6.3893	1.4322	-6.2878	1.8899	-0.61309	-5.887	-1.3239	-0.50358	-4.3322	-2.0187	-1.2914	-2.3441	-2.8725	-6.2177	-8.9298	-2.4717	-2.8228	-3.1261	2.3493	-4.5297	-6.6825	-1.9377	-6.323	-3.4156	-0.95956	-5.0538	-3.2341	0.17405	-6.7763	-3.8539	-2.236	-0.66961	-0.57041	-4.4826	-6.6479	-2.3471	-2.4697	-1.0843	-5.5744	-3.5917	-5.2311
-5.3893	0.82427	2.2747	1.9734	-1.6621	0.18672	0.72997	-1.1386	-6.8701	-0.58233	-3.5826	-2.6059	0.49763	-3.7526	4.4506	0.12808	-4.2624	-3.6678	-0.44765	1.747	-5.122	0.71946	3.036	-5.9556	2.5268	-2.1046	-1.6311	0.080935	-0.82368	-1.2827	-2.8936	-2.215	-5.6618	-2.2053	-7.9529	-2.3958	-4.2284	-0.32599	3.1785	-5.4925	-2.7945	-1.2704	-2.3591	3.9209	4.8039	-4.495	-0.065898	-2.2528	-1.7811	-1.7304
-4.7687	-1.4647	-5.42	-1.8378	-0.66462	-2.7505	-3.1789	-1.8169	0.061072	-7.1416	-0.35448	-1.0784	-3.5327	-1.8366	-0.67152	-2.8498	-3.7692	-4.7243	-0.7954	0.47441	-0.23768	-8.1709	-4.6234	-1.436	-1.3594	5.1578	3.7511	-1.5473	-3.8099	-2.4434	-3.0778	-0.70541	-1.2845	-3.1967	-1.7213	-6.3718	-3.1042	-2.1024	-1.6248	-1.8359	-5.026	-5.4738	-1.2786	0.54168	-3.1585	-0.70547	-3.5575	-1.0716	-0.34969	-2.4823
2.0726	-2.0119	2.3063	-3.3718	-0.35244	-1.7396	0.81106	-1.2753	-0.85863	-2.5257	1.179	-1.1436	3.6811	-6.7002	-0.46013	-2.2859	0.16217	1.9555	-1.0351	3.5227	-1.1454	-4.2507	-2.8547	-1.2784	2.0304	0.312	-0.15821	-5.5499	0.099443	1.1481	-3.0524	0.83962	2.7513	2.1914	-1.066	-0.11934	0.99399	4.5192	0.98366	1.1897	-3.4724	3.6531	-0.31213	0.6208	-1.1929	-0.24177	-3.3191	-1.0037	1.8566	-2.6013
-12.8	-10.894	-16.081	-11.489	-15.149	-10.067	-13.843	-11.924	-10.441	-7.6116	-10.334	-10.933	-10.58	-10.517	-10.394	-10.151	-13.051	-14.253	-11.258	-11.85	-14.485	-11.786	-9.6093	-13.582	-14.857	-13.915	-9.8463	-10.76	-15.988	-14.78	-12.08	-12.978	-10.475	-13.268	-8.4423	-12.503	-16.619	-13.077	-14.125	-12.93	-16.497	-12.624	-8.1433	-14.628	-11.653	-6.3313	-10.69	-11.458	-9.9983	-7.7594
-21.902	-19.785	-21.675	-23.317	-20.772	-21.586	-20.99	-24.386	-18.451	-23.143	-22.834	-19.134	-20.157	-21.789	-21.133	-23.948	-20.169	-17.513	-23.708	-19.902	-23.885	-18.078	-21.127	-22.905	-18.032	-25.114	-20.803	-22.488	-24.9	-20.514	-28.149	-18.356	-19.811	-18.973	-24.142	-21.679	-21.657	-19.877	-24.859	-19.1	-23.775	-17.422	-17.307	-19.736	-19.258	-21.454	-17.719	-20.752	-17.8	-16.909
5.6408	3.3053	6.0521	2.9213	7.1524	3.2669	1.3017	4.3785	1.2943	3.6739	2.9829	3.1913	4.2521	6.6747	8.4654	5.4575	7.0175	5.7747	-0.42324	8.5133	5.5601	5.8979	1.6384	-0.61363	1.9944	0.62086	1.3523	9.2792	5.9126	5.3592	2.1805	5.42	12.426	6.4546	9.4496	-1.0288	7.4796	2.5457	3.8925	3.8307	7.1746	4.5348	2.2851	7.0784	1.4864	5.3434	6.0935	8.1347	3.9842	6.9378
-15.457	-10.982	-10.05	-9.8939	-11.952	-11.279	-10.543	-18.044	-10.16	-13.145	-16.023	-13.303	-14.284	-14.377	-9.3578	-10.446	-10.311	-7.9886	-9.8283	-11.329	-8.8261	-10.249	-14.107	-12.116	-15.3	-13.133	-11.411	-10.148	-11.839	-10.432	-13.267	-4.9752	-14.539	-12.453	-8.9577	-13.215	-10.917	-12.006	-8.9883	-11.571	-9.0391	-12.485	-12.207	-9.7924	-8.7792	-10.39	-9.4648	-13.809	-13.437	-9.797
-5.8809	-2.2042	-1.4128	-3.4708	-1.4908	-5.282	-3.8796	-6.1446	1.3321	3.5086	1.9186	0.65333	-3.7745	3.2784	0.88616	-3.6055	-1.3872	-2.7778	-2.2651	-1.2486	-2.2751	-3.7526	4.1494	2.5093	0.62609	-3.5467	-0.0018531	-1.3223	-6.1796	-0.7691	1.0888	-3.7843	-1.6389	-1.0108	1.3508	1.6613	-4.7762	-5.002	0.97882	-1.1878	-1.8144	0.80979	-2.6065	-1.1343	-0.80302	0.4528	1.5636	0.70892	-0.55867	1.6918
-12.817	-12.97	-14.565	-16.24	-10.417	-13.336	-14.635	-18.514	-11.173	-12.249	-12.132	-12.719	-11.81	-15.213	-9.3787	-14.458	-13.033	-13.826	-18.872	-16.535	-13.39	-13.309	-16.151	-15.67	-13.449	-14.799	-13.166	-17.738	-10.883	-16.154	-3.9009	-13.658	-9.9571	-8.666	-9.9427	-15.87	-11.621	-13.78	-12.005	-9.8461	-16.418	-9.785	-12.2	-11.757	-11.695	-12.488	-12.234	-10.35	-12.698	-16.813
8.6548	10.67	5.9135	11.008	11.15	4.5365	12.516	9.2421	6.4924	5.8597	5.4486	4.7882	9.8791	6.4626	7.8419	8.6196	5.4551	7.8935	9.1682	5.9952	6.5556	6.0936	13.333	9.8417	10.753	9.8976	6.0086	5.3334	5.2914	5.5389	5.2021	8.8852	3.714	8.9516	10.708	11.9	10.129	6.21	9.5756	6.3581	11.659	9.5452	9.9675	10.381	12.32	4.9305	9.1754	8.7897	4.4596	6.6686
-0.12333	-1.4583	-0.38143	-1.4096	0.86473	0.061521	4.6924	1.1563	-2.7983	1.2982	2.211	-3.4378	-2.8835	5.3448	4.7601	-3.3287	3.8798	-0.55763	1.1899	4.7626	1.9658	0.78243	3.6906	-0.41965	5.3772	1.1739	-0.83452	4.145	-0.24433	5.6461	1.6077	2.3909	-3.8148	1.9939	1.9665	4.2419	3.4244	1.2555	3.6438	1.3235	1.6409	5.7923	-2.4284	0.5558	-2.8214	3.8713	1.1924	0.1909	2.2445	-0.86989
-6.6222	-2.6774	-2.5948	-1.005	-0.63297	-4.4828	-3.3583	-0.99444	-3.8646	0.66756	-2.142	-2.5025	-5.2212	-2.1318	-2.3987	-5.7541	-4.4674	-2.4489	-8.2526	-2.5223	-2.9586	-3.6368	-3.4641	-5.6591	-4.8338	-4.4002	-4.1287	-8.44	-6.8879	-6.3747	-5.3695	-10.643	3.5372	-3.104	-2.0953	-5.5737	-5.2128	-2.4596	-3.8716	-2.9644	-0.39968	-2.6934	0.31766	-6.9175	1.0466	-2.4092	-5.8859	-1.7458	-1.753	-3.2798
-3.3101	-7.7057	-7.0418	-6.5221	-1.9403	-7.1896	-4.0598	-6.6427	-7.2063	1.8705	-5.6944	-7.1985	-2.4501	-6.9651	-6.4621	-3.4077	-2.9029	-3.1976	-3.7642	-2.5775	-4.3166	-5.9785	-8.5102	-1.1056	-1.755	-6.3752	-0.27548	-6.9919	-4.1406	-4.175	-4.6611	0.23759	-5.2305	-4.156	-8.6485	-4.229	-0.48814	-5.8124	-6.6552	0.97603	-2.8079	-3.5543	-6.2044	-6.8497	-2.0563	-1.6097	-6.834	-4.3923	-3.2968	0.51948
-11.226	-13.012	-11.621	-11.655	-17.797	-16.127	-13.684	-17.554	-10.037	-14.446	-15.162	-17.562	-10.745	-14.668	-16.898	-9.9612	-17.501	-15.257	-13.039	-10.714	-14.574	-11.734	-15.561	-13.025	-10.587	-10.856	-12.722	-11.67	-12.242	-8.9917	-16.533	-16.564	-11.703	-12.986	-15.281	-17.153	-14.632	-13.202	-15.642	-15.454	-17.091	-12.863	-15.533	-10.55	-12.478	-12.412	-12.146	-12.601	-12.823	-14.133
-15.152	-13.652	-13.851	-13.723	-14.571	-14.127	-13.702	-13.252	-12.521	-10.17	-10.697	-15.386	-14.95	-18.576	-13.596	-12.552	-10.941	-14.327	-12.881	-15.593	-12.14	-12.747	-13.018	-14.222	-15.378	-17.418	-13.371	-11.295	-12.785	-10.856	-15.907	-13.21	-16.156	-14.752	-16.571	-14.342	-7.5069	-11.054	-12.544	-13.361	-16.44	-16.169	-16.684	-14.285	-16.937	-14.268	-15.372	-14.235	-17.283	-17.218
-18.832	-22.957	-20.922	-22.953	-21.167	-25.376	-21.504	-20.25	-20.377	-23.425	-24.638	-22.277	-22.638	-21.317	-18.746	-23.107	-22.413	-23.878	-21.814	-25.037	-25.804	-19.927	-23.103	-23.204	-20.715	-22.6	-24.908	-26.254	-21.69	-23.834	-19.501	-22.673	-18.363	-23.872	-19.928	-21.005	-21.595	-23.991	-21.098	-19.953	-21.17	-25.513	-22.263	-22.11	-27.228	-23.067	-22.567	-23.603	-21.248	-23.303
-4.7142	-0.42523	-6.3584	-5.1969	-5.186	-7.1333	-6.1208	-8.4689	-4.6134	-4.0997	-9.265	-4.8933	-6.3866	-5.7167	-6.857	-6.5245	-6.5273	-7.8574	-6.8384	-3.3402	-1.2205	-8.0995	-2.297	-6.0691	-3.2609	-9.4028	-5.2024	-9.7783	-5.2989	-3.9399	-8.7487	-11.696	-5.0488	-3.8916	-6.8223	-3.0046	-5.6483	-11.611	-4.7831	-3.6886	-5.9418	-5.575	-6.7388	-5.4725	-5.2175	-9.7596	-5.0429	-6.502	-6.6061	-3.9232
6.5208	3.8067	4.2939	7.415	3.3717	5.4607	2.7897	2.1526	6.6895	5.5474	2.8263	8.9117	7.2211	7.3762	2.9255	8.3802	9.0513	8.8976	10.812	6.4647	3.3542	1.195	5.922	3.6224	3.399	2.3282	4.0879	-0.96126	4.2705	4.567	7.0302	5.9487	2.6853	4.2906	8.6622	4.1106	4.415	4.7146	3.0697	3.8704	5.7062	4.708	6.9781	7.773	5.9181	5.1304	9.1552	5.2263	5.7748	2.8882
4.2504	7.4012	1.7763	7.3797	3.7425	3.4604	7.5657	-2.8741	6.2947	6.1613	8.3678	8.3845	5.4749	6.0107	2.2439	6.4852	7.0559	6.3158	3.9785	5.3623	4.3248	3.4704	6.496	2.5972	8.6674	-3.2146	5.5229	-0.35617	0.6314	7.6668	6.5428	6.5484	10.279	5.3691	1.2691	4.4882	4.6551	6.3722	4.4381	4.2225	1.2173	4.4585	0.32846	6.8704	1.2314	3.3397	1.7907	5.3245	7.5548	4.9063
-7.0491	-5.3981	-4.165	-2.9151	0.68331	-1.4897	-0.64807	-4.8744	-5.9162	-4.7589	-2.1771	-4.2689	-4.86	-2.4728	-4.731	-4.5651	-4.9044	-2.0303	-8.0305	1.627	-5.9126	-1.424	-1.0067	-1.5991	-2.4093	-2.6255	-8.9857	-4.9638	-2.867	-2.3815	-7.6484	-8.1495	-7.0293	-3.3876	-5.3954	-5.108	-6.402	-2.6573	-1.4765	-3.9855	-5.4983	-5.9827	-0.22826	-5.4714	-6.6222	-2.2878	0.48062	-6.4438	0.69643	-4.6847
14.233	13.256	9.7584	11.872	11.965	13.332	8.8491	8.2035	8.2619	10.283	10.142	8.4312	10.039	12.521	11.476	8.7101	11.37	10.164	5.6026	9.4762	9.8409	8.3516	11.343	7.614	9.2904	7.9166	11.999	7.5748	8.6577	11.246	8.4739	7.9947	12.653	11.46	7.7245	10.221	8.7063	11.278	11.179	12.774	8.3085	9.6738	11.711	9.3303	7.9297	9.505	13.056	10.212	5.1392	14.797
-4.9922	-7.5527	-2.7119	-3.3909	-3.1027	-4.1681	-1.7365	-3.7736	-4.4688	-3.058	-9.2107	-6.5436	-1.1832	-1.7626	3.7862	-4.4732	-3.2782	-1.4684	-7.2593	-4.4018	0.57877	-2.9442	-2.1794	-3.9318	-1.8658	1.218	-4.0624	-10.356	-7.9	-1.5562	0.64821	-8.8766	-2.0144	-3.5898	-3.9422	-2.8115	1.3851	-5.0418	-2.5808	-6.0945	-5.7721	-6.8179	-0.61304	-3.3682	-6.1679	-1.2646	-1.4743	-7.9454	-4.4101	-3.5942
-3.1989	-4.9401	-3.9835	-4.4902	-5.6658	-5.0226	-2.8372	-3.1303	-2.139	-6.5419	-3.4465	-1.4429	-4.9858	-7.6711	-0.60144	-3.0677	-6.3107	-7.4974	-4.9411	-4.461	-4.7585	-6.5264	-2.2304	-5.0954	-1.8907	-2.1932	-2.3751	-1.1339	-3.8029	-5.2876	-3.3983	-7.9964	-3.1956	0.41251	-1.948	-5.0108	-1.9005	-1.8158	-2.5866	-2.0615	-5.8417	-4.2078	-5.0667	-0.12634	-2.3789	-2.8566	-2.2795	-9.2428	-3.3562	-4.2716
-2.2039	-2.5202	2.4956	-3.7044	-1.9986	-2.7889	1.7881	-2.8264	-1.8813	-6.0543	-0.17153	-0.98606	0.85016	-3.3206	-1.023	1.8716	-3.0802	0.99039	-2.603	0.35931	0.22591	0.67399	-6.107	-0.49848	-1.2909	-3.1371	-0.8695	0.015954	-5.9721	-3.7198	-2.8156	0.56564	-2.4234	0.43295	-1.0508	-1.1085	0.15473	-2.4418	0.72754	-3.6041	-2.0967	1.523	-4.0168	3.3683	1.2651	-1.8799	-2.506	-5.7231	-3.0924	-1.439
-6.6537	-4.3032	-3.8857	-6.8589	-1.6243	-4.7259	-3.2899	-5.679	-2.2012	-6.6703	-0.41867	-2.5588	-3.4803	-0.69088	-1.7951	-6.562	1.4066	-5.7595	-5.4165	-2.1623	-6.8529	-1.7168	-4.3429	-4.2448	-8.943	-5.4845	-3.4861	-3.4024	-6.6112	-10.53	-1.8186	-0.83575	-6.3912	-6.521	-3.7873	-8.6764	-9.4827	-3.3074	-0.97349	-6.7202	-2.3007	-5.6285	-2.72	-1.5456	-6.2953	-3.076	-2.0058	-5.6666	-3.648	-7.4363
-1.7974	-0.75086	7.1203	1.2937	0.38524	-1.0088	-0.29881	-0.63454	0.61163	0.18132	1.83	2.4238	1.3678	-1.8326	6.541	1.8819	4.6141	2.7354	5.6036	0.86463	-1.5909	3.1561	1.1401	1.5344	-3.5057	-0.82733	-1.2637	-2.5468	3.7223	-1.0224	0.84623	4.4676	-2.0782	-3.377	1.8346	-0.95259	2.9225	5.3635	4.5614	-0.70003	6.3432	4.2461	-1.5135	5.118	5.7148	-0.7387	1.2664	-1.653	2.0603	1.8542
-15.188	-11.662	-11.493	-12.334	-14.042	-18.698	-12.916	-14.002	-11.194	-9.9981	-12.189	-14.151	-12.732	-12.353	-17.165	-12.025	-11.956	-9.657	-10.879	-16.788	-8.4232	-10.278	-12.984	-15.908	-8.5844	-9.814	-14.676	-12.226	-14.619	-18.512	-13.136	-7.7037	-13.454	-9.1006	-11.442	-11.48	-14.285	-17.289	-14.9	-10.274	-9.2744	-13.173	-15.11	-12.617	-14.427	-11.8	-11.742	-15.155	-17.965	-12.684
-14.609	-15.218	-14.999	-13.118	-15.157	-16.242	-14.078	-14.206	-10.031	-8.61	-15.629	-9.5371	-10.567	-8.4485	-14.862	-11.904	-13.343	-19.948	-8.6003	-15.826	-11.829	-12.206	-13.307	-13.268	-12.487	-17.061	-19.698	-16.936	-11.713	-8.2921	-8.6566	-11.629	-14.525	-10.915	-14.438	-10.89	-11.687	-16.312	-14.32	-13.492	-14.923	-9.3196	-11.55	-9.2886	-11.459	-12.107	-16.599	-13.835	-9.598	-15.521
-12.618	-14.938	-12.523	-10.397	-17.349	-11.853	-14.681	-13.844	-13.699	-13.733	-10.375	-9.6491	-6.622	-13.847	-10.985	-14.382	-13.939	-17.05	-10.27	-12.318	-13.372	-10.932	-12.791	-11.575	-11.59	-13.405	-14.155	-8.6295	-9.9431	-13.945	-15.628	-15.785	-14.406	-14.461	-7.6111	-12.67	-7.7246	-10.435	-11.465	-10.462	-17.92	-9.5913	-11.694	-12.498	-12.627	-7.3006	-11.792	-10.955	-9.0026	-11.578
7.9822	13.028	10.3	13.93	9.9607	11.118	10.151	13.228	12.948	8.1972	5.4023	11.928	8.9124	10.576	10.224	9.7162	9.1479	9.6514	10.835	8.3762	10.088	12.885	8.8301	9.4063	9.6153	9.7439	5.9246	9.2798	5.123	8.0375	5.6833	9.7878	9.8408	10.941	10.529	11.401	10.114	11.243	12.806	7.1505	9.1604	9.4632	5.6348	12.87	9.9677	8.5227	9.2533	7.6525	7.6209	9.432
4.1293	3.7771	4.0338	3.2758	2.1445	2.2893	4.7529	1.4183	5.2126	2.7042	5.7697	2.5267	0.43461	2.5673	2.6996	3.8425	4.0938	1.4947	5.1312	7.4477	-3.3659	3.9797	1.0864	3.9426	7.1737	4.5675	3.6016	2.2428	2.4683	0.40493	2.4803	6.3193	9.5385	1.5167	1.7764	2.659	4.7449	1.6584	10.004	1.4035	0.74125	5.9993	2.6151	7.5599	3.2025	5.7429	6.3724	-0.54736	2.4802	3.8799
-8.3918	-7.3504	-5.6231	-6.9721	-4.6906	-5.9645	-3.1636	-5.5744	-6.4421	-6.6875	-5.1248	-6.156	-6.6042	-9.2121	-4.5547	-7.8048	-7.4397	-6.1971	-6.5674	-0.53325	-1.3814	-4.3461	-4.7359	-1.7936	-4.3496	-6.8167	-8.4203	-6.9523	-5.3669	-5.7694	-7.7765	-8.257	-7.0139	-7.3049	-6.5536	-9.7652	-1.2437	-6.5503	-11.326	-3.8235	-4.9488	-1.3552	-5.1301	-6.2905	-5.5419	-2.1684	-4.0238	-10.217	-9.1894	-6.0774
-14.155	-11.836	-12.079	-15.322	-19.521	-10.607	-6.8356	-14.846	-13.577	-15.154	-12.906	-14.158	-12.09	-15.162	-12.789	-14.068	-16.654	-12.123	-13.576	-17.653	-10.842	-12.736	-12.306	-11.243	-12.049	-13.835	-16.422	-14.852	-12.654	-13.803	-12.61	-9.1435	-10.846	-13.071	-13.121	-10.148	-9.9219	-10.218	-13.568	-10.427	-11.793	-11.115	-14.639	-12.092	-13.027	-10.598	-14.574	-13.757	-14.564	-13.019
-17.566	-8.5164	-9.0127	-13.788	-10.6	-9.4207	-10.311	-11.446	-9.3211	-11.434	-5.7542	-10.597	-12.721	-14.11	-20.859	-8.9786	-10.434	-15.788	-18.136	-9.1057	-10.494	-12.241	-10.892	-11.515	-8.9526	-9.3385	-13.272	-12.889	-11.739	-14.286	-7.574	-11.614	-3.9993	-11.968	-14.347	-10.019	-13.157	-10.513	-7.5477	-11.734	-14.244	-11.883	-11.489	-14.905	-10.687	-13.644	-12.345	-12.607	-7.6834	-8.1726
-6.7605	-3.7484	-9.4964	-4.4546	-7.4555	-3.601	-0.87496	-5.7366	-3.3423	-3.1231	-13.143	-3.6239	-6.0488	-7.5992	-7.6446	-6.9113	-10.127	-4.4158	-5.1719	-6.2256	-7.8271	-6.8132	-7.8197	-4.5835	-6.9557	-5.3791	-7.4466	-3.1231	-7.4149	-3.0269	-6.846	-4.7537	-1.53	-6.7651	-3.4547	-0.086742	-3.2629	-7.9731	-0.45343	-3.2735	-6.086	-1.8751	-2.9201	-5.6122	-5.4304	-3.7282	-2.7473	-4.2215	-4.7817	-5.8784
13.847	7.6715	3.4824	7.1919	6.541	6.2961	9.6148	5.0239	4.5734	9.1544	9.9393	8.891	7.619	6.0225	6.9019	12.66	4.9075	7.2598	9.724	4.999	5.2855	5.6009	9.1063	5.411	4.2856	4.7963	9.0064	8.5761	3.8926	6.8856	7.1263	1.6359	9.1909	8.08	5.3712	5.6609	4.512	2.9111	9.0051	8.6449	11.392	5.3042	7.3448	7.2114	7.7846	8.0547	6.6307	11.89	6.8493	5.8949
-5.8947	-6.4242	-0.8056	-2.4662	-6.1139	-6.3748	-1.5298	-2.8251	-2.4062	-1.7214	-2.13	-6.3782	-1.9899	-3.3019	-5.6902	-2.3431	-0.59845	-1.1043	-7.4641	-2.097	-1.5773	-4.0266	-3.153	-0.073877	-1.0187	-5.6491	-5.1457	-4.3304	-2.916	-7.3418	-1.3493	-3.9493	-3.5407	1.9958	2.694	-6.9258	0.11572	-5.5377	-0.87973	1.2192	-4.9246	1.125	-8.8556	-9.6029	-6.2849	-1.6529	-1.3234	-2.3304	-1.6823	-1.0562
-14.641	-16.231	-10.679	-13.656	-18.332	-13.484	-16.874	-12.604	-9.3663	-13.071	-12.499	-15.537	-20.259	-18	-10.611	-16.974	-16.227	-15.628	-15.509	-10.242	-14.352	-14.918	-8.1562	-17.81	-13.862	-13.073	-13.667	-13.992	-14.577	-11.313	-16.727	-12.598	-15.192	-10.022	-13.777	-13.651	-16.142	-19.361	-11.758	-12.762	-18.585	-19.579	-18.14	-13.716	-12.722	-13.963	-15.38	-13.207	-13.199	-16.89
-8.6853	-1.2892	-6.4094	-5.3923	-4.3461	-7.594	-2.0308	-5.1448	-3.769	-3.0633	-2.8271	-0.58117	-2.4709	-5.6966	-2.3072	-5.7084	-3.2445	-7.1293	-1.145	-6.592	-4.5848	-10.737	-1.7276	-8.7728	-6.2518	-0.50737	-3.5443	-3.3568	-4.8108	1.4241	-6.9297	-4.0266	-6.6305	-6.5262	-6.3391	-3.0418	-2.3808	-11.037	-11.077	-4.847	-4.6945	1.6738	-6.0326	-4.9678	-1.3061	-4.5406	0.15116	-10.913	-4.7344	-3.4064
-1.6063	-8.4525	-3.1025	-0.93345	-6.4953	-2.4315	-5.7248	-9.594	-2.9536	-2.0807	-2.4407	0.69137	-2.4512	-5.6801	-4.0008	-1.9366	-4.6424	1.0219	-0.50498	-3.0826	-2.7064	-1.7732	-6.6735	-1.9129	-3.8758	-3.7656	-5.8309	-2.1858	-8.877	-0.95264	-7.5012	-4.0763	1.1892	-3.9971	-3.4918	-5.6841	-3.4309	-2.3726	-5.8362	-1.1272	-3.8649	-5.173	-3.4823	-5.3908	-3.3769	1.6809	-1.4653	-7.0467	-5.2529	-2.5514
-11.905	-9.9325	-15.224	-16.903	-12.857	-17.814	-15.914	-11.935	-13.638	-13.595	-14.381	-18.004	-15.945	-22.812	-11.746	-11.494	-14.641	-18.628	-7.9204	-14.996	-12.845	-16.483	-14.437	-14.127	-20.226	-14.515	-12.192	-13.783	-15.057	-15.675	-13.42	-12.258	-13.831	-19.549	-14.591	-20.106	-11.916	-13.089	-14.654	-15.158	-15.334	-17.216	-17.232	-12.919	-15.168	-14.001	-15.376	-17.652	-14.074	-15.635
0.29517	0.26121	3.1434	1.9198	-2.5421	3.9298	4.7887	-1.6567	-1.0758	3.1692	1.3768	-0.094998	0.49737	3.1885	1.1084	1.3143	-0.0033833	2.3569	1.445	-0.0089766	5.9649	1.4786	4.0242	-0.45973	1.8716	0.2226	3.6693	1.8776	4.0932	2.9899	2.5175	0.75138	-5.2234	4.3721	-6.9749	1.1646	-0.41911	2.4027	2.632	-1.3214	3.5866	2.6947	-0.76722	3.7477	3.4937	-1.8599	6.2157	0.072363	5.8999	3.9294
-3.4592	-0.47426	-6.4245	-2.1308	3.7021	1.9434	-2.3133	-0.26544	-0.47407	-0.33315	1.4064	0.13118	-4.0415	1.7302	-0.41592	-5.317	-2.1836	2.6554	-1.9749	-2.1722	-0.13961	-2.8811	-1.0177	-4.513	-3.284	-2.1737	-3.3543	-2.5989	1.7602	-3.4483	-2.1674	1.0232	-0.011261	-7.697	2.1101	-0.63166	-5.811	-6.1059	-1.7202	-2.034	0.47498	-6.9002	-4.0085	2.0342	-0.52603	-3.146	0.098791	-2.7448	-4.4725	-1.4466
-20.781	-22.068	-25.263	-22.704	-19.92	-18.146	-20.099	-26.087	-25.429	-22.645	-18.306	-20.733	-23.1	-23.809	-23.479	-24.063	-24.411	-23.789	-25.993	-22.717	-26.841	-21.674	-25.755	-23.799	-18.044	-20.863	-19.035	-20.941	-23.698	-21.153	-21.8	-27.992	-16.794	-26.044	-19.859	-23.75	-20.706	-23.905	-21.651	-24.478	-24.833	-21.099	-19.318	-15.689	-21.351	-25.053	-18.139	-18.181	-23.235	-23.767
6.2974	0.82139	3.0499	2.7239	-1.7738	-1.3112	0.32294	1.9624	2.8972	0.31338	6.3647	5.0896	2.2686	1.8677	3.8201	-1.7231	1.4309	-0.57086	2.0569	2.7089	1.9729	3.0378	3.3416	1.2512	-2.2541	6.9769	1.4597	-1.5517	4.1638	3.3003	1.2137	1.978	5.0952	1.3329	-0.55533	1.1801	3.0546	1.9911	6.2385	-2.9052	-1.3355	4.8795	-1.6194	-1.136	6.6629	0.83957	2.434	4.9779	0.84279	3.3327
-5.4141	-8.8075	-0.15435	1.3865	-4.6804	-1.4187	-2.7255	-5.4479	0.91432	1.8859	-3.5931	0.80301	-7.0156	1.2875	-1.0595	-5.0557	-3.6822	-5.631	-1.9356	-5.9461	-0.31612	-1.6808	-5.3039	-9.0713	-3.4055	-1.4724	-4.5488	-2.6414	-2.2212	-3.0293	-1.406	-5.1718	-7.3363	-3.6028	-4.4375	-0.39794	5.0532	-7.5502	-5.3206	-2.5388	-4.294	-4.6665	-6.6386	0.1921	-4.7242	-2.4929	-4.4426	-3.9741	-8.6808	-6.5567
-10.012	-14.697	-12.331	-12.655	-11.48	-4.6577	-12.073	-14.028	-11.789	-10.674	-10.901	-7.9548	-11.95	-11.407	-13.128	-10.294	-8.0573	-12.91	-8.2723	-16.269	-9.6242	-13.127	-6.7094	-12.321	-15.243	-9.94	-11.785	-11.145	-9.924	-5.7193	-15.647	-9.8698	-11.241	-4.3463	-12.935	-10.161	-12.892	-10.006	-13.993	-14.444	-13.883	-11.66	-3.5713	-9.3103	-11.103	-9.877	-9.901	-9.9998	-10.413	-7.5326
0.66251	3.99	-3.0747	3.2813	-4.411	-1.0833	-2.2106	-4.3234	-0.44727	2.2782	-1.0835	-3.5437	-1.8794	-2.7667	4.1203	1.0975	-7.1008	-3.4629	-1.1354	-3.1646	-1.8851	-0.17785	-2.3367	3.0065	-1.6934	3.6429	0.79302	1.1192	-2.3499	2.6934	-0.29011	-0.13744	-4.1581	-3.0469	-2.4907	-2.4342	-1.1094	-2.7111	3.1313	-0.50925	1.7547	0.021962	0.64685	0.77827	2.0371	2.1021	0.50438	-0.89768	-1.8881	-2.7586
-12.697	-8.1225	-11.066	-9.0247	-13.169	-10.303	-14.296	-12.815	-13.586	-7.8095	-18.534	-9.9214	-16.156	-14.145	-13.673	-12.992	-10.027	-10.208	-10.336	-12.439	-12.16	-16.154	-6.3371	-11.853	-8.994	-13.157	-13.332	-12.665	-4.9795	-12.356	-10.211	-12.943	-13.521	-14.37	-12.038	-13.621	-14.207	-9.5076	-12.457	-12.362	-8.7462	-15.128	-9.0111	-14.22	-12.059	-12.714	-9.882	-11.857	-11.707	-9.2696
-23.918	-20.257	-28.274	-27.449	-21.103	-16.545	-19.731	-21.229	-25.147	-19.841	-21.878	-22.387	-27.057	-23.543	-22.847	-22.099	-22.852	-22.918	-21.839	-21.796	-23.86	-23.329	-22.392	-25.303	-23.956	-25.273	-19.969	-22.313	-20.292	-23.788	-19.003	-16.229	-27.231	-21.822	-22.626	-25.791	-19.169	-21.139	-22.424	-17.26	-21.944	-21.936	-25.123	-18.873	-26.827	-19.602	-19.719	-24.028	-18.135	-22.91
-1.665	-3.9693	-3.4476	-6.8699	1.3438	-1.4733	-3.0254	-5.6714	-5.1356	-2.2852	-5.6322	2.5465	-2.9994	-2.8525	-2.5846	-1.0291	3.7074	-5.688	-0.19748	-3.7813	-5.8948	-2.7147	-2.68	-2.5973	-7.339	-0.36433	2.2772	-6.1929	-3.1272	-0.56688	-4.6395	0.032591	-1.9975	-0.29091	-2.3812	-1.8583	-6.6948	-2.4395	-2.4683	-2.8127	-3.5025	-3.4881	-9.0301	-4.3544	-3.4024	-2.8851	-7.7414	-5.767	4.1711	-4.6608
3.8957	5.0913	5.9272	3.7888	1.0275	5.4194	4.3804	5.2662	5.0238	1.2773	4.4873	3.922	1.374	3.047	3.6504	5.0484	10.122	3.002	3.7849	9.0051	4.0694	3.7088	3.0812	6.2464	7.1232	8.8348	0.19227	3.8026	6.6949	5.097	5.8597	3.5704	5.2891	5.4466	7.2245	0.28179	5.7218	6.8506	3.6159	6.6962	6.9138	3.8373	5.7046	4.4583	6.5617	-0.11883	-0.53444	8.5031	2.3435	5.2546
0.08943	-0.064213	-1.9226	-1.6138	-4.8774	-0.34348	1.6245	-0.8458	-3.1518	-1.7726	-2.9038	1.4159	-0.71835	-0.29948	-0.30162	0.075949	0.84168	-2.0791	-1.3308	-7.324	1.1581	-0.56263	-1.2531	-5.2247	-6.3595	-5.4865	-3.6536	1.9309	0.86425	2.3106	-1.312	-2.3975	-0.44368	5.2339	-3.192	2.4096	-1.5162	-3.8081	-1.2948	-2.3061	0.36166	-2.7925	-7.3245	0.18093	1.0969	-0.085853	0.48081	-1.4053	-4.8461	-1.236
1.0733	0.41528	0.95205	-4.8125	-2.4292	-4.3822	-1.1232	-2.1621	-1.3641	-2.7917	-2.9667	-3.644	-9.4224	-5.141	-7.4466	-0.59455	-7.5958	1.3254	-0.40799	-5.6225	-3.8518	-1.5593	-4.61	-6.2129	-4.8613	-4.938	-6.6821	-6.505	-0.80136	-1.1159	-1.4301	-5.4613	-0.26229	-1.4334	1.0472	-3.2084	-2.5284	-2.5724	-6.2722	-3.0785	-0.98618	-4.5433	-2.9448	-1.4242	-6.1738	-2.8066	-1.9836	-1.9082	-2.7314	-2.0714
-4.1958	-2.15	1.587	-1.4336	-2.9446	-4.5534	-2.5812	-2.1701	1.0536	-0.14441	0.60256	-1.9647	-2.7329	-1.8582	-4.323	-1.2944	-1.2793	-3.2849	0.28723	2.2206	-0.017235	-2.1786	3.8118	-4.8535	-1.4908	-5.0201	-1.5361	0.27713	-4.4834	-1.7246	-0.20395	-2.792	-3.5694	0.43586	-0.020018	2.44	1.4669	-4.8774	-3.0787	-3.5615	0.51055	-1.784	-0.85366	-0.92606	-3.7535	-4.1974	5.8525	-6.0027	2.2578	-3.2575
-8.3086	-6.9325	-9.6263	-6.9495	-10.725	-6.924	-4.7094	-8.1898	-9.0469	-8.6638	-6.4654	-3.3265	-8.7493	-4.1107	-6.8037	-1.1522	-4.0602	-7.5389	-5.3292	-8.8723	-7.1563	-6.4005	-6.0811	-9.6299	-10.456	-6.4676	-0.91812	-8.3492	-9.6302	-4.3111	-0.49971	-4.6311	-10.352	-6.3349	-3.9972	-5.8703	-7.3264	-7.7075	-9.4662	-11.632	-10.975	-5.5086	-8.834	-7.5836	-5.2002	-9.9234	-5.2382	-5.7488	-8.9644	-8.0426
-13.314	-10.448	-17.053	-16.807	-12.233	-14.958	-9.6289	-11.631	-12.685	-15.39	-11.801	-17.391	-12.442	-15.157	-14.918	-10.718	-12.307	-10.014	-11.444	-13.547	-12.246	-15.729	-9.9857	-16.323	-13.822	-13.765	-16.029	-11.268	-12.754	-14.311	-10.952	-12.126	-11.752	-14.351	-15.367	-10.347	-16.365	-13.985	-15.305	-13.471	-13.768	-10.257	-11.244	-12.489	-14.649	-14.969	-14.538	-17.063	-6.8794	-12.378
1.7736	6.0969	2.5953	5.0826	4.7123	2.7387	7.887	2.505	5.6057	1.4967	-1.3104	5.6427	5.0514	5.3981	6.7325	4.4588	5.8242	2.485	3.1068	4.0547	8.6807	6.4963	-0.081492	4.7255	4.0205	3.003	5.0058	3.6096	3.8896	3.047	4.8468	2.2396	10.159	9.9992	8.9456	-1.8499	2.5526	6.6326	5.0331	2.4328	4.3613	8.5524	1.6312	3.3978	2.398	1.5696	2.6058	9.5603	4.7646	5.2611
10.121	11.661	11.731	5.0468	9.2685	13.157	14.393	4.0832	8.1098	12.424	7.633	12.733	11.717	7.8199	8.459	10.857	10.192	13.181	8.0163	10.237	8.1867	8.5237	7.327	11.025	8.2767	10.63	8.3447	14.034	8.4617	9.7366	9.5841	8.4643	12.454	7.7166	10.654	10.258	9.9599	15.113	11.396	9.8193	7.402	9.3036	9.7514	3.1349	10.736	12.108	13.103	8.5095	9.3185	15.41
-6.8525	-9.5267	-7.4937	-5.6029	-6.0153	-8.2144	-5.5072	-7.9722	-1.479	-2.8267	-3.8355	3.067	-3.0684	-6.7936	-7.3011	-2.0202	-2.6637	-2.0404	-2.7599	-8.3192	-8.8733	-10.575	-3.5965	-6.1651	-4.1341	-8.9026	-0.93955	-7.1823	-4.4741	-5.6534	-1.3426	-8.1432	-10.867	-3.7509	-5.9773	-3.115	-4.5928	-7.3602	-7.1914	-3.2955	-3.5273	-2.95	-8.251	-9.4467	-1.4908	-3.8928	-9.4171	-7.1125	-1.9311	-2.2778
5.4891	6.2807	6.3149	6.7515	4.6285	4.9343	9.4954	6.4914	5.2141	6.7107	6.2084	6.2101	3.7677	5.009	5.8336	-0.88219	5.7486	3.6496	2.1387	8.74	4.3632	6.5625	6.4606	6.0762	4.6477	7.5832	11.084	4.0594	5.2712	4.8328	0.72659	7.9237	2.5668	6.9374	8.3177	3.9579	4.2647	4.6256	3.5502	5.9354	5.319	1.8141	6.3113	8.2493	6.655	2.6281	4.1704	3.7579	5.1594	7.9233
-1.7328	-4.6332	-2.8079	0.46014	1.517	-2.5565	0.94823	-3.8118	-3.6255	-1.9871	3.516	-3.1441	-0.11315	-1.8698	-2.2595	0.15759	0.60379	-1.9417	1.445	-4.0302	-0.30092	-1.5082	-1.8409	-4.6106	-6.7711	1.687	-3.2181	-2.6558	0.51065	0.098145	-1.05	-5.6925	0.73605	-1.8257	-1.7276	5.407	0.15151	0.46213	-2.73	2.1277	0.4514	-2.7082	2.6543	-3.1284	0.33693	3.2145	-5.5861	-0.7034	-0.33267	-0.66988
-13.544	-12.871	-13.325	-10.958	-15.42	-12.12	-11.787	-11.446	-17.672	-14.44	-15.581	-12.468	-12.59	-19.009	-13.123	-16.198	-14.599	-15.333	-14.329	-11.319	-13.967	-19.055	-10.799	-14.361	-16.278	-15.286	-12.656	-16.531	-18.606	-9.7127	-11.12	-16.602	-10.671	-13.712	-12.81	-14.029	-16.234	-13.063	-15.076	-12.674	-11.31	-13.321	-16.767	-13.664	-16.589	-6.1984	-13.702	-15.046	-15.809	-13.509
-11.566	-13.369	-15.013	-12.176	-11.513	-11.406	-11.722	-15.651	-15.271	-17.013	-16.885	-12.853	-14.2	-13.009	-11.198	-11.208	-17.331	-14.184	-14.007	-12.857	-18.698	-12.95	-18.906	-10.839	-13.66	-10.356	-14.982	-14.226	-13.142	-13.061	-14.392	-9.6983	-18.34	-17.143	-16.388	-12.092	-9.346	-14.987	-13.648	-14.673	-15.983	-15.981	-20.855	-15.706	-17.292	-16.174	-17.219	-14.12	-13.818	-15.559
-1.3877	-0.42636	1.3404	0.90689	3.3987	0.14917	0.43702	3.3791	5.4593	-1.8605	-3.0952	-1.2936	-2.3251	2.0253	-0.80288	-0.25795	-1.0453	2.8958	0.3214	1.0506	-0.90391	-1.2238	0.31097	0.19025	-2.0105	-3.2037	-5.0918	3.5242	2.8909	-2.1478	-0.52744	-2.8895	3.1692	-1.3199	-1.9677	1.2942	1.7677	4.0061	0.52105	1.7955	3.9906	-0.99889	4.0461	1.737	-0.44931	-1.3599	-0.45548	0.38639	2.7054	1.5582
-6.0234	-2.0876	-6.6751	-5.8604	-2.125	-2.2566	-7.4075	-2.1591	-2.6722	-2.8568	-5.094	-3.6184	-2.268	-2.3721	-4.2947	-6.8957	-3.9161	-9.0255	-8.1482	-5.5512	-6.0988	-7.8293	0.50674	-5.3427	-3.1506	-9.2749	-4.6413	-4.7447	-8.7835	-6.8004	-6.6731	-6.3336	-7.6385	-4.1636	-7.6201	-8.806	-5.0878	-5.3863	-6.4949	-2.7959	-1.0363	-3.76	-6.5283	-6.9263	-6.9675	-5.007	-6.1009	-5.6626	-4.8621	-6.3096
1.0157	2.9539	-0.53069	-3.511	0.4171	6.0332	0.89452	2.9694	-1.0664	1.1778	0.32146	-2.2141	-4.8735	3.2052	1.2628	-1.9962	3.7437	1.4461	-4.1988	1.2958	-0.32588	-2.323	0.66233	-2.264	-1.5176	1.3334	-1.8444	-0.43071	-2.4563	0.29399	0.21215	-1.0261	2.2256	-3.8328	-1.2673	-6.6458	1.5096	1.6944	-3.3845	-2.7693	-0.60001	-2.5644	-0.099515	-0.5337	4.742	0.53017	-2.2094	-3.6429	3.8487	0.17129
1.907	0.64886	1.6416	-4.7529	1.1667	-3.2772	1.2182	-4.135	-2.8564	-1.8547	3.1247	-1.3114	-0.042118	7.0979	1.8873	1.0375	-2.6223	1.0896	1.8631	-5.41	-3.8501	1.0256	-0.10387	2.3114	-2.6127	0.11369	0.80818	-2.7326	1.4007	-1.624	-2.4151	0.93448	0.2591	4.3856	-1.0924	2.5771	4.5141	0.72394	0.28361	-1.5782	4.9119	-1.2828	0.14361	1.883	-1.5869	3.439	0.48893	0.67848	3.8117	-3.2842
-5.1095	-9.3058	-5.0777	-6.4564	-4.2485	-5.4176	-4.3834	-2.3109	-10.33	-3.0331	-3.1311	-4.8993	-3.7852	-9.7872	-6.396	-7.1051	-7.9847	-5.5111	-8.096	-6.7959	-3.1211	-5.3956	-4.142	-6.7422	-3.0748	-4.4763	-11.188	-7.4796	-9.028	-11.8	-7.5974	-4.9042	-3.9347	-1.3452	-4.5002	-3.3488	-7.5453	-7.1714	-7.5999	-7.867	-5.9901	-8.6618	-7.867	-5.8388	-8.6586	-0.47724	-4.2198	-3.2424	-7.085	-7.5698
-0.91711	-1.4606	-0.38204	0.21669	3.1814	-1.0321	2.5221	-4.3192	0.57412	1.7326	-0.92725	-0.987	0.90444	-3.7085	-3.568	2.6447	-6.1936	-3.8531	-0.68523	-2.8504	-3.2031	-2.86	-2.0197	1.147	-2.2436	1.705	-1.5313	-1.474	-1.111	0.57862	-2.3002	-0.5604	0.1505	-1.818	1.3328	0.018154	-0.98682	-0.39542	-4.7884	1.3928	-1.9773	4.665	0.45324	-2.7636	1.6349	-3.6385	-0.97384	-3.6481	-1.334	-0.33109
4.1271	0.053851	2.008	1.2965	-1.0801	1.5261	0.65847	3.5752	1.6678	1.0073	-0.44929	2.3211	-0.43671	-2.187	0.14861	1.9141	0.14125	-0.068217	-4.9587	3.6631	-0.63015	0.45075	-0.17031	3.0286	-0.2	-2.9726	-0.71666	3.5301	0.75669	1.3543	1.0139	0.065762	-0.6709	-5.0492	0.47756	-0.88615	1.2174	1.6088	-2.3807	-3.4694	0.73195	0.20546	0.21617	-5.1741	-0.19215	2.129	1.9486	-3.3535	-0.7622	0.53929
-19.226	-22.725	-21.256	-28.103	-23.25	-23.549	-23.719	-18.654	-21.96	-19.416	-17.996	-24.819	-22.022	-24.357	-23.287	-19.971	-21.113	-19.791	-21.15	-23.019	-17.856	-18.805	-20.133	-25.332	-19.604	-22.466	-19.521	-22.93	-20.862	-19.437	-22.734	-26.094	-23.101	-19.062	-13.522	-25.04	-21.23	-21.577	-16.092	-18.448	-14.701	-19.461	-20.696	-17.354	-20.398	-21.033	-23.48	-23.527	-23.475	-18.499
-24.11	-18.165	-23.197	-23.382	-19.167	-18.682	-21.66	-22.033	-23.35	-24.681	-22.4	-24.937	-18.426	-19.925	-23.236	-18.669	-22.547	-22.433	-21.12	-19.891	-23.822	-22.468	-25.067	-22.07	-26.957	-29.356	-24.677	-16.962	-20.15	-23.733	-22.434	-21.309	-25.549	-18.687	-21.635	-21.274	-27.173	-22.41	-19.71	-24.61	-20.404	-21.418	-15.462	-23.076	-22.935	-24.497	-21.347	-20.701	-23.611	-23.242
-9.5763	-13.779	-14.373	-9.4573	-12.939	-10.761	-11.732	-13.01	-11.251	-11.617	-10.601	-10.469	-9.3991	-11.682	-12.608	-6.8366	-13.338	-8.7217	-9.1357	-7.5884	-9.1659	-7.5051	-10.565	-10.825	-13.033	-15.224	-7.6618	-8.0915	-12.042	-10.196	-8.7433	-5.7728	-7.8131	-10.444	-8.5925	-10.041	-9.1923	-17.199	-9.1957	-16.317	-9.6687	-15.642	-10.779	-9.1972	-7.7195	-10.147	-6.9332	-6.9933	-8.8761	-8.1239
-9.2797	-9.8369	-11.197	-4.0636	-8.6208	-6.1241	-6.7016	-9.9727	-9.1277	-11.086	-10.135	-9.0665	-10.067	-6.1099	-5.4549	-14.236	-7.5882	-13.323	-12.058	-10.406	-11.924	-4.9445	-10.101	-6.8657	-7.3214	-4.1825	-13.256	-9.7974	-6.5771	-12.004	-4.8872	-11.447	-10.33	-6.9182	-10.677	-10.373	-14.521	-5.3875	-7.3596	-9.8349	-8.3953	-8.0659	-8.2597	-5.3917	-9.433	-7.3727	-4.9342	-13.206	-9.9723	-9.0534
-21.708	-21.532	-19.588	-19.361	-23.218	-18.808	-22.946	-24.711	-19.935	-18.692	-26.249	-18.509	-22.419	-20.538	-24.819	-24.599	-19.028	-24.055	-19.809	-20.42	-15.659	-21.745	-19.142	-24.213	-20.959	-18.708	-21.752	-23.911	-15.781	-22.519	-22.46	-19.412	-22.834	-22.715	-21.673	-21.906	-31.6	-22.384	-18.061	-20.329	-25.798	-26.249	-22.602	-25.723	-24.231	-20.623	-24.385	-25.853	-22.516	-23.371
-2.9468	-2.507	-0.092364	1.5162	-0.23521	-3.5979	0.23443	-2.4172	-3.1043	4.2217	-2.2574	-3.107	-6.5004	-6.5147	-4.3623	-2.5035	0.47765	-3.8091	-1.632	-2.8727	0.98917	2.9049	-5.0884	-4.7598	-4.4035	-1.7134	-1.0749	-2.3175	0.58255	-0.94382	1.1028	2.0843	-4.5891	0.091598	-0.48496	-1.7234	-0.077712	-3.4807	-2.3492	-2.0801	4.8497	-1.1278	-1.0174	-0.23042	-0.055993	0.57534	-0.66135	0.15008	1.1666	-1.556
-5.405	-3.8545	-6.9787	-3.262	-3.8398	-3.3076	-6.4967	-1.7193	-6.8785	-1.8673	-6.0542	-1.9524	-1.3911	-5.6202	-1.9636	-5.1827	-2.2545	-2.4462	-1.3539	-2.2155	-2.5948	-4.7506	-1.1136	-2.8859	-4.9537	-1.2623	-4.9953	-5.0385	-2.1428	-1.234	0.94342	-9.4026	-4.9134	-2.909	-5.9403	-5.2184	-1.2501	-4.4372	-4.4629	-5.2957	-6.6772	-5.2586	-2.2334	-3.5055	-0.32082	-2.8118	-4.9389	1.7473	-5.3185	-4.9141
-15.973	-12.757	-14.946	-16.794	-9.2957	-7.7287	-16.802	-16.001	-13.881	-14.741	-17.476	-10.607	-11.318	-14.628	-22.054	-20.139	-12.395	-15.166	-12.028	-15.654	-16.069	-12.17	-14.77	-15.52	-16.796	-11.586	-14.184	-19.107	-15.691	-17.044	-16.218	-13.274	-19.407	-13.225	-15.226	-11.309	-14.924	-16.254	-13.697	-15.986	-19.394	-13.186	-9.0401	-12.131	-17.595	-11.708	-11.204	-8.8192	-15.394	-14.944
-15.877	-10.557	-16.662	-12.268	-14.627	-14.287	-14.041	-12.798	-14.356	-15.416	-16.482	-13.54	-17.732	-12.624	-11.561	-14.736	-8.8672	-16.75	-12.834	-12.355	-14.061	-9.8613	-13.734	-18.588	-11.319	-11.922	-12.829	-17.517	-15.436	-10.631	-11.993	-13.786	-11.353	-14.166	-16.089	-15.165	-12.34	-13.086	-16.702	-16.448	-19.013	-10.526	-15.836	-18.741	-13.745	-11.352	-11.381	-11.015	-15.704	-17.891
6.7843	-0.2708	-1.6902	-0.80486	2.3631	2.275	3.5321	1.4569	-1.4891	-0.71541	0.028012	1.8791	-2.9871	1.5014	3.3161	1.3109	1.0271	0.87706	-0.66812	-2.6324	3.4611	-2.3712	-4.0564	4.1095	-4.6469	1.7118	1.7256	-0.37781	2.5351	2.083	1.9471	1.92	4.0424	2.0787	-0.20975	-5.1757	1.7839	-0.95509	4.564	0.29392	1.8469	5.8754	0.38878	-1.329	4.7105	4.4778	-0.19636	1.9174	0.66049	0.84954
-1.8273	-3.111	1.7967	-2.619	3.9138	-1.9685	0.107	2.1875	0.6294	-0.684	-1.2443	2.2419	-0.92155	2.4622	3.1361	0.29884	-0.6766	-0.51586	-0.54407	2.9855	-3.9836	-0.86715	2.7391	1.1812	0.24372	-1.2998	1.4035	1.9875	-1.1764	0.84331	-0.71772	0.91671	-0.58388	-3.7676	0.27421	3.9124	-3.4044	-1.499	-0.076382	4.1723	-0.18749	2.7343	0.39797	-0.62087	3.734	1.4349	-1.5699	-0.92946	-2.1238	0.1509
1.9321	-2.3088	-1.8294	1.6746	-0.96684	-2.7099	-2.5773	-5.2175	-3.1333	6.4473	-1.8655	1.5512	-5.9769	-1.9311	-1.7014	-1.1239	-0.34951	-1.7102	0.28955	-6.4059	-2.8082	1.1172	-4.1733	-1.0607	-2.9623	-1.0549	2.4509	3.1881	0.29077	-2.6262	-2.5872	-3.3534	-0.44585	-1.6203	1.0749	-3.2567	3.2426	1.2771	0.56329	0.72556	-4.3752	-5.1821	-1.5746	-0.058792	2.0947	-1.97	0.37568	-5.5664	-1.2897	2.5601
-9.8786	-9.6062	-6.8336	-10.228	-6.5702	-4.553	-11.268	-7.627	-6.0578	-3.7778	-12.28	-6.0129	-8.4075	-4.1378	-6.6679	-7.6657	-9.545	-8.8732	-5.5192	-5.144	-7.0659	-11.062	-13.067	-10.371	-8.155	-12.072	-4.1859	-11.518	-12.051	-6.29	-6.464	-7.0799	-11.772	-9.2743	-6.7585	-12.521	-2.7403	-8.4553	-5.0741	-6.4422	-2.7281	-1.7793	-5.8055	-5.7361	-10.305	-9.4275	-9.22	-7.3235	-7.2265	-7.1595
-1.8158	-0.40925	-3.4344	-1.953	-3.9077	-3.3034	1.4701	-3.5509	1.4128	-2.5497	0.99463	-4.1433	-3.1981	-4.5664	-0.078856	1.8667	0.26668	-0.46699	0.25073	-4.9965	-5.7254	1.1536	-2.5946	-1.4539	-5.46	3.0339	-0.75379	-2.4107	-0.17091	-1.8745	-0.89409	-2.906	-2.6198	-0.078063	-1.9036	-3.7845	-0.61359	3.6237	1.1912	0.76645	-2.4524	-6.8958	-1.4808	-1.7002	3.4845	-1.1873	0.60441	-3.1929	-3.8856	-4.0023
-17.748	-13.645	-11.45	-13.666	-12.656	-9.5808	-11.726	-14.179	-15.098	-12.782	-15.011	-20.911	-13.927	-13.147	-15.753	-15.012	-10.644	-13.376	-14.581	-12.358	-12.177	-16.492	-15.371	-13.132	-14.398	-17.764	-13.157	-15.974	-17.861	-12.148	-17.101	-13.896	-11.796	-10.929	-10.763	-15.116	-13.151	-10.759	-12.141	-18.784	-9.91	-18.941	-17.579	-18.018	-9.344	-14.998	-13.842	-10.973	-14.05	-7.0085
-7.2576	-11.799	-13.54	-9.0598	-6.3167	-4.604	-8.3977	-8.6679	-5.8452	-7.1322	-8.1248	-11.771	-12.059	-11.774	-10.097	-10.153	-13.385	-5.7479	-9.6612	-10.858	-8.817	-10.069	-9.4603	-10.792	-9.1997	-7.2373	-6.4217	-7.2261	-12.492	-4.4932	-9.0393	-6.8865	-8.7501	-7.9956	-5.1817	-13.087	-7.64	-5.287	-8.3067	-6.5191	-12.985	-7.6539	-8.2832	-10.909	-8.4742	-11.454	-14.389	-10.466	-11.612	-9.7139
-9.2683	-15.644	-11.371	-11.003	-13.209	-10.895	-9.0595	-12.553	-13.552	-9.3948	-10.565	-9.066	-16.621	-10.015	-10.397	-11.75	-12.003	-12.153	-14.988	-10.997	-13.961	-6.9844	-9.3717	-10.826	-17.158	-9.3728	-9.5152	-10.216	-12.079	-9.2856	-6.3442	-15.701	-8.569	-12.898	-12.351	-7.6481	-12.481	-13.153	-10.012	-10.259	-10.069	-8.7528	-16.555	-9.6029	-11.902	-13.241	-8.8192	-14.072	-9.102	-8.4097
2.9638	4.6884	3.6601	2.1145	5.3427	-2.063	-2.6321	1.3613	-0.32942	-1.5484	-0.21763	-1.3084	4.0794	-1.7364	-1.5692	0.63996	6.1668	-2.5974	0.62643	0.22058	-0.19759	-2.6598	0.77727	-3.289	0.79073	-1.2276	-1.7277	1.7389	0.50913	-0.3057	1.6777	3.0892	-0.8253	1.5769	0.48382	-1.6255	-2.0868	-0.25318	-1.7767	1.3383	-1.3055	-2.2098	-3.3208	-3.3656	0.72995	-0.18072	3.3738	-3.563	-1.0241	-4.0974
-17.248	-17.116	-12.796	-13.576	-9.7977	-12.962	-15.057	-13.606	-15.676	-13.758	-11.803	-12.984	-11.716	-14.364	-12.201	-11.224	-13.172	-9.2134	-12.096	-12.322	-13.463	-13.687	-16.921	-15.023	-16.482	-9.6237	-15.899	-14.088	-15.434	-12.618	-12.339	-15.575	-14.088	-13.794	-15.339	-14.819	-11.37	-12.294	-16.724	-19.406	-13.581	-20.259	-16.106	-11.932	-10.944	-15.102	-15.765	-15.379	-13.129	-18.405
-6.269	2.7688	5.0321	3.0854	-3.2713	3.509	-1.0408	2.2412	-5.7188	1.4518	0.31806	-6.1703	-4.5729	-2.9119	-2.0216	-1.1945	1.6778	-0.37209	-1.4638	0.52979	-5.218	-1.6408	-0.85118	1.4072	2.3204	-1.5348	-0.31187	-2.6294	2.5737	6.0728	1.0591	-1.4234	-1.7753	0.84293	2.4395	-1.0498	1.3841	5.3313	-1.0917	-1.7077	-0.85497	-2.8111	-0.99083	2.6709	-7.5201	-2.2456	0.27624	-3.4282	0.4272	-1.5188
-0.77217	-2.7194	-3.4447	-0.78931	-0.26761	-4.689	-4.4432	-4.9745	-3.6977	-4.5106	0.43721	-7.0201	-4.4928	1.3739	-3.49	-4.024	-3.4923	-5.7707	-6.8964	1.6343	-0.51147	-5.8015	-3.7342	-1.8815	-5.1333	-3.9508	-4.3817	-3.6201	2.4747	-1.2802	-8.7136	-3.431	-2.6794	-1.8479	-4.4044	-1.0919	-0.44809	-2.0194	-4.6968	-0.19548	0.81034	-0.026357	-4.6048	0.75271	-0.43374	-5.11	2.2096	-3.5499	0.87112	-5.5254
9.1252	2.4382	7.5007	10.569	4.6838	3.8714	4.5303	6.0062	3.1386	5.697	5.745	7.0541	3.1309	8.1528	4.7983	5.4682	9.0407	4.1142	6.0271	8.5621	4.2855	4.7678	6.9511	4.556	3.3158	7.8346	6.5543	3.6916	6.3896	7.3298	3.4106	7.5865	5.1188	5.4165	9.2691	4.5935	5.5276	3.7958	0.8312	8.4465	1.8055	7.1438	5.4966	5.2102	4.0146	2.2145	5.7246	6.5809	7.6764	8.1354
-12.513	-15.818	-12.195	-14.747	-14.944	-9.623	-12.865	-6.0825	-15.668	-15.06	-14.2	-18.696	-14.581	-17.514	-11.061	-14.889	-5.7137	-11.808	-12.624	-12.354	-13.11	-11.42	-13.619	-11.954	-15.514	-15.936	-15.158	-15.336	-15.099	-17.896	-14.096	-14.202	-16.699	-10.693	-17.061	-12.8	-12.454	-12.196	-11.516	-11.24	-11.76	-8.7938	-13.133	-11.173	-10.438	-13.576	-16.893	-10.826	-12.032	-15.051
-13.294	-12.065	-11.524	-14.181	-14.004	-12.978	-10.025	-15.97	-12.404	-11.555	-12.872	-10.918	-15.625	-11.666	-17.279	-12.2	-12.23	-9.6259	-16.728	-17.11	-14.323	-13.492	-16.94	-6.8873	-15.547	-16.824	-18.268	-14.951	-11.297	-13.536	-14.399	-13.168	-17.176	-18.217	-15.197	-14.173	-13.711	-14.716	-10.485	-13.704	-12.524	-11.775	-13.266	-16.058	-13.83	-12.788	-15.5	-15.173	-13.252	-13.706
-3.6904	-3.05	-0.97068	1.8854	2.3573	6.6177	1.9521	-0.25286	4.4141	4.4969	3.6496	0.12459	0.24325	3.0685	4.2719	-2.1673	3.2037	2.2992	3.9464	1.9853	-5.1311	0.78158	1.9447	0.65098	1.9567	-1.7577	0.82253	1.8226	0.29261	6.4279	-2.3505	4.7678	1.025	-0.36405	-0.27243	3.8563	4.1401	0.23877	1.732	1.7739	3.945	-0.71568	2.2237	2.8364	2.8286	4.1523	4.9687	-0.67988	-2.1424	-0.95064
-13.229	-15.116	-12.454	-16.237	-13.338	-14.412	-15.934	-18.625	-9.8247	-16.234	-11.263	-9.8776	-12.17	-11.457	-16.374	-21.058	-12.689	-15.555	-15.059	-10.47	-16.699	-17.927	-13.269	-15.855	-15.789	-8.4457	-9.816	-16.922	-14.127	-13.191	-17.387	-15.421	-9.8484	-16.728	-14.972	-14.794	-15.466	-13.78	-14.272	-11.252	-14.892	-11.352	-9.9078	-14.749	-11.744	-15.976	-13.59	-14.25	-14.52	-12.197
-2.2833	1.7956	-2.566	-2.5213	-2.4433	-0.96441	-3.1162	-2.6454	-2.6772	-3.5549	1.0773	0.92904	-1.038	-4.2522	-3.5839	0.60727	-2.8792	-0.2647	3.7562	-0.49012	0.65625	-6.8759	-4.8672	-6.1751	-0.076127	-1.2565	0.4527	2.4018	0.30157	-1.9157	-5.5785	-2.3997	-2.6442	-4.1529	2.0243	-1.0867	1.1373	-2.1499	0.55279	0.0074949	-2.321	-3.0037	-2.285	-0.70421	-1.6699	-1.8752	3.6836	2.5669	-1.9684	-1.3878
-1.223	-0.51799	-2.5161	-6.5755	0.44628	-1.697	-0.98898	-2.2169	1.1223	-3.1732	1.5705	-4.0592	-0.17183	-4.5917	0.31651	-6.0294	1.295	-4.4618	0.37547	3.5079	-2.8971	-0.45254	-0.29711	0.49723	-5.1068	-3.1156	1.0233	-1.3798	0.30514	-1.1516	-3.014	-4.0654	-4.2616	-3.4009	-0.93741	-1.4557	-8.8632	-1.9092	2.7248	2.94	0.80009	0.32386	-1.2663	0.97516	0.16481	-4.2854	-2.6711	-5.2934	-3.9858	-1.8213
-1.2231	-2.0578	-4.3446	-1.6135	0.95131	-6.1063	-2.1548	-2.7253	-2.2037	-1.1103	-0.36644	-5.9159	-3.5818	-4.2549	-3.558	-4.4163	-6.8294	-0.24263	-1.4296	-5.2269	-3.3495	-3.9412	-6.1254	-2.8041	-4.115	-2.3837	-2.9168	-6.6143	-2.0692	-2.2303	-1.9321	-5.0983	-6.3271	-1.8386	-6.6204	-7.4386	-3.2135	-2.3563	0.76926	-9.0771	-6.6514	-1.7578	-4.3594	-0.36993	-4.8771	-6.8187	-3.2739	-3.0842	-4.4205	-6.4411
-3.1608	0.33889	-6.1742	-3.1794	-0.0032349	-1.6281	-0.51471	1.8623	-2.6377	-0.09962	-4.4424	1.0873	-1.3831	-3.562	0.48893	-0.75302	0.74798	1.2652	1.3113	-3.2835	1.2561	-1.416	2.753	-0.58512	-2.0312	-3.6046	-1.0775	-3.0181	2.7871	-6.7334	-2.5846	0.71487	5.0845	-3.7931	0.37543	-0.73895	0.53376	-1.7464	-1.8842	-2.125	-4.0714	4.0307	8.8194	-2.6658	-5.3208	-1.9782	0.5191	1.2749	6.7333	-1.2227
8.675	6.4733	11.644	6.9624	5.6103	8.3396	5.0954	6.5341	6.4893	13.385	12.164	9.3549	5.4937	11.009	6.649	4.3886	8.4821	8.18	9.6754	11.54	6.5897	7.7035	3.8884	9.8335	6.439	5.2005	10.917	8.9717	1.4787	13.893	7.1593	6.8517	7.1066	7.5646	11.574	10.477	10.04	7.8454	13.631	3.2354	6.3113	6.4839	9.522	5.8538	6.6639	8.4063	10.227	5.1182	3.5438	11.736
3.9197	1.2711	-1.2084	0.024749	-1.9709	0.89037	-0.54982	-1.731	-4.5661	-4.2296	1.4106	-0.016788	1.7862	0.88619	-3.8576	0.57943	-1.5101	-3.8377	-2.3103	-1.612	-0.57464	-0.94752	1.3558	2.0172	-3.5772	-2.3786	-2.5977	-2.6204	-4.0989	-1.358	-4.3525	-0.32364	-4.8252	0.54591	-7.2372	-4.5889	-1.9521	-1.578	-4.3642	-2.3846	1.6394	-4.3073	-2.4265	-4.5227	-3.7742	-1.3506	-2.674	1.0204	-1.732	-1.7166
-10.557	-11.717	-10.178	-7.1487	-9.3822	-8.5036	-8.8407	-7.1468	-8.2434	-5.8049	-7.5646	-10.33	-8.8167	-7.1615	-6.7357	-8.0797	-10.371	-8.7597	-7.3305	-3.9232	-12.646	-12.167	-9.1269	-6.2963	-11.919	-6.7444	-7.9784	-7.5838	-8.3692	-11.678	-8.0728	-9.0357	-13.057	-6.6685	-7.4705	-12.5	-7.8235	-10.034	-10.669	-9.8292	-10.12	-1.0879	-7.6548	-9.9758	-8.9984	-8.0265	-11.428	-9.2365	-8.2717	-8.7025
5.283	-3.4955	-2.9474	0.53607	-4.6928	-1.9256	0.5278	0.11901	-6.0168	1.5172	-1.9051	-2.9873	-1.6282	-3.3978	1.9169	-0.009183	-3.3337	4.3102	-1.4643	0.69008	1.9853	-0.6529	-0.45349	0.55309	-4.1517	1.2677	-0.59109	2.6212	-0.42055	-2.2488	-3.2147	-3.6757	-3.6739	-3.4874	-1.5573	-0.20004	-5.3271	-4.6347	-1.8485	-3.7641	-1.5744	-3.4564	-1.8198	0.62429	-1.3541	-3.052	-3.8395	-4.9243	0.74314	-0.15835
-15.715	-16.753	-10.987	-17.946	-11.917	-12.044	-18.466	-12.603	-16.937	-15.372	-14.201	-12.897	-20.031	-12.569	-15.546	-13.754	-16.195	-15.293	-12.462	-14.079	-12.375	-11.822	-14.034	-13.06	-10.135	-16.205	-13.107	-11.729	-11.839	-9.6357	-18.026	-13.769	-16.173	-18.739	-14.9	-18.461	-17.31	-17.032	-17.694	-9.8101	-12.371	-10.104	-15.453	-9.4101	-12.804	-17.367	-16.429	-14.354	-9.5533	-16.263
4.7825	1.2934	3.2241	6.0628	10.841	5.2623	5.7815	6.5725	1.3863	1.2918	3.004	-3.1125	8.8337	7.4294	3.9146	2.0703	0.23425	5.8545	4.8263	5.5877	5.5067	3.0791	1.5039	7.7326	2.6478	3.9534	5.1406	5.4408	5.3933	7.3311	5.0106	-3.6693	5.8737	4.4167	3.1978	-0.57585	2.2198	4.4721	1.8405	4.5356	3.7153	5.4171	6.4977	3.0571	4.6208	1.6589	8.5914	5.1649	4.1388	1.0709
-17.756	-14.182	-8.833	-10.268	-6.5724	-11.834	-8.1516	-8.7284	-9.8311	-6.5306	-7.9813	-11.908	-7.9041	-10.441	-5.5643	-8.7061	-10.451	-9.1084	-14.651	-10.283	-12.032	-5.4644	-7.6334	-4.7293	-8.35	-8.3195	-7.8532	-12.498	-10.233	-7.4754	-6.0989	-6.5171	-8.3895	-10.259	-5.2879	-10.727	-10.693	-10.699	-9.5903	-5.7575	-9.8768	-9.6068	-16.171	-6.8913	-6.8742	-10.391	-9.6281	-5.1091	-11.495	-10.79
-9.025	-14.897	-15.877	-13.61	-14.337	-17.516	-9.3486	-10.74	-12.58	-8.6679	-15.63	-16.829	-16.412	-11.902	-14.281	-13.767	-9.5421	-16.701	-13.925	-11.334	-15.707	-12.96	-12.371	-14.004	-11.002	-13.768	-17.344	-15.903	-13.497	-11.572	-17.456	-14.413	-16.715	-15.986	-11.617	-10.6	-12.991	-14.042	-10.252	-15.747	-12.662	-13.908	-16.714	-14.86	-9.6677	-10.887	-12.202	-12.743	-11.86	-15.317
4.0154	1.6887	4.1593	0.6054	-2.3323	-3.7925	0.63761	-0.64322	3.5423	0.63367	-1.4567	-2.7519	-0.24224	-1.4663	3.2996	-5.9737	-1.2286	-0.88208	-5.0185	2.4179	-1.6045	3.8537	-3.441	-0.77447	0.46059	0.76611	-3.3228	-1.1234	5.367	-2.0618	2.9239	4.4227	-2.9507	1.7031	4.987	-2.6359	-0.71271	1.9711	-2.5811	1.3564	-3.7896	-1.9826	-1.5591	-0.32197	-0.95356	0.91647	-0.91337	-3.1272	-5.72	-0.40817
-9.3226	-7.6904	-8.7987	-5.6384	-5.0603	-7.5834	-5.2371	-9.2679	-8.946	-10.837	-10.949	-9.0694	-7.0192	-8.1187	-8.3125	-6.5186	-7.3053	-8.9982	-14.753	-12.262	-11.27	-7.4172	-11.159	-3.3412	-11.882	-8.8751	-7.4974	-6.4779	-10.16	-8.1606	-10.728	-5.6774	-10.862	-11.132	-5.1152	-9.3968	-6.4571	-6.9057	-12.952	-9.3198	-6.6068	-9.045	-7.1753	-6.9684	-1.9467	-4.2049	-8.4216	-12.136	-8.7814	-3.4008
-6.3342	-4.2592	-3.7741	-4.5436	-6.8334	-6.425	-6.6202	-6.2289	-5.043	-9.9823	-2.4587	-6.0944	-6.8203	-3.4889	-7.3086	-5.0324	-2.5325	-7.0149	-6.0889	-3.7505	-10.946	-3.2123	-4.4827	-4.8767	-4.2039	-7.0278	-5.2311	-5.7666	-3.4067	-5.7763	-8.8089	-9.3785	-1.3293	-4.042	-6.5872	-5.2648	-2.7783	-4.2372	-5.0618	-2.9757	-4.7179	-4.098	-7.0097	-7.0098	-4.9999	-0.44081	-5.4494	-5.9816	-5.8863	-4.9033
-22.447	-27.375	-20.295	-17.687	-20.347	-23.883	-20.285	-22.396	-27.176	-24.215	-24.447	-19.516	-23.87	-16.551	-24.602	-22.949	-25.636	-22.27	-25.048	-18.496	-22.216	-21.808	-23.456	-27.062	-20.873	-23.452	-24.019	-30.133	-22.297	-24.567	-21.542	-20.349	-21.538	-20.355	-21.238	-22.426	-21.334	-18.543	-22.898	-22.746	-26.095	-25.363	-21.905	-21.553	-17.238	-21.19	-19.699	-20.214	-22.415	-24.053
1.914	2.9007	-0.18227	1.1363	1.4262	1.2114	-1.272	-0.49258	-3.0651	-0.39183	-0.081517	0.075178	2.1576	-3.117	1.0649	1.6071	-0.41344	-0.1671	-0.89695	-1.0816	1.1709	-3.5519	1.6678	-2.4218	-1.5439	0.66622	-0.016537	-2.3951	-2.6058	4.2986	1.8701	0.15018	0.27366	-1.1418	-3.1155	-2.8839	0.43061	1.1821	1.1103	3.5296	2.9524	5.7174	4.3647	-2.3345	-3.4625	-2.5989	-0.64413	4.741	4.664	3.6548
-4.5735	-12.257	-13.194	-12.465	-11.798	-11.36	-10.634	-11.98	-18.45	-17.917	-9.7712	-14.741	-8.1253	-13.456	-13.576	-7.9491	-8.4704	-5.6639	-13.708	-14.474	-10.937	-12.094	-9.3046	-10.55	-11.82	-12.633	-10.386	-7.8659	-7.2295	-13.171	-11.693	-14.957	-15.239	-11.071	-7.946	-10.186	-5.1138	-6.3862	-13.752	-12.944	-11.17	-11.455	-9.7583	-14.96	-10.983	-12.095	-14.549	-12.165	-13.165	-11.227
-2.0784	-4.3396	0.20944	-5.9421	-5.0846	-0.83742	-4.3542	-3.1592	-1.8231	0.29034	-2.6097	0.060015	-2.0699	-4.2368	-0.97106	-5.1293	-2.405	-5.0333	-6.9251	0.19826	-2.971	-2.9441	-0.67012	-6.1888	-6.8939	-1.3534	-6.8921	-4.841	-5.4525	-6.9706	-2.0519	-6.2711	-1.317	-1.2325	-2.1059	-2.4266	-4.7969	-7.9733	-4.5102	-3.1022	-6.1918	-1.0027	-2.0074	-3.61	-4.1427	-2.4087	-4.6791	-1.2199	-6.1813	0.3464
-9.8844	-2.5985	-8.5581	-9.4583	-2.8136	-8.0459	-4.123	-2.4352	-8.0709	-4.5386	-4.2151	-6.7153	-6.8336	-2.0747	-6.0825	-9.6973	-4.5108	-12.532	-9.5799	-4.0503	-4.1372	-9.3939	-3.4335	-5.4927	-7.8175	-11.17	-2.3724	-5.7692	-5.5504	-6.6857	-5.0367	-2.3416	-8.6041	-6.6945	-5.6153	-4.7609	-5.6355	-3.8993	1.6894	-10.221	-5.2594	-7.32	-6.1367	-3.6598	-4.3082	-1.4817	-5.7813	-6.424	-3.4046	-5.5995
-12.875	-13.313	-15.283	-12.563	-12.825	-14.794	-19.26	-15.085	-16.43	-13.354	-18.566	-16.84	-12.884	-18.669	-18.773	-18.362	-11.924	-16.892	-12.419	-12.362	-13.915	-14.542	-15.695	-15.331	-14.106	-13.856	-16.734	-15.332	-16.108	-10.813	-13.575	-13.912	-12.198	-18.836	-15.643	-16.722	-14.281	-11.844	-18.251	-11.959	-13.32	-15.479	-14.698	-11.737	-14.242	-12.704	-13.49	-12.364	-12.316	-17.961
4.9092	5.9799	3.3918	-1.7745	2.1005	-1.8449	0.28909	3.0841	1.4845	5.8963	1.2536	1.8682	1.2206	0.71607	4.2926	-1.8996	-0.49756	5.4737	1.155	-1.2684	2.0673	0.54122	3.6712	-0.43759	-4.1177	-0.51273	-0.67721	4.7855	1.9318	2.7206	4.7409	1.4796	-0.10098	3.2741	3.471	3.6524	1.6552	2.7093	3.2935	0.049272	4.2772	3.2828	1.7533	-3.3868	0.20454	2.6685	0.26537	-3.5296	1.0144	-0.98832
-6.7236	-6.5815	-12.72	1.0386	-1.3162	-2.4989	-1.7019	-2.7995	-4.8965	-6.092	-3.3162	-6.7395	-6.1022	-4.0916	-0.43508	-1.7704	-2.4882	-1.9751	-2.687	-1.3315	-3.5511	0.22897	-3.9082	-5.6081	-4.7622	-1.3518	-1.9817	-0.73562	-6.7587	1.9507	-0.69702	-1.5642	-4.0989	-6.6788	-0.20664	-6.4979	-0.6759	-2.7675	-4.7058	-1.4507	-2.475	-4.4431	-1.3892	-0.50453	-4.8338	-1.6013	-5.9415	-1.6047	-2.4129	-1.7236
-20.268	-16.929	-22.572	-24.729	-24.914	-20.188	-21.488	-19.173	-20.864	-16.182	-19.901	-21.771	-18.144	-24.262	-20.292	-23.008	-19.854	-20.628	-17.247	-13.687	-24.052	-20.087	-18.757	-26.301	-18.919	-23.951	-18.956	-20.087	-21.892	-21.12	-21.782	-21.112	-23.7	-21.987	-21.673	-20.052	-20.092	-20.562	-21.723	-15.289	-26.167	-23.111	-25.859	-16.686	-23.712	-20.595	-19.388	-28.314	-18.752	-21.905
-4.0725	-1.928	-5.492	-6.7322	-6.5074	-1.9758	-5.6097	-6.2525	-6.258	-0.65717	-2.5327	-1.4214	-2.2997	-8.2976	-0.34218	-1.7087	-2.6283	-8.3332	-5.0483	-0.5825	-2.5874	-1.8317	-4.2071	-8.5643	-3.2769	-4.5443	-2.1855	-1.1518	-2.8171	-5.9229	-0.83767	-4.201	-1.0447	-6.7868	-6.687	3.4572	-0.75459	-2.8209	-3.9856	-3.8904	-5.6555	1.8708	-1.5029	-5.6538	-4.7904	-5.6805	-1.2374	-2.2235	-6.0852	-2.8532
-7.6217	-2.1683	4.1135	1.4773	-3.0905	-1.277	3.196	2.0347	-1.8402	1.5543	-1.8051	0.72864	0.46848	-1.5366	-2.4392	-0.13128	2.3781	0.53229	1.9918	-3.8172	-2.3406	-7.0922e-05	-2.4696	-4.0458	-1.9658	-4.0146	2.0184	-1.2684	-1.4804	-1.2177	-1.5698	-2.6397	-1.4799	5.1333	-1.8507	-3.2795	3.1096	-2.3263	1.7936	-0.69309	0.39942	-0.4518	-0.90069	0.55069	1.6778	-0.49043	0.52864	2.5339	3.4726	3.5602
1.2237	-0.49026	-0.36304	-2.4813	-2.0973	-3.3128	-2.6551	3.5394	-4.0538	-1.1297	1.1532	-1.5853	1.2204	2.3397	-1.754	-3.3691	-2.802	1.4763	-2.7233	2.0288	2.0662	2.2357	1.8475	-2.2441	0.91605	-1.7735	0.20089	-0.62064	-3.3027	-1.3074	-0.26874	-0.039826	0.074602	5.7248	-4.1144	0.74752	2.2079	1.6434	4.7223	-2.8546	-2.031	-1.3667	-2.1121	0.26243	0.47875	4.5474	-0.28576	0.3137	1.7661	0.64202
0.48812	5.621	-0.67857	2.5003	-0.25937	-1.8485	-1.9981	0.57726	3.116	2.1686	2.8735	2.1214	1.2637	2.3415	-1.7669	1.0304	-0.38957	1.367	0.2389	4.7933	0.99505	2.3707	5.1237	6.1829	0.93831	0.97529	5.0249	2.5751	-3.5022	4.3851	5.081	-0.80614	-0.088193	2.0614	2.7312	-0.29052	-0.66466	-1.5079	-1.2022	3.0723	4.8519	1.8801	1.1892	1.803	-3.2314	2.6235	2.133	2.4853	4.2248	-0.53692
5.5309	-2.3247	-2.0219	-1.234	-2.77	-0.75104	1.925	-4.1579	-2.9718	-2.7033	-1.3096	-3.1539	-1.308	-2.3519	-2.7702	-2.8558	2.7783	-2.6851	0.95275	1.6862	-3.5575	0.094882	1.2875	-3.8374	3.4094	-5.6747	3.4688	0.50494	-0.6805	-3.5204	-1.5575	1.3716	-1.0991	3.4951	2.4518	3.1586	-0.60383	0.53911	-0.21559	-2.5266	-1.0545	4.001	-1.8155	-3.4882	2.8234	-0.90443	-0.90749	3.1385	-4.4255	0.64939
10.41	5.0754	6.7981	10.863	13.795	12.648	6.0211	4.1934	8.7196	8.1884	10.523	9.4773	14.267	5.4533	10.417	5.2856	15.079	7.2562	6.1998	2.5353	12.893	8.5124	8.575	11.113	6.2209	8.5802	12.387	7.943	10.768	12.445	12.111	8.4677	10.615	6.7429	14.582	9.3733	7.6006	6.4161	5.705	9.7911	9.9875	8.1958	9.861	9.7623	9.4788	5.9415	2.9649	3.4123	4.7936	6.9638
-16.294	-11.723	-14.8	-13.003	-10.309	-15.401	-12.816	-13.814	-13.202	-13.063	-12.666	-17.693	-14.011	-14.702	-12.327	-16.381	-13.038	-10.439	-14.551	-11.879	-10.693	-13.288	-14.244	-11.306	-11.032	-10.232	-17.563	-12.439	-15.7	-11.279	-12.94	-14.059	-14.125	-8.7061	-10.666	-15.039	-11.885	-14.148	-13.053	-12.082	-14.377	-13.865	-10.945	-15.222	-8.9867	-14.28	-11.067	-12.32	-7.6541	-12.744
-15.222	-13.354	-9.1494	-19.38	-14.922	-13.405	-8.8741	-15.831	-9.6274	-10.975	-12.557	-9.5016	-14.451	-11.732	-13.253	-17.477	-13.13	-11.907	-14.869	-15.279	-10.083	-14.204	-10.761	-17.892	-12.597	-12.256	-7.329	-12.955	-8.933	-10.709	-7.7049	-10.502	-13.295	-12.36	-11.165	-11.069	-17.56	-14.368	-10.126	-12.644	-13.085	-10.152	-14.088	-10.933	-11.978	-12.783	-14.832	-18.162	-14.047	-10.981
3.0176	-0.50872	1.8179	1.0983	1.2376	-0.013881	-0.28235	5.6551	-2.2802	1.6587	1.4175	3.0921	1.8256	0.60112	-2.8885	4.3097	-0.24895	0.45845	-3.2678	1.8797	-3.2566	-1.0297	-2.0436	3.8798	1.4773	-0.15154	3.7106	-1.9099	-2.4836	-4.2457	0.71148	3.5721	-1.3855	2.9288	2.1256	0.10103	2.821	-3.2585	-2.8777	1.4145	1.9127	1.8651	1.3166	1.0839	-1.9611	-1.613	2.6433	-0.025686	5.2878	-0.79613
2.8553	-1.2491	-2.5785	2.3502	2.0863	0.032266	-3.6493	2.3113	3.0471	2.9755	2.5057	-1.3614	5.2849	1.1857	3.9384	0.84643	-1.4643	-2.4594	2.1306	2.4764	0.36209	2.0589	5.8099	0.96329	-1.3351	1.225	-0.70566	2.9978	1.761	-3.5675	1.0653	3.5327	2.985	-2.5225	-0.6328	1.1314	2.1731	2.3479	3.4717	0.96931	2.8786	-0.036235	1.3889	-1.431	0.81282	7.3177	2.4294	2.4398	4.0947	2.3696
-8.9218	-4.4141	-6.7777	-8.7418	-6.4614	-5.1519	-5.2833	-8.442	-6.9909	-2.3167	-10.008	-6.6025	-5.7024	-4.3074	-7.1211	-7.1428	-4.2151	-12.571	-1.8417	-3.3892	-8.2129	-5.7681	-6.95	-8.0421	-0.99237	-8.9422	-8.658	-4.1464	-5.0591	-4.6843	-3.3596	-6.4879	-5.3841	0.11813	-3.8148	-5.6598	-10.133	-4.2578	-2.6494	-6.4588	-3.7333	-4.5831	-8.0689	-6.1777	-10.682	-7.6742	-6.6735	-2.6584	-9.0985	-5.9917
2.6251	-0.67729	-4.4084	3.5762	-0.11422	0.6711	0.33391	-3.9117	-5.0279	-2.5598	-2.23	1.6984	-0.11154	-4.7723	-1.7292	-2.3052	-6.8237	1.5125	1.0115	-0.36554	1.7813	-3.4025	2.6979	-1.497	-1.7715	-0.88297	-3.0071	1.9953	-3.4641	-0.56275	-3.5046	-4.8196	2.2262	-1.7548	-1.177	2.3157	-3.0723	-1.805	0.051643	2.8654	-4.5562	-0.076339	-2.4209	3.6047	2.0105	1.5094	-1.4902	-0.67814	2.0136	-1.3486
-9.8157	-8.995	-4.6602	-5.0541	-8.1589	-6.9703	-6.9114	-6.2007	-5.6669	-4.1767	-0.69094	-6.1763	-6.0807	-6.2506	-4.9917	-7.8797	-7.1331	-4.4081	-1.1366	-4.005	-4.5641	-4.3965	-3.8074	-8.305	-4.3342	-0.28432	-2.1416	-8.0883	-0.66539	-5.702	-6.4467	-2.2962	-1.7959	-3.0391	-7.1995	-2.3672	-7.0756	-1.1821	-5.2695	-3.9633	-6.9785	-2.0461	-4.059	-5.3273	-12.32	-5.8805	-0.84904	-5.6934	-6.3386	-7.1194
2.6833	8.9145	6.1516	9.5247	11.182	11.104	4.8895	10.104	7.9231	9.1411	9.0973	9.9321	7.126	8.7159	10.819	10.531	7.5698	11.973	4.5208	6.5214	8.5937	9.9103	10.349	8.0231	8.4923	7.4894	7.2766	8.5046	3.9459	6.8346	8.925	6.3753	8.4419	8.6205	9.3822	5.2849	8.5342	7.1914	9.5486	6.1084	5.7136	7.1753	9.5043	4.959	7.7211	8.46	6.9562	8.4147	12.995	3.1619
4.107	7.667	4.469	3.7152	7.5803	7.8296	3.8411	5.7478	5.8231	-0.294	3.5566	7.2782	0.82732	2.9962	1.6364	5.8406	2.4225	3.2472	4.0864	0.67251	8.0952	8.5535	7.4502	6.0045	8.4494	2.052	6.5396	5.13	4.615	5.6189	6.0624	6.8932	3.3924	9.6543	2.4021	7.5627	4.6735	7.3308	4.5258	7.1789	4.0852	2.3594	5.3995	3.6341	6.1033	7.3224	0.46607	5.6822	6.9859	3.3913
-12.509	-18.328	-15.577	-15.447	-15.269	-8.096	-15.165	-12.838	-15.691	-13.643	-12.296	-13.031	-14.366	-14.656	-15.514	-11.281	-12.313	-10.422	-14.132	-14.963	-13.444	-12.02	-12.694	-11.976	-17.542	-12.252	-13.612	-10.776	-10.221	-13.794	-13.021	-12.353	-12.143	-16.38	-12.702	-8.2613	-16.486	-11.07	-11.749	-8.9893	-12.405	-18.393	-17.283	-14.543	-17.277	-18.161	-14.675	-12.805	-15.106	-12.68
-2.431	-3.4026	-3.782	0.36311	-4.9185	-1.6896	-2.4855	-3.0498	-3.4744	-2.9863	-7.6288	-3.2626	-5.4699	-6.5529	-6.0399	-5.1251	-4.1185	-2.5188	-6.3911	-8.3413	-5.3147	-2.6322	-4.4686	-6.7529	-10.622	-2.921	-3.4771	-2.7762	-7.2374	-0.70959	-5.9639	-2.9063	-3.4678	-3.3309	-7.7543	-3.7432	-8.5753	-4.797	-3.2954	-4.445	-5.6174	-5.56	-5.7985	-4.1781	-1.9616	-6.7212	-3.382	-3.8367	-6.3956	-6.428
-0.56893	-5.1113	-5.9506	1.1283	-1.6235	-3.1186	-4.3791	-4.0921	-2.1658	-2.7418	-5.0658	-0.21584	4.9566	3.0912	-5.2766	-0.59173	-5.1484	-6.5289	-1.2758	-4.5731	-2.2811	-3.3306	0.00023791	-6.3519	-5.8588	-0.93586	-4.245	-2.0947	-4.0954	0.71804	-1.9669	-6.9061	0.44721	-3.3369	-5.6882	-2.7131	-5.1379	-5.022	-5.1675	-4.0125	-2.1139	-2.6508	-0.021084	-5.9075	-4.8625	-5.5644	-2.9686	-4.3693	-1.8484	2.6769
0.33726	0.38064	-1.1948	6.0741	4.5081	3.2463	1.4393	2.8079	-0.16006	2.2924	2.4067	7.5699	1.6782	-1.1513	4.9809	-0.51642	0.71901	5.0439	3.2641	0.6572	1.8573	4.4801	3.0914	3.8047	3.4046	-0.89199	4.6789	1.3662	-1.8275	0.98981	4.6654	3.5371	6.1539	2.7336	2.2984	3.2537	-1.8052	1.0662	-1.2052	-1.1507	3.436	0.82961	3.1892	4.6658	2.8855	1.1318	4.5564	4.0579	-4.7346	8.1627
-3.1175	-8.2783	-4.1445	-8.7321	-6.1394	-4.1177	-3.8955	-3.5956	-6.74	-5.8866	-8.9856	-8.4447	-5.7366	-2.7533	-3.4143	-3.0858	-1.9821	-9.5944	-2.9648	-5.2003	-3.6609	-4.5771	-5.6942	-5.3228	2.6245	-3.0456	-5.3478	-3.7793	-4.4098	-4.2914	-3.7097	-4.8258	-4.9465	-8.2398	-5.9446	-3.7416	-2.17	-1.5803	-7.045	-5.824	-2.2059	-0.35562	-2.0312	-2.0711	-8.4371	-6.6573	-5.3771	-11.703	-4.4104	-1.628
2.3988	4.1984	2.1058	-1.2347	2.0799	3.8057	7.3313	1.4894	3.9939	-0.83157	2.3348	1.4954	0.13734	3.2224	1.9078	0.25739	4.6347	0.47242	0.004289	6.6678	1.3348	1.4931	-3.3789	1.4967	6.1762	1.7986	1.5245	-3.1406	2.2038	3.8414	1.9853	1.5067	1.5035	1.5284	1.1462	2.4673	3.3395	1.8241	2.6592	1.7257	0.0079372	4.237	-0.80447	7.3269	1.6601	-2.198	3.4038	0.21821	-0.12329	1.0971
-2.197	0.9062	0.61404	3.1228	-3.1997	1.6142	-0.62235	1.9734	3.6487	2.0059	1.6071	-0.5995	0.31492	-3.742	-1.4757	3.2836	-0.04393	-1.3126	-2.8867	-0.74225	0.050601	0.35043	0.31009	1.8819	-1.5746	-0.89307	2.8136	-2.4584	3.0046	0.044107	-1.7743	5.2938	-0.48809	1.2491	1.8211	1.5397	1.1331	-0.059519	0.79562	-1.7395	-0.29357	0.31761	-2.6441	0.89167	-6.1571	4.0057	3.7635	-5.2162	-0.023672	4.4113
-9.9814	-13.456	-10.437	-6.309	-9.467	-11.672	-8.7683	-11.068	-14.068	-10.893	-13.756	-12.031	-14.242	-9.4126	-12.516	-11.072	-10.802	-12.761	-9.2879	-9.482	-10.329	-14.999	-7.5011	-10.264	-14.966	-11.394	-13.362	-10.169	-10.067	-16.598	-15.701	-15.279	-10.263	-13.493	-14.51	-14.316	-8.9446	-10.755	-11.231	-14.208	-7.2502	-11.195	-14.982	-12.108	-8.2214	-10.88	-11.712	-14.006	-12.887	-13.486
-5.3747	-3.9559	-1.3654	-5.728	-4.3397	-0.62343	0.9795	-6.404	-0.40855	-1.5697	-7.4147	-2.0305	-4.9938	-7.5643	-1.8616	-3.5801	-6.0216	-3.5132	-2.9867	-4.8488	-5.1766	-3.166	-1.4548	-3.1252	-3.0415	-6.7941	-3.3182	-5.1306	-4.1348	-1.5616	-1.0661	-5.027	-2.4535	-6.8683	-3.0663	-1.0631	-5.8642	-6.2832	-4.4011	-5.1143	-5.4747	-6.7983	-1.1677	-0.44324	-1.8216	-0.017236	-3.0422	-3.8358	-3.1561	-1.5356
-3.2866	-5.6771	-1.0768	1.8959	2.1413	-4.4246	-3.8934	-6.0144	-2.4506	3.5331	-1.2334	-3.6056	-3.9975	-0.28909	4.6089	-3.7085	-0.54936	4.3963	-0.914	-0.68677	-4.6948	2.7729	1.4418	2.693	-1.627	2.1984	-2.4727	0.059503	-2.2532	-4.615	0.30759	-4.7051	-5.3489	1.1125	-3.5586	-0.40863	-4.9763	1.0218	1.7098	-2.6824	-4.1291	-4.2556	-4.7501	-4.4259	-2.3626	-1.4334	0.20573	-2.4543	-1.9542	4.6191
-1.1813	0.59098	-3.1984	0.21666	-5.119	-2.6108	1.3417	-1.7876	1.6593	-4.0968	0.67543	2.0553	-0.032296	1.2456	-2.7287	1.7691	-0.55462	-4.8636	-5.579	-2.2003	0.88616	-0.29542	-4.0518	-1.4482	0.35586	3.7411	-5.4672	0.5883	-6.1011	-0.76696	1.4608	-0.061764	-2.5532	-5.6299	-2.3076	-0.019459	1.0513	-1.6647	2.8055	0.62931	0.17252	-2.9236	-2.108	-0.99251	-4.1747	-1.4037	2.2221	-5.6298	-2.3725	1.6792
-6.9407	-10.796	-13.985	-8.2047	-9.2216	-8.7923	-7.7165	-9.1507	-7.981	-10.957	-14.119	-12.535	-9.3427	-14.472	-10.974	-9.9131	-7.4589	-12.108	-7.7953	-8.0205	-15.424	-14.794	-10.458	-10.292	-8.535	-11.563	-13.516	-13.836	-13.409	-14.654	-15.165	-10.179	-16.182	-10.679	-8.7022	-13.491	-12.129	-16.676	-10.106	-7.2976	-10.381	-11.756	-9.7584	-10.671	-16.927	-14.588	-10.663	-14.549	-12.383	-7.532
-2.8188	1.2151	-2.3546	0.61941	2.3138	-4.221	-1.3307	-4.6953	-2.3458	-4.6855	1.3509	-4.6237	1.3784	0.5099	-0.58901	0.74678	-2.7485	-1.26	-0.39615	-0.6693	-1.8525	-3.7681	-4.0732	-1.0699	-4.084	0.8802	-1.9304	1.7283	0.035119	-3.2454	-5.0504	-7.8946	-1.8937	-2.6174	-8.4835	0.2436	-2.5512	-5.4972	-5.6622	-4.3004	-6.0195	-3.964	-3.7334	-2.6167	-2.0567	-3.4612	-1.4142	-5.4612	-2.0864	1.5591
-11.057	-9.3691	-10.534	-8.9622	-7.4848	-11.647	-10.259	-14.012	-11.832	-7.2763	-16.121	-8.4788	-10.822	-9.8241	-14.252	-7.8318	-14.575	-9.8254	-11.941	-11.093	-10.58	-14.684	-8.1904	-14.105	-14.521	-10.503	-12.59	-10.638	-12.169	-10.991	-10.74	-13.22	-13.632	-13.053	-16.483	-14.29	-12.87	-12.301	-6.6287	-14.045	-12.604	-10.612	-10.197	-14.407	-11.153	-13.097	-9.274	-8.409	-13.599	-9.1758
-12.557	-8.6303	-10.368	-11.086	-12.923	-9.2565	-8.8099	-12.429	-11.692	-11.279	-14.466	-9.7669	-11.864	-12.857	-15.211	-8.893	-13.531	-15.565	-11.824	-15.107	-13.424	-13.746	-13.02	-13.365	-1.3503	-14.523	-8.9926	-14.101	-10.378	-5.7605	-9.9907	-12.057	-13.712	-12.154	-12.797	-11.429	-11.218	-17.982	-11.023	-11.8	-5.0573	-10.23	-14.447	-9.9332	-5.2347	-12.846	-13.595	-13.001	-7.8419	-13.679
-8.7294	-6.7305	-9.4537	-8.9659	-8.2119	-8.3375	-9.2417	-13.47	-12.036	-11.501	-10.947	-8.4807	-11.267	-10.411	-10.972	-9.185	-12.088	-9.8452	-4.791	-14.986	-5.1631	-10.106	-9.7602	-11.312	-7.3925	-12.506	-9.8944	-10.446	-13.924	-11.341	-10.909	-10.323	-11.524	-6.4122	-7.2049	-10.491	-9.762	-7.7454	-10.035	-10.223	-7.9622	-9.9131	-10.636	-13.157	-12.121	-12.491	-13.05	-7.4698	-9.5113	-4.2061
-8.1739	-6.6533	-3.3672	0.94274	-5.0275	-7.5262	-4.8623	-3.774	-3.1809	-6.2352	-5.7583	-8.0789	-2.4732	-4.8853	-3.192	-0.27139	-3.2833	-7.4023	-4.3388	-5.5033	-8.4673	-4.1258	-2.7459	-5.7708	-6.4399	-8.0764	-2.7631	-8.0812	-4.4047	-8.2854	-3.8294	0.21393	-5.1568	-6.924	-4.6972	-4.2785	-6.1953	-11.752	-5.6401	-2.4596	-5.2087	-6.6807	-6.491	-1.7786	-0.53939	-0.89901	-3.8918	-10.213	-3.171	-1.2405
7.7089	3.8633	8.2698	0.83404	9.6713	9.4181	8.5736	8.308	8.4511	5.7163	8.5546	8.1475	5.9495	8.7697	9.6021	10.406	5.9338	10.809	8.6884	6.9943	10.255	7.1281	10.998	7.3268	4.6061	2.8768	7.3373	7.5078	7.8262	9.1588	5.3948	13.305	13.846	8.1903	2.5427	0.89395	8.6514	8.8371	8.8968	1.928	11.937	3.5692	7.2904	7.8568	7.7442	11.629	6.1902	6.9785	7.8077	8.3385
-22.911	-24.235	-22.961	-19.119	-21.603	-22.616	-21.279	-22.365	-22.272	-20.193	-20.622	-27.158	-16.913	-17.485	-25.775	-18.426	-25.315	-20.48	-22.92	-20.477	-20.958	-19.878	-20.933	-17.577	-22.252	-18.192	-25.424	-18.51	-18.493	-24.738	-21.315	-25.409	-19.092	-19.889	-18.032	-19.861	-23.644	-17.788	-21.361	-21.435	-21.506	-23.121	-23.756	-25.2	-21.532	-20.77	-24.319	-23.275	-20.043	-25.052
1.6638	2.2929	2.3909	0.47597	1.5944	3.646	5.677	-2.605	0.74439	8.7059	1.4758	-1.8794	3.3281	4.8944	3.8579	6.692	-1.4836	-0.51305	0.69951	4.8778	2.3888	-1.3848	-0.16867	2.2099	6.3842	4.3321	-0.16729	6.31	-0.44264	-0.89277	0.34016	1.2849	4.4546	5.7621	5.4081	0.23744	5.4757	2.4579	2.7477	-0.091944	4.5294	1.6244	4.656	1.2447	2.0194	1.4557	-4.4328	0.0074665	-2.1711	2.3992
1.3783	-4.4145	3.2284	-1.3907	0.12364	-4.0127	-0.57588	-3.7532	2.8148	-1.3797	2.0191	-4.987	-1.5292	0.56582	-3.8051	-2.9336	3.1462	-1.3179	-2.9745	-1.3007	-0.62658	-3.351	-0.81544	-4.7204	0.37539	-0.68683	1.8049	0.07843	1.0207	3.2607	-1.6741	-5.9854	0.88627	-1.3402	-5.6233	-1.2723	-2.9626	2.0602	0.54989	0.72049	-2.4379	-4.186	-2.9286	3.021	0.43057	0.59508	1.0243	-5.259	1.9494	-1.0943
-12.062	-11.124	-14.086	-15.647	-14.283	-7.9202	-16.655	-12.068	-15.058	-19.344	-10.813	-13.815	-12.901	-15.078	-15.884	-14.809	-13.561	-13.429	-14.065	-13.674	-13.311	-8.0229	-14.18	-12.347	-13.09	-12.96	-16.158	-11.717	-11.997	-12.004	-12.269	-11.659	-14.582	-15.513	-9.9706	-13.358	-13.368	-14.934	-15.909	-11.648	-17.391	-14.66	-14.715	-13.891	-12.818	-11.673	-16.159	-11.516	-15.21	-12.01
-2.4724	-1.2992	-3.4625	0.82214	-2.5381	-4.8835	-2.1741	-6.0503	-2.781	5.4892	1.1892	-1.3724	-2.0294	0.88496	-4.4194	-2.8081	-0.61791	1.9735	-3.5656	-3.1828	-3.6955	-2.1976	-3.2164	1.3503	3.9393	-1.6735	1.8455	0.027035	-0.62023	2.9176	-3.3151	-0.99085	3.5186	-6.3506	2.1687	-1.17	-3.2184	-2.4716	3.4011	-4.4515	1.6722	0.86524	-2.054	-3.9549	3.403	-5.6619	-0.59331	-3.6196	-0.044487	-2.4295
0.13635	5.3613	-1.8664	-1.0155	1.8686	0.15031	4.5688	3.973	1.2676	0.045381	4.3371	-0.01207	4.8249	5.1709	0.35812	0.82308	0.20807	-0.10822	1.1531	-2.0724	1.5426	4.5125	0.32076	-1.0178	7.1575	1.8832	0.24976	-1.2913	-2.0804	2.675	0.62287	-1.81	2.5556	5.9865	-1.4653	1.5896	-0.21018	-1.3188	0.67659	6.4904	-0.30227	4.4596	2.91	0.66231	1.77	-2.1669	1.5318	2.7011	5.5487	-3.4089
-0.022591	3.4891	-0.88198	1.9088	-0.34861	2.2788	3.4689	-1.6601	-1.5535	3.6699	-0.28957	1.2023	-1.7266	-1.3004	4.1439	-1.0242	-0.98648	2.5843	6.7568	1.7009	-1.1193	2.7173	0.65801	-3.7764	-1.3743	1.9851	2.2023	0.96402	0.65578	-1.5922	-3.3474	0.094596	2.4076	2.7313	-0.63158	-1.1443	0.034948	-3.5176	3.579	0.35406	-2.0584	-0.14988	3.949	-3.7734	-5.5638	1.8318	0.48746	1.6931	1.2424	1.0759
8.1687	7.659	9.5308	5.5739	2.8162	7.675	5.6161	7.7891	4.7023	-0.058763	10.19	3.6276	5.7075	1.2628	8.5784	2.0763	6.0138	7.6206	6.6315	9.1605	5.0458	2.9924	5.5775	4.5396	10.389	8.6397	4.9187	5.2639	13.694	5.4018	6.8792	7.0058	6.4546	2.9746	4.7421	9.086	9.5354	6.3436	3.8321	4.2099	3.4315	9.0016	6.6632	8.8168	8.9808	6.4695	8.1376	3.3422	6.4104	11.458
1.1892	-4.2683	-1.9212	-3.2182	-6.5236	-8.0102	-1.6447	0.27563	-4.2005	-0.12608	0.19001	-1.5611	-2.6831	-1.2802	-4.3717	-4.6849	-2.3494	1.6859	-1.6182	-1.5816	-0.1233	2.9823	-3.713	2.5559	1.6182	-1.3212	0.81863	-3.3667	-4.5596	-3.1709	1.1062	-4.6419	-3.9858	-2.63	-0.69418	-7.3315	-2.1415	-5.2147	0.55301	-4.2766	-3.2162	-2.9162	-3.7625	3.1241	-2.6578	-2.4365	2.3148	-1.9471	-3.9574	0.034971
2.1242	-2.7044	-4.5519	-0.69897	-0.013988	-1.6073	-5.0789	-5.4362	-3.2656	-3.1784	-0.97825	-0.20341	-3.8963	1.9082	-4.9707	-5.6168	-8.3942	-1.9704	-5.2457	-2.01	-4.0641	0.57973	-3.1852	-2.9712	1.6564	-6.3621	-7.3233	-4.0628	0.40941	-5.8394	-3.0026	-5.5314	-5.0836	-3.3248	-1.5831	2.4025	-2.6724	-2.5309	-4.7396	-6.8215	-1.8442	-1.3336	-3.0152	-5.1055	-3.5289	-1.4065	-3.7607	-4.3529	-6.0057	-3.9285
-2.6221	3.7385	3.0588	-2.4809	-0.11164	3.6854	3.406	3.5805	1.0674	-0.85668	-0.58184	-1.3616	6.6215	0.063317	-0.28246	2.2196	3.7501	3.8835	4.4357	4.9964	6.0059	3.3909	2.3167	-0.77354	5.0758	-0.062896	1.4439	6.0064	0.80883	0.72677	2.8504	2.2907	4.8204	4.2886	0.93712	-1.264	6.9288	2.504	2.1949	3.185	1.9818	1.8951	2.7443	0.49349	0.38868	4.7625	-4.42	-0.73388	1.7084	1.7387
-6.3103	-8.1755	-8.2489	-5.582	-4.3063	-1.8793	-4.4348	-6.4307	-7.3142	-2.6249	0.17321	-6.0347	-4.8973	-4.6275	-1.6984	-8.0086	-3.8312	-2.1159	-2.9394	-4.5592	-8.4117	-3.6086	-3.3914	-6.8187	-2.0951	-4.8441	0.039894	-9.1869	-3.9782	-4.7574	-12.304	-5.5704	-3.347	-5.9113	-6.7881	-4.8945	-2.0047	-2.5301	-2.7392	-3.7733	-3.5462	-10.364	-2.9702	-1.5545	0.38327	-2.1018	-6.6954	-2.6722	-0.20697	-2.5329
-8.8657	-10.049	-10.457	-5.272	-5.9082	-10.282	-7.964	-8.9255	-6.7328	-11.282	-6.5341	-8.1132	-12.109	-9.4101	-9.0871	-11.728	-8.1386	-8.6024	-6.5867	-4.7387	-9.2482	-8.1802	-11.975	-10.715	-3.7938	-11.204	-6.1219	-6.8783	-6.2509	-8.6196	-3.661	-8.7656	-11.121	-11.691	-7.4671	-4.471	-6.6652	-10.197	-7.3863	-9.321	-10.222	-8.873	-11.277	-5.9011	-9.6383	-8.8772	-12.405	-3.6378	-10.939	-9.3327
-1.3463	-0.94949	-3.0935	-3.8443	-7.709	-4.4145	-5.5166	-2.7384	-1.7715	-0.81999	-5.1966	-2.1506	3.6659	-2.7723	3.8226	-2.3316	-3.7941	-3.0666	-0.40811	-5.9716	-5.216	-3.5646	-1.6485	-0.63423	-1.3468	-2.0165	-7.0566	-2.1531	0.68411	-5.6935	0.92391	-0.73415	-3.7782	-0.39482	-4.6033	-0.56577	-2.3777	3.1141	-4.5246	-3.0946	-6.3225	-4.7835	0.19092	-1.3314	-4.6367	-8.1732	-2.6583	0.038648	-1.824	0.0438
0.76964	1.4481	-3.2421	-7.5777	-4.0673	-3.2528	-3.3174	0.881	-3.5387	0.55094	4.7026	-3.7031	-5.0925	0.48273	-2.6296	-1.1704	-3.5396	-3.8315	-4.525	-3.1026	-2.6567	-0.6424	-7.3873	-2.6025	-4.3462	-1.8389	-0.65636	-2.2618	1.347	-2.5716	-0.81897	-1.6859	-3.1218	2.197	-2.2864	-3.9735	-1.3679	-5.9807	0.58565	-0.76746	-4.0391	-3.3834	-6.6418	-0.81149	-7.7329	-2.8192	0.2455	-2.7655	-1.0396	-6.1365
6.3957	9.6581	7.0185	6.2363	10.029	4.7767	7.2593	1.6517	2.8768	8.7465	6.3748	9.8672	6.7329	7.6202	6.4457	15.232	9.248	0.75827	3.7762	5.4715	7.9734	4.5506	0.50112	6.1967	8.1727	5.274	5.8113	3.8967	6.1614	4.5971	9.2532	-0.41892	7.4334	6.1662	6.0521	4.2279	8.2803	6.9349	9.9735	2.92	6.2654	7.3231	1.8944	5.1461	7.1131	4.8059	-2.8007	1.4947	9.2262	7.2128
2.6546	2.2714	-2.4515	2.2795	-0.049234	-0.76635	5.6448	3.7784	3.1546	4.8633	1.2072	2.3755	-1.4739	3.3532	5.2627	3.4189	-1.0478	4.0429	-1.2854	2.0044	0.67482	4.9374	1.0027	2.6319	1.2011	3.9907	-0.46203	4.3355	2.1008	2.5878	-0.0059866	2.56	2.2538	4.8864	1.0849	4.5287	-0.73392	1.1727	2.8325	3.5974	1.0509	0.52301	2.9161	1.1283	-2.0773	-1.7606	0.061529	2.9231	4.7915	0.63264
-21.615	-18.372	-25.561	-14.004	-24.33	-20.05	-19.564	-22.309	-23.468	-24.316	-21.181	-26.962	-23.202	-22.653	-27.064	-23.235	-26.235	-19.89	-22.383	-23.543	-19.491	-22.065	-24.893	-22.3	-19.288	-17.172	-20.455	-22.711	-21.361	-24.377	-21.369	-21.379	-21.312	-22.069	-20.777	-17.218	-22.869	-25.082	-18.076	-19.315	-17.6	-23.767	-23.534	-24.072	-19.903	-22.555	-24.575	-24.942	-19.788	-21.462
-5.2712	-5.7738	-7.7423	-4.6342	-1.3575	-5.6633	-8.8274	-0.22537	-4.4842	-2.6551	-1.8203	-3.6373	-6.95	-0.8396	-1.3609	-1.8328	-12.459	0.66277	0.35312	-5.7839	-3.7522	-2.5189	0.50767	-7.8616	-1.5563	-6.9879	-2.6255	-1.4599	-1.8906	-3.1643	-3.3358	1.571	-5.9857	0.52779	-5.4203	-5.9822	-4.2026	1.1677	-0.75359	-1.6959	-4.845	-3.7003	-2.7875	0.37996	-4.4969	-2.7968	-1.4462	-5.045	-6.379	-4.1349
-20.292	-22.603	-24.088	-21.227	-19.186	-18.811	-22.756	-20.551	-22.417	-21.917	-22.461	-20.603	-21.182	-20.532	-23.766	-21.999	-22.494	-21.263	-16.13	-18.929	-20.516	-21.076	-17.173	-20.06	-19.221	-19.931	-18.231	-20.671	-22.187	-20.635	-17.957	-21.19	-20.627	-19.51	-20.257	-19.383	-22.024	-19.293	-15.967	-20.759	-15.629	-21.309	-24.742	-22.418	-19.523	-18.278	-21.257	-21.728	-22.425	-25.732
-1.6679	-3.3415	-1.6845	-2.6845	1.5034	-4.2701	0.32043	-4.7373	-4.3548	-4.2977	-1.5176	0.49314	-5.0656	-2.4422	0.20654	-0.4335	-7.0836	-0.21163	-2.2021	-5.8986	0.0053532	-1.8827	-4.1492	-1.9188	-0.32891	-10.325	1.4231	-2.3893	0.21476	-6.0066	-3.9559	-4.532	-5.0369	-4.2919	-3.5414	0.27568	-5.4978	-1.9492	-3.7875	-5.5523	1.3539	-3.4304	0.38192	-2.525	-2.0068	-5.2724	-5.1284	-1.9135	-5.9056	-4.1953
-11.134	-10.99	-11.722	-10.422	-8.0751	-9.3557	-8.7762	-10.275	-12.305	-13.404	-13.167	-11.454	-11.967	-13.368	-7.9075	-11.079	-10.694	-12.045	-12.026	-8.7591	-14.429	-16.36	-10.931	-9.6511	-10.771	-15.001	-13.509	-10.094	-11.207	-17.463	-14.377	-13.695	-13.851	-15.575	-12.28	-9.9518	-11.536	-8.7179	-10.294	-14.141	-14.548	-12.995	-12.455	-12.195	-14.205	-12.196	-18.557	-9.4245	-9.4252	-13.762
-2.3984	0.52268	1.3093	0.62704	-1.352	0.72551	2.509	2.7054	3.0655	-0.66605	0.22175	1.2682	0.10032	1.8225	0.59898	1.1711	-2.8092	-0.0011593	-0.73843	4.9327	2.4109	5.4772	0.83213	-0.9059	-0.53454	5.8331	-1.3746	2.405	-2.0856	-1.0594	-0.26938	0.2826	-1.022	0.37529	4.6894	0.87709	1.8135	2.297	-0.10694	4.4892	3.3331	-0.80764	0.70265	1.0251	-0.28687	-0.29286	-3.0685	1.5237	-3.0205	-0.17615
1.8918	4.4805	3.0769	7.2064	0.99503	3.2798	6.1951	6.1905	10.541	6.1876	7.4194	5.5547	3.2505	4.0448	5.9174	4.518	4.1042	5.4801	5.8418	3.8612	3.1839	6.9503	8.4979	8.3096	4.111	8.3252	5.6432	1.3134	5.7466	4.7175	4.8105	5.3264	10.265	6.2864	0.088235	11.993	5.7448	3.3053	3.3444	6.379	1.7521	8.2295	7.2178	8.3263	7.0296	6.3596	11.018	5.9993	8.0169	3.0903
-2.6335	0.1495	4.1923	3.3889	4.4084	1.2964	4.3495	1.984	-1.4877	5.6498	1.9273	5.2624	1.4694	1.1844	5.3104	-0.86212	1.4483	2.4606	3.3267	7.7386	3.7663	0.82357	1.4193	3.2288	-4.1588	2.4374	-0.16334	-3.7467	-1.3011	3.2308	5.6387	5.8998	1.0627	1.3277	2.1703	3.2623	7.1471	5.117	3.2388	-0.59807	-1.9249	6.2073	2.5673	-0.34187	2.3042	-1.7623	0.81955	5.7267	7.171	1.0401
13.908	10.026	11.94	1.5709	8.4307	4.2768	9.5189	4.611	8.6049	4.3721	10.487	8.2961	8.4612	8.3369	8.6707	11.002	15.269	5.7332	6.3205	11.806	9.4076	2.6271	10.864	8.1613	7.4034	6.8552	4.8575	7.6947	7.0064	10.436	6.7377	7.1887	10.161	4.7638	2.4119	10.809	9.9344	4.6061	9.9654	7.5973	6.3772	8.4718	5.0177	3.7235	8.4992	10.229	6.2547	5.4409	6.2119	9.3226
-12.35	-8.2942	-7.8802	-12.761	-15.049	-12.523	-13.593	-7.5572	-9.1121	-4.1939	-8.8443	-9.0384	-10.769	-7.4877	-12.273	-9.5164	-11.71	-10.61	-7.7564	-10.34	-10.912	-8.1866	-6.0984	-6.1604	-10.701	-3.8413	-8.3504	-9.5161	-6.9538	-8.0551	-10.416	-9.1501	-8.9572	-11.219	-8.4087	-8.4354	-11.319	-9.8321	-13.283	-4.7016	-9.8324	-13.245	-7.7963	-7.1505	-9.899	-8.5277	-10.043	-11.288	-9.4665	-12.785
-0.49444	-7.2767	-4.7757	-3.806	-4.5551	-0.33212	-4.2226	-4.8027	-1.2687	-1.4318	-4.221	-1.7398	-2.8304	-3.3962	-3.7189	-3.2995	-4.6065	1.2392	-0.7841	-6.2529	-5.4613	-6.3309	0.74671	-4.2005	-4.9463	0.0021145	-4.2995	-5.427	-8.546	-0.37283	0.27036	-3.5425	0.32179	-1.3036	-4.1254	-4.0713	-1.4551	-7.2767	-1.9445	-3.0549	-1.7107	-3.4047	-0.63726	-7.9189	-2.6488	-0.20179	-0.60711	2.7518	-0.76869	-2.2707
2.4724	3.731	2.4797	3.3267	1.4604	-0.16258	5.1011	1.0869	1.9574	0.81982	-0.56672	2.0744	-0.052998	-0.43473	1.518	-0.78266	2.8152	2.2784	-1.0246	-0.33245	4.8719	2.2527	2.0166	4.8376	5.8655	2.2846	1.3005	2.2998	3.3446	5.0592	3.2494	1.8734	4.3651	1.7016	-0.52912	5.0732	2.9598	-1.706	-1.3888	0.361	3.3728	2.2154	-0.54304	-0.03434	6.3053	5.3005	-2.1851	2.8798	0.49341	1.3273
-18.12	-12.56	-9.95	-18.326	-12.308	-13.436	-12.372	-14.077	-15.052	-7.6481	-8.8182	-15.524	-12.699	-14.142	-11.097	-11.608	-16.039	-15.365	-11.86	-14.333	-14.74	-12.966	-10.08	-13.355	-15.307	-13.886	-12.053	-13.165	-13.434	-15.279	-9.7085	-17	-16.919	-10.08	-8.2786	-14.816	-11.404	-17.334	-13.13	-11.92	-11.348	-15.184	-12.114	-14.05	-16.632	-8.9998	-13.956	-11.114	-9.024	-13.559
-22.088	-20.777	-21.049	-23.465	-23.347	-25.996	-21.357	-22.193	-17.33	-24.433	-22.796	-20.191	-24.284	-20.487	-23.47	-17.851	-21.841	-19.07	-21.301	-24.964	-22.411	-23.352	-20.26	-19.44	-18.6	-20.41	-20.854	-25.614	-23.049	-20.693	-20.06	-25.119	-22.445	-23.854	-24.097	-22.089	-19.179	-22.989	-24.135	-22.736	-20.233	-24.047	-19.27	-23.331	-18.567	-18.511	-20.629	-23.984	-20.362	-19.413
-3.1345	-5.9566	-3.1571	-4.2566	-0.49089	-5.6355	-5.2994	-3.6158	2.9678	-1.7025	-0.68318	0.59133	-2.368	-1.2489	-4.0818	-3.4054	-3.6694	-5.5615	-5.4347	-1.2529	-5.2594	-3.6885	0.89696	-3.8983	-5.5473	-2.428	-4.4656	4.3834	-2.7621	-2.611	-1.6881	-2.3575	-4.4391	-3.6737	-1.4811	-2.0102	-3.5407	1.5509	-4.0741	-1.0039	-8.0373	2.2385	-1.077	-1.1296	0.20927	-0.4101	-5.1431	-2.1758	-8.512	-1.1544
-15.108	-13.755	-11.778	-13.992	-13.76	-15.572	-13.149	-15.66	-15.446	-9.0782	-10.633	-13.164	-15.503	-10.701	-12.294	-10.594	-12.796	-11.001	-14.888	-11.541	-14.005	-11.663	-12.399	-14.016	-13.513	-11.799	-12.639	-12.555	-7.9044	-11.801	-9.6935	-9.1674	-13.644	-14.561	-12.023	-9.7975	-12.621	-13.917	-15.496	-15.868	-12.289	-15.157	-14.259	-12.679	-7.2445	-10.11	-13.683	-12.373	-15.171	-12.248
-20.301	-24.328	-22.745	-21.477	-22.307	-26.278	-19.92	-23.318	-25.002	-20.128	-21.315	-23.235	-17.24	-21.546	-19.7	-16.317	-20.9	-19.699	-23.142	-21.87	-20.451	-17.004	-21.782	-22.305	-25.055	-22.153	-23.771	-19.005	-23.001	-21.35	-23.155	-20.922	-20.199	-25.372	-22.174	-28.082	-26.124	-22.068	-20.567	-22.748	-22.936	-23.56	-21.52	-25.146	-20.08	-18.89	-23.505	-21.383	-21.214	-19.025
7.1754	-0.41004	2.205	7.4281	-0.16547	3.0649	3.6754	-2.0791	-2.4859	0.46997	4.9807	1.6539	-0.83091	0.69922	2.0665	1.9313	2.0478	5.7423	1.2226	6.2345	3.142	1.551	-2.9604	-0.80742	4.2318	4.3721	8.3398	-0.81195	2.4988	6.5465	-2.062	4.3107	-0.63789	1.7836	0.97792	5.9026	-3.2457	6.8318	3.2396	1.8564	0.079791	3.5067	1.7872	6.3462	7.8459	1.7341	1.4158	0.82224	2.0423	-2.8349
-5.7939	-6.2671	-7.1479	-8.9148	-5.739	-2.6034	-7.4581	-6.6141	-6.7166	-5.7534	-5.879	-3.9429	-8.718	-3.3777	-7.6606	-7.3659	-8.372	-5.2935	-0.96981	-9.5436	-5.0014	-0.93616	-3.6432	-6.8797	-6.914	-8.1645	-4.6997	-5.6962	-7.907	-5.3215	-5.5811	-5.2248	-5.3778	-9.0717	-4.5576	-7.2146	-4.406	-2.5756	-5.4891	-6.694	-8.6642	-8.6626	-4.7346	-7.5436	-6.0294	-3.6859	-9.7529	-3.945	-8.0398	-5.726
2.2621	6.5842	6.7859	4.1194	6.9931	7.5404	7.9485	3.4467	1.5927	6.9114	11.748	4.3719	5.2723	5.6722	3.6519	8.8632	3.9281	7.2436	6.0266	5.7121	8.3171	9.5319	9.9744	8.184	10.567	5.9373	3.7674	2.0828	5.5366	4.9047	7.5312	6.4519	1.9316	3.2058	4.9138	7.796	8.3023	7.0334	8.47	7.7348	10.022	9.8445	4.5075	9.0475	7.18	1.1586	4.9533	12.108	8.9739	5.5085
-11.622	-9.0297	-13.781	-14.069	-10.195	-10.131	-5.3905	-9.2227	-14.149	-7.6242	-9.6753	-13.428	-11.079	-4.0116	-15.262	-12.594	-16.373	-13.237	-14.099	-13.588	-11.977	-10.591	-5.4108	-14.039	-9.0353	-5.9772	-7.3563	-7.8784	-13.724	-10.798	-11.756	-14.319	-15.232	-12.488	-10.089	-12.387	-10.2	-6.6967	-9.6741	-12.094	-11.243	-14.826	-13.281	-8.8802	-10.305	-12.954	-9.5974	-17.303	-12.573	-13.246
0.79401	-3.2441	-0.12187	-1.4065	-4.9488	-0.6154	-0.59411	-0.35211	-4.1008	-0.89443	-0.68231	0.76141	-5.0162	-1.2135	0.70886	-3.8872	-2.682	1.6312	0.94576	-5.0735	-0.13339	-2.1342	-4.5287	2.281	-5.4482	-3.1172	-4.0187	-6.0932	-3.5651	-2.1426	-2.6621	-4.0069	0.17391	3.2093	-2.0218	-0.032481	1.7432	-1.3254	0.14533	-0.98993	-1.7742	4.885	-2.655	-3.2471	3.707	-1.63	-2.1234	-3.2554	1.1825	-1.2673
-0.91628	-3.4418	-2.3648	-0.59587	-4.4978	-7.3407	-4.4105	-3.371	-5.0996	-7.1653	-3.723	-5.6477	0.02402	-5.8186	-5.1274	-3.4024	-0.66228	-4.0436	-5.5386	-4.4007	-0.84657	0.32705	-4.0116	-8.1202	0.38301	-2.7698	-2.7628	-1.4506	-6.2682	-5.6476	-2.6772	-4.3913	-8.1315	0.039157	-2.1187	-1.5998	-1.7667	-1.9351	1.5673	-3.8329	-4.4687	-5.579	-9.3414	-1.0406	-2.1398	-6.0181	-5.2774	-8.0846	0.69724	-0.79533
-1.3426	0.1256	3.5837	0.99516	2.5923	6.772	1.8346	-0.1149	-3.2474	3.6645	0.0012852	-0.52266	1.1556	4.2764	-4.2922	-2.7251	-2.9305	-2.7252	3.1365	0.30766	3.5314	2.0824	0.89615	0.50564	-1.0833	1.4812	4.7541	-1.3264	-0.25251	-5.0411	3.8398	2.3795	2.3226	-2.4008	-2.1184	3.4091	0.31208	0.61221	-2.3104	-1.9393	2.4792	1.5556	-0.36512	1.7464	-0.20951	5.0925	-1.0217	3.3189	0.89874	5.0915
-5.2518	-12.878	-7.6536	-9.4318	-8.385	-8.5347	-12.056	-2.9164	-1.4178	-7.5692	-5.0932	-8.5733	-5.3355	-7.4777	-2.3936	-9.0405	-5.5725	-6.2261	-4.3408	-2.3425	-5.0234	-9.1591	-10.14	-9.5872	-10.472	-7.646	-2.196	-5.6786	-13.13	-9.7589	-4.1936	-9.25	-12.13	-1.4161	-9.7973	-11.385	-10.638	-8.5376	-10.937	-3.2091	-3.6584	-7.7402	-10.071	-8.395	-11.045	-6.4006	-1.74	-8.7694	-8.6463	-6.7119
-12.198	-15.912	-15.776	-21.605	-10.411	-13.611	-9.9693	-17.532	-19.644	-16.889	-11.819	-14.241	-16.136	-10.389	-16.487	-17.929	-13.638	-9.6286	-15.288	-15.57	-11.625	-14.331	-14.312	-12.108	-17.06	-10.411	-13.626	-15.774	-15.791	-14.392	-13.149	-13.683	-8.7807	-14.505	-12.712	-9.1	-14.421	-18.15	-13.524	-17.813	-15.233	-12.185	-14.63	-10.628	-14.367	-13.672	-12.305	-15.579	-8.8578	-13.693
-2.1543	3.3242	-3.8232	-2.1024	-1.003	-0.01151	-1.2585	-4.3367	0.26908	-3.141	-4.1999	-3.1154	-3.342	-2.9358	1.7257	-3.1145	-4.0832	1.0309	-0.74905	-4.2613	0.67045	-2.0329	2.8417	-3.2916	-0.98728	-3.7435	-2.867	-1.8115	-0.69133	-4.3878	-1.7428	-1.5288	-0.60585	-1.8706	3.4013	2.7892	-2.3153	2.8248	-3.65	-2.6322	-3.2261	-7.8767	-6.1943	0.097232	-2.1299	-5.8262	-4.5408	-3.288	-1.125	-3.3605
-16.984	-15.703	-11.413	-14.67	-16.007	-14.91	-15.066	-12.472	-12.372	-8.2054	-16.488	-13.694	-20.249	-9.5657	-11.449	-10.582	-9.7447	-16.756	-14.262	-13.98	-11.749	-15.202	-18.019	-13.834	-16.958	-10.933	-12.333	-11.538	-17.369	-12.603	-14.738	-17.253	-16.271	-10.302	-12.697	-17.532	-11.659	-15.378	-14.391	-13.411	-12.054	-14.838	-15.15	-13.954	-13.209	-17.571	-16.694	-13.487	-14.734	-12.987
-5.3933	-7.7154	-3.2311	-12.5	-3.8794	-12.231	-7.9978	-7.8423	-6.6512	-13.386	-11.357	-10.798	-9.0025	-11.853	-10.938	-7.7842	-10.652	-9.4054	-11.223	-9.1224	-13.465	-6.9149	-10.982	-3.369	-10.802	-12.479	-11.973	-9.6276	-7.7904	-10.265	-5.6723	-9.8053	-8.661	-3.7744	-11.07	-6.8523	-10.508	-5.5143	-9.8843	-7.011	-3.522	-6.4103	-9.4229	-6.524	-10.155	-8.1833	-9.4746	-11.016	-10.528	-8.8501
8.4935	6.7112	7.4761	9.6682	7.3083	10.465	9.829	8.4728	7.1172	7.4316	11.639	6.7819	10.998	4.4968	3.1006	8.3348	15.065	11.798	6.6845	5.5657	12.015	9.6142	5.4639	11.485	10.814	11.254	12.106	10.809	9.3467	5.0697	8.1495	8.4505	7.2061	7.8115	10.498	9.0873	6.9456	6.1538	5.6142	8.4196	8.3446	2.3333	8.6538	6.5594	4.5366	8.4113	7.1703	5.3734	5.5649	12.006
-17.216	-12.953	-15.611	-13.32	-12.965	-11.777	-8.4011	-20.444	-13.112	-14.992	-16.677	-16.744	-9.5324	-10.767	-18.58	-11.483	-17.67	-12.521	-14.598	-14.054	-15.286	-12.36	-11.977	-13.734	-14.259	-17.884	-18.061	-13.877	-13.547	-15.11	-18.795	-18.241	-16.511	-16.311	-17.854	-12.408	-11.45	-13.989	-12.069	-12.943	-16.401	-13.971	-12.634	-12.022	-15.884	-12.493	-13.735	-9.1108	-15.57	-16.866
-0.93094	-6.7792	-2.3839	1.5048	0.64054	-2.3697	-1.0385	0.47195	-6.4365	-0.16657	-5.5589	-0.20301	0.098875	-0.78702	-4.487	-3.992	-1.1922	-2.9958	-11.655	1.0301	-4.5796	-0.37034	-2.7217	-3.568	-2.7983	-3.9061	-4.6686	-0.51403	-1.9259	-3.0118	-2.2847	-2.7918	1.9773	-0.42145	2.0027	-2.8284	-2.72	0.17357	-4.6617	-3.8974	-2.0412	-3.4389	-3.2278	-6.0399	-2.1424	-0.78301	-3.141	-1.349	-2.6464	-9.9013
3.0699	-1.9035	3.4662	2.1259	0.078665	-0.52196	0.2719	1.7634	-1.0585	-1.7628	6.2247	0.19044	-0.20017	-1.2301	5.7174	0.96921	3.3069	4.277	-3.5705	-1.02	-1.9867	2.1252	0.29822	1.1865	-4.4759	2.8153	3.2599	4.7987	-1.8311	-2.6906	2.0211	0.5839	1.4256	-0.72846	5.0392	-1.0607	5.1214	1.5075	1.5128	0.38574	1.2179	2.3284	1.7876	-3.5376	2.0695	-2.867	0.41396	-0.90781	0.32783	1.722
-20.29	-17.469	-20.314	-19.822	-16.104	-20.795	-18.744	-22.03	-20.898	-24.493	-18.826	-19.275	-19.784	-26.967	-23.767	-22.988	-21.248	-20.439	-19.007	-22.642	-18.301	-21.177	-21.07	-27.3	-22.302	-22.401	-20.265	-25.237	-20.553	-20.036	-21.927	-25.093	-19.38	-25.138	-19.114	-20.012	-25.249	-23.951	-22.934	-20.333	-21.163	-20.071	-22.013	-23.814	-20.939	-25.987	-23.922	-25.033	-23.461	-19.627
-3.0974	-4.2308	2.7037	2.3671	-3.8627	-2.4823	-2.6919	-4.7117	3.3864	-0.62178	-0.7094	0.53183	1.0278	0.1502	-2.4341	-2.9928	-2.1828	-5.7888	-1.1648	-4.0157	-3.4935	-1.0045	-0.52911	1.4225	0.88778	-0.48073	-2.6704	-4.0474	-0.41066	2.0138	-2.5616	1.4812	-2.1084	-2.4438	-3.1613	-3.2679	-4.7624	-0.54592	-0.64219	-2.4437	0.76086	2.8107	-2.1993	-1.2824	-0.47487	-2.8565	-5.089	-1.6959	0.0086933	-3.4832
-10.469	-12.583	-11.864	-11.611	-6.598	-8.4502	-13.143	-13.766	-11.976	-10.345	-13.336	-10.434	-12.678	-7.5783	-14.692	-10.524	-15.392	-12.447	-13.625	-8.9659	-10.987	-10.898	-7.4845	-15.481	-11.149	-9.4385	-16.058	-14.05	-14.429	-12.876	-13.904	-7.8887	-10.51	-10.522	-6.4374	-14.622	-10.773	-8.3703	-13.285	-8.4595	-16.876	-10.462	-12.364	-5.8894	-15.277	-10.163	-11.551	-10.25	-7.2137	-11.777
3.1111	-11.514	-6.1622	-9.0137	-5.83	-9.2677	-6.3952	-4.6979	-9.2091	-7.5823	-8.5099	-9.9302	-4.4084	-6.562	-3.4986	-0.4426	-3.5979	-6.0464	-11.381	-6.428	-4.0657	-9.1367	-8.0477	-8.9747	-9.8679	-2.9382	-5.2011	-1.2279	-3.6295	-10.283	-9.7535	-0.72331	-9.0373	-5.9406	-1.2662	-2.8112	-5.9401	-5.4102	-8.0302	-5.387	-12.347	-9.7406	-3.7465	-6.0793	-7.9323	-3.0761	-8.6234	-3.6966	-10.083	-9.4394
2.5843	1.4274	5.6597	3.4979	0.23955	3.1897	5.4575	4.0715	6.0305	3.671	0.025052	5.3404	0.27171	7.1933	-3.3057	4.507	4.3142	0.69456	2.1001	1.579	-2.8269	5.5938	1.138	3.2807	0.8408	4.1536	-1.5818	2.2095	2.8784	-0.54146	-0.38505	0.40835	4.8311	0.84855	4.4489	0.57088	4.0379	3.0887	4.9663	0.12102	3.5378	0.14882	4.6146	2.5195	2.376	4.3088	2.5003	5.8821	5.178	-3.8116
11.45	7.092	11.259	9.1556	6.1352	8.0592	9.0126	11.208	11.416	15.017	5.7806	8.6953	7.6455	16.202	6.993	11.883	10.517	13.444	10.046	14.75	14.695	12.959	11.559	11.159	13.906	11.489	9.978	10.602	10.094	13.471	10.242	14.939	14.117	12.321	8.7816	4.7287	13.146	12.815	9.9062	11.455	11.032	11.917	5.3641	8.533	9.3014	8.432	15.03	10.296	8.0375	12.287
-11.164	-16.116	-16.002	-10.282	-10.378	-9.9112	-9.3702	-7.7573	-11.308	-8.0517	-13.686	-10.622	-8.3949	-9.9549	-14.901	-9.0997	-10.887	-3.6419	-13.637	-11.539	-5.6914	-12.539	-5.518	-11.453	-7.8678	-7.7344	-9.4283	-6.5706	-15.325	-8.7856	-7.9247	-10.801	-13.775	-9.6877	-10.779	-10.123	-7.6166	-9.8288	-2.862	-11.907	-8.9195	-9.5393	-8.8487	-8.8122	-11.392	-10.314	-9.8229	-14.163	-13.339	-8.8794
-18.679	-21.506	-22.357	-22.26	-20.119	-19.57	-18.718	-21.276	-20.667	-24.138	-21.791	-25.78	-22.192	-16.221	-22.477	-17.511	-20.022	-20.045	-22.388	-23.226	-22.797	-25.576	-23.261	-20.409	-24.684	-22.404	-22.218	-19.338	-19.248	-16.376	-18.506	-23.918	-22.107	-17.885	-22.642	-22.362	-21.028	-21.449	-23.826	-17.499	-20.307	-19.785	-19.697	-17.288	-22.971	-17.227	-23.75	-22.619	-19.377	-20.67
1.2294	-0.10951	-4.1743	-2.4641	-1.9639	-3.2866	-3.2515	2.0903	1.0206	-6.1519	1.0345	2.0288	-5.3756	0.017124	-1.1324	1.3188	-0.21486	-5.5835	2.2644	0.31254	0.68854	-2.6814	-2.9763	0.54976	-0.44282	3.5525	-5.2443	-5.7376	3.8014	0.81809	3.8655	-2.7391	-2.1712	-0.6349	-8.5466	-2.0732	-0.56871	0.011015	-3.4891	-4.2048	2.1029	1.4491	-2.0861	-4.1034	2.8755	0.47555	-2.5024	-0.87682	-5.7736	-2.5221
9.8413	8.3431	6.2082	9.8198	8.8448	13.64	7.604	10.621	8.2931	10.325	9.0024	9.9535	9.9363	7.5652	7.9543	11.607	8.4572	7.6523	11.662	11.277	11.619	10.855	6.6547	6.7387	11.236	12.505	8.5135	9.9296	7.2384	10.92	3.4508	10.986	12.78	10.736	11.515	10.511	7.1969	6.1216	9.6442	11.601	12.112	7.9536	11.194	13.022	8.9647	11.237	8.5623	7.0397	8.5304	12.108
7.8942	7.5225	7.9067	7.5813	9.0292	6.2668	12.356	9.1603	10.17	9.738	5.1506	9.3821	5.9696	9.6103	12.33	8.8662	11.53	11.549	10.163	11.204	8.7455	6.3753	10.613	10.338	10.505	4.8061	14.456	7.6425	10.682	6.4684	12.175	9.6683	4.9512	6.5928	10.032	8.6118	6.6878	8.1119	2.7296	9.3356	4.3678	8.049	6.7886	7.8173	9.4925	6.6784	9.3815	9.2532	10.243	12.097
9.646	7.1514	4.4384	8.7899	6.3473	6.3728	4.3762	10.695	6.9276	5.484	7.7359	5.6826	5.9078	8.3443	3.635	7.2029	8.1758	7.8276	5.6586	5.8841	6.0143	8.5472	8.8268	4.6302	5.2806	6.9867	5.1024	4.2925	6.0492	7.7364	3.9444	9.3038	1.908	7.415	6.1132	9.2898	4.8739	7.0984	8.2699	9.2666	7.2079	5.3655	10.049	10.322	6.426	4.9495	10.292	5.1403	3.3675	5.4815
-3.5396	-1.3028	-1.3704	-1.581	-5.6832	0.84304	-1.2166	-6.1458	4.1221	-3.914	-0.17549	-1.4573	-2.1581	0.097384	-0.6598	0.31933	-2.0206	3.5427	0.57642	0.55177	-0.45852	-1.2632	-1.9157	0.40898	-0.7842	3.0876	-3.9305	-3.6436	-1.6436	-0.75972	-2.769	1.486	2.1957	-0.82132	-2.0662	1.7474	-1.1134	-4.2406	-2.1612	0.53878	-1.6986	0.68661	-2.5593	-3.9767	1.4696	-0.11072	-3.0563	4.4664	-1.4921	-0.72226
3.9592	-6.5249	-4.2	-1.604	1.1376	2.5929	0.63218	0.67193	-0.44044	-1.1761	1.6674	5.1897	0.35343	3.4422	-0.66724	0.80911	-6.4536	-4.4203	-0.3677	-2.527	1.863	2.5628	0.18462	3.1349	0.28895	-0.83625	0.25715	3.0548	-1.1005	-3.8106	0.87242	1.64	0.38375	1.6098	-1.5719	1.8926	-2.1453	3.3844	3.3308	4.0179	-1.5275	-0.14637	-2.4345	2.0686	5.614	1.2014	3.4974	-0.5271	3.1762	-1.3176
6.9601	9.8199	8.209	6.2846	6.7466	8.6395	1.9951	9.1799	10.424	10.934	7.7322	3.2511	6.5846	5.9735	2.6643	3.9078	4.9829	9.1866	7.5129	10.083	2.7101	5.5901	10.524	10.297	7.9592	7.221	9.4013	6.7937	6.877	2.715	8.7153	5.4875	6.3111	2.9109	10.552	6.9442	10.16	9.7749	6.343	10.402	9.3228	9.1576	4.8032	6.9556	4.1634	1.6415	10.182	6.2981	4.7563	5.8326
7.7776	7.4725	5.5643	11.099	11.67	7.7821	6.3176	10.562	5.9214	10.778	6.725	5.5257	13.225	7.8378	5.5996	5.1898	12.703	9.032	7.9579	2.5663	9.916	10.064	12.769	6.2075	10.423	8.8202	7.8172	7.0871	4.165	8.6308	7.7565	6.9515	7.7097	11.822	1.7643	11.962	9.0506	9.6522	8.0088	4.8937	10.411	9.7113	8.8282	8.0048	9.0532	4.9098	8.752	9.5745	12.061	5.6997
-11.324	-9.2758	-11.391	-9.5371	-11.665	-11.255	-10.892	-15.807	-14.35	-11.515	-12.276	-10.214	-11.625	-11.443	-16.766	-13.322	-15.505	-13.322	-9.1372	-12.471	-13.693	-15.968	-14.883	-11.296	-6.1609	-10.506	-12.936	-9.1173	-13.856	-13.347	-9.9805	-9.3463	-10.942	-13.49	-13.785	-11.681	-9.2358	-13.545	-10.133	-15.141	-14.13	-10.937	-10.107	-10.809	-11.711	-9.1333	-11.17	-11.921	-16.954	-9.5235
-1.3366	0.64699	-6.5092	2.2176	-0.086364	3.8863	-0.72673	-2.8988	1.6846	-2.8722	-1.6829	-3.3221	2.6793	0.73103	-0.13202	0.29294	1.2572	3.2556	-2.2446	1.5138	-3.6821	-1.5973	0.76519	2.1672	1.3401	1.1393	-3.8011	0.19105	-0.99158	-3.0499	-2.6031	-0.16972	-2.5033	0.20933	-0.96093	-3.1843	-3.5369	-4.7183	-0.78958	0.25586	-4.3973	-1.2158	-0.76984	-1.7897	1.5567	-2.4742	-3.3911	0.72636	-0.89961	-3.143
-3.845	-1.0705	-3.7613	-1.5715	-2.6646	0.87783	-0.72396	0.77741	-3.3211	-6.2042	2.9186	-3.7006	-0.42454	-3.5372	-6.1619	0.69995	-5.352	0.27699	-2.4763	-2.5739	0.39809	-2.8382	1.6508	-4.074	-1.8857	-1.7759	-2.6468	-3.6476	-3.5903	-3.9509	1.6749	-2.1816	-4.1188	-0.89138	-3.7237	-5.7196	-1.0837	-3.8289	0.46191	-4.8274	0.5306	-0.88052	-0.91833	-5.9217	-1.4655	-0.27448	-1.3433	-2.5202	-4.3963	2.8997
-9.6034	-6.8527	-7.2337	-7.0796	-8.6181	-7.4035	-6.8702	-11.176	-9.9364	-8.0408	-9.5529	-9.3312	-5.311	-6.6123	-7.7756	-4.3446	-9.3298	-6.8534	-4.9893	-4.4583	-6.3516	-5.4928	-9.1624	-9.3482	-9.9132	-6.2783	-5.9151	-11.291	-11.146	-8.2729	-6.8003	-4.2406	-8.2834	-6.3467	-8.9268	-5.3669	-6.1525	-11.449	-12.037	-10.475	-7.191	-13.235	-8.2682	-8.3334	-11.229	-9.919	-5.9053	-6.5806	-7.6822	-9.919
3.6539	4.066	1.2058	-3.1458	-2.3968	2.4022	1.6517	0.18082	1.1953	5.0076	-4.2331	-1.4317	3.1744	3.2732	2.7529	-0.85537	1.8933	-0.40827	2.5606	-2.703	1.6782	7.2144	2.8183	-1.9478	2.8689	-0.36401	2.0323	-1.6359	4.6737	1.2581	0.74333	6.3669	-1.8239	-0.56268	-0.65045	1.282	3.3033	0.2166	-1.7177	0.47244	-0.7264	-4.1421	0.31459	-2.7086	-4.0563	1.4847	-2.4648	2.5625	3.0922	1.0232
-2.9298	-1.4084	-0.76053	-0.81032	-1.9454	-0.90719	0.11147	3.8903	-2.4313	-0.28186	-4.8182	6.4204	0.94812	2.5868	7.0321	-2.8421	0.10622	3.8901	-0.69085	2.8077	2.1049	0.78352	3.0922	-0.56466	1.742	0.55863	-0.13026	-0.053105	1.0976	-1.5099	-2.3069	-2.296	-1.5705	-0.051312	1.8278	3.9055	3.5221	-0.52983	-0.13157	-0.40021	-1.4721	3.9987	2.8955	0.2673	0.087192	3.4244	-1.9008	-3.1573	-0.78856	0.43888
1.8532	-2.8461	1.5616	6.0699	-0.32437	-0.24816	3.6762	1.0139	-1.1395	1.2647	0.021609	4.3231	-3.5469	-0.96411	2.8833	0.3398	0.39352	3.9179	-1.5846	4.4176	4.6577	4.0747	-0.10825	-3.6362	-2.5758	-0.64685	6.0817	-1.1041	1.7616	-1.5969	6.3513	2.946	2.8379	-1.3073	0.33618	0.28245	6.0658	1.911	-0.64531	1.1403	-1.4598	7.571	-3.4226	1.9957	1.372	-3.5274	2.0943	3.4283	2.7329	4.4311
-2.3578	-2.1344	-1.4616	1.9543	0.1679	1.6761	-5.2007	-3.0714	-0.96695	-3.2033	-0.38168	-1.8319	1.8959	2.1343	-0.0095401	5.2578	-1.1989	0.42774	2.1622	3.502	-2.4424	-2.2745	2.3688	-3.946	-0.71607	0.96014	-3.6265	0.96628	-0.62896	1.7959	0.0014319	2.2513	-1.5435	-2.3246	-0.2019	-4.7285	-1.2557	3.629	-3.83	1.1224	4.5135	-2.8008	3.8513	0.60221	0.45043	4.009	0.34374	-3.0396	4.5499	7.5542
-7.4193	-2.909	-3.9928	-3.3063	-3.4874	-0.7988	-2.6421	1.2914	-4.9076	-0.9899	-1.6373	-2.4268	-3.3083	-2.6947	-0.3913	-8.1828	0.43344	-5.4152	-1.8135	-7.0081	-1.5987	-6.629	-5.248	-5.1316	2.4242	-0.22794	-1.5406	-3.1179	-3.2266	-1.5089	-2.7497	-3.7896	-2.1053	-2.7232	1.1914	1.9738	-5.0051	-6.0128	0.55304	-2.9919	0.82545	-1.1034	-3.7069	-3.3179	0.70967	-4.7643	-1.714	-7.2496	-4.7745	-2.3135
-12.112	-11.089	-6.4752	-10.429	-10.29	-14.006	-14.827	-9.2278	-11.403	-15.179	-9.3048	-15.06	-5.6184	-9.6001	-13.465	-12.56	-9.8836	-13.063	-12.187	-14.753	-13.501	-13.144	-13.482	-9.8943	-11.329	-14.379	-14.009	-10.343	-8.4038	-10.407	-18.769	-15.442	-13.389	-10.616	-12.841	-15.275	-7.8369	-18.87	-10.427	-9.2556	-12.128	-8.0272	-10.027	-9.6093	-9.154	-9.0631	-12.158	-9.0419	-10.394	-13.997
-3.4384	-4.1665	-6.1874	-6.529	-7.3511	-4.7256	-0.69702	-3.6382	-5.2253	-9.3098	-7.4445	-5.1566	-5.9011	-3.5858	-1.8781	-2.9895	-4.1725	-3.2279	-4.1506	-3.7507	-1.6306	-6.2422	-4.0347	-2.8894	-1.8429	-5.9951	-3.9803	-5.6341	-3.011	-2.8099	-5.0636	-1.7438	-5.0932	-5.7418	-5.3485	-3.8551	-2.4427	-7.6623	-4.4061	-8.3483	-3.7982	0.47716	-8.5029	-5.4011	-7.5457	-3.1606	-3.992	-5.8298	-9.9186	-2.0328
-9.2038	-5.5319	-3.7903	-6.0326	-5.8109	-10.227	-6.8853	-7.1463	-7.1215	-0.23774	-11.513	-6.7289	-5.8334	-0.21552	-7.6947	1.9493	-9.0914	-6.2537	-9.6596	-10.072	-9.3018	-2.0916	-7.1696	-1.607	-7.297	-2.8906	-1.8792	-8.8622	1.0295	-5.2933	-9.1307	-7.7767	-3.5199	-2.098	-3.8403	-2.177	-4.3869	-5.2612	-4.3781	-5.3042	-2.806	-2.3273	-5.6436	-8.1538	-3.6688	-6.0477	-4.1371	-6.63	-6.1392	-9.0511
-11.215	-12.479	-9.3547	-13.427	-12.737	-12.005	-13.426	-11.62	-11.111	-11.953	-11.752	-11.47	-12.018	-8.9561	-8.08	-5.6498	-14.116	-11.621	-5.4788	-12.519	-14.324	-9.1928	-13.574	-9.5542	-11.154	-10.754	-14.57	-14.536	-13.018	-17.742	-10.855	-13.558	-10.655	-10.217	-15.794	-12.484	-6.0852	-12.485	-10.035	-8.0604	-8.046	-12.522	-9.4791	-13.401	-13.583	-10.64	-11.44	-9.4622	-14.448	-11.843
2.0334	-0.24852	-2.2294	-1.4858	2.0318	0.27068	2.6846	1.4484	0.16575	-0.83062	-1.1078	-1.1368	-3.8159	-1.2142	-2.5788	-2.1402	-3.9841	-1.7733	-1.4343	0.37176	0.45441	-3.1265	-0.86464	-7.6984	-1.7348	-2.6828	-1.7217	-1.8861	-5.2576	-1.8158	0.68691	-3.6934	-3.1353	-4.9706	-3.3471	-5.5878	-4.4352	-7.8798	-3.8088	-4.8144	0.86559	-3.1901	-2.3439	-0.55349	0.86693	-0.93823	-3.0895	-3.1301	0.46983	-0.0070578
-13.523	-13.396	-7.7088	-10.275	-15.523	-10.726	-17.607	-9.6296	-14.077	-18.058	-16.431	-9.6806	-9.4073	-12.665	-10.64	-8.6471	-9.1856	-11.352	-6.7596	-10.759	-13.913	-19.73	-10.182	-15.094	-10.285	-10.38	-8.6942	-10.778	-13.012	-7.9763	-6.1698	-12.73	-14.821	-13.622	-9.3098	-12.696	-15.387	-12.696	-13.598	-12.553	-7.6992	-11.126	-10.707	-13.392	-12.918	-12.93	-15.902	-11.431	-6.6747	-14.773
-0.67545	4.2819	2.6696	3.8286	5.5179	4.9224	4.2903	2.405	1.8978	0.61189	-0.41761	2.9745	5.1152	4.6739	1.6119	2.5686	-1.0187	0.26096	4.8494	6.0473	3.0722	0.82552	7.0459	-0.18262	4.9978	4.0448	5.1962	-0.087593	4.8264	-3.2243	6.0822	-0.27242	0.99661	0.77997	1.336	3.2029	-0.062952	4.8589	6.9107	3.3087	-2.2988	-1.3714	-1.6955	1.8473	1.7725	1.7645	3.0185	-0.37518	-2.1553	-2.8764
1.0648	1.5718	0.6826	4.6314	0.25976	-1.0513	-1.9403	-2.8302	0.05548	-2.5783	-0.77478	0.7642	-2.3009	3.6409	-0.63919	2.6541	-2.3309	2.2244	5.8574	2.211	0.70371	0.88677	5.4492	-1.8516	1.3986	-1.2128	2.63	-3.1378	-4.4615	-1.3433	2.2576	2.1708	1.7008	-1.9057	0.71393	1.3474	-2.3585	3.5952	3.1096	0.80661	-0.31494	-2.2848	-0.78556	-0.69881	-2.3008	1.6331	-3.5815	1.2114	-2.9042	-3.0249
-14.679	-7.3103	-13.932	-10.434	-9.3079	-12.629	-13.59	-12.639	-18.087	-14.984	-9.665	-12.66	-13.414	-8.2809	-11.373	-11.576	-11.508	-13.724	-17.807	-15.573	-12.284	-14.482	-17.737	-13.308	-9.1327	-9.0523	-15.755	-15.295	-15.022	-19.787	-11.985	-14.201	-15.66	-12.821	-21.402	-17.079	-16.418	-11.56	-13.197	-11.448	-12.936	-15.149	-13.824	-16.602	-13.894	-15.026	-12.721	-13.978	-9.5383	-12.271
-9.9099	-8.2095	-13.342	-14.043	-7.5017	-10.285	-8.4987	-6.2322	-9.1388	-10.311	-9.6634	-7.4219	-5.7505	-8.7931	-8.0907	-6.1007	-9.7185	-7.5122	-7.3582	-9.8407	-9.1641	-7.4807	-10.14	-5.0437	-6.0224	-7.249	-6.7514	-9.1255	-7.6792	-11.684	-7.0027	-8.0376	-10.032	-9.6474	-11.765	-14.141	-10.401	-6.7298	-10.163	-7.2178	-15.223	-9.6902	-6.4467	-12.584	-8.5464	-7.1233	-8.2733	-7.3604	-12.512	-10.186
3.3767	5.2823	-0.4754	0.46956	-1.9102	4.2009	-2.3221	1.4764	5.7463	5.7025	-2.1932	0.59869	0.20477	0.78021	0.41054	1.275	-1.8539	5.6533	-0.63334	1.4839	-3.0242	0.53267	2.2254	-2.6044	8.9263	5.0487	3.8892	3.4713	3.4593	3.7634	2.8764	1.4711	-0.19519	1.1208	-0.58128	3.5347	1.1957	5.3976	-0.55524	1.6399	0.18619	1.1443	6.3729	-1.1995	0.40603	0.91617	3.6154	3.5603	1.3041	2.278
-1.0887	1.2463	-0.90547	0.1312	-4.21	1.2697	0.050948	-1.5636	-0.66448	-4.1201	-1.3479	-0.87062	3.831	-3.0207	-3.1017	-4.2773	1.7353	0.10388	-3.3057	0.02099	-1.0293	-0.018883	-5.3264	-1.5506	-4.8657	-3.9651	-8.8859	1.4782	-5.9278	-4.5538	-6.4223	-0.29366	-5.0425	0.66024	-3.9826	-3.5379	-4.1588	-2.0372	1.5559	-3.7435	-3.5524	0.54435	-2.4766	-1.3776	0.60387	-3.495	-1.2171	-1.4817	-4.0596	-2.2488
-0.63269	-3.5693	-0.0040664	1.1238	1.2091	-3.5352	-0.57594	-3.7335	-3.3915	-3.0635	-5.3668	-3.5903	0.79083	4.5195	-7.932	1.1922	-2.8284	-1.3116	-5.5106	-4.6085	-2.0511	-0.39068	-2.2042	-4.662	1.7845	-2.5277	-4.4818	-3.8138	-5.7513	-5.615	-1.9616	-3.5833	-0.70929	-1.7613	2.8672	-0.82178	-1.7352	-5.05	-7.6524	-4.1748	-5.087	-3.1734	-1.7441	-7.2626	0.4407	-1.7289	-0.77794	-5.8805	-1.2639	-0.17857
1.7802	-0.37958	-3.1268	-2.059	-2.2296	-1.5786	-2.824	1.0038	-4.3483	-1.5124	-2.9153	-3.3662	-4.7812	1.6658	0.059732	-4.7181	-1.9077	-3.2976	-0.19258	-3.667	-2.2285	-1.7523	2.9031	-3.334	-5.2069	0.12802	-2.8589	-1.3997	2.4731	3.2791	-5.1021	0.5657	-1.5225	-1.8761	0.35616	-2.9045	-0.70299	-0.37797	-6.3786	-1.0505	-0.94047	-0.92454	-3.7472	-0.64064	-2.6676	0.52142	-3.7313	-1.8514	-3.6628	-2.9071
5.9532	-3.6183	-4.1521	0.36821	4.045	-2.2944	0.95694	-3.3464	-2.0029	-0.15629	-0.12824	-3.4543	-3.6592	-1.4935	-4.6686	-0.62161	1.8312	-1.8694	2.0054	-2.3615	-0.83533	-2.3054	-0.045312	1.663	1.3789	1.2073	0.85401	-1.0855	3.8456	-0.88466	-4.5326	3.0565	-0.46877	-3.6874	-1.7847	-1.7699	1.2214	-1.7773	-4.2343	-2.3917	-0.9377	-1.8642	-0.81505	-2.8169	-1.1837	-4.3027	-1.5344	-3.9507	0.7362	-2.6515
-1.9288	-3.5314	-0.79054	1.5313	-0.3496	-1.2851	4.061	1.8142	0.72161	-3.2545	0.1779	-2.9989	0.0124	1.3056	-0.3294	-5.4246	-0.94543	-1.1068	1.5462	-0.19103	0.3861	-2.5531	-0.039909	-0.26948	-1.1686	1.9691	-0.85665	1.174	-2.3793	0.096818	-1.0453	0.4601	-4.5492	-5.0822	2.191	-3.0844	-2.653	-0.19281	2.0474	1.3341	3.6757	2.1156	-4.0354	2.2678	1.9867	-0.95562	-2.1665	0.12737	-0.58798	2.4554
-1.9787	-2.3099	-2.8899	-4.7637	-3.0848	-3.9422	-1.3951	-6.441	-7.4408	2.5513	0.064676	-0.090454	-5.2393	-3.9693	-3.1964	-1.3354	-1.1897	1.5419	-6.8099	-3.0174	-6.4084	0.69423	-10.414	-3.0081	0.62452	-3.3819	-0.77076	0.12588	-0.1058	-1.8471	-2.9896	0.031375	-4.3486	-5.8803	-2.8677	-0.36132	-3.4867	-5.4985	-9.6228	-5.7433	-7.234	-4.1323	-4.7102	-2.5456	-5.1023	0.28967	-2.144	-4.1102	-2.9661	0.78007
8.1011	5.5858	4.3162	2.7561	13.052	0.3188	2.7737	4.247	8.4151	4.1808	3.2945	8.0526	5.4282	1.8088	5.2251	7.3458	5.3784	12.644	-0.20592	4.5435	6.6564	5.435	5.9216	6.1671	2.8468	3.2713	4.2709	4.4144	3.1227	5.0724	3.1341	6.3706	5.463	6.5725	3.4229	2.9295	5.2058	7.0763	3.6312	3.8729	4.8507	7.2712	6.3645	3.1876	4.3354	5.4935	6.8353	1.8088	3.7601	5.9483
-14.924	-16.782	-17.129	-13.815	-15.255	-10.486	-10.045	-12.973	-13.575	-9.1292	-12.609	-13.373	-14.865	-14.791	-9.6922	-11.224	-13.095	-13.044	-12.983	-14.844	-9.9251	-13.339	-16.103	-13.219	-14.373	-12.457	-11.431	-15.25	-10.523	-11.979	-15.256	-14.526	-16.633	-14.793	-9.3632	-13.727	-10.973	-9.585	-14.214	-12.878	-12.511	-12.795	-8.2928	-11.486	-9.7989	-10.815	-9.0225	-15.766	-12.107	-14.265
10.702	8.5903	5.8667	8.681	6.7321	10.289	5.2615	11.132	0.31896	12.081	10.585	6.214	8.9274	11.195	7.3962	7.9223	13.415	7.2361	10.785	6.6115	8.2873	9.3042	3.5404	13.367	6.8142	15.269	10.853	10.464	5.2879	7.831	7.2173	11.288	12.631	7.0292	7.211	5.4402	9.4064	3.6501	6.3664	5.4305	6.561	6.5169	8.9293	6.8881	4.7849	9.5113	14.288	4.4329	4.1092	4.8329
-0.69951	-3.7765	-9.0846	-0.85751	-9.673	-2.3745	-0.8991	-1.5666	-1.4702	-5.6147	-4.5826	-4.7681	-7.3246	-4.5626	-1.3323	-3.7556	-6.2946	-1.4566	-8.472	-5.1101	-6.6383	-3.7662	-1.1367	1.7256	-6.3642	-3.4367	-7.0123	-1.2334	-4.6866	-8.4904	-4.4026	-6.2327	-2.4286	-2.885	-6.411	-5.4501	-5.868	-6.9989	-3.1675	-1.4368	-4.5729	-7.5296	2.1117	-7.4998	-3.0141	-5.9619	-5.7895	0.64345	-4.7429	-4.4317
-19.994	-22.349	-23.051	-29.329	-21.871	-16.584	-26.275	-19.113	-20.213	-20.74	-21.736	-17.932	-16.608	-20.492	-20.798	-18.284	-24.545	-24.343	-25.203	-28.018	-25.168	-25.745	-19.884	-25.663	-17.197	-21.282	-22.777	-23.332	-23.433	-18.45	-23.391	-20.45	-25.316	-22.913	-21.796	-20.785	-23.073	-22.153	-23.671	-23.508	-22.46	-23.166	-21.574	-25.178	-22.422	-27.246	-30.591	-24.835	-23.076	-20.954
-2.658	-4.2524	-4.5605	-1.3665	-0.66681	-7.8696	-4.9934	-1.4854	-1.6874	-1.3102	-4.3457	-3.2578	-5.7507	-3.5492	-5.3605	-4.8252	-2.7946	-0.20913	-3.1607	-4.7406	-4.2053	-5.1408	-0.91545	-6.0045	-4.198	0.59781	-6.9158	1.2851	-5.4887	-7.4463	-3.1775	2.1755	-3.7302	-0.74034	-2.4105	-1.4401	-1.6925	-0.38684	-4.6398	-8.8263	-6.1826	-1.8956	-5.0919	-4.8206	2.851	-4.0793	-1.1964	-6.8795	-3.671	-1.8225
7.647	3.8058	3.2252	6.0183	7.1228	-0.47078	2.6382	3.579	2.5665	1.2952	0.3127	-1.258	6.9976	0.99745	2.1475	-0.39635	0.55923	5.3577	1.4593	0.38212	3.0571	5.8303	2.9506	4.5952	2.3026	2.4034	3.3241	3.0008	2.8969	2.9604	1.2685	-1.9561	3.1808	5.564	2.1061	5.3907	0.91447	6.8532	-1.0626	6.4979	2.8312	6.3023	3.748	3.6032	2.2028	-0.12632	1.6338	-0.75171	5.0791	4.0011
-10.115	-12.474	-15.091	-7.7655	-12.429	-12.882	-9.738	-13.033	-12.357	-16.298	-12.061	-14.207	-8.6477	-12.578	-12.681	-17.869	-11.768	-11.428	-12.947	-13.919	-13.973	-14.049	-12.309	-9.9631	-10.063	-14.825	-9.1954	-11.972	-10.459	-9.9157	-14.222	-12.066	-13.413	-15.729	-11.735	-15.431	-13.378	-10.766	-12.693	-16.364	-11.442	-14.007	-14.404	-7.8968	-9.8678	-15.062	-11.075	-11.445	-14.128	-9.7678
-10.676	-13.129	-16.895	-12.853	-13.569	-9.7719	-13.008	-11.913	-8.2398	-11.133	-12.823	-9.7935	-8.7155	-14.795	-11.976	-8.0649	-11.433	-9.681	-8.5057	-16.022	-10.629	-17.366	-9.0956	-15.293	-11.696	-12.753	-12.113	-11.076	-7.883	-13.631	-9.9163	-10.098	-12.893	-8.5163	-12.017	-7.9138	-11.16	-12.828	-9.7223	-13.49	-10.417	-7.1129	-14.928	-7.8811	-11.366	-13.44	-9.3013	-14.096	-9.8282	-9.5807
-11.654	-17.901	-16.167	-10.317	-10.259	-15.979	-18.047	-10.112	-17.113	-19.697	-11.392	-11.693	-15.11	-13.785	-16.13	-11.554	-15.941	-16.82	-16.392	-9.9915	-12.422	-10.01	-10.83	-17.219	-16.886	-18.186	-14.086	-14.238	-12.331	-12.929	-15.895	-10.296	-14.151	-9.4498	-17.141	-14.037	-15.673	-11.814	-15.259	-12.39	-11.154	-13.959	-13.336	-13.229	-9.2162	-9.6175	-13.985	-10.885	-14.094	-12.965
-24.908	-19.876	-20.747	-16.417	-30.166	-23.891	-27.127	-24.137	-19.663	-23.006	-21.526	-25.091	-20.7	-18.439	-20.973	-26.945	-21.942	-17.19	-20.7	-16.819	-20.348	-24.642	-21.031	-20.896	-18.584	-23.103	-18.466	-19.73	-20.257	-25.164	-22.881	-23.018	-22.326	-27.94	-17.054	-17.588	-20.749	-21.163	-22.08	-22.8	-25.02	-19.972	-21.855	-22.672	-24.59	-26.978	-20.707	-25.662	-26.842	-20.81
-6.1903	-8.1174	-12.288	-4.1002	-5.4594	-7.8115	-3.765	-7.6682	-2.8348	0.78869	-5.9095	-4.2532	-1.9535	-6.2611	-6.2002	-7.3306	-1.3529	-4.8058	-6.9543	-7.0035	-2.5851	-7.6468	-6.3068	-3.1607	-4.997	-10.242	-1.7488	-7.2755	-7.5629	-5.157	-8.5253	-1.3459	-5.0544	-5.7344	-7.6332	-4.0932	-4.4417	-5.9121	-7.257	-7.2411	-5.2026	-5.8145	-6.0668	-6.6317	-4.5887	-2.7844	-2.9211	-6.742	-8.9295	-9.0252
-2.8094	-5.4285	-3.082	-3.3604	-5.673	-5.313	-1.577	-8.9309	-0.56561	-1.313	-5.0377	-5.5681	-1.1257	-2.2886	0.13978	-1.7616	2.2981	2.5812	-2.1213	-2.2767	-1.6552	-4.5191	-2.3081	-1.5838	3.7588	-4.1325	0.34211	-0.68515	-2.9186	-2.6807	-2.7944	-3.2313	0.75021	-2.4527	-5.4022	-7.8592	-1.1146	4.0803	-3.9203	-0.15972	-4.539	-4.8469	-3.6735	-2.0626	-4.8434	3.8976	-6.0224	3.4561	1.6662	-2.1256
2.2219	-0.21809	4.2035	-0.28208	4.3926	0.95803	-0.86068	5.4325	0.31677	1.8452	2.2027	4.4001	3.1733	-4.0762	1.6226	4.7074	0.81657	2.7999	5.5744	6.1554	2.6163	6.8835	0.64097	2.0842	5.0065	0.8693	2.5445	0.86354	5.7704	-0.93818	4.8721	-0.015674	-1.3939	4.5119	1.607	3.6919	3.1115	1.529	-1.8156	2.652	0.2817	-0.47553	2.8303	2.141	2.1279	4.5944	1.0537	4.5649	-0.20709	4.4325
-4.996	-2.9775	-2.5608	-6.1994	-0.41129	-0.9329	0.18437	-6.9558	-1.864	-3.213	-0.43854	-1.3675	-3.6599	-3.7121	-2.2282	-3.4251	-2.2729	-2.1219	-4.7238	-8.5256	-0.96979	0.22923	-6.5376	-7.6453	-5.7023	2.7319	-1.3309	-6.0384	-5.5756	-4.9499	-4.1929	0.82793	-3.3267	-0.7675	-3.529	-2.9844	0.43654	-7.5363	-3.4383	-1.4241	-5.3721	-4.9642	-3.9329	-6.794	-1.9293	-8.0496	-5.1078	-1.8051	-7.6693	-7.0032
-0.081185	-1.194	-3.1587	0.2829	-2.4441	-3.8095	-1.8468	-2.1648	-2.3341	-2.7207	-3.4614	-5.6497	-3.2738	-1.4763	-1.9713	0.39692	-2.5213	-4.0806	-3.1066	-2.586	-9.4389	-5.3239	0.19431	-4.0028	-1.8419	-4.268	-1.9535	-3.7155	2.4099	-1.4923	-2.9134	-4.0816	-3.4439	-2.4813	1.5927	-6.2094	-0.94964	-1.7426	-3.2012	1.4653	-1.4995	-2.7593	1.184	2.6776	3.6312	0.38087	1.3814	-0.95291	-0.93393	-6.4989
-9.0818	-11.448	-7.7113	-13.121	-9.3321	-9.4598	-12.549	-6.5965	-9.3637	-10.532	-6.9993	-8.461	-9.8344	-7.0394	-9.5652	-7.4452	-8.6572	-5.0932	-8.887	-18.843	-8.6488	-9.8748	-7.5026	-10.681	-14.18	-11.944	-4.945	-9.3869	-8.5071	-9.0385	-9.0087	-8.2923	-9.9783	-11.556	-11.647	-11.635	-11.859	-11.154	-9.3061	-8.5828	-9.7317	-9.166	-10.864	-7.8878	-5.5073	-5.8794	-5.6073	-11.356	-6.6549	-12.57
5.0391	4.9196	3.0905	0.66381	4.1826	4.9925	4.7946	3.1375	6.6647	5.453	5.8702	6.2891	7.2554	4.914	7.5573	4.8906	8.589	7.6598	6.5482	8.0349	3.4145	2.8046	7.5551	7.8912	3.8977	3.5657	8.0609	8.8306	7.2571	12.342	7.8427	5.1121	7.1072	9.2954	5.3579	8.23	10.181	7.8059	4.1774	10.475	5.9386	6.3178	5.7929	5.2345	5.657	6.407	6.2247	6.617	7.6702	5.9337
-1.578	-2.9369	-1.1451	3.7053	1.7144	-0.79435	-2.5435	-4.5147	-0.094688	2.4627	-3.5307	-1.1467	5.1404	-2.2904	0.091392	-0.89424	-0.29006	2.8482	-1.7377	-3.0768	-2.9055	-2.309	-0.73977	-1.8141	1.6198	1.9861	-1.3216	0.6117	0.22661	-1.1425	1.2794	-0.97204	0.25585	0.13476	-0.94447	-5.8646	0.51021	-0.16235	3.8547	-4.1888	-0.23086	-3.8074	-2.5026	2.558	1.3267	-1.682	-4.0529	-0.23525	-3.0342	-0.72838
7.0912	-1.4207	4.0131	2.7025	4.1418	5.1526	3.6972	4.9675	-2.4137	3.6703	1.6591	4.3313	-0.32924	-2.8296	4.7286	1.272	1.9798	-0.1668	0.71586	0.96866	5.1975	3.4057	3.1576	4.7045	-0.0039471	0.17918	2.1324	5.5078	5.8602	-1.1752	4.4663	3.0833	3.9712	3.9389	2.6525	0.56687	1.7755	0.10607	1.3743	2.5723	0.1996	-1.4357	3.5441	3.6659	5.932	2.5492	0.08281	7.7489	8.0238	4.3124
8.8038	11.113	7.495	9.0623	3.6587	9.544	10.961	9.2731	9.9677	9.8421	9.243	8.2538	8.3425	10.875	7.6362	9.3492	6.6161	6.9556	5.4762	11.808	5.3771	8.4485	13.242	4.1534	3.7105	7.7847	10.388	10.092	9.5176	11.479	9.1232	5.2722	9.6622	4.8243	9.8795	7.3635	16.072	12.206	8.2961	12.723	8.3232	2.5457	4.4382	8.3147	7.1963	9.0915	9.9183	10.452	10.491	6.0441
2.7516	1.3432	-4.4167	6.1983	1.2286	3.7417	0.21568	-1.6753	2.5973	4.2715	5.5043	3.3403	0.93507	3.2675	0.86124	-0.36372	1.6098	4.9839	4.234	-1.6655	-1.1121	-0.71667	5.2476	0.51326	3.4103	0.028315	-0.65979	-0.73655	5.1179	3.1054	-1.7714	4.4917	5.173	-2.1946	2.2701	3.0965	-1.7094	5.4437	5.697	2.2837	-2.2634	4.6414	3.9481	3.1135	-4.0658	1.4643	2.1426	3.816	-0.70805	3.3275
-0.74296	0.14061	1.308	-4.3259	1.6835	-5.4051	-2.3137	-4.7514	-0.012913	-2.513	-3.7006	-1.2145	-2.4995	-4.8929	-4.8081	-0.44696	-2.3193	-0.89183	-1.1099	0.65652	-4.179	-3.7941	-1.2913	-3.5416	1.6484	-4.0319	2.0429	-6.3971	4.9931	3.0525	-0.019536	-5.2458	-1.3509	-2.1568	-0.27195	-3.109	0.83907	-2.3364	-2.9697	-3.1109	0.13253	-1.9543	-0.40717	-1.7941	-2.1296	-1.8315	3.9415	-1.8556	-1.9832	4.402
9.7583	8.591	7.0676	5.1567	3.0563	10.603	8.4541	6.4568	4.5706	11.502	4.4048	14.849	5.3465	11.773	5.2886	10.428	10.307	7.1398	12.92	7.2228	7.7452	4.8382	9.2648	7.5555	11.607	9.7947	4.4123	10.72	9.4271	9.451	5.6143	6.3488	8.0004	11.46	9.7291	10.253	6.4594	9.6084	3.5907	3.5564	11.708	8.3228	9.3967	6.5726	12.126	5.9931	6.5088	13.508	10.885	5.6948
-25.499	-20.799	-23.023	-21.64	-22.268	-25.201	-21.881	-23.386	-21.287	-24.607	-20.395	-22.345	-19.722	-23.471	-21.109	-22.459	-21.692	-19.993	-20.27	-23.011	-19.665	-19.857	-22.233	-24.617	-21.434	-19.999	-23.124	-20.636	-23.63	-14.889	-22.528	-19.619	-23.813	-23.254	-24.468	-19.409	-21.447	-25.953	-22.355	-19.425	-25.273	-27.153	-20.633	-25.384	-16.697	-22.999	-19.353	-25.932	-20.902	-21.274
-13.309	-13.455	-10.115	-9.0876	-11.346	-7.4181	-7.7625	-7.0565	-6.2783	-10.054	-11.998	-13.213	-8.272	-4.7399	-8.3059	-9.2073	-1.7589	-10.078	-7.3593	-6.4137	-11.821	-9.8871	-6.8662	-11.927	-7.7997	-7.8412	-10.879	-10.566	-7.7329	-11.209	-10.671	-13.168	-10.527	-8.8805	-11.537	-6.6031	-9.4736	-10.468	-6.7836	-7.5814	-7.5972	-10.834	-12.541	-11.125	-11.07	-7.9143	-13.207	-6.4427	-9.3899	-11.96
-8.6698	-14.345	-14.118	-8.7494	-9.5913	-14.832	-7.2175	-9.9852	-10.066	-7.8021	-11.286	-7.3867	-7.042	-12.584	-11.63	-13.396	-8.7415	-9.9584	-9.0789	-12.03	-8.4765	-12.979	-9.2383	-9.1558	-11.246	-8.1267	-8.9534	-11.341	-9.886	-11.87	-13.418	-14.806	-8.7378	-10.22	-11.247	-10.265	-12.121	-12.271	-10.292	-9.1805	-8.1605	-11.942	-10.359	-12.496	-10.846	-14.486	-9.7241	-10.653	-9.3023	-12.462
-3.1717	-4.5155	-6.3077	-6.2311	-2.7906	-1.9013	-6.7338	-6.1446	-6.2144	-4.3024	-1.2065	-4.0495	-5.7701	-5.7667	-7.7984	0.36242	-3.7188	-6.8548	-5.7581	-4.5362	-7.3192	-9.5072	-3.8549	-9.6002	-4.8495	-7.4677	-6.7913	-6.1137	-1.5281	-2.4674	-8.1554	-0.92645	-2.8451	-2.6364	-8.7582	-3.1494	-5.7187	-9.8771	-7.0474	-2.6739	-7.7489	-5.6762	-4.2024	-6.9927	-8.0969	-8.5532	-7.4905	-0.77813	-6.4617	-6.3973
-2.5073	-3.1408	-5.6269	-5.6014	-9.3221	-0.71991	-7.5221	-3.772	-1.957	-5.3969	-1.9344	-12.2	-5.202	-7.4138	-5.2521	-1.9218	-1.435	-3.8095	-7.3056	-7.1432	-6.0764	-4.7615	-5.1086	-1.2263	-7.4655	-6.0118	-3.522	-6.9636	-8.1895	-5.5226	-7.0122	-8.4006	-5.0848	-4.6307	-1.7147	-5.3159	-4.2045	-1.2934	-7.0648	-3.3467	-8.2797	-1.8026	-0.21174	-4.7109	-1.3612	-4.479	-8.0747	-3.379	-3.9345	-4.3908
0.29276	-0.42687	-4.4106	-2.0839	-3.5477	-3.4208	0.3911	-3.3685	0.42429	-1.5525	-4.5745	-3.8265	-0.92611	-1.8253	-4.908	-2.2464	-8.1652	-3.6561	-1.6405	-4.5538	-2.9133	-0.45095	-0.23716	-1.6154	1.1555	-6.7212	-8.1306	-2.4914	1.0916	-4.0659	0.97705	-4.9584	-1.9895	0.0013934	-4.3148	-2.0793	-4.5162	-0.78399	0.40442	-1.7416	-4.3366	-1.5275	2.1345	1.6278	-2.1463	0.76353	-0.99995	1.1917	0.73827	-2.0161
-11.754	-7.9266	-8.474	-11.094	-11.586	-13.802	-5.3396	-15.08	-13.285	-8.9373	-6.676	-12.633	-8.4592	-10.942	-13.884	-8.4076	-11.035	-7.3183	-13.307	-9.2517	-8.6068	-11.329	-8.678	-14.443	-11.984	-7.7676	-10.086	-13.815	-7.8378	-8.4057	-12.004	-10.456	-9.6993	-7.4445	-9.5623	-7.7371	-13.188	-11.758	-12.215	-12.716	-12.936	-12.173	-14.303	-9.9877	-7.3763	-10.449	-15.801	-10.073	-7.1721	-13.279
-10.488	-15.037	-15.391	-12.495	-11.931	-7.9193	-14.826	-9.704	-9.5955	-14.626	-13.188	-14.607	-10.541	-11.752	-11.684	-13.872	-18.224	-12.601	-14.81	-8.9306	-14.049	-18.812	-13.403	-10.783	-16.763	-12.737	-13.561	-15.132	-15.948	-12.94	-17.726	-13.958	-13.179	-16.167	-13.247	-11.325	-15.107	-14.034	-10.626	-15.129	-15.249	-11.369	-8.2902	-17.284	-20.807	-5.0813	-13.396	-14.387	-10.409	-13.353
-1.7695	-2.4796	-4.6595	0.41027	-1.4743	-4.0581	-4.2104	-1.3917	-6.3662	0.25802	0.44466	3.9296	-6.2303	-0.57487	-3.0314	-3.5678	-4.5368	-3.4121	-4.1739	-7.303	-2.9922	-0.67818	-4.9325	-5.0232	-0.18485	-2.481	-5.0343	2.3947	2.0962	-0.71702	-2.2598	-2.287	-0.63473	-4.5822	0.59052	-4.8334	-2.1262	1.4067	-3.6034	-9.0665	-10.747	-0.43502	-5.5613	-4.4781	-2.9595	-4.1868	-1.6347	-5.7871	-2.5612	-4.239
0.12286	-7.1313	-0.53838	0.67349	-2.0424	-3.3823	-2.1436	-4.4925	-3.2238	-3.605	-0.21132	-3.2997	-2.4257	-1.888	-3.6886	-0.36795	0.69653	-3.9147	-2.446	-2.2835	1.1562	-3.7475	-7.1352	-3.5369	-0.028988	-4.672	-2.7363	1.5374	0.97951	-2.6955	-5.2011	-6.9225	0.41888	-0.44183	0.96066	-2.6828	0.1183	2.4409	-0.043005	-2.6227	-3.6637	-2.6841	-1.9432	-7.7209	-2.1099	-3.7746	-1.2624	-3.5477	-3.9034	-6.8072
-16.58	-13.197	-12.245	-15.851	-18.63	-16.08	-15.664	-11.264	-14.945	-12.729	-16.923	-21.557	-13.297	-12.384	-10.377	-14.927	-16.963	-13.381	-11.61	-13.943	-12.667	-13.047	-12.84	-17.093	-12.6	-19.04	-12.532	-12.45	-14.135	-16.08	-11.919	-15.962	-19.655	-12.79	-11.405	-12.946	-16.519	-11.769	-14.577	-16.841	-14.183	-12.777	-13.13	-11.073	-11.102	-15.816	-9.6215	-16.162	-14.038	-15.029
2.7075	6.8249	2.6073	1.9205	2.2777	7.7523	2.3419	4.9954	2.5151	0.3755	2.6234	7.1051	1.9904	2.0556	5.1598	2.7399	5.5812	2.1217	3.4813	3.953	6.1566	3.1996	-1.9408	1.8688	0.79009	4.7302	0.35468	3.7292	7.7107	7.9013	5.4786	3.1038	3.552	-0.25643	0.80848	6.1509	2.4058	3.2229	3.416	2.3765	0.59824	2.3738	4.5886	-0.28721	2.9795	0.60163	-0.44077	6.4562	0.26058	0.86274
-25.506	-20.164	-18.225	-19.133	-19.99	-19.627	-21.107	-21.319	-17.468	-15.97	-16.531	-24.293	-18.489	-22.688	-21.258	-21.578	-26.281	-25.837	-20.065	-18.884	-22.333	-18.03	-22.505	-19.964	-21.081	-20.094	-24.489	-19.557	-26.775	-20.223	-20.599	-21.273	-22.044	-21.954	-21.096	-21.716	-26.182	-22.62	-22	-20.412	-20.104	-19.292	-22.246	-15.045	-22.664	-15.016	-19.744	-21.498	-17.756	-18.508
-12.196	-9.1685	-12.848	-14.235	-13.851	-11.921	-12.131	-10.879	-10.916	-11.744	-17.887	-8.241	-13.999	-11.662	-14.593	-11.725	-14.481	-10.403	-9.5362	-13.761	-12.88	-10.338	-14.029	-14.361	-10.846	-9.9951	-10.787	-13.209	-13.49	-17.674	-10.729	-17.049	-11.848	-9.4775	-13.501	-7.8447	-9.9693	-15.079	-13.835	-14.749	-10.145	-18.279	-13.144	-12.211	-14.336	-10.883	-12.861	-11.754	-17.333	-14.154
-0.57242	2.6913	-2.7711	2.4141	0.92212	-1.0052	2.1023	-1.4691	-0.81813	-1.7364	-1.3681	0.39529	-3.8332	-0.43187	1.1507	1.9678	-0.46285	-3.6486	-1.5685	-1.4021	2.8025	3.0783	1.3104	-5.2982	0.31822	1.4573	0.56924	5.2775	-4.503	-4.6202	-0.88148	-5.2278	-1.787	2.1254	-2.8225	1.6265	2.5261	1.3027	1.8414	-2.8362	1.5431	1.938	1.1502	0.6787	1.1484	0.60512	-0.66991	-1.5641	1.8889	-0.28361
0.6912	0.91717	-1.6089	2.8717	-0.88851	2.39	-0.60904	0.58443	-1.485	2.8659	3.9724	3.8314	1.1364	4.1695	-1.5886	4.3346	2.5196	-0.74538	7.4325	4.3638	2.2746	5.9534	1.5494	7.5484	2.5883	4.2248	2.2638	-0.95323	3.0015	3.7068	3.9282	7.7072	-1.6269	4.0187	-1.8568	2.4345	2.1695	-0.99997	4.4026	4.9369	-0.89462	2.038	5.1298	-2.3982	-0.14755	3.3497	1.9397	4.5042	5.0385	-0.56846
-7.6784	-6.2205	-2.0473	-0.3844	-6.3942	-3.7694	-4.2739	-8.8169	1.6658	-5.4105	0.03917	-10.805	-0.60499	-3.2702	-5.278	-4.2053	-0.74472	-6.2513	2.7127	-3.3828	-2.8363	-1.1442	-5.7891	-3.0639	-2.3431	-2.7915	-1.5974	-4.5871	-3.1251	-2.6855	-1.961	-4.3986	-2.4395	-1.2482	-0.8169	-4.4338	-4.5486	-2.1709	-2.0923	-5.7088	-2.7303	-1.9936	-3.1009	-2.7981	-6.0096	-4.6369	-2.5151	4.5962	-5.7699	-6.3026
-0.32633	-1.3814	2.2285	2.5121	-0.018776	1.8236	-2.247	0.92052	1.2473	-1.352	-1.4123	1.3994	-0.95449	3.0623	2.0972	-1.1985	-0.47833	3.7622	1.6779	-0.49216	-0.0086401	0.27896	0.30174	0.59644	2.0918	-1.6971	3.122	-0.50327	-0.064585	-1.9752	-1.0898	-2.3717	-3.838	-3.2564	1.821	1.6601	-0.15827	-1.0748	1.2726	-2.8919	1.895	3.0678	3.1767	-1.2522	-5.5046	-1.662	1.5655	1.555	4.8499	-2.4424
8.6391	11.309	12.119	3.9273	12.63	8.3526	11.905	9.1656	10.068	9.9445	10.571	10.196	11.642	6.8254	12.194	10.828	8.9974	10.612	11.024	12.093	15.156	6.5512	9.1394	6.1847	11.136	10.322	14.371	11.963	16.43	4.2776	7.4475	7.7035	10.399	10.302	11.506	5.4717	8.2883	6.0374	12.436	7.8337	6.3581	12.517	14.702	9.4716	10.174	12.023	10.444	7.7962	7.4647	6.4398
-10.966	-15.748	-15.755	-12.755	-12.635	-11.66	-13.155	-15.648	-16.655	-13.429	-13.097	-12.168	-13.141	-12.551	-13.484	-15.198	-15.561	-11.409	-11.964	-12.715	-10.294	-12.537	-16.144	-10.601	-15.681	-17.61	-12.871	-9.8275	-13.69	-10.879	-11.982	-17.662	-17.128	-14.636	-14.702	-12.486	-13.357	-11.842	-9.5528	-13.544	-14.95	-16.134	-12.698	-10.175	-18.045	-11.94	-14.317	-11.047	-9.9222	-13.223
3.5666	1.4503	3.3744	2.657	1.8068	1.1616	-0.17896	3.1267	5.4721	9.2855	3.9462	1.445	-4.2101	0.09868	3.7569	4.2989	-2.4512	2.9015	1.282	1.2821	-0.62242	6.4986	3.4633	3.7938	1.2267	3.784	5.0451	2.2283	2.5014	2.0806	-0.63335	5.0291	6.7201	2.9918	2.2045	4.009	1.0068	4.2425	3.4334	-3.0434	2.6168	2.1464	2.089	-1.8318	2.109	-2.4374	2.4983	1.025	4.703	-0.14026
5.5614	9.823	6.9182	5.3975	7.7048	4.3056	4.5184	7.7733	7.0283	-0.5273	10.196	3.4473	2.4498	3.16	5.0709	2.4483	5.0924	0.92541	11.69	2.3398	7.3769	2.7399	6.4192	2.7579	0.1167	1.3887	5.3777	7.7982	1.9576	9.2452	-1.2579	5.2871	6.6505	4.3173	2.6776	8.8681	6.4579	4.7258	5.1361	0.85324	6.2634	7.6213	7.9805	5.0645	3.6761	7.0729	5.6634	3.2022	5.1561	1.6248
-6.6016	0.037389	-4.1388	-1.6409	-1.3413	-3.0739	-2.9363	-1.2419	-4.4495	-1.754	-3.1203	-6.7336	-3.5889	-11.827	-4.2193	-8.8578	-0.64838	-6.5212	-6.3303	-3.4291	-3.8782	-2.5231	-1.6131	-0.90981	-3.5504	-3.3737	-4.625	-7.3184	-9.8471	-5.2623	-8.9328	-3.5001	-8.4314	-8.0679	0.60624	-3.6021	-7.0216	-5.6076	-3.9674	-3.4608	-8.4636	-7.3568	-3.3407	-3.4242	-6.2548	-3.581	-3.4288	-1.2753	-0.69004	-5.2663
-1.4411	-0.57175	-2.9305	0.36666	1.5139	-0.88583	-2.3336	-4.5826	-5.8273	-1.174	-4.5164	-2.9021	-0.1068	-1.0713	0.98773	2.1617	-3.6961	-1.8548	-1.1814	1.6811	-3.0391	0.32954	-0.22666	0.16962	-3.4309	-1.3315	-5.1148	3.3509	0.84427	2.0618	-0.76029	-1.8703	-3.5775	-5.4007	0.98662	-0.016563	-3.4097	0.51599	-0.66042	-2.0947	-6.9133	-1.7907	-0.85646	1.2134	-0.56531	0.46337	-2.5066	-5.4713	-2.3483	2.4749
-16.066	-12.473	-18.385	-10.699	-13.934	-15.047	-14.634	-12.506	-17.636	-18.6	-17.393	-12.996	-19.779	-14.171	-17.401	-13.421	-11.587	-15.03	-13.826	-9.8742	-12.672	-10.202	-13.849	-12.255	-15.194	-12.734	-17.159	-17.952	-11.012	-15.026	-10.014	-13.181	-19.476	-12.996	-15.335	-19.359	-13.579	-13.871	-17.256	-13.653	-10.983	-17.744	-14.964	-10.953	-11.53	-11.739	-18.076	-15.917	-11.886	-13.375
-1.5858	-1.0006	-2.9772	0.2402	-5.3615	-0.12753	-3.1149	0.50769	-4.9914	-4.7736	0.68581	-2.2142	-5.285	-1.3718	-3.3881	-2.0889	1.8468	1.1599	3.8134	-3.9762	-9.0966	-5.0816	-2.4371	-6.9977	0.62508	-4.5675	-4.1952	-3.6788	-3.0086	2.2838	-1.7715	-2.5814	-0.58152	-1.7473	0.30567	1.1308	0.68219	-4.5513	-1.8074	-4.3586	-2.9519	-5.2955	-5.0053	-1.293	-2.1385	-5.5147	-5.3249	-1.9215	-5.3212	-2.2858
-24.956	-23.38	-22.59	-25.331	-24.585	-21.943	-18.966	-23.283	-22.891	-20.795	-22.95	-27.722	-23.954	-21.89	-20.017	-25.165	-22.364	-19.664	-22.885	-22.788	-21.003	-24.159	-17.926	-20.263	-21.66	-24.125	-22.816	-23.994	-22.15	-19.076	-24.373	-20.735	-21.303	-23.709	-19.538	-16.751	-28.276	-25.514	-21.738	-21.795	-29.77	-23.377	-22.376	-19.014	-27.513	-23.982	-15.491	-21.971	-24.469	-23.9
-5.3792	-4.9171	-2.112	-3.4823	-2.3143	-4.437	-4.7548	-4.6804	-9.166	-4.0286	-9.5427	-5.3719	-5.9537	-4.062	-4.6669	-5.1059	-5.887	-4.5799	-8.5106	-4.6659	-2.3021	-4.7449	-10.378	-4.4107	-0.84586	0.5753	-2.7662	-4.501	-4.1046	-3.023	-6.044	-2.4502	-6.3065	-7.1911	-9.3359	-5.2577	-3.9082	-2.1967	-8.1445	-10.064	-5.4407	-7.5167	-7.6466	-4.8914	-4.4676	-3.5835	-4.2365	-2.0605	-2.0498	-6.6665
5.593	7.8429	10.437	10.345	5.5487	8.9658	5.2876	5.4491	10.672	11.344	9.6327	12.047	8.3134	5.9073	9.6356	9.3266	11.705	4.5896	10.357	7.9133	8.3279	8.0973	3.4681	9.1257	6.0724	10.533	9.869	6.8273	15.309	11.056	10.674	13.974	8.1431	9.2672	7.5361	8.5273	11.748	9.7815	7.6629	5.9914	7.165	11.327	8.8866	6.9112	10.683	10.029	9.684	10.682	10.761	8.2369
3.5838	4.6855	4.6608	1.3132	3.2672	-2.8475	2.861	1.6244	8.1579	3.0142	1.1565	0.63525	1.4993	0.92489	3.6763	3.2571	1.6924	1.8734	3.2662	7.3968	-1.5819	2.6565	1.5423	4.2388	3.9762	-0.2307	3.4146	3.421	-1.9211	3.3831	-1.4923	2.5869	-1.4735	2.4388	1.3716	4.2302	-0.73319	4.2518	0.39382	3.8294	5.4791	2.7847	6.5125	4.3993	1.8822	2.7139	2.2399	4.1258	0.71242	1.9123
-10.466	-13.541	-12.724	-11.971	-15.98	-10.16	-11.783	-13.89	-14.109	-13.722	-12.743	-14.507	-17.735	-11.53	-15.045	-11.43	-10.428	-13.333	-15.516	-12.649	-12.172	-13.87	-14.337	-14.58	-11.211	-9.9145	-13.795	-7.385	-15.542	-8.8895	-11.383	-19.075	-14.293	-16.679	-15.187	-13.602	-14.373	-11.632	-17.765	-11.616	-10.062	-12.83	-12.153	-17.483	-12.519	-8.8798	-12.673	-9.828	-16.522	-15.697
-8.3186	-11.742	-3.5735	-7.9516	0.10551	-6.6783	-5.8649	-7.6233	-3.2736	-3.0233	-2.067	-0.88245	-3.8522	-3.0422	-10.131	-5.3286	-3.3604	-3.315	-7.689	-4.3678	-2.1429	-4.7409	-8.1155	-6.9483	-3.197	-1.6494	-6.7142	-2.8414	-3.9718	-5.0166	-5.5433	-5.5526	-5.9767	-5.7887	-4.4589	-4.167	-3.7525	-3.6815	-5.8965	-6.9634	-5.6215	-0.25039	-0.86625	-5.0073	-2.5961	-1.6856	-3.8953	-5.721	-2.0405	-5.524
0.46014	3.2543	1.8497	6.7999	4.3858	1.3857	0.24848	2.9227	-0.91846	6.8083	1.5088	-1.8259	0.16307	0.68579	0.2639	1.9472	4.6527	6.1092	6.6451	3.875	1.8232	4.3089	0.87538	2.2005	4.2854	0.73488	0.94348	1.5065	-0.29785	0.91905	1.668	3.1873	1.4829	4.1503	-2.2638	2.6441	-1.9711	-0.051239	-1.8945	-1.9718	-0.64683	0.80673	1.1495	-2.3216	1.0844	-1.0331	4.1144	1.4331	5.5419	1.9972
-11.669	-12.955	-5.3009	-7.2745	-10.55	-8.8716	-12.017	-3.5968	-7.9911	-7.2706	-11.998	-7.4	-10.653	-6.3224	-4.24	-9.5155	-8.514	-10.442	-8.7115	-13.717	-2.813	-12.053	-11.341	-7.79	-10.045	-5.9541	-10.433	-5.1219	-5.6105	-9.9014	-4.82	-8.9289	-3.9682	-9.7839	-10.209	-8.3585	-10.275	-11.122	-7.3521	-4.5948	-7.8535	-6.8198	-3.3056	-10.712	-12.243	-10.843	-10.181	-12.489	-4.6835	-10.492
-4.2396	-2.2449	0.4518	-2.7044	-0.34021	-1.8132	-5.7859	0.49376	-1.6573	-1.3963	-1.3974	-3.7996	3.7235	-4.1988	-1.444	0.21386	1.8148	-6.2143	2.2624	-6.6396	0.57049	-1.7542	-0.36092	-1.7162	0.44776	-5.4974	-4.8257	2.2599	-4.6927	-1.4462	-3.992	1.4353	-0.17321	1.5872	0.13704	-0.25299	-3.8155	-4.877	-2.1575	-5.2037	-2.6236	1.033	-0.63721	-4.6197	-5.6172	-1.0311	0.98963	3.8382	-1.6265	0.84955
-3.8203	-0.13004	2.767	-2.037	-0.28755	-1.623	2.0408	-1.3141	0.10136	0.45389	-2.4887	0.1412	-2.9216	-0.53512	-2.432	-1.2328	-4.2486	1.6311	-3.1715	-4.7783	2.2907	-1.8155	-0.68333	-2.9661	-0.02663	-1.6962	1.1272	-0.52861	0.54318	1.9411	-4.3669	-1.167	-2.677	-1.9157	1.0433	-0.085433	1.3581	-1.4012	-2.0517	-0.217	-6.2626	-1.4083	0.60515	-0.7306	3.9651	-2.6561	-2.3518	3.6659	0.13664	1.5487
-9.3647	-4.8268	-13.191	-5.0777	-10.548	-10.061	-7.9808	-10.341	-10.034	-8.7504	-9.2057	-10.069	-4.213	-5.3385	-5.4552	-7.2738	-5.2691	-5.9147	-4.6898	-10.284	-6.165	-8.6527	-8.1251	-8.7827	-11.215	-8.4278	-2.7379	-6.8934	-7.5201	-9.3305	-13.423	-8.6727	-12.147	-11.925	-8.624	-12.486	-10.944	-7.1716	-10.972	-12.299	-10.695	-9.464	-13.064	-11.236	-13.629	-12.958	-14.474	-3.1496	-10.676	-8.2305
-3.6671	-4.6859	-2.3326	-1.9265	-3.2348	-4.2044	-1.321	-6.1068	-6.5549	0.59998	-1.724	-5.4458	-3.637	-3.5231	-5.495	-4.8107	-3.0139	-1.6647	-0.71902	-6.3321	-1.2894	-0.55565	-1.3499	-1.4372	-0.77312	-6.8794	-5.6812	0.22479	-3.7009	0.50884	1.7011	-0.15561	-8.221	-0.040413	0.9773	-0.60886	-5.1054	-0.91933	0.60857	-4.8343	0.30737	-8.1462	-3.3294	-3.2576	-1.0601	-1.4341	-7.0146	-4.2843	-4.9667	0.15909
2.5184	0.74358	3.6973	1.7633	-3.3566	2.3671	0.13945	-2.0393	-0.99161	-2.7012	0.73949	-0.52502	0.42332	3.1547	0.24307	-2.0053	2.3511	-0.68527	-2.4275	-2.6149	-1.0262	-1.5889	-0.61887	0.0038197	2.8942	1.1313	-4.1666	2.5813	1.7292	-2.384	-1.3116	-6.0327	-0.32554	-2.055	4.7311	0.79389	0.95064	2.6311	1.7526	-4.874	-0.022075	-0.99033	-0.011287	0.46895	-3.0376	0.87446	-0.15844	-0.67498	-2.8618	-2.8227
-8.3765	-12.506	-14.621	-12.655	-11.237	-15.29	-11.988	-21.251	-11.513	-10.738	-10.4	-8.1216	-4.7585	-8.8736	-10.278	-14.023	-13.053	-5.7075	-14.257	-9.6182	-12.908	-9.3538	-11.86	-5.8439	-14.173	-10.182	-8.2784	-13.807	-13.868	-7.8967	-7.9747	-10.15	-13.75	-12.523	-12.622	-5.8169	-8.0187	-11.363	-8.4354	-14.051	-11.544	-10.016	-9.0019	-7.9167	-8.0209	-11.427	-8.3843	-9.0193	-9.8802	-12.824
-5.0318	-5.8321	-7.5731	-3.6723	-10.849	-7.4789	-7.7476	-7.6307	-7.7495	-7.9522	-2.3752	-6.0044	-3.604	-9.2533	-6.8821	-6.3525	-2.6625	-2.2428	-7.2321	-7.0325	-7.3421	-4.095	-9.8821	-8.988	-7.6774	-6.8826	-5.9813	-4.9036	-2.7564	-9.2699	-2.6275	-7.1163	-6.9415	-12.834	-10.425	-8.103	-7.5148	-7.4996	-2.1747	-4.637	-4.8767	-8.1012	-6.9064	-3.8669	-6.3995	-4.788	-14.431	-8.1569	-3.6518	-2.8057
-6.0062	-7.6284	-2.9405	-5.9534	-5.8159	-5.315	-4.6903	-4.3518	-3.9716	-7.5701	-6.5373	-5.0949	-5.2228	-4.3499	-5.8022	-4.2864	-7.2124	-2.6848	-7.3042	-4.9354	-8.251	-6.3907	-4.5242	-4.3664	-8.6711	-8.2835	-9.0273	-6.0008	-7.2862	-8.7328	-6.1305	-7.6743	-5.9638	-6.7823	-8.2181	-6.9845	-2.129	-6.3574	-1.0608	-5.124	-6.9143	-5.1698	-8.9484	-4.2215	-5.38	-6.4569	-5.8412	-7.0802	-2.9001	-4.0677
-4.9411	1.6868	-1.4242	-0.74843	-4.6217	-5.0731	-4.5423	-3.2466	-1.347	-3.5881	-6.4584	-5.7023	-2.4714	-8.3381	-2.9597	2.2228	-0.91809	-2.0991	-2.0508	-3.9056	-6.5544	2.77	-3.0483	-3.6614	-6.5269	-6.1377	-3.6774	-1.7242	0.91506	2.1238	0.0049198	-5.543	-1.4709	-3.1932	-1.2134	-4.5386	-2.8403	-2.7754	-4.1483	-0.92926	-5.0612	-4.2708	-3.9697	-1.9504	-3.7739	3.8137	-3.5914	-0.73734	1.147	-3.1063
2.7109	-0.38102	-0.78054	-5.5488	0.077381	1.7534	-0.92465	5.5031	-5.7018	4.654	-2.9361	-3.8888	-1.7564	-1.6183	0.64551	-1.887	0.27611	2.3943	0.10629	1.0139	1.3583	1.954	-1.7802	-0.86952	2.3777	0.016883	-6.0635	0.17722	1.6991	-2.4181	3.9764	-0.044343	2.9503	5.3836	3.5874	0.66789	-0.53443	-4.1862	1.9189	2.6723	-2.5525	-0.94785	0.92535	-5.0936	-0.032297	-1.0136	-3.5965	1.7567	-1.594	1.2115
-4.2571	-3.2238	-7.1628	-7.6162	-6.5141	-8.3586	-6.8209	-7.198	-1.5425	-7.6014	-13.323	-6.453	-10.09	-6.3819	-6.4173	-12.175	-11.763	-9.916	-9.3543	-1.0158	-4.51	-3.4445	-3.3275	-11.128	-7.5513	-6.0493	-9.2558	-5.5253	-5.1536	-5.1846	-5.5618	-8.5334	-5.8538	-5.5149	-2.363	-4.8473	-8.9494	-4.7292	-8.8597	-6.3721	-5.1118	-4.3094	-5.3597	-5.3648	-5.049	-5.3457	-8.1821	-7.7156	-4.9873	-5.6194
-6.1425	-9.1939	-7.9882	-8.3538	-3.0806	-5.0426	-6.6047	-6.0152	-5.5494	-14.574	-2.6251	-6.7998	-3.2646	-4.186	-5.4096	-3.1219	1.0764	-5.8658	-7.5546	-7.6323	-3.6197	-3.3966	-3.395	-6.1335	-5.873	-5.558	-4.9156	-4.6919	-5.9448	-4.4873	-5.6235	-4.8875	-4.4493	-5.1824	-6.3585	-4.6432	-5.3046	-4.665	-2.8929	-10.261	-4.7465	-3.9098	-8.3859	-9.69	-4.281	-3.2955	-7.7859	-3.5015	-5.7961	-10.648
-22.542	-19.947	-23.241	-24.961	-17.039	-21.944	-18.329	-23.566	-22.288	-23.213	-20.413	-22.952	-20.994	-21.205	-24.633	-20.937	-17.59	-21.839	-24.266	-20.407	-26.083	-23.301	-22.519	-23.52	-17.283	-22.038	-17.407	-18.311	-21.321	-25.146	-21.018	-21.001	-23.878	-21.673	-20.349	-19.251	-16.269	-21.315	-19.552	-17.42	-21.468	-19.694	-20.667	-18.135	-17.44	-14.492	-16.139	-17.932	-19.461	-16.827
-9.8548	-8.0254	-9.7706	-7.143	-9.3471	-9.0709	-10.638	-7.9601	-11.707	-7.2361	-8.6866	-8.2591	-9.9856	-9.2161	-10.293	-10.812	-7.9781	-12.323	-8.2563	-6.2131	-6.49	-7.3409	-9.9925	-9.8462	-7.4059	-8.028	-6.5841	-5.3735	-7.2087	-10.183	-5.9748	-11.495	-9.3347	-9.3134	-6.5353	-9.0911	-9.7821	-8.8492	-10.528	-8.3361	-5.5867	-10.833	-7.2856	-8.8729	-8.6274	-12.083	-7.5018	-11.794	-8.1449	-12.211
-8.5523	-5.7826	-3.1974	-6.3067	-0.93824	-2.7938	-9.4277	-2.5741	-3.8828	-0.73948	-5.2477	-5.5003	-2.2319	-8.1654	-5.4938	-3.9039	-3.9147	-3.2554	-4.3908	-4.4948	0.87844	-3.0079	0.55455	-3.5531	-6.8462	-6.5028	-8.7643	-5.8152	-11.53	-5.6611	-7.4656	-2.5495	-5.1514	-7.0891	-3.2474	-7.3717	-3.0708	-0.36573	-3.5678	-1.4408	-2.3839	-4.2745	-0.77034	-2.2662	1.8797	-4.9763	-10.603	-3.854	-5.9141	-4.6056
-15.337	-10.088	-13.769	-11.907	-8.7701	-12.588	-14.301	-9.2515	-8.8313	-5.4258	-7.5797	-10.792	-13.285	-10.542	-11.928	-11.052	-12.001	-7.8183	-9.3709	-13.571	-10.442	-10.51	-7.7295	-12.507	-11.133	-11.958	-12.943	-11.312	-4.3132	-12.879	-11.341	-9.7576	-12.796	-6.891	-10.746	-8.5014	-7.8413	-9.7795	-9.5764	-8.1831	-5.5409	-13.039	-8.2435	-12.885	-10.479	-14.123	-10.388	-12.436	-9.7123	-12.178
-20.521	-23.547	-21.83	-20.57	-19.623	-22.129	-18.526	-21.415	-23.572	-20.622	-20.694	-23.046	-21.704	-24.551	-24.238	-20.92	-19.082	-19.421	-17.834	-15.645	-22.112	-22.809	-18.848	-14.864	-20.307	-13.716	-17.821	-17.614	-15.659	-20.679	-20.308	-21.082	-23.154	-21.839	-22.075	-17.76	-20.714	-22.377	-23.393	-18.701	-21.086	-16.554	-18.522	-21.318	-19.603	-19.636	-19.106	-21.067	-18.252	-17.844
-4.9954	-2.5228	-2.3919	-7.7727	-2.4901	-5.6528	-7.1453	-2.8497	-3.3008	-1.4229	-7.8628	-4.7367	-2.7607	-6.0432	-3.6881	-6.9111	-3.7146	-2.7783	-6.191	-2.5444	-6.2966	-3.4315	-3.1468	-4.7519	-0.80984	-9.5925	-1.6267	-2.4668	-5.1149	-4.8334	-3.8533	-0.68779	-5.0903	-3.4012	-3.0993	-3.2872	-10	-3.2304	-8.8644	1.0034	-1.9682	-1.5886	-2.4061	-0.80962	-6.9904	-4.6611	-11.609	-3.106	-2.144	-4.6877
-2.2553	-7.8665	-2.0361	-0.25845	-1.744	-7.0191	-6.5887	-2.7812	-4.9058	-4.7463	-3.7668	3.5828	0.61624	0.48689	-4.7334	-3.3894	-7.5807	-5.1018	-3.9642	-4.0777	-4.3834	-7.9587	-1.5891	-0.502	1.8085	-5.3801	-6.325	-9.4977	-1.9551	-0.64923	-3.6885	-7.9466	-12.137	-2.9937	-8.1954	-5.6425	-0.81376	-7.1433	-4.4836	-0.7973	-5.3874	-8.8648	-8.6713	-2.8615	-5.8193	-5.3919	-4.316	-4.0481	-5.0275	-3.2105
-13.728	-15.035	-8.045	-19.044	-7.5972	-12.693	-12.154	-14.938	-8.3919	-14.285	-12.361	-14.356	-10.843	-10.843	-15.719	-11.961	-8.5713	-14.433	-6.9542	-15.105	-13.593	-14.312	-12.885	-9.1237	-8.2685	-15.594	-13.867	-10.022	-9.2263	-13.28	-14.863	-9.5759	-14.42	-11.082	-8.801	-11.929	-9.5868	-12.313	-8.7687	-12.674	-11.248	-10.608	-13.466	-11.989	-11.12	-12.605	-7.5727	-9.8843	-8.6145	-11.538
-4.6598	-4.4718	-1.8873	-5.2129	-3.1479	1.0265	-1.1016	-3.7315	-5.7016	-0.31591	1.5942	-5.24	-1.3014	2.6853	-2.277	-1.8799	-6.1032	-6.315	-3.26	-6.4359	-7.0621	-4.1765	-0.46533	-6.2121	-3.837	-3.296	-1.2255	-5.642	-2.0638	1.5014	-3.8744	-3.7086	-0.23373	-6.6063	-7.0287	-4.3116	-4.9042	-7.5008	-3.818	-5.1704	-2.264	-0.99969	-4.934	-4.2597	-13.181	-9.8539	-2.0858	-2.4532	-5.0475	-0.38573
-0.58435	1.0218	0.080949	-0.60818	-4.5687	-2.4998	1.2992	-0.94453	-0.78062	1.1229	3.5285	-2.3046	-0.24994	-0.30758	0.72797	-0.29704	4.5313	1.8135	0.14054	4.4557	-4.1901	-2.0108	-0.24293	3.2761	-0.26742	-2.5785	-0.64945	-2.3691	1.4874	3.8396	-1.6087	-4.5885	-0.66952	5.0978	3.5198	1.2097	0.59854	1.8813	-3.8522	-2.1387	3.4562	-0.51603	-1.8885	-0.093342	2.8186	-0.34164	0.27016	2.687	-0.074799	-2.9467
7.0134	2.2196	4.8282	1.3793	5.7379	2.9754	7.8916	5.3689	8.3216	1.835	0.85832	6.0659	6.8669	3.909	4.7272	7.2061	2.3312	5.6593	4.1768	2.3366	3.1657	3.9896	5.3349	1.2326	7.0321	6.9606	4.5683	5.8615	3.0452	-1.948	6.663	5.8982	5.7154	7.3202	0.35503	1.7735	6.6036	5.1404	5.7509	1.1858	6.7441	4.0483	5.1793	5.2364	3.3996	5.5164	4.2056	5.9066	4.8125	0.94804
4.1755	-3.783	-1.0762	-0.40362	-0.58761	-1.1117	-1.2789	1.0117	1.5987	-0.15957	-3.1955	1.7705	-1.6385	-1.2558	4.6135	-1.7195	-1.5672	2.1389	2.6906	1.9884	-5.0604	-1.6382	-4.4979	-5.0747	1.6474	-2.2243	-1.4536	5.7319	-4.0324	1.2	0.3692	-2.6101	-5.8592	-0.84364	0.10484	1.222	-5.3324	0.3473	-0.31291	0.99793	-0.91339	-4.4268	0.55288	-6.5768	-0.50953	-0.67395	-3.2138	-2.9767	-1.7889	-4.1634
-10.367	-11.231	-11.371	-5.6686	-7.0791	-10.727	-10.115	-11.978	-6.9106	-9.8707	-9.9554	-10.866	-6.701	-5.5874	-4.9513	-9.6632	-5.4654	-6.6806	-7.7989	-8.1619	-5.1608	-11.935	-6.1253	-12.026	-12.344	-11.752	-7.8968	-8.1591	-10.545	-7.5325	-5.0014	-4.2778	-10.094	-6.5905	-4.1096	-7.2953	-5.6172	-10.951	-9.5074	-9.1078	-12.365	-12.368	-4.4418	-7.8036	-10.887	-7.522	-13.166	-5.6017	-13.151	-9.453
-23.909	-21.396	-22.893	-21.552	-20.378	-20.043	-20.473	-18.514	-20.053	-19.025	-18.785	-24.678	-21.08	-18.522	-22.315	-16.971	-22.013	-21.046	-22.577	-23.146	-20.366	-20.801	-17.214	-17.51	-21.476	-19.418	-25.48	-18.712	-19.419	-21.823	-23.438	-15.776	-22.894	-19.512	-22.142	-23.412	-23.751	-20.563	-17.905	-22.83	-20.133	-21.309	-21.172	-23.344	-18.336	-20.454	-19.586	-22.253	-20.186	-23.996
-7.4217	-6.4403	-7.6278	-5.0284	-2.5365	-6.5097	-4.0827	-2.7287	-7.236	-4.7826	-9.6447	-8.2065	-5.8002	-7.4515	-10.848	-10.377	-6.2423	-4.0597	-7.7457	-6.7552	-4.9194	-6.8358	-1.6023	-4.4278	-7.8604	-7.2771	-9.9516	-3.7856	-5.7958	-7.193	-5.4041	-7.0874	-8.9971	-5.7168	-5.9822	-5.6681	-4.209	-2.235	-3.9399	-7.0204	-9.4219	-3.1004	-7.1756	-9.2971	-5.2152	-8.1066	-6.4707	-9.5473	-5.1545	-8.9864
[truncated: 73 more rows]
[truncated: 150 more columns]
