# Supplementary material for: Genetic dissection of main and epistatic effects of QTL based on augmented triple test cross design
Source: PLoS One. 2017 Dec 14;12(12):e0189054. doi: 10.1371/journal.pone.0189054 (PMC5730204; doi:10.1371/journal.pone.0189054)
Supplement: S7 Supporting Information — (ZIP) [file pone.0189054.s007.zip › z2_1100_0.2_5.csv]

-13.923	-11.306	-16.278	-15.156	-11.699	-18.602	-13.459	-11.554	-15.4	-12.546	-13.049	-13.142	-9.0427	-18.286	-6.001	-13.996	-12.026	-14.495	-13.385	-7.9513	-12.556	-11.837	-16.912	-16.052	-16.033	-18.714	-13.642	-10.962	-14.683	-13.588	-13.964	-10.984	-21.187	-8.4376	-14.274	-9.7378	-11.054	-7.0963	-8.9139	-10.837	-7.7939	-16.379	-11.135	-12.789	-16.521	-5.2645	-18.503	-13.344	-10.271	-14.417
-17.073	-21.767	-13.155	-15.346	-14.951	-10.824	-10.159	-14.021	-17.419	-17.587	-7.2385	-18.197	-6.9332	-10.777	-7.5281	-16.892	-13.026	-11.824	-15.275	-16.285	-10.916	-8.1329	-17.983	-15.591	-14.726	-14.585	-11.384	-13.357	-11.08	-9.4851	-16.158	-12.347	-14.27	-16.769	-13.937	-12.548	-14.152	-18.671	-7.1484	-12.143	-11.978	-10.679	-13.758	-17.062	-12.526	-14.154	-18.317	-11.104	-2.1992	-16.325
-19.165	-16.74	-7.9678	-13.417	-11.36	-18.365	-17.42	-3.7269	-21.078	-14.204	-18.864	-17.331	-14.15	-10.242	-15.836	-15.332	-7.8689	-17.576	-13.688	-11.175	-17.339	-20.613	-10.81	-18.999	-15.703	-15.247	-10.438	-18.087	-16.782	-10.535	-18.066	-10.546	-11.158	-14.981	-24.181	-17.729	-10.919	-13.681	-16.156	-18.77	-15.426	-15.971	-18.637	-11.685	-23.381	-10.97	-12.732	-13.166	-13.269	-12.688
-1.7105	-9.4865	-9.9153	-7.9438	-2.8478	-4.5388	-13.989	-4.8451	-9.0625	-12.551	-16.318	-12.314	-8.9643	-11.781	-11.159	-7.9549	-11.334	-16.161	-6.0916	-14.931	-6.7599	-3.0002	-6.4627	-10.766	-9.1192	-10.61	-8.0116	-10.726	-2.9247	-7.7016	-7.0472	-14.71	-9.6269	-9.05	-10.531	-8.5182	-7.5453	-9.3138	-3.3014	-20.914	-12.441	-13.847	-7.0253	-7.5666	-8.2148	-11.863	-4.339	-7.3114	-9.3363	-11.661
4.7352	2.2757	5.7804	5.1363	13.425	4.3076	3.8889	1.7797	5.0845	3.1614	2.1612	2.7797	0.38315	9.214	4.8043	4.3826	0.87222	6.431	5.6344	8.2362	6.1551	5.271	5.2948	4.0547	5.6712	3.6646	-0.63726	-3.7011	6.1048	3.6608	7.8574	1.7821	5.0671	7.7213	7.9368	3.6188	9.0805	0.30009	3.6317	0.12681	3.364	4.2302	6.4217	4.9185	-3.2624	7.7706	6.7908	4.7605	2.2749	2.4909
0.53342	1.6813	1.2959	3.1832	-0.87355	-0.17964	2.0573	-1.1263	0.71876	-1.8813	-3.4675	-0.046224	1.5559	-2.8235	1.4854	-5.9584	-1.8061	1.0571	-2.6388	1.7378	-2.6086	-1.2229	5.2029	-6.0511	-2.2982	-4.6464	-2.7049	-2.3492	-6.954	-2.4648	-4.3979	-3.7037	-6.3233	-1.7906	3.5606	-1.2338	-5.1056	-5.8994	-0.72569	-0.61065	-0.089516	-0.042862	-2.7779	-2.0545	-7.6558	-1.0706	4.971	-3.8157	-6.3395	-1.4538
9.0552	4.3585	12.127	7.5787	13.255	13.915	9.2483	9.0551	8.6039	5.9557	7.6603	2.7102	5.5622	5.3709	6.7525	6.0329	2.6811	4.185	7.4965	7.2625	8.146	8.8076	4.879	1.785	1.584	10.544	6.1835	8.9716	6.9331	9.5602	6.1133	7.0567	7.0901	6.2588	5.4317	4.4264	6.7065	4.8386	6.9005	9.6097	6.6133	13.584	2.6886	5.0973	8.3704	5.0414	3.0858	7.3616	4.6295	4.0185
-0.79986	-4.7361	-4.1853	-4.9714	0.50159	-3.1725	-0.82857	-4.5374	-5.4775	-1.0185	0.48743	1.6306	-1.4351	-2.6509	-9.0708	-6.9167	-5.6195	-1.8232	-3.6716	-8.8141	0.73538	-8.3855	0.27534	4.0948	-2.806	-3.6037	-5.6463	0.615	0.7118	-2.1696	-7.6097	-1.3958	-2.2427	-1.9109	1.9331	-5.7443	-1.4405	-2.3248	3.0453	-5.4338	-3.0862	-6.0208	0.8025	-7.1075	1.3041	4.2755	-6.3818	-4.6606	1.8089	-0.27458
2.8549	-0.53519	4.0718	-1.4768	-3.103	2.2419	-0.27741	2.2221	0.28186	8.5097	-2.1615	-0.64338	6.5298	4.506	3.6514	-0.27836	0.93735	4.4504	-5.9139	1.9428	-1.0055	4.8211	1.4418	-2.5942	-1.7398	2.9882	-4.5852	4.3831	-0.11976	-1.3969	5.8933	-0.94444	4.8701	-1.3133	2.1845	4.2259	8.5367	3.7367	4.1638	0.6701	5.0463	1.2094	-1.6528	-3.8924	2.1671	1.54	-3.5372	2.0097	2.3774	-0.56861
-5.0256	-8.3133	-11.54	-15.748	-4.3349	-8.284	-10.252	-9.2337	-7.1856	-2.2321	-2.1714	-4.4603	-6.8475	-11.875	-9.4632	-9.287	-9.7589	-13.982	-18.895	-4.581	-11.299	-5.5917	-14.534	-8.3006	-1.6706	-8.8391	-8.3023	-3.7276	-8.5356	-17.442	-11.378	-12.349	-5.5099	-8.1783	-3.3759	-9.069	-15.997	-6.9089	-5.6774	-10.977	-8.241	-5.3177	-13.204	-9.3386	-4.2518	-11.12	-1.5627	-12.487	-0.62536	-15.809
-5.9251	-9.075	-6.2795	-9.3768	-9.9317	-7.1324	-8.4405	-15.97	-14.448	-10.343	-7.0191	-7.6082	-11.956	-13.333	-7.0263	-13.383	-8.0006	-14.08	-6.5932	-2.0178	-11.35	-9.2859	-13.462	-9.6962	-11.807	-10.348	-12.635	-16.719	-9.7725	-8.0781	-14.74	-13.683	-13.033	-6.7723	-13.179	-11.772	-11.234	-12.534	-12.009	-9.1084	-9.4742	-10.292	-14.99	-13.684	-11.721	-11.352	-8.9024	-7.7101	-15.242	-9.3845
-5.8721	-2.6109	-1.0538	-1.2903	-3.3035	-5.4955	0.37319	-4.2168	0.53281	-2.1908	-0.30552	-1.1531	2.9517	-3.87	1.0956	-3.0663	-0.85207	5.8945	-5.2892	2.2224	-0.49658	-5.1338	-3.4128	2.6227	-1.3972	-0.66594	-5.4841	-1.8356	-2.0272	-0.52949	4.0911	2.7998	1.5487	1.093	-3.6436	-8.1802	-5.9577	-2.7207	-2.2217	-5.6429	3.692	-2.0613	3.1323	1.3591	-1.6301	0.50585	-0.052206	3.3613	-5.0647	-4.1759
-2.7919	-17.517	-13.095	-9.3757	-11.161	-20.111	-14.228	-14.014	-9.5791	-12.032	-11.871	-11.831	-10.448	-15.764	-11.897	-11.754	-18.846	-15.177	-5.4354	-10.36	-10.467	-12.828	-11.742	-16.717	-13.76	-13.847	-10.824	-14.768	-13.495	-10.004	-14.935	-9.8855	-14.238	-11.377	-9.6645	-13.686	-11.147	-11.757	-13.346	-16.654	-5.5934	-13.845	-15.839	-8.7246	-10.018	-16.285	-12.83	-11.605	-12.629	-16.862
-3.4047	-5.614	-0.294	-3.4376	2.1647	-1.1665	-4.644	-0.74334	0.014138	-3.7522	-3.2711	-2.6817	2.9227	1.5185	4.456	-7.2065	-7.5297	-3.6038	3.7059	-3.9714	-1.7592	1.8582	0.86702	0.45361	0.8066	-2.2561	-7.412	1.6276	-5.296	-3.5461	-3.1635	-2.6711	-1.1768	-0.82291	-1.9531	-6.2512	0.54003	-5.6114	-4.8318	3.4804	-2.9154	-8.2824	-4.0895	-0.29379	-1.7667	0.53792	-5.8871	-4.034	-10.251	-1.1877
-9.1269	-10.697	-9.103	-14.314	-7.2716	-6.2976	-7.9265	-7.9154	-7.4012	-10.78	-8.424	-12.209	-9.9873	-9.382	-8.9451	-7.8216	-7.0224	-11.835	-6.8643	-7.6295	-15.131	-11.846	-7.4593	-13.383	-15.941	-17.858	-11.149	-7.0787	-10.777	-8.6797	-12.095	-10.507	-5.7675	-5.7571	-18.724	-12.831	-9.2145	-6.6274	-13.909	-8.7052	-8.1668	-11.552	-14.138	-13.482	-8.4389	-13.546	-12.243	-10.604	-8.5547	-8.133
-9.0586	-1.0446	-0.75551	-4.9639	2.0789	-1.9336	-10.435	-4.8466	-12.419	-4.941	-5.9809	-4.3437	-3.2397	-5.7315	-6.1521	1.8452	-3.0847	-1.5199	0.44983	-7.8035	-3.8754	-3.3344	0.70896	-0.07907	-3.5016	-2.1689	-8.3956	0.39008	-6.3073	-4.1796	-3.432	-7.6265	-1.8848	-4.2709	-3.1938	-3.9943	-7.3473	-11.944	-10.143	-4.4445	0.74801	1.0664	2.9119	-3.3078	-3.0176	-4.4012	-2.9856	-4.6939	-11.291	-2.292
1.1664	0.694	-4.0621	1.0377	-2.5091	0.35017	-3.3115	-2.7001	-2.2236	-1.9818	8.2516	-4.6889	-1.9276	1.2427	2.697	-2.9871	-0.60778	3.8445	-1.1611	2.4725	3.2272	1.3024	0.013958	0.46737	-1.9324	0.79243	3.704	-1.1106	4.3513	4.266	3.202	3.6512	-0.057142	1.2658	-7.9432	-4.8033	2.2931	-0.54953	-0.30676	0.8181	-5.653	5.8465	6.5457	-4.8901	-3.3251	-0.45347	-2.3141	-2.3227	1.4672	6.8326
2.4875	2.8639	5.8949	7.6689	8.5292	11.44	6.003	-0.44996	8.7869	12.435	9.694	12.002	2.1641	-0.0014739	8.272	6.0337	9.2595	8.666	8.5972	11.01	6.6332	1.2999	5.54	10.913	10.596	3.0808	8.8047	7.6608	7.7015	0.96768	2.9788	1.4252	7.4797	4.4687	8.3321	0.51015	8.582	7.194	6.2004	0.77185	7.8911	14.788	7.5201	8.5201	6.2874	8.2206	-0.67756	5.3117	7.1361	4.3594
4.5711	-2.5408	-1.249	-5.3567	-2.8471	0.94342	8.142	2.5258	-0.17103	-1.1054	3.1344	-0.64739	-0.58068	0.07238	1.1423	4.6305	2.0834	2.0401	-2.2589	-0.72651	-3.3549	-2.7138	-3.0944	0.50119	-2.3308	-1.9962	-2.7112	-0.31725	0.97137	-0.53284	3.0724	0.64363	0.15802	2.5747	3.4984	2.2721	3.4173	6.6536	5.8853	0.46633	0.0025567	1.2195	0.19922	2.85	-3.3733	3.9407	2.3126	3.7609	-0.59283	-1.5619
8.075	3.5041	2.9159	8.5736	3.2358	11.409	11.357	5.7119	17.746	0.85557	7.4922	2.6491	4.838	9.411	8.1338	2.7789	5.3144	3.6177	4.1195	2.5186	6.0091	1.7105	10.948	8.552	7.186	3.4995	3.1548	3.5835	10.695	5.3196	11.162	7.4052	7.0007	10.132	5.4926	8.5528	-1.0379	-4.4411	5.4643	4.0193	5.9792	5.277	1.9305	9.7522	6.3869	4.083	6.3248	2.5168	12.277	0.58947
-0.38686	-2.3697	-5.2666	-1.0603	-3.6055	-1.5413	-7.8038	-3.2508	-0.057569	-2.3323	-5.8874	-7.3422	-3.8534	-7.9708	-3.2129	3.1447	-6.9149	-4.7899	-5.3789	-4.9216	-4.069	-1.9874	-2.9754	-4.9757	-7.1122	-0.76361	0.11718	-5.9482	5.9223	-5.7662	-4.7192	-2.3487	-10.086	-9.8104	3.8138	-2.2196	6.6186	-2.4324	4.0823	3.0778	-5.2694	-10.276	-1.5242	-3.443	2.9791	1.5345	-5.2352	-6.9261	-2.7845	0.34221
-7.791	-14.205	-9.2986	-8.2465	-2.6075	-7.1575	-6.8951	-6.2186	-4.6868	-9.6797	-6.7912	-6.1641	-16.172	-4.6904	-2.6777	-7.3009	-4.1383	-7.6582	-12.572	-8.9624	-7.4731	-8.409	-3.3547	-4.5491	-4.7065	-4.6726	-4.5786	-8.6513	-5.0584	-10.281	-9.4547	-9.0731	-4.7811	-8.3085	-1.074	-11.374	-8.6578	-13.394	-6.1898	-11.679	-8.0203	-9.8603	-7.176	-9.7208	-6.3541	-11.228	-7.9022	-11.877	-12.74	-5.7658
-9.9448	-2.5163	-2.888	-4.0338	-8.3993	-11.316	0.0033057	-2.3916	-7.8756	-0.84578	-4.5072	-2.131	-8.3426	-4.3293	-10.564	-1.9749	-4.3368	-7.219	-7.4285	-2.2693	-1.6015	-3.8296	-6.2908	-2.0518	-8.6196	-8.01	-9.711	0.26082	-3.0414	-5.2739	1.3679	0.14626	-6.664	1.3003	-7.8327	-9.2273	-10.654	-2.4423	-2.8612	-10.74	-3.3928	-5.9638	-6.5054	-5.4849	-12.218	-7.6544	-4.3358	-11.299	-3.6531	-2.2026
-11.436	-11.78	-14.75	-10.083	-17.444	-20.867	-21.229	-21.02	-9.7946	-20.109	-12.982	-11.286	-13.749	-16.759	-15.591	-14.227	-10.264	-11.725	-7.5346	-12.65	-16.504	-14.701	-15.734	-11.745	-13.81	-15.085	-14.617	-16.491	-9.5774	-17.224	-15.444	-16.298	-14.051	-6.7728	-17.223	-12.283	-14.953	-18.583	-14.106	-14.421	-11.731	-13.103	-17.72	-13.709	-21.046	-13.001	-15.434	-12.236	-19.932	-9.3325
2.0853	1.6023	0.3131	-0.86253	1.0716	2.2278	2.5096	-1.0576	4.5617	3.558	1.1501	-2.7298	8.3403	5.1352	0.43799	7.2154	-0.46558	1.1511	1.4751	0.29781	-1.7198	-5.5616	-1.2133	2.0652	-7.9071	-0.12871	3.2484	3.114	0.90592	-1.7203	2.1765	-2.3438	1.7753	-2.292	-1.5419	5.7663	8.3112	5.5802	2.7217	-1.3557	0.44682	1.0141	10.205	-4.2418	4.4493	-1.8059	-4.1437	-3.363	2.0685	-3.0646
-10.537	-19.813	-19.004	-12.554	-16.104	-11.568	-10.121	-13.808	-10.323	-17.154	-5.3875	-19.012	-14.074	-14.619	-13.689	-8.8193	-10.87	-16.859	-13.775	-15.941	-12.094	-15.456	-14.946	-17.238	-15.704	-19.39	-15.409	-14.491	-8.5659	-9.9004	-10.25	-16.163	-7.1165	-10.297	-13.7	-14.139	-8.3479	-11.036	-14.667	-11.73	-18.137	-11.123	-15.942	-15.573	-9.2444	-16.861	-12.736	-13.786	-20.273	-11.248
2.6728	10.23	3.7697	0.85334	2.8672	2.4021	4.0591	10.089	6.0325	4.4441	13.034	7.7458	4.0141	12.955	6.4822	9.5381	6.8864	8.9843	4.137	4.2819	6.6675	2.4461	7.0141	5.952	7.3274	2.6154	8.4041	8.2858	10.017	11.855	8.4841	13.08	6.9941	6.8082	3.9278	0.67734	7.027	-0.832	13.862	6.3556	9.3091	8.8107	4.8663	3.8876	7.5986	7.0665	3.8385	4.2266	5.16	9.3158
-9.5976	-13.482	-12.382	-12.569	-14.386	-14.928	-11.261	-13.899	-17.496	-13.378	-8.1704	-12.858	-10.683	-6.8194	-19.462	-6.2353	-9.4927	-10.73	-13.016	-9.667	-9.8357	-13.782	-16.674	-7.8859	-8.605	-7.5974	-8.9782	-11	-16.774	-10.154	-18.992	-13.163	-7.6928	-11.228	-8.3053	-5.9996	-15.3	-5.8325	-15.865	-9.1533	-6.7204	-9.2557	-16.765	-12.306	-11.984	-6.0563	-12.001	-8.521	-6.8036	-9.946
0.88595	-5.7909	2.1096	-1.7419	-1.8187	-0.66835	-0.81759	1.0986	-2.1078	-3.3152	-7.4877	0.41221	0.40828	-1.8259	-3.3435	1.0551	0.041288	-1.4276	3.2351	2.198	3.8847	2.1757	-0.24899	-4.9323	0.25663	1.0471	0.96583	-6.6024	-0.65522	3.2044	-2.8129	-4.2694	-7.5322	0.25374	-6.2947	1.6473	-7.6118	-4.1847	4.483	-3.9548	-1.2641	-9.0485	-3.7448	-1.2835	0.22163	-2.9216	-5.6156	-3.914	-6.0273	2.2128
-16.986	-11.075	-11.527	-16.141	-17.957	-13.895	-15.685	-14.357	-11.855	-21.809	-15.168	-14.323	-11.843	-11.123	-12.875	-19.444	-12.324	-13.356	-17.17	-14.272	-11.262	-13.672	-6.1455	-16.947	-14.737	-12.062	-11.83	-16.662	-11.815	-18.32	-12.157	-15.848	-14.368	-11.906	-14.584	-19.725	-14.347	-17.637	-14.015	-14.117	-15.08	-16.554	-18.181	-11.518	-17.506	-14.979	-14.487	-13.129	-8.6033	-15.133
-16.998	-11.629	-16.046	-5.7091	-13.381	-9.4569	-12.024	-6.1168	-22.122	-15.729	-15.648	-14.469	-13.139	-14.619	-14.225	-8.368	-18.647	-18.357	-10.937	-9.8211	-10.122	-17.745	-13.562	-11.293	-12.591	-12.974	-6.4495	-16.464	-13.096	-10.432	-18.338	-14.221	-14.315	-15.86	-12.851	-16.639	-16.964	-12.13	-11.922	-12.434	-15.111	-12.735	-10.382	-14.363	-13.425	-8.0838	-13.974	-8.1485	-11.059	-20.255
4.4387	6.4613	9.1423	10.197	5.17	8.1162	6.8712	11.689	4.6725	0.73066	6.4919	14.01	1.4184	6.0374	-0.43526	7.1138	7.646	10.91	1.2088	7.5114	5.5995	4.7495	7.0936	6.4342	0.46073	6.4052	6.659	10.645	10.36	8.2729	5.1855	8.4353	3.6624	12.953	6.4283	6.5967	4.2937	9.7755	1.2331	8.6061	4.397	9.7574	7.4598	1.8015	3.5674	8.623	7.2141	4.399	8.6244	1.2116
-7.4609	-5.434	-15.224	-9.6087	-8.2234	-4.1481	-17.513	-11.018	-15.237	-10.196	-7.6082	-17.014	-5.9447	-3.1046	-14.483	-5.9171	-13.601	-10.822	-13.357	-4.9168	-12.215	-14.1	-12.433	-13.809	-12.722	-9.0112	-13.906	-4.5092	-13.723	-12.022	-10.13	-12.927	-10.064	-9.9871	-13.175	-4.6189	-9.2681	-5.4493	-10.08	-17.528	-13.578	-11.048	-7.2104	-7.4323	-12.392	-8.8128	-11.039	-11.393	-12.747	-8.8564
-2.7774	-4.7603	-0.16838	-0.90076	2.2152	-5.0333	1.1583	1.2427	-8.01	-4.9936	0.02089	-3.4151	-6.3252	-1.6239	2.0833	-8.0722	-1.2123	-5.5874	-6.1138	0.41222	2.9961	-0.71128	-7.7254	-5.1787	-6.3415	-4.4704	-0.0057623	-2.6341	1.9053	-2.0945	-5.2867	0.41438	-1.876	-2.404	-1.5637	3.0891	-6.7694	2.1447	-8.118	-2.5264	-6.58	-2.2336	-3.9203	-4.723	-4.7081	-1.9495	3.6924	4.6862	-4.7825	2.0055
-15.808	-7.73	1.0027	-16.677	0.9399	-6.4932	-11.019	-10.613	-4.826	-8.1341	-8.5587	-5.664	-7.8057	-12.204	-6.7803	-9.291	-8.7179	-5.9575	-10.57	-14.104	-4.6162	-4.6882	-12.565	-9.611	-10.609	-10.53	-9.3296	-5.6411	-4.6171	-6.2546	-7.7506	-8.7634	-10.103	-14.193	-4.5161	-9.0502	-13.598	-9.5057	-9.8404	-11.468	-7.9648	-6.7031	-9.5771	-8.2352	-10.715	-5.1962	-12.449	-13.739	-10.179	-10.73
-5.4775	-2.7242	-6.6831	-3.1886	-6.2788	-4.0658	-5.7779	-3.3277	-1.2384	-0.75755	1.0853	0.28618	-7.8831	1.8824	-0.97327	-0.31685	1.1307	-4.7991	-10.238	1.4662	-1.8168	2.9897	-1.7193	-2.3822	-1.8397	-3.1922	-2.5022	1.8648	-10.626	0.31885	-2.0999	-2.952	-5.87	-0.62089	-7.6401	-4.3858	0.16257	-3.8376	-2.9913	-6.5274	3.9555	-9.2217	-7.4867	1.3277	-3.1344	-3.8069	0.24225	-3.9357	-8.8899	-0.27453
-4.3646	-4.1814	-2.2604	-2.3181	-0.55165	6.1366	-6.4974	-2.3057	-5.5424	-3.9469	-6.8268	0.80372	-0.69209	-5.5079	-1.673	0.18293	3.7302	-0.96208	-5.6073	-2.1041	-3.6542	-2.7595	3.8905	2.8701	-5.949	-3.7999	2.212	2.4003	1.1285	-4.0691	-3.6121	-4.6963	-0.85726	-6.3452	1.9705	-8.0239	-0.30387	4.9805	4.9609	1.5103	3.0068	1.6832	-2.4355	-2.9625	1.8892	-5.8165	-3.638	3.8983	-4.284	-4.2336
-6.5449	-5.7116	-12.101	-2.5179	-0.96252	-1.3589	-6.2995	3.3866	-6.2601	-9.1713	-0.82686	-7.5712	-8.4502	-5.6535	3.5269	-4.7922	-5.3581	-8.302	-9.1173	-1.8235	-2.6877	-3.0849	-1.0524	-7.1064	-1.6936	-9.9917	-1.8805	-6.7959	-6.0483	-9.2283	-5.7489	-0.36668	-5.2118	-10.954	-4.7077	-4.2265	-10.758	-1.0524	-6.5119	-8.8857	-7.4684	-2.8211	-8.9141	-5.0854	1.3899	-0.083491	-8.1835	-8.8261	-7.7498	-0.79874
-10.895	-18.965	-9.0278	-11.424	-14.868	-16.685	-20.308	-16.106	-14.867	-8.5336	-9.7295	-14.582	-12.03	-15.004	-12.946	-11.759	-7.0576	-15.71	-21.251	-18.799	-20.239	-13.566	-11.459	-12.306	-14.949	-14.146	-12.761	-11.135	-13.075	-16.105	-11.816	-13.275	-10.578	-14.343	-10.714	-17.236	-12.136	-8.5545	-15.775	-15.712	-12.111	-15.641	-15.127	-11.974	-13.686	-9.77	-13.838	-15.059	-6.3602	-18.073
-2.334	-5.2131	0.6111	-0.4035	-3.503	-0.030945	-4.8259	-1.1877	-3.1866	-5.2576	-5.142	-4.599	2.084	-5.5849	-6.8637	-3.7592	-0.055745	-5.7217	-4.3128	-5.8026	-3.9355	-4.3281	-0.58551	-2.288	-1.1674	-4.2258	-3.3464	-2.0584	-5.8563	-3.0554	3.7919	0.35289	-7.2205	-6.8359	-1.4646	-4.9095	-3.4864	-5.58	0.17639	-6.947	-0.058087	-4.2852	-2.8694	-10.176	-2.3749	-1.7529	-3.5796	-0.24078	-3.2278	-3.3553
-12.704	-9.2979	-12.792	-10.166	-13.812	-6.8522	-9.6636	-10.715	-9.3397	-12.892	-13.187	-14.333	-9.8613	-11.063	-15.508	-8.4128	-9.3273	-15.133	-11.653	-12.999	-10.219	-8.8749	-13.185	-8.795	-10.544	-12.085	-11.777	-12.859	-13.096	-14.659	-11.987	-14.844	-3.9185	-9.2443	-7.6376	-13.395	-12.029	-16.92	-10.129	-10.724	-6.3642	-15.029	-9.3921	-6.7832	-21.829	-12.528	-16.316	-12.286	-11.035	-10.325
-14.27	-6.8503	-0.87034	-0.60386	-6.7321	-0.20328	-5.1275	-6.2867	-1.6759	-9.332	-1.2652	-5.5208	1.5776	-2.741	-8.7449	-3.357	-5.1308	-4.0991	-5.5153	-2.7918	-8.5486	-5.6547	-0.27113	-0.32275	-5.7006	-7.4558	-3.2181	0.69633	-2.1493	-2.7064	0.63298	-4.4973	-6.2406	-3.8945	-4.8989	0.91982	-6.1477	-5.4537	-1.2232	-1.4633	-1.0659	-4.0032	-9.475	-4.4661	-1.8947	-4.8937	-4.704	0.40628	-5.0497	-6.8532
-5.8687	-15.625	-17.624	-21.162	-11.472	-13.527	-11.992	-16.215	-10.379	-15.718	-12.627	-17.603	-16.976	-17.997	-13.333	-10.646	-10.003	-12.642	-12.542	-16.415	-10.875	-17.595	-12.83	-12.513	-16.919	-16.699	-15.773	-18.756	-15.384	-17.243	-12.244	-12.762	-12.735	-9.089	-12.973	-10.594	-19.919	-12.568	-10.215	-12.372	-5.9765	-8.7623	-17.581	-17.412	-9.0086	-15.356	-17.834	-12.558	-18.37	-8.8183
9.8338	3.5767	-2.0266	5.0989	7.8913	5.2407	4.2767	6.1696	3.8416	0.62481	6.3463	3.9161	7.005	10.369	5.7593	1.1162	0.9407	8.2492	5.2797	4.216	7.8774	-1.0899	3.5705	10.472	3.6701	2.9247	3.4384	2.7644	5.6983	6.6203	7.1292	6.8198	5.25	7.8491	5.5733	8.7444	-0.79038	7.9459	7.5392	12.292	4.8692	8.8711	8.403	5.4782	2.2392	4.8481	4.5154	6.0531	9.4249	9.699
-3.4955	-7.9913	-1.9821	-11.323	-9.6136	-1.8634	-2.3694	1.4744	-1.24	-11.224	-7.4633	-4.6543	-9.1224	-2.4081	-1.37	-6.8913	-7.7134	-1.1149	-10.211	-8.0612	-6.2013	-0.59388	-10.63	-4.4932	-3.0926	-4.5403	-6.6578	-5.3388	-7.2129	-9.5673	-2.3577	-4.1112	-3.7182	-7.0022	-5.8323	-5.8781	-8.3062	-10.358	-14.748	-2.8999	-11.883	-4.7225	-3.1026	-6.8819	0.99383	-10.908	0.41784	-7.0894	-5.0468	-11.512
-2.3234	3.7788	-3.7683	4.2574	3.3961	1.8058	-2.4083	-1.9489	1.1753	0.62947	1.6181	-0.1945	7.3749	-2.4276	12.887	0.54454	2.4096	8.2564	-5.8514	2.8488	-0.60143	2.8818	-1.3605	3.7455	6.1019	4.6531	1.3841	5.4332	3.6561	1.7574	0.41608	6.3691	1.6411	-1.7042	-0.30652	3.258	1.4659	3.8857	1.867	3.3827	3.451	-3.3954	1.4536	1.0309	4.6623	2.7889	2.114	-3.0317	-2.4785	-0.69452
0.65458	7.8992	7.1387	2.8218	9.1009	7.3855	5.0325	8.0476	7.4236	6.0654	10.497	9.6183	3.6908	6.6212	6.7618	7.9601	9.8923	2.6776	7.1172	11.327	8.6781	-0.35382	6.4543	9.0224	8.4482	10.063	9.3675	9.8933	6.794	7.4514	5.3803	4.7839	2.2142	3.1848	9.1145	5.089	10.449	6.2743	14.244	6.2442	8.2574	2.558	5.9455	7.6021	10.462	6.7407	3.0476	13.325	9.732	7.1265
-2.053	-7.4834	-1.5067	-5.1785	-0.29618	-6.5963	-5.6145	-9.5702	-9.2795	-8.8491	-7.9674	-1.618	-10.491	-5.3924	-0.96583	-3.2921	-0.25511	-7.6938	-0.87011	-7.7972	-3.5066	-3.3045	-1.7862	-7.0612	-6.1273	-2.4286	-4.4756	0.11961	-6.9999	-3.7642	-9.0875	-2.3773	-4.0294	-5.795	-2.8732	-1.2316	-8.9944	-2.1984	-6.374	0.84464	-7.0836	-5.757	-13.648	-2.3885	-1.8083	-2.3351	-7.5329	-2.3136	-5.3438	-3.1923
-10.566	-5.6734	-9.2407	-13.341	-2.8047	-13.249	-15.042	-5.3408	-9.6976	-10.263	-10.069	-9.339	-12.042	-11.195	-9.683	-13.109	-13.594	-9.2983	-10.795	-6.8882	-13.608	-14.204	-11.213	-10.946	-12.759	-4.9462	-8.9731	-10.4	-12.588	-10.236	-14.149	-20.031	-12.669	-10.399	-14.231	-12.304	-5.9884	-21.943	-7.9188	-7.8953	-12.005	-9.9985	-15.019	-9.1157	-12.425	-13.492	-10.532	-14.415	-8.2003	-6.9241
-25.306	-16.396	-25.101	-14.376	-26.449	-28.072	-21.941	-17.771	-16.543	-20.893	-19.744	-22.716	-17.34	-18.597	-20.473	-20.909	-17.298	-19.982	-18.252	-23.896	-23.552	-21.941	-16.108	-23.973	-25.767	-25.728	-21.473	-21.451	-21.819	-27.89	-19.883	-19.043	-19.868	-23.358	-21.388	-20.181	-23.383	-21.309	-21.405	-21.413	-21.886	-21.192	-26.938	-24.836	-20.291	-21.287	-18.036	-20.309	-21.478	-15.755
-8.0747	-18.585	-9.6225	-13.04	-15.843	-13.969	-15.342	-14.249	-8.4451	-13.182	-10.548	-12.779	-12.623	-8.9978	-12.788	-11.405	-13.814	-13.793	-19.071	-9.0721	-12.788	-13.132	-17.609	-18.27	-17.019	-19.017	-10.619	-10.819	-13.973	-15.295	-10.974	-13.115	-15.896	-16.406	-11.813	-11.61	-17.75	-18.372	-11.847	-19.132	-8.845	-15.146	-11.987	-10.943	-6.3774	-12.946	-17.353	-6.9679	-13.301	-17.103
4.7663	-4.6688	-4.8	-4.2322	-4.4159	-3.4605	0.78236	-4.3041	-1.8098	-3.9934	-3.8935	1.1235	-7.2234	3.5671	-3.1613	-0.5537	-4.3154	-3.099	-1.8398	-1.0494	-3.839	-2.7686	-2.5861	0.98311	-8.8745	-5.2459	-6.495	-4.5007	0.24724	-2.442	-3.4806	-5.721	-3.1484	-3.6957	-3.6405	-3.5655	-4.9141	-5.8832	-5.2667	-0.37588	-2.0141	-2.3115	-4.3413	-7.5735	-6.9748	-4.6861	-5.7007	-6.7334	-0.25493	-2.9217
-1.0096	-6.0548	-2.7927	-1.506	1.8408	-6.3404	-5.2271	-7.2409	1.5528	0.16567	0.82279	-6.2844	-1.8849	-6.2798	-2.8099	-1.1155	-0.030025	-0.17113	1.0833	-4.2978	-0.30173	-2.0952	-6.9259	0.24373	-4.2273	-2.9723	-6.1668	-2.4388	-8.283	-9.1866	-0.52519	0.90188	-7.6986	0.057728	5.8662	-5.1691	1.4044	-0.87897	-0.46813	-2.5351	-1.4774	0.09489	-4.755	-6.2349	-0.10073	-3.9585	-2.8138	-3.1028	-11.692	-8.0493
4.9842	-0.43162	-0.69635	1.6962	-5.5826	-2.7821	-1.6127	-0.88089	-1.583	2.2791	4.9682	3.9198	-5.5148	5.5537	1.7765	1.8524	-7.755	9.2516	-2.6876	-1.9253	-1.7078	2.1723	0.91045	0.88413	-0.95292	-2.2228	3.7978	2.3704	4.6532	-1.9693	2.2112	8.2241	1.723	-4.3944	1.6852	2.5718	0.54488	0.37202	-1.9625	7.0732	4.7804	1.4717	2.3618	0.038709	5.9425	4.7102	-3.4942	4.5412	-3.7793	3.1132
3.7036	4.8453	-0.21618	3.7736	2.099	4.6632	4.3519	1.571	2.9017	-1.9216	0.19389	8.9515	-0.032163	6.7619	4.6291	-1.0572	-1.26	-2.4067	-7.1635	-4.5941	0.46402	3.5344	2.4959	1.8761	-0.84671	0.11396	1.2085	4.33	1.7013	1.2622	-6.1561	1.5059	8.6392	1.7883	0.63875	-4.6891	-0.28046	6.9437	4.7548	3.842	-2.3021	-1.7518	-3.9437	-1.9041	-2.6316	4.096	-1.108	-1.4328	-0.92827	-2.0054
-0.59605	4.1143	2.2442	-5.5764	-5.844	-2.4828	-8.0172	-4.484	2.9269	2.5596	-5.4348	0.13632	-1.6563	-4.0745	-6.4705	-2.3374	0.61086	-3.0898	-0.92214	1.7834	2.8291	0.59208	-2.886	-2.6613	0.72633	-8.524	-2.767	-2.2845	2.6218	-8.5343	1.4157	-5.8822	0.81391	-3.4258	-1.229	-4.0898	-2.4508	1.2496	-3.9956	5.2853	2.3284	-0.97047	1.909	0.76432	-1.8794	-3.0188	-4.7729	3.2156	-6.7673	6.2709
6.011	5.7108	4.461	4.616	6.9551	1.4693	9.1024	7.0361	2.982	7.6458	2.2992	2.3244	7.0581	0.15252	7.5566	5.0077	2.8833	11.885	9.1756	4.8369	6.3444	1.8345	1.4537	7.9705	7.1769	2.9054	8.7415	6.7381	4.708	4.7669	5.3645	-1.167	1.0122	-0.19904	6.0738	9.3118	2.0378	7.2092	12.059	1.8119	3.2523	9.8928	4.0952	9.6143	10.917	5.0125	2.2669	6.1657	9.1367	4.1214
0.40314	6.9073	-0.30868	-2.7587	-4.45	8.3399	-5.6289	-0.5841	-1.2847	5.2885	-2.8583	-3.335	-0.65059	-7.7657	-7.487	-3.7313	3.844	-2.1252	2.2156	0.22364	-4.2639	-2.5165	-3.9015	0.69895	-1.0341	0.69954	-2.6043	-6.0331	1.9481	-5.9403	1.8938	-3.9351	-1.4119	-0.83393	1.7293	0.77153	-1.6142	-0.43479	2.8929	-0.82269	-4.6047	-4.4928	-7.8114	-3.0402	-7.2792	-2.3772	1.0357	0.73654	-3.4348	-2.0184
-5.739	-13.575	-14.188	-15.61	-11.114	-18.455	-16.264	-9.7353	-11.163	-14.382	-14.207	-14.793	-10.748	-18.102	-10.568	-12.625	-10.428	-8.9333	-15.671	-19.623	-12.707	-8.6614	-18.058	-7.6207	-17.09	-12.74	-6.177	-15.551	-20.086	-16.805	-12.033	-5.2704	-11.989	-14.997	-13.129	-12.241	-13.246	-11.264	-11.376	-15.048	-15.929	-11.836	-16.152	-9.9983	-19.614	-14.319	-15.523	-10.152	-13.505	-10.086
14.713	9.7729	9.8403	7.2846	5.97	4.9453	1.7781	4.5459	17.934	10.496	5.1781	6.289	6.7565	8.9557	11.415	9.9573	14.686	9.3408	14.951	12.114	12.262	14.371	8.9023	8.8702	6.5853	6.8376	4.5223	13.952	12.434	4.9215	15.698	3.8182	11.306	8.4912	5.7411	9.9843	7.96	11.666	9.5123	6.2338	7.2039	5.2004	13.328	8.5386	14.72	11.762	16.979	15.706	10.91	7.118
-19.903	-19.068	-18.836	-19.709	-16.545	-24.129	-27.172	-22.048	-19.639	-20.835	-25.442	-15.329	-22.292	-24.119	-22.84	-19.979	-18.689	-18.695	-28.546	-27.473	-23.599	-24.076	-22.634	-26.096	-19.171	-21.942	-19.218	-22.447	-19.555	-24.457	-16.089	-22.718	-21.372	-23.318	-26.1	-16.939	-21.446	-22.626	-21.588	-22.915	-25.381	-22.077	-21.867	-20.764	-26.69	-24.394	-19.194	-22.717	-26.213	-23.808
-3.72	-3.6064	-2.0578	0.94393	-6.4353	2.7566	0.18182	-7.8198	-4.1679	-3.6934	-10.443	-9.5769	-5.8426	-8.3319	1.9373	-8.5216	-8.7119	-6.8033	-4.348	0.33237	-3.8575	-3.8626	-4.3001	-11.82	-8.0788	-0.78254	-4.7721	1.1138	-5.8069	-0.97716	-6.4017	-5.3415	-8.0603	1.7219	-3.7641	2.0956	-4.6872	-7.8416	-1.4075	-0.10414	-4.9462	-2.5057	-4.4246	-1.5198	-2.9403	-5.171	-3.8904	0.3562	-4.1551	-6.7036
-1.583	-2.9485	2.7993	0.30602	6.3689	-1.9913	-2.4044	0.050445	0.089408	-0.50941	-3.7652	-3.7262	-1.5769	2.5495	-2.0989	0.18231	-1.4387	0.25598	-4.0233	1.347	7.036	4.9928	0.82515	3.3469	3.0841	5.4421	1.5365	5.1942	6.6857	-3.7066	-5.843	1.0219	-6.9595	-2.7804	3.7434	2.1328	0.97452	4.9019	3.9352	1.6844	0.96062	0.11159	-1.8189	-1.5005	-3.8924	3.9689	-2.948	-4.6015	0.35876	-2.7626
-11.164	-7.764	-5.0718	-1.1433	1.657	-2.7775	2.8853	-0.49818	-0.8905	-10.736	2.1829	-11.632	1.4268	4.4058	-7.338	-2.1357	-10.804	-2.7096	2.9241	-1.3892	3.9083	-2.6048	-2.5318	-6.0658	-9.4333	1.9306	-2.7622	-6.5228	-1.7118	-1.3001	-1.2199	-7.8586	-3.1311	-2.1667	-2.2576	-4.2471	-3.0765	-14.657	-6.6453	-7.2786	-0.022164	-0.40531	-2.8023	-7.7854	-1.3302	-3.5001	-0.38802	-2.5767	-6.8693	3.2208
-4.3887	-6.1353	-7.966	-10.574	-1.6917	-0.95817	-11.004	-6.2394	-8.8618	0.76799	-3.8027	-6.7768	-1.6501	-10.078	-4.4499	-12.897	-9.7566	-3.8445	-9.0657	-6.5579	-9.5194	-12.105	-10.882	-7.5899	-5.9882	-9.8748	-4.6967	-5.4132	-9.5667	-5.4877	-10.911	-3.9456	-4.895	-10.828	-11.456	-1.8831	-4.7307	-4.8969	-4.337	-9.0848	-8.2545	-7.8692	-6.4063	-5.7357	-9.8569	-0.8881	-9.3724	-2.5754	-7.4294	-8.3173
1.2034	-0.25897	-3.4056	-4.2989	-7.5519	-0.94245	0.58815	-2.1398	-1.4558	-2.1495	-5.3326	3.3791	2.3777	2.3852	-1.9859	4.1138	-0.094042	-2.9898	2.6201	-0.62955	-0.86597	-1.7232	-2.9138	-0.9761	-0.63857	0.24615	-0.66333	-6.8901	-7.3057	3.587	-0.66736	-7.1288	-6.6946	-1.7278	-4.632	-0.2348	-2.0209	-3.3273	0.098142	-3.7914	2.6171	4.6437	-10.308	-0.14174	-4.5088	-7.6399	4.6405	0.81669	-3.5809	-2.4606
-4.4518	-0.016706	3.5657	-3.89	-2.2242	-1.6202	4.0185	-2.1987	-3.7189	-5.3655	-2.0765	-0.17474	-2.1753	-0.118	-3.7946	-1.2796	-6.2389	-3.7817	6.7779	-1.6845	-4.5884	0.8843	-0.6542	-0.89683	-1.2267	0.30773	-2.2441	1.5298	-1.2985	-4.4157	-3.1267	-4.6897	0.23461	0.38311	-1.8633	-3.6498	4.9949	-0.74708	0.92249	-3.1225	-0.031607	-3.4601	-0.047698	0.97991	-0.66873	0.67426	-6.2271	-1.9633	1.0526	-4.7115
-1.3616	-5.3224	0.79263	0.50029	-2.5347	-8.2637	-4.0425	-9.4581	-0.26727	-2.3818	-1.3788	-0.89061	-15.92	-2.6468	0.75778	2.2114	-4.6175	2.3808	-4.6372	-4.9488	-6.1475	-7.8194	3.9179	-8.337	-6.1472	-1.1651	2.5927	4.4366	-0.99745	-4.2387	2.6995	-0.72155	-1.0099	2.7616	-3.3784	3.9304	2.0659	2.029	-2.4255	-9.6876	-1.5042	2.1677	-3.5139	3.1491	-6.5644	-0.59722	2.1845	-4.5832	-1.4413	-4.0368
0.88911	0.32418	-5.0457	-4.0787	-6.4324	6.7644	-5.9039	-7.9483	-2.8434	-8.9291	-0.68913	-0.23693	-3.2762	-1.7288	-4.0489	-2.5771	-1.0809	-3.7767	-5.0397	-2.8721	-3.8103	-9.2386	-9.7003	0.10325	-5.1084	-6.4676	-1.8441	-3.6869	-2.853	-6.1176	-8.622	-2.0927	-5.7384	-7.2363	5.4028	-3.0637	-5.5429	-6.5177	-6.9889	-1.0585	-4.9385	3.819	-1.8611	-2.0548	1.5193	0.44127	1.8371	-4.5034	0.10506	-7.0946
-18.85	-9.6835	-19.007	-14.95	-5.4875	-11.168	-17.693	-12.578	-18.791	-12.837	-16.272	-9.2624	-11.634	-13.595	-11.539	-14.54	-17.334	-12.279	-19.849	-23.246	-9.6235	-15.006	-7.5628	-15.095	-18.665	-14.138	-9.0896	-20.686	-17.975	-18.762	-11.945	-14.937	-16.296	-17.779	-12.985	-20.12	-7.51	-14.872	-13.935	-17.436	-13.183	-13.725	-12.678	-8.6082	-18.725	-18.249	-16.108	-12.794	-16.354	-15.141
2.2423	-2.41	-5.401	8.3243	8.2713	-0.1091	-0.2498	-3.4537	3.6628	2.9738	-2.2222	4.4442	2.4472	0.73481	2.7781	2.7337	-2.1314	1.1426	2.8639	1.6686	-1.1288	3.2765	-5.8731	2.4113	-1.8877	2.5064	2.6847	-9.2674	-2.6104	2.7626	7.5982	2.3639	4.5745	0.98871	-3.5114	1.2482	-3.563	2.8077	1.1883	-5.0752	2.0743	-1.5121	4.9467	-0.22383	-2.9649	3.9465	-2.373	5.8811	-4.6969	-1.7422
-10.669	-14.231	-16.734	-15.682	-7.3653	-8.8693	-11.49	-9.9187	-16.38	-8.68	-12.7	-7.6995	-15.114	-19.463	-8.4836	-14.878	-9.066	-13.11	-11.688	-13.795	-5.7792	-13.19	-1.9747	-10.65	-14.194	-15.905	-8.7704	-13.401	-13.539	-12.358	-15.247	-15.264	-4.757	-9.1158	-12.201	-12.63	-9.8195	-14.17	-12.98	-13.69	-6.7753	-13.344	-12.267	-16.643	-13.501	-4.8216	-10.172	-12.51	-16.06	-13.908
-0.58489	2.4994	1.5658	-0.23488	4.1482	1.2316	7.8012	-4.5195	-0.094129	-0.95524	0.21385	1.5659	-5.0084	-4.9574	-1.9662	-5.1376	-0.092714	-0.88715	5.1672	-2.0751	-3.5944	-0.12088	2.6535	-3.6963	-2.9918	-1.4097	0.50806	1.1209	0.38109	-0.77993	8.934	0.61778	2.2962	-0.58766	-3.587	-4.4422	5.4672	-0.53835	1.7115	-6.4755	-2.5114	-3.6135	0.94831	-5.3922	4.0923	2.2966	3.5112	2.1166	3.8907	-2.5705
6.6182	1.4753	3.0481	1.8145	-2.0636	-0.054702	1.1744	-3.4218	3.3389	6.1749	-1.3733	0.82928	-2.0305	4.3128	2.3522	-2.4233	1.3625	-1.4982	3.5035	-0.31031	-0.12298	-5.0697	-1.8916	1.5117	5.0637	1.1141	3.5387	-1.5516	1.0672	2.6277	0.94819	-4.995	-1.5068	-1.4906	-0.21577	1.9836	3.4455	-6.9316	3.8757	-0.8728	-1.1135	2.7154	0.024415	3.714	0.63544	1.1263	4.8323	0.43185	-0.492	0.87024
-1.3971	8.0345	0.27444	-0.55395	0.8392	-0.41813	0.90754	1.2972	7.7009	0.0061697	2.9239	1.8995	-2.4405	1.0971	1.8331	2.8088	-3.2617	3.9352	2.4021	-0.75153	5.6296	2.0898	-5.4654	1.2009	-4.6307	-2.225	-4.8977	0.66533	4.1212	-2.7723	-4.0702	-2.7222	3.1247	6.8266	1.876	7.159	5.2061	2.2181	4.58	3.5343	0.70446	9.0514	8.9453	3.0895	-2.0687	2.4787	7.2632	1.8409	-0.62795	0.6967
-16.631	-14.553	-8.5768	-11.404	-10.738	-8.7672	-14.245	-13.897	-11.977	-10.154	-9.7101	-11.132	-12.733	-10.222	-8.6062	-5.2877	-9.82	-16.213	-15.653	-13.217	-17.832	-15.868	-7.6206	-13.01	-15.004	-7.0471	-16.003	-9.8889	-5.4946	-13.789	-7.0567	-7.0871	-16.919	-7.5447	-9.77	-15.279	-5.9414	-11.19	-16.02	-11.705	-11.352	-7.9121	-16.7	-13.215	-7.2159	-14.002	-10.913	-12.733	-11.954	-8.6538
-29.345	-25.118	-21.593	-15.891	-18.53	-21.698	-21.899	-27.057	-21.581	-13.852	-17.281	-26.743	-22.607	-21	-15.586	-21.507	-25.868	-23.57	-17.667	-19.504	-23.53	-22.461	-25.047	-18.172	-14.58	-17.074	-17.552	-19.998	-17.267	-19.99	-20.296	-21.488	-21.334	-26.416	-26.537	-19.257	-20.166	-19.033	-14.493	-20.431	-18.611	-25.974	-23.897	-18.028	-27.051	-19.536	-18.022	-19.116	-17.161	-26.863
-10.891	-16.122	-12.354	-12.737	-7.9724	-6.5719	-14.262	-3.2178	-12.958	-5.3553	-12.349	-1.2831	-12.034	-8.6426	-14.156	-10.966	-12.531	-10.137	-12.805	-9.1698	-7.125	-14.324	-6.2663	-4.9489	-11.352	-14.181	-9.513	-1.2312	-8.181	-8.7172	-10.855	-4.1953	-15.767	-11.421	-7.4631	-10.12	-14.832	-8.7616	-8.2278	-5.1093	-11.249	-13.8	-5.7904	-6.0666	-10.447	-16.543	-6.2029	-5.9896	-9.614	-8.8638
-15.665	-14.072	-11.813	-15.946	-16.668	-11.047	-7.0036	-10.052	-15.465	-9.9997	-14.241	-12.703	-5.8313	-11.552	-14.912	-11.642	-14.291	-17.068	-18.814	-12.334	-10.769	-9.0758	-12.533	-12.375	-15.664	-9.1431	-13.706	-11.798	-8.1026	-19.757	-12.25	-9.1145	-14.679	-14.665	-7.6684	-15.62	-14.336	-13.733	-8.726	-14.115	-11.479	-13.161	-15.05	-15.35	-13.095	-10.501	-10.746	-17.107	-6.4138	-7.6367
-0.13086	5.1906	-0.10771	5.2253	0.85417	2.0794	5.4164	2.7305	-3.2749	6.5392	4.5726	3.9082	1.7917	2.2874	6.0513	0.027053	-1.2052	5.0822	4.0194	6.1076	3.3291	-0.6733	1.0184	6.9045	3.0808	-2.5451	-4.059	4.9754	1.8361	4.3236	-2.0187	1.6603	-1.3506	0.19145	7.4868	7.3507	0.18402	-3.4186	5.1556	3.1203	5.3066	5.8065	2.6052	3.0006	0.14965	11.153	5.2893	3.199	6.8558	-7.7135
-2.4476	2.9548	8.8073	-8.7712	1.0826	5.6487	-0.15527	-4.1077	5.0358	-6.7448	1.2353	1.2892	1.3794	-0.86114	1.3541	5.2346	6.2663	-0.55962	0.14686	-0.3299	-0.063711	-6.9941	-0.35079	-1.1077	1.6214	-2.8041	-2.8632	-4.0578	3.0081	-0.29029	-2.4714	1.8921	-1.9646	1.9276	-0.96735	4.0829	6.8924	0.0060721	-2.6021	-0.61135	-3.4438	-2.4362	-6.6295	-1.9304	5.0061	-4.2571	2.65	5.383	4.4862	0.027315
-8.4427	-17.452	-14.881	-11.72	-10.879	-12.625	-12.28	-10.564	-14.978	-7.2439	-12.411	-10.136	-12.528	-14.18	-15.892	-3.9991	-9.6811	-12.325	-8.8605	-7.5954	-10.031	-11.248	-14.086	-6.9462	-13.865	-9.5912	-14.86	-9.2337	-11.002	-7.5461	-13.707	-13.76	-16.764	-17.048	-10.974	-15.183	-13.65	-5.1375	-12.597	-10.684	-7.0317	-15.198	-8.3819	-7.8417	-11.141	-10.129	-13.408	-12.117	-13.159	-7.4501
1.6827	3.5703	3.5058	8.0986	8.1303	-0.78406	-2.3825	3.672	2.3563	2.2524	6.0601	-0.66799	-0.48649	2.755	0.9455	-2.2156	4.2337	-0.78965	-3.366	5.9664	-7.2508	-0.58604	2.9388	2.3542	1.7614	3.7156	1.4405	-0.91378	-1.7563	5.7742	5.8275	-4.433	3.62	-3.0991	0.50245	3.375	3.2995	1.6917	5.9246	1.666	6.3344	1.5924	1.702	-2.6486	1.5257	-2.5231	2.4113	2.3763	1.2497	4.7203
-13.302	-14.642	-7.1378	-9.3686	-8.7084	-8.8093	-17.38	-6.9665	-10.335	-8.9751	-4.9503	-9.2901	-11.199	-4.9743	-16.396	-16.134	-15.579	-11.981	-10.029	-10.089	-11.573	-7.9922	-9.1081	-7.003	-15.402	-13.982	-12.945	-8.4089	-9.7398	-4.3426	-8.9837	-8.7706	-13.365	-10.645	-10.631	-13.061	-10.967	-9.7386	-19.368	-13.309	-19.078	-9.3403	-10.93	-9.439	-16.133	-7.8549	-6.8981	-6.696	-16.467	-10.184
-13.558	-11.016	-12.395	-10.943	-10.075	-12.97	-9.4377	-15.105	-8.8752	-11.89	-12.461	-8.5684	-11.593	-11.039	-12.138	-11.835	-9.9359	-9.5974	-11.712	-10.634	-11.713	-10.007	-13.705	-7.455	-9.9636	-4.0556	-2.4891	-5.6316	-7.2059	-9.872	-11.625	-8.3587	-4.6636	-15.235	-5.8419	-9.687	-13.828	-16.886	-8.2937	-8.1769	-12.035	-4.5279	-8.5795	-9.8495	-4.3769	-11.428	-9.0984	-6.7635	-15.341	-11.914
-7.6528	1.4314	-4.0925	-2.4478	1.0534	-1.3252	-3.5398	-8.499	-5.0598	-4.223	-6.6155	-2.0144	-0.4169	-4.8598	1.5379	-2.3249	2.4518	-1.8643	-6.4889	-4.1491	-3.163	-0.50035	-4.1603	-9.1766	1.9555	-5.4029	-4.7692	-6.5673	-5.5896	-11.368	-0.044102	-3.5251	1.7598	-6.3609	4.3352	-2.6169	-2.7685	-11.163	3.0015	-1.6792	-4.2098	-0.082808	-1.1508	1.1954	-3.6758	-1.628	-3.7653	-5.9147	-4.5856	-1.0483
-13.17	-10.65	-13.707	-10.602	-14.769	-8.1195	-8.6205	-12.748	-14.185	-16.033	-15.605	-11.832	-12.465	-21.746	-16.368	-12.789	-7.1027	-14.085	-14.214	-16.517	-12.858	-13.066	-13.88	-13.58	-10.096	-17.353	-11.589	-14.86	-4.8071	-22.097	-12.358	-10.241	-14.638	-15.984	-14.221	-8.6523	-11.804	-15.535	-15.036	-10.735	-7.6037	-15.988	-8.9899	-10.962	-13.496	-16.7	-12.706	-9.7048	-13.944	-19.96
-4.8235	-12.188	-4.6572	-18.384	-16.188	-9.6011	-11.165	-9.7854	-7.9118	-17.172	-15.737	-19.168	-11.163	-8.5411	-10.885	-11.715	-10.406	-14.581	-9.4272	-8.6821	-10.895	-12.971	-19.876	-7.7237	-9.0824	-9.7146	-9.6911	-10.287	-16.95	-12.772	-10.847	-8.6849	-14.784	-9.8315	-15.666	-3.5056	-14.044	-15.958	-16.005	-11.88	-14.45	-10.971	-15.666	-9.925	-6.9765	-7.9977	-11.587	-9.1348	-13.169	-11.568
1.6294	-5.8408	-2.6379	1.4284	-0.53709	1.0164	3.9189	-5.4776	-6.5057	3.1992	-1.1718	-0.35215	4.7768	-4.7636	-2.5435	5.2134	-3.2012	-2.4088	3.2516	-2.38	3.6466	-4.551	-7.4832	-3.3736	-4.1674	-3.2179	1.0151	-0.83152	-2.5018	-2.5597	3.9883	-3.4623	-1.248	1.0873	-5.7298	-4.8724	-3.3397	0.73745	1.6383	-0.80683	1.5059	-0.10646	-1.1621	5.5354	3.7083	0.047214	11.602	-4.2577	-2.7107	5.9988
-6.2234	-4.3857	-6.0323	-3.6177	-11.41	-4.6778	-6.7767	-8.0091	-9.496	-10.518	-8.5262	-8.9723	-0.11901	-5.8534	-7.3549	-14.357	-5.5006	0.53376	-7.5614	-4.2503	-6.084	-1.2224	-7.3827	-6.8888	-12.71	-8.1087	-9.926	-7.4032	-5.2712	-7.5036	-9.6297	-6.9335	-3.1157	-9.0888	-10.806	-2.7804	-5.2028	-7.879	-3.4006	-7.6909	-12.443	-5.4223	-7.5372	-8.2648	-11.3	-12.737	-6.4202	-5.7869	-10.856	-8.6997
-8.9529	-13.067	-18.837	-17.153	-16.824	-9.9311	-15.976	-12.17	-14.412	-15.764	-9.3443	-14.086	-10.343	-8.9846	-18.072	-18.581	-23.647	-12.513	-10.583	-16.237	-15.4	-13.055	-21.082	-14.814	-14.934	-18.692	-12.176	-13.501	-8.1603	-18.506	-12.515	-12.838	-18.731	-13.075	-12.05	-6.5105	-12.904	-14.998	-13.288	-13.881	-17.133	-14.053	-10.693	-13.428	-12.353	-18.058	-8.6005	-14.012	-17.435	-11.7
-6.2194	-1.5428	-1.0996	-2.0724	-2.5974	4.4444	1.0898	-0.44775	1.6231	-1.0427	1.5506	2.8398	0.56474	2.4673	1.1196	-2.7129	9.344	5.2506	1.3185	0.68791	5.8633	5.7629	5.7772	5.7242	7.1706	-2.8899	1.4111	-3.2229	7.2684	7.4977	1.4221	0.60142	3.043	3.4954	1.171	1.1373	10.977	1.5464	-0.072987	-0.030919	1.3287	1.3302	4.2428	2.5029	-4.6715	4.4931	-0.22412	2.517	1.2451	0.17231
-2.7453	1.992	4.267	-3.3792	-3.7576	1.1174	8.2177	-1.1513	0.63199	-1.8212	1.3879	0.25916	-2.7615	-7.0112	-9.069	-0.81652	0.72812	0.31106	-4.3845	-2.5046	-2.0963	-0.61158	-8.1375	-10.334	-3.6129	-5.5751	-0.8008	-0.50911	-3.4324	0.18196	-0.73176	-4.4454	-5.9595	-7.2303	-0.70887	-0.92539	-6.1972	-7.5753	-1.888	0.63075	0.6651	-0.26511	-1.5604	-4.3303	-3.0098	-2.9785	-5.5127	-1.1114	-5.801	-4.9955
2.7147	-4.7723	1.3973	2.5937	4.753	3.7826	7.4742	2.9447	-1.4961	2.2215	7.2969	-1.136	3.8795	1.056	-2.2572	6.4658	3.5445	-0.4182	3.8811	2.5228	5.147	3.8597	0.049928	5.3245	-0.48298	4.2922	-0.25494	0.18703	2.3538	1.8261	-1.2982	7.0386	4.7957	-4.6436	6.755	4.0567	5.4554	-0.46093	3.0751	3.7033	1.1119	0.54578	9.6474	4.6168	4.6382	0.83891	-1.3255	-2.5878	3.9533	5.376
-9.6209	-5.5753	-14.163	-10.147	-2.4311	-7.1843	-7.0377	-4.9746	-9.454	-4.9871	-7.4306	-10.86	-4.7928	-9.7489	-10.044	-8.1162	-8.458	-9.1592	-9.5734	-4.6344	-5.0685	-5.1478	-12.103	-9.9838	-19.245	-11.895	-11.405	-12.763	-10.48	-3.9243	-13.135	-5.0106	-11.088	-7.309	-4.752	-16.386	-6.5902	-9.9599	-10.684	-2.737	-17.225	-9.5943	-6.7063	-9.1308	-8.6915	-4.6401	-7.0345	-8.7004	-6.2311	-15.038
1.5004	-11.043	-2.5249	-2.4043	-5.2274	-1.9898	2.7359	-5.3807	-3.4516	-3.8159	0.6449	-10.416	3.4647	2.4582	-2.5988	-7.2184	-6.0969	-6.023	-12.56	-6.3279	-1.0563	-8.7075	-6.9324	-7.5436	-5.4046	-2.444	-0.47632	-5.592	-5.6861	1.2815	-7.5642	-3.9252	-2.1771	0.97647	-4.2235	-1.6869	-2.6144	-4.0745	-4.6273	-2.6491	-7.1196	-5.6881	-4.9987	-4.1214	3.5251	-7.3344	-2.7156	-1.7309	1.6706	-4.8737
4.6207	4.8129	6.3184	5.4982	16.125	9.6059	2.0014	9.5756	6.4219	0.030716	7.5834	4.3134	4.2026	8.8102	6.3266	7.5042	7.9973	-3.1788	8.7824	10.62	-4.185	3.2239	7.4028	7.4614	9.8269	7.6356	4.5876	8.4876	7.1179	10.008	-3.0054	13.434	9.8574	3.8234	10.257	6.7041	8.0268	9.4052	11.481	5.4868	10.088	4.0561	5.7259	7.3097	11.719	6.7601	11.683	4.423	13.697	0.42425
-8.0996	4.1552	-5.3455	-1.1524	9.3406	5.7046	-2.1845	-0.47455	1.6736	-0.85966	-1.8265	-3.6933	-5.0916	-0.26103	0.94737	-2.1372	8.2921	-1.9255	-3.2733	-0.37765	-2.685	0.069832	5.6352	4.3059	-0.63348	2.0087	-2.5335	4.6439	-2.6016	2.6722	3.6215	-8.0906	1.1635	-2.1006	-2.2195	1.533	-2.1926	-0.95812	5.9513	2.361	5.6327	7.9353	5.0993	2.0022	-1.237	3.6239	0.18145	-5.4828	0.17303	-2.181
-13.527	-13.247	-5.7378	-13.78	-4.2254	-16.444	-13.096	-19.078	-14.915	-14.286	-12.154	-8.9492	-22.061	-8.5552	-13.705	-13.568	-12.698	-11.577	-16.103	-8.0254	-11.333	-13.883	-19.417	-10.32	-19.037	-8.4614	-7.872	-8.4957	-15.147	-9.0282	-7.9364	-16.632	-12.954	-7.6392	-19.323	-17.255	-15.745	-16.999	-17.506	-15.138	-16.363	-9.3485	-15.581	-21.079	-17.087	-11.578	-8.0339	-21.742	-14.372	-11.949
10.835	11.496	15.778	8.3718	5.0301	9.668	6.2215	5.1731	7.9824	14.12	2.9839	5.4156	5.8571	9.9537	12.002	2.1864	1.7817	6.8989	9.3626	13.588	12.339	10.919	1.8032	6.49	17.537	11.035	4.4152	5.2867	7.672	7.4733	0.84825	5.2634	5.3226	1.9195	1.5312	0.85553	7.4687	12.926	4.353	8.8512	7.1991	10.183	11.019	6.5952	6.7369	9.4607	7.2125	5.6552	15.125	6.1155
-12.334	-13.103	-13.452	-7.3735	-12.862	-14.404	-9.2972	-17.123	-9.9779	-7.1731	-15.105	-10.581	-10.812	-7.1018	-11.963	-11.957	-3.8925	-7.2296	-7.0883	-6.019	-12.162	-10.291	-17.934	-4.0323	-9.5736	-9.1262	-10.479	-13.722	-11.452	-8.666	-14.318	-17.136	-15.011	-10.413	-10.522	-11.98	-12.69	-7.4086	-9.9826	-13.15	-8.2424	-9.7269	-12.051	-16.306	-11.807	-10.79	-13.429	-16.735	-9.9123	-12.536
7.2369	7.339	3.8797	4.0445	4.285	6.6798	-3.2112	7.5182	0.63256	4.5191	4.8611	6.2534	4.0454	6.3113	7.1512	6.4947	0.049686	3.4306	3.1125	4.927	-2.5132	-0.73291	4.7373	5.3545	0.18855	-1.0464	-5.8947	-3.5787	5.9107	-0.76254	4.8703	12.087	4.7972	7.2849	4.771	2.6406	3.2476	2.7705	4.1001	2.6603	0.60908	9.5339	1.2341	3.8909	-2.2491	3.8525	-1.17	-1.8438	0.76008	7.0138
-13.031	-7.4342	-10.177	-0.68691	-10.851	-7.2751	-10.392	-2.5489	1.9921	-4.1534	-8.2178	-8.3413	-8.2495	-1.2656	-9.7274	-10.787	-2.3854	-11.977	-4.4775	-9.5955	-6.7413	-5.911	-3.2095	-8.4214	-8.5109	-1.5086	-7.2159	-8.446	-6.7551	-4.3039	-2.8542	-10.678	-3.5908	-8.0921	-6.7515	-6.8523	-6.0193	-9.5656	-10.899	-6.2207	-2.0042	-3.9344	-2.9161	-7.1922	-2.3788	-11.32	-10.456	-3.4919	-9.1487	-4.6899
-21.966	-20.16	-28.703	-24.476	-27.234	-21.798	-14.979	-20.325	-25.416	-17.07	-20.98	-21.943	-19.35	-26.6	-20.17	-18.987	-23.21	-24.772	-21.766	-23.526	-19.141	-20.477	-22.4	-17.525	-20.068	-18.649	-24.136	-24.379	-24.933	-20.08	-23.68	-25.78	-21.468	-25.064	-17.12	-25.318	-24.868	-23.355	-16.104	-24.74	-22.043	-17.309	-15.643	-12.656	-25.237	-22.942	-31.355	-21.611	-18.745	-22.628
-22.376	-19.06	-26.879	-18.547	-21.207	-20.256	-21.72	-27.05	-13.999	-25.941	-27.446	-23.457	-19.277	-17.442	-18.71	-22.065	-24.185	-19.655	-21.175	-19.785	-25.145	-27.487	-17.426	-26.586	-17.586	-23.965	-23.01	-27.507	-15.406	-23.107	-25.56	-22.461	-21.467	-22.405	-24.496	-26.515	-24.325	-25.46	-27.991	-22.608	-22.234	-21.979	-20.14	-24.613	-20.921	-22.602	-23.929	-27.317	-19.063	-20.833
-10.897	-12.311	-12.781	-12.807	-17.2	-16.978	-4.5149	-6.017	-13.05	-12.713	-15.635	-11.465	-10.028	-18.789	-11.709	-11.203	-13.893	-12.092	-8.5481	-15.743	-5.6211	-7.7555	-11.021	-15.776	-10.227	-13.267	-6.5301	-10.531	-18.077	-7.6855	-9.2824	-11.638	-11.756	-9.3138	-13.799	-15.065	-13.679	-10.415	-14.139	-16.558	-8.7346	-8.855	-14.77	-16.791	-14.238	-14.764	-11.457	-5.4381	-11.071	-3.7786
-11.578	-11.769	-9.7409	-4.5708	-8.7417	-17.711	-4.9432	-10.314	-4.9541	-6.8566	-10.506	-10.66	-12.348	-16.316	-6.9063	-8.9897	-12.916	-7.2847	-8.4199	-9.9219	-8.6249	-12.511	-14.394	-20.316	-7.8773	-4.7337	-11.436	-15.129	-15.486	-9.3712	-8.931	-6.2787	-3.8313	-13.528	-12.196	-10.323	-16.543	-12.476	-10.547	-7.1291	-13.352	-11.969	-11.593	-17.71	-16.124	-10.278	-11.411	-10.781	-14.455	-11.723
-16.228	-13.818	-17.502	-11.337	-17.906	-13.566	-4.8884	-7.9758	-19.358	-11.631	-10.428	-14.1	-7.8291	-8.5637	-4.4881	-6.9516	-9.7789	-17.08	-11.663	-9.9959	-12.515	-10.524	-12.271	-10.085	-16.192	-3.5193	-7.9991	-15.283	-10.582	-12.024	-8.1258	-10.556	-14.785	-14.227	-8.3182	-16.595	-12.07	-9.9895	-3.1651	-14.396	-9.1432	-11.393	-9.0319	-9.3922	-2.6796	-11.114	-10.312	-10.498	-11.678	-9.0475
4.3553	-0.42972	-2.0234	-5.3019	6.3151	0.51763	2.2698	0.45127	-0.58843	2.73	-4.0474	-1.9556	0.1664	-3.9748	-3.0326	2.6595	1.7629	1.0781	2.8744	-0.79585	-6.7996	0.29378	5.1341	-10.423	0.81788	0.26024	-1.8011	8.1393	-2.9869	-3.8995	-1.7901	2.8071	-6.5395	0.48126	-1.7009	0.054771	7.6911	-5.8097	-3.1349	5.1225	-1.0349	-1.8519	-5.5478	-2.8816	-1.5063	-4.9792	-6.421	-0.87056	1.4857	2.4977
12.353	12.849	-2.2142	9.6988	6.5685	5.6723	13.771	6.161	5.1405	6.0456	7.4702	3.8625	5.6912	4.0856	10.302	6.4311	6.4094	3.6319	7.9432	3.1498	2.1633	8.212	3.6031	9.0817	5.105	2.9211	-2.5737	11.57	-0.26	-2.844	3.3393	-2.8655	8.9257	-2.1268	11.426	9.1702	3.3853	9.6739	7.2052	5.1845	5.9559	2.5228	10.261	0.016907	2.4025	8.0328	4.831	1.1665	6.6594	2.185
-0.76964	0.0757	1.7964	-0.24941	2.1266	-2.5772	4.828	10.866	4.2825	7.71	-3.6485	2.4687	7.1235	3.8391	6.1975	1.8767	3.4731	1.6248	-1.0249	4.498	8.4547	-4.1427	-3.0605	1.64	7.3018	-1.061	-2.4	-0.35543	7.1304	3.5365	4.9938	-2.6701	0.85312	-0.24361	7.6367	-5.2927	3.7311	5.6313	-1.2307	3.671	-4.1113	3.847	-0.93098	2.9029	-0.37321	0.34887	-2.8148	2.7343	0.5099	5.6138
-1.5401	2.1098	6.0404	4.2395	-1.3426	-8.0759	0.72101	-0.79948	-4.0827	-0.10783	2.174	-4.2648	5.6811	-4.4616	2.0658	-0.13942	-3.0521	-3.4849	4.7439	3.9499	1.5227	8.8327	3.1583	-0.87269	1.4942	3.1036	4.2243	6.7346	0.034465	-3.8929	0.79797	2.7751	1.9205	-4.6514	-2.1741	4.0208	-1.0341	4.1325	-3.7834	-1.3677	-0.49476	-7.6947	1.2876	-1.1181	-0.071836	-1.1278	-0.60052	1.7603	5.2546	-6.9463
3.1356	0.86294	4.9888	5.2338	0.79781	0.41207	2.9258	8.9509	-0.17342	-1.7274	9.47	2.7764	3.027	-1.7861	0.67952	4.1328	-2.069	0.68488	3.2102	1.9256	4.0024	7.9459	-1.0386	10.368	3.2486	2.0851	2.2456	5.3729	3.4099	7.3797	-0.086874	3.7152	-1.1152	3.945	3.6455	3.8087	2.1008	3.4684	4.4116	10.121	-1.9998	2.9811	-0.53985	-5.9208	4.5128	4.8556	9.0878	7.9636	5.0164	-1.0567
0.87349	0.16615	2.4371	-0.15479	0.41138	1.0015	-0.63116	1.5804	0.89893	9.0909	5.169	2.2414	1.7728	-0.3483	2.5786	4.5335	7.3875	-1.9468	-2.0175	0.89251	2.6469	1.0194	3.8001	4.9682	-3.1077	1.7468	-8.4927	7.9882	2.4842	2.3729	-0.69489	6.5057	5.4361	5.8173	0.50649	2.8039	2.7617	-2.1346	-0.73018	9.8651	-5.3213	5.1782	4.9663	3.4853	-0.75219	6.2603	1.6619	4.1903	-2.9569	-0.1633
6.5107	12.236	2.0787	3.1817	7.9883	4.0087	12.767	6.5551	14.123	14.112	10.756	6.251	2.9271	13.973	6.1838	9.5285	8.3689	9.4615	11.132	2.6404	5.0118	6.1633	4.4325	5.1369	8.4153	7.2468	18.282	7.0441	12.438	18.782	13.462	10.852	11.808	6.5906	9.9618	4.8142	6.8298	7.3814	8.5851	11.558	6.4247	4.7275	6.3903	14.25	9.6248	12.251	9.2501	10.241	12.019	8.8878
-11.38	-13.807	-16.008	-13.245	-9.3725	-9.908	-12.789	-16.639	-15.737	-12.944	-9.6512	-15.127	-13.517	-10.71	-4.2445	-18.209	-14.016	-12.516	-9.1506	-10.936	-12.357	-13.048	-8.2944	-17.893	-16.504	-15.297	-15.797	-11.086	-8.7725	-1.6608	-15.707	-12.847	-10.654	-10.002	-12.342	-14.769	-12.298	-18.778	-8.5599	-7.7171	-13.329	-13.904	-13.896	-11.643	-10.377	-10.319	-9.8804	-9.4059	-9.2151	-11.002
-5.4558	-5.7626	-4.1611	-8.2657	-3.0453	-5.3423	-1.4864	-3.2456	-7.2459	-11.822	-5.272	-3.2863	-10.697	-12.519	-6.9221	-6.498	-12.898	-6.4077	-4.5015	-3.9028	-3.562	-5.7148	-6.35	-8.751	-9.9219	-4.0762	-1.2543	-13.67	-5.6551	-8.6718	-3.7301	-4.5833	-8.3699	-7.4821	-5.3405	-7.6169	-6.8996	-2.6634	-9.1109	-0.78556	-8.98	-6.2824	-4.2315	-5.6692	-9.0885	-8.3959	-5.5058	-3.8084	-7.9868	-4.4552
-5.2135	6.1791	1.621	2.9652	-3.0131	-5.2698	1.2365	-0.38552	-2.555	-2.6021	0.98946	1.9663	-5.625	4.2957	-0.25122	-0.46258	5.2218	4.6644	1.2522	-4.1896	-0.82045	6.4063	-4.1647	7.334	-3.2621	1.0229	-5.4245	-0.83745	-7.8893	-4.7539	-4.0942	-6.1986	2.275	-0.12704	-2.5582	-0.031692	-4.3577	5.6048	0.8496	-8.3315	-2.3297	-4.106	4.6629	0.64646	-0.29709	1.3538	-5.2525	-5.1035	-0.62869	8.9256
-12.533	-16.144	-10.197	-12.389	-17.174	-17.465	-17.666	-15.679	-13.311	-17.727	-14.061	-12.109	-19.318	-18.201	-12.683	-16.958	-7.5251	-13.141	-14.991	-7.483	-17.934	-14.167	-14.78	-18.488	-16.491	-17.038	-13.27	-14.112	-18.66	-15.796	-9.8613	-19.173	-10.515	-9.7999	-12.27	-18.334	-14.283	-15.516	-8.6689	-10.882	-19.441	-13.802	-15.283	-11.773	-13.33	-12.333	-18.306	-16.698	-14.485	-16.197
-3.7506	-4.6867	-12.501	-9.2527	-10.744	-6.6728	-10.203	-8.7449	-9.8391	-13.951	-4.9317	-5.3932	-14.908	-9.6855	-7.3143	-12.945	-14.255	-9.8192	-7.5836	-8.219	-11.261	-14.355	-6.648	-11.709	-16.504	-16.158	-8.944	-9.0375	-15.559	-12.944	-17.41	-7.3706	-19.301	-11.029	-9.0804	-9.2658	-5.4019	-11.158	-10.633	-12.782	-6.541	-8.9759	-6.3234	-7.3385	-2.2501	-6.4081	-7.4536	-11.705	-9.8729	-7.4386
-3.8437	-2.1802	-5.2701	-8.9291	-1.2662	-0.51307	-1.2488	-2.492	-0.63795	-2.8923	-5.4197	-3.7858	-4.0613	3.6101	-1.6383	-7.3856	-7.3986	-8.5821	-6.8341	-2.1689	-5.4719	-2.6753	-1.4953	-2.2874	-0.53749	0.5311	-0.039032	-6.8813	-5.3085	-0.63869	-8.1031	3.6684	-2.8655	1.8412	-3.5648	3.6261	-2.5641	-5.1305	-1.5591	-1.9234	-5.5358	3.1976	-7.3579	1.4081	-3.6997	-1.5195	-4.8164	-5.8297	-4.2133	2.8491
3.4684	3.0308	1.2999	2.0256	7.5072	7.7654	11.09	5.8439	8.5314	3.2034	6.3411	3.4938	2.2293	2.3252	6.1914	3.3209	2.0354	4.0957	3.3405	6.302	0.59569	0.72069	2.6414	4.2385	8.3096	8.1312	2.906	3.746	5.836	1.8206	7.0703	2.3354	0.211	-5.6331	0.46823	7.9803	-0.13522	0.20542	-1.6483	8.3586	-0.023124	3.8897	2.8771	4.5544	2.9973	5.6264	6.0401	6.232	-1.9084	3.1448
-1.5259	-6.3791	-6.761	-4.4438	-10.36	-3.1558	-4.5439	-6.0531	-7.3039	-0.86265	-1.9323	-3.9171	-5.3791	-0.18349	1.489	-7.3658	2.0735	-7.91	-3.548	-4.2358	-10.779	-6.5687	-1.767	-9.89	-4.4344	-10.227	-7.1551	-7.8971	-0.72172	-1.2482	-8.5803	-14.948	-3.5081	-2.4624	-4.5034	-10.817	-6.1353	-0.85195	-8.6866	-5.1545	-9.1396	-6.7723	1.3031	-3.86	-12.064	0.53272	-2.4702	-14.533	-0.16309	-9.2399
8.3326	11.205	9.2287	9.3511	9.2577	4.3728	1.049	6.4188	12.066	0.90425	10.127	5.0497	4.3985	3.1506	12.08	8.1291	10.314	1.2565	3.7567	9.1224	4.9825	8.0659	8.3769	3.4578	8.4205	7.2067	6.1618	2.2385	2.0329	5.7035	5.1979	7.5757	4.202	12.08	9.5777	7.3687	7.5355	10.104	4.7835	10.032	13.813	9.4761	5.708	7.4003	4.8362	10.458	2.7673	7.8233	6.5217	8.1932
-5.4348	-7.2141	-9.863	-8.0793	-6.229	-3.1138	-8.2539	-3.5132	-4.1279	2.7535	-13.34	-11.49	3.7693	-3.9119	-3.1501	2.3118	-3.3355	-7.4079	-7.9275	-7.4922	-2.5351	-10.381	-8.493	-2.7117	-7.5172	-4.8896	-8.7435	1.0088	-6.5233	-4.0462	-1.7142	-6.111	-9.1656	-2.87	0.93182	-3.405	0.0131	-4.3973	-7.5416	-3.8513	-5.2848	2.6319	1.4403	-2.3434	-6.3871	-5.3962	-9.1	-9.7439	-5.2495	-1.9255
-12.457	-23.915	-13.007	-13.23	-15.35	-17.065	-14.212	-10.586	-15.748	-14.78	-17.302	-20.621	-12.548	-20.127	-15.914	-13.114	-11.169	-14.08	-12.582	-19.331	-12.921	-18.6	-22.384	-21.254	-11.94	-20.262	-14.92	-10.884	-7.14	-18.103	-17.106	-12.596	-10.405	-14.336	-12.899	-19.009	-13.035	-14.323	-15.474	-11.766	-14.755	-15.758	-21.67	-5.8387	-8.1301	-17.086	-14.359	-12.367	-24.126	-9.8525
-9.9309	-12.361	-8.4096	-14.617	-8.1046	-8.5765	-11.523	-3.6452	-10.447	-6.5108	-3.7521	-8.9936	-11.792	-6.8779	-7.5288	-8.9272	-14.481	-7.5438	-6.74	-14.477	-12.702	-9.1861	-10.62	-8.3251	-8.4683	-5.9918	-14.77	-5.5806	-9.5665	-2.6325	-7.8198	-6.9662	-6.5821	-14.595	-11.001	-10.769	-7.0216	-5.4371	-9.549	-8.8345	-12.498	-7.305	-4.9852	-6.2625	-4.0816	-4.3581	-8.6009	-10.46	-8.9403	-7.8136
5.0606	4.7541	-5.1256	-1.6992	-2.7067	-6.5647	-3.8388	-1.3426	-1.0435	-7.6359	-1.861	-4.0522	-7.2218	-6.0472	-4.0802	-2.2838	-1.1688	-0.92655	-1.0365	-10.984	-5.8049	-7.2244	-0.38205	2.0153	-2.1375	-1.1195	0.046416	1.0313	3.1581	-0.66576	-10.361	0.67261	-5.2991	-0.70286	2.8988	-5.6628	-5.0427	-6.0617	-6.5934	-2.7897	1.8209	-6.1544	-0.10886	-2.9814	-4.0031	-2.1115	-4.4344	-6.8994	-4.7202	-0.086594
-21.876	-7.1605	-13.063	-15.009	-15.898	-13.699	-13.302	-13.998	-12.889	-9.0126	-5.0632	-13.993	-14.452	-10.884	-16.279	-9.8828	-7.8044	-11.522	-14.083	-11.279	-17.354	-11.927	-16.173	-16.63	-12.352	-17.726	-18.009	-16.593	-11.865	-12.985	-9.37	-10.092	-11.083	-12.424	-10.927	-14.012	-8.2674	-11.66	-9.4955	-11.647	-10.612	-11.076	-12.505	-15.065	-16.949	-15.693	-16.744	-11.159	-16.104	-14.086
-4.8172	5.1645	-0.22816	0.78757	-5.8206	-7.6341	-0.07927	2.8172	0.33935	-4.4325	-1.0915	-4.4893	1.3933	-4.8435	-2.046	-3.7265	1.6593	-3.5316	-1.4046	-0.54647	-3.7197	-1.383	4.9963	-1.6335	-5.1756	1.7329	-5.5707	-1.6041	1.0817	0.1672	2.0761	0.86917	2.9924	1.1159	-1.8276	-0.71659	-1.8148	-3.5478	2.2429	-2.4208	1.0318	-1.7364	-1.0128	-0.18289	-3.9498	-7.9425	0.45157	-2.8725	0.97395	-5.8451
2.3658	-8.9503	-7.7395	-5.8804	-1.8765	-2.2985	-0.82104	2.823	-2.7054	-0.58522	-5.9632	-1.9771	-0.48172	-3.9912	-7.8141	-0.96165	-5.6854	-7.4372	-3.8123	1.4667	-0.21697	0.77131	-5.9497	-2.504	2.7496	-6.1507	-9.3672	-1.0382	-10.026	-1.5017	2.0301	-4.5588	-3.3294	-6.9699	-9.1813	-4.1542	0.99268	0.53045	-6.4809	-5.0708	4.5347	-6.7596	-8.9699	-1.9542	-7.1464	-4.4367	-1.5881	1.1495	-3.3071	2.1561
1.3049	-3.0552	-1.6164	-4.9634	-5.4139	0.49395	0.53941	-10.471	-0.56794	1.6147	-8.7777	1.7293	-2.4121	-0.090018	-4.3952	-4.6306	-4.2264	-0.30544	-4.0332	-2.8676	1.6327	4.9621	-1.1172	-10.526	-7.7462	0.11854	-0.67572	-2.4448	-3.735	2.3102	-6.6061	-1.5112	-4.7933	-6.4217	-8.9386	-5.3059	-6.7162	4.5237	-3.4773	-4.5078	2.3192	-4.4593	-3.2039	-2.1158	-3.4042	1.3642	-3.1508	2.1983	-5.017	0.31944
-0.40079	-0.66166	-5.8872	-3.4535	-8.5995	-6.6482	-3.9496	-9.8873	3.2981	-4.7544	-8.6643	-1.7562	-13.437	-7.1337	-6.1746	-1.7336	-10.738	-8.0892	-9.3528	-7.5683	-1.8904	-7.2168	-2.4229	-1.5096	-4.3321	-10.558	-7.0603	-6.8119	-5.6368	-8.1951	0.40646	-1.7461	-4.1014	-6.4193	-2.9101	-4.6554	-10.928	1.2099	-1.2081	-12.294	-1.9832	1.3122	-4.4146	-7.4187	-5.9286	-2.8839	-1.6531	-3.9431	-2.5556	-6.617
-7.7159	-2.6828	-3.6747	-2.6072	0.67335	-3.7231	-4.9543	-3.9994	-4.6796	0.51185	-1.846	-0.16361	4.1361	0.31222	1.2256	-3.9864	0.21831	1.2052	6.0981	-3.3178	-2.5545	5.1308	4.95	-0.60237	6.5396	-0.73592	-1.609	0.060929	-0.63097	-0.1715	1.1915	4.9183	-2.951	-7.1996	-0.78908	2.6585	-0.36646	-7.2692	7.1273	3.687	-1.5015	3.2246	-3.8344	-2.7462	-7.8996	-3.1614	-0.030067	-1.414	2.7294	-1.7184
-4.1018	-3.8512	-1.7216	0.42704	-10.307	-5.5873	-7.0594	0.93903	-2.8453	-5.1453	-5.5817	-5.5441	-5.1011	-0.10114	-3.4541	0.53246	-2.9679	-0.93321	-5.8994	-5.1115	-2.7783	7.7507	2.3141	-8.4442	-8.7146	-6.6313	6.9554	-0.93918	-2.8569	-6.4587	-7.1266	-5.964	-3.1503	-2.5155	-4.1371	-3.273	-1.9219	-3.6134	-6.9646	-3.9265	-3.0346	-5.0964	-6.5319	-6.9634	-7.1607	-8.3819	-5.781	-6.5886	-3.2374	2.4984
-6.1948	0.23698	-2.7842	-3.1988	-5.922	-5.7714	-10.785	-8.7575	-0.91573	-6.4288	0.34739	-1.0584	-4.896	-1.2299	-4.6893	-9.3175	-6.8093	-2.7947	-5.238	-3.037	-6.4383	-8.4676	3.3747	-4.5205	0.0058141	-0.29687	-2.4574	1.7613	-0.72509	-0.60487	-3.6653	1.236	-3.6937	-6.4524	-3.6347	-4.2088	-2.729	-1.388	-4.0542	-0.048751	-6.7978	-2.9445	-0.3537	-9.8494	-0.19067	-1.2148	6.0365	-4.8126	-1.3542	-4.6101
-5.5614	-7.6845	-10.76	-9.256	-9.5801	-19.212	-10.915	-13.961	-12.172	-9.9841	-12.647	-8.6143	-8.6696	-11.048	-11.895	-7.7211	-16.247	-10.697	-11.679	-12.545	-13.128	-8.5614	-7.1571	-6.3742	-11.917	-9.1772	-9.0155	-7.6376	-12.25	-10.953	-6.6342	-7.9011	-6.5659	-3.7546	-9.6324	-10.077	-4.9808	-7.57	-16.252	-5.5009	-9.2567	-6.0046	-11.78	-5.132	-10.126	-9.0078	-11.032	-5.1634	-5.8604	-14.638
-0.47094	0.88124	-3.7846	-3.5778	-0.73219	1.8032	-0.17306	0.22127	-5.9425	-3.7383	5.975	-1.3866	3.1032	-4.352	-7.095	-2.8452	-2.8112	1.3312	7.1697	-1.4998	-1.9151	-2.6186	-4.9666	-2.1407	-3.6126	-5.3708	-3.4575	-3.8382	5.604	-3.2639	-3.8888	-4.6085	-9.6466	-4.5702	-6.4317	-3.5208	0.64726	-0.74938	-3.9568	-5.5771	5.4481	-1.7686	-7.0272	0.78132	-4.8381	-1.1942	-1.5097	-8.2313	3.8	1.2761
6.1689	-5.7332	5.9866	6.1934	1.7885	2.1861	-2.4535	-0.11662	3.1545	-4.8658	5.2084	1.3635	-6.0658	2.516	-1.7552	1.7155	2.7951	0.14059	3.0786	2.1057	5.3098	2.3931	4.6728	7.3395	1.5837	5.8101	2.6865	6.4813	3.5821	1.5257	1.4793	4.5508	-0.50584	3.2302	3.3116	1.8631	6.0301	5.7658	1.7284	0.41338	-0.1513	1.7037	2.394	4.2092	-2.3524	1.7186	-2.0696	4.7751	2.3578	0.6094
1.6234	-1.1209	-8.2752	-1.878	-4.9737	-2.0498	2.5436	-1.7124	5.6098	1.517	0.52364	3.2715	4.3077	3.7509	-0.2147	-0.7576	0.97927	2.7071	-2.2786	4.3427	0.10487	-5.0518	-4.4041	1.0002	-0.44838	-0.65697	-1.9472	-0.33625	0.10628	3.8437	1.3892	-1.4204	3.0753	0.55733	3.1242	2.3182	-1.6623	3.1039	4.4735	-2.9892	-0.81867	-0.04315	0.67478	-3.1772	-2.8487	-0.98617	2.1415	5.057	-0.67634	4.4381
-3.5581	-3.7971	-7.2027	-2.6175	1.3588	-4.7634	-2.5792	-2.4498	-5.0645	-0.75256	-0.33383	-6.5223	1.8302	-1.2952	-2.1811	-1.1031	3.0445	-8.085	-3.9358	-1.5486	-1.5934	1.3866	3.9716	-5.3687	-6.1776	-7.5305	-8.1348	-2.8054	-0.054202	-3.0968	-2.5348	-6.9356	-6.415	-6.9058	-1.1546	-0.7571	-1.8006	2.7372	-2.2724	-1.0723	2.0065	-4.7951	-0.19632	-6.6597	-6.1182	-10.583	-1.0444	-2.2795	-0.077337	-0.52384
3.6596	6.2043	-3.7279	6.2046	1.0568	2.3141	4.4358	0.69931	3.904	1.5793	0.84695	-1.6844	8.7739	2.3623	2.9894	0.16441	-0.82895	-3.8835	2.5879	6.1351	-5.5071	7.4818	-3.322	6.1197	1.6242	1.802	2.2923	1.9331	-0.45488	-1.2047	3.8349	-0.43462	0.13266	2.0166	1.804	3.1473	2.4907	-0.23506	2.4795	-3.9238	2.4141	4.403	1.3236	7.0657	3.2522	0.15324	3.5432	3.271	2.3856	-0.73681
-26.317	-26.597	-22.58	-17.809	-22.342	-22.35	-17.771	-16.696	-20.562	-25.694	-18.526	-24.71	-20.991	-24.934	-26.666	-13.445	-19.77	-25.263	-25.049	-14.85	-17.495	-21.317	-25.275	-19.558	-26.89	-25.391	-15.65	-19.214	-20.704	-18.856	-14.251	-19.528	-22.432	-21.695	-25.268	-25.711	-25.939	-17.584	-19.599	-25.83	-18.268	-25.159	-26.63	-24.416	-30.442	-23.711	-24.346	-22.199	-16.794	-21.033
-8.5816	-3.3299	-13.039	-10.316	-11.633	-9.1163	-11.438	-7.35	-16.24	-9.3179	-12.864	-6.6052	-3.5501	-3.3191	-5.9679	-13.333	-10.01	-4.492	-5.7909	-16.721	-10.836	-8.3498	-12.46	-13.242	-8.2632	-11.176	-6.2607	-14.941	-6.1261	-3.1739	-2.8855	-2.9699	-10.948	-11.048	-7.0447	-4.5235	-8.4004	-4.6549	-9.1113	-7.7097	-10.979	-3.9214	-15.552	-12.207	-3.2358	-15.221	-12.229	-13.766	-7.2271	-9.75
-3.8672	-5.309	-4.2588	-1.3159	-4.0822	-5.7652	-5.7769	-1.7479	0.60764	-6.6561	-4.9508	6.7617	1.689	-3.6003	-1.3586	-0.86492	4.0624	-7.5797	-4.1316	-8.3307	-5.8758	-1.7058	-9.962	2.4278	-9.5431	-9.3561	-11.123	1.7394	-8.6039	-0.34498	-4.0099	4.0482	-0.4676	-4.7532	-3.2692	-0.75467	0.085623	-3.1221	-5.098	0.14283	-6.3204	-3.8102	-10.9	2.4875	-3.7531	-2.1762	-3.0057	1.3506	-4.6895	1.1811
-15.509	-13.368	-14.781	-16.307	-14.654	-18.596	-9.0656	-13.26	-12.304	-11.833	-10.239	-13.121	-15.138	-18.489	-16.027	-13.37	-13.071	-7.3023	-15.921	-12.168	-17.084	-19.14	-11.92	-21.741	-11.969	-10.362	-12.919	-12.487	-10.57	-12.214	-18.507	-7.3735	-12.875	-11.389	-14.045	-9.6977	-13.939	-17.363	-17.926	-13.377	-8.8267	-20.564	-13.643	-15.073	-19.874	-15.217	-18.938	-13.214	-16.587	-12.368
-2.2406	0.21128	2.3862	3.8871	0.93301	1.7	-2.0062	1.4141	1.6463	5.7204	5.2489	-2.011	-2.1725	-0.98131	3.7119	-3.3721	3.8342	-1.6167	2.7574	-2.7807	0.44139	-6.2306	-4.7511	1.334	-12.494	-1.3637	-0.25162	0.81711	2.5696	-1.48	3.2704	4.3896	3.2477	2.3753	-1.9054	-0.58081	9.2976	10.326	-0.061351	-0.0032093	-0.40323	-3.1109	2.4248	2.9322	-1.511	0.86531	-0.24119	-1.3158	-7.8494	-4.1182
-18.538	-14.379	-11.447	-8.72	-15.14	-7.9934	-19.081	-17.941	-14.739	-10.429	-17.375	-20.745	-10.993	-17.016	-9.574	-19.254	-14.336	-19.313	-9.0189	-15.732	-10.738	-16.112	-7.5824	-11.689	-15.564	-15.046	-16.742	-11.457	-10.861	-7.6991	-17.458	-7.9638	-17.31	-8.34	-14.022	-16.916	-15.067	-12.409	-19.491	-17.219	-16.596	-14.911	-14.946	-16.906	-13.604	-9.5724	-9.9068	-8.2425	-15.441	-14.078
-14.637	-4.4531	-11.547	-3.7889	-9.7244	-5.2319	-4.9848	-9.4149	-6.0254	-9.6175	-5.3858	-1.4583	-2.5495	-6.5968	-1.8295	-7.032	-7.3245	-10.902	-0.091422	-3.4251	-2.4977	1.3386	-3.1967	-4.8486	-10.536	-6.6995	-1.5087	-4.8868	-2.5845	-6.2016	-4.5782	-4.3102	-8.3564	-4.5044	-7.8071	-5.2541	-8.7676	-10.386	-3.4787	-8.2139	-7.5906	-11.091	-1.0075	-1.7286	-6.5312	-6.2837	-0.79884	-7.2021	-4.55	-4.6972
10.272	7.7795	6.8926	12.586	10.15	13.996	11.515	7.3164	10.229	7.8411	10.051	5.7513	6.1589	8.8711	7.4713	14.928	5.0058	13.896	13.188	9.9507	11.341	12.635	7.7754	6.349	10.747	11.319	11.195	10.775	14.69	16.355	6.6114	7.985	12.322	6.411	7.3991	8.2256	8.0164	12.713	10.538	7.4649	11.519	9.2486	8.8726	13.038	10.85	1.8846	15.61	15.673	7.1257	11.073
-2.2113	-3.5843	-3.6767	-1.2876	-2.2355	-6.0071	-3.4	-4.6804	-0.48955	-1.028	-6.8158	-5.3042	-0.25341	-2.3717	-5.2897	-9.7087	-13.789	3.5637	-5.3486	-3.0253	-8.5036	-2.8177	-8.449	0.77056	2.2571	3.5931	-4.5174	-5.6945	-3.8548	-3.8414	-6.3763	-5.4572	-0.20799	-5.4578	0.34436	-5.1055	-5.0431	1.3641	-0.86844	-8.9914	4.2236	-1.9025	-1.9945	-5.9573	3.0771	-9.8825	-6.8273	-4.289	-12.809	1.102
14.707	6.9506	12.788	12.096	14.283	4.4439	4.3615	9.7863	6.3885	7.7417	9.8336	3.9103	12.954	10.845	13.897	9.0515	10.408	12.503	5.8002	5.9697	8.6752	8.0779	14.112	6.8382	10.203	10.198	10.946	7.8227	16.582	8.8288	12.348	11.872	8.9525	3.8371	7.2202	8.2517	7.8228	2.3619	9.1024	11.229	12.955	13.236	16.646	9.0974	8.0591	9.1488	11.022	16.685	8.7988	11.379
-5.6492	3.9003	-1.2907	2.2804	2.331	-2.1808	-6.6712	-0.68671	-3.9296	-2.4446	-0.35065	8.1191	2.8291	-1.141	6.554	0.070674	-3.2484	-3.6882	5.047	-3.2864	3.0563	-1.6779	-3.6004	-1.9754	-2.4897	0.052039	3.7317	3.6782	2.8188	-0.11471	-1.87	-1.0983	-3.359	4.1457	-5.2556	-1.2692	1.5023	8.6519	4.4162	1.5014	1.1946	3.0204	-3.3615	-2.3396	1.6731	-2.4703	0.74008	10.47	1.6337	2.63
-13.592	-7.9436	-7.2338	-11.397	-6.398	-3.9975	-13.916	-17.756	-11.063	-2.2806	-14.149	-9.2127	-15.014	-7.8209	-10.682	-13.313	-5.6301	-9.9663	-11.663	-6.4997	-12.71	-5.4733	-13.484	-6.9459	-11.919	-10.866	-6.9138	-6.3935	-4.224	-8.8291	-7.0205	-18.668	-15.358	-4.8454	-6.819	-8.8017	-9.574	-7.0628	-5.9976	-5.7017	-12.482	-9.7937	-13.755	-11.378	-11.923	-11.847	-6.898	-15.414	-3.7904	-10.254
-4.8748	-4.0149	0.23217	-8.0533	-9.7666	-2.8628	-5.7916	-8.2839	-1.5977	-2.6338	-5.5774	-2.3947	-12.575	-4.1318	-9.6832	-0.75928	-1.0602	-7.1048	-1.1207	-1.9082	-8.0338	-8.602	-0.80698	-10.869	-8.8086	-8.936	-5.3335	3.4362	-1.5653	-4.7172	-2.7595	-9.5447	-3.1209	-5.8141	-8.4701	-0.026156	-1.4559	-6.9957	-2.5971	-1.4567	-7.3529	3.5989	-7.4573	-9.0414	-4.4774	-2.8075	-13.38	-15.353	-8.9584	-5.3238
1.9177	1.0844	-4.8613	-5.1825	-4.83	-0.40975	-1.6369	1.7526	-2.8246	2.9653	-4.1027	-0.26286	-2.9452	-2.3949	-1.8453	-0.57489	-9.5454	3.8796	-2.915	1.2965	-6.8082	-1.7563	3.2258	-0.092499	-4.3564	-3.0335	-2.2083	-6.4906	-4.5293	-6.5775	-7.9823	0.75392	7.631	-2.8148	-1.7443	3.6855	-4.5306	-5.0949	-6.3537	-0.55873	0.059786	-5.9008	3.5816	-1.0039	3.1081	-2.0451	3.8234	1.3879	-8.8857	-0.45858
-6.1721	-3.889	-1.3243	-0.90199	-7.3798	-8.807	4.7872	2.7309	-7.838	-3.8386	-4.7615	-1.685	-5.4685	-0.46159	0.53083	3.569	0.63473	-5.0642	-0.66845	-5.4252	-1.8777	-4.2784	-5.3653	-4.6284	-5.1949	-9.0201	2.6174	-0.14033	-6.5243	-1.0824	-1.4843	-4.2224	0.068228	-0.12495	-1.3367	-9.2679	-5.6336	-0.56043	-3.4181	-5.0681	-3.2277	-0.14577	-2.2923	-5.2012	-7.8803	-7.8399	-10.423	-0.90077	-7.541	-5.2133
-2.0711	-1.1298	4.9969	1.7758	-6.2661	2.2287	3.185	-6.9594	1.0805	0.78723	4.2998	-0.84899	-9.7462	2.7246	-1.5312	-3.9489	-0.89661	0.65666	-8.659	-1.8876	-4.3394	-0.29635	3.4212	-3.0943	4.6401	-2.2798	-4.823	-1.6328	-5.3287	5.3279	0.74489	-2.9906	5.6504	-1.0029	-0.19907	0.59536	4.7622	-0.51364	2.0452	0.67488	-0.17769	0.050203	-4.1748	-3.0075	-1.3753	4.9642	0.38731	-2.3541	4.2934	-2.9365
-0.78531	3.2247	1.6157	-4.2175	4.0084	-1.7689	-0.17681	5.1123	-1.0816	-0.08467	-1.7703	-2.0183	-0.70106	2.31	2.0032	5.8282	-1.1987	5.1793	0.078245	-4.7442	0.81642	1.4162	3.0258	-6.472	-5.2356	-6.5446	-4.3339	-4.127	2.7797	-2.9806	-2.423	6.1592	-3.5088	4.6177	-5.1406	3.4818	-6.1692	-4.1278	-3.6803	5.6409	-6.5334	2.683	-5.4309	-0.55211	4.6589	1.4244	-2.6485	3.7523	-2.0982	2.132
-2.4367	0.053081	0.97775	1.8715	1.7222	2.6332	-2.714	-5.5976	1.9326	-0.44489	-1.613	-0.34539	9.1414	2.2306	1.0507	1.9806	7.7539	-1.4015	-1.7682	3.6638	0.0036833	5.3387	1.2595	-1.16	2.5049	6.7324	6.1328	3.7906	0.18099	-1.5868	0.33676	0.57416	-0.72011	3.1648	-1.8135	3.7247	9.2797	8.0031	2.4469	2.5189	3.1549	-0.99399	0.92057	-4.1234	-1.9841	-0.91937	7.7901	-3.3075	2.8217	2.1016
5.8976	8.8929	6.0033	4.312	5.6291	-5.2488	7.1158	7.7029	1.7065	3.5952	-1.1029	9.9394	6.2664	13.216	2.0644	0.61745	5.7341	2.7517	5.9207	2.0969	4.8045	8.2954	5.7941	6.1817	5.9525	7.0524	7.424	0.29915	4.8509	4.0641	4.8956	1.9134	-0.56569	2.1414	3.0084	-2.4022	0.37723	2.3883	-6.755	4.8385	12.206	9.818	-5.295	6.8443	10.828	9.8691	0.10093	5.1099	-4.2825	-0.21334
-15.235	-12.065	-11.608	-19.455	-14.949	-15.532	-12.01	-16.277	-11.028	-15.683	-7.6328	-11.663	-14.936	-10.531	-18.428	-10.558	-17.06	-19.11	-4.5137	-13.858	-11.72	-13.462	-14.587	-12.672	-13.503	-11.905	-7.3208	-12.752	-11.834	-10.058	-11.672	-9.1563	-11.426	-14.096	-19.081	-12.937	-20.57	-10.262	-8.837	-14.166	-14.001	-17.559	-16.391	-11.609	-16.808	-13.229	-16.39	-14.293	-12.971	-11.86
-22.455	-19.972	-15.007	-27.808	-22.435	-24.726	-19.757	-21.545	-22.903	-16.959	-17.711	-20.206	-23.653	-22.651	-23.683	-17.588	-21.119	-20.711	-21.825	-25.881	-28.988	-18.325	-20.431	-22.301	-21.552	-15.942	-25.148	-17.787	-16.616	-22.756	-15.115	-22.449	-27.729	-16.057	-23.347	-16.51	-19.388	-27.582	-23.008	-20.946	-14.932	-20.475	-31.483	-23.772	-18.322	-18.277	-26.928	-17.572	-23.443	-22.145
-0.36054	-1.0379	-0.50944	-0.27956	-0.67436	5.5111	-1.6446	1.3063	0.35044	0.093024	-1.0337	3.07	1.4351	-4.8159	3.1921	0.094318	3.8325	-1.6824	8.6722	0.20744	-3.1689	3.1261	-2.5798	-2.3798	-5.0734	-1.2991	1.1733	0.59869	-5.4463	0.58585	6.861	-1.6027	-1.0951	-0.26108	-5.9738	-5.258	-6.0106	2.4268	0.73529	1.7541	-4.2544	7.4487	-5.7769	2.5091	-0.26777	1.6751	2.8919	2.0282	8.6098	-3.8117
-1.1122	-10.719	2.2649	-2.4183	-3.4921	-8.3984	-7.7858	0.10695	-5.5019	-2.5924	-5.0227	-3.7905	-9.1737	-0.39035	-4.1504	-3.9889	-14.871	-1.9217	-15.056	2.0408	-4.074	-6.9403	-6.1613	-6.4522	-0.65361	-1.1512	-6.651	-5.0905	-0.78324	-4.4977	-5.6518	-4.1521	-1.065	-6.4819	-8.9264	-1.3574	0.22131	-2.1257	-6.2717	1.5224	-4.9856	-7.1024	-0.15958	-6.3486	-4.3262	-6.0004	-3.8622	-11.968	-2.5936	-5.9004
-22.09	-21.219	-18.992	-24.554	-16.271	-16.73	-19.14	-16.076	-19.678	-17.518	-20.201	-23.23	-23.737	-20.085	-20.301	-15.067	-15.935	-23.989	-16.319	-23.971	-23.237	-21.411	-19.382	-23.025	-22.048	-19.454	-13.378	-22.196	-27.992	-23.027	-23.829	-22.735	-27.897	-21.85	-17.149	-24.129	-25.199	-24.652	-21.607	-24.205	-20.018	-24.89	-18.221	-14.198	-20.787	-22.043	-17.836	-23.584	-22.842	-21.344
-5.5225	-4.6365	-8.3551	-3.3276	-4.488	0.19422	-0.72489	2.2372	-2.6565	2.93	-1.8106	0.20169	-0.11032	-5.4703	-0.96432	-0.30983	-0.98815	-2.9222	1.9048	-2.3513	-0.23591	-3.1088	-2.9026	-3.3571	0.91719	-1.7468	0.0048633	5.3958	-3.5254	-1.9007	1.3211	-3.3992	1.5935	-3.8488	5.937	-1.8807	2.9177	0.49909	2.6502	-3.5609	-0.64951	0.58034	-2.3743	-0.16827	-7.9585	-4.4967	-2.2271	2.4373	-3.984	-4.2435
2.7094	-2.1053	-0.91966	-6.5605	-0.46763	0.65348	3.9097	-5.0938	0.57005	-1.1086	-1.8617	7.2231	-0.43304	10.621	-3.6921	-4.3648	1.5282	2.6226	2.2573	3.0672	-10.861	-6.4765	0.17106	0.37889	1.4413	3.4955	-0.086458	5.4267	2.6152	-2.1537	4.2434	4.6583	1.2646	-2.7583	-0.61884	-1.9644	-1.0427	0.43128	1.9923	-2.7083	-2.8827	3.8972	-4.4203	-0.85087	-2.4967	-0.096906	-2.8969	3.2146	-0.93227	3.2861
-10.173	-17.157	-15.336	-13.653	-9.821	-13.392	-9.365	-14.981	-14.031	-15.807	-13.251	-10.893	-11.756	-14.304	-15.926	-12.271	-9.8977	-15.685	-11.127	-13.332	-17.132	-12.9	-16.447	-12.14	-11.66	-11.202	-14.987	-9.5639	-13.502	-9.4857	-12.191	-18.613	-16.572	-13.581	-11.628	-16.429	-12.363	-12.79	-9.2005	-12.341	-10.168	-11.678	-18.522	-15.325	-16.289	-13.171	-16.403	-12.301	-9.6612	-10.18
-9.0464	-11.537	-13.842	-7.762	-14.158	-15.221	-15.976	-5.3352	-9.4207	-13.535	-7.1915	-17.574	-15.269	-8.4822	-3.1534	-14.775	-13.337	-13.134	-10.442	-16.352	-12.714	-12.353	-8.2606	-10.857	-17.088	-12.854	-4.8017	-13.633	-11.631	-11.39	-9.1663	-12.606	-10.682	-18.51	-13.501	-4.2644	-11.331	-8.4931	-10.503	-6.3668	-12.488	-13.79	-14.639	-8.7568	-5.5561	-12.675	-13.471	-14.509	-11.563	-9.7672
-6.7546	-3.625	-9.5559	-6.0664	-8.3761	-4.2038	-10.777	-2.4862	-10.921	-15.385	-3.9246	-9.3354	-14.775	-4.3533	-12.162	-9.9151	0.50324	-8.6959	-12.027	-7.183	-10.387	-1.7797	-8.9181	-2.4495	-0.50545	-5.0969	-10.211	-4.544	-6.5618	-2.8764	-2.1743	-7.2593	-1.123	-8.7953	-2.7858	-11.137	-0.051757	-7.7801	-7.6248	-10.24	-8.9091	-10.316	-3.362	-4.2828	-1.5395	-6.415	-9.3355	-4.2757	-6.892	-7.4766
4.0524	1.2983	-0.38306	-3.4498	1.9636	1.3153	1.3411	4.8545	0.37061	1.7531	-7.925	3.6639	1.9838	-2.9213	6.0894	-0.060818	3.9968	-0.2103	-4.3675	-5.2464	0.98949	1.4287	-1.0979	-8.1627	-3.3303	-3.4465	-2.0976	1.7254	2.0402	-3.7044	-0.39137	0.90842	3.3617	3.8567	5.0243	0.89012	-0.5087	0.63252	0.19618	3.9824	1.4472	-2.3777	1.6313	-3.7544	0.55992	-3.4543	1.4907	-6.4351	-1.3685	1.6479
-3.382	-3.8223	-0.98774	-1.3123	-0.20469	-5.3642	0.57639	-2.8261	-0.87559	-1.0712	0.027372	0.36957	-1.9791	-6.7718	-6.9619	-0.32052	2.5988	-3.5359	-6.9455	3.5534	-3.416	1.36	1.1291	4.6895	0.24085	-1.2041	-1.5074	-2.993	1.9727	-9.343	-2.6579	-3.4522	-2.0371	-1.1956	1.0386	-0.47351	0.04097	2.8622	3.0856	0.49063	4.3043	1.788	2.6848	2.7782	-4.2117	-1.0549	-6.3942	-1.5332	-3.0619	-0.57437
0.81574	-4.0783	-4.7376	0.48025	-3.5592	-6.5116	1.6495	-0.6702	1.6449	-4.3202	-6.7633	-7.1751	-6.23	7.168	-7.7039	-0.1137	-4.5016	-7.6942	-2.7297	-6.9169	-2.4534	-5.6795	-1.2823	-5.2313	-6.6246	-2.2723	-1.3388	0.99476	-1.8207	-3.6636	-5.114	-2.1374	-2.3144	2.6477	0.3158	-1.1217	-4.3211	-3.963	-3.6955	-1.7961	0.68603	-2.8778	-1.2975	-6.1428	0.93873	-1.9651	-0.62851	-1.3744	-10.816	2.085
-3.5201	-5.8752	-5.0783	-0.32071	-2.656	-2.74	-6.3417	1.1173	-12.223	-4.4282	-8.2036	-4.7128	-0.84357	-7.496	-6.5448	-7.5757	-4.8571	-10.286	-4.3723	-5.0693	-5.2366	-7.1206	-10.942	-8.987	-7.834	-0.36493	-4.52	-8.8796	-0.5622	-2.7636	-7.6126	-5.8301	-12.487	-9.1687	-6.2511	-2.6248	-6.705	-5.7989	-3.1455	-0.77258	-5.311	-8.5712	-3.6962	2.5207	-3.7806	-6.6602	-4.5341	-7.5745	-3.2216	-9.9226
-2.4144	3.2042	-0.58929	6.5212	-0.86735	2.1111	-0.49242	1.077	2.3626	4.2159	-0.71275	-4.635	7.372	2.3266	-3.6499	3.9262	0.53549	5.6507	4.5578	-5.5071	-1.1702	5.7482	6.5896	-0.055338	-4.9999	2.5164	0.93992	3.9834	0.73843	2.0597	-0.28424	4.4247	2.447	-1.0136	3.6788	-0.86656	-4.1738	3.7591	-2.1077	4.3753	-2.1613	-6.7069	0.27316	4.9134	-4.877	-1.5664	7.1061	-2.493	-0.3113	3.5686
-10.753	-12.888	-11.969	0.3559	-12.758	-8.2675	-16.204	-12.255	-13.233	-8.5447	-5.2132	-13.218	-16.015	-9.9447	-9.3747	-14.176	-8.9286	-14.029	-9.1241	-6.2202	-8.998	-13.874	-14.234	-11.227	-8.5007	-14.541	-5.8375	-9.2572	-4.8103	-5.3218	-12.373	-8.4751	-13.292	-11.035	-10.414	-10.879	-13.241	-16.572	-12.996	-16.994	-12.908	-12.121	-10.758	-14.38	-10.278	-12.367	-10.462	-13.883	-8.7462	-11.513
-21.276	-21.146	-13.383	-20.049	-20.618	-22.734	-24.012	-17.548	-21.221	-25.273	-19.558	-26.171	-19.864	-25.886	-22.44	-24.957	-22.713	-22.466	-20.006	-23.912	-26.662	-22.669	-27.13	-14.947	-17.085	-23.653	-23.797	-17.022	-22.877	-21.314	-20.138	-26.866	-26.966	-20.411	-19.061	-23.845	-22.882	-30.058	-20.85	-23.961	-26.043	-23.07	-24.131	-17.216	-21.843	-27.194	-19	-26.152	-24.073	-16.849
-3.6957	1.8942	2.0856	4.879	1.6051	-3.3477	1.9784	3.0304	5.4639	1.3852	1.584	-2.39	3.0005	5.2691	1.4824	-0.30457	0.54998	4.4402	4.925	3.9128	-2.5146	4.4514	1.6003	-2.5517	0.31185	3.1299	-2.4627	0.26781	-1.7661	4.4295	-0.83908	-1.4461	-5.4697	-3.5828	-4.6767	-3.3671	-2.2363	2.8582	-1.0441	-5.4884	-6.8991	-3.5468	-3.2919	-2.5502	4.8896	0.85072	-0.99262	-3.4491	-0.19899	-2.4216
-8.0462	-4.312	1.836	-3.2526	-0.098476	-1.9276	-3.5016	-1.4886	3.0891	3.22	-1.6409	-2.5358	-6.2523	0.37963	2.7915	0.62699	-5.9742	0.065501	1.6253	1.2275	-1.5321	-2.2314	2.9929	0.0264	2.5937	-1.5699	-0.3085	-4.4619	-4.3244	2.4572	3.3844	-1.6424	-4.9457	-0.047088	0.038872	2.4091	3.0966	0.29844	-3.8228	-4.3346	-3.4152	0.261	1.3351	7.9233	-7.3459	-3.8079	-6.8904	-5.6366	-4.5429	0.25114
2.8928	2.7969	-4.6869	2.7963	-1.0745	-1.4783	-4.6124	-1.6229	-2.7708	6.2109	-3.9122	-3.8216	-1.4223	-1.6066	3.0312	4.0217	5.3879	1.1877	4.3694	2.5529	3.2045	1.4874	-2.7615	2.3532	-1.1689	3.0576	1.8483	-0.75326	-0.86329	1.053	-5.8848	0.81738	-0.84108	1.0976	1.1424	-5.4451	-0.21767	-2.1115	4.7417	6.5335	-4.6476	2.5865	2.2756	-1.9053	-5.2987	0.48047	-1.5888	-4.5797	2.0493	0.86959
-27.901	-14.349	-13.439	-15.236	-14.197	-17.708	-15.015	-13.208	-12.024	-14.242	-16.362	-19.447	-5.9865	-10.578	-17.153	-12.073	-16.377	-10.199	-15.23	-16.968	-11.78	-16.382	-15.195	-19.494	-12.972	-15.092	-13.692	-19.124	-11.521	-18.968	-20.121	-10.583	-18.83	-10.106	-15.366	-11.094	-12.776	-9.9207	-12.035	-16.409	-15.884	-20.949	-11.149	-12.819	-17.532	-12.7	-15.736	-16.308	-15.484	-12.474
1.0641	8.7228	4.5108	6.6619	6.8879	7.0285	2.8128	7.4246	0.74847	3.6163	6.7718	4.0277	1.4426	5.4445	2.888	7.3549	5.7199	2.0142	5.2721	4.3686	-1.3386	2.2072	1.2657	6.0777	4.7185	5.1615	3.5057	5.3291	3.6452	4.724	-2.7452	8.653	3.1983	11.754	-2.417	9.9438	6.3024	3.4232	3.5104	0.40686	1.7712	-2.5662	3.757	4.6539	3.0823	3.4133	7.0084	10.9	2.7137	15.562
-7.2519	-0.22856	2.2014	2.6573	6.4382	4.7147	6.1229	6.1524	0.52249	3.5588	6.1834	-1.1726	6.9152	1.0177	-2.6289	5.4648	-1.183	-1.0879	3.5665	-2.8951	3.6894	-5.8733	-2.8094	0.13356	0.22001	-2.7023	1.363	2.0994	-7.8314	0.16036	-1.1888	4.1605	6.567	6.8915	3.2333	0.54562	-1.6064	0.83101	0.20385	2.4017	11.552	-0.18352	4.8943	5.5306	2.7546	3.9168	5.6585	-1.2111	2.7159	5.5488
-0.99058	-3.2107	-9.1615	1.2673	-5.6585	-3.8953	-3.315	-0.90953	-4.2393	1.1034	-2.2365	0.91909	-4.3167	-5.0177	-6.0638	-8.7968	4.9135	-9.444	0.8384	-6.8831	-10.302	2.5728	-0.90602	3.0922	-0.059762	-10.572	-0.7019	-4.1037	0.31461	-1.7867	-2.4288	-2.1411	6.0936	1.0911	-0.96685	-2.6031	-3.6098	-7.2142	3.8617	-1.5476	-3.7537	-2.979	-4.1482	2.6125	-3.7354	0.52632	-8.459	-0.39608	-0.15958	-2.6288
-12.768	-1.8701	-13.131	-13.312	-8.2988	-7.0011	-9.9113	-13.705	-13.184	-10.993	-6.6509	-10.736	-14.196	-6.8617	-6.6058	-10.089	-13.335	-14.087	-13.445	-8.5196	-13.925	-16.24	-13.092	-12.981	-9.1035	-16.758	-16.816	-7.8002	-11.461	-5.4887	-11.325	-1.929	-19.393	-11.16	-8.0179	-3.4466	-9.838	-10.481	-5.5429	-13.23	-3.3641	-11.198	-12.126	-14.174	-12.944	-7.0855	-13.422	-17.017	-12.462	-12.838
-13.339	-8.5597	-11.631	-15.511	-13.727	-10.398	-5.2773	-12.961	-17.698	-14.769	-10.636	-7.0068	-9.1385	-14.728	-0.57611	-14.105	-18.955	-6.9756	-7.048	-4.2192	-15.924	-6.6788	-11.456	-8.0145	-6.9587	-5.2489	-10.006	-7.614	-13.43	-14.745	-7.5731	-13.838	-10.331	-13.751	-9.8836	-7.971	-4.869	-17.857	-8.7275	-14.282	-7.253	-13.19	-6.4101	-5.7449	-7.6188	-16.953	-11.111	-10.071	-4.745	-13.245
5.9718	-7.4189	2.0145	-0.25502	-4.4923	-2.2949	-1.5779	-0.69375	-5.6608	-3.5947	-3.2248	0.67659	1.8709	-5.2279	-1.4094	-6.4539	2.8654	2.1918	-2.6687	-0.068476	-1.6155	-4.0773	-1.2355	-7.5772	-5.1644	-0.63123	-7.5601	-0.51442	-2.3525	2.9783	-3.7229	0.49874	-2.3139	-0.88305	-0.87643	1.6494	-0.21022	0.81758	-7.7856	0.58685	-11.316	-4.0238	2.5752	-4.1807	-0.53277	-6.4219	0.95179	-2.376	-5.0332	-4.2797
-12.892	-3.3661	-12.847	-13.715	-8.1331	-10.659	-9.8719	-15.596	-13.869	-9.8787	-5.4765	-9.0668	-9.8803	-8.65	-9.1351	-12.86	-13.223	-10.662	-15.392	-10.958	-14.241	-2.9897	-4.2336	-10.975	-13.019	-13.377	-6.5862	-12.885	-15.209	-11.304	-3.5061	-6.7506	-6.2862	-12.572	-10.997	-8.2105	-4.8448	-13.695	-17.761	-7.7373	-9.0055	-4.6002	-5.5893	-4.0442	-9.3689	-8.6811	-6.2058	-11.01	-6.8632	-18.311
-1.6206	-12.694	-4.7032	-6.338	-5.3693	-11.766	-3.237	-12.128	-8.154	-10.459	-10.863	-7.4385	-4.2353	-14.946	-12.913	-7.1922	-4.75	-7.5961	-15.347	-8.1827	-8.0668	-13.715	-1.2331	-18.152	-11.921	-1.2072	-10.512	-7.4312	-9.0333	-9.4044	-9.6441	-3.7972	-2.9669	-11.845	-0.88263	-10.788	-9.489	-14.941	-8.1569	-8.0973	-10.534	-13.218	-12.589	-0.93768	-5.8742	-7.4656	-4.4899	-6.0729	-9.9213	-6.9283
-9.0513	-5.3632	-4.8788	-4.6774	-4.7421	-2.3793	-9.9117	-1.3669	-7.8782	-7.3399	-7.7019	-7.0415	-9.1359	-7.2407	-4.2832	-2.4771	-3.9982	-8.5314	-7.3866	-6.1894	-7.0876	-5.2752	-9.7972	-10.506	-0.58579	-6.4146	-4.7472	-1.7022	-3.7771	-10.078	-2.059	-5.4046	-6.0583	-7.0335	-7.3829	-6.5998	-5.2635	-8.2305	-3.7711	-10.668	-8.9375	-4.9889	-7.3147	-0.47029	-5.9097	-9.4717	-4.7841	-1.1205	-6.4282	-2.1235
-15.817	-11.003	-10.89	-7.8528	-18.33	-16.782	-11.791	-8.8792	-21.463	-11.899	-12.003	-16.172	-18.243	-11.596	-12.349	-11.544	-15.85	-9.2752	-13.926	-17.285	-14.342	-14.003	-8.0696	-13.785	-10.434	-9.9208	-9.1129	-17.352	-14.829	-9.0296	-14.531	-10.504	-9.5417	-10.394	-19.042	-13.719	-12.601	-13.097	-15.334	-14.25	-15.526	-18.991	-7.9992	-14.068	-11.247	-16.366	-7.3222	-11.883	-10.322	-16.453
8.911	0.49495	6.4508	6.459	0.96206	2.5303	-0.34992	-0.88612	2.2118	1.0611	-1.1185	0.85039	-3.2497	3.7558	1.6783	0.46558	5.7305	-2.4869	-0.65254	3.5404	0.55414	-3.6529	4.2834	3.2589	2.9363	6.1412	-1.1648	3.2212	1.629	-0.76125	1.1477	-4.1563	2.6284	1.2752	4.432	0.85721	5.5886	6.6259	-2.3913	-0.15978	-0.38029	2.2392	0.17569	-2.1909	3.4072	3.8443	-1.117	-1.8595	-0.18069	-2.6583
-11.567	-11.406	-10.679	-10.566	-16.278	-15.936	-18.416	-18.422	-16.856	-12.093	-12.779	-7.0815	-15.19	-12.364	-9.1387	-15.931	-13.434	-16.682	-9.5152	-18.085	-7.8179	-13.199	-15.045	-16.954	-3.8272	-17.906	-15.12	-11.998	-19.627	-11.372	-10.823	-16.352	-10.67	-12.494	-12.69	-11.735	-16.504	-14.952	-16.293	-12.933	-12.839	-9.7083	-4.4607	-8.4646	-15.07	-12.077	-12.207	-17.109	-12.422	-14.424
-19.955	-12.78	-9.8629	-12.366	-11.517	-16.712	-19.949	-7.3109	-14.424	-11.923	-6.8072	-16.064	-12.984	-12.316	-17.953	-16.55	-12.91	-10.869	-10.487	-14.241	-10.24	-15.756	-16.583	-10.503	-7.4954	-17.844	-1.7289	-16.039	-13.886	-6.1683	-15.661	-15.567	-11.903	-13.837	-11.806	-13.958	-11.282	-13.641	-6.7169	-18.707	-11.431	-13.462	-10.449	-10.518	-16.481	-8.3	-13.662	-14.286	-14.241	-13.709
-17.233	-13.841	-7.9438	-13.422	-8.9205	-12.681	-7.099	-11.712	-13.97	-11.448	-9.8403	-12.079	-10.404	-7.8257	-18.41	-3.1319	-5.2778	-13.224	-13.983	-14.526	-4.3482	-9.1664	-2.3917	-14.388	-11.864	-10.802	-14.989	-9.3602	-15.168	-9.3446	-14.525	-6.0046	-13.352	-5.3316	-11.577	-2.2453	-15.511	-13.914	-8.8775	-11.339	-11.765	-10.978	-9.0368	-12.304	-11.382	-9.1474	-12.153	-11.659	-7.3342	-10.348
5.1065	10.261	13.476	9.6559	3.3137	10.69	5.4776	8.1844	4.9031	10.36	5.3518	5.6456	5.1407	6.0506	9.6006	8.1	6.1815	7.1489	9.0895	-0.40849	4.3443	11.047	4.7632	10.699	12.697	0.037562	9.1586	7.4967	6.08	4.809	10.591	7.3098	9.0598	7.3114	7.6553	8.6211	4.4496	14.42	7.6805	8.1427	7.881	7.3009	12.62	10.657	11.571	6.2171	1.5276	8.737	7.1441	8.3985
3.9668	2.5199	-6.3943	0.0084506	-0.66193	4.8758	-4.66	0.17356	0.88706	4.1294	-0.33818	-1.7413	-2.0359	7.0279	5.0352	1.7035	0.41586	-4.8674	5.2775	3.3181	4.9606	-1.0405	2.1862	2.6877	4.8895	0.9889	2.3736	-1.6136	7.767	-2.7287	-1.6263	-0.18501	11.797	0.86597	-1.1071	2.0039	6.5567	3.6862	0.2033	8.0259	-1.6504	-3.0871	5.5677	9.4815	2.7542	-0.37844	3.8221	2.5186	-2.7137	-1.8159
-11.477	-10.537	-10.388	-17.415	-10.868	-9.103	-12.562	-11.077	-5.5292	-13.229	-13.608	-7.2561	-17.203	-11.728	-11.013	-7.9887	-14.223	-12.874	-18.188	-5.1616	-13.426	-13.751	-7.7849	-14.906	-8.2176	-13.701	-20.696	-17.423	-11.029	-9.7866	-6.2051	-10.413	-16.542	-6.9379	-14.023	-12.543	-14.806	-18.088	-11.205	-11.207	-15.939	-10.704	-11.325	-11.833	-4.9282	-5.7772	-10.586	-12.739	-13.359	-12.723
3.0107	13.901	4.8426	1.1056	4.4424	3.957	11.972	6.7213	5.902	12.672	9.2017	6.683	4.2666	4.7261	2.6122	3.2394	12.618	9.4823	7.1543	7.4422	5.6125	7.5336	5.0544	1.8245	8.9688	5.7182	3.9477	6.1034	0.33638	2.1157	11.668	8.2946	7.3266	2.6285	10.955	4.2539	8.3508	0.57893	1.1218	4.2203	12.31	9.5585	7.5293	3.3976	1.6824	6.789	6.6441	5.2338	3.1189	8.3831
4.5867	-0.72119	-3.9829	-0.48846	-2.505	2.148	-0.55956	-5.3086	-3.7115	2.137	1.6719	-2.0616	3.9727	0.84514	3.017	1.3816	1.968	-1.4355	-6.0717	-3.5676	-5.783	1.5942	1.3692	1.7267	-4.3907	-1.6587	-6.7787	-4.7054	3.5064	-0.07178	-1.6739	-8.1892	-2.5296	0.43024	-8.9318	7.7872	-4.8137	2.7946	-0.29627	-6.757	-6.5931	0.14884	-1.7049	-0.80434	-2.4111	-6.4307	-7.4135	-2.8011	1.6761	6.5673
-3.1379	-2.5021	-2.7575	-1.4371	-2.8063	-2.6977	-1.879	-5.1512	-3.8	-4.513	3.9882	1.2527	-8.0898	-11.564	-5.2691	-1.7295	-2.6622	-6.0826	-6.6371	1.228	-2.2525	0.049776	2.0155	-7.1392	-1.5573	-4.7443	-5.7522	3.5479	0.43688	4.5468	-11.983	-8.4692	-2.9345	-0.9704	-0.80586	-2.9905	-1.4465	-1.385	-6.451	0.01917	4.6001	-7.9448	-5.4692	-10.865	-6.0675	-1.5048	-6.9377	-7.0425	3.7773	-6.2628
9.3886	11.658	13.651	3.4785	4.7745	15.466	7.8196	11.396	17.245	13.458	7.8195	9.6223	10.263	8.7376	6.4196	11.356	7.577	16.459	11.779	7.6758	9.5932	6.0037	1.3342	10.046	10.109	7.0021	13.309	9.3011	6.3325	9.4289	10.643	5.4347	10.547	7.5986	11.997	8.5276	5.5063	-0.94442	7.5119	9.536	7.0821	12.883	8.5584	10.921	4.1016	1.5979	7.4544	11.947	3.1735	9.1482
-7.3506	-10.498	-6.9549	-8.562	-9.4368	-9.0169	-7.3031	-5.5024	-10.268	-7.74	-9.0301	-9.5445	-12.795	-7.2698	-4.6508	-5.8388	-12.912	-10.924	-14.506	-7.7297	-5.9662	-3.3413	-5.1268	-6.2752	-9.4646	-10.569	-7.0285	-8.4518	-5.9773	-4.609	-5.0598	-3.7898	-10.986	-3.531	-8.0588	-7.354	-11.778	-11.954	-9.8809	-10.749	-6.6434	-12.892	-7.9482	-5.5897	-9.0624	-4.3356	-5.2279	-5.2071	-8.7122	-10.54
-16.04	-14.216	0.72971	-15.315	-10.391	-12.387	-7.0806	-13.065	-9.5774	-15.32	-19.316	-4.6742	-5.936	-8.8522	-10.427	-13.447	-8.7789	-15.854	-15.31	-12.601	-12.407	-8.9339	-15.629	-10.431	-10.472	-12.228	-14.163	-11.503	-12.68	-16.099	-12.278	-16.232	-16.745	-9.2945	-13.362	-11.468	-17.694	-16.22	-14.322	-12.834	-19.728	-17.35	-10.182	-8.2528	-14.449	-7.238	-18.239	-14.683	-12.671	-12.509
-5.3485	-5.5078	-1.0135	-4.3577	-1.7583	3.0259	-4.7176	-11.752	-6.3838	-0.93173	-4.1795	-7.6701	-7.6483	-4.5421	-6.276	-7.9303	-3.5047	-5.1858	-4.8319	-8.4713	-7.6873	-3.1942	-3.1981	0.2094	-4.664	-14.265	-3.8839	-5.7269	-7.7028	-5.9201	-3.181	-8.4178	-6.8261	-1.2983	-5.0782	-4.5743	-9.2355	-5.1213	-4.7597	-10.752	-2.6182	-1.1228	-2.9125	-8.8274	-10.051	-10.248	-9.1666	-6.6812	-4.2621	-4.215
-4.4982	-2.0861	-7.8527	-6.2854	-3.4577	-5.2125	-7.4585	-10.135	-13.52	-7.5096	-3.1005	-4.5688	-6.3458	-2.1393	-7.0324	-0.42818	-1.7196	-13.826	-4.979	-6.5736	-3.787	-2.1515	-8.9243	-6.7533	-3.4766	-2.6093	-7.0399	-5.5701	-5.1375	-3.7564	-4.8387	-1.1656	-2.3023	-7.1228	-3.6384	-3.1813	-2.594	-2.3695	-5.0917	-8.3463	0.59923	-1.7641	-7.1283	0.43265	-2.0793	-10.416	-3.3026	-4.1838	-1.2834	-3.6701
-3.1141	-11.551	-0.69783	-4.2507	3.5036	-1.3012	-2.2542	-1.286	-8.6651	-2.6791	-2.7089	-2.5127	-8.4891	0.29216	-9.7979	-0.27358	-3.6236	-10.628	-4.111	-1.816	-7.7212	-1.3553	-5.0224	-0.17792	4.1002	-6.5796	-0.20067	0.32253	-1.9024	-3.8096	-2.6955	0.92407	-1.6916	-1.0578	4.4167	-1.7936	-3.1947	-0.32515	-4.2382	-3.1428	-2.16	0.093996	-5.4045	-5.1634	4.1129	-10.005	-5.2547	-6.6081	-4.0409	-4.9462
-0.87637	-7.4575	-4.1453	-4.7406	-3.2654	-0.32135	1.7027	-2.5933	-10.381	2.4886	0.59574	-3.6601	-8.9425	-6.646	-1.6089	-0.35533	-8.7268	-6.2724	-4.3025	-6.163	-3.2346	3.1176	1.1391	-5.5013	-6.0683	-3.7704	-6.5961	-7.0984	-5.2721	-7.6408	-3.3337	0.81967	-6.0168	-5.7993	-4.9348	-1.2781	2.297	-6.3222	-5.3412	-2.4251	-6.2392	-5.9061	-3.3602	-4.3242	-5.5332	-1.2526	-10.308	-10.857	-6.1365	-6.3545
-20.893	-21.774	-21.62	-23.969	-20.455	-23.185	-23.182	-25.008	-14.289	-15.306	-23.642	-16.568	-18.165	-18.453	-13.8	-18.706	-19.63	-19.036	-26.15	-24.916	-17.982	-22.821	-24.09	-22.661	-22.051	-14.436	-18.308	-18.146	-16.339	-19.757	-23.712	-16.794	-18.365	-28.222	-23.47	-23.402	-23.177	-21.167	-18.966	-17.7	-21.571	-18.095	-23.524	-22.624	-23.668	-12.857	-18.22	-27.412	-23.552	-23.238
-15.097	-15.473	-9.0593	-9.0159	-11.556	-16.091	-7.8403	-12.078	-13.165	-11.626	-14.964	-16.174	-16.006	-13.594	-18.672	-13.11	-18.768	-12.424	-13.296	-14.02	-11.996	-13.635	-9.8011	-18.027	-7.4544	-17.011	-21.291	-15.135	-11.427	-11.895	-12.836	-13.411	-18.355	-11.635	-12.775	-12.728	-12.332	-4.2929	-15.39	-11.192	-9.6587	-16.5	-14.98	-16.666	-8.8021	-8.3095	-6.5238	-15.534	-13.498	-14.866
-10.528	2.2146	3.4744	-2.2556	-4.28	3.2323	-6.3024	-3.0666	0.34159	3.1778	-4.0263	-6.3916	0.20104	-5.454	-1.7702	-1.4009	-0.19736	0.32389	0.44177	7.5267	-0.10753	4.6168	-1.1563	6.1308	-0.27701	-3.9307	-1.824	-1.9153	4.1321	5.69	-0.28614	-0.29227	-4.2571	-2.8469	-1.3947	4.0312	1.1542	1.4895	-1.4911	-2.4974	0.8481	3.1482	-0.97122	-3.7942	0.80907	-2.7236	0.77752	1.208	-1.1062	4.0318
10.916	1.3991	1.3065	7.5901	2.5325	-0.34169	-1.1839	11.439	2.3276	5.3596	4.3181	6.1939	5.6932	0.43241	5.7736	8.5967	6.7711	3.6491	3.8013	-2.2756	16.728	2.7731	3.5254	4.7156	5.7177	4.1455	7.6416	5.7264	9.6496	9.3297	5.3113	9.6696	1.0587	8.7196	7.0745	6.5864	5.5571	7.3451	8.7069	1.8736	0.81528	6.6322	10.698	7.1391	5.1063	-0.78339	9.4611	2.5566	12.164	2.1121
-8.0167	-7.8429	-13.481	-3.7648	-7.6347	-11.798	-17.664	-14.07	-14.945	-15.213	-9.4204	-16.913	-11.805	-11.095	-2.7879	-13.687	-7.434	-12.591	-12.867	-10.938	-9.622	-12.73	-10.801	-6.8264	-6.9212	-7.4666	-15.157	-19.209	-12.188	-14.934	-16.833	-7.0632	-9.9549	-13.555	-8.7822	-14.17	-10.148	-12.346	-8.8523	-9.3842	-7.0841	-12.331	-10.688	-7.8409	-15.608	-12.033	-8.2281	-13.068	-8.6504	-9.2182
-7.0052	-2.9474	-3.3049	-1.5136	-1.4496	-3.6206	1.8947	-4.5158	-6.2231	-2.1555	-13.426	-4.7781	4.2499	2.2766	0.0033069	-0.34137	-0.40636	2.8238	2.3807	-2.8752	-3.6999	-1.8013	0.1172	0.74514	6.6177	-1.1074	4.9273	-0.82607	-2.8827	4.3636	-1.8481	-1.4597	-9.3647	1.0487	-4.7879	-1.7267	-3.8117	-0.53626	-7.6629	-0.71189	-4.0366	-5.3815	3.9443	0.70709	-6.954	-6.725	4.0707	-5.9769	0.95913	1.8995
-12.735	-13.391	-9.6119	-13.732	-15.921	-11.983	-5.6723	-22.056	-15.583	-11.162	-16.576	-17.893	-14.36	-9.7971	-10.522	-19.117	-13.177	-12.061	-7.2467	-14	-5.9648	-8.0754	-9.897	-7.5746	-13.137	-16.755	-14.113	-11.308	-17.248	-11.684	-12.111	-16.859	-11.315	-13.128	-14.259	-7.3432	-10.048	-14.237	-9.621	-12.716	-12.835	-15.477	-11.743	-13.909	-14.01	-15.197	-14.433	-8.0628	-14.72	-16.391
-1.6778	1.3855	2.0721	0.13202	2.2308	-4.1258	-3.4649	4.8582	-0.44158	6.5669	2.8664	-6.8118	0.24038	4.8679	2.7305	-6.3147	2.6063	-4.0336	1.1697	1.6165	4.515	2.3886	-3.9036	-1.2355	3.3316	6.9965	1.7476	-1.8841	6.6297	7.5464	2.6973	-2.1938	6.5533	3.7404	-4.9406	6.8553	-1.3279	-1.4606	-3.402	-6.9556	-3.5397	3.2351	4.007	1.132	5.5672	2.694	-5.8685	-1.7138	-2.9675	-9.2219
-13.346	-8.898	-7.6173	-9.8486	-8.8197	-13.812	-2.2092	-7.1094	-14.518	-10.637	-8.6505	-4.7274	-9.8518	-13.335	-13.839	-11.429	-11.293	-11.899	-7.8798	-10.787	-16.995	-10.628	-12.732	-13.61	-15.564	-11.451	-7.6627	-14.267	-11.431	-13.949	-11.838	-8.0158	-0.60017	-12.996	-13.303	-9.182	-8.0979	-13.249	-7.9352	-5.7297	-13.059	-7.312	-10.02	-9.0326	-12.649	-8.1538	-10.388	-2.0712	-7.3791	-5.8268
-6.4374	-0.40421	-6.737	-3.4303	-5.2391	-0.89697	1.8075	-0.86974	-9.259	-5.3646	0.6308	-6.7384	-8.843	-1.2855	3.155	-4.6358	-6.0364	-2.9478	-2.5892	-3.8034	-2.6221	-7.9668	-6.5891	-6.8924	-4.5549	-7.2559	-7.3154	-6.9735	3.2109	-2.6467	0.53173	-2.2735	-5.3205	-0.44652	-9.2374	-0.5882	-3.9815	-1.9452	-9.1726	-8.8276	0.35715	-7.4884	-0.11204	-6.1867	-3.3625	-5.6077	-7.459	-3.3771	-5.7569	-0.88024
7.5085	1.7878	4.6243	9.7671	3.813	-6.446	3.9818	4.4709	5.8267	-3.1838	6.0095	-0.39142	6.5629	3.6015	4.1749	7.2193	3.7528	-2.3026	-0.009657	8.675	-0.98238	5.7035	7.9277	-8.8322	3.7622	1.2144	2.344	0.0364	1.8867	-4.3425	1.7789	1.5636	3.4059	1.5857	5.0203	2.1259	3.1671	5.6146	3.7443	2.3609	0.33633	2.818	9.5197	4.703	-2.2794	-0.8361	0.70413	5.8738	1.8771	2.3403
-5.4477	-9.8959	-2.4724	0.49249	-9.9114	-4.0416	-2.6913	2.9937	2.4224	-7.3689	-5.5899	-5.5255	1.285	-2.3236	-6.8337	-3.9192	4.9553	-6.9454	-4.4188	2.1174	-3.004	-5.9532	-2.875	-2.7063	-6.134	-5.6694	-2.7379	-0.29925	-0.48231	-4.2668	-5.3081	3.7391	1.7928	-3.649	-1.7348	-2.0577	-1.7072	-0.41462	-3.2549	-2.9725	-4.4372	5.3365	-3.7941	-4.9529	-7.3334	-3.8019	-1.3236	2.5984	-1.2031	-2.7969
0.67	1.2408	3.2626	-0.56753	-1.6827	-4.2836	-0.27667	-8.852	-8.654	-3.1584	-6.1665	-9.1717	2.1533	-0.74033	-2.7569	-5.3496	-12.059	0.1163	-2.575	0.078914	-6.3588	-3.4834	-3.816	-3.423	-4.8901	-3.3578	-3.3272	1.3313	-2.7577	-8.8238	-1.3249	1.5047	-4.592	-4.8868	3.731	-4.0206	-2.3573	-9.8039	1.7276	4.2486	-4.9065	-7.4278	0.16056	-4.5494	-6.549	0.76147	-3.8488	0.69565	-0.12477	-2.141
6.7767	9.7859	1.7362	13.332	8.8895	9.4399	13.015	10.119	8.4522	2.1183	0.32196	1.4496	11.993	8.3029	7.6725	5.3587	7.7445	8.2027	7.9727	9.792	10.447	6.2353	14.625	7.5539	7.7364	9.5663	13.094	6.9325	5.0911	12.69	8.74	1.9351	4.3899	5.8659	0.003352	6.6969	2.1229	9.4202	6.1107	1.2555	12.522	4.5567	-2.7383	9.874	9.5173	9.1189	3.3352	3.3815	9.8873	4.7583
11.723	8.0054	5.7679	9.4871	9.8727	5.6594	6.5828	-0.89739	11.491	4.532	5.1703	4.3399	10.842	18.591	13.305	8.8784	9.0848	9.2825	6.5854	10.528	14.07	9.3784	3.3667	5.285	8.6992	10.007	7.4744	7.1876	8.207	8.4897	6.3866	7.1475	13.444	7.1598	5.5063	10.962	5.1809	10.904	9.4587	15.75	11.752	8.9935	10.338	3.6369	9.0821	5.0506	0.79719	7.6096	5.9803	3.0382
-3.1632	-4.775	-4.2943	-7.5955	-8.3186	1.5495	-9.7975	0.11882	-7.1405	-3.9701	-1.2436	-4.5521	-6.1272	-4.6182	-1.3052	-4.8012	-5.9074	-7.2222	-4.1628	-5.9563	-1.3091	-7.4226	-7.6197	-6.0895	-1.0328	-7.9293	-7.7217	-7.4064	-7.4426	-8.3745	-3.5001	-5.0298	-2.2972	-7.9708	-2.874	-7.7007	-5.6146	-5.1473	-1.2647	-7.9667	-7.9966	-2.2595	-4.5966	-6.0336	-9.0542	-6.0381	-4.3646	-0.28001	-5.8316	-3.2233
-10.975	-13.002	-4.443	-18.945	-9.1695	-13.177	-16.349	-17.009	-17.223	-13.433	-17.224	-12.19	-13.568	-14.757	-13.165	-18.07	-21.911	-9.819	-12.096	-7.3995	-10.215	-12.933	-17.086	-13.11	-16.572	-15.892	-17.979	-15.387	-11.545	-15.26	-8.4132	-11.916	-8.4725	-7.6138	-11	-10.987	-21.081	-9.4146	-10.826	-14.008	-14.506	-17.803	-15.537	-8.4195	-18.435	-18.811	-15.396	-8.8731	-8.3767	-13.635
11.576	5.8498	4.8444	6.6923	4.1018	9.5532	6.7819	3.7372	2.6124	6.2302	8.0972	8.4805	3.1134	1.7961	8.8443	13.749	7.9842	6.2403	5.3257	6.8682	1.0024	7.4528	9.6513	13.244	10.739	8.1806	9.0542	12.418	1.6429	7.9988	6.6177	5.3626	9.8047	12.154	0.57554	6.8818	2.257	7.7798	7.4081	5.3997	-6.2565	12.787	3.8457	2.6076	6.5831	4.4782	0.30052	6.008	2.2394	8.7323
-9.6517	-2.3923	-1.1343	-9.1307	-6.2662	-6.3	-5.1098	-3.3339	0.70103	0.32162	-8.406	2.8879	-1.6819	-4.791	-6.5823	-7.8056	-7.9727	-5.4376	-4.514	-10.277	-6.2692	-8.0712	-3.6209	-5.3254	-1.4021	-3.1304	-5.8152	-6.0363	-5.764	-2.147	-9.9341	-7.287	-7.9782	-0.32843	-9.103	-6.5486	-2.8094	-4.6465	0.685	0.70959	-5.6072	-12.368	-0.70377	-5.07	-5.863	-0.9746	-1.4761	-4.7545	-2.1312	5.1558e-05
-0.78796	-5.0876	-4.8161	-4.5389	-4.0077	5.5603	-6.1771	0.52899	0.33867	-3.048	2.6341	-3.9658	-0.98662	-2.4758	2.9381	1.3973	-7.6123	4.3826	0.12738	1.6271	-2.0805	1.0089	4.5249	-5.0554	-1.4914	-2.5468	-2.006	6.3506	-6.8478	-3.3902	3.927	1.5963	4.2645	4.4973	-1.851	-4.4772	0.62821	-1.0273	-2.869	5.8513	-0.22631	0.29435	-5.5776	4.6429	4.677	-3.7054	-3.8074	3.9543	1.219	-2.7198
-22.767	-26.475	-25.256	-28.1	-20.969	-18.084	-26.222	-21.936	-19.029	-15.042	-20.999	-20.058	-18.281	-22.272	-18.416	-24.635	-27.387	-21.179	-21.24	-23.784	-32.852	-20.931	-23.082	-16.323	-20.223	-20.421	-19.519	-21.625	-25.672	-21.437	-23.298	-23.077	-23.555	-14.438	-18.331	-17.408	-23.441	-20.714	-18.012	-16.624	-23.229	-23.54	-24.904	-21.513	-23.721	-21.781	-17.591	-19.291	-27.162	-22.076
6.0933	5.9327	4.5104	7.5449	10.327	8.5721	6.5149	10.914	0.83398	9.6356	5.6842	1.4826	10.189	3.2618	4.994	5.2495	5.9102	4.9186	9.2438	-0.12531	8.3733	10.421	8.14	7.443	9.8389	8.4625	6.0832	7.4496	9.4096	7.5755	10.977	10.287	4.2181	9.9027	11.605	17.829	5.2293	13.218	10.849	12.57	-0.61191	6.9892	7.3658	1.3755	4.9687	6.7094	16.288	10.852	8.0645	4.1798
-7.2854	-4.5211	-8.6997	-5.06	-6.8841	-7.3173	-3.5318	-14.23	-4.5976	-2.9765	-4.7765	-14.514	-8.1415	-4.2725	0.35739	1.768	-4.5636	-4.834	-14.51	-4.5527	-5.8779	-8.4086	-3.6015	-5.7819	-0.3211	-8.3283	-11.841	0.5022	-5.5712	-5.5909	-4.8642	-3.4824	-5.2452	2.7555	-8.4649	-6.9251	-8.1965	-11.372	-7.7598	-3.1085	-9.3686	-9.4316	-5.8159	-2.221	-6.6661	-1.9169	-7.8885	-10.196	-3.8414	-3.1921
-1.9899	-4.2171	-5.0238	-0.31316	1.0767	-4.7503	-0.77466	0.27999	-5.2386	-4.8227	0.92257	5.0375	3.2118	-5.7713	-4.5786	-0.99761	-2.8435	-2.054	-6.0753	-6.7233	2.5479	-0.57123	-0.57079	1.3469	0.16424	-0.1273	-2.8858	-0.71786	0.57747	0.16302	-8.0887	-3.8189	-5.0928	-0.72887	-4.9639	-1.336	-1.4409	-2.9632	-6.2376	-0.1933	-7.9076	1.4019	-6.478	1.6783	3.0956	-1.4524	-4.3312	-2.4279	-2.4617	-1.8044
-12.785	-10.776	-20.329	-17.365	-9.4288	-5.6108	-3.9732	-14.791	-17.336	-8.3204	-13.191	-12.981	-16.164	-10.984	-14.911	-9.4385	-12.289	-13.42	-10.986	-15.93	-6.9057	-16.463	-17.661	-13.123	-15.33	-15.956	-9.9314	-6.8658	-18.288	-13.36	-14.762	-9.5282	-11.3	-6.7421	-14.567	-13.818	-15.092	-16.293	-17.9	-14.759	-14.229	-12.716	-9.0676	-14.516	-7.6061	-14.187	-11.667	-9.2214	-13.306	-17.857
5.2188	2.7946	11.108	6.4093	8.2709	4.7864	8.1995	11.185	7.1444	-0.98593	8.4749	8.7007	10.539	9.2237	11.899	12.561	5.0594	9.3682	4.7478	2.4369	3.4137	6.271	7.7646	4.0088	3.6514	3.5248	4.9505	4.6868	9.0418	9.1277	3.7013	12.427	6.5952	8.2577	9.3536	8.6454	9.7067	3.5591	8.9705	7.0412	14.676	8.8288	5.0685	1.9493	7.5899	7.9665	5.5522	3.1364	8.2231	5.0266
-12.621	-11.914	-17.212	-13.164	-7.8429	-11.089	-12.389	-12.14	-17.726	-11.108	-16.103	-11.596	-10.281	-22.227	-16.184	-11.511	-10.542	-10.448	-16.654	-8.7679	-18.419	-15.251	-8.6361	-9.6666	-16.005	-16.33	-11.153	-3.1039	-13.371	-9.9166	-16.328	-12.792	-9.5034	-15.79	-14.474	-10.211	-15.177	-12.719	-15.855	-13.671	-18.028	-8.431	-13.11	-19.932	-11.775	-11.331	-5.9736	-11.887	-10.577	-11.568
-12.175	-8.2977	-0.5503	-3.6223	-9.5956	-5.121	-7.4777	-2.987	0.33881	-3.4486	-6.4996	-0.42959	-3.8165	-8.5479	-5.5592	-3.1177	-2.4705	2.2588	-11.299	0.98657	-11.063	-4.1622	0.14603	-0.50887	-0.18131	-2.5505	-0.60971	-10.794	-3.9816	-5.5651	-2.8646	-0.89007	-7.0287	-9.0148	-7.7141	-3.5856	-0.59331	0.33365	-0.39123	0.013794	-3.1898	-7.3514	-3.4	-14.234	1.8607	-7.7657	-3.4833	-5.7611	-1.0047	-7.1046
-2.6685	-3.9825	-3.1374	2.8209	-4.9385	-4.1272	-6.4291	0.67941	-1.6203	0.088545	-4.8634	-0.7802	0.19808	-7.223	-4.8509	1.3033	2.0552	4.2412	3.6041	0.6991	1.7501	-1.9227	-6.2841	-4.2025	-0.93911	-0.91649	3.0031	-0.37421	4.481	2.7471	-1.045	-2.9938	-4.9031	-2.8728	1.4507	3.2998	-2.1448	8.11	1.1446	-3.2273	3.4633	0.40964	-1.8829	2.4166	-9.9765	2.6849	3.1136	-0.027462	-4.6569	1.9349
2.957	1.1355	1.1755	-0.14927	1.2671	2.7136	1.5517	9.83	7.7346	10.47	2.7571	5.8108	1.0465	5.7694	5.9869	-3.1034	4.9828	6.2578	5.6514	5.9671	9.354	3.2958	-1.5828	1.4073	4.5861	1.699	0.93392	5.8376	-1.7299	-0.58212	9.2448	3.9261	3.225	2.7638	4.1672	9.2265	-0.28552	4.9157	0.32164	6.2013	5.3519	-1.8115	1.8335	1.0278	5.4748	2.3661	0.21894	3.9353	-0.25901	10.322
-5.4684	0.89604	7.7026	-4.3926	-3.8607	4.1202	4.2515	6.0047	4.9155	-2.7769	0.23343	-6.9838	-1.4406	-10.713	-2.6569	-0.57819	-1.0701	-0.98434	6.7466	-3.425	-1.4746	-0.41494	-9.1006	-7.5936	4.1796	-3.1879	1.92	-2.513	0.21145	1.7698	-2.5533	2.6998	4.3591	0.39155	2.1721	-3.5926	0.16303	-0.43647	5.8701	0.81778	-3.5929	0.72896	-2.5994	-2.8874	2.9707	2.7203	0.05623	-1.0653	1.1582	-0.65309
2.9195	0.16342	2.3989	2.9896	2.982	0.86638	-1.4652	5.4737	2.1405	6.9247	-0.18677	3.6051	0.062679	2.5554	0.42259	3.0316	6.3424	11.473	4.3656	3.2513	1.518	7.4944	4.9233	0.60159	5.1192	4.8368	-0.30188	1.806	4.7996	-1.176	2.5683	-0.124	2.0208	8.4181	2.9271	3.7876	1.0608	4.7276	1.1135	5.1041	1.8868	5.4713	-0.11353	1.5459	7.7724	-3.3823	5.5184	1.2664	1.5798	5.742
2.1998	4.3119	5.8549	2.193	7.9712	6.1198	-0.14981	2.1024	9.8914	11.113	-1.8475	-0.66365	11.509	4.9007	1.6902	-1.464	6.2849	7.4185	-2.8665	8.3475	-1.0363	7.2651	7.1466	12.152	6.8968	4.3036	4.0797	6.5489	6.1408	1.1442	0.63863	3.8707	8.1402	7.3526	9.9331	1.7321	2.6354	6.0898	4.1928	3.4297	5.4779	-2.8333	3.2349	3.2073	8.6153	9.4688	1.7679	0.1387	11.237	2.565
-12.893	-10.565	-10.197	-18.308	-13.89	-12.834	-13.904	-6.2245	-17.752	-9.6882	-11.692	-11.843	-15.439	-19.518	-11.281	-10.614	-10.65	-12.265	-9.3552	-15.548	-15.879	-7.6719	-15.49	-15.873	-10.88	-17.175	-13.657	-8.2872	-9.7329	-10.513	-10.821	-17.567	-14.349	-14.14	-11.309	-13.518	-13.845	-20.87	-16.678	-14.751	-7.4571	-8.0338	-16.423	-3.5253	-14.987	-12.447	-13.457	-15.918	-10.251	-16.178
4.4272	11.207	10.24	4.2361	4.7103	13.35	12.891	9.9371	7.9304	4.26	4.8252	7.6689	4.6543	12.663	5.5617	5.6096	12.527	10.88	7.9245	9.0952	9.5455	12.607	9.6069	9.1445	5.718	1.3127	-0.68446	9.0812	10.444	3.3198	16.57	9.0023	12.532	15.19	9.2972	5.9049	11.08	7.2074	5.2002	4.6388	12.015	10.159	4.0797	8.9443	9.3672	9.0716	9.5411	-2.372	2.5841	13.212
-13.385	-8.3222	-5.5687	-15.327	-7.8111	-10.98	-12.207	-12.833	-10.43	-7.9301	-19.65	-14.785	-8.3741	-17.426	-6.8354	-6.3369	-13.518	-10.408	-10.632	-9.8785	-8.5257	-6.5634	-15.485	-7.7988	-11.054	-9.0896	-10.012	-7.8793	-9.1091	-11.023	-10.733	-0.17157	-11.186	-5.4434	-10.854	-8.1786	-5.5347	-15.441	-8.3098	-19.31	-16.992	-12.22	-6.5056	-3.2585	-6.3838	-12.987	-13.214	-14.464	-12.798	-9.8563
16.923	6.2042	3.3041	0.95814	3.7719	1.6113	1.1956	2.5573	3.7217	15.828	3.8093	8.0727	0.86784	6.4213	6.5991	8.8107	3.819	5.6222	4.7904	7.7515	9.0779	14.278	5.3647	6.6759	0.96979	5.4633	6.6539	15.402	8.2371	1.6122	2.1166	3.7827	6.1892	9.9783	3.4703	4.71	2.2814	11.885	7.6271	4.1956	7.5342	13.662	8.0048	12.233	0.70231	7.4312	11.178	2.6323	11.737	8.4889
1.6854	-0.1474	-1.6033	0.1219	1.5706	-2.6792	2.8095	3.0368	-3.3583	2.6442	-1.9169	-1.586	-2.562	4.5008	-3.5233	-5.1357	3.5085	-5.922	-5.2939	2.7423	2.3247	1.1392	-1.0407	2.8897	-0.4142	-2.077	7.3373	-1.1759	-4.3994	0.85418	-3.4952	-1.5169	-4.2248	0.17491	-3.4751	-1.2584	2.1797	7.2596	-4.1001	-0.36414	-4.2696	0.69534	1.2643	-2.6305	-3.796	3.6107	0.87026	-2.8773	2.8643	0.56601
6.287	6.871	-0.37918	-0.16623	0.50189	-0.1854	-4.0848	2.4132	-2.5869	5.4153	3.2878	-4.2483	3.3071	-3.8121	-1.3399	3.3733	2.3884	-2.5001	-3.957	1.6434	4.9262	-4.0196	-0.42086	-4.4314	1.5399	0.57321	3.6747	-8.3559	1.7875	-2.9919	-1.708	-6.7585	0.88562	-6.4747	3.4895	-0.46192	4.6185	-3.7273	-8.6112	-1.8569	-0.36407	-0.35995	-3.3568	6.4918	1.1903	-1.3761	0.046574	2.069	-4.0079	5.5676
-15.51	-15.739	-13.79	-17.767	-15.394	-3.661	-17.861	-14.498	-3.8855	-13.814	-15.142	-10.376	-10.622	-17.422	-7.231	-12.904	-9.7926	-15.633	-13.824	-8.5956	-10.998	-8.4587	-22.735	-16.505	-11.423	-21.871	-15.062	-12.71	-12.271	-15.282	-16.449	-16.193	-9.3904	-16.134	-12.245	-11.693	-11.152	-9.4651	-6.2702	-7.1571	-14.77	-15.322	-6.047	-10.854	-14.471	-7.6318	-9.2871	-9.2899	-11.786	-7.2686
-2.0555	3.8227	8.3846	0.28117	7.5174	1.4649	0.36161	1.5358	5.8964	5.0986	11.459	-2.3676	0.48857	2.2016	1.2614	-0.25683	6.2378	6.6156	3.836	4.3394	0.65373	-3.4796	1.6894	2.5482	4.7344	6.6507	9.7181	-4.5327	0.69544	7.14	2.1602	5.4813	9.54	6.1852	2.0241	-5.8538	4.558	2.5434	4.2138	3.0054	-1.2897	4.2508	9.5017	-1.1459	1.1047	-0.07669	-0.77219	0.21459	3.0437	5.7005
3.4086	13.146	12.733	9.1899	12.102	13.518	17.189	9.3536	16.956	11.049	9.6568	6.0776	13.556	8.427	16.276	9.9828	17.726	3.8836	6.0608	10.821	14.484	11.916	12.475	12.803	8.0849	10.988	8.0806	9.3579	7.9174	13.228	12.11	9.0468	10.462	8.372	7.0137	6.8369	5.9299	8.6109	8.0361	6.4217	0.20351	14.102	10.509	8.1709	11.771	11.259	4.0893	14.688	7.3121	14.174
11.186	5.615	8.9902	10.926	5.0119	3.8321	12.601	8.3511	10.94	10.719	7.5178	20.032	1.6621	10.333	11.674	7.5973	4.5567	6.2879	13.613	11.952	12.113	3.1497	12.911	4.5092	5.1938	4.0909	10.445	3.9846	11.099	15.779	9.3511	10.564	10.541	7.125	9.0255	10.363	7.6797	9.9017	11.423	10.138	3.6795	11.023	9.9652	8.5217	7.1341	6.3279	7.604	9.4244	4.2332	8.8726
-3.9098	-1.2847	-2.2092	0.53084	-2.8564	-4.8019	-4.0407	-0.77522	0.046753	-3.2459	4.4831	-1.2894	2.3823	-1.3966	-7.0795	-8.399	-0.18241	-0.3142	-7.4415	4.4171	-1.6806	-2.5071	-0.90648	-4.9081	3.5643	-10.51	-11.432	-1.7561	-1.7926	3.354	0.25129	-8.0174	-12.895	-1.2986	-5.6431	-3.9344	0.089862	-0.60879	-2.8253	-3.8916	-3.8559	-7.3013	-1.6158	-0.41538	1.1916	2.2623	0.37836	-2.9116	-2.6829	-0.77173
-6.0992	1.683	0.39745	0.42302	-1.8957	6.4963	1.0293	-1.8234	-2.9539	-0.48555	-1.5221	-5.7194	-7.1841	-2.4841	-8.248	-4.6148	2.1264	-1.0164	1.9953	-1.3206	-4.3363	-4.6457	-0.15911	0.015891	-8.5076	-4.5523	2.4014	3.4372	2.3853	-0.041447	2.2857	-5.5396	-4.2536	1.435	0.57435	-4.4246	-1.2256	2.0425	1.0899	-4.9716	-5.789	-3.409	-4.0726	-1.664	-0.73662	-4.0782	-1.7206	-0.29539	7.109	-0.27199
-9.2098	-8.8842	-3.402	-7.3847	-11.445	-6.6295	-12.637	-7.4541	-3.3549	-5.82	-7.6991	-7.8593	-6.9877	-6.6885	-11.451	-5.7176	-5.8873	-9.3823	-2.9458	-1.9645	-8.3105	-6.7537	-14.642	-5.4467	-7.4709	-11.373	-1.1517	-10.998	-6.3561	-13.806	-7.8843	-6.4699	-6.3096	-8.357	-0.73476	-6.5327	-8.0325	-3.6505	-10.895	-13.668	-9.7308	-7.707	-9.2684	-10.207	-8.9069	-6.1683	-9.7384	-9.4386	-13.914	-9.3629
-1.0891	-7.6964	-1.7241	-2.6641	-0.9953	-0.50439	-1.8694	0.67138	-3.2062	1.9085	-2.8899	5.1284	3.836	-0.52337	4.3771	-8.9306	0.56524	-6.9529	2.9909	-7.3077	2.3804	-4.3184	0.099908	-7.7752	-6.7397	2.3233	-1.119	1.5645	-7.1753	-8.2336	-0.30995	-0.30924	1.9832	-7.6642	0.70819	1.448	0.96124	-2.9501	2.2222	-5.1169	2.6041	1.2511	4.7886	-2.2851	1.1453	-0.1991	-4.0198	-0.22785	2.2626	-6.4139
-8.7853	-3.9687	4.603	-4.6664	-5.9857	-0.94973	4.3213	3.7295	3.8027	1.6372	-2.483	-0.80184	-5.8253	-5.0554	-7.9562	-4.8595	-6.2165	-5.3099	-3.0529	-6.6359	-0.21187	-4.9425	5.8453	-9.3712	-3.0321	-3.0569	1.2102	-4.4206	-3.7225	1.641	-0.90083	-5.186	-2.7473	2.1457	9.6468	-4.0115	2.4629	1.792	-3.4509	-4.1963	-4.9798	-11.127	-4.7459	-7.5846	-4.2731	-3.1826	-3.9139	2.9831	-3.7754	-8.3101
-4.9413	6.7234	-0.065878	1.6886	-1.8426	2.7401	7.621	-2.0293	-4.6629	4.9129	-0.13081	3.8457	-4.9339	7.4399	2.2692	-1.5127	3.32	5.8437	-2.0005	1.9304	-3.2938	-5.1799	0.92324	3.8499	-2.4583	7.7923	4.6749	2.5235	-5.4916	-3.3501	-4.5784	4.1176	-0.74791	3.3096	-1.5459	1.4724	-1.2874	0.10772	1.1056	-1.8845	3.3449	1.9654	1.5168	-3.0075	-4.9936	-2.6684	-2.4078	1.2273	-3.8879	1.5999
-7.9262	-5.9528	-10.652	-4.1708	3.4909	-7.9386	-16.56	-11.582	-7.1001	-11.771	-10.673	-9.3845	-8.7468	-17.25	-8.5782	-4.8041	-16.429	-9.5603	-9.8034	-8.5565	-13.34	-13.968	-5.48	-12.65	-4.6177	-10.883	-11.69	-7.903	-10.008	-12.578	-7.2289	-5.9009	-6.8119	-5.3475	-7.3378	-12.756	-8.2861	-17.91	-11.85	-12.211	-4.8725	-9.4455	-15.784	-12.434	-10.024	-11.531	-10.833	-17.502	-7.4681	-9.6423
-0.23797	10.185	-6.5616	2.5571	4.0941	2.5704	2.5436	-2.2527	-2.2365	-0.92894	1.9256	7.2129	0.57332	-2.5988	-4.5838	6.6574	5.3947	4.7945	0.56639	0.83963	6.3567	1.715	4.4283	-6.2735	0.83844	0.75826	-2.2051	-3.8838	2.2411	-2.8491	1.3695	-0.63156	-0.71544	-2.5327	8.4351	4.614	-3.9688	-2.5139	-2.769	-4.1244	-0.22925	2.8081	-1.0076	-5.0145	-0.18948	1.5931	2.4155	1.6492	8.0255	1.9843
-7.0111	-0.45473	-5.9376	0.34121	-0.066906	-8.6631	-7.8187	-1.2468	-1.2478	-0.53625	-4.6865	-3.633	-6.3486	-4.1814	1.8363	-8.0706	-0.43756	-0.39703	-0.66226	-4.8582	2.1676	-5.324	-0.5349	-0.43287	-0.54251	-8.1661	-5.3077	-5.559	-3.7919	-5.7839	-0.92861	-1.6163	5.3004	-1.8212	4.1613	2.2475	-1.5137	-6.6877	-0.42504	-3.4486	-3.6628	-5.3124	3.2435	-2.7182	-4.0481	-1.4317	-2.3052	-7.1116	-5.3807	2.0596
-10.59	-6.6986	-6.226	0.65951	-2.6596	-7.7654	1.9948	-2.549	2.4536	-0.6017	-4.6129	-6.4985	-7.2195	0.85506	-4.2879	-3.443	-0.044	-8.0073	-9.4876	-1.378	-5.5409	-2.4482	-4.4009	-8.4214	-5.106	-1.6016	3.5592	-1.5754	-5.9019	0.31755	-6.6776	-4.9062	-2.1073	-5.2006	1.6653	-2.8198	-3.2257	-4.4024	-3.9468	-5.0731	-9.8006	-6.4538	-7.3214	-5.4073	-2.3344	-3.6708	-3.6506	-2.0664	-7.2594	-6.5828
-3.5075	6.7683	5.4251	0.62536	10.974	6.22	6.2883	3.4092	7.4194	5.6867	5.6067	6.5755	4.3278	11.325	12.424	10.008	1.4499	9.2597	10.128	6.3824	6.2676	-0.4785	7.1821	10.646	2.5025	7.864	7.5646	3.5513	2.1253	10.866	10.07	11.642	8.146	4.1039	14.236	4.1785	2.5013	4.3071	4.9397	6.1882	13.485	7.7224	5.9255	3.0053	0.56595	4.3299	6.4709	7.4911	14.834	10.524
-0.88938	3.7333	1.7805	-2.7653	-3.2132	-0.48347	4.1826	-5.384	-5.9368	-0.3499	-1.5217	-4.8658	2.5069	-1.3344	-1.3672	1.4689	-4.5186	0.76929	-2.5317	-5.4643	-0.93862	-0.23616	-4.1466	-2.1559	-1.481	1.5502	-1.2319	-4.9294	4.0159	-1.9751	-3.0241	-1.8268	-1.5071	-5.8679	4.7966	-0.8956	-0.33292	1.1381	-6.4283	-0.43931	-3.1564	0.52541	-4.3825	2.0272	-1.8907	-5.9404	-2.6209	0.66932	0.36509	-2.0088
-1.0402	-0.05731	-0.085093	-3.079	0.14871	-5.6101	3.9123	-0.083727	3.0476	2.6145	-2.4817	-2.0542	-5.8616	-0.78332	-3.7981	-6.2402	0.1091	-3.8562	-4.2637	-1.7856	0.05012	0.46219	-5.5077	1.6363	4.1527	2.7225	0.49465	-6.9485	0.25808	-2.8473	-1.256	0.48313	-1.7492	-7.2808	-7.1362	2.7904	1.1863	-2.1843	-4.0285	-6.3089	-1.5989	1.7401	1.9686	0.97418	2.7076	1.0781	-1.1083	-2.1015	2.3032	0.5504
5.1807	5.3918	6.0969	5.4223	-1.2417	6.4679	0.66467	-4.0468	6.0712	2.6477	-2.1005	4.102	0.84572	7.2442	-1.8421	7.7041	-3.3691	2.9344	3.7428	0.90773	4.5429	4.651	4.3328	4.1674	4.1803	4.8292	4.2022	2.9851	-0.57012	3.2163	-2.6316	10.279	6.2881	7.0578	2.8626	9.4678	3.8789	6.1704	11.616	3.9608	10.922	4.2665	5.422	0.20807	5.0645	12.048	0.31512	6.9791	5.2627	6.8553
-0.38966	-0.76631	-5.581	-9.6528	-3.7745	-1.8149	7.863	-4.9746	1.7782	-0.76217	0.45077	0.65894	-4.453	-4.4408	-7.4908	-0.94039	-0.5155	-1.5434	-3.9345	-9.8715	3.312	-5.6138	-3.5333	-1.5119	-3.9653	0.39295	-3.3004	-3.6194	-4.4206	6.0739	2.0954	-8.1542	-3.8266	-0.46524	-1.4769	-2.0808	-4.9585	-8.2358	1.1908	4.5635	-3.0094	-6.6392	-8.3549	1.1085	-1.9472	-0.61204	-6.257	-0.42349	-6.0375	-6.4128
-16.911	-14.289	-13.585	-9.0666	-10.916	-6.9201	-15.315	-10.616	-7.1993	-15.061	-10.662	-10.668	-14.454	-11.48	-11.663	-15.649	-5.2755	-13.923	-11.069	-15.372	-6.6071	-4.1901	-13.458	-16.741	-19.012	-9.0072	-12.927	-11.427	-7.4064	-17.071	-15.835	-8.9141	-9.5732	-11.644	-14.6	-20.51	-14.423	-12.655	-15.115	-17.564	-13.661	-12.933	-12.878	-14.213	-10.414	-7.4462	-12.059	-14.619	-12.264	-14.889
-0.053687	-7.3056	-0.56835	-0.46117	1.9707	-1.836	1.0892	-0.44849	-5.7521	-0.58644	-1.7688	-5.9663	-6.9738	-4.382	-1.2112	4.3527	1.9923	-1.368	2.977	-2.5557	1.069	-5.3476	1.7243	-0.26418	3.4718	-1.0065	3.8705	2.8344	-2.6023	-3.4115	0.7503	0.0027908	-4.2519	3.5185	-1.0833	-6.0741	-4.3669	-3.6445	0.62499	1.048	-1.5431	-0.9854	3.3918	0.78182	1.2824	-0.17582	-3.8914	1.2106	-0.53418	1.1789
-7.1184	-7.7177	-9.8935	-8.5868	-12.533	-8.0527	-9.7176	-13.064	-9.567	-18.275	-9.65	-7.9594	-13.718	-10.338	-18.268	-12.17	-20.274	-12.847	-6.5494	-12.182	-8.4252	-8.341	-16.139	-6.7524	-8.7271	-14.1	-15.785	-14.448	-12.62	-19.333	-11.054	-10.794	-10.108	-6.621	-14.484	-12.349	-15.106	-16.29	-12.943	-8.4085	-14.461	-6.6952	-13.062	-7.5287	-5.9772	-3.3972	-11.948	-12.353	-5.083	-7.492
-16.113	-15.051	-9.4624	-12.499	-6.143	-12.213	-10.602	-15.673	-10.954	-13.333	-8.6128	-7.9433	-11.466	-10.402	-18.472	-10.17	-15.466	-4.3483	-5.4837	-14.61	-12.367	-7.8351	-13.086	-16.801	-17.477	-9.2691	-9.441	-9.2362	-7.3674	-17.038	-6.5524	-12.732	-11.135	-11.745	-14.076	-10.334	-14.931	-9.8087	-11.05	-15.094	-12.991	-13.612	-14.821	-12.867	-14.453	-5.8986	-7.8897	-9.8713	-13.787	-5.8983
-12.912	-15.351	-10.206	-9.399	-11.729	-17.429	-11.985	-17.047	-12.555	-15.994	-13.329	-10.781	-13.205	-11.818	-16.802	-13.653	-20.827	-20.006	-18.365	-11.735	-10.272	-9.722	-10.91	-18.033	-15.018	-13.276	-15.411	-23.677	-18.994	-18.053	-17.767	-14.273	-11.94	-12.377	-15.887	-10.489	-18.812	-14.832	-18.688	-18.299	-17.552	-18.292	-13.716	-15.259	-11.209	-9.4074	-16.074	-14.122	-15.262	-8.5703
-14.044	-13.157	-10.493	-15.144	-8.8718	-13.709	-18.183	-16.448	-10.099	-13.228	-19.049	-19.47	-13.948	-13.724	-13.911	-14.39	-17.047	-18.799	-8.1477	-7.8512	-13.252	-12.632	-14.092	-15.173	-14.821	-15.351	-13.576	-10.39	-10.498	-13.24	-12.398	-12.584	-10.657	-10.628	-15.005	-18.113	-13.017	-14.983	-13.942	-12.757	-8.9142	-16.124	-18.253	-22.778	-15.283	-23.794	-14.201	-14.679	-16.58	-12.615
-18.082	-18.13	-11.688	-13.292	-12.365	-7.7665	-15.821	-9.1356	-11.77	-9.853	-11.706	-12.209	-11.394	-15.587	-13.79	-14.629	-10.538	-8.9688	-10.616	-14.546	-9.1547	-14.701	-17.15	-9.3664	-14.836	-18.788	-16.151	-11.306	-14.039	-14.405	-13.379	-12.721	-15.511	-7.984	-13.536	-15.659	-13.331	-8.3982	-19.23	-15.017	-9.9028	-17.32	-10.199	-12.499	-15.45	-15.738	-10.464	-16.022	-13.023	-14.205
-12.395	-0.1082	-3.6581	-3.733	-1.6086	-3.7521	-6.6033	-8.2119	-11.643	-2.8113	-6.792	-13.498	-8.4539	-1.2763	-0.069534	-5.5176	-6.3132	-11.549	-4.6385	-5.3325	-4.601	-11.604	-7.9036	-7.4118	-3.4559	-1.431	-7.2479	-8.1215	-5.7512	-6.8228	-1.3807	-8.622	-2.9627	1.722	-5.2589	-4.3464	-7.5494	-2.6615	-6.4958	-7.1584	-4.5224	-9.225	-12.745	-7.0222	-9.7124	-8.4311	-6.3171	-9.2569	-5.5914	-5.8013
-12.081	-11.039	-12.297	-16.313	-11.982	-16.752	-9.4068	-11.418	-16.359	-14.592	-8.7382	-13.267	-11.777	-18.876	-11.14	-7.1407	-10.331	-11.704	-16.738	-17.027	-15.325	-6.456	-11.783	-5.1655	-12.878	-15.175	-8.8768	-15.058	-12.517	-12.49	-11.543	-15.571	-16.827	-12.07	-11.571	-12.185	-15.497	-22.456	-17.808	-17.484	-11.774	-11.31	-12.126	-9.0626	-8.0832	-6.9048	-12.214	-10.992	-4.8753	-11.845
-2.469	4.5953	-6.6077	0.97257	7.4563	3.1069	-6.9232	0.031082	-1.1409	0.37542	3.1019	1.1578	3.3067	-1.4396	-1.0271	-1.2841	-1.6593	-3.1872	1.9523	-2.5014	-5.4345	0.12001	-2.6514	-4.2962	-3.1429	-0.54116	2.5768	-5.2763	-0.54019	-0.21556	0.193	-4.8339	-3.1317	-2.6559	-3.4468	-8.3558	-7.2081	-7.031	0.12606	-6.1524	1.5524	-3.0786	-4.1012	-2.8211	-1.4782	-6.6104	-2.8758	-0.48966	-3.4272	-1.4496
0.62711	-2.4873	0.11747	-5.5767	-4.6096	0.57863	-2.513	-0.91928	-3.1519	-7.5572	4.8507	-2.85	1.4381	1.5373	3.7013	-0.4265	-2.3772	3.6064	1.7737	4.1688	1.6352	-1.1518	-3.1528	8.0606	-2.7216	-1.7922	2.3439	3.223	-5.281	2.9144	-2.8574	0.18676	-3.0732	-0.22603	0.14956	1.8697	-0.48577	3.9958	-3.0825	6.3378	0.11545	4.0653	-4.2319	0.2034	-2.0011	1.934	4.286	-7.6555	-0.54913	-3.5914
-7.6802	-8.7381	-7.2919	-4.9918	-8.3771	-6.7545	-3.6692	-10.132	-10.211	-4.4027	-2.1367	-9.1698	-5.4382	-9.3871	-8.2981	-4.6103	-2.7127	-2.0436	-5.8272	-8.7725	-8.3634	-5.7119	-13.749	-2.732	-5.9293	-5.5089	-8.9384	-10.63	-2.0703	-3.0422	-6.3613	-0.84183	-10.449	-7.0628	-8.3151	-4.9578	-2.8493	-12.201	-7.3242	-10.566	-1.6728	-13.018	0.39682	-2.6959	-3.3627	-5.1833	-2.5496	-13.837	-8.1435	-1.5173
0.43883	-0.32834	-2.6304	-1.6711	-2.6988	-1.9437	-3.617	3.9138	-1.543	-2.3489	-6.4156	-2.4457	3.8658	-4.2925	-0.61749	-0.60326	-3.1798	-11.828	-1.4776	6.9335	-1.1311	3.9613	-2.8872	-5.9363	-0.98183	-0.82325	-2.6705	-5.6898	-1.4367	-1.3467	-1.7621	-4.918	-2.9077	-3.5263	-3.5459	-2.7756	-7.4983	-1.2374	-5.4922	-6.0599	-1.2291	-1.3219	-6.1017	-4.5933	-8.7845	1.7234	-1.6422	-3.3819	-5.4131	-4.55
-13.245	-16.814	-15.188	-10.438	-13.894	-12.73	-10.984	-9.5083	-10.156	-15.592	-9.6945	-14.199	-10.238	-10.54	-16.887	-8.759	-13.149	-8.4779	-18.305	-10.794	-16.332	-11.239	-15.68	-10.643	-14.916	-11.432	-10.284	-16.142	-10.939	-15.717	-14.417	-15.91	-10.389	-14.125	-18.721	-11.717	-11.588	-15.361	-14.621	-15.373	-10.095	-13.011	-9.2212	-14.213	-9.5041	-17.089	-10.113	-15.337	-11.517	-9.8491
-14.022	-12.316	-13.736	-11.006	-15.298	-16.763	-11.194	-17.029	-10.404	-14.377	-9.6886	-8.7407	-15.395	-16.861	-16.03	-14.085	-14.801	-11.559	-11.397	-12.663	-9.9801	-10.196	-13.917	-14.751	-15.6	-8.6652	-13.231	-10.558	-15.99	-11.871	-13.899	-15.531	-12.195	-9.9197	-11.302	-14.603	-17.065	-13.246	-12.721	-11.765	-8.6004	-6.2438	-5.88	-20.006	-13.783	-13.995	-14.318	-15.758	-11.044	-18.814
-9.1743	-15.212	-16.904	-22.23	-11.23	-13.603	-8.7559	-11.058	-11.207	-13.444	-11.094	-10.832	-8.9183	-9.5783	-9.0958	-7.487	-11.767	-11.058	-16.244	-18.859	-17.112	-11.075	-15.412	-11.055	-18.786	-16.638	-10.686	-13.894	-9.7876	-13.013	-11.264	-9.1722	-12.427	-14.12	-10.723	-9.1208	-4.7967	-19.568	-8.0102	-18.599	-8.0281	-7.2439	-11.885	-11.199	-8.106	-12.024	-22.094	-10.723	-16.9	-13.915
-10.572	-15.653	-11.883	-12.215	-20.818	-15.225	-12.859	-4.7976	-8.3105	-14.793	-20.785	-11.509	-20.278	-15.392	-12.979	-8.4911	-15.435	-15.638	-15.884	-18.537	-14.856	-15.418	-12.198	-12.422	-9.0053	-16.777	-20.898	-12.205	-12.885	-16.152	-9.6357	-16.651	-17.503	-17.632	-14.552	-13.335	-9.5241	-10.455	-13.936	-19.451	-9.6885	-15.601	-14.254	-16.836	-15.384	-17.634	-9.2736	-17.565	-15.063	-14.503
-3.3885	-0.71733	-2.4848	-1.7259	-2.8063	-4.3935	8.3071	3.1512	3.7129	-0.0085715	-1.9404	-3.22	1.94	-4.5786	5.0903	-0.81772	-0.4979	6.744	-3.1608	-6.2076	-0.65725	-1.1762	2.3733	-3.4108	0.46874	0.21099	6.2714	5.3725	-1.2473	-6.1715	-1.2522	4.0001	3.3966	-1.4285	-4.4022	0.67904	-1.924	-2.4298	-4.4162	-0.028791	0.84405	-0.46868	-5.7968	-6.9733	1.0708	-2.8355	-1.7684	4.6326	-1.2553	0.94548
-7.2822	-7.6341	-5.5808	-10.048	-4.5052	-9.6075	-11.173	-7.9898	-10.093	-11.44	-14.927	-10.43	-4.2469	-15.109	-6.0007	-9.2485	-14.939	-6.3616	-3.3623	-17.617	-16.663	-15.045	-11.754	-2.708	-11.145	-7.1959	-11.202	-10.775	-4.8906	-18.107	-10.667	-9.7756	-10.103	-15.087	-11.626	-5.951	-12.184	-13.221	-8.5	-11.229	-8.2353	-8.3746	-15.728	-5.6074	-6.3443	-4.799	-8.4304	-5.3893	-11.69	-11.664
-25.021	-24.901	-12.68	-21.104	-18.679	-23.216	-17.112	-20.798	-24.959	-21.682	-25.761	-25.99	-28.517	-16.038	-21.535	-30.589	-23.65	-19.792	-25.351	-21.604	-26.084	-24.131	-18.55	-24.507	-25.265	-20.556	-21.133	-23.105	-20.175	-17.112	-22.815	-22.184	-17.906	-18.723	-27.126	-23.626	-23.218	-24.624	-21.725	-17.365	-23.466	-20.082	-16.859	-20.897	-26.161	-21.405	-26.567	-25.552	-20.776	-21.422
7.5714	7.7417	4.79	11.024	9.2508	8.5791	9.3296	3.095	9.9164	6.3306	10.771	7.3452	12.962	6.1422	4.3971	10.037	4.4769	14.266	8.7327	12.721	12.676	8.6122	6.5381	9.155	2.2149	9.761	7.2742	5.0453	3.3713	7.2908	7.709	14.018	13.088	10.931	5.6734	10.5	2.4505	13.127	4.1478	7.5163	2.5177	4.5165	11.152	6.7591	3.3961	3.461	6.7396	8.1617	7.2732	10.462
-9.1855	-3.7563	-1.7807	-1.3443	1.1738	-5.5723	-6.2885	-8.1035	-0.66447	-7.7065	-4.0848	-4.005	-3.2307	-0.71836	2.1589	-5.28	-9.9341	-3.9336	-0.62132	-5.1561	-0.72621	-7.3336	-3.8339	-2.1628	-0.80141	-4.2362	1.6062	-2.4861	-2.7697	-2.2643	-2.7632	-7.9143	-7.65	0.81304	-4.1339	-7.3584	-6.1451	-4.0028	-4.2942	-1.79	-8.7039	-3.4193	0.87504	-6.2148	-2.4111	-0.96945	1.1853	-5.2037	-6.2426	-1.8191
-16.858	-15.995	-9.4336	-14.89	-11.978	-19.713	-9.505	-14.704	-11.823	-14.701	-19.256	-11.321	-11.024	-11.02	-13.257	-15.149	-18.149	-11.577	-6.8646	-16.537	-12.212	-14.01	-11.351	-9.105	-10.891	-11.905	-13.41	-15.974	-10.148	-10.741	-13.253	-16.172	-16.934	-12.918	-14.501	-12.877	-9.5921	-16.73	-10.669	-17.321	-16.376	-12.675	-14.573	-15.31	-15.302	-16.64	-17.69	-9.8685	-13.34	-13.824
-8.6492	-13.723	-20.69	-11.891	-10.869	-13.004	-15.309	-16.591	-9.3361	-8.3644	-6.2475	-12.564	-14.679	-12.146	-8.7087	-11.491	-10.767	-11.575	-9.3971	-7.4172	-6.9537	-7.6083	-12.847	-11.514	-9.3119	-13.178	-10.855	-14.065	-6.2518	-5.597	-16.316	-13.85	-14.27	-14.476	-13.175	-10.521	-8.3764	-9.9307	-2.6039	-8.8281	-17.284	-14.216	-10.084	-8.505	-9.2617	-14.651	-7.4045	-10.448	-7.9786	-9.1376
8.9575	9.6802	6.0626	7.9108	2.6193	9.255	9.12	12.748	1.219	9.4678	4.5082	8.4595	10.405	6.9964	7.8649	5.4276	10.182	6.04	11.334	5.3051	12.914	8.2051	6.5659	12.412	9.6279	7.2342	14.45	1.0727	9.524	7.505	7.3608	3.089	7.8284	10.742	8.6599	10.499	8.1678	5.9267	2.6268	10.086	6.6812	6.8975	4.363	6.8002	7.03	8.9741	4.3469	15.084	10.882	6.9448
-1.6973	5.5615	0.56645	3.404	-0.807	2.8471	-1.3661	2.6592	2.5062	-0.44402	3.1201	1.8716	3.9456	2.5266	-1.0416	3.0942	3.2023	0.23789	-7.0912	2.0972	-1.667	-0.79653	-6.0735	-1.0025	-1.4678	-0.10211	-1.0595	-2.3197	-0.40608	-2.6749	1.9519	-2.9901	-4.1465	5.3128	-2.3061	2.2674	-6.1448	-2.9306	1.5501	-0.9685	-3.8534	-0.28162	5.5174	-5.6239	3.1737	4.5316	-4.9751	0.26893	-1.8781	-0.077513
-11.477	-15.666	-10.519	-8.355	-10.436	-17.368	-12.607	-10.875	-9.894	-14.271	-13.295	-6.6831	-7.8579	-9.6375	-17.285	-16.394	-11.935	-15.53	-15.415	-12.167	-13.404	-17.64	-6.7558	-14.05	-10.736	-14.973	-15.013	-20.889	-13.416	-16.406	-17.811	-16.013	-17.646	-16.969	-12.294	-12.664	-10.885	-7.4235	-12.651	-10.028	-15.394	-13.065	-12.882	-14.756	-8.4101	-16.706	-14.039	-13.56	-17.304	-15.533
-21.935	-20.818	-25.107	-19.612	-24.485	-21.122	-20.266	-21.474	-29.144	-21.203	-23.157	-19.524	-23.359	-29.754	-21.316	-23.152	-20.177	-24.655	-16.3	-25.588	-27.922	-21.223	-22.48	-25.116	-21.14	-19.903	-22.8	-23.206	-23.515	-28.201	-26.742	-19.643	-17.302	-22.279	-22.831	-22.918	-19.228	-20.544	-26.026	-22.331	-19.706	-20.887	-22.223	-28.025	-26.133	-12.911	-25.93	-19.561	-20.445	-27.053
-15.077	-9.1522	-14.661	-9.0949	-4.6917	-6.0271	-5.7592	-10.009	-5.3343	-4.7093	-18.669	-7.7263	-13.666	-2.7666	-12.03	-14.649	-9.4084	-15.002	-9.702	-7.8863	-16.411	-6.0343	-1.7351	-12.387	-9.2298	-10.076	-6.6473	-6.0946	-11.587	-8.3438	-10.804	-7.7312	-14.924	-4.9166	-11.64	-11.258	-6.5122	-11.587	-10.907	-10.114	-10.708	-12.918	-8.9884	-9.084	-9.599	-10.105	-5.0859	-6.7577	-5.1209	-11.26
-17.104	-9.7939	-10.864	-8.4176	-10.859	-14.339	-14.329	-12.473	-13.987	-14.45	-15.572	-8.1632	-11.82	-8.3921	-10.102	-13.189	-18.281	-8.2543	-16.163	-9.2137	-13.596	-11.947	-16.309	-16.764	-9.4623	-7.4936	-13.803	-14.359	-10.178	-4.4316	-10.679	-14.864	-11.826	-24.281	-6.4238	-20.957	-11.042	-6.743	-15.191	-17.84	-13.868	-9.4884	-13.464	-14.182	-11.253	-10.553	-12.148	-15.3	-12.646	-14.162
-0.30576	5.8606	3.6892	4.7468	-1.4394	-1.658	2.9646	6.1622	-3.8487	-0.65314	3.0648	2.6342	4.5537	-1.1472	-0.43293	3.9243	3.2436	4.665	2.1526	5.4322	0.19556	5.4405	4.8316	1.605	1.9814	7.9714	3.7571	0.66155	4.0706	-1.2884	-2.8557	5.9927	7.0171	6.0939	2.5366	3.4804	1.4892	-0.16626	-0.69613	2.0977	4.9824	3.5649	-0.26353	4.5589	4.5675	1.3597	8.8281	4.0648	1.1066	4.0292
-7.6205	-8.2376	-17.02	-5.1189	-9.4688	-13.909	-12.012	-2.6585	-5.1261	-10.11	-11.143	-4.7433	-7.0754	-8.6651	-4.4329	-10.911	-7.8985	-9.9268	-16.522	-4.0694	-4.3074	-2.4952	-6.0609	-3.2713	-7.0656	-9.2911	-8.9995	-6.9033	-1.4507	-5.253	-2.7285	-8.2596	-7.5372	0.88906	-6.2545	-7.1986	-6.6696	-3.8441	-6.0829	-8.8653	-3.9895	-8.7158	-7.5158	-5.0241	-1.2354	-1.0735	-10.285	-7.762	-11.13	-6.9326
-8.7124	-10.176	-4.0923	-18.343	-4.5663	-10.037	-9.0615	-10.462	-9.9403	-15.765	-10.759	-11.635	-16.82	-8.4168	-12.491	-13.07	-6.2146	-15.56	-7.5766	-4.375	-8.6881	-16.744	-17.194	-11.624	-5.9829	-13.089	-11.196	-12.537	-9.2948	-10.965	-9.5951	-11.851	-12.392	-15.796	-5.9678	-10.158	-9.5339	-11.847	-7.9157	-8.8576	-4.5146	-4.2862	-6.3799	-11.674	-13.482	-10.001	-13.044	-13.767	-16.674	-7.6608
-12.402	-16.806	-7.9903	-15.392	-14.115	-10.265	-15.311	-10.238	-10.778	-12.774	-11.046	-6.4182	-11.51	-11.949	-9.4905	-16.227	-6.216	-10.008	-6.8757	-5.9391	-13.109	-11.052	-14.285	-6.6727	-10.916	-13.123	-13.38	-9.0484	-14.139	-2.6583	-10.441	-12.421	-11.381	-13.158	-6.0157	-9.5369	-13.955	-7.7357	-14.592	-15.359	-12.276	-12.415	-9.5236	-7.5561	-12.411	-14.039	-16.949	-12.506	-7.535	-14.818
-13.934	-7.9166	-19.748	-12.897	-15.897	-13.984	-7.5077	-6.6144	-15.517	-10.9	-15.38	-13.527	-13.947	-14.891	-10.866	-17.606	-7.6172	-3.9804	-12.007	-15.699	-7.2398	-12.521	-17.234	-11.112	-11.337	-5.5509	-9.7777	-9.2183	-12.754	-14.225	-7.4139	-11.563	-12.524	-15.146	-8.2462	-6.1299	-11.464	-15.187	-14.766	-6.6683	-12.233	-4.4636	-11.671	-9.4104	-3.6242	-17.024	-7.8995	-10.219	-12.232	-14.37
-5.3744	-10.175	-13.41	-18.723	-17.378	-12.874	-14.174	-11.527	-19.321	-16.451	-13.06	-13.769	-20.445	-12.952	-13.878	-18.349	-12.271	-10.398	-16.164	-14.331	-19.69	-11.654	-15.901	-11.777	-7.6071	-14.073	-13.426	-14.981	-14.033	-20.246	-13.955	-16.971	-7.8508	-9.6577	-17.415	-7.9834	-13.651	-18.797	-7.3896	-12.424	-17.756	-20.091	-4.9155	-7.9663	-13.65	-12.235	-15.054	-13.675	-12.431	-11.06
13.945	0.10342	3.2374	5.3312	6.2979	5.3517	2.7836	7.0166	0.2665	7.3777	9.1237	7.0572	7.4537	3.1215	4.1436	10.735	-1.4298	4.4329	5.8966	6.9314	5.4763	10.829	9.2137	4.4228	2.4705	4.356	1.2194	4.0402	-0.71496	4.3922	8.1991	6.4002	2.4659	3.6532	0.27564	-0.26365	2.9314	3.6405	7.9724	9.8068	1.7192	8.7754	5.609	6.2172	2.0475	3.7868	7.9052	7.1965	3.5208	9.9489
-9.5521	-0.22523	1.4086	5.1842	-1.0521	-5.9531	-1.6293	-2.5661	-2.3131	-5.7105	-5.9741	-4.3946	-5.8638	-6.0492	-5.1084	2.1475	-7.8359	-7.8299	0.11798	-3.3061	-5.758	-1.594	0.076473	0.10648	-6.5984	-2.9403	-9.8061	-3.7203	-5.1824	1.0373	3.4129	-9.3877	-5.7882	-0.44731	-6.926	-2.0225	-4.5755	2.7441	3.0582	-2.5019	0.79612	0.61102	-6.5733	-6.2651	-1.2254	4.2753	-11.299	-6.2727	-2.1089	-8.579
-0.26176	7.37	-1.7576	-0.8528	1.7872	-0.46919	-2.5217	-5.2445	3.5509	-5.7256	2.5602	-0.63648	-3.36	-0.78801	-6.3806	-1.7264	-1.5	-4.2092	0.048246	2.3948	-4.611	1.1641	-3.9542	-6.4272	-3.1332	7.2081	1.5052	-4.42	2.5522	-0.38926	2.5379	-6.0664	-2.7876	0.10765	-4.176	-4.6296	-2.8484	1.9416	-1.9797	3.2291	-1.0506	-4.6712	0.70268	-3.8983	2.1614	0.20882	-4.5392	-1.961	1.9051	-6.783
-0.8722	-4.5999	2.2535	-2.776	-2.0374	2.5886	1.3964	8.4113	7.026	6.0062	3.2442	-1.6095	-2.1952	6.5698	2.5659	1.2463	2.6718	0.034707	3.2916	0.11491	-6.407	6.8927	6.5611	-2.5614	4.9568	-4.0511	3.5152	6.9597	6.7279	3.8411	1.8673	-1.0648	3.3426	9.2304	-0.63414	-1.1558	4.8326	4.1708	7.8216	0.31465	5.5187	3.5472	-6.2582	-4.4	6.0228	3.5506	0.15061	5.7637	0.49192	6.4468
-9.5762	-12.736	-17.42	-12.252	-9.2524	-6.1703	-13.28	-13.84	-9.4751	-11.442	-7.3206	-7.0772	-14.909	-11.163	-8.9366	-5.4356	-10.434	-15.41	-9.88	-10.462	-18.13	-14.441	-8.7911	-10.431	-5.8865	-10.408	-9.8776	-9.0727	-13.825	-6.8498	-10.975	-9.6532	-14.392	-16.468	-9.2622	-5.3829	-12.393	-11.535	-13.171	-14.763	-6.6448	-4.354	-14.062	-16.075	-19.768	-8.2016	-15.417	-10.137	-2.79	-10.801
-7.5278	-7.538	1.0756	-15.234	-9.7473	-11.483	-0.68383	-12.594	-7.5955	-8.809	-5.4812	-5.1301	-5.9333	-7.075	-4.2229	-15.031	-10.882	-4.8273	-10.951	-13.194	-6.4987	-5.3889	-11.084	-5.6173	-7.7334	-11.835	-13.716	-14.269	-3.9643	-11.219	-6.8608	-13.375	-5.4013	-14.539	-5.7538	-10.786	-9.0054	-7.8058	-6.6449	-5.5741	-4.9331	-2.7091	-6.125	-5.544	-10.384	0.31741	-11.114	-7.1138	-4.4221	-11.825
-2.5669	-3.0263	-3.9761	-9.2385	-6.795	-0.10086	-4.4382	-6.7252	-6.8883	0.32958	-7.0338	-3.374	-4.3957	-6.4299	-7.8518	-5.2893	-4.6405	-6.3058	-2.4707	-12.145	3.8034	-1.2002	-8.5873	-3.9467	-0.56731	-3.7714	-3.6629	-4.6716	-5.044	-7.0694	-3.0993	-1.3874	-0.52283	-5.334	-5.8052	1.9501	-8.0571	-9.0313	-1.5049	-9.5161	-9.3785	-11.19	-4.2965	-2.4036	-6.3166	-4.9194	-6.8007	-7.8918	-3.3752	1.2167
-3.6588	-1.1355	-0.65322	-4.3284	-3.3749	-6.0861	-0.34502	-5.4299	-3.6086	-7.6196	-2.0881	-4.4277	0.53973	-3.2715	-1.377	-4.9232	-8.3318	-6.1813	-3.3852	0.76715	-11.689	-1.1819	-1.9983	1.3874	-6.5613	-3.7648	-2.3551	2.3737	2.2101	-6.0205	-2.5429	5.6001	-7.4349	1.3817	-4.0221	-5.9529	-4.0178	-5.2781	1.3499	-5.4144	-8.894	-5.3738	-3.4444	-2.4216	-3.4719	-0.0067287	-6.6965	-6.8954	-5.5367	-8.5797
-23.43	-21.428	-25.155	-17.37	-18.24	-27.628	-19.914	-27.542	-22.832	-20.224	-24.969	-23.291	-22.275	-24.054	-23.314	-22.899	-19.096	-18.482	-24.283	-24.503	-22.514	-17.007	-18.282	-20.368	-26.517	-19.378	-13.166	-20.939	-20.79	-28.31	-19.088	-27.549	-19.879	-23.835	-32.542	-17.248	-24.911	-19.001	-16.365	-25.208	-32.259	-21.425	-24.117	-27.38	-17.797	-19.475	-28.36	-21.933	-24.99	-22.17
6.601	8.2801	7.1137	5.575	7.3029	3.0646	7.4925	6.0761	7.4896	9.945	5.3982	9.4143	7.6685	8.0397	2.9614	0.57859	13.94	5.6335	10.885	1.5484	12.176	7.5603	8.005	1.9768	7.3574	5.6035	2.9517	5.2996	7.8302	7.9212	9.5747	3.4284	8.2942	6.8456	7.4939	11.451	4.3392	4.9519	3.6613	2.1648	6.9735	1.4611	3.3819	5.2887	0.64583	6.9152	8.0034	11.472	3.4695	2.8466
4.9823	4.9419	-1.1141	-2.7538	3.9603	4.7846	4.6045	-0.1616	3.3533	-0.63266	0.72221	-0.83292	3.2597	0.07719	-2.2987	5.2421	2.2586	-3.0186	7.9843	-2.4411	2.1007	3.7681	6.2613	7.2122	-1.6421	-0.76934	-2.3912	-0.016708	-1.3118	7.2777	5.4335	7.2422	6.7451	-2.087	1.6836	1.2246	-3.4933	2.526	0.18641	5.5521	3.5073	3.1243	2.8428	-0.62788	8.1318	5.5851	2.0429	-1.5479	-6.4267	4.0879
-0.26448	-2.1697	-7.4312	-8.2413	-4.6447	-2.0573	-1.3448	0.25331	-2.0799	-3.9799	3.252	-0.37718	-9.4438	-0.13814	-10.297	2.3442	-2.4182	-8.4615	-3.1014	-4.009	-3.6888	1.5358	-5.4377	-4.7204	-7.8648	3.6062	-8.6009	0.20297	-12.444	-6.4224	-4.3509	-7.156	-8.3998	-2.1277	4.6975	-0.87097	-1.4492	-4.804	-1.1164	-5.2315	-0.85212	3.3644	-2.4163	-5.2601	-5.2177	-6.1233	-2.5246	2.8381	-8.8792	-8.729
-6.5879	-13.926	-11.698	-5.9154	-6.3005	-10.831	-11.596	-0.24511	-13.218	-10.131	-4.8343	-5.1853	-14.009	-7.5082	-8.5852	-11.36	-9.1588	-17.22	-13.841	-8.2418	-8.8707	-11.64	-10.417	-10.771	-14.788	-8.1722	-9.3979	-12.408	-7.3212	-8.8724	-11.599	-11.039	-13.155	-10.08	-10.427	-5.8042	-12.712	-10.369	-5.0808	-10.835	-10.572	-11.936	-11.925	-7.0397	-9.0526	-1.8269	-10.339	-6.3341	-3.9998	-8.2195
-2.6456	-10.473	-8.9323	-8.3752	-10.845	-12.503	-13.147	-12.506	-8.3104	-3.5645	-8.86	-7.6401	-9.7529	-3.0797	-15.087	-11.606	-8.1066	-11.836	-10.468	-7.7824	-9.2003	-10.914	-10.221	-11.424	-8.2293	-8.8299	-10.952	-0.11284	-13.432	-9.5061	-9.3781	-7.2785	-9.5753	-3.9248	-12.59	-9.9315	-9.6131	-12.482	-11.813	-9.9627	-10.689	-11.814	-6.2142	-8.2132	-15.204	-6.9113	-8.7567	-5.1364	-8.1707	-10.244
13.949	6.1987	4.0369	6.9373	8.1867	3.4503	11.045	4.9301	4.8559	2.4777	-0.046564	7.254	6.4892	8.7834	10.807	4.5169	9.2011	1.6447	2.4766	4.8176	11.646	6.8376	1.2106	6.5437	5.7969	1.209	3.2045	7.7698	4.3707	11.342	4.0241	8.0844	6.7202	5.8721	9.3649	4.9567	1.6311	10.282	3.3384	6.1784	7.6563	5.1867	5.7937	6.2269	3.2127	7.3986	3.2154	1.098	2.4957	12.449
7.4303	6.5702	9.9039	10.492	1.9743	8.5831	5.3706	8.0212	20.18	9.4599	6.011	1.8632	7.8131	7.6915	5.4008	5.9979	11.449	8.3096	9.9882	12.007	5.2284	6.4255	13.312	1.5673	2.6164	8.6861	14.481	5.7274	0.91525	5.9466	9.9805	7.3428	6.3547	9.1843	8.3757	9.8353	10.72	9.0105	6.0948	7.619	3.6595	5.4338	7.631	7.8121	9.4695	8.4565	5.3458	0.56066	1.8792	7.6839
-13.102	-8.514	-10.186	-18.407	-14.998	-14.237	-10.928	-6.6416	-14.482	-15.017	-13.691	-15.655	-10.066	-14.582	-12.995	-16.592	-16.274	-18.735	-12.317	-17.807	-17.333	-16.629	-14.253	-12.957	-13.446	-8.2985	-15.403	-14.021	-19.638	-7.3144	-11.326	-16.197	-12.758	-20.418	-15.419	-19.343	-16.695	-13.661	-9.8877	-15.367	-10.847	-11.943	-13.387	-18.604	-14.612	-18.802	-13.181	-12.417	-4.1005	-9.9305
-5.7584	0.36269	1.1761	-6.2573	1.9243	3.6395	-1.4163	-1.7335	-4.3386	-2.4795	-1.5891	-3.9882	-8.9492	-5.1109	-4.3021	-5.2951	-0.40924	-3.9374	-1.9516	1.108	-0.92839	-2.2887	-6.7038	0.34118	-1.2642	-2.8023	6.8769	-3.2695	-2.2794	-7.4515	-0.15321	6.8077	-2.384	-3.0489	-0.19721	-5.6283	-2.7336	0.11189	-5.664	0.36751	-2.1069	-5.428	2.0821	-5.2473	-9.8301	-2.1674	3.5504	-3.2712	2.9166	3.3072
-16.686	-19.886	-16.497	-24.553	-16.93	-22.295	-23.033	-17.382	-19.413	-19.524	-24.487	-21.334	-22.973	-19.828	-21.347	-19.063	-25.716	-25.058	-20.05	-19.402	-21.134	-28.39	-25.662	-22.573	-23.421	-16.592	-18.593	-22.558	-17.543	-21.346	-20.293	-24.044	-20.126	-25.007	-18.972	-17.71	-16.95	-16.061	-22.346	-25.084	-23.891	-20.801	-23.611	-22.565	-25.524	-18.563	-20.379	-22.528	-14.703	-19.84
5.6695	5.8678	6.3939	7.706	2.5347	3.4313	9.0437	17.846	8.198	4.4198	4.7294	10.057	0.39887	6.8399	7.8575	4.9196	8.8605	5.3718	5.4262	3.8921	12.769	10.764	-0.77616	5.1643	6.12	6.2112	11.994	10.174	9.3376	4.2562	6.3361	10.443	13.504	-1.1026	2.4917	10.841	11.529	5.7264	6.0135	8.6115	4.4032	9.928	4.2942	6.9917	5.0257	5.9623	4.0064	7.5079	5.0694	13.897
-10.39	-4.0248	-12.601	-9.8124	-20.995	-17.975	-9.9111	-11.565	-16.573	-8.2969	-19.602	-18.89	-23.29	-14.763	-16.551	-14.561	-12.12	-14.762	-14.32	-19.351	-15.158	-14.902	-13.82	-9.8905	-11.715	-18.276	-4.0999	-13.38	-6.7908	-11.694	-9.8853	-15.811	-14.932	-15.811	-13.733	-12.388	-20.564	-16.105	-19.426	-13.355	-10.39	-12.28	-14.059	-15.362	-5.4421	-17.031	-12.291	-18.276	-13.814	-21.162
-0.1383	0.54693	-1.2257	2.2359	-0.68259	-0.9546	5.1925	8.5383	-3.052	0.44168	4.509	2.6139	8.2337	3.1554	3.2456	-2.7549	1.3011	0.99851	5.2633	-1.157	4.6224	-1.5723	0.16465	2.9762	4.7948	3.5509	7.0673	-3.9873	1.3691	-0.69394	-1.6686	-5.5469	6.5734	-3.3558	6.0494	4.7886	-2.19	5.0328	7.059	2.8556	8.591	2.464	-5.2394	1.35	2.4867	-3.2321	-4.2541	3.6298	5.1122	-0.90215
-10.544	-5.063	-5.2285	-11.793	-12.531	-4.5529	-9.4407	-13.216	-8.0031	-10.795	-8.5429	-5.7472	-12.765	-7.8684	-11.637	-12.143	-3.3471	-11.375	-11.824	-10.764	-6.3518	-12.19	-9.4832	-12.722	-14.22	-1.5133	-4.1822	-14.965	-11.204	-11.064	-11.993	-8.5674	-8.4579	-13.68	-8.4789	-10.318	-10.855	-6.9474	-13.557	-12.017	-12.77	-5.8576	-15.475	-8.6731	-11.835	-12.158	-12.516	-5.7574	-12.259	-13.807
-3.3235	-6.3792	1.6646	2.046	-8.7569	1.0511	1.9315	-3.9263	-5.2252	3.561	-0.32657	5.1863	-0.70032	-1.4807	-2.9594	-3.7766	-5.7019	1.6413	2.3138	1.8414	-3.1659	-1.0451	-1.6576	2.0287	-4.3661	0.34572	-4.402	-1.0814	-6.392	-1.5558	0.8838	-1.3076	-2.6863	-4.9067	-6.6083	-4.7645	-4.1125	-10.252	4.8703	-1.188	-9.63	-0.094925	-4.8822	-6.075	-4.4807	-1.6237	3.0724	-5.891	-3.7994	-5.6905
-2.451	-2.7602	3.4524	0.40192	-7.7729	-0.015082	1.3808	-3.2217	-3.7175	-6.274	-1.8053	-1.5587	-0.056377	-0.41267	2.149	1.9753	4.1416	-5.9574	-3.3497	3.8487	0.76526	2.081	-3.7861	-1.2474	-7.3165	0.17451	4.4524	-3.8734	-3.2448	-7.9608	-7.6276	-3.1292	-1.0944	-0.31331	-1.2538	-2.405	-6.7716	-1.2055	-7.3551	-0.50087	-2.7508	1.0167	-0.1518	-0.17044	0.25819	-3.1052	2.4708	-3.6029	-2.6316	-4.6352
3.841	11.514	13.703	12.578	10.05	8.7571	0.70767	11.433	5.9824	5.0461	8.7958	5.1238	9.4279	9.1466	9.7029	3.6387	7.8846	9.9758	3.1454	6.4172	5.5355	6.1022	10.113	2.3095	12.379	13.517	4.8088	6.3765	6.8577	11.193	1.275	4.4847	5.8926	11.201	2.1639	4.9132	10.143	8.55	3.6939	3.2539	9.0224	7.1169	4.98	13.617	8.7649	5.329	7.0543	6.0218	9.7561	7.6282
-12.09	-7.7243	-10.995	-14.618	-11.321	-13.463	-7.2886	-12.116	-9.5271	-8.5666	-12.818	-10.291	-15.433	-7.7573	-12.478	-12.227	-10.708	-10.46	-17.547	-11.061	-13.701	-11.188	-13.929	-16.227	-12.795	-9.236	-13.45	-13.666	-16.424	-13.682	-10.042	-19.338	-8.5792	-13.089	-14.191	-14.581	-9.5102	-12.739	-13.002	-10.838	-7.9823	-9.5427	-16.111	-12.623	-16.712	-10.78	-10.209	-10.137	-10.605	-14.393
-11.908	-14.287	-14.88	-7.4201	-12.848	-14.984	-14.094	-15.691	-18.029	-11.185	-8.7819	-11.625	-11.833	-6.8231	-10.329	-9.7921	-12.2	-7.784	-9.1249	-12.037	-10.967	-12.702	-10.563	-8.0585	-5.4823	-9.4674	-16.929	-13.303	-9.5228	-9.8598	-17.857	-12.131	-14.748	-14.644	-7.5552	-6.421	-12.49	-8.4762	-16.803	-12.642	-9.4343	-13.076	-14.07	-10.442	-12.684	-13.231	-11.001	-10.755	-13.233	-13.602
-12.686	-5.6277	-16.804	-14.794	-9.4225	-15.51	-14.116	-13.298	-13.075	-9.4442	-15.819	-15.966	-13.108	-19.827	-11.85	-11.238	-13.901	-10.371	-7.3082	-10.443	-10.816	-9.8122	-15.664	-4.7387	-13.798	-19.356	-8.9796	-26.721	-14.926	-13.409	-13.007	-8.0235	-11.801	-18.65	-14.501	-15.448	-11.365	-21.193	-12.955	-6.1692	-18.484	-8.0878	-7.9289	-18.067	-7.4316	-15.172	-14.276	-15.916	-17.688	-12.128
-20.106	-16.911	-17.124	-14.853	-21.516	-18.088	-24.012	-24.081	-21.018	-17.625	-22.9	-23.537	-14.972	-18.318	-19.959	-25.715	-28.353	-20.183	-26.459	-14.132	-27.32	-22.691	-20.642	-20.312	-23.672	-21.861	-17.727	-12.741	-23.977	-19.873	-19.52	-24.869	-16.393	-24.1	-20.503	-16.413	-21.637	-17.868	-19.605	-21.57	-22.833	-17.749	-21.761	-22.333	-18.89	-17.105	-25.108	-18.145	-19.851	-23.696
-3.9068	5.0498	3.233	1.6094	0.77162	-2.1872	-3.8522	3.5382	3.9526	-8.1754	2.2406	-2.7674	-0.58959	-0.045174	2.5282	0.22297	0.72729	2.014	-4.8879	-3.8706	1.8615	-2.3823	-1.5682	3.4046	0.0097801	-1.3719	2.2231	-4.8903	-2.488	-2.3458	2.3475	-6.5989	-2.9946	-0.46395	-1.8339	-1.5381	0.70438	-2.8663	-5.0422	-3.4656	-1.0369	-2.9477	2.0857	-2.8774	-5.5701	-2.4753	0.39091	4.259	-0.26657	0.35122
0.52897	-4.9114	-1.8776	-2.1741	4.3955	-2.7162	-0.64824	6.4934	4.7656	-1.3971	-0.91484	-0.9374	-4.924	1.9413	4.3421	-7.818	3.7687	2.7972	-3.0702	2.352	-2.5199	-3.1937	5.9586	2.3264	-4.4258	3.1658	-9.8227	7.9718	4.6952	-4.6742	-0.4304	-2.5447	-2.2272	-1.3314	-5.0976	0.86505	-0.1577	1.4646	-0.98426	1.8824	2.3715	4.7114	-2.6992	3.8435	-2.4043	-0.74101	2.0128	0.71412	-2.0866	4.4422
-3.2716	-0.46544	-5.9395	2.0299	-1.4755	0.89549	-4.2863	-2.8856	3.1277	-4.9939	-4.8164	0.45701	-1.9814	-2.7047	-7.8523	-0.60596	-3.1916	-4.2736	-6.6419	-0.41682	-0.50677	-4.1913	-1.8987	-2.6304	-1.3455	-0.29846	5.6311	-1.8172	1.8852	2.018	-2.6009	1.7371	-0.30102	4.7292	1.1325	-1.2247	-3.645	-3.2181	-8.1284	-6.2362	-2.1505	-2.6487	-0.39082	-4.2671	1.4926	4.5793	-1.5247	-8.5867	-2.7909	-1.3181
6.0691	-2.6672	3.9114	7.0545	2.0443	3.6013	0.091882	3.0593	5.0657	2.5313	6.9561	8.3316	6.2483	2.7169	8.5267	1.887	0.23756	3.8561	4.6811	7.8557	7.1161	-5.8933	4.3422	0.037907	0.82822	2.3328	-2.0003	0.52303	2.8258	-0.1692	3.1944	7.2923	0.5556	3.1458	-0.17058	4.072	9.3255	2.7028	2.7513	4.0105	0.83184	-0.84934	3.2576	0.83253	-0.70109	0.66498	5.5957	-0.029735	2.941	3.9797
-9.5693	-2.8154	-2.4348	-2.2167	-7.5542	-8.6886	-3.9751	-3.2328	-9.6983	-2.6642	1.1651	-2.26	-3.6934	-8.6459	-3.0292	-0.086894	1.3769	-5.1977	0.24935	-3.7613	-2.1201	-1.2467	-3.8439	0.42565	0.89205	1.8698	-4.2525	0.3057	-4.7441	-6.4121	-1.0076	-0.752	-2.3557	-0.3651	-5.5496	2.073	-2.0153	-1.0246	-1.4596	6.0525	-0.78664	-0.12225	1.517	1.2528	-0.092689	-4.1278	5.967	-5.1159	-1.3278	0.082213
-0.81091	0.13852	0.2335	8.7097	2.5944	4.2781	2.303	2.9753	3.9589	-2.0275	3.7243	-2.8855	0.7809	3.2384	-0.60381	0.8479	1.9718	0.0069267	7.6	7.7105	1.177	0.70084	-3.3467	3.7275	2.6114	7.1037	-2.0307	5.5443	3.9392	5.8457	-0.028725	-1.2218	-0.87882	-0.64914	-1.517	2.1603	-3.0903	1.0345	-3.1303	-4.2441	-4.8721	-0.10681	3.2026	0.8124	5.5742	6.0383	5.4701	-0.69607	3.652	7.8714
-16.868	-11.774	-16.983	-12.593	-10.033	-18.691	-12.924	-14.584	-12.868	-18.605	-15.437	-12.921	-16.819	-15.4	-17.868	-18.43	-21.298	-14.675	-11.598	-10.313	-11.42	-15.628	-20.061	-13.752	-14.732	-9.1646	-11.204	-12.363	-11.398	-8.7993	-12.89	-14.488	-8.1373	-17.596	-12.211	-17.939	-20.702	-17.883	-12.089	-18.917	-11.583	-16.399	-11.578	-21.643	-16.758	-14.061	-14.555	-17.953	-13.652	-9.1371
3.8486	4.6389	-1.8643	-0.60474	-1.199	-9.4223	4.0203	-6.1234	-3.6521	-2.0213	-0.72468	4.1364	2.6651	-0.16471	-4.9918	0.36075	1.1719	2.9435	-0.63102	2.0596	-5.1855	10.513	-3.9405	5.1516	-0.83383	0.0011278	-5.6338	-5.6652	-6.7176	-2.7262	-3.0466	-4.0144	-0.40524	-2.7201	0.85313	-4.5362	-0.25623	1.0121	3.3043	1.2651	1.1007	0.81755	-3.2318	3.6935	-0.27166	0.75243	2.0699	1.7364	-2.5878	-0.26322
-1.7459	-0.79607	-0.20247	3.0498	-1.3721	-0.53328	-7.4532	-2.2929	-0.23725	-3.0686	-3.5244	0.85918	2.7849	-0.22051	-2.9616	-1.9333	2.1948	1.7154	-3.1505	0.18089	-4.5146	-0.91619	-11.054	-2.9184	-4.2484	-4.1725	-5.3528	-3.0771	2.04	-0.36989	5.2021	-2.0505	4.0713	1.3064	-5.4346	-3.2522	-1.4948	2.4543	-6.1835	-2.0103	1.2639	2.2879	-3.076	0.12546	-3.1012	-10.607	-4.6079	1.4293	-1.114	-2.2164
6.9318	0.60051	0.1525	4.9999	2.3088	1.3239	2.2017	1.2486	2.9837	2.5112	-1.2286	1.0443	0.95645	-2.4297	-4.6722	-0.97221	7.6463	-2.9722	6.5423	1.2002	-2.8022	3.3305	8.0044	-6.3845	0.39635	-5.6393	1.0947	-1.7057	-2.7229	2.344	6.0713	0.10527	1.8257	-6.7993	6.1553	3.5769	-1.7884	5.1887	-1.6562	-1.2251	0.65178	5.4935	3.4319	4.0088	5.9416	7.3138	-0.61394	-1.3058	-1.2913	-0.36943
12.028	4.7414	1.0271	-0.064353	9.9602	4.4928	4.2533	2.267	-1.8822	0.051695	3.4305	5.2489	3.2563	-4.563	1.7175	-0.77842	5.5117	4.3568	7.4815	7.5295	2.4187	2.1679	-0.11522	4.7742	2.7275	1.3404	5.3721	8.8344	-1.9042	-1.1855	2.3842	-1.319	3.8322	8.8985	1.8858	1.2695	1.1746	1.4983	-1.104	1.142	4.0889	3.2968	-4.9201	1.9742	2.2647	3.2113	2.7807	3.5041	2.8262	0.38499
2.4561	0.73494	1.7703	2.1532	-1.7725	2.9379	4.4306	-2.7267	0.71876	10.175	-0.96895	1.8895	6.0458	-0.66687	7.7283	-1.9023	5.4137	5.1051	-0.87108	1.9755	1.346	-0.44326	2.9775	1.1973	-0.80081	-1.1943	-0.98376	0.7055	0.51421	1.4956	-3.9901	-2.9698	4.4878	3.296	3.7672	-6.9975	3.628	-1.3694	2.3535	-1.0285	-0.81066	0.79213	4.1453	2.6399	1.2968	-6.281	1.6857	1.1351	-0.09305	2.3107
-0.65589	-4.6445	2.3674	-1.3104	-9.8075	-4.2951	-1.1079	-5.6107	-1.5932	2.0576	6.9723	3.8347	-1.6197	4.6122	3.7733	5.0252	-8.5165	-5.9789	2.8099	-2.6884	-0.42043	-2.5853	5.529	-9.4044	1.3243	5.0382	2.5403	3.0441	-3.5372	-6.461	-4.9614	-1.9385	-4.4226	-2.8877	-9.2138	-1.3559	5.2797	-6.3027	-2.5022	-8.7546	-0.47389	-3.0732	1.5643	0.020008	-3.1279	-6.2447	-6.5806	-3.8297	1.3942	-4.5412
-4.6734	-7.8721	-3.329	-2.5139	-3.4313	1.5007	5.336	-4.2159	2.2658	-7.0759	4.5799	-3.8718	0.64214	-0.6615	0.097829	-2.7838	-3.1647	-1.4328	-1.7418	-2.7209	-8.5191	-3.809	0.02449	0.9556	2.9596	0.85285	-3.2398	-0.081751	-2.2576	-5.0888	-2.6677	-0.34916	-2.1359	1.1865	-1.6412	-4.8231	-2.7031	-0.79357	7.9626	-0.22859	-1.7471	-10.238	5.2663	-4.9596	4.002	0.99386	-0.94173	1.6488	-2.0188	-1.067
-20.242	-16.571	-25.692	-17.992	-24.642	-18.311	-17.018	-29.635	-15.846	-18.947	-29.376	-24.498	-21.542	-29.546	-19.762	-16.031	-24.898	-20.816	-22.804	-20.14	-22.375	-21.906	-21.138	-23.954	-21.181	-21.088	-23.4	-19.612	-22.427	-18.932	-24.356	-27.195	-22.417	-22.667	-18.69	-24.473	-20.978	-23.128	-25.39	-25.402	-22.422	-21.444	-27.071	-19.856	-15.875	-22.413	-28.806	-18.811	-23.358	-20.469
-3.3191	-1.7192	1.215	-5.6684	-4.1574	4.4168	-5.3568	-1.3527	-1.2029	-2.7446	-3.9158	-4.5875	-1.3442	0.2611	-3.492	-2.9568	-7.3422	-7.4299	-1.8613	-3.909	-5.1577	-6.6249	0.82132	-8.2342	-4.5615	-2.0433	-0.69769	-5.5159	1.6933	-5.0044	-3.0227	3.648	-2.7425	-7.5724	4.0632	-2.9294	-9.0108	-6.4544	2.4488	-0.89243	-3.4355	-9.919	-4.1504	-2.8109	7.8705	-1.8099	-4.6796	-0.68399	-4.1555	-5.2722
9.6415	10.681	14.298	7.3824	17.637	9.9333	12.137	7.1948	13.109	3.2828	12.451	11.474	11.125	12.805	4.1722	12.306	11.63	4.9238	4.7302	14.508	7.2894	12.315	8.631	4.3776	8.9976	7.3703	17.177	7.3145	12.041	10.969	10.289	7.4732	6.5852	4.2201	15.27	6.3597	12.313	6.9683	8.2494	14.073	8.4382	5.0334	10.279	14.82	10.397	9.4155	5.6931	4.6757	9.6487	4.6237
-12.255	-15.318	-13.24	-11.005	-15.781	-9.7087	-8.9522	-13.099	-18.571	-10.521	-12.661	-12.681	-13.34	-10.415	-13.096	-17.832	-22.03	-11.208	-11.599	-15.484	-13.951	-9.4535	-10.989	-16.616	-17.797	-12.041	-16.823	-11.318	-15.131	-12.356	-17.595	-15.364	-12.22	-9.4956	-14.029	-15.401	-15.683	-13.397	-21.654	-13.148	-14.575	-13.849	-11.94	-15.542	-12.466	-13.241	-11.597	-13.228	-15.133	-17.625
-21.708	-22.875	-18.091	-22.207	-23.119	-21.599	-22.202	-24.035	-24.367	-14.808	-27.167	-27.424	-23.264	-25.036	-23.501	-23.017	-19.869	-29.445	-26.068	-22.362	-16.497	-24.108	-18.974	-17.683	-25.291	-24.206	-18.523	-23.497	-23.267	-19.801	-20.414	-24.719	-26.779	-26.352	-22.618	-24.417	-20.17	-21.101	-21.485	-25.02	-22.836	-16.804	-21.916	-20.324	-22.398	-28.873	-24.775	-22.95	-25.222	-21.955
4.271	-5.7101	5.7704	-1.5764	4.7039	3.2009	-2.1326	3.999	-2.2051	-1.1811	0.3693	6.1418	1.2008	2.6695	-1.0486	10.061	2.926	0.98666	1.6203	-0.80709	-0.56066	-3.1472	-0.41053	0.48408	0.18874	-2.174	-1.2137	-2.2827	7.444	-6.4746	0.23503	0.59776	-1.8771	3.1846	3.3828	-1.3277	6.0674	-2.8961	6.6723	-7.6126	-2.1581	-5.0247	0.47082	-1.7674	-2.8417	-5.7356	-4.302	-0.38066	-5.8816	-1.7607
-10.979	-5.7305	-10.116	-7.1059	-15.146	-7.653	-8.4854	-6.7834	-14.707	-9.6552	-9.0371	-12.004	-6.6854	-14.87	-8.6613	-10.316	-1.802	-11.53	-13.36	-13.832	-8.9019	-12.767	-9.7135	-12.235	-8.2684	-9.3772	-16.15	-8.5421	-11.51	-13.722	-7.419	-12.089	-10.687	-10.946	-15.54	-10.852	-7.2682	-5.4621	-8.945	-16.538	-3.813	-10.465	-5.5243	-15.348	-13.075	-9.5004	-5.9649	-12.743	-9.7738	-9.5494
-9.6933	-10.579	-13.297	-11.035	-17.482	-12.851	-8.8119	-23.498	-16.942	-13.129	-11.016	-9.2136	-10.665	-16.316	-8.0945	-4.556	-9.7617	-8.9271	-21.185	-6.4825	-11.981	-13.176	-11.776	-14.585	-12.365	-7.7599	-13.124	-14.703	-7.7928	-12.448	-8.0055	-16.051	-16.681	-19.285	-10.089	-13.381	-9.7205	-18.779	-5.53	-17.264	-13.722	-9.9543	-14.856	-11.561	-9.9285	-14.935	-15.143	-15.691	-8.7975	-15.751
2.2633	4.9422	-5.8978	-4.1875	-2.7171	-2.4775	-3.2957	5.6683	-4.5264	-4.6545	-3.9067	1.4436	-1.9989	-0.7679	8.0191	-3.2032	-7.7252	0.81759	-1.9537	-1.2732	-3.6272	-1.6346	11.834	4.6836	4.3925	1.0877	-7.6051	-1.3841	-0.68868	-4.5832	-1.8183	8.5306	-3.6447	-4.5071	-1.4871	2.4648	5.6025	1.6749	-3.5202	-0.46517	0.065497	-2.6633	-2.3811	-12.613	4.7985	1.0017	0.27684	-4.1113	-3.3642	1.5772
-5.6422	-16.705	-7.1138	-10.718	-14.17	-16.772	-7.6	-9.1419	-6.9448	-13.519	-8.272	-14.238	-10.514	-14.977	-9.3922	-12.262	-8.4931	-13.462	-15.097	-11.806	-6.5015	-14.379	-11.792	-10.016	-11.515	-10.604	-11.322	-4.0272	-12.106	-10.834	-9.4408	-13.871	-10.743	-5.6658	-10.974	-9.8869	-15.541	-10.099	-16.784	-15.62	-13.071	-19.025	-9.5632	-10.374	-14.21	-9.3553	-11.616	-11.036	-7.7607	-9.7816
0.82068	-1.5859	-0.98248	2.431	-2.3882	-0.2517	7.6024	-3.0896	-10.638	-7.0388	-4.0741	-0.58799	-0.99468	2.1809	-1.5432	2.3905	-3.0256	-2.4927	-2.5927	-1.5669	-0.30849	1.9636	-7.3823	-3.1145	3.4882	-6.5237	-4.8541	2.4877	2.6116	-3.1679	-3.1036	-3.7474	-1.4867	-4.5481	-3.7763	-1.9082	-7.0267	-2.9385	-1.1084	-5.8941	3.1501	-4.8576	-2.4435	-4.5724	-2.6822	-0.033206	5.0073	1.1945	0.5778	2.7106
6.8623	6.851	-2.8531	4.5001	10.686	1.5548	5.048	16.314	8.3849	11.724	12.662	8.3782	7.6143	9.0067	2.3288	5.1108	7.7138	11.23	10.282	-0.99818	4.4877	3.1659	7.0823	7.6773	5.7169	4.7134	3.7786	9.7784	5.5029	6.0981	10.259	3.5694	4.4136	4.9079	8.1499	6.9182	8.3758	4.3487	2.5723	7.2666	12.12	5.308	3.0342	5.6001	5.0701	9.2977	3.2333	4.2711	12.038	9.8398
-17.054	-15.948	-7.9188	-17.69	-7.975	-14.882	-12.475	-17.426	-17.823	-6.5587	-15.63	-14.419	-10.876	-13.19	-14.497	-8.9518	-12.861	-16.695	-12.654	-16.666	-17.687	-16.402	-6.6125	-9.6895	-19.411	-14.872	-16.719	-16.671	-15.902	-11.975	-4.206	-5.6798	-12.064	-15.863	-6.5934	-13.402	-12.325	-18.275	-16.815	-15.109	-12.436	-15.57	-14.637	-12.918	-8.9532	-11.639	-10.686	-12.719	-13.465	-6.0138
8.8541	4.459	0.074312	7.7326	4.8729	3.3635	15.48	12.321	14.713	12.54	10.078	9.2859	6.3865	14.236	9.3673	6.9164	12.11	9.1249	8.4816	3.6925	10.603	1.8035	9.4289	5.8625	11.548	11.789	5.9425	7.9065	11.614	1.3786	1.0204	7.5718	9.2733	11.018	13.667	8.8166	3.0343	6.444	7.1911	2.5052	5.8874	9.8919	8.3626	13.1	7.9386	7.818	5.7395	11.631	6.2132	7.8862
-12.611	-4.9574	-6.7416	-12.627	-10.169	-6.1473	-22.687	-15.739	-9.544	-10.778	-6.3772	-11.881	-11.422	-14.389	-7.7444	-10.014	-7.2213	-12.881	-11.887	-9.7472	-13.313	-10.751	-12.133	-10.452	-15.362	-14.068	-6.7568	-7.8229	-12.568	-12.784	-7.2446	-13.764	-18.949	-9.3655	-8.4576	-6.1595	-11.73	-11.002	-13.272	-6.5612	-11.655	-14.995	-12.506	-11.489	-2.0799	-15.715	-9.1071	-6.7396	-13.441	-16.29
3.0001	13.025	1.2691	7.5078	5.2819	8.8179	5.3671	9.1336	4.8417	5.4169	2.4851	-3.4717	3.5793	4.7741	8.3534	1.7252	10.27	0.83889	7.3037	10.743	5.8907	2.3753	-0.67021	6.1191	7.468	0.95296	0.41677	4.0602	-1.7157	5.5528	6.9705	4.1288	3.5645	2.6925	-1.4381	4.9891	3.9717	2.4083	3.9688	4.7388	3.1653	5.9725	6.1563	9.1248	6.278	3.2153	7.0872	8.2738	3.3198	7.3868
-1.7631	-9.2369	-1.9008	3.5527	-1.5343	-0.27604	-4.8432	-0.47525	-3.3752	-6.48	-2.0662	-3.7809	0.74809	-5.6979	1.5198	-9.2207	-2.7372	-7.1975	-9.3261	-1.4323	-4.3657	7.9757	2.5681	-4.9514	3.5428	0.10076	-5.5613	-2.6066	-4.5132	-4.8928	-2.9519	-1.8426	-9.5746	0.99942	-4.9448	-4.966	-10.765	0.10335	-2.3153	-8.1439	-2.5499	-0.088764	-3.1569	2.3689	-2.4794	-1.6529	0.40316	2.3248	-4.5973	-2.628
-1.7843	0.98854	-4.6309	-7.2757	-0.28042	-9.7482	-1.21	-10.028	2.8585	-2.7055	-4.4881	-1.9055	-2.9364	1.6315	-11.449	-7.6739	-1.3512	-5.1496	0.1389	1.7398	-4.6936	-2.5747	0.24515	-6.8319	-3.0926	3.3093	-9.2674	0.82722	-10.969	-3.2502	0.24972	-2.2541	-4.4039	-2.1571	-4.441	-0.74765	2.0197	-6.4815	-0.82851	-5.2565	-10.92	-5.0064	-5.289	3.3966	-0.77577	-9.8753	-2.9971	-5.4821	0.075989	-0.14573
-9.9651	-11.435	-11.917	-9.2761	-10.113	-7.2194	-8.2541	-4.5442	-8.4215	-8.1293	-2.8725	-11.892	-5.9752	-13.057	-10.431	-6.8125	-10.766	-16.62	-9.0873	-1.193	-14.134	-13.601	-11.908	-10.287	-7.4069	-12.314	-10.232	-11.418	-7.7207	-1.154	-6.0667	-6.8062	-9.0462	-11.299	-5.1694	-8.6616	-13.642	-9.032	-12.012	-7.0512	-6.6635	-10.682	-13.711	-10.73	-7.1983	-16.752	-12.514	-10.847	-11.051	-12.861
-5.2936	-2.6949	-2.2097	7.4983	1.3488	-7.8036	-6.0341	3.9915	2.4891	2.9079	1.873	1.4187	1.8297	-6.6913	5.2138	-0.755	0.86401	-3.4266	-0.069069	6.1618	1.6852	-0.88103	4.3516	-3.1641	-4.8204	1.3818	-4.474	3.0326	4.2527	0.0026378	2.1363	-1.1628	1.7694	-0.88804	7.3371	9.3417	-5.8196	-1.1982	3.5406	-3.3038	3.2974	1.3859	0.99685	-3.1943	-5.7988	4.495	-3.0166	-3.3659	3.3611	0.65697
3.9139	-5.5443	-7.5563	-3.7671	-5.782	-2.5256	0.31107	-2.2145	-3.9964	-6.3194	-2.7997	-1.2734	-1.5464	-0.82771	-1.0661	-5.0005	-1.6736	-6.1192	-2.7023	-3.2039	-1.9838	-4.0733	-4.9056	5.0376	5.2576	2.0188	3.5868	-2.734	-1.5172	-6.1706	-0.77516	-2.3957	2.4223	-2.3649	-0.025371	3.5502	-2.1251	-3.0485	-4.613	-3.9428	-1.8209	1.4961	-0.0068325	-5.6466	-3.9614	-7.3545	-6.2795	-6.5006	1.9121	-4.7829
-9.2833	-12.833	-5.2933	-8.3794	-4.8215	-4.0598	-10.81	-3.1488	-4.9491	-13.874	-10.617	-5.7935	-10.462	-10.708	-13.608	-9.2371	-7.0215	-14.468	-5.0865	-15.802	0.23493	-12.868	-1.5871	-8.0335	-7.6706	-11.162	-5.318	-15.825	-9.7001	-1.8554	-4.2435	-9.3588	-9.7891	-6.9773	-9.4303	-8.8498	-5.1734	-14.35	-6.1192	-15.539	-8.7606	-7.6235	-11.306	-8.8728	-11.75	-15.103	-10.984	-3.5992	-8.72	-8.628
-23.125	-22.09	-21.749	-24.131	-15.317	-28.144	-20.53	-18.735	-21.1	-16.65	-20.308	-25.244	-22.862	-20.413	-21.809	-25.384	-19.324	-17.186	-26.178	-20.209	-26.74	-25.526	-26.484	-22.454	-20.48	-24.266	-18.535	-20.472	-28.741	-24.16	-24.346	-19.396	-27.127	-23.947	-22.136	-20.744	-22.226	-25.231	-27.937	-20.432	-23.087	-22.001	-25.327	-19.855	-23.795	-17.522	-22.515	-21.311	-25.863	-20.077
-7.8198	-13.756	-14.935	-13.159	-10.405	-6.8652	1.9192	-7.1873	-14.481	-6.4923	-11.579	-9.7323	-6.4365	-10.075	-7.9457	-6.029	-15.569	-7.5932	-5.7907	-9.5891	-4.8895	-1.1585	-14.765	-11.633	-10.896	-5.6476	-8.0708	-14.71	-14.686	-10.672	-10.141	-6.8675	-8.8689	-10.658	-11.539	-7.0853	-3.9586	-10.959	-8.5016	-6.5322	-1.4743	-6.6968	-11.373	-11.645	-8.6803	-17.629	-9.5425	-5.8571	-12.116	-12.653
-8.2598	-9.3983	-3.3913	-4.3723	-3.7122	-3.9451	-4.3291	-4.4905	-4.6295	-10.776	3.7597	-5.5245	-3.3946	-0.63091	0.83008	-1.818	-6.6471	-4.0221	-0.62578	-4.85	-0.90385	-5.6351	1.1928	-6.4761	-0.51366	-1.7411	-1.7814	-4.89	-6.5418	-2.4174	-4.4794	-4.9258	-2.7535	7.2061	-3.0487	-5.8468	-3.0773	-1.0086	-5.2422	-2.0445	-4.1806	0.71115	-3.9727	1.1916	-4.8275	0.068086	-1.7699	-5.665	-7.7382	3.8153
-1.1926	-0.055654	4.7339	-3.9296	0.87413	-0.42529	1.7037	1.9767	0.71243	0.1075	-2.6093	2.5509	-4.0676	-2.3403	-1.9186	-1.2435	-3.4274	1.7555	1.1345	-0.34541	-0.23196	4.3173	4.4632	0.41272	-2.4598	4.808	-1.4366	-12.806	3.53	0.68756	-1.5875	8.2094	0.013732	2.1582	-6.751	2.8456	-7.4222	3.6641	6.1559	-2.1214	0.64678	-8.2092	-3.9504	-1.1427	7.0813	-0.738	0.78926	4.995	-1.0296	2.2627
-20.849	-11.774	-4.7945	-4.9899	-4.2304	-5.8573	-5.7565	-2.2027	-10.207	-10.815	-5.7569	-7.6214	-2.5234	-14.388	-4.9063	-10.262	-10.4	-8.4176	-6.4407	-6.2828	-4.1896	-9.7027	-9.442	-7.6562	-18.236	-9.783	-8.7835	-5.2393	-3.8325	-8.1632	-12.784	-7.4315	-13.55	-7.312	-4.5623	-3.4527	-7.8414	-10.578	-12.126	-14.041	-4.4762	-10.291	-10.492	-8.6624	-12.491	-6.0742	-9.635	-12.869	-12.184	-10.083
1.1998	0.090715	0.77758	6.4736	2.1667	7.4681	-1.6392	6.0905	0.97567	5.8407	6.3641	3.8704	7.392	-3.901	-1.803	5.3915	7.8075	2.3037	2.1613	-4.2765	5.5494	2.6841	2.8371	-1.3765	3.6671	5.5061	-0.70795	0.24101	-0.0037448	3.8993	3.142	5.0915	0.33117	-1.9739	3.3505	1.5695	-1.7322	3.8867	4.1292	4.2774	-3.0046	-4.4057	-0.029337	1.4506	2.9085	4.2464	2.2426	3.4185	2.5483	2.2077
7.4942	3.2706	10.775	8.4907	13.643	15.769	10.721	7.2751	9.336	16.151	15.655	10.854	2.0061	9.8037	8.1982	14.857	7.1181	10.829	11.409	9.7441	13.64	1.9498	10.33	7.8271	3.0697	6.3313	11.708	11.748	9.4519	12.088	8.3503	5.0001	11.152	4.7059	3.234	10.133	3.6294	-0.7368	4.7281	8.0593	11.295	10.434	13.661	8.6174	7.1848	9.6508	4.4171	8.7426	11.385	14.341
5.4111	2.8278	-1.5182	-3.8494	-1.2262	0.53731	1.9737	-0.51496	4.3886	2.0532	4.6374	8.0844	1.9239	-0.59786	1.1858	0.8153	-2.3144	-0.27798	2.0431	-1.6669	-1.9966	4.5645	3.7855	1.4839	-3.4315	-4.981	-0.33706	1.1911	-0.93128	4.7948	1.0772	3.8617	4.6929	-0.066677	5.7782	-1.7398	-5.1287	1.182	-1.5229	0.47301	2.2713	-1.0126	-0.73918	-1.3146	-0.76098	1.4782	1.17	0.73706	4.6553	-0.51866
-3.2583	2.1742	-4.9292	-1.7237	2.2545	-3.9313	-0.612	-0.42815	-6.441	-1.0172	5.1805	1.915	-5.387	-2.9341	-2.1993	-7.0106	-10.365	-1.8441	-1.8191	1.4902	-7.9938	0.48384	-2.7969	-1.4244	-4.3379	-0.2852	4.1861	2.4842	1.2894	-6.8525	-4.9647	-9.7559	-4.8085	-5.0792	-4.5719	-3.5854	-3.2685	2.6017	-5.6544	-6.8038	-6.6668	2.5304	-6.3672	1.9075	-1.6679	0.10157	-5.068	-6.5737	-1.0551	-4.3829
-14.306	-9.5035	-11.569	-17.514	-19.777	-19.879	-15.29	-16.824	-11.986	-10.424	-8.1275	-15.04	-5.136	-9.9222	-13.706	-11.974	-18.177	-17.026	-13.968	-12.397	-16.408	-8.4404	-11.093	-15.075	-12.952	-5.214	-8.0792	-14.049	-7.9796	-5.3644	-11.853	-13.313	-12.041	-10.443	-12.491	-6.012	-14.551	-12.836	-7.2394	-13.557	-11.282	-16.493	-9.32	-9.2594	-13.295	-4.8081	-15.257	-13.084	-5.7054	-8.4167
0.75986	2.1291	0.04047	-0.30539	0.61129	-4.4619	-2.8055	-1.4276	2.9171	-2.2258	0.59313	4.3561	-8.2894	-1.0752	-2.762	2.4231	-9.7741	-4.7708	2.76	-7.447	-0.6838	4.7125	-6.3028	-1.9786	-4.8065	-5.0031	-1.3002	-3.7408	-1.3323	2.2811	2.9822	0.090887	-1.4349	-0.29096	-1.2544	4.7388	-1.5386	-5.3644	-2.0323	-2.8172	-6.8506	-3.2754	-5.0409	0.11686	-6.6009	-0.083756	-2.5626	-0.72078	-3.1876	-3.1185
-9.3147	-9.4611	-5.0004	-2.8042	-11.319	-8.8031	-2.9425	-7.3473	0.4115	-1.0558	-7.8517	-12.382	-8.0121	-3.0393	-5.2884	-1.8747	-6.3322	-4.5941	1.4557	-9.08	-11.745	-7.2348	-4.8276	-5.5699	-12.064	-7.2765	1.2681	-8.5397	0.12782	0.069049	-7.7966	-4.0081	-1.0606	3.5907	-4.1731	2.3322	-8.1477	-8.2354	-3.7737	-4.5429	-8.9878	-5.6805	-4.8544	-4.356	-4.4387	-4.1105	-2.2979	-9.4969	-4.2714	-3.7274
-8.6576	-2.9173	-7.1069	-12.69	-5.0879	-5.1311	-13.416	-2.878	-6.2059	-6.3258	-5.5399	-1.3081	-9.3892	-7.5519	-6.5613	-1.3943	-2.196	-10.99	-4.8611	-8.8642	-4.172	-4.2077	-4.9617	-7.3166	-4.8243	-4.5434	-6.1189	-5.6725	-4.7181	-0.57597	-10.594	-9.3369	-7.848	-5.3324	-9.0764	-12.723	-7.6225	-10.02	-9.899	-12.018	-3.9101	-6.0221	-3.8515	-10.098	-6.1762	-3.4187	-3.7976	-2.1796	-0.79899	-9.0275
-25.378	-20.757	-23.601	-20.695	-19.478	-17.384	-20.396	-20.573	-17.551	-20.074	-24.936	-22.225	-19.88	-21.521	-16.374	-23.747	-23.69	-21.611	-22.176	-18.659	-17.853	-22.003	-27.531	-21.601	-25.294	-25.797	-16.518	-21.369	-20.981	-21.221	-21.177	-27.793	-24.309	-23.839	-23.711	-26.118	-23.836	-26.973	-20.555	-17.321	-26.939	-28.19	-23.974	-26.401	-15.81	-18.535	-22.705	-22.465	-24.562	-25.857
4.0072	5.7651	-4.155	3.6347	6.5613	2.5864	8.7847	10.444	8.1325	8.1873	8.9524	8.5448	9.0351	4.8142	1.4124	12.073	7.8642	6.0856	11.608	11.946	16.205	10.256	13.256	10.585	9.565	10.072	10.799	10.879	6.1417	0.090337	13.362	4.1663	11.12	0.86161	5.2438	7.3272	5.6168	7.6805	10.86	10.284	8.9072	10.153	12.116	11.954	6.4892	-1.0413	4.8799	4.6308	6.1987	4.9322
-5.1656	-2.9049	-6.0528	-4.4607	-7.3222	-4.5746	-5.6563	-9.6765	-1.6064	-7.4961	-3.9277	-6.6459	-4.6595	-7.7689	-5.2723	-5.3837	-1.0322	-5.8699	-10.736	-7.1497	-0.89216	-6.0814	-5.8253	-0.63706	-10.165	-2.3005	-3.813	-4.3947	-0.83757	-8.6448	-4.2263	-6.072	-7.1268	-9.6176	-3.1893	-4.379	-4.0903	0.039769	-2.9919	-0.45735	-14.281	-4.9687	-5.8183	-6.0631	-13.184	-3.7993	-5.8807	-2.1121	-6.4112	-1.7817
-1.0389	-6.642	0.21094	-3.8091	3.8345	-6.6118	-1.7887	-3.6944	0.21004	-2.9401	8.8085	-1.7031	9.3296	0.054544	-0.7179	-1.6197	0.18129	1.1223	-1.1418	-1.5279	0.9623	-0.45471	-0.16454	-1.1469	-4.7176	-0.47678	-2.7884	-1.4844	2.7991	-5.1824	3.357	5.3862	2.2997	-0.76911	-2.1128	1.9247	4.254	-2.7438	-6.2252	-2.934	0.60348	3.3441	2.4388	1.0299	2.2944	-0.35356	0.10618	-1.3911	2.4284	0.96308
-3.25	-8.1119	1.0027	-1.0489	5.0674	-7.3821	-4.4707	-3.9443	-0.17562	-5.9858	-9.6735	-8.1022	3.8788	-6.6845	-5.1596	-0.81592	-10.634	-6.9437	-2.6927	-8.1725	0.0048833	-7.4902	-8.2355	2.6508	-2.1429	-0.88147	-4.5121	-4.8903	-1.8058	-8.0588	-0.30798	-1.2184	-6.8557	-8.7804	-6.5176	-3.9605	-8.6594	-2.4384	-3.4841	1.031	-1.1666	0.29079	-3.3869	-6.9323	-1.8418	-13.991	-4.7291	-3.1848	-4.1972	-5.5963
-6.6059	-9.2508	-6.3554	-8.855	-1.0905	-9.5734	-3.7823	-10.708	-3.6791	-8.7057	-7.9264	-6.5145	-12.94	-4.6557	-9.221	-5.7499	-8.8296	-9.9862	-16.201	-0.31475	-5.9261	-9.6978	-7.7227	-1.344	-8.0976	-11.275	-12.98	-11.687	-8.3341	-7.7406	-7.3718	-8.6441	-10.883	-6.7823	-6.7212	-6.6004	-6.2922	-9.6939	-4.3132	-2.03	-6.6417	-15.659	-4.8575	-4.9757	-7.3442	-7.6862	-5.5458	-14.934	-0.32271	-10.695
2.0411	-1.6645	4.2718	2.5527	0.8848	-0.15179	-7.116	-3.2175	2.3934	-0.23902	-1.7547	-0.72399	7.0957	0.83722	3.3158	-5.3422	4.445	3.3519	-2.7427	-3.1926	-2.5693	-2.8822	-1.0643	-1.8457	2.2751	-0.2135	-3.9297	1.1882	-0.53907	-1.3903	6.0737	1.513	0.78782	-5.928	4.1327	-2.7198	-5.202	-0.43331	3.7143	4.6297	4.8937	-1.9711	-4.7238	-0.77427	-4.1763	-0.61959	5.6277	-3.2597	2.6805	-2.7413
4.7665	12.381	7.3783	12.489	0.01042	5.0934	6.0407	6.3028	0.73048	9.0216	4.2213	5.3478	8.6376	9.3648	4.9045	1.4091	4.3375	1.211	6.6931	2.6368	3.6767	3.4738	4.9889	3.8372	1.9404	3.5122	6.0316	6.8419	8.2369	5.4351	5.6632	5.4024	5.6872	4.2453	8.9428	9.5044	6.8909	13.578	8.2361	1.8203	7.461	3.8758	2.9532	3.8095	6.9958	5.5234	1.0948	13.819	-0.73849	9.2644
2.3508	1.8392	3.0078	-3.6536	-4.2703	-7.6332	-1.8561	-1.1511	-5.7085	-2.2091	3.4117	2.0293	-4.9967	-1.0699	-5.3873	-3.7116	-2.4828	-3.4649	-1.395	-0.055442	-1.7191	-3.984	1.7055	-7.6923	2.8508	0.84628	-4.1042	-1.8433	-6.9322	1.3783	-4.7592	-0.59778	-2.4655	1.3815	-1.449	-3.5023	-1.2506	-1.4156	-3.6907	-2.0223	-1.9692	-4.3437	1.5743	-5.3833	0.68439	-7.6845	-1.8468	-3.4914	-7.4678	-5.4229
-15.152	-16.615	-9.8289	-8.3336	-15.376	-16.177	-8.9782	-13.043	-14.022	-11.16	-21.381	-10.979	-8.5322	-17.973	-6.2188	-15.961	-16.827	-9.5791	-10.782	-12.983	-12.99	-17	-19.301	-13.396	-8.1986	-13.587	-13.408	-16.281	-14.044	-14.267	-8.5078	-12.959	-10.721	-9.465	-11.262	-22.048	-18.522	-12.606	-5.1629	-17.97	-13.908	-11.629	-9.4844	-14.719	-10.867	-5.2982	-14.982	-17.968	-14.517	-9.8785
-23.632	-24.512	-17.766	-28.79	-23.328	-23.814	-21.612	-26.04	-22.01	-23.306	-20.357	-22.655	-18.241	-27.999	-22.023	-20.11	-24.218	-23.752	-20.551	-25.036	-26.112	-28.394	-21.372	-23.917	-18.75	-25.093	-25.568	-21.247	-25.779	-23.912	-23.746	-21.862	-21.651	-23.035	-23.029	-21.973	-18.9	-19.017	-21.502	-20.735	-20.642	-18.453	-22.773	-27.237	-18.831	-13.797	-16.903	-22.979	-20.493	-23.549
-21.465	-24.144	-23.187	-23.656	-20.688	-20.212	-26.334	-26.117	-21.252	-23.108	-25.786	-21.255	-23.565	-28.97	-20.459	-20.2	-21	-21.288	-17.703	-29.022	-18.002	-19.651	-19.629	-26.236	-21.071	-23.814	-21.648	-17.64	-19.756	-16.836	-23.849	-22.151	-26.489	-21.915	-25.288	-21.111	-23.046	-22.175	-23.75	-19.785	-18.566	-19.145	-21.551	-24.157	-34.152	-20.675	-22.803	-20.565	-18.263	-21.855
-7.7109	-20.476	-12.099	-17.436	-14.691	-16.711	-11.733	-15.441	-12.42	-22.338	-9.5808	-13.616	-12.931	-13.336	-13.013	-15.514	-12.95	-11.879	-11.356	-19.801	-15.99	-7.7464	-11.213	-14.115	-13.643	-15.212	-6.3148	-4.5808	-13.67	-9.045	-17.384	-15.942	-16.419	-12.475	-9.8979	-15.477	-11.618	-11.461	-11.246	-12.452	-19.822	-7.1146	-16.531	-12.824	-12.391	-9.8979	-4.9263	-11.529	-16.423	-11.192
-0.44901	3.3318	-1.6236	1.4992	-2.6715	-1.7195	-2.4769	-2.4195	2.7181	1.4328	-4.7478	0.3545	2.324	7.4332	-7.1048	-1.1478	-0.87617	-4.7503	4.9068	4.2344	2.831	-6.8981	-4.351	-0.53126	-4.4338	-1.6995	-5.4963	-2.6212	-7.6015	-3.7824	-0.057497	3.8254	2.3585	-0.57161	-5.026	-3.5245	-2.7819	-5.863	-6.5903	-4.4201	-0.13969	2.3924	-10.168	5.2202	1.5532	-1.574	-1.9427	-0.10889	5.0396	-4.3766
-1.5313	-0.48867	12.476	-0.90137	2.9028	3.6667	7.695	-0.18834	8.5095	1.3595	5.7147	7.3673	2.328	0.17666	1.3395	1.9889	1.4987	2.7213	0.50722	-3.065	4.7317	2.9162	2.9542	4.243	-2.3946	-1.2426	-1.7075	0.61066	0.95298	1.5052	-5.3924	1.3893	4.1505	0.36851	6.959	3.106	5.2971	2.1389	3.3516	-4.7793	4.8265	-8.0432	2.8051	0.4846	5.4619	3.4338	-3.022	-0.42879	3.8447	0.19609
-3.8539	-2.1874	-4.9523	0.52416	-11.877	-9.1091	1.7407	-0.78482	-3.4021	-2.6357	-7.6082	-9.8812	-3.5591	1.1453	1.5521	3.8089	-6.087	-9.5708	-4.4753	0.90521	-2.3754	-1.5785	-2.7781	0.28003	-0.57956	-0.042733	-3.1805	-9.5907	-3.2392	-2.2811	-2.3604	-7.9459	-0.53577	-5.3577	-3.1714	-6.6586	-5.0833	-5.3407	-5.5663	-3.3962	-3.8333	-12.384	-8.1299	3.1701	-4.9709	-3.4022	-0.75991	-1.0093	-2.92	-5.0943
-8.2155	-10.12	-6.2006	-5.416	-6.7744	-4.4485	-1.922	-2.3529	-2.3249	-9.1355	-14.558	-5.3985	-8.8588	-13.985	-8.0799	-9.2289	1.2323	-4.3871	-9.0558	-5.243	-4.9834	-10.661	-6.7069	-11.793	-4.4422	-5.5654	-5.9328	-4.7718	-6.7652	-7.2757	-9.2266	-13.357	-7.6179	-8.5147	-13.287	-4.4147	-7.9872	-6.8354	-6.6989	-2.1863	2.6808	-4.3869	-4.1107	-6.2586	-2.2377	-9.7173	-10.124	-5.2971	-1.8109	-7.8177
-4.1606	-2.2068	-2.7523	-1.3654	1.3194	-8.8662	-4.3505	-1.0897	3.781	-8.0776	-6.4367	0.37507	-1.1494	-2.4587	-6.9873	-2.517	-6.7579	-1.248	-2.1992	-7.1696	-3.8912	-7.5337	0.48957	-1.6767	-1.4646	2.3152	-5.0087	-2.7967	-6.2191	-0.3243	-7.0223	0.92065	-6.0162	6.7502	-5.1611	-2.4844	-12.906	-3.014	-5.4971	4.0717	-3.9417	-6.8765	-2.0405	5.2386	1.4512	-1.1025	1.1477	2.89	-1.7496	-5.9457
-5.5173	4.9309	-1.8008	5.9983	0.61716	-8.8097	-0.84393	-3.7718	-1.0503	-4.1957	4.7556	-2.1341	-3.6668	-0.23612	0.22742	-3.9366	-0.94723	-9.0286	-2.8858	1.526	1.4156	5.0138	-6.2402	3.2377	-5.1786	-3.0312	1.2406	-4.491	5.9902	-6.0228	-7.4563	-1.5986	3.2655	-6.4774	1.5834	-0.59678	-2.1049	-1.5515	-1.9101	-4.8892	-3.094	-4.2827	3.9738	-1.7402	-4.9362	2.8814	-1.2563	-0.84935	1.8035	-0.90059
-11.747	-16.033	-12.226	-14.888	-15.58	-15.405	-11.673	-16.396	-8.7536	-17.183	-9.2025	-12.297	-11.871	-15.703	-16.255	-16.08	-16.76	-7.8815	-15.667	-8.888	-14.729	-13.292	-10.339	-16.465	-21.073	-14.07	-13.083	-4.921	-8.3503	-17.451	-12.123	-14.247	-9.8816	-14.864	-13.219	-12.685	-11.522	-15.407	-18.329	-10.684	-14.004	-10.528	-14.134	-10.793	-11.779	-13.27	-12.599	-10.366	-9.1333	-14.777
0.45503	5.652	2.1428	9.777	4.6734	0.33621	4.7376	-0.35682	2.7707	1.4446	-0.10797	5.6683	2.1799	5.9441	-2.2789	-1.3511	6.5569	4.836	0.58541	2.4749	6.6938	1.5917	4.6082	3.7673	4.7376	1.8592	0.60403	2.4741	1.2634	6.6242	-1.0766	-0.18977	3.6748	-0.44329	1.1283	-1.1282	-2.9524	2.1136	5.6589	7.2836	3.468	9.7223	2.4616	-4.9467	3.5796	6.9383	4.4403	-0.89648	2.3125	6.0147
-10.22	-17.386	-10.865	-9.8173	-8.6494	-13.631	-12.174	-17.684	-15.993	-3.8862	-10.031	-7.4897	-11.418	-16.039	-12.908	-18.201	-9.9464	-14.626	-7.6248	-13.18	-4.2235	-15.953	-14.352	-13.687	-13.318	-11.875	-6.3766	-8.4351	-9.1936	-9.8219	-8.3798	-8.5134	-14.617	-11.018	-13.313	-7.2163	-7.135	-11.113	-6.3483	-7.3864	-4.6146	-7.8603	-9.7504	-9.4634	-3.6341	-7.6442	-2.4178	-8.3561	-9.8231	-9.9709
-4.2766	-3.4184	-6.597	-4.0471	-3.1433	-2.3195	-1.3126	-4.6931	0.94395	0.17038	-5.5927	-8.9858	-2.074	-0.91447	-4.8909	-0.41694	-5.5336	-3.5177	-3.1599	0.42897	-5.0378	-1.0202	-1.6608	-3.515	-3.7405	-0.3688	-2.2339	1.9879	-2.5174	-5.4315	-4.6331	-4.1065	2.3943	-4.8015	-7.876	-3.5393	-0.014946	-4.8241	-3.3948	-7.1442	-0.97221	3.8728	-5.2725	-0.29063	-2.0344	0.98762	-6.2564	-6.5551	-8.5214	-0.41454
-13.942	-9.4997	-8.9079	-14.48	-14.873	-11.087	-13.299	-10.101	-14.387	-14.781	-14.537	-5.3939	-10.7	-10.708	-12.58	-8.7359	-8.2267	-12.384	-13.039	-8.4792	-12.64	-14.297	-10.196	-13.077	-16.788	-8.4289	-6.2097	-13.849	-12.09	-10.377	-13.161	-10.595	-10.118	-9.1286	-14.235	-14.671	-14.683	-15.766	-17.664	-10.342	-9.4906	-10.366	-12.924	-12.5	-16.613	-10.575	-7.1231	-8.5196	-12.774	-16.955
1.0083	-2.5317	0.4022	4.2639	1.4825	2.4016	-1.1477	1.4293	-0.95758	-1.5294	3.7549	-0.72961	0.64521	-2.4958	-2.1234	-2.3431	-1.3264	-8.5029	-4.8281	4.2957	1.8873	-4.0771	-1.7244	-2.0035	-4.6291	-7.0491	-2.4422	1.2298	-1.6399	-10.772	-1.7741	-5.8374	-1.9007	-2.7226	-4.5372	0.010748	4.283	5.9756	-2.0396	5.1457	1.9791	-6.8794	2.9324	-1.8281	4.5462	-6.7968	1.1992	6.1825	-2.1654	-4.813
4.4682	7.5017	9.4931	11.794	8.8293	5.95	6.9327	7.118	11.177	12.04	11.404	3.1902	11.653	5.7183	16.008	8.8037	0.86914	8.8382	3.1866	6.7653	12.997	15.014	7.1249	14.839	9.1264	5.464	7.4463	-1.3654	7.6604	10.293	6.956	1.6747	13.682	11.303	6.1581	6.1719	10.473	11.616	10.469	4.6587	10.35	10.282	8.6567	11.996	6.9871	8.7824	6.603	12.537	10.861	7.2227
-5.5372	-6.1753	-8.5675	-8.951	-13.205	-13.11	-6.3103	-14.296	-7.8907	-8.1551	-9.8737	-10.244	-8.5905	-12.301	-11.282	-9.0902	-7.6094	-8.1998	-13.519	-4.4402	-8.8076	-9.7684	-7.2967	-18.541	-10.807	-9.5757	-11.618	-1.2881	-9.3728	-10.452	-6.7009	-12.645	-12.813	-6.3166	-5.3879	-8.8575	-7.8416	-7.9678	-19.908	-8.1123	-11.095	-10.723	-4.7024	-10.164	-7.3542	-9.7526	-13.244	-10.155	-6.5977	-7.3123
-2.4446	1.3302	-1.3724	-8.6566	-9.0035	-7.0742	-3.8571	-3.7243	-8.0377	-5.1272	-7.7546	-9.4613	-12.516	-8.9692	-7.1545	-9.634	-7.4693	-3.6344	-11.823	-7.8869	-10.601	-12.948	-3.2103	-8.3212	-10.04	-6.2362	-0.72375	-4.4237	-8.1568	-7.6024	-9.0908	-2.4918	-12.259	-7.4654	-9.9999	-5.1697	-9.8162	-5.9792	-3.1161	-7.1545	-8.3326	-0.91292	-0.15062	-7.6643	-11.538	-7.467	-10.225	-7.0948	-2.1404	-7.4145
-14.32	-13.923	-13.577	-18.122	-12.79	-18.976	-15.606	-14.354	-19.436	-11.804	-16.629	-11.61	-16.726	-21.384	-15.276	-12.671	-14.129	-20.802	-12.202	-15.902	-12.25	-15.548	-16.467	-17.534	-15.436	-18.849	-10.825	-13.712	-15.083	-12.99	-16.259	-11.893	-17.144	-15.799	-12.572	-6.1705	-13.8	-15.533	-11.623	-11.627	-15.163	-18.406	-24.124	-12.927	-21.894	-17.381	-9.6492	-14.046	-16.179	-13.279
-5.1749	-3.438	0.12228	-0.72302	-5.0984	-4.3816	-4.7715	-3.1992	-8.8533	-3.7661	-8.3389	-6.0359	-5.0721	-1.2723	-0.88494	1.7056	-5.4248	-7.1178	-1.0626	-1.9444	-5.0934	-2.0454	-6.0413	-5.9807	-3.46	2.0759	-7.923	-3.2131	0.65805	4.5261	-5.8044	2.6123	-6.3815	-6.3061	-0.18506	-3.179	-3.7853	-6.3458	-1.0567	-5.6725	-3.5343	-5.8597	-3.8389	-5.1637	-4.0119	-3.944	-5.6618	-7.5125	-1.9442	-0.047846
-0.80981	-6.1675	-6.9238	-4.7205	-1.2513	5.0321	-6.0415	-4.6585	-2.7969	-5.5521	-1.9184	-10.619	-0.97738	1.2303	-3.9451	-4.6729	-2.3202	-2.9032	-7.6451	0.32954	-4.3218	-1.0489	-6.6331	-4.4681	-2.4969	-6.5787	-1.7968	-4.6817	-7.7349	-0.20046	-4.4167	-0.16099	-7.5956	-3.3836	-7.1316	-1.7361	-1.178	-4.3811	-12.862	-4.4756	-1.9253	3.2279	-8.2352	-3.9779	-5.9461	4.3692	-6.6281	-8.0518	0.1243	-4.6924
-24.428	-23.745	-18.701	-20.137	-24.586	-18.549	-18.75	-23.603	-26.255	-16.812	-25.465	-21.712	-18.267	-26.988	-25.865	-25.366	-22.595	-19.165	-27.144	-21.242	-19.632	-25.669	-16.93	-20.502	-21.276	-18.964	-24.465	-22.222	-21.634	-20.351	-22.345	-20.687	-25.498	-21.648	-23.659	-27.25	-24.156	-18.636	-21.053	-26.313	-17.581	-25.528	-18.947	-22.032	-12.452	-18.259	-21.814	-23.718	-17.239	-23.198
0.27675	-0.46608	-1.2473	0.57852	5.3385	0.91584	-0.29671	2.0416	2.2211	-6.9869	5.2683	-4.9092	2.3895	-3.8695	2.4934	-1.9314	1.3982	-0.61099	-6.3174	-6.909	-0.13223	-3.3926	-0.52653	3.9671	-0.52996	0.88434	-3.6111	-1.0148	-0.48162	-2.3628	-0.19765	1.3733	-3.6367	-5.2179	-2.4479	-3.6661	-1.0796	-6.2887	-2.7437	2.944	0.10022	2.9978	-3.5677	0.63299	9.249	2.1842	2.2757	2.222	-1.0517	-0.54641
2.3951	-0.036384	1.083	11.924	3.6009	4.6011	2.403	-0.75052	-4.1436	3.0523	5.2352	3.9339	4.5153	3.1774	2.2014	4.0212	-6.7518	10.3	3.686	5.4857	0.12337	5.8984	4.9604	3.6093	9.7787	8.3035	-4.8882	9.9107	2.1801	-2.1499	-0.19895	2.1628	0.77101	-1.0034	1.7267	4.7479	6.0577	-1.995	-0.076794	4.4749	1.8884	6.1191	4.593	2.883	-0.56505	1.534	7.2975	0.99304	2.8155	-0.10665
-6.8708	-5.1565	-9.85	-10.692	-3.6724	-4.356	-5.4644	1.418	-1.7044	-2.3479	-9.2692	-3.2347	0.22946	-0.61849	-2.7904	-6.4279	-6.5967	-7.8707	-4.9253	-1.8773	-7.55	-3.1694	-7.3141	0.08563	-0.78544	-3.6324	-0.040228	-4.1338	-2.4663	-2.4484	2.4696	-9.3313	-2.4629	-3.6106	-8.7708	-7.8926	-7.2678	-7.0812	-4.9347	-4.6045	-8.3751	-4.1884	-0.7516	-5.7088	-4.493	-5.6241	-6.2152	-1.8449	-8.0968	0.62295
-8.914	-14.057	-16.315	-13.705	-21.711	-16.857	-23.034	-20.003	-15.79	-18.237	-17.208	-16.898	-12.162	-15.444	-12.904	-12.433	-16.977	-15.504	-16.984	-14.461	-12.878	-11.073	-16.072	-14.12	-8.5714	-14.829	-23.292	-16.12	-17.744	-15.706	-16.774	-8.2555	-12.539	-11.197	-12.703	-21.308	-13.554	-18.697	-11.524	-10.427	-10.358	-10.647	-17.474	-15.114	-12.057	-11.918	-18.628	-13.827	-12.919	-19.355
-4.5153	-4.1353	-8.8646	-6.3908	-14.256	-7.3074	-5.4006	-9.3478	-16.101	-10.334	-8.0623	-6.6467	-6.9624	-8.2119	-3.5014	-12.479	-12.771	-7.7941	-9.1239	-10.151	-10.883	-11.472	-12.979	-5.638	-4.3978	-12.07	-1.5324	-7.4522	-2.6297	-9.3693	-10.147	-8.6815	-7.6298	-11.426	-11.797	-3.9317	-7.0047	-5.4812	-15.727	-9.3746	-5.8137	-4.8328	-4.9226	-8.0315	-6.7724	-10.605	-7.0039	-5.0316	-10.864	-6.5893
-17.881	-12.297	-17.357	-10.367	-26.066	-14.531	-15.317	-15.271	-7.5491	-12.57	-17.541	-20.095	-21.398	-15.721	-14.483	-14.693	-16.436	-15.464	-13.446	-12.002	-12.21	-13.269	-12.08	-15.22	-13.499	-17.842	-10.272	-15.079	-15.145	-14.202	-17.901	-15.461	-14.61	-15.393	-16.576	-9.6792	-15.737	-19.052	-10.39	-13.098	-17.684	-15.357	-10.302	-11.798	-23.604	-14.02	-10.924	-14.48	-17.902	-17.318
-3.9843	2.6447	-8.6958	-9.1033	-9.8142	-10.904	-2.9483	-9.7203	-2.9528	-7.0855	-9.4199	-6.3471	-7.629	-5.9106	-6.6308	-8.7795	-8.7639	-7.8652	-7.2086	-6.8119	-6.2893	-3.1969	-7.1391	-15.82	-10.489	-9.1556	-9.8367	-13.089	-12.279	-3.4538	-6.4697	-0.86662	-2.3328	-8.8229	-4.4668	-11.079	-8.283	-11.303	-10.048	-7.1877	-14.832	-14.377	-7.3671	-11.763	-9.4676	-10.483	-20.027	-11.451	-1.5375	-2.5674
-21.035	-26.316	-24.765	-24.987	-20.894	-15.542	-23.125	-18.036	-14.491	-23.747	-19.009	-12.023	-16.819	-23.564	-30	-20.82	-15.434	-20.853	-23.866	-22.342	-24.829	-19.225	-20.129	-23.968	-20.065	-18.743	-18.247	-20.887	-29.678	-20.474	-20.361	-23.366	-21.088	-20.605	-23.302	-23.056	-20.967	-23.292	-24.197	-15.568	-25.253	-22.601	-24.144	-18.91	-22.244	-21.924	-24.675	-17.216	-22.343	-20.251
-9.743	-21.126	-15.8	-17.387	-14.338	-4.334	-6.3173	-5.8428	-12.514	-10.837	-13.608	-16.535	-15.713	-11.629	-11.565	-8.1938	-15.84	-14.061	-12.654	-17.345	-16.541	-11.154	-13.704	-14.347	-10.433	-11.292	-11.836	-12.405	-9.2989	-4.9636	-10.043	-21.708	-6.9638	-13.881	-15.767	-14.493	-17.175	-11.593	-6.148	-13.512	-16.413	-9.1884	-17.052	-16.303	-11.223	-11.33	-16.706	-13.154	-11.609	-15.36
-8.8565	-2.6675	-12.008	0.14749	-8.2223	-5.9352	-2.5943	-7.1189	-12.627	-9.6051	-7.5833	-0.55622	-9.9308	-12.012	-6.796	-1.8747	-6.5946	-7.2673	-12.311	1.1924	-8.1006	-10.822	-3.9647	-7.5361	-6.6107	-5.7177	-8.6509	-0.18705	-9.7373	-8.0558	-3.5444	-7.9067	-1.4893	-4.822	-3.7671	-8.8521	-3.6413	-10.473	-3.7534	-9.2728	-7.8519	-5.0452	-5.52	-4.8763	-1.8082	-2.1767	-4.1079	-0.63225	-6.3127	-4.9717
-1.1666	-1.6628	3.2613	-2.3035	-0.90764	-0.12445	0.36673	0.76834	-2.8504	7.1348	2.4588	6.6523	1.0984	3.6445	1.2681	-4.9096	6.9381	2.8544	2.2448	1.7506	-0.7226	9.9774	2.7102	1.1093	-0.3869	-3.7266	4.0545	6.5067	5.0802	-3.5026	-2.7272	2.4287	3.5669	1.682	-1.4604	-2.3714	6.6736	0.32356	-0.65043	-1.8779	-1.2309	0.55199	4.9537	2.1965	3.4859	-1.0513	1.79	2.037	4.3882	-1.2502
-11.08	-2.8706	-5.5567	-9.5824	-10.869	-5.8564	-8.9218	-9.652	-6.2389	-9.9862	-9.1211	-12.309	-13.974	-16.093	-14.264	-12.799	-10.027	-10.798	-6.7627	-9.4677	-11.345	-10.623	-9.861	-14.109	-8.7328	-9.859	-10.867	-13.929	-9.782	-9.7082	-12.913	-8.026	-7.1174	-15.891	-15.382	-7.2376	-11.968	-10.611	-9.4183	-13.069	-11.883	-8.2595	-3.3819	-10.564	-9.5222	-11.291	-11.436	-9.4951	-7.6076	-10.178
8.9231	7.0202	10.435	1.3491	5.8645	4.4221	8.8876	0.8267	8.7533	8.3728	1.9589	4.4301	9.9179	2.8344	4.8232	7.0017	4.5336	2.6282	7.2352	3.081	7.7452	10.22	8.4535	6.881	2.3408	4.8372	7.0071	7.053	11.211	4.5802	0.96191	2.5751	6.1066	6.4225	9.2588	2.2318	10.487	3.7219	3.0112	4.0447	7.9346	0.90982	7.4905	6.4888	6.3732	5.9225	0.59406	6.9874	5.1329	7.5328
-4.9657	-7.2393	1.9131	-7.7735	-15.242	-1.93	-6.4831	-4.9797	-9.5505	-6.7313	-1.4152	-2.0121	-1.527	-4.54	-6.9834	-1.3745	-2.9587	-3.9452	-5.8683	-6.2478	-2.4074	-2.0625	-0.93119	-5.8199	-7.5651	-2.1395	3.4024	-6.8857	-10.879	-6.2744	-1.4815	-13.33	-4.8399	-6.7317	-4.7761	-3.0877	-2.5789	-2.4846	-5.6134	-2.7475	-4.9958	-7.8191	3.1085	0.31655	-7.8977	-5.5624	0.7174	-4.0282	-1.8115	-10.356
-16.671	-12.573	-14.244	-10.197	-10.682	-8.3667	-15.292	-9.4586	-9.3437	-11.082	-15.085	-12.933	-13.83	-11.684	-8.4818	-12.746	-11.764	-13.899	-20.726	-7.4505	-12.762	-14.901	-14.697	-7.7659	-5.5381	-5.31	-19.634	-12.696	-14.261	-11.39	-11.204	-7.2152	-15.454	-10.004	-10.664	-18.1	-18.012	-13.156	-13.069	-8.997	-13.725	-8.4546	-16.625	-12.906	-13.147	-9.5733	-15.821	-14.455	-11.069	-15.042
-6.2168	-7.2141	-15.143	-11.719	-15.458	-7.8526	-15.015	-13.65	-15.614	-14.024	-16.438	-10.864	-13.336	-9.5336	-12.088	-12.955	-6.356	-12.52	-9.4187	-16.582	-16.394	-11.027	-14.994	-16.372	-9.2109	-13.394	-7.1477	-15.942	-19.872	-19.152	-13.862	-12.624	-12.883	-15.588	-9.8404	-8.3726	-10.845	-13.994	-16.532	-12.17	-15.602	-9.9861	-19.6	-8.6641	-9.6219	-15.534	-9.2877	-11.987	-18.843	-8.4912
4.4254	-1.4034	3.4486	5.1355	6.1703	4.8824	-5.7114	-0.17259	1.1236	0.89985	-1.3462	3.3711	5.0105	2.0038	2.7107	3.3956	2.5436	0.75457	6.5206	3.4652	5.2279	5.4126	2.2265	2.1748	4.4447	0.4862	6.0153	-2.3199	-0.18103	-7.2506	8.798	3.2147	-0.60755	1.1995	1.5139	1.7705	2.5224	9.0102	8.879	7.9525	2.5619	-1.9469	-5.1379	4.4184	1.4392	4.4619	3.1567	4.6894	5.6263	1.6853
1.4363	1.5219	2.5078	-2.5397	3.0142	-1.2051	-0.17849	3.0116	7.5167	0.37788	0.69651	-1.5797	0.29067	2.0513	5.7671	5.4651	-3.191	2.1155	-2.1781	-6.39	3.9269	2.9115	5.2344	-1.9627	3.1881	1.9981	1.839	3.9815	-0.17082	4.0794	0.23178	-0.54068	0.56806	2.3874	-3.1654	-0.48849	0.96687	-3.2333	7.0386	-1.2651	8.1309	-4.3735	-5.7809	-5.1896	2.8142	-1.4582	-1.5771	-1.161	1.6275	5.6543
-9.7488	-13.927	-14.147	-13.523	-15.752	-10.14	-8.0784	-9.4977	-15.186	-10.496	-14.078	-16.281	-12.749	-21.237	-12.115	-22.293	-14.655	-11.223	-5.5408	-15.94	-12.523	-13.403	-17.18	-11.155	-11.131	-10.362	-16.724	-14.386	-9.9528	-13.493	-9.9012	-16.23	-13.193	-12.376	-17.195	-12.981	-15.748	-19.38	-10.022	-12.889	-13.175	-15.661	-11.54	-3.1262	-16.019	-10.391	-17.995	-12.031	-15.838	-5.9539
3.3245	-4.4237	3.2503	-11.352	-4.2631	-1.7718	-5.269	-2.9486	6.6462	-3.3519	-1.5973	-2.5278	0.54432	-1.5452	-0.84025	-4.9588	0.26165	-2.9327	-2.7428	-6.9477	3.3527	-4.3937	-2.5344	9.5434	0.71067	-0.43424	2.8673	0.93023	5.2276	-2.1154	-3.2106	3.485	-3.3695	0.39003	0.47529	-1.2591	-1.634	0.77828	3.5957	-2.2322	2.2447	1.706	-4.5814	-3.9632	-4.3244	4.0162	-1.7279	-0.47342	-6.0581	1.3555
2.4778	6.7234	0.79347	3.8576	-3.6744	2.5031	4.2793	6.2183	-0.45152	6.4073	2.367	4.7767	0.84268	-3.81	6.566	2.8427	5.4988	3.8473	4.4153	1.6085	-2.5999	1.6643	2.0218	4.2586	-2.31	3.6363	2.547	6.7544	1.1977	4.6201	2.476	-1.7052	4.8271	-8.2203	1.4351	-1.4948	1.7684	4.15	9.5437	4.4664	2.6039	-1.6101	2.3254	1.7344	2.0691	-3.8293	-3.0733	3.8339	4.2448	8.1015
2.0622	9.751	5.2551	4.8131	-0.16646	7.8544	9.7191	4.0821	9.01	1.9397	9.9803	6.5093	2.7519	-2.7452	4.5298	3.2276	4.3446	9.9109	12.057	3.0777	3.9177	6.6743	7.8246	1.8061	5.7614	5.3033	11.255	5.4534	9.6688	-0.28466	5.8789	-2.6976	13.067	5.0974	2.9251	7.1633	7.656	7.4425	7.0526	7.717	14.243	12.519	4.4126	6.0429	5.2699	1.1597	5.2477	9.4444	5.7697	1.6852
5.5024	4.8494	0.36627	-3.4241	-0.21496	0.96711	0.10835	-0.17038	2.9925	-2.0235	-2.9478	-0.32612	3.7982	5.8494	-1.2372	1.8001	-3.6495	-2.2798	3.8588	-1.0578	5.3618	-1.5087	-3.6667	4.5879	1.6023	2.5868	1.1198	1.1674	-4.0318	3.2655	3.7418	4.0932	6.3421	-0.36207	-8.741	4.0203	-2.8867	3.6763	5.0745	-3.8525	-1.5349	-11.034	4.7516	1.6202	0.52141	-4.284	-2.8814	-2.1658	-7.8697	-7.4767
-24.721	-22.55	-22.763	-24.946	-22.828	-27.205	-17.232	-23.681	-22.415	-22.636	-23.673	-26.467	-26.677	-20.158	-21.839	-18.15	-24.6	-16.916	-19.191	-24.944	-19.548	-34.278	-24.152	-19.815	-20.21	-24.59	-22.808	-21.209	-18.714	-21.891	-18.638	-23.254	-23.541	-16.115	-26.473	-23.896	-25.16	-14.533	-20.96	-20.04	-21.877	-19.603	-25.578	-19.063	-17.451	-20.626	-23.459	-24.022	-18.636	-21.334
4.0984	-1.2682	3.9462	11.615	4.6397	7.7586	2.8456	2.4409	12.04	10.298	-0.0093113	9.6043	0.91875	1.6033	3.7711	10.944	3.2141	2.5854	1.9307	3.2771	6.8574	3.4594	6.9572	-2.9021	7.4514	3.214	6.6212	2.4238	5.6494	5.7331	9.0464	8.0959	1.4161	4.5838	1.4388	9.3779	2.1153	9.7416	6.5344	13.158	5.2624	1.4157	4.509	13.66	1.4074	6.7264	3.8403	7.9739	1.9718	-0.051663
-4.7081	-5.5425	-1.3519	-5.9244	-5.0657	-4.5586	1.1828	-5.4398	-9.0312	-4.7211	-6.5873	-2.6299	2.3989	-10.856	-2.8472	-7.2984	-4.2374	-0.17018	-2.7495	-2.1111	-8.9825	-3.0518	-7.1316	-9.9799	-3.9464	0.93789	-3.498	-7.8124	-5.6157	-5.1777	-5.355	-2.302	-5.6447	-0.86243	-8.3447	-8.6723	-6.9117	-0.3924	-5.5319	-1.2049	-5.1551	-7.959	-7.572	-1.4671	-7.7717	-5.2192	-6.9309	-4.5271	-6.9657	-8.561
-25.987	-21.436	-29.024	-17.963	-18.195	-22.136	-19.752	-23.207	-14.009	-16.328	-21.264	-14.58	-25.356	-22.243	-21.362	-21.952	-20.07	-22.746	-24.972	-24.289	-22.196	-23.202	-20.39	-16.299	-17.21	-17.09	-22.919	-20.582	-25.332	-17.241	-20.334	-21.369	-18.237	-17.388	-22.371	-21.625	-19.295	-20.383	-20.517	-24.306	-25.51	-13.284	-13.636	-19.407	-23.912	-18.563	-25.73	-21.036	-17.178	-17.414
-2.5929	-1.752	-5.0857	-5.4064	4.4503	-5.1699	0.27714	-3.6982	3.9375	4.3113	-0.88794	0.94591	1.9455	-2.5907	-6.0667	2.206	-0.51135	2.5984	2.8679	-5.8241	-2.0465	1.9614	-7.2464	0.86239	-1.3901	-4.6179	0.73294	5.647	1.1921	-5.8975	-2.3611	2.4984	-1.9961	-0.10626	4.3448	-5.2078	-7.6378	-7.3215	-2.7375	-3.0294	0.61906	3.0994	-0.70157	-5.1522	-6.6783	0.58244	0.2482	1.2425	-2.0017	-1.5025
-1.5438	-3.9433	7.385	1.0523	0.3116	-0.14335	-4.6144	-1.932	-4.7229	2.2136	1.1451	-1.2853	3.6923	3.4817	-1.6257	3.2355	6.7755	0.16911	6.0074	1.3421	0.95744	2.1943	-1.7607	1.3854	-2.1453	-3.2077	-1.011	2.6804	-2.4949	-3.0351	3.6904	-4.102	-1.9531	0.39813	0.17469	-2.6389	1.1233	-2.8064	-0.030963	-2.7526	5.0486	-0.80831	-2.7123	6.439	3.1918	2.6611	3.7224	8.9766	-1.4474	-2.3071
0.0022343	3.295	-1.1323	-5.5156	-1.3922	-3.2632	-4.4151	-5.0009	-1.1661	2.7781	-1.4833	-6.6603	-4.4149	-1.5757	1.9174	5.4235	-3.6894	-2.8732	-6.6561	4.9432	-2.0835	-3.2441	-5.3615	-5.0633	-0.96965	-8.424	-1.8881	-4.3148	-8.544	-5.6739	-3.4452	-4.7831	-2.6812	-10.516	-1.6748	-3.4763	4.4814	1.0244	-0.7226	-2.3479	-4.3576	2.2502	-3.9592	-0.92182	-2.4756	-5.0185	0.94309	1.6145	-6.3478	-1.4874
-8.396	-5.0413	-0.36901	-3.7238	-2.2491	-1.7057	-0.35962	-10.65	-5.6771	-0.78966	-5.8935	-2.1347	-6.9402	-1.764	-5.3255	-1.8254	-1.7066	-5.9646	-1.7516	-4.2949	-7.0769	-5.8037	-0.91875	0.13951	1.3329	-3.0734	-9.1346	-6.2785	-2.248	-7.7845	-10.727	-4.6079	0.2671	-7.9052	-5.4294	-6.5854	-6.9509	-7.6864	-5.4185	-4.1212	-11.667	-1.5739	-4.1937	-1.4702	1.695	-3.5341	-8.1207	1.0017	-2.3786	-1.6641
-9.4838	-0.74467	-2.0007	-8.2789	-3.8987	-1.9863	-4.8628	-6.2861	-8.7325	-14.236	-6.5795	-3.6239	-9.0959	-2.6503	-9.6427	-6.8128	-12.797	-1.9036	-9.4162	-6.3654	-0.92268	-12.86	-5.5124	-7.3865	-13.516	-10.106	-14.403	-4.169	-13.46	-10.938	-6.8393	-7.0704	-9.3775	-7.4222	-6.3397	-3.5887	-8.1859	-3.5012	-7.835	-6.328	-5.1748	-10.675	-8.3889	-7.0722	-10.153	-4.4514	-10.865	-2.555	-4.0645	-9.505
-3.3776	0.56872	-4.7123	3.4625	9.1133	5.9039	-2.6468	1.7978	0.033546	2.591	2.6873	-2.3202	3.1949	-2.0217	5.3644	2.0793	-8.0936	3.7212	3.8711	4.2848	-1.2838	0.94814	6.0575	-2.9823	4.5777	5.7365	1.2976	-0.29096	-0.58947	-0.44412	1.4793	-3.051	7.0606	-4.7246	4.7446	7.0581	-4.1449	-1.0079	-1.2548	-1.3562	4.7935	-2.2734	4.1917	-4.1659	0.37358	-9.8708	6.7307	7.5317	6.245	-1.7934
-18.204	-15.485	-16.242	-14.413	-16.344	-14.273	-13.353	-7.3782	-20.226	-20.674	-11.667	-15.479	-13.4	-13.917	-14.212	-11.54	-14.386	-17.065	-9.4162	-16.463	-12.449	-14.027	-18.499	-10.358	-7.4658	-14.824	-20.207	-14.742	-11.521	-8.6495	-14.825	-8.7258	-10.596	-7.8708	-10.758	-15.432	-11.604	-8.5322	-4.7253	-15.858	-16.47	-10.987	-14.655	-20.147	-12.572	-6.9342	-10.348	-14.59	-15.057	-7.2426
-2.5351	-1.8982	4.0229	-3.084	-2.6099	-4.5162	2.9828	-5.323	6.8689	5.6139	4.1844	-6.8578	0.86962	-2.4899	0.58522	-8.1209	-0.83561	-3.613	-0.00013842	-5.2608	-0.23556	0.59138	-6.6531	-5.1404	-4.4367	-2.0631	-6.247	-4.6044	-4.59	-1.1584	-1.4833	3.3319	1.5315	-2.5314	-5.4415	2.3948	-6.0112	-1.043	-1.7178	-2.2849	6.5572	-2.4737	1.5044	-2.1939	2.3069	-8.9242	-0.84883	-7.5004	-0.099453	0.38271
-10.874	-15.363	-13.405	-10.084	-10.654	-8.7772	-11.342	-12.047	-15.131	-11.992	-8.6364	-12.308	-10.046	-9.2055	-7.9476	-7.7254	-16.495	-10.36	-9.9435	-5.7165	-8.691	-13.149	-17.641	-18.839	-13.06	-20.025	-16.821	-10.224	-9.0976	-1.683	-10.971	-10.443	-19.609	-9.2678	-11.767	-7.2492	-11.048	-10.996	-8.1259	-14.176	-15.674	-6.9946	-13.249	-17.669	-6.1698	-14.374	-11.194	-13.75	-13.218	-9.9327
-14.042	-13.725	-16.675	-13.346	-13.81	-18.845	-15.861	-12.941	-11.722	-10.985	-15.029	-6.3499	-14.677	-12.273	-16.561	-14.311	-20.048	-9.9732	-15.74	-12.306	-11.397	-14.822	-14.843	-15.704	-12.529	-16.7	-16.847	-12.522	-13.341	-16.806	-17.663	-8.2018	-11.107	-10.181	-12.258	-22.821	-15.77	-15.715	-12.36	-7.3078	-12.965	-11.738	-10.345	-19.316	-16.691	-14.405	-20.979	-14.11	-10.468	-11.526
-26.31	-20.124	-19.952	-15.364	-17.912	-20.466	-19.314	-22.899	-21.736	-20.099	-21.717	-22.499	-24.018	-15.535	-21.345	-22.013	-18.733	-23.321	-22.696	-22.109	-23.564	-23.876	-17.081	-25.012	-21.806	-17.578	-24.301	-21.088	-14.449	-24.209	-21.642	-18.382	-20.9	-21.452	-22.653	-18.268	-25.885	-23.775	-21.623	-23.404	-23.62	-19.852	-25.844	-20.539	-20.074	-20.264	-19.078	-22.227	-25.18	-18.453
-10.415	-11.951	-4.9338	-11.838	-11.586	-5.275	-17.95	-9.0987	-9.6162	-12.708	-9.3458	-10.012	-8.6289	-13.187	-17.96	-5.8677	-4.2562	-12.091	-10.183	-12.876	-6.8287	-6.0629	-12.793	-13.026	-7.6561	-8.0084	-12.059	-14.939	-10.18	-11.009	-11.278	-5.4991	-13.276	-11.04	-13.773	-10.719	-9.5958	-14.667	-9.4233	-16.923	-17.784	-6.4678	-13.376	-14.596	-14.051	-17.521	-11.353	-13.5	-14.355	-15.992
-6.0646	9.8903	0.95634	-3.0404	-3.2965	4.1407	-6.1947	3.146	2.2248	1.0579	-0.46962	1.1306	2.6181	-4.0542	3.1294	0.44314	-2.5459	-4.3141	8.3094	-3.2851	0.80953	-1.9361	4.2446	-1.7996	2.7617	-6.5035	-0.29324	1.3161	6.2366	1.9672	-1.3928	4.5362	0.5646	-4.2009	3.9252	0.97003	-2.5446	-0.46917	-0.34471	1.7867	-3.45	-3.6	0.78432	2.818	0.40004	4.7516	-3.2286	-3.8584	-0.52072	-2.042
5.2155	1.6095	-0.37215	-1.3981	-0.81732	5.5666	-1.6646	1.1327	7.9783	-3.5431	5.6069	7.8477	5.7084	5.9226	2.3999	5.3631	3.8575	0.47548	-2.3648	-3.5922	1.0176	1.0766	7.1624	0.74133	3.3196	3.3242	-4.4694	-2.5051	6.4038	1.4626	-0.017067	-1.7368	1.9029	3.7622	3.3379	2.5117	1.9968	-1.6731	4.269	5.9669	-3.2169	-1.6669	-0.56206	0.13836	2.2437	2.2019	-1.091	-2.7321	4.752	6.5899
-2.7883	0.36473	-2.2424	-6.5204	-4.4734	-1.6508	0.21614	-3.7626	-0.7274	-0.21863	-7.7754	-1.3472	-4.2801	-7.4243	-0.025997	1.2467	0.1188	-4.6708	-9.0647	-0.85973	-6.1818	2.7827	1.6956	-3.7532	-1.9105	-1.0194	3.7997	5.0545	-3.8561	-4.8704	7.7261	2.0993	-2.5019	-3.7074	-3.2382	-4.4968	-2.3556	-4.4756	-0.20288	5.2156	-1.9067	-5.9723	-9.1385	0.42314	1.8599	4.9192	-1.1016	-3.4484	3.8845	-0.99747
-7.0081	-2.4493	-2.7618	-2.2532	0.27927	-3.9109	-9.2131	-2.6268	-8.8882	-2.5218	-12.493	-3.5394	-5.6784	-11.537	-1.5197	-4.5446	-3.4248	-7.0713	-5.8408	-4.4188	3.1509	-9.4789	-13.11	-8.0294	-4.2298	-11.237	-1.8335	-6.2268	-6.4915	-7.483	2.5721	-8.4047	-6.2714	-9.8817	-3.5192	-1.4961	-7.972	-7.7134	-7.6604	-1.0097	-5.2549	-6.9385	-3.631	-6.6928	-3.0951	-6.6958	-2.4857	-7.2745	-12.162	-9.1664
6.8744	12.104	10.424	6.4485	10.866	10.116	18.319	13.032	10.162	7.2656	4.0294	10.294	4.6102	10.113	12.216	9.5343	6.1224	10.452	9.8374	2.0954	13.21	12.272	5.586	15.784	13.242	7.2592	10.532	10.99	6.8884	8.6192	3.9495	16.412	7.6457	8.3923	10.434	8.4328	8.6062	9.0941	5.6761	2.3156	7.0185	12.138	11.803	6.6628	9.1311	9.4692	8.8355	10.241	12.512	9.1082
-0.45514	14.456	3.0216	7.5877	7.5951	6.8591	8.2981	1.3633	5.7549	6.9626	8.0062	7.7201	2.3438	4.3012	-0.24048	7.383	8.3319	7.5317	7.6436	9.8503	5.3631	8.3442	3.9267	10.64	6.6357	5.3041	8.6263	8.0321	5.0763	7.3388	4.9038	8.5645	4.1732	5.8487	10.115	2.3663	7.6333	8.3622	3.298	6.6395	10.624	2.5486	6.983	4.9493	4.9546	9.8635	9.96	9.2015	8.9404	10.881
0.08545	0.86758	-4.5951	-3.6664	-3.5741	-3.6624	-7.1135	-1.7201	-3.7378	-3.731	-6.0839	-3.3886	2.8977	-6.6602	6.2296	-7.9899	-1.8401	-0.85168	-2.7692	-5.454	1.7902	-0.99222	-0.93394	-6.0621	0.10825	-3.195	-1.2705	1.5799	2.0847	-1.8955	2.6253	-2.7301	-2.7688	4.1514	1.4721	-3.2563	-2.562	-3.4323	1.9046	-3.2272	-3.2343	-2.8423	-1.6589	-5.8858	-4.703	-0.65069	1.3299	-4.3338	1.5454	-1.4984
-11.794	-14.701	-15.859	-19.769	-14.884	-19.184	-16.831	-16.027	-14.004	-15.615	-8.9172	-18.749	-12.895	-11.998	-14.649	-20.749	-15.917	-13.556	-15.701	-18.39	-15.692	-14.42	-15.892	-16.097	-12.758	-17.821	-17.879	-16.587	-16.316	-8.756	-6.4109	-15.086	-16.57	-17.239	-15.467	-13.832	-20.071	-19.513	-10.421	-15.445	-18.441	-18.898	-6.738	-18.258	-17.613	-5.1744	-16.743	-16.21	-20.731	-11.731
-5.2671	-4.9245	-17.416	-7.8684	-14.922	-9.3214	-4.1965	-7.0866	-5.3338	-8.9825	-13.1	-12.925	-9.9184	-7.4615	-7.3957	-9.8809	-3.4845	-3.2219	-13.974	-14.268	-18.389	-4.593	-4.7809	-5.8509	-12.15	-11.623	-15.182	-6.1507	-11.157	-2.9268	-8.4067	-7.5868	-8.9733	-5.7414	-12.183	-5.9324	-12.332	-16.269	-8.6991	-13.688	-12.761	-10.161	-3.7154	-10.552	-5.2939	-11.716	-12.015	-5.9727	-6.8178	-5.8951
2.7285	8.7541	2.0181	-1.4617	8.9849	1.8918	3.5581	8.2033	7.3899	6.8517	1.9729	4.5631	7.3963	3.3826	9.0721	3.2472	4.1412	5.3794	3.6205	0.71161	8.3269	3.7633	6.3867	8.9372	6.5522	5.5192	6.613	6.0876	6.093	9.9302	4.874	3.4788	7.0167	2.2135	8.4805	10.556	1.6578	4.9913	12.099	8.1629	8.1787	3.4636	7.5947	5.5355	1.1041	1.4464	4.552	3.4235	11.903	2.8718
1.6993	2.604	-0.96308	8.6177	2.2795	0.25286	-0.28948	3.1615	-4.952	-3.216	-2.7548	-5.3871	0.054393	2.5942	-0.15324	0.60744	-4.0678	-3.8765	4.6743	3.3044	2.9079	-0.16794	1.7291	3.7527	-4.3009	-1.8589	-1.7825	-4.5416	2.2112	4.7564	4.7449	0.7817	1.3702	2.7015	1.0946	-3.5129	-5.3438	2.6486	3.6184	6.3214	-2.7983	-2.5374	-0.93164	-3.1963	-1.9583	-2.2402	1.419	4.5601	-1.1123	-3.2656
4.5104	-4.8575	-2.9731	-4.535	0.3847	-4.4326	-0.22023	3.3569	3.4677	-4.3386	1.5673	-2.4085	-1.1111	0.78624	-1.1364	0.3209	1.7768	-2.8457	-0.68723	-0.2659	-0.64979	1.5954	-4.1533	3.4539	-2.3314	3.204	6.2301	-2.414	-1.717	-2.7396	2.1495	-2.5173	-5.7877	2.7058	-3.9287	3.4888	1.1192	-0.94209	-0.43352	0.47625	2.6002	2.1292	-8.2045	-0.58701	2.3916	-2.5086	3.9341	-0.21559	-5.9466	-8.0191
2.4138	-2.0581	7.9593	-1.6933	-1.5624	-0.52139	3.5252	3.7706	6.8264	2.5568	0.52858	6.3909	-2.0973	-1.4597	-1.411	-0.2114	-4.6062	-0.22621	-2.5499	1.2438	5.6519	4.0469	1.482	-0.36357	-0.22829	1.9531	1.1083	0.1548	2.4896	1.7765	-2.2988	-3.036	6.3987	-7.0067	5.6635	3.4111	1.8814	3.3519	0.2328	-5.0874	1.738	-2.5887	5.6688	-2.239	0.26624	0.011111	0.50953	-2.4027	-3.0435	1.9622
-3.7323	-1.7653	3.5428	-2.3616	-1.6253	4.4664	-1.5685	1.6061	-6.9685	-2.4677	-0.50229	0.0018987	-3.5497	-8.4214	-2.7176	-2.8936	-2.1051	-6.0507	-1.487	-4.0843	-3.8953	0.39566	-3.2523	-3.6105	-7.4508	-6.3377	1.5513	-3.1132	-5.8338	3.3416	-0.32574	0.24453	-0.66134	0.54461	-8.0013	-7.1643	3.7673	-6.4318	0.46453	0.62326	-2.5943	-0.60191	-0.049397	-2.3614	-1.6141	-2.2639	3.0402	-2.6092	-5.3559	2.8066
-16.686	-18.537	-14.836	-10.274	-14.815	-17.523	-10.125	-5.8562	-14.146	-18.255	-14.149	-18.279	-17.47	-13.444	-13.702	-12.341	-15.163	-15.449	-17.965	-17.277	-7.5426	-14.652	-13.63	-13.763	-18.106	-15.696	-18.511	-16.209	-18.173	-23.062	-11.881	-17.008	-16.217	-10.705	-14.873	-19.338	-14.45	-21.128	-11.917	-12.062	-14.051	-17.884	-12.883	-20.69	-16.459	-13.223	-17.461	-9.9007	-15.492	-14.751
-6.9915	-9.2392	-13.354	-13.517	-14.937	-15.356	-11.68	-2.3924	-11.261	-9.5637	-4.9597	-11.482	-8.7029	-11.206	-4.6694	-10.975	-9.5063	-18.056	-4.6969	-17.497	-10.662	-8.0496	-4.7937	-10.99	-11.009	-12.855	-7.5181	-8.8544	-14.102	-5.1567	-8.4377	-10.031	-3.797	-17.293	-9.2762	-9.0184	-12.313	-8.9364	-10.478	-5.0282	-10.958	-8.2156	-11.034	-7.2727	-9.2471	-11.348	-9.2671	-11.209	-1.0804	-4.4762
14.663	7.7985	3.6317	6.3389	14.104	4.9963	4.7129	1.6103	12.515	7.8379	3.7553	7.6183	3.8091	5.4252	4.6352	3.2903	5.3626	6.9038	4.5804	7.8631	8.9328	1.5859	2.089	7.566	3.4346	8.4425	6.8146	11.823	9.1731	4.3271	3.6563	7.7929	6.3517	1.976	8.3166	3.0089	2.1222	2.8448	8.8618	5.1738	5.294	4.8147	3.1943	7.6227	6.5633	0.76758	6.9393	8.3663	3.1045	2.5303
-5.5375	-0.043402	-7.4405	-6.6154	-3.358	-2.2998	-4.6087	-3.292	-2.7629	-9.1769	-5.8465	-5.5115	-4.0975	-5.497	-4.8466	-5.3977	-11.841	-7.7765	-6.0565	-5.909	-3.7243	-10.081	-8.4611	-7.2015	-11.506	-4.7883	-7.7038	-7.7677	-3.0361	-10.282	-5.775	-6.3421	-4.6379	0.060133	-5.4098	-11.355	-10.097	-7.3742	-8.6038	-2.5981	-10.473	-1.2399	-3.5489	-5.6396	-0.83067	-9.4402	-7.5981	-5.1417	-4.1664	-4.3696
2.2217	-12.957	0.89603	0.12784	-4.8732	-2.3306	-5.6697	-3.5004	0.03102	0.18036	1.6877	0.6219	-2.8841	-5.835	-7.069	-5.9009	-4.7012	5.5926	-3.1792	2.1143	-1.9303	1.5908	-2.5424	-7.3306	-5.957	-4.7977	1.1515	-3.6847	0.31131	0.99853	6.7966	-1.4871	2.2062	2.125	-3.1685	6.4191	-1.8946	-0.55006	1.7276	-1.8406	2.3104	-1.6257	0.41057	1.2671	0.21476	-1.6638	1.1985	0.49812	-2.6247	0.77808
2.4364	1.1847	-2.8245	-0.9678	2.1171	-5.2336	-3.8527	-0.35112	-3.1063	4.1199	-1.3184	-2.574	-5.4852	-3.3058	-2.3055	-2.4319	-2.8453	1.5102	0.40831	-0.92656	-4.6185	-1.652	-1.4266	3.827	-1.4576	0.57646	0.77422	3.3105	1.0253	-7.0814	0.38259	-7.5107	-0.98116	3.1162	-2.1273	-1.1298	-2.0436	-2.0366	-6.3984	3.6424	-3.3841	-1.0797	-8.3107	-0.62539	-0.2096	2.1257	-0.038463	2.7029	-1.0413	0.54592
6.7071	5.5645	1.4949	6.8116	6.0786	0.88494	4.2621	1.4047	5.0772	4.5852	2.7524	7.1224	6.4048	6.611	6.0604	5.6389	-0.31517	2.3666	2.9991	2.8433	2.3183	3.0296	1.1275	4.3082	5.6549	-0.64078	0.94886	-1.0765	-2.4142	8.5029	1.4941	-4.3639	0.96738	3.8122	-0.72677	4.7541	0.65347	0.37266	7.8672	4.7165	-1.5887	0.22489	1.5803	1.8729	2.4358	-0.7693	3.3995	4.0953	2.8527	-2.9882
-4.2185	-1.6258	-7.2469	-2.558	-7.1513	-0.31447	1.0656	-3.9225	-0.69716	-9.5411	0.33462	-1.0097	-4.7632	3.9637	3.5267	2.7464	-1.8256	0.96249	-6.8379	-4.3409	-4.218	-4.4836	-5.7459	1.1724	-4.196	-8.7477	-5.825	-9.5824	-4.3037	0.21769	-1.9215	-2.175	-5.7238	-4.0997	1.5561	-4.5309	-2.7957	-5.0995	-6.906	-3.6527	-7.7892	-4.7831	-2.4378	-3.039	-7.4148	-6.8677	-7.8107	-12.028	-6.6624	-2.2613
-15.974	-12.131	-16.656	-13.959	-12.274	-7.1229	-15.377	-8.7494	-12.075	-11.722	-6.8402	-9.3041	-17.66	-11.652	-14.015	-10.784	-7.2316	-15.553	-15.468	-20.367	-7.7303	-10.928	-11.715	-14.996	-10.324	-16.894	-12.842	-10.52	-8.7284	-14.667	-14.852	-14.408	-15.642	-2.2788	-12.496	-13.758	-17.238	-10.265	-17.748	-9.7333	-20.929	-10.461	-17.217	-9.0987	-13.248	-13.443	-13.099	-16.98	-13.799	-10.445
-4.2562	0.51513	-7.9953	1.7495	0.57385	-0.80729	-4.456	3.317	3.4681	4.9326	7.7741	1.7014	2.8603	-0.90826	-0.91233	-1.8578	-3.9095	3.4996	-3.4002	-2.8097	3.2157	-2.3157	-0.64131	0.78124	5.7609	-0.91359	0.58151	0.5757	-4.5114	5.2407	-0.49861	2.6326	2.6953	-5.5313	-0.10997	-2.9534	-9.4072	0.1664	-1.7818	-2.116	-6.8222	-3.6436	0.46088	-3.123	6.6475	-2.3253	0.37348	-1.172	5.2837	-7.0423
1.0085	-1.6802	2.6957	-1.9948	2.903	-5.359	-0.6312	-0.6851	4.8232	-3.1683	-9.3125	0.053295	0.19623	3.9248	6.6566	2.5877	0.77691	-0.46502	-2.8043	0.92699	-2.8557	2.0913	-3.9177	-2.1391	-0.40235	3.0756	1.4338	-0.34451	2.7401	-0.92815	0.53316	1.9026	6.8126	4.4693	2.6525	-6.5997	0.31839	0.080055	1.0789	0.56264	-0.10592	1.1556	3.4825	-2.4694	-6.4295	-2.562	-3.4731	1.4564	-4.0991	-0.72489
-4.589	-6.1773	-6.9295	0.9465	-7.6973	-3.8482	0.82188	-4.2682	-4.4496	-6.768	-5.4188	1.626	-4.0019	-5.2261	0.022881	-9.7769	-7.7773	0.085375	-5.4783	-5.5334	-10.209	-7.7628	-5.2602	-3.3312	2.0199	-3.3755	-1.4367	-1.2929	-4.5998	0.47442	-8.0763	-2.3498	-7.8899	-4.3186	-2.503	-1.9604	-3.4995	-8.1023	-4.7184	-10.472	0.47505	-2.1496	-6.1632	-1.5473	-5.6495	-3.452	-3.7659	-10.057	-5.4897	-3.8808
1.0338	-9.3192	-1.3184	-1.864	-6.3142	-1.3032	-8.913	2.6	4.2988	-6.644	-4.6025	-2.8851	-1.1283	-7.5538	-8.1085	-4.3518	-6.3311	1.1508	-6.7348	-9.7411	-7.1967	-5.4685	-7.145	-1.9434	-4.4372	0.80946	-6.5894	4.7828	-3.7052	-2.8945	-1.0188	-5.8899	-0.87269	-1.0208	-2.9651	-3.2462	-2.6253	-6.0006	-11.14	0.2751	3.0153	-4.393	-1.7996	-7.1538	-12.671	-1.5161	-1.3334	-2.7435	-5.1467	1.0744
-2.2671	-0.19453	5.6352	-1.6509	-3.5735	4.6431	-3.3104	1.5422	-0.37059	-5.1475	7.2292	4.457	-1.4554	-0.35186	1.1601	-1.0795	-1.4507	-2.0908	0.6506	2.8257	7.9646	1.2551	2.0303	-0.3199	1.7898	-5.1773	3.5202	4.5423	4.1729	2.2548	-3.2929	2.2171	-3.0766	-3.4703	0.090526	6.2186	6.3876	0.42202	12.662	3.2285	-0.29263	3.4429	-0.70945	2.5402	-5.5573	7.8479	-4.2957	-7.9505	-1.9896	-0.38656
-7.3507	-5.5598	0.48864	-1.0844	-4.1423	-8.4775	-0.51372	-3.7378	-5.7342	2.5226	-6.5634	5.3311	-9.1377	-5.4672	-9.5271	-1.2998	5.1047	-5.8246	-6.9532	-8.6153	-10.396	-6.5866	-12.473	-3.7274	-1.4131	0.75179	0.98028	-6.9898	-6.5368	-4.7298	-10.444	-3.4153	-3.9865	-1.5831	-8.9106	-3.7164	-0.52747	-3.2059	-12.539	-4.2641	-6.4606	-2.5022	-9.1421	-6.8175	-6.6714	-3.8767	-3.3483	-7.5748	1.5522	-3.7322
-3.2888	-3.6562	2.2358	0.42834	8.2969	-1.8059	1.0583	-2.8587	-0.24866	2.4754	-0.55718	-4.2468	-1.1145	-1.7833	0.81995	-0.60474	5.096	-1.9481	2.7176	-9.2726	-5.2167	-0.33268	0.15727	-3.5528	-0.1217	-4.023	-5.4705	0.22602	5.0095	-7.137	-4.8577	-3.0478	-2.7633	-0.8664	-5.8192	-1.6082	-7.2548	-5.0913	-2.0208	-0.1656	-1.2118	-3.1839	-3.2123	-4.4462	-2.009	1.8887	0.37787	2.2587	3.0065	-2.6569
-12.462	-11.205	-10.926	-15.19	-8.1954	-4.4543	-11.702	-5.2361	-16.956	-13.493	-15.475	-7.9877	-5.711	-8.2329	-10.791	-12.986	-15.062	-20.018	-14.808	-10.205	-3.7719	-13.947	-15.571	-12.627	-8.8284	-0.66325	-13.451	-4.9142	-11.25	-18.605	-12.69	-14.586	-6.1981	-11.405	-15.177	-13.265	-11.686	-12.484	-14.75	-5.8062	-12.319	-6.754	-10.018	-11.395	-9.5005	-11.201	-8.0886	-18.399	-8.6382	-13.802
-2.3425	1.7268	-0.49383	-1.6395	-5.3621	-4.9966	-5.4531	-4.824	-11.764	-6.4028	1.0663	-0.72344	-3.4527	-1.6401	-5.6094	-2.6682	-6.0478	-12.079	-5.6081	1.8575	-1.4036	-3.2628	0.28297	-2.2853	-2.4504	-4.0546	-7.2022	-10.286	-5.154	-1.5204	-9.448	-7.0382	-0.84588	-7.1335	-2.0809	-0.78647	-3.9189	3.2145	-5.8938	-9.1217	-3.885	-7.3513	-8.8452	3.4743	-7.6893	3.9222	-6.5853	-4.1283	-3.3016	-1.9499
-2.9686	-1.9771	-2.24	-5.3858	-7.0401	-4.4526	-1.2434	-3.8089	-10.532	-0.4442	-1.9513	2.8225	-7.5444	-4.7649	-7.6214	-7.7216	-2.0151	-4.79	-8.0053	-8.9023	-1.1387	-12.459	-5.0165	3.223	-1.8007	-2.5665	-8.1374	-7.9126	-5.5675	-4.769	-4.2436	-5.6646	1.0431	-10.187	-7.6485	-7.3098	-4.984	-6.3279	-5.4269	-6.6325	-4.8408	-9.3792	-6.8789	-5.559	-6.2721	-2.6937	-3.0517	-4.6205	-2.6088	-4.1237
-2.4318	-2.6276	-9.9002	-7.5773	-4.9692	-9.234	-7.0389	-13.123	-7.6978	-7.9633	-10.892	-8.6474	-11.053	-5.6716	-7.1275	-8.1693	-10.786	-10.358	-11.48	-4.5805	-8.7864	-3.8734	-4.6856	-6.3381	-15.34	-3.5022	-5.9943	-11.845	-3.323	-12.074	-8.7801	-4.2546	-10.945	-11.36	-7.6007	-9.0182	-8.5727	-2.4435	-7.1107	-9.9568	-5.3	-5.5084	-19.028	-9.1624	-13.477	-5.5214	-10.687	-10.418	-4.5471	-2.4997
-15.94	-10.967	-15.501	-9.931	-5.5535	-7.378	-10.042	-10.957	-8.4779	-12.891	-18.37	-9.2033	-14.194	-16.3	-9.0156	-7.542	-6.4572	-5.9354	-8.459	-12.566	-10.94	-13.226	-4.8058	-16.709	-7.9932	-14.636	-8.7302	-5.3174	-12.607	-15.391	-10.167	-10.557	-14.867	-14.842	-10.584	-19.303	-10.655	-10.445	-15.201	-9.7328	-12.373	-8.4759	-9.2341	-12.524	-7.4345	-11.396	-15.435	-15.968	-13.083	-10.277
2.088	-4.3434	0.38821	-0.09497	-0.25885	-6.5117	-8.6315	-2.4597	-1.4183	-2.3129	2.0951	-1.7661	-3.6559	-1.985	-2.5043	-3.1022	-4.9696	-4.3451	-4.7814	0.89687	-5.2009	1.7477	-2.2841	3.4579	-3.694	-4.3303	2.1078	-5.4237	-2.9479	-1.4298	-7.645	2.9703	4.9191	-2.0625	-2.1526	1.1521	0.77858	-6.0012	-4.7445	-9.5872	1.2523	3.7226	-8.4035	-7.2297	-0.054503	2.5001	-1.1039	5.9563	-4.6507	0.20428
-7.1384	5.2565	-0.43797	-2.4035	2.0433	-4.1916	-5.3841	3.8967	3.2841	2.0672	-9.2732	-5.1829	-1.9677	-1.5681	0.85031	-4.5918	0.10205	6.9328	4.8926	-7.7423	2.7895	1.5996	3.1667	0.949	-3.8195	-0.76921	4.2543	-0.70743	1.9742	1.1471	-3.6397	0.50747	3.5796	-6.134	-1.2348	-4.7962	0.32197	-6.4121	-4.7224	-0.72249	4.1365	-0.80724	-0.60725	-7.2892	-10.32	3.3536	-10.271	-5.8911	-0.44839	-9.0748
0.46391	1.6831	1.4045	1.8758	2.8544	-8.4659	-3.9705	-4.6739	-4.966	-3.2971	-7.2649	-5.9964	-6.895	-4.0329	-1.1587	-1.4971	-2.6138	1.3976	-5.8291	-2.7535	-5.3624	-3.0402	-7.3074	4.2231	1.4744	0.97345	1.904	-1.4246	1.1823	-4.5275	-0.24862	-4.3862	1.7314	-2.9699	-3.4196	0.54649	-6.5607	-1.9211	-9.8623	-2.3239	-6.0889	-1.7111	-4.9975	-3.9805	-4.2545	-5.1507	-5.5572	-3.3882	-3.8049	-2.7032
-1.0297	-2.1281	-9.0247	-5.4893	-4.5887	-0.66859	-2.2582	-2.4887	-3.7675	2.4474	-1.4218	3.6868	-2.1428	-2.6588	-1.9148	-3.1463	-0.065288	-3.0661	-0.010308	-1.5456	-1.781	-2.3097	-3.9433	-5.1063	-4.8462	2.5821	-10.186	1.2341	2.2582	6.986	-6.4418	2.4505	3.0906	-2.1393	-4.9873	-0.087081	-2.1116	-1.4795	0.63254	0.2105	0.14404	4.4635	-0.12364	-0.23319	-4.7596	0.036313	-3.9234	3.1139	6.2849	-2.5979
-1.2029	-4.1637	-1.8144	3.0136	0.7196	-3.0011	4.3366	-1.8203	-3.962	3.0134	2.2908	-5.3908	-2.2021	-3.3385	-4.4593	-3.0777	-4.6827	-3.4046	-3.0203	-2.5058	4.5378	-5.179	-5.3842	-2.2783	1.6939	0.61792	-1.7132	-5.3181	-6.1896	-1.4813	-11.244	-4.3143	0.61816	-2.1455	-2.1962	-5.3978	-6.9813	3.2315	2.3365	-4.9975	-4.261	-2.1806	-0.91353	-3.3901	-3.4082	-1.78	1.1739	-1.143	-2.1165	-1.4567
-9.2324	-11.322	-11.769	-12.046	-11.256	-9.0931	-7.753	-9.0099	-10.301	-10.721	-13.733	-4.9645	-3.7776	-12.573	-3.293	-15.609	-14.506	-13.745	-11.593	-10.337	-14.015	-6.9766	-5.7997	-14.372	-6.9918	-16.67	-8.6177	-8.4716	-10.195	-17.443	-11.146	-10.183	-1.5978	-16.06	-13.449	-11.696	-17.167	-19.475	-9.8225	-11.986	-8.596	-10.719	-10.299	-9.8819	-8.6099	-15.322	-4.0598	-9.853	-14.848	-11.775
-2.7201	-5.4603	-9.3917	-4.8587	1.0749	-8.7215	-2.8149	-8.7351	-11.517	-6.1416	-7.497	-5.6129	-4.2026	0.98858	-7.8952	-7.2553	-10.554	-4.4895	-4.8319	-4.3876	0.29449	-5.049	-6.3498	-3.9019	-2.2593	-10.506	-3.9807	-6.3793	-10.575	-1.7914	-6.373	-3.5704	-9.0015	-4.6522	-3.6461	-0.42769	-4.6821	-4.9001	-6.8865	-13.127	-1.3604	-5.0719	-6.2546	2.5651	-8.0215	-8.8452	-1.8539	0.87072	-1.9525	-7.8927
-5.1099	-0.52386	-5.314	-9.8473	-8.2748	-0.34485	-3.5612	-11.384	-9.1371	-6.7325	-9.8605	0.98751	-3.8918	-2.4354	-0.99734	-7.6553	-9.4427	-12.445	-7.1045	-6.4693	-8.7236	-7.5005	-3.9833	-8.5634	-9.2741	-12.795	-2.9246	-4.7804	0.527	-14.828	-8.7455	-10.382	-6.7673	-0.9118	4.1785	-9.9696	-3.9254	-10.564	-6.2641	-5.5717	-7.8989	-7.002	-0.48353	-8.2282	-8.3763	-3.0318	-9.7629	-7.9768	-7.8206	-0.71061
9.6948	1.6769	8.3755	6.3013	4.5824	11.848	12.423	3.5899	6.7732	8.2621	4.1418	3.43	3.0702	6.8106	5.3779	8.6256	8.341	10.931	5.8604	12.284	3.3918	3.4813	6.4861	12.342	10.032	16.523	10.464	6.7856	14.361	7.1244	5.7376	9.8419	1.358	3.3907	5.2795	8.2558	9.3426	9.3344	4.5933	6.005	3.8995	5.4809	15.413	6.0703	8.3168	7.8459	9.2566	7.7032	7.1297	6.5319
-15.08	-16.259	-11.75	-9.9424	-5.0679	-9.3369	-19.592	-12.639	-10.627	-19.19	-15.003	-17.445	-11.008	-9.2516	-11.733	-17.457	-13.974	-20.166	-8.1201	-12.896	-8.6796	-9.356	-13.024	-9.8345	-14.511	-15.308	-11.829	-20.717	-12.195	-15.149	-10.433	-8.7524	-9.611	-20.562	-11.683	-10.119	-17.26	-17.788	-8.8108	-12.402	-14.405	-8.5246	-12.518	-11.605	-20.498	-12.484	-14.908	-7.6565	-18.561	-12.767
-0.56876	-3.1301	-1.3524	-5.5558	-7.1271	-2.6738	1.0084	0.86164	-9.9482	-3.9735	2.1737	-0.1187	-3.4532	-1.5419	-3.5021	0.07574	-0.57637	5.2176	-2.9622	1.9629	-1.9362	-5.4007	-2.6464	5.0722	-6.4065	-5.9203	-10.227	5.1433	-2.9033	-4.7413	0.55714	1.6508	-6.4382	-4.3569	3.6979	-1.6338	-2.7748	2.7775	1.8495	0.13192	-2.8957	-0.29032	4.5111	3.4058	-7.6445	1.569	-1.9068	1.6657	-4.9649	-2.1088
-3.5182	-4.4167	-8.9366	-7.558	-6.9115	0.43016	-1.7671	-4.1252	-2.6197	-12.969	0.9336	-10.222	-7.1493	-1.9211	-16.959	-6.8119	-3.103	-4.8935	-4.7151	-7.2244	-3.221	-9.2517	-4.6875	-8.5924	-5.2416	-4.2479	-6.532	-2.0074	-8.2237	-6.7005	-11.351	-6.5297	-4.0724	-9.7032	-10.298	-1.8597	-5.7219	-8.5228	-10.089	-6.1588	-1.6041	-9.2038	-5.2675	-6.515	-3.5198	-3.8043	-1.5204	-3.3523	-5.8515	-7.1872
0.835	-1.5889	-5.0102	1.0865	-2.7656	0.12113	6.7854	-1.7477	-4.1354	-4.5303	-0.69512	1.1769	-0.16834	4.9274	3.8002	-5.1425	2.6746	-4.6849	-4.8059	-4.3073	-6.547	-6.2398	1.2208	-3.7263	-3.5773	-0.40829	-6.3561	0.24359	-4.2883	-3.7773	-2.6961	-4.9275	-2.0498	1.6352	-1.2438	-1.2907	-9.049	-3.9821	-6.5659	-1.8632	-0.59041	2.173	1.0507	2.9406	-10.01	-3.9157	-5.7532	-2.726	-0.5539	-2.5826
-2.5439	3.2655	-3.5154	4.8468	-4.6412	4.0359	1.2221	-4.0105	-1.381	-1.3098	-3.5073	0.8239	-1.4197	0.45502	-3.4111	-0.38632	1.1412	-5.5738	1.7411	-3.3667	0.70882	2.3313	-0.038764	-6.2306	-3.4865	-1.7508	-3.1787	2.5937	-6.2941	0.85708	0.88484	-1.1592	-7.0429	-3.9046	2.7216	-3.6199	-0.033278	4.8244	-4.1622	-1.6933	-4.0221	-0.85833	-0.62527	-0.15171	0.032397	-3.1641	-4.2175	-2.667	0.23124	-6.2992
-14.413	-10.707	-17.26	-14.653	-18.996	-8.0124	-11.68	-9.1922	-13.476	-10.349	-10.977	-12.115	-8.9397	-5.8548	-8.9329	-12.594	-11.75	-11.657	-12.83	-13.821	-7.4393	-19.391	-11.734	-8.9283	-10.169	-12.701	-9.8611	-17.428	-15.184	-8.4736	-6.649	-9.4284	-8.2772	-9.2915	-11.53	-14.543	-9.692	-11.545	-10.008	-10.728	-9.6674	-12.798	-10.478	-5.9117	-11.808	-8.1518	-20.017	-4.4911	-12.996	-10.109
-0.28095	-3.0465	-1.9569	1.316	-2.0359	1.4866	-0.20251	4.6039	-0.14226	1.8207	-3.9327	2.7764	-8.9017	4.8923	-1.9639	2.3364	-3.76	6.9212	2.1693	-3.4501	-0.46276	-1.4833	-1.1663	1.9028	3.3755	-0.082833	-1.7432	2.9693	-0.50019	5.7406	1.2953	2.1016	-0.4121	-1.3024	2.6074	-2.6929	0.16854	7.0266	1.2154	5.6376	0.80325	2.9222	5.4915	-1.5659	0.060461	-7.7646	8.0775	1.4724	6.3942	-7.9841
-16.292	-14.283	-8.1809	-14.089	-16.068	-15.473	-9.1143	-10.801	-5.7445	-3.3704	-15.26	-15.697	-15.952	-12.886	-14.424	-17.357	-13.036	-11.165	-12.025	-11.262	-15.171	-13.977	-16.718	-11.887	-11.767	-7.2168	-12.496	-11.718	-12.356	-13.47	-8.0515	-11.621	-8.5479	-9.3059	-10.156	-15.399	-14.654	-17.523	-12.288	-17.541	-15.951	-14.674	-15.132	-15.466	-12.322	-10.879	-11.451	-9.3262	-12.801	-14.653
-20.239	-19.171	-15.712	-15.384	-19.189	-18.334	-18.874	-18.343	-27.568	-18.838	-13.966	-22.726	-19.415	-25.107	-17.546	-18.281	-25.107	-21.578	-12.575	-19.348	-24.301	-14.659	-17.774	-21.883	-22.038	-21.217	-23.409	-23.976	-18.404	-25.851	-14.532	-19.285	-18.273	-15.226	-18.888	-17.672	-19.769	-17.617	-23.677	-19.649	-15.536	-21.485	-17.147	-19.116	-25.73	-19.186	-17.342	-20.57	-19.865	-20.66
0.55058	0.90493	6.6942	9.7447	9.3301	2.5239	0.77353	4.6087	4.3461	3.43	2.6023	5.4729	3.4099	12.305	10.26	6.3997	1.8824	2.1193	5.4734	8.3105	8.1897	8.9687	0.85756	6.9673	8.9801	12.094	4.5991	2.1745	6.7789	5.3223	10.331	5.7036	3.2502	8.6248	3.8592	4.4356	7.3152	8.5779	3.2484	5.6345	6.9426	9.387	8.9491	7.3999	8.1758	6.0089	4.4483	5.1203	6.7093	11.002
-11.738	-2.7832	-11.136	-11.189	-10.128	-9.11	-5.3235	-9.9337	-10.188	-3.5449	-8.2947	-2.0687	-8.2738	-5.0131	-10.366	-9.7887	-3.4691	-7.8658	-0.96156	-6.1799	-5.3813	-13.072	-10.496	-1.9666	-5.7318	-10.206	-3.8034	-9.4616	0.033524	-4.3967	-6.8243	-9.0162	-8.3439	-9.7225	-7.4652	-9.954	-4.0501	-10.127	-6.848	-10.073	-5.6702	-3.394	-6.1471	-2.1709	-13.941	-6.2223	-1.198	-6.2493	-6.1542	-8.0558
2.0177	7.8293	3.1907	2.7995	7.0701	9.7228	11.929	-2.6647	2.0691	6.6938	3.6464	-2.9648	5.5771	6.2641	1.9795	-0.32904	7.4794	7.9145	5.795	4.2052	11.464	10.688	8.2017	5.9751	1.1794	6.9593	6.6011	-4.3129	7.4929	7.5777	-3.2781	6.5531	10.182	9.3812	6.6619	-1.2069	3.5906	4.8713	-1.009	5.1088	4.4767	6.1439	17.332	4.4098	9.6575	2.3154	6.2546	3.8647	0.98598	8.9022
12.705	4.762	10.786	4.9398	11.993	9.4358	10.544	4.5944	7.8361	9.7878	9.3988	7.2675	12.357	12.402	8.7452	12.337	11.845	9.5324	4.4765	9.1105	7.3325	8.5978	7.7151	9.7933	9.83	11.638	9.6239	9.8033	16.415	2.9998	17.16	12.565	11.309	1.8711	12.646	8.8914	9.8835	4.5085	11.009	15.241	12.971	8.9456	4.189	4.655	5.0165	9.0515	15.261	7.9686	9.8111	9.3659
-12.547	-10.121	-14.292	-14.404	-13.893	-16.042	-12.537	-6.9617	-12.807	-11.674	-17.53	-12.637	-17.484	-11.305	-9.7768	-13.673	-13.26	-8.2443	-13.845	-15.798	-15.297	-7.3613	-12.214	-12.689	-13.147	-18.996	-12.243	-11.395	-12.919	-11.283	-15.95	-12.548	-15.805	-12.984	-9.1589	-12.725	-15.824	-17.634	-8.9443	-4.5615	-14.299	-11.745	-5.2501	-12.656	-11.853	-14.484	-15.3	-13.833	-13.15	-17.192
-5.9437	0.31347	0.14759	1.946	1.3837	0.13207	-4.9952	-2.8523	2.9689	0.1198	-1.9047	-2.7492	4.0356	3.1846	-1.3594	-7.4365	-4.193	3.1848	2.7977	-4.7615	4.8711	0.12649	0.33425	9.1547	0.88349	-2.5351	-5.8696	-4.0296	-0.9607	-3.3354	1.6103	1.0403	-0.5417	6.335	-3.4721	-3.9904	3.6789	-1.8102	-0.75284	3.2168	4.3616	-2.9277	4.3008	4.9947	0.85911	2.4437	-0.47981	-3.4205	-0.50755	-0.47068
0.31784	-5.0358	1.7984	-5.5964	-3.5196	-4.8466	-8.0663	4.4608	-9.3678	-4.3121	1.1514	-5.0843	-6.6646	-4.1266	-1.3584	-5.4496	-0.77495	-8.2774	-1.5472	-2.1078	-0.66338	-3.0186	-2.6603	-0.74117	-5.0919	-0.90355	0.62164	-4.264	-5.7704	-3.9858	2.3606	-2.6404	-0.23959	-0.99184	-5.4227	-5.5584	-3.5772	2.8105	-0.63479	-7.779	0.96087	-0.61054	-3.4507	0.031082	0.54432	-1.3424	-2.5212	0.40953	1.2145	-9.0852
-13.44	-21.055	-16.259	-16.883	-9.4642	-14.528	-14.221	-7.0784	-18.921	-17.842	-7.717	-15.911	-20.16	-18.968	-19.314	-13.119	-8.3167	-8.3637	-6.1373	-14.849	-10.238	-8.1073	-12.436	-10.427	-17.315	-15.419	-17.6	-15.456	-15.422	-13.148	-18.26	-22.623	-14.94	-11.229	-14.572	-17.054	-17.078	-13.608	-19.467	-12.268	-13.42	-20.482	-14.02	-14.35	-8.1895	-17.035	-17.246	-15.218	-15.239	-11.637
-6.7934	-4.3811	-4.7231	1.4153	0.84611	-4.5176	-7.3547	2.0085	2.2504	-3.4416	-10.118	-3.8746	-0.50975	-6.4106	-5.1824	-2.7867	5.2683	-6.9004	-1.043	2.7566	-2.7131	-9.543	-3.9155	2.0416	-3.111	-5.8381	-3.0705	0.48185	-0.31054	-5.0364	-1.4352	-3.723	-0.48188	-4.609	-3.2043	0.14486	1.6904	-1.1205	-4.6315	-3.8337	-5.9034	-6.1593	-5.0817	0.084957	0.40583	0.89929	2.1466	-5.9925	-2.4573	1.9109
-17.675	-14.427	-9.8231	-15.25	-18.281	-16.284	-15.339	-11.999	-11.178	-16.727	-8.4476	-13.474	-15.517	-13.636	-15.709	-13.4	-10.704	-20.217	-8.7011	-14.918	-20.6	-15.589	-12.835	-15.705	-16.718	-12.64	-13.163	-19.209	-18.574	-11.515	-9.2834	-7.224	-11.529	-8.6735	-12.093	-11.204	-11.642	-8.5126	-15.579	-6.5136	-9.527	-10.321	-9.3692	-9.0766	-19.675	-10.396	-14.584	-15.783	-13.665	-16.885
-7.568	-11.413	-13.147	-8.5321	-15.033	-6.7519	-10.781	-12.631	-16.763	-11.698	-14.725	-8.4694	-3.3993	-11.471	-12.249	-12.275	-11.87	-8.9295	-11.37	-10.891	-13.701	-14.21	-15.33	-15.61	-13.17	-7.4305	-6.2497	-6.1172	-9.8888	-8.2451	-15.489	-18.565	-9.1923	-10.91	-13.826	-16.275	-12.141	-12.919	-10.8	-16.745	-8.0818	-11.387	-12.091	-7.1765	-10.556	-10.918	-8.0143	-11.903	-7.8416	-10.325
-16.023	-16.287	-8.028	-14.962	-14.774	-14.885	-14.225	-15.088	-18.964	-12.253	-14.541	-13.021	-16.346	-13.225	-16.435	-9.7031	-8.6614	-16.134	-8.6643	-16.899	-15.308	-8.2782	-17.513	-12.215	-16.226	-10.87	-10.303	-15.996	-12.122	-9.5202	-14.558	-10.634	-13.125	-12.928	-8.4667	-8.2802	-10.101	-11.631	-11.13	-16.561	-13.891	-9.881	-15.601	-11.859	-11.834	-14.49	-13.089	-14.213	-6.9356	-6.23
-21.506	-24.513	-24.213	-21.522	-28.565	-21.83	-25.983	-20.372	-23.828	-21.634	-17.86	-23.857	-16.672	-29.812	-22.187	-24.167	-20.956	-22.806	-20.172	-23.538	-21.895	-25.034	-18.147	-20.005	-23.546	-12.926	-25.913	-23.281	-20.481	-25.505	-29.155	-17.146	-19.094	-23.798	-21.172	-15.84	-15.805	-19.342	-24.57	-17.068	-22.579	-26.721	-30.552	-19.61	-20.634	-21.067	-20.91	-26.167	-23.959	-24.861
5.3831	10.067	3.1629	14.16	2.594	0.93614	10.818	7.9293	10.319	7.4451	10.043	13.539	8.5409	4.5784	13.028	5.7932	12.256	8.7213	4.543	12.516	14.364	13.798	9.079	12.308	6.7732	10.873	9.6386	7.708	5.2172	2.3701	6.1803	10.558	7.8468	11.031	7.7416	5.2219	6.9391	6.3352	3.105	11.692	10.294	8.417	7.5156	8.8461	3.8185	9.988	5.1188	7.23	6.5682	6.8308
-1.7979	4.1101	8.7521	0.52304	0.88737	3.5614	-1.1399	5.5031	-1.4218	0.49538	-2.2175	4.6265	4.6338	2.7735	1.4317	1.0487	3.3918	2.4226	3.6873	3.8651	-2.4499	4.1692	5.0099	-3.4888	0.37887	3.7733	2.5544	0.82221	-2.9627	4.6631	-1.5755	-2.638	6.6079	7.7861	8.2055	-1.3897	0.54404	4.609	0.37393	-4.9522	8.9366	5.6016	5.7535	1.9039	1.7401	2.5499	4.8131	8.5878	4.745	-3.0547
3.8115	1.1746	10.285	11.937	6.5882	0.90951	7.19	0.97352	8.4371	2.8567	10.383	-1.365	6.444	11.442	4.619	9.4204	10.19	6.5222	6.9476	12.529	8.3762	9.1685	14.58	19.055	0.81195	12.574	12.745	4.2159	1.5518	5.1871	8.1812	12.313	16.453	12.017	10.237	7.4137	16.004	1.1933	7.4073	11.238	8.6347	9.5946	8.1876	6.2688	9.6478	12.476	0.97478	11.913	5.8934	9.0211
-1.8833	-2.7829	1.0372	4.7511	7.167	4.7421	1.6234	0.053937	3.711	-0.72698	-0.66211	-2.4058	2.276	0.0084153	3.7156	-2.8163	-6.6196	0.53334	-5.628	-2.2796	1.0071	3.3345	-5.4734	-4.8983	1.8714	1.8016	2.2995	-0.83184	11.359	3.6726	3.8818	-1.0715	-0.17294	-6.9974	4.5683	3.6072	3.7672	0.26523	-4.8443	0.95156	-0.57062	4.3776	0.087272	1.0712	4.03	3.0236	-0.93013	0.91831	-2.7508	4.5647
3.7939	4.2131	2.223	4.0554	-0.94525	1.0054	-0.98372	8.8301	8.9532	1.9199	6.6116	5.8279	5.0635	5.6647	-3.651	5.0705	-1.3431	4.8051	3.3556	2.8099	1.0867	1.8566	-2.0699	5.0081	4.5902	1.3561	1.9694	-0.52906	2.1236	1.0951	2.858	1.0407	5.7093	3.9208	6.8342	5.2201	6.8524	7.9371	2.5177	3.7399	-1.903	3.2289	0.47752	4.0347	6.8352	-0.29616	1.1185	6.0222	0.42299	2.4746
-13.409	-12.53	-11.582	-13.977	-1.4877	-13.125	-6.3216	-17.517	-18.091	-11.975	-10.01	-13.879	-13.948	-13.099	-8.0226	-11.292	-10.819	-7.6757	-11.274	-10.502	-16.969	-9.0427	-8.1736	-13.196	-5.9566	-15.704	-11.746	-11.399	-13.262	-9.6791	-12.119	-9.12	-7.4534	-9.1251	-6.6301	-9.8298	-8.545	-10.101	-6.4224	-14.01	-14.346	-4.8903	-10.181	-7.2756	-15.069	-10.098	-10.481	-12.397	-4.8958	-12.729
-2.0361	4.2043	-3.951	-3.159	1.5836	-2.398	1.4754	2.3168	-0.76547	-0.21715	9.1531	0.52617	2.9571	1.4573	5.2773	-0.53843	5.2842	1.6295	3.0217	1.0514	4.3628	6.8312	-0.87463	6.7955	-1.4211	1.8301	5.6807	2.3222	1.7694	1.8669	-1.759	0.48692	-0.43421	-3.4944	-1.5548	-2.1682	2.305	3.0684	-7.68	1.0372	-1.1865	1.8783	7.216	1.2399	-1.4128	3.6852	1.7572	1.4035	-4.6759	-2.7155
-0.52634	-4.736	-2.1437	-1.313	-2.4975	-4.2755	-0.46736	-0.23691	-2.6643	-3.41	-0.39591	-2.5083	-5.079	-0.58211	-4.5168	-2.251	-7.2701	-3.8247	-4.4263	1.2342	-3.7719	-2.7284	-2.033	-2.8977	-7.9689	2.3539	-1.2045	-2.2379	-5.9515	3.7709	-3.6256	-4.7386	-9.8215	-7.4613	5.4598	-3.9871	0.87958	-2.7104	-6.5855	1.3908	-4.4492	-7.2703	-0.13395	3.6951	-3.1247	-5.5274	-5.0663	-2.5138	1.1836	-2.7768
-11.945	-10.428	-2.128	-10.695	-14.072	-7.7163	-9.6086	-9.53	-9.5494	-9.0198	-23.947	-10.762	-8.0768	-14.165	-8.8363	-9.2873	-8.8034	-8.8118	-16.851	-9.7771	-14.575	-9.0242	-12.086	-10.109	-7.5411	-13.612	-9.2383	-10.103	-13.917	-4.4536	-9.4087	-12.159	-8.2471	-9.0232	-11.603	-7.0314	-11.146	-15.121	-13.437	-8.7071	-11.08	-14.65	-8.5456	-12.003	-2.9473	-12.629	-7.1912	-12.392	-9.0243	-9.4292
-1.4943	-4.7467	3.4585	-6.187	-4.797	-2.0298	-6.5196	5.6225	-3.3962	-7.808	-1.1704	-3.5099	0.19558	-4.3359	-7.3467	-2.4893	7.195	-3.2922	-1.7451	-5.2753	0.7085	-0.87889	-5.0557	-0.74764	3.8427	-2.0915	-3.0666	2.7406	-0.9057	-1.1025	1.3246	2.1173	-4.1427	-6.186	-0.27551	-3.1583	-3.9098	-8.4151	6.181	0.95738	1.7012	0.74839	0.084631	0.47992	2.2978	-0.92268	-3.5958	-4.8312	-0.25238	1.8101
-12.674	-15.293	-8.4087	-16.725	-13.386	-9.4408	-10.316	-9.8993	-5.9457	-9.9134	-10.542	-14.833	-16.499	-15.06	-15.093	-14.272	-13.368	-26.575	-17.815	-8.9872	-18.177	-5.981	-11.789	-18.701	-16.725	-11.034	-14.881	-11.889	-12.475	-13.625	-8.5119	-10.075	-16.943	-10.108	-6.5236	-10.562	-16.029	-10.088	-23.741	-6.9819	-10.937	-14.338	-12.84	-11.376	-8.679	-14.555	-7.9021	-12.812	-7.2207	-11.228
-17.375	-8.3953	-16.087	-16.425	-18.227	-7.9741	-7.3728	-15.503	-13.191	-14.281	-10.511	-13.968	-9.4392	-12.879	-10.735	-19.084	-14.106	-7.4828	-17.272	-12.231	-13.255	-12.05	-18.868	-16.95	-18.329	-17.596	-14.859	-13.292	-10.106	-11.029	-11.935	-10.595	-6.2475	-14.163	-6.8098	-11.503	-9.1963	-14.88	-16.788	-12.343	-14.552	-9.2642	-9.8984	-13.177	-16.227	-8.4378	-9.9442	-15.509	-14.275	-8.4823
-3.401	-2.5149	2.5337	-1.4087	-5.537	1.8981	-4.6783	5.012	-5.311	-3.3275	-2.796	-1.5774	2.7614	-0.64136	-1.3369	-10.171	0.6439	-1.7055	-2.0231	-0.61773	-0.6774	-0.074881	-4.0677	-4.2768	-0.29425	3.533	-1.6166	-0.43797	-5.2468	-7.6599	-1.3661	3.7706	1.0456	-1.33	-6.0256	-8.2897	0.97546	5.9288	9.0457	3.2322	-5.1342	2.1051	3.3598	-8.1526	1.9323	-6.1587	-2.78	-4.0737	-3.9271	-3.0012
-9.0495	-16.223	-14.002	-14.518	-20.154	-16.488	-9.4761	-12.857	-9.4726	-17.02	-11.82	-12.615	-15.996	-15.442	-13.369	-13.228	-19.572	-11.553	-12.51	-17.758	-11.821	-12.588	-10.706	-18.141	-11.549	-14.205	-16.545	-8.2039	-11.246	-13.619	-15.007	-11.442	-11.443	-10.097	-16.609	-13.983	-18.895	-22.305	-20.041	-15.089	-12.693	-17.655	-15.829	-14.997	-13.532	-14.018	-17.292	-11.14	-18.36	-18.108
1.174	2.9054	2.3669	-6.9709	-3.5456	-2.8845	0.35287	-1.3313	-3.2058	-3.3084	-5.3012	-0.4389	1.9122	-3.687	-2.9395	-2.3181	-0.60926	-1.5288	-5.4477	2.2286	-3.3241	7.1914	5.2875	-3.8179	-8.3015	3.5257	-0.57497	-2.5215	-7.503	0.44091	-4.3057	3.8971	-4.3382	2.2909	5.1584	8.1079	-3.1909	-6.6681	1.1543	-7.374	3.9654	1.3754	-4.2016	-7.0831	-0.077208	0.66507	-1.9681	-4.9992	-0.28812	-0.46968
-7.6247	-12.857	-9.4764	-7.1149	-10.12	-11.337	-9.2734	-15.109	-9.2308	-14.098	1.3495	-14.387	-7.9163	-7.3075	-7.183	-9.7827	-9.4696	-13.099	-10.405	-8.9358	-10.77	-12.914	-3.6405	-5.1218	-12.439	-8.9035	-9.6071	-9.385	-11.577	-7.1226	-9.0023	-12	-6.9611	-12.816	-10.871	-6.8832	-5.0304	-12.545	-11.448	-7.236	-13.839	-11.554	-9.78	-14.125	-4.3415	-11.303	-8.2375	-10.673	-11.49	-3.6868
0.38833	-1.3704	-1.5108	2.2866	4.0028	2.5198	-0.33828	3.1177	7.798	2.7921	5.1251	9.6355	-2.1436	0.55304	-3.8488	3.7497	6.3481	1.0644	1.856	0.041728	-0.58329	0.67084	7.512	3.1652	11.219	2.568	-0.76033	2.981	1.4096	-0.29939	2.6083	7.4692	-1.9154	4.2375	-1.6788	1.5378	2.806	4.3275	1.3485	1.5634	-1.5868	3.319	-0.79246	1.0463	-1.0599	1.417	-0.2795	4.6702	0.84218	-1.1915
-2.1808	-0.23284	-10.52	-4.5348	-7.809	-1.2708	-5.4662	-4.7298	-1.9725	-2.1205	-1.4718	-7.9643	2.2413	0.80866	5.387	-1.0343	-5.6512	6.7763	-4.1296	-0.037344	5.4691	-1.0982	1.1473	0.12469	-2.7467	1.6271	0.95708	-3.9802	-4.7369	-2.3732	-7.304	-0.92402	2.4105	-2.67	-0.34435	-3.2414	-1.4712	-1.1103	1.0106	7.4695	-4.0363	2.5719	5.4304	-2.1608	0.93552	-3.2256	0.82933	-0.59733	3.9029	-0.49875
4.3017	8.969	12.203	-2.7024	5.0585	8.643	5.1088	6.3785	6.6601	10.092	5.8369	4.4532	8.9512	3.272	6.0284	6.8521	7.2874	5.1151	4.7306	1.924	9.0557	13.557	13.773	4.8404	10.499	1.1233	10.146	4.0828	7.7652	0.98291	6.1206	4.3268	9.0081	11.431	6.1856	-0.6298	4.9019	4.216	9.2289	10.35	1.9611	3.2149	3.9476	4.855	5.9765	8.878	6.7778	3.4248	7.4932	10.328
-12.83	-7.9914	-13.651	-14.938	-11.862	-16.119	-15.279	-13.317	-14.7	-16.226	-18.632	-10.173	-11.245	-13.516	-4.2162	-14.108	-9.7108	-15.535	-12.905	-13.646	-4.1527	-12.862	-12.019	-17.483	-15.731	-11.355	-10.288	-13.36	-16.023	-11.219	-18.252	-18.466	-12.88	-14.925	-14.723	-16.547	-10.32	-15.768	-13.759	-16.54	-7.76	-18.037	-11.351	-13.993	-9.5666	-11.139	-11.194	-11.262	-17.274	-14.48
-5.7106	-5.1284	-13.113	-15.396	-16.977	-10.878	-15.205	-12.984	-13.243	-14.313	-11.755	-11.829	-4.571	-14.1	-14.666	-4.7217	-8.7988	-15.092	-8.3135	-5.3216	-10.585	-7.1079	-9.6879	-13.916	-17.364	-13.958	-11.329	-13.897	-10.998	-8.2491	-13.414	-13.371	-19.03	-5.472	-16.264	-13.9	-12.485	-16.307	-8.7763	-8.7137	-15.833	-14.292	-6.4621	-16.332	-7.1365	-7.4721	-10.17	-12.356	-13.246	-14.331
1.3357	1.3025	5.0979	-3.3696	0.35396	3.1284	5.5616	6.2949	6.6711	1.7414	3.1829	2.1121	3.5421	3.6454	4.7015	8.0053	4.2487	6.5125	-0.57397	2.2319	-0.17096	6.4034	1.4899	1.0938	8.8418	8.5648	4.0432	12.695	4.3026	4.5249	5.7293	-2.232	-0.46082	3.6883	3.2136	4.9871	7.719	3.0726	4.8896	1.4462	2.8107	1.4367	1.3623	3.1127	8.761	-0.13286	-0.74331	-0.4331	9.1605	2.5551
0.58748	-1.8421	-0.24132	-6.9964	4.4852	-1.7699	1.5281	-4.5875	0.99455	-3.2556	-0.32146	7.1199	-1.6388	-2.0287	3.0771	1.0875	1.3944	5.311	-9.9812	0.16461	-4.5727	-3.3663	-3.956	2.1355	-1.3992	1.4396	-5.6852	-3.3346	1.245	-4.5215	-3.5475	-2.5491	3.9349	2.1958	1.9024	2.2802	-1.4508	2.1222	-2.8031	-4.7777	-0.81365	-5.2412	-5.8041	2.0955	-7.4885	-5.6571	0.85664	-5.8624	-3.824	-3.108
-10.718	-9.6334	-3.2136	-5.4754	-11.255	-15.419	-10.484	-5.2005	-3.4191	-14.152	-10.579	-6.899	-9.6792	-10.621	-11.287	-8.6619	-12.347	-7.9258	-9.0138	-8.8152	-3.0217	-13.197	-10.051	-14.903	-10.059	-11.337	-11.958	-9.7576	-9.3797	-16.994	-10.702	-11.345	-7.7344	-4.499	-11.322	-6.8353	-6.9382	-4.3432	-10.075	-12.296	-10.441	-8.852	-10.512	-2.4344	-10.234	-12.928	-8.4367	-7.7589	-8.7375	-5.929
-23.937	-18.979	-15.504	-21.796	-19.161	-21.849	-22.943	-21.662	-20.302	-21.656	-23.491	-23.671	-29.008	-26.805	-22.269	-23.249	-18.764	-23.163	-16.152	-20.548	-28.404	-25.121	-19.888	-17.832	-27.035	-18.552	-24.943	-20.416	-24.945	-27.236	-21.36	-21.596	-26.955	-17.309	-19.198	-27.802	-25.392	-17.894	-25.667	-19.123	-20.293	-22.627	-24.685	-31.805	-14.496	-19.947	-20.061	-16.353	-27.246	-23.508
3.6208	0.68283	2.4062	3.8471	-0.086527	0.56924	-2.9427	5.0812	0.99781	-0.73258	6.3758	-0.75229	4.0744	4.0154	-1.9485	3.8478	2.3651	3.09	-1.9809	-1.2258	-1.8551	4.202	1.5761	-5.0202	-0.94559	-0.96331	1.8745	0.52811	7.5168	3.0778	0.17621	-6.9284	9.5855	4.1046	-1.9641	-6.0753	-0.29608	-4.9751	0.40913	2.873	-0.7848	11.555	-2.7485	0.218	3.6485	-2.0887	-2.1523	-1.7583	-0.064891	0.17578
-4.0079	-3.8788	-1.1335	-6.8788	-1.402	-7.0874	2.2193	2.0408	-5.7375	-3.6002	5.6829	0.56222	-6.4541	-1.8197	3.2689	1.2597	-1.8814	-3.5958	-5.9826	0.055268	-0.82607	-4.3899	-2.5246	-0.42243	-7.2764	3.5578	-2.4749	-0.24965	-1.6924	-7.5182	-7.3027	1.7776	-0.31111	-4.546	-1.6298	-2.1086	-3.0227	-2.0845	-1.8988	-0.80982	0.8624	-2.636	-2.2331	0.37012	-3.3721	0.75521	-3.3409	-2.1265	6.5864	-6.5278
5.3658	4.6019	5.8348	4.272	0.61381	2.1488	8.1678	2.6038	2.589	8.4478	3.3158	6.4055	7.9287	-0.4101	5.1912	-0.65189	4.9793	6.7626	6.5701	5.6632	0.034375	5.6398	-0.18741	1.8373	0.43576	2.3419	8.1731	7.8694	8.3305	5.8814	6.6189	5.0564	2.117	3.6463	-4.2419	5.4507	10.675	10.652	4.2423	10.513	6.9395	5.4172	0.37474	4.5484	6.8756	1.6563	7.6681	4.4314	12.472	2.862
-11.465	-8.0201	-9.5947	-9.4138	-21.875	-6.8708	-9.0585	-16.962	-17.116	-7.1526	-12.256	-7.0839	-13.186	-7.8257	-10.925	-7.1409	-6.3555	-13.232	-12.942	-12.452	-12.769	-10.112	-8.6877	-16.665	-15.351	-9.9041	-9.636	-8.9429	-8.2591	-12.698	-8.3188	-14.536	-10.62	-8.5384	-10.714	-10.356	-17.776	-10.745	-9.7602	-12.43	-5.0065	-6.8889	-10.45	-7.4436	-10.096	-12.999	-12.585	-3.4389	-14.851	-11.793
2.1283	-0.65207	8.8305	4.2889	-1.8288	-1.5383	-3.5433	-1.9438	0.86115	-2.8809	-3.2085	3.0869	1.2529	-0.44947	1.9846	6.6106	-1.1694	-1.0375	1.1509	9.9483	0.92908	-5.4611	0.21254	-1.2768	3.4657	0.82556	0.55569	-0.85474	0.30116	-4.5167	6.6908	-3.1443	2.0613	-3.6363	1.1547	1.6452	0.49645	3.1741	-1.5276	2.6346	4.1654	1.135	-8.2518	5.4881	-1.0399	4.1969	-9.7137	-0.43445	8.0905	-2.9929
-2.7685	-1.51	-4.3738	-2.7186	-3.6952	-7.3043	-0.285	3.7474	2.626	-8.0225	-1.8531	2.3322	-4.047	-3.1364	-4.2391	-3.3725	5.4076	2.4088	1.7756	-2.4526	-7.918	-4.5199	-3.6306	-7.1783	-5.17	-2.9624	-4.1303	-6.8284	7.0382	-3.1412	-5.1941	-6.5827	-6.4167	-6.2404	-1.7065	-10.342	-2.4828	-1.9693	0.55241	-2.9522	0.099859	-9.5051	-3.2844	-2.5679	-3.7034	-5.5664	-1.5079	-5.8077	2.3451	-0.73354
5.0885	-6.8885	7.1655	1.2806	6.1239	-4.6687	3.846	2.6423	-2.5098	1.6379	-1.554	0.53233	0.24635	-2.4627	1.1753	-2.4288	-1.1697	4.8982	1.1973	-2.2718	3.5863	1.1628	-0.017699	-0.67497	4.6404	-1.9773	0.51521	2.8326	1.3824	4.7877	5.6938	1.9319	-1.3513	5.3392	-0.74109	0.35198	-0.25049	1.217	1.0957	2.4083	9.0593	3.4969	7.8942	1.3807	-0.66633	4.7723	1.9261	3.5393	2.2966	2.8196
6.4973	-3.6994	-3.9941	3.2969	-2.5675	-2.8952	-1.2297	-0.64569	-3.9575	4.9551	-6.4094	1.1932	-6.5382	-3.2485	0.25578	-0.31803	1.2842	-1.4779	3.433	-8.5302	7.4108	-4.8687	1.2882	0.70436	-3.4612	-5.7706	-2.7415	-4.9891	-5.4333	3.9667	-6.8637	0.033448	-3.6491	-1.6322	-7.1031	-11.773	3.1352	-4.9004	-1.7351	-0.5642	-5.5368	-1.8512	-0.73771	2.1783	1.1725	-7.6642	-0.96615	-3.0097	4.1681	-3.9339
-2.1055	-10.644	-9.7697	-7.5554	-3.5492	-7.7598	-10.059	-5.7987	-3.896	-6.0757	-5.8908	-8.785	-7.9461	-4.1585	-7.0288	-6.2794	-8.4972	-1.7412	-13.43	-3.8828	-4.7439	-11.184	-8.0327	-3.5487	-7.8379	-9.2194	-8.5674	-9.068	-9.1665	-1.4379	-6.7432	-6.5959	-6.2798	-8.09	-2.3834	-12.784	-0.51867	-0.92521	-7.3936	-6.9391	-12.465	-4.4569	-14.081	-6.1149	-2.4579	-10.969	-1.3381	-7.2702	-6.9695	-1.7679
1.5962	-7.1539	0.12273	-6.8528	-10.233	-0.30231	-4.4606	-5.9918	-0.27743	-7.4861	-5.4983	-1.0269	-6.7832	-6.5834	-3.2383	-0.0060757	-7.3228	-1.7299	-1.7559	-3.8149	-5.3486	-0.43774	-5.0526	-3.5549	-6.32	-9.719	-8.5055	-7.1928	-4.4358	-4.3745	-3.1075	-4.0159	-3.6693	-7.2735	-8.4337	-8.5247	-0.32821	-6.3758	-4.7	-8.653	2.2519	-9.8569	-2.213	-3.2181	-5.2946	-0.88929	-4.6827	-5.1823	2.0219	-10.534
0.034899	3.5417	-6.4266	-6.8542	-5.8598	-3.2009	-3.4625	4.4725	-6.0313	-2.0517	6.2187	0.57207	-0.84033	-6.0058	-3.7309	-2.6908	0.26409	2.5857	-0.1351	-1.8896	-0.082124	-4.7318	2.2543	0.27812	1.7237	-1.3785	5.2059	0.53178	-0.27779	-10.725	-2.2507	2.2602	-2.3016	0.52755	2.4409	-0.71496	-0.8787	6.6444	-3.5706	-2.5758	4.4641	-4.5078	3.4251	0.10785	3.2402	4.454	-1.715	-4.0882	5.1625	-2.8038
-11.901	-11.217	-23.166	-15.725	-9.3476	-11.201	-18.663	-14.095	-11.035	-16.155	-14.947	-11.219	-12.628	-10.802	-13.919	-10.196	-12.366	-15.484	-15.824	-14.127	-11.135	-12.562	-21.544	-11.382	-15.632	-17.626	-15.719	-15.785	-21.612	-17.608	-11.247	-14.028	-14.952	-8.9462	-13.239	-15.416	-13.033	-11.481	-12.257	-12.359	-13.258	-16.983	-17.363	-13.451	-10.212	-12.212	-12.34	-20.548	-17.513	-10.806
-5.6297	-5.918	-7.9428	-13.581	-4.3703	1.2388	-7.4714	-7.9407	-2.0443	-4.0318	-11.773	-3.2807	-8.651	-7.4485	-3.1484	-5.8859	-4.1521	-4.3274	-12.71	-0.95773	-8.9662	-9.9171	-3.8487	-10.931	-5.7004	-7.7224	-10.081	-8.7872	-4.4849	-11.95	-6.5538	-2.3843	-7.8544	-8.9028	-4.9109	-7.0797	-12.259	-7.6035	-7.2337	-8.8062	-3.2768	-3.0611	-11.281	-4.4627	-0.96132	-6.3033	-9.4749	-10.65	-6.9041	-12.556
-5.4061	-7.9694	-5.8867	-15.652	-2.9168	-5.3274	-9.0661	-9.1418	-7.4702	-10.815	-4.0474	-8.3298	-7.9409	-7.1182	-9.4453	-4.9791	-8.2273	-6.0123	-7.9712	-12.381	-7.3386	-9.3327	-2.0006	-8.8361	-1.8688	-10.216	-6.737	-9.4512	-6.8059	-9.3859	-10.361	-9.9966	-14.812	-7.5754	-10.333	-12.592	-6.4769	-6.2526	-10.13	0.29989	-7.716	-12.526	-12.638	-12.399	-8.5333	-9.0438	-11.512	-6.7239	-12.92	-6.7519
-10.55	-12.715	-8.6814	-8.2561	-15.789	-8.2999	-8.2065	-12.812	-11.176	-15.905	-12.135	-8.085	-14.057	-7.5203	-21.642	-11.373	-8.9146	-13.688	-10.543	-17.906	-14.198	-6.7776	-7.7057	-17.911	-12.287	-7.635	-11.762	-8.2871	-9.1385	-12.876	-12.077	-13.686	-7.7696	-11.204	-12.21	-15.036	-17.29	-17.731	-11.477	-13.132	-9.7897	-3.6185	-11.043	-13.352	-3.8605	-12.21	-11.698	-9.667	-6.5157	-10.473
-2.4965	-6.9045	-3.6202	-5.5076	-7.8571	-5.3614	1.6465	-3.9715	-2.6762	-3.448	-7.3399	-7.5118	-7.8885	-4.4574	-6.7146	-8.11	-5.1659	-0.93495	-1.3412	-7.3295	-0.6929	-1.7896	-6.4697	-4.3007	-5.9399	3.9054	-1.2423	-3.5253	-2.6589	-4.1532	-5.3471	-4.5796	-2.052	-8.5626	-8.8336	-3.2911	0.96162	-0.81817	-2.6338	2.8537	-9.3413	-1.6108	-6.4307	1.434	-6.3927	-2.1826	5.9894	-8.6594	-3.8952	-2.1275
-26.506	-24.863	-12.207	-19.338	-22.276	-22.282	-19.693	-18.859	-29.077	-22.174	-27.425	-23.652	-17.33	-21.066	-17.995	-20.172	-28.564	-23.632	-18.853	-22.388	-19.111	-23.112	-18.994	-24.557	-18.664	-24.09	-23.258	-16.879	-20.213	-26.107	-21.318	-16.085	-21.99	-17.965	-20.94	-17.142	-21.894	-23.702	-20.692	-20.019	-20.296	-17.453	-25.546	-20.509	-20.116	-27.882	-21.627	-16.061	-25.35	-16.308
2.4048	6.206	4.2285	4.0399	-2.9739	-2.1968	-1.9772	0.29891	5.4565	0.66924	5.4909	7.5649	-0.78557	-1.0937	3.1548	0.54421	1.9715	0.84209	6.1867	0.9855	-1.3371	3.5643	0.76191	5.7201	0.56655	-3.0138	-0.16884	0.70513	0.37792	8.2299	5.6161	6.0817	4.1738	2.2068	3.4297	2.9367	8.5482	2.8763	-0.65651	3.0525	0.97103	-3.9663	3.0659	6.192	2.6787	-1.5306	-0.93606	3.7022	-6.832	-0.5131
-18.856	-17.936	-12.839	-18.813	-16.477	-19.465	-12.352	-24.829	-11.864	-12.007	-15.29	-16.063	-15.488	-11.313	-7.941	-10.74	-22.615	-11.907	-19.142	-9.2486	-23.408	-15.131	-9.9419	-14.09	-11.89	-13.755	-18.091	-14.935	-14.23	-14.087	-23.781	-15.645	-12.848	-6.1883	-9.7227	-11.553	-17.529	-16.908	-7.3728	-16.093	-16.429	-10.001	-8.8278	-12.948	-16.307	-12.992	-19.05	-15.041	-11.476	-16.136
-6.7709	0.59781	1.5159	-1.651	2.8792	0.74259	-0.49988	5.9499	-0.41582	1.0337	-5.1551	0.020379	-2.3335	-0.81236	0.87112	1.9641	4.8236	3.3586	-2.9303	2.3435	4.2659	6.4843	3.2843	2.4278	-1.3084	1.8034	-2.0341	2.0037	5.877	0.88633	4.0399	-1.2239	4.9323	-0.41157	-0.42834	-1.8853	-5.2839	1.9191	1.9264	3.9454	1.8394	1.333	4.0423	-2.4593	3.9657	-2.8733	-3.0927	-1.3852	-2.2497	-4.3516
2.8417	0.80439	-1.6324	8.7608	0.58862	-0.13545	4.7849	-2.5939	1.0721	1.4483	2.5562	6.816	5.5489	6.8879	1.3132	-7.0789	-1.1851	-1.9137	0.22923	-0.018609	8.7026	-0.71857	-0.80745	0.8328	2.4635	1.9872	-0.67228	1.3391	3.6295	8.0887	1.1657	4.5597	-0.49238	1.6552	2.6971	0.66192	1.2147	4.9856	2.3578	-1.4286	0.70891	5.5166	-1.8555	5.7528	-3.4515	3.692	-0.8235	-1.1741	1.8334	0.67017
5.6714	4.3516	6.1261	15.206	10.762	8.2682	7.6709	5.2082	2.6294	4.3971	3.5727	-0.56967	7.7059	2.0388	6.438	7.1018	-1.1253	6.1436	2.0169	4.6142	13.012	5.9712	6.2702	4.0404	-3.0423	13.629	9.3762	10.658	8.7147	6.1681	2.3577	3.6439	-0.59406	10.462	6.5899	2.0518	10.67	12.308	-0.39641	-3.0864	-1.2998	10.043	10.735	3.089	7.8846	8.0933	5.2279	6.7728	12.989	6.7417
2.9694	-12.26	-8.3122	-1.2015	-9.7717	-3.2491	-8.4864	-0.3403	-8.3663	-12.106	-12.996	-3.8944	-4.6048	-8.6393	-9.6525	-7.8799	-8.0142	-8.0368	-8.8395	-8.2911	-9.3877	-7.819	-13.101	-2.4881	-7.42	-6.7789	-11.548	-8.4198	-5.7361	-11.174	-10.737	-13.885	-7.1569	-11.68	-0.96825	-4.5717	-9.6872	-3.7976	-9.4048	1.1846	-7.7509	-8.5747	-3.2997	-6.9601	-10.163	-13.231	-1.9575	-8.8524	-1.7527	-13.036
7.3221	9.2349	7.3574	10.715	9.4318	11.412	14.442	9.9105	13.233	11.01	9.763	8.2268	14.087	4.3493	8.0541	7.0629	14.32	8.0589	5.2174	6.2473	13.904	11.06	11.574	8.5687	15.032	8.025	6.7933	6.654	9.4959	7.214	9.6608	9.8931	12.882	9.9849	8.753	6.2129	10.044	8.8172	7.6523	10.853	12.402	13.434	11.555	13.955	12.379	6.123	13.509	10.661	7.2916	12.991
10.893	2.8617	8.628	17.514	7.6306	5.6044	15.046	4.9182	4.3607	10.335	6.319	10.997	0.78062	3.651	14.306	8.0577	12.239	8.746	5.5348	9.8657	11.23	7.3359	7.2073	15.574	8.0279	10.835	12.712	11.294	7.9237	8.5936	9.3571	2.5999	10.013	10.156	3.4135	8.6548	3.4471	7.8607	10.628	8.5912	6.597	10.751	11.67	7.378	11.645	9.0126	8.8762	1.8886	7.8663	8.6017
-5.1647	-7.8004	-9.3263	-4.402	-6.8045	0.67374	-6.4822	-5.8482	-1.0193	-4.7805	-4.3178	-4.8537	-6.5041	-3.8889	-6.4736	-2.7992	-2.7424	1.9998	-10.61	-12.459	-2.0174	-0.61142	-3.201	-2.4608	-4.9114	-7.8635	-2.2468	-8.4412	-0.94596	-1.036	-4.4194	-4.6648	-2.6653	-10.386	-1.5046	-0.98419	1.8646	-3.9078	-7.0844	-9.0922	-5.4205	-6.5241	-11.881	2.6461	-0.74535	-8.163	0.17594	-5.4604	-10.659	-8.8203
-4.7943	-5.0394	-2.394	-0.39009	-1.9871	1.7588	-2.0832	-1.4434	2.4154	1.8921	-8.5267	-7.3436	-6.1058	1.1787	-1.9238	0.89523	-5.4696	-1.9546	2.0461	-6.7271	2.7092	-2.2145	0.72437	-9.0166	-2.8021	3.1837	-5.762	-3.6452	6.641	-1.8371	-2.597	-7.3751	1.7529	-6.4553	-1.385	-1.7138	-5.968	-0.93172	-0.38851	-2.4623	1.542	-1.8789	0.77984	-4.5469	-1.2255	-0.10628	-6.9957	-2.1172	3.9696	-2.5637
-6.2274	-13.043	-2.1689	-9.1085	-8.2986	-3.9181	-11.01	-14.673	-5.3946	-7.9718	-9.3184	-13.04	-9.5127	-3.348	1.8572	-4.8618	-7.3464	-9.3161	-3.5245	-9.69	-9.4263	-8.1168	-10.84	-10.192	-10.973	-6.7214	-5.3362	-10.587	-13.877	-10.669	-9.7798	-8.2091	-7.6624	-15.52	-10.481	-9.1667	-7.8408	-4.8619	-9.0487	-9.9397	-9.7513	-6.6271	-14.664	-16.019	-11.103	-11.44	-9.5963	-7.5203	-10.096	-11.267
-11.526	-9.0082	-18.508	-13.272	-9.8653	-7.2936	-11.442	-14.613	-9.8062	-5.9575	-10.873	-6.7915	-13.69	-12.106	-19.205	-14.253	-7.7532	-18.735	-17.492	-9.7537	-8.6956	-11.54	-18.195	-10.092	-16.292	-15.034	-12.431	-9.9309	-8.8885	-16.617	-15.434	-12.151	-13.638	-5.1122	-11.591	-12.276	-12.468	-6.0006	-14.631	-7.1702	-6.5894	-7.046	-11.31	-10.876	-10.984	-11.306	-11.482	-9.7714	-8.9441	-9.8239
-6.8044	2.6362	-4.8754	-3.5528	-6.97	-6.695	-1.26	-5.9587	-9.4854	1.9326	1.1946	-2.7138	-4.57	4.0066	-9.7008	-0.20252	-5.0481	-1.122	-5.2015	2.0697	-1.6435	0.37549	-1.5104	-0.26244	-1.8207	-3.2439	2.8767	-7.6417	-2.2017	-2.9997	-3.2686	3.4639	-2.414	-1.7401	-3.5986	0.36372	-0.37032	1.1528	-3.6844	-3.827	-2.007	-0.98018	-3.3457	4.4698	-0.97187	-1.202	-0.15814	-4.9372	-4.005	-1.6954
1.8112	5.5104	4.4554	-3.7205	2.0745	5.9336	9.6198	5.0218	2.509	5.1077	2.4191	1.6102	4.2852	3.619	8.1188	-1.5863	9.0135	7.2025	10.413	4.8968	2.3697	4.5434	7.3269	8.2763	6.2688	4.5243	7.469	3.4449	10.037	2.9958	5.3373	8.5067	4.6579	0.064181	10.125	2.8196	0.31852	-1.8712	5.3574	9.1188	6.7155	1.2791	5.7621	7.6507	-3.897	11.206	1.3238	5.4342	0.89381	7.0204
1.1039	0.92022	-4.0249	4.5579	2.3469	8.7338	-2.8319	5.0108	-3.6666	2.436	3.1311	-0.8401	3.8683	6.7808	6.5338	-0.40948	2.2311	5.7097	-0.25502	1.1531	-1.4692	-0.48511	1.4577	-0.3356	0.12565	5.9205	1.6965	1.0741	1.0083	2.0933	9.0395	2.5154	2.7324	0.32043	-3.4165	5.219	4.2929	-0.87961	10.005	0.64531	1.6883	0.14639	-2.4221	-2.6704	1.5264	6.624	2.8626	1.1684	-6.945	-4.2691
-6.9047	-4.9969	-7.797	-7.6256	-6.5851	-8.7402	-2.4522	-11.078	-9.4771	-13.258	-8.3269	-12.942	-13.092	-15.044	-9.7315	-7.6334	-10.029	-7.7108	-8.4911	-9.664	-2.9211	-9.1306	-12.601	-6.5289	-17.063	-1.8161	-3.9932	-4.786	-2.178	-10.115	-5.791	-11.475	-9.4002	-4.6325	-10.763	-7.3518	-15.566	-10.336	-12.478	-6.419	-14.835	-7.0264	-8.0791	-11.65	-3.4012	-8.0904	-12.52	-3.7816	-13.97	-17.821
2.3739	2.6883	1.7663	0.41572	6.8224	9.6409	2.2962	12.127	-0.17705	-2.0712	-6.4139	0.22387	4.459	6.4269	6.0066	4.1343	2.4303	6.7239	3.9026	8.3219	0.41147	3.5773	-5.7848	7.0096	0.57126	3.0933	7.0077	-0.010765	1.7711	-0.50338	8.104	4.6842	2.2172	4.9107	5.6883	7.7603	5.1287	1.1293	6.238	1.165	-1.7071	1.4422	-0.077393	-3.9168	1.4708	6.3626	2.2715	0.4617	3.3626	4.358
-7.5679	-21.568	-9.5541	-18.672	-14.676	-15.791	-15.546	-17.383	-13.514	-13.171	-16.763	-15.828	-10.235	-15.45	-14.892	-14.322	-14.3	-16.22	-10.019	-11.352	-15.351	-18.171	-12.573	-16.103	-13.152	-15.994	-14.808	-16.308	-17.082	-13.276	-12.88	-12.735	-10.168	-10.67	-11.567	-8.8348	-11.826	-6.4021	-9.7173	-9.7008	-10.766	-12.386	-7.8475	-16.189	-14.865	-18.249	-18.238	-12.562	-7.9546	-11.308
-1.5325	-2.603	-9.96	-1.5298	-11.326	-10.097	-8.5376	-4.5175	-2.3856	1.5714	-3.2007	-2.4216	0.8614	-1.9556	-5.4162	-3.3297	3.257	4.5104	-8.0055	-0.046893	-6.0768	0.20848	-7.3992	-6.5383	-8.032	-6.4921	-1.0571	-1.1529	1.3682	-9.119	-2.9374	-2.6558	0.52594	1.0763	-3.4085	-7.0988	-6.3811	-2.4353	-0.29869	-8.6916	-5.7278	-3.3469	-4.2015	-4.1641	-7.7764	-3.0859	-0.28001	-2.9579	-4.4727	-8.0709
0.57103	3.8506	4.5986	2.2588	-0.74067	0.93912	-4.185	-2.2628	0.7812	1.0989	-3.1772	-4.8525	3.9395	8.5029	-7.2084	-0.60623	0.45187	-1.8426	1.6915	9.5195	0.84787	8.0711	-1.1519	-2.8558	0.68169	-4.85	0.5958	-1.0368	8.0495	-0.6086	4.8858	3.437	5.0134	2.1241	2.4358	3.3472	0.7054	2.7826	7.9603	4.1373	5.6925	2.9307	-1.0704	2.7781	-5.8614	-0.31976	10.162	-1.7448	-2.9049	3.4112
-13.769	-15.724	-14.591	-14.789	-14.036	-17.026	-20.168	-12.269	-13.98	-12.156	-21.806	-14.287	-14.163	-6.6943	-16.561	-8.3055	-13.366	-16.031	-14.777	-10.855	-15.631	-12.122	-17.301	-10.684	-15.726	-13.622	-17.938	-10.145	-18.692	-11.892	-19.516	-12.861	-18.284	-14.257	-18.781	-16.46	-10.659	-16.708	-14.64	-15.412	-14.91	-15.59	-21.869	-15.172	-18.952	-13.258	-13.436	-17.673	-17.627	-14.712
-15.169	-15.646	-13.63	-7.2643	-4.7421	-19.697	-23.067	-12.173	-13.552	-16.23	-17.571	-10.605	-10.221	-14.326	-10.868	-17.771	-10.593	-14.022	-9.7013	-8.5978	-15.88	-14.476	-8.4512	-16.104	-10.549	-12.894	-14.349	-8.4779	-12.738	-13.265	-16.493	-13.617	-12.191	-8.3164	-17.27	-8.9253	-16.856	-8.6443	-12.996	-14.725	-12.373	-12.354	-11.021	-12.362	-11.159	-17.08	-6.9597	-19.679	-10.487	-10.107
-9.5627	-3.581	-3.2244	-4.1123	-6.7508	-7.5421	-1.2567	-5.4156	-1.0119	-4.1832	-6.6722	-8.0214	-1.2751	-6.7292	-1.1354	-2.8492	-7.5459	-3.0789	-2.1733	-5.7388	-1.1735	-4.7363	-4.1229	-4.383	-6.0882	-2.7031	-7.0165	-3.8221	-8.5552	-5.1346	-5.617	-8.0588	-0.18199	-5.5087	-2.1947	-6.7577	-2.2562	-5.6892	-2.7961	-3.8195	-8.9436	-5.3037	-5.3786	-8.5584	3.8789	-8.0768	-11.312	-1.6528	-6.1298	-6.2938
-16.081	-14.494	-14.771	-16.976	-16.447	-17.05	-14.741	-13.608	-13.789	-19.126	-17.088	-13.539	-6.697	-16.869	-15.235	-7.2161	-23.144	-18.499	-13.285	-13.965	-17.758	-14.215	-15.763	-15.139	-14.918	-14.616	-11.502	-11.738	-16.212	-7.5904	-15.072	-11.573	-14.15	-18.985	-10.565	-16.817	-10.796	-13.808	-8.7264	-16.966	-5.6563	-12.478	-21.692	-21.414	-10.742	-16.976	-22.2	-5.3227	-17.812	-9.7309
-3.6574	-5.0279	-3.2715	-7.714	-9.2512	2.5405	-2.4094	2.0467	-6.0777	-1.5741	-0.2667	0.45772	-3.2047	-4.0294	-1.7593	-0.38274	-3.5026	-3.2558	1.794	3.5737	-1.8967	-4.5277	-4.3368	-6.0434	-6.5156	-0.29284	-2.6489	2.0122	-5.6789	-5.3972	0.31389	-0.92253	1.495	0.99951	-2.2838	-3.7888	-13.05	-10.278	-4.0073	-4.203	0.50538	-4.0484	-6.2962	-7.5072	-1.0831	-3.6515	-3.4491	1.2258	-3.1128	-7.1328
-1.6294	5.2196	-7.3037	-2.15	-1.8363	-5.4415	-2.5667	-2.6124	-7.1611	-1.798	-1.7061	-3.7427	-9.3066	-3.9425	-2.6836	-0.96619	-2.5175	-2.3313	-4.4204	-3.886	-3.3484	-4.1592	-10.528	-4.2403	-3.3716	-4.1317	-4.6992	-3.413	-10.042	-2.5076	-2.6967	-1.6627	-6.6448	-1.4021	-1.6578	-7.0156	-0.35102	-9.8609	-2.4487	-8.3995	-6.2369	-11.523	-0.15987	-4.7149	0.31808	1.855	-2.897	-2.3154	-5.7485	-3.7089
-5.3153	-8.5364	-5.205	-8.6805	-11.879	-4.7815	-10.611	-7.6824	-4.2016	-2.6899	-6.5641	-7.4854	-11.956	-3.2399	-11.377	-7.2028	-7.7215	-8.6889	-15.286	-5.5458	-9.5229	-9.3911	-12.981	-7.5228	-17.721	-9.6724	-2.6842	-10.962	-6.1751	-12.722	-3.2772	-8.4352	-9.018	-8.7431	-10.466	-17.644	-4.0708	-4.3892	-5.7521	-8.6031	-8.8934	-11.266	-9.9699	-14.25	-16.982	-11.118	-14.967	-12.03	0.24403	-6.164
5.2869	-2.6076	-5.9025	0.087594	4.197	-1.7976	-8.3083	-0.77543	1.9423	1.7274	-0.8326	-1.3056	-2.8356	3.0577	-4.309	-0.26511	-4.2484	-6.9194	4.1262	-4.1994	-1.9251	-3.7626	-5.5746	-3.4445	-2.3646	0.7897	-2.9503	-0.5961	-2.4142	-7.3331	-3.5068	-6.098	-6.5755	-2.9392	-2.9526	-3.8366	-7.1357	3.5469	-3.5836	-3.5092	1.8604	2.5602	1.989	0.039465	2.8913	-2.3833	0.62929	0.6603	-3.3163	2.8789
5.5113	3.4899	5.8289	-2.3214	0.6218	2.7434	-4.2186	-2.5437	-2.7829	-1.2935	-2.6844	1.3004	-0.00039442	-2.7699	-1.6152	-1.2926	-6.365	-0.77491	-0.30835	2.4781	1.7908	4.6293	0.83853	-1.269	0.91921	6.0167	3.1231	3.731	1.7057	-2.1848	-0.39204	-2.2406	1.4419	-1.7213	0.32246	0.93871	8.8663	6.6876	-2.1162	-2.5302	-0.32965	-1.4224	1.4266	1.9857	-2.7622	-5.3012	-0.02221	0.27092	2.7657	2.9767
-5.7951	-4.7205	-4.071	-3.7987	-0.73795	-4.9987	-2.1159	-6.3783	-7.643	-2.3295	-2.5669	-9.1682	1.9354	-5.1905	-9.0326	-1.5752	-4.7669	-1.1166	-3.7719	-7.4036	-7.2569	-5.1911	-9.5418	-9.3835	-6.2432	-4.8072	-1.2144	3.2185	-4.1946	-7.0239	-7.8597	-4.8912	-10.279	-7.5371	-1.5463	-5.1322	-9.6836	0.14332	-1.9592	-5.5159	3.2048	-3.9464	-3.6733	-6.8408	-2.0913	-5.0938	-10.493	-6.9234	-8.1084	3.1856
-9.9317	-9.8441	-8.1821	-14.622	-10.8	-16.898	-17.392	-14.698	-11.697	-9.8987	-8.2526	-13.116	-11.944	-11.352	-4.9339	-8.1459	-8.4121	-16.486	-15.445	-15.856	-16.27	-10.831	-14.837	-12.513	-15.554	-6.7989	-11.094	-6.2155	-11.237	-9.0084	-10.094	-8.8591	-7.7342	-6.9363	-7.4715	-9.2875	-13.083	-10.647	-12.111	-7.4378	-10.268	-5.3302	-14.061	-22.957	-10.044	-14.384	-11.517	-12.762	-10.857	-11.12
-7.0101	0.28612	-3.5717	-1.4567	-2.0475	-0.38835	-5.6522	-5.2847	-6.6447	-0.27641	3.6973	-1.36	-10.438	-3.3482	-4.8157	-1.008	0.13784	-4.6378	-6.5135	-5.5852	-5.0395	-4.1587	-3.6734	-9.7611	-2.6885	-0.49303	2.6669	-8.3715	-4.8054	-4.0518	-5.0815	-1.9581	-6.0267	-2.186	-7.8296	-6.272	-4.7051	-3.2464	-3.3038	-1.8972	-1.3464	2.8309	-6.1874	-6.9601	4.6831	-4.4277	-6.0992	-3.4506	-10.948	-0.89748
-1.9696	-5.6007	7.2752	-8.1805	-4.4324	-9.0122	-6.9103	-0.65204	-1.7321	-7.7079	-2.7678	-3.2117	-2.7454	-1.7196	4.3969	-5.5869	-8.4859	-0.97409	2.171	-3.2899	-4.3812	-2.8459	-0.18642	-5.2918	-0.22253	-5.2487	-5.2752	-2.2071	-7.439	-2.9306	-4.567	-2.8156	-7.9989	-7.5358	-10.686	-3.654	-4.6953	-5.4992	-2.1889	-6.2938	-2.2032	-4.8561	-2.3795	2.3788	-3.3783	-1.5106	-4.0166	-7.6006	-6.2323	-7.3969
8.7067	7.7486	1.781	1.646	4.58	4.2104	-1.2678	4.6571	2.3451	1.1456	9.7538	3.5032	7.4972	5.8974	6.0601	6.6906	7.7478	9.4405	9.2908	9.2585	4.736	3.555	-1.5946	3.135	4.7048	8.6537	-2.451	5.5757	5.7157	3.7133	6.5449	6.0374	7.9027	1.056	5.6957	10.7	4.8069	1.0794	10.59	6.5282	4.6279	10.436	3.61	5.1255	4.0706	3.1186	3.4234	3.9642	9.9634	5.1697
-8.9783	-14.534	-14.926	-18.289	-12.013	-11.965	-14.625	-11.326	-13.846	-12.814	-11.715	-15.096	-11.086	-10.645	-11.204	-13.18	-18.092	-15.333	-15.74	-21.469	-18.645	-14.424	-16.307	-11.028	-16.727	-12.618	-14.226	-12.127	-13.935	-11.458	-19.765	-16.113	-13.366	-12.767	-12.163	-11.506	-15.461	-13.744	-8.0714	-15.269	-14.637	-11.667	-13.675	-19.296	-14.584	-20.492	-10.116	-17.672	-14.357	-18.219
-2.3575	-14.138	-4.2679	-5.9034	-5.4564	-7.1065	-6.8931	-6.9695	-3.6069	-8.0331	-0.993	-10.993	-7.4331	-4.3331	-5.4859	-9.4945	-10.922	-7.0215	-3.7783	-10.53	-7.1873	-12.861	-4.0336	-6.2527	-6.7663	-6.5223	-4.1132	-4.5618	-9.3899	-6.7024	-6.9457	-8.0664	-8.0566	-10.635	-8.2247	-3.683	-7.16	-10.12	-3.3626	-4.2558	-8.5329	-3.9405	-1.5664	-6.1469	-5.0144	-4.8745	0.13982	-4.1346	-7.9685	-4.8298
1.4265	1.6637	1.788	2.6825	1.6108	1.2399	1.6807	-3.58	-3.4862	3.1765	0.13922	2.0009	1.2021	1.5196	0.67868	0.015967	1.2516	-1.6025	1.2159	0.6384	-0.49923	-0.48258	-0.33157	-2.1299	-0.93881	2.4576	-0.54676	4.5185	-2.8627	6.025	2.6848	-3.2204	-1.4622	-2.7283	-1.8863	-3.3154	1.6503	-3.1341	9.3199	-2.0474	0.9765	-1.9086	4.8138	3.8504	-1.5665	3.368	-0.96706	-8.0627	-0.10383	-0.9091
-7.1574	-2.0529	-0.29844	-1.8113	-6.2111	0.97281	-2.0147	-0.358	-4.3805	-2.7601	1.521	-0.24532	-1.9849	-0.67864	2.9965	-8.458	-2.9512	-3.1381	-2.6479	-3.1449	-2.0653	-2.1286	1.684	5.8653	-4.561	-6.1627	-1.6581	-1.0948	-4.7325	2.0678	-3.6898	2.3344	-4.1923	-9.1654	0.38998	-1.2472	-3.9488	-4.2153	-11.18	-6.5828	9.2608	-0.27672	-1.1538	-2.5006	-5.4897	-8.0977	-3.732	-1.9	-7.0451	-1.196
-14.872	-7.0046	-7.3275	-9.0174	-11.648	-8.4674	-17.035	-14.781	-7.3452	-10.367	-4.4001	-11.244	-9.0658	-12.451	-5.9833	-12.338	-10.44	-13.165	-15.899	-13.926	-11.063	-13.598	-9.9481	-10.012	-10.251	-12.141	-12.266	-13.51	-13.61	-11.126	-16.682	-12.202	-12.822	-13.882	-2.085	-11.597	-16.537	-7.6809	-11.454	-9.491	-10.409	-7.0068	-17.577	-11.224	-10.9	-11.349	-13.933	-14.703	-11.822	-9.1163
2.3622	-1.3711	3.6453	-3.8379	0.21429	5.4289	0.69916	-1.7186	0.51087	3.62	6.087	7.2487	0.50948	2.851	1.5037	6.2348	3.4159	0.93249	-2.1327	1.1865	-0.73328	6.1917	6.9239	-5.3298	-2.0976	4.5613	3.4296	0.44359	4.8874	4.1352	-0.29065	7.9033	2.4971	4.1794	1.2245	2.8641	-0.24444	-0.048474	1.2044	1.8845	-0.18828	1.8728	2.1484	0.73158	8.9568	-1.8008	4.8889	0.94377	1.2365	-1.1277
-2.9366	-5.0257	-2.7817	1.4539	-2.9988	-5.0865	0.11521	-4.3883	-3.2959	-0.18371	-5.1557	1.8325	-5.0302	-0.76421	-3.7722	4.6823	1.4017	-5.469	-2.1301	0.23141	-6.0742	0.88558	-5.5699	-1.8253	0.022293	0.42621	1.0385	2.0068	-1.8657	-6.6294	-9.1269	-5.507	-6.685	-1.5387	-3.4524	0.76729	-7.9832	-5.3851	-1.1317	-4.281	-1.7125	5.1889	-3.4314	2.04	0.45484	-3.3872	-7.6931	-2.7751	-3.0349	1.3703
-10.848	-9.7981	-6.1534	-11.166	-15.663	-16.617	-16.94	-11.13	-18.455	-8.227	-8.9524	-9.7205	-12.416	-15.867	-12.294	-13.452	-16.71	-8.0801	-7.0952	-14.406	-1.716	-9.4228	-9.3182	-15.841	-12.653	-6.8768	-8.9316	-16.861	-1.7205	-2.0784	-15.622	-17.191	-12.403	-13.299	-19.699	-13.431	-5.8929	-10.537	-10.375	-9.9646	-11.201	-3.7013	-14.204	-10.473	-12.612	-18.124	-4.9776	-15.148	-11.083	-14.41
3.6011	6.7865	4.7444	-0.96625	2.1641	4.2166	-0.29027	-0.27496	0.24627	6.3896	2.1388	-2.2829	5.5444	4.0709	0.36743	-5.4411	0.91527	-0.73547	7.0472	3.273	-4.569	2.8401	-1.259	0.81143	4.1658	5.8079	4.0633	0.065971	4.8321	-0.50761	1.7101	5.3793	5.788	0.20929	3.4724	4.0849	2.8803	5.9375	-0.1105	4.4497	7.9146	4.322	-2.3006	8.2715	6.2626	5.6408	3.0903	5.1483	9.8305	2.952
-3.5185	1.703	-2.2459	2.4235	3.285	-3.9096	-4.4293	4.2398	-1.189	-3.8375	2.0452	3.1366	-2.913	0.71837	-1.902	-7.4581	1.5885	0.88963	-4.8233	-6.5983	1.0714	7.3869	0.22778	-3.8698	4.0887	-2.282	2.7187	2.2969	-5.9059	1.3593	-1.4001	-2.4873	-0.041542	-0.59754	3.4198	2.8865	-1.8316	1.3078	-8.5612	-3.2077	-0.39772	2.6086	-1.7165	5.0213	-1.4356	-4.6373	0.75187	-7.245	-6.3366	-1.5236
-2.6726	-3.3095	-4.3329	-7.35	2.2235	0.20544	-1.0434	-5.2273	2.2297	7.8893	4.0351	-6.3618	0.28535	0.8417	0.21088	-2.0003	1.9139	1.0669	-1.6383	-2.6307	0.60103	-2.1886	8.0003	1.0072	-0.1013	2.363	6.13	1.8234	0.31472	-3.9534	-1.7758	0.37368	4.218	4.4217	-3.4428	-1.706	3.2682	0.51949	9.0473	-2.6903	-4.6156	-8.7126	0.65802	-1.4253	-10.619	-9.6906	-0.7169	-3.689	1.7227	-2.6944
1.6049	2.8019	5.0631	-5.0159	-0.71618	0.41782	2.5346	-0.063925	-2.6026	-3.8153	3.684	-0.23116	-2.5742	0.40092	0.86649	1.5236	5.8666	-7.791	2.7688	-2.1784	8.0689	-1.5024	1.0701	4.5845	-1.8146	-4.6551	0.26852	-3.1778	-2.7912	1.842	4.1356	-2.1163	3.7885	-0.70081	0.81016	2.2691	-3.6327	-3.5401	0.44758	-1.766	2.4764	2.459	-4.5015	-4.2017	-2.1025	1.649	-4.4417	7.2516	5.0441	-2.1624
-8.5896	-4.314	-2.7663	-7.3547	0.28574	-3.0912	-4.4294	5.1996	3.52	3.1867	6.6579	-1.4895	-7.266	0.55992	-4.969	-2.2128	-0.22637	-6.2095	2.622	-0.94137	-1.8994	4.9464	-1.9904	-1.6127	-0.52736	3.5938	1.364	-9.6267	-5.3505	3.2795	8.3021	-5.4385	3.8752	-7.8255	-6.0314	-0.99034	5.7023	-1.9983	-9.6599	-2.6612	-1.5102	0.79724	-6.4906	-1.1129	-4.8612	-0.086555	-1.4129	0.89889	-7.8717	-3.8187
5.7126	-1.197	7.0478	6.4513	1.0851	10.161	5.6572	7.7568	7.312	-0.18855	5.463	4.9905	1.6748	2.2039	4.6026	-0.66905	5.9042	4.3521	11.03	7.0165	4.6989	5.6413	7.8183	3.1907	-1.7233	7.5879	10.007	6.8517	10.336	-2.4091	-0.81098	-0.22184	9.5564	7.7532	7.4064	1.2616	8.8923	6.3246	0.47561	2.2923	9.6515	-0.86152	1.7838	5.9539	6.0978	7.2671	0.35909	6.1802	0.35671	-1.5475
9.6567	-1.1562	6.1323	-0.4993	3.6189	-2.5427	5.2581	2.9991	4.0233	4.3986	0.95523	0.93188	3.1963	1.626	7.6387	0.77878	-2.0474	0.59821	-3.6226	5.3229	3.8572	7.5466	4.4093	0.12375	-2.4571	1.8621	3.7951	2.5981	3.0499	5.4927	-2.0949	-2.5948	-2.0862	1.3198	4.3112	-2.3224	1.9387	-6.176	4.0923	-4.2843	9.2801	1.2387	5.9025	3.7627	2.4414	-1.4427	-3.5758	5.8733	-0.66866	3.0064
-3.7593	0.94387	2.0127	-3.8663	-2.5557	-4.7505	2.4151	-1.5743	1.7919	-1.1357	10.434	4.943	-2.1955	3.2895	3.6626	-4.5447	3.4572	-0.72903	-0.55202	2.8077	-1.2896	5.6282	-5.8463	-2.0454	4.137	-6.9964	1.8185	4.1195	7.4266	0.33634	3.8646	-2.2226	-4.6717	-8.737	-6.9813	-1.7867	-2.5737	-3.5754	-3.2575	-3.6794	1.581	-1.4262	-6.1778	1.0902	1.9297	1.0956	-4.9154	4.4057	-4.8362	-1.3745
3.0344	-0.865	-2.4831	-0.53941	-0.91041	-2.9808	-1.667	3.0197	-2.3061	2.9557	-0.013828	-1.4645	-3.7484	-4.7978	-3.3866	-5.5743	-0.26461	3.3854	-6.5132	0.078696	5.9849	0.44271	-3.6413	-4.6562	6.0972	-3.2265	-0.29186	1.2612	-6.5236	-2.8628	2.9363	-3.5406	3.8043	1.3078	-4.3302	-1.884	-2.495	-0.031787	-4.9711	-1.7913	-0.2336	0.039222	-7.5787	3.2561	-1.9142	5.1976	-4.3712	-5.0106	1.0461	-4.0609
13.252	9.4395	2.1443	7.8514	10.606	6.8756	15.534	11.429	13.048	8.405	6.5353	9.5296	10.506	14.544	12.377	14.587	11.523	14.678	9.3236	12.281	12.765	14.061	8.9852	10.121	2.9843	12.042	5.3937	8.1768	10.309	15.084	15.87	9.8189	10.179	11.402	7.925	8.7962	8.3874	7.4243	7.8301	5.4863	10.791	7.4129	14.079	6.7169	12.481	9.5646	5.9825	13.231	9.0844	9.928
-0.090195	-0.99716	-2.1333	-4.7859	0.90866	-6.2915	2.7961	-3.6212	1.7444	-3.9955	-3.4358	0.8373	-7.9293	0.99616	-5.14	-1.9334	3.3187	-1.4438	-1.7941	3.1438	-2.6821	-2.1313	7.3171	-1.0189	-2.9592	1.052	6.227	-1.2514	-0.10185	-2.64	-2.4534	1.5232	4.2909	-0.69889	1.0153	-1.8093	-2.1104	-6.5026	-4.8586	2.1417	4.9715	3.0756	1.1161	-3.2589	-0.31607	-4.1005	0.47827	-4.5269	1.5279	3.0346
-12.285	-10.402	-13.867	-12.479	-17.295	-12.652	-17.844	-15.806	-17.706	-16.789	-17.511	-17.339	-20.945	-14.11	-14.656	-7.7208	-10.214	-13.463	-9.0115	-19.542	-17.184	-13.948	-12.292	-12.743	-13.227	-14.379	-9.8374	-13.014	-14.486	-16.941	-15.521	-16.846	-12.731	-6.9166	-10.41	-6.9494	-13.056	-14.429	-17.205	-12.054	-14.059	-16.975	-14.403	-15.207	-7.4782	-15.41	-12.282	-7.7793	-8.037	-14.362
2.3903	-6.8196	-3.716	-2.6793	-1.871	1.4833	-5.6825	1.4872	-2.9254	0.0042551	-10.514	-2.095	1.7212	-7.1643	-2.5698	-3.8326	-8.6324	0.40251	-2.5512	-3.0466	-2.9837	-0.64302	-2.862	-6.7745	-5.826	-2.2272	-3.5534	-4.892	-4.6502	-2.2715	-4.0296	-3.176	2.3387	-3.4198	-4.8111	-0.33567	-2.0565	-3.5098	-8.1766	0.018097	-5.9961	-1.1517	-6.8164	-8.8453	0.25113	1.506	-6.2216	0.58653	-1.5682	-10.379
-19.477	-22.37	-19.027	-20.682	-24.142	-24.403	-20.045	-23.257	-23.8	-16.363	-23.107	-17.767	-22.397	-28.533	-20.634	-20.209	-23.072	-15.296	-22.277	-25.459	-19.429	-17.636	-16.633	-15.841	-20.132	-23.878	-22.419	-25.554	-24.294	-23.785	-25.857	-22.827	-24.032	-25.446	-21.822	-28.1	-19.178	-25.331	-23.279	-20.931	-21.97	-13.036	-20.529	-18.804	-20.062	-16.655	-20.581	-22.841	-22.738	-26.746
-6.8355	-2.6772	-2.8012	1.9802	-6.2471	-6.8532	-6.6186	-0.63422	5.3968	-6.3568	0.097869	1.764	-8.5442	2.305	-3.6742	-7.668	-0.54978	-1.9286	-8.3585	-4.5081	-9.7537	3.1128	-3.8166	-8.595	0.34169	-6.0343	-1.587	2.8585	8.0999	-6.2765	-3.9203	-2.3053	-1.0846	-3.1676	-5.6618	-2.2807	-0.80681	0.28249	-4.1026	3.8335	-0.99689	-5.0292	4.3651	1.7622	-4.833	3.8696	-2.4413	-5.4955	-2.1848	-6.8644
-8.0836	-11.454	-19.566	-4.4442	-15.001	-16.128	-2.5482	-13.41	-10.712	-13.247	-6.1921	-12.837	-13.038	-10.127	-14.022	-14.244	-5.7277	-6.9518	-12.32	-12.512	-16.813	-17.62	-15.435	-10.262	-12.41	-17.018	-15.737	-10.494	-10.941	-9.2782	-7.9745	-13.566	-11.512	-9.6202	-20.148	-14.026	-7.5982	-18.382	-15.349	-19.562	-10.384	-7.6399	-4.0968	-11.704	-1.7087	-10.464	-11.397	-19.245	-17.344	-7.4009
-13.785	-18.443	-15.287	-14.986	-14.741	-7.0266	-12.976	-14.464	-9.2522	-14.517	-14.344	-9.0488	-8.0754	-11.267	-11.361	-12.386	-5.8389	-7.6279	-12.143	-14.628	-16.886	-14.459	-6.727	-6.9366	-4.4742	-10.281	-11.209	-12.024	-15.825	-7.3963	-14.267	-11.285	-13.042	-14.081	-9.198	-7.8799	-9.2624	-14.006	-17.34	-13.832	-15.248	-17.127	-12.928	-14.612	-16.908	-10.309	-9.6249	-14.719	-14.994	-12.646
1.2444	0.59319	-5.1814	4.5055	-5.6364	1.1005	1.7514	2.4075	-0.21794	-2.3622	2.364	-6.0534	-1.0596	4.6202	-1.6322	-4.8991	-3.3155	-2.1476	4.3618	3.4674	-4.6894	-3.7873	0.43582	-7.0786	5.5732	2.1541	4.7006	-1.0617	0.01777	-2.2121	-5.4925	1.1896	1.0861	2.6174	-0.6765	-1.6583	-2.3691	0.74945	-5.2721	-3.3422	-0.062506	2.1275	1.6261	-4.279	-3.9447	4.7368	1.138	0.21563	1.3482	-2.5464
10.087	8.5745	11.904	7.4751	0.48329	9.8785	13.533	9.2809	6.6567	11.052	11.26	10.526	8.5867	9.5339	5.2718	16.529	9.5116	4.7883	5.4501	14.075	11.885	11.452	4.3135	11.246	13.106	8.4576	10.262	12.48	11.015	13.4	16.631	11.507	19.098	8.3947	7.9186	13.816	11.43	6.4589	2.2886	9.0351	5.8626	14.167	5.9602	7.7009	6.9637	6.4797	11.444	13.311	4.9763	9.4032
-23.811	-17.589	-19.244	-17.643	-21.198	-25.164	-19.188	-26.692	-27.037	-12.875	-24.678	-21.303	-16.474	-24.802	-26.195	-22.07	-20.173	-23.812	-18.988	-24.696	-19.668	-22.528	-24.188	-18.739	-25.53	-23.585	-24.771	-19.396	-18.547	-16.637	-20.836	-16.881	-23.516	-21.458	-20.011	-18.812	-17.963	-26.275	-18.033	-20.907	-19.784	-20.014	-20.445	-18.815	-20.678	-23.392	-19.189	-15.93	-21.736	-26.006
-2.6095	-1.4892	4.5367	2.2366	3.8402	-1.2109	5.3338	2.0449	-1.3123	-0.41417	11.303	8.9775	3.2069	7.2304	-4.7928	8.9924	-4.0303	1.4752	5.3833	-0.18483	7.4354	-2.0386	2.3826	11.948	6.3007	3.1655	8.0039	2.867	2.8448	1.0094	4.1174	4.6454	2.8229	3.6501	2.8241	3.469	9.0448	-0.28414	3.1645	2.3984	-1.5327	3.8366	-1.8084	-3.8111	8.2844	-0.11232	2.4128	4.8367	0.67318	0.3537
-3.7783	-6.0228	-1.438	-2.3261	1.8196	1.8559	-4.7591	-0.31171	1.3723	2.0665	-5.9877	-1.9292	-2.783	-1.6864	-4.5938	-0.41558	-3.2286	-4.6525	2.4193	-0.58376	-4.2325	-1.2414	-5.4311	-2.884	-2.5192	-4.3964	-0.48181	3.9688	0.22154	3.4576	-2.7758	7.1046	-3.9692	-5.7155	0.95407	-6.1579	-8.1558	1.5937	8.2831	-5.2187	-8.2513	1.5243	-4.0842	-0.74496	-1.3537	-4.4358	-2.0852	-6.9479	-1.3844	-3.0807
-11.343	-12.172	-16.065	-18.041	-19.747	-10.077	-15.164	-16.123	-11.518	-12.778	-18.959	-16.186	-13.952	-15.609	-14.68	-14.235	-13.999	-14.966	-17.45	-15.077	-17.523	-9.9063	-14.564	-8.1891	-10.211	-11.863	-12.87	-15.207	-15.197	-12.243	-11.709	-8.6845	-12.287	-10.111	-10.266	-11.962	-11.727	-12.356	-9.7793	-12.643	-12.637	-13.855	-14.721	-18.73	-17.67	-13.237	-12.326	-16.009	-18.757	-11.869
3.9611	-3.3684	5.1687	-1.2828	1.0542	3.1938	-1.1492	-2.3222	-3.0869	2.2016	3.033	-1.2443	-3.4496	6.1373	0.48255	4.1905	-2.6559	-2.0153	-0.72734	-4.5627	6.0281	-0.80289	-0.6721	-2.3224	5.4234	1.7827	-1.6061	4.1692	4.5549	2.0258	3.6158	0.63	0.89508	-0.65294	-4.2451	2.6678	0.059395	-0.48892	-0.7598	3.361	-1.9304	-5.1685	1.595	-2.564	-0.76252	-0.26075	5.6789	0.80709	6.7414	1.1749
-2.3471	5.5352	6.5575	-5.6504	-1.1463	-3.7556	-6.6189	-1.0149	-4.1922	-4.5416	-0.6458	0.43665	-4.7593	-1.0508	-3.1603	-4.5782	-1.7067	1.7579	-1.8146	2.7796	2.5943	-5.1236	-5.3021	-8.8448	-0.97734	2.6731	-0.66389	-6.8262	-2.4522	-2.9752	-4.5674	-3.3289	-4.3763	-2.23	-3.43	-0.58259	-1.2474	-3.2285	4.0002	1.9755	8.1695	-0.68925	0.89369	-3.3648	-1.407	-2.5298	-0.81331	1.5003	-0.038268	-6.8312
-14.233	-12.82	-9.965	-13.611	-15.314	-11.615	-9.4913	-9.1043	-8.9439	-18.294	-10.039	-18.85	-12.942	-13.766	-18.852	-11.34	-10.305	-11.074	-7.0315	-11.302	-8.4088	-14.215	-8.404	-9.0444	-13.761	-4.6731	-14.223	-14.806	-12.478	-8.7799	-12.613	-9.2919	-6.9647	-14.357	-17.246	-14.847	-4.9913	-13.505	-13.077	-5.8489	-11.704	-11.301	-12.576	-14.981	-12.205	-8.9823	-16.093	-15.305	-10.785	-5.508
-16.244	-20.354	-27.305	-21.952	-23.802	-16.854	-16.703	-24.479	-20.881	-20.921	-28.29	-22.061	-16.9	-22.579	-23.755	-22.294	-23.859	-21.488	-21.385	-23.031	-24.11	-23.446	-26.808	-27.119	-20.736	-26.174	-18.307	-18.267	-23.802	-19.065	-13.336	-19.026	-22.763	-18.061	-23.665	-20.769	-22.24	-24.768	-20.847	-24.723	-24.636	-19.431	-20.216	-21.711	-19.782	-13.627	-23.113	-24.24	-18.299	-25.685
-2.9765	-5.5524	-4.0112	-6.2797	-4.2784	-6.7555	-8.3549	-1.8388	-11.352	-2.8287	-10.38	-7.9911	-8.8585	1.0347	-8.5118	-5.3959	-8.4701	-12.7	-10.538	-5.4149	-0.2091	-2.3796	-7.6717	-11.058	-16.155	-8.8786	-1.3865	-2.2052	-5.9456	-9.1195	-9.2874	-5.0492	-7.1203	-9.8944	-4.2493	-5.866	0.99338	-8.1187	-8.019	-11.979	-9.1156	-8.1297	-3.0283	-3.6338	-7.8512	-8.4945	-3.4694	-4.0963	-9.7121	-6.7202
-0.78526	-12.744	-17.966	-11.257	-13.716	-6.246	-9.6413	-6.5508	-16.631	-10.267	-9.3858	-13.946	-8.3459	-9.096	-11.493	-8.6697	-12.632	-13.356	-16.374	-14.425	-8.5215	-15.371	-5.3725	-7.9031	-15.465	-13.633	-10.042	-7.4418	-12.761	-21.753	-9.5406	-8.0162	-9.5939	-8.1924	-19.044	-4.8626	-13.985	-6.7801	-6.9774	-11.115	-11.754	-13.208	-8.141	-10.045	-7.9532	-7.0244	-10.712	-11.508	-12.547	-12.113
5.59	3.9774	10.419	10.971	7.4405	8.3652	6.4137	-1.0228	7.0428	2.5529	4.2463	7.6184	1.8839	3.8837	1.6296	-1.9062	0.85812	10.814	1.1144	4.5588	2.0362	6.9058	4.3233	10.517	4.3826	3.3667	11.262	6.7463	1.348	3.6005	1.8212	5.718	7.9161	7.8115	12.131	7.4391	3.8472	8.6578	10.93	4.5645	6.825	4.5162	0.56434	1.8941	2.3207	-1.7059	7.8266	9.0828	9.3725	0.43706
6.7822	2.0315	-0.077922	6.8811	-0.40097	5.02	4.0056	1.9226	6.4064	-0.8704	4.7376	5.828	6.3452	-0.039904	8.4408	2.8305	3.4929	-1.9779	3.2085	6.9112	-0.12141	4.7181	2.3339	0.56219	8.8317	1.1055	4.0961	2.3027	0.6972	4.2221	0.75963	10.239	3.5312	1.2308	-1.0254	1.4489	1.8774	1.4516	3.209	-2.3198	-1.2788	3.1586	-1.8134	2.962	0.10853	5.7523	2.9501	10.578	5.0342	4.4856
8.0861	7.8098	5.2027	10.094	4.5879	10.191	16.662	8.6496	7.9889	10.501	8.1153	5.5215	11.016	7.7245	4.8567	6.0736	2.0033	9.6249	7.6826	12.921	9.8056	11.126	8.5305	13.723	10.847	9.8879	13.968	3.7687	11.067	10.396	13.387	7.8313	12.147	9.0508	12.076	10.984	6.7846	12.596	9.5523	1.6978	9.441	15.462	7.571	12.832	8.6455	8.574	12.561	12.668	9.7472	11.732
-1.1359	-7.5481	-1.8861	-5.573	-6.5914	-3.4109	-10.375	-1.3397	-3.2839	-1.5218	1.2566	-8.9675	-4.2314	-0.64773	-2.7254	2.3525	-1.8882	-1.6741	-2.8501	-6.0415	-5.2371	-8.9527	2.1387	6.14	-1.6135	-2.2969	-3.2144	0.5739	-3.8048	-5.6961	-3.7529	2.6146	-6.8772	-0.59254	-8.8722	-2.5321	-4.7876	-4.717	-1.9685	-0.058334	-16.005	-10.261	-5.2162	-10.053	-0.4942	-4.7371	-9.0094	-7.0888	-7.8419	0.62466
2.1032	-0.016293	-6.7558	1.0655	-2.3171	1.3565	-3.0933	6.8064	4.5328	6.1769	-3.3894	2.5066	1.301	-4.0407	2.0498	7.0216	1.7489	1.8753	-4.5772	0.1923	1.2111	3.3873	-0.41385	-0.83436	-1.7977	-1.0412	0.30573	-0.63959	4.3107	1.3902	-1.6463	2.9087	3.854	-2.845	0.59798	2.8718	0.38197	3.2467	0.97921	5.2645	4.9285	6.7213	-2.7878	-0.60506	3.4846	-0.80483	-0.30028	1.5825	-2.7663	5.3192
1.9734	5.7807	-1.224	8.9605	0.66517	-0.7904	0.25649	6.3556	5.1129	-6.5178	3.1412	3.1328	2.6718	-1.0018	-1.3799	1.3554	2.3285	5.7014	1.0231	4.3917	-0.45865	-1.8587	-1.9982	2.2226	1.0596	0.4846	0.50917	-6.0169	2.0345	-1.8157	-2.17	-0.37372	1.4156	0.75466	3.8212	-2.8209	-3.8069	0.93579	1.4483	0.28664	2.2438	0.77935	-2.6502	0.23671	-1.8158	-2.0892	-0.62444	-7.1098	-0.41929	4.5831
-3.3799	-1.736	3.1206	2.9148	-0.86263	-5.0977	-4.7178	-0.73964	-4.0412	-7.1039	-2.0483	0.80433	-3.4823	-1.4107	-4.0909	-2.4036	3.4012	0.064875	-7.238	-3.2125	-2.0177	-0.75138	-3.4559	-13.522	1.5091	-2.3089	-1.669	-0.58876	0.018196	-5.1036	-2.9022	-4.4306	-6.5994	-6.5742	-0.72938	-2.6579	-8.3079	-2.575	-6.712	-2.7318	-2.19	-2.985	-8.5794	-5.8743	-6.9987	-1.5077	-0.48626	-0.25216	-4.4209	-0.85209
-7.3267	-8.1347	-1.1375	1.1527	-0.58634	-7.5133	-7.3876	-1.1078	-0.12245	-7.515	-7.559	-3.8874	-4.8794	-7.9152	1.9465	-4.4457	-2.0658	-2.9834	-5.7828	-7.4919	0.23499	-3.5203	-6.2398	-2.7037	-3.7399	-6.049	-10.18	-3.6892	-4.3952	-1.2805	-7.1463	-3.4218	-9.9326	-10.062	-8.6306	-0.36333	-7.4799	1.0047	-1.4306	0.33871	-3.3378	0.27311	-5.195	-0.24416	-5.395	-2.8854	-2.1829	-1.231	-5.1896	-3.857
-13.742	-11.508	-12.299	-14.703	-11.514	-10.885	-13.827	-12.861	-12.152	-10.097	-9.4522	-12.284	-17.01	-9.4742	-13.441	-10.929	-12.478	-18.707	-21.425	-16.591	-12.351	-17.538	-15.393	-12.265	-11.554	-19.766	-11.838	-4.0038	-12.805	-9.4044	-20.689	-15.606	-11.504	-9.3877	-17.752	-21.291	-8.1702	-12.185	-14.398	-16.766	-17.852	-10.081	-11.477	-19.171	-10.36	-13.228	-13.092	-14.344	-13.469	-12.438
-1.9417	4.6689	0.73626	4.2236	3.9597	-1.2411	-0.5507	1.8374	4.5549	2.6147	-2.7491	8.2892	6.2541	-2.3051	4.9243	1.4905	0.37474	4.5566	-0.075804	1.6725	7.8295	5.9433	3.1926	8.9133	11.342	-1.7019	0.73142	-1.5899	-1.5308	2.761	3.009	0.49633	5.2625	0.0059341	3.5287	3.3199	5.3025	4.7859	-1.4942	4.3198	8.7122	1.7936	5.4605	0.10065	4.1305	5.3061	7.0013	2.5853	7.6707	-6.1155
-12.466	-8.1323	-9.8599	-19.026	-14.496	-12.244	-10.234	-12.708	-15.652	-9.6743	-11.27	-13.597	-10.536	-11.127	-16.482	-6.1076	-5.4147	-8.3924	-8.5721	-9.5315	-12.687	-13.455	-15.263	-19.71	-14.526	-16.23	-16.271	-16.465	-14.237	-12.471	-15.262	-15.065	-8.2358	-10.984	-15.904	-15.701	-14.979	-8.936	-10.524	-11.673	-16.918	-14.825	-13.599	-12.604	-19.297	-11.303	-12.932	-10.31	-12.582	-10.213
-13.341	-7.1046	-13.403	-11.272	-20.094	-13.173	-9.513	-17.073	-9.2961	-9.7165	-15.427	-17.533	-20.128	-11.386	-13.385	-13.906	-10.007	-17.481	-17.843	-15.229	-13.849	-15.37	-12.831	-5.6279	-12.673	-12.964	-18.458	-14.612	-13.392	-11.101	-11.927	-7.5469	-9.8746	-8.7812	-19.375	-17.203	-8.7554	-14.244	-16.7	-21.663	-19.414	-16.16	-18.892	-12.709	-16.49	-18.305	-7.8634	-15.703	-15.747	-13.841
0.63682	6.0437	7.2461	5.3823	-5.3509	4.1738	-0.41848	1.2926	5.8445	2.8432	-0.65763	4.529	0.38611	5.53	4.3479	1.2646	10.965	0.68151	4.4732	6.0478	-2.5074	-0.054584	9.3436	5.7971	3.2768	3.5696	6.7426	1.5513	3.2981	-2.7787	6.4839	7.8192	1.247	5.3985	2.7572	3.0515	10.189	-2.4025	5.906	0.54891	2.7006	8.3554	4.9226	0.37221	-1.6164	3.1822	7.2057	1.4272	6.1677	-2.5708
9.9494	1.3502	1.1179	7.6404	-0.29185	-1.3471	8.0242	-2.2684	-4.0247	6.8644	7.2238	4.0668	1.8319	3.1241	3.2123	4.7718	3.6928	4.9575	-0.15042	4.9824	-1.1211	1.6112	7.1087	10.802	0.79614	6.6093	7.5224	2.9882	6.3457	9.8261	5.8804	7.8113	5.7096	8.6071	3.9192	4.7171	3.7008	1.0975	5.6804	3.6522	0.75333	-3.9134	6.6959	0.83332	4.6292	5.8031	7.3865	3.7202	1.6838	1.838
-1.5238	3.3524	-3.0964	1.5021	0.10526	-7.9809	-3.7712	4.6652	-1.2274	-0.4104	0.55434	-1.7886	-0.68943	-3.3761	0.96638	2.8668	5.3342	0.94533	-2.3788	-1.8596	-6.2939	-4.9748	0.19256	0.91417	-2.1175	0.2142	-4.5162	-2.2281	2.4385	7.7214	3.2485	-5.0162	3.4111	-2.736	-1.1229	-1.2376	4.701	-0.4247	3.0911	1.391	2.5742	-0.79708	-8.1467	-4.9031	1.1338	-6.646	2.631	-3.4135	0.8035	2.8599
-11.077	-10.544	-16.146	-8.6934	-8.3949	-8.2982	-9.6643	-7.1837	-8.7126	-11.079	-18.168	-17.581	-14.473	-9.8767	-11.308	-18.978	-14.091	-9.6036	-10.09	-8.785	-17.046	-3.4967	-7.9787	-11.871	-15.438	-13.186	-5.1917	-12.259	-12.171	-12.639	-15.734	-12.303	-11.457	-10.661	-9.1376	-10.165	-9.6591	-8.2859	-6.6111	-10.338	-14.457	-12.481	-19.788	-10.676	-11.371	-12.159	-13.787	-11.733	-10.857	-16.912
-5.1167	-9.7332	-4.034	-6.6682	-1.113	-6.8164	-3.5834	-4.3505	-0.8657	-6.894	-0.083226	-6.8052	-3.1281	-8.8615	-8.0379	3.2269	-5.6419	-10.7	-3.4592	-5.7601	0.10719	-5.633	-8.1125	-10.156	-11.439	-5.671	-9.2207	-5.4479	-1.3843	-8.5788	0.14921	-8.3824	-3.6366	-6.2591	-6.0525	-2.2571	-8.461	-7.4062	-5.0678	-1.8617	-7.5663	-7.8274	2.2033	3.8322	-1.7655	-7.9389	-5.3288	-5.3487	-9.9651	-7.9191
-16.789	-13.239	-9.5418	-8.5243	-8.3854	-4.4214	-9.0528	-9.361	-9.7312	-12.224	-7.4784	-14.265	-5.0275	-13.451	-12.605	-14.072	-10.534	-4.7656	-10.181	-14.269	-9.9632	-13.048	-16.282	-4.1939	-10.234	-11.827	-12.815	-9.576	-11.589	-8.6741	-9.4475	-5.6849	-9.4809	-13.058	-3.0255	-16.166	-5.1536	-10.161	-9.6163	-5.7091	-6.5824	-9.5191	-11.043	-11.586	-14.054	-9.537	-11.429	-9.9059	-5.1512	-7.8281
10.817	4.609	4.3678	4.226	0.85501	4.9939	8.5065	3.5315	4.3286	5.67	5.424	9.5787	7.0771	0.69351	6.1039	3.132	3.3788	5.7611	1.6731	1.7286	3.8241	1.63	6.8332	7.8283	2.5761	1.7878	2.6218	7.861	3.4431	-0.94658	4.8365	6.7307	7.4759	-0.32643	3.7169	3.7659	11.327	1.0073	5.5623	5.1268	6.8287	1.1553	-0.50755	7.2614	8.4803	5.0255	9.0095	0.33073	7.7445	-1.0262
5.7733	-1.7412	6.8266	6.2182	1.1531	-3.5646	-1.1804	7.8721	-4.5678	-2.8984	-2.9483	-2.8288	-2.5618	2.6077	1.2592	3.8061	-0.75263	-0.8078	0.34473	-0.17553	2.6532	2.5178	0.21779	0.52824	-6.1097	3.506	-2.4763	2.5309	-0.16996	2.0879	-0.26118	1.1977	2.0063	0.37729	-4.3686	-0.40923	-1.4565	0.048132	1.7812	1.6522	-2.9966	-1.5231	3.8557	4.4148	2.9825	1.8158	3.6371	7.4224	1.3528	1.7536
1.7238	3.7643	8.6848	9.9347	2.7865	3.9638	1.3464	2.9225	5.9984	-7.9084	2.8566	0.51073	6.6376	1.7109	3.3129	2.3384	8.7549	2.655	0.64107	-1.2757	2.4599	2.0486	7.1445	6.5206	1.1034	4.985	5.7405	2.1348	8.8542	-2.8695	4.7014	3.0143	6.961	12.62	0.040476	6.0915	3.5517	3.1567	9.2756	4.7989	8.378	4.5786	4.3988	2.8827	-2.6137	8.0954	4.4659	6.0417	8.0787	-4.0312
-2.2399	-7.081	-0.29902	-0.34716	-8.2864	-4.0515	-8.1355	0.82327	-6.0115	-0.082643	-0.48268	1.4099	-0.037794	2.8653	-12.158	0.73702	-2.8513	3.8288	0.3258	-2.2885	-3.7586	-8.3215	-4.8959	-2.2821	-3.5708	3.0285	-1.3321	-9.2494	1.9717	-5.0405	2.6712	-3.0976	-2.6989	-4.1885	2.1708	-5.0311	3.6901	-0.93921	0.88335	3.2771	0.70948	-5.3006	-5.4531	-2.9835	-1.5771	-3.3804	-0.59644	-0.10844	-2.5675	2.164
-13.791	-9.0054	-13.197	-4.6755	-9.2478	-21.348	-12.324	-12.96	-14.573	-11.871	-9.4033	-18.687	-14.21	-5.4086	-12.529	-10.328	-11.474	-13.874	-15.263	-12.692	-14.736	-11.163	-7.3914	-12.459	-15.439	-8.9205	-10.097	-21.43	-16.258	-16.615	-12.929	-6.9138	-12.277	-7.8906	-7.4117	-20.161	-7.1952	-11.513	-8.8693	-8.3903	-11.008	-15.911	-11.359	-11.749	-9.8728	-15.597	-14.514	-13.954	-13.193	-19.643
-1.6193	-0.71159	-0.5892	3.876	-3.1405	0.44748	-1.3861	0.28805	1.5499	1.4836	2.4069	6.523	-0.5191	0.24086	-4.6705	4.554	0.015238	-0.22906	-3.1813	0.81242	-3.3097	-1.4886	2.8141	-1.498	3.0483	-0.097562	-0.8257	-1.144	-2.3927	-6.4842	-1.0516	-7.0158	-8.5822	-2.1425	-2.795	-2.9188	1.3451	9.5677	2.5106	1.3206	-0.38569	-5.0457	2.1408	0.20167	-0.34915	1.1536	-2.564	-4.1111	2.1878	-3.4338
-7.2142	-13.228	-13.577	-5.5305	-16.209	-9.9621	-12.11	-15.427	-5.0634	-5.5509	-16.733	-3.5609	-13.063	-6.7347	-9.3958	-8.7447	-10.864	-11.708	-10.034	-8.9626	-10.696	-11.283	-15.721	-7.3711	-8.9954	-15.42	-10.731	-13.176	-10.89	-5.3168	-12.913	-10.648	-14.379	-11.439	-15.428	-11.272	-9.302	-11.452	-12.107	-5.4617	-15.152	-20.692	-12.155	-11.949	-23.873	-15.67	-14.376	-10.197	-18.379	-11.573
0.44482	7.3053	-0.41464	1.0617	2.568	2.2234	-2.5767	-1.0186	-4.1062	-3.2874	0.58555	-0.041977	0.1882	-4.0452	-2.5267	4.6496	-8.8821	2.2463	6.5469	3.3222	7.3092	-3.1826	-1.2754	-3.7867	-3.9644	5.862	-9.8757	-2.326	-3.7075	2.9817	1.5848	-3.7829	1.8794	-3.8895	-2.5083	-2.0225	0.28523	1.0566	6.2223	-4.6018	0.33966	-2.6708	3.1345	2.7386	3.39	5.2557	2.2957	-1.9806	-1.7019	-3.633
-4.4123	-2.3923	0.062718	-1.7864	3.4884	1.2647	7.885	3.398	-4.2704	-4.082	-8.1726	0.42528	-2.1766	-2.201	3.5321	2.8311	5.025	-2.2551	-0.32562	-0.79656	-4.3168	-4.6478	-2.8805	4.0123	2.8338	-3.3146	-0.64384	-2.0301	3.7558	5.8096	-0.67349	-0.041663	-7.805	-0.91629	0.27693	2.63	-2.2287	-3.929	0.22806	-4.9543	5.8501	-4.0043	3.4059	-5.3449	2.5936	-1.336	-1.912	3.3332	-2.3181	-6.3401
-15.666	-10.191	-8.2633	-11.475	-11.3	-13.794	-14.808	-15.06	-3.0971	-13.87	-12.986	-10.5	-11.15	-12.812	-8.1061	-9.9411	-10.167	-13.483	-9.3631	-15.572	-10.488	-9.5786	-15.418	-16.805	-13.491	-9.4891	-15.851	-14.16	-6.8846	-20.916	-8.0276	-8.5746	-8.7615	-10.839	-14.553	-6.9485	-15.25	-12.497	-10.953	-13.35	-5.8899	-12.023	-17.118	-9.6004	-16.031	-14.672	-16.739	-12.765	-11.71	-9.0131
-11.003	-0.6748	-1.1952	-5.6687	-4.1693	-13.182	-7.3478	-4.2294	2.8394	1.3908	-8.4824	-7.0557	-3.5812	-6.2298	-10.181	-11.911	-10.871	-5.1355	-13.14	-1.6079	0.088627	-1.22	-5.2917	-3.444	-2.5979	-1.464	-11.011	-0.81813	-5.1785	-4.4971	-6.2901	-9.3985	-10.733	-16.064	-10.539	1.7527	-5.2258	-0.74269	0.28484	-3.9924	-5.6641	-8.9135	-3.9621	-5.8785	-11.364	-5.566	-1.6364	-6.2867	-3.3371	-8.8653
6.4854	11.373	0.7801	-2.0081	7.9062	7.1035	5.7459	13.269	6.3364	10.104	7.3941	7.0487	10.949	7.1433	8.2291	5.3723	-0.53728	4.5796	9.9399	5.0487	7.8339	10.215	8.6138	7.0752	5.8192	6.2806	7.5053	9.5985	2.9927	8.9454	8.538	6.9311	2.7403	10.109	7.4846	7.4575	11.425	5.7372	5.2572	8.051	5.025	7.2292	8.8351	4.1507	1.6768	0.53409	9.1707	12.706	7.8045	8.0121
-0.4769	-0.15954	-7.9806	4.6295	0.40503	-1.0062	-2.5874	4.8131	-2.8537	-2.0005	-0.40286	-5.432	3.5376	3.1843	6.0902	8.6524	1.5925	-1.3939	-6.6561	-4.2044	1.3225	-1.7017	-6.853	4.487	2.7702	2.0823	5.9257	4.517	3.9917	2.8953	-2.3595	4.5788	-2.3821	0.91472	0.41015	5.3577	-0.99425	-2.452	3.5615	0.11649	-3.054	3.3438	3.9915	-0.46028	3.1693	-3.1061	2.1938	2.9609	1.9146	-8.3944
3.2874	-8.4253	-7.425	5.6217	-1.8596	-7.1271	2.0853	-0.83126	-3.7888	1.8989	-1.1645	-0.18504	-1.2899	-10.188	3.2336	0.21688	-7.6398	-2.5134	-1.924	1.4495	3.8269	-0.7498	-9.6772	4.0356	-3.8937	-6.3706	-2.9289	-2.6839	-11.944	3.348	5.1087	-7.1315	-2.9144	-5.6968	3.0236	-5.9606	0.10497	2.3802	-2.2799	1.0507	-10.439	3.4053	-0.62801	1.9084	-5.5525	-6.599	0.10658	-2.4578	-2.4371	0.79524
-4.122	-2.3974	-1.5685	-0.70918	-6.6217	-3.9991	-4.6313	-1.6902	0.32386	-6.1662	-7.0812	5.2663	-0.90952	-1.0981	-2.0051	-1.5778	-3.0287	-0.053702	-6.4491	-3.6867	-10.316	0.13262	-13.102	-6.9252	-0.51495	1.7628	-2.5352	6.9326	1.3255	2.2164	-5.0526	-8.9661	-6.4803	-5.3521	-3.6509	-4.6428	-0.22159	-8.0197	-9.3529	-0.19592	0.4147	-6.9354	-0.64069	-7.0239	-9.658	-9.0458	-1.0935	-1.9696	-5.9986	-3.2576
-2.6274	-5.146	-2.4849	-7.2136	-5.5116	-5.1709	-5.862	-5.8783	-4.6291	-2.5856	-3.5398	4.6845	-6.4039	1.3925	-3.2881	-1.8537	1.7094	-2.2157	-1.0267	-3.2895	-7.2991	0.40687	1.3725	-5.6591	-0.83421	3.5967	-6.5709	-8.0189	1.2701	-8.0233	-8	0.19011	-12.967	6.0014	-4.8074	-6.0092	-1.5998	-5.6013	-3.9	-4.465	-7.2302	-4.899	-7.652	-1.9467	2.0966	0.14518	-7.2449	-8.7802	-0.048203	-0.67277
-14.798	-14.842	-16.159	-11.327	-8.0223	-13.441	-11.078	-15.739	-6.2017	-17.217	-11.409	-12.685	-8.5431	-12.022	-12.448	-5.2202	-3.0939	-8.1075	-5.251	-16.143	-8.2008	-9.0734	-12.51	-17.787	-14.233	-13.071	-11.854	-10.53	-7.0256	-8.2815	-20.996	-7.844	-12.054	-18.058	-12.922	-16.188	-13.762	-13.929	-11.863	-9.7218	-9.4982	-11.243	-9.7253	-13.404	-14.115	-13.93	-6.5518	-6.036	-12.26	-9.3013
1.0075	-9.085	-2.7043	-0.31704	-2.5735	-4.8729	-6.6096	1.3497	2.4877	-7.8291	-4.5812	-3.8075	-3.6557	-5.4111	-6.255	0.42873	-5.8164	-2.1896	-9.6597	-0.48005	1.042	-6.5044	0.43189	3.2598	-9.1264	-6.7395	-1.6668	-5.6786	-3.6916	3.4886	0.10502	1.0418	-2.6963	0.34284	-4.4206	-5.1618	0.62658	-4.5637	0.34125	-2.0845	-4.0658	-3.7023	-6.5218	-4.2955	-3.1258	-5.5049	-7.17	-6.7549	-2.3226	1.7537
-2.4117	0.59966	3.8375	1.0997	6.3267	-1.9724	-1.5814	-3.3427	-1.8522	3.4213	-8.0662	-0.47405	-0.30864	-0.31735	-6.0094	-1.5119	9.8027	-2.3071	4.4963	5.4775	3.4735	-3.0279	0.40665	-6.0129	0.13474	-8.0028	-2.6142	-6.3161	2.9526	-4.0327	-1.4872	2.1895	-0.99147	-2.0671	-3.4887	3.0767	-2.021	-2.3201	4.0741	2.0843	8.1445	5.2705	2.8251	1.67	4.3762	0.5623	-3.922	-3.7469	-3.4786	-5.3354
0.15017	5.9293	1.9452	5.0494	-0.043769	4.8335	6.3748	-2.9594	2.6788	1.4988	1.4243	-0.60314	0.91794	-0.45089	-0.92201	7.2875	-2.3596	-5.9902	-0.65307	3.2091	-4.051	-2.045	-5.2915	-1.8423	2.5335	4.8905	5.8979	1.8474	3.8815	3.3188	-0.81696	3.9547	-3.303	-2.4109	-1.5807	-0.2024	-3.565	-0.81213	0.84941	0.25993	-2.1971	3.2824	-2.1826	0.5769	0.16292	-3.5437	3.1205	1.7708	4.9095	-4.0664
2.8065	3.9689	-0.26742	1.7624	3.9176	2.1	-2.2341	7.5994	7.4976	-3.4441	7.2127	2.2813	-8.2327	-1.4067	2.0495	-0.33928	4.1412	-6.0958	2.5895	0.13131	3.098	2.4169	-4.8338	0.91833	1.2774	-2.3206	-3.5666	-5.7585	2.2571	-1.5884	0.084861	1.9339	-0.27124	-0.69767	2.5355	3.6152	7.0134	2.0171	1.7553	-1.9283	6.1012	0.09191	3.3338	1.4138	2.7275	-1.4271	1.1717	2.4519	-1.2052	-4.0876
-1.6215	-5.2773	-1.4977	-0.44075	-4.2667	-1.369	1.4714	-4.6751	-3.8407	0.43524	-5.9087	3.6248	-5.3632	-0.75526	5.1352	4.2458	-0.20718	-0.69308	0.20214	1.2681	-2.1343	-6.0654	-0.65726	1.282	-0.66906	-6.7058	1.196	-7.0647	7.357	-4.4498	-0.10082	-8.8074	-3.4639	-0.60809	-6.8943	1.0857	2.4981	0.33047	-3.886	-1.3256	0.28501	-5.7356	-2.5015	2.686	0.11101	-2.7504	-2.2509	-6.6282	-4.7451	-0.80843
-13.249	-16.277	-13.704	-15.759	-21.853	-10.16	-20.655	-17.599	-6.8477	-17.002	-15.361	-17.314	-11.886	-13.346	-19.459	-9.9089	-16.381	-13.923	-13.452	-11.977	-15.143	-16.956	-21.307	-10.691	-20.874	-18.12	-15.379	-10.832	-18.416	-16.305	-17.28	-17.546	-9.1434	-12.776	-15.007	-13.659	-20.176	-15.556	-15.989	-14.387	-11.629	-19.025	-14.81	-12.18	-15.145	-16.942	-16.994	-15.854	-13.345	-15.557
4.3386	3.3375	3.8786	8.8694	12.316	4.7895	5.5297	6.4388	8.3129	-3.4255	7.0565	4.1388	8.2431	5.6302	13.834	4.9264	6.3473	1.6931	3.6704	8.0508	5.1376	1.741	4.5633	4.3462	7.0067	4.6369	0.094907	8.0618	2.6811	0.95675	7.7498	3.2509	2.7315	5.9782	5.1801	8.861	2.4692	3.8462	5.24	1.0419	11.844	0.2236	6.1115	7.9242	8.7384	2.6233	4.1672	2.4953	4.006	3.7565
-1.4823	-4.1994	3.7084	4.2622	-7.3916	-2.9718	4.3851	-1.5654	-6.8004	1.5643	-5.0096	-6.1123	-6.1385	11.024	1.7805	-8.2421	-7.2186	-2.238	-1.7034	0.5421	0.15376	-1.6018	3.0106	1.9493	3.6825	-2.1429	0.27503	-5.0711	-4.1613	-0.16074	3.2102	-0.03379	-0.94566	-1.9005	-1.6556	-0.1846	-1.8744	-2.9	-3.1161	7.0936	8.8391	1.9871	-2.6103	2.3861	4.0233	0.34766	0.19223	6.7493	-3.526	0.26714
17.157	8.3582	14.995	9.5563	11.786	6.4536	6.8705	12.232	6.3619	11.204	9.6479	13.98	9.3752	15.102	11.855	10.637	6.1689	14.37	5.7683	5.9836	7.9214	11.589	3.6878	12.829	9.9533	9.2736	8.6207	12.267	16.379	4.1257	7.2858	12.903	10.823	11.587	11.521	3.7886	4.6784	16.52	10.335	6.813	4.1491	9.4948	3.6458	6.8313	12.382	7.3744	5.956	3.8601	13.544	12.261
-13.075	-12.137	-10.403	-15.296	-10.294	-8.4378	-13.788	-11.251	-15.674	-13.112	-11.138	-12.148	-19.255	-10.069	-17.375	-16.678	-11.16	-13.361	-18.029	-8.9326	-17.551	-4.4872	-15.435	-13.185	-7.3004	-8.4711	-13.462	-16.64	-11.902	-12.463	-12.19	-5.6534	-8.8755	-17.013	-11.211	-10.954	-13.67	-13.758	-16.247	-10.913	-10.602	-12.994	-17.915	-14.49	-9.1827	-17.013	-15.848	-12.543	-16.43	-10.498
-4.7554	5.5828	-6.8099	-6.7849	-4.6115	-3.2726	-1.7127	-5.5346	-7.8165	-7.1435	-9.0679	-2.4372	-1.7346	0.42309	-5.7501	-13.675	-6.2256	0.36023	-8.2294	-10.244	-12.34	-2.8553	-6.8987	-8.3344	0.60035	0.14378	-1.5724	-1.9886	-10.619	-3.3471	-9.2237	-10.483	-12.308	-7.2909	-4.6548	-10.234	-4.4979	-7.3374	-3.1695	-6.1041	-2.7429	-0.81695	-6.6089	-8.025	-5.9773	-9.9199	-1.8708	-7.4883	-3.1592	-15.364
-14.06	-13.413	-5.6871	-10.441	-14.192	-16.734	-17.771	-14.4	-20.42	-7.6009	-12.871	-18.129	-9.125	-5.1485	-14.722	-17.315	-13.978	-12.453	-11.85	-7.4074	-12.479	-6.414	-10.166	-10.439	-15.424	-7.0706	-13.204	-11.592	-13.427	-6.6563	-15.116	-5.4009	-11.454	-9.6251	-11.192	-2.2077	-12.891	-8.7096	-15.226	-10.634	-12.21	-12.604	-9.4897	-14.062	-7.6856	-11.898	-14.391	-12.611	-12.18	-13.994
-7.3697	-5.426	-4.5023	-2.5448	-7.6006	-9.0236	-11.345	-1.2177	-12.358	-5.9534	-8.1625	-9.8365	-2.707	-9.178	-13.172	-11.233	-7.6551	-10.079	-6.9265	-11.342	-7.3501	-11.177	-8.4841	-11.695	-5.4269	-7.5342	-12.415	-10.119	-3.5987	-12.314	-10.73	-9.9692	-9.1661	-5.7892	-10.838	-9.1822	-7.1782	-12.544	-17.732	-10.294	-7.6442	-15.806	-13.788	-14.067	-4.5199	-7.03	0.15736	-13.035	-8.9917	-9.0994
-0.69034	-5.3307	-3.2448	2.1413	-4.9764	-1.6692	-6.412	-5.9573	-1.4417	-5.1848	-2.7395	-4.401	0.073882	0.12119	-1.3956	-1.9286	-3.0806	3.641	-1.3358	-1.9172	-2.9506	-3.7217	1.6027	-2.8073	-7.7452	-0.77617	0.96168	-1.8353	1.2387	-6.1331	0.22827	-0.10486	-1.6596	-3.7977	2.3319	4.5605	2.3164	-1.5637	4.7121	5.0784	-3.1187	-4.2551	-4.4265	3.9507	2.069	6.6078	-8.9778	2.0501	0.56676	-2.9018
-2.3789	3.3888	-2.4467	-2.5048	0.40553	-2.9359	-3.5888	-0.18543	5.8169	3.4448	-0.83055	3.7341	3.8326	6.2557	2.4364	1.6008	1.3493	-0.24326	2.4335	4.2949	-1.3051	0.94855	5.3971	1.3457	0.99883	10.376	4.8243	-0.59913	0.55612	1.665	-3.343	0.23737	-3.0013	3.7406	2.1229	-0.31684	-1.6491	2.5409	0.73778	-1.1786	2.0631	-0.62135	2.8492	-6.6995	-6.4969	5.8849	-1.3357	-2.4186	-1.6556	9.4455
-3.6828	-5.7045	-5.2788	-5.3825	0.078977	-8.4145	-3.4197	-6.8014	-4.9435	-3.6403	0.046899	-3.9663	-2.903	4.2777	-10.058	-7.9374	-4.4602	-3.6178	-0.21407	-5.0004	-2.3312	-11.037	-1.4969	-9.307	-7.0102	-0.85618	-2.6903	-0.64396	-1.5896	-7.1311	2.4003	-5.9617	-7.4211	-2.8691	-7.1287	-3.0759	-2.0473	-3.4482	0.15505	-5.3135	-0.7174	-7.4086	-5.9723	-5.1173	-3.8853	-0.76669	-4.3948	-1.6156	0.28531	-10.07
-3.8155	-7.5488	-4.5425	-7.1517	-12.322	-16.51	-6.7026	-4.4993	-6.5977	-6.7481	-2.8242	-12.901	-9.8608	-5.6606	-8.5554	-13.553	-12.162	-6.4173	-9.8281	-14.129	-7.8021	-6.1143	-10.718	-7.798	-9.6532	-11.264	-5.6747	-10.718	-18.147	-6.6068	-12.54	-6.9638	-10.312	-16.432	-7.6869	-6.6185	-10.952	-10.922	-8.9801	-10.718	-7.1024	-10.273	-4.2354	-8.9173	-13.903	-7.421	-11.729	-12.552	-12.474	-9.5839
10.286	11.229	4.9489	1.2466	11.355	5.8369	8.0726	13.114	7.0407	11.525	10.856	8.5771	10.696	7.8142	5.0423	10.853	10.256	14.906	8.6976	8.7037	13.236	11.087	7.1422	0.90273	11.095	5.4611	11.867	11.424	9.4753	13.695	2.384	9.399	6.1461	14.958	4.4867	10.752	6.5073	8.9165	11.611	11.095	10.404	8.1844	11.421	12.731	16.462	6.0329	5.2188	8.9271	6.6228	8.5402
0.22153	-3.7145	-7.8496	-1.3589	-1.777	1.7817	-9.0994	-1.8357	-3.2007	-3.4592	0.091942	-0.10269	4.499	-0.72529	-4.0873	-2.0496	-7.7731	-6.8346	-4.0647	-2.0872	-5.8545	0.66812	-2.5635	-7.402	3.8046	-6.6807	-1.29	-4.7957	1.3496	-1.2191	-6.7554	-3.3935	-7.8411	-2.2604	-0.9184	-1.2701	-3.875	-1.5396	-1.8691	-4.0955	-3.4608	-4.776	-5.6668	2.3891	-1.1103	-10.926	-0.18285	-5.4402	-5.1718	-2.5545
-5.405	-5.0974	-5.0305	-6.4632	-2.3646	-5.7642	-6.352	-6.5421	-5.1061	4.1243	-4.504	-2.1407	-10.042	-0.46703	-4.5156	-7.9768	-3.5903	-8.0268	-6.9243	-2.7366	0.17069	-4.2283	-4.9862	-4.7338	-5.8779	0.14514	1.0244	1.3678	-4.528	-9.4099	-5.4088	-2.2286	-3.9501	-5.2296	-8.5127	-5.1925	1.4408	-14.065	-5.0006	-5.2018	-4.361	-5.3755	-5.6822	1.0326	-1.7423	-12.625	-2.1483	-2.5092	-2.2743	-5.9954
9.7447	8.1067	6.1007	7.2276	7.0608	5.1307	8.0348	7.605	11.392	11.837	8.6684	12.905	17.004	3.1441	9.4441	11.283	14.782	12.774	12.855	10.727	3.2114	6.4263	12.935	3.4665	4.0515	5.2883	6.0616	12.311	13.161	10.786	6.0033	8.0557	8.6772	12.138	0.26656	7.2477	6.396	6.6254	7.0562	14.808	7.4535	5.102	5.3857	9.4175	1.9831	7.6213	4.5065	-1.6614	12.597	7.7573
-1.1974	-1.8654	-4.699	-5.7153	-6.0224	-1.8738	-6.5108	3.7273	-1.605	-5.328	-3.8742	-9.8296	-13.093	-4.0249	-4.5107	-9.5298	2.0869	-9.9584	-4.3504	-5.4994	-1.4742	-5.0846	-3.035	-0.97111	-2.3512	2.6938	-1.6545	-6.0224	-2.9244	-2.4988	-1.948	-2.9937	-6.9143	-5.8725	-7.1787	-6.226	-3.4321	-2.0022	-9.9912	-4.9868	-4.3587	0.45792	-4.3796	-2.1902	-4.5683	1.8192	-1.2795	-8.3697	-9.0463	-7.1546
2.6107	6.3742	3.8968	0.36851	0.47848	0.97605	-1.1661	-2.5513	0.4421	2.7678	-0.19262	4.4061	3.2861	-0.40356	4.9865	0.0080994	5.0112	3.7104	4.0401	2.1294	0.40952	2.6377	4.869	1.3993	1.8494	7.8368	1.169	-3.2723	-1.8205	-3.1641	5.2134	1.3416	2.8086	0.60705	3.1711	5.8937	-0.49354	6.9572	2.134	2.6898	2.1507	2.6584	-0.13178	6.3534	3.7524	2.409	-0.9674	1.2973	-2.3526	4.3156
-2.5603	-6.5869	-9.1005	2.1099	-4.9406	-3.5359	0.63221	3.9419	-2.6094	0.095307	-2.8431	1.4074	-0.022356	-4.1125	-4.0906	-0.24313	2.8547	-0.6227	-2.6881	-1.8053	-1.0817	-0.010765	3.7992	3.1417	-0.22365	-7.4628	0.77098	2.4197	-2.0289	2.13	2.0044	-4.9769	1.8495	-1.186	0.68919	-2.5702	-4.3714	0.7382	-1.4386	1.5556	1.9422	-1.8148	-7.1906	-7.2255	-7.0046	5.7152	-0.35265	0.38435	-0.97686	-4.8796
-6.6718	-9.4306	-7.0228	-5.986	-7.8839	-3.841	-7.6221	0.34447	-6.0813	-10.616	-9.6235	-10.734	-7.4025	1.3718	-5.3775	-2.5398	-3.4704	-2.0142	-9.398	-3.6106	-10.221	-2.3651	-2.0292	-9.493	-4.1724	-5.2151	-3.2418	-9.6106	-2.0101	-2.9948	-0.40614	-4.8095	-7.3167	-0.96413	-3.2343	-5.7202	-4.3967	-5.1892	-9.5398	-6.3558	-3.6044	-5.9606	-10.27	-4.5356	-10.054	-6.907	-9.0061	-6.4917	-7.2713	-9.7121
-11.608	-13.027	-17.719	-10.3	-12.957	-18.786	-10.899	-5.0823	-12.684	-13.416	-5.6095	-11.297	-15.65	-12.118	-4.0482	-15.787	-19.27	-18.515	-9.1113	-8.4108	-8.7571	-17.73	-10.346	-8.5287	-13.036	-8.8185	-7.7413	-8.9781	-16.457	-14.717	-7.6718	-13.091	-11.432	-4.6081	-11.632	-14.713	-5.7269	-3.7023	-9.8235	-13.169	-6.5673	-11.276	-10.943	-9.3387	-10.317	-12.179	-9.5677	-0.25614	-14.66	-12.133
-0.35516	-4.24	2.2584	6.1185	2.1684	-1.4846	-3.04	-3.9753	-3.6995	1.6763	-2.6607	-8.35	-0.57073	-1.3936	-2.486	0.30613	-2.7525	0.53956	-0.98064	1.4104	-0.44699	-3.7378	-3.548	-5.5125	-2.0098	1.5055	1.3583	-5.9827	-3.7432	0.030087	3.4499	5.8176	6.6041	-9.1099	-6.279	3.1664	-2.1264	3.1274	0.26682	1.4904	-0.87045	0.18106	-4.8432	-4.4089	2.4355	-6.341	-1.1751	-3.8443	-6.5538	-8.4769
-15.988	-12.958	-24.728	-11.678	-11.349	-18.611	-9.8009	-17.17	-14.133	-16.22	-12.867	-11.018	-13.789	-6.6767	-12.543	-24.463	-13.229	-11.358	-17.05	-13.04	-16.442	-16.285	-21.338	-12.981	-13.907	-19.222	-15.414	-12.612	-16.531	-13.626	-13.707	-19.062	-10.942	-8.2372	-12.525	-18.079	-17.553	-12.393	-19.27	-14.498	-4.3621	-16.199	-13.076	-16.583	-16.246	-15.647	-13.772	-13.642	-11.516	-6.9071
12.234	8.3061	8.7115	5.7033	6.6444	8.1848	6.8171	4.0028	7.7807	10.564	10.078	0.29891	12.416	6.1938	9.7107	7.0456	10.473	5.0171	14.401	10.8	17.114	3.1819	8.644	9.8218	5.1309	13.049	9.4518	1.5358	10.902	7.5602	6.2598	10.13	7.0527	9.3832	14.828	8.2031	12.554	9.7807	7.1477	4.5959	2.2224	3.2353	5.5898	2.548	7.8119	9.0268	11.639	9.7454	9.7343	9.8105
-11.496	-5.9181	-10.572	-8.9807	-8.176	-10.296	-8.5482	-8.1655	-6.771	-2.7657	-6.5395	-3.8696	-6.2505	-16.501	-5.9826	-6.5187	-9.686	-7.4569	-7.2079	-7.7342	-3.3325	-0.8223	-14.274	0.96177	-9.5892	-5.7916	-14.917	-14.264	-4.0263	-1.3472	-9.7092	-2.3466	-10.502	-7.6688	-11.158	-13.414	-10.157	-5.5242	-13.313	-1.2634	-12.972	-12.417	-6.3137	-8.5126	-7.6881	-13.704	-5.1101	-6.036	-5.3704	-8.9631
-4.87	-4.1835	-2.9814	-4.225	-2.1614	0.24542	-4.6194	-0.73082	-2.8606	-7.7554	-7.0902	2.469	-9.2288	-2.8657	-2.204	-4.3541	-1.2902	-2.2563	1.1894	-5.0898	-5.9741	-7.1627	-1.6179	-4.2001	-3.8754	-5.2945	-11.524	-2.5895	1.1162	-8.057	-3.7426	-5.9555	-6.9662	-2.582	-2.9356	-2.5224	-6.7653	-2.556	-3.6011	-2.3563	0.018022	0.12972	0.060519	-3.0525	-3.4725	0.43868	-6.9171	4.724	-4.9183	-0.81086
-4.4336	0.10523	-2.8158	2.2669	-4.158	-3.0612	-4.5247	0.79073	0.53982	-3.6274	-5.9074	3.9076	-0.28321	-0.043173	-0.53461	-1.262	2.6736	-3.5878	-3.7787	-3.2557	-3.57	-1.5924	2.2527	-1.0918	-3.3636	5.3815	-2.6287	0.23009	1.3503	-0.8803	-4.7548	-4.0358	3.0955	-2.1669	-1.8123	-10.12	-0.46997	1.8537	5.1007	-3.1406	-1.5298	2.8608	-7.3233	-3.8392	2.1972	0.12273	-6.4499	-0.97281	4.0974	-6.868
-15.283	-11.87	-14.36	-15.124	-8.2388	-13.329	-10.212	-8.7829	-9.9651	-13.896	-17.532	-14.412	-13.383	-11.227	-15.976	-18.555	-7.7972	-9.0581	-13.061	-10.242	-12.524	-11.263	-10.958	-12.468	-9.1229	-11.361	-19.223	-17.958	-17.481	-12.618	-9.913	-14.409	-12.352	-13.407	-8.6338	-13.418	-18.935	-12.669	-23.465	-18.255	-8.3244	-5.3644	-9.9387	-15.311	-15.426	-14.028	-13.53	-12.1	-18.488	-19.216
8.7098	10.91	13.684	11.419	7.0845	7.8649	9.2868	11.315	6.9424	7.9133	8.2648	12.626	14.311	15.032	11.043	10.209	12.864	9.5635	13.806	9.2424	7.0171	9.7633	7.2212	12.724	8.3745	7.1005	7.6427	10.694	9.5862	8.9067	9.8662	16.334	7.9385	7.7026	2.5743	0.92485	10.559	8.9544	7.1912	4.0262	10.055	7.385	4.8441	6.2039	9.0095	12.337	7.178	4.5735	15.906	15.334
-9.4157	-19.082	-17.203	-5.824	-17.048	-9.4772	-12.272	-10.522	-6.7765	-6.7437	-8.7571	-8.4907	-9.9334	-11.88	-9.3755	-9.8951	-11.996	-11.858	-23.482	-11.183	-11.804	-13.906	-11.915	-11.148	-8.6136	-8.5821	-16.166	-16.555	-13.919	-11.059	-9.5707	-10.342	-9.0665	-9.54	-6.0539	-10.424	-15.059	-12.998	-12.115	-12.358	-9.6725	-6.5087	-6.2903	-12.707	-7.7587	-14.443	-10.502	-11.323	-5.2293	-16.908
0.38904	-0.77095	-1.7284	-2.9766	-3.7512	-2.0503	-5.1482	0.64169	1.9303	-10.95	-5.3287	-7.9732	1.5466	-4.7399	-4.3736	-6.6039	-4.8962	1.6775	-0.93548	-7.1174	-7.2072	-3.3543	-2.4124	-1.4621	-6.7111	-5.5931	-6.5203	0.81399	-7.266	-10.511	-8.7577	-5.7245	-5.4471	1.7661	-2.1628	1.0599	-0.75741	0.57853	-3.9888	-8.3061	3.9596	-7.8845	-2.2027	-3.8124	-0.048384	-1.923	-2.9793	-4.7118	-0.74347	-7.51
-14.952	-8.1263	-8.7416	-12.803	-6.7393	-8.6978	-8.7392	-8.0524	-3.8199	-8.9478	-9.2742	-7.6181	-9.7333	-11.84	-16.939	-8.9054	-12.974	-16.28	-9.1696	-13.686	-12.172	-9.9177	-18.195	-9.9514	-10.076	-6.1141	-14.742	-10.76	-10.449	-10	-9.3615	-14.572	-9.945	-12.813	-8.2113	-9.6095	-14.574	-12.982	-12.342	-5.7161	-11.668	-12.973	-4.2464	-10.264	-14.66	-7.2561	-9.5704	-9.8961	-5.6622	-12.044
-2.8692	-1.5462	-1.8469	3.8469	-2.1224	-4.9975	-2.4214	-0.36312	-1.368	-4.2292	-7.3202	-0.85899	-6.3844	-5.0909	-5.6915	-7.295	-2.0802	-2.9768	-2.0968	-2.215	-4.4763	-4.2135	-4.7123	-1.8711	-4.4166	1.7463	-6.9146	-5.8951	-4.304	-1.3402	-3.3175	0.86629	-0.60854	-1.0187	5.8525	3.0856	1.8909	4.9029	-3.9879	-1.6284	5.0772	-8.7913	1.7517	-5.081	-4.7246	1.6891	-2.4456	-2.379	2.4073	-5.5611
-8.8814	-9.8016	-11.786	-16.434	-11.514	-5.6105	-8.9259	-4.7459	-3.8775	-13.24	-17.216	-10.801	-13.945	-12.027	-10.324	-9.6164	-8.1234	-3.7133	-4.5344	-6.0489	-12.138	-10.45	-13.714	-7.3015	-7.7931	-5.8968	-7.2909	-11.317	-8.9848	-12.698	-11.417	-9.326	-12.096	-12.066	-10.758	-13.541	-1.7039	-10.7	-11.876	-5.8052	-10.818	-7.3753	-13.827	-9.8229	-12.258	-9.4636	-9.2143	-9.3426	-5.6916	-2.9645
-9.456	-0.3425	-1.6298	-3.6894	-2.6134	-2.4535	-1.6897	-4.1953	-4.1815	-6.3381	-9.833	-1.4159	-2.2723	-7.4241	-0.35692	-2.2103	0.97094	-2.4711	-3.864	-4.1707	0.51856	-5.0207	-4.5673	-4.8568	-1.8693	-10.695	0.86995	-0.26693	0.067706	-0.62061	2.2515	-6.2442	-6.9107	-7.4081	-2.9625	-3.0696	2.2048	-3.534	-3.7366	-1.9602	-7.8351	-3.7529	-3.7214	-8.0243	-11.484	-4.4826	-4.5347	-4.1525	-4.9131	-3.3842
4.3598	4.0419	7.0809	6.2204	9.4759	4.6002	8.5467	4.547	7.9579	6.7682	2.9012	6.1911	9.5497	12.079	0.52851	13.145	0.24943	6.5428	8.0368	2.5901	-3.1158	12.582	8.674	6.9444	11.737	6.7662	5.7037	5.1174	11.325	5.9403	2.8522	10.208	10.065	5.0815	7.3936	11.724	8.0747	10.682	7.9673	9.7036	6.8625	3.3984	9.2234	6.9363	4.3909	8.2224	11.391	10.763	6.5111	1.5352
4.9915	-3.7145	0.77313	-0.77329	-1.4877	-4.4131	1.0485	-5.6288	-1.3221	4.0098	-3.7443	-3.5961	-2.1882	-1.3745	-0.2084	2.7101	-4.3713	1.7836	-1.3812	1.1644	-2.3047	-3.983	-4.3195	-3.5837	-6.5879	0.94954	-4.9893	1.1187	-1.0038	-4.619	-3.0766	1.9576	1.7867	-3.0144	-8.6223	-4.248	-1.0041	-3.3682	-4.972	-7.5624	-3.4303	2.2177	1.7128	4.4163	1.2802	-1.0366	-0.91542	-3.2423	-3.3915	-3.4609
1.2958	-2.3545	1.9876	-0.45485	1.5151	-10.084	6.8409	-7.147	1.6496	3.6326	-1.5142	-5.7663	0.064578	1.028	3.5046	1.4929	1.1894	-2.7019	1.7326	-3.7931	-3.1386	2.5163	-2.667	-0.33767	-1.6465	-1.4332	0.18339	-0.75269	0.68946	-9.3183	4.5683	-3.9511	6.6255	-0.39064	-9.1183	-1.9836	-2.0657	1.8887	-4.121	-0.03998	-4.5871	-3.1896	-2.363	-2.0166	1.4317	-3.0407	-6.58	-0.51827	0.05549	-5.7027
-8.467	-16.491	-14.097	-9.0362	-8.3193	-10.047	-7.1558	-15.547	-14.981	-6.3555	-3.4891	-15.742	-9.1734	-11.152	-10.12	-11.263	-9.7308	-9.0315	-10.602	-7.151	-6.8901	-9.8782	-10.078	-13.105	-11.962	-11.398	-13.305	-15.888	-10.749	-6.4483	-8.4947	-18.024	-11.128	-13.034	-8.5792	-3.2678	-7.273	-9.3547	-12.036	-9.8285	-15.074	-0.26252	-6.9633	-9.179	-7.3029	-10.898	-10.322	-4.9463	-9.7575	-9.1268
6.026	5.1704	3.9124	11.567	3.018	8.516	5.0204	6.1941	6.1136	3.9178	3.0644	-0.21375	7.4194	3.032	4.1945	11.214	-0.24716	2.0015	5.9523	5.7641	7.7471	11.905	2.8702	1.073	6.7847	7.5743	7.6812	-1.9009	3.471	3.6599	10.459	8.3236	2.0414	2.5952	5.8385	6.74	4.1304	-0.14718	3.6876	6.8196	9.802	1.6469	-1.2081	8.9772	4.8624	0.50001	7.9872	6.2284	1.6762	9.4478
2.2177	-0.88103	-4.2321	4.4303	-3.2681	1.6425	-2.68	-1.0567	0.15468	-5.1588	-1.7414	0.011803	-0.289	1.2774	1.1526	-8.0231	1.9083	1.3552	-2.9448	-9.583	1.2743	0.0186	-3.6272	-5.7136	-7.7792	-1.8153	-4.4218	-2.8003	4.1289	-2.1844	-0.9424	-1.9409	-0.8396	3.8682	-1.3255	-0.64648	-0.29044	-0.11368	-5.7614	4.3462	5.137	-1.4959	3.7405	-1.2214	1.4598	-4.3666	4.0219	-0.10198	-0.62791	-5.7877
-23.701	-22.145	-24.694	-24.478	-20.662	-20.27	-16.942	-21.099	-20.499	-22.116	-23.041	-22.367	-22.359	-23.537	-22.82	-18.001	-20.904	-20.547	-27.08	-22.83	-14.286	-24.169	-25.847	-24.648	-21.13	-19.114	-21.179	-18.93	-24.359	-24.822	-23.222	-23.139	-17.868	-19.322	-15.959	-25.965	-17.939	-24.288	-20.812	-22.297	-22.619	-19.511	-20.997	-23.173	-21.304	-24.05	-21.013	-23.919	-23.293	-18.354
-4.0468	0.41912	-4.7187	-1.6592	-1.398	-4.6107	-5.107	-1.5441	2.9216	1.4159	0.40248	-10.833	-7.4544	-1.8843	0.33134	-3.6949	2.8925	-0.017679	-0.80456	-0.48896	-3.0744	-8.2282	-4.285	-2.733	-4.4173	-0.84001	-4.5295	1.1042	-4.4883	-0.61907	4.556	-8.0946	-2.4025	6.2733	-2.4692	4.5936	-2.799	3.2715	-0.28813	1.4007	-4.1883	-2.0084	-1.2331	1.7262	-2.1982	-0.041467	-0.94861	-3.9008	-2.102	-0.091753
1.9992	-6.4384	-3.5624	1.0503	1.6185	-4.4193	-3.6196	-2.5527	1.7543	2.0179	-5.4086	-0.66617	0.84589	-5.6436	6.8993	-3.0107	-0.34646	-3.5998	-0.058843	-9.8201	1.3239	0.67072	-2.1581	-7.3079	-2.097	-1.1969	-3.7558	-0.37662	-0.55017	1.114	-7.1967	-0.58825	-4.6391	-9.225	-2.9484	-7.0868	-6.8768	-9.4145	-8.0595	-2.4449	-5.082	2.0436	3.5903	-3.6105	4.1938	-1.2962	3.4093	-7.3176	-0.65963	-2.9725
5.6273	7.0484	8.73	3.5188	6.3042	6.6816	7.8962	-1.5528	-0.21758	1.2137	-1.4227	0.72974	4.5413	4.3928	-3.0646	-0.23477	5.1894	0.93253	-0.58286	1.9199	6.5236	-1.6787	2.9143	1.9049	4.5394	1.0634	5.2322	-0.672	3.2827	9.6715	-0.86222	4.6958	-1.4544	-2.9426	0.59652	0.7773	1.8948	7.3629	-1.0589	-3.1733	0.49599	-3.0815	0.41296	4.9745	-1.1998	1.3981	-1.0651	4.6608	3.4567	5.9378
3.0958	1.3309	5.3443	0.041635	3.9325	-2.5436	2.2324	1.0563	-2.4428	2.6793	6.6745	7.9295	0.12754	-2.5748	-1.0874	4.9841	2.3672	-4.4623	5.9506	4.5244	1.807	2.0673	-2.9123	4.0359	4.1447	-0.097084	-2.5578	4.1255	-3.1549	-3.5357	4.4998	-0.085644	-0.85887	-4.1504	-0.056634	2.3921	-1.1649	-1.0271	-2.9291	-3.6843	1.3746	-1.5776	4.8991	-0.50223	-0.75231	6.2997	-0.74577	2.2724	3.7862	-0.13023
-3.6526	-11.185	-6.7772	-9.0371	-2.7705	-5.8227	-7.6526	-6.1719	-3.0996	0.52774	-8.4811	-9.9338	-6.7121	-4.0216	-5.3479	-5.3395	-3.2177	-7.3561	-8.256	-5.3764	-6.3813	-3.3981	-1.1256	-3.1381	-13.359	4.7275	-8.6369	-8.4272	-4.2705	-8.1164	-5.8463	-7.207	0.19975	-11.134	-5.6882	-1.7942	-3.704	-1.4566	1.0519	-5.111	-10.227	-1.9714	-5.8584	-2.1832	-9.0359	-1.8817	-2.4796	-5.5172	-4.3772	-6.6889
-12.541	-12.311	-15.534	-15.797	-9.4446	-17.106	-10.577	-11.756	-18.334	-15.07	-11.669	-16.957	-7.1546	-16.759	-23.745	-13.871	-15.206	-15.862	-8.4264	-9.3564	-17.321	-13.421	-16.258	-9.2419	-15.067	-12.084	-14.838	-14.053	-15.61	-10.851	-15.401	-15.941	-15.58	-12.152	-11.267	-14.491	-13.274	-13.529	-17.511	-20.172	-18.259	-12.807	-13.812	-9.3006	-8.3784	-14.152	-15.36	-14.714	-18.053	-15.571
-13.052	-12.408	-9.2124	-13.309	-14.307	-9.6628	-14.425	-7.1696	-6.9391	-11.029	-6.1117	-12.588	-12.409	-8.2921	-5.7418	-9.4377	-7.9728	-6.7497	-7.1406	-7.4098	-7.4174	-6.0766	-13.95	-9.2686	-6.2411	-4.8856	-13.576	-10.668	-11.603	-5.8232	-8.7537	-10.64	-13.426	-11.346	-5.6741	-11.001	-9.9489	-13.985	-8.0812	-15.211	-7.9743	-9.6991	-6.9422	-11.378	-15.958	-10.852	-7.9292	-7.9338	-11.361	-13.22
2.7001	3.5184	-4.9228	-0.30333	2.5499	2.1946	1.3661	-1.9948	0.28913	3.0805	0.62053	3.394	-5.0987	3.6228	2.1437	3.9548	-1.5013	-3.5454	-0.26337	1.7395	-2.8287	-5.7465	-0.056557	1.6496	-1.488	-2.7396	1.2828	-3.1084	7.9048	-0.97278	-2.9837	-6.8103	1.6593	-4.391	-0.96285	3.6931	-0.99768	0.01444	-0.36537	-5.9281	1.2165	-4.3551	-9.6889	0.66546	-0.33003	-4.6709	-4.8591	0.76262	1.4103	-1.4864
-8.6648	-8.276	-12.558	-4.5618	-3.8541	-7.0707	-12.013	-9.3615	-13.359	-6.9545	-4.5748	2.1894	-13.296	-3.1573	-8.1839	-9.0007	-9.2188	-9.9685	-6.7984	-8.8268	-4.0901	-5.4458	-10.889	0.3191	-7.2604	-12.726	-14.108	-13.442	-4.0778	-4.1197	-9.5118	-8.5621	-6.5139	-9.2331	-6.5269	-5.6855	-6.9234	-11.536	-6.1271	-9.8597	-9.2448	-2.4847	-8.0414	-15.59	-5.0914	-10.553	-11.03	-7.3479	-10.937	-4.302
-2.8478	-0.62656	-10.022	-11.276	-5.2001	-4.6963	-1.3805	-4.5694	-7.6856	-0.9943	-5.4942	0.58726	-2.3236	-2.5256	-9.2867	-6.4189	-7.5891	-1.6805	-5.9772	-4.3085	-5.6404	-9.0973	-3.7027	-3.9355	-1.164	-4.9189	-4.492	-2.7862	-2.0876	-1.4754	-11.192	-4.8983	-7.1733	-0.4739	-3.9164	-3.0829	-6.1328	-7.3747	2.923	-11.267	-1.9864	-4.2267	-0.1721	-2.3892	0.093867	-8.463	-6.7256	1.4473	-6.8098	-2.3219
-0.1933	-4.997	-10.066	2.0763	-3.4943	-3.1203	-2.007	5.3788	1.9967	-7.9163	-4.4994	-1.6218	-6.2595	-8.114	-3.1436	-0.77356	-8.2349	0.69165	0.078497	-0.90438	-1.0626	-1.0715	-4.2857	-9.0098	-4.0087	-3.0028	-1.6968	-4.8025	-1.4198	3.3288	-11.135	0.47749	-2.2174	-5.8715	-7.3881	4.5318	-3.953	-10.01	-4.0674	-10.413	-2.4058	-0.91724	-4.7809	3.6965	1.2617	-1.683	-1.2393	-3.4572	-4.8763	2.0742
3.1043	5.2929	8.6865	9.311	4.4765	4.5362	2.9406	4.5998	5.7849	5.4074	8.7949	5.1512	9.7292	9.6843	5.3676	2.5211	10.494	1.3201	6.2369	7.552	8.2445	4.0127	4.6451	9.7455	3.7809	7.6373	3.9889	8.4477	7.1785	5.0128	3.691	5.6852	9.1769	7.5028	5.6586	4.537	5.1266	4.4211	7.0367	4.994	7.1712	0.60832	10.73	2.6441	6.8511	2.5678	6.5468	4.6448	9.0987	1.7007
-7.6632	-9.29	-10.489	-9.167	-11.241	-8.4816	-10.817	-2.6522	-5.9682	-15.291	-9.5509	-11.799	-9.0729	-13.254	-10.833	-6.8385	-1.9218	-9.3905	-10.598	-8.9612	-14.009	-4.5485	-11.276	-10.944	-14.154	-12.11	-9.6224	-13.141	-12.27	-12.782	-7.344	-9.3081	-10.909	-9.103	-10.34	-12.272	-1.024	-4.9345	-4.5036	-4.4113	-6.5162	-8.346	-13.219	-5.4152	-10.951	-9.5458	-12.966	-12.503	-9.4657	-4.7878
2.723	-1.4336	-1.5739	-1.67	1.1964	-0.93811	6.4093	10.012	0.11249	3.7728	8.3704	4.4279	5.3795	-5.1128	0.18013	8.6523	-2.3495	-1.6739	-0.15072	3.0852	2.679	1.1358	-2.9564	3.9487	5.691	3.214	1.0854	5.8048	3.802	2.6785	2.8847	-1.3085	0.87418	5.6587	-0.30405	10.103	-1.4193	7.8013	5.5506	7.8045	-1.5011	5.2963	4.5779	-0.75731	0.091373	3.4822	1.923	0.77261	0.66423	0.29131
-7.2749	-10.267	-19.401	-8.3986	-7.1988	-13.579	-9.892	-14.506	-16.318	-19.761	-11.786	-11.678	-12.644	-9.0182	-12.503	-12.843	-18.073	-11.957	-16.511	-4.9019	-17.042	-18.059	-17.029	-11.048	-13.534	-11.338	-7.2752	-11.382	-10.314	-12.935	-13.395	-12.012	-14.218	-14.28	-17.155	-14.681	-11.92	-13.642	-15.323	-15.445	-8.1654	-9.96	-7.4113	-13.109	-7.1203	-14.615	-15.825	-11.343	-11.731	-17.475
-12.989	-11.781	-2.8316	-9.6757	-20.198	-14.875	-15.16	-13.796	-8.145	-12.123	-16.521	-6.4876	-11.497	-12.162	-19.008	-5.6929	-8.1556	-15.411	-11.563	-13.744	-9.464	-13.085	-5.211	-12.05	-6.4338	-16.465	-13.032	-12.483	-10.523	-11.653	-11.485	-9.7348	-9.1839	-9.556	-12.368	-10.315	-11.361	-6.7833	-8.0324	-8.0502	1.2513	-13.872	-11.584	-15.502	-12.293	-10.922	-8.9281	-11.025	-14.1	-6.6183
-0.49721	-2.2264	-5.1525	-2.6521	-1.4183	1.4408	-2.6216	-4.5659	-8.5022	-6.2173	-3.2873	-4.7227	-3.4788	-4.9776	-6.3774	-0.1129	-2.7232	-6.6722	-7.4945	-7.0832	-4.7562	-3.5466	0.40463	-0.74823	-7.1696	-4.6812	-3.6216	-7.8147	0.83778	-0.61362	-6.419	-8.3463	-5.4783	0.54521	2.7068	-0.50817	-5.3995	-6.817	-3.9806	-3.0268	-6.5438	-5.1873	-3.7489	-1.4407	0.84008	-2.7982	-2.5904	-1.0878	-7.3566	-0.83683
3.5356	-2.9969	0.069058	-4.2203	-3.2752	5.8235	4.8956	-4.4087	1.3337	-1.6945	-1.2826	1.0447	4.9588	4.4993	-0.77162	7.0253	7.2265	-0.43141	3.1431	2.3608	-1.5984	0.19986	6.2868	0.57873	4.6062	-1.9791	8.5111	-1.3073	3.546	2.8688	-2.3093	2.8811	1.6999	-3.5685	3.9363	1.6768	6.0199	4.6549	-0.66056	5.8107	6.4544	-2.2372	-7.5834	-1.4775	8.363	5.4393	8.9952	0.44685	5.8961	2.8767
-0.73174	2.2666	1.6504	-4.4178	0.88723	-3.061	1.5114	3.962	-4.759	3.1701	-1.7197	-0.66015	2.5786	1.3369	0.53715	5.6405	-0.18918	-5.318	0.36103	-2.7254	8.513	3.3338	6.3652	-3.6805	-1.4515	1.3342	2.1421	-9.1109	-0.1722	6.8013	5.5855	5.0499	2.4977	6.5884	0.054857	6.9428	-2.5599	2.5464	7.1191	-2.3165	3.566	-2.7387	1.5259	2.0935	2.9925	-1.2667	-2.1599	7.6577	0.19758	0.86785
7.7159	-0.2158	3.5731	3.8428	8.695	6.0446	10.015	5.1961	6.8025	3.868	6.4325	9.6524	8.9251	6.6813	5.9336	8.666	4.2719	5.4531	9.6149	6.3439	4.922	9.939	5.6577	3.3085	9.2797	5.6926	11.346	7.8688	0.39071	4.6171	1.4152	8.2341	7.8407	7.2799	5.0637	10.795	7.3482	4.6215	7.9682	3.2796	13.484	9.8122	6.3694	7.1046	12.76	3.3426	11.887	6.1962	9.9522	-1.084
-6.374	-8.5084	2.4509	-4.493	-0.13669	-2.5488	-1.9512	-8.699	-0.35615	-6.5509	0.3732	1.1065	-6.2803	0.7511	-2.4438	-6.6646	-1.6063	-1.8551	-4.7532	3.5505	-6.5423	0.24867	-3.2197	-0.53608	-1.5264	1.4998	-4.5056	-1.352	-7.0957	-7.6405	-6.2244	-6.529	-2.5456	-4.7391	0.59345	-0.12526	0.66635	-1.7785	-5.2817	-4.5067	-4.2206	-3.2055	-1.3041	-2.0085	-5.3864	-3.3608	-6.2452	3.1067	-7.1865	1.2364
-9.2077	-4.5207	-10.475	-7.7971	-4.6021	-11.683	-13.409	-3.5873	-16.626	-2.6116	-2.6317	-10.312	-8.1973	-8.1817	-4.352	-9.8201	-10.466	-3.5791	-7.3528	-9.6181	-0.090911	-7.0115	-9.1659	-6.1644	0.18852	-4.0975	-8.6136	-5.3316	-6.0869	-10.394	-8.0471	-12.494	-2.0518	-7.9832	-5.4149	-6.6537	-11.66	-8.2686	-11.689	-6.4346	-16.889	-8.991	-9.3717	-12.841	-8.6069	-7.0272	-5.5206	-8.8059	-9.1034	-0.38562
-0.7739	4.4527	6.6352	1.6258	3.4136	2.7917	-1.2619	-4.9503	6.5026	-4.4096	0.73409	-8.7519	-0.97642	-2.0223	-1.7283	-1.9696	-4.0085	2.2009	0.37684	-0.62637	-3.9243	2.6193	-0.783	-7.9599	1.5819	1.4207	-2.7496	1.0583	-2.4065	2.0969	-0.43262	1.7564	4.1486	-0.95559	-0.31617	2.9714	-4.3063	-5.5073	-0.1123	-1.6211	-3.3411	-0.40226	-0.85793	-2.8554	2.3687	1.7653	-2.0492	-4.9071	-3.8341	-3.3619
14.29	4.515	11.151	12.658	11.66	8.4451	6.5124	9.1697	4.1095	6.2287	5.6616	7.6357	6.2844	10.52	5.6778	7.629	7.6766	6.0018	10.334	5.5714	8.0741	1.9353	7.1755	13.797	6.0872	6.7743	15.482	11.194	5.2532	14.244	14.09	11.133	7.3841	6.3745	7.214	2.6118	10.352	15.475	12.158	8.2209	12.374	14.804	5.6936	9.9519	6.9835	3.6903	3.5175	8.6019	8.1709	6.9388
-12.274	-9.523	-8.5065	-9.1318	-14.073	-8.324	-11.685	-12.955	-5.2238	-15.996	-13.842	-8.7583	-8.7868	-8.017	-11.414	-9.5239	-12.813	-0.73127	-5.547	-19.154	-3.888	-0.85595	-4.7394	-7.6369	-13.436	-5.4328	-17.087	-12.998	-11.627	-8.7381	-8.3991	-11.924	-7.2299	-12.953	-10.503	-11.374	-9.608	-3.228	-10.12	-14.728	-13.472	-7.681	-9.7131	-9.5042	-12.528	-15.395	-5.5265	-13.926	-9.6758	-10.749
-21.503	-26.199	-19.911	-28.6	-26.683	-18.078	-30.844	-17.823	-24.945	-25.258	-21.62	-22.295	-17.51	-22.28	-18.712	-22.339	-18.909	-28.206	-22.044	-24.74	-17.992	-17.218	-27.193	-25.018	-26.454	-25.282	-21.769	-25.167	-24.638	-27.042	-24.152	-22.729	-26.353	-28.438	-21.396	-19.98	-25.657	-19.668	-24.778	-14.541	-19.747	-20.844	-21.103	-23.381	-20.872	-22.2	-22.87	-24.644	-20.929	-20.864
-25.398	-20.304	-15.313	-20.655	-21.825	-18.708	-26.943	-24.876	-18.462	-22.465	-20.54	-19.529	-21.763	-16.26	-22.482	-23.398	-22.584	-22.78	-26.317	-28.264	-22.548	-22.002	-22.569	-30.691	-25.132	-18.079	-18.162	-20.285	-27.907	-28.246	-27.365	-18.062	-23.7	-26.317	-18.925	-31.213	-23.251	-18.347	-24.852	-23.553	-29.544	-20.652	-16.698	-19.568	-28.118	-16.316	-22.551	-28.509	-23.413	-15.18
-1.5091	0.88949	-3.7389	-1.1149	6.0513	-3.8266	4.7266	0.37636	-4.1757	2.2072	-10.233	-5.0409	0.69963	-2.0732	-0.76607	0.70186	0.89602	-3.3831	-8.1022	-4.2147	-1.7742	-9.518	-3.5411	-5.1364	-0.24271	-5.5604	-0.70502	-6.6172	-3.6237	8.5266	-0.30684	-1.8488	-2.9964	-7.4912	-3.007	-1.825	1.5487	-1.3854	2.9233	-1.893	-4.5041	0.91504	-1.0214	-3.0046	-1.9447	-7.5065	0.89077	-8.1046	-6.7282	-1.465
-11.413	-8.5527	-15.083	-6.2158	-11.261	-13.314	-16.334	-7.8573	-14.684	-16.789	-15.419	-14.77	-12.524	-15.234	-13.156	-10.345	-9.0964	-11.456	-4.4476	-9.52	-11.023	-14.082	-11.315	-8.7125	-9.7445	-7.0026	-12.421	-15.311	-17.782	-9.2481	-13.75	-17.746	-10.58	-13.268	-13.666	-14.241	-9.3193	-16.441	-12.125	-10.227	-7.0229	-10.648	-12.583	-14.715	-12.368	-13.299	-9.1006	-17.52	-10.055	-7.9616
-11.539	-18.991	-16.028	-11.952	-15.245	-10.805	-12.823	-13.801	-14.391	-15.415	-9.6857	-18.692	-5.4847	-6.8415	-5.9062	-9.5671	-8.7812	-16.747	-8.3621	-13.096	-10.767	-12.436	-13.191	-13.453	-8.5219	-12.473	-13.002	-11.986	-9.7715	-5.448	-11.397	-10.233	-9.6415	-13.443	-16.305	-13.836	-9.735	-15.142	-8.4662	-9.7447	-14.646	-4.3535	-15.972	-8.5378	-9.9426	-9.1789	-12.568	-11.554	-9.1579	-6.3036
-14.956	-13.15	-14.916	-13.761	-6.7377	-2.2487	-9.8309	-12.956	-10.111	-17.097	-17.59	-16.57	-13.794	-12.826	-16.811	-15.078	-14.995	-11.742	-18.002	-12.85	-13.968	-8.5436	-9.1454	-13.892	-7.098	-9.7453	-7.5181	-11.666	-7.3287	-16.27	-10.451	-9.3612	-17.404	-8.525	-14.974	-16.164	-13.67	-13.378	-17.429	-15.312	-8.0181	-11.816	-9.166	-11.394	-15.033	-19.035	-14.182	-10.877	-11.379	-11.246
-20.677	-25.02	-20.29	-19.103	-12.888	-16.943	-15.417	-22.542	-22.777	-21.029	-16.044	-18.563	-20.245	-21.763	-20.731	-19.718	-16.713	-16.85	-23.401	-17.017	-19.384	-21.708	-25.164	-26.085	-20.582	-17.303	-24.186	-18.766	-17.659	-17.885	-16.375	-18.314	-17.657	-15.786	-19.192	-16.729	-15.926	-24.55	-19.823	-27.275	-13.443	-21.1	-21.367	-19.035	-17.989	-24.868	-26.204	-12.973	-26.626	-23.197
-2.8265	-5.485	-4.8986	-2.2657	-6.2294	-2.9426	1.7829	-1.1684	1.707	-4.728	-0.32082	-1.6224	-4.0359	-4.5237	-12.876	-6.0137	-1.4985	-1.7697	-7.8249	0.69945	-5.3893	-1.2936	4.4924	-1.42	-3.5189	-6.8256	-2.0261	0.11405	-1.3658	-4.7974	-3.2416	-8.3029	2.5321	-8.8502	-9.6866	-1.1495	-1.9835	0.36727	-4.2769	-2.4848	-5.4819	-8.6598	-1.4057	-8.7598	-1.2678	1.7756	-3.9326	-6.6094	4.0527	-6.1441
-1.9257	-4.8279	-6.5589	-6.2809	-7.1493	-5.1668	-11.279	-3.6795	-2.74	-10.193	-0.52426	-7.2215	-4.3574	-8.4004	-4.817	-6.3215	-9.6279	-7.0305	-3.2274	-5.5429	-0.38901	-6.0093	-0.79945	-1.3025	-4.9647	-2.6206	-5.4295	1.5165	-5.2771	-11.389	-4.9575	-4.5298	-2.6781	-3.4495	-5.1045	-4.6623	-12.351	0.69602	-8.3991	-5.0638	-8.074	-6.0952	-6.1172	1.9347	-4.2525	-1.9713	-2.0915	-8.1741	-8.7051	-10.434
-0.56542	0.18669	2.9835	2.7184	-0.35395	-2.1591	-5.9911	-4.8715	-3.9748	-2.0179	2.7498	-5.4099	-0.33695	1.0179	1.2187	-2.9145	-2.4677	2.1057	-8.0891	-0.97905	0.5515	7.057	-0.44078	-1.1816	-1.9458	-0.7731	5.4273	0.197	0.93	0.94253	2.6934	-6.6339	-2.7646	5.3849	1.434	-1.4706	-1.7654	6.6367	-2.4735	-4.0974	-1.8992	-0.89866	-5.2552	-1.2816	9.4916	-3.0843	-0.11726	-4.1178	2.1101	-0.22131
-15.886	-11.368	-20.988	-10.14	-19.079	-15.47	-14.978	-16.523	-10.917	-9.6825	-17.058	-17.56	-12.875	-21.445	-19.048	-8.663	-17.496	-13.362	-13.951	-15.104	-16.935	-11.665	-11.201	-18.933	-13.123	-18.69	-10.952	-15.286	-19.227	-11.61	-10.124	-11.706	-15.264	-19.703	-13.001	-18.502	-13.883	-9.6944	-9.253	-20.13	-18.724	-10.807	-15.334	-16.468	-10.32	-18.67	-15.398	-15.849	-7.6068	-9.0645
-2.4164	-4.1851	-1.5826	-4.8785	-10.031	6.1459	-11.603	-7.6085	-7.3962	0.453	-7.7762	-0.52	-6.9733	2.1693	-5.186	-6.1502	-2.7455	1.422	-1.707	-2.8181	-3.3867	-5.9993	0.65263	-8.1269	-10.816	0.16913	0.01311	-4.0433	-6.0697	-4.0363	-4.5968	-0.69628	-6.2716	-4.8293	-0.50536	-4.1139	-4.9869	0.50063	2.956	-6.9192	-2.5945	-0.46082	-1.9282	-3.3644	0.18835	-1.8473	2.1254	-5.5535	-2.8538	-7.3507
-1.2076	-0.25493	2.4512	-1.1257	-2.2492	-0.39303	-2.8652	-1.3157	3.5854	-7.7668	5.3028	3.1872	-1.7648	4.9247	0.84385	-1.487	2.7023	-6.3773	2.8888	-0.69706	4.4656	1.4545	-0.14318	-1.7999	5.5777	-2.4836	-0.92035	-4.2677	0.68787	2.8925	2.1579	6.3497	-2.0869	5.0628	4.8052	0.21764	-0.054619	4.476	2.7498	2.7982	-4.833	4.7376	-5.7948	4.3926	-1.6109	-1.33	1.691	-9.0276	1.5717	-5.4535
-3.3586	-4.7378	-4.0489	-8.5467	-0.19868	-4.0535	-9.7955	-5.2983	-4.9486	-6.3043	-5.6054	-5.5521	0.13849	-6.0441	-13.139	0.28905	-3.7762	-2.7723	1.6331	-5.8906	-4.5352	-8.0557	-4.9697	-8.1798	-4.3344	-3.6854	-3.6324	0.84762	-10.712	-10.484	-1.2833	-5.5137	-4.646	-17.231	-5.0969	-10.849	-5.169	-9.8619	-7.2421	-10.077	-7.8537	-0.72956	-6.2476	-6.5646	-6.0332	-7.6742	-8.0774	-0.85727	-4.9174	-8.096
-14.844	-8.3602	-12.361	-15.933	-9.3792	-11.724	-20.028	-7.0728	-8.4031	-23.035	-13.729	-10.863	-11.398	-14.022	-18.622	-14.308	-17.218	-18.586	-15.062	-12.505	-12.449	-8.1798	-13.295	-13.694	-15.369	-13.643	-8.9608	-15.648	-8.0696	-11.568	-13.251	-16.076	-11.066	-11.955	-10.708	-15.52	-17.11	-13.249	-19.208	-16.126	-12.367	-22.812	-17.035	-14.693	-16.438	-7.0507	-10.23	-16.189	-10.246	-12.95
2.2646	1.3112	-5.5796	3.2828	-7.8464	-6.0713	-0.97609	-3.2232	-0.59191	-0.59778	2.7492	-0.95987	-3.591	4.3486	-5.5253	-7.3135	1.05	5.1282	-1.0916	0.44959	-1.3874	-0.8354	-4.4507	-1.8893	-5.0865	-3.2511	-1.4385	-4.9687	-2.6591	-3.3641	-1.087	0.70979	2.8985	-0.8103	2.5167	-2.558	4.4273	0.073276	2.0889	4.5872	2.5734	4.1924	-4.0316	0.81539	-2.221	-0.92126	-1.7798	-0.72488	-0.29387	-2.3365
3.8074	2.3613	1.5338	4.1891	1.0508	-0.36259	-2.3448	6.244	8.5584	1.3105	1.9538	3.0071	-0.77764	6.1184	2.0501	9.1958	3.0521	4.428	0.10631	5.9196	1.6094	7.8034	5.1993	0.075035	11.512	6.0749	5.1454	3.6666	-5.5745	9.1741	2.8033	2.4575	3.0819	9.0479	11.655	2.9157	13.337	6.7219	2.6276	12.396	6.5539	7.2873	6.2035	9.0152	3.5425	3.7749	6.1497	3.2293	6.7785	0.18792
0.74191	-0.3948	-2.1823	4.6995	-4.7728	4.0945	-2.6869	-6.5271	1.3326	-0.57969	3.9407	6.832	-1.3054	-0.20613	2.4008	-2.1524	-2.7442	5.8513	-2.9948	-3.4771	3.7261	0.59031	0.99262	-2.2962	3.5689	0.35024	1.5683	0.40976	0.2441	-7.7907	-3.118	0.63331	1.5761	8.1621	-0.65908	0.33861	-1.6358	2.1549	-3.776	2.1999	0.67023	-2.1131	-4.9767	-0.39655	-0.38766	-1.0774	1.0411	0.81117	1.4712	-0.22156
-5.3526	-3.9658	-2.1351	-9.1645	-2.4504	1.2103	2.7162	-3.0702	-2.4869	-1.7025	1.6691	-2.773	-4.0406	-0.26024	0.20512	-4.2144	2.6736	-0.54867	-0.14381	-4.0659	1.1253	1.1341	-6.2262	-0.83304	-6.6905	0.6061	-1.5888	-0.41423	-1.4439	-4.0349	-9.4823	1.9681	-2.6168	-3.2817	-1.6807	-8.1173	-3.2406	-7.9967	0.27424	-1.2027	-6.7736	1.0718	-0.58619	-5.6173	-0.016761	-2.8491	-0.84059	4.6887	-4.4029	4.3118
-9.5079	-20.199	-11.245	-5.9143	-12.132	-15.425	-14.121	-17.219	-15.564	-14.979	-9.7271	-6.8112	-15.67	-19.678	-14.566	-13.518	-18.534	-15.544	-9.8593	-7.694	-7.0351	-15.055	-15.039	-17.318	-14.694	-7.2304	-20.719	-21.03	-12.869	-14.74	-11.468	-20.866	-14.85	-4.6215	-11.217	-18.913	-12.346	-17.289	-15.324	-15.884	-13.746	-20.47	-7.619	-20.486	-12.889	-14.224	-20.015	-11.202	-11.449	-15.352
3.5489	0.24559	7.0066	4.3712	5.778	7.6155	10.281	4.458	8.6807	6.5352	4.5376	14.849	18.897	11.925	5.7863	1.7939	4.8927	8.3697	12.009	11.306	5.1656	9.8331	9.3645	5.9533	5.3996	6.121	3.303	4.1412	-0.82525	9.2153	9.4965	4.8904	2.4847	5.8436	11.268	12.026	6.1817	10.222	2.568	5.1031	8.2959	6.169	7.9123	8.6555	8.0428	4.3856	12.578	9.0029	9.0438	4.9607
-6.8974	-3.3666	0.74113	-1.9967	-9.1985	-1.1059	1.2743	-3.6327	5.5841	-8.8419	-8.2982	-6.2646	-6.7509	3.7116	-5.0938	-2.9522	-2.4103	-2.0609	-1.4255	-5.5598	3.8216	-1.1158	-8.447	1.7636	-4.6627	0.16952	-6.8074	3.8337	-5.2972	-8.1197	-4.0524	-2.0532	-2.7655	0.66056	-8.9233	1.8532	4.2402	-2.7768	-6.3139	1.3713	-0.42427	1.4419	1.0761	-8.2486	-0.13685	-4.4688	-3.8134	0.69167	-7.3295	-10.153
-10.486	-9.6345	-11.232	-2.6878	-2.4621	-7.5815	-7.2755	-6.1797	-9.0894	-6.4044	-11.2	-6.2859	-4.9904	-7.9959	-11.789	-1.5095	-2.1809	-3.9949	-10.069	-4.1299	0.74432	-1.6774	-3.1717	-7.3606	-10.89	-4.0937	-5.4141	-8.5989	-4.5607	-6.689	-6.3978	-11.612	-9.0908	-9.6929	-7.6645	-0.063827	-8.1006	-5.8583	-5.3253	-8.2745	-10.651	-5.2953	-11.127	-6.0769	-4.904	-1.5436	-3.1216	-2.8532	-6.1236	-3.2249
-0.97113	-9.122	1.8312	-8.3934	-2.4971	-3.2024	-2.139	-0.18778	-3.0756	4.4221	-5.4892	0.5244	-5.1385	-5.6719	-1.2043	-2.0137	-7.6066	2.6025	-8.1591	-7.8786	-0.67613	-9.9772	-1.5601	1.8929	2.1149	-4.9832	-5.5486	2.4592	6.2924	-9.5909	-1.9208	-4.6256	-0.82272	-5.3712	0.47426	-3.2989	-5.255	-4.166	-3.8517	-2.7079	-7.311	-0.24392	-3.9456	-7.0336	0.21404	-2.6788	1.3115	-2.2647	-1.27	-6.0986
-19.701	-19.411	-19.438	-22.162	-26.819	-19.79	-17.785	-21.791	-18.454	-21.104	-21.66	-24.38	-22.246	-17.132	-21.681	-26.262	-23.962	-23.16	-22.693	-21.962	-16.872	-24.398	-22.22	-22.267	-17.023	-22.391	-17.624	-17.018	-17.7	-19.852	-20.016	-23.96	-26.79	-13.364	-22.946	-18.989	-22.72	-24.813	-18.526	-26.231	-17.403	-21.678	-20.24	-21.276	-24.293	-21.924	-22.792	-22.468	-16.492	-27.993
-1.8979	2.1429	-5.3598	-4.6245	-1.4288	-7.9355	-9.877	-4.086	-3.6314	-3.5875	-8.0207	-3.0136	-5.7955	-2.7842	-5.536	-2.5725	-5.0955	-0.80273	-3.8322	-0.73417	0.096634	-15.394	-9.357	-2.7243	-4.4257	-4.7446	-4.7967	-6.4902	-1.6063	1.2846	-12.759	-0.10686	-4.6328	-4.266	0.85261	-7.1974	-5.9994	-9.8415	1.2444	-11.519	-5.836	-13.874	0.82532	-4.1311	-3.8549	-2.3832	-2.4893	-2.7484	-11.039	-3.4569
2.6407	-2.3305	4.5345	1.1132	3.3637	11.518	3.305	8.7939	3.0212	0.29596	3.5477	4.8313	6.796	8.6477	0.071853	3.7818	5.4421	5.9277	5.0535	6.7944	5.6547	5.3434	5.309	6.286	-0.55364	2.5854	8.925	-0.23736	8.5373	4.1705	7.3998	6.3334	5.9994	1.0696	5.6912	3.0608	4.1229	2.1968	-0.41304	2.6884	4.448	3.3133	2.3455	2.6415	6.5405	6.3126	5.5706	7.3404	1.5934	6.47
-6.6662	0.22043	-0.45328	-4.9937	1.0884	-2.4685	-3.4045	-0.048662	1.5591	-6.0274	-7.0936	-0.82771	-4.219	1.1953	-4.6343	-2.5077	-0.1471	-2.2827	-7.4648	-9.5867	3.4455	1.5343	-4.0338	2.0608	-4.262	7.0952	-8.1592	-3.8823	-7.6124	0.70383	-3.7278	-1.9347	-4.3239	-6.4014	-2.9158	-8.9161	-3.1067	-2.9051	-2.9674	-1.3804	-6.497	2.2297	-5.1807	-5.1369	-2.9699	-5.7269	2.4214	-1.3337	-7.2541	-3.2357
-7.9955	-8.6951	-7.5999	-4.368	-3.2852	-6.1216	-3.9909	-1.7264	-1.6948	-7.4174	-8.3166	-7.7113	-8.3916	-1.3347	-6.3171	-4.0323	-5.3755	-8.0864	-8.2139	-7.5369	-8.6215	-3.3871	-8.1384	-4.1991	-8.2177	-5.0592	-3.5561	-12.17	-8.2655	-10.075	-1.5957	-6.6717	-5.8779	-3.8434	-6.4555	-5.8763	-9.6767	-3.6007	-4.1008	-8.2686	-4.8382	-4.8616	-6.9361	-7.43	-2.3063	-3.5617	-6.5745	-7.6238	-3.6241	-0.10936
4.6812	1.7978	6.8746	-4.1276	-1.6879	-2.5958	-7.639	-2.5716	-1.0756	1.7298	1.7336	-3.294	-0.17173	3.402	-0.73268	0.047311	3.1544	-4.8228	0.4934	-5.0903	-2.7035	-4.7287	1.8724	-1.8483	-0.79442	6.2208	-8.1358	-1.209	-5.3597	-0.26277	1.697	5.7992	3.8449	-4.7571	-1.4379	-0.14691	2.315	0.78907	-0.89245	-5.8402	-4.6321	-4.1916	-0.96169	-2.518	-3.8947	2.135	-8.3421	-0.45768	-3.9859	-3.7731
1.9509	3.9702	2.7691	1.5183	-0.99115	4.0753	0.21463	2.0881	-0.63697	2.9622	-2.8644	-1.7057	-1.8364	-2.7527	-3.3143	1.6289	1.6829	-5.1832	0.063252	3.6755	1.9441	-3.1864	4.1858	-4.6477	-5.0455	-3.5598	-6.563	-2.1377	-2.9211	-5.2612	7.9681	-1.9252	-0.37459	1.6894	-0.26847	0.84834	-1.5818	2.9396	1.1106	3.8604	3.8379	0.65285	-3.08	-0.8303	-0.27281	-2.8972	0.79143	2.8288	-1.2069	-3.0103
-18.643	-9.3336	-17.774	-9.9733	-10.182	-12.229	-9.1269	-17.896	-10.743	-14.021	-11.711	-9.6914	-17.269	-15.933	-13.367	-12.843	-8.0854	-16.196	-7.2941	-17.562	-10.592	-17.545	-10.29	-15.467	-14.396	-14.566	-10.378	-11.591	-11.251	-13.457	-9.0303	-10.136	-11.349	-16.906	-12.844	-13.301	-14.584	-13.705	-8.6878	-17.294	-15.438	-20.982	-14.528	-16.657	-13.323	-6.1998	-23.807	-10.414	-18.192	-13.41
5.3108	0.014557	0.32177	-1.4862	0.33942	2.6654	9.5684	7.9703	6.2561	2.1946	1.1366	0.55022	7.2102	1.0528	5.715	-0.044512	-0.75812	1.3042	-3.3966	1.7412	4.6304	3.8372	-1.4348	-3.3142	-0.46972	9.0583	-3.4303	5.6038	4.7556	0.41749	3.1316	3.8909	3.7025	-0.68651	1.6707	7.3526	5.6757	3.7856	3.2772	-3.8525	3.1782	3.267	5.3562	9.9587	1.8131	-1.5446	1.4965	6.2396	5.8463	3.9022
2.4497	-1.2729	6.9825	-3.4697	1.6793	-3.5054	2.5349	-5.6946	1.528	0.42829	7.5962	2.9411	-0.41504	7.5307	3.4935	5.3048	1.7638	-2.6768	-0.10431	-5.1178	0.86671	-2.2832	4.9995	0.80568	6.0121	3.568	-0.49483	0.19734	-6.5042	-0.8219	4.5249	2.8374	1.1282	3.56	1.0245	-3.0565	-4.3964	6.3504	2.4627	-1.3582	5.2558	1.5935	5.5688	4.793	7.2832	3.1765	-2.7432	0.41619	8.6587	5.6418
10.874	2.3231	11.617	9.7232	9.8915	5.6737	13.932	8.3793	7.9296	13.031	11.085	11.639	11.581	11.326	7.9495	5.5231	6.2482	12.554	16.858	6.4918	13.767	13.367	6.2529	10.548	6.3621	11.237	7.0119	6.6118	5.8089	3.0858	7.7672	9.4404	6.1416	5.454	11.145	10.46	6.1235	12.019	11.361	13.173	0.6668	12.506	8.9027	13.909	8.0146	16.737	11.589	4.3364	6.9901	7.4669
-14.757	-13.4	-13.474	-9.6647	-11.731	-4.4672	-14.289	-10.023	-15.447	-10.423	-13.864	-17.7	-13.412	-15.002	-12.682	-19.551	-18.805	-8.2749	-8.862	-12.406	-19.797	-15.853	-11.628	-14.454	-9.4102	-10.959	-11.596	-16.423	-13.29	-14.331	-13.866	-13.952	-16.834	-11.26	-11.251	-13.219	-16.107	-23.858	-15.749	-13.425	-10.618	-9.8363	-18.083	-7.5001	-13.598	-14.398	-14.807	-10.246	-9.1686	-16.031
-8.0108	-12.132	-14.033	-12.525	-1.1564	-7.3966	-14.863	-13.796	-8.7533	-16.084	-9.5195	-21.451	-13.811	-7.2814	-4.7662	-12.498	-15.397	-17.494	-11.155	-6.2575	-5.4288	-7.4088	-13.362	-10.088	-14.345	-4.0224	-6.5392	-11.903	-15.042	-8.9716	-6.9049	-12.284	-21.952	-9.0022	-13.279	-8.8944	-12.089	-10.427	-12.335	-7.3524	-7.2156	-5.31	-12.758	-12.754	-6.567	-4.9813	-14.055	-6.7307	-13.935	-13.76
-8.9497	-6.4415	-5.6053	-7.6349	-9.1681	-5.5216	-16.003	-9.8234	-9.699	-6.2773	-7.896	-6.1766	-14.66	-3.7833	-8.3969	-2.9321	-12.629	-8.9383	-7.6352	-14.745	-9.3259	-12.516	-5.433	-12.159	-7.792	-8.2565	-9.1623	-0.72064	-16.338	-5.1205	-6.932	-11.221	-0.81136	-11.814	-7.4551	-8.9998	-4.5305	-5.6411	-11.994	-11.561	-5.8229	-12.211	-12.269	-12.237	-11.209	-9.3237	-12.48	-11.728	-3.091	-10.221
-14.233	-14.675	-19.763	-13.776	-12.849	-15.793	-10.246	-12.938	-14.148	-18.964	-7.3883	-14.129	-15.628	-13.886	-12.352	-16.189	-14.449	-22.676	-11.609	-17.218	-18.284	-18.139	-14.39	-16.143	-15.371	-8.5663	-15.059	-18.015	-18.556	-11.735	-13.93	-24.899	-9.0557	-18.827	-13.928	-7.4541	-12.819	-21.441	-12.137	-13.249	-11.59	-12.648	-11.189	-12.024	-7.2875	-20.837	-9.8155	-11.764	-16.875	-12.129
-3.0807	4.1728	2.0864	-0.07831	0.6526	2.6401	-7.2649	-1.3314	-0.14914	1.0864	1.8522	5.5226	-2.2054	-9.1633	-1.5893	-0.10186	-3.0244	-2.8558	-2.3148	-2.0096	-1.6493	-7.9317	0.24087	1.6444	5.7104	4.0825	-1.3394	-3.2741	-0.39026	-4.533	2.6873	-0.33498	-1.112	0.70372	7.9456	-1.6523	0.91234	-2.3086	-5.0549	-4.243	3.1514	-5.1884	1.9382	1.212	3.8052	4.7032	-2.1693	0.79303	2.0151	-6.7851
-18.212	-17.684	-25.002	-19.982	-24.062	-20.625	-23.788	-22.02	-19.366	-22.887	-21.565	-21.689	-23.775	-28.92	-21.486	-25.379	-23.481	-16.248	-18.078	-24.428	-25.482	-22.437	-24.393	-20.244	-26.9	-25.891	-23.222	-19.39	-15.395	-18.044	-17.204	-20.932	-25.956	-23.896	-20.612	-23.002	-19.389	-22.689	-23.207	-22.159	-23.332	-22.958	-18.86	-18.26	-19.444	-22.261	-27.774	-22.315	-14.137	-23.102
-2.0897	-4.2484	-6.0327	-5.5368	-10.153	-10.897	-7.7359	-6.8479	-7.8505	-5.5268	-5.408	-1.1718	-5.0685	-5.0418	-9.3063	-6.0056	-1.3171	-3.1163	-3.8396	-11.764	0.37463	-1.5137	-0.75134	-8.7593	-10.714	-4.6314	-7.087	-10.4	-9.4128	-8.7048	-3.1808	-6.727	-9.0236	-5.1731	-8.6672	-9.9508	-12.695	-4.4337	-5.3151	-10.004	-9.0366	-3.246	-1.5416	0.10351	-11.926	-11.254	-0.379	-6.806	-3.1055	-8.3552
-1.923	-1.9892	-3.1335	-4.1869	-10.667	-1.8219	0.14509	-9.6755	-6.9839	0.90618	-3.6541	-3.7547	-4.6746	-2.7225	0.80797	-2.6703	-7.2386	2.3822	-6.5291	-10.753	3.2231	-10.561	-4.2683	-5.7398	-5.623	-2.7844	-5.5558	-3.5869	2.7134	-6.8876	-6.2727	-5.4231	-5.4405	-8.4976	-7.696	-7.9351	-1.5663	-5.8119	-3.278	-1.1677	-1.2663	-4.5698	-2.0098	-6.4265	-5.6868	-2.0086	-5.1787	-1.8537	3.0161	-6.576
0.87166	2.5733	0.85244	1.2274	7.4509	0.10451	0.91394	-1.131	-1.9533	5.0274	-0.27111	1.0964	-0.62583	1.3396	0.62441	3.9216	8.1476	-2.4767	5.4057	-0.27465	1.4626	-5.3011	2.5829	9.599	9.104	4.6003	-5.8991	-6.1722	-5.576	4.647	0.26346	3.3223	1.3646	3.5781	8.9229	1.5297	1.121	0.90367	-5.9053	5.2509	7.8986	2.9253	-0.34147	-2.2623	-3.7645	3.4162	2.7593	4.6579	3.3582	0.46657
8.4522	5.147	3.7821	5.7714	3.9	3.9435	6.5189	6.5981	6.7869	1.9408	3.1765	7.0938	3.6096	12.486	-1.7707	1.5062	-0.87444	8.9805	10.342	7.5731	6.4587	6.2905	6.1433	9.6888	-0.54434	3.9203	5.7385	-0.081077	3.9807	-3.4505	4.8349	7.6049	0.021836	-4.8764	6.7862	3.8748	5.806	0.21301	-0.73275	5.1087	2.6413	3.5168	-2.5119	1.9759	11.101	4.3102	2.1173	0.23012	-0.60721	6.5084
5.8037	0.17874	-0.34187	5.2777	0.84946	0.057094	5.0591	-0.19272	-0.41982	2.2287	1.0535	6.7327	2.0559	0.82299	8.0748	2.298	6.1133	3.0284	8.4704	4.1772	3.8919	2.6616	2.4838	5.4877	2.3027	-0.65221	2.0594	8.0972	4.3369	-1.7092	-5.3527	4.5527	1.1769	10.847	3.4396	8.1037	5.13	4.5758	-2.2946	-3.959	4.1681	1.1739	4.0011	-0.212	2.0129	6.1411	1.2748	4.5083	-0.49594	0.81372
-6.994	-8.6243	-2.4863	-2.6487	-1.2811	-6.7006	-2.9471	-2.8673	-3.8327	-4.5376	-4.0754	3.8542	-0.56805	-3.4677	0.31692	-4.7755	-3.0587	-2.4518	1.0229	-3.1835	-3.9505	1.6117	-5.3075	-2.992	1.8259	-4.3343	-2.6291	2.0044	0.96486	-6.0585	-7.5769	2.6482	4.012	-2.8116	3.9808	-0.90614	2.1846	1.2104	5.9392	0.60607	2.0894	2.3996	-0.82432	-2.7264	-1.198	-4.5046	0.051812	1.2945	-0.28123	1.2661
-3.1709	-2.4264	-3.0468	2.7236	5.6482	-2.8731	-0.50338	-1.5654	-9.498	-5.9746	4.525	0.38941	1.7305	-4.2632	-4.4959	1.4636	-1.9703	7.8908	-0.54384	4.0792	-8.1133	2.1318	-4.9006	-1.7543	1.5322	-4.6105	-0.7767	-3.4525	-2.1052	0.020444	-3.0399	-0.42378	3.6847	-6.1546	-1.2086	0.62901	-0.85616	-5.8767	-2.628	1.9371	-7.0527	1.7983	-2.0776	-6.6727	-4.5213	2.2513	0.24512	-1.2186	-4.9701	-4.169
-2.1893	4.9481	-0.44145	-3.5303	5.3624	-0.89328	0.82298	0.74361	6.9412	5.2708	4.0638	3.9192	3.7739	1.909	4.6435	1.4403	-0.79592	0.0074684	11.731	1.6265	5.0356	0.53152	-3.1909	-4.2215	-0.10723	4.133	0.024217	6.5721	4.5635	7.7018	1.8007	2.9038	3.3678	-0.15054	5.8794	2.4703	0.99136	1.6748	2.3173	-2.9558	3.7216	3.2276	1.4984	0.9173	-0.17316	2.4206	1.792	2.6292	5.0813	4.8561
-12.93	-9.5658	-9.1393	-11.691	-15.123	-6.2781	-12.104	-7.5313	-8.5495	-11.973	-14.842	-10.459	-5.5549	-10.693	-8.1776	-13.952	-5.6184	-9.6424	-7.2194	-12.008	-6.57	-13.227	-11.853	-8.9159	-6.01	-9.9766	-4.7297	-8.0871	-11.849	-14.06	-12.761	-4.0122	-10.966	-8.8467	-10.081	-11.59	-13.507	-9.1886	-5.1767	-5.7657	-9.0579	-13.202	-10.528	-9.1217	-9.0403	-9.6575	-10.322	-14.982	-9.9946	-12.166
-16.082	-17.536	-12.815	-13.313	-9.7197	-8.5527	-8.64	-7.0995	-13.707	-5.9674	-12.091	-9.7784	-15.035	-10.556	-11.605	-9.056	-7.6365	-11.74	-7.6043	-5.2516	-19.393	-9.8793	-12.624	-6.418	-8.038	-11.755	-11.248	-4.6882	-11.349	-12.855	-9.7164	-13.28	-9.3189	-15.139	-12.051	-11.276	-14.498	-12.986	-13.42	-14.573	-5.4693	-12.935	-19.927	-10.143	-16.984	-11.75	-9.7051	-4.4661	-9.4748	-17.576
-19.985	-4.6914	-14.578	-10.602	-12.331	-10.85	-14.35	-10.137	-11.906	-14.718	-10.383	-13.134	-9.4495	-9.117	-12.764	-11.949	-12.425	-12.743	-10.169	-8.7595	-9.4582	-15.097	-16.175	-10.678	-12.945	-11.386	-13.32	-12.662	-14.795	-9.3527	-12.337	-14.79	-13.451	-10.704	-13.556	-14.565	-15.363	-11.249	-15.159	-10.935	-13.037	-15.811	-8.9463	-15.69	-9.641	-15.461	-6.4183	-9.7359	-10.746	-7.5603
-1.5579	-4.9084	-2.9632	-3.6165	-2.9556	-5.7255	-7.4746	2.3253	-3.8232	4.1995	1.6167	-1.0255	0.11904	-3.1099	-3.2877	-2.0259	2.3788	-1.5611	2.5849	-1.3289	-5.0624	-9.3561	5.2068	-4.0227	-2.6431	-5.4738	-8.0603	5.8473	-5.6513	4.5657	-3.6101	1.1821	0.54495	2.2313	-8.579	-5.5184	3.9295	-6.0888	-5.0654	0.097789	-4.8408	-4.2675	-9.2932	-2.1115	1.1542	-6.5962	2.2534	-4.6907	1.6493	-3.2279
-8.133	-13.657	-9.4803	-3.8228	-5.1931	-7.4749	-4.8749	-6.7593	-5.0492	-7.0784	-9.863	-6.055	-12.107	-9.276	-9.9646	-2.9049	-9.2011	-5.4966	-8.1333	-10.029	-8.4084	-11.465	-10.203	-8.9582	-0.1422	-9.4557	-1.6566	-7.2669	-3.9098	-7.7196	-14.416	-8.3824	-6.5524	-6.4383	-5.5414	-10.998	-11.824	-11.292	-9.9497	-2.3046	-10.369	-4.6768	-9.9471	-3.4489	-14.513	-11.869	-8.4984	-9.1739	-9.0042	-10.141
-9.415	-7.2142	-15.035	-16.03	-13.796	-12.097	-8.1089	-13.483	-16.056	-15.054	-12.371	-13.635	-12.3	-8.3962	-14.225	-17.872	-13.717	-12.071	-14.856	-10.58	-10.229	-2.9704	-7.8729	-9.9359	-8.5856	-18.997	-11.383	-8.7377	-15.238	-13.365	-16.497	-10.504	-15.776	-10.346	-11.068	-11.444	-11.379	-13.496	-13.199	-12.467	-7.106	-12.442	-12.348	-12.86	-12.025	-18.111	-15.201	-12.774	-9.1251	-13.315
0.61137	-0.67291	-0.13872	-2.2727	-1.5044	-2.6837	-0.14481	-1.7756	-1.639	0.99557	-3.4988	-0.35146	-3.7225	-2.0028	-2.3104	-1.6405	-5.7016	-9.1569	-0.52633	-3.2838	-3.3124	-1.6533	-2.5873	-10.591	1.7885	-4.4559	-0.085606	-2.6895	-0.48077	-1.9341	-4.6387	-4.2358	-4.8527	-2.4379	-0.44612	-4.7127	-0.014919	-4.9058	-3.3463	-7.5938	-7.0953	-1.3687	-3.7458	1.0794	-7.9065	-5.2881	-2.5666	-8.9959	1.5135	-5.0882
-0.30443	-4.2295	10.356	-0.83649	2.67	5.5005	-7.7466	2.5166	-0.83271	-0.31061	-2.6551	-2.8248	7.4981	2.3782	2.9686	3.9433	6.1101	-0.73022	-4.8122	4.8456	-1.7238	-1.2707	5.5007	4.5551	3.9195	-0.42351	2.5001	-0.69287	3.6058	4.7349	6.1632	-0.11056	3.1803	-1.3712	6.0383	-1.4984	-0.13168	5.07	2.6413	3.0382	7.3835	6.1317	8.0053	1.4572	4.3028	2.0481	1.202	2.644	-3.5127	2.9092
-5.4962	-5.7028	2.1429	-8.1066	-6.6053	-12.137	-10.102	-6.9222	-2.675	-2.1179	-8.7743	-7.2685	-7.115	-3.4711	-10.322	-13.852	-9.2709	-9.9413	-0.42388	-9.6804	-6.8097	-10.23	-8.6702	-4.1892	-13.238	-9.0217	-0.86259	-14.264	-10.399	-4.1252	-8.7405	-9.4835	-6.4413	-1.7757	-10.526	-3.7898	-11.468	-0.6728	-8.6856	-6.2819	-3.9532	-7.219	-10.577	-6.4005	-4.5159	-6.8026	-11.695	-8.7158	-11.066	-1.487
2.988	1.0511	5.3582	-6.2852	-1.2208	0.026396	-7.2976	-3.7996	3.0953	3.4695	3.9509	-5.7802	-3.4125	-1.8838	-3.3151	-7.4243	1.7306	-1.2589	-5.9833	1.7449	-3.8038	-5.6016	-0.27529	2.9436	-1.858	-4.052	-2.1919	-3.2356	0.486	-2.8383	4.035	-4.4738	1.4261	-0.53062	-4.8836	2.1395	-0.030582	-0.49973	0.74202	0.058555	0.95765	0.84128	-1.1011	-1.3086	-0.20905	-0.96392	-1.3271	-4.8448	7.6838	-7.5906
2.6948	17.582	11.328	7.1274	14.767	7.565	9.6446	10.794	13.742	9.0256	10.554	11.064	5.9594	13.086	5.8178	4.5481	6.9014	1.5936	9.382	14.217	13.988	5.7942	9.9117	10.05	7.6431	17.565	10.129	11.921	2.5464	3.3966	14.348	13.936	11.054	7.5899	6.0627	8.8699	12.153	9.5867	12.164	7.7647	9.7138	3.1395	14.595	13.298	14.893	14.006	7.3066	6.4563	15.197	17.191
-24.62	-18.703	-24.889	-23.972	-21.71	-15.622	-21.293	-17.811	-15.139	-27.611	-25.697	-19.066	-29.501	-21.805	-15.325	-22.88	-28.737	-22.644	-26.605	-22.372	-24.6	-26.214	-20.567	-19.013	-23.475	-24.869	-25.628	-23.415	-24.354	-21.67	-18.374	-15.745	-17.819	-22.934	-24.187	-20.769	-19.497	-23.754	-22.837	-24.053	-21.243	-26.868	-26.562	-19.582	-14.97	-24.521	-23.05	-21.075	-19.293	-22.341
-13.3	-11.756	-14.083	-12.378	-16.674	-16.631	-12.61	-11.947	-14.345	-9.5816	-15.214	-9.8198	-12.71	-13.753	-14.914	-11.728	-7.3529	-17.419	-9.7797	-12.87	-12.531	-11.833	-15.575	-13.551	-5.3327	-11.923	-10.094	-17.042	-9.7935	-4.0491	-11.591	-14.483	-13.72	-7.7329	-11.402	-6.0268	-20.074	-8.0998	-12.73	-15.069	-7.8413	-5.1688	-8.3418	-12.661	-13.557	-15.453	-9.0156	-13.567	-8.4733	-11.409
2.2981	-4.6419	-5.0217	-2.4414	-2.6239	-0.81409	-1.3308	-1.888	0.83753	-1.4651	-3.9549	-2.4936	-3.45	-1.0144	-2.9249	-2.926	2.7511	-1.0213	-1.7598	-1.5617	-2.6678	-1.9427	-2.29	1.545	-7.6822	5.0859	2.3002	1.8387	-6.9375	4.073	-4.0802	0.8805	-8.8353	1.6598	-8.3355	-4.0659	-4.8357	-1.4278	-3.8406	3.111	-4.7807	-4.9916	1.5968	3.1288	-6.4321	-4.0873	-3.9405	-2.0811	-4.1294	2.5281
-6.6606	0.2435	-6.4121	-7.6809	-8.8315	-0.74802	0.1357	1.1708	-5.5777	0.98167	-2.6653	-3.2095	-0.67629	2.5809	6.8395	-5.0854	-0.11139	-1.6611	-6.0989	-2.8117	-4.9894	-3.4919	-0.47747	-1.8324	-3.1352	-4.4819	1.5779	0.068195	-0.67811	2.8672	1.673	-4.1271	-4.5026	2.9055	-3.2451	-5.4403	-5.3711	-10.083	-1.3433	-2.2752	-4.8218	-5.161	-3.4361	-6.8466	-3.5129	-2.5853	-5.05	-4.4067	-2.5353	1.4701
5.1487	10.955	10.34	5.1346	4.9901	4.0227	6.3597	5.0078	5.1736	5.0286	9.0915	4.8095	9.3699	8.0411	8.296	10.403	9.6719	10.941	13.65	9.8184	12.698	6.0706	5.6497	8.0121	4.4316	4.4851	14.554	9.0476	7.4646	10.43	10.148	4.9975	6.7336	9.4409	10.947	4.0271	-0.82598	9.8224	9.53	9.9584	5.0649	10.637	6.1858	3.4936	5.7061	5.7294	8.6313	6.9234	10.248	7.487
0.22003	7.4332	-4.8335	1.3423	-0.064901	7.6897	-2.9265	2.2395	-0.42609	-3.4327	-0.12774	2.0817	1.9179	0.559	5.4437	2.4041	2.4929	-0.85808	-0.79485	2.5813	-0.14689	-2.4255	-2.7253	3.2237	-1.3878	0.080833	-0.36838	-2.8702	0.31841	1.3104	-5.8658	0.022843	4.0749	1.2192	-3.3525	-1.9159	3.2945	-0.62948	0.70669	-4.5324	-3.0039	-1.0419	-0.6217	-0.15957	-4.3004	1.1577	3.1519	-3.5311	-1.9258	0.56675
5.7199	7.1426	5.8711	0.76835	6.8628	7.8686	7.4535	11.16	1.6726	5.6401	13.356	7.161	12.262	5.8145	8.411	8.6677	6.8086	9.8643	0.23955	15.212	8.288	2.5694	7.8149	6.3783	8.0668	6.9269	5.8017	11.243	11.438	3.7954	1.974	7.6236	2.4109	6.076	8.9198	8.7714	2.0184	11.242	1.9254	4.7695	8.0613	2.6982	6.0682	7.3486	1.9428	3.8824	8.0251	13.336	9.8852	9.7757
-8.8722	-0.19908	5.1067	-7.9967	-0.79163	-1.4566	2.8034	5.2475	-2.6578	2.4023	-1.862	3.4817	5.6881	-2.5278	-4.6258	5.6884	-5.1197	0.083267	2.6275	1.155	-1.9335	-2.8763	-1.4059	-4.5777	-0.97499	1.9557	-4.1928	-4.2435	-5.4388	1.9148	-4.007	-0.86198	-0.9784	-3.7451	-3.1453	-5.7287	0.60859	0.76654	0.39882	-3.7374	-5.8431	0.29032	-0.45387	-1.9411	-1.9645	1.4103	-1.6741	-1.526	2.6015	-2.6587
0.46033	-2.5403	-1.0184	-2.2981	3.1222	-3.8224	-1.6092	-1.5983	-4.9382	1.9935	-0.26999	-1.6581	3.3059	-5.6403	-2.754	-5.0282	7.2301	-6.7176	-7.1613	5.1241	7.2656	3.5672	-1.8354	-1.6102	-9.5858	-0.75244	-3.8019	1.5286	-5.4907	-5.3	-0.85569	-4.6319	-1.3567	3.2258	1.9859	-4.968	1.3549	-3.8535	-1.4877	2.2451	4.4234	-0.26363	-2.0298	-1.0283	1.6327	-0.52044	-2.0522	-5.6125	2.3631	1.6566
-7.2474	-5.2762	5.5705	-11.061	-1.8212	-0.90572	-3.383	-1.7985	1.3481	-0.89139	-2.7566	3.1264	1.2128	2.3985	2.1411	-6.2579	-2.7897	-5.6847	-3.5839	-3.4426	2.5523	-6.9645	-6.2921	0.11967	-5.0035	-3.5628	-5.6854	-4.2737	-1.3643	0.33532	-6.1333	-3.5146	-2.6496	-4.304	-8.058	-5.2765	1.8991	-7.0379	2.495	8.8169	-0.20746	-7.5723	-3.0523	-2.5788	0.67424	-2.1033	-6.4676	-0.79841	-1.134	5.1356
-0.08346	0.82725	-1.7688	-1.1339	0.97722	-7.909	0.13419	0.99608	3.5344	1.9644	1.7127	-3.7315	0.33929	-1.801	-2.2494	-1.8616	-0.23971	-0.66165	-0.85877	-3.3756	-3.6172	5.8556	-3.0668	-1.1141	-4.3723	-1.0021	-5.265	1.5481	1.3242	0.9675	-5.4362	0.92823	-3.8871	1.1693	1.4489	0.15796	-3.7619	-6.0123	0.48746	-3.8785	-1.7482	1.5044	-0.3161	-1.4978	-2.8005	0.55364	0.35919	-7.0391	-1.8597	2.1065
-15.453	-16.735	-5.1259	-13.613	-17.14	-13.822	-9.1964	-12.359	-13.155	-14.786	-16.943	-10.198	-14.934	-9.5269	-7.8852	-12.448	-14.271	-3.3139	-15.518	-10.532	-10.919	-15.085	-13.998	-16.325	-17.466	-10.709	-8.8475	-7.2033	-14.698	-4.9803	-12.63	-15.178	-13.14	-6.7634	-12.354	-10.154	-15.996	-14.822	-21.22	-7.9507	-11.973	-7.3016	-13.791	-8.4233	-7.796	-13.267	-15.736	-8.2832	-11.959	-11.579
4.855	4.6244	2.0784	5.0103	3.0749	3.1735	5.1677	2.0793	6.6828	1.6956	2.5063	1.7686	5.6969	4.2504	3.8288	1.1147	3.3347	8.8801	6.356	7.9833	-0.11141	4.1281	7.0002	5.8087	7.5578	0.17677	6.5654	11.674	6.7086	6.848	5.9138	10.967	6.6333	-1.187	8.9055	4.6782	1.8219	7.2892	1.8264	3.8193	1.1369	8.5105	1.398	5.8038	11.673	2.0173	-1.7687	4.0395	6.3024	-0.17095
-16.631	-13.897	-18.653	-9.2992	-10.374	-16.057	-12.59	-8.2301	-18.509	-16.818	-13.867	-16.867	-7.111	-19.04	-14.922	-13.204	-19.189	-7.7528	-9.088	-19.704	-17.106	-9.4782	-11.69	-5.2818	-12.452	-15.276	-17.855	-19.639	-15.013	-14.804	-12.837	-9.3862	-9.9398	-13.427	-16.32	-9.7958	-14.671	-18.723	-16.731	-8.9231	-17.896	-18.516	-16.05	-8.6302	-17.617	-17.838	-13.393	-12.918	-12.467	-13.895
-4.5864	-10.108	-13.427	-1.9008	-6.3653	1.6985	-2.3453	-5.1176	-4.5987	-2.8109	-5.3833	-10.836	-2.9297	-6.8801	-5.3309	-3.8953	-2.1937	-1.3064	-3.9482	2.1546	-9.4304	-4.3693	-5.8584	-9.223	-5.1296	-5.4166	1.0744	-5.8971	-7.713	-3.7022	-3.0665	-3.0868	-8.6272	-10.419	2.0643	-7.1172	-5.8969	-10.516	-11.718	-8.3169	-0.56868	-2.8561	-6.3755	-0.51751	-5.6624	-11.673	-2.5834	-6.3477	-4.3462	-8.4913
-2.231	-5.9603	-4.012	0.30558	-4.9023	1.4483	-3.2207	0.25525	-4.6974	0.52608	-5.4677	-2.3455	-2.735	5.534	-0.54686	-9.7658	-5.64	-1.624	0.31064	0.58216	-5.6177	-3.7323	2.4108	-7.2086	-0.24783	-2.6003	0.87086	4.0279	-9.2982	-4.4439	4.7513	-0.15572	3.0606	-4.9327	-1.0031	1.8667	-2.2081	-2.5656	-1.0526	0.31833	-1.8303	-2.5558	-0.88541	-5.9804	-2.1446	2.327	-4.5258	2.3784	5.3014	-3.472
-9.1183	-4.6466	-0.54641	-2.8972	-3.2036	-3.7322	-1.0877	-7.4632	-1.2272	-3.9728	-3.2692	-6.3524	-4.1071	-4.4616	1.0096	-7.5845	-7.9598	-1.6747	-5.2174	-5.4552	-5.7777	-5.0537	-5.4224	-10.001	2.58	0.54508	-7.4503	-6.9977	-5.0649	-10.648	-4.7459	-7.4847	-5.0584	-7.5391	-4.9246	-3.8883	-2.1396	-3.2238	-10.119	-5.6046	1.9416	-6.0073	-7.2609	-11.295	-2.0973	-3.6409	-0.67145	-1.322	2.2677	-8.8441
3.6959	3.4476	7.1565	5.3891	-2.2127	6.3207	4.5595	3.823	4.9185	4.0165	-2.433	6.9051	9.3529	-0.92724	3.9966	4.0177	12.259	6.6097	9.192	1.757	3.8474	7.9731	4.0832	-0.90315	3.7617	6.9943	3.0961	8.3412	6.329	9.0509	1.2004	5.1305	2.4436	0.34818	0.87703	7.9455	8.2206	-4.8656	4.7383	6.8826	0.84864	7.865	2.9429	13.832	5.3151	7.652	9.1251	2.3328	1.7414	8.2388
-0.39419	0.49579	0.94644	-4.9894	3.3161	3.892	4.3261	0.2615	-2.8034	-5.3229	6.1048	-1.5677	-1.661	0.9687	0.28598	1.7952	-3.9899	4.1257	2.25	-2.4054	-4.508	-5.947	-3.2512	-2.8692	-1.3861	-3.8589	2.3149	-3.5684	-1.8853	-2.126	-4.0749	1.4385	-7.5075	1.2217	0.33154	1.8137	-2.1477	-2.1597	0.6455	-1.3791	-0.25577	-1.7442	-1.0144	3.2144	-4.2243	-3.6371	-0.39851	0.39156	-1.9419	0.97441
-2.1792	-2.2818	2.5582	-3.8697	0.14395	-5.3657	-0.25172	-2.5615	0.4896	-4.3662	-2.7665	-3.3204	-2.4186	0.58239	0.70762	-4.6809	3.1118	-3.7752	-0.94842	1.9732	2.0957	-3.7107	-1.9506	5.1028	2.0362	-2.487	-3.1339	-0.79171	1.4017	-0.37819	1.2371	6.1818	-0.9794	4.0253	-0.3232	2.9283	-5.0605	1.3771	5.292	4.3454	3.7219	-7.4091	0.12461	-7.3116	-0.7762	-5.7026	-1.2147	-3.1137	-1.5099	0.1821
-0.84684	-0.44246	-3.3211	1.2849	-2.9422	1.3694	-0.06162	-2.9341	-2.56	-2.1673	-2.1028	-4.6072	2.4632	2.0495	-2.6755	-4.6777	-0.80663	-4.3083	-1.5317	5.033	-0.14445	-3.0641	-5.966	-0.09816	-0.3873	-6.2579	-1.5684	-3.3362	-2.6395	-3.2708	-0.88343	-1.7754	1.3163	-2.9706	3.1885	-2.7705	-1.4764	1.7044	-6.3338	-5.5971	-4.7515	0.36826	0.34617	1.785	-2.4841	1.1685	3.7961	3.8958	-1.1614	-2.3594
1.0655	5.9651	1.5421	2.5743	-5.5153	0.50572	-6.4111	-4.1983	-3.6739	-1.1707	1.4181	5.3867	-2.7741	3.6957	-1.5454	-3.0502	-5.3306	3.8583	-0.017135	-1.8393	1.7325	1.6049	-0.03595	-4.2548	1.0457	-4.9103	-1.3276	-6.2249	0.30066	2.3152	0.71702	-7.711	-10.249	6.4764	2.5274	2.4187	1.7528	-2.8594	-6.2677	-1.7432	-2.6754	4.0862	-2.2834	-5.9998	4.3707	-0.56107	2.3448	-0.26191	-1.7785	-8.4192
-4.9529	0.62617	-1.2619	-2.1605	-2.091	1.6018	0.096607	-0.94621	-2.2353	-2.5941	-3.0588	-11.272	0.4133	-4.2939	-0.7466	-1.7828	2.3407	0.40402	-2.3226	-3.08	-3.8524	-5.2369	-6.3909	-1.4819	-0.90583	-5.6142	-4.2335	-0.53683	-1.0064	-4.8741	-4.5519	-1.128	2.783	0.18725	0.79088	-6.9028	1.2061	-6.2345	-0.15117	-7.6661	-6.2127	-4.3444	0.59901	-8.2209	-11.663	-7.4084	1.0477	-3.1795	-4.4094	-5.8307
-3.2155	-3.4829	0.13303	-5.6202	-7.6009	-4.3119	0.70267	-1.6798	-0.66842	-1.5097	-0.9401	0.098692	1.296	-1.4673	-2.6707	-3.885	-3.7855	-5.1061	-3.1142	0.15452	-2.3437	-0.18249	0.47848	4.7292	-1.7363	-7.1329	-3.1159	-4.4406	-2.21	-4.905	-4.7898	-8.6939	4.3549	-3.0066	-0.88961	-2.8999	0.97101	-0.6507	0.38138	3.882	-4.2692	-3.8142	-1.9812	-1.4088	-2.9789	-4.0322	0.11384	-2.122	0.14571	-3.6563
-13.053	-10.648	-14.592	-18.11	-10.661	-9.7456	-7.9273	-18.215	-11.507	-3.3647	-20.656	-13.011	-14.406	-15.018	-16.385	-15.502	-12.741	-15.853	-10.103	-9.1257	-2.2585	-13.615	-12.794	-14.366	-15.901	-17.813	-12.436	-14.825	-10.82	-12.283	-6.5809	-11.209	-11.57	-15.8	-13.503	-11.689	-16.806	-16.417	-10.852	-10.953	-10.631	-9.435	-20.105	-14.502	-5.7395	-11.289	-14.427	-17.478	-9.9254	-15.049
1.4086	4.0015	6.434	-1.2295	7.7558	7.2411	4.966	-4.1586	6.8997	1.3084	2.451	8.0708	5.5913	7.8318	7.7267	5.6175	2.5083	7.1806	8.7927	7.7767	5.7926	3.3694	7.4443	3.6071	-0.19336	2.0681	7.5817	5.9011	5.8474	0.15186	3.27	6.7303	6.9586	-2.2129	6.7095	8.342	-0.53381	8.8812	7.4053	1.3414	2.8499	6.4573	6.2061	-2.531	0.81135	6.092	4.3952	0.66939	7.1934	4.0674
-15.499	-16.347	-11.143	-3.5079	-10.749	-14.916	-11.311	-16.116	-12.563	-14.08	-17.049	-16.708	-11.004	-16.051	-7.5194	-14.722	-8.0611	-9.7786	-5.8699	-14.158	-11.243	-12.717	-12.262	-5.5542	-17.981	-16.061	-11.17	-11.122	-7.7976	-7.8828	-16.255	-10.884	-7.8421	-10.967	-8.9447	-9.8713	-6.2911	-9.1139	-10.31	-8.9181	-11.732	-12.401	-11.267	-13.804	-17.439	-8.7107	-13.85	-10.649	-11.5	-5.525
-5.706	0.53215	-5.7061	-7.5942	-6.8974	-5.626	-3.0675	-7.2214	-1.2559	-12.337	-6.5271	-6.8796	-8.1967	-3.7306	-4.0028	-2.3892	-8.1016	-6.1105	-12.471	-11.885	-6.8917	-3.582	-10.923	-7.834	-9.6122	-7.0383	-6.4379	-10.64	-4.5213	-10.053	-10.588	0.0442	-4.6074	-1.7303	-7.6194	-7.4172	-12.892	-10.341	-1.3587	-3.8767	-6.3475	-5.9025	-10.586	-6.3258	-4.3061	-7.3408	-7.2116	-5.7353	-10.764	-12.972
-8.7001	-7.0575	-0.83937	-3.4045	-6.6642	-3.9082	-6.7291	-5.3452	-5.7106	-5.0993	-2.6002	-0.15497	-7.5715	-0.74506	-0.36302	-1.0945	0.71983	-5.9163	-0.99869	-3.4067	-6.2444	2.9912	-0.15597	-12.054	0.89001	1.9457	-7.901	-6.4393	0.87929	-1.8898	2.0069	-8.1696	-2.157	-3.2442	-0.94588	-5.1049	-7.291	-1.5137	-8.2291	-2.0623	-5.6202	-5.0688	-3.5648	-5.8683	0.45805	1.0946	-3.6741	-8.6849	-6.5826	-2.2696
6.6134	9.3276	4.3016	2.5632	4.4896	4.3946	1.7623	10.546	3.7329	11.769	2.1368	-1.1847	2.3863	0.79731	3.1954	7.1097	6.028	3.0989	4.3328	6.7385	7.0284	3.1961	11.214	8.7472	0.49674	4.1818	8.3706	6.8964	8.9453	4.5869	4.4585	-3.2941	5.1916	2.8819	-1.6604	2.2404	4.729	4.9767	0.84324	-4.6965	4.8455	2.5794	1.8655	-1.6241	7.0152	8.5977	3.641	-1.7189	5.213	8.9116
-22.111	-27.645	-18.219	-23.236	-24.709	-21.96	-23.51	-27.858	-21.276	-22.831	-22.821	-21.304	-23.716	-21.849	-26.559	-22.822	-23.395	-19.208	-22.363	-17.005	-25.693	-20.484	-23.474	-24.15	-21.869	-20.664	-17.861	-26.846	-22.531	-22.278	-23.717	-23.418	-21.33	-22.392	-23.845	-19.398	-20.632	-23.401	-21.328	-25.109	-16.917	-23.974	-19.453	-23.19	-21.239	-15.742	-18.322	-28.725	-26.24	-21.176
7.8621	6.9374	11.558	2.8684	10.11	15.608	8.3287	17.985	11.826	2.3937	3.5627	1.4536	8.569	5.8636	14.235	6.5497	6.841	14.377	7.2666	2.6988	12.091	7.6285	6.1457	9.6874	1.9558	3.7084	10.801	14.152	9.5379	10.757	12.9	5.5007	4.6391	7.9821	5.2518	1.05	11.801	8.088	2.8702	4.6609	12.386	5.2522	10.978	6.5092	13.111	8.4689	10.985	7.8228	2.7067	4.5076
-1.9218	-6.6646	0.096201	-5.6249	-7.4672	-1.0405	-3.8322	2.439	0.60858	-2.3402	3.8659	-3.6759	1.5839	3.7527	-2.531	-3.2455	2.1483	-4.6107	-6.8177	-2.1908	0.29655	1.5814	4.3461	-5.3375	-2.6955	-0.48022	-2.3385	-4.4443	-0.50341	-4.1254	4.5318	4.9419	1.4223	-3.0896	-0.85142	-0.85103	-5.1376	1.7098	-5.3674	-3.4599	-1.9721	1.7136	-1.1825	-8.7717	-7.0666	-0.080594	-1.3806	-4.9093	-2.8771	-3.0448
-5.5951	-9.4179	-6.563	-20.059	-7.633	-9.2191	-15.045	-8.0169	-9.6967	-14.245	-12.225	-12.64	-6.6286	-10.943	-15.099	-13.043	-3.48	-10.448	-15.091	-17.142	-16.927	-12.216	-4.461	-13.823	-9.7127	-15.074	-12.17	-9.6663	-10.681	-12.65	-13.895	-11.044	-10.348	-10.01	-15.085	-12.436	-6.2959	-6.1062	-7.3943	-8.9809	-18.305	-9.3944	-13.037	-12.616	-11.004	-11.278	-4.9994	-14.295	-8.6065	-11.097
-6.6596	-3.9325	-0.60861	-6.5631	-5.615	-8.3979	-3.7799	0.60528	-5.9857	0.8605	-4.5619	-2.3635	1.6309	-0.46305	-2.5768	-6.5636	1.1877	-5.9009	1.1441	-2.8191	-9.1012	-1.4369	-6.1586	1.0838	-3.5983	0.52702	-6.7648	-0.78299	-0.71689	5.6077	-2.2597	-4.1943	1.3885	-0.81484	-1.4625	-1.7646	-4.4703	3.386	-5.2181	-3.977	-1.6182	-6.9305	-4.15	-6.5876	-6.6194	0.43592	-10.631	-4.1173	-8.9017	-6.6883
4.3299	-3.9216	7.1608	3.0972	4.303	4.9225	5.1643	6.806	8.5896	3.8279	11.348	6.0233	-0.38069	1.6833	6.0568	4.2448	10.284	9.9114	3.9165	4.3808	-2.7395	2.0072	4.3117	5.7253	6.3539	9.2504	4.3158	8.862	0.58669	6.7485	-0.34055	8.1002	4.7791	5.5102	11.851	0.44586	11.925	6.7467	6.1584	8.8402	7.7562	7.3941	5.9268	2.8777	4.6641	7.5242	7.3258	3.8679	5.5685	7.5403
-5.3216	-3.6306	-2.0006	-6.959	-2.7631	-1.2748	2.249	-0.0035858	-0.71036	0.49075	-4.9124	-1.3825	-6.6595	4.1332	8.0433	-0.26669	-1.7249	-6.3228	-3.4215	-5.3557	-0.78863	-10.991	-2.9767	-2.2039	-3.3178	-1.1034	-5.1333	-3.9096	-9.3627	-4.9809	-1.2427	-0.57548	-3.0357	-0.21428	-6.7161	-2.6456	-3.5103	3.9171	-0.19226	0.16312	-0.6593	-0.049225	-6.9431	-1.4448	-1.5748	-0.24707	-2.6236	-4.5844	-3.8592	0.7011
0.88763	-11.662	-2.9648	-4.3225	-6.4855	-7.3657	1.405	7.7539	-3.9375	-2.1294	2.3128	-3.022	-7.965	-2.417	-0.80366	-0.30924	0.13631	-1.8609	-2.1806	-4.7552	-1.5664	-6.8716	-0.78779	-6.9487	-8.1913	0.35881	-3.8565	-8.0674	1.122	-0.37952	-2.9721	-1.7147	0.47227	-4.6203	3.1228	2.8075	2.8317	2.4992	-2.3837	-4.9729	-0.62151	-12.797	-11.613	2.1135	-5.8185	-4.1563	-5.4399	-1.7883	-7.487	-2.6675
9.3304	10.832	7.7579	13.299	3.0376	9.4833	13.1	6.2188	11.653	10.758	-2.2945	5.5777	10.142	8.445	13.739	9.8119	9.3317	3.7013	-0.99783	6.3015	11.203	7.6567	0.76747	6.3779	12.536	0.80972	4.2163	3.0359	2.1009	11.803	5.5174	11.837	3.9666	11.14	7.4937	7.7544	3.8391	4.3691	10.434	8.4014	8.7989	5.8347	10.398	0.175	6.3838	4.9233	0.73632	13.577	12.291	13.444
10.34	-10.157	-2.2617	-3.0091	0.22162	-0.4987	6.0057	-2.5764	3.427	1.4462	-9.0431	-2.4176	-0.12849	-4.3106	-2.7554	2.2418	4.7754	-2.3293	-1.8397	-3.6098	0.040136	0.74606	-2.9535	-13.56	-1.282	2.147	2.7078	0.47414	0.06548	-4.1169	-2.1277	-1.1999	-0.20192	-6.2253	-2.4304	3.3567	-9.9323	-4.8427	-2.1911	-3.071	0.11037	4.205	-1.3288	-2.9732	-2.1716	-2.2133	0.96863	-1.1886	-4.3311	1.8287
-7.2383	-6.3254	-3.3961	2.9377	1.0599	-1.4936	-4.1464	2.4808	-2.3926	-8.0723	-5.6795	0.88091	1.6329	-7.5826	1.5239	-4.4494	4.8537	1.2613	-2.0162	-2.7367	-1.137	-0.034992	0.043084	-4.9158	2.7397	-2.9918	-2.6762	5.7815	-2.2688	-3.282	-1.7069	-3.9387	-3.1194	-4.1388	5.0212	0.31761	-2.6745	-0.11788	-12.026	-6.4734	-1.9998	-6.5523	5.5699	-0.084473	-0.56025	-2.6394	3.6374	-2.0474	4.5623	0.13169
-6.9223	4.2054	4.8536	1.9718	-5.3127	-3.3295	0.53069	1.4182	-3.5057	0.68627	3.5276	0.93396	1.3731	3.4454	-3.4218	0.88962	-7.0711	-1.9948	2.4349	0.62659	3.4496	-0.38257	-0.99725	1.3864	2.9723	-3.4232	4.3963	2.4179	0.70627	-2.4068	3.8792	0.47242	-2.2	-1.4892	2.087	-2.7169	-3.9953	1.9287	2.0101	-0.6137	0.18789	1.6018	0.92616	4.6441	-1.6373	2.0498	4.4283	5.2516	-4.5073	2.1127
-7.2101	-4.4548	-4.4541	-7.9918	-5.5738	-5.0669	-1.0965	-14.313	1.5535	-4.9742	-8.165	-9.7323	2.3465	-8.9224	-4.0435	-3.8674	-4.7381	-4.1906	-3.3696	-3.7034	-7.1508	-5.6546	-3.7541	0.31799	-7.7899	-3.998	-5.5522	-14.135	-7.7575	-10.297	-2.0695	1.4349	-8.3288	-10.143	-5.0927	-0.26605	-8.7155	-7.348	-3.3576	-5.7198	-3.8581	-4.7937	-8.0911	-2.9917	-9.0326	-11.48	-6.5395	-8.0029	-9.306	-4.0317
-1.7418	-1.0889	-5.5616	-2.2174	-5.9312	-5.2738	-1.8433	-0.5322	-1.686	-3.7649	-6.1824	-0.58847	1.8793	-2.1439	-5.6206	0.68092	-8.0133	-1.2048	1.2419	-10.678	-7.4754	-7.7307	-0.53331	-3.11	-3.3556	3.0846	-8.0503	-0.28458	-2.3512	-4.439	-2.3761	-9.0279	0.98777	-5.4415	-5.0208	-2.8959	-5.1127	2.4581	-8.8263	-10.253	1.706	-4.6383	-3.458	0.27898	4.1452	-1.8818	-5.8034	-4.2973	-6.5832	-2.6453
1.2954	-1.0154	-1.2001	-0.43631	-7.5086	-2.9991	-10.645	-1.9525	-3.2598	-6.2859	0.31368	-1.2236	-5.056	-5.1841	-1.436	-3.7509	1.2319	-4.9034	-2.4581	-2.7327	-13.873	-5.1134	-1.3464	-7.2711	-5.9001	-6.0346	-0.39331	-1.1076	-3.5271	-0.62749	0.030883	-0.56908	-0.071745	-3.8609	-1.0824	-3.4786	-2.3977	-5.2246	-6.0899	-0.064986	-6.0481	1.1436	-4.7686	-8.2036	-7.978	-3.7853	-5.0674	-1.5745	-7.4953	0.045617
-9.8104	-12.93	-7.2438	-7.1926	-8.3479	-9.5539	-7.0212	-16.314	-5.6729	-7.576	-15.796	-9.4483	-4.38	-3.6641	-9.3982	-12.296	-5.329	-6.2764	-6.5488	-8.8554	-8.9588	-6.4169	-8.4283	-8.1576	-11.73	-5.9505	-18.34	-6.4402	-8.6921	-17.139	-10.349	-5.5876	-14.526	-7.1998	-10.438	-12.398	-7.714	-10.581	-8.202	-5.7908	-10.844	-4.3604	-15.154	-12.517	-10.346	-8.9969	-8.9977	-6.2665	-11.811	-8.5648
-1.7395	1.8776	-0.59135	0.28517	3.659	6.858	4.6637	7.8878	5.2144	4.2604	4.4233	2.541	2.9413	-0.15815	6.501	1.7256	0.90469	4.3292	3.9871	1.088	4.3212	6.7593	1.7031	11.67	6.3399	0.35419	-0.33	4.8933	3.805	1.2557	2.6728	10.102	3.0275	3.0822	6.0654	-4.118	-0.11685	4.5289	-1.0016	-4.0189	-0.25888	8.8659	0.29061	2.822	2.1396	1.957	4.5845	-3.1302	4.6459	-2.6885
-6.9918	-3.7266	-3.6705	-0.85862	-2.2675	-3.3794	0.021834	-2.2426	-1.5093	3.4256	-4.5041	-0.57716	-8.2673	-6.1733	1.5722	3.542	-3.9261	1.0936	-4.6095	-4.9138	-4.85	1.1839	-8.0329	-1.2594	-7.1908	-3.1768	-4.0889	-7.9274	-0.40188	-6.2423	2.727	-6.9492	-5.1438	5.1013	-5.4575	-3.1023	-0.95772	3.3615	-8.653	-5.4878	-5.0443	2.1199	0.11026	0.78918	-4.1004	4.18	-0.22714	-6.9917	-1.0348	1.4447
-8.4883	-4.5693	0.90187	-9.1234	-1.7409	-1.6715	1.1562	-6.1935	-0.20272	-4.7801	-0.97743	-9.9235	-3.6208	-0.6784	-7.8742	-3.2488	-3.9131	-0.29326	0.6198	-4.1666	2.8701	-6.6431	-2.5689	-3.4975	-6.1152	-5.2284	-2.8359	-2.8111	-7.9669	-6.9777	-3.3303	-4.1408	-2.2127	-0.006827	-5.6793	-6.318	3.4375	-4.8973	-1.7736	0.4615	0.42843	-0.1735	-3.3539	-2.5623	-0.28543	0.46311	-7.3528	-8.6284	-0.62885	-0.30061
-22.833	-20.809	-17.016	-25.513	-22.167	-17.025	-22.53	-15.279	-21.935	-19.584	-22.876	-21.498	-22.628	-23.691	-15.864	-11.677	-24.234	-25.779	-21.954	-19.285	-19.824	-28.203	-19.369	-26.129	-24.25	-20.603	-22.12	-26.408	-22.147	-24.265	-23.909	-19.105	-25.095	-21.055	-27.166	-21.941	-25.43	-21.655	-23.213	-19.559	-29.392	-23.362	-22.678	-26.401	-30.067	-26.191	-22.265	-23.051	-20.095	-25.424
-11.648	-13.777	-8.9773	-7.9407	-7.9009	-17.588	-13.682	-12.403	-8.7929	-9.8276	-11.231	-11.451	-11.465	-14.156	-17.384	-14.559	-9.0604	-14.989	-12.74	-12.032	-8.674	-12.595	-12.59	-5.2568	-9.4302	-7.8542	-7.0506	-5.875	-13.389	-15.203	-10.681	-17.231	-8.7178	-8.3609	-15.093	-14.618	-9.8284	-9.8434	-9.9399	-11.081	-10.228	-15.737	-12.109	-7.7578	-12.232	-6.7912	-10.239	-8.8603	-15.335	-12.587
-15.208	-13.705	-16.051	-16.694	-13.876	-10.988	-16.563	-15.864	-16.542	-15.692	-14.021	-19.812	-14.865	-16.22	-13.657	-13.14	-11.411	-12.517	-10.586	-12.949	-11.908	-12.856	-10.528	-15.176	-11.399	-13.257	-16.761	-9.4867	-16.491	-14.574	-10.496	-14.984	-8.5976	-13.186	-20.408	-14.56	-4.7043	-13.065	-11.747	-6.7853	-14.034	-10.077	-8.3186	-10.156	-17.04	-17.772	-11.238	-19.701	-14.518	-13.546
0.1295	5.3791	7.6883	7.6022	9.4215	4.996	3.6664	3.7856	6.6547	9.1002	7.3814	7.999	4.9146	3.58	5.3748	5.3742	-5.0922	5.6282	2.5262	6.1229	4.5796	4.1752	-0.4335	3.1371	7.0512	8.3958	6.4988	7.5509	4.0499	8.3886	5.4944	8.3803	8.0849	5.136	5.9729	6.555	8.1155	6.3768	9.6025	6.5458	5.0492	2.3887	8.182	0.68227	9.1877	2.3477	3.1809	5.3454	9.4968	7.5296
-9.4474	-6.7532	-5.2598	-14.801	-10.236	-7.229	-15.336	-10.453	-15.791	-7.1293	-10.377	-10.623	-10.553	-7.1312	-10.544	-8.3234	-13.373	-10.739	-10.436	-8.3532	-3.5163	-9.5987	-7.3419	-12.828	-11.445	-5.6426	-4.7534	-13.016	-6.6725	-7.9371	-12.522	-9.2069	-6.462	-8.657	-6.5109	-6.0682	-13.832	-9.679	-3.7165	-14.344	-12.381	-10.11	-10.717	-7.416	-6.9703	-10.521	-12.108	-10.034	-6.9809	-6.3807
-2.6067	1.2877	-1.6472	-0.58182	2.4162	-1.8353	-6.7923	-0.83028	-4.8648	-1.6223	-2.4182	0.32095	-1.6572	-3.8786	-1.0495	1.7885	5.2252	1.7557	-4.0747	-0.30424	-3.3037	-5.3012	-4.4933	5.2409	-3.0509	4.2848	-0.97907	-4.0293	-1.641	0.83724	0.33737	-3.4933	-1.5736	1.4723	2.8611	-0.37902	-4.266	2.7172	2.6056	4.7033	-1.452	-7.3088	-0.60742	-4.0421	-2.9239	2.9012	-0.27763	-5.459	-2.318	4.1983
-2.3098	-1.3807	-13.099	-4.5731	-1.1513	-6.0028	-1.4283	-3.1718	-2.4314	-0.67939	-6.2303	-5.1507	-6.9894	-2.8419	-7.5808	-1.7189	-2.3956	-5.5745	-6.0325	-2.9061	-9.4205	-2.3341	-5.2304	2.8045	-4.9934	0.90392	-6.5407	-0.94745	-5.8555	-1.8142	-2.6787	-15.052	-6.0148	-0.78612	-4.3987	-12.127	-1.1647	-3.1742	-0.59413	3.3421	-7.0234	-5.5885	-6.9424	-7.7301	-7.7053	-4.8136	-4.7361	-10.875	2.3468	-6.2024
10.042	9.6801	8.5787	6.741	7.9559	8.9847	9.1761	11.863	11.501	0.15628	13.126	11.399	8.3201	11.803	6.0709	15.478	6.6331	11.327	14.215	5.0902	12.959	13.021	11.283	14.519	13.378	16.516	16.853	8.9513	6.7483	7.5097	8.0384	7.8747	7.4708	10.358	12.604	9.4138	10.389	15.233	14.702	12.983	14.336	8.7431	4.2549	7.0796	6.9777	11.473	13.304	8.662	6.1655	11.292
-11.65	-12.148	-10.976	-5.5147	-5.2592	-9.0347	-9.9404	-4.1795	-14.404	-8.8617	-12.935	-13.564	-14.495	-3.6366	-6.3741	-9.4874	-8.1552	-11.833	-14.79	-9.6501	-8.825	-4.9636	-8.5349	-7.6818	-12.941	-10.77	-12.861	-5.5717	-11.208	-9.2003	-8.1299	-13.801	-12.124	-10.233	-16.912	-11.257	-10.036	-5.8301	-8.4775	-10.766	-19.905	-10.506	-13.191	1.0514	-13.823	-9.4273	-8.0066	-19.634	-14.523	-13.077
-2.4698	-1.2868	3.4352	5.6289	0.30483	-1.4902	-5.1888	-5.5796	2.8118	2.1395	0.71372	1.2136	1.1261	-1.4355	-7.0803	-1.9872	6.0893	1.7606	-8.6204	6.7063	-0.076207	4.4635	4.7291	5.9131	1.4215	-3.9591	-1.3956	-1.4473	-8.4597	0.61473	-3.8043	-2.4869	-4.2145	-1.7921	0.024398	1.6046	-2.5904	2.4782	1.8293	1.8441	2.3247	-0.64216	5.9274	1.4768	2.5734	-2.9775	6.037	3.7081	2.4182	-1.2225
11.174	13.305	12.211	11.381	9.2952	5.5119	9.8373	13.992	11.755	6.5536	3.0146	7.5746	10.722	7.2637	7.9485	6.6771	4.7582	11.938	9.5221	11.324	6.1568	9.9782	11.457	6.5994	9.1046	8.8036	11.872	13.62	8.1955	8.4917	7.8657	6.3135	10.509	10.779	9.8932	-0.15497	10.022	8.3759	7.4431	8.4346	13.001	8.8674	3.5963	8.684	0.60171	8.2209	7.0728	5.9478	3.2039	4.5464
-12.93	-11.23	-11.033	-12.575	-11.768	-20.384	-10.639	-8.3715	-13.78	-16.277	-12.621	-6.8991	-17.495	-10.411	-12.032	-18.489	-10.742	-10.032	-16.773	-7.6579	-12.403	-16.437	-13.521	-7.9623	-13.905	-13.582	-11.122	-20.67	-15.846	-21.336	-16.76	-11.606	-12.873	-9.1549	-9.2646	-9.6463	-9.0876	-12.262	-10.101	-10.659	-12.33	-17.298	-13.729	-21.23	-15.656	-13.394	-17.907	-10.718	-12.562	-13.75
-8.574	-11.694	-20.266	-9.1448	-13.612	-4.6053	-6.7395	-8.8862	-10.339	-17.513	-4.6202	-9.5579	-11.537	-16.423	-10.946	-5.4918	-6.9672	-13.095	-7.5057	-9.1297	-5.8798	-13.082	-15.19	-10.949	-13.771	-13.26	-10.204	-10.491	-14.723	-10.943	-11.118	-8.1447	-8.2794	-7.2174	-7.5991	-10.409	-6.1745	-17.37	-10.613	-10.396	-12.056	-11.512	-9.1402	-9.7528	-17.313	-12.577	-12.418	-14.696	-2.3419	-12.187
-18.878	-25.613	-17.136	-25.808	-19.833	-25.176	-18.297	-20.617	-17.296	-25.313	-25.77	-27.803	-23.217	-23.25	-15.632	-16.854	-26.255	-23.308	-20.148	-22.633	-28.399	-21.328	-23.332	-24.961	-24.145	-23.857	-22.801	-23.164	-24.28	-27.156	-20.043	-21.775	-22.313	-17.359	-24.301	-20.713	-22.8	-15.997	-18.147	-20.598	-22.222	-20.988	-24.453	-15.969	-26.233	-20.766	-20.059	-21.665	-21.834	-22.35
-15.683	-11.26	-19.251	-14.888	-11.669	-15.877	-11.302	-8.9502	-8.0755	-7.1665	-7.6014	-11.385	-14.684	-9.5415	-14.626	-8.0029	-14.331	-13.454	-13.384	-14.652	-18.16	-15.912	-15.422	-13.319	-13.218	-14.388	-16.407	-8.4118	-14.535	-15.675	-11.882	-14.73	-6.0953	-12.103	-12.279	-12.047	-11.435	-16.686	-17.865	-8.7825	-16.653	-13.11	-17.495	-14.545	-13.809	-11.246	-16.166	-10.413	-10.807	-11.467
-13.789	-13.818	-11.238	-9.9421	-9.157	-3.7667	-15.846	-6.5123	-8.3618	-10.428	-10.361	-10.928	-10.613	-11.252	-7.2774	-7.8067	-7.6342	-7.9911	-9.8959	-3.8804	-3.284	-11.108	-9.8945	-12.405	-10.578	-6.5581	-9.3376	-10.449	-10.073	-10.649	-17.334	-7.4797	-10.727	-10.393	-5.2259	-5.7541	-11.541	-12.282	-8.0068	-16.595	-9.692	-13.075	-12.393	-12.776	-10.449	-6.4731	-11.893	-12.263	-12.25	-5.8038
-0.21702	-2.0468	-0.45317	-2.7345	2.4496	-5.1613	-2.2608	-0.31871	4.6135	-0.53006	2.3563	5.8522	-3.7163	-5.901	-5.0855	-5.2795	-3.6225	-6.0146	-3.4181	-0.82337	0.40827	0.2131	-1.6313	1.477	3.6329	0.81534	-4.1149	0.90245	-3.1604	6.7135	-1.2782	-1.482	-7.0615	2.291	-1.5009	2.825	-0.57022	0.23413	-1.6172	-1.1826	2.4769	-1.243	6.2667	-6.465	-1.7081	5.1109	-6.565	0.55785	-4.116	-0.99264
10.458	18.047	12.591	8.6205	2.963	5.2561	6.1813	10.72	4.1314	6.8171	8.4548	11.064	12.872	10.139	4.5773	12.06	7.3431	11.525	10.855	15.106	15.702	11.126	3.3679	9.7152	5.3981	6.1428	6.7982	7.4047	2.88	7.2044	5.6961	8.9921	6.8316	7.4429	8.8812	11.516	14.557	4.8575	6.1772	4.8452	6.5235	10.212	6.7978	8.9085	2.1316	8.7513	13.016	3.5137	8.1004	7.5512
-14.422	-8.5341	-15.732	-12.312	-11.833	-11.885	-11.397	-10.106	-7.9396	-11.677	-8.3909	-14.211	-16.129	-11.96	-16.034	-8.6462	-10.737	-13.149	-12.659	-0.9752	-7.292	-12.593	-17.762	-7.0156	-17.416	-9.337	-6.3316	-8.8189	-14.191	-15.923	-4.9947	-12.274	-11.938	-7.8445	-13.217	-7.3608	-9.9377	-7.7819	-12.843	-9.4503	-12.481	-12.425	-15.909	-10.274	-18.984	-8.776	-15.563	-7.9455	-16.685	-13.544
-1.2862	-1.565	-0.4718	3.2116	0.17406	-1.5591	-5.0266	5.7805	1.2272	0.91435	-2.7106	-0.31331	3.3946	-1.1244	-0.16969	-8.9423	-0.2823	3.2835	0.70251	-6.0007	1.4046	-3.5544	-4.1961	0.28832	-0.37632	-0.3302	-5.3244	3.6981	-2.2341	-0.96331	-4.3072	3.754	-4.2615	4.2808	-1.9081	-3.4083	2.4937	3.9108	1.4037	-1.8056	-5.1502	-3.3116	-2.1585	3.7782	0.8644	1.7402	1.355	-3.4108	5.9967	-0.79287
-17.199	-14.848	-12.906	-15.855	-11.387	-9.1842	-12.452	-25.361	-18.569	-19.104	-22.131	-18.277	-15.891	-18.827	-14.32	-11.688	-13.865	-17.069	-20.247	-7.973	-10.637	-14.357	-10.185	-13.836	-15.735	-11.453	-8.0482	-12.54	-15.046	-11.824	-13.995	-16.002	-17.4	-6.545	-20.095	-12.251	-17.562	-18.033	-15.316	-18.476	-16.989	-11.919	-15.192	-18.903	-8.9101	-16.065	-14.67	-7.1034	-19.195	-18.694
2.8437	5.0782	-2.5789	-5.3464	-2.803	-4.2267	6.1705	1.7899	-2.001	-3.5725	-6.4134	3.2097	3.5718	1.5403	5.2913	-2.1099	-1.6824	-2.4631	-2.2199	-1.0055	-2.2282	-3.3038	-1.6535	5.1469	4.1183	1.2327	-6.7395	2.0997	-3.8334	-4.3664	0.98144	-2.853	-6.1571	2.8326	-4.7295	-0.43384	1.5187	-2.7555	0.49983	-0.32515	0.42707	1.0744	-1.3923	-0.7306	-3.0909	-0.3205	-2.1443	3.839	2.2685	-2.6196
-8.864	-4.7011	-6.0398	-1.4113	-8.9545	-5.8368	-1.8925	-4.542	-13.658	-4.2713	-5.7059	-7.014	-0.057045	0.25697	-6.6435	-5.8445	-3.885	-4.9409	-9.5835	-3.0454	1.7204	5.8214	-3.3018	-7.4024	-3.1252	-11.466	-5.7472	-4.9717	-7.5756	-5.1745	-7.5151	-5.1913	-3.2197	-8.5588	-9.6978	-3.1334	-6.2298	-4.004	4.0419	-10.686	-7.6079	-1.7123	-6.5843	-12.818	-3.2423	-2.3277	-0.43958	-7.835	-2.436	-8.2716
-14.691	-16.971	-9.0423	-16.94	-11.158	-18.064	-15.522	-11.147	-10.691	-13.783	-17.038	-9.9922	-15.061	-12.984	-8.3262	-10.029	-15.705	-22.831	-15.238	-6.2742	-16.893	-10.98	-21.219	-15.213	-11.784	-8.8461	-11.475	-17.063	-16.649	-13.723	-13.975	-6.811	-16.353	-13.318	-15.751	-12.16	-8.3132	-19.617	-7.8013	-14.259	-15.232	-17.508	-9.7219	-13.376	-14.669	-20.398	-17.717	-17.722	-6.5605	-7.0656
-1.2094	1.4875	-7.5696	-1.1639	0.84256	2.1814	-2.9541	0.60964	4.0251	1.1616	5.1827	0.85763	8.3838	0.99987	-0.00075011	2.2206	5.1631	-1.7459	-1.3356	-2.4661	0.93564	4.9388	8.4336	2.1336	-6.6604	4.4597	-3.9665	1.6643	2.1814	-2.5185	0.50799	-1.6802	-4.8786	-0.78908	0.4326	-3.6648	0.77999	-5.4329	1.3195	0.091902	-4.4995	4.648	-2.6088	-3.7396	3.0676	1.0699	1.1533	2.0847	-0.53157	4.0186
4.3443	-4.9609	-5.3487	1.8252	1.1384	0.08626	-4.5747	1.208	-4.8328	4.1626	-7.475	-0.64802	-4.6084	2.3298	0.092237	1.6995	-1.9547	-4.1828	-0.6661	5.4799	-0.69554	3.5008	-6.4856	-3.1388	2.7514	-2.4783	-9.0844	3.3853	-0.83839	-3.9994	1.1082	0.28901	-7.125	-5.2949	-4.408	-0.50702	2.8713	-3.4746	-6.6199	1.9922	-3.5109	-0.87547	0.61113	-5.924	-0.12016	-0.12206	3.0262	2.3733	-1.0501	3.0372
-1.2527	-4.678	-2.6834	-1.908	1.9989	-0.69568	-5.4816	1.7934	-1.6862	-4.2352	-0.32904	-4.6488	3.7382	-7.3394	-0.52093	-3.8604	-10.404	-4.7841	-0.46878	-3.9871	1.1523	-6.0594	-5.2694	3.0451	-11.289	-1.8614	-10.027	1.7169	1.3234	-7.389	2.8942	-3.301	-5.5297	-0.0040607	-9.8335	-1.8345	-1.8136	-3.8811	-3.0199	-6.7614	-5.7434	-8.5445	-3.3382	-3.5637	0.70918	2.4338	-0.26845	-0.074379	-1.9524	-7.0951
-2.7598	-5.4749	-8.1536	0.66391	-6.5289	-2.462	-5.9216	-1.8983	-5.4505	-8.4702	-5.912	-6.0912	-5.6053	-12.053	-4.01	-6.8859	-6.4334	-5.4744	-3.8172	1.19	-10.026	-5.3387	-5.4998	-7.4864	-2.5135	-9.3802	-4.1359	-10.261	-5.352	-2.3534	-3.4498	-6.0777	-2.0252	-2.7937	-6.8134	-7.3739	-6.2978	-9.6712	0.53801	-3.5534	-8.1412	-1.7807	-5.0068	-1.3355	-0.04736	1.4758	-1.0445	-5.6691	-4.4713	-7.0948
-2.0015	-3.9617	-1.209	-5.4844	-2.821	-1.8981	-7.0694	-0.18997	-3.9872	-3.8077	-7.5778	-5.9965	2.0536	-6.6924	-5.8398	-4.0393	-11.298	-3.7111	-9.1357	-2.3597	0.016645	-3.3899	-2.4044	-2.0029	-2.5615	-3.1449	0.81467	-2.3621	-1.5363	-3.9097	1.0465	2.4459	-4.535	1.6278	-2.1283	-1.1112	-1.1521	-2.0682	-1.921	-0.92187	2.5906	-0.21261	-0.75633	-0.92487	-4.1156	-4.1913	0.69185	-6.1892	0.84392	-1.8627
-1.916	-5.435	4.1987	-3.4079	1.3364	1.2474	-0.23275	-2.1649	-0.069898	-2.7985	-1.1937	-5.8285	-1.3232	-4.264	-6.329	-5.1634	4.7407	-3.3345	-5.4998	-5.4987	-8.8792	-4.4844	-3.8066	-1.8329	-2.2827	0.62307	-2.3703	-6.278	2.6183	2.8838	-5.0687	1.5936	-1.1143	0.47773	-1.0216	-1.812	-2.5707	-0.94022	-1.093	-2.1687	-3.3866	3.3938	2.0872	4.8454	-5.656	-1.9992	-3.0895	-4.9892	1.0751	2.0044
-6.8714	-7.8877	-6.1982	2.4003	-9.2921	-4.0728	-1.3992	-3.0998	2.3947	-5.183	-3.3397	-4.5452	-3.3912	-0.48608	-8.2024	-6.9441	0.88111	-4.7939	-2.6605	2.6098	-4.5617	-0.60931	-5.962	2.5577	-8.5305	-11.066	-0.66689	-6.4194	3.3229	-3.9836	-4.9765	-6.4645	-4.1853	-2.5338	-0.092162	-6.5832	-5.4757	-1.8126	-1.7166	-5.4315	-1.9366	-8.864	-6.2477	-5.8906	-3.8949	-9.6081	-9.6741	-1.7588	-7.0121	-1.0024
14.088	9.1035	4.9157	5.5445	0.80693	7.2875	3.2203	9.734	2.1514	5.4266	7.7659	5.6127	7.316	4.2919	15.521	9.3408	5.5353	2.8328	-1.1449	12.953	1.771	5.4262	9.3981	6.4081	10.045	5.5545	11.373	7.561	9.6224	9.2639	10.425	-0.24397	7.0664	12.1	4.7595	6.9965	0.26685	13.587	8.3277	4.03	0.69962	8.0765	9.1201	6.2725	8.094	8.0419	4.7553	8.5481	9.6785	5.9996
-1.1176	-0.83993	-1.0525	-5.2334	-7.6027	4.8766	2.6383	-2.1779	2.6273	-3.2747	-1.8206	-1.9538	-0.44978	-3.1524	-2.354	-6.7429	4.0934	-5.7428	-4.3406	-0.65888	-5.9815	-3.9969	6.1071	1.3093	-3.5708	-0.15163	-3.0545	-2.5157	3.7629	-4.2608	-2.1223	1.5725	0.38423	0.4868	0.62381	0.59615	-3.4629	2.6529	-0.37795	-1.6782	-2.4755	0.55663	-4.3671	-0.71021	0.31959	-0.86218	-2.6373	-0.77062	-1.8028	-6.588
-21.129	-18.128	-22.983	-20.548	-24.123	-18.707	-20.849	-18.492	-23.053	-20.057	-23.035	-23.826	-17.33	-18.61	-32.51	-24.876	-31.732	-15.681	-28.562	-22.103	-28.216	-22.076	-27.277	-25.882	-28.299	-23.751	-22.819	-16.531	-17.251	-26.955	-21.305	-22.068	-23.21	-18.145	-22.465	-23.079	-26.246	-24.176	-25.522	-18.734	-19.983	-23.493	-20.757	-18.258	-17.921	-18.954	-23.411	-27.232	-21.432	-20.928
-9.8139	-10.428	-9.3777	-13.767	-8.3314	-8.5649	-18.051	-12.223	-17.713	-10.439	-8.7895	-12.313	-11.123	-15.526	-15.041	-10.21	-14.894	-11.425	-16.207	-10.124	-15.509	-8.7688	-16.195	-15.311	-9.6609	-16.959	-13.808	-10.206	-15.144	-15.401	-14.254	-12.27	-4.6472	-20.833	-15.985	-13.206	-10.253	-18.398	-13.979	-10.402	-11.994	-13.486	-18.179	-15.906	-12.291	-17.093	-11.975	-16.322	-21.204	-6.4915
4.6287	-0.97188	0.2512	1.1447	2.3175	-0.82668	5.6625	-6.1268	-1.2562	0.63544	0.86712	-2.1426	-4.3541	1.2842	5.4711	-1.3644	4.3601	0.94015	2.7365	3.3317	3.6096	3.7041	-0.6959	0.15236	4.626	4.7952	5.507	-0.23405	3.6207	3.4927	-1.959	3.5299	9.0721	-2.4753	-2.1383	1.7942	-1.3865	7.097	-4.0078	4.5073	2.9183	1.6538	0.44617	3.1557	1.2204	2.1768	1.6165	4.7111	5.338	2.0115
-14.304	-14.781	-8.2878	-16.459	-11.406	-8.0529	-12.82	-15.174	-11.163	-8.6425	-10.756	-10.19	-16.35	-10.91	-16.465	-11.484	-10.641	-11.389	-6.4688	-15.707	-11.39	-11.623	-9.6927	-11.887	-12.503	-8.911	-12.312	-8.6208	-11.758	-12.414	-10.805	-11.238	-15.801	-11.383	-10.488	-12.434	-9.4577	-18.211	-12.715	-3.0015	-12.589	-9.6745	-6.2915	-17.913	-11.684	-14.299	-18.376	-16.095	-9.1934	-4.2982
-0.729	0.17743	-0.72927	-1.0985	0.87022	3.7439	-1.4081	-1.9369	-1.7463	-1.0649	0.19174	-0.57365	1.6421	-4.234	-1.7262	-6.6212	-3.6144	-2.8461	1.6685	3.3543	9.172	5.2307	2.7702	-2.0495	1.0095	11.402	-1.4199	3.2999	-5.7977	-0.45078	0.25139	-0.51381	3.3104	7.1375	5.841	1.1216	0.68642	-0.89838	-2.915	3.2992	0.6058	-4.0644	2.4849	-0.80694	2.8926	3.5708	0.49145	1.4901	10.435	5.1272
-4.0413	-13.146	-16.19	-14.238	-15.549	-11.133	-14.104	-17.373	-15.659	-11.873	-7.4448	-14.475	-9.5083	-16.988	-15.986	-12.818	-10.031	-9.8881	-13.201	-6.9261	-10.976	-4.1934	-15.17	-9.725	-7.5592	-19.079	-4.3055	-21.716	-16.397	-16.998	-11.918	-15.331	-18.779	-14.93	-12.358	-11.239	-9.6679	-5.9094	-14.879	-9.0202	-13.139	-10.804	-11.765	-8.9905	-15.383	-12.916	-14.885	-13.663	-8.5355	-14.78
0.065047	1.4572	3.6	-3.0643	5.0162	0.44425	-0.43884	-0.18003	-4.1429	-2.5145	0.91974	-8.3489	-3.4144	1.821	1.8114	-2.9459	-4.0452	-7.613	-3.764	1.0713	-0.85528	-4.9727	0.33236	-4.6647	-1.3159	-0.40466	2.6653	6.4222	0.026309	-1.5188	0.47585	1.5359	-4.3702	-5.732	-5.7839	-4.0951	0.34703	-2.9618	1.8307	0.4182	2.6375	-3.0665	0.13994	-0.086274	-5.8093	5.3791	0.012992	-4.1103	0.34535	0.45238
-6.371	2.8113	1.1645	-8.5995	-2.2818	-8.4771	-6.8522	-3.5116	-11.015	-7.6805	-7.4887	-2.6881	-8.4493	1.0862	1.2395	-7.2232	-7.106	-3.0751	-5.693	-4.3007	-0.48566	-1.2371	0.19547	-1.5178	0.39737	-9.051	-5.2544	-5.3097	-3.9576	-1.6259	-3.1119	-8.5946	-2.6566	-6.1276	-1.886	0.77199	-8.2889	-0.63986	-1.2748	-3.9383	-5.0322	-0.90499	-5.465	-10.35	-4.0836	-1.5517	-7.1142	-8.4701	-1.2737	0.27993
-3.9826	-4.0164	1.8038	-1.6756	7.128	-6.7256	-1.7736	2.5101	-4.9443	-0.12917	-3.4694	2.4364	0.96828	5.2637	1.5424	5.9399	-0.80626	3.1159	-0.49113	1.7562	-0.66027	1.7433	4.578	-4.426	3.4258	-3.6474	3.6324	2.8899	4.1518	0.59151	-1.5876	1.1253	3.8326	-2.128	-5.4751	3.1906	-1.9582	-2.7176	5.2351	3.0277	1.8385	0.95646	10.172	-1.3081	-3.4821	-1.0839	-1.9363	-4.2779	1.7996	7.2023
-17.512	-13.417	-15.216	-10.404	-6.607	-18.371	-13.442	-11.921	-12.025	-17.426	-16.318	-14.186	-16.792	-22.79	-11.368	-16.215	-15.225	-21.152	-10.333	-12.758	-17.982	-10.132	-14.346	-8.3576	-18.446	-12.728	-18.551	-18.273	-17.229	-20.278	-12.715	-14.237	-6.985	-9.4651	-9.2414	-14.325	-9.3559	-14.408	-17.048	-15.443	-4.9167	-10.863	-15.29	-11.599	-14.199	-13.25	-9.7916	-15.264	-9.5684	-8.9853
-0.52631	1.229	-6.5517	6.1242	3.1993	1.9513	1.4712	10.503	0.26778	-4.786	-3.1651	0.14371	1.6242	6.3609	2.5065	-1.3875	-4.0445	-6.2213	-2.5092	2.7934	-1.457	-4.5507	0.31062	-3.1701	-6.9478	-3.7616	7.4711	6.7854	6.7822	0.72283	-9.7472	8.7059	-6.3971	3.5633	1.1428	-0.35475	2.5876	4.2994	4.189	3.7623	-3.8183	3.7851	-3.5192	2.9876	-0.82486	0.38115	-6.121	0.71522	-0.39073	3.303
-17.253	-21.172	-19.654	-17.96	-24.658	-22.627	-21.839	-20.214	-21.17	-21.869	-18.82	-24.099	-25.561	-17.977	-25.297	-25.422	-21.013	-23.843	-20.977	-22.31	-18.228	-22.551	-26.114	-22.69	-24.529	-17.853	-24.018	-22.432	-21.353	-22.358	-18.069	-27.238	-22.482	-21.704	-23.04	-20.063	-28.879	-22.672	-17.979	-22.425	-18.201	-24.626	-21.144	-25.728	-22.681	-22.786	-23.822	-27.082	-20.81	-24.495
-9.444	-10.352	-14.445	-9.3134	-5.1404	-9.6098	-7.9692	-6.2811	-11.742	-18.05	-10.77	-11.479	-10.829	-6.8612	-8.5458	-9.4116	-10.648	-13.974	-3.8304	-10.447	-10.602	-14.388	-15.091	-14.984	-6.9449	-7.403	-8.3482	-9.37	-13.77	-6.2758	-10.261	-7.6334	-4.7042	-7.3339	-13.492	-13.73	-6.5457	-4.6484	-6.2831	-11.185	-8.2277	-9.0719	-13.75	-7.729	-4.7347	-7.4175	-3.8516	-8.4689	-9.3016	-9.4383
-8.2154	0.53862	-1.966	6.5187	-3.939	-5.3043	-1.8661	-8.7764	-4.4503	-3.4289	-3.8172	-6.1102	-7.9065	-1.3366	-4.3173	2.0438	-6.2688	-2.7832	-7.0292	0.4135	-1.528	-7.4866	5.2964	-2.6926	-4.3236	4.2601	-7.4013	-1.2315	-4.2189	-4.4295	0.94186	0.63534	-0.27549	1.2562	-7.1933	-1.299	-9.3338	-6.2364	-4.1015	0.50948	-5.4898	1.7257	-5.2324	5.1417	-9.9556	-4.1841	-11.209	-0.76162	-1.2797	-9.9574
-21.533	-25.316	-20.642	-19.508	-18.589	-23.874	-21.717	-21.265	-19.809	-20.962	-20.381	-29.63	-21.709	-24.99	-24.818	-19.838	-23.793	-18.267	-22.576	-25.097	-24.793	-22.118	-18.499	-23.133	-23.332	-30.175	-19.415	-22.147	-20.784	-19.916	-21.944	-21.666	-16.03	-17.408	-19.683	-25.675	-29.645	-24.072	-17.97	-22.42	-19.704	-23.251	-18.807	-26.527	-18.271	-21.878	-23.056	-22.959	-17.651	-14.742
6.0806	6.1743	4.5514	8.1368	4.4686	2.2935	1.57	-1.9504	10.532	5.9772	5.7023	3.1446	9.8814	12.812	4.6298	4.6505	10.678	5.0429	6.4207	3.5021	11.723	12.985	8.4125	4.6368	8.7259	13.018	6.5071	-0.85926	3.5405	2.6365	-0.73083	5.3813	6.8369	9.3978	4.7446	3.4893	12.83	6.6618	6.8341	4.8067	4.1432	6.5745	6.0003	9.0297	12.086	8.0745	2.7482	9.8965	2.1944	5.0236
-10.554	-10.785	-11.708	-2.7159	-11.779	-13.221	-3.0308	-8.4029	-2.3143	-16.329	-14.688	-9.7187	-8.3711	-13.508	-2.2609	-16.897	-11.588	-3.0425	-9.3579	-14.151	-5.9427	-9.8878	-10.95	-12.334	-11.838	-9.4626	-11.355	-6.1562	-15.001	-7.926	-7.5739	-9.6595	-7.8393	-5.1023	-11.499	-8.5236	-12.464	-7.0453	-7.7267	-19.289	-13.74	-2.0215	-3.546	-7.578	-12.213	-13.599	-10.979	-7.5478	-3.7573	-12.44
-24.162	-21.985	-20.069	-21.118	-23.091	-18.41	-20.315	-24.57	-20.379	-18.969	-21.733	-22.706	-17.013	-21.284	-23.706	-20.883	-18.246	-21.95	-25.353	-27.474	-20.988	-17.117	-22.742	-28.377	-16.216	-27.105	-19.105	-16.761	-18.826	-33.8	-18.264	-22.009	-20.234	-27.283	-21.501	-18.866	-25.346	-18.46	-15.214	-17.681	-24.972	-17.491	-19.563	-19.528	-19.395	-24.674	-18.525	-19.262	-17.834	-21.276
3.2364	-5.7705	-1.4863	4.1173	-1.802	1.9715	4.4578	4.1104	2.4251	3.3169	4.0241	3.1985	1.4887	0.57096	-5.9853	-3.3618	6.7842	2.3379	1.4693	-4.7034	3.4037	1.2632	1.495	-3.931	-0.4172	5.3527	1.8468	-0.49789	3.6404	2.1763	0.70244	-0.63872	3.2446	-0.44265	-1.5089	0.85448	2.9709	-3.5761	0.85267	-2.3699	-4.4504	-3.4019	4.3123	4.7047	0.32609	-0.99224	0.70275	-1.7855	-3.4577	0.93098
-4.262	4.7156	3.6856	-4.603	-0.39464	-1.9068	-1.9851	1.5874	-1.7	-1.5633	-4.9313	-2.5836	0.58078	-0.91348	-3.1531	-1.5565	0.096994	-7.7524	-2.8646	-2.0517	-4.8386	-2.6408	5.369	-2.1092	1.2774	2.3053	-1.4434	-7.813	6.2253	0.52834	0.89082	0.48362	-0.35203	6.6185	6.086	-1.5239	-2.8798	0.42531	-0.46954	0.10948	-3.2625	2.3237	3.35	-2.6136	-0.72695	-3.43	1.0651	-3.1042	6.6761	-2.038
-19.421	-22.673	-15.191	-20.665	-14.819	-21.929	-17.162	-23.291	-20.554	-21.076	-25.098	-30.877	-17.968	-19.168	-16.014	-23.631	-20.638	-26.451	-20.419	-29.501	-15.997	-21.187	-26.989	-20.821	-13.746	-23.704	-20.8	-20.152	-28.998	-26.672	-24.157	-21.508	-29.458	-23.787	-15.326	-20.718	-20.219	-22.565	-21.552	-23.053	-22.895	-19.67	-22.573	-22.236	-26.6	-20.355	-21.165	-21.442	-15.847	-19.647
-3.7111	-4.6769	3.2176	-2.5973	0.55052	-0.09243	1.4625	1.5918	-0.80501	2.0937	-1.0108	-2.4757	-4.7563	-2.8961	-0.84177	-6.5773	-7.2836	-7.3818	-0.27558	3.9181	-3.4821	0.84039	-2.1937	-2.878	-4.0223	-2.9527	1.8547	-6.0134	-0.93168	-2.1564	-4.9844	1.701	-2.391	-6.6875	-0.96695	-2.7581	-4.849	-0.17564	-4.1537	-0.97422	-2.0713	-1.0136	-4.2489	-2.115	-1.0933	-0.24336	-2.4065	-2.0906	2.9713	-1.0043
0.97465	-4.8065	-0.62266	1.6296	0.31105	-10.632	-14.195	-3.0323	-6.6904	5.4808	-11.824	-0.30934	-9.6243	-0.98077	-0.27865	-0.61572	-1.8726	-4.2659	-10.064	-1.8408	-3.0971	-5.6056	-13.281	-3.7555	-5.1944	0.82053	-7.5404	0.82645	2.015	-8.4092	-3.2336	-0.055954	-4.2406	-6.9084	-5.8634	2.9516	1.2241	-2.5805	-5.7127	1.5403	-2.5103	-4.6309	-1.8776	-2.6018	-4.5523	1.2641	0.59432	-0.68723	-4.6538	-8.8608
0.074931	-2.9536	-2.8468	-4.7209	-11.086	-2.4412	-7.8628	-1.5925	0.17815	-5.8665	-6.663	-10.826	-5.9082	-3.141	-9.2178	-7.2735	-11.8	-9.962	-4.1151	-0.96569	-8.4401	-1.458	-2.9267	-7.7442	-2.5936	-3.2346	-6.6114	-9.4629	-12.394	-7.6568	-1.6297	-4.0856	0.019461	-3.943	-4.9226	-4.3986	-9.2863	-5.4997	-7.0622	-15.738	-4.316	-6.6709	-10.437	-5.4129	-4.301	-4.9402	-7.7519	-5.206	-5.1032	-7.9773
-9.6963	-9.612	-18.908	-8.1249	-13.122	-15.272	-17.424	-12.554	-11.567	-12.798	-8.3792	-11.395	-18.044	-13.573	-10.205	-11.435	-9.7592	-13.11	-12.038	-15.823	-23.573	-8.3711	-11.399	-13.757	-15.127	-12.765	-21.446	-16.282	-20.078	-13.452	-17.75	-6.749	-10.508	-7.7051	-6.0024	-13.129	-12.909	-8.811	-12.48	-10.512	-8.2691	-14.365	-9.819	-0.80217	-8.0002	-6.2652	-2.5851	-16.59	-0.21016	-11.727
-4.2255	-11.464	-16.138	-10.391	-11.354	-10.889	-3.2539	-16.331	-3.545	-10.732	-8.6791	-12.326	-9.0179	-13.322	-10.172	-1.8072	-6.7269	-14.79	-16.683	-9.8583	-11.578	-10.902	-11.667	-6.9797	-9.1879	-10.685	-15.927	-18.177	-13.956	-14.267	-7.7951	-11.372	-11.236	-13.285	-10.717	-11.96	-9.5275	-10.43	-11.718	-8.7398	-11.135	-10.571	-5.9044	-15.962	-17.566	-14.162	-8.1854	-9.4868	-9.9728	-7.3539
5.6914	5.2384	-2.125	0.84044	4.5898	-0.87646	1.3309	0.26814	7.941	2.5779	-0.42254	-0.38122	1.3994	4.971	-2.2455	4.4698	-6.2528	-2.3485	0.19041	0.10661	0.76778	-2.8461	1.3213	2.7826	7.6556	4.7178	-4.4495	4.7696	-0.69767	-0.35295	4.527	1.0669	-4.501	-0.25341	6.3717	-3.3142	2.1616	1.4662	5.6923	3.9113	-3.6696	3.4233	-1.133	2.4068	6.8089	-1.0562	-1.247	1.4067	-3.5106	-3.5023
-16.396	-10.399	-17.485	-9.0278	-14.022	-13.497	-23.776	-9.1622	-10.598	-13.884	-12.825	-12.961	-11.852	-12.25	-7.0387	-18.997	-14.911	-15.412	-18.235	-13.796	-9.8705	-14.214	-9.8779	-7.6691	-3.8541	-16.469	-13.205	-15.663	-16.732	-16.358	-13.746	-11.787	-11.722	-11.366	-16.422	-8.2186	-14.288	-14.628	-12.586	-17.412	-9.415	-7.2908	-8.8181	-16.551	-16.17	-18.472	-11.96	-21.555	-11.506	-8.538
4.5258	7.1579	3.7978	3.0781	5.1158	7.9793	6.5843	6.3299	6.3446	4.8558	-1.3666	3.0476	9.5827	2.2379	9.0056	3.7827	-0.16807	7.2198	8.8268	7.2947	3.919	0.47792	8.0504	3.1064	7.0165	4.2999	2.2808	7.0452	5.8888	6.9901	8.7191	5.6449	9.3611	4.6809	4.4879	10.846	6.1123	0.47208	8.8659	8.5886	0.0082416	8.6368	2.9918	7.0549	6.7115	0.95605	7.2267	5.1751	4.5698	12.054
0.23913	-4.3316	1.9147	-6.08	-5.501	1.6646	-0.67686	-0.90296	-6.0337	2.3376	-4.9876	-4.1569	-0.4408	-3.8519	-0.21288	-0.46722	2.9304	-3.6868	-6.3882	5.49	-9.0077	0.53231	-3.1212	-0.62308	-2.559	3.0115	1.9553	0.77401	-2.2259	-6.9518	-1.2426	0.35761	-5.3657	-5.0523	-7.4811	-5.0766	0.085852	-2.7207	-4.1569	-3.2225	-1.6556	-1.633	-8.342	-7.4993	2.4292	-2.7844	0.56843	-3.7502	-6.4583	0.8315
-10.884	-12.572	-10.261	-10.946	-11.593	-10.945	-15.541	-15.295	-11.61	-13.597	-11.625	-9.7076	-10.379	-14.293	-12.155	-16.6	-16	-13.381	-12.801	-8.6784	-15.901	-6.7913	-15.352	-8.5811	-13.655	-19.73	-13.584	-16.289	-12.961	-23.574	-10.88	-11.889	-9.9957	-6.6307	-1.9621	-6.0459	-14.685	-7.9428	-11.981	-14.759	-8.1433	-12.178	-12.211	-6.1315	-22.068	-8.8359	-10.375	-16.281	-8.5028	-16.704
-2.5132	-6.684	-5.2352	2.1516	0.30862	9.1429	-3.8083	-9.8519	-1.4604	-4.2681	-2.5694	-1.2616	-4.2838	-1.1478	-7.4727	-1.2531	-3.5811	-1.7416	-0.21304	-3.5716	2.8423	4.1292	-8.6533	-2.9392	-8.6764	-5.8475	-3.3932	-3.3689	-1.5253	-3.3997	-1.3598	-2.5536	4.2075	-6.7167	-10.417	-4.5329	-3.319	-4.2345	0.79901	-9.3739	-5.9848	-0.66677	-4.6695	1.7527	-2.0958	0.25842	-4.5758	-6.7078	0.17446	-6.1837
-6.9159	5.6476	1.3831	9.1391	-6.5822	2.6025	3.5039	5.8393	-2.5493	1.4626	2.8075	-0.95915	3.28	-0.3728	5.103	1.3968	0.96797	0.10454	8.0468	5.1874	-1.6311	5.9255	1.5762	0.18994	7.9354	-5.5722	4.3784	1.891	-3.8067	-1.2728	0.61504	-1.1747	5.6605	2.8412	-3.6725	4.165	7.0629	2.6154	3.5153	1.7717	5.6987	3.4171	3.8581	-3.0406	3.4215	2.3306	-1.4416	-3.5527	9.7885	-1.2378
-0.73671	3.3655	1.4231	-2.0549	5.0626	6.9602	-0.96182	5.2293	0.94908	4.9589	6.1467	4.4127	2.2803	3.2471	2.9822	8.5541	2.3974	3.6308	7.1689	6.4338	0.021567	10.539	5.1167	0.28501	6.6936	4.975	5.1654	-3.6674	8.3263	1.6621	-0.81886	0.31698	9.7682	1.5988	3.9162	1.4963	6.1768	-2.1158	4.357	5.0482	5.6969	3.8852	3.4248	4.7744	0.44687	3.0482	10.047	0.91215	1.888	-2.5552
-9.159	-13.685	-12.848	-15.194	-15.953	-16.631	-11.607	-12.343	-11.839	-15.951	-17.374	-12.083	-10.292	-8.6913	-13.505	-15.168	-12.059	-12.175	-20.013	-17.352	-9.7039	-12.83	-11.705	-17.268	-11.955	-13.818	-15.126	-12.728	-12.555	-18.659	-9.6355	-15.714	-16.113	-9.6311	-6.3192	-12.811	-13.658	-15.936	-15.634	-14.668	-16.147	-11.737	-14.467	-15.07	-13.968	-8.5161	-7.4093	-10.313	-12.088	-16.503
-6.9408	-9.2274	-7.9275	-5.0898	-7.8651	-8.2028	-5.36	-5.3899	-6.2741	-8.2148	-5.2663	-8.7611	0.47366	-1.9636	-6.156	-9.1991	-6.358	-7.5708	-5.7361	-6.0082	-11.683	-3.1243	-7.848	-10.083	-8.4975	-2.8635	-3.7314	-8.0521	-0.85536	-5.5983	-14.482	-1.732	-4.7433	-0.31038	-8.6392	-3.5204	-3.4002	-3.1865	-5.444	-3.8966	-0.16103	-6.9709	0.040752	-7.6925	0.083731	-4.3206	-9.1817	-3.1993	-6.1612	-8.4073
4.3356	2.7595	13.596	4.9963	2.2556	5.4715	3.2043	-3.1822	4.5473	11.389	2.7165	-2.1571	1.1529	4.341	5.9018	2.8359	7.117	3.4926	2.1918	5.4954	5.8559	1.3009	11.245	-0.1136	1.5744	2.7113	3.5639	6.2431	3.6432	5.9407	8.0721	7.4759	10.185	4.5461	7.1766	5.4048	10.922	6.7098	0.30017	2.6198	8.6544	11.886	9.8825	2.5574	3.826	8.9022	10.836	2.3333	5.3836	8.6899
-13.76	-16.039	-12.896	-7.5835	-11.828	-15.361	-20.788	-13.384	-11.977	-17.894	-10.492	-4.4655	-20.073	-13.917	-12.81	-17.953	-15.61	-6.3377	-15.609	-16.415	-10.968	-13.566	-16.785	-12.187	-13.215	-21.989	-7.5422	-17.156	-14.255	-14.772	-15.324	-11.031	-14.735	-16.057	-11.34	-12.777	-17.999	-17.469	-16.51	-19.512	-15.247	-21.215	-11.571	-10.941	-19.329	-14.84	-15.156	-17.655	-14.226	-15.113
-11.429	-10.452	-9.5394	-11.874	-12.162	-8.2377	-14.4	-16.704	-8.6742	-16.016	-16.425	-13.354	-18.53	-17.355	-16.68	-12.366	-14.692	-9.6842	-9.1338	-9.2579	-11.859	-7.4436	-7.9301	-16.094	-10.787	-14.466	-13.465	-11.219	-9.3091	-15.475	-7.3253	-9.9567	-14.428	-2.6325	-10.982	-10.505	-9.0354	-11.628	-7.7922	-6.5055	-11.94	-14.606	-16.022	-6.7587	-12.362	-12.024	-6.4876	-11.399	-16.201	-12.598
-16.885	-9.3391	-16.826	-10.963	-9.7564	-10.201	-9.4903	-9.8485	-16.487	-10.271	-10.036	-3.0139	-5.7634	-14.748	-10.694	-15.776	-8.2422	-12.861	-7.5855	-13.553	-13.291	-14.791	-5.2877	-13.826	-12.89	-9.6067	-12.849	-15.181	-10.094	-18.983	-8.8617	-4.9016	-16.485	-12.271	-2.3086	-11.382	-13.305	-8.0737	-13.469	-8.5413	-9.4608	-14.512	-9.0046	-8.1216	-19.552	-13.274	-12.075	-2.302	-8.9984	-10.224
-1.0617	-5.0303	-0.030641	-8.477	0.10811	-0.35996	-5.2878	-3.4139	-7.1188	-6.2769	-2.0524	-5.8838	1.0055	-1.2308	-5.0851	-4.0778	-9.1224	7.8579	-2.8828	-2.2088	5.4388	-2.6848	-3.7504	-7.8173	-0.080091	-6.9802	-4.7886	-8.6179	-1.9701	-6.7697	0.06629	-9.4412	0.62783	0.79115	-7.202	0.085727	-5.8257	-5.7956	-0.18365	-3.9868	-4.529	-8.1004	-6.4355	1.3718	-5.7229	-6.0918	-3.4143	2.8995	-3.4093	-7.7787
-13.391	-10.409	-17.568	-18.188	-12.405	-12.928	-19.921	-20.435	-17.332	-15.979	-11.821	-14.894	-10.719	-9.31	-7.4019	-17.507	-13.494	-14.39	-8.359	-11.648	-15.125	-11.058	-15.216	-16.101	-17.815	-18.059	-15.736	-12.256	-15.743	-15.038	-16.228	-22.188	-12.434	-8.9484	-7.2025	-12.894	-5.1939	-15.723	-11.154	-17.762	-10.298	-15.058	-12.53	-17.913	-10.507	-8.9121	-22.628	-16.241	-14.628	-14.261
1.8612	-3.8763	5.0114	-8.4594	-6.6796	-3.1338	-11.577	2.6635	-2.8818	-2.3786	2.2338	-0.13335	-1.6589	-5.4404	-1.933	-3.3073	-4.8946	4.0887	-2.703	3.6289	-2.0543	-3.0952	-5.0989	-8.0516	2.3587	-0.41154	-6.3325	0.84494	-3.7836	-8.2661	2.5388	-5.4533	0.11888	2.5535	4.4011	-7.8415	-1.8483	-5.2916	-7.0498	-13.599	2.4386	-5.9174	-8.8622	-2.8241	-0.33376	5.9813	-1.5653	0.6282	-5.2235	-4.6518
-15.478	-13.467	-16.493	-10.579	-6.1885	-11.137	-12.738	-11.553	-15.908	-14.114	-14.285	-10.074	-10.26	-14.491	-10.494	-10.582	-9.1428	-16.387	-14.713	-7.6663	-12.771	-5.3135	-7.8757	-7.3578	-10.119	-13.221	-7.6137	-7.7118	-9.2124	-9.588	-6.1768	-12.626	-18.838	-8.9557	-12.835	-9.0125	-12.658	-11.741	-9.2391	-4.7815	-14.485	-5.852	-7.4872	-9.0277	-10.241	-14.009	-20.846	-13.268	-10.264	-13.307
-13.322	-7.3691	-11.683	-9.1099	-14.394	-12.64	-9.3646	-12.909	-15.995	-9.8206	-5.5126	-9.2087	-10.912	-8.5063	-11.779	-16.108	-8.1444	-6.0607	-14.557	-10.029	-9.029	-11.199	-11.865	-6.7219	-11.421	-11.087	-6.0279	-16.171	-15.814	-13.154	-12.929	-17.07	-14.428	-11.244	-10.875	-9.4739	-6.7633	-9.0099	-14.363	-17.007	-16.064	-13.791	-16.1	-7.3995	-10.926	-9.6696	-13.115	-13.685	-8.7796	-10.893
-5.716	3.2276	-2.9973	-0.43755	-1.0124	-4.4385	-1.5295	-7.7602	-2.7812	-1.0251	0.55406	-4.4213	4.6076	-4.0502	-5.3904	-5.7824	-1.951	-2.3667	2.0961	1.3579	-0.31051	5.835	-7.4707	1.3249	0.77479	2.957	1.2147	-2.3297	2.326	1.4956	-5.9624	-7.9875	-2.9692	-1.4328	0.96376	-4.4145	-5.3508	4.233	-3.0243	2.3262	0.52221	-5.4818	3.1261	-3.0278	-4.511	-0.81376	-7.9915	2.8765	-3.7335	-0.32312
-0.97582	2.9283	-5.4081	-7.8856	-6.3294	-4.2544	2.1343	1.7739	-0.86674	1.0988	-3.8934	-3.1933	-2.049	-2.3469	-4.5497	-3.509	-5.2666	-3.5677	2.8609	-2.6108	2.412	-2.678	-0.19342	-11.603	-5.1631	-2.0307	-2.6878	-8.9319	-7.0854	-9.4611	-0.021343	-3.3702	-2.2857	-5.2016	-1.7452	-2.06	-4.4659	-2.1949	0.21907	-1.1134	-7.6717	0.32097	2.364	0.67137	-3.7771	-3.8	3.3136	-5.3654	-5.5019	2.3622
-0.8744	-6.4669	-0.25877	-4.9155	-4.5223	0.65786	-9.215	1.7669	0.34648	-3.4295	-0.85145	0.14396	0.93375	0.95063	-2.846	1.5059	0.48934	-2.9882	-8.6837	-7.118	-6.5708	-6.0157	-6.0188	-10.924	-4.9607	-0.71588	-2.4782	-1.4745	-2.0696	-0.22472	-3.6963	-4.551	-4.0429	-4.5568	-5.8884	-1.6511	-4.4129	0.22279	-1.6922	-1.2529	-3.5229	-7.2981	2.2665	-1.6496	-6.4972	-4.1972	-8.9145	-5.4994	-9.7639	-0.32731
-14.907	-10.31	-4.8269	-15.866	-9.2323	-7.6306	-4.8385	-3.6234	-7.1499	-7.8905	-5.3746	-8.0224	-9.0321	-13.971	-8.7701	-10.511	-8.1082	-5.8389	-6.4993	-9.6022	-4.1049	-11.606	-6.8032	-8.4996	-8.3024	-3.8812	-12.389	-15.499	-14.143	-9.7494	-8.9477	-15.025	-4.3965	-8.7711	0.0036546	-8.5543	-2.5726	-9.8586	-9.0138	-11.596	-10.014	-14.291	-7.6353	-12.516	-8.7563	-14.944	-11.895	-13.571	-6.173	-7.5114
-6.0447	-16.306	-9.6154	-7.898	-10.327	-11.523	-10.834	-11.713	-7.5646	-9.1301	-6.2993	-18.281	-12.733	-15.225	-8.4244	-6.7446	-7.9765	-15.662	-15.377	-8.8738	-14.207	-15.19	-12.055	-18.432	-11.781	-10.811	-11.626	-7.4762	-12.651	-8.367	-4.7139	-4.346	-10.266	-14.795	-16.486	-10.367	-13.892	-13.44	-12.522	-12.773	-9.8599	-15.246	-9.2734	-14.256	-10.446	-12.631	-10.052	-8.8882	-13.11	-16.168
-7.5031	-17.251	-17.995	-11.549	-13.939	-11.248	-13.766	-15.706	-6.2088	-10.811	-11.109	-10.568	-18.129	-12.402	-10.895	-11.007	-19.682	-12.312	-6.7177	-12.58	-15.91	-13.657	-12.12	-14.558	-14.291	-7.7906	-14.486	-13.144	-14.144	-11.345	-15.117	-17.421	-17.419	-9.8586	-14.523	-15.323	-15.265	-18.038	-17.028	-20.273	-11.982	-20.011	-11.846	-15.607	-12.774	-6.3116	-13.167	-10.655	-10.558	-11.164
-11.397	-4.9936	-13.2	-8.181	-12.559	-5.308	-11.637	-14.635	-9.6115	-9.5568	-14.102	-1.5546	-13.171	-15.614	-4.2959	-10.727	-9.2108	-12.645	-14.775	-14.937	-14.338	-12.289	-16.6	-19.2	-13.357	-9.5513	-7.7796	-12.013	-10.703	-13.862	-9.1984	-11.551	-5.0476	-11.723	-14.076	-9.2496	-12.504	-7.4442	-16.052	-6.4908	-11.138	-4.2725	-11.332	-13.317	-12.322	-11.059	-11.278	-6.887	-13.181	-10.842
-2.8747	0.31012	-9.1799	-7.2828	-6.1694	-7.5181	-2.2797	-0.8317	-6.2124	-11.914	-7.7472	-8.3977	1.7894	-3.4956	-3.6893	-1.8016	-7.8861	0.11627	-8.7272	-3.5075	-8.631	1.913	-3.1789	-0.08071	-5.9477	-6.8155	-2.0283	-5.7592	-9.2111	-3.9529	1.7823	-4.4801	-2.7313	-9.9135	-0.77393	-0.35488	-3.6331	-3.5798	-0.74356	6.9433	-5.5353	-3.5169	-2.8328	-3.1113	-9.1291	-4.9828	0.91423	-8.3776	-2.7203	-4.6349
8.025	2.8769	8.7233	7.0594	1.0882	2.6501	0.61381	0.23074	4.0652	6.637	8.3431	4.7572	7.9407	5.594	5.5629	5.5926	8.0045	10.792	3.8452	10.804	-0.57149	4.5355	5.5784	3.5629	0.4325	8.6752	-0.60986	-5.0447	5.6173	4.4607	10.681	6.2739	9.7805	-0.91321	2.4371	13.635	12.374	6.6254	3.3874	4.6829	0.3675	1.3844	4.2621	0.082082	1.8294	5.8045	7.0532	-1.595	6.8313	9.0768
0.33087	1.828	6.5789	2.6964	6.8831	2.6276	-8.0894	1.2766	0.99702	-1.6173	-7.0346	0.29557	4.7425	5.4589	4.1351	-3.8365	3.2995	2.5502	2.9504	1.2894	3.4449	5.4845	-5.2313	1.0444	-0.095529	-6.1801	5.2437	-0.57218	0.98706	3.2145	12.693	4.6225	1.4101	3.5158	-4.9132	1.7906	-1.2047	1.4689	4.5963	0.41585	1.8226	5.0658	-0.95976	4.1689	2.0009	3.8677	-0.083619	7.3463	1.677	6.124
-7.1636	-14.528	-10.868	-8.8278	-6.9689	-7.3972	-7.4771	-11.345	-8.1848	-7.7021	-11.1	-13.627	-9.8589	-8.6994	-11.586	-10.823	-11.673	-14.829	-13.389	-11.421	-11.619	-12.995	-7.1007	-8.9781	-15.194	-8.2843	-11.004	-9.2328	-13.701	-10.774	-12.124	-17.472	-11.588	-12.581	-7.8474	-13.394	-10.394	-9.0969	-12.617	-8.4301	-14.809	-12.149	-17.873	-14.496	-16.802	-7.7394	-7.8697	-7.4402	-10.18	-8.3125
6.1382	8.0077	1.9072	1.6586	7.1457	9.3226	2.639	0.73709	5.0827	9.0572	0.9028	2.5744	7.8306	0.29847	7.421	3.2533	8.8589	5.1948	6.9484	5.0624	3.6043	-7.1013	0.60258	-8.6704	6.1802	5.2276	13.244	7.5549	6.7067	-0.48556	4.1956	4.7794	5.0618	1.788	8.0202	4.6911	3.8799	6.6942	0.20786	0.073574	1.937	4.3552	7.3111	9.3101	5.7404	2.3512	7.4537	-8.5033	6.981	4.0337
3.1359	1.4981	-2.6737	-0.63212	-2.8374	0.29353	-0.86814	-0.33693	-1.8356	5.7535	-2.1961	-0.32656	7.6009	0.54603	-0.33214	-2.8876	0.64614	-3.3461	4.0169	-2.7659	-2.9577	3.0614	-1.9037	-1.6203	-3.7516	-1.372	-3.8478	-1.7588	-0.11273	-8.5038	-1.112	-4.4742	4.1326	-1.8431	0.042483	2.612	-2.5084	-4.3278	4.6694	6.1283	-1.8095	-0.31586	3.6103	-6.5079	-4.0717	-0.57782	-1.1687	-1.6083	-2.6424	1.8026
-7.2403	-15.038	-10.847	-14.281	-10.922	-11.941	-10.251	-14.776	-14.36	-18.616	-8.8943	-21.83	-12.134	-14.875	-16.534	-8.5229	-9.2056	-18.189	-8.1095	-12.9	-14.656	-13.361	-20.533	-15.489	-12.082	-13.805	-18.81	-13.324	-18.12	-13.943	-11.736	-18.772	-9.14	-14.129	-20.945	-16.291	-8.4924	-12.395	-11.598	-11.22	-13.387	-11.235	-14.091	-22.95	-9.6081	-12.39	-15.331	-14.519	-13.816	-14.097
-0.80468	0.87367	3.361	0.13441	-1.5117	-4.4866	-2.9909	0.097818	-4.7716	-3.9298	2.6327	1.5694	-1.5641	4.1725	-1.5857	-1.2377	-10.324	-0.43861	0.45758	2.4603	-3.7243	-6.4001	-4.5359	-4.1765	-1.4447	-4.7206	1.4028	-3.6574	-0.3858	3.0445	-3.4663	-4.5038	-6.3293	-0.84923	-3.4901	3.3565	-3.782	-1.1781	-4.4345	0.062576	-2.9813	-3.8513	3.3851	3.2729	-7.0731	0.71435	-5.5967	-2.2758	-2.0309	0.48955
-11.531	-10.693	-12.309	-15.204	-3.2861	-14.953	-6.2421	-8.659	-21.025	-17.572	-2.2237	-10.26	-9.4689	-9.1142	-7.7679	-11.238	-17.53	-12.253	-14.316	-12.649	-9.8987	-9.2228	-17.223	-15.204	-9.6779	-11.962	-13.196	-15.252	-9.4027	-11.03	-14.047	-7.6351	-9.222	-4.9462	-11.431	-11.539	-10.609	-10.582	-10.286	-15.505	-6.0144	-12.761	-12.171	-6.9961	-7.847	-16.112	-11.156	-10.986	-11.661	-7.3981
8.5532	-0.81501	0.055102	0.31312	9.8314	3.0435	-1.9495	9.0274	9.3154	-2.8346	-1.2078	1.6198	4.0862	6.3628	1.9457	-1.4587	-1.5699	1.8609	1.3288	3.9138	8.5701	4.7649	2.7172	-0.15936	2.4342	8.4891	2.2466	0.64761	0.29993	1.6897	-2.5029	4.8071	-0.23209	3.749	3.3759	8.6371	0.10623	-2.2684	-1.0952	2.5082	3.2932	7.9155	6.57	4.6398	4.3515	-0.47638	5.6752	-1.8493	6.1753	3.5874
-4.9845	-11.822	-2.414	-5.1475	-0.45779	-3.0476	0.6247	-2.0388	0.36601	-2.3865	-7.5166	-0.78141	-0.89513	2.8907	-4.6463	-4.1068	-1.6442	2.2585	2.8754	-0.12067	3.9584	-0.69555	-0.75467	-2.0129	-2.5154	-0.20199	-3.4197	-4.8474	1.7836	-0.07738	-0.18155	0.58985	-6.4738	-7.0685	-2.1626	-6.3794	0.791	0.68894	-3.5536	-6.201	2.4938	0.35192	-1.8611	-4.1137	1.1564	-1.4313	-3.5012	2.0708	-2.2853	0.59664
-6.3272	-9.7428	-13.496	-8.1779	-14.129	-11.9	-16.022	-10.859	-11.084	-15.646	-7.155	-6.1829	-7.8142	-6.9603	-5.102	-12.838	-16.14	-9.9058	-9.984	-6.4037	-9.2041	-11.069	-10.082	-10.176	-9.5264	-14.461	-13.171	-17.219	-18.864	-9.2377	-9.6331	-15.82	-12.177	-13.401	-10.17	-8.7835	-9.49	-10.271	-10.283	-16.409	-11.299	-11.749	-8.4118	-12.138	-9.5685	-13.596	-6.6553	-16.426	-13.161	-17.622
-4.8831	-5.4353	0.87518	-4.7688	-5.2814	1.9676	-7.9859	-3.6039	-5.204	-2.4278	-1.8059	-5.906	0.0066144	-2.9126	-7.0848	-7.7482	1.0324	0.28474	-4.5262	-0.62988	0.42222	-0.91391	-5.3134	-7.2143	-4.8107	-4.5408	-2.9674	-3.6938	-8.6945	0.67331	-2.4716	-3.3601	-6.2121	2.5107	-4.5028	-4.5644	-2.9112	-5.7331	3.923	-1.6917	-2.5269	-7.5331	-4.1653	-4.2064	-2.8742	1.0816	-0.55088	-8.0254	-3.8339	-1.9842
7.0114	0.73354	4.3236	4.4722	5.307	3.1116	0.50945	4.4507	4.9735	1.5038	1.0737	-0.8577	-4.1412	6.0077	11.16	-1.1565	0.67132	0.10085	4.0773	3.1043	4.8904	3.4103	-2.0003	2.1967	1.6845	-2.4439	4.0276	-1.6063	8.1919	0.02798	9.1176	1.9313	4.2522	6.2767	1.9014	9.2502	2.3772	-1.501	0.93459	5.8844	0.67246	-2.3965	3.6283	5.1404	5.6471	2.9977	6.5321	4.94	-3.5738	6.4102
-9.5238	-7.3011	-15.561	-4.9557	-10.083	-10.915	-14.379	-12.991	-6.9395	-3.552	-15.741	-12.786	-9.6133	-6.3041	-5.178	-5.7819	-9.1984	-9.3501	-9.6337	-12.378	-6.9618	-8.5428	-8.6999	-14.144	-9.9815	-17.041	-15.635	-10.697	-13.324	-8.3381	-12.65	-10.864	-8.1742	-13.131	-7.5949	-14.718	-2.3121	-9.4236	-12.989	-11.375	-7.7763	-7.239	-8.8467	-17.721	-11.622	-10.162	-10.552	-13.95	-5.8314	-11.05
0.094683	-5.1334	-2.0799	-5.3406	-7.004	-1.378	-6.5659	-8.8775	-4.2994	-5.5644	-2.6796	-5.379	-8.8644	-2.6646	1.6399	-10.862	-9.966	-0.09339	-2.5245	-2.869	-3.8218	-6.073	-3.9943	4.0259	-7.2532	-7.6132	-7.2398	-8.2087	-7.3067	0.23741	-8.1787	-4.9131	-7.3683	1.9988	-6.1864	-2.1086	-1.3005	-10.757	-4.8559	-3.1735	-5.751	-8.3893	-14.253	-0.13052	-6.428	-5.5768	-8.8995	-6.7521	-1.7365	-6.317
0.21391	-1.1989	0.69772	-3.0116	-6.5549	-0.27946	0.14544	-1.8756	-0.4775	2.5054	1.3416	4.8006	-4.6063	-4.4828	-3.091	1.9526	1.4904	-8.1856	1.9262	5.0499	-0.67328	-8.1298	-1.3164	0.05222	-3.7193	-6.4601	-1.9358	-3.7439	-4.0168	1.3677	-8.1933	-3.4218	-3.7358	-6.0695	2.1638	3.6628	-2.8385	-1.4723	3.4775	-2.0939	0.46952	-1.6873	-5.3505	0.24106	-0.68829	-0.82683	2.649	-4.2644	-1.9127	-5.4725
-13.79	-14.101	-17.303	-10.476	-15.607	-15.024	-13.215	-14.186	-16.221	-7.5663	-14.134	-16.18	-8.734	-16.115	-13.899	-16.157	-20.025	-21.491	-15.287	-17.648	-15.629	-10.805	-11.732	-14.488	-7.1961	-12.54	-16.44	-9.8286	-11.609	-14.473	-15.06	-13.711	-15.752	-11.216	-18.363	-10.725	-13.996	-18.964	-17.836	-17.191	-14.194	-10.429	-17.306	-9.9488	-11.651	-14.883	-17.936	-13.689	-5.4514	-16.365
8.8938	4.8434	1.9676	-2.586	5.0667	4.9254	6.6753	0.94693	0.26178	-0.31006	-0.37637	2.519	-1.7327	-6.6157	4.0315	1.8731	1.146	-1.3263	2.3068	1.5802	0.87146	0.86959	2.9198	-3.4075	7.1629	-6.4207	-0.49453	-2.4349	1.3957	0.41126	2.1513	0.92468	1.2393	-1.5112	-0.10631	-2.2966	-2.2326	8.2872	5.5259	-2.9051	1.7261	-3.9951	3.2128	2.7662	-0.86273	1.1225	5.6676	7.0712	-7.6244	-7.7013
-10.745	-12.8	-10.675	-14.172	-17.165	-19.526	-10.625	-11.596	-8.4096	-10.946	-7.2751	-10.227	-16.43	-5.4193	-10.741	-12.324	-14.837	-11.554	-16.908	-16.195	-13.055	-12.493	-8.1788	-12.837	-16.904	-11.45	-11.276	-9.9362	-17.867	-10.836	-12.82	-12.172	-11.331	-7.2858	-5.1973	-13.02	-14.542	-16.839	-13.531	-12.157	-17.858	-11.065	-11.922	-11.329	-11.589	-15.432	-9.1859	-4.4348	-11.713	-8.5576
-13.182	-7.7014	-15.198	-15.166	-11.32	-16.128	-7.6118	-2.3236	-8.717	-10.495	-9.2807	-9.1739	-15.633	-9.5001	-12.906	-10.234	-8.4364	-10.458	-6.3527	-3.8042	-4.4513	-6.7439	-13	-11.768	-12.42	-12.315	-13.786	-8.1579	-13.508	-13.501	-12.237	-9.9623	-9.7583	-15.968	-16.029	-10.255	-14.236	-13.612	-3.0196	-5.5055	-9.3293	-8.2777	-11.911	-10.953	-17.53	-8.214	-19.455	-12.197	-7.4955	-11.987
-9.6965	-15.867	-15.729	-9.1127	-12.374	-18.999	-14.034	-10.362	-12.229	-10.708	-13.88	-12.885	-2.7653	-7.9917	-9.6922	-5.7819	-16.162	-11.397	-11.003	-9.9578	-13.21	-12.135	-9.7932	-13.983	-10.536	-12.866	-13.924	-7.7717	-12.816	-11.822	-13.129	-16.364	-9.2993	-9.1026	-6.0398	-12.247	-17.55	-12.654	-10.286	-7.1109	-10.769	-14.839	-7.0965	-13.833	-10.252	-13.872	-16.063	-5.509	-11.118	-11.747
-21.6	-17.393	-29.235	-22.928	-21.551	-25.871	-22.695	-19.817	-25.651	-18.704	-21.708	-21.752	-15.632	-22.927	-21.971	-21.228	-26.392	-25.344	-24.299	-26.373	-19.263	-28.352	-21.632	-21.803	-23.885	-19.676	-29.752	-26.44	-25.936	-24.317	-17.672	-21.248	-20.756	-21.065	-22.398	-23.012	-21.383	-21.221	-22.197	-18.615	-16.467	-20.522	-18.335	-23.231	-21.169	-17.863	-29.964	-18.143	-20.993	-25.144
1.0672	2.722	3.0591	2.4528	-2.9265	-0.016887	-3.6194	-2.0901	5.2513	-2.6324	-1.085	-0.37433	-5.9963	-2.5304	-3.9309	-5.132	-1.9379	-1.0066	-2.6464	-0.50065	-4.9705	-1.1578	0.059469	-2.2298	-2.6564	0.91458	-3.0274	-2.5673	-4.9541	-4.579	1.428	-4.1917	-2.0009	-7.9349	-2.2708	-0.43648	-1.3137	-5.3135	-5.4617	3.923	-2.3323	-0.7203	1.8991	-0.30446	1.0804	1.9614	-1.9109	0.7306	-4.716	-0.90322
-8.8861	-11.991	-14.159	-11.863	-10.99	-13.402	-0.58246	-8.0906	-15.929	-6.3404	-12.981	-1.5524	-3.5765	-6.4045	-10.603	-11.854	-7.3282	-14.263	-11.495	-16.528	-10.484	-17.527	-7.3885	-10.849	-11.493	-15.727	-3.4952	-9.8273	-10.478	-14.008	-13.629	-8.0415	-10.499	-11.066	-8.5528	-6.4178	-11.355	-6.6653	-14.3	-8.5611	-9.489	-3.5566	-11.843	-10.959	-2.3725	-5.5525	-12.838	-14.008	-5.9049	-9.8572
-16.07	-14.893	-16.873	-12.319	-11.024	-17.728	-9.3003	-12.471	-24.025	-7.539	-8.8511	-7.5437	-14.104	-14.683	-10.239	-11.391	-12.378	-5.2971	-8.2908	-9.6077	-11.467	-9.5818	-5.1298	-6.8723	-13.458	-14.552	-7.939	-17.74	-14.2	-17.324	-14.042	-16.435	-7.7317	-11.853	-5.9978	-11.85	-10.557	-9.2589	-14.622	-11.831	-5.5517	-8.9571	-11.231	-7.4608	-7.8253	-14.721	-11.706	-3.1384	-14.529	-11.516
2.6511	-2.767	-1.6197	-3.2616	5.823	1.9965	5.9367	3.4253	-3.8656	6.5663	2.454	1.9754	4.0108	0.21689	1.1499	5.0867	3.8568	-5.3038	-3.2899	-4.9623	3.8146	-3.8787	-3.6194	-3.5574	2.7427	3.4599	-3.5947	-1.4058	-1.4403	-1.6919	1.9165	-3.3312	3.7596	-1.5661	3.8785	3.4953	3.1264	-0.30836	-0.24387	-2.2887	-0.20544	0.77802	-2.1476	-1.1618	1.5462	-2.2049	4.4872	3.8531	5.2599	-6.6519
-6.1894	-9.9938	-8.8084	-10.328	-14.024	-10.206	-6.1792	-12.385	-13.326	-7.053	-10.052	-5.9398	-4.0914	-4.3016	-5.5399	-10.904	-15.165	-8.3959	-8.7563	-4.023	-14.506	-10.493	-11.511	-4.0497	-10.093	-2.6765	-3.8658	-7.9028	-12.887	-15.213	-6.8477	-9.9349	-9.809	-8.0366	-10.489	-12.476	-11.855	-8.1348	-5.597	-4.701	-8.7529	-14.492	-4.5958	-9.5067	-12.905	-9.2733	-17.602	-3.8841	-7.1912	-11.613
-18.851	-17.116	-20.929	-21.787	-19.463	-19.518	-21.325	-19.03	-17.373	-20.041	-24.274	-18.593	-20.184	-20.201	-18.311	-19.685	-23.311	-24.395	-23.03	-18.033	-23.22	-23.943	-21.317	-21.621	-22.409	-21.465	-24.341	-20.713	-23.132	-20.2	-18.401	-17.183	-18.347	-26.815	-27.573	-15.911	-24.924	-20.099	-15.618	-21.787	-24.063	-22.304	-23.936	-27.941	-28.848	-17.239	-22.591	-22.56	-24.928	-19.529
-7.1963	-7.935	-7.9202	-9.7432	-3.0813	-2.9862	-9.7155	-10.66	-10.282	-5.9974	-7.727	-11.994	-8.9392	-4.9346	-5.8501	-7.2107	-2.7711	-5.1051	-7.9011	-13.586	-3.2252	-5.4219	-11.965	-13.754	-9.4432	-8.62	-8.001	-9.7972	-16.552	-3.6903	-7.8023	-9.8992	-9.3285	-9.484	-8.8221	-6.2223	-6.6529	-10.049	-7.9255	-9.5124	-7.3035	-12.296	-5.607	-6.1593	-8.102	-0.25003	-10.931	-16.305	-11.583	-3.8665
-4.486	-7.8365	-7.6064	0.0541	-1.1541	-5.9159	0.6351	-5.5794	-2.8128	-0.11476	-3.9383	9.3563	3.0786	-8.053	0.072732	-0.19909	0.24849	1.3836	-4.8953	6.9331	0.85489	0.36127	-1.3016	-1.0326	-0.37207	4.9125	-9.7845	-10.004	2.0501	-5.1568	4.6328	-0.49703	1.2632	-0.10391	2.3597	-3.5873	1.7849	-10.59	11.8	-6.4367	0.022992	4.8851	-0.38218	-2.874	-4.2078	0.29534	-1.3705	-2.4049	-3.6051	4.1698
15.523	9.4659	-0.29991	5.6677	-0.025037	6.388	4.4604	4.2519	11.899	3.3528	-4.5984	0.57057	6.1092	7.4568	8.6967	1.4025	-0.39299	7.7133	3.355	7.8396	1.0501	1.6363	5.4719	4.4685	6.5838	4.967	4.8734	6.8457	1.2131	8.8179	3.7964	7.8099	4.6762	6.5322	2.7937	7.4678	3.6143	8.5061	0.44935	8.2971	2.4756	3.774	5.5897	0.92401	5.2754	3.6709	5.2477	5.1139	6.4114	13.31
-5.9215	-12.548	-11.84	-12.875	-10.236	-5.2687	-19.235	-16.033	-13.446	-12.337	-17.65	-13.038	-13.331	-14.908	-19.738	-13.165	-11.508	-8.306	-13.417	-5.4099	-7.867	-10.146	-13.806	-14.734	-12.12	-9.2512	-10.088	-10.17	-3.4255	-13.152	-14.505	-10.211	-9.3215	-10.398	-11.719	-15.397	-15.569	-15.109	-12.197	-7.0699	-15.288	-1.6536	-15.761	-12.109	-5.6876	-12.911	-12.473	-15.803	-18.742	-12.749
2.6179	12.454	-2.2464	1.1039	8.4959	2.3785	6.9129	6.2376	-5.2793	4.6692	6.0336	4.1536	3.5198	6.6497	6.939	8.1349	5.3917	-0.7301	5.4896	4.3839	4.5409	2.6407	8.0388	0.87461	4.8443	-0.0034145	5.433	6.745	4.4624	3.8588	-4.2096	5.3941	3.3319	2.2946	3.2166	4.9279	12.069	7.5063	5.8943	12.037	6.4018	5.3179	5.6049	2.0771	4.9607	3.0274	10.889	9.6354	1.311	5.2414
3.5462	-9.7086	-6.713	-6.2707	-0.43328	-0.99443	-5.6302	-1.2568	1.0518	-4.3125	-4.6559	-1.3226	-0.86827	-1.8446	-5.3518	-3.3491	-7.5792	-9.4776	1.0433	3.1632	-3.3555	-1.9309	-5.0236	0.34475	0.85294	-1.7537	-3.9925	-3.198	-3.1764	-7.5102	-3.5989	-8.2131	-9.042	0.0048417	-4.0398	-6.4734	-3.9694	-1.0917	-7.8817	-2.027	2.3718	-3.9718	-4.8572	-3.2843	0.25459	-0.58149	-0.0039039	-1.1236	-2.9727	-2.2032
-5.7377	-5.965	4.3562	2.0271	-2.7597	5.7862	1.7913	3.9781	2.284	-2.7293	-2.0856	-1.7436	-1.0835	-2.7073	2.0355	-4.2717	0.32493	0.45092	3.7717	-1.0221	4.3779	-1.825	3.0052	4.7032	3.2713	-6.1125	0.77511	-4.156	-0.84123	1.764	-2.2504	1.9909	-1.0435	-1.7482	-5.3474	-1.249	0.88964	-3.529	3.0923	-0.41385	-9.6752	1.4295	-8.7073	-1.4492	5.6997	0.63551	-4.1297	-1.5874	1.9655	-1.9901
6.8864	6.728	10.077	5.1237	7.8412	5.0945	14.076	8.2909	7.7842	4.4969	8.7052	6.3797	8.0339	5.6558	12.144	10.498	12.649	9.4991	3.9728	9.769	1.875	7.8769	6.9839	9.3781	12.962	12.672	15.355	12.993	6.9726	7.4821	4.0764	3.5434	3.4642	8.7036	6.356	7.0545	13.314	1.6588	4.133	8.9423	7.5261	7.1219	4.0873	12.713	9.4679	8.3528	13.158	7.5539	11.859	10.163
-5.2516	0.40086	-2.9638	-5.1499	-4.7133	-5.1878	-6.7301	-10.236	-0.7933	-7.1333	-1.0406	3.272	-6.1561	1.906	-4.143	3.3868	-0.35475	-3.661	-4.3322	3.2169	1.0402	-2.2258	5.4674	2.1203	0.30075	2.265	0.9262	-0.34854	3.0771	-8.3138	2.8486	-4.2607	-3.0644	1.2057	-0.88416	-0.92204	-0.076823	-2.6911	-2.2364	-2.7522	3.5952	2.4998	6.0702	-3.0126	1.2082	-2.4684	-2.7777	-6.6444	-2.7515	-9.6815
-5.0744	0.091902	-1.2689	4.0368	12.677	-1.6771	-2.6648	0.83613	6.994	2.2603	0.39597	0.95051	3.3151	3.6515	0.74087	0.76443	3.3557	7.0377	5.962	-0.47382	2.6468	7.2072	3.4073	8.4248	1.149	4.8797	0.96252	6.3745	3.5463	7.8829	6.7161	1.7677	8.6389	-0.57271	8.137	3.0236	5.2609	-2.7625	3.7425	-0.31429	6.4172	2.5818	-1.9881	1.4897	3.046	-0.20279	4.8552	4.3441	3.3931	1.2173
-14.891	-11.488	-13.433	-15.601	-6.5388	-17.6	-10.022	-11.528	-18.721	-15.539	-10.286	-12.613	-12.434	-9.9144	-5.711	-20.326	-11.851	-12.016	-17.093	-3.8139	-8.8508	-12.393	-12.174	-13.917	-13.137	-12.842	-10.359	-14.019	-14.172	-12.481	-9.4785	-18.486	-16.586	-13.683	-15.715	-14.064	-14.599	-11.247	-10.878	-18.167	-14.391	-12.367	-12.838	-6.7577	-15.319	-10.084	-18.231	-15.406	-11.78	-13.732
2.186	-4.6994	-2.152	3.5904	5.3435	-4.0017	2.9459	6.6499	0.35939	-5.1531	2.0386	-1.2445	0.5768	-0.45879	1.5203	4.0692	3.9609	2.7699	-0.61403	3.687	-3.7262	0.11825	-0.24052	-2.2964	-4.576	1.0187	-0.99616	4.1985	-1.3334	-0.61443	1.6709	4.5398	6.072	-1.2643	-1.0796	0.061552	4.853	0.36915	5.8569	1.7484	-0.032038	-6.6378	-1.9366	-6.1125	-1.9099	2.1581	7.8122	0.43443	0.48045	3.054
-8.9546	-2.5115	-11.945	-1.1369	-0.67301	-3.1806	-1.9723	-4.8668	2.3688	-2.6739	0.75817	-0.70974	-3.4537	-3.2214	-2.3773	-9.3409	-0.33386	-2.7709	-9.2753	-2.3556	-0.51172	-7.8035	-1.9328	1.5831	-3.1731	0.49435	-5.9601	-1.0226	4.1225	1.3412	1.3779	1.0909	-0.43174	-1.0349	3.4613	-6.7066	-3.1811	-1.8133	-4.7642	-6.7258	-0.43079	-2.3589	-1.3427	-3.2578	-3.2641	-5.9976	-7.8333	-6.2914	-1.535	1.3474
-0.73003	-7.6366	-3.8697	-9.9465	0.16242	-4.6622	-11.727	-4.2703	-4.7617	-0.76428	-5.3335	-6.3726	-5.7247	-6.4874	0.5264	-0.39643	-3.2965	-6.7867	-13.538	-4.7167	-12.081	-8.3015	-9.0767	-4.3047	-9.3599	-5.3932	-5.1767	-5.2198	-2.5993	-9.4324	-4.725	-9.3465	-10.94	-9.6513	2.0606	-1.402	-10.646	-8.1449	-7.1386	-6.5412	0.20052	-8.4947	-14.213	-3.505	-4.2904	-6.0025	-2.0465	-8.9801	0.64692	-1.1555
3.9437	10.455	10.736	13.125	4.4796	8.9484	5.3228	5.4093	4.0243	6.7119	5.5055	0.48988	5.7276	3.1782	1.3219	4.8099	2.718	9.9547	4.4002	10.789	-0.61505	6.2324	8.3464	7.5118	-0.19996	0.83897	1.7002	11.453	6.0532	5.8332	11.248	8.268	6.8224	1.7486	6.0165	-4.202	6.6619	6.0498	5.3881	3.2641	8.7123	5.1714	7.0173	-1.6109	1.1531	9.7587	2.8717	5.2325	5.7297	3.3898
-3.7164	1.0932	0.36891	2.3704	2.2309	-3.8517	2.5891	7.0299	-4.0656	2.8521	8.5324	2.6499	-3.4098	-0.039598	1.5386	5.3027	3.1087	3.7006	0.5307	2.1909	-0.92643	-4.423	-5.3904	1.56	-0.67468	-0.48407	2.3905	3.6841	2.5578	-3.7793	-4.5798	-4.8483	3.0179	1.8191	-0.669	5.0365	-3.7958	3.2405	6.9888	1.7981	-3.4332	2.2426	2.7521	0.51944	-2.886	2.6486	-4.2698	-2.0744	4.0854	7.3242
0.52514	-2.8525	-2.3575	-6.5955	2.7223	-1.1126	-4.0665	-0.41733	2.0002	-7.7585	-3.4789	0.89551	1.4566	1.1971	-5.1638	-2.3082	-3.3535	-3.4073	-2.0816	1.9004	-1.6338	-0.33582	-3.7516	-1.6088	-4.7892	-10.236	-5.3458	-3.3135	-8.3885	-4.0234	-4.5786	-5.7606	-2.7231	2.89	-0.72505	-9.2453	-2.0996	-2.2641	-5.7679	-4.3246	-7.6621	-1.9803	-0.017891	-8.6082	-1.5514	1.674	-7.7523	-3.7435	-9.514	-1.9579
-10.259	-10.187	-15.129	-14.15	-13.64	-11.971	-15.207	-14.504	-12.989	-11.848	-18.309	-14.688	-12.463	-13.564	-10.055	-20.072	-22.204	-16.964	-13.041	-10.391	-10.572	-7.7256	-9.6766	-16.881	-11.014	-8.2961	-7.4406	-11.408	-15.102	-16.245	-12.558	-7.6071	-13.215	-16.686	-15.172	-12.496	-11.104	-10.453	-11.404	-7.9834	-11.832	-15.962	-20.196	-14.428	-15.002	-13.766	-13.693	-11.928	-13.399	-14.141
-0.1455	-5.7579	-4.7154	3.5391	-0.05394	-7.2961	-0.57489	-3.7333	-8.9267	-1.2042	-2.1076	-6.4623	-7.4564	-5.107	-11.479	-7.9804	-3.9109	-5.4077	-4.9061	-3.8085	-1.1017	1.5228	-13.582	-9.9286	-4.3143	-6.1272	-8.2123	-5.7723	-3.2473	-2.8843	-0.62586	-4.089	-10.964	-1.584	-5.0673	-1.2165	-3.1641	-8.7921	-8.3309	-5.4128	-2.0835	-1.5208	-2.7328	-4.3697	-7.1131	-1.5814	3.6949	-6.9147	-1.2394	-4.8583
-5.644	-15.255	-13.397	-7.741	-11.772	-13.917	-14.289	-19.458	-10.815	-9.668	-11.259	-12.581	-13.501	-16.035	-13.934	-11.283	-19.933	-12.448	-11.394	-9.9019	-12.664	-12.11	-7.1113	-10.374	-11.986	-16.222	-13.598	-10.242	-9.2737	-9.5449	-15.105	-10.344	-8.3195	-11.567	-11.124	-14.946	-16.008	-14.31	-14.967	-13.883	-13.081	-12.666	-11.569	-14.991	-14.383	-12.823	-8.3369	-8.535	-13.809	-16.27
0.10871	8.9524	0.29576	8.1139	0.19245	5.6849	4.5244	0.52145	1.724	-7.6891	2.3464	-3.5605	3.1159	4.5119	-0.39105	-6.1227	-0.19755	1.1513	-0.76538	4.2991	-0.97483	3.4014	7.514	5.3523	-1.1161	0.13401	6.296	-4.2536	-0.35562	5.3527	-4.4444	-1.9783	2.791	5.5878	0.52885	0.51577	4.6938	-0.25608	3.7857	3.3419	-1.6558	-3.8492	-1.7879	-4.0646	1.2348	2.7245	5.489	8.0958	-0.42674	5.7345
4.0426	-9.6671	-8.7908	-9.8187	-4.6227	-1.8906	-6.0861	-4.2689	-10.455	-7.8802	-3.486	-8.6461	-3.7754	-6.299	-5.8302	-12.011	0.44227	-5.4198	-8.6932	-5.4642	-7.7268	-10.008	-11.093	-8.1024	-9.2558	-3.646	0.88312	-4.3845	0.37662	-7.6667	-0.28861	-10.203	-7.7241	-5.5072	-3.2704	-2.615	-3.7758	-4.0282	-6.3867	-1.3308	-6.6773	-11.942	-7.1712	-4.6038	-9.3981	-9.5961	-11.514	-5.8307	-1.7134	-4.2593
-14.381	-8.3861	-3.543	-5.6595	-16.796	-12.899	-6.1907	-11.05	-3.6709	-9.9314	-4.1986	-14.884	-9.3822	-11.112	-6.3518	-8.9397	-11.126	-10.334	-2.684	-2.7994	-10.759	-5.9708	-7.0988	-13.358	-14.604	-15.683	-4.9922	-5.9642	-10.33	-13.504	-15.703	-14.474	-6.8886	-13.147	-8.9375	-16.064	-3.834	-16.133	-13.868	-4.6039	-12.506	-17.582	-9.8504	-13.737	-10.378	-10.238	-6.7024	-10.491	-9.7526	-11.361
0.34377	3.1913	4.4668	1.2529	2.5208	-1.2292	0.38091	-5.1579	0.60649	-7.3786	-0.68579	-3.5707	0.099935	-5.2367	-3.8517	2.6964	-0.66472	1.7338	-3.1748	-3.7114	-4.2639	-4.3684	-2.5597	-0.36935	-1.7302	-5.5702	2.2415	-1.3016	1.2999	3.5648	-2.1351	-3.8298	-1.1848	-2.2814	2.3659	-2.8682	2.7552	1.6801	-0.50581	-4.8325	1.7253	4.5148	0.66876	-2.3939	-1.5332	-3.6858	-3.794	-2.6685	2.181	6.0268
-0.0099383	-0.76602	-4.783	0.27222	-5.4384	-0.40566	-3.247	-3.7219	-3.4903	-1.4156	2.9108	-1.7284	-6.1376	-4.5254	3.1564	-4.6792	-3.2068	-5.2009	-5.4018	0.81028	-0.43615	-0.11468	-2.2746	-3.6529	-1.6858	2.8417	-4.0596	5.4189	-0.034332	1.9681	-2.6469	0.85186	-9.9898	0.57397	-0.23495	-12.098	-8.7246	-6.1904	-3.1155	2.4957	-3.8772	-0.40637	-1.9578	-2.2926	2.7099	-2.2566	-3.7951	-2.4577	-1.8882	1.0565
2.0922	-1.7868	2.511	1.3492	-0.57899	-5.2186	6.6795	5.3022	4.1319	1.5643	-3.9164	1.848	-1.8216	-2.9119	3.0967	4.2544	2.2803	1.2698	1.0581	-1.5683	3.0828	4.7886	-3.9289	-0.28922	3.2527	-0.67105	9.2299	0.95197	3.4192	3.9039	2.8507	-1.9857	4.4949	2.929	-2.4663	-1.3166	3.0284	-5.9079	3.9389	1.0514	-6.413	2.7436	4.6354	2.8358	0.41611	2.0588	4.8212	-5.1599	0.33713	7.0651
1.1911	-2.7893	-3.6986	-1.7803	-10.042	-3.123	-1.6282	-5.2248	-6.1816	-7.0945	-2.929	-3.5724	-2.7117	1.8477	-10.88	-2.4237	1.9624	-3.4904	-7.4407	-1.6839	0.41958	1.5881	-9.6533	-10.001	-9.5535	0.82162	-2.6744	-4.4218	-4.5506	-10.863	-3.1129	1.9561	-2.5714	-0.11723	-3.112	-1.2814	-3.36	-10.993	-5.9917	1.7746	-6.5782	-7.046	-1.595	1.4561	-3.3833	-0.57679	-2.8541	-5.9469	-7.76	-2.3474
-10.271	-8.0959	-4.1118	-6.3426	-2.3204	1.8639	3.0368	-2.3713	0.24087	-2.5426	-4.3312	4.0919	-8.0787	0.89812	-6.3076	-5.1751	2.0457	-0.35437	-2.2493	3.8276	-1.0959	-1.9142	-4.0991	-5.0531	-6.8174	-6.2087	-0.48925	-8.6913	1.1076	-6.5767	-1.4511	-8.4745	2.6124	-4.5911	1.4292	-0.93396	-3.2248	0.84214	-0.24592	-4.3356	-2.2549	-5.5188	-9.3097	0.6569	-2.8045	-10.198	-4.6131	-1.3169	4.0486	-3.1356
1.8998	1.9925	-0.91774	-3.4741	-2.7762	1.4327	-1.7335	-3.8891	1.7177	6.6856	-4.1537	4.2834	2.4986	0.22917	6.2098	-3.0789	-3.7302	1.8944	-6.233	-1.5305	2.0288	4.2583	5.6103	6.4774	3.2999	6.9844	2.2034	-2.3287	-2.335	-1.3513	3.472	-0.46709	1.7244	5.8555	9.3384	1.2481	7.3477	2.4436	-3.7276	-6.9032	-2.276	2.4957	-0.77335	5.7729	0.84884	5.7017	-0.93919	2.4795	4.1899	-0.25023
-2.4383	-3.6433	-2.3181	0.88733	-9.7635	-8.1331	-3.5448	-2.8748	-8.734	-11.12	-7.2487	-2.0464	-5.4599	-7.4558	-8.8903	-6.3894	-8.8987	-3.9447	1.5492	-1.2762	-7.4196	0.94679	-8.6594	-0.96015	-13.688	-2.3193	-11.788	-1.1193	-5.26	-5.1892	-6.7728	-11.665	-9.7922	-1.5728	-2.2421	0.80252	-9.1228	-5.493	-1.5386	-7.2618	-2.2678	1.4342	-8.0366	-9.9382	-5.3522	-9.1352	-3.6723	-4.9239	-3.4824	-7.5379
-1.0692	-8.7633	-1.7951	-6.745	-6.0172	-7.0092	-0.87497	-6.7803	-2.8808	-5.4454	-7.8524	-3.4626	2.232	-9.3631	-8.8249	-4.9505	-7.3371	-14.396	-0.4692	-4.6982	-9.4143	-5.4004	-3.1121	-1.3247	-7.8835	-5.1798	1.3953	-3.2558	-5.3999	-4.9607	-8.4029	-8.363	-1.3455	1.1847	-3.1407	-0.95511	-4.7451	-6.7397	-10.164	-4.3979	-5.3575	-5.5192	-6.1042	3.6311	-3.77	-5.3276	-2.967	-7.1998	-1.8758	-2.7072
-18.359	-20.659	-19.642	-22.2	-24.048	-18.313	-24.656	-25.782	-26.811	-14.892	-16.562	-27.962	-18.006	-22.75	-24.284	-25.411	-28.541	-21.437	-19.546	-17.135	-24.767	-14.987	-22.834	-23.506	-21.461	-27.83	-17.824	-25.441	-25.977	-22.314	-25.002	-17.374	-15.044	-21.024	-19.457	-19.289	-18.897	-18.804	-26.704	-25.897	-23.766	-19.297	-23.328	-27.069	-21.406	-23.641	-23	-24.268	-19.987	-15.74
-12.932	-15.829	-9.3642	-10.987	-13.921	-11.757	-1.2121	-11.072	-14.293	-10.883	-12.441	-17.779	-12.739	-8.189	-17.713	-13.615	-17.376	-15.231	-22.812	-22.09	-16.805	-12.219	-8.4194	-17.018	-14.833	-7.9727	-7.9601	-13.355	-10.665	-9.4449	-10.617	-14.044	-10.955	-10.507	-19.938	-11.146	-9.1936	-15.366	-9.2183	-10.148	-10.831	-14.336	-15.545	-11.882	-12.427	-15.8	-9.2584	-12.884	-20.836	-9.8338
-3.5763	-6.2958	-4.3137	-3.9183	-9.3221	-10.816	-13.319	-2.6581	-5.2231	-3.7175	-3.9777	-5.4004	-7.8972	-2.7641	-2.3161	0.38132	-12.739	-0.31417	-3.9146	0.68355	3.3807	-3.1445	-2.9229	-4.3207	-0.92485	-2.6307	0.12096	-1.9908	-6.3426	-5.0472	-4.0834	-4.5466	-3.5108	-0.77596	-10.124	-2.4911	-5.6122	-1.8621	-2.0487	-8.6177	-5.3091	-11.024	-10.15	-3.2103	-6.9874	-1.4883	-10.824	-9.7225	-3.9644	-5.769
0.41706	-8.4013	-4.1732	-7.5445	-8.4546	0.87232	-1.8398	-1.8277	-4.8222	-5.4572	1.6771	-3.0109	0.88659	-4.8732	0.36452	1.1296	-2.2419	-4.7368	-4.8158	-0.2821	-4.8336	1.1689	-0.066024	-1.3638	1.3857	-5.3662	-0.095921	-6.3223	-9.1068	1.7091	3.7942	-6.0933	-0.27085	1.4746	0.19094	-2.3682	-4.4515	-1.0921	-5.2384	-3.4929	-2.8317	-2.9196	-8.6657	-6.7105	-5.4109	-5.8853	-0.90097	-7.0812	-5.1444	-5.8173
3.0837	5.8653	5.9288	5.5056	0.48407	6.1954	2.1998	6.3593	10.237	2.9106	2.9998	4.9186	2.3771	6.3123	2.2919	5.2969	3.4942	3.1756	5.8711	2.3226	2.2051	2.5841	8.9782	5.3619	3.1977	3.8484	5.4157	8.0998	5.4334	4.9694	1.1708	9.9463	2.7168	0.72894	5.0023	6.0392	1.1716	6.3427	0.4601	-0.86278	8.0516	4.712	4.8598	5.0941	6.1547	7.8907	6.5942	4.852	7.119	7.0195
4.1202	1.6585	-6.2775	-2.6925	0.88755	0.57896	-1.7512	3.5442	1.6273	7.8328	-1.0572	4.7548	0.79151	-1.873	4.7745	-2.3476	2.9831	-4.5254	6.2983	6.6873	0.017237	1.8356	1.3954	9.2865	2.2751	5.2414	6.5053	-1.6561	5.6794	0.80408	-2.3517	5.5223	-1.8619	0.441	6.7741	8.45	10.054	5.6048	-2.8488	6.4129	2.5972	8.0894	8.0334	0.93167	-0.69101	7.2807	4.5712	0.64595	0.93271	7.0386
-11.165	-16.296	-10.783	-16.553	-15.094	-8.0869	-15.433	-13.435	-10.328	-9.5726	-6.6888	-9.6073	-12.686	-12.239	-6.7537	-3.1144	-18.628	-9.2338	-11.501	-15.186	-12.878	-13.563	-15.493	-8.6805	-12.721	-8.2475	-10.294	-11.001	-12.364	-12.831	-9.1638	-14.249	-6.2481	-9.4011	-12.58	-12.852	-6.2257	-10.963	-10.371	-11.601	-4.2405	-12.504	-17.032	-10.711	-6.8016	-9.0914	-9.2297	-11.127	-8.9204	-18.022
-5.6399	-5.3103	-8.0884	-8.7296	-10.392	0.81623	-7.1228	-11.042	-5.3722	-9.5717	-4.697	-3.7791	-3.6654	-7.685	-5.5388	-5.7021	-2.2981	-5.4374	-11.863	-5.4341	-9.0335	-6.7771	-5.574	-6.967	-9.2403	-12.573	-9.9145	-8.3155	-0.65719	-3.8634	-7.888	-6.7403	-9.5999	-1.4963	-4.6508	-1.3681	-7.7821	-11.493	-11.606	-7.2825	-7.7511	-3.537	-7.8713	-5.24	-2.4119	-8.5056	-6.8164	-3.9015	-7.3024	-4.1181
-13.521	-9.729	-11.631	-12.562	-9.8383	-1.7641	-10.177	-8.8935	-9.413	-12.255	-2.5982	-8.4038	-10.429	-0.25058	-5.7902	-7.4757	-6.7137	-7.3343	-8.0112	-15.469	-5.1957	0.095248	-12.012	-10.427	-10.788	-13.369	-16.343	-7.2324	-6.3091	-3.6672	-10.08	-7.807	-4.6121	-13.752	-11.95	-5.3383	-9.4725	-5.2901	-4.8738	-9.5056	-13.254	-7.1108	-10.377	-9.2105	-8.1895	-4.6678	-7.3773	-5.666	-7.0926	-6.8156
-2.8791	-5.5419	-6.5432	-4.2318	0.91723	-0.012167	-5.1573	3.7316	-8.3053	-3.444	-1.0656	-6.7061	-2.2463	-2.9414	-7.0662	0.92882	-4.4034	-3.3657	-13.116	-2.7634	-3.3663	-12.592	-5.4849	-5.8708	-8.1176	-6.8491	-8.2167	-2.6874	-0.28389	-7.8415	-8.7678	-7.5641	-0.3071	-3.5649	0.51007	-8.2912	-4.5356	-8.1181	-4.4479	-2.8197	-4.7357	-12.575	-7.4469	-0.14146	-7.6014	-6.9076	-6.0067	-9.2404	-9.6882	-1.8445
-10.938	-10.86	-17.866	-8.4466	-21.14	-20.918	-16.352	-14.275	-16.115	-12.853	-11.56	-9.6013	-19.115	-8.2109	-10.028	-9.2765	-14.501	-9.1929	-12.48	-11.835	-15.193	-10.042	-12.014	-8.5512	-13.446	-8.9809	-11.083	-7.3398	-13.986	-18.79	-10.061	-9.9123	-7.684	-11.707	-17.004	-15.798	-15.348	-15.465	-15.226	-14.311	-14.573	-13.349	-17.99	-13.031	-6.6969	-16.017	-17.165	-8.5317	-13.141	-9.6016
-3.6506	3.7779	-3.787	1.0419	4.8811	3.5541	-6.4397	2.6416	-3.2065	2.8102	-0.14105	-1.2876	0.6331	4.6094	-1.7662	-5.5492	-0.85622	8.5549	0.97537	-3.5502	-1.6593	1.4055	-6.3206	0.79376	9.0878	-0.32707	-5.0013	1.7214	5.6451	4.1223	1.7878	2.154	3.1811	5.4711	-3.257	1.321	0.54871	-0.90557	-3.507	3.9023	-3.4596	0.28636	-0.48988	-0.90607	5.3576	5.9851	-0.71746	-1.1996	-1.0133	-0.1906
-8.7233	-10.735	-9.1283	-0.67727	-11.49	-12.539	-3.6524	-9.0233	-6.9494	-11.342	-12.135	-3.211	-9.6139	-5.176	-8.0911	-11.811	-5.5927	-3.653	-8.8264	-2.8867	-11.537	-4.1621	-3.9393	-7.4088	-0.04643	-11.091	-7.0547	-5.4044	-5.2807	-3.0961	-5.807	-6.8154	-8.2617	-8.1973	-8.1155	-7.6202	-3.2244	-7.5966	-11.858	-8.9561	-10.993	-7.8637	-4.7643	-6.4049	-5.7824	-5.7967	-8.5481	-7.9845	-9.155	-8.5182
0.1895	-0.12932	5.8352	9.7168	2.0211	6.6451	0.61807	-1.4583	-3.4833	3.8685	3.3871	1.4874	3.2345	6.3528	-0.82887	3.5079	1.6743	-2.2982	-0.13041	5.3843	-2.2215	1.7173	-3.2843	1.677	1.4903	3.8786	1.0777	10.506	1.4571	0.20979	-2.8697	4.4179	-2.6115	-0.90385	-8.2454	1.4858	-0.017126	-0.57655	2.7082	-0.63978	0.85261	7.4678	6.3339	-1.0468	2.9297	1.8411	1.3769	6.1763	0.18283	7.6808
-1.3521	-4.3688	-1.1112	-1.4826	0.99233	0.21511	2.5157	0.20208	-3.0229	4.3072	-7.6384	3.9163	2.9228	3.0085	3.1419	-1.3776	-0.56792	1.4163	9.6554	-0.17588	-6.4596	1.9753	1.5741	1.1178	-7.4273	2.0761	-3.6352	-0.88304	-0.62445	4.3298	6.1504	1.8792	-1.4217	-2.298	-3.4037	-0.85235	-4.2416	0.31965	-2.927	1.8281	-0.21481	-0.58801	-5.5874	-3.5586	0.43313	2.6277	-0.45367	-8.8912	-1.0985	-2.7443
-14.23	-7.4583	-12.23	-11.08	-14.12	-14.339	-12.599	-10.392	-12.766	-14.408	-10.394	-12.316	-6.6259	-9.1655	-9.4868	-5.0257	-8.0622	-10.322	-13.26	-16.135	-14.221	-3.8473	-13.517	-9.4273	-13.278	-4.2883	-15.282	-3.703	-10.816	-14.475	-9.3316	-9.8763	-9.2952	-11.549	-10.345	-11.963	-10.973	-6.6512	-10.069	-8.4673	-9.9572	-7.1588	-15.241	-14.818	-16.191	-7.4466	-15.778	-14.579	-12.69	-17.454
0.87846	3.6376	8.7552	-6.9733	-6.7496	-1.403	0.24915	10.529	-0.084747	4.6515	-3.063	-0.48768	2.2396	0.70117	3.2155	0.27351	0.89428	2.7252	6.989	-3.5577	-1.2236	0.084133	3.9561	-1.0521	-2.0215	4.4958	6.6326	-0.74849	-0.72496	5.3302	2.3004	7.6146	4.6351	-0.0037764	4.6261	3.0105	1.6858	5.6397	-4.8596	-1.4376	-0.034477	-3.0695	-1.8871	4.865	2.6702	-2.5549	1.0755	0.25034	-0.93163	4.2586
-14.944	-9.2465	-17.983	-8.329	-9.9453	-7.8775	-13.488	-13.201	-13.732	-15.006	-11.262	-9.2892	-12.266	-13.434	-10.973	-15.045	-16.157	-12.379	-16.409	-15.702	-15.139	-17.754	-12.53	-17.462	-16.506	-12.56	-7.5212	-13.83	-11.564	-9.5315	-14.979	-10.09	-11.425	-8.0932	-13.324	-11.74	-20.761	-9.4029	-12.402	-14.23	-13.545	-7.8209	-10.058	-12.402	-14.327	-6.5709	-6.3509	-6.9201	-18.334	-9.7486
-14.686	-13.935	-9.81	-12.396	-18.926	-11.627	-9.8124	-10.547	-13.059	-10.909	-7.5667	-11.406	-15.538	-9.5652	-14.817	-14.192	-14.754	-10.147	-18.413	-13.42	-13.832	-10.496	-12.32	-11.415	-10.101	-1.6375	-11.923	-8.3303	-14.909	-17.739	-15.686	-18.968	-10.043	-16.259	-6.9955	-11.27	-12.518	-11.684	-19.652	-17.622	-7.064	-5.8246	-13.471	-6.3157	-18.704	-5.6936	-14.138	-9.7247	-4.3229	-15.467
8.8206	-1.5114	2.9328	1.047	-1.5016	-1.2837	2.2042	-3.0002	-6.2233	8.5253	-7.3254	4.0066	0.32026	5.0666	2.6325	1.891	-1.0367	0.47125	2.2645	-2.524	-0.8247	-9.0639	0.23287	1.0898	1.2618	-5.8313	-6.767	-2.7253	-0.4218	1.5233	8.6587	1.2961	1.0552	-2.589	-0.724	0.35292	7.602	2.9848	0.45593	3.4677	-3.2274	-2.7978	3.2544	-2.4014	3.8677	-1.548	-1.2922	1.9092	5.0516	-0.70928
-16.017	-16.082	-12.278	-9.1467	-9.4997	-12.263	-11.624	-12.302	-15.782	-9.7794	-17.258	-10.029	-20.468	-11.714	-10.459	-14.765	-3.2535	-8.009	-2.7882	-14.982	-14.664	-16.426	-16.085	-7.268	-15.775	-10.363	-11.8	-8.6072	-10.986	-15.264	-17.338	-14.758	-13.399	-10.625	-9.056	-11.506	-9.3213	-7.7601	-14.205	-17.457	-12.148	-15.481	-13.566	-10.476	-15.288	-16.145	-10.357	-12.592	-17.738	-13.446
-2.6782	3.0049	5.0113	1.5068	8.5409	-0.94471	7.389	6.5408	5.8476	6.1291	8.4123	7.9243	5.8689	7.0136	5.4928	6.8708	3.8887	3.7343	3.886	5.6845	5.7449	6.6776	4.2484	7.9978	8.091	3.2375	4.5329	0.7025	4.606	0.94223	9.4018	7.1058	8.4599	-0.15856	9.4303	6.2621	4.6359	11.273	6.8951	7.1152	9.8014	10.441	11.226	7.8467	7.2515	10.849	6.0664	2.719	5.5749	9.0947
-7.7894	-9.3792	-14.227	-9.2999	-10.293	-14.425	-11.361	-16.207	-13.2	-18.459	-17.102	-13.082	-14.02	-10.937	-16.286	-15.987	-12.281	-15.057	-16.691	-18.164	-23.55	-14.781	-10.268	-8.2077	-17.277	-15.031	-15.441	-12.991	-17.58	-14.096	-17.783	-11.859	-15.164	-16.267	-13.72	-15.386	-12.795	-15.725	-11.508	-20.204	-15.992	-9.1734	-17.648	-15.991	-11.877	-20.599	-15.822	-15.579	-15.557	-16.485
-14.179	-12.336	-13.886	-6.9709	-4.0996	-12.944	-12.442	-11.218	-16.615	-9.9648	-5.48	-10.179	-10.785	-3.2065	-11.365	-4.8005	-6.0112	-4.4723	-10.644	-11.053	-12.289	-7.6	-7.7776	-8.0358	-13.86	-5.0195	-6.8771	-12.004	-14.601	-7.6576	-9.9601	-13.981	-11.185	-9.0829	-14.422	-10.932	-8.6566	-10.441	-7.522	-14.188	-4.7256	-13.057	-10.562	-15.185	-16.502	-10.669	-11.322	-10.033	-12.285	-9.8752
0.38385	0.28065	4.5919	2.9573	4.884	3.9151	-4.7632	3.4857	-7.3631	2.2563	1.0073	4.6204	3.8184	1.132	6.9332	3.1415	3.2364	5.0634	3.0025	-3.0654	-1.036	0.75004	-1.6273	5.6215	1.9999	-3.3533	0.6239	0.99293	6.7556	5.405	5.4091	-2.5616	0.42116	-1.6877	1.1359	5.1721	-7.1298	0.67472	-0.59286	-3.1601	2.947	0.59319	-5.2333	1.1226	4.6644	2.2524	0.63912	1.4031	3.7716	1.9982
-1.6542	-0.98285	-12.791	0.39034	-3.2477	-2.0069	-4.7435	4.5721	-5.7275	0.30238	-6.2654	-0.84585	3.2427	-3.8332	-1.4934	0.60794	-8.8776	-2.2255	-2.9143	-1.6848	-10.896	-3.1127	2.468	-6.7773	-3.1223	4.9298	-11.501	0.66555	-4.8599	-2.0555	-8.6209	-8.559	-4.9112	-4.3482	1.1999	-2.627	-6.6627	-4.8124	4.9609	-4.5233	-4.3561	-2.6737	-2.7052	-0.03717	-6.0897	-6.613	-1.9113	-0.85744	-9.7935	-9.0709
-8.4385	-8.1545	-9.9234	-7.2307	-10.041	-3.2504	-4.3644	-3.7081	-10.481	-3.9479	-6.2863	-9.9545	-6.802	-10.662	-9.9888	-12.41	-2.7046	-12.383	-5.5849	-10.957	-5.9137	-1.2279	-11.852	-1.4799	-10.607	-4.6311	-8.2864	-8.4823	-5.4938	-7.5758	-6.9287	-4.4133	-6.3924	-4.4733	-15.321	-8.0994	-4.5377	-13.868	-7.7512	-5.9725	-5.092	-5.5443	-3.8366	-8.2753	-6.5251	-11.109	1.0161	-8.9226	-3.5033	-12.617
-7.5621	-1.8209	-4.1005	-5.7708	-5.2585	-5.2599	-2.8001	-6.2845	-6.364	-2.6966	3.1369	-2.4057	-2.974	-0.99996	3.9929	-5.1919	-7.7815	-3.6553	-6.6661	-5.9707	-1.4545	3.4259	-4.9489	-2.0118	-1.184	-1.4728	-4.7682	-2.0706	-0.84044	5.9543	-8.3057	-5.5384	-1.3959	-0.13136	-2.9509	-0.081205	0.53733	0.22432	0.0076556	-1.6028	-2.8072	-4.543	-3.1991	-1.6767	2.9362	0.19671	-2.5106	-9.8144	-6.3654	-3.458
1.9498	2.2586	0.59425	2.3987	-3.2042	-6.0054	-3.2538	-2.6743	-0.098296	1.7838	0.98369	-0.20501	6.3534	-4.2333	-0.079028	-0.46825	3.8703	-2.8802	1.3613	-4.1074	4.3701	5.5631	4.4755	-1.2916	-0.2451	-5.2829	-1.3421	-4.3667	-2.5969	-1.6934	3.2987	-0.79565	-5.4205	1.7067	0.25447	-0.61374	-0.75198	-2.6067	-0.60483	-2.8017	-0.0044708	-5.3706	-0.58966	-2.2497	0.93185	3.1633	4.7813	1.661	-7.3665	1.6273
-0.21338	-1.0058	-0.42713	-2.8563	-3.4755	-1.4305	-2.7587	3.0124	0.09742	-8.7682	-1.6431	2.8101	3.5772	4.0766	8.0825	-0.046553	3.3762	-1.4837	1.5268	3.2136	-0.71624	3.2973	1.912	-2.8042	5.788	5.3219	-3.1406	3.3427	-5.5748	-5.005	-8.994	1.977	-4.9002	4.196	0.66825	9.116	-0.41445	6.3456	2.7514	-4.9401	4.8815	4.2567	0.49012	4.2071	-0.034469	4.9987	4.7444	0.8164	-2.2243	8.0128
-2.1644	-3.519	0.53001	-2.9773	4.7055	-2.4182	-7.9076	-2.7304	-6.5926	0.86073	-5.4578	-4.5096	-0.26351	-4.7596	-2.148	-5.7935	-7.1447	-2.8038	0.30191	-3.2704	-6.719	3.648	3.4396	6.7035	-6.9666	-4.418	-4.0584	-4.7242	-2.672	2.5668	0.62645	-2.72	-4.9325	-9.5295	-5.8922	-5.4194	-2.8993	-3.5174	-6.8626	-5.7143	-2.0897	-2.0427	-3.7231	-11.015	0.65996	0.11016	-4.4527	-3.5423	-1.4615	-2.7178
1.5378	3.3142	-1.2028	-6.4668	3.2862	3.9821	0.62663	-7.6934	3.3906	0.8458	2.0377	1.7385	0.76841	3.023	2.2953	-0.87203	3.0244	-5.1096	-5.4176	1.3985	-1.8292	7.1186	2.8812	-0.24039	-0.11682	1.1721	-3.7369	-4.1227	1.6533	1.5696	0.31274	1.3883	-6.0857	2.4723	-2.1012	0.024503	5.0084	-2.4017	0.57333	1.8913	-1.382	3.1655	-1.764	1.7923	-8.5029	2.7949	1.0757	-3.5009	0.9146	5.8592
-10.992	-10.408	-20.184	-16.046	-16.199	-18.35	-16.149	-9.1198	-19.023	-9.9086	-10.055	-15.477	-13.993	-10.527	-15.126	-11.476	-8.6155	-18.336	-13.16	-16.703	-12.641	-11.898	-9.6133	-19.55	-13.121	-14.853	-11.066	-14.091	-12.187	-14.052	-11.772	-16.563	-12.097	-17.169	-13.669	-12.994	-11.273	-12.709	-14.289	-13.755	-16.78	-14.964	-15.052	-16.093	-11.215	-14.209	-12.479	-10.911	-11.341	-17.219
8.7489	12.982	4.2409	6.7363	12.62	3.9145	6.2648	5.2461	7.205	1.4741	2.561	2.166	9.8808	-0.79137	2.9603	5.6265	5.8643	11.259	5.2067	7.1044	4.9145	10.103	3.1894	1.0564	4.8568	8.7422	7.6104	3.9178	3.7786	7.2466	5.3687	7.5785	3.4229	5.8168	4.4772	9.0509	2.7186	6.2809	-0.39544	6.6743	5.0328	2.573	11.258	-0.19019	4.183	9.1512	3.7711	5.4867	4.0847	4.3714
0.13858	-0.92414	-5.3296	-1.8767	-1.3505	-8.8757	-2.8389	-6.1607	-4.897	4.2858	7.7039	-7.0817	-0.032747	0.10823	-3.4323	-1.7706	-5.2835	0.31436	-0.083277	-1.8843	-0.49006	-4.6378	-2.3504	-4.1196	-1.3437	1.8969	-1.3954	0.4567	-4.2485	-1.6118	0.83272	2.1846	3.9465	-3.3399	0.76094	-7.0963	-3.9108	1.8611	0.91287	-6.3247	-6.7429	-6.8744	-2.5443	4.4928	-1.7916	-3.0513	2.5744	-0.30858	-3.4076	-0.062559
3.2885	6.1996	6.2926	6.8309	2.3823	11.169	9.5726	6.2119	16.505	4.3119	9.4888	3.427	13.237	9.5455	10.984	1.749	5.4069	13.685	5.7426	7.2176	8.6219	12.117	7.8611	6.0295	11.666	11.172	7.2854	11.728	4.4313	4.8219	7.7905	3.4893	6.761	6.6777	7.2678	12.255	10.975	6.0677	3.4977	10.174	3.8458	7.9445	5.3333	6.8567	0.64838	4.6564	11.015	6.7298	6.5337	4.5948
[truncated: 71 more rows]
[truncated: 150 more columns]
