# Supplementary material for: Genetic dissection of main and epistatic effects of QTL based on augmented triple test cross design
Source: PLoS One. 2017 Dec 14;12(12):e0189054. doi: 10.1371/journal.pone.0189054 (PMC5730204; doi:10.1371/journal.pone.0189054)
Supplement: S7 Supporting Information — (ZIP) [file pone.0189054.s007.zip › z2_1100_0.5_10.csv]

-14.57	-14.072	-12.151	-14.182	-12.034	-13.255	-12.692	-12.852	-14.009	-15.149	-13.392	-14.056	-10.947	-13.112	-15.58	-13.747	-12.147	-12.346	-12.806	-14.58	-12.764	-12.324	-14.123	-14.511	-13.741	-16.329	-12.88	-14.944	-14.381	-11.881	-13.796	-15.342	-10.229	-12.519	-16.764	-12.659	-11.522	-10.725	-13.292	-13.619	-11.042	-12.627	-13.811	-13.941	-15.61	-11.636	-12.979	-11.577	-11.92	-14.161
-0.29469	2.9533	-0.16646	-1.473	-0.084756	-0.30602	-3.2067	-0.43852	-1.888	-2.8442	-0.31595	0.24021	0.89123	-1.3496	0.5508	-0.45419	0.0115	1.7573	0.086982	0.11387	-1.25	-0.66637	0.791	-2.0951	0.86459	0.63347	-0.19607	-1.589	-0.85534	-1.3328	-1.6259	0.01962	-2.139	-0.4104	-1.4613	1.1362	-2.501	0.82431	0.1315	-2.5529	-1.542	-2.1473	0.61397	-0.7811	0.53991	0.19545	1.3988	-1.4707	-2.2406	-1.3665
3.1695	0.44446	0.84676	1.1205	1.9875	2.4841	3.8706	2.611	2.2537	1.4574	3.8796	-0.81358	0.074221	1.9597	3.8073	-0.48152	0.95628	2.695	3.8751	1.1293	2.5119	3.8921	-0.5594	1.1866	4.8032	3.0982	2.8746	3.4296	1.8532	0.38181	0.41949	-0.41345	0.98923	1.2137	3.1118	1.3037	2.6413	1.5577	0.25598	1.2734	2.1591	3.0976	0.52417	-0.31127	1.2344	2.5955	1.8395	1.4743	2.3634	-0.38225
4.4366	4.113	7.0718	3.5146	5.2572	4.751	3.063	5.2116	4.7457	4.027	4.3396	6.5594	3.5359	3.6953	6.3613	2.9547	3.6371	3.7095	2.891	3.8073	2.2666	6.7062	4.1093	5.7526	1.6654	3.866	6.8048	5.2092	5.9265	5.4517	4.5686	3.7757	3.7596	4.5122	3.3734	5.7772	6.4717	4.8187	3.5018	3.8269	3.2393	5.2916	2.6332	5.1661	5.7656	3.4129	4.6813	4.5687	1.9587	4.9173
-16.474	-14.173	-15.311	-16.377	-12.641	-15.963	-14.519	-15.68	-13.859	-13.957	-15.211	-15.432	-14.111	-16.027	-16.003	-13.844	-16.382	-15.749	-12.604	-12.909	-15.468	-12.941	-18.009	-14.419	-13.086	-14.49	-13.967	-15.151	-17.273	-13.9	-14.146	-14.933	-12.244	-15.912	-12.552	-17.268	-16.819	-18.001	-14.606	-13.71	-13.852	-16.825	-16.473	-13.464	-14.048	-13.944	-12.489	-14.91	-13.085	-13.852
-3.3857	-3.2914	-5.4486	-3.7121	-6.6694	-8.3176	-5.5489	-5.0898	-5.9412	-6.7599	-5.2009	-4.7941	-5.3073	-3.9525	-4.2918	-4.0378	-5.4094	-5.8391	-4.7306	-4.5744	-4.7785	-3.4698	-5.8815	-4.7482	-5.7813	-6.0926	-4.5415	-4.9246	-5.386	-4.886	-3.6932	-3.2411	-5.1036	-5.3718	-5.8036	-6.2245	-5.2288	-8.0164	-4.0024	-4.4916	-4.5551	-6.4168	-2.6946	-6.3327	-7.4507	-6.1425	-4.4597	-7.2514	-6.1961	-7.788
-0.21694	-2.0673	1.3777	-1.3307	1.2778	-1.6775	-2.1298	1.3003	-0.24722	0.39467	2.2975	0.30462	-0.49439	1.1065	0.74607	0.86177	0.21949	1.7993	-0.94981	0.92708	-0.33937	1.1222	-1.6164	1.5522	0.59511	0.58502	0.63496	2.0037	-2.6099	0.0061731	0.902	0.67262	1.3736	-1.1518	0.30727	-0.74652	0.41953	-0.51889	-0.66756	-1.8327	-0.30224	0.69215	1.1269	-1.337	1.8562	0.52776	-0.41965	0.9602	0.95338	-0.33868
-5.2637	-5.3545	-5.0156	-4.4207	-4.942	-4.8676	-5.5879	-2.2173	-2.8044	-6.3418	-4.1845	-3.2862	-6.9998	-4.2527	-5.9244	-2.3474	-3.8097	-5.7688	-3.4451	-4.1647	-5.4627	-5.3254	-5.0723	-7.3043	-5.8653	-5.9563	-6.0129	-3.6446	-2.6141	-4.2112	-4.1084	-3.1389	-4.4929	-3.6894	-4.9573	-5.6428	-4.796	-2.3205	-3.5594	-5.3685	-4.6647	-5.5792	-5.4782	-5.3084	-6.6641	-5.5102	-5.7362	-3.422	-4.4378	-4.4799
-10.163	-10.461	-9.9123	-6.7856	-11.252	-8.8428	-9.8721	-11.999	-10.604	-9.667	-10.515	-8.8104	-10.57	-9.8961	-9.4163	-10.158	-11.151	-10.123	-11.818	-7.7479	-10.43	-10.897	-7.8874	-12.484	-9.2356	-6.9977	-9.6594	-11.947	-11.771	-10.866	-10.19	-10.862	-9.1145	-9.3536	-9.1562	-12.026	-9.0386	-11.866	-8.4039	-11.85	-8.438	-9.7847	-11.628	-9.0288	-8.2199	-10.44	-10.491	-10.836	-7.9899	-11.55
-11.097	-12.466	-10.105	-14.532	-11.263	-11.9	-11.826	-13.987	-11.128	-13.144	-11.287	-11.904	-13.375	-14.398	-11.086	-14	-10.258	-12.574	-14.078	-12.119	-12.752	-12.617	-10.402	-12.173	-10.711	-12.625	-12.54	-13.059	-9.7943	-12.631	-10.836	-11.658	-13.88	-10.456	-12.05	-12.328	-12.058	-13.249	-11.827	-10.399	-12.395	-10.463	-10.093	-8.1728	-12.015	-11.297	-12.517	-8.4512	-10.977	-11.592
-2.2088	-1.7162	-2.8287	-0.74994	-1.3534	-3.1954	-1.966	-2.8757	-1.8911	-2.5538	-1.9446	-3.004	-1.9457	-2.1636	-1.7504	-2.1156	-2.7783	-3.3678	-2.6763	-5.7805	-2.8138	-3.9767	-1.3423	-3.9167	-3.9902	-1.8199	-0.94305	-2.6347	-3.7108	-1.1845	-1.8743	-2.4392	-4.3945	-3.2898	-3.0792	0.080143	-4.0109	-1.674	-3.8181	-4.3929	-4.4739	-1.9868	-4.1028	-3.9603	-3.2739	-1.5352	-3.6177	-4.6637	-2.9993	-1.544
-12.126	-11.789	-13.077	-12.311	-11.752	-14.182	-13.346	-11.526	-14.437	-12.941	-9.7692	-15.352	-11.375	-13.474	-14.85	-13.348	-14.83	-13.633	-12.862	-13.106	-13.653	-13.856	-16.472	-14.441	-13.297	-14.239	-9.8829	-13.282	-14	-15.202	-13.235	-12.037	-15.004	-12.244	-13.016	-13.112	-12.545	-12.025	-16.282	-13.04	-14.396	-12.976	-13.971	-11.388	-13.006	-13.774	-14.366	-14.458	-14.03	-15.114
-3.4823	-3.5217	-3.3359	-4.5163	-4.2907	-3.4366	-4.1354	-4.783	-1.9373	-2.9381	-4.4015	-4.368	-3.1638	-1.3846	-3.9924	-2.4211	-1.6047	-1.2001	-2.9172	-2.3805	-2.4448	-4.4498	-3.0682	-3.9873	-5.2703	-1.9178	-4.3237	-3.0089	-1.856	-1.6432	-2.467	-0.74537	-3.0281	-1.7225	-2.4882	-2.6767	-2.0462	-5.3278	-1.3769	-4.7453	-4.7598	-2.0881	-0.27268	-3.3514	-2.3228	-1.0267	-4.2703	-4.5866	-2.3819	-2.6553
-15.511	-15.081	-15.614	-13.062	-15.802	-15.513	-14.869	-15.479	-14.69	-15.066	-15.704	-17.509	-15	-15.781	-12.879	-14.76	-15.394	-12.627	-12.757	-15.023	-12.232	-14.095	-15.86	-14.054	-12.809	-13.106	-14.029	-14.4	-14.273	-14.589	-13.512	-14.797	-14.174	-15.768	-12.918	-14.917	-13.813	-12.802	-15.409	-14.276	-16.317	-12.389	-15.121	-14.797	-14.644	-13.748	-14.347	-16.987	-15.253	-16.227
-2.6322	-3.0602	-2.9328	-2.4769	-4.4851	-3.8388	-3.1273	-5.1585	-4.0278	-5.5751	-4.3146	-2.4995	-2.2915	-5.5609	-3.4743	-2.3761	-4.2341	-3.6658	-4.8385	-4.5437	-2.2869	-2.8689	-4.4003	-2.9895	-1.3272	-2.4066	-3.3024	-4.8371	-4.6366	-3.0116	-1.8993	-2.6051	-4.162	-3.0419	-3.3082	-2.1538	-3.4563	-5.067	-3.2477	-2.0301	-4.7747	-6.3178	-2.3858	-5.0066	-3.5077	-3.5175	-5.2645	-3.5791	-4.5142	-2.9642
0.97268	0.34104	-0.59583	0.67297	1.0869	1.452	-1.1162	0.77744	1.0131	0.7446	-0.33077	2.3064	-3.4405	-0.038912	2.2369	0.21366	2.8772	-0.46242	2.1933	-0.18126	-0.22714	-2.1698	0.6096	0.8663	-1.0494	0.031	0.13613	1.0309	1.1244	0.39992	-0.3047	0.35191	0.24076	-0.747	-1.2316	-0.30591	-1.6377	0.50195	0.77969	-1.1633	-0.62921	-0.75016	0.68955	-1.5148	2.757	0.29797	0.63352	1.0273	-2.1057	0.8733
-0.30735	2.9383	-2.0266	-1.2546	-0.55648	-1.1186	-1.3622	-2.983	1.2594	-2.452	-0.90558	-1.2382	-2.2998	0.20456	-2.1171	-3.1198	-2.0166	-1.7967	-2.477	-0.06894	0.47681	-0.86339	-1.2687	-1.5408	0.20681	-2.8827	-1.6821	-2.2643	-3.523	0.53156	-1.7617	-1.808	0.52829	-3.3671	-1.0832	0.0033887	-2.4532	-2.3866	-2.7643	-1.0289	-0.74968	-1.7399	-2.779	-2.5589	-1.3898	0.10128	-3.3028	-2.7304	-0.75816	-0.85495
2.3594	5.0552	6.1865	5.6563	6.1409	6.93	4.2691	3.5829	5.4667	3.8285	3.1564	3.297	6.9349	4.2006	3.4794	4.9352	3.6948	4.8665	3.4811	4.7718	3.494	2.0904	4.8611	5.0188	4.0059	3.7985	6.2562	3.9865	2.3196	2.8997	4.8021	4.1259	5.6128	3.1277	4.1056	3.9566	5.8014	4.1382	6.6689	7.0968	7.0903	5.0747	5.258	3.4665	3.4288	5.9295	3.8555	3.7487	4.1776	6.0961
-19.959	-20.545	-20.758	-20.515	-21.259	-19.605	-21.974	-21.264	-21.744	-22.299	-22.058	-19.449	-21.797	-19.927	-20.1	-20.459	-20.794	-20.15	-23.495	-19.323	-23.932	-19.986	-20.388	-20.697	-21.204	-19.039	-21.188	-20.358	-21.972	-22.102	-20.294	-20.573	-21.619	-19.735	-21.548	-21.13	-21.586	-21.269	-21.405	-19.326	-21.581	-17.919	-19.79	-20.616	-20.424	-21.048	-20.935	-22.826	-20.368	-20.803
-9.2047	-10.002	-10.707	-12.789	-10.46	-9.459	-11.467	-10.898	-11.928	-10.911	-10.777	-11.384	-10.103	-11.14	-11.626	-9.7148	-10.472	-8.3195	-11.963	-10.925	-11.818	-11.696	-10.221	-8.4875	-10.328	-10.822	-11.682	-12.152	-11.724	-7.9838	-10.538	-10.11	-9.079	-9.2051	-10.115	-10.894	-10.472	-11.203	-10.115	-9.6545	-12.079	-10.5	-13.115	-10.373	-10.076	-8.3755	-10.269	-10.875	-10.936	-10.563
-8.4318	-8.9332	-8.96	-8.6517	-8.2382	-9.0861	-9.4843	-10.097	-10.78	-8.4135	-8.0451	-7.5315	-9.5452	-8.5993	-8.3556	-8.5015	-10.66	-8.8481	-10.201	-8.3274	-10.39	-9.6336	-8.9655	-7.1819	-7.3633	-9.636	-9.3663	-8.6977	-10.405	-8.114	-9.7917	-9.0271	-8.6333	-8.7999	-8.6161	-9.7667	-11.063	-7.5436	-8.9695	-9.8454	-7.4626	-9.3704	-8.5848	-8.9492	-9.0672	-9.4003	-10.349	-7.6427	-12.133	-8.8516
-1.524	-2.7832	-4.4746	-4.1467	-4.0012	-3.1417	-5.6128	-5.92	-5.9641	-4.1429	-1.4968	-3.4417	-5.1298	-2.8167	-4.7607	-3.1926	-4.0524	-1.9934	-4.5783	-5.032	-5.5098	-5.6707	-4.6633	-2.7007	-3.0651	-2.7057	-3.726	-4.3229	-2.8262	-2.4654	-5.1644	-3.2935	-4.1175	-3.2622	-5.502	-5.1029	-4.6154	-3.0939	-2.703	-3.8008	-5.6855	-2.1974	-3.9978	-5.1384	-3.6595	-2.1241	-3.7388	-2.2602	-3.6181	-1.206
-1.31	-1.328	-2.3329	-1.5706	-1.828	-2.5649	-0.65031	-2.2065	-0.85837	-1.5136	-0.062378	-1.8632	-1.7222	-1.2131	-2.0654	-1.209	-0.28258	2.6407	0.789	-2.504	-1.697	-0.5708	-1.8673	-1.214	-2.0959	-0.098877	-0.52215	-1.0348	-1.7088	-0.23105	-2.1001	-2.7333	-0.59575	-2.5594	0.38435	-1.7454	-2.8232	-2.4385	-3.4078	-1.8378	-3.0328	-1.0138	-2.4877	0.46976	-1.5401	-1.7788	-2.5496	1.916	-0.98531	-2.733
-10.469	-12.237	-10.003	-8.2281	-8.3112	-9.4543	-9.3327	-8.1986	-8.1883	-7.3335	-8.5007	-8.6346	-10.63	-8.8716	-8.3218	-9.3361	-10.046	-9.0657	-9.9489	-10.059	-9.5407	-10.784	-10.99	-8.8333	-8.5322	-10.113	-8.3397	-9.4723	-11.154	-9.1672	-10.699	-8.3156	-8.7593	-9.3475	-8.7042	-10.663	-9.5782	-8.7338	-8.8046	-10.928	-8.9179	-8.5252	-7.9851	-8.4212	-9.3574	-9.3371	-9.093	-9.042	-9.2086	-7.7151
-6.1173	-4.9372	-6.0327	-8.87	-8.4234	-5.2977	-7.0319	-8.1399	-6.2255	-5.9766	-6.5674	-6.1204	-7.5905	-4.9851	-8.5654	-4.2023	-7.4734	-8.9892	-7.5991	-5.6863	-5.6839	-9.4112	-6.2606	-6.839	-8.1246	-5.1905	-8.625	-6.5574	-7.0511	-6.1784	-7.8997	-6.2999	-7.7096	-7.4391	-8.6752	-4.7312	-6.2487	-6.3441	-7.2584	-8.0203	-4.5418	-6.0603	-7.0485	-7.6831	-6.4775	-6.9725	-7.1011	-5.4751	-6.9482	-6.9214
10.233	9.7716	9.7138	11.619	8.4463	8.8493	12.04	8.7253	10.817	9.1393	11.062	10.244	9.3721	10.401	11.463	10.089	10.744	10.921	9.5508	9.7013	9.5479	9.6323	10.544	10.726	7.8731	10.141	9.3323	11.458	7.9164	10.008	9.5604	9.4936	9.3745	9.9958	10.661	9.6613	9.0445	8.8997	9.5155	8.8713	7.5537	10.378	9.6899	7.9236	9.4809	8.6273	8.3606	11.695	13.866	11.109
3.5955	3.4748	5.3764	4.0606	4.759	3.6685	5.5511	4.5647	6.0862	4.8064	3.6438	3.8412	4.5003	3.4602	4.7485	3.4312	4.2096	3.1301	3.0143	5.3245	4.9705	4.4216	2.3966	6.3845	3.3997	5.2049	5.2522	6.6152	3.0134	4.6879	5.5116	4.7909	3.5007	2.9351	6.0599	5.8578	5.0459	1.6395	4.7008	4.1389	6.882	4.6308	3.1089	3.5253	3.8601	3.2104	3.1867	2.8535	4.6278	3.433
-21.112	-19.795	-18.382	-22.145	-20.419	-22.975	-18.962	-20.578	-20.117	-20.345	-21.191	-22.512	-20.992	-22.03	-21.154	-20.778	-21.408	-19.476	-21.77	-19.5	-21.599	-19.454	-22.527	-20.606	-20.588	-19.933	-20.276	-22.187	-20.879	-20.428	-19.677	-20.674	-21.369	-19.375	-20.558	-19.334	-19.983	-20.005	-22.113	-18.983	-20.122	-19.821	-18.933	-22.862	-21.39	-20.501	-21.553	-20.023	-18.11	-19.375
1.7134	-0.96411	-2.0528	0.89354	-1.2369	-0.55688	0.99248	-1.2565	1.3552	0.58355	0.59023	-0.73325	-1.9062	0.014407	-1.9486	0.60943	0.84342	-0.41111	0.24193	0.10651	0.49047	-1.1102	0.88367	-2.1493	-2.0437	1.1333	2.6306	0.1265	-0.69608	-0.39595	0.34135	1.244	2.7247	-0.29335	-1.0249	-0.23504	-1.411	2.3487	0.47961	-0.48695	-1.1718	0.4061	0.28352	0.66299	-0.8383	1.2353	-0.20395	0.0076209	0.75835	-0.43967
-0.67311	-1.2126	0.85169	0.070173	1.1005	1.6203	-1.21	0.29002	1.2907	0.46167	0.065874	-0.69647	0.9023	2.6687	1.7884	1.594	0.75804	1.4608	-0.46286	-0.57204	2.3959	-0.090981	-0.43918	1.8157	-1.9277	-1.6859	0.93521	0.74203	-0.70461	0.54208	-0.059473	0.46479	-0.87686	-0.57408	0.049325	-0.91375	-0.48655	1.044	0.82098	1.5588	2.0962	0.40429	-0.058376	-0.46036	1.0845	0.25456	-0.73158	-1.7596	1.2639	2.2768
4.5783	4.7396	6.3873	3.0677	5.1574	3.3339	5.1537	4.461	3.4337	4.2312	5.0673	4.9303	4.9009	3.6496	3.5374	3.3817	5.52	5.5973	6.1908	5.9082	3.8704	6.8615	4.9029	4.2616	4.9562	6.0289	3.7244	7.3456	3.9956	4.3824	6.1	4.1874	6.4571	5.4013	4.9605	7.7623	5.2886	4.7898	3.4083	7.3185	7.9037	7.7017	3.8353	4.5914	5.128	4.4292	5.608	3.8619	2.8922	2.2884
-4.4428	-5.9917	-4.9818	-5.5796	-5.6954	-3.4981	-4.1718	-6.2259	-6.1824	-6.799	-6.3801	-3.7613	-6.0255	-3.6516	-4.2657	-5.4465	-5.4389	-4.8394	-5.4987	-7.4677	-1.5837	-3.4825	-6.4677	-4.5755	-5.5216	-4.87	-5.221	-4.314	-6.917	-4.5802	-2.7749	-4.7952	-1.9625	-4.8053	-5.8602	-6.0123	-5.8223	-4.1789	-5.6086	-5.0698	-6.3867	-4.6777	-4.5877	-5.3298	-4.2167	-6.0123	-6.6924	-4.4171	-3.9093	-4.5555
-12.301	-9.9105	-11.953	-11.959	-11.859	-11.386	-11.475	-14.531	-11.03	-14.05	-13.455	-11.748	-12.854	-12.779	-13.786	-10.619	-13.188	-12.711	-13.016	-12.064	-14.367	-11.413	-13.329	-12.97	-12.124	-11.866	-11.685	-10.465	-13.341	-9.122	-13.524	-13.063	-12.557	-13.136	-11.936	-11.682	-12.388	-12.983	-10.216	-11.928	-13.064	-11.024	-12.776	-11.61	-12.873	-12.87	-12.166	-12.692	-13.656	-14.018
5.3345	6.5796	7.0963	7.7207	6.0751	5.8876	6.2733	6.9301	7.2509	5.3351	4.8463	6.1258	4.7388	6.936	6.6338	6.7008	6.661	5.3664	6.0986	8.2265	9.6761	6.5556	5.6223	8.716	6.6099	5.6963	8.5346	6.5502	6.0811	2.0316	6.6729	8.5833	7.1837	7.9296	4.1935	7.504	8.2328	6.0341	6.0627	5.3542	6.2643	7.076	6.0332	6.0217	7.957	6.9966	5.1847	6.271	5.9071	4.85
1.8479	0.92315	2.8449	3.1559	1.3077	0.71064	2.8988	0.99871	1.6315	2.9543	2.157	0.39837	0.045882	-0.92948	0.99647	1.2	3.6927	2.4505	-0.56685	1.4234	1.3009	1.944	0.48012	1.6924	-0.11034	2.4707	-0.06769	2.9631	0.30677	3.2614	2.8716	1.2433	2.6057	1.8502	1.1989	3.6409	2.6774	2.0516	3.1697	0.21983	1.1663	2.2413	1.607	1.3151	1.2358	0.44392	1.0756	0.093558	2.2598	2.9788
-20.801	-22.693	-22.766	-22.793	-20.84	-20.877	-20.463	-20.432	-21.37	-18.115	-22.87	-18.763	-22.716	-19.55	-19.67	-20.609	-20.612	-20.827	-20.413	-20.391	-20.731	-22.268	-22.4	-22.696	-19.57	-21.55	-19.532	-18.842	-20.817	-19.423	-19.307	-19.457	-20.126	-19.135	-22.781	-19.114	-20.308	-19.225	-20.08	-19.404	-21.799	-23.256	-22.349	-22.781	-22.559	-21.735	-21.052	-20.809	-22.4	-21.476
-13.018	-12.693	-12.558	-11.582	-12.827	-11.725	-13.294	-15.374	-14.114	-13.778	-11.248	-13.312	-14.217	-14.882	-14.282	-13.104	-12.672	-11.811	-12.727	-13.017	-13.609	-13.591	-13.312	-14.813	-10.955	-11.748	-11.783	-12.611	-15.103	-11.286	-10.963	-13.862	-14.598	-13.4	-13.922	-13.813	-11.589	-13.252	-12.112	-12.5	-13.149	-12.465	-11.739	-9.4318	-12.83	-13.262	-11.222	-10.726	-14.672	-14.682
-11.427	-10.045	-12.723	-11.264	-9.7188	-14.005	-12.486	-11.166	-10.886	-10.757	-10.332	-9.9566	-13.075	-11.829	-11.256	-8.3818	-11.089	-12.804	-13.075	-12.761	-12.674	-13.652	-12.999	-11.855	-12.874	-9.3686	-11.82	-10.57	-10.248	-12.583	-11.875	-11.501	-10.92	-11.453	-11.863	-11.308	-8.3204	-12.136	-11.715	-12.446	-10.892	-12.374	-11.948	-11.959	-10.111	-10.613	-10.348	-10.461	-10.209	-10.253
-4.501	-4.7297	-2.2075	-4.4477	-2.3653	-2.9435	-6.4212	-2.8477	-1.5731	-4.5905	-5.3622	-3.6113	-2.0912	-3.6608	-5.2173	-3.2795	-5.0691	-1.1621	-5.5854	-2.144	-5.1884	-2.4576	-1.3704	-3.7662	-2.3479	-2.3286	-5.2299	-3.5934	-1.6435	-2.9491	-3.1341	-2.9449	-2.6349	-2.6618	-4.8091	-5.313	-4.9581	-4.9997	-4.3314	-4.3884	-3.3427	-4.3245	-1.9818	-4.099	-3.7671	-4.1221	-4.2101	-4.7566	-4.8982	-5.5089
1.2671	0.59318	0.1919	-0.26003	0.2694	-0.95188	0.72155	-0.16958	-0.10953	1.0219	-1.2268	-1.798	1.4337	-0.95112	-0.56214	0.53306	-1.2331	1.6224	-0.38337	-0.30824	0.38505	0.65447	0.33107	-0.19433	3.4654	0.9649	-0.44745	-0.34908	1.9349	2.7351	0.14197	0.86982	0.36557	0.37129	1.5752	-1.8509	0.47721	-1.3288	0.62237	-1.3887	-0.29786	1.0029	-0.72056	0.35503	0.93472	2.7113	0.74471	1.3303	1.3395	3.2369
-9.6904	-9.0571	-10.557	-10.66	-10.728	-11.467	-9.2941	-9.7362	-12.261	-11.731	-12.335	-9.797	-9.6977	-9.7448	-8.2701	-10.026	-11.388	-11.121	-11.332	-10.744	-10.467	-10.695	-10.128	-11.771	-11.433	-11.96	-11.493	-10.941	-10.971	-11.281	-12.733	-9.6717	-13.071	-12.714	-10.047	-11.428	-13.068	-10.933	-9.7978	-12.227	-10.515	-9.8503	-10.994	-12.075	-11.089	-12.502	-10.592	-7.8718	-10.531	-10.703
-11.657	-11.123	-12.43	-12.649	-11.623	-11.217	-13.963	-12.269	-14.082	-12.688	-13.699	-12.901	-12.092	-11.837	-15.657	-13.979	-12.115	-12.801	-13.714	-11.968	-12.958	-13.905	-14.285	-12.585	-15.594	-12.564	-13.574	-15.995	-11.773	-11.186	-13.034	-15.692	-12.609	-15.072	-11.75	-13.398	-10.219	-12.424	-12.405	-12.208	-12.014	-13.999	-13.834	-15.266	-11.479	-13.942	-14.29	-9.0798	-11.246	-12.26
-16.049	-16.703	-13.81	-15.412	-14.906	-14.752	-15.119	-15.935	-15.126	-15.314	-14.099	-14.864	-15.26	-15.624	-15.696	-16.412	-15.215	-14.106	-14.978	-17.358	-15.263	-15.083	-14.312	-15.062	-13.434	-14.269	-13.06	-14.093	-14.396	-14.431	-15.582	-13.042	-15.461	-13.827	-14.162	-15.955	-13.417	-13.461	-12.791	-16.365	-13.614	-14.852	-14.968	-12.45	-13.178	-13.694	-13.919	-16.212	-16.699	-13.213
-1.2022	0.7308	-0.10644	1.1221	-4.0209	-1.9498	-1.3029	0.28034	0.055601	-1.9355	-2.4156	1.2998	1.2202	-0.89242	0.70247	-1.1207	0.47139	-1.6576	-1.5741	-1.037	-2.1138	-0.82196	0.85353	-1.2876	0.66675	-0.84378	-1.5828	-1.6105	-0.34602	0.52168	-0.68683	-0.58748	-1.904	-1.0148	-0.58514	0.63041	-2.1715	-0.67273	-1.0873	-0.72678	-1.8053	2.2701	1.1384	0.36742	-2.456	-1.2622	0.31777	0.94615	3.486	1.2645
-23.941	-20.005	-20.887	-21.37	-20.968	-20.484	-21.476	-21.302	-22.004	-22.322	-25.446	-19.866	-23.207	-21.612	-22.176	-21.408	-22.849	-20.991	-24.58	-22.362	-21.97	-20.617	-23.368	-20.982	-23.258	-21.986	-24.797	-24.332	-23.211	-20.556	-21.243	-24.425	-22.387	-21.185	-20.757	-23.181	-23.123	-23.892	-22.861	-20.458	-20.886	-20.573	-22.601	-21.498	-22.964	-23.666	-21.717	-22.395	-23.095	-21.318
8.542	8.0367	7.1769	8.9633	7.8083	9.9158	5.8301	6.4301	7.8672	9.678	11.346	8.1051	8.4998	9.4152	9.2183	8.9557	6.7967	8.9704	11.614	8.993	6.1215	7.1676	9.9882	9.8312	7.9065	9.1046	10.754	7.632	7.4215	8.6617	7.4095	7.92	5.4232	9.4849	9.0695	9.5765	9.709	9.6259	8.4708	9.7165	10.077	9.5324	7.0728	6.3734	8.608	10.384	8.7456	6.8053	7.6062	10.524
-4.8621	-7.2856	-3.3535	-4.4962	-7.287	-4.9238	-4.1557	-6.0767	-7.9096	-6.0552	-4.0923	-3.475	-4.3329	-6.4478	-7.5003	-6.0557	-6.4017	-6.0338	-4.1186	-5.7758	-5.8795	-4.4099	-6.2896	-5.9376	-5.2367	-6.4284	-6.0215	-4.1229	-5.3382	-5.3462	-5.1469	-5.3032	-6.6871	-5.8522	-8.181	-5.5734	-7.6537	-4.9527	-4.7786	-5.2282	-6.2037	-6.1134	-4.9329	-5.7766	-7.7621	-6.1954	-4.7041	-6.0292	-4.1873	-3.2593
-3.7299	-3.6426	0.19314	-1.6989	-2.589	-1.8594	-1.4737	-2.028	-3.8557	-3.8978	-2.9136	-3.0519	-2.6098	0.69383	-0.28073	-2.5351	-0.41864	-0.60656	-3.2073	-3.251	-3.5035	0.72317	-2.1404	-0.98457	-2.7901	-0.9244	-2.0393	-2.4089	-0.94205	0.26327	0.1346	-3.1558	0.54837	-0.64962	-4.0187	-0.26582	-1.2917	-0.61128	-0.62917	-1.0077	-2.829	-1.2365	-1.1456	-0.63631	0.34362	-0.40262	-2.2904	-1.5455	-0.85298	-1.3381
-8.9895	-10.98	-8.5858	-10.354	-7.8335	-9.8573	-8.8602	-11.78	-10.145	-9.3478	-8.4375	-9.9684	-8.5418	-13.588	-10.283	-10.419	-6.9517	-9.3233	-10.646	-10.855	-8.2307	-10.364	-11.808	-10.303	-7.1255	-8.9147	-8.1503	-8.486	-10.797	-12.265	-9.61	-9.9928	-9.8876	-8.6586	-8.1235	-9.5896	-10.629	-10.788	-10.623	-6.3046	-10.274	-9.4406	-9.2791	-10.569	-8.4802	-8.3978	-9.4679	-10.106	-9.1365	-9.1576
-11.009	-11.66	-13.671	-12.131	-12.053	-10.313	-9.712	-13.188	-12.28	-13.15	-12.496	-11.452	-10.786	-11.423	-11.475	-13.406	-9.7225	-10.212	-11.951	-11.823	-10.85	-12.893	-10.223	-13.588	-12.876	-11.054	-11.006	-9.9882	-10.939	-11.444	-12.013	-10.571	-12.097	-13.272	-12.873	-9.6636	-12.652	-12.804	-10.32	-10.907	-11.131	-9.9877	-13.188	-11.428	-11.907	-11.115	-10.278	-11.373	-11.531	-12.7
-3.2714	0.040907	0.10513	-1.6956	-2.1473	-2.0959	-0.30053	-4.0517	-0.61315	-1.3377	-2.5898	0.38305	-1.07	-2.2339	-0.23593	-2.109	-2.2201	-0.72481	-2.099	-1.09	-0.69525	-0.83555	0.96198	-1.756	0.4752	-2.854	-2.831	1.0478	-0.57771	-0.42724	-0.73296	-0.7832	-1.5437	-0.76084	-0.59625	-2.2865	-2.2362	-1.1328	-0.83005	-1.4997	-1.2441	-2.9525	-3.5813	-0.17066	0.040969	-2.2782	-3.4944	-3.3585	-3.6473	0.40112
-9.4909	-10.842	-8.5487	-9.8933	-8.7968	-11.07	-14.167	-11.203	-9.819	-9.6961	-10.711	-8.824	-13.508	-10.329	-10.152	-9.7687	-10.589	-11.857	-8.852	-10.49	-10.875	-13.156	-11.406	-12.507	-6.344	-10.486	-11.758	-10.863	-12.059	-10.393	-8.1237	-11.294	-10.163	-13.221	-12.457	-8.4307	-10.175	-9.4989	-10.94	-11.557	-10.393	-11.707	-12.375	-12.282	-12.666	-11.212	-12.437	-9.5309	-10.203	-12.343
-11.883	-12.026	-12.098	-12.612	-10.414	-13.416	-10.524	-11.419	-11.03	-13.405	-11.239	-12.808	-13.623	-12.272	-10.131	-10.673	-12.091	-12.073	-10.624	-11.623	-11.054	-11.337	-10.97	-12.279	-12.234	-10.902	-10.36	-11.444	-9.5112	-12.326	-8.7223	-10.401	-11.174	-11.873	-11.487	-10.408	-12.198	-10.781	-12.288	-11.841	-11.476	-9.871	-11.593	-11.055	-13.64	-10.661	-10.935	-9.8375	-7.6905	-11.133
1.7128	-1.6631	-0.5321	0.67804	0.97849	0.19827	1.9698	0.78429	3.193	-1.9301	-0.12498	-0.18712	2.0428	-1.2122	-0.67716	-0.52443	1.4052	0.12708	1.6173	0.38168	1.5114	-0.26509	-1.9141	0.66075	0.19397	0.59353	3.302	-0.77223	0.094775	1.3223	1.5694	-1.9814	-1.7961	1.6228	0.46441	2.4864	-0.19413	1.0762	-0.54836	1.3312	2.2173	0.053307	0.916	2.0271	-1.0508	0.006516	1.1235	0.2964	0.091251	-0.17967
-14.766	-14.373	-14.591	-14.03	-16.071	-14.031	-14.171	-13.483	-13.492	-15.02	-15.561	-15.823	-18.352	-17.02	-15.23	-13.982	-12.621	-14.495	-14.874	-14.91	-14.971	-11.979	-14.546	-15.082	-15.782	-15.718	-12.089	-15.782	-15.569	-12.656	-12.485	-16.216	-15.391	-14.266	-16.808	-15.635	-14.695	-13.227	-15.277	-16.426	-15.177	-14.18	-14.606	-14.289	-13.361	-16.231	-12.916	-15.235	-16.11	-15.522
-13.128	-14.785	-14.374	-14.107	-12.899	-15.615	-12.001	-14.628	-14.258	-15.744	-13.91	-13.422	-15.974	-13.621	-15.593	-12.24	-15.055	-13.841	-14.033	-15.794	-12.877	-12.07	-14.572	-15.028	-15.528	-13.081	-12.13	-12.637	-13.737	-13.608	-13.978	-12.611	-14.311	-14.217	-14.14	-15.053	-15.516	-14.959	-12.112	-13.011	-16.745	-14.825	-12.913	-11.69	-13.971	-14.055	-12.947	-15.373	-13.235	-14.86
-5.6518	-3.3696	-4.0961	-2.7404	-3.3024	-4.9272	-4.4051	-7.6824	-4.7007	-7.4351	-5.5694	-8.0731	-6.2655	-6.7804	-7.0412	-6.8225	-4.1671	-5.9409	-6.325	-3.8259	-7.6394	-6.0235	-5.7779	-6.3197	-6.7554	-4.5894	-4.5261	-5.6025	-6.4039	-5.2863	-4.5346	-4.2339	-5.509	-4.6721	-6.9499	-5.3854	-7.239	-5.2129	-6.3262	-6.1946	-7.8461	-6.6305	-9.0857	-6.375	-5.7757	-5.0044	-4.1428	-7.2646	-5.5405	-5.756
0.60172	0.97787	2.1474	0.96439	0.89104	2.2468	-0.15484	0.2907	-1.0985	-2.1329	0.37242	0.92872	0.87732	0.35711	-0.28858	-0.18348	1.9431	1.1202	-0.81203	1.8331	1.8696	1.2113	-1.006	1.7829	1.9655	0.46001	1.4884	0.68157	-0.89129	-0.57285	2.9528	0.037761	1.7129	2.1646	0.79731	-1.2507	0.63678	0.67362	0.10038	1.3635	1.5038	1.1354	-0.43697	2.383	-0.51211	-0.21247	0.23661	2.0001	0.0012122	1.1129
-3.2006	-3.7287	-3.789	-5.5517	-2.61	-1.984	-2.9792	-4.325	-3.7489	-3.9387	-3.0354	-2.8855	-1.8473	-5.6635	-4.9704	-3.318	-4.8856	-3.5876	-2.5577	-4.6178	-3.4917	-4.9189	-3.855	-3.8186	-3.5383	-6.441	-3.2954	-3.0213	-4.3408	-6.3121	-3.3387	-4.5585	-3.8322	-3.8169	-4.853	-3.4396	-2.7609	-4.5624	-5.3051	-3.6264	-5.3756	-2.2278	-4.6971	-4.897	-4.3102	-3.3572	-4.2467	-3.3252	-4.698	-5.3025
0.3531	-0.10406	-1.1819	-0.88816	0.16349	3.5482	-1.2932	1.32	-0.27332	-0.38688	-0.53527	0.98285	1.9724	0.95356	0.85133	2.3767	-0.31005	-0.45241	2.1528	-1.282	0.98017	2.2681	1.0359	1.1365	0.091636	0.09012	-0.63359	1.033	0.85104	-0.35673	0.17795	-1.9283	-0.4487	-1.6909	-0.91743	0.79015	-0.98842	0.82897	-0.10342	1.7277	0.99095	1.8485	1.9256	1.6317	2.4211	0.95281	1.6684	0.91555	3.1231	-0.56413
-3.5905	-3.2796	-1.7528	-2.1757	-2.8532	-3.5938	-2.1058	-2.1788	-0.59424	-2.0882	-2.4231	-2.7471	-3.3201	-2.9334	-2.0003	-2.9833	-1.1838	-1.1471	-2.058	-1.3773	-1.4391	-2.2714	-3.4771	-2.9361	-1.6417	-3.3983	-1.6308	-0.30797	-0.86523	-0.54893	-1.7287	-4.3848	-2.7149	-2.6803	-2.4612	-2.5937	-2.3939	-0.75048	-0.28886	-4.2546	-4.2547	-2.5213	-2.0236	-2.5128	-4.1067	-2.8878	-5.3246	-1.5698	-0.51261	-2.4245
3.4177	1.3416	1.5372	1.7974	1.9712	1.6234	2.7562	2.5963	0.61641	-0.26147	1.2654	0.58414	0.57831	0.56999	1.1591	3.0938	1.3256	3.3702	4.0272	1.1378	2.9585	3.2956	3.5419	2.3889	1.2005	0.16005	0.57513	-0.36327	3.3228	0.62214	0.48637	2.9339	2.8328	3.2962	1.8663	3.9273	1.0213	1.2679	3.2719	3.099	2.0071	1.3394	2.8696	1.2001	3.3447	2.5774	2.502	1.8137	1.8688	-0.080878
-20.227	-21.098	-22.3	-21.283	-22.126	-22.453	-21.238	-22.475	-24.454	-22.126	-20.269	-23.604	-19.477	-19.259	-21.059	-21.166	-19.392	-22.742	-24.291	-21.216	-22.259	-20.167	-22.962	-21.298	-22.94	-22.715	-22.489	-22.799	-21.952	-21.976	-24.337	-25.087	-20.278	-24.464	-20.421	-23.092	-23.201	-20.469	-20.877	-22.078	-23.353	-23.2	-22.844	-21.995	-23.376	-22.028	-21.885	-23.237	-22.383	-24.956
0.70083	1.1523	-3.5376	0.4832	-0.33256	0.92051	-0.09481	0.42879	2.087	1.3141	-0.68593	-0.37732	0.27494	-1.8151	-0.66624	0.725	1.0951	1.203	-3.0003	2.0611	0.87413	0.62685	0.055712	0.93649	0.7066	1.8237	-1.171	-2.7288	-1.7287	0.14683	-1.3325	-0.063771	-0.13558	0.37306	-0.19673	0.76941	-0.55951	-2.1325	1.0071	0.061382	-0.26405	-1.2565	0.70683	-1.5068	1.4137	-0.87748	-0.54984	-1.6144	1.7001	1.5451
-2.5492	-3.3535	-4.3277	-4.2456	-2.5686	-3.5101	-3.5475	-4.321	-2.0705	-4.111	-3.5365	-2.3976	-1.9014	-3.3086	-2.0477	-2.6976	-5.2515	-2.6964	-3.2479	-2.1426	-3.583	-4.4942	-1.1396	-2.1872	-1.3466	-3.4296	-1.4014	-2.0711	-2.7205	-2.2539	-4.4457	-5.156	-2.3488	-1.4604	-3.7684	-3.8382	-3.1952	-5.4415	-3.9855	-4.1516	-2.953	-2.5101	-0.085815	-4.7832	-4.3089	-0.92407	-2.4112	-2.0787	-1.1068	-2.0769
-10.078	-9.4935	-9.0436	-9.1466	-9.8916	-8.0687	-8.2493	-7.4435	-9.3876	-8.812	-7.0712	-9.819	-7.4712	-7.918	-7.5355	-8.9751	-8.3321	-10.92	-10.275	-8.9139	-9.838	-8.7184	-8.029	-7.2981	-9.8412	-6.9147	-7.1332	-9.1088	-10.374	-8.5012	-8.1505	-6.852	-10.047	-11.508	-8.524	-6.0213	-9.0652	-9.1678	-7.4031	-10.046	-7.5017	-9.4365	-9.4177	-7.9062	-11.151	-8.5654	-9.9877	-10.085	-10.922	-9.153
-9.5574	-8.2354	-7.8144	-9.5992	-9.9892	-10.747	-7.4357	-8.8153	-7.5624	-7.9683	-8.3138	-12.023	-8.7035	-9.0775	-8.6228	-10.024	-8.25	-11.241	-9.7847	-6.703	-11.026	-9.8507	-10.23	-11.545	-9.1011	-8.9803	-9.3068	-10.304	-6.3697	-8.9648	-9.8109	-8.1942	-12.218	-11.047	-8.2683	-10.008	-8.7069	-10.334	-9.0838	-10.327	-9.8244	-9.3962	-7.7096	-5.9196	-10.158	-8.4405	-7.9609	-11.361	-9.1838	-10.559
-20.161	-20.308	-21.167	-21.907	-19.399	-22.004	-20.504	-21.424	-21.484	-19.318	-21.233	-19.771	-20.418	-23.623	-19.926	-20.445	-22.499	-19.517	-19.805	-19.202	-20.064	-19.27	-22.194	-22.44	-21.852	-19.667	-21.414	-19.157	-18.485	-24.077	-20.048	-22.128	-21.239	-21.102	-19.697	-21.493	-20.938	-18.906	-20.532	-21.301	-21.331	-21.24	-19.212	-23.062	-21.581	-23.01	-19.009	-20.327	-20.628	-20.489
-0.47307	-0.29204	1.0392	0.7616	-2.3571	-1.0797	1.4436	-0.075035	-1.142	1.0997	0.13251	-1.104	-0.33828	0.75342	-0.69402	1.2247	-1.5438	1.1165	1.9277	-0.12212	-1.8902	-1.1256	1.959	-2.2816	0.72575	0.19675	-0.89742	-1.7442	-0.42512	0.45599	-1.455	-2.0848	-0.57299	0.7342	0.39891	1.3308	1.1807	0.097348	1.2236	0.85377	-3.0926	0.76012	-1.3645	-0.51405	-1.3622	0.33844	0.42578	1.3824	-0.38687	-0.58632
-1.3423	-1.1556	-0.4494	-0.99375	1.1754	-1.7573	-1.2417	0.59937	-1.4414	-0.17758	-2.138	1.1566	-2.6978	-0.82613	-0.96056	0.19752	-0.72709	0.87274	-0.49603	1.2877	-3.5899	-1.5086	-2.0096	0.71949	-1.3092	-0.25047	-0.49855	-1.1691	-1.5601	-0.16711	-0.38738	-0.41869	-1.3734	-2.1427	-0.65351	-0.11254	-2.3677	-0.86624	0.87543	-0.52558	-0.31969	-1.0722	0.38159	-2.7862	-2.0022	-1.9289	-0.22626	-2.2677	-1.9435	-2.46
-11.78	-15.24	-15.081	-13.465	-12.951	-15.58	-15.593	-13.614	-13.624	-14.434	-12.725	-15.433	-13.224	-14.144	-14.819	-13.765	-12.673	-14.627	-12.151	-12.839	-15.692	-14.358	-14.765	-13.851	-15.664	-14.031	-14.145	-14.993	-14.086	-14.33	-13.847	-12.489	-16.467	-15.373	-13.043	-11.363	-13.146	-12.74	-13.48	-16.372	-14.244	-13.605	-13.19	-14.842	-14.696	-12.317	-13.533	-15.67	-14.1	-12.937
-9.1745	-5.5649	-5.8051	-8.1764	-5.7603	-6.1767	-7.8157	-4.0619	-7.1578	-8.8593	-6.3604	-6.1965	-7.6776	-5.2308	-7.8024	-5.5911	-4.3771	-7.0215	-9.6746	-4.8724	-4.9932	-5.853	-7.3794	-4.1874	-6.2916	-5.6903	-7.3849	-7.9673	-5.8532	-5.9237	-6.0717	-8.2718	-6.0953	-5.1287	-8.8425	-6.5749	-8.9336	-6.9782	-6.7728	-7.9161	-6.3513	-5.8096	-4.5908	-5.1246	-5.4191	-6.861	-4.2878	-4.315	-5.7521	-8.2646
-12.269	-10.372	-10.271	-10.967	-11.575	-9.6579	-8.1016	-10.05	-12.146	-12.374	-12.252	-9.5215	-10.158	-10.311	-13.053	-12.601	-9.3561	-8.0061	-10.471	-11.531	-9.4986	-10.058	-10.184	-11.53	-11.24	-11.379	-11.594	-11.819	-12.392	-11.344	-10.925	-12.051	-9.6979	-8.5553	-9.8319	-13.476	-11.953	-9.5186	-10.062	-9.3404	-8.5393	-12.567	-11.697	-11.122	-8.7336	-10.323	-11.489	-11.844	-10.768	-9.2098
-5.7355	-5.4655	-7.308	-5.9614	-5.1704	-6.5368	-4.8294	-6.5034	-9.0346	-7.1092	-9.3168	-5.6742	-5.2885	-5.7824	-7.6434	-6.8097	-6.9817	-3.7999	-5.3534	-7.7207	-5.2054	-5.3794	-7.1774	-8.0864	-5.5245	-6.5247	-7.5584	-5.6063	-6.3047	-5.8087	-6.4322	-5.8258	-4.8467	-7.0547	-5.0081	-7.1405	-6.9584	-6.4758	-5.9151	-7.7045	-7.3131	-4.3609	-6.5118	-5.4397	-4.7374	-7.3002	-4.4869	-6.1758	-4.1266	-8.2209
-2.9031	-4.5467	-5.0615	-3.5765	-2.5476	-2.4022	-5.4435	-4.2281	-4.0827	-5.3451	-3.6403	-5.6507	-5.3028	-4.4083	-4.1377	-1.789	-1.1462	-3.5252	-3.2934	-5.1608	-4.7221	-5.0569	-4.4765	-1.9376	-4.8384	-5.1735	-2.5106	-2.4533	-2.1752	-5.3553	-6.1816	-2.9454	-2.4495	-3.303	-3.8865	-5.0516	-3.7044	-3.1536	-3.113	-4.4208	-3.2118	-2.9408	-5.0495	-3.1561	-2.5384	-6.1926	-3.3897	-3.1017	-3.4292	-2.2196
5.9788	6.103	5.5736	3.8157	4.8159	4.424	6.2626	4.8308	7.1948	4.8578	6.5452	9.0643	3.3448	3.18	5.1261	3.1316	6.5147	7.0467	3.6709	5.7983	4.5756	4.7774	5.7431	4.2721	5.583	5.8204	5.1811	5.2378	4.116	6.7302	3.9863	5.375	5.6831	4.8931	4.455	5.2816	2.7536	4.5211	6.4401	4.793	5.0775	4.6963	5.6876	4.9409	4.6661	4.6616	5.8619	4.0842	4.9508	5.171
-11.099	-12.865	-13.536	-13.351	-11.891	-12.088	-12.842	-13.636	-13.227	-12.853	-12.759	-14.463	-13.716	-12.622	-11.234	-13.36	-12.45	-13.134	-11.849	-13.082	-11.593	-13.673	-12.899	-15.22	-11.786	-12.612	-11.592	-15.924	-14.611	-12.266	-10.454	-14.243	-11.674	-12.604	-13.589	-13.43	-13.477	-12.161	-11.555	-11.841	-13.378	-12.045	-13.301	-11.96	-13.785	-13.741	-14.153	-14.595	-12.422	-9.9915
-4.9182	-4.9922	-4.7906	-3.9082	-6.3484	-4.3016	-6.4675	-6.0569	-5.5338	-5.029	-6.1456	-5.4657	-4.7891	-5.2423	-5.734	-6.5745	-3.7731	-2.4244	-3.7377	-5.2918	-6.8079	-4.6128	-4.6281	-6.4551	-7.3992	-3.8988	-5.4007	-5.6647	-7.8796	-5.494	-4.0891	-5.8084	-4.7915	-3.7152	-6.2242	-7.2735	-5.2562	-5.44	-7.0358	-6.0536	-4.1835	-6.6229	-3.7642	-5.9644	-6.462	-7.6494	-3.7021	-5.5471	-3.5476	-3.2227
-0.78293	-2.3312	-2.1949	-1.4107	-0.33072	-1.7493	-1.1841	-0.23287	-0.9892	0.94912	-2.1398	-0.7599	-0.52578	-0.65007	-4.3303	-2.9161	-0.70534	-1.9715	-3.773	-1.745	-2.5614	-0.76563	-0.25029	-1.1257	-0.13568	-1.4016	-0.85739	-0.028495	-0.69689	-0.13366	-1.1077	-1.4795	-1.4022	-1.4523	-0.79959	-2.2422	-0.65026	-3.3632	-0.73456	-2.9092	-0.94693	-0.54222	-1.2885	-2.1307	-1.7695	-2.4565	-0.2356	-1.1641	-1.6404	-1.4967
-12.158	-14.251	-12.259	-14.181	-11.584	-10.924	-12.934	-11.849	-14.007	-13.5	-13.105	-11.704	-11.916	-12.674	-11.472	-11.794	-12.85	-13.305	-12.673	-13.986	-14.027	-14.334	-15.298	-12.523	-13.26	-15.061	-13.137	-11.698	-12.076	-11.61	-11.75	-14.117	-11.971	-14.934	-13.663	-13.872	-13.158	-13.412	-12.292	-15.364	-9.6606	-13.238	-13.848	-12.752	-14.594	-13.074	-14.078	-14.269	-12.143	-13.514
-13.514	-12.465	-13.6	-13.925	-15.606	-12.636	-12.6	-12.838	-12.518	-15.211	-12.27	-14.336	-13.417	-11.629	-11.851	-10.215	-11.077	-13.349	-13.139	-12.497	-14.193	-13.167	-12.559	-14.951	-12.303	-11.454	-15.172	-14.046	-13.097	-12.455	-11.383	-12.44	-12.618	-11.815	-12.393	-12.548	-15.017	-13.037	-13.819	-12.43	-12.375	-12.937	-12.612	-13.656	-11.282	-11.268	-15.571	-14.131	-13.704	-12.296
-1.8188	-0.66248	-1.3738	-0.42161	0.20555	-1.0672	-0.47212	2.2203	0.80592	-0.018514	1.9428	0.26407	1.3068	-0.97795	0.96897	-1.3215	3.0036	0.13005	2.0215	1.1784	0.61968	0.13517	-0.3328	-1.2678	2.5393	0.83635	0.40135	1.3965	-1.4261	2.9134	0.49004	1.5249	-1.4756	2.9289	-0.84806	0.37477	-0.59127	1.2059	0.37257	0.92938	0.11009	0.46071	-0.16327	0.99971	1.625	0.52063	-1.5935	0.77905	1.1354	0.088525
-10.841	-14.205	-13.747	-12.342	-13.246	-14.647	-13.03	-14.269	-14.664	-14.339	-13.787	-12.444	-10.5	-12.482	-14.205	-10.691	-11.683	-13.024	-11.876	-14.472	-14.155	-14.603	-9.9037	-12.982	-12.548	-14.284	-11.845	-12.898	-12.161	-13.431	-10.663	-13.29	-15.406	-11.096	-11.33	-8.9943	-12.578	-12.054	-14.861	-12.879	-10.979	-15.013	-12.774	-14.001	-13.158	-11.869	-12.534	-13.026	-14.729	-14.523
0.83352	3.9969	3.3373	2.3976	1.0276	1.5716	1.9784	0.33878	2.1756	1.3492	1.3689	0.8472	0.53774	0.11134	0.61786	0.19411	1.8526	-0.39666	2.5589	2.5585	0.72942	0.46121	1.4839	1.0675	1.4247	-0.74778	0.99316	2.9121	3.4136	2.8048	1.7958	1.2109	2.8301	2.5398	2.6091	1.7997	2.8014	2.5245	3.1232	0.4164	2.7677	-0.58009	3.2391	0.5366	1.4432	1.7813	-1.0168	0.87655	2.3752	4.3416
-5.5531	-4.8059	-3.8296	-3.6635	-3.4692	-2.3826	-3.1111	-5.2955	-2.9579	-3.098	-2.4676	-4.1927	-4.5797	-2.9077	-3.8961	-4.3465	-0.802	-3.4414	-2.6847	-2.8063	-3.3224	-2.1338	-3.2117	-4.3881	-4.6987	-3.784	-5.4229	-0.56303	-1.8139	-1.1083	-1.6077	-2.183	-4.0148	-3.2908	-3.3943	-2.9038	-1.6898	-3.7698	-5.1663	-5.3276	-2.042	-1.611	-6.143	-1.6234	-2.4433	-2.9814	-1.444	-1.6023	-3.758	-3.4913
-4.0784	-3.0971	-4.9714	-3.5496	-4.9282	-3.8263	-3.3906	-3.9131	-4.3154	-3.2616	-2.9312	-3.8929	-4.2253	-4.1169	-3.8365	-3.1155	-1.4523	-1.7945	-3.3924	-4.0501	-5.5097	-4.2629	-3.4428	-4.0022	-4.8289	-5.2046	-4.77	-4.3265	-2.0715	-6.0985	-7.5398	-4.7812	-1.537	-6.5201	-1.8018	-2.1423	-3.4037	-4.4126	-6.4599	-4.433	-4.7527	-3.4185	-3.6042	-4.6671	-2.2601	-1.3527	-1.7441	-5.3445	-1.5624	-1.5581
-15.45	-14.321	-13.995	-15.668	-13.975	-14.27	-15.324	-13.271	-14.191	-15.238	-13.862	-16.15	-12.583	-11.729	-14.867	-15.65	-16.65	-13.052	-13.397	-14.297	-13.927	-17.307	-15.404	-15.124	-14.264	-14.802	-15.652	-13.529	-13.586	-14.785	-14.712	-15.474	-15.174	-15.752	-13.972	-16.275	-12.406	-13.687	-12.765	-16.047	-15.382	-14.487	-15.478	-14.174	-13.828	-16.247	-13.33	-12.46	-14.067	-12.92
6.6657	8.4918	7.6758	10.656	9.0206	5.8633	7.9366	8.2942	7.4064	8.3236	7.8601	9.4406	6.7296	7.4804	9.6563	7.6949	8.0646	8.4585	8.5365	5.9692	8.5549	9.1881	7.1926	8.1664	9.6934	7.3755	7.6694	9.4527	8.139	8.8658	7.8614	8.7926	7.9793	7.6179	8.9604	6.8134	7.7169	8.3041	6.9915	6.4503	7.68	8.8498	7.1255	8.6383	9.0425	8.5895	6.8637	7.4291	7.4166	9.2264
-0.56115	-2.0527	-1.4262	0.4687	-1.482	-0.89535	-1.8492	0.93988	-2.629	-1.1858	-1.4214	-1.1023	-1.8211	0.76865	-1.8638	-0.64982	-2.0358	-1.6991	-1.9687	-1.8315	-1.6937	-0.1779	0.96803	-2.1136	-4.5213	-2.3812	-0.31775	-2.4623	-0.53733	-0.026033	-3.232	-1.0402	-2.1815	-0.267	-2.5891	-1.6464	-0.60374	-3.2144	-0.81332	-1.3307	-0.98721	-3.3781	-1.7981	-2.7532	-0.82105	-0.58855	-1.5769	-2.3487	-0.9479	-1.194
11.313	11.159	9.0677	8.6028	10.187	10.407	10.436	8.6427	10.241	8.3351	9.2373	9.323	10.608	9.0045	11.646	11.27	7.1984	8.3277	7.3298	10.364	7.8905	9.2292	10.503	9.0881	10.478	11.678	9.9601	11.697	9.4768	9.5825	9.0662	10.374	11.744	9.1168	8.3765	11.385	7.4621	7.8539	9.9196	10.693	9.3748	9.1826	7.8675	10.132	10.285	9.5257	11.189	11.189	8.2523	10.531
6.3886	7.3286	4.9537	6.6248	4.8652	4.7607	4.4953	4.9322	6.4562	9.4499	4.656	6.8054	5.214	6.069	3.7456	6.8301	3.8113	5.6808	4.5785	8.6872	6.3807	5.2177	4.9879	4.1834	5.5469	7.8472	6.2524	6.6572	3.75	4.4358	4.1343	3.6069	5.6778	5.0086	6.1236	4.8309	3.0337	6.3807	5.3342	6.279	4.0274	4.6698	7.4676	3.7142	6.4848	6.7393	6.6271	4.5206	5.6994	6.5018
8.9676	8.5303	9.7233	10.899	6.6873	10.816	9.5459	8.2884	8.7074	11.233	8.1725	9.6328	9.235	9.1357	7.6727	10.797	7.5818	10.628	10.32	8.9623	12.65	9.6579	10.621	11.267	12.978	10.204	10.976	8.3978	12.775	9.1296	10.309	9.7743	12.533	11.818	10.749	10.86	7.8752	11.969	10.1	11.588	11.207	8.2287	12.778	8.8884	10.059	10.479	9.0662	11.295	11.173	10.917
-1.1837	-3.0186	-2.24	-2.1233	-2.2952	-1.0112	-4.0104	-3.3618	-3.4792	-2.8731	-1.886	-2.1116	-2.6674	-3.2215	-2.4792	-4.3387	-4.1968	-4.761	-1.6647	-1.3015	-5.0165	-0.97621	-1.6007	-2.2894	-3.1508	-3.3913	-0.30148	-2.1422	-3.9754	-2.8669	0.16829	-1.5714	-3.2007	-3.095	-1.8663	-1.3893	-2.0855	-2.6955	-2.8582	-1.7794	-2.0744	-3.5046	-2.2359	-3.2333	-0.49803	-1.9083	-2.9668	-1.1575	-3.1567	-3.5052
-21.999	-21.037	-19.985	-20.869	-20.63	-20.128	-20.145	-19.693	-20.787	-22.291	-22.749	-19.542	-22.044	-20.62	-18.502	-20.276	-21.267	-19.722	-20.556	-21.524	-17.91	-21.824	-19.91	-23.228	-21.511	-21.44	-19.652	-22.591	-22.265	-21.712	-19.876	-19.955	-21.266	-22.421	-19.158	-22.656	-21.636	-20.44	-20.169	-20.929	-21.406	-19.562	-23.197	-19.808	-20.577	-18.59	-20.036	-20.603	-21.13	-20.64
-2.3443	-4.5184	-5.3782	-4.4564	-4.5059	-5.6095	-3.3806	-5.353	-3.6677	-2.2607	-6.2659	-2.6651	-5.4656	-3.8066	-2.8948	-4.7508	-3.6569	-3.4463	-3.8648	-3.5465	-4.8049	-4.8626	-5.4934	-5.3676	-2.1033	-4.349	-2.6103	-2.5778	-4.5097	-5.1432	-2.6188	-4.8319	-6.6964	-2.2343	-5.0309	-2.6371	-4.7659	-4.1371	-3.1367	-5.4791	-4.5179	-5.6925	-2.9641	-2.9208	-5.3289	-3.6567	-4.3797	-4.6261	-6.5883	-5.6045
-2.3033	-0.29441	-0.36564	-2.0555	-1.7441	-3.3824	-2.9409	1.046	-2.7238	-3.3219	-3.3362	-1.1339	-2.3951	-1.2828	-1.8983	-1.893	-1.4604	-0.65843	-1.367	0.25748	-0.90285	-0.46976	-2.1218	1.1958	-0.64222	-3.5179	-1.8799	-1.0934	-2.3217	-0.62889	1.9594	-2.5592	-2.7464	0.50096	-0.58254	-0.44332	-2.8865	1.0707	-1.4445	-1.9027	-2.1849	-1.9312	0.5075	-2.1189	0.35272	-2.7142	-2.7531	-2.3272	-0.88892	-0.82367
0.85891	-1.9041	0.94381	-2.1856	0.40831	-1.7561	-3.3846	0.080542	-1.2684	-0.37637	0.57255	0.77803	-0.22697	-0.24221	-0.0070524	1.6859	-0.67227	-1.6057	-0.79423	-2.3087	0.10984	1.2631	-0.23696	1.9313	-0.70786	-0.662	-2.065	-0.17052	-2.271	-0.35224	-0.57472	-0.73634	-0.89436	1.6261	0.77014	0.90072	0.32138	0.23364	1.6894	-0.44692	0.27765	-1.117	-0.14044	0.72331	-1.8105	0.73073	-1.1966	-1.122	-0.80637	0.42812
1.7358	0.70397	2.2024	0.6964	-0.26156	-1.2605	0.86624	1.7608	0.7394	0.34565	0.9505	2.6399	0.89874	1.4968	0.65782	0.53321	1.4196	-2.2901	2.5885	2.9366	0.3255	2.1525	-0.63488	0.74402	2.2854	3.37	2.4654	2.4814	2.562	1.2098	1.1432	3.9246	0.66522	1.8755	1.0668	3.5866	-0.12509	0.98667	-1.4923	1.2518	2.4219	-0.26516	1.6608	-0.26289	-1.3244	2.0799	1.6437	0.34466	-0.22891	-0.058164
-14.949	-12.567	-14.924	-13.928	-14.992	-15.995	-13.014	-15.137	-17.405	-16.286	-14.351	-15.551	-15.963	-15.128	-14.873	-11.025	-14.115	-12.651	-15.202	-14.781	-13.466	-14.543	-13.714	-15.826	-13.702	-12.408	-16.279	-15.228	-14.922	-15.507	-15.594	-14.921	-15.573	-13.519	-14.331	-14.02	-14.282	-14.651	-13.888	-14.622	-11.773	-14.926	-15.81	-12.735	-13.095	-11.795	-13.42	-11.434	-13.447	-15.565
-9.933	-10.31	-11.147	-11.46	-12.781	-11.408	-9.1126	-9.546	-10.658	-9.4147	-11.519	-11.675	-8.4745	-9.2495	-10.348	-10.9	-11.529	-11.771	-11.32	-12.271	-9.9952	-9.4004	-11.03	-9.1763	-10.741	-12.623	-11.503	-11.402	-11.053	-10.125	-11.483	-9.9582	-10.442	-10.948	-11.371	-10.648	-11.407	-9.3374	-10.502	-8.3343	-10.174	-9.1303	-10.727	-11.963	-11.032	-11.085	-11.699	-11.06	-10.057	-11.024
-3.5379	-5.0138	-4.9687	-0.96272	-2.1638	-4.103	-6.7287	-2.0444	-2.4647	-3.2299	-2.9975	-4.3943	-6.0175	-3.408	-5.2637	-4.6597	-3.9951	-5.4503	-2.5745	-4.3251	-4.369	-3.5521	-4.5969	-4.5957	-2.9482	-3.7284	-3.1895	-4.3395	-4.6232	-3.637	-6.5701	-4.644	-3.9908	-2.4557	-5.2802	-2.4555	-4.1833	-4.1443	-6.3829	-5.1296	-4.5564	-3.6347	-2.6349	-2.3877	-4.3696	-5.1991	-4.5795	-2.2932	-3.7417	-4.01
-3.1691	-3.1352	-3.2867	-1.8269	-3.0271	-1.968	-4.0971	-2.9609	-2.8698	-4.2585	-1.7689	-3.5331	-2.8829	-4.168	-2.9793	-3.9368	-1.2312	-3.3287	-1.6512	-2.2245	-3.4502	-2.3865	-2.8524	-0.90622	-5.0985	-2.8271	-1.7515	-3.8971	-5.8286	-3.6316	-4.8234	-4.6619	-4.0243	-4.2428	-3.8451	-3.4376	-2.8265	-4.3407	-2.3764	-4.1398	-3.2738	-2.7448	-2.9788	-3.5952	-2.9474	-5.0824	-4.4672	-3.6562	-5.6696	-2.0015
-3.8207	-5.2821	-3.3929	-2.4887	-3.6356	-4.9066	-5.5918	-1.1235	-5.4022	-4.5484	-3.0219	-5.494	-4.8148	-2.8176	-4.142	-4.6665	-3.1579	-6.0541	-5.8159	-3.4018	-4.0193	-5.8434	-5.405	-3.3973	-4.913	-3.3993	-3.5061	-4.2407	-5.1674	-5.7046	-4.1447	-3.9564	-2.4927	-5.6405	-6.1429	-4.1813	-6.5728	-5.9881	-3.5801	-3.4698	-3.789	-3.8371	-6.4221	-3.9909	-4.6652	-5.8005	-2.354	-6.4506	-4.9359	-4.3323
-12.58	-11.292	-12.692	-9.9769	-13.823	-13.627	-13.094	-11.42	-11.269	-14.253	-13.158	-14.172	-12.204	-14.516	-14.224	-11.117	-13.426	-12.477	-11.479	-13.19	-13.647	-12.838	-11.953	-12.746	-11.716	-11.004	-12.906	-11.863	-12.844	-11.847	-11.691	-12.814	-14.805	-13.659	-11.661	-12.036	-13.102	-13.116	-13.062	-11.279	-13.492	-12.776	-11.15	-11.651	-13.681	-13.211	-11.605	-13.874	-13.521	-11.26
-3.6101	-0.78643	-2.8452	-3.161	-4.0365	-2.5104	-3.3051	-2.1816	0.18396	-2.3471	-2.7418	-1.9477	-3.4104	-1.904	-0.35162	-2.8755	-2.6336	-2.84	-0.91822	-0.85019	-1.7503	-1.9847	-5.1585	-2.0392	-0.8614	-0.84433	-4.362	-2.8581	-5.3895	-2.4348	-2.812	-2.3877	-2.1125	-2.2754	-1.6095	-4.5832	-2.5492	-1.5707	-0.94959	-2.7389	-1.0759	-1.9178	-1.5314	-1.3864	-0.85013	-4.0418	-2.1438	-1.3485	-2.5455	-2.4884
-4.3277	-2.7276	-4.8043	-3.6502	-4.0255	-1.8874	-6.5706	-3.7392	-2.7106	-4.9982	-6.2169	-4.9666	-5.6769	-4.0534	-2.2586	-3.3314	-4.7198	-2.757	-5.222	-1.8622	-3.6693	-6.1037	-3.7292	-5.6025	-4.1342	-3.1118	-3.7632	-3.1184	-5.0653	-5.1423	-2.246	-2.328	-5.2587	-2.5426	-6.2824	-4.988	-1.3282	-1.9613	-3.9966	-2.0332	-5.8053	-3.8579	-2.8576	-2.9286	-5.143	-2.8588	-4.8426	-4.3035	-5.1532	-4.4236
-0.52686	-1.6632	-3.183	-2.5279	-0.63151	0.055892	-1.7407	-0.56498	-1.1651	-2.4213	-2.2353	-0.86064	-1.2869	-1.7524	0.38732	-1.3988	-2.114	-2.4971	-0.34748	-1.626	-2.0167	-0.8778	-1.6988	-0.84401	-2.2805	-3.4516	-1.9769	1.0493	-1.4718	-0.41749	-0.51065	-2.3629	-2.2078	-1.2428	-0.7086	0.52353	-1.6809	2.966	-0.14857	-2.2396	0.57237	-0.40344	-2.6205	-2.8722	-0.56687	-1.2705	-3.1144	-1.9076	-2.1584	-1.2455
-2.7014	-1.8464	-1.8808	-0.26118	-0.15566	-0.76116	-1.6445	-2.7051	-1.5675	-1.2456	-2.0765	-1.1662	-1.5281	-0.75515	-1.4296	-1.4882	-2.9542	-0.93542	-2.3327	2.3553	1.0238	-0.94063	-1.5657	-2.8131	-0.59857	-0.96232	-0.43242	0.41101	-0.70778	-0.92275	1.5363	0.50657	-0.71255	-0.098356	-1.6482	0.23024	-2.4964	-2.6309	0.16213	-0.71076	-0.45475	-1.3817	-0.67668	-1.9653	1.1984	-1.9155	-1.4853	-0.021539	0.74851	-2.7282
-2.2304	-0.62593	-0.79752	-2.976	-0.71912	-1.4241	-1.5599	-3.0892	-3.6214	-3.0567	-4.2682	-2.1367	-1.9676	-1.3883	-1.4884	-1.1115	-2.6667	-2.2561	-5.2201	-2.253	-6.2148	-0.05023	-2.8934	-1.898	-1.8957	-2.8537	-2.5453	-0.87887	-3.0927	-3.3834	-2.4255	-3.8366	-1.1285	-3.4097	-3.152	-1.6624	-1.7577	-2.3239	-4.8052	-2.7256	-1.2836	-3.6335	-2.5198	-0.87514	-4.0849	-2.883	-2.5499	-2.4391	-4.4816	-1.313
0.47523	-2.788	-2.3678	-1.9977	-1.342	-0.98929	0.89482	-0.20205	-3.5545	-2.4602	-1.6562	-2.0777	-1.8962	-0.020194	-2.4485	-0.68347	-3.3232	-0.33407	-1.6084	-0.85368	-1.1342	-1.8634	-0.81451	-1.0619	-2.5792	-2.1124	0.34796	-1.0217	-1.8512	0.40457	-0.52561	-5.325	-0.47046	-2.0587	-0.51525	-2.0399	-1.0823	-1.3033	0.89364	-2.2956	-0.41486	-0.94324	0.081872	-0.65583	-2.5276	-0.9703	-2.6257	-1.0071	-1.6209	-0.62268
1.215	1.0458	-1.207	-1.0588	0.29909	0.95483	0.22354	1.6346	0.57726	0.78795	0.2587	-0.047077	-0.4171	-0.63475	-1.1717	-0.48119	-2.1115	-1.7218	1.6066	2.0214	1.6268	-0.75817	1.1881	2.189	0.37973	0.048523	-3.1703	0.40084	1.932	0.69328	1.2047	1.3494	0.12628	-1.6226	-0.19194	2.3518	1.8933	-0.040329	1.0958	-2.8415	-0.78073	-2.7188	2.7464	-0.081478	-0.76167	0.59574	3.0012	1.1619	0.5559	0.15323
-0.74575	-2.6195	-1.6819	-2.5358	-0.55154	-3.1155	-4.4578	-3.1086	-3.3296	-0.63815	-4.2487	-1.0628	-2.8665	-0.057981	-4.9717	-4.3552	-0.18783	-2.7049	-1.9074	-2.0383	-2.4316	-1.531	-2.503	-3.1793	-3.3624	-2.4994	-3.8549	-0.46867	-3.7827	-1.1875	-3.0246	-0.37726	-4.2284	-3.3035	-5.7739	-2.8277	-3.7192	-3.5283	-0.72048	-2.6812	-4.1842	-2.4235	-2.9545	-2.5743	-2.4829	-1.9284	-2.9935	-3.9404	-3.201	-4.5626
-9.3484	-9.2903	-8.7094	-8.2653	-7.7308	-7.4884	-9.752	-11.685	-8.7633	-8.918	-10.179	-10.219	-9.1793	-9.0304	-9.8664	-8.6468	-9.7917	-8.4181	-8.5549	-9.8952	-9.2637	-9.7373	-11.44	-10.077	-9.7491	-7.7819	-8.9649	-9.7679	-9.2613	-10.504	-8.6101	-7.4113	-10.296	-8.7837	-9.8661	-9.5242	-9.6369	-9.8301	-10.187	-9.0698	-8.8199	-8.8613	-9.73	-8.0269	-9.1538	-10.058	-12.128	-10.067	-10.317	-9.7501
-4.5535	-3.4333	-5.7835	-5.1366	-3.425	-0.88285	-5.3058	-2.4609	-3.3686	-4.992	-2.8475	-3.3229	-2.4151	-3.1735	-2.5584	-4.6937	-2.7117	-4.0525	-4.5144	-4.4722	-3.3465	-2.6674	-6.3857	-4.0131	-5.244	-2.9197	-5.2655	-3.8787	-5.7116	-3.2156	-4.6526	-2.8972	-4.6983	-4.4758	-1.927	-4.0826	-3.5236	-1.8429	-2.8465	-3.7032	-4.2339	-3.3036	-2.0103	-4.5062	-4.6213	-2.8188	-1.7041	-3.1181	-5.5314	-2.4435
-0.92995	-1.4276	-2.8567	-1.34	-1.1613	-0.38348	-1.0674	-2.3571	-0.86839	-2.2964	0.17618	-1.3452	-1.5519	-0.69887	-1.9224	0.10662	0.32594	-1.1049	-0.87823	-0.75174	-3.9792	-2.2592	-0.23328	-1.9822	-1.5476	-1.349	-0.32381	-2.1189	1.2407	-2.5311	0.67717	-4.7676	0.83401	0.32341	-0.69776	-1.1229	-1.4853	-3.173	-1.1258	-2.063	-1.7699	-3.5665	1.2262	-2.1472	-0.87219	-3.7166	-0.04817	-2.5507	0.44948	-0.72223
1.3291	2.4068	1.1015	1.9122	0.78637	2.7807	0.98208	2.0914	1.6378	2.1264	1.047	2.1823	-1.203	2.5509	3.2459	2.7511	1.1688	0.78456	2.4888	1.5167	0.34899	0.42045	0.65019	-0.08697	0.6819	0.39105	2.2208	2.7785	1.6785	0.8576	4.3243	1.128	1.4823	1.9246	2.0331	-0.8332	0.90523	2.4951	1.5831	0.94084	1.5166	1.3128	-0.73453	0.54635	2.1994	-0.32639	1.5939	1.0379	2.6006	2.7651
-11.853	-9.472	-13.513	-11.357	-9.7752	-9.1645	-10.196	-11.486	-10.008	-10.821	-8.6217	-10.112	-11.517	-11.929	-10.646	-11.202	-10.12	-10.34	-11.117	-9.8367	-12.649	-12.218	-11.48	-12.062	-10.811	-11.072	-11.393	-9.4691	-11.908	-8.9097	-12.494	-12.679	-10.548	-10.051	-10.648	-10.685	-10.649	-10.214	-12.203	-9.6787	-11.872	-12.256	-9.8052	-9.7504	-10.094	-8.1669	-13.033	-12.237	-9.739	-11.279
7.4969	6.3729	6.6947	6.6476	9.6618	9.0605	8.931	8.6128	6.785	7.1413	7.8127	8.1477	6.5815	8.3086	8.0711	7.9813	9.1659	9.7169	6.6357	6.6045	7.7867	9.1756	7.836	6.9367	8.476	8.1977	4.1581	7.1523	7.0415	8.6697	7.5642	9.272	8.4884	9.3116	8.9194	6.6508	8.9562	9.2544	7.4436	8.9072	8.3405	7.3594	6.8823	7.0726	6.6788	7.3788	8.2445	8.2801	6.3519	7.8397
1.8104	-2.2756	-0.95707	-1.7242	-0.77347	-2.4795	-1.537	-0.42079	-1.4153	-0.61792	-2.8416	0.41582	-1.7676	-2.5716	1.8331	-1.8398	-1.9276	0.45659	0.27966	-0.17465	-1.4268	-0.45974	0.10389	-1.9895	-2.1301	-3.4196	-2.4685	-4.0589	-1.9314	-1.5221	-2.2373	-0.087754	-1.7446	-1.5713	-1.0387	-0.92889	1.0795	0.44509	0.073734	-0.88343	-0.81823	-1.2363	-2.4003	-0.33814	-1.0298	-1.1081	2.0245	-0.09798	-4.2273	-1.4475
-14.265	-15.781	-12.858	-11.88	-11.696	-13.531	-13.294	-12.817	-16.463	-13.568	-11.854	-12.217	-11.735	-11.527	-12.578	-14.211	-13.228	-13.592	-13.596	-14.919	-14.781	-12.501	-11.812	-13.043	-12.915	-14.593	-13.262	-14.003	-13.519	-11.959	-12.603	-13.08	-13.863	-14.273	-13.479	-11.608	-12.899	-12.246	-13.958	-11.312	-15.44	-14.416	-14.621	-11.721	-14.356	-12.357	-10.446	-13.167	-13.484	-12.149
-9.4896	-12.035	-12.128	-11.164	-11.625	-9.561	-11.89	-11.193	-10.399	-12.615	-11.939	-12.133	-9.2466	-11.348	-11.62	-12.654	-11.673	-9.6554	-10.975	-10.4	-10.74	-11.859	-13.39	-10.485	-10.958	-10.946	-12.067	-10.617	-10.15	-9.7077	-15.222	-9.7294	-11.418	-11.18	-10.977	-10.531	-10.033	-10.95	-13.681	-9.9439	-8.898	-13.189	-10.655	-9.8698	-8.6423	-10.445	-10.972	-9.2042	-9.7121	-11.262
-20.288	-21.608	-19.834	-20.448	-22.191	-21.486	-17.442	-20.658	-21.092	-19.773	-20.713	-18.379	-19.046	-19.099	-20.714	-20.223	-21.338	-20.249	-19.417	-20.74	-18.686	-20.982	-21.479	-20.582	-20.552	-20.951	-21.93	-20.932	-19.328	-19.429	-20.826	-18.905	-22.271	-20.461	-21.23	-21.535	-20.872	-20.135	-21.903	-20.349	-21.146	-19.993	-22.197	-18.746	-21.609	-20.5	-21.054	-19.689	-23.131	-21.668
3.5108	2.2039	1.4865	3.6461	3.2893	1.612	2.9912	4.6341	0.90102	0.72297	2.0273	2.7267	1.907	1.718	3.1572	1.9892	2.863	3.8264	2.1479	2.9862	2.6916	3.6661	4.6555	1.517	3.7267	3.3054	4.1449	2.0978	3.0675	2.7626	1.4743	4.1307	3.9229	2.0892	3.2696	4.3918	1.6392	5.1303	1.3076	4.4403	2.7216	1.7987	3.7279	0.78717	3.6464	2.7132	2.7011	2.9895	1.1148	3.9138
-2.6023	-5.3193	-1.3807	-2.609	-2.1038	-4.2668	-1.2028	-3.0118	-2.695	-2.6923	-2.8697	-2.0708	-2.6064	-3.1001	-3.9128	-4.3332	-1.9785	-2.0152	-4.8301	-3.068	-2.0147	-4.4851	-2.0012	-4.2997	-3.533	-4.9392	-2.1949	-1.6426	-4.7721	-3.9814	-3.3353	-2.9981	-2.5984	-2.0266	-1.6775	-4.4119	-5.7194	-5.098	-3.6931	-4.2853	-3.2952	-4.7411	-2.5487	-3.3588	-2.4045	-4.8667	-4.2348	-4.2935	-0.28781	-0.48006
-0.66897	-1.776	-1.7765	-1.5529	-3.4214	-0.97797	-1.6416	-2.1627	-0.37073	-2.8053	-2.4506	-2.1663	-1.792	-1.011	-1.0032	-1.7831	0.14031	-1.1463	-1.9329	-1.6746	-0.62387	-1.0961	-1.0433	-0.72334	0.04491	1.2115	-3.8128	0.17724	-1.0869	-0.75597	-1.6248	-2.1978	-1.47	-2.1046	-0.18386	-2.5204	-1.8978	0.40744	-4.0353	-1.3889	-2.2615	-1.2753	-1.3803	-1.3207	-0.54971	1.7583	0.61877	-1.2483	-2.0161	-1.7853
0.24225	-3.3248	-3.379	-2.9853	-0.26708	-2.4477	-2.1689	0.0083102	-2.8394	-2.1399	-2.3807	-0.97228	-1.3165	-0.2088	-3.8086	-2.0669	-4.3084	-0.75918	-1.1247	-0.95367	-1.8442	-3.2943	-1.8485	-1.4812	2.2341	-0.014053	-2.9419	-2.8861	-1.2232	-2.105	-2.5846	-0.49403	-2.4974	-2.7421	-1.0524	-2.6066	-2.0395	-1.8009	-2.8173	-2.3415	-3.4907	-1.3565	-0.96944	-0.93216	-2.2662	-2.2865	-2.1873	-2.8312	-2.0984	-1.3037
-3.1645	-2.2274	-6.1594	-3.4781	-3.6849	-4.8665	-2.4856	-2.1655	-4.3815	-5.2272	-3.8748	-2.5252	-5.1538	-5.5462	-0.59418	-3.0417	-3.3358	-3.408	-4.1959	-4.0528	-4.3047	-2.0277	-2.7929	-5.3464	-5.7192	-2.1076	-4.0448	-5.4638	-4.5244	-4.2219	-4.9356	-6.5365	-3.3479	-4.4426	-3.5746	-5.4159	-4.9915	-3.479	-3.682	-4.0318	-4.6176	-4.138	-2.9873	-3.6142	-4.442	-3.0116	-2.5355	-1.9261	-4.9648	-6.9819
-5.9221	-6.5112	-5.3681	-4.5311	-5.3828	-6.744	-5.548	-3.4917	-6.1787	-4.4263	-1.9144	-5.3416	-5.5565	-6.8261	-7.3621	-4.7846	-3.5949	-5.0285	-2.1126	-4.9229	-3.6328	-2.3155	-4.1583	-2.2024	-4.9302	-6.2633	-5.4583	-4.3057	-1.7883	-4.6372	-4.3156	-0.54248	-3.1492	-3.9616	-3.5981	-4.7426	-4.0005	-6.0646	-5.2112	-4.252	-3.7746	-2.7329	-4.1072	-4.8562	-5.0596	-6.8184	-3.9678	-5.1322	-4.3189	-5.6293
1.5729	-0.24142	-1.4995	-3.2141	-1.3245	-0.28202	-0.86618	-2.2165	-1.3573	-0.71125	-2.7617	0.77989	-0.85526	-2.9241	0.013389	-2.4031	-0.99879	-2.9041	-1.3883	-1.1633	-2.1121	-0.96425	-2.1095	-0.43163	-2.5283	-2.4696	-1.4573	-4.6898	-3.4169	0.079595	-1.7751	-2.329	-1.1069	-1.805	-4.8126	-0.69013	-3.418	-2.3768	0.61713	-1.9743	-1.545	-2.6117	-1.513	-1.2165	-1.1114	-0.46175	0.07376	-3.1636	-0.58044	-0.51225
-13.741	-12.589	-13.622	-13.906	-13.003	-14.042	-12.126	-14.223	-12.4	-11.011	-15.089	-13.293	-13.959	-13.881	-14.047	-12.704	-12.372	-13.518	-12.131	-12.049	-12.91	-13.43	-14.918	-12.075	-12.148	-12.852	-11.733	-15.135	-12.644	-13.076	-13.665	-12.799	-12.039	-15.735	-15.328	-11.426	-13.914	-12.401	-12.744	-11.929	-13.987	-11.344	-16.053	-14.817	-15.038	-11.08	-13.793	-13.703	-16.358	-12.905
-22.551	-23.404	-21.145	-22.477	-21.05	-22.098	-22.559	-23.85	-24.633	-23.473	-22.162	-22.194	-23.108	-23.825	-21.391	-20.756	-22.093	-21.987	-21.916	-22.463	-22.813	-22	-21.117	-22.114	-21.264	-21.803	-23.944	-22.106	-23.974	-21.831	-20.615	-21.561	-21.845	-20.721	-21.972	-22.777	-22.638	-21.36	-20.952	-23.947	-20.604	-21.225	-21.205	-21.874	-22.956	-21.998	-20.85	-21.254	-24.586	-22.245
-2.6476	-4.0262	-3.4616	-2.0939	-4.2934	-5.0355	-3.7952	-2.7765	-2.7927	-6.0549	-3.8111	-1.6417	-4.0642	-2.0298	-2.7268	-3.7341	-4.0395	-4.2549	-4.156	-4.4748	-1.7803	-2.0643	-2.3076	-4.8875	-2.4769	-3.2677	-3.1006	-1.4618	-3.2374	-4.3288	-2.8885	-2.5679	-1.6945	-3.5692	-2.5925	-3.7899	-4.3519	-3.4156	-1.9744	-2.539	-3.4405	-3.9148	-2.8489	-4.2899	-3.4315	-4.383	-3.2228	-1.5362	-2.7687	-2.3726
0.37661	-2.6997	0.3158	1.9148	-1.6772	-2.4446	-2.2544	-0.48209	-2.87	-1.8599	-1.5499	-1.396	-3.8452	-0.74984	-1.2249	-1.1977	-2.2353	-3.0738	-2.9569	-2.5901	-0.90008	-1.8407	-2.7404	0.08657	-2.0488	-2.5297	-2.3616	1.0329	-1.7218	0.01842	-0.21976	-2.5396	-2.3698	-2.0715	-1.2193	-2.9662	-1.5292	-2.3298	-1.2438	-3.0271	-1.5335	-2.5938	-3.5529	0.66404	-0.50455	-2.0278	-2.6563	-2.1156	-1.4937	-2.2415
1.9387	-0.32816	-0.24795	-2.2533	0.45937	2.3137	-1.3462	1.939	1.2959	1.33	-0.84071	1.9364	2.4574	1.368	-0.24546	-0.65317	0.68147	0.78949	-0.79633	1.2144	0.66939	-1.7264	0.0028345	0.84065	0.97186	0.20212	-1.4124	-0.13785	-0.40398	-0.19771	-0.31097	0.050921	0.62132	2.22	-1.1916	-1.5798	0.83166	-0.40879	0.78212	-0.70562	-0.70212	1.2248	0.21188	0.040028	-1.6387	2.2394	0.18525	0.46774	-0.54528	-0.69125
-5.9375	-5.5505	-4.0361	-6.19	-4.2815	-5.1054	-6.7005	-5.3926	-5.5713	-3.6535	-5.1883	-5.4334	-5.4843	-7.4224	-5.4296	-5.0536	-3.1073	-4.9842	-5.4831	-6.9515	-5.8893	-6.6112	-5.5486	-6.0638	-3.7193	-3.5151	-3.6094	-7.2153	-6.5758	-5.7675	-6.064	-4.5161	-3.5914	-4.2816	-4.8183	-5.8212	-6.5728	-7.5099	-4.7399	-5.3138	-5.7957	-4.3889	-5.3827	-5.1743	-4.2691	-6.5149	-4.4621	-5.704	-4.6469	-5.7367
-0.64404	-2.4845	-2.8463	-1.4142	-3.4399	-3.3969	-2.3446	-3.6905	-2.6446	-0.058626	-2.0705	-2.9058	-1.9803	-2.8896	-2.9944	-2.3484	-4.7491	-3.8846	-2.8182	-0.1834	-4.3248	-3.4921	-0.61635	-1.7358	-1.3072	-3.944	-3.1278	-3.0654	-2.4247	-1.0977	-0.54217	-0.55313	-2.1044	0.83921	-4.847	-2.0871	-3.0241	-1.1137	-1.8213	-3.7939	-1.4677	-2.06	-4.212	-1.0022	-3.4312	-2.5523	-2.2987	-1.8626	-1.1886	-4.6688
-14.427	-14.853	-14.63	-13.96	-13.633	-13.683	-15.567	-12.275	-14.323	-14.216	-15.504	-11.836	-14.835	-15.722	-14.903	-15.701	-14.408	-12.337	-14.837	-13.849	-15.879	-13.762	-12.461	-12.884	-15.601	-16.22	-15.96	-14.725	-14.068	-12.588	-15.823	-16.352	-15.262	-15.302	-15.372	-15.453	-15.861	-12.872	-13.505	-15.813	-15.986	-12.144	-13.398	-13.545	-14.748	-15.931	-14.375	-16.407	-15.806	-16.312
-12.711	-10.533	-11.716	-11.01	-8.8477	-9.2087	-11.127	-10.707	-7.8929	-10.75	-8.7611	-10.421	-12.513	-11.541	-7.7682	-11.057	-11.504	-10.026	-11.798	-12.532	-10.431	-10.89	-9.5262	-11.836	-9.2168	-12.904	-10.13	-10.692	-11.733	-11.155	-9.1407	-12.469	-9.6135	-10.624	-9.8819	-11.362	-10.521	-11.227	-11.615	-12.307	-10.829	-8.7177	-10.098	-11.844	-11.923	-11.189	-11.716	-11.161	-10.898	-10.038
-1.4728	-0.56701	-3.1869	-1.8814	-0.70002	-1.6223	-0.33399	-2.4752	0.617	-0.19719	-0.23006	0.43547	-0.49581	-1.0511	0.91585	-2.8946	0.20141	0.72486	-3.4869	-1.5917	-0.72007	-0.88343	-0.81675	-0.9714	-1.2736	-0.43476	0.26805	-0.71176	-2.4748	-0.078153	0.36637	-1.4709	-0.40344	-0.8567	-2.5499	-1.6886	-0.089255	0.23407	-1.7035	-0.35933	-1.8283	-1.9027	-0.94081	-1.9116	-0.36721	-4.2733	-1.5352	-2.8653	1.1204	-0.84417
-7.4073	-9.2015	-8.3685	-8.3297	-8.7719	-10.085	-9.8241	-6.2452	-10.848	-11.259	-10.505	-9.2898	-9.9685	-7.3782	-9.4395	-9.2888	-8.7664	-10.835	-8.4042	-10.37	-9.4725	-9.3341	-10.013	-9.677	-11.312	-8.9909	-7.8554	-9.1436	-8.9787	-9.6122	-7.0865	-8.7534	-8.7156	-9.0518	-10.224	-7.6926	-10.958	-8.4747	-8.4574	-9.4902	-9.2326	-9.4672	-12.146	-10.756	-11.732	-8.6236	-9.4384	-10.32	-10.668	-9.752
-2.7401	-0.38407	-2.4733	-3.9343	-1.7708	-2.1761	-4.0176	-3.3435	-2.9507	-3.932	-3.0775	-3.2803	-3.9045	-3.7867	-4.5955	-3.7271	-3.5283	-3.7103	-2.1585	-4.0358	-4.3165	-3.232	-2.7856	-3.3649	-3.5419	-3.4451	-2.8841	-2.7262	-1.9322	-1.9679	-3.1113	-0.8892	-2.3943	-2.0865	-1.946	-2.9543	-3.2664	-3.9461	-3.3745	-2.364	-3.8147	-4.1812	-3.0488	-2.4801	-4.2093	-1.2254	-4.3522	-5.4935	-1.6645	-4.1179
4.9213	4.991	4.5144	4.123	5.4564	5.9083	6.1497	4.0024	6.5389	5.3507	4.1827	4.2754	2.6215	6.5675	4.5086	1.9857	4.4769	7.042	4.5121	6.088	2.892	3.3137	4.3595	4.4967	4.8116	4.9129	6.3061	4.6118	5.0423	4.6306	5.2552	7.1254	2.9375	4.9543	2.1734	5.0357	3.5589	3.9449	4.1372	5.0282	4.9618	4.852	4.5222	1.9722	1.7086	4.2079	4.3222	5.0154	5.2013	5.3969
-7.4109	-9.5305	-6.8058	-6.3145	-7.6536	-6.2219	-6.5219	-8.3298	-7.4119	-9.2754	-6.7845	-11.808	-5.6138	-6.1747	-7.3691	-7.5156	-7.3727	-7.4755	-8.2703	-9.8801	-7.5069	-7.3641	-7.4081	-5.7665	-8.3333	-7.8282	-5.5951	-6.0853	-6.8967	-6.5879	-9.7447	-5.8133	-7.014	-10.037	-4.7416	-7.6961	-9.7384	-5.1804	-8.1885	-9.1969	-4.7357	-8.1878	-5.8353	-8.289	-7.3173	-7.2109	-6.3567	-7.1327	-7.5049	-8.1758
-2.0106	-1.5451	-3.1417	-2.1504	-3.3132	-2.0207	-1.4605	-1.3254	-4.0466	-3.2964	-2.7492	-2.5343	-2.0058	-2.9912	-2.7457	-1.7658	-3.1062	-1.3003	-5.3333	-2.4675	-3.0884	-2.405	-1.7237	-4.9789	-4.3219	-2.4554	-1.885	-2.3133	-4.6968	-2.0364	-2.3575	-1.8332	-1.5718	-2.1784	-2.1316	-2.605	-2.5026	-0.98887	-3.4119	-0.4843	-3.6835	-2.6331	-1.4525	-2.6237	-1.5867	-2.2991	-2.8899	-3.5524	-2.8901	-0.40023
-16.048	-13.899	-14.748	-16.683	-14.1	-15.162	-14.685	-13.538	-15.856	-14.458	-15.728	-14.136	-13.306	-14.76	-13.281	-15.101	-14.222	-14.636	-13.571	-13.909	-14.116	-13.622	-15.8	-16.761	-16.364	-13.98	-15.324	-14.345	-12.041	-13.051	-13.649	-12.378	-14.432	-15.91	-15.718	-15.811	-14.493	-14.531	-14.509	-14.571	-15.342	-11.308	-15.048	-15.878	-15.449	-14.727	-14.579	-14.045	-13.955	-14.611
-3.9842	-3.5205	-5.3242	-4.2149	-3.2487	-1.3747	-3.2194	-3.9051	-1.5985	-2.0059	-2.6903	-3.1356	-4.6247	-2.1988	-0.97296	-3.7131	-2.5638	-3.1164	-2.1991	-1.7401	-4.233	-2.8365	-1.8997	-4.3349	-4.0266	-1.9701	-3.3377	-4.5018	-1.6785	-3.2046	-2.1151	-2.9725	-1.5121	-1.4725	-2.5331	-1.5411	-4.0046	-2.2268	-3.2006	-2.3461	-2.6111	-1.1722	-0.9604	-3.6408	-3.6029	-2.4398	-1.3597	-3.3202	-1.923	-6.8298
-4.5739	-4.5803	-3.3845	-2.3268	-1.6787	-8.0859	-4.4921	-5.1197	-6.8035	-3.1854	-4.1348	-4.1789	-3.2693	-1.4713	-3.1996	-4.9982	-4.4569	-4.9515	-4.9316	-2.3079	-2.338	-4.7115	-5.1026	-1.2412	-4.3672	-5.4936	-1.9054	-4.159	-5.0161	-5.293	-3.5556	-4.9623	-3.2269	-5.2479	-3.4015	-3.9911	-5.7557	-5.0381	-6.0377	-4.6228	-5.4351	-7.2048	-2.8759	-3.2853	-3.7235	-2.6406	-5.259	-3.7702	-1.4992	-7.4746
-5.4172	-2.7789	-4.9823	-5.6228	-7.4319	-6.1601	-3.5654	-5.3574	-2.3612	-5.0183	-7.0362	-6.1848	-3.926	-4.2983	-5.0971	-5.4244	-4.5184	-5.5586	-5.9261	-4.1782	-3.1004	-4.2364	-3.4016	-4.2159	-5.9087	-4.8469	-5.3614	-4.3598	-7.3022	-6.4296	-5.0301	-6.1398	-5.3195	-5.3398	-5.7149	-6.2632	-6.4928	-4.0722	-7.1597	-5.288	-6.9876	-5.0476	-3.2341	-4.6866	-5.223	-2.7296	-4.5539	-3.8702	-3.7968	-4.5521
2.453	0.94404	2.565	3.5409	0.064275	-0.076691	3.1354	0.61388	1.6273	2.0844	1.4985	1.8721	2.4824	3.0535	1.3482	2.2196	0.24298	3.4724	-0.19794	0.96257	1.9379	1.75	1.7996	2.6302	0.64257	2.2768	-0.31674	-0.67845	3.0549	0.45025	3.2211	2.7275	0.95841	2.482	0.80441	1.1302	2.2132	2.5169	1.2387	2.3128	1.1771	2.8669	2.7048	2.7497	0.14445	3.1735	1.0692	1.6961	0.6367	1.3749
-12.827	-13.123	-11.642	-11.415	-14.173	-15.204	-12.746	-14.246	-13.199	-15.046	-13.106	-11.826	-12.501	-11.817	-12.561	-12.236	-12.157	-13.65	-12.127	-12.645	-13.213	-12.924	-10.75	-11.754	-13.777	-13.398	-12.487	-9.7675	-13.406	-15.054	-13.321	-11.089	-11.645	-11.952	-13.191	-12.752	-11.657	-12.454	-13.193	-11.818	-11.338	-12.305	-15.25	-11.347	-14.595	-11.444	-12.42	-12.593	-12.504	-14.218
-0.9462	-1.3482	-1.4919	-1.8156	-2.0218	-2.0734	-1.8927	-1.1558	-0.39841	-2.3624	-0.41642	-3.0612	-1.9996	-1.4653	-0.0028692	-2.5267	-1.423	-1.9553	-0.83705	-2.1974	-2.4374	-1.0587	0.68616	-2.6463	-2.2413	-0.67642	-2.4202	-2.6399	-1.5747	-2.2193	-0.080156	-3.4579	-1.1897	-0.019122	-2.6377	-0.89591	2.8623	0.62583	-1.6123	0.29323	-2.3286	-3.135	-4.1922	-3.4403	0.24901	-2.1741	-2.0773	-0.58773	-1.2548	-1.9742
-5.5285	-5.1097	-4.4286	-5.3943	-5.4926	-6.0384	-5.6563	-4.6781	-3.4136	-4.9121	-4.9408	-7.0095	-3.7825	-4.8332	-4.4828	-6.0524	-5.8433	-4.7993	-5.9986	-6.4355	-8.8479	-7.5886	-3.9573	-4.3739	-7.6325	-6.1889	-5.8873	-4.6913	-5.0303	-5.1234	-4.6384	-5.9174	-5.1468	-5.6989	-8.1071	-7.2542	-5.9605	-6.8651	-5.5588	-3.4602	-3.8689	-5.5386	-5.1671	-5.2431	-6.283	-5.5629	-3.3458	-6.5163	-6.7345	-6.8123
-4.6922	-2.6383	-1.2204	-0.18822	-2.2378	-1.9958	-0.77358	-1.9979	-3.088	-1.3528	-2.0825	0.17471	-2.4134	-1.8181	-1.5827	-3.0729	-1.9828	-1.5554	-1.6413	-3.1442	-2.6092	-1.6865	-2.783	-4.6115	-3.1593	-2.5213	-1.5268	-2.3736	-1.3125	-0.96689	-3.9479	-2.9037	-3.2225	-3.4699	-0.47954	-1.7959	-3.0156	-2.9757	-1.9329	-0.78584	-3.2947	-1.7776	-2.7681	-3.5867	-2.7366	-0.88936	-2.2554	0.43929	-3.0247	-4.9702
8.3333	7.1591	8.1522	8.8974	7.4159	9.7375	8.427	8.9367	10.095	9.244	6.5204	9.7061	7.787	9.0605	10.15	7.9859	9.6083	7.3641	9.3564	7.075	8.5078	10.137	9.8807	7.8169	10.427	7.4246	8.4468	8.5202	8.0665	9.228	7.9739	8.4407	7.3961	11.216	8.8878	8.4162	5.8633	7.4078	7.507	10.622	8.5396	9.0928	5.3228	9.6207	9.3437	8.1159	10.017	6.4976	9.2492	8.7432
-3.3214	-1.2636	-2.315	-3.8696	-2.236	-3.6505	-2.8357	-1.3129	-3.6624	-2.175	-3.3771	-2.0069	-3.1997	-1.2927	-2.026	-0.927	-3.7542	-1.1192	-2.9587	-4.9105	-2.804	-3.9475	-0.67749	-1.0141	-2.6742	-1.8905	-1.4492	-1.7121	-3.7865	-1.7371	-2.2257	0.53467	-3.4368	-2.6971	-2.6539	-0.71364	-0.97628	-2.8794	-1.6442	-3.6267	-0.64555	-2.2257	-1.7136	-2.9826	-3.0268	-1.9428	-2.1382	-2.7539	-0.96169	-2.9965
-13.964	-13.973	-13.049	-12.161	-15.816	-14.449	-14.793	-12.818	-12.431	-11.925	-12.678	-13.431	-13.129	-12.91	-12.517	-14.828	-13.933	-11.936	-14.859	-14.427	-15.682	-13.329	-11.173	-12.242	-13.013	-12.19	-12.911	-11.435	-13.75	-14.377	-12.357	-12.056	-11.765	-10.655	-13.296	-15.037	-14.056	-13.064	-12.275	-15.229	-10.995	-14.004	-14.365	-12.775	-11.523	-13.544	-11.622	-11.411	-13.361	-10.828
-4.0252	-3.8071	-3.3357	-2.2978	-2.8932	-3.8922	-1.1857	-4.1602	-2.6475	-1.2686	-2.1659	-1.4506	-4.5474	-3.1554	-3.8351	-2.6688	-4.5804	-4.0088	-2.1331	-4.2793	-2.9706	-5.2429	-4.4614	-3.8545	-3.0074	-2.1924	-6.0364	-2.8941	0.3532	-4.9721	-3.4588	-4.3983	-4.2267	-3.7514	-4.1295	-4.0528	-3.9506	-4.1127	-2.2451	-2.631	-4.4612	-2.8736	-4.7698	-4.2549	-1.9598	-4.1768	-2.8459	-3.3139	-2.8553	-3.7959
-8.4617	-10.349	-8.8578	-9.3404	-7.5494	-5.7602	-6.6419	-6.1716	-5.0612	-7.3729	-8.387	-7.842	-8.274	-6.6876	-9.5046	-6.059	-7.4792	-8.4386	-7.1824	-8.8352	-8.2609	-7.278	-7.8543	-6.3994	-7.8515	-7.7874	-6.9703	-9.6154	-8.1631	-4.7939	-7.5357	-5.6329	-5.9919	-9.8948	-8.0241	-8.5034	-5.8836	-7.318	-8.3284	-5.995	-5.8409	-6.574	-9.0175	-9.9642	-7.0803	-6.5016	-9.1917	-7.2639	-9.4838	-6.407
3.8104	-0.7371	-0.81664	0.81994	-1.0576	1.4917	0.93797	-0.1472	-0.23262	-1.2632	0.59362	1.0203	1.2898	0.48145	0.35378	1.8085	-1.5041	2.1874	-2.5363	2.8795	2.6789	-2.4841	0.38701	1.1399	-1.3842	-0.34879	0.95885	0.30639	0.25576	-0.33549	-0.93792	3.094	1.0991	0.29165	0.057236	0.34111	2.0437	2.3519	-1.5189	1.7353	-0.0071344	0.18115	0.019653	-0.56788	-0.64193	0.3313	1.101	-0.60537	0.49709	0.2661
0.12536	0.43021	0.12925	-0.0023768	1.1575	0.041274	-1.0301	1.0977	-0.30605	0.34659	-0.012947	0.63333	-0.14511	-0.45489	-1.2796	1.8822	-1.9733	2.5358	0.92552	2.0055	2.5986	1.1146	0.91225	-0.14809	0.17707	0.4125	-2.3982	-2.5611	-0.30126	0.31227	-0.27072	0.76591	0.36916	0.078041	-0.66065	0.5379	0.14786	-0.14269	0.38606	-1.6395	-0.61419	-2.3902	-1.9996	-2.1646	-0.87263	-1.7667	-0.87636	-0.5552	0.83406	-1.3439
-1.7626	-4.1745	-1.3681	-1.543	-4.858	-2.9537	-0.4759	-2.994	-3.5057	-4.0327	-2.1983	-3.2705	-3.2187	-3.9776	-3.8253	-2.3353	-2.5668	-2.7884	-3.0584	-4.9246	-6.7749	-3.0853	-4.0282	-3.2122	-2.3493	-1.8827	-2.4845	-1.8493	-4.3895	-3.2683	-2.8825	0.70048	-3.1846	-3.4993	-2.0826	-4.4379	-2.982	-3.6094	-0.86422	-4.3299	-3.6415	-2.2327	-2.8517	-1.9409	-4.2832	-3.9066	-3.6741	-2.8007	-1.7322	-1.5619
5.495	4.4597	3.1018	3.9047	3.4394	5.362	6.3361	4.2761	4.1403	5.992	4.7355	3.8205	5.0864	4.4703	5.8795	6.128	4.1025	5.8896	5.9983	3.4259	7.865	3.4475	6.0597	4.6982	3.6512	4.2441	6.8023	6.3707	4.2605	3.9392	6.0978	4.6383	5.5497	5.2378	6.9535	4.9006	4.6911	2.7947	6.1611	5.0478	5.2576	4.6249	3.3202	3.6194	6.3936	5.6817	3.3343	5.6621	5.4117	5.3396
10.621	7.8	10.168	8.8809	9.3755	6.7846	6.8168	7.6195	7.1638	7.2181	5.898	5.1319	7.641	9.3409	7.8447	7.3178	8.2785	7.2264	8.5376	8.4568	8.5067	8.284	10.568	8.6759	9.2408	8.2645	6.6759	7.8715	9.8776	9.5605	8.2333	8.975	7.3442	6.3984	10.037	9.5997	8.2434	4.9541	6.046	10.797	8.0548	10.441	6.8591	8.6556	6.9685	5.4881	10.11	6.5409	6.9188	8.3402
9.1196	8.1509	9.0853	7.4217	7.2039	9.2098	7.7227	11.197	6.9395	8.3474	8.5103	8.3475	9.117	6.5093	7.8671	8.371	8.6293	6.9099	8.312	9.2539	10.294	8.2483	6.2783	9.6617	10.561	8.0928	9.3332	8.4915	7.7322	7.4495	11.528	5.9488	6.9149	6.8834	9.4696	9.4823	9.3278	8.8683	9.8406	8.718	9.4896	8.0718	9.022	8.5481	7.424	8.175	10.521	9.2135	8.7687	8.3837
-6.5893	-6.8637	-5.2797	-4.5554	-3.8782	-5.6344	-5.6198	-4.8366	-6.514	-6.0369	-5.9246	-3.8571	-5.6831	-7.1208	-6.1614	-7.4297	-6.0456	-6.4887	-6.8311	-3.9139	-6.9336	-7.1202	-6.9784	-6.848	-5.8508	-6.0609	-7.4865	-6.4811	-4.9735	-6.2475	-5.2322	-3.1528	-5.6606	-5.1546	-6.1428	-7.4961	-3.5205	-6.0201	-6.6629	-4.7316	-5.4972	-5.4795	-5.4249	-5.1414	-7.7905	-5.2484	-5.1993	-5.5025	-6.1162	-7.2552
-4.8066	-5.508	-4.8312	-3.6791	-3.0235	-6.1565	-6.3536	-5.0209	-6.1875	-4.9042	-6.1704	-5.2225	-5.639	-5.6455	-6.6307	-6.1457	-4.2032	-6.6427	-4.7938	-5.994	-2.6486	-4.4581	-5.0854	-5.0838	-5.3474	-3.5987	-5.3049	-6.6487	-5.06	-6.0735	-5.4799	-4.5852	-6.8129	-4.8449	-7.1546	-4.7128	-5.4593	-5.7014	-7.1578	-5.6109	-5.1694	-5.5434	-6.5923	-5.8153	-7.0396	-6.3564	-6.704	-5.2735	-5.807	-7.3595
1.7432	-1.6158	-1.7682	-1.4384	-1.3512	-0.35647	-0.86214	0.39906	-2.2811	1.1192	-0.95625	-1.6399	-0.43436	-1.7346	-1.0226	1.3016	-1.3756	-1.1202	-1.2255	0.19085	-1.6814	1.4677	-0.020062	-1.7576	-0.31776	-1.4502	-1.1581	-0.36372	0.17083	-2.1398	-0.83673	-0.6254	-0.94838	2.0309	1.2533	1.591	-1.4703	-0.02569	0.64225	1.6755	2.8468	-0.4272	-0.48988	1.022	-0.67994	0.98772	-0.42808	0.6465	1.7641	-1.3781
0.23691	-1.0133	-2.4275	-3.0081	-2.657	-0.45608	-1.6182	-1.0086	-1.0988	-3.6727	-1.3675	1.8671	-1.3517	-0.93479	1.2796	0.058787	-0.91616	0.080012	-0.88344	-1.2769	-0.093398	-1.5167	-0.39741	-0.01088	-0.98424	0.20591	-1.5499	1.0152	0.12753	0.90421	0.027256	0.31331	0.19174	0.49675	1.6409	0.91139	-2.2585	-0.12497	2.7396	-0.31098	2.4902	0.10128	1.3173	-0.93402	2.1734	-0.13535	-0.50281	-1.2149	0.33458	-1.0364
10.45	11.123	11.618	9.4549	7.87	9.6149	8.5681	7.7615	7.7944	10.537	10.637	11.112	10.372	8.6498	10.683	11.847	11.802	10.604	10.737	9.4994	9.3164	8.6237	11.182	12.188	10.667	10.053	10.322	8.5243	9.7674	10.281	8.2398	10.411	11.194	10.689	10.016	8.2911	11.031	9.3159	11.079	8.8075	11.914	11.585	8.6823	6.8496	8.6993	7.9821	11.604	9.9999	9.8045	10.218
-11.243	-11.317	-12.809	-13.05	-14.218	-10.528	-12.323	-12.804	-12.562	-14.074	-15.001	-12.582	-11.857	-12.526	-15.015	-12.326	-13.451	-13.869	-12.24	-12.786	-13.001	-10.444	-13.86	-13.094	-12.762	-14.138	-11.508	-13.091	-12.692	-10.755	-13.872	-13.964	-12.093	-15.868	-13.149	-14.558	-14.311	-15.882	-10.042	-15.097	-11.596	-14.22	-12.922	-13.275	-14.352	-14.117	-12.213	-12.864	-15.144	-14.951
10.726	9.1773	8.7561	10.941	9.9142	9.2023	8.5328	10.755	10.294	9.8398	9.455	8.642	11.019	10.317	8.62	9.1044	9.7391	10.842	10.666	10.755	10.199	8.7115	10.561	9.6909	8.1808	10.186	10.227	10.548	10.661	8.5812	9.7712	9.6576	9.7012	8.3994	9.2397	11.225	10.576	10.866	9.9019	9.2858	9.3446	11.468	9.3269	10.582	6.5934	7.2646	9.9885	8.1216	9.4	9.1031
-3.5162	-4.6315	-1.5599	-2.2955	-2.9087	-2.172	-3.3937	-3.2596	-2.453	-1.8158	-1.4636	-2.2633	-2.623	-1.655	0.85052	-3.368	-2.539	-3.3502	-2.7248	-0.89075	-4.4201	-1.8625	-1.2212	-3.7797	-1.7405	-3.951	-3.0376	-1.3315	-3.7494	-1.6142	-3.2258	-1.7282	-2.5657	-0.50053	-0.73819	-4.172	-1.274	-2.3057	-2.8951	-2.1795	-3.3496	-2.6281	-3.4635	-4.5003	-2.8345	-1.5847	-3.4153	-1.0047	-2.0177	-2.5667
0.45929	-0.51424	-2.7432	0.093505	-0.72589	0.6217	-0.28496	0.74704	2.1203	0.95695	0.51351	-1.1789	-0.24895	-1.3113	1.4382	0.21357	1.8819	-2.3915	1.6128	-2.2445	0.66387	-1.0364	1.1855	0.87015	1.7795	-0.53593	0.57927	-0.031558	-0.4914	0.85368	1.0473	0.18962	0.66966	0.41878	0.9052	-0.3081	0.97784	1.4826	-2.0438	-0.55435	0.42435	0.90916	0.46098	-1.8492	1.4035	-0.94214	-1.9343	-1.1963	1.9155	1.2904
-3.4582	-2.2774	-1.282	-1.7292	-0.32091	1.0678	-1.9352	-1.6526	-1.7453	-2.4392	-2.6039	-2.5301	-2.1477	-0.59351	-2.1162	-2.2387	-1.6544	-0.7572	-1.1182	-1.1393	-3.0387	-1.9725	0.7523	-2.5313	-0.15303	-1.455	-1.3511	-0.36942	-2.6064	-3.8083	-2.4787	-2.8092	-1.766	-0.4028	-1.2671	0.1021	-0.65209	-0.88751	-2.4565	-0.41138	-1.3913	0.16207	-1.053	-0.2953	-0.2942	-2.3717	0.37864	-0.15577	-0.52091	-0.99616
-8.7286	-10.69	-11.276	-8.7349	-11.535	-8.7603	-9.7315	-11.941	-12.259	-8.5664	-11.342	-9.1731	-11.115	-10.166	-10.139	-11.296	-13.014	-11.455	-9.9099	-9.6556	-10.581	-10.771	-9.9024	-8.8539	-8.63	-9.2035	-11.383	-11.115	-10.778	-9.7578	-11.914	-9.4397	-10.014	-11.043	-10.579	-10.812	-10.356	-10.281	-9.0685	-11.27	-9.7192	-10.944	-10.929	-10.871	-9.7896	-9.6443	-9.6244	-9.7448	-11.826	-10.871
-14.927	-13.463	-12.124	-11.2	-12.821	-13.182	-13.397	-13.008	-14.306	-12.008	-13.507	-14.142	-12.86	-12.477	-12.948	-11.608	-13.446	-12.12	-15.153	-11.316	-13.916	-14.558	-10.991	-12.039	-14.423	-12.971	-11.663	-14.364	-12.881	-13.264	-12.635	-12.459	-13.688	-11.911	-12.306	-13.084	-13.193	-11.895	-12.39	-12.98	-11.754	-11.33	-11.573	-12.034	-10.625	-10.756	-12.45	-11.72	-15.456	-12.431
-1.682	-0.1146	-3.4929	0.61457	-0.37711	-2.2696	-0.71054	0.6026	-1.3507	-3.1663	-3.8029	-1.0028	-0.68718	-0.81312	-0.85915	-0.58969	-1.9547	-2.0573	-1.9084	-2.4033	-1.8356	-3.1309	-3.0547	-2.9443	-0.45538	-0.32768	1.4142	-2.6248	-1.1672	-0.27052	-1.8266	-1.1766	-3.2824	-0.43695	-3.4567	-2.8705	-1.4279	-3.6113	-0.59346	-2.0003	0.90564	-0.50071	-0.016345	-1.3346	-0.82173	-3.8046	-1.1817	-1.9837	-0.78144	-2.4471
-4.4454	-5.4877	-3.6406	-3.1108	-3.4181	-2.1432	-3.1706	-4.1757	-3.5146	-2.3161	-4.1561	-3.2754	-2.4035	-4.4339	-2.1182	-3.8526	-5.3617	-4.9012	-3.662	-3.6271	-3.6267	-4.6547	-3.8572	-5.8022	-6.0328	-3.3363	-3.6714	-3.7374	-2.634	-5.5187	-4.8655	-3.6596	-3.606	-3.2264	-2.8298	-2.6652	-4.1307	-5.1773	-4.9442	-1.0634	-0.42286	-3.5096	-4.7504	-5.9296	-2.8838	-4.8292	-1.75	-2.7056	-2.627	-4.6246
-10.185	-11.465	-11.908	-11.525	-11.298	-8.7874	-11.037	-9.9719	-10.143	-10.161	-9.9675	-8.693	-10.174	-11.2	-11.87	-10.629	-9.9125	-11.074	-11.405	-11.762	-11.388	-9.6058	-9.9652	-10.364	-12.991	-11.301	-10.705	-10.367	-9.2542	-9.943	-11	-11.413	-9.7932	-12.78	-9.8781	-10.584	-9.605	-9.7188	-8.0145	-13.606	-9.6595	-9.1344	-11.713	-10.58	-9.6373	-10.485	-12.03	-10.08	-9.7731	-9.2509
2.9669	4.969	1.8486	4.5467	4.7017	5.2131	6.3012	4.1666	2.1471	1.89	3.1005	4.093	4.0854	4.2669	2.5689	5.5234	4.0819	7.2987	3.0054	4.3159	5.6112	5.3359	5.9525	5.8383	3.4329	4.655	5.7924	3.996	6.7913	6.1458	3.5454	5.4179	4.0974	5.9194	2.3639	4.217	5.2902	5.4629	7.9036	3.0316	5.4923	4.5815	3.1927	4.6144	4.3526	6.6292	2.5542	3.4369	7.1436	4.9042
1.2299	2.714	1.4116	0.61776	0.79607	0.80154	0.28056	0.7451	0.81923	2.4308	-1.3079	-1.0096	1.2065	-0.86027	0.82584	-0.10891	1.1375	1.1426	0.057778	-1.1347	-0.26087	1.0301	-1.9212	1.9892	-0.4263	-0.26524	1.0021	0.61287	0.027093	3.4487	0.28463	-0.28205	0.37981	1.7775	2.5589	-0.78798	-0.88242	2.3672	1.0272	-0.23057	0.77084	0.54468	0.23481	-0.29802	0.029741	-0.057182	-0.5415	-1.0731	-1.0054	0.18783
-12.369	-12.23	-14.85	-12.516	-10.797	-9.7233	-13.359	-11.804	-12.434	-11.77	-13.618	-13.335	-12.767	-14.821	-13.53	-14.285	-11.92	-14.291	-13.311	-15.1	-14.388	-13.606	-14.912	-13.224	-13.331	-13.45	-13.302	-12.671	-11.871	-11.53	-13.684	-10.917	-12.539	-13.983	-12.554	-14.354	-15.392	-12.747	-11.743	-14.103	-13.756	-13.099	-13.858	-13.381	-13.64	-14.196	-12.621	-12.301	-13.49	-12.878
5.9227	4.1386	5.3204	4.4048	4.1027	5.274	4.3915	3.2126	6.8579	5.2717	5.6725	5.2994	5.2769	5.4373	6.3418	7.4467	3.256	3.1887	4.4028	4.442	5.9438	4.5059	5.6234	5.4635	4.9303	3.9834	4.2896	5.7285	6.1716	3.2744	6.9631	4.9046	6.4698	5.2866	5.5276	4.5463	5.0085	5.603	3.9166	3.2724	6.1074	4.6044	3.0456	4.9034	5.5209	3.4811	5.3076	6.1227	3.561	2.134
4.3535	1.081	1.7445	2.1779	2.6811	2.366	0.48796	2.6761	1.367	4.0874	1.6005	1.9147	2.3525	1.8356	-0.30404	0.68929	2.4136	2.6625	2.1677	1.4648	2.2044	4.3376	1.1748	-0.71334	3.3444	0.55917	2.5158	2.0916	0.98027	1.0612	1.8107	3.5116	2.2091	2.5346	0.46638	0.46297	1.7306	0.87246	2.3147	1.0551	1.2946	0.13255	1.765	1.5473	1.5876	1.85	4.0301	3.129	3.0258	0.99162
-10.903	-8.8861	-11.906	-11.804	-7.9909	-11.27	-10.83	-10.804	-8.1514	-10.004	-10.773	-10.978	-12.762	-11.188	-7.8198	-10.252	-11.279	-10.134	-12.842	-10.154	-12.803	-8.7194	-8.4611	-12.708	-9.5277	-9.4122	-11.715	-10.882	-10.697	-9.9962	-9.9264	-9.6318	-10.762	-8.3987	-11.335	-11.805	-8.8572	-10.721	-12.288	-10.208	-11.089	-11.83	-10.24	-11.768	-10.923	-12.747	-10.759	-11.393	-10.803	-8.9473
-11.937	-10.534	-12.256	-13.547	-13.984	-12.32	-11.712	-10.649	-11.413	-9.6373	-11.68	-9.7615	-13.301	-12.915	-14.035	-9.7267	-11.821	-10.64	-10.79	-10.297	-11.072	-11.959	-14.844	-10.493	-12.129	-12.626	-10.104	-11.82	-10.975	-11.102	-8.548	-12.644	-11.004	-11.713	-11.792	-10.279	-10.041	-11.422	-12.337	-9.5178	-11.2	-9.6498	-12.094	-10.709	-11.847	-11.294	-13.761	-14.134	-11.924	-13.233
6.3686	1.9952	5.3921	4.8001	3.0768	4.3584	4.2692	4.61	4.4655	5.5169	5.8306	3.7969	2.8536	7.8545	5.1717	5.114	5.3604	2.9578	4.8416	3.7078	4.4217	4.7693	6.9977	4.6623	4.7633	3.1419	4.9606	6.1607	6.8008	4.5761	3.9821	6.1473	5.6848	5.14	2.9691	4.6382	4.101	4.7915	4.2107	5.5555	5.4965	4.4526	6.8095	6.5869	4.8796	2.6324	3.4496	5.7677	4.9408	3.555
0.36974	-1.5007	0.6316	0.43093	0.11043	1.6078	-0.23583	2.8691	-0.051753	0.87337	1.0234	-0.12357	-1.4906	-0.51847	-0.94053	-1.4582	1.0199	1.7746	0.96501	1.5686	0.98423	-2.0528	0.17581	1.2523	2.3212	1.3009	2.6949	0.55808	-0.24071	-2.028	2.5005	1.7133	0.32118	1.4594	0.17689	-1.0172	-0.10142	2.0156	0.073613	0.075823	-1.3658	0.56575	-0.38928	0.35129	1.5591	-1.3001	0.52814	0.45026	-0.63873	-0.32961
-1.3261	-1.1906	1.0011	0.8178	2.2579	1.0435	-2.8474	2.0757	-0.42939	1.0272	1.4731	-2.8247	-0.085679	-3.2615	0.12476	0.45074	-1.1644	-1.202	0.18245	-3.0138	2.3737	1.0824	-0.92871	0.90866	2.2536	0.70227	-2.8587	0.87399	2.1659	1.8681	-0.03333	-1.7302	1.5226	-2.1814	-1.3759	-1.9279	-0.03559	1.1463	-0.79537	0.70363	1.4265	-0.77549	0.31187	0.28302	-1.1548	0.9127	0.80758	1.4654	-0.38352	0.11617
-3.1699	-2.6279	-3.6587	-2.3867	-3.6786	-4.4963	-4.667	-3.2534	-3.134	-5.3585	-2.273	-3.5135	-2.5798	-2.8411	-4.3218	-2.6492	-5.051	-5.2845	-3.8913	-4.5739	-3.9155	-3.1533	-3.5726	-5.6694	-3.5001	-3.7771	-5.327	-2.4681	-2.4297	-4.0314	-0.91653	-1.044	-1.9452	-4.5465	-3.063	-3.5423	-2.395	-2.3909	-4.3878	-4.8059	-2.427	-4.9407	-4.5872	-4.9976	-4.9193	-2.852	-2.4365	-1.8097	-5.3053	-5.2455
1.9669	-0.2579	-0.55227	1.6267	0.35226	-1.8694	-0.67059	1.0781	1.714	-0.63242	-0.5331	1.7889	-2.8109	-0.87201	0.61454	1.4388	2.3016	-0.43925	1.0761	-0.74999	1.2656	2.4909	-0.89903	0.85985	-1.1492	-1.6385	1.4096	0.18318	-1.253	-0.83556	1.5769	-0.41228	-0.32527	0.36322	1.6678	1.6106	0.4509	0.28981	0.9978	-0.42937	0.50293	0.02453	2.3394	1.2711	2.156	-0.28894	-0.20453	0.23093	0.62112	-2.4461
-4.2603	-3.3366	-2.8444	-4.3453	-2.8099	-5.0916	-3.4489	-3.9162	-4.2007	-4.6843	-3.871	-3.3392	-3.8008	-4.41	-3.3243	-3.1082	-3.9828	-2.1321	-1.7345	-3.8861	-4.3303	-4.0974	-2.5602	-2.2585	-4.4238	-1.3326	-3.7057	-2.8393	-1.816	-3.4248	-2.4779	-2.8266	-3.2333	-3.0467	-7.2412	-3.7808	-3.0338	-3.2388	-6.2355	-3.3338	-5.3962	-3.4358	-5.2835	-4.8251	-3.0316	-5.1365	-3.0472	-5.807	-3.9254	-3.3077
-1.5511	-4.1389	-1.428	-3.1313	-3.9261	-3.36	-2.9057	-3.8657	-2.6599	-2.6281	-2.7929	-1.1199	-3.9371	-1.011	-3.6925	-1.6055	0.06409	-3.9133	-4.7004	-4.3139	-3.7947	-4.922	-3.609	-4.3138	-4.0608	-2.0531	-5.0881	-3.5045	-3.2337	-2.5114	-3.6609	-2.0858	-4.6303	-0.66189	-1.913	-5.4184	-2.5331	-3.7221	-2.5969	-3.9762	-3.8413	-4.9314	-1.8632	-3.9238	-1.2699	-2.9778	-3.713	-3.1397	-4.4463	-4.2028
-4.3194	-2.1024	-4.6481	-3.4266	-2.3648	-2.9543	-3.4604	-3.89	-1.8387	-2.7488	-0.77115	-4.0848	-4.3294	-2.9757	-2.2381	-1.3927	-3.7002	-3.6594	-0.67777	-0.86593	-2.8395	-3.0666	-4.2694	-1.3213	-1.5909	-3.0932	-2.2997	-2.0331	-1.3188	-2.3616	-1.0168	-2.8635	-3.9515	-3.4216	-2.0944	-1.163	-2.6611	-3.4034	-1.2975	-1.8672	-2.401	-2.4128	-1.5235	-2.6335	-1.5765	-2.675	-2.3814	-2.1356	-3.3027	-1.2516
-2.2095	-0.835	-3.5032	0.37608	-0.43323	-0.78702	-1.5271	-2.9349	-1.3557	-0.6033	0.26879	0.19796	-1.2346	-0.34701	-2.1426	-1.7436	-2.6198	-3.3923	-2.2067	-0.37119	-1.9558	-1.8028	0.55725	-1.1266	-1.6881	0.39907	-0.0094373	0.17776	-1.55	-2.3827	-0.15466	0.29681	-2.2369	-2.8178	-1.0648	0.37375	-2.5384	0.45007	-0.13202	-0.18617	-1.6578	-0.2928	-1.8015	-0.70505	-2.2573	-0.68226	-0.24293	-1.8501	-1.2834	-0.47993
-10.221	-7.9787	-8.985	-9.2105	-11.341	-7.9104	-9.9671	-9.0645	-8.7015	-10.037	-8.4956	-11.991	-8.0183	-10.696	-9.4454	-10.956	-10.233	-7.8007	-10.66	-8.3959	-8.4079	-12.136	-8.1811	-11.04	-11.179	-8.0412	-6.8041	-9.8026	-8.9894	-10.012	-8.1663	-9.8113	-9.07	-8.4105	-6.6917	-8.6073	-7.7017	-10.775	-11.306	-8.6427	-7.9402	-8.2947	-12.369	-11.539	-10.804	-8.3676	-11.351	-11.059	-7.1067	-10.238
-10.249	-12.523	-13.067	-12.793	-10.837	-13.162	-12.02	-13.071	-14.84	-10.306	-11.59	-12.234	-12.783	-12.879	-11.671	-14.91	-12.717	-13.335	-12.403	-11.897	-13.956	-13.053	-13.42	-12.695	-13.31	-13.321	-12.056	-12.726	-12.574	-12.632	-12.828	-15.071	-14.017	-12.896	-13.365	-11.963	-12.156	-12.575	-11.531	-14.483	-12.188	-10.865	-12.023	-14.678	-13.528	-14.609	-13.512	-15.477	-12.522	-14.176
7.7705	8.3922	6.2593	7.7215	7.5398	7.724	11.159	8.3584	6.672	7.2255	7.5433	9.1602	8.2013	9.5487	9.2535	9.4555	9.9842	8.0824	9.1699	5.6557	9.8287	9.4796	11.687	8.4495	6.5933	7.8438	8.202	7.7563	10.199	5.5106	8.5952	8.6216	8.1602	11.064	6.2958	8.5853	8.0814	8.5943	9.4089	7.1668	8.4404	8.0176	9.8022	9.1938	8.1667	10.043	8.0119	6.1177	9.9193	8.3806
6.9798	4.4321	4.6138	5.7411	5.4135	5.0022	4.1882	4.0834	5.6844	6.1778	3.346	5.1941	6.1531	5.0475	4.9716	6.1726	4.7926	5.0963	5.5264	6.1199	7.4941	7.2689	5.22	6.1523	6.3062	6.346	7.758	3.8675	5.887	6.4006	6.0134	5.1379	5.1018	5.0011	4.7436	3.0675	4.3327	5.7184	3.9889	5.6688	4.9308	5.1354	5.1384	5.2268	2.8121	5.2559	4.0128	4.5927	5.5529	7.4166
-4.2265	-4.0401	-5.3612	-4.5216	-4.507	-4.8444	-2.0567	-2.3932	-3.604	-4.6479	-4.1135	-7.0359	-5.4671	-3.5736	-4.2552	-3.6003	-3.5528	-5.4674	-4.4502	-4.4898	-5.5342	-4.1598	-3.4111	-3.9936	-6.7431	-4.507	-3.7309	-4.2757	-4.1829	-5.9906	-3.3213	-3.4715	-4.9935	-5.9572	-4.3152	-4.5485	-3.7924	-5.4522	-2.5844	-5.3414	-2.623	-6.1974	-2.9232	-4.489	-4.337	-2.7668	-4.8031	-5.026	-4.4957	-4.3096
-1.6505	0.027252	-0.61363	-0.51034	0.37821	1.9499	2.2171	0.94171	-2.1074	-2.1144	-1.401	-0.67238	1.1381	0.5351	-0.4338	-0.35542	1.4946	0.66817	-0.27375	2.1505	-0.75061	1.8556	-1.9276	-0.6483	1.7504	0.6217	1.1909	-0.067586	0.043673	1.5391	0.32272	-0.80874	1.5981	0.20119	-1.3168	1.4831	-1.0231	-0.11498	0.28033	0.28698	-0.84128	-0.53463	-0.13879	-0.26996	0.60947	1.2067	-1.3444	-0.92062	-0.67862	-2.1344
3.4577	1.5917	1.5757	2.277	1.9801	3.9113	0.91697	4.0181	1.8655	4.9813	3.1331	2.4546	3.2132	3.1502	4.0926	2.2449	3.9315	3.5075	2.1669	2.0636	1.8157	3.5621	4.0111	3.298	4.276	3.4097	5.2797	3.2831	3.058	4.783	3.2435	2.8006	3.3064	2.7654	2.6784	2.4539	2.748	1.6932	3.7167	1.9935	2.5013	3.1908	2.0117	3.4903	2.6664	2.0677	1.847	1.7241	2.7547	4.2803
-2.1407	-1.0771	-2.4144	-2.3292	-2.7402	-2.015	-2.0849	-3.6728	-1.6267	-3.1373	-3.0425	-1.7166	-1.8984	-1.4809	-1.6143	-2.5507	-2.5854	-1.7912	0.20779	-1.4633	-1.3631	-0.74591	-3.0545	0.27977	-3.325	-1.9538	-2.5964	-3.3847	-1.9711	-0.97807	-2.5732	0.81295	-1.9585	-0.32202	0.63931	-2.9198	-0.64943	-2.3005	0.32265	-1.2769	-0.77217	-2.2774	-1.3187	-1.2127	-2.7033	-2.8192	-2.6155	-1.3813	-0.57933	-2.3101
-1.683	1.7462	1.1014	-1.0076	1.2759	-2.3383	0.35801	1.9219	-0.82094	0.64728	-1.1404	-0.47682	1.2998	0.27702	0.44862	1.2189	1.2032	0.16765	-0.0025622	-0.13805	-0.39511	1.5416	-0.58365	2.2753	-1.9384	0.7643	-0.39276	-0.66172	-1.1906	0.33569	-0.065398	-2.7115	0.72912	-4.1767	-1.3524	-0.35834	0.9137	-2.1531	-1.9596	-0.78168	-0.35254	-0.17972	-2.1089	-1.4072	-1.256	-0.19856	-0.81678	0.15861	-0.54464	0.074844
-15.023	-12.9	-13.713	-12.905	-10.058	-12.563	-13.728	-14.152	-12.289	-9.7237	-12.597	-11.632	-11.675	-15.468	-14.657	-12.692	-13.069	-14.718	-14.158	-12.015	-10.123	-11.196	-14.221	-11.927	-11.279	-11.791	-14.92	-13.252	-13.087	-13.476	-12.581	-14.211	-12.856	-13.414	-12.588	-11.946	-12.435	-10.148	-13.615	-11.478	-12.286	-13.472	-13.212	-15.583	-14.008	-12.518	-12.186	-11.984	-13.514	-13.819
-3.4772	-3.8337	-3.9657	-3.9641	-3.9795	-4.8207	-3.0749	-5.5488	-3.5621	-5.103	-3.0921	-3.7794	-4.4778	-5.0106	-3.802	-5.6061	-5.2218	-2.62	-3.0156	-4.2544	-2.6219	-4.5247	-5.1318	-4.6611	-4.8064	-1.3319	-1.6101	-4.5705	-5.8292	-3.6164	-5.7153	-2.8398	-4.3358	-4.8857	-4.6749	-3.6408	-3.56	-2.6187	-3.6032	-3.9641	-3.1939	-2.8398	-1.6896	-5.17	-1.2481	-4.7591	-5.1809	-4.8447	-5.0113	-5.2954
5.7575	5.5297	6.7734	3.7432	6.1663	7.9463	6.4295	4.8123	7.1275	6.6507	3.96	6.4718	7.4024	6.2227	7.0641	6.9136	7.4022	4.4883	7.9779	6.8492	8.1359	8.2993	6.7989	5.7762	4.4764	5.6702	6.2004	8.7323	9.1128	7.0561	5.6807	5.799	6.1697	6.7904	6.0041	6.5326	3.8469	9.2531	7.0188	6.9244	9.295	5.2906	4.9977	8.0488	6.4994	6.3522	7.2532	6.309	6.1543	8.3727
-2.1642	-1.966	-3.3128	-4.7769	-3.8436	-4.1817	-5.9089	-3.779	-4.6048	-3.3367	-4.0243	-3.6279	-1.3562	-3.9077	-4.9007	-1.7226	-2.4191	-3.216	-2.9237	-0.5842	-3.0031	-6.4257	-4.5343	-4.2652	-3.4575	-2.9238	-1.7396	-1.9184	-2.7606	-4.7231	-1.3788	-3.7195	-4.1523	-4.5682	-3.6531	-3.0707	-5.214	-2.7699	-3.4098	-4.312	-3.7111	-1.5302	-4.6204	-4.6273	-3.4307	-4.3307	-5.2998	-3.2085	-3.2649	-3.3532
-1.2928	-1.9782	-1.7994	-1.6554	-2.2267	0.21573	-0.30382	-2.5136	-3.3025	1.106	-0.73289	-0.84332	-1.8687	-0.89486	-1.8026	-1.4238	-0.21123	-2.589	-0.61248	-0.47924	-2.0959	-1.3557	-2.6108	-0.59719	-3.5392	0.12161	-0.86938	-1.8659	-2.689	-1.4384	-0.65716	-1.0072	-1.6207	-1.0769	-2.1668	-1.8762	-2.0677	-5.5895	-1.9398	-2.8649	-0.24375	-0.85965	-0.91655	-1.9222	-2.8869	-1.3718	0.13392	-0.050272	-1.0259	-1.2677
-0.95619	-0.37661	-1.7007	-0.84865	0.32042	-1.8228	-3.0358	-1.4742	0.58091	0.23621	-1.2021	-3.3978	-1.7257	-1.0917	-0.58122	0.22623	-1.9368	-1.9948	-3.2696	-1.476	-2.7884	-3.1058	-0.72419	-1.5137	-1.5313	-1.6324	-2.6267	-2.9576	-0.20999	0.121	-1.0198	-1.1751	-0.8978	-1.6109	-3.3096	-0.55802	-1.3655	-2.3997	-2.3299	-2.4081	-1.7985	-1.1296	-0.1284	-0.64847	-1.4578	-2.5523	-1.2449	-2.2557	-0.94921	-1.3333
0.58724	3.5026	2.0254	1.0907	1.4118	1.3124	3.1021	0.72876	1.553	1.5171	3.1604	0.47129	1.9391	2.1393	2.1174	1.0926	4.1207	2.3235	2.5407	1.0671	0.18059	2.4553	2.8788	2.6863	3.3113	3.1976	2.7552	0.35872	3.2061	2.7775	3.1286	2.479	0.094537	2.1479	1.1571	0.78369	1.8635	2.0378	0.96136	2.7068	1.9384	3.6474	0.76941	1.7713	1.9227	1.26	2.4454	2.6915	1.1641	1.9229
-0.69903	1.3147	-0.90726	1.7505	-0.78711	-2.3699	2.0212	2.3705	1.7297	0.24401	0.34621	0.3418	-0.96854	-0.7013	0.47042	-1.1116	-0.16111	-3.48	0.96823	-0.09052	-0.37232	0.034873	0.41915	0.50601	-0.27989	-0.44086	-0.55493	-0.64761	0.74827	-0.39301	-0.31106	2.0831	-2.3	1.1303	0.19907	0.76882	3.7193	3.6388	-0.83393	-0.21472	-0.48049	1.7722	1.4869	1.7607	0.81121	-3.0091	0.089907	2.0682	0.49022	1.2039
1.4604	-0.54349	-3.7572	-3.3786	-0.70173	-3.7039	0.78478	-1.0803	-1.5987	-2.5964	-0.8372	-1.9347	-0.025573	-1.8933	-0.27366	-0.23518	-0.62312	-3.0348	-1.1975	-2.4242	-1.6329	-1.9552	-0.37855	-0.22142	-3.3491	-2.1915	0.13896	-2.8353	-1.0904	-2.0524	-2.1059	-1.065	-1.9081	0.23076	-0.58181	-1.0969	-0.37984	1.0708	-0.73592	-2.8815	-3.8117	-1.8357	-0.48217	-3.5164	-1.3976	0.036392	-2.9507	-2.8529	-2.3603	-0.47978
-10.969	-10.384	-9.3814	-10.131	-8.8929	-9.5217	-9.1766	-8.7881	-9.2607	-9.7962	-8.6583	-8.3499	-10.369	-9.4767	-7.9833	-9.3933	-10.508	-9.051	-9.2075	-7.6812	-10.079	-8.7199	-9.5696	-9.5566	-8.326	-9.7008	-8.6058	-7.1011	-7.4539	-8.7084	-8.7693	-7.9566	-8.8926	-8.3579	-7.0847	-8.6617	-7.2955	-8.5222	-8.6475	-10.574	-7.9318	-9.1932	-9.1927	-9.0678	-9.1931	-8.035	-9.6105	-7.5813	-8.0992	-7.6491
-12.463	-15.891	-12.194	-13.066	-15.044	-12.887	-12.3	-12.21	-12.435	-16.496	-13.032	-13.9	-13.355	-14.016	-14.443	-11.865	-11.768	-14.764	-11.898	-13.623	-15.011	-13.617	-10.956	-11.114	-13.22	-14.62	-14.915	-15.986	-11.366	-13.237	-12.483	-13.484	-13.124	-14.332	-13.354	-12.633	-13.979	-14.856	-12.651	-12.871	-10.516	-12.03	-13.679	-13.987	-13.408	-14.275	-13.312	-13.103	-12.115	-11.961
-1.6084	-2.7615	-3.4497	-4	-3.4731	-3.9918	-2.7346	-3.5964	-4.6886	-1.6339	-2.1794	-0.3228	-2.1349	-6.6362	-4.8859	-1.577	-3.627	-3.8524	-3.1103	-3.829	-1.6563	-3.3713	-4.0665	-4.678	-3.105	-0.81698	-1.7127	-3.1728	-4.3855	-2.8664	-2.4962	-3.1547	-5.3462	-3.151	-3.8566	-3.787	-1.4316	-5.9781	-3.1055	-4.294	-2.7458	-0.72954	-2.9408	-3.2142	-3.6843	-2.1734	-1.9908	-1.7924	-3.4482	-3.3853
-2.1336	-2.818	1.742	-0.58701	-2.6061	-0.74187	-1.4206	0.40724	0.23959	-2.9145	-2.5263	-2.8162	-0.1404	-2.9766	-2.9273	-2.1029	-1.9244	-0.40782	-2.2443	-2.268	-1.8604	-2.4497	-0.65654	-0.31809	-2.3445	1.0782	-2.9674	-0.53885	-1.2081	-0.18291	-2.0327	-1.9273	-2.8887	0.31633	-3.8136	-0.51209	-1.0918	-1.4748	0.60198	-1.6736	0.60519	1.2651	-1.2263	-1.4193	-0.63853	-1.8134	-2.6232	-0.50517	-2.6108	-2.0661
-5.6732	-8.5904	-7.6901	-7.2072	-7.9387	-9.028	-6.1597	-8.2896	-9.777	-7.6539	-9.086	-7.1308	-8.0907	-8.247	-7.5567	-8.7016	-8.2965	-6.8727	-6.9774	-7.7257	-6.553	-6.6205	-7.8071	-7.3502	-8.8853	-7.9706	-7.5532	-7.6359	-5.9329	-8.6978	-6.888	-9.1783	-8.3042	-6.5089	-8.683	-6.8872	-8.5155	-8.1946	-8.8269	-7.9372	-6.4017	-7.182	-6.2168	-7.5989	-7.0279	-8.3713	-7.6727	-7.8779	-6.6183	-5.9033
-21.145	-20.812	-21.054	-22.933	-18.665	-20.77	-18.411	-20.165	-19.195	-20.686	-20.582	-22.246	-19.663	-22.546	-21.44	-21.33	-20.974	-21.593	-20.831	-20.721	-21.121	-19.667	-21.521	-19.431	-19.894	-20.395	-19.29	-22.279	-20.283	-19.454	-20.791	-21.698	-20.434	-22.223	-22.433	-22.649	-20.965	-19.919	-20.479	-23.606	-19.319	-19.956	-22.486	-19.078	-18.266	-18.668	-23.334	-19.591	-21.094	-20.862
0.75397	0.23541	-0.79523	1.1571	1.1092	-1.3238	-1.2695	1.2709	-0.058136	1.7413	0.64061	2.1802	1.0678	1.4951	1.0413	0.0394	0.56541	-1.6077	1.036	0.4469	2.9808	-1.5024	2.2808	3.1966	2.1581	1.1152	-1.5066	-0.87395	2.1665	1.0578	-0.73769	0.9234	0.57032	-0.53363	2.0494	1.9897	-1.9204	2.1943	2.182	2.3682	-1.2721	1.129	0.96434	0.74542	-0.81416	-1.257	1.8717	-1.3738	0.77648	0.27189
-11.29	-10.928	-11.027	-10.453	-11.136	-12.088	-10.761	-13.518	-12.153	-13.201	-11.046	-12.86	-12.595	-9.2632	-10.158	-11.575	-12.059	-12.371	-13.139	-9.5126	-10.799	-11.392	-12.688	-11.03	-11.87	-9.9614	-13.415	-11.849	-10.563	-11.838	-12.441	-9.1639	-11.545	-11.989	-11.483	-12.394	-11.486	-12.454	-12.185	-10.688	-9.9459	-11.968	-12.439	-11.8	-10.39	-11.552	-11.464	-11.247	-11.164	-11.758
4.9116	5.7806	5.1596	5.2267	4.3613	1.6488	2.8606	3.4755	4.5199	3.1699	5.0053	4.753	3.122	4.1432	4.2026	2.5953	3.801	6.3183	4.1751	4.5741	3.813	4.0424	6.0414	3.6201	3.7428	4.6704	5.0323	3.8802	6.4271	2.3966	7.2401	2.7976	4.5017	4.8951	5.5077	4.6533	3.9698	4.0313	3.3065	4.4971	6.2218	5.4643	3.5792	5.376	3.3625	4.1588	5.2511	2.9986	4.221	3.9801
0.25654	1.2416	0.60422	1.4878	-0.21634	3.2525	-0.47192	-1.5387	1.8045	0.78798	-0.12959	0.44133	0.62769	2.0747	0.099146	0.58104	0.098894	-0.1246	-0.21138	-0.8029	1.9504	-0.28541	-0.93816	2.7688	0.51274	2.4739	0.64473	-3.1903	-1.1899	1.8974	2.1184	1.9382	-0.17772	0.27248	0.77411	1.3075	-0.38913	0.27065	0.88363	0.88858	2.6703	-0.18832	1.1699	3.7438	-0.4896	-1.0573	-1.1	1.1538	0.5739	0.11174
0.68323	2.2047	1.9365	1.6129	0.92304	1.6243	3.6868	2.5157	0.83811	2.526	4.0603	3.8432	3.5747	4.2049	0.74941	1.883	3.3358	3.6092	3.5366	1.4941	5.7204	4.152	3.1928	3.7949	3.3267	0.073377	2.9223	4.4933	4.8532	0.73822	2.0644	2.2124	3.3079	-0.026145	1.6002	2.1131	2.6745	2.1768	1.0092	1.6376	1.3287	2.2719	1.5591	2.6524	3.6697	2.6508	2.3832	2.4375	0.30805	1.886
-7.6443	-6.0715	-3.979	-8.0738	-7.7877	-7.9983	-9.3033	-8.0242	-6.3248	-8.7083	-6.6957	-8.2357	-8.2929	-7.7964	-8.3938	-7.5437	-5.5201	-8.5784	-8.4759	-6.3426	-8.3857	-8.1965	-7.8825	-8.2531	-6.1994	-8.2736	-7.0051	-7.5552	-7.9136	-7.123	-8.5377	-5.5381	-7.8482	-7.0054	-7.9682	-6.0956	-11.594	-9.745	-8.2176	-7.2597	-8.346	-7.2882	-6.4889	-8.0998	-8.1357	-7.5161	-7.9647	-8.4212	-9.4623	-8.9046
-13.78	-13.56	-13.619	-12.553	-13.057	-11.864	-14.647	-13.757	-12.704	-14.394	-14.282	-13.087	-13.327	-11.769	-16.555	-17.816	-12.345	-14.585	-14.585	-13.647	-12.733	-14.055	-11.267	-15.63	-14.519	-14.842	-13.697	-12.311	-12.563	-15.002	-17.038	-11.964	-15.44	-13.15	-13.767	-14.909	-13.601	-13.007	-16.123	-13.211	-13.741	-14.164	-13.709	-13.977	-12.199	-14.228	-12.791	-15.314	-14.495	-12.312
3.1775	5.6569	6.6644	5.8946	6.7451	5.045	3.9574	4.9679	7.2463	6.2336	8.1411	5.1511	6.2373	4.2059	4.9434	6.993	5.3066	6.985	6.4378	6.147	4.599	5.2031	3.7285	4.2886	4.8912	5.371	3.9285	5.8566	5.5297	6.4972	4.0828	6.4973	7.5834	3.199	6.1718	4.958	3.8809	6.3616	3.5172	2.9998	4.1284	3.4356	5.668	6.8284	5.9274	5.5582	6.4441	5.2179	6.0892	4.9
-1.6629	-1.9672	-2.2177	-3.0371	-3.1889	-4.3439	-4.6035	-4.6743	-3.1387	-4.2197	-2.8596	-1.9653	-2.3603	-2.966	-4.2586	-1.3346	-1.847	-3.192	-2.2417	-2.0576	-1.3054	-2.741	-4.1733	-3.2347	-1.3634	-2.7166	-4.9851	-2.7889	-3.0323	-2.0186	-4.1436	-2.1042	-4.8666	-3.9285	-4.5773	-1.5553	-1.9117	-0.3837	-2.6993	-3.3669	-3.417	-2.218	-3.7295	-2.7036	-2.7215	-2.1698	-3.3389	-5.059	-5.3428	-4.2612
-3.9133	-4.5071	-3.2127	-3.3554	-2.7978	-3.1494	-3.2205	-3.3726	-4.1903	-3.5776	-2.6699	-3.3422	-2.0307	-2.6328	-4.5015	-2.8071	-5.2774	-1.3178	-4.0575	-2.3598	-1.9443	-3.2999	-3.6947	-2.3516	-4.486	-4.0182	-2.7419	-4.5549	-1.5912	-2.5294	-3.8375	-2.4443	-2.0381	-1.3235	-2.2456	-2.8017	-3.9905	-1.95	-3.1371	-4.4937	-3.8093	-1.6569	-1.102	-3.2629	-2.9672	-1.7725	-2.6857	-3.9483	-2.8665	-1.715
-4.6321	-5.8025	-6.3049	-5.0726	-6.57	-6.4248	-5.4393	-4.0469	-6.1456	-4.7891	-6.3666	-4.5252	-5.45	-4.6725	-4.7282	-6.3743	-5.5958	-5.8	-7.0276	-3.7696	-4.6646	-6.4516	-4.6936	-6.8359	-5.708	-6.0308	-6.803	-4.3417	-6.4081	-5.4588	-7.2883	-4.61	-6.2185	-4.2963	-3.8096	-2.8804	-4.884	-6.8729	-5.5387	-5.7159	-4.383	-4.3579	-7.255	-6.3683	-5.0797	-3.9022	-6.3363	-4.8128	-5.4369	-6.3583
6.9269	8.7974	7.7176	4.9119	4.7011	7.1303	7.4942	7.7922	3.4704	6.8357	7.1886	6.0999	7.8491	8.1429	7.1628	6.8927	5.7094	5.9097	4.9046	6.0086	7.4175	7.5981	7.2349	6.7973	4.2979	5.218	5.9172	7.3177	7.9673	8.877	8.9378	6.2548	6.1614	8.5531	5.8988	4.4029	6.4688	8.3951	7.7143	4.8761	6.3346	8.0214	5.8668	8.8742	8.7074	7.563	7.5216	7.3018	6.5404	7.2953
-1.6764	-2.1696	-1.9235	-0.13926	-0.60381	-3.0477	-0.14452	0.43371	-1.9261	-0.69657	0.11186	-1.5213	-1.0035	0.10921	-2.4894	-1.8908	-1.1034	0.11708	-1.6338	0.72454	-1.5943	-2.5566	-0.83235	0.14823	-1.0451	-0.86086	-1.3416	-0.60477	-2.0024	-0.98641	-1.7563	-2.5936	-2.325	-3.8946	-2.7543	0.81418	-1.9416	-0.9996	-4.19	1.5049	-0.04939	0.39101	2.0542	0.16619	-1.8409	-0.97334	-0.042966	-0.91574	-0.98452	0.997
-11.387	-11.698	-10.782	-11.964	-11.091	-11.266	-10.661	-13.462	-13.954	-10.465	-8.8972	-10.899	-10.882	-11.057	-10.225	-11.512	-10.612	-12.357	-11.593	-10.159	-10.242	-11.622	-9.7548	-11.04	-10.96	-8.9404	-9.9365	-11.271	-9.2925	-11.262	-11.268	-8.2089	-13.382	-10.188	-9.4643	-10.614	-10.117	-9.92	-10.649	-11.441	-10.658	-8.7924	-9.0567	-12.343	-11.253	-9.2624	-12.402	-10.481	-10.437	-10.487
-13.937	-14.494	-10.962	-12.64	-12.459	-13.68	-13.596	-15.35	-13.588	-13.349	-13.463	-14.013	-14.175	-12.18	-12.392	-12.943	-14.746	-13.215	-11.477	-12.205	-12.749	-12.779	-14.852	-15.176	-12.591	-13.633	-13.614	-13.297	-15.19	-13.622	-12.686	-13.046	-13.591	-13.802	-13.135	-13.264	-11.753	-12.622	-12.093	-14.224	-12.253	-10.546	-14.014	-14.028	-14.04	-13.847	-12.914	-13.229	-14.26	-13.597
7.8561	9.1243	6.9807	9.3487	11.117	7.0245	7.9227	10.903	9.2356	9.8086	7.3202	8.3654	7.0367	8.3565	8.0674	8.6553	8.5993	9.8287	8.0208	6.7318	6.6232	8.1164	9.175	9.0162	6.9734	9.063	10.014	7.1473	10.912	10.747	10.173	8.0928	8.5091	10.167	6.5194	7.9875	11.392	10.563	7.7768	9.0378	7.1548	8.3898	9.5208	8.5577	6.5479	9.2647	9.2565	8.9176	10.327	7.7798
-9.1311	-8.7199	-6.9496	-6.2682	-7.283	-11.046	-7.6905	-7.1559	-8.4563	-6.1512	-7.2211	-7.71	-7.0274	-6.7729	-8.0236	-7.6126	-6.2931	-8.1085	-6.9457	-5.7836	-8.0866	-7.1956	-8.8261	-8.1774	-5.9921	-7.0135	-9.4726	-6.4537	-7.3349	-7.99	-10.119	-7.1818	-7.3479	-6.3682	-8.0419	-7.9589	-8.5513	-8.0616	-7.9452	-6.1326	-6.0829	-5.7861	-8.5967	-9.3696	-4.8701	-7.5878	-8.0582	-7.9363	-9.0522	-6.9403
0.045279	0.099283	0.013905	0.34544	-0.93767	0.83295	-0.28692	-0.15355	1.6394	0.58143	1.3823	0.13657	1.186	-0.49532	-2.3548	-0.035256	3.2355	-2.0578	0.9739	-0.25444	1.0034	-0.56365	-0.90524	-0.60952	0.11727	1.6526	-0.35022	1.6228	-2.3152	-1.1418	-0.65845	1.0626	-1.2459	-0.92926	-0.9214	-0.46888	-0.80968	-0.62178	-1.2602	-2.0617	0.91788	2.5478	-0.72669	-1.2144	0.77285	-1.4434	1.5397	1.0406	-2.9059	0.50061
-4.3284	-4.4955	-3.5799	-3.9427	-3.6647	-6.3982	-5.0084	-4.2418	-5.6165	-5.0207	-4.7896	-1.6346	-7.2057	-8.3514	-3.7877	-6.0617	-5.0079	-2.3018	-3.6273	-4.8047	-4.8237	-4.4079	-2.7798	-3.7371	-3.5769	-3.8554	-4.2443	-4.178	-5.2737	-5.7315	-3.4932	-5.0942	-6.0052	-5.4207	-4.5863	-2.7419	-4.3805	-6.1574	-4.7103	-2.1583	-5.0389	-5.4225	-2.1858	-5.2351	-3.1974	-4.8897	-7.1856	-3.6571	-4.3928	-3.6645
-8.3204	-6.1224	-6.6484	-9.6118	-5.9622	-4.5816	-4.5765	-5.4498	-6.8273	-6.7474	-5.1162	-6.3109	-5.9496	-4.0412	-5.4198	-6.2819	-6.8363	-4.917	-6.6748	-2.0428	-6.5111	-4.8569	-6.1485	-7.1599	-4.721	-3.5385	-4.626	-4.0585	-5.0022	-4.8958	-4.7412	-4.2232	-5.589	-5.7538	-5.5759	-4.9058	-6.2243	-5.9903	-4.9685	-7.5103	-3.6905	-5.8661	-3.8611	-5.0731	-7.4754	-6.5872	-7.106	-4.4059	-8.5936	-3.1316
0.18671	1.2517	-0.72083	0.33615	0.35236	-2.1056	-0.19591	2.6311	-1.1951	-0.23154	0.78481	-0.23967	0.17202	-0.48216	0.072378	-1.0932	0.28493	-0.86859	-0.15203	-0.54849	2.3413	2.0693	1.8303	2.1809	-0.17014	1.3602	1.2276	-1.5419	0.66951	-0.82997	-0.019855	-0.60479	0.42948	-1.8309	-0.47499	0.67732	3.08	0.1316	-3.2769	-0.26564	-0.42164	-1.3778	0.94815	-2.0429	-1.6475	-0.41357	-0.59114	-1.091	1.7889	1.1226
0.3541	-2.9386	-0.9499	-2.9061	-0.7662	-1.6986	-3.7521	-0.38157	-0.87148	-0.89916	-1.3698	-0.48281	-0.96202	-1.878	-1.2627	-0.69985	-3.5903	-2.543	0.14408	-1.6719	-0.053937	-2.1067	-1.9361	-0.36843	-0.71083	0.13652	-3.8939	-2.5901	-2.5558	-1.6111	0.33544	-2.4954	0.012191	-2.4026	-2.5215	-1.0826	-1.3961	-0.74356	-1.2023	-2.3652	-0.19084	-2.907	-1.5281	-2.1874	-1.3229	-2.1209	-2.1903	-4.4441	-2.2989	-0.14187
-4.4577	-2.5218	-4.6725	-3.2653	-0.30305	-3.4851	-1.8807	-2.8519	-2.0444	-4.0213	-0.78703	-2.0396	-3.5512	-3.3697	-0.59748	-2.3954	-2.3619	-4.1161	-4.1529	-1.0777	-2.3422	-1.8068	-1.0066	-4.6296	-3.3828	-3.5588	-0.89161	-2.9195	-3.9415	-1.9969	-4.6419	-3.7306	-1.5716	-2.9443	-2.7522	-1.5581	-4.0528	-2.0449	0.78399	-2.036	-2.6163	-2.6026	-3.7404	-1.0298	-2.6997	-3.6214	-1.889	-3.4777	-0.99481	-2.8446
-3.9477	-3.0241	-5.0894	-5.667	-5.6129	-4.894	-3.2907	-1.5541	-3.6989	-1.4978	-2.5257	-3.7539	-3.9099	-4.8445	-4.5694	-4.1217	-3.7287	-2.0321	-5.3425	-3.8632	-0.49638	-2.0287	-4.6298	-4.1441	-4.5152	-4.3273	-3.0105	-3.0293	-5.0659	-2.2207	-2.7025	-3.6854	-5.7694	-4.8951	-3.8466	-4.5341	-3.4959	-3.4849	-3.8275	-2.3876	-4.7077	-2.9697	-3.8007	-3.8612	-4.1698	-2.5761	-2.371	-2.4646	-7.1014	-3.6399
3.868	4.9183	4.2044	3.0773	5.905	3.4139	4.3689	2.9582	5.523	3.8629	3.9793	4.2032	6.6576	4.0023	4.6007	2.7038	7.0636	5.8276	5.3754	4.3743	3.8643	4.9712	4.0105	4.8445	4.601	7.672	1.9905	3.8958	3.1122	4.95	3.9271	5.0603	6.5876	4.0984	4.5251	5.5363	6.7041	5.2826	5.2289	5.1304	3.0612	5.9694	4.7682	4.1368	4.5979	4.3691	3.81	6.807	3.3652	3.983
0.54609	2.3665	-0.91288	-0.91127	0.5183	-1.2935	0.37412	-2.2405	-1.0468	-1.525	1.7129	1.1865	-0.33842	1.1223	0.1782	-2.4378	1.6803	0.1379	-1.6444	-2.2562	-1.1296	1.6131	0.39924	-1.249	0.58566	-0.71547	1.6884	2.7491	0.11631	1.3709	-0.33576	1.2017	0.72208	-1.4591	-2.1547	-0.56329	-0.8668	-1.7514	0.71123	0.41802	-0.035391	-2.1605	0.7534	-1.9553	-0.36168	-0.8585	0.45449	1.8273	1.2571	0.60453
8.0707	7.3109	5.4262	4.7518	9.5471	6.3724	7.4948	6.1031	8.9975	8.3633	6.957	5.5834	7.2068	6.7892	6.6899	7.4196	6.9747	8.1693	8.6126	5.4024	8.9007	4.7827	6.5302	8.014	6.4294	7.3064	5.742	6.2787	8.4189	7.0138	6.6027	7.0938	8.1764	6.703	5.6588	8.2884	8.8659	7.8324	8.8788	6.1579	5.2071	5.2313	8.8512	7.2676	6.0006	6.9794	6.6512	5.7528	7.1263	8.0342
-3.8594	-4.7677	-2.2841	-3.1115	-2.2223	-4.3285	-3.4489	-1.7743	-2.8423	-0.55243	-1.2205	-2.1901	-3.6552	-2.8698	-0.50424	-4.0462	0.51139	-3.1767	-3.1558	-1.1609	-0.35539	-1.3124	-1.6562	-2.7758	-3.0409	-1.2905	-3.2204	-4.1439	-2.1144	-2.8019	-2.4308	-3.7738	-1.5739	-2.3345	-2.9037	-4.3542	-3.1353	-1.4118	-2.0376	-2.8233	-4.4458	-3.4243	-1.8119	-3.4891	-3.3311	-3.9451	-4.4897	-2.0115	-2.3112	-4.1376
-23.155	-21.973	-23.851	-22.497	-21.186	-21.574	-22.411	-21.553	-21.717	-19.701	-22.232	-19.91	-25.232	-21.787	-22.925	-22.59	-23.709	-22.189	-21.389	-22.57	-21.999	-23.728	-23.646	-24.29	-21.041	-20.899	-21.879	-23.207	-24.661	-22.211	-20.693	-21.412	-22.089	-21.417	-22.706	-24.198	-22.474	-23.292	-20.506	-22.593	-19.705	-23.421	-22.557	-24.133	-21.865	-22.872	-21.958	-21.957	-20.146	-23.273
8.568	10.129	5.5511	8.6888	7.1082	9.9463	9.7996	7.2238	8.2417	8.869	6.9008	7.6662	7.3167	8.5533	7.9042	8.5589	8.3797	8.3734	6.9499	9.4159	7.2217	8.1873	7.3292	8.5611	10.729	6.1792	8.6538	6.4629	11.176	6.1176	8.7332	9.0135	7.8946	9.2952	7.8135	8.2674	9.1007	6.799	6.7533	8.4141	8.0741	8.4409	7.4796	9.1443	8.0772	7.0204	8.5176	7.9386	9.4555	8.5321
-14.026	-14.33	-14.45	-15.119	-16.71	-14.776	-16.962	-15.482	-13.843	-13.498	-13.652	-15.925	-14.371	-13.851	-14.511	-13.001	-14.177	-13.825	-16.322	-15.989	-14.658	-14.591	-14.497	-16.782	-14.812	-15.087	-14.913	-13.589	-15.213	-14.381	-15.565	-15.035	-13.481	-15.318	-14.224	-16.155	-16.896	-14.89	-15.376	-14.962	-14.569	-14.29	-15.311	-15.992	-15.187	-13.373	-14.047	-13.011	-14.872	-15.638
0.36399	-0.006038	-0.11903	1.1598	0.24265	0.0052283	0.6862	-0.78058	-0.055359	-2.0181	1.397	-1.0111	1.1211	1.1871	0.0050273	-0.060558	0.6531	0.36768	0.07183	1.4588	0.6792	1.3168	1.2168	-0.76593	-1.413	-1.5143	1.5566	-0.33503	-0.47644	3.0276	0.034004	-0.97288	0.74763	0.5656	0.2371	-0.36239	1.7474	0.91057	0.62682	0.62134	0.23856	0.61784	-2.0372	-0.73888	-0.55116	0.48165	1.6022	-0.44903	-2.1509	-2.0884
-9.7354	-8.6821	-9.5599	-11.921	-9.4374	-8.6097	-10.444	-9.0138	-8.8048	-10.35	-10.635	-9.0506	-9.3906	-8.6044	-10.253	-8.6263	-9.7726	-8.2565	-6.3608	-11.457	-8.6577	-10.172	-9.2856	-11.546	-10.703	-9.9384	-10.656	-8.1784	-8.7192	-9.3861	-11.157	-11.856	-8.388	-8.5716	-11.409	-9.6559	-12.177	-10.527	-8.0891	-9.0981	-9.9257	-9.1288	-8.477	-6.1935	-8.9971	-10.727	-8.219	-7.8033	-8.4265	-6.9814
3.9947	3.85	5.5629	5.7931	4.7581	4.6632	4.5565	3.462	6.9679	4.4983	6.4369	3.868	2.8781	3.8769	3.4248	6.6704	4.1712	5.0527	2.9471	5.5136	4.7891	2.5698	4.0053	4.4786	3.2655	3.16	5.1631	4.9901	4.3976	5.9559	3.429	3.4598	4.6821	3.9094	4.0973	4.4505	3.6047	4.0004	4.5218	5.3532	6.2631	4.0275	4.3878	7.2541	6.004	4.9705	5.4377	4.8062	4.9755	1.887
3.3164	-0.43319	2.1385	1.6058	2.6178	3.3364	1.3828	3.0239	0.79009	2.1587	2.2427	-1.0856	1.7888	0.79518	3.3075	-0.85737	0.69453	2.5167	1.9569	0.92009	2.6575	0.86295	3.7673	-0.38732	1.6094	0.59999	0.72724	1.2236	-0.50206	2.0098	1.6593	2.61	1.0187	0.91797	1.8515	0.83429	-0.050452	-0.82897	0.94925	1.0919	1.8977	0.88514	1.5182	0.3848	0.12048	-0.40318	1.6599	-0.43918	0.8723	-1.2989
3.3487	1.0828	2.4696	-0.18041	-0.59809	0.7466	1.3654	2.5946	1.7542	2.9656	2.36	1.6216	0.74619	1.2157	3.9283	2.1495	1.7121	1.2729	2.2557	2.2718	1.8101	0.7306	0.58785	3.1781	2.5697	2.7915	2.4751	1.5968	0.45097	3.0051	0.46407	2.7666	2.5129	1.8802	1.6594	2.442	-0.55776	2.6782	1.2313	3.5934	0.37683	2.2295	1.9176	1.3711	3.4526	1.8803	0.34729	2.3732	1.828	2.6771
-5.4424	-2.7317	-7.6261	-5.0809	-3.4624	-5.5064	-4.5928	-5.4064	-3.8418	-2.9921	-4.919	-5.287	-4.9235	-1.2474	-4.0419	-3.5335	-5.735	-5.2647	-5.7092	-5.9785	-5.5785	-3.5224	-3.9283	-3.52	-6.1184	-3.5863	-3.4207	-5.4851	-5.8829	-4.0254	-4.162	-6.1003	-5.1429	-3.922	-3.1152	-3.2514	-5.7545	-5.0002	-5.3008	-3.5817	-5.2946	-4.3168	-6.3887	-4.7188	-4.3461	-5.306	-6.0865	-5.9119	-4.4989	-5.7846
4.2266	4.0505	6.1895	5.3029	3.1855	5.2516	2.9698	4.3172	4.0587	4.9836	5.6968	5.5943	2.5241	4.3404	3.8521	3.0556	4.7821	2.2535	5.1236	6.6653	5.0008	6.546	6.2486	3.5401	5.0911	2.9828	4.1349	5.5656	2.9968	3.2107	3.2608	4.1134	4.7404	6.5511	4.05	8.7442	5.6194	4.2661	3.3382	4.7437	4.2095	4.3372	3.0845	4.5375	4.3741	5.3733	7.3268	4.3623	4.1443	5.273
4.3122	2.4845	5.8497	5.8871	3.4291	5.6393	4.5351	5.2987	5.3263	3.7976	4.0114	2.1106	3.9554	5.1607	3.752	4.1487	5.2135	3.295	6.1526	4.5148	6.2901	4.3955	5.1108	4.1795	4.1751	3.6683	4.4465	2.4299	6.5152	4.598	5.4022	3.4526	5.0169	4.2892	5.8151	2.2476	4.4287	3.7231	5.0393	4.5399	6.1237	5.246	6.2124	1.8344	5.1435	3.9582	3.7459	2.8707	3.48	4.4457
5.3027	3.5627	6.4835	6.0135	6.6901	4.0919	7.757	5.1707	4.3225	4.5285	3.3739	5.8524	4.3832	6.7935	5.4926	7.3563	4.318	6.131	5.1215	6.4852	5.287	4.8947	4.3452	7.0255	4.4051	4.2223	5.4766	4.1126	5.3144	3.5431	4.27	4.8332	4.8776	6.0203	2.5869	4.9448	5.385	6.1095	5.2675	2.5352	6.1214	6.9679	1.8509	4.7974	4.3794	4.8513	5.586	2.3019	5.82	6.6978
-1.3736	-1.8871	-0.63062	-0.19798	-2.6453	-0.10161	0.33405	0.33053	-1.0472	-0.072468	1.0635	-1.0727	-0.41997	0.13767	-1.9135	-0.34409	2.3537	0.33038	0.45863	-1.3036	-0.63048	-0.51988	-1.3987	-1.5752	-0.98918	-2.0564	2.596	0.7401	-0.12771	-0.0011533	-1.3062	-0.70379	-0.61094	-1.6878	-0.64263	1.4559	-0.65818	0.84437	-1.4499	-0.687	-0.24335	-0.64848	-1.8559	-2.336	0.58863	-1.6705	-1.4861	-0.36272	0.14469	-0.32049
-11.074	-9.452	-11.332	-12.082	-9.3785	-8.9559	-11.265	-11.481	-11.098	-9.1734	-10.733	-9.5017	-8.3219	-8.652	-10.346	-10.085	-8.909	-10.504	-11.67	-11.478	-8.9908	-10.095	-11.829	-11.497	-10.738	-9.6088	-10.363	-8.4193	-10.079	-10.285	-8.3144	-11.597	-12.017	-11.16	-11.133	-12.342	-13.152	-13.222	-8.9224	-10.279	-9.8928	-9.2928	-11.25	-10.285	-10.863	-10.663	-9.6764	-10.644	-11.857	-7.3535
-3.1992	-1.1856	-1.3881	-1.6636	-3.1025	-1.7229	-1.3142	0.21826	-2.7926	-1.0982	-1.0214	-1.353	0.15684	-2.9641	-2.5842	-0.059093	-1.295	-1.8639	-1.5952	-1.0785	-0.70592	-1.9573	-1.3733	-3.1972	-0.68705	0.46369	-1.6877	-0.7626	-0.33569	1.2143	0.19655	-0.97016	-1.9167	-1.8286	-1.4925	0.36181	1.9188	-1.7336	-2.0748	0.021716	-0.0090229	-0.10035	-1.8164	0.18548	-1.4038	-2.0467	-1.2972	-2.571	-1.0564	-1.9385
-12.517	-14.33	-12.387	-12.678	-14.822	-13.883	-13.993	-14.191	-15.316	-12.933	-13.843	-12.635	-12.401	-12.244	-13.009	-13.545	-14.837	-14.395	-14.076	-15.01	-12.288	-15.192	-16.307	-15.613	-12.332	-14.681	-16.971	-13.909	-13.694	-12.939	-11.92	-12.654	-12.095	-12.693	-13.928	-15.513	-13.587	-15.412	-13.997	-13.267	-14.224	-14.756	-12.637	-14.871	-14.668	-15.883	-13.828	-13.524	-14.468	-15.112
6.1643	8.4204	5.416	6.9517	5.3316	6.5977	7.0861	6.6512	8.5059	5.635	6.9788	6.7861	5.7322	6.18	6.2687	7.1472	5.3863	7.4286	5.4745	7.2988	8.3176	7.968	6.2291	8.2383	8.0955	8.8135	6.6435	8.2979	6.8709	5.1883	7.255	9.5454	7.6635	5.3028	5.1961	7.5098	7.9227	6.0528	6.6102	6.4168	5.5968	5.3187	7.633	6.4536	9.2837	8.371	6.7355	4.2534	5.4604	7.1331
-0.55504	0.44637	-1.6551	-1.7487	-1.8026	0.55236	1.0803	0.58021	-1.2199	-1.2075	0.063178	-3.2426	-0.63795	2.7231	-2.0462	0.5339	-1.0447	-1.87	-0.7749	1.5457	-1.8102	1.0512	-0.66476	0.13237	-1.707	-0.26192	2.1741	-1.4107	-2.4742	-0.26616	-0.75624	2.0936	0.71372	-0.73245	-0.69473	-0.5642	0.77923	1.006	1.8174	-1.9579	-2.4239	-0.55696	-1.7013	-0.98428	-1.3483	0.64813	-0.2279	-2.4687	-0.91464	-1.0326
-2.8357	0.37349	-1.3418	-0.78457	-0.33066	0.059452	-2.1648	0.30358	1.1262	-1.2988	-2.5974	-0.73202	0.038467	-0.045257	-1.4024	-3.7813	-3.8776	-1.4975	-2.0063	-0.47923	-0.96667	-3.0475	-1.8852	-1.3089	-3.3099	-1.3206	-2.1613	0.23879	-1.776	-2.1365	-3.7966	-2.4219	-2.284	-0.49323	-0.095798	-0.34591	-3.1062	-2.1535	-3.62	-2.0194	-1.8912	-2.4897	-1.0775	-2.5172	-0.50119	-1.4741	-4.8779	-1.6139	-2.1755	-0.1911
4.0775	1.591	3.5654	5.4752	1.7266	4.8203	3.3753	2.4494	3.048	2.2248	4.3336	5.48	1.7073	5.9391	2.9633	4.9496	2.6629	2.129	2.8761	4.8103	4.7953	2.5884	3.7304	1.1012	3.1775	0.17911	3.2271	2.9071	4.6744	2.5995	2.9978	2.3952	4.9006	1.9935	2.6638	1.2621	1.645	1.3343	1.7419	3.7788	2.6423	3.6491	2.7432	2.9688	1.1476	2.0297	3.7739	3.3585	2.1704	5.825
0.36246	0.83547	-0.41312	-1.6414	-0.56629	-3.7127	0.45094	0.33787	-0.47662	-1.6953	0.15396	0.71322	-1.7235	1.433	-1.5037	0.059104	-1.2373	-0.35429	1.2505	0.20984	-1.3594	-0.60122	0.76568	-1.7827	-3.2439	1.0161	-1.1287	-2.2454	-2.708	-2.9879	-0.083827	1.7357	0.28702	-0.83975	1.6372	-1.7412	-1.5278	-1.4894	-0.9888	-1.0742	-1.1334	-0.83097	-1.8013	-1.6399	-1.6591	-0.63512	-2.0245	-1.8206	-2.4152	-0.28916
-3.8192	-3.1436	-1.257	-3.1093	-3.0489	-0.86848	-4.156	-5.2793	-3.4594	-1.9753	-4.4275	-3.1071	-3.6396	-4.3263	-3.1449	-1.6282	-3.8661	-2.1364	-1.6389	-3.4086	-3.5808	-3.5543	-4.0304	-2.8783	-3.9036	-0.31052	-3.5652	-2.9628	-3.3099	-1.623	-1.657	-2.4855	-3.0693	-2.2887	-1.4054	-3.2799	-5.1773	-1.0454	-3.6616	-3.4824	-2.8507	-4.2482	-5.756	-1.3789	-3.0764	-3.6703	-3.6624	-3.4849	-3.1035	-4.3225
-10.69	-10.107	-13.03	-10.545	-12.414	-12.23	-11.789	-13.991	-11.001	-9.2515	-11.514	-12.786	-11.591	-10.829	-12.595	-12.896	-11.193	-11.27	-12.084	-13.182	-12.685	-12.268	-13.11	-14.203	-11.72	-12.628	-10.524	-11.759	-11.315	-11.424	-12.629	-12.486	-11.329	-12.511	-10.825	-12.618	-10.866	-12.38	-9.4349	-13.954	-12.278	-11.773	-11.81	-10.015	-11.994	-12.547	-12.754	-12.227	-12.786	-12.857
3.3939	4.8442	4.1313	4.6852	3.5886	2.9784	4.8123	3.9879	3.7248	4.8893	3.0287	3.4947	4.456	4.1703	5.1037	4.4981	5.248	3.8829	5.1782	5.8654	5.0193	6.3596	3.1588	5.8566	3.2969	3.3866	2.9111	4.226	3.3603	5.085	4.3777	2.7246	3.7739	4.7952	4.3589	5.1084	2.5136	4.6973	5.3065	6.3952	4.119	4.4539	5.6864	4.124	4.7718	3.1483	4.4757	3.9896	3.7456	5.6855
-8.1535	-6.9844	-6.0138	-7.3741	-5.9639	-9.4572	-8.0956	-5.1659	-8.348	-7.3207	-7.4378	-8.2612	-4.8574	-7.7392	-9.3454	-11.143	-8.1224	-6.3323	-9.1075	-7.6045	-10.344	-6.3174	-7.2801	-8.2069	-7.0388	-7.4066	-8.8559	-8.5089	-7.7992	-9.2179	-7.6004	-6.9793	-7.5156	-7.5783	-6.5139	-7.8558	-6.748	-8.6355	-7.7575	-7.4706	-9.9095	-8.1182	-7.6672	-6.6366	-9.673	-6.1876	-7.6943	-6.5753	-6.8659	-8.4093
-3.1402	-2.4603	-4.1339	-4.3106	-1.5602	-3.1565	-1.2173	-4.0087	-2.0158	-1.9983	-2.5752	-2.7612	-3.2838	-2.093	-2.5747	-2.875	-1.7451	-3.0761	-1.5536	-3.0296	-2.5161	-1.7239	-5.6479	-3.3477	-2.2481	-1.843	-2.8472	-3.8726	-1.9145	-3.3682	-1.8729	-3.2701	-3.2821	-1.8893	-1.2657	-3.8278	-3.2586	-2.3285	-3.9621	-3.1396	-4.3725	-3.5339	-2.1184	-5.2907	-2.302	-5.3355	-3.8189	-3.8011	-3.9919	-2.9703
-8.9177	-11.616	-11.188	-11.631	-13.822	-11.736	-15.306	-13.194	-11.937	-12.87	-11.653	-12.631	-12.521	-11.445	-10.697	-10.133	-11.949	-12.59	-13.016	-10.608	-11.684	-12.273	-10.881	-11.048	-10.107	-13.218	-12.432	-12.112	-10.58	-10.801	-9.5352	-11.289	-13.887	-10.824	-11.606	-9.5549	-10.908	-10.667	-10.31	-11.308	-13.341	-12.195	-10.659	-10.22	-10.699	-10.751	-11.527	-10.877	-10.78	-10.148
-10.013	-10.685	-10.08	-8.794	-9.4851	-10.072	-9.3874	-7.1478	-9.5078	-9.3273	-9.8096	-11.466	-9.7843	-9.9239	-11.381	-9.3276	-9.1903	-11.04	-7.7982	-10.248	-11.494	-13.32	-9.5131	-8.193	-7.9856	-11.474	-7.0588	-11.433	-9.3859	-10.661	-10.481	-8.4235	-10.956	-11.199	-9.1929	-10.243	-10.891	-8.7264	-11.281	-10.112	-8.8416	-10.594	-9.9164	-9.6547	-12.408	-9.9665	-10.226	-11.058	-9.2738	-9.1928
6.6715	8.2406	8.2554	7.7151	6.712	7.5367	8.3375	7.2972	7.7042	7.4061	8.5279	9.0145	7.3337	7.1999	10.761	5.9915	7.7519	6.7317	7.9194	7.188	7.5307	6.8445	8.65	7.3417	6.2515	4.6096	7.8884	9.3242	7.9409	7.7683	9.0374	8.4228	6.6656	7.6651	7.9461	8.262	9.105	6.2637	8.8948	8.688	6.6775	8.5807	7.5881	8.9773	7.8556	7.0826	8.38	6.3529	6.9824	7.6334
1.7683	5.1558	3.4632	4.1506	2.1141	0.99783	4.8655	5.6053	2.4271	3.9627	3.0719	2.1041	0.66639	3.4813	3.8506	3.2902	3.4477	3.4406	4.7437	3.7002	3.7127	3.0471	3.9074	3.2442	4.4844	-0.13487	1.6332	3.0576	4.9035	1.1782	2.4026	4.1477	1.9025	2.994	2.1724	1.1012	5.4278	3.0764	3.9902	3.8451	2.4318	2.9312	3.6636	5.2951	2.6465	1.1671	2.6345	2.2657	2.9049	3.4679
-1.6897	-0.79988	-3.0138	-1.2666	-3.1142	-5.7286	-0.41721	-0.87701	-0.90804	-0.74562	-2.6636	-1.7618	-2.1562	-1.9315	-2.0399	-2.9659	-0.86594	-1.9572	-0.58899	-1.5122	-2.6277	-2.0255	-5.058	-1.0657	-3.5621	-2.331	-1.6841	-0.25286	-3.3659	-2.6415	-3.4606	-1.5238	-3.493	0.36835	-1.4539	0.10247	-0.16855	0.001825	-2.8658	0.97522	-1.6935	-1.6458	0.030922	-0.25552	2.0821	-2.5736	-1.9011	-1.0998	-1.4754	-3.3354
-13.049	-13.023	-14.709	-11.848	-13.273	-12.447	-11.045	-13.979	-13.951	-13.202	-10.669	-13.346	-13.47	-15.518	-12.511	-13.626	-12.55	-10.569	-12.496	-10.725	-12.208	-13.105	-15.273	-13.233	-13.199	-13.829	-14.877	-14.761	-13.97	-12.698	-14.783	-14.885	-11.879	-13.625	-13.019	-12.06	-12.635	-13.019	-12.599	-11.666	-14.798	-13.253	-12.727	-12.188	-12.34	-15.179	-12.861	-13.777	-12.158	-12.215
0.93596	-0.42089	0.1837	2.8405	-0.56842	0.029832	1.5108	2.0815	-0.77874	1.8965	0.84726	-0.93135	0.39541	-0.5996	-0.024091	-1.2077	0.58682	-0.19916	0.069678	0.97662	0.395	-0.25431	-1.8417	-0.95639	-0.3577	-0.29963	0.21236	0.28541	2.3198	2.1237	0.028124	0.82269	0.21776	0.56469	-1.0071	-0.96973	-1.2641	0.76097	1.5889	-0.53188	-0.74213	-0.54568	1.5731	-1.1999	-1.6857	0.36076	0.66674	-1.1276	-0.075291	-0.3299
-11.08	-9.1414	-11.72	-10.009	-10.751	-10.799	-9.0794	-10.086	-9.0508	-9.7831	-9.226	-10.812	-10.378	-7.4997	-7.5068	-9.8935	-9.1834	-8.7107	-9.6909	-9.9422	-9.5123	-9.0032	-9.1628	-9.906	-10.221	-9.102	-10.18	-7.7632	-7.67	-6.8983	-9.3668	-8.9948	-9.2347	-9.6285	-9.7275	-9.3344	-8.8156	-10.644	-10.393	-9.7313	-9.0886	-9.6145	-11.047	-6.7017	-8.6022	-10.387	-10.989	-11.2	-8.3854	-7.6951
-14.515	-12.294	-14.936	-13.667	-11.7	-13.45	-12.507	-11.806	-12.729	-12.776	-12.717	-11.83	-11.865	-11.871	-14.42	-11.168	-13.196	-13.321	-10.552	-12.289	-13.618	-12.991	-13.691	-11.68	-12.793	-12.42	-14.658	-13.247	-13.23	-12.205	-14.541	-12.496	-14.132	-13.074	-11.489	-13.071	-11.595	-14.258	-12.211	-12.311	-14.336	-14.154	-13.64	-13.617	-12.212	-14.162	-11.665	-13.028	-14.737	-11.173
-16.43	-20.837	-22.205	-22.726	-20.437	-19.623	-20.504	-22.741	-21.507	-21.686	-19.08	-18.62	-20.715	-22.199	-20.81	-18.497	-19.696	-18.323	-19.931	-21.207	-22.134	-20.853	-20.013	-19.619	-21.793	-20.289	-19.127	-20.342	-20.986	-21.99	-20.884	-22.279	-20.157	-20.363	-20.798	-19.147	-21.938	-20.275	-20.399	-22.508	-19.913	-20.27	-19.103	-20.676	-20.668	-21.815	-21.134	-16.84	-19.558	-20.404
-13.355	-15.298	-13.931	-14.821	-12.546	-14.337	-15.969	-11.898	-12.759	-11.953	-13.423	-13.671	-12.374	-12.506	-12.905	-13.751	-12.179	-12.69	-13.425	-13.007	-13.673	-13.803	-13.195	-15.734	-12.846	-12.827	-13.035	-13.021	-13.789	-10.882	-14.19	-11.758	-12.527	-12.954	-12.26	-11.224	-15.645	-11.042	-13.231	-14.091	-14.097	-12.882	-11.919	-14.794	-12.901	-14.078	-12.303	-13.602	-13.206	-12.3
1.0289	0.2531	-2.1468	0.35585	0.18625	-2.2336	-0.62096	0.17169	-1.8243	0.31254	0.39976	-1.9547	0.98566	0.72549	0.068473	-0.71648	0.035785	1.9548	-0.24995	-0.60406	1.7461	-0.79518	1.066	-1.7689	0.10924	-0.34094	-0.02227	-0.75142	-0.87919	-2.5184	0.82768	-0.64556	0.52672	-2.3683	1.6953	0.28732	-0.71442	-1.4587	0.84457	-0.16997	-0.073566	0.95945	2.0903	-0.53884	-1.2065	-0.45297	1.8997	2.5746	0.84644	-1.7547
11.632	8.3576	10.228	12.268	11.479	9.3236	11.377	10.325	8.2356	10.89	10.101	9.1358	9.66	10.025	8.4753	9.653	8.4073	10.65	9.0615	8.7548	10.311	10.726	11.051	8.8539	8.7462	10.997	10.981	11.465	8.6218	10.335	7.5271	10.492	9.3844	10.571	10.464	12.199	9.2115	10.918	10.178	11.445	7.4478	8.5337	11.929	9.11	10.036	9.1781	10.007	11.375	11.475	7.8044
2.6672	1.3196	-1.6905	-0.89347	0.23453	1.8323	-2.1717	2.1081	-2.2541	-0.44702	-1.9885	-0.23488	1.0165	-0.33787	1.894	2.0411	-0.32624	0.5821	0.68955	0.524	0.36163	-1.4381	-1.949	1.0179	0.64543	2.1272	0.0041464	0.71523	3.7739	1.7947	0.40661	-1.9972	0.095875	0.79197	0.25714	-0.35365	1.4648	-0.61234	-1.2997	1.0514	0.7349	-1.477	-0.23649	-1.3068	2.3375	1.0943	0.52051	-1.1096	-0.40226	-0.99643
-23.289	-20.677	-21.853	-24.141	-24.78	-23.179	-22.651	-22.325	-22.798	-23.235	-21.713	-20.861	-21.452	-22.646	-22.125	-24.305	-23.486	-23.906	-19.73	-22.199	-20.823	-19.742	-23.519	-22.717	-20.232	-20.987	-21.059	-22.659	-21.652	-22.632	-22.566	-22.701	-23.526	-21.618	-23.364	-22.794	-19.092	-23.854	-22.967	-22.201	-23.024	-21.069	-23.14	-22.09	-23.526	-21.639	-24.39	-22.092	-22.878	-20.825
-10.476	-7.0998	-9.6265	-8.3566	-8.5768	-10.818	-8.368	-9.7709	-8.9375	-9.0315	-10.264	-8.1177	-9.4927	-9.2847	-9.0646	-8.5015	-8.7734	-8.8975	-11.264	-7.4269	-8.7256	-10.432	-11.199	-7.3717	-10.76	-9.5594	-9.4199	-8.4249	-7.6479	-9.5761	-7.6529	-11.508	-8.6894	-8.6786	-8.9231	-9.8893	-8.6328	-9.8096	-8.8096	-10.241	-8.8614	-9.8251	-10.198	-11.17	-9.2168	-9.8777	-8.9737	-10.172	-10.561	-10.243
2.3722	1.7767	2.7305	0.30492	2.5574	1.1207	1.0867	2.1722	1.9469	0.36262	-0.13967	1.907	2.1067	2.8397	1.8449	2.4067	3.6638	3.8021	1.4694	2.4263	2.3664	3.1641	1.1124	1.5144	0.43014	1.9693	2.1472	2.1256	1.4348	-1.3506	1.3057	1.6118	-1.0362	1.9189	3.2634	1.5944	1.1299	2.0212	0.0751	-1.227	0.10431	1.1996	2.3615	0.60519	0.51406	-2.52	2.2373	3.0292	1.4001	1.5136
-0.38675	-3.0067	-3.199	-1.3987	-1.7257	-1.9199	-1.5304	-3.9754	-2.4224	-4.5083	-2.6928	-2.045	-1.1616	-4.3194	-2.9258	-0.50676	-3.1932	-3.6913	-4.2474	-3.3479	-3.8138	-2.7672	-2.0494	-2.7701	-4.5155	-3.02	-3.1997	-2.4961	-2.4171	-2.1745	-4.7992	-4.1823	-3.0321	-4.3568	-4.0725	-3.1874	-2.7977	-0.23487	-1.8682	-3.3877	-2.4148	-3.0136	-2.2495	-3.6026	-1.6795	-1.5045	-3.255	-2.8016	-3.1901	-1.2681
-4.7355	-3.6136	-3.4416	-3.916	-1.7685	-3.317	-4.3061	-1.9859	-2.1503	-4.1318	-3.7171	-2.2588	-0.62322	-1.2887	-5.2548	-2.1534	-2.2719	-4.1166	-3.4627	-2.9086	-2.0723	-3.5351	-2.2728	-3.9312	-3.3132	-4.8194	-3.0249	-2.3726	-0.45295	-5.0806	-0.52017	-3.381	-2.8977	-4.0571	-0.71777	-4.7559	-2.6785	-3.4121	-5.1454	-3.7285	-4.1345	-3.2579	-6.6729	-2.9819	-3.4292	-0.87133	-1.1357	-3.6051	-0.55734	-1.3209
-8.9152	-9.0343	-9.1662	-9.4146	-8.3399	-7.6442	-11.276	-9.5669	-6.7499	-8.8947	-7.9385	-8.1185	-9.3548	-9.0845	-8.5352	-8.6997	-10.914	-9.5055	-7.7929	-9.3434	-10.269	-7.9275	-8.3977	-8.1181	-9.6884	-8.6601	-8.4161	-8.1153	-10.372	-10.053	-8.8603	-10.289	-8.871	-9.9375	-10.171	-8.0836	-10.472	-10.334	-8.8135	-10.085	-9.2292	-8.3735	-7.0793	-8.5505	-10.201	-9.0181	-11.245	-8.1029	-9.1259	-9.8729
-4.7769	-4.0978	-2.8551	-4.4872	-5.5202	-6.7283	-7.0571	-4.016	-3.1965	-5.8538	-6.842	-6.2406	-6.8338	-6.1692	-5.4064	-6.9962	-6.5919	-6.1119	-4.7452	-4.2644	-2.66	-4.0204	-4.9014	-6.0946	-7.89	-5.0423	-7.4679	-5.2987	-4.9723	-6.9595	-6.343	-6.201	-6.2377	-7.1721	-4.5312	-2.9396	-4.6512	-5.0887	-5.6422	-8.3271	-5.6657	-5.2992	-6.6058	-6.0165	-4.0194	-4.4568	-5.4105	-3.4999	-6.938	-5.0119
-11.156	-9.9852	-10.094	-10.531	-9.8781	-12.596	-11.255	-11.456	-12.634	-9.1027	-10.699	-11.29	-12.214	-10.867	-12.792	-10.476	-11.342	-10.604	-12.181	-12.685	-11.042	-9.9393	-13.616	-12.872	-11.112	-13.608	-9.8356	-12.28	-13.502	-13.909	-11.855	-13.727	-12.276	-9.1125	-10.854	-13.125	-10.331	-9.9763	-11.746	-11.16	-12.828	-11.691	-11.799	-12.267	-12.407	-11.845	-12.223	-11.738	-11.884	-14.395
-11.016	-9.8061	-11.831	-12.191	-11.836	-11.125	-12.539	-11.109	-10.834	-11.389	-11.883	-11.838	-12.833	-10.81	-11.859	-12.168	-10.435	-11.719	-10.912	-13.307	-10.628	-13.249	-12.5	-12.887	-12.948	-11.74	-14.4	-11.579	-11.678	-13.666	-12.776	-12.021	-11.737	-9.1085	-10.976	-10.179	-12.146	-14.177	-13.331	-13.639	-10.611	-12.584	-12.413	-10.223	-9.8052	-12.536	-10.306	-12.691	-12.159	-10.639
7.8864	7.9636	12.006	7.2567	7.8634	7.887	9.924	10.164	6.3588	9.2821	8.4691	9.2852	7.4865	8.2065	7.7818	8.9195	9.8186	6.4972	8.0037	9.8494	9.4494	7.4468	10.428	5.1433	8.3285	6.8729	8.5146	9.0295	10.178	9.1221	6.6659	7.2653	8.7545	7.528	6.8888	7.494	8.0345	8.6532	9.3551	7.9585	8.3559	10.587	7.5175	6.8894	7.478	9.734	9.829	9.7629	9.2807	7.3005
-6.5005	-5.1458	-2.9441	-5.481	-4.8926	-4.8323	-5.0154	-5.361	-4.0583	-3.8697	-3.772	-6.4902	-2.1807	-5.2161	-4.8411	-5.7959	-6.6841	-5.3764	-7.8132	-3.7137	-6.2903	-3.7211	-3.1312	-3.8228	-4.6092	-5.6826	-5.0875	-4.9137	-7.3583	-4.7154	-6.3217	-6.7379	-2.1899	-3.9743	-4.6973	-3.6836	-4.026	-3.4873	-7.3727	-4.5673	-8.1202	-5.9546	-6.8011	-4.1215	-6.4771	-4.7809	-4.5483	-5.8969	-4.5981	-5.1646
-3.5085	-4.608	-2.5874	-3.2028	-1.4017	-2.5787	-5.549	-4.5879	-4.131	-2.6759	-4.2631	-2.7161	-4.0603	-3.7999	-4.551	-5.2161	-5.668	-2.2477	-4.904	-5.0403	-2.8679	-4.9303	-2.7849	-3.4717	-1.8392	-4.9133	-3.7836	-2.977	-5.4095	-4.6329	-3.9944	-4.0042	-5.4485	-4.7263	-4.88	-4.1206	-4.9226	-3.7782	-4.0699	-3.7041	-3.1038	-2.5171	-3.8223	-2.4582	-4.2034	-2.9006	-4.4246	-2.0236	-3.6091	-4.0916
6.4432	3.951	5.7707	3.7487	2.1597	7.1306	4.9486	5.3944	8.1554	5.2668	5.0143	2.6979	4.1277	8.4709	5.0902	5.3974	4.85	6.9975	4.396	5.3622	7.0336	3.0225	3.6691	1.4893	5.6605	5.9972	5.6925	4.4356	5.5236	5.1781	8.1213	3.747	5.2929	4.8348	5.1765	7.3363	5.5032	6.5093	4.3127	5.4306	5.8097	7.2274	6.2008	6.1535	5.6338	5.7873	6.8989	4.1727	8.0464	5.0852
-5.1071	-8.1356	-4.89	-5.2453	-5.5483	-5.5388	-6.1215	-6.2791	-4.1072	-6.3391	-7.7128	-8.9548	-4.8853	-7.4148	-4.7538	-5.2614	-6.4605	-4.6213	-6.8127	-6.5152	-7.1485	-7.2599	-7.3087	-6.6603	-6.4192	-4.3641	-5.4884	-6.0683	-8.0157	-4.6863	-6.8585	-6.5239	-7.965	-6.2674	-7.5385	-9.649	-7.0824	-7.1413	-8.0636	-5.8389	-6.6437	-5.4004	-7.1115	-8.538	-6.0793	-6.5978	-7.0667	-8.6779	-7.3172	-7.8462
-14.426	-12.672	-14.344	-13.834	-13.03	-14.721	-14.614	-13.167	-11.765	-13.407	-14.808	-14.702	-15.687	-14.391	-15.411	-14.703	-14.205	-14.926	-12.117	-15.326	-13.563	-13.68	-11.829	-13.768	-11.553	-13.735	-15.313	-13.011	-15.529	-13.1	-16.175	-11.777	-12.666	-14.453	-14.096	-10.985	-15.038	-16.278	-14.866	-13.534	-14.557	-11.287	-16.652	-12.723	-13.889	-14.243	-12.654	-13.806	-17.047	-13.324
-10.121	-8.9742	-9.0009	-8.608	-7.0627	-8.8231	-9.7578	-9.4465	-10.593	-8.4317	-10.22	-7.8556	-9.0693	-8.0453	-7.3625	-9.74	-6.7923	-8.0177	-8.1208	-9.0109	-8.0109	-9.4885	-8.9795	-8.7436	-9.3915	-8.4733	-7.538	-11.966	-8.4859	-8.9472	-7.2211	-7.729	-8.4999	-9.1233	-8.1428	-9.2771	-8.6125	-7.7348	-8.5996	-10.054	-8.0499	-9.1999	-9.5376	-8.1444	-6.1435	-10.618	-7.9778	-8.943	-9.6231	-9.7652
-2.071	1.5662	-0.84099	-2.6591	0.23752	-1.7267	-1.3861	-0.81345	-1.5481	-1.426	-0.15889	-3.1884	-3.212	-1.4689	-0.52423	-0.79887	-0.10497	-0.0024525	1.225	-0.63288	0.04433	-2.0642	-2.4295	-0.91072	-4.212	-0.23571	-1.0493	-1.396	-1.5468	-1.2735	-1.1103	-1.8601	-0.0049584	-0.99667	-1.3865	0.090568	0.36992	-1.5478	-0.45319	0.75633	-1.1903	-0.45977	-1.5128	-2.5652	-2.6464	-1.67	0.32948	0.0068547	-1.3328	-0.14195
-10.213	-11.923	-11.747	-11.427	-10.49	-9.7186	-9.6391	-11.145	-8.0716	-9.5018	-7.5236	-10.998	-11.19	-8.8598	-10.274	-10.034	-10.935	-10.332	-8.0821	-9.692	-8.5539	-7.1699	-11.275	-9.513	-11.898	-7.7234	-10.593	-7.8065	-8.078	-9.0127	-7.383	-9.6177	-9.9086	-11.366	-12.142	-11.557	-10.165	-9.6828	-9.0472	-7.9916	-8.7765	-10.427	-8.2267	-10.537	-10.979	-9.6712	-8.2169	-7.205	-8.6942	-8.2216
-1.1994	-2.6748	-2.0402	-0.82361	-0.94433	-2.0331	-3.8635	-3.2718	-3.7989	-2.5827	-1.432	-2.2653	-2.5303	-1.7125	-3.1454	-4.6775	-3.4912	-2.7369	-1.0682	-1.5469	-2.261	-0.65885	-0.5716	-1.2643	-2.9759	-0.093667	-2.993	-1.7964	-1.4072	-3.2669	-0.35635	-2.8978	-2.8991	-2.8237	-2.1441	-1.9433	-3.2557	-3.7292	-4.8038	-2.3224	-3.626	-2.6026	-4.2644	-3.5241	-3.3556	-2.9001	-1.7018	-2.1633	-2.3361	-4.4287
-7.72	-6.755	-6.0745	-9.2595	-7.6677	-8.0958	-7.4718	-6.1944	-6.4939	-7.3116	-6.8367	-8.0226	-8.262	-8.7947	-6.5502	-9.6258	-6.4349	-8.1205	-9.0934	-9.236	-8.1009	-5.9279	-6.9511	-8.3579	-5.7256	-8.1723	-6.2341	-9.3954	-8.0829	-8.4465	-8.4458	-7.5652	-7.6939	-7.2001	-7.8621	-7.3461	-8.3792	-5.551	-9.9789	-6.4006	-8.1638	-7.3019	-7.195	-6.9202	-7.7986	-5.6847	-7.2391	-7.8671	-8.2626	-6.5002
-0.74984	-0.91738	1.9811	0.77791	-0.14968	-0.38946	2.6507	-0.50982	0.66718	-1.0573	1.486	-0.28485	-1.2289	1.4327	-0.35346	-0.157	-2.2157	1.2723	-2.1335	0.13935	0.62664	-0.077219	2.4253	-0.4783	-0.77135	0.80373	0.26367	0.82486	-0.33131	1.2794	0.52937	0.59812	2.2015	2.1661	-0.0036452	1.693	0.92209	-0.27133	0.68591	-0.83316	-2.2157	1.976	-0.8012	0.3428	-1.1929	0.56108	-0.53209	-0.26653	-1.8532	1.3982
-10.612	-10.527	-12.256	-10.699	-11.702	-11.79	-10.595	-11.494	-11.689	-12.694	-11.118	-10.712	-9.8172	-11.537	-11.758	-11.841	-10.429	-13.141	-12.71	-10.649	-11.602	-12.608	-10.173	-12.782	-9.9503	-14.405	-10.799	-10.277	-12.483	-10.476	-11.283	-10.092	-9.8469	-11.466	-10.463	-12.467	-13.436	-12.619	-10.977	-14.049	-12.757	-11.779	-10.249	-11.493	-12.833	-11.191	-12.398	-10.26	-13.482	-9.5467
-9.1503	-8.0999	-10.006	-10.653	-8.8554	-10.97	-9.35	-9.663	-10.157	-10.206	-10.838	-10.681	-10.355	-9.9258	-8.9728	-7.4611	-13.207	-10.608	-10.515	-8.0006	-8.5464	-10.966	-10.467	-8.7234	-9.7032	-11.505	-9.7902	-11.973	-10.236	-9.4641	-10.987	-11.898	-12.493	-11.225	-10.746	-11.147	-10.135	-8.1356	-8.3622	-8.5433	-10.429	-9.1513	-9.6506	-9.4808	-8.8659	-7.7649	-11.14	-10.233	-11.888	-10.354
-10.485	-10.477	-12.7	-11.846	-10.116	-10.342	-11.8	-10.371	-12.622	-8.1891	-11.433	-12.677	-10.252	-14.551	-10.095	-11.785	-12.119	-12.232	-11.314	-13.299	-12.468	-11.116	-10.105	-14.288	-11.407	-14.397	-12.452	-11.95	-11.656	-10.775	-10.968	-12.043	-13.72	-13.605	-10.408	-13.673	-12.545	-8.862	-12.079	-10.784	-13.654	-10.41	-9.9581	-10.108	-11.512	-10.834	-13.309	-9.5454	-11.455	-10.892
0.91169	0.59568	0.63961	-2.0173	0.6914	0.55797	-0.69244	0.60661	2.3153	-1.0183	0.024213	-1.9751	-0.17025	-1.0861	0.94857	-0.2293	0.21186	-1.7761	-1.2988	2.1979	-0.85718	-0.28251	0.84487	-1.2429	1.175	-0.78803	-1.5714	-1.5287	-0.32027	0.9383	1.3032	-1.7704	0.43944	-1.1642	-0.1195	0.26985	2.1549	0.55563	-1.4787	-0.94927	-0.20631	2.0881	0.40038	1.4154	-0.036966	-0.68781	0.10213	0.66177	2.1091	-0.47231
-2.6383	-3.044	-3.4202	-3.2126	-2.6113	-3.2798	-4.1198	-3.5887	-2.7358	-0.70923	-2.512	-3.6192	-1.4844	-4.1993	-1.0417	-5.2096	-2.8678	-1.8585	-1.858	-2.7563	-4.8994	-2.7591	0.12024	-0.20963	-3.7795	-4.5135	-2.2537	-4.8563	-0.47702	-1.671	-1.1691	-2.2589	-1.7609	-1.2841	-3.6672	-0.038903	-3.3633	-2.7638	-4.5011	-1.1205	-1.4405	-3.4435	-2.2052	-1.0935	-0.31502	-1.6625	-2.149	-3.7766	-2.0045	-2.4792
-3.2389	-0.20047	-0.44068	-0.91048	-1.4271	-0.074315	-1.2096	-0.52326	-1.4526	0.95894	-2.9727	-1.003	-1.3149	-0.18197	-1.7712	-1.0115	-0.74584	-2.5685	-2.4125	-1.3214	-1.7612	0.49452	-0.0056579	-1.7711	-3.6847	-1.2794	-0.75259	-0.65492	-2.2025	-0.39873	-2.06	-1.8316	-0.90142	-1.4142	-2.3441	2.4682	-1.5534	-3.0233	-1.7139	-4.4581	-3.6026	0.1821	-0.13792	-1.6077	-1.9165	-2.0208	-0.98728	-0.74716	0.82233	0.084496
-10.415	-8.4646	-8.3411	-8.7044	-8.2163	-9.6164	-9.0282	-11.032	-10.815	-7.6692	-12.708	-10.632	-9.9119	-7.3337	-10.067	-10.615	-9.9245	-10.97	-7.7962	-9.1738	-6.6067	-10.459	-10.623	-10.223	-8.1834	-11.445	-8.1915	-9.1058	-8.7082	-7.6679	-9.1172	-9.2268	-9.9988	-10.446	-10.349	-6.9932	-9.8773	-7.8231	-10.361	-10.354	-9.4588	-11.67	-8.8164	-10.385	-11.189	-6.3641	-9.3578	-8.6168	-7.8621	-9.783
0.04518	2.535	0.81646	1.0057	-0.11683	-1.6001	-1.0522	1.0654	3.4012	0.22976	-1.6632	1.3204	1.9067	-0.90213	0.12978	1.9342	-2.287	0.70811	-0.5561	2.1135	0.031062	0.34429	2.0747	0.25899	2.3434	0.80787	2.113	-0.70324	-0.82143	0.92396	-1.1796	1.9053	-0.80705	1.0008	-1.0615	1.7683	-1.38	0.91718	-0.31148	-0.52186	-0.20734	0.42075	2.1652	0.28138	-0.33252	-0.95461	1.6725	1.8822	1.6829	1.2875
-5.1275	-1.5699	-3.911	-1.4731	-2.8661	-2.117	-2.8676	-3.1503	-1.165	-5.0201	-3.778	-3.4286	-3.6392	-2.83	-2.2435	-2.1972	-3.1435	-4.1948	-4.1192	-3.5093	-3.1175	-3.2584	-0.8659	-4.6671	-5.3223	-1.5468	-3.3253	-5.4355	-4.1413	-4.3933	-3.9285	-4.8857	-4.2991	-3.6368	-1.5815	-4.9832	-4.4917	-1.6372	-1.6958	-4.8202	-3.0434	-2.2678	-3.2448	-3.5502	-1.9615	-1.3014	-2.4318	-2.7482	-5.1354	-5.0694
-3.6192	-3.6929	-4.8213	-1.3605	-2.4724	-3.6588	-2.39	-3.0762	-1.9085	-3.4268	-3.6306	-3.646	-1.9186	-2.112	-4.4686	-1.8476	-1.3944	-4.2341	-2.9179	-3.8307	-3.8119	-2.8105	-2.5155	-0.94572	-4.6428	-4.1394	-4.7782	-4.7686	-2.7327	-4.1613	-2.4146	-3.9124	-4.6509	-4.3382	-2.1526	-2.3141	-3.6262	-5.5678	-3.6021	-5.5997	-4.5236	-2.043	-3.946	-3.3524	-3.662	-2.2033	-3.2033	-3.5573	-3.5195	-3.388
2.6149	1.7189	-0.76472	-0.17614	0.13994	-0.67735	0.20223	0.9342	0.28766	1.6425	1.5453	-0.2971	0.33548	0.56254	-0.11929	-0.28247	0.30538	2.5718	1.8066	1.0418	0.048744	0.32287	1.6485	-1.4083	2.4473	-0.12787	0.48421	1.4384	0.87952	-0.33792	0.98421	0.16412	0.53683	0.12353	-0.51566	-1.5279	1.0477	3.4568	1.1021	-1.3662	1.6269	1.8645	-0.52503	1.4364	0.81186	-1.4182	0.72023	0.3252	0.71695	-0.058903
0.79401	-0.51642	-0.21926	1.4249	-0.84291	-1.3418	-0.38952	-1.0678	-1.4097	-1.0944	0.39546	-0.13885	0.68126	-0.22249	-0.35957	1.4115	0.9762	0.14486	-0.90322	0.68045	1.5671	1.0925	-0.70711	-0.68744	-0.92625	-1.7049	0.015108	0.67854	-1.2381	1.0334	0.68888	-1.3616	-0.38467	-2.2618	0.60696	-0.32692	-1.568	0.11053	0.39095	0.11599	0.91822	0.09966	0.28851	-1.1821	-0.29911	-0.14664	-1.3125	-1.5411	-0.030928	-0.32973
-1.3869	-4.3858	-1.0238	-1.8719	-0.39538	-2.801	-1.1314	-0.057277	-1.3969	0.55714	-1.9213	0.97782	0.25907	-1.0991	-0.65103	0.8369	-0.65718	-0.99447	-2.976	-0.42043	2.7183	-2.2267	2.1962	0.91365	1.6804	-0.052261	-0.26035	-1.2556	-1.8476	-2.8086	0.83201	1.4478	-0.63366	-0.78551	-0.90013	-1.456	-1.449	-0.39081	-2.1504	1.5259	0.07991	-0.19986	0.83091	1.0368	-0.31799	-0.47533	0.36646	2.2737	-0.84439	-0.18569
-13.235	-11.32	-10.699	-13.781	-13.516	-12.379	-12.318	-11.478	-12.225	-12.708	-13.488	-12.016	-13.124	-12.806	-10.756	-13.303	-11.566	-13.952	-15.917	-12.979	-12.475	-11.514	-12.538	-12.403	-10.879	-10.206	-12.307	-10.602	-14.281	-12.632	-13.338	-13.387	-13.255	-13.23	-11.788	-12.106	-13.791	-12.012	-13.916	-13.154	-13.214	-13.3	-11.792	-12.097	-11.937	-13.535	-12.456	-10.882	-12.363	-12.967
-20.158	-23.015	-20.476	-21.909	-22.944	-21.04	-22.495	-23.621	-21.398	-23.246	-23.417	-21.64	-22.082	-23.2	-22.077	-23.067	-22.874	-19.104	-23.043	-22.604	-19.934	-23.534	-19.555	-22.314	-20.547	-22.421	-22.08	-20.846	-22.643	-22.68	-21.712	-23.318	-24.686	-22.159	-23.103	-22.246	-22.368	-20.155	-23.987	-20.976	-23.454	-21.076	-23.335	-23.065	-23.402	-22.461	-21.684	-22.712	-21.284	-21.615
-1.2502	-1.2989	-1.3964	-0.60986	-1.3448	-3.6884	-0.54669	1.0445	-4.4762	-0.071598	-1.4682	-1.983	-2.0457	-1.5147	-0.025232	-0.7719	-0.0037928	-0.39923	-1.5953	1.7237	-2.6641	-1.6674	-0.057893	-0.22431	-2.111	-0.97275	-2.7225	-3.5252	-1.5863	-2.4561	-1.093	-2.9821	-0.013767	-1.6485	0.10835	-1.1029	0.98918	-1.2707	-0.15378	-1.2934	-0.31857	-1.1942	-0.56035	-0.28136	-1.4002	-1.5254	-1.722	-2.0306	-3.0519	-1.5175
-2.7972	-2.9042	-5.0525	-2.8381	-4.3214	-4.1552	-4.3661	-2.3267	-4.1667	-3.2125	0.067603	-4.941	-4.2502	-2.162	-2.2689	-1.2607	-4.7805	-3.7688	-0.30539	-3.9728	-2.3095	-2.4251	-5.7308	-1.5419	-4.7163	-4.5141	-4.1825	-5.5681	-1.9588	-3.6221	-4.4793	-4.6545	-4.6939	-3.0415	-4.5937	-4.157	-3.1555	-2.1247	-2.7802	-3.3841	-4.4327	-2.0378	-3.0697	-3.9702	-4.7509	-4.3668	-2.9061	-4.9776	-1.6036	-3.9097
-4.5537	-3.2052	-4.2114	-6.4684	-2.2693	-3.6484	-3.0561	-3.4194	-4.9903	-3.2085	-5.205	-1.9882	-3.3367	-3.5244	-3.8003	-3.2761	-3.442	-0.35293	-3.6993	-2.7067	-2.3345	-4.8971	-2.0726	-2.1006	-4.7262	-2.2927	-2.5537	-4.3722	-3.9015	-3.2377	-2.5919	-3.548	-3.2453	-1.3251	-5.6095	-2.7858	0.048565	-2.6126	-1.3462	-2.589	-4.0153	-3.5855	-1.9119	-2.0634	-2.6931	-3.8622	-1.2584	-2.2149	-0.073477	-3.3423
6.1336	6.4616	4.6659	6.9572	6.3778	6.6815	3.5221	8.534	4.4934	6.5354	7.0939	5.4584	4.2321	5.2982	6.9798	6.0617	5.629	6.0029	2.67	6.8806	6.0224	5.2668	6.946	4.0683	6.5271	6.2018	4.2025	5.4695	5.0517	6.449	5.8316	4.4741	5.5437	5.6913	4.5083	7.3034	4.6109	5.1553	5.5506	3.8303	5.6593	5.777	6.0995	5.9004	7.3783	5.3487	6.4452	6.951	5.7175	5.007
-2.5937	-3.0302	-1.9039	-3.3101	-2.3501	0.098933	-4.0646	-3.6908	-2.7567	-4.757	-1.3503	-1.9543	-3.5429	-5.1985	-1.7613	-1.316	-4.4578	-3.2304	-4.3613	-3.8484	-1.0989	-2.2617	-2.035	-1.3609	-0.93048	-1.4668	-2.5641	-0.88707	-1.5908	-2.4707	-2.0407	-3.0407	-3.7662	-2.9394	-1.8129	-2.5873	-1.2508	-2.5151	-2.1908	-1.0402	-3.1274	-0.36387	-3.5426	-2.6195	-2.5131	-2.8386	-2.5595	-3.1213	-2.7666	-2.3751
-4.7516	-3.2362	-5.264	-2.6582	-2.1898	-1.7546	-3.8786	-2.2266	-3.8457	-5.008	-4.5328	-3.5522	-4.9006	-1.9092	-2.8444	-4.3511	-3.2779	-2.7327	-2.0433	-2.2376	-2.6625	-2.8865	-6.6718	-4.0208	-4.3058	-3.8809	-4.9772	-4.2193	-4.1746	-5.6616	-4.2335	-5.1453	-4.0002	-3.8051	-6.5878	-4.9099	-4.9201	-2.7477	-2.8071	-4.4515	-5.6091	-4.3625	-3.5707	-4.2051	-3.3594	-2.9486	-1.3895	-3.0981	-2.9452	-4.8055
-0.23121	0.20126	2.2577	-2.0564	1.4704	-0.19188	-0.10701	0.32001	0.23643	-0.28133	0.28452	0.96091	0.19322	1.2901	-0.23774	-0.67799	0.72377	-1.3261	-0.58853	-0.44287	-0.26875	1.2264	1.0481	0.2294	0.71169	-1.6917	0.49764	-0.60083	2.3717	1.5121	0.35866	0.47883	0.72748	1.0322	0.47798	-0.78317	1.2062	0.48166	0.67778	-0.56496	-0.25219	-0.36998	1.5905	-1.3142	1.2745	0.29629	-0.38762	1.375	1.0961	2.8713
0.39284	-1.0665	-0.097784	-1.2636	-1.1594	-1.9253	-0.73848	-0.65903	-1.9869	-3.1314	-2.2626	-1.0963	0.058161	-1.1846	0.45086	-1.6018	-2.0636	-0.47537	-2.7956	-2.266	-3.6938	-3.815	-2.6019	-2.1079	-1.9662	-0.94709	-2.6144	-0.69604	-0.78649	-1.1446	-0.24861	-1.4607	-3.5331	-0.52145	-2.0309	-1.3077	-1.614	-0.26582	-0.84805	-2.3522	0.90207	-2.9122	-2.6655	-1.3988	0.74445	-1.3804	0.33797	-1.2634	-0.39287	-2.897
-12.956	-13.101	-13.43	-14.251	-12.744	-12.929	-11.866	-13.968	-13.999	-13.281	-14.233	-13.737	-12.728	-14.161	-13.613	-11.698	-13.357	-12.901	-14.127	-13.022	-12.668	-13.253	-12.236	-13.285	-13.635	-10.756	-15.472	-14.604	-13.072	-11.727	-14.128	-12.709	-13.476	-11.961	-14.603	-12.2	-10.578	-11.537	-12.692	-12.466	-12.551	-12.263	-13.849	-12.703	-12.785	-12.634	-10.93	-10.744	-12.927	-9.2353
-2.8832	-2.0185	-5.3861	-4.1573	-3.9023	-2.7484	-1.4376	-2.5669	-4.1535	-1.757	-2.1473	-3.6226	-4.3281	-2.7115	-3.7837	-4.5662	0.50124	-3.1403	-3.6441	-3.2678	-0.29344	-3.1938	-3.2001	-2.5999	-2.9897	-4.139	-1.9922	-4.2439	-3.3354	-3.0849	-2.9534	-2.7504	-2.5318	-4.449	-3.101	-4.1853	-3.5525	-5.4463	-2.6488	-5.8472	-4.0654	-4.0856	-5.412	-3.2935	-2.6176	-2.8371	-3.0665	-3.1826	-2.7011	-2.9554
-3.5045	-2.6733	-3.5756	-1.7532	-5.0175	-5.8099	-2.8101	-4.0128	-6.2386	-3.9274	-5.3345	-3.162	-5.8336	-4.8743	-3.9134	-3.4024	-3.9515	-2.391	-4.0772	-4.4929	-4.501	-4.1951	-4.7747	-5.801	-4.2945	-3.063	-4.2662	-2.2407	-4.6661	-6.3398	-3.3763	-1.9379	-6.3598	-3.1334	-5.9286	-1.1717	-3.0436	-4.6199	-4.4781	-3.5593	-3.7695	-4.5721	-5.4464	-4.5682	-4.3215	-5.6321	-2.3888	-3.6952	-1.8276	-3.4121
-0.91789	-1.2995	-0.92669	-2.9886	-1.9885	-2.3586	-1.7644	-1.7462	-2.0644	-0.37545	-2.1871	0.61084	-2.1971	0.56929	-1.4251	-0.91229	-0.95975	-1.4959	-0.52254	-0.95724	-2.5289	-1.3586	-1.8297	-1.7916	-1.6288	-1.8007	-1.2346	-1.8175	-0.99329	-1.0664	0.67605	0.60865	-1.8792	-1.8342	-4.0411	-1.4424	-1.2162	-3.6523	0.2911	-1.6257	-2.4556	-0.80115	1.5475	1.0739	0.13155	-0.60381	-2.4761	-0.15273	-1.744	-0.69892
7.0194	8.6509	4.7314	6.2272	6.9923	6.126	5.9428	7.407	8.0459	6.9822	5.5839	7.19	7.8372	5.4455	7.1374	6.1764	8.5413	6.8167	7.1437	4.7441	7.3019	7.2671	7.4138	6.47	6.8477	7.291	6.2174	5.8148	6.3385	7.898	4.1432	5.7939	3.805	5.9264	6.6585	6.503	4.3258	6.7976	8.4102	7.2401	8.3668	7.8314	7.5206	6.1073	7.8033	6.9937	8.1216	5.5326	7.8884	6.9865
-11.469	-10.482	-9.5089	-11.898	-12.468	-10.341	-13.544	-10.036	-11.029	-10.51	-11.546	-11.056	-11.356	-11.149	-11.913	-9.5068	-11.383	-10.782	-11.275	-11.625	-11.006	-13.335	-12.187	-13.594	-11.178	-13.714	-10.862	-12.624	-10.917	-9.5269	-9.6135	-13.104	-12.683	-11.83	-9.8239	-9.9276	-11.054	-13.022	-10.937	-10.715	-11.193	-9.2206	-12.697	-11.688	-10.459	-13.856	-10.903	-11.459	-12.047	-12.164
-14.248	-15.552	-15.948	-14.43	-13.985	-15.556	-16.432	-12.899	-14.579	-16.338	-14.659	-13.71	-14.066	-13.455	-14.918	-15.102	-16.621	-15.22	-12.292	-15.666	-14.371	-15.876	-13.194	-15.332	-12.699	-14.955	-14.61	-16.165	-14.541	-14.78	-15.37	-13.624	-14.843	-12.71	-16.819	-13.278	-13.881	-13.413	-15.452	-11.992	-13.252	-13.43	-11.254	-15.926	-15.588	-13.251	-15.735	-15.62	-16.032	-13.484
-5.6207	-5.036	-4.8423	-6.2426	-4.4856	-5.8439	-4.1034	-7.4576	-6.4943	-7.7586	-5.148	-5.5312	-6.6786	-5.3359	-4.8743	-5.0437	-6.5361	-5.0877	-5.1473	-4.6824	-7.1142	-5.2591	-5.9775	-5.2309	-4.393	-6.4132	-7.7241	-6.7164	-3.4595	-7.146	-6.6284	-6.2026	-7.1569	-5.4829	-3.1767	-5.2837	-6.7553	-6.6399	-5.2582	-3.0951	-4.4863	-8.2134	-8.7398	-5.3774	-4.4738	-6.2725	-3.7937	-7.1305	-5.5636	-7.177
0.021112	-0.10309	0.21209	-0.31002	-0.32379	-0.8868	-1.5719	2.3815	-0.18385	1.2506	-0.085946	-0.14179	-1.1877	-1.2245	-0.7599	-0.76076	0.70385	1.7238	0.3372	0.6669	1.0619	4.8529	-0.45525	0.48957	1.6326	-0.83494	0.14115	-1.5299	0.078298	0.58337	0.8643	-0.43154	0.80072	-0.50246	-0.90491	-1.699	-0.084782	0.49399	0.86734	-0.55694	1.2247	0.048684	-1.2472	-1.1254	2.8471	-2.387	1.2569	-1.4777	-0.93923	-2.0626
-6.872	-8.8014	-4.8574	-5.7406	-5.1447	-9.7872	-5.3026	-7.8087	-7.247	-9.205	-9.1142	-8.3143	-6.6346	-8.3898	-6.6859	-5.0647	-6.0924	-4.8109	-7.2381	-6.5881	-6.0203	-6.5225	-4.0509	-5.9501	-6.8614	-9.9355	-7.3828	-6.3696	-5.9187	-7.2372	-7.4707	-6.5676	-6.3824	-8.3551	-5.576	-4.3109	-5.8661	-4.3896	-6.5342	-4.9474	-7.5011	-8.5981	-9.1998	-6.3603	-5.7448	-7.5491	-9.0926	-4.0194	-4.4913	-5.7965
2.1258	1.9157	0.75053	1.1231	0.26926	1.9205	3.1708	0.73424	2.5452	0.78325	2.2669	0.91376	3.9052	-0.85253	1.9043	2.4833	4.788	3.647	2.379	0.59354	2.4213	0.10636	2.3857	1.8833	1.9684	2.6131	2.8577	3.1553	1.061	3.0082	3.3684	-0.21289	1.5507	2.4181	-0.10765	1.4123	0.055078	1.5797	1.0949	3.7851	1.0233	3.1651	3.2369	2.6922	1.9523	0.11605	0.51427	2.1741	2.1112	1.9537
-12.768	-14.157	-12.72	-12.179	-11.802	-13.681	-11.054	-12.182	-11.224	-12.132	-10.429	-10.794	-13.6	-10.788	-13.293	-10.057	-13.774	-11.725	-13.37	-10.709	-12.423	-11.815	-9.5929	-10.782	-12.202	-11.48	-10.346	-12.849	-11.912	-9.6856	-10.92	-11.483	-13.881	-10.993	-11.078	-11.033	-12.134	-11.069	-11.905	-14.499	-12.651	-11.471	-10.565	-11.063	-12.408	-9.0863	-12.372	-13.045	-10.857	-12.789
-2.3358	0.1887	-0.58856	-1.4534	-2.1716	-0.14164	-2.6412	-1.9232	-2.8524	-1.058	-3.0262	-4.6398	-3.0789	-1.9696	-2.611	-1.2117	-2.18	-2.5864	-0.95616	-1.9209	-0.95243	-3.0647	-1.706	-2.1084	-3.0352	-4.0719	-2.7225	-0.15267	-1.5894	-2.3002	-1.3251	-2.0486	-0.80436	-1.3941	-0.55878	-2.0188	-0.86993	-3.6159	-2.7415	-3.5035	-2.1966	-3.1506	-2.4546	-2.463	-0.30902	-2.4068	-2.9226	-1.5483	-0.5987	-0.61087
5.6778	3.5543	3.5461	3.432	2.3775	4.1793	4.199	2.206	4.0042	1.318	2.8369	4.2121	4.3114	5.9588	3.4746	5.2867	2.3088	1.9013	5.4793	4.6002	3.8007	5.0025	4.3975	5.9448	3.9642	2.0132	5.0133	3.0937	5.6719	2.8231	4.9096	4.9216	2.1372	3.238	4.8673	3.6951	5.5622	4.2776	4.7331	5.1483	3.8017	2.8311	3.8532	4.6168	5.9894	2.4949	3.3101	3.8258	4.0881	3.2718
8.9364	9.9038	9.578	6.806	7.504	9.3453	9.0953	9.2805	7.4808	5.527	8.2721	9.0501	9.1228	11.284	9.3758	9.5062	10.873	9.9111	10.768	8.899	7.6181	7.3857	8.0799	6.5071	9.4468	7.9237	8.3956	9.1622	5.2111	7.7396	9.0878	8.9584	9.3144	6.968	8.2146	8.4166	9.0287	8.5823	6.6129	10.609	7.8632	7.772	7.1424	7.8055	8.8687	8.3794	6.6985	9.1797	7.5744	8.7558
-3.0483	0.37862	-0.99735	-1.6928	-2.1688	-3.151	-2.707	-2.7113	-2.2478	1.0559	-1.1093	-3.856	-0.67472	0.25202	-1.5305	-2.3519	-1.0261	-0.9547	-1.8709	-2.2078	-0.31861	0.74643	-1.3516	-2.4649	-1.7859	-3.3781	-1.4269	-0.32238	-3.295	0.66422	-2.0516	-0.80228	-0.45331	-1.7814	-0.73458	-3.0775	-2.7302	0.0038402	-1.1431	-3.2079	-0.1184	-2.3129	-2.1743	-1.1669	-2.503	-1.4776	-1.9651	-1.5693	1.731	-1.6851
-9.3623	-9.6038	-9.5624	-8.733	-8.0896	-8.0411	-9.0091	-9.7537	-8.8092	-9.0584	-8.2905	-8.527	-7.474	-9.5293	-8.1844	-8.3784	-9.2399	-8.7073	-8.6708	-9.5772	-8.0344	-9.0544	-8.3375	-7.8906	-9.3121	-10.976	-11.292	-9.1669	-6.8536	-10.705	-7.5983	-9.3205	-9.5937	-8.4967	-8.7538	-8.9545	-6.388	-7.4822	-7.988	-8.9292	-10.065	-8.6002	-12.034	-6.9889	-9.7286	-8.9914	-10.69	-7.3753	-8.2202	-10.74
-2.0896	-5.1695	-4.2168	-5.2968	-4.5819	-4.1885	-3.8236	-3.6285	-3.6634	-5.1772	-4.317	-5.8911	-4.5335	-6.4529	-4.6844	-7.1009	-4.5021	-4.1888	-4.1624	-3.9641	-4.5001	-5.9326	-4.7744	-5.8989	-4.2557	-3.2948	-6.7489	-5.8169	-4.7486	-3.447	-3.4832	-5.1639	-3.6705	-4.0112	-4.9474	-5.6557	-3.9854	-4.6425	-5.0941	-2.2194	-5.2202	-7.0359	-4.1574	-4.078	-4.4653	-4.8615	-6.0813	-4.5282	-4.99	-4.677
-2.1752	-1.406	0.32498	-0.56068	-1.496	0.05617	-2.3932	-1.7668	-2.0244	-0.47589	-2.4038	-0.38668	0.92982	-2.2813	-2.4956	-0.020246	-1.0205	-2.3211	0.24955	-2.9822	-1.1632	-3.8024	-0.24202	-0.8522	-0.88385	-1.3545	1.5402	-2.7834	-1.2864	-2.4413	0.34232	0.41307	-2.369	-2.3076	-0.73817	0.20113	-0.61174	-0.92988	-0.23554	0.58097	-0.8906	-3.199	-0.84106	1.2852	-1.7055	0.65342	-1.7925	-1.4415	-2.0937	-0.6806
0.19711	0.29619	2.8003	2.3243	-0.76426	-2.3605	0.47114	0.2061	-0.41747	1.0932	1.5752	1.5909	2.2331	-1.7286	0.0037875	-1.8284	2.8379	-1.4207	-1.1739	-0.90272	-2.1758	1.1687	-1.0111	-0.04175	-2.6889	3.4613	1.3418	1.5509	2.1735	-0.44848	1.8953	-0.89533	2.617	0.58943	0.5944	0.34094	-0.022762	0.11807	-0.2444	0.2298	2.0489	1.3452	2.4763	-0.41772	0.98493	0.6925	1.4368	-0.37263	-1.2465	1.0165
-14.784	-14.747	-14.484	-13.755	-16.576	-15.278	-15.674	-15.779	-15.188	-14.089	-15.552	-14.447	-11.664	-13.642	-12.41	-15.848	-14.124	-11.931	-12.408	-17.322	-12.849	-12.67	-15.207	-14.898	-11.801	-15.191	-14.547	-14.214	-16.86	-15.696	-14.314	-15.46	-14.974	-15.447	-15.213	-14.64	-14.942	-14.512	-12.348	-13.89	-14.769	-14.722	-15.059	-15.518	-17.408	-15.255	-14.974	-16.112	-16.33	-15.322
-6.108	-6.3749	-5.5658	-4.6565	-7.3304	-6.886	-5.111	-3.8047	-6.7953	-9.1403	-5.6203	-6.4881	-5.9372	-6.8963	-7.6874	-8.2895	-5.1667	-6.5988	-5.0768	-6.1219	-6.7094	-6.4942	-6.6193	-4.785	-4.102	-6.3305	-4.6021	-4.8766	-5.1304	-5.5956	-7.0996	-7.9951	-5.8135	-6.7009	-6.3265	-4.7383	-8.5975	-5.4681	-6.7785	-5.7982	-6.9962	-7.1709	-6.7566	-4.2364	-5.5994	-4.7269	-7.7007	-3.3569	-2.5276	-5.6004
-4.9204	-3.2101	-4.401	-4.2055	-4.3178	-5.9194	-3.3484	-3.3268	-5.4616	-5.0488	-4.3366	-6.3023	-4.4198	-5.201	-4.1409	-3.7925	-6.3501	-6.052	-3.2491	-5.5771	-6.3402	-4.3804	-4.1854	-5.2173	-5.4119	-4.4251	-2.0029	-4.9525	-6.1073	-2.0737	-4.346	-6.1745	-4.7548	-5.0941	-4.351	-5.3979	-4.5906	-5.5444	-5.4054	-4.0713	-4.3126	-4.8834	-4.7219	-5.7037	-5.6113	-4.2269	-3.1863	-4.9877	-3.9707	-2.063
5.1416	5.0123	6.338	6.4887	5.8278	3.4962	6.947	6.3942	4.2151	6.5876	5.1346	4.7129	4.1039	5.0488	5.5614	5.8092	7.1516	3.5483	5.7738	3.9435	4.2171	4.1814	4.7324	3.9926	5.3932	4.6727	4.6052	6.0969	6.8377	4.5628	4.1831	4.5318	3.5605	5.0489	5.9932	6.7621	5.8289	3.4013	6.1083	5.5852	4.5351	3.5519	5.7821	6.1136	3.8439	6.4545	5.2625	5.6249	2.5057	6.3951
0.51399	1.3464	2.0608	1.7766	-0.33302	-0.102	2.2555	0.30142	0.58352	-1.3652	3.3185	0.06603	4.1064	-0.038502	1.557	1.3637	0.68785	1.345	-0.5238	1.3466	0.77524	3.0556	2.7366	2.6346	1.2685	2.1995	5.9406	2.729	3.678	1.5012	0.84433	1.4184	1.598	0.15175	0.69028	1.0833	1.8845	0.36777	2.8062	0.22279	-0.65254	-1.4066	2.158	-0.108	1.9582	1.9234	-0.11172	-0.34038	1.5445	1.9756
-21.84	-20.484	-22.059	-22.869	-20.518	-21.388	-22.308	-20.639	-19.756	-20.631	-20.738	-20.835	-21.885	-20.713	-20.216	-21.082	-23.823	-22.441	-19.962	-18.058	-23.051	-22.991	-20.698	-19.912	-19.372	-21.675	-19.981	-21.788	-22.42	-23.22	-19.479	-22.279	-21.934	-17.929	-19.697	-19.932	-20.25	-20.726	-19.662	-20.843	-21.467	-21.152	-20.843	-17.511	-19.665	-20.28	-18.825	-19.129	-21.376	-20.417
-1.4702	-1.8912	-3.3542	-4.6016	1.7939	-2.038	-1.1989	-1.2987	-1.6946	-3.7905	-3.956	-1.1218	0.1526	-0.074729	-0.64197	-2.4457	-1.7066	-0.96921	-1.4849	-1.0403	-3.1279	-1.1418	-1.8924	-3.5564	-2.4725	-1.0302	-0.59662	-1.368	-1.4968	-2.4699	-0.93205	0.68923	-0.85674	-2.4671	0.62234	-2.2961	-2.1071	-2.9344	-0.087516	-0.75758	1.0751	-1.2386	-1.723	-3.6078	-0.21487	-1.0283	-2.5328	-3.7135	-1.2523	-0.56313
-13.862	-11.372	-13.774	-15.048	-16.024	-15.072	-13.353	-13.115	-14.353	-12.659	-14.676	-11.616	-14.637	-15.449	-15.058	-14.663	-14.54	-14.384	-14.147	-14.591	-14.675	-14.36	-12.77	-13.011	-14.568	-13.837	-14.56	-14.447	-14.094	-14.343	-13.599	-12.808	-12.864	-12.055	-14.399	-16.008	-13.841	-14.311	-14.28	-13.307	-13.834	-14.149	-15.519	-13.991	-15.07	-10.548	-14.574	-14.446	-13.869	-15.343
-23.206	-22.735	-22.186	-23.336	-22.045	-21.757	-22.232	-23.986	-23.746	-22.343	-22.658	-20.383	-20.829	-20.958	-22.169	-23.432	-21.845	-23.438	-22.008	-22.221	-22.685	-22.795	-22.466	-20.466	-22.958	-22.67	-22.329	-21.619	-23.806	-21.037	-22.262	-22.421	-20.073	-21.01	-22.188	-23.805	-22.7	-21.373	-22.176	-20.499	-23.255	-25.277	-21.454	-22.18	-23.922	-21.931	-20.317	-23.606	-21.875	-21.538
-9.4284	-9.8213	-11.91	-9.3233	-11.132	-11.392	-10.151	-10.056	-9.7144	-8.831	-11.678	-12.03	-8.9532	-9.0843	-8.7378	-10.058	-9.2204	-9.5912	-12.533	-10.245	-10.981	-10.804	-10.755	-10.494	-10.66	-7.7921	-9.2378	-11.627	-8.6714	-11.657	-8.7415	-10.264	-11.657	-9.467	-13.146	-9.5849	-8.9636	-12.708	-9.2896	-9.6419	-12.646	-9.4552	-12.341	-9.6309	-9.6862	-10.473	-11.226	-11.171	-9.6145	-9.1178
-3.1146	-2.7008	0.032013	-1.7956	-1.4519	-2.842	-1.0229	-2.9232	-2.7245	-1.4975	-2.5443	-0.64525	-1.3385	-0.82156	-1.0097	-2.8847	-2.6805	-4.3151	-2.2286	-3.44	-1.3385	-4.31	-2.3101	-1.0944	-2.4586	-2.4108	-2.8752	-1.1215	-2.3309	-1.0762	0.19478	-2.4818	-0.28593	-3.9965	-2.6304	-1.164	-3.6467	-1.9251	-1.7719	0.15485	1.0365	-2.6533	-2.4698	-0.27927	-1.9558	1.0542	-1.2904	-2.7335	-2.1601	0.98837
-3.3413	-4.2499	-5.2825	-4.0363	-2.2355	-2.0475	-1.373	-4.1985	-1.5781	-4.3278	-3.0896	-1.588	-2.1953	-2.4451	-3.962	-2.6272	1.4415	0.39621	-0.39929	-4.434	-4.5126	-1.1393	-2.2934	-3.4064	-4.2365	-2.8725	-4.005	-4.0407	-3.7549	-3.8864	-6.7883	-2.0222	-1.3391	-1.8816	-1.8265	-4.6769	-1.9882	-4.7208	-2.5271	-2.6403	-2.54	-1.9584	-1.5393	-3.0964	-1.4308	-1.4797	-2.1924	0.81028	-2.2671	-2.4875
-21.409	-21.778	-21.732	-22.578	-23.78	-21.346	-22.023	-20.532	-22.514	-21.753	-22.669	-19.902	-22.748	-22.792	-22.952	-19.373	-22.278	-22.159	-23.576	-19.97	-21.635	-22.162	-21.033	-21.118	-23.344	-21.692	-24.945	-22.398	-23.066	-22.2	-23.714	-22.222	-20.219	-23.595	-21.213	-22.102	-21.566	-23.472	-23.152	-21.696	-22.363	-22.23	-19.89	-22.481	-23.51	-22.949	-22.813	-22.15	-23.716	-20.893
-1.107	0.063383	-2.9797	-2.5691	-1.5962	-1.0302	0.27331	-2.4907	-3.5563	0.40342	-1.4417	-2.9664	-1.9441	-0.13471	-3.5116	-0.96775	-1.809	-0.6043	-2.7333	-2.7572	-2.3773	0.018631	-1.8136	-0.31238	1.2917	1.9178	-2.422	-2.3215	-1.3523	-0.078133	-1.6398	0.83808	-1.3116	-0.20102	-1.5901	0.011031	-1.4223	-2.0299	-2.2929	-4.1121	-2.0975	0.17756	-0.29722	-2.5587	0.085407	-0.3702	-0.91723	-0.82725	-1.615	-1.5035
-4.2364	-2.7424	-3.9171	-2.217	-3.8625	-3.7561	-3.1012	-4.4993	-2.2882	-7.1426	-4.6539	-3.9446	-1.262	-5.6747	-3.7628	-4.2679	-3.0676	-2.9011	-3.6113	-1.7835	-2.3922	-2.9054	-3.791	-4.4659	-3.0847	-5.3949	-4.4223	-5.5889	-3.1012	-3.5946	-4.1424	-1.476	-3.4932	-2.6681	-5.2115	-4.602	-4.7324	-2.8247	-3.8591	-5.1381	-3.6765	-5.1781	-5.8252	-3.2793	-4.5299	-5.2268	-3.9879	-5.033	-3.7931	-5.691
-0.87981	-0.73132	-1.8268	-0.48366	-0.33157	-0.060292	-0.65272	-1.8701	-3.417	-2.423	-0.73684	-0.74782	-0.032638	1.6103	-2.0259	0.87338	-2.5171	-3.3829	-0.058935	-3.2732	0.87188	-1.5301	-1.6337	-0.46025	0.41359	-1.7197	-3.2226	-1.1053	-1.2965	-3.6196	-2.8045	-1.468	-0.95444	-1.9526	-2.5045	0.45496	-3.782	0.28073	-2.3436	-2.8286	-1.614	0.60408	0.60656	0.29476	-0.52037	-0.76551	-1.0103	-0.32729	-2.5436	-1.0564
-10.769	-11.104	-8.9793	-13.085	-10.785	-9.4526	-10.41	-10.504	-9.1257	-11.29	-9.1978	-9.34	-11.524	-13.116	-12.755	-11.557	-8.6864	-10.874	-11.497	-9.7349	-8.8553	-7.9746	-9.2135	-10.354	-8.8925	-9.8995	-7.9295	-11.352	-11.494	-12.739	-10.248	-12.018	-9.836	-11.33	-11.936	-12.286	-11.488	-10.405	-10.175	-10.15	-10.278	-10.373	-12.605	-10.953	-10.662	-13.986	-9.3827	-8.8397	-10.099	-12.358
-0.37019	-0.5176	-0.49627	0.22348	-2.1646	-1.9557	0.98486	-0.29205	-3.2767	0.34973	-1.4029	1.0749	-0.5507	-0.16461	-3.0266	2.4058	0.18035	0.82788	-1.0114	-1.6232	-2.4893	-1.6106	0.19813	0.71102	-0.13105	-0.47189	-0.73721	-0.19799	-1.2942	-2.0445	1.3059	-0.89985	2.2928	-2.5868	-1.1225	-0.59364	-0.21461	0.37019	0.36414	0.54782	-0.42738	0.29844	-0.30152	0.82699	-0.75742	-1.6824	2.3408	1.36	0.26517	-0.17512
2.0964	1.9922	4.1368	4.9848	4.4555	6.4822	3.3288	3.2798	4.0231	4.7813	3.7888	3.9579	5.5792	1.2777	3.2934	4.2051	5.7275	5.5842	4.6808	5.5539	3.7481	5.1436	3.2053	3.3521	2.9528	3.601	4.7565	5.3448	3.5353	6.0947	3.1597	5.421	3.8279	5.4702	5.0727	4.4638	3.9126	4.3111	3.7771	4.696	5.2478	5.2935	5.6875	4.6342	4.9582	4.3454	5.2719	4.6679	3.1971	4.6908
-3.5082	-6.0367	-2.8831	-2.4422	-4.167	-3.1313	-3.4556	-3.6808	-2.7093	-4.4452	-1.9812	-5.5998	-5.276	-2.9933	-4.2665	-3.2032	-5.2716	-4.6306	-2.659	-5.2341	-4.5961	-2.8019	-3.8718	-3.2583	-4.2893	-5.3878	-2.1692	-1.2817	-4.3767	-3.6828	-3.2452	-3.9357	-2.5523	-3.6503	-5.3765	-3.4186	-5.4942	-1.8363	-4.2275	-2.3761	-4.4096	-3.1712	-2.5986	-4.467	-4.5434	-3.6769	-1.372	-2.934	-3.4482	-2.9801
-6.6307	-4.3878	-2.3613	-2.3471	-4.286	-2.6904	-3.3446	-1.146	-2.8108	-2.7719	-3.8873	-4.6127	-4.2223	-5.375	-2.393	-4.1934	-2.7707	-3.7111	-5.3188	-4.5199	-6.0116	-2.5181	-4.2583	-2.6549	-1.7479	-3.4117	-1.0745	-2.7817	-2.5649	-4.8783	-3.932	-0.66062	-3.1786	-1.4503	-3.9499	-3.3036	-4.6747	-4.1894	-4.1916	-3.8751	-1.7207	-1.8894	-1.1416	-4.9019	-1.3295	-5.1572	-2.411	-3.1363	-2.0738	-3.3163
5.0329	4.5228	5.4309	6.3156	4.0522	8.5752	5.3612	4.7302	5.9767	5.2526	6.0228	5.1916	3.0714	3.6813	4.6503	5.8526	6.1035	7.1612	5.6084	5.4854	4.9767	4.2321	3.4906	4.7826	6.2492	7.4814	6.4139	5.9472	4.7242	6.1478	5.379	4.1891	4.3551	7.515	4.8176	6.2442	4.9346	9.2595	5.1333	4.7365	4.4243	4.7527	5.2597	4.3443	5.261	7.1944	4.5993	4.1484	6.1477	6.7614
-10.438	-15.538	-12.701	-13.655	-14.417	-15.953	-12.708	-13.234	-13.183	-15.077	-14.281	-12.285	-13.523	-15.509	-13.957	-14.637	-12.716	-15.035	-12.934	-12.72	-12.872	-13.596	-14.274	-13.861	-14.673	-12.977	-12.919	-14.141	-15.126	-15.473	-13.57	-12.709	-13.378	-14.668	-11.052	-15.092	-13.817	-13.214	-13.81	-14.548	-14.283	-13.915	-16.231	-13.052	-16.672	-12.334	-13.019	-14.471	-14.421	-14.777
-13.939	-13.458	-16.725	-11.482	-12.907	-14.026	-15.94	-15.658	-15.462	-15.472	-16.447	-15.267	-14.547	-13.803	-16.069	-14.634	-16.642	-14.414	-13.006	-14.962	-14.027	-13.832	-14.589	-13.699	-15.311	-13.791	-15.693	-12.91	-14.487	-13.218	-13.262	-14.335	-16.487	-16.014	-14.348	-14.635	-14.996	-15.629	-16.946	-13.696	-13.299	-16.498	-16.17	-14.91	-15.715	-14.971	-13.779	-15.169	-14.01	-14.277
10.264	8.3856	8.514	9.7428	10.044	8.2857	8.8051	9.8548	7.0061	7.4347	8.8882	9.0359	10.387	9.782	9.0381	7.828	8.584	12.083	8.1215	5.5553	8.7841	9.2231	9.8859	7.9863	7.8767	10.001	11.214	9.8026	8.5928	8.1286	8.54	9.5067	9.194	7.4511	7.9284	8.1329	8.812	9.8251	8.2694	8.9707	9.1915	7.964	7.8317	8.404	9.8204	9.1605	7.852	8.2192	7.4219	10.199
2.272	2.3806	2.9684	1.7124	0.61971	1.9942	1.5679	2.559	-0.56095	-1.3747	2.5959	0.91537	1.1874	1.1335	1.641	3.4317	3.0205	0.056376	0.68973	0.59582	0.90097	1.5681	2.2812	0.59659	3.3366	4.8156	3.0179	4.0371	1.3603	1.6659	0.78294	0.21375	2.1569	1.6776	2.9305	1.0046	2.2833	3.6834	0.84332	1.0836	0.71846	1.3274	0.69131	2.2977	1.9546	2.5021	4.6411	2.5813	3.0093	-0.18262
3.8044	5.1612	4.1738	2.0231	5.2916	4.9905	3.6256	3.2434	4.1215	3.8616	3.7219	8.7218	4.595	3.6469	2.9741	3.615	4.2276	3.9933	5.075	3.6745	4.4707	6.1785	4.3919	5.094	4.4195	3.7927	3.9876	3.7644	4.0725	3.7986	5.6389	6.2585	5.6601	4.5484	4.9009	3.96	5.1589	5.3226	4.8549	6.7834	3.7579	2.7866	4.3327	5.6321	4.4901	4.0985	4.75	4.8004	5.3374	4.0351
-3.8377	-3.1877	-2.3023	-4.7423	-1.861	-4.2703	-6.2429	-4.2323	-3.9828	-1.7559	-3.627	-2.813	-5.2627	-3.0936	-3.5072	-4.4676	-4.7231	-3.3935	-3.529	-2.4127	-4.1679	-3.8565	-3.1255	-1.8996	-5.0142	-5.3167	-5.3432	-3.4117	-2.7945	-3.9512	-4.045	-4.2811	-4.1091	-3.0196	-4.0919	-1.1166	-1.4419	-2.3869	-3.3122	-2.7418	-4.7996	-2.552	-2.0358	-4.7979	-3.5507	-3.4396	-2.6707	-2.6335	-4.0325	-3.8013
0.37368	-0.65137	1.2615	2.0749	-0.038217	0.79007	1.2176	2.9273	0.72551	2.4929	-2.5415	-2.1725	2.0418	1.1782	0.31537	1.4376	0.30661	1.1879	0.63463	2.4489	0.85807	1.0361	3.9698	-0.49967	1.6901	0.0088385	1.4894	0.70225	2.2594	1.0483	1.5527	1.0328	2.8748	1.5714	1.8575	1.3826	0.68223	-0.5064	0.26987	2.6845	3.3299	2.4377	2.4771	-1.3869	1.1057	1.1974	0.83863	1.6089	2.4161	4.3445
1.0194	4.0366	2.6637	1.3827	2.6903	0.11498	1.7283	0.98623	3.4636	4.0774	4.7216	1.4947	-0.28144	0.87988	2.3937	1.3159	3.0866	2.3795	3.4238	1.7287	3.6996	1.953	3.8036	0.61604	0.3137	2.7391	2.9031	1.5323	2.0181	0.5795	3.2578	0.97334	2.7288	0.34152	2.6873	2.4141	2.9697	2.4729	2.6836	0.87012	1.4838	2.1318	0.34437	1.8239	2.7065	2.3139	2.195	1.0137	1.1539	4.3843
-5.4757	-3.2919	-4.0996	-5.2578	-1.7931	-3.764	-2.5284	-4.1355	-4.527	-4.2394	-4.5284	-2.9579	-3.6985	-2.8369	-3.3542	-4.0994	-2.1293	-1.6716	-1.4518	-2.0019	0.26314	-4.1943	-4.3091	-1.9785	-1.7681	-2.3426	-3.9652	-3.6101	-3.8572	-1.585	-5.2859	-4.381	-3.996	-2.2463	-5.1287	-3.1996	0.99762	-1.992	-2.9183	-3.0082	-2.0659	-4.1206	-4.5086	-3.5659	-1.1778	-4.6477	-3.0118	-4.1652	-3.5904	-2.3514
-2.2012	-2.3552	-3.0873	-1.0281	-2.0706	-1.7442	-5.2367	-2.7136	-1.4142	-3.0656	-1.0588	-0.091083	-3.0616	-1.1991	-0.05465	-3.643	-3.7385	-5.2892	-1.9534	-1.8128	-4.5706	-1.1512	-0.27356	-1.6321	-2.6387	-2.4257	0.40071	-2.0159	-1.0215	-1.9684	-0.95907	-2.5031	-1.8503	-0.59816	-3.5047	-2.02	-3.6135	-3.1708	-3.6759	-2.032	-3.6615	-2.8175	-1.1513	-1.0054	-2.4376	-3.8357	-3.3283	-1.0957	-3.1173	-3.4631
-1.4295	-1.9891	-2.975	-2.9696	-3.0359	-1.4619	-1.2618	-4.3831	-3.302	-2.5507	-2.2042	-0.33925	-3.644	-3.3931	-2.2747	-2.9712	-1.8384	-0.60758	-1.3752	-1.0298	-1.3292	-3.2119	-2.019	0.20295	-1.9156	-2.28	-5.358	-1.5918	-3.9634	-3.0655	-2.373	-4.0196	-4.1065	-0.84272	-3.9198	-1.3476	-2.167	-1.492	-2.9459	-2.9909	-1.1412	-4.032	-2.0851	-3.7228	-0.59726	-1.1427	-3.0998	-3.8879	-3.1839	-4.4077
-11.424	-8.7446	-11.033	-9.0383	-9.2536	-11.764	-10.85	-10.705	-12.296	-12.362	-10.558	-12.836	-12.036	-8.5114	-10.213	-13.071	-10.54	-12.778	-9.1907	-11.838	-11.487	-10.794	-10.624	-10.85	-10.398	-8.9677	-11.403	-10.599	-10.52	-9.4812	-12.591	-11.82	-11.409	-8.8244	-10.861	-8.2235	-7.418	-7.4727	-9.9235	-9.3154	-9.0905	-10.418	-11.682	-11.039	-12.941	-10.676	-10.903	-12.068	-10.623	-11.535
-0.078474	-0.36916	0.97513	1.837	-0.71445	-0.14979	-1.3617	0.44193	0.5197	0.1805	1.5195	1.5718	-0.75706	-0.64103	0.77045	0.17437	-0.55364	0.29192	1.4052	-3.2605	-1.3013	0.26794	0.066934	0.2768	-1.1281	1.3982	1.0543	-1.4692	0.75846	-0.47394	-0.84283	0.35739	0.035991	-0.17324	-1.3257	0.94994	0.77959	3.466	-0.69498	-1.5891	2.3536	-0.80556	1.108	1.9761	-1.6115	-0.49092	-0.39783	1.1395	0.36565	2.5099
-14.124	-14.45	-16.659	-12.674	-12.509	-13.026	-15.972	-14.499	-15.078	-12.98	-16.166	-12.108	-13.439	-13.219	-13.658	-14.664	-13.701	-13.712	-14.279	-12.725	-13.488	-14.37	-13.628	-12.222	-13.588	-11.24	-12.081	-14.503	-12.305	-15.132	-14.652	-13.302	-13.705	-12.454	-12.82	-13.24	-12.891	-15.226	-15.263	-14.254	-11.466	-16.98	-13.98	-14.734	-13.231	-16.137	-10.731	-13.233	-12.844	-14.45
-13.162	-14.332	-13.888	-13.163	-13.023	-13.003	-15.545	-14.514	-15.537	-14.738	-15.559	-14.89	-16.366	-14.109	-14.539	-14.081	-11.905	-16.032	-15.008	-12.848	-14.351	-15.059	-13.885	-14.745	-13.245	-15.124	-15.203	-16.124	-13.929	-15.107	-12.713	-15.575	-15.88	-15.613	-15.782	-15.112	-14.471	-16.666	-16.881	-14.302	-16.664	-15.555	-15.39	-14.328	-15.201	-15.076	-15.62	-15.007	-14.911	-14.789
-0.69523	-0.54288	-0.81462	-1.0636	-2.589	-0.80392	-2.7941	-1.2794	0.56789	-2.2952	-1.2181	-1.5903	-4.2128	-3.2808	-1.45	-2.2615	-2.7066	-3.0791	-1.9193	1.1653	-1.4925	-0.15845	-2.0459	-2.6693	-0.63369	-1.1199	-1.0325	-2.9707	-1.5987	-1.2453	-2.416	-0.80226	-2.8365	-1.2025	-0.439	-0.82164	-0.19306	-2.6745	-0.84826	-0.92348	-2.8539	-4.0779	-2.084	-1.1379	-1.9557	-2.1256	-3.4659	1.8728	-2.6907	-2.9735
-13.745	-14.841	-11.976	-11.374	-13.35	-13.044	-14.189	-14.358	-13.626	-12.822	-13.316	-13.382	-11.077	-12.591	-12.409	-13.426	-14.107	-13.412	-13.344	-12.989	-13.765	-14.408	-14.443	-13.347	-15.47	-14.989	-12.866	-13.057	-15.525	-11.04	-11.604	-11.999	-13.687	-13.149	-12.971	-13.481	-13.721	-13.53	-13.516	-14.875	-13.812	-13.034	-14.694	-12.551	-14.06	-12.642	-12.728	-14.523	-13.64	-12.761
-3.0685	0.10462	-1.4066	-2.6168	0.73936	2.4266	-1.4172	-2.4937	-2.3688	0.73886	0.56065	0.72804	-2.8982	-3.6481	-2.0095	-0.51215	-1.9181	-0.69995	-0.14684	-1.787	-1.0106	-2.8683	-1.6128	-0.42037	-2.1422	-0.8194	-0.80545	-0.74914	-0.24047	-1.0673	-1.876	-1.2502	0.38841	-1.0968	-2.6806	-1.3841	-0.70316	-1.1278	0.63136	-0.49653	-0.46413	1.0059	0.056142	-2.6467	-0.086202	-2.0805	-2.9106	-0.27493	-2.3233	-2.1496
-10.147	-10.824	-8.176	-9.2197	-8.379	-9.7258	-11.005	-8.4535	-11.372	-9.7744	-9.1377	-6.5406	-9.2678	-6.7556	-7.7077	-7.7739	-8.4617	-7.253	-8.4098	-11.026	-8.2749	-8.9229	-10.491	-8.9812	-9.9691	-9.3583	-9.4384	-8.8549	-9.1573	-8.3841	-7.8258	-8.333	-9.8735	-9.4719	-6.8241	-10.356	-10.577	-9.0187	-6.8983	-8.8848	-7.3661	-10.391	-7.5345	-7.9263	-9.9882	-9.375	-9.5127	-7.8017	-10.647	-6.7133
-11.553	-13.551	-13.45	-14.21	-14.377	-13.609	-13.772	-12.661	-12.598	-12.364	-13.606	-13.516	-12.196	-12.972	-13.134	-13.372	-13.744	-14.538	-13.833	-11.497	-13.25	-15.015	-14.286	-11.358	-11.904	-15.079	-12.927	-11.871	-15.424	-11.976	-12.765	-15.136	-10.361	-12.011	-13.647	-14.485	-12.017	-14.882	-13.606	-12.478	-11.311	-13.564	-12.123	-13.848	-15.689	-13.469	-13.558	-13.601	-14.094	-11.549
1.2995	-0.076759	1.3412	-1.0343	1.8266	1.7906	-1.0844	1.3629	-1.5338	-0.91479	0.59833	0.6489	-0.70245	-1.3026	1.6339	-2.8002	-2.7054	1.3262	-1.3553	-0.055759	1.5261	2.0466	-1.3585	2.2082	-1.3785	0.17934	-0.11102	-0.75829	-1.1321	-1.9033	-1.9827	0.3572	0.024415	0.13518	0.72331	2.2648	-1.2508	-0.58069	-1.2436	-2.292	0.9909	-0.8248	-0.3176	-1.0016	0.83457	0.4073	-0.84134	0.082898	1.0213	-0.71164
-6.5822	-5.1194	-4.9569	-5.402	-4.425	-4.8996	-7.6697	-6.425	-4.7796	-8.5495	-8.4756	-4.733	-3.6718	-6.1066	-6.2276	-6.76	-6.2006	-8.4544	-7.418	-5.5876	-5.9663	-6.2122	-5.5646	-5.0766	-5.3058	-7.4882	-4.3353	-4.1725	-5.9911	-5.5152	-8.1512	-5.4916	-5.0775	-7.0638	-4.8827	-6.8637	-6.8195	-7.0006	-6.5281	-7.4518	-6.2097	-6.8775	-7.3722	-5.7851	-7.4522	-6.2857	-4.9132	-6.3088	-6.4685	-6.2449
-3.5245	-1.3543	-2.9457	-4.2802	-1.9063	-3.607	-6.0846	-3.8979	-1.8938	-5.1943	-5.1659	-5.5734	-3.8073	-5.4896	-3.6992	-2.2124	-4.0076	-4.6409	-5.56	-2.8476	-5.0406	-4.0288	-7.5405	-4.5899	-5.4203	-4.1106	-4.5654	-3.6944	-4.8109	-3.5153	-4.3611	-3.3165	-4.4365	-4.5973	-4.8013	-2.7256	-3.9882	-4.531	-3.4313	-1.8856	-3.4113	-2.0075	-3.7707	-3.6729	-2.2735	-4.1927	-3.4843	-3.809	-6.7023	-2.4651
-4.844	-4.7007	-6.0106	-4.2043	-6.4385	-4.0772	-5.1272	-3.7701	-5.3086	-5.0176	-6.6146	-4.8713	-5.2636	-5.5215	-5.1097	-4.7524	-5.6622	-6.7541	-5.7189	-6.3406	-5.2127	-4.9308	-5.2145	-3.841	-4.8411	-5.3374	-5.7152	-5.7355	-2.9917	-3.8464	-4.9593	-5.2277	-3.9814	-6.3485	-6.8838	-5.0768	-6.4064	-4.2541	-6.7061	-5.5728	-5.2549	-5.8299	-5.6006	-5.0438	-4.7913	-6.6406	-4.8576	-6.3091	-6.503	-7.3576
-1.6149	-0.93267	-0.17439	0.34462	-1.4742	-0.91086	-0.44699	-2.1181	-2.2653	-0.96088	-2.5006	-1.3828	-0.25842	-1.5079	0.73696	-1.3912	-1.6541	-3.1095	-1.6391	-1.1016	-1.9693	-1.9762	-1.7152	-2.3899	0.65578	-4.1493	-2.895	-2.1509	-0.40465	0.39024	1.6345	-1.2448	1.9401	-1.8786	-1.3623	-2.6391	-2.7129	-1.2587	0.034036	-2.142	-0.8944	-2.4837	0.60022	-0.33849	0.54008	0.49028	-1.4301	-1.5222	0.68216	-2.0472
2.5805	4.1478	6.3826	6.6568	7.4898	6.5015	7.1106	7.8016	6.5894	7.0443	6.9813	7.4681	7.8135	4.2471	6.1646	6.2047	6.1925	4.3107	6.6792	4.9524	6.2335	6.2544	5.319	2.9007	5.9138	6.4331	4.1532	6.0938	5.9039	7.6718	4.3658	5.7221	4.1876	5.0475	4.6976	5.5252	6.9037	4.3789	4.7755	5.3276	5.7641	3.414	4.4452	3.0619	6.3078	4.4907	4.1793	7.1469	5.8042	6.4543
-1.2475	-1.258	-1.4476	-2.8651	-1.9003	-1.2233	-0.67642	-0.23871	-0.50651	1.5998	-2.1868	-1.7352	-1.0907	1.8344	0.18273	-0.58895	-0.354	1.458	-1.8945	-0.92141	-2.3909	-0.86214	-1.6827	0.23265	0.76458	0.8852	-0.83938	-0.55838	-0.62151	2.2654	-1.4286	-0.79838	-0.655	-2.2748	0.38251	-2.5486	-0.79389	-0.53553	-0.20862	0.9202	0.77733	2.0934	-2.1219	-1.0734	-1.6187	-1.9331	-0.92652	0.70549	-2.0896	-1.3213
-12.199	-10.75	-11.87	-13.752	-13.997	-12.539	-13.065	-10.642	-13.016	-11.617	-12.393	-13.63	-11.092	-10.645	-10.732	-10.835	-11.275	-11.385	-10.762	-10.692	-11.666	-13.035	-12.155	-11.194	-9.6387	-9.3884	-10.859	-11.548	-10.586	-11.248	-11.754	-11.944	-10.319	-9.6159	-12.341	-11.288	-11.364	-10.679	-11.754	-10.855	-11.748	-11.74	-14.685	-14.247	-13.101	-8.9695	-10.004	-11.389	-9.7431	-11.86
-11.44	-9.0522	-12.386	-12.158	-10.187	-10.12	-10.182	-11.631	-10.808	-10.836	-11.486	-10.362	-12.666	-12.605	-13.617	-13.991	-9.4354	-10.543	-11.576	-10.287	-10.486	-11.101	-10.493	-12.107	-12.039	-13.399	-12.483	-12.81	-11.771	-11.875	-10.004	-14.044	-9.6456	-10.921	-10.521	-11.658	-11.58	-10.187	-12.052	-11.535	-10.669	-10.408	-13.283	-10.754	-12.961	-11.174	-9.5345	-12.914	-9.526	-10.711
-14.766	-15.707	-15.498	-12.672	-13.476	-14.442	-12.748	-14.658	-16.312	-13.524	-17.475	-14.388	-14.467	-14.983	-15.824	-13.299	-14.255	-11.887	-13.822	-15.178	-16.485	-15.258	-13.541	-12.705	-15.186	-14.499	-12.726	-14.099	-11.834	-17.088	-15.966	-13.837	-12.87	-13.677	-16.247	-16.657	-16.668	-15.959	-15.39	-13.498	-11.473	-13.851	-13.67	-13.293	-11.568	-16.017	-14.754	-15.218	-14.615	-14.699
-20.113	-19.846	-20.346	-22.776	-22.092	-21.751	-24.304	-20.894	-21.608	-22.119	-23.796	-22.344	-21.541	-22.537	-22.987	-23.318	-23.32	-22.238	-20.921	-23.635	-23.875	-23.759	-22.655	-22.949	-24.058	-20.609	-19.717	-24.278	-21.534	-22.394	-20.35	-21.87	-24.37	-21.357	-23.853	-20.448	-22.766	-22.451	-22.983	-20.48	-21.98	-22.239	-21.634	-21.01	-22.478	-23.55	-22.942	-23.691	-22.983	-20.571
-9.9216	-9.6654	-10.963	-12.702	-11.491	-10.635	-9.2266	-9.4421	-10.644	-11.731	-11.335	-12.691	-10.69	-10.158	-11.141	-10.339	-10.732	-10.081	-9.4351	-10.099	-10.951	-10.106	-11.173	-11.333	-10.238	-10.421	-10.105	-12.265	-10.562	-11.509	-10.056	-11.096	-9.5677	-12.565	-12.853	-9.8047	-10.109	-11.137	-10.304	-11.896	-11.461	-9.8471	-10.177	-9.5965	-12.731	-7.4905	-9.1523	-10.675	-10.003	-10.9
-3.6406	-3.7114	-2.5585	-3.6631	-5.6907	-1.0885	-2.4258	-3.1485	-1.3735	-2.3876	-4.3352	-3.8826	-0.94729	-3.944	-3.4392	-2.6689	-0.97199	-4.3949	-2.5527	-3.1669	-3.4122	-2.8398	-3.3272	-3.4731	-2.1735	-5.2626	-5.1566	-3.9805	-5.6104	-1.2605	-4.0459	-1.4481	-3.3369	-1.0412	-3.4785	-2.551	-2.6342	-1.6341	-0.6616	-2.2374	-4.4039	-3.2465	-4.4972	-2.0417	-3.6849	-3.3842	-3.1471	-1.116	-6.1657	-3.6325
5.3459	4.751	1.2439	1.9968	4.0917	1.741	2.1229	0.97475	5.5013	1.1309	4.7973	3.8068	2.8559	1.2346	1.4527	2.0554	4.7845	2.1239	-0.01287	2.4593	0.55212	4.2072	4.4329	3.7341	2.7083	4.0856	1.2573	3.1487	1.7684	2.7379	0.94887	2.7691	4.2154	3.1208	1.3058	4.8225	3.7461	2.4662	1.9635	2.7587	0.42512	5.3235	3.7222	1.1544	2.1456	2.0013	3.8601	1.0987	3.8138	3.5739
7.7025	9.289	10.395	11.912	9.4223	8.4623	9.0982	10.262	9.6031	9.2458	10.605	8.9126	8.8316	10.141	9.3657	11.173	8.5902	8.7843	10.256	10.019	8.4924	9.8997	8.6623	10.85	9.383	8.306	10.45	9.5638	8.7688	10.107	8.1893	9.9145	11.559	11.812	6.3556	9.5194	9.5748	10.843	9.2711	11.321	10.88	7.6414	8.6127	10.044	10.921	10.398	10.033	9.2993	7.0251	8.2762
-11.36	-11.386	-12.647	-13.977	-12.618	-13.17	-13.246	-12.491	-12.16	-13.534	-13.15	-12.992	-13.582	-13.136	-13.459	-14.668	-13.243	-16.787	-13.508	-12.249	-12.433	-12.442	-14.277	-12.401	-12.635	-13.51	-13.103	-14.054	-11.247	-13.67	-12.071	-13.017	-14.705	-14.987	-14.454	-14.168	-11.634	-14.036	-12.264	-14.881	-12.306	-14.695	-12.123	-13.137	-14.532	-14.681	-12.572	-12.382	-13.074	-11.751
-4.5188	-2.1662	-2.4807	-2.8923	-5.5785	-3.6075	-4.6337	-4.178	-4.5986	-3.9635	-4.0777	-3.0046	0.26666	-4.2844	-3.1127	-5.5633	-0.73836	-3.4606	-3.2853	-3.6985	-2.5043	-3.8788	-1.5881	-3.6355	-2.9425	-3.0189	-2.5013	-4.8789	-2.2938	-2.991	-2.9312	-2.7191	-2.4003	-2.7272	-0.035831	-1.0963	-4.4118	-1.7189	-2.7112	-4.3882	-3.6496	-3.1611	-3.7749	-2.2416	-3.1885	-4.7147	-4.1882	0.27493	-3.6786	-3.0915
-10.956	-13.677	-12.717	-12.73	-12.465	-13.907	-13.976	-13.825	-12.234	-12.633	-12.266	-13.552	-13.446	-12.724	-13.916	-12.425	-11.572	-12.159	-14.6	-10.243	-10.918	-12.649	-14.188	-11.114	-11.651	-13.784	-14.473	-12.433	-11.173	-12.101	-14.436	-12.004	-13.208	-11.654	-13.821	-12.493	-13.95	-14.012	-13.353	-12.205	-14.277	-12.863	-11.767	-13.344	-11.832	-13.795	-10.988	-15.401	-12.633	-11.802
-19.658	-21.34	-23.003	-20.277	-22.592	-22.988	-19.863	-21.474	-21.567	-19.678	-23.493	-21.35	-23.326	-22.164	-22.58	-20.05	-22	-21.872	-21.99	-22.87	-20.886	-21.366	-19.968	-20.711	-21.913	-23.206	-22.801	-22.294	-24.133	-24.246	-21.513	-20.592	-19.487	-18.606	-21.534	-23.712	-22.261	-22.389	-22.422	-22.663	-21.647	-20.328	-21.644	-22.337	-22.921	-24.307	-22.417	-20.283	-21.086	-21.751
-14.365	-14.923	-14.545	-13.032	-15.093	-15.045	-14.793	-14.639	-12.669	-14.37	-13.876	-15.106	-15.025	-13.778	-14.102	-15.343	-11.644	-13.579	-14.419	-15.795	-16.408	-14.537	-14.834	-13.759	-13.327	-16.086	-14.224	-12.352	-14.519	-12.839	-11.744	-16.185	-15.337	-14.097	-13.738	-12.795	-14.286	-16.82	-14.698	-12.036	-14.673	-14.529	-13.592	-13.1	-12.27	-14.204	-14.805	-13.393	-14.412	-12.661
5.1839	1.3299	4.8619	4.1582	2.5858	4.5713	5.2666	2.5536	5.1956	4.8404	3.4279	3.8543	5.3183	4.2872	1.3716	4.701	4.956	4.2719	4.3326	2.6752	5.4581	4.2531	4.8952	7.1702	3.1465	2.2147	3.6994	4.833	5.3847	4.5301	4.8862	5.3942	4.5938	4.5083	2.8861	2.6587	5.1274	4.6097	6.0551	4.2977	2.7902	5.294	5.7128	5.4437	3.1278	4.7899	4.22	6.234	5.4749	5.7131
-5.5619	-6.208	-5.5498	-4.4974	-6.0053	-3.8806	-3.4943	-3.7224	-6.5332	-5.0403	-7.4827	-5.6892	-4.3866	-6.482	-3.9433	-4.3808	-7.2539	-5.1324	-5.131	-5.4743	-7.9835	-6.0056	-3.8448	-5.9715	-5.5158	-3.6132	-5.7384	-6.8387	-6.8535	-5.0056	-7.0612	-5.0649	-5.4547	-7.8939	-6.5816	-7.485	-4.374	-4.4857	-7.3822	-5.6169	-4.6237	-7.305	-6.4975	-5.6919	-5.9566	-6.0045	-5.7883	-6.6118	-7.6086	-5.1766
-11.845	-12.985	-13.245	-12.791	-13.722	-10.964	-12.826	-11.786	-9.8334	-12.515	-11.528	-11.339	-12.686	-11.434	-10.875	-14.767	-10.523	-11.225	-11.416	-11.057	-13.234	-9.6341	-11.651	-11.47	-9.829	-13.147	-10.41	-12.782	-11.323	-10.127	-10.004	-11.777	-10.158	-12.496	-12.048	-10.379	-12.362	-13.372	-12.182	-11.461	-10.923	-10.557	-12.386	-13.361	-10.561	-11.983	-13.704	-12.347	-12.136	-10.848
-4.5068	-4.5395	-5.1243	-3.3119	-3.1792	-4.1142	-6.505	-4.3012	-5.9229	-0.5435	-7.2282	-4.0451	-4.2723	-3.9876	-2.7181	-3.3768	-4.1778	-3.3197	-3.3421	-4.5357	-5.153	-5.3391	-6.045	-3.6574	-3.7165	-2.6759	-3.5468	-5.8413	-4.262	-4.4737	-4.9279	-4.9945	-3.9559	-5.2034	-5.3558	-4.3377	-5.276	-3.2927	-1.4822	-3.3119	-4.6747	-2.0913	-3.1263	-3.0701	-3.9827	-3.3865	-3.2329	-3.8595	-3.6002	-4.7623
0.46544	-3.1271	0.62002	1.2259	-1.8437	0.43631	-0.71146	1.6857	2.0643	-1.0278	0.55609	-1.5639	-0.76506	-0.616	2.1396	-0.12698	-1.0407	0.45155	-1.4421	0.64845	-1.086	-0.58591	0.821	0.30523	0.68879	0.015163	-1.5357	2.5702	1.9898	0.48998	0.22432	0.58158	-0.92951	-1.3076	-1.3271	1.0458	1.2108	-0.90917	-2.4868	-1.1064	-1.4099	0.98843	1.7806	-1.9907	0.76262	1.7798	-0.1395	-1.1749	-1.4724	1.0091
1.8949	-2.0856	-1.1461	-1.5744	-0.56859	-0.15293	-1.295	0.96084	-0.31989	-3.0537	-2.0532	-3.0145	-0.76469	-0.29319	-1.1105	0.43427	-2.0865	-1.3117	-1.4634	-1.0729	-0.9273	-0.1005	-1.5225	-1.9155	-0.31919	-2.3758	-0.62781	1.8576	-1.221	-2.3629	-2.6858	-0.66262	1.3701	-2.8703	-0.32496	-3.2469	-2.4024	-1.4582	0.17812	-1.7161	-0.74564	-3.1311	-1.3833	-0.60196	-1.6887	-0.13702	-3.0212	-1.2678	-0.49736	-0.46397
0.26817	-0.25776	1.281	-1.9471	3.6218	-0.6102	1.96	3.6185	-0.18239	0.82123	0.4292	1.1072	3.0708	0.5673	0.0066209	2.4485	1.5531	2.5775	0.94723	0.24328	2.6961	1.0545	0.61738	-0.33896	-1.5199	0.34284	-0.49516	-0.11794	-0.8327	-0.07871	-0.52725	-0.85198	0.49843	1.0172	2.2438	0.26968	2.8971	0.97243	0.025266	0.44634	1.1686	1.9224	0.74059	0.87046	-0.48541	-0.10558	0.25609	1.7203	1.6531	1.1109
-2.0702	-0.31669	-4.0602	-4.1872	-0.33606	-3.0741	-1.9537	-2.1644	-4.2389	-3.7493	-4.9273	-4.9888	-0.66812	-2.8154	-2.9211	-2.7353	-2.2204	-1.0298	-2.7091	-1.4287	-3.2548	-3.5124	-3.5358	-4.4868	-1.5838	-2.679	-2.3549	-3.1844	-2.0345	-1.8787	-3.1091	-2.5915	-3.8377	-3.1559	-1.1737	-2.0473	-2.1927	-2.5614	-4.6734	-3.1501	-3.783	-1.9629	-2.1496	-2.4506	-1.6539	-4.5078	-3.132	-3.3506	-1.7083	-2.7312
-2.5912	-1.5055	-2.1238	-0.66566	-3.9776	-1.7174	-0.58385	-1.4104	-2.0115	-4.4756	-3.5338	-3.3829	-0.31958	-0.63658	-1.9365	-2.14	-4.5423	-2.8048	-3.0745	-1.6363	-3.0205	-3.4102	-2.8712	-2.8575	-2.9306	-1.6722	-2.7688	-1.3689	-1.1797	-1.9078	-3.8779	-0.77773	-1.7163	-3.0084	-2.2048	-3.3786	-3.7142	-2.3279	-4.4269	-1.2687	-1.4333	-2.2572	-4.6955	-1.7671	-2.985	-2.4903	-2.4583	-2.4553	-1.9363	-4.0681
10.337	9.0122	8.8301	11.735	10.457	7.6269	7.704	9.509	10.519	8.0947	10.673	6.5181	8.8416	8.031	8.4686	8.4302	10.597	8.8172	6.9448	10.85	7.918	10.59	10.2	7.4834	11.054	9.1946	6.4847	9.3897	9.8004	10.353	10.01	8.0094	8.9122	8.3901	10.926	9.6247	9.7606	8.9623	7.2681	9.6782	7.1722	8.8149	8.4521	8.9999	7.9489	6.986	8.7543	9.5636	10.053	8.4714
-8.747	-7.47	-7.688	-10.834	-6.1275	-7.5469	-9.6802	-8.9741	-8.4443	-8.5636	-9.9693	-11.657	-7.1505	-9.8433	-8.5009	-6.7988	-9.323	-10.441	-8.4388	-8.7134	-8.5079	-7.9167	-10.094	-9.4825	-10.276	-7.1152	-10.783	-9.9731	-10.511	-10.026	-8.3419	-8.2574	-11.234	-9.8751	-7.4696	-9.467	-9.4817	-11.131	-9.3131	-9.5438	-7.367	-11.617	-10.219	-10.439	-9.7996	-10.037	-9.2518	-10.935	-7.2477	-10.003
-11.399	-8.5032	-12.984	-12.346	-10.891	-12.346	-13.012	-11.188	-8.5254	-11.083	-10.391	-11.554	-11.658	-12.918	-10.815	-12.102	-10.897	-11.874	-13.713	-11.317	-12.126	-13.849	-9.0956	-12.586	-10.526	-12.215	-11.728	-12.475	-8.7762	-11.791	-12.405	-10.248	-10.762	-11.305	-11.067	-11.37	-13.822	-14.13	-12.144	-14.66	-11.385	-10.693	-10.589	-11.817	-13.071	-13.452	-12.029	-12.311	-11.529	-12.426
-11.453	-13.918	-13.306	-15.773	-15.687	-13.56	-16.429	-15.601	-15.137	-11.834	-14.019	-15.264	-14.913	-12.414	-14.263	-14.986	-14.031	-15.101	-14.866	-14.487	-14.807	-12.779	-14.482	-16.336	-15.581	-14.467	-13.902	-13.55	-13.178	-12.84	-15.857	-14.956	-13.09	-16.792	-15.913	-13.268	-16.296	-15.895	-13.267	-15.759	-14.819	-13.647	-15.335	-14.972	-14.545	-15.266	-14.682	-16.835	-13.927	-13.305
-13.131	-12.823	-12.019	-13.904	-14.237	-12.956	-12.921	-12.041	-11.916	-10.735	-12.736	-14.251	-14.712	-14.586	-16.027	-13.306	-14.569	-12.849	-12.813	-16.767	-14.117	-13.989	-14.047	-11.714	-14.431	-12.253	-13.812	-12.856	-12.388	-12.736	-9.7531	-13.922	-12.285	-9.8022	-12.971	-13.577	-13.659	-11.342	-14.519	-11.365	-12.421	-14.167	-15.551	-12.473	-13.089	-14.225	-12.655	-13.404	-12.062	-13.516
-3.1415	-2.6203	-3.1709	-2.6222	-4.5601	-4.805	-3.1929	-3.9843	-3.9975	-4.0974	-2.4679	-2.4173	-2.2313	-4.6693	-3.2185	-3.4626	-2.8037	-4.9477	-5.8196	-3.2827	-0.91857	-4.8752	-0.88684	-3.3611	-4.9522	-3.2037	-3.3982	-3.3698	-1.2955	-3.701	-2.3262	-1.6215	-2.8003	-0.97312	-6.4332	-3.1451	-2.7031	-2.8596	-4.0425	-0.31178	-5.5026	-3.5782	-4.9676	-4.5897	-5.6676	-0.5707	-0.62186	-5.9167	-3.0299	-3.774
-4.6254	-3.3597	-2.8581	-5.3095	-3.5898	-3.6469	-2.112	-3.7121	-3.9486	-2.7898	-0.48776	-3.7337	-5.2982	-2.9052	-1.7064	-2.074	-2.0715	-2.7433	-3.0631	-5.2053	-4.0182	-5.564	-4.2593	-4.8291	-1.6651	-3.4622	-3.1801	-4.2612	-4.4109	-4.822	-2.837	-3.3453	-4.3048	-5.0613	-3.6747	-4.5011	-3.0277	-2.0203	-1.1555	-3.0149	-4.2883	-1.6592	-4.2113	-2.1091	-2.286	-2.427	-2.0379	-1.8372	-4.1337	-2.2337
-12.63	-13.681	-15.115	-13.675	-15.178	-14.205	-14.02	-14.546	-14.969	-11.72	-15.602	-14.148	-15.871	-15.982	-15.109	-14.817	-15.272	-13.012	-15.319	-13.838	-14.815	-11.435	-19.015	-14.081	-15.87	-15.809	-14.793	-16.401	-16.034	-12.49	-14.724	-16.182	-15.539	-15.179	-15.924	-15.868	-14.729	-13.05	-16.21	-13.265	-13.263	-14.629	-13.912	-15.716	-15.428	-14.655	-15.223	-14.581	-15.587	-15.122
5.38	7.6703	6.2807	7.8676	7.7335	4.851	6.8342	7.5137	6.6814	8.4257	6.5802	6.9356	9.4717	6.1402	7.5916	7.0337	5.8758	3.6407	6.0003	4.6227	8.4201	7.1735	7.1236	7.3	5.103	8.1543	6.1932	7.2567	8.3871	7.5364	5.5514	5.9611	4.6289	6.9709	4.2052	5.9549	5.8187	5.018	6.6641	8.2408	7.3528	7.8394	7.4988	5.4812	5.2021	8.3115	8.0557	9.5834	7.7885	9.4685
-4.9996	-7.1067	-6.0272	-4.7869	-4.4881	-6.3675	-3.8545	-6.5076	-4.4975	-7.8255	-5.4397	-4.5314	-3.9215	-3.8984	-2.5156	-4.8481	-6.9366	-4.9252	-5.0842	-5.2945	-5.0949	-5.3285	-5.7333	-4.8012	-7.0015	-6.9162	-5.5181	-5.7335	-5.3088	-5.1284	-5.1719	-6.4783	-2.205	-5.0208	-3.9843	-5.7145	-6.8872	-7.96	-5.6081	-6.2457	-6.0676	-4.8522	-7.207	-3.0084	-4.3522	-6.5393	-6.4605	-3.3801	-4.007	-3.6656
-9.185	-11.264	-11.363	-13.668	-11.594	-12.825	-10.304	-13.616	-9.7649	-11.926	-15.07	-12.037	-11.331	-12.357	-12.377	-8.7333	-13.095	-8.5987	-14.414	-11.376	-11.183	-13.469	-10.604	-11.953	-11.197	-11.467	-10.994	-12.829	-12.945	-11.328	-13.136	-12.465	-9.7289	-13.289	-12.305	-13.537	-12.301	-12.565	-11.193	-11.327	-11.484	-12.327	-11.352	-11.483	-11.718	-11.569	-10.836	-11.415	-13.12	-12.997
-11.709	-13.394	-12.034	-12.37	-12.288	-11.636	-11.925	-12.029	-13.222	-12.832	-13.954	-11.962	-10.647	-12.234	-12.622	-10.896	-12.512	-7.6024	-12.003	-11.124	-10.65	-11.834	-10.698	-12.948	-12.306	-11.259	-10.511	-11.243	-11.378	-9.995	-12.405	-10.219	-9.2075	-11.746	-10.575	-12.736	-9.5246	-10.199	-9.5016	-14.303	-11.723	-13.667	-12.1	-11.239	-9.4887	-10.179	-11.817	-14.158	-12.278	-13.195
-0.48357	-1.8094	-2.2722	-0.64714	-2.659	0.080152	-0.40223	-1.1882	0.4177	0.13489	-1.4846	0.012725	-1.0468	-1.8472	-2.0169	-3.1292	-2.3519	-0.94558	-3.9473	-0.43282	-0.92323	-1.7508	-3.0138	-1.5852	-0.53315	-2.1079	-0.60464	-2.6842	-1.5632	-3.9024	-1.05	-0.72317	0.65056	-0.91976	-1.1138	-1.8208	-0.81951	-2.918	-0.44679	-1.8986	-1.2831	0.16885	-2.2335	0.35305	-3.5513	-2.3497	-0.93612	-2.7004	0.27692	-1.4575
-6.5677	-6.2839	-3.5179	-4.8862	-6.0348	-6.1273	-3.3524	-2.709	-4.4447	-3.8338	-5.5868	-6.493	-6.9636	-6.6988	-3.9082	-2.1729	-6.348	-5.895	-5.7301	-5.8159	-5.5049	-6.1369	-5.5142	-5.5261	-5.722	-6.2531	-4.1268	-3.7825	-4.7565	-5.0037	-4.1457	-4.2319	-5.4377	-4.3871	-4.3651	-4.9341	-6.0357	-5.219	-5.7685	-6.1184	-2.4976	-3.7142	-4.5611	-4.0531	-4.3288	-5.0542	-5.5009	-4.8887	-4.4629	-4.2686
-13.461	-15.526	-14.479	-13.478	-15.724	-15.61	-14.164	-13.435	-13.916	-13.303	-13.998	-13.885	-13.349	-15.607	-16.683	-13.976	-16.145	-11.572	-14.772	-14.671	-13.871	-15.491	-15.262	-16.967	-14.999	-13.935	-15.348	-13.44	-12.844	-18.323	-15.098	-12.077	-15.42	-14.553	-14.627	-12.082	-16.174	-14.886	-13.004	-14.168	-15.402	-15.384	-15.218	-13.454	-13.327	-16.069	-15.879	-14.946	-13.982	-14.832
-0.45582	2.3664	2.0608	2.33	1.5541	2.6791	3.3663	-0.33815	3.2022	2.5242	0.65726	0.82176	4.4886	3.028	0.44797	1.0308	0.63765	1.1765	1.5167	0.64414	0.78188	1.5741	3.0347	1.7227	3.5211	0.70592	1.2393	0.94647	2.0886	1.6949	0.7374	1.1539	2.1772	1.9745	2.6803	0.88288	2.9509	1.6639	0.86144	2.2896	3.5012	3.3535	0.87543	-0.26551	-0.44958	2.2778	-0.29365	1.6879	2.3559	3.2699
-0.35593	-3.0166	-3.8591	-3.8732	-3.5086	-2.5389	-4.1722	-1.7766	-1.6488	-2.5183	-5.6602	-2.1709	-3.2069	-3.8016	-5.4466	-3.6338	-2.0116	-3.2734	-3.7395	-2.377	-3.3289	-1.6385	-0.65031	-3.1797	-1.442	-3.6001	-2.1991	0.048757	-1.2393	-1.9263	-3.7519	-4.7814	-2.0952	-0.46967	-1.4244	-5.6772	-0.20147	-2.6087	-2.4901	-2.0497	-2.0128	0.005038	-1.1986	-2.7519	-2.3451	-3.6784	-2.8581	-1.7345	-0.18741	-2.0051
-0.87886	-2.7526	-1.1864	-1.3445	-0.68361	-1.2771	0.097862	-2.1715	-4.6317	0.32513	-2.6465	-1.2503	-1.5016	-2.7778	0.81475	0.36964	0.3212	-1.6718	-1.1774	-1.6688	-1.6016	-0.11586	0.10353	0.23625	-1.3357	0.14622	-1.3158	-3.8512	-3.3908	-0.19263	-2.6678	-1.2978	-2.2292	-0.96479	-1.4615	-1.0502	-2.2816	-0.47208	0.8699	-0.23974	-1.3328	-2.0348	-1.4789	-4.2752	-1.046	-2.0207	-1.518	-0.56682	-0.88683	-1.1913
-2.7089	-2.9957	-1.9074	-2.9152	-4.9915	-3.4057	-3.7088	-5.438	-5.4063	-5.4865	0.36564	-4.8987	-1.9479	-3.5978	-5.3408	-3.4785	-4.4213	-5.3969	-3.169	-2.7884	-3.6151	-3.421	-6.3261	-3.6813	-5.7908	-1.6734	-4.5412	-4.0804	-6.2981	-3.9607	-4.3089	-5.5581	-1.8682	-3.8429	-5.8321	-3.8437	-2.4652	-4.1829	-4.141	-2.8863	-4.6175	-3.1733	-4.547	-2.5812	-5.0923	-3.9508	-4.2832	-2.4638	-3.7102	-5.9033
-12.276	-11.924	-11.303	-11.939	-11.501	-11.245	-11.796	-10.993	-11.192	-11.358	-11.151	-11.686	-14.654	-14.163	-10.001	-12.318	-8.1961	-11.737	-11.87	-13.548	-12.437	-11.791	-10.076	-12.86	-10.851	-10.429	-10.127	-12.907	-9.8294	-9.6901	-9.1538	-10.613	-11.106	-14.042	-12.262	-12.297	-11.653	-11.952	-10.531	-10.059	-10.913	-12.303	-10.994	-11.772	-13.058	-11.386	-12.167	-13.005	-10.112	-12.043
-10.848	-10.21	-11.042	-10.749	-10.26	-10.949	-11.347	-11.045	-11.457	-9.0967	-9.8246	-8.4409	-9.5046	-12.346	-9.8933	-10.507	-10.804	-9.683	-10.501	-10.797	-11.56	-9.219	-8.9678	-10.774	-9.4182	-12.234	-9.9761	-11.5	-9.0055	-11.628	-11.398	-11.024	-11.356	-11.113	-10.563	-10.793	-11.291	-11.3	-10.536	-9.215	-12.01	-8.8104	-10.758	-9.5154	-10.655	-11.381	-11	-11.175	-10.879	-9.2057
-2.8824	-2.985	-1.7059	-4.8175	-1.9917	-3.7365	-2.879	-2.6531	-4.6161	-5.0683	-6.1253	-3.4931	-3.0662	-4.6954	-4.3307	-5.0427	-1.7764	-3.0077	-0.59881	-1.4151	-5.2532	-2.4262	-4.0643	-4.412	-3.7998	-4.899	-0.5322	-2.1122	-1.9718	-2.3069	-1.1471	-3.6334	-2.0435	-1.7946	-3.2197	-4.816	-2.0954	-2.6116	-2.7114	-2.4364	-3.0803	-2.3632	-3.8571	-2.914	-3.589	-3.8111	-0.72584	-4.8292	-4.969	-3.0171
-10.979	-11.084	-10.256	-10.501	-11.335	-9.9332	-11.265	-11.758	-9.4687	-10.916	-10.849	-8.4869	-12.075	-8.6596	-9.8873	-9.7556	-9.5218	-11.745	-10.468	-11.807	-8.9578	-8.8141	-9.7591	-9.8621	-9.6878	-10.405	-9.8112	-10.27	-9.8502	-11.418	-9.4181	-11.342	-9.719	-10.382	-12.577	-12.206	-11.125	-11.961	-9.7943	-9.5745	-11.083	-10.592	-10.446	-9.6941	-10.723	-10.751	-9.2407	-9.5872	-9.9559	-10.409
-1.6552	-0.78128	0.96006	-1.5543	-0.74471	-2.2477	1.3661	1.8371	0.489	-0.40493	-0.64252	1.242	1.4751	0.4846	-0.28529	-0.080454	-0.61203	2.107	0.10399	-1.374	0.044531	0.81455	0.74188	-0.76792	-0.88076	-0.052644	0.51667	-1.5999	3.1221	0.058832	1.0018	1.7801	-1.5903	-2.0708	-1.1781	-2.137	0.28588	1.9291	-0.37377	-2.2503	-1.3447	0.0030363	0.6856	1.0351	-0.56169	-0.06713	0.72621	0.4193	0.11406	-0.34854
-6.0384	-6.4379	-7.1382	-5.7001	-7.1227	-7.4801	-5.1467	-8.419	-6.7261	-6.9977	-5.7813	-7.1418	-6.7044	-7.064	-5.1614	-6.4502	-5.5353	-7.8353	-6.0571	-5.6357	-7.9664	-7.3356	-4.4656	-5.035	-5.144	-6.329	-8.0044	-7.6314	-6.9247	-6.4707	-7.5761	-6.6563	-6.9717	-7.7461	-5.6813	-7.5079	-4.5717	-4.1276	-6.1668	-8.5604	-7.8022	-5.1457	-4.5356	-6.7667	-6.2319	-6.8291	-7.1886	-4.3039	-6.4087	-7.4829
-5.6251	-4.9187	-6.8143	-7.9123	-7.5747	-4.3768	-6.7243	-4.8592	-5.8304	-6.5943	-6.7825	-6.6829	-5.0513	-6.5798	-6.6788	-6.2392	-8.2239	-5.6033	-4.2211	-7.1851	-6.2877	-6.4519	-5.076	-5.7427	-3.9801	-7.1609	-9.1362	-4.6484	-5.6579	-7.0366	-5.73	-5.557	-8.2959	-6.9728	-6.7353	-6.7793	-5.3393	-5.2815	-6.6382	-5.9859	-6.5064	-8.4406	-7.6318	-4.56	-8.343	-4.7915	-7.4602	-5.9096	-6.014	-8.3374
-2.0046	0.14934	0.13522	-0.62123	-0.17168	0.20864	-3.7253	-0.98201	-2.0079	0.2498	-1.9224	-0.43153	-4.0218	-0.72107	-0.22181	-3.0746	-1.6486	-2.0156	0.15304	-0.91857	-1.1624	0.55875	-1.2485	-1.5913	-0.66395	0.68163	-1.9246	-2.5442	-0.55932	-0.11852	-1.3405	-1.3442	0.18751	-4.1715	-2.6517	-2.026	-0.18968	-0.69699	-1.7974	-1.573	-1.1061	-3.3071	0.78947	0.43724	-0.59183	-2.8094	-2.6484	-3.2221	0.96957	-4.6363
0.043387	-0.11311	-0.09297	-0.88986	0.34361	-2.9459	0.66184	1.7736	-2.6999	-0.32734	2.0224	0.97187	0.12586	0.072225	0.77124	-0.50429	-2.4497	-1.4988	0.54021	-1.8662	-0.076384	0.23317	-1.2012	-1.0831	-0.2565	-1.9836	-1.7791	-0.017284	-0.054441	0.089167	2.4754	3.9939	2.5998	-1.9083	-0.020807	2.6039	-0.51207	-2.1585	0.80574	0.90339	0.27642	-0.51758	-0.27501	-0.96206	0.37139	-1.4762	0.46015	-2.0917	0.24798	0.084534
-0.57647	0.33642	0.66358	-0.1386	0.32252	0.83628	-0.71768	-0.44898	0.69921	1.7279	1.2089	1.3403	-0.32757	-2.0185	0.47419	2.444	-0.26124	-2.014	0.79865	-0.93778	-0.9095	-0.81438	-0.90855	-0.32865	1.009	0.44228	-0.063772	-2.2975	0.86466	-1.6131	0.6004	-2.1956	1.3218	1.3247	0.42071	-0.54944	-1.5891	1.4437	1.9526	-1.5407	-0.49768	0.22608	-3.7974	-1.4824	-2.0864	0.50487	-1.1607	-0.63443	-0.94612	-1.4164
-1.5896	-0.26429	-0.28819	-3.7214	-2.4702	0.65676	-1.1495	1.3426	-3.785	1.1417	-2.9052	-0.23229	-1.6964	-2.1566	-1.0279	-1.6758	-5.1143	-0.55502	-0.656	-0.48897	-2.5243	-0.091732	0.082496	-1.1005	-0.86362	-0.33639	-0.096122	-2.9381	-2.6675	-3.1401	-1.9042	-1.4528	7.5459e-05	-3.4639	-0.80961	-1.1559	-1.5262	0.1173	-2.1455	-2.3526	0.10287	-0.11029	-1.4206	-1.1255	-1.8429	-2.8936	-2.3063	2.0289	-0.74552	-1.7357
-5.9882	-4.5711	-4.7247	-5.0816	-6.5368	-4.3604	-8.0865	-5.6581	-5.4226	-6.6127	-4.5808	-3.9701	-4.8995	-3.8222	-6.327	-3.7381	-4.1504	-5.6083	-5.6432	-4.6504	-4.5139	-4.1699	-4.0744	-5.2333	-6.6445	-6.024	-2.83	-6.6033	-6.361	-5.0128	-6.3157	-4.9646	-6.652	-4.1404	-6.3796	-4.6206	-4.7208	-4.9146	-5.2295	-2.8852	-7.1012	-5.1046	-5.0783	-5.2734	-5.7658	-4.9356	-7.993	-8.0203	-4.2797	-5.6755
-11.549	-9.3738	-11.044	-10.311	-12.251	-11.983	-11.359	-10.736	-10.794	-12.02	-10.988	-7.9596	-10.326	-9.7806	-11.336	-13.16	-9.8149	-12.282	-9.8607	-10.487	-10.287	-11.362	-9.7145	-11.133	-10.026	-11.573	-12.36	-8.9402	-12.087	-9.4785	-11.422	-10.533	-10.148	-11.856	-8.8731	-10.947	-10.724	-11.213	-9.5144	-11.983	-11.348	-10.293	-10.726	-11.043	-9.8173	-8.7426	-11.636	-13.162	-11.426	-11.681
3.3073	3.3011	1.1991	3.9931	3.1047	3.4572	3.4024	0.65301	4.7268	0.50324	4.0385	2.1494	1.9153	1.9779	0.079113	0.97756	2.3393	1.7036	4.5229	2.8269	2.1948	3.5433	4.3444	4.0718	3.0978	4.0737	3.8221	1.2769	0.59923	4.3097	4.6459	4.3835	3.8179	0.34279	2.1124	2.6933	-0.39211	2.3538	3.0262	0.39605	3.6482	0.7526	3.4738	3.1596	1.8297	1.1175	1.7688	1.6041	1.8375	1.9986
-10.534	-11.164	-12.775	-8.7608	-11.696	-9.3452	-11.197	-11.07	-11.667	-9.179	-12.102	-10.687	-11.183	-7.0858	-11.265	-9.3065	-10.667	-10.818	-10.622	-12.299	-10.573	-13.177	-9.6899	-10.104	-9.018	-11.751	-10.557	-11.488	-10.431	-10.151	-11.1	-11.518	-11.917	-12.07	-11.073	-11.343	-10.338	-10.43	-11.48	-9.5495	-9.6471	-11.71	-8.6326	-9.9187	-11.268	-10.711	-9.6887	-11.877	-10.392	-9.9819
-0.74826	-2.652	0.18038	-2.1689	-3.2171	-1.7435	-1.5134	-1.3288	-2.2623	0.76771	-1.9577	0.39318	-0.52985	-1.2874	-1.5693	-3.008	0.84598	-0.46369	-1.3321	-0.72778	-2.2126	-0.7727	-0.31704	-2.142	-0.082927	-1.7927	-0.61378	-1.1705	-1.5653	-0.56167	-1.609	0.015661	-1.6879	-0.77046	0.22607	-2.6069	0.58239	-0.22453	-2.5454	-4.6702	-1.5353	-0.0090042	0.090075	-2.2558	-1.4556	-2.1221	-1.3833	-0.29054	-2.0287	-0.040352
-1.9639	-5.1001	-4.9412	-2.427	-4.2617	-2.9122	-3.6879	-4.1369	-2.8971	-3.348	-4.5889	-5.0528	-2.6033	-3.3299	-5.9384	-1.8481	-4.369	-3.948	-3.5961	-6.2381	-2.912	-1.8616	-1.9353	-3.6649	-3.9259	-3.4776	-3.1453	-5.1914	-3.3917	-3.1764	-3.6374	-2.9025	-3.0123	-2.2816	-4.6915	-3.683	-2.9721	-3.3224	-1.6177	-2.9632	-3.0568	-3.4682	-2.6333	-3.1571	-3.3465	-4.0042	-4.4648	-4.3789	-3.2358	-5.8266
0.92315	4.8157	1.6317	1.1842	2.5769	2.3508	2.4941	3.2165	1.3881	1.9963	0.092416	0.64872	-0.23939	0.10004	1.4935	3.6511	0.86547	1.1684	1.4342	1.6803	0.75001	2.5747	1.4433	1.6161	1.8286	0.60629	0.77031	2.6581	2.7258	1.7427	1.7418	3.867	1.8517	3.3404	0.96788	1.7111	1.7401	2.9591	1.8879	0.50076	3.0006	1.0147	2.5761	1.9313	3.1035	1.9574	-0.021787	1.0658	3.1538	0.46782
-2.6521	-2.8184	-3.3988	-4.8611	-1.2564	-2.7141	-2.3277	-2.3535	-5.8788	-3.0745	-4.0048	-4.2885	-5.662	-5.5435	-3.2493	-5.4121	-5.0493	-5.1893	-2.32	-4.845	-3.5012	-1.0032	-4.1689	-1.6118	-2.8808	-2.3096	-5.2776	-3.7639	-4.1537	-2.8599	-2.583	-4.0319	-2.1655	-1.3707	-2.6214	-3.6686	-1.9187	-2.2503	-1.8371	-2.3217	-5.3459	-3.7686	-3.0987	-5.5638	-3.0636	-2.2466	-4.5567	-1.4259	-4.3034	-4.0847
-8.635	-8.0986	-10.524	-8.3155	-8.3155	-8.513	-8.6852	-9.6409	-8.4425	-7.9388	-9.7656	-9.7087	-7.4113	-8.1722	-5.072	-8.592	-6.4815	-8.6956	-9.2367	-7.5719	-9.0815	-10.518	-8.9023	-9.4759	-8.6172	-10.514	-9.4905	-8.0901	-8.1845	-10.109	-9.2546	-6.9209	-9.6782	-10.578	-8.2302	-7.4636	-12.161	-9.6831	-8.2723	-6.4778	-8.3106	-11.528	-7.007	-8.2613	-9.5645	-8.8848	-9.7448	-8.9445	-7.3723	-10.272
-22.715	-21.956	-21.592	-23.454	-21.749	-22.366	-23.574	-23.974	-24.109	-23.821	-21.346	-24.356	-22.397	-23.076	-20.545	-20.834	-23.751	-21.907	-21.474	-24.592	-19.941	-22.584	-23.9	-23.406	-21.708	-22.104	-22.614	-24.291	-21.012	-22.954	-23.406	-22.339	-22.978	-22.081	-21.75	-21.811	-22.098	-20.69	-22.542	-23.503	-23.797	-23.475	-22.235	-23.591	-21.068	-21.65	-21.164	-22.425	-24.452	-22.722
-4.9008	-4.8597	-4.0175	-4.6315	-4.5751	-4.8415	-4.3186	-5.7158	-3.0374	-5.5394	-3.8032	-3.7583	-4.6718	-7.0482	-5.0351	-2.1159	-3.3228	-5.848	-3.9712	-3.554	-4.7426	-4.6021	-3.4627	-3.4292	-3.4487	-6.607	-5.05	-4.0809	-5.6369	-3.1403	-5.9638	-5.4123	-5.5126	-4.8822	-5.4169	-4.1429	-6.722	-4.1637	-6.0823	-4.6319	-3.8821	-5.5641	-2.4084	-4.8916	-6.0248	-6.1541	-4.3622	-5.148	-2.2414	-5.6867
-21.208	-18.956	-21.864	-21.655	-20.904	-20.915	-19.933	-21.141	-20.572	-18.957	-22.806	-21.011	-22.384	-18.353	-21.254	-20.92	-21.674	-18.632	-21.879	-20.331	-23.973	-20.399	-19.584	-21.526	-20.108	-20.046	-21.174	-21.556	-20.306	-21.346	-20.572	-19.206	-17.976	-21.367	-20.508	-20.026	-18.76	-22.168	-22.619	-19.062	-20.034	-19.434	-22.107	-20.188	-19.728	-22.594	-18.75	-21.899	-21.439	-19.694
-11.723	-13.114	-12.767	-12.882	-14.205	-14.512	-11.485	-11.386	-11.473	-13.173	-10.388	-14.587	-12.742	-13.402	-14.149	-13.032	-14.102	-13.38	-11.737	-13.025	-11.726	-13.142	-13.25	-13.026	-13.591	-12.857	-13.385	-12.289	-13.009	-12.832	-11.473	-12.013	-14.953	-12.549	-16.078	-14.404	-10.796	-13.316	-11.944	-10.844	-13.456	-13.131	-11.982	-11.929	-10.698	-12.601	-11.051	-13.226	-14.084	-11.511
2.2946	-1.2146	1.7018	3.9788	0.19675	2.3773	0.31003	2.024	1.3177	3.0031	0.93099	1.9015	1.5786	2.2583	1.1003	2.5095	2.8323	1.2718	2.4956	3.7467	3.3992	3.9702	-0.89283	2.4831	-0.31718	1.2561	2.6369	2.6065	0.58192	2.5937	1.7552	2.4388	0.48573	2.8516	1.8685	0.15765	2.425	0.050229	0.17286	3.0097	3.8069	-0.47834	2.1611	2.0693	1.2526	2.1896	3.3666	0.67156	1.3885	1.0642
-10.178	-12.293	-9.6557	-11.324	-9.3569	-11.247	-9.6807	-10.59	-10.569	-11.884	-11.953	-9.8514	-12.642	-13.712	-12.215	-10.137	-10.431	-10.852	-10.066	-10.854	-11.075	-11.156	-10.11	-11.837	-10.986	-10.245	-10.73	-11.519	-13.318	-10.772	-10.242	-10.625	-11.671	-11.138	-10.438	-11.217	-10.991	-12.347	-9.4634	-11.905	-9.5069	-12.007	-8.6386	-12.537	-9.7908	-12.381	-10.065	-10.375	-12.807	-9.7286
-10.049	-8.7969	-8.0166	-8.5347	-6.705	-6.7537	-7.6239	-9.5041	-9.3916	-7.3479	-10.234	-8.1656	-9.2299	-10.408	-9.8149	-8.6337	-10.609	-8.0501	-9.5838	-10.396	-10.552	-10.618	-9.2455	-8.3406	-8.1203	-11.073	-8.5591	-9.0398	-9.4323	-10.28	-6.3479	-10.335	-6.8645	-8.1818	-9.2232	-7.2308	-9.8927	-10.557	-9.1231	-8.027	-10.088	-8.1113	-8.8299	-8.6301	-10.035	-9.6669	-10.277	-8.095	-8.8423	-8.1404
1.914	-0.2416	1.871	1.7789	3.0691	1.1316	1.6238	0.4201	1.6389	2.348	3.2249	2.266	3.5956	1.7265	3.0592	2.4609	3.5323	3.1917	1.9712	2.6358	1.2435	0.93952	0.78743	1.8955	1.2219	2.3993	1.1687	3.1289	-0.95693	2.8971	0.94107	3.7612	0.26764	1.8602	1.5036	0.56568	1.3629	3.512	1.5907	2.4208	4.0312	2.9685	2.4509	3.578	2.5189	0.71517	2.3381	2.5188	1.1765	1.1324
-5.2677	-4.7279	-3.2575	-2.8329	-1.2052	-3.5535	-3.2943	-1.3249	-3.1291	-2.7931	-3.6425	-3.363	-4.3313	-3.3938	-3.5517	-3.6675	-5.2443	-3.8608	-3.7605	-4.0354	-4.6291	-2.8105	-2.8214	-2.2887	-5.026	-4.1228	-2.5813	-3.9814	-3.8232	-2.365	-4.6644	-4.5189	-2.796	-3.296	-5.5616	-1.1311	-1.1371	-1.683	-4.8685	-1.8134	-4.5774	-2.5588	-2.8647	-2.2183	-2.3446	-2.3288	-4.7701	-1.146	-1.8845	-3.5044
-12.202	-12.49	-14.018	-11.927	-10.194	-14.28	-10.301	-13.608	-13.777	-12.174	-12.324	-12.776	-12.147	-12.85	-13.164	-14.586	-9.642	-13.395	-12.593	-9.6407	-14.047	-12.729	-13.186	-12.492	-11.34	-14.158	-14.567	-11.977	-11.904	-12.792	-13.722	-13.642	-13.233	-12.26	-11.132	-12.94	-12.989	-11.082	-12.948	-13.278	-11.126	-14.753	-14.805	-10.563	-12.568	-14.486	-13.264	-15.301	-13.69	-13.597
-0.69141	-1.4071	-0.86357	0.50431	0.55129	-1.6968	-2.9761	-0.49179	-0.91378	-1.5421	-0.39	-1.1663	-0.55608	-0.67081	-2.6206	-3.462	-2.3923	-2.0494	-1.0687	-0.88425	0.058626	0.69393	0.028737	-0.44958	-2.025	-0.33768	-0.70924	-1.4024	-0.2413	-1.4266	-1.8146	-0.4556	1.0175	-2.084	-0.63989	-3.4794	-3.0207	-0.48801	-1.2525	-1.5654	-3.2106	-2.3095	-5.2054	-0.55169	-0.96435	-3.936	-0.019226	-0.5783	-1.2542	-2.0276
-2.494	-0.28757	-2.8699	-2.3857	-2.6241	-1.9929	-2.6403	-3.0983	-1.3242	-5.0739	-4.8138	-3.0505	-1.2825	-1.9248	-2.3145	-1.3722	-0.57609	0.12839	-2.9015	-4.9319	-4.7015	-4.5092	-3.8498	-2.105	-2.0434	-3.9607	-1.997	-1.4964	-4.1284	-2.5237	-2.1376	-3.0727	-4.4645	-3.0161	-0.78216	-4.1166	-3.6455	-3.9836	-1.5826	-3.2808	-2.6791	-4.0156	-1.8333	-2.4635	-2.4462	-5.5978	-2.3238	-4.1121	-1.1338	-2.4769
-2.7392	-4.2342	-1.3766	-5.7388	-1.6521	-4.1488	-3.8172	-2.6195	-4.0265	-6.1783	-4.7436	-3.7411	-5.9866	-2.4375	-0.88345	-4.9718	-2.6842	-4.2936	-3.8266	-3.7926	-6.0005	-4.4443	-5.3669	-3.8715	-3.3959	-4.238	-2.015	-5.0564	-4.9243	-3.5043	-5.6116	-3.0809	-3.9805	-3.8546	-3.9238	-5.727	-2.4748	-2.3952	-4.0545	-4.3714	-5.103	-6.4607	-4.089	-3.8361	-3.1102	-3.8657	-5.0154	-4.6736	-2.5777	-3.706
-7.7789	-6.5913	-7.8304	-4.1894	-8.296	-5.6835	-9.5057	-5.0519	-8.1275	-7.1381	-7.2482	-7.8966	-5.8111	-5.9348	-6.9067	-7.4378	-10.244	-7.1729	-6.395	-6.8394	-6.1435	-7.5766	-7.1912	-7.4485	-7.0983	-5.7686	-8.8732	-7.701	-5.7664	-8.635	-9.3961	-8.1374	-9.6243	-8.7174	-6.7641	-7.7259	-5.5124	-7.0305	-6.7192	-9.8177	-8.184	-7.2	-8.5473	-7.48	-8.6834	-5.6676	-10.797	-7.0129	-7.7774	-8.9442
-0.19849	-2.397	-3.378	-3.5632	-1.0431	-2.5874	-1.244	-3.1441	-3.5582	-5.1945	-4.3704	-2.3984	-4.4072	-3.1866	-1.571	-1.3391	1.1163	-4.2461	-1.2436	-2.648	-2.7239	-1.2757	-3.3791	-2.9144	-1.9272	-2.3376	-2.0243	-2.7966	-3.3804	-3.9149	-3.7927	-4.4443	-3.3681	-2.5231	-1.1151	-2.4952	-2.9821	-1.1394	-3.5709	-4.2432	-3.3235	-0.22127	-0.75925	-1.4769	-3.261	-3.4359	-1.8527	-0.99089	-3.3458	-2.1262
-2.4145	-3.6835	-1.7124	-0.29516	-1.6819	-1.0522	0.23951	-1.2897	-1.8581	-0.64335	-2.4673	-3.6123	-1.8045	-0.82231	-1.3526	-2.3964	-0.24948	-2.0643	-1.0823	-3.4484	-1.9345	-2.6973	-4.4789	-2.3127	-3.0958	-1.106	-0.1577	-2.6636	-2.4817	-4.1059	0.12015	-1.2273	-2.2645	-1.2314	-0.66464	-1.5868	-1.2793	-2.0743	-2.6683	-1.2849	0.30804	-2.1024	-2.544	-1.1949	-1.3454	-1.2832	-3.2478	-2.1326	-1.4538	-2.8603
4.9416	4.5896	3.0854	4.5562	5.8255	6.9614	1.823	4.4043	4.5644	5.5479	3.3607	7.1143	5.2064	3.6404	2.9483	3.4404	3.8008	4.6236	3.6815	3.7735	5.3159	3.559	5.0287	7.8606	2.6405	3.5713	3.9964	3.0747	6.7437	5.6556	4.5527	3.0707	3.0705	5.0992	4.3636	6.9498	3.0499	3.5759	3.6401	4.334	3.3394	4.6403	3.1852	3.359	5.3427	5.38	1.5781	4.1932	2.0993	1.0206
3.4427	4.9032	5.5361	5.6963	5.3575	5.5917	6.5571	5.3479	5.5776	4.8903	5.096	5.0876	4.9202	4.5714	5.0607	4.4968	4.1055	4.649	3.4054	6.0018	5.9904	4.2509	6.8224	3.654	3.9942	6.5225	4.8298	4.364	4.9864	4.1525	5.1322	4.7343	6.852	6.5714	3.092	6.247	3.0612	4.9076	4.0972	6.0166	6.5606	5.1077	2.7698	5.6141	4.3051	6.0684	6.8037	5.5797	6.3596	4.9673
-10.966	-10.66	-11.026	-11.571	-11.928	-11.286	-10.04	-12.878	-10.258	-10.183	-11.639	-12.473	-13.597	-11.867	-9.8927	-10.36	-11.165	-11.282	-12.192	-11.35	-9.0256	-14.032	-12.397	-10.619	-11.845	-13.036	-9.2164	-11.709	-11.105	-11.607	-11.628	-12.076	-13.572	-13.196	-13.739	-11.42	-11.922	-10.219	-11.897	-12.348	-12.748	-12.42	-11.045	-13.342	-10.702	-13.132	-14.559	-12.226	-11.777	-10.687
-11.365	-9.0315	-13.578	-10.84	-8.7648	-9.6292	-10.028	-10.661	-11.964	-11.983	-12.474	-11.244	-11.833	-9.7391	-11.211	-12.29	-8.3284	-12.247	-9.9452	-10.354	-11.989	-13.397	-11.4	-12.403	-9.511	-10.479	-12.799	-11.228	-11.67	-11.157	-10.361	-10.847	-11.519	-12.144	-13.454	-10.942	-10.665	-10.865	-9.3811	-10.011	-10.658	-10.327	-10.746	-10.448	-9.947	-11.26	-9.5028	-12.124	-8.3825	-11.123
-7.1153	-7.3535	-6.7352	-5.8289	-6.871	-5.3607	-6.7551	-7.3512	-6.7602	-4.7031	-6.1656	-6.2677	-6.0781	-6.3222	-6.9449	-7.615	-8.1801	-6.4914	-4.6355	-7.8947	-6.1943	-7.2899	-6.8196	-7.0097	-7.6402	-6.7111	-5.4008	-6.3438	-4.7809	-3.8295	-6.2672	-6.2181	-7.1097	-6.0961	-5.7539	-5.1874	-4.9348	-5.8198	-7.9654	-6.7265	-4.5259	-7.2701	-5.286	-8.0523	-6.1117	-8.6211	-8.5297	-4.7611	-6.7417	-8.8087
2.7292	2.046	1.0107	1.077	1.8041	1.563	2.4791	1.9254	2.0175	2.6023	1.7058	-0.46312	2.4285	1.7859	2.5468	3.4956	1.5488	2.2252	2.1737	2.0131	0.32577	-0.17842	3.5754	0.59814	1.507	1.2545	-0.36711	-1.126	-0.48304	2.124	0.452	-0.046991	-0.078934	5.1207	0.6972	1.5301	0.55195	-1.9448	1.5459	1.9093	2.695	2.1689	1.7563	0.8451	2.5305	1.2354	2.4451	1.7418	2.5274	2.5451
2.896	-0.56081	3.9772	1.325	1.8277	1.6467	1.3963	2.0449	-0.9735	0.31524	1.1392	2.5944	1.9328	0.95628	2.6359	3.1547	1.3171	2.3596	1.6773	1.4845	2.9122	3.8606	-1.1944	2.6228	1.5248	1.6978	1.2252	1.7854	0.35008	1.1007	2.3652	3.5042	1.387	1.6009	3.2567	0.7955	1.0392	2.4342	2.1477	2.3494	3.5228	0.57495	2.3619	1.5465	2.4121	2.9094	1.1355	-0.66158	1.5829	0.54739
-14.742	-13.934	-14.335	-14.285	-13.721	-17.396	-15.261	-15.533	-14.438	-13.623	-13.968	-13.765	-14.922	-16.444	-15.116	-16.628	-14.285	-15.982	-14.662	-14.194	-12.819	-13.986	-14.217	-14.929	-14.317	-16.375	-16.665	-15.141	-15.038	-14.376	-14.781	-15.942	-14.411	-15.202	-14.724	-15.51	-12.227	-14.987	-13.683	-15.521	-12.405	-14.927	-13.746	-14.969	-14.838	-16.267	-18.08	-14.518	-16.748	-12.976
10.922	10.432	9.7312	7.9863	8.7516	9.7184	9.2361	8.3509	9.5976	7.9402	12.12	8.9301	9.2686	9.7008	9.8709	7.4644	10.822	10.023	9.1755	9.584	8.3924	8.8665	9.5636	6.6189	7.9308	10.591	9.353	8.9952	12.365	9.3946	8.8633	8.2527	9.0659	8.9459	9.9944	9.4133	10.74	9.2544	10.369	8.5775	8.6149	11.621	10.808	8.1268	11.21	11.172	9.4421	8.4697	9.4367	11.802
-2.6916	-3.5624	-3.169	-3.9971	-4.9377	-4.1711	-3.6845	-4.844	-2.5547	-3.3405	-4.8218	-1.9679	-3.5601	-4.349	-5.3806	-3.8005	-4.946	-5.3048	-1.7745	-2.7775	-4.4672	-5.3135	-2.6917	-3.1935	-5.3752	-3.8734	-2.5181	-3.3245	-2.7466	-5.6098	-1.1412	-5.1523	-3.9056	-4.5148	-3.9301	-3.1089	-4.334	-5.7756	-4.0183	-3.6356	-4.806	-4.3374	-3.0797	-1.3574	-3.3872	-6.4113	-5.6406	-6.419	-3.0476	-4.0405
-0.35669	-0.68535	-1.3759	-1.4178	-0.75972	-3.2285	-3.2202	-2.3319	-1.5998	-1.5727	-1.1664	-1.2753	-1.0014	-1.6755	-2.4187	-2.2463	-0.81006	-1.3966	1.3265	-1.7095	-1.4661	-2.3219	0.045719	-3.6866	1.7907	-2.1037	-0.18284	-1.3701	-1.5744	-1.555	-0.48522	-2.7525	-1.6835	-1.7215	-0.96831	-1.67	-0.36672	0.081255	-0.72517	-1.5721	-1.7449	-0.78397	-0.41108	-0.27128	0.049234	-0.79239	-2.4699	-1.9056	-1.3406	-1.1407
10.423	8.8439	8.4179	7.4838	6.6607	8.9324	8.1692	12.366	9.358	12.179	9.1758	9.2656	11.185	11.86	9.1543	9.5765	10.528	10.667	9.6332	10.854	9.5658	10.235	9.1184	9.023	9.8244	7.5405	11.285	11.336	9.2281	9.9388	11.4	11.767	10.985	7.726	8.6631	9.4963	9.2554	9.8152	10.357	10.132	8.5186	8.7416	10.077	10.262	9.6754	10.202	10.161	7.7963	9.5496	8.8602
-14.102	-12.685	-10.679	-11.145	-11.723	-12.066	-10.501	-11.982	-10.953	-11.033	-12.029	-12.862	-10.817	-11.609	-12.322	-10.878	-10.119	-11.796	-11.083	-9.737	-12.213	-12.589	-12.103	-11.624	-10.999	-10.404	-12.206	-11.877	-10.74	-9.3936	-10.162	-11.723	-11.733	-8.725	-12.234	-9.7428	-11.69	-11.602	-10.355	-12.228	-11.178	-10.445	-11.2	-12.494	-13.434	-11.285	-11.495	-10.966	-10.923	-12.762
-13.213	-10.881	-11.973	-10.11	-11.047	-11.818	-13.65	-12.998	-11.58	-12.846	-12.094	-9.1761	-12.017	-9.2587	-10.584	-14.229	-9.5366	-12.247	-11.075	-11.921	-11.837	-11.244	-10.746	-11.685	-8.828	-11.502	-10.756	-9.9166	-12.272	-11.967	-12.103	-11.338	-12.963	-12.105	-11.747	-12.195	-11.225	-11.987	-11.332	-12.492	-11.36	-11.711	-9.6817	-11.037	-10.584	-12.128	-12.809	-11.617	-13.491	-12.925
-3.3593	-3.1283	-3.0604	-0.39254	-1.9202	-1.1444	-3.1918	-2.9211	-2.7156	-1.7893	-0.93409	-2.9197	-3.9238	-2.7131	-3.4197	-3.0483	-4.9032	-2.6253	-1.6671	-3.4043	-4.5748	-2.5505	-3.8831	-2.5448	-3.6481	-2.2112	-1.2941	-1.7257	-0.14097	-1.1506	-3.8162	-2.5019	-3.7362	-2.0918	-4.5121	-2.6207	-2.2239	-1.8855	-3.9483	-2.1971	-3.4332	-2.4734	-1.4427	-4.7107	-2.3585	-1.3642	-2.3316	-2.896	-4.2998	-2.1304
-0.73981	-3.2774	-3.3867	-2.2263	-2.7199	-2.6357	-1.3051	-1.2627	-3.2362	-3.527	-4.201	-2.5383	-0.7601	-2.4439	-3.1153	-1.6482	-2.2154	-1.3847	-0.50854	-2.631	-2.7442	-4.4218	-3.3914	-1.91	-2.9334	-2.4418	-1.9298	-2.8383	-1.9228	-1.8973	-1.4664	-3.9675	-3.4004	-3.8319	-3.0612	-3.821	0.2691	-3.1452	-0.15562	-4.4067	-5.0615	-4.4192	-2.3836	-3.3101	-2.3028	-2.6927	-3.262	-1.7567	-3.27	-2.4282
-11.53	-12.522	-11.706	-11.769	-10.487	-11.136	-12.162	-9.0308	-9.5494	-9.7329	-9.947	-10.899	-10.47	-10.667	-9.6994	-10.541	-11.269	-11.895	-11.022	-12.118	-10.389	-10.501	-10.607	-10.706	-10.676	-11.207	-10.381	-9.6858	-13.465	-11.301	-11.435	-12.405	-12.134	-10.741	-10.658	-10.739	-10.612	-10.748	-10.888	-10.549	-10.075	-11.415	-9.8073	-12.438	-10.784	-12.981	-10.866	-14.066	-10.133	-11.325
-6.2737	-7.1453	-7.3661	-4.9092	-9.4219	-7.5354	-6.3979	-5.8679	-5.7589	-5.9199	-6.1183	-7.6758	-6.5947	-4.7982	-5.9553	-5.4756	-6.8153	-6.0515	-6.68	-6.6993	-5.1534	-6.418	-4.3826	-3.5614	-6.6006	-6.802	-5.918	-5.5548	-4.8235	-5.4084	-7.8626	-5.6798	-5.2467	-6.9786	-9.6292	-7.1617	-7.1879	-10.224	-8.4009	-8.7555	-8.01	-6.0499	-6.2494	-6.1033	-7.9433	-4.4315	-8.1779	-4.2777	-7.411	-5.5795
-0.77638	-0.65091	-3.9602	-4.2827	-4.4323	-3.8643	-3.1088	-2.8379	-4.8174	-5.169	-2.4127	-3.687	-2.8883	-4.8346	-2.6575	-2.6758	-3.4823	-3.1819	-3.9491	-3.7579	-2.5304	-3.3379	-2.8712	-5.6992	-3.3483	-2.4309	-4.3554	-3.284	-0.92391	-0.89547	-4.1009	-2.226	-4.1816	-1.653	-2.7443	-3.0269	-2.2251	-1.8769	-1.5872	-2.4889	-2.5426	-2.4642	-3.7161	-3.7747	-3.0573	-2.9008	-1.322	-0.29858	-2.9748	-5.728
-8.4926	-11.519	-9.7439	-7.5449	-8.3111	-7.5063	-10.167	-8.2178	-8.7103	-9.2001	-8.2115	-9.3243	-8.7175	-7.4305	-9.2518	-9.4475	-8.6945	-8.5194	-8.217	-8.5533	-10.332	-9.1428	-6.9919	-7.094	-9.0701	-9.9007	-8.8516	-9.1899	-9.7107	-9.9593	-7.1118	-6.0582	-11.393	-9.6318	-7.7143	-9.24	-7.351	-11.425	-7.3008	-8.4761	-9.0055	-9.143	-11.414	-11.599	-8.918	-8.5684	-8.2769	-8.1596	-8.0027	-8.62
1.9972	1.7553	2.4624	2.5914	1.918	1.3027	2.911	0.67452	1.0034	2.7993	5.3275	1.0934	2.5511	5.7968	0.14014	4.4634	1.9864	4.7867	3.5875	2.1596	0.62509	0.77933	2.2746	1.1754	1.4372	-0.34228	2.5711	1.1379	1.959	2.3411	2.7313	2.5342	3.0859	2.8465	1.8143	3.7084	1.9293	2.6	1.3841	3.7209	2.3653	2.6533	3.2904	0.44844	1.2677	0.54858	2.4993	4.5845	3.1848	0.33953
9.5462	8.0651	10.425	9.8365	10.036	9.0292	10.152	10.529	9.7957	10.695	11.196	11.484	9.9903	9.9249	11.475	9.9928	9.1653	9.6746	10.876	9.3556	8.0914	9.6742	9.0631	8.736	9.2171	10.378	9.8917	9.7093	9.8029	10.323	9.1736	10.201	9.0367	11.952	10.947	10.56	11.908	9.8618	8.9148	10.01	10.49	8.5335	9.1506	10.094	11.504	11.904	9.1183	8.5946	10.371	9.1257
-11.185	-10.596	-10.259	-9.8997	-6.5693	-8.436	-10.892	-10.39	-9.1897	-10.294	-10.622	-9.3337	-9.2153	-11.2	-11.537	-10.289	-8.675	-9.3434	-9.2823	-7.2148	-11.506	-10.402	-11.797	-10.299	-10.633	-8.9142	-9.1597	-11.733	-9.9268	-9.4355	-12.732	-10.94	-8.681	-7.8754	-7.2671	-10.742	-11.002	-10.792	-9.6059	-10.969	-9.1903	-11.762	-9.9485	-10.534	-8.4831	-10.883	-8.7828	-10.989	-10.901	-10.955
-14.759	-13.482	-13.424	-12.759	-12.158	-12.395	-11.821	-14.992	-14.954	-13.21	-14.717	-11.218	-12.733	-12.1	-11.572	-14.401	-13.593	-13.682	-13.109	-12.489	-13.222	-13.782	-12.664	-14.008	-14.326	-15.111	-14.48	-10.526	-12.884	-15.577	-13.402	-15.436	-11.72	-11.515	-11.673	-11.865	-14.019	-12.255	-13.538	-12.852	-12.292	-12.745	-14.426	-14.342	-14.083	-14.503	-14.074	-15.195	-11.615	-13.791
3.8193	3.2433	4.1811	4.1542	3.8274	4.5113	2.4631	4.2563	4.2608	5.73	2.1268	4.0212	4.6258	6.4081	3.3076	4.2802	5.2698	4.7052	5.1932	5.7481	5.799	5.1888	5.0724	2.6534	6.7007	5.5087	7.463	5.2164	7.654	5.0702	4.7852	5.8039	5.1693	5.4106	4.719	2.9975	3.9355	5.0344	5.6202	5.3208	4.0435	2.4786	4.2359	4.3346	4.7827	5.1032	5.9725	7.3036	3.577	5.0919
4.5	3.6316	6.0683	6.6812	3.3617	4.7199	3.5113	4.5035	7.1064	6.2073	7.5149	7.193	6.1374	4.013	6.4122	4.3632	5.3956	3.9309	4.6871	5.455	4.187	4.7099	6.5245	3.9869	6.4341	4.5689	3.8541	4.685	5.3752	5.2338	4.2455	4.0153	5.1655	7.1971	5.5137	5.5918	6.6203	4.4002	4.7167	5.3336	3.3557	2.6095	5.0151	5.8276	3.4978	5.6954	3.1015	1.9639	5.9597	6.3454
-5.0583	-3.1185	-4.8261	-5.2836	-5.3136	-4.1076	-4.2053	-2.1716	-5.0557	-4.8605	-6.3002	-4.071	-2.7654	-5.1862	-2.4737	-4.4639	-4.0993	-3.3932	-4.9325	-4.3142	-4.5877	-4.2419	-7.4143	-5.4043	-6.9664	-4.0284	-4.957	-4.3499	-4.5109	-3.3479	-4.4789	-6.6901	-2.9992	-4.5122	-3.438	-3.2138	-3.5101	-6.0364	-6.4806	-4.7516	-6.632	-4.0036	-2.4499	-5.0205	-6.8025	-4.9402	-3.1066	-3.6601	-3.7229	-6.1728
-3.2902	-5.3022	-5.6958	-5.2612	-6.6945	-6.3219	-6.3685	-3.7787	-6.0008	-6.1856	-6.1433	-6.5282	-5.517	-7.0613	-6.5959	-4.0346	-4.9154	-7.9465	-6.922	-7.7588	-2.895	-5.2153	-4.3916	-6.6266	-5.4557	-3.7262	-5.8668	-5.2738	-4.6011	-4.169	-4.0875	-7.874	-7.5623	-6.0996	-6.0948	-6.0584	-6.2399	-6.2607	-4.3619	-5.4946	-7.2805	-7.1775	-7.1466	-4.7947	-5.7001	-5.7095	-6.313	-8.0085	-6.6736	-6.1115
-10.723	-11.46	-9.8918	-8.9772	-10.346	-10.528	-9.3609	-10.207	-9.6165	-9.1164	-7.9106	-8.7945	-9.7884	-10.252	-11.883	-9.3459	-9.2724	-11.497	-9.8385	-8.0031	-8.7392	-8.6017	-7.0538	-8.318	-9.6923	-10.292	-9.4707	-8.953	-12.14	-10.142	-9.1324	-9.0918	-10.658	-9.0459	-7.2447	-6.9005	-10.475	-10.362	-9.3394	-9.626	-10.091	-10.52	-9.9438	-9.5257	-6.9792	-10.081	-8.7317	-7.806	-8.6077	-10.411
2.8773	2.5224	0.73233	1.8189	2.178	2.6131	1.0112	0.37365	3.9438	1.8903	0.68471	1.9285	-1.0768	1.2379	1.1459	3.3731	3.3812	0.57272	0.5425	-0.043432	3.0731	1.7702	1.1785	-0.5526	2.7391	1.063	1.9482	2.2229	2.6392	4.0812	0.036166	2.3289	3.191	2.4229	0.90248	-0.2426	1.2169	-0.29766	0.47084	0.2012	1.638	0.073659	1.0249	1.8743	-0.23528	0.51395	1.8051	0.26594	3.3393	-0.82416
-13.87	-13.713	-15.185	-13.381	-14.65	-13.494	-13.151	-15.935	-13.606	-12.675	-15.936	-12.45	-14.239	-15.733	-15.554	-15.328	-13.417	-13.793	-14.199	-16.009	-14.501	-15.901	-15.752	-16.039	-13.747	-13.567	-16.025	-13.797	-13.013	-14.719	-15.166	-14.965	-13.943	-14.379	-14.63	-13.262	-14.883	-12.941	-15.258	-16.714	-14.15	-17.116	-14.323	-14.163	-14.42	-15.09	-16.301	-13.027	-15.309	-13.956
-3.3919	-5.5985	-1.851	-3.7765	-3.0358	-2.918	-4.0818	-3.2926	-4.7513	-2.6471	-3.7645	-4.4544	-1.7547	-2.9514	-3.6224	-5.0881	-2.8965	-2.8733	-1.4121	-3.8552	-2.1412	-2.8802	-4.8803	-3.8551	-2.5466	-3.7602	-4.5951	-2.8507	-4.7127	-4.8048	-5.8974	-3.4906	-1.9345	-4.0552	-4.0522	-2.3935	-4.4677	-2.2333	-3.6856	-2.2695	-2.0707	-4.9381	-4.6882	-4.6453	-1.6176	-4.3788	-4.9444	-4.3145	-0.87566	-1.5556
0.56585	-0.4579	0.33465	1.3567	2.6664	0.88189	0.85912	3.5187	0.25428	2.0462	0.18283	-0.52474	-1.6488	0.5672	-0.86301	0.60242	-0.013559	1.1351	0.87775	-0.17766	-0.11671	-0.69928	1.645	-1.1827	-1.4462	0.36674	0.24667	-0.33146	0.28853	0.69244	0.65611	-0.19448	2.5047	0.18634	0.28669	-0.044543	0.29609	1.4806	-0.72132	0.050696	1.7885	-0.46542	2.1344	-0.024327	-2.6777	1.343	-1.1003	-0.40651	-1.2823	-0.10268
-3.0288	-4.6098	-5.4593	-5.5859	-3.8246	-4.7436	-3.9576	-2.8933	-3.2713	-3.523	-3.9831	-4.5809	-1.832	-2.9994	-3.8816	-2.6074	-2.1431	-3.7013	-3.7308	-5.1305	-4.4773	-5.3392	-3.6123	-5.3816	-6.6899	-4.0247	-6.3779	-3.5264	-7.1097	-1.0469	-7.8481	-6.624	-5.3725	-3.2239	-3.7396	-3.7491	-5.1242	-5.7434	-3.9289	-2.2177	-3.1164	-4.793	-2.9421	-6.0927	-3.9871	-3.9463	-7.4925	-3.1886	-6.1083	-3.7091
-3.7801	-1.6079	-1.9442	-2.4746	-1.3252	-4.0036	-3.1749	-2.3664	-4.5741	-2.8472	-2.6584	-4.4985	-3.2318	-4.2122	-0.81917	-2.5277	-3.1389	-2.9141	-1.6628	-3.2252	-2.8226	-2.1063	-3.7723	-5.3022	-4.4924	-4.242	-2.9746	-3.3075	-1.3359	-0.71398	-2.2762	-0.78724	-3.2653	-0.91274	-1.8867	-3.1495	-1.6699	-1.7727	-0.32814	-2.9072	-3.7747	-2.888	-3.9271	-4.5845	-0.15027	-2.7609	-2.8758	-2.9984	-4.4169	-5.8754
-6.8072	-2.993	-5.9986	-2.8445	-3.5459	-3.1585	-2.5749	-3.1293	-2.8491	-1.9264	-4.4646	-1.4925	-0.98647	-3.7956	-0.57323	-2.3115	-3.3455	-3.5638	-1.5472	-2.1155	-4.5022	-3.1059	-2.2659	-2.9791	-2.921	-3.4078	-3.5407	-3.9544	-4.124	-2.6988	-4.252	-3.2663	-3.931	-5.5607	-4.6656	-2.4356	-2.1663	-2.605	-1.5765	-2.5926	-2.6134	-5.2813	-2.3654	-4.4959	-5.512	-3.5447	-3.9651	-5.1567	-3.6258	-4.8828
-14.974	-12.681	-14.176	-13.928	-14.123	-11.948	-12.087	-15.557	-14.577	-12.419	-14.518	-12.194	-14.531	-12.644	-14.266	-11.629	-12.739	-15.052	-12.193	-12.838	-17.254	-14.922	-13.723	-15.054	-15.208	-14.736	-13.702	-13.043	-14.852	-13.772	-14.666	-13.467	-14.62	-13.374	-14.48	-13.744	-13.444	-12.348	-14.157	-14.625	-15.056	-13.381	-11.579	-14.611	-13.858	-12.263	-13.264	-14.351	-14.666	-14.842
-5.3801	-2.7637	-2.4214	-1.732	-2.0821	-3.0495	-0.78868	-2.7283	-5.1212	-0.16928	-1.8874	-2.7306	-1.9004	-1.3502	-2.1254	-1.0679	-0.38035	-3.0774	-2.9462	-3.725	-1.2701	-1.8664	-2.2688	0.50801	-2.7858	-1.3774	-2.2283	-1.9931	-3.6793	-2.4236	-4.9088	-2.4505	-2.1474	-0.99363	-1.6159	-0.029749	-2.7186	-2.9365	-2.4114	-1.967	-3.2794	-0.74659	-4.0176	-2.3662	-2.0188	-3.4677	-2.6181	-0.74986	-3.2908	-3.831
-10.386	-10.941	-10.071	-11.58	-11.288	-11.891	-12.777	-10.519	-9.9011	-10.471	-8.4083	-10.493	-10.765	-10.786	-7.9452	-11.321	-10.931	-12	-10.049	-9.8703	-11.445	-10.769	-11.103	-12.408	-11.648	-11.033	-11.349	-9.9337	-10.457	-7.8596	-10.475	-12.622	-12.461	-12.284	-8.772	-12.994	-9.6112	-10.456	-10.27	-9.8588	-10.234	-10.057	-11.453	-11.766	-11.819	-11.32	-9.4066	-11.722	-11.663	-12.534
10.48	11.499	8.6783	10.324	9.3609	8.9111	8.8735	10.183	9.8445	9.1971	10.087	10.343	9.0032	7.0689	9.6186	9.2526	9.2675	8.9479	7.4538	9.3401	8.7632	9.4132	10.544	11.424	9.3949	9.7061	8.4507	11.353	9.414	11.166	8.2101	11.021	11.066	9.915	10.032	10.23	10.204	8.0034	9.9107	9.721	10.162	8.8707	11.105	11.374	8.4734	8.9659	8.5218	10.327	9.2199	9.2724
-5.9901	-4.386	-6.0001	-5.5202	-5.8048	-5.151	-5.4409	-3.14	-7.1346	-4.5267	-6.0884	-4.9616	-6.2529	-4.7769	-2.6621	-2.9864	-6.3095	-7.006	-4.9915	-6.6749	-6.0924	-5.0643	-4.9013	-6.1994	-4.2024	-7.5772	-4.3786	-6.3205	-5.835	-6.4764	-2.2806	-5.5977	-4.2845	-4.2657	-5.7184	-6.0883	-5.0306	-4.9942	-6.3872	-4.6497	-7.2971	-6.0121	-3.3984	-4.4074	-6.0243	-3.7622	-7.1401	-6.615	-4.8027	-5.9367
2.5517	1.4279	2.3516	3.4257	1.5735	1.5521	2.7856	-1.4323	1.417	4.6174	5.5031	1.6938	1.7427	1.6212	1.9651	2.1787	0.27602	1.9847	1.6059	4.217	-0.29202	-0.71864	4.7074	-1.1864	0.20456	0.88989	2.4728	-0.89927	2.1095	2.143	3.5318	1.4648	3.1539	1.5221	2.4756	1.955	1.0967	4.2267	2.0351	2.1171	2.1084	1.695	4.1924	2.0653	0.88049	2.4138	1.0101	1.6741	1.564	2.1047
-0.78692	-2.5844	0.50717	-1.4495	-0.57404	-4.5074	-2.8727	-2.1407	-2.1788	-1.0615	-4.3729	-3.1928	-1.8426	-1.9791	-1.5891	-1.6934	-3.9156	-1.9321	-2.5674	-1.4304	-2.029	-2.0818	-3.5976	-4.97	-4.5138	-3.1584	-1.657	-1.8763	-1.7066	-0.43646	-4.5964	-1.1579	-2.1875	-0.47795	-2.8278	-2.3424	-2.4483	-0.008781	-2.1109	-4.967	-4.1065	-4.624	-4.8182	-3.5338	-3.942	-2.1115	-3.1739	-3.4009	-4.0626	-3.6314
-0.3634	1.1473	0.034155	-2.9611	-1.5401	-2.9892	-2.5945	-1.087	-1.1505	-1.7322	0.91579	0.050415	1.5185	-0.97618	-3.0551	-1.161	-3.4577	-3.6772	-2.3339	-1.3082	-3.2824	1.3479	0.57049	-2.9131	-1.039	-1.6708	-1.0255	-0.093102	-1.9246	-2.0085	-1.2493	-1.0749	-2.6199	-2.46	-0.68488	-0.96188	-1.9522	-1.3428	0.75927	-1.4294	-0.96011	-0.22098	-2.4045	-0.49823	-0.48311	-1.435	-1.0022	-0.45358	-2.2363	-2.6375
-12.34	-13.694	-12.371	-11.733	-13.001	-12.696	-12.237	-13.589	-12.935	-11.652	-10.839	-11.924	-11.448	-13.548	-12.014	-13.562	-11.1	-13.377	-11.805	-11.572	-13.445	-12.345	-13.825	-9.6787	-12.995	-12.331	-11.975	-13.262	-11.218	-12.403	-11.155	-11.626	-11.587	-9.9467	-11.478	-10.468	-9.9945	-10.225	-8.9024	-12.741	-10.89	-12.055	-12.911	-11.907	-14.555	-12.185	-9.4967	-10.585	-11.411	-12.094
0.34271	1.511	3.8475	-0.24256	-0.071567	2.9312	1.6814	1.5773	1.2589	1.9918	1.7919	2.3585	0.8624	1.4957	2.8962	0.80106	1.4943	1.3794	2.2047	3.1849	2.793	2.239	1.4606	1.6978	2.8	1.7903	1.7058	3.0273	2.1714	0.82145	-0.096402	1.6744	0.7625	1.4093	2.1439	2.7422	3.5197	3.8038	2.0856	1.1834	2.4053	1.3306	1.8501	2.1871	1.7027	1.3868	1.7195	1.9036	1.6627	1.2406
-13.044	-12.016	-12.239	-11.459	-13.026	-12.19	-12.27	-13.013	-10.662	-13.234	-10.777	-9.4967	-14.485	-10.926	-12.067	-10.595	-11.947	-10.131	-13.474	-10.126	-12.206	-12.969	-11.113	-10.366	-11.081	-12.018	-12.569	-12.082	-11.101	-9.6518	-12.672	-11.605	-8.7335	-10.169	-10.819	-12.443	-9.3639	-11.478	-11.203	-10.721	-10.213	-12.944	-11.147	-10.283	-13.133	-8.0736	-12.12	-10.323	-12.277	-12.359
7.944	8.0056	7.3406	6.7124	6.7743	7.7581	7.7636	7.0228	7.5189	5.6848	5.0324	7.8561	8.1631	7.501	8.1336	7.8295	9.7026	7.0332	8.0231	9.2554	6.8255	6.0599	7.6895	8.1561	7.3791	9.7321	7.2079	8.9256	6.4868	7.8771	9.7796	9.1172	4.9231	7.2378	7.7242	9.1089	7.4432	9.6957	9.0928	5.6359	9.8226	10.036	8.2454	7.1096	5.023	8.7818	6.2005	7.4007	9.6926	7.7331
2.0661	4.4217	0.40492	3.0898	0.50782	3.4387	4.0448	1.9618	3.4428	4.8427	3.4385	3.1209	2.174	-0.36375	2.0208	0.52258	3.033	2.6167	4.5542	1.8636	3.5181	2.216	1.6872	3.4323	3.8122	2.1508	3.2114	1.1396	2.2065	3.1521	2.0564	2.3223	2.5637	1.3436	1.3378	3.4501	5.1372	2.72	2.6068	3.175	1.6561	6.4976	2.0569	0.87018	1.9327	1.1576	5.713	2.0291	2.4325	3.658
2.4711	1.5026	3.3593	4.5761	-0.40545	1.725	2.0568	3.0482	4.058	3.5282	2.082	3.4273	1.8068	2.6933	1.182	3.7215	3.6616	3.0612	2.672	3.2097	0.81727	2.8679	6.5316	4.6814	4.3059	1.2116	2.3063	3.089	2.9784	0.69506	3.6676	3.6389	2.0525	2.7525	2.2731	5.6774	4.2532	2.1375	2.8008	-0.21802	0.0015092	2.2876	1.9513	2.5908	0.14047	1.4668	3.3822	0.67644	0.67713	2.0951
-9.1193	-8.6819	-9.2579	-9.2093	-8.255	-10.005	-7.5157	-8.0005	-9.0618	-11.009	-9.3771	-6.8694	-10.38	-9.6075	-10.297	-7.1697	-8.0522	-7.3335	-9.5868	-10.494	-9.4349	-8.8143	-10.054	-8.8796	-9.9619	-9.0211	-9.1659	-10.078	-7.1749	-8.6056	-10.732	-8.2499	-8.5328	-10.906	-8.6299	-10.154	-9.772	-9.9961	-9.5679	-9.5195	-9.5216	-9.0606	-6.2217	-7.6665	-9.952	-7.7261	-8.487	-8.9623	-7.5314	-9.5148
-1.5938	-2.0062	-2.6516	-3.0698	-1.9628	-4.2577	-3.5084	-2.9452	-2.9498	-0.49408	-1.6407	-3.8274	-2.1661	-1.6016	-1.6889	-1.5979	-4.2486	-3.1496	-3.8057	-4.7882	-2.7633	-2.0394	-2.1115	-2.6913	-3.5799	-2.8926	-2.488	-2.9228	-1.838	-1.4873	-2.8488	-2.4098	-3.1875	-3.2675	0.058898	-3.4137	-4.4402	-1.6442	-3.4925	-4.6802	-3.5577	-1.5114	-3.0791	-4.1599	-0.54425	-4.2375	-1.2231	-2.1727	-3.7324	-5.237
-2.7047	-3.498	-4.9528	-2.4933	-3.6507	-5.0071	-3.5428	-5.9345	-3.1431	-6.4372	-4.9294	-3.2375	-3.048	-2.4872	-3.1889	-2.9898	-5.4122	-5.7729	-3.1528	-5.5982	-7.0397	-2.7415	-3.802	-3.2533	-3.9185	-4.8219	-6.1079	-4.8274	-7.1088	-5.7384	-3.8854	-4.163	-6.9154	-5.2106	-5.911	-6.6543	-5.7099	-5.521	-5.9471	-4.4317	-3.974	-9.642	-4.1979	-5.7173	-3.9862	-6.6195	-6.3374	-6.0327	-3.1523	-5.877
-2.1435	-4.1532	-4.1453	-1.884	-1.8049	-2.6909	-3.2172	-3.7864	-2.2886	-2.0406	-1.7122	-2.8198	-2.5846	-0.4577	-0.73668	-4.7362	-3.5854	-1.4547	-0.90877	-1.2469	-4.0036	-1.6082	-3.6159	-1.2235	-2.7056	-4.0746	-2.8234	-3.425	-2.9964	-2.3865	-1.531	-2.9524	-1.8905	-4.2271	-0.82669	-1.8279	-3.1123	-1.2768	-2.5844	-2.6019	-4.1288	-2.8137	-2.9228	-2.4175	-3.4785	-2.054	-2.8934	-3.9799	-4.3271	-1.4969
1.2641	0.47629	-0.91773	-1.1943	-1.3579	1.0015	1.9674	0.082777	-1.4418	0.26483	-0.95939	0.8458	1.3734	1.7121	-0.33482	-0.045255	0.32697	-0.23646	0.27125	0.16952	0.99174	-0.86408	0.97584	2.7877	-0.36377	-0.87903	-0.94019	0.91039	-1.8622	-0.64449	0.87762	0.1158	1.4648	-1.3134	-0.65332	-2.2812	-0.27334	-1.4147	-1.8694	0.42769	0.76014	-0.44032	1.3789	1.4875	0.61055	-0.93907	-1.6706	-0.17459	-2.3688	-1.1699
-7.0143	-4.1652	-4.2865	-7.6423	-5.1767	-5.1629	-6.4416	-4.8374	-6.1015	-3.7637	-3.8667	-7.608	-3.594	-4.8135	-4.2125	-4.8301	-3.8771	-6.3967	-6.8034	-6.1559	-4.373	-4.8341	-5.8559	-5.0178	-4.8037	-5.413	-3.5106	-6.1375	-6.3299	-4.1084	-3.7445	-4.5769	-3.3506	-5.6643	-7.0211	-3.5539	-6.6568	-5.9565	-5.6347	-5.5671	-5.5749	-5.3583	-2.7985	-3.1479	-5.4087	-5.3951	-4.6861	-5.0289	-6.3946	-5.0156
0.97682	-1.8197	-1.1617	-2.3246	0.013751	-1.7107	-3.948	-1.4313	-0.69336	-0.79052	-0.89736	-3.2284	-2.9955	-1.0785	-2.1995	-1.0432	1.1907	-1.1867	-2.3263	-1.1145	-1.9773	-1.334	-1.57	-0.93747	-0.095893	-1.5098	-0.50098	0.0093189	-1.663	-1.1113	0.36165	-0.048198	-0.13786	-1.1752	-0.35041	-0.75574	-1.8476	-1.7982	-1.2227	-2.2968	-1.3604	-2.4552	-1.2546	-0.92984	-0.93021	0.43211	-1.4036	1.2461	-1.084	-3.6935
3.9611	6.624	7.6766	5.4719	4.9819	4.2387	6.2858	6.8402	7.6635	6.6813	7.3276	6.7689	5.9648	8.0705	5.9254	5.5403	6.2134	6.2477	6.1853	5.9144	7.9649	7.5279	7.8891	5.6959	7.5192	8.0677	4.4274	8.1063	8.056	5.0899	7.5101	4.822	6.8243	5.8116	8.3194	7.8789	6.1846	7.3283	7.2147	4.3638	6.3976	8.2271	3.9739	5.7904	8.5171	4.9576	4.8381	6.7157	5.8309	5.7904
-22.495	-21.667	-22.527	-23.011	-23.033	-22.399	-23.263	-23.093	-22.459	-24.56	-19.289	-20.193	-22.584	-23.005	-23.999	-20.114	-21.593	-22.568	-24.222	-21.243	-20.814	-22.582	-23.491	-22.528	-21.84	-21.622	-19.727	-22.397	-20.714	-21.102	-20.519	-20.625	-24.099	-22.097	-22.873	-24.561	-21.042	-23.463	-20.51	-20.582	-20.83	-20.772	-22.715	-21.325	-23.348	-19.522	-21.497	-21.539	-20.75	-21.89
-2.9032	-3.0861	-4.4545	-0.97397	-2.8358	-3.8418	-3.6744	-4.6722	-4.8024	-3.4175	-4.0181	-3.848	-0.54516	-1.8707	-3.0769	-2.9259	-4.5299	-3.652	-3.2115	-3.685	-4.4519	-4.3067	-3.4386	-5.1973	-2.8607	-2.9048	-3.791	-6.5509	-3.3498	-4.2047	-3.6421	-2.9858	-4.0641	-6.1166	-1.8694	-3.2816	-3.4914	-4.0686	-3.3104	-3.2812	-1.8894	-4.0873	-1.3003	-4.8855	-1.9408	-4.0719	-1.8457	-2.0346	-4.2849	-3.3595
6.1186	5.2852	7.0202	6.1819	7.4783	7.2314	6.4315	6.1624	7.3935	7.2762	7.6601	6.9187	6.2397	6.172	7.4498	8.577	8.4444	5.4836	7.5015	7.4179	6.3606	6.4003	5.4449	6.3628	6.5475	5.5143	7.058	6.4321	6.9389	4.1505	6.6128	6.6029	6.9744	4.8444	7.6086	9.6359	6.5266	7.1492	5.793	8.1115	7.5289	6.8772	6.7703	6.1011	6.9039	8.2522	5.7781	5.9707	5.7083	6.944
-20.847	-18.94	-19.849	-19.931	-20.444	-19.895	-20.283	-21.618	-20.499	-21.801	-19.509	-21.726	-19.299	-21.614	-22.366	-19.787	-20.623	-22.166	-21.205	-19.086	-20.235	-20.62	-21.735	-19.376	-19.383	-21.819	-18.962	-21.303	-22.281	-20.78	-21.17	-19.448	-22.88	-22.72	-17.519	-19.567	-21.449	-19.296	-21.633	-21.011	-21.062	-20.449	-18.689	-19.167	-21.287	-21.656	-19.493	-18.306	-19.731	-20.828
-21.286	-22.043	-22.097	-21.746	-21.585	-22.39	-23.301	-21.986	-21.662	-20.698	-21.004	-21.255	-23.836	-21.853	-23.561	-21.412	-20.06	-24.603	-22.274	-22.194	-22.335	-22.056	-20.917	-23.356	-23.1	-21.762	-22.885	-24.162	-21.83	-22.044	-22.253	-21.655	-22.53	-21.975	-24.111	-23.22	-22.836	-20.253	-20.372	-22.331	-19.131	-20.644	-23.176	-21.264	-20.986	-23.232	-19.52	-21.075	-20.714	-22.207
-6.9144	-7.0591	-4.9472	-7.1604	-7.8838	-6.4987	-7.1739	-5.0972	-5.0783	-7.7745	-7.0954	-8.8066	-5.8048	-6.4321	-6.5085	-4.1945	-8.0286	-5.8035	-6.3632	-7.1404	-7.2694	-5.8721	-3.9206	-4.2486	-6.069	-4.9451	-6.5048	-7.2692	-6.7115	-4.7621	-6.3534	-5.2303	-4.8251	-5.4959	-6.2133	-6.7224	-5.4586	-6.9518	-6.6704	-6.8168	-5.2679	-5.7173	-6.4272	-6.5795	-4.5574	-4.8288	-7.0915	-6.1915	-4.2073	-5.4059
6.1413	6.4722	7.0194	5.5021	6.8836	6.5108	3.6285	6.551	6.7225	5.8387	6.8038	8.3228	6.3511	8.3156	4.1873	7.1956	8.8268	6.9939	5.5107	8.2869	7.172	5.2317	6.0963	6.146	8.2051	6.6067	5.4628	6.1207	7.7464	6.4402	8.5477	7.0061	8.3305	5.2832	7.0476	8.205	6.2953	6.597	7.9317	7.5466	7.589	6.9439	7.5346	5.96	7.5781	6.0945	6.808	5.2538	7.8385	7.8348
0.32539	2.3179	3.1722	-0.87244	2.9866	1.4691	1.4211	0.98593	1.9499	1.8115	1.8539	2.868	1.1073	0.637	1.8779	2.1398	1.7625	0.37056	0.024731	3.4818	1.4358	0.78266	1.1559	0.91859	0.91647	3.0289	-0.35866	2.3375	2.0055	3.3362	3.6583	1.5953	2.2251	2.9535	0.15445	1.3365	-0.83408	1.236	3.0943	4.0043	0.81361	1.6196	0.69269	2.2503	-0.35773	0.58804	0.030525	1.4265	2.0318	1.8879
-8.1331	-6.2021	-6.6043	-6.1146	-4.8968	-7.5415	-4.7402	-5.5995	-7.0519	-6.9202	-8.732	-6.7027	-8.535	-5.9205	-7.3819	-7.3115	-7.3459	-5.0145	-6.5379	-6.4798	-6.292	-5.4722	-5.2132	-6.9097	-7.2569	-4.6904	-4.4317	-9.1905	-6.8579	-7.5763	-6.1061	-6.9078	-5.971	-6.4178	-5.3215	-8.5945	-7.3063	-7.9565	-7.011	-5.9978	-4.7492	-7.7854	-5.0073	-7.0638	-5.8543	-6.1209	-5.0036	-5.509	-7.2259	-6.4686
-11.935	-11.601	-10.273	-12.505	-12.496	-11.413	-9.717	-10.505	-12.672	-11.386	-13.379	-11.302	-11.433	-9.6308	-12.16	-10.803	-10.045	-11.848	-11.994	-10.519	-13.198	-11.585	-12.352	-13.494	-12.611	-11.489	-12.647	-12.192	-13.646	-11.78	-8.7996	-12.618	-10.221	-12.1	-12.856	-12.269	-7.5041	-13.068	-11.653	-12.784	-10.699	-10.001	-11.378	-13.074	-12.981	-9.756	-11.47	-10.545	-10.163	-12.946
-15.601	-13.897	-14.606	-14.789	-16.999	-13.448	-15.841	-15.314	-12.216	-15.447	-14.989	-13.488	-13.803	-16.693	-15.546	-13.755	-13.933	-13.868	-14.705	-14.151	-14.849	-12.548	-14.142	-14.936	-15.897	-15.4	-15.287	-15.449	-14.001	-15.139	-14.183	-17.561	-15.789	-14.59	-14.986	-16.495	-16.543	-15.103	-14.883	-16.229	-14.312	-14.251	-14.778	-15.343	-14.11	-13.346	-12.514	-14.67	-15.672	-14.027
0.87022	0.41407	0.94012	1.3412	-0.6519	-1.9367	2.5351	1.9722	0.069561	-2.0553	-0.6827	-0.32698	-0.23561	0.083313	-0.10245	0.12595	-0.21247	-0.75561	1.2161	-0.44308	1.8456	-0.48792	0.11009	1.8616	-0.63927	-0.27097	-1.3625	-0.29389	-1.7087	1.0578	2.0355	2.6697	1.6727	1.0157	-0.17644	0.64286	-1.4823	0.32569	-0.88061	-0.91794	1.3029	-0.32029	2.9807	-1.3385	-0.046484	1.1578	0.30026	-0.066873	-0.97907	0.15106
-5.2404	-2.8348	-2.4435	-4.4576	-5.1977	-4.6165	-4.6496	-2.3728	-5.2251	-4.1759	-2.0268	-4.5998	-2.4935	-1.9334	-3.644	-5.633	-4.1869	-3.7666	-5.1749	-3.9658	-4.1765	-4.0761	-5.0385	-3.2634	-4.0485	-6.7957	-2.4671	-4.9287	-4.4731	-4.5144	-3.5404	-3.3692	-3.2254	-5.5909	-2.7129	-2.9989	-5.2599	-4.7375	-2.4952	-4.3537	-3.3679	-3.1531	-4.1771	-4.1054	-3.6948	-2.5636	-5.4033	-2.954	-2.5414	-4.1335
-13.167	-13.926	-12.827	-12.387	-13.875	-14.144	-14.855	-13.028	-13.389	-14.287	-11.743	-12.72	-10.572	-14.899	-14.529	-13.318	-14.731	-12.691	-15.24	-13.115	-13.847	-13.122	-13.247	-14.304	-10.964	-11.994	-12.498	-13.41	-13.424	-12.837	-11.179	-12.576	-13.028	-13.745	-14.398	-13.531	-12.237	-14.401	-13.203	-13.703	-13.573	-15.801	-10.616	-12.168	-12.724	-14.822	-10.648	-12.959	-13.972	-14.264
-9.6218	-10.844	-10.198	-9.3287	-10.983	-9.0973	-7.2975	-10.065	-6.9465	-10.367	-8.8485	-10.511	-10.12	-9.9897	-9.621	-9.2349	-10.204	-10.794	-9.1639	-8.3208	-9.618	-7.702	-8.8738	-11.193	-8.4753	-9.3161	-10.417	-9.7783	-7.5066	-10.905	-9.6771	-7.4956	-7.7513	-8.612	-10.113	-7.9064	-8.1328	-6.797	-11.156	-7.3847	-8.9218	-10.416	-9.5788	-9.5755	-8.2921	-7.4791	-9.7314	-7.2811	-9.0372	-9.0104
-3.8608	-2.2851	-0.98781	-3.0397	-2.1608	-3.5681	-5.8806	-4.0772	-3.6877	-1.9743	-4.3978	-1.5921	-1.6941	-3.0594	-2.7736	-1.7621	-3.1079	-2.6757	-2.0025	-3.7862	-1.1408	-2.5734	-3.8225	-0.65593	-2.1555	-5.5579	-3.5385	-4.3391	-0.8194	-1.5261	-4.7828	-2.121	-2.8467	0.33805	-3.4987	-2.2668	-2.9547	-4.5032	-1.6042	-3.8971	-2.7777	-1.339	-2.8979	-2.3357	-0.3824	-1.0876	-4.5142	-2.9315	-2.5677	-3.0548
-0.77357	0.13091	-1.5014	-1.9545	-3.0658	-3.2002	-0.47702	0.80108	0.8306	0.41598	0.68517	0.46862	0.087661	-1.5952	1.2895	1.3726	-1.1509	-1.4885	-0.77995	-1.2335	-0.0092075	-1.0476	0.44809	1.2331	1.4297	1.7806	0.070139	2.6929	-0.28432	1.2818	0.74198	-0.19023	-1.1813	-0.60986	0.073323	0.66471	-2.2731	-1.0586	-0.84535	2.4397	0.092172	3.1271	-1.0088	0.86841	-0.67954	-0.47844	-0.48629	0.5123	0.81137	0.12396
-2.1806	-1.9997	-4.6759	-0.74878	-1.7192	-3.1902	-1.5828	-2.7909	-2.3403	-1.3963	-3.7854	-3.957	-4.0876	-1.3186	-1.0684	-3.6399	-3.8771	-0.84156	-1.6335	-2.7164	-2.2736	-1.827	-1.685	-1.0478	-1.0369	-0.75149	-0.92275	-2.2741	-6.1906	-2.6877	-3.6482	-3.5111	-1.4835	-2.9688	-0.94902	-4.5556	-3.7708	-0.53198	-2.3075	-1.4246	-3.2004	0.24005	-1.1274	-2.1188	-2.7092	-3.2413	-1.4702	-3.9681	-1.2991	-1.5825
-2.1811	-1.3876	-0.19381	-1.3035	-2.3226	-1.7684	-1.5808	-1.6753	-2.0219	-1.825	-3.1685	-0.39002	0.87764	-2.5813	-2.7433	-3.3507	0.90708	-1.2326	-3.0194	0.2656	0.26774	-2.3484	0.026478	-2.4988	-0.79906	-0.87933	-1.5379	-1.9283	-0.87373	-3.2288	-1.5617	-0.80666	-3.0624	-0.41109	-2.7319	-2.0875	-2.2116	-2.4229	-4.5171	-2.5878	0.14953	0.49308	-0.55323	-2.151	-2.3079	0.10727	-2.2121	-0.4341	-0.73822	-0.90956
-6.0991	-7.2024	-6.5754	-7.6722	-5.7749	-7.7624	-5.8118	-4.83	-3.6562	-8.5114	-5.2033	-5.672	-7.9196	-4.5137	-7.0824	-7.2391	-6.0115	-6.9466	-6.6887	-4.3089	-5.3123	-7.5611	-4.8952	-5.9585	-4.9694	-8.2036	-8.0713	-6.6265	-6.6937	-6.5919	-5.809	-6.2319	-6.7362	-8.6125	-6.192	-6.1783	-5.4171	-7.8037	-8.3941	-6.9608	-6.2221	-8.2115	-5.8157	-8.073	-6.9065	-4.8794	-6.6812	-6.7562	-6.0771	-5.9202
-0.54037	-0.83849	-1.2023	-2.01	-0.64399	-1.2061	-0.81469	0.18527	-0.98731	-1.7375	-0.79461	-1.1592	1.2525	-3.1818	-1.7394	-1.777	-2.5542	-0.066082	-2.9611	-1.4565	-0.95921	-1.4089	-2.9929	-2.3431	0.18054	-2.9229	-4.3202	-2.1343	-2.0771	-0.28165	-1.7807	-2.592	-1.3229	-0.93608	-0.51109	-2.823	2.5824	-1.9867	-0.83459	-1.1961	-1.5915	-0.48764	-0.85328	-1.5535	-1.36	-0.24382	-2.6946	-1.7321	-1.6934	-2.572
-22.243	-19.015	-20.695	-22.099	-21.288	-19.489	-20.773	-20.296	-19.374	-21.452	-19.081	-19.442	-21.234	-18.534	-21.771	-22.027	-20.23	-20.821	-20.358	-21.371	-19.41	-21.55	-20.689	-18.398	-20.617	-20.255	-23.064	-22.146	-20.091	-19.815	-17.769	-21.333	-21.352	-22.187	-19.601	-21.493	-18.369	-20.029	-22.036	-20.443	-21.805	-20.136	-21.781	-22.488	-21.16	-24.166	-21.429	-20.223	-19.886	-21.386
-3.2763	-1.3574	-1.5696	-0.59114	-3.2946	-1.7872	-0.84131	-1.4069	-0.4194	-0.01836	-1.0521	-0.043308	-1.107	-1.6972	-1.6602	0.089342	-2.0964	-2.2345	-2.2911	-1.0961	-1.2383	-1.7598	-2.565	-1.8681	-0.28926	-2.9713	-1.6127	-2.1066	-3.5011	-1.507	-3.0842	-1.2623	-2.1361	-3.4979	-2.4897	-3.486	-2.8531	0.64938	-2.1375	-2.2991	-1.7404	-1.9112	-3.1907	0.78199	-2.804	-2.3115	-2.0597	-0.057284	-0.044969	-1.0709
-16.493	-14.908	-14.451	-14.829	-15.503	-12.913	-14.592	-12.972	-14.113	-13.908	-14.86	-16.64	-15.831	-14.431	-11.919	-14.197	-14.736	-14.276	-17.442	-13.389	-14.978	-15.005	-14.142	-17.073	-14.054	-13.462	-15.539	-14.416	-14.712	-15.445	-13.458	-15.669	-13.532	-13.556	-14.427	-12.515	-13.793	-15.961	-15.413	-14.06	-13.85	-14.691	-15.436	-14.194	-12.277	-12.311	-15.833	-14.194	-15.685	-12.595
-9.2642	-9.5886	-11.535	-11.548	-9.0719	-10.796	-12.257	-10.95	-11.874	-9.8099	-11.225	-11.04	-11.833	-9.9839	-10.627	-8.9792	-10.02	-10.466	-10.119	-10.734	-10.785	-7.6023	-10.551	-10.316	-10.788	-12.043	-9.0214	-11.37	-11.29	-10.215	-10.317	-10.129	-10.52	-8.6237	-8.2658	-10.731	-11.06	-9.8164	-11.601	-8.3372	-11.362	-11.621	-12.882	-10.78	-11.344	-9.223	-9.9314	-12.29	-11.218	-12.86
-13.196	-11.833	-11.691	-12.023	-13.111	-12.669	-10.685	-13.82	-14.192	-13.589	-12.431	-13.333	-12.255	-13.008	-13.225	-11.718	-12.264	-13.192	-12.793	-14.525	-10.417	-12.105	-14.876	-12.382	-13.31	-14.483	-13.045	-14.172	-14.535	-11.645	-12.555	-13.752	-11.819	-14.222	-12.446	-14.505	-14.505	-13.15	-13.516	-13.902	-12.828	-13.362	-12.62	-11.28	-13.34	-13.624	-14.256	-14.609	-11.744	-11.697
-12.081	-8.467	-10.861	-9.0184	-10.034	-9.5198	-8.241	-10.557	-10.666	-8.0055	-11.502	-9.9648	-10.022	-10.439	-10.944	-8.5114	-11.345	-10.28	-8.1777	-11.233	-10.777	-9.0579	-10.897	-11.034	-10.554	-8.4797	-10.562	-10.435	-9.6885	-10.71	-10.631	-10.854	-10.891	-10.635	-9.3841	-10.237	-7.4571	-10.671	-12.979	-9.0067	-11.141	-9.2347	-10.746	-10.646	-8.7731	-10.941	-9.9093	-9.4883	-11.1	-9.5756
-3.4639	-4.9954	-3.2717	-3.648	-2.8371	-5.5011	-4.476	-3.9429	-4.452	-1.7722	-2.8481	-2.2991	-2.4081	-5.0285	-2.3006	-4.7638	-1.1801	-5.2479	-3.5049	-5.4533	-3.6432	-5.196	-5.1063	-4.4104	-3.4344	-3.613	-4.2675	-4.8956	-3.4461	-2.7429	-3.6754	-2.8341	-3.5725	-2.7619	-4.1767	-3.4407	-2.8546	-3.4845	-2.5867	-5.3117	-2.2088	-3.9148	-2.46	-5.404	-3.6061	-0.82079	-4.0398	-1.221	-3.9673	-4.1859
-3.2231	-3.4441	-1.1084	-3.5851	-2.5605	-3.4735	-4.0323	-4.1821	-2.6294	-2.9339	-3.0547	-2.2275	-2.4607	-3.0728	-3.6969	-4.5263	-2.4894	-2.3285	-2.8226	-3.5202	-3.1857	-1.7386	-3.0651	-3.3063	-3.7958	-3.136	-5.2552	-3.1776	-5.1086	-1.2045	-2.2491	-1.1201	-2.2912	-3.1921	-2.1291	-5.134	-2.0375	-3.6071	-3.0364	-1.799	-5.2452	-3.8204	-2.0607	-4.988	-3.7316	-2.5731	-5.0924	-0.90497	-2.5357	-3.6058
-10.687	-11.506	-9.7557	-10.457	-10.051	-10.962	-12.187	-9.8757	-11.564	-9.5557	-9.2111	-12.06	-11.325	-13.036	-8.7628	-10.986	-10.7	-9.8764	-12.956	-9.4452	-11.208	-11.322	-8.7476	-9.6303	-9.9622	-10.19	-11.204	-12.526	-10.88	-10.964	-10.807	-10.048	-12.674	-10.698	-11.287	-12.523	-11.426	-8.9825	-10.851	-10.266	-10.346	-12.202	-9.8084	-9.991	-12.478	-8.6377	-11.425	-9.3324	-11.523	-10.36
-15.005	-14.143	-15.883	-13.326	-12.769	-13.284	-14.193	-14.524	-13.877	-13.942	-15.273	-14.989	-11.955	-13.949	-16.253	-14.48	-16.13	-10.936	-14.022	-13.724	-14.428	-14.296	-14.959	-14.111	-14.306	-13.817	-12.837	-16.275	-13.266	-13.393	-13.459	-11.809	-13.994	-12.891	-12.937	-15.577	-12.425	-14.389	-13.893	-13.984	-14.939	-14.464	-14.479	-13.158	-13.697	-12.241	-13.511	-15.298	-11.875	-12.752
-21.868	-21.356	-22.958	-21.584	-20.067	-20.904	-22.304	-23.885	-20.571	-20.874	-21.459	-20.39	-22.36	-22.97	-22.947	-22.003	-23.242	-23.038	-21.723	-23.507	-24.582	-22.674	-19.805	-23.86	-23.739	-22.674	-22.491	-23.904	-23.732	-21.445	-23.168	-23.377	-21.962	-22.291	-21.009	-22.706	-20.685	-23.651	-21.841	-20.171	-22.667	-22.157	-22.611	-23.378	-22.333	-21.684	-22.692	-21.57	-21.296	-20.438
-0.29269	0.56985	-2.2082	-0.82969	1.2186	-1.6376	0.19158	-0.9987	1.0215	0.13367	-1.3301	-1.7548	-0.10796	-0.70071	-1.3012	-0.3929	0.24993	-1.0198	0.47745	-0.44031	-2.0205	0.0014904	-0.79343	-0.96208	-0.092454	-0.32877	0.4136	-0.9493	-0.23535	-0.3457	0.53506	-2.3541	-0.86866	-0.71401	-1.6176	0.1364	-1.2514	-0.79666	-1.7067	-1.9423	0.61155	-0.8027	-0.27315	-1.772	-2.0964	0.94271	-0.99677	0.72779	-0.47601	1.9367
-2.8754	-2.2711	-2.4794	-1.9808	-0.52154	-3.0462	-2.4106	-3.6963	-2.282	-2.4532	-0.54429	-2.8498	-2.0901	-2.4266	-0.87833	-3.0256	-3.5077	-1.4111	-2.0662	-4.471	-3.6445	-4.7828	-2.2992	-3.4793	-1.7369	-2.4387	-0.85933	-2.9695	-1.7557	-0.85752	-3.7208	-0.06904	-1.2522	-2.1826	-4.2489	-2.07	0.72982	-0.66223	-1.892	-5.1795	-3.4772	-2.5356	-4.2599	-2.3263	-0.47597	-2.2368	-3.6688	-3.2666	-4.4587	-2.9676
-2.2817	-4.7805	-4.1246	-3.2062	-3.9176	-4.7534	-3.727	-3.0195	-1.4784	-3.268	-3.965	-5.1903	-3.7748	-8.3626	-4.05	-4.3288	-4.3704	-4.8901	-5.0225	-1.7086	-4.5233	-4.5476	-5.3933	-4.3099	-4.075	-6.2179	-3.8706	-2.8662	-3.1688	-2.8011	-5.8226	-3.092	-3.332	-5.1056	-4.3008	-4.3508	-5.7097	-6.5517	-3.4083	-7.4307	-3.4451	-5.818	-2.8337	-5.3035	-5.8744	-1.9137	-3.1579	-4.0247	-5.2758	-2.9227
-13.503	-13.063	-13.802	-13.206	-11.506	-11.362	-14.422	-13.197	-12.903	-11.712	-13.378	-12.567	-13.192	-12.927	-11.993	-11.026	-11.361	-13.553	-13.986	-12.012	-14.506	-12.699	-13.375	-10.802	-13.396	-10.802	-13.487	-13.514	-13.671	-13.751	-14.8	-13.138	-13.772	-13.51	-12.031	-11.598	-16.098	-13.354	-12.626	-13.604	-12.786	-12.825	-13.42	-12.921	-14.21	-13.252	-12.285	-14.868	-13.644	-15.413
-3.3227	-2.7526	0.58205	-3.8357	-5.8847	-4.559	-3.4906	-3.8914	-2.1555	-3.3469	-3.8196	-3.7832	-2.6892	-1.2434	-2.9896	-4.6302	-3.8174	-5.1268	-4.5399	-1.4255	-1.5192	-4.1725	-2.3124	-2.709	-3.5734	-5.0298	-5.415	-2.8846	-4.6708	-4.4593	-2.3233	-3.1325	-2.8536	-3.1942	-2.2656	-3.1916	-3.6125	-4.8542	-4.3783	-2.9227	-2.952	-4.5369	-2.5754	-2.0842	-3.7526	-1.0032	-4.1561	-3.8892	-0.71277	-2.5352
-18.572	-18.46	-21.3	-20.217	-19.811	-20.544	-20.998	-21.086	-19.377	-22.335	-21.249	-18.749	-19.921	-20.411	-20.654	-23.379	-21.831	-18.64	-23.257	-18.424	-22.255	-20.766	-19.332	-20.001	-20.677	-20.333	-20.45	-18.217	-20.564	-18.378	-18.341	-20.723	-19.213	-21.06	-19.901	-20.534	-21.684	-23.825	-20.656	-20.495	-20.402	-20.145	-19.621	-20.926	-19.974	-21.558	-22.683	-19.889	-21.968	-20.439
-0.44998	1.1447	-2.3741	-0.35616	-2.2582	-0.64668	0.12529	-0.85529	-2.8751	-1.9047	-2.1345	-3.4306	-1.8504	0.082049	-0.40659	0.43642	-2.0905	-0.20475	-1.3775	-1.7632	-0.71851	-1.9561	-2.7875	0.25465	-4.3863	-1.5864	-0.67443	-2.5534	-0.86354	-1.4924	-0.84604	0.10033	-1.0074	-1.1107	-0.43137	-2.1229	-0.34817	-0.90418	-2.2091	0.077099	-0.82542	0.1441	-2.3217	0.010276	-0.72554	-0.30181	-2.3006	-1.9147	-1.0581	-0.21406
-0.41069	3.6654	-0.8804	0.79119	-0.29716	-0.71406	0.61081	2.1326	-1.435	-0.14275	-1.752	-0.42742	-2.0014	0.70942	-0.64371	0.88584	0.011098	-1.1689	0.047457	0.063222	1.6575	1.3434	0.8588	-0.090131	1.3902	-0.60575	0.015029	1.5341	3.0274	-2.3086	-1.3761	3.1614	1.5243	0.5988	1.056	1.5827	0.16989	-1.6223	1.7144	-0.020981	-0.94244	1.6524	0.40612	-0.52581	-0.75406	-0.26815	-0.077367	0.14376	0.62797	-0.58565
-7.7866	-5.4774	-5.8187	-5.5512	-5.6601	-5.6237	-5.2242	-6.0671	-8.2129	-5.6194	-7.0533	-4.9186	-5.8456	-5.6916	-6.7768	-8.214	-3.9294	-5.4593	-4.6514	-5.2475	-6.5723	-6.7555	-5.6797	-4.0907	-5.0343	-7.7084	-6.4327	-7.0146	-7.2845	-6.286	-3.5255	-6.1892	-5.3329	-7.0979	-4.9218	-6.6871	-4.9258	-6.477	-5.8235	-6.7919	-5.6384	-7.926	-5.0645	-5.8986	-8.1614	-8.6407	-4.8009	-5.5091	-7.6941	-7.3642
7.7637	8.6542	7.3445	7.7032	7.8561	9.0692	9.7092	8.535	9.0105	8.2244	10.174	10.282	10.426	10.311	8.0064	8.654	11.37	9.9269	8.8334	9.0186	8.8605	9.9144	9.3925	9.3468	7.6926	9.8215	9.7849	6.9021	9.2679	10.087	9.8347	8.9184	8.5326	9.9482	9.6473	10.158	10.109	8.0109	8.9468	9.4061	10.984	8.544	10.432	8.2487	9.1793	6.8755	10.206	9.2266	10.766	8.5386
-6.4835	-4.459	-3.633	-1.666	-3.5685	-2.2	-3.9397	-0.88874	-1.6338	-2.0376	-3.2703	-3.5628	-6.1421	-1.3037	-3.0806	-3.3628	-5.0773	-2.1551	-5.9416	-2.2809	-1.7186	-5.1042	-4.9128	-4.6023	-4.4815	-3.7846	-3.169	-4.8988	-3.1595	-4.9868	-3.3123	-4.4051	-4.7499	-2.6148	-3.2765	-3.8222	-4.4252	-3.5886	-5.739	-3.9473	-5.1691	-4.1352	-3.1002	-4.112	-3.9395	-3.8356	-4.2349	-2.4589	-5.0439	-2.6329
-12.072	-10.286	-12.93	-13.933	-12.133	-11.74	-11.762	-14.126	-12.277	-10.531	-10.872	-10.873	-10.918	-11.356	-9.8697	-10.499	-12.321	-8.6475	-11.525	-10.243	-12.241	-9.9078	-10.088	-10.295	-10.957	-11.536	-9.7652	-12.226	-8.7982	-12.081	-10.73	-11.137	-6.7207	-12.845	-10.235	-11.135	-9.3453	-11.609	-9.2384	-10.398	-9.195	-9.8452	-11.655	-10.854	-9.9005	-12.496	-10.277	-11.026	-11.398	-12.055
-3.7048	-0.2675	-0.96978	-2.8715	-4.2876	-1.6185	-2.1721	-1.4653	-2.4779	-1.0554	-0.97496	-3.3619	-2.6981	-2.8553	-1.9327	-1.3401	-2.5256	-1.5114	-1.9645	-0.078946	-0.96779	-2.3899	-1.4052	-0.12771	0.69561	-2.2871	-3.2942	0.36578	-0.22324	0.054289	-1.7142	-1.2556	-1.2769	-1.7891	-0.23541	-1.6619	-3.658	-0.35646	-0.18705	0.6711	-0.097529	-2.1155	-3.0318	-1.7181	-1.1333	-1.7205	-0.57123	-0.46208	-3.3703	-0.9091
-6.9441	-7.9225	-9.383	-8.3887	-9.4531	-9.7227	-8.77	-10.011	-9.483	-10.041	-10.115	-10.791	-10.002	-9.6492	-8.5954	-8.7718	-8.3196	-11.067	-8.5264	-10.357	-9.3576	-9.5551	-8.5149	-9.4779	-8.6919	-7.2264	-10.377	-8.4584	-9.5829	-10.452	-10.392	-8.012	-8.4411	-9.1831	-10.065	-10.336	-9.077	-7.8989	-7.8422	-8.7622	-9.0409	-9.2201	-6.9293	-9.125	-7.4434	-9.5775	-9.0988	-10.454	-9.3845	-11.073
-2.9474	-2.9517	-5.763	-4.8023	-6.1779	-2.8861	-5.9238	-5.3477	-4.438	-3.8706	-5.1622	-4.4232	-4.6567	-3.7425	-4.6025	-4.7465	-4.452	-5.3073	-3.1528	-7.1849	-3.6926	-1.5291	-5.9085	-4.4037	-6.8155	-4.2535	-5.2549	-3.7501	-7.1118	-5.9453	-4.4373	-5.6331	-4.0976	-4.0062	-4.7565	-2.6751	-5.3234	-2.5345	-5.2261	-6.6827	-3.7283	-5.556	-5.7831	-7.184	-2.9295	-3.2994	-7.0854	-6.1361	-3.5744	-3.5365
3.4478	2.9785	7.2816	3.5263	1.9252	4.2924	4.1133	6.1409	6.2629	6.2765	6.5262	5.4072	5.1442	6.8887	2.497	5.3452	7.5427	5.2439	3.1817	5.0885	5.463	5.437	5.4193	4.2257	5.4792	3.7638	3.9516	4.7659	3.3966	6.7577	5.0235	3.4798	3.3772	4.8542	3.4801	5.5889	6.1518	6.4619	3.4781	2.672	6.46	6.0191	5.5687	5.7823	5.1705	1.6725	7.1021	6.1716	5.5149	4.8503
-3.9449	-3.5874	-2.9196	-3.9935	-1.5685	-2.3878	-3.7824	-2.2648	-4.0038	-1.3558	-2.8269	-3.8068	-2.0327	-1.7388	-2.6273	-3.0065	-1.5103	-2.2804	-2.6781	-1.7655	-1.9678	-5.1571	-3.0106	-4.1869	-3.62	-3.8056	-2.4292	-2.3067	-2.5944	0.63591	-4.0725	-0.72844	-3.2287	-2.8107	-3.697	-3.7518	-1.7198	-1.071	-1.9885	-4.3747	-2.3452	-2.4815	-1.4373	-1.5597	-2.6785	-3.3563	-4.8174	-3.6497	-2.243	-3.3279
0.1751	-1.8	0.35817	-1.0569	-0.4732	0.45748	-0.2407	1.3091	-1.8414	0.60938	-0.44799	1.5577	-2.0053	1.9184	-3.8563	-0.67814	1.3874	0.94255	1.8924	1.0592	-0.64288	3.2017	2.2885	0.12376	-3.2079	0.040567	0.78157	-2.091	-2.0229	0.54994	-0.011189	2.0582	0.96687	1.7455	-2.808	0.31185	-1.3823	0.75274	0.83679	0.12123	1.8217	-0.60798	-0.91284	-1.4595	-1.1304	-1.2902	-2.7341	1.103	1.8563	-1.9529
0.29905	-2.3622	0.19874	-1.1769	-1.2248	-1.1894	-2.105	0.50231	-0.56551	-1.9451	-3.0761	-0.84068	0.82279	-0.14219	-1.5021	-0.6397	-1.5266	0.79097	1.6958	-0.44354	-0.89148	-0.5087	0.1161	1.056	-1.4953	-0.82403	-1.3574	-0.64396	0.089911	-1.6609	-0.48345	-0.91793	0.36604	-2.5024	-0.47796	-0.019551	-1.2129	-1.9299	0.063645	-2.2662	0.1246	0.24751	-1.2065	-0.16189	-0.4954	-2.3438	-0.24908	-0.42189	0.385	-1.1641
-20.652	-21.211	-20.809	-19.816	-20.568	-21.819	-21.767	-22.217	-20.54	-23.281	-23.002	-22.124	-22.42	-20.998	-18.187	-23.242	-20.759	-20.593	-21.351	-19.623	-20.93	-22.307	-23.008	-20.079	-19.44	-19.804	-19.461	-19.853	-21.214	-21.877	-19.721	-21.47	-20.127	-20.176	-21.442	-20.161	-19.153	-19.982	-17.836	-18.06	-21.558	-22.446	-20.086	-22.541	-19.567	-20.551	-21.504	-19.511	-18.175	-18.73
-21.117	-21.951	-19.679	-21.194	-22.235	-21.506	-20.618	-19.399	-20.615	-21.555	-19.783	-19.544	-20.015	-21.107	-19.511	-20.875	-22.296	-17.818	-20.879	-19.377	-23.554	-20.706	-20.526	-21.258	-21.018	-20.467	-21.357	-20.321	-20.185	-21.603	-21.828	-17.875	-19.566	-21.507	-20.835	-21.951	-20.164	-22.181	-21.347	-19.827	-20.955	-21.064	-19.261	-20.605	-19.238	-22.199	-22.28	-20.415	-20.954	-22.246
-11.139	-11.821	-10.732	-12.395	-9.0424	-10.447	-11.7	-10.755	-13.54	-12.008	-13.36	-9.8364	-10.874	-11.787	-11.469	-12.929	-13.732	-11.305	-12.46	-12.649	-11.885	-10.918	-11.201	-11.478	-10.006	-12.345	-12.809	-9.8268	-9.4252	-11.731	-13.488	-10.344	-10.023	-10.526	-8.0417	-9.3288	-12.676	-13.335	-10.937	-12.025	-11.307	-10.212	-11.264	-10.1	-12.249	-11.881	-11.279	-10.59	-11.2	-12.193
-10.473	-12.806	-13.873	-14.901	-13.522	-13.603	-13.393	-12.658	-14.18	-12.553	-13.148	-10.931	-11.902	-14.236	-10.982	-12.115	-12.75	-14.181	-11.789	-14.003	-14.081	-13.848	-13.473	-13.328	-13.607	-15.967	-10.836	-10.135	-12.003	-12.527	-9.9281	-13.657	-13.392	-14.189	-13.609	-14.041	-13.788	-14.052	-12.928	-12.395	-10.992	-14.697	-13.489	-13.325	-16.404	-13.178	-13.106	-13.02	-12.496	-11.805
-6.0294	-7.6674	-8.2421	-3.9397	-5.3955	-7.1206	-4.9535	-7.2487	-7.2802	-6.0701	-7.6305	-8.5585	-8.2482	-8.7845	-8.1609	-6.9189	-6.2931	-7.0391	-9.3467	-5.2973	-7.5909	-6.3962	-7.2632	-7.9841	-4.9768	-9.5827	-7.5763	-5.5004	-7.134	-9.499	-7.5212	-8.4346	-7.3573	-8.0193	-6.8611	-7.031	-8.6358	-8.1666	-9.0047	-8.3779	-6.5564	-7.3905	-6.7835	-9.6884	-6.329	-8.1028	-6.1537	-9.095	-7.2434	-6.542
-10.151	-14.327	-15.678	-14.214	-13.84	-14.305	-10.876	-13.091	-15.012	-14.233	-11.941	-15.611	-10.632	-12.838	-12.605	-12.153	-14.318	-12.31	-11.672	-12.204	-13.9	-12.721	-15.015	-14.617	-13.745	-12.735	-12.674	-12.268	-12.475	-11.999	-12.854	-13.068	-13.905	-15.298	-13.602	-11.735	-12.362	-12.27	-14.223	-11.655	-12.838	-15.256	-11.737	-11.019	-12.691	-12.812	-13.383	-13.028	-10.826	-13.018
-3.3236	-1.5802	-2.1808	-0.29655	-1.85	0.35327	-1.7093	-0.038702	-0.38427	-2.7921	-3.0697	-1.1025	-1.4507	-0.79241	-2.6434	-1.8188	-4.0205	-1.494	-1.2615	-2.5952	-3.6124	1.5437	-2.2493	-0.16781	-1.004	-1.8706	-1.3881	-1.5745	-1.1466	-1.8018	-1.6573	-0.40877	-1.6337	-1.7746	-2.5419	0.95114	-0.90788	0.22736	-0.045223	-1.3294	-1.3439	-1.3894	-0.84579	0.29249	-2.1427	-1.5403	-2.3362	0.17475	-1.4786	-1.3839
-9.9249	-10.892	-9.7267	-10.185	-7.8353	-10.218	-9.5301	-10.537	-9.7695	-11.492	-11.012	-11.417	-12.72	-10.149	-12.557	-7.5797	-9.8612	-10.713	-11.497	-9.8243	-11.683	-11.413	-12.361	-10.364	-9.8543	-9.4779	-12.623	-11.141	-12.326	-12.288	-10.431	-11.919	-10.742	-11.216	-8.7309	-10.731	-11.828	-12.558	-8.1669	-9.5198	-10.994	-11.88	-11.964	-10.734	-12.002	-11.141	-10.701	-11.381	-10.586	-11.197
-9.1111	-7.5283	-9.4237	-10.489	-11.196	-10.941	-11.571	-8.7156	-8.9408	-9.6126	-9.6172	-8.8212	-7.1144	-7.9566	-5.2268	-9.5294	-10.836	-9.1688	-9.6373	-9.5016	-8.9244	-9.1458	-8.8315	-9.9085	-9.1202	-8.2427	-6.8875	-8.4317	-8.4912	-8.504	-7.7617	-11.701	-8.4395	-8.9893	-8.1528	-9.3928	-7.8257	-6.145	-9.5631	-9.5219	-8.8504	-7.9255	-8.4303	-8.2066	-7.5606	-11.502	-10.784	-8.6684	-6.2921	-9.1324
-6.8499	-7.7982	-6.9623	-6.6706	-7.1165	-7.5741	-7.1548	-4.5547	-5.7215	-6.412	-6.6317	-6.6847	-8.1973	-4.5269	-7.7281	-7.8141	-6.5414	-4.0967	-6.7132	-8.7878	-4.2954	-7.9766	-5.8923	-6.3508	-5.8445	-7.4002	-5.5063	-6.519	-4.9684	-4.3335	-6.9665	-5.7838	-6.3666	-5.1594	-5.4208	-4.7585	-8.0266	-5.0629	-5.8852	-7.5379	-7.3645	-7.6636	-6.8097	-7.5953	-5.8474	-8.1571	-7.5936	-5.9563	-9.2018	-5.5013
3.1558	1.4162	1.5901	0.46863	4.3791	-0.16139	0.14542	1.234	0.67722	1.457	2.8463	2.768	0.16906	1.9466	1.1838	2.4132	-1.0035	3.2999	0.12493	1.07	2.2621	2.6044	0.87192	2.1082	2.7895	1.5644	0.62285	1.4305	-0.99916	2.7166	-1.8404	1.3418	0.084705	1.9577	2.1777	3.9828	3.5014	0.79647	0.81638	1.1626	1.8942	2.1867	0.85193	3.9816	-0.020036	2.8415	1.5521	0.89893	3.2731	2.4927
-1.0938	-0.34725	0.67933	1.7372	-0.64927	0.55109	-0.50095	-1.6421	-0.093521	0.74344	0.16889	0.077143	1.4534	0.0068445	-1.0362	0.036176	1.3856	1.3844	2.074	-0.43111	0.99804	-0.80068	-1.0993	0.6028	0.41061	0.36692	1.4916	-0.60191	1.0356	-0.44637	1.0454	1.4786	-0.31227	-0.20687	-0.30397	-2.1522	0.72692	0.4633	0.25037	0.16612	-1.2271	0.12503	-1.697	-1.6116	-1.0592	2.2419	-0.57787	0.89393	0.31139	-0.69316
-0.69198	2.7631	2.1643	2.0399	1.5559	1.2455	-0.00368	-0.45161	1.6122	1.9299	1.6779	1.8415	0.83457	1.2685	0.22016	-0.69427	-0.82222	-0.55114	1.5077	1.2595	-0.063807	-0.51925	1.0358	1.7846	-0.53288	1.7177	1.4643	-0.29448	-1.6686	0.11859	-0.49089	0.41886	0.59812	-0.58271	0.81093	-0.63481	-1.139	-0.043934	1.3353	1.318	-1.1468	-0.60969	-0.12321	0.802	-0.17624	-0.0963	-0.44864	0.37519	-0.12522	-0.53309
-10.192	-9.6597	-9.4273	-6.7802	-9.1433	-7.0141	-8.7367	-8.6881	-8.5741	-8.8733	-12.354	-9.1149	-8.8119	-10.452	-8.6801	-9.7283	-11.416	-6.3359	-6.4571	-9.166	-9.9032	-8.2065	-8.1522	-9.2879	-8.0797	-9.0403	-9.081	-7.6454	-10.022	-9.6069	-8.8031	-8.4971	-10.442	-8.4605	-9.2172	-11.288	-8.524	-8.8859	-8.7446	-7.3736	-8.7843	-7.7434	-8.6446	-7.9674	-8.4108	-7.6825	-6.7976	-8.1275	-8.3454	-6.2086
0.42292	-0.91408	1.3485	-2.0731	-2.7594	-1.1507	-0.25111	-3.8631	-0.49812	0.83924	-0.60726	-0.20399	-0.45654	-2.4893	1.1465	-0.98946	-0.16774	2.5753	-0.36329	-3.2353	0.65596	0.49084	-0.22376	-1.7747	-1.307	-3.7254	0.2545	1.0133	-0.61241	-4.4874	-0.15647	-0.26769	-0.14368	0.18426	-0.85957	-1.3021	-0.75403	3.2292	-2.225	-1.4396	-3.3089	-2.473	-1.5536	-2.3932	-2.1739	-2.6676	1.95	-4.3247	0.39379	-0.67578
-11.273	-11.309	-9.9121	-10.765	-11.422	-11.409	-10.677	-10.385	-10.356	-12.563	-11.247	-13.855	-11.04	-13.848	-10.01	-11.135	-11.702	-11.644	-10.404	-10.393	-13.436	-12.637	-12.97	-13.638	-11.229	-10.319	-11.887	-11.279	-10.662	-12.791	-11.05	-12.88	-9.5859	-11.326	-13.021	-10.371	-11.057	-11.428	-11.971	-10.881	-12.967	-11.351	-11.372	-11.087	-13.566	-13.203	-10.95	-10.907	-10.897	-11.87
-10.32	-8.2163	-8.3905	-8.9396	-7.8026	-8.3767	-9.6061	-10.842	-10.133	-9.5665	-8.4139	-8.1938	-7.829	-8.0268	-7.7763	-7.6157	-9.0765	-6.5139	-7.6259	-8.209	-9.2516	-8.5378	-11.491	-8.6487	-9.128	-7.4501	-10.506	-10.328	-9.5648	-8.2645	-8.1738	-8.7226	-8.7572	-9.6795	-7.8298	-9.6715	-11.379	-9.7202	-8.6938	-7.4198	-9.7573	-10.073	-8.9275	-9.0937	-9.897	-7.2598	-9.5127	-7.243	-8.7637	-10.419
7.2417	10.65	7.7076	9.4278	6.4715	7.9995	6.7921	7.6142	10.066	7.3253	8.9498	6.9941	9.5813	7.9194	10.047	8.1455	9.1161	8.4981	5.7347	5.3721	7.8485	9.7285	8.0703	6.7768	7.549	8.3946	6.5907	6.7117	6.9358	7.278	7.8292	6.7348	7.4936	9.1374	9.0746	9.3759	6.5014	7.0149	8.4198	8.2038	7.562	7.0803	7.7533	7.3062	7.6618	7.7478	5.5544	8.0094	7.969	8.2318
-1.4264	-1.968	-2.8817	-3.0824	-1.5439	-0.98647	-2.7812	-3.5485	-3.3226	-3.1371	-2.4854	-3.344	-4.0513	-1.9658	-2.7986	-1.2158	-0.83803	-4.045	-4.0031	-1.8107	-2.644	-2.4432	-2.741	-2.0265	-1.5434	-1.1267	-2.617	-0.66924	-1.248	-2.8807	-2.0633	-4.8352	-5.7736	-3.7535	-2.1514	-2.9607	-1.3304	-3.8889	-4.2871	-1.7585	-2.3352	-1.0771	-1.6239	-1.4575	-1.5941	-1.3563	-3.6082	-4.9121	-2.3954	-1.9662
-14.82	-15.535	-14.104	-14.46	-13.848	-13.905	-13.833	-16.915	-14.094	-14.404	-16.388	-12.353	-14.421	-13.159	-13.827	-11.491	-14.94	-14.752	-12.473	-15.022	-14.066	-16.56	-14.217	-14.015	-13.977	-16.248	-15.478	-11.927	-13.612	-16.2	-16.849	-14.496	-15.013	-18.001	-15.299	-14.533	-14.819	-18.046	-15.106	-14.324	-15.648	-14.521	-13.907	-13.972	-14.009	-12.114	-14.675	-13.368	-16.792	-15.569
-3.9158	-2.8105	-4.2795	-3.7113	-2.4625	-2.6069	-2.0959	-3.644	-4.0729	-3.1282	-4.584	-3.4565	-5.3591	-1.9004	-1.8838	-3.5854	-1.3837	-4.5357	-2.0656	-3.356	-4.2573	-4.721	-3.175	-1.9962	-0.46198	-3.3805	-5.9159	-3.5794	-4.7197	-3.8924	-4.4763	-3.6589	-2.4656	-2.9622	-2.4253	-3.591	-1.8654	-1.792	-4.3374	-4.6201	-1.8746	-3.371	-4.4841	-3.4642	-3.6877	-2.4321	-2.9739	-3.2476	-4.1808	-2.8522
-23.238	-24.302	-20.96	-25.373	-22.435	-21.376	-23.449	-23.67	-22.258	-24.976	-22.575	-21.691	-22.565	-23.324	-22.311	-20.793	-22.41	-21.594	-23.442	-23.082	-22.231	-24.081	-21.661	-21.036	-24.488	-24.013	-20.992	-20.888	-21.026	-22.979	-20.712	-22.326	-21.255	-21.833	-21.193	-21.503	-21.773	-22.092	-23.176	-22.893	-21.481	-22.313	-21.272	-21.829	-19.319	-22.934	-22.788	-21.69	-23.326	-21.229
-12.012	-13.041	-14.726	-14.93	-15.219	-12.97	-15.866	-13.695	-13.002	-15.346	-16.947	-12.975	-14.223	-13.912	-12.272	-15.397	-15.327	-13.846	-16.161	-16.629	-16.559	-13.904	-13.132	-16.197	-15.618	-14.178	-14.644	-14.155	-17.342	-15.146	-17.042	-15.981	-15.519	-13.354	-14.963	-15.107	-15.576	-16.175	-13.498	-15.141	-14.756	-10.779	-15.005	-14.078	-15.646	-16.769	-14.714	-16.147	-13.596	-14.751
2.9795	2.4605	1.9632	1.602	1.5733	5.803	0.34224	2.8702	2.962	6.3015	1.8991	2.2135	0.55959	4.2284	4.1467	-0.43685	2.3794	3.1808	3.6516	3.3173	2.1511	2.1849	4.0917	3.2102	1.1035	5.5027	4.455	3.1772	2.2652	2.254	0.89758	1.542	3.8625	1.7328	2.1349	2.0846	2.9913	3.5286	4.1653	1.7136	1.9911	4.3238	2.5055	0.64236	0.30367	0.48503	2.8822	3.5282	2.6477	1.834
-2.1586	-2.5641	-4.4846	-2.5174	-2.0248	-5.076	-4.2622	-5.7926	-3.8036	-0.91896	-2.4914	-3.0884	-5.2205	-4.3442	-3.4493	-2.9543	-2.9467	-6.1437	-1.9434	-2.0815	-2.9904	-3.849	-2.2993	-3.1491	-4.7166	-2.4339	-4.1351	-3.763	-3.7851	-3.5589	-5.4383	-4.1793	-2.1886	-2.4313	-4.516	-4.5635	-4.5382	-0.4897	-2.234	-4.185	-2.3214	-2.0733	-4.0916	-4.1159	-4.8929	-2.5524	-2.5363	-3.3024	-4.3273	-3.428
2.687	1.733	2.5602	0.039368	2.1589	1.5081	3.7587	1.9818	1.7675	3.7006	0.7742	0.24811	-0.19853	2.8756	3.3262	0.15798	1.7124	3.2077	-0.17922	-0.58744	0.51524	1.5808	2.047	2.8497	1.4384	-0.86123	4.0112	0.25365	3.0801	0.63475	1.1471	2.8653	3.5246	1.9904	1.2019	0.22272	0.96333	1.7151	0.99746	2.7144	4.9874	2.8484	1.5209	1.7402	2.5586	0.46307	1.121	1.9911	2.2536	-0.30476
-9.3338	-10.63	-9.8891	-8.8946	-11.071	-8.721	-10.518	-8.2269	-11.514	-10.663	-6.4403	-8.4314	-10.626	-10.597	-6.3216	-7.9516	-9.009	-9.5551	-7.8612	-6.7964	-10.454	-9.3019	-11.378	-10.381	-9.6414	-11.521	-8.2266	-8.4564	-10.411	-12.291	-7.8069	-9.5124	-9.7499	-8.3761	-8.2102	-8.6896	-9.7803	-8.2418	-7.9241	-11.255	-10.944	-7.7084	-8.6118	-10.086	-8.4965	-7.6366	-9.1512	-9.7385	-9.8878	-10.825
5.5433	5.2785	5.606	3.8026	6.6281	4.1255	4.6466	6.2434	6.5578	5.7049	4.5307	4.2846	5.2689	4.7163	2.7844	5.763	4.4864	4.2377	3.9713	5.4737	5.1656	5.6998	5.0015	4.9411	4.4455	5.638	5.7761	5.0303	6.1932	5.0184	3.9968	2.9628	3.0171	3.7543	3.0138	5.6699	6.0361	5.5607	5.8564	4.0413	3.6716	5.4495	5.6142	4.1156	4.9794	7.1179	3.6547	5.9761	7.0275	5.28
-11.358	-9.126	-8.7069	-8.0975	-9.8983	-11.451	-11.115	-8.1952	-11.546	-10.39	-13.108	-10.554	-10.01	-10.743	-9.3591	-7.9534	-10.32	-11.023	-8.3486	-7.2059	-9.5895	-9.9623	-9.0787	-10.11	-9.1017	-9.5604	-8.6437	-8.1315	-10.818	-9.2449	-9.4692	-9.618	-12.124	-6.8039	-7.0744	-12.293	-10.614	-8.9385	-9.1734	-9.3121	-11.145	-8.6236	-10.722	-8.204	-9.3769	-9.9226	-10.252	-8.4926	-6.6861	-7.3992
-4.5727	-6.4212	-4.8882	-4.3359	-4.2354	-6.9754	-4.6319	-3.0107	-5.3661	-6.7637	-2.3013	-6.0776	-4.6795	-4.9922	-3.485	-4.7446	-5.0525	-3.9904	-7.0774	-3.9837	-5.6073	-4.1234	-5.5422	-5.211	-5.5266	-5.9815	-3.412	-6.3572	-5.3275	-5.2622	-5.3916	-5.1177	-5.3007	-5.6124	-5.1238	-5.7637	-3.954	-5.1625	-4.9952	-2.4684	-5.4863	-4.4024	-6.5713	-5.1346	-1.3564	-6.0088	-3.9131	-6.9551	-5.3093	-4.8493
-21.801	-19.613	-21.567	-22.677	-21.363	-22.158	-22.774	-24.358	-23.272	-23.012	-21.315	-21.92	-21.188	-21.163	-23.97	-23.837	-23.326	-22.825	-19.894	-21.237	-20.889	-22.97	-21.076	-23.414	-22.241	-21.424	-23.343	-21.949	-21.525	-22.054	-24.098	-22.068	-22.699	-21.648	-21.832	-21.058	-20.653	-22.724	-22.279	-23.842	-23.035	-22.004	-19.466	-22.377	-19.391	-23.901	-18.85	-20.56	-24.937	-23.172
-3.1173	-3.8407	-4.3824	-3.2981	-2.6243	-2.4769	-3.5723	-2.7963	-3.9482	-2.2484	-2.497	-2.9457	-2.7486	-3.0894	-1.137	-1.8792	-3.4709	-2.0948	-2.9834	-3.2053	-2.0917	-3.6752	-2.4346	-4.12	-1.5535	-3.5221	-3.7874	-4.8408	-2.068	-3.1454	-3.5643	-3.0979	-2.2128	-2.1319	-3.7222	-2.328	-2.703	-0.47871	-3.3345	-2.1794	-4.1227	-1.4867	-3.7435	-1.4931	-2.6357	-3.3747	-2.8261	-2.175	-5.2584	-4.6629
-21.641	-21.31	-24.066	-20.875	-21.969	-22.96	-22.578	-23.167	-22.753	-20.28	-20.738	-21.866	-21.953	-22.883	-22.602	-21.606	-21.961	-23.803	-22.896	-21.224	-22.336	-21.743	-24.507	-23.02	-22.388	-21.004	-21.68	-22.725	-22.215	-22.263	-21.611	-22.576	-22.337	-22.429	-21.626	-22.555	-22.026	-24.273	-22.024	-21.401	-20.363	-23.678	-21.02	-23.511	-21.279	-20.998	-24.418	-23.409	-23.543	-22.547
-2.6993	-2.3957	-2.5668	-4.6492	-2.1185	-3.4593	-5.6321	-2.9947	-2.4759	-2.5759	-2.3455	-1.967	-1.2616	-0.69311	-3.7828	-5.9474	-3.1439	-4.5518	-0.96693	-2.0091	-3.3259	-3.9318	-3.3774	-5.7041	-3.0208	-3.1707	-5.0913	-6.0621	-3.1819	-4.0113	-2.0107	-3.7355	-3.0808	-1.8942	-4.8913	-4.9319	-2.5682	-3.382	-2.6317	-4.316	-3.0394	-3.2261	-3.2011	-4.0541	-4.7156	-2.4112	-3.4469	-4.7916	-2.8061	-3.3058
6.6987	9.7268	8.5004	7.5958	7.0574	9.0488	7.6905	7.9026	6.4424	9.195	8.1316	7.7767	8.2948	7.1161	7.5172	8.6242	9.9701	8.4326	8.2551	6.6836	7.6264	7.7027	8.1869	8.1624	6.2426	10.322	7.8291	9.6889	8.6374	7.3671	8.4246	7.1445	6.319	9.5135	9.6295	6.821	6.4753	10.682	6.9796	6.0324	7.6167	7.8574	8.6417	11.455	7.6819	8.4801	8.4867	9.4099	8.6253	6.6897
-1.5014	0.55994	2.4125	1.0996	1.1816	-1.0501	1.1149	0.56204	-0.36146	-1.4357	-0.50859	0.35482	-0.87545	1.8989	-3.0648	-0.90151	-1.6917	0.66781	0.028003	0.68209	-0.097062	-0.28099	-1.7396	-1.9243	-0.72083	1.6373	0.16431	1.3192	1.3652	-2.0899	-2.8145	0.59108	-1.6418	1.7196	-2.3893	-1.1769	-0.25985	-1.8833	-1.0197	-0.3847	-2.1732	-0.72854	0.82988	-0.77609	-0.2266	0.28252	-0.641	1.264	1.4262	-1.9167
-12.011	-10.816	-11.084	-12.461	-10.806	-12.734	-12.686	-8.4978	-11.013	-13.715	-9.7146	-9.9011	-8.0024	-11.27	-10.17	-8.8142	-11.679	-12.493	-11.31	-11.598	-11.183	-10.218	-11.969	-8.2679	-8.9521	-10.114	-11.132	-11.153	-10.586	-11.296	-12.832	-11.607	-10.943	-12.335	-12.599	-12.341	-10.856	-11.349	-14.261	-12.394	-12.907	-13.614	-11.47	-11.505	-9.406	-10.093	-11.694	-11.084	-12.144	-11.836
-22.805	-23.223	-21.942	-22.805	-23.206	-22.595	-21.553	-21.451	-20.711	-22.915	-22.132	-21.234	-22.632	-21.33	-24.07	-22.331	-23.847	-22.38	-20.303	-20.618	-20.22	-21.365	-21.012	-21.334	-21.481	-21.509	-23.047	-22.177	-20.079	-20.137	-20.401	-23.793	-22.84	-22.005	-20.704	-21.309	-24.044	-21.086	-22.385	-23.89	-22.656	-22.862	-25.657	-23.794	-23.173	-21.47	-24.188	-25.402	-23.566	-21.942
1.1483	2.3906	0.70474	2.7351	3.2503	2.2745	1.9783	-0.63721	-0.17662	2.7173	2.0655	-1.8693	2.1299	2.008	-0.03906	2.6276	1.9334	2.1127	0.93995	1.0377	2.2108	0.61597	3.9603	0.76244	-0.13712	4.3071	2.3683	1.6868	-0.54508	0.50355	1.2416	0.75318	0.40283	1.8446	1.4286	3.5989	-0.16974	1.1357	0.72571	0.93702	0.16707	-0.024227	0.84442	-0.18516	0.87959	-0.20046	1.8737	3.6444	2.4789	2.2503
0.8178	1.3432	1.0289	1.6355	0.79686	1.8171	1.893	2.4064	1.7515	-0.61913	2.4735	1.9979	1.8878	0.2373	1.3777	4.0389	2.5383	3.1628	4.2369	2.3757	1.4281	-1.3044	0.59794	0.59119	4.6839	-0.032435	4.225	4.1811	1.8837	1.9946	4.6079	0.07791	2.8697	2.7722	-1.3968	2.0244	3.2003	2.5334	2.4446	2.3183	2.3164	0.784	1.8635	0.16604	0.65875	1.667	-0.089242	-0.049015	1.6073	2.3983
-4.3443	-4.4929	-2.2298	-2.7783	-1.2521	-1.6018	-2.5234	-5.0319	-0.80644	-2.5848	-2.9688	-2.0923	-2.083	-1.063	-3.9	-4.1559	-2.4589	-1.9313	-3.0085	-2.4559	-1.0318	-2.2586	-1.659	-2.825	-3.1412	-1.7861	-2.8638	-3.5713	-2.1807	-3.7456	1.132	-1.8493	-4.1646	-2.6758	-0.27407	0.11062	-3.0614	-3.9971	-3.0734	-1.424	-2.5171	-1.8542	-2.2133	-3.5431	-2.0067	-2.0446	-1.5137	-2.3225	0.17413	-3.0077
-4.5345	-4.7456	-4.8439	-2.6323	-3.178	-3.928	-2.1991	-3.6316	-4.7915	-4.4207	-4.2004	-4.168	-3.0974	-4.2801	-2.4276	-3.8769	-1.9724	-4.5203	-6.0502	-3.0738	-4.8587	-4.0979	-5.202	-2.7101	-3.1389	-3.4411	-4.2142	-3.9281	-5.2177	-4.8309	-2.5795	-5.8696	-2.2034	-3.1931	-4.6247	-4.2064	-3.8163	-4.121	-4.8339	-6.3881	-3.1095	-3.5718	-4.3449	-3.7409	-3.926	-4.472	-3.8248	-4.3547	-4.0412	-3.2792
-2.6467	-3.045	-3.1526	-2.0818	-4.2996	-1.6395	-1.2661	-2.2752	-3.5128	-2.6856	-0.75094	-2.1264	-3.0718	-2.6656	-2.0301	-1.7153	-4.0447	-2.8332	-1.7799	-2.9481	-3.1582	-3.157	-2.1748	-0.90134	-2.3374	-3.2488	-2.2689	-3.3136	-3.4502	-4.0971	-1.6719	-2.9785	-2.3624	-1.5842	-4.1065	-2.5929	-4.4128	-5.1271	-0.46911	-2.3716	-2.5561	-3.7801	-2.5297	-3.2489	-1.4402	-1.972	-3.5003	-2.2376	-2.5996	-2.1252
-1.3209	2.2363	1.4606	1.0157	0.91983	1.2207	2.1189	1.2681	3.5421	-1.0715	0.1084	2.1451	-0.66102	0.80883	0.11942	1.4834	1.9567	1.4363	1.9846	-1.8635	-1.0096	-0.042599	0.52318	-3.3079	0.11687	0.53737	0.71277	-1.7235	0.16409	-1.7419	2.4707	0.29834	-0.31482	0.96981	1.616	4.0309	-0.16363	-0.56163	-0.5824	1.2055	-0.49315	-0.93155	0.23081	1.2323	1.1186	-1.379	0.096136	-1.5897	0.84923	0.76706
-5.0149	-5.8187	-5.069	-6.5352	-5.0876	-4.735	-3.7448	-8.0628	-6.9368	-7.3511	-5.5767	-6.5768	-7.6969	-4.8895	-5.6947	-4.3425	-4.8094	-4.7437	-4.3762	-5.8228	-3.936	-6.7882	-6.5859	-5.5146	-5.5911	-6.0411	-4.6159	-5.0343	-5.9596	-5.7559	-7.7785	-6.9485	-6.1047	-7.1434	-6.9895	-6.1046	-4.6633	-3.8166	-7.6508	-3.9396	-5.1125	-4.7462	-5.4245	-6.8211	-3.9729	-7.182	-5.4255	-6.9296	-6.6416	-7.7139
1.0516	0.15989	-1.2243	-0.021851	-1.5228	0.26506	-0.57102	1.9533	-1.2142	0.36438	1.8122	-0.15782	-1.2792	2.4543	-0.34747	-0.15611	2.1738	0.4173	-1.7886	-0.12032	-2.2987	-0.33455	2.5466	0.013169	1.363	1.0871	-1.3109	-2.492	-0.5538	0.017448	1.2948	0.74842	1.5403	-0.40951	-1.6723	3.0991	-3.0941	-0.63868	1.5154	-0.98895	-1.7714	2.3035	0.82215	3.4831	-0.29466	0.77652	1.4105	-0.14561	-1.3358	-0.34345
-7.2366	-10.409	-7.2284	-9.2024	-10.669	-9.2701	-8.1202	-9.4775	-8.9145	-9.3334	-9.9056	-10.171	-11.449	-9.4009	-9.0379	-7.773	-11.302	-8.4544	-8.4092	-7.1531	-7.9755	-8.1782	-6.6766	-9.479	-8.0856	-8.2619	-8.5569	-8.2058	-9.5567	-9.8785	-6.9635	-9.6871	-8.8055	-8.6169	-10.306	-8.2581	-9.4628	-5.5887	-9.9243	-8.2943	-11.079	-9.2889	-7.9014	-7.7612	-7.9119	-9.8699	-8.0476	-8.0177	-9.6412	-10.077
-11.268	-10.537	-7.1856	-10.159	-10.011	-10.467	-11.005	-7.843	-8.6859	-8.9426	-6.6715	-7.1673	-10.763	-9.3074	-8.3573	-6.6401	-9.0152	-7.9077	-9.8994	-6.8962	-8.7813	-10.238	-8.5384	-8.2824	-11.195	-10.883	-7.5345	-10.869	-9.5523	-9.3985	-7.6814	-10.328	-8.3299	-10.574	-6.732	-7.8408	-8.0934	-9.9977	-9.8282	-9.4888	-9.9064	-9.672	-9.8385	-9.5908	-10.385	-8.6869	-7.1964	-10.38	-10.022	-8.3383
-1.5501	0.82247	1.308	-0.58028	0.62531	2.4041	-0.057873	-0.29242	1.5383	1.6727	1.8141	1.2842	2.7948	1.6982	-0.32344	0.82839	1.4443	-0.035639	1.0533	3.7283	1.2602	0.64771	-0.39032	1.3326	0.25982	1.6513	2.2235	2.0439	1.5791	1.7014	1.2936	-0.035875	1.6725	2.076	0.78185	2.4873	1.0327	2.9482	1.9909	0.62957	3.1441	2.1096	0.39408	1.8105	-0.050579	-0.72125	-0.6626	0.57789	1.3368	0.42273
-13.641	-13.512	-14.148	-13.774	-14.796	-15.12	-14.011	-13.046	-12.727	-12.313	-15.858	-14.124	-13.98	-14.502	-12.866	-13.912	-13.469	-12.957	-14.862	-13.563	-11.817	-13.825	-14.009	-14.816	-14.684	-11.765	-15.215	-14.461	-15.344	-14.432	-15.338	-13.54	-15.934	-14.327	-14.02	-13.323	-11.295	-12.359	-13.548	-14.087	-16.174	-14.417	-15.083	-12.491	-14.754	-14.329	-14.286	-15.305	-12.231	-16.125
-4.5242	-4.6919	-3.4943	-7.0585	-6.1666	-4.3191	-5.2766	-4.3513	-1.9138	-3.7273	-5.3756	-5.7405	-6.1425	-4.7777	-5.4911	-4.1646	-6.5892	-4.8955	-5.3542	-6.1632	-5.5239	-4.4634	-4.7327	-4.3438	-5.1718	-5.9022	-4.8618	-4.6646	-3.0678	-3.7312	-5.7077	-2.3314	-7.2051	-6.251	-6.8248	-6.0547	-4.6657	-3.5582	-3.1087	-2.9008	-5.2324	-5.2101	-5.4338	-4.7783	-6.671	-4.7286	-5.4681	-7.1527	-2.8594	-5.7375
1.1289	1.5562	0.20387	-0.34632	0.43771	-0.040084	-0.425	1.9516	1.0619	-0.5129	-3.3314	0.22936	-0.43979	0.83676	1.347	1.2062	0.55011	2.0428	1.2147	2.3687	-0.74434	-0.14434	0.63037	-0.043358	-0.23279	-0.013334	0.040513	-1.3969	2.5632	-1.9387	-0.22415	0.94211	1.2464	-1.055	0.51945	0.26726	-1.3713	-0.87193	0.25446	0.078591	2.7075	-1.6797	0.27002	1.322	-0.37437	-0.58243	0.64539	-0.19212	0.28342	-1.1202
-20.849	-22.093	-20.582	-21.051	-22.295	-21.745	-20.665	-21.082	-18.813	-22.736	-22.186	-20.573	-22.236	-23.741	-20.562	-23.064	-20.097	-23.629	-21.377	-22.32	-22.356	-19.105	-24.812	-24.482	-23.532	-20.853	-21.736	-20.278	-21.29	-22.675	-22.534	-22.791	-20.862	-21.111	-21.432	-21.669	-22.811	-22.721	-21.825	-23.405	-22.126	-22.792	-19.645	-23.15	-19.758	-21.345	-21.743	-22.399	-22.784	-20.517
-4.7112	-4.9912	-6.2891	-6.0666	-5.2675	-3.7847	-4.9151	-3.2392	-3.4133	-2.9207	-5.7511	-3.5407	-3.2251	-4.9585	-5.4548	-5.5725	-6.0631	-4.6539	-6.2388	-3.2995	-4.4946	-3.3796	-5.5293	-5.1486	-4.3249	-5.6063	-4.1312	-3.9426	-3.7223	-5.5603	-4.6793	-5.3611	-5.9389	-5.307	-4.2065	-3.6419	-3.83	-3.2738	-3.6838	-3.4112	-4.4606	-4.7028	-3.439	-5.6028	-3.6629	-4.2286	-3.1756	-2.4845	-4.9086	-6.0659
5.9994	4.4859	6.706	5.3092	3.5725	8.3035	5.5959	4.6043	5.5835	4.1232	5.5444	7.6515	5.5185	6.6413	7.9705	3.361	5.1359	5.0508	5.7614	5.1871	7.0375	4.3098	4.0178	2.2491	8.4726	4.8965	4.2222	2.4645	3.679	5.7872	4.4876	5.5052	5.9305	4.2782	6.1879	4.5117	3.7469	4.5941	8.1837	5.4934	6.2384	8.6548	7.3608	5.7778	4.6416	4.5577	6.5294	5.6859	5.5212	4.5377
-2.4471	-2.9686	-2.7826	-2.8602	-2.6635	-2.4703	-0.98554	-1.4896	-1.13	-2.8701	1.0918	-2.3891	-3.1269	-3.2392	-4.0791	-1.3788	-3.653	-2.0705	-4.3683	-0.64867	-3.7143	-3.7783	-0.48529	-1.7383	-2.1998	-3.1817	-2.8056	-2.3772	-1.6229	-2.6706	-2.402	-0.61788	-4.0367	-4.1232	-3.262	-1.8644	-2.1941	-3.3001	-2.3737	-4.8927	-2.9379	-2.9603	-2.6364	-1.0655	-0.77404	-3.1666	-1.3047	-2.6595	-1.7175	-2.7531
-5.6708	-6.6503	-6.1512	-8.4032	-8.4575	-6.5655	-9.194	-8.1508	-7.8822	-8.8144	-8.3185	-8.6998	-4.7495	-7.7597	-5.5145	-7.9056	-7.6667	-8.3724	-7.1562	-8.8127	-9.2399	-7.0896	-8.6195	-6.6019	-7.2838	-4.7609	-9.4485	-7.2167	-6.7379	-8.3102	-7.057	-8.202	-7.0474	-6.8561	-8.1753	-5.7677	-4.7108	-6.6562	-8.4055	-7.5091	-7.4762	-7.3315	-7.2998	-7.8349	-7.6224	-10.192	-8.2964	-5.5248	-9.222	-7.7665
1.5392	0.77223	2.3272	-1.7829	0.7545	-2.4015	1.3868	-1.356	1.3086	0.20234	1.1794	1.1492	0.8974	0.12776	-1.4597	2.0898	-0.6527	0.71956	-1.0472	-2.6469	0.1376	-0.36127	1.2041	-0.29964	1.1551	1.5363	0.6781	2.3365	-2.2432	0.75565	-1.1844	-1.0369	-0.33332	-2.039	-1.576	0.65112	-0.24225	0.94629	-1.8645	-1.9969	-2.1844	-1.527	1.4944	0.59632	-0.53571	-0.79104	0.52753	1.4785	-1.6908	-1.9679
9.5387	6.4091	9.0114	9.8919	9.8411	9.797	8.0646	11.677	10.034	10.028	10.813	10.456	10.562	11.093	10.684	8.2101	8.7472	10.36	9.2103	9.1287	9.8875	9.424	9.0731	8.9747	11.088	9.4304	8.9944	10.069	10.934	9.5666	10.671	11.557	10.849	10.482	9.2105	10.485	11.576	9.5256	10.086	9.443	10.723	9.9623	7.8922	10.046	9.3016	8.9212	10.983	8.8426	10.106	10.597
-10.786	-9.5707	-10.275	-10.957	-13.558	-9.8941	-9.9948	-11.445	-10.899	-11.593	-11.129	-11.696	-10.216	-12.126	-11.257	-8.2287	-10.986	-10.782	-11.192	-12.126	-13.271	-10.796	-11.562	-12.875	-10.517	-10.334	-10.042	-11.61	-8.8712	-9.6287	-12.846	-9.5136	-11.593	-12.266	-10.246	-9.2061	-10.963	-11.253	-9.6278	-11.886	-12.726	-12.871	-11.201	-11.76	-11.461	-11.058	-11.412	-13.574	-10.673	-11.195
0.98587	0.56449	-0.20169	0.011564	-0.0051899	-1.9318	-0.50216	-0.24228	-1.4297	0.034343	-2.4843	1.0316	-1.0889	-0.32083	-1.2296	0.43096	2.1399	-0.34694	-3.1208	-1.2294	-0.215	-0.021661	-0.48336	-0.40342	1.6225	-2.3632	0.76137	0.7971	0.072849	1.2754	0.45612	2.8066	-2.2326	-0.2562	-0.12838	-0.95218	-1.1844	-0.31796	-0.1556	-4.6858	1.4177	0.20292	0.1222	-0.069036	-0.9409	-0.033595	1.014	-0.5198	-1.5202	0.9042
-1.7287	1.0395	-0.21072	-0.039764	0.31822	0.39948	1.7719	1.1068	1.3254	0.68099	1.1729	-1.655	0.41623	0.26255	-1.0606	0.60496	-1.6925	1.3517	-0.13915	-1.8942	0.074311	0.21214	-1.0677	1.6144	-0.21903	-1.2308	-0.15014	1.5644	1.6988	-0.26547	-1.0921	-2.1965	-1.4828	-0.81378	1.0052	2.1998	0.56631	0.23265	0.72163	-0.70798	3.2204	0.35588	1.7458	1.2797	1.6123	-0.33686	-1.4793	-0.49935	-1.1902	-0.35313
-5.3669	-7.7069	-6.0042	-5.4322	-6.2167	-6.1049	-5.8059	-7.2152	-7.7993	-7.0429	-7.9779	-7.7003	-5.0843	-8.1088	-4.5787	-6.4696	-4.7352	-7.0568	-7.9319	-4.5371	-5.8256	-8.8822	-4.9136	-5.0688	-5.4256	-6.6385	-6.5263	-5.4611	-7.81	-7.0507	-9.2931	-7.0842	-4.5845	-6.9804	-5.47	-4.629	-7.0899	-6.7508	-8.485	-6.2593	-6.9418	-7.2905	-7.1733	-7.881	-6.807	-8.6225	-7.5505	-8.6753	-7.4313	-8.5356
-14.068	-13.072	-13.27	-15.52	-12.977	-13.169	-12.259	-11.928	-12.582	-11.274	-11.647	-12.871	-14.368	-11.197	-11.368	-12.592	-10.622	-13.064	-11.88	-11.297	-10.444	-13.639	-11.296	-12.526	-14.088	-11.155	-13.554	-10.993	-12.029	-13.235	-13.548	-10.983	-10.961	-14.327	-11.453	-12.07	-13.732	-12.736	-13.823	-12.616	-14.727	-13.797	-11.02	-11.458	-11.981	-13.183	-14.184	-12.669	-13.361	-14.039
-5.4586	-4.7711	-4.2605	-3.9429	-3.3956	-3.6074	-4.4807	-6.3261	-1.8075	-3.2789	-5.7785	-4.9503	-5.4663	-2.8887	-5.4384	-5.8621	-4.7055	-4.3998	-4.3333	-2.3552	-3.4512	-5.2865	-3.016	-3.1067	-4.8456	-4.014	-6.0553	-3.937	-5.8494	-4.2375	-4.3359	-4.8015	-5.5967	-1.563	-4.2312	-5.2541	-3.7145	-1.7003	-4.7578	-3.0467	-4.3803	-4.3455	-3.9341	-3.8422	-3.7079	-5.6746	-4.263	-4.9609	-6.2947	-3.28
-0.35941	-0.36936	0.68766	0.95012	1.2153	-0.1457	1.2217	0.69309	0.74669	1.4614	-0.30913	-0.79658	-1.9664	1.6792	0.17383	0.087748	-0.086133	-0.55214	0.70773	0.43275	0.25001	1.5629	0.6687	2.5033	0.71215	0.44415	0.44815	-1.6871	-0.96342	-1.4557	-0.2931	-0.86575	-0.90365	-0.63991	-0.93344	0.15517	-0.68445	1.2232	-0.93222	-0.26895	0.99038	-0.19118	1.6737	1.6097	1.5526	0.62092	-0.7208	1.1491	0.76851	0.50271
-4.668	-7.1733	-4.8127	-6.1895	-7.0231	-4.0255	-5.4855	-5.6678	-6.785	-3.7931	-6.0225	-6.837	-5.3876	-5.0903	-6.6452	-5.6046	-5.653	-5.1365	-8.6331	-3.4675	-5.0896	-5.0104	-7.1646	-6.441	-5.8079	-7.1247	-6.4624	-7.7418	-6.5208	-4.9278	-6.432	-5.7866	-3.8748	-4.1406	-5.1406	-7.2209	-4.8912	-4.4655	-6.2584	-4.0404	-8.9482	-4.8428	-7.3366	-8.9737	-6.4996	-4.9798	-7.7977	-5.7432	-4.4952	-4.6025
-1.6989	-2.5061	-3.588	-2.7998	-3.8363	-4.5821	-2.6235	-2.1171	-2.1599	-3.1311	-3.8237	-3.9104	-1.9679	-2.8817	-6.16	-0.36567	-4.1817	-4.372	-2.3234	-3.996	-3.0162	-3.4846	-4.0922	-3.7463	-3.574	-3.7387	-2.8512	-5.2384	-5.4115	-1.7075	-4.8206	-3.1362	-0.72057	-3.86	-4.0529	-3.6133	-5.7543	-3.353	-4.5546	-2.1283	-1.1594	-3.9933	-3.2414	-1.9799	-2.5079	-3.0226	-4.8246	-3.12	-3.0695	-1.4394
7.9671	7.1661	7.0376	2.8582	7.3249	7.3765	4.9792	5.3433	7.0757	6.4847	4.1663	5.9728	5.046	5.0845	5.1618	4.225	5.2591	7.8371	7.8137	1.9515	4.1045	5.9106	5.0352	6.3048	4.5591	6.1802	5.0357	8.0965	5.0217	5.598	4.9796	5.7557	5.3517	4.1924	4.614	4.3216	5.2862	5.7437	4.8723	5.9959	4.8789	4.5383	4.9519	5.2997	5.5731	6.9558	5.7447	7.9531	5.0798	5.442
-2.7878	-1.4944	-3.2109	-1.1863	-1.7207	-1.2173	-1.8573	-1.4349	-1.8165	-1.2864	-0.099696	-1.1187	-2.2394	-1.6998	-1.1467	-4.7061	1.6814	-1.0304	0.54059	-0.91561	-3.1145	-1.0715	-2.9936	-1.5551	-1.724	-0.28654	-2.6861	-2.1577	-3.4576	-3.019	-1.0232	-2.4881	-2.7445	-1.3185	-1.2128	-3.4519	-1.0355	-2.1107	-0.057474	-1.6632	-0.38417	-1.1211	-1.1337	-2.3968	-1.5843	-1.2198	-0.55392	-3.225	-0.28883	-0.87239
-13.58	-11.954	-13.31	-13.486	-13.092	-12.151	-10.71	-11.912	-12.375	-12.441	-11.888	-13.036	-10.745	-13.602	-13.125	-10.616	-10.52	-14.401	-11.262	-13.381	-11.168	-14.119	-11.76	-14.012	-11.038	-13.75	-12.896	-14.34	-13.472	-12.634	-13.479	-11.295	-12.239	-14.654	-12.114	-12.763	-13.104	-12.893	-9.7586	-11.755	-13.906	-14.941	-10.35	-12.398	-14.298	-13.584	-12.426	-12.95	-11.753	-13.555
-4.4124	-3.4153	-3.1608	-3.3301	-3.3265	-3.868	-3.7013	-4.2703	-3.9263	-2.4143	-3.6979	-1.861	-4.8633	-2.2136	-3.5295	-2.1803	-3.2983	-1.9193	-2.0857	-1.8351	-2.3466	-3.6176	-2.7301	-1.8064	-6.1128	-2.2385	-5.369	-3.0652	-5.8413	-2.3712	-2.209	-1.9461	-2.7541	-5.1919	-3.1407	-1.5605	-2.0999	-1.0746	-2.6738	-5.2342	-3.1685	-3.4692	-3.7916	-3.3139	-2.5068	-3.6908	-1.6015	-1.7322	-1.4782	-2.5459
-2.5806	-4.7659	-3.5429	-0.70533	-2.9729	-3.2612	-1.9505	-3.4725	-2.6212	-3.6286	-3.4239	-2.2624	-0.96059	-2.3952	-2.4497	-2.642	-4.8098	-2.4642	-4.4279	-2.8361	-2.7429	-1.2468	-0.46016	-0.9873	-0.75462	-4.656	-2.468	-1.8683	-4.1037	-1.3344	-3.2353	-3.4299	-3.1047	-3.306	-3.9347	-4.0157	-3.1209	-2.5814	-1.2246	-3.9821	-2.3599	-2.0463	-5.873	-4.2147	-4.9267	-3.4017	-3.8395	-2.5787	-2.2331	-3.6946
-1.261	-2.913	-1.8349	-2.5426	-0.44728	-4.1502	-0.62755	-1.1251	-2.3044	-1.343	-1.6124	-0.16577	-1.6157	-2.4533	-1.1107	-2.9596	-3.3998	-0.20018	-2.3642	0.097743	-3.1534	-4.1127	-3.7216	-2.5295	-2.573	-2.0348	-2.8243	-1.8842	-2.5336	-0.3643	-2.8806	-1.4144	-1.9704	0.11474	-1.8523	-1.4509	-1.7402	0.36485	-1.5576	-0.62255	-1.7543	-0.13841	0.14233	-0.24202	-0.74739	-0.37498	-0.057118	0.62316	-0.13346	-0.11847
0.077306	0.39148	-0.72249	-0.93393	1.4667	-0.10763	-0.059184	0.4766	-2.9918	0.82701	-0.091758	-0.89089	-0.83964	-1.5331	-0.24631	-0.63053	-1.425	0.96245	-1.2971	-0.21434	-1.6083	-1.0546	-1.6512	-1.5694	0.38149	0.63585	-0.30696	-1.7813	-0.35653	-0.46738	1.3898	2.6924	-0.78872	1.4146	-1.4241	-0.29683	0.15336	-1.2961	-0.94537	0.1704	-2.1399	1.2052	0.2235	0.4885	0.44098	-1.8026	-0.45345	-1.2605	-0.024256	-0.10887
-4.9773	-1.7755	-3.1775	-2.8376	-0.52211	-3.9843	-1.6458	-2.03	-2.0314	-1.9009	-1.8966	-3.0053	-1.4023	-3.1653	-1.503	-2.2512	-2.8155	-1.2791	-2.4193	-0.85046	-2.8586	-3.9709	-1.7522	-2.2519	-2.452	-1.9184	-4.4376	-1.2865	-2.2394	-2.482	-4.3304	-2.9798	-3.9066	-1.0888	-1.0477	-2.3791	-1.6841	-0.055508	-3.6838	-0.35579	-2.4591	-2.5928	0.059685	-3.94	-1.7478	-2.6878	-2.6956	-6.115	-2.3905	-1.1941
-15.388	-14.218	-14.454	-13.537	-12.124	-11.584	-13.609	-13.096	-12.064	-11.309	-13.763	-13.066	-14.242	-12.156	-12.741	-15.019	-12.173	-12.849	-11.932	-10.376	-13.183	-13.557	-15.376	-11.666	-13.864	-13.148	-14.288	-10.351	-12.883	-13.651	-14.345	-13.798	-12.588	-13.99	-11.267	-12.2	-11.273	-11.654	-12.11	-11.638	-11.882	-12.311	-10.97	-13.028	-13.455	-12.82	-12.538	-10.878	-11.813	-13.058
-10.198	-12.619	-11.736	-12.68	-11.982	-13.125	-10.098	-12.711	-13.586	-9.9221	-9.7733	-11.293	-12.395	-10.264	-11.144	-12.509	-11.426	-9.5937	-10.797	-10.772	-12.386	-12.117	-13.336	-10.642	-10.483	-8.5705	-12.904	-12.065	-12.609	-13.067	-10.49	-10.462	-10.152	-8.6723	-9.7067	-12.636	-11.032	-11.949	-11.37	-10.158	-13.193	-11.324	-10.566	-14.569	-12.774	-10.68	-10.832	-13.685	-10.695	-11.223
-8.445	-7.035	-7.0604	-6.0162	-9.7586	-8.8968	-5.1901	-6.477	-6.773	-6.3552	-7.6577	-6.5055	-6.6904	-4.5182	-8.2215	-6.1628	-6.5715	-5.9551	-5.3095	-6.9974	-4.0016	-8.4177	-5.7664	-5.7306	-4.5637	-5.5854	-5.4789	-3.9271	-6.3812	-5.7603	-7.5063	-4.8127	-6.6692	-7.0948	-7.4704	-4.3413	-8.5004	-7.3416	-6.4814	-7.8133	-7.2176	-5.5598	-5.7937	-6.64	-4.7089	-7.7295	-4.511	-3.8906	-7.5	-6.8814
-10.852	-12.243	-12.275	-10.26	-12.779	-11.229	-11.428	-11.317	-12.896	-10.043	-11.091	-9.6689	-11.038	-9.262	-9.7981	-10.991	-11.159	-10.096	-9.985	-12.49	-10.098	-11.46	-9.5556	-11.561	-11.615	-8.4079	-9.455	-12.18	-11.765	-9.1283	-11.168	-11.144	-13.148	-12.349	-10.539	-9.2406	-9.8429	-11.562	-11.621	-10.83	-10.226	-10.799	-10.659	-10.175	-10.714	-11.79	-9.4819	-11.899	-9.8678	-11.211
6.9506	7.7164	7.4716	6.0159	6.8276	6.4828	5.3973	7.7543	6.9205	5.9117	6.2469	8.672	5.1649	9.8133	3.5622	6.5024	6.5067	7.3072	7.0695	5.7344	5.8947	5.577	8.7775	7.6665	7.857	5.0357	6.5477	8.0804	5.5208	7.6493	7.0304	8.703	4.4758	5.1786	6.5588	7.0507	7.1748	8.0005	6.0361	5.7899	5.6665	4.216	4.5548	9.7615	8.2955	5.5102	6.466	7.6103	8.0875	5.63
8.2365	11.302	9.6048	8.1745	9.6175	11.417	10.169	10.698	9.6494	9.0965	9.5981	12.312	10.911	11.051	9.8463	11.725	9.5146	9.3311	10.904	10.291	9.2185	8.6211	8.7815	10.095	9.268	9.5157	9.7529	8.507	12.293	8.749	10.773	9.5275	10.936	8.8414	9.916	11.615	10.072	10.129	9.8742	10.07	6.4507	12.532	10.092	9.6954	10.693	8.9198	10.917	8.5991	8.3044	9.4227
-0.99853	-0.49105	-0.67556	-1.8063	-1.4174	-1.6234	-1.9557	-1.5265	-2.7884	-1.018	-2.2551	-3.6656	0.56367	-2.8649	-0.99466	-2.8175	-2.5077	1.614	-1.6707	-1.7697	-1.0709	-1.8163	-2.0778	-1.365	-1.3918	-1.7508	-2.6493	-1.3704	-0.67072	-0.91133	-1.9013	-1.7398	-2.5513	-2.8814	-2.8686	-3.102	-2.6881	-0.96372	-0.07781	-1.0721	-0.82657	-1.0745	-1.4763	-0.49984	-3.6824	-2.4268	-0.44212	-2.0919	-1.4496	-2.2134
-11.812	-12.129	-12.694	-14.233	-11.254	-13.381	-9.8357	-11.695	-13.162	-12.3	-11.273	-9.9681	-13.314	-11.73	-10.938	-12.228	-12.662	-13.09	-11.4	-8.8838	-10.825	-11.902	-14.342	-9.0306	-10.898	-10.65	-12.722	-11.156	-12.581	-11.6	-10.138	-12.832	-12.853	-13.28	-13.472	-12.079	-11.361	-12.15	-11.865	-10.422	-10.702	-10.669	-11.868	-10.848	-11.734	-10.371	-9.3191	-11.655	-12.446	-10.555
-1.0202	-1.9521	-3.9833	-0.73716	-1.0487	-1.2751	-1.7963	-3.2709	-1.9781	-1.8623	-1.0436	-4.2938	-2.9979	-1.2889	-1.0775	-4.0031	-5.2099	-3.2732	-3.4506	-2.9623	-2.5814	-2.1733	-3.2619	-3.1631	-0.096446	-3.1735	-0.88726	-5.2861	-4.7046	-1.8197	-4.1613	-1.5195	-3.6625	-3.1518	-3.8809	-2.1269	1.5883	-0.79557	-1.348	-0.81564	-3.9318	-3.5812	-0.57107	-2.8899	-3.1303	-4.2747	-2.1017	-3.0869	-4.1722	-2.5117
-4.3896	-6.0265	-5.2053	-5.2507	-5.5944	-4.7689	-3.3515	-5.7759	-5.5227	-4.9735	-5.5874	-5.4423	-4.5753	-7.1522	-7.5354	-3.5699	-8.2137	-4.974	-7.8408	-5.0091	-6.2939	-6.0421	-6.5841	-4.2707	-5.8507	-5.0484	-5.1257	-4.6256	-7.1589	-5.2821	-6.2137	-3.4884	-7.0264	-7.3697	-4.7644	-5.208	-5.7066	-7.0285	-6.037	-5.26	-4.9037	-6.7907	-3.6696	-6.9585	-3.5988	-2.9306	-7.9318	-4.7741	-6.3203	-7.8466
6.0892	3.713	3.0874	4.556	6.5003	5.7683	6.0516	8.193	8.138	4.8829	4.2565	6.0661	5.9087	7.1143	5.3219	5.2982	5.5631	7.142	6.0378	7.0144	6.0159	3.9973	3.907	5.3769	3.7959	6.556	6.4414	4.8213	7.0875	4.8986	5.138	5.2105	5.5826	6.6488	4.6216	3.1401	6.5738	4.6738	6.208	5.1168	6.1914	5.4061	6.1463	4.7819	5.7657	4.6665	6.4219	5.0523	6.9246	7.1623
-7.5491	-8.4445	-8.9227	-9.0104	-7.2411	-8.2357	-9.2376	-8.3373	-8.1349	-7.4754	-9.0429	-7.6069	-8.0447	-7.6907	-7.1877	-8.0949	-6.1915	-6.2102	-6.3528	-6.6887	-8.4307	-6.1706	-7.2625	-6.9074	-8.0584	-6.7906	-7.5745	-7.7749	-6.8678	-8.579	-7.0257	-6.8471	-8.1244	-4.3065	-6.6589	-8.0584	-8.0062	-7.5308	-8.0658	-6.7772	-7.4162	-7.655	-9.8612	-7.6878	-7.3728	-6.73	-6.4057	-9.7095	-9.1954	-6.3485
-0.21881	-0.80525	1.4322	-0.48737	-0.78538	-0.89674	-0.24905	-0.79609	-0.45704	-0.28743	0.012262	-1.8399	-2.9426	1.8918	-2.5378	-1.5713	-0.53769	-0.027494	0.67037	-0.033594	-0.55064	1.0564	-0.50544	0.96735	-1.1762	2.7314	-0.91379	-0.58986	0.32047	-2.4871	1.6043	-0.14559	1.1209	-0.12166	1.5037	0.31723	0.17912	1.0956	1.5178	0.85671	-1.7166	0.30507	-1.1006	0.52174	1.6845	-0.54519	-1.0827	0.37828	0.7512	-1.3953
-12.343	-12.425	-10.318	-10.476	-11.712	-11.074	-11.82	-11.649	-8.4301	-11.259	-10.492	-10.661	-10.56	-10.079	-11.805	-11.468	-9.5659	-9.8677	-11.871	-12.688	-8.7005	-10.825	-9.9652	-11.791	-10.228	-10.134	-12.736	-9.4711	-10.399	-10.058	-10.131	-10.079	-11.3	-11.17	-12.917	-12.561	-13.844	-12.031	-10.431	-10.981	-10.341	-11.418	-13.534	-12.41	-12.527	-10.025	-12.986	-9.5613	-11.323	-8.8188
-1.0967	-3.1981	-2.262	2.2456	-2.2719	0.92366	-0.42094	0.18949	-0.43959	-1.9877	-2.881	-0.12393	-0.26399	-0.39561	-0.44947	1.7773	-0.69094	0.33332	0.26678	0.25058	0.71352	0.67357	1.7491	1.0303	1.0327	0.22892	-0.25442	1.3479	-0.46279	-2.5206	1.1991	-0.75617	-0.47415	0.40332	1.4921	0.56491	2.49	-0.13234	1.6445	0.44416	-1.2885	-0.18517	1.4956	1.8498	1.77	0.25794	-1.3592	0.8812	1.833	-0.88777
-20.715	-21.902	-23.562	-23.106	-23.796	-21.949	-19.498	-22.676	-18.878	-22.242	-23.289	-21.66	-21.23	-22.195	-23.613	-22.291	-21.606	-22.641	-21.713	-22.61	-20.81	-21.602	-20.873	-20.981	-22.337	-21.717	-23.729	-24.378	-24.681	-23.059	-21.776	-21.536	-23.68	-20.821	-23.132	-22.501	-23.337	-20.61	-21.635	-23.084	-22.687	-22.241	-23.847	-22.642	-21.112	-21.662	-24.36	-24.952	-23.686	-21.948
-8.6978	-6.5309	-8.6244	-7.2923	-9.6174	-8.7161	-10.309	-9.5388	-9.5036	-7.6698	-8.5735	-7.004	-9.2128	-8.8153	-8.489	-7.8181	-8.985	-9.8929	-9.171	-12.045	-8.1249	-8.7207	-8.7827	-10.402	-10.722	-10.858	-8.703	-7.5236	-10.241	-9.8707	-7.6141	-8.9962	-9.2254	-8.7893	-10.74	-10.533	-8.1226	-7.1619	-7.3502	-9.9939	-8.5727	-7.2474	-5.7748	-8.0656	-7.9895	-8.7995	-10.415	-7.7843	-7.2234	-9.1934
-3.3779	-2.1553	-2.7099	-3.5259	-3.4936	-3.2288	-3.8391	-0.75679	-2.4795	-3.7851	-1.0683	-2.2309	-2.8543	-2.2198	-1.2129	-1.4426	-2.9157	-2.1011	-1.2682	-3.4254	-2.245	-3.3754	-4.2	-2.6773	-3.9321	-2.5734	-2.5692	-2.6669	-3.1254	-1.4346	-3.4477	-1.1712	-5.6373	-1.596	0.58984	-1.4781	-2.8167	-1.7195	-0.99824	-0.39642	-0.66211	-2.5227	-1.0212	-2.7392	-2.1135	-2.2861	-0.77851	-0.57271	-3.3104	-2.4978
2.1889	2.5165	0.97345	3.0917	0.31082	0.18819	4.5217	2.8064	1.6442	1.9975	1.6895	-1.3583	0.11601	3.3012	1.3974	3.3256	1.9302	2.6331	0.97404	2.9328	-0.82345	3.6099	2.5892	1.6112	0.98511	1.1052	0.070297	0.46085	1.0736	3.0037	2.0827	2.3191	1.6507	0.30482	2.8036	0.82728	1.7873	-0.1929	1.3631	1.6684	1.3304	3.1113	3.3872	0.41873	0.58311	1.7041	0.14094	3.4262	3.5717	2.5796
7.8131	7.6841	6.2851	4.9747	6.0091	6.4088	6.8808	5.894	7.9476	5.9414	7.4754	7.5821	8.2317	7.7869	5.7382	8.1451	7.4925	7.7522	7.6853	7.7009	8.7149	7.2557	6.2515	4.9141	5.8659	4.8952	7.4029	7.3292	7.8384	6.5507	5.7727	8.1142	6.3116	6.5231	6.2329	6.4112	7.7656	6.6405	5.6523	7.4476	3.9964	6.795	6.3667	5.3947	8.7546	7.154	6.6091	5.5927	7.0331	7.2538
-8.2681	-7.9155	-5.6738	-7.7026	-8.2382	-7.378	-7.3263	-6.2343	-8.3471	-6.7861	-8.5001	-5.4106	-7.9953	-7.9584	-6.4817	-7.5057	-6.5118	-7.4483	-6.5578	-8.0457	-8.1246	-7.3261	-7.4873	-8.9467	-8.7565	-7.5553	-8.639	-6.0051	-7.7787	-6.5044	-6.8146	-7.2591	-7.5229	-8.2924	-8.1159	-9.4964	-7.1836	-7.2295	-6.5553	-7.2748	-7.3696	-7.0191	-7.8648	-8.5447	-9.1884	-7.5906	-5.4525	-6.249	-9.4483	-6.3022
5.7508	7.6311	6.0931	7.5649	8.7637	6.4902	7.2834	6.6526	8.1502	9.2366	5.9797	7.6826	5.0553	7.1389	5.4166	6.5199	6.8537	4.1539	6.2955	7.5803	4.8246	5.4259	8.7766	6.0481	8.4331	8.4347	7.611	8.4293	7.4184	5.5126	7.3449	8.8259	7.3427	6.0606	8.4074	6.3846	6.3131	4.1729	7.0156	5.3413	9.3288	5.9232	5.0225	4.8911	8.6414	7.9006	4.0542	7.9275	7.04	7.2844
-4.5711	-5.6339	-5.8131	-5.8451	-7.6559	-4.986	-6.2494	-3.2695	-1.8961	-3.089	-4.9202	-4.5249	-4.1287	-5.9808	-4.5767	-2.6998	-4.3858	-5.0896	-4.4734	-4.1642	-4.1623	-4.9634	-6.515	-3.9978	-6.2494	-5.7171	-2.9431	-4.2854	-4.1058	-3.6732	-3.4284	-2.6797	-4.5024	-5.1756	-3.653	-4.1158	-5.8539	-3.6625	-3.3754	-4.6073	-4.2954	-3.6613	-5.1711	-4.6775	-4.6814	-3.1963	-6.5682	-5.5331	-3.5048	-1.1659
-12.19	-14.38	-14.18	-11.294	-15.684	-11.878	-13.305	-12.437	-11.845	-10.871	-15.02	-11.679	-13.929	-14.376	-11.338	-14.432	-13.693	-12.326	-15.121	-13.459	-10.311	-10.285	-13.086	-13.243	-12.075	-13.422	-13.595	-11.98	-13.079	-12.453	-13.884	-15.435	-14.485	-12.929	-13.784	-12.922	-14.499	-14.129	-15.859	-12.319	-13.493	-13.664	-15.501	-13.92	-12.863	-12.706	-13.174	-13.368	-10.883	-12.708
-6.269	-5.7618	-6.4911	-4.0522	-6.6451	-4.4353	-6.9736	-5.4743	-6.9579	-6.0667	-5.8856	-4.7892	-5.5529	-4.8775	-5.0091	-6.6158	-4.5623	-3.5152	-5.4962	-5.0455	-5.8146	-7.0217	-4.0992	-6.3725	-6.8722	-8.6421	-7.1659	-3.0479	-6.3667	-4.9585	-4.8921	-7.1607	-4.0354	-3.9561	-8.3398	-4.8719	-6.1034	-5.4782	-6.5628	-6.5547	-6.0187	-4.6279	-6.0599	-6.3123	-5.7767	-5.8407	-6.1662	-7.4002	-6.7523	-3.5005
-4.2343	-3.4048	-2.9964	-2.0116	-3.7973	-4.9549	-3.7497	-4.5092	-2.9418	-4.276	-2.8311	-2.2017	-3.7665	-3.4044	-4.5802	-2.7123	-3.4079	-5.5645	-4.4332	-4.7631	-5.4576	-2.3274	-2.8637	-1.4758	-2.279	-4.2246	-3.6893	-2.6974	-4.1319	-3.1007	-5.177	-3.3175	-1.6365	-3.6269	-4.4674	-2.8357	-1.5292	-3.4971	-2.0741	-2.5955	-3.0797	-3.5354	-3.0631	-1.8132	-4.3557	-3.1863	-2.8906	-2.8361	-3.0053	-2.1304
2.0757	2.1538	0.83661	1.3945	1.5184	2.4483	0.019363	0.66372	0.9397	1.9763	0.32292	0.51269	1.1937	1.5405	0.10727	2.7249	0.76197	0.30099	0.01264	0.53681	2.8168	-0.008831	0.41382	0.72659	0.79823	2.3444	1.45	1.8599	0.82605	0.37011	1.4704	2.615	0.74701	0.75353	0.22606	1.2299	2.8992	0.042138	0.26078	2.157	0.015246	0.50033	3.3087	1.6318	0.96748	0.24615	1.9924	-0.358	1.0929	0.33548
-2.1363	0.60627	-3.5991	-1.3325	-1.5519	-4.1794	-2.2294	-0.31203	-2.5006	-3.086	-1.826	-2.0027	-1.7522	-0.86091	-1.1044	-3.3839	-2.8215	-2.9872	-1.4197	0.43415	-1.4834	0.52232	-2.1156	-3.3748	0.51956	-2.3445	-0.75286	-2.7062	-1.8196	-2.7711	-1.462	-0.25255	-3.0461	-1.7265	-5.0183	-3.8349	-1.7519	0.084657	-2.0269	-2.2376	-2.9637	-2.0921	-0.79971	-1.386	-2.1153	-0.95154	-0.69491	-0.59612	-0.85507	-1.0795
-8.8387	-10.537	-8.9608	-9.0367	-7.9846	-11.381	-9.6665	-9.2593	-6.6771	-9.6157	-10.827	-7.3703	-7.4278	-10.196	-8.7883	-9.7034	-7.8739	-8.0165	-8.7705	-8.4032	-10.774	-9.5554	-11.556	-8.4549	-10.522	-8.8681	-9.2914	-8.6036	-8.2927	-9.5476	-9.1206	-9.7929	-7.3527	-9.3044	-10.286	-9.8187	-9.7231	-10.741	-8.2815	-8.7428	-7.4534	-8.179	-8.0585	-7.8638	-8.4129	-8.3102	-5.979	-8.662	-11.01	-12.031
-3.9162	-5.5569	-1.0005	-3.1476	-3.874	-1.6829	-2.9504	-1.7707	-3.9747	-3.0968	-1.2966	-4.2645	-1.8996	-1.1857	-0.25563	-2.9522	-2.4169	-3.0844	-3.02	0.019188	-2.1453	-3.8112	-2.3216	-3.1586	-4.6405	-1.2057	-4.1305	-3.2892	-2.6385	-2.9998	-3.2328	-2.1884	-1.1146	-2.6615	-1.177	-0.39308	-0.56859	-1.1991	-4.1844	-3.8607	-3.6582	-3.5036	-2.9117	-2.0731	-2.4222	-1.467	-2.2906	-0.32076	-1.325	-1.3463
-15.336	-13.703	-13.325	-12.337	-14.089	-12.948	-14.172	-13.451	-16.888	-16.537	-14.411	-13.486	-12.258	-13.227	-13.76	-12.595	-15.779	-16.291	-17.943	-15.457	-15.186	-12.731	-16.013	-14.187	-13.511	-13.653	-12.034	-14.351	-15.272	-14.996	-15.381	-14.934	-15.61	-13.025	-15.453	-15.139	-13.84	-15.366	-13.691	-16.282	-12.232	-16.252	-13.073	-14.759	-14.423	-14.764	-14.453	-14.245	-13.963	-11.706
-16.814	-13.818	-15.384	-14.173	-11.968	-14.489	-12.587	-14.138	-15.21	-14.731	-14.576	-14.125	-15.539	-12.967	-13.521	-12.753	-13.261	-13.265	-14.442	-14.434	-13.683	-13.72	-14.425	-15.777	-12.517	-14.84	-16.947	-13.607	-15.628	-13.185	-16.116	-14.818	-14.553	-12.458	-13.275	-12.012	-16.514	-14.887	-13.72	-14.532	-14.831	-15.804	-14.676	-16.455	-15.76	-13.846	-15.605	-16.259	-14.067	-13.122
-2.304	-2.601	-3.3875	-3.0727	-1.7168	-1.6148	-2.6651	0.20689	-0.31011	-3.5462	-0.88752	-1.0557	-1.7048	-2.8319	-1.362	-1.8771	-3.5692	-2.7897	-3.1427	-1.8578	-0.68518	-2.8399	-2.5246	-1.251	-3.0359	-1.5185	-1.8011	-4.1741	-5.4538	-4.2649	-3.0711	-4.0039	-1.2458	-0.93499	-2.1635	-3.3593	-1.309	-0.27965	-2.2037	-0.97967	-0.85372	-2.3363	-3.4196	0.15218	-0.41595	-1.5755	-1.3572	-2.3804	-3.6646	-3.051
-14.427	-9.607	-12.877	-13.596	-12.67	-13.929	-12.189	-11.943	-12.355	-11.36	-15.227	-13.042	-13.547	-11.469	-12.781	-12.649	-11.623	-13.283	-12.495	-12.514	-12.338	-13.919	-11.51	-11.171	-14.081	-13.327	-14.596	-11.331	-12.056	-13.91	-13.746	-12.804	-13.879	-11.931	-11.77	-12.463	-12.612	-12.958	-12.984	-11.21	-11.885	-15.493	-12.38	-12.824	-13.902	-12.828	-13.9	-13.459	-13.538	-14.925
-2.771	-0.97891	-2.3394	-2.8063	-1.2763	-1.9817	-1.9193	-2.9327	-0.45196	-1.5909	-0.8932	0.15477	-1.8939	-1.6738	-0.46773	-0.93277	-2.9177	-1.3765	-3.3956	-1.2143	-0.96319	-0.78704	-3.0709	-0.9482	-3.3648	-1.3889	-2.487	-2.5384	-2.2258	-0.80979	-1.4986	-2.8818	-0.6908	-2.0801	-0.34251	-2.5606	-3.4026	-1.1486	-1.6808	-2.0897	0.38686	-0.77198	-1.6529	-1.7598	-1.8536	-2.5168	-1.5577	-1.6598	-2.2388	-3.1175
6.5721	6.6784	6.9344	6.6731	6.3367	6.858	5.9649	3.3124	9.2884	8.6372	8.2591	7.2265	7.575	5.3918	8.0635	7.9185	9.3509	5.8941	8.2586	7.833	6.6619	6.3976	5.6982	5.0338	7.5346	3.5912	5.3873	6.9955	5.0512	8.2481	6.9948	6.6001	6.3463	9.5387	6.9743	7.0073	4.8708	6.5244	5.8629	6.8828	5.5342	7.8038	6.7449	10.067	5.7196	5.2461	5.4064	4.8839	6.6476	8.9043
-4.7909	-3.8237	-3.6358	-2.6987	-2.9759	-3.6059	-2.5128	-4.2825	-3.7909	-2.5232	-4.4549	-4.2452	-3.3825	-1.5222	-5.2101	-2.8124	-0.56644	-2.4904	-3.7936	-1.6245	-1.5135	-4.4655	-1.3959	-5.2348	-3.6737	-4.1009	-2.4761	-3.6632	-3.4294	-2.0126	-3.9894	-2.752	-2.4269	-4.1715	-4.3615	-2.6416	-3.9525	-3.913	-2.0276	-1.8942	-4.1534	-4.6922	-4.6854	-3.0854	-3.573	-3.0857	-3.433	-4.1799	-2.5671	-5.643
0.66838	-1.8329	-1.5503	-1.2619	-1.2758	-2.1683	-2.0787	-2.6817	-0.64138	-0.38546	-1.4301	-0.65887	-3.009	-2.0793	-2.1754	-2.3884	-1.6296	-0.68619	-1.2754	0.61298	-0.59683	-0.3143	-2.1205	-0.13952	1.4755	-0.25169	-1.1067	-1.2202	-0.21001	-2.906	-2.0912	0.31537	-1.9888	-0.14684	-1.8477	-2.4106	0.10226	-1.6321	-2.8407	-0.91413	0.90718	-1.8259	-1.2865	0.087977	-0.73806	-1.2903	-0.042425	-0.48361	-2.2045	-0.80852
-0.94361	-0.38432	-0.95395	0.40857	0.37418	-3.1894	1.9956	2.1548	-1.3376	0.65179	0.19792	-0.092188	-0.046937	-0.64166	-0.10458	-2.9981	1.1653	0.085556	-1.2117	0.0047392	0.72026	-0.97104	2.2274	-1.384	1.3675	1.219	0.93793	-2.0627	0.33239	-0.21258	0.87542	0.35873	-1.6549	0.16063	2.4926	-0.46549	-1.6096	-0.53535	0.38402	-0.28094	-0.43282	1.9006	0.619	-0.92625	0.51481	1.2343	1.2359	0.71088	2.2243	-3.5206
-23.815	-24.8	-22.446	-22.107	-22.637	-22.717	-23.673	-21.368	-23.713	-22.561	-21.682	-19.21	-22.445	-24.235	-23.404	-21.581	-21.963	-22.077	-22.143	-21.119	-22.524	-21.773	-23.559	-21.496	-21.675	-23.711	-22.187	-22.294	-21.125	-21.06	-22.38	-22.439	-21.025	-24.343	-21.154	-21.638	-21.293	-20.572	-21.281	-21.82	-21.788	-22.688	-23.37	-21.839	-25.091	-23.534	-24.006	-22.433	-21.591	-22.851
-4.9812	-5.6852	-5.3463	-2.7858	-3.8622	-5.0349	-4.2516	-5.975	-4.7369	-3.4547	-4.4053	-4.055	-7.9493	-4.2962	-6.6671	-5.9311	-4.6657	-6.1303	-4.8776	-4.8202	-5.3036	-4.5692	-5.8429	-5.7163	-3.391	-4.7354	-6.4676	-6.5323	-2.9642	-5.2105	-2.6852	-6.1311	-4.5414	-6.5286	-4.5529	-4.3778	-3.8597	-4.8131	-4.1475	-7.2683	-3.7341	-4.4163	-5.4672	-2.7477	-4.1822	-5.0936	-5.0402	-5.0182	-4.1266	-3.7636
6.1678	4.856	5.5157	4.5928	5.0077	4.762	8.2699	7.1772	4.0268	4.8217	3.8402	7.5496	3.6354	4.0768	5.6504	6.3401	4.1393	4.3549	6.05	5.8779	6.9911	7.116	3.1395	4.1688	4.5629	4.4833	5.0663	4.7366	5.9341	4.4325	3.0252	6.3214	4.6263	4.0043	3.9981	3.6114	3.7116	6.4179	7.7918	5.024	8.2312	4.5776	3.8553	5.5584	2.506	5.5306	4.3958	5.1167	3.4227	6.5994
12.543	8.7559	10.795	8.3625	9.5501	8.4437	9.8657	7.6774	11.387	11.175	10.071	8.4953	11.49	8.1231	9.1533	7.5023	7.2487	12.143	10.574	11.164	9.1703	11.186	9.845	8.8448	10.099	10.127	9.6192	10.239	10.584	10.602	9.2839	7.1452	9.0437	10.53	10.941	8.0895	10.83	9.2528	9.8122	9.2186	9.5566	9.4609	9.4263	9.603	11.52	9.9624	9.6843	9.4533	9.2851	10.722
5.0858	6.2879	5.1881	6.255	5.6604	6.2434	8.8856	7.7151	7.4494	7.8999	5.9831	5.3006	4.0517	7.7093	7.2664	7.708	8.5672	7.2068	8.174	9.6161	8.3781	7.1262	9.9064	6.0133	7.1599	6.2302	4.4344	7.6948	7.4938	7.5039	6.4237	7.1133	7.8247	7.8665	7.4502	4.407	8.3688	8.114	4.7004	6.2952	6.3978	9.5085	4.6486	7.3431	5.916	8.0158	6.088	6.9565	6.8379	7.1246
-4.6748	-3.361	-2.7518	-3.1547	-4.714	-5.5625	-4.8122	-6.2745	-6.7435	-3.1288	-5.5961	-6.4775	-3.9538	-4.7625	-4.9111	-4.1022	-4.1203	-4.8033	-6.6775	-3.2418	-3.7002	-5.5716	-4.8992	-4.1136	-5.8564	-5.5728	-3.1743	-4.2145	-4.7959	-4.3668	-3.2313	-4.2886	-5.3436	-2.7072	-4.8713	-5.9244	-4.3226	-6.5194	-3.0948	-5.1006	-6.8541	-5.1417	-4.3367	-6.8822	-3.9936	-3.7211	-4.4456	-5.7921	-4.5016	-4.094
0.38355	1.3452	3.7036	1.7281	-0.31588	0.62573	2.1335	1.1797	3.1205	5.4098	2.4955	3.6642	1.3799	3.6436	2.1621	1.866	0.29149	0.93831	2.3724	1.6335	2.2928	0.64291	1.3099	-0.19505	2.4775	-0.064405	1.5231	1.2635	-0.64696	1.2565	-0.22455	0.79823	-0.13348	3.9608	1.5774	1.9992	0.51996	2.4986	2.6437	4.0689	0.60653	1.9646	-1.1303	-0.18542	1.5685	3.7059	0.09493	1.5017	3.7674	1.0545
-2.3041	-2.4416	-2.3213	-2.6382	-2.3514	-1.3741	-0.55956	-0.68617	-2.6013	-0.84571	-1.1877	-0.063039	0.28788	1.0744	-1.7305	-2.1301	-1.3255	-2.5493	-0.93677	-0.66866	-1.8925	-1.3844	-1.806	-0.20165	0.31896	-1.5366	-3.0711	-4.4303	-3.0408	-0.4854	0.49388	-0.58893	-1.8679	-2.1599	-1.5875	1.0315	-0.93338	-3.4732	-1.871	-1.6389	-1.2795	-1.906	-2.1316	-1.9577	-2.5238	-1.3147	-2.8221	-1.0089	-1.6871	-1.8468
-11.297	-11.994	-11.054	-11.528	-9.9741	-7.2924	-10.502	-10.374	-11.278	-10.741	-12.139	-10.648	-10.931	-12.216	-11.058	-11.985	-10.91	-9.6183	-9.939	-10.313	-9.1346	-10.734	-10.103	-10.318	-13.32	-13.36	-9.8349	-8.9818	-10.689	-11.553	-12.774	-11	-11.8	-12.547	-10.2	-12.181	-11.275	-11.434	-11.462	-10.379	-8.9499	-10.676	-9.4771	-12.071	-9.5591	-11.625	-8.9555	-11.693	-10.994	-10.571
-0.58468	-1.0697	-2.5978	-0.2556	-2.1838	-0.25384	-0.7763	0.63231	-0.096202	-1.9262	-1.9572	-0.19947	-0.13164	0.097828	0.74671	-2.6282	-0.46898	0.15234	-2.0519	-0.70229	1.2307	0.013624	-3.4846	-0.80456	-0.23951	-0.41041	-1.6615	-1.3174	0.76799	-2.8186	-3.6158	-0.29142	-3.2602	-2.7751	-2.0255	-1.1007	-2.3464	1.2641	-1.3099	-0.10332	-1.2438	0.51426	-0.28608	-1.8664	0.30703	-1.2133	-1.1552	-1.819	-1.3891	-0.59734
-4.9502	-5.1356	-4.7453	-6.5946	-4.4576	-5.7777	-4.0404	-6.0212	-7.5684	-6.6929	-5.737	-3.2669	-5.1524	-4.9826	-4.8686	-2.4095	-6.0438	-6.7042	-6.6513	-5.5814	-4.0352	-3.8094	-6.8113	-6.0183	-5.3841	-6.6292	-6.484	-6.257	-4.8803	-5.9051	-4.5544	-4.4286	-2.5515	-2.4289	-5.7249	-6.6852	-6.6952	-5.2459	-6.7446	-5.3253	-6.3416	-6.2831	-5.6214	-4.4395	-7.292	-5.5607	-6.8191	-7.1792	-7.5171	-1.9904
2.6318	4.1124	2.1029	2.14	3.9432	0.87248	4.2128	2.1833	1.8818	1.551	0.72175	2.4828	0.33256	2.1078	1.3494	1.1345	0.81218	2.0575	2.6212	0.060448	0.70344	3.7881	1.2868	1.0806	2.7497	0.84017	1.7712	2.4257	0.21623	0.044571	2.7636	0.37549	2.0106	2.416	0.018989	0.2454	1.4889	0.12122	-0.60233	3.7086	1.6442	-1.3932	1.6023	3.122	1.0237	2.6995	2.0838	0.71776	2.47	1.7704
3.4736	3.0049	-0.2882	2.6734	3.9558	3.6827	2.0751	1.5316	5.7651	3.5679	3.0902	0.16686	2.8379	3.9587	2.0165	3.1669	1.1847	1.8557	2.9203	3.8973	2.7609	3.1408	3.7209	2.5248	2.4122	2.478	2.8704	2.5275	1.6424	2.0839	2.7804	3.8398	2.9593	2.8964	1.678	3.8467	4.4399	3.9681	3.9619	1.4676	0.71836	1.9361	4.2052	4.9102	2.9941	2.8328	2.3529	3.4943	3.9637	0.66645
-20.323	-20.098	-20.756	-21.323	-19.891	-20.016	-18.742	-20.375	-21.483	-21.617	-21.996	-19.459	-20.657	-20.754	-21.57	-22.186	-22.088	-20.913	-20.374	-20.833	-19.498	-21.103	-20.098	-20.239	-20.97	-19.43	-21.499	-21.435	-19.506	-19.119	-19.521	-19.891	-21.198	-23.037	-18.323	-21.223	-21.434	-19.034	-20.312	-20.945	-19.67	-19.796	-21.826	-20.837	-19.179	-19.925	-21.467	-20.781	-20.324	-21.641
-0.048748	-1.6369	-3.2763	-0.58506	0.0051074	0.11444	-1.0264	-1.3125	0.14651	0.23639	-2.5424	-1.6653	0.64238	-0.29056	-2.8776	-2.5247	0.93692	-2.7054	-0.60696	-0.62329	-1.0195	0.00021398	1.0008	-1.0084	1.2582	-1.388	-3.9128	-2.429	-0.8039	-3.3575	-3.2056	-0.50127	0.37517	-0.70846	0.017758	0.82829	0.57433	-0.75705	-0.18426	-2.2103	0.89804	-2.8109	-0.82046	-0.0081178	-0.51293	-1.1203	-1.7748	-1.4236	0.77368	0.133
-14.158	-13.993	-16.465	-15.49	-14.791	-14.457	-14.274	-14.918	-14.974	-14.692	-15.722	-14.782	-14.473	-14.388	-12.304	-16.295	-13.229	-14.217	-15.369	-14.674	-14.518	-14.632	-15.529	-13.316	-14.267	-15.799	-14.364	-14.074	-16.455	-14.928	-13.956	-13.797	-14.765	-15.164	-11.63	-17.813	-16.36	-15.381	-14.831	-16.769	-16.057	-16.097	-16.583	-15.1	-13.11	-13.828	-16.197	-12.552	-12.98	-12.361
-12.703	-11.888	-11.988	-13.348	-11.552	-10.403	-9.4261	-12.547	-13.601	-11.865	-12.36	-9.8533	-14.265	-10.102	-11.052	-11.79	-10.9	-11.057	-10.701	-12.629	-10.958	-11.252	-10.874	-11.111	-12.638	-12.779	-10.976	-12.98	-11.105	-10.271	-11.786	-12.874	-9.4148	-10.635	-9.8665	-13.121	-11.087	-13.041	-10.876	-10.667	-11.91	-12.327	-12.119	-10.853	-10.906	-12.741	-10.254	-10.04	-13.44	-10.713
-1.019	-3.4987	-1.1606	-1.3486	-0.051371	-3.5917	-0.93415	-2.206	-0.6784	-1.744	0.12985	-0.9798	-2.9625	-2.189	-1.3711	-0.98836	-3.195	-1.0722	-0.89947	-1.8836	-2.9503	-1.0665	0.48455	-2.757	-1.9886	-1.1795	-1.4617	-2.1716	-2.0911	-2.9359	-3.0663	0.32465	-0.1962	-0.39386	-1.5456	-3.4057	-1.2865	-1.6339	-0.28808	-1.0115	-3.9626	-2.2395	-0.36574	-1.1446	-4.3599	0.62569	-2.4425	-1.6915	-0.68898	0.051255
8.5361	7.9642	8.0822	7.3581	8.1688	8.7427	7.0609	8.1216	5.7823	9.1148	8.621	8.3154	8.8167	8.2973	6.1327	6.2233	3.9408	5.6677	7.7025	8.464	7.5437	9.9829	8.2665	4.9713	5.8448	8.9355	8.0986	8.9744	5.813	5.7535	6.951	8.7057	8.0638	9.8925	8.87	9.5268	7.5666	10.424	6.5414	8.0688	8.656	9.4701	9.8725	4.3201	8.8819	5.5983	8.0255	6.4789	7.4905	9.1995
1.1103	0.88406	-0.81685	-1.2841	-0.54366	1.5671	1.8181	3.7184	-1.6233	0.92058	1.4882	-0.66048	2.3383	0.039263	1.9691	0.76635	-0.7103	1.0593	0.45151	-0.60098	-2.1131	-0.50999	1.8333	1.2782	2.1486	-0.78911	0.10806	-0.48583	2.7331	0.2499	-0.38531	-1.9666	3.1947	1.7422	0.58016	1.8264	-0.4169	0.50095	-0.70557	1.8348	0.2676	-0.78134	-0.047305	-0.79182	1.9712	1.5154	0.19477	0.073545	0.32759	-0.53293
2.0464	4.1003	2.9571	2.5367	2.8305	1.3027	2.9037	4.6656	1.8528	2.2787	2.4591	2.1683	2.3153	2.137	3.1547	4.4997	1.8043	4.8277	3.5157	3.772	3.1173	2.7594	3.9937	4.1728	2.7716	0.26062	3.9128	1.7762	1.8179	2.5884	3.6269	3.2673	4.1468	3.2188	3.0115	1.3949	2.2429	1.5571	3.387	3.2702	1.465	1.4849	2.4364	3.0763	1.5704	1.2026	2.2052	2.3338	2.7075	0.75828
-3.8422	-3.7419	-1.6195	-4.2954	-5.0486	-4.4767	-2.0269	-4.1581	-3.0648	-5.3662	-3.712	-3.024	-3.7225	-3.1145	-4.8851	-2.8297	-2.2418	-3.2815	-3.415	-5.1353	-2.6022	-4.2324	-5.5477	-5.8293	-2.4893	-5.1469	-5.6849	-5.6457	-3.8017	-2.3996	-5.8988	-3.3735	-2.9915	-4.8439	-4.1713	-4.9926	-3.4113	-4.0917	-3.7882	-3.0306	-3.3761	-3.1226	-2.5765	-4.0283	-4.8568	-4.6958	-2.1564	-4.0161	-1.1718	-3.8339
-1.2566	2.2117	1.0992	1.3729	1.0855	-0.41076	0.41008	-0.69375	0.79494	2.1407	0.38567	-0.29073	-1.1456	2.0434	-0.12908	0.38322	0.64386	0.91214	1.4725	-2.8169	1.0881	-0.55648	0.71948	1.8516	0.50261	1.4786	1.2087	-0.96537	0.64023	0.10586	-0.8838	1.4593	0.15618	1.148	0.053317	0.29075	0.0046069	0.052184	1.7915	1.3156	-0.15855	0.35595	-1.4289	-1.3629	1.0286	1.5967	2.0334	-1.2779	2.5664	-0.16764
-13.54	-12.066	-13.584	-14.535	-11.677	-13.005	-12.217	-13.696	-16.223	-14.195	-14.132	-12.328	-11.311	-12.6	-15.771	-16.564	-11.892	-14.855	-12.506	-16.976	-13.862	-14.1	-13.465	-13.023	-13.006	-12.715	-11.495	-11.699	-11.662	-13.379	-13.714	-11.889	-12.854	-13.787	-11.838	-12.367	-10.073	-13.786	-12.676	-13.841	-13.557	-13.528	-11.752	-11.208	-14.735	-13.18	-12.398	-12.914	-13.024	-11.502
7.5163	6.975	7.6291	6.3945	5.0495	6.6192	4.7015	6.3623	4.9453	7.1197	5.8799	4.9878	6.2372	4.9103	5.3394	5.7236	6.7373	5.7845	6.4958	6.718	4.6115	4.5599	4.4343	3.7069	7.5702	4.1618	5.2383	4.6975	5.3251	8.1247	3.6019	7.7529	5.484	6.0128	6.5924	5.2514	5.9399	5.1298	5.9866	5.2321	7.1029	6.1146	6.8646	4.1699	4.8793	6.0427	5.4843	7.2714	6.5948	6.98
-12.563	-11.504	-13.307	-12.14	-13.676	-14.341	-12.964	-14.606	-13.616	-14.113	-14.036	-13.726	-13.243	-16.352	-13.774	-12.521	-13.236	-12.889	-9.9599	-15.296	-11.856	-11.762	-13.368	-11.606	-11.848	-12.792	-14.083	-13.541	-11.623	-13.32	-12.176	-12.154	-12.308	-13.769	-14.158	-14.567	-14.419	-13.785	-14.826	-14.171	-11.617	-12.459	-13.411	-12.002	-12.871	-12.402	-15.696	-11.674	-15.523	-9.5044
-4.3521	-1.7834	-4.525	-3.1683	-3.9636	-4.0018	-3.8548	-2.5523	-3.1992	-1.2866	-3.3351	-4.9551	-4.5271	-3.9542	-3.558	-4.3243	-3.8388	-2.6812	-3.8107	-4.5134	-4.2387	-4.2476	-4.0574	-2.7803	-5.3018	-2.8638	-4.7502	-2.773	-5.272	-3.5118	-2.3205	-5.4221	-4.4262	-2.9624	-3.9431	-3.968	-2.3985	-4.3832	-3.0319	-3.3941	-6.6654	-4.3138	-1.205	-4.1484	-4.3424	-4.5353	-3.0894	-2.9698	-3.8706	-2.7238
-4.0374	-2.9313	-1.3644	-1.0862	-2.2054	-2.1783	-1.3966	-3.0546	-2.7226	-2.8178	-3.8477	-2.1732	-0.8686	-1.5218	-2.6447	-4.1718	-3.4584	-5.0238	-3.7273	-2.2358	-3.5166	-3.841	-2.0398	-2	0.011438	-4.813	-1.13	-2.284	-2.7286	-2.0735	-4.213	-2.0743	-4.5439	-2.9699	-2.0894	-1.1195	-4.7984	-4.5105	-2.3051	-5.1416	-3.1658	-2.2531	-4.57	-0.25085	-2.5572	-2.6414	-4.1199	-2.2793	-0.85287	-3.9726
2.6865	2.2254	-0.13457	-0.29059	1.1266	1.4424	0.46761	1.6545	0.048929	-0.7207	-2.4767	-1.1305	-1.1438	-0.37404	-2.8728	-0.60772	-1.1128	-0.52619	-1.3729	1.886	-0.90263	-0.12756	1.4408	0.47631	-0.8793	-0.14308	0.46794	-1.7444	-0.085301	-0.24526	-1.2155	-1.0625	0.4288	0.66719	-0.41086	0.80267	-3.0221	-0.044236	-0.16643	-0.3058	0.5173	-0.96748	0.90066	1.0272	-0.51153	-0.56657	1.4409	1.4343	-1.0014	-1.622
-11.353	-10.53	-11.615	-10.168	-10.825	-11.049	-9.9417	-12.608	-11.098	-10.409	-9.9968	-10.285	-11.513	-11.62	-13.778	-13.115	-13.897	-10.141	-11.517	-11.86	-12.511	-11.031	-11.397	-14.152	-14.744	-11.54	-11.442	-12.839	-11.664	-13.333	-10.538	-12.389	-10.534	-12.677	-14.013	-12.182	-10.308	-11.064	-11.788	-10.023	-10.221	-13.349	-10.764	-11.309	-12.582	-11.26	-10.434	-11.35	-11.234	-11.695
-13.152	-12.746	-12.228	-14.705	-14.401	-15.807	-14.254	-16.204	-13.788	-14.517	-12.747	-14.097	-14.806	-14.438	-16.903	-13.183	-14.907	-14.989	-15.291	-11.905	-15.457	-15.717	-16.561	-12.762	-15.4	-14.492	-14.808	-13.216	-14.059	-15.093	-14.515	-15.889	-12.93	-14.55	-15.85	-13.83	-15.67	-12.866	-13.636	-11.602	-14.554	-12.945	-13.559	-12.396	-14.916	-11.664	-14.536	-14.867	-13.341	-14.665
-0.16419	1.5044	-0.75624	1.3222	0.80301	-0.52579	-0.39014	2.949	-1.3271	-1.2307	-0.31578	0.28176	-0.48792	-1.7272	1.6038	-3.2349	-0.90468	0.35383	0.9787	-0.13077	-0.82957	-1.1223	-0.4941	0.77924	0.83473	-1.1454	1.9802	0.59705	-1.2268	1.1031	0.61139	0.31166	-0.12776	-0.62638	-0.96924	-0.20649	1.0873	-1.5502	-0.88581	-0.2794	-1.5256	-0.86159	0.39826	1.493	-1.7203	-0.10927	0.025375	0.77262	-0.85579	-0.093181
4.1166	4.5986	3.8958	4.4195	4.5443	3.2308	4.5058	3.9639	5.1013	3.911	5.5797	3.651	2.6333	4.5217	3.6998	2.4658	3.9253	4.3402	4.2103	3.8602	4.5523	4.6343	3.2988	5.0216	5.1759	4.1968	5.1522	4.3095	5.346	3.1771	4.6454	5.3845	5.3449	4.9048	2.8887	3.5626	4.7606	5.6194	5.0436	5.1575	4.3692	5.5751	5.6084	3.6871	1.5449	5.9764	3.9225	3.9046	5.0201	3.1372
5.2067	5.994	3.6798	5.44	5.3559	7.4107	5.4417	6.4623	5.645	6.4067	5.1215	5.4269	6.2333	3.7511	4.9996	6.3842	6.4374	5.8096	5.2425	7.935	3.9662	6.2645	5.7384	7.7646	5.2221	6.699	4.4965	6.9432	6.348	5.4685	4.1948	6.963	3.2697	5.0369	5.8497	4.9221	2.9911	3.8283	6.0019	3.9137	7.0141	6.3955	4.2059	5.0328	6.4198	6.0317	5.7859	5.4326	5.2214	8.6865
-2.9361	-2.2138	-5.5753	-2.8835	-2.5728	-3.6156	-4.2398	-2.8256	-2.2878	-2.5265	-3.3143	-2.4341	-1.67	-2.2966	-3.5767	-2.5425	-0.75437	-4.5304	-3.1338	-2.2879	-3.8094	-3.4408	-2.9512	-4.483	-0.66884	-1.1666	-0.026998	-2.5725	-4.3067	-2.1772	-3.98	-3.7887	-2.4041	-2.0611	-1.8294	-3.0946	-2.6059	-2.0797	-3.7721	-4.2407	-3.9175	-1.1417	-2.4079	-1.6189	-0.13273	-2.3476	-2.3768	-4.0217	-2.2309	-0.34722
-4.4119	-5.1507	-9.7526	-4.0552	-4.5281	-4.8733	-7.3977	-7.0092	-5.3249	-6.7044	-4.3799	-8.5061	-4.7759	-6.5661	-4.3898	-7.0229	-5.6478	-4.9294	-5.9594	-6.1326	-6.1242	-5.8965	-4.1192	-5.4591	-4.8328	-7.4238	-7.4826	-5.8171	-6.3595	-7.0714	-6.4663	-5.8757	-6.1473	-5.2159	-6.7488	-4.5371	-3.5215	-4.6361	-6.106	-7.4463	-4.3521	-5.4228	-5.0066	-6.2657	-6.6736	-3.8436	-5.9248	-5.6467	-4.3432	-5.5398
-6.7177	-5.8755	-6.0375	-4.644	-4.7349	-8.7443	-6.2303	-5.0091	-5.3472	-2.7423	-6.3051	-5.8477	-5.9279	-5.8008	-5.7464	-6.5898	-4.5643	-6.8088	-5.9656	-7.0517	-5.3832	-8.4188	-5.5749	-4.719	-6.3944	-5.2918	-5.5417	-3.8204	-6.2218	-5.1813	-5.7098	-4.7055	-5.5453	-4.4057	-6.8846	-6.2369	-7.596	-4.9149	-8.682	-7.5941	-3.7872	-5.1652	-4.996	-4.104	-6.979	-2.9519	-4.1053	-7.4127	-6.2137	-5.1599
-2.5769	-2.2784	-1.0304	-1.6572	-1.714	-0.65647	-1.6682	0.48752	-1.684	-4.3616	-6.3687	-3.5751	-0.18414	-1.5772	-1.3843	-2.2457	-4.9814	-3.033	-3.7614	-2.7053	-3.4093	-3.0146	-3.2093	-1.5295	-2.8349	-3.7863	-2.4862	-2.9705	-0.66469	-2.5493	-1.6139	-1.9667	-4.3644	-4.5294	-3.1736	-1.1936	-0.53104	-2.4087	-2.4534	-3.0117	-3.9547	-2.5423	1.8728	-1.0131	-1.3615	-3.4961	-0.94155	-4.6816	-3.3642	-1.0329
-1.4672	-0.56413	-0.88281	-0.87814	-0.73843	0.83154	-1.0117	0.51942	0.6448	-0.8205	-2.0208	-0.74393	-1.1696	0.21898	0.082525	1.5753	0.67472	-0.46397	0.8945	0.3644	-2.3641	0.53883	0.31207	-0.46652	-0.17039	-1.1665	0.52747	-0.2494	-1.034	-0.16205	0.010006	1.8748	-0.83626	0.34451	-0.45179	0.31139	1.0565	0.87313	0.2866	-0.27659	0.79943	0.62419	-0.00074501	1.0141	-1.3417	1.502	1.6102	-0.21581	0.81951	-1.1535
0.044388	-3.115	0.07069	-1.3704	-1.615	1.8136	-2.4759	0.30707	-1.0052	-1.9109	-1.4296	-0.78645	-3.0481	-2.0589	-1.3055	-2.3655	-1.4067	-2.9373	-0.58735	-1.8368	-1.7042	-0.2835	-1.1057	-2.2662	-0.10087	-0.33966	-1.5712	-2.1928	-1.6171	-1.6542	-0.20683	-2.3745	-3.1948	-1.3261	-1.3185	-0.88979	-1.4844	-1.8896	-1.1216	-1.0954	-3.7624	-3.2189	-1.325	-0.76892	-1.8171	-1.3176	-1.3224	-1.2519	-1.7173	-1.5398
-0.046612	-2.0474	0.52462	0.23566	-0.55764	-0.10279	-1.1491	-0.43474	-0.53188	0.9826	-0.58507	-0.95642	0.41945	-0.091468	-2.3825	0.86028	0.43117	-1.1984	0.167	-1.9346	-0.37845	0.57689	0.16231	-2.2438	-2.2834	1.5578	1.1443	0.044998	0.1119	0.33795	0.55637	-0.63754	-0.44224	0.059294	0.19907	-0.012475	-0.70779	-1.1332	-1.0724	-1.6304	0.95031	2.1913	-1.4919	-1.898	-1.0202	0.73654	-0.84616	0.38101	-1.2829	0.69323
1.539	1.636	0.88805	3.1518	2.4051	1.0493	2.8368	0.68865	-0.20859	1.9934	0.78823	-0.035031	1.7545	2.0728	0.86784	2.2566	0.85315	2.5065	0.43925	2.4879	0.78053	0.94204	0.45992	-2.109	-0.099948	0.75107	5.0843	2.4704	0.29221	1.2413	3.0684	1.9701	1.7345	1.3683	0.80283	1.3989	2.9038	1.2636	-0.1225	2.4901	3.936	1.0257	0.55823	2.5489	2.6943	1.343	1.1533	0.80519	1.339	2.8441
-5.5784	-4.4648	-6.411	-8.9451	-4.9725	-3.8186	-4.157	-6.3633	-6.0666	-5.4173	-4.3399	-7.8769	-1.5507	-5.6923	-2.6191	-6.1184	-6.3867	-3.7486	-7.8481	-7.0138	-5.426	-5.7748	-4.963	-7.1333	-4.9803	-6.6432	-4.3286	-5.9355	-3.9473	-3.6846	-5.5802	-4.2681	-7.1453	-7.9509	-6.3906	-7.1286	-4.7248	-7.289	-5.8623	-5.9549	-3.6952	-5.9544	-6.3865	-1.9358	-6.261	-4.8142	-6.6496	-5.3457	-3.6708	-4.1181
-2.922	-4.2154	-3.2829	-1.2025	-3.3846	-1.277	-2.258	-3.235	-1.3165	-2.2559	-3.6308	-2.7864	-2.3123	-2.7896	-3.5109	-2.4794	-0.78583	-0.49685	-1.8628	-1.8271	-1.4639	-4.5127	-3.5849	-2.8736	-2.7475	-1.9243	-0.40726	-1.4475	-1.8237	-1.9406	-4.6089	-2.3469	-1.3272	-2.8107	-4.4071	-3.8222	-0.8476	-3.278	-0.36068	-2.9954	-1.4325	-5.0358	-1.2889	-2.422	-1.5584	-5.1895	-0.97399	-3.4432	-3.284	-3.3909
-2.4677	0.80962	-1.5211	-0.4898	-2.254	-1.5571	-0.45101	-3.7373	-1.7263	-3.4415	0.28844	-0.60484	-1.3202	-2.4982	-2.0937	-1.6572	-1.6802	-1.4208	-4.3755	-0.93094	-2.1813	-2.5835	-1.211	-0.049053	-1.6435	-0.5834	-4.413	-1.6058	-2.4701	-1.9401	-0.46215	-2.69	-0.72364	-1.2099	-1.6136	-2.8636	-0.036184	-0.73788	-1.3118	-1.8579	-0.2816	-1.7136	-1.7649	-3.0305	-3.9556	-3.2127	-1.4419	-2.3199	-1.0592	-0.44996
1.8841	1.4775	-1.1347	0.15057	-0.21212	0.44252	1.4098	0.56245	-0.015373	-2.2157	1.7161	1.244	-2.548	0.26654	0.1417	2.5047	0.012619	0.22132	-0.33575	-2.0803	-1.1681	2.4628	1.5415	0.22375	0.77737	0.89808	0.72505	0.27363	1.4074	-1.341	-0.037033	1.5699	0.044649	0.093668	0.53084	1.9139	0.21955	-1.211	1.8199	-1.213	0.088932	1.9419	0.45883	-1.8438	-0.13979	-0.44735	1.6869	0.81518	1.2426	-0.15928
7.1989	6.7614	6.5141	6.6197	5.2399	5.5886	8.8265	7.6601	7.2466	7.4216	6.098	5.6272	7.426	6.424	7.0699	6.6335	7.4401	7.5497	6.5673	6.5621	9.3249	9.4247	9.2144	6.0311	7.5306	5.5276	7.6798	7.2646	7.2684	8.2086	7.3681	8.8228	8.2928	6.1939	6.0603	7.5099	6.6452	7.1756	5.1011	6.7233	4.9195	6.3873	8.9681	6.1867	7.6992	5.9947	6.3875	6.738	7.8133	7.9642
8.6148	6.9115	8.4473	7.5873	10.018	9.0082	8.161	6.8193	6.7938	7.5166	7.5134	9.6885	9.474	7.7874	7.6513	10.065	7.2319	8.2898	7.4735	9.0676	9.477	6.1926	10.588	6.3767	7.384	6.758	7.2084	8.3813	9.815	7.0157	8.9421	11.545	9.4873	10.252	8.3641	7.8937	8.6699	7.818	8.0664	8.7739	8.0999	10.232	9.5474	8.9049	8.5781	8.2307	7.6269	7.2931	6.8537	7.3522
-12.252	-10.588	-13.801	-11.762	-11.985	-11.951	-11.371	-9.9505	-10.115	-12.282	-13.582	-8.5301	-10.506	-10.89	-11.319	-10.285	-11.558	-12.413	-10.827	-12.458	-11.479	-12.087	-12.34	-12.207	-12.01	-13.079	-12.316	-9.418	-12.294	-12.491	-13.558	-12.679	-9.8067	-10.291	-12.011	-12.853	-10.612	-14.003	-11.748	-14.83	-10.593	-12.011	-13.085	-12.995	-10.341	-11.91	-10.366	-12.562	-9.9381	-12.222
-1.6603	-2.7317	-2.7479	-3.4285	-1.6694	-1.7553	-1.9888	-2.1526	-1.4162	-0.45869	-1.3578	-3.5797	-2.4593	-1.1269	-2.6811	-5.3393	0.49432	-3.5868	-1.5874	-1.3003	-3.5391	-2.5815	-5.0575	0.013708	-2.0933	-3.7545	-2.2524	-0.67316	-0.76504	-3.132	-2.3595	-1.8531	-2.5635	-2.1976	-3.2836	-2.5489	-4.409	-2.8637	-2.9936	-0.76421	-2.4154	-3.5984	-1.7643	-1.8143	-0.57745	-2.3609	-1.2596	-2.5888	-2.6997	-1.2336
-4.0935	-6.6883	-4.4299	-5.1088	-6.1028	-5.2225	-4.5253	-5.9319	-4.1679	-3.3012	-7.0159	-7.726	-5.0259	-6.176	-4.7285	-3.6688	-6.5669	-5.8226	-6.2622	-7.1187	-3.8248	-5.9418	-6.3164	-6.5759	-10.768	-5.4558	-6.4477	-5.953	-5.8277	-6.9353	-8.4855	-6.3195	-5.8692	-4.3211	-4.6038	-5.4887	-5.8028	-4.7748	-4.8039	-4.5158	-4.8253	-4.6919	-3.0176	-6.3576	-5.6628	-5.1609	-5.1279	-8.5802	-6.2225	-5.3435
1.7643	-1.1715	-0.33577	2.2941	0.19616	0.13621	-0.17297	-0.16963	0.34909	-1.0976	-0.46627	2.1069	-1.3055	2.0528	0.7517	0.5361	-2.0604	-1.5489	-0.80115	0.38012	0.43838	0.66067	0.43095	-0.012997	-0.79202	1.2844	-0.9803	0.86649	-0.75543	0.065301	2.3116	-0.40587	-0.17236	2.1726	0.78339	2.9806	-0.26969	0.13768	0.020782	0.96149	0.076635	0.61908	1.0444	0.89011	0.55958	0.33971	-1.3185	0.52921	1.1245	0.86247
0.28833	1.2459	0.081757	-1.0426	-0.069001	0.30677	-2.592	-0.061079	-0.041406	1.6756	-0.41348	1.9335	0.97914	2.5784	-0.59675	-0.69965	-0.77809	2.7322	1.4064	0.73129	-0.59354	0.30337	2.0868	-0.75208	-0.53796	0.18575	-1.1079	-1.5123	-0.13832	2.1714	1.6814	4.4177	-1.9312	-0.18381	-1.0232	-0.77418	-0.45459	1.6438	0.57178	-0.9445	-1.2287	0.68583	1.8455	-1.4252	-1.7689	-1.4279	2.2155	0.90758	-1.5732	-0.98376
-0.11932	-0.90716	0.33287	-2.1898	0.13665	-1.2299	0.69869	-1.2051	-0.18632	-1.5783	1.1486	0.96117	-0.67587	-0.55869	0.89338	-1.8978	-0.64429	-1.9235	-2.1166	-0.087941	0.19938	-0.68322	1.2158	1.8001	-1.2163	-0.4756	1.8507	1.9739	0.096107	1.1136	-0.56406	0.36315	-0.99556	1.0009	1.7427	-1.5167	0.092783	-0.31256	-0.91079	-0.95372	1.3152	-0.2996	1.2024	-1.056	-1.7957	0.25024	-0.77609	-0.39441	1.3871	-1.042
-2.9068	-3.0772	-3.7097	-1.2124	-1.1112	-1.0711	-2.8771	-2.345	-2.4084	-3.4344	0.66054	-3.1597	-0.58348	-1.2605	-2.0909	-0.44889	-3.9515	-1.9347	0.82658	0.071658	-3.5037	1.5351	0.82421	-0.43507	-3.7931	-2.4102	-2.413	-0.94937	0.7492	-0.86108	-2.1687	-3.0266	-0.77193	-0.81888	-3.1152	-1.7126	-2.0821	-1.353	-2.5467	-0.68146	-1.956	-0.51815	-0.63693	-2.4176	0.084063	-1.1868	-1.8817	-0.85951	-0.98827	-0.31513
-1.8701	-1.0887	-5.4819	-4.4916	-4.3049	-1.5409	-4.7962	-3.0882	-2.7313	-2.5843	-2.334	-1.055	-3.1494	-4.3054	-2.0325	-1.4947	-2.3533	-4.3017	-3.7017	-4.5859	-4.6106	-6.0671	-3.0766	-3.0064	-5.302	-4.3164	-3.6959	-1.4005	-4.6659	-5.979	0.36396	-2.1503	-4.0724	-3.1431	-1.5727	-2.3487	-4.0899	-2.3744	-2.7258	-2.9884	-2.4707	-4.7281	-3.6429	-4.9773	-1.7807	-1.2634	-3.6161	-3.0955	-1.7376	-2.2214
3.0269	2.6225	2.0381	1.0913	1.433	1.538	-0.024689	4.0286	0.69737	1.7575	2.5208	0.59352	4.236	2.3546	-0.014448	2.5808	0.9171	1.8148	0.91861	1.2465	0.74157	1.4578	2.7294	1.8574	1.0305	1.6733	1.7632	1.741	0.97036	1.3152	2.7234	1.5738	1.9228	-0.51717	-0.91975	4.9196	-0.74145	2.0262	2.0926	1.3818	1.2771	2.3539	1.3415	2.0024	1.7561	1.9027	1.4725	2.5387	4.113	1.1771
-0.025061	-0.39671	1.2324	1.9726	-0.15127	-0.58727	-0.94975	0.63567	0.60233	-1.7011	-1.6228	-1.2843	-1.0885	-0.10108	0.4899	0.16301	0.94138	1.0954	-1.8505	0.4298	1.5565	-2.979	0.031299	-0.0024655	0.22585	-0.014031	-0.64102	-0.5422	1.371	0.51729	-0.72763	-1.4327	0.16899	0.40821	-1.0477	-0.11394	-1.6743	0.078949	-0.46522	1.7273	-0.39692	0.87902	-0.49168	0.31255	-0.41356	0.52944	-0.1209	-0.14756	-1.466	1.2048
1.7464	3.2759	1.4038	2.6794	3.0211	2.1053	2.5985	2.3111	3.5556	2.6004	1.6163	1.5489	1.6438	2.7989	2.1209	0.56306	0.41192	1.3158	1.366	1.0591	2.4794	3.7924	3.3731	4.0978	2.8726	2.6726	4.5476	4.1563	1.4341	4.1654	4.4674	2.2914	2.7493	3.8931	2.3694	1.7709	3.3596	1.5992	3.826	-0.69646	3.0589	2.3755	3.2162	2.6216	3.5013	2.7776	1.0153	3.1573	3.9018	1.4214
-9.7117	-8.9988	-7.9379	-7.054	-10.315	-9.8065	-10.313	-10.545	-8.3713	-9.8781	-9.7822	-8.4348	-8.2924	-7.6678	-9.6915	-7.9598	-10.593	-8.1187	-7.8902	-8.3793	-9.1888	-6.9814	-10.843	-9.3754	-8.2014	-8.1291	-8.0355	-8.3839	-9.7096	-6.1161	-9.1074	-8.2889	-6.5126	-9.183	-8.5055	-12.283	-10.656	-10.305	-10.865	-9.6388	-8.9614	-10.355	-8.5952	-11.943	-8.9961	-9.0722	-9.1922	-9.2529	-10.38	-10.067
-15.716	-14.135	-12.247	-14.181	-13.979	-13.208	-14.297	-14.188	-14.94	-14.399	-12.59	-16.831	-14.246	-13.833	-15.247	-14.807	-13.487	-15.838	-14.661	-13.318	-16.169	-17.806	-15.194	-15.246	-14.042	-16.254	-16.008	-14.27	-13.877	-14.474	-15.983	-15.554	-15.832	-14.992	-14.425	-15.423	-13.115	-14.211	-14.774	-15.96	-14.49	-15.26	-14.489	-15.584	-13.173	-15.381	-13.907	-14.687	-14.614	-15.137
-11.821	-13.775	-12.956	-11.687	-10.954	-11.934	-10.668	-12.256	-12.245	-13.458	-13.072	-13.837	-12.072	-12.769	-11.915	-11.969	-13.125	-12.611	-10.569	-11.863	-12.801	-9.5656	-13.892	-12.551	-11.917	-14.253	-13.51	-13.704	-14.012	-11.89	-13.689	-15.597	-12.285	-11.351	-15.627	-13.186	-12.261	-13.527	-13.079	-10.914	-12.191	-13.657	-11.894	-12.351	-14.122	-11.699	-9.6156	-12.478	-11.815	-14.181
0.28878	1.3446	-1.2842	1.6186	-1.2792	-1.0052	-2.1738	-2.4697	-0.09867	0.13197	1.7675	-2.4827	-0.16509	2.116	-0.69646	-0.58796	-0.69233	0.77761	0.89016	0.72503	2.4048	-2.1639	-0.27211	0.049704	-0.43649	0.30509	0.81526	2.2174	-0.57258	-0.36317	2.2019	2.0931	-2.025	-0.63939	-1.5274	-2.8303	-0.065396	2.0877	0.36411	-1.0853	-0.55285	0.57934	-0.42239	0.37758	-0.87913	-0.90186	0.18067	-0.94926	-0.34797	0.61628
-11.094	-13.501	-10.826	-12.908	-14.068	-14.771	-13.328	-13.717	-12.184	-12.391	-14.715	-11.563	-14.063	-11.794	-13.995	-12.081	-12.843	-12.886	-12.064	-12.659	-12.324	-12.523	-13.659	-15.345	-12.679	-12.56	-13.366	-13.103	-13.772	-13.575	-12.793	-13.252	-15.332	-11.581	-12.337	-11.403	-12.844	-12.513	-10.682	-13.875	-11.243	-13.075	-18.156	-13.448	-13.535	-12.172	-13.899	-14.057	-11.66	-13.814
-3.8643	-5.4599	-3.096	-4.7855	-4.6202	-3.8212	-1.8725	-2.0003	-4.4983	-4.2952	-4.2402	-3.3742	-1.731	-2.0707	-3.8325	-4.5241	-4.3787	-2.8459	-3.9117	-2.6424	-4.145	-5.9298	-4.3408	-3.3432	-3.629	-3.9974	-1.0862	-2.575	-4.8146	-3.3444	-3.9286	-3.0545	-2.6342	-4.7714	-3.7721	-0.95357	-3.1988	-5.7837	-3.4765	-4.6874	-2.617	-3.642	-3.0271	-3.0819	-1.9333	-4.5601	-2.1797	-2.8488	0.1535	-3.0147
-9.1673	-8.2762	-9.9505	-9.3854	-8.1293	-11.142	-9.6537	-9.1788	-8.7582	-9.5475	-10.36	-7.7657	-10.561	-10.438	-9.7733	-8.2932	-8.7019	-10.622	-7.7598	-8.943	-9.8121	-8.468	-7.7275	-8.2203	-9.3635	-8.3847	-9.3035	-10.335	-8.1889	-12.101	-8.732	-9.6139	-7.4236	-9.7696	-9.493	-6.3537	-8.6015	-8.8648	-7.7446	-8.3007	-9.4979	-8.9405	-10.498	-8.3263	-10.465	-10.422	-10.183	-8.0294	-7.1677	-9.2187
-3.2084	-3.985	-4.6197	-5.8602	-4.8005	-3.5125	-2.4119	-2.6153	-4.5257	-4.9165	-3.5617	-3.5036	-3.1263	-4.1554	-3.5239	-5.0254	-7.6779	-5.1731	-2.9391	-3.9676	-2.9596	-4.8417	-5.5432	-2.7959	-3.2217	-5.3724	-5.3571	-4.1821	-3.3331	-3.2974	-5.5106	-5.1144	-6.0506	-3.8775	-3.3231	-4.6919	-4.3823	-5.9493	-3.9493	-4.4501	-2.4904	-1.7887	-6.1476	-3.6313	-4.0773	-4.4696	-3.9441	-4.0866	-4.1714	-3.2826
6.1331	6.9282	8.0146	5.6025	8.3929	6.0496	8.6324	6.6719	5.4638	7.083	7.6285	7.3294	6.4097	5.0629	4.4568	8.7811	7.1166	6.2434	7.1537	6.3681	5.5858	5.6626	7.504	7.3163	6.7695	6.9898	8.4717	7.7244	6.4824	7.2225	7.2048	5.1582	8.9974	7.7591	8.3592	6.8742	7.2226	7.2594	3.5594	4.9862	6.6902	6.0348	7.8135	7.2373	7.9575	9.8107	5.4309	7.2055	7.3035	5.7304
-5.7128	-5.357	-4.1722	-5.7551	-5.1178	-3.8567	-3.9083	-4.2203	-3.162	-3.6101	-5.1873	-3.8168	-4.1525	-5.1168	-5.2528	-5.2773	-3.2728	-4.3724	-5.813	-4.1401	-6.0942	-5.2947	-4.0946	-4.587	-4.6031	-5.8463	-6.9826	-3.8923	-3.4612	-5.3894	-7.9254	-5.4476	-5.6261	-4.4511	-4.1206	-5.8283	-2.7634	-3.8494	-3.5259	-3.2573	-3.453	-4.987	-5.837	-4.0686	-6.1119	-4.4313	-5.5503	-4.9737	-4.4263	-3.5887
-12.389	-12.14	-11.753	-13.358	-15.396	-12.265	-12.026	-14.249	-14.257	-12.173	-13.772	-11.28	-12.172	-11.726	-10.772	-12.813	-12.724	-13.095	-11.591	-13.107	-13.195	-12.811	-12.768	-12.115	-12.603	-12.636	-13.136	-12.665	-13.373	-12.652	-12.789	-15.971	-13.395	-12.828	-12.291	-13.768	-13.284	-12.105	-11.626	-12.166	-13.643	-11.766	-12.304	-13.081	-12.201	-12.117	-13.176	-14.504	-12.866	-11.644
-11.886	-13.357	-13.334	-10.479	-11.75	-12.842	-11.999	-10.398	-10.947	-11.34	-13.965	-14.176	-12.977	-12.82	-9.9753	-9.9046	-13.115	-12.55	-10.666	-10.543	-13.911	-13.675	-11.389	-13.546	-8.9282	-11.8	-11.691	-11.139	-11.229	-12.587	-12.423	-11.942	-12.265	-12.11	-11.359	-11.641	-11.696	-10.866	-10.848	-10.999	-11.02	-10.672	-14.012	-12.555	-11.727	-9.163	-12.961	-10.5	-10.28	-11.796
-9.7535	-8.4505	-9.6468	-8.6153	-7.9573	-9.3487	-10.566	-7.8829	-8.2237	-8.7749	-9.1054	-9.7913	-9.8224	-9.5965	-11.346	-8.5903	-8.8511	-10.771	-9.9179	-9.1536	-10.222	-10.34	-9.3859	-9.8589	-8.7025	-7.6269	-9.8082	-9.2759	-9.9563	-10.316	-9.4772	-9.7558	-8.4905	-10.43	-9.4248	-10.885	-7.2699	-7.6524	-10.075	-8.9977	-9.6325	-9.5176	-9.7689	-9.0057	-9.5067	-10.946	-8.1962	-8.624	-10.305	-12.94
-9.4962	-7.6854	-9.1794	-9.4665	-7.5402	-9.6927	-9.552	-7.3827	-10.218	-9.9839	-8.1895	-8.1593	-9.0945	-5.8344	-8.9195	-12.939	-10.663	-9.097	-7.4893	-10.667	-8.7091	-10.939	-9.3093	-8.2306	-9.3128	-6.788	-11.467	-8.9054	-7.9114	-9.5475	-8.5675	-7.0872	-9.9362	-10.209	-9.6512	-10.163	-8.7574	-7.3392	-7.1922	-11.167	-6.821	-9.2011	-9.7263	-10.013	-7.1792	-7.5584	-8.8387	-8.5345	-7.5572	-10.024
2.0173	1.6765	-1.5329	-0.0029995	0.6958	-0.20199	0.28599	2.0359	1.9975	3.8812	2.492	-1.0405	-0.9968	-0.45638	0.063467	-0.57263	2.3871	-0.53108	0.25493	0.6669	-0.46356	1.2799	-0.53234	1.8472	0.76473	-0.071722	-0.085512	-2.1888	2.8829	-2.6977	0.40997	0.90327	-0.63422	-0.03267	-0.27155	-0.69549	1.5215	0.16054	-2.4694	0.43579	-0.55743	-1.6201	-1.4985	-0.82202	0.20761	-0.39157	-0.38971	0.3383	-1.0308	1.4782
-11.527	-12.966	-11.71	-13.574	-12.907	-13.005	-12.917	-13.851	-12.589	-12.306	-15.14	-14.297	-12.516	-14.562	-11.932	-13.931	-13.307	-11.549	-12.195	-14.586	-13.714	-14.204	-12.3	-13.46	-13.597	-10.57	-11.65	-11.514	-15.259	-12.327	-12.823	-12.331	-9.1211	-12.148	-13.368	-12.306	-12.283	-11.647	-11.265	-13.129	-12.859	-12.006	-11.906	-12.889	-12.558	-15.099	-12.767	-13	-11.486	-13.828
-19.393	-20.888	-21.76	-23.944	-21.737	-21.291	-21.095	-22.317	-22.999	-20.184	-22.814	-21.604	-23.813	-22.593	-20.366	-22.176	-21.972	-22.214	-21.654	-21.741	-21.445	-24.591	-21.76	-24.105	-22.692	-21.888	-21.975	-21.014	-22.436	-21.23	-22.025	-21.979	-23.321	-20.813	-22.775	-22.286	-21.666	-23.076	-21.958	-22.442	-21.178	-20.464	-21.445	-19.941	-24.563	-20.74	-20.287	-21.869	-23.389	-24.524
1.7537	1.9196	2.3844	0.63933	1.6363	1.5591	2.5713	2.4355	-0.011849	2.1274	1.9074	1.68	0.13694	2.6928	2.01	1.157	2.1872	2.4303	0.48962	1.9782	3.1469	0.46491	2.4522	-0.11569	1.044	0.92081	4.8939	2.6119	0.32039	2.3932	2.7152	3.4138	0.29718	-0.23998	1.1072	1.2457	-1.3689	0.99032	0.31081	1.9268	2.0977	0.31951	2.4645	1.6816	0.18442	1.1543	1.779	0.59989	1.5048	3.0374
-3.1287	-1.7171	-1.3909	-3.683	-2.9013	-2.5619	-2.0536	-2.3362	-3.5051	-2.0584	-1.132	-4.3381	-1.7016	1.2953	-3.5638	-2.0574	-3.7631	-4.837	-6.794	-2.3686	-4.5709	-3.1049	-5.0944	-3.7896	-2.851	-3.7297	-0.88027	-3.8718	-2.6653	-1.8113	-1.8378	-3.0323	-2.9778	-0.28304	-1.1269	-2.8852	-2.4985	-5.6031	-0.74184	-2.8251	-0.99171	-3.5129	-2.8877	-1.4348	-4.2317	-2.5361	-0.72733	-2.2323	-1.3714	-3.4754
-12.292	-12.019	-11.345	-12.219	-10.189	-13.552	-11.911	-12.266	-10.325	-12.444	-12.255	-11.532	-10.786	-12.405	-11.416	-11.645	-12.453	-11.03	-10.287	-12.082	-13.937	-11.561	-10.52	-10.539	-11.471	-11.648	-13.241	-13.663	-12.922	-11.602	-14.143	-12.576	-13.315	-12.829	-10.377	-12.915	-12.757	-11.011	-10.293	-15.522	-10.154	-11.996	-11.397	-15.755	-13.067	-11.522	-11.628	-10.515	-11.501	-10.496
-3.969	-3.3947	-2.0808	-4.4105	-2.8426	-1.7294	-3.1794	-3.1668	-5.1212	-2.0983	-3.0116	-4.3704	-3.0219	-4.5982	-4.5406	-2.976	-2.6742	-1.9572	-4.7509	-2.5389	-1.7169	-4.9655	-2.5333	-3.6535	-4.0517	-6.1771	-4.539	-1.9323	-3.9179	-3.5965	-3.4546	-2.7165	-4.8884	-3.5845	-3.0468	-3.9591	-0.28002	-4.049	-4.6495	-4.1834	-1.1579	-2.2714	-3.9415	-0.87538	-3.2885	-2.7765	-4.3869	-4.1334	-2.2456	-4.9261
-8.0839	-10.726	-6.4001	-6.7257	-8.3907	-6.3432	-7.902	-7.802	-5.8505	-9.4406	-8.5354	-8.4755	-7.2743	-5.6331	-6.8107	-8.5046	-8.136	-6.7782	-7.731	-7.6806	-5.5121	-7.6438	-8.1225	-8.0004	-7.5275	-10.914	-6.0258	-10.305	-8.94	-8.1683	-8.2842	-7.8037	-8.1212	-9.5646	-7.3345	-7.4915	-9.7678	-3.9985	-6.415	-9.0084	-6.1609	-6.4635	-7.2147	-9.1757	-8.8564	-5.7812	-6.749	-7.6869	-7.7706	-7.5594
-6.9423	-5.9638	-5.2258	-3.6164	-7.8863	-4.7378	-6.7875	-7.3256	-7.7788	-5.6007	-7.219	-8.1277	-7.276	-8.0991	-7.4481	-6.8567	-7.0097	-7.087	-6.0395	-7.0989	-3.7382	-7.3479	-6.0079	-6.2487	-6.1304	-8.0564	-6.1746	-4.4616	-7.0333	-6.6514	-6.2247	-6.113	-5.771	-7.9118	-8.3246	-9.9167	-7.9272	-6.3992	-7.2028	-5.7737	-5.8298	-5.0295	-5.881	-5.6439	-5.4199	-7.527	-6.7258	-4.5328	-4.7813	-5.789
-0.074416	1.419	-0.26872	0.12086	-0.27155	-1.0218	2.1271	-1.4798	0.36661	-0.35897	3.0321	2.2557	-1.7661	-1.4539	-2.761	0.89077	-0.71453	-0.97395	0.021787	2.1215	-2.8061	-1.9793	-2.6534	-0.83353	-0.46669	-0.04109	-0.97692	1.2747	-4.8795	0.42809	0.023615	-0.50869	-0.14391	2.3778	-1.5791	-0.43821	0.41271	-0.20751	0.75434	-0.32238	1.3349	1.1866	2.2278	0.30052	0.27593	-1.8798	1.8402	-1.1466	0.59428	-0.63326
9.6174	9.601	8.9223	8.7819	9.2372	7.0601	10.087	10.115	6.2963	10.565	8.233	8.0566	9.1994	9.752	11.011	9.6786	9.5145	11.165	10.914	9.58	11.669	10.534	9.5781	6.9455	8.7333	10.354	9.3013	10.526	8.3244	10.062	10.969	11.154	8.432	11.484	8.7164	9.0089	9.4592	10.767	9.3947	9.2012	11.191	9.003	8.4645	11.281	10.89	8.8233	12.015	8.6388	10.604	10.473
-3.2929	-2.2215	-2.0235	-3.3147	-3.63	-1.602	-2.4784	-1.7594	-3.1073	-2.2373	-0.085168	-3.1439	-3.2301	-2.5143	-2.2459	-5.519	-4.3862	-2.8074	-3.38	-2.282	-6.3578	-3.3769	-3.6907	-5.3231	-4.0435	-3.4444	-2.9466	-3.6505	-2.7512	-4.2243	-3.5962	-2.3518	-2.8758	-5.0075	-4.7986	-1.953	-4.5739	-2.8395	-3.6306	-4.9382	-3.1796	-5.2339	-3.5015	-4.3439	-2.3528	-3.5203	-3.5131	-2.2989	-3.6609	-3.9744
-12.415	-15.857	-15.475	-13.843	-13.327	-15.861	-12.078	-13.44	-13.606	-14.18	-12.602	-14.413	-13.433	-13.986	-13.232	-13.168	-14.742	-11.982	-15.075	-11.841	-14.271	-15.02	-14.187	-13.062	-14.771	-16.023	-11.764	-11.903	-12.997	-12.773	-15.629	-13.57	-11.34	-10.868	-15.205	-13.677	-12.791	-13.817	-12.099	-12.662	-13.578	-14.117	-12.355	-13.686	-12.421	-11.894	-11.78	-11.716	-12.841	-12.978
-1.4358	-1.8477	-0.47485	-2.626	-0.064915	1.2902	1.7505	-0.043439	0.58352	-2.1313	0.0914	1.4392	1.0899	-0.65201	-0.16703	0.60901	1.1041	0.095765	-2.5208	1.5786	0.19007	0.38173	-0.68442	-0.35776	1.431	-0.77204	-0.48157	2.5207	0.4875	1.8826	-0.72771	-0.77843	-0.055399	0.98078	-1.9124	-1.2411	0.58481	0.45073	0.53973	1.2585	1.9122	-1.2437	-2.0216	1.1	-1.8557	1.9798	-1.9811	-0.16993	0.15398	-0.78349
-14.359	-12.754	-13.112	-15.673	-12.941	-11.327	-13.3	-11.433	-15.298	-13.667	-15.054	-13.426	-14.546	-14.884	-13.089	-15.276	-13.137	-15.173	-15.662	-14.191	-13.869	-16.41	-13.939	-15.008	-12.309	-15.436	-13.441	-14.636	-16.296	-14.527	-13.823	-11.186	-14.961	-14.186	-12.547	-14.227	-14.178	-13.269	-14.323	-13.54	-16.742	-14.418	-16.406	-13.955	-13.869	-14.778	-12.825	-16.093	-12.986	-14.426
5.6715	6.1786	2.8693	4.2021	5.3224	4.1637	5.2081	4.4685	4.221	2.8031	3.808	4.7151	2.7697	4.9726	3.4614	5.5233	1.8031	4.3324	2.8475	3.9763	4.3956	4.2877	5.4068	4.0985	6.9395	1.2262	3.7442	5.7685	2.631	3.8393	4.2595	5.7059	5.0061	4.439	3.8705	2.9031	4.1157	3.8996	2.4271	2.4634	5.8312	2.6962	3.0932	4.1053	3.7984	2.87	5.1793	5.0727	7.2113	5.114
-2.3784	-0.11333	-0.23152	2.295	0.033417	0.30912	-0.66344	-1.9641	1.6891	0.89565	0.79902	0.37146	-1.0619	0.10552	0.55579	1.0867	0.28688	-0.064934	0.52562	1.0177	0.080361	1.9197	0.14594	-0.62289	-0.81175	0.73648	1.1838	-1.2684	1.3014	1.2242	-0.09722	0.69226	-3.0107	1.4262	0.78139	0.48675	2.7859	-1.0607	0.13708	0.80473	0.7025	-0.32205	-1.3	0.1509	-2.7874	2.0211	0.4493	1.0565	0.34264	-0.8824
-0.67947	1.6608	-1.9058	-0.040723	0.87828	-0.38284	-1.7061	-2.7176	0.044357	-1.7129	-1.3634	-0.86206	-2.2384	-2.7496	0.2002	-1.6996	0.1633	0.65981	-2.2339	-0.60162	0.27883	-1.6865	-0.97034	-1.1081	-0.19165	-3.0466	-1.505	0.24828	-1.0934	-1.8875	-1.0388	-2.3572	-1.5041	-1.9431	-2.4953	-1.6143	-2.2961	-1.8416	-2.9633	-1.9505	-1.3341	-2.3203	-3.929	-0.35256	-0.10134	-3.9655	-1.4898	-1.5656	-2.7228	-0.084922
-5.8803	-5.161	-5.174	-4.1999	-6.2713	-4.205	-4.6508	-4.8689	-2.2661	-5.685	-3.2936	-3.4116	-4.4741	-5.6763	-4.4468	-3.6009	-7.0682	-4.563	-5.7115	-4.8417	-4.8531	-4.5073	-5.7348	-6.6569	-5.3122	-4.0738	-5.7229	-3.096	-3.0891	-4.5366	-7.4319	-5.0397	-6.4351	-5.2608	-5.4473	-4.2176	-1.3837	-3.809	-7.1798	-4.6518	-4.8808	-5.2305	-3.1804	-5.8709	-2.0267	-3.8545	-6.9427	-3.7412	-5.4772	-5.0376
0.98194	1.5886	0.29502	1.8078	2.8621	0.90497	1.2632	0.31449	2.8287	-0.68453	0.87791	2.2797	2.0936	1.3459	0.34221	1.1121	1.3947	3.2199	0.41627	-0.84253	3.8965	0.66212	1.9712	0.93188	-0.08939	0.62385	-0.68642	-0.78239	1.009	-0.2014	-1.0105	1.2386	3.2638	0.86909	0.63655	-1.1191	0.95785	4.1434	1.256	1.0763	1.4819	2.6878	0.15622	-1.8263	1.5365	1.2942	3.0885	2.5087	1.1826	2.3566
-23.344	-21.088	-20.736	-21.324	-20.007	-20.779	-22.078	-23.361	-21.997	-20.025	-21.739	-22.584	-21.539	-21.209	-22.02	-20.606	-21.707	-20.895	-20.341	-19.009	-20.468	-19.984	-20.414	-22.669	-20.022	-20.913	-20.29	-22.088	-21.306	-18.476	-22.372	-20.372	-21.085	-21.877	-20.713	-21.483	-18.087	-20.718	-21.246	-18.464	-19.831	-19.555	-19.931	-21.381	-22.488	-22.416	-21.079	-20.364	-21.252	-18.563
-4.3878	-3.8497	-6.8458	-4.9294	-7.1663	-3.8912	-5.1758	-6.791	-7.8716	-6.2742	-3.7044	-3.8896	-5.5702	-3.9119	-7.4251	-1.8455	-5.897	-6.1456	-5.5202	-3.5917	-3.2884	-5.6853	-3.5178	-4.9179	-4.8395	-3.7529	-4.8976	-2.8247	-5.3693	-4.5007	-4.6449	-2.5544	-4.9181	-2.8021	-4.5142	-3.2948	-6.4936	-6.707	-4.1891	-6.4706	-4.4108	-5.4536	-5.1012	-5.3403	-2.0124	-4.6362	-3.8382	-6.4285	-7.1604	-5.5029
-11.878	-12.812	-10.006	-12.473	-13.215	-12.287	-14.945	-14.952	-12.114	-12.589	-14.134	-12.907	-12.587	-12.967	-14.59	-11.461	-12.8	-12.5	-10.975	-11.123	-12.03	-13.93	-13.215	-12.839	-12.357	-12.194	-13.534	-14.189	-11.806	-12.265	-13.474	-12.426	-13.542	-11.186	-11.578	-13.77	-12.469	-12.253	-13.507	-11.432	-12.132	-11.931	-13.225	-13.568	-14.569	-14.69	-12.181	-14.212	-14.546	-11.167
-16.085	-15.659	-14.257	-14.264	-12.625	-13.932	-13.351	-14.641	-15.594	-13.461	-14.285	-14.633	-13.23	-13.062	-13.777	-13.759	-14.512	-15.683	-13.867	-12.201	-13.367	-14.021	-13.675	-14.734	-14.177	-13.15	-11.727	-14.607	-13.794	-13.197	-14.362	-12.606	-12.949	-12.484	-13.509	-15.241	-13.276	-15.381	-12.206	-14.248	-14.248	-15.468	-13.225	-12.573	-13.06	-13.234	-14.096	-13.769	-14.94	-12.751
9.9437	9.3158	6.9621	9.6922	10.828	8.9195	7.402	8.4595	8.1441	7.2478	5.9997	11.016	9.7148	8.3877	8.6624	7.9066	9.8307	9.0857	8.7094	9.4342	6.5006	8.5273	8.5678	8.9135	8.8776	8.0753	9.6193	8.6951	8.9636	9.7849	7.9793	11.806	9.1726	8.6257	8.8488	7.179	8.4975	8.3328	9.3536	8.1094	7.9205	8.0637	9.5658	10.375	8.0975	8.1554	7.3565	8.3589	8.3168	6.3583
-14.865	-15.659	-14.867	-12.076	-11.689	-12.362	-14.875	-12.88	-12.92	-15.106	-10.535	-11.638	-12.036	-13.415	-13.328	-14.127	-11.1	-12.052	-13.039	-11.197	-10.83	-11.485	-14.311	-14.07	-14.492	-13.77	-14.89	-12.715	-16.309	-15.085	-14.981	-12.802	-12.965	-12.631	-12.655	-13.157	-11.878	-13.188	-13.979	-13.082	-12.872	-15.868	-13.451	-12.059	-12.16	-14.603	-14.128	-12.965	-13.457	-11.536
-22.393	-20.591	-24.403	-25.83	-21.704	-21.983	-20.83	-21.477	-20.363	-21.105	-21.393	-20.644	-23.027	-21.675	-23.174	-23.514	-22.432	-22.792	-19.432	-20.432	-21.138	-21.005	-19.225	-23.29	-22.269	-23.256	-21.251	-21.282	-24.117	-23.88	-23.078	-21.363	-22.017	-22.339	-22.264	-21.398	-22.702	-20.472	-18.705	-20.795	-21.166	-19.799	-21.938	-23.666	-22.185	-22.813	-22.081	-20.492	-21.442	-23.364
3.566	5.2711	4.7978	5.321	3.046	4.5778	4.3305	5.8201	2.9727	5.1266	7.5986	1.215	5.1122	5.8851	4.3899	4.2261	3.9644	3.666	2.3855	2.3823	4.0974	5.4031	6.2955	4.7084	4.1847	3.0555	3.7994	5.1574	5.6875	6.043	3.568	5.1443	3.6617	5.2539	4.7208	4.7714	2.8165	5.055	6.5717	6.6403	2.4086	5.3278	3.7678	4.7673	7.3753	3.4483	6.9618	5.3856	4.0238	5.3967
-4.9885	-1.5725	-3.3595	-2.6709	-3.7753	-3.1935	-6.3032	-3.6943	-4.8251	-4.0694	-3.6402	-5.0683	-3.7665	-2.1516	-2.4987	-4.5058	-4.1765	-3.8252	-2.0114	-2.209	-2.3691	-0.77707	-5.2246	-5.1577	-1.4918	-5.0664	-3.0957	-5.5672	-3.9456	-2.1777	-5.1725	-4.2389	-3.7508	-4.8597	-4.6874	-3.7864	-3.8422	-2.6926	-3.5432	-3.0849	-3.3407	-2.6337	-5.6109	-5.8286	-4.0306	-5.3034	-4.4694	-3.1486	-1.6605	-4.3893
-0.016385	3.3611	0.95682	2.0492	1.769	1.4525	4.3836	1.4106	1.9064	-0.10461	0.76173	3.1825	2.5827	2.2443	3.6485	2.0107	0.94855	2.3821	-0.10385	3.077	1.7204	0.75646	3.4041	2.4726	2.452	0.47366	1.1284	-0.094539	1.148	0.95865	0.84943	0.73903	1.9436	1.7198	1.2877	-0.15915	-0.18899	2.9566	1.6787	0.27739	0.1075	1.7355	0.22081	0.48595	2.9263	1.315	1.4265	3.3524	0.54387	1.5335
7.4266	7.5987	6.4467	6.5461	7.4161	9.4714	7.4598	7.314	4.992	7.8905	7.0588	4.6057	6.1128	6.3967	6.2177	6.6294	7.685	6.6973	8.5634	6.3079	6.8956	7.2008	6.9878	5.1369	8.667	7.8353	6.8029	6.8707	4.7592	5.1125	7.8559	7.8513	7.9584	8.4371	6.1266	6.6588	7.81	8.1777	6.4212	9.1311	7.4899	6.9125	6.1491	10.048	6.8473	6.3062	8.0845	6.6089	8.2481	5.1986
-1.979	-1.4065	-1.76	-1.4562	-1.7243	-1.0869	-3.7557	-1.0178	-0.48838	-0.012919	-2.8906	-0.19331	0.62671	-0.60164	-0.53544	0.93942	2.6457	-2.344	-0.47961	0.12475	-2.732	0.2215	-0.044037	-2.7111	0.84875	-3.6315	-2.7148	-0.40823	-0.81812	-0.39298	-1.8119	1.5708	-2.1408	0.35216	0.18847	-1.0874	-1.5393	0.14178	-1.3347	-1.702	-1.2323	-0.10589	-1.9446	-0.61229	-0.23366	-0.86445	-0.49932	0.36881	0.88099	-0.69981
9.9718	8.3986	9.8331	9.2015	7.9427	5.8523	5.2023	5.0788	9.3727	8.1701	7.6914	7.6287	8.3647	8.3178	8.8426	7.0724	6.216	7.9814	9.0634	6.2206	7.8808	8.9912	7.4034	9.2852	6.2551	7.9881	10.104	7.5541	7.3917	6.8057	8.1318	8.9927	7.5321	8.0166	8.2847	7.5012	7.3418	7.5869	7.8517	7.5755	8.7011	9.3391	8.3027	6.066	8.6975	7.071	7.8202	6.7197	9.3263	8.9875
-7.6115	-9.5488	-7.6952	-8.4599	-9.0669	-9.6605	-10.335	-8.1543	-9.0056	-9.8361	-7.3094	-9.3724	-11.738	-9.6406	-8.8475	-8.2649	-9.3445	-7.973	-9.7838	-5.6143	-9.0976	-8.4842	-10.085	-9.3637	-7.8236	-8.1529	-11.829	-8.7705	-8.546	-9.6514	-8.8146	-10.092	-9.6443	-9.8405	-10.445	-10.838	-9.6377	-7.5605	-6.7682	-11.575	-8.8185	-9.7486	-9.1087	-7.5643	-10.287	-9.7813	-8.6726	-8.1848	-10.002	-9.2762
-10.128	-12.913	-11.271	-9.2533	-9.3636	-10.91	-11.709	-9.9603	-9.0293	-10.981	-8.6975	-10.164	-10.471	-10.58	-12.963	-11.736	-10.24	-9.1981	-10.277	-13.664	-9.2435	-12.675	-13.321	-11.328	-11.279	-11.47	-9.319	-9.9455	-11.659	-12.474	-10.946	-11.006	-12.713	-10.203	-7.9239	-11.805	-9.1672	-11.799	-11.681	-10.678	-10.133	-13.123	-9.7618	-13.184	-9.5952	-9.822	-11.686	-11.481	-12.068	-11.396
-5.9736	-8.0474	-5.884	-8.534	-6.3213	-6.7337	-7.5581	-7.4893	-5.8275	-8.5673	-6.5112	-5.2172	-6.2443	-7.5875	-9.434	-7.0897	-6.4162	-5.9811	-5.6877	-5.9562	-7.2097	-7.6064	-7.6381	-8.1369	-6.9753	-4.9554	-8.3086	-7.5782	-5.8216	-8.0802	-5.7632	-6.5011	-5.6879	-5.2736	-6.6848	-8.2865	-6.8729	-5.8542	-5.5179	-6.045	-8.6268	-6.6317	-8.2467	-4.5923	-6.2592	-5.8966	-4.8598	-5.964	-7.4465	-7.6369
6.8043	7.2725	8.6075	8.7322	8.2574	7.8189	7.9418	7.9419	11.312	7.8578	7.7499	7.467	8.6825	5.8623	7.3849	8.8347	8.3855	10.228	9.882	8.6594	8.5128	8.1037	9.0369	8.6836	7.4782	8.0999	8.5963	10.28	10.177	9.436	8.1128	8.3537	9.8857	9.9764	7.7809	10.422	8.9181	7.3021	10.42	6.9427	7.7247	6.9921	9.5436	10.682	9.8757	9.4596	9.1818	9.7089	10.945	9.695
-4.9463	-2.8659	-2.9031	-1.5919	-2.222	-2.8871	-3.7563	-1.7731	-2.3901	-4.292	-3.7048	-3.5286	-2.0703	-2.3055	-0.024627	-3.0033	-1.3136	-2.8459	-1.2824	-2.7563	-1.3403	-4.8721	-3.1671	-2.2883	-1.916	-3.3433	-0.69576	-0.30976	-1.1726	-2.4536	-0.56668	-3.395	-1.1776	-3.877	-2.8393	-3.2945	-1.6543	-2.9167	-2.4105	-1.9253	-2.1804	-1.4725	-1.5899	-2.0543	-0.44109	-1.3134	-2.9683	-5.0964	-1.5466	-2.9661
-3.8362	-3.1687	-5.0285	-2.6346	-3.7134	-4.7432	-3.5294	-4.5626	-5.6019	-5.0381	-5.7391	-3.6841	-1.1848	-2.8026	-3.0572	-0.35485	-3.2073	-4.0506	-3.1488	-3.0067	-4.2944	-3.6261	-3.6725	-2.7831	-2.458	-3.6088	-2.5735	-4.9029	-1.5893	-6.2092	-3.83	-5.6388	-4.0204	-3.1102	-3.2001	-4.1308	-3.3175	-2.0317	-1.1964	-1.9151	-4.6787	-2.0888	-2.5944	-3.7833	-4.773	-3.5358	-4.8303	-2.641	-5.3533	-2.232
-6.5834	-8.3963	-5.0949	-6.0087	-7.2334	-7.7487	-5.2978	-5.2718	-5.6274	-6.4038	-5.5595	-7.7428	-5.2936	-5.2851	-4.7652	-3.3725	-5.9856	-6.0874	-7.2978	-4.2002	-3.2593	-5.7873	-5.6586	-3.3077	-4.9971	-5.9827	-5.3475	-3.0715	-3.9753	-5.5206	-4.8404	-5.1459	-5.4077	-3.5715	-4.4789	-5.6867	-7.3445	-5.2368	-6.663	-5.9092	-7.5043	-4.2728	-4.2883	-5.1391	-6.4253	-4.6093	-5.1076	-6.5657	-4.9931	-4.3627
-8.3824	-5.0629	-5.2987	-2.8922	-4.8959	-5.2905	-6.1454	-6.1866	-4.9834	-5.7628	-5.9535	-6.1411	-4.5056	-6.4366	-5.266	-8.1327	-5.8789	-4.3273	-7.2883	-6.2045	-4.5862	-4.3642	-5.5403	-6.7469	-2.2524	-5.2661	-6.4219	-5.9769	-5.5822	-6.3658	-3.8203	-4.8201	-7.4733	-4.7194	-7.8219	-5.7749	-3.9373	-5.7961	-7.6941	-5.6793	-6.1697	-5.2627	-6.253	-6.372	-2.9467	-4.6677	-6.1343	-3.9477	-6.0445	-8.3239
-9.9867	-8.7403	-10.753	-9.9499	-11.228	-10.281	-8.9242	-9.471	-10.546	-13.01	-9.4937	-10.692	-11.708	-10.068	-11.33	-12.995	-10.137	-10.055	-9.732	-10.799	-12.066	-10.858	-7.9463	-9.8247	-10.427	-10.518	-11.72	-13.136	-12.439	-9.8786	-10.632	-10.453	-12.756	-9.9575	-9.7952	-11.197	-11.132	-11.51	-12.116	-9.3187	-11.233	-11.735	-8.8005	-10.807	-10.136	-9.1687	-12.176	-11.338	-9.3981	-10.911
-3.5401	-0.67474	-2.6859	-4.6678	-4.5698	-1.1596	-4.161	-1.3113	-4.1334	-2.8596	-3.0529	-4.3146	-3.5017	-2.6943	-3.9388	-3.1502	-3.1076	-0.7207	-3.5953	-3.999	-3.4676	-2.0158	-3.0056	-4.0205	-2.6142	-4.2805	-2.1967	-2.826	-3.9103	-1.7137	-4.2308	-4.9052	-3.8644	-2.094	-3.5826	-3.1767	-2.7258	-2.6822	-5.3043	-3.1892	-2.1031	-3.6526	-2.4854	-3.9405	-3.5467	-4.1514	-0.99694	-4.5984	-2.5858	-1.4909
-12.181	-11.231	-12.751	-12.505	-14.652	-12.458	-12.907	-12.029	-11.319	-11.799	-11.912	-13.385	-13.773	-11.867	-13.228	-14.071	-14.363	-11.623	-14.029	-12.654	-12.426	-15.028	-11.843	-14.67	-13.926	-15.59	-13.436	-11.15	-12.215	-11.425	-11.3	-12.945	-14.756	-11.398	-11.716	-12.413	-12.194	-13.135	-12.201	-13.388	-13.83	-12.166	-13.835	-13.478	-14.868	-12.255	-14.417	-13.195	-13.448	-14.295
-11.341	-12.095	-10.693	-12.374	-12.233	-12.977	-11.686	-11.303	-12.7	-8.8173	-10.886	-12.95	-10.102	-13.269	-13.323	-10.963	-9.8859	-11.395	-11.839	-11.854	-12.053	-11.162	-12.253	-11.298	-10.969	-12.375	-12.385	-11.2	-12.54	-9.8086	-11.551	-12.066	-11.353	-9.1356	-10.615	-12.787	-12.085	-12.231	-12.546	-13.676	-11.005	-11.422	-9.401	-9.6308	-13.586	-11.566	-14.811	-10.834	-10.064	-10.579
6.3311	6.3258	5.0288	6.8669	4.8702	5.3973	7.171	6.5298	3.1811	7.1058	5.4408	5.7233	6.7847	9.4752	5.2148	6.9054	5.6993	5.5341	6.7412	4.071	4.941	6.3127	5.7685	3.9509	8.1219	5.4839	6.6014	6.6863	5.5585	5.2756	4.4862	6.7936	6.248	5.5246	5.2261	5.8949	5.6094	8.1389	5.2122	6.4994	4.6963	7.2087	5.3426	7.4927	4.1407	6.2966	6.6066	4.8529	6.1996	5.0489
1.3805	-0.37181	-0.51648	1.3449	0.094711	-0.19639	0.4517	-0.015507	-0.87527	1.5499	-0.81556	-0.16613	-0.27913	0.16589	0.73331	2.4	0.26132	-0.041945	-0.79643	0.68873	0.64418	-0.25876	1.4856	-0.86491	1.434	1.2974	-0.09942	0.17448	0.30046	2.5577	-0.02831	1.918	-0.54205	0.12075	1.3215	1.4752	1.6893	-0.38737	1.062	1.6116	2.2261	-0.43147	-0.41495	-0.38232	-1.4918	0.01469	-0.0033997	0.12387	-0.226	-1.1973
6.5673	7.7018	7.4601	6.7074	8.6686	7.3906	6.0432	7.9539	6.8156	8.2918	7.2876	6.2596	7.839	7.4251	5.8647	7.1851	6.1426	6.5918	5.2487	6.3348	7.1946	7.0441	9.2701	8.0288	5.2601	7.2313	5.3072	7.7146	5.9614	7.5539	6.6536	5.8509	8.0675	5.9555	6.8811	6.8097	6.6744	5.5674	7.56	7.692	5.5004	6.6592	6.2846	6.2467	8.2814	7.1414	4.8884	6.2208	3.391	7.6956
-13.93	-12.287	-11.628	-13.023	-13.347	-13.381	-14.388	-13.47	-13.467	-12.687	-15.144	-13.834	-14.174	-13.656	-11.932	-11.854	-10.541	-12.112	-13.175	-13.46	-12.182	-14.423	-12.417	-11.355	-13.396	-11.04	-13.812	-12.892	-12.707	-10.74	-12.739	-12.677	-10.644	-12.386	-13.378	-14.527	-11.655	-12.879	-13.236	-13.11	-14.521	-11.658	-13.068	-12.152	-11.753	-12.042	-11.52	-11.038	-11.37	-12.762
-10.175	-5.4949	-7.3765	-10.293	-8.7033	-9.0657	-9.6222	-9.3607	-9.2373	-9.8746	-8.1762	-8.7817	-8.1418	-9.1422	-9.4151	-6.9691	-10.428	-5.8041	-7.6594	-7.5367	-8.9144	-10.532	-10.042	-9.9505	-7.2591	-9.6711	-12.066	-9.2824	-11.019	-11.481	-9.8472	-8.244	-8.4354	-9.2476	-8.2181	-9.0013	-9.3098	-9.2219	-10.257	-9.6919	-10.208	-8.2923	-10.732	-11.923	-10.969	-8.7615	-10.176	-11.019	-8.3508	-8.6356
-4.1976	-3.4334	-3.9619	-3.2181	-1.7686	-2.6754	-1.8679	-2.2974	-4.7759	-1.1344	-5.033	-4.0629	-3.8226	-5.1852	-2.3674	-3.8821	-4.2477	-2.4961	-1.9254	-4.9012	-1.7173	-2.2027	-3.6869	-4.0777	-0.24033	-2.4955	-3.3514	-6.2238	-3.2255	-4.1732	-4.0591	-4.6176	-3.388	-3.7541	-5.0807	-3.7718	-0.55187	-3.2931	-4.2928	-0.95353	-3.9703	-2.8566	-2.8074	-3.7717	-4.9536	-4.3237	-2.433	-4.6096	-3.7277	-4.0137
-1.2007	-0.86342	-0.21563	-0.13669	1.0218	0.041559	-2.0172	0.88423	1.203	-0.5579	0.35611	1.5561	0.71427	0.2092	1.4668	0.44078	0.70024	-1.1332	0.89862	0.78476	0.43134	0.53281	-0.11507	-0.012574	-0.72204	-0.25939	1.9381	0.16399	0.37759	-2.4046	-0.062258	0.882	-1.1213	0.70438	1.0681	0.14615	0.88307	3.5989	1.1869	0.81949	-0.59168	1.1569	1.457	0.87677	1.0812	1.1665	-0.60832	-1.0824	2.1366	-1.0095
9.8557	7.5177	5.0183	5.5318	6.2312	4.2176	6.0506	5.6003	7.5256	7.6654	7.354	5.9717	8.4715	4.5477	5.8923	7.2954	5.6793	6.789	7.7619	6.8881	3.6681	8.1463	7.6865	6.4718	7.3924	8.7823	8.3234	6.6974	6.8576	5.3822	4.315	6.2359	7.6095	7.3597	7.4381	7.9791	6.2595	6.3991	8.7652	7.8382	5.5065	6.679	8.839	5.7503	7.6115	8.7905	6.8615	5.5855	7.769	4.4633
-0.3306	-0.92102	0.59764	2.1606	0.34136	-2.4788	0.20377	0.12934	2.9902	-0.44647	-1.9744	-1.2729	1.0214	-1.6107	2.5289	2.8582	2.1911	1.0307	-1.0884	0.83302	-1.6013	-0.71368	0.29556	0.55819	-1.1787	-0.44658	0.13092	0.79917	1.655	1.2619	-0.5705	-0.24708	-1.4613	-0.53017	1.1187	-0.68576	-1.4296	0.031458	0.024857	-1.2524	-0.52755	-1.5475	-1.3506	1.038	0.061388	1.4158	-3.3059	1.2738	-0.40999	1.5547
-11.815	-10.07	-10.317	-11.01	-10.104	-12.046	-12.472	-12.113	-10.637	-10.133	-9.1326	-11.166	-11.129	-9.5401	-9.1546	-8.9824	-8.2031	-8.9783	-9.8358	-10.257	-6.9714	-9.4617	-8.3422	-10.952	-8.4033	-9.5791	-10.888	-9.2477	-10.68	-12.398	-11.31	-10.466	-10.295	-10.52	-12.202	-9.3222	-8.9266	-10.02	-9.4931	-10.173	-7.9415	-10.149	-12.409	-10.234	-9.4798	-9.7321	-9.0374	-11.524	-10.233	-10.686
-21.441	-21.529	-22.263	-21.867	-23.588	-21.642	-23.29	-22.443	-21.57	-20.873	-19.621	-24.113	-22.421	-23.675	-22.317	-19.899	-19.037	-24.674	-22.541	-22.639	-21.325	-21.927	-22.826	-22.773	-22.973	-22.524	-23.373	-22.22	-21.126	-23.214	-21.944	-21.723	-21.094	-23.677	-22.494	-21.872	-21.376	-21.004	-21.696	-22.505	-19.984	-22.113	-22.204	-21.152	-20.736	-23.472	-23.736	-19.946	-21.342	-21.68
-13.462	-14.104	-12.343	-14.615	-14.134	-14.242	-13.678	-16.184	-16.046	-14.874	-13.768	-13.73	-14.575	-13.3	-14.284	-13.031	-17.262	-15.608	-13.723	-16.489	-14.959	-14.197	-13.934	-15.237	-14.863	-15.97	-16.062	-17.425	-14.87	-16.37	-14.678	-15.982	-15.781	-16.524	-12.431	-13.853	-14.954	-14.4	-15.185	-14.839	-16.686	-14.205	-13.651	-15.834	-14.349	-16.076	-15.024	-15.673	-14.671	-14.362
-7.8426	-4.479	-6.703	-4.3728	-4.9979	-5.4227	-6.2772	-4.8439	-6.0381	-4.7213	-5.0458	-2.9202	-6.4947	-6.2311	-5.6718	-3.1945	-5.6751	-7.1895	-5.3359	-4.9071	-5.7756	-4.0532	-6.8698	-5.5435	-7.0076	-4.7882	-4.6347	-6.0789	-5.6051	-6.5516	-6.0332	-6.7153	-5.9198	-2.3101	-5.2332	-5.6756	-8.2466	-4.0723	-4.5957	-4.9664	-4.302	-5.2333	-4.5144	-4.8119	-4.3571	-5.5566	-8.0378	-6.0098	-5.0212	-5.403
-24.237	-21.838	-21.545	-22.581	-20.364	-21.206	-23.542	-22.132	-23.763	-20.764	-23.191	-25.122	-22.926	-20.03	-22.369	-22.102	-20.15	-22.959	-22.593	-21.729	-21.573	-23.756	-21.573	-23.659	-23.238	-23.076	-22.34	-23.445	-23.158	-23.142	-22.074	-20.862	-23.987	-22.375	-23.579	-23.775	-20.689	-20.878	-20.464	-22.053	-22.706	-23.976	-22.977	-23.073	-24.22	-21.113	-23.236	-21.894	-21.94	-23.241
-0.2671	-3.2181	-3.306	-1.8118	-1.2203	-1.4587	-0.72438	-4.4452	-2.3407	-0.35857	-1.6673	-1.6524	0.27377	-1.146	-3.2504	-2.5104	-0.9703	-0.5354	-3.4063	-2.1908	0.72635	-1.8881	-1.4353	-1.3906	-1.1173	-2.925	-1.4937	-1.0998	-2.8879	-2.1898	-0.93624	-3.9058	-2.0585	-1.4091	-2.0748	-1.5445	-0.97656	-0.16835	-1.7681	-2.2681	-1.418	-0.026004	0.44655	-0.86837	-2.6207	-1.4982	-1.7554	-1.7942	-2.58	-0.64995
8.4469	10.656	8.1614	10.333	10.877	9.8857	10.299	10.856	7.6376	8.8332	9.2875	7.9778	11.233	7.1433	10.937	10.235	10.532	10.979	10.415	9.7075	8.0734	11.129	9.4177	11.625	9.7926	10.539	11.64	7.6973	6.8936	9.3959	10.377	10.612	8.4308	9.5504	10.359	8.7613	8.9347	10.645	10.855	11.5	9.32	9.0604	10.524	10.715	9.8419	9.1287	8.3368	10.882	10.136	8.5562
-16.839	-15.284	-14.47	-16.929	-16.793	-12.887	-16.059	-14.983	-16.817	-17.924	-16.296	-14.453	-14.229	-13.678	-15.177	-16.477	-14.126	-14.809	-16.442	-13.884	-12.671	-13.019	-13.324	-14.908	-12.869	-14.298	-14.913	-16.283	-13.197	-15.007	-15.352	-14.529	-14.384	-16.22	-13.851	-13.558	-14.492	-15.312	-14.514	-14.925	-14.501	-15.867	-13.804	-13.735	-13.463	-14.813	-16.808	-16.275	-13.608	-13.753
-4.3073	-6.1991	-4.9744	-6.5401	-3.4459	-4.4452	-6.3604	-6.1242	-5.871	-6.402	-6.3101	-5.4472	-4.1978	-4.7648	-6.6012	-2.0392	-4.5433	-7.6473	-6.9458	-5.0141	-6.2899	-5.0715	-5.5116	-6.353	-5.8365	-5.2393	-8.9008	-5.6998	-4.9578	-4.8998	-6.5672	-6.696	-6.804	-5.5921	-7.1174	-5.9828	-5.6687	-4.9493	-7.9743	-4.3215	-6.7434	-5.8513	-6.6921	-7.3298	-8.2202	-5.8087	-5.9088	-5.1178	-3.0513	-4.6283
-2.752	-3.8457	-2.2586	-1.5849	-4.8136	-4.9009	-4.1062	-4.1147	-3.496	-4.1325	-3.5373	-2.1151	-4.0937	-2.4279	-2.3699	-2.8865	-1.9486	-5.0802	-3.421	-5.8237	-3.5421	-3.8055	-2.3191	-4.388	-3.6904	-0.38916	-3.9041	-3.2703	-3.27	-2.7984	-2.5	-3.6066	-2.8902	-1.1523	-3.2044	-4.1693	-2.6716	-3.1782	-2.7679	-2.0614	-3.3504	-2.5915	-2.6789	-4.3468	-1.3852	-1.5892	-3.9438	-3.913	-4.4088	-1.6004
-2.917	-3.9033	-5.4481	-3.5856	-2.4365	-4.0873	-2.8656	-4.7104	-3.6573	-2.4855	-3.4235	-4.236	-2.8017	-2.3348	-2.3769	-3.9316	-2.3909	-5.3593	-3.9223	-2.5674	-4.1633	-4.8116	-4.0973	-1.4025	-3.1116	-4.3295	-3.9325	-5.04	-4.6502	-3.6198	-4.5083	-4.4973	-1.1841	-4.0474	-4.6979	-4.7712	-2.8103	-4.8174	-3.6994	-3.574	-3.4571	-2.0763	-2.3167	-3.6265	-3.2961	-4.7492	-3.0206	-2.6755	-6.2252	-5.007
-1.2235	-3.1978	-2.6915	-3.937	-4.1344	-1.4143	-3.7347	-3.0807	-2.46	-1.4788	-3.1587	-1.6407	-2.3679	-3.5087	-2.7175	-2.6985	-3.4667	-3.0108	-1.0108	-2.1191	-2.7057	-2.8046	-4.4285	-3.0804	-5.2753	-3.7285	-2.4206	-0.85123	-1.5043	-4.2297	-0.95677	-3.7094	-0.94649	-3.4049	-3.1275	-3.6845	-0.54446	-4.3004	-3.7337	-6.2182	-4.2235	-2.3987	-2.4079	-3.3198	-4.9159	-3.4957	-3.0272	-2.7835	0.34392	-3.8433
-15.207	-14.505	-12.394	-12.93	-15.568	-16.688	-13.74	-11.889	-14.857	-14.241	-15.59	-13.014	-14.978	-14.675	-13.955	-13.856	-14.771	-13.778	-14.349	-15.524	-12.998	-15.464	-14.642	-13.447	-14.671	-15.223	-16.053	-15.084	-13.846	-14.361	-15.905	-13.513	-14.037	-14.156	-15.226	-16.703	-14.239	-14.654	-16.001	-15.12	-15.223	-11.783	-14.274	-15.702	-15.205	-14.819	-13.925	-14.339	-15.092	-13.042
4.574	1.6623	4.5578	3.9759	4.2869	3.5035	3.6833	3.0291	2.9569	0.59227	1.6898	3.1407	2.3516	4.3315	3.9171	4.1531	2.7128	3.0794	1.7152	4.4941	-0.051175	2.1889	5.1208	2.4948	1.8908	1.5244	3.1876	2.6114	2.3207	2.9269	2.7983	0.56637	2.7194	3.2083	1.9559	3.2858	2.4624	2.5169	1.2103	-0.16257	0.27003	3.8994	1.8928	0.81933	2.478	2.2819	2.7753	0.85083	2.5963	1.3759
-7.7752	-6.551	-5.9676	-6.781	-10.463	-6.9481	-6.9017	-8.1125	-7.1408	-6.3662	-7.9428	-5.1632	-6.4646	-7.843	-8.3431	-7.9071	-9.5581	-7.6543	-9.5585	-7.9777	-8.4788	-9.039	-7.8721	-4.7271	-7.2723	-5.4786	-8.6345	-11.342	-7.3213	-9.2258	-8.3575	-8.2686	-8.1648	-7.7931	-7.3179	-6.749	-7.1663	-8.4325	-7.8702	-8.6832	-7.9384	-8.1839	-6.7831	-8.6671	-8.338	-7.1039	-7.7549	-6.0548	-7.2059	-7.3715
-3.7136	-2.2275	-3.5981	-2.0183	-0.75128	-5.2594	-1.3536	-0.99212	-1.9913	-2.8416	-2.8911	-1.7646	-1.0875	-5.3451	-1.9158	-2.8937	-1.7851	-5.7831	-4.1123	-1.4871	-3.0043	-2.7368	-3.3299	-3.5431	-3.7284	-4.9435	-2.365	-4.0209	-4.3032	-4.3227	-4.0061	-2.2422	-3.6196	-2.1213	-4.1702	-2.4641	-3.4514	-2.7688	-3.6094	-4.2871	-3.7031	-4.0553	-1.2368	-1.8715	-2.9129	-4.069	-4.232	-3.1486	-2.6722	0.41073
-1.694	-4.101	-1.8218	-4.7689	-4.0154	-2.523	-4.1352	-2.0163	-3.56	-2.7396	-2.7032	-0.44909	-2.7842	-2.9972	-3.7356	-4.3726	-4.3217	-1.4362	-5.9338	-4.5108	-4.1066	-3.4041	-3.1228	-2.1216	-5.4344	-2.2783	-3.7212	-3.9213	-2.3831	-2.913	-5.3326	-3.4516	-2.0528	-2.115	-1.8157	-2.8755	-3.1339	-3.0883	-0.65753	-2.8358	-4.1014	-3.7065	-2.8149	-4.3758	-1.3112	-2.2828	-2.0663	-3.0203	-2.0251	-1.2911
2.1097	3.6907	3.2679	2.1245	0.17153	4.0614	3.1219	3.1392	1.8855	3.1979	1.1048	2.7308	0.88341	1.6472	0.91021	3.3575	0.9197	1.2519	1.1162	4.223	1.5604	1.7753	1.3719	0.99855	2.9382	1.1711	1.252	2.4568	2.7522	1.5353	5.1294	1.6612	0.82496	2.896	3.6311	3.167	2.6741	1.7638	-0.8015	4.0281	1.9531	3.394	0.71953	1.2319	-0.22415	1.3313	1.4611	2.853	0.93983	0.8038
7.2053	7.9402	8.3905	3.0389	5.0001	5.1805	6.5638	8.7473	7.9479	6.547	7.3164	8.2338	7.3636	7.6318	7.5878	6.3107	6.3037	6.5869	4.6158	9.7561	8.6015	7.6874	7.6793	5.4506	7.3826	8.3943	4.5402	6.2147	6.5112	4.4542	5.7311	5.3579	5.7179	3.6814	8.1125	5.3376	7.3931	6.2262	10.029	5.815	7.2517	7.2468	5.0269	5.7669	6.7912	7.8383	2.7466	5.1394	5.7966	6.6652
2.1948	1.3065	2.4969	1.7897	1.5067	4.9685	3.1402	0.43347	2.8259	0.8879	3.2494	2.5739	1.8531	1.7653	4.0896	3.4683	2.3489	0.42499	1.9166	2.7374	0.93121	4.4295	3.2927	0.075728	3.7005	2.7612	1.4711	1.8039	3.7226	1.8836	3.2428	2.9397	3.1186	2.9989	3.2196	3.5273	2.2632	3.6024	1.8124	2.9248	2.3236	1.0816	2.1236	2.5148	3.3087	3.9232	5.4579	3.6615	3.2406	3.1377
-2.8681	-2.8836	-1.5278	-2.4953	-3.0018	-1.9867	-2.6604	-3.7733	-4.1077	-3.6701	-4.7891	-2.9081	-1.6877	-3.2866	-1.9988	-3.8488	-2.1812	-6.5111	-3.7442	-4.0291	-1.8518	-3.2608	-3.1431	-3.5849	-4.5137	-3.3876	-2.5985	-1.7284	-2.8331	-1.8345	-1.8504	-2.1473	-2.8992	-2.637	-2.1083	-0.92249	-3.0271	-0.68341	-1.3343	-4.6927	-1.8672	-2.2298	-1.9182	-2.2812	-2.4816	-0.86444	-0.18043	-2.6088	-2.3955	-1.5159
-10.252	-9.2777	-8.2868	-9.0408	-8.9383	-11.038	-11.266	-8.3427	-10.644	-9.2698	-9.748	-8.2797	-8.9147	-9.5005	-8.3746	-8.0212	-6.0924	-8.4295	-9.8181	-7.6709	-11.693	-9.9454	-10.664	-8.0126	-8.8854	-9.7986	-8.2596	-9.3961	-9.5832	-9.8816	-11.235	-6.5125	-7.5436	-10.514	-8.233	-9.7529	-9.1844	-8.3582	-8.766	-8.5995	-10.229	-7.9071	-9.8766	-9.3038	-8.6979	-9.413	-8.3073	-7.0416	-10.459	-10.074
-13.835	-12.321	-11.341	-13.528	-13.302	-15.577	-12.773	-12.965	-13.195	-12.802	-12.446	-13.105	-13.32	-13.959	-12.952	-13.247	-13.554	-13.867	-12.359	-14.156	-13.082	-12.197	-12.156	-11.85	-12.89	-10.337	-12.552	-12.617	-12.094	-12.42	-13.616	-14.056	-11.418	-12.533	-12.241	-14.302	-13.342	-13.65	-12.509	-14.58	-11.236	-12.945	-12.919	-11.01	-12.246	-13.002	-14.985	-12.864	-14.306	-11.175
-3.9249	-2.5759	-3.9647	-2.361	-5.3286	-1.6567	-1.8713	-4.7644	-3.0273	-1.9486	-2.2989	-0.84894	-1.0859	-4.4745	-2.365	-3.0049	-3.5478	-2.1444	-4.5694	-3.0776	-5.0573	-4.6219	-3.5115	-1.4769	-2.7002	-4.3416	-2.75	-6.0581	-1.7171	-4.3051	-4.7493	-3.2726	-3.22	-0.6222	-3.6232	-4.8825	-1.6019	-2.1936	-3.3056	-3.2283	-6.3053	-1.5932	-2.3941	-3.8429	-0.35567	-4.5033	-2.2781	-6.1496	-1.5117	-4.2382
-2.0309	0.46942	-0.38313	-0.41923	1.5058	-0.82657	2.0349	0.18397	-2.6798	0.56879	1.1195	0.63118	0.84191	-0.86175	-0.33254	1.3809	1.0401	0.52909	-1.6786	0.94322	0.79463	-0.78426	-0.31841	-1.4498	-1.784	-0.018425	-0.1057	1.1685	-0.75586	-1.2983	-0.16742	-1.7222	1.285	0.48489	0.2503	1.7291	1.1547	-0.96461	-0.16786	0.029122	0.31319	2.4209	0.67083	-1.9449	0.19466	0.77226	-0.76326	1.204	0.33552	-1.641
-12.848	-13.741	-13.864	-10.246	-13.223	-14.511	-14.368	-13.564	-13.723	-15.384	-13.997	-10.196	-12.171	-13.635	-12.896	-12.296	-11.695	-12.788	-11.17	-12.459	-13.455	-13.51	-13.642	-12.955	-11.14	-12.972	-13.567	-11.863	-12.55	-12.948	-11.846	-13.624	-12.837	-13.323	-13.513	-13.01	-13.159	-12.566	-12.736	-12.875	-13.774	-13.741	-12.872	-14.154	-13.021	-13.634	-14.95	-13.73	-11.764	-12.899
-12.662	-10.988	-12.122	-12.809	-14.195	-13.282	-12.166	-12.402	-13.948	-13.814	-12.869	-12.628	-13.133	-13.192	-12.483	-13.433	-13.799	-14.038	-13.56	-10.518	-13.321	-14.78	-13.251	-11.818	-11.69	-12.291	-12.778	-12.011	-13.717	-13.33	-13.064	-13.423	-12.407	-13.992	-13.52	-13.398	-11.189	-10.21	-12.515	-13.173	-11.274	-13.313	-10.838	-11.036	-11.327	-12.923	-12.379	-14.534	-13.429	-11.887
-2.7603	1.2854	-2.2339	0.9662	-1.4622	-1.7601	-0.80144	-1.1076	-0.81622	-2.9509	-0.85791	-0.78338	-1.4695	-2.9791	-1.2427	-4.4931	-0.83278	-1.8467	-1.2533	-1.3599	-0.98219	-2.9329	-1.1042	-3.9966	-1.2372	-1.3359	-1.9851	-3.221	-3.3307	-3.2297	-0.46087	-0.98142	-2.6493	-1.2917	-1.0307	-1.2121	-2.8822	-2.4351	-0.18518	-2.2224	-3.0982	-1.9351	-1.1234	-0.9042	-1.2116	-2.6536	0.44571	-1.4068	-0.18498	-0.67165
-11.086	-11.391	-9.631	-11.785	-12.172	-10.856	-11.511	-13.218	-13.031	-12.525	-12.028	-13.288	-9.9907	-12.501	-10.451	-10.824	-11.255	-13.064	-13.535	-10.331	-10.176	-13.411	-11.508	-11.135	-10.185	-11.619	-9.4297	-13.631	-12.092	-11.18	-13.365	-11.824	-12.285	-10.109	-11.798	-9.6692	-13.696	-13.472	-12.145	-11.984	-13.705	-10.665	-11.101	-14.044	-10.509	-12.721	-12.389	-11.623	-10.7	-10.949
-21.212	-22.667	-21.136	-22.193	-20.053	-18.096	-21.821	-21.611	-19.902	-21.189	-19.884	-19.972	-22.73	-18.161	-17.568	-19.347	-22.804	-20.577	-20.982	-21.5	-22.126	-20.32	-22.088	-21.218	-20.783	-22.28	-21.036	-21.034	-19.107	-21.466	-20.437	-21.322	-19.139	-19.842	-19.948	-19.049	-20.258	-21.129	-21.695	-20.12	-20.97	-21.687	-20.408	-22.182	-19.533	-19.905	-22.698	-20.249	-20.416	-19.09
-3.8678	-5.3045	-4.1619	-2.9527	-7.3454	-5.4348	-5.5048	-4.682	-3.6276	-5.9753	-5.2734	-6.1719	-6.1774	-4.3557	-7.1716	-6.0251	-4.4355	-5.9631	-6.9048	-6.6559	-5.9737	-5.396	-4.2992	-4.3812	-5.3612	-6.1078	-3.1819	-5.2091	-5.6696	-3.6218	-6.691	-4.5757	-3.7993	-5.586	-4.0451	-4.7546	-3.857	-5.5685	-5.0869	-5.9254	-5.5478	-5.0051	-6.2954	-6.0652	-4.6792	-4.8199	-5.4117	-5.3123	-5.674	-5.3852
-3.7317	-1.004	-2.9227	-3.1848	-3.7239	-2.9964	-1.9676	-3.3792	-4.59	-3.2931	-2.0726	-1.7027	-1.4248	-2.884	-3.6488	-2.7843	-5.0363	-3.3852	-3.4129	-2.4052	-0.76464	-4.1134	-3.5561	-0.27876	-4.5796	-2.4021	-4.5013	-2.2745	-3.2004	-2.1727	-2.5363	-4.3219	-2.1513	-2.2532	-3.5474	-4.0388	-2.056	-2.8264	-2.5861	-3.7126	-3.1095	-3.3543	-1.036	-3.602	-4.6897	-3.6676	-2.3051	-2.5019	-3.7237	-4.081
-2.3164	-3.0443	-1.6606	-0.20104	-0.45095	-0.64939	-1.2551	-1.4568	-2.6319	-0.90884	-0.61162	0.9116	-1.2881	-0.08192	-0.56725	0.65507	0.55798	-3.6175	-1.605	-0.95913	0.12097	-2.4057	-1.5165	-0.26329	-0.38548	-2.8945	-1.4678	-2.5685	0.076486	-0.0025441	-1.0841	-2.169	0.28308	-2.7519	0.2377	-0.57152	0.091978	0.55891	-0.99909	0.46407	0.29951	0.097613	2.0111	-2.5291	-0.87475	0.63725	-0.17933	0.567	1.247	-2.885
-1.9866	1.2941	-1.3325	0.33882	-0.33502	-0.26201	0.88402	0.47218	0.67846	-1.1398	-1.1667	0.31028	-1.0442	-0.57502	1.6375	0.95253	-0.70242	-1.571	-0.062451	0.52481	2.0791	0.50068	-1.9882	0.83572	-0.29313	2.2705	-1.5778	-0.65032	1.6516	-1.0033	0.82071	1.4764	0.54288	-0.58923	0.31245	-2.8359	1.8385	-0.65082	-1.3164	-2.6275	0.28453	-0.20252	-0.18337	1.5527	-0.074554	-1.3111	-0.68069	-0.16543	-0.41322	-0.16281
0.58424	1.5953	2.4531	2.7852	-0.32342	0.33343	2.6692	-0.028282	1.1878	0.42117	0.24741	-1.8062	-1.9492	0.07605	-0.67063	1.2888	1.3612	-1.0745	1.6697	-2.0773	1.5913	0.35015	0.68355	1.9799	0.59865	0.34798	0.37897	-0.86532	1.1104	1.979	0.70519	-1.0063	-0.24001	1.2278	2.0761	-0.90523	0.99502	-0.51441	-0.55411	2.9795	2.8287	0.63536	-0.74575	1.3955	-0.14299	-0.33389	1.0395	1.251	-1.1224	-0.23714
-1.9059	-0.53452	-0.01791	-0.17185	-2.0625	-1.2166	-2.3158	-1.1009	-1.8287	0.37911	-2.1336	-0.83242	-1.8197	-1.265	-2.226	-1.6983	-1.5246	-2.7671	-1.36	1.0085	0.37092	-1.2028	-0.32524	-2.5854	-0.2267	-0.56791	-3.1394	0.073677	1.3073	-0.85563	-3.4303	-2.8224	-0.32452	-1.3847	-2.9977	-1.5805	0.8648	0.17628	-0.96416	-1.5676	-0.94585	-1.5505	-0.16809	-1.825	-2.805	-0.60996	-2.0367	-2.9117	-3.3539	-2.1602
1.1128	1.3567	1.5545	3.3517	2.3116	2.3917	2.6538	2.3775	2.9339	-0.33777	3.6289	1.9295	0.91576	4.9661	2.1953	2.2948	2.9988	2.9471	3.1925	0.56629	-0.24929	2.6548	3.0572	-0.83194	-0.30778	1.2878	1.7142	0.99103	0.31637	3.3078	3.4796	2.3972	2.3261	-0.47211	2.1729	0.30133	3.4359	1.9004	2.8007	0.64844	2.3121	1.5905	1.5427	1.7827	1.7993	2.098	2.3093	1.1986	0.94949	4.8291
6.9945	7.2852	7.1909	5.5296	7.105	8.7846	7.5016	7.6304	5.6603	6.74	6.2659	9.7031	6.5689	7.0746	8.7734	7.4895	7.9239	7.502	6.1309	7.2593	8.1764	4.4509	7.634	7.7881	4.5921	8.9633	9.5691	5.7524	6.9343	7.1492	8.582	6.4258	7.4672	7.5219	8.5316	5.9095	7.8709	6.3551	6.9881	8.4506	5.5931	8.9185	8.1051	6.6599	5.3236	6.977	7.2165	6.2717	4.4881	8.4813
6.8971	7.2813	10.113	7.5716	9.2015	8.1165	9.1345	8.9947	9.2719	8.5708	9.6607	7.9056	9.925	8.6249	8.3557	6.8559	10.299	8.2227	9.3896	7.502	8.1636	9.0147	7.3418	9.4241	7.9908	6.9815	7.1645	7.7392	7.7975	8.2208	9.6282	7.4033	7.9391	8.4545	9.3362	9.0209	8.3693	10.613	8.1003	8.4558	8.4693	8.5364	9.9472	9.6766	9.3299	7.8345	7.6186	7.4443	8.9758	7.5245
-2.8309	-4.1199	-4.672	-2.5626	-4.0378	-3.6483	-3.1897	-1.7984	-2.588	-4.0549	-2.3524	-2.271	-2.7639	-4.1828	-3.3589	-2.0498	-3.3914	-3.3193	-1.7601	-2.6798	-2.8496	-1.9031	-3.826	-3.4279	-3.4068	-3.7907	-2.4792	-4.4119	-2.1241	-2.3485	-4.6349	-2.5947	-3.758	-3.3833	-2.8162	-4.4951	-4.4058	-4.1565	-3.2486	-2.5124	-4.6515	-1.8517	-3.736	-2.8312	-1.5402	-4.1142	-3.9362	-3.1692	-2.9319	-3.7538
-3.1629	-4.031	-2.6847	-3.349	-3.8554	-2.4418	-2.6645	-2.5784	-3.781	-1.0281	-1.3094	-3.376	-1.7696	-3.4388	-1.9497	-2.2797	-1.9139	-2.6837	-3.8958	-4.3124	-3.1029	-0.81314	-2.0695	-4.5414	-2.8954	-4.0306	-2.581	-2.5572	-2.3957	-5.0298	-0.4714	-3.6173	-2.4185	-2.0709	-3.0723	-1.5815	-2.9089	-5.1781	-1.357	-3.368	-1.4173	-1.4779	-1.2677	-3.0122	-1.7127	-1.3423	-2.3106	-0.55037	-2.3194	-1.8877
-21.669	-23.216	-23.896	-21.644	-21.737	-21.901	-21.126	-23.796	-22.977	-24.053	-21.319	-21.554	-22.311	-19.507	-22.144	-22.823	-23.961	-21.39	-21.13	-23.733	-22.171	-23.015	-23.144	-22.394	-21.711	-20.416	-21.978	-23.069	-21.189	-20.47	-23.54	-22.549	-23.057	-23.579	-22.25	-22.232	-23.218	-24.089	-24.743	-21.896	-21.371	-21.644	-22.838	-21.753	-19.902	-20.626	-22.197	-23.979	-21.964	-22.909
-13.52	-13.678	-13.571	-12.466	-11.475	-14.929	-11.785	-12.403	-11.281	-14.467	-11.328	-14.794	-12.029	-13.449	-11.911	-12.587	-13.106	-15.395	-10.848	-14.639	-12.011	-12.839	-9.8212	-14.611	-11.666	-11.86	-13.097	-10.567	-13.268	-13.225	-12.701	-11.83	-14.292	-12.541	-12.419	-11.934	-10.953	-12.95	-11.16	-13.143	-11.139	-13.453	-14.255	-12.771	-12.058	-12.469	-12.154	-11.176	-10.61	-12.964
-12.522	-12.772	-11.063	-13.067	-13.667	-14.604	-10.556	-12.337	-13.265	-11.893	-13.439	-12.585	-13.238	-13.006	-13.234	-13.954	-12.941	-14.155	-13.078	-15.199	-11.616	-13.776	-12.468	-13.601	-14.95	-14.101	-12.998	-12.532	-12.72	-13.842	-13.432	-13.481	-14.296	-11.57	-13.404	-14.1	-12.213	-13.824	-12.155	-14.405	-12.296	-12.181	-15.682	-13.302	-12.582	-14.759	-13.328	-13.516	-11.622	-14.888
6.9443	8.0907	5.9447	9.5449	8.0471	5.1664	9.5144	7.0877	6.6748	6.6498	7.4959	7.1018	6.6894	8.318	5.3109	4.703	6.7982	7.9117	6.0897	6.257	6.4116	7.27	6.2382	7.3426	9.3602	7.7049	7.2428	7.3467	6.2268	6.5909	7.7674	6.9714	6.3316	7.9219	8.8312	4.9686	8.9432	7.3957	7.1193	7.8593	6.4437	4.0417	5.8951	6.0677	9.2994	3.7936	7.3405	6.949	6.2196	6.9875
-2.0116	-3.5143	-2.2806	-1.9953	-1.2336	-3.9807	-5.6108	1.2141	-3.6082	-1.6519	-2.5001	-2.2206	-3.4791	-4.1174	-2.5721	-3.2115	-1.8294	-3.269	-3.3106	-3.5647	-2.1529	-1.5704	-2.8019	-2.2356	-3.2805	-1.0827	-1.2849	-1.3741	-3.1775	0.080275	-0.90076	-1.8504	-2.4676	-2.374	-2.127	-2.8778	-3.1679	-0.040002	-1.5213	-1.6781	-4.7534	-1.4394	-3.2288	-1.2556	-2.2888	-2.1535	-2.7125	-2.9091	-1.7523	-0.98445
3.7108	2.3331	2.0436	7.8372	5.8841	6.1671	4.6331	4.5802	5.29	2.821	7.2303	4.4895	5.0446	4.5017	5.8706	4.1019	3.4795	3.2267	4.2288	6.756	7.423	6.1316	3.5866	5.06	4.102	4.401	5.2714	5.1392	4.2808	4.4422	3.4352	5.6706	4.9064	5.0246	5.6993	4.7451	4.3633	7.2411	5.9119	4.3212	6.1055	7.0682	4.4669	4.9885	4.7061	3.3264	6.3385	6.8014	5.7492	4.1496
0.91025	0.16036	2.2348	0.48553	-0.30473	1.624	-0.62987	-0.43031	0.42929	0.96431	-0.062418	1.3222	2.5361	1.819	-0.1224	1.8655	-3.2894	-0.39042	-0.60273	-0.10967	0.060146	-0.22744	-0.2787	-0.32326	-0.55815	-0.20391	0.51773	-1.3731	0.80363	-0.54956	0.13945	0.93763	-1.1956	0.017514	0.7548	-1.3298	0.72189	0.61669	-0.10955	1.6459	-0.88237	1.2465	-1.2284	0.18764	-0.33602	0.35639	-2.8472	-0.77442	-0.60938	1.8879
-1.0859	-2.6814	-2.2689	-0.99006	-3.2832	-1.0508	1.2704	0.70509	1.631	-2.866	2.0085	-0.033441	0.89818	0.79854	-0.83334	-0.45457	-1.102	-0.72961	0.64663	2.836	-2.4433	0.65487	0.50467	-1.01	0.21494	0.42761	-2.7508	0.8284	0.041297	-0.67129	0.74904	0.9766	-1.2411	0.27594	1.5771	0.84109	-0.094438	1.1625	-0.64161	0.51578	-0.022303	-1.5687	1.1909	-1.327	0.10133	0.92216	-0.11485	0.088189	0.68084	0.23412
-16.117	-13.34	-14.215	-14.449	-13.931	-14.552	-12.826	-13.72	-13.128	-13.581	-15.447	-13.886	-14.053	-13.079	-14.038	-14.733	-14.709	-14.587	-16.855	-14.581	-15.86	-13.967	-15.61	-15.314	-15.924	-13.781	-14.324	-14.043	-13.296	-14.496	-14.031	-13.917	-15.115	-16.185	-14.454	-15.658	-16.988	-14.357	-14.069	-13.156	-16.584	-14.175	-16.635	-15.085	-15.22	-16.1	-15.826	-15.37	-14.636	-13.52
-8.0632	-12.379	-11.164	-10.677	-11.031	-10.698	-11.412	-11.621	-10.5	-14.326	-11.439	-13.099	-10.807	-9.6533	-10.526	-11.861	-11.25	-11.922	-11.226	-11.373	-10.659	-11.829	-10.069	-10.752	-10.183	-8.7659	-7.7933	-9.2564	-9.7182	-12.915	-10.682	-9.4651	-10.249	-10.812	-11.174	-9.8849	-11.562	-11.705	-11.138	-9.0288	-10.756	-11.567	-9.5806	-8.8304	-10.28	-10.179	-11.501	-11.115	-11.024	-7.6671
-1.4278	-0.94049	0.48629	0.92373	-0.34454	-1.8411	1.4875	-0.44589	0.74996	1.0821	-0.56735	-0.36209	0.21707	-0.84769	1.0253	-2.251	-1.486	0.64201	0.28918	0.8643	-0.69405	0.34003	0.78154	-0.83257	0.76672	0.34239	0.58165	-1.8636	1.764	0.83174	-0.6326	-2.1073	-0.66387	0.98864	-0.83694	0.29984	0.35156	1.6603	-3.5526	-0.35844	-0.50362	0.44446	-0.25608	0.4762	-1.5958	1.3387	-0.17126	0.35987	0.54301	-3.0249
-3.5296	-3.7679	-2.4701	-3.5593	-4.2547	-4.6916	-3.6726	-2.6343	-2.1358	-2.0383	-2.9886	-1.3658	-1.2892	-2.8546	-3.1972	-1.7869	-4.2545	-2.9641	-2.6627	-2.7046	-4.5663	-4.2096	-1.2515	-1.7914	-2.1224	-4.8885	-4.35	-2.3915	-2.2137	-3.6729	-2.8068	-1.7212	-2.3751	-1.653	-1.6418	-2.8212	-3.711	-2.5857	-1.0405	-2.8123	0.89047	-3.6129	-2.3918	-4.5818	-4.737	-2.9809	-2.7499	-4.1481	-2.4144	-3.8517
3.8621	6.6351	6.2287	8.8245	6.2046	7.1344	5.6183	7.4393	6.9917	10.4	7.4677	6.6273	8.6149	7.8794	6.8619	6.3745	7.3651	7.6691	8.9106	7.418	5.4542	7.4772	7.309	4.7352	8.093	6.8069	4.1022	9.0052	6.5342	8.8368	4.5366	4.0857	8.8369	5.0619	8.8033	7.6965	5.9929	6.8345	8.5447	4.8476	7.8261	8.6084	6.7846	5.6753	7.9989	8.2474	7.3094	6.7998	9.5015	6.9973
-1.5364	-2.0773	-0.54707	-2.0939	-2.7989	-0.86334	-2.5902	-4.4593	-3.1282	-2.8531	-4.5413	-0.43923	-3.894	-3.5407	-4.342	-3.9244	-4.3627	-1.141	-3.553	-3.3719	-3.0959	-1.7587	-3.9884	-0.93697	-3.1581	-1.1416	-2.9718	-1.2521	-4.6723	-4.31	-2.6534	-4.4463	-3.5783	-1.3555	-5.6641	-2.9255	-0.79858	-2.2296	-1.6891	-2.3357	-1.2888	-2.6692	-2.3958	-1.3636	-2.8474	-0.94121	-3.4558	-3.582	-1.5733	-2.0206
1.2802	1.0309	1.0002	0.86132	2.4905	1.943	0.72375	1.9478	2.6359	1.4137	0.80263	0.44473	1.0197	0.45928	0.37568	0.43528	3.616	0.54375	-0.15564	2.6523	1.7554	2.4497	1.497	0.26722	1.6876	1.0353	-0.75404	0.050917	-0.20183	2.8555	-0.60655	-0.17023	2.2796	-1.4352	1.4657	0.7142	0.063714	2.9062	2.0025	1.7412	0.57243	1.9131	0.88178	1.0044	2.2157	0.64092	0.024372	1.3281	0.65148	1.4042
-3.7037	-2.0824	-2.6709	-3.4681	-1.0184	-1.6385	-2.0362	-1.139	-4.2798	-3.5385	-4.9082	-3.8558	-2.3916	-4.4024	-2.29	-1.4336	-1.9061	-1.6838	-1.198	-3.898	-1.8968	-2.8643	-2.0555	-2.0894	-1.614	-2.0723	0.18625	-1.8078	-1.9159	-4.0787	-3.1548	-3.3046	-1.7729	-3.7376	-3.735	-0.90047	-2.2733	-3.2102	-3.5489	-1.6433	-3.1002	-4.0048	-2.0854	-2.4623	-1.5288	-1.0453	-3.9354	-3.2535	-2.5814	-5.1567
-20.354	-21.574	-20.443	-20.652	-22.998	-18.025	-20.681	-21.575	-20.633	-22.219	-21.622	-20.154	-21.251	-19.714	-22.279	-19.728	-20.623	-21.17	-21.032	-19.898	-22.314	-21.041	-21.635	-18.304	-18.535	-21.251	-20.982	-20.659	-20.549	-20.754	-21.622	-18.187	-20.482	-20.645	-18.771	-22.918	-22.154	-18.72	-19.09	-20.131	-21.128	-20.737	-21.151	-19.83	-20.818	-19.388	-19.271	-21.87	-19.809	-21.827
-1.7478	-4.8371	-2.474	-2.6985	-1.6997	-1.5794	-3.8384	-1.3296	-4.5354	-3.9024	-3.0242	-2.7742	-2.8955	-3.655	-4.5132	-2.9196	-2.6369	-1.7359	-3.9836	-2.3266	-1.3718	-4.2016	-0.64794	-2.3402	-0.95898	-4.8732	-2.4747	-3.0031	-3.8472	-4.7743	-6.0479	-1.5878	-0.86533	-2.124	-3.0544	-2.7107	-3.1868	-2.8398	-2.4234	-3.5648	-2.2909	-4.4257	-0.75846	-1.2681	-6.011	-5.2397	-2.6446	-1.7976	-2.6583	-3.145
-4.7281	-3.2172	-4.6094	-4.9344	-2.3235	-3.5217	-4.5061	-3.377	-3.0716	-2.9657	-1.4371	-2.6507	-2.8289	-2.9865	-3.8932	-1.8517	-4.1387	-4.3295	-4.8207	-4.3146	-4.5111	-5.1835	-2.6664	-3.6985	-6.922	-0.48693	-4.7259	-2.0176	-4.1003	-2.899	-5.6866	-3.7496	-4.355	-2.9778	-5.4651	-4.9245	-4.1853	-3.8457	-3.585	-3.2315	-3.693	-3.0781	-2.2929	-3.1507	-4.8881	-6.3534	-5.6655	-3.7637	-5.2654	-3.4448
-1.2943	-4.0895	-4.5459	-3.1361	-3.7058	-4.4211	-3.4294	-0.92647	-2.5501	-2.9596	-0.64308	-2.3335	-2.6166	-4.7759	-2.9567	-1.9736	-5.1614	-2.3444	-2.0142	-1.7328	-1.2551	-3.47	-4.8029	-2.9803	-0.87032	-1.9766	-1.8505	-2.3959	-4.9443	-0.77833	-3.7103	-1.0967	-2.1451	-1.4703	-1.028	-3.7377	-1.6574	-3.3411	-0.97604	-2.9745	-3.4503	-4.9014	-4.0837	-3.7657	-4.7696	-1.436	-1.1651	-2.6315	-2.6335	-3.8959
-14.49	-13.259	-12.199	-14.77	-14.641	-16.944	-16.551	-15.241	-13.395	-14.203	-14.124	-13.525	-15.201	-15.031	-14.465	-15.469	-14.962	-14.17	-16.151	-13.934	-14.643	-15.934	-14.557	-16.387	-14.445	-13.077	-15.825	-15.228	-14.948	-13.697	-13.761	-13.639	-16.411	-14.468	-12.824	-15.708	-14.86	-14.499	-15.615	-15.048	-15.132	-14.667	-13.622	-13.806	-14.416	-14.061	-14.93	-13.581	-14.19	-15.505
-23.319	-21.284	-23.736	-21.448	-21.504	-23.012	-22.662	-22.44	-20.86	-22.083	-21.283	-22.149	-21.845	-22.619	-22.843	-21.318	-22.545	-22.951	-23.653	-21.457	-21.837	-23.662	-22.893	-25.065	-22.604	-22.037	-22.222	-23.641	-23.421	-19.364	-24.458	-22.831	-22.382	-20.006	-22.658	-23.245	-23.825	-22.431	-22.438	-22.154	-20.926	-23.867	-22.715	-21.491	-22.62	-21.4	-21.976	-22.282	-21.592	-21.033
-9.8161	-11.439	-13.985	-10.993	-13.273	-11.776	-10.709	-11.566	-14.373	-11.89	-12.798	-11.64	-14.531	-9.1559	-10.749	-11.705	-15.086	-10.184	-11.789	-13.19	-7.7565	-10.435	-9.808	-11.904	-11.3	-12.034	-12.444	-11.158	-11.296	-10.459	-13.066	-10.898	-11.932	-12.993	-10.159	-11.545	-13.7	-11.87	-11.489	-11.216	-11.94	-11.375	-12.241	-11.503	-10.581	-11.472	-10.589	-11.74	-12.394	-14.452
-7.8418	-9.2409	-6.8471	-9.2274	-8.6716	-8.7612	-9.3446	-8.9664	-10.811	-11.788	-7.8268	-7.3408	-10.174	-7.7274	-7.7895	-8.5259	-9.9649	-8.0732	-7.6065	-8.7852	-10.365	-8.0063	-9.2532	-6.3454	-8.6577	-9.5797	-9.5604	-7.7543	-9.6	-7.4109	-9.6088	-9.8143	-8.6695	-8.8211	-9.2258	-8.7299	-8.2564	-9.7765	-6.8262	-9.9068	-8.3167	-10.877	-6.1935	-8.3873	-8.6315	-7.9467	-10.69	-10.997	-9.2942	-9.9924
-0.53393	-1.1711	-2.3242	0.38676	-2.8935	-1.9286	0.12193	-1.1033	-2.0468	-1.6424	-4.5295	-0.12512	-1.1648	1.7273	-0.059865	-1.4446	-0.65478	-0.7595	-1.9391	-3.1244	3.6073	-0.53295	-0.23166	1.1726	-2.6082	-0.76947	-1.6341	-2.0979	-0.71173	-1.2571	-2.8364	-0.58164	-1.4792	-0.60687	-0.94712	-1.5857	-0.84575	-0.98869	-2.228	-1.3868	-1.5135	-1.3979	-1.8973	-3.113	0.038454	-1.8371	-0.91432	-0.45477	-1.6228	-3.0144
-8.8245	-9.8018	-9.0012	-10.511	-11.563	-9.9753	-6.9682	-11.18	-9.0887	-6.8545	-8.1291	-10.762	-9.3046	-8.6938	-10.052	-10.843	-7.8468	-9.9458	-10.049	-8.9382	-9.112	-10.047	-8.8457	-10.511	-11.392	-11.528	-9.5092	-10.917	-11.679	-9.0957	-9.0387	-7.2574	-10.321	-9.3488	-8.3817	-9.7736	-8.1082	-10.471	-8.6758	-10.735	-8.9752	-9.4439	-8.7972	-7.1207	-7.7463	-10.727	-6.8941	-9.006	-10.118	-7.7008
-0.68891	-3.3036	-3.1734	-3.464	-4.3301	-6.7778	-5.6292	-3.3372	-4.0442	-2.7331	-1.8914	-3.4428	-3.2285	-3.5278	-3.0543	-3.5515	-3.5885	-4.3258	-2.438	-3.3418	-4.3125	-3.5504	-2.9996	-4.8741	-2.9441	-5.6314	-2.9949	-3.7443	-0.28749	-2.5672	-5.3705	-1.2405	-2.5591	-4.2873	-5.0837	-4.5684	-3.7411	-4.1992	-1.2143	-2.4316	-2.3752	-4.3488	-2.6364	-3.682	-2.2416	-3.83	-4.2301	-1.9495	-3.0392	-5.2918
-4.883	-3.694	-3.7699	-3.9294	-5.0222	-3.2789	-3.5254	-2.8222	-5.2484	-5.6602	-3.2504	-3.9534	-3.0547	-3.7853	-3.9163	-3.3997	-3.3395	-3.8447	-3.0118	-2.4254	-2.8082	-3.801	-6.4794	-3.1924	-4.0613	-3.102	-2.9503	-4.1291	-2.7969	-4.2848	-3.1771	-5.575	-4.2598	-6.5377	-3.9385	-2.6599	-1.9574	-2.7311	-5.7071	-4.6362	-2.854	-6.0229	-3.4344	-1.952	-3.7474	-2.6565	-3.0491	-4.2049	-5.3042	-4.6881
-0.037935	2.8118	-0.20272	1.4372	-1.8399	1.314	0.76463	-0.88976	-0.34623	0.1963	-0.64509	-2.7171	-1.489	-1.4002	-0.60784	0.58807	-1.6048	-0.50835	1.5109	-0.95268	-0.54626	-0.95459	-0.5559	-0.093997	-0.82826	0.63553	0.17529	1.015	-0.40417	1.5203	-3.2161	-0.33184	0.33571	0.10392	-1.4765	-2.9778	-0.00065299	0.411	0.81842	-1.9378	-0.97584	0.66133	1.6847	-0.45725	-2.3833	0.11214	-0.14935	1.9882	1.185	-0.73003
-14.278	-13.273	-15.913	-15.324	-14.193	-15.093	-15.387	-13.467	-15.734	-13.574	-16.211	-14.204	-14.886	-14.882	-13.748	-12.4	-14.596	-12.099	-14.51	-14.923	-15.197	-15.218	-13.823	-18.2	-14.504	-14.358	-15.913	-15.72	-14.056	-15.631	-16.939	-14.971	-14.955	-12.862	-12.531	-13.964	-16.508	-13.159	-14.49	-14.566	-17.022	-13.247	-13.978	-13.643	-12.872	-10.403	-13.779	-14.974	-13.735	-13.746
0.93034	0.11604	1.4444	2.3589	3.4714	2.8307	0.42583	1.45	0.4054	1.1168	-0.34797	2.2418	1.2983	0.1702	2.2797	2.3914	4.2849	4.5447	2.0723	-0.13243	0.29453	2.9401	2.3686	2.0862	-1.1845	0.78754	1.0856	1.3319	3.3009	1.8384	2.31	0.59363	3.5814	0.28999	0.34135	1.1735	1.2931	-0.53759	2.6553	2.6323	0.32806	2.3577	3.1641	-2.2301	3.2944	2.8488	1.5595	0.010795	0.45233	1.4623
-2.325	-2.2629	-0.79805	-2.0342	-3.3374	-3.1531	-2.3986	-3.8658	-3.3348	-3.1448	-4.1876	-2.4751	-4.9673	-1.9247	0.034016	-0.12529	-2.3422	-4.1323	-1.6989	-4.0218	-3.3977	-2.9291	-0.82243	-2.0323	-1.7427	-2.4803	-1.6915	-2.5247	-3.056	-2.6822	-1.6694	-1.3714	-0.70303	-1.4095	-2.4304	-2.647	-1.3517	-1.8423	-3.077	-1.8437	-3.5819	-4.3048	-1.4952	-0.413	-2.6859	-3.1739	-2.4526	-1.4257	-2.9824	-3.457
-3.8425	-6.0102	-4.6819	-5.8346	-1.4848	-6.7462	-6.9228	-5.6517	-5.289	-7.7871	-5.5527	-3.6302	-4.5852	-5.6293	-5.6012	-4.2999	-8.2846	-7.7691	-3.514	-5.882	-7.3725	-5.1454	-7.4876	-5.9049	-4.8903	-5.7844	-5.5717	-4.3244	-4.0012	-4.9543	-6.8721	-5.1282	-4.06	-4.1842	-6.9568	-3.1818	-5.345	-4.2618	-8.1137	-5.1069	-4.1003	-6.0801	-5.8589	-7.588	-6.2086	-5.6311	-5.607	-4.7177	-5.2831	-6.1885
-9.2147	-8.9361	-6.9212	-9.2297	-10.738	-11.533	-9.0265	-7.9394	-9.19	-8.4802	-9.285	-8.5496	-8.6536	-8.3784	-9.3054	-6.3978	-8.4617	-10.71	-9.6289	-9.4542	-7.015	-8.5804	-8.1571	-6.0842	-6.2306	-9.2337	-8.1733	-9.2952	-6.8015	-8.5526	-10.436	-7.9783	-10.175	-9.8363	-9.0086	-10.605	-7.3444	-8.8696	-9.3619	-9.5982	-7.501	-8.5918	-9.0434	-11.423	-11.734	-8.2993	-8.5882	-8.1879	-8.1857	-6.8042
-2.2946	-0.67325	-0.80315	-1.3382	-0.55334	-3.6389	-0.55293	-2.0041	-2.1863	-2.844	-3.111	-2.0424	-0.81218	-3.3584	-3.9691	-1.5194	-4.7009	-4.0325	-3.9912	-2.0875	-2.7184	-0.26504	-1.8165	-1.6068	-3.3459	-2.2519	-3.8513	-3.3511	-2.357	-3.4131	-3.7669	-2.4153	-1.7461	-1.0517	-1.9761	-2.9365	-3.7143	-0.92028	-1.3643	-2.699	-0.59188	-2.1881	-2.8806	-2.1508	-2.9245	-3.203	-0.95192	-0.6733	-1.9108	-4.584
-4.0507	-3.8805	-3.6064	-1.8874	-3.7438	-2.4876	-4.9548	-0.18613	-5.45	-2.7343	-3.0379	-3.002	-1.6688	-3.6832	-2.2505	-3.4162	-5.0904	-4.225	-2.8215	-3.4549	-3.7328	-1.5446	-4.6276	-1.0373	-3.9831	-5.1909	-4.8206	-2.6924	-4.2429	-6.8594	-2.6583	-3.7203	-3.7534	-2.7796	-8.225	-3.69	-3.857	-2.2609	-3.9841	-3.1345	-3.862	-5.0686	-2.9879	-2.694	-4.529	-3.219	-3.5948	-4.6019	-3.8742	-6.2642
4.0221	4.1851	6.0627	6.0166	5.9083	4.489	3.833	6.8603	5.4866	6.6122	5.1237	5.6791	6.5997	6.595	6.9305	4.8306	6.7051	6.9014	6.3181	6.994	6.063	4.3385	6.9432	6.3536	4.6329	5.4719	5.7081	5.4934	4.8991	5.055	8.1338	7.3469	5.2765	5.2853	4.3962	4.8529	5.2298	5.0034	6.6074	4.6574	3.8771	3.6067	3.237	7.5582	5.0263	3.2557	5.6739	4.4946	6.7204	5.9126
-11.427	-13.597	-12.481	-11.091	-12.332	-12.095	-11.038	-8.6946	-11.179	-11.202	-14.309	-10.899	-15.342	-11.727	-11.971	-11.051	-10.752	-11.524	-12.237	-10.089	-12.58	-11.658	-12.11	-10.749	-11.54	-12.26	-12.126	-11.837	-14.45	-12.356	-11.439	-12.434	-9.4709	-11.75	-12.584	-10.009	-12.522	-11.828	-10.401	-12.539	-12.755	-11.709	-14.643	-9.12	-10.95	-10.216	-12.892	-10.572	-12.491	-11.386
-5.2714	-4.0301	-3.9316	-1.6575	-3.9522	-4.9411	-2.8673	-4.6486	-4.9398	-2.1981	-0.040936	-2.9976	-3.2696	-2.6425	-2.3319	-1.7726	-4.9898	-4.6364	-3.2545	-4.5206	-4.0507	-4.2986	-4.0034	-2.6398	-4.7769	-5.3162	-3.7218	-3.3797	-4.9862	-5.2155	-2.2121	-3.7979	-1.8592	-1.9414	-3.4699	-1.8495	-1.8727	-3.1544	-1.5153	-4.4995	-5.9467	-3.7252	-3.5833	-3.3893	-1.8996	-3.4128	-2.9072	-1.7888	-2.8929	-4.25
-2.2117	-1.714	-1.7979	-2.2106	-0.6862	0.8021	-1.861	-0.2813	-3.3852	-2.8251	-1.3208	-0.25332	-2.2549	-0.54884	-2.3952	1.9895	0.026532	-2.5775	-1.39	-3.5969	-3.1453	-2.0695	-0.89313	-1.9171	-1.2184	-0.25174	-0.84226	-2.0583	-1.5016	-0.33294	-0.22264	-2.4066	-0.89492	-0.18562	-0.55728	-1.7394	-1.5934	-2.0311	1.161	-1.5233	-0.32932	-3.7645	-1.1736	-2.3471	-2.4943	-0.36112	0.97571	-0.37821	-2.1892	-1.5184
-2.9459	-4.119	-4.8582	-2.7429	-5.116	-6.3133	-2.6372	-6.1496	-2.4304	-2.6149	-5.5192	-4.8061	-6.3756	-2.9675	-2.4331	-3.4899	-2.7516	-2.8343	-5.8049	-3.9826	-4.7963	-3.357	-4.2576	-3.5854	-6.2393	-5.0221	-4.9535	-1.5797	-4.237	-2.9627	-3.4857	-5.3497	-2.9823	-3.3766	-5.3804	-0.15207	-1.9338	-4.5909	-3.2447	-1.137	-4.822	-4.4824	-1.9921	-4.8697	-2.4047	-5.5092	-3.8638	-2.2246	-2.9047	-1.188
-15.218	-13.468	-15.202	-11.983	-9.688	-16.432	-12.601	-12.706	-12.381	-12.089	-11.061	-12.485	-13.192	-13.957	-13.253	-12.938	-11.956	-14.019	-14.846	-13.638	-14.89	-14.367	-12.515	-14.716	-11.799	-12.616	-13.662	-14.459	-11.308	-14.051	-14.597	-13.136	-14.331	-11.195	-14.652	-16.484	-10.859	-11.489	-12.625	-14.034	-14.021	-12.04	-13.996	-14.569	-13.159	-13.932	-13.229	-12.174	-11.497	-12.924
-6.5359	-6.6699	-6.2321	-7.6062	-5.1574	-5.1097	-7.8271	-4.4799	-5.027	-6.6739	-5.7241	-5.8445	-10.028	-5.9872	-6.0688	-7.248	-5.8724	-6.8293	-4.5638	-7.5117	-5.2819	-7.4458	-7.4489	-6.4527	-5.3261	-6.9523	-4.9964	-4.2872	-7.0526	-6.1338	-5.7449	-7.6929	-7.2658	-4.587	-6.7781	-6.2757	-5.1445	-6.0276	-6.8413	-5.9889	-8.6605	-6.7851	-6.383	-5.7145	-5.8107	-6.2691	-5.1215	-6.2586	-8.3938	-9.4519
-14.231	-16.103	-15.018	-13.647	-13.615	-16.177	-14.154	-13.799	-16.282	-14.602	-14.73	-15.978	-12.526	-14.921	-14.1	-13.648	-14.329	-15.241	-16.732	-15.261	-13.368	-15.324	-11.909	-15.402	-15.232	-16.588	-13.505	-14.264	-13.45	-14.206	-14.596	-14.74	-15.195	-14.107	-13.782	-13.296	-16.099	-14.636	-14.528	-13.833	-17.071	-15.128	-12.256	-14.548	-12.7	-14.322	-14.122	-11.673	-16.655	-14.046
6.3392	5.2287	7.9734	5.1634	5.2557	6.7985	3.4335	5.895	6.1387	5.2805	3.4603	2.8815	5.9981	5.0279	7.0081	7.9138	5.6736	5.3251	5.3835	4.7782	5.8684	5.8542	5.4962	5.7103	5.0721	4.6937	9.1102	3.3751	8.0528	8.4865	4.5168	8.2007	6.2728	4.4038	5.719	6.1538	4.9076	7.2676	5.6502	7.2314	3.8977	7.3801	6.4176	5.5402	4.8175	4.3895	5.391	5.1808	4.9407	5.5848
-9.0554	-12.788	-11.728	-10.129	-10.499	-11.148	-11.484	-10.433	-10.771	-12.985	-9.1869	-11.77	-11.578	-11.801	-12.473	-11.536	-10.429	-11.018	-13.299	-11.855	-11.429	-9.7612	-9.7778	-11.517	-10.984	-10.978	-10.025	-11.353	-9.7334	-9.9931	-10.24	-9.785	-9.1419	-10.848	-12.558	-9.6657	-10.164	-10.433	-10.532	-8.7123	-10.622	-9.8692	-11.638	-8.4063	-11.677	-11.968	-9.4541	-10.97	-9.9149	-13.432
-2.5031	-4.7036	-3.9058	-4.2743	-3.0248	-0.70365	-4.0063	-4.4988	-3.0375	-2.2981	-6.6166	-4.4969	-3.3407	-5.4037	-0.4848	-3.813	-2.0169	-3.8259	-3.1293	-2.4454	-2.8362	-1.9954	-5.1803	-2.2864	-3.8028	-2.5321	-1.0977	-3.046	-3.7848	-3.0004	-4.1204	-4.0793	-3.9229	-3.3498	-2.7377	-1.8484	-3.3273	-3.9812	-2.8256	-5.9647	-0.76822	-2.2027	-3.1326	-3.5832	-3.8923	-3.3104	-2.1529	-2.2971	-3.3804	-5.0381
-6.6993	-6.803	-7.689	-7.6677	-7.0817	-5.1751	-7.0605	-6.9502	-6.5801	-6.7308	-8.0137	-6.0469	-6.5775	-5.3311	-5.9541	-5.8049	-7.614	-4.1608	-5.6074	-7.4464	-5.3182	-4.2416	-7.8166	-5.6712	-5.606	-5.9124	-7.6018	-5.7599	-7.3527	-5.3367	-6.1923	-7.3338	-9.019	-5.9592	-7.0557	-8.9807	-6.8233	-6.7763	-5.5265	-5.6674	-6.2602	-6.6631	-4.8195	-3.6052	-6.4593	-6.2681	-4.5638	-6.0367	-6.482	-4.2192
-4.8178	-1.7578	-0.34044	-3.8596	-3.3431	-4.4361	-3.3095	-4.1335	-1.1997	-1.6378	-2.2679	-3.0239	-2.8769	-1.6973	-3.7331	-3.889	-1.0648	-3.1614	-2.2396	-2.1427	-2.3429	-1.796	0.029168	-1.7419	-3.9417	-3.2137	-2.9268	-0.62427	-1.1068	-2.3029	-2.2442	-3.6492	-2.4314	-1.5939	-2.2692	-3.4116	-3.8226	-1.008	-0.90147	-2.4161	-2.6381	-1.0882	-3.3533	-1.8453	-3.7459	-1.4043	-4.5273	-1.7445	-3.2479	-2.666
-5.0641	-4.8722	-5.5045	-5.9766	-4.6357	-4.6878	-3.642	-5.0549	-3.2549	-5.4695	-3.5801	-4.5279	-6.3607	-2.0084	-4.2589	-4.236	-4.0906	-3.7207	-2.7223	-3.2215	-2.1157	-4.9955	-3.4292	-4.5723	-5.9111	-4.7291	-4.2777	-5.0332	-4.3775	-4.2082	-2.6838	-4.5713	-3.3368	-4.998	-5.9779	-4.3481	-3.7596	-5.7526	-5.336	-4.7707	-5.5234	-3.9709	-3.8312	-3.7771	-3.9087	-6.6016	-3.7738	-3.7407	-4.1055	-4.1736
6.625	5.5777	7.2372	6.4375	6.5635	6.089	7.4307	7.5634	8.6444	6.09	7.4607	6.4196	4.5248	5.973	6.5003	5.2269	5.536	7.9536	7.6072	3.9776	4.8341	4.6294	7.648	8.7669	6.469	7.4408	5.8461	7.8085	6.5589	8.2812	6.1214	7.2237	6.8733	6.9501	6.8096	7.9618	7.308	5.3231	5.2389	6.8595	6.3374	6.3885	8.8125	7.7645	8.9164	6.8652	8.4968	7.4331	4.1988	7.5028
10.563	8.1087	13.42	10.712	8.9959	10.286	10.932	11.433	8.8214	9.5163	11.257	10.929	10.212	9.6132	8.9622	11.269	6.5133	8.3259	8.6516	11.119	8.5822	7.0442	8.4875	10.857	10.202	11.348	10.331	9.8577	7.6677	8.4108	10.341	9.12	10.581	8.3848	8.1165	10.946	10.001	9.5534	8.4893	10.773	8.9093	8.1643	9.753	10.371	10.489	10.154	10.182	8.948	10.208	8.6961
0.30693	-0.90701	-1.09	-1.3704	-0.25492	0.33408	1.2436	0.41484	0.26416	-1.8166	2.2349	1.4734	-0.37017	1.1891	0.90209	-0.33813	-0.067853	2.0269	2.4364	3.2157	0.23518	0.40303	0.3527	0.29762	0.85023	1.3524	0.059867	-2.0634	1.0391	0.63923	-0.093603	2.3179	0.50285	0.28689	0.70554	-0.84694	-0.31173	1.5187	-1.4211	0.89976	0.75834	-0.6407	0.97773	-1.699	1.3752	-0.28226	-0.86554	0.23839	0.39635	0.76144
-4.881	-7.1847	-5.5654	-5.7501	-5.3414	-6.2697	-3.8581	-7.2389	-4.9957	-6.3128	-6.2814	-4.9446	-3.3819	-6.8287	-5.7651	-6.7474	-5.0859	-5.3898	-6.7745	-5.1016	-5.4515	-3.3664	-4.8501	-4.8565	-5.7042	-6.8685	-8.2657	-7.1385	-8.4177	-5.4905	-4.8367	-4.8901	-6.8422	-6.924	-5.5581	-5.335	-7.0809	-7.4334	-5.2654	-6.6928	-8.5066	-5.6693	-6.1044	-4.0307	-3.2898	-5.2704	-4.2993	-5.8724	-5.6214	-5.1037
-13.773	-13.35	-14.669	-15.569	-16.318	-14.262	-17.068	-13.495	-14.725	-13.177	-14.638	-14.08	-17.037	-14.072	-15.391	-13.607	-13.347	-13.11	-15.718	-14.402	-15.721	-13.873	-14.345	-14.168	-14.111	-17.312	-15.646	-14.997	-16.19	-14.279	-12.982	-14.769	-15.713	-16.76	-14.528	-15.78	-14.398	-15.254	-14.52	-13.496	-13.852	-13.087	-14.927	-15.247	-12.679	-15.449	-14.588	-14.715	-16.455	-13.931
2.2426	2.9153	2.3624	1.53	-0.2817	1.3867	0.54214	1.1014	0.61788	2.2635	1.3863	1.3918	-0.71484	0.080801	2.2972	0.081147	1.5661	1.1014	2.5265	1.1317	2.4157	2.1501	3.5225	1.3472	2.7235	1.3648	0.022119	3.0674	2.1803	2.9209	1.1513	2.1342	-0.28703	-0.32804	0.68001	0.16057	1.3493	1.8351	0.4361	1.2812	1.3442	3.1715	2.8311	0.12145	3.2808	1.6262	4.3157	-0.90576	3.4189	-0.16677
-0.44633	3.3889	1.7374	0.16487	0.38726	2.7348	3.0702	1.1525	0.93568	3.2115	1.0208	1.1964	0.43507	3.0742	2.0655	1.4846	2.2222	-0.35479	1.6568	1.4348	0.58964	2.935	1.0737	0.97067	1.3144	0.89416	3.9107	1.2041	1.6245	2.9082	2.8813	2.307	3.1488	2.8801	1.7575	2.0791	5.5394	0.91172	1.3787	3.6448	2.5904	2.4614	2.6963	2.2942	0.8659	1.2863	2.4127	1.6778	2.5031	-0.16051
8.7389	7.4433	8.3675	10.385	9.9679	7.975	6.6493	6.6813	9.3537	7.5703	8.6668	6.6417	11.455	9.7116	6.1127	6.9988	8.6435	7.4201	6.5301	7.0756	6.3183	8.3908	7.0227	9.9109	10.2	9.4479	7.2774	7.2293	8.019	8.7802	7.9704	7.335	6.9751	8.7067	7.1716	7.7547	9.9266	11.205	7.0211	7.8508	8.2241	11.723	9.7753	9.9205	9.4279	9.4175	7.8426	7.4988	9.4064	5.9327
-13.05	-12.948	-16.052	-14.531	-13.401	-13.283	-14.639	-12.713	-15.074	-14.747	-12.258	-15.206	-14.078	-12.906	-13.761	-11.782	-14.875	-13.38	-14.405	-14.123	-13.021	-13.37	-14.293	-14.667	-14.587	-12.354	-14.891	-13.308	-13.925	-12.697	-14.333	-14.117	-11.997	-14.749	-12.727	-12.593	-15.171	-13.317	-11.369	-16.051	-15.148	-14.428	-15.486	-12.432	-14.221	-15.194	-15.55	-14.264	-13.065	-15.183
-1.1236	-1.5502	-1.1921	-0.16092	-1.8355	0.10104	-2.3845	-1.1436	-2.0198	-2.9249	0.48064	-1.202	-0.90989	-3.079	0.18392	0.01284	0.21464	-3.7005	-2.4089	-0.5556	-1.7421	-1.8615	0.51106	-1.7928	-2.1437	-0.018052	-0.70186	-0.61088	-2.4545	-4.8113	-0.85533	-2.2198	-1.7249	-1.678	-0.74951	1.4784	-1.7163	-1.881	-1.1573	-1.9656	-1.6513	-3.2019	-1.5762	-2.2069	0.95187	-2.6646	-2.7391	0.25923	-1.1037	-0.55582
3.6291	1.9409	1.9139	1.9125	0.59706	1.8835	1.3212	2.8544	-0.42336	3.3389	-0.26659	0.55136	1.8277	1.4859	2.2289	1.5771	0.89655	2.4065	3.2277	3.0547	3.8473	2.0643	0.91391	1.5834	0.01596	1.3323	3.4148	0.19741	2.54	3.1017	1.8592	3.1204	1.5627	5.3761	1.2389	-1.1334	2.6623	3.2508	2.3017	-0.43326	2.4631	1.2853	1.8669	2.6654	1.8538	2.4027	0.87168	0.41368	2.2947	-0.21356
10.197	7.6076	7.5188	7.0345	7.6786	7.2844	10.088	8.1036	7.709	7.2654	6.4442	8.1133	9.5812	8.6533	7.5572	8.3636	8.143	7.3621	7.0647	7.5278	8.6547	9.7382	7.6069	9.0192	9.6026	7.736	8.8516	9.0993	10.005	8.5949	9.7013	7.2448	9.6075	6.119	8.9455	9.5264	6.9441	8.4292	8.87	9.2299	10.909	8.633	9.2511	7.9593	10.357	4.4096	7.359	8.59	9.9185	7.9009
-20.135	-20.109	-20.726	-20.16	-21.814	-18.741	-21.817	-20.776	-22.422	-22.127	-22.468	-20.22	-21.193	-20.894	-19.719	-19.262	-21.722	-23.162	-19.188	-19.86	-21.819	-19.715	-20.993	-21.054	-20.074	-19.054	-21.205	-19.985	-22.763	-21.297	-21.067	-20.73	-19.761	-21.302	-20.69	-20.621	-21.519	-20.595	-21.192	-21.348	-18.593	-21.065	-19.591	-22.395	-21.102	-21.714	-21.057	-20.754	-20.327	-21.451
1.8695	0.038601	3.466	2.2956	1.4727	2.2943	1.7599	4.984	1.8019	1.7046	2.6256	0.92049	1.4456	4.212	2.6385	2.3042	1.4144	0.83021	1.1947	1.4303	2.8039	0.43164	2.1637	4.213	1.4869	2.8129	1.5649	2.2586	1.0049	1.0953	1.3905	-0.65033	1.5402	3.436	1.3024	1.4561	2.8605	2.3729	1.0542	2.2587	3.0273	1.9379	1.7093	-0.094248	1.933	1.5654	-0.38927	2.2457	3.1464	3.288
-2.3925	-3.9845	-4.4271	-1.7755	-3.1913	-6.3059	-1.8827	-3.4506	-4.0651	-3.2802	-5.962	-3.5351	-5.7346	-2.5561	-3.343	-6.8433	-5.751	-3.552	-4.5431	-2.8108	-3.1254	-2.9894	-3.6453	-3.9385	-3.1668	-4.7037	-3.3626	-5.301	-2.9402	-4.8366	-4.7113	-2.2581	-3.6464	-5.5967	-3.8334	-4.3677	-4.9437	-4.9148	-4.1012	-4.0249	-5.6505	-5.1703	-4.7761	-4.8123	-1.5932	-5.4779	-3.9924	-3.9542	-6.8003	-5.1584
-12.183	-12.064	-8.957	-12.489	-10.624	-11.054	-9.7298	-12.552	-11.925	-12.51	-11.414	-11.45	-10.921	-10.664	-10.984	-9.8223	-12.329	-11.552	-9.1449	-12.044	-10.473	-12.666	-14.69	-12.914	-12.844	-12.169	-11.988	-9.8995	-10.682	-11.456	-11.278	-12.912	-10.536	-11.731	-11.088	-10.045	-8.8899	-9.8547	-10.083	-11.43	-12.285	-13.505	-9.1899	-11.969	-12.108	-12.606	-9.8374	-11.656	-10.845	-10.786
-1.9991	-0.54507	-1.9542	-3.9759	-2.9317	-1.373	-2.8948	-1.7873	-0.84368	-3.4199	-1.35	-1.4738	-3.6951	-2.6642	-1.7769	-3.2222	-2.3879	-3.9025	-0.52355	-3.7592	-2.6483	-3.2794	-2.8831	-1.8064	-2.0072	-3.7454	-0.64139	-3.3344	-2.1395	-2.751	-2.9164	-4.9713	-3.3581	-3.4896	-1.8905	-1.6508	-0.22539	-1.3517	-1.7141	-0.58003	-1.1593	-2.7057	-3.3134	-3.3152	-2.2799	-1.5105	-3.527	-4.4989	-1.3667	-2.3407
5.803	5.0579	6.6922	7.2821	6.2326	5.1395	4.1583	8.5832	6.4205	5.1982	7.0588	6.932	8.4552	6.6952	5.3893	5.1213	7.8231	6.0764	6.0747	4.455	6.2019	6.3582	6.7347	6.7235	4.8638	5.6179	5.2843	6.9426	3.7666	3.4817	4.67	4.2014	5.6105	5.4425	5.1524	7.0674	7.3548	5.5524	5.1616	4.2702	5.8883	3.2364	4.137	3.8336	7.1276	7.5121	4.931	4.3892	8.0523	6.5058
0.19007	-0.91699	1.1821	-0.72192	2.3518	0.1225	1.4578	1.8384	-0.68996	1.5941	0.52163	1.5763	2.1436	2.0574	0.81425	1.3635	-0.40958	1.6957	2.7336	1.0642	1.4634	-1.8904	-0.28061	0.90984	-0.36874	1.8994	-0.06312	-1.0476	-0.35352	0.85792	0.26481	0.87981	0.6119	1.394	0.87372	0.073093	-0.3543	-0.015462	1.0428	2.5887	2.0364	2.6542	0.077931	0.8875	-0.35427	-2.016	-0.31575	-2.8461	-0.73612	0.5606
8.1223	7.341	7.8799	8.5207	8.0555	8.4052	7.374	7.7263	6.7588	9.3584	8.42	4.6277	7.6478	9.0944	8.1152	8.1244	7.6103	9.0217	8.2484	8.637	9.2498	10.407	7.2667	7.5718	8.9389	7.3966	6.8813	9.4713	6.9472	6.8979	10.85	9.241	6.1689	6.0956	8.0862	7.0124	7.5668	9.6415	8.8488	7.829	7.8627	6.5836	8.8745	7.3288	7.7164	6.8236	9.0918	7.0854	7.0808	7.0934
-13.427	-14.946	-15.719	-14.114	-13.404	-14.239	-14.62	-13.305	-13.279	-15.56	-14.033	-14.224	-14.939	-13.867	-12.429	-14.084	-11.916	-13.769	-13.893	-14.375	-12.943	-12.59	-13.642	-12.01	-13.699	-13.794	-14.295	-13.47	-16.044	-11.559	-16.067	-13.61	-15.042	-14.164	-13.842	-13.879	-14.688	-12.902	-12.391	-12.885	-14.4	-15.2	-14.412	-15.459	-14.272	-11.777	-15.221	-14.573	-13.683	-12.715
0.045665	-1.1074	-2.9828	-1.8305	-1.0954	-0.21543	-2.7113	-0.37676	0.029901	-1.6099	-1.5604	-2.0164	-0.28864	-1.2948	-0.80897	0.70779	-1.6691	-0.44796	-1.4177	0.99394	-1.7943	-1.2718	-0.56635	-0.58704	-1.7109	-1.8984	-2.648	0.25527	-1.2415	-1.1913	-0.46039	-1.0632	0.62752	0.18459	-1.392	1.1417	-0.75999	-0.82406	0.4778	-3.8136	-0.46016	0.58696	-1.9553	0.73703	0.66145	-1.0802	-2.2877	-2.6812	-2.4348	0.24316
-14.015	-11.723	-16.234	-17.028	-12.94	-11.941	-13.574	-13.201	-11.355	-16.002	-12.717	-14.026	-14.958	-16.923	-13.664	-16.997	-15.166	-13.192	-12.834	-13.489	-14.784	-14.148	-15.024	-12.03	-13.892	-13.139	-11.74	-12.877	-14.641	-15.52	-12.806	-14.37	-14.833	-12.744	-16.194	-15.089	-13.37	-12.984	-16.636	-15.02	-14.498	-14.639	-12.409	-13.867	-15.413	-13.456	-14.704	-15.837	-15.988	-13.403
-24.729	-22.446	-21.408	-23.584	-22.702	-23.771	-22.858	-22.485	-19.399	-21.318	-21.32	-21.363	-23.566	-23.476	-23.645	-20.873	-22.324	-21.191	-24.327	-22.369	-22.857	-22.014	-20.199	-21.038	-20.84	-19.397	-20.899	-22.963	-21.743	-22.522	-23.746	-19.491	-23.144	-22.551	-22.78	-22.125	-22.269	-20.986	-22.108	-22.358	-22.39	-21.162	-22.044	-22.885	-20.146	-20.584	-22.191	-22.038	-22.841	-23.437
-11.405	-10.314	-11.07	-13.97	-11.472	-11.777	-10.545	-11.538	-10.719	-10.845	-10.666	-10.98	-10.75	-13.399	-11.394	-12.227	-9.3196	-9.6133	-14.266	-11.034	-11.311	-11.296	-11.72	-10.083	-9.9907	-9.0921	-10.508	-10.274	-11.118	-10.708	-12.37	-9.0102	-10.738	-8.2961	-10.53	-10.109	-10.919	-11.404	-11.58	-10.074	-9.8996	-11.987	-11.177	-9.1044	-11.649	-9.5982	-14.795	-10.151	-10.288	-11.335
-11.447	-10.427	-12.929	-11.123	-12.902	-12.205	-11.191	-10.695	-11.066	-11.257	-11.486	-13.105	-11.448	-13.019	-11.63	-11.179	-11.658	-11.095	-12.003	-12.428	-11.071	-12.065	-14.414	-11.208	-9.4588	-10.983	-11.143	-10.537	-11.985	-11.613	-11.868	-11.001	-11.395	-10.156	-11.68	-11.942	-10.348	-11.122	-10.713	-12.51	-9.8541	-12.885	-11.243	-11.241	-11.037	-12.201	-10.59	-11.986	-10.966	-9.9552
-15.783	-14.394	-13.7	-12.255	-13.218	-11.46	-14.811	-13.132	-13.902	-15.394	-12.921	-12.423	-14.435	-13.908	-12.174	-15.301	-13.317	-12.391	-13.607	-11.944	-13.455	-11.009	-12.873	-13.86	-11.386	-13.296	-12.619	-14.142	-12.878	-12.873	-12.19	-13.191	-12.964	-15.586	-9.9015	-12.229	-15.621	-13.376	-13.006	-12.228	-13.209	-13.151	-15.128	-14.013	-12.651	-12.11	-13.077	-14.748	-12.127	-14.564
-6.1011	-6.4426	-6.805	-4.6794	-4.8983	-4.6399	-4.8605	-6.104	-4.2973	-6.6736	-6.4405	-6.5581	-2.5237	-7.6854	-5.311	-4.1288	-4.8187	-3.6358	-2.7718	-6.0645	-5.7375	-3.007	-7.493	-3.407	-5.8154	-4.1519	-3.2964	-6.027	-3.2612	-5.1005	-7.649	-5.542	-6.5046	-5.3623	-5.2133	-4.6943	-4.4881	-4.2701	-4.4484	-4.4516	-7.1239	-2.312	-5.901	-4.8186	-4.6484	-3.9697	-4.9514	-5.6116	-3.7603	-4.7256
-6.8609	-7.2189	-4.6494	-6.2787	-5.7818	-7.6719	-4.8823	-6.2709	-4.9419	-5.5112	-5.927	-6.6122	-5.7846	-6.3059	-6.1809	-5.4261	-6.4234	-5.091	-5.688	-5.9487	-7.0934	-7.3885	-6.504	-6.8478	-6.675	-5.8271	-4.5708	-8.6888	-4.1665	-6.0479	-8.1986	-7.1342	-7.4082	-6.4935	-9.0053	-5.6242	-6.9643	-4.67	-5.5914	-6.3676	-6.4797	-6.5455	-5.7336	-4.2772	-4.7602	-5.1771	-7.4286	-8.6065	-6.0307	-4.2955
-12.295	-11.611	-10.111	-9.9885	-10.987	-10.722	-9.8429	-10.282	-9.7562	-11.071	-11.115	-10.205	-10.151	-11.997	-10.564	-9.722	-9.9651	-10.125	-11.443	-10.886	-10.296	-9.4691	-11.067	-9.3127	-10.991	-10.967	-10.049	-10.136	-9.5901	-8.4599	-11.913	-10.464	-8.2065	-9.8513	-12.143	-9.5212	-9.4501	-10.057	-11.401	-10.278	-9.7494	-9.0288	-7.6923	-10.341	-12.408	-11.135	-9.701	-11.019	-14.096	-8.2151
-13.914	-13.964	-11.302	-12.168	-12.399	-14.83	-14.128	-14.283	-17.528	-11.554	-16.105	-12.449	-13.791	-13.629	-13.067	-11.87	-12.241	-13.319	-12.5	-13.104	-12.124	-11.715	-11.697	-14.112	-14.686	-15.431	-13.99	-12.836	-11.847	-12.228	-12.855	-13.76	-12.845	-12.531	-13.608	-12.363	-12.405	-15.398	-14.516	-12.408	-14.184	-13.238	-12.574	-12.015	-13.144	-14.478	-12.744	-15.446	-12.845	-13.318
-11.1	-11.304	-10.403	-12.488	-11.275	-11.49	-11.36	-13.388	-12.51	-12.207	-11.123	-10.986	-11.413	-11.139	-12.132	-13.75	-11.352	-12.437	-10.305	-12.094	-12.387	-13.3	-11.851	-11.568	-10.879	-12.034	-12.714	-10.363	-11.245	-10.348	-11.304	-12.182	-13.435	-12.026	-11.187	-9.6831	-13.846	-13.065	-12.555	-10.031	-12.347	-11.054	-11.727	-10.44	-11.024	-11.125	-11.17	-10.583	-12.328	-10.608
-8.4664	-9.3506	-9.6892	-8.2199	-9.392	-8.8951	-9.423	-10.226	-10.06	-10.101	-9.8747	-7.8072	-10.322	-10.726	-9.6996	-9.9568	-11.117	-10.586	-8.5284	-10.91	-8.9561	-9.0287	-10.795	-10.488	-9.1796	-10.955	-10.784	-9.1364	-9.6478	-9.8482	-8.1209	-8.5951	-9.0951	-10.936	-7.5527	-7.595	-11.011	-7.2746	-9.9088	-9.7569	-11.694	-6.8831	-9.0882	-9.1238	-10.645	-8.8951	-7.7226	-7.9684	-10.961	-9.0174
2.0742	-0.96095	2.103	0.63836	0.10497	0.66264	-0.12183	1.0377	0.68628	0.15274	-1.7162	-0.096938	-2.7212	0.67696	0.5471	2.2512	0.42244	1.2961	-0.31609	-1.7301	1.446	1.5605	2.0041	-0.9631	1.2751	1.4866	-3.3668	2.0946	0.75624	-1.7313	1.8021	1.6781	2.8672	0.042009	1.5774	0.70881	0.85751	-0.53935	0.81692	-0.75257	1.3545	0.36078	-0.27203	2.3514	0.6232	-0.96573	-1.2465	0.334	-1.8086	0.78125
-0.056985	3.605	2.2597	-1.0936	-0.053605	1.8636	-0.84761	2.8883	1.0113	0.34194	1.5735	2.3686	-1.5807	0.59589	0.74528	1.6176	1.5142	-1.277	3.6092	2.8519	-0.21455	0.60976	2.5974	1.7667	1.1367	-0.10595	2.1246	1.8822	3.0384	1.8437	0.098195	3.0034	3.1202	1.6033	3.7523	2.1034	1.8312	0.41122	1.0742	1.7515	1.5368	2.1598	0.38705	0.68557	1.9653	-0.48924	3.1876	1.5303	0.85036	2.0429
3.544	6.3713	5.0919	3.939	2.8363	5.7042	3.1663	3.0025	5.4223	5.2997	5.0992	2.8886	4.8192	4.4142	4.9458	5.3017	5.1747	3.6066	4.3252	4.5147	5.6174	3.1815	4.5578	5.3044	4.1042	5.7737	4.8166	4.1241	6.3308	6.6164	5.6188	1.8798	4.332	2.3254	1.6314	4.0349	5.4767	4.0377	5.2505	4.3526	4.0852	3.1135	5.0817	2.0123	5.8507	4.0835	3.8061	4.8856	5.1247	4.2834
-12.198	-11.616	-14.046	-15.126	-13.378	-12.791	-17.018	-14.781	-14.883	-11.473	-14.426	-14.174	-15.44	-13.685	-13.603	-12.422	-11.628	-14.135	-13.115	-13.606	-12.92	-11.89	-15.888	-13.355	-13.856	-11.948	-11.4	-12.996	-13.421	-10.512	-11.902	-13.446	-11.036	-11.727	-13.426	-14.557	-14.227	-14.014	-14.075	-12.955	-13.071	-14.193	-14.481	-12.916	-13.135	-16.023	-11.118	-14.806	-11.967	-12.987
-1.0656	-0.65036	2.0683	-0.83926	1.8169	-0.31521	-0.39752	0.4136	-0.3892	-0.39054	-1.269	-1.0002	-0.6236	0.63002	0.9175	-0.201	-1.5297	-0.91201	1.4337	-1.3675	-0.010268	0.15761	-0.61436	1.8699	-0.84743	2.3697	1.641	0.7261	0.49646	-2.8354	0.98469	0.3297	-1.6858	0.84714	-0.81563	0.11413	0.51662	-0.49314	2.6272	-1.7912	1.304	0.6839	-0.97046	1.0943	0.54119	-1.158	-0.98523	-0.19758	0.36807	-2.2868
-1.7879	0.89027	-2.1131	0.066777	-0.56715	-1.8696	-1.8373	-1.5573	0.20991	-3.5542	-0.52153	-1.2606	-0.30749	-3.1543	0.067624	-3.2255	-1.7545	0.96174	-0.21171	-3.3419	-1.7597	-1.5973	-1.3536	-2.3765	0.855	-1.7054	-0.67201	-0.47582	-2.5652	-2.1657	-3.7873	0.19268	-2.693	-2.4263	0.39844	-1.4542	-2.4143	-2.4117	-2.2826	-1.7092	-1.4026	-0.14193	-3.3572	-1.1881	-4.1513	-4.0306	-0.22884	-0.28097	-2.7917	-0.10653
-13.161	-10.718	-12.698	-10.81	-12.748	-10.906	-11.881	-11.801	-13.138	-12.623	-11.472	-12.374	-13.078	-11.313	-13.227	-12.799	-13.247	-10.587	-11.646	-12.385	-11.96	-9.1428	-11.343	-13.319	-14.434	-12.398	-10.999	-13.867	-9.5686	-12.758	-11.075	-11.288	-12.271	-10.632	-12.694	-9.8947	-10.744	-10.543	-12.271	-10.919	-10.067	-13.331	-12.255	-11.378	-11.783	-12.19	-9.5591	-10.43	-11.756	-10.286
-5.4999	-2.9669	-1.1017	-1.3343	-3.0839	-4.1358	-3.4628	-5.1727	-4.4262	-1.9233	-3.7023	-5.5461	-3.4658	-2.7326	-3.9595	-3.5077	-4.2561	-3.187	-3.2171	-0.55167	-3.3872	-2.7213	-2.8322	-1.4405	-1.5263	-3.8145	-4.7877	-4.7226	-3.6103	-3.2024	-2.1548	-1.5645	-1.8885	-3.32	-2.328	-0.70746	-2.2182	-2.6187	-3.1405	-2.3725	-3.1207	-2.5203	-2.1279	-4.4976	-2.5969	-6.6315	-4.2008	-5.1402	-2.4141	-3.175
-0.21249	0.4801	1.9352	0.8395	3.2968	-0.76512	-0.025788	0.60621	3.5524	1.8472	2.7919	1.2068	1.3696	0.92271	-0.052518	-0.56719	1.3201	-1.3402	1.1008	1.6743	1.0066	1.3409	1.6227	1.8675	1.5139	1.7054	3.895	-0.78252	0.93033	2.9795	1.7909	1.6723	3.2127	1.7719	1.1426	1.8307	4.7108	0.53073	3.0092	3.2214	0.16208	2.5936	0.94149	2.8471	1.2939	-1.1869	2.7285	1.2658	-2.5418	3.7136
3.3581	3.2898	2.1294	4.5728	4.039	2.8633	2.1064	4.6916	4.5916	2.2183	4.1416	5.0625	3.4795	2.8369	3.9931	4.5205	5.3872	2.9326	7.116	4.0532	5.5471	6.0104	2.1187	4.19	6.3032	6.1319	4.97	5.9742	4.0587	3.5337	4.0349	2.8557	4.6577	6.737	6.8642	6.5615	7.7019	4.2044	5.9083	3.0232	6.608	3.9528	5.6551	4.4335	2.3595	6.9577	4.7245	4.5452	4.9873	5.0051
-13.209	-12.861	-9.2098	-13.879	-11.755	-11.98	-14.178	-11.782	-12.171	-12.349	-11.233	-13.005	-12.228	-12.337	-13.666	-11.917	-11.135	-13.215	-11.676	-12.157	-11.807	-10.209	-12.214	-12.043	-12.131	-10.876	-11.679	-11.076	-11.563	-13.392	-11.549	-12.297	-12.921	-11.314	-12.891	-12.128	-8.8395	-12.237	-13.779	-11.97	-11.286	-12.532	-13.153	-12.212	-12.611	-11.139	-12.424	-9.6964	-11.467	-12.421
-4.9443	-2.0468	-4.6062	-3.7611	-4.6197	-3.5548	-1.8331	-2.2312	-2.8553	-3.2946	-4.02	-4.1189	-3.6707	-3.6666	-1.8332	-2.9804	-2.053	-3.9304	-1.587	-5.2148	-2.6799	-4.5709	-1.5337	-0.50078	-1.4244	-3.1639	-2.9716	-4.6939	-3.218	-4.6507	-4.1795	-2.9606	-3.5997	-2.5118	-2.525	-2.6475	-2.5793	-3.9438	-4.2854	-4.6063	-2.1407	-2.921	-2.7794	-1.7255	-3.1577	-2.0969	-1.1025	-5.4148	-3.4398	-3.9746
-13.205	-15.526	-14.617	-13.96	-13.864	-14.449	-15.393	-14.084	-12.712	-16.839	-13.95	-15.484	-15.22	-15.612	-13.331	-14.979	-14.561	-13.562	-16.028	-16.088	-16.03	-13.687	-14.233	-14.085	-12.42	-15.354	-15.936	-13.807	-13.955	-14.315	-16.262	-14.328	-15.093	-14.382	-15.055	-13.641	-13.289	-12.052	-12.994	-13.801	-12.998	-14.709	-12.589	-15.676	-15.831	-13.327	-13.506	-14.496	-14.695	-15.824
-4.5464	-5.7536	-8.4203	-7.3304	-2.9833	-5.2654	-5.0805	-5.7222	-6.0313	-4.633	-3.7867	-5.4217	-7.8658	-5.3132	-6.147	-8.3685	-7.6097	-6.4376	-7.5722	-5.7256	-9.0813	-6.2945	-5.5357	-5.0385	-3.9186	-5.508	-5.1852	-5.5601	-6.0696	-5.0668	-5.3166	-6.6674	-6.863	-5.2872	-5.9539	-6.7355	-7.0755	-6.2717	-7.538	-6.5605	-6.6312	-4.4119	-4.0838	-4.6167	-5.62	-4.3835	-5.6744	-6.4667	-5.6105	-4.7184
-0.49264	1.4639	-0.41789	3.4333	1.4631	2.4317	2.2356	1.0614	1.5413	0.55755	1.9604	0.48985	-0.85522	1.9606	1.0615	1.6367	0.73875	3.0728	2.2578	1.2651	0.71213	1.8874	0.87128	-0.39351	1.6907	3.5787	0.228	1.4802	1.3628	-0.12867	3.0553	3.3067	1.1065	0.89524	0.35953	1.6424	0.68544	2.1336	-0.13665	0.66705	0.94274	0.93366	-1.8639	1.1277	0.87123	2.8417	0.32568	1.3562	1.1747	2.2729
-3.395	-1.0351	-3.0497	-3.6299	-1.3237	-0.71241	-2.2091	-2.8813	-2.0185	-4.1883	-1.4518	-3.8131	-3.3426	-2.67	-1.532	-3.052	-1.8536	-1.8169	-1.9215	-0.80028	-1.8479	-3.7712	-3.5298	-3.046	-2.5229	-2.7505	-0.94162	-2.1698	-3.247	-2.3717	-2.0218	-0.92895	-3.419	-2.7113	-4.0997	-3.6576	-0.11553	-2.3511	-2.7843	-1.55	-4.1922	-2.6674	-1.7471	-1.0087	-3.5632	0.020982	-1.221	-1.8545	-3.4786	1.4932
-4.7328	-4.0057	-3.7216	-5.2892	-5.3424	-2.7655	-4.3436	-5.4282	-4.6932	-4.3838	-3.9043	-3.3641	-3.6715	-3.1312	-4.5679	-3.5651	-6.3692	-4.511	-3.1013	-5.1458	-4.2882	-7.081	-3.4241	-5.2441	-4.5993	-4.3694	-3.8642	-2.516	-4.6599	-3.9756	-3.3325	-6.3112	-5.0384	-3.5629	-3.1028	-4.8251	-6.1158	-4.9858	-4.7036	-3.311	-4.7047	-3.9389	-4.5508	-5.9241	-4.9269	-2.9935	-7.3888	-4.1278	-5.5782	-5.7809
-23.337	-24.04	-23.895	-24.464	-20.781	-22.176	-21.849	-23.446	-20.078	-21.693	-21.647	-22.955	-23.938	-22.91	-20.161	-22.113	-19.612	-23.46	-22.66	-22.512	-23.195	-20.201	-23.03	-20.684	-21.559	-21.828	-22.705	-22.934	-22.618	-22.115	-22.774	-22.571	-21.408	-22.728	-24.367	-22.548	-23.128	-20.296	-24.042	-22.447	-22.078	-21.93	-21.847	-24.335	-23.618	-21.597	-22.755	-24.745	-25.828	-21.242
-5.3638	-7.1587	-6.8587	-6.497	-5.2136	-5.8318	-5.6014	-7.2159	-7.2659	-5.9645	-5.6935	-7.6325	-4.5545	-5.9571	-7.554	-7.3277	-7.6641	-5.9559	-7.1627	-7.8284	-5.9619	-4.4326	-7.3137	-7.1095	-5.8728	-6.5724	-6.1301	-5.0825	-7.4103	-4.2873	-6.3031	-6.8614	-6.2894	-8.0056	-7.8702	-6.311	-8.2548	-5.7143	-5.4393	-6.5104	-6.3068	-5.7219	-7.6913	-8.8573	-5.9313	-7.0059	-6.2156	-5.6133	-5.3598	-5.3248
9.3749	7.6084	8.5982	11.089	8.1395	9.1565	9.5401	10.36	8.0226	9.8779	11.03	11.177	11.51	9.0806	9.2497	9.5229	9.2109	9.6719	8.5807	8.4003	8.3903	7.0305	6.6801	7.2293	9.6693	10.756	9.8396	10.502	9.361	10.781	10.462	9.2203	11.74	9.0893	10.035	9.7841	10.142	8.2777	10.391	7.6927	10.592	9.8174	9.2751	9.9596	7.2138	8.5948	11.257	11.275	9.6547	9.3594
-9.6414	-7.6917	-7.5609	-8.456	-7.8523	-8.1376	-10.133	-7.9011	-9.1108	-9.8095	-9.6281	-8.7973	-5.9018	-8.4804	-6.6774	-9.8693	-9.526	-10.955	-8.7557	-9.352	-10.497	-8.1268	-10.233	-9.4402	-9.1565	-8.019	-7.6488	-9.0529	-8.9364	-8.9146	-10.092	-8.1523	-10.246	-7.1627	-7.466	-8.4223	-9.5832	-7.5752	-9.7649	-10.609	-9.6274	-9.192	-9.3851	-7.9214	-8.5976	-10.225	-6.7054	-9.083	-9.6946	-7.9831
-1.8287	-4.6301	-3.3383	-0.069392	-2.4736	-3.7857	-2.6469	-1.0779	-4.3022	-4.9187	-3.5864	-3.0335	-3.9351	-3.3199	-4.6418	-7.3667	-2.6611	-2.925	-2.5042	-3.3813	-3.7262	-2.32	-3.2522	-4.4857	-4.7285	-1.9584	-3.2553	-5.207	-4.9442	-3.6677	-1.8392	-3.5304	-2.5062	-3.1273	-2.2918	-3.6772	-2.0294	-4.5019	-3.5157	-4.2117	-2.2089	-3.051	-5.7576	-3.3426	-3.7953	-4.7826	-4.432	-2.024	-1.604	-2.3078
5.2392	4.3857	2.8822	6.1518	3.7305	5.5867	3.7682	4.9167	3.2224	4.428	5.0936	5.065	6.1186	4.754	3.817	5.8618	5.2329	6.6568	3.0943	6.986	5.1653	3.7637	5.7757	6.4584	5.1329	5.0867	2.652	4.5454	5.9403	5.6024	3.9247	4.3436	2.9189	3.6142	4.528	4.4206	4.9437	3.2416	7.3946	5.3711	6.4492	5.8714	4.0986	4.7316	6.9625	5.3343	6.4371	5.6604	4.1725	4.8322
2.6091	-0.39756	2.0507	3.3996	3.9341	2.2595	1.8652	2.5669	3.0135	2.6492	0.33424	3.0011	-0.10976	3.6402	2.7393	2.0176	2.8437	1.8467	1.3238	0.97269	3.3148	1.342	4.0717	3.6571	1.1268	3.2029	0.67438	2.5058	3.9591	1.8644	2.9633	1.1941	2.0934	0.57525	1.3218	1.9548	2.777	1.6239	2.0995	0.54976	1.145	1.1565	1.0827	2.5101	1.5359	2.2647	2.1997	1.9558	1.1924	3.6863
2.5228	3.8314	3.3405	4.5339	1.6449	1.7538	2.4629	2.8975	1.303	2.6842	5.3833	2.4572	2.277	6.3564	1.5605	2.2084	2.4874	1.7528	0.53823	3.3916	1.6376	4.029	5.0264	2.0711	3.6051	3.4796	2.837	3.9837	2.9362	3.867	1.652	1.7361	3.4944	1.1593	2.0084	2.3819	2.0327	2.2712	1.0154	1.4601	2.6419	1.7563	3.8565	3.9583	2.9416	2.4138	2.5141	3.961	1.8262	2.6321
0.089937	-0.18067	-2.7126	0.12526	0.51548	-1.0726	0.99906	-1.5046	-0.073924	-1.373	0.45497	-0.93652	-1.2312	-1.281	-2.5962	0.45636	-0.48433	0.50792	-2.6527	-0.20712	-0.14391	0.63885	-2.659	1.5001	-1.1364	-1.8831	-2.9726	0.87463	-0.10318	-1.491	-2.2398	-0.48415	-1.4107	-1.7768	-1.1402	-2.4914	-2.1823	-0.84172	-1.9373	-1.1598	-1.3825	-0.64166	-1.2586	0.020634	-2.0359	-0.43974	1.5242	-0.84973	-1.1476	-0.86214
2.0952	-0.78218	1.0363	1.8261	3.213	3.3353	2.3279	2.8772	2.9072	1.6798	2.0645	-0.90938	0.2667	1.1548	0.37737	3.2192	0.66732	2.0333	-0.037283	2.0715	2.9707	1.0207	2.7866	1.7218	0.89068	2.3625	3.2204	2.5962	0.4911	1.4241	1.6717	2.4071	0.68764	-0.35114	3.4876	0.94646	0.32283	0.54196	0.28935	1.2071	4.0122	0.37551	1.8478	2.5486	-0.35226	0.87723	2.1833	-0.58166	-0.95954	1.0591
-0.75932	0.10265	0.098237	1.6688	-3.1506	0.20568	0.19104	0.69765	1.6131	-1.2626	1.4659	-1.3961	0.063784	-2.2245	-2.2817	-0.80747	-0.23266	-0.61088	-0.236	0.40413	1.6126	1.8998	-1.9013	0.74018	-1.652	-1.8112	1.8713	1.7146	0.80353	-1.0576	2.3813	0.28859	-0.32956	1.0279	-0.83383	0.25753	-0.88853	0.78573	-1.2341	-1.6111	-0.15243	-2.0715	0.059075	-1.0273	-1.4047	-1.5316	-0.5757	0.68135	1.2368	-0.52917
-1.0068	-0.4492	-2.1218	-3.1811	0.91713	-1.7207	-2.987	-2.6023	-0.81858	-1.3435	-1.9906	-2.5639	-0.74451	-1.0377	-0.96799	-2.1767	-2.4692	0.26448	-1.8305	-1.2534	-1.4802	-1.2446	-2.5152	0.073389	-0.26241	-2.8034	-2.025	-1.9871	1.3492	-1.8653	-4.5356	-2.544	-1.0198	-2.0466	-3.7931	-1.9517	-0.85698	-2.0969	0.35551	-0.83743	0.34292	-2.7357	-1.3385	-0.14514	-1.4347	1.9651	0.29018	-1.4683	-0.016798	-1.5282
-3.6591	-4.2113	-3.9152	-4.4184	-3.8991	-4.5225	-4.2923	-5.1421	-3.8378	-4.8645	-6.7274	-6.1111	-4.4305	-3.6472	-4.2063	-0.51924	-4.567	-4.5459	-3.5605	-3.9969	-4.229	-4.2637	-3.8169	-5.7032	-4.0673	-4.2996	-5.9003	-2.4888	-1.5132	-1.6921	-2.7082	-3.6361	-4.2237	-2.748	-4.0819	-2.8181	-2.281	-5.1423	-4.0139	-2.1585	-3.6086	-6.0954	-1.8695	-2.7364	-5.3446	-5.5778	-3.1274	-5.0192	-1.9951	-5.473
-0.54148	-2.7488	-0.46685	-1.9481	0.21916	-1.8651	-1.36	-1.9728	-3.2974	-3.6127	-2.4101	-2.3665	-4.5621	-1.408	-2.5537	-0.52347	0.3479	-2.8074	-0.76805	-1.7891	-0.57373	-0.76265	-3.8933	0.30314	-1.3175	0.17489	-0.95277	-1.9408	-1.5307	-2.303	-2.1345	-1.4202	-0.53796	-0.40922	0.9221	-2.8208	-0.83859	-1.1046	-1.8323	-1.8439	0.29853	-0.77735	-1.3915	-1.5895	-1.6167	-2.4332	-0.68537	-3.5699	0.50122	0.70287
-2.0225	1.6097	0.77975	-0.51163	-1.2093	2.1314	-0.31629	0.16122	-0.33372	0.49254	1.4503	0.17693	1.1997	2.1969	2.5468	0.1125	1.8034	0.27283	-2.3405	-0.92849	-0.83636	0.23388	-0.20596	-0.47981	2.7782	0.44897	0.54446	-0.6054	2.5413	-0.76804	1.7125	-1.2452	1.245	0.024307	1.0162	-1.0366	-2.4838	0.096426	-0.84231	1.5122	-0.3837	-0.28926	0.52645	0.43917	-0.63294	-2.1594	0.13812	1.3035	1.0418	-1.8909
-0.80747	-1.6428	0.40033	-1.9587	-0.92438	-0.79606	-1.9642	-1.7732	-0.60507	-0.12555	-0.6551	-1.6249	-1.0847	-1.7736	-0.71674	-1.5221	-1.6343	-0.4171	-0.36012	-2.4493	0.40089	-3.5685	-2.1334	-2.335	-1.5141	-1.8879	-2.3179	-3.2475	-3.1186	-0.32672	0.16125	-1.3204	-3.0138	-1.6882	-1.8048	-0.022611	-0.28129	-1.6701	-1.731	-0.18375	-0.94358	-1.4158	-1.1177	-3.2559	1.8071	-2.4183	-1.4878	-3.4184	-2.5312	-0.74105
-3.0835	-1.6381	-0.33979	-1.0971	-3.2588	-1.845	-2.1747	-3.7352	-1.5658	-3.0886	-3.2339	-3.997	-1.8457	-0.49269	-3.7457	-2.103	-2.6676	-2.646	-3.0764	-2.8294	-0.41116	-1.5228	-4.9448	-2.6266	-2.7762	-1.7273	0.89543	-1.8655	-0.76032	-0.19132	-2.8235	-3.4548	-0.57759	-2.4236	-2.9331	-3.8109	-1.6858	-1.9808	-1.4744	-1.1513	-1.2198	-3.6886	-0.56203	-1.4835	-1.8634	-4.0818	-1.2715	-0.94863	-2.0923	-1.557
1.0797	0.065541	0.24288	-0.26663	2.112	-0.48484	2.2814	1.1668	-0.9478	2.101	1.2669	2.1833	0.58002	2.6679	4.3069	-1.0406	4.3744	1.7935	0.00234	-0.97914	2.9857	1.3128	2.6086	1.2649	1.4815	0.64173	0.18013	1.6895	1.2087	2.5971	2.2621	2.5907	1.365	3.1992	0.92816	2.2939	1.8045	0.31518	1.8012	0.72035	1.5279	2.8316	2.8124	1.8936	0.94092	2.5911	2.8051	0.82688	-1.1292	-0.47965
-0.15324	-1.0964	-2.702	-1.2894	0.52167	-1.849	0.43371	-1.077	-3.1306	-0.74614	1.112	-0.71857	0.55342	-3.6683	-2.4328	-0.94508	-2.5853	-1.4629	-2.1077	-0.76128	-0.09915	0.13615	-0.67351	-1.1287	0.019636	-0.62072	-1.3354	2.0808	-1.4688	-2.3073	-2.574	-1.7638	-0.46512	-1.5227	0.13723	-0.31526	-0.5629	-1.3475	0.88072	-2.7449	0.74953	0.44106	-0.76706	-0.9746	-2.7173	0.20437	-0.6592	-2.8576	-0.32407	-1.1797
-5.2955	-2.3985	-1.8253	-3.5386	-3.3119	-1.9337	-3.4603	-3.7217	-4.8888	-5.0993	-3.5851	-2.2267	-3.8735	-2.6311	-2.6953	-2.9068	-4.7322	-2.7329	-3.6542	-4.7747	-3.643	-0.30001	-2.6092	-2.7744	-2.6138	-1.3685	-3.8676	-5.5287	-1.415	-3.1366	-4.5528	-4.1973	-6.1609	-1.048	-2.6678	-1.835	-3.6554	-4.7487	-4.9403	-3.1698	-4.5353	-3.0855	-4.2932	-4.8486	-3.5882	-1.422	-4.7586	-4.677	-5.0432	-3.931
-15.314	-12.156	-11.08	-12.778	-14.685	-11.753	-13.932	-10.887	-13.426	-14.478	-11.201	-12.82	-12.376	-11.274	-13.612	-11.904	-12.387	-11.638	-10.978	-14.016	-13.595	-13.119	-12.877	-13.498	-13.897	-11.891	-12.358	-14.917	-13.073	-13.546	-12.084	-15.437	-13.233	-11.27	-11.969	-13.172	-14.901	-12.906	-13.794	-12.255	-12.17	-12.807	-13.577	-12.262	-13.799	-11.626	-16.158	-13.358	-12.188	-13.45
-11.514	-10.381	-11.555	-10.544	-10.978	-11.684	-9.9628	-12.891	-9.8569	-12.164	-9.3451	-9.4062	-13.378	-10.662	-11.372	-11.211	-11.229	-8.9044	-9.9883	-12.121	-8.8557	-9.9192	-9.1811	-10.642	-12.723	-10.371	-11.727	-9.9334	-10.542	-10.927	-11.294	-10.881	-11.008	-13.028	-10.76	-9.8599	-12.896	-10.962	-11.572	-10.859	-10.892	-9.7364	-12.84	-8.0384	-11.91	-9.886	-11.383	-10.081	-13.101	-10.593
-10.743	-12.954	-16.561	-14.882	-14.259	-13.505	-14.816	-14.747	-12.015	-15.746	-13.454	-12.708	-14.519	-14.238	-13.675	-17.847	-14.965	-15.731	-15.35	-15.416	-13.93	-14.847	-16.601	-16.113	-13.653	-16.169	-15.327	-15.283	-16.477	-14.962	-14.523	-13.021	-15.901	-13.712	-12.625	-14.452	-13.449	-17.115	-14.475	-13.409	-13.545	-13.947	-13.869	-12.977	-13.247	-14.839	-15.323	-13.645	-13.64	-16.002
-16.466	-14.883	-13.782	-13.365	-14.126	-15.747	-14.291	-12.447	-13.709	-12.929	-15.428	-15.306	-16.999	-14.927	-14.464	-13.931	-14.151	-16.092	-13.189	-14.907	-15.761	-14.86	-14.392	-15.167	-13.737	-15.475	-14.092	-14.364	-13.63	-14.046	-15.774	-14.079	-15.885	-14.534	-17.198	-15.497	-16.652	-15.034	-15.483	-16.25	-16.067	-14.602	-15.93	-14.859	-13.68	-13.807	-13.324	-14.686	-14.169	-14.11
0.21964	-0.046926	-1.5379	-0.17497	-1.8329	-1.0836	2.7954	-0.13386	-0.86	0.64391	-1.3966	0.72431	-2.0684	-1.3845	-0.29337	-0.14321	-0.58021	-1.0745	-0.43392	0.3667	-0.8191	0.42992	0.17266	-1.705	-1.2006	-1.186	0.71747	-0.64759	0.38537	1.3095	1.1198	-1.1517	2.3898	-0.087452	1.3532	0.3042	-1.3787	-0.12427	0.8286	-0.79822	-2.1462	1.1909	0.16341	-0.79137	-0.74312	0.11821	0.059305	-0.85223	0.30033	-1.6459
-0.28328	0.33494	-0.64513	0.25543	-0.29313	0.46613	-2.0695	1.2555	2.8149	0.9731	0.76156	2.9013	1.6935	0.77071	0.2585	0.56743	0.88607	1.9836	-0.056805	-0.0020606	0.27745	-1.2728	0.25482	2.2009	0.93153	-1.3457	0.57896	-2.0338	0.78059	-1.8037	-1.924	-0.26157	-0.27716	0.58705	-1.1538	0.89978	-0.4458	-2.0989	-1.9738	1.0539	0.63739	1.2864	-0.15568	-0.50006	0.67154	-2.4858	-0.95356	0.66058	0.8664	-0.10238
-6.7293	-5.9859	-5.8686	-5.1005	-5.7908	-6.7049	-4.3725	-4.0409	-5.7607	-5.5053	-5.4836	-4.4754	-4.8545	-4.2931	-5.0751	-5.7858	-7.0972	-6.4791	-5.6687	-4.416	-4.611	-6.6957	-4.6855	-4.9099	-5.6548	-5.3328	-3.904	-5.2717	-4.7609	-6.0664	-4.8235	-5.0128	-6.1696	-6.2909	-4.7285	-5.5632	-6.4627	-7.5714	-6.5533	-4.7074	-5.532	-6.0598	-4.2413	-5.6527	-7.2687	-4.8168	-4.0868	-7.0905	-5.8169	-6.1995
-21.101	-19.575	-21.022	-20.705	-20.088	-21.601	-21.596	-19.63	-21.224	-22.877	-19.219	-21.105	-20.626	-21.615	-20.207	-20.657	-22.045	-19.369	-20.547	-20.875	-21.689	-20.789	-20.492	-22.062	-19.6	-18.762	-19.635	-21.104	-21.296	-20.263	-20.801	-18.934	-23.346	-19.696	-22.793	-21.312	-18.179	-20.888	-20.108	-21.102	-20.39	-20.32	-22.491	-18.775	-20.204	-20.992	-21.291	-21.597	-21.474	-20.724
-13.889	-12.322	-12.755	-12.37	-12.641	-10.44	-11.745	-11.965	-12.595	-12.483	-12.613	-12.19	-9.942	-13.609	-13.136	-11.934	-11.882	-13.803	-14.351	-11.61	-12.579	-14.046	-9.8822	-13.767	-12.657	-15.533	-14.722	-12.604	-11.564	-11.895	-13.014	-12.012	-12.162	-13.213	-12.914	-14.536	-11.274	-11.963	-13.943	-12.197	-11.812	-12.926	-12.175	-13.078	-13.411	-12.114	-9.4172	-9.8784	-11.963	-13.219
-14.736	-16.419	-13.077	-14.392	-14.191	-14.317	-16.354	-15.205	-17.027	-15.182	-15.548	-15.582	-11.937	-14.813	-16.141	-13.671	-13.636	-14.334	-14.737	-12.89	-15.063	-14.315	-15.66	-13.842	-15.352	-14.084	-13.937	-15.706	-13.843	-15.387	-12.063	-13.599	-15.326	-14.657	-14.852	-14.868	-15.329	-13.225	-12.89	-12.431	-13.248	-15.599	-15.274	-16.342	-13.678	-14.513	-15.164	-12.701	-15.626	-13.159
-0.0030956	1.0978	0.13395	-2.1405	0.44907	-0.9968	0.76767	0.53566	-1.0389	0.5755	-1.26	-0.74741	1.0024	-0.29408	-0.36094	0.19562	1.5931	-0.55421	-1.2988	1.6596	-0.26265	-1.4247	-2.0957	-0.84547	0.45143	1.61	2.5842	-1.4784	2.3727	-1.6289	-0.68081	1.277	1.2137	-0.14084	-0.50377	-0.39096	0.55076	0.52034	-0.44638	3.193	0.58893	-1.977	-0.32657	0.14444	-0.48577	-2.3119	-1.8861	0.34146	0.5874	0.51156
9.2164	6.544	9.7371	8.7529	7.5876	7.8171	7.1334	5.8314	9.2549	7.8064	6.9211	8.4961	8.4041	9.2575	9.7435	6.2819	5.7169	6.78	9.9438	7.9222	9.0104	7.1444	9.3344	8.9238	8.0223	8.7247	7.8531	8.6194	6.5246	5.7661	7.8329	8.7443	8.5453	8.2317	8.847	9.2356	7.4749	9.0528	7.1827	8.22	8.451	9.9581	4.9118	6.8812	7.8542	7.0036	7.6404	7.6495	8.1338	8.3331
-3.8359	-1.0176	-3.0948	-3.279	-5.1639	-4.0834	-2.6352	-5.1302	-3.7358	-2.6604	-5.0449	-3.4957	-5.4624	-4.0611	-4.5246	-5.3176	-3.3329	-3.8457	-3.1302	-5.5073	-4.3322	-3.7547	-4.5899	-4.1159	-3.471	-4.5179	-2.879	-2.1044	-4.4966	-3.9986	-4.3506	-3.426	-6.1346	-4.7578	-5.6809	-3.9525	-3.9779	-3.4512	-3.4162	-4.224	-5.3483	-2.4653	-4.1012	-3.6736	-4.032	-3.4074	-4.8419	-3.9909	-3.9342	-3.3274
4.5563	2.8428	3.29	2.3719	5.5994	4.2968	3.5442	4.2789	0.98236	1.2188	3.5988	3.767	3.5334	5.8898	2.5334	2.1351	3.16	3.382	2.4934	3.2165	3.837	0.98273	3.0622	3.8232	3.0026	4.6091	4.0582	3.9567	1.5624	6.2064	4.2317	3.3316	1.8189	4.2264	2.4884	2.9258	2.3147	2.3999	0.37461	1.1426	3.9447	1.8294	3.5978	3.1922	5.6312	2.3432	1.7805	2.3291	2.6326	3.7421
-2.5008	-2.0881	-4.3899	-1.6515	-3.7703	-5.1867	-0.38165	-3.4013	-3.3255	-0.98981	-2.6593	-3.8333	-3.6924	-4.1289	-1.4385	-4.5221	-4.0772	-1.6439	-0.60721	-3.8077	-3.8952	-3.9915	-2.806	-3.47	-4.9864	-6.0528	-3.7815	-1.9029	-3.6589	-1.3252	-2.5748	-3.6245	-3.2467	-5.4124	-4.7881	-2.9018	-1.2919	-2.9972	-3.6411	-2.9366	-1.043	-2.5719	-3.727	-3.4332	-4.1062	-1.6122	-2.7467	-2.8513	-2.9367	-3.9977
-3.036	-2.6531	-1.3705	-2.8471	-1.4547	-2.7317	-2.8063	-1.4762	-2.464	0.28015	-1.1823	-4.5609	-3.0008	-3.8062	-2.3722	-5.369	-2.4552	-2.2246	0.12892	-2.8025	-1.2134	-0.74751	-2.3821	-2.7116	-2.7972	-2.821	-2.6415	-4.271	-3.9857	-1.3141	-1.3081	-3.127	-3.4963	-1.712	-2.9868	-1.3641	-2.653	-3.3974	-4.3817	-0.65335	-3.3412	-2.0582	-0.77812	-3.3369	-2.9086	-3.1054	-1.6107	-2.0396	-1.963	-3.3833
-19.724	-18.836	-23.125	-20.725	-21.092	-21.2	-21.581	-23.235	-21.037	-20.062	-21.204	-20.939	-19.906	-21.618	-20.174	-21.471	-18.682	-22.222	-19.831	-21.296	-20.15	-21.6	-21.74	-21.414	-21.629	-19.808	-22.738	-19.67	-19.851	-21.872	-19.411	-22.13	-19.884	-19.198	-23.842	-19.017	-20.852	-20.323	-22.413	-21.15	-20.689	-22.119	-21.473	-21.491	-20.683	-20.675	-19.292	-21.26	-21.869	-20.425
2.5268	0.273	1.8064	1.3402	1.9395	2.8048	1.1717	1.8605	1.7029	3.8122	0.22834	1.2322	2.8118	2.4842	-0.19994	1.6583	1.8164	1.5473	2.7586	0.61826	1.9487	-0.77963	1.1195	2.1814	0.67568	2.6664	1.5218	1.8236	1.2913	0.80549	2.0088	-0.26472	1.5883	1.7006	0.48754	1.9777	1.3046	-0.59917	1.4345	1.6882	1.2456	2.7794	0.63851	1.976	2.7313	2.7993	1.306	2.819	2.0162	-0.094341
1.433	2.863	0.83581	0.80085	2.1593	3.6286	3.8366	3.4981	3.0494	2.401	0.40723	-1.4549	1.2495	1.9936	0.6098	2.3194	2.0855	1.7082	4.0323	1.9136	1.8896	1.4651	3.4594	2.4058	0.49694	1.6392	3.3942	0.12907	3.2337	2.5399	0.57924	1.4096	1.3511	2.0638	0.26621	1.9001	1.8238	1.5621	1.0794	2.8653	1.6647	4.3404	1.3305	2.6234	2.3479	2.2708	0.36272	2.1445	0.45999	2.2403
-10.947	-11.351	-8.9688	-6.5252	-8.3536	-8.7139	-9.2317	-8.7553	-11.186	-7.4921	-8.6579	-9.2828	-9.4426	-9.9077	-7.4179	-10.063	-10.12	-7.9687	-8.5967	-9.535	-7.8635	-7.7477	-8.9541	-9.0164	-7.7525	-11.048	-8.4954	-8.0384	-11.877	-8.7166	-9.6655	-9.2077	-10.975	-11.397	-6.9484	-7.3823	-8.5195	-9.2496	-9.2626	-10.393	-8.0678	-10.526	-9.5249	-8.2713	-8.8092	-9.0223	-10.592	-8.3876	-8.0161	-7.4238
-1.9826	-3.2882	-0.82251	-4.4825	-3.0738	-3.2251	-3.0182	-2.2845	-3.669	-1.8224	-4.767	-1.989	-1.883	-3.0233	-2.2954	-2.757	-3.1657	-3.6419	-1.1259	-1.5106	-2.7459	-2.1181	-2.3476	-0.89024	-1.8721	-1.6298	-4.269	-2.4503	-2.1659	-2.928	-1.2424	-2.7816	-2.4981	-4.2399	-2.2135	-3.3353	-1.0937	0.46036	-2.7879	-3.1836	-2.3479	-3.769	-0.68838	-2.8159	-1.8763	-2.2503	-0.59418	-4.0743	-2.8714	-1.8543
-11.1	-12.134	-8.9281	-13.379	-10.657	-11.185	-13.465	-12.438	-10.701	-12.181	-12.995	-11.106	-10.338	-12.402	-12.505	-12.067	-10.917	-13.376	-15.609	-12.635	-11.394	-10.154	-13.157	-11.405	-11.341	-13.703	-10.918	-10.869	-11.475	-9.7164	-11.24	-10.981	-11.829	-13.181	-11.87	-10.787	-11.427	-12.685	-13.216	-11.012	-11.638	-13.609	-10.583	-13.506	-9.6597	-8.2913	-12.229	-9.4652	-11.273	-11.61
0.83453	0.033347	0.094111	-0.42987	-0.86661	-2.0809	0.68105	-1.5757	0.20542	-2.0259	-2.1617	-1.0361	0.83557	0.51478	0.20814	-1.7175	-1.5367	-1.0684	-1.5476	0.55844	-0.30595	-1.2317	-0.95687	0.64032	-2.0707	-0.3719	-1.3122	-2.7247	-0.73779	-1.8595	-1.7708	-1.7871	3.1448	-0.85417	0.18183	-0.19183	-2.7385	-3.2213	0.18526	-1.5734	-0.51164	-2.4604	-0.39904	-0.89099	0.0032641	-1.4036	-1.0751	2.5289	-0.10417	-1.8167
-0.36552	-2.5873	-4.2371	-3.3584	-2.1015	-2.9497	-3.1464	-2.0225	-1.1646	-1.5979	-3.681	-2.0053	-2.4357	-4.3379	-3.5308	-1.8394	-2.8221	-1.8125	-4.4245	-0.75835	-1.6664	-2.4666	-3.4058	-3.3374	-2.7696	-1.2783	-1.8378	-4.7622	-3.5162	-3.239	-0.87339	-3.6943	-1.6981	-1.4007	-0.85495	-1.6609	-3.0135	-2.9345	-0.89255	-0.67822	-1.9813	-2.3925	-2.0107	-1.9141	-1.4779	-2.6364	-1.4636	-1.5541	-4.1553	-2.4444
-1.3051	-0.80808	-0.47553	-3.0357	-2.1021	0.14602	-2.9432	-0.53351	-1.2708	0.11023	-0.39234	-2.9691	-1.4889	-3.0888	-2.5457	-1.087	-2.0538	-0.95704	-0.55011	-2.4996	-2.112	-0.18152	-2.3508	-1.2357	-1.5918	-0.1789	-2.0603	-4.6289	-0.92376	-0.040085	-2.5176	-0.18549	-1.9385	-2.222	-0.15185	-1.9378	-2.1708	-0.070763	0.039314	1.9241	-1.6222	0.42013	-2.1724	-2.3572	-0.85292	-2.6306	0.0076508	-2.1287	0.10198	0.45482
-1.2914	-2.759	-2.0309	-2.5609	-2.2269	-2.829	-1.142	-2.8235	-4.1384	-4.836	-2.0269	-1.2484	-3.3431	-1.8078	-1.6556	-3.2128	-4.4903	-1.2788	-4.7536	-2.4406	-2.5716	-5.7719	-1.1583	-3.2242	-2.4627	-2.555	-4.486	-3.1997	-2.9183	-4.0536	-2.9576	-0.6676	-5.1778	-2.1689	-1.6057	-2.5273	-3.1055	-1.3983	-3.3473	-2.0298	-0.2174	-3.4963	-3.3937	-1.1262	-2.2196	0.75356	-0.82925	-2.4218	-2.4289	-3.0009
-20.83	-24.299	-23.405	-23.567	-23.244	-22.632	-21.505	-22.475	-21.291	-19.956	-20.928	-23.562	-22.075	-20.806	-19.041	-23.945	-23.677	-22.969	-23.468	-23.158	-22.561	-23.508	-21.063	-20.889	-22.932	-22.31	-22.165	-23.828	-21.897	-22.453	-22.653	-22.261	-21.163	-23.287	-23.443	-20.806	-21.492	-23.319	-22.828	-23.575	-21.781	-22.72	-21.806	-24.399	-23.048	-24.18	-22.652	-22.385	-23.617	-22.936
-0.97097	-2.59	-3.4988	-2.8286	-0.24572	-1.078	-3.262	-2.2026	-2.6839	-2.3733	-5.8754	-0.53994	-1.0114	-3.959	-3.1051	-3.5833	-2.9383	-3.3877	-2.8605	-1.2611	-2.7184	-1.7809	-1.8712	-3.9472	-2.3931	-1.3275	-2.8292	-2.3622	-1.1183	-2.2715	-3.0672	-3.4077	-1.706	-3.1577	-1.0433	-3.2826	-3.4716	-1.483	-1.8268	-3.8046	-2.3226	-4.2815	-2.6777	-4.0085	-0.20618	-3.3885	-0.80402	-2.409	-2.4655	-2.4109
-8.6103	-7.0056	-9.4302	-8.4327	-8.4349	-8.2788	-8.151	-8.5452	-11.389	-10.273	-8.8181	-10.113	-9.5157	-10.386	-8.1171	-11.3	-9.307	-9.7296	-9.8063	-9.0579	-10.61	-10.598	-9.6306	-9.2472	-8.3071	-9.4064	-8.776	-9.9334	-10.92	-9.6476	-8.5086	-9.1384	-9.2303	-9.0932	-7.3012	-7.7863	-7.7022	-8.4	-12.35	-9.4871	-8.4677	-9.5776	-8.9665	-9.4354	-8.6934	-10.001	-9.4867	-9.4697	-10.995	-10.239
-14.714	-13.282	-13.989	-15.282	-14.904	-13.568	-14.269	-14.124	-11.621	-16.7	-15.995	-14.657	-14.499	-11.447	-13.62	-13.627	-14.912	-14.332	-15.971	-14.368	-13.841	-12.592	-15.046	-14.856	-15.517	-16.861	-18.35	-13.319	-13.458	-14.355	-16.461	-13.736	-13.486	-12.915	-14.212	-14.272	-13.262	-15.005	-16.268	-17.125	-15.752	-14.861	-13.437	-16.33	-13.459	-14.396	-14.716	-12.439	-14.124	-15.402
[truncated: 81 more rows]
[truncated: 150 more columns]
