# Supplementary material for: Genetic dissection of main and epistatic effects of QTL based on augmented triple test cross design
Source: PLoS One. 2017 Dec 14;12(12):e0189054. doi: 10.1371/journal.pone.0189054 (PMC5730204; doi:10.1371/journal.pone.0189054)
Supplement: S7 Supporting Information — (ZIP) [file pone.0189054.s007.zip › z2_1100_0.5_5.csv]

-6.7671	-2.5601	3.2496	0.86658	-2.0575	-3.9476	-0.7718	0.8569	-3.4286	-2.9474	-2.0202	-4.1649	0.67997	0.19228	-0.23479	-3.2092	1.747	-5.2846	-1.4799	-1.9423	-3.6288	-1.3317	-0.59572	3.3884	0.09991	-1.763	-3.6042	-1.9975	-1.0202	-1.4109	-2.4785	-3.4181	-3.3432	-1.2592	-0.33713	-4.4053	-2.8542	-3.702	-2.1313	-3.511	-0.34686	-3.1685	-0.065377	-1.7374	-4.4068	-1.0402	-0.80154	-0.21538	-1.7907	-3.5808
-12.818	-8.2678	-10.289	-9.3573	-8.9764	-8.1665	-9.9165	-7.8532	-10.398	-10.132	-7.8804	-8.0467	-10.431	-8.4468	-8.0905	-14.362	-7.6476	-8.4612	-8.511	-9.5438	-8.9281	-8.2378	-8.4105	-8.5052	-8.5177	-9.4222	-7.3551	-12.78	-7.5665	-7.335	-7.8095	-9.9396	-5.9793	-11.228	-7.1373	-9.5904	-11.359	-9.8531	-8.8452	-5.0606	-5.9977	-9.3277	-11.155	-7.6771	-10.617	-10.157	-6.4891	-7.8869	-9.465	-8.8537
-1.4911	-0.86478	2.9125	1.8946	0.56774	-1.628	-0.68352	-4.0389	-1.7797	-1.0802	-1.2873	-1.0804	-1.8579	-2.4565	-0.79488	1.851	1.5443	-0.66981	0.32062	0.14464	-4.2105	-1.1113	-3.3936	0.12544	4.5891	-3.3515	-2.6668	-4.2195	-5.569	0.28436	-5.279	2.6659	-0.61787	0.10455	-2.2889	-2.4029	-2.0193	0.013974	1.2893	-1.9712	0.11825	0.40273	-1.7287	-1.4743	-3.1831	2.8193	-3.1878	-2.4126	-3.7081	0.39824
-13.3	-11.851	-14.047	-12.651	-10.629	-11.455	-10.667	-11.895	-11.856	-5.8875	-9.4657	-13.568	-13.681	-13.492	-15.472	-7.5634	-12.52	-12.28	-13.097	-10.402	-12.476	-13.052	-10.245	-11.902	-14.655	-10.193	-13.821	-12.54	-12.217	-9.3461	-8.887	-10.566	-8.3842	-10.065	-10.71	-13.786	-12.37	-16.006	-11.847	-11.628	-11.4	-12.883	-15.445	-12.966	-12.442	-12.652	-11.037	-14.609	-8.7514	-9.1834
-3.458	-3.4264	0.25761	-0.62146	0.015837	-4.441	-5.2969	-0.26516	-6.6584	-1.1551	-0.2841	-4.1539	-1.6446	-2.9857	-4.1153	-1.2337	-3.0713	-2.2745	-0.13015	-1.6026	-2.3215	-2.1534	-1.1744	-3.0857	-0.43083	-4.1283	-1.8565	0.29201	-1.4751	-2.2812	-1.5958	-1.0549	-1.8132	-2.1868	-5.2322	1.4377	-2.8389	0.076329	-4.0276	-5.2519	-5.4021	-3.3684	-4.4132	-3.8371	-1.8094	-1.6551	-2.1314	0.23631	0.041989	-5.6624
-23.439	-24.31	-19.397	-20.977	-21.288	-20.838	-20.796	-21.321	-22.18	-19.695	-22.309	-21.791	-22.217	-19.111	-23.157	-24.864	-24.729	-24.355	-21.375	-21.242	-20.604	-21.145	-23.18	-23.464	-23.206	-22.024	-20.986	-22.295	-23.763	-26.987	-20.687	-19.924	-20.385	-25.685	-24.761	-22.162	-21.218	-21.14	-23.115	-21.779	-20.261	-26.504	-20.617	-22.565	-23.112	-20.471	-18.644	-22.008	-20.215	-18.593
-11.734	-12.247	-16.701	-11.516	-13.21	-15.803	-12.288	-11.707	-13.065	-14.538	-12.706	-12.977	-15.934	-13.189	-17.115	-12.223	-10.814	-14.302	-14.574	-15.311	-17.914	-16.841	-10.902	-13.618	-12.806	-12.641	-13.694	-12.286	-9.4544	-13.268	-14.868	-14.752	-13.827	-15.004	-12.312	-13.036	-11.536	-10.269	-16.844	-12.273	-12.232	-14.91	-12.283	-14.86	-15.617	-15.81	-11.237	-11.518	-14.928	-11.476
-4.4202	-11.083	-5.4754	-11.746	-6.899	-10.673	-6.601	-8.2498	-6.9316	-10.359	-6.8359	-6.3748	-8.2599	-9.5334	-8.727	-8.3452	-12.147	-8.4699	-10.098	-8.0469	-8.9118	-5.2533	-9.4105	-7.1721	-8.3941	-6.02	-4.6772	-8.1793	-11.852	-6.6705	-9.0969	-7.2402	-7.9042	-8.4816	-8.316	-7.3733	-6.5007	-5.6775	-11.958	-8.3495	-10.074	-8.8019	-8.1001	-7.7842	-6.4329	-6.0841	-8.5001	-8.901	-6.4106	-8.6651
-21.321	-18.917	-18.961	-18.104	-20.591	-17.205	-19.168	-20.666	-20.04	-21.179	-19.659	-19.694	-19.748	-22.511	-20.368	-17.21	-22.696	-18.826	-17.22	-16.987	-20.268	-20.389	-19.814	-20.216	-21.855	-23.239	-23.752	-19.031	-22.105	-21.208	-19.364	-19.394	-21.702	-20.646	-19.895	-23.702	-19.112	-19.501	-20.502	-20.726	-21.192	-17.607	-23.013	-22.082	-21.922	-19.535	-20.086	-19.582	-19.612	-22.655
0.82025	2.7537	6.2807	1.7713	3.1507	2.1149	2.4816	-0.099435	1.3615	1.1934	4.1171	6.4716	0.099508	2.9685	0.94009	0.62052	1.1728	4.6859	2.6614	3.9592	3.1747	-0.3962	3.4364	1.0357	2.989	2.1015	5.7256	2.2366	7.1321	1.5849	5.4586	2.2414	5.2176	-0.46579	0.94957	2.7788	4.8503	2.2934	5.2939	0.79189	4.7896	-1.9345	4.8018	3.3953	3.9903	3.5904	3.2815	2.1656	1.4559	3.4998
-4.6678	-7.8936	-8.1261	-8.0161	-6.2006	-6.9196	-6.1352	-8.4372	-8.2646	-6.5161	-3.8957	-6.771	-9.1867	-7.4431	-6.1102	-5.4027	-4.0196	-6.0779	-6.7392	-7.186	-3.9728	-5.0929	-6.8016	-7.509	-6.1728	-5.6872	-2.8376	-3.5769	-3.8478	-2.6769	-6.1823	-6.1032	-5.4988	-5.3773	-1.7756	-5.7566	-5.0192	-5.5229	-8.5332	-7.0488	-5.3657	-4.4551	-5.0356	-5.8474	-6.5432	-4.1318	-5.2159	-6.3473	-4.408	-5.5731
1.7228	2.5866	0.97687	-0.46436	-0.87401	-1.7759	-2.4052	-0.25816	0.19837	-0.42548	1.1764	2.0003	0.73798	0.2691	0.50849	1.158	0.36431	1.8814	-2.8964	1.5922	3.5436	2.5622	1.0268	2.0451	4.7866	-0.015274	3.9919	1.1928	1.8118	-2.3196	0.85315	0.36495	-1.3142	1.8347	0.59086	-2.7048	-0.68509	2.4922	-0.33288	1.5696	0.34079	1.2592	1.2596	1.2104	3.1934	1.8942	3.4534	1.8722	-0.77067	1.5795
-4.7904	-2.8665	-4.0789	-3.9689	-7.4712	-5.1294	-0.77696	-3.245	-3.2634	-5.8556	-6.2801	-4.895	-1.4015	-5.0481	-1.7547	-4.3069	-4.7201	-4.9551	-1.0873	-3.9441	-4.4305	-4.4329	-3.4101	-4.1227	-5.0943	-6.731	-0.36274	-3.1312	-1.8623	-4.829	-3.6853	-4.6254	-2.5275	-1.9688	-6.5099	-1.6319	-6.3168	1.767	-0.79627	-5.3878	-6.1425	-3.3477	-1.1421	-4.8463	-3.3592	-5.9199	-1.4328	-5.6439	-3.5069	-3.3692
-1.334	-0.61982	-1.5907	-2.5349	-1.7155	-0.86562	-0.75826	2.7807	-3.4811	0.8847	-0.71004	-2.6798	-2.239	-1.5636	2.2164	-0.8425	-2.5235	-0.44177	0.97359	2.2441	-2.6866	-2.1235	0.52912	-4.4701	-4.0273	-0.37047	-3.3591	-0.99293	-2.9994	-2.1093	-1.0934	-0.2433	-1.0886	0.34022	0.028557	-1.6888	1.1609	2.8406	0.3723	0.74947	-0.85868	0.24424	-1.6248	-1.9285	3.1527	-2.0086	-3.155	-2.2795	-3.7099	-1.3791
-8.285	-10.614	-8.7075	-6.9584	-11.717	-9.7964	-10.097	-10.257	-5.941	-11.085	-7.7524	-7.9124	-8.1364	-9.4906	-10.24	-8.3022	-6.8643	-5.4057	-8.2877	-8.2412	-9.6564	-9.552	-10.663	-10.054	-10.91	-10.846	-10.187	-7.8121	-10.509	-7.2796	-9.6427	-10.036	-10.821	-9.3695	-8.554	-9.4697	-11.014	-9.1301	-9.0941	-9.8093	-7.5533	-6.912	-4.1476	-10.013	-8.5244	-7.1855	-10.663	-9.5587	-8.2715	-8.9006
-2.1361	1.4199	-0.53451	2.2434	-0.69847	-1.6982	-1.9608	-1.002	-0.3278	2.2832	1.73	1.706	1.6015	-0.019713	-1.0122	-1.3617	-1.2384	0.29353	3.3413	-4.6656	-1.4418	2.3778	1.2654	-1.685	2.7898	-0.26063	1.7396	-0.27943	-0.58592	-0.42969	0.71117	0.94814	-0.88184	-0.023125	3.9233	0.12937	-0.79273	-5.004	2.427	2.8008	0.6302	1.6373	-0.69781	-1.6242	0.86502	0.72763	-0.063854	0.70546	0.26664	-0.22396
0.0084879	-2.0116	-1.6836	0.72742	1.2033	0.90008	0.71435	0.48278	2.5757	1.4358	1.2384	0.8628	0.93249	-1.165	0.63244	-0.26569	1.1328	-2.1455	0.48958	2.7122	0.90496	-1.2446	4.6061	2.3978	1.7971	1.0341	1.0487	-2.2156	1.7805	0.2161	3.4135	-2.9302	-2.5898	-1.6586	-2.971	-0.95911	2.1981	-1.1388	0.47842	0.38274	-2.8615	0.62057	-1.8032	-0.31716	3.1363	-0.51015	-1.681	1.5173	-5.5132	2.0717
-15.522	-14.036	-12.014	-11.236	-13.497	-14.567	-12.901	-13.741	-15.209	-14.727	-15.981	-11.64	-12.67	-15.564	-11.981	-13.985	-14.978	-16.198	-12.739	-13.689	-15.369	-18.152	-15.527	-17.708	-16.005	-18.126	-14.542	-13.772	-16.67	-15.989	-14.098	-15.5	-16.588	-12.855	-18.114	-14.894	-14.555	-14.477	-16.65	-17.15	-13.779	-12.459	-16.874	-16.325	-14.554	-13.404	-10.466	-15.567	-10.93	-13.787
-8.9998	-11.592	-12.22	-12.405	-11.423	-10.583	-10.791	-13.139	-9.6427	-14.223	-9.3346	-12.815	-9.9465	-13.503	-9.9528	-11.227	-11.733	-11.978	-12.382	-14.741	-10.979	-8.0545	-10.429	-16.728	-12.01	-10.525	-11.537	-13.37	-15.267	-10.399	-13.891	-9.0226	-12.997	-10.548	-12.131	-12.527	-10.999	-13.333	-12.6	-9.8648	-13.364	-11.094	-11.917	-13.219	-11.582	-10.014	-12.276	-11.627	-15.63	-8.6384
-1.5167	-1.9499	-1.2758	-0.79738	-0.76833	-0.57218	-2.0513	1.0241	-1.8727	1.6676	-0.62831	-1.7136	-0.90314	-1.1721	-1.8649	-3.0845	-3.383	-4.1897	-3.3554	-2.5616	-1.2697	4.0203	-3.5511	-1.1491	-0.53272	-1.1147	-3.2177	-2.0919	-3.2272	-0.15047	0.59927	-1.5971	-2.0062	-3.4164	-1.8532	-1.4677	-2.4937	-3.4093	-0.53471	0.57712	0.70059	-4.1496	2.8796	-0.43832	-2.3568	-2.7525	-4.59	-1.536	-0.16683	-0.78644
-0.65883	-3.4462	-0.37929	-3.3537	-1.1226	-3.9588	-2.0242	-2.498	-1.7577	-3.371	-2.5758	0.56162	-1.8468	-4.9257	-3.4612	-3.1933	-0.42075	-1.1994	-1.848	-1.6043	-5.4319	-0.60212	-1.437	-4.9395	-0.94085	-1.8694	-1.1003	-2.1533	2.3184	-3.5084	-3.0885	0.12027	-1.4143	-2.6498	-1.7751	-8.2466	-4.6844	-4.3851	-1.8557	-6.2034	-1.418	-6.2937	-4.3679	-4.8286	-1.9526	-3.7467	-1.1861	-1.2267	-3.005	-1.2462
-12.934	-12.34	-15.687	-15.58	-9.6738	-11.129	-12.349	-13.215	-15.244	-16.934	-12.104	-14.044	-12.096	-16.101	-16.744	-16.128	-13.614	-15.907	-16.836	-12.403	-14.872	-13.682	-14.581	-15.449	-12.99	-15.635	-15.556	-13.995	-13.265	-13.52	-15.042	-13.28	-15.997	-15.059	-13.58	-12.133	-15.254	-11.846	-13.618	-15.172	-17.097	-13.463	-11.137	-15.041	-13.486	-17.541	-20.678	-16.819	-15.627	-12.432
3.4421	6.3053	2.0811	-0.18835	-0.84034	3.9239	5.1681	2.0343	1.3414	-0.24683	2.8544	5.4769	1.3311	4.1179	-0.2089	1.2975	1.5711	0.42726	2.9699	2.2131	3.0849	3.5479	3.5155	0.46952	5.0663	2.8928	3.2927	2.3386	2.6843	-0.65755	5.4038	1.4117	3.8758	1.9886	2.7713	3.7905	-0.14018	6.0756	3.3274	3.6533	0.94913	1.9013	3.7032	2.6533	3.2262	1.9958	0.84016	-0.13528	2.9873	2.6213
-4.0974	1.3607	-0.78667	2.806	-1.004	0.49132	-1.033	-2.9722	-2.8827	2.0019	-2.2913	-1.0858	-3.7107	-3.4753	-1.8699	-1.2088	0.72617	-1.1555	-1.3618	0.88245	-2.1052	-1.4549	-0.48057	1.5691	0.63263	0.61709	-5.22	-1.7101	0.081195	-3.0535	-2.0763	-2.0641	-0.74195	-2.2998	-3.3373	-2.3757	-3.7173	-0.34981	-2.4255	1.8107	-0.41665	-3.1086	-1.5079	-0.47651	0.90204	0.42059	-1.2084	-2.9856	4.0901	-1.7628
8.0378	10.256	8.5315	11.603	9.685	9.4311	9.7912	13.604	8.4385	9.0791	10.871	5.2231	9.0273	12.095	8.3399	10.029	11.643	10.742	10.21	8.632	11.191	11.203	9.9796	9.8733	10.102	10.147	13.169	8.1843	11.769	8.379	12.313	6.8829	10.04	10.902	9.7686	11.01	10.568	8.6106	7.7194	10.228	10.797	10.966	10.643	9.2363	11.297	9.7986	8.7175	10.965	12.034	8.9648
-5.1994	-4.3439	-3.0763	-4.2665	-2.0583	-2.8577	-2.4381	-0.028538	1.4534	0.50027	-3.0787	-1.1069	-2.0311	-3.2706	-1.4955	-1.6203	2.3566	-2.9832	-2.2617	-2.4302	-1.3859	-1.6335	-2.0347	-2.5928	0.46413	-0.42526	-1.9829	-1.0316	-3.6193	-3.6049	-2.5928	-2.9908	-2.1666	-2.2362	-1.3411	-2.2195	2.3866	-2.0793	-2.3567	-2.6495	-0.21247	-1.875	-0.11842	-0.74719	-0.4026	-0.45042	0.016272	-2.1484	-3.5006	-1.8824
9.8676	6.0681	7.6038	9.1368	6.5583	6.5849	7.1871	8.0366	7.7942	8.0691	6.6156	7.5088	7.7445	8.6009	7.8369	9.8751	4.2373	7.5221	5.6518	6.7516	6.6989	9.7461	11.351	9.5735	6.8544	5.1204	8.5127	5.9468	7.7312	10	8.3248	10.533	8.591	7.061	6.1132	6.3287	6.7321	6.279	7.7779	6.3769	5.4035	6.0843	8.9538	8.0544	6.6351	3.9848	8.9023	7.916	9.9984	5.72
7.6331	12.076	10.777	9.7966	11.505	10.504	10.545	12.936	7.7776	10.389	8.2852	11.476	7.5084	12.174	11.085	10.102	12.622	9.7022	7.8095	8.0004	9.5699	11.109	10.249	9.8233	6.296	11.259	9.3195	6.2589	10.548	12.06	9.344	8.0671	8.0188	12.284	6.9606	10.479	13.704	8.5744	8.8047	8.8783	9.9883	9.1728	14.484	10.287	10.75	11.872	9.1431	10.928	8.1089	9.7084
-23.983	-22.155	-24.318	-21.185	-24.126	-20.42	-20.366	-23.395	-21.713	-22.807	-22.863	-21.408	-24.378	-21.203	-23.462	-21.024	-20.204	-21.487	-20.71	-23.067	-24.581	-23.104	-23.343	-23.609	-22.204	-21.562	-23.269	-22.946	-21.397	-20.889	-19.427	-21.285	-23.557	-19.529	-23.289	-21.16	-19.713	-21.799	-22.897	-23.744	-19.71	-22.539	-21.867	-23.664	-21.409	-23.822	-23.106	-22.122	-20.447	-23.344
-12.891	-13.879	-9.9108	-12.326	-12.299	-13.732	-10.251	-14.14	-14.17	-14.42	-15.091	-12.504	-12.984	-14.766	-12.072	-11.276	-12.283	-13.443	-14.773	-10.451	-10.908	-11.45	-9.1415	-11.803	-14.899	-14.54	-12.873	-14.68	-12.795	-10.282	-14.022	-13.233	-11.226	-12.812	-13.517	-16.031	-15.735	-12.242	-13.229	-12.692	-12.987	-11.42	-15.004	-13.294	-14.689	-13.58	-14.173	-16.268	-12.353	-11.349
-8.1041	-11.123	-10.283	-16.496	-9.4448	-10.181	-9.7952	-13.323	-9.9888	-9.254	-9.5621	-9.971	-11.743	-11.619	-10.71	-10.277	-13.794	-12.227	-8.4286	-11.587	-10.623	-13.133	-8.8063	-11.743	-11.048	-11.621	-12.089	-7.9121	-12.025	-12.922	-10.347	-9.277	-12.143	-7.8565	-10.789	-11.357	-12.614	-11.235	-13.581	-10.229	-12.015	-12.764	-9.0049	-10.825	-10.785	-12.254	-12.426	-12.464	-11.211	-8.6813
-8.5207	-5.7671	-8.9846	-2.3604	-3.2854	-3.3004	-2.9422	-0.86629	-0.3833	-4.0616	-3.1925	-5.2349	-4.2397	-2.8275	-1.1104	-3.4317	-4.4739	-3.799	-1.9636	-3.9341	-4.9503	-0.539	-2.85	-3.6112	-4.8434	-4.0272	-5.8132	-2.378	-1.9757	-5.6519	-5.8024	-4.3959	-6.0358	-3.9148	-6.3288	-3.2953	-3.9455	-4.0755	-1.9254	-6.1792	-4.3127	-4.2411	-4.6495	-3.5477	-2.1204	-1.7878	-2.2141	-1.7261	-0.9793	-6.6547
-2.1137	0.33273	-0.28557	-3.0065	-3.185	-0.42403	-0.0016309	-6.3104	-4.4386	-0.84603	-3.5702	-3.7271	-5.9579	-5.057	-3.5431	-3.697	-0.63117	-3.5871	-1.3741	-3.8028	-3.3356	-1.3417	-0.56528	-1.1925	-2.2167	-5.6577	-4.1642	-1.5805	-0.95838	-4.2111	-2.3524	-3.9681	-0.55248	-4.5539	-2.5413	-3.1192	-2.4156	-4.9013	-3.7309	-2.9629	0.63012	-0.042957	-3.7035	-2.8377	-3.0927	-4.4403	-2.4656	-3.5988	-2.1622	-2.1341
-2.3571	-6.2997	-2.3138	-3.8414	-2.5588	-1.5579	-2.9805	-2.1677	-1.571	-1.7206	-0.28556	-2.1358	-0.41977	-5.303	0.73938	-1.8242	-2.0759	-4.4021	-4.3511	-3.079	-2.7959	-3.5472	-4.5543	-3.3328	-1.6258	-2.7129	-2.6533	-2.1673	-2.3698	-1.7862	-3.2154	-1.5067	0.095985	-2.5316	-5.0021	-5.0893	-2.1498	-2.242	-4.214	-4.4183	-2.0809	-1.9018	-3.275	-1.6134	-3.8296	-0.49193	-2.7835	-2.8186	-4.0844	-3.6731
-15.046	-13.275	-14.477	-12.426	-13.129	-11.379	-14.098	-14.718	-12.806	-13.324	-11.015	-11.112	-10.139	-15.718	-10.663	-16.242	-13.327	-11.774	-11.744	-16	-9.2236	-13.27	-13.745	-13.616	-11.91	-12.892	-11.525	-13.58	-12.319	-10.855	-10.9	-10.874	-13.462	-11.618	-14.446	-11.95	-10.963	-13.515	-11.763	-14.966	-14.88	-13.714	-12.308	-15.508	-11.693	-13.006	-12.184	-14.33	-10.781	-12.897
-3.2711	-3.38	0.31879	-4.2585	-1.3526	-4.0514	-3.1586	-1.6639	-4.1037	-0.11875	-2.8708	-3.5891	-2.4252	-2.1333	-2.3184	-4.566	-2.6822	-3.4259	-2.9448	-3.1328	0.041397	0.62878	-5.1761	-2.4191	-0.67689	-5.3414	-2.3825	-4.1823	-2.9776	0.4358	-3.8212	-3.6862	-3.5714	-4.7967	-4.028	-1.4054	-0.57064	-3.6355	-2.3282	-3.2981	-4.5387	-3.8086	-4.1806	-5.481	-3.2321	-4.9458	-2.3135	-4.8592	-2.0203	-4.0255
-0.25044	4.7629	3.193	1.5575	4.2238	1.6899	2.6094	0.62431	3.6893	0.053205	0.20758	0.74226	1.9248	3.3391	2.4339	1.0418	3.0716	-0.1113	0.82199	1.2846	2.9076	2.6472	0.30576	2.6809	4.6741	1.8884	0.30587	1.3138	5.0032	1.8766	2.8945	5.9311	0.31544	1.4897	5.2004	0.96046	2.8615	1.7394	2.2759	3.2429	3.6525	4.347	2.9259	3.8326	4.2045	2.048	0.75808	1.953	2.1922	4.2706
-11.008	-10.465	-8.5057	-9.2143	-9.6282	-9.8941	-8.0919	-8.6191	-5.9268	-8.9022	-9.4037	-9.0179	-10.589	-9.3279	-8.396	-9.0216	-9.4173	-9.1904	-6.1001	-12.725	-8.628	-9.3043	-8.7182	-7.9411	-5.7421	-8.1841	-8.3774	-8.1622	-10.815	-8.7886	-4.7886	-7.5245	-8.8428	-10.027	-7.8592	-9.3914	-8.1477	-8.9163	-7.5697	-7.6014	-8.2314	-5.2548	-10.586	-8.7154	-11.583	-7.0387	-9.7849	-6.3408	-6.315	-9.9519
-0.509	1.1343	-2.1632	2.5033	2.6534	1.4745	1.3614	1.3874	1.5166	3.209	-0.63261	1.51	2.7954	1.7747	2.2753	-0.86778	0.17274	1.3988	0.071923	3.4477	-1.9584	-2.9175	0.81444	1.486	-0.072472	-0.81885	1.0365	-0.14067	0.059252	3.2255	5.1964	0.35203	0.86711	-3.9181	2.7441	-1.157	2.1831	-1.2424	0.27235	1.8717	3.9093	0.95535	1.5558	-0.70131	1.3185	-0.80727	-0.63919	-0.10969	0.39927	1.253
-9.6772	-9.2847	-6.6753	-5.6004	-8.7671	-7.7171	-9.2321	-7.5088	-9.7729	-6.6199	-9.649	-6.8183	-8.4395	-7.7729	-8.2455	-6.5045	-9.5745	-11.754	-9.5299	-12.587	-5.482	-7.4573	-11.517	-10.946	-7.7155	-9.3406	-11.462	-9.1976	-8.8076	-11.209	-8.5037	-9.1798	-4.0793	-9.9466	-8.1688	-7.7541	-9.6106	-11.045	-10.547	-9.7275	-10.243	-11.237	-9.0165	-10.353	-8.4536	-9.3895	-9.6761	-7.8074	-7.1831	-9.615
-0.64626	-0.29373	1.2077	-0.50931	1.007	-0.41098	-1.7981	-3.0017	-1.5669	-0.08318	-0.26258	-2.2326	0.62047	-0.85092	-2.8021	-6.1468	-2.9189	-5.1957	-1.0489	-1.0448	-0.45647	-5.1495	-2.8406	0.83282	0.96088	-1.1085	1.1717	-0.32836	-2.2893	0.53105	-0.32583	0.87838	-1.1937	1.4096	-1.9216	1.2918	-1.5899	-3.7188	-0.073221	-2.5021	-1.274	-3.1554	-1.6082	0.3321	-0.22657	-2.5319	-1.4649	-1.7777	-1.7768	-3.3828
-17.724	-22.212	-19.337	-19.382	-20.021	-20.647	-22.232	-17.766	-22.198	-21.955	-18.095	-20.581	-20.07	-20.779	-18.226	-22.077	-18.705	-19.525	-19.691	-22.138	-20.22	-23.985	-21.284	-19.135	-19.743	-22.77	-18.466	-18.658	-23.122	-17.872	-21.316	-17.195	-18.573	-20.844	-21.153	-23.16	-20.699	-23.194	-19.594	-18.612	-18.762	-23.429	-17.739	-20.755	-20.345	-19.967	-20.754	-19.588	-21.733	-23.067
-11.504	-7.9182	-15.792	-11.289	-13.908	-9.3144	-9.7457	-14.525	-15.267	-11.875	-12.978	-13.619	-16.244	-15.701	-12.097	-12.509	-14.908	-14.141	-15.087	-12.225	-11.939	-12.198	-10.208	-8.4742	-9.882	-14.049	-12.931	-14.416	-10.296	-15.189	-12.444	-13.743	-12.885	-13.761	-11.613	-12.202	-11.885	-12.669	-12.719	-14.483	-12.832	-12.568	-10.558	-11.683	-12.446	-11.213	-14.216	-13.586	-13.434	-11.24
-6.4212	-8.4176	-7.098	-6.3487	-4.1891	-5.8481	-7.0068	-6.6738	-4.1041	-7.7806	-3.3892	-6.281	-3.9644	-3.8019	-8.3208	-3.2959	-4.8718	-6.3219	-8.5743	-6.0223	-7.5377	-5.9461	-7.3633	-7.6578	-6.6183	-10.069	-9.9476	-3.5419	-8.0118	-4.4151	-5.4167	-7.118	-6.916	-5.7623	-3.0431	-3.9075	-2.9453	-5.2362	-9.5105	-5.2771	-8.4361	-7.6856	-7.7426	-8.117	-3.8125	-5.3812	-6.1738	-8.5157	-5.749	-10.397
5.1498	5.2729	10.321	8.3019	8.1516	10.171	5.9373	6.8571	7.9946	10.664	9.915	8.0749	8.5294	7.0171	7.5599	10.946	8.9188	9.1608	8.7546	5.1657	7.9511	5.2455	6.3752	8.479	5.6993	8.4522	8.9779	5.7915	8.6489	11.041	8.7294	5.03	7.8341	11.249	7.9332	4.3301	9.0968	10.648	6.1138	6.2678	7.6457	6.168	10.096	10.116	10.118	7.962	10.251	10.125	9.1514	8.8607
-13.357	-10.14	-12.149	-9.9668	-13.094	-11.807	-10.864	-14.318	-13.085	-12.933	-10.089	-10.386	-10.759	-12.75	-7.3006	-9.648	-13.492	-13.492	-12.63	-12.195	-10.765	-12.169	-15.369	-13.828	-13.322	-11.462	-10.051	-10.557	-12.008	-9.481	-8.9641	-13.297	-11.703	-10.854	-11.694	-11.118	-10.766	-11.487	-13.696	-13.06	-12.431	-12.564	-10.722	-11.113	-11.476	-9.1005	-10.554	-9.3336	-9.4884	-11.818
12.843	8.1247	11.328	8.5555	8.5729	9.8151	9.4299	7.8814	7.7288	11.586	8.9943	7.3126	4.3688	11.012	8.8248	6.9518	6.0402	9.0953	6.9715	8.1251	8.5408	7.6501	9.2515	9.6296	5.7473	3.6775	9.7989	9.0583	8.2099	6.6393	7.3818	6.8493	7.8834	7.8435	5.4522	8.0662	8.0588	12.557	9.6063	7.0264	8.1976	7.5335	9.6125	9.9791	7.5028	4.4043	8.4458	7.8562	11.492	9.3136
6.2677	8.2398	9.5421	9.6618	5.7488	6.9866	9.1014	11.074	9.9954	11.361	11.588	8.6482	9.5899	4.4323	7.5373	6.7311	8.0999	13.018	11.487	7.113	5.7702	9.9242	7.7636	8.7285	13.47	7.569	4.9475	8.1273	8.9772	9.819	11.797	5.7194	8.6703	10.82	8.7167	7.3423	8.4131	8.2021	9.5499	8.5579	11.898	10.843	10.623	10.209	6.7398	11.129	7.2128	12.888	10.737	6.467
-15.158	-11.527	-14.414	-13.764	-16.143	-10.592	-15.575	-12.107	-12.202	-10.73	-13.929	-13.13	-13.526	-12.731	-12.336	-14.59	-11.828	-13.397	-13.635	-14.558	-9.4041	-11.689	-14.324	-14.328	-16.676	-16.275	-13.341	-12.283	-13.669	-10.442	-13.531	-13.33	-14.396	-12.425	-16.107	-10.21	-13.274	-13.416	-13.253	-10.968	-14.136	-10.419	-15.788	-12.231	-13.775	-12.541	-11.545	-11.055	-11.786	-13.017
-15.251	-13.36	-15.592	-12.458	-12.123	-10.353	-13.379	-15.036	-14.998	-12.556	-14.259	-14.588	-13.705	-11.432	-12.786	-12.016	-14.374	-16.164	-10.545	-12.423	-15.096	-13.635	-11.889	-10.328	-12.48	-14.165	-14.5	-14.271	-15.27	-14.037	-14.316	-12.121	-12.985	-11.027	-12.432	-14.459	-12.873	-11.541	-14.583	-10.893	-12.784	-10.802	-9.2449	-10.77	-13.976	-14.74	-10.201	-14.737	-13.315	-16.156
-3.6521	-0.12863	1.6911	-2.7738	-0.52042	-2.7566	-1.8234	-1.1111	-0.93405	-1.9958	-0.71172	-2.2091	0.72439	-0.53491	-3.2876	-0.09395	-2.9763	0.13123	-0.65436	0.18778	-0.64537	-1.0189	2.1937	-2.4915	-0.94077	-4.665	-2.9357	-0.035735	-4.3109	-2.7509	2.7434	-1.2173	-1.1285	-0.61398	-0.93046	-3.8142	-1.6402	-2.3618	0.72042	0.79569	-0.95052	-2.006	-0.67576	-1.4866	-6.0044	-4.4769	-1.4285	-3.3546	0.85846	-0.83422
6.6261	6.9946	6.1166	8.8293	5.571	2.0537	8.1025	1.3493	5.7437	4.5607	3.6162	3.6962	6.4588	5.732	5.295	4.1273	4.4216	2.0104	4.4502	3.9632	5.6882	8.2678	5.137	4.2031	7.9427	3.1669	3.5238	2.982	4.6224	7.5934	3.0742	4.9677	3.9725	6.708	1.8613	4.9453	2.5014	5.4794	3.2161	3.524	3.7152	3.4647	4.4315	5.0511	3.1593	6.1287	2.4001	3.0786	5.379	3.8332
2.0365	0.65396	-2.4486	1.0982	2.3071	-2.5053	2.2305	-0.36251	-1.2735	-2.0112	-2.1457	0.11888	0.71332	0.9064	1.5006	0.73394	2.5986	-3.201	2.5523	-0.95415	-0.10376	-1.052	0.957	1.6215	2.6864	1.1861	-3.0388	-0.21457	0.19898	1.939	-0.084156	0.61247	1.9663	-0.1786	-0.45844	-2.8346	1.125	0.26258	1.2178	-1.0894	-1.0773	-0.39238	-3.4824	0.72461	-2.887	-0.368	1.8001	1.0941	0.36993	-1.0481
6.2696	9.9477	11.629	7.1271	10.199	8.5303	7.3115	11.818	3.6434	9.5109	8.5409	8.4127	5.7067	7.8115	8.6701	9.836	6.4442	8.4274	6.5077	8.0608	6.1674	8.2725	4.8547	6.1495	7.3956	8.4482	8.3558	9.8018	8.0581	7.0986	7.5189	9.219	10.072	8.2529	9.0368	7.4987	7.8509	7.7936	5.7108	7.6207	8.8067	5.7588	8.5041	4.257	7.4199	7.4962	8.6662	7.9431	10.039	6.6388
6.1981	6.4754	6.276	4.0715	4.6853	5.5012	5.5442	4.7108	5.228	8.9138	4.7484	9.0127	4.2186	3.7139	5.7744	7.8004	8.4487	5.0383	7.1514	6.1855	7.9041	6.7064	6.0708	4.0125	1.8354	8.9217	4.2905	7.8685	6.011	7.0478	5.7232	5.3506	6.068	7.9612	4.9011	4.4488	8.7618	3.2686	3.1468	5.8668	7.939	8.4055	4.3327	7.6077	7.4226	7.1384	5.9683	4.9437	1.6578	8.6033
-8.8798	-13.19	-12.404	-13.073	-11.17	-10.553	-15.104	-11.427	-11.521	-14.606	-15.484	-14.057	-11.174	-13.694	-11.429	-12.115	-9.7723	-9.2871	-11.259	-14.855	-11.044	-13.625	-11.814	-13.457	-11.991	-13.683	-13.154	-12.679	-13.239	-12.354	-12.802	-13.945	-13.364	-14.711	-10.08	-12.034	-14.733	-11.139	-12.062	-14.401	-11.609	-12.084	-11.611	-8.6225	-12.765	-11.821	-13.933	-11.488	-15.264	-11.373
-13.039	-8.4434	-10.173	-10.925	-11.151	-10.062	-11.87	-10.591	-8.6233	-9.7925	-10.18	-8.7405	-9.8888	-9.1989	-10.562	-11.486	-14.87	-10.913	-8.2215	-12.191	-8.1371	-12.011	-12.981	-10.334	-13.099	-11.499	-11.179	-9.2541	-11.726	-13.828	-9.6878	-15.496	-8.5735	-11.872	-11.355	-10.85	-9.5755	-11.761	-10.414	-13.034	-12.106	-8.7434	-11.795	-11.307	-11.798	-10.09	-11.413	-11.157	-14.218	-14.31
0.097838	-1.83	0.73122	-3.8599	-2.5442	-2.7066	-1.2834	-1.1181	-4.6226	-2.6119	-0.030985	-4.0786	-0.20123	-1.1225	-4.9165	-3.799	-3.3528	-6.8452	-3.5493	0.076692	-0.52351	-5.9023	-3.3649	-4.1612	-5.853	-2.7464	-2.71	-4.6047	1.0292	-3.7283	-1.1858	-1.7611	0.6839	-0.25751	0.53815	-2.5673	-0.14998	-2.8519	-2.9262	-4.3883	-5.7905	-3.3792	0.26287	-0.23099	-1.1776	-2.116	-4.8154	-3.2647	0.69064	-1.3668
-8.5367	-8.7917	-7.4943	-10.308	-11.281	-12.483	-9.5266	-8.154	-10.059	-9.1547	-6.8302	-11.019	-10.028	-9.9356	-7.7381	-11.709	-10.733	-8.857	-9.9425	-7.2607	-9.6357	-8.4248	-9.9234	-4.8311	-10.486	-6.8996	-8.7886	-6.5458	-12.697	-10.646	-9.7372	-8.4713	-6.8372	-8.9098	-7.9273	-11.183	-9.9721	-5.4689	-7.6454	-10.627	-11.031	-7.5699	-9.672	-8.1955	-10.618	-13.376	-6.9057	-10.439	-10.204	-9.8749
9.1183	6.4718	9.1977	7.7497	10.67	8.8075	7.61	6.072	9.0304	10.783	11.122	7.1474	7.3811	9.2132	11.585	7.9029	6.3321	7.5832	10.244	7.5424	9.4131	8.2582	8.0359	8.9098	9.0663	9.1605	7.1671	7.8515	6.2257	6.6043	9.4695	9.0349	7.3324	11.668	8.0692	6.2766	8.8167	7.2199	9.5139	9.0949	10.907	7.7746	10.282	6.2189	8.5805	7.0918	8.1417	12.666	8.7116	7.6337
-0.40357	0.4073	1.8932	-0.59463	2.9063	-0.45201	-2.5448	0.036704	-0.27399	0.92721	1.5872	1.185	1.3102	-1.9627	1.1312	-2.6154	-0.80185	-1.3978	-0.84306	2.3586	0.31973	0.85485	-0.80521	-0.42895	-0.97799	3.3535	-1.4169	3.6561	-0.92839	-1.1395	-0.93008	-0.80331	-1.1404	0.80707	-0.74794	-0.91241	-0.35432	0.79918	1.0624	-1.8382	1.1625	-0.24656	-0.58028	0.88186	0.35242	-1.1709	-0.23365	-0.47356	-0.90434	0.15293
-4.8263	-2.4727	-1.7469	-3.127	-0.87774	-0.18189	-4.2384	-0.85148	-1.8663	-3.7056	-0.97438	-3.0696	-4.5468	-1.6412	-3.6007	-4.2516	-2.825	-4.0126	-1.1821	-3.7552	-5.7431	-2.3254	-2.9117	-2.7005	-6.7826	-2.5326	-6.0179	2.3122	-2.8464	-2.972	1.5004	-3.5577	-1.8633	-5.2209	-1.2904	-3.5896	-2.8888	-2.7575	-4.3624	-1.558	-3.0947	-4.6441	-4.0419	-6.3106	-5.3249	-0.44972	-4.9825	-6.2271	-6.7688	-2.6338
0.74003	0.32777	-1.1831	-3.3175	-1.2115	-3.0819	0.78061	-0.12908	3.5085	0.83752	0.38545	-3.3835	-1.2775	-0.77034	-3.8346	-0.66191	0.44505	1.8267	-2.323	-0.57549	-1.4561	-2.0423	-0.68897	-4.4417	-1.8604	-2.606	0.91998	-3.8451	-2.5326	-2.2603	-1.887	-0.56284	0.68536	-1.3485	-3.8003	-3.3563	-3.8032	-1.5401	-0.13196	-0.85361	-0.33593	-4.3639	-1.9164	-1.6288	-2.1362	-0.34293	-3.832	-1.559	-1.4192	0.13345
-13.22	-9.3078	-11.663	-10.626	-12.455	-13.195	-15.272	-16.542	-9.6644	-8.7889	-10.654	-12.633	-9.2809	-13.19	-11.582	-12.848	-11.336	-13.662	-12.839	-9.7596	-12.982	-10.747	-10.9	-9.3926	-13.067	-10.916	-11.936	-12.051	-11.324	-10.311	-11.533	-8.7017	-8.5254	-13.689	-9.7242	-12.209	-12.432	-11.17	-12.062	-13.988	-9.9603	-12.948	-12.446	-12.69	-10.047	-12.259	-10.052	-12.261	-9.8524	-8.9294
-12.992	-11.421	-13.457	-13.378	-12.512	-8.8896	-9.8891	-12.006	-10.304	-11.658	-14.904	-10.77	-11.012	-13.522	-13.813	-12.521	-7.4838	-10.9	-9.0669	-12.858	-12.843	-11.911	-9.6352	-10.489	-11.998	-10.66	-12.205	-9.0062	-12.567	-10.859	-7.849	-12.275	-13.804	-11.835	-11.104	-11.036	-14.997	-11.572	-10.383	-13.035	-8.7447	-12.653	-11.664	-13.637	-11.522	-10.7	-14.069	-12.659	-14.442	-13.409
-0.05228	-4.3899	-3.3115	-2.8123	-4.0996	-2.7067	-1.9574	-5.9854	-3.7648	-6.7018	-5.5514	-2.2688	-2.8599	-2.3131	-5.3772	-6.713	-6.0586	-1.592	-5.2465	-3.4267	-3.2757	-5.2443	-5.5071	-2.8338	-6.294	-2.0296	-2.8651	-4.8241	-6.8824	-4.1414	1.4645	-4.1424	-3.6174	-5.3983	-2.076	-2.8607	-3.8182	-2.9012	-6.5988	-6.3785	-3.8512	-1.7688	-3.4391	-6.075	-0.56582	-2.0174	-4.1567	-4.7468	-2.6325	0.651
6.329	3.8236	4.2627	6.6352	3.8318	4.1833	4.8538	6.7111	6.6447	7.5727	1.9012	8.945	4.042	2.9404	6.5373	3.1515	7.0885	3.1777	5.956	4.9183	3.6868	6.3518	5.5628	6.9434	3.0249	3.5726	4.9235	3.2618	3.0065	6.7066	4.52	4.0889	2.1944	3.0118	3.7124	6.6626	2.4743	6.2599	4.3211	4.5786	2.9798	5.2883	4.4601	7.8889	3.12	7.4649	5.8348	4.6811	4.2569	7.8912
-14.793	-10.819	-14.469	-11.899	-12.346	-13.925	-16.155	-15.575	-14.024	-13.36	-14.575	-13.618	-16.323	-16.225	-16.35	-13.558	-14.31	-10.617	-13.98	-11.104	-10.495	-13.873	-16.58	-17.546	-12.975	-11.454	-12.669	-12.686	-15.858	-13.415	-15.165	-15.177	-16.923	-17.393	-12.387	-15.688	-13.486	-16.352	-14.672	-12.944	-14.154	-12.533	-12.91	-14.829	-13.439	-15.192	-14.287	-16.417	-13.539	-12.77
6.217	4.7413	6.7372	6.0327	5.173	8.6117	5.4064	3.532	8.3924	7.4201	6.1619	6.9472	13.082	4.4875	8.2054	5.4462	7.5028	5.7205	7.6655	8.0173	7.1001	7.6512	8.7786	5.9226	8.3041	3.5036	9.2141	7.0961	7.4192	6.2613	5.6974	5.8088	7.3343	7.5872	9.3626	5.0664	7.8099	5.2598	4.1548	6.206	5.5663	4.0082	6.7922	5.2259	3.3991	8.0634	9.4415	8.2829	9.1988	8.9401
9.1249	10.273	9.2654	9.4561	8.2771	8.4897	12.127	6.1632	7.9902	3.3482	9.1987	6.8797	7.1135	5.764	8.7647	10.09	6.66	11.592	9.2141	9.2849	10.007	11.736	7.9815	12.344	8.5581	8.3284	7.7048	9.265	7.9366	8.4563	8.0874	8.9918	8.3262	4.818	10.978	13.071	8.0393	13.491	7.7559	7.9919	9.2898	10.653	9.1396	6.9131	9.436	4.5724	8.4733	11.116	6.1641	11.006
-6.5239	-6.4482	-4.3657	-5.1281	-5.4597	-4.2722	-7.6129	-3.6664	-3.8148	-8.7217	-2.4807	-5.5906	-6.9393	-5.5065	-6.7479	-7.1156	-5.4366	-4.6462	-4.4134	-7.2796	-4.3281	-4.2555	-3.3793	-4.5456	-5.7676	-4.1311	-6.4387	-6.4158	-5.1059	-8.05	-6.1359	-7.2981	-4.7739	-5.7061	-7.2878	-5.4113	-5.6379	-3.0048	-4.8006	-8.5503	-3.6864	-8.2114	-6.8546	-4.3162	-5.2137	-4.5875	-3.9622	-7.2857	-8.1543	-8.2502
2.3328	7.1439	7.5882	5.5355	5.3872	5.3667	3.3473	5.1058	6.9706	6.72	7.2782	4.8911	4.2614	5.2672	3.5656	4.5442	6.5749	5.5115	4.994	6.6954	2.3599	5.1945	5.5468	5.0698	0.93594	3.1337	2.6695	4.8771	7.314	7.6247	6.1425	4.3562	9.8159	3.6482	5.5857	9.001	3.7369	3.236	7.0115	2.1476	5.4759	7.0005	4.0869	8.6853	6.1791	4.1578	5.4677	5.5831	5.2248	5.1124
-12.008	-4.4177	-11.048	-11.496	-7.2721	-10.714	-8.5425	-7.1038	-7.9188	-10.387	-13.452	-10.954	-10.421	-5.1631	-9.2013	-9.6619	-8.6559	-10.412	-7.4909	-10.441	-12.028	-9.4869	-8.0546	-11.043	-8.6161	-6.1312	-8.4443	-10.035	-8.8977	-9.7117	-13.365	-9.6241	-9.7305	-7.1582	-8.4209	-6.4698	-8.572	-7.0025	-9.6405	-10.93	-8.5604	-12.571	-7.6474	-8.3919	-6.4644	-9.3842	-7.7683	-7.0588	-10.976	-8.8925
-2.985	-3.9132	-5.6331	-7.2664	-6.0195	-4.6311	-2.4101	-3.0322	-5.4555	-3.8507	-9.007	-5.3337	-7.9196	-2.3672	-4.9935	-6.7118	-5.5407	-6.476	-6.1273	-8.7041	-5.7481	-6.3759	-4.1673	-8.759	-2.493	-8.225	-1.3677	-4.4995	-4.5706	-8.5961	-7.2293	-5.8452	-1.8189	-4.7583	-3.9728	-7.2185	-2.0544	-7.4488	-7.9677	-5.5335	-7.1898	-5.9486	-4.7402	-5.4967	-5.8825	-8.818	-8.3367	-4.8963	-6.5697	-4.0256
0.23375	0.64696	-0.45338	-1.7726	2.3085	0.24891	3.5665	0.90447	3.0314	3.072	1.0656	2.3367	3.3275	-0.6616	3.3902	1.22	2.595	2.2914	-0.95264	-0.59174	0.40173	2.1375	-3.1676	4.0002	1.0255	1.5974	2.3221	3.8099	1.6389	2.4532	1.0616	0.83984	0.14569	-0.2629	0.047978	2.7966	1.6155	2.7518	2.712	3.2771	1.9693	-1.6568	2.548	4.0035	2.8896	1.4776	0.2681	1.6848	0.90806	4.1863
-1.9072	-0.54671	-1.1274	-4.2175	-0.65198	-0.45511	0.024465	-2.0884	-5.7386	-3.604	-3.3748	-2.6457	-1.9558	-4.3405	-2.149	-5.8698	-0.97496	-0.32016	-3.5086	-1.602	-1.4529	-1.4772	-4.2563	-7.1683	-3.6214	-0.12043	-1.5854	-3.9963	0.48192	-0.033155	-2.8996	-4.2492	-3.0718	-3.6324	-4.6538	-5.0596	-2.9167	-0.9484	-2.1924	-0.72328	-3.1702	-0.48355	-4.0569	-4.4738	-1.1285	-2.1024	-3.0253	-2.3013	0.55167	0.80802
-14.014	-12.306	-11.714	-9.476	-9.8461	-7.4857	-11.101	-10.648	-9.9084	-12.26	-11.018	-9.9321	-7.2109	-9.0636	-13.142	-11.204	-7.8643	-12.474	-8.7707	-10.054	-11.063	-12.712	-10.87	-11.955	-10.991	-12.615	-10.693	-11.557	-10.848	-9.4373	-8.5186	-7.7226	-11.764	-12.148	-10.635	-12.126	-12.757	-8.481	-10.898	-7.3495	-10.184	-13.599	-12.607	-11.219	-11.884	-11.462	-9.0388	-11.387	-9.1384	-12.452
6.3072	12.519	8.5008	6.7686	8.0057	11.099	5.0891	6.8527	5.2757	7.155	4.848	8.9838	2.7823	6.085	8.9388	5.7694	7.2122	5.9718	5.7867	2.8225	4.1837	8.7861	7.1117	3.8836	7.6081	9.4987	4.9625	5.2871	4.7635	6.5376	9.436	9.6633	8.2314	5.0092	6.3563	5.3728	6.6606	6.8183	5.4549	3.9831	6.9919	6.4215	8.7129	5.8593	7.4277	8.9626	5.3149	6.0599	6.1996	7.4823
-3.7954	-5.8058	-4.991	-7.131	-4.9021	-6.2156	-6.6942	-4.6514	-2.6412	-7.2363	-7.4468	-8.7161	-6.216	-5.3183	-7.3512	-7.4602	-5.0364	-7.9451	-8.5663	-5.5874	-9.6313	-5.168	-6.2357	-8.6182	-7.1289	-6.8133	-5.2107	-4.5129	-7.5169	-8.5648	-5.9235	-4.5666	-3.8136	-6.5014	-6.9549	-7.4145	-4.9271	-7.2405	-5.6813	-10.106	-5.3279	-4.6198	-6.7737	-6.3644	-6.6256	-4.6076	-6.7674	-5.091	-5.4912	-8.0816
-12.499	-12.805	-14.345	-12.754	-13.432	-13.462	-10.617	-12.972	-11.051	-12.299	-15.322	-15.255	-13.309	-12.123	-15.165	-14.08	-16.768	-14.904	-12.108	-14.221	-12.514	-11.84	-10.894	-14.673	-10.136	-13.62	-9.9795	-13.263	-12.588	-15.591	-10.024	-13.536	-9.1896	-12.946	-13.946	-17.297	-10.305	-10.558	-14.779	-13.738	-14.684	-11.995	-15.842	-14.523	-12.05	-11.711	-9.4693	-16.54	-11.586	-14.352
0.84095	-4.2016	-5.256	-1.1462	-3.1641	-3.1161	-3.2876	0.37012	-4.0783	-6.0659	-1.611	-2.1461	-2.7238	-4.9286	-5.7319	0.3405	-4.5757	-2.9366	-2.8844	-2.6135	-2.3222	-1.0937	-0.71296	-3.3354	-4.2905	-2.0091	-5.5578	-1.6872	-2.1197	-2.5104	-3.4333	-1.5344	-3.2316	-4.3666	-2.6929	-0.088852	-4.833	-4.0886	-1.4256	-2.6496	-4.0179	-4.7126	0.013738	-2.6603	-2.1203	-3.2346	-2.7011	1.4214	-3.7739	-1.233
-0.18208	3.0651	-1.9697	-3.6174	-0.1368	-1.007	-4.0267	-1.9942	-2.9378	2.085	-0.58872	-3.6818	-0.057754	-5.1063	2.5034	0.10923	-0.42161	0.86211	-0.7031	-2.972	-0.99213	-2.2758	-2.52	-3.7412	-2.3599	-0.88675	-3.0566	-1.0589	0.61942	-2.2529	-4.0859	-2.6708	0.40637	0.19945	-0.70066	-2.1212	0.52409	-1.8736	0.54146	-3.2552	-3.3469	0.60454	-1.704	0.49743	-4.1923	-1.6015	-0.54135	-0.98028	-6.2685	0.21431
-7.2152	-9.7625	-10.061	-11.309	-12.658	-16.144	-12.78	-7.4897	-10.398	-11.326	-9.401	-13.01	-8.9258	-13.163	-11.911	-13.782	-13.041	-12.906	-11.243	-12.82	-11.178	-12.107	-11.052	-11.452	-11.295	-12.671	-9.2128	-11.332	-14.23	-11.293	-12.986	-10.847	-12.034	-10.836	-10.422	-12.465	-11.671	-11.557	-11.187	-11.759	-13.905	-12.707	-10.796	-11.124	-12.891	-14.431	-8.7918	-9.4322	-8.5363	-11.998
-11.433	-8.012	-13.086	-10.824	-11.417	-13.505	-11.529	-13.377	-13.274	-12.135	-13.856	-9.718	-12.401	-9.5497	-8.3228	-13.25	-12.492	-13.157	-11.003	-12.681	-11.454	-10.051	-14.153	-12.915	-8.831	-10.948	-10.505	-12.292	-13.446	-8.9749	-12.841	-13.802	-13.181	-12.531	-10.259	-12.674	-11.966	-14.717	-7.0385	-13.043	-11.643	-12.066	-8.6765	-12.508	-12.039	-9.9271	-11.54	-9.94	-14.969	-8.5712
-5.4643	-4.1968	-7.9468	-5.557	-6.6461	-7.5533	-7.3598	-8.755	-5.2571	-1.9568	-8.6147	-6.4476	-4.5294	-8.5394	-5.5878	-8.382	-6.9691	-5.6285	-6.3968	-3.6209	-3.2697	-5.1316	-5.259	-4.7256	-7.1302	-7.4129	-5.99	-7.5537	-6.9728	-5.874	-6.538	-4.7583	-4.3135	-5.7525	-4.7447	-4.9904	-8.712	-6.2312	-5.5737	-6.6933	-3.7676	-6.119	-8.5908	-5.4352	-4.9754	-7.0564	-4.2334	-5.2406	-6.1884	-6.2958
-1.0285	-4.4179	-2.814	-1.2957	-1.1831	-2.0865	-2.9659	-5.6186	-6.2475	-0.25177	-5.6267	-1.1726	-3.3506	-4.4063	-3.0909	-4.8291	-5.0732	-3.5371	-4.7626	-1.6739	-0.76209	-5.2194	-3.9182	-7.5782	-5.3953	-4.2979	-7.6077	-4.0893	-5.7931	-2.3241	-3.9768	-1.6375	-6.0062	-2.7553	-4.7641	-6.9635	-2.5117	-5.5304	-1.7263	-6.6458	-5.8727	-5.3988	-3.8838	-0.1587	-0.54954	-6.0575	-4.4608	-2.2529	-5.4895	-2.6465
-9.6939	-11.072	-9.3159	-10.859	-11.897	-12.288	-13.11	-11.588	-8.4918	-11.747	-16.415	-13.006	-8.7523	-10.286	-10.004	-7.4661	-8.3924	-13.344	-11.03	-12.857	-10.279	-10.71	-9.385	-11.85	-9.3283	-10.054	-10.974	-12.171	-9.8545	-10.079	-11.181	-9.2435	-12.449	-7.7483	-13.644	-10.037	-10.414	-10.615	-8.7776	-8.6669	-8.3708	-11.868	-11.301	-12.101	-12.671	-13.001	-12.829	-8.6922	-11.527	-10.438
-9.804	-16.746	-13.338	-13.344	-16.474	-12.944	-11.473	-13.49	-14.214	-12.971	-12.134	-13.613	-14.313	-16.596	-9.877	-13.333	-13.872	-11.068	-14.495	-14.508	-10.638	-12.038	-13.885	-10.7	-9.3088	-14.522	-13.535	-11.813	-12.413	-15.944	-13.051	-12.935	-15.025	-14.417	-11.39	-11.449	-14.229	-13.282	-11.839	-11.093	-12.411	-8.9185	-13.24	-10.023	-12.181	-13.532	-10.179	-14.271	-14.895	-15.282
4.6686	4.7648	6.2204	1.6094	3.3214	3.2737	2.7396	2.4101	2.0805	5.0455	0.19609	4.8826	6.15	2.312	2.7908	3.8308	5.8809	7.5266	1.4245	-0.36018	-0.42894	0.91862	3.9809	3.6694	3.9027	0.26488	3.9185	-1.3737	2.4359	2.1335	0.79396	-0.81299	0.59034	3.223	1.8179	5.0505	4.1278	3.0086	3.6766	2.8412	1.173	4.6732	4.8662	0.06101	4.435	1.6458	3.5654	0.58563	4.0262	-0.6675
2.0862	3.4951	2.4391	1.7355	2.5552	1.9165	1.3479	-1.1549	4.3219	1.4916	1.181	0.32282	4.5961	1.8313	0.55559	5.514	3.3612	1.558	2.9852	1.0922	2.953	1.9125	1.7121	1.6984	0.72072	0.3477	3.7559	3.5678	3.6204	2.0124	2.1436	3.1859	1.5761	0.72726	3.4756	4.4573	3.1439	1.597	0.68948	1.9107	3.4791	3.8714	2.2499	-0.35831	4.3832	2.767	2.1288	2.081	6.0688	1.3179
-6.0292	-4.3675	-7.7464	-6.8772	-4.7734	-5.6254	-3.1777	-2.5158	-7.1636	-6.1948	-5.6358	-3.2156	-4.2149	-10.668	-5.7354	-5.8764	-7.4831	-4.113	-6.4635	-6.062	-5.1907	-7.4082	-2.9776	-3.3807	-4.5699	-4.5952	-6.4586	-3.6476	-3.7274	-6.411	-3.5164	-6.6818	-7.0991	-4.5357	-3.0987	-6.1587	-7.4539	-3.1451	-2.5352	-5.443	-4.9705	-5.1321	-8.1142	-6.9725	-4.7318	-6.2342	-3.6108	-6.1961	-8.937	-3.2393
-4.4411	-3.0699	-2.5077	-5.2354	-2.4377	-5.0614	-3.2078	-2.9859	-5.4991	-4.049	-1.0771	-2.3308	-3.7935	-0.69567	-2.0013	-4.1832	-5.621	-2.2812	-3.3878	-2.4336	-3.7785	-2.3093	-3.877	-1.8247	-4.0631	-3.8015	-5.8737	-0.097149	-4.3852	-4.2056	-2.5323	-4.9599	-4.8928	-6.6023	-3.9248	-3.2867	-0.82503	-3.7219	-5.7669	-7.1962	-1.9993	-5.7453	-8.7138	-5.1662	-4.5043	-4.1886	-6.2492	-3.0716	-0.69676	-4.9963
8.335	7.406	7.3225	8.7294	9.8658	5.0919	7.9481	7.6339	6.9767	9.1097	9.6443	7.0507	6.2308	8.6295	8.7806	9.8264	6.6965	9.4375	11.923	6.7434	9.9042	11.585	7.9017	6.5585	7.5448	7.932	9.8792	11.284	6.3819	8.6592	6.1999	11.531	10.104	9.4886	6.2825	7.8298	6.7039	9.4699	7.1196	10.093	9.6355	8.8144	9.9192	5.9151	7.2645	6.4099	6.7885	6.4844	7.7221	8.1671
7.906	6.7569	5.7774	3.8618	2.4869	3.662	4.8581	2.0086	2.99	2.49	4.8971	5.6259	1.2275	2.2837	3.3812	10.156	4.2924	6.2378	4.5392	3.7543	5.3396	4.7915	4.3505	3.5693	5.2149	2.6327	7.9478	4.4744	3.8829	5.3092	4.7391	6.7222	3.1369	2.1706	3.2436	5.7911	6.0486	4.2944	5.321	3.9378	4.034	4.2996	4.4927	1.7422	3.4348	6.4445	3.0213	5.1392	2.6116	5.0122
1.4704	0.60676	0.14604	0.26109	-0.75099	0.34846	-1.9519	-2.6301	-0.377	1.2975	-3.4244	-1.748	1.7406	1.4537	0.059169	-2.4524	-3.493	-0.49751	-2.8182	1.1841	1.2324	0.21754	0.85832	0.77153	2.1008	-0.73675	2.7792	-0.56975	-0.98637	-1.4148	-1.512	2.3044	1.7321	0.5997	2.6987	-0.35933	-4.1126	-1.7084	-0.71729	0.51944	-1.234	-0.15646	0.79085	-1.0834	-0.45318	3.1236	2.9293	1.8888	0.80533	-0.53776
-3.2528	-3.2233	-6.8534	-4.036	-3.2031	-4.0892	-5.8292	-6.1175	-4.8321	-4.1311	-5.7676	-5.7779	-4.492	-2.2425	-4.7659	-6.5135	-5.2742	-3.8734	-3.5569	-6.4322	-5.7928	-6.6653	-5.2796	-6.4073	-7.0593	-4.0597	-4.0021	-5.8838	-4.596	-6.7368	-5.5486	-7.6864	-5.1693	-4.2924	-7.4115	-3.4798	-3.4656	-6.4225	-3.8264	-4.3394	-3.928	-5.3884	-6.4564	-1.5816	-3.4438	-4.5011	-2.4419	-5.3341	-7.0907	-2.23
3.6897	2.4782	-0.57579	-0.20897	-2.5997	-1.1575	1.0783	-1.6224	2.4607	-1.2749	-1.2292	-2.0869	1.1305	-1.1164	-0.58013	-2.9437	-2.371	-0.50592	1.365	3.7689	-0.93505	1.1665	-2.4502	-1.9387	2.2965	-0.56755	-1.8312	0.22834	0.64374	-1.3685	1.5036	2.2548	-0.4235	-1.3158	-0.30767	-2.0436	-0.83897	-1.4399	-2.6354	-2.2418	-0.29695	3.0616	2.5881	-0.58527	-0.2753	0.097145	-1.307	-0.4865	0.21532	0.13583
-5.8813	-6.502	-7.7245	-10.156	-9.1687	-7.8209	-9.9211	-13.18	-7.1538	-8.8939	-9.9739	-11.07	-9.8569	-9.4371	-11.498	-11.62	-10.368	-12.011	-8.3662	-9.8752	-10.667	-9.3313	-8.5785	-9.3735	-7.2345	-12.221	-10.573	-9.6135	-8.7906	-9.1736	-10.596	-9.5159	-8.3048	-9.3828	-8.9314	-9.8863	-8.9989	-9.5204	-9.3822	-11.051	-9.3515	-8.2115	-10.817	-8.1029	-11.429	-10.399	-8.8201	-7.9302	-10.949	-9.5234
2.8332	1.9265	1.1265	2.5168	2.3451	1.3778	1.9563	0.90652	-1.0423	3.829	5.4371	1.832	0.3785	1.2561	4.6517	2.5058	-0.13093	2.67	1.7425	2.2028	0.18162	0.55916	1.1959	4.0399	3.294	1.4308	1.7105	1.235	-0.76123	1.682	2.6175	2.6676	-0.23862	1.7475	5.5038	-0.97382	-0.3009	4.3332	1.8782	-0.74525	0.66442	0.23271	1.7981	1.3198	1.8194	0.83156	-0.15842	0.72714	2.3947	4.8623
-11.326	-13.591	-11.397	-13.252	-14.682	-15.115	-11.216	-11.471	-12.083	-11.53	-11.721	-12.97	-13.676	-13.956	-12.913	-13.572	-15.109	-14.106	-13.89	-14.791	-15.863	-12.756	-16.786	-10.373	-14.874	-12.596	-15.605	-14.874	-14.969	-11.172	-15.985	-14.481	-12.669	-11.596	-8.1139	-15.727	-13.931	-13.563	-13.291	-14.329	-14.925	-14.303	-12.18	-14.309	-13.298	-12.444	-14.768	-13.042	-11.662	-12.758
-13.858	-12.143	-14.229	-12.23	-11.345	-14.051	-14.892	-13.167	-15.769	-13.415	-13.37	-12.344	-10.47	-14.712	-14.426	-12.95	-12.649	-11.468	-13.759	-11.02	-12.15	-13.254	-12.141	-15.966	-13.552	-13.842	-11.09	-15.646	-13.097	-11.002	-12.827	-12.31	-9.9233	-15.482	-11.995	-12.263	-12.446	-13.053	-12.415	-12.622	-13.769	-11.277	-9.8279	-11.995	-12.755	-13.515	-6.9472	-15.075	-14.691	-15.084
1.1208	1.9654	0.89213	-0.23328	-2.8984	-2.1271	-1.6525	-6.4256	2.7286	1.6614	0.047108	0.68051	-3.1509	1.1308	1.0932	2.2501	1.2134	-0.31753	3.2454	-0.32848	3.2521	0.22931	3.5873	-2.0963	2.3121	1.1041	-0.13666	-1.4025	-1.9805	0.68933	1.0137	-0.95837	-0.53146	-1.4047	-0.34484	1.8644	-0.81797	0.2619	0.25941	-1.398	3.1569	0.26489	1.7095	2.5392	-1.542	-4.4683	-1.2299	0.31572	-2.8991	4.186
-8.1078	-5.7083	-9.0302	-7.6614	-8.2612	-7.224	-8.5371	-7.9537	-9.7714	-8.632	-7.9497	-8.789	-6.903	-7.0505	-6.9036	-7.7034	-10.271	-2.8802	-9.6151	-8.8529	-6.5696	-7.2945	-9.2741	-9.8369	-9.2135	-7.5416	-6.2977	-6.1947	-8.8275	-5.7548	-9.2745	-9.7404	-8.6565	-9.1855	-11.178	-6.6265	-6.5888	-7.5291	-9.5564	-12.64	-7.2088	-6.223	-9.746	-3.8605	-8.1564	-8.5095	-7.9	-6.6862	-6.74	-11.027
-3.2455	-3.997	-2.1519	-3.748	-1.7183	-3.4508	-0.17586	-1.2516	-0.83911	-3.0599	-3.9907	-3.416	-5.0008	-3.7908	-2.8509	-5.4843	-2.6743	1.077	-2.9043	0.14448	-2.7144	-5.0184	-1.7882	-3.7858	-2.1006	-2.8324	-3.55	-1.858	-6.8342	-0.38982	-0.48184	-3.6806	-5.5235	-3.7517	-6.0855	-4.8859	-1.4729	-3.6077	0.068006	-2.5157	-4.5643	-2.3551	-4.878	-3.6011	-1.9318	-3.2296	-2.09	-5.561	-1.6879	-0.99171
-11.732	-10.035	-11.764	-11.2	-12.339	-7.6353	-11.217	-7.2441	-9.2417	-10.962	-13.857	-11.243	-10.204	-10.708	-11.678	-9.4823	-12.042	-11.243	-11.872	-10.998	-13.557	-10.21	-11.003	-10.09	-10.684	-11.843	-10.43	-12.845	-12.04	-8.886	-10.045	-9.7054	-12.238	-7.2241	-10.709	-11.32	-11.059	-9.4692	-7.4789	-10.676	-11.638	-11.87	-13.347	-12.264	-9.2851	-11.942	-8.4976	-12.766	-12.452	-11.972
-1.2993	3.5795	0.050964	0.14626	1.3764	3.1233	-0.92156	-3.0618	3.0048	-0.80826	2.1572	-1.7357	0.88459	2.3166	1.7771	0.63163	1.6614	-0.83322	-2.6951	2.0444	-1.7866	1.6298	1.59	-2.7871	0.065765	0.056998	-4.192	-0.70265	-1.5203	-1.8582	-0.51586	1.8247	2.9872	4.4552	0.22799	-0.91526	-1.344	-1.9292	1.6974	-2.3042	-1.0407	0.27531	1.8762	1.0606	-0.50328	-0.29069	2.1986	1.9191	-0.77191	-2.8811
13.185	7.5074	11.36	10.699	11.305	11.489	10.774	9.6112	11.081	8.2102	7.9401	11.052	11.559	9.5001	7.1529	7.4382	8.3671	13.119	8.6334	11.629	10.296	9.7119	9.5448	10.178	9.8666	10.976	11.627	9.2086	11.45	10.893	7.1119	11.595	11.081	6.882	9.5591	9.2908	9.5816	10.568	11.454	8.5341	8.4116	9.56	9.999	9.2601	7.7735	11.423	9.6481	8.0095	10.906	9.4453
-4.41	0.26554	1.8505	0.18438	0.13878	-3.2618	1.5089	-0.63479	1.8992	-1.0302	-2.7298	-2.5516	1.6315	-2.4571	0.39448	-2.4527	-2.4198	0.51362	2.1269	-1.4096	1.1064	3.4102	-0.80746	-0.32785	0.30527	2.6116	0.91392	5.4935	0.50582	-1.5447	1.1763	-1.9684	0.13276	1.0361	2.4708	0.52182	-0.66572	-1.9198	1.6331	-0.11436	3.0441	-0.70396	-2.469	-0.087604	-0.89005	-1.5533	1.1496	-0.021207	-1.109	-1.7137
4.738	7.1652	5.8538	3.1356	9.0584	6.6676	6.656	6.0017	8.1007	5.3339	5.9417	6.1593	5.5172	6.9304	6.7398	8.6444	3.7057	4.6066	6.2911	9.009	5.8857	4.7352	8.3707	8.7159	6.1223	5.3358	3.6935	8.3362	5.7486	5.3209	6.388	9.4889	10.713	3.5364	4.8136	5.1811	5.3712	3.7858	6.4964	7.4123	9.0566	3.9153	5.4211	5.6198	5.561	7.0642	7.7547	5.2687	8.6096	7.6375
-3.9474	-3.4105	-0.34271	-4.5838	-1.886	-1.9482	1.9417	-1.3782	-2.6245	-6.5635	-1.2798	-1.7837	-5.5591	-4.3358	-3.6692	-0.23342	-1.5625	-2.0411	-4.0828	-2.3688	-1.6126	-4.9811	-0.56628	-5.2259	-3.1351	-6.2033	-4.6109	-4.5379	-2.5365	-1.7872	-4.0556	-3.7047	-5.8644	-1.8033	-7.4218	-1.7953	-2.7126	-3.1018	-4.4993	-2.5997	-3.6888	-5.6276	-0.62573	-5.4279	-2.9942	0.37258	-3.0885	-4.0316	-1.5697	-6.7171
-10.707	-11.356	-11.856	-11.913	-11.941	-12.75	-10.038	-11.446	-9.3568	-10.24	-15.347	-13.393	-12.475	-11.134	-8.28	-8.9467	-9.4851	-6.4256	-10.117	-11.647	-12.503	-11.478	-9.5648	-11.061	-12.581	-10.868	-11.671	-11.261	-14.151	-11.311	-16.026	-13.648	-9.3864	-11.787	-15.326	-10.88	-9.892	-11.322	-12.008	-13.08	-13.017	-10.638	-10.806	-10.326	-11.359	-10.131	-9.3036	-13.805	-13.553	-14.077
5.9079	2.9389	3.5747	1.4835	1.5397	4.5526	1.6555	-1.2803	1.9275	1.9141	0.31873	0.11578	0.80822	0.83111	3.8637	2.2727	1.8649	2.0947	0.8938	1.9397	-0.010345	1.6236	2.8334	2.1343	-1.6689	2.8226	4.6274	4.7625	3.2057	-2.1033	2.8311	2.3033	-0.10536	1.8875	2.2868	-0.079693	4.3643	1.0464	-0.48804	-1.0134	-1.0164	-0.61678	3.898	2.7897	4.3812	2.1392	0.88179	5.3206	-0.60149	3.0006
-3.1847	-0.58702	-2.8811	-1.3589	-3.282	-2.7486	-2.7546	-5.0262	-5.4017	-1.3495	-7.5289	-1.6225	-0.57541	-7.0862	-1.1226	0.29251	-4.9902	-3.0212	-5.4254	-5.242	-4.3906	-6.3059	-1.6485	-3.1635	-2.7419	-4.6472	-6.9	-3.6227	-4.6245	-3.8837	-3.1117	-0.26146	-1.8941	-1.3487	-1.4786	-4.1439	-3.9728	-6.0533	-1.8794	-2.9658	-2.1254	-3.2192	-1.2888	-5.9589	-3.6959	-2.2512	-1.5124	-3.4531	0.29444	-6.1614
-1.7349	-2.0696	0.19276	2.2978	1.0443	1.2154	-1.7532	0.25176	4.5148	-0.29904	-3.0499	1.4961	1.092	-0.92685	1.3717	1.4941	2.8736	1.1892	0.824	1.3369	-2.4834	1.306	1.5945	0.4689	1.6731	2.0281	2.9121	-4.2603	-0.54643	3.1445	2.7747	2.1644	0.032148	-1.0243	0.25088	-0.58314	0.36572	-2.1128	0.85055	-0.73548	-0.51905	1.5029	-1.8166	3.4866	0.45557	1.4337	-1.7977	0.095254	-1.8732	-2.532
7.0724	5.1232	7.5669	7.3419	5.7711	6.3469	5.7512	4.9046	7.6151	8.6561	9.8077	5.7088	7.3253	8.0213	6.0649	5.552	9.3862	4.5346	7.6543	6.9959	6.5983	6.9458	4.8238	4.0603	6.3861	4.1894	4.3783	4.745	7.787	4.2619	6.5827	4.5476	4.8333	7.8096	6.2112	7.1977	5.7132	5.7048	6.7919	7.7794	6.6128	5.4294	8.7562	7.9844	3.4755	8.616	5.3157	6.5448	5.1133	5.3096
-0.71147	-2.4476	-0.54947	1.7733	-1.0912	2.3271	-0.15926	-0.40332	0.88382	1.979	-0.43683	-3.6028	-2.624	-1.8229	-4.0468	-3.7603	-0.31707	-0.55439	-2.048	-0.019298	1.5815	-0.5162	-1.5724	-1.4405	1.238	0.78224	0.92516	-2.1804	-2.6086	-1.5087	2.1862	2.5912	1.5851	0.92323	0.27957	1.7441	0.75435	-0.087186	0.89355	-0.8146	3.2488	-3.9033	0.77414	1.2506	-2.5664	0.91553	-0.045094	1.5112	-2.8692	-0.34109
-12.211	-11.001	-13.867	-9.4816	-13.503	-8.4601	-10.509	-9.3405	-9.4996	-11.759	-12.165	-9.5128	-13.399	-7.9738	-8.65	-11.056	-8.003	-9.8806	-13.663	-9.4192	-8.4614	-11.899	-13.965	-12.42	-8.3835	-11.081	-11.207	-10.816	-11.684	-10.598	-10.943	-11.953	-7.7205	-10.639	-10.669	-6.6519	-11.283	-9.4382	-9.9787	-14.126	-8.4716	-11.069	-15.492	-10.401	-9.6587	-10.867	-8.624	-11.262	-11.396	-10.149
-5.0176	-7.1074	-3.7645	-3.6712	-5.5245	-5.2396	-4.1505	-7.87	-2.7292	-3.8888	-7.1736	-5.04	-2.1553	-5.6606	-5.3284	-0.58712	-5.2552	-5.7116	-4.1291	-2.4689	-3.1945	-3.3493	-6.0775	-4.4208	-3.3916	-8.0379	-1.8904	-6.0947	-4.3189	-3.7513	-6.4867	-5.4596	-5.7628	-1.8218	-6.264	-5.4161	-4.7932	-0.29406	-5.1777	-5.0208	-7.3579	-7.838	-3.3871	-4.4503	-4.4141	-4.5143	-3.9577	-5.0061	-1.4329	-4.1194
4.6252	1.5418	3.0153	2.92	1.078	1.6008	6.0765	0.54986	3.0045	4.1958	4.0147	1.0566	4.6462	-0.33951	6.6815	4.6375	1.6454	2.7932	1.1412	-0.892	3.3716	2.6671	3.059	4.2917	0.94696	6.1939	3.6323	3.8586	1.3319	2.2307	1.2878	2.2284	0.23366	2.6329	3.764	2.5553	2.2872	1.286	4.5878	-0.27316	0.17283	-0.22699	0.098967	1.5705	1.8381	3.7817	3.4955	3.6818	3.1945	2.393
-7.8878	-6.033	-7.3528	-9.5334	-10.688	-9.764	-9.2008	-12.121	-8.5385	-7.375	-7.6191	-9.0197	-5.6408	-11.575	-8.1023	-10.907	-9.578	-6.6827	-6.5171	-9.2928	-8.3135	-9.3821	-8.9401	-9.4707	-8.2103	-7.7741	-11.899	-9.5347	-10.238	-8.5553	-7.1193	-9.2892	-8.5228	-7.3509	-7.79	-9.9429	-10.289	-10.43	-13.832	-10.474	-12.152	-11.309	-6.0642	-9.3591	-9.0622	-10.379	-10.27	-11.601	-10.299	-8.7731
-13.294	-9.9789	-8.5381	-11.173	-12.139	-14.381	-11.021	-11.1	-12.483	-11.707	-12.98	-9.5116	-11.935	-13.387	-15.011	-11.387	-11.762	-15.36	-10.655	-11.471	-13.889	-12.165	-10.252	-10.086	-11.204	-12.161	-12.283	-11.843	-10.897	-12.288	-13.12	-12.155	-13.737	-13.959	-12.633	-11.605	-12.933	-11.945	-12.773	-12.591	-15.002	-9.2664	-12.948	-14.097	-9.436	-8.5577	-10.353	-11.264	-13.529	-13.885
-5.3642	-3.7974	-4.9909	-2.2289	-2.5857	-1.4657	-1.9841	1.3695	-0.30883	-3.5044	3.8252	-1.5513	-0.26856	-1.9131	-1.4108	-2.5808	-0.68545	0.40388	-2.281	1.5575	-2.1324	-0.82151	-2.7857	-1.2251	-2.5837	-2.3607	-4.5008	-2.4162	-0.50917	-2.6475	1.0443	-5.6118	-1.6523	-2.5222	-0.14563	-2.117	-2.8623	-4.9576	-3.4939	2.0571	-1.8056	-1.7648	-3.1946	1.4091	-5.9819	-0.46902	-0.41131	-2.2998	-2.6209	0.54552
-20.853	-18.737	-20.578	-20.513	-19.518	-21.314	-21.529	-20.421	-22.623	-20.017	-23.653	-21.41	-20.551	-22.172	-20.205	-19.574	-21.172	-22.514	-19.324	-24.182	-17.38	-19.825	-21.637	-19.178	-23.059	-20.925	-21.112	-20	-21.506	-21.737	-20.232	-18.565	-21.253	-20.252	-18.057	-19.416	-21.056	-22.297	-21.783	-18.349	-23.078	-20.861	-22.405	-21.513	-23.313	-23.153	-25.732	-21.481	-23.56	-17.736
-21.715	-20.806	-22.019	-22.49	-22.971	-17.549	-22.334	-23.467	-21.112	-20.216	-23.877	-22.09	-21.441	-20.933	-23.123	-22.568	-22.76	-21.478	-21.692	-22.348	-23.826	-22.102	-26.587	-20.732	-22.211	-22.85	-19.36	-22.828	-20.44	-22.734	-21.496	-24.041	-19.964	-26.563	-20.953	-18.143	-18.858	-21.166	-24.366	-20.231	-22.923	-21.542	-25.827	-21.314	-20.783	-21.301	-24.12	-22.029	-23.86	-26.049
9.1652	7.0408	4.5022	5.1151	3.3758	5.3733	8.7872	4.5635	6.4347	5.0812	7.6286	4.9347	7.5921	3.967	5.7053	8.0773	5.3412	7.5314	4.1288	6.9311	5.4171	7.3532	5.4181	3.6263	4.2386	4.3458	2.5754	5.9052	6.8075	3.6505	3.4523	4.3534	8.2066	4.384	5.5451	5.4966	6.4803	5.304	3.7776	5.0078	3.9634	8.4201	3.3204	4.8323	1.2222	5.9486	6.6479	0.70751	4.4	7.1646
-0.19284	1.6219	-2.9557	1.7221	1.2171	2.3952	-0.65511	-0.10906	1.0615	0.54489	-0.50668	-0.36775	-0.4298	-1.5298	-0.51612	1.734	-1.0346	0.64494	-0.67858	2.0753	-1.1294	1.8859	-1.4521	-0.92615	-0.70493	-1.7147	3.2255	-0.1838	-0.64377	3.7322	-1.0216	1.108	-0.15654	-0.52374	-1.2239	-2.724	-0.39562	-1.3754	-2.2441	0.31709	0.12399	1.0584	5.4924	4.6068	1.7489	0.073841	-0.61853	3.5495	0.050003	-0.73297
-8.1893	-10.114	-10.242	-12.66	-9.6785	-9.6114	-14.073	-8.3402	-13.558	-13.038	-10.04	-12.138	-13.765	-9.1839	-9.7651	-11.138	-13.14	-9.3065	-13.102	-10.92	-12.637	-10.588	-11.853	-13.39	-10.613	-11.801	-9.1149	-12.269	-13.914	-12.499	-12.608	-10.185	-12.513	-10.326	-14.013	-11.449	-12.352	-12.533	-9.6571	-13.692	-14.137	-8.6632	-11.883	-14.388	-8.8898	-11.729	-12.45	-9.519	-11.845	-11.991
-1.8592	0.58841	-4.2615	0.019088	-5.3473	-4.9048	-3.5294	-2.3851	0.63152	-5.3205	-3.4752	-4.728	-4.0799	-3.9324	-5.358	0.39474	-2.3319	-1.7463	0.40348	-5.9267	-4.279	-1.7008	-4.0135	-2.6243	-0.1848	-5.7382	-5.5523	-1.3869	-3.7051	-1.9497	-5.0261	-0.73614	-2.552	-3.6131	-5.1418	-1.814	-1.5505	-3.7457	-3.3648	-3.327	-5.1189	-0.308	-2.0439	-2.3226	-2.6002	-1.3203	-1.8196	-0.51211	-2.0684	-5.7723
-15.292	-11.969	-14.873	-14.442	-13.157	-14.783	-12.462	-12.558	-13.009	-10.311	-12.214	-11.797	-11.41	-12.219	-11.482	-14.082	-16.184	-11.86	-11.562	-12.3	-10.415	-14.311	-10.18	-15.155	-11.417	-13.715	-11.122	-16.752	-12.938	-11.404	-11.491	-13.878	-13.185	-12.083	-11.501	-13.165	-12.838	-14.64	-13.66	-12.244	-13.417	-12.731	-12.458	-11.898	-13.065	-15.859	-13.966	-13.055	-11.189	-12.502
1.7825	4.8345	4.6186	2.6035	4.2099	4.3769	3.4474	1.7818	3.5733	0.7359	3.7629	7.4337	1.742	4.7905	2.3601	5.1106	3.4598	1.0313	2.9483	-0.086493	1.9976	2.3958	2.4592	3.2813	4.9965	2.5248	2.6022	7.004	3.1437	4.3097	1.9681	5.5531	3.2445	-0.41008	2.8909	2.4311	1.2942	4.4998	4.0382	3.1766	1.3437	4.5809	0.97286	6.6859	0.92951	2.8151	5.4963	4.0456	4.7249	2.0517
-1.349	1.0268	-0.01542	3.4862	0.2586	0.95897	-2.5518	5.6531	0.82728	1.3815	1.1829	3.6111	1.461	1.0631	3.8565	2.6024	1.7924	2.1298	2.4759	0.28521	0.70371	-0.072484	0.74277	3.4466	2.2824	2.218	1.0475	-1.0206	1.474	1.5752	2.368	2.3981	3.4443	-0.79564	1.9267	0.37895	-0.72694	1.4935	-0.2898	3.1032	-1.9199	1.8508	1.9134	-1.3601	1.0985	2.5537	2.1278	0.46201	4.3639	-1.2696
-1.2303	-3.7822	-1.9851	-2.5828	-0.84312	-2.1845	-0.59277	-5.3962	-1.9362	-3.6933	-0.2073	-2.0047	-3.2379	0.50445	0.39402	0.29634	-1.7139	-4.0392	-3.4073	-2.6879	-2.518	-2.6695	-1.0313	-1.9898	-4.8162	-1.1778	-1.7019	-1.5757	2.2996	-1.685	-0.063003	-3.3416	-2.2016	3.7662	-2.5768	-2.8687	0.20696	-1.764	0.19257	-0.64113	-3.6636	-3.0886	0.73568	-1.6836	-0.083452	-1.8007	-3.5793	0.60243	0.97731	-0.44099
2.2174	6.742	3.8636	5.4521	4.1475	5.3064	8.6231	4.1846	5.3165	6.6783	4.7554	4.9409	5.8548	7.1563	6.2335	3.6244	6.7763	2.8676	6.3288	4.6449	8.8046	4.7004	5.8128	6.1903	4.5817	5.5716	7.9024	6.7054	3.8999	3.8831	2.9266	4.3313	4.5162	7.3596	4.7282	7.913	5.6839	5.7085	6.7966	8.1071	7.124	3.8937	1.4615	6.3836	3.7853	7.0164	5.0469	4.1112	3.1415	3.5365
-4.5092	-6.8766	-4.1779	-2.2299	-3.4455	-3.3332	-4.9535	-5.5264	-6.7034	-6.0198	-3.3313	-9.2506	-4.9836	-6.6528	-5.8598	-4.113	-7.3226	-5.3469	-7.7484	-5.5875	-8.847	-7.5607	-3.7599	-5.2187	-4.7695	-6.7944	-6.3263	-4.1537	-3.9698	-6.2473	-5.2812	-6.6756	-5.9747	-6.7195	-3.9922	-3.4924	-6.9439	-4.5846	-2.0534	-4.2132	-3.5396	-5.4156	-7.5759	-4.4866	-4.4349	-3.1017	-3.735	-3.4234	-5.2768	-3.5793
-3.8402	-5.1055	-3.3199	-5.7526	-5.4408	-3.9256	-5.4692	-5.2074	-5.7083	-5.27	-2.0945	-6.7423	-4.493	-2.6059	-4.9343	-5.0302	-3.8046	-5.6149	-6.101	-4.8754	-1.2089	-4.7614	-3.6255	1.101	-4.5417	-4.5872	-3.5805	-5.5167	-4.7045	-5.7583	-3.4111	-7.4357	-4.4435	-3.8077	-4.2556	-4.3288	-4.0488	-5.2472	-1.3502	-5.5912	-2.3756	-2.5622	-5.863	-5.3655	-3.8646	-1.7475	-5.4941	-5.5271	-3.9839	-6.7922
-4.1384	1.3101	-0.50813	-0.65116	-1.2728	-1.367	-1.0112	2.1432	-3.2859	-0.049753	-2.1677	-2.7754	0.40004	0.52998	-3.6938	-2.1893	-3.1325	-5.0114	-1.0123	-1.6545	0.2848	-0.1198	-3.1144	-2.4697	-2.6039	-1.0143	-2.2513	-0.65098	2.1518	-2.1373	-3.2971	-2.8277	0.095498	-1.871	-2.5733	-2.942	-0.51772	-1.2391	-4.7842	-1.2113	0.11081	-1.0935	0.095943	-1.9165	-1.8427	0.99454	-3.9875	-3.7013	-0.171	0.54632
-6.7747	-7.661	-6.7115	-10.351	-5.7209	-7.5607	-8.8911	-7.1525	-7.6011	-3.7139	-8.4545	-9.5368	-5.1456	-7.6662	-7.3872	-7.0549	-7.612	-10.509	-7.888	-7.5196	-7.4551	-5.4806	-6.5131	-9.0216	-8.3922	-7.1709	-8.755	-7.1058	-6.8896	-6.7871	-6.8237	-10.311	-8.4603	-6.2494	-8.5914	-10.874	-7.5316	-11.659	-6.8623	-13.284	-8.844	-8.8866	-8.5265	-7.4933	-8.769	-8.8855	-6.1581	-8.563	-6.7284	-6.609
-2.8523	-4.8852	-6.2737	-6.4018	-5.2639	-5.6035	-3.5929	-4.6617	-5.3326	-2.5608	-3.5154	-5.2022	-6.8122	2.4292	-0.66253	-4.4992	-5.039	-2.4658	-2.6851	-4.2193	-5.9839	-4.0441	-2.6488	-2.9806	0.39465	-2.0695	-3.6529	-3.7248	-2.586	-2.1982	-5.6292	-5.4003	-0.67575	-6.8679	-8.7022	-3.2658	-2.9853	-2.279	-4.6038	0.12274	-1.2902	-6.6257	-3.5714	-6.0225	-4.4015	-2.0731	-5.7208	-1.8199	-8.0523	-2.9077
-21.874	-22.217	-23.897	-23.911	-21.526	-22.425	-19.547	-24.601	-24.712	-22.847	-22.347	-21.408	-20.996	-19.789	-19.221	-25.404	-23.981	-20.551	-24.144	-21.997	-21.369	-22.001	-22.804	-23.304	-19.453	-22.633	-21.052	-19.417	-21.664	-20.368	-23.96	-19	-20.694	-24.106	-22.095	-19.913	-23.283	-21.888	-22.401	-22.901	-23.353	-20.238	-21.402	-24.121	-22.819	-24.184	-22.528	-24.221	-24.261	-19.681
-14.362	-15.252	-12.911	-11.952	-13.723	-14.19	-19.239	-14.273	-17.328	-12.71	-15.481	-13.821	-14.154	-17.736	-15.309	-11.476	-16.142	-13.89	-15.625	-12.097	-12.61	-15.24	-14.308	-14.238	-12.837	-12.759	-13.18	-14.074	-10.408	-15.912	-15.365	-16.163	-13.114	-14.122	-16.423	-15.302	-14.746	-17.04	-13.947	-11	-12.206	-13.923	-14.889	-12.335	-13.697	-14.611	-16.862	-10.741	-10.572	-13.894
4.2143	2.203	7.2799	3.8502	3.1307	6.0009	3.8496	3.3591	6.86	5.8889	5.5641	2.2845	5.2443	2.8625	4.8488	4.4712	3.6669	5.0712	5.4636	5.5645	3.0884	2.4646	5.4392	3.9648	3.212	5.4485	6.2049	4.8323	4.6533	5.3437	4.6538	4.373	4.5675	1.8827	4.7649	3.8571	4.8665	6.3104	2.6917	4.0803	4.4262	2.4477	2.6659	4.0998	3.9037	4.5663	5.2406	4.3145	6.4486	2.7683
-0.78732	-1.0053	3.7896	4.0431	-1.9622	-0.17631	1.3854	-1.3366	-3.9634	-0.54111	0.20367	-0.23027	1.1646	0.50677	-0.16539	2.107	-1.1829	2.6428	1.4945	1.3235	1.057	1.0974	-1.6656	-0.56435	-0.81855	-0.63475	0.12431	0.13618	-0.91257	-0.95139	2.344	-0.6435	0.46973	1.7058	-0.30239	-0.20814	-1.5691	1.4096	1.444	0.51927	-2.9662	-2.942	-0.41013	1.085	1.4379	1.3554	1.2503	1.6213	0.3997	0.16321
8.0997	5.8832	7.0988	6.6657	4.1859	3.9591	6.8579	6.3274	5.0094	5.6649	4.1052	5.8692	7.0683	10.797	4.6097	5.3035	3.5214	8.8724	1.6847	2.9855	6.4763	5.3516	4.7212	5.6665	3.8125	7.5163	8.1675	5.9291	8.6168	6.7073	6.6022	9.5132	5.0665	4.8784	6.7698	7.155	8.1716	2.6966	3.3068	4.783	5.1476	4.3295	5.2276	7.9375	2.2748	4.5605	5.6881	6.9464	8.0517	3.7439
-1.2065	-4.3506	-4.0202	-3.8929	-2.7829	0.93935	-4.3534	-5.4321	-6.6394	-3.2811	-4.7576	-7.0568	-4.8662	-6.0766	-3.5984	-7.2144	-6.8341	-2.5359	-2.2058	-3.9925	-4.6116	-3.7304	-2.5637	-3.3884	-3.5356	-4.0742	-3.0076	-6.719	-4.1065	-4.5655	-5.7523	-2.4491	-0.50995	-3.2673	-5.6815	-4.3868	-3.5533	-4.5521	0.2503	-3.5613	-2.8816	-5.5959	-2.4694	-4.0802	-3.7969	-6.2499	-6.6182	-5.1386	-2.3664	-3.4074
-1.8039	-0.60867	2.461	-1.6392	-3.0726	1.8674	0.86791	2.3179	-2.0681	-0.7628	0.41202	-1.9168	0.93993	0.086044	0.39158	-2.3936	-3.6213	-1.0116	-1.4823	0.38591	-4.3154	1.4453	-1.8825	4.0506	0.0097906	-0.31655	2.1608	1.9984	0.314	-0.92134	2.579	-1.1308	-0.10877	-0.20373	1.5563	2.2166	-2.249	0.15945	-0.032166	-0.76659	-0.77937	-1.523	-0.8444	3.8299	0.56661	-1.2579	-0.84511	-1.5193	0.86466	2.3626
2.8961	4.6709	4.7221	5.9715	5.5278	4.2223	4.0369	5.9608	3.569	2.566	6.7834	4.5232	3.502	2.7579	7.6293	4.4852	4.8026	6.7832	4.0486	2.9439	3.1596	7.1074	5.3607	3.1015	8.8598	3.6257	3.0468	4.1894	3.6867	2.7919	7.816	4.3358	2.3141	6.4233	3.0796	6.286	5.5542	4.432	1.32	4.8548	4.2843	6.6211	2.047	5.3759	4.2927	6.3037	3.9495	4.4811	5.5928	2.9825
-3.846	2.6026	-2.2953	-1.6066	-1.8334	-1.5451	-3.5071	-3.7865	-1.6335	3.3004	-1.4926	-1.5248	-0.18767	-3.1826	0.079158	-3.9914	-1.4859	1.2003	-2.2354	-0.51595	1.0055	-1.2842	-1.7513	1.3069	0.40341	-2.029	-2.9097	-0.15487	-1.6483	-2.3009	0.51841	-2.0091	-1.0563	-0.40918	0.021008	-0.50673	-2.7802	-0.99528	-3.345	0.43559	-0.25137	-1.3701	0.22537	4.3701	0.17494	0.73577	0.82809	-1.3862	-3.9246	-0.93583
-3.8347	-1.326	-2.392	1.9844	0.35745	0.93163	2.2557	-0.59385	-0.43137	-1.0275	0.91834	2.8934	-1.8276	-1.6583	0.17059	1.0396	3.7757	-0.80636	0.3295	0.036298	2.2693	0.088646	-0.97457	2.8065	2.2481	0.1079	-0.30863	-3.6977	-2.5195	-3.8694	-1.2939	0.14392	0.75356	2.0139	2.7922	-1.0925	-2.6424	-3.066	0.59464	0.54707	-1.6325	3.4995	-1.5774	-1.6262	-0.22403	-1.6934	0.40148	1.6118	-0.22798	1.2847
-0.12589	2.1948	-0.0098326	2.5412	0.32717	-2.6271	1.9641	-0.78742	-1.1276	0.27337	3.409	-1.9867	2.4825	-0.6254	0.73741	-2.0258	1.9997	-0.0065367	0.61109	0.42206	1.4939	-1.8023	-2.5306	-0.00096248	2.6684	0.27516	3.3055	-1.2889	0.92234	-0.030815	1.9287	0.02016	3.4091	-0.88942	-0.73956	-3.2258	2.006	1.9804	-3.2172	-0.15879	-2.2953	-1.9218	1.2384	0.42709	-1.8046	0.72558	0.41765	0.75958	-0.15557	-1.5119
-20.52	-17.621	-20.544	-21.94	-19.471	-20.857	-19.331	-22.687	-20.147	-19.821	-21.438	-20.053	-22.413	-18.998	-23.68	-19.908	-19.995	-19.768	-21.731	-22.231	-19.924	-23.71	-18.857	-15.683	-21.722	-19.869	-20.579	-24.113	-22.149	-22.531	-19.369	-22.646	-21.159	-20.064	-23.158	-23.256	-21.261	-20.587	-22.143	-22.589	-22.893	-20.775	-19.025	-21.253	-20.279	-22.936	-20.585	-20.638	-22.409	-18.569
-14.321	-14.717	-17.546	-14.892	-14.439	-18.182	-12.622	-15.742	-16.961	-14.539	-12.766	-16.631	-14.408	-12.94	-14.087	-18.459	-18.319	-16.745	-17.248	-12.97	-10.828	-15.189	-16.377	-13.121	-15.23	-12.242	-12.248	-15.104	-13.754	-11.158	-14.125	-11.885	-13.655	-15.363	-17.59	-14.072	-15.087	-14.84	-13.412	-15.028	-16.752	-16.048	-15.789	-15.273	-16.215	-14.44	-12.559	-14.601	-16.832	-12.602
-11.767	-15.709	-16.119	-14.091	-14.791	-13.203	-15.187	-15.5	-15.897	-15.727	-15.774	-16.925	-16.395	-13.884	-14.681	-16.684	-11.946	-15.92	-14.499	-16.25	-14.596	-12.227	-13.537	-15.8	-15.647	-12.774	-20.281	-16.207	-16.838	-12.164	-16.053	-15.432	-13.64	-13.819	-12.789	-14.242	-17.572	-15.311	-14.659	-14.665	-15.488	-14.016	-15.493	-14.525	-17.048	-15.018	-16.801	-12.302	-14.747	-15.413
-1.5985	-0.20074	3.6002	0.60831	0.71593	0.58185	2.9877	2.8683	3.2114	4.4583	1.1658	2.2659	-3.449	0.6609	1.8828	1.6903	1.291	1.1053	0.2758	4.1968	-0.034103	3.468	-1.5029	3.5053	2.4149	8.2216	-1.9323	1.2899	3.5426	-0.7908	1.2298	2.4436	4.718	1.4857	1.1677	-0.39148	3.2223	-2.0538	2.3392	1.4855	-0.65506	-1.6085	2.2003	-0.77402	3.8387	1.6064	1.4329	-0.6264	0.10516	1.9823
-18.79	-21.204	-19.822	-21.356	-18.208	-18.207	-20.367	-22.236	-20.602	-22.011	-22.306	-20.599	-19.763	-21.267	-20.918	-19.425	-21.299	-22.009	-21.548	-21.071	-21.307	-20.666	-20.55	-18.841	-19.037	-20.64	-21.051	-20.024	-20.305	-22.722	-21.504	-18.851	-23.658	-22.233	-20.082	-20.072	-20.038	-22.411	-19.014	-19.397	-18.712	-22.132	-20.508	-19.958	-20.105	-19.235	-20.998	-19.222	-20.91	-20.016
-5.9081	-5.4684	-6.3203	-5.3439	-5.4283	-5.858	-2.1455	-6.0715	-3.8341	-8.4236	-5.2504	-3.9771	-1.7171	-8.2163	-4.3706	-6.2754	-5.54	-3.5949	-3.8398	-5.5992	-8.9128	-5.5334	-4.7678	-2.9801	-4.3235	-6.0997	-2.9978	-1.1079	-5.1536	-6.5519	-3.1331	-4.5635	-4.0148	-3.1404	-2.3215	-3.6269	-4.6328	-6.2666	-7.2798	-3.9097	-5.3372	-8.9704	-7.5886	-5.6617	-7.1021	-4.5156	-4.546	-3.17	-4.3568	-1.7384
-3.355	-2.4255	1.1936	3.4877	0.77153	4.9042	0.46045	3.2224	2.5467	0.77896	-2.0196	1.1102	2.2863	-0.40747	0.72947	1.2087	0.91811	-1.1499	-1.1892	2.2063	2.3477	1.2124	2.5533	-0.4724	2.3223	1.8825	1.1024	1.3119	-1.2133	-0.024034	1.2239	-0.7566	1.0286	-0.4801	-0.57537	3.2245	1.6701	-0.83122	0.97761	0.35308	-0.33863	-0.98369	1.392	-0.054022	-0.18803	-1.1931	0.12498	-0.58487	2.883	-0.18773
-6.3713	-0.47545	-3.9835	-1.5464	-3.2727	-1.0147	0.2901	-0.56652	-3.207	-2.6716	-1.8194	-2.6566	-0.080181	-3.099	-1.301	-0.89286	-3.8171	-0.53945	-3.9682	-1.1866	0.90376	-0.76866	-2.8315	-0.78725	-3.6864	-2.0925	0.34161	-2.9085	-1.0853	-5.0483	-2.6906	-4.9318	-2.322	-1.4265	-5.0569	-1.6896	-2.1461	-3.4423	-1.1695	-1.2972	-2.7223	-7.0804	-1.8912	-1.9591	-1.5071	-1.516	-5.1174	-0.59383	-2.871	-0.39814
-4.2914	-5.9219	-4.0479	-6.2998	-11.088	-5.546	-7.3859	-0.042018	-5.0041	-6.8541	-7.489	-5.4831	-3.9461	-2.9218	-1.7826	-6.2843	-6.5492	-6.4128	-6.983	-4.2547	-5.7191	-3.2493	-3.9236	-4.846	-7.468	-5.7055	-4.2657	-8.5434	-2.5269	-5.2071	-1.2006	-6.7141	-6.1191	-3.976	-3.3514	-8.315	-4.7588	-7.2322	-3.9368	-3.6624	-4.18	-3.9714	-7.9951	-4.1317	-4.1165	-3.7922	-7.0515	-7.0201	-6.4688	-6.1353
0.33609	-3.6017	-0.58361	0.090853	1.1813	0.83329	-0.20828	1.3106	0.4215	-2.5927	-0.18099	1.1591	-3.0093	-0.38149	-1.8258	0.36729	-0.89972	-1.2048	-2.959	-0.55142	2.151	2.1685	-1.1021	-1.8217	0.14368	-0.13517	0.35285	-1.524	0.87741	-3.0174	-0.29515	0.58442	0.21177	-0.26038	-0.46471	0.71395	-0.54262	1.6367	0.66967	-2.4552	-3.7867	3.2041	1.0768	0.32582	-2.0791	-0.20125	2.1956	-0.61649	-5.0742	-0.34741
1.3475	-0.25893	0.65345	0.42225	6.3789	-0.95801	1.2375	3.6024	1.3599	-0.61873	4.0445	2.4389	2.1615	1.8489	2.2985	0.36407	2.4879	3.761	0.94415	-0.6511	1.2189	-1.662	-0.41858	1.4259	1.7128	2.6657	2.2209	0.60145	1.0241	0.017556	1.79	0.63429	0.11281	2.0249	2.3023	2.5438	-0.2061	3.1062	1.4816	2.8803	3.4093	-2.2139	-1.253	-0.69416	2.5721	0.67854	-0.11781	2.3369	-0.26545	-0.36429
7.205	4.6369	5.0621	3.5045	7.7395	7.7857	5.0997	2.7274	5.2503	2.419	11.593	3.7512	3.0162	5.7327	5.5923	5.5932	2.087	5.4023	7.4277	5.0892	3.0206	8.1248	3.3073	6.4565	8.6163	4.4796	5.4721	6.6356	4.7275	2.7404	6.286	6.4764	7.1491	7.1546	3.9302	1.1266	2.7024	6.0895	4.0232	5.8471	5.6736	8.5928	5.5228	4.3731	7.8515	3.7882	6.5983	3.1504	4.8584	5.6922
-3.8668	-0.046485	-1.8713	-0.99052	0.86157	-2.6918	-0.89444	-5.3108	-0.48799	-5.03	-0.84957	-3.0877	-0.14782	-1.6654	0.2797	1.5551	-1.1077	-3.9902	-1.213	-2.1957	-1.0604	-1.0223	-1.9879	-3.3195	-2.1364	-1.5681	-2.474	-3.293	-0.69085	-0.17083	-2.5846	-2.412	-4.0802	-1.4767	-0.019851	-0.70655	-3.799	-2.9871	-3.1538	-1.2394	-0.68661	-0.23303	1.2627	-1.8563	-3.5384	2.2134	-2.6468	-1.3345	-2.5438	2.2738
-10.54	-6.9491	-8.708	-6.3784	-13.245	-10.604	-10.826	-9.7705	-8.8312	-10.193	-11.433	-13.836	-11.855	-13.289	-12.843	-13.446	-10.599	-13.129	-9.9708	-10.871	-9.9131	-15.349	-13.017	-11.445	-12.509	-11.074	-12.603	-10.183	-13.632	-13.292	-13.925	-12.243	-11.128	-11.058	-11.493	-14.051	-9.7057	-10.154	-10.256	-10.865	-9.6211	-9.0735	-12.47	-12.044	-11.175	-14.034	-12.807	-7.6015	-11.624	-13.292
-4.0882	-1.195	-7.8197	-4.1667	-5.5226	-8.2203	-3.7479	-5.9686	-6.6996	-6.1407	-4.0704	-8.1356	-6.716	-5.39	-6.5703	-6.7814	-5.6651	-6.3609	-4.9105	-5.8531	-8.1731	-3.7009	-2.9873	-5.5528	-4.5414	-4.6366	-4.0253	-3.7649	-4.9245	-6.9736	-7.0811	-3.2649	-4.9644	-5.5199	-5.0992	-7.5671	-1.5144	-8.3808	-4.4839	-8.0835	-4.0851	-3.4452	-2.8952	-3.4966	-5.6401	-5.1466	-5.506	-3.7348	-7.3178	-5.2374
-2.286	0.61026	1.5872	0.19195	-1.1966	-0.98164	-1.4422	-1.3932	-1.8512	-0.82131	0.55147	-3.2294	-3.6049	-0.28961	1.1248	3.0233	-2.3721	-1.2937	0.68809	-1.8467	0.58435	-1.4618	0.10212	1.9572	0.31512	-1.2894	-1.9881	1.6834	-2.4244	2.0284	-1.8817	-1.2514	-1.7367	-2.6409	-0.55878	-1.3909	-2.2095	-1.9463	-0.597	0.9851	-0.41745	-0.65167	-0.69873	-0.33103	-6.2131	0.23318	-1.682	-2.8884	-0.83738	-3.587
0.26356	1.8699	5.1398	-1.1395	0.89155	3.6641	0.95433	0.52264	2.1241	1.4303	4.6423	3.4496	-0.53477	1.4799	4.458	3.7205	4.0131	2.0225	1.607	3.2228	0.50174	-1.1552	3.0414	3.3365	2.2999	1.1467	1.8108	2.314	-0.28688	1.6787	1.3443	4.5252	3.4441	4.0429	2.3625	1.4938	5.3587	3.3714	3.9856	3.8116	0.97316	1.5286	-0.72235	4.6142	-1.1168	0.77218	2.5674	3.6463	2.9492	2.506
7.2002	5.0597	5.2668	5.9304	8.6249	5.643	4.7118	3.8734	4.1749	4.156	2.4656	6.8064	5.7401	6.4574	3.0139	6.6799	8.1855	6.2696	5.17	8.1205	3.5485	4.0701	2.6582	7.8944	6.3732	7.6703	4.0604	7.2723	8.1769	4.9269	5.4463	6.1719	5.4359	6.0541	7.1782	4.6011	4.294	6.977	5.2881	5.0952	5.4527	6.2825	2.831	4.7865	7.3443	8.3751	5.6761	3.3091	5.5417	5.4555
-2.821	-0.064431	-1.4423	-0.36807	0.12302	1.637	-4.5403	-0.051139	2.4247	-4.7262	0.9217	-4.6545	-3.5874	-1.5286	-4.3508	-0.56881	-1.1138	0.64884	1.0489	-1.6324	0.6012	-1.932	-2.0581	-3.0216	-3.8213	-3.7723	-3.3165	-3.1073	-0.085724	-1.9292	-1.2615	-0.39063	-0.56418	-1.1763	-4.1981	-0.15125	-0.35061	-0.72416	0.80969	-1.4864	-3.2566	0.74104	-4.3327	-0.1857	-0.80619	-3.109	-2.0262	-3.4181	0.99995	-0.6214
-3.8827	-2.1112	-5.8458	-7.4031	-7.4521	-5.2724	-7.7038	-2.9171	-8.0793	-5.5937	-4.3108	-7.4902	-4.6234	-6.0301	-6.7896	-4.3254	-6.5241	-6.1408	-7.977	-6.1112	-5.7064	-1.28	-3.0117	-5.2812	-3.1802	-3.4452	-5.0642	-3.611	-3.0634	-8.7918	-8.1679	-3.067	-6.2494	-4.217	-4.4104	-7.6486	-4.1203	-6.0117	-6.2369	-6.8844	-6.256	-4.8717	-3.7149	-6.705	-5.673	-6.6108	-6.166	-4.2279	-5.5405	-4.6705
-13.509	-13.041	-11.083	-13.072	-10.126	-9.7016	-8.4506	-11.099	-10.827	-12.499	-13.184	-13.669	-11.07	-12.976	-10.751	-12.858	-11.369	-14.163	-13.199	-9.4913	-7.8191	-8.4979	-9.7161	-9.8187	-11.636	-9.9121	-13.693	-11.989	-11.297	-11.024	-14.954	-12.109	-12.107	-10.536	-10.979	-12.422	-14.989	-11.286	-10.429	-11.497	-8.1033	-11.141	-13.094	-8.4211	-11.39	-12.61	-13.712	-13.436	-9.5209	-13.926
0.54693	-0.62509	4.8074	0.52365	-0.58491	1.3715	1.8235	2.2431	1.0108	2.1065	0.33162	2.9802	2.7338	0.44817	-0.1085	2.0928	0.92803	-0.29415	4.2097	0.07005	0.64369	0.1474	-2.3929	-0.63215	2.5183	0.75217	-1.0108	1.7094	0.86267	-0.82794	-0.3634	1.6787	2.0313	2.0329	0.50455	-0.44557	3.5074	-4.5492	2.1066	0.1195	0.24131	-1.9809	0.21482	0.40982	4.1309	-0.37627	0.22271	0.31084	0.75443	2.3676
-20.086	-20.479	-21.577	-18.745	-22.92	-17.921	-22.093	-21.146	-18.978	-22.178	-18.845	-24.502	-20.989	-22.488	-17.064	-24.568	-21.717	-23.315	-18.593	-20.446	-20.503	-20.879	-23.189	-21.031	-17.247	-16.882	-22.352	-20.147	-20.955	-17.238	-17.156	-20.337	-24.013	-19.762	-23.104	-18.099	-22.921	-19.068	-21.625	-19.697	-23.264	-17.344	-19.903	-20.65	-19.827	-22.229	-19.984	-19.71	-22.442	-22.759
-1.1127	-4.4672	-2.2762	-0.059206	-2.4558	-6.6575	-4.6201	-4.1692	-1.7971	-4.3051	-2.9073	0.45489	-1.9965	-5.9519	-1.6819	-5.0633	-1.6595	0.011541	-4.4885	-2.6613	-5.8609	-5.2517	-5.8936	-1.4817	-0.45723	-3.8296	-0.046208	-1.2496	-2.8762	-4.1616	0.17919	-1.7512	-6.6218	-1.7987	-5.0907	-3.648	-5.2795	-3.0011	-2.0067	-3.2444	-2.1395	-1.4538	-0.38751	-2.3876	-2.9298	-4.0629	-3.9565	-3.4784	-5.7109	-2.4873
1.3307	-2.5278	-0.46893	-1.7024	1.3067	-3.8761	-1.4264	-0.034317	-1.5825	-0.25071	-1.1843	2.3725	-1.0285	-0.012051	-3.9494	0.15667	-0.098481	3.3694	-1.926	-3.1981	-2.0774	-2.2621	-1.5184	2.4273	-2.1413	-1.5885	-4.4706	0.72236	-0.39423	-2.4187	-0.8373	-4.3613	-2.8442	-1.15	-2.093	-1.1862	-1.6956	-4.1188	-2.0415	-1.368	0.050599	-1.012	-2.6376	0.55356	-1.8963	-1.6541	-0.10295	-0.059359	-0.6346	-0.48775
-9.5507	-13.342	-14.882	-10.584	-9.4571	-11.214	-13.167	-10.574	-11.07	-13.891	-10.671	-10.234	-12.751	-10.46	-12.522	-10.145	-13.318	-13.65	-10.015	-9.9999	-13.683	-11.169	-11.298	-14.469	-10.923	-9.3452	-11.46	-12.738	-9.7414	-11.531	-11.767	-10.392	-13.23	-12.46	-12.027	-13.182	-9.6878	-12.086	-12.411	-11.159	-12.799	-12.039	-16.21	-12.414	-10.263	-11.263	-12.222	-14.475	-10.936	-12.451
-3.7571	-4.6051	-6.1527	-4.8723	-2.1975	-3.249	-5.1788	-5.318	-3.4002	-3.0333	-4.0557	-1.498	-4.092	-5.8912	-1.3907	-4.6839	-3.1668	-5.9495	-3.1778	-2.7967	-3.3056	-7.0796	-4.2237	-2.6021	-3.3239	-4.5316	-6.0982	-2.3984	-2.0391	-2.2891	-2.8102	-4.8479	-1.8827	-3.5696	-2.8154	-4.144	-1.1965	-1.7918	-6.3475	-2.544	-3.5286	-6.4637	-3.4117	-0.77705	-0.30008	2.3646	-3.7933	-5.3835	-4.6094	-1.5236
-12.873	-14.941	-13.283	-12.347	-11.851	-12.133	-12.595	-12.56	-14.028	-13.955	-12.176	-12.456	-10.02	-10.972	-12.863	-15.245	-11.85	-9.3882	-15.007	-13.995	-10.296	-8.0411	-8.9841	-14.288	-13.457	-12.61	-13.216	-14.396	-14.147	-13.372	-12.034	-16.577	-15.529	-12.934	-10.732	-9.65	-12.944	-11.653	-12.557	-11.204	-14.619	-10.69	-17.567	-10.664	-14.611	-17.38	-11.247	-14.592	-11.66	-11.717
-15.264	-16.483	-12.283	-12.604	-16.014	-16.285	-13.36	-13.282	-14.796	-15.924	-16.64	-10.249	-18.337	-16.696	-13.783	-9.004	-19.055	-13.756	-14.045	-12.617	-15.254	-14.143	-10.685	-11.965	-14.505	-15.242	-13.198	-14.904	-15.565	-14.797	-11.518	-13.058	-11.338	-14.706	-11.426	-14.531	-12.813	-16.086	-10.081	-17.527	-14.416	-15.694	-18.618	-18.109	-14.237	-14.212	-17.107	-15.723	-15.091	-12.482
-16.066	-13.589	-12.636	-11.733	-11.865	-14.728	-17.736	-15.307	-17.71	-13.394	-13.805	-13.678	-10.601	-11.27	-13.636	-13.558	-13.625	-12.978	-14.693	-15.137	-16.516	-13.466	-9.9815	-10.806	-12.229	-15.442	-14.882	-12.949	-16.061	-14.561	-16.901	-13.713	-13.662	-11.093	-13.388	-14.463	-11.438	-12.627	-15.077	-11.038	-14.152	-9.7097	-14.458	-12.509	-15.017	-10.427	-16.517	-13.219	-15.15	-12.61
-9.1433	-9.4452	-8.3158	-8.8091	-6.1869	-11.898	-10.849	-9.5053	-11.106	-10.226	-8.7872	-7.2832	-7.9117	-7.581	-7.5556	-10.118	-7.8458	-11.314	-10.8	-9.7659	-7.8002	-9.7834	-7.9483	-10.789	-10.024	-9.7285	-7.0879	-7.2636	-13.934	-6.4497	-7.8503	-9.5217	-10.1	-10.489	-11.856	-9.5529	-5.7189	-10.004	-10.675	-7.1873	-6.9892	-11.663	-11.646	-11.199	-9.4878	-11.221	-8.9395	-10.143	-10.367	-7.3239
-11.52	-13.665	-12.076	-10.573	-11.612	-10.035	-11.577	-9.2951	-12.888	-10.794	-12.403	-9.9823	-9.7693	-12.762	-12.114	-9.9527	-10.289	-10.499	-9.1493	-11.748	-9.6053	-9.572	-11.58	-10.147	-12.122	-13.274	-11.427	-11.585	-9.1807	-9.5839	-9.0131	-10.338	-9.1823	-8.9267	-11.039	-12.11	-10.999	-11.435	-8.8508	-11.606	-11.27	-11.359	-9.5689	-10.498	-10.071	-11.003	-12.175	-15.345	-9.9485	-12.908
-0.7256	-5.8289	-3.0383	-6.3459	-2.6432	-3.2406	-2.8255	-5.4572	-3.0518	-4.5249	-3.8823	-5.2328	-2.075	-8.6831	-4.2833	-5.8905	-4.7301	-2.3279	-8.884	-6.2174	-2.2958	-4.3557	-3.6485	-3.9611	-5.0231	-3.6511	-3.2723	-2.554	-4.1535	-5.4534	-1.6422	-2.3478	-4.3378	-3.5451	-3.0661	-4.5821	-4.6968	-4.0271	-1.0286	-4.7944	-4.2368	-5.2932	-4.999	-2.0438	-5.6019	-5.3354	-0.45781	-4.4924	-2.0973	-7.3216
-0.68639	4.5142	0.58962	0.75802	-0.52877	1.6146	1.0636	0.86131	5.465	1.8742	2.6365	3.9035	1.7073	2.3998	-0.088331	5.7201	2.6128	-0.42612	0.21309	0.49071	3.5503	1.4065	3.625	3.3719	2.8877	3.8741	1.7627	1.0123	-1.483	4.4569	2.9506	1.534	2.7981	2.0851	5.4683	1.2568	-0.61851	-0.77265	3.2562	3.4303	4.4963	-0.69269	1.3963	3.5899	4.9878	1.6883	1.0968	1.3376	0.70152	3.1318
5.4581	10.792	7.4643	6.8567	4.9052	6.8287	5.5139	6.9555	7.4563	8.8103	6.2841	6.8345	6.6181	8.7133	6.6415	3.3728	6.5302	5.4362	4.7914	7.0011	6.7195	7.5349	6.2264	7.0653	9.7702	6.8879	8.0831	10.719	8.3763	9.6517	9.8965	7.8174	4.1406	6.704	8.1225	7.3242	6.5429	8.0056	12.215	7.4012	7.2212	7.315	7.0668	6.2964	3.7756	6.4346	4.467	4.4077	5.5163	5.9944
-1.4069	2.3697	-3.105	-2.6848	0.24364	0.71942	-1.2055	-2.8433	-2.795	-1.8615	-2.0162	0.39812	-3.456	-0.18843	-1.3406	1.3506	-0.63258	-1.7089	-3.7698	-0.31404	-0.64288	-2.4527	0.52185	-1.4162	-3.9545	-0.7616	-2.4156	-0.74884	-1.7788	-4.2787	0.29749	-3.1348	-1.4902	-1.73	-0.013746	-3.7079	-2.9914	1.0715	0.34968	-0.8304	1.0763	-2.0739	-1.7923	0.012497	-2.305	-0.26338	0.3801	-5.2095	3.6212	-0.80605
-0.21208	-0.40619	0.12701	6.2036	4.2658	1.7342	2.4127	2.7478	3.2993	5.1496	0.13998	1.6732	4.3091	2.1251	4.6066	2.5657	4.3906	3.2451	1.8341	3.8635	4.8239	0.77911	0.83254	2.6161	0.64229	0.6612	4.3228	1.0227	3.586	2.5151	1.7152	2.6496	4.4267	2.2457	2.1323	3.2223	4.2409	6.058	5.3349	4.5575	-0.069487	2.9412	0.071273	3.0232	3.8433	5.6421	-0.36628	5.6466	3.9565	2.7759
4.4449	3.6796	2.6532	1.9392	4.2534	2.6134	1.469	3.8036	4.2956	6.6351	5.7489	5.2529	3.1579	2.3864	5.675	3.9777	4.1357	3.2993	0.84941	7.2513	4.7982	5.517	4.8714	2.4735	6.5344	2.688	6.6832	4.5235	3.6653	4.2759	2.8895	2.9333	5.6261	6.6746	-0.22259	4.4556	1.1792	6.7013	5.2258	4.0813	-0.59734	4.0321	6.3085	8.5594	4.1421	7.0818	4.8063	4.4182	2.3707	3.6322
-6.7909	-8.6265	-5.6362	-4.9287	-0.5613	-7.0896	-4.9366	-4.8657	-6.4599	-5.1506	-5.1244	-4.9035	-6.877	-6.2796	-9.2676	-5.6067	-7.4486	-7.1215	-9.1087	-6.3256	-7.0037	-4.1462	-7.2665	-8.1139	-6.2644	-4.6647	-3.1938	-4.1467	-6.0681	-8.7411	-7.3305	-7.7411	-6.1779	-4.2513	-7.3356	-5.8147	-5.6868	-6.9475	-4.646	-5.5814	-4.7588	-4.8854	-5.068	-9.3579	-4.9749	-7.6465	-6.8028	-2.8143	-3.3922	-6.4412
-6.9505	-8.7545	-10.761	-6.4258	-7.7302	-10.138	-5.3216	-10.747	-8.8948	-9.4136	-10.216	-7.3928	-6.5254	-11.469	-8.2986	-8.1048	-11.447	-5.8045	-9.6741	-9.1244	-7.3958	-6.8807	-7.7909	-10.651	-5.3358	-7.7315	-8.2615	-10.791	-8.7455	-8.2777	-3.2261	-7.2898	-9.4406	-10.097	-8.0279	-6.5436	-5.0921	-8.4981	-9.6935	-7.1024	-5.6411	-6.7195	-7.7977	-6.5755	-7.7066	-8.3079	-5.0074	-7.2548	-6.2651	-7.7648
-14.885	-12.607	-13.946	-13.584	-11.031	-12.63	-14.829	-14.921	-12.041	-13.176	-11.907	-14.222	-13.685	-12.765	-14.079	-13.86	-14.149	-13.498	-10.961	-12.239	-12.555	-13.344	-12.135	-12.469	-16.092	-12.874	-13.207	-13.83	-13.342	-10.185	-14.182	-11.911	-16.259	-14.556	-14.694	-11.878	-10.628	-13.532	-13.091	-13.636	-10.59	-13.329	-14.816	-12.132	-13.385	-9.835	-15.182	-13.802	-15.07	-12.658
3.0861	1.5216	3.4863	-1.0105	2.716	1.786	1.2206	3.5842	-0.27272	0.9603	-0.92721	2.8521	-0.83926	4.2348	4.0927	3.3037	2.4156	0.64396	1.5002	0.055187	4.1763	3.8318	2.4933	2.7987	2.6539	1.8188	-0.83669	-1.6728e-05	-1.3887	4.351	1.5896	0.74451	-0.46706	1.0096	-1.2754	-1.6995	2.1064	5.6024	1.1332	2.3656	0.89458	3.4545	-1.5292	-1.2361	1.7477	2.7839	-0.3742	3.2777	4.3818	0.87156
-0.46137	0.14716	1.4892	-0.40269	0.04953	-1.9995	-0.096809	1.1492	-2.9981	0.2224	2.0269	0.054144	0.86246	0.67568	0.55867	0.055817	-4.196	1.5114	2.8988	0.11183	-1.0204	-0.55785	1.6969	5.2942	-0.6376	2.1597	-2.3753	0.25408	-1.3941	-0.85564	0.52246	-0.48977	-2.4982	2.2258	2.3083	-0.91446	2.3093	0.078426	0.73623	0.69681	-1.9463	0.59796	0.96959	0.97826	2.7862	-0.17487	3.1072	1.0828	-0.17788	0.17695
-13.139	-16.03	-13.798	-15.203	-11.592	-16.941	-12.225	-17.835	-14.269	-13.178	-14.424	-14.924	-14.988	-16.692	-16.695	-13.396	-16.135	-15.119	-13.661	-12.243	-16.876	-17.017	-15.022	-17.719	-18.655	-14.514	-13.929	-10.837	-17.335	-13.872	-15.242	-17.032	-14.644	-12.839	-14.031	-12.779	-17.011	-14.12	-16.307	-14.128	-12.946	-13.248	-15.372	-13.916	-12.643	-13.149	-17.446	-16.375	-15.377	-16.377
-12.999	-11.354	-10.581	-13.673	-12.078	-11.481	-12.824	-14.599	-14.682	-12.847	-15.473	-13.895	-13.557	-11.414	-14.504	-12.288	-16.135	-16.884	-11.879	-9.7534	-13.622	-13.596	-15.307	-12.398	-13.805	-11.302	-14.067	-11.074	-11.856	-15.121	-13.357	-12.919	-13.953	-16.218	-15.701	-12.932	-17.986	-11.929	-12.661	-15.008	-14.724	-13.196	-12.825	-13.563	-10.715	-14.699	-11.56	-12.883	-13.367	-13.98
-8.2026	-5.717	-5.311	-8.8331	-6.2214	-9.916	-5.908	-4.898	-3.7607	-6.8484	-2.3115	-3.8197	-6.2629	-4.9254	-4.4267	-5.0023	-3.866	-7.6171	-4.4388	-10.395	-3.9123	-4.7873	-5.7647	-4.2971	-2.7087	-5.9801	-7.7308	-4.1179	-2.3563	-6.3977	-3.3693	-2.9032	-5.9226	-4.268	-3.9306	-4.5398	-4.9039	-6.2448	-5.0445	-5.4744	-6.1245	-5.2234	-6.6939	-8.2401	-3.6661	-2.1801	-6.6468	-9.0844	-5.7971	-5.5827
-0.1563	0.46875	-4.0575	-4.014	-0.57062	-2.7692	0.47078	-1.6485	-0.54015	1.0202	-3.5596	-4.7359	-1.7805	-0.39307	-3.0364	-0.061275	-0.29881	-4.115	-1.877	0.45723	-1.8012	-1.0342	-4.7101	-1.4354	-2.6097	-1.2727	1.407	-0.80638	-0.77353	0.19003	0.12582	-0.53864	-3.3092	-2.0823	-0.94254	-1.0314	-2.9262	0.80283	-1.0998	-2.6813	-0.011632	-3.8928	-3.7101	-6.4011	-0.47355	2.0595	-4.6677	-2.9079	-0.8243	-2.7535
-1.45	-0.82524	-2.5444	-0.65566	-6.7189	-3.3725	-2.824	-1.8733	-1.9289	1.4903	-3.6599	-4.3854	0.32005	-5.4355	-0.91277	0.15633	-2.0248	-3.4857	-0.96509	-1.2508	-3.5197	-1.2208	-1.6221	-1.3889	-6.0174	-4.2056	-2.4143	-3.9289	-2.3288	-1.3274	-3.5872	-2.698	-3.5295	2.8512	-1.1496	-2.2097	0.22837	-4.2147	-4.1942	-1.1178	-0.60531	-6.6797	-4.069	-2.8044	-3.4978	-2.6996	-2.0647	-3.1829	-4.5864	-3.6413
-3.8184	-6.6433	-2.0488	-5.589	-8.4542	-4.0089	-4.7817	-1.7637	-6.8145	-4.4439	-4.9648	-5.0652	-3.9322	-3.0101	-0.79853	-5.2892	-4.2177	-4.5834	-8.6956	-3.3265	-2.2858	-6.0451	-3.4265	-1.9005	-8.412	-7.0462	-9.5123	-7.7263	-4.9687	-7.0105	-6.0235	-5.8798	-2.1842	-5.1135	-5.8177	-5.5979	-4.9446	-7.6585	-4.4437	-5.3891	-6.2098	-6.4922	-6.137	-6.3967	-6.1548	-4.662	-3.1292	-6.1821	-5.8926	-4.4907
-9.872	-10.14	-8.1675	-7.6496	-9.1025	-7.0684	-10.107	-7.578	-9.1526	-7.3884	-8.0145	-11.053	-8.3689	-10.493	-10.355	-8.0748	-11.468	-7.0035	-10.337	-9.1424	-11.425	-7.2896	-10.241	-10.599	-10.989	-10.988	-7.7605	-10.154	-9.4457	-8.2629	-8.4526	-7.4999	-10.952	-9.8973	-7.6104	-12.33	-11.299	-8.1773	-10.036	-6.4957	-5.4855	-8.0751	-6.9389	-12.434	-8.9805	-10.235	-5.5704	-10.223	-6.8607	-7.9754
-0.37509	1.3588	3.0867	0.75252	2.993	1.1779	3.2042	0.3493	0.84508	2.1369	-2.0074	-0.1656	2.3885	0.67077	1.1402	0.31884	4.2477	1.015	1.4944	3.5143	1.3803	1.9951	-1.0012	-0.56614	1.5307	1.0398	0.9622	1.9692	2.2989	-0.3179	1.8742	3.0231	0.0058544	-2.5348	2.1227	-0.2041	-0.2324	3.7047	2.3751	6.4073	-3.2174	2.3449	0.9176	-2.1541	0.9358	-0.81905	0.63015	-2.6611	3.3099	0.96425
-13.904	-12.56	-10.434	-14.096	-11.638	-12.869	-11.067	-12.85	-13.797	-14.976	-14.172	-11.376	-11.123	-12.838	-12.793	-12.615	-11.749	-14.038	-11.907	-14.07	-15.292	-12.597	-11.242	-12.196	-14.134	-13.692	-10.155	-11.104	-15.586	-11.362	-15.164	-10.753	-11.349	-14.609	-11.059	-14.016	-14.166	-10.028	-9.9155	-15.864	-16.641	-10.991	-13.399	-12.009	-13.695	-14.805	-12.04	-14.292	-14.979	-13.357
-13.721	-14.918	-18.04	-12.863	-13.925	-14.161	-11.647	-12.672	-11.371	-14.99	-11.012	-12.287	-15.589	-11.62	-14.86	-13.475	-14.966	-14.522	-13.742	-11.653	-11.945	-10.359	-12.764	-15.387	-10.786	-15.057	-12.96	-13.729	-14.167	-10.636	-12.276	-13.014	-11.91	-13.285	-12.919	-10.605	-13.161	-11.917	-13.345	-10.34	-12.635	-11.786	-12.967	-15.068	-13.225	-12.126	-13.18	-15.611	-12.465	-9.4447
-2.7003	-2.5728	-4.3879	-4.844	-3.5889	-4.9073	-1.7746	-6.0367	-3.9244	-4.9483	-2.8975	-3.1925	-3.7714	-1.5407	-5.084	-2.565	-3.4087	-3.9501	-4.106	-2.8482	-4.162	-1.0644	-3.8061	-4.8682	-3.5286	-1.3152	-3.5454	-0.35997	-1.9087	-0.33533	-5.6588	-3.4877	-4.6277	-1.6205	-2.63	-1.977	-2.3926	-5.8587	-5.5288	-0.62487	-4.2088	-5.4289	-2.2104	-3.2705	-3.9002	-2.0609	-0.85282	-2.2905	-2.6808	-2.9102
-3.0991	-3.2215	-2.4412	-5.1072	-4.8623	-2.3435	-3.7901	-4.0116	-7.101	0.71902	-3.3746	-3.9815	-1.6803	-2.3666	-2.3704	-4.8479	-3.4582	-6.3754	-8.3356	-0.63315	-3.8941	-5.5001	-1.2164	-5.6524	-5.5979	-5.2083	-0.48181	0.59694	-5.6739	-3.1182	-3.1987	-3.5347	-1.4292	-3.9443	-4.5967	-6.0365	-1.2337	-0.50383	-3.0559	-4.1311	-6.0257	-2.0328	1.1569	0.0058005	-3.0701	-3.1072	-5.1752	-6.1289	-6.3586	-0.87852
1.8401	7.1262	6.7543	10.386	7.7305	8.1862	5.3483	6.7753	6.1203	5.2582	5.3231	9.7246	7.0401	6.6626	6.458	7.3418	6.1974	5.4505	5.2708	7.4129	9.5041	7.481	5.9152	8.8534	7.7278	5.2841	7.541	7.6551	7.7182	5.0729	7.0628	6.2542	5.1269	4.6713	6.6195	8.614	5.8509	6.8911	7.0285	8.7675	9.8518	7.6035	6.388	10.292	7.6551	9.1353	8.224	6.8073	9.5508	6.5538
2.2169	1.9579	0.65924	-1.7108	-0.55192	3.3824	1.6638	-1.7579	0.74407	1.1288	-1.6854	1.9776	0.97767	2.8295	3.3921	-0.15263	3.5955	-2.8599	-0.45178	2.3523	0.36035	2.9976	3.3537	1.9797	0.17708	0.35815	3.4183	2.7211	2.6089	-2.7338	1.2004	0.42107	1.661	4.2095	1.1832	0.48083	0.84272	3.8858	1.2543	1.121	1.8124	2.6773	1.3759	2.4491	2.4617	2.4652	1.7545	2.2228	0.89372	-2.3316
3.3968	-0.46568	1.3017	-0.33048	1.116	2.5405	1.5043	3.3239	0.85781	-0.44993	1.536	0.35547	-0.28752	1.4983	2.0565	-0.76687	-4.6066	0.82093	-0.9973	-1.2298	4.2962	-1.4901	4.1169	2.4668	1.0933	3.1083	0.03423	1.9485	3.8324	1.3958	1.9207	2.5304	-0.14724	2.1105	2.3827	-0.18406	-0.72649	0.88092	-1.8867	-1.8722	-1.8315	3.4761	3.7288	2.1975	-1.1645	3.3028	1.243	-0.48196	3.0393	-1.304
-12.053	-15.77	-12.926	-13.758	-12.685	-11.527	-11.461	-11.162	-15.883	-14.582	-13.818	-13.591	-11.78	-12.709	-14.746	-14.534	-14.525	-12.714	-14.01	-8.3541	-14.924	-16.387	-12.658	-14.03	-13.643	-12.255	-16.93	-13.488	-10.512	-11.934	-14.097	-14.414	-15.784	-13.963	-11.36	-11.817	-11.423	-11.373	-13.079	-15.671	-14.865	-11.553	-12.992	-13.02	-13.502	-11.946	-10.66	-15.699	-12.98	-14.785
-2.241	-6.0103	-1.762	-4.3232	-4.977	-4.5446	-1.2757	-5.4429	-3.9204	-4.2865	-2.3214	-5.5422	-2.4099	-6.3077	-4.2498	-0.7788	-3.4566	-4.9976	0.041812	-3.0271	-1.7983	-2.0863	-4.0578	0.37434	-0.68877	-4.6878	-3.4358	-0.57021	-1.9039	-3.2546	-3.0048	-1.6445	-4.893	-4.2476	-4.3154	-2.0171	-3.0569	-0.14063	-3.5817	-2.0911	-4.9379	-0.24684	1.042	-5.5892	-1.866	-1.8016	-5.0985	-5.8494	-5.5189	-2.968
-0.050761	1.9552	-0.56172	0.010105	0.77149	0.85925	-1.7083	-0.94713	-1.1746	-3.3373	0.81707	0.53462	-0.44813	1.8117	1.2998	-2.9927	1.4849	2.07	-2.1898	1.765	-1.5988	-2.4131	-1.4893	-0.1778	1.2704	-0.82216	-0.29044	0.051071	3.5425	0.35042	-0.60728	-2.2232	-0.74378	-0.13976	0.92161	1.6588	0.2122	0.32722	3.5673	-3.1788	-0.86049	0.36064	-0.56114	-1.3283	-0.17318	-1.8837	-2.273	-1.0123	0.49604	0.64805
-16.677	-11.842	-14.833	-13.419	-10.278	-15.07	-12.696	-14.54	-13.002	-12.486	-12.216	-10.577	-11.664	-10.286	-12.261	-11.804	-14.297	-13.534	-12.655	-13.678	-12.14	-13.331	-13.743	-15.039	-11.133	-9.9698	-11.719	-15.067	-13.194	-11.13	-14.505	-10.436	-11.025	-13.889	-12.247	-12.004	-10.237	-8.5314	-12.658	-15.028	-11.1	-11.276	-13.479	-17.156	-10.342	-13.076	-13.614	-10.586	-13.539	-11.491
-9.1287	-9.8183	-11.764	-7.9343	-10.222	-10.058	-9.9797	-7.3921	-11.379	-8.8111	-11.323	-10.793	-8.6353	-9.9582	-9.8606	-10.943	-9.1011	-8.0003	-13.324	-5.9939	-10.66	-9.7456	-10.02	-8.2554	-10.432	-11.038	-7.1167	-12.165	-9.2847	-11.094	-10.861	-11.515	-7.9911	-11.191	-7.7109	-8.0494	-11.341	-9.4299	-6.3551	-5.5523	-8.1425	-7.8332	-10.364	-6.5427	-9.1518	-11.254	-10.401	-7.3521	-7.4015	-9.9182
-5.6484	-5.0203	-4.8212	-7.6206	-5.3332	-4.2704	-6.8248	-3.7301	-4.3846	-5.7306	-4.7224	-9.8389	-4.5818	-7.7299	-6.1678	-3.1683	-6.7747	-7.2074	-5.81	-6.7764	-5.0352	-7.2322	-5.9554	-6.8054	-8.2994	-5.2973	-4.3493	-6.8616	-4.5854	-3.1859	-6.1272	-2.5975	-7.2515	-4.8463	-3.5365	-6.5274	-2.6433	-5.874	-7.5293	-6.2514	-5.2611	-7.5404	-6.4773	-7.4409	-4.0789	-4.5561	-6.5103	-8.6501	-6.816	-2.8813
-0.42845	-2.0743	-2.3218	-0.7156	-1.0356	-2.2853	-0.12134	-0.58754	0.8212	-3.3259	0.73303	-2.2788	-2.8102	-1.3784	-2.4023	-2.4463	0.04669	-0.89099	-1.9979	-3.0382	0.98193	-3.6533	-5.1182	-5.6532	-5.1762	-1.2974	-2.4562	3.1609	-2.2872	-0.64496	-1.8594	-0.85626	-0.68396	-3.9769	-5.295	-1.6555	-2.1599	-0.33131	-1.544	-2.9735	-1.0985	0.0059113	1.1093	-0.39148	-1.2186	-0.20583	-1.305	-2.5062	0.12946	0.043944
-2.055	-1.7718	-0.74437	-2.4106	-0.0065161	1.2215	-0.39731	0.057896	-1.5973	0.099368	-1.0393	1.6848	1.8698	-1.4911	-0.54437	-2.3186	-5.4284	-0.9157	0.76437	-0.38636	-0.82475	-1.5146	2.3208	-0.85931	0.091454	0.69173	1.7259	1.5556	1.1009	-0.66571	-2.2632	-1.1164	-1.6084	0.55184	-2.3007	1.6871	-1.9446	2.9446	-1.9222	-1.1468	-0.6742	1.5794	-1.0166	-0.93361	-0.60789	-0.61247	-0.93628	0.70524	1.0463	-3.6709
-10.9	-12.033	-13.678	-12.396	-11.837	-10.369	-9.0572	-10.356	-11.332	-12.129	-9.302	-11.108	-11.363	-10.102	-9.8012	-11.382	-11.698	-11.573	-10.361	-13.065	-10.622	-11.522	-10.639	-13.601	-10.548	-11.932	-10.434	-11.814	-11.727	-9.0215	-14.649	-11.559	-7.4613	-13.713	-10.918	-10.925	-11.768	-10.659	-13.593	-17.875	-12.504	-8.5709	-11.756	-15.693	-12.95	-8.3864	-9.4603	-11.181	-11.958	-14.511
0.23701	-2.1075	-2.2478	-1.8053	-6.0567	-1.2554	-2.1833	-1.6387	-4.8172	-3.0623	-3.1192	-0.19532	-2.0314	-0.95544	-3.2335	-3.2717	-1.8605	-2.9748	-1.4739	0.48391	-1.834	-5.3363	-2.8547	-2.6551	-5.4423	-8.3435	-3.1457	-5.9937	-3.3549	-4.7178	-0.98272	-2.5965	-2.6031	-4.4027	0.81776	-5.8557	-4.113	-2.8755	-2.7384	-3.4109	-0.38615	-3.0718	-5.2364	-2.9356	-2.1138	-4.159	1.0138	-2.4789	-5.597	-0.32872
2.2971	6.434	2.0961	2.78	3.3926	4.7954	2.7675	3.7206	3.7222	1.8816	0.21553	4.882	3.1796	2.7264	2.4613	2.7175	2.2396	2.4195	0.34004	-1.2258	2.973	4.5069	2.4694	0.81479	4.2389	3.299	8.5984	7.7003	2.0692	-0.075341	1.0304	4.6415	5.0823	6.3983	3.4668	5.4973	6.3523	2.8016	2.5416	4.4626	4.9366	1.8084	2.0606	4.2651	2.1269	2.5524	0.95851	4.5189	5.0961	1.837
7.6609	7.4297	8.3516	11.16	7.8853	6.4642	5.9193	7.2049	6.5972	9.2629	9.3343	8.8298	5.8876	10.109	3.1054	6.6125	9.034	8.0019	6.0088	5.6779	10.902	7.7928	9.1054	11.125	8.0498	9.2861	9.4151	8.6914	7.7746	6.4707	9.4299	8.3685	8.3859	6.3228	8.0479	6.0584	7.7435	4.8454	7.7391	8.3144	7.3197	6.9392	5.6764	9.5731	8.037	11.06	8.9142	7.5145	8.0485	5.0079
2.9804	-1.1948	-1.6824	-0.94616	0.97876	5.3176	1.5014	3.0709	1.9616	2.3707	0.038794	1.1337	0.1659	2.8446	0.84346	1.5645	1.2741	3.5182	3.2867	2.2079	1.9939	0.04714	-2.2748	0.9266	4.3984	-0.1006	3.1816	5.3623	0.14835	0.59789	-2.453	1.7642	1.2868	1.2874	1.6785	4.4045	0.8572	1.5257	1.6114	-0.41224	2.7686	2.4403	-0.1878	1.3025	1.7918	0.70694	0.076079	4.251	3.7452	1.2931
-16.657	-13.772	-10.932	-15.167	-13.189	-12.998	-12.958	-14.527	-15.407	-13.127	-14.695	-11.846	-10.886	-13.246	-10.648	-15.223	-14.374	-14.53	-8.8304	-14.17	-13.848	-14.775	-15.528	-11.106	-14.448	-10.767	-12.143	-13.392	-11.345	-14.768	-10.427	-13.055	-13.056	-13.788	-13.249	-14.625	-13.27	-11.712	-14.874	-11.446	-14.763	-13.858	-15.822	-14.932	-12.571	-17.056	-14.052	-12.639	-14.664	-11.106
-3.6177	-2.767	-4.7806	-6.4066	0.17615	-4.2174	-4.1382	-6.0501	-1.77	-7.7436	-5.7829	-3.0791	-5.4898	-3.2167	-3.052	-4.9996	-5.4356	-2.6085	-7.8956	-4.3254	-2.3552	-2.931	-1.3811	-2.3654	-0.13712	-1.2816	-5.3382	-5.2432	-3.4316	-4.1548	-3.8467	-2.8756	-5.3997	-2.0729	-3.5185	-5.7372	-6.5328	-4.2246	-5.0849	-3.4809	-3.7104	-0.51416	-4.7094	-2.8345	-2.0388	-2.4001	-4.8537	-1.6101	-2.4347	-4.1472
0.98216	2.9205	-0.63352	2.8265	3.1323	0.80296	1.3119	2.9961	3.0823	1.4689	0.73136	2.0921	4.2909	2.5207	1.5765	1.1055	3.3954	5.3761	4.1215	5.9931	-1.1699	3.0633	4.604	3.3447	3.4708	1.5882	4.0939	3.5585	-0.027772	1.9869	1.8223	2.0813	1.0535	2.3168	0.56298	4.0749	4.6408	0.42472	2.7795	2.1186	3.904	0.88175	0.57742	0.40819	-1.1078	2.7084	0.56452	3.335	3.2524	0.96258
-8.9197	-11.602	-9.1992	-3.6761	-6.0708	-8.862	-7.8651	-9.7352	-11.8	-2.9247	-8.592	-5.4349	-4.0248	-8.106	-8.1624	-9.4892	-6.821	-6.5526	-5.6553	-8.4676	-7.3556	-9.5657	-7.6974	-6.9703	-4.7337	-8.7889	-8.9403	-11.078	-8.1655	-8.7662	-9.5956	-9.1493	-7.4371	-8.4393	-6.2662	-7.8956	-7.595	-4.9796	-7.0302	-9.1016	-7.7455	-9.1358	-11.573	-6.401	-8.9163	-7.913	-8.3623	-6.1307	-9.5551	-5.9929
2.8272	0.17576	2.3157	2.0728	5.5631	1.282	2.9608	2.064	0.075639	-0.38854	5.3636	3.6108	-0.83216	-1.352	1.0116	3.6023	3.5668	2.4335	0.79763	1.0061	2.4501	4.3809	6.7905	2.2127	3.2493	1.5311	3.3372	0.27409	1.0815	1.2972	1.0616	3.0408	2.4012	-0.49664	6.5994	2.5472	1.438	2.5941	0.11139	1.696	-0.51722	-0.33637	2.6666	2.0164	0.032269	2.7013	1.7449	1.5988	1.5316	-0.27344
4.9636	7.8992	7.4742	10.433	7.9803	8.717	8.3315	9.1215	9.217	10.493	8.6866	5.0027	5.9148	6.8948	9.2122	5.9632	6.3163	9.6591	5.9021	7.2482	10.021	8.294	11.72	10.129	10.065	9.5424	9.2983	5.2725	4.0471	6.5225	10.474	9.9704	8.4876	6.4656	10.375	6.6681	10.402	8.3052	7.7306	12.679	6.659	7.2882	8.9263	8.4564	8.2532	8.7269	10.664	7.3064	9.1068	8.0765
-7.2493	-11.802	-7.8072	-11.587	-10.758	-9.7908	-10.788	-11.893	-14.689	-10.108	-11.534	-10.769	-11.839	-14.962	-10.822	-7.6103	-8.9631	-10.744	-11.792	-8.2315	-6.9509	-13.103	-13.662	-12.787	-10.451	-9.7176	-9.936	-10.454	-9.8232	-10.973	-11.656	-10.89	-11.292	-9.0726	-12.123	-9.7545	-9.1249	-9.572	-12.087	-9.8594	-7.6417	-13.156	-12.753	-9.5843	-10.742	-11.436	-10.029	-9.4008	-10.278	-12.471
-17.356	-16.09	-12.001	-14.616	-13.977	-11.843	-14.366	-12.859	-15.966	-15.261	-11.635	-16.517	-12.853	-14.199	-17.999	-11.034	-13.672	-12.215	-16.735	-14.907	-15.999	-14.02	-16.131	-15.996	-16.073	-17.002	-13.53	-14.859	-16.743	-12.194	-15.943	-13.775	-17.696	-14.84	-13.356	-11.82	-14.916	-11.396	-17.378	-16.84	-16.061	-13.949	-16.286	-16.36	-11.695	-14.281	-12.425	-12.719	-12.446	-15.147
-12.835	-12.011	-11.121	-11.717	-8.5918	-11.731	-11.529	-10.346	-11.447	-10.048	-8.3039	-10.556	-15.37	-13.743	-12.498	-14.695	-13.245	-8.7212	-12.18	-11.608	-12.182	-8.1956	-13.027	-11.295	-13.306	-10.294	-10.544	-15.362	-11.671	-11.005	-13.002	-12.148	-13.068	-10.516	-9.9188	-10.094	-9.7451	-8.5536	-10.493	-9.7759	-14.804	-7.9815	-11.924	-11.866	-11.537	-13.419	-10.759	-12.576	-11.263	-14.12
-19.589	-18.445	-20.124	-21.164	-21.435	-21.067	-23.113	-21.356	-23.499	-17.947	-22.676	-19.556	-20.128	-25.374	-21.397	-20.231	-22.232	-21.436	-18.65	-23.916	-23.497	-21.429	-19.4	-21.713	-22.024	-23.901	-23.676	-23.254	-17.119	-22.29	-20.183	-22.654	-25.193	-22.734	-21.915	-20.429	-19.843	-22.288	-21.011	-20.823	-23.668	-22.374	-20.754	-21.855	-19.459	-21.114	-23.275	-20.857	-19.413	-19.798
-3.2907	-5.0848	-6.3326	-5.4155	-6.5932	-5.7749	-6.6469	-4.7615	-2.7259	-3.4558	-5.1132	-4.5335	-3.8546	-6.1871	-5.9444	-2.295	-2.4556	-3.3701	-4.4713	-1.4766	-6.5136	-4.5155	-2.1469	-4.3094	-7.3752	-3.9348	-4.5481	-1.7263	-5.018	-4.702	-4.2572	-6.2196	-4.3767	-3.048	-4.0962	-6.0224	-3.4447	-6.2847	-9.6618	-3.9037	-7.3587	-7.9267	-4.1125	-5.3451	-7.8569	-3.8729	-3.204	-5.0724	-7.7771	-2.3382
-4.2051	-6.3312	-6.0177	-5.6106	-4.2916	-6.9233	-6.1751	-7.0609	-6.1971	-4.2872	-3.3285	-4.4925	-5.059	-7.3157	-2.3337	-3.8142	-4.1673	-6.5797	-6.9186	-4.6631	-4.4756	-5.0042	-4.5867	-4.0835	-8.1203	-3.7592	-6.0058	-4.6546	-4.043	-3.6944	-4.213	-3.5543	-3.4366	-6.2588	-6.8453	-3.4105	-1.926	-5.5209	-6.405	-7.3021	-3.0592	-5.001	-6.0363	-3.0887	-0.03833	-5.4856	-5.6099	-5.3554	-0.58938	-6.6059
-13.679	-14.753	-16.503	-11.459	-15.871	-12.395	-12.26	-11.562	-15.296	-12.19	-10.596	-14.504	-12.31	-15.901	-16.39	-13.021	-13.466	-12.365	-11.574	-11.907	-11.743	-14.55	-13.395	-12.43	-15.65	-12.889	-15.544	-14.069	-9.1821	-10.848	-15.249	-13.281	-11.558	-16.948	-12.401	-12.569	-13.452	-12.798	-15.441	-12.563	-11.229	-13.06	-11.594	-12.402	-12.606	-14.911	-11.753	-12.239	-12.734	-12.485
-9.9879	-16.838	-14.909	-15.828	-17.303	-14.237	-15.107	-11.503	-16.86	-12.167	-15.964	-15.545	-17.496	-16.092	-16.287	-14.952	-12.688	-13.614	-13.825	-16.004	-14.516	-13.488	-15.49	-16.773	-12.105	-14.885	-13.438	-13.537	-13.138	-12.071	-13.386	-12.453	-14.344	-15.573	-16.455	-17.313	-11.925	-11.008	-14.277	-15.3	-16.646	-11.849	-17.168	-12.479	-13.327	-15.239	-15.208	-14.528	-12.706	-11.338
-0.55451	-4.2336	-2.7976	-3.2785	-4.3686	-2.4277	-5.9268	-5.271	-4.2053	-2.9644	-4.4784	-4.4247	-3.8504	-2.8191	-4.1266	-2.9614	-3.3318	-2.377	-6.4743	-1.0699	-2.4348	-2.179	-4.9851	-1.8353	-3.6983	-2.1653	-1.8338	-4.6884	-5.1527	-0.27299	-5.0708	-2.3068	-0.51406	-5.1423	-1.9068	-1.7386	-2.2689	-2.1427	-3.8891	-0.47163	-3.2451	-5.611	-4.9816	-3.5785	-3.5857	-4.5138	-1.0593	-1.8846	-7.205	-0.90818
-2.3935	-2.7673	-4.3829	-5.2563	-0.10794	-3.105	-1.8131	-4.7162	-5.0521	-1.2931	-5.226	-5.2758	-7.7551	-2.1658	-2.705	-0.51355	-5.1426	-2.5467	-2.3409	-5.3253	-1.9345	-0.61259	-2.3355	-3.7779	-4.8443	-5.7203	0.024951	-1.1807	-1.8823	-3.1799	-1.8422	-5.2205	-6.8008	-5.2628	-2.2757	-1.847	-4.4788	-5.4599	-2.8729	-0.14026	-2.5048	0.96411	-3.1277	-3.1255	0.19363	-2.8913	-1.5322	-3.1425	-1.5922	-1.5309
-10.248	-15.526	-10.278	-12.72	-13.698	-14.566	-12.744	-13.031	-10.715	-13.403	-12.821	-13.818	-11.281	-12.754	-14.156	-11.759	-15.743	-11.738	-12.028	-10.754	-15.18	-14.465	-15.16	-9.452	-11.325	-13.905	-13.369	-15.486	-14.479	-13.105	-12.767	-11.244	-13.842	-9.743	-9.8102	-16.108	-15.412	-12.378	-8.8411	-10.316	-13.478	-13.734	-14.804	-11.961	-13.381	-11.434	-12.825	-13.925	-12.17	-12.609
2.6686	5.0394	2.9335	4.3389	2.3102	6.124	5.2605	1.9122	5.9745	6.5696	2.5883	1.9372	2.1269	5.2769	8.1332	5.3779	6.6699	4.4628	5.6365	3.0853	5.6303	3.5707	3.7309	7.6995	4.0608	1.2665	4.5635	5.4722	3.9088	6.9341	4.7214	4.8689	4.0906	5.1484	2.6081	4.4204	3.5394	3.4415	2.6772	5.0737	2.3376	5.2828	5.5602	1.8901	4.7416	4.6265	5.2922	4.0471	1.198	6.0769
-1.8187	0.69318	0.27732	-2.2645	-4.33	-1.6983	0.75261	-2.8602	0.82162	-1.7078	-2.1757	-3.0827	1.9829	-0.90569	-1.3003	-1.6445	-3.4817	0.75371	-2.5063	1.2282	-0.76833	-2.8408	-1.8366	-0.68538	-2.7048	-2.5515	-0.86682	-1.6696	-1.2778	-1.0727	-4.1405	-2.874	0.38537	-2.8354	0.21893	-3.3407	-1.8164	-1.0487	-2.5704	-2.5879	-3.5968	0.32419	-3.6492	-1.6342	-3.5088	0.31202	0.044331	-3.7902	-2.9864	-0.43456
-2.2559	-2.4359	-1.2609	-1.5985	-2.9638	-3.133	-3.5486	-2.8428	-3.2461	-0.46954	-3.3717	-2.3711	-5.9704	0.010223	-4.9836	-0.64422	-1.1445	-2.9101	-1.9691	-0.183	0.41543	-4.6085	-2.7282	-1.0814	0.28104	-3.1017	-2.0858	-1.1437	-2.3965	-4.2202	1.5759	-3.0202	-3.5124	-1.6519	1.7887	-1.6155	-1.9057	1.9823	-2.0442	-2.5836	-0.98742	-1.8718	-2.1144	-1.0003	-2.8114	-5.1251	-2.8122	-1.9813	-1.7176	0.024967
3.3426	2.7286	2.4943	4.8174	2.5053	3.5222	5.9161	6.2562	5.7337	6.5385	4.376	2.6228	4.0695	0.90611	6.0244	3.5865	5.2168	2.0007	4.8535	5.6546	1.8324	3.3788	5.2808	5.4168	4.5064	5.5329	5.8968	3.0317	7.1523	6.3228	7.3272	4.614	4.1587	0.95251	4.4504	2.4585	3.6245	7.5139	3.2496	5.2944	5.1181	6.6904	4.099	2.4828	3.9536	8.4527	5.6911	2.816	6.0683	6.3905
-5.3828	-7.2051	-6.5882	-6.3441	-5.0823	-5.4522	-6.2567	-9.3282	-6.6211	-9.9934	-6.5259	-7.0842	-9.7629	-6.7844	-8.4375	-7.5045	-3.6142	-8.5472	-7.5436	-5.9844	-6.8455	-8.3875	-7.4637	-4.9793	-10.946	-3.8802	-5.9453	-5.0193	-8.0517	-6.0055	-4.9398	-8.1622	-5.1045	-7.4626	-4.0765	-5.6389	-9.7399	-8.4473	-2.4917	-1.9612	-5.2101	-2.9101	-6.6157	-8.7913	-7.9355	-8.8826	-8.0999	-4.6463	-6.5168	-4.9514
-1.4843	-3.6692	-3.1738	2.5791	-1.0326	-1.3101	-1.9952	1.3544	-1.9593	0.90052	0.80067	1.5187	-1.0914	1.2238	-2.951	-0.18723	0.76339	-0.40663	1.4493	0.71887	-2.1325	0.023698	1.0656	1.4926	-0.44731	-0.78099	-1.2661	1.6986	0.96243	0.388	-1.0734	-1.4783	-0.72289	0.84629	-0.6042	-0.30774	0.27951	2.7113	-1.2274	-2.9678	0.70971	-0.0095141	1.3391	2.9989	3.2349	-0.63806	1.7504	0.46801	-0.11084	-1.2651
-4.0434	-7.4918	-4.8162	-3.8393	-2.783	-3.3435	-4.1779	-3.3012	-4.6621	-2.6345	-7.2642	-7.4682	-3.1031	-6.5969	-5.5235	-3.7066	-4.987	-8.227	-4.1666	-5.8131	-3.1706	-5.8443	-6.6329	-5.4229	-3.06	-6.0985	-4.5353	-6.4138	-5.3737	-4.9418	-6.7583	-2.2382	-5.5855	-8.6946	-0.9547	-1.4249	-6.7294	-7.5079	-6.5186	-6.1184	-3.5599	-4.8777	-7.8745	-3.2936	-0.92128	-3.3743	-5.9407	-5.0042	-6.2884	-7.2048
-5.0846	-3.9507	-1.1997	-3.5313	0.36439	-3.7223	-5.0368	-4.226	-0.58406	-2.3133	-2.0011	-1.7341	-3.7502	-4.5277	-2.986	-2.3659	-1.5363	-3.7739	-4.4128	-4.1618	-2.569	-4.5953	-4.5713	-6.3741	-1.9037	-2.1244	-6.5558	-2.6399	-2.4342	-0.3695	-1.4451	-2.481	-2.4083	-3.0263	-3.0801	-3.5061	-3.8852	-4.0261	-0.9774	-2.0957	-2.3895	-3.0797	-3.7118	-2.985	-2.8358	-4.0267	-2.9218	-3.7623	-4.2479	-6.058
-18.945	-23.824	-18.744	-23.309	-21.551	-25.836	-22.123	-23.386	-20.671	-22.097	-21.395	-21.615	-20.254	-20.052	-22.076	-21.893	-22.627	-23.626	-22.695	-21.606	-21.636	-22.38	-22.834	-24.098	-21.649	-20.587	-22.976	-21.858	-22.559	-23.571	-21.983	-23.678	-17.26	-24.059	-23.09	-23.525	-20.493	-19.366	-22.806	-22.306	-22.764	-20.015	-25.633	-22.539	-24.281	-21.611	-24.733	-20.769	-25.216	-24.006
1.9473	4.3129	3.9541	5.0642	4.5511	4.5798	2.6757	5.996	4.7735	1.7676	1.4012	8.9051	3.3892	1.9513	6.813	0.35043	6.8587	4.8364	1.0361	3.1546	3.0785	6.691	6.8718	4.3901	2.7499	5.4488	1.1514	5.86	4.25	5.3773	4.3927	4.3784	4.4653	3.5681	5.9322	4.6815	5.6626	5.3745	4.2561	4.632	4.7472	5.3934	3.7851	5.75	3.7889	4.2115	4.1263	6.1915	3.5003	5.88
-3.4731	0.2682	-1.998	-2.1179	0.6261	-2.1414	-2.9222	-1.4053	-1.4296	-5.8076	0.35948	-1.5204	-4.2374	-0.18538	-4.5866	-1.3061	-1.1361	-0.090641	-4.735	-0.53399	-2.0521	-3.8654	-0.61754	0.13208	-0.32797	0.78882	-0.4752	-1.2106	-1.5703	0.88375	-0.9942	-1.1784	-0.25341	-3.7673	1.4583	-1.4575	-0.39517	-2.3551	-3.9739	-1.9807	0.88333	-0.25869	-3.7851	0.83483	-0.17721	-0.48885	-1.7683	-2.6515	-1.0966	-0.82505
-2.16	-1.7161	-3.3888	-2.0388	-2.6743	-6.6392	-2.2746	-4.9358	-3.63	-0.30163	-2.4373	-4.4937	1.6898	-2.7641	-3.2263	-2.0843	-3.6202	-3.564	-4.5971	-3.3791	-1.5744	-6.1899	-2.2791	-3.3115	-3.0072	-4.4335	-4.0442	-3.7222	-3.7132	-6.3077	0.1845	-1.6349	-4.3466	-3.2119	-3.3787	-1.0027	-4.8222	-6.6107	-3.1083	-3.3396	-0.92445	-4.0661	-4.7067	-5.7267	-4.2092	-0.41694	-0.65957	-2.5041	-2.6705	-4.1471
-4.5168	-7.347	-6.4705	-8.2573	-8.0739	-8.2407	-4.5974	-7.8376	-8.889	-7.2927	-6.1071	-4.7751	-6.2658	-4.9017	-7.6225	-7.704	-5.8859	-4.8284	-4.2602	-3.4925	-7.4184	-4.4878	-7.4803	-5.2433	-4.7428	-5.3576	-7.3324	-5.6669	-8.1794	-4.2083	-6.6599	-7.4262	-7.5617	-5.3064	-5.231	-9.5627	-3.7649	-3.1773	-5.0824	-6.462	-1.8482	-4.3084	-3.0513	-7.6916	-5.9906	-3.111	-5.4817	-7.1125	-7.0391	-7.1015
-10.865	-12.36	-12.295	-14.289	-11.706	-12.624	-12.001	-12.062	-10.709	-10.234	-13.152	-9.936	-12.348	-16.302	-8.5175	-12.984	-10.54	-12.829	-12.712	-12.071	-11.511	-9.5046	-11.083	-11.717	-8.0303	-11.683	-10.608	-7.8485	-12.502	-10.355	-12.307	-10.466	-15.467	-10.44	-12.669	-13.587	-9.3284	-10.038	-11.022	-12.154	-11.086	-7.7871	-9.5746	-10.776	-10.07	-12.042	-11.961	-13.091	-13.132	-14.682
-3.6597	-5.9614	-5.6672	-2.9261	-2.6588	-4.0138	-0.39204	1.2194	-3.4679	-4.6641	-3.365	-5.8935	-5.0356	-6.626	0.53466	-1.8515	-5.3754	-0.37237	-2.5269	-2.9593	-5.1639	-1.2762	0.51791	-5.7551	-3.9366	-1.7793	-2.6283	-2.7512	-2.2432	-2.5727	-3.3887	-5.0499	-3.185	-2.5073	-3.7736	-3.2073	-5.0454	-3.1006	-4.9196	-1.4937	-4.534	-1.2639	-4.2299	-4.9361	-2.3985	-7.1274	-4.7306	-2.519	-3.9654	-2.7081
-13.296	-13.934	-14.108	-14.794	-15.964	-10.813	-20.871	-13.278	-14.384	-14.412	-15.761	-11.153	-15.096	-13.851	-13.986	-12.759	-10.858	-16.495	-13.216	-15.296	-17.017	-12.589	-14.143	-14.236	-13.776	-14.502	-14.797	-18.602	-17.097	-15.595	-15.588	-12.642	-16.645	-13.112	-12.331	-19.112	-12.941	-11.244	-14.854	-16.163	-13.657	-14.315	-14.254	-14.863	-12.599	-13.238	-14.115	-14.867	-12.242	-13.405
-1.9716	-5.595	-2.8406	-2.8604	-2.5388	-4.9989	-3.6978	-4.876	-5.2493	-3.5477	0.30452	-1.9807	-2.8683	-2.4124	-1.6278	-4.8206	-6.1672	-2.3206	-5.2955	-1.6551	-2.5424	-3.5131	-3.124	-5.5979	-2.9012	-2.95	-2.484	-3.2337	-3.9299	-2.9581	-3.0739	-1.5528	-5.4777	-3.9181	-3.7653	-2.6927	-5.3963	-1.7663	-5.9052	-4.02	-1.0055	-4.1857	-6.9604	-3.6643	-2.0876	-3.9709	-3.496	-0.48623	-2.1338	-3.8703
-1.6691	-2.8841	-4.2863	-4.7408	-3.2409	-1.6861	-4.5121	-4.5946	-1.6429	-0.36469	-4.7633	-4.2654	-7.6166	-2.1295	-1.2378	-1.3705	-4.3196	-2.9675	-4.3116	-4.0602	-2.8845	-2.2692	0.30782	-5.0819	0.16237	-2.9053	-4.8124	-2.078	-5.0394	-2.2188	-2.8507	-3.9933	-2.1155	-3.3538	-4.8872	-1.1055	-1.9044	-1.1159	-3.5693	-1.8322	-1.8369	-5.3928	-1.4369	-1.9949	-2.8032	-2.4042	-5.2096	-3.4639	-2.7564	-3.1488
1.4467	-1.2547	1.0502	-0.88309	-0.55195	-2.175	-1.2231	0.29531	-1.8013	-4.0827	-1.2672	-4.7434	0.98848	2.6192	-1.7755	-1.4337	0.38857	2.143	0.44645	-1.0287	2.343	0.94558	-4.0996	-2.1243	-1.8487	-2.651	0.019982	0.044906	-0.78275	-0.55722	-1.1459	-3.2986	-1.1643	0.32711	-2.9786	0.14006	-0.66706	-0.99428	-1.4984	1.1861	-0.3563	0.40332	1.8144	-0.75015	1.1906	-2.6172	1.3375	-1.3104	-0.89487	0.20831
-3.285	-3.0496	-3.5727	-3.3323	0.27714	-2.2028	-3.9527	-3.9385	-3.4598	-2.7686	-3.5625	-0.59027	-2.8826	0.041397	-4.7621	-1.9088	0.13023	-1.8514	-4.6899	-4.4234	-4.5181	0.14584	-6.1474	-2.1451	-4.7404	-2.3085	-2.1748	-6.0047	-8.2382	-5.3418	-3.8392	-4.6114	-3.8102	-3.9889	-6.1053	-0.28423	-2.3782	-5.1528	-0.97001	-4.5161	-3.5319	-2.2042	-4.1106	-0.83323	-4.0515	-2.749	-2.5613	-3.8462	-1.5037	-2.4307
3.0019	-1.9774	-1.9845	-2.7428	-0.72667	-1.4045	-3.6354	-0.36464	-1.6583	-3.655	-2.485	-1.0272	-1.4878	-2.044	-1.1836	-0.26767	-0.14575	0.187	-1.036	1.1412	-1.1651	-1.1199	-4.2073	0.1412	1.2385	-3.392	-3.1065	-3.4775	0.72257	-3.0151	-0.89758	-1.2397	-3.8064	-0.34275	-0.27625	-1.1799	-1.1854	-3.0482	-4.328	-1.9529	-2.8541	-1.146	-4.8373	-0.5063	-2.6977	-1.7801	-0.65802	-0.93764	3.4148	-2.4819
7.6813	7.7944	3.6145	4.2429	4.9743	4.207	4.9487	2.6252	7.2413	5.2037	3.779	7.4261	6.3294	7.4073	4.828	2.7332	6.1247	1.2319	6.0287	2.3082	8.1115	5.222	1.9662	4.2236	0.89825	4.6622	4.3133	7.0813	4.8988	6.2814	6.7684	5.1935	-0.46298	1.3375	3.4533	3.5825	6.1986	4.6724	6.9131	4.0528	3.1228	4.5104	6.2102	7.0941	6.7703	4.0653	4.0665	6.5811	6.4899	6.2472
-5.7137	-5.7528	-5.3405	-3.558	-2.0868	-4.4501	-1.3371	-5.4592	-7.3594	-6.3155	-3.5473	-5.6726	-6.6178	-3.8182	-6.0725	-2.7089	-4.9084	-3.9579	-5.8055	-4.5139	-4.7656	-3.4745	-6.0075	-3.8896	-7.7916	-5.1263	-5.1313	-4.9749	-5.7408	-4.652	-5.1095	-3.8736	-1.8	-2.5509	-4.6014	-3.4269	-6.6024	-4.6633	-3.9338	-5.029	-3.8137	-5.057	-4.2965	-2.5071	-2.7786	-4.8015	-2.9292	-8.3853	-5.1508	-0.94101
-0.85891	2.1965	3.0127	-2.2018	0.19333	2.3237	0.78442	-2.9152	0.35583	-3.9318	0.13537	1.0634	0.91138	3.0619	1.4441	1.5864	1.2548	0.52762	-1.4552	2.8635	1.1956	1.4567	0.94765	2.7516	-0.035675	0.62582	-2.875	-1.1298	-0.27025	-0.78006	-0.01682	0.98222	-3.529	1.6992	0.44462	1.1513	1.3348	0.20191	0.84573	3.1147	-1.2372	4.6434	1.8356	1.012	1.2408	0.6108	1.4093	-0.10983	0.0478	1.2953
-3.125	-4.9495	-4.8846	-5.6452	-2.8969	-4.467	-6.4848	-4.5091	-3.501	-7.0787	-10.582	-5.8802	-6.7382	-7.9326	-6.3689	-3.5229	-3.8576	-2.1565	-2.849	-7.1429	-6.1749	-3.1965	-6.2286	-5.9796	-6.0236	-8.1896	-7.0503	-7.1549	-4.2135	-4.7524	-5.8597	-7.103	-4.2775	-6.4775	-3.5514	-1.6488	-4.7819	-4.4788	-6.0587	-4.0813	-2.6276	-6.3117	-5.3648	-7.0005	-3.9205	-3.7803	-7.315	-5.9151	-5.8928	-3.5008
-14.558	-13.601	-13.734	-14.45	-14.434	-15.085	-13.501	-13.521	-11.699	-12.889	-14.257	-13.836	-12.617	-14.43	-14.452	-18.443	-14.39	-15.992	-17.075	-13.56	-12.519	-12.104	-16.687	-13.173	-13.8	-13.673	-13.926	-12.483	-13.634	-16.309	-12.313	-10.897	-12.554	-13.329	-14.367	-15.239	-13.739	-13.372	-13.135	-12.404	-13.272	-15.535	-13.809	-13.397	-14.821	-12.643	-12.687	-18.282	-12.139	-13.893
5.7982	1.5952	1.1886	5.2667	0.84913	5.1319	4.7043	5.4178	3.8245	4.9442	3.4929	8.0741	3.8829	5.9166	7.8745	4.4776	5.5581	3.1305	2.9447	6.4796	5.8509	7.1866	7.4174	4.8194	5.0406	4.3792	5.9672	0.57996	3.1916	3.9243	2.5931	4.8317	4.2365	6.3312	5.8899	3.6425	7.7038	4.3541	3.8201	5.2667	6.3516	4.0103	5.6748	4.4454	6.1081	6.2874	6.6024	7.1918	5.1507	2.7451
-14.969	-12.508	-11.083	-9.9036	-15.168	-13.638	-15.86	-13.284	-13.283	-15.534	-10.372	-11.567	-10.648	-11.883	-12.724	-12.589	-15.72	-15.427	-16.139	-14.241	-10.785	-12.268	-11.816	-10.563	-9.2601	-13.492	-18.207	-13.77	-12.437	-12.082	-13.018	-13.253	-12.081	-14.717	-11.55	-13.817	-13.442	-15.922	-14.652	-11.66	-15.751	-13.348	-11.472	-14.33	-13.696	-17.182	-13.34	-14.375	-11.723	-15.577
-7.4458	-2.52	-3.0452	-4.6695	-3.9319	-0.5167	-3.0893	-5.716	-5.4224	-6.0493	-4.2127	-5.6018	-1.9539	-2.8795	-0.73612	-2.1273	-4.0611	-1.5007	-1.599	-6.9399	-3.0752	-6.0275	-1.6538	-3.6162	-3.6053	-1.9524	-2.9268	-0.99315	-3.5948	-5.7582	-4.6375	-5.5556	-4.3403	-7.2717	-6.4897	-4.7924	-5.21	-5.7561	-2.2832	-3.9328	-2.2785	-5.5944	-3.9907	-4.5883	-4.3089	-4.8827	-2.7185	-3.4593	-2.0296	-5.275
-12.525	-12.712	-12.959	-9.8203	-12.729	-10.231	-12.595	-11.904	-13.417	-10.627	-9.4493	-7.5735	-10.878	-10.688	-11.829	-10.933	-9.7692	-13.242	-11.316	-11.968	-12.001	-12.487	-9.8518	-9.0765	-11.734	-8.4261	-10.297	-13.381	-10.503	-11.505	-13.225	-12.327	-10.61	-11.89	-9.8759	-10.495	-9.249	-9.8667	-11.794	-8.7457	-9.7	-14.829	-10.898	-10.04	-9.692	-12.686	-14.275	-9.4205	-8.6746	-9.6149
-1.8732	-0.11259	-6.956	-1.2387	-2.4034	-3.205	-2.4522	-3.2625	-1.6245	-2.2739	-0.19453	-6.7324	-2.2441	-1.8975	-5.3557	-2.8193	1.0388	-1.935	-1.1989	2.9047	-1.3724	-1.3898	-1.7199	-3.4719	-1.8209	-5.2381	-1.0851	-1.1494	1.1945	-2.398	-3.3603	-5.3142	-2.789	-4.4863	-1.3507	-2.6691	-0.99595	-1.2584	-4.1161	-1.0224	-0.30394	-4.6302	-2.0148	-4.7967	-1.214	-0.26006	-3.2313	-4.8003	0.42856	-1.883
-16.259	-16.359	-13.041	-11.135	-17.025	-12.151	-15.298	-12.931	-12.759	-10.233	-13.389	-15.706	-9.6214	-13.955	-13.673	-11.369	-13.488	-14.611	-11.273	-11.964	-13.418	-12.638	-11.831	-12.467	-12.066	-11.496	-12.729	-15.74	-11.759	-14.041	-13.676	-13.23	-13.849	-9.2736	-10.435	-13.02	-11.024	-12.356	-13.857	-13.448	-13.154	-14.283	-11.601	-13.98	-12.764	-13.899	-10.345	-10.179	-13.863	-13.818
-5.4641	-7.9268	-7.0408	-6.3882	-12.278	-9.0719	-8.8877	-8.6386	-6.1568	-7.4028	-8.5595	-6.8019	-8.9381	-8.6772	-6.9751	-7.9107	-7.7221	-5.6966	-4.8988	-8.9147	-5.497	-8.3246	-7.1874	-7.134	-8.454	-10.431	-9.6312	-8.0967	-7.2051	-4.7998	-7.2824	-8.0233	-7.8769	-8.7652	-8.3401	-9.8872	-7.5258	-8.9462	-9.3092	-8.19	-5.5164	-9.7939	-7.4693	-3.5729	-7.3604	-7.4609	-6.9933	-6.1095	-9.8515	-8.8233
6.887	5.7575	4.8628	5.0599	4.4151	8.9508	6.2435	4.2676	7.5674	6.3086	2.4968	6.2478	6.4903	8.1268	7.4761	5.8864	7.4138	6.4556	2.8746	5.189	6.0882	5.906	6.266	9.2023	10.475	6.8819	4.2254	6.0151	4.7132	8.463	7.5478	5.7431	4.8343	3.1313	4.387	7.536	5.9484	4.0604	5.2934	6.399	3.348	5.7654	4.5811	7.4839	3.4603	8.069	9.2119	2.7586	5.4564	7.5159
6.2105	2.834	8.2877	1.3958	4.3914	3.7816	7.3082	3.324	3.5829	6.0172	7.2091	3.5153	3.9343	6.064	3.6624	5.6958	5.5015	6.01	7.242	6.134	5.4344	8.4352	5.037	3.5141	3.5593	4.7985	7.1521	4.6527	8.0072	5.9596	1.3537	3.7176	8.8174	5.9831	5.6444	4.4019	3.4157	4.1943	3.8171	7.0902	7.1477	5.6832	4.3731	5.7982	7.49	4.322	2.1861	3.7546	4.0278	3.0178
-0.35565	-6.4358	-1.6926	-0.48771	-0.5289	-3.952	-1.4748	-0.94749	-0.81045	-6.7303	-1.8752	-1.6157	-2.9554	-0.73193	-0.71348	-2.4778	-0.41132	-2.614	-4.9329	-0.31182	-1.5704	-2.8681	-3.8647	-1.5505	-5.5536	-2.244	-2.2616	-1.0408	-0.29677	-4.0901	-4.9831	-1.3627	-2.7919	-4.2387	-1.8707	-3.8121	-4.5255	-3.2351	-2.9726	-1.0759	-4.0322	-5.4437	1.3605	-3.3062	-3.3884	-5.2305	-2.4431	-4.2876	-2.0361	-3.4873
-2.8946	-3.5717	0.40182	-3.1042	-3.944	-1.6154	-3.5722	-2.1357	-0.94232	-1.6668	-0.47068	-2.9827	-1.1872	-4.5663	-1.3356	-0.10127	-4.4282	-1.3677	-2.1217	-1.824	0.73752	-3.8672	-0.86128	-1.3861	-3.1866	-4.0106	-3.5025	-1.7779	-3.1212	-1.8091	0.672	-0.74639	-1.7263	-2.9313	-3.0537	-1.136	-6.5423	-3.7436	-1.4465	-2.2152	-4.8408	-3.5367	-1.1158	-0.44777	-2.8454	-3.0541	-5.0648	-4.0956	-2.1677	0.3535
-4.7727	-5.287	-4.7571	-3.5108	-5.4238	-7.8614	-4.005	-4.489	-3.5384	-2.2671	-0.50002	1.1771	-5.8901	-3.6084	-3.8644	-4.5943	-2.7685	-5.5411	-3.546	-2.1931	-3.6432	-1.6928	-2.8228	-3.6945	-7.3215	-2.167	-2.9309	-5.6907	-4.3061	-7.3466	-4.0121	-2.4162	-1.8355	-3.517	-0.65415	-4.6512	-4.8257	-3.6302	-6.5886	-5.5803	-3.7501	-4.3503	-6.2499	-4.9399	-0.15093	-1.8889	-2.7645	-7.7223	-1.7875	-4.3144
-4.9602	-5.3322	-7.9272	-0.95499	-4.4412	-5.6267	-5.2339	-7.7831	0.65539	-5.2804	-4.795	-4.5414	-6.6111	-6.6108	-3.4701	-4.6788	-5.0282	-6.1699	-5.5417	-6.6166	-6.77	-3.9771	-3.2507	-1.5823	-6.494	-6.4485	-7.2312	-4.0785	-7.2967	-5.9947	-3.2381	-8.9619	-3.3377	-3.2294	-3.3909	-8.4725	-3.0101	-5.2942	-9.4806	-3.2777	-6.3688	-6.2891	-3.4377	-2.6828	-3.613	-5.048	-2.6841	-3.7773	-4.0789	-4.8555
-13.752	-12.339	-13.503	-11.664	-12.347	-11.151	-13.687	-13.042	-14.573	-11.372	-10.52	-10.11	-13.924	-13.156	-8.9239	-13.381	-10.164	-10.22	-16.484	-13.689	-11.788	-11.327	-15.227	-12.421	-14.885	-10.562	-14.825	-15.783	-14.205	-12.714	-12.254	-14.065	-12.83	-11.789	-12.208	-12.598	-13.515	-9.7271	-12.328	-13.747	-12.04	-11.564	-13.769	-14.216	-14.419	-15.399	-14.921	-12.732	-14.192	-9.7144
-8.4706	-11.181	-11.235	-11.795	-11.266	-7.7904	-7.3732	-10.032	-12.592	-12.278	-10.748	-7.2554	-12.296	-10.597	-10.528	-12.454	-8.6652	-9.8145	-13.236	-7.0847	-7.8509	-9.0538	-13.599	-8.5294	-10.707	-9.9381	-10.137	-11.031	-7.1709	-8.6877	-9.5151	-10.341	-11.29	-10.457	-12.082	-10.409	-11.063	-8.3681	-11.75	-9.6419	-12.562	-10.53	-9.6903	-9.0863	-8.2209	-7.6298	-7.1473	-12.853	-10.456	-12.287
-2.7459	-2.1327	-3.6254	-2.7402	1.9307	-4.1748	-1.0112	-3.2754	1.1032	-5.2995	-0.70973	0.85504	0.64293	-0.80347	-2.6178	0.050681	-0.57779	-1.1508	-1.5106	-1.7146	-3.0301	-2.3333	0.40653	-2.2794	-1.0008	2.1874	-1.7371	-2.2466	1.9701	-0.37816	-0.16824	-1.5446	-3.5786	1.7581	-2.0149	0.47251	-1.8437	-5.6645	-0.49723	-1.0118	-4.1851	-1.5776	-1.3863	-0.068577	-0.14119	-3.293	-0.16626	-0.43808	-0.97862	0.96627
-9.6252	-10.425	-12.011	-7.3002	-10.33	-8.3145	-8.4059	-9.3182	-8.2615	-7.8501	-9.2005	-11.497	-9.5123	-8.6248	-10.264	-6.3108	-12.234	-11.108	-9.0208	-11.965	-11.958	-10.435	-9.1166	-12.53	-9.0852	-8.7383	-10.496	-9.3867	-10.479	-7.8663	-11.427	-11.156	-11.584	-7.3797	-10.908	-12.469	-10.745	-6.684	-8.9296	-8.3913	-8.703	-7.7279	-7.92	-8.8228	-10.976	-10.081	-10.937	-7.7539	-7.2521	-9.0342
-16	-16.411	-16.954	-14.675	-15.727	-18.57	-12.115	-13.219	-16.862	-13.998	-12.756	-13.486	-15.921	-13.526	-17.262	-14.746	-13.755	-13.957	-14.365	-15.753	-11.897	-12.738	-11.026	-13.626	-14.141	-15.105	-15.46	-13.21	-13.561	-15.968	-11.548	-13.796	-14.979	-15.748	-11.105	-14.751	-15.321	-13.098	-15.328	-13.241	-14.885	-14.956	-14.787	-15.452	-12.257	-9.3466	-13.024	-12.673	-13.096	-15.829
-19.619	-18.6	-21.854	-22.761	-21.571	-19.9	-18.822	-20.867	-23.977	-18.993	-18.24	-17.806	-23.08	-20.335	-21.809	-21.484	-20.975	-17.943	-17.55	-21.079	-22.639	-21.778	-21.778	-21.143	-21.911	-21.514	-20.045	-22.782	-19.102	-19.615	-22.51	-21.673	-21.009	-17.181	-20.619	-21.874	-20.034	-21.483	-19.491	-20.58	-21.639	-22.95	-22.198	-20.515	-19.643	-19.93	-20.493	-18.318	-24.106	-21.269
-8.1555	-5.3666	-7.9681	-5.3981	-9.5071	-6.8072	-8.431	-7.2983	-3.3553	-5.4908	-7.7983	-8.8549	-4.7648	-8.5661	-7.8175	-6.4259	-5.3329	-8.3725	-7.3994	-5.1817	-6.9085	-6.7928	-5.4364	-4.1813	-3.0781	-7.6004	-7.4801	-7.6228	-7.1926	-6.8717	-7.6002	-9.0754	-5.7502	-9.0965	-8.7938	-5.9626	-9.691	-5.2311	-2.4394	-4.3802	-4.2417	-6.6143	-7.9805	-8.916	-8.9833	-6.8475	-5.3669	-6.3807	-2.9266	-8.9
0.35516	-0.20435	-3.4733	-2.6211	-0.3987	-1.9908	-1.4995	0.84317	2.4232	-2.1653	-1.4475	-1.6117	-1.285	0.84737	-1.7814	0.70341	-3.5171	0.62599	-1.5002	-2.4522	0.44212	1.9953	-1.756	-1.3543	0.17275	-2.5729	-0.88443	-0.78793	-2.7873	-1.9674	-1.9927	-0.69222	-2.6228	-0.79209	-1.7124	0.053367	-2.2946	-2.576	2.0406	-0.89452	-5.1147	-3.5569	-3.5868	-1.2265	-3.1999	0.34368	-2.0409	-1.7078	-0.4167	-2.3723
-3.562	-0.75107	-0.29831	-1.0803	-4.7968	-1.9761	-1.1148	-1.3817	-0.72796	-2.4303	-0.3508	-0.37804	0.28061	-1.2451	-0.23831	-2.7451	-3.457	1.4119	2.4082	-3.1504	-0.93124	-2.1883	-4.4791	-1.3995	-3.4218	-0.33022	-2.5612	-4.1929	-6.0064	-0.4544	-0.22896	-2.3426	-1.9186	-1.9725	-1.2428	-3.7099	-2.1373	-0.95387	-0.36349	1.8641	0.20343	-2.4497	0.18162	-2.6748	-2.9206	0.86257	0.90863	-1.7752	-1.9687	-1.1985
-14.878	-15.236	-16.893	-15.02	-15.577	-14.823	-14.924	-14.574	-14.677	-14.69	-14.954	-15.427	-14.295	-14.477	-13.224	-12.198	-13.798	-16.962	-13.431	-15.018	-15.571	-15.054	-15.599	-19.361	-12.496	-17.183	-16.262	-13.874	-12.769	-15.782	-15.469	-14.983	-14.528	-15.402	-12.743	-17.211	-14.997	-14.054	-14.343	-13.393	-15.514	-14.344	-14.257	-12.374	-15.93	-13.056	-15.045	-14.618	-12.004	-17.188
-4.2838	-3.4584	-0.51838	-2.7223	-3.7413	-1.5672	-2.0764	-2.649	-3.8569	-0.14366	-4.0695	-2.0639	-3.5362	-4.4999	-2.6724	-3.3226	-3.0448	0.22643	-1.2871	-4.3498	-4.3925	0.52548	-2.078	-5.3626	-2.8883	-4.6484	-2.8194	-1.9859	-3.8887	-4.8818	-3.0572	-0.10129	-3.5273	-2.8871	-1.8371	-6.1295	-3.0962	-6.2368	-1.2087	-3.8539	-2.6264	-5.6931	-2.9189	-1.4925	-4.5118	-2.5543	-5.9713	-2.8267	-2.2507	-2.5139
-11.856	-12.758	-12.144	-15.326	-13.173	-13.931	-14.232	-12.266	-13.309	-14.664	-13.992	-9.318	-10.351	-12.772	-16.207	-14.184	-11.836	-13.305	-13.734	-15.485	-16.331	-14.222	-13.16	-12.682	-12.494	-12.907	-11.021	-14.644	-10.028	-12.674	-12.286	-12.827	-11.475	-12.63	-14.465	-13.451	-11.99	-15.124	-15.034	-12.115	-11.511	-16.56	-10.232	-12.695	-15.157	-13.998	-13.457	-13.465	-15.486	-15.509
-8.4782	-4.2624	-3.5995	-9.2836	-4.8421	-8.8082	-7.3598	-6.52	-6.57	-7.8053	-7.6286	-4.1493	-4.8728	-5.7808	-4.8274	-9.604	-6.9748	-4.547	-5.8007	-8.5976	-7.7549	-7.4254	-5.042	-6.1533	-5.8415	-5.5586	-6.8156	-6.569	-4.5673	-6.2539	-4.0664	-6.142	-5.7929	-6.7937	-5.8497	-7.4104	-5.1139	-6.7164	-5.9407	-8.6311	-6.507	-9.2157	-8.0326	-7.4086	-6.9398	-6.4356	-7.0364	-5.5869	-7.7646	-2.8078
3.2978	0.50435	3.4594	0.78441	3.6809	3.3558	3.4992	3.3478	-0.1204	3.8293	0.43709	3.9391	-0.26721	2.4622	0.50187	-1.4172	3.0627	3.0767	1.6398	2.8301	4.327	-0.087663	1.7498	5.0766	2.3	2.7045	1.7114	-1.5224	1.7061	1.7324	3.5098	-0.019362	3.0676	0.91582	2.7667	-1.9631	1.2217	3.6486	0.17169	0.95813	2.2463	1.4683	1.0135	0.38283	2.0603	1.2395	0.99529	-0.85238	-0.62982	4.0606
-11.9	-14.579	-13.012	-13.065	-13.689	-15.341	-16.115	-18.716	-11.031	-15.169	-15.637	-16.241	-14.361	-12.472	-14.412	-14.691	-15.026	-18.891	-17.12	-15.936	-18.145	-14.726	-15.564	-13.555	-13.231	-15.565	-16.826	-18.701	-12.321	-13.949	-15.369	-12.901	-9.749	-15.915	-17.565	-14.064	-14.408	-13.674	-15.746	-15.189	-16.287	-14.185	-12.962	-12.152	-13.592	-17.654	-14.967	-15.014	-15.887	-12.887
-9.4011	-8.8793	-9.5929	-9.0548	-9.5639	-10.196	-9.2996	-11.753	-9.0168	-10.911	-11.025	-5.3934	-5.8927	-8.3049	-8.3758	-9.5345	-12.469	-7.3109	-9.1644	-10.61	-9.0665	-12.22	-9.6346	-9.8775	-5.0165	-10.446	-7.6311	-8.4844	-8.1092	-9.2225	-11.397	-10.339	-5.7099	-8.9374	-5.9765	-8.4791	-6.8355	-9.0875	-9.2065	-10.265	-10.571	-11.579	-11.988	-8.5218	-8.8558	-8.8441	-9.5722	-12.174	-12.311	-9.045
-10.425	-9.6804	-8.9038	-8.2904	-9.7008	-7.8612	-6.2158	-6.3082	-8.5567	-9.1575	-10.554	-8.1108	-9.9793	-10.157	-8.0114	-9.9944	-9.477	-11.019	-11.976	-7.8552	-8.9715	-6.9577	-11.099	-10.647	-7.0208	-8.1182	-7.8438	-7.8028	-9.1278	-8.2029	-5.1455	-10.493	-10.598	-11.636	-8.116	-10.612	-11.767	-8.5751	-7.2308	-10.158	-8.7621	-8.5132	-10.917	-9.0912	-9.8728	-7.9947	-8.0254	-8.6766	-13.204	-9.2152
-10.268	-11.615	-16.272	-12.644	-10.578	-13.686	-12.124	-14.287	-14.558	-16.134	-15.138	-13.982	-11.779	-11.226	-13.874	-13.046	-12.86	-15.22	-15.229	-14.018	-11.31	-12.315	-14.852	-14.259	-15.197	-10.874	-13.899	-10.884	-14.176	-10.934	-14.209	-10.744	-11.392	-15.545	-12.457	-9.3635	-10.614	-11.485	-13.162	-13.869	-14.892	-10.709	-10.736	-15.172	-10.222	-13.559	-12.09	-14.462	-13.974	-9.8546
-3.9107	-5.4091	-3.0882	-7.1193	-1.7248	-1.8839	-4.2915	-3.1447	-4.1713	-0.27449	-1.86	-4.5661	-5.3799	-1.6269	-5.2654	-6.9243	-2.6214	-2.1879	-5.6257	-4.5514	-5.4468	-6.0006	-6.6504	-5.2546	-5.9153	-4.8075	-4.9357	-2.8105	-3.405	-2.8112	-5.3315	-3.1855	-4.6157	-2.6906	-6.7336	-4.1658	-4.6299	-4.3973	-4.1471	-5.0891	-4.4889	-6.0101	-2.8254	-3.7509	-5.3126	-1.28	-1.5702	-5.1699	-1.5281	-5.2677
-12.174	-12.845	-12.773	-10.338	-11.425	-12.231	-11.574	-9.277	-13.417	-11.541	-11.561	-14.017	-8.9697	-12.984	-8.669	-11.231	-10.667	-11.934	-10.889	-9.7049	-13.106	-10.619	-12.206	-9.4128	-8.4428	-9.9549	-13.402	-12.171	-8.5101	-11.884	-11.21	-11.2	-10.366	-12.114	-14.059	-10.67	-12.63	-12.198	-15.265	-11.067	-14.369	-10.618	-12.248	-12.826	-11.45	-9.9413	-10.941	-9.0369	-14.272	-14.946
-23.67	-21.531	-24.755	-24.304	-22.489	-22.824	-19.675	-20.619	-21.984	-24.417	-21.887	-22.521	-18.183	-23.045	-21.732	-24.558	-22.585	-24.71	-20.426	-20.844	-20.601	-23.707	-20.11	-22.616	-21.968	-22.164	-21.826	-21.057	-20.982	-22.033	-21.028	-20.651	-23.826	-23.264	-21.161	-24.693	-21.515	-23.161	-21.62	-23.001	-21.677	-22.586	-17.967	-19.672	-21.695	-24.595	-21.055	-20.738	-22.355	-21.921
-14.822	-13.682	-14.238	-16.25	-13.491	-16.766	-14.57	-14.325	-12.613	-12.673	-10.69	-14.088	-9.5524	-14.376	-16.256	-14.831	-13.085	-12.524	-14.155	-11.376	-14.485	-13.93	-16.357	-12.932	-12.479	-15.305	-12.896	-14.827	-17.101	-12.989	-12.528	-12.017	-14.27	-12.635	-15.089	-9.6722	-9.7763	-14.169	-11.421	-12.556	-12.232	-12.501	-12.835	-13.697	-11.757	-12.775	-11.234	-14.949	-12.74	-14.809
-18.298	-23.365	-20.653	-21.19	-21.65	-21.611	-23.481	-19.604	-19.572	-19.996	-20.751	-23.372	-18.833	-19.992	-21.607	-17.202	-19.98	-19.959	-24.784	-23.223	-20.141	-21.973	-20.872	-20.077	-21.614	-18.315	-21.498	-19.095	-23.923	-19.236	-21.541	-22.389	-20.208	-18.021	-19.407	-20.698	-23.441	-22.051	-18.062	-19.845	-18.731	-17.935	-21.556	-22.163	-19.401	-21.413	-22.204	-21.772	-22.702	-23.493
-3.4027	-1.7794	-3.8552	-1.6872	-4.6931	-5.9425	-2.8613	-2.3584	-5.2242	-6.1568	-2.1311	-5.1427	-3.6269	-5.0465	-3.7761	-3.7882	-6.2335	-5.5683	-6.323	-5.0153	-2.6191	-4.3718	-5.3048	-2.8056	-4.8885	-1.8448	-8.2377	-4.6889	-6.2043	-6.0518	-4.3042	-3.6233	-6.4791	-4.0695	-3.0223	-2.0904	-4.9928	-6.7525	-4.387	-1.7182	-4.8848	-5.8392	-6.7975	-5.3987	-8.624	-2.8069	-3.9544	-7.0373	-3.6651	-4.3409
-11.493	-15.395	-17.651	-18.286	-14.249	-13.323	-12.089	-15.962	-14.576	-16.614	-13.123	-15.57	-14.545	-14.682	-17.551	-16.828	-16.776	-12.295	-15.214	-11.568	-17.372	-16.722	-13.584	-13.881	-15.185	-13.707	-17.017	-16.179	-16.068	-16.729	-17.175	-12	-14.675	-16.989	-13.182	-17.738	-14.851	-15.516	-17.354	-13.743	-16.089	-12.948	-13.619	-14.023	-13.995	-16.008	-14.676	-15.847	-16.058	-13.799
-7.768	-14.335	-16.012	-15.703	-13.07	-11.328	-10.501	-14.249	-11.194	-12.201	-14.569	-12.497	-13.62	-12.93	-17.458	-11.299	-13.927	-13.432	-12.649	-13.981	-13.637	-11.749	-11.899	-12.268	-12.878	-16.207	-14.335	-15.162	-13.556	-14.156	-10.801	-12.843	-14.724	-14.597	-13.759	-14.328	-15.291	-13.789	-10.16	-14.001	-15.275	-15.197	-15.762	-13.521	-12.586	-12.433	-14.549	-11.401	-11.176	-13.328
0.53022	1.0915	-2.1017	-2.8852	0.27285	1.5713	-1.3785	-0.040038	-1.9008	0.57098	-1.2088	5.2383	-0.79238	0.066043	-2.8879	1.0009	1.1423	-1.1809	-0.12439	-1.9763	-1.147	1.4661	1.0104	0.70641	-0.92328	0.37239	1.5398	1.3817	0.7045	2.1855	-0.81308	3.0243	0.49586	-0.40424	-1.5387	1.24	-0.26539	0.53023	1.3357	0.70732	1.6648	-2.2917	2.0844	0.30503	-3.4671	-1.753	0.60833	-1.2893	-0.24428	0.0079445
-23.881	-23.253	-20.629	-19.877	-21.734	-21.893	-23.254	-22.398	-25.345	-21.233	-19.148	-20.351	-22.991	-20.394	-18.202	-24.2	-21.94	-19.162	-24.488	-20.016	-22.634	-20.447	-21.438	-22.067	-20.235	-20.274	-19.92	-22.524	-19.457	-23.36	-20.515	-21.682	-23.931	-24.546	-24.332	-22.509	-23.555	-21.545	-23.485	-23.932	-22.823	-17.227	-21.123	-23.306	-20.606	-23.306	-22.79	-22.097	-22.626	-20.459
-19.628	-24.879	-24.666	-21.102	-22.785	-21.901	-25.653	-22.204	-19.515	-23.762	-23.521	-21.115	-26.093	-25.206	-24.762	-20.629	-22.191	-23.41	-20.124	-20.699	-20.921	-22.907	-19.934	-20.526	-22.808	-22.092	-22.09	-22.301	-22.016	-21.161	-23.083	-22.482	-21.977	-22.534	-23.181	-20.283	-21.862	-20.56	-21.716	-24.311	-23.301	-21.282	-21.441	-21.583	-23.111	-22.066	-22.325	-23.251	-22.449	-20.403
-3.9492	-2.36	-0.33206	-0.81345	-2.332	-0.50406	2.3048	2.7073	-0.84134	-0.56237	2.2201	0.24104	0.37555	0.054279	-0.82896	-0.18438	1.39	0.52027	-0.3296	-3.3695	2.7337	1.5619	4.437	-0.5564	0.32728	0.96284	-0.69443	0.31079	2.612	2.4272	1.3281	-0.83093	0.21341	5.004	-1.2298	2.5587	3.7919	0.51342	1.058	1.7312	-4.4572	-1.8123	-2.2817	2.2722	1.2043	1.8513	0.035475	-1.4696	0.78611	1.591
-12.908	-12.402	-13.16	-8.4631	-12.149	-15.475	-12.756	-12.479	-9.5795	-12.024	-10.637	-11.905	-10.594	-11.272	-12.491	-10.151	-13.463	-10.139	-9.0236	-13.343	-14.432	-10.246	-7.6164	-10.325	-9.8145	-14.139	-12.545	-12.994	-9.8655	-12.121	-7.2443	-12.526	-10.73	-13.599	-11.333	-11.967	-13.685	-14.366	-15.061	-14.421	-10.208	-9.6841	-10.308	-9.7809	-11.22	-12.403	-14.511	-7.9427	-12.614	-10.374
-0.11556	1.3551	0.05577	4.8577	2.7069	2.0772	1.412	3.1297	1.4981	-1.0515	1.7963	3.5631	2.0358	0.65431	0.36924	3.5561	1.5534	0.32645	3.2171	3.414	0.35108	4.6226	-0.10511	6.1904	1.8892	5.1836	0.68152	-0.081379	3.3869	0.35348	-0.75649	1.1949	4.2382	2.0594	3.4231	4.0479	0.2205	-0.75528	3.9457	0.09978	-0.39125	-1.488	0.10544	2.9501	2.5374	2.6645	0.94632	0.42436	3.9666	-0.08464
-0.66819	-1.2016	-1.5674	2.86	0.63094	-0.19436	-1.3445	3.0812	3.303	0.84776	1.4345	1.5847	0.76829	3.9453	2.1186	0.22205	-3.8407	1.0905	-1.0081	1.3184	-2.2502	-0.2994	-0.65821	-1.8914	2.8176	1.5452	0.30502	0.5646	2.8875	-1.211	3.4766	1.5254	-2.1791	-0.83096	0.94801	0.84019	0.30359	0.46125	2.8576	0.17464	3.2434	-0.08485	1.9674	2.3563	1.5059	-0.012371	1.7633	1.3964	-0.10184	3.8955
-0.00033528	-6.2278	-2.2242	-1.5358	-1.1162	-1.6486	-0.80227	-4.5126	-2.0804	-1.6551	0.051053	-1.7006	-0.17035	-1.8347	-2.3286	-3.1264	-2.6368	0.93348	-0.10795	-3.412	-3.723	-2.1059	-3.5024	-0.0017394	-1.7502	-0.97914	-2.6313	-3.6576	-0.36092	-0.68422	-2.3662	0.71447	-0.72844	-2.2234	0.71353	-1.5649	-0.70287	-3.4648	1.1637	0.78284	1.4219	-1.9579	-2.1826	-2.392	-0.97375	-1.7286	-0.20028	-2.7533	-1.7381	-1.9973
-10.56	-8.3889	-9.5864	-11.184	-11.329	-13.747	-9.7184	-10.401	-10.703	-14.577	-10.382	-10.966	-13.364	-11.432	-8.5355	-9.5781	-10.95	-10.01	-10.322	-7.2433	-10.851	-12.288	-9.4556	-10.431	-9.9706	-12.686	-11.763	-11.666	-13.756	-5.9614	-8.452	-11.093	-13.21	-9.8095	-11.244	-13.011	-9.7408	-10.073	-8.6367	-11.987	-12.32	-10.754	-9.6812	-11.634	-12.76	-11.176	-11.84	-8.525	-13.045	-13.019
-5.7683	-5.265	-5.0208	-4.8125	-5.6295	-3.837	-4.0311	-4.4653	-3.618	-8.8019	-4.0545	-5.844	-3.9439	-2.8029	-3.8493	-5.5751	-5.7114	-4.9428	-5.3586	-6.2347	-4.517	-4.2588	-4.47	-3.2456	-6.9332	-5.5227	-9.4767	-5.3289	-7.2559	-4.833	-6.8807	-6.2049	-4.7925	-6.4	-7.2051	-6.0472	-4.1177	-4.4672	-7.6605	-8.0238	-3.3633	-6.1895	-4.6184	-6.6977	-6.0191	-4.3606	-4.0261	-5.9815	-5.0722	-8.6054
0.24296	-2.617	-1.6061	-3.6066	-1.6977	0.45465	-3.5085	0.51103	-1.5172	-1.701	-3.1353	2.0198	2.7404	1.6322	-4.0398	-0.95798	-3.7266	0.54618	-1.7863	0.89399	0.44056	0.02573	0.15417	1.047	-0.542	0.16639	-0.4615	-1.5256	0.66736	1.8949	-2.019	-1.425	-1.6507	-1.9118	-0.70937	-0.43813	-4.23	-3.6761	3.2762	0.13388	-1.4461	0.60914	-0.23207	-2.0818	-2.3027	-0.73398	-0.38709	0.23097	-2.1718	-3.6197
-8.4335	-10.265	-9.5559	-10.349	-9.1294	-8.5835	-7.3444	-7.7926	-8.0625	-9.275	-8.9961	-9.1285	-10.842	-9.9111	-7.6757	-11.421	-8.175	-12.92	-7.0221	-11.805	-7.1894	-7.889	-9.323	-8.5939	-7.4584	-8.178	-6.6113	-12.731	-7.2122	-9.0995	-8.0002	-7.5459	-8.5284	-6.7605	-5.4232	-9.4089	-8.3363	-11.194	-7.4803	-8.0723	-7.3106	-9.1154	-6.3921	-5.1127	-9.9097	-10.349	-12.163	-9.399	-9.3371	-7.8361
-1.0201	-4.4273	-3.0858	-1.0212	-2.3747	-0.45712	2.3796	1.2447	0.15869	-1.7798	-0.45282	-2.2363	-2.5348	-0.2401	-1.7809	0.52739	0.34791	-0.59303	1.6387	0.47923	0.53368	-3.9458	1.7089	-1.0445	2.3425	0.63533	0.65657	2.155	-2.4615	0.13031	0.53269	-4.1637	-3.3983	-1.0603	-0.75636	1.5156	-1.53	-1.1668	2.1972	-0.88961	-2.3748	-1.1235	-1.9815	-0.57709	-1.8746	0.40484	-4.1359	1.3858	-3.7654	-1.1327
1.9924	0.51971	-2.6433	1.2668	-0.81009	-0.92787	-4.6844	-0.50022	0.41443	-4.5553	1.0781	1.765	3.8124	-1.0252	3.6971	0.81163	1.5903	-2.3818	0.079252	-2.6384	-1.6879	1.9435	0.049319	-1.8153	-1.4723	2.0554	2.1127	3.2739	0.38129	2.1989	-2.0721	0.10383	-0.40681	2.8786	-0.55789	-0.23425	3.9375	-1.3119	0.10175	-0.66523	-0.40439	1.8586	-1.3395	1.7816	-0.19852	-3.2682	2.6233	1.8437	1.9826	-2.6023
-9.9768	-14.742	-15.441	-15.062	-11.041	-10.622	-12.375	-12.409	-13.203	-12.069	-13.143	-14.466	-10.317	-11.831	-11.577	-7.6598	-10.868	-14.649	-12.424	-11.772	-12.842	-9.9173	-14.153	-15.177	-13.92	-16.566	-13.689	-13.125	-11.296	-14.297	-11.255	-12.655	-16.922	-15.083	-13.956	-16.128	-12.263	-12.212	-10.76	-12.742	-13.136	-10.266	-13.312	-14.247	-13.159	-13.636	-11.295	-13.212	-12.652	-12.806
1.8382	1.9767	1.3673	1.2075	4.2088	-0.11222	1.5362	2.1947	0.95833	3.0336	1.7534	3.897	0.091058	-0.66908	0.43936	1.233	-0.24527	6.6297	1.5532	2.6244	0.36053	3.5469	1.4428	4.8041	3.5451	1.1841	3.5181	2.278	0.69525	-0.85298	1.2977	2.1617	-0.31036	0.84215	1.8468	1.7115	1.1521	2.8838	3.5319	3.8434	1.8979	1.8241	5.0167	-0.34191	3.9303	1.6956	1.0347	0.85994	6.4157	2.5779
-9.2161	-7.9369	-10.558	-11.63	-10.336	-8.4007	-6.9833	-12.435	-8.4672	-7.9849	-8.9388	-9.0902	-7.7012	-7.4622	-13.161	-8.1218	-7.0851	-9.4103	-8.3327	-8.7237	-11.468	-10.428	-5.0563	-7.3355	-8.5431	-8.3842	-9.4466	-8.3978	-9.2417	-8.7439	-9.1788	-8.2176	-8.4625	-8.9498	-8.6344	-8.9569	-11.482	-10.031	-10.064	-12.973	-11.301	-10.511	-9.2723	-8.2976	-11.393	-10.755	-12.007	-9.0936	-6.4367	-10.307
-11.71	-12.904	-10.552	-11.501	-13.805	-12.013	-13.11	-11.241	-16.757	-15.683	-13.18	-12.288	-14.467	-12.323	-11.266	-15.723	-12.84	-12.523	-12.688	-12.948	-13.112	-15.616	-9.4033	-15.675	-12.863	-13.021	-12.515	-9.7758	-14.004	-15.803	-15.17	-13.508	-15.849	-15.672	-12.035	-14.321	-10.473	-14.538	-11.761	-11.265	-14.233	-16.093	-13.032	-13.479	-15.914	-15.989	-11.406	-10.62	-11.93	-15.315
-20.913	-19.425	-21.51	-18.702	-21.872	-19.836	-17.428	-23.693	-17.651	-21.278	-21.954	-21.113	-22.378	-19.645	-19.064	-19.851	-23.313	-22.384	-20.211	-24.505	-18.703	-17.811	-19.132	-18.572	-20.053	-20.365	-24.676	-18.832	-20.876	-23.196	-22.089	-20.378	-22.659	-21.091	-18.388	-18.126	-23.49	-20.765	-20.717	-22.782	-22.469	-21.333	-20.641	-21.927	-20.165	-18.611	-24.584	-21.284	-21.905	-18.861
-1.1938	-3.3616	-1.7357	-0.4923	-0.71449	-2.621	-1.8558	-2.4169	-3.0454	-0.8871	0.093964	0.071094	-0.074524	-4.1148	-0.78841	-0.88429	3.1058	-1.0065	-0.7346	-0.89889	-1.6315	-3.8811	-2.6296	-2.8496	-3.3094	1.7243	-0.17172	-0.37308	-1.4761	-2.3799	-1.6364	-0.86504	-2.4423	-1.924	-0.52739	-0.81086	-0.63511	-1.0051	0.74343	-3.9099	-0.6605	-1.9479	-2.9761	-6.0458	0.12573	-1.6861	-3.0976	0.86197	-0.21547	-0.48559
-3.9794	-1.6296	-5.1563	0.79062	-4.7119	-2.7716	-0.3818	-1.7262	-4.085	-4.3069	0.19041	-5.2582	0.60734	-1.0532	-2.2692	-3.5849	-6.4951	-3.0269	-5.6626	-2.192	-4.9456	0.020328	-1.9463	-4.447	-6.6613	-1.4957	-3.5774	1.626	-3.0001	-1.1542	-4.3188	-4.6697	-2.5571	-1.8718	-0.035002	-4.4191	-3.6687	-5.2973	-4.7565	-6.9286	-1.1121	-2.4135	-0.1953	-4.487	-1.5769	-3.2	-2.367	-4.4198	-3.0561	-2.3354
1.1288	-1.2652	0.58996	-3.5868	-4.6486	-0.96458	-1.7851	-1.6503	-4.3814	-0.99884	-3.6379	-2.7971	-0.60654	-2.005	-2.3321	-2.0831	-3.7175	-1.5101	-1.0877	0.62427	-4.287	-4.2803	-0.51561	-3.667	0.078618	-0.96255	-4.1289	0.15951	1.5016	-3.4266	-1.0009	0.85691	0.40776	-1.0893	-0.34898	-1.9975	1.8541	-0.81467	-3.1603	0.7642	-1.4665	-1.4771	-0.36874	-4.2035	-2.3479	2.0885	0.94362	-1.1867	2.727	-2.6427
-14.72	-11.012	-11.463	-13.751	-11.166	-14.68	-16.171	-11.751	-14.457	-15.445	-12.46	-10.837	-13.31	-14.874	-13.18	-11.397	-15.03	-13.29	-13.435	-14.722	-14.986	-13.599	-13.426	-14.444	-10.3	-16.422	-9.5682	-12.761	-13.16	-12.405	-11.665	-10.723	-10.529	-11.884	-15.302	-8.8876	-12.86	-14.738	-10.299	-11.692	-11.929	-14.412	-13.123	-12.519	-13.615	-11.321	-11.4	-12.857	-14.284	-11.609
-6.0808	-5.3825	-3.0878	-3.7723	-5.2084	-3.4855	-2.1308	-6.6396	-5.0786	-1.2256	-2.6842	-5.0059	-2.9776	-6.0509	-0.99705	-5.8787	-4.4943	-2.4067	-4.7553	-3.1953	-1.3941	-0.98072	-4.8903	-3.2314	-4.7458	-3.7079	-4.578	-4.5407	-5.4972	-5.1057	-0.7005	-2.0844	-4.8096	-2.0588	-3.8218	-3.0954	-0.8058	-5.0106	-4.4629	-3.5002	-5.0789	-2.6487	-3.3664	-4.874	-2.8982	0.91945	0.81457	-2.3378	-2.8978	-0.97152
4.6469	4.0308	3.8856	4.6278	1.2858	2.489	2.7107	-0.69401	-1.9041	1.862	0.70198	3.1442	-0.85207	1.7824	3.3368	-0.17042	1.0572	3.1208	2.7124	2.9291	-0.27756	3.235	0.89814	3.1004	2.6674	5.3792	0.57684	1.0973	3.6018	-0.81916	1.1582	3.3363	3.3803	2.0047	2.4685	-0.83319	0.28149	0.033279	1.1779	2.0656	3.1666	0.86928	1.5199	1.7117	-2.0205	0.32368	-0.084262	1.6131	1.9088	1.8569
7.0085	10.087	9.7013	8.9905	11.737	8.4282	8.8623	9.9603	11.541	12.093	8.7008	11.197	11.44	9.2252	8.5057	7.2738	8.5316	11.52	8.5447	8.8941	12.773	11.017	10.531	6.5551	6.6072	13.013	11.418	9.0878	7.206	12.688	10.643	8.8717	8.997	11.437	9.6671	10.86	9.0022	8.7744	9.2447	9.0292	7.8269	9.1446	10.862	8.1793	8.961	6.7964	6.5595	6.901	9.0622	8.9617
-11.758	-12.162	-11.614	-10.459	-14.921	-11.143	-11.272	-11.43	-16.729	-15.035	-10.781	-12.67	-15.06	-12.399	-14.844	-9.8977	-15.169	-10.41	-15.343	-11.491	-13.042	-11.371	-14.002	-12.876	-9.6454	-10.604	-9.3649	-14.239	-13.218	-16.376	-14.607	-13.182	-13.383	-13.227	-13.614	-15.397	-13.713	-12.849	-9.5603	-11.812	-12.355	-15.566	-13.791	-10.726	-14.952	-14.219	-13.303	-10.716	-12.964	-11.999
-12.12	-11.24	-9.0256	-9.7363	-12.173	-9.2112	-10.676	-10.347	-9.9418	-11.859	-15.326	-9.6192	-10.481	-6.8354	-9.6342	-9.9714	-12.857	-10.264	-8.749	-8.4862	-12.446	-12.239	-11.14	-11.441	-12.61	-11.873	-14.355	-11.679	-13.758	-12.214	-11.726	-11.072	-13.089	-10.609	-11.125	-11.913	-11.959	-7.9485	-9.4173	-12.885	-14.09	-11.804	-12.341	-11.2	-11.866	-16.24	-15.798	-10.978	-10.759	-8.7491
-12.553	-15.083	-12.492	-17.457	-12.194	-14.414	-14.626	-13.38	-13.639	-14.016	-15.987	-10.633	-15.978	-12.859	-13.424	-12.534	-11.258	-13.419	-11.167	-12.702	-15.701	-13.713	-13.47	-14.052	-13.813	-11.075	-12.865	-15.383	-10.997	-16.534	-10.472	-12.18	-14.171	-13.92	-16.452	-12.724	-12.775	-11.447	-13.229	-11.632	-11.115	-11.519	-13.645	-12.672	-12.047	-12.951	-12.053	-13.313	-14.611	-14.675
-6.9852	-12.849	-11.259	-14.464	-10.269	-13.752	-11.385	-12.277	-12.248	-12.745	-12.431	-9.6428	-10.419	-10.189	-12.801	-14.241	-12.8	-12.578	-12.978	-13.156	-11.85	-9.587	-11.922	-12.025	-9.5285	-9.7677	-12.021	-13.373	-10.814	-9.6773	-7.5975	-12.839	-12.921	-9.5255	-12.748	-11.881	-9.4423	-12.271	-10.079	-10.374	-13.213	-14.15	-16.311	-12.192	-13.125	-11.967	-15.187	-14.328	-12.846	-13.741
-20.262	-20.186	-23.602	-23.203	-20.685	-20.072	-19.981	-24.058	-21.681	-18.985	-20.871	-22.493	-22.225	-22.156	-19.986	-22.473	-17.038	-20.507	-22.107	-24.448	-22.499	-22.653	-21.129	-20.65	-22.37	-23.027	-20.651	-23.942	-25.302	-26.111	-20.766	-22.017	-18.915	-24.342	-21.211	-26.626	-23.203	-24.449	-23.992	-21.723	-20.052	-23.477	-19.81	-21.012	-23.306	-26.144	-23.432	-22.703	-18.308	-20.711
-11.271	-13.282	-12.9	-13.258	-13.014	-11.451	-10.603	-17.483	-13.553	-12.996	-9.8847	-12.963	-12.495	-14.437	-11.278	-14.266	-11.902	-13.595	-11.371	-10.414	-10.162	-10.858	-12.478	-9.9324	-15.245	-12.263	-11.14	-14.079	-15.366	-13.107	-11.77	-13.333	-11.909	-17.624	-12.674	-14.533	-11.203	-12.472	-14.26	-11.712	-11.474	-13.849	-13.279	-9.0787	-14.239	-14.215	-14.608	-12.955	-11.215	-12.219
7.2295	8.0228	6.7483	7.5643	8.1086	8.7861	8.0004	10.553	7.4791	4.0858	7.025	8.1463	9.8441	8.6211	10.821	8.996	7.0563	6.4562	8.277	6.7655	7.1256	11.591	11.615	5.8312	9.3756	10.233	12.548	6.4599	8.8692	8.2632	6.9939	7.4697	6.6011	7.6854	6.1	11.275	9.1832	9.4753	8.3336	10.191	8.8725	7.2221	9.7163	8.4425	6.484	7.5641	6.2638	6.4823	5.6788	7.0374
3.4735	1.4829	0.55692	2.5665	3.3705	1.9684	1.3324	1.6053	3.1766	2.535	1.4478	0.71137	2.3877	4.6848	1.4686	0.010159	2.3218	1.2698	0.98773	2.9113	1.2124	0.053165	3.0562	0.86234	-0.017613	4.7577	3.3447	5.2973	1.8355	3.4314	2.2704	1.8322	2.3338	3.813	1.6432	4.7859	-0.80086	1.6799	-2.2541	5.5331	0.28852	3.345	2.1439	3.5097	1.1541	-0.010483	3.4855	4.8034	4.8932	4.1301
-4.6125	-0.40984	-2.5028	-4.9138	-1.6947	-4.0456	-2.2197	-2.7349	-4.2046	-0.71964	-2.3138	-1.4439	-0.056039	-3.5994	-2.1996	-0.90606	-2.2191	-4.7889	-2.0683	-1.5222	-0.087859	-0.71847	-3.4847	-1.4893	0.83562	-2.9	-3.3254	-1.7448	-0.98335	-1.8745	-3.7811	-3.4424	1.5868	-3.3384	-2.4737	-5.9314	-1.8076	-2.074	-0.93556	-5.3513	0.24767	-2.0229	-1.5472	-7.3857	-5.6944	-0.50022	-0.67362	-5.3657	-1.5097	0.28496
7.9971	7.5982	4.8342	7.213	8.8885	9.1336	6.0225	6.7276	5.9675	5.5226	2.8144	4.8569	7.186	4.4584	8.2378	6.8168	6.9177	6.9449	7.0005	4.9963	8.4649	9.9325	5.4349	4.938	8.3244	8.712	7.9032	9.4333	6.5469	7.0429	3.8807	4.8342	4.8784	7.7423	9.34	5.849	5.7274	6.5587	8.0468	7.6063	7.7318	8.8018	7.6765	8.6465	5.0046	5.5067	7.9084	4.3319	6.5616	7.6117
-11.779	-11.448	-11.49	-10.677	-8.3076	-14.565	-13.764	-14.015	-9.2212	-11.279	-8.1931	-10.257	-9.1621	-10.818	-10.93	-11.79	-11.815	-13.975	-9.1408	-10.85	-13.045	-11.871	-11.703	-12.899	-12.388	-9.608	-12.18	-12.188	-11.533	-9.9247	-13.313	-12.347	-9.5552	-12.672	-10.143	-12.858	-14.138	-9.5712	-10.036	-11.805	-11.335	-10.874	-14.101	-9.8205	-9.7015	-15.203	-13.054	-15.772	-12.951	-13.934
-2.3388	1.5146	-0.035563	1.3496	1.4082	0.70342	0.01008	0.50046	3.56	0.80364	-0.82156	1.9927	0.92676	2.4296	2.499	4.2824	1.6242	2.2982	1.2718	-1.9648	-2.1542	2.6251	-0.011726	-3.404	-1.3078	-0.42116	4.5792	3.1004	-1.0036	0.81849	1.109	2.5819	0.24149	1.305	1.3466	0.67642	4.669	-0.40024	0.76271	3.9645	1.3987	0.92646	0.24546	0.39921	1.4811	1.0405	0.35356	-1.2322	0.61122	-0.8611
-9.0357	-12.544	-8.1868	-12.917	-13.846	-12.951	-12.698	-15.054	-14.037	-13.766	-11.313	-10.662	-14.335	-13.136	-13.177	-12.964	-13.439	-13.194	-13.71	-9.4513	-11.631	-10.929	-13.188	-11.068	-14.889	-16.347	-13.825	-15.215	-11.592	-14.784	-12.721	-11.275	-12.177	-14.732	-13.487	-14.557	-13.053	-11.878	-15.472	-12.673	-13.718	-10.399	-12.7	-12.381	-14.394	-18	-11.875	-12.939	-13.882	-14.245
-5.4908	-5.4042	-1.7695	-2.7058	-6.3034	-5.3493	-5.9183	-3.0026	-6.1157	-5.1624	-2.3127	-2.5686	-5.8941	-1.9993	-4.7462	-2.7393	-5.4717	-5.3716	-5.9851	-6.533	-4.1081	-5.7815	-6.511	-6.867	-4.9448	-6.1801	-5.3536	-3.1581	-6.1828	-4.8004	-5.547	-2.9953	-4.4767	-1.8116	-5.9391	-3.4992	-7.073	-3.5282	-0.52258	-4.212	-3.9345	-3.793	-3.4316	-3.7204	-3.9488	-0.8293	-5.193	-5.9904	-6.1653	-9.4793
-10.731	-13.655	-15.45	-10.071	-11.532	-15.454	-11.329	-13.9	-16.385	-10.314	-14.217	-14.596	-11.235	-14.082	-11.905	-15.744	-12.078	-14.597	-14.338	-14.607	-15.613	-11.067	-13.529	-11.169	-10.07	-11.04	-10.991	-11.304	-11.323	-15.272	-12.731	-14.273	-11.337	-12.157	-10.889	-9.4494	-13.421	-15.101	-10.027	-16.959	-11.49	-16.677	-14.97	-16.03	-11.195	-11.978	-11.637	-14.704	-9.3753	-13.863
-5.8571	-5.3721	-4.7292	-5.6909	-5.9201	-5.9851	-4.3997	-4.3274	-4.9229	-3.5752	-3.6517	-8.5378	-4.7063	-4.6995	-7.6869	-4.6445	-4.5184	-2.887	-5.0158	-5.2164	-5.9587	-5.6155	-6.0848	-4.0514	-2.2423	-6.1503	-5.3076	-7.7582	-4.821	-1.2034	-4.9863	-1.4937	-6.9298	-6.5084	-4.9931	-4.1995	-4.016	-8.5931	-4.3338	-6.9192	-4.9897	-6.1693	-5.7377	-6.2076	-5.851	-3.6185	-4.0077	-6.5621	-5.1913	-4.2906
4.8184	7.1771	3.5919	8.023	5.3026	3.2138	9.8022	6.495	5.7149	4.3696	7.8141	3.5188	1.2419	5.1127	7.8459	6.8193	4.7574	2.6328	2.6236	2.8438	7.6855	6.2618	5.4721	4.9407	3.857	5.8594	5.1323	8.6758	5.0762	4.4554	5.0566	3.8689	4.3846	3.3942	2.4679	7.0332	4.7178	5.2515	6.2305	3.3458	4.6097	5.6503	4.6083	6.675	5.2007	6.4248	2.8481	2.4887	5.1044	5.8295
-8.6782	-4.1415	-8.4301	-7.9692	-5.1412	-5.9747	-6.6598	-5.3044	-5.972	-4.0418	-6.0282	-7.8274	-7.4377	-7.6787	-6.2281	-10.408	-8.4331	-5.3879	-4.4046	-8.9291	-5.902	-5.2144	-4.4125	-4.2414	-6.9031	-4.9975	-5.4421	-6.1916	-8.3679	-6.8867	-5.7327	-8.6536	-9.0306	-5.6783	-6.1397	-5.6197	-5.7374	-4.0626	-7.459	-7.2581	-7.7423	-3.5733	-8.0964	-8.2237	-6.8181	-5.195	-7.2035	-3.1179	-8.6906	-4.8799
-15.447	-11.573	-11.355	-13.679	-15.053	-8.0229	-12.539	-11.491	-9.3467	-10.748	-6.8712	-11.35	-9.8891	-13.619	-8.3827	-11.262	-9.84	-10.77	-9.7453	-9.2448	-8.204	-10.615	-10.014	-9.6059	-12.102	-11.513	-12.262	-11.678	-10.079	-12.084	-8.4465	-8.7554	-10.279	-8.1963	-9.1204	-9.0548	-12.474	-13.991	-9.4918	-15.451	-10.767	-11.255	-9.5401	-9.5633	-12.633	-13.116	-10.203	-8.0007	-12.931	-9.5151
-8.3271	-8.076	-8.6902	-11.365	-9.9579	-9.7593	-9.3616	-11.034	-11.777	-6.7451	-11.335	-8.6139	-9.5393	-10.371	-8.3207	-10.036	-6.7624	-10.246	-10.363	-6.8298	-6.254	-8.8469	-4.8013	-8.2293	-10.759	-6.3488	-9.3925	-9.6653	-11.638	-9.0323	-8.8589	-9.8634	-10.51	-5.9504	-6.9833	-8.9434	-11.661	-9.54	-7.7672	-11.04	-9.2579	-8.9091	-10.322	-8.7159	-8.2307	-10.93	-8.3697	-10.732	-9.6144	-8.9881
-13.679	-13.645	-10.326	-13.731	-12.289	-12.613	-15.486	-11.1	-11.387	-13.957	-10.868	-10.505	-9.7338	-14.618	-12.502	-14.223	-13.573	-15.636	-14.096	-10.498	-13.394	-13.248	-10.252	-12.207	-14.393	-11.098	-13.068	-14.53	-10.149	-11.835	-13.077	-13.097	-16.24	-12.521	-13.881	-13.397	-15.806	-11.142	-13.69	-12.418	-14.331	-13.46	-12.411	-15.649	-9.9833	-11.453	-14.387	-12.012	-14.432	-15.068
-7.5171	-7.3118	-4.5262	-5.5386	-6.6613	-4.7573	-8.0479	-9.4104	-6.406	-8.0394	-4.0508	-8.8173	-3.4076	-4.2932	-5.8739	-6.0498	-6.9794	-6.984	-5.0937	-6.5043	-7.3556	-4.1604	-2.5864	-7.9193	-5.5679	-8.9185	-5.4633	-4.7762	-5.6204	-8.0205	-7.9242	-4.8762	-7.8616	-5.2577	-5.5632	-6.6627	-0.57132	-4.6555	-2.7381	-4.5473	-6.8561	-7.9014	-4.9348	-5.4608	-4.8592	-2.4992	-7.1263	-8.3172	-5.8319	-4.675
-0.29339	-1.2224	0.23573	-0.87567	-5.1995	-2.031	-4.0276	-0.29432	-3.0035	-3.9246	-4.152	-4.7986	-1.7432	0.64532	0.19889	-0.6542	-2.5764	-2.2008	-2.9831	-1.7444	-2.1177	0.59407	-1.2468	-5.2039	-3.2482	-0.44362	-1.0883	-0.87702	2.0447	-2.6424	-5.2748	-1.4744	-3.9477	-1.2621	-3.6004	-4.2927	-4.9497	1.6537	-2.7408	-1.2905	0.80919	-1.0584	-3.3527	-4.6341	-1.1725	-2.0168	-5.3842	-1.5968	-3.2218	-2.8927
-5.8714	-3.4068	-4.8219	-2.2494	-2.9697	-3.5262	-5.1499	-2.5597	-1.9912	-2.8528	-5.1756	-4.8771	-3.9287	-6.9354	-4.4122	-4.0499	-3.4455	-3.1231	-4.8468	-3.2506	-3.8253	-3.8889	-4.9189	-3.7106	-6.1364	-2.3911	-8.4559	-1.1685	-4.2794	-4.9001	-4.4768	-6.9975	-1.4288	-3.6945	-3.3962	-5.6496	-2.0608	-4.6424	-1.8932	-5.6738	-4.8848	-1.4345	-3.4744	-4.5722	-3.9355	-5.3877	-3.8227	-5.4387	-5.3215	-4.632
-21.777	-22.158	-21.994	-21.512	-21.032	-24.935	-19.442	-20.628	-19.148	-18.73	-19.858	-23.061	-19.535	-23.366	-21.126	-21.412	-22.329	-21.15	-21.542	-20.377	-22.266	-23.41	-17.822	-23.328	-22.676	-20.517	-20.952	-20.574	-21.303	-21.361	-21.417	-20.469	-21.086	-23.103	-21.011	-20.122	-18.75	-17.928	-19.186	-17.604	-22.544	-22.182	-22.169	-21.836	-19.556	-21.718	-20.705	-19.096	-20.814	-25.624
-13.877	-16.273	-14.764	-13.868	-12.747	-12.511	-13.782	-15.995	-15.134	-15.043	-13.214	-14.623	-15.572	-13.113	-13.68	-12.161	-13.157	-17.02	-15.866	-14.973	-15.855	-12.245	-12.916	-16.678	-15.232	-14.625	-13.155	-12.787	-15.812	-13.41	-14.507	-13.411	-13.116	-14.252	-15.29	-14.395	-14.24	-12.918	-13.234	-16.281	-12.845	-14.13	-14.622	-14.887	-15.289	-16.231	-13.338	-13.501	-18.625	-15.862
-12.069	-9.2087	-11.082	-8.0192	-12.748	-12.061	-12.673	-6.7572	-11.239	-9.3566	-10.814	-6.1956	-10.294	-9.7696	-15.414	-8.8663	-13.574	-12.187	-11.405	-9.7764	-11.065	-12.501	-13.222	-13.998	-11.27	-10.964	-12.008	-10.167	-8.8823	-14.102	-13.251	-9.5976	-9.9478	-12.04	-12.923	-11.311	-12.411	-12.414	-11.423	-12.74	-10.578	-11.906	-9.0415	-12.469	-12.067	-11.179	-12.852	-11.601	-11.712	-16.22
3.2157	0.093956	-3.9825	0.56629	-1.8322	-0.20055	-0.27626	-2.7075	-1.3011	-2.1612	-0.17771	1.6734	1.7975	3.8128	-0.48665	-1.2876	-0.25874	-1.666	1.7178	-0.24091	-3.8244	1.6887	-2.1	0.92521	-1.2286	5.1456	-1.0337	-0.1935	-0.70076	-1.0565	1.6196	-0.66848	0.16109	0.73054	-2.8236	-0.73429	-1.3637	-2.5066	0.49697	-2.3176	-0.85246	2.8898	-1.8793	0.33983	-1.5273	0.37595	-0.64772	2.8042	-1.0988	0.84769
-4.9616	-0.1816	-2.5213	-3.8034	-1.7974	-4.5624	-3.6941	-4.4818	0.80637	0.25827	-2.8822	-1.7478	-4.4895	-3.116	-3.6696	-1.684	-1.5095	-3.3055	-5.2273	-2.1128	-3.8053	-2.4638	-2.0106	-1.0332	-4.5209	-1.3392	1.9578	-3.1459	-3.3781	-1.9621	-1.8867	-4.1646	-2.1505	-2.9061	-2.8008	0.21973	-3.0586	-3.5463	-6.0455	-1.7547	-3.0446	-0.46634	-0.20194	-2.6479	-2.8566	-0.95428	-3.0368	-2.2471	-1.6563	-2.7734
9.2561	9.3436	10.145	7.8384	8.2877	10.065	10.522	8.7348	7.1061	8.5025	8.4936	7.5065	8.1421	7.6106	8.6921	7.5219	6.6621	9.7727	8.4563	5.2288	7.0954	8.3007	6.7593	7.3459	7.9979	13.055	5.6305	9.0596	8.8695	7.8599	9.6882	7.97	11.943	8.9737	6.9935	11.138	7.886	8.1809	5.7248	7.7071	9.1871	9.7043	7.2351	4.7981	8.6367	8.6153	6.4628	8.722	7.9255	6.6704
-22.26	-20.325	-22.965	-22.072	-23.399	-21.123	-22.786	-22.765	-25.036	-20.903	-22.926	-20.463	-25.189	-22.044	-21.885	-21.648	-22.226	-21.422	-26.537	-24.945	-22.287	-24.239	-22.676	-21.691	-23.319	-20.938	-23.756	-20.531	-21.223	-20.802	-20.697	-22.933	-21.759	-20.309	-20.873	-21.679	-22.074	-22.72	-23.154	-20.597	-19.243	-21.911	-20.859	-22.292	-23.107	-22.93	-23.375	-22.76	-22.947	-19.315
-11.487	-13.897	-13.797	-11.06	-12.128	-10.448	-14.971	-10.984	-11.138	-10.187	-12.301	-11.199	-8.9923	-8.6065	-9.6035	-7.8596	-10.907	-10.962	-9.4731	-10.31	-10.96	-9.8552	-12.246	-12.116	-9.9095	-12.839	-9.4593	-12.463	-12.106	-13.174	-13.764	-12.009	-12.116	-12.22	-8.6041	-9.7838	-10.39	-11.141	-11.967	-12.231	-14.779	-13.851	-10.511	-13.583	-7.9453	-12.746	-15.532	-9.7724	-11.838	-11.281
5.3202	6.8278	11.34	10.998	6.5676	10.994	1.5988	4.4413	9.8415	9.3489	6.3829	8.2348	5.9161	4.6399	6.073	10.35	9.2307	9.8809	10.314	9.2257	4.7392	6.2265	4.081	6.6173	7.672	10.281	7.6592	7.2787	7.6081	8.4854	5.474	6.0673	4.6049	3.8147	5.9257	5.0357	2.7151	4.8447	7.8627	6.8333	7.0211	6.7538	4.4088	6.4266	3.4286	5.8086	5.9594	8.4472	5.9024	7.0619
8.307	6.5492	10.345	10.213	10.385	7.008	10.403	12.444	9.476	10.034	8.2904	9.9875	10.891	10.288	12.819	8.606	10.469	11.336	9.6219	9.6574	8.7577	8.2911	10.052	8.9487	9.1694	11.553	12.282	11.386	13.334	9.6532	9.4381	10.855	11.762	11.508	12.044	7.1246	10.909	10.575	14.323	10.334	13.795	9.6766	12.893	8.8113	10.121	9.6703	7.6649	8.4727	12.824	12.599
0.77002	-1.5189	1.0882	3.0289	3.0331	-1.3812	0.3606	2.319	2.4551	-2.2325	1.583	0.37486	-1.3039	3.2242	2.1025	3.5612	2.6355	3.1315	0.71982	-2.5054	2.334	0.27379	-2.3358	2.7073	-1.0468	0.70981	-2.7871	3.0929	1.8717	-1.3812	-1.0021	1.8577	1.8679	-1.195	1.8626	2.189	0.036506	2.08	1.3922	-0.74132	1.9217	-0.41697	1.0449	-0.065173	1.2714	-2.4185	-0.71492	-0.36184	3.1472	1.8054
0.21088	-7.0783	-5.6256	-6.0029	-0.82384	-2.7023	-3.2224	-2.2532	-6.0496	-6.4684	-3.9369	-5.4789	-0.98857	-2.4822	-5.5232	-0.68901	-2.3867	-5.8435	-3.6394	-4.8903	-4.5322	-5.5692	-3.6339	-4.2744	-3.1107	-1.01	-1.9756	-4.5408	-2.2198	-2.6713	-5.317	-3.8586	-5.4218	-2.5071	-0.14015	-3.0948	-3.852	-0.26987	-4.6192	-6.1809	-3.5383	-5.7219	-7.7554	-1.7678	-5.1333	-2.2104	-6.5393	-6.3676	-0.38	-3.5554
-23.431	-22.024	-19.203	-17.888	-21.157	-22.778	-21.364	-22.009	-21.938	-22.816	-20.172	-19.507	-21.64	-23.028	-21.175	-18.9	-20.963	-23.368	-18.531	-18.298	-20.495	-19.399	-22.103	-20.378	-23.345	-20.887	-21.043	-21.307	-20.084	-22.946	-19.013	-20.189	-18.737	-19.439	-21.318	-20.406	-21.985	-20.905	-20.91	-21.358	-21.921	-24.822	-21.98	-17.764	-20.754	-21.616	-20.447	-20.438	-21.241	-19.522
-15.051	-7.6232	-8.1821	-12.021	-9.1691	-12.496	-11.17	-11.423	-10.727	-9.3599	-8.5556	-12.148	-7.8965	-12.387	-15.014	-9.9898	-11.02	-10.131	-10.614	-12.278	-12.964	-11.469	-8.5131	-13.579	-9.8861	-12.697	-9.3704	-10.146	-9.6269	-13.115	-10.887	-9.5768	-11.786	-8.6275	-12.117	-9.6331	-8.5332	-12.834	-9.2936	-9.6031	-12.956	-15.289	-11.233	-10.342	-11.703	-8.7716	-9.8912	-14.937	-10.048	-10.127
-5.1882	-4.9174	-4.3931	-3.9414	-4.3334	-2.325	-3.9849	-5.7051	-2.3453	-5.1787	-8.2641	-5.7732	-6.0179	-5.1917	-5.0974	-3.5604	-3.2478	-6.0066	-5.8855	-4.0876	-6.0421	-5.4979	-2.3621	-5.0038	-6.9125	-3.1099	-7.2287	-6.6143	-6.3611	-4.289	-5.6101	-3.5791	-4.5933	-3.6928	-3.9991	-7.3334	-2.443	-7.4233	-4.5993	-7.9726	-8.0074	-7.9174	-5.2397	-7.8501	-4.2194	-4.9626	-2.5206	-3.3344	-3.8165	-8.0576
-6.9386	-9.6245	-4.9875	-9.1102	-12.17	-9.3333	-9.9705	-6.6851	-8.7531	-6.9129	-8.7454	-7.2349	-10.758	-8.8826	-8.9657	-7.3632	-8.664	-9.5141	-11.722	-8.8811	-9.7622	-7.0973	-6.4791	-9.2822	-9.9496	-10.677	-10.975	-8.6314	-9.6071	-7.849	-7.7221	-10.387	-12.255	-8.2791	-7.8906	-8.5944	-6.8921	-8.4051	-11.24	-10.043	-9.9577	-7.4848	-7.5487	-8.1615	-8.4626	-7.6175	-10.127	-9.1209	-8.0783	-8.3409
-12.909	-12.607	-11.131	-12.59	-12.618	-12.643	-8.9802	-10.327	-9.1188	-9.8579	-11.687	-12.302	-11.03	-7.4278	-13.071	-11.953	-10.672	-10.465	-10.267	-10.604	-8.6679	-11.981	-12.499	-12.135	-10.023	-11.931	-12.34	-11.901	-8.2744	-9.0815	-12.978	-10.451	-9.0991	-10.844	-12.34	-10.651	-12.376	-12.454	-11.281	-10.591	-12.957	-13.893	-8.6792	-13.03	-10.803	-10	-9.6563	-11.986	-9.6795	-12.832
-7.243	-9.9474	-8.7625	-6.6149	-6.4847	-7.1067	-6.2422	-7.5039	-7.1137	-9.3696	-9.3646	-4.2179	-6.7252	-5.6418	-2.7445	-9.0838	-8.4326	-10.187	-8.5532	-7.7079	-7.7253	-7.2841	-12.478	-7.6981	-7.0874	-8.8317	-5.2009	-7.3214	-7.7729	-11.858	-7.1564	-8.4018	-8.5898	-9.6415	-6.1247	-9.7196	-4.0283	-11.18	-8.4585	-8.4543	-5.7916	-8.2655	-11.937	-5.7806	-8.522	-7.0416	-4.5685	-5.6149	-5.1711	-4.5151
-1.9686	-4.6806	-5.8659	-4.056	-4.3606	-6.6211	-3.0881	-5.3514	-4.548	-4.605	-3.011	-2.013	-5.666	-3.1773	-2.3109	-6.9346	-2.6247	-4.7955	-6.2205	-3.7612	-4.6747	-6.242	-4.5918	-5.4204	-1.5484	-5.5095	-6.8891	-5.6107	-6.3831	-6.2568	-5.2682	-5.6749	-6.36	-5.5396	-3.3481	-3.8235	-1.8114	-6.2081	-4.0807	-4.3693	-6.2527	-3.8497	-3.606	-4.3985	-5.1368	-6.2354	-6.2063	-4.9332	-5.3837	-7.308
0.75304	-0.52975	0.96458	-1.4391	0.77151	-3.0182	-1.2127	-1.9473	0.66996	-0.88927	-0.33777	-1.8456	-1.3623	3.211	-2.1064	-3.5272	-3.9409	1.1339	1.1213	-0.2159	-1.0139	-0.52608	1.6717	-1.7986	0.92565	-1.2774	-0.10545	-0.97954	-1.1205	-1.6547	-2.5649	-1.4863	1.9362	-3.3957	-2.9686	0.37859	0.46048	-1.6209	-2.9057	-0.2561	-0.68763	-1.8898	-0.071655	-0.84591	-0.57113	-1.0988	-1.5158	-1.3567	-1.503	0.94567
-2.4254	-3.0093	-5.6545	-2.8306	-2.6369	-5.0839	-1.3903	-2.9258	0.30773	-2.1602	-0.42997	-4.1822	-4.4719	-1.8935	-4.1081	-2.962	-1.9516	-2.8314	-2.2548	-3.6041	-1.5851	-3.1482	-3.5503	-0.43075	-3.5168	-0.866	-2.2101	-2.6906	-3.2212	-1.8695	-1.1395	-5.221	-3.6197	-4.257	-2.7014	-3.4139	-2.0614	-2.0444	-3.8259	-4.129	-2.0702	-3.0148	-5.5711	-3.2474	-4.1651	-2.6893	-3.7284	-3.3919	-4.4147	-1.7621
-4.0067	-4.8202	-6.3654	-5.9846	-7.4684	-4.0658	-7.3583	-7.743	-6.8235	-6.8939	-4.6462	-3.6063	-4.8746	-5.1576	-4.5678	-8.8516	-4.2166	-5.6759	-8.7367	-3.6245	-6.97	-4.8053	-6.7818	-6.0282	-5.0832	-4.0438	-6.5864	-5.598	-7.4734	-7.7426	-6.5109	-5.0676	-3.303	-4.0098	-6.5073	-4.9152	-3.6942	-6.0804	-7.9002	-4.8394	-8.2095	-5.483	-4.849	-4.5377	-7.074	-6.8372	-7.642	-7.2581	-4.0688	-8.2064
-2.5717	-1.6545	-2.0611	-6.8836	-3.476	-0.3451	-1.9419	-3.3164	-2.5584	-4.1529	-3.0323	-3.4664	-1.4508	-1.8438	-2.0796	-1.9734	-5.4079	0.9611	-2.2514	-2.0506	-3.3146	-3.8803	-1.0578	-2.8076	-0.90798	0.98807	0.035757	-1.5722	-3.9252	-2.5363	-0.06431	-3.0833	-2.8115	-2.1512	-1.9347	-3.868	-4.6341	-3.9562	1.1788	0.60067	-4.8553	-1.6178	-3.0408	-4.2919	-0.83989	-3.9329	-0.47557	-0.28809	-0.6773	-4.5066
-11.958	-12.63	-10.36	-9.7764	-9.4667	-10.828	-11.391	-10.313	-7.9607	-11.52	-12.252	-8.0603	-7.0214	-13.803	-7.5161	-12.207	-13.971	-12.338	-11.975	-13.951	-11.607	-10.902	-12.177	-11.71	-10.533	-9.5204	-14.535	-11.795	-10.62	-13.647	-11.101	-13.764	-11.466	-11.451	-9.1328	-11.302	-11.591	-9.3505	-12.421	-11.172	-10.015	-11.602	-15.552	-11.467	-14.119	-10.405	-15.19	-13.331	-13.693	-12.302
-10.317	-10.807	-11.994	-14.01	-13.267	-14.446	-13.988	-14.833	-14.112	-11.465	-11.273	-15.149	-16.474	-11.772	-10.433	-10.283	-12.896	-12.564	-10.153	-11.849	-11.589	-12.792	-11.294	-13.411	-7.7172	-12.769	-11.19	-8.9821	-7.8855	-12.867	-9.2127	-12.473	-13.352	-12.695	-13.006	-10.018	-10.86	-11.087	-11.566	-9.4833	-11.397	-8.6122	-12.632	-11.401	-12.505	-10.685	-12.458	-11.336	-14.74	-9.8872
-20.818	-23.38	-21.319	-22.112	-19.332	-22.754	-20.123	-20.351	-20.311	-20.494	-18.737	-19.785	-18.784	-20.958	-22.619	-20.78	-15.46	-18.016	-21.079	-20.454	-19.104	-17.182	-20.589	-21.208	-17.571	-19.307	-21.855	-20.942	-22.752	-18.636	-20.838	-20.148	-21.321	-22.388	-20.1	-19.738	-20.296	-20.341	-24.941	-22.823	-21.795	-20.973	-22.853	-22.632	-17.856	-19.531	-20.091	-24.944	-20.201	-21.135
-11.153	-11.694	-11.862	-15.953	-15.335	-14.749	-13.923	-12.942	-12.56	-8.7996	-11.929	-12.399	-9.1155	-13.839	-13.227	-12.094	-11.539	-14.078	-10.888	-12.541	-11.38	-12.508	-15.694	-12.634	-12.511	-13.484	-12.562	-14.821	-10.73	-10.244	-13.892	-12.644	-14.023	-15.302	-11.786	-8.6038	-16.164	-12.231	-17.556	-12.298	-8.5059	-13.041	-13.537	-13.693	-14.429	-10.986	-12.046	-13.527	-9.6	-9.9132
-13.305	-12.474	-13.327	-10.974	-11.125	-16.856	-12.703	-15.113	-13.192	-13.912	-14.184	-12.849	-14.935	-11.197	-15.46	-11.838	-13.458	-15.363	-12.964	-13.579	-14.464	-13.715	-13.837	-11.913	-16.698	-13.508	-12.051	-11.431	-12.739	-13.605	-15.571	-8.7896	-11.035	-15.782	-12.247	-15.625	-10.703	-14.712	-12.554	-15.417	-12.56	-14.083	-10.318	-15.13	-12.919	-14.403	-13.447	-11.899	-11.968	-12.605
1.8631	-1.7446	-0.98257	0.62675	-0.23127	-1.4928	2.701	1.8224	1.5174	0.11436	-0.011075	0.39193	-0.39579	1.7819	-1.4517	-1.1277	1.2167	3.1973	-0.72174	-1.2804	2.2928	0.16528	-1.896	-0.29891	-0.13275	-1.7882	-0.59654	-2.4872	-0.074867	-1.4337	0.29204	0.62833	-3.5893	4.0258	2.8473	0.25245	-0.7285	-1.0774	-0.73951	1.5791	0.16949	0.59981	2.9525	0.037571	4.4674	0.14226	-0.22476	-0.65497	0.36326	0.26128
2.6202	-1.5209	2.6078	-0.53262	0.42585	-0.58433	0.47769	0.94034	2.4621	1.1744	-0.42639	2.6928	1.6836	3.2298	-0.074191	-0.56542	-0.87953	5.082	2.0962	0.22256	3.4582	1.2542	4.3747	2.1802	4.2315	3.0019	1.9488	-0.58185	0.42746	3.1133	1.9573	1.7812	-0.34376	1.3073	1.5227	-0.031702	1.0776	4.2626	0.067413	-1.0466	2.3147	-0.9152	0.98379	3.1074	4.2804	-1.5957	1.2791	3.3621	2.1962	-3.0123
1.0266	1.0868	-1.3737	-0.69945	-0.58998	0.62122	-3.7731	-1.5307	-1.9144	-1.4026	-5.6323	-3.6801	0.027261	-0.58994	0.51419	-1.6958	0.65098	0.99082	-4.7236	-2.6607	1.2793	-3.5975	0.2167	1.7083	-0.37613	1.0971	-2.948	-3.5788	-1.4476	-0.50209	-2.2129	-0.75649	-2.9526	-1.2805	-1.3365	-1.619	-0.85287	-1.6278	0.80544	-1.8519	-2.6555	-0.29192	-1.1441	1.128	0.59826	-2.697	1.028	-2.7058	0.9261	-0.31772
-10.537	-12.094	-10.916	-9.526	-9.567	-11.208	-12.708	-11.69	-9.5441	-11.805	-12.402	-12.217	-12.305	-10.292	-10.824	-8.0976	-10.651	-11.661	-12.847	-10.325	-10.893	-9.0656	-14.671	-12.556	-6.9056	-9.4951	-10.25	-14.389	-10.017	-8.2485	-7.5498	-10.586	-10.344	-11.428	-9.8573	-11.533	-12.569	-9.896	-9.7731	-11.274	-12.085	-9.8318	-12.439	-11.103	-11.911	-12.992	-10.246	-8.5471	-12.73	-7.6624
-0.20615	-1.6131	-2.6877	0.096536	-1.4947	0.85969	1.9784	1.7962	0.91645	-0.94793	0.46827	-1.7048	0.155	2.6479	-1.7436	0.96712	-1.5698	0.71004	-1.7275	-2.4695	-0.77242	-1.1773	-0.53734	0.47501	-0.17918	-0.35867	-0.4966	0.38591	1.1885	-1.6057	1.6018	0.149	2.9844	0.96817	0.077325	-2.5788	-2.1353	-1.4127	-1.9505	1.3203	-1.5326	0.51546	-1.9052	0.18937	0.76331	-0.39861	-4.0251	-1.2647	-0.9608	0.44588
-11.071	-13.701	-12.161	-9.3283	-13.741	-12.652	-11.661	-13.781	-11.326	-14.35	-15.519	-16.25	-15.98	-12.613	-12.473	-13.528	-13.835	-12.257	-15.653	-13.647	-15.018	-12.371	-12.751	-9.1559	-12.917	-13.187	-13.461	-14.735	-17.314	-9.5018	-12.337	-11.779	-11.144	-16.189	-13.723	-12.377	-8.1278	-15.34	-12.71	-12.14	-13.45	-10.561	-14.104	-10.578	-11.124	-10.906	-13.084	-14.433	-11.972	-12.271
1.7663	3.8593	9.263	4.0086	3.5441	6.4373	5.1388	3.1034	6.7925	5.2126	4.5021	6.734	5.4902	9.0281	4.9355	4.7033	7.0998	8.0478	5.2882	5.6975	2.3903	10.348	5.2844	5.3966	4.0154	6.5811	2.7778	2.6664	4.4348	6.1574	3.7841	2.5112	8.1687	5.3092	5.2684	7.0324	4.2399	7.6887	4.8045	5.1126	4.9722	6.9792	7.6121	3.6064	5.6012	6.9417	6.5327	6.804	4.0709	5.1132
-8.6389	-9.9341	-11.698	-11.287	-12.031	-12.164	-12.454	-12.661	-11.805	-13.419	-12.997	-10.147	-12.215	-11.538	-15.032	-13.188	-13.368	-13.097	-13.483	-12.717	-14.447	-10.7	-8.551	-12.777	-11.254	-11.543	-10.693	-11.606	-7.4113	-10.335	-11.846	-11.71	-9.37	-13.89	-12.538	-12.926	-10.53	-11.578	-16.753	-11.639	-10.865	-13.039	-14.844	-9.3611	-12.222	-10.242	-9.2439	-12.038	-14.557	-10.301
-1.1343	0.6044	1.5386	-0.95242	0.48476	1.0973	1.9232	-3.1861	-0.17915	2.4377	-0.29075	1.6985	-0.72463	1.8159	2.3475	3.1724	0.47053	-1.4855	-1.1086	0.25373	1.4782	2.5567	0.9663	-0.83276	-0.58782	-1.1289	2.5326	-1.1217	-2.6069	1.6078	-0.94725	1.9014	-1.3297	0.16929	-1.2394	1.3168	-1.915	-1.1923	-1.1605	2.4691	1.2478	-2.5399	-0.92433	0.25256	-1.7841	3.6132	0.71516	3.719	1.5668	-1.5794
-2.5821	-2.5185	-5.1478	-1.4442	-1.8564	-4.3997	-1.1777	-3.6601	-3.0292	-6.3914	-1.431	-4.4523	-3.9125	-4.0719	-4.0161	-3.9788	-1.3135	-2.27	-2.12	-1.7317	-6.0214	-6.3452	-4.7	-2.4749	-1.6404	-2.8862	-7.0829	-4.2567	-3.3407	-3.2737	0.72187	-4.909	-2.7021	-4.863	-3.2824	-5.31	-2.3227	-3.5972	-0.96492	-5.5722	-2.1321	-5.2431	-1.1801	-5.3602	-1.6491	-3.5504	-0.97551	-1.9954	-2.7796	-2.4251
1.9434	1.6718	4.5835	2.8819	4.4956	3.2359	3.8769	0.69829	3.5687	4.4206	3.3865	5.2415	2.0911	3.3128	2.2853	5.0648	1.3205	2.8676	-0.13611	1.9638	3.7653	4.7827	6.5951	3.449	6.4392	3.7668	1.8963	5.1024	3.0395	3.8088	3.74	6.0865	5.7723	7.176	2.3261	3.3942	3.6493	1.8538	5.2626	4.3151	4.6482	5.1736	4.7864	4.5415	5.2039	3.957	2.272	5.6191	4.4789	3.3917
-0.64987	-0.19092	1.594	1.3297	-0.46966	0.53995	-3.8611	-2.8242	0.034876	2.1374	2.071	0.97099	1.1103	1.3624	-1.9263	0.44952	-0.7523	0.72522	0.2175	-0.16825	-2.6013	3.7293	-2.8369	-0.93326	0.28263	1.9291	2.7019	0.95109	0.21536	4.1482	0.6972	-1.2652	0.7999	0.21836	1.2321	-2.9829	0.4008	0.74783	-1.3123	1.2655	-5.3972	1.4359	-1.9627	-0.63214	0.62328	-2.5951	-1.6159	-0.2273	1.8755	-0.11063
0.90653	2.5695	0.34015	5.7681	-0.6354	1.3305	0.78149	2.8324	4.8976	2.4622	0.40394	1.3902	0.61064	3.6567	4.2536	5.6225	0.93407	3.0797	-0.87556	2.4201	3.4612	5.4362	4.9481	5.766	6.7191	5.184	2.1215	1.3892	3.0893	1.6553	4.616	2.7499	3.356	4.2386	3.4908	4.0962	1.017	4.7144	1.8192	2.4215	2.267	0.19699	3.2457	3.397	4.126	0.55869	2.584	0.12444	1.3463	2.0003
1.4564	-0.80417	-1.1822	0.47208	-0.71416	-4.0561	0.93973	-0.043494	0.021745	-0.13463	-1.5173	1.8086	2.3061	0.58334	1.3734	2.6835	0.074649	2.5178	2.0949	3.0155	2.7691	1.2898	4.4652	1.0098	1.9396	-0.21337	2.5452	-1.5149	1.6321	2.9049	-0.97387	0.7143	0.97577	-0.20286	3.606	-2.0102	-0.19786	1.3492	5.1252	-0.019482	0.95449	4.6378	2.0358	1.8848	0.2699	-0.030001	5.7684	1.3341	4.4246	1.3603
1.8231	-2.9506	-0.84718	-1.0101	0.066991	-0.9441	0.93401	1.8815	1.4455	0.68037	6.2713	3.9266	1.0087	1.722	-2.1291	1.3261	-2.0746	1.2761	-0.51605	5.839	-0.60417	-2.5499	0.33969	-4.5863	-2.1209	3.3638	-0.83813	-2.4885	1.8656	0.87962	0.24433	1.7667	-0.76176	-1.1	1.7021	-1.4766	-0.48031	-1.9814	-2.5367	2.6966	-2.0544	-0.30991	-0.93461	0.58337	2.5006	3.1415	2.53	-0.89669	2.9006	-1.0597
-3.3393	-0.011015	-1.7552	-4.7852	-3.6669	-0.5884	-0.77914	-2.9949	-0.68031	-3.3914	-1.3217	-1.6439	-0.30084	-0.48061	0.43527	-2.7953	-2.9186	-0.61501	0.93592	-1.8053	-1.5863	-2.4704	1.6507	2.462	-2.4687	-0.82337	-1.0218	-2.5138	-2.8753	-3.9097	2.1795	-2.0499	-1.1183	1.1799	-2.0511	-0.738	0.79189	-1.6395	0.33373	0.30799	2.0175	-4.2084	0.798	2.3162	-0.63896	-0.7826	-1.4279	-3.5615	2.6836	-1.3891
2.2353	1.7129	0.0030865	1.3516	0.060959	-1.2934	-0.50021	-0.64587	1.7524	-0.033832	-1.9768	3.5481	2.6598	0.63973	2.0258	-0.043409	0.76634	1.7618	2.2328	3.0609	-0.88655	0.80736	1.1845	1.5413	0.36398	1.3928	0.67219	0.27679	1.3764	3.537	-0.38066	-1.1424	1.9823	0.040987	-1.435	-1.5716	0.95282	0.16323	2.1104	1.635	-0.63709	0.33893	0.7693	-0.9901	1.3938	-0.32651	-0.11619	2.3767	2.1164	1.1042
1.1974	0.19611	0.30939	-0.42291	1.847	-1.3384	-1.3902	1.828	0.47823	1.9096	2.2121	-2.0863	0.44037	-1.2324	1.4765	-2.6599	-1.5355	1.2725	1.5692	-1.5367	0.34588	-2.8784	-2.0428	0.92505	-0.37487	0.91294	0.40461	0.27286	1.9686	-0.20666	-0.79887	-0.59045	-0.83462	1.435	-0.9105	-1.8168	1.5337	-0.55623	-3.0904	1.2258	0.36598	-0.7589	-2.2235	2.3078	-0.60764	-3.5149	0.96154	-0.91247	-0.23381	-1.6906
-5.9666	-4.9683	-3.5008	-2.1618	-1.9646	-3.1293	-0.20625	-2.5522	-4.4998	-2.6859	-3.7032	-1.842	-0.13637	-1.4421	-1.857	-3.3973	-0.53406	-2.4774	0.27215	-0.22592	-2.4997	-4.3237	-3.971	-1.0207	-2.6655	-6.0616	-1.9152	-1.2397	-2.2829	-2.0369	-3.6882	-5.0456	-0.58864	-2.8716	0.57266	-5.4355	0.74189	-3.06	-2.0082	-3.072	-0.19569	-2.7205	-3.6311	-2.6812	0.26253	-5.9904	-2.2355	-2.7985	-4.2761	-1.5438
-1.1518	-4.5884	-2.0541	-2.6292	-5.738	-0.56863	-1.8172	0.12887	-2.1705	-1.0094	-6.652	1.8022	-1.5233	-3.8696	0.36909	0.67028	-3.4857	-2.3725	-5.279	-1.4913	-1.0963	-2.6209	-4.0395	-2.7024	-1.2636	-4.121	-6.2356	-1.77	-1.3635	-1.2359	-1.3622	-1.9129	-2.2612	-1.7408	-0.60607	-0.22961	-0.39498	-2.7425	-1.9363	-1.911	-1.6966	0.21448	-5.0585	-3.2449	-1.3212	1.3362	-5.8551	-2.0951	-2.2764	-2.9193
-3.7305	-3.9129	-1.6916	-4.3325	-2.5956	1.183	-3.0216	0.40036	-3.1354	-7.7059	0.35842	-2.2218	-1.5682	-2.28	-4.6838	-1.221	-2.5197	-2.987	-3.6391	-3.6198	-3.8716	-0.3507	-3.3484	-1.324	2.2993	-3.8644	-1.2429	-5.9218	-1.111	-3.4102	-1.0295	-2.924	-2.7298	-1.4243	0.39836	-2.1224	-2.5455	-0.78262	-1.3646	-1.3836	-5.3922	-0.31405	-3.1298	-0.1123	-1.8781	-1.9513	-2.6064	-5.9368	0.21253	-3.8934
-10.977	-9.2832	-10.718	-10.017	-14.203	-13.248	-10.245	-9.3933	-6.6666	-9.1411	-6.6753	-10.928	-11.15	-10.53	-11.381	-10.288	-10.853	-10.271	-9.6933	-7.962	-14.038	-12.155	-8.3003	-10.759	-9.1866	-11.757	-9.6371	-9.4983	-10.085	-11.86	-10.783	-9.4908	-12.647	-12.439	-8.1067	-7.7196	-9.085	-7.1128	-7.9105	-11.264	-10.003	-13.728	-14.74	-11.411	-10.492	-10.634	-12.585	-10.102	-11.682	-11.989
2.0931	-2.4378	-2.9669	0.19198	1.9987	-3.0328	-4.4461	-5.0037	-0.75246	-0.49087	-4.9483	1.0642	-2.473	-0.95287	1.1844	0.48567	-0.76683	-3.2012	-2.2403	-3.1349	-2.2239	-2.354	1.4468	-0.83554	1.0811	-2.5742	0.92318	-0.056784	-2.484	-2.5826	-0.30696	-0.51051	-0.94664	-0.12558	0.75262	-1.0397	-5.6841	-1.5239	-1.6452	-2.6094	-2.005	-1.3545	-2.5307	-0.14842	-1.0618	0.96999	-6.863	-1.2093	0.77892	-1.5441
-5.2547	-4.7854	-7.4154	-4.071	-8.5574	-5.7548	-6.6781	-3.7424	-5.988	-8.4151	-3.0223	-3.9747	-8.0314	-5.9017	-3.9821	-4.7463	-7.1388	-7.4495	-6.8308	-2.2345	-5.2573	-5.947	-6.0216	-5.7382	-4.109	-6.1488	-4.2869	-1.9608	-2.5502	-5.4498	-4.8053	-7.7261	-6.1628	-9.4288	-4.298	-6.8872	-5.3133	-3.6602	-5.236	-3.502	-3.5524	-3.0715	-1.7736	-4.8323	-5.7802	-8.5265	-6.8904	-3.9755	-5.4798	-5.9995
-9.5059	-8.9036	-12.66	-9.6736	-13.041	-10.721	-12.769	-11.91	-14.382	-10.56	-9.405	-14.81	-13.209	-14.523	-12.696	-13.652	-15.988	-12.713	-14.298	-13.308	-10.214	-12.054	-13.652	-13.314	-11.101	-10.824	-8.8966	-12.926	-13.432	-12.597	-13.644	-14.296	-13.36	-16.571	-13.307	-16.315	-14.733	-12.201	-13.22	-12.4	-14.009	-13.891	-14.057	-14.03	-13.498	-13.927	-16.427	-13.997	-11.629	-11.384
0.39997	3.9781	1.4014	-0.76727	-0.45882	3.4502	0.5775	4.1535	0.85633	-0.043893	4.4209	6.2242	-2.4363	1.2299	5.2786	1.0995	0.96811	3.2363	-0.40624	2.1371	0.28166	1.6156	-1.9344	1.6707	3.0697	2.3778	1.742	6.2027	1.6593	0.39299	2.9471	2.8486	3.9509	2.62	0.2892	1.5351	1.9688	1.8719	0.08099	4.7296	3.0025	4.2589	1.4706	2.815	3.6735	0.70308	-0.25054	1.7184	2.1251	3.278
-4.5877	1.1309	1.4205	0.38367	-0.35009	-1.6697	-2.4296	-2.8102	-3.1052	0.052789	-2.1946	-0.37325	-0.39581	-1.615	-1.2005	0.1593	-2.3135	-1.255	-4.2726	1.1866	-5.2714	0.36163	0.2256	-0.71275	0.29587	-3.0415	-0.3041	-2.0606	-1.3069	-0.13408	-0.8255	-4.9157	-3.6599	-0.99994	-2.1368	-0.48789	-2.154	0.11405	0.65719	-1.0891	0.23632	-2.3161	-1.7229	-1.9846	-0.37145	0.29148	-1.3847	0.47949	-0.38597	-0.71053
-3.3566	-3.6005	-4.5139	-2.8985	-4.1035	-5.4871	-4.3918	-3.9324	-6.5367	-4.4765	-1.92	-5.999	-6.2465	-4.8551	-5.6472	-6.4154	-2.7	-5.6144	-4.4529	-2.1006	-6.8641	-3.9097	-6.073	-5.8695	-3.4774	-4.3391	-1.7879	-5.2626	-4.8201	-2.2427	0.75789	-5.496	-4.3843	-2.0026	-4.6233	-5.0406	-3.1504	-4.4813	-2.7901	-5.2258	-3.8231	-0.62358	-1.8502	-3.137	-4.1401	-5.469	-4.3347	-4.5931	-4.3247	-4.526
-10.959	-9.6848	-9.7627	-9.4145	-8.5029	-5.2502	-12.29	-10.67	-10.928	-6.3378	-7.9557	-13.671	-12.214	-9.1022	-9.9295	-10.417	-10.792	-7.6388	-8.278	-8.7487	-8.6918	-7.237	-9.2184	-10.393	-10.305	-6.0538	-4.9086	-8.4399	-7.3482	-10.898	-9.5232	-6.4806	-10.219	-9.9485	-9.3268	-7.8167	-6.2431	-12.181	-11.314	-6.8506	-10.016	-5.0743	-8.6616	-6.4257	-9.6082	-13.75	-9.6803	-11.659	-5.3092	-10.537
-11.676	-10.2	-9.7217	-7.7831	-8.5036	-10.885	-9.7298	-8.0245	-12.355	-8.2542	-12.312	-5.7557	-6.3523	-8.1316	-10.529	-11.605	-10.368	-4.831	-8.8198	-10.238	-10.063	-11.055	-10.123	-8.9922	-9.5472	-10.074	-9.5784	-8.0507	-9.7952	-6.2482	-9.6604	-8.7697	-9.0943	-10.192	-8.1233	-5.947	-7.5234	-7.7301	-7.837	-6.4986	-9.8168	-9.5821	-7.638	-10.302	-7.1286	-10.88	-10.83	-13.178	-7.0152	-9.2146
-5.8832	-3.6214	-2.1752	-8.7151	-3.1989	-3.7392	-6.0745	-7.2203	-5.0372	-4.5941	-6.0504	-4.2022	-6.9097	-4.8776	-5.3065	-6.3072	-6.2016	-6.1166	-4.603	-5.537	-3.8502	-3.972	-5.9044	-5.1487	-4.3033	-8.8888	-4.1034	-3.8275	-3.7032	-4.1445	-3.7307	-3.5974	-6.1736	-4.0543	-5.6757	-7.8499	-2.7879	-8.6839	-7.7118	-7.9266	-2.3488	-4.1005	-6.3001	-7.0493	-5.749	-4.9284	-1.9403	-3.9826	-2.9423	-4.0567
-2.5414	-1.9635	-4.0055	-1.4788	-1.9762	-2.3912	-3.1723	-2.6613	-2.2242	-3.1235	-2.1576	-1.7689	-3.6955	-3.8983	-3.2328	-5.0743	-3.3147	-3.6726	-6.2304	-3.1797	-2.663	-4.5451	-4.5748	-3.2101	-6.6698	-2.1329	0.42771	-3.3134	-4.5651	-4.663	-3.7003	-3.0954	-4.5248	-2.2135	-2.22	-4.2288	-2.74	-2.9342	-0.28638	-4.1805	-3.7355	-4.485	-3.4003	-0.36015	-0.2403	-3.5876	-8.8123	-2.1179	-4.7343	-2.6714
-2.939	-1.9288	0.45286	-0.38728	0.30568	-3.1254	1.1563	-3.6845	-4.0776	-0.42361	3.9106	-1.9619	-4.5971	0.98692	-3.663	-4.5045	-1.1911	-3.2943	1.1322	-4.1338	-0.4666	0.55479	-1.6613	-3.5652	1.3384	0.084097	-0.73026	0.61534	-0.87841	-1.8357	0.75458	-2.0247	-1.8809	-0.36532	-2.8089	-1.8834	-2.4484	-1.0863	-3.2733	-1.6796	-2.0546	1.3288	1.3635	0.12165	0.83847	0.53864	1.2623	-2.4195	-2.4117	-1.4725
-21.68	-22.637	-19.057	-22.14	-22.278	-21.487	-21.998	-19.749	-19.469	-21.74	-23.883	-25.896	-21.538	-20.114	-20.839	-23.455	-23.801	-25.94	-24.004	-21.32	-20.894	-18.114	-21.939	-19.465	-25.066	-22.721	-21.482	-21.252	-19.69	-22.003	-21.997	-21.999	-20.345	-23.077	-22.196	-20.822	-21.292	-23.89	-23.165	-20.221	-21.701	-21.247	-22.842	-19.165	-24.298	-20.74	-21.941	-20.686	-20.295	-19.045
10.521	13.334	8.9394	10.546	7.6928	12.949	11.666	8.6656	8.9626	10.806	11.249	9.348	10.353	10.504	14.061	10.542	7.86	9.1633	6.642	11.69	10.935	10.167	11.256	10.703	7.9849	10.427	9.0856	6.4696	12.229	14.804	12.976	9.6343	7.2277	8.0207	8.6649	10.226	11.973	6.7836	8.6336	9.5203	10.804	11.454	12.638	9.0434	9.1778	14.441	11.283	10.749	6.2092	11.545
0.23447	0.70082	1.1165	1.1499	1.4233	2.1531	1.4222	0.87327	0.24545	1.8645	1.7315	-0.13824	1.3569	0.56321	4.025	2.9427	1.3919	2.4292	-0.47396	1.4588	0.59937	1.3209	1.2178	4.5999	1.9079	4.295	2.4698	1.5052	0.65891	1.8089	2.0961	3.2823	2.8342	-0.38402	3.6507	3.2077	1.6253	0.77452	1.7864	1.9064	1.8779	1.2375	3.3858	0.10436	2.2149	0.50395	2.3641	2.1036	-1.7611	4.087
-9.0449	-9.2328	-8.82	-9.3395	-11.305	-5.6509	-12.808	-9.8754	-10.984	-10.498	-8.9254	-5.6692	-10.698	-9.4065	-9.6143	-10.984	-8.3944	-9.1361	-8.4698	-8.5475	-8.8434	-11.279	-10.277	-8.0029	-6.8551	-11.728	-8.5502	-8.4686	-9.4443	-10.392	-7.4229	-9.2324	-12.223	-10.525	-6.245	-6.3171	-8.7216	-9.9197	-8.6098	-9.7318	-13.11	-9.6113	-7.3428	-10.2	-10.84	-6.3489	-10.792	-10.891	-8.1924	-9.3747
-0.57425	-3.3455	2.223	-1.5523	-0.41712	-0.55857	-1.1855	-1.3258	-0.46949	-2.4037	0.58737	-2.1701	-1.3665	-2.0801	0.27793	-3.1543	-2.1199	-0.90873	0.11376	-3.1874	-2.1451	-0.17709	-1.1816	-1.0205	-3.1158	-2.9115	-2.4072	1.6406	-2.2262	-0.73305	-2.8546	-1.3397	-1.9294	-3.839	-1.8537	0.13153	0.47115	-2.2411	-4.3098	-5.0614	-5.0575	-4.7458	-0.43431	0.58962	-2.657	0.72001	-3.1913	0.67084	-2.6571	-2.425
-8.4745	-5.8975	-6.2643	-5.3056	-7.2327	-7.0671	-8.774	-7.9981	-5.23	-5.8395	-5.8465	-3.068	-5.8115	-3.1346	-2.9641	-3.8511	-4.3965	-3.3077	-4.2763	-8.7633	-4.85	-3.644	-5.762	-7.0995	-4.3693	-3.2666	-4.5681	-6.826	-3.3794	-6.8632	-2.4634	-3.8723	-5.0963	-5.7423	-5.0635	-7.4659	-7.9018	-6.1412	-6.2591	-8.9416	-7.6619	-5.392	-6.872	-3.7135	-6.4908	-7.3809	-4.8711	-5.4602	-6.3161	-8.9434
-0.80424	3.0711	3.2854	-0.44049	3.1416	1.0814	1.132	0.18497	5.1307	2.4638	0.97753	0.30925	3.5197	0.35036	-1.6447	-1.511	2.9636	1.835	-1.3988	0.67965	1.5624	2.5441	0.82827	-0.36523	1.2301	1.215	1.4252	-0.077187	0.28006	1.0459	1.1046	0.35708	0.1818	-1.7316	-1.5894	0.30952	-0.3058	0.081112	-3.0851	-1.5947	-3.2352	-2.024	0.73238	1.9675	1.7495	-1.7373	0.32863	-0.0036874	-2.0517	0.045778
-1.3845	-2.5084	-3.153	-2.2592	-3.7271	-5.4153	-3.634	-3.0018	-3.7097	-2.5915	-3.2124	-5.2847	-3.4449	-5.0846	-5.2675	-1.9416	1.4535	-2.4527	-4.9694	-3.1317	-2.2644	-4.6247	-3.211	-2.1475	-2.6943	-3.1324	-4.668	-0.88318	-3.7962	-3.2074	-1.3146	-6.1501	-4.001	-4.1378	-1.6983	-5.2357	-6.3476	-0.83788	-6.7574	-3.1662	-0.56023	-4.9143	-2.0066	-3.1304	-4.6313	-7.4627	-3.9333	-7.4227	-1.3903	-4.9042
-10.32	-11.535	-13.142	-11.325	-10.126	-10.363	-9.12	-13.148	-10.356	-12.565	-11.324	-5.7737	-13.68	-10.552	-12.288	-10.067	-12.539	-12.327	-10.272	-10.429	-11.775	-11.711	-13.046	-11.242	-14.089	-10.571	-13.028	-10.917	-8.7575	-10.23	-8.8995	-11.002	-9.4688	-10.762	-11.024	-9.1234	-12.605	-9.6593	-10.542	-10.625	-12.758	-11.164	-9.8106	-11.829	-12.648	-12.759	-9.6875	-10.822	-13.839	-9.8085
-6.5392	-11.672	-6.6518	-10.155	-7.6246	-8.2976	-7.6262	-10.023	-7.0424	-10.505	-9.0916	-8.1951	-9.2823	-8.2802	-8.231	-9.253	-9.4756	-11.128	-8.9079	-11.187	-7.5968	-10.922	-10.619	-8.8016	-6.6179	-9.4008	-8.4512	-7.6079	-7.8512	-8.8971	-8.6832	-10.219	-8.9249	-8.5727	-8.1504	-10.985	-12.749	-10.214	-11.429	-6.9453	-10.191	-9.7404	-12.759	-7.9727	-11.504	-7.0374	-10.886	-9.4013	-11.005	-8.5449
-20.401	-24.049	-19.983	-19.399	-19.336	-19.761	-20.822	-21.936	-20.852	-20.924	-19.927	-22.451	-22.643	-19.899	-19.688	-21.741	-20.997	-22.064	-20.424	-21.932	-22.676	-23.085	-19.852	-20.874	-22.761	-19.598	-20.607	-25.477	-23.904	-20.773	-21.703	-24.17	-22.496	-24.328	-19.294	-19.749	-20.233	-22.987	-21.702	-21.334	-22.31	-18.591	-19.06	-23.461	-21.528	-23.711	-18.89	-18.765	-20.825	-23.817
-13.792	-9.0582	-11.911	-12.612	-16.091	-12.249	-12.655	-12.822	-11.067	-13.958	-12.879	-14.752	-12.076	-18.21	-12.561	-15.593	-10.373	-9.3082	-14.872	-14.094	-12.007	-11.904	-11.544	-15.267	-12.606	-9.6663	-13.55	-12.053	-13.483	-10.896	-11.538	-12.453	-13.129	-8.2042	-10.793	-14.653	-12.667	-13.164	-14.936	-12.915	-14.409	-13.008	-11.083	-12.192	-14.362	-13.325	-12.163	-14.675	-13.837	-13.614
-3.3568	-4.6839	-3.6413	-6.9891	-2.0767	-0.47846	-4.8682	-3.8779	-6.9381	-0.64366	0.37442	-2.278	-5.6964	-3.1976	-1.0063	-1.9542	-3.2195	-1.2128	-0.96708	0.95346	-2.5975	-2.458	-2.1755	-4.0494	-0.89543	-4.445	-3.8784	-1.122	-3.7644	-2.8078	-4.4897	-4.8464	-4.4812	-6.0283	-2.7339	-4.5668	-1.7975	-1.3364	-4.9867	-3.7413	-4.669	-5.042	-1.2156	-3.1441	-4.395	-0.94648	-0.94683	-3.103	-2.5117	-4.2332
7.2223	7.5172	4.4962	8.3844	5.446	7.1587	4.8362	5.093	2.8469	4.8273	7.4926	2.3036	5.7073	5.6691	3.8954	5.1842	6.3411	9.2194	5.3715	8.5719	5.4147	6.6619	7.5488	7.26	6.4866	5.3752	11.296	9.1842	7.6819	5.8223	6.1712	7.4676	5.4782	4.6663	4.8948	5.4813	3.2213	3.4397	7.7375	5.2911	3.172	6.8609	6.7493	7.2201	3.5839	4.4857	5.4188	4.5622	5.1801	5.8472
-0.2872	-4.0727	-3.1946	-0.5189	-2.6749	-4.8395	-1.6405	-0.34116	-2.1959	-2.297	-4.0643	-1.1602	-0.157	1.5171	-0.11843	-4.2763	-2.6137	-0.37018	1.5138	3.43	1.1557	-0.69432	-0.37814	-4.5948	-1.9272	-0.86815	-3.5246	-1.1226	-2.8998	-3.7881	-3.4126	-0.7755	-4.0419	-3.3174	-0.87286	-2.1072	-1.2194	-4.2347	-3.7633	-0.9411	-1.8939	-1.6535	-3.1416	-1.9078	-0.45367	-0.018182	-1.2225	-1.5574	-1.8455	-2.5623
-13.77	-10.615	-14.033	-11.254	-11.758	-12.939	-7.2375	-12.67	-13.358	-12.287	-10.763	-8.2835	-11.399	-13.75	-12.303	-11.003	-10.278	-11.354	-10.706	-11.08	-10.194	-9.2838	-13.117	-10.99	-13.171	-9.6632	-14.51	-12.616	-13.599	-10.696	-10.21	-11.613	-7.2387	-11.94	-14.481	-10.943	-11.688	-12.605	-13.37	-10.413	-15.21	-14.351	-10.102	-14.785	-14.448	-10.96	-12.909	-12.689	-11.235	-12.696
-5.8975	-4.564	-8.0068	-7.9001	-9.3469	-6.8444	-8.138	-6.1983	-8.3511	-7.8736	-6.5888	-9.4176	-6.9895	-5.4579	-9.5114	-8.917	-11.112	-7.3251	-6.2729	-8.3725	-7.9742	-7.1049	-10.093	-4.1327	-7.3797	-6.7004	-6.4739	-7.3389	-8.0526	-6.7322	-9.2447	-7.7889	-5.4357	-7.1697	-9.641	-9.1378	-6.7	-7.6164	-5.902	-9.2812	-7.5935	-9.0889	-6.0893	-8.9811	-9.2362	-7.0707	-3.7465	-7.6993	-7.0807	-10.335
-5.7915	-4.1265	-4.4367	-5.997	-3.699	-5.6923	-7.5119	-2.517	-3.3101	-3.2943	-2.9513	-2.6651	-4.8045	-4.6525	-4.1136	-5.2507	-6.5299	-5.4771	-0.64554	-4.1885	-4.1467	-4.6967	-4.5251	-4.1978	-6.3445	-3.5953	-3.21	-2.4668	-3.6533	-4.047	-3.2528	-2.0625	-3.2326	-4.0784	-7.5773	-2.6393	-3.8275	-6.5661	-5.559	-2.7802	-6.7788	-3.5629	-2.9461	-0.19036	-4.822	-2.5275	0.057206	-2.964	-2.7163	-3.4825
-4.1615	-1.5193	1.0607	-0.026391	-0.13782	0.54691	0.598	0.72847	-1.0701	-0.48208	-3.9434	-0.62227	0.12098	-1.7261	-0.95818	-0.75259	2.0682	-0.73239	1.2822	-1.9448	1.8213	-1.9073	-1.415	-2.2292	-3.0496	1.0552	-0.29734	-2.4814	1.5431	-2.6103	0.01798	-0.36561	-0.42884	-2.3388	1.7329	-1.9078	-3.9369	-0.54016	-1.4523	-1.6639	-2.5215	-2.0885	-2.8401	-4.4437	-4.1478	-1.7313	0.15821	0.60364	-2.6435	0.26835
-2.0903	-1.6755	-0.37993	-2.5202	-1.1915	-2.3208	-0.86728	-2.402	-0.5707	-3.8967	1.422	-2.2155	-0.92007	-2.8089	-1.1144	0.39334	-2.1603	1.0303	0.57227	0.59217	-0.019635	-2.6549	-1.4025	-0.58154	-4.9105	-1.5589	-0.33634	-1.4779	0.17679	1.234	-1.7023	-1.8097	-4.2704	-1.9067	-0.63514	-3.1566	1.0188	-4.8901	0.58714	-2.1451	3.2479	0.46434	-2.7516	1.5904	0.030343	-1.6704	2.6367	-3.689	-0.4836	-2.6282
-0.66321	-5.8246	-4.1716	-4.055	-2.2859	-5.3921	-1.2365	-1.0267	-7.9456	-3.4304	-3.1259	-5.274	-7.9182	-3.3854	-5.0926	-4.6386	-3.7129	-4.2786	-4.9831	-5.8027	-1.2464	-3.9631	-3.7339	-2.201	-3.3526	-4.8631	-4.9949	-3.961	-2.7666	-3.2125	-3.5158	-2.8024	-4.8174	-7.0626	-2.9868	-2.9152	-1.9537	-4.1479	-1.25	-6.109	-0.81741	0.10385	-2.1693	-6.2063	-3.4351	-4.0139	-2.4124	-4.3284	-1.9935	-3.7307
4.8184	5.8918	4.1905	1.6668	6.7464	3.4257	5.4004	4.0537	5.1941	5.1429	7.179	3.7738	2.8225	4.3517	4.5106	6.2627	3.1285	4.8478	4.1925	6.2723	-0.0090556	5.1808	4.1036	7.7313	4.7331	6.3362	5.0308	6.3675	2.1143	4.011	2.7386	7.389	4.3109	6.8138	2.9179	5.4708	4.2065	6.4827	6.2256	2.791	4.2739	7.6027	4.1396	5.7291	1.6169	4.8563	2.8911	-0.20229	4.6563	4.4069
10.507	8.4575	8.7525	7.1952	8.1209	8.8251	9.3013	6.556	8.4127	9.1286	8.9759	8.9996	10.505	8.5484	7.3519	4.6011	9.3841	9.2801	4.7501	6.2422	8.8759	9.5196	6.9055	9.348	7.8724	9.131	11.806	8.26	6.8315	6.8014	10.03	9.794	9.8077	8.6422	12.33	9.9711	7.1601	9.6114	8.0455	6.225	7.8894	5.7178	3.4137	10.196	9.5151	10.187	10.964	9.6434	7.268	7.6237
-11.819	-11.466	-10.332	-11.956	-12.313	-15.365	-11.574	-14.239	-12.744	-11.466	-16.871	-15.53	-15.14	-14.424	-13.146	-10.547	-11.261	-13.765	-12.354	-16.214	-10.998	-12.949	-10.223	-12.249	-11.327	-11.57	-12.904	-15.025	-11.217	-15.844	-7.851	-14.349	-14.949	-12.726	-10.901	-13.376	-13.052	-12.031	-11.049	-12.837	-17.138	-11.021	-15.013	-13.082	-11.08	-12.181	-13.215	-12.13	-11.807	-11.723
-9.4802	-5.4871	-6.9944	-7.7089	-8.1314	-8.9511	-8.5438	-7.7199	-11.462	-10.564	-8.8579	-10.509	-6.6947	-10.22	-9.485	-7.6051	-7.7925	-7.4201	-10.336	-7.1255	-7.9746	-6.6503	-13.842	-7.8531	-6.5371	-9.8709	-8.4516	-10.416	-11.011	-9.3182	-7.8869	-8.0377	-9.6109	-9.9336	-12.386	-6.3551	-9.068	-7.4652	-8.2986	-8.7186	-11.206	-9.2825	-10.137	-11.646	-11.473	-10.732	-8.0335	-10.993	-10.117	-8.3505
-3.5932	-0.82518	1.8638	-2.6435	-2.676	-2.2534	-2.4424	-0.57581	-2.2607	-3.3002	0.28691	-1.4583	-5.0519	-2.0844	-2.8534	-0.50304	-2.6629	-4.0449	-2.2352	-1.8592	-4.8756	-1.7185	-2.0413	0.61443	-0.53511	-0.79281	-1.75	-5.5166	-1.0323	0.21975	-4.0719	-0.53272	-3.3384	-1.0696	-3.6723	-5.46	-5.5193	-2.8557	-2.131	-1.974	-1.7517	-1.9835	-4.479	-2.3285	-3.225	-3.6463	-0.041537	-2.0548	-3.0919	1.065
-2.9084	-1.1357	-0.64771	-0.74544	-2.9162	-2.5237	-3.1842	-3.415	-4.6366	-0.3516	-4.205	-2.8917	-3.8339	0.72481	-3.6715	-3.0629	-0.32579	-1.6433	-0.50931	-3.948	-3.8399	-2.2507	-1.05	-2.8983	1.5117	0.30954	-0.38863	0.41358	-2.6591	-2.4431	-2.8069	-3.127	-5.4537	-3.3155	-3.2078	-3.5131	-0.88391	-1.9595	-3.7904	-4.2532	-1.0599	-0.68029	-4.3389	-0.98796	-0.75294	0.27393	0.1044	-5.4646	-2.0968	-1.9451
-1.8296	0.67335	-0.37718	-2.2074	-2.7768	2.5566	-1.2111	-1.4398	2.9152	-1.2811	-0.95686	0.85436	0.64034	0.21527	0.88662	1.3224	2.0703	-0.8214	-0.92799	0.76885	-3.7204	1.9379	0.39341	0.931	1.9084	1.6155	-0.88955	-1.9261	0.64891	0.24149	0.10893	2.5878	-0.079814	-0.74971	-2.0034	-0.61396	0.75179	-0.0038065	2.172	1.2398	0.19464	-0.48166	-0.26546	-0.080635	0.16315	-0.43328	-0.54998	-0.79482	1.301	-0.75211
-4.7784	-5.8199	-2.7904	-2.8871	-7.8431	-5.8018	-7.0141	-7.1215	-5.5808	-4.6745	-6.641	-5.4343	-6.6213	-6.9245	-6.1885	-2.9081	-5.5941	-6.9604	-4.5621	-5.2644	-5.3843	-6.2014	-7.6322	-5.3695	-6.8158	-6.1004	-6.6761	-2.9831	-2.8992	-4.8988	-6.721	-4.652	-5.7911	-5.6272	-3.8163	-3.97	-6.4409	-6.5366	-8.4662	-3.2015	-5.1665	-6.8044	-4.6542	-7.9538	-5.9851	-8.7023	-5.2105	-3.8385	-2.1113	-6.6003
-9.5977	-8.1361	-7.9613	-9.1169	-7.0839	-12.146	-8.8717	-8.582	-9.3194	-8.527	-8.5665	-9.2584	-9.9799	-8.5289	-9.6571	-10.588	-11.369	-10.148	-7.1433	-9.1427	-12.168	-8.0151	-9.8988	-10.949	-9.523	-8.258	-7.4726	-8.8169	-7.942	-10.2	-8.4668	-10.546	-9.866	-5.6333	-7.8485	-11	-11.312	-9.6455	-7.5342	-9.3954	-8.2926	-9.7987	-10.202	-9.379	-9.4178	-10.387	-7.0988	-9.4525	-10.034	-10.721
-1.7322	-5.062	-1.8178	-4.4541	-1.3841	-6.3687	-3.9184	-4.9045	-3.1074	-0.71547	-1.3803	-0.26855	-3.5362	-1.0879	-1.9122	0.26736	-0.64218	-2.1065	-5.836	-3.3243	-5.3829	-3.283	-3.2725	-2.7411	-0.10206	0.44366	3.5088	-2.5148	-1.98	-2.866	-2.1622	-4.6469	-2.5506	-3.2121	-0.40577	-5.0963	-2.802	-1.3422	-1.1272	-3.0499	-2.7194	-1.5784	-2.9365	-3.7424	-2.7561	-3.3414	-2.5839	-1.8453	-1.3488	-2.018
0.24657	1.0741	2.538	-4.5657	-1.5006	4.6425	1.4256	3.2072	-0.27158	0.58658	-1.4031	0.022694	2.184	-0.89928	1.7174	-0.8839	-0.41549	-1.3677	2.8219	1.9426	3.7098	-0.03882	2.4429	0.56356	0.98685	1.8174	0.77649	-0.95971	-1.2088	-1.2304	2.1424	0.56441	3.0581	0.73289	-0.7712	0.23351	-1.6004	1.0309	0.16528	1.096	2.0541	1.6272	-2.6864	1.403	0.39608	1.814	1.4193	0.70156	0.24974	2.2461
-20.386	-23.472	-22.749	-19.615	-22.555	-19.444	-21.62	-21.927	-20.402	-20.155	-19.179	-20.725	-21.558	-23.043	-22.07	-22.707	-18.283	-22.111	-19.785	-18.621	-22.762	-18.843	-22.902	-20.559	-19.77	-18.867	-23.135	-19.33	-20.468	-21.365	-19.357	-20.634	-19.524	-20.582	-20.851	-18.848	-23.337	-22.339	-21.281	-22.679	-22.894	-16.84	-20.075	-19.304	-23.557	-19.363	-18.057	-21.108	-21.935	-22.83
-11.187	-13.459	-10.654	-8.8937	-14.137	-10.691	-7.8131	-13.369	-11.235	-8.7716	-11.395	-10.928	-12.696	-10.195	-13.751	-10.46	-10.317	-10.841	-12.063	-10.641	-12.058	-11.709	-11.604	-14.701	-12.07	-7.265	-9.6935	-13.683	-13.146	-13.991	-10.77	-9.8068	-13.488	-10.736	-9.3658	-13.876	-10.673	-9.431	-12.752	-7.0169	-13.552	-12.622	-14.078	-11.399	-11.351	-12.306	-15.734	-11.434	-11.21	-10.331
-12.636	-11.21	-14.347	-13.508	-15.144	-11.251	-15.177	-14.385	-15.338	-10.453	-11.408	-15.149	-13.59	-13.077	-13.699	-13.265	-12.491	-13.008	-13.695	-15.234	-13.411	-11.78	-12.09	-13.248	-14.276	-13.225	-11.38	-13.489	-14.222	-10.888	-11.514	-15.581	-13.491	-13.134	-11.307	-12.147	-12.658	-14.479	-13.065	-12.452	-11.641	-13.486	-11.108	-12.592	-12.83	-12.112	-13.807	-15.114	-13.786	-13.995
4.8968	5.4369	6.9229	8.3378	10.507	6.0639	6.349	9.9236	7.2032	7.7991	6.3574	5.8092	9.1769	7.2243	5.1545	6.2654	9.0151	6.8906	6.9736	6.9362	2.9111	5.0763	4.2644	6.0995	5.4503	7.0578	4.4848	6.175	6.339	6.4107	9.2462	3.6685	2.0245	4.1722	11.007	7.6877	6.4634	5.7981	8.8819	6.867	7.7198	6.7842	5.1808	8.3652	9.7204	6.9767	6.501	7.9716	3.865	5.0511
-25.04	-24.057	-22.014	-23.047	-21.525	-19.962	-19.521	-24.401	-21.842	-21.362	-22.145	-20.925	-22.596	-20.623	-24.408	-21.694	-23.927	-22.204	-22.765	-22.939	-21.902	-22.73	-22.518	-25.274	-25.612	-21.35	-27.557	-20.755	-20.515	-25.422	-22.265	-21.405	-20.228	-24.709	-18.019	-22.487	-22.992	-22.602	-22.748	-23.027	-21.077	-19.639	-20.057	-21.907	-24.593	-23.207	-22.017	-22.687	-22.759	-20.152
-2.06	-0.80453	-0.15441	-1.5532	-0.32152	-0.20039	-0.43636	-2.1312	1.2541	-4.5268	3.0898	0.016704	1.9609	-0.26095	-1.4146	-6.1552	-4.2576	-2.1489	0.42302	-0.9065	-1.0817	0.11097	-2.1232	-1.707	1.2983	-0.031524	-1.2547	-1.3081	-0.57726	-1.3122	-2.5574	-4.4302	-0.95271	0.14793	-0.356	0.43059	-1.7012	-1.5086	0.81883	-0.63185	-0.48055	-0.61894	-1.4012	-0.71705	-1.775	0.79302	-1.2616	-2.022	-3.5984	-0.17602
7.119	10.516	11.706	7.1407	7.0229	11.195	10.096	12.731	7.7555	12.699	11.264	11.615	11.404	9.7096	8.8231	10.258	11.208	12.809	9.0151	8.5507	8.285	11.938	6.7757	9.1422	8.9959	13.154	10.043	11.212	7.9064	11.952	9.4935	16.123	7.0851	11.859	13.755	11.431	11.5	12.956	8.1507	9.678	11.231	10.849	7.4984	11.094	8.6078	10.343	10.609	6.6959	9.0824	7.4172
-2.9892	-2.7518	0.057305	-1.695	-8.5066	-0.15208	-3.403	-3.4092	0.13638	-1.1868	-2.3493	1.202	-2.5139	-1.3247	-2.711	-3.4933	0.076659	-2.1314	-0.24664	-2.1815	-4.0973	-0.18651	-3.0111	-0.13516	-4.5508	-0.46405	-2.3555	-2.7783	1.4474	-0.68031	-0.11369	-0.10033	-1.8445	-3.5271	-1.8234	0.44156	-0.62312	0.068149	1.2659	-5.0572	-1.7436	0.42733	-3.1987	-1.1563	-0.75396	-2.3578	-0.59633	0.88518	-1.2866	-2.5488
-5.3858	-4.7518	-7.3477	-3.4983	-5.2812	-6.3879	-5.8698	-8.4707	-4.0726	-3.4617	-3.7561	-8.6466	-10.053	-6.7733	-10.89	-9.1009	-7.8752	-6.1825	-4.6829	-8.4404	-9.6495	-7.5261	-5.9771	-4.3325	-6.7426	-7.7266	-8.7558	-5.1576	-6.0061	-5.5611	-6.31	-10.139	-4.6199	-8.3034	-6.6456	-8.5326	-4.5999	-5.2468	-5.2188	-4.7321	-5.8298	-5.0833	-4.4413	-7.567	-4.2085	-6.0408	-5.667	-6.0945	-7.5207	-6.7886
12.756	10.801	10.271	8.2677	9.3843	7.3511	10.961	8.7059	9.5578	10.348	9.362	9.3282	10.262	10.318	9.256	11.736	7.625	10.26	10.142	9.8708	12.38	11.193	10.828	9.8357	9.0099	10.449	8.2514	14.249	9.9346	7.4031	10.027	10.526	11.003	9.1018	7.4681	10.329	9.619	11.167	11.884	9.9892	12.419	11.184	10.533	7.8508	11.14	11.537	9.0918	9.6425	12.143	10.042
-2.9734	-1.4497	-1.3118	-0.79215	-1.5223	2.7637	1.2489	1.4967	0.010481	-0.51014	-1.0102	-0.032221	3.2792	3.3679	0.064967	2.8425	-0.87162	0.53926	1.6885	0.64234	-0.79815	0.83875	1.8475	0.05192	0.64534	1.6137	-0.45227	-0.79644	-1.8138	3.9875	2.3933	-0.97697	-0.74576	0.1728	-1.2219	1.4026	-0.90421	0.56018	1.9723	2.4688	1.005	-0.069166	-0.067738	-0.46361	1.3608	-0.37975	0.51873	4.7072	0.91884	-0.74807
-8.3279	-7.9794	-10.781	-10.529	-9.2363	-13.829	-12.155	-13.377	-14.165	-11.389	-12.341	-10.056	-11.35	-12.448	-8.6463	-8.6695	-8.0464	-14.671	-11.23	-10.606	-11.488	-9.8997	-12.984	-10.835	-8.875	-12.308	-10.571	-9.9931	-12.147	-12.279	-11.797	-12.518	-13.824	-9.3495	-13.756	-9.3877	-10.346	-11.869	-12.07	-9.139	-13.46	-11.05	-11.65	-12.161	-9.6044	-12.963	-11.391	-14.75	-12.634	-10.715
-4.1382	-5.3285	-6.3183	-5.327	-9.8645	-3.4226	-6.0694	-7.8867	-4.279	-6.4262	-7.9477	-7.4191	-7.8083	-5.8548	-7.2431	-6.2529	-3.9449	-7.1055	-5.5019	-4.7323	-6.0502	-9.5699	-7.6644	-6.8793	-6.3272	-2.5198	-4.4329	-6.7004	-10.162	-8.0981	-5.1676	-8.2232	-6.8626	-5.7781	-7.5838	-8.1159	-5.2105	-5.0305	-5.1086	-8.4881	-9.4316	-4.4364	-8.9176	-4.5241	-5.0099	-5.9139	-7.3312	-3.7138	-8.7306	-7.2929
2.3735	1.3429	1.3693	1.434	-1.5907	1.302	-2.2681	-3.0146	3.2132	0.55471	0.52453	0.48852	0.6653	3.6637	1.152	-1.56	-0.73548	0.92101	-0.66425	-0.34557	0.21479	1.705	-2.6396	0.48252	-2.7415	1.38	0.43641	-0.48697	-1.0275	2.0955	-2.8091	1.7332	0.041938	1.5713	1.9797	0.071476	1.5632	0.061132	1.1078	-0.34159	1.5178	2.3518	1.6772	-1.9139	-1.7469	0.13763	3.912	-0.149	2.0887	-1.1931
-8.9321	-12.263	-12.058	-13.013	-11.657	-15.003	-12.627	-13.608	-10.354	-12.184	-8.678	-11.224	-8.5698	-12.432	-11.684	-13.606	-13.084	-12.381	-10.728	-14.245	-11.74	-15.12	-12.589	-11.857	-10.286	-16.174	-11.523	-10.619	-11.58	-10.953	-9.7735	-11.331	-8.718	-10.663	-13.447	-12.255	-11.904	-11.649	-13.679	-11.915	-13.434	-10.211	-12.932	-12.914	-12.584	-11.56	-12.326	-13.915	-11.196	-14.397
-4.0026	-7.3906	-5.4707	-6.2614	-2.5033	-2.3327	-2.0103	-8.4373	-4.0389	-5.5911	-2.8029	-5.3072	-5.6988	-2.5527	-3.4666	-4.0881	-3.1753	-1.2882	-3.0163	-5.3866	-4.5282	-5.4216	-3.9967	-3.8552	-4.8112	-6.0792	-4.3477	-3.5677	-5.9232	-3.0241	-2.4466	-4.126	-4.5248	-6.783	-3.4836	-6.2202	-3.7694	-5.6054	-4.674	-5.2473	-4.4703	-5.3806	-6.3288	-3.3245	-5.0231	-4.5288	-5.8528	-3.6023	-1.5752	-3.8454
-22.28	-20.736	-18.891	-22.969	-22.254	-23.487	-25.647	-20.803	-20.016	-23.335	-22.641	-25.072	-22.149	-20.889	-23.985	-21.905	-19.814	-19.428	-22.228	-24.64	-20.251	-21.577	-24.6	-24.34	-21.369	-23.602	-24.086	-22.612	-21.49	-22.361	-22.082	-21.464	-21.438	-22.339	-20.521	-19.123	-24.215	-22.535	-21.35	-18.857	-24.059	-22.978	-25.302	-19.612	-21.674	-19.12	-24.004	-24.621	-21.828	-21.405
-13.034	-8.9475	-12.309	-11.587	-12.47	-12.454	-12.184	-11.684	-10.272	-16.295	-14.696	-12.285	-12.125	-12.119	-14.34	-11.571	-10.797	-11.677	-13.542	-10.344	-8.2542	-9.7458	-7.1277	-9.7952	-11.01	-9.4227	-11.49	-14.263	-10.96	-8.6975	-13.595	-10.106	-13.265	-10.195	-11.84	-13.676	-9.9744	-8.5227	-11.567	-8.3033	-11.898	-13.534	-10.509	-13.605	-10.001	-13.456	-11.965	-11.443	-9.4068	-11.368
1.6325	0.031883	1.725	2.1776	0.68993	0.64626	-1.6653	0.1674	-0.22821	1.7493	0.54736	-3.8421	2.3168	0.31747	1.452	-2.4168	-2.159	-0.041949	0.5536	1.3397	-0.47549	-2.1313	0.89374	0.57036	-1.4856	-2.0152	-4.5793	1.9366	-0.23319	-2.2658	0.20198	-0.076644	-0.255	-0.52924	-0.28604	0.59966	-0.021648	1.3455	0.2265	2.6986	0.60811	0.068809	-0.69144	0.097372	1.055	0.047416	-1.3342	0.51443	-1.984	2.2055
2.2883	-1.4515	3.7325	1.0797	4.966	1.3321	2.3655	4.0407	3.8637	4.6831	1.5307	2.0114	-0.13008	0.56328	-2.2529	2.2979	3.7424	-0.47601	0.94531	2.9846	2.698	3.572	-1.8493	4.0935	1.4841	-0.0031484	2.8706	2.8169	4.6361	-0.34646	-0.35051	0.07317	4.4305	2.4188	3.3222	2.5508	1.2792	4.6159	0.82544	1.0784	3.5105	3.3857	-0.7388	2.9079	2.4527	0.27282	2.5094	-3.0707	5.7274	1.5015
-23.523	-19.841	-20.517	-22.572	-24.768	-19.662	-19.886	-20.351	-21.684	-23.706	-21.313	-21.586	-18.023	-17.631	-21.468	-17.375	-20.688	-22.595	-21.891	-21.332	-19.631	-20.723	-23.276	-23.582	-26.305	-22.142	-23.272	-21.398	-23.185	-22.754	-21.622	-24.4	-24.059	-20.835	-23.383	-25.652	-21.629	-20.068	-21.952	-22.815	-22.351	-23.759	-20.119	-25.591	-22.103	-22.293	-21.897	-24.882	-23.141	-21.415
-13.702	-14.296	-13.965	-12.703	-11.311	-8.8985	-15.314	-12.9	-13.262	-12.435	-15.058	-14.593	-14.619	-14.272	-12.219	-14.461	-13.87	-16.049	-16.741	-13.602	-15.122	-14.112	-14.87	-18.36	-13.84	-16.33	-13.814	-14.267	-16.322	-16.051	-16.45	-15.65	-15.918	-12.61	-16.974	-13.848	-14.601	-15.823	-14.259	-15.554	-12.429	-13.466	-12.713	-13.322	-14.689	-13.595	-15.683	-14.025	-17.773	-14.678
-3.7625	-7.4513	-3.163	-3.3093	-4.729	-2.4253	-3.814	-5.606	-3.8978	-2.4557	-3.7015	-6.9527	-3.0498	-3.8188	-5.8316	-2.6925	-3.492	-2.9144	-1.2757	-4.3025	-3.2188	-5.254	-4.1311	-4.4332	-7.9742	-6.3445	-5.198	-2.425	0.55648	-6.7997	-4.7517	-2.9932	-5.8718	-7.2869	-5.6735	-6.4023	-7.4503	-5.4716	-5.6217	-5.7368	-5.9904	-6.0082	-6.8451	-4.3486	-2.4803	-4.2664	-6.4681	-5.0588	-3.2326	1.4724
-4.0098	-5.1723	-6.3417	-2.8402	-2.2273	-1.1114	-5.033	-2.0087	-5.7589	-2.7221	-0.76678	-1.5034	-4.3132	-6.6152	-3.6539	-3.8535	-2.6896	-0.60032	-3.8452	-0.065473	-2.8437	-6.3929	-4.2124	-3.6751	-2.4519	-4.1931	-2.4774	-5.4289	-2.3513	-1.8257	-3.5042	-2.7771	-5.2156	-1.602	-3.6671	-5.2204	-5.2276	-5.2823	-4.8244	-3.9307	-2.6693	-5.718	-4.8044	-4.335	-2.3802	0.041847	-3.6832	-5.1427	-1.1809	-7.4751
0.1716	-0.092651	-0.96771	-3.7802	-0.36955	-5.4592	-2.3139	-3.9963	-0.47313	-2.3044	-1.6125	-2.7504	-2.0198	-0.14433	-4.2783	-1.3876	-2.5688	-2.91	-3.6651	-0.80056	-1.2212	-3.899	1.2874	-3.3313	0.0038156	-0.53518	-3.143	-1.9475	-1.2384	0.43882	-0.9204	-0.67175	-1.4926	-0.99535	-3.9044	0.38816	0.47091	-1.433	-1.4058	-3.4973	-2.4834	-4.5434	-3.8277	-4.2274	-0.7405	-3.0789	0.4403	-0.83058	-0.033858	-0.042716
-2.3724	-3.5488	0.62778	-2.5874	-1.5465	-1.4438	0.46498	-3.2517	-1.2401	-1.6216	0.35604	-2.4931	-0.94333	-1.7581	0.10172	-0.84384	0.065581	-1.3169	-2.919	-0.1502	-2.5058	-1.4567	-0.31611	2.5745	1.2017	-0.31841	-1.2109	0.33558	1.0439	0.074445	-1.4045	0.6886	-3.8481	-1.2866	0.040875	-2.4688	-3.0856	-2.6192	-1.1185	1.2101	0.32311	0.65274	3.9342	-1.9054	-3.3124	-3.4224	-0.52729	-4.2209	0.37955	-4.6657
-0.61066	0.22061	-2.55	-0.75307	-0.040793	-0.86703	-1.2475	3.1451	0.56986	2.1885	-0.11208	-0.16016	2.4574	-2.1615	-1.3465	1.1091	1.14	0.57758	0.43588	-0.3379	-1.8725	-3.3768	0.26412	-2.1752	-2.0514	-3.413	0.31675	1.953	-1.3774	-1.5637	1.8759	-3.9854	-0.6762	0.88171	-1.8541	-2.9932	0.32284	-3.7437	-2.2266	1.331	-0.51441	1.5329	-1.3209	0.012791	0.82783	0.59265	2.4717	1.2587	2.3951	1.4433
7.8505	7.1536	2.9407	3.6708	6.7531	2.9493	3.3029	9.3427	2.4784	5.3203	5.3343	3.8905	6.2324	7.1747	5.4147	8.4758	6.7031	5.9126	2.5935	9.0531	4.2426	3.4954	7.9097	6.2736	4.8681	5.3532	9.6358	6.2275	4.7607	5.3045	5.5108	6.4304	5.0616	4.9635	6.3344	2.8503	3.0442	7.7403	8.4049	4.6497	5.3729	6.7011	7.1278	7.5796	3.8294	7.0663	6.1509	5.2858	3.7754	5.138
4.0811	3.4338	3.996	3.5791	0.071604	4.5354	1.6359	-1.1131	4.7084	1.2166	0.138	6.37	4.2159	1.5637	5.0284	4.2264	1.15	3.1906	2.1668	-2.398	2.24	1.5144	2.6625	0.16038	5.7468	2.8223	4.3575	1.0064	3.5344	2.5728	5.5102	4.9016	3.3175	-1.757	2.9408	1.9206	1.9277	-1.8707	3.4386	1.2176	3.3748	-1.692	5.102	2.8792	3.1105	1.9425	6.1873	3.5869	3.5951	3.7601
-21.426	-22.544	-21.358	-19.056	-22.353	-23.887	-20.484	-23.812	-20.72	-21.11	-23.817	-21.468	-20.34	-24.067	-21.694	-21.617	-23.418	-24.075	-21.841	-22.792	-21.676	-21.216	-21.241	-24.992	-19.143	-19.268	-22.333	-22.298	-20.553	-20.781	-23.941	-21.054	-21.485	-24.073	-24.232	-19.759	-23.77	-22.674	-21.73	-21.091	-23.937	-22.998	-23.474	-21.292	-24.671	-21.845	-16.824	-19.398	-21.758	-20.226
-2.9876	-2.7513	-0.39066	-0.4592	0.77142	-4.6803	0.47267	-4.6371	-3.5592	-0.4789	-5.4775	-4.3122	-1.7381	-2.1961	-0.21289	0.38687	0.62593	1.2955	0.94556	0.027312	-2.3766	-1.1105	-1.9099	-0.31184	-2.6148	-5.8713	2.6456	-2.3121	0.086186	1.6142	-0.7378	0.3236	-0.35221	-3.3704	1.0566	-5.2277	0.10809	-2.9471	-0.58146	-2.7301	-0.86234	-1.9347	-2.4097	-5.4708	-2.6663	-1.1113	0.47969	-1.5859	-3.5676	-2.4266
2.3878	1.8611	0.09351	2.5115	-0.53562	4.2213	-1.6066	2.9849	-0.10938	-2.28	2.7975	-1.3825	0.38764	-0.76694	1.0258	-0.91941	1.3877	-0.67871	2.6507	-0.36061	2.9166	-3.673	0.21814	0.68815	2.0219	4.8367	1.7069	-0.72214	-2.4912	0.85636	-0.14345	3.4629	3.4733	-0.26804	1.8324	-0.16318	1.1291	0.50417	1.5329	1.1827	-0.31796	1.2545	2.9819	3.9768	-0.59104	2.9718	4.1375	1.7314	2.4301	0.58405
-8.5738	-11.222	-9.7556	-9.7117	-8.702	-10.271	-8.5683	-10.102	-8.0397	-9.3884	-7.1894	-6.5868	-8.1618	-11.255	-9.7245	-6.4865	-9.6916	-8.364	-8.2271	-7.741	-8.6252	-11.67	-8.8171	-5.9926	-7.5579	-7.5901	-13.68	-8.8491	-10.609	-9.0483	-5.5117	-12.883	-11.437	-8.7819	-10.162	-8.1514	-7.825	-6.6505	-4.6829	-7.5842	-8.9019	-5.4357	-10.004	-7.5681	-9.2991	-8.3974	-10.304	-10.476	-10.199	-10.37
2.1396	0.68578	1.992	-0.068533	-4.2248	-1.7739	-1.096	4.589	-0.66267	-4.2202	-1.0233	1.2022	-0.35977	1.821	0.96923	0.40548	-1.0163	-1.1707	0.49668	2.4664	-2.4899	0.030148	-0.42183	-0.2298	-0.1287	0.68503	-1.0775	1.41	0.61054	-1.8282	1.1536	-0.51788	4.5169	0.78411	0.46743	-0.70725	-0.49453	0.32219	-3.6528	-1.6733	-1.1779	-1.4642	0.55428	1.2635	-1.1294	0.66175	0.025989	3.1749	2.1733	-1.962
-2.029	0.83952	-3.1222	0.064603	-1.4718	-0.60057	1.6048	0.29061	-3.2887	2.9018	-1.0728	1.9177	1.1141	-1.2926	-2.629	-0.78524	-1.0228	-2.5649	-1.8733	-2.4499	0.79771	-1.1695	0.30938	-1.7306	1.0192	-5.5577	-0.63467	-1.936	-0.97215	3.6426	0.90603	-0.40273	-2.7368	0.87944	0.66983	-2.7801	-0.52923	-2.6672	1.9588	-5.0158	-3.0794	-1.1808	0.28957	-0.10078	-1.4896	0.80557	0.71035	-2.9017	-1.3772	-3.7309
-14.209	-16.193	-15.073	-13.259	-14.912	-14.412	-16.649	-16.471	-15.995	-9.213	-14.505	-12.545	-14.697	-20.438	-10.806	-14.86	-14.206	-15.256	-12.47	-15.817	-14.1	-15.57	-16.118	-12.003	-12.596	-16.83	-14.075	-13.28	-15.717	-16.185	-14.828	-14.345	-14.659	-16.262	-13.438	-15.487	-15.341	-13.12	-15.31	-13.32	-14.79	-15.113	-15.65	-17.082	-17.709	-16.751	-15.427	-13.462	-11.847	-13.5
-2.6189	-0.8153	-5.3205	-6.1658	-3.5514	-1.6663	-2.5236	-3.2678	-2.4408	-2.6538	-2.6853	-3.6051	-4.0114	-3.5957	-3.4322	-1.6357	-3.4083	-3.8161	0.38697	-1.5296	-0.21892	-1.7172	-2.1645	-1.8779	-2.6477	-2.5077	-2.3148	-2.6898	-4.6763	-2.8454	-2.5335	-3.0929	-2.4593	-5.5271	-4.3807	0.44294	-2.5665	-2.9798	-2.5823	-3.1174	-1.1682	-3.6638	-1.4842	-4.5869	-2.7969	-0.96155	-7.3156	-2.528	-1.8411	-3.5494
-20.855	-19.76	-22.327	-20.335	-19.744	-21.162	-21.512	-16.253	-30.246	-21.938	-22.263	-19.709	-19.626	-21.426	-20.024	-23.879	-20.869	-20.192	-23.506	-22.881	-22.955	-21.864	-23.261	-21.043	-20.829	-21.695	-20.913	-22.216	-21.401	-20.835	-21.911	-19.965	-26.252	-21.272	-19.702	-21.019	-19.203	-20.351	-22.698	-24.239	-22.328	-20.257	-22.471	-24.243	-22.022	-21.154	-26.453	-24.901	-23.089	-22.87
7.2246	7.994	12.039	9.3055	7.1766	11.647	8.8515	10.355	8.4883	8.6685	6.9771	11.552	12.33	10.564	7.5432	13.159	9.7792	9.8781	13.385	10.963	14.083	11.219	12.675	7.0475	8.8537	10.549	9.4794	8.4182	9.8412	9.35	9.1036	9.6628	7.3835	7.6413	12.587	9.657	9.1981	8.5267	10.035	9.9671	12.019	8.5692	8.4202	9.7959	9.2813	12.95	10.891	10.344	8.7446	11.358
-9.9216	-10.868	-11.204	-10.428	-13.368	-12.179	-12.947	-11.4	-10.735	-10.664	-12.176	-11.366	-14.961	-11.055	-11.45	-11.822	-11.745	-12.283	-11.233	-12.053	-13.026	-9.7037	-13.445	-7.2379	-11.275	-12.374	-10.153	-13.495	-11.029	-11.063	-8.0224	-12.61	-11.211	-8.7292	-11.29	-11.551	-10.737	-9.6477	-12.022	-9.525	-12.668	-6.2685	-10.343	-10.767	-12.583	-12.446	-13.611	-9.8427	-8.3967	-10.772
-11.545	-13.24	-13.374	-13.934	-12.607	-12.834	-15.224	-12.054	-14.41	-11.287	-8.9258	-17.244	-15.657	-13.88	-15.683	-10.559	-13.865	-14.919	-14.965	-11.806	-11.782	-11.08	-12.884	-14.829	-15.722	-14.334	-9.1217	-11.716	-12.843	-10.761	-14.307	-10.131	-13.179	-11.541	-11.491	-13.476	-12.485	-13.226	-14.102	-15.073	-12.049	-13.063	-12.043	-12.344	-9.9182	-14.16	-10.538	-11.971	-9.5318	-14.881
0.6644	-1.2519	3.7626	-0.44134	0.88299	-1.1322	1.3043	-1.0431	0.090029	-1.4782	2.7959	0.86175	-0.96384	3.8401	-0.63959	-0.75203	0.023677	-0.93717	2.8497	0.39496	-1.6057	-0.75992	0.19594	3.0091	-2.9472	1.4321	2.0971	0.37304	3.854	1.5694	-1.6824	0.9515	3.0841	-1.3681	-0.53894	0.82317	1.3511	1.3773	1.9487	-0.94917	1.1148	-0.099496	0.073639	-0.22054	2.3023	2.3739	1.5138	1.3696	-1.5653	0.43403
0.15098	-0.54462	0.19251	2.3716	-0.55473	1.9985	-2.0156	0.64087	-1.3914	-0.34324	-2.1582	-0.65146	1.2721	-0.16177	1.921	0.052926	4.1905	-1.7629	0.10311	1.9139	3.7669	0.50184	-2.8987	-0.35393	-0.50647	-1.9179	1.6838	-0.53865	-0.15483	-0.7161	0.25334	2.4462	0.44165	-0.10542	-0.79286	1.1133	-0.79797	-0.33808	-0.86422	-2.0928	-0.73901	-0.7671	3.1267	2.3203	1.2231	-0.045285	1.087	-0.075179	-0.87433	2.1642
-21.252	-25.724	-23.368	-24.045	-18.298	-22.688	-23.163	-20.849	-20.09	-22.51	-23.302	-21.536	-19.34	-20.954	-24.793	-22.666	-24.969	-22.476	-22.232	-22.241	-24.538	-23.595	-22.171	-24.442	-24.822	-21.459	-21.606	-20.586	-20.005	-23.934	-23.452	-21.848	-23.002	-24.981	-17.433	-22.572	-23.07	-25.922	-21.347	-23.18	-21.37	-24.996	-20.653	-24.315	-23.912	-19.727	-19.178	-22.573	-21.304	-20.941
-16.824	-13.938	-13.575	-12.821	-13.909	-18.113	-15.277	-15.924	-15.365	-15.193	-14.421	-11.125	-18.02	-15.835	-13.836	-12.762	-13.667	-14.412	-14.339	-12.71	-13.335	-14.758	-14.785	-17.3	-19.199	-17.155	-16.567	-16.642	-14.782	-13.775	-14.328	-15.371	-17.942	-16.298	-13.245	-13.823	-14.038	-12.85	-12.736	-16.589	-16.416	-14.175	-15.665	-14.593	-15.328	-12.086	-14.643	-15.084	-16.618	-16.523
-3.1935	-5.7241	-3.6147	-3.9132	-2.1295	-5.0172	-5.0395	-5.4219	-4.8952	-6.385	-1.1744	-0.26171	-4.4792	-3.5318	-5.1944	-3.3394	-2.8013	-4.9386	-2.64	-4.794	-4.028	-5.3488	-6.7814	-5.1622	-6.6285	-8.1927	-4.1278	-3.6892	-4.8736	-5.7281	-3.7616	-3.5111	-4.7276	-5.2062	-3.9409	-4.8193	-4.5367	-2.3717	-4.8886	-5.9928	-3.9762	-4.3019	-4.3707	-5.4931	-4.2235	-7.1421	-5.6414	-2.6345	-5.5005	-1.9352
0.65177	0.26371	-1.5897	-1.656	-1.0133	2.9122	1.8434	-2.1632	1.25	-1.4504	-1.6114	1.945	2.0134	1.505	1.4749	-3.1076	1.5193	1.0299	3.0444	2.3411	-0.9754	-1.6302	2.9627	1.7334	3.8565	-0.63341	-0.18187	-2.9523	0.63171	-0.99255	2.9918	-2.1523	1.8618	1.0836	1.8405	1.9361	3.7296	-1.7739	6.1439	-3.6076	-0.12497	-0.54561	-0.59064	1.2123	0.94515	-1.5494	0.47142	-1.9902	1.9826	-2.0188
2.8715	2.8729	4.3422	3.9897	8.923	2.6212	4.8287	4.7011	3.3599	6.023	4.0413	4.5062	6.9086	5.5648	6.2924	4.0335	3.4058	3.2036	3.8881	2.2914	6.6813	2.9269	3.9485	4.5664	3.4844	5.7042	5.5361	3.9098	3.6207	4.0537	5.1285	3.181	3.2656	6.8612	3.4337	-0.9855	2.6844	3.6086	9.1291	3.3001	4.9254	4.0119	3.3697	6.0118	1.8515	7.9246	2.6816	7.0376	5.2399	1.6568
5.4966	2.4946	5.0909	6.6794	3.2074	3.9127	5.5383	0.49673	2.2259	6.2227	4.5803	2.5397	2.6577	2.1366	0.30403	2.7876	7.291	-0.076763	2.2842	5.1803	1.022	1.5229	3.4057	6.8966	6.1886	3.3345	4.1077	2.6481	5.1801	2.3615	2.8287	1.5725	4.5571	2.7383	5.4877	6.0834	4.6649	4.0801	6.9681	0.75469	4.1881	2.1294	4.6411	3.3995	1.2855	2.1863	7.6374	4.1445	-0.82862	2.7907
-19.445	-21.892	-20.863	-22.349	-19.272	-20.313	-18.475	-19.73	-21.54	-21.61	-19.688	-19.927	-17.905	-23.014	-19.183	-21.752	-22.814	-22.236	-23.069	-19.608	-20.344	-19.287	-18.286	-17.454	-21.104	-19.488	-20.599	-21.632	-20.184	-19.095	-21.072	-20.845	-20.682	-21.778	-18.631	-21.92	-21.577	-19.573	-23.987	-24.771	-18.303	-17.519	-21.449	-19.395	-20.474	-22.019	-19.425	-21.007	-21.1	-18.185
-6.1479	-6.7264	-7.9287	-5.9764	-5.2318	-9.3258	-7.2961	-5.9265	-4.515	-6.3124	-5.0634	-4.794	-5.7379	-6.4547	-10.085	-7.3705	-8.235	-9.2212	-6.6089	-8.9275	-7.4018	-6.9524	-8.8236	-3.8228	-5.7303	-7.2748	-6.3783	-6.5951	-7.3384	-7.5968	-9.673	-6.8317	-4.1204	-5.968	-5.9273	-4.2495	-7.3994	-3.4076	-5.9498	-6.4244	-6.7	-6.9329	-7.3675	-9.6886	-2.6654	-8.1195	-7.2581	-6.9783	-4.2701	-6.0741
-12.093	-12.95	-13.47	-13.013	-11.208	-12.863	-12.688	-8.135	-12.254	-13.353	-10.704	-13.694	-15.444	-14.556	-12.48	-13.041	-13.377	-12.184	-13.072	-13.775	-13.612	-15.606	-11.821	-13.641	-9.276	-13.78	-14.18	-13.655	-9.8911	-15.854	-15.947	-10.495	-11.754	-14.487	-13.86	-11.108	-15.639	-13.008	-14.468	-15.4	-13.69	-14.578	-13.103	-12.894	-12.016	-12.272	-16.766	-11.594	-8.2407	-12.989
0.81018	2.0215	2.0086	2.4684	0.86877	2.2546	0.45691	-0.91717	0.39507	-0.70374	0.090601	2.7156	0.9828	4.631	3.2345	1.2698	2.7022	-0.43433	4.4165	2.0916	0.54173	-1.6317	1.3436	-1.0242	1.2486	1.3376	-0.68554	0.24897	2.3484	0.95076	3.5986	2.3568	1.9511	1.5032	0.82954	1.6851	1.8502	0.87642	1.0682	0.91176	0.45763	2.4569	1.0449	1.3011	0.61944	1.2151	-0.90497	2.294	-0.81026	0.59152
6.3688	5.5261	5.672	3.2941	7.0717	6.365	7.9445	5.9555	3.9396	4.6996	2.5328	4.8442	4.9656	3.0353	4.5716	3.2681	7.9705	2.9229	6.0665	3.7417	4.9895	6.2855	4.1009	5.3741	5.9252	2.4003	2.8544	4.8836	4.6178	4.9999	3.2827	3.9036	7.0434	4.5499	7.1213	3.9509	4.2816	6.6917	7.2241	3.366	5.0112	6.8934	6.981	8.0987	3.5216	5.364	6.0307	5.5727	5.8356	6.4286
-8.2884	-4.0556	-0.78621	-5.8543	-5.8309	-4.5212	-3.5494	-7.6513	-2.3208	-2.0295	-2.0794	-2.5267	-5.042	-6.8678	-4.9289	-3.2879	-4.5389	-4.1807	-3.9516	-1.9523	-4.1954	-4.3296	-2.7846	-0.96509	-5.3927	-3.8761	-4.4479	-4.476	-1.2299	-7.5895	1.7627	-2.5885	-2.5539	-1.9257	-3.2962	-2.1566	-2.9254	-4.1135	-3.0265	-5.2024	-5.3359	-4.6709	-2.9095	-3.0762	-3.185	-3.5376	-4.8408	-2.3376	-5.1201	-4.6526
-3.2491	-1.7237	-4.9208	-0.63767	-3.304	-0.45089	1.2545	0.72049	-0.53018	-1.8871	1.1152	-5.7244	-0.28786	-0.7523	-3.4203	0.86308	-1.5837	-3.7331	-1.3857	0.52061	-2.3447	2.412	1.5543	-1.5372	-1.7657	-0.58114	-2.0941	1.5228	-1.6391	2.6199	-0.49125	-4.2854	-3.7818	-2.5268	-1.2907	-1.9532	-0.54085	-1.3288	-1.1424	0.21025	-0.72715	-0.040517	-0.97501	-4.5294	-2.2808	0.73998	-2.9032	-2.5843	-3.8961	-2.0564
-8.8428	-3.6637	-2.7857	-7.1403	-7.4795	-6	-5.9224	-7.5578	-5.6014	-6.0151	-7.4886	-7.5177	-5.6498	-8.8004	-5.7917	-8.7659	-6.5941	-7.9037	-6.737	-3.6092	-8.1435	-3.9224	-8.4942	-9.4211	-6.5764	-6.1407	-5.8522	-5.4379	-8.3214	-6.1645	-4.9327	-4.3599	-6.2146	-4.7763	-6.0534	-5.8089	-10.234	-7.5642	-7.6771	-6.8591	-5.9465	-8.1803	-7.4769	-4.3065	-5.0513	-6.6005	-7.257	-5.3107	-5.3208	-8.8013
-5.7765	-4.0091	-3.4245	-5.4223	-3.4079	-6.107	-2.8556	-3.1038	-2.434	-4.459	-6.2297	-4.6761	-5.3668	-4.3926	-4.2861	-3.2091	-2.8099	-4.5413	-1.9908	-3.2576	-3.7091	-3.2834	-4.8806	-6.9241	-5.6557	-3.9902	-8.4458	-4.2505	-3.4334	-2.7524	-4.9569	-4.5537	-4.4548	-3.5049	-7.0737	-6.0015	-6.6829	-4.6425	-4.1328	-5.9464	-3.9355	-4.2272	-2.9976	-3.7597	-3.483	-2.7673	-2.168	-6.1753	-5.6399	-6.042
2.5494	4.9544	3.4538	1.7712	2.1762	2.7913	1.6335	3.4501	-0.10876	0.75415	7.6896	-0.76982	6.1523	2.3718	5.1317	2.3084	4.6822	0.12837	3.8521	1.7353	2.162	-1.0811	2.2849	1.7115	3.8787	-0.014179	2.7518	6.7119	3.6716	3.0981	6.1508	2.7371	3.4762	6.2111	4.8829	-1.3323	-0.11677	2.2868	2.8652	1.143	3.5847	3.9204	4.2888	6.6837	4.2504	2.8207	3.4772	1.6658	3.3242	3.6688
-1.9432	-0.89096	0.70235	1.6067	-0.93161	-0.52767	-1.1084	-0.72836	1.7593	0.69321	1.8188	1.7589	-1.9286	-0.8932	0.31686	-0.51429	1.5675	0.012786	-0.47617	-4.2601	-1.1357	3.1506	-1.3868	0.23749	0.64379	-2.3398	2.6662	-2.2856	1.2244	-0.93314	-1.3253	0.47247	0.74296	-0.055488	-4.4069e-05	2.2522	3.3255	2.533	0.066519	-0.64081	2.2213	3.5487	3.1402	-2.9795	0.84345	-0.032913	0.63467	0.41123	-1.4344	-0.7045
-2.6076	1.0387	-0.64133	-3.0924	-5.1949	-1.7556	-5.9453	-3.0904	-5.9437	-2.2948	-2.2316	-3.5894	-3.9119	-0.69682	-4.7565	-0.62339	-1.6512	-1.0094	-3.0013	-7.2377	-6.7494	-0.40933	0.058071	-3.8729	-4.9412	0.86451	-2.1215	-3.2806	-3.771	-0.47522	-3.454	-0.7485	-4.4908	-2.8518	-3.9546	-0.9618	-1.3742	-4.9351	-7.1045	-3.2553	-5.2633	-0.65163	-3.7667	-4.5718	-5.0981	-1.9139	-3.8666	-2.6242	-1.9719	-4.1055
-0.91955	-1.1803	-1.6541	-0.38231	-4.4778	-3.1725	-0.72378	-0.88365	-0.27476	-3.3912	-1.6063	-1.0324	-1.6182	1.0611	-0.47839	-4.0041	-2.6083	0.74198	-2.8922	-0.86616	-1.4986	0.64268	-0.97396	-0.93056	-0.78165	-3.0136	-2.8689	-3.9011	-0.67052	-2.3884	-2.3132	-1.07	-2.6533	-0.16929	-1.1736	-1.0844	-0.87651	-3.4146	-3.5493	-0.85556	-1.8745	-1.775	-1.3486	-2.8431	0.17427	-3.4064	-2.4402	-1.2419	-5.2317	1.4737
0.31989	-2.5085	0.33717	0.29881	1.1984	4.6888	-1.2062	1.2552	0.2622	-0.57045	0.63285	-1.828	-1.1796	-0.86461	0.59966	2.518	3.0675	-0.68405	1.9024	-1.2542	1.3639	5.4887	2.2602	3.2025	-2.1289	-1.0328	0.5207	2.0302	1.5245	5.382	2.1533	-0.77382	7.0595	2.9718	-0.73165	0.51923	-0.50347	0.30565	2.5893	1.5149	0.15202	-0.25341	0.28998	-1.7999	2.9912	0.81092	-0.223	0.61289	0.77454	-3.3302
5.9123	1.2429	1.1001	4.5277	-0.65599	0.39218	1.5455	2.1733	-0.68234	1.8192	-1.4256	4.1148	0.70346	1.5396	3.5824	2.2389	2.8273	1.7995	1.3581	0.38287	-0.52024	3.782	3.4086	-1.0796	0.52061	1.9074	4.4154	2.9179	0.89592	2.2883	-2.1295	1.2587	0.8816	5.4843	0.68804	3.0416	0.90019	2.2411	3.0618	0.8155	2.1811	-0.40398	1.4181	4.3809	1.8045	0.70037	4.0502	2.3108	2.4208	4.2284
-3.2993	-4.6482	-3.0957	-4.1908	-4.7422	-4.2357	-1.0222	-4.5779	-5.2132	-1.9824	-8.4005	-6.5187	-4.3527	-2.726	-4.125	-3.0978	-2.8823	-4.307	-4.9316	-4.8148	-2.1573	-2.4014	-1.017	-5.1108	-3.7396	-4.3116	-6.0512	-4.7804	-4.1236	-2.3721	-4.3245	-4.9602	-1.831	-3.7746	-4.2447	-2.028	-4.2534	-5.0254	-1.3201	-3.775	-7.4258	-3.3599	-2.9484	-5.7329	-6.5935	-3.8458	-4.8918	-1.5221	-3.4987	-6.6406
-2.0193	-1.2891	-1.1111	-2.1252	-1.8075	-1.7643	-0.53444	-0.41372	1.5575	-3.3921	-2.4428	1.6313	-3.9388	-2.9302	0.18755	1.8044	-0.97518	-1.7431	-2.114	-1.8417	0.44503	-0.66889	-0.22353	-1.12	-0.34998	-0.75606	-3.3787	-2.9747	-0.56583	-1.08	-1.1495	-3.34	-0.76654	-3.8356	0.49266	-1.094	-1.8937	-2.9027	-5.094	0.22803	-2.8489	-0.60261	-0.59152	-3.0064	-1.3246	-2.4093	-2.5181	0.6676	-0.36738	-0.93546
5.1335	4.7985	3.3213	2.8985	3.0498	1.6879	1.2923	4.5886	2.5679	2.6521	4.0082	1.6144	2.9166	0.75011	3.6717	3.9947	2.2257	6.3002	2.9487	5.7732	2.2872	0.85197	2.254	1.6376	2.514	3.8357	3.5698	3.904	-0.016848	5.2567	5.521	0.58814	0.9154	0.65486	3.7735	3.5634	2.1802	0.99943	2.371	4.5385	1.317	-0.67011	4.3365	1.423	4.3073	2.4834	-0.095695	2.4188	4.7937	3.443
1.9823	-3.8175	0.46548	-0.51108	1.5017	-1.4985	2.843	2.9071	-0.25767	0.20473	0.21163	-3.0214	0.63596	-1.0606	-3.0685	-1.961	0.54019	-0.98043	-1.7444	0.36015	-3.0252	0.43977	-1.5153	1.2426	-1.4157	-0.13175	-1.1617	-0.32669	-0.095484	-1.9565	-1.4525	-5.4657	-2.196	-1.0594	-0.77123	-0.28064	2.4842	-0.43285	-0.11355	-2.938	2.6103	1.0121	-3.1164	-4.1938	0.26765	-3.5389	-1.1472	0.98554	-1.0199	-1.0615
-3.6557	-3.401	0.27776	-5.5664	-4.442	-7.0873	-1.7842	-5.5929	-8.5061	-5.62	-1.6145	-5.2478	-6.0151	-5.4903	-4.8536	-0.86727	-7.3889	-6.8348	-4.7387	-4.4212	-6.9323	-6.0594	-7.1622	-4.7507	-4.6291	-5.7009	-3.9784	-3.8243	-4.8186	-5.1818	-4.1224	-3.4865	-1.3904	-4.3804	-4.5287	-6.217	-1.2526	-3.5092	-3.7084	-3.1457	-2.596	-4.3817	-1.8149	-3.6979	-6.2791	-3.5542	-3.0666	-4.4756	-2.9341	-5.8289
-9.3093	-12.718	-13.62	-13.102	-13.118	-15.433	-13.199	-12.219	-16.917	-14.692	-13.976	-12.425	-14.625	-13.438	-14.533	-15.826	-11.058	-13.183	-15.83	-16.123	-11.033	-14.414	-13.21	-15.557	-11.988	-17.158	-13.546	-18.29	-12.246	-14.691	-13.222	-15.294	-12.755	-14.081	-12.912	-11.134	-13.151	-14.057	-13.12	-15.134	-12.462	-11.818	-12.969	-12.784	-14.743	-11.761	-13.531	-13.59	-14.676	-11.584
-9.642	-17.056	-15.209	-12.175	-12.047	-10.62	-13.076	-12.315	-11.09	-13.978	-14.456	-13.714	-12.379	-15.104	-11.307	-11.994	-14.562	-12.677	-11.353	-13.369	-14.908	-13.938	-12.677	-13.455	-12.984	-13.942	-12.219	-14.739	-12.606	-15.54	-12.333	-14.297	-12.421	-13.624	-11.037	-15.875	-12.12	-12.848	-10.36	-14.304	-15.043	-13.234	-13.056	-14.178	-13.306	-14.344	-10.678	-12.353	-12.759	-10.843
-0.8079	3.2621	-1.3775	-0.55834	3.5591	-1.9136	-0.42287	0.49228	1.4182	-0.7658	-0.4462	-0.60191	-2.0791	-3.1046	-1.368	-2.3832	1.0365	-1.6192	1.1179	-1.2563	0.50964	-0.47212	1.8939	-0.5651	-0.55751	1.5152	0.6023	0.051638	1.0519	-1.1807	0.62304	-0.6106	2.6145	-0.42857	0.98713	0.93683	1.3315	-0.86398	-4.1425	-2.7665	-2.554	-0.36478	-0.24802	-1.5077	-1.4372	1.0716	-2.9815	0.95095	1.1701	1.0672
7.3572	3.6798	6.1356	6.3683	8.475	5.4043	5.9788	6.3603	3.8548	6.7924	4.9832	4.0027	5.1212	4.9202	9.2892	6.8942	7.3995	6.7615	3.6441	8.2618	7.8992	7.3149	5.7089	5.4174	6.7732	5.1989	6.5946	7.5821	9.054	5.7341	2.7626	6.2247	3.815	6.6297	7.0105	1.9164	6.4932	5.2464	4.6738	1.1725	4.8135	6.4997	3.9693	5.5117	6.3868	4.855	6.3064	4.9871	8.0574	3.9641
-8.6384	-8.5934	-10.952	-7.7021	-8.0173	-10.859	-8.3895	-9.3895	-7.7873	-7.7847	-9.2903	-9.4363	-12.192	-12.186	-9.0309	-9.6044	-7.0542	-9.9108	-8.9288	-8.9554	-7.8971	-8.2471	-9.2952	-10.505	-9.7581	-11.766	-10.277	-10.544	-9.296	-12.114	-9.321	-8.4689	-9.3197	-7.8836	-10.312	-8.4481	-4.8157	-8.7906	-8.2718	-9.4205	-8.1388	-10.105	-10.513	-4.87	-8.8879	-8.3973	-9.2577	-8.5265	-8.9826	-7.6795
-0.60004	1.1593	-2.5585	-0.4668	3.0666	0.30666	-0.35839	-0.38641	0.99684	2.2352	0.57555	0.049997	-2.3558	-2.1076	-0.88245	-1.5899	-1.1949	1.1066	0.87656	-2.4413	5.1019	-1.7512	0.13261	-0.039473	-1.5	1.9882	-0.23193	-0.7277	-0.0561	-1.8213	-0.43083	1.6068	-2.5096	-1.6479	-1.1045	0.5826	-1.3142	-0.45174	-3.8812	-0.49854	-0.87422	-1.6071	-1.2802	-1.5393	0.37838	-1.5456	-1.8976	2.1359	2.1242	0.53268
7.1671	8.0664	4.6723	3.8142	7.576	4.0181	4.5022	4.6098	6.9781	4.2801	7.6813	2.5682	6.02	8.5443	7.4843	8.2329	9.2406	6.8416	8.7391	1.6796	3.8798	4.5782	6.6409	6.6091	5.9488	5.0595	11.127	9.144	7.8424	4.5016	4.0649	6.7066	5.0635	5.7498	4.6888	8.5261	5.2489	4.3482	3.6534	4.9706	5.7974	6.7366	6.8272	7.0676	5.392	5.1664	4.506	3.1492	5.6264	1.8898
-4.066	-2.0795	-5.5289	-1.9623	-2.3732	-0.14903	-1.2084	-2.3365	-6.4989	-1.2108	-1.8594	-1.5978	-2.5295	-4.1765	-5.4805	-0.69729	-4.1151	-2.0033	-1.1618	-6.0202	-1.6278	-1.1747	-0.73174	-4.1932	-2.402	-5.1602	-3.5383	-4.9576	-2.8701	-3.9906	-4.5584	-1.0301	-2.8598	-6.2212	-3.4398	-5.6062	-4.8841	-1.9649	-4.6283	-6.8216	-5.9247	-1.9192	-4.6155	-4.8537	-3.2087	-0.43915	-3.1737	-5.8073	-0.83463	-4.6773
-14.83	-13.367	-14.59	-11.817	-15.23	-15.925	-13.75	-11.768	-15.211	-15.477	-12.342	-14.74	-11.611	-15.922	-12.555	-13.566	-15.34	-13.255	-12.33	-11.852	-13.357	-13.543	-11.824	-13.11	-12.129	-14.489	-15.807	-12.513	-15.211	-15.474	-15.611	-16.63	-10.736	-15.199	-13.888	-13.229	-11.096	-17.008	-15.092	-13.42	-12.634	-17.71	-16.032	-15.253	-12.204	-13.869	-13.996	-15.6	-15.849	-12.63
5.1546	6.9814	3.1717	8.8321	7.5849	6.4064	7.377	3.6923	6.9394	7.8425	8.629	7.0015	3.5923	4.9061	4.0694	8.0264	7.4357	5.9965	5.2715	7.7706	3.914	7.6012	7.3157	7.944	6.9456	9.3615	8.0973	4.9704	7.1697	8.0521	2.9448	7.4279	4.7861	9.7023	6.734	6.6418	6.2393	9.6015	5.62	6.3801	6.3073	12.784	5.6201	4.681	5.8966	7.1825	4.4344	7.6543	6.8498	5.885
6.5529	10.833	6.7484	10.149	9.5718	7.6377	11.947	11.565	8.3994	13.436	7.9959	8.8517	10.895	10.702	11.871	9.5179	9.5866	9.983	10.71	11.245	9.8663	8.2994	10.276	11.161	9.0356	9.6703	7.1093	9.781	10.887	8.9273	12.335	7.2728	6.3694	3.4727	8.6748	7.1097	10.392	9.1885	9.9502	10.023	7.514	9.9697	11.513	10.742	8.9151	9.4563	7.9883	10.127	10.572	10.349
-8.5419	-12.185	-11.868	-12.402	-9.3209	-11.195	-12.218	-9.6315	-10.414	-10.751	-11.792	-10.523	-12.341	-10.523	-10.334	-11.108	-9.2137	-13.213	-11.982	-10.512	-9.9109	-13.177	-13.995	-12.727	-9.7835	-8.1123	-11.285	-10.282	-10.036	-10.879	-9.6323	-13.816	-11.037	-11.805	-12.024	-13.061	-11.099	-8.5275	-10.286	-10.466	-9.0932	-11.809	-8.2209	-12.797	-10.796	-11.529	-8.9909	-14.317	-6.2629	-12.075
7.0777	5.8109	6.1489	7.3533	12.896	7.0125	7.2229	4.6143	9.4371	10.951	5.9236	6.2481	8.8899	9.8203	8.1873	7.5062	6.1625	7.5485	10.988	6.6066	11.225	4.4753	13.054	6.3238	4.0125	8.0737	6.4608	6.0853	8.8801	6.221	6.8763	7.0856	7.9851	7.3088	13.24	7.2918	5.3506	7.1935	9.6065	7.1684	8.0038	9.4963	8.6036	8.2827	8.7105	6.2608	6.856	8.1482	8.0676	7.7044
-1.7971	-5.6519	1.109	-2.7905	-4.5022	-5.9905	-1.766	-3.9389	-2.4957	-3.2194	-5.1161	-2.0809	-2.9467	-4.3673	-2.5245	-2.5504	-3.6675	-5.6071	-4.4717	-0.01433	-7.736	-1.8408	-1.8042	-5.9616	-2.9432	-0.68531	-5.7622	-2.8931	-1.8481	-3.7996	-2.067	-3.5572	-0.83093	-4.4827	-2.7619	1.2535	-5.7356	-3.5946	-2.9235	-1.2703	-4.5942	-4.0069	-4.1116	-1.685	-3.0343	-3.8367	-5.25	-6.8032	-4.6188	-5.4883
-16.13	-14.176	-14.174	-14.046	-14.493	-13.332	-17.826	-12.873	-13.694	-13.836	-17.82	-16.186	-15.446	-14.282	-15.26	-13.239	-12.1	-15.989	-12.923	-12.581	-16.17	-15.902	-14.019	-16.065	-14.345	-16.428	-18.262	-15.944	-18.193	-14.98	-16.545	-14.503	-12.186	-13.247	-15.051	-14.098	-15.537	-13.95	-12.68	-16.728	-12.765	-13.314	-14.457	-15.096	-17.445	-17.131	-16.516	-15.923	-15.986	-16.295
-10.519	-10.25	-13.326	-12.133	-13.256	-11.156	-14.541	-10.968	-11.819	-12.239	-12.959	-10.521	-16.287	-11.533	-11.561	-13.941	-14.261	-11.215	-12.973	-12.789	-9.8539	-12.019	-12.228	-10.966	-11.347	-11.218	-12.054	-13.907	-11.585	-10.471	-10.543	-11.333	-10.544	-11.065	-9.1378	-12.277	-11.214	-13.182	-9.2451	-11.366	-12.2	-10.592	-9.277	-11.308	-14.422	-14.656	-10.325	-7.8067	-7.4117	-10.729
-5.5526	-9.1747	-7.593	-5.6133	-5.4984	-7.174	-6.9122	-6.0072	-4.9738	-5.3623	-7.478	-8.2133	-8.6234	-6.0619	-6.4812	-3.7614	-3.1468	-5.5972	-8.4527	-8.3027	-6.3119	-4.073	-5.1057	-7.6454	-7.165	-5.4252	-2.5203	-5.5906	-5.5612	-6.6602	-8.9998	-6.4215	-9.278	-5.9934	-7.0045	-5.2141	-6.8081	-3.7697	-6.5085	-3.89	-7.3449	-3.9658	-5.9365	-6.6226	-6.8067	-5.2206	-2.8894	-7.3016	-5.2278	-10.938
-3.8197	-4.3181	-3.2401	-4.6551	-6.8543	-7.1665	-4.1226	-7.9981	-6.2121	-5.7072	-5.2993	-8.3831	-4.9446	-9.2278	-5.1441	-8.4105	-5.987	-5.0802	-5.18	-3.5951	-7.3601	-4.4034	-5.6463	-7.3214	-9.4268	-6.6031	-4.8583	-6.0309	-5.4994	-6.4857	-3.5196	-8.093	-6.7077	-10.404	-6.6111	-6.8633	-3.9389	-6.8546	-6.3119	-6.4816	-6.9339	-7.768	-2.8569	-8.6254	-2.0877	-5.7436	-5.2837	-5.25	-7.3208	-3.8739
-0.61346	2.0401	-2.0682	1.2677	0.92732	-4.7239	0.48693	-2.6946	-0.15767	-1.2113	-0.96962	-1.1522	1.1403	1.6994	-0.7758	0.22306	-1.755	-2.2921	-0.65567	0.82364	-3.6889	-3.3905	-2.9301	0.7451	-4.5348	-0.32832	-1.6756	2.3052	-1.139	-1.5646	-2.2413	0.1647	-1.1742	1.1566	-2.2349	-3.9438	-1.0993	-0.64408	-0.79499	-1.5918	1.3946	-1.2879	-0.17297	0.34939	-1.5201	-3.8668	-1.6216	0.70861	1.5036	-2.6477
3.018	1.6026	2.9883	5.0903	4.3635	-0.56128	1.8101	4.395	2.6731	3.7339	2.3965	4.9758	5.7568	0.38848	2.6121	1.4566	1.408	2.3145	1.0065	3.1994	3.9276	1.8337	3.3142	2.3987	3.0389	1.6877	4.4567	4.0932	3.1874	-0.022135	1.722	3.2084	5.3919	5.5792	3.9504	4.429	0.36411	4.3215	2.6281	1.237	2.7834	1.6661	0.28727	0.31742	6.2987	4.6936	1.7553	1.8152	3.2213	5.3844
0.32458	-2.2756	-0.51079	-0.17495	-0.053356	-3.1652	-0.53474	-0.77165	0.1886	-3.5474	0.8656	4.7751	0.74843	1.9296	1.0498	0.34917	1.1915	-0.4015	-0.93005	-0.35878	-2.6654	2.1374	-1.0944	-0.4297	5.6645	2.6985	-2.9912	-0.60894	1.251	0.1193	0.63371	1.6083	0.99998	0.52274	-0.34963	0.53857	-0.73096	0.6889	-0.91623	-0.15396	-0.80956	2.0134	-0.73169	1.43	1.7428	0.42345	0.77646	-1.7297	2.3782	-1.3269
-6.7074	-9.1616	-7.9355	-5.8401	-8.7898	-6.4941	-8.1707	-5.5986	-9.8258	-8.9641	-7.7859	-7.1735	-8.3936	-3.1489	-6.2728	-7.8562	-6.2196	-7.7352	-10.783	-6.156	-8.9346	-9.3085	-4.2593	-7.2493	-8.7526	-12.004	-7.7737	-9.5989	-6.2015	-9.3957	-6.6657	-5.1499	-8.0853	-8.5071	-8.9113	-5.6124	-7.86	-8.747	-8.7738	-8.5622	-9.428	-7.5085	-8.1058	-8.096	-6.9379	-6.828	-5.9663	-7.2769	-9.0066	-8.4746
1.5215	5.3356	3.7494	2.2851	3.1525	2.0925	7.4294	2.3746	3.2666	2.2502	4.2949	1.9568	-0.20567	6.4769	5.6807	5.334	3.2032	3.4499	3.3454	2.3175	2.9711	1.7318	5.6294	2.8164	6.1434	3.9771	2.809	3.5631	4.8134	3.9968	4.5487	1.4308	2.1641	4.795	-0.32703	4.7319	2.3205	6.8591	3.3751	2.408	0.36887	2.6977	1.7859	3.1221	4.3206	3.0591	1.6623	1.9376	1.6101	2.0412
-10.559	-14.96	-15.93	-9.8657	-11.554	-12.719	-12.531	-12.355	-9.7469	-9.9056	-12.531	-10.855	-11.626	-7.954	-11.92	-10.368	-12.509	-12.369	-11.788	-11.869	-10.754	-11.11	-10.854	-12.728	-12.174	-13.463	-10.934	-11.01	-11.486	-10.974	-13.157	-10.614	-12.681	-14.05	-13.216	-14.071	-13.807	-10.199	-10.351	-12.481	-10.78	-8.9382	-11.24	-11.469	-12.643	-11.875	-12.735	-11.38	-8.8291	-12.012
-11.406	-14.156	-13.151	-14.038	-14.125	-15.371	-14.131	-11.375	-13.382	-13.818	-12.177	-15.219	-12.429	-13.924	-13.205	-12.093	-11.111	-12.483	-11.966	-15.545	-11.218	-14.52	-11.72	-16.349	-14.359	-13.93	-13.782	-12.027	-8.4965	-14.018	-13.411	-11.833	-12.104	-13.839	-12.336	-13.719	-10.261	-12.838	-13.564	-14.543	-15.829	-9.868	-9.7213	-14.206	-12.663	-14.289	-12.308	-13.476	-15.193	-15.39
-15.673	-12.267	-15.182	-9.4682	-11.173	-15.563	-11.042	-16.461	-14.974	-14.621	-12.826	-14.255	-12.321	-14.967	-14.43	-10.985	-15.937	-16.321	-14.279	-10.295	-12.266	-12.227	-15.121	-14.068	-13.742	-15.48	-13.394	-13.983	-15.391	-14.17	-14.806	-12.374	-14.664	-15.146	-17.958	-15.03	-13.468	-12.769	-10.269	-13.524	-14.628	-12.514	-13.553	-15.817	-13.752	-16.688	-13.755	-15.062	-12.924	-11.717
-13.524	-14.016	-12.242	-15.743	-13.317	-12.775	-13.209	-14.644	-14.205	-13.694	-12.694	-11.817	-15.99	-13.902	-15.094	-11.656	-15.856	-14.667	-12.412	-13.777	-12.283	-12.757	-14.221	-12.865	-11.406	-13.29	-11.385	-13.668	-13.52	-10.419	-12.628	-12.941	-13.077	-12.291	-13.582	-11.7	-14.699	-11.437	-13.286	-14.173	-11.617	-14.361	-13.544	-13.369	-12.432	-15.89	-13.302	-11.134	-13.751	-15.417
-12.894	-10.78	-12.507	-11.681	-11.361	-9.5137	-10.78	-12.863	-10.238	-9.199	-10.847	-9.6606	-9.7408	-9.9145	-11.304	-11.014	-12.974	-13.174	-12.808	-10.118	-12.727	-9.6185	-10.097	-14.402	-14.235	-9.541	-10.86	-14.378	-14.598	-16.464	-11.493	-12.913	-11.466	-10.182	-10.668	-9.361	-10.382	-9.9057	-12.377	-14.033	-12.922	-10.737	-10.217	-11.441	-12.439	-11.224	-12.343	-12.091	-11.65	-12.575
-11.682	-16.156	-12.072	-13.273	-12.763	-17.408	-13.465	-12.949	-10.916	-13.286	-13.883	-11.49	-11.655	-12.391	-11.889	-12.224	-12.867	-10.115	-14.42	-12.32	-13.561	-13.47	-15.595	-12.401	-13.643	-12.148	-10.978	-12.306	-14.269	-11.632	-12.9	-12.607	-12.377	-11.698	-10.94	-11.825	-10.984	-12.398	-13.441	-12.899	-13.475	-14.065	-15.075	-13.171	-12.445	-13.365	-12.146	-13.927	-13.37	-14.565
-9.0613	-9.2347	-9.925	-9.3524	-10.32	-8.5097	-9.0103	-6.2018	-12.826	-10.282	-10.854	-9.6255	-12.396	-12.015	-10.312	-9.3133	-9.4619	-7.3941	-8.1265	-10.029	-9.7622	-10.222	-11.42	-9.1247	-11.427	-15.481	-8.4678	-11.822	-9.1418	-14.72	-7.5429	-9.3767	-11.758	-8.2709	-12.89	-11.436	-9.8494	-10.089	-11.453	-7.8791	-10.522	-10.451	-9.2754	-11.193	-8.325	-10.673	-11.677	-7.861	-13.872	-10.854
0.44363	0.40552	-1.1761	3.3292	-0.43799	-2.0327	-1.1034	-1.526	0.8837	-5.2735	-0.1485	-3.8966	0.42712	-1.9985	0.43014	-0.34068	-5.8024	-4.0495	-0.081946	-2.7287	-1.9286	-0.35664	-2.0715	0.20657	-1.5139	-1.3672	-2.6253	-3.7449	0.12051	0.62768	1.0321	-2.8787	-0.61906	0.45193	-0.97582	-2.005	-2.5893	-3.7865	-3.3826	-3.7216	0.99823	-0.033918	-2.5387	-0.9859	-0.043096	-3.8281	-3.4797	-1.7313	-3.9976	2.5766
-13.369	-12.929	-11.089	-14.564	-16.622	-14.283	-16.376	-15.809	-15.257	-14.603	-9.2198	-14.447	-15.245	-11.954	-16.908	-14.764	-14.256	-14.291	-13.713	-12.206	-15.336	-13.597	-14.082	-13.423	-16.19	-15.487	-11.508	-14.197	-15.187	-12.074	-12.487	-12.335	-18.034	-14.838	-13.593	-16.585	-17.455	-15.188	-15.728	-13.337	-13.736	-17.221	-18.357	-14.433	-11.912	-15.888	-12.754	-15.375	-15.408	-15.515
6.7985	9.1155	10.871	6.5277	10.878	7.1928	10.549	7.0395	6.3766	5.1163	5.9311	6.8308	10.288	6.7126	8.5972	6.6289	6.5739	6.9482	8.3781	7.503	8.2396	9.4213	6.1923	7.4831	6.6758	6.2	4.9212	10.737	7.1955	7.4322	6.9951	7.8491	6.6367	6.5004	10.496	5.2235	11.342	7.8425	8.5268	9.4566	5.4432	7.771	6.8208	8.7965	5.5899	7.8693	8.1112	5.1152	9.1777	7.7396
-10.102	-12.413	-13.177	-13.138	-15.659	-13.912	-11.791	-10.936	-13.193	-12.119	-8.4836	-11.939	-13.562	-11.525	-15.861	-12.402	-13.311	-9.4248	-11.849	-7.9524	-14.035	-10.792	-10.508	-10.918	-11.093	-14.914	-10.473	-12.284	-9.5873	-14.271	-7.4107	-10.813	-12.338	-11.843	-11.334	-7.5282	-12.397	-12.734	-10.065	-9.1825	-10.246	-11.621	-11.952	-10.449	-11.944	-10.836	-11.21	-10.212	-12.158	-14.455
-2.0155	3.7826	2.4629	3.0595	-2.5548	-0.1561	-3.1355	-2.7103	2.3205	-0.81147	-0.68906	0.62375	0.71305	1.7835	-0.47681	1.5224	0.50509	1.1054	-0.5543	2.4262	-1.0934	-0.54936	-2.8342	2.5173	-0.2039	-2.5003	-1.4799	3.451	-0.29432	1.4753	-1.0357	-1.7383	-0.76002	-1.6134	0.70372	0.28421	0.10571	-1.6483	-1.386	-1.597	3.1869	-1.6878	-2.3019	1.3612	-0.32517	-2.7783	-0.17234	1.0525	-0.54816	-2.4596
6.2746	7.2048	7.1154	7.052	6.7605	6.4643	3.7131	3.6635	6.3191	8.923	4.9645	6.0672	6.4228	2.8179	9.3965	9.3559	5.3797	9.03	3.9127	2.6038	6.8146	4.0682	6.6133	10.201	6.3552	5.8823	9.8691	6.4175	7.1661	5.2159	5.4537	6.4033	4.6004	6.2381	5.4427	6.2082	4.9161	6.8682	2.96	6.2887	5.0146	7.6374	7.0827	8.527	7.8808	8.8725	10.294	8.6169	5.8215	3.9927
-2.9014	-2.4289	-2.6603	-3.078	-2.9955	-5.2789	-4.5819	-4.477	-6.2706	-2.0645	-3.782	-4.4194	-1.2135	-3.6671	-2.4273	-4.9387	-4.2676	-3.2076	-2.5028	-4.3296	-4.6142	-4.0598	-1.7144	-3.0236	-3.9102	-2.9811	-5.5974	1.6463	-1.8969	-2.993	-2.8831	0.32154	-1.9674	-4.7901	-2.5707	-4.3189	-4.8175	-0.81471	-0.67091	-2.7648	-2.6186	-1.5798	-2.4725	-2.3385	-3.9505	-4.0751	-4.1464	-3.6989	-7.1154	-3.2852
5.2388	5.409	4.1269	4.6308	4.2946	5.7228	4.294	5.0313	1.545	5.126	4.1445	3.048	7.1762	5.4048	6.3042	4.2007	4.7896	4.138	2.9147	7.7645	5.9212	7.7746	5.5884	4.5416	5.9644	3.3692	2.857	4.3359	5.4736	2.9646	1.544	5.554	7.6755	4.1408	3.5662	6.5541	4.2794	6.3207	7.1465	5.7816	6.9156	2.2201	1.5045	4.6269	5.6613	5.8182	8.7925	7.6412	5.528	4.9922
0.82925	-1.7522	-0.34548	1.1314	-0.045153	-1.1403	-2.5242	-0.21975	2.5556	1.6372	0.63517	-3.7493	2.8083	0.92749	1.925	0.7746	-1.6278	-1.1094	-0.55927	4.0397	1.2084	-1.9454	2.5671	1.8421	0.065192	1.7898	2.2536	-1.0877	-1.4573	-1.8069	2.8809	4.2331	-1.8359	2.4091	1.651	3.1741	-0.49282	1.0003	1.4181	-1.0473	0.90045	2.8539	-0.69872	-0.67817	-0.68385	0.21156	-0.0036238	-0.52779	-0.32078	2.521
0.69607	-0.48922	-0.62472	2.5626	4.1545	-1.2188	2.9921	2.0097	4.1296	1.3755	0.16953	0.67383	3.9137	2.5734	4.1245	-2.5667	0.3634	0.69417	0.34284	4.2683	0.84231	-0.081216	2.4104	2.7291	-0.54736	2.433	2.9616	2.6749	2.5538	-0.79841	-0.44872	3.8242	4.5275	0.1911	-0.19597	1.6156	0.22472	0.42978	5.0916	3.14	4.7702	4.399	2.7823	4.8565	2.5693	-0.23241	1.7744	0.21654	4.8837	4.5771
7.3148	7.8186	8.0306	9.6202	10.09	9.2589	8.8635	8.842	9.347	12.475	7.9012	6.8187	7.9943	6.746	6.3063	7.9875	8.9173	6.8073	9.1539	10.925	8.202	8.5165	10.262	11.107	8.3222	5.819	3.9318	7.9305	8.5429	11.875	10.475	7.5168	8.4187	8.1399	8.4851	9.2662	8.9825	12.096	8.3211	7.9716	10.98	7.795	8.7944	8.0861	10.343	9.7297	8.2819	9.697	8.6493	9.9157
-6.5689	-3.8298	-7.8619	-7.7163	-5.6407	-10.005	-5.474	-6.2576	-6.9088	-7.3027	-5.8286	-7.5141	-5.1868	-4.4012	-3.9177	-3.9743	-4.856	-9.4798	-6.3126	-1.834	-5.6524	-6.4968	-3.3688	-8.8458	-3.3498	-5.3849	-7.2786	-5.4248	-6.9301	-6.2031	-6.9556	-6.8058	-6.3405	-5.9159	-8.1654	0.27454	-3.5535	-5.5584	-6.8976	-5.1055	-7.4381	-7.2076	-6.2008	-5.5315	-4.4596	-5.6067	-4.5578	-7.2676	-5.4126	-2.211
3.6025	4.109	5.3234	3.5765	4.1918	7.2547	8.5177	6.5957	6.4769	3.9988	5.4916	5.5989	5.726	7.4792	7.5874	5.4332	6.3837	5.3867	6.668	5.5627	3.0156	5.1135	6.7741	5.1491	5.7943	6.8289	5.9142	5.2305	-0.33437	5.477	4.824	3.8467	4.8769	7.9226	2.6962	3.3995	2.1286	3.1538	7.378	4.7312	7.2041	0.89265	2.0978	5.9428	3.9629	4.6241	3.248	6.5294	3.7375	3.6762
8.9526	8.6414	6.2011	3.6198	6.7409	4.1766	5.6999	7.909	6.1948	3.0302	6.3882	5.2274	4.7244	6.7547	6.4597	7.1215	2.0742	6.891	5.1673	8.3306	7.8527	4.855	5.2018	4.9683	4.3568	5.5546	7.1395	6.3714	5.4287	6.089	8.9943	4.7056	3.083	5.7947	7.7244	5.2448	6.8354	7.0432	5.3794	2.1712	7.642	3.4145	6.8534	6.6542	8.1868	5.1388	7.6445	3.6662	4.7107	5.0297
9.0257	10.765	8.0077	6.539	7.655	10.321	9.6461	13.035	12.84	10.912	9.2014	8.9635	9.2531	12.96	12.854	5.9188	9.7712	9.4743	6.3956	9.0897	12.133	8.1656	9.8858	12.023	12.05	8.3824	11.662	11.16	10.938	9.1866	9.7532	9.3444	12.28	10.591	8.2535	9.3559	11.302	6.7706	14.606	11.273	7.8898	8.1953	9.1273	10.786	8.0932	7.0277	11.658	9.3651	9.2174	8.3764
-16.862	-12.289	-15.758	-9.2816	-10.057	-13.569	-11.754	-8.7685	-11.997	-10.045	-10.764	-15.307	-10.562	-11.34	-11.481	-12.743	-10.89	-12.034	-11.27	-13.478	-12.409	-10.218	-7.2372	-11.116	-8.5854	-10.38	-11.53	-11.525	-12.72	-13.377	-9.5966	-9.4642	-10.247	-12.787	-14.314	-12.97	-12.721	-12.976	-12.245	-9.8397	-13.082	-10.931	-12.642	-11.773	-10.93	-12.355	-8.1669	-10.229	-11.315	-13.863
-10.65	-9.0731	-8.5874	-11.719	-8.3101	-10.204	-8.5531	-10.704	-7.7735	-6.0837	-10.556	-8.361	-9.4629	-9.7107	-8.9398	-7.5141	-7.9977	-9.8182	-5.2857	-7.738	-9.0551	-5.9113	-10.449	-12.621	-11.062	-8.1486	-8.8946	-10.052	-10.767	-12.593	-6.7545	-11.538	-7.0101	-8.5166	-7.3372	-10.454	-9.1208	-7.4631	-9.1585	-9.2628	-13.368	-10.219	-10.871	-8.2559	-8.3287	-9.9228	-10.315	-8.9726	-13.058	-10.965
-0.52578	1.0359	2.2996	-0.85432	-1.3384	0.66959	2.8781	0.80037	-1.1395	-2.0648	1.7082	0.3732	3.4439	-1.3173	3.7349	0.62032	3.3711	0.29807	-1.2118	3.1376	1.5652	0.71449	2.6312	2.706	1.7497	-0.49018	3.8209	0.81938	1.2196	-1.1279	0.25513	1.0854	-1.5277	2.1634	3.0175	3.5989	0.39984	-2.1952	-1.5695	-1.7289	-0.938	-0.14808	2.8483	-0.71075	0.57924	0.1717	1.3916	4.1514	-1.7043	0.85985
-15.628	-7.8742	-12.619	-9.4969	-13.828	-15.449	-14.263	-11.98	-16.795	-11.236	-12.56	-11.743	-12.951	-12.094	-15.758	-13.197	-10.343	-11.023	-11.739	-14.942	-14.954	-14.353	-8.9799	-13.98	-13.021	-9.8314	-13.511	-12.391	-12.316	-12.815	-15.339	-12.243	-11.539	-13.079	-10.825	-13.424	-12.936	-12.029	-13.781	-12.827	-14.94	-13.237	-14.23	-13.114	-13.541	-14.124	-12.879	-9.9101	-9.633	-10.424
4.0771	4.2796	3.8342	0.23254	4.9766	5.0261	2.8593	2.7606	3.4456	-0.26018	3.6587	5.1451	3.8575	1.2886	0.55649	2.1152	1.9142	3.5108	0.96318	2.0226	0.92953	3.2711	3.754	0.7144	-0.093547	-0.13558	0.050288	2.6445	0.93485	2.1147	0.35311	4.3135	2.1484	0.83139	0.35368	2.1973	5.2504	3.3244	5.6689	6.3112	2.8447	3.1689	1.3973	1.2527	0.79473	4.5596	5.1084	0.90246	4.0199	2.7496
-4.6628	-2.1647	-0.076981	-6.3524	-6.3243	-3.6752	-2.9286	-3.1093	-2.8764	0.1118	0.40254	-3.42	-2.6941	-1.549	-0.78833	-4.6292	-2.1366	-5.7829	-2.4367	-1.4803	-0.12054	-3.9264	-1.9566	-2.427	-0.35555	-3.6169	-2.1936	-0.52209	-2.8637	-0.78011	-2.6942	0.79792	-4.067	-2.2077	-3.2443	-0.093995	-5.4589	-2.5014	-5.711	-3.275	-5.6867	-4.3845	-4.0948	-3.2105	-1.2856	-7.2187	-1.3115	-2.4869	-4.3271	-2.4701
11.435	9.711	9.3853	13.1	7.2575	12.743	8.0115	10.042	6.3766	8.7705	9.4037	9.4265	9.7317	7.4043	10.393	10.317	11.122	7.1804	12.33	9.4325	11.184	8.6633	8.4628	11.279	9.0933	12.344	10.743	7.671	10.834	12.556	7.9098	13.024	12.316	8.8472	8.0637	9.9336	11.409	7.866	10.684	13.733	11.694	11.188	9.7403	7.7852	8.0177	8.8759	9.0118	7.0081	9.8602	10.022
-1.7268	-0.50728	-2.9307	3.9358	-0.089506	2.892	-0.1748	1.3748	-1.8048	1.5829	1.865	-3.6115	2.7361	2.0402	5.3802	0.68966	-2.1757	2.7731	-1.8258	0.34759	-0.70236	1.5658	3.2586	3.9762	0.46666	1.5873	-1.4846	2.7465	2.6566	2.3783	-0.10055	1.7013	-0.80936	2.8438	1.394	-0.46527	-0.86469	-2.4724	-0.58386	0.76612	2.7134	3.5172	-1.7046	1.8645	2.6159	0.047541	-0.89275	1.0188	1.549	-0.57535
-10.318	-9.6007	-9.6431	-8.793	-15.776	-12.534	-12.587	-10.057	-11.516	-9.0624	-7.9965	-8.9746	-9.9537	-8.9643	-7.2245	-11.662	-10.569	-8.0382	-9.2307	-9.9983	-11.067	-8.2787	-9.1305	-9.9924	-11.664	-7.3648	-9.8263	-10.464	-8.8952	-9.8303	-10.157	-9.1778	-11.233	-9.4716	-13.849	-10.09	-10.374	-8.8198	-10.938	-10.284	-9.1608	-13.235	-12.097	-13.095	-10.506	-9.3923	-8.0338	-10.433	-8.1649	-9.4491
1.7686	-0.3967	-2.0203	-0.012864	3.2137	0.5036	-0.69922	0.92434	-0.5198	-0.57709	0.99106	2.915	-0.037678	2.7062	-1.2315	0.96325	-1.2605	1.298	-0.47762	2.524	-2.5517	-0.46358	1.0062	-0.25521	-2.5048	1.2877	2.297	-1.019	2.9073	1.4859	2.1943	-0.98885	1.6663	1.0607	4.1729	-1.1202	0.67384	-1.4058	1.7798	-0.25981	0.35978	1.2726	2.0457	-1.5543	2.8129	1.6864	1.6089	-1.1732	2.0906	4.2942
-0.4089	-0.83933	4.1932	3.5667	0.59035	-1.3084	0.68374	-1.7728	1.0694	1.4277	0.73801	0.98591	-1.5058	1.4075	-0.37187	2.1854	-1.5405	-2.736	0.47317	0.64603	0.90032	-2.3713	3.2998	3.4502	-1.2277	-3.5821	-0.6439	-0.52087	3.4349	1.77	0.67792	0.82097	-0.31332	1.4006	-1.4059	0.37116	3.0223	-2.9524	1.3652	-1.695	0.76819	1.8698	-2.3535	-0.80877	1.359	1.8618	-1.0906	-0.55068	0.51804	-2.8706
1.0969	-0.70864	0.70109	0.26742	-0.2876	-1.6346	2.7863	-1.5242	0.33776	-1.7958	-4.3267	-1.5855	1.5787	-1.4907	-0.91613	0.51292	1.8731	-2.3702	1.882	-1.8097	0.68254	0.8988	-3.1613	-3.471	-1.4557	-0.095774	0.91369	2.3619	-0.9786	1.9173	2.1851	2.6251	1.7381	3.0104	-0.74109	3.5131	0.67026	-2.6365	-0.85385	2.1037	-0.080483	-3.4657	0.11084	-1.7328	1.2181	1.1017	-0.81537	2.506	-0.43902	2.1007
-10.352	-8.637	-10.384	-7.6416	-12.012	-7.467	-8.2979	-10.997	-11.972	-10.147	-10.857	-12.449	-9.808	-10.722	-10.93	-12.423	-11.189	-10.486	-9.1834	-10.759	-7.8029	-11.178	-11.265	-9.3446	-8.6149	-10.709	-7.0897	-7.8578	-12.611	-11.941	-7.1919	-12.652	-9.255	-11.35	-12.234	-7.8529	-12.19	-8.3619	-10.113	-11.618	-11.879	-9.0156	-11.635	-9.9615	-9.6879	-8.4731	-8.2178	-9.2995	-12.49	-12.147
1.6598	0.079681	-0.16582	0.05899	-1.1296	3.6702	-2.4396	-1.6548	1.9972	1.6935	3.1179	-2.9817	3.0685	0.98676	-1.0957	2.2832	2.6363	2.0535	1.1753	-1.6858	-0.44531	-1.8052	2.2479	1.6972	2.3414	0.76155	2.6955	3.1809	0.34064	1.7289	-0.90001	3.187	3.1806	-1.2144	3.3265	-3.4867	0.10334	0.60803	0.62296	-1.2202	-0.94206	-0.46166	-0.47742	1.6105	-0.40222	0.30936	0.44348	3.323	-0.060607	2.9001
1.7846	4.874	2.879	1.8251	6.3198	7.0118	4.8495	5.1409	1.8893	6.5563	3.6063	2.5889	4.2967	5.6078	6.6297	3.9736	5.6677	2.7474	2.8912	4.006	3.3845	3.2341	0.87915	6.8199	3.4966	1.2571	5.1125	7.5765	6.2585	5.0149	3.6737	5.3848	2.0691	2.5969	4.6078	5.0322	3.5312	3.5558	4.73	2.5165	5.7265	2.9232	3.2874	3.3515	3.3106	5.7071	5.709	2.863	2.8352	2.1329
8.0924	8.1605	7.4326	10.376	8.3609	7.2964	10.706	8.9429	9.8241	9.3643	7.0266	9.7712	11.29	9.0053	5.5225	10.557	6.0105	10.895	11.081	7.119	7.2909	8.3322	6.2478	7.7963	8.9801	8.1449	8.7027	9.6776	11.16	9.0735	9.4948	11.215	7.3865	9.0358	7.1522	10.309	7.702	6.9048	6.8196	10.013	7.5757	10.114	6.9809	8.2477	5.8059	6.1379	7.0676	9.736	5.5072	11.218
-1.683	-5.7735	-3.3897	0.36916	-2.9926	-0.033977	-0.13749	-2.8855	-2.2587	-1.1763	-2.5677	-0.16767	-0.6211	-1.4562	-0.13209	-3.0183	-2.1133	-0.8378	-0.41271	-1.4545	-0.18936	0.50259	-2.2411	3.1721	-1.1266	1.324	-2.4474	-1.8299	0.11546	1.3904	-4.1157	-0.84759	-2.5657	-3.2981	-3.2526	-1.3817	-2.8216	0.4131	-2.6045	0.61579	-3.2804	-4.8895	-2.04	-2.9779	-0.027681	-2.3308	0.85381	-3.7296	-0.78531	-0.79169
-2.3596	-1.7424	-4.882	-3.1466	0.43141	-3.1873	-3.9343	-3.8906	-4.7492	0.37141	-4.6092	-2.9451	-2.5945	-4.3004	-3.5313	-5.6185	-3.6494	-2.5706	-3.4503	-1.0351	-2.4574	-0.47586	-3.2357	-2.1494	-2.4693	-3.8457	-2.4478	-5.7622	-1.8988	-1.4549	-2.9669	-0.35871	-2.146	0.24541	-3.7094	-1.5679	-1.3415	0.82249	-4.2702	-0.40135	-1.0609	0.25025	-1.186	-3.3557	-1.6546	-1.9212	-1.5285	-2.5411	-0.08941	2.598
-1.834	-0.60995	-1.5782	-0.44145	-1.065	2.8811	1.3334	-2.2913	0.55907	1.3776	-1.0118	-0.90429	0.25638	-0.77844	0.405	-1.3812	-1.4587	2.021	1.6124	0.14398	2.0038	1.4746	-2.1398	-0.8628	-0.21358	-2.4779	4.6352	1.5808	-1.0113	-1.4214	1.3515	1.0848	-0.74534	-2.9655	-1.0408	-1.0276	-2.8177	-2.4061	2.0791	0.22812	-1.0879	-0.56803	-2.4166	0.04431	0.13467	0.8657	-1.095	1.739	-1.8854	0.35575
-6.9135	-3.1954	-8.182	-9.8554	-10.58	-3.768	-7.61	-8.8062	-7.6336	-6.5798	-8.6663	-7.8556	-10.402	-8.4158	-6.0322	-7.0926	-2.7198	-9.9872	-6.1192	-8.7062	-5.2624	-10.193	-9.8032	-8.789	-10.801	-7.4675	-8.1258	-8.2343	-7.5488	-10.618	-10.206	-7.3079	-5.9518	-9.2309	-9.7207	-7.7822	-7.9002	-9.1515	-8.96	-6.5136	-8.0596	-8.651	-8.4008	-6.9423	-8.1942	-6.3241	-9.0291	-11.662	-10.314	-8.5303
-2.9713	-3.1021	-4.4769	-2.1215	-4.5131	-2.5515	-3.8781	-3.2218	-2.425	-0.2626	-5.309	-1.7253	-1.0339	-6.4221	-0.92383	-4.6936	-4.5387	0.081229	-2.9669	-4.5845	-3.4438	-5.9711	-2.487	-5.0229	-4.8369	0.23402	-5.7851	-4.0148	-3.0385	-3.4337	-3.082	-2.7061	-3.4814	-4.8754	-2.8291	-6.3192	0.024929	-3.817	-5.4571	-3.4877	-2.8353	-1.3614	-2.0679	-1.87	-2.3446	-1.8966	-4.1125	-2.9724	-3.2613	-3.5307
-12.657	-13.612	-13.982	-15.577	-13.845	-14.48	-14.619	-14.108	-13.812	-14.056	-17.771	-15.029	-12.66	-13.823	-15.089	-11.817	-14.123	-14.22	-12.533	-15.102	-13.603	-13.618	-17.131	-13.987	-12.94	-15.976	-14.666	-14.701	-12.125	-12.402	-16.214	-13.827	-12.565	-14.03	-16.649	-15.207	-14.643	-15.943	-18.473	-15.746	-17.548	-17.444	-15.012	-15.332	-14.965	-13.521	-13.816	-12.711	-16.415	-14.004
-7.8893	-9.8174	-6.2707	-6.4796	-7.4903	-3.4836	-9.0254	-5.1252	-6.364	-4.8363	-10.38	-8.2113	-5.0185	-9.6824	-8.7491	-5.3462	-6.8432	-4.7645	-9.9848	-8.3264	-7.642	-8.7386	-5.1672	-5.0219	-7.9993	-7.0078	-8.2409	-5.965	-11.981	-7.3202	-9.3895	-5.942	-6.2486	-5.7767	-5.5367	-6.6504	-6.9762	-9.6139	-7.4548	-5.5302	-7.0729	-5.4761	-10.168	-6.7097	-11.371	-8.0531	-5.9486	-6.0623	-8.2346	-6.2685
1.5743	0.55831	4.2158	-0.97392	0.83132	-1.2756	1.2665	1.5875	-0.098122	-2.8734	0.3663	2.6513	-1.0335	1.5462	2.913	1.4784	-0.61219	1.3225	1.3834	-2.9402	-2.1269	1.3747	-2.6037	1.665	-1.6792	1.7514	2.3583	-1.3712	2.0093	0.68173	0.010422	-0.034189	-0.80499	-0.84527	0.23184	0.95818	-1.359	-0.36076	-1.161	3.8414	-0.52214	-0.18727	-0.57779	1.2012	3.1629	0.28903	1.6241	1.2183	2.8825	-0.96018
-9.6895	-12.47	-8.6522	-9.3969	-8.6178	-9.8022	-8.9706	-7.832	-6.7486	-7.7616	-9.6734	-8.6021	-9.0955	-9.6497	-7.7149	-6.9454	-9.8916	-9.8604	-9.6065	-6.6551	-7.9604	-9.185	-5.8851	-10.665	-8.3354	-9.0738	-5.9187	-7.8399	-5.7904	-6.1345	-9.453	-8.9202	-11.381	-10.286	-10.524	-4.7303	-9.4316	-9.5093	-8.0877	-8.2646	-5.9415	-10.627	-7.0374	-12.477	-10.589	-7.5304	-5.3854	-8.3964	-9.2452	-7.0816
-1.1383	0.10179	0.099653	3.1689	-2.4474	-0.25408	1.9429	5.6885	4.6308	2.9935	2.5593	2.1987	-1.349	3.1022	-0.63015	-2.8405	4.21	4.8229	-0.020244	2.2366	-2.3906	-0.62942	1.0553	3.842	-0.5158	0.092103	1.7817	0.083091	0.73806	-0.075934	1.3857	-1.0429	2.184	-0.8205	-1.4119	1.0213	0.694	-1.0038	3.6086	1.5816	5.5426	3.6835	-2.4345	1.5726	0.568	1.0304	4.6443	-0.62539	0.29136	2.1907
-11.772	-8.8385	-7.8252	-8.8278	-9.1829	-9.0942	-6.7181	-10.605	-9.4171	-9.5736	-4.5126	-6.158	-9.5783	-10.536	-7.4975	-8.0133	-8.7947	-10.213	-10.202	-11.614	-10.209	-8.3233	-11.777	-8.5782	-10.043	-7.8759	-7.9142	-12.336	-9.7991	-9.0289	-9.4322	-9.2024	-9.7941	-7.9707	-7.9551	-10.9	-7.9068	-9.5649	-9.4044	-8.9136	-7.2287	-7.5636	-4.8217	-10.485	-10.068	-8.0286	-8.7935	-7.3281	-9.6901	-6.6576
-14.262	-16.214	-16.091	-15.61	-12.326	-16.961	-15.35	-16.403	-12.07	-14.251	-12.673	-13.509	-8.6655	-13.203	-15.622	-14.539	-11.335	-19.419	-13.871	-14.489	-17.123	-14.252	-16.047	-12.657	-13.524	-14.556	-15.194	-17.505	-14.631	-10.16	-15.729	-14.235	-16.573	-13.43	-13.452	-14.207	-15.866	-10.93	-17.07	-15.022	-13.844	-15.392	-14.201	-11.993	-15.693	-14.207	-10.764	-16.035	-16.144	-12.529
-12.477	-12.729	-9.9348	-14.94	-12.32	-13.645	-15.827	-14.841	-14.028	-14.939	-14.458	-16.275	-12.067	-11.783	-13.719	-11.337	-9.9005	-11.955	-14.995	-14.612	-14.101	-16.536	-12.726	-14.04	-12.226	-12.483	-11.629	-11.503	-10.521	-12.982	-11.126	-11.847	-13.185	-11.197	-10.832	-11.757	-11.926	-13.193	-10.769	-15.499	-15.232	-11.469	-12.971	-15.952	-13.643	-14.089	-14.254	-12.341	-14.248	-12.649
-9.1761	-10.686	-13.103	-11.445	-12.956	-11.574	-8.9165	-10.442	-10.002	-11.461	-8.4775	-13.412	-11.614	-11.288	-10.318	-13.031	-9.8459	-10.311	-10.432	-9.3075	-14.413	-12.209	-15.192	-11.05	-15.893	-11.291	-13.282	-11.165	-14.385	-9.1785	-13.143	-13.297	-12.801	-11.114	-14.54	-7.9058	-13.178	-11.035	-8.6751	-14.71	-15.338	-11.213	-9.1677	-11.784	-10.887	-13.868	-9.1298	-14.947	-9.4298	-9.3939
3.1247	4.6063	0.87693	3.7379	-0.5491	2.8818	-0.15233	1.6139	3.6653	2.04	3.072	-0.15209	-0.60897	-1.7396	4.4326	-0.28968	1.8039	3.1129	0.14135	2.3548	3.0433	2.9846	3.3493	3.4436	0.36458	-1.1415	1.828	4.95	-0.78147	2.9552	3.3791	5.4087	1.0294	0.32221	-1.2646	-1.3653	1.5695	2.6332	0.78267	1.7448	1.0546	2.5565	-1.6761	-0.96828	0.021115	1.1097	-0.70093	2.4726	3.185	1.9127
9.4513	10.611	8.9982	10.03	11.795	9.2881	10.946	10.424	10.2	7.804	9.6455	10.193	8.598	7.8895	9.5658	9.9019	10.043	11.336	12.624	11.502	10.156	8.7624	9.6322	11.424	11.185	10.52	6.0913	7.3322	9.1368	5.2899	11.521	9.6149	10.038	8.4202	9.677	11.077	8.6726	12.032	10.094	8.1145	9.1878	10.625	12.673	7.5421	10.516	9.9343	10.97	12.816	7.3296	11.533
-10.246	-10.614	-9.0713	-11.621	-11.484	-10.178	-8.2429	-8.1603	-11.416	-8.7958	-9.3421	-9.8489	-12.304	-9.491	-10.524	-11.454	-9.2561	-12.742	-13.046	-8.9084	-12.27	-13.232	-10.673	-12.319	-11.367	-9.3784	-10.079	-7.6243	-10.171	-13.099	-11.531	-13.526	-13.145	-9.3441	-14.031	-10.38	-7.2159	-9.3391	-9.992	-11.182	-9.3998	-11.057	-11.288	-11.102	-12.078	-9.8192	-10.409	-9.0071	-10.127	-10.578
-10.485	-12.668	-9.9422	-11.689	-12.424	-11.021	-9.0726	-13.365	-11.692	-11.196	-10.421	-9.8431	-11.48	-10.335	-13.072	-13.043	-9.2602	-12.024	-10.127	-13.473	-10.694	-12.202	-11.61	-12.393	-13.814	-9.8776	-11.254	-12.523	-10.979	-10.952	-8.107	-11.105	-13.188	-10.297	-10.575	-12.547	-11.591	-11.844	-14.923	-9.5212	-8.8774	-14.575	-8.1329	-12.172	-11.934	-9.7755	-11.734	-8.3743	-13.756	-10.925
0.13071	1.4202	1.4406	-0.54554	-1.6184	2.0782	-0.33717	1.212	2.6109	2.1912	0.75486	1.9188	-4.2859	-0.33508	0.66258	3.1914	-2.8742	2.1304	-1.7917	1.5432	1.4124	0.65975	2.1772	2.5973	1.1481	-1.0384	3.0712	4.1914	3.211	2.8268	1.0228	1.0009	2.0636	-2.3506	4.7264	2.6423	-1.4926	0.92071	-1.2531	0.49196	3.0231	-0.70646	-0.99919	3.0424	2.1055	-4.1265	-0.43805	2.7529	-1.7214	-3.0985
-12.759	-15.529	-12.135	-13.368	-12.048	-13.646	-13.35	-9.6284	-14.536	-13.843	-12.812	-16.31	-13.396	-11.655	-14.735	-10.741	-11.034	-11.754	-15.12	-12.856	-13.918	-15.792	-12.616	-11.339	-13.532	-15	-11.589	-15.196	-15.274	-13.29	-14.707	-12.654	-11.582	-9.1247	-11.637	-10.099	-13.8	-14.31	-14.795	-11.949	-13.48	-17.179	-14.198	-12.955	-15.27	-11.459	-14.605	-11.552	-13.348	-12.408
-1.4868	-4.9678	-2.0616	-3.3924	-4.1581	-3.2362	-5.2715	-1.8392	-5.7106	-1.702	-0.49893	-4.3215	-4.092	-2.8382	-7.113	-3.8151	-4.4565	-1.1974	-2.9827	-1.092	-2.7537	-0.17964	-0.66861	-3.1016	-4.051	-4.0002	-5.0773	-2.1647	-5.9892	-4.8852	-3.2657	-5.3199	-1.2842	-3.8473	-3.0263	-2.1208	-4.4113	-1.6084	-3.0273	-5.027	-5.2726	-1.5529	-3.0082	-5.829	-3.0424	-4.6218	-5.2835	-5.5993	-3.4354	-5.5792
4.9063	2.4688	10.154	5.3693	5.2907	4.4935	5.5318	5.2697	4.1661	3.805	2.7751	6.0247	2.7652	1.5137	8.5458	4.1876	2.5014	4.4466	3.8139	7.5478	4.1903	5.1577	5.3405	9.1139	4.7106	3.5643	7.5701	2.6503	4.2583	6.6445	3.9714	4.6918	7.8795	7.0767	5.4675	6.1114	5.3522	9.8949	3.6648	7.6812	5.5656	3.7885	4.293	0.25185	7.0752	5.2598	5.2273	3.3043	7.87	3.6976
0.81448	1.1338	6.74	3.3129	4.3918	7.8526	5.0328	5.5355	2.1468	4.7522	5.7784	3.8394	4.2816	1.3894	5.8804	2.4091	4.6696	5.2997	1.27	5.5429	6.1253	6.6844	5.75	6.6055	5.8356	5.397	4.2494	3.7502	2.484	5.5812	5.3091	5.3843	3.9454	4.9313	-0.43247	5.4923	5.3708	1.8712	0.36143	2.7328	6.5275	4.8666	5.384	2.7939	2.7241	4.6615	4.9873	4.0473	3.7423	5.5011
-3.5794	-2.9395	-4.8902	1.1795	-1.2705	-4.3227	-4.9574	-4.6044	-4.3075	-0.016151	-3.3901	-4.4606	-1.6416	-6.7956	-2.397	-1.9987	-3.4129	-2.9782	-6.2019	-2.7704	0.10396	-3.2629	-2.8113	-2.4375	-0.21558	-3.3277	-3.7663	-3.8465	-2.5875	-5.2404	-6.6058	-2.3802	-2.9428	-2.8597	-4.0361	-2.8269	-4.5421	-1.3914	-3.2257	-3.8295	-3.5216	-4.6555	-4.0568	-2.9307	-4.8431	-3.2242	-2.368	-1.5871	-0.39492	-5.8587
4.7855	9.0035	8.2947	6.973	7.275	7.1055	7.6849	8.0699	6.9615	7.7027	11.618	7.5084	4.9483	6.2129	12.806	6.7599	11.005	8.6472	8.434	6.8902	8.0539	9.7475	8.6401	9.6074	10.347	6.0597	6.2143	4.3536	9.8214	9.0325	7.5435	5.8758	10.036	9.5676	6.2277	6.7505	6.0713	9.5143	8.1409	8.69	10.394	6.7135	5.4224	9.5187	7.2908	6.6694	6.4827	8.6364	8.1949	8.7553
-13.735	-10.46	-14.316	-14.902	-11.064	-17.288	-13.475	-15.895	-13.793	-11.887	-14.667	-11.77	-11.104	-15.33	-14.07	-13.744	-11.902	-12.463	-13.09	-13.722	-17.136	-11.61	-11.127	-13.22	-14.915	-11.631	-13.892	-15.008	-15.039	-15.206	-12.661	-9.5424	-14.368	-12.592	-15.131	-9.9687	-14.211	-15.248	-13.543	-12.394	-12.26	-12.273	-15.579	-11.613	-13.719	-9.1639	-13.838	-15.563	-13.538	-13.596
3.6506	6.8152	4.2295	3.1147	5.6123	3.7154	3.8136	6.0608	4.0671	5.7293	5.7642	5.4789	7.4277	7.0767	2.4804	3.062	5.5446	4.5203	4.6975	6.8423	5.7879	2.9902	7.5378	3.0816	5.6262	4.5296	5.2124	4.3492	5.4984	6.9188	4.7411	6.6334	4.1507	3.4951	6.5071	7.0609	2.1449	1.1703	4.3523	4.6762	2.849	2.4136	5.0948	4.0474	4.4982	3.2698	5.3914	5.3791	2.6743	1.7521
-13.425	-15.216	-14.908	-14.126	-11.435	-10.811	-15.016	-15.253	-13.799	-15.15	-13.58	-14.522	-15.724	-12.151	-15.662	-11.16	-18.025	-12.452	-14.828	-15.174	-17.654	-15.37	-13.859	-17.113	-12.746	-14.133	-14.875	-15.81	-16.304	-14.836	-13.183	-17.571	-14.634	-13.851	-13.67	-10.322	-14.101	-14.245	-10.671	-15.158	-16.786	-15.562	-15.605	-13.965	-13.401	-13.557	-16.549	-13.302	-13.174	-14.316
0.49186	-3.9134	-2.4458	-3.7597	1.9014	-3.5017	-0.17124	-1.4024	-2.938	-3.5424	-0.84641	-1.9993	-5.1767	-1.7205	-2.4373	-1.663	-3.5341	-1.0457	-4.6614	1.3671	-1.2159	-3.0197	-3.2436	-1.0581	-3.4138	-1.661	-1.2801	-0.47223	-1.6745	-3.3264	-3.089	1.9089	-0.98684	-1.0715	-1.1317	-3.5554	-0.70728	-1.879	-1.6245	1.2336	-1.6789	-0.12868	-1.0098	-1.8283	-4.3012	-4.5383	0.53238	-2.1856	-4.3971	-2.0017
-2.5219	0.11895	-4.3487	1.3427	-2.4349	-0.88846	-3.8925	-1.9544	-2.2768	-1.0353	-3.1466	2.427	-2.6586	-2.6415	-2.2426	-2.2944	-1.5853	-3.5593	-2.9248	-4.987	-2.8125	-5.5571	-1.1288	-1.6143	-3.2323	-1.4357	-0.99975	-4.7316	-1.473	0.0033269	-2.5009	1.2521	-0.67924	-4.3402	0.052573	-0.84081	-1.0437	2.0783	-1.4766	1.2716	0.11922	1.2604	-3.8452	-1.2174	2.9741	-1.6674	-0.49104	-2.5566	-4.1423	-0.73132
-2.0916	-2.5492	-1.4368	-2.8342	-3.0299	-2.9655	-2.4607	-4.1542	-2.1742	-7.3443	-1.5399	-6.1198	-2.9233	-2.1841	-3.4568	0.42982	-4.4854	-6.6841	-7.0423	-3.8747	-1.3915	-2.8658	-3.5128	-4.7048	-5.6908	-3.158	-3.3383	-2.2914	-5.4035	-3.6434	-5.4473	-3.3688	-6.5923	-4.2412	-3.4398	-2.5836	-7.5386	-2.5457	-2.4521	-0.79986	-3.0984	-4.5083	-1.7243	-4.2721	-2.9731	-4.2798	-3.4666	-1.5196	-2.403	-8.7844
2.5999	3.0427	1.4935	0.69578	-0.41464	-2.7829	-0.45671	-0.23964	-0.98763	-3.3566	0.52654	-2.1757	1.2731	0.32575	1.1996	-3.4345	-1.6929	-0.27416	-1.6821	-0.26604	1.1432	2.1619	-0.89105	1.3271	-0.808	-0.28125	0.82274	0.86909	-2.6477	0.10561	-1.8739	0.11279	0.04012	0.98881	0.76376	-0.19374	-0.482	-1.2097	0.57436	3.4312	0.79218	-1.2407	-2.0533	1.7688	0.15887	-2.408	2.5278	-0.96851	0.77779	-0.16
2.3515	-0.86845	2.1461	-0.89619	-0.62315	-1.0048	-1.1163	-0.099349	1.2193	0.23009	3.4321	0.47688	0.54712	2.5674	0.073381	4.2552	4.7313	1.9956	-2.4214	0.36627	1.2291	-2.1289	1.9634	-0.53016	-0.098651	0.33827	0.18525	1.5318	2.5297	-0.35283	0.68301	0.39268	2.7139	2.2648	1.4035	1.1229	2.6398	3.566	-0.10628	0.33615	1.6963	2.0498	1.0225	2.2054	1.7207	-1.6358	0.7159	1.7105	-0.41468	4.221
3.9093	3.3792	7.0303	3.4955	1.4152	3.0668	6.626	3.5371	3.4329	3.5437	3.792	3.1776	3.5328	4.1191	5.2637	4.3221	4.2135	7.5973	7.2334	8.8681	2.8508	7.0173	6.5112	6.5933	2.2688	7.2944	3.6445	3.93	8.8347	5.6761	3.5152	3.5325	7.5256	4.8418	6.5021	5.3367	10.052	3.5985	3.6935	2.7188	6.7402	6.7287	5.3767	6.9379	8.6069	3.9945	3.3691	5.205	5.89	7.4871
-5.679	0.85778	-3.8289	-4.0995	-1.9291	-4.165	-5.249	-0.71402	-0.8473	-2.8291	-1.4027	-3.4406	-3.9997	-3.3812	-3.2872	-5.6669	-5.9032	0.80619	-2.716	-1.9077	-2.493	-2.9228	-2.8924	-2.9622	-5.5892	-5.7923	-3.152	-3.9704	-1.1631	1.576	-3.38	-4.8383	-2.6467	-0.27632	-1.9693	-0.19553	-0.69701	-3.734	-0.39968	-4.357	-5.656	-1.6583	-5.3836	-3.8363	-5.2326	-4.1271	-2.3175	-2.3518	-5.9276	-3.7309
-5.942	-8.4628	-5.0779	-4.6724	-2.197	-5.5775	-1.999	-5.2438	-2.8386	-6.7017	-6.1887	-2.5036	-4.1434	-3.8856	-5.4712	-5.0395	-6.324	-5.6659	-2.4125	-7.1581	-6.8341	-4.2178	-5.6486	-3.9834	-6.7675	-6.3613	-6.2039	-1.8414	-8.5399	-5.68	-3.8173	-5.69	-3.7728	-5.2622	-4.4621	-0.39893	-6.1928	-5.1169	-4.5478	-6.8679	-8.5124	-7.6578	-3.558	-4.1803	-5.2671	-4.7856	-4.9344	-5.0783	-4.2127	-3.9848
-0.30671	-4.1544	2.4111	-3.1109	-5.8139	-2.1702	-1.1644	-2.2396	-4.3696	-3.6768	-4.2692	-1.3984	1.1968	-2.8794	-3.0328	-3.0286	-0.37302	-1.4428	-1.5669	-0.30515	-4.9571	-0.54065	-3.5238	-4.3267	-0.32562	-1.2039	2.2939	-2.3311	-0.72712	-6.3458	-5.3805	-4.3169	-3.0515	-1.1138	-3.0753	-1.8479	-1.5696	-4.8182	-1.8835	-0.26495	-0.30208	-2.3645	-1.5083	-1.0307	-0.4563	-3.9335	-2.1935	-2.1649	-3.769	-1.7269
2.4518	-1.1205	-1.0827	1.0737	2.0962	0.37392	-0.62171	-0.66268	0.12854	2.5122	0.285	2.2892	1.5978	-0.059006	3.0458	0.38912	2.2002	-0.81178	0.66273	-0.77093	1.3229	3.3063	1.5587	-0.5601	1.6219	4.5745	-3.0657	0.10877	0.18935	1.4352	-1.7564	1.1917	-1.1768	-0.64809	2.1295	0.37232	-0.71732	-0.58008	0.83058	2.0292	-2.4773	2.2026	-0.37764	-2.3144	1.9577	0.76186	0.26575	-1.5042	1.8329	3.6428
-16.44	-11.456	-13.598	-16.029	-15.409	-15.242	-15.126	-13.323	-16.109	-14.993	-14.474	-15.115	-9.442	-13.325	-15.269	-11.505	-15.176	-15.161	-16.155	-15.172	-11.154	-15.043	-11.358	-11.264	-16.239	-14.511	-17.006	-13.865	-13.47	-14.944	-14.871	-17.158	-13.041	-16.578	-17.607	-13.912	-13.501	-16.768	-12.941	-13.518	-14.039	-16.091	-16.557	-14.602	-15.703	-13.317	-16.157	-15.366	-13.356	-15.353
1.2699	1.9491	-0.16001	0.92504	-1.5498	-1.3519	0.24797	1.4598	1.8307	1.8485	-0.70157	-0.062858	-0.8711	-0.17815	0.09704	0.27351	1.2694	-1.673	-0.054163	0.046507	-1.1682	-2.895	-1.6875	0.1516	-4.615	-1.8504	2.8998	0.11326	-1.0989	0.72706	0.54009	-2.1819	-3.2604	-2.7171	-0.96411	2.6271	-1.7767	-0.05343	-1.733	-2.4867	0.97637	0.73485	-2.5005	3.2112	0.99787	2.2566	-1.2405	-1.1284	-0.69494	2.2686
-12.686	-12.663	-7.3713	-11.043	-9.9711	-10.178	-8.6725	-8.8672	-8.9076	-9.7754	-10.404	-8.8676	-6.4767	-11.939	-9.2972	-9.2006	-9.3541	-11.546	-14.151	-9.9889	-9.5993	-9.6714	-10.952	-9.187	-10.519	-11.586	-11.61	-9.1967	-11.995	-12.002	-9.9083	-12.732	-12.794	-9.896	-7.0295	-11.008	-8.85	-10.685	-10.831	-10.597	-10.653	-9.8385	-10.445	-9.0345	-10.52	-13.483	-12.925	-12.264	-9.6049	-11.342
-10.357	-13.92	-9.8104	-10.589	-9.6495	-12.014	-13.219	-12.896	-11.368	-11.159	-10.963	-13.069	-10.483	-10.953	-12.027	-13.857	-14.731	-12.31	-11.212	-11.838	-13.674	-10.805	-12.639	-9.754	-10.432	-10.918	-12.13	-10.361	-13.308	-10.919	-8.6853	-12.687	-13.57	-12.504	-9.6564	-11.079	-13.942	-11.716	-13.347	-11.349	-10.597	-10.608	-10.924	-11.552	-13.742	-11.004	-11.962	-13.438	-14.979	-9.785
-4.9147	-5.4984	-5.9054	-3.452	-2.875	-6.4936	-6.4056	-5.6043	-5.0546	-7.8524	-5.9637	-9.981	-4.1827	-7.8736	-3.8575	-3.1953	-7.7022	-7.1852	-6.143	-4.3469	0.0054367	-5.6824	-3.1059	-5.8473	-6.0993	-5.2975	-6.8625	-6.5617	-3.5461	-6.6645	-2.3809	-8.7225	-3.3533	-3.1453	-9.3629	-6.8266	-3.5178	-7.7281	-5.3401	-7.2705	-7.2383	-4.8428	-4.7007	-1.5469	-5.3648	-4.0699	-6.565	-7.1186	-6.3461	-6.4712
-13.323	-12.446	-12.761	-12.587	-11.868	-11.878	-11.411	-14.525	-10.714	-5.8177	-12.082	-13.952	-12.227	-10.914	-11.644	-10.15	-12.407	-12.77	-13.926	-11.924	-8.984	-10.654	-9.9903	-11.989	-8.8441	-10.136	-7.7576	-8.6236	-13.844	-11.987	-10.775	-11.195	-8.6229	-12.571	-11.193	-8.7163	-16.131	-11.825	-11.681	-13.162	-11.871	-8.8839	-9.8365	-7.5459	-13.588	-9.286	-8.6897	-9.8372	-12.559	-12.911
8.5929	8.8584	7.995	4.6743	8.961	8.6264	9.298	6.6719	7.616	10.533	6.7682	6.5366	6.3184	7.4549	5.834	8.5638	9.3647	9.5832	6.0472	10.355	5.6262	7.7653	7.7865	9.6241	9.5389	9.7604	8.5475	11.129	7.5674	9.1619	8.9093	8.2554	7.3773	10.677	7.9886	8.3868	9.6926	10.084	9.4895	7.6274	7.5203	9.0433	2.8809	8.5297	5.9435	5.1489	8.2803	7.9097	9.3667	7.0277
-1.4453	-1.5782	-1.528	-1.4543	-0.95199	-0.68086	0.36245	-3.2361	-2.2036	0.055929	-1.9365	-4.088	0.37313	-0.68216	-0.50731	-2.9282	-0.36431	-0.9889	-1.0186	-3.0707	-3.6406	-2.3335	-1.1486	2.1446	-2.0058	-5.6058	-0.46225	-0.80427	0.36766	-2.3129	-0.40305	-3.2418	3.0427	2.2566	2.6269	1.5651	-3.1457	-1.1224	0.66207	-1.8704	-2.1603	-3.2747	-1.5305	-1.1647	1.5576	-4.3608	-2.4828	-1.9779	1.7506	-0.1314
-0.34147	-3.5793	-0.76672	-3.4785	0.27536	0.0981	-0.81631	2.1137	-3.1079	-0.23943	-7.5228	-2.2875	-1.1336	-2.6607	-3.5155	0.40298	0.72304	-1.5743	-2.4527	-2.4015	-3.4786	-1.7579	-3.8636	-5.3224	-3.8142	0.17425	-3.4837	-3.1746	-2.8333	-2.608	-4.1615	-3.3764	-3.4012	-1.2216	-5.062	0.29184	-2.2016	-0.90892	-0.68055	-5.2077	-4.6339	-1.5256	-2.9799	-3.2046	-3.9423	-2.1866	-3.1301	-1.1698	-2.5598	-2.8767
1.0347	3.9557	5.8796	3.5132	7.932	5.7022	7.6565	6.8471	2.4648	3.52	3.8137	6.1262	5.8198	3.8626	4.6213	3.1772	2.0601	6.0546	7.567	1.7922	4.989	8.1958	6.2843	6.5684	7.1457	5.0864	6.3629	4.8853	2.2882	4.4122	3.9344	5.8456	5.7895	6.691	4.2463	5.0568	6.3152	7.1828	4.7268	4.6791	2.0477	2.6946	5.2153	3.2059	5.8075	3.9021	4.4673	0.10428	6.0084	5.5687
-4.0016	-3.2306	-5.8883	-0.92138	-3.2033	-3.1354	-4.5697	-2.7841	-2.0306	-5.7335	-4.0612	-4.9254	-1.2377	0.66388	-4.9133	-6.0249	-5.1785	-3.6132	-3.8019	-1.8149	-1.3794	-3.0086	-2.9422	-0.89426	-3.2702	-4.2003	-4.0796	-6.7108	-6.4253	-3.8249	-6.1192	-5.4558	-5.142	-7.8005	-1.9392	-2.9815	-3.8615	-3.962	-4.3097	-2.8345	-1.9316	-5.6821	-2.3485	-2.5562	-3.0702	-3.8843	-5.7098	-2.991	-2.2463	-4.0159
1.893	3.262	6.5801	5.4191	2.9031	5.9194	2.2711	3.2239	1.8734	3.5617	3.1636	4.0072	1.722	2.7245	3.0523	2.824	5.209	3.0829	4.1319	4.9161	4.16	4.1145	1.0466	3.6446	-0.95538	5.3802	1.4373	5.3049	1.6812	3.2525	4.63	3.1087	4.3756	5.1117	5.9348	1.9596	4.238	5.472	5.6333	1.0616	1.1085	2.4086	7.458	4.1177	1.774	4.1189	1.2071	1.1564	3.153	0.71924
1.765	-2.5205	-3.9066	0.15514	0.47227	0.85682	3.0192	-0.064216	0.35071	-0.44124	-0.35939	3.1793	1.088	-1.2616	-0.89476	-2.4037	-0.30322	0.64488	1.5227	-4.1567	-3.7242	2.3652	-1.4135	-0.54522	-0.42141	2.9021	-3.3147	-0.052648	0.36425	-1.5773	-1.2066	-1.2448	0.44678	-1.1463	0.18347	-1.2649	2.4899	1.2396	-1.3911	-3.4599	1.7046	-2.2862	4.3088	2.1879	0.010554	1.2419	2.8342	2.0178	1.4427	0.45032
-3.4773	-6.9383	-6.7673	-4.7881	-6.8741	-9.2002	-6.227	-7.4629	-6.4541	-5.3023	-6.6253	-4.8564	-7.0099	-5.731	-4.7963	-6.8969	-6.0976	-6.7743	-4.3364	-6.7754	-8.0832	-9.3486	-5.3705	-7.3946	-6.2874	-4.3175	-7.8794	-9.8674	-6.2503	-7.5476	-10.067	-4.8533	-4.0675	-6.1579	-5.0926	-5.3249	-7.6617	-5.3417	-4.268	-4.592	-7.7118	-5.7871	-6.2277	-5.2033	-7.2887	-5.4078	-10.993	-6.9703	-6.0156	-8.3072
-3.3348	-3.8532	-0.64692	-5.4402	-4.2251	-1.7159	-3.5262	-2.1957	-3.1142	-4.541	-6.1464	-5.7353	-5.1345	-5.0122	-5.8335	-4.8408	-3.8356	-5.0658	-3.1439	-5.039	-3.9238	-3.1391	-7.2077	0.47798	-5.878	-6.381	-5.6103	-2.7123	-4.1956	-6.4785	-4.8446	-3.0158	-5.0033	-0.075073	-3.1112	-3.1379	-6.4482	-3.5912	-5.4799	-1.8494	-0.74071	-3.6852	-2.3672	-6.9753	-5.2759	-4.9202	-3.0462	-6.6307	-5.4446	-1.4698
-3.1189	-4.6645	-1.8918	-0.85335	-2.8236	-3.4457	-4.1313	-1.0821	-1.4996	-1.4402	-1.7734	-3.44	-0.51225	-5.2074	-2.3397	-4.7433	-4.6963	-2.4794	-0.59637	-1.2869	-1.1785	2.07	-0.86943	-0.77813	-2.7828	-1.685	-3.1036	-0.88631	-3.1098	-3.3932	-2.786	-4.7673	-1.9215	-2.1477	-1.0402	-2.5475	0.57733	-1.9765	-2.7631	-5.5543	2.3069	-3.2518	-3.1058	-2.467	-0.79937	0.32204	-2.9402	-0.11548	-2.5798	-4.1674
-1.9132	-0.41709	-4.6572	-4.1819	0.32875	-0.98953	-2.6915	-0.47054	-2.2898	-2.43	0.82894	-3.5268	-4.7243	-1.5874	-1.6172	-2.5725	1.0037	-5.5485	-2.2107	-0.91573	-2.6881	1.0878	-1.8496	-1.8472	-2.4148	-0.88586	-1.4455	1.0624	-0.31193	-2.3794	1.8181	0.76011	-1.9963	-0.62319	-2.286	-3.752	-0.61114	-3.5711	0.78234	-2.856	-2.6979	-0.054731	-2.6851	-2.822	-3.6733	-1.8731	-2.904	-1.8775	0.28637	-0.70819
-9.2315	-8.0608	-10.014	-5.7247	-11.441	-10.081	-8.6833	-11.086	-14.642	-10.637	-10.074	-11.63	-12.881	-8.6438	-10.313	-12.361	-10.905	-13.468	-13.858	-10.76	-10.776	-11.597	-9.6913	-12.145	-10.212	-14.617	-12.186	-10.614	-10.668	-11.296	-10.684	-8.9826	-13.401	-11.401	-12.247	-10.002	-8.6995	-9.4016	-9.1317	-9.9792	-8.3815	-12.005	-11.024	-13.04	-8.3968	-11.045	-10.763	-8.1254	-9.3229	-9.0574
-2.8323	-2.7641	-0.36378	1.6282	-1.5151	-1.2051	-0.40341	-1.8909	-2.2161	-2.6114	-2.0756	-2.2379	-1.0308	-1.9789	-2.6471	-1.2165	-2.4849	-2.8185	-3.8173	-1.9389	-3.8814	0.98991	0.49148	0.53122	-0.11291	-0.41825	0.15773	-1.4923	-1.9713	1.2102	2.2902	-1.8147	-2.6047	-2.9094	-1.0524	0.017142	-0.95392	-2.803	1.4822	-2.4284	-2.1305	-1.3904	-3.9289	-2.4323	-3.919	-2.0799	-4.075	-0.67143	-3.1561	-0.68395
-5.057	-2.5965	-3.2452	-1.6962	-2.9975	-4.1793	-3.1437	-2.4306	-4.6131	-2.9965	-2.2999	-1.9738	-2.1128	-2.9717	-0.24148	-4.4189	-1.9015	-2.84	-4.2	-2.7733	-1.8654	-3.68	-2.415	-5.4886	-3.8758	-5.4907	-6.5616	-4.0879	-4.4657	-5.3261	-4.3108	-5.2962	-4.496	-5.1941	-3.1794	-0.63685	-4.2277	-3.7175	-5.6276	-3.7778	-3.6812	-1.4695	-2.9472	-2.2459	-5.5094	-3.8908	-1.5045	-0.089568	-5.5886	-2.6353
5.8539	8.7134	8.6616	8.3358	6.4221	5.4242	9.712	4.8411	7.3846	7.1925	8.8129	6.6906	2.3291	7.2385	7.3125	6.9154	8.2796	7.0084	5.964	8.6121	6.9384	8.4282	6.9797	4.9961	6.0635	5.9408	6.3677	9.6909	6.3556	7.5106	6.237	6.9718	10.552	6.2083	8.8548	4.0448	2.1858	6.9968	6.9691	8.8143	6.6193	7.7652	7.1182	8.1397	6.1624	4.4972	8.9676	5.7103	5.2581	5.9857
-3.599	-6.8845	-3.8645	-3.1605	-5.8082	-4.2558	-3.286	-3.1836	-6.9605	-1.3649	-4.5274	-5.4455	-4.1487	-3.7923	-1.1655	-2.0636	-5.2703	-6.047	-5.6401	-4.1952	-0.51948	-4.6716	-4.4104	-2.0444	-4.3521	-5.2736	-3.6934	-3.7237	-2.1225	-1.8026	-3.2283	-2.496	-0.73881	-2.0251	-3.8403	-7.0564	-1.1543	-1.9247	-4.8954	-3.5674	-6.0518	-3.1756	-1.2949	-4.5175	-3.4019	-3.7235	-4.2744	-5.2386	-3.1012	-2.4368
4.4109	5.5348	1.6224	8.9835	6.5996	10.036	7.1455	8.5647	3.7768	4.8129	8.1245	6.0736	5.4033	6.4186	5.8712	8.0936	3.799	9.8936	9.5339	6.2787	9.6109	3.7037	10.829	7.086	4.9136	6.4429	5.7138	6.8488	6.2897	6.1748	5.345	6.7589	9.3426	6.1055	5.7521	3.9132	5.8395	9.5225	9.3056	8.1913	7.7033	6.8091	7.0796	7.0697	6.901	4.5905	7.5546	8.901	6.7394	8.3269
-14.498	-11.895	-16.939	-12.973	-13.168	-13.536	-14.413	-16.216	-15.47	-13.597	-17.813	-12.532	-11.249	-14.257	-12.322	-15.066	-15.716	-14.852	-13.521	-18.89	-16.199	-14.9	-14.284	-15.137	-15.911	-14.227	-15.078	-15.079	-16.907	-16.529	-10.858	-15.635	-11.93	-14.435	-13.807	-14.746	-16.063	-13.401	-15.719	-14.954	-13.421	-12.867	-14.435	-15.484	-15.139	-14.402	-14.99	-16.771	-15.049	-16.249
-14.177	-14.397	-14.539	-10.937	-14.112	-13.085	-13.293	-15.388	-15.554	-13.649	-11.485	-10.998	-16.345	-11.662	-13.894	-14.54	-15.096	-13.701	-14.759	-11.944	-13.665	-12.966	-14.517	-16.614	-13.346	-14.885	-12.107	-10.407	-12.601	-14.169	-12.315	-13.533	-13.294	-15.74	-13.523	-15.477	-12.36	-14.33	-14.309	-13.619	-16.143	-13.606	-13.218	-16.034	-12.414	-16.519	-15.636	-16.053	-17.691	-13.323
-3.5907	-2.2342	-2.5252	-4.9189	-1.7443	-1.5634	-3.4661	-3.987	-3.465	-3.9331	-1.3173	-0.75592	-4.9607	-3.6938	-2.2888	-4.6573	-1.0776	-3.1636	-4.0584	-5.1111	-2.5099	-2.4881	-3.3437	-3.7228	-3.1787	-2.7076	-3.8739	-0.59546	-1.0757	-3.536	-0.032758	-0.8314	-0.30288	-2.4135	-0.51595	-0.63897	-0.60914	-0.60758	-2.1838	-2.1002	-3.0391	-3.0669	-3.2686	-4.125	-2.1788	-3.5892	-4.5358	-1.7347	-0.83609	-3.3957
0.86414	-0.42621	1.3951	-4.9918	0.038634	-2.9403	-3.1725	-5.2039	-2.4885	-1.8878	0.23318	-2.0591	-2.4805	-1.8313	-3.4496	-2.8407	-2.2216	-2.974	-2.9299	-1.4065	-2.8416	0.32142	-3.7516	-4.4481	-1.4109	-2.8591	1.1106	-2.2302	-2.793	-0.94239	-1.4856	-2.0518	0.5064	1.2267	-2.9805	2.2125	-1.015	0.4371	-1.1399	1.4633	-0.58785	-2.0186	1.218	-3.4223	-3.1915	1.0684	-3.2671	-3.2473	-1.6298	-3.0515
-15.443	-12.044	-15.6	-14.608	-13.714	-14.139	-13.122	-13.643	-14.546	-11.722	-13.308	-17.278	-12.567	-11.148	-11.659	-11.826	-12.222	-11.475	-13.876	-12.713	-11.878	-15.157	-9.532	-14.732	-14.25	-15.175	-17.992	-14.749	-14.328	-12.526	-15.689	-15.377	-11.342	-13.246	-14.563	-10.061	-16.717	-15.025	-13.776	-15.27	-11.351	-12.806	-15.319	-16.466	-15.07	-16.702	-14.107	-15.136	-12.685	-11.155
4.5415	-1.772	2.345	2.5963	3.1488	2.0452	1.4109	2.7707	2.8874	2.2733	1.8081	0.93439	0.57493	5.1004	4.4708	1.3022	-0.77265	3.2872	4.8532	4.7545	1.5978	-0.98003	2.1482	5.489	0.17769	1.4073	2.0831	1.8603	4.6688	4.5076	1.9912	4.2059	-0.058733	-1.1252	1.9312	3.1355	2.5979	1.4603	0.8229	4.0126	0.19917	4.618	3.8493	2.0279	4.0663	3.0586	4.6608	3.4544	3.7053	1.7124
-3.4024	-5.0384	-5.1456	-4.6053	-5.1467	-5.9736	-4.7215	-2.452	-2.7949	-7.9934	-4.3166	-3.5832	-5.7709	-3.5914	-5.0089	-5.6365	-3.4087	-3.2409	-3.2089	-4.0788	-5.729	-6.7871	-2.5434	-4.1869	-2.8653	-4.7992	-6.5692	-5.6185	-5.1385	-0.86783	-5.7922	-3.1102	-3.9671	-5.4821	-6.896	-4.5366	-5.9129	-5.8266	-2.3474	-4.1837	-3.52	-6.2296	-7.3551	-5.0171	-7.9399	-3.6525	-5.7641	-4.7242	-4.5373	-4.7453
4.8511	0.23982	-0.47678	-1.8644	1.0995	-0.57359	-0.32277	-0.6949	-0.58072	0.90198	2.958	-1.0974	3.2399	-2.0792	-0.25238	-2.6262	-1.7672	3.2808	1.7919	-1.6244	-1.0413	-0.078699	0.80659	3.3469	0.77879	-1.5588	-0.24243	1.3576	2.6792	1.1108	-1.3187	-0.93336	1.4133	-1.1913	3.8079	2.6424	-0.61218	2.199	0.35913	2.3751	-1.8567	2.7409	0.99611	2.3368	0.89973	-1.0827	2.376	2.0877	-1.1751	3.4088
-4.4131	-3.8378	-1.7012	-2.5109	-0.13669	0.97339	-1.0837	-2.0137	1.0086	-2.0987	-1.4604	-1.8693	0.92045	-1.6674	-0.56813	-1.5614	0.085575	-1.3248	0.25697	-2.1005	2.1149	-1.3666	3.4847	0.39647	-1.4228	-0.52273	0.089312	0.27583	-2.6624	-0.57958	0.97533	-1.5855	-0.0034348	-1.2127	-1.4235	-1.1504	-0.18435	-1.5521	1.5846	-1.38	0.57209	1.5636	1.6833	-0.31607	0.76312	2.2469	0.070812	1.9914	-0.40431	-0.61519
-2.7822	-3.6925	-1.1964	-5.3362	-3.1224	-4.1962	-0.86697	-2.9012	-3.16	1.9278	-1.034	-3.8447	-3.3397	-1.2999	-1.0013	-1.8687	-0.030795	-2.1416	-4.9306	-2.0843	-2.9146	-2.9132	-1.2097	0.85575	-2.4353	-4.8376	0.80783	-0.62584	-6.3354	-0.57946	-4.8146	-2.8024	-1.8373	-5.6883	-4.0189	-3.9654	-2.027	-4.8497	-3.9478	-2.3528	-2.6023	-1.9644	-3.123	-5.4886	-1.7401	-1.0672	-3.0569	-3.2692	-2.1948	-3.6825
5.1088	5.1463	8.1541	6.2131	5.9743	6.0516	9.7102	6.8978	4.7766	7.8309	3.3156	4.8088	7.2364	7.3434	4.9954	5.6446	5.4065	6.5377	3.0868	7.4055	3.4378	4.6466	3.873	6.2219	4.6821	6.9214	9.6848	4.1208	6.4357	4.2796	3.2147	9.2852	7.727	1.9804	4.528	7.4398	3.8364	3.9174	4.6608	7.1322	5.6512	3.978	8.5902	2.7198	6.6362	3.4168	6.6052	8.8429	5.4649	7.0483
-4.593	-6.9276	-5.986	-2.3466	-5.8719	-3.7115	-1.6739	-4.624	-4.4293	-3.7607	-4.7707	-5.8485	-2.3107	-3.9897	-1.7772	-1.707	-1.9878	-4.73	-5.9834	-3.8247	-3.5664	-4.2252	-8.5333	-2.8132	-5.9581	-3.9444	-4.8164	-3.8371	-5.6565	-4.3088	-1.0413	-5.2308	-1.0509	-6.4689	-4.8327	-3.4505	-5.784	-2.3675	-2.2461	-6.6965	-0.54949	-1.7247	-3.3204	-2.55	-3.8478	-4.9909	-4.0968	-6.0929	-3.9012	-2.8365
-4.8298	-4.3968	-4.4434	-7.0186	-4.5223	-8.7085	-5.1968	-7.4755	-6.0253	-2.8219	-6.1024	-4.8765	-2.6289	-3.9777	-4.4464	-6.2615	-5.316	-3.6808	-6.0634	-4.4524	-6.9679	-2.8389	-6.4596	-6.2973	-3.3702	-4.3994	-5.3171	-4.0978	-6.1592	-4.5969	-5.9375	-5.1456	-3.2623	-5.6742	-8.0413	-7.0871	-3.8264	-3.6031	-4.9334	-7.4987	-3.52	-4.9711	-4.8101	-6.4811	-5.7878	-8.3427	-1.3014	-1.9701	-5.8151	-4.4087
-11.451	-13.111	-9.3057	-13.246	-8.2302	-8.4732	-9.9872	-4.406	-12.492	-7.7981	-13.156	-14.246	-11.1	-12.163	-7.1196	-9.2153	-11.76	-10.218	-9.6148	-9.2221	-12.096	-7.5144	-10.634	-10.43	-10.324	-9.2475	-12.77	-8.9313	-10.518	-9.2376	-8.4946	-10.087	-10.245	-11.709	-7.7418	-10.563	-12.866	-12.228	-10.947	-11.725	-13.377	-12.4	-10.457	-10.355	-12.69	-14.614	-10.492	-11.943	-11.457	-10.624
-9.1269	-7.5484	-11.627	-8.0155	-8.925	-10.422	-9.5458	-12.314	-13.658	-11.842	-9.156	-11.13	-12.229	-8.3541	-11.828	-13.104	-14.643	-9.3022	-13.781	-9.9981	-11.903	-10.03	-11.869	-10.378	-13.022	-10.94	-12.147	-8.8966	-12.256	-10.551	-11.628	-12.934	-11.139	-11.648	-9.3928	-10.792	-8.4363	-10.264	-9.3256	-7.3629	-10.504	-11.555	-8.8692	-9.4764	-13.034	-9.6213	-10.835	-12.892	-12.712	-9.7107
-7.0439	-5.851	-3.6132	-3.7431	-6.9582	-3.0034	-5.2491	-8.8453	-8.5778	-10.81	-7.5344	-4.7773	-5.6138	-8.7944	-6.096	-4.6944	-6.2857	-7.4186	-7.7714	-4.0076	-7.7534	-4.0494	-4.3957	-7.1023	-4.6546	-2.4902	-5.8816	-4.4951	-5.9531	-4.0786	-9.1709	-6.25	-3.1303	-6.7013	-3.5457	-3.2047	-5.3865	-5.4747	-7.6608	-4.1746	-3.6637	-7.7664	-6.1391	-8.6725	-7.9144	-5.0202	-6.3201	-7.8682	-4.3836	-4.2198
-1.1087	-0.71785	-3.3138	0.27516	-0.0099598	-3.3157	0.031703	2.3436	-2.1617	-2.2816	0.46251	-1.7636	-2.8709	0.8116	0.48689	-2.6866	0.0042945	0.48853	2.8242	-1.1177	0.33851	-4.1129	-1.1059	-3.6655	-4.8472	-1.2652	-3.3165	0.41003	0.5956	-0.237	1.8959	0.0074177	-1.1449	0.96534	-3.1232	1.4383	-2.501	-3.5748	2.4962	-0.21489	-0.062668	0.0037685	-0.25021	-0.81221	-0.082063	-2.9531	-2.8409	-2.0836	-2.2881	0.079915
-6.81	-2.1796	-7.7285	-7.3696	-3.7705	-4.273	-6.4647	-5.7082	-4.6206	-5.1807	-6.0303	-3.8449	-3.5176	-4.1131	-5.9487	-4.3261	-6.8829	-3.9233	-4.2891	-6.8135	-1.0482	-5.947	-4.4745	-3.9842	-3.4737	-3.4139	-6.4339	-2.7033	-2.6274	-5.2387	-2.0177	-7.7337	-5.5608	-5.9997	-3.7144	-7.1026	-5.4104	-7.114	-3.8316	-3.8723	-4.9614	-6.5879	-4.5776	-2.1028	-3.1589	-2.0191	-6.4025	-6.8325	-4.4692	-7.2822
-2.2066	-4.201	-7.7941	-6.187	-5.3025	-5.2666	-3.6006	-3.9425	-4.0975	-3.9039	-2.196	-3.1109	-5.5247	-3.13	-2.2999	-6.6379	-2.0664	-3.7739	-2.0396	-3.5628	-5.1616	-2.7589	-4.4835	-1.0545	-3.6543	-3.3725	-4.3641	-4.7762	-5.1745	-3.993	-3.484	-2.6534	-1.7357	-3.6013	-0.62566	-2.8837	-1.5313	0.11596	-6.5909	-1.1575	-4.8139	-4.3993	-6.2073	-3.2454	-4.8532	-0.33794	-4.0264	-5.2978	-2.1272	-2.0873
-10.618	-7.2986	-7.5731	-9.5034	-8.0236	-7.6445	-10.945	-7.5777	-8.4415	-8.5022	-8.626	-10.338	-7.873	-11.206	-11.163	-10.152	-9.3094	-8.4148	-9.5247	-6.3621	-8.2978	-8.1363	-8.0944	-9.9178	-8.6397	-8.8039	-7.9103	-11.297	-11.43	-9.2532	-7.8266	-8.0117	-8.5654	-6.813	-9.8371	-7.1356	-6.8916	-9.2757	-8.2798	-9.2351	-8.8293	-8.5969	-8.6333	-6.6759	-5.9891	-6.7687	-12.559	-8.0517	-8.7382	-10.927
-11.959	-13.462	-9.0873	-11.578	-10.392	-11.588	-9.1271	-11.744	-13.096	-11.83	-11.137	-11.587	-13.727	-12.365	-12.914	-11.213	-8.5975	-12.647	-9.9621	-8.9622	-13.328	-15.153	-13.471	-12.088	-10.423	-13.035	-9.4972	-12.63	-11.161	-14.805	-9.6147	-7.0986	-14.353	-11.194	-10.672	-8.2135	-10.467	-12.626	-12.187	-12.655	-10.892	-12.949	-9.8827	-11.842	-14.157	-9.904	-13.057	-9.2456	-13.536	-10.294
-3.7734	-7.55	-3.1268	-7.8444	-5.6605	-7.3817	-5.7877	-5.8457	-3.9651	-8.4202	-4.7589	-6.8294	-3.1596	-3.9285	-4.9156	-6.8805	-4.6537	-3.9878	-4.0839	-5.5229	-3.2508	-5.3896	-7.1087	-5.1033	-4.8091	-5.3712	-6.0013	-5.9237	-5.6467	-6.7232	-6.2449	-6.3283	-1.9946	-6.668	-5.7452	-5.113	-7.8592	-3.5353	-5.9828	-3.2286	-8.7805	-8.1574	-4.2127	-5.2301	-5.6904	-0.14017	-4.9385	-5.308	-7.3673	-6.4202
-0.11184	-1.512	-0.94473	-1.6406	0.63345	2.5781	-0.91174	0.14525	0.37845	1.4239	-1.0705	1.5869	-4.46	1.7595	-1.9181	5.3261	1.8781	-2.3375	0.20295	-0.90534	-0.3565	-1.936	2.4984	1.5499	-0.03295	-4.673	0.65256	-0.10277	-2.6677	-2.955	-0.29975	0.651	1.5635	0.026584	-1.5632	1.884	-1.1016	2.9914	-1.0847	0.03547	0.75267	0.37138	0.073186	-0.17973	-2.1102	-3.5941	-1.0488	2.2245	2.7657	2.5561
-22.935	-18.906	-21.209	-24.806	-23.881	-23.874	-20.866	-21.097	-21.922	-23.885	-20	-23.976	-24.767	-21.17	-23.803	-23.012	-20.972	-19.285	-17.807	-21.73	-23.138	-21.518	-21.534	-22.417	-22.575	-20.564	-24.115	-21.41	-20.8	-24.57	-23.723	-21.063	-18.721	-22.277	-24.649	-23.059	-21.932	-20.293	-23.542	-21.885	-21.51	-22.278	-20.54	-18.453	-18.73	-22.603	-21.359	-20.846	-23.382	-21.857
3.8099	3.4837	5.6568	4.3241	6.1067	3.829	3.9212	3.9445	4.6631	4.1379	5.5143	6.5941	3.6686	7.1556	6.5829	6.9789	4.0979	6.1735	6.7399	4.8232	5.1644	5.604	3.688	6.3556	4.1081	5.5685	6.1842	4.1067	3.6654	4.9734	6.754	7.2425	4.2357	7.0811	3.6661	3.8357	3.4801	5.0836	3.6779	6.8682	5.8879	5.1349	3.8409	1.4423	7.4833	-0.3592	6.8274	3.5352	2.5718	3.5652
-3.5835	0.30765	-0.50416	-1.2718	2.2977	-0.92915	1.3528	0.037805	0.96033	0.93743	-1.2519	3.953	0.22008	1.8911	-1.164	-1.3583	1.2304	-0.70424	-1.1915	-0.92382	-1.9432	3.225	1.9451	0.04076	1.8352	1.5011	-1.3536	1.8883	0.38443	-1.6894	2.3985	0.031159	-1.2493	-0.54665	-2.3168	2.8072	0.90706	-2.6649	3.9391	-4.1216	1.413	-0.16237	0.75079	2.6801	-0.45099	-1.8297	2.3199	-0.8566	0.082715	-0.39052
1.8008	-1.2223	0.0064486	-2.0467	-2.3947	-0.26074	-1.7689	1.6093	-2.8349	0.76019	-3.3531	-1.1186	-2.3973	-1.9738	-0.38298	-6.0998	-2.6151	-1.1558	1.8779	-1.5835	-3.7834	-1.9739	-2.3981	0.90668	0.19252	-1.3789	-3.9021	1.1864	-3.0279	-3.8884	-2.0989	-1.5421	-1.4718	-1.6522	0.53271	0.41961	-1.8149	0.050169	-2.8741	-1.7353	-0.9538	-1.6593	-1.4203	-1.3246	-0.63354	-3.134	-2.1556	-0.23173	-3.7739	-0.77203
-4.5696	-3.5893	-5.9959	-6.1766	-1.9034	-3.355	-0.94415	-4.0692	0.4083	-3.1111	-3.5889	0.42606	-4.3569	-4.8646	-5.097	-2.8411	0.95342	-2.7651	-1.7717	-1.8053	-1.9412	-0.023419	-4.1967	-3.9285	-4.2583	-4.235	-5.2654	-2.9245	-3.7231	-1.1852	-3.6693	-3.859	-4.2247	-9.0909	-3.5685	-4.8236	-1.2781	-7.3386	-5.4145	-2.0245	-4.5477	-3.941	-2.2368	-2.7368	-3.3629	-3.0782	-2.8463	-3.0779	-3.4754	-6.6497
-3.1257	-3.7201	-4.1722	-2.6644	-7.3349	-4.1972	-2.155	-6.6022	-0.79336	-1.9871	-3.8478	-1.6668	-2.5175	-3.6842	-3.7948	-3.977	-5.7493	-3.8359	-4.485	-4.0576	-4.1918	-5.5557	-4.7484	-2.2566	-3.3096	-6.2145	-0.61348	-1.9394	-4.7057	-2.6272	-6.4204	-1.6921	-0.1577	-5.7415	-3.4039	-3.1107	-4.2195	-7.6577	-6.7729	-6.349	-2.3029	-2.679	-3.9267	-2.1095	-2.8325	-3.0343	-1.3714	-4.8141	-1.4515	-5.33
2.8581	2.1828	3.1195	2.8244	-0.32797	4.1183	2.4241	2.061	1.1593	1.5019	0.53096	-0.65282	0.33358	3.1963	1.3304	3.1658	-0.026264	4.1083	-0.7765	1.9508	1.4486	1.2301	-0.48654	1.9494	3.0665	2.5942	0.048166	1.0369	-1.6457	2.1656	1.058	1.4255	5.1314	5.3592	-0.89238	-0.73655	-1.3624	2.2369	2.4943	2.4916	3.5324	0.57846	1.5308	0.70969	-0.17803	1.875	2.6594	-0.43263	2.8993	1.9073
10.052	12.07	9.9624	8.7466	8.1071	12.745	7.7682	11.373	9.6878	13.235	7.2825	14.023	9.0754	7.2552	11.489	10.902	9.9358	10.87	9.3488	10.651	10.224	9.6526	8.7029	13.018	10.235	12.174	10.206	7.8419	7.7063	9.9741	8.584	10.568	9.9421	7.1298	9.6742	7.4641	10.432	10.494	11.656	8.24	9.2459	8.4878	8.1323	9.0638	9.3926	12.064	10.769	8.2925	8.7912	6.8287
1.4717	2.1461	-0.81637	0.75896	0.41892	-0.56509	-1.8864	-3.897	-4.697	-1.574	-0.99322	-1.9687	-1.461	-3.3259	-3.7731	-2.3305	-1.5938	-4.4542	2.4226	-1.7602	-5.3147	-0.81795	-2.3363	-3.5896	-0.39322	-1.6235	-2.1682	-1.2335	1.3505	-2.5571	1.2812	-1.7532	0.4525	-2.1159	-0.56518	-0.56752	-0.67371	1.3219	-1.3409	-1.5443	1.3144	-1.6303	0.28961	2.737	-0.96912	0.88183	-2.8824	-2.9214	-5.007	-1.0655
-2.0826	-1.2835	-2.5679	-3.5058	-0.48748	0.095977	-1.4621	-1.7036	0.018893	-0.97377	-1.3649	-2.0868	-0.78085	-1.3684	-2.7189	-2.3239	-1.8124	-4.7525	0.55394	-3.1401	-1.2273	-4.6737	-0.9756	-0.08327	-4.2992	-2.9157	-3.0601	0.095271	-2.0388	-3.8053	0.97963	-2.7766	0.074315	-3.0444	-1.0952	-2.6669	0.6127	0.37873	-3.1378	-0.71802	-2.1856	-3.591	3.4958	-2.346	-1.1568	-0.19381	-1.4288	-1.4819	-2.5916	-2.5268
-6.5187	-11.685	-7.3541	-11.855	-10.282	-9.7418	-9.164	-7.1154	-10.843	-11.923	-11.647	-9.7534	-10.961	-12.291	-11.354	-7.3555	-12.598	-12.192	-7.9451	-9.1792	-9.4062	-11.106	-9.4182	-12.529	-9.9595	-8.0933	-11.839	-7.2785	-10.825	-10.188	-12.066	-11.925	-9.4926	-14.096	-8.8638	-10.637	-10.459	-10.859	-12.403	-11.629	-11.808	-11.248	-11.556	-10.991	-10.395	-11.111	-6.9768	-7.8711	-10.111	-9.3937
3.4772	2.4397	0.86998	-0.72662	-1.433	0.011743	-1.7009	-1.449	1.1473	-0.31124	-0.80521	1.2236	-0.045792	-1.2984	0.025258	1.7673	-0.98404	-0.7974	-1.0798	0.494	-0.86776	-2.3123	0.87857	2.1989	-1.1247	1.9681	-1.6297	0.12586	-0.15906	0.10438	1.9302	-0.69524	-0.41481	-1.0737	0.39329	0.63597	0.14604	-1.2227	-1.1886	1.5531	-0.60848	-0.63529	1.9166	0.76462	-0.84596	-2.0883	0.24978	0.51298	-0.86181	2.0305
0.38054	2.1661	-0.41115	2.1568	-1.2338	2.1366	-2.6871	-0.8395	1.018	1.4059	0.91615	-1.3046	-1.517	0.31287	-0.56911	-1.491	2.7743	0.341	0.8026	0.74041	0.040269	1.9446	-1.555	-1.85	1.0982	-0.14627	-2.1287	0.94417	1.0129	-0.89655	0.84554	-0.78713	1.0942	3.5807	0.14531	3.2841	0.27946	-1.8485	-0.89388	-0.26022	2.3539	1.4366	1.2088	0.74823	-3.4407	1.5828	-1.713	-1.8846	0.20049	2.0207
-1.275	-2.343	0.82271	0.072691	0.49304	-0.0086972	1.9325	3.4138	1.934	-0.77905	-1.2022	-1.4641	-0.1195	0.8125	0.47906	-0.89118	2.2912	2.2769	0.7986	-0.31303	-1.2804	1.2542	1.374	-0.10462	0.3905	-1.8106	-0.30826	-0.15031	1.9772	2.1528	0.3113	-1.2069	-1.2064	-2.6952	0.21525	-1.4568	1.9006	1.0227	0.37528	2.201	-0.42047	2.5008	-0.084521	-0.93017	0.0079372	-1.3429	-1.7129	0.21537	0.16258	-0.77729
6.5745	5.0226	5.3173	0.36193	3.1407	2.7723	2.5008	0.61933	3.0493	3.5175	9.2522	3.8754	1.5633	4.4923	5.9005	2.2612	-0.59515	2.617	2.514	4.2271	5.7797	0.60705	3.5911	1.4401	2.5977	3.0071	2.3197	4.3621	2.5559	4.6326	4.4499	-0.73387	4.4656	3.8869	2.5766	4.2013	1.0364	2.517	3.7465	2.4524	1.4394	1.8648	2.711	3.8928	1.7475	2.4896	7.0604	0.16439	2.1859	-0.9811
-2.3127	1.2977	2.6975	1.1709	2.8938	-1.6664	-1.831	-2.1105	-1.0313	-1.6293	1.6941	-1.2498	0.9462	0.24757	-3.2581	-0.0088104	1.9143	-1.2529	-1.0557	0.61316	1.1148	-2.2084	0.34827	3.3621	-1.345	-0.81729	-0.8369	-0.64069	2.2092	-2.1924	-2.4731	-0.084956	-3.2665	-1.1271	-1.1774	-0.20639	0.37371	1.0685	0.85898	-1.0877	-2.273	-1.0532	1.1229	0.56637	-0.73377	-0.68424	-1.8794	2.4117	0.37853	-4.0632
2.1433	3.2889	4.8219	-2.3371	4.8904	0.091926	2.696	1.8162	1.2049	2.1104	1.7452	7.7306	2.2769	2.6003	1.8835	2.3674	3.7163	1.1611	2.0888	0.99865	-1.3208	5.9729	2.0658	5.1438	0.77875	3.4119	4.6752	2.994	2.2569	2.4374	4.0662	3.158	0.00025207	0.040667	2.8303	5.0331	2.2069	-2.0804	-0.88869	2.7657	-1.6372	1.5855	1.6858	4.1296	3.7442	1.0439	-1.05	2.5505	2.7119	-0.19448
-5.625	-5.296	-5.8834	-6.7065	-5.1738	-3.1472	-4.5	-4.2705	-7.2187	-6.6239	-4.4357	-6.3263	-2.2614	-3.7324	-4.9126	-0.60506	-7.5774	-6.4562	-6.1042	-6.3021	-8.8914	-2.9957	-7.3947	-3.4997	-6.8433	-5.6379	-5.2301	-7.6499	-6.9619	-2.2815	-6.3035	-5.8878	-3.3378	-5.6083	-3.4364	-3.8628	-2.3515	-4.4566	-1.6779	-6.4225	-6.7101	-6.4037	-3.2326	-2.4535	-5.8818	-3.4634	-4.7868	-5.918	-7.0339	-6.9567
-11.038	-10.514	-8.0683	-9.1374	-10.869	-10.326	-7.1736	-11.55	-7.5878	-8.1641	-12.642	-10.878	-10.586	-11.708	-8.2401	-12.241	-8.9638	-6.9457	-10.933	-10.525	-8.7048	-5.2437	-9.3132	-7.782	-9.4993	-7.6954	-7.4931	-7.2599	-5.6002	-7.7975	-8.2288	-9.3129	-13.28	-9.7677	-7.7462	-8.8451	-9.4186	-8.769	-9.7565	-9.2507	-8.3129	-9.77	-10.315	-10.28	-9.6159	-9.1151	-9.219	-10.309	-7.1325	-5.5618
-3.3729	-1.6409	-3.643	1.0847	-1.8457	0.85203	2.925	-0.70086	0.6342	-0.60402	0.32776	-0.41347	2.2208	-1.392	0.57641	-0.49845	-0.10357	-0.96764	-1.5712	1.4967	-0.42426	-3.3246	2.545	-3.3725	0.35618	2.0151	0.26973	1.0908	1.7774	-2.6025	-2.236	-0.094439	-1.8371	-0.53568	-0.98179	-2.982	-1.8467	1.4782	1.0852	0.54085	0.70069	-3.9248	-0.4774	0.44057	3.1213	-1.8627	-0.27853	0.062719	2.5656	0.065676
-2.975	-2.7148	-0.80443	-4.8957	-4.7793	-3.2778	-2.9845	-4.0546	-1.6536	-5.9437	-1.6657	-3.6657	-2.2375	-1.2761	-2.4216	-3.0612	-1.9144	-3.4694	-4.2953	-2.2343	-3.0919	-1.8518	0.94422	-0.40261	-2.0006	-1.5657	-4.0434	-2.6711	-1.4247	-4.1405	-1.88	-1.4796	-2.0013	-3.4336	-3.3375	-0.57846	-3.1704	0.26945	-2.6311	-2.1509	-3.0719	-6.042	1.0714	-2.1092	-4.0162	-2.9139	-1.6878	-1.6838	0.32261	-4.5296
1.4412	1.5517	1.5212	0.4798	1.8043	3.3632	-0.46721	2.8952	2.3537	1.0755	3.1475	0.054815	1.3459	-0.36567	2.6538	0.40312	0.82104	2.5361	5.8626	3.4784	-0.32002	5.2429	5.4802	1.2149	0.09048	-0.31488	1.5342	5.1537	1.6423	2.6304	4.9032	1.8558	2.1048	2.5335	2.1679	3.3154	5.7246	0.74291	-1.7107	2.8624	2.3805	1.0273	0.91738	1.1069	-1.6618	7.8285	1.4931	0.22061	1.718	8.5648
-10.975	-12.115	-13.418	-14.375	-12.092	-12.169	-15.572	-16.59	-14.379	-9.07	-13.717	-15.28	-14.645	-14.835	-8.9426	-14.514	-15.329	-14.455	-14.536	-13.343	-14.267	-12.849	-15.445	-11.899	-14.474	-11.018	-15.699	-11.004	-11.979	-15.52	-13.055	-11.982	-12.701	-11.614	-15.372	-13.204	-12.59	-12.011	-13.462	-12.727	-14.031	-11.293	-10.665	-15.033	-13.056	-11.796	-10.345	-15.431	-10.587	-10.786
-9.8297	-7.0321	-10.055	-11.029	-9.5613	-9.1401	-9.1915	-10.73	-12.374	-10.082	-10.621	-10.181	-11.883	-9.2107	-10.526	-12.577	-9.9638	-8.2876	-8.2851	-7.7958	-11.383	-9.5089	-10.66	-11.633	-8.7522	-9.2205	-6.8905	-7.3506	-9.9346	-10.521	-8.2304	-9.6839	-10.781	-10.008	-7.9224	-10.405	-9.9484	-9.1461	-7.8598	-9.9629	-10.46	-9.6104	-9.8213	-12.857	-13.429	-9.8903	-9.5934	-11.163	-8.6426	-9.0589
-10.977	-13.355	-11.065	-12.553	-11.404	-15.561	-12.331	-12.16	-11.221	-10.722	-13.94	-14.149	-14.937	-11.668	-13.976	-12.068	-17.216	-13.093	-11.501	-12.928	-16.139	-12.614	-10.88	-13.758	-13.577	-11.669	-9.8496	-12.319	-12.936	-15.616	-10.583	-12.764	-9.8932	-13.102	-11.233	-16.54	-10.09	-14.818	-13.52	-12.295	-12.573	-12.061	-12.038	-10.51	-12.514	-13.522	-14.536	-14.686	-9.2674	-13.979
-20.258	-20.28	-20.044	-19.187	-23.075	-23.685	-22.502	-23.499	-19.649	-19.893	-21.325	-19.866	-21.94	-22.983	-18.427	-20.31	-20.272	-22.962	-19.016	-19.181	-23.222	-19.294	-18.741	-22.27	-21.998	-19.035	-21.892	-18.461	-21.836	-22.799	-20.549	-24.886	-22.307	-21.585	-19.712	-18.259	-22.786	-19.337	-20.982	-17.512	-22.189	-21.985	-21.68	-22.762	-22.727	-21.069	-23.254	-21.672	-18.49	-20.526
-12.797	-12.199	-13.692	-9.6711	-12.326	-13.788	-12.825	-11.433	-10.152	-11.667	-9.828	-11.913	-12.738	-10.53	-11.597	-10.893	-12.034	-8.8752	-13.042	-9.7431	-10.916	-12.179	-13.955	-12.218	-7.6288	-11.195	-9.9771	-12.203	-12.624	-10.397	-14.497	-10.027	-15	-10.321	-14.548	-11.805	-12.178	-9.4344	-12.255	-14.438	-12.878	-12.087	-10.24	-14.596	-10.046	-10.457	-7.6082	-13.266	-12.709	-11.105
1.4289	0.7537	2.5807	-0.71682	2.7498	0.33366	1.0679	0.99892	3.2801	-2.2851	-2.3362	0.15476	0.42276	2.7211	1.9957	1.1737	1.7115	5.4284	0.36623	0.72662	-0.81167	2.3706	0.20671	-1.4385	-0.38361	-0.93333	-0.35563	-2.5173	1.941	-1.2161	0.72041	-1.381	2.2473	3.4304	-1.0465	0.91751	2.0892	1.0783	1.4047	-0.36217	-0.31661	0.64741	1.0949	-2.3226	-3.2919	-2.2821	-4.3202	-0.60746	0.50784	-0.0302
-6.7458	-7.9996	-11.99	-11.066	-8.9235	-8.1702	-9.6819	-7.5392	-9.5654	-8.0527	-8.0419	-9.9035	-7.6389	-10.926	-6.4421	-12.216	-8.8704	-9.498	-11.012	-14.164	-9.5556	-8.2266	-8.6152	-10.426	-7.0724	-10.672	-10.567	-10.439	-8.1542	-12.179	-9.8385	-5.9838	-9.6043	-9.4477	-10.357	-4.7023	-8.4722	-10.572	-7.3151	-8.9705	-12.584	-11.071	-9.3587	-7.4975	-7.7539	-11.2	-10.289	-9.0007	-9.7935	-10.947
-3.3715	-2.8945	-2.9562	-2.8758	-4.5828	-3.0839	-3.762	-4.0092	-3.9196	-5.6723	-7.1819	1.4908	-4.4354	-2.4287	-7.1383	-0.87217	-4.808	-3.2664	-3.4929	-0.39692	-4.0537	-2.1856	-3.9016	-2.6578	-2.9914	-3.6475	-2.1635	-6.6312	-3.7007	-1.4179	-4.7833	-5.9663	-1.0992	-2.4303	-0.99742	-1.8018	-4.6164	-0.98749	-3.7165	-3.0968	-4.2993	-1.4866	-4.1115	-3.5537	-2.6205	-6.4432	-2.5319	-5.8199	-0.94641	-0.72097
-3.4452	-2.9892	-2.6673	0.36377	-6.8136	-6.7026	-2.0444	-4.426	-3.5576	-4.8212	-3.936	-4.2453	-3.1092	-3.3293	-5.1682	-2.2806	-3.7107	-0.49762	-8.4493	-5.8018	-6.2452	-1.288	-1.8488	-1.0444	-5.508	-4.7759	-6.6707	-4.6274	-4.8633	-5.3431	-5.6317	-2.073	-3.2941	-5.5727	-4.1017	-3.372	-3.8158	-0.79786	-3.8701	-5.6169	-2.381	-4.802	-2.638	-2.0187	-1.8525	-2.5143	-2.8523	-2.9699	-2.5525	-4.8169
-3.5885	-0.071978	-1.0353	-3.8458	-0.57584	-1.1678	-1.3171	-4.0182	0.88108	-0.098007	-0.52298	-3.169	-2.0337	-1.4201	-0.45065	-2.5491	-6.7436	0.30451	-1.1798	-3.2518	2.3142	-5.3323	-1.606	-0.94079	-0.68384	-2.3421	-2.4906	-1.2767	0.67581	-2.1687	-1.5527	0.16473	-3.4028	-1.0414	-0.7184	0.8714	-1.3011	-2.4722	-2.2332	-0.44094	-2.2301	-1.7852	-2.6235	-3.9757	-5.2621	0.93804	-1.3921	-0.58146	-1.9005	-1.2486
-7.6139	-9.521	-4.2122	-6.812	-5.5866	-3.6931	-6.3684	-7.3917	-5.9198	-4.0785	-6.9822	-4.8542	-8.0629	-5.061	-3.5265	-7.4237	-9.7765	-4.7595	-4.7896	-4.2398	-6.733	-3.345	-3.6667	-5.685	-6.8767	-3.4471	-5.6232	-3.5242	-7.3443	-6.3555	-6.0952	-5.9154	-8.9276	-7.4879	-4.5806	-5.2768	-5.0817	-7.9489	-4.4915	-5.9063	-7.6337	-5.2035	-5.7715	-4.2423	-6.4644	-8.3179	-6.19	-6.4349	-6.5382	-8.3649
4.6697	0.87693	2.383	3.7691	1.3015	4.3105	4.9489	2.5571	2.8495	0.99949	2.2904	1.3274	1.7605	0.35263	-1.5864	1.6181	2.3726	1.999	-3.4521	1.3474	4.0274	-1.5665	-0.026353	1.3735	2.9383	0.51946	2.7779	2.1259	2.703	1.2859	3.607	0.9791	0.52781	0.90877	-0.076742	1.6974	1.8584	2.562	3.7142	1.9179	5.6568	0.60505	2.258	6.2196	-0.10556	0.74411	-0.70447	-0.97965	-0.45688	3.3007
1.2016	3.9462	0.3407	-1.1148	1.2921	2.8153	1.872	5.5559	1.1588	2.9185	0.92325	3.307	2.1519	2.9589	0.60076	0.69625	4.2379	0.66935	1.8997	4.3072	5.9134	2.179	1.1781	7.385	5.6649	1.4957	1.9806	2.9709	2.615	2.3717	5.8254	3.4125	2.5314	1.2241	3.6162	4.5646	2.7183	2.7253	1.9153	3.0572	2.6992	4.5283	1.2502	1.8774	1.1141	3.914	3.0485	3.7659	2.8841	2.4778
-6.9128	-6.9638	-4.4328	-7.8293	-6.9865	-7.6137	-10.975	-8.9552	-10.016	-8.3046	-8.2572	-9.9331	-5.2317	-7.1001	-6.5259	-8.1846	-7.8561	-9.8076	-7.0483	-9.4574	-6.816	-10.354	-7.8385	-11.529	-6.5342	-7.178	-9.3848	-7.8274	-8.7153	-7.6646	-7.7965	-5.0719	-5.3302	-6.5583	-6.8161	-9.3753	-8.1911	-6.5102	-8.3115	-8.4969	-10.636	-10.515	-9.2877	-6.0428	-4.024	-8.1006	-5.2327	-8.5398	-8.0752	-9.7875
-11.828	-10.506	-12.766	-9.8902	-8.2069	-10.868	-11.832	-12.483	-11.265	-11.914	-10.539	-11.532	-10.433	-12.151	-8.9164	-10.301	-12.561	-10.476	-10.288	-9.3976	-12.135	-10.975	-10.924	-12.397	-8.4545	-9.4417	-10.627	-10.778	-11.359	-9.1068	-11	-9.5548	-13.266	-11.597	-11.336	-13.696	-12.294	-8.4661	-9.1854	-10.238	-13.676	-8.7572	-11.656	-8.5396	-11.777	-12.41	-11.465	-11.934	-9.914	-12.81
-6.7882	-4.3232	-9.2626	-8.3037	-8.9406	-9.218	-9.4062	-7.5729	-10.447	-11.534	-7.3837	-6.3783	-6.7596	-8.4743	-10.19	-10.656	-7.6624	-9.9233	-5.9861	-8.2205	-9.2986	-8.818	-7.9373	-5.8613	-8.9525	-6.0884	-6.4235	-5.8078	-5.8799	-7.5841	-6.0511	-5.5809	-6.4519	-9.313	-10.731	-4.9206	-9.0962	-9.6631	-9.7849	-9.6918	-7.3564	-6.925	-7.9462	-7.1559	-6.2791	-7.9131	-8.8493	-6.7824	-6.8882	-4.1496
0.38787	-3.1174	-0.99673	-1.7451	1.4011	-2.0479	1.2743	-1.356	1.638	0.75998	-4.0792	-0.82413	-1.987	-1.8298	-0.049497	0.85533	-1.5797	-0.33428	-5.1749	-1.3676	2.3137	1.1954	-1.3062	0.045201	-1.0838	-1.2618	-4.9884	-3.8588	-2.5807	-3.4457	-3.8482	-2.7006	-3.1684	-2.6911	-0.5702	3.3173	-2.3871	-1.82	-1.4694	4.35	-0.97044	-1.2289	-0.66072	-1.3497	1.7903	-0.98808	0.073633	-0.96934	-4.8924	0.58941
-6.0628	-9.391	-5.648	-10.024	-7.7283	-10.998	-5.4534	-5.2093	-8.1405	-6.9115	-6.9573	-6.4089	-4.0635	-8.9355	-6.2122	-6.5559	-10.699	-7.7757	-8.8724	-6.9434	-9.4857	-6.9078	-10.901	-7.3927	-6.8118	-4.1343	-9.3089	-6.7802	-9.7653	-8.3788	-8.6244	-5.0591	-8.6635	-6.1251	-8.3327	-7.648	-6.8109	-11.157	-7.5531	-9.0486	-9.97	-5.4157	-9.6801	-5.987	-10.243	-8.8805	-7.0817	-5.8169	-3.0999	-9.7095
-12.146	-9.8298	-9.2636	-12.807	-10.908	-6.3046	-7.3448	-10.567	-10.932	-9.361	-11.384	-13.495	-12.436	-10.155	-13.721	-13.726	-8.5779	-11.316	-12.111	-10.927	-12.577	-9.0283	-9.224	-10.9	-14.18	-9.1013	-15.321	-13.422	-9.978	-8.9425	-8.5292	-11.288	-10.951	-11.541	-8.9575	-13.432	-10.803	-11.012	-10.508	-9.6037	-10.229	-9.8573	-11.653	-7.8101	-7.2129	-9.8097	-13.023	-9.0665	-15.292	-7.7893
-5.5708	-6.9385	-3.4607	-6.1112	-9.2139	-7.6263	-11.477	-9.2622	-5.0776	-6.673	-6.1943	-7.0885	-7.6861	-4.8216	-2.7018	-4.3773	-8.7527	-5.3175	-8.3771	-6.4804	-6.4226	-8.4982	-6.2133	-5.9288	-8.5265	-6.4589	-5.9915	-8.4207	-5.2853	-7.1925	-8.5051	-5.9918	-8.291	-5.6045	-4.1377	-5.5654	-9.1141	-3.0674	-8.7062	-3.6242	-8.5646	-5.4446	-3.6808	-6.8304	-9.1497	-8.5134	-7.0609	-6.5064	-6.8301	-5.1374
-15.809	-14.878	-13.743	-16.429	-14.351	-15.903	-11.984	-10.135	-12.648	-16.554	-16.505	-14.971	-11.766	-15.099	-18.501	-15.024	-12.557	-15.225	-11.315	-13.675	-17.375	-13.493	-15.445	-14.813	-15.358	-14.701	-15.197	-13.363	-13.77	-15.587	-15.655	-12.556	-13.695	-16.982	-12.81	-12.118	-17.876	-15.87	-15.42	-16.634	-14.79	-14.56	-14.228	-14.052	-13.698	-14.304	-18.564	-15.726	-14.656	-15.182
-4.0327	-2.2326	-0.17256	-3.2085	-1.6718	0.68177	-0.57623	2.2022	-0.66943	-3.9377	-3.2346	0.49347	-1.9725	-2.3868	-2.4675	-1.0771	2.4065	0.48271	0.0050103	-1.6696	-2.7941	0.59104	-2.8369	-3.7221	-1.2941	-0.45724	-0.64552	-0.77152	-2.8224	-3.2684	-4.2275	-4.8569	-1.514	-1.1751	-0.41731	-3.4678	-0.33522	0.93316	-3.2147	-0.77783	-2.5604	-2.0575	-1.0498	0.021347	-0.37128	0.44093	-5.1528	-4.2519	-1.7671	-1.4225
-2.8643	-1.727	-2.79	-4.1122	-3.5685	0.5952	-6.3494	-5.7404	-5.8236	-5.5664	-0.60804	-4.985	-3.2142	-1.3925	-4.118	-3.8887	-4.127	1.6611	-3.0506	-3.1658	-2.1602	-3.197	-6.5066	0.57793	-1.8717	-7.3589	-2.6067	-4.1315	-2.9942	-4.799	-0.49016	-5.366	-2.5452	-3.9345	-2.4028	-2.8256	-5.646	0.39203	-2.6149	-1.8754	-5.5258	-0.86696	-0.51707	-3.1696	-3.1716	-5.1413	-2.5729	-2.6078	-3.6937	-5.1764
-5.4347	-1.4907	-7.5537	-0.20112	1.4079	1.6672	-1.1579	2.5051	-0.53217	1.3945	1.5443	0.038647	-0.27153	-0.87356	-0.70562	1.8002	-3.1657	-3.0221	-2.0196	-1.3464	-1.7653	-0.30541	-1.3506	-1.002	1.8764	-0.32998	-4.5653	-1.3471	-2.7182	-3.9958	0.66681	-2.9591	-0.64665	-2.4294	-1.4401	-2.2361	-1.0806	0.15685	-0.58209	-1.5118	2.5093	-2.0442	-3.2312	-2.158	-1.3012	1.6525	0.81101	-3.437	-1.6869	-4.1671
-3.0866	1.8759	2.4313	-0.23729	1.0679	0.96996	1.2012	0.61423	2.3135	4.1015	-2.0772	-0.25101	3.1013	-2.6648	-1.0121	0.59472	-0.93209	3.0433	-0.0025263	2.0037	-1.2758	0.36733	-1.0205	0.56085	-0.76472	2.2592	0.5525	1.2639	5.0629	4.2663	-0.09864	-0.10638	1.7216	2.8873	0.70585	0.94352	0.6842	-1.0861	1.5958	0.23911	1.7342	1.8825	-1.1812	0.52591	0.60972	-0.36955	2.0635	-0.18061	1.0544	4.0305
-11.772	-10.391	-12.193	-9.84	-11.71	-11.86	-8.9496	-11.44	-13.859	-10.186	-8.5495	-11.283	-14.399	-11.278	-11.451	-13.223	-10.878	-13.619	-10.284	-9.6718	-11.842	-8.5051	-13.554	-12.581	-14.488	-9.678	-11.844	-9.4317	-7.1245	-10.931	-9.3604	-8.8726	-11.955	-13.152	-10.708	-11.895	-10.432	-11.481	-13.012	-9.4667	-10.689	-7.5995	-13.03	-11.972	-9.9581	-14.997	-11.479	-11.162	-13.04	-13.777
-15.551	-13.142	-16.061	-13.49	-12.882	-14.586	-16.047	-15.447	-15.4	-14.455	-15.444	-14.473	-14.43	-16.289	-12.817	-18.553	-16.042	-12.529	-15.88	-14.871	-14.15	-18.796	-15.54	-15.907	-17.852	-13.208	-16.04	-12.394	-16.792	-15.661	-12.222	-18.156	-16.853	-13.561	-14.26	-11.566	-15.693	-14.792	-14.489	-16.493	-13.646	-12.579	-14.102	-14.521	-15.358	-14.545	-14.769	-11.525	-15.723	-14.014
-2.5883	0.65826	0.54221	-2.3559	-3.1706	-2.2832	-2.5492	-0.20202	-3.0606	-0.67054	-2.1744	-0.36911	0.71235	-1.6857	-2.1917	-1.1117	-1.2151	-5.3722	-0.80657	-2.1017	-3.2766	-1.056	0.20215	0.17709	-4.307	-3.9981	-5.1052	1.9664	2.732	-2.5354	-2.5815	0.75959	-3.6448	-1.8116	-1.6267	-0.24015	-0.96956	-5.4446	-1.6165	-2.0955	-3.0381	-4.5283	1.8782	0.26103	-0.37647	0.7131	-1.7615	-0.79461	-0.54552	-5.4128
6.6484	10.68	8.6561	5.0414	10.392	9.6689	6.0775	9.4008	8.7649	4.8288	9.1068	9.0258	8.3856	6.2584	8.5855	10.183	6.8502	6.3987	6.5741	7.0812	8.997	7.3109	12.452	6.8987	8.4556	8.2692	6.6076	11.276	8.5153	7.5107	11.645	9.5626	7.4211	9.012	6.8113	9.926	8.0928	8.6006	7.7465	10.925	9.4687	10.144	7.5626	10.692	11.775	9.2198	9.0117	7.8391	7.8183	9.9793
-3.2489	-3.15	-3.8282	-3.9088	-0.55857	-2.2284	-0.67925	-1.4148	-4.432	-3.6186	-5.1999	-0.73972	-4.5712	-1.026	-2.9411	-1.4575	-1.2667	-0.92265	-0.23842	-4.2385	-3.4865	0.84253	-2.8134	-2.9382	0.25745	-3.2445	1.5025	-1.6801	0.1521	-2.8247	1.6366	-2.1183	1.204	-1.6657	-0.65333	-2.7198	-0.35712	-2.8729	2.2146	-2.3539	-1.3349	-1.3123	-3.3916	-2.5854	-1.4814	-1.526	-2.2752	-4.072	0.18475	-3.8635
-0.5996	-1.5752	-1.6663	-4.0436	-1.362	-1.4713	-1.2962	-3.344	-3.6785	-3.3366	1.1448	0.12032	-1.2488	-2.0676	-3.1809	-4.0056	-3.1993	0.0062777	-2.9544	-2.9923	-3.6849	-3.5439	-0.99876	-3.4758	-5.5207	0.13653	-5.8502	-1.5245	-0.64641	-0.44716	-4.1357	-1.1179	-1.5295	-2.6227	-0.78653	-2.8297	-1.2834	-4.9103	-5.3624	-3.5947	-4.724	-4.7869	-0.12239	-1.028	-2.542	-2.9282	-3.1487	-2.2374	-1.1092	-4.7094
-3.852	-4.5081	-4.705	-0.38731	-2.9699	-4.1334	-4.6297	-3.1618	-4.6362	-5.1283	-3.359	-5.6197	-7.3469	-3.2539	-0.58149	-4.399	-5.0252	-4.3842	-2.8865	-4.1061	-0.39416	-4.569	-2.3922	-3.3792	-5.9782	-3.7105	-2.3237	-4.2227	-0.88327	-3.4362	-4.2857	-3.0896	-0.4547	-4.1921	-3.6616	-3.6145	-6.6951	-3.1191	-5.1465	-5.5043	-5.0567	-4.1465	-2.8318	-4.3683	-4.0925	-1.8712	-4.3107	-4.1808	-5.5291	-3.1888
-8.5832	-8.8675	-10.276	-10.04	-11.462	-9.7213	-8.4508	-10.908	-9.3753	-9.626	-11.803	-11.592	-13.05	-7.0699	-10.759	-9.6528	-8.7897	-5.01	-8.0761	-11.461	-7.8594	-8.2656	-8.1141	-9.6162	-10.829	-9.5368	-8.9731	-8.0581	-8.7066	-7.5313	-9.4819	-9.4899	-8.0011	-6.2305	-7.3577	-11.103	-8.6136	-7.6822	-9.2581	-11.546	-8.2198	-8.7036	-9.9691	-7.3597	-10.675	-7.9762	-9.4668	-7.8682	-6.8132	-8.7761
-2.7606	-4.3742	-1.4471	-2.537	-4.4521	-1.4495	-4.0203	-2.6415	-1.8533	-5.4328	-5.9329	-0.70349	-1.0602	-2.634	-2.6104	-2.5313	-0.2617	-4.0528	1.8635	-5.0939	-5.806	-2.0766	-1.0985	-3.1975	-1.2651	-3.9586	-2.1059	0.80081	-6.5621	-0.95594	-4.6274	-2.3756	-0.87024	-4.5591	-3.4379	-1.0314	-0.24314	-3.1604	1.2675	-5.9436	-1.1417	-5.3728	-2.2358	-2.0733	-1.6511	0.81532	-0.37313	-2.5431	-0.95586	-3.9244
-9.3285	-9.2348	-9.8602	-10.058	-9.7914	-9.2256	-8.603	-10.657	-10.045	-10.248	-10.348	-5.6996	-11.667	-8.2447	-13.878	-9.0524	-8.6749	-8.985	-9.304	-7.9384	-7.9861	-9.5376	-7.1954	-9.1624	-4.4268	-7.3834	-8.5255	-9.9109	-8.3431	-11.732	-11.008	-5.2244	-8.8625	-9.8434	-8.2877	-10.295	-10.314	-8.4526	-8.5829	-10.11	-7.7042	-9.7307	-8.3142	-9.2312	-6.0586	-8.7416	-10.669	-8.7193	-8.6494	-9.0847
-0.98154	-1.6592	-1.9631	0.71368	-0.63861	-1.7167	-1.2358	-2.0823	-2.0099	0.4516	-0.063001	-0.98731	1.4195	-0.57893	-1.2171	-2.3888	0.83951	-0.088587	-4.804	-0.48755	-0.59176	-4.1695	-1.3477	-1.0009	-1.978	-0.5328	-0.22027	-2.1841	-1.1943	-2.8191	-2.4697	1.0096	-1.8995	-1.9128	-3.3746	-0.073614	-2.9685	1.083	-1.6639	-2.7188	-0.90933	-0.77282	-1.5869	-0.87287	-2.4441	-0.82114	-4.4911	1.8147	-3.3382	-0.73972
-10.649	-11.949	-7.8459	-9.7985	-8.0708	-7.291	-8.0047	-9.641	-10.507	-7.2876	-8.8505	-4.1942	-7.4062	-8.8257	-4.5708	-11.116	-7.1929	-10.697	-8.3597	-6.9955	-8.6869	-9.1921	-6.8603	-10.232	-8.9783	-7.6635	-9.6668	-9.6394	-9.4988	-9.5147	-9.379	-9.6965	-9.0355	-7.8148	-9.6322	-10.358	-7.5662	-10.531	-8.8005	-8.0502	-13.914	-10.313	-11.605	-10.185	-8.3871	-7.729	-11.194	-7.2334	-8.3123	-11.499
-14.972	-12.442	-14.833	-11.279	-11.839	-14.273	-10.608	-15.445	-14.315	-13.112	-12.571	-13.764	-13.238	-11.71	-13.971	-13.957	-13.681	-16.068	-10.501	-11.136	-12.267	-12.889	-14.629	-12.178	-11.875	-13.196	-11.026	-12.883	-9.106	-14.088	-13.095	-14.623	-13.562	-15	-11.714	-13.731	-10.625	-12.553	-9.8599	-14.877	-10.957	-12.305	-13.195	-11.501	-10.562	-12.438	-14.212	-14.817	-13.853	-15.046
-2.7189	0.3551	-3.8012	0.62563	0.16379	-4.7802	-3.1845	1.3574	-4.0264	-1.733	-1.4595	1.0641	-1.2899	-0.48186	-1.9258	-4.1717	-2.8801	-4.3134	-1.7632	-1.0031	2.6535	-1.2198	-2.6201	-2.6455	-3.3917	-1.35	0.1676	0.53057	-0.34327	2.4036	-3.1952	-2.6501	2.0948	1.637	-1.9142	-2.2154	-0.5252	-0.24979	-2.5898	-1.5886	-3.3722	-1.2193	-1.6241	0.0088082	-1.0263	-4.6026	-1.7103	-2.6312	-5.1193	-1.9848
-20.032	-21.966	-19.956	-22.652	-18.729	-17.279	-21.743	-19.905	-22.153	-22.18	-23.562	-21.994	-26.034	-18.59	-22.616	-19.496	-19.883	-21.762	-21.272	-22.417	-22.136	-22.181	-19.995	-20.742	-20.668	-18.578	-23.054	-21.824	-19.193	-21.92	-21.076	-22.645	-18.511	-17.77	-21.407	-21.606	-22.506	-18.956	-24.899	-19.878	-23.135	-20.209	-23.389	-21.915	-17.907	-21.732	-20.428	-22.244	-21.317	-19.59
-3.9731	-3.3051	-4.8103	-8.0378	-4.1455	-4.7651	-4.9553	-6.7191	-6.5074	-3.664	-3.0742	-3.6478	-2.0659	-2.3554	-0.78043	-3.6822	-5.4719	-2.5593	-5.9931	-5.4429	-3.1276	-2.4035	-0.055906	-2.5214	-3.1584	-0.37952	-3.9493	-5.7144	-2.8426	-7.7843	-5.4257	-7.8859	-2.9724	-3.4254	-2.2306	-1.0625	-2.1456	-2.2264	-4.2568	-3.1441	-3.4894	-4.4364	-5.0622	-2.7108	-5.7892	-2.0481	-2.7282	-3.2497	-6.6877	-5.7266
0.55609	1.3945	-0.71012	1.116	-0.95838	1.0071	0.24686	1.8174	2.101	1.3282	-2.5227	-0.90869	2.6872	-0.87176	3.7743	0.90237	2.0094	-1.9815	1.8055	0.18819	-2.5057	-0.81392	1.5744	-0.42086	-1.5354	-0.49444	-1.2004	0.27332	-0.44465	1.4268	-1.0836	2.049	-0.29506	0.017559	-2.0364	-1.5898	0.8905	0.23234	0.036011	-1.4553	-0.80676	0.33144	-0.10872	2.3161	-1.2714	1.9864	1.8162	-2.9205	-3.7509	-3.3693
-16.089	-13.381	-15.737	-17.157	-16.863	-14.972	-16.958	-13.677	-13.357	-15.217	-14.909	-17.264	-14.548	-14.83	-14.919	-16.993	-13.486	-18.356	-16.247	-13.066	-13.854	-14.331	-13.668	-12.103	-15.385	-17.179	-15.775	-14.786	-14.641	-11.004	-16.041	-15.069	-16.02	-13.39	-14.307	-14.176	-13.549	-16.391	-15.645	-18.025	-19.449	-14.481	-15.85	-15.781	-14.937	-14.972	-13.266	-16.184	-13.248	-12.59
-1.8764	-4.444	-4.4751	-3.3527	-3.108	-5.2614	-5.6457	-8.5085	-5.7475	-5.7645	-3.555	-0.37093	-3.8449	-3.1247	-3.7314	-2.5696	-2.701	-2.5563	-6.2084	-2.443	-3.3735	-4.009	-6.5629	-3.1539	-4.8615	-0.07791	-6.0287	-4.5411	-0.42205	-3.3881	-1.5363	-1.647	-2.8111	-2.7118	-3.4319	-0.6974	-1.869	-5.8176	-4.1077	-1.8692	-2.2418	-5.1208	-5.6999	-1.6172	-2.0382	-5.0158	-2.4483	-4.5896	-5.7717	-5.3526
0.68843	-2.1338	1.5216	0.94756	-1.7649	-1.9017	0.80588	1.5462	-2.5641	-2.1604	-0.12452	0.4467	1.1938	-0.78513	-3.8982	0.22341	-1.1186	-0.63666	-1.687	0.71606	-1.0295	1.7828	-0.16786	-1.2922	0.25536	-4.0162	0.48336	1.0392	0.53506	-0.49571	1.1244	-0.26185	0.35694	-1.3695	-1.0772	-0.80845	1.5786	0.73884	-3.1	0.91251	-0.34096	1.9028	-1.1288	-1.1431	1.4787	-0.17999	-0.43969	0.86238	-0.73026	0.82918
1.5797	-2.9781	-3.0995	3.1631	0.031756	-3.486	-2.8039	1.9036	-0.5523	-2.798	-2.434	-1.178	0.065351	1.1134	-3.2633	2.7178	-4.5375	-1.7061	0.47815	-0.35565	-1.6863	-3.2147	0.90136	-2.695	-0.49359	0.9707	0.33607	-2.8772	-3.0171	-1.3882	-4.328	1.1039	-2.1144	-0.54212	-1.086	-3.3053	0.83563	-3.9305	-2.3267	-3.5532	0.33732	-1.644	0.71777	0.00080711	0.34378	0.79292	0.67032	1.5799	0.7056	-1.0754
-2.721	-1.8804	-3.2853	-2.7986	-4.0128	-1.3718	-3.4403	-4.7547	-5.0374	-0.9817	-4.7193	-2.3646	-2.8292	-4.8911	-4.787	-1.1577	-3.6232	-0.8336	-3.6791	-2.2843	-2.7796	-2.2093	-4.6386	-1.0039	-6.6297	-2.0158	-1.6122	-3.499	-3.7735	-4.0544	-1.5563	-5.1119	-5.681	-2.1352	-0.74181	-2.3149	-2.2432	-7.1996	-2.4869	-2.6081	-4.608	-2.6414	-3.1423	-4.6126	-4.5348	-6.2698	-1.3281	-2.7142	-0.97265	-2.1394
-11.151	-10.844	-9.6473	-11.315	-13.415	-11.196	-9.6551	-8.584	-9.6441	-12.644	-9.6076	-11.451	-15.383	-10.681	-12.665	-9.2098	-9.7125	-12.471	-13.113	-12.886	-12.57	-8.8775	-9.1539	-11.024	-12.593	-12.507	-14.077	-11.282	-11.036	-11.18	-13.268	-11.424	-11.195	-9.7075	-13.659	-14.643	-10.276	-16.893	-11.436	-9.5797	-16.753	-11.085	-14.22	-10.606	-10.806	-12.573	-10.102	-8.3293	-8.1124	-9.3851
6.5204	8.2549	8.3681	8.0535	8.292	6.5677	6.6126	11.106	10.142	7.3411	10.663	7.8854	8.1077	6.6591	5.8982	9.7925	9.3081	7.5281	4.8831	7.1769	13.83	7.9647	4.1105	11.863	8.9435	9.0049	7.1231	6.3181	9.19	5.9956	7.7195	10.508	8.4375	10.894	8.2458	9.4796	9.6776	8.6707	7.1396	5.0758	7.9915	7.2536	8.9278	12.127	10.783	4.3122	7.8696	7.0976	8.7661	2.0039
4.8385	2.6875	2.218	5.6075	0.43128	1.0202	4.7466	1.4929	3.3691	0.96338	3.2922	-1.5291	2.524	1.8087	3.4332	1.2434	1.8246	2.7266	5.616	0.90817	2.6872	1.9116	1.0102	0.16452	3.921	3.5329	1.6375	4.5651	1.042	4.5358	2.9417	3.397	1.6419	2.3587	2.9703	0.8352	5.2272	2.3909	4.7714	1.969	4.5419	4.1516	-0.86421	1.9989	-0.41874	2.6188	-0.18828	4.4785	3.3371	1.8981
-14.188	-11.745	-12.109	-12.426	-15.45	-10.835	-14.912	-12.293	-13.84	-13.548	-13.296	-12.664	-17.772	-12.798	-12.426	-12.927	-10.846	-12.47	-10.226	-14.804	-12.937	-10.403	-14.463	-12.702	-14.042	-15.202	-14.361	-15.768	-16.841	-13.26	-12.179	-14.236	-12.679	-11.67	-12.203	-13.698	-12.974	-13.874	-14.388	-10.337	-13.27	-14.693	-11.534	-9.7619	-11.904	-13.023	-16.21	-10.547	-13.004	-13.669
-9.1253	-7.5975	-7.3154	-9.5273	-9.7062	-8.9183	-8.2693	-10.18	-8.4204	-8.9482	-8.3099	-7.314	-6.4863	-9.8557	-8.2904	-8.9886	-9.1378	-9.4696	-7.4646	-9.9002	-2.1036	-6.1943	-11.88	-8.0796	-8.3306	-9.3618	-6.7328	-10.962	-6.1086	-5.939	-10.631	-8.8766	-9.1194	-11.161	-6.9152	-9.4296	-7.408	-11.696	-10.13	-9.4045	-7.7605	-9.0029	-8.5021	-11.128	-9.7566	-9.3498	-8.0542	-10.301	-10.775	-12.079
4.7851	3.3347	4.7542	3.2593	6.2864	2.8521	5.7087	2.8922	3.3718	5.8611	4.301	4.2823	2.5043	5.7099	3.4786	2.645	2.8719	5.6956	5.1935	2.2754	9.7012	6.9924	4.1252	4.0175	4.569	6.9022	-0.77437	4.9682	4.3043	4.3676	8.1804	4.6386	4.2038	2.0288	3.0469	1.2004	7.639	4.2983	8.0976	4.0496	4.6223	3.343	3.7715	4.9501	4.8362	5.0826	3.0193	4.2704	3.9487	4.0066
0.77078	-4.4587	-3.9113	-3.3074	-4.3847	-5.4531	-0.52045	-4.5062	-7.1933	-2.3191	-4.5211	-5.0303	-3.1138	-5.7276	-1.2741	-2.9856	-2.6078	-2.447	-2.3671	-2.8412	-2.0811	-2.9346	-5.0974	-4.0672	-0.19341	-2.2825	-1.2676	-2.9537	-1.817	-4.4322	-4.5597	-2.8185	-2.1867	-4.6672	-2.412	-7.2348	-0.51758	-6.1608	-2.1854	-3.6437	-4.6306	-3.2034	-5.0053	-2.932	-0.21461	-5.1561	-3.9371	-5.744	-3.0957	-4.9679
-4.0063	-3.5662	-3.3808	-3.138	-0.31466	-4.8015	-1.2476	-4.6849	-2.1031	-3.0718	-4.6521	-4.9683	-1.5063	-4.9221	-3.3274	0.20025	-2.8104	-3.8155	-0.13914	0.15653	-0.83026	-2.6742	-5.2755	-3.3215	-3.9647	-2.6252	-1.0095	-5.662	-5.7441	-4.6555	-3.7332	-0.28854	-5.0271	-4.1579	-0.7063	-4.9027	-3.1684	-5.2461	-4.9989	-1.285	-2.8451	-0.33663	-3.9834	-2.9868	-3.1058	-3.8949	-3.6721	-1.512	-3.1933	-2.0221
-26.662	-22.268	-24.258	-23.648	-21.615	-22.907	-19.37	-21.408	-21.135	-21.05	-21.654	-20.935	-22.142	-24.322	-22.375	-20.663	-22.081	-23.064	-22.233	-23.423	-22.604	-20.63	-23.575	-22.628	-22.361	-26.504	-20.269	-25.038	-21.175	-21.62	-22.549	-22.474	-20.976	-21.286	-23.318	-22.742	-22.279	-20.095	-24.277	-21.343	-22.447	-23.352	-20.767	-23.586	-22.83	-22.153	-22.425	-22.099	-20.358	-21.933
1.5356	-3.9988	-0.81993	-1.4674	-1.0171	-1.8735	-0.19917	-1.5703	0.34547	-2.7679	-0.40429	0.73563	2.1073	-3.226	-2.3349	-2.1889	-0.47	1.0023	0.10802	-1.1878	-4.6171	0.24053	-1.8666	-2.6461	-1.2732	-4.0942	-1.4985	-2.9027	-1.2662	-0.38953	-1.6097	-2.8277	-2.2699	-3.6443	-2.6583	-1.0361	-3.5162	0.71447	0.57355	-1.1219	-2.4561	-0.5556	0.86243	1.2172	-0.96209	-5.1066	-0.28585	-0.81984	-3.4822	-1.8437
-8.3276	-7.0802	-6.4266	-5.8511	-6.3869	-5.448	-6.0276	-4.3356	-3.3883	-4.2909	-0.91131	-5.0705	-6.3219	-3.6533	-4.4036	-6.3193	-4.7551	-5.676	-7.8975	-4.0871	-2.4655	-4.5712	-4.158	-2.6642	-5.1366	-3.6462	-4.0507	-2.5224	-4.0739	-6.1139	-7.6865	-4.7237	-8.1852	-3.8613	-6.325	-6.7863	-3.5447	-4.9326	-7.3179	-6.9793	-8.6225	-5.6591	-3.5556	-5.0472	-3.041	-7.5255	-4.7321	-4.2563	-8.4115	-5.9038
-10.217	-15.271	-12.564	-12.486	-14.068	-12.236	-11.673	-13.706	-15.222	-12.186	-14.856	-14.423	-11.319	-11.527	-13.903	-14.597	-13.836	-13.465	-10.022	-12.766	-12.649	-14.59	-12.057	-15.681	-14.388	-12.085	-13.762	-16.072	-11.81	-14.968	-12.641	-11.48	-12.719	-14.289	-15.581	-11.075	-17.171	-14.937	-11.253	-12.378	-12.331	-16.106	-14.32	-14.414	-11.752	-11.805	-10.305	-16.09	-12.718	-14.438
6.1886	4.6532	6.1749	3.8353	3.2201	3.6111	4.9773	4.1822	6.3364	3.4893	5.5717	4.3389	4.242	2.1659	5.3347	4.1892	4.6641	5.4358	4.9918	5.5172	4.4589	5.9655	4.2957	5.213	3.7255	1.8348	3.9131	7.5212	3.5206	6.2661	6.576	2.2938	6.6371	5.0137	6.0697	5.933	5.2313	7.6116	3.6091	5.6077	6.4803	6.4418	3.6959	4.745	3.1752	3.703	6.1901	6.2365	4.4914	4.1711
-4.7573	-6.7246	-5.2581	-5.7097	-5.7513	-5.0596	-5.0305	-7.2628	-7.5473	-5.0336	-5.3994	-7.2592	-8.7839	-7.4427	-3.4168	-5.5596	-6.0479	-8.4528	-4.0671	-1.985	-6.5083	-8.6936	-1.6065	-9.834	-8.7008	-6.5438	-6.7552	-2.597	-6.5978	-3.2097	-4.7205	-3.7153	-6.5096	-4.5982	-3.4595	-3.2508	-5.0776	-5.9876	-6.9917	-4.0911	-8.4409	-6.5097	-2.6325	-5.5368	-3.5771	-5.2844	-5.7898	-3.6652	-5.0796	-4.9341
2.8715	1.948	1.4667	0.53163	2.0537	-2.0714	-1.4632	2.6817	4.0119	0.18182	1.5637	0.89762	-1.0431	-2.8656	-0.076372	-2.2914	2.3656	3.0553	0.79453	1.9958	0.70989	0.8858	-0.95943	1.5163	5.9836	1.6617	-1.0529	0.57801	-1.3246	1.8977	1.7872	1.7721	4.0493	-1.827	3.2864	0.77695	2.4287	3.2009	0.94579	1.853	1.7269	0.52153	5.0738	2.4582	1.444	-0.17889	-2.329	3.3288	3.1922	2.5067
-1.2635	4.6285	2.2433	0.82916	3.1184	1.3055	3.6621	0.096362	6.7475	6.2857	4.3332	2.7196	1.1108	2.066	1.7022	3.7663	1.1099	3.1217	5.9941	2.3112	-1.2298	4.0143	5.0426	3.0492	0.57086	1.9618	2.7966	1.7525	6.2533	1.882	2.9607	3.2138	1.312	4.2246	0.74564	1.4355	2.5832	2.9257	2.8102	4.175	5.4444	2.641	5.0506	2.0659	4.5511	2.8542	1.0585	4.0623	3.0609	2.2614
-1.8267	-4.464	-7.8418	-5.3324	-4.8469	-8.9384	-5.6854	-6.5195	-5.482	-6.3706	-4.1743	-8.7941	-5.8066	-5.611	-4.899	-4.883	-5.0374	-3.8518	-5.3389	-5.4858	-4.0655	-3.8594	-5.6337	-7.5425	-7.564	-2.1114	-6.34	-6.4086	-4.69	-3.2239	-5.249	-4.0841	-5.554	-5.1526	-3.8429	-4.3707	-3.4254	-5.6283	-5.097	-8.6975	-7.4301	-2.7195	-5.5075	-3.5467	-6.7178	-2.7035	-5.494	-5.9399	-6.1559	-3.9688
-10.974	-6.5226	-7.1641	-11.438	-6.5555	-11.661	-13.233	-16.855	-10.131	-9.5401	-8.6699	-10.621	-11.109	-8.807	-14.806	-10.326	-11.205	-11.236	-11.144	-9.639	-10.098	-13.062	-11.218	-12.476	-13.079	-9.355	-12.247	-11.345	-10.083	-11.605	-12.612	-12.784	-10.981	-9.9525	-8.1978	-12.845	-12.475	-11.292	-10.238	-9.9593	-12.747	-8.5732	-13.005	-12.403	-10.896	-13.054	-11.137	-13.355	-12.275	-9.4407
0.88354	2.7928	-3.8197	-1.098	-0.30824	-1.1856	1.1837	0.64645	-2.4329	-0.3117	0.52788	-4.279	0.35314	-2.7197	-3.3291	2.2987	-2.522	-0.59403	-2.8642	-1.667	-2.0739	-1.2496	-1.0673	-0.92197	-1.7134	-1.2465	-0.72595	-0.68606	-5.3783	-4.3105	-0.6144	-3.5062	-0.065262	-3.0545	-0.39802	-1.4517	0.65376	-2.6851	1.8974	-1.8193	-1.4051	-1.2468	-2.3627	-3.9053	-2.1042	-2.6446	-1.2919	-2.2002	-2.6038	-0.43774
0.095308	2.1036	2.9904	7.0012	1.5912	1.329	2.6019	1.988	4.7876	3.7251	-1.5777	1.1417	3.1166	4.5735	1.1541	1.4386	3.7828	3.4743	0.71254	1.8076	6.8332	2.5085	3.8263	3.1841	0.60029	3.6745	0.93338	-0.25413	4.4996	3.6289	2.8222	-0.79415	1.6416	2.953	1.992	3.6019	3.5787	4.4514	2.4752	0.74748	4.0993	1.4511	3.7467	1.4861	1.7992	2.883	2.2322	2.1455	0.47988	0.22555
-10.865	-9.0455	-13.648	-11.061	-10.603	-11.6	-12.974	-15.988	-10.385	-13.4	-12.108	-11.661	-11.902	-10.05	-11.414	-10.882	-12.801	-8.6608	-13.477	-9.7595	-9.508	-11.952	-11.344	-9.3523	-12.338	-9.294	-8.6541	-14.534	-11.627	-13.652	-10.755	-10.881	-11.271	-16.261	-9.7161	-14.98	-10.662	-12.002	-13.21	-12.994	-10.583	-9.1208	-12.599	-9.4516	-11.569	-10.017	-10.19	-11.263	-12.27	-13.213
-3.2208	-2.7442	-1.6742	-3.968	-3.5126	-1.054	0.52915	-1.3798	-2.3837	-3.3278	-3.2585	-0.43253	-0.52848	-0.93584	0.37574	-6.0301	-0.17301	-3.229	-0.071715	0.44432	-5.658	-0.95542	1.6638	-1.4916	-1.1877	0.76792	-3.4208	1.216	-1.8236	-2.2944	-1.2332	1.4543	-0.61969	-0.65872	0.0021413	-2.5881	-0.73713	-3.1406	-0.8316	-0.54668	-1.5692	-2.1106	-0.53015	2.4128	0.83955	-1.4183	-0.93818	-3.5101	-3.4732	-0.51552
-17.343	-13.578	-13.159	-12.811	-14.494	-10.81	-10.694	-13.744	-12.348	-14.486	-11.767	-12.245	-10.049	-11.837	-13.747	-10.714	-15.16	-11.468	-15.728	-14.288	-15.459	-14.164	-14.582	-12.152	-11.269	-16.579	-15.063	-12.314	-14.086	-13.655	-12.39	-11.736	-16.233	-8.7743	-12.637	-14.062	-7.8929	-13.723	-11.63	-13.255	-13.114	-12.096	-12.723	-13.303	-14.181	-13.921	-12.936	-11.848	-13.413	-11.873
-4.4321	-5.0466	-6.0299	-7.4164	-8.1497	-4.486	-6.9717	-3.9177	-5.8882	-8.7671	-3.2559	-2.4329	-7.6551	-4.1823	-3.4528	-4.2326	-6.5612	-6.107	-6.7663	-4.1111	-6.8522	-4.9973	-7.5735	-3.4693	-6.457	-0.54842	-7.015	-6.909	-7.5235	-5.0986	-4.04	-4.3513	-5.0461	-6.9237	-4.0931	-6.5055	-8.2345	-5.7217	-2.8971	-8.6239	-6.0343	-6.1634	-4.4228	-3.8604	-5.5022	-2.8956	-4.9701	-10.074	-6.5726	-5.2687
-3.149	-0.3994	1.7369	-3.5467	-0.2267	-2.305	-3.6471	-0.94089	-2.9963	-1.3083	-0.001749	-1.1109	0.22775	-4.3012	0.45811	-4.1498	-2.0199	-2.7347	-6.2016	-2.0252	-2.2699	-4.4188	-5.1504	-0.032376	-2.1827	-4.1767	-1.965	-3.3868	-2.5482	-1.6367	-4.4526	-3.6837	-4.0684	-3.8982	-1.8848	-2.8365	-4.0048	-3.6948	-2.4717	-4.3001	-0.58112	-0.20219	-4.2998	-4.1953	-2.9633	-0.4962	-2.1235	-3.8294	-4.2783	1.2953
-4.2314	-3.255	-4.9092	-3.7376	-5.6089	-3.7884	-3.3022	-3.1104	-5.5395	1.1122	-6.1699	-3.9599	-1.7153	-2.6697	-3.2153	-2.508	-3.8972	-3.2004	-1.808	-3.4137	-2.6807	-2.1956	-2.8651	-3.1169	-6.0727	-4.6234	-0.9838	-5.0239	-5.4368	-3.6772	-1.8326	-2.0731	-1.6371	-2.4077	-3.6861	-0.66842	-2.7895	-1.1741	-1.5494	-3.7469	-5.8195	-1.0907	-3.1163	-4.8015	-3.7771	-1.8835	-1.6032	-2.4419	-0.90449	-1.2585
-9.178	-6.7571	-8.0972	-10.343	-7.7633	-8.1769	-7.7404	-10.022	-5.1561	-7.5691	-9.1527	-5.4252	-9.6554	-4.5503	-9.7239	-7.1689	-9.7121	-6.4049	-7.7528	-4.9199	-8.6079	-4.7728	-7.7077	-5.0587	-6.3913	-7.565	-7.541	-7.4057	-9.6472	-6.8876	-5.5374	-8.4301	-6.2772	-7.0746	-4.0683	-6.1319	-8.3699	-10.145	-7.0139	-10.57	-4.2598	-8.3323	-7.8144	-5.8752	-8.1629	-6.391	-5.0511	-8.242	-5.8734	-7.5711
-20.419	-23.581	-24.488	-21.874	-24.677	-20.805	-21.312	-22.671	-24.032	-21.201	-22.635	-19.125	-22.402	-19.875	-20.13	-21.843	-22.708	-20.835	-20.708	-22.273	-19.099	-19.631	-24.258	-22.01	-23.811	-22.186	-19.392	-21.002	-20.758	-22.767	-22.848	-20.85	-20.922	-22.825	-23.185	-18.781	-22.767	-23.815	-22.144	-21.247	-24.466	-24.348	-21.282	-21.728	-20.466	-21.924	-22.889	-21.004	-22.576	-23.161
-5.6949	-8.2379	-6.7496	-6.812	-8.9866	-5.7405	-4.2309	-7.5047	-8.5828	-6.0974	-4.0321	-8.6941	-6.7776	-3.3675	-6.6408	-6.9259	-4.4273	-4.0803	-7.4949	-7.337	-2.6936	-4.0803	-6.7592	-8.4511	-9.1189	-6.6066	-7.8468	-5.4368	-8.3253	-6.9934	-5.6612	-3.3256	-4.8089	-6.214	-7.1048	-6.9825	-6.0215	-6.346	-7.5429	-5.8928	-7.8869	-2.6437	-3.7984	-8.33	-3.7611	-5.4371	-5.8958	-7.2696	-7.8019	-2.8241
1.3044	0.79617	1.2466	-4.9735	0.43799	2.7188	1.4005	-0.83574	-0.40803	-0.08298	-2.5318	0.7789	0.68134	-0.8077	2.5574	1.2987	0.2774	1.3554	1.126	-5.8754	-2.4914	-0.96023	-0.36902	0.48181	-1.2645	0.12431	-2.2238	-1.4914	0.098265	0.38232	1.8126	1.28	-2.4355	-1.7473	0.78674	-2.115	0.54332	0.14927	-3.1587	0.45799	1.3357	2.6551	1.1494	-0.28396	3.6969	1.5124	-0.32351	-1.0202	-1.8285	-3.0556
-0.45198	-1.0066	-1.5429	-2.1396	-2.6761	-1.308	-3.2201	-3.2877	-4.1071	-2.583	-2.3945	-5.9853	-4.6007	0.40815	-2.9724	-5.0689	-1.9164	-1.7708	-1.5691	-0.047666	-5.5666	-2.4447	-4.4835	-2.0762	-2.2973	-1.7767	-3.1249	-4.3561	0.52966	-5.4779	-4.3635	-5.0787	-4.7341	-3.2237	-2.0965	-1.5849	-4.3642	-5.8055	-3.3549	-4.6916	-4.2281	-2.5896	-5.3945	-1.0433	-2.0244	-2.5002	-1.9866	-3.4663	-1.2605	-0.56102
-2.9908	6.131	0.50674	3.4631	-1.1809	1.1189	-1.5516	3.9963	0.79003	0.90991	-1.9879	3.7673	4.0331	2.4966	2.7334	3.1162	1.6615	-0.68141	-1.8393	-0.57341	-1.5632	1.775	-2.3065	1.5204	-0.17422	2.9372	1.1607	2.6225	5.5669	1.23	2.1227	-0.10945	0.94108	-0.4573	4.0211	2.9666	0.52725	1.0493	-0.39965	0.39896	-0.87239	3.5281	0.82125	2.0101	2.5028	1.8715	2.2117	0.44951	2.2395	1.6971
-13.165	-16.923	-14.619	-15.882	-16.386	-11.832	-12.648	-15.11	-14.704	-13.801	-13.836	-14.956	-10.194	-11.49	-16.357	-13.03	-15.761	-10.967	-15.31	-13.12	-15.78	-15.977	-17.009	-14.307	-15.395	-12.968	-18.294	-15.021	-13.363	-13.112	-14.644	-15.658	-13.786	-16.523	-15.45	-15.631	-17.162	-16.44	-16.845	-12.642	-13.741	-15.093	-15.708	-15.33	-13.848	-13.033	-15.141	-15.233	-14.348	-15.856
-4.9977	-3.0925	-0.23849	-3.8942	-6.3586	-4.8636	-5.186	-6.0344	-3.8297	-1.5234	-3.9231	-4.3974	-6.3031	-1.9159	-4.4064	-6.6943	-5.4927	-4.897	-3.7964	-1.752	-2.3147	-6.0812	-1.9271	-5.4877	-2.5564	-2.4309	-5.7727	-2.9838	-2.4587	-3.1394	-4.4247	-3.3072	-6.2943	-1.9133	-0.98628	-4.001	-2.9329	-3.7204	-6.2365	-7.4559	-3.2589	-2.0767	-5.701	-3.8907	-3.9208	-3.8901	-4.9671	-2.0471	-4.8898	-1.9203
1.7467	-1.1778	-0.17406	3.1535	0.53944	0.47718	-1.5146	-0.66464	1.2561	1.7564	-1.0613	2.4185	2.0882	1.6739	0.69549	-1.6137	-1.8035	-2.35	0.040456	0.85611	1.7295	0.17267	-0.0044892	1.6201	-0.70947	0.89938	0.063119	-0.9568	4.1421	1.1859	0.18018	-3.4211	-1.2869	-0.03413	-3.515	0.53742	1.3162	-3.1935	-1.1074	2.0373	0.76965	-0.84998	1.6789	2.9493	-0.65748	-0.28382	0.73295	-2.3304	3.4228	-0.61444
-5.6007	-5.199	-5.6318	-6.5154	-3.4109	-3.2998	-4.6708	-1.5658	-4.5866	-3.6092	-5.5302	-5.6538	-5.0507	-5.5638	-7.6965	-4.0283	-5.8462	-4.2288	-3.8369	-3.8079	-2.7436	-5.9378	-7.1024	-4.5788	-4.9482	-5.6442	-2.7194	-5.6578	-4.4328	-5.5582	-6.6834	-5.7025	-3.7248	-3.7894	-5.935	-3.2052	-7.886	-3.967	-3.3145	-3.5977	-4.0183	-2.7406	-4.7831	-4.489	-6.5474	-4.1973	-4.294	-2.2299	-4.7727	-3.7956
2.9913	1.287	-1.0849	0.49988	1.6465	-0.13451	-0.83706	1.0332	-0.93512	-0.76748	0.3066	1.6353	-0.7928	-2.2634	-0.34583	-0.261	-1.9025	-1.7935	-2.3946	-2.4061	1.876	0.62571	-3.0162	0.1768	-1.1387	-1.4184	0.11345	-0.81498	-1.8683	-1.6132	-1.888	-1.7504	-0.65632	1.1272	4.9172	2.9826	3.25	0.057977	1.2562	2.4426	-0.91849	-0.59046	0.70498	-0.61506	-0.14929	-1.1424	-2.3207	-2.2772	-3.1375	0.066064
-3.7015	-8.4494	-3.8354	-4.5595	-6.9728	-4.2866	-6.2338	-6.5478	-6.1516	-3.8378	-6.4973	-3.0876	-6.3511	-5.8512	-3.48	-2.1199	-4.8737	-4.6837	-6.1339	-5.9965	-5.2417	-4.2564	-5.7017	-4.655	-8.5513	-1.8807	-5.288	-4.8037	-3.9251	-5.1894	-5.0823	-2.8857	-5.1682	-6.3082	-3.1252	-4.9295	-7.8201	-6.3399	-4.8948	-6.5927	-4.6179	-6.0276	-8.3457	-6.4981	-8.0941	-4.1017	-7.3608	-3.597	-5.6126	-3.7533
-1.7934	-0.00012853	-0.66063	-0.3184	-0.093815	-5.2074	-3.541	-3.9065	-2.9848	-0.5132	-3.2335	-3.4587	-4.445	-2.3736	-1.6383	-2.38	-0.72591	1.3609	-1.3223	-4.4613	-0.95996	-0.42023	-0.44408	-5.6833	-3.7191	-1.0969	-7.5859	-3.7639	0.15558	-2.6833	-4.9664	-3.2372	-2.9409	-7.832	-4.0095	-8.5283	-3.5722	-1.8991	-0.19104	-2.6015	-0.44657	-5.241	-4.3564	-0.1216	-1.3394	-2.2377	-1.9406	-2.7572	-3.1928	-4.1173
-4.8044	-5.9128	-5.5845	-5.4388	-2.509	-4.9163	-7.9228	-5.6725	-5.7158	-4.758	-5.6197	-7.6966	-6.3736	-8.3098	-3.5163	-9.033	-6.7121	-7.2429	-7.1655	-6.4475	-4.3371	-7.7889	-5.8623	-5.5408	-6.1155	-4.4118	-6.2423	-7.9085	-6.4359	-5.968	-3.8468	-6.3321	-8.8759	-8.5404	-7.6177	-7.3794	-8.4254	-8.3777	-6.9419	-7.1052	-9.5963	-5.9437	-6.0107	-8.8303	-6.6366	-7.1848	-3.8153	-6.6117	-8.1844	-5.8604
-2.4282	2.2771	-2.2222	-5.9285	-3.6621	-1.1913	-3.335	-1.3349	-0.93113	-1.3058	-1.4733	-0.75966	-3.4348	0.33525	0.077445	2.3227	-1.8291	-1.018	-2.4098	-0.078701	1.4595	-4.6559	-2.2398	-0.74179	-3.048	0.19061	-2.7859	-1.5535	-4.1819	-1.6985	-0.079966	-3.5051	-1.0495	0.030359	1.6825	0.10804	0.5926	-1.904	-3.2407	-1.3136	-1.7171	-3.1103	-0.36654	2.5303	-2.4956	-1.8442	-1.5084	-5.8232	0.45924	-2.5297
3.6959	5.6233	-0.8911	-1.8268	1.6793	-0.80786	1.0973	2.0341	-1.8213	1.5975	0.58156	-3.5164	1.7891	0.15438	0.26998	-0.14094	0.43747	3.7502	1.2949	-1.5579	2.0345	2.6067	2.3077	0.22618	-1.3402	1.6692	0.8132	1.9852	-1.954	-2.2361	-0.58051	-0.15885	-0.28899	2.3682	0.74955	0.69127	1.6853	1.7295	1.5721	2.8723	1.6101	2.4602	0.36153	-2.5197	-2.1239	-0.68918	3.3627	0.57118	-0.77946	1.4798
-4.5563	-1.5763	-2.6367	-0.11703	-6.2253	0.011382	-4.5663	-2.901	-6.7512	-1.9421	1.6865	-2.2079	-3.7167	-1.5018	-3.0845	-3.3662	-2.6728	-3.7954	-1.982	-4.1622	0.4174	-0.37835	-0.68279	-2.2542	-5.1323	0.55365	-4.2659	-0.27005	-2.592	-4.3555	-2.9462	-4.9305	-2.895	-4.7454	1.2872	-4.1207	-6.0624	0.83248	-2.5237	-0.54797	-3.0673	-5.114	-3.7908	-4.3641	-2.9672	-2.9056	-1.8568	-3.6	0.77419	-2.8325
-5.6662	-10.143	-10.622	-8.9248	-10.443	-10.566	-9.6224	-10.903	-14.606	-12.137	-9.4095	-13.419	-9.8883	-11.042	-12.99	-6.6358	-12.055	-10.274	-8.9468	-9.0069	-7.8843	-5.9121	-8.339	-11.776	-6.9377	-7.1894	-12.167	-10.55	-9.1465	-8.4439	-8.9147	-10.644	-10.056	-10.86	-8.0133	-12.629	-7.4275	-8.1828	-12.187	-10.105	-11.993	-7.987	-10.392	-11.778	-6.571	-8.1734	-9.6509	-10.511	-12.098	-11.916
2.8215	0.36674	2.8648	1.8462	0.99457	2.3509	2.3236	2.4957	-0.64846	2.2865	1.9614	2.0045	1.5784	1.4157	1.9506	4.0096	-0.7007	0.17435	-0.023052	2.8727	1.1232	-1.7108	1.6965	1.2563	3.4203	1.6729	0.12784	1.2079	0.94307	2.2478	1.8135	0.3522	3.286	-0.95612	0.59841	0.78762	0.60066	1.8737	3.1393	3.0813	0.6594	3.3416	2.6734	5.8877	5.0184	1.7372	1.0852	0.092473	2.4622	0.81377
0.30688	1.0379	-0.64773	2.034	-0.32946	-1.638	-3.178	-2.3192	-0.92181	-0.31033	1.865	-0.86482	-0.6923	3.4306	2.1079	3.5177	0.29214	-2.2455	0.51741	0.26824	-0.66251	0.46112	-0.91479	0.9806	0.0020563	0.048699	0.18484	-1.2487	1.4005	2.1942	1.0272	2.1132	1.6823	-1.3914	1.7286	3.6038	2.9773	-4.7505	0.2912	-0.9878	-0.295	-0.70834	3.8515	-3.4897	-0.89194	0.63779	0.93429	0.91805	-0.67444	-0.55355
-10.455	-11.108	-11.465	-10.513	-12.41	-9.8846	-9.8683	-11.44	-8.0476	-11.476	-13.035	-8.8896	-9.8253	-8.4297	-9.5225	-8.3936	-8.0871	-10.653	-9.3528	-10.953	-11.033	-9.9137	-13.114	-10.723	-7.8776	-11.224	-11.813	-11.173	-11.199	-9.9489	-11.244	-11.287	-9.6717	-11.818	-10.663	-9.4683	-13.255	-12.293	-13.008	-13.037	-10.654	-11.205	-11.057	-11.464	-10.461	-5.554	-12.121	-11.306	-10.641	-10.626
-7.6436	-4.7086	-6.5846	-8.0878	-7.8103	-9.5003	-5.4676	-5.3811	-4.5533	-7.9621	-8.4132	-5.1907	-5.7312	-8.829	-3.1155	-5.6987	-9.1174	-6.6257	-9.5067	-7.3176	-8.0462	-7.4228	-7.0058	-5.3148	-5.6876	-7.9348	-7.3509	-6.4908	-8.7266	-6.6246	-6.3849	-2.441	-3.6917	-5.0216	-5.5404	-8.7141	-4.7405	-8.9446	-7.8952	-6.5718	-7.3326	-5.9725	-8.2297	-9.8242	-6.6564	-5.7495	-7.1327	-4.4436	-5.7183	-6.4667
-0.30055	2.7522	-0.65106	1.2732	0.60145	-1.1147	3.4543	1.7839	-0.3586	2.2179	0.13929	-0.31863	-0.10357	0.04059	-1.9768	0.22287	1.0878	0.84068	-1.231	-2.0102	-2.1367	1.9615	-1.3155	0.28487	-2.3419	0.87506	-3.3698	1.298	3.1217	0.97112	-0.73198	1.1007	-2.4255	-1.5542	-1.0472	1.2471	0.044679	-6.0222	-0.47071	-0.034868	1.6888	-0.90007	-0.031483	0.086874	2.1018	-1.2714	1.7617	-2.4208	-0.25615	-0.7221
5.592	6.0828	0.81287	6.5498	5.5285	5.0185	2.3794	3.2575	5.387	3.8638	4.0328	3.682	4.4499	6.3548	4.2507	7.1337	3.3934	7.8859	5.3787	3.2745	4.8027	3.4752	5.1652	5.7947	6.824	9.5064	3.9844	5.2337	5.118	5.4657	3.269	4.7465	5.8533	5.8299	2.5889	4.8778	4.7891	4.2471	4.5729	6.4716	5.2109	5.7844	8.0772	4.9581	5.3504	4.5819	5.3318	5.4009	8.8095	4.292
-13.002	-16.412	-13.206	-14.764	-10.672	-13.715	-10.592	-13.012	-14.251	-12.913	-14.968	-12.546	-12.805	-9.9061	-11.729	-12.562	-13.376	-10.826	-12.514	-13.27	-12.829	-10.274	-13.223	-12.568	-11.058	-9.9324	-14.078	-17.773	-15.262	-14.052	-14.102	-12.03	-12.673	-13.173	-11.553	-13.133	-10.659	-13.805	-12.8	-14.852	-15.2	-14.117	-14.423	-14.44	-15.639	-10.306	-11.432	-13.733	-13.257	-12.65
-7.9441	-6.4433	-3.5477	-9.4593	-6.2549	-8.6694	-4.5755	-3.019	-3.1141	-4.4331	-7.777	-6.8856	-2.821	-5.3194	-6.0009	-5.0488	-7.3809	-4.4474	-7.1792	-3.2969	-7.5965	-8.7954	-6.9843	-8.0448	-7.1513	-6.9636	-4.5873	-5.0209	-1.5235	-6.2705	-4.8186	-4.454	-7.2141	-6.2162	-4.7967	-3.5805	-4.3653	-4.6181	-7.8445	-7.6622	-2.5709	-5.7164	-3.4925	-0.99985	-7.7125	-7.3889	-3.3157	-4.2829	-6.8044	-4.76
-9.3574	-14.003	-6.7782	-9.2851	-8.703	-7.575	-7.9616	-11.3	-13.715	-12.428	-9.0603	-11.747	-9.0762	-11.216	-11.737	-9.4399	-9.6917	-8.5232	-9.0509	-9.9556	-11.466	-10.117	-11.22	-9.3856	-9.1838	-9.673	-9.5593	-9.9834	-10.618	-10.348	-9.9306	-9.5477	-10.094	-9.8078	-7.5059	-10.218	-7.4436	-10.785	-10.027	-7.2614	-10.195	-12.06	-10.308	-8.7161	-11.587	-10.162	-8.6477	-8.7814	-10.33	-9.4382
11.557	7.4607	9.8844	6.9649	11.113	6.996	9.7522	8.1957	7.4764	7.5757	6.9234	9.7692	8.5754	8.5654	6.055	9.3752	10.748	9.0105	8.0215	6.0604	8.2825	6.6084	7.5843	8.9168	4.9682	8.1899	9.9029	12.425	5.8573	7.421	6.7448	7.6585	10.616	6.3666	7.8267	5.9332	8.0667	7.9118	9.5639	7.3259	8.5754	8.2395	5.2674	7.6238	9.7969	8.897	9.3435	6.9931	7.6059	6.6329
-2.1832	-3.8109	-3.0505	-3.173	0.50408	-2.6651	-1.5535	-4.6311	-1.4889	-1.6508	-0.52274	-1.4943	-2.9448	-1.6548	-0.65755	-1.6023	-1.783	-3.3237	-0.27821	-0.55255	0.94153	-0.28426	-2.3537	-1.2304	-0.63695	-0.042683	-0.018102	-2.1771	0.78785	-0.76401	0.077997	-1.8669	-0.035425	-1.7711	-4.3729	-0.42241	-0.44315	0.48847	1.2451	-0.33712	-1.6988	-2.2788	-3.1054	-3.061	-1.0486	-2.2569	-2.7241	-0.38891	-0.44204	-3.8159
-4.2695	-3.7255	-3.6131	-4.394	-2.3456	-5.258	-1.7407	-2.667	-5.6301	-3.5275	-3.5763	-5.3029	-5.6647	-2.589	-4.6042	-4.9359	-2.7734	-1.9291	-3.8118	-0.078218	-4.6919	-1.6442	-3.1159	-3.4805	-4.1945	-3.1031	-1.0949	-4.6869	-2.3625	-2.0425	-3.2053	-6.2285	-2.4903	-1.3268	-4.8312	-4.9929	-1.221	-1.5748	-4.7112	-7.9034	-0.17672	-5.9284	-2.1004	-2.5504	-2.6314	-1.921	-5.1967	-4.6158	-2.734	-2.9081
0.31728	2.1612	4.5362	3.8001	4.8431	1.6161	-1.8059	1.5733	2.6981	0.011294	2.2028	2.3681	-1.231	2.5646	3.1936	-3.2314	3.2806	2.5003	1.6754	-0.033227	3.6032	3.0769	4.7244	0.47998	-1.1846	3.558	0.89396	3.2382	0.1326	-2.2514	4.1637	1.5538	2.3259	3.7541	1.5021	4.8667	3.9501	5.113	2.3183	0.43593	0.98491	1.6712	4.114	3.9267	-0.76439	1.6793	2.3605	3.1074	-2.0173	1.9619
3.4484	0.71737	1.5011	3.1265	0.93695	-1.2484	5.5011	4.5687	2.1192	-0.38793	0.77516	1.4922	1.7493	1.5628	3.4634	1.0764	3.3823	-1.0173	1.5461	3.1244	2.9494	4.3025	-1.7715	1.6322	-0.35903	1.4935	2.0947	1.7317	2.4604	1.719	3.4525	1.8442	-1.2354	1.5611	0.062755	-0.66562	1.8528	1.8553	1.5966	0.04797	3.4986	1.1452	7.0603	-0.56241	2.9827	1.9821	0.74496	1.1897	3.7723	0.3065
-5.9802	-1.5745	-4.1082	-5.7662	-2.9752	-5.5395	-3.6732	-2.0961	-7.482	-2.3224	-6.6399	-3.311	-3.0829	-2.8847	-4.9646	-3.9718	-4.2504	-3.3277	-7.2558	-2.7208	-3.1263	-2.4762	-2.2789	-1.6503	-3.6271	-1.7454	-2.8529	-2.2049	-2.5699	-0.5811	-1.9274	-0.48854	-3.837	-1.4719	-2.9209	-4.2157	-3.0101	-2.2426	-2.3735	-0.91856	-4.9178	-3.889	-3.0016	-3.5797	-2.6621	-1.714	-3.2008	-3.5969	-4.0849	-3.4234
-10.448	-17.121	-13.273	-14.086	-14.396	-14.34	-13.658	-15.653	-12.345	-12.951	-12.762	-16.957	-15.941	-13.589	-13.332	-13.41	-15.968	-16.053	-13.542	-12.239	-11.176	-14.582	-14.261	-14.53	-15.478	-13.005	-16.909	-17.614	-14.871	-12.889	-16.518	-14.419	-17.327	-12.502	-14.156	-13.943	-15.136	-13.402	-8.5708	-15.113	-15.309	-15.332	-14.128	-18.487	-13.193	-15.157	-15.733	-12.002	-11.385	-9.9796
-5.8834	-5.2745	-3.3007	-3.7477	-3.5022	-5.0733	-3.8405	-5.3327	-5.9111	-7.2814	-6.1484	-4.5539	-3.3339	-2.6338	-1.9588	-4.5137	-2.6356	-3.8268	-7.2323	-6.7023	-5.2942	-5.1378	-5.7138	-2.4989	-5.2303	-6.4547	-7.0006	-5.4449	-6.7729	-7.1036	-4.2791	-7.0583	-6.6552	-2.8063	-3.1362	-2.5396	-6.9252	-3.6332	-2.4954	-7.363	-6.3003	-4.7239	-6.3666	-5.751	-5.533	-6.9731	-4.2147	-4.6442	-5.2205	-5.8609
8.0749	8.1016	7.9202	7.8675	8.063	9.5684	7.1258	8.6482	4.5192	5.7306	6.5547	5.6745	11.41	6.7491	7.0254	8.0222	8.931	10.201	7.8865	8.8085	10.379	5.9058	5.6874	8.9639	8.5737	5.4617	8.0977	8.9383	9.7159	8.3201	7.7053	8.474	7.8769	8.115	7.6524	7.4739	11.478	13.259	6.1228	8.0066	9.1717	6.8379	6.6936	8.6688	7.2737	10.153	5.1633	7.1766	7.0568	8.8335
-8.8098	-8.5683	-8.7587	-5.911	-5.7157	-7.7678	-9.2159	-6.3214	-10.694	-6.0644	-10.228	-8.9954	-9.5889	-3.3786	-8.4999	-8.1056	-5.8292	-8.2691	-9.8568	-6.13	-8.4802	-10.038	-7.2634	-7.7677	-7.6115	-7.7667	-7.6564	-7.4427	-5.6855	-6.4712	-7.8395	-10.727	-8.0579	-5.4737	-7.2741	-8.3161	-11.128	-11.363	-7.8633	-7.2467	-8.5543	-7.0368	-7.2406	-8.6278	-6.5797	-6.2961	-8.3625	-8.8368	-9.9638	-7.2694
-4.8673	-2.1141	-4.729	0.55435	-1.7188	-2.4199	-3.8011	0.4114	-0.65866	-0.38725	-2.6262	-5.1692	-1.1117	-4.2389	0.157	-3.5799	-3.5841	-1.096	-4.5608	-3.2325	-4.2485	-4.4255	-2.6192	-0.092202	-3.2414	-2.1855	-0.10572	-1.2548	-2.2865	-3.2836	-2.963	-1.4928	-2.4136	-5.0034	-5.7333	-2.1305	-4.4242	-4.6927	-4.0579	-2.2146	-3.3339	-1.7596	-4.6894	-3.9609	-4.3585	-3.9327	-0.0070406	-3.982	-3.855	-5.0144
1.1782	0.85474	1.2696	1.4304	4.816	2.7831	1.1766	1.0861	0.57454	2.1219	0.031051	2.995	4.1129	2.0343	-2.0437	0.682	0.66091	-1.1321	2.0499	0.61406	-0.52043	0.97121	5.6543	0.078097	1.3722	-0.58091	2.1185	1.2807	0.97295	-1.3401	1.4665	-0.38813	4.4871	-0.62509	3.9825	2.5737	0.91142	0.90554	-1.6694	3.6758	1.3614	-0.40656	3.8734	1.9022	-2.1342	-1.758	5.1278	1.8036	1.2164	0.013506
1.7418	2.7207	2.4856	2.0092	4.1984	0.46682	3.1733	-1.0604	1.2441	1.8161	1.9334	-2.0567	-0.87114	2.0493	0.32372	2.9993	3.3703	1.7265	2.3219	2.4192	4.3909	-1.0676	2.5083	2.4565	2.4293	4.7755	6.8986	2.0854	-1.3169	5.1683	1.1621	1.1818	4.1286	-0.2609	3.2943	1.3011	2.6174	1.7571	-1.7517	1.9654	1.1707	5.6606	-0.071803	0.97021	1.0135	1.4663	0.1594	-0.056862	-1.9419	4.5456
-11.769	-11.414	-13.148	-10.678	-12.477	-12.137	-12.591	-13.324	-12.125	-12.1	-12.212	-11.568	-14.336	-10.101	-13.791	-15.698	-12.944	-10.745	-16.428	-12.682	-14.821	-13.703	-13.938	-11.707	-15.747	-14.267	-11.717	-16.018	-11.008	-14.421	-11.261	-12.74	-16.151	-17.475	-9.2357	-11.85	-14.31	-11.88	-12.69	-12.746	-11.386	-13.832	-14.113	-14.058	-16.156	-11.621	-14.436	-15.962	-12.131	-9.8513
-0.38073	-0.46113	-5.8436	-5.2855	-3.8223	-1.8898	-3.555	-3.8354	-4.4784	-3.1036	-1.7082	-1.6719	-3.5126	-0.6509	-2.2819	-3.9745	-0.23001	-0.26411	-3.2628	-2.8407	-4.2758	-5.776	-4.1353	-4.1482	-1.2561	-3.9467	-1.3034	-4.1717	-2.691	-2.6285	-0.79484	-4.3888	-4.5056	-2.8658	-5.0379	-1.5093	-1.7659	-4.2601	-3.8564	-2.4875	-1.7677	-1.2269	-1.3036	-3.3232	-1.5289	-2.6206	-1.9232	-3.7752	-1.4235	-4.762
4.2103	1.8841	-1.3618	-2.3487	0.93167	-1.4218	0.69882	-1.5242	-0.26934	0.86712	0.8527	0.21181	1.1009	-3.7781	-0.40004	-0.28495	4.0191	-0.064457	0.14183	-2.607	0.56129	0.35957	0.51814	0.97008	0.80099	-2.3988	-2.7115	-0.42206	2.6207	-3.2619	0.85092	0.33067	0.54603	0.15801	-0.029412	-3.1127	3.3864	0.028027	0.39229	4.2187	-2.1083	0.82754	1.8745	0.12892	0.76641	-1.3391	0.64461	-0.40267	1.6293	1.824
3.6095	2.0871	4.5864	3.7874	0.99705	0.61524	3.4731	6.8852	2.8015	1.1826	5.9791	-0.80803	0.8612	3.3391	1.3601	1.4607	4.0255	2.3758	0.38915	0.52249	2.5126	2.1637	5.709	3.7701	3.7536	1.7541	2.8188	2.8269	3.0859	4.053	0.65104	3.8402	1.3052	3.5162	2.5153	-1.626	2.3957	2.2771	2.3276	0.75399	4.0479	4.2007	2.4188	6.1063	1.7816	1.8908	0.9114	2.189	1.6439	3.0615
0.51906	0.42803	-1.054	-0.33457	1.4552	1.2919	-2.5337	-1.3948	-0.18059	-1.3568	-1.6392	-0.67575	-0.78623	0.73575	-2.4899	0.90243	-1.8562	2.2904	-2.3418	-3.6579	0.48669	-0.63137	-0.3713	1.3381	1.9436	-0.89492	-1.0839	0.51227	-1.51	-1.025	-2.7296	1.7009	-0.35212	-2.9664	-0.70071	-1.2043	-1.3256	1.1588	-1.2067	-1.3181	1.375	-1.4214	1.4832	0.10777	0.33731	0.03036	-1.5502	-1.6006	-1.9116	0.63764
-9.5628	-9.6179	-12.745	-11.412	-13.829	-11.867	-11.655	-7.3385	-10.433	-7.3238	-10.648	-12.182	-10.564	-13.618	-13.108	-13.854	-5.7802	-11.802	-9.6213	-9.6303	-12.21	-14.098	-11.235	-10.702	-13.449	-9.3086	-11.471	-11.951	-14.898	-9.0144	-13.173	-11.666	-8.2748	-13.836	-11.241	-13.505	-11.154	-11.116	-9.9333	-9.1579	-6.7558	-8.7316	-11.856	-13.999	-14.399	-12.782	-8.8494	-11.186	-11.33	-7.12
-9.888	-9.3021	-11.843	-10.638	-7.7123	-9.7782	-12.841	-5.8346	-8.1168	-11.665	-11.921	-12.769	-9.6445	-8.8601	-10.684	-14.42	-12.333	-10.326	-10.784	-11.854	-10.864	-11.182	-12.398	-11.029	-8.7439	-8.9938	-12.372	-10.917	-11.964	-8.7686	-12.089	-12.726	-9.2182	-10.082	-12.501	-9.824	-10.466	-9.9099	-11.949	-11.25	-10.133	-11.49	-11.705	-9.9351	-6.5874	-8.6331	-10.398	-11.244	-10.872	-11.653
-21.879	-20.591	-17.42	-21.276	-22.1	-21.418	-17.78	-20.77	-17.537	-19.719	-19.95	-21.133	-20.71	-17.701	-19.971	-18.947	-18.873	-18.858	-22.15	-18.103	-22.665	-21.963	-18.447	-22.43	-20.076	-21.672	-21.406	-19.818	-21.152	-20.672	-19.736	-20.415	-18.055	-20.804	-22.306	-22.295	-22.935	-20.485	-22.148	-23.784	-20.062	-16.884	-20.055	-18.765	-23.457	-24.704	-22.546	-20.071	-21.311	-20.848
-2.6242	-0.020033	-2.9001	0.50079	-0.95009	-4.7329	-1.3149	-0.055494	-3.8747	0.048869	-0.9292	-2.6765	-2.7058	-0.17458	0.33726	-2.5115	-2.2442	-1.4594	1.0513	-2.3634	-1.5044	1.5347	-3.2655	-1.0305	-0.059091	-0.39306	-2.9039	-0.51844	-4.0228	-0.16235	-0.99738	-2.2095	-1.4369	-4.422	-3.0786	-1.0697	-1.6768	-3.0797	0.44078	-2.7711	1.8041	0.72933	0.1529	0.037927	0.3989	-2.6266	-0.51918	-3.8589	0.16066	-2.4908
-17.04	-19.912	-19.402	-17.946	-20.16	-19.301	-18.935	-18.737	-24.367	-21.379	-22.909	-22.367	-21.633	-22.91	-24.006	-17.93	-21.083	-21.962	-23.75	-18.776	-19.738	-18.921	-21.422	-19.066	-21.942	-22.631	-20.905	-22.19	-21.136	-23.019	-21.656	-22.44	-23.107	-20.846	-19.62	-20.478	-20.139	-21.427	-18.224	-20.591	-19.903	-21.337	-21.728	-23.835	-19.563	-21.891	-17.959	-22.058	-19.527	-22.454
5.2104	3.8361	1.8757	6.2513	7.5902	4.3443	6.7564	4.6813	8.4039	6.2026	3.1611	6.442	5.5119	5.4245	8.2488	5.8087	5.9059	6.8775	4.4624	6.0163	3.7181	4.1205	4.2415	4.4713	5.9674	4.5809	7.1537	5.0328	2.7149	4.7052	3.8634	4.3302	5.4251	5.555	3.4762	5.5175	6.1798	7.9749	2.7939	3.6247	4.4781	4.3986	8.3558	8.3583	3.7394	6.3945	8.4111	5.1757	6.2822	4.243
-0.38079	1.2932	-0.36235	1.4309	-1.2811	1.9991	-1.881	1.485	1.0509	2.2734	0.12816	-2.1143	-3.8295	0.44542	-3.0628	3.3025	-3.075	-0.88597	-2.4697	-2.7511	0.065418	0.91219	0.80537	-2.2488	0.24126	2.8744	-0.89782	1.9804	-2.5946	0.28611	-0.31215	0.040935	-1.5321	-1.4846	2.747	2.315	2.4546	-0.21558	2.9992	0.0053609	-1.4856	0.96748	-1.1449	0.87613	-0.22172	-1.6851	0.4849	-0.87872	-0.97814	-0.058031
-8.0341	-13.111	-13.874	-7.9908	-4.6894	-10.427	-9.3009	-10.153	-8.7565	-10.662	-6.5067	-11.294	-12.549	-11.398	-12.335	-11.032	-12.671	-11.233	-11.115	-9.5322	-11.02	-11.175	-6.7768	-10.242	-11.423	-10.238	-7.3805	-10.792	-10.02	-8.3849	-12.797	-10.555	-7.9088	-10.897	-9.2384	-11	-9.5741	-10.591	-8.4243	-12.091	-11.939	-10.543	-12.391	-9.7069	-13.755	-11.996	-8.371	-10.972	-11.598	-10.821
-19.79	-21.909	-24.461	-23.236	-24.855	-21.325	-25.311	-21.967	-22.498	-20.754	-23.67	-23.495	-19.31	-21.294	-22.56	-22.21	-22.384	-23.271	-21.27	-22.53	-22.838	-23.776	-17.784	-21.915	-18.314	-21.153	-21.858	-22.089	-23.156	-19.309	-22.409	-23.71	-18.383	-24.221	-23.768	-24.604	-21.106	-19.656	-19.888	-19.724	-17.959	-23.443	-22.494	-21.233	-21.408	-24.367	-21.809	-23.812	-21.535	-25.337
-8.0846	-10.132	-9.8868	-6.6017	-11.374	-9.7567	-9.5848	-9.7238	-10.213	-12.948	-11.219	-8.2066	-10.919	-8.3097	-9.5403	-11.091	-9.4913	-9.1613	-8.2787	-12.465	-12.851	-8.8007	-7.8375	-10.488	-10.057	-9.0082	-10.524	-6.9326	-9.7102	-10.635	-8.0275	-7.0218	-10.479	-8.6933	-9.3969	-11.515	-10.238	-9.193	-6.2049	-9.2628	-10.219	-6.3974	-7.4572	-10.083	-8.2078	-8.9115	-9.0064	-7.8361	-10.506	-10.067
-15.322	-14.856	-10.017	-14.378	-13.984	-12.985	-14.362	-13.736	-13.297	-13.217	-11.166	-16.951	-12.084	-13.649	-12.809	-13.311	-13.458	-12.096	-13.18	-14.723	-16.251	-13.966	-14.846	-16.9	-16.015	-14.95	-16.465	-13.262	-15.988	-13.626	-14.237	-14.88	-16.552	-12.504	-15.336	-15.726	-11.668	-14.167	-17.251	-13.686	-12.441	-12.775	-16.866	-12.768	-14.782	-13.94	-15.698	-13.128	-11.987	-15.481
-11.422	-12.199	-10.921	-11.705	-9.9864	-11.846	-12.07	-13.676	-13.638	-10.764	-13.218	-11.695	-10.715	-14.665	-13.362	-12.267	-10.814	-14.75	-12.053	-12.75	-12.158	-12.973	-11.197	-13.916	-11.403	-14.509	-11.977	-14.669	-13.894	-11.42	-18.592	-7.862	-13.549	-11.432	-12.753	-15.738	-14.198	-13.111	-11.346	-11.69	-12.306	-12.775	-10.038	-8.5779	-13.367	-15.309	-12.567	-12.978	-12.598	-12.563
12.357	8.3662	8.8188	7.8138	10.7	11.998	10.137	10.47	10.992	8.9667	11.316	9.1365	12.073	8.566	12.457	10.469	10.642	8.8717	10.411	6.048	8.4711	8.9908	9.1847	11.323	7.7261	9.1715	11.535	9.6617	9.3972	8.4329	12.257	7.0109	8.795	7.2105	10.375	10.56	10.348	10.868	9.7543	10.448	12.027	8.3654	7.8354	9.7853	9.6188	8.1704	10.414	11.263	5.6664	15.616
-12.955	-9.6684	-8.9137	-14.483	-14.732	-9.3672	-11.543	-12.442	-13.247	-14.322	-10.671	-13.176	-10.648	-10.541	-12.127	-9.4547	-11.558	-10.805	-11.721	-12.808	-12.729	-13.814	-10.768	-9.9016	-11.734	-11.771	-11.258	-12.134	-11.627	-9.1068	-9.2059	-10.604	-13.432	-12.432	-9.4301	-10.651	-12.807	-15.002	-10.023	-10.565	-10.346	-11.706	-11.408	-11.733	-11.624	-12.736	-10.419	-13.298	-11.518	-10.519
-0.99734	-0.33675	0.64866	-0.70334	2.8769	3.2553	2.7002	0.27644	2.8402	4.8741	1.9314	4.0538	-0.089174	2.5605	0.078025	1.2409	-0.54177	1.2203	0.49858	1.4511	1.4381	1.8514	-0.25187	-0.74491	3.0974	4.5709	3.0462	-0.64803	-0.94521	0.29871	1.0883	-0.49153	0.52502	2.1857	1.952	-3.5778	2.9782	2.1002	1.3188	2.6553	0.049322	1.1444	-0.28345	0.43787	-0.29724	2.5644	0.88361	1.1767	-0.79377	-0.47841
-4.4309	-4.2906	-4.0912	-2.1132	-6.9691	-5.7267	-4.648	-6.6218	-3.6117	-3.1513	-3.4972	-3.2044	-3.1445	-4.4802	-4.7932	-3.8529	-4.639	-2.2546	-1.9228	-4.2268	-4.7478	-3.5987	-5.8904	-5.4449	-4.4742	-2.9808	-5.1638	0.0095804	-5.5105	-4.247	-4.0742	-5.0641	-5.0178	-4.5544	-5.6607	-6.1103	-4.8781	-3.51	-5.2293	-4.7351	-3.8539	-1.9264	-2.1007	-1.6249	-4.3783	-3.0001	-5.8939	-6.0268	-6.2731	-2.4325
-7.5904	-7.0187	-13.112	-10.947	-10.005	-9.3273	-12.868	-8.149	-10.178	-7.0934	-14.667	-9.8571	-6.7194	-6.8236	-8.966	-9.8244	-5.8625	-7.7071	-6.3416	-7.4168	-9.0546	-7.2185	-8.5215	-10.526	-8.2552	-12.434	-8.5273	-9.7637	-8.5581	-7.3622	-9.1246	-10.378	-6.4631	-8.8114	-8.2742	-6.3543	-9.5809	-8.1222	-8.5243	-8.6419	-7.9409	-8.1256	-8.3554	-10.013	-4.9738	-7.9539	-5.5967	-4.3182	-7.841	-8.2456
-8.3822	-9.998	-8.5411	-7.745	-6.191	-9.0867	-5.881	-7.7401	-5.9749	-11.636	-9.251	-9.1605	-6.3536	-3.9908	-5.9149	-8.0056	-7.9509	-8.8426	-8.4765	-8.3894	-10.205	-8.5279	-10.571	-9.3349	-8.3669	-7.4519	-9.3377	-7.169	-5.9402	-8.1816	-7.116	-6.3938	-9.3268	-8.5763	-6.9435	-9.4966	-6.1192	-8.9202	-9.3439	-9.7835	-8.0517	-6.0217	-5.6096	-6.3479	-7.178	-8.7888	-9.1621	-8.8247	-4.7305	-9.3803
-16.144	-15.733	-14.583	-13.951	-15.945	-13.726	-14.956	-12.333	-14.559	-17.131	-16.04	-14.74	-14.508	-15.323	-13.37	-17.517	-14.993	-8.9755	-16.106	-14.419	-12.852	-10.891	-17.444	-15.506	-17.092	-14.656	-15.692	-14.377	-12.875	-16.879	-14.394	-11.801	-15.16	-15.105	-13.851	-16.367	-13.728	-13.699	-13.525	-11.85	-12.983	-14.655	-15.028	-15.437	-15.579	-14.229	-12.853	-14.987	-15.401	-13.878
4.8987	0.34282	3.2615	-1.0163	-0.19142	2.2365	3.2832	-2.9877	3.0748	1.1142	2.7893	6.8338	0.83572	6.8803	-2.129	4.4197	2.1329	4.3052	2.8162	3.3279	0.73194	1.1546	1.7814	0.88246	-0.31054	1.6448	2.8466	4.5875	1.3255	2.0974	3.8127	3.8797	3.2181	2.3611	1.7601	4.2607	4.3062	4.9582	2.1292	4.4339	0.4822	3.1559	4.3978	-1.1745	3.5559	0.090555	1.9081	1.74	3.1924	3.3897
-3.9139	-2.5608	1.1738	1.8341	-0.7913	-0.66166	-2.1846	-2.633	-1.4792	-1.5926	-1.2077	0.77165	-2.3295	1.16	-2.3951	-2.1698	-4.1016	-2.2753	-0.85722	-0.65037	-2.1611	-0.23127	-2.5274	0.35818	-3.2984	0.36456	2.3076	-0.20459	-3.6137	-2.1195	-2.9668	-0.33429	-0.25139	-1.0647	1.2232	1.8852	-3.6027	0.99179	-4.1626	-0.3587	-0.41412	-2.4082	-0.93245	1.6536	-0.73117	2.0204	0.70413	1.0269	-0.69746	-2.9883
0.5689	-0.15414	1.9424	1.9325	2.9421	2.3948	0.50329	1.1933	1.7047	4.0761	4.5106	2.8316	-0.78474	1.5388	3.4224	1.5186	-0.072844	0.19621	2.7074	0.74406	2.8586	1.7801	4.8241	2.0281	4.2161	5.2154	-1.2626	3.396	1.518	0.83739	-0.99735	1.2966	0.47664	2.7641	1.4488	1.997	1.6935	-0.68275	4.344	1.8398	3.9493	0.040673	4.0248	2.1562	6.4266	2.6771	2.1175	3.2888	4.0492	4.1995
-12.301	-14.843	-8.8397	-11.871	-9.9831	-12.101	-11.26	-8.8307	-9.0786	-7.9237	-14.092	-12.687	-9.4037	-12.595	-12.484	-10.428	-9.7865	-12.172	-11.91	-12.382	-8.275	-10.312	-11.325	-13.796	-10.77	-12.937	-12.04	-12.042	-10.728	-9.2132	-10.068	-12.54	-9.2458	-15.508	-11.141	-11.581	-10.733	-15.357	-9.0205	-8.7705	-12.524	-12.965	-13.3	-10.774	-11.364	-12.072	-13.031	-12.468	-12.362	-11.807
2.7725	8.6739	7.9815	5.5142	6.0617	7.9204	8.0709	6.0444	5.2159	6.5376	7.6873	7.1077	8.3967	5.7747	7.6799	5.1224	7.5784	8.4666	8.0226	8.4162	4.1583	7.0325	5.278	6.3541	4.1829	6.3635	7.8236	2.1589	5.5274	7.1754	7.4997	6.5785	5.3944	7.6528	4.3098	6.5901	6.9427	7.5179	9.08	6.7364	5.8286	6.0155	9.2799	8.2114	6.8985	8.4327	10.895	6.0227	4.9954	7.8325
-4.5517	-4.975	-4.1613	-6.1762	-8.251	-5.156	-4.7499	-5.9852	-6.2168	-4.0931	-4.9805	-4.1958	-6.5946	-6.1838	-4.3013	-7.3501	-4.1288	-5.2832	-7.0746	-5.2854	-4.3037	-1.5853	-5.1963	-5.5452	-1.8737	-2.6552	-3.6908	-5.9088	-4.0884	-5.6207	-4.9803	-7.216	-3.7772	-1.8597	-3.2072	-3.0657	-4.7709	-5.6338	-6.2597	-8.195	-3.6995	-6.6401	-8.978	-3.4782	0.32807	-4.1392	-3.1423	-6.3056	-5.7104	-3.4174
-1.4065	-7.1721	-4.6129	-1.6907	-3.5909	-6.4308	-3.8732	-5.6666	-2.7953	-5.0484	-6.2717	-4.387	-3.0816	-4.6676	-2.229	-4.6396	-0.86549	-4.3541	-6.783	-1.3928	-4.4514	-6.9333	-2.4352	-2.6388	-5.9372	-4.0961	-4.1793	-1.6839	-1.6367	-4.1692	-5.7921	-0.19158	-0.32511	-6.5453	-5.0411	-4.2806	-1.5984	-4.0076	-3.4467	-2.2114	-6.0486	-4.5952	-5.2324	-2.1763	-2.321	-4.6702	-5.6644	-7.204	-2.0172	-4.445
0.47742	-0.67651	-4.2194	1.4877	-3.1694	0.8038	-0.9714	-0.77732	-2.8781	-1.0764	3.0858	1.5853	0.52587	0.27212	-1.1243	1.2005	-1.4645	-0.21148	2.001	-0.49494	1.1576	-1.2153	-1.0175	0.70586	2.197	2.2349	-2.8283	-1.1208	4.2894	-0.24087	-0.85963	2.9682	0.51908	1.0733	-0.56818	1.1841	2.1657	-0.65317	1.0488	-2.3697	-0.57763	0.62005	2.1047	-1.8189	1.3265	-2.2331	-2.1127	1.237	-2.4383	-1.0296
0.21675	1.1868	0.51184	2.1061	0.4646	2.2584	1.9941	-0.0092758	2.2748	1.9182	2.1532	-0.19935	2.4082	-1.4221	-1.6174	4.9218	0.63748	3.8646	-0.52857	1.1098	-0.17856	0.88124	-2.6183	-0.42233	-0.61242	-1.2363	-2.0857	2.0767	0.13253	0.65395	0.072772	1.1038	-0.93405	1.2816	0.43522	-0.80716	3.5383	0.64818	0.73065	0.99531	-1.1437	-1.876	3.0758	1.7924	0.44687	-1.0268	2.7246	1.1443	-1.0939	0.59962
-4.5613	-5.9957	-4.8417	-4.774	-4.0087	-5.5434	-3.6108	-8.0237	-3.851	-3.6091	-8.0052	-4.3887	-6.6104	-1.9758	-6.1597	-3.1185	-6.3855	-5.2007	-7.0275	-2.5129	-7.5029	0.57571	-4.364	-2.9928	-4.7328	-2.5637	-0.96464	-7.5705	-3.2494	-3.7671	-4.8653	-1.7979	-4.3211	-4.1028	-1.5165	-5.8404	-3.7394	-6.8929	-2.8281	-5.0844	-5.9598	-2.7879	-3.825	-5.195	-5.8931	-4.8134	-3.7519	-6.5532	-5.2761	-3.5232
-13.128	-12.324	-13.053	-10.133	-7.6123	-14.505	-10.406	-10.954	-10.07	-11.683	-12.641	-10.848	-10.617	-11.966	-14.92	-13.658	-15.195	-12.975	-11.449	-15.376	-12.703	-11.195	-12.392	-11.838	-11.747	-14.777	-13.11	-13.87	-12.859	-9.4541	-12.108	-12.559	-12.628	-9.9328	-13.653	-12.265	-12.934	-12.017	-15.035	-13.158	-14.707	-11.815	-12.451	-11.825	-14.395	-17.764	-13.283	-13.638	-12.432	-12.872
-7.1094	-3.675	-4.6076	-4.6192	-5.5483	-5.5012	-5.8702	0.089595	-4.9964	-9.0229	-5.7324	-5.0703	-4.7246	-6.7853	-4.2369	-6.5636	-6.6764	-4.6535	-7.311	-6.6049	-5.1073	-5.1809	-6.2868	-3.9274	-5.4437	-5.4447	-6.6575	-6.5659	-6.5151	-4.6494	-6.1218	-6.5279	-4.7116	-4.2647	-6.5227	-4.045	-6.6527	-4.6358	-3.1421	-3.0193	-9.763	-2.1551	-6.7346	-5.559	-4.9051	-7.6679	-6.0716	-4.7219	-6.0686	-5.1351
-4.6159	-5.5193	-1.8349	-5.5166	-2.5738	-5.5653	-3.9632	-2.6057	-4.0153	-1.2673	-3.927	0.12946	-2.2605	-3.8635	-3.6946	-2.3641	-4.0024	-1.7823	-0.24268	-1.3284	-0.36701	-3.6339	-4.2928	-1.7549	-2.8537	-3.4481	0.34311	-1.3375	-3.6787	-2.4524	0.54056	-3.4454	-1.7076	-3.0703	-2.7189	-2.3312	0.45723	-3.4214	-3.7877	-3.7408	-4.1254	-2.2352	-3.4254	-5.2967	-2.6508	-4.2966	-4.7563	-0.21783	-5.4196	-1.3122
-5.851	-1.0276	-4.7945	-3.084	-3.7684	-5.4202	-7.833	-3.5089	-5.0343	-4.5239	-2.6963	-3.1173	-6.8788	-2.3848	-3.7646	-2.1768	-5.3199	-5.1662	-4.5165	-1.6487	-4.8544	-6.562	-5.5656	-3.9398	-2.1703	-3.7048	-4.3669	-2.5837	-4.4782	-4.3138	-4.5108	-2.2931	-6.1403	-0.080397	-3.0972	-0.49865	-5.6211	-6.3349	-4.9969	-3.6055	-3.1254	-4.6136	-4.0046	-4.9856	-5.406	0.15769	-4.1808	-1.5219	-2.4438	-5.4557
2.4181	-0.073209	-0.44737	1.2725	1.8489	0.57312	-2.122	-0.31177	2.7712	-0.67057	-0.63366	2.1974	1.2911	-0.11102	-0.0076322	0.11589	-2.1602	-3.0033	0.73662	-0.32297	-0.53722	1.6395	-0.37154	-1.8395	2.5765	-2.0324	0.47623	1.0577	-1.5446	0.088117	-1.1709	-0.66146	-0.017091	3.7601	-1.1181	-2.057	-2.1058	0.3783	-0.75364	-0.31379	-3.0435	-0.96857	1.1629	0.42799	-3.6709	0.015046	1.6635	-1.3866	-2.0159	0.35875
9.8061	10.246	6.76	10.066	9.5672	12.308	8.6243	7.6376	8.5951	10.658	9.3654	11.603	11.506	9.4038	7.8925	9.9727	11.399	7.3605	7.7173	10.682	10.587	8.5104	9.8432	11.171	12.215	8.5556	6.169	9.7941	8.125	11.51	13.103	11.646	9.7693	10.168	7.5938	13.649	7.7937	11.335	10.027	9.6133	7.0213	10.983	13.041	11.169	8.9084	7.7703	9.7875	8.0628	9.4112	8.3944
-15.579	-16.788	-14.722	-14.331	-13.79	-11.397	-13.064	-14.09	-12.986	-12.474	-13.248	-14.451	-13.286	-17.47	-17.719	-11.083	-13.034	-16.24	-12.012	-10.646	-15.217	-12.577	-11.178	-12.002	-13.186	-11.577	-13.617	-13.433	-15.609	-17.311	-16.276	-13.317	-15.544	-13.104	-13.935	-12.817	-14.032	-15.381	-13.584	-17.762	-14.161	-12.869	-15.442	-15.801	-15.013	-15.27	-13.863	-17.08	-16.199	-17.1
1.3151	-0.63628	-3.9828	-4.8355	-0.77276	-1.0728	-3.3339	-4.024	-1.2816	-2.4305	-5.5547	-3.6223	-0.31801	0.30174	-1.6299	-0.23139	-3.3127	-2.6213	-1.0265	-0.22974	-1.1561	-4.0598	0.7876	0.79977	-3.2328	-3.5283	0.037691	-0.26822	-2.6433	-0.31361	-2.0603	-1.7039	-4.8114	-5.2659	-3.7985	-1.3835	-0.29682	-3.5891	-1.1046	-1.2612	-3.6873	-4.0766	-1.6979	-2.282	0.69826	-3.0529	-4.3657	-0.31758	0.59744	-4.9143
-8.8543	-11.281	-7.5835	-10.187	-11.349	-8.6597	-8.3809	-11.07	-8.7093	-11.932	-8.3936	-7.6555	-9.1729	-8.9932	-9.1314	-11.829	-8.4244	-7.4849	-10.597	-5.2398	-4.5033	-10.422	-7.6179	-14.311	-8.7601	-10.59	-5.7726	-7.5474	-8.5444	-8.5532	-10.015	-9.65	-8.115	-10.316	-11.037	-8.1114	-11.643	-10.002	-10.337	-9.2669	-6.942	-8.8879	-10.5	-10.076	-8.8039	-9.5539	-5.718	-9.6127	-7.8359	-8.6727
-6.8922	-11.651	-10.551	-11.193	-10.917	-9.96	-8.3793	-7.3622	-7.368	-8.6885	-9.3734	-11.768	-11.742	-8.9238	-5.6812	-10.162	-8.6112	-8.3863	-8.8473	-9.9335	-9.7162	-7.9442	-12.428	-11.208	-10.267	-12.099	-4.5358	-8.7102	-11.555	-9.1257	-10.013	-10.267	-7.5555	-10.457	-11.203	-11.01	-9.5045	-10.975	-10.242	-8.4097	-9.098	-8.3011	-7.0683	-11.061	-9.9591	-7.5256	-11.962	-9.8601	-11.724	-12.249
-3.4437	-1.0959	-3.5307	1.842	-0.010519	-1.6299	3.5146	-0.64945	-2.55	0.58759	-0.43223	-1.8079	-0.25684	0.35403	-0.29724	-0.29246	0.46196	-3.4611	-2.8503	-1.4812	1.3088	-3.1539	-1.2329	-1.6845	-1.2819	0.12206	-2.088	-3.4415	0.35584	-1.8213	-3.1055	-3.2232	-1.22	-1.6453	-1.4902	-4.5362	0.38249	2.1986	2.0195	-2.4414	-3.5465	-1.6684	-1.5955	-1.8931	-2.9387	-5.3201	0.77148	-1.7735	-2.9501	-1.0099
-2.0427	-1.6034	-0.38119	0.14962	-2.7515	-2.3269	-4.1832	-2.9294	-0.47203	-4.5553	-2.8882	-3.7395	-7.1201	-3.8633	-5.573	-4.0365	-0.72617	-1.5257	-1.1731	-1.529	-1.5893	-3.9974	-1.4788	-4.5179	-3.9358	-1.2152	-1.7142	-1.3911	-2.1634	0.52725	-4.9625	-3.9886	-2.5043	-3.4384	-1.0093	-1.3742	-0.62477	-4.433	-2.1419	-2.6785	-1.1713	-4.5752	-2.3355	2.6859	1.0744	-1.1141	-2.2549	-1.3335	-3.8447	-0.18364
-6.2726	-5.3045	-6.4866	-2.5491	-7.2033	-8.5884	-5.1456	-5.0202	-4.0583	-6.4387	-8.8477	-5.789	-4.3546	-8.8292	-6.5656	-7.144	-6.7813	-6.6318	-4.2033	-6.197	-7.0611	-4.9762	-7.0232	-4.2671	-6.1258	-4.972	-6.0481	-8.1717	-6.0569	-8.5479	-2.6547	-5.7323	-3.3795	-5.8264	-5.3258	-6.5019	-7.0877	-8.9322	-6.2836	-6.2247	-5.2366	-8.8623	-1.4577	-5.0821	-5.4112	-8.6453	-4.7639	-3.3013	-6.9601	-8.8547
3.3116	4.2462	7.8466	3.6923	10.236	3.0882	6.4347	6.3006	5.0821	5.6874	4.0569	7.8835	6.2871	6.599	7.6303	7.41	3.5515	4.2245	4.7205	3.6913	6.27	5.1265	4.9894	4.0801	5.2494	6.1982	4.4528	5.8197	2.9064	5.7412	5.461	6.3076	2.4346	5.288	5.3503	6.7227	5.1161	3.0605	1.8147	5.9242	5.2267	7.2786	4.6289	7.0038	7.6745	3.9726	4.826	6.1866	8.6088	6.9037
-12.143	-13.348	-15.584	-14.743	-12.771	-14.884	-14.076	-15.867	-14.536	-14.322	-14.043	-14.43	-14.918	-11.691	-15.356	-14.449	-14.912	-16.345	-16.187	-14.981	-12.863	-15.351	-16.976	-11.14	-14.893	-13.795	-13.869	-15.439	-14.955	-12.516	-11.708	-14.22	-14.285	-12.217	-20.676	-12.664	-11.4	-14.986	-16.25	-15.746	-14.677	-12.144	-11.469	-12.821	-14.633	-14.7	-15.346	-14.609	-15.495	-13.01
-23.795	-20.699	-23.597	-22.567	-22.027	-24.678	-22.775	-22.67	-21.432	-24.4	-24.41	-23.749	-20.609	-22.986	-22.048	-23.717	-21.435	-22.43	-22.268	-21.378	-20.374	-23.354	-22.316	-23.836	-22.684	-21.843	-18.757	-19.695	-21.461	-21.083	-22.531	-22.128	-21.962	-20.513	-24.469	-22.464	-23.967	-20.765	-19.887	-20.998	-20.441	-21.906	-25.427	-23.693	-22.232	-22.762	-22.562	-26.384	-22.621	-24.277
3.4398	-1.7323	-5.7271	-1.0789	0.91112	-2.9259	-2.4278	-4.6412	0.73093	-3.681	-5.2696	-2.815	-2.9944	-2.6555	-1.6553	-2.4927	-1.4581	-3.0165	-1.5277	-0.21404	-3.5582	-3.4205	-1.8814	-0.59076	-2.1094	-0.070585	0.16562	-3.3139	-2.2223	-0.42059	-2.0013	-2.5362	-0.84947	-0.90581	-3.0012	0.3405	-4.2002	0.32416	-4.1303	-2.0486	-1.4278	-2.5627	0.45714	-3.7574	-1.0736	-3.5834	1.6954	-0.83057	-1.7925	0.086113
0.17321	-1.3584	0.45417	-0.84565	-0.4787	0.32656	2.4718	-1.9362	-0.43112	0.77346	-0.45464	-0.036329	0.66681	-0.84523	3.2762	-0.63791	0.20648	1.7574	0.38806	0.87801	-1.5894	3.1916	0.72659	-2.0587	0.87062	1.0503	-0.50496	2.7833	3.1161	-0.80622	-4.0343	-0.76921	0.060119	3.0031	-0.8696	1.8181	0.89729	-1.4451	1.4418	4.2003	1.1311	1.2683	-0.3755	-2.8754	0.13221	1.8823	-1.8201	-1.7942	-0.61237	0.95232
9.5934	10.349	6.1139	7.5641	6.8875	7.0673	5.6782	5.7057	9.1302	4.296	4.5212	6.061	5.7334	8.1221	5.5466	4.2059	6.5034	5.8063	7.3955	6.4469	7.3615	8.6939	8.4466	4.9666	9.2618	6.4411	7.6796	6.1281	11.179	11.188	10.506	9.6044	7.9903	7.7878	7.1802	8.5125	5.8678	5.8528	8.2179	12.385	5.6546	7.1435	3.8187	8.4939	8.8937	5.5253	7.4786	7.2734	5.6353	7.362
3.5285	6.0577	5.5502	3.0478	5.0623	3.2251	3.9628	3.7019	5.4593	4.677	-0.80589	3.8493	3.0151	1.095	0.89469	3.8927	4.9038	3.3676	1.9847	2.4272	-0.11424	2.3325	5.2984	1.7601	1.4616	2.6156	1.421	-2.0633	3.0365	6.163	1.9294	3.6115	3.1275	4.8366	2.4074	-0.81419	4.5415	0.9141	3.6213	2.4182	0.67352	1.0657	4.3025	1.6851	-0.80892	3.9075	3.5877	5.2045	2.3001	2.0553
10.237	8.5282	8.5971	10.083	11.359	9.1454	8.0134	10.205	9.0888	8.8601	10.343	9.6893	8.4176	9.854	10.481	9.9818	8.3862	8.7253	8.0607	8.9798	8.8138	5.8231	10.386	8.6683	7.8877	9.6026	6.0638	10.289	8.6144	7.2831	6.1461	9.7625	9.309	10.241	8.5626	6.5543	9.8454	6.8231	11.274	5.6547	9.994	6.2642	9.9932	5.2995	6.3952	6.9276	9.34	6.4175	10.096	12.109
8.5496	8.5951	9.4698	6.8697	9.0321	7.8444	9.2312	9.5061	6.885	11.973	9.3218	9.1648	6.1907	8.2787	5.1704	11.106	9.0098	7.8585	9.2965	6.3538	8.8012	2.9815	10.176	5.9679	10.115	7.7406	7.1817	8.0384	9.0874	6.0456	10.659	10.383	8.0707	5.4858	7.6364	7.5625	9.5648	9.0034	9.3509	7.7782	10.258	7.6506	5.2261	7.9855	4.7621	9.8306	9.6958	9.0618	8.1886	8.3272
-1.0951	-2.8383	-0.40359	-5.33	-1.7504	0.10482	-2.0714	-1.8985	0.28511	0.36491	-1.2368	-2.7011	-0.28097	0.91755	-3.1668	-1.0622	-2.1136	-0.7855	-3.5275	0.096517	-3.9455	-3.513	-1.6382	-0.46225	0.13509	-1.9926	-1.333	-1.91	-1.3567	-3.0812	0.92191	-3.9304	-2.8646	-3.1258	-2.6903	-1.9907	-2.8136	0.80232	-2.4201	-1.8858	-1.4197	-1.0156	-0.0017108	-1.4508	-3.1652	-4.6485	-0.44611	-1.9706	-4.6768	-0.98649
-1.1142	1.1719	0.14598	-0.24436	1.1128	0.12676	2.4911	4.4506	0.93755	2.1199	1.0963	1.3916	-0.024709	0.50983	-0.082112	-0.14359	1.408	1.4862	1.9196	3.5776	-0.18431	1.5188	0.94442	1.3079	0.86093	2.7137	0.21863	2.2089	-0.83638	-0.16676	1.7803	0.43689	-0.098535	0.60813	1.9409	1.5709	3.4964	1.4609	3.463	0.85862	2.241	0.54707	2.7779	-0.14808	0.49114	2.9119	0.62583	1.5942	0.26762	2.0834
-4.0304	-3.1273	-3.7092	-5.0358	-4.3878	-3.0442	-3.5697	-3.6273	-4.6277	-2.9399	-2.817	-2.9431	-7.1292	-5.9593	-3.6377	-2.6617	-4.6826	-3.669	-3.6861	-6.3997	-1.2566	-5.2558	-0.46206	-2.6887	-6.5573	-7.2154	-3.0837	-6.9638	-3.6493	-3.7344	-3.3739	-4.6819	-2.3806	-5.6033	-4.4731	-4.6691	-3.5685	-2.7735	-6.323	-3.5607	-4.7484	-2.7996	-3.6565	-2.8956	-3.5886	-5.9916	-2.1081	-4.3616	-6.7043	-0.84023
-13.334	-16.328	-13.099	-12.548	-15.213	-14.012	-15.895	-11.514	-12.416	-16.341	-10.893	-18.51	-11.993	-15.636	-12.761	-18.56	-16.792	-15.479	-16.071	-14.057	-17.09	-14.157	-15.255	-13.745	-14.163	-17.643	-16.29	-13.929	-18.767	-15.977	-13.453	-15.656	-14.632	-12.688	-15.225	-16.572	-14.766	-14.693	-15.159	-15.647	-17.396	-15.852	-10.524	-12.926	-15.325	-11.562	-16.049	-14.539	-16.763	-14.461
-11.374	-10.855	-10.714	-11.044	-8.0471	-11.007	-8.5673	-11.744	-9.6501	-9.9614	-10.181	-12.27	-10.686	-14.668	-10.463	-10.265	-11.818	-11.077	-11.598	-11.02	-8.6642	-10.712	-11.243	-11.577	-11.075	-9.5287	-10.128	-8.5912	-10.969	-11.451	-8.6979	-11.643	-11.856	-11.027	-11.344	-13.997	-11.28	-15.001	-11.812	-13.661	-10.059	-14.038	-13.623	-7.9773	-10.809	-11.972	-14.269	-9.1026	-13.242	-13.854
-12.02	-8.9273	-10.485	-10.312	-11.072	-10.692	-11.7	-11.356	-11.762	-10.624	-10.339	-7.4982	-10.592	-9.5942	-10.831	-12.751	-9.6124	-11.933	-12.69	-10.453	-10.047	-11.862	-12.833	-12.879	-12.101	-12.433	-11.862	-11.808	-9.3359	-9.3481	-13.527	-12.759	-9.7231	-8.4945	-8.6689	-8.9431	-9.5961	-11.836	-9.9185	-11.486	-8.6362	-7.4377	-11.541	-12.101	-11.282	-8.4805	-10.653	-11.095	-8.0414	-13.753
7.1345	5.6927	1.899	8.9814	1.8467	6.3967	5.2344	6.1038	4.0392	4.3536	2.8845	3.3619	5.3588	2.2786	3.5741	4.4041	5.2586	3.21	2.5341	0.97892	5.7754	3.1625	5.1704	3.904	6.6398	3.8663	2.2978	2.7797	4.8566	7.9766	1.4532	5.0904	6.4503	3.985	5.8702	5.1319	5.9354	4.1585	1.7656	4.077	5.997	5.65	3.3098	8.6818	3.121	2.2987	3.7334	2.0215	4.9203	5.7891
5.2798	9.1882	5.5679	6.1503	4.5903	7.7459	8.0698	6.3182	7.3831	7.9206	8.7853	5.987	6.2811	7.3912	6.1195	5.5065	2.7897	6.1891	6.771	7.4536	7.4649	6.2641	8.1689	6.7828	7.0852	5.26	5.9455	6.0978	8.3822	6.585	1.8474	5.1463	6.8252	8.4887	7.0073	7.005	7.1084	8.5607	2.6103	10.486	6.8881	7.7465	6.5959	7.3417	8.826	7.1031	7.4073	5.3532	10.444	6.8838
-5.4442	-2.7797	-3.3682	-5.9891	-6.8325	-4.84	-2.6629	-5.5046	-4.3379	-2.3547	-2.6047	-5.2798	-2.7537	-6.0162	-4.7633	-6.9613	-5.1612	-5.7263	-6.1336	-5.3022	-4.2142	-6.5886	-5.2917	-6.3543	0.28265	-7.1164	-4.8035	-6.357	-10.746	-4.9548	-3.8791	-6.6221	-7.7621	-5.3785	-7.8643	-5.4891	-4.9257	-6.1654	-5.9667	-7.0283	-4.507	-6.5567	-5.039	-4.6883	-4.8978	-0.80795	-3.8784	-5.5512	-6.031	-5.5189
-9.7773	-10.497	-11.538	-11.859	-9.9968	-9.9524	-10.35	-9.0911	-7.8479	-10.494	-8.786	-10.944	-11.448	-12.386	-12.943	-11.972	-9.9754	-11.482	-12.042	-8.2111	-14.186	-10.955	-11.833	-12.132	-9.5447	-13.625	-9.0818	-11.293	-12.55	-8.3989	-9.1517	-13.791	-12.787	-9.8739	-8.5501	-14.289	-11.103	-9.0644	-10.899	-11.215	-12.226	-6.0759	-10.468	-8.7132	-10.974	-11.838	-13.668	-12.78	-10.758	-11.669
-6.0172	-3.5937	-4.0098	-4.1421	-5.5065	-2.4799	-0.62074	-1.4085	-1.4861	-5.0445	-2.5217	-4.9843	-2.2215	-4.7624	-2.9733	-4.0177	-5.3442	-1.9324	1.938	-2.152	-0.84743	-4.5495	-1.1458	-1.2818	-5.7417	-3.2187	-4.4977	-1.1301	-2.5787	-3.569	-2.0845	0.53703	-1.1684	-2.3869	-2.861	-3.2704	-3.2256	-6.004	-1.5506	0.57741	-1.6172	-6.7126	-5.1588	-3.1618	-2.0178	-1.8463	-3.2353	-4.3197	-6.1663	-2.9674
-1.1307	-1.7731	-3.1401	-1.3724	-3.8497	0.41108	-1.1263	-5.6518	-2.8972	-2.5898	-1.8543	-1.2671	-1.9553	-1.6109	-2.8896	-0.45978	-0.80918	-1.1189	-0.62367	-1.3816	-2.8302	-1.3415	-1.3474	-3.719	-2.2813	-2.9674	-0.54578	-6.0787	-0.91487	0.26824	-4.1447	-2.0276	-1.7902	0.71295	-2.0564	-0.5917	0.76467	-0.7329	-1.4021	-1.276	-1.6676	-0.12254	-2.7532	-1.7659	-3.7977	-3.4435	-1.5029	-2.3385	-1.2891	-1.6967
-5.3759	-6.6482	-3.1004	-6.8535	-7.9555	-6.5898	-3.6973	-6.6506	-5.0982	-4.554	-6.0117	-7.6068	-3.3639	-3.2015	-7.5093	-11.23	-2.9254	-4.875	-8.3166	-7.1754	-6.5351	-6.9112	-9.0557	-2.8984	-6.533	-4.1949	-6.6427	-5.2058	-8.4064	-5.6009	-6.2995	-4.5166	-4.016	-8.6865	-5.5676	-5.6531	-5.469	-6.7819	-5.4021	-4.9588	-5.4839	-2.9413	-8.359	-5.2657	-6.2747	-6.3995	-6.6224	-5.3889	-4.8452	-6.0967
-3.0449	-3.2564	-3.5929	-5.0085	-1.0716	-4.2324	-4.6082	-2.2657	-4.7584	-7.5143	-5.0899	-3.9239	-3.2241	-2.9996	-2.8064	-5.3833	-7.9666	-0.39768	-3.524	-4.3474	-4.6982	-6.382	-5.722	-4.1106	-4.8175	-0.49427	-4.9383	-3.3646	-1.0712	-5.2523	-1.0441	-4.5629	-3.9321	-3.4384	-1.9326	-7.1187	-5.902	-6.8088	-3.9776	-6.3501	-5.3153	-4.3212	-5.9647	-7.747	-4.0264	-1.5585	-5.3246	-6.2785	-3.782	-1.984
-11.744	-12.25	-7.4547	-6.628	-9.6606	-4.9953	-14.04	-7.8262	-9.7595	-12.225	-7.9069	-11.723	-7.5465	-8.6607	-9.8712	-12.707	-10.293	-12.167	-8.1496	-9.3749	-9.2194	-8.954	-11.118	-13.652	-10.419	-9.9999	-10.953	-7.3256	-10.316	-8.6634	-7.5424	-11.135	-13.485	-9.5623	-10.013	-9.8117	-13.169	-10.764	-10.064	-12.861	-11.705	-6.8247	-9.4583	-10.854	-9.9532	-10.6	-14.716	-7.3422	-8.1716	-11.619
8.1196	6.8673	4.8935	11.199	5.6694	6.2245	6.0456	7.8362	5.9467	6.4425	6.1673	11.993	4.2035	6.7045	9.1422	5.6636	5.4806	7.8157	5.5396	8.9068	8.1395	4.6158	6.6254	10.565	8.3264	3.6885	8.1106	6.7304	6.8093	6.7363	4.1088	5.7137	8.8594	3.9357	6.6983	10.378	6.2403	6.1178	8.0319	7.9051	7.561	9.3705	8.2335	7.8596	2.9594	3.41	9.2296	6.0646	5.692	5.0809
-8.4633	-6.9845	-10.372	-10.877	-10.726	-9.0588	-5.791	-7.5575	-13.084	-6.0763	-8.7257	-10.09	-9.1782	-12.551	-5.8561	-7.066	-8.1604	-8.8857	-9.4928	-8.5689	-9.7707	-12.016	-10.617	-8.7927	-7.9582	-8.5251	-8.6903	-11.455	-10.204	-9.0135	-8.2723	-10.106	-11.232	-10.524	-10.719	-7.1995	-6.8313	-9.763	-10.698	-8.169	-11.294	-9.3854	-9.3939	-6.4537	-10.851	-11.391	-10.187	-11.068	-11.598	-9.4963
1.109	0.044918	-2.1794	1.8909	-1.1306	3.9609	-0.55004	-0.43527	-0.27726	-0.96116	-3.4276	3.0728	0.25295	1.71	-1.5123	1.7428	-2.7834	-2.8711	1.5433	0.37363	2.8052	1.6178	1.6693	0.73446	0.97918	-1.6091	-0.96831	0.69491	1.2576	-0.55729	-1.332	-1.8244	-0.13142	-0.21235	1.5309	3.783	-3.0067	0.013042	0.68992	-3.1756	-0.96888	-1.1844	1.0391	-0.061553	-3.3449	-2.5227	0.18161	1.3211	1.7207	0.043866
-14.951	-16.37	-9.6593	-15.397	-14.802	-13.835	-14.484	-12.96	-14.159	-13.767	-14.679	-13.962	-11.843	-11.577	-15.017	-11.608	-14.828	-11.169	-14.062	-13.628	-11.108	-14.982	-15.109	-11.452	-13.99	-18.102	-16.265	-11.768	-16.879	-14.357	-13.057	-13.676	-13.967	-14.861	-13.02	-12.563	-14.24	-15.036	-15.054	-15.817	-14.125	-13.471	-14.109	-16.126	-15.911	-14.265	-10.769	-14.043	-12.396	-15.652
1.3042	3.7668	-1.5908	-1.6494	-4.0186	2.5625	0.57531	-0.050885	0.67658	-2.5268	-0.67932	1.5113	-0.040829	2.0544	-1.1708	-2.4373	0.27365	-0.64711	1.4454	2.1757	2.703	-0.46874	-0.83653	0.60637	2.1878	0.072965	0.64846	0.65278	-0.043967	0.029085	1.31	-1.8678	0.33523	-0.91118	-1.1512	3.2371	1.1682	-0.24791	0.47907	0.1856	2.5705	-0.37695	0.4548	2.1727	1.0187	0.11995	2.1584	-0.78709	-0.79226	2.9595
-2.4931	-0.97531	2.7294	-0.58543	-3.7479	0.010973	-2.6356	-0.77434	-0.46953	-3.0202	-1.445	-0.70792	0.69734	1.4305	-2.4435	-2.6334	-1.735	-1.5887	-1.8548	0.5313	-2.3569	-3.3578	-1.3344	-2.0931	-2.9846	0.64862	-0.69442	-0.21206	-1.982	-1.5746	0.86123	1.9522	-0.12182	-2.8814	0.37102	-3.2091	-1.7128	0.25385	-3.5258	-2.6217	-0.74033	-0.84712	-1.4315	1.1776	-1.0276	-0.60866	-0.052049	-0.27791	-2.4145	0.12279
-0.54972	0.40679	0.60569	3.2398	1.7342	2.5336	3.8684	1.4539	1.3525	2.3984	1.3549	4.0268	4.0172	0.34712	2.1181	5.1794	5.3424	2.0779	1.7162	2.6171	4.1651	2.5158	1.8191	1.4692	1.2705	0.85459	1.1419	2.1436	4.8213	1.3231	0.7337	2.6121	3.5742	1.5123	2.67	6.092	0.11909	1.8706	1.0876	2.8213	1.1708	1.3396	4.8127	6.2529	0.69251	1.2867	3.7072	2.4454	3.5202	3.3403
1.4835	2.767	0.37135	0.64012	3.8737	1.5999	4.8011	2.7683	2.8538	1.9884	2.9035	1.2282	0.30291	5.9708	2.284	4.7788	1.3606	4.3388	4.4404	1.2373	0.19486	5.0844	2.7033	-0.84552	1.3662	0.58101	4.7338	3.2472	1.2573	1.8237	4.4366	3.5421	3.8984	2.0146	2.1181	4.2746	4.4393	-0.47472	-0.20972	1.7518	2.4088	2.5751	-0.58394	4.2895	-1.8323	5.3894	0.97234	0.11835	1.3563	5.647
-12.633	-11.148	-13.071	-10.241	-10.49	-11.29	-12.81	-14.431	-12.297	-12.092	-10.613	-11.104	-10.638	-10.35	-11.622	-8.0395	-9.9817	-11.18	-10.709	-10.243	-8.6267	-9.3551	-13.574	-11.92	-11.218	-10.1	-9.2445	-9.1988	-10.706	-13.62	-9.3827	-9.8374	-14.005	-13.518	-11.172	-11.336	-12.001	-12.13	-13.637	-9.6326	-12.344	-13.445	-12.741	-9.4368	-10.144	-11.642	-15.644	-10.989	-8.9599	-10.382
-14.937	-15.065	-17.261	-13.372	-14.788	-14.675	-15.635	-14.638	-13.357	-14.706	-16.152	-14.803	-13.076	-15.416	-14.626	-17.308	-17.277	-15.548	-13.537	-13.351	-14.417	-15.368	-14.104	-18.535	-15.488	-15.741	-11.217	-10.68	-14.07	-14.896	-13.443	-10.999	-14.341	-13.726	-13.586	-13.397	-16.867	-13.602	-12.641	-16.7	-18.411	-14.785	-15.805	-13.592	-15.775	-15.312	-13.097	-13.474	-10.974	-15.018
-2.7974	0.12581	2.5457	-3.0654	0.2812	1.7343	-3.7522	-3.208	0.094668	-2.3077	0.88064	-1.705	-1.9598	-2.5469	-1.0348	-3.8806	-0.14174	-2.3456	1.453	-0.1286	-6.6686	0.80144	-0.34086	-0.10962	-1.9618	-3.4121	-3.6145	-0.25627	-1.2427	-3.8601	-4.2449	0.84446	-2.5228	-2.4629	-3.8896	-0.42459	-1.8189	-2.074	1.8169	-0.45391	-1.8416	-1.4411	-3.2521	-3.4736	-2.5985	-1.8102	-2.8136	-3.9295	-3.3347	-3.6575
7.8279	2.087	2.5491	7.4652	6.7748	4.6073	7.2637	3.4364	4.0182	2.6415	3.8384	6.3146	7.3365	3.4477	2.4698	4.2486	7.3878	3.3823	2.7349	8.1058	4.1946	4.9897	5.6126	0.8704	2.1467	2.8392	4.2404	4.8529	3.276	3.4078	4.2942	3.6424	2.7788	3.904	4.5974	4.336	1.9749	5.7757	3.3827	4.0077	5.5988	1.8357	6.7474	4.4321	6.368	7.9255	4.4014	7.5883	1.9785	4.7177
-9.6986	-7.0167	-6.8944	-5.705	-5.9168	-10.068	-4.4993	-8.2959	-8.667	-7.8131	-6.3325	-7.1473	-6.342	-6.7655	-3.5835	-12.277	-6.7153	-11.319	-9.0334	-6.6702	-6.7436	-6.233	-8.934	-11.251	-8.7423	-5.5378	-6.0919	-8.8165	-8.5601	-9.579	-8.2402	-9.5885	-10.143	-5.1117	-6.2619	-5.9213	-4.6309	-9.4711	-8.2947	-4.9141	-8.0724	-6.3105	-8.1537	-10.076	-9.3439	-6.8753	-11.955	-6.9735	-10.089	-7.6039
-0.78126	0.29342	-0.002434	2.6489	3.2621	3.4817	5.0074	3.1986	0.99529	1.3607	3.2462	1.5163	2.381	5.1687	3.7585	4.7142	-0.94089	4.1345	4.5774	3.7308	3.4201	1.6899	2.9266	3.9047	4.8705	1.761	3.9406	5.1881	2.7119	3.9104	2.7045	2.5448	3.3925	4.8239	3.8505	5.1861	0.33273	2.2548	4.8645	1.9754	-0.18374	4.0304	3.1054	2.7755	5.2466	4.0477	5.2921	0.52836	4.8891	1.2373
-13.061	-15.311	-13.118	-10.905	-12.216	-15.052	-13.863	-14.806	-15.753	-13.828	-12.375	-11.597	-17.23	-11.633	-18.14	-15.603	-14.143	-15.541	-10.505	-12.116	-13.934	-13.821	-13.33	-14.698	-14.213	-12.858	-15.987	-11.299	-15.652	-15.856	-15.301	-17.409	-14.231	-12.35	-16.349	-16.598	-14.854	-14.397	-13.023	-18.318	-15.729	-13.241	-15.388	-15.439	-16.878	-16.379	-11.476	-14.91	-16.601	-14.962
-11.708	-11.175	-13.49	-11.985	-15.915	-14.277	-12.254	-9.3008	-11.619	-14.617	-12.607	-13.638	-11.19	-14.273	-9.59	-12.743	-12.299	-15.471	-13.958	-12.264	-16.149	-13.192	-14.614	-12.4	-14.428	-14.903	-15.979	-16.264	-12.868	-14.197	-14.801	-9.9721	-12.074	-12.73	-13.956	-16.522	-14.287	-12.72	-12.996	-11.781	-10.708	-12.803	-14.146	-9.0997	-9.5109	-12.485	-10.816	-13.585	-10.924	-13.964
5.0772	7.6054	7.4905	4.1283	5.165	5.4456	0.49074	3.7404	5.4415	6.5684	2.043	4.3747	5.2854	3.1384	7.7154	5.1041	3.6981	5.7698	8.238	6.3329	4.1074	6.3916	2.4503	5.4544	3.4846	1.741	4.0363	7.6983	3.5821	3.5134	6.1802	5.9035	5.8447	5.3563	7.2312	8.1391	6.5091	5.9185	5.6701	3.3111	5.3145	8.4755	5.5995	5.721	4.2815	5.4203	4.7385	5.9451	3.0867	6.1943
-5.4423	-1.3136	-3.1721	-3.5452	-2.2874	-4.4716	-4.9189	-3.0778	-5.6782	-5.8162	-5.5287	-2.6522	-4.756	-2.4775	-5.7016	-1.6519	-5.1593	-4.7011	-5.6698	-8.3708	-5.292	-6.7842	-4.3165	-5.1916	-5.2846	-3.1766	-1.0582	-5.0354	-5.3978	-5.1953	-3.2953	-6.987	-2.9854	-4.7573	-3.2241	-5.1159	-2.5229	-3.71	-2.6836	-2.8386	-2.6489	-4.0038	-7.5079	-5.5565	-0.88792	-5.1852	-6.9769	-6.755	-3.8364	-5.4943
-12.64	-13.028	-16.552	-18.772	-14.447	-13.586	-14.011	-16.024	-13.068	-11.917	-13.239	-14.462	-15.361	-14.766	-14.759	-16.154	-15.06	-13.74	-13.096	-8.6905	-16.321	-15.525	-12.2	-17.302	-14.016	-13.594	-13.098	-13.612	-12.234	-11.274	-15.538	-13.739	-15.183	-14.498	-12.917	-14.923	-17.392	-16.318	-13.085	-16.147	-10.331	-11.883	-13.733	-13.584	-17.037	-16.297	-14.65	-13.595	-16.626	-13.636
-5.0477	-2.5432	-2.6078	-4.3272	-1.7664	-4.4651	-0.92935	-4.589	-5.7924	-3.4498	-6.8833	-3.9537	-5.5973	-0.11132	-2.8973	-6.5798	-2.392	-1.3953	-2.2292	-3.5709	-2.8129	-2.7452	-2.229	-3.9621	-4.2684	-3.9784	-2.493	-1.9164	-3.3277	-2.206	-5.6718	0.67095	-2.5715	-3.8356	-4.3156	-1.5009	-3.5081	-1.8808	-6.1295	-3.6627	-3.5673	-1.6541	-2.0859	-5.4249	-5.895	-6.8412	-2.0266	-3.2187	-2.1317	-1.6603
-3.0718	-2.3649	-3.6381	-1.4516	-2.5159	-3.6716	-4.5494	-2.8131	-3.5919	-1.4575	-7.4612	-3.8254	-3.1014	-5.8395	-1.6361	-2.7883	-5.4637	-5.9651	-3.0445	-2.4165	-3.2244	-6.1091	-5.4825	-4.7201	-2.4749	-3.8273	-3.8162	-2.8142	-2.0332	-2.2752	-4.0297	-3.8244	-5.2476	-2.6711	1.2964	-4.7328	-4.764	-4.8384	-7.5775	-3.1227	-3.7838	-4.3896	-4.6486	-7.2557	-6.2841	-4.9515	-2.8157	-1.5852	-5.7762	-3.5998
5.7284	6.2053	5.503	5.7174	9.5883	5.9768	7.7798	4.8751	7.9126	3.1533	5.9851	9.4107	7.2518	6.0898	6.8296	8.1099	5.505	6.4224	8.117	9.3671	7.6148	7.9993	8.5168	6.2992	8.4838	11.652	8.5686	7.1827	6.8013	9.2245	6.8503	9.4398	9.4015	7.0327	7.2043	10.946	6.9735	9.5609	7.8742	4.5988	6.8583	7.7416	11.744	10.198	7.2967	6.4168	9.1129	9.9085	8.8735	7.5306
5.2324	4.5058	-0.44896	4.2386	3.2277	1.1346	4.0216	1.7776	5.1966	1.0269	1.5986	6.4319	5.4611	3.916	4.2476	1.8279	1.9883	3.5086	1.379	2.7503	3.2278	2.1088	4.3603	6.4749	3.7246	1.0087	1.1349	4.4543	3.0588	3.2325	4.1584	0.065396	1.5659	3.9723	1.3952	3.7411	0.8852	3.967	1.1174	3.7062	2.0554	2.6383	2.6835	3.355	4.2268	0.97569	2.8039	3.2323	5.0284	4.3074
10.629	11.739	11.598	11.438	12.087	9.6201	9.7263	11.246	11.025	9.0341	7.6451	9.4786	7.5403	10.149	11.337	9.5171	7.8986	11.006	7.6096	10.599	10.722	9.8054	11.406	11.97	8.9971	11.017	9.6795	12.093	10.517	10.791	8.3537	8.6517	9.2538	10.324	10.138	9.7664	8.8236	12.508	8.8217	7.0525	10.38	12.55	10.696	8.9838	12.392	10.806	8.2384	9.2261	7.291	11.762
-9.9732	-6.9919	-10.901	-10.323	-7.3087	-8.2601	-13.165	-11.641	-11.416	-7.9698	-6.0581	-4.6439	-12.006	-10.141	-9.4592	-9.8386	-8.1943	-8.8802	-9.7142	-7.1428	-10.554	-10.185	-9.3673	-8.7507	-9.5889	-7.3875	-9.0913	-6.5977	-9.8026	-8.3625	-8.6596	-8.4345	-9.6575	-8.5573	-11.103	-8.7404	-9.7742	-9.5377	-11.075	-8.414	-6.1505	-10.567	-9.6506	-10.941	-10.251	-10.517	-8.5716	-10.631	-7.7157	-7.36
-3.9996	-3.1489	-2.6362	-6.7751	-3.2201	-1.8275	-2.6793	-3.1341	-1.2283	-3.2973	-7.1518	-2.6167	-0.81806	-2.8554	-5.1885	-4.4863	-6.2985	-2.1427	-3.4281	-3.0288	-2.7712	-3.1631	-1.7301	-5.9203	-4.4178	-3.5355	-1.3736	-2.2378	-1.1307	-2.8399	-3.9225	-2.8067	-4.6015	-1.501	-1.5973	-1.8349	-3.3119	-5.9683	-4.7065	-4.0356	-1.9277	-1.0494	-3.4859	-2.3196	-4.3702	0.14664	-3.6937	-5.0138	-7.0258	-2.3397
-13.827	-15.213	-12.079	-10.093	-14.343	-13.365	-10.941	-9.5125	-11.135	-10.307	-11.345	-10.642	-10.03	-12.036	-9.6116	-7.3783	-15.256	-10.48	-10.879	-12.076	-10.438	-15.616	-8.0328	-10.359	-9.8342	-11.368	-11.132	-8.4175	-9.76	-8.2718	-11.81	-9.7912	-14.213	-11.139	-15.315	-10.993	-10.637	-12.852	-14.078	-14.142	-10.29	-12.234	-13.933	-10.659	-12.379	-11.693	-13.171	-13.564	-12.276	-13.514
-9.8896	-11.72	-11.276	-10.581	-11.509	-9.6593	-10.255	-11.591	-10.35	-11.044	-11.37	-8.947	-11.524	-6.5494	-9.6395	-11.676	-8.6006	-10.813	-11.221	-11.461	-13.338	-12.665	-10.388	-11.164	-12.876	-10.736	-13.903	-9.2281	-10.18	-10.777	-11.349	-13.447	-10.687	-13.184	-13.087	-11.469	-10.704	-10.46	-10.287	-12.612	-12.772	-10.548	-9.426	-11.971	-9.3565	-13.73	-12.342	-11.287	-10.499	-10.092
-7.3733	-4.7411	-7.9462	-3.6263	-6.9567	-4.1973	-3.7427	-2.3467	-4.6825	-4.6383	-4.8253	-7.3837	-8.1982	-5.1077	-7.5134	-4.1707	-3.4201	-5.4173	-6.9021	-2.5237	-6.0156	-7.4742	-8.1686	-5.1764	-1.4682	-9.5796	-4.9874	-6.9951	-4.45	-7.8726	-6.1537	-6.5359	-4.721	-6.4292	-8.511	-4.3024	-2.1474	-5.6455	-4.3543	-6.6312	-7.5659	-7.1844	-7.0197	-3.65	-6.1269	-4.693	-5.8002	-5.9231	-2.6152	-8.334
-0.3173	1.7464	5.7956	1.6536	-0.01892	-0.22606	1.2445	-2.2317	3.0172	1.8124	1.3998	1.1172	-2.4914	1.242	-0.99398	0.54007	0.66186	1.827	4.9204	2.7068	-1.6104	2.3109	6.2371	-1.52	0.97218	1.0662	-2.4318	1.6271	0.95896	2.5145	-0.015379	2.6559	-0.96669	-4.0656	0.53848	-1.2098	0.15553	0.26014	1.3316	-3.1874	0.48614	2.5058	3.0278	-0.41024	0.45316	-1.8209	5.4446	-1.1178	0.044369	5.1878
-4.0408	-1.3194	-0.61008	-3.8918	-3.0911	-2.2437	-0.57634	-2.7229	-3.3597	-7.5407	-0.61382	-5.806	-2.186	-4.9559	-2.5518	-2.2496	-2.0212	-4.2353	-0.47199	-2.2297	0.24007	-2.9302	-3.3854	-2.4525	-4.8918	-4.2373	-3.7184	2.4328	-3.1021	-2.2344	-1.7488	-3.8463	-4.1923	-1.3946	-3.8249	-0.99352	-3.8246	-2.2503	-4.2469	-2.0233	-1.658	-2.8902	-4.2271	-2.3915	-2.6661	0.35874	0.60718	-1.937	-3.9116	-5.1055
-14.389	-15.229	-12.949	-9.4913	-14.104	-17.911	-14.396	-15.07	-11.237	-11.755	-13.709	-12.707	-14.311	-8.6827	-12.86	-13.425	-13.156	-10.796	-11.845	-11.647	-11.504	-13.522	-10.593	-14.635	-13.04	-11.445	-13.968	-11.108	-12.817	-18.47	-13.709	-13.303	-14.208	-11.647	-11.062	-10.318	-12.438	-8.045	-13.118	-15.397	-13.894	-12.674	-10.349	-12.986	-12.744	-11.507	-12.268	-16.638	-12.696	-11.958
-0.62226	-2.6934	1.2405	-4.3137	-2.0935	-1.267	-4.5211	-1.4146	-3.2187	-4.3206	1.3825	0.089726	-1.7261	-0.7499	-4.4516	-3.2982	-4.6932	-0.61136	-0.65175	-0.36569	-2.5241	-4.8736	-1.5585	-1.4468	-2.9246	-5.1966	0.35833	-3.5178	1.6144	0.15526	-1.0328	-1.5758	0.60732	-2.5051	-0.76743	-3.5833	-1.3959	1.0554	-2.4981	-1.7393	-0.94875	-1.9659	-4.2219	2.955	-0.6037	-7.1416	-3.7275	-1.4171	-3.4183	-0.9864
-19.643	-24.598	-20.513	-21.491	-22.909	-20.938	-19.517	-23.677	-22.669	-24.823	-24.263	-23.446	-25.264	-19.361	-22.464	-23.184	-23.229	-19.172	-21.684	-23.652	-21.203	-20.926	-20.757	-23.096	-20.513	-20.485	-22.345	-23.475	-22.677	-24.578	-20.925	-19.937	-23.267	-21.468	-21.994	-22.651	-23.089	-22.208	-22.942	-20.762	-25.121	-22.522	-20.2	-23.723	-23.605	-24.093	-19.866	-20.984	-23.017	-25.414
-4.0714	-1.4224	-2.9773	0.66015	-1.9567	-1.8848	-2.1428	-0.21407	1.5013	-1.5285	-1.478	-5.335	-1.0415	0.067306	-4.3612	-6.0388	-4.6916	-1.0458	-3.982	-1.8972	-1.8905	1.0612	-2.7683	-0.79419	-1.1317	-0.3271	-4.6053	-1.5991	-1.7928	0.87398	-0.41955	-0.84436	-1.0761	-4.7943	-1.3853	2.2184	-4.5216	-4.5996	-1.0701	-0.43116	0.42985	-1.5887	-4.2386	0.0049311	1.7858	-4.1181	1.0918	-4.9954	-1.0412	1.6587
-0.35687	-0.48246	-5.3702	-3.2957	-3.217	-0.76954	-2.2593	-4.8712	-2.0842	-1.0522	-3.6597	-2.6761	-5.3749	-2.3167	-2.59	-1.495	-2.2672	-3.3457	-0.85839	-2.2209	-2.4928	-3.7225	-3.289	-3.4081	-0.59577	0.39437	1.4334	-3.4982	-3.0724	-0.96141	-0.71528	-1.4044	-1.4608	-3.3068	-5.3705	-2.35	-0.7949	-2.7872	-3.4189	-1.2942	-4.1516	1.0519	-2.396	-2.129	-3.7416	-0.95759	-2.8179	-5.5346	-3.1839	-2.1513
-2.2655	-3.0383	-1.8221	0.85907	-0.1939	0.14733	-0.25642	-0.67609	-2.4169	-1.1403	-0.21682	-1.1695	-1.0843	-1.407	-0.22547	0.7774	-0.84491	-0.30107	1.1859	-1.3301	0.51686	-2.9371	-3.199	-3.5534	0.80068	-3.8873	2.0775	-0.96695	-1.5527	-3.1369	-2.8424	-2.039	-2.6709	-0.81909	-2.7743	2.3694	-1.6938	-1.4699	-0.25866	0.18545	-0.56633	-2.7257	-1.4198	1.8584	-1.2091	1.0361	-3.7538	-2.5984	-1.4182	-0.90012
-6.5176	-5.0041	-8.1446	-6.8856	-9.2236	-2.5524	-7.7793	-9.9795	-10.651	-8.3669	-6.3145	-7.5626	-5.8375	-8.465	-12.357	-9.5047	-6.9088	-8.7572	-6.5211	-9.9849	-7.5586	-9.6275	-7.5457	-6.6771	-9.9244	-6.7314	-7.3871	-7.4794	-5.8004	-7.9246	-7.3984	-5.423	-4.4737	-7.1979	-10.048	-6.1765	-5.3506	-7.7293	-6.2205	-6.32	-6.4683	-9.4717	-8.0037	-6.0348	-4.7778	-5.0186	-8.9332	-6.8516	-9.3932	-7.2319
-6.1756	-6.6406	-3.93	-6.8583	-5.1281	-4.0563	-6.997	-5.7932	-7.8156	-4.7372	-6.085	-4.5123	-8.2578	-4.829	-6.2761	-4.8229	-7.0543	-6.7342	-6.7332	-6.5356	-4.7937	-5.0331	-5.0096	-5.4866	-5.9339	-3.5597	-4.8847	-6.0708	-3.2266	-5.2343	-7.776	-4.8915	-4.5425	-2.0274	-4.4233	-5.0885	-0.80933	-6.1781	-5.0693	-4.3783	-7.9697	-4.5857	-4.7051	-6.2372	-7.0687	-4.4357	-3.6366	-4.7112	-7.1595	-5.4528
1.3508	-0.42414	-0.32231	1.9199	4.1647	1.9955	5.444	3.3383	5.8799	4.6282	2.6647	1.9873	2.7715	2.0525	3.6728	0.64645	3.9403	3.8154	1.1513	4.9195	1.0471	-0.078971	2.3467	3.5245	0.91747	4.0964	3.1909	1.6824	-0.021937	3.6246	1.8003	3.3237	1.2632	5.4169	2.691	2.8918	1.1492	3.1531	3.2188	5.103	2.9599	3.3193	2.8356	4.4794	2.0218	4.2761	3.116	4.7073	1.8535	5.205
-13.001	-15.135	-15.435	-15.882	-14.6	-15.028	-12.223	-14.597	-17.036	-17.234	-14.593	-17.25	-15.835	-15.074	-13.919	-14.977	-13.938	-13.649	-16.593	-15.463	-12.924	-14.114	-14.342	-12.504	-13.993	-15.004	-14.803	-14.783	-15.278	-12.893	-15.915	-14.541	-13.134	-13.732	-13.535	-13.573	-13.266	-13.858	-15.77	-12.641	-17.446	-12.345	-17.676	-16.642	-14.813	-18.033	-15.69	-15.357	-15.232	-16.587
2.176	1.2037	2.1926	0.56112	3.0988	2.9069	4.3148	-0.6318	-0.37061	4.3966	0.9565	1.3274	1.6547	3.1889	2.9671	0.080251	-0.19639	1.6104	2.0423	0.68427	2.3399	1.4123	2.2468	-0.95294	2.5769	-0.32318	1.8536	0.61276	-0.47833	1.4625	2.236	2.3139	1.9529	0.5755	1.6957	2.5107	4.0545	2.9913	0.11298	-0.077004	6.2004	1.5807	0.96762	2.6597	3.4687	3.7167	-0.33553	3.9655	2.3102	-0.74802
-14.086	-14.276	-15.712	-11.402	-16.425	-11.134	-14.878	-11.866	-12.994	-13.63	-14.31	-11.612	-15.558	-13.213	-13.787	-10.55	-12.559	-11.495	-14.034	-16.734	-12.171	-13.093	-11.196	-13.92	-11.47	-13.315	-11.173	-15.782	-13.603	-14.165	-12.984	-14.741	-14.86	-14.158	-10.388	-13.005	-13.742	-15.185	-12.198	-14.837	-11.781	-12.474	-12.085	-12.111	-11.408	-13.453	-14.607	-15.919	-13.349	-15.458
-4.5693	-6.1683	-5.4373	-7.0903	-7.6358	-5.8352	-7.8033	-10.281	-5.8753	-4.3821	-5.723	-7.2213	-5.0529	-6.9772	-5.379	-6.518	-7.9765	-6.4307	-7.0799	-8.5526	-3.9407	-7.4441	-6.4716	-5.9363	-8.0748	-7.7504	-7.0117	-7.2414	-7.3673	-7.3454	-7.5663	-5.1485	-7.6075	-7.2777	-5.9268	-5.5036	-6.1753	-6.5684	-6.5507	-3.684	-5.8438	-5.6623	-8.986	-6.8269	-8.3594	-8.1522	-6.229	-7.313	-4.76	-7.3298
4.7275	3.4708	6.6028	3.5716	6.1056	2.8949	6.079	6.1762	1.9052	3.8618	4.4931	0.017851	4.5313	6.5773	3.4566	4.7397	5.8179	3.9998	2.291	6.735	4.4303	5.3344	8.3103	4.7757	3.9457	0.63396	6.8995	6.7066	5.5259	5.0254	1.5022	1.8494	7.222	3.7926	3.0631	4.4399	2.2643	5.8906	9.03	2.5259	6.8872	6.8869	4.3078	5.5955	3.3197	3.8151	2.4895	7.177	3.7759	4.8997
-0.20507	0.21603	-1.6408	0.61693	-2.1348	3.0077	-0.15497	-0.41791	0.53257	0.41558	-1.312	2.6032	-1.627	-1.4458	-0.48841	1.9438	-1.3578	0.73455	0.99372	1.3048	0.086318	-1.4985	0.63929	-1.1798	2.1852	2.6807	2.1921	-2.2443	-0.051253	-0.051702	-0.58759	-1.4908	-2.5168	-4.5799	-0.65078	2.5014	1.0096	0.11947	-2.6577	0.82322	-1.7543	-2.3577	0.96038	-1.5677	-0.035994	0.63218	1.2603	-3.2192	2.1046	2.6199
-2.2441	-0.39219	0.11526	-1.5989	-4.8241	-2.5866	-1.9585	-3.1146	-3.4248	-0.51007	-1.85	0.82805	0.072709	2.064	-1.8295	-5.2629	-0.87472	-1.1563	-0.80956	-1.0647	0.2724	0.74318	-5.2147	-2.9336	-1.873	-1.2886	-1.5201	-3.151	-2.25	-2.6824	-5.4779	-2.2996	-2.2592	-3.0815	-0.87226	-1.0723	-1.6009	-0.058769	-0.91448	0.81692	1.168	-2.1776	-3.7715	-2.5155	0.2632	-1.8074	-0.69268	0.94095	-1.2463	-1.955
-16.173	-13.367	-12.635	-12.131	-10.467	-12.906	-15.207	-11.878	-12.787	-11.247	-9.897	-12.269	-12.042	-11.044	-10.635	-12.774	-13.832	-12.716	-9.6527	-9.9867	-12.346	-7.9552	-13.207	-12.843	-11.155	-12.087	-14.264	-11.574	-11.33	-12.09	-11.581	-12.627	-15.716	-12.808	-10.864	-13.093	-13.538	-13.471	-10.129	-13.589	-11.296	-12.207	-11.301	-12.076	-13.827	-9.4742	-10.561	-13.056	-11.9	-14.85
10.669	7.3165	10.822	12.682	10.399	10.275	6.4127	10.25	9.0073	9.9005	4.823	10.553	10.422	10.469	10.326	6.1561	9.9337	9.3336	9.9735	7.3116	12.718	9.7188	12.349	9.1889	8.6598	7.0308	12.514	13.425	11.822	7.4776	10.237	12.337	8.9378	11.102	9.197	9.2898	11.58	10.236	10.328	10.98	9.2831	10.646	9.8109	13.806	9.8088	9.8193	8.478	9.2476	11.001	8.6216
-4.0757	-8.0134	-6.4329	-2.4478	-2.0183	-4.7568	-4.0982	-7.5396	-5.8578	-0.33989	-5.3301	-3.5299	-6.8403	-3.7812	-4.9968	-6.6022	-5.5157	-4.7613	-5.6188	-8.048	-5.7719	-2.7522	-5.9514	-4.8465	-5.5402	-5.248	-4.5948	-3.5975	-4.2865	-3.9631	-1.2097	-5.8992	-5.286	-5.1144	-3.404	-5.0578	-6.5614	-5.2712	-4.4782	-3.9753	-7.7856	-2.0718	-6.2535	-4.1912	-5.1928	-4.0005	-6.209	-5.2479	-4.1341	-3.8157
2.3594	3.9085	5.6712	4.2253	5.8667	3.6143	6.0076	6.3986	7.2579	6.1706	4.9616	5.848	8.0383	3.7245	8.0657	6.2837	3.7483	5.1145	8.0221	3.1738	5.6214	8.3018	6.8121	9.0575	1.0366	8.2386	3.2954	0.76745	6.8273	5.0862	5.6414	1.2518	5.7456	8.145	8.6377	6.6154	4.5962	3.0885	3.1923	6.4936	2.4263	3.1021	4.6456	6.4726	3.291	3.7415	5.9438	3.2506	7.2875	5.837
-11.483	-10.577	-11.903	-9.6784	-9.8525	-8.7221	-7.6371	-11.855	-10.125	-11.647	-10.507	-10.757	-11.292	-13.502	-12.377	-13.474	-9.2396	-11.195	-12.31	-12.17	-11.45	-11.497	-11.388	-12.49	-12.947	-10.102	-9.3946	-12.448	-11.994	-12.795	-12.552	-9.9905	-10.607	-12.047	-10.158	-8.8373	-8.8431	-11.767	-11.33	-10.111	-8.7819	-11.279	-11.175	-9.1807	-11.497	-12.526	-11.976	-10.436	-10.284	-9.2711
-0.9387	-3.1025	-0.42077	0.16418	2.1577	0.82801	-0.87867	1.4215	0.3108	2.7468	-0.90169	1.0983	0.57214	1.04	-1.4331	-2.5278	0.074146	0.38826	-2.7632	0.51538	-1.3645	1.0394	-0.14682	0.24844	-1.5148	0.23158	-0.13197	1.075	0.7062	1.1977	-1.5008	1.7807	1.2009	0.55433	-1.1027	0.17533	-0.044115	-0.8072	-0.62463	1.412	-1.9926	-2.3685	-1.1348	0.76798	-1.2317	-3.1653	-2.093	-1.6787	1.8748	0.90244
-12.263	-14.863	-13.468	-14.405	-11.417	-11.871	-16.926	-16.782	-15.126	-16.081	-12.895	-11.744	-12.82	-12.241	-11.753	-12.216	-13.071	-11.932	-12.99	-11.762	-13.686	-11.381	-11.934	-11.501	-13.223	-15.209	-11.455	-10.128	-13.246	-13.637	-10.916	-13.807	-13.566	-15.029	-13.757	-13.432	-8.7212	-14.615	-14.714	-11.627	-15.216	-14.544	-13.586	-12.995	-13.639	-12.593	-13.287	-10.907	-13.303	-13.602
-0.033805	-3.3426	-4.1957	-2.4876	-2.9476	-3.0883	-4.4343	-0.84316	-2.607	-1.9279	-2.0272	-4.8692	-3.5439	-2.4445	-1.512	-0.86623	-1.949	-1.4332	-0.59341	-1.981	-1.9604	-3.4971	-1.9452	-2.8121	0.69115	-4.8406	-0.87342	-3.9488	-4.6054	-3.4323	-3.9998	-3.9982	1.243	-4.5552	-0.60158	-3.2589	0.38665	-1.0171	-6.2964	-4.063	-1.2635	-2.3259	-2.8014	-5.0898	-6.1087	1.0056	-3.9743	-1.0738	-6.1686	0.42278
8.8493	10.46	11.316	8.9092	9.6557	10.838	12.54	10.053	10.973	10.866	9.6903	6.9202	7.5845	9.803	10.716	8.9762	3.6465	7.9289	10.35	7.2897	10.393	6.4252	11.772	7.8413	10.976	9.1004	8.7488	13.12	9.8781	9.7365	9.9864	10.209	11.492	7.7217	8.0702	10.826	9.1039	10.296	9.5332	10.042	8.5753	10.868	12.727	5.6302	11.256	9.6923	11.6	11.308	12.051	12.301
-2.9046	-2.8205	-4.8692	-5.323	-6.9941	-7.8955	-3.9543	-5.8397	-5.9622	-4.7551	-4.7216	-4.3778	-5.4766	-6.391	-5.1482	-5.3649	-3.6195	-6.2411	-1.1061	-7.5718	-6.413	-4.1852	-7.0343	-4.4295	-9.3121	-6.5058	-6.2111	-5.2863	-4.9924	-5.0347	-8.8047	-6.8202	-5.2069	-4.1283	-4.2249	-4.8299	-6.3825	-7.0469	-5.9587	-3.51	-6.8886	-5.083	-5.9151	-3.1534	-5.5842	-7.0278	-3.5486	-5.2831	-5.9215	-7.6054
-11.214	-14.927	-13.426	-8.791	-11.148	-14.062	-13.192	-12.871	-11.656	-11.967	-12.234	-15.281	-15.072	-13.994	-13.575	-16.743	-11.195	-10.379	-15.129	-13.689	-11.137	-9.7463	-12.467	-13.873	-11.991	-13.962	-13.422	-12.509	-13.088	-13.809	-12.611	-13.203	-11.484	-11.283	-12.933	-13.215	-10.532	-14.382	-12.038	-10.291	-13.875	-13.734	-11.316	-13.578	-13.173	-13.167	-14.631	-14.182	-12.153	-11.958
6.7015	6.8505	5.4142	8.5823	5.372	3.3983	8.9979	9.5168	5.2184	7.1927	5.1011	7.1419	7.4285	6.0372	5.8097	9.2651	6.8002	7.4571	9.4156	9.1869	6.773	8.8195	8.9101	5.5026	6.6487	8.4143	7.8446	5.337	6.6571	7.6926	4.4696	7.2318	6.9304	6.956	9.0534	8.3786	8.3808	11.637	4.9907	7.816	6.7513	6.2201	7.0546	10.386	6.4667	6.8011	8.8669	6.6761	4.4803	6.9334
-4.548	-0.36338	0.40389	-4.3069	-1.3228	-4.6958	-1.6602	-0.4501	0.71872	-2.4632	-2.2054	-5.8611	-5.3961	-1.7849	0.60015	-4.4375	0.11886	-2.8836	-4.7291	-3.2963	1.2236	-3.1984	-5.682	-1.6611	-0.62697	-2.5003	-4.8347	-3.0848	-3.2962	-0.94737	-2.0948	-3.5322	-0.28318	-3.632	-2.9729	-1.0205	1.4059	0.30923	-2.4233	-2.661	-4.291	-2.3488	-3.9182	-3.2698	-2.8102	-2.251	-3.3595	-2.8982	-0.22937	-4.9249
-4.4111	-3.0666	-4.6383	-3.9785	-4.4726	-1.777	-5.3535	-3.277	-6.2299	-6.5239	-4.7585	-4.4626	-5.8366	-6.8787	-7.9679	-5.5874	-7.0531	-6.2988	-6.2998	-5.3126	-5.4662	-5.5241	-6.6435	-2.9784	-3.237	-2.1136	-7.2346	-5.6466	-5.1166	-4.4101	-3.1809	-1.7413	-4.7916	-5.7473	-3.4446	-2.5163	-3.8056	-8.5266	-7.0139	-4.5826	-6.9261	-3.335	-5.2798	-6.5725	-4.47	-5.2588	-1.6783	-4.794	-4.3551	-3.4205
0.36296	-0.98189	2.0623	-0.66694	-2.0653	0.50564	0.29526	0.50625	1.9185	-1.4112	3.2727	-0.701	-0.55293	-0.080454	2.3637	2.0694	-3.102	0.73517	1.5019	-1.5163	0.79818	-0.64741	0.95274	0.64235	-2.4953	-0.72355	-0.43776	2.9305	-0.47943	0.799	0.97646	0.2757	3.2662	1.4961	0.77714	-0.36366	0.83433	-2.3467	0.53171	-1.2793	-0.69792	1.8777	1.8198	0.42266	-1.0393	-0.34391	-4.0621	3.0447	1.4474	0.78269
-4.6729	-6.4024	-4.0495	-5.6717	-3.4579	-5.8036	-6.2754	-3.3234	-6.8902	-2.9684	-2.3433	-9.4203	-5.3662	-4.7453	-5.1321	-5.3765	-5.331	-4.3882	-3.0969	-8.3151	-7.7536	-0.94591	-5.8636	-5.3824	-8.4334	-5.5779	-3.1211	-6.4583	-3.3288	-5.3385	-7.0992	-4.2346	-8.174	-7.0827	-0.75994	-5.4731	-6.672	-4.3526	-7.5579	-9.3822	-6.8278	-3.2896	-4.2159	-9.4298	-7.283	-5.4958	-7.0932	-5.3714	-5.7562	-3.8951
-2.493	-2.5744	-4.8486	-6.5893	-4.7471	-0.30372	-3.8105	0.59296	-3.395	-3.3974	-5.4309	-2.6398	-3.0296	-6.3493	-5.9125	-4.7847	-6.8284	-5.5914	-2.3211	-1.8624	-6.2124	-3.5231	-2.1678	-4.5732	-3.743	-4.3854	-2.2225	-3.9728	-4.797	-0.72798	-1.6391	-4.3975	-8.2184	-5.5558	-5.9219	-6.0485	-2.4565	-3.3309	-1.3983	-6.1049	-3.2283	-5.9886	-5.4493	-1.4353	-2.4987	-1.7088	-3.0628	-5.7029	-3.9404	-1.8461
-2.4483	-1.0721	-5.4723	-4.6185	-0.84476	-3.9994	-3.9922	-5.0422	-1.1277	-4.2936	-3.1218	-3.9297	-1.5875	-4.986	-4.6619	-2.2942	-2.7202	-3.7728	-3.0213	-0.27569	-5.6209	-1.188	-2.1808	-2.7534	-1.3915	-4.065	-6.7767	-1.9718	-0.24838	-0.99442	-3.3018	-1.3847	-4.0528	-2.4539	-4.1726	-4.4602	-3.4396	-2.8814	-3.2088	-1.2788	-3.9134	1.733	-3.3051	-4.1189	-4.6496	0.73949	-4.9663	-4.9073	-5.0184	-4.1403
-2.1664	-3.838	0.55103	-6.7423	-6.3113	-2.4886	-4.0953	-3.202	-4.6193	-5.1602	-0.30684	-6.2185	-3.3764	-1.1414	-1.6536	-5.4223	-3.1	-6.0494	-6.5802	-2.7429	-3.4777	-5.2489	-4.7056	-2.1615	-6.0034	-6.683	-1.6793	-1.7126	-4.6323	-3.1149	-1.1232	-3.6941	-1.4367	-2.7114	-4.9299	-3.5306	-4.6684	-1.5979	-4.0629	-5.4814	-4.9442	-2.858	-8.3525	-3.5619	-3.8792	-4.7336	0.20622	-2.0318	-2.9409	1.302
9.6041	5.0302	9.5817	7.1066	8.9527	7.8198	5.5386	8.1172	5.9995	6.4475	8.6241	8.8134	4.2691	7.7128	7.5332	7.5119	7.511	7.4192	8.0199	5.5579	7.3056	7.8829	7.997	10.191	6.7085	5.7975	7.8819	3.3557	6.2993	8.0822	7.7125	9.0847	5.6135	5.3403	7.4884	7.0191	7.1339	6.8982	9.7903	7.5731	9.6455	6.6086	3.6233	8.6344	9.3934	10.367	4.9514	5.1873	5.1512	7.0124
5.1812	5.3261	4.5753	6.3018	2.3845	6.5799	6.7873	7.975	2.08	5.7182	4.9154	5.2371	6.2589	9.4502	5.9887	4.5014	6.5142	3.2262	5.2511	4.6495	9.1136	4.9117	3.5396	3.6971	8.6439	7.292	6.8642	5.9084	7.7298	6.0085	4.2749	5.4299	6.0929	3.1498	6.7602	8.698	5.3137	4.2197	7.3896	9.5022	8.6309	7.0031	5.9299	-0.6717	7.6148	7.5337	6.5857	9.0037	5.9393	4.664
-11.57	-9.085	-10.889	-12.114	-13.032	-8.768	-9.9088	-10.685	-11.57	-10.746	-10.967	-13.48	-9.4658	-9.2773	-9.4002	-9.5462	-11.193	-10.791	-12.064	-11.854	-11.205	-9.3745	-11.308	-11.906	-10.394	-6.0307	-10.693	-9.2883	-10.372	-8.9639	-11.843	-12.136	-8.6833	-11.017	-8.1356	-13.238	-8.3552	-12.069	-10.92	-13.304	-14.27	-12.016	-10.884	-10.489	-9.3218	-7.7736	-10.306	-9.5107	-9.5126	-8.3603
-0.61813	-4.1368	-3.0369	-5.0234	-3.8856	-1.6576	-2.4977	-0.74522	-1.8943	-5.2254	-4.155	-4.0671	-1.3067	-2.082	-0.75395	-0.86532	-4.0259	-1.9761	-1.6989	1.796	-3.8836	-0.26453	5.3338	-1.145	-1.1079	-0.65123	-3.1891	-1.9232	-0.8543	0.32312	-2.5645	-1.6898	-6.1147	-1.7204	-2.8936	-4.2984	-1.0071	-2.8144	-2.0599	-0.97628	-1.6663	-0.20814	-2.4304	-1.8615	-3.1451	-0.81325	-4.2318	1.0897	-0.72669	-2.9643
-11.578	-11.557	-9.9809	-12.814	-11.395	-12.377	-12.193	-15.11	-11.412	-15.514	-12.703	-8.4552	-12.271	-11.456	-11.446	-15.563	-11.83	-15.894	-14.332	-13.684	-13.45	-12.846	-11.283	-12.602	-12.361	-10.89	-10.278	-10.203	-13.539	-10.286	-11.355	-13.414	-12.976	-12.552	-13.97	-13.162	-13.964	-12.587	-12.499	-7.7153	-14.082	-12.938	-13.525	-13.449	-14.819	-12.035	-13.183	-12.69	-10.42	-11.175
-5.0239	-1.1563	-2.5659	-3.6988	-2.104	-4.3973	-3.2562	-5.9571	-2.7538	-3.2054	-5.1441	-1.325	-4.6156	-4.5986	-3.5311	-5.2801	-3.2077	-1.9596	-0.64156	-2.0684	-6.3535	-3.374	-6.262	0.22757	-1.4296	-5.6312	-3.6323	-6.3583	-4.2414	-4.2322	-3.2265	-5.2178	-2.5529	-1.2831	0.98877	-5.2895	0.013921	-4.2174	-4.9418	-1.2147	2.3036	-5.7305	-1.7236	-4.5687	-2.7008	-1.6637	-3.2107	0.52073	-3.6157	-3.3047
-0.53921	2.8687	0.73519	5.3774	2.0993	0.027978	3.115	1.0721	2.1966	0.78889	0.2949	1.4423	3.5135	-0.77148	0.70945	0.42991	5.8395	-0.20564	-0.94645	-0.027427	-1.79	1.9543	0.81195	0.56049	1.1702	-0.67761	1.1374	2.1417	2.07	-0.23437	3.1242	2.7772	4.6514	1.1534	1.7932	2.4147	2.275	2.5586	5.0517	0.087763	-1.3142	2.3895	2.0214	3.7678	0.80177	3.7715	2.8058	2.174	0.89128	3.38
2.9788	7.592	6.5198	8.6398	5.9334	7.358	6.2898	8.0071	7.5729	10.733	8.2881	6.1683	8.9598	7.4743	4.8928	9.1771	8.6724	8.464	4.619	11.804	10.693	6.458	8.4007	7.1156	8.6393	7.2808	9.3112	7.9324	7.8611	11.138	8.5599	7.8625	8.5224	9.2408	8.7594	8.8993	8.4406	9.8791	4.6637	8.5566	6.8301	10.768	11.063	6.4227	8.7531	9.3711	7.0242	10.212	7.2147	6.8717
-11.421	-12.81	-12.244	-10.109	-10.702	-12.346	-11.079	-14.512	-15.171	-13.16	-13.363	-14.099	-13.499	-13.379	-12.273	-12.809	-12.571	-11.802	-11.766	-13.746	-14.244	-13.782	-12.945	-8.9981	-8.2821	-11.996	-9.8697	-10.726	-14.58	-13.869	-10.988	-12.02	-12.943	-13.159	-11.644	-12.176	-14.479	-12.252	-10.908	-14.464	-10.832	-14.149	-11.899	-9.982	-12.664	-13.148	-9.8336	-13.862	-14.056	-11.605
-9.8349	-10.797	-12.827	-13.426	-16.649	-12.957	-13.909	-14.573	-11.633	-14.31	-14.42	-12.46	-12.669	-11.544	-11.474	-13.587	-15.717	-12.717	-11.433	-16.24	-10.538	-13.003	-14.993	-13.922	-14.809	-13.952	-14.361	-13.867	-13.241	-10.614	-12.507	-12.698	-10.385	-13.903	-10.864	-12.439	-13.938	-13.965	-12.758	-12.881	-13.805	-13.125	-16.073	-12.419	-12.697	-12.14	-13.953	-10.809	-13.231	-12.767
-3.1418	-5.8055	-3.3835	-7.5647	-0.99109	-4.5928	-2.3189	-8.2337	-3.9353	-2.0074	-3.577	0.40477	-4.7741	-4.4115	-2.7347	-1.5884	-4.4445	0.23946	-3.6297	-1.4812	-1.6597	-3.1576	-3.1515	-2.4184	-3.2052	-3.0651	-2.4466	-3.414	-2.4962	-4.8928	-2.0666	-3.9673	-3.2341	-3.7084	-3.9652	-1.7959	-3.0349	-4.273	-6.2888	-3.7961	-6.0794	-3.711	-5.2597	-3.9399	-4.066	-3.9016	-4.2023	-3.0887	-5.7865	-4.4032
-13.183	-13.906	-11.567	-14.784	-13.681	-14.898	-11.935	-12.897	-13.015	-12.578	-11.081	-14.559	-10.853	-11.906	-15.968	-15.373	-14.428	-12.093	-14.363	-11	-14.073	-12.191	-13.23	-12.82	-10.212	-11.792	-16.057	-13.797	-12.031	-9.3012	-12.6	-13.491	-14.106	-13.196	-12.887	-15.323	-12.412	-14.299	-12.132	-14.44	-10.405	-14.801	-10.739	-14.246	-13.839	-13.969	-13.713	-13.666	-14.864	-11.377
-4.5527	-4.3716	-4.9421	-3.5231	-3.8925	-5.1423	-3.3275	-3.645	-6.2808	-3.9954	-2.8593	-1.6964	-3.9951	-6.963	-7.292	-4.8108	-8.3993	-3.9648	-5.2199	-7.8567	-4.1368	-7.5798	-4.6568	-4.8313	-7.5558	-5.6248	-5.018	-6.1031	-5.5748	-5.1784	-3.6027	-4.1906	-6.5019	-6.4764	-5.4904	-5.9788	-3.8139	-5.3946	-4.9066	-7.0102	-5.0417	-4.2354	-8.79	-4.1533	-2.7935	-7.4732	-5.7663	-8.4285	-5.9925	-6.4378
-10.71	-9.7361	-10.621	-12.969	-10.936	-7.7987	-7.6856	-10.684	-8.9435	-11.834	-9.2734	-11.721	-12.766	-10.078	-8.9825	-11.508	-11.038	-11.215	-12.234	-11.349	-9.8185	-10.156	-9.7294	-12.519	-7.1024	-11.364	-9.5016	-9.258	-9.3121	-9.5217	-11.236	-8.4987	-7.0531	-7.501	-6.5624	-9.8812	-9.1011	-7.4867	-14.563	-7.559	-5.371	-9.9903	-7.6662	-10.969	-9.4046	-11.049	-15.374	-8.8872	-13.702	-9.1064
-5.3271	0.27731	-3.0059	-5.0181	-1.8325	-3.842	-3.2321	-2.4035	-1.4778	-0.08264	-5.1408	-3.1676	0.60484	-3.2657	-4.2192	-2.7871	-2.5237	-5.2882	-6.0253	-3.7054	-3.3298	-4.0505	-2.6018	-6.3474	-0.89623	-2.4141	-2.5849	-2.7482	-2.3628	-0.58549	-2.7215	-3.9234	-2.2668	-2.4707	-6.1887	-1.3414	-1.1957	-0.74968	-0.64831	-3.0225	-0.59352	-2.9793	-2.4858	-2.3538	-3.1284	-2.5893	-1.7078	-4.6956	-1.6002	0.76996
-18.928	-24.802	-22.628	-20.433	-19.32	-22.104	-24.266	-22.201	-22.624	-18.916	-22.357	-23.533	-22.522	-21.207	-21.869	-24.909	-23.224	-24.92	-24.801	-21.109	-22.955	-19.45	-24.366	-22.002	-22.796	-20.994	-21.73	-19.003	-22.66	-19.915	-22.807	-20.939	-22.359	-22.065	-24.838	-22.056	-23.146	-20.857	-21.376	-21.215	-23.721	-21.736	-19.176	-22.546	-22.722	-20.573	-19.16	-23.358	-25.542	-21.876
2.588	4.7853	1.454	0.38584	4.7668	2.3923	3.7859	3.4208	0.48219	3.717	2.4256	2.0596	-0.20375	1.29	5.1345	0.14574	0.3568	4.0715	1.8916	6.2206	2.5499	3.0731	1.0606	2.7169	0.39508	0.037389	1.8969	0.65831	2.5179	1.1985	0.83815	-0.30469	-0.92679	2.0848	-0.90944	0.6759	3.1814	1.999	1.3484	-1.0448	1.232	2.8666	-2.0006	0.6745	2.9089	-0.15531	3.3863	3.4547	2.5251	0.025232
-13.954	-11.204	-12.557	-10.773	-13.203	-11.689	-13.495	-13.074	-13.946	-11.935	-14.107	-15.831	-12.216	-16.364	-13.64	-15.513	-10.281	-14.561	-10.497	-16.669	-14.261	-10.174	-15.482	-12.037	-11.163	-11.24	-9.4982	-15.139	-12.299	-14.118	-12.158	-16.114	-11.744	-12.764	-12.866	-12.816	-10.508	-10.274	-14.041	-13.005	-11.398	-14.833	-11.696	-14.813	-15.096	-13.326	-14.152	-14.228	-13.78	-11.5
-0.49244	-0.92749	0.18463	-0.72586	1.313	0.010144	-3.0908	3.2583	-5.3665	-6.1647	-1.4971	-2.7805	-0.17534	-1.1263	-2.3235	-1.7675	-1.4683	2.9555	-1.6214	-0.78192	-2.9223	-1.2446	-4.2633	-1.8197	-3.306	-1.9195	-4.5901	-1.9759	-0.8752	0.75857	1.2367	-3.3999	-0.53675	-1.2221	-2.8548	-3.5325	-0.69177	-0.41014	-1.505	-4.1508	-1.4454	-1.92	1.9384	-0.56104	-2.7676	-0.85798	-2.195	-3.0381	-2.0831	-0.11627
-5.429	-6.5582	-5.7868	-4.0099	-5.3198	-7.8778	-4.5342	-4.1771	-4.3016	-2.3314	-5.5737	-5.5121	-7.7018	-5.8539	-5.0225	-5.2663	-4.1409	-9.1289	-5.9132	-4.7076	-7.0573	-11.723	-3.6531	-7.7662	-3.9291	-8.0324	-7.4373	-6.7947	-7.1164	-6.7547	-7.3828	-5.5618	-2.1773	-4.8515	-3.9736	-6.926	-6.6846	-7.5293	-7.411	-6.4246	-1.3882	-2.9736	-9.3338	-5.8489	-5.4153	-4.4	-5.0071	-5.007	-5.3832	-3.2951
-6.8527	-0.99365	-2.9971	-5.9487	-2.8313	-6.0561	-5.6995	-2.5181	0.72079	-3.2225	-4.2145	-2.6609	-0.51095	-3.3459	-3.277	-1.8884	-2.3048	-1.6888	-6.6473	0.076826	-2.2147	-3.8688	-2.5221	-5.6688	-9.3071	-3.8959	-6.3091	-3.4364	-1.3561	-4.7098	-2.2877	-7.2441	-5.4403	-5.3338	-2.3543	-4.5618	-5.2328	-3.1418	-1.2892	-6.601	-1.0914	-6.4128	-5.4113	0.20388	-5.015	-2.6817	-1.9803	-1.5638	-4.1812	-3.212
-12.033	-8.62	-12.094	-8.6126	-11.06	-12.144	-13.401	-9.4158	-13.967	-11.674	-7.5895	-6.4434	-11.854	-13.293	-11.309	-8.71	-10.706	-11.581	-10.978	-13.756	-8.0282	-12.218	-10.729	-8.9655	-12.438	-7.9141	-12.428	-10.514	-9.2433	-10.791	-8.6769	-11.968	-10.985	-10.333	-11.591	-13.696	-12.94	-8.2473	-9.3276	-9.3135	-12.532	-11.052	-10.826	-10.898	-10.535	-10.432	-11.747	-11.799	-11.042	-8.1864
-2.3406	-2.4222	-3.0633	-3.5574	-1.1644	-4.9314	-3.6572	-5.0048	-0.57243	-4.5297	-5.0349	-3.0531	-3.4859	-3.2393	-5.8638	-2.5324	-1.7395	-0.74505	-1.909	-2.8119	-3.2354	-7.1732	-1.2794	-2.1376	-4.0996	-3.4109	-5.8419	-4.9056	-3.3049	-5.8741	-3.1285	-4.6775	-0.827	-3.9388	-4.4179	-3.9351	-4.1833	-6.6288	-2.0344	-5.898	-4.9565	-0.45032	-6.2649	-1.0414	-2.4711	-2.0123	-1.7687	-2.0381	-4.2305	-1.6912
-4.2144	-4.1229	-3.72	-5.2577	-7.7184	-7.5132	-11.648	-6.7227	-4.4791	-3.6963	-6.6014	-6.6804	-9.1052	-7.1612	-6.5263	-5.2044	-3.0943	-6.3219	-5.0627	-4.7627	-3.5162	-8.1361	-8.0036	-6.5314	-3.9886	-5.7439	-4.8814	-6.2157	-5.0021	-6.2093	-8.5561	-4.8876	-8.5848	-5.0028	-7.3716	-6.7424	-7.2125	-6.3343	-7.6192	-4.8952	-4.0771	-3.7812	-4.4174	-3.3502	-4.0426	-6.0021	-4.5702	-6.2585	-7.3102	-2.4786
-2.2838	1.4716	1.0542	1.5015	2.7362	-0.17116	-4.941	-1.8713	-3.6995	-0.46384	-2.8607	-1.0615	2.4617	-0.77997	0.33186	1.2066	0.42325	2.8175	-0.61403	2.073	1.6948	-1.8957	1.3932	0.41258	-0.28652	-0.89669	-2.6795	2.4094	-0.74636	1.4381	-2.6019	-4.0723	-0.80635	3.1049	2.2636	0.72266	0.071435	1.0117	-3.7806	-1.0818	-0.37578	6.0249	-0.016316	1.1488	0.30404	2.4737	-1.0035	-0.14313	-2.2653	0.26294
7.2923	5.4484	4.5605	4.874	3.0359	3.9137	5.9745	3.7426	7.07	3.0495	4.6202	7.0044	4.5783	8.8447	4.648	4.7565	5.4998	5.8719	4.706	4.291	7.5897	3.3104	4.4983	8.2564	8.0548	6.222	5.4443	6.2343	3.3039	4.1945	6.0355	6.0448	5.8806	4.6441	2.6331	2.7413	6.9453	4.262	7.0733	7.2807	5.0293	6.4892	5.2181	3.4811	5.5416	3.0257	3.925	7.628	4.2285	6.9827
0.078612	-1.5867	-1.8972	-6.4126	2.7321	0.94716	-1.8374	-3.2457	0.92253	2.2794	-0.8125	0.68454	-1.3528	0.35419	1.6202	3.8968	0.8696	1.0815	1.0308	0.61573	0.68852	0.059148	-0.1754	-1.6924	1.2001	-1.7147	-0.67316	-2.4159	0.20911	-0.69363	1.3992	-1.0457	-3.7529	2.4905	-1.1646	0.059722	1.8235	-0.64345	-0.075246	0.18506	-4.7648	-1.5652	-1.4495	-0.084187	-0.14156	2.3946	-0.31126	-1.129	-0.19744	0.050355
-12.399	-12.209	-16.272	-14.457	-14.679	-15.974	-17.549	-13.391	-12.598	-14.071	-14.05	-16.415	-14.863	-14.109	-14.872	-15.832	-13.938	-14.347	-14.228	-12.242	-16.692	-13.197	-15.042	-13.883	-13.923	-13.465	-13.281	-10.136	-14.479	-15.132	-13.09	-12.128	-15.365	-14.854	-16.015	-11.91	-14.384	-14.381	-13.646	-14.344	-13.316	-12.1	-13.721	-13.516	-14.429	-12.799	-14.952	-11.561	-12.953	-16.171
-3.4654	-3.755	-5.3565	-3.6245	-3.285	-2.1092	-2.8971	-2.1515	-3.5328	-0.83011	-2.6019	-3.3827	-2.6491	-4.2502	-5.002	-6.3357	-4.1452	-5.7078	-6.8961	-2.4766	-5.7487	-4.4188	-2.8687	-5.0241	-2.7608	-1.943	-1.7276	-4.8437	-2.9917	-4.3168	-4.6255	-3.3126	0.37818	-0.1308	-3.5747	-3.4381	-7.5772	-3.6704	-1.0709	-3.1681	-3.6139	-2.5642	-4.3949	0.89386	-5.4681	-2.9632	-6.9754	-3.0036	-4.2727	-4.1701
-0.86181	-3.2664	-2.8388	-3.6485	-4.8211	0.29367	-2.2595	-0.68837	-2.0494	-1.6601	-1.2906	-1.3199	1.5293	-2.4431	-5.632	-2.7211	-1.0363	-3.6019	-1.0666	-0.14002	1.909	-3.7914	2.0979	0.62301	-1.6282	1.8341	-2.754	-2.2454	-4.824	0.033727	-2.0265	-0.025445	-1.6179	-0.7944	-3.3086	1.201	-2.5889	-2.2589	-2.6219	-0.90149	-0.059575	1.3068	-0.089262	-2.7253	-1.6575	-5.9672	-1.7171	-2.0208	-2.412	-0.59467
-15.147	-13.178	-15.593	-13.995	-13.331	-10.084	-15.07	-12.834	-14.11	-13.599	-12.689	-13.628	-10.562	-12.07	-15.51	-12.241	-14.438	-13.662	-14.24	-12.79	-15.35	-13.649	-17.001	-16.598	-12.044	-10.911	-12.119	-12.833	-13.692	-14.936	-13.017	-13.872	-13.406	-14.501	-12.154	-13.117	-14.564	-18.707	-13.503	-14.321	-15.335	-17.319	-10.31	-13.866	-10.51	-14.833	-9.1868	-15.313	-11.743	-17.448
-12.139	-14.646	-14.36	-17.663	-15.6	-14.103	-15.264	-12.542	-13.021	-15.191	-14.427	-15.547	-19.262	-14.73	-13.822	-17.619	-12.884	-16.251	-13.02	-15.895	-14.143	-15.438	-14.614	-14.565	-15.051	-13.972	-17.449	-15.449	-11.467	-16.295	-16.79	-16.17	-16.858	-15.816	-16.295	-17.827	-17.139	-14.03	-13.078	-13.654	-16.151	-17.067	-12.948	-16.399	-12.725	-14.557	-13.064	-12.589	-12.803	-14.245
-8.1534	-10.369	-8.1583	-7.0988	-9.2478	-6.4473	-8.0004	-8.4609	-8.0891	-10.527	-10.187	-9.0522	-8.7296	-11.554	-8.2179	-6.7591	-8.8797	-7.2854	-7.7742	-10.912	-11.048	-5.3353	-10.515	-12.992	-11.442	-6.3927	-13.003	-9.9256	-12.085	-7.2868	-10.193	-9.1178	-9.6744	-9.4821	-8.7871	-9.3855	-8.8094	-7.4141	-7.7811	-10.411	-5.9831	-10.682	-13.447	-10.451	-8.4004	-7.5867	-8.2003	-8.4413	-7.037	-7.6292
1.6398	2.9459	0.41421	0.05231	-0.52383	0.15596	3.1399	2.7555	5.7277	0.49712	-2.8573	-0.24044	3.1271	3.1507	5.1079	-0.96602	2.2224	2.2158	0.015397	-0.65605	-2.2293	2.8277	3.0045	3.2311	0.84946	-1.6418	4.462	3.6772	0.57453	1.9616	0.77586	-0.47672	1.152	-1.5386	0.093446	-1.1867	3.7089	0.68177	1.6	1.6074	0.94354	1.514	2.023	2.8368	1.2426	2.8206	2.865	1.9909	5.3246	2.8135
0.7216	0.44977	-0.67291	0.39266	-1.0246	0.75157	-0.62083	-2.8231	-0.37952	-0.65659	1.6327	-0.23023	-0.78978	0.10436	0.37706	-1.0441	1.0373	-0.68541	3.5407	0.96547	1.2855	-1.2565	-0.7612	-2.1794	0.99339	2.0281	-3.6539	-2.4779	-1.5463	0.55785	-2.228	0.080758	1.3602	-2.2228	-3.0649	1.1425	2.2066	-3.1581	-1.0723	0.67973	2.1233	-0.75535	-1.7701	-2.9473	-2.6146	3.0932	2.3234	-0.58559	-0.63864	1.5049
-14.586	-13.905	-13.449	-14.413	-12.8	-12.863	-10.124	-15.588	-13.236	-14.562	-13.339	-13.511	-14.401	-12.633	-12.217	-11.344	-10.448	-12.351	-13.25	-12.53	-14.27	-12.974	-12.895	-13.923	-13.346	-12.444	-13.891	-12.609	-14.28	-11.936	-10.404	-14.185	-14.075	-14.98	-12.039	-15.791	-12.933	-11.774	-15.266	-15.952	-14.468	-12.58	-16.354	-12.138	-15.838	-12.551	-13.692	-12.768	-12.143	-12.13
5.885	6.3329	3.6155	4.2271	5.7073	5.0129	5.6094	7.0128	3.9024	6.9648	4.0218	5.0499	3.6321	8.5707	6.3124	5.856	5.59	7.3553	5.9427	5.8815	7.1808	4.6134	6.0721	3.9723	7.1705	6.0193	5.831	4.0002	4.7454	5.2163	4.0336	6.9253	5.4748	6.2633	5.4053	6.8986	8.6548	5.8813	3.6816	4.8361	5.4356	5.0886	3.655	8.0355	6.8876	7.9987	8.0416	4.5565	5.2467	7.9658
-11.426	-10.363	-12.018	-9.2118	-15.158	-15.71	-10.057	-13.279	-11.072	-11.194	-11.858	-11.714	-14.817	-11.349	-12.985	-11.383	-13.141	-7.5776	-11.014	-11.989	-12.766	-10.983	-6.3462	-10.917	-12.072	-8.7495	-12.72	-13.374	-12.04	-10.216	-12.084	-10.003	-11.878	-12.215	-13.336	-8.7589	-10.552	-10.091	-10.137	-13.199	-8.7486	-13.33	-10.39	-9.7032	-11.786	-11.365	-14.477	-9.2844	-13.789	-12.393
-11.669	-12.361	-12.2	-7.4849	-9.5116	-10.538	-10.251	-9.8597	-13.855	-9.803	-12.265	-11.603	-11.644	-9.5573	-8.0222	-11.877	-12.439	-9.6168	-8.6331	-9.6371	-11.532	-11.15	-13.384	-9.5477	-11.909	-10.202	-12.167	-8.87	-9.5616	-14.515	-11.092	-11.154	-10.503	-12.232	-10.686	-11.243	-12.234	-13.57	-11.547	-8.2126	-11.484	-8.286	-8.2278	-9.4372	-10.795	-10.492	-11.829	-13.033	-11.045	-12.587
-6.6563	-5.2441	-8.7914	-6.7414	-6.2016	-4.5281	-6.5613	-6.3251	-6.1848	-4.6896	-2.7607	-8.9927	-6.7171	-5.1661	-8.521	-5.6968	-6.9179	-5.1072	-7.6947	-8.5919	-8.1569	-6.1163	-4.7852	-7.8695	-7.8186	-7.6259	-8.2347	-5.6248	-8.8859	-10.636	-4.5295	-5.5522	-7.0474	-5.0971	-3.7323	-8.6707	-7.2757	-6.0716	-6.9198	-5.3881	-8.4267	-5.243	-4.8932	-7.0711	-8.9522	-5.1698	-4.8359	-7.009	-5.4936	-8.1182
-10.383	-6.9642	-6.3458	-4.6305	-9.3753	-8.224	-7.3504	-10.854	-7.2339	-10.287	-8.888	-7.2546	-11.048	-6.952	-7.9593	-9.398	-11.266	-7.235	-8.6984	-6.9507	-9.1441	-8.5327	-8.1159	-10.609	-9.6411	-10.123	-8.0707	-11.477	-9.0999	-7.4157	-9.8134	-10.601	-10.092	-8.7288	-10.538	-7.9705	-11.874	-7.6829	-5.2994	-6.6261	-11.473	-10.762	-8.06	-7.5079	-9.8375	-7.2702	-9.8307	-9.2002	-9.0289	-8.9526
-11.647	-14.588	-9.3172	-13.055	-10.426	-11.97	-13.843	-11.775	-12.927	-10.344	-13.404	-10.716	-11.933	-10.561	-9.8878	-15.753	-14.254	-10.783	-9.9797	-10.61	-14.861	-14.976	-12.917	-11.402	-13.488	-14.54	-10.078	-11.824	-10.951	-13.591	-12.396	-11.987	-13.268	-13.399	-11.513	-14.769	-15.008	-12.649	-8.2559	-13.072	-10.077	-12.451	-11.342	-10.867	-11.592	-10.709	-14.004	-10.469	-14.567	-12.468
2.9914	4.7495	0.40705	4.6945	2.6563	0.96163	2.7135	-0.5417	3.476	2.2905	1.6596	1.8149	3.1972	4.1634	3.8933	0.81887	-0.72712	1.7626	2.3123	2.3613	4.27	1.6086	-2.4001	3.0332	3.113	1.7342	-0.34916	0.57893	0.77876	2.6912	-1.9232	0.9268	0.73992	1.3855	0.083665	0.040461	3.3025	1.0996	3.8671	1.4122	2.308	3.9826	-0.28984	-0.81045	0.44979	2.864	3.2775	2.7197	1.2409	5.5577
1.6864	-1.496	1.4827	-0.14539	-1.6039	-2.0987	1.6369	0.89694	0.13297	-1.6508	2.2606	1.0183	2.9872	0.52367	-0.14255	-0.43681	3.7038	3.6425	-1.4467	2.8236	1.4882	-0.64208	0.47082	2.3231	0.84069	-0.76049	-2.7209	0.64164	0.39644	-1.4626	0.90969	1.4649	-4.1668	4.4497	-0.78473	2.0291	1.2976	-0.51078	-4.5322	-0.30003	-0.17084	2.603	-3.1038	0.19841	3.5319	-0.88017	-0.15368	3.0137	-2.8882	-0.78058
-14.015	-14.7	-13.817	-14.946	-15.581	-15.723	-17.397	-13.438	-15.371	-16.776	-12.928	-15.848	-13.852	-15.057	-17.853	-16.769	-15.295	-14.864	-18.144	-15.684	-14.181	-13.684	-13.932	-10.889	-14.9	-11.905	-14.748	-12.499	-16.323	-16.46	-14.354	-11.934	-12.852	-12.32	-14.546	-16.317	-15.139	-12.817	-14.76	-15.796	-16.188	-17.279	-17.412	-13.874	-17.379	-14.35	-12.537	-15.006	-18.454	-15.251
-2.5792	-3.6222	-2.2061	-5.7485	-1.6179	-3.1118	-1.3697	-2.0177	-0.92694	-1.3314	-0.9915	-1.7865	0.62694	0.13928	-2.1039	-2.5082	-1.5193	-5.0888	-5.3524	-2.1435	-3.6802	-3.3041	0.21703	-3.4004	-0.56958	-0.33451	-3.5091	-3.4202	-3.514	-0.56205	-4.1287	-3.2442	-5.2017	-1.7347	-2.9405	-6.0618	-3.6121	0.026897	-0.2152	-4.0696	-1.3901	-0.5974	-1.9599	-4.3575	-3.9722	-1.0426	-3.8841	-1.8284	-1.6686	-4.5803
-4.8736	-6.4242	-5.169	-5.3975	-4.4721	-5.0334	-4.7221	-4.596	-4.8957	-2.9055	-3.8261	-0.84133	-3.6145	-2.7249	-4.8134	-3.9603	-1.404	-0.9597	-3.274	-1.1997	-6.3722	-2.6338	-5.9293	-1.9256	-1.5791	-4.0682	-2.4394	-6.5398	-4.5139	-3.0286	-7.2377	0.047269	-6.8841	-3.238	-4.9956	-4.0316	-5.2695	-7.8814	-1.1821	-1.3135	-3.1467	-6.3154	-2.4876	-4.9054	-4.412	-2.7134	-2.7941	-8.5341	-3.2037	-3.775
-1.7977	-1.2859	-4.408	-5.0706	-4.8452	-1.6411	-4.4367	-1.2552	-4.5275	-2.5821	1.6832	0.10917	-0.10376	-4.2789	0.73629	-3.1495	-2.8148	-1.4582	-4.1614	-4.2585	-4.5134	-2.538	-1.6147	-0.62631	-2.0756	-3.665	-1.0766	-5.9383	-3.7387	-3.3093	-0.95576	-1.6259	-2.6203	-3.7676	-1.6741	-5.1375	0.15534	-1.2872	-5.7146	-3.6355	-0.80816	-0.16045	-1.581	-1.9878	-4.7637	-6.8672	-3.0501	-0.92442	-5.0145	-4.9819
-0.2682	-1.5011	-3.6433	0.37672	3.1265	-1.8688	3.564	-1.0974	-0.71645	-0.054889	-0.75635	5.1258	1.518	-0.16761	-4.1448	-0.32232	-0.57796	2.3665	-0.06498	-0.056534	-0.40195	2.4105	1.2212	-2.5115	1.6598	-1.6958	-2.0386	0.040214	0.59073	-0.78384	4.152	-0.66085	-2.8015	-1.836	-0.34474	2.4771	0.85008	2.7588	2.0093	2.8701	-0.60023	-1.5706	2.2161	0.14758	1.5692	0.44645	0.52018	-2.6057	-0.89268	2.4011
-0.35142	-5.2809	-5.4979	-4.1974	0.051317	-2.6408	-2.1147	-1.2092	-2.868	-3.9037	-0.15172	-1.7062	-3.2581	-0.81028	-3.4842	-3.5632	-3.1957	-1.3824	-1.4907	-4.9833	-3.4411	-3.9247	-6.1285	-0.78385	0.069694	-2.5682	0.054609	-3.2815	-0.3426	-3.0739	-1.3168	-0.71641	-3.3288	-2.3848	-0.72497	-2.7697	-0.4687	-0.88326	-0.92807	-1.6269	-2.0217	-2.4507	-1.6293	-2.0153	-0.86745	-2.7988	-1.5335	-3.2039	-0.18176	1.128
-5.6956	-12.745	-9.0617	-11.841	-10.253	-9.9105	-10.713	-11.019	-8.6279	-7.7514	-7.6186	-9.3429	-12.218	-9.8018	-8.2597	-7.6039	-11.904	-9.4614	-13.095	-11.274	-12.168	-8.385	-10.05	-12.82	-9.3428	-10.006	-7.246	-10.099	-8.5581	-9.7467	-11.822	-7.7303	-10.273	-9.0759	-12.236	-12.303	-12.773	-7.7827	-10.918	-9.9968	-12.978	-8.4039	-10.973	-8.3262	-9.5773	-12.28	-12.506	-10.833	-7.2801	-10.491
-2.3714	-5.6954	-3.9413	-0.77113	-1.856	-4.9028	-0.17428	-0.34144	-2.3775	-2.4051	-2.7989	-1.4402	-2.6251	-2.1376	-1.5227	-1.7323	-2.1483	-1.1041	-3.906	-3.1242	-2.8402	0.2714	0.12948	-4.0025	-3.9973	-3.214	-0.80084	-0.20382	-4.9082	-3.2572	-3.1717	-3.7664	1.6409	-0.58407	-2.064	-0.99844	-3.924	-0.88844	-2.538	-2.2232	-2.5837	-1.2268	-4.0484	-2.1214	-1.7708	-1.7098	-1.9167	-0.020032	-2.5684	-2.6169
-16.812	-15.943	-14.628	-12.595	-12.956	-15.086	-13.482	-16.43	-11.952	-17.376	-13.83	-12.714	-15.908	-11.939	-11.205	-10.816	-13.503	-18.4	-16.568	-12.778	-15.887	-13.793	-14.301	-12.762	-14.051	-13.751	-15.1	-12.602	-11.303	-15.714	-14.359	-14.414	-12.584	-16.239	-12.878	-14.702	-16.246	-11.31	-13.481	-12.26	-16.273	-14.173	-10.045	-14.029	-17.737	-16.942	-14.487	-14.212	-11.161	-15.503
-2.0296	1.6354	2.5648	0.16076	6.8617	0.65947	-0.96849	-0.54679	2.6273	-0.083079	0.30128	1.3558	2.8456	2.1185	0.979	1.6447	-0.72465	0.64769	-1.1614	0.92649	0.082197	0.53146	2.8625	2.8485	0.38755	1.7974	2.4646	0.60062	0.32046	6.4032	-0.45349	1.4492	1.187	4.7361	1.7472	0.54792	0.7309	1.651	0.23992	2.1063	4.6905	4.6017	1.9685	2.2786	-1.1449	-0.64577	0.79424	4.1102	0.14433	2.8438
-3.8832	-3.0486	-4.1201	-4.1454	-3.3805	-2.7302	-0.97113	-4.4394	-6.6319	-0.32123	-1.5502	-3.8719	-4.8986	-4.4626	-1.9803	-2.6343	-1.3088	-0.99021	-1.175	-4.0872	-1.5821	-0.49105	0.015857	-1.832	-3.5576	-6.7003	-0.84601	-1.6742	-1.4124	-3.8273	-2.7833	-3.2309	-1.4455	-4.0072	-4.8536	-5.573	-3.0969	-1.6467	-6.0264	-1.2444	-0.75151	-0.53679	-1.9845	0.095307	-0.93789	-4.0907	-2.894	-5.1691	-3.7226	-4.4699
2.7656	1.7165	6.5712	4.0266	3.0805	3.6367	6.1572	3.657	5.8293	5.9196	5.7975	2.1041	7.1003	4.6514	3.6111	2.7794	5.5972	3.5611	2.5743	5.3073	2.6419	3.0304	6.0382	3.7529	4.6187	2.1065	3.7833	4.1879	5.2995	2.3827	1.9465	5.8883	7.5646	2.4438	4.4021	4.4635	3.6219	6.2867	2.8891	4.3286	4.9469	2.6906	5.1211	4.5969	2.8364	4.4039	6.1708	3.0089	4.484	3.1006
-16.868	-14.693	-11.842	-16.744	-11.839	-13.316	-15.524	-14.399	-13.8	-11.627	-14.313	-12.721	-15.54	-14.581	-14.735	-13.693	-16.878	-12.854	-15.327	-14.685	-13.689	-12.107	-15.139	-17.083	-16	-13.787	-12.007	-13.647	-10.811	-13.28	-14.223	-15.413	-12.888	-14.71	-15.219	-12.253	-16.398	-11.399	-15.697	-16.694	-11.931	-16.825	-10.972	-15.427	-16.995	-13.257	-18.339	-16.858	-15.775	-15.674
-1.1275	-2.3373	-0.3661	-1.4294	-2.2546	-3.3556	-2.5343	-2.6134	2.1521	-3.4557	-2.8779	-4.0206	-0.79073	0.90961	0.025645	-0.83739	-1.592	-1.4116	1.2345	-2.1593	-2.8479	-0.90018	0.69669	-3.2792	-2.8745	-4.5589	1.7876	-2.3793	-2.6979	1.3095	-0.54126	-1.9673	-1.3842	-3.9232	0.77495	-1.6997	1.843	-1.6603	-2.9811	-0.62595	-0.95546	-0.98823	-1.4448	-2.3111	-1.6757	1.4468	-0.50697	-2.5184	-2.751	-3.6412
-15.161	-12.422	-11.865	-13.623	-13.909	-9.6239	-9.2126	-12.626	-12.637	-14.572	-11.362	-10.742	-11.59	-11.203	-11.375	-13.009	-10.721	-12.637	-10.109	-14.603	-12.27	-9.7927	-12.28	-10.002	-10.165	-14.267	-12.258	-11.358	-13.728	-9.841	-9.2634	-14.315	-14.697	-13.042	-7.8676	-11.884	-13.974	-11.203	-13.637	-10.983	-11.299	-15.761	-12.412	-11.469	-11.995	-12.593	-14.848	-14.698	-9.3067	-13.041
6.8739	3.6147	8.4027	8.4461	7.4129	8.0461	10.77	6.8246	5.204	8.528	6.4416	6.3723	6.7251	5.7759	8.5242	7.2223	8.0747	6.5922	7.3857	7.0105	8.963	6.918	7.5272	6.9715	5.2661	4.462	4.844	8.5328	4.9876	5.3452	4.5833	8.1921	7.0933	8.6643	10.55	6.461	6.2205	6.8611	7.7414	5.2285	7.4233	6.0834	7.6952	6.9475	5.3807	9.0042	8.9448	5.3797	7.995	8.5587
-4.9474	-2.658	-1.9123	-3.2424	-3.8312	-2.5328	-4.6889	0.41917	-1.6604	-2.515	-4.9086	-6.1622	-5.4306	-7.0529	-5.752	-5.0576	-3.947	-3.7044	-2.7398	-0.61321	-6.4578	-3.8243	-5.077	-2.4621	-6.4523	-3.1401	-5.7451	-3.2589	1.4472	-3.5286	-5.0323	-5.4485	-5.6779	-6.2199	-5.582	-2.3616	-2.4177	-1.958	-2.5036	-2.8345	-2.4751	-5.079	-4.9633	-2.8499	-2.3221	-3.9505	-5.1186	-3.9151	-5.1097	-2.5232
5.244	4.738	8.7522	8.4496	6.0863	6.0591	7.6086	9.5904	6.524	9.1988	6.6949	7.0919	6.3224	4.2822	6.2696	6.7896	6.1511	8.6985	7.7058	4.3709	7.5912	7.4204	6.6243	6.0871	2.1673	8.2877	7.9923	6.6835	4.7471	7.8863	7.8735	9.1949	6.6418	8.4125	8.8496	8.7257	5.6991	5.5056	7.6755	6.7274	6.8521	5.6772	5.8632	8.7699	6.4418	6.6237	7.7593	7.6807	6.7769	3.9078
-8.7314	-7.0423	-9.1248	-12.517	-11.599	-10.5	-8.9725	-10.469	-8.7224	-10.706	-11.057	-12.682	-7.3396	-11.128	-11.05	-11.13	-11.565	-10.275	-11.418	-9.8121	-11.718	-8.2622	-11.521	-11.683	-11.409	-8.7767	-10.528	-7.4219	-13.57	-12.787	-10.679	-13.902	-11.091	-8.5907	-13	-10.138	-10.057	-11.485	-8.6856	-11.198	-10.251	-11.081	-9.4548	-9.8275	-11.331	-10.624	-9.4914	-10.92	-11.287	-7.4321
-9.102	-4.6275	-3.7213	-9.4517	-2.749	-3.7072	-5.6423	-3.1396	-5.3667	-6.8562	-4.9569	-2.8036	-8.9103	-3.7439	-8.0638	-5.2967	-6.0378	-4.1472	-2.368	-6.3262	-6.4532	-3.9693	-0.77161	-7.3425	-5.8607	-5.0489	-6.0413	-7.4923	-3.8783	-5.4294	-6.3055	-6.5205	-3.0259	-4.5605	-5.7092	-4.474	-4.6482	-7.7643	-3.7841	-2.4326	-5.323	-6.0217	-5.2667	-7.3682	-2.4939	-7.7417	-4.8703	-6.1912	-5.4622	-6.4062
-23.149	-22.109	-19.339	-19.775	-23.165	-20.718	-24.059	-20.383	-25.388	-19.714	-24.009	-25.827	-25.517	-21.591	-25.377	-20.171	-20.451	-21.965	-20.996	-22.589	-20.329	-21.589	-21.981	-18.739	-21.642	-20.725	-23.149	-25.211	-21.307	-20.487	-21.121	-20.476	-22.367	-19.274	-22.261	-19.179	-23.611	-22.958	-22.545	-22.449	-22.222	-21.127	-21.504	-22.524	-24.435	-20.309	-23.668	-22.513	-23.682	-20.679
-11.54	-10.402	-7.3322	-7.6801	-8.6586	-8.4164	-5.786	-6.6551	-6.7489	-8.3616	-9.8907	-10.663	-12.295	-9.2743	-8.773	-9.4024	-8.4766	-8.2407	-5.6679	-9.2854	-8.1114	-11.255	-9.7134	-8.6513	-9.5517	-6.9633	-10.897	-10.705	-9.9032	-10.447	-10.647	-10.429	-9.8162	-10.764	-9.2274	-8.4754	-7.7015	-10.019	-6.6538	-10.189	-10.076	-9.2274	-9.3412	-8.6144	-9.8869	-8.8843	-8.8571	-9.2378	-10.676	-8.8709
2.6964	2.1474	-1.9613	0.76142	1.8013	-1.3725	2.7688	1.2653	1.1752	2.5815	4.1167	1.8588	3.7849	2.4291	3.3726	-0.7623	2.7248	0.086929	0.95087	4.5097	2.3784	3.0632	-0.86317	1.6449	2.0419	3.1509	-0.22803	2.6551	0.88296	1.1716	0.60488	1.7798	-0.48519	0.44175	1.3462	0.76166	0.56477	0.50308	0.95694	3.4512	0.48881	1.2729	0.11883	3.1612	2.3199	0.30449	4.3504	3.2417	-0.23674	2.7575
-0.32887	-0.40654	0.98224	-0.85816	-1.2002	1.5143	-0.68441	2.131	1.148	-1.8611	1.9199	2.4473	0.12852	-1.0292	-0.32006	1.6492	0.5875	1.8634	-1.1088	-2.1521	-0.024557	-1.3103	-2.3396	-0.96212	-2.2361	-1.887	1.862	2.6268	1.5664	-2.1115	-3.8608	-0.80405	0.50959	-1.9248	-0.57109	-1.3629	-0.73961	-2.624	-1.784	0.097383	-2.4822	1.4189	-3.3601	-1.0431	3.4599	1.2949	2.1435	-1.5221	-0.84111	1.0768
-0.38215	-3.9105	-2.2178	-2.3021	-2.0505	-0.17485	-2.0316	-4.1328	-1.9745	-1.7898	-5.0572	-2.5176	-1.6472	-3.2474	1.4658	-2.168	-0.21114	-1.579	-3.3643	-3.1891	-0.69489	-0.98856	-1.4135	-4.3629	-1.8342	0.44637	-4.3523	-5.1709	-3.0659	-4.6962	-3.6158	-2.7242	0.26099	-0.50744	-3.5652	-0.24164	-1.7257	-2.2448	-2.0381	-3.2311	-5.6521	0.38793	-3.1939	-2.9536	-2.1802	-2.62	-1.9296	-5.7282	-5.0977	-4.1528
2.0437	0.54056	2.5193	1.9469	2.0869	3.5967	1.0239	0.60824	2.4338	1.0494	-3.278	1.0666	0.075834	-0.79255	1.0439	3.2833	0.77352	0.96791	0.76568	2.257	0.16833	0.72194	1.632	2.6148	-2.1078	0.18929	2.0667	-0.25217	3.7596	2.1891	0.57239	2.3783	4.5322	0.60776	-1.0709	0.76005	0.0021321	0.77617	0.1752	2.0591	-1.0623	3.7446	1.086	0.13353	-0.77647	2.6828	0.90454	2.9001	-1.1828	-0.62005
-5.9517	-9.2484	-12.246	-9.745	-8.9905	-10.405	-8.4012	-10.534	-7.2697	-10.682	-12.176	-10.678	-7.9012	-11.032	-8.3151	-9.0709	-11.251	-10.566	-12.44	-12.008	-9.5982	-14.277	-11.227	-9.0773	-10.528	-11.644	-10.068	-10.727	-10.677	-9.5608	-10.634	-11.726	-11.349	-9.3167	-11.452	-12.101	-10.53	-8.22	-11.973	-11.681	-8.9606	-11.268	-7.522	-10.086	-8.0761	-12.356	-12.159	-8.814	-9.6596	-10.409
-14.809	-12.162	-12.58	-14.048	-14.62	-16.41	-13.661	-15.142	-8.3531	-11.054	-12.674	-10.71	-14.696	-13.59	-11.842	-11.937	-14.321	-11.856	-14.021	-13.798	-11.49	-11.278	-10.052	-14.337	-13.968	-11.221	-9.7574	-15.822	-12.204	-10.312	-9.21	-10.193	-13.823	-12.376	-15.379	-14.672	-11.182	-14.42	-13.748	-15.644	-17.86	-12.98	-13.064	-14.067	-11.754	-15.852	-15.748	-15.582	-14.717	-14.623
-7.6292	-8.9818	-12.321	-12.343	-11.892	-12.212	-10.296	-11.99	-10.563	-11.421	-9.7334	-11.811	-9.8484	-12.974	-8.1931	-8.5901	-10.545	-8.8886	-7.8241	-8.9673	-9.1832	-10.26	-11.977	-10.858	-10.611	-9.2925	-9.0429	-7.9417	-9.6999	-9.4372	-11.719	-11.796	-10.694	-11.289	-8.6091	-7.3519	-9.6938	-8.8747	-13.821	-7.5864	-14.513	-13.861	-11.793	-12.482	-11.068	-10.031	-11.665	-12.312	-9.0892	-13.664
-12.735	-12.306	-11.478	-12.327	-12.055	-8.9083	-12.97	-8.8143	-11.337	-13.466	-12.171	-13.182	-12.647	-11.22	-11.578	-12.234	-12.106	-8.564	-9.2551	-12.692	-10.318	-12.776	-11.534	-11.798	-11.379	-9.0498	-13.896	-12.311	-11.885	-9.4639	-17.76	-10.916	-11.955	-8.5719	-12.155	-12.758	-10.54	-8.9389	-6.2132	-13.93	-10.642	-15.341	-10.268	-11.773	-12.892	-13.575	-13.449	-11.239	-13.296	-11.737
-8.8327	-9.5084	-9.2626	-9.0727	-8.9773	-8.4001	-11.85	-12.998	-7.6031	-10.221	-8.1979	-10.745	-8.7037	-10.817	-8.2492	-7.4759	-9.9986	-8.1011	-10.971	-9.6814	-10.033	-7.4558	-8.8852	-11.118	-9.7145	-12.084	-8.1765	-6.778	-7.3979	-9.3469	-8.3609	-9.9141	-10.338	-7.0391	-11.065	-12.984	-9.6921	-10.989	-10.952	-9.3686	-9.7241	-12.048	-6.6317	-10.301	-8.8441	-11.45	-7.9073	-10.615	-10.74	-10.811
-1.3709	-3.936	-0.61197	-2.108	-1.8036	-1.3844	-1.6264	0.83842	-3.3456	-4.047	-2.1929	-5.6105	-1.2802	-2.0578	0.74656	-2.7138	-3.6838	-4.1766	-2.8631	-3.7649	-2.5429	-1.8129	-5.2946	-6.197	-1.6306	-4.3376	0.82645	-3.5009	-3.1154	1.4443	-0.64621	-1.6685	-2.456	-2.0191	-3.7131	-5.5224	-3.1328	-6.1231	-0.85306	-4.3307	-2.1779	-2.115	-2.7667	-2.1156	-1.1209	-1.261	-2.1137	-3.6559	-0.68871	-4.2592
-15.062	-12.928	-13.567	-10.406	-11.297	-15.821	-13.801	-11.682	-14.917	-12.807	-16.421	-11.79	-11.542	-10.378	-9.5057	-10.553	-10.411	-11.49	-12.763	-12.971	-11.116	-15.051	-12.36	-8.8853	-9.4787	-10.504	-14.993	-11.691	-11.601	-16.677	-12.592	-14.684	-11.115	-11.425	-13.141	-14.148	-11.531	-12.335	-13.29	-14.894	-13.774	-10.538	-16.235	-14.709	-12.091	-13.313	-13.048	-15.131	-11.971	-12.198
-7.1613	-4.6631	-4.5791	-6.0474	-8.4273	-9.0341	-7.1817	-6.2067	-3.22	-6.5118	-4.9607	-6.3672	-3.4408	-4.9107	-8.6431	-7.5617	-4.9485	-4.7002	-6.3254	-6.4942	-2.8419	-5.7187	-7.4193	-5.9067	-5.969	-4.3688	-4.2306	-4.6281	-5.0722	-6.3068	-7.2155	-3.2603	-8.4826	-6.6769	-2.4379	-5.1712	-4.5388	-7.5385	-7.3794	-3.9707	-4.6823	-5.5091	-3.9158	-8.8865	-6.7278	-3.9841	-6.0133	-8.9018	-6.3444	-7.0189
-9.2683	-12.192	-11.751	-9.2891	-13.376	-10.27	-10.244	-7.8107	-11.306	-6.3031	-7.6703	-15.051	-11.603	-8.5084	-9.2269	-10.865	-11.418	-11.647	-6.8003	-11.33	-9.4956	-10.252	-8.1266	-10.068	-5.3689	-9.0314	-11.366	-9.813	-10.706	-10.43	-12.45	-11.685	-13.286	-11.097	-11.209	-7.5112	-9.9013	-11.656	-11.647	-13.564	-10.996	-5.1139	-8.2168	-12.006	-10.704	-10.127	-10.769	-12.195	-11.002	-11.247
-18.307	-13.68	-15.784	-17.244	-14.817	-15.348	-16.133	-15.722	-14.124	-14.208	-15.234	-14.393	-14.401	-17.703	-13.834	-11.529	-11.568	-16.166	-10.829	-15.659	-14.547	-13.762	-13.994	-10.681	-11.572	-14.59	-15.579	-16.665	-15.623	-13.364	-10.822	-13.111	-11.544	-15.836	-12.821	-12.929	-15.648	-16.996	-12.636	-15.716	-14.609	-13.632	-14.318	-14.097	-11.399	-13.727	-13.38	-13.225	-15.381	-14.213
-1.417	-0.056426	2.1691	-0.48759	-2.7853	0.03713	-1.1427	0.55972	3.6486	-0.7475	-1.0936	-0.20741	0.02867	0.002592	0.15346	0.82406	-0.2753	3.9856	-0.45743	2.4486	-1.7949	-1.0738	-3.0506	1.1635	1.7506	0.27813	-1.6698	1.783	-1.0384	1.3667	-0.65527	-3.6205	-0.69966	1.8212	-1.2149	2.0136	0.31394	-0.76626	1.1806	-0.17669	1.3528	0.75162	-1.0574	0.069738	-1.1614	5.3005	0.63242	0.088898	0.85176	-1.5235
-13.916	-12.212	-14.037	-15.859	-16.463	-9.8451	-16.597	-12.665	-12.049	-12.77	-9.1747	-14.001	-15.845	-11.331	-14.126	-11.955	-12.16	-14.884	-12.518	-11.017	-12.561	-13.861	-14.154	-11.738	-11.555	-10.743	-14.675	-12.937	-10.237	-11.169	-15.567	-14.721	-13.7	-10.693	-15.764	-12.915	-12.951	-12.624	-13.324	-12.534	-13.241	-13.714	-15.2	-12.286	-11.819	-12.185	-12.897	-14.572	-12.076	-11.559
-7.8595	-12.711	-12.622	-10.149	-10.777	-12.664	-13.924	-8.2361	-12.695	-11.317	-9.9766	-13.128	-10.515	-11.13	-10.112	-11.26	-13.765	-13.478	-9.8371	-12.003	-13.547	-8.5858	-12.523	-10.98	-12.665	-10.668	-10.82	-12.946	-10.664	-10.386	-12.234	-10.153	-13.856	-10.81	-12.069	-14.774	-11.048	-12.131	-12.696	-11.725	-10.863	-12.162	-11.661	-10.892	-9.4052	-13.785	-9.1492	-10.228	-12.111	-10.318
-3.1794	-1.0869	-3.7663	-4.5306	-7.0836	-4.2061	-3.283	-2.6955	-4.3678	-3.9186	-1.4713	-3.3405	-0.81591	-5.7724	-3.561	-4.1971	-5.1352	-4.8	-0.5739	-5.5209	-2.8701	-4.858	-2.0074	-5.6006	-2.1175	-4.1782	-5.3237	-5.2095	-2.6796	-0.90007	-0.95157	-6.7253	-4.9626	-3.4541	-4.9789	-3.9721	-3.8421	-7.3034	-4.3902	-4.1107	-6.7985	-2.4943	-2.7409	-0.80836	-1.0608	-1.3202	-4.2529	-0.4135	-1.3195	-3.2942
-12.546	-12.821	-11.215	-12.564	-12.098	-8.3035	-9.4945	-10.858	-8.7692	-10.47	-9.5445	-9.5677	-10.498	-10.096	-11.225	-11.918	-10.046	-11.768	-10.089	-8.2886	-11.113	-12.486	-10.229	-9.2423	-8.626	-9.9814	-9.0723	-8.9871	-10.333	-10.195	-10.704	-9.7245	-9.8799	-13.293	-11.534	-9.6839	-9.9927	-12.281	-11.77	-11.702	-15.68	-14.09	-14.368	-11.545	-11.273	-12.574	-12.969	-11.548	-12.585	-9.1023
-9.8736	-10.021	-11.891	-10.062	-10.109	-9.5081	-8.3833	-7.0559	-8.7158	-13.668	-9.8073	-8.6747	-10.06	-9.2505	-9.2516	-9.9735	-5.7852	-8.5323	-9.1242	-7.5199	-5.8126	-11.068	-9.8226	-10.188	-10.656	-8.3641	-6.7688	-7.2026	-8.0303	-8.866	-13.075	-10.57	-11.418	-11.896	-10.851	-10.259	-10.501	-9.2618	-9.2227	-9.6351	-9.8304	-10.426	-10.541	-11.081	-9.127	-11.2	-9.2193	-6.9922	-9.2647	-10.411
-9.4944	-11.339	-10.813	-11.102	-9.5501	-12.059	-11.911	-10.708	-12.618	-10.016	-11.716	-12.389	-14.499	-14.773	-9.8023	-12.072	-12.539	-11.218	-8.9538	-12.374	-11.968	-11.316	-10.958	-10.059	-13.485	-8.78	-12.78	-10.468	-9.3894	-8.7529	-10.549	-13.387	-9.6982	-12.459	-9.45	-9.1853	-12.365	-10.391	-10.519	-10.007	-10.053	-10.694	-13.876	-10.468	-8.9172	-13.223	-12.334	-11.866	-12.218	-13.162
-15.137	-12.397	-13.685	-14.896	-10.327	-15.186	-11.938	-10.518	-14.271	-15.247	-10.358	-10.585	-13.004	-12.642	-14.26	-13.428	-14.791	-11.874	-10.908	-10.382	-12.757	-14.447	-15.742	-12.824	-14.365	-9.9843	-13.003	-12.702	-14.502	-15.467	-13.987	-10.616	-11.593	-13.785	-13.155	-13.953	-12.805	-10.747	-14.496	-13.752	-12.264	-11.16	-11.606	-13.514	-12.604	-15.014	-14.325	-13.049	-14.235	-11.811
-14.799	-16.553	-13.021	-14.088	-11.392	-11.396	-13.832	-14.029	-10.9	-13.432	-11.351	-13.204	-11.534	-14.105	-15.236	-15.602	-11.357	-12.333	-13.591	-10.991	-13.004	-9.6918	-14.442	-15.43	-12.086	-12.432	-15.074	-12.112	-15.881	-9.047	-12.844	-15.222	-10.396	-10.966	-12.394	-14.178	-13.221	-13.46	-14.095	-13.329	-15.407	-14.001	-14.499	-12.911	-11.941	-15.843	-15.526	-12.99	-10.612	-11.821
-0.72888	-0.58241	-1.3647	2.5682	0.94262	-3.425	-0.16465	0.70809	3.7985	2.165	1.6096	0.62588	-2.1654	-0.73876	0.79225	0.59083	-0.74887	-5.5847	-2.4016	2.0306	0.38196	-0.93201	2.667	0.012948	1.633	-1.6024	-2.8095	1.1688	-1.202	-1.833	-0.29926	-0.78706	1.224	-1.8057	-0.016546	-3.8719	-0.42701	1.1053	0.12902	0.65575	-0.12354	4.0506	-0.87878	0.846	1.4015	1.4117	-0.58909	-0.04797	-2.7965	1.773
9.4511	7.3469	1.6113	3.8853	14.114	6.9554	8.9369	10.473	6.6726	8.365	7.3241	6.0725	8.5858	9.2998	8.2506	9.7514	8.5896	6.0285	7.649	8.2316	7.8924	6.5427	8.5262	7.8328	9.8225	6.9853	6.8874	10.833	7.8271	7.6178	8.7006	7.6166	7.443	8.2472	6.6206	8.219	6.7483	8.6392	7.479	8.8335	8.0983	12.333	9.0388	7.0528	6.9949	8.7622	8.7756	8.1828	10.273	8.8161
3.4525	4.7417	6.7343	5.2199	8.5866	6.4484	7.3766	4.5935	5.3479	6.3004	6.0417	5.5241	6.8307	5.9025	5.7895	7.6486	6.4119	6.2714	5.6611	5.5374	8.0647	4.6204	7.5991	6.3411	6.4312	7.2001	11.015	6.8494	6.1861	6.9595	4.6217	5.4584	6.1713	6.583	9.9649	5.9295	2.766	6.4229	5.8408	6.0529	6.3392	8.8069	5.5416	8.1973	3.4861	5.7732	5.2469	7.2995	6.7216	9.5375
[truncated: 77 more rows]
[truncated: 150 more columns]
