# Supplementary material for: Genetic dissection of main and epistatic effects of QTL based on augmented triple test cross design
Source: PLoS One. 2017 Dec 14;12(12):e0189054. doi: 10.1371/journal.pone.0189054 (PMC5730204; doi:10.1371/journal.pone.0189054)
Supplement: S7 Supporting Information — (ZIP) [file pone.0189054.s007.zip › z2_1100_0.8_10.csv]

1.3713	1.0603	0.85434	2.3012	1.4275	0.99679	1.199	1.7668	2.0965	-0.41456	2.1193	0.27256	1.433	0.41066	1.282	1.843	0.94144	0.68753	0.52195	1.6824	0.81514	1.5353	0.63512	0.87799	1.2978	1.7155	1.7938	2.6519	0.17931	-0.61666	1.9243	1.8392	0.34823	1.3354	1.0292	1.4304	0.69871	1.6232	1.0326	0.79439	0.84513	0.38549	1.2977	1.5028	0.33523	0.93659	0.82464	1.6639	1.6813	0.77783
-13.35	-11.925	-12.057	-13.097	-12.588	-12.733	-12.117	-12.85	-13.808	-12.175	-13.361	-12.6	-13.404	-11.291	-12.227	-12.852	-12.949	-12.947	-12.94	-13.81	-13.025	-12.432	-11.75	-12.16	-11.591	-13.091	-13.349	-12.489	-12.537	-12.257	-11.728	-14.26	-13.327	-13.087	-11.445	-11.886	-13.204	-11.898	-12.985	-11.297	-12.823	-13.721	-12.726	-12.726	-11.78	-13.729	-12.12	-12.338	-12.695	-13.06
-0.77809	-1.7698	-1.7355	-1.0606	-1.7776	-2.0381	0.18192	-2.5223	-1.0088	-0.94995	-0.41867	-0.61324	-0.65986	-0.62853	-0.10171	-0.35267	-1.2969	-0.94306	-1.1496	-1.362	-0.47456	-0.38487	-1.4688	-0.44007	-2.6294	-1.6269	-0.85546	-0.22192	-0.43946	-0.6397	-1.3344	-1.8113	-1.8645	-1.3229	-1.7389	-1.0588	-1.9562	-1.2304	-1.3208	-2.1566	0.00029451	-1.5484	-1.9314	-1.9166	-1.9674	-1.4311	-1.4961	-0.97866	-0.49418	-1.1185
-13.728	-12.112	-13.31	-12.827	-12.383	-14.287	-13.22	-13.314	-12.796	-14.092	-13.772	-12.811	-13.325	-12.872	-12.503	-13.818	-13.531	-11.845	-12.38	-13.574	-12.944	-13.233	-13.499	-11.657	-13.63	-14.354	-14.259	-13.14	-14.544	-13.125	-12.891	-12.614	-13.396	-13.279	-14.017	-13.348	-13.677	-14.104	-12.906	-11.188	-13.736	-15.533	-13.205	-13.68	-14.053	-13.726	-11.934	-12.961	-11.645	-13.393
-0.85776	-2.3404	-1.2609	-1.4469	-0.65073	-2.5789	-2.1514	-0.95111	-0.19668	-2.3454	-1.6473	-0.63103	-1.2994	-1.3597	-2.4633	-1.8708	-1.9512	-0.92644	-2.4391	-1.8497	-1.35	-0.99376	-1.8775	-1.6181	-1.9627	0.16424	-1.9039	-1.7743	-1.4123	-0.82913	-1.4885	-1.6791	-0.85754	-2.4448	-1.6297	-1.6714	-2.4321	-1.251	-1.7442	-0.95078	-2.2198	-2.1767	-2.2964	-1.0057	-2.5376	-2.2327	-2.2628	-1.3852	-1.1334	-1.9153
-13.79	-12.791	-14.587	-13.394	-13.646	-12.884	-12.33	-13.452	-12.427	-13.034	-13.54	-13.402	-14.707	-12.453	-13.046	-13.047	-13.209	-12.631	-12.56	-13.791	-13.502	-12.795	-13.436	-13.814	-15.118	-13.154	-13.043	-13.703	-13.279	-13.699	-13.685	-13.858	-14.482	-13.349	-12.313	-13.142	-12.751	-14.44	-12.426	-14.172	-12.936	-14.103	-12.85	-12.832	-13.377	-12.564	-13.017	-13.324	-13.003	-12.692
-4.2946	-6.2488	-4.8322	-5.6228	-5.2229	-4.3704	-5.3607	-4.5227	-4.4795	-4.7946	-5.3251	-4.4339	-4.5189	-4.0427	-4.8342	-5.3724	-4.9744	-5.4998	-4.4049	-4.7037	-4.8274	-5.0119	-5.5301	-4.4932	-6.3704	-5.0312	-5.5124	-5.5975	-4.4271	-4.7519	-5.2061	-5.332	-4.2161	-5.2771	-4.0871	-5.0363	-4.9319	-5.0497	-4.5897	-4.8112	-5.3032	-5.5563	-4.9607	-5.2504	-4.5072	-5.5309	-4.0194	-5.2802	-4.7753	-5.5535
-14.002	-13.036	-13.306	-14.468	-14.194	-13.563	-14.265	-14.536	-14.038	-13.732	-13.508	-13.474	-14.465	-12.747	-13.671	-14.13	-13.588	-13.809	-15.475	-15.202	-13.954	-14.619	-12.662	-14.526	-14.036	-14.437	-14.333	-13.376	-12.485	-13.191	-13.664	-13.189	-12.958	-14.651	-15.382	-13.573	-14.541	-13.514	-13.463	-14.902	-14.365	-13.512	-14.482	-12.91	-14.941	-13.592	-14.959	-14.193	-14.573	-14.293
-1.4343	-0.88864	-1.6231	-1.1812	-1.1201	-0.65963	-2.0453	-0.4168	-1.995	-1.2391	-1.0366	-1.1899	-2.5674	-1.6092	-1.6003	0.29782	-1.3237	-0.12729	-1.0992	-0.64382	-1.0447	-0.18654	-0.57727	-0.64023	-1.7106	-1.3133	-1.5514	-2.6626	-1.1482	-0.83346	-1.1669	-2.1807	-0.88061	-1.8426	-1.9599	-1.2748	0.5478	-1.4924	-0.77058	-1.0762	-1.1431	-0.98917	-1.5144	-2.499	-1.3336	-1.4145	-1.9457	-0.52812	-0.59997	-0.58213
-1.9462	-3.2277	-1.2798	-1.0607	-1.898	-2.108	-1.1146	-1.6543	-1.1319	-2.5861	-1.2095	-2.2801	-2.2845	-1.08	-1.949	-2.3595	-2.0539	-1.4625	-1.5376	-2.6029	-1.786	-0.50354	-2.0491	-2.1578	-2.1785	-0.60574	-1.7952	-1.6625	-1.1865	-0.95411	-2.0965	-2.2986	-0.96219	-1.7176	-1.8785	-2.5033	-1.8626	-1.5311	-0.70374	-2.2259	-0.71191	-2.192	-2.1294	-1.5997	-2.1257	-1.8628	-1.2987	-2.1086	-1.7164	-1.5209
5.4631	4.2723	4.6067	5.4453	4.6197	4.3341	6.789	4.9419	4.714	4.5664	4.5361	5.0945	4.1927	4.3386	5.0939	5.3769	4.5306	4.3897	5.0419	5.1982	5.5002	3.993	4.8037	4.3143	3.8081	6.1125	5.5497	5.2496	5.3703	6.4443	4.6688	4.3487	5.159	4.4719	5.4097	4.9852	5.114	5.9587	4.5679	4.428	4.7706	4.8582	3.4496	5.4148	5.7168	5.3829	5.8903	5.153	3.7796	4.6429
4.9052	5.3362	4.3181	4.7498	3.417	4.573	3.7013	4.1973	5.0881	5.8982	4.6273	4.6132	4.2617	4.3541	3.8986	2.6398	4.5574	5.2167	2.8915	4.906	3.1934	4.1885	4.5335	4.9081	5.2728	3.3072	4.9734	4.2043	4.1325	4.9789	5.0645	5.9814	4.3006	3.726	4.4982	3.5445	3.6201	4.3699	4.3944	3.6991	4.2057	4.816	4.0578	5.2862	3.8529	4.3131	4.231	4.7114	4.2983	3.2273
-4.2805	-3.4774	-3.6925	-4.3487	-4.5766	-4.1139	-4.3257	-4.0894	-4.1404	-3.9593	-4.0902	-3.4635	-4.284	-4.8028	-5.3833	-4.2779	-4.3665	-5.1202	-3.9852	-4.2785	-3.28	-4.4224	-3.7563	-4.893	-4.8984	-3.3882	-4.8865	-4.6613	-4.3049	-3.9228	-3.5999	-4.0882	-4.2585	-4.6024	-3.9902	-3.267	-3.5546	-3.578	-3.7198	-4.7315	-4.3574	-4.9718	-3.9848	-4.8369	-4.5656	-4.4065	-3.6155	-4.0346	-4.554	-3.2675
4.8854	4.8143	4.1278	5.5484	4.7217	3.7531	4.8354	4.3085	4.8775	5.7184	4.5985	4.4856	4.749	4.5467	4.7215	4.3595	4.4697	4.6267	4.3925	4.326	4.5229	3.9479	4.8359	4.6822	4.3942	4.4588	4.0715	3.7842	5.132	4.5938	4.9059	3.8493	4.8567	4.3171	4.3933	4.897	4.9326	4.2229	4.1785	4.6363	3.693	5.1433	4.1204	4.5496	4.2788	3.6685	4.2925	4.5231	2.9747	4.5619
-0.50582	0.067074	-0.77916	-0.91925	-0.22406	0.54845	-0.5585	-1.402	-0.54999	-0.63183	-0.31671	0.86766	1.2169	-0.049962	-0.62262	-0.58563	0.080565	-0.88041	-0.23385	0.38457	1.0785	0.40201	-0.60901	0.28387	0.47777	-0.42824	-0.86749	0.063046	-0.43435	0.037569	-0.65749	0.85802	1.2992	-0.309	-0.707	-0.19457	-0.29698	-0.20066	-0.70873	0.05906	0.56115	-0.14065	0.21239	-0.4348	-0.3799	0.2744	0.07844	-0.14391	-1.0844	-0.26033
-4.0734	-2.3815	-3.671	-5.253	-2.7602	-3.1056	-3.3507	-3.0727	-3.5139	-3.2395	-2.8784	-3.6006	-2.2715	-3.0584	-2.9454	-3.2155	-4.6241	-3.2626	-2.9419	-3.4758	-3.973	-4.0267	-2.5534	-2.206	-3.1312	-3.7605	-2.9959	-3.0824	-2.9356	-3.6279	-2.9681	-2.8106	-2.866	-1.9725	-3.548	-2.4845	-1.8796	-3.3655	-2.7369	-3.0248	-3.1219	-3.3991	-3.0367	-3.5617	-3.7345	-3.5105	-3.1185	-2.8198	-2.5037	-3.4236
-2.5977	-1.1756	-2.5592	-2.359	-1.4976	-1.4317	-2.0452	-1.5022	-1.6141	-1.6847	-3.3467	-1.2828	-3.0031	-1.4682	-1.1096	-1.3209	-0.86464	-1.1906	-2.4372	-1.1764	-1.5893	-2.6801	-1.6823	-1.3362	-2.2331	-0.35341	-1.5033	-1.7504	-1.0551	-2.7143	-2.6993	-1.8453	-2.5427	-2.1721	-1.4679	-2.6341	-1.9588	-1.3883	-1.3247	-1.8343	-2.817	-2.2176	-2.0161	-1.4644	-1.9152	-2.6428	-0.78751	-1.9281	-2.0257	-1.7982
-14.175	-13.555	-15.178	-15.56	-14.622	-15.962	-14.903	-14.089	-14.37	-14.9	-14.496	-14.899	-13.595	-15.079	-14.496	-14.684	-15.788	-14.106	-16.075	-14.328	-15.548	-15.023	-14.419	-14.348	-14.202	-15.06	-14.14	-14.178	-14.03	-14.349	-14.139	-15.222	-15.119	-13.477	-14.223	-14.574	-14.773	-14.873	-14.441	-14.895	-14.147	-14.639	-13.845	-15.141	-15.014	-13.441	-15.512	-14.15	-15.175	-14.277
-6.789	-6.456	-6.0668	-5.8904	-6.3764	-7.0507	-6.5267	-6.9099	-6.7825	-6.9523	-6.5541	-7.0357	-6.3148	-6.3125	-6.0095	-6.3719	-6.1218	-6.719	-6.0477	-6.5966	-6.3508	-5.9384	-6.8349	-6.9724	-5.7828	-7.6497	-6.4069	-5.5977	-6.4201	-6.4022	-6.1655	-6.0253	-6.4433	-6.0149	-6.0403	-6.6978	-5.152	-6.8536	-5.9853	-5.9205	-6.094	-5.833	-5.2708	-5.7683	-6.1454	-6.5002	-6.6869	-5.6488	-6.4457	-5.5662
-14.041	-14.889	-14.317	-14.083	-14.166	-14.243	-14.758	-13.918	-13.955	-14.464	-14.267	-14.209	-13.997	-15.488	-15.104	-14.457	-14.558	-15.132	-14.089	-14.449	-14.43	-12.811	-13.655	-15.809	-15.994	-13.47	-14.052	-14.2	-13.951	-15.429	-14.413	-14.105	-14.126	-15.696	-14.614	-14.218	-15.497	-15.319	-14.3	-14.686	-15.425	-15.501	-14.617	-14.521	-13.773	-14.565	-15.413	-14.021	-13.997	-15.818
-1.6147	-0.74405	-0.60737	-0.64654	-1.5929	-0.27123	-0.31612	-0.22717	-1.2723	0.13242	-0.72498	-0.23756	-1.3454	-0.86965	-0.35754	-0.62314	-0.6883	-1.1772	-1.6346	-0.32669	-2.0952	-0.73097	-0.4635	0.24088	-1.0185	0.022711	-0.15298	-1.4755	-0.27031	-0.53171	-1.2827	-1.6544	0.89723	-1.7376	-0.24064	-1.1358	0.6267	-1.0376	-0.58256	-0.14141	-1.1977	-0.33344	-0.39545	0.090181	-0.54544	-0.7975	-1.1568	-1.7536	-1.4073	-1.8
2.383	2.0234	2.2954	3.5063	1.2357	2.2138	2.5621	1.2609	2.6089	3.1876	2.9242	2.8916	1.3487	3.3904	2.8133	1.8031	3.2278	2.8869	1.8645	1.7816	2.6386	2.6998	2.3305	2.2212	3.4355	2.7757	2.8235	3.0169	2.321	2.8813	3.7198	2.6902	2.7911	2.3726	1.0694	2.7653	3.4254	1.6588	2.4876	2.3593	1.4195	2.6741	2.1938	3.5935	2.2008	2.4339	2.5581	2.0034	0.87227	2.4306
-1.0006	-1.9217	-0.69524	-1.0416	-0.57535	-1.8066	-1.1358	-1.2236	-0.94859	-1.839	-0.54391	-1.6403	-0.73694	-1.5812	-0.83094	-1.1356	-0.89122	-1.6193	-2.1835	-2.0507	-1.7869	-1.5315	-1.8416	-1.429	-0.68413	-0.64372	-2.6772	-1.7314	-2.1596	-1.8524	-2.0916	-1.2605	-0.88362	-1.7179	-0.283	-1.2767	-1.8987	-1.3902	-1.8361	-1.1927	-0.8078	-2.1005	-1.6924	-1.8408	-1.8044	-1.7894	-1.6493	-1.6211	-0.35459	-1.821
1.4824	2.5272	1.424	3.3978	3.6884	1.3952	2.8399	3.044	2.2459	2.4925	3.1893	3.2902	2.8548	3.1356	1.8217	2.7002	1.1283	2.165	2.0175	1.6857	1.7179	3.4	3.3971	2.4296	2.3261	3.1427	2.9833	1.8552	2.4435	1.6068	2.4385	3.2233	3.3359	2.4219	2.7813	1.9151	2.7738	1.4456	2.3245	2.2309	3.271	2.5714	2.6446	1.9023	1.8258	2.183	1.9719	3.462	2.8696	2.4349
-1.6834	-0.91501	-1.4676	-1.5325	-1.8596	-1.6949	-1.2822	-2.8014	-0.69654	-1.6615	-1.0184	-2.0781	-1.4638	-1.5312	-0.64036	-2.4573	-1.7925	-2.0312	-0.84377	-0.86726	-0.81668	-0.71866	-2.1805	-0.88233	-1.1909	-1.1815	-1.1718	-1.5677	-1.5705	-1.1432	-1.0497	-0.8253	-2.1398	-2.4686	-1.7506	-1.7265	-1.5934	-1.5195	-1.3307	-1.385	-1.2524	-1.1183	-0.80979	-2.038	-1.2879	-1.4894	-0.80839	-1.0112	-1.1245	-1.7151
-10.192	-10.582	-9.828	-11.309	-10.154	-10.971	-9.2433	-10.235	-11.156	-10.115	-10.125	-12.051	-10.839	-10.121	-10.879	-9.3893	-10.641	-9.4535	-10.629	-9.8036	-9.6258	-10.012	-10.704	-9.3173	-10.04	-10.185	-10.465	-11.165	-12.185	-11.145	-10.082	-9.5197	-10.011	-9.6381	-10.237	-9.2759	-10.161	-9.9856	-9.7729	-10.312	-10.117	-10.319	-10.96	-9.0587	-10.693	-9.1953	-10.574	-11.06	-11.304	-10.025
-1.4423	-2.0552	-0.42229	-1.3988	-1.7957	-1.5112	-1.3049	-0.9924	-0.76051	-1.5022	-1.674	-0.50085	-0.29957	-1.5765	-1.5195	-2.0253	-1.6038	-0.83812	-2.3331	-0.23851	-1.3302	-0.83213	-1.1081	-1.8853	-1.8507	-1.2647	-1.3256	-0.43549	-1.7908	-2.2833	-1.8129	-1.3808	-1.2976	-1.5769	-2.7661	-1.9081	-1.5725	-1.1335	-1.7477	-0.64718	-0.67347	-0.7456	-1.6035	-0.8062	-0.61589	-0.14695	-2.1009	-1.6517	-1.5271	-0.59417
-4.3053	-4.3006	-5.0667	-4.3511	-4.4294	-3.9818	-5.2121	-4.6178	-5.9876	-3.9567	-5.107	-4.1331	-5.8963	-4.1466	-3.9388	-5.5963	-3.8044	-4.2954	-3.9074	-3.8501	-2.2729	-5.176	-4.8265	-6.0181	-3.4465	-5.7675	-5.1636	-4.5429	-3.5521	-4.1234	-3.9959	-4.3479	-5.0973	-4.5621	-5.3157	-4.4752	-4.181	-5.8541	-5.8282	-5.0184	-4.4842	-4.5897	-3.9909	-5.1646	-3.9547	-3.3495	-3.2784	-4.5382	-2.936	-4.9585
-0.86944	-0.72659	-0.55275	-0.52875	-1.2823	-0.95036	0.010828	0.22013	-0.86155	-1.7965	-0.62288	-1.5006	-0.87968	-0.49226	-0.76647	-1.2568	-1.2374	-2.1633	-3.1767	-1.4246	0.19399	-0.35845	-1.6177	-1.5502	-0.75778	-1.3259	-1.9394	-0.86996	-0.76608	-2.6037	-1.0414	-2.3729	-0.05785	-2.394	-0.19658	-1.2276	-0.59341	-1.6758	-1.4838	-1.2847	-0.43424	-2.1195	-0.699	-0.63779	-0.15591	-0.86304	0.51395	-0.59568	-0.68488	-0.79954
-9.9984	-10.006	-10.804	-10.768	-11.415	-10.847	-10.711	-10.605	-10.444	-10.433	-11.776	-11.239	-11.92	-11.439	-10.483	-10.743	-11.246	-10.994	-10.984	-9.7777	-10.172	-10.695	-10.098	-11.253	-10.501	-11.33	-10.954	-11.36	-9.9067	-11.192	-10.622	-10.586	-11.028	-10.398	-10.416	-10.792	-10.348	-11.159	-9.4766	-11.239	-10.333	-11.558	-11.807	-9.9635	-10.548	-10.543	-10.198	-10.387	-11.134	-11.261
-2.3416	-1.4706	-1.0384	-1.4154	-1.4043	-0.59931	-1.7358	-1.2534	-2.0367	-2.3389	-1.2766	-1.6187	-0.85266	-2.0169	-0.83281	-1.2918	-1.7264	-1.527	-1.6571	-1.0014	-1.0099	-0.83604	-1.6833	-0.55863	-2.3827	-1.4537	-0.50744	-1.0777	-1.484	0.098073	-1.1407	-1.2595	-2.2182	-2.1426	-0.77512	-1.0311	-1.5516	-0.90255	-1.0259	-1.648	-1.7435	-0.92375	-2.176	-1.7919	-2.3321	-2.007	-0.52001	-3.1614	-1.2109	-1.8384
-14.061	-14.23	-14.142	-13.39	-13.581	-14.119	-12.986	-15.605	-13.8	-13.437	-14.123	-14.272	-13.896	-14.934	-14.658	-13.004	-14.027	-14.494	-12.921	-14.193	-14.518	-14.551	-13.828	-13.274	-13.909	-13.331	-14.474	-14.374	-15.385	-13.538	-14.604	-12.996	-13.75	-13.922	-13.608	-14.58	-14.214	-14.107	-14.194	-13.085	-14.907	-14.292	-14.167	-14.523	-14.701	-15.269	-15.205	-14.214	-14.433	-14.079
-4.8992	-5.7558	-6.6217	-4.9768	-5.2319	-5.9955	-6.2552	-5.4876	-4.9248	-6.0998	-5.3656	-4.5021	-5.6938	-7.5283	-5.8242	-6.26	-6.4604	-6.2387	-6.4741	-5.1366	-5.6025	-5.7281	-5.9846	-6.0853	-4.4499	-5.4686	-6.1203	-5.1192	-6.2895	-5.9943	-6.7993	-5.995	-6.9464	-6.3668	-5.3604	-4.624	-6.3586	-6.4256	-5.4165	-6.3936	-5.6565	-4.7664	-5.4202	-4.9749	-4.9018	-4.9345	-5.6799	-5.9428	-6.3871	-5.3295
1.6813	1.9375	1.7491	1.0528	2.9904	0.67791	2.5245	2.2949	0.76294	1.5997	2.3713	2.6849	2.141	2.3903	0.36622	2.9312	1.3391	1.8952	1.4825	2.8687	1.8842	1.5175	2.724	2.0824	0.79394	1.8294	1.1254	2.9185	1.0292	0.6053	1.5531	2.6025	1.9544	1.8094	2.3965	1.3195	1.6453	2.2429	2.0664	2.0851	2.5508	2.5016	2.0702	0.49142	2.6429	2.4776	0.93918	1.5565	2.719	1.9295
5.3362	4.3367	5.6816	5.1187	5.6801	4.3582	5.1483	5.0325	5.7475	4.8225	5.6226	6.14	3.479	4.3224	5.17	5.7227	5.0669	4.8867	4.3539	4.5211	4.4795	4.9489	4.2467	5.3399	5.2465	5.308	5.2323	4.6123	5.2962	5.1494	5.3852	5.5644	4.4322	4.2821	4.7408	6.6208	4.8574	4.0631	4.7349	4.5345	4.6022	6.0739	5.1634	5.2111	4.9243	4.9815	4.3	5.4684	4.7568	5.4076
-11.923	-11.162	-11.656	-11.924	-11.516	-11.306	-11.612	-10.911	-11.179	-11.512	-11.86	-11.369	-10.057	-11.455	-11.758	-11.497	-10.628	-12.055	-10.664	-12.1	-10.942	-11.891	-11.119	-12.787	-11.063	-11.872	-11.908	-12.277	-12.188	-11.944	-11.962	-11.373	-11.923	-10.672	-10.82	-10.833	-10.581	-12.21	-10.994	-11.483	-12.243	-12.625	-12.194	-11.418	-10.167	-11.244	-11.485	-12.18	-12.076	-11.146
-5.9242	-5.5354	-5.8157	-5.7426	-5.2226	-4.5948	-4.886	-5.2771	-5.5401	-5.1358	-5.1745	-5.7822	-6.5261	-4.4078	-4.6752	-5.4684	-5.4336	-5.874	-5.7441	-6.2235	-5.8479	-4.5042	-5.9077	-5.9917	-5.775	-5.8408	-5.7047	-6.3546	-6.3	-5.162	-5.4006	-5.7612	-5.0211	-4.6569	-5.4314	-5.8864	-4.3546	-6.1339	-6.4618	-5.6347	-6.7153	-5.7166	-5.7616	-5.7684	-5.5425	-5.3137	-6.3475	-5.2733	-6.0701	-5.0788
-21.715	-22.1	-22.606	-22.162	-22.063	-21.732	-22.366	-22.061	-21.79	-22.276	-22.91	-21.559	-22.317	-21.447	-22.301	-22.47	-21.73	-22.537	-22.91	-22.367	-21.812	-21.505	-23.122	-23.037	-22.713	-22.074	-21.768	-22.052	-21.922	-22.468	-23.265	-21.576	-20.869	-21.904	-21.403	-22.371	-22.733	-22.032	-22.554	-22.121	-22.192	-21.516	-21.38	-22.172	-22.523	-21.827	-22.579	-22.128	-21.615	-23.231
-3.2264	-2.1817	-2.337	-1.6676	-2.7644	-3.1512	-1.6042	-2.5254	-2.1468	-2.7781	-2.3164	-1.7254	-2.3046	-3.1429	-2.0153	-2.2213	-2.2652	-2.0151	-1.4128	-2.6057	-2.5865	-1.3514	-1.4079	-2.252	-2.1708	-2.9067	-3.4508	-1.7615	-1.8156	-2.0037	-2.8911	-2.3806	-2.5923	-3.0787	-1.1871	-3.1891	-2.4642	-2.9795	-2.5375	-1.3864	-3.4346	-2.69	-3.339	-2.7999	-2.4499	-2.6772	-2.0449	-1.753	-3.2358	-2.127
-1.2659	-1.649	-1.068	-1.7123	-1.0679	-1.2397	-2.1512	-1.9015	-0.12772	-0.06035	-0.98243	-1.9088	-1.3432	0.38986	-0.90777	-0.18353	-0.47529	-0.15446	-0.61655	-1.3795	-0.84928	-0.75359	-1.0534	-0.94025	-0.16521	-0.5717	-0.87471	-1.5973	-1.6861	-1.1018	-1.2147	-1.156	-0.93177	-1.1698	-0.5713	-0.13117	-0.60756	-1.1777	-1.6252	0.32069	-0.021519	-0.74905	-1.1208	-0.084825	-0.59235	-1.6494	-0.25995	-0.49514	-1.4301	-0.75858
-5.795	-5.2324	-4.1943	-5.258	-4.8193	-4.3854	-4.9931	-4.5994	-4.5899	-4.5457	-4.7591	-4.905	-5.0509	-5.9233	-5.1387	-4.475	-5.0434	-4.6518	-5.7625	-4.272	-4.7022	-4.4915	-4.9242	-5.463	-4.1968	-5.2533	-5.3672	-5.9096	-4.9791	-4.6656	-4.6663	-4.2741	-5.1609	-6.1992	-5.07	-5.6814	-4.3963	-4.3274	-4.5594	-4.6456	-4.9549	-5.6449	-5.3759	-4.4705	-5.069	-4.4785	-4.7167	-4.771	-5.1856	-4.8117
-10.466	-10.624	-10.528	-10.266	-9.6928	-10.174	-10.656	-9.6157	-9.3898	-10.179	-11.392	-10.295	-10.907	-9.6708	-9.4372	-10.48	-9.876	-11.022	-10.445	-10.334	-9.8605	-9.4099	-9.2172	-11.895	-9.1888	-9.8734	-11.093	-8.7638	-10.833	-9.8785	-9.6139	-10.423	-10.575	-10.424	-10.141	-10.493	-9.6515	-10.835	-9.3828	-10.841	-10.114	-10.505	-9.4627	-10.76	-9.4741	-10.126	-9.8325	-10.698	-8.6153	-9.7692
-4.8459	-5.5931	-4.4735	-5.5121	-5.8559	-5.0615	-6.351	-5.0399	-6.0396	-5.8509	-5.3226	-5.2629	-4.9334	-5.6116	-5.312	-6.0588	-6.4001	-4.5947	-5.3149	-6.6955	-5.9086	-4.3668	-5.7958	-5.4307	-5.8305	-4.8412	-6.3226	-5.8908	-5.6684	-5.9027	-5.6198	-5.5189	-7.3787	-4.0963	-5.3952	-5.5291	-5.6795	-4.7658	-5.9771	-5.4103	-5.3849	-6.6727	-5.6192	-6.7776	-6.3161	-5.4232	-5.2741	-4.9773	-6.2586	-5.0419
-3.6842	-5.2548	-4.9223	-4.8431	-4.9722	-3.9125	-5.8641	-4.0301	-4.5583	-4.1414	-4.5753	-5.1041	-3.7451	-4.9029	-5.4104	-4.1213	-4.1844	-4.1256	-4.2988	-6.4904	-4.7938	-4.8688	-4.0692	-4.205	-5.0053	-5.0925	-3.6428	-5.0185	-3.5009	-4.3614	-4.7945	-4.9779	-4.3208	-4.924	-5.4921	-4.6042	-5.5439	-4.2655	-3.643	-4.3194	-4.7966	-4.3946	-4.4101	-4.8819	-5.8396	-5.6193	-4.6264	-5.4731	-5.4204	-4.2624
-2.3931	-0.3458	-2.5771	-2.0933	-1.9676	-2.0413	-0.62369	-1.8797	-2.2807	-0.61178	-1.1724	-2.1144	-0.55836	-0.42109	-0.89926	-0.90543	-0.37623	-1.8955	-0.74359	-1.1603	-1.0249	-2.0027	-1.1201	-0.66832	-1.011	-2.7459	-0.94781	-1.9795	-2.0901	-1.1285	-1.8137	-1.4369	-1.2326	-0.67796	-1.1871	-1.9966	-0.93624	-1.9352	-1.3988	-0.27169	-1.7948	-2.0823	-0.01937	-2.2229	-0.89432	-0.77557	-1.1297	-1.7341	-2.0611	-2.1719
-7.6173	-8.0481	-8.3205	-9.7929	-10.193	-9.3524	-8.9455	-9.7034	-8.1992	-8.0505	-9.3546	-8.5067	-8.7842	-9.7449	-9.6618	-9.8458	-8.3018	-9.1299	-10.018	-8.4978	-8.982	-8.559	-8.1349	-9.7492	-8.8999	-8.7659	-8.8436	-9.4435	-7.8773	-8.2745	-9.8824	-9.3706	-9.8264	-9.6478	-8.6686	-7.926	-10.376	-9.6276	-10.098	-8.7771	-9.4079	-9.5931	-8.8796	-8.3729	-10.115	-9.3556	-8.3233	-10.276	-9.0928	-9.1922
-13.634	-13.643	-13.489	-13.218	-14.69	-13.495	-12.936	-12.432	-12.31	-12.674	-14.231	-14.077	-12.996	-13.28	-11.891	-14.216	-13.434	-12.875	-13.42	-12.235	-14.67	-13.342	-13.099	-14.017	-12.078	-13.869	-13.174	-12.898	-12.81	-13.06	-12.149	-12.285	-14.016	-13.983	-13.006	-12.026	-13.294	-12.158	-14.147	-13.511	-13.271	-13.349	-13.601	-12.443	-12.752	-13.618	-13.004	-12.598	-13.389	-12.111
-22.231	-21.61	-23.055	-21.827	-21.636	-22.698	-21.995	-21.526	-22.461	-23.968	-22.517	-22.071	-22.404	-22.249	-21.762	-22.398	-22.373	-21.558	-21.959	-22.247	-21.513	-21.957	-22.746	-22.597	-22.888	-21.329	-21.549	-22.219	-21.713	-21.527	-22.798	-22.832	-21.96	-22.529	-22.738	-23.125	-23.176	-22.05	-21.764	-22.074	-21.743	-22.023	-21.319	-21.251	-21.797	-22.157	-22.168	-22.022	-21.338	-22.558
-3.6211	-3.7155	-3.0416	-3.354	-3.7499	-1.9294	-1.8848	-2.7373	-4.2988	-2.0424	-4.7448	-4.0458	-3.9845	-3.967	-2.7851	-3.4625	-2.8438	-3.0673	-2.3405	-3.1114	-3.0503	-2.412	-3.6261	-3.477	-2.5565	-3.1648	-3.2771	-3.0763	-3.0552	-2.5924	-3.6331	-3.4048	-3.2477	-4.5262	-2.5713	-2.5719	-2.4928	-4.2147	-3.5852	-2.8857	-3.7677	-3.3636	-2.9142	-2.883	-2.5009	-3.5857	-3.3326	-2.5252	-2.9452	-2.7541
-4.237	-3.4007	-3.0765	-3.8626	-3.025	-3.7988	-4.5332	-5.6338	-4.4544	-3.3914	-3.5398	-1.9977	-5.0609	-4.3561	-4.1017	-3.8633	-3.5939	-3.6851	-4.4335	-3.9534	-3.4446	-3.797	-2.9395	-3.1648	-5.0495	-3.7962	-4.6803	-4.1296	-4.0899	-3.4409	-4.0893	-4.3271	-2.8901	-3.96	-3.6209	-3.4538	-4.5575	-2.5714	-3.9353	-4.3157	-4.3084	-2.8305	-3.8075	-4.6197	-4.2041	-4.4901	-3.9415	-4.2214	-3.7537	-4.0031
-4.1226	-3.0333	-4.0753	-3.4827	-3.1414	-3.7506	-4.6932	-3.7122	-3.6389	-4.5753	-4.5156	-3.7146	-2.9254	-3.3156	-3.7887	-3.5557	-4.0131	-3.4423	-3.0283	-3.549	-4.3261	-4.8033	-4.0051	-3.3645	-3.9772	-5.4423	-4.0123	-2.6219	-4.2674	-2.5466	-4.8939	-3.8456	-3.6447	-4.2022	-4.4806	-4.3981	-4.1345	-3.0676	-5.1162	-3.8773	-2.9734	-4.7283	-4.4694	-3.6767	-4.3971	-3.3526	-3.7773	-4.1694	-3.5279	-3.9793
-20.776	-23.376	-24.132	-22.056	-22.288	-21.877	-22.552	-20.928	-22.393	-22.732	-21.897	-22.038	-22.22	-21.853	-22.595	-21.16	-21.603	-22.705	-22.628	-21.408	-21.985	-21.275	-22.963	-21.213	-22.023	-21.657	-22.038	-21.403	-21.498	-21.886	-21.02	-23.508	-22.084	-22.113	-21.839	-21.473	-22.5	-23.71	-22.141	-21.699	-20.73	-21.825	-21.803	-22.803	-22.2	-22.791	-21.862	-21.86	-22.998	-20.913
-11.214	-11.085	-10.903	-11.324	-10.38	-10.631	-11.817	-9.354	-11.771	-12.087	-9.7073	-10.059	-10.96	-11.147	-10.552	-10.88	-10.298	-11.979	-11.177	-10.535	-10.856	-11.291	-10.634	-11.053	-11.842	-10.076	-11.002	-11.572	-9.7067	-11.462	-11.383	-10.399	-10.34	-10.901	-11.251	-9.9435	-11.23	-10.689	-10.737	-9.7519	-10.212	-9.6848	-10.167	-10.77	-9.6781	-10.478	-10.515	-11.458	-10.57	-10.237
0.50202	-0.042249	1.3726	0.89997	0.63952	1.5755	1.1295	1.1683	-0.57708	0.74942	0.014159	0.44189	-0.50552	-0.722	-0.42897	0.12429	0.47761	0.39386	0.43973	-0.28897	1.372	-0.89326	1.6733	0.55274	0.36471	-0.23903	0.79847	-0.00050208	-0.40458	1.4817	-1.7974	0.70087	0.58248	-0.32339	0.68803	0.53524	0.95954	0.36854	-0.5864	1.1257	0.55012	1.2856	0.71695	0.50827	0.59908	-0.48154	-0.052218	0.94597	0.36628	-0.62007
-4.7726	-5.909	-6.0007	-6.2895	-5.6333	-5.3323	-5.3918	-5.9248	-3.9125	-5.3254	-5.8349	-6.5995	-5.8774	-6.1407	-6.5141	-5.649	-6.0075	-5.3393	-5.4569	-5.23	-5.8083	-5.5065	-5.4987	-5.0569	-5.3488	-5.2723	-6.3816	-5.8055	-4.6074	-5.4147	-6.4539	-6.1206	-5.1658	-5.3712	-5.4709	-6.2056	-5.7089	-5.895	-4.7817	-5.5623	-5.9356	-5.5445	-5.4562	-4.4737	-5.958	-5.9318	-5.4458	-5.5275	-5.8807	-5.4281
-11.028	-13.091	-11.49	-10.753	-11.561	-10.935	-11.289	-11.056	-11.577	-11.683	-10.633	-10.915	-10.502	-11.581	-11.195	-11.341	-11.518	-11.532	-11.356	-10.941	-11.813	-12.149	-11.838	-11.84	-10.996	-12.257	-12.331	-11.039	-10.646	-11.265	-10.764	-11.078	-10.471	-12.001	-10.571	-12.224	-11.375	-10.787	-11.382	-11.543	-11.839	-11.762	-10.494	-11.042	-12.497	-11.361	-11.681	-11.591	-10.717	-10.66
6.1873	8.1559	5.6472	6.1642	6.5384	7.5031	7.2743	6.8483	5.7176	6.3368	5.5778	6.4567	6.3048	7.1344	6.841	6.0821	5.7379	7.9257	6.5277	6.4511	6.9364	5.8648	6.736	6.2105	7.0211	6.7704	6.4061	7.0133	7.0034	6.0435	7.0101	6.129	7.2021	5.7616	6.3325	7.0344	6.8762	6.0188	6.5152	7.4599	5.8108	7.4333	7.9291	6.8382	6.3268	7.8236	6.3863	5.5658	6.5544	7.9384
-4.7951	-3.8507	-4.931	-6.0157	-4.8141	-4.8825	-4.5848	-5.5125	-4.7477	-5.1647	-4.4184	-4.9899	-5.229	-5.8314	-5.785	-5.3857	-5.2774	-4.29	-4.8405	-5.4505	-4.813	-4.5678	-6.2357	-6.1426	-4.2661	-4.9182	-5.0061	-4.6635	-4.8368	-6.5992	-5.4091	-4.8383	-4.9033	-4.9378	-5.3865	-4.893	-6.6768	-5.077	-4.9999	-4.1904	-4.4141	-5.941	-5.8195	-4.9977	-5.3134	-6.0993	-5.3898	-4.4368	-4.6754	-5.0066
-0.37464	-2.2107	-1.3952	-1.9876	-3.0783	-1.4317	-1.1028	-1.7395	-1.3258	-1.1184	-1.3403	-1.0691	-1.1957	-1.4224	-1.8245	-2.3449	-1.8103	-1.0139	-2.1299	-0.40091	-1.8268	-1.864	-1.1152	-1.9639	-2.0489	-2.0348	-2.5153	-1.33	-2.291	-1.4491	-1.8889	-2.0045	-1.7792	-1.0276	-1.5061	-1.1865	-0.83008	-1.4333	-1.5072	-1.3489	-0.68811	-1.734	-1.6037	-1.2521	-2.2786	-0.41022	-1.6483	-0.84306	-1.0093	-1.7345
6.9486	8.0804	7.2832	8.7189	8.0187	7.2241	7.7072	7.6711	6.0914	8.4945	8.8055	7.9941	6.8111	8.805	6.5439	7.5122	7.2947	7.7024	7.7753	6.2461	8.7176	7.6879	9.2594	7.7047	7.142	7.0675	7.2184	7.958	7.9401	8.2068	8.5851	7.2839	7.7504	7.4222	8.6613	8.563	7.2639	8.5038	8.9551	8.5028	8.1008	6.9448	7.2814	8.1334	7.316	8.1156	7.5304	8.0457	8.4491	8.0871
-15.372	-13.752	-14.115	-13.756	-14.093	-13.604	-13.795	-12.779	-13.662	-14.207	-14.088	-14.3	-13.453	-15.324	-15.239	-14.373	-14.05	-13.422	-14.655	-14.22	-14.374	-14.362	-13.137	-14.083	-14.048	-15.128	-14.136	-13.568	-14.36	-14.479	-13.868	-13.905	-13.2	-14.293	-14.696	-13.94	-14.162	-13.836	-14.454	-13.479	-14.067	-14.409	-14.226	-12.814	-13.09	-13.698	-15.174	-13.679	-14.994	-13.515
-3.8357	-3.7679	-2.5375	-3.4484	-3.9598	-2.8912	-4.7076	-2.9788	-2.8193	-3.9426	-3.3543	-2.7044	-3.7622	-2.5477	-4.1376	-4.8148	-4.0058	-3.3957	-3.4057	-4.5277	-2.9856	-2.6979	-3.8023	-3.0964	-3.3964	-3.4002	-3.4119	-4.0003	-3.5326	-3.2459	-3.8453	-3.5709	-2.604	-3.1274	-3.6689	-4.9618	-2.9286	-3.4233	-4.1305	-2.191	-3.0046	-3.3738	-3.0675	-4.8756	-2.8478	-3.8694	-4.236	-3.7461	-4.2643	-4.0222
-14.68	-14.644	-13.612	-13.986	-14.701	-13.088	-14.44	-14.547	-14.498	-13.814	-13.972	-13.532	-14.68	-14.194	-13.777	-13.151	-13.504	-12.586	-14.054	-14.069	-13.96	-15.233	-13.893	-15.383	-14.042	-13.684	-13.369	-14.608	-14.254	-14.217	-14.383	-14.989	-15.192	-13.349	-14.341	-14.503	-14.176	-13.367	-13.704	-14.162	-15.006	-13.176	-13.998	-14.933	-13.594	-15.011	-13.836	-14.399	-13.249	-14.837
7.1097	6.82	6.8561	6.9426	7.1498	6.469	7.3247	6.9955	6.9	6.4317	7.8714	7.718	8.3715	6.6734	6.527	7.127	7.2623	7.077	7.1638	6.6026	6.2342	6.3252	8.0226	6.5663	6.9634	7.5682	7.6108	7.0414	5.1031	6.9961	7.0474	7.0124	5.6327	6.2361	6.0482	6.9473	7.2255	6.2262	6.4754	7.0263	6.7745	7.4653	6.3117	7.5422	6.714	6.5285	6.6403	6.1548	5.355	6.5776
9.5029	11.198	8.8402	10.913	10.18	10.285	10.163	9.0886	10.364	10.617	10.122	9.8584	10.182	10.778	10.771	8.6807	9.1604	10.122	9.047	9.9482	10.122	9.4958	10.053	9.0372	10.086	10.117	10.033	10.617	9.1623	10.202	9.6575	9.7908	8.9961	10.108	10.016	10.212	8.4779	10.576	10.041	10.787	9.7365	9.1904	10.238	7.9175	9.3756	9.4473	8.7822	10.348	11.35	10.327
-9.5697	-8.5886	-9.6652	-9.6418	-8.8876	-8.4767	-8.1691	-10.374	-9.6552	-9.4764	-8.9631	-8.4687	-8.1965	-9.5891	-9.1788	-7.8398	-8.0312	-9.8192	-9.7521	-10.364	-8.8448	-9.535	-6.7453	-10.198	-9.2782	-9.9714	-8.8532	-9.5051	-9.5701	-10.256	-7.6253	-8.0777	-8.6895	-9.3511	-7.8259	-9.2804	-9.4219	-9.4926	-8.5564	-8.8918	-8.4114	-9.3416	-8.8495	-9.5084	-9.7351	-8.5841	-8.5081	-9.1327	-8.4953	-8.3654
-0.075862	-1.3364	-0.85684	-1.5558	-0.78753	-1.7633	-1.1514	-1.7247	-1.8379	-2.0134	-1.6249	-1.8667	-1.265	-1.2085	-2.141	-1.0655	-3.0552	-1.1073	-0.74317	-2.3848	-1.304	-1.1028	-1.8954	-1.5321	-1.443	-1.1044	-1.5658	-1.1127	-2.6687	-1.3128	-2.1131	-1.9373	-1.4829	-0.8298	-2.6506	-1.5151	-1.1208	-1.3815	-1.5321	-0.56304	-1.0356	-0.26682	-0.3514	-0.94847	-2.1819	-1.3565	-1.7217	-1.0634	-1.6043	-0.82275
-13.124	-10.782	-10.86	-10.979	-11.166	-11.282	-12.493	-12.006	-10.399	-11.065	-12.452	-12.394	-10.928	-11.697	-12.22	-11.284	-11.384	-12.132	-11.536	-11.144	-11.14	-11.9	-10.466	-11.218	-11.837	-10.465	-11.193	-11.014	-11.737	-11.186	-11.485	-11.509	-12.003	-13.008	-11.229	-12.121	-13.121	-10.93	-11.969	-12.402	-12.288	-11.74	-12.641	-11.872	-10.66	-11.927	-10.897	-12.028	-11.262	-11.979
-2.7304	-2.4981	-2.6597	-4.0904	-2.963	-3.4752	-3.4737	-4.3191	-3.4121	-3.1117	-4.1011	-2.3316	-2.974	-2.4798	-3.2399	-3.9808	-3.199	-4.9773	-2.4357	-3.4209	-4.1551	-2.5162	-3.7646	-3.5302	-2.1811	-2.8318	-3.7429	-4.6144	-3.45	-3.3422	-4.1226	-3.9344	-4.0147	-4.2294	-2.8431	-2.8829	-4.5408	-4.3343	-3.788	-3.9853	-3.6358	-2.6639	-3.6761	-2.4477	-4.2876	-1.235	-2.8585	-3.2337	-2.6818	-2.7065
-20.701	-20.032	-19.808	-21.194	-19.966	-20.059	-20.491	-20.959	-20.825	-21.085	-21.651	-21.041	-19.488	-21.23	-21.394	-21.787	-20.568	-21.841	-20.306	-20.993	-19.414	-20.904	-21.865	-21.351	-20.014	-21.062	-19.54	-20.289	-20.059	-22.012	-21.019	-20.285	-19.213	-19.542	-20.973	-21.175	-21.132	-20.668	-20.082	-20.691	-20.77	-21.512	-20.334	-20.562	-21.153	-20.629	-19.956	-20.583	-20.6	-20.911
1.0646	0.70884	1.7253	1.9871	1.9967	2.9549	1.328	2.4016	2.1995	1.9515	1.7203	2.0379	1.49	2.2924	1.3691	1.2702	1.5267	1.5866	2.0333	1.9059	1.2993	1.6671	1.6653	1.0611	1.2278	2.5744	2.2362	1.5932	1.1843	1.435	1.7233	1.1106	1.518	2.3423	2.7456	2.5519	1.7021	0.70645	1.4621	1.761	1.0181	0.080858	1.3848	-0.1297	1.7563	1.1678	0.75091	0.96618	-0.19263	1.5075
-13.1	-12.887	-12.546	-13.043	-12.984	-13.309	-12.887	-13.123	-12.815	-12.916	-12.489	-13.592	-12.352	-12.578	-12.726	-11.321	-12.922	-13.101	-12.082	-12.579	-12.735	-11.409	-12.838	-12.807	-12.372	-12.056	-12.608	-12.912	-12.972	-12.611	-12.7	-11.059	-11.792	-13.329	-13.512	-13.786	-13.012	-13.358	-13.146	-13.19	-12.415	-12.427	-12.334	-13.891	-12.984	-12.336	-12.847	-13.664	-13.597	-12.293
1.8278	1.0379	0.90248	1.4356	2.0817	1.6858	0.99452	1.9513	1.214	2.0167	0.99018	1.6464	2.5208	0.89506	1.6723	-0.031469	2.1372	1.5523	2.1777	1.9909	0.69893	1.2209	1.4293	1.6399	1.7641	3.1282	1.4948	2.3083	1.3256	1.2044	1.1957	1.2719	2.5068	1.623	1.6092	2.6381	1.2085	1.9869	1.4916	1.2617	0.69523	1.7181	2.0549	1.9015	2.2328	2.2195	1.3276	1.5026	1.8355	2.173
-3.5276	-2.7852	-2.0692	-2.9593	-2.7098	-1.7063	-3.0672	-1.575	-2.7505	-2.523	-2.612	-1.9478	-2.0435	-2.5359	-3.8664	-2.3339	-3.1194	-3.0002	-2.4373	-2.9353	-2.0906	-2.6536	-2.4407	-2.7133	-2.551	-3.4829	-2.3615	-2.0516	-2.7029	-3.0024	-2.0233	-3.7246	-1.6687	-3.4696	-2.7731	-3.128	-1.808	-1.6315	-1.7013	-1.5118	-2.4765	-2.4211	-3.2535	-3.0987	-2.8932	-2.6618	-3.0144	-3.4405	-1.3556	-2.558
-21.077	-21.344	-20.442	-21.218	-21.062	-20.921	-20.255	-21.244	-20.37	-21.75	-21.189	-21.19	-19.961	-20.758	-21.856	-20.801	-20.501	-21.261	-20.658	-19.724	-21.468	-20.525	-20.77	-21.172	-19.352	-20.529	-20.865	-20.147	-21.809	-20.342	-21.221	-19.707	-21.56	-20.171	-20.982	-21.131	-20.666	-20.945	-20.298	-20.72	-20.397	-21.161	-21.479	-21.333	-21.317	-21.259	-20.63	-20.742	-20.323	-19.538
-2.2278	-3.5003	-2.026	-1.972	-2.8997	-2.5082	-3.0134	-2.784	-2.9148	-2.908	-2.2482	-1.9506	-2.5916	-1.4931	-2.3333	-2.6224	-2.3675	-1.6571	-0.57753	-2.5022	-1.7494	-1.7047	-2.7687	-2.4016	-2.3936	-1.9741	-3.3262	-3.4628	-2.7582	-1.2943	-2.2106	-1.6295	-1.0582	-2.0013	-2.7796	-1.9569	-2.9373	-2.1598	-1.9705	-2.8762	-1.5226	-2.8193	-2.7383	-2.1405	-3.0134	-2.8473	-2.1597	-3.0308	-1.8014	-2.5654
-2.4573	-2.4212	-3.1569	-2.7753	-1.672	-2.3787	-1.6364	-3.0405	-2.3798	-3.1514	-4.1327	-2.8435	-3.3091	-2.7352	-2.1639	-3.223	-1.8419	-2.0159	-2.5078	-2.6693	-2.3398	-2.0034	-2.4991	-2.8955	-3.0066	-1.756	-3.334	-2.0812	-2.2209	-3.1963	-2.1685	-3.0654	-2.9689	-2.3602	-3.4144	-2.5504	-2.0971	-2.9566	-3.6139	-2.9164	-1.9696	-2.1819	-2.6668	-1.6131	-3.4497	-2.5795	-3.1471	-1.5222	-2.4265	-3.3995
-0.19032	-1.0316	-2.4796	-1.7566	-1.3699	-1.4684	-0.82401	0.19798	-1.5514	0.51313	0.11154	-1.8089	-0.36176	-1.1294	-0.57684	-0.49983	-0.84009	-1.2179	-1.522	0.015369	-1.6011	-2.4684	-1.1148	-1.3234	-1.0658	-0.98569	-1.547	-0.47444	-1.4219	-0.86208	-1.1762	-0.28766	-2.2257	-1.4719	-1.1318	-1.0458	-1.3507	-1.0911	-1.2881	-0.90663	-1.481	-0.40395	-0.65124	-1.3321	-1.8821	-0.85656	-0.68308	-1.4378	-0.39352	-1.5932
1.5322	1.1326	1.8081	0.78089	3.4127	2.0934	1.5075	1.0913	2.1255	2.1807	1.9722	1.2942	1.196	1.9809	0.88582	1.7245	1.3943	2.115	2.26	2.8161	1.4422	1.4001	0.9281	1.6116	1.1848	2.1053	1.1285	1.692	1.9263	1.7123	1.8271	1.2483	2.9668	1.7959	1.0281	0.84387	2.8195	1.6214	0.61555	2.6946	1.8245	0.41216	1.9861	1.7678	2.5007	2.8326	2.7542	0.16162	1.767	1.0668
0.048422	-0.20251	0.23512	-0.15414	1.6903	-0.25051	0.14762	0.23669	0.65135	-1.0346	-1.3386	0.67439	-0.24014	0.70145	-0.69927	-0.82745	0.24422	0.14611	-0.65876	-0.2926	-0.064145	-0.035587	-0.17295	-0.60044	0.36333	0.42218	0.71263	0.029424	1.4596	-0.22192	-0.33948	1.1972	-0.0051769	-1.0128	1.5477	0.79686	0.99702	-0.45482	0.30236	-0.64523	-0.45289	0.44904	-0.58881	-0.22638	0.28045	-0.30551	1.2392	-0.51197	-0.43692	-0.32311
-11.434	-11.625	-11.135	-10.917	-11.368	-11.31	-11.397	-11.523	-11.671	-10.812	-11.974	-11.23	-11.787	-11.619	-10.823	-10.2	-11.911	-12.667	-10.97	-12.461	-10.891	-10.478	-10.257	-11.442	-10.741	-10.89	-11.713	-11.334	-12.297	-10.941	-10.728	-11.502	-11.255	-10.76	-11.6	-11.175	-11.678	-11.358	-12.004	-11.758	-11.656	-11.683	-10.259	-12.403	-11.104	-12.154	-11.043	-11.586	-10.681	-11.054
9.0608	7.7909	8.8245	9.1728	8.3718	7.6384	8.703	8.4807	8.9172	8.5367	8.7093	8.8722	8.8057	9.6456	8.7262	7.4662	8.4338	8.7908	9.7848	8.2065	9.2771	9.2512	8.1283	8.2505	7.9048	9.057	8.7566	9.0343	9.2494	9.0634	8.3806	8.9882	7.8728	8.055	9.3705	8.3411	9.8287	7.5398	7.6056	8.4087	8.3153	7.9864	9.9789	9.3797	8.981	8.6635	8.2983	8.3408	8.2428	8.8177
-1.9055	-2.4485	-2.856	-0.90976	-2.3186	-2.2044	-1.0189	-0.3485	-1.9313	-1.3719	-1.8531	-1.4037	-1.7076	-1.5419	-1.2817	-0.22486	-1.8061	-2.3448	-1.9596	-1.082	-1.4811	-1.9917	-1.1549	-2.8205	-2.5251	-0.79112	-1.7625	-1.9483	-1.7648	-1.533	-1.6815	-2.1234	-3.206	-1.4202	-1.6165	-1.7235	-1.7193	-2.6152	-0.75418	-1.7919	-1.8749	-1.9157	-1.0761	-2.538	-1.7569	-0.94414	-2.4743	-0.44677	-2.6406	-2.0096
4.2574	3.9748	4.2756	4.8126	5.4794	4.6238	4.7734	4.9901	3.0913	3.9448	5.5102	4.6663	4.6857	4.6885	4.4146	4.5107	4.7582	4.3214	4.3672	4.027	4.9793	4.3853	4.9389	5.5599	4.3058	3.0665	5.1577	4.2733	3.6771	3.4279	4.5687	4.5914	4.7217	5.1037	6.0401	4.7841	3.7204	3.9447	4.4626	4.7692	4.6275	5.0465	2.3807	4.2515	4.2152	4.4478	4.4277	3.3272	3.9443	2.776
9.1844	10.054	10.043	9.9967	9.9753	9.8513	9.193	9.3962	9.7084	9.4942	10.153	9.7672	10.049	10.792	10.317	9.971	10.035	9.8559	9.567	9.5033	10.779	10.277	9.017	9.3344	10.845	9.9923	9.6174	10.117	9.6797	11.085	10.483	9.6963	10.553	8.7257	10.286	10.024	9.3669	10.113	10.697	9.4225	9.9029	9.2149	9.4803	9.2341	9.7752	9.8271	8.6022	10.123	9.9466	9.4778
-0.68963	0.89649	-1.1806	-0.46695	-1.1307	0.39912	0.27646	-0.3802	-0.18725	-1.6486	0.086917	1.0374	-0.96382	-0.58172	-0.23843	-0.47702	0.67936	0.75328	0.78376	-0.39149	0.69548	-0.11157	-0.32819	-0.1282	1.166	0.9051	0.84496	-1.2806	0.98953	0.095296	0.5427	-0.74632	0.3126	0.28421	0.10968	0.33268	0.81355	-0.44617	0.46907	0.30377	0.42298	-0.9134	0.80613	-0.0829	-0.30196	-0.3052	-0.20293	0.70426	0.37108	-0.33851
-4.2263	-3.7964	-3.0223	-3.0547	-3.4427	-3.8805	-2.5464	-2.8865	-2.924	-3.1111	-3.1749	-3.9093	-3.9134	-3.9111	-1.8533	-3.5297	-2.5078	-3.1171	-3.3944	-3.6647	-4.4881	-2.6494	-2.5687	-2.9036	-3.2727	-4.4585	-4.0385	-3.3365	-2.3851	-2.8169	-2.863	-3.6871	-2.8278	-3.4066	-2.5884	-1.2498	-4.5286	-3.332	-2.7476	-1.9765	-3.3021	-4.0626	-2.2077	-3.8611	-2.7845	-3.6623	-3.6749	-2.6932	-2.8753	-4.0529
-10.628	-10.689	-10.67	-10.002	-10.179	-10.991	-11.564	-10.769	-10.094	-10.582	-11.795	-11.585	-11.406	-10.79	-10.941	-11.006	-10.502	-9.6368	-11.156	-10.968	-11.357	-10.483	-10.611	-11.207	-9.1734	-10.541	-10.787	-11.274	-10.663	-10.678	-11.054	-9.4455	-10.01	-11.501	-11.502	-10.829	-10.486	-10.823	-10.653	-10.123	-10.507	-10.113	-11.523	-11.898	-10.153	-10.234	-11.422	-11.003	-11.4	-9.9913
-13.707	-13.975	-13.786	-14.586	-14.803	-14.795	-14.445	-15.079	-14.807	-14.818	-14.256	-13.866	-14.614	-14.622	-14.171	-13.954	-14.759	-15.382	-14.211	-14.052	-14.204	-14.123	-14.897	-13.683	-14.885	-15.711	-15.01	-14.842	-14.967	-15.467	-14.83	-16.218	-15.297	-15.117	-14.492	-15.236	-14.549	-15.51	-15.185	-14.156	-14.454	-14.927	-12.875	-13.981	-14.852	-13.818	-13.596	-15.879	-15.407	-14.205
0.64846	1.3847	1.5247	1.2221	1.7363	2.5725	1.7714	2.0223	1.0595	1.6789	2.0466	3.007	1.9223	1.0804	2.7784	0.97421	2.0805	0.8522	0.87111	1.4632	2.1119	2.1706	1.5173	1.4901	3.2112	2.4283	1.7407	0.11449	2.3421	2.1057	1.2295	1.6297	2.0697	1.511	1.0566	1.4817	1.1069	2.4413	2.0336	1.7135	2.6142	1.2947	0.4318	1.2874	2.5469	1.9988	1.8664	1.5508	1.1401	0.26323
9.3939	9.8299	9.7984	10.129	10.443	9.417	9.7062	9.0868	10.39	10.09	10.457	10.236	9.8596	10.537	9.5646	10.882	10.812	9.7726	8.3506	9.4155	9.764	10.015	9.4665	9.567	10.103	9.8543	10.99	11.111	8.8217	9.2801	9.533	9.6788	10.545	8.6432	9.9235	8.7345	8.9295	10.664	9.7375	8.9295	9.2992	11.058	9.5915	9.7493	10.033	8.7991	8.8678	9.3285	10.093	10.22
1.2979	-0.51175	-0.50713	-1.3569	-1.1329	0.88212	1.5195	0.17333	0.31535	-0.594	0.45343	0.91575	0.0004795	0.48161	0.65288	0.49768	-0.038427	0.29824	-1.1207	-0.98111	-1.2774	0.081694	-0.63646	-1.0337	-0.62734	-0.19659	0.22679	0.061353	-1.1033	0.68245	-0.90226	0.86722	0.081494	0.34709	-0.17482	0.2942	2.0246	0.21419	-0.52818	-0.31712	-1.0133	-0.46901	0.27486	0.39658	-0.62808	0.27381	0.025741	0.22517	0.14091	-0.1339
3.0364	2.9774	2.5992	3.0453	3.4215	3.2142	3.1023	3.2185	3.0062	2.869	3.9516	3.5325	2.8702	3.0774	3.7737	3.03	3.0938	3.4438	1.7345	3.1483	2.6145	3.5194	2.4384	2.4989	3.2575	3.1944	3.0027	3.3699	2.7674	3.3651	3.4337	3.4576	2.7789	3.4244	2.492	3.8246	2.787	3.2179	3.9019	3.8521	3.5662	3.7547	3.2293	2.4466	2.9612	3.2798	3.4576	2.6866	4.1748	3.7756
-7.4794	-8.7052	-6.2564	-7.5017	-7.1318	-8.0813	-7.6358	-7.2796	-6.554	-7.7842	-7.0404	-6.7062	-7.3685	-7.7168	-7.3486	-8.6058	-6.6585	-7.8646	-7.8781	-8.3381	-7.3237	-7.3314	-7.507	-8.4951	-8.2863	-6.691	-8.9455	-6.8896	-7.9049	-8.4141	-6.7396	-7.0898	-8.3266	-8.7687	-8.0009	-7.4264	-7.8946	-8.023	-6.6055	-7.1902	-6.9692	-7.2541	-7.6586	-6.725	-7.2771	-8.1347	-8.3584	-8.1117	-8.8861	-7.7369
7.1017	8.0757	7.574	7.4508	6.5935	6.9435	7.4227	8.3923	7.0364	7.8332	7.2914	8.2666	8.2711	8.0576	8.4423	8.2007	8.1428	8.5738	8.4318	7.3901	8.0595	7.368	7.0717	8.0555	8.0773	7.6874	7.0814	8.9756	7.695	7.9721	8.3777	8.4582	8.3153	8.7804	8.5169	9.1549	8.0464	8.7962	8.8357	7.6903	8.6251	8.4341	8.2771	9.1529	8.5399	9.0887	8.1619	8.4292	8.2398	8.1689
-9.6767	-11.564	-10.901	-11.331	-10.743	-11.329	-11.191	-11.324	-10.889	-10.954	-9.8293	-9.8836	-10.323	-9.8189	-11.562	-10.885	-10.364	-10.625	-11.066	-11.935	-11.52	-9.6094	-10.827	-11.8	-11.007	-10.93	-9.2583	-11.134	-11.011	-10.933	-10.84	-11.597	-10.02	-11.189	-11.527	-10.884	-11.504	-12.401	-11.166	-9.8566	-11.565	-10.576	-11.691	-11.44	-9.709	-10.202	-10.654	-10.125	-10.294	-11.491
-12.21	-10.398	-11.075	-10.764	-11.75	-10.729	-11.814	-10.716	-11.347	-11.197	-12.122	-10.766	-12.172	-11.64	-12.273	-12.739	-11.509	-11.38	-11.223	-11.831	-12.539	-11.695	-11.07	-11.351	-12.564	-12.104	-12.328	-11.199	-11.709	-11.807	-11.942	-11.87	-11.486	-10.902	-11.728	-11.746	-11.58	-10.661	-11.603	-12.82	-12.146	-11.643	-11.753	-11.431	-11.507	-10.906	-10.778	-11.177	-10.311	-10.503
-5.0484	-5.9202	-5.2269	-5.2455	-6.3366	-4.7849	-5.3678	-4.7386	-5.7444	-4.8284	-4.0662	-5.1543	-5.5312	-3.8638	-4.9898	-5.3044	-5.1451	-3.9165	-5.1761	-5.1598	-4.3814	-5.0881	-5.3938	-5.2979	-5.9625	-4.9038	-4.4954	-5.3059	-5.4565	-6.0984	-5.2983	-6.191	-6.2655	-5.2559	-5.854	-5.2498	-4.3276	-5.247	-4.8964	-6.1482	-5.775	-5.3951	-5.1725	-5.0763	-4.6146	-5.7987	-4.163	-3.8247	-5.3074	-5.64
8.7032	8.3519	8.3151	9.5644	8.6519	9.1953	8.508	8.817	9.6596	7.9895	8.2013	8.793	8.4003	9.97	7.9454	8.9589	8.92	7.8175	8.8907	9.2163	9.2335	8.9495	9.0859	8.0219	7.8179	8.9294	8.3604	8.3889	10.197	7.7594	9.0406	8.4414	8.9015	8.1255	8.2014	8.8198	10.813	8.7824	8.4228	7.865	8.1871	8.2867	8.8058	8.7357	8.8929	9.0496	8.3271	9.8797	9.5675	9.1444
-12	-10.834	-10.347	-10.588	-11.806	-11.565	-10.183	-10.496	-11.297	-10.777	-10.549	-11.41	-10.651	-10.293	-10.886	-11.658	-11.836	-11.368	-9.404	-11.05	-10.793	-10.202	-10.725	-11.378	-10.456	-11.815	-11.232	-11.88	-10.762	-10.611	-9.8884	-11.408	-10.953	-10.789	-11.963	-11.747	-11.041	-11.62	-10.455	-10.497	-10.903	-10.481	-11.454	-11.049	-11.194	-10.684	-9.8417	-10.598	-9.9334	-10.146
-12.742	-13.055	-14.008	-13.48	-12.339	-12.571	-12.519	-13.238	-13.488	-12.559	-12.604	-13.657	-13.215	-12.977	-12.58	-11.982	-12.307	-12.352	-11.855	-12.206	-12.218	-12.565	-13.553	-12.582	-12.672	-12.388	-11.877	-13.891	-12.368	-12.527	-12.315	-12.19	-13.331	-12.182	-13.613	-12.516	-11.67	-12.49	-13.607	-12.724	-12.513	-12.278	-12.273	-12.851	-13.876	-12.702	-13.113	-13.691	-13.763	-12.912
-5.0435	-6.2434	-4.3707	-6.2144	-6.3196	-6.011	-5.0138	-5.3866	-7.4101	-6.1513	-5.2293	-4.6173	-5.6696	-5.6693	-5.765	-4.5769	-5.4386	-5.9066	-5.7231	-5.1089	-6.1816	-5.9366	-6.1652	-6.1122	-5.7285	-5.1147	-6.2701	-6.409	-4.9994	-6.5617	-5.1161	-4.9166	-5.4691	-4.891	-4.1421	-5.7087	-5.1553	-5.1462	-6.1646	-6.4762	-5.3053	-5.3435	-4.9937	-6.3773	-5.2432	-6.1462	-6.5191	-5.879	-4.2446	-5.2325
-5.7434	-6.241	-5.9669	-6.2226	-4.0327	-6.3818	-5.4018	-5.6118	-6.1409	-4.793	-5.584	-4.5402	-6.4018	-6.6943	-5.4718	-5.3275	-6.0876	-4.1105	-5.7811	-6.3579	-6.1919	-5.1987	-5.0016	-6.239	-7.2397	-5.2009	-4.6791	-5.4446	-4.7081	-5.2571	-5.4377	-4.4487	-6.1216	-5.2629	-5.7125	-4.8859	-5.6318	-6.161	-5.3078	-5.5528	-5.8053	-5.7929	-6.2396	-4.6105	-5.8411	-5.3847	-5.4787	-5.1181	-4.5395	-5.5891
-3.542	-5.401	-5.7968	-5.2315	-5.1856	-4.374	-4.8598	-4.6592	-5.426	-3.4679	-5.3697	-5.3042	-4.9912	-5.0629	-5.6735	-4.6007	-4.9129	-6.1698	-5.1709	-4.6628	-5.3899	-4.358	-5.7425	-5.0439	-5.0757	-6.1806	-3.8348	-6.1934	-4.3639	-4.8925	-5.9951	-6.0487	-4.4111	-4.5878	-5.5967	-4.3166	-3.9799	-5.572	-4.1236	-3.6115	-5.4913	-5.1554	-6.3713	-5.4106	-5.1967	-3.9143	-5.2903	-5.1324	-5.4827	-4.9785
-14.795	-14.166	-13.207	-14.443	-14.087	-14.293	-14.525	-15.533	-14.715	-14.553	-14.166	-14.68	-13.809	-14.69	-15.022	-15.38	-14.101	-14.318	-14.608	-14.163	-14.706	-15.272	-14.43	-14.206	-13.716	-14.91	-15.519	-14.631	-15.068	-15.235	-13.607	-14.847	-15.313	-14.769	-16.326	-14.555	-13.988	-13.95	-14.034	-15.261	-14.987	-13.571	-14.014	-14.282	-14.549	-15.342	-15.449	-15.697	-14.46	-15.049
-5.4075	-5.2777	-6.8104	-7.1676	-6.0696	-7.1602	-6.4553	-5.2915	-6.5804	-6.1846	-6.8861	-5.3953	-6.5341	-6.3854	-5.2615	-7.4341	-6.2136	-7.1941	-6.1211	-7.6572	-6.2111	-6.4231	-5.3857	-6.3234	-6.7735	-6.1796	-6.644	-5.9425	-7.0542	-7.0727	-6.9687	-6.1569	-7.1213	-5.6902	-6.1705	-6.0649	-6.9963	-6.5387	-5.6136	-5.4375	-5.5168	-5.7691	-7.5274	-7.0291	-6.6877	-6.1199	-5.8853	-6.7066	-5.853	-6.2054
-12.017	-11.334	-10.508	-12.199	-11.321	-10.178	-10.588	-10.614	-12.74	-11.634	-11.254	-11.427	-12.095	-10.318	-10.511	-11.444	-10.969	-12.022	-11.277	-10.718	-11.383	-12.123	-11.702	-11.317	-11.054	-11.072	-11.492	-12.467	-11.615	-12.103	-11.778	-10.994	-11.399	-11.502	-12.157	-11.169	-11.653	-12.406	-11.329	-11.793	-12.036	-10.25	-11.489	-10.51	-12.28	-10.611	-10.746	-10.825	-11.121	-11.378
4.2411	4.0728	4.3869	3.6765	3.5179	4.6902	4.078	3.699	4.8732	3.0347	4.8244	3.3547	4.2236	4.247	3.8301	4.9529	4.6532	3.104	5.0854	3.7655	4.3406	4.4464	3.2991	3.9553	5.1209	4.0435	5.2577	5.2068	3.8672	3.6567	4.3944	4.8831	3.9729	3.9951	3.3745	5.5868	4.1326	4.5668	3.8126	5.3449	4.7307	3.4478	4.4598	4.1953	5.1716	3.3014	4.501	4.6164	4.8258	4.3098
2.8733	3.4734	3.6354	3.4047	3.2997	2.2935	3.2502	2.2943	1.7737	3.5963	3.9188	3.059	3.4645	2.4705	3.5108	3.8904	3.4492	2.626	3.2934	2.5029	3.8136	3.2095	2.1871	3.902	3.2909	3.9094	3.156	2.946	3.2958	2.4722	1.4911	1.465	3.3298	2.6305	1.9323	2.6166	3.3245	3.6717	3.0909	3.2299	2.8586	3.8365	3.4438	3.4413	2.6823	4.0086	2.8689	4.273	2.963	2.8807
-8.069	-8.0276	-7.5108	-6.3221	-7.2264	-7.5375	-7.3711	-7.6059	-6.6174	-7.3221	-8.644	-7.3262	-7.3059	-7.9508	-8.7568	-7.8384	-7.4003	-7.5101	-6.5471	-6.9895	-7.3295	-7.5936	-8.7684	-6.0081	-6.6483	-6.8009	-8.1152	-7.7981	-8.903	-7.625	-6.8769	-7.7453	-7.0552	-7.8039	-8.1018	-8.4909	-8.6576	-7.3476	-7.5841	-6.76	-7.8586	-7.1093	-6.8004	-7.1386	-7.6424	-7.3416	-7.5312	-8.1119	-6.9811	-8.2878
-0.40893	-1.5314	-2.04	-1.1397	-1.4997	-0.11251	0.041596	-1.151	-1.264	-0.94687	0.19958	-0.71114	-0.74504	-0.56641	-0.16097	0.12126	-1.0096	-1.0354	-0.073589	-0.48059	-1.7324	-0.83905	-1.7606	-0.079073	-2.0517	-1.2683	-1.1306	-1.2516	-0.81171	0.10912	-1.3993	-0.94857	-1.6959	-1.2674	-0.30251	-0.42496	-1.5604	-0.12959	-0.78221	-1.5948	-0.24399	-1.3519	-1.79	-0.7866	0.14591	-0.78437	-0.75388	-0.57498	-0.90909	0.49644
-11.784	-11.109	-10.502	-12.322	-11.083	-11.126	-11.147	-11.809	-11.649	-12.11	-11.254	-11.597	-11	-11.907	-12.296	-11.539	-12.414	-11.045	-12.267	-10.752	-9.8594	-11.086	-11.421	-11.586	-11.926	-11.544	-12.788	-12.486	-12.318	-10.238	-12.648	-12.449	-12.448	-11.126	-11.556	-12.405	-10.947	-10.485	-9.9319	-11.231	-12.066	-11.994	-11.811	-11.04	-11.539	-10.828	-11.91	-10.956	-11.23	-12.699
-12.829	-11.261	-12.293	-11.501	-11.508	-11.48	-11.809	-11.616	-11.574	-11.361	-12.031	-12.536	-11.847	-12.529	-11.326	-11.394	-11.552	-11.443	-13.073	-12.14	-10.203	-11.393	-11.745	-10.918	-11.722	-11.703	-11.386	-11.061	-10.584	-11.6	-11.407	-12.06	-12.543	-12.655	-11.333	-12.392	-11.519	-11.715	-12.709	-12.875	-10.207	-10.699	-11.916	-10.606	-12.25	-12.434	-12.49	-11.648	-11.474	-12.214
6.8838	7.79	7.3454	7.0907	7.9198	8.1159	6.2913	7.9101	8.584	6.8993	7.6635	7.4462	8.3298	6.9734	7.9239	8.1398	8.8711	8.5006	8.0703	6.5629	7.547	8.3716	8.2264	7.3961	9.5193	8.2425	7.4396	7.7775	7.2708	8.2057	8.4387	7.7791	7.9343	6.729	8.5745	7.914	7.5263	8.0013	8.347	6.5584	8.3604	7.1061	8.1151	8.3161	8.1754	6.9533	8.072	8.2164	7.9395	8.6692
-1.3726	-2.2181	-3.5246	-3.0412	-2.8404	-2.2657	-1.951	-3.0259	-3.7138	-3.0192	-3.4194	-3.8404	-1.6671	-2.52	-2.2701	-2.4405	-1.9156	-1.9145	-2.9784	-2.3471	-2.2873	-2.077	-2.9128	-3.2592	-1.9386	-2.3178	-2.4199	-2.281	-3.0139	-1.5312	-3.109	-2.5031	-2.31	-2.0994	-3.4159	-2.0476	-2.8796	-2.361	-2.3812	-2.5831	-2.9028	-3.4577	-4.4654	-1.6786	-3.7307	-2.7258	-2.9958	-1.917	-2.9679	-2.9535
-2.0618	-2.874	-3.1583	-3.2595	-1.8807	-2.6628	-3.0218	-2.8479	-3.3872	-2.5658	-3.0253	-3.4447	-2.6209	-3.0828	-3.3872	-3.8235	-2.2057	-4.5095	-1.9294	-3.3619	-2.243	-2.0514	-3.067	-3.694	-2.9818	-2.1535	-3.074	-4.4601	-2.8661	-1.8662	-3.1433	-2.1297	-2.775	-3.5569	-3.1954	-3.8531	-1.0972	-1.9044	-3.242	-3.2545	-2.8882	-2.6586	-2.2151	-2.8149	-2.5908	-2.9239	-1.7286	-1.9578	-2.762	-2.9918
-4.3756	-4.8531	-5.1919	-5.14	-4.0164	-5.1357	-5.9362	-5.3713	-5.7484	-3.7407	-5.3684	-4.9465	-5.3597	-5.5253	-4.9264	-5.69	-4.2172	-5.1029	-4.8273	-4.6473	-5.0841	-5.2643	-4.844	-4.6491	-5.5712	-4.4057	-5.264	-5.82	-5.9396	-5.4644	-5.4897	-5.0414	-4.4703	-4.9886	-5.7809	-4.9844	-3.9555	-4.4194	-5.1113	-6.0438	-4.2844	-4.8432	-4.866	-4.5386	-4.1186	-4.284	-4.4029	-5.7237	-4.5183	-5.6657
-0.72833	-2.4239	-1.0423	-2.743	-1.8002	-2.037	-1.9806	-1.9533	-1.1708	-1.9829	-1.1844	-0.98043	-2.133	-1.5655	-0.90858	-0.83356	-1.9408	-0.96009	-1.0279	-0.93191	-0.054533	-1.5569	-1.6266	-1.5271	-0.55834	-0.97837	-2.6871	-2.3346	-2.8367	-1.3672	-2.5587	-2.7778	-2.2462	-2.0701	-0.76263	-1.9235	-2.3881	-1.4731	-2.4695	-1.4146	-1.0995	-1.1988	-1.7008	-1.3861	-2.0748	-0.76949	-0.9852	-1.1108	-1.5076	-0.80188
-12.137	-12.419	-11.745	-11.219	-12.506	-11.139	-12.037	-11.418	-10.781	-11.181	-12.021	-11.449	-11.659	-11.749	-11.492	-11.202	-11.308	-11.095	-11.656	-12.105	-10.97	-11.627	-11.978	-11.508	-11.345	-11.431	-12.537	-11.411	-10.519	-10.917	-12.515	-12.434	-12.028	-11.223	-10.382	-12.278	-11.002	-11.271	-12.56	-12.428	-12.014	-10.353	-10.958	-11.329	-11.678	-11.274	-11.943	-11.376	-10.594	-11.305
-13.823	-14.148	-12.677	-14.177	-12.969	-13.653	-13.595	-14.08	-13.417	-13.832	-13.661	-13.612	-13.126	-13.42	-13.233	-13.484	-12.515	-12.966	-13.13	-12.793	-12.575	-13.007	-13.464	-14.217	-13.38	-12.915	-13.747	-13.591	-13.155	-12.973	-13.922	-13.469	-13.513	-13.914	-13.304	-13.19	-12.752	-13.861	-13.521	-12.098	-13.504	-12.494	-13.807	-13.037	-12.315	-12.7	-13.546	-13.492	-11.786	-13.405
-3.0242	-3.2032	-2.4188	-3.4029	-3.3122	-2.722	-3.5209	-4.2511	-3.4838	-3.3742	-3.5229	-2.9752	-3.8861	-3.1232	-3.3918	-2.5763	-2.3356	-2.6783	-2.4626	-4.8372	-3.7698	-2.6416	-5.139	-2.9584	-4.0625	-3.3521	-3.0794	-4.1567	-2.6706	-3.298	-2.8597	-3.6386	-3.1244	-2.2907	-3.1365	-3.7814	-3.4677	-3.3382	-3.1242	-2.6641	-3.8618	-3.3413	-3.0545	-2.9918	-3.3881	-2.8492	-2.8112	-3.5691	-4.0357	-4.2552
-1.2597	-1.816	-2.3634	-0.75072	-1.2195	-0.47929	-0.88044	-0.2547	-1.7954	-1.3465	-1.7156	-1.5923	-1.641	-1.1585	-1.7329	-1.0547	-0.77452	-1.8284	-1.376	-1.5339	-1.1684	-0.62378	-1.3196	-2.2615	-1.3877	-0.89049	-1.7304	-0.65916	-1.6702	-1.2002	-1.4127	-1.3168	-1.4487	-1.7707	-1.8581	-1.6301	-1.3794	-2.123	-0.4925	-1.6345	-2.1052	-0.72738	-1.8698	-1.0286	0.1863	-1.8832	-0.84133	-1.6998	-2.0656	-1.7603
6.1246	4.1258	5.1124	4.8603	5.9327	5.4442	5.5935	5.1439	5.1537	5.3658	5.2651	5.1727	4.703	6.4647	4.085	4.3355	5.8256	5.0087	4.9382	4.5521	5.3616	5.0593	4.9642	4.7428	5.1326	5.9322	5.2826	4.3685	3.7296	6.1455	5.0553	4.3107	4.4755	4.9615	4.9632	5.5294	5.2838	4.1519	4.4133	5.4134	5.1418	4.6187	4.5606	5.9284	5.9679	5.018	4.3834	4.4966	6.13	5.1719
-2.5955	-2.3563	-2.6762	-2.9191	-3.8031	-2.9249	-2.0764	-3.5983	-2.6358	-3.8938	-3.4469	-2.7241	-2.7684	-2.1563	-2.5963	-3.3065	-1.9156	-2.3819	-2.1619	-3.8099	-2.8646	-1.9819	-2.2638	-2.8316	-1.8083	-3.7659	-2.9024	-3.5359	-2.5154	-2.7947	-2.6729	-2.7309	-2.6833	-2.811	-2.6726	-3.7811	-1.8704	-2.6842	-2.4203	-2.9343	-1.2806	-2.5561	-2.5838	-2.7346	-2.7532	-3.0439	-2.4291	-2.4915	-2.4313	-1.9036
-12.333	-11.509	-11.883	-10.995	-11.465	-12.081	-12.088	-10.891	-12.106	-12.433	-10.704	-11.702	-12.184	-12.235	-12.932	-12.465	-12.245	-10.741	-11.914	-11.562	-12.391	-11.821	-12.155	-10.668	-11.512	-11.995	-12.597	-10.962	-12.538	-11.292	-12.235	-11.676	-11.733	-12.523	-12.138	-12.637	-11.036	-11.511	-11.923	-12.104	-11.582	-12.262	-11.977	-11.091	-11.478	-12.462	-12.05	-11.722	-11.622	-11.939
-22.51	-22.363	-22.627	-22.46	-21.836	-20.695	-22.151	-22.944	-21.907	-21.321	-22.52	-22.799	-22.482	-22.396	-22.148	-20.682	-21.717	-22.079	-20.952	-22.457	-22.934	-22.474	-22.483	-22.325	-23.288	-21.351	-22.085	-22.869	-21.794	-21.989	-22.812	-22.567	-21.932	-21.959	-22.404	-21.733	-22.449	-22.741	-23.406	-22.075	-22.437	-20.96	-22.409	-21.857	-22.742	-22.046	-21.953	-23.622	-22.535	-22.285
-0.70779	0.075673	-0.44801	0.014282	0.71362	1.179	-0.38608	-1.1972	-0.69819	0.59999	0.59625	-0.87044	-0.57206	-0.053717	-0.97697	-0.52901	1.4229	0.40521	0.46613	0.11445	0.0085878	-0.46031	0.58223	0.74752	0.91711	0.047261	0.33834	0.063003	0.3333	-0.42127	-0.91672	-0.83885	0.42513	-0.40581	0.25181	0.080937	-0.25766	0.032611	0.40775	0.56433	0.91668	0.72827	0.39038	0.73088	0.073129	0.51403	0.89011	-0.42151	0.12676	-0.12487
-3.5087	-2.5952	-1.8206	-2.1458	-2.2833	-3.0207	-2.1594	-2.0122	-1.9893	-2.8537	-2.5832	-3.0593	-2.7137	-3.3762	-2.9783	-3.6806	-2.6452	-2.5102	-3.1026	-2.5927	-2.7264	-1.4989	-3.1324	-1.965	-2.7873	-1.7772	-2.7124	-1.4482	-3.1646	-2.5994	-2.8915	-3.0414	-1.9938	-2.5803	-1.6485	-2.9507	-3.6149	-1.9339	-2.7465	-2.414	-4.9173	-1.475	-1.6699	-2.2191	-2.605	-3.6052	-2.895	-1.91	-1.9808	-3.3571
-21.83	-21.489	-22.235	-21.578	-21.818	-21.572	-21.962	-22.303	-22.094	-21.572	-22.94	-21.916	-21.465	-22.38	-21.588	-21.07	-22.638	-22.677	-21.509	-22.469	-23.033	-22.654	-23.721	-21.601	-22.007	-22.067	-22.765	-22.544	-22.408	-21.314	-21.374	-22.006	-22.689	-22.084	-22.375	-23.354	-21.802	-20.513	-21.072	-22.377	-22.06	-21.756	-21.227	-21.83	-22.783	-21.746	-22.917	-22.816	-22.356	-22.376
0.73742	-0.57417	-0.68684	0.03011	-0.12756	-1.1962	-0.60976	0.93781	0.38693	0.60882	0.43574	-0.43494	0.20897	-0.63096	0.033439	0.040939	0.67643	0.92367	1.2319	-0.13479	-0.34477	-0.012094	-0.35547	-0.88483	-0.69996	0.25598	0.41247	-0.79603	0.78051	-0.15781	0.16303	-0.41984	0.18716	1.1386	0.094827	-0.26726	0.52913	0.53086	0.51085	-0.5251	1.2196	-0.012443	-0.5733	0.40459	0.2505	-0.4054	-0.036162	-0.0024078	0.40856	0.57139
-3.4375	-2.0094	-2.5956	-1.5493	-1.304	-3.3193	-2.0816	-2.9947	-2.4919	-2.3302	-1.7508	-2.1595	-2.7959	-2.5938	-2.895	-1.9037	-2.8371	-2.4532	-3.0163	-2.0427	-2.6733	-3.6306	-3.2002	-2.6465	-2.9349	-2.2644	-2.5494	-2.4052	-3.1308	-3.6527	-3.2104	-1.6487	-2.86	-2.4112	-2.5205	-2.1525	-2.968	-3.0008	-1.3445	-2.2338	-2.9298	-3.186	-2.5238	-2.2872	-3.2315	-2.8625	-2.2816	-2.4881	-3.2266	-3.047
-10.708	-13.17	-10.902	-11.688	-12.59	-11.423	-11.556	-11.332	-11.229	-11.928	-11.446	-11.8	-10.958	-11.674	-11.256	-11.797	-12.104	-11.703	-11.852	-10.762	-10.719	-10.448	-10.693	-11.197	-11.059	-11.019	-11.079	-11.3	-11.38	-11.607	-11.139	-12.349	-10.405	-11.419	-11.183	-11.626	-12.009	-10.473	-11.171	-11.993	-11.775	-10.939	-11.512	-10.231	-11.502	-10.423	-11.099	-11.3	-12.537	-10.795
5.3393	6.0238	5.9402	5.8884	6.2507	5.0722	4.0255	6.3536	5.1046	5.5961	6.0601	6.7378	4.8706	5.7858	5.3529	4.9164	5.599	5.1811	5.1568	4.9105	5.2905	6.4562	5.7462	5.6858	5.4429	5.4462	3.8541	5.1629	4.6023	6.376	5.0548	6.0424	5.9545	6.355	5.7931	3.7264	5.0582	6.2646	4.5603	6.2421	6.1936	6.1391	5.7008	6.1345	5.2187	6.0822	5.5231	6.9243	5.2316	5.5957
9.3741	9.0545	9.921	10.712	11.352	9.9779	9.0564	9.7364	11.598	11.189	10.322	9.332	9.8445	10.874	9.5993	9.702	9.889	9.8711	9.5497	10.389	9.7202	10.326	10.425	10.03	10.451	9.0416	9.8542	10.098	9.3561	9.7647	9.6811	9.8085	9.514	10.556	10.883	10.496	9.2745	10.486	9.2496	9.3925	9.6336	9.1655	9.0833	10.098	9.6961	9.3777	10.287	9.6455	8.6445	11.355
-13.18	-12.826	-12.372	-13.087	-13.29	-12.54	-12.638	-12.396	-12.944	-12.819	-11.951	-13.007	-11.725	-11.99	-12.91	-13.021	-13.424	-12.956	-13.631	-12.52	-12.032	-12.98	-11.574	-13.046	-12.736	-12.854	-12.801	-11.937	-13.591	-13.01	-13.619	-11.628	-12.908	-12.607	-12.759	-12.718	-12.602	-12.491	-12.949	-13.688	-13.269	-12.661	-12.172	-12.472	-12.681	-12.844	-12.858	-12.138	-12.179	-12.419
4.6554	5.3753	4.4812	5.2664	5.144	5.5838	4.9858	5.1001	5.017	4.2451	5.0817	5.4859	5.5155	6.0622	5.3845	4.8294	5.3667	5.481	4.3398	6.1912	5.1267	4.5197	4.7579	5.3751	4.8274	5.5728	4.7515	4.7906	5.666	5.4869	5.0578	4.3133	4.2525	4.593	5.4526	4.1308	5.4303	6.1183	4.9928	5.0847	4.9914	4.9299	4.6621	4.8255	5.2942	5.434	5.3523	5.106	4.6706	4.4368
2.5597	2.2022	-0.06851	1.3757	1.5706	0.99097	0.86884	2.321	0.62735	2.1618	1.7119	1.2157	0.77658	0.85485	1.1589	1.5208	1.2446	1.0492	1.4909	0.8138	2.1529	0.92462	1.5104	2.1471	1.1029	0.68587	2.1173	1.7217	1.8779	0.48084	1.2994	1.8828	1.1171	0.88938	1.7211	2.5081	0.23488	0.63848	2.3352	-0.93131	-0.10266	1.9764	1.0659	0.65369	0.90851	1.6426	1.6881	1.4697	0.56452	1.5086
-10.76	-10.09	-11.816	-11.225	-10.922	-11.322	-10.256	-11.705	-11.405	-9.2855	-11.645	-10.327	-9.3241	-10.806	-10.651	-12.003	-10.694	-10.167	-10.492	-10.556	-10.05	-10.487	-10.596	-10.028	-11.601	-11.203	-10.137	-11.515	-9.9884	-11.166	-10.297	-11.109	-10.083	-10.804	-9.5552	-10.052	-10.393	-10.154	-10.644	-10.954	-10.988	-11.808	-11.34	-9.5368	-9.3469	-10.816	-10.7	-10.81	-11.481	-10.915
-1.9867	-3.8296	-3.1587	-2.9411	-3.1745	-2.7322	-3.3401	-3.455	-3.2676	-2.3133	-3.6533	-2.9844	-3.5017	-3.7311	-2.9299	-2.5659	-2.5625	-3.9233	-2.6358	-3.6679	-2.9498	-2.1988	-3.4522	-3.7625	-2.678	-2.9787	-2.5555	-4.091	-3.3668	-3.6093	-3.2086	-2.2843	-4.0657	-3.3322	-3.8543	-3.8008	-3.5138	-2.5338	-3.2486	-2.5488	-2.1402	-1.4952	-3.332	-3.9407	-3.1713	-4.3666	-2.4193	-3.2079	-2.6111	-3.9726
-9.6963	-10.248	-10.312	-10.121	-10.604	-10.496	-9.4562	-10.099	-10.88	-9.7599	-9.8285	-10.6	-10.016	-9.3313	-10.06	-11.827	-9.9805	-11.096	-10.089	-10.25	-10.912	-9.796	-10.793	-9.0608	-10.225	-10.492	-9.6327	-9.5422	-10.083	-12.158	-8.6933	-9.1068	-10.111	-10.109	-9.6637	-9.5762	-11.102	-9.6802	-10.851	-9.597	-10.707	-10.622	-10.933	-10.623	-10.748	-9.883	-11.335	-11.485	-10.385	-10.024
-15.553	-14.408	-14.851	-14.599	-13.862	-14.324	-13.675	-15.579	-15.222	-15.324	-14.706	-14.865	-15.217	-15.021	-14.136	-13.992	-13.827	-15.667	-13.507	-14.156	-13.668	-15.107	-14.488	-15.55	-14.419	-13.738	-15.705	-14.77	-14.615	-16.048	-15.047	-13.596	-14.47	-15.321	-14.101	-14.284	-14.325	-14.667	-14.187	-15.082	-15.395	-15.417	-14.708	-15.063	-15.131	-13.71	-14.523	-15.231	-13.087	-14.151
-9.4244	-10.451	-10.46	-10.909	-9.6144	-11.043	-11.014	-9.8837	-10.947	-10.111	-11.728	-10.53	-11.086	-10.408	-11.21	-10.333	-11.345	-10.417	-10.26	-11.435	-11.278	-9.9009	-11.39	-10.133	-10.259	-9.8943	-10.512	-11.437	-11.172	-9.8519	-10.757	-11.353	-11.139	-9.8222	-10.312	-11.229	-11.163	-10.474	-10.162	-10.774	-10.519	-9.9342	-10.268	-11.426	-11.16	-10.486	-11.233	-11.78	-10.381	-10.253
-1.1242	-1.1051	-0.141	-0.11909	-0.36518	0.0052831	-0.32086	-0.29214	-0.12362	-0.20984	-0.78591	0.23992	-1.3755	0.15976	-0.21254	-0.0042438	0.69548	-0.14876	-0.89277	0.49409	-0.08756	-1.0074	-1.2261	-0.46904	-0.025657	-1.3682	0.38162	-1.1935	-0.77813	-0.57991	-1.7688	0.45398	0.53864	-0.66921	-0.22495	0.21888	-0.3331	-0.056565	-0.40449	-0.21328	-0.94795	-0.34002	-0.81372	-0.012344	-0.22527	-0.8349	0.53626	0.032169	-1.2205	0.53044
-20.206	-21.208	-21.707	-20.944	-21.036	-20.145	-19.654	-20.899	-20.49	-19.72	-21.589	-21.815	-21.269	-20.645	-22.131	-19.202	-20.419	-20.465	-20.381	-21.095	-20.353	-21.494	-21.691	-21.316	-20.082	-21.652	-20.375	-20.117	-21.652	-19.332	-20.639	-20.984	-20.837	-20.856	-20.906	-21.642	-21.824	-20.977	-19.885	-20.246	-20.538	-20.862	-21.298	-21.066	-20.392	-21.306	-21.084	-20.012	-21.18	-20.659
-11.111	-10.867	-10.304	-10.945	-10.853	-10.898	-11.132	-10.411	-11.788	-9.9226	-10.487	-10.957	-10.71	-10.848	-10.162	-10.03	-10.143	-10.672	-11.877	-9.8794	-10.193	-10.509	-11.087	-11.226	-10.78	-10.865	-10.495	-11.297	-10.613	-11.021	-11.158	-10.606	-11.121	-10.675	-10.411	-11.689	-11.565	-9.9926	-11.109	-10.438	-10.481	-11.52	-10.103	-10.72	-9.8086	-8.6671	-10.09	-11.042	-10.698	-10.684
-0.318	0.10264	-0.019435	-0.21614	0.074294	-0.043058	0.79835	-0.61109	1.6007	2.3444	-0.54739	0.9783	1.6011	-1.0459	-0.0061838	0.050339	1.1657	0.36266	0.45946	0.72309	-0.080811	1.5699	0.88847	-0.016899	1.081	1.2436	0.063574	0.056618	0.16187	0.99293	1.5438	0.50821	0.56821	0.28652	0.3527	0.78779	-0.52195	-0.19275	-0.46182	0.68297	-0.013978	0.72917	0.43365	1.4163	1.3183	0.18628	0.26912	0.30769	-0.13789	0.65555
-21.823	-22.267	-22.698	-22.463	-22.137	-22.826	-21.644	-22.655	-21.656	-22.824	-22.241	-22.619	-21.984	-21.757	-22.887	-22.619	-22.598	-23.29	-22.997	-21.88	-23.439	-21.556	-21.738	-21.715	-22.426	-22.133	-21.797	-22.334	-22.207	-22.206	-22.558	-23.682	-22.9	-22.377	-22.42	-22.157	-22.21	-21.936	-21.978	-22.562	-22.811	-20.631	-21.769	-23.348	-21.805	-22.192	-22.269	-22.359	-23.314	-21.572
-3.1924	-2.3908	-3.1348	-3.3595	-2.3496	-3.588	-2.8194	-2.6404	-2.02	-2.7509	-2.4542	-3.2116	-3.5523	-2.0983	-1.553	-2.7551	-2.0092	-3.2242	-2.588	-2.6542	-3.0236	-3.0164	-3.3582	-1.9638	-1.436	-2.3567	-2.1627	-2.5116	-1.3623	-1.8472	-2.8591	-2.7339	-1.8079	-1.3088	-2.892	-2.7709	-3.4771	-3.0647	-2.3533	-2.1508	-2.6741	-2.9932	-3.2112	-3.2998	-2.2328	-2.6394	-3.8181	-2.8036	-2.6662	-2.1121
-1.9802	-3.3295	-2.4131	-1.6354	-1.33	-1.3607	-1.1312	-3.1835	-1.5911	-1.524	-2.9098	-2.012	-2.2203	-2.012	-0.96941	-1.961	-1.5403	-1.526	-2.7173	-2.4843	-1.9195	-1.9062	-2.9105	-1.9525	-2.855	-0.81924	-2.1156	-1.5006	-2.0525	-2.4477	-0.55861	-2.1221	-3.3033	-2.1393	-0.75694	-2.6492	-1.7979	-1.7846	-1.8241	-1.5307	-2.9617	-1.0818	-2.8164	-2.0673	-1.3637	-1.9243	-1.7683	-2.3854	-2.396	-2.2324
-5.217	-5.0612	-3.268	-4.3188	-3.5424	-4.4004	-4.5387	-4.65	-3.7761	-4.8561	-3.9595	-4.2799	-4.3845	-4.5705	-3.9201	-3.8915	-3.6934	-4.7843	-4.2844	-3.3413	-4.6466	-4.4073	-5.4059	-4.5885	-5.012	-4.5671	-3.3729	-4.274	-4.8045	-3.2085	-4.6303	-3.9929	-3.9251	-4.7532	-4.854	-4.8465	-4.1476	-3.4613	-5.6062	-3.822	-3.816	-4.8776	-4.5643	-4.0999	-4.4445	-3.3252	-4.0714	-5.2514	-3.6292	-4.7129
-6.8115	-5.5328	-4.9425	-6.2442	-5.256	-5.5273	-5.8263	-5.4591	-5.3249	-5.7822	-4.963	-5.0975	-5.0616	-5.8662	-5.9681	-5.7076	-5.1308	-5.1745	-4.3283	-6.1385	-4.9551	-6.2899	-5.6872	-5.4415	-5.6426	-5	-6.2751	-5.9612	-4.684	-6.5566	-5.0785	-5.7421	-4.9144	-5.5564	-5.795	-6.2086	-5.745	-5.3399	-5.865	-6.4872	-5.235	-5.9252	-6.4672	-6.6833	-5.3897	-6.2361	-5.6017	-5.1518	-6.3896	-6.0401
-13.673	-14.573	-14.04	-14.372	-14.242	-13.489	-15.275	-14.354	-13.454	-13.868	-15.357	-14.051	-14.34	-14.659	-14.979	-15.073	-15.567	-14.234	-14.667	-14.533	-15.202	-13.669	-13.717	-14.875	-14.626	-14.427	-13.911	-14.902	-14.154	-15.367	-14.905	-15.213	-13.607	-13.56	-15.689	-14.578	-15.005	-15.361	-13.233	-14.398	-14.28	-13.696	-14.765	-15.012	-15.576	-13.807	-14.953	-15.11	-15.101	-15.753
1.351	2.3168	1.1324	1.8789	1.9636	0.32987	0.38208	1.3264	2.0859	0.55248	1.4409	2.4343	1.2109	2.2507	1.404	2.5525	-0.67787	3.1565	0.094388	1.8158	1.357	1.9662	0.76151	0.48134	2.164	1.7388	0.89284	1.6398	1.9541	2.1572	1.3222	1.2394	1.2879	1.6137	1.3294	2.5963	1.9929	1.6641	2.0667	3.7164	1.7772	0.86901	1.3379	1.3414	1.806	1.4406	0.38112	2.3416	1.3829	0.14137
7.0191	8.2852	6.6232	6.1683	7.1688	6.9186	7.1823	7.1256	7.1103	7.1246	7.0477	7.2138	5.9904	6.8993	6.3371	6.6116	6.6975	6.3745	7.88	7.4981	6.4193	6.6066	6.9391	8.4146	6.4018	7.627	5.8106	8.1143	7.2637	6.4724	7.6703	6.4198	7.1005	7.667	6.2008	6.0697	7.4823	6.771	6.0408	6.4658	8.4697	7.2679	5.0422	8.0543	7.107	6.2783	6.3794	6.0114	6.6404	5.8519
-20.233	-21.814	-21.436	-20.843	-19.845	-19.281	-20.427	-20.922	-20.32	-21.489	-20.784	-21.418	-21.256	-21.313	-20.678	-20.911	-21.357	-20.989	-20.336	-20.767	-20.372	-20.863	-21.013	-21.014	-20.537	-21.626	-20.992	-19.984	-21.646	-20.538	-20.782	-20.206	-20.941	-20.606	-21.2	-19.845	-21.154	-22.175	-19.518	-20.461	-20.82	-21.237	-21.867	-20.465	-21.895	-19.835	-21.299	-19.638	-20.534	-20.101
-13.117	-14.099	-13.059	-14.974	-13.402	-13.144	-12.962	-12.704	-11.956	-13.764	-12.736	-12.989	-12.177	-13.528	-14.049	-13.039	-12.557	-13.002	-12.64	-13.778	-13.24	-14.686	-13.767	-13.309	-12.821	-13.55	-13.741	-14.123	-13.679	-13.256	-12.592	-12.374	-13.302	-13.184	-14.044	-11.969	-13.111	-13.328	-13.544	-13.629	-13.388	-13.936	-12.31	-13.1	-14.039	-12.925	-13.042	-12.113	-14.214	-12.906
7.6451	7.8598	7.6851	8.2952	8.5778	7.3035	8.3617	9.1335	8.109	6.5366	8.1901	7.8659	8.223	8.9954	8.3529	8.3386	7.6484	8.8488	8.4301	8.614	8.1986	7.7379	7.5785	8.4311	8.5768	6.9917	8.0711	7.2363	8.3239	7.6773	7.2896	6.9944	7.626	7.0164	8.3743	7.6398	8.3369	8.2227	8.3838	7.7061	6.4475	7.8412	8.4995	7.5822	8.2855	8.5102	9.5291	8.2553	8.6436	7.9347
-13.331	-13.527	-13.944	-13.031	-13.655	-13.407	-13.181	-13.416	-12.689	-12.411	-12.217	-14.356	-13.357	-12.097	-14.188	-12.083	-13.103	-12.631	-14.472	-13.311	-13.965	-12.71	-13.864	-13.713	-13.132	-12.745	-12.039	-13.41	-13.894	-13.638	-13.555	-13.14	-12.681	-13.479	-13.669	-13.19	-12.68	-13.32	-13.627	-13.65	-12.969	-13.084	-13.639	-11.873	-13.031	-13.142	-13.527	-12.998	-13.59	-12.913
-12.565	-12.65	-13.037	-13.163	-12.27	-13.105	-12.431	-12.65	-13.344	-12.449	-12.078	-12.426	-12.759	-12.946	-12.558	-13.756	-13.074	-13.528	-12.939	-11.96	-13.299	-13.183	-12.534	-13.108	-13.236	-13.187	-13.255	-12.769	-13.368	-13.802	-13.819	-14.149	-12.641	-11.897	-12.084	-12.982	-13.359	-13.31	-12.342	-13.352	-13.208	-13.063	-12.763	-12.523	-13.038	-12.811	-12.639	-12.784	-12.328	-12.789
5.5322	5.4135	4.5471	4.6541	6.095	5.1364	5.9473	5.3493	6.1817	5.0009	5.4871	4.7936	6.7792	5.4099	5.9353	7.0611	5.9145	5.6526	5.8724	5.5359	5.2282	6.0625	4.9723	7.4884	4.7032	5.4726	5.8952	6.7874	6.5927	5.8209	5.1428	6.1984	5.2762	6.4184	5.4606	5.7197	6.2909	4.9335	5.7527	5.6781	5.4488	5.9344	5.2749	5.7414	5.4335	6.4466	5.2565	5.4671	6.3059	4.1932
-9.0341	-9.0558	-9.4156	-8.3114	-8.7882	-8.8833	-10.551	-8.3303	-8.533	-9.0825	-8.262	-8.6655	-8.669	-10.611	-8.9041	-8.6923	-8.6949	-9.5845	-10.119	-9.2533	-7.7154	-8.8937	-8.2381	-8.3936	-9.9332	-9.3464	-9.3362	-8.6579	-8.1155	-9.9033	-9.2675	-7.7833	-9.5549	-7.8639	-9.1023	-8.0025	-8.7639	-8.6918	-9.2155	-8.4553	-9.6112	-8.8593	-10.347	-8.1328	-9.6622	-9.4914	-8.1114	-9.2578	-8.4491	-10.105
-13.092	-12.939	-13.624	-13.276	-14.225	-13.167	-12.313	-12.472	-13.985	-13.468	-14.475	-13.687	-14.362	-14.286	-12.81	-12.326	-12.29	-13.029	-13.41	-13.09	-13.012	-13.176	-12.236	-12.324	-13.517	-13.294	-13.419	-13.243	-12.403	-13.044	-13.43	-12.588	-14.02	-13.498	-11.508	-12.708	-13.307	-13.178	-13.043	-13.668	-13.256	-13.549	-13.602	-12.762	-13.799	-14.02	-11.769	-12.604	-13.081	-12.013
-2.6947	-2.657	-2.2977	-1.7914	-1.7897	-0.91124	-2.6639	-2.4581	-3.6277	-2.7505	-2.3265	-2.601	-2.6222	-2.9749	-1.9655	-3.3673	-3.2425	-2.1738	-1.9031	-2.1258	-3.0757	-2.8825	-2.5208	-2.345	-2.5537	-2.2836	-3.0474	-2.5924	-2.6505	-3.3285	-2.0809	-2.6506	-2.9641	-2.4084	-2.8358	-3.224	-1.5709	-2.7949	-2.3354	-2.2006	-3.4847	-3.4423	-2.6183	-2.8545	-2.0904	-3.0768	-2.2272	-3.4807	-2.6754	-3.2442
4.6289	5.9946	5.5506	5.5818	6.0448	5.1589	5.1379	4.9504	5.5226	6.335	4.746	4.9168	3.6781	6.7912	6.1754	5.7349	5.9935	4.9432	5.4634	6.101	4.8836	5.26	5.1874	6.6697	5.1887	5.3132	5.4776	6.064	5.8831	5.7585	6.2533	5.5534	5.2248	3.6444	5.8615	5.1215	6.0723	6.4222	5.3416	4.0702	5.7439	5.9619	5.6323	6.0277	4.5639	5.2903	6.4263	5.1688	5.4717	6.5247
-7.2004	-7.2869	-8.6037	-6.5415	-8.0498	-7.2847	-6.7292	-8.1932	-8.5701	-7.4243	-6.8589	-8.6174	-8.4769	-7.1377	-7.3438	-6.8123	-7.0828	-8.001	-8.4461	-7.177	-7.3181	-7.4875	-7.8982	-8.1548	-6.3937	-8.5672	-6.9558	-7.5061	-7.3591	-8.6305	-7.4779	-7.6458	-8.2332	-7.5389	-6.4703	-8.3995	-8.7227	-7.7103	-7.036	-7.0689	-8.6396	-7.832	-8.5836	-8.0262	-6.3784	-8.6991	-8.1123	-7.7336	-7.6152	-8.8671
9.9432	10.276	9.3204	9.4801	8.471	9.9202	10.118	10.596	9.4691	11.764	9.1351	9.3168	9.9655	9.658	10.554	8.8763	8.8261	9.9235	9.7949	9.0365	9.5899	10.007	10.906	9.8175	10.246	10.124	10.17	10.774	9.6023	10.084	9.4048	8.1835	9.9541	9.0361	10.267	9.5856	9.5749	11.265	10.439	9.5895	9.1158	8.6836	8.967	9.5669	9.4468	9.0628	8.9548	9.8973	10.615	9.201
-1.4426	-1.2619	-1.1977	-0.53496	-0.86655	-1.3358	-1.4987	-0.77503	-1.2946	-2.0114	-0.90904	-2.1282	-1.5122	-1.2726	-0.65054	-0.75339	-2.8648	-1.7415	-0.97228	-0.71695	-0.56135	-1.4437	-2.2333	-1.8745	-1.9936	-1.9826	-1.355	-1.0634	-1.1137	-1.726	-1.9826	-0.67112	-0.14283	-0.31094	-2.5922	-2.1145	-1.9694	-1.6482	-0.97089	-0.41015	-2.0477	-1.0545	-2.0615	-0.57731	-0.16972	-0.56383	-2.0733	-2.0709	-0.88992	-1.8474
-2.8599	-3.4255	-3.4634	-3.8681	-2.8168	-3.1083	-3.1179	-3.7645	-3.8554	-2.7934	-3.5948	-2.49	-2.8628	-2.8246	-2.1282	-3.9401	-3.4299	-3.462	-2.8795	-3.3029	-2.1716	-3.3575	-5.6546	-4.064	-2.1563	-3.8803	-3.3873	-1.3797	-2.1909	-2.7012	-3.13	-4.2745	-4.323	-2.8219	-3.0098	-3.8385	-3.4932	-2.7358	-3.5867	-2.5748	-4.6024	-3.2788	-5.2677	-3.8163	-3.8305	-3.135	-2.7842	-3.0158	-3.141	-2.2773
-1.9228	-1.5349	-2.4481	-2.3925	-1.5099	-2.1489	-1.8336	-2.6643	-2.0694	-1.4364	-2.1956	-0.97366	-0.87518	-0.96392	-1.6854	-2.5348	-2.1264	-3.2449	-1.5005	-1.8125	-2.4447	-2.3713	-1.3482	-1.8495	-1.6198	-0.74698	-0.71156	-2.6662	-2.3694	-2.1714	-0.97467	-1.879	-2.5194	-1.785	-1.635	-1.2894	-1.1374	-2.2017	-2.0677	-2.2816	-1.0562	-1.3546	-2.2402	-2.7299	-2.2743	-2.4979	-0.54371	-1.8781	-1.7874	-1.7806
-6.0405	-5.1561	-6.8444	-6.0549	-6.5398	-6.2066	-6.3152	-6.5446	-5.9882	-6.5116	-6.5915	-5.9074	-5.6564	-6.4436	-5.6425	-5.8638	-6.8269	-7.061	-7.2436	-7.2328	-5.9795	-5.4201	-6.0423	-5.7295	-7.4619	-5.9399	-7.0435	-6.3107	-6.8163	-6.4147	-6.4393	-6.3816	-6.8163	-6.8645	-6.7531	-6.0845	-7.1722	-6.2487	-6.8882	-6.6167	-6.2475	-6.0394	-5.3972	-6.7286	-6.7002	-6.624	-6.296	-7.409	-6.4381	-6.8724
-12.42	-12.073	-12.055	-10.935	-12.273	-12.518	-10.941	-11.804	-11.698	-10.825	-11.152	-11.928	-12.721	-12.088	-11.299	-11.217	-11.909	-11.023	-12.102	-11.976	-12.131	-12.158	-11.756	-11.76	-11.277	-11.599	-11.177	-12.487	-11.644	-11.143	-11.497	-11.741	-11.869	-11.581	-11.823	-11.404	-11.7	-11.563	-13.381	-11.918	-12.442	-13.355	-10.59	-12.782	-11.127	-11.772	-11.741	-11.599	-10.709	-11.488
6.7035	5.1731	5.5218	5.1277	4.6207	4.6013	6.5925	6.1688	6.3614	6.105	6.4595	5.5567	4.9607	6.0712	5.491	5.5636	4.439	5.5164	5.3474	4.5125	5.452	5.5405	4.1534	5.1043	5.1572	5.4026	4.7015	6.1928	6.4593	5.4777	6.4978	4.9612	5.5906	5.382	5.5667	4.8565	5.6811	5.774	7.1001	5.8871	6.2807	5.4909	5.852	4.9538	5.4597	5.4783	5.4645	5.6462	6.2985	6.1596
-2.0877	-1.0829	-1.1929	-1.5927	-0.47146	-1.7181	-1.4264	-1.8916	-2.4106	-2.2655	-0.38472	-1.5221	-0.82314	-0.8936	-0.99428	-2.4454	-1.53	-1.2793	-1.3092	-0.70202	-1.1738	-1.5478	-2.4877	-1.9205	-1.9201	-1.313	-1.2062	-2.3174	-2.6467	-1.7564	-1.2067	-1.0577	-2.3927	-0.66958	-1.7821	-0.59578	-2.1743	-0.96729	-1.0919	0.30243	-0.59866	-1.9409	-1.8496	-1.001	-2.1039	-1.0524	-2.1849	-1.5927	-1.7776	-2.2251
-10.02	-10.01	-11.435	-10.93	-10.077	-11.257	-11.146	-10.414	-10.625	-9.2555	-10.542	-10.751	-10.207	-9.9399	-10.377	-10.732	-11.045	-11.196	-9.598	-11.119	-10.305	-10.688	-11.698	-11.534	-10.174	-10.989	-10.835	-10.182	-11.03	-11.034	-10.821	-10.422	-11.186	-10.548	-10.423	-10.025	-11.615	-10.78	-9.6025	-11.034	-10.122	-10.381	-10.633	-10.817	-10.591	-11.102	-10.961	-9.8342	-10.215	-11.374
-3.4563	-2.9997	-2.783	-3.4351	-3.2052	-4.1297	-3.0057	-3.4095	-3.3596	-3.6546	-2.84	-2.238	-2.9136	-2.1079	-2.7833	-3.1836	-2.9701	-1.9875	-2.7664	-1.8848	-3.5429	-3.814	-1.9916	-3.7285	-2.9609	-2.3342	-2.5544	-3.8428	-4.9761	-3.6853	-2.6638	-2.0571	-3.4343	-3.1272	-2.9649	-2.9959	-1.9938	-3.2096	-3.4963	-3.0231	-2.8456	-3.2883	-3.7209	-2.6756	-3.6487	-3.0466	-3.6715	-3.0517	-3.3662	-2.5876
4.3626	4.7799	5.4798	4.4618	3.7647	4.6141	5.3514	4.0926	4.3843	4.6119	5.8259	3.7453	3.7881	4.1124	4.2857	3.9866	5.382	4.5748	4.0596	4.5963	4.8679	4.2481	4.5539	4.7774	4.3128	3.6486	4.865	4.2149	4.618	3.9945	5.5179	4.5126	5.0477	4.4763	4.6682	4.6607	5.8686	3.9964	3.714	3.9272	3.8747	3.8105	4.1913	4.8499	5.4036	5.1184	5.1774	4.2578	3.315	5.0201
0.028072	2.3351	0.87848	2.217	1.6798	2.7608	2.637	1.9388	2.2104	1.5468	1.8123	1.9492	2.0977	1.8834	1.868	1.2201	2.2019	1.6619	1.7891	1.6529	1.0417	1.6897	2.3811	1.0193	1.9266	0.95599	2.0926	1.0673	0.82989	0.2957	1.5487	0.59394	2.0565	1.4101	2.0668	1.4349	2.1623	1.1905	1.5694	1.5729	1.0796	1.6844	2.0406	1.8073	1.3325	1.9406	1.0321	0.79889	2.3419	2.14
-3.9363	-3.3777	-3.1253	-3.2404	-2.5052	-2.5649	-2.5167	-3.6053	-3.6855	-3.16	-3.82	-3.0778	-3.3157	-2.8057	-3.4801	-3.7766	-3.5468	-3.415	-3.1012	-2.5654	-4.0895	-2.9577	-4.8277	-4.0991	-4.436	-3.8947	-3.2656	-1.8321	-1.9743	-4.2858	-2.6268	-3.9203	-3.7191	-4.6493	-2.8686	-2.2283	-3.1861	-3.2448	-4.2278	-4.0247	-4.8473	-3.9509	-3.7226	-2.8607	-3.3202	-2.7899	-2.7667	-2.4173	-2.5731	-2.9544
0.94212	0.84785	0.89468	1.3467	0.65559	0.71737	-0.19392	1.783	0.13826	2.8066	1.6542	1.656	1.7133	1.3291	1.3177	1.6692	1.3455	0.81297	1.9031	1.0446	1.3454	1.0654	1.4609	1.1143	0.99361	2.4361	1.1618	1.2142	1.2759	1.8541	1.9227	1.0556	1.5955	0.38558	0.12412	1.3402	1.3951	1.7616	2.3939	1.4358	1.1558	2.237	0.82724	1.3967	2.517	2.0492	1.1906	1.4054	0.65583	1.9362
0.85327	1.4173	2.2481	0.6384	0.52837	1.0508	0.38117	-0.31547	0.24474	1.6449	1.6006	1.0582	0.35567	1.7135	0.55952	1.3336	2.0445	1.058	1.5629	0.40444	1.504	1.3795	1.6013	0.86198	0.48993	1.2368	-0.11492	1.1486	0.40931	0.48876	1.077	0.77914	1.8256	0.52164	1.5891	1.1113	2.2754	1.5426	1.4409	1.4768	0.89154	1.3935	0.85864	0.68649	1.6654	0.59248	1.7353	-0.58506	0.55052	1.3153
-20.594	-20.144	-21.176	-21.904	-20.142	-20.428	-21.348	-21.133	-21.432	-21.281	-20.999	-21.834	-21.555	-20.51	-21.423	-21.914	-21.513	-20.924	-20.385	-21.494	-20.272	-20.846	-21.069	-22.351	-20.108	-20.335	-21.018	-20.69	-20.574	-21.471	-19.579	-20.916	-20.523	-21.132	-21.38	-21.391	-20.981	-20.332	-20.03	-20.096	-20.829	-21.388	-21.019	-20.975	-21.693	-20.573	-20.425	-20.335	-21.01	-22.351
-0.012484	-0.8946	0.17083	-0.31177	-0.57781	0.16347	-0.22152	-0.86943	-0.096399	1.0433	0.65875	-1.1448	-0.091637	-0.11707	-0.16487	-0.51865	0.38548	0.23521	-0.51705	0.35824	-1.4047	-0.41997	0.063725	-0.52366	-0.48759	0.079496	0.41328	-0.17093	-0.59	0.81236	0.053666	0.30241	-0.46004	-0.70946	0.49649	-0.4853	0.0034189	-0.095415	0.5348	-0.011194	-0.55635	0.099786	0.79494	-0.42572	0.59024	-0.51371	1.2775	0.028653	0.4693	-0.23328
0.74824	-0.090219	0.89266	-0.86556	1.6426	0.34143	-0.41467	0.21617	0.18579	-0.8776	0.9552	0.20338	-0.37529	-0.25376	1.2879	1.1561	0.47548	-0.41627	0.63274	0.045165	0.31502	0.96101	0.50977	-0.2332	1.0393	-1.1144	0.46628	0.87725	1.1936	-0.98737	0.24596	1.0395	0.14319	0.69	1.6872	1.8335	-0.31728	-0.35021	1.4762	1.4934	-0.79482	1.4902	0.18819	0.27824	-1.2288	0.84021	-0.29048	0.48833	0.81074	0.078831
-12.709	-13.668	-13.052	-13.953	-13.271	-13.811	-13.622	-13.938	-13.063	-13.273	-13.893	-14.063	-13.114	-13.741	-12.985	-14.946	-13.35	-13.603	-13.283	-14.058	-12.701	-13.192	-14.194	-13.613	-13.66	-13.437	-13.109	-13.167	-12.769	-13.969	-13.591	-13.196	-12.941	-13.24	-14.81	-13.476	-13.777	-13.496	-14.302	-13.939	-12.944	-13.807	-13.397	-12.716	-13.363	-13.621	-13.571	-13.51	-13.525	-13.319
9.0255	8.8453	8.7107	9.6043	7.6411	8.2391	8.3324	7.6628	7.9275	8.3546	7.7796	7.8617	8.5651	9.5985	8.5571	8.8855	7.6347	8.1702	8.7848	8.1591	9.3127	8.8587	8.1967	9.4852	8.8433	8.7835	8.9947	7.939	8.5713	9.619	9.2408	6.9642	7.785	9.1469	8.7572	10.08	8.3657	7.4205	9.0097	8.3853	8.7303	9.2857	9.1074	7.7638	8.6962	9.5792	8.3682	8.8536	7.7163	7.8448
-0.85724	0.030606	0.81857	1.2944	-0.12684	-0.74862	-0.4272	0.11442	0.6983	-0.36779	-0.82186	0.89594	-0.024283	-1.1798	0.019147	0.50533	-0.48703	-0.053584	0.072076	0.49934	0.84624	0.41939	-0.60715	0.35697	-1.0347	-0.01644	-0.29546	0.7969	-0.3872	0.52702	1.0359	-0.48464	-0.21644	-0.84679	0.54915	-0.54848	-0.2443	-0.47097	0.35195	0.96761	0.37634	-0.29939	0.29424	0.042296	0.44218	0.41893	0.72371	0.43843	0.49057	0.39493
-5.5573	-5.9148	-5.3618	-4.5908	-5.8038	-5.2097	-5.1096	-5.8358	-6.8874	-5.7087	-4.5706	-4.7434	-6.2982	-5.209	-5.2024	-5.4968	-5.4577	-5.695	-5.0561	-6.3263	-5.1276	-5.3073	-6.8565	-5.6441	-4.2181	-5.6373	-5.8862	-6.6757	-6.0847	-6.9551	-5.0648	-4.972	-6.2328	-4.8641	-5.7121	-4.6834	-5.6833	-4.2328	-5.1462	-6.159	-3.8533	-5.3487	-6.8695	-4.5654	-4.8742	-4.8872	-5.5408	-4.23	-6.0542	-5.3089
-1.2073	-2.1999	-0.74306	-1.6094	-1.7108	-1.303	-2.4557	-2.4577	-1.1703	-1.3665	0.69681	-1.8792	-0.84786	-1.0566	-1.4287	-1.8499	-2.4739	-1.8378	-0.39298	-2.3348	-2.6565	-1.725	-1.2887	-1.6206	-1.0343	-1.1476	-2.6516	-0.76965	-1.8148	-1.7549	-1.5157	-0.57227	-1.2667	-0.74418	-0.46158	-1.3502	-1.9513	-2.5308	-2.4429	-1.3017	-0.85055	-2.692	-1.6408	-1.2657	-1.0016	-1.8272	-1.7488	-1.4966	-1.1858	-1.5091
1.8218	2.76	1.5815	1.4716	2.6115	1.9891	1.9378	1.7118	1.1902	2.1884	1.8418	0.56455	2.1819	2.9264	1.5017	2.2505	2.9002	1.8493	1.2186	0.97694	2.215	2.6482	2.3594	2.3999	1.3696	0.34256	0.7393	0.17908	1.3374	3.7381	0.60603	1.4203	1.4423	2.522	2.6174	1.0728	1.4635	1.6535	1.6925	1.3643	1.8946	2.667	2.1607	1.7899	0.994	2.3954	0.80619	1.7445	1.963	1.9322
-4.3393	-4.3764	-2.9274	-4.055	-3.714	-4.6588	-3.6809	-4.0481	-2.8402	-3.2048	-5.0101	-4.4031	-5.3365	-4.304	-4.8944	-4.1839	-3.6876	-4.5274	-3.9628	-4.6034	-4.261	-4.9027	-4.7222	-3.7504	-4.4347	-4.1218	-3.6243	-3.8364	-5.0046	-4.4425	-4.0061	-3.504	-4.2095	-4.2888	-5.056	-4.1156	-4.5676	-4.1378	-3.9756	-4.4814	-3.5112	-3.3799	-4.8807	-4.8051	-3.9823	-4.3281	-4.9411	-3.9381	-4.4584	-4.519
-13.682	-13.814	-13.628	-14.729	-15.499	-14.076	-14.663	-14.355	-13.833	-15.112	-15.659	-14.446	-14.503	-14.547	-14.117	-15.166	-13.943	-14.585	-15.009	-14.674	-14.165	-14.216	-16.214	-14.503	-13.776	-14.91	-14.757	-14.373	-14.512	-14.884	-14.983	-14.371	-15.617	-14.772	-14.933	-14.497	-14.781	-14.636	-14.797	-15.298	-14.163	-14.667	-14.624	-16.137	-14.973	-13.444	-14.974	-15.476	-13.611	-14.255
-10.649	-10.627	-11.347	-11.945	-11.029	-11.78	-11.078	-11.212	-10.883	-11.499	-10.472	-9.8755	-10.064	-10.66	-10.082	-10.233	-9.6941	-10.78	-11.961	-10.593	-11.035	-11.454	-10.85	-10.293	-11.569	-11.395	-11.116	-11.02	-10.665	-12.238	-10.501	-10.015	-10.338	-11.46	-9.8593	-11.728	-10.745	-10.643	-11.286	-10.165	-11.542	-10.497	-11.173	-10.531	-10.59	-11.137	-10.98	-10.109	-9.7162	-9.7902
6.582	7.609	7.1786	5.964	7.2903	7.4091	8.8957	6.3548	6.759	6.3765	7.7459	8.1837	6.8497	6.4404	7.2241	6.5013	6.8905	7.235	6.0564	6.823	6.7807	6.8495	7.0836	6.6492	5.9215	5.9089	6.7981	6.3134	6.8366	6.6364	6.7849	7.9922	7.5977	6.8376	7.0172	5.6598	6.0798	7.1842	7.3369	6.373	7.6882	6.8503	7.6441	7.6366	7.2609	6.4843	6.0345	5.9557	6.9072	7.9397
-4.3524	-5.8045	-4.9997	-4.5238	-4.0858	-5.2245	-4.7078	-5.848	-3.8132	-4.9775	-4.7691	-4.2039	-4.055	-4.9609	-5.4398	-4.867	-4.4577	-5.2904	-4.616	-5.6227	-5.5596	-4.7686	-4.6856	-4.2893	-4.7706	-5.4627	-4.6962	-5.5922	-5.5565	-3.981	-5.3647	-5.3344	-5.1664	-5.0295	-5.4803	-4.9759	-4.4026	-5.3525	-4.0876	-4.6953	-4.206	-5.6573	-5.1838	-4.2119	-5.4287	-5.0544	-5.4813	-5.4434	-4.5843	-5.9831
-6.9505	-6.6924	-6.6145	-5.9335	-6.0804	-5.7553	-6.0178	-6.2964	-6.967	-5.9017	-6.1925	-6.667	-7.164	-6.056	-7.8469	-5.4061	-5.9389	-6.7742	-6.3877	-7.3108	-6.585	-6.0692	-5.9342	-6.9967	-4.8064	-5.9506	-7.1302	-7.2135	-5.6902	-7.2038	-5.7101	-6.296	-8.0895	-6.4394	-7.0999	-6.0491	-5.5231	-7.0975	-6.4389	-5.5901	-5.8591	-6.5176	-6.9405	-6.0509	-7.6756	-6.126	-6.5249	-6.3137	-6.3528	-8.4534
-12.109	-13.194	-14.064	-12.165	-12.283	-13.542	-13.529	-13.299	-11.983	-12.356	-13.917	-14.337	-13.611	-13.139	-12.969	-13.357	-13.096	-12.051	-13.163	-12.076	-12.998	-13.583	-13.501	-13.304	-14.009	-12.705	-12.483	-13.86	-12.698	-13.33	-12.577	-13.137	-12.514	-12.97	-12.972	-12.582	-12.291	-12.792	-12.72	-12.672	-12.74	-12.548	-13.649	-12.512	-12.724	-13.091	-12.672	-13.497	-13.744	-13.027
-11.426	-10.728	-12.258	-10.917	-11.42	-11.66	-10.668	-11.636	-11.283	-11.831	-10.772	-12.217	-11.517	-12.228	-12.059	-12.29	-11.696	-11.638	-11.689	-12.307	-12.593	-10.693	-11.416	-11.797	-10.272	-11.52	-12.147	-10.706	-12.16	-11.042	-11.62	-10.748	-11.713	-11.382	-11.506	-12.09	-11.688	-12.046	-10.347	-10.937	-11.05	-11.194	-10.562	-11.713	-11.46	-11.79	-13.29	-11.699	-11.8	-11.539
-0.51419	0.51122	-0.88019	-0.12807	-0.75218	-1.1637	0.33083	-1.3666	0.52454	0.29245	-0.34162	0.045432	-0.8975	0.17438	-0.97141	-0.541	-0.42398	0.21162	-0.45118	0.51467	-0.58286	-0.074605	-0.8938	-0.38025	-0.62822	0.49737	-0.16161	-0.59306	-0.00083642	-0.49827	-0.76837	-0.077343	0.16443	-0.6698	0.28717	-1.0869	0.6911	-1.1174	-0.51464	-0.43748	0.90789	-0.20967	-0.8083	-0.046534	-0.19741	-0.83032	-0.30235	-1.1391	-0.048105	0.51668
-20.307	-21.143	-20.273	-19.97	-20.302	-20.351	-20.065	-21.219	-21.486	-20.676	-22.348	-21.194	-21.793	-19.486	-21.428	-21.703	-21.173	-20.517	-20.744	-19.97	-22.254	-20.372	-20.59	-20.893	-20.264	-20.981	-19.952	-21.124	-21.098	-21.126	-20.299	-20.965	-21.488	-20.535	-21.375	-20.576	-20.663	-20.635	-21.142	-20.728	-20.905	-20.545	-21.088	-22.049	-21.155	-20.896	-21.122	-21.504	-20.458	-21.069
-15.624	-14.309	-15.671	-14.505	-13.69	-14.762	-14.064	-14.381	-15.546	-14.544	-14.849	-14.68	-15.13	-15.269	-14.984	-15.451	-15.555	-14.617	-14.621	-14.822	-14.573	-14.337	-14.416	-14.364	-14.363	-16.324	-14.772	-14.654	-14.094	-15.555	-15.565	-14.399	-14.21	-14.297	-13.615	-16.21	-14.864	-13.841	-14.068	-14.303	-14.231	-13.959	-14.421	-14.077	-15.834	-15.643	-14.701	-13.976	-13.34	-15.698
-9.183	-9.8283	-8.1899	-10.03	-8.6939	-10.209	-8.9412	-9.4511	-9.1311	-8.8148	-9.224	-9.9811	-9.1409	-10.381	-7.4412	-9.8672	-9.6839	-9.3369	-10.01	-9.0088	-10.276	-9.0644	-9.2268	-9.87	-8.9835	-10.454	-9.7462	-9.8276	-9.0107	-8.7075	-9.2456	-9.0851	-9.1931	-9.1002	-8.794	-9.696	-9.428	-11.401	-11.461	-8.8372	-9.304	-9.6344	-8.7961	-9.6957	-10.325	-8.7644	-9.2869	-8.4014	-8.8093	-9.3257
-13.463	-12.718	-14.438	-12.94	-12.305	-12.985	-13.15	-14.062	-12.773	-13.184	-13.215	-13.063	-14.62	-13.513	-13.673	-13.058	-13.083	-12.794	-11.988	-12.547	-11.135	-12.923	-13.66	-13.193	-12.95	-12.827	-13.237	-13.256	-13.261	-14.166	-13.417	-12.855	-13.463	-13.657	-13.549	-12.139	-14.069	-12.441	-12.254	-13.929	-13.282	-12.189	-14.18	-12.908	-13.595	-12.621	-12.495	-14.041	-13.008	-13.15
-7.8014	-9.5749	-10.72	-8.9483	-9.3885	-9.033	-9.5894	-9.2033	-9.2813	-8.4782	-9.1563	-8.5208	-8.3533	-8.6461	-8.6207	-9.0005	-9.2399	-8.7425	-7.675	-9.4752	-8.3805	-9.3081	-9.793	-10.006	-7.901	-9.5842	-6.9312	-8.7982	-9.4374	-9.2271	-9.6468	-8.0354	-8.6881	-9.5798	-9.4805	-7.6431	-9.2214	-8.1477	-8.1832	-8.5156	-8.6894	-8.8298	-9.6144	-7.674	-9.6194	-8.9494	-8.7423	-10.35	-8.1247	-9.827
9.6783	10.193	9.8604	10.403	11.096	8.793	9.0385	9.2586	9.6577	9.6781	10.34	9.2769	10.165	10.776	10.715	9.7009	10.206	10.135	8.9858	9.4041	8.6595	9.3471	10.923	10.799	9.08	9.3374	10.267	10.718	10.505	9.5234	9.251	10.002	10.008	10.387	10.143	9.0128	9.7309	9.9775	10.857	9.1952	9.9643	9.7015	10.395	11.038	10.316	9.562	9.3909	9.142	9.9273	10.657
1.2849	1.0695	1.0154	2.1858	0.90428	1.0522	1.1216	0.60149	1.2284	1.5258	1.7188	0.25033	2.3662	1.8283	0.98932	0.84203	2.6832	0.74752	1.7728	1.7981	0.48539	0.45426	1.1221	1.1481	0.44466	0.82835	1.9803	1.4768	1.6422	2.8481	0.077705	1.1158	1.6864	1.5091	0.30158	1.4609	2.3431	0.94669	1.6376	0.53961	0.86746	1.7315	1.9729	1.7123	1.7652	2.0044	1.5221	0.93082	0.88299	0.58054
0.8177	1.0539	1.1771	-0.46131	-0.86645	1.3883	-0.58041	-0.14679	0.39453	-0.95307	0.60724	0.31896	0.59456	1.4688	0.16252	-0.19027	-0.17377	0.37793	0.084114	0.12287	1.2033	0.29837	0.43915	0.70047	-0.27449	0.16695	1.569	-0.081195	0.41794	-1.0989	0.30113	1.2805	0.2272	-0.52852	0.0078893	0.48084	0.34416	0.24547	-0.052593	1.2255	0.81665	0.84171	0.23733	1.552	0.91499	0.59199	-0.21969	-0.44975	-0.042407	-0.11039
0.36921	-0.56812	-0.048223	-0.66831	-0.28637	0.69304	-0.51798	0.48012	-0.037497	0.55546	0.012487	1.2732	0.45181	0.51158	-0.31916	0.13422	-1.6199	-0.1765	0.15513	-0.37541	-0.33315	-0.97776	0.16547	0.21598	-0.15612	-1.2829	-0.28305	0.75285	0.78765	0.16076	0.48815	-0.34655	-0.47348	-0.025304	0.6128	-0.67005	-0.51212	-0.11936	0.33284	0.22194	-0.80641	-0.64275	0.40377	-0.31545	-0.002195	0.62235	0.24564	0.89542	-0.33686	-1.0097
-8.4696	-9.3995	-8.7564	-8.097	-8.7644	-8.5369	-8.5682	-9.045	-8.5169	-9.4377	-9.646	-8.1003	-9.0382	-9.3136	-8.0378	-8.3706	-7.7495	-8.8952	-8.6538	-9.5081	-8.9113	-9.9972	-9.448	-9.5575	-9.2993	-10.059	-7.1908	-8.646	-7.5908	-8.7026	-9.8271	-9.3418	-9.0986	-9.1438	-8.3474	-9.1137	-9.8472	-9.9902	-9.1372	-8.7447	-8.6	-8.7671	-9.9348	-8.9586	-8.6295	-8.0039	-9.6117	-8.9393	-9.2215	-10.062
-1.3937	-0.62166	-1.0828	-1.8088	-2.1439	-1.1469	-1.4458	-1.4461	-0.31666	-1.1059	-0.20172	-1.7481	-1.2792	-1.4204	-1.548	-1.8764	-1.2024	-2.1242	-1.3646	-1.7974	-1.9147	-1.4867	-1.6436	-0.94721	-0.5269	-1.4056	-2.0167	-1.6222	-0.74435	-0.72782	-1.0934	-1.8331	-1.1695	-1.2546	-2.0481	-1.0768	-1.7587	-1.6665	-2.3758	-0.93796	-1.3683	-1.7501	-1.4782	-1.6	-2.4119	-1.851	-2.0048	-2.1593	-0.6258	-1.2984
-0.93099	-2.0508	-0.9426	-1.0533	-0.9258	-1.1656	-1.1294	-0.95572	-1.6129	-1.6136	-1.5654	-1.9914	-1.3888	-0.69642	-1.1426	-1.6683	-2.3998	-1.1084	-1.1526	-1.8469	-1.6836	-0.99107	-1.6649	-1.0219	-2.0347	-0.47205	-1.5299	-0.96559	-1.7989	-1.0249	-1.0235	-0.34398	-1.3371	-1.7321	-1.8493	-1.2601	-0.75671	-1.7797	-0.96868	-2.0236	-1.4574	-0.72734	-0.86732	-1.4422	-2.2325	-1.8285	-1.484	-0.81866	-0.77755	-1.4351
-4.3698	-3.285	-3.9467	-3.376	-3.6349	-4.1629	-3.5818	-3.6659	-4.7539	-4.6034	-3.8429	-4.4789	-3.597	-4.3007	-5.0769	-3.5273	-3.8927	-4.6501	-4.363	-3.2157	-4.1869	-4.129	-4.4111	-4.0482	-4.7166	-4.2055	-4.5036	-4.0815	-3.9242	-3.6832	-4.2626	-4.0133	-3.7369	-3.9047	-4.3249	-2.734	-3.4641	-3.8911	-4.6633	-3.4351	-4.4546	-4.4422	-4.0237	-4.5592	-3.6554	-3.8369	-3.7039	-3.5574	-3.9308	-4.6081
-12.897	-12.133	-12.954	-13.499	-13.001	-13.174	-11.897	-13.377	-13.225	-12.191	-12.296	-13.785	-12.334	-12.165	-12.09	-11.944	-12.474	-11.159	-12.544	-12.341	-12.209	-12.987	-11.911	-12.918	-12.528	-13.566	-12.631	-12.87	-12.605	-13.879	-13.336	-11.146	-13.03	-11.893	-12.332	-13.357	-12.174	-13	-12.51	-12.542	-13.527	-12.805	-12.596	-12.074	-12.822	-13.395	-12.684	-13.239	-12.773	-12.322
-5.9944	-6.7362	-6.2531	-5.3092	-5.4703	-5.3352	-5.6133	-5.1117	-5.9969	-4.8515	-5.3781	-7.0635	-4.8411	-5.0552	-5.4964	-6.9798	-4.4905	-5.7181	-5.6791	-6.0927	-4.5259	-5.1332	-6.0318	-5.4269	-5.631	-5.5696	-4.6938	-6.1012	-5.7801	-5.904	-4.7707	-5.601	-4.2044	-5.3664	-5.5299	-5.879	-5.4207	-4.8894	-4.8486	-5.0684	-7.0195	-5.4008	-5.3222	-5.4578	-3.9794	-5.3089	-4.4019	-3.6078	-5.6223	-4.9466
-10.846	-9.655	-10.418	-10.837	-10.025	-10.633	-9.3304	-10.355	-9.5529	-9.8182	-9.6108	-10.145	-11.01	-9.5399	-10.447	-9.3993	-10.213	-9.035	-9.5623	-9.5611	-10.532	-10.67	-10.373	-9.9898	-10.287	-10.37	-9.9333	-9.4289	-10.228	-10.51	-9.8449	-10.521	-10.521	-10.52	-10.865	-10.052	-10.153	-11.338	-11.051	-9.4463	-10.142	-10.214	-8.6138	-8.8954	-10.958	-11.084	-10.002	-10.241	-9.656	-9.8821
-5.3675	-4.6844	-5.2807	-6.2942	-5.5921	-5.7862	-6.3282	-5.7057	-5.5776	-5.2181	-5.8302	-5.8632	-5.5552	-5.643	-5.1179	-5.783	-5.2988	-4.7623	-4.7028	-3.3881	-5.6111	-5.7303	-5.6754	-5.7515	-4.846	-4.7576	-5.9879	-5.9385	-4.8734	-5.9022	-5.8839	-6.0793	-6.439	-5.8223	-5.9335	-5.1329	-5.4541	-6.1489	-5.9081	-6.0128	-5.1211	-5.4942	-6.0939	-5.7904	-6.3539	-5.6644	-4.5245	-4.4004	-5.6073	-5.7654
-21.527	-21.466	-21.732	-20.696	-19.93	-20.139	-20.303	-22.358	-21.141	-21.061	-21.396	-20.327	-21.942	-19.308	-21.185	-20.678	-20.327	-20.263	-19.801	-20.214	-19.975	-19.326	-20.593	-20.56	-20.692	-20.58	-21.56	-20.688	-19.978	-20.872	-19.954	-21.177	-21.185	-21.96	-21.379	-20.81	-21.531	-21.226	-21.389	-21.041	-20.979	-21.359	-20.996	-20.322	-20.773	-20.867	-20.132	-20.96	-20.487	-21.218
-1.7799	-1.3743	-0.14174	-2.7908	-1.1188	-1.2689	-2.4606	-0.78841	-1.0944	-1.2125	-1.8343	-0.41561	-1.1009	-1.9622	-1.9779	-1.3549	-1.6612	-1.2491	-1.5825	-0.69924	-0.56317	-1.4992	-1.9279	-0.867	-0.647	-0.48522	-1.5135	-1.0489	-1.7853	-0.92774	-1.4485	-1.0067	-0.9609	-0.64915	-1.354	-1.6923	-0.45176	-0.77691	-0.50529	-1.1996	-1.1738	-1.6189	-1.2869	-2.0471	-1.3659	-0.92333	-1.2759	-1.3014	-1.4658	-0.7781
0.43363	-1.4405	-2.2341	-0.38946	-2.3086	-1.9715	-1.789	-0.83244	-1.0446	-1.0596	-2.1208	-1.4876	-0.86598	-1.0104	-2.3785	-1.3684	-1.5726	-0.31398	-1.8899	-2.5376	-1.8973	-0.63027	-1.0117	-1.6268	-1.489	-2.1154	-1.6389	-0.6303	-0.43888	-0.65682	-0.87598	-1.2451	-1.6982	-3.1793	-0.3343	-1.4691	-1.9761	-1.3217	-1.196	-1.9558	-1.7034	-1.5206	-0.73235	-0.88689	-1.468	-1.7529	-2.0904	-1.2522	-1.5933	-1.3152
-2.9204	-2.9202	-1.9654	-2.9205	-2.3734	-2.2024	-2.1669	-2.2258	-1.3788	-2.2211	-2.7975	-2.4901	-2.4846	-2.7957	-2.2962	-1.8551	-2.8878	-2.5673	-2.0851	-3.3677	-2.6391	-3.1356	-2.7876	-2.8425	-2.7141	-3.3125	-1.9666	-1.7434	-1.5603	-2.5507	-2.4876	-3.1148	-1.4162	-2.617	-3.37	-2.7652	-2.5476	-3.2933	-2.7893	-3.8607	-2.5502	-2.9543	-2.4307	-2.5125	-2.2503	-1.7136	-2.3451	-3.1836	-3.4283	-2.2386
-21.131	-20.563	-21.661	-20.852	-21.596	-20.3	-21.648	-20.425	-20.891	-20.626	-19.581	-21.014	-21.124	-20.767	-21.417	-20.836	-21.092	-19.772	-19.504	-20.006	-19.804	-20.205	-19.958	-21.87	-21.025	-20.482	-20.061	-21.016	-19.93	-19.652	-21.261	-21.474	-21.434	-21.822	-21.174	-20.065	-20.623	-20.663	-20.794	-21.873	-20.329	-20.693	-20.796	-20.638	-21.106	-20.296	-20.189	-20.473	-19.788	-20.248
-0.20745	0.5429	-0.43321	-0.30103	-0.20095	-0.19511	0.14189	-0.11158	-1.1956	-1.0513	-0.95997	-0.1676	0.13932	-0.43282	-0.67934	0.065438	0.43318	-0.62201	-0.14733	-0.49331	0.21316	0.33773	0.030908	0.02451	-0.11483	-0.36343	-2.0045	-0.12014	-0.33162	0.58517	-0.58362	-0.18997	-1.0097	-0.34088	0.29822	-1.0631	0.62624	-0.97464	0.4825	1.0499	1.2312	0.095414	-0.24467	0.68031	0.22741	-0.10554	0.21152	1.2539	0.29302	-0.013257
3.538	3.5009	2.3171	2.9452	2.9778	2.3797	2.6739	2.6635	2.9829	3.477	3.6483	3.0581	2.5369	2.6027	3.3911	4.8178	4.5411	3.5581	2.2191	2.8007	1.915	1.5442	2.6442	2.1552	2.4317	3.0072	2.5628	2.5537	3.0592	2.8698	1.7644	3.204	3.1899	3.1432	2.8045	2.2824	2.168	3.1616	3.291	3.5386	3.1319	2.6871	2.6858	3.0849	3.9981	2.536	4.0193	2.2657	1.704	2.9435
-12.899	-12.695	-13.193	-11.967	-13.184	-13.392	-12.299	-13.04	-11.639	-13.729	-13.337	-13.06	-13.5	-12.86	-13.489	-13.316	-13.219	-13.614	-13.326	-11.683	-12.389	-13.218	-12.679	-13.775	-13.16	-14.354	-12.787	-14.051	-13.645	-12.993	-12.79	-13.877	-14.136	-13.016	-13.1	-12.163	-12.314	-11.94	-13.136	-13.187	-13.331	-12.909	-13.327	-13.813	-13.593	-12.254	-12.421	-13.169	-14.265	-14.232
-11.647	-11.353	-11.289	-12.265	-11.956	-11.928	-12.534	-11.269	-12.074	-12.143	-10.959	-10.939	-11.681	-11.356	-11.511	-11.943	-11.485	-11.863	-12.363	-12.214	-11.392	-12.051	-12.416	-12.271	-11.709	-10.8	-11.792	-12.259	-12.008	-10.91	-10.62	-10.976	-12.469	-11.736	-13.25	-11.18	-12.504	-12.271	-10.604	-12.303	-12.971	-11.464	-11.646	-11.696	-11.219	-10.665	-11.844	-10.788	-12.914	-11.086
3.4295	3.2348	3.4586	3.0933	2.4255	2.8367	3.227	3.2513	2.7056	2.6519	2.5905	3.2469	4.7042	3.5817	2.9888	2.3798	1.8458	2.0425	3.5659	2.4285	3.265	1.4323	3.8548	1.9523	3.1417	3.3184	2.5999	1.8125	3.5153	2.1321	3.1442	3.705	2.4127	3.594	3.8601	3.9585	3.8588	3.637	2.671	2.5408	3.668	2.0116	3.8365	2.1088	2.7533	3.2992	3.7434	3.9888	2.1487	1.9907
-14.74	-15.436	-14.602	-13.371	-14.392	-15.289	-15.408	-15.32	-15.471	-15.198	-14.146	-14.219	-14.393	-15.299	-13.884	-14.997	-14.459	-15.253	-14.921	-14.148	-15.647	-15.09	-15.016	-14.735	-14.792	-14.495	-14.385	-14.226	-14.614	-14.375	-14.438	-15.656	-14.975	-15.316	-14.911	-13.846	-14.898	-13.666	-15.47	-14.904	-13.282	-14.364	-13.785	-14.287	-13.716	-14.203	-13.21	-14.385	-15.191	-14.758
8.9933	8.0029	8.992	9.2855	9.7046	10.202	9.2535	8.78	9.0274	8.7178	7.9767	7.7391	9.2376	8.605	9.339	8.3543	7.9523	8.8754	9.0632	8.5665	8.4642	7.5122	7.8501	9.2386	8.5606	8.5636	9.3826	7.7419	8.183	8.2531	9.3714	7.7644	7.9546	9.2276	9.0295	8.3384	7.4944	8.3798	7.876	7.9114	9.1164	8.922	9.2228	9.0935	8.276	8.6664	8.4444	7.7724	7.6451	8.8316
-21.001	-20.968	-19.92	-21.873	-20.441	-20.922	-20.96	-21.725	-20.065	-19.925	-20.498	-20.429	-21.957	-20.607	-20.629	-21.104	-21.843	-21.555	-21.022	-20.804	-19.087	-21.127	-20.101	-20.24	-21.424	-21.1	-20.634	-20.724	-21.299	-20.812	-19.659	-20.959	-20.651	-21.856	-20.062	-19.514	-20.005	-20.919	-20.811	-21.029	-20.869	-21.535	-22.034	-21.531	-18.98	-21.224	-19.577	-20.819	-20.864	-21.096
0.4348	0.59654	0.99494	-0.062445	1.3926	0.1993	0.50365	0.95568	0.93351	0.37203	0.69918	0.66017	0.0068867	1.0568	0.69611	-0.18858	0.44938	0.04507	0.63812	1.9716	-0.079595	-0.73988	1.7454	0.028212	1.1217	0.081268	-0.42958	-0.098245	-0.43217	0.26338	0.31423	-0.19259	0.71663	0.58941	1.2536	0.1991	0.33772	0.34985	0.68001	1.7176	0.25108	0.23538	0.2273	-0.51066	-0.17242	-0.018124	0.1402	0.52096	-1.5274	0.41381
-5.1253	-5.5038	-4.5476	-4.3404	-3.3708	-5.5255	-4.8838	-4.2455	-4.0865	-3.835	-4.9548	-5.758	-5.9498	-4.7578	-4.3502	-5.5634	-4.0982	-3.8025	-5.2266	-4.7151	-4.3801	-5.0323	-5.0257	-4.6269	-4.5833	-4.9143	-5.118	-3.6885	-4.1071	-4.3379	-5.3549	-4.4915	-5.053	-4.5835	-5.8082	-4.24	-4.6262	-4.3015	-4.9728	-5.0864	-5.5363	-5.2734	-3.8991	-5.31	-4.9652	-4.2774	-4.9833	-5.4542	-4.0339	-4.3373
-0.30083	-0.10864	0.62382	-1.0462	-0.65621	-0.48594	-1.3948	0.020661	-0.23311	0.14867	-0.38494	-0.018029	-2.2311	0.26284	-0.14852	0.4928	0.35551	-0.80786	-1.2794	-0.0050558	-1.4057	-0.37547	0.98073	-0.040608	0.036702	-0.086118	-0.15489	-1.0729	-0.0809	-0.85859	-0.69192	-0.069444	-0.035626	-0.21639	-0.48353	-0.3874	0.67269	0.028731	0.45986	-0.42218	-0.055687	-0.17383	-0.23774	0.013751	-0.1884	1.2359	-0.49097	-1.0882	-0.91834	0.97623
3.2234	2.0732	3.0653	2.0635	2.0487	2.9944	3.5091	2.9803	1.4905	2.6063	2.087	1.975	1.6875	2.7353	3.6053	1.1813	2.723	1.8586	2.8663	3.0132	2.2829	3.654	1.0021	3.646	1.6766	3.0423	2.6313	1.4505	2.2997	2.6114	3.3941	2.0841	2.0776	2.2512	2.6396	2.7844	2.5728	2.9047	2.4806	2.7946	2.1954	1.9918	2.6131	2.2567	2.5452	1.5281	1.8949	3.5723	2.5187	0.92669
-14.704	-13.934	-15.608	-15.97	-15.269	-14.803	-15.012	-13.685	-15.265	-14.731	-14.827	-15.223	-13.849	-14.768	-15.778	-13.635	-15.177	-13.344	-14.568	-14.539	-13.869	-13.524	-15.604	-13.949	-14.112	-15.258	-14.532	-14.006	-14.36	-15.314	-15.505	-14.764	-15.398	-15.456	-14.553	-14.785	-14.895	-14.995	-15.946	-14.837	-14.373	-14.572	-14.901	-15.631	-14.606	-14.105	-13.374	-13.779	-15.007	-14.318
8.6698	7.7692	9.026	7.3607	8.4234	8.6981	7.3181	7.6976	8.2705	7.9807	8.0671	8.9354	8.0238	7.5772	7.7151	8.0001	7.8696	6.7273	7.9772	7.2774	8.4426	7.2808	7.2949	8.2433	6.9989	8.9224	8.5543	8.595	7.879	8.8236	8.5241	8.4836	7.7343	8.1718	7.9574	8.4046	9.9106	7.172	8.609	8.3178	8.1541	7.1871	7.2219	8.7076	7.2253	8.705	6.6946	6.8913	8.3383	8.4891
-11.746	-11.93	-12.365	-11.942	-12.648	-11.055	-10.907	-10.409	-12.097	-12.681	-11.921	-10.885	-12.48	-11.771	-12.452	-11.008	-12.845	-11.964	-12.321	-12.545	-12.249	-12	-11.986	-12.642	-13.04	-10.99	-11.729	-12.529	-12.118	-11.975	-12.264	-13.384	-12.614	-12.223	-12.402	-11.515	-11.444	-12.037	-11.547	-10.715	-11.267	-12.484	-11.98	-11.807	-10.786	-12.224	-10.745	-12.276	-12.383	-11.717
1.6689	2.4362	1.7199	0.40045	0.60665	2.0369	1.1681	2.7682	1.8313	0.98252	1.4523	1.7001	2.6874	1.4844	0.85481	2.0163	1.9731	0.71858	0.9544	1.6832	2.5262	1.916	0.24047	1.2909	1.065	1.7728	2.4958	1.0168	1.8577	0.74444	1.3423	2.235	0.49075	1.869	1.7917	1.8946	1.3229	0.64214	1.5448	1.6509	2.198	1.6299	1.1188	3.6724	1.661	2.0179	0.56638	2.12	0.72441	1.9283
-10.58	-9.4917	-9.6641	-9.4376	-8.9821	-9.355	-8.6244	-8.9618	-9.4864	-9.669	-9.9426	-9.5337	-9.3086	-8.7437	-9.4898	-8.9946	-9.7341	-9.2545	-8.3584	-9.0563	-9.6348	-9.5602	-9.4836	-9.1949	-8.5683	-9.2046	-8.3077	-9.0825	-10.122	-9.6241	-8.8507	-9.7434	-9.1999	-8.9118	-9.3037	-8.6007	-10.765	-7.8829	-8.6011	-8.6236	-8.7783	-10.078	-7.4338	-10.042	-8.5504	-10.076	-9.3701	-10.147	-10.928	-9.6322
-10.93	-11.816	-10.658	-11.9	-11.755	-10.127	-10.477	-11.613	-10.638	-11.239	-10.019	-10.307	-10.588	-10.715	-10.368	-10.892	-11.094	-10.008	-10.471	-10.378	-10.391	-11.164	-10.646	-11.068	-11.174	-9.2638	-10.269	-9.275	-11.175	-11.441	-11.812	-11.128	-11.358	-10.589	-11.114	-9.9174	-10.374	-11.505	-11.267	-11.071	-10.801	-11.385	-11.077	-11.254	-10.071	-11.546	-9.825	-11.524	-11.192	-10.929
-9.1573	-10.281	-8.7003	-10.92	-9.3888	-9.6776	-9.1786	-9.3122	-9.5907	-8.5106	-9.3528	-8.3392	-8.5156	-8.6379	-9.6821	-9.6241	-9.2293	-9.2112	-9.6482	-10.126	-8.7711	-9.3957	-9.5326	-8.441	-9.054	-8.9832	-8.2783	-8.9084	-9.5529	-9.1418	-7.5807	-9.0229	-8.9899	-8.4382	-9.1916	-8.735	-8.7586	-8.0913	-9.6502	-9.3036	-8.8511	-9.5805	-9.017	-9.5117	-8.139	-10.663	-9.0325	-10.027	-8.296	-10.303
-22.726	-22.55	-22.435	-22.037	-21.936	-22.063	-21.578	-22.151	-22.105	-22.123	-21.661	-21.601	-21.423	-21.754	-21.275	-23.828	-22.243	-22.961	-20.604	-21.511	-21.822	-22.7	-20.742	-22.828	-22.796	-22.248	-22.736	-22.09	-22.32	-21.568	-22.107	-23.387	-21.559	-22.761	-22.038	-21.518	-23.018	-21.179	-21.963	-22.526	-22.228	-22.503	-22.25	-22.136	-22.398	-23.126	-22.439	-21.011	-21.401	-21.303
-14.072	-12.912	-13.875	-13.983	-14.27	-13.497	-13.161	-14.403	-13.799	-14.225	-13.977	-14.681	-13.411	-13.467	-14.832	-14.872	-14.378	-13.91	-14.516	-13.082	-13.803	-13.597	-13.686	-13.856	-14.898	-14.741	-14.208	-14.49	-14.36	-14.426	-13.928	-14.229	-14.041	-12.934	-14.334	-14.59	-14.707	-14.589	-13.61	-14.948	-14.628	-14.148	-14.69	-13.388	-14.091	-13.653	-13.903	-14.451	-13.539	-13.448
2.9082	3.2651	2.9409	1.7385	1.7866	2.6978	3.6586	3.1268	1.8592	2.4664	2.2495	2.2368	2.988	2.0946	3.0582	3.2744	3.1026	2.2896	2.7255	2.8753	2.0493	2.8801	2.6309	2.0112	3.0978	1.6898	2.3278	2.7613	3.1337	1.955	2.5158	2.6082	2.6383	3.0367	3.2913	2.751	2.2263	3.6515	1.7394	1.7137	2.8282	2.0645	1.8125	3.0459	1.5349	1.6529	3.2443	2.0379	3.5071	2.583
-22.469	-22.954	-21.937	-22.089	-21.145	-21.566	-21.38	-22.385	-22.312	-21.607	-21.509	-22.179	-22.25	-22.08	-22.042	-23.007	-22.172	-21.381	-21.205	-21.021	-21.997	-21.977	-21.855	-21.478	-22.807	-21.537	-22.865	-20.857	-22.587	-20.749	-22.844	-21.085	-21.603	-23.249	-22.482	-22.114	-22.812	-22.156	-20.719	-20.958	-22.578	-20.721	-21.662	-22.519	-21.288	-22.522	-20.839	-22.317	-21.729	-22.47
-2.7635	-2.9436	-2.8442	-3.9582	-2.5333	-3.2081	-2.5229	-2.7237	-3.6578	-3.2421	-2.7548	-4.3452	-4.1444	-3.1029	-3.881	-2.5197	-3.9434	-3.7288	-1.7571	-3.8535	-3.6783	-2.2533	-3.0063	-3.4193	-2.6034	-1.9439	-3.2765	-2.889	-3.8575	-2.9689	-2.6268	-4.0036	-3.4583	-3.5569	-3.6195	-2.0353	-3.8664	-4.4283	-3.0096	-2.8185	-3.5377	-2.7686	-4.2542	-2.5906	-4.2068	-3.8365	-3.2363	-2.2962	-4.027	-3.0583
-2.5589	-1.3018	-3.2352	-1.5359	-2.7995	-2.0682	-2.6307	-1.4271	-2.3196	-1.8283	-2.9782	-2.3152	-2.2165	-2.1362	-1.9098	-1.4827	-2.2189	-2.1391	-3.302	-2.8419	-2.2064	-1.7955	-2.5993	-2.8069	-3.0356	-2.3127	-2.7431	-3.0161	-3.6644	-2.4663	-2.7803	-2.1831	-2.7929	-1.5004	-1.9666	-3.5039	-2.2297	-2.9449	-2.4853	-3.099	-2.838	-2.6903	-2.7668	-2.5648	-2.5542	-2.2685	-2.1998	-3.2857	-2.2515	-2.8371
-13.027	-11.725	-11.727	-11.313	-12.1	-11.139	-11.03	-11.756	-10.309	-11.651	-11.508	-12.088	-12.119	-12.502	-11.175	-10.867	-11.794	-12.765	-10.899	-12.362	-11.117	-11.833	-12.419	-12.127	-11.676	-12.35	-11.656	-12.678	-10.322	-11.382	-11.097	-12.021	-12.167	-12.089	-11.383	-11.951	-11.964	-11.408	-12.338	-12.112	-11.181	-12.32	-13.022	-11.962	-11.117	-11.954	-11.283	-11.686	-12.709	-13.101
-15.074	-14.473	-14.169	-12.963	-15.359	-13.94	-14.43	-13.249	-13.963	-14.809	-13.971	-15.093	-14.19	-14.499	-13.597	-14.03	-14.557	-14.218	-13.268	-13.908	-15.001	-14.126	-14.034	-13.876	-15.258	-13.589	-13.712	-13.81	-13.836	-14.845	-12.752	-14.933	-14.047	-13.43	-13.84	-14.944	-13.838	-13.247	-13.627	-13.777	-14.601	-12.67	-14.486	-14.507	-12.857	-14.191	-13.142	-14.507	-15.501	-13.39
-3.588	-5.5706	-3.5177	-3.9134	-4.9396	-3.3703	-4.3903	-4.8619	-4.2241	-4.6564	-4.0246	-4.5942	-3.9607	-3.7466	-3.6459	-3.9056	-5.6372	-3.6264	-4.6003	-4.085	-2.9945	-4.0145	-4.497	-3.7618	-3.3176	-4.8928	-4.527	-3.9844	-4.6532	-4.0561	-3.6802	-4.6283	-4.4898	-4.1661	-4.9696	-4.3829	-3.4763	-4.6018	-5.1994	-4.7496	-4.4478	-3.9687	-4.9253	-3.8083	-4.236	-4.5987	-3.6037	-4.3285	-4.9531	-4.2893
-0.11286	0.47355	-0.67579	-0.27983	-0.080383	-0.64166	-0.65669	0.51819	-0.659	-0.70795	-1.5485	-0.095967	-0.99129	-0.12519	0.1927	-0.60639	-0.6281	0.29505	-0.037052	-0.26412	0.36107	0.46262	0.87317	0.13105	0.46222	0.09341	-1.0766	-0.77457	0.30949	-0.29517	-1.266	-0.54143	-0.21828	-0.35318	-1.1302	-0.46121	0.11962	-0.78385	0.29267	0.60869	-0.55741	0.61181	0.23525	-0.90706	-0.35291	-0.16069	0.024649	-0.071324	-0.28248	0.13972
2.1123	2.2725	1.5472	1.031	1.5403	2.0552	3.431	1.444	2.5719	2.523	3.2699	1.1599	1.2659	3.1356	1.8844	2.4804	1.9753	2.5602	1.793	1.1842	1.7617	1.8354	1.2258	2.2302	1.7988	1.5491	1.0083	2.2873	2.1312	1.5395	1.3205	1.834	1.2184	1.1026	0.94041	0.83835	2.7133	1.9627	0.47702	1.1472	1.5448	0.34838	2.6284	2.2356	1.7861	2.1743	1.8804	2.2487	1.4268	1.927
4.4612	4.1849	4.0484	4.3667	4.6685	4.505	4.4913	4.8622	3.9779	4.9352	4.7717	4.5039	5.3933	3.2788	3.6408	4.3042	5.483	4.575	3.9222	4.5403	3.6604	5.0402	3.8016	4.1483	4.7732	4.489	5.5488	3.7186	3.8984	4.6961	3.9384	4.0422	4.4318	4.0837	4.7727	4.9086	4.1456	4.7134	4.9651	3.5444	4.2005	5.1908	4.8627	4.6412	5.5169	4.6048	3.5444	4.44	4.3033	5.1225
-10.96	-10.635	-10.323	-11.168	-11.374	-10.972	-9.9548	-10.491	-10.305	-10.775	-10.354	-12.741	-11.203	-10.773	-11.315	-10.613	-10.276	-10.108	-10.605	-9.5866	-10.843	-10.849	-11.369	-10.52	-10.257	-9.4923	-9.4021	-11.755	-11.21	-11.467	-9.7274	-10.91	-10.158	-10.116	-11.447	-11.245	-10.866	-11.39	-10.552	-10.281	-10.483	-11.024	-10.884	-9.924	-10.477	-10.624	-11.083	-11.347	-11.115	-10.289
-11.45	-10.865	-11.013	-11.792	-11.886	-12.146	-12.443	-11.637	-11.846	-11.585	-11.985	-11.952	-11.567	-11.995	-11.623	-12.46	-11.546	-10.733	-12.586	-11.865	-10.44	-10.433	-12.163	-11.978	-11.996	-11.964	-11.906	-11.483	-10.995	-10.909	-10.015	-11.286	-11.802	-11.168	-11.524	-12.61	-10.357	-11.358	-11.468	-11.303	-10.617	-10.469	-11.394	-9.8892	-11.766	-10.946	-10.721	-11.453	-11.19	-11.183
0.39489	0.47825	-0.43522	0.82343	-0.34361	0.54488	-0.28792	0.48663	0.37031	-0.48988	0.42977	-0.33307	0.3461	0.21559	-0.34573	0.2152	0.65001	0.74272	1.0351	0.017394	0.94889	-0.02179	-0.041237	0.63271	0.04707	0.54948	1.5068	-0.43043	0.75171	-0.65025	0.31815	-0.40978	-0.54903	-0.082474	-0.021898	0.22953	0.24065	0.36236	1.2097	-0.18296	1.7835	0.43329	0.60058	-0.14914	-0.30942	1.5611	0.54594	1.0204	0.18068	0.084309
-1.7138	-2.0785	-1.8705	-2.2918	-1.779	-2.6573	-2.7137	-1.0306	-1.6381	-1.2338	-1.7315	-1.6077	-1.1976	-1.1918	-0.93027	-1.4572	-2.2254	-1.8527	-1.9406	-1.5468	-1.4549	-2.7437	-2.1519	-2.3473	-1.9558	-1.9841	-1.9593	-1.0217	-2.3693	-1.2176	-0.13551	-2.6197	-3.2198	-1.6774	-2.5293	-1.8952	-2.5474	-2.5803	-2.1999	-2.0698	-1.9617	-1.2253	-1.6175	-2.3897	-2.5088	-1.6932	-1.1164	-2.1005	-2.7604	-1.2942
-0.44584	0.44777	-1.3895	-1.033	1.0449	-0.73349	0.15545	-0.55772	0.16712	0.89921	-1.6122	-0.13684	0.82775	0.25979	-0.18804	0.24413	0.79509	-0.46101	0.92808	-0.22884	0.10947	0.32558	-0.90746	-1.1388	0.06686	-0.3526	-0.93757	-0.17917	0.2923	-0.22576	0.14156	0.54991	0.58326	0.28163	0.54414	-0.29235	0.71619	-1.4842	0.67369	1.0321	-0.058451	0.34896	0.84911	-0.1717	1.0251	0.06352	-0.2186	0.5768	-0.8888	1.1634
2.1071	2.0784	0.81669	2.191	1.0318	1.0917	1.6894	2.2976	2.7358	2.652	1.2579	2.1712	1.6504	1.7087	2.0385	1.9386	1.2432	0.56989	1.0051	1.8849	1.3262	1.6317	1.591	1.7696	1.6782	2.2844	1.7015	2.7698	2.1337	1.5266	2.0208	2.3463	1.5514	1.9992	1.6897	1.7456	1.4257	2.4491	1.5051	1.0493	1.0724	2.794	1.3483	1.66	1.613	1.8103	0.21196	1.9682	1.4716	0.93693
-12.44	-12.6	-13.069	-13.728	-13.117	-12.744	-13.437	-13.542	-13.001	-13.408	-13.387	-12.869	-13.886	-13.541	-14.055	-12.837	-12.848	-14.439	-13.738	-12.976	-14.388	-12.966	-14.657	-13.476	-12.519	-13.803	-13.24	-14.298	-12.739	-13.26	-12.617	-12.462	-12.868	-12.628	-11.882	-12.536	-12.678	-12.924	-13.739	-14.064	-13.132	-13.229	-12.438	-12.926	-12.787	-12.232	-15.003	-14.217	-12.109	-12.991
-4.1928	-3.3611	-5.099	-3.3337	-4.1899	-4.7286	-4.2393	-3.1102	-4.0871	-3.0757	-2.6311	-3.6251	-2.9506	-3.9247	-2.7939	-3.3141	-2.977	-4.4109	-4.1918	-3.3789	-3.1601	-3.7668	-4.1418	-4.1102	-2.8465	-3.9874	-3.7771	-4.3597	-4.4017	-4.7516	-3.5467	-2.9493	-4.3095	-3.5549	-3.5529	-3.7799	-3.7113	-2.8554	-2.998	-4.0953	-3.5788	-2.9352	-4.5654	-3.6305	-3.8798	-3.8946	-2.7219	-2.8531	-3.457	-3.4943
-4.801	-4.3354	-4.0374	-6.1281	-4.9989	-5.401	-5.4268	-4.8274	-4.1979	-4.1976	-5.6353	-4.412	-4.5107	-5.0604	-4.0435	-4.0897	-4.5423	-5.3885	-5.0065	-4.8897	-5.406	-5.1828	-5.0301	-5.4531	-5.5386	-5.6191	-4.4411	-4.895	-4.3221	-4.5576	-5.5596	-5.9085	-4.9878	-5.015	-4.2464	-3.6719	-4.7068	-5.8475	-3.9504	-5.281	-4.8476	-4.7533	-5.6961	-4.9295	-4.781	-4.567	-4.5044	-3.3383	-3.9055	-5.2254
-2.7487	-3.6934	-4.6703	-4.2799	-3.9263	-2.7669	-4.6017	-3.4516	-3.126	-4.1057	-3.7932	-4.0563	-4.4298	-4.4509	-4.5639	-4.0228	-3.9465	-3.3311	-2.8088	-4.5059	-2.8887	-3.9518	-3.2651	-3.5431	-4.1172	-2.8919	-2.9601	-2.9401	-3.3407	-3.5369	-2.9491	-4.406	-3.68	-3.538	-4.3751	-4.6343	-3.3197	-3.9246	-3.725	-3.6761	-3.3806	-3.7227	-2.9983	-5.0231	-4.5772	-4.6929	-4.21	-4.461	-4.5802	-4.6238
-22.568	-22.821	-21.982	-22.159	-22.387	-22.682	-22.005	-19.976	-21.236	-22.194	-21.524	-22.285	-21.709	-22.185	-22.231	-23.324	-23.381	-21.935	-22.197	-22.297	-20.896	-20.786	-21.576	-20.926	-22.726	-22.375	-21.906	-22.17	-23.035	-23.226	-22.533	-21.079	-22.48	-21.701	-22.348	-22.574	-22.935	-21.277	-21.159	-22.1	-23.321	-22.295	-21.916	-22.441	-22.47	-22.315	-23.029	-22.881	-22.166	-22.166
-1.1541	0.20427	-0.11944	0.12925	0.50843	0.45015	0.074484	0.53055	-0.39727	0.42199	-0.50274	-0.054859	-1.2397	-1.5323	0.30003	-0.045801	-0.1582	0.17543	0.28805	-0.95711	-0.2199	-0.15099	-0.075465	-0.919	0.29071	0.28948	-0.25874	0.041449	0.93533	1.3702	-0.238	0.16516	-0.37832	-0.86649	-0.78968	-0.63491	0.3314	-1.3271	-0.39147	-0.36845	-0.20334	0.63012	0.17989	-0.2784	-0.80862	-0.44348	-0.048871	-0.21206	-0.055347	-0.64074
-14.559	-13.553	-13.405	-13.818	-15.142	-14.327	-14.473	-13.396	-14.671	-13.661	-13.757	-12.993	-14.091	-12.492	-14.789	-13.337	-13.102	-13.729	-13.84	-13.873	-13.892	-14.28	-14.292	-13.15	-14.145	-14.365	-13.946	-14.01	-14.488	-13.867	-13.557	-14.046	-14.267	-14.218	-15.096	-14.187	-14.107	-14.014	-13.546	-13.698	-15.278	-13.634	-13.473	-13.167	-13.616	-14.034	-13.673	-14.098	-13.677	-13.582
10.428	11.289	8.914	10.228	8.7237	9.529	9.1959	9.0004	9.117	10.132	11.041	10.863	10.463	10.169	8.9375	10.388	8.6647	9.4442	10.897	10.073	10.024	10.185	10.434	10.574	10.288	9.5385	10.26	10.325	9.2256	9.4257	9.6377	9.757	10.291	10.386	9.279	9.7472	10.039	9.6939	9.7506	8.663	10.18	8.1562	10.024	9.7851	9.1146	10.014	9.1687	9.8643	9.2556	10.415
-2.2526	-3.9309	-2.1319	-2.8338	-3.7375	-3.2836	-2.5631	-1.9339	-2.4231	-1.7208	-2.2489	-2.4342	-1.8429	-2.6162	-0.73922	-2.1051	-2.0639	-3.8996	-2.0613	-1.8191	-2.2148	-2.4772	-2.7563	-2.7011	-2.7999	-3.1446	-2.4857	-3.2106	-2.3573	-2.0928	-3.3333	-1.4469	-3.1941	-3.1243	-2.3093	-2.8431	-3.0036	-2.1417	-3.862	-2.291	-2.8421	-2.2258	-2.8285	-2.734	-1.0562	-3.0995	-2.0747	-1.6894	-3.2235	-2.2474
-1.7897	-1.2435	-0.95384	-2.0977	-1.3111	-1.7664	-1.7808	-1.4988	-0.41067	-1.24	-0.74467	-0.91532	-1.4063	-1.7447	-0.9711	-0.8453	-1.7508	-1.7853	-1.464	0.14556	-1.9865	-2.0603	-0.17052	-1.6351	-0.41808	-1.495	-0.6556	-1.3251	-0.058157	-2.1984	-1.1624	-2.3152	-1.5374	-0.76328	-2.5198	-0.9172	-0.88268	-1.8904	-1.1425	-1.4441	-0.68181	-0.31394	-1.6602	-1.5695	-1.0216	-1.7098	-0.83496	-1.8141	-1.3599	-1.7624
-5.8874	-6.6445	-6.4125	-6.1596	-7.0308	-6.525	-5.111	-5.4978	-6.9631	-5.6782	-6.2497	-6.6348	-6.383	-6.3143	-6.6926	-6.1473	-6.3138	-5.8036	-6.8356	-6.8983	-5.879	-6.2788	-5.3429	-6.1647	-5.866	-6.3938	-6.2058	-6.6732	-6.3729	-6.5668	-6.2675	-7.252	-6.7636	-6.6342	-5.9735	-6.4932	-6.4857	-6.301	-6.6436	-6.5762	-7.1553	-6.296	-6.1656	-6.296	-7.6371	-5.3177	-7.0542	-5.8271	-6.7895	-6.9109
2.4875	2.4479	2.0309	0.96998	1.8665	2.1515	2.5338	2.6676	2.227	1.4641	1.1207	1.7373	1.8566	2.0377	1.4461	0.82712	2.689	2.17	1.09	2.1085	0.40143	2.6917	1.4478	2.1955	1.6775	1.5427	2.2869	0.5158	0.83985	0.83421	2.1469	0.99914	2.2436	-0.27499	1.9218	2.3942	1.4349	1.3716	1.9374	1.5233	0.83188	1.1792	1.5893	1.6788	2.2374	1.7205	1.2902	0.92974	0.87839	1.0684
-8.8931	-9.1125	-9.2105	-8.4904	-8.3415	-9.1372	-9.4046	-9.3642	-9.7084	-8.9945	-8.2336	-8.2869	-8.9454	-8.7441	-9.594	-8.9483	-9.4153	-10.181	-8.3955	-9.2656	-8.1154	-9.3048	-9.5886	-8.3236	-8.3112	-9.3413	-9.0723	-8.5972	-9.5402	-7.7973	-9.0419	-8.3842	-9.0176	-9.8584	-9.0712	-9.0034	-10.003	-8.8914	-8.8407	-9.0092	-9.0597	-9.4935	-8.8097	-8.0628	-9.4149	-8.6522	-9.7448	-9.8029	-9.3907	-8.5474
-9.8132	-9.3762	-8.5416	-8.5352	-9.2681	-9.7107	-9.0235	-8.4699	-8.7638	-9.0848	-10.136	-10.3	-8.1833	-7.9821	-9.2145	-9.8812	-7.5076	-9.6892	-10.043	-9.7969	-10.459	-9.5653	-9.2415	-9.3168	-9.6715	-9.0427	-9.2885	-8.7389	-8.6434	-9.0744	-9.8637	-8.7455	-9.2503	-9.5022	-9.0488	-9.1609	-8.1621	-9.9595	-8.1239	-8.5153	-9.1764	-10.112	-9.5812	-8.7856	-9.2344	-9.6026	-8.3714	-10.06	-9.6319	-9.2932
-0.61111	0.52113	0.63702	0.87222	0.0060391	-0.82539	0.92165	1.335	-0.89279	-0.5144	0.33736	-0.19472	-0.04452	-0.067255	0.06476	0.6664	0.10552	-0.90483	0.59499	0.080893	-0.15601	-0.90181	-0.88616	0.029826	0.068168	-0.16597	-0.27273	-0.19534	-0.23434	1.1679	0.65065	0.38568	-0.51034	-0.49143	-0.20315	-0.65257	-0.43461	-0.27367	0.60294	-1.0225	0.16562	-0.23203	-0.16712	0.0074529	-1.5024	-1.4075	1.4663	-1.0008	0.65346	0.54147
-5.1456	-4.901	-4.9151	-4.4699	-4.6424	-5.1881	-4.5345	-4.5935	-4.7118	-5.9177	-4.4969	-4.4656	-4.8426	-4.1932	-4.9382	-5.1452	-4.1848	-4.7856	-5.3176	-4.7586	-3.6747	-5.3133	-6.2638	-4.5281	-4.8094	-4.3748	-5.6531	-4.9094	-5.0387	-4.6488	-5.5926	-5.4259	-6.7076	-3.9271	-3.7039	-4.6947	-4.7372	-5.8747	-5.7464	-5.126	-6.5134	-4.3713	-5.6891	-6.1192	-4.4897	-5.6417	-5.4102	-4.8902	-5.3129	-5.0361
-7.7184	-7.659	-6.4103	-6.3464	-7.4361	-7.7983	-7.8798	-7.358	-7.6271	-8.0015	-6.971	-7.4472	-7.3238	-7.7168	-7.8057	-7.9869	-6.7674	-7.2133	-7.1959	-7.4612	-7.6335	-7.878	-8.5159	-8.0401	-7.4829	-7.0541	-7.8403	-6.9059	-7.5766	-7.3341	-7.5743	-8.5639	-7.4591	-7.4344	-6.9569	-8.1113	-7.6518	-7.3472	-6.7889	-7.8083	-7.4729	-7.4923	-7.6627	-7.0798	-6.9994	-7.4307	-7.2169	-8.0944	-6.9946	-7.0563
-14.003	-13.8	-13.291	-13.558	-13.587	-14.057	-14.615	-13.098	-13.512	-12.47	-13.085	-12.369	-13.213	-13.181	-11.798	-13.08	-12.782	-13.215	-12.176	-13.511	-12.966	-13.077	-13.07	-13.098	-13.556	-12.869	-13.049	-13.476	-13.646	-13.661	-13.609	-13.47	-13.33	-13.168	-13.754	-14.058	-12.787	-13.286	-11.974	-13.002	-14.004	-13.282	-14.438	-12.995	-13.169	-13.678	-13.522	-12.917	-13.413	-12.627
-13.93	-13.97	-14.235	-15.387	-14.996	-14.903	-14.818	-14.425	-15.158	-14.303	-14.247	-15.165	-13.975	-13.999	-16.203	-14.651	-13.419	-14.179	-14.182	-14.927	-14.367	-13.605	-14.4	-14.856	-15.428	-14.761	-14.571	-14.597	-14.969	-15.135	-15.211	-15.167	-13.948	-13.684	-15.324	-14.546	-14.199	-14.509	-14.635	-14.753	-14.333	-15.101	-14.898	-14.55	-14.342	-14.537	-14.764	-13.915	-14.053	-14.769
1.9879	2.2338	1.6135	1.0397	1.4612	1.7103	0.83847	2.341	1.7362	1.9306	2.071	1.2363	1.5528	1.9001	2.1429	1.2383	1.3397	1.6505	1.6742	1.4199	2.0464	3.4887	2.4478	1.9126	1.3637	2.509	1.1758	0.53713	2.027	2.348	1.2904	1.3699	2.3601	2.3655	0.75163	2.7267	2.1679	1.2952	2.2566	1.4182	2.802	2.363	2.8089	1.839	1.9301	-0.063759	1.1694	2.1091	2.2364	1.7535
-3.5053	-2.7284	-1.9918	-2.6454	-3.605	-3.57	-3.9636	-3.0372	-2.8361	-3.3625	-3.2355	-3.8285	-2.8842	-2.9168	-3.3261	-3.3933	-3.9378	-2.5375	-3.1318	-4.1938	-3.4712	-2.8898	-3.7139	-2.2671	-3.4684	-2.8695	-3.0015	-2.8301	-4.014	-2.1004	-2.7538	-3.0152	-3.1292	-2.6043	-3.6551	-2.889	-2.4388	-2.7421	-4.1599	-3.4492	-3.002	-3.4195	-1.6157	-2.4694	-3.7867	-3.5513	-3.743	-3.1168	-3.0599	-2.0791
2.1505	1.9264	3.288	2.4386	3.4723	3.2217	1.9498	2.8765	3.5272	2.8993	3.0622	3.137	2.8558	1.9057	3.6336	2.8127	2.5997	3.7636	3.4385	2.9861	2.691	3.8268	4.1579	2.7541	2.6585	2.7663	3.5333	4.3019	3.4564	2.3805	2.5209	3.9917	2.8412	1.9231	2.3009	2.4241	2.7755	3.567	3.0565	2.8592	3.1533	2.9143	3.5763	3.5149	4.2459	2.7969	1.7359	2.886	2.7441	3.6967
-14.243	-14.862	-14.273	-14.399	-15.236	-15.591	-14.356	-15.081	-14.442	-15.038	-14.4	-14.208	-14.265	-14.783	-14.5	-13.544	-13.529	-14.361	-14.345	-15.276	-14.104	-14.918	-14.708	-15.364	-14.274	-15.175	-15.334	-14.39	-13.704	-15.021	-14.676	-14.528	-14.495	-14.359	-13.907	-14.966	-14.972	-15.293	-14.967	-15.328	-13.368	-14.815	-14.625	-14.581	-14.883	-13.619	-13.84	-14.201	-13.73	-14.172
-11.146	-12.212	-11.875	-11.815	-12.091	-11.352	-11.619	-10.993	-12.787	-12.971	-12.487	-11.785	-12.155	-11.918	-12.175	-12.192	-10.867	-10.83	-11.673	-12.231	-13.345	-12.108	-12.473	-10.755	-10.487	-12.576	-11.852	-11.549	-11.739	-12.04	-12.041	-11.608	-12.015	-11.404	-10.868	-11.561	-12.616	-11.963	-12.479	-10.684	-11.52	-12.132	-12.233	-10.61	-12.218	-11.531	-11.174	-12.646	-11.545	-11.408
-13.762	-13.19	-13.916	-14.144	-13.58	-13.56	-14.268	-14.312	-14.893	-12.981	-14.103	-13.97	-14.533	-12.781	-14.492	-13.722	-12.991	-13.675	-14.144	-14.839	-14.636	-13.992	-13.683	-13.416	-13.225	-13.697	-14.052	-14.202	-13.31	-12.58	-14.474	-13.299	-15.468	-14.07	-14.997	-14.928	-14.638	-14.674	-14.054	-14.508	-14.177	-15.023	-13.275	-13.664	-14.787	-12.998	-13.601	-15.232	-13.457	-14.335
0.93981	2.2571	2.2159	1.1729	1.0431	1.0725	1.366	0.72036	1.01	1.9029	0.7033	0.019115	0.87289	0.95062	1.4915	1.4458	0.51234	-0.083902	0.70354	2.1005	1.7168	1.097	1.7266	0.93412	0.72088	1.1048	1.2558	2.0681	1.1902	1.1928	0.29955	2.1942	1.7832	1.0002	1.2248	0.49452	2.0038	-0.74665	0.60147	0.39647	1.4403	1.4849	1.2913	0.57704	0.98163	1.0483	1.6319	0.37468	1.2803	-0.10732
-4.4735	-4.4007	-4.4015	-4.0031	-4.7111	-4.2615	-5.9528	-4.4234	-4.3627	-4.2871	-4.8266	-4.1856	-4.4388	-4.3886	-4.2306	-3.8534	-4.1794	-4.0651	-5.5949	-5.255	-4.8128	-3.4947	-4.2751	-4.9511	-4.8489	-3.8578	-4.8454	-5.04	-3.8445	-4.0549	-6.0782	-4.6437	-4.008	-5.8367	-4.6727	-4.7629	-4.2289	-5.3973	-3.4175	-4.844	-4.3848	-5.4149	-5.0194	-4.8106	-6.0204	-4.663	-5.0377	-4.6675	-5.0573	-3.1969
0.075582	-0.17541	0.14605	0.1992	-0.4864	-0.91922	-1.2231	-0.19489	0.62681	-0.43605	-0.3065	0.3691	-0.44022	-0.59412	0.48414	-1.0577	-0.11111	-0.031587	-0.8835	0.62533	0.11196	0.18707	0.34366	-0.14269	-0.28275	-0.62309	0.32178	-1.6646	-0.40888	-0.23393	-1.3478	0.14177	-1.7822	-1.0162	1.2548	0.86614	-0.65576	-0.44552	-0.54247	-0.46336	0.54195	0.10184	-0.54513	0.61638	-0.28816	0.23098	0.28294	-1.3887	0.04228	0.19931
-14.334	-14.765	-16.115	-14.144	-14.62	-14.588	-15.383	-14.561	-15.628	-14.698	-14.512	-14.69	-14.012	-14.803	-14.012	-15.228	-15.887	-15.817	-14.792	-14.252	-14.876	-14.347	-13.899	-13.895	-14.859	-15.265	-14.089	-14.258	-14.741	-15.247	-13.881	-14.619	-14.084	-14.043	-15.079	-14.699	-15.235	-14.472	-14.985	-14.451	-14.712	-14.732	-14.822	-13.686	-16.139	-14.887	-15.824	-14.554	-15.44	-15.505
-9.588	-9.5847	-8.5655	-10.863	-9.6188	-9.947	-9.6171	-9.1868	-9.6395	-8.8905	-9.0238	-10.041	-9.5259	-9.5451	-9.6156	-9.1704	-9.8003	-9.4911	-9.6162	-9.4033	-9.3098	-9.7197	-9.9448	-9.7932	-8.9033	-9.7343	-9.6223	-9.8293	-10.019	-9.2479	-9.1058	-9.2314	-9.7326	-9.5064	-10.662	-8.1056	-9.1304	-9.7628	-9.6665	-9.6672	-9.6763	-9.3255	-8.5405	-9.2502	-9.135	-9.729	-9.3197	-9.0739	-8.7282	-9.6794
-0.72287	-2.0614	-1.1916	-2.3133	-2.2132	-1.9499	-1.8002	-2.9868	-2.2916	-0.82604	0.060327	-0.69504	-1.8464	-0.051318	-1.844	-1.2731	-1.8073	-1.273	-2.3155	-2.5998	-1.432	-1.8999	-2.0181	-1.8039	-1.5515	-1.6678	-1.5002	-1.8638	-1.6996	-0.98281	-1.9639	-2.4091	-0.16596	-1.0464	-0.32181	-2.9509	-0.76555	-1.9598	-1.4243	-1.1021	-0.72117	-1.1055	-1.3634	-0.64635	-1.24	-0.51757	0.065174	-2.3552	-0.18188	-1.8491
0.98519	0.57185	-0.093028	-0.62004	-0.51825	0.071142	-0.01832	-0.71527	-0.19885	-0.50216	0.6891	0.26743	-0.86762	-0.15681	0.21393	-0.063987	0.83038	0.47771	-0.42873	-0.87982	-0.4289	0.0035985	-0.33549	-0.051825	-0.29483	0.74059	-0.65879	0.54533	-0.069069	0.68534	-0.20563	0.045656	0.28579	1.1997	-0.20747	0.23869	0.26466	-0.39637	0.095378	0.46688	0.099733	0.52612	-0.029724	1.0125	-0.48644	0.63269	-0.045849	-0.94555	0.47985	1.2967
-8.7737	-9.8289	-10.235	-9.3283	-10.121	-9.9721	-8.6985	-9.563	-9.3013	-8.9475	-8.917	-10.002	-8.6496	-8.774	-8.7051	-9.558	-9.2736	-9.3609	-7.937	-9.5901	-9.1675	-9.3157	-9.4305	-8.3325	-9.1763	-8.5903	-8.9852	-10.889	-9.2298	-9.6091	-9.8752	-9.322	-8.8714	-9.865	-9.5541	-9.0723	-9.2174	-10.021	-9.0428	-8.6694	-9.9849	-7.7495	-9.5109	-9.3686	-10.154	-8.2174	-9.0482	-8.8282	-10.017	-8.9834
-14.819	-15.008	-14.768	-15.168	-14.797	-14.588	-14.56	-14.925	-14.999	-14.869	-15.227	-14.159	-15.112	-15.31	-14.317	-13.466	-15.396	-15.018	-14.401	-14.322	-15.331	-13.739	-14.02	-15.037	-14.863	-14.093	-15.096	-15.683	-14.126	-13.532	-13.491	-15.282	-13.935	-15.103	-15.542	-13.483	-14.1	-13.261	-15.119	-14.202	-14.991	-14.287	-14.193	-15.616	-14.734	-15.634	-15.689	-14.114	-15.887	-13.612
-2.3803	-1.3942	-2.3141	-1.4322	-0.6038	-0.85295	-0.8274	-2.2707	-2.0079	0.14798	-1.9788	-0.50392	-1.6993	-2.1113	-2.4247	-1.3069	-0.48871	-1.3368	-2.6581	-1.8654	-0.11513	-2.3093	-0.4624	-2.0457	-1.0345	-1.797	-2.3722	-1.3152	-0.98404	-1.7507	-2.3571	-0.96196	-0.86992	-0.12581	-1.4475	-0.58756	-1.8117	-3.337	-2.0234	-1.6365	-1.5433	-1.4144	-2.0207	-0.31507	-2.0128	-0.93448	-1.5146	-0.06108	-0.93472	-1.5095
4.8536	4.3958	5.0361	4.1133	4.5538	3.7094	3.8653	4.3047	3.9454	4.4046	4.9522	4.6865	4.799	4.8613	4.2883	4.8248	3.8379	5.1515	4.3491	5.0374	4.4843	3.581	4.5379	4.9338	4.274	4.4271	3.5658	3.0098	4.9897	3.2461	4.3933	3.6136	4.8259	4.3451	4.9752	3.1952	3.2395	4.9797	4.2202	4.1249	4.2073	5.0467	3.4001	4.3385	4.7086	4.7734	3.8962	5.0798	4.7741	4.7014
-1.3468	-1.1985	-2.824	-2.0678	-0.7215	-1.1782	-1.8525	-0.4254	-2.1683	-1.6223	-1.4675	-0.23584	-1.4119	-2.0336	-0.47817	-0.93379	-0.64775	-1.243	-0.64981	-2.0044	-0.88178	-1.8423	-1.6057	-1.4485	-0.72035	-2.0729	-0.69875	-1.4442	-1.7791	-1.8547	-2.2634	-0.62677	-2.504	-2.0164	-1.7498	-0.87464	-1.2584	-1.7475	-1.2026	-1.0234	-2.1877	-1.7828	-0.84699	-1.2077	-1.4057	-1.0175	-0.49687	-2.1747	-1.236	-2.2943
-9.4967	-9.1444	-9.9672	-9.6798	-10.273	-10.768	-11.123	-10.757	-10.416	-9.6917	-12.465	-10.853	-10.403	-9.5442	-10.109	-9.7025	-9.4803	-11.02	-10.254	-10.947	-10.007	-10.418	-10.596	-9.4654	-9.4148	-10.092	-10.383	-8.5991	-10.173	-10.103	-10.133	-9.2226	-10.168	-10.27	-9.2072	-9.9726	-10.472	-8.7932	-9.7915	-10.073	-8.7471	-9.3931	-9.7679	-9.9791	-9.8148	-8.4651	-10.429	-9.7939	-10.649	-10.166
-14.528	-13.495	-14.658	-15.026	-13.586	-15.271	-14.018	-14.123	-14.703	-14.87	-14.607	-14.024	-14.17	-14.807	-15.562	-14.236	-15.105	-15.564	-14.369	-13.583	-15.205	-14.778	-15.119	-14.4	-14.192	-14.141	-15.013	-14.546	-14.999	-15.235	-15.111	-13.553	-14.572	-15.472	-15.296	-14.8	-13.526	-15.009	-13.923	-14.371	-13.646	-14.182	-15.557	-14.891	-14.817	-14.378	-15.206	-14.645	-14.715	-14.194
-21.337	-22.134	-22.739	-21.905	-21.88	-21.279	-22.67	-22.935	-21.433	-22.245	-21.625	-21.971	-22.422	-23.193	-21.373	-21.74	-22.205	-22.222	-22.047	-23.43	-22.013	-22.589	-22.177	-21.607	-21.854	-22.02	-21.488	-21.84	-22.036	-22.125	-22.159	-21.557	-21.843	-22.07	-21.383	-22.428	-21.274	-22.366	-22.262	-22.304	-22.175	-22.232	-21.899	-22.378	-21.927	-20.334	-22.861	-22.494	-22.438	-22.055
-4.0007	-4.3765	-5.1062	-4.4508	-4.6852	-2.5412	-3.9459	-4.0047	-3.9645	-3.8152	-5.5459	-4.6035	-4.8608	-4.4476	-3.2774	-3.5368	-3.9346	-3.0441	-4.7979	-4.3969	-4.1325	-3.4871	-4.2039	-4.2246	-3.8474	-4.1711	-4.6017	-4.003	-3.9451	-5.457	-3.8456	-3.9469	-4.3141	-4.3618	-4.2613	-4.4356	-3.7359	-4.0105	-4.1176	-4.9753	-3.5411	-4.9873	-3.4287	-4.027	-4.8158	-4.3876	-4.4804	-4.3168	-3.3484	-4.658
2.5991	2.3054	1.9511	0.022461	1.5111	1.2618	1.7998	2.3268	2.0482	1.7723	2.0751	2.2732	1.5472	1.1454	0.94568	2.2276	2.174	1.0711	1.0032	0.30913	2.7178	2.0068	2.2451	3.129	2.0467	2.1827	2.4998	1.462	1.6985	1.2232	1.6453	1.3602	2.9185	1.2697	1.8435	1.0633	1.9578	2.1074	1.2309	1.5416	0.65312	1.2452	0.64664	1.6932	0.61167	2.125	2.6976	2.0573	2.4191	1.9874
-4.3814	-2.8044	-3.5018	-4.0152	-4.1426	-3.881	-2.7894	-2.469	-3.0541	-4.5296	-3.9003	-3.5481	-3.4813	-3.8896	-4.3918	-4.6919	-3.3148	-2.9061	-4.3197	-3.069	-4.0895	-3.732	-2.2086	-2.9774	-2.9555	-3.652	-3.0246	-1.9559	-3.0042	-3.4086	-4.0604	-2.9083	-3.84	-4.622	-4.2917	-3.7508	-4.2952	-2.9916	-2.6767	-3.1357	-2.6022	-4.7077	-3.494	-2.921	-2.1603	-2.327	-3.3047	-2.9107	-3.1052	-3.6558
-12.566	-12.34	-13.49	-12.836	-12.557	-13.701	-12.972	-12.637	-12.456	-13.536	-14.198	-13.12	-12.904	-13.718	-12.446	-14.043	-12.123	-13.211	-13.3	-13.742	-12.179	-13.844	-12.484	-13.005	-12.232	-12.701	-12.601	-12.086	-13.422	-12.943	-12.834	-12.612	-12.478	-11.764	-12.462	-12.139	-12.219	-12.665	-13.042	-11.48	-12.669	-12.811	-13.263	-12.33	-14.094	-12.269	-12.982	-13.63	-13.156	-13.376
7.0689	6.1052	7.0635	9.0628	6.5421	7.4931	5.865	8.2961	6.9227	7.3457	7.0704	6.2825	6.1188	7.1328	6.2591	6.5119	6.6351	6.7094	5.4846	7.2546	6.3515	6.204	6.3137	5.9987	6.679	6.1249	7.5063	6.6913	7.9681	6.5724	6.8767	6.48	8.0163	6.2994	7.5705	5.8348	7.0196	7.2408	6.0618	7.133	6.5426	6.6129	6.8509	7.1079	7.9077	6.2196	6.4857	7.5328	7.7923	6.2922
7.9637	7.6293	8.4258	8.8031	8.094	7.9116	7.7261	7.3991	7.0264	7.0202	8.352	8.6308	7.0112	7.0775	7.8346	9.3544	7.4825	8.4506	7.8791	6.9054	8.5772	9.0021	7.8697	9.1609	8.2299	8.9559	8.3447	7.9345	7.5946	8.2069	8.082	7.7183	8.4236	8.567	7.5061	9.2593	7.2816	8.6897	8.7313	7.3251	8.64	7.9179	8.7183	8.3237	8.0229	7.0564	8.1002	8.9693	7.4554	8.4451
-13.222	-13.411	-13.295	-13.535	-13.142	-12.46	-12.793	-12.283	-12.876	-12.977	-12.605	-13.936	-13.349	-12.511	-13.121	-13.766	-13.639	-13.927	-14.042	-14.441	-13.851	-12.596	-13.456	-13.862	-13.665	-13.15	-13.271	-13.312	-12.226	-13.451	-12.839	-13.735	-12.558	-12.908	-13.951	-12.595	-12.815	-13.41	-12.234	-12.174	-13.244	-13.54	-13.941	-13.024	-13.159	-13.493	-12.801	-12.914	-12.375	-12.618
0.66738	-0.029795	0.36971	0.064812	-0.67608	-0.6455	0.12581	-1.1753	-0.45388	-0.30432	-0.57233	-0.11494	0.39911	0.57049	-0.037841	0.089836	-0.60712	1.1368	-0.077704	-0.47198	-0.52816	-0.71961	-0.01983	0.29628	0.20378	-1.6589	-1.1695	0.087564	-0.18405	-0.06698	-0.49205	0.17731	-0.61119	1.0197	-1.542	0.15267	0.86396	0.11773	-1.207	0.4737	-0.79254	-0.87914	-0.11757	-0.52489	-1.0375	-0.37988	-0.52062	-0.73523	-0.28975	-1.2003
1.1065	2.1945	1.1617	0.90793	1.7797	1.6267	2.5386	3.0332	1.9879	1.6273	1.6316	0.56359	1.9174	1.8782	1.9135	2.1729	1.2791	1.2391	1.8799	1.4859	2.3837	2.1321	2.2098	1.102	0.73079	1.4877	2.1226	2.6478	1.4187	1.9924	0.17343	1.0176	1.3017	1.1343	2.3604	1.2005	1.2766	1.2532	1.4332	2.1499	0.33544	1.8061	2.8853	1.8955	0.92804	0.14213	2.1481	1.55	1.3303	1.6157
-15.222	-14.678	-14.496	-14.565	-13.387	-14.766	-13.971	-15.083	-14.175	-13.924	-13.586	-15.226	-13.72	-15.052	-15.208	-14.821	-14.515	-14.106	-13.746	-14.141	-16.117	-14.602	-14.506	-14.143	-14.729	-15.251	-14.65	-14.551	-14.249	-14.005	-14.189	-15.268	-15.12	-13.448	-13.923	-14.683	-14.772	-15.534	-15.108	-14.615	-14.147	-13.572	-14.452	-15.165	-14.698	-14.688	-14.612	-13.594	-13.702	-15.568
4.7133	4.7225	3.9336	4.7209	4.2997	4.3004	6.2146	4.0432	3.7217	4.4623	4.696	5.9314	3.7587	4.7894	4.5601	4.1746	4.2702	3.2009	4.5305	4.5051	5.387	5.3445	4.4943	4.0453	4.0877	4.509	4.3297	5.0929	4.2495	4.7968	4.6058	5.1235	4.6677	4.3568	4.5889	4.1315	3.6499	4.0777	4.5599	4.3473	4.9599	3.1677	3.038	5.0503	3.5347	4.3183	5.043	4.4186	5.203	4.1159
-21.906	-22.326	-21.827	-22.281	-21.397	-22.49	-21.348	-22.614	-21.993	-23.061	-21.829	-22.118	-22.651	-22.557	-22.228	-21.518	-22.055	-22.889	-22.973	-22.229	-22.705	-22.784	-21.245	-22.454	-20.46	-22.374	-22.094	-22.308	-21.909	-22.644	-21.76	-22.353	-21.828	-21.133	-21.331	-21.983	-22.605	-22.274	-21.976	-22.203	-22.396	-22.044	-22.461	-22.387	-23.243	-23.928	-22.875	-22.293	-22.288	-22.189
-22.555	-23.903	-22.18	-22.171	-22.26	-22.561	-23.192	-22.58	-22.06	-23.204	-21.701	-21.625	-22.316	-22.812	-22.689	-22.171	-22.488	-23.778	-22.692	-22.73	-22.261	-22.846	-22.422	-23.197	-23.245	-22.447	-20.199	-22.347	-22.46	-20.882	-22.445	-22.293	-21.719	-22.667	-22.813	-21.275	-21.468	-22.181	-22.408	-22.285	-22.945	-22.916	-22.949	-22.123	-21.015	-21.147	-22.911	-25.117	-22.524	-21.979
-3.5909	-2.7601	-3.7054	-2.7554	-4.128	-3.4711	-2.4447	-4.8681	-4.0823	-2.9692	-4.3568	-5.8607	-3.076	-3.0193	-3.1503	-3.5072	-5.0054	-3.0471	-3.2643	-3.3713	-3.3179	-3.9272	-2.6027	-2.9303	-3.9505	-3.1448	-3.5405	-4.5678	-3.763	-4.1257	-4.5683	-4.403	-4.2026	-3.408	-3.4059	-2.9791	-3.0942	-3.5737	-4.7566	-3.709	-4.1325	-2.6594	-3.9286	-3.5452	-4.8583	-3.7217	-3.0058	-4.6709	-3.9144	-3.3913
-12.984	-11.852	-13.168	-12.321	-13.314	-12.482	-12.824	-13.832	-11.596	-13.678	-12.952	-12.239	-13.16	-11.563	-12.333	-11.593	-12.649	-13.008	-12.623	-12.854	-12.819	-11.612	-13.259	-12.336	-14.513	-12.611	-12.625	-11.922	-13.084	-12.493	-12.254	-13.624	-12.85	-12.96	-12.439	-13.259	-13.429	-12.076	-13.243	-13.821	-13.171	-14.216	-12.97	-12.121	-12.915	-12.989	-12.776	-12.841	-13.751	-12.467
-3.3345	-3.4333	-3.0286	-2.7365	-3.1008	-2.2102	-2.8705	-2.6886	-2.5355	-2.7554	-2.1866	-2.6367	-2.7124	-3.2643	-1.9405	-3.7356	-1.9856	-1.9557	-2.4261	-2.8214	-2.4196	-2.7388	-2.075	-2.1727	-2.0863	-2.5854	-3.2668	-2.8642	-2.0117	-3.1554	-2.4592	-1.783	-3.0116	-2.6025	-3.2128	-0.99834	-1.585	-2.0215	-2.274	-1.9436	-1.9044	-2.0433	-2.9584	-2.7354	-3.0858	-3.9534	-3.0798	-2.48	-2.2911	-3.0362
-6.9706	-5.3505	-5.6476	-5.8862	-4.7489	-5.7683	-6.5945	-5.6106	-6.0044	-6.3358	-5.3514	-6.6175	-7.0568	-5.4626	-5.673	-5.8092	-5.1538	-6.439	-5.0902	-5.7914	-5.1284	-6.0745	-4.5326	-5.9508	-6.4724	-4.5784	-5.5804	-6.7625	-7.1685	-5.0743	-5.5909	-5.835	-5.6062	-5.8254	-6.2222	-5.4693	-5.9105	-5.293	-4.827	-4.8535	-4.6087	-4.8374	-4.9963	-6.2002	-5.4948	-6.5485	-5.1878	-5.3237	-6.2506	-5.6278
0.84709	2.632	1.9434	1.1183	1.0612	2.4542	1.5716	-0.2532	-0.021333	1.6039	0.10122	2.1377	2.3153	1.6731	0.85088	1.2199	2.1657	1.3462	1.0218	2.2108	1.232	1.9143	1.8264	2.1465	1.5103	1.4364	0.8924	1.8072	2.2834	1.569	2.7718	1.6278	1.1412	1.6913	2.4512	1.2534	1.8241	2.677	2.6551	0.66496	2.2505	1.3153	1.3157	2.2267	0.59824	1.5443	2.2022	2.5274	1.455	-0.31659
-1.8417	-1.2813	-2.7787	-0.74449	-1.6361	-1.3651	-2.015	-0.97678	-0.66546	-1.1702	-1.8385	-1.6275	-1.4412	-1.0768	-1.1851	-1.7216	-2.2209	-3.0806	-0.82501	-2.5373	-0.93367	-1.4947	-0.70796	-2.9404	-1.7843	-2.2142	-1.7561	-1.6007	-0.94982	-0.10892	-2.0221	-2.1264	-0.80889	-1.9089	-2.2937	-1.7415	-0.52133	-0.5136	-1.4227	-1.4299	-0.57712	-0.94694	-1.5976	-1.8783	-1.2393	-1.4135	-0.76153	-1.1533	0.024843	-1.6429
-7.1475	-6.8478	-7.0131	-7.4156	-7.2159	-7.2964	-7.2997	-8.3257	-6.6996	-6.5404	-7.5193	-7.6233	-8.6613	-7.7747	-7.618	-8.4932	-8.8584	-8.0748	-7.5981	-7.2877	-6.6857	-8.3661	-6.9084	-6.4015	-8.2218	-8.3389	-7.0149	-7.805	-7.4773	-7.3562	-6.9006	-8.7632	-7.6985	-7.5549	-8.7706	-7.278	-6.5612	-7.4021	-7.5736	-7.0318	-8.2124	-7.96	-7.2812	-6.9296	-7.8219	-8.1693	-7.2967	-7.4053	-8.0202	-8.2445
-0.49182	-0.62345	-0.58532	-1.7472	-1.4801	-0.72642	-1.7492	-1.604	-1.2819	-1.0712	-2.1233	-0.99353	-1.352	-1.3969	-1.7924	-1.2395	-1.2541	-2.385	-2.4366	-1.9099	-2.0978	-2.3584	-1.7336	0.12804	-1.8119	-0.3435	-1.5045	-0.90297	-1.0967	-1.1086	-0.84496	-1.1079	-1.4728	-1.3045	-1.0313	-1.2967	-1.9202	-1.2184	-1.7906	-1.1307	-0.36117	0.028276	-2.1758	-2.232	-1.3901	-1.8952	-0.13723	-2.0512	-2.4485	-0.67637
-13.615	-13.527	-13.791	-12.522	-14.184	-13.235	-13.118	-13.02	-14.241	-13.392	-14.352	-11.748	-12.273	-12.752	-13.219	-13.18	-13.385	-13.318	-12.72	-12.633	-13.126	-13.621	-12.824	-13.12	-13.235	-12.733	-13.904	-13.29	-12.941	-12.592	-13.375	-12.778	-13.515	-13.139	-12.367	-13.617	-13.354	-12.882	-13.267	-14.495	-13.542	-12.868	-13.883	-11.998	-13.314	-12.92	-14.549	-14.286	-14.268	-12.25
-2.664	-3.7633	-3.2134	-3.7846	-3.903	-3.2673	-2.3946	-3.0437	-2.8386	-4.3358	-3.8742	-2.6008	-2.966	-4.3399	-3.2411	-4.0787	-3.2773	-2.5695	-2.2205	-2.9022	-2.4538	-3.0525	-3.4783	-4.1189	-2.8539	-2.7675	-3.7101	-3.9429	-3.5774	-3.3176	-3.8983	-3.1058	-2.3138	-3.603	-3.3819	-4.1455	-2.6245	-4.0166	-2.8032	-3.1912	-2.7428	-4.4583	-3.1313	-3.0461	-2.8472	-2.7845	-3.1395	-2.4041	-4.1886	-2.927
3.1085	1.7101	2.113	0.7614	2.8781	2.0909	1.2387	1.2951	2.3143	2.2707	0.76108	1.714	1.914	2.469	1.576	2.1972	0.91865	0.69573	0.91199	2.6334	1.8964	0.19215	0.50254	1.2833	1.1315	2.1064	0.72093	0.80771	1.2278	0.3358	2.2192	2.009	1.6675	1.5956	1.7691	1.7706	2.4681	0.17693	2.4321	3.3677	0.40243	0.036682	2.9491	1.1419	0.89891	1.2827	1.3178	1.8868	1.1824	1.4677
-5.287	-5.1793	-5.4341	-4.9068	-5.577	-6.1833	-4.2891	-5.286	-4.9587	-3.7721	-4.7029	-5.4605	-5.7491	-5.1466	-5.5595	-4.7772	-6.0575	-4.3068	-5.2754	-4.8977	-6.1236	-5.4807	-4.9999	-4.3388	-4.5216	-5.3898	-4.3463	-4.6668	-5.1286	-4.6826	-3.7984	-5.17	-4.4997	-5.3614	-4.2175	-5.427	-4.7478	-5.294	-4.4629	-6.9029	-4.8781	-4.1858	-4.9011	-5.1572	-5.6427	-5.4042	-4.9794	-4.3937	-4.7985	-5.4221
8.9473	9.683	10.169	10.105	8.8866	9.7783	10.556	10.175	10.598	10.634	9.3653	8.9315	8.5482	10.361	9.262	9.7275	9.9935	8.5602	9.6976	10.369	10.198	9.4417	9.2315	10.416	9.7414	9.7801	7.7715	9.8921	9.3883	10.311	10.49	10.543	9.6542	8.996	10.137	9.3225	10.214	8.7831	9.1374	9.1705	10.281	9.4999	9.6665	9.0993	10.059	10.21	9.0859	10.222	9.6666	11.349
-10.662	-10.934	-11.299	-11.612	-10.7	-10.425	-9.0234	-9.8162	-9.9977	-9.4886	-10.246	-11.645	-10.749	-10.773	-10.707	-9.8778	-10.154	-10.912	-11.076	-11.449	-10.495	-11.161	-10.149	-9.8985	-10.17	-10.484	-11.34	-10.799	-10.899	-11.184	-10.054	-9.6823	-10.394	-9.9399	-9.6376	-10.556	-12.184	-11.27	-11.306	-10.405	-10.666	-10.802	-10.661	-11.213	-10.577	-10.814	-10.86	-10.874	-9.8407	-10.103
-13.774	-12.678	-13.153	-13.664	-12.337	-12.683	-13.508	-12.619	-13.681	-12.359	-11.869	-13.589	-13.395	-12.372	-12.366	-13.784	-12.302	-14.266	-13.913	-13.16	-13.744	-12.645	-15.01	-13.298	-12.784	-13.886	-11.876	-13.942	-13.467	-13.342	-13.458	-13.316	-12.637	-13.397	-14.165	-13.73	-12.719	-12.21	-12.719	-12.445	-12.852	-14.083	-12.615	-13.387	-14.769	-13.846	-12.98	-13.877	-13.437	-13.661
1.8025	-0.07839	1.6112	1.2241	0.98618	2.295	1.4421	0.061412	0.57741	2.2342	1.1194	2.1096	1.8838	1.1256	1.1207	0.84731	-0.44986	0.98818	2.1994	1.4085	0.58359	1.4594	1.4924	0.75064	0.84839	3.4132	1.7274	1.2912	1.4117	0.044835	2.1063	1.2395	1.0061	-0.033332	0.0098649	0.79999	1.8976	1.8714	2.1496	0.53404	0.23719	3.1874	2.1756	0.63605	-0.025651	1.6836	1.6414	1.1263	1.4138	1.4754
0.38621	2.2556	1.0632	1.5563	1.667	1.8988	1.8368	-0.020552	0.82589	0.68066	0.51922	0.98115	0.90644	1.4833	1.1305	0.82513	0.62979	1.6844	1.0999	0.92886	1.044	0.86306	1.3539	1.3199	1.1449	2.2158	1.1908	1.8197	0.57078	1.3452	0.79185	0.25154	1.4915	1.8066	2.2918	1.8087	0.80904	-0.0081771	1.327	1.4493	1.3659	1.6083	0.32908	1.1317	0.75186	0.90684	1.8367	0.86599	0.60049	1.292
-3.1834	-4.0087	-5.0635	-4.2455	-4.5431	-3.5864	-4.2913	-4.4285	-3.8029	-5.2884	-4.4638	-4.9501	-3.2283	-4.6507	-3.9358	-4.4844	-4.9625	-2.8806	-3.875	-4.4472	-5.0881	-4.0824	-4.9193	-3.6663	-5.1834	-4.4417	-4.031	-3.3439	-4.8119	-4.7793	-4.9142	-4.9268	-5.4139	-3.7712	-4.2518	-4.453	-4.5334	-5.3133	-3.9079	-5.1605	-4.6314	-4.4219	-2.9175	-4.5569	-4.5142	-4.5691	-5.7085	-5.0753	-4.329	-3.7457
-2.5942	-2.779	-2.1674	-3.6074	-1.8284	-3.5004	-2.3702	-2.1767	-1.8365	-2.3594	-3.2002	-1.6376	-1.5038	-2.4798	-2.0991	-2.9389	-2.8605	-1.7347	-2.7015	-2.7762	-1.2494	-2.4469	-2.6465	-3.1591	-2.8284	-3.2052	-3.659	-3.1165	-3.5546	-3.7091	-2.2396	-2.4883	-3.112	-2.7412	-2.157	-2.8835	-2.262	-3.276	-2.5632	-3.2584	-2.4298	-1.6779	-2.9091	-2.865	-3.1624	-2.3073	-2.2557	-2.8028	-2.3774	-2.5234
-3.2928	-3.4676	-2.8192	-2.3415	-3.9647	-2.4554	-3.9992	-3.3117	-3.2879	-2.469	-3.2448	-3.2664	-2.6751	-3.369	-4.0136	-2.5497	-3.7126	-3.3115	-2.2482	-2.3557	-3.9741	-2.6179	-4.3898	-2.4574	-3.1495	-4.116	-4.1824	-2.9187	-3.036	-3.3377	-2.7864	-3.3327	-2.8346	-3.8695	-3.9293	-2.7848	-3.0581	-2.2714	-4.0282	-2.158	-3.5641	-3.484	-3.4077	-2.5068	-3.3969	-3.9359	-2.5567	-3.3471	-2.7009	-3.6116
3.719	4.0391	3.6427	5.3971	3.4266	3.9251	5.1336	4.4559	4.052	4.6261	5.0369	4.1027	4.5124	4.1645	2.9072	4.6143	4.7695	3.6398	5.1935	4.2919	4.6066	3.9992	4.3695	5.4499	3.9653	4.8252	4.2501	4.212	4.8097	4.3967	5.4652	4.5108	3.9121	2.234	4.8286	4.0123	4.9113	3.3599	4.4614	6.0717	4.298	4.054	3.558	4.6694	3.4804	4.6632	4.7344	3.6109	4.2486	4.2446
-0.37308	-0.52117	-1.4674	-0.70414	-0.61399	-0.14062	0.89384	-1.0647	0.78791	0.31285	0.11793	-0.3407	0.53415	-1.2453	-0.44878	0.44456	0.36043	1.0587	1.1208	0.64239	0.80888	0.24308	-1.6977	0.45833	0.48839	0.6185	-0.27702	0.51311	0.93894	-0.071048	0.24112	-1.1671	-0.1672	0.18976	-1.1126	0.34204	0.72602	0.42146	0.50255	-0.74069	1.1842	0.0084562	-0.68804	0.0064869	-0.19583	-0.0019823	-0.54865	-0.68973	0.052958	-0.19127
-11.734	-11.218	-10.921	-10.749	-12.55	-10.832	-11.148	-11.059	-11.621	-11.364	-11.377	-11.284	-11.706	-10.893	-11.892	-11.549	-11.839	-11.462	-11.73	-11.961	-10.679	-10.815	-10.835	-10.695	-10.716	-11.049	-11.242	-10.4	-11.249	-11.596	-11.566	-11.932	-11.467	-10.712	-11.39	-11.751	-11.186	-11.637	-12.503	-11.463	-10.261	-11.34	-10.195	-11.331	-10.742	-12.078	-11.223	-11.873	-11.55	-11.942
-5.445	-5.4434	-6.6252	-5.4472	-6.2054	-6.1758	-5.6338	-6.2403	-5.9288	-4.7211	-5.838	-5.1265	-5.5256	-5.2557	-5.1786	-5.9397	-6.0361	-5.4541	-4.1843	-5.3759	-6.0493	-7.3104	-4.7852	-4.9597	-6.4025	-4.9256	-5.4698	-3.7184	-3.4563	-5.7952	-5.7228	-6.1613	-5.5302	-5.3239	-5.9245	-6.2113	-5.1811	-4.9233	-6.8526	-5.243	-5.6953	-4.7555	-5.6328	-4.3491	-5.1196	-5.2902	-6.7861	-4.3236	-6.1689	-6.276
-22.06	-22.745	-22.695	-22.071	-21.575	-23.801	-21.643	-23.432	-22.612	-22.113	-21.404	-23.363	-21.645	-21.847	-22.424	-21.917	-22.38	-21.476	-20.604	-21.725	-21.521	-21.578	-21.781	-22.205	-23.681	-22.146	-21.966	-22.93	-22.046	-22.805	-22.01	-22.035	-22.859	-21.551	-23.09	-21.889	-22.041	-22.211	-21.885	-22.911	-21.052	-22.552	-22.031	-20.807	-22.552	-22.815	-22.967	-22.954	-21.91	-21.923
-0.087963	-0.7479	-0.46231	-0.23687	-1.6409	0.68199	-1.1016	-0.31071	-0.69048	-2.09	-0.63583	-0.17158	0.067959	-0.61616	-0.80106	-0.80561	-1.3002	-0.60189	-1.444	-1.1074	0.32141	0.04032	-1.2088	-1.4725	-1.0252	-0.74699	-1.142	-1.302	-1.3011	-1.1273	-1.5852	-1.0419	-1.0312	-0.83252	0.44875	-0.51728	-1.1796	-0.07607	-0.73034	-0.59461	0.42079	-0.9763	-1.156	-0.69868	-0.57147	-1.4087	-0.68658	-0.31639	-0.29161	-0.45642
-3.1356	-2.3935	-2.2933	-2.1297	-3.4248	-1.1462	-1.8755	-3.2917	-2.9917	-2.1762	-2.0642	-2.8531	-2.735	-2.4071	-3.0191	-2.117	-1.5892	-2.4952	-2.9211	-3.9324	-3.6762	-2.8462	-1.9553	-3.6128	-3.5184	-2.5133	-1.5103	-3.4413	-2.0205	-2.756	-2.0437	-1.1877	-3.4076	-1.9786	-2.2618	-2.9236	-2.7445	-1.382	-1.1364	-1.8927	-1.3056	-3.7232	-1.8816	-2.7793	-1.5298	-2.1404	-3.2628	-2.226	-2.6652	-2.4545
4.8497	4.5082	4.478	4.8125	4.3092	4.1146	4.6636	3.7351	5.596	4.3947	3.0566	4.6482	4.5031	3.7831	4.7327	4.2569	4.6167	4.3399	4.7432	3.812	4.2907	4.8922	4.6039	4.4978	4.0486	3.7679	4.5273	4.8344	5.1961	4.1338	4.446	4.6047	4.4731	4.5437	5.3567	5.2231	4.5067	5.2936	4.5441	4.9419	3.7272	5.033	4.5604	4.7293	4.1373	6.5621	4.5197	5.3459	3.6043	5.2362
4.8052	5.1697	5.2318	3.6145	4.8797	5.2166	5.0117	5.1797	5.3155	5.3492	5.5805	5.6854	5.1873	5.8831	4.139	6.1881	5.3367	5.9375	4.2805	5.0242	4.7915	4.6002	5.2444	4.5368	5.4277	4.716	5.856	4.6154	5.8535	5.1351	5.2435	4.3821	5.8819	5.0481	5.7466	4.7311	4.72	5.4006	4.486	4.1302	5.4122	4.9068	5.1578	5.983	5.774	4.4655	4.7154	6.8362	4.1536	4.6021
-6.6086	-6.645	-5.897	-8.0685	-6.6802	-7.4241	-7.0259	-6.9923	-6.0304	-6.2895	-6.6927	-6.0881	-6.3076	-6.8295	-5.2486	-6.2077	-6.9528	-5.765	-5.7015	-7.4394	-6.4702	-6.6639	-5.5416	-6.5426	-5.9883	-7.1745	-5.2054	-4.5691	-6.6829	-5.6762	-6.3761	-5.6172	-6.2573	-5.6908	-5.5299	-6.4915	-5.8484	-6.085	-7.375	-5.8252	-5.7292	-6.8316	-6.3771	-6.4813	-6.642	-6.2607	-6.7923	-6.2055	-6.5152	-7.3395
-4.7967	-6.1522	-5.4757	-6.1387	-4.9857	-5.2468	-6.778	-5.208	-5.8171	-5.9411	-5.2695	-4.6318	-6.0002	-6.476	-6.095	-5.1371	-6.4722	-5.7406	-5.2008	-5.623	-5.954	-5.6793	-6.1342	-5.0317	-6.4518	-5.8743	-5.8931	-6.3074	-6.0247	-6.9222	-5.1702	-6.1136	-5.5365	-5.581	-5.3889	-6.6895	-5.2787	-6.2284	-4.31	-5.5037	-6.4805	-5.2099	-5.5129	-5.3365	-6.2464	-5.3215	-6.2481	-5.0362	-6.225	-5.785
-13.177	-13.639	-13.794	-13.749	-12.952	-13.329	-13.166	-14.127	-13.164	-14.017	-12.595	-13.847	-13.043	-13.036	-13.049	-12.944	-12.995	-13.073	-12.535	-12.96	-12.814	-14.802	-13.829	-13.838	-13.095	-13.884	-12.308	-12.983	-13.264	-13.697	-13.445	-12.966	-12.958	-13.391	-13.96	-13.8	-13.768	-13.784	-13.462	-13.033	-13.274	-12.913	-13.056	-12.59	-12.851	-13.543	-12.973	-11.507	-13.292	-13.036
-0.69415	0.57064	-0.38036	0.35349	0.24944	0.90522	-0.096646	1.2217	0.15779	0.71948	-0.77558	0.19166	0.41722	-0.60154	-0.079892	-0.51206	0.23168	0.098786	1.9881	1.021	0.53517	-0.16269	0.11081	0.63487	0.1592	0.86033	-0.95493	0.65495	0.49144	-0.054255	0.017162	-0.5106	-0.87627	-0.36121	-1.0732	-0.34668	0.65603	-0.13947	0.95502	0.7456	0.12696	1.4667	0.8227	-0.15184	0.79615	0.53995	0.91088	2.5646	-1.6143	-0.45103
2.2135	2.0419	1.0308	2.1687	1.827	1.7662	1.2964	1.7247	1.4909	1.4443	1.8017	0.53306	0.4689	1.981	1.7557	1.4909	1.7074	1.6681	1.8052	2.216	2.8137	2.189	1.5298	2.3674	2.0084	2.4785	1.0387	-0.26977	1.3286	1.7941	2.51	1.2126	1.6963	1.5542	2.7561	2.4383	1.953	1.6507	2.1192	1.3851	1.8353	1.8274	0.91771	1.5819	2.3505	2.1176	1.8051	2.6926	1.1406	1.4666
-13.267	-13.577	-13.948	-14.013	-14.387	-14.969	-13.467	-13.958	-15.056	-12.955	-13.805	-14.604	-14.652	-13.764	-14.53	-13.157	-12.32	-13.606	-14.23	-13.034	-13.554	-15.011	-14.285	-12.747	-13.982	-14.446	-13.856	-13.373	-12.929	-12.196	-13.209	-13.984	-13.418	-12.881	-14.957	-13.176	-13.96	-14.63	-15.189	-14.161	-13.701	-14.703	-13.857	-15.532	-13.489	-13.587	-13.492	-13.24	-14.16	-14.587
1.5244	1.984	3.9299	1.9516	1.2158	2.4578	2.7536	2.1026	4.0574	3.8034	3.6946	3.042	2.8917	2.5791	2.7241	3.7173	3.198	3.2401	1.9216	2.2573	2.4573	3.0054	2.1566	2.6543	3.3194	2.5286	2.4746	2.2694	3.7591	2.4947	3.0722	3.143	2.0472	2.7315	2.7033	2.9327	1.0332	1.0583	4.0478	2.6856	2.2433	3.6903	2.6369	2.9664	3.3345	1.3979	2.4265	3.7486	2.5804	2.0809
-4.1224	-3.0044	-3.5566	-4.6804	-3.311	-3.743	-3.4749	-3.319	-2.4987	-4.6632	-4.0223	-2.1682	-2.5969	-4.6211	-4.7944	-2.7452	-3.1067	-3.6043	-4.7105	-3.0944	-3.046	-3.9166	-3.3696	-4.3685	-3.81	-4.095	-4.5583	-4.2242	-3.5955	-3.542	-4.5008	-4.2002	-3.7415	-3.7293	-3.1326	-5.3181	-4.4926	-4.257	-5.4439	-4.1075	-3.5261	-3.5199	-3.3525	-2.7911	-3.25	-3.9779	-2.8731	-2.3195	-3.5278	-3.3908
-8.7344	-10.105	-8.8371	-9.4045	-9.8427	-9.6876	-9.0401	-9.064	-8.967	-8.5676	-9.1968	-8.7722	-8.5662	-8.0121	-7.9946	-8.0231	-9.1201	-8.8973	-8.9455	-7.9158	-8.2448	-10.025	-9.9619	-8.9618	-9.543	-8.8954	-9.0218	-8.5201	-8.4525	-9.6511	-10.201	-8.8686	-9.576	-9.2625	-9.1668	-9.3701	-9.2083	-9.2586	-8.5692	-9.3027	-9.7413	-9.3757	-9.0906	-9.1564	-8.9041	-9.7724	-8.6943	-9.0761	-8.5523	-8.9516
-12.496	-11.439	-13.061	-11.369	-11.759	-11.896	-11.208	-13.095	-12.248	-12.151	-10.361	-12.767	-11.854	-11.224	-11.704	-11.561	-12.868	-12.396	-11.617	-11.184	-10.749	-12.828	-12.629	-11.229	-11.932	-12.016	-12.151	-12.761	-12.154	-11.554	-12.53	-11.637	-12.888	-11.453	-12.867	-11.711	-12.383	-12.503	-11.905	-10.755	-11.628	-12.903	-9.9173	-10.231	-12.778	-11.473	-11.11	-11.014	-12.13	-11.247
0.47826	1.2647	0.11725	1.1329	1.0237	0.79749	0.10224	0.067414	0.6701	-0.86837	1.1997	1.0578	0.76197	1.8372	0.73659	-0.55349	0.47024	0.11243	0.72161	0.12344	0.63761	0.75702	0.45574	-0.21555	0.15773	-1.1953	0.084542	0.92712	-0.067528	-0.093648	1.2154	0.39184	1.0863	0.36609	-0.3526	0.78559	1.3401	-0.42725	0.26147	0.087695	0.68483	0.22526	1.2349	0.10017	1.4475	0.43071	0.087612	1.8586	1.6985	0.57987
-2.1653	-0.072761	-0.80327	-0.31798	-0.90039	0.15772	0.018457	-1.1743	-1.3244	-1.5092	-1.5136	-0.48788	-1.466	-0.3706	0.11948	-0.83397	-1.0433	-0.81032	-1.2907	-1.0437	-1.005	-1.42	-0.4326	-1.5691	-1.198	0.056902	-1.1243	-0.2524	0.51967	0.42969	-2.3345	-1.6971	-0.72801	0.029687	-0.32716	-1.3908	-0.68849	-0.038008	-0.28159	-0.08333	-1.5938	-0.19217	0.055983	-1.1215	-0.42409	-0.67326	-0.94991	-2.1303	-0.95192	-1.1063
8.6919	7.7188	7.3828	8.1444	8.3827	7.4545	7.9342	7.8923	8.7179	8.109	8.3043	8.2887	8.1603	8.1675	8.6567	8.6528	7.6821	7.5822	6.4567	9.8559	7.2216	7.6114	8.6063	7.9181	8.6573	7.9159	8.3145	8.4636	7.071	7.0863	8.0221	7.2489	7.8848	8.9367	10.055	8.1648	7.7697	8.5236	8.6836	7.4592	8.1033	7.1682	7.8329	6.6837	8.1277	8.9964	7.5425	7.5609	8.6594	8.2915
2.3235	3.2881	1.6563	1.7266	1.8552	2.6539	-0.2816	1.8135	3.1074	0.5708	2.0842	0.64941	1.58	1.8251	1.6004	1.5907	1.0277	1.3163	0.62768	2.067	0.93891	1.522	0.90266	1.1908	1.0947	1.7587	0.47834	1.8274	2.0248	0.71016	1.0368	0.92138	1.3668	2.129	1.4387	1.3201	1.4671	0.49015	1.4966	1.3479	1.0918	2.139	1.2586	1.3323	1.6568	1.3808	1.9666	1.6552	1.3011	1.5007
-22.04	-22.289	-21.988	-22.27	-22.342	-21.99	-21.818	-23.028	-22.297	-22.81	-22.871	-21.366	-23.996	-21.833	-22.49	-21.863	-21.474	-22.25	-23.106	-21.523	-21.954	-22.46	-23.207	-21.65	-21.648	-23.308	-21.474	-21.791	-21.903	-23.047	-21.543	-23.204	-22.933	-21.684	-22.546	-21.745	-22.5	-23.094	-21.676	-21.552	-21.916	-21.235	-22.533	-22.359	-21.707	-22.412	-21.752	-21.384	-23.558	-21.421
-1.4243	-0.44935	-0.73856	0.48585	-0.88881	-0.68271	-0.30892	-0.15799	-1.1114	-0.74477	-1.7066	0.64763	-0.10199	-0.48368	-0.94348	-0.18058	-2.096	-1.1278	-0.035134	-1.0251	-0.54172	-0.69754	-1.0406	-1.0075	-0.99044	-1.0565	-0.76092	0.065832	-1.0631	-0.70869	-0.55149	-0.73939	-1.643	-1.506	-0.35679	-1.0101	-0.80905	-0.31187	-0.44112	-1.1494	0.70441	-0.70321	-0.66501	-1.3842	0.039503	-0.49755	-0.59867	-1.4356	-1.4058	-0.97225
1.4363	1.0193	0.49246	1.6642	2.1445	1.2388	2.5456	3.2523	2.1962	1.3572	1.1317	1.9274	1.674	0.89396	2.3546	2.4228	1.1918	1.6106	1.3707	2.0497	0.76003	1.4222	1.186	1.7218	0.42259	1.5775	2.0568	1.4194	2.1944	1.5451	2.0795	2.2243	1.1351	2.759	1.251	1.0923	2.5842	2.4733	2.4506	1.4896	2.4024	1.9963	2.6739	1.4338	2.106	2.5398	1.5704	2.1429	3.6251	0.98629
-11.823	-12.566	-11.637	-12.007	-11.153	-11.88	-12.412	-12.429	-11.133	-10.712	-13.023	-11.611	-11.649	-11.753	-12.06	-11.084	-11.607	-11.755	-12.305	-12.13	-12.183	-11.966	-11.124	-11.682	-12.049	-12.19	-11.169	-11.21	-12.429	-11.402	-11.662	-11.088	-11.703	-11.631	-12.333	-10.356	-11.046	-12.113	-11.394	-12.179	-12.494	-12.671	-12.124	-11.311	-11.644	-12.336	-10.806	-10.953	-13.148	-10.874
-2.3458	-2.9693	-2.7672	-1.5907	-3.2299	-4.2292	-2.8158	-3.0741	-3.3924	-2.1161	-1.6474	-1.8622	-2.9162	-2.5533	-3.1551	-2.4798	-2.4439	-3.1096	-1.7192	-3.4147	-1.421	-2.3288	-2.2835	-2.4861	-2.517	-2.2668	-3.2879	-2.5942	-2.1421	-1.6618	-3.4096	-2.1402	-1.6691	-4.03	-2.7454	-1.9932	-3.2571	-3.094	-3.0863	-2.0237	-3.5805	-1.3691	-2.0813	-2.9109	-2.6887	-1.8693	-2.3021	-1.9201	-2.8436	-3.1264
-11.4	-12.618	-11.212	-11.668	-12.26	-10.831	-11.215	-11.664	-10.521	-11.731	-12.739	-11.764	-11.899	-12.161	-10.833	-11.959	-12.377	-11.891	-11.663	-11.765	-12.346	-10.884	-11.075	-12.352	-11.678	-12.171	-11.664	-11.502	-10.288	-11.327	-11.385	-10.727	-11.099	-11.561	-10.225	-12.035	-11.391	-11.985	-12.664	-11.753	-11.212	-12.409	-11.941	-13.386	-11.01	-11.349	-12.205	-12.395	-11.722	-11.098
-10.904	-11.581	-10.282	-10.646	-11.397	-11.054	-10.781	-11.103	-10.069	-10.898	-11.426	-10.388	-11.137	-10.613	-11.551	-10.636	-11.484	-10.813	-9.976	-10.468	-9.6053	-10.669	-10.733	-11.206	-12.07	-10.554	-11.487	-11	-10.18	-10.971	-10.836	-11.653	-10.091	-10.86	-9.631	-12.197	-11.282	-11.671	-10.452	-11.51	-11.966	-11.435	-9.6454	-10.18	-11.462	-9.1866	-11.074	-10.592	-10.576	-9.4898
-2.8039	-2.557	-2.1897	-2.5167	-2.7095	-3.5869	-4.1694	-3.051	-2.0836	-2.7366	-3.6792	-2.9144	-2.673	-3.3135	-2.5922	-3.4202	-3.9705	-3.5247	-3.0697	-2.731	-3.7425	-3.2243	-3.8073	-3.7291	-4.3882	-1.5552	-3.9748	-4.9097	-2.7877	-4.319	-3.7767	-3.7633	-3.4762	-3.0336	-3.3373	-2.8959	-3.9848	-3.4703	-3.6466	-2.4673	-2.9327	-2.9134	-3.3743	-4.4813	-2.9792	-3.3671	-3.3463	-3.4944	-3.6256	-2.2162
-0.96937	-1.5867	-1.7984	-2.394	-0.87986	-0.89341	-1.1707	-0.64121	-1.7689	-1.1343	-1.492	-2.3991	0.040722	-1.2222	-1.9154	-0.45763	-1.8978	-1.2371	-1.5912	-2.0313	-1.6319	-1.0022	-0.47576	-1.8662	-2.4562	-1.4672	-2.7415	-1.5139	-0.23436	-2.1981	-2.2674	-1.184	-0.73425	-0.87428	-1.0274	-1.5158	-1.4032	-1.469	-1.2624	-2.5315	-1.7237	-2.0427	-1.0571	-2.1083	-1.8515	-2.5831	-1.6545	-1.4526	-1.3934	-1.6211
1.5455	1.0764	1.2568	2.18	1.449	2.0274	0.87711	2.241	2.5086	2.0992	2.134	0.96567	0.32442	1.6971	1.6422	1.5145	0.57769	0.60028	0.73628	1.3427	1.5606	1.1384	0.58589	2.1899	1.7546	0.423	2.2455	1.1592	1.925	0.60544	1.0582	1.5206	1.9624	2.4407	2.3076	1.8878	2.0505	2.1452	1.4585	2.7963	1.4263	1.5118	1.1698	2.4541	1.1795	1.3314	0.33281	0.89579	0.41977	1.475
-11.217	-12.301	-10.997	-10.446	-11.584	-10.513	-10.641	-11.809	-12.067	-10.834	-10.731	-11.126	-11.936	-10.68	-10.71	-10.566	-10.485	-11.124	-9.9813	-10.942	-10.529	-10.734	-10.427	-11.121	-10.763	-10.843	-11.909	-11.062	-11.954	-11.603	-10.713	-9.842	-10.657	-10.506	-10.751	-10.607	-10.581	-10.658	-11.395	-9.3844	-10.871	-10.218	-11.183	-10.419	-10.463	-11.461	-10.386	-10.637	-11.237	-10.93
-2.1311	-0.96008	-0.47168	-0.8934	-1.1668	-1.4102	-0.89852	-2.128	-1.4825	-2.3565	-1.3841	-1.5952	-1.6442	-0.65744	-2.0865	-0.94227	-0.91713	-0.5199	-0.50415	-1.5094	-0.34361	-0.96789	-1.709	-1.2566	-0.99287	-0.81424	-0.95125	-2.143	-1.4559	-1.994	-0.652	-1.7956	-1.5747	-2.1887	-2.0885	-1.9057	-1.5908	-1.397	-1.0459	-2.7458	-1.2083	-0.94709	-1.3034	-3.0616	-1.9729	-0.76072	-1.3447	0.16994	-0.97193	-1.3339
9.6647	10.716	11.004	10.15	10.115	9.0458	10.048	9.7826	9.2783	10.88	10.498	10.51	9.3483	10.886	10.178	10.683	10.89	10.008	10.207	10.174	10.658	9.0894	9.066	10.481	9.3119	8.2806	9.2756	9.6073	10.144	9.8253	10.578	8.8496	9.0349	9.0454	9.2814	11.109	10.467	10.36	10.031	9.4598	9.7505	10.216	8.9823	10.987	9.0195	8.2191	9.9227	9.6687	10.432	9.9877
-1.7445	-1.6612	-0.99783	-1.2195	-1.8849	-1.5691	-1.9618	-2.1142	-2.1783	-1.7924	-1.2023	-1.503	-1.5144	-1.8161	0.73063	-0.94007	-1.5275	-1.7866	-1.0754	-0.42062	-1.0819	-1.5542	-0.66686	-1.1549	-1.9489	-0.6473	-1.1737	-1.1029	-2.0697	-1.4255	-1.9244	-0.69889	-2.1729	-2.2219	-0.57351	-1.7629	-1.4952	-0.67577	-1.529	-1.5814	0.12128	-1.0859	-1.4561	0.43091	-0.96788	-1.2449	-0.96512	-0.86471	-1.5543	-0.90204
-3.0676	-3.3405	-2.9822	-3.6675	-3.393	-3.3788	-3.6513	-2.1512	-3.6468	-2.8777	-3.3768	-3.9757	-3.4642	-3.4112	-3.1302	-2.7533	-2.8287	-2.753	-3.4882	-2.0885	-3.0122	-2.534	-3.2869	-3.2525	-3.5586	-2.1175	-3.0833	-2.5797	-3.3989	-3.6824	-2.8818	-3.4132	-2.6405	-3.3327	-1.9711	-3.274	-3.0422	-2.3892	-3.408	-3.0411	-2.9423	-3.7535	-4.0716	-2.6042	-4.5902	-3.6663	-3.1266	-3.6502	-2.8484	-4.1777
0.77712	1.3028	2.0944	-0.27749	1.8763	0.72808	2.1154	0.74614	-0.65015	1.3034	1.7326	1.7954	0.80291	0.71251	0.66536	0.5248	0.81735	1.3403	0.86822	1.1745	1.6764	2.1155	0.93444	1.3161	1.197	1.2225	1.8599	-0.29289	2.3919	1.7282	1.5454	0.58288	1.3878	1.2612	0.1787	1.7346	1.8937	0.48163	2.2331	0.47121	1.3114	1.5811	1.6733	1.0475	1.4513	-0.35415	1.6329	1.3356	0.31715	0.54687
6.1868	8.3304	6.4152	8.3527	6.6691	7.2218	6.2275	6.9708	6.5474	6.0482	7.5154	6.3581	7.3307	6.9599	6.2792	6.6382	7.0577	6.3161	6.0856	6.6149	6.8071	7.0703	7.4396	6.209	5.7324	7.8382	8.4251	6.9722	6.9166	6.3707	7.4422	6.836	5.6521	6.292	7.8482	8.4216	7.1997	6.0602	6.4108	6.6944	7.0923	6.778	6.6178	6.8134	7.034	6.6846	6.8784	6.6692	6.3243	7.6511
7.8182	7.2488	4.6804	6.363	7.6489	5.6478	7.2144	6.385	6.7932	7.0319	6.7515	6.5071	7.1576	6.8429	6.0932	6.2008	7.0683	6.6135	6.6955	5.964	8.2096	8.2167	5.9008	7.0423	6.1995	6.8027	6.8948	6.7351	5.7049	6.9407	7.7922	6.455	6.2143	6.392	6.8122	6.5286	7.491	7.6034	5.9861	6.0286	6.3375	7.5778	6.2631	7.1954	7.0613	6.1398	6.957	6.2653	7.7125	6.9756
-10.129	-10.252	-8.8281	-10.186	-10.479	-10.846	-8.8942	-10.574	-10.456	-9.1005	-10.52	-8.916	-10.406	-10.327	-10.7	-9.587	-9.63	-10.854	-11.39	-10.517	-10.649	-10.755	-10.297	-10.256	-11.097	-9.1432	-10.554	-10.076	-10.415	-9.1641	-9.8938	-11.213	-10.035	-9.8779	-10.927	-10.039	-8.9362	-10.388	-10.864	-10.373	-10.173	-9.6105	-8.9102	-9.9026	-11.326	-11.282	-10.665	-10.205	-10.613	-10.101
4.2274	5.344	3.7873	4.467	4.3205	4.6511	4.8076	3.9749	4.7339	3.659	3.8499	3.0931	4.9607	3.4707	3.8591	4.0492	4.5316	3.9727	4.8783	4.2358	4.7274	4.7196	4.1223	4.9527	3.5046	3.8368	4.0861	4.223	4.597	3.2412	4.8943	3.7384	4.6996	5.2398	4.3896	3.2205	3.9389	4.0115	3.8997	4.5134	5.1189	4.4001	4.2319	4.6128	4.6913	5.2567	3.2416	3.7622	5.1461	4.866
-13.322	-13.009	-13.088	-13.18	-12.313	-12.325	-13.738	-11.947	-12.724	-12.061	-12.808	-12.841	-12.241	-12.224	-13.686	-13.451	-14.053	-12.932	-12.47	-13.243	-13.562	-13.766	-13.499	-12.47	-14.372	-14.715	-12.39	-11.982	-13.727	-12.412	-12.707	-11.969	-12.629	-12.401	-13.647	-12.853	-12.129	-11.688	-13.372	-13.079	-13.75	-13.616	-12.808	-14.011	-14.303	-11.499	-14.13	-11.664	-12.856	-13.221
-1.6469	-1.9266	-1.4986	-2.0033	-1.492	-0.26854	-1.0391	-1.8772	-1.2851	-1.2304	-1.3343	-0.30465	-0.53316	-1.384	-1.3996	-1.2123	-2.2955	-2.0819	-0.80956	-1.4452	-1.4789	-1.941	-1.7165	-1.5183	-0.24858	-0.80014	-1.8341	-0.7781	-0.71688	-1.9686	-1.2557	-0.6961	-0.56857	-1.8469	-1.0561	-0.69551	-0.53621	-0.33457	-2.3992	-0.41958	-1.6203	-1.5156	-0.12704	-0.28577	-1.1129	-0.14974	-0.061254	-1.5231	-0.76207	-2.6834
-0.28351	0.014855	-2.1245	-1.4919	-1.3878	-0.43708	-0.49957	-0.37043	-0.46153	-0.57221	-1.1197	-0.47876	-0.54331	-1.379	-1.1062	-0.52832	-0.45742	-0.85294	-0.21288	-1.4276	-0.073806	-0.88721	-0.50303	-0.67844	-1.3529	-1.5879	-0.42348	-1.5293	-0.41591	-0.97983	-0.83014	-2.1773	-1.1215	-1.0588	-0.90346	-0.52701	-1.6445	-1.3017	-0.50707	-0.69935	1.0507	-0.37023	-0.49665	-0.6786	-0.63973	-1.4977	-0.88545	0.16148	-0.83632	-0.95926
-15.493	-13.939	-13.827	-14.762	-15.314	-14.156	-14.81	-15.796	-14.72	-14.517	-15.715	-13.979	-13.59	-14.81	-13.936	-15.404	-15.567	-13.975	-15.385	-14.941	-14.467	-15.252	-15.107	-15.116	-14.526	-13.457	-13.977	-13.877	-14.781	-13.831	-16.288	-14.765	-14.804	-14.454	-13.739	-14.813	-15.63	-14.739	-15.59	-14.589	-15.037	-13.461	-14.585	-14.484	-15.241	-15.376	-14.649	-14.89	-15.016	-14.26
-9.0416	-8.4331	-9.6192	-7.995	-8.2346	-8.9335	-7.8892	-8.6817	-8.5381	-10.501	-9.4642	-8.4103	-9.004	-9.5478	-8.8742	-8.8374	-7.5762	-8.6275	-7.7378	-8.6018	-8.9011	-10.576	-8.9356	-8.5512	-8.4697	-9.4847	-9.1146	-9.8047	-10.043	-9.2467	-8.4424	-7.615	-8.9877	-8.6836	-7.3416	-8.7716	-8.3531	-9.6298	-10.102	-7.6211	-9.0031	-9.1051	-7.6822	-9.1157	-8.9268	-9.5266	-9.0868	-9.796	-9.4645	-9.6202
-13.988	-13.185	-13.621	-12.63	-13.544	-13.774	-13.216	-13.111	-12.587	-12.619	-12.599	-13.757	-13.616	-13.583	-12.381	-13.321	-12.347	-13.837	-13.933	-14.233	-13.505	-12.861	-15.053	-12.779	-13.08	-13.036	-13.362	-13.058	-13.38	-14.197	-13.381	-13.538	-13.9	-13.807	-13.518	-11.579	-12.743	-14.271	-13.681	-13.511	-12.952	-13.06	-12.385	-13.29	-12.738	-13.456	-13.654	-13.513	-13.239	-13.588
-5.6294	-5.9978	-5.1048	-4.1151	-4.3006	-3.851	-4.7333	-5.7724	-3.5689	-5.5643	-5.0701	-4.7666	-4.0423	-4.6838	-4.642	-5.6141	-5.2273	-5.725	-4.8449	-6.4514	-4.0523	-4.2536	-3.6869	-6.4072	-5.5581	-5.2318	-6.2482	-5.7654	-4.7874	-5.1583	-4.9994	-5.1133	-5.7061	-5.5334	-4.4499	-4.7284	-5.2782	-5.5275	-4.7717	-4.7295	-5.1381	-4.5986	-4.3903	-4.4954	-5.1939	-6.1899	-4.5234	-4.8608	-5.2378	-4.6474
-20.539	-20.622	-21.057	-21.198	-20.497	-20.999	-20	-20.674	-19.998	-20.92	-20.29	-21.069	-21.145	-20.544	-21.427	-20.255	-21.935	-20.334	-21.162	-19.995	-20.4	-21.24	-21.114	-21.016	-19.532	-20.382	-20.965	-21.32	-20.683	-20.713	-21.258	-21.287	-20.95	-19.898	-21.523	-20.562	-21.5	-19.869	-19.762	-21.529	-21.825	-20.187	-20.257	-21.281	-21.34	-20.352	-19.951	-21.024	-21.608	-19.375
-8.3809	-8.4183	-7.635	-7.4389	-7.5103	-7.0361	-8.0214	-7.2325	-6.6123	-7.8187	-6.6577	-5.7643	-6.9866	-7.4795	-7.3407	-7.6013	-7.5676	-7.1857	-6.2899	-8.0121	-7.9565	-8.1254	-7.9641	-8.4512	-8.1756	-6.9949	-7.762	-6.9257	-7.7497	-6.868	-7.6899	-6.7394	-6.7201	-8.2748	-7.3357	-8.1106	-8.2333	-7.359	-7.807	-6.5711	-7.8956	-7.7937	-8.5406	-6.9119	-7.3722	-7.6165	-7.1849	-7.9122	-7.6105	-7.9802
-13.709	-13.149	-12.928	-13.013	-13.062	-12.432	-12.877	-13.397	-12.637	-13.206	-12.866	-13.003	-12.964	-12.559	-12.343	-12.963	-12.33	-12.79	-12.581	-13.636	-12.643	-12.518	-12.716	-13.38	-12.878	-12.393	-13.43	-12.114	-13.077	-12.388	-11.676	-12.896	-14.034	-13.039	-13.564	-12.495	-12.575	-12.357	-12.71	-12.91	-11.011	-12.15	-12.893	-13.198	-11.172	-12.282	-12.757	-12.916	-12.549	-12.729
0.14326	0.86394	0.39675	-0.051608	-0.9814	-0.8476	0.62606	0.20723	0.4304	-0.30556	0.57353	-0.43598	0.54415	-1.545	-0.042891	0.32626	0.44826	0.20197	0.69621	-0.15053	0.4825	0.85136	0.011629	-0.54048	0.83689	0.023455	-0.0027919	-0.5529	0.43265	1.7415	0.40423	-0.44098	-0.15863	0.46566	0.99416	-1.7348	-0.088069	-1.0216	0.35996	-0.15724	0.3693	0.28068	0.30264	0.12972	-0.57365	-0.1955	0.08819	-0.28658	0.28491	0.24063
-10.979	-10.854	-11.513	-10.735	-11.367	-11.081	-11.332	-10.534	-10.397	-10.363	-9.1091	-10.52	-10.665	-11.356	-11.112	-10.805	-10.912	-10.622	-11.811	-11.054	-9.8019	-10.267	-9.1313	-10.804	-11.58	-11.551	-11.539	-11.415	-10.414	-11.043	-11.091	-11.679	-11.991	-11.865	-11.255	-10.425	-10.617	-10.814	-9.6268	-10.659	-11.297	-11.123	-11.362	-11.196	-10.957	-10.895	-9.5095	-12.666	-10.722	-10.882
-9.8867	-9.7943	-10.311	-9.6466	-10.86	-10.781	-11.714	-10.814	-10.078	-10.55	-10.318	-9.0388	-9.7567	-11.131	-11.001	-9.4788	-10.663	-9.9375	-11.074	-11.549	-10.892	-9.4836	-9.6472	-11.286	-9.896	-9.7069	-10.796	-9.6687	-10.209	-10.249	-9.9563	-10.737	-11.202	-10.056	-10.047	-8.8422	-10.5	-11.594	-9.944	-9.3407	-9.7876	-9.4218	-10.641	-10.796	-11.154	-10.343	-9.3814	-10.414	-9.9921	-10.989
-0.71592	-1.1821	-0.22416	-1.4694	-0.83235	-0.90866	-1.0867	-1.3485	-0.86178	-1.0736	-0.60657	-0.81229	-0.49819	-0.98851	-1.1062	-0.72063	-0.30268	-0.93178	-1.817	-0.94272	-0.14877	-0.86851	-0.56274	-1.2505	0.54896	-1.4745	-1.2243	-0.58282	-0.24865	-1.8716	-0.38009	-0.77776	-0.7977	0.45979	-0.58727	0.17164	-0.52313	-1.316	-1.254	0.0040353	-0.87403	-1.4864	-0.92145	-0.088039	-0.69629	0.50605	-1.258	0.4636	-1.3583	-0.10768
6.3993	5.8742	7.6373	6.7325	6.7786	5.7181	7.2066	7.5697	7.288	6.0538	7.3164	7.2382	6.5939	6.5611	7.0057	6.4843	7.2758	6.8887	6.9961	6.2631	6.4762	7.7438	7.1953	7.6172	5.8804	6.917	6.1848	6.4845	7.7277	6.7577	6.3827	6.8972	6.0369	7.532	7.1513	7.6287	6.4945	6.9939	5.8388	6.4903	7.558	7.6201	6.6268	6.9833	8.0909	6.1921	6.5127	6.8621	7.4685	6.7661
-14.165	-13.845	-13.494	-15.022	-14.641	-14.156	-15.44	-15.316	-14.385	-14.571	-15.376	-15.086	-14.708	-14.528	-13.486	-14.068	-14.643	-13.753	-15.019	-13.193	-14.995	-13.918	-15.718	-13.755	-14.389	-15.047	-14.788	-15.28	-14.177	-13.922	-13.905	-14.782	-15.489	-13.594	-14.647	-15.234	-14.561	-14.125	-13.891	-14.578	-15.263	-14.278	-15.263	-13.902	-13.439	-14.953	-14.833	-14.128	-14.13	-13.488
-3.3251	-4.1402	-3.0972	-3.2214	-4.578	-2.1798	-3.4729	-4.4321	-3.6872	-3.5753	-2.8227	-3.3521	-3.0261	-3.9729	-4.151	-2.7787	-3.4659	-3.9337	-3.2103	-3.0459	-2.7106	-3.5845	-2.7093	-3.1245	-3.8078	-3.4798	-4.5325	-4.5847	-4.4891	-2.9018	-3.101	-3.4012	-4.115	-4.1625	-3.6958	-3.1708	-4.6692	-2.9928	-3.1085	-4.1034	-3.821	-3.5314	-3.6226	-3.5674	-2.7876	-4.036	-3.6566	-2.9752	-3.9465	-3.154
1.2624	2.4449	1.6147	2.3941	0.62881	2.5337	2.6628	1.9758	2.3104	1.6281	1.8366	2.1576	1.6204	1.7877	1.6753	1.8877	2.1345	1.9409	1.6137	1.6828	1.7032	2.7026	0.25889	1.4917	1.2762	1.5627	0.55265	2.2661	1.6325	1.7915	3.256	1.5535	2.5388	2.0106	1.2759	1.8217	1.6516	0.97894	2.2644	1.3941	2.1374	1.4116	1.463	2.12	0.24567	2.5063	1.7002	1.6637	1.44	1.7879
-10.639	-10.628	-10.224	-10.432	-10.731	-10.936	-10.256	-11.254	-9.6165	-9.7644	-11.314	-9.871	-10.911	-9.7209	-10.903	-10.351	-10.098	-9.9367	-9.5395	-8.2351	-9.6368	-10.264	-9.9384	-9.4872	-9.795	-10.608	-9.6333	-10.173	-11.381	-9.8048	-10.735	-11.174	-10.12	-9.6587	-10.967	-8.6954	-10.108	-10.423	-10.96	-9.9203	-9.8455	-8.9261	-10.635	-10.886	-10.502	-10.436	-9.6146	-10.776	-11.351	-9.6437
-2.1492	-2.4314	-2.9117	-1.9977	-2.5056	-3.7066	-2.0845	-2.5861	-2.7035	-1.8524	-2.5082	-1.8475	-2.7192	-2.7959	-1.9225	-2.7227	-2.6929	-2.088	-1.5779	-2.2517	-2.7541	-0.63889	-2.3031	-2.4338	-1.8266	-3.8148	-3.1189	-2.4938	-2.8264	-2.2406	-3.2629	-2.062	-2.7119	-2.0228	-2.9069	-2.4326	-2.8492	-2.0935	-1.9964	-1.6459	-2.6476	-2.7827	-3.4707	-2.1303	-2.9149	-2.767	-2.2184	-2.8465	-3.6216	-1.6432
-7.3598	-5.4469	-5.6174	-5.2059	-5.705	-7.1849	-6.5581	-7.4666	-7.0532	-6.8356	-6.1734	-6.4078	-5.4415	-6.687	-5.2669	-6.3114	-5.911	-6.9247	-6.2825	-6.0554	-6.4439	-6.6784	-7.3249	-6.5189	-6.3162	-7.3773	-5.6596	-7.3235	-5.2164	-6.0154	-6.4341	-7.0228	-5.6854	-5.3668	-6.9386	-6.2361	-7.4626	-6.4287	-6.7149	-5.4955	-6.9893	-6.0286	-5.8127	-6.5323	-5.8434	-7.3224	-6.404	-7.4875	-7.2847	-6.637
5.402	5.6764	5.076	6.6762	5.4079	6.4388	5.5523	6.266	5.2973	5.2082	5.8147	5.5738	6.3869	6.711	4.9572	5.58	5.2677	5.1264	5.4018	5.6519	5.0489	5.702	6.2274	5.526	5.3583	6.4643	6.2997	5.3811	5.4063	5.5359	6.4159	5.0894	6.1727	5.6733	6.4339	4.66	5.8006	6.1457	4.8248	5.9108	4.8459	3.6836	5.7182	6.3223	5.7808	5.0608	5.4766	5.8485	6.2971	4.7471
1.0177	0.30808	-0.34076	0.48945	0.51278	0.50033	0.75525	0.85088	-0.75555	0.26871	-0.45333	1.4077	0.86716	0.33679	-0.13141	0.37348	0.44046	-0.49476	-0.0049043	0.35055	0.35498	0.54762	0.46038	-0.078094	-0.65787	0.84046	-0.15342	0.49456	0.35946	1.1983	-0.043401	0.91268	0.11198	0.4626	0.50236	0.11017	0.50205	0.18502	-0.68527	-0.49792	0.0052629	-0.24748	-1.1139	0.1885	0.87145	1.2168	-0.13671	0.26107	0.17462	0.20016
-21.827	-23.509	-21.63	-23.042	-22.45	-21.335	-21.79	-22.35	-21.379	-22.031	-22.418	-22.322	-23.009	-22.777	-22.36	-22.6	-22.715	-21.925	-22.487	-22.233	-23.081	-22.931	-21.693	-22.203	-22.398	-22.964	-22.45	-21.697	-22.681	-22.066	-22.442	-22.744	-22.219	-21.022	-21.837	-22.244	-21.886	-22.854	-20.578	-21.721	-23.309	-21.04	-22.574	-21.447	-22.918	-21.045	-22.833	-23.214	-21.709	-21.623
-9.7485	-9.0034	-9.6758	-10.24	-8.0223	-8.4688	-8.6147	-8.3365	-9.2122	-9.0148	-9.5799	-8.6026	-9.6389	-8.2616	-8.6298	-10.298	-8.3267	-9.6065	-8.276	-8.5081	-8.7674	-8.2481	-9.4033	-9.3323	-9.6901	-8.5474	-9.9194	-9.3769	-9.4968	-8.6895	-8.6043	-9.8564	-9.2089	-8.4595	-8.5877	-8.2823	-9.0523	-7.5173	-8.6972	-9.203	-8.3992	-9.0253	-9.0591	-9.2419	-9.172	-9.0646	-9.6247	-9.1259	-9.4107	-10.528
1.3472	1.9931	1.4116	1.6226	2.1401	0.92694	2.2041	1.7193	1.469	0.67536	0.72616	0.98394	2.2513	1.8765	1.5902	1.4206	1.869	2.6482	1.5585	0.77224	0.65396	1.5666	0.46795	2.9018	2.1937	1.691	2.218	1.7125	1.0597	1.3426	2.2344	1.609	2.8232	1.6337	1.6025	1.2178	2.0573	0.83117	3.3609	1.6501	0.71886	0.98753	0.71776	0.57946	1.3859	1.4722	1.7075	1.2486	2.1059	2.6071
-10.355	-11.175	-10.96	-10.621	-10.784	-12.04	-11.726	-9.699	-11.496	-11.1	-9.7259	-11.585	-11.812	-9.9666	-10.854	-11.83	-10.082	-11.105	-10.883	-11.975	-10.885	-10.281	-12	-13.198	-10.75	-11.345	-10.36	-9.8891	-10.821	-10.312	-10.939	-11.602	-11.615	-9.8704	-11.501	-10.99	-11.278	-10.971	-10.898	-9.5524	-10.518	-11.188	-11.374	-11.725	-10.472	-11.452	-11.127	-10.427	-10.963	-11.038
-1.4723	-1.4393	-2.5062	-2.0132	-2.1922	-1.8611	-2.1569	-1.168	-1.8226	-1.3815	-1.5864	-2.1358	-0.98249	-2.4149	-0.6263	-2.0914	-2.5813	-1.8417	-2.0829	-0.75183	-1.9128	-1.779	-1.3277	-1.2934	-1.4223	-1.7802	-0.75945	-1.3445	-1.335	-2.1537	-2.1393	-1.0886	-1.486	-0.50191	-2.0105	-2.2145	-1.7322	-0.90642	-1.4693	-1.316	-1.5923	-1.3834	-1.1999	-1.4598	-0.65666	-0.064898	-0.74365	-0.43444	-0.96523	-1.3268
-4.4343	-3.9871	-3.1319	-4.2356	-4.9	-3.2715	-4.3346	-3.8836	-3.7978	-2.7801	-3.4222	-3.1283	-4.4138	-3.7329	-3.399	-3.9373	-3.5539	-3.9181	-3.7939	-2.535	-2.9196	-3.7139	-2.5557	-2.7002	-3.8713	-3.2736	-3.4248	-4.1909	-3.1294	-4.3466	-3.2403	-3.1932	-3.3823	-4.4572	-3.8591	-2.431	-4.0625	-4.5619	-3.565	-3.1461	-2.8262	-3.1449	-3.9514	-5.381	-3.9223	-3.5899	-2.4428	-4.1154	-4.96	-3.9702
-1.011	0.051611	-1.3793	-1.129	-1.3809	-1.3266	-2.7058	-1.4005	-1.4726	-0.84845	-1.8774	-0.78504	-2.213	-2.2201	-0.60448	-1.6618	-1.7771	-1.776	-0.69482	-1.5836	-0.13183	-1.9137	-0.58221	-0.99274	-1.0779	-2.6742	-0.7835	-1.5839	-2.7805	-0.5041	-1.4487	-2.19	-2.1149	-1.8336	-1.1226	-1.8068	-0.86071	-2.0838	-1.8305	-2.2617	-2.5464	-0.59068	-1.6769	-2.322	-1.6486	-0.2361	-1.5806	-0.51218	-1.7785	-1.5868
-6.998	-8.186	-7.6002	-6.9666	-7.2352	-8.8187	-8.1732	-6.9305	-8.567	-8.3045	-7.6294	-6.9219	-7.4073	-7.5656	-6.9243	-6.8289	-7.8865	-7.3609	-7.5663	-7.1575	-8.0147	-7.225	-7.6059	-8.2537	-8.1413	-6.0528	-7.1174	-7.4786	-7.4152	-7.7746	-7.3546	-7.7656	-7.8627	-7.7417	-6.8647	-7.2873	-8.1836	-8.6652	-7.892	-6.8501	-7.6923	-7.1732	-8.1363	-7.3332	-7.3467	-8.3048	-5.7336	-6.04	-7.9142	-7.8945
-0.44099	0.78166	-1.0327	1.1753	-0.40485	-1.0969	0.12185	-0.67413	0.6917	-0.39012	-2.0495	0.21789	-0.23696	-0.24204	-0.33217	0.19368	-0.68265	1.0365	-0.089144	-0.24254	0.41083	0.29274	0.80235	0.63945	-0.28153	-1.3987	0.01649	-0.70361	-0.52679	0.34419	0.74069	0.62414	0.017931	0.20368	0.27299	0.026537	0.2796	-0.99892	-0.62798	-0.83118	0.25524	0.30466	1.1427	-0.91195	-0.17882	0.0098019	0.25334	-0.048758	0.64351	-1.9534
6.8185	7.9494	6.8247	6.701	6.4465	5.8999	8.2616	6.2116	6.0812	6.5463	5.6132	6.39	7.5743	6.7051	7.0529	6.3005	7.8286	5.8644	6.6684	6.9761	6.7787	7.0251	6.796	7.4101	5.3393	5.9648	7.6585	7.7568	6.2003	6.8507	6.5166	7.5444	7.0874	6.8453	6.7238	6.3307	7.3371	6.6671	5.011	6.4173	7.2842	6.8854	7.3453	7.1217	7.3925	6.5514	6.3662	7.9513	7.2852	7.4039
2.7055	1.378	2.0375	2.1664	2.2545	2.4318	2.3256	3.1047	1.9874	2.3262	1.884	2.1297	2.8375	2.5341	2.5679	2.8815	3.7007	2.7487	3.2793	2.1663	2.6629	2.0208	2.907	3.4657	3.355	3.1249	2.3919	1.5058	2.4694	3.0242	1.832	2.0581	2.8028	2.6535	3.1755	2.1623	3.8974	2.7415	2.5581	2.752	1.8321	3.8615	2.4644	2.2189	3.5286	2.7113	2.0658	2.9142	1.6382	2.9818
1.3149	3.1962	2.2965	0.92445	3.6776	3.2812	2.7224	1.5014	2.4546	1.8902	2.9184	3.3496	2.6983	2.7826	3.1999	2.9099	3.0572	3.3153	2.717	3.5935	2.6395	1.6062	2.5393	1.163	1.7902	1.7061	2.9191	3.0835	2.9703	2.0092	2.4047	1.9278	2.4926	3.2777	2.6453	2.3468	2.4696	3.2163	2.9353	3.2972	2.203	2.8752	2.4065	2.217	2.1159	2.765	1.9272	2.7732	1.7024	2.2015
-1.9431	-1.5215	-1.0255	-2.0259	-1.4381	-2.1625	-2.031	-1.7914	-2.1354	-0.52222	-1.7452	-1.7858	-2.7616	-0.31095	-2.3204	-1.3171	-0.6925	-0.0010964	-2.1017	-0.45381	-2.0666	-1.1552	-1.2627	-0.33847	-2.2044	-0.73508	-0.86661	-2.2038	-2.3299	-0.24541	-1.4157	-1.4746	-0.85539	-1.935	-2.1969	-1.0027	-1.9172	-2.4062	-0.88507	-0.82296	-2.0694	-1.2348	-0.84982	-1.2252	-0.34449	-2.3966	-0.68542	-1.3539	-1.1987	-1.8472
-6.3727	-5.4177	-5.15	-5.8399	-5.2789	-5.7833	-5.4748	-4.4994	-5.5864	-5.809	-5.5156	-4.4529	-5.9315	-5.2053	-4.2379	-7.5676	-5.3403	-6.3254	-4.8143	-4.6882	-5.3689	-5.9697	-5.073	-5.2133	-5.3525	-5.6393	-5.5626	-5.6426	-5.8618	-6.1	-4.6056	-5.3458	-6.4355	-4.8088	-5.0415	-5.3654	-4.7375	-5.7702	-4.9454	-5.396	-5.1001	-4.545	-4.4555	-5.2592	-5.7871	-6.2104	-6.4107	-4.3805	-6.302	-4.808
3.8802	4.7224	4.421	4.3459	5.2608	3.9682	3.9358	4.6541	4.1951	4.3898	3.2476	5.3671	4.8245	5.2715	4.3527	4.6213	3.5487	4.3556	3.9745	5.8219	4.5827	4.1873	4.2302	3.6654	3.6144	4.6388	3.8013	4.3828	5.2151	4.0189	3.5388	4.9391	4.0647	3.8421	5.2485	5.0067	4.0034	4.8907	4.705	4.3927	3.7281	3.4922	4.3713	4.22	4.3269	4.3252	4.8994	3.221	5.1042	3.5656
-6.7971	-5.6117	-4.9917	-5.0237	-5.5975	-5.2102	-5.5505	-5.4023	-6.0663	-5.6617	-6.0224	-6.0713	-4.7716	-5.7994	-5.8847	-4.83	-6.4471	-5.3089	-5.475	-5.6241	-6.7458	-5.3785	-6.168	-5.6819	-4.7298	-6.5373	-6.4396	-5.3801	-5.844	-5.2533	-6.5026	-5.1798	-5.9702	-5.5182	-5.3248	-6.1844	-5.3258	-5.2192	-5.892	-6.5834	-4.2181	-4.8134	-5.8916	-4.6101	-5.6038	-6.9697	-5.8819	-5.3395	-4.5733	-5.2193
-21.506	-22.409	-21.79	-22.009	-21.708	-21.891	-22.496	-22.447	-22.905	-22.476	-21.732	-21.674	-22.478	-21.968	-22.663	-22.949	-22.756	-21.695	-22.512	-21.391	-22.682	-22.14	-22.389	-21.815	-22.333	-22.107	-22.829	-23.204	-22.028	-21.555	-22.176	-22.132	-22.326	-23.715	-22.438	-21.779	-22.154	-22.881	-23.361	-20.465	-22.111	-21.109	-22.869	-22.691	-22.114	-22.846	-23.004	-21.561	-21.127	-22.297
-2.2662	-1.2179	-0.31541	-2.0252	-1.7521	-0.85457	-2.0373	-1.9001	-1.1623	-1.9429	-0.75382	-2.2939	-1.322	-0.70831	-2.3232	-1.8748	-1.205	-1.7718	-2.1058	-1.2989	-0.936	-1.4675	-1.0747	-0.95132	-0.88311	-1.081	-1.4047	-0.56206	-1.3625	-0.16896	-2.0095	-1.9662	-1.5612	-0.93232	-1.5977	-1.8597	-1.5723	-0.37618	-0.5106	-2.2195	-1.4064	-1.6939	-0.91559	-1.0306	-0.63274	-2.4607	-2.1333	-0.20735	-1.4819	-1.9442
9.1502	7.824	9.4916	8.3049	8.813	7.991	8.7954	8.4673	8.5048	8.5384	6.9671	7.6071	7.5942	7.8104	8.1059	7.7478	7.6575	8.7293	7.7136	8.3856	9.1001	9.2018	7.2323	7.4228	8.2793	8.129	8.8481	8.6152	6.935	8.175	8.5642	8.2556	8.2719	8.5918	7.7962	8.6069	7.7417	8.4488	8.2655	7.6795	8.3404	7.9519	7.8581	6.7542	8.3382	7.8178	8.0677	9.4917	8.5679	7.07
-6.7805	-7.7037	-8.0621	-7.7637	-8.4361	-7.3001	-8.1385	-7.2566	-7.7573	-7.2908	-7.0132	-8.7157	-7.6588	-8.0848	-8.177	-6.3552	-7.0195	-7.6942	-6.8431	-8.7383	-7.0732	-7.8781	-5.4628	-6.565	-7.8087	-8.7422	-8.6809	-8.1827	-7.7656	-7.3747	-7.9773	-7.0632	-8.8578	-7.1316	-6.4513	-6.2084	-7.2979	-7.6433	-6.9584	-8.7829	-7.3131	-7.7255	-7.5201	-8.0955	-8.0274	-8.1899	-7.8951	-8.6108	-6.3687	-6.4464
-3.3128	-3.6268	-3.8593	-3.6066	-4.941	-3.8808	-5.1987	-3.7375	-4.0271	-3.8403	-5.5362	-3.855	-4.3851	-4.2836	-5.513	-4.3912	-4.3534	-4.1989	-4.7908	-3.8294	-5.0514	-4.1859	-5.3065	-4.1045	-4.3515	-5.217	-3.7963	-5.0699	-4.3135	-3.9227	-4.9767	-4.1775	-5.279	-4.3105	-4.3077	-4.6462	-3.11	-4.6801	-4.0641	-4.1519	-5.0506	-4.6556	-4.0595	-2.9529	-4.146	-4.4137	-3.6744	-2.7779	-3.764	-4.979
-0.2423	-1.1812	-1.5158	-1.2811	-1.5949	-1.9408	-1.2199	-1.4333	-0.70124	-1.76	-1.5063	-1.9235	-1.8097	-0.80732	-1.1025	-1.167	-1.9584	-0.45007	-1.6771	-0.37548	-0.96722	-1.629	-1.2627	-1.6865	-1.6059	-1.1989	-2.7548	-1.5877	-1.3151	-1.1798	-0.82691	-2.0581	-1.7354	-1.3707	-0.51911	-1.4308	-1.5911	-1.6505	-2.0089	-1.3169	-1.1003	-1.2464	-2.0775	-0.22779	-0.91372	-1.0341	0.029697	-1.8165	-0.64301	-0.7937
-4.689	-4.8628	-5.6709	-5.3169	-4.5969	-6.0677	-4.5273	-5.5753	-5.1472	-4.7665	-5.192	-5.9395	-4.9217	-4.4585	-4.413	-5.023	-5.0184	-4.7779	-4.9874	-4.9531	-4.6267	-4.9861	-4.7795	-4.1417	-4.2099	-4.0114	-5.3522	-4.5783	-3.8645	-5.3505	-6.2141	-4.9919	-4.4116	-5.6331	-4.8843	-4.3009	-4.0917	-3.3542	-4.2203	-5.8469	-5.7376	-5.0557	-4.3819	-5.7503	-4.6131	-4.4591	-5.7382	-5.0615	-5.5163	-5.3636
-3.2638	-2.3435	-2.928	-3.181	-4.0379	-3.9182	-3.6814	-2.8432	-3.5004	-2.5786	-3.7213	-3.8922	-3.7336	-3.4865	-2.7489	-3.2868	-3.3351	-2.597	-3.8257	-3.5988	-2.5832	-3.7099	-2.4825	-4.0554	-3.0056	-3.8293	-2.7354	-2.9311	-3.586	-3.6083	-4.151	-3.7359	-3.7503	-3.5753	-4.2969	-3.0799	-3.5866	-2.8745	-2.7574	-2.8545	-4.4172	-3.1278	-3.2711	-3.1086	-2.4665	-3.5674	-2.9872	-2.3192	-2.555	-3.3111
-0.74462	-2.4963	-0.95202	-1.3135	-0.75132	-1.6451	-1.4585	-0.87373	-1.9858	-1.903	-1.6274	-0.95725	-1.2395	-0.59586	-1.3728	-1.1066	-2.1667	-2.7439	-0.69694	-1.053	-1.3544	-0.97968	-0.36955	-2.5577	-1.6304	-0.91537	-1.1275	-1.8779	-1.2693	-1.4439	-0.99727	-2.1719	-1.4436	-0.40056	-0.97049	-2.1012	-1.1837	-2.8932	-1.4942	-1.0537	-0.67372	-1.7696	-0.90017	-1.5034	-0.92134	-0.3464	-1.1011	-2.2216	-1.0427	-1.5236
-1.733	-1.8169	-3.3228	-1.9953	-2.5934	-2.9924	-2.6061	-3.4978	-1.6249	-2.5806	-2.358	-3.4043	-2.7389	-3.6347	-2.0854	-1.8432	-2.175	-2.7497	-1.4803	-4.0547	-1.619	-2.9712	-2.6257	-1.7294	-4.3027	-2.0594	-1.8802	-2.5994	-1.5591	-1.1164	-3.4521	-1.5256	-2.9324	-3.3311	-2.8671	-4.1039	-2.5501	-3.226	-2.5572	-2.0632	-2.4938	-3.1209	-1.6911	-2.5326	-2.3295	-1.2785	-1.2733	-2.1098	-2.9238	-3.0834
-8.7705	-9.1398	-7.4975	-8.7797	-9.4381	-10.586	-8.27	-8.9389	-9.9705	-9.8609	-7.8848	-9.2301	-8.7256	-8.8788	-9.1364	-8.6704	-8.6321	-9.1624	-9.3708	-7.7971	-9.2497	-8.9059	-8.9603	-9.0489	-9.5117	-7.887	-9.039	-8.2895	-9.3101	-8.1033	-9.7062	-9.193	-8.8834	-9.1443	-7.9113	-8.6149	-9.4999	-8.5871	-7.6446	-8.5726	-10.041	-9.0691	-8.8144	-9.4441	-8.6498	-8.6834	-10.317	-8.7228	-8.8891	-8.5089
-20.458	-20.289	-20.582	-20.874	-20.274	-19.916	-21.169	-21.217	-20.61	-20.893	-21.147	-21.061	-20.805	-19.95	-21.099	-21.773	-20.436	-20.829	-21.639	-19.202	-20.739	-20.372	-20.974	-20.313	-20.646	-20.905	-19.6	-20.825	-20.53	-21.426	-21.073	-20.659	-20.35	-20.639	-22.17	-20.264	-20.759	-21.679	-20.608	-19.843	-20.429	-20.053	-20.196	-20.846	-21.362	-21.576	-20.338	-20.195	-21.268	-21.255
-2.0963	-1.0633	-0.97472	-0.93329	-2.8461	-1.423	-1.7814	-2.0364	-1.7066	-1.968	-1.1966	-1.0031	-0.40893	-0.57082	-1.9311	-1.2882	-1.7004	-1.0575	-0.76955	-0.99739	-1.8972	-2.1159	-1.6235	-3.4303	-1.7746	-0.3912	-3.3472	-1.3566	-1.2315	-1.1892	-1.1742	-1.903	-0.4759	-0.6224	-1.4832	-0.62222	-2.0723	-1.6864	-2.1069	-0.59025	-1.1272	-1.8135	-1.6625	-1.4567	-0.39976	-1.6828	-1.0234	-0.28468	-1.1249	-1.1765
-9.7279	-8.9858	-9.1567	-8.6309	-10.116	-10.385	-10.655	-9.5497	-9.696	-9.8044	-9.006	-8.8055	-10.272	-8.2505	-10.578	-10.529	-9.4899	-9.616	-9.452	-9.6576	-8.6346	-9.8834	-7.5737	-8.2734	-8.706	-8.7604	-9.7255	-9.11	-9.4355	-9.2458	-8.4963	-8.9845	-9.8271	-9.2706	-9.107	-9.6733	-10.056	-9.4316	-8.8546	-9.2519	-10.468	-9.3775	-9.3497	-10.1	-9.2349	-9.5784	-10.879	-9.8413	-8.0816	-9.9684
2.7209	2.4839	3.1891	2.5535	2.4232	2.5839	1.8938	2.1451	3.2436	3.1934	3.1846	2.8046	3.4195	2.7427	2.6849	1.652	1.8095	2.0486	2.5349	2.7579	3.2649	2.5065	2.945	2.7487	2.512	3.0672	1.9915	2.3314	2.6138	1.9765	2.0294	2.692	3.3165	3.0079	2.4851	1.8706	3.274	2.5551	2.3993	2.6623	3.1366	2.4428	3.4887	2.4023	3.1529	3.561	3.5148	3.2856	2.3144	2.8779
0.083935	0.96036	-0.09419	-0.60086	0.29117	0.90487	-0.68105	-2.0129	-0.02164	-1.8672	0.28083	0.52953	0.203	-0.27249	-0.74812	0.25253	-0.81152	-0.18561	-0.60292	-0.8762	0.13766	-1.1284	0.68179	-1.099	0.94042	-0.718	0.037694	0.2852	-0.35668	-0.11512	-0.71368	0.96336	-0.31888	0.5398	0.11982	0.55571	1.6533	0.42489	0.62749	-1.2031	0.82489	-0.85266	0.33046	-0.70242	0.65211	0.8204	-0.051477	0.97245	-1.0693	-0.88632
-5.3326	-5.9543	-4.4697	-5.4266	-5.8192	-6.6914	-5.5381	-5.4882	-5.8684	-5.7652	-6.5746	-6.3684	-5.3947	-5.4737	-5.3998	-5.377	-6.3107	-6.7539	-6.4827	-5.4427	-6.7475	-5.2791	-5.322	-6.3915	-6.4382	-6.2909	-4.8141	-6.11	-5.1272	-5.7437	-6.7378	-5.579	-5.2547	-4.9455	-5.6085	-5.5397	-6.1742	-6.4832	-5.9858	-5.8744	-6.1692	-5.0257	-5.7283	-6.0373	-5.2738	-4.9911	-5.6768	-6.0141	-6.1766	-5.6262
-19.469	-21.112	-21.215	-22.635	-21.399	-21.143	-20.686	-21.624	-20.965	-21.449	-21.78	-20.657	-20.539	-20.222	-21.495	-20.954	-19.279	-19.36	-21.29	-20.773	-19.839	-21.291	-20.729	-21.633	-21.011	-21.515	-20.416	-19.862	-20.535	-20.922	-20.922	-19.346	-20.684	-20.142	-20.917	-21.004	-21.149	-20.546	-20.13	-20.435	-19.99	-21	-21.674	-19.155	-20.968	-20.885	-20.455	-21.837	-21.061	-19.626
3.2002	2.3637	2.7228	2.7724	3.34	2.9968	3.5528	2.8341	2.8964	3.34	1.1954	2.7937	3.576	2.8055	2.9995	2.5402	4.061	2.7912	2.7804	3.2422	3.4903	2.2504	2.828	2.9093	3.0989	3.6838	2.4078	3.1036	2.5213	2.4421	2.6499	3.4127	3.2173	3.3827	3.686	3.9205	3.0426	4.3009	4.2426	2.7626	2.5522	2.4968	2.976	2.2251	3.4145	2.992	1.8966	2.2443	3.4562	3.119
-11.701	-10.942	-12.44	-11.392	-11.103	-12.278	-12.304	-11.398	-12.415	-12.027	-11.685	-11.732	-11.149	-11.267	-12.301	-11.485	-11.929	-11.441	-11.252	-11.061	-11.583	-10.986	-12.416	-12.046	-12.016	-12.138	-10.544	-10.267	-10.912	-10.745	-10.897	-11.901	-11.154	-11.407	-11.942	-11.922	-11.6	-11.335	-12.241	-11.988	-11.35	-11.743	-12.356	-13.232	-12.151	-11.138	-13.092	-11.057	-11.101	-12.394
-10.25	-9.8668	-9.0009	-8.9113	-9.2136	-9.4779	-9.853	-9.642	-9.4428	-9.106	-9.1194	-8.8554	-10.297	-9.3449	-7.8089	-9.4752	-9.0382	-7.8524	-9.8022	-9.2491	-9.6304	-9.7003	-9.3889	-8.6515	-8.6536	-9.4347	-10.586	-9.234	-8.6081	-9.617	-9.9564	-8.4105	-10.021	-9.0205	-8.2255	-9.5396	-9.1581	-9.3647	-10.688	-9.4276	-9.7816	-10.123	-9.0548	-9.1507	-10.155	-9.4752	-9.4012	-11.226	-8.6713	-8.7931
-13.559	-14.479	-14.123	-13.756	-12.514	-12.246	-13.88	-13.632	-13.529	-12.81	-13.326	-13.307	-14.151	-13.276	-12.107	-13.776	-12.68	-13.752	-13.062	-13.185	-13.62	-13.233	-13.437	-13.47	-13.709	-11.939	-13.905	-12.605	-13.043	-13.753	-12.265	-13.816	-12.723	-13.301	-13.204	-13.802	-12.828	-13.404	-12.863	-13.429	-12.963	-12.834	-12.854	-12.992	-12.496	-13.799	-13.373	-12.698	-13.181	-14.157
-0.94015	-0.95682	-0.01687	-0.75139	0.8253	-1.0133	-0.96792	0.55176	-0.998	-1.4	-0.9762	0.040202	-0.9588	-0.40729	-1.4681	-1.1817	-1.8295	0.17117	-1.224	-0.32364	-0.89941	-0.99294	-1.9296	-1.8068	-0.43974	-0.70959	-1.0726	-0.57359	-1.1063	-0.71769	0.51122	-2.0341	-1.1084	-0.39151	-1.2813	-0.72938	-1.7525	-0.61906	0.25727	-1.4838	0.021965	-0.7232	-0.78209	-1.6375	-1.1419	-0.98873	-1.1643	-1.783	-1.7077	-0.23395
3.054	2.2127	3.199	3.4672	1.3891	2.1386	2.2078	3.0239	1.7902	1.4867	2.6644	2.8946	1.9995	2.3056	2.4622	2.3699	2.4646	4.0686	2.8204	2.716	2.2869	3.162	1.7938	2.6643	2.1249	3.2074	2.4113	1.6837	2.1793	3.4354	2.3343	1.9139	2.5974	3.0358	2.5864	1.7671	2.666	2.0674	2.6339	2.8271	2.5811	2.0905	3.7664	2.5039	2.3683	2.516	2.3045	2.7373	3.2121	2.3566
0.41126	-1.0115	1.0252	0.34496	0.062262	-0.32668	0.095162	0.016955	0.33046	0.98318	-0.45994	1.3762	0.89379	-0.094352	0.98286	-0.2312	-0.082021	0.61409	0.10002	0.23143	1.227	-0.30387	0.92915	0.19572	0.44912	0.67811	0.97765	0.27831	0.64228	0.30822	0.36416	0.32419	0.86817	0.70726	0.93128	1.4731	-0.03865	1.6558	-0.078918	1.0892	-0.20504	0.05203	0.36223	-0.98429	0.70806	0.83196	-0.54908	-0.20767	1.4263	0.8601
-3.819	-2.3498	-4.1246	-2.752	-3.6052	-3.6116	-4.6824	-2.662	-2.1349	-3.5713	-3.1096	-2.7322	-3.0554	-3.2313	-3.5203	-3.0673	-2.4624	-3.7264	-3.3047	-3.9031	-3.1534	-1.9194	-2.2301	-3.5898	-3.2447	-2.2197	-3.4786	-3.8584	-3.6342	-3.066	-3.2551	-2.74	-3.3013	-2.9554	-3.7302	-3.0162	-3.8557	-3.1409	-3.3027	-4.0209	-2.3271	-3.6658	-3.5454	-3.2545	-2.2847	-2.3853	-3.1888	-2.3485	-2.2496	-3.1204
-1.1185	-0.65878	0.74454	0.17585	-0.30198	-0.49577	-0.97892	1.3896	0.50573	0.24641	-0.092924	0.56417	-0.44703	-0.74367	0.80839	1.0564	0.35175	-0.73983	-0.23157	-0.078671	-0.15827	0.40158	-0.1154	-0.19016	-0.089018	-1.1889	0.9794	-0.33233	-0.44102	-0.52403	-0.20029	0.14413	0.42908	-0.32588	-0.17614	0.22089	-1.1443	-0.13463	1.3033	-0.59928	0.14113	0.54134	0.59193	-0.35438	0.0048927	0.19493	0.1638	-1.0595	0.6773	-1.2239
4.2958	2.5818	2.5523	2.6044	3.5453	4.5078	3.7914	3.083	2.9943	2.8814	2.9517	3.1534	4.1907	1.7845	3.1715	2.4763	3.4042	2.3664	3.3994	1.9684	3.0335	3.0231	3.1255	3.6487	3.0027	1.9456	3.0921	3.0876	4.552	2.4485	3.4579	4.3033	3.1781	3.8581	2.619	2.1113	2.5804	4.1471	2.8468	3.1001	3.8674	2.5367	2.0653	2.2308	1.8568	3.3084	2.2419	2.9463	3.0934	4.631
-14.859	-14.806	-15.117	-15.589	-14.109	-14.868	-13.031	-15.172	-13.803	-14.182	-15.352	-14.987	-14.565	-13.829	-14.791	-14.578	-13.985	-14.124	-14.639	-14.923	-14.938	-15.462	-14.41	-13.87	-15.628	-15.671	-15.619	-14.063	-15.782	-14.679	-15.191	-14.755	-14.004	-15.183	-14.765	-14.267	-13.606	-13.354	-13.846	-14.994	-15.975	-15.427	-14.624	-14.779	-13.759	-14.746	-15.218	-13.908	-14.474	-15.269
0.87518	3.1223	1.5483	1.9522	0.88447	1.9639	1.7234	2.4176	0.61305	1.182	1.9089	0.91715	1.3264	2.4992	2.3096	0.41987	1.1815	2.1587	1.2483	1.3339	0.43707	1.4177	1.3441	0.31093	1.6673	1.4366	1.4438	1.0976	1.7378	0.87838	2.0538	1.2995	1.9358	2.0503	0.82313	2.1053	1.998	0.75641	0.76871	2.4151	1.0552	2.1038	2.1706	0.66152	2.839	0.41565	2.0616	2.3755	1.1098	1.8134
9.1772	8.7546	10.207	8.7314	8.066	10.116	9.1494	10.676	10.48	8.9142	10.003	11.631	9.1909	9.4504	7.862	9.0027	9.5408	10.787	10.689	8.9069	8.9858	8.5905	8.4882	9.3397	10.142	8.6483	9.9857	9.41	9.3035	10.406	9.5564	10.71	9.1247	9.6052	9.1751	8.9024	9.2319	10.918	10.088	10.326	10.321	9.1314	9.6321	10.054	9.8988	9.6037	10.354	9.4783	8.8675	10.155
0.62043	-0.10854	-0.56904	-0.025433	-0.20215	0.23369	-0.80134	1.1097	0.49249	0.73494	-0.19483	0.6346	0.27491	-0.0017032	0.76684	0.5344	0.069603	0.30007	0.15581	0.94404	0.047572	0.76645	0.31124	-1.3365	0.093335	2.7907	-0.38479	0.68341	-0.31392	0.29242	-1.0457	-0.033673	1.7299	1.2173	-0.56681	0.63579	0.23538	0.079311	1.4681	0.14222	-1.34	0.58849	1.4218	1.0372	0.06985	0.29317	0.18944	0.048933	0.45518	1.6401
0.51432	0.67148	1.3094	0.60202	1.9064	2.1159	1.9623	1.3069	1.3606	1.4144	1.5775	2.3736	1.273	1.9174	1.7106	1.4131	0.90282	1.8169	1.3833	2.1501	2.2756	1.2867	2.0564	1.2317	1.9967	1.5809	1.0159	2.0989	2.6742	1.6914	1.6684	1.3577	1.7509	1.9945	0.65657	1.6591	0.54237	0.86361	1.0127	1.0287	1.323	0.59541	1.1944	1.6753	2.2047	1.9632	1.8473	1.3438	1.1731	1.6189
-6.3183	-6.2165	-5.2264	-4.6862	-6.1215	-4.9305	-6.288	-5.7781	-6.3999	-5.5912	-6.9196	-6.4385	-4.8163	-6.1933	-6.303	-6.3881	-6.2553	-5.1431	-5.5258	-5.9326	-6.0153	-5.8431	-5.4437	-5.2649	-6.7418	-4.5464	-4.4224	-6.0133	-5.7412	-4.9801	-5.7007	-6.1341	-4.7981	-6.0966	-5.5111	-5.728	-5.3624	-5.0673	-6.2016	-5.3202	-4.9852	-6.2487	-6.4743	-5.7578	-5.366	-5.5746	-5.9786	-5.0546	-6.3243	-5.8813
-12.583	-12.45	-13.011	-12.688	-12.664	-12.989	-12.396	-12.746	-12.923	-12.269	-12.295	-13.196	-13.092	-13.081	-13.52	-12.717	-11.623	-12.501	-13.282	-13.257	-12.334	-13.094	-12.901	-11.914	-13.553	-13.46	-12.571	-12.865	-12.739	-12.035	-12.185	-13.263	-12.521	-12.337	-13.417	-13.789	-11.814	-12.096	-12.873	-12.012	-12.771	-12.908	-12.727	-14.003	-11.122	-13.709	-14.2	-13.239	-12.53	-13.362
8.6892	6.8624	7.9036	7.5601	7.9348	8.356	8.1601	8.2828	8.8654	7.4621	8.7514	7.6943	8.5788	8.0806	7.8286	7.6648	6.9319	8.5057	8.8038	7.9412	8.4119	8.1244	7.9694	9.6562	7.6311	8.2569	6.9201	9.2552	6.7984	8.2559	8.8562	7.7954	7.4265	8.2726	7.3545	7.5469	7.1693	8.987	7.3471	8.758	8.0537	7.6213	7.7295	7.5259	7.7764	8.0874	8.7502	7.0285	7.8608	7.4716
-1.4469	-1.7348	-1.3734	-1.4516	-1.8309	-1.5215	-1.4169	-1.2575	-0.95347	-1.167	-1.6826	-0.98951	0.043243	-1.5955	-2.3629	-0.99832	-0.84354	-0.8814	-0.97143	-0.83651	-1.3909	-2.357	-1.122	-2.4954	-2.0214	-1.612	-1.5461	-1.8575	-1.0766	-1.5858	-1.8476	-2.0584	-0.47629	-2.3476	-0.63409	-0.94414	-2.069	-0.86672	-1.1524	-1.1961	-2.0361	-1.9243	-2.213	-1.3761	-1.3663	-1.5194	-2.1272	-1.6935	-1.5487	-1.7995
-14.971	-15.781	-15.125	-15.733	-15.296	-14.424	-14.866	-14.717	-13.689	-14.114	-13.827	-15.214	-15.084	-14.936	-14.934	-13.451	-14.3	-13.725	-14.916	-14.427	-14.515	-13.441	-14.583	-14.659	-15.547	-14.51	-14.556	-13.589	-14.72	-14.476	-15.112	-14.792	-15.221	-14.537	-15.607	-14.06	-14.831	-15.148	-14.112	-14.713	-14.103	-14.494	-14.419	-12.937	-13.484	-14.203	-15.022	-15.128	-15.067	-13.713
-14.096	-14.84	-14.266	-14.814	-14.049	-14.518	-14.632	-15.212	-14.518	-12.244	-14.415	-15.137	-14.296	-13.905	-14.614	-14.375	-13.446	-14.709	-15.283	-15.378	-15.563	-14.393	-14.121	-14.802	-13.813	-13.524	-14.976	-13.774	-15.406	-14.627	-15.035	-14.554	-13.172	-14.567	-14.197	-14.043	-14.53	-15.352	-14.359	-14.67	-15.321	-15.092	-14.114	-14.95	-14.702	-15.008	-14.573	-13.639	-15.187	-15.166
4.4367	3.6518	4.7561	3.9125	3.7851	4.2443	5.0039	3.1692	3.3283	4.4986	5.0204	4.8282	5.298	4.7943	5.0945	4.268	4.8044	5.6423	4.2652	4.131	4.786	5.2407	5.0731	5.4335	4.3098	4.4841	3.9866	2.8024	4.9598	5.4006	4.2431	4.2279	3.2353	4.3017	4.6662	3.8902	4.7789	3.5308	4.4474	3.5287	4.3298	3.8739	4.6025	4.4628	3.9391	5.0324	5.2598	4.1532	3.8923	3.8454
6.8299	7.5226	7.3834	6.3034	7.036	6.5669	7.895	6.8555	6.2964	6.4837	7.502	6.4876	6.4634	6.5263	7.221	7.2192	6.8465	6.7148	5.2306	6.0708	7.1027	7.0371	6.0022	7.2639	5.6839	7.902	7.238	6.3765	7.2473	5.843	7.0983	6.7425	6.3764	6.0379	7.3203	6.2238	6.1902	8.0569	6.1918	7.07	7.4723	5.9922	6.4016	7.3698	5.7678	7.1626	5.8714	6.4484	8.4448	6.3209
4.6757	5.2019	5.0922	4.5909	5.0214	4.4365	4.9595	4.0748	5.8714	4.3104	4.9321	4.3398	5.3396	5.4092	6.2694	5.1884	5.9496	4.126	5.2754	6.2468	5.2268	6.4448	5.2443	5.0125	4.3919	5.4036	5.4995	3.2637	4.3242	4.3239	4.7538	5.4711	5.6157	5.6896	4.1579	3.9724	5.6761	5.3001	4.4563	5.6622	5.1412	5.1108	5.5177	5.8278	4.864	5.2712	5.9817	5.485	5.6024	5.1276
-0.8047	-0.74922	-1.5674	-1.3785	-0.17489	-0.92608	-1.3871	-2.2743	-1.6506	-1.1222	-1.7695	-1.0653	-0.099193	-1.5393	-1.3571	-0.62049	-1.7134	-0.70742	-1.2358	-0.56159	-1.8819	-0.59795	-0.77495	-1.7816	-0.42945	0.038457	-1.3742	-2.013	-1.6301	-0.48904	-1.2737	-1.7544	-3.0429	-0.75288	-0.12362	-1.766	-1.0609	-1.0422	-1.7997	0.13728	-2.0306	-0.99783	-0.31135	-1.707	-0.55987	-1.1161	-2.0524	-2.3148	-1.0022	-1.7197
-2.9598	-3.1006	-3.2427	-2.7096	-2.7536	-2.6796	-2.313	-2.6298	-1.518	-3.586	-2.4163	-2.3816	-1.8951	-2.3429	-2.9818	-3.4622	-1.5381	-3.0574	-2.2346	-3.7834	-2.9348	-2.3478	-1.9618	-2.8215	-2.0437	-2.4893	-2.1751	-3.2818	-2.7978	-1.338	-3.1947	-3.155	-2.7418	-2.346	-2.2827	-2.9956	-3.5174	-2.2902	-1.387	-3.7862	-3.3083	-2.4915	-2.6456	-3.6761	-2.5457	-2.1762	-3.7938	-1.9414	-2.9718	-2.4169
-3.4866	-4.3175	-5.5665	-4.3276	-3.3814	-2.3077	-2.5667	-3.858	-2.8875	-3.8945	-3.5382	-4.4707	-4.3692	-4.3054	-3.9326	-2.1653	-3.8313	-4.0217	-3.4189	-3.7114	-3.4618	-3.6545	-3.4723	-2.8877	-4.2097	-3.2402	-3.4225	-3.9962	-5.3905	-3.9091	-3.577	-4.3479	-3.5351	-4.4527	-5.3538	-3.276	-3.2717	-3.5514	-3.734	-2.9271	-3.5329	-3.7133	-3.7788	-4.4406	-4.689	-3.6279	-3.7062	-5.0624	-4.9144	-3.4132
-1.8132	-2.4204	-0.96046	-1.4099	-1.3559	-1.6576	-1.4349	-2.2082	-0.68681	-1.2126	-2.7325	-2.8587	-1.5984	-2.5229	-2.2559	-2.4824	-1.6911	-0.43063	-2.1045	-2.2713	-1.4441	-1.8414	-1.9915	-1.4702	-4.3633	-1.7378	-2.3643	-0.60925	-2.7848	-1.9013	-3.1205	-1.5409	-1.2293	-2.2969	-1.397	-2.0187	-1.7946	-1.5633	-2.8951	-1.9997	-1.9352	-1.5509	-1.4019	-1.2934	-3.2808	-2.59	-1.3993	-2.0453	-1.6376	-3.0441
-0.3963	-0.40261	0.52625	-0.31383	-1.169	-0.4877	-1.3833	-0.52251	-0.5192	0.18395	-0.85287	0.58455	-0.37143	-0.13703	-2.5086	-1.3594	-0.31317	0.6182	-0.16746	-0.36192	0.10324	-0.65374	-0.36023	0.52229	-0.17292	0.039999	-0.20809	0.17168	1.4026	1.0108	-0.43145	-0.068167	-0.11739	-0.85667	-0.68031	-0.10816	-0.83842	0.079459	-0.92061	-0.018026	-0.26053	-0.2538	0.50618	-1.033	0.26434	-0.72609	-2.1405	-0.49415	1.3273	0.55826
-4.1259	-4.0911	-3.6517	-4.6147	-4.2652	-3.8665	-2.74	-3.2945	-3.1121	-3.0949	-4.5128	-3.8468	-4.0951	-3.7563	-4.3871	-3.9291	-3.8713	-4.3593	-3.3498	-3.9204	-4.0212	-4.6736	-4.7767	-4.0025	-3.7885	-4.1891	-3.8408	-3.255	-4.1738	-3.3742	-4.1166	-3.7098	-4.4047	-4.2335	-4.3876	-3.9309	-4.2658	-3.4862	-4.2649	-4.2965	-4.2143	-4.1314	-3.974	-4.3297	-4.539	-4.262	-3.8838	-3.6611	-4.6671	-4.0707
-5.2325	-4.7863	-5.7832	-5.755	-6.389	-5.5681	-6.661	-5.7837	-5.2049	-4.4205	-5.1163	-4.7454	-6.039	-6.9281	-5.5343	-5.1835	-4.919	-5.825	-5.3609	-6.1034	-6.1444	-6.4421	-6.5252	-5.043	-5.6484	-6.0203	-5.2003	-4.8786	-5.098	-5.3731	-4.7119	-6.4017	-5.8176	-5.7633	-6.3079	-6.2323	-6.6673	-5.2918	-5.3625	-6.4039	-5.4627	-4.5383	-5.9335	-4.7942	-5.5303	-5.0005	-6.3599	-5.1005	-5.0306	-6.163
-13.802	-14.84	-13.206	-13.584	-13.502	-14.274	-14.167	-14.751	-14.11	-15.132	-13.874	-15.382	-12.568	-14.031	-13.953	-14.682	-13.856	-14.311	-15.105	-14.304	-14.739	-14.004	-13.193	-13.503	-13.183	-14.53	-14.738	-14.557	-14.16	-14.321	-13.896	-14.764	-13.907	-13.965	-13.593	-14.141	-14.725	-14.023	-13.117	-14.352	-14.58	-13.681	-13.767	-14.21	-13.471	-13.896	-13.354	-14.005	-14.305	-14.247
-11.597	-11.387	-11.916	-11.298	-12.408	-11.057	-11.51	-12.002	-12.109	-11.445	-13.628	-12.596	-11.813	-11.751	-10.581	-11.08	-10.924	-11.518	-11.904	-11.922	-11.469	-11.724	-10.808	-11.564	-12.773	-11.069	-11.98	-11.949	-11.702	-12.102	-11.224	-9.8526	-11.494	-12.059	-12.172	-10.686	-12.425	-11.101	-12.586	-11.964	-12.07	-11.18	-11.062	-12.671	-11.382	-11.389	-12.598	-10.887	-12.019	-11.545
-13.051	-13.546	-12.912	-14.117	-12.392	-11.879	-13.794	-13.865	-13.002	-12.575	-12.953	-12.463	-13.589	-14.249	-13.248	-13.541	-12.991	-13.056	-11.952	-13.803	-12.892	-12.445	-12.271	-12.839	-13.052	-13.175	-14.676	-12.139	-13.358	-13.165	-12.495	-12.129	-13.467	-13.277	-12.687	-12.481	-13.578	-13.277	-13.144	-13.526	-13.251	-12.625	-14.37	-13.851	-13.39	-13.739	-13.836	-13.145	-13.388	-12.154
-1.4586	-0.61976	-1.2484	-1.4488	-2.1353	-0.45209	-1.1422	-1.337	-0.094377	-1.1284	-1.1023	-1.7134	-2.4202	-1.2964	-0.98521	-1.6171	-0.6317	-1.8222	-1.229	-0.88833	-1.0944	-1.752	-1.792	-2.4848	-1.0383	-1.4698	-1.4206	-1.7487	-1.7535	-1.0894	-2.4814	-1.0542	-1.2912	-1.814	-1.1986	-0.39944	-0.95687	-1.4778	-0.99535	-0.85453	-1.8322	-1.7842	-1.7807	-1.4461	-1.0412	-0.24593	-1.2915	-1.4257	-2.0956	-2.2108
2.6106	2.5227	2.6436	2.4085	3.4822	3.0216	3.3871	2.8964	2.8845	2.733	2.6434	2.8401	2.5975	4.2353	2.4663	3.4409	1.8346	2.8566	3.3101	2.8522	3.322	2.8081	1.9456	2.1493	4.4096	3.0362	3.1225	3.3481	3.1685	2.9814	3.0551	2.4707	2.341	2.9665	4.0687	2.5061	3.1712	2.4569	3.0085	3.1539	3.7913	3.6422	3.5007	2.0529	3.4452	3.1967	2.8119	3.503	2.0765	3.3919
-5.2008	-5.0744	-5.6996	-5.6077	-5.758	-4.5253	-5.3584	-5.2728	-6.064	-5.407	-5.8081	-5.9878	-5.8621	-5.7285	-5.019	-4.7649	-6.3536	-4.9125	-6.1597	-5.3875	-4.7785	-5.1152	-6.1232	-6.3379	-5.4164	-5.3859	-6.5245	-6.5841	-5.6743	-5.3083	-4.1425	-5.1536	-5.7434	-5.5905	-4.8378	-4.434	-5.9376	-5.5255	-6.8316	-5.721	-5.8013	-6.6548	-6.4775	-5.9243	-5.8771	-5.7756	-6.0137	-4.8775	-6.1655	-5.4198
-12.21	-13.431	-13.437	-13.49	-13.56	-13.662	-12.377	-12.212	-12.225	-12.701	-13.242	-12.608	-13.056	-12.669	-12.967	-13.639	-12.593	-14.016	-11.979	-12.494	-13.307	-13.461	-11.967	-12.371	-13.02	-13.819	-14.019	-14.027	-13.359	-12.684	-11.895	-13.125	-12.255	-13.263	-13.495	-11.884	-13.525	-12.739	-13.061	-13.814	-12.317	-11.736	-11.968	-12.725	-12.685	-11.905	-14.527	-13.93	-12.437	-13.962
-14.131	-14.459	-14.692	-14.779	-13.602	-14.353	-14.651	-15.194	-13.233	-14.458	-15.337	-14.695	-14.496	-15.466	-14.727	-15.264	-13.213	-15.361	-15.073	-13.469	-15.221	-14.89	-14.694	-14.016	-14.742	-14.243	-14.721	-15.935	-14.733	-15.512	-14.746	-15.327	-15.18	-14.047	-14.9	-13.315	-14.87	-14.576	-14.923	-15.031	-15.112	-14.215	-16.257	-14.482	-14.51	-14.903	-14.564	-15.263	-14.499	-14.247
-1.869	-1.6246	-1.4032	-1.1546	-1.5053	-1.1041	-0.94372	-2.3708	-1.944	-1.7291	-0.64859	-1.5171	-0.4443	-1.2602	-0.70779	0.96596	0.041731	-0.93476	-0.51931	-1.6735	-1.314	-0.98271	-0.49979	-0.72276	-0.77136	-1.5032	-1.1655	-1.9608	-0.50148	-1.5507	-2.0386	-1.2765	-1.9484	-0.10371	-1.4287	-0.31535	0.93132	-1.8737	-1.035	-1.3122	-1.1479	-1.8879	-0.68006	-0.8467	-0.67779	-1.8267	-2.0734	-2.2849	-2.6603	-0.36698
-13.362	-12.677	-11.457	-13.588	-12.021	-11.775	-11.543	-11.808	-11.015	-11.434	-11.635	-11.062	-11.707	-11.433	-11.876	-10.723	-10.691	-12.68	-12.189	-10.666	-12.8	-10.807	-11.428	-12.011	-12.262	-12.248	-11.902	-12.818	-11.179	-12.207	-11.221	-11.16	-11.696	-11.714	-11.642	-11.197	-11.108	-10.889	-11.884	-11.276	-10.557	-11.276	-11.348	-12.303	-10.911	-11.622	-11.478	-11.395	-12.106	-11.565
-1.4216	-2.4381	-1.1817	-2.3028	-0.30174	-2.1445	-1.8488	-0.14462	-1.6993	-1.6952	-1.7254	-1.8493	-1.2579	-0.85105	-0.74333	-1.1346	-1.6305	-1.6914	-1.5303	-2.3044	0.28735	-0.89279	-2.2662	-1.8566	-1.1685	-1.4447	-1.3262	-1.3102	-1.7027	-2.1385	-1.1364	-1.8416	-1.6888	-1.5026	-0.17988	-0.81049	-2.7863	-1.1753	-2.0361	-1.3164	-1.81	-1.6174	-1.2532	-0.96679	-1.3651	-1.3155	-1.7074	-1.3881	-1.3403	-2.1807
-13.356	-13.085	-14.462	-12.858	-13.57	-12.774	-13.277	-13.146	-13.46	-13.163	-12.465	-12.477	-12.799	-13.72	-12.077	-12.508	-11.937	-13.656	-12.904	-14.642	-11.263	-13.639	-13.606	-13.789	-12.672	-12.124	-13.485	-13.621	-14.025	-13.191	-14.039	-12.865	-12.568	-12.204	-12.312	-13.999	-13.574	-12.96	-13.605	-12.03	-12.968	-13.261	-12.824	-11.629	-13.584	-12.02	-12.412	-14.692	-13.139	-14.259
4.4593	4.8897	4.0264	4.5618	5.4769	4.5005	4.4958	4.7521	4.6188	5.2393	3.9884	4.836	4.5711	3.0441	5.032	3.3854	4.0164	4.7344	4.0268	5.4073	4.577	4.8273	4.5221	3.9473	4.4339	4.2081	4.7453	4.6702	3.9019	3.6552	4.4891	4.5333	4.6892	5.4829	5.6681	4.6632	4.1177	4.5798	4.9689	5.2268	3.7763	4.5027	4.3728	4.2662	3.793	4.9341	4.0991	3.6656	4.8725	4.6906
-12.019	-13.414	-13.281	-13.459	-14.128	-13.938	-13.542	-12.844	-12.755	-13.306	-13.576	-12.997	-13.925	-13.685	-13.199	-13.003	-13.099	-12.88	-14.462	-12.621	-13.737	-12.934	-13.281	-13.351	-13.242	-11.606	-12.766	-13.175	-13.784	-12.835	-12.921	-13.205	-13.295	-11.853	-13.313	-12.852	-14.354	-13.215	-13.597	-12.677	-13.139	-12.598	-13.506	-13.831	-13.46	-13.663	-12.874	-12.798	-13.7	-12.508
-1.4147	-1.6594	-1.1004	-1.8809	-1.7256	-1.2925	-0.54221	-1.6699	-0.84884	-0.60581	-1.4301	-1.2942	-0.17279	-1.2644	-0.74549	-2.0982	-1.0699	-1.2864	-2.5742	-1.186	-0.030353	-1.7811	-0.23399	-2.1912	-0.2778	-2.0051	-1.3978	-0.75066	-2.2458	-0.25939	-0.86353	-1.5843	-0.3927	-1.4129	-1.2769	-1.1948	-2.2028	-1.1104	-1.5785	-1.2879	-1.7044	-1.1246	-0.70392	-1.9453	-1.35	-2.8493	-0.44877	-0.71268	-0.75898	-0.8878
-11.512	-11.764	-11.019	-11.697	-13.001	-11.354	-11.084	-11.628	-11.602	-10.287	-11.366	-12.004	-11.647	-11.441	-11.889	-11.2	-11.367	-11.296	-10.98	-12.359	-12.083	-11.642	-10.421	-11.087	-11.854	-11.196	-12.025	-11.046	-11.17	-10.542	-12.193	-12.006	-11.714	-11.534	-12.401	-10.635	-12.006	-11.583	-11.717	-12.293	-12.519	-10.977	-10.042	-12.396	-11.764	-11.171	-12.299	-11.569	-11.3	-11.68
-0.98692	-0.89776	0.73372	-0.83443	-0.85548	0.64914	-0.38153	0.20998	0.28104	0.14399	0.33341	0.23954	-0.12241	-0.58788	0.19848	-0.53587	-0.79628	0.13265	-0.042813	-0.7328	-0.045601	1.2175	0.15263	-0.1205	0.13172	0.70794	-0.64527	-0.43843	-1.2154	-0.80766	-0.59096	-0.65492	-0.89128	0.89782	0.11247	-1.027	-1.3512	0.063101	0.060166	-0.68479	0.32708	0.093171	-0.32768	-1.9645	0.10609	-0.063449	0.51991	-0.20397	1.2042	-0.25075
-1.7255	-0.63214	-2.1847	-1.4408	-1.7064	-1.553	-1.6086	-0.079016	-1.6748	-1.5529	-0.55551	-1.5192	-1.7699	-1.8526	-2.337	-0.85185	-1.6557	-1.8158	-0.88136	-0.83803	-1.7159	-1.1624	-1.5091	-1.9561	-2.4946	-2.1638	-1.2859	-2.0608	-1.0629	-1.8168	-1.442	-0.94162	-1.8618	-1.8822	-1.1962	-0.40104	0.22308	-1.0675	-0.55343	-1.9197	-1.6649	-2.9242	-1.0645	-0.3013	-1.049	-1.3388	-1.5382	-1.7123	-1.1791	-1.302
2.166	3.6839	3.493	2.5939	2.6143	2.4773	2.7318	2.9663	1.6501	2.902	2.604	3.1016	3.7248	3.1239	2.3259	1.4968	3.3206	2.2924	2.2006	3.0614	3.298	3.0244	0.96115	1.962	2.5933	3.0392	2.1568	3.0786	3.0614	2.0037	2.9862	3.4276	2.2602	1.7275	1.8216	3.2488	3.2302	2.7885	1.8421	5.0588	2.2412	3.6	1.3494	2.5871	1.7558	2.3135	3.0225	2.7953	3.0732	3.1577
-4.1678	-3.0323	-3.7659	-3.4894	-3.0418	-3.5224	-2.8545	-3.6956	-3.1163	-2.8654	-3.6507	-1.8981	-2.9643	-3.6012	-3.3223	-2.351	-3.2324	-3.7272	-2.3964	-3.2118	-3.0876	-3.1494	-1.9585	-3.4958	-3.6996	-3.1036	-3.4728	-3.2861	-3.0372	-3.0016	-3.462	-3.0599	-3.3647	-3.0985	-0.88409	-3.7568	-3.905	-3.1732	-3.2282	-2.4621	-3.6431	-3.6119	-4.7014	-4.1615	-3.2711	-3.7789	-3.8292	-2.7814	-3.6543	-3.8459
4.7525	4.8583	4.5851	4.7769	4.443	4.3351	4.3227	3.3551	3.4012	2.6218	4.0402	3.0532	5.4352	4.7798	4.682	5.5442	4.6855	4.2616	3.77	4.0316	4.7832	4.8888	3.9492	3.7059	4.1148	4.0752	3.4618	4.9116	3.6847	3.633	4.3589	4.7267	3.8338	3.1451	3.6611	5.1582	4.1639	3.6884	5.68	3.0381	5.6361	4.398	4.5276	4.7494	3.8906	4.0712	3.8057	4.4377	3.6015	3.9007
-2.8149	-2.2256	-2.0926	-3.8892	-2.5253	-1.5908	-2.1832	-4.0439	-2.0108	-1.8827	-2.9605	-3.3431	-0.84723	-2.9811	-3.3003	-2.2143	-2.8752	-1.4393	-2.6614	-2.8529	-1.8775	-2.6585	-2.1614	-2.1049	-2.6639	-4.3182	-2.6127	-2.6379	-2.7263	-2.9715	-2.1895	-2.9328	-3.0466	-2.0681	-2.356	-1.3133	-1.6043	-2.2357	-2.4118	-3.4324	-2.4684	-2.2542	-3.4182	-2.089	-2.9224	-2.4303	-2.9411	-4.1515	-2.8972	-4.2977
-11.397	-12.562	-13.252	-13.084	-12.529	-12.577	-12.997	-11.821	-12.003	-13.231	-13.44	-12.597	-13.295	-13.107	-13.758	-12.866	-11.911	-12.156	-12.088	-13.227	-12.767	-12.096	-13.71	-13.781	-12.361	-13.464	-12.971	-13.117	-12.948	-11.675	-13.215	-15.105	-12.741	-13.575	-11.518	-12.118	-12.857	-12.711	-12.117	-13.498	-13.052	-13.068	-12.674	-12.683	-12.204	-11.886	-13.271	-11.892	-12.26	-13.136
-12.7	-13.739	-12.318	-13.563	-13.544	-13.049	-12.529	-13.382	-12.732	-11.806	-13.248	-12.606	-12.622	-12.259	-13.304	-13.479	-12.587	-12.8	-12.482	-11.685	-13.689	-12.355	-13.296	-12.998	-12.787	-13.26	-12.535	-13.225	-11.945	-12.65	-12.033	-12.143	-12.285	-11.825	-13.177	-12.381	-11.964	-12.808	-13.504	-12.723	-12.622	-12.667	-13.336	-12.385	-12.587	-13.192	-12.172	-13.046	-12.835	-11.917
9.5005	9.3868	9.8588	9.5903	9.1578	10.385	9.8377	9.0932	9.7399	9.7634	10.009	9.8961	10.313	9.1857	10.397	9.2295	9.379	8.9747	9.7568	9.7275	9.1538	9.9118	9.8685	9.7838	10.177	9.2742	10.229	9.5913	9.3805	9.5104	9.6243	8.998	10.807	10.932	10.831	9.6587	10.675	9.1329	9.3753	10.348	9.9032	9.4032	10.406	10.296	9.0588	9.2658	8.3649	9.9789	8.7686	9.3903
-4.6373	-3.9835	-4.2012	-3.5	-5.5611	-3.3366	-3.9594	-3.4725	-3.5596	-3.7825	-2.3831	-3.1659	-4.28	-3.4932	-3.5296	-4.4112	-4.801	-4.5478	-5.0529	-4.0965	-3.1415	-3.869	-3.4191	-3.0282	-3.502	-4.1786	-3.8976	-3.8331	-3.5493	-4.0401	-2.977	-4.3703	-3.1383	-3.2372	-3.9025	-3.4732	-4.3224	-3.3605	-3.2569	-3.7932	-2.8171	-4.6284	-4.9573	-3.1032	-3.3795	-3.7957	-3.2042	-3.1505	-3.9567	-3.7567
5.0622	4.8228	5.2687	4.7408	5.5286	4.8921	5.404	5.6002	6.1628	4.8329	4.9502	5.3451	4.1953	3.9277	5.5042	4.7143	4.1504	4.4874	4.9047	6.7473	6.1579	5.4752	4.0692	4.5145	6.3693	5.2936	5.6253	5.5688	4.7208	4.7031	4.0307	5.6378	4.4287	5.2863	4.6231	6.5304	4.4013	5.0591	5.3849	5.5152	5.504	4.7246	4.603	5.033	5.9072	4.7968	4.2477	3.8683	5.9877	4.9149
-2.9338	-3.3038	-2.4593	-2.2263	-2.8051	-2.0178	-3.1054	-3.2507	-2.8932	-2.4513	-2.5848	-3.5875	-3.4478	-2.3667	-2.252	-2.6015	-1.7646	-2.0546	-2.3061	-2.894	-2.7728	-2.2123	-2.4018	-3.8246	-2.992	-2.1608	-2.9019	-2.2557	-2.2686	-2.5929	-2.6809	-3.1753	-2.3799	-2.3887	-2.1419	-2.8664	-3.4164	-3.4271	-3.0905	-2.2598	-2.1766	-3.8315	-2.1983	-1.4361	-1.9098	-1.3384	-3.3569	-2.6568	-1.7149	-2.1451
-19.98	-20.462	-20.707	-21.637	-22.297	-20.366	-21.072	-20.33	-21.235	-21.631	-21.553	-21.11	-22.066	-20.834	-21.374	-20.318	-20.067	-21.3	-20.942	-20.983	-21.411	-21.451	-20.477	-20.566	-20.088	-21.426	-19.824	-20.792	-20.967	-21.369	-21.279	-20.151	-20.578	-20.405	-19.923	-20.144	-20.676	-21.352	-20.204	-21.364	-20.508	-20.178	-20.479	-19.988	-21.457	-20.649	-20.868	-21.717	-19.615	-22.44
-10.507	-12.265	-11.613	-11.84	-11.636	-10.881	-11.482	-10.409	-10.898	-10.236	-12.055	-10.876	-11.915	-12.791	-11.398	-11.533	-11.077	-11.923	-12.148	-11.513	-11.449	-11.46	-12.372	-10.347	-11.292	-12.213	-11.336	-11.453	-12.163	-12.658	-12.216	-9.7553	-12.216	-12.546	-11.891	-11.97	-11.277	-10.964	-10.783	-10.661	-10.516	-11.406	-11.154	-10.708	-11.863	-12.236	-11.144	-12.083	-10.686	-11.701
-10.714	-10.626	-10.915	-10.415	-10.693	-10.652	-12.158	-9.5332	-11.032	-11.054	-10.614	-11.803	-10.145	-10.807	-11.359	-10.281	-11.206	-10.959	-10.724	-11.417	-10.017	-10.739	-9.5803	-11.412	-11.217	-11.305	-10.659	-8.9631	-10.494	-11.495	-10.506	-10.946	-10.473	-12	-10.33	-10.574	-11.711	-9.252	-10.058	-10.986	-9.8094	-10.913	-9.8797	-10.739	-11.149	-9.6104	-11.246	-10.481	-11.235	-10.966
-4.564	-3.8669	-5.0228	-4.5601	-5.1317	-3.4116	-3.9759	-4.5893	-4.1192	-4.0424	-3.3149	-4.6452	-4.1667	-4.5701	-5.2245	-4.2011	-4.0142	-3.8686	-4.1259	-3.2387	-5.9788	-3.4793	-4.4555	-4.6155	-5.2522	-4.1534	-4.9122	-4.1949	-4.8218	-4.134	-5.4545	-5.2292	-5.5589	-2.5239	-4.6395	-4.5371	-4.4328	-5.156	-3.7666	-5.1063	-5.3139	-5.2721	-3.6616	-3.8145	-4.2403	-4.6206	-3.7967	-4.3589	-3.9927	-3.6519
-15.352	-15.026	-14.951	-14.776	-14.49	-14.42	-13.887	-15.034	-14.751	-15.553	-14.836	-15.097	-13.775	-15.083	-14.494	-15.148	-14.839	-15.377	-14.707	-14.532	-14.761	-14.57	-14.621	-16.149	-13.689	-13.736	-14.403	-14.513	-14.54	-15.011	-13.939	-14.021	-13.085	-14.406	-15.098	-15.123	-14.204	-14.384	-14.933	-15.004	-13.881	-13.841	-14.372	-14.518	-15.052	-14.358	-14.16	-15.246	-13.67	-14.934
-2.2209	-2.022	-2.7049	-2.486	-3.0704	-3.0387	-2.709	-2.1708	-3.0442	-2.4703	-2.2251	-3.1576	-1.4014	-0.88856	-2.3543	-0.5911	-2.4936	-2.1286	-1.2801	-1.9297	-2.2967	-1.9782	-0.6419	-2.9774	-1.8708	-3.1648	-3.0897	-2.1841	-1.6668	-2.0368	-3.4506	-1.5741	-2.8109	-2.2361	-1.7636	-2.1169	-1.727	-2.9189	-2.337	-3.7845	-2.9401	-1.6302	-1.5988	-2.2236	-2.9733	-3.1028	-1.3995	-2.0329	-2.7497	-1.8515
-12.142	-10.338	-11	-11.189	-11.864	-11.839	-10.947	-11.087	-11.522	-11.176	-11.829	-10.459	-12.088	-11.86	-10.872	-12.636	-11.475	-11.851	-11.239	-11.045	-12.027	-11.241	-11.092	-11.813	-11.035	-10.707	-11.001	-10.65	-10.762	-13.206	-12.244	-11.348	-11.037	-11.811	-11.575	-12.231	-11.73	-12.237	-10.988	-12.824	-11.231	-11.763	-11.967	-10.885	-10.98	-12.074	-10.652	-10.611	-10.824	-11.712
-12.432	-13.914	-12.512	-12.064	-13.413	-12.291	-13.139	-12.496	-13.528	-13.119	-13.58	-12.635	-13.591	-12.773	-12.659	-13.075	-14.169	-12.765	-13.424	-13.823	-13.063	-12.647	-13.392	-12.714	-13.081	-13.174	-12.727	-13.235	-12.779	-14.563	-13.263	-13.627	-12.076	-13.391	-13.453	-13.327	-12.431	-13.19	-12.875	-11.77	-12.092	-12.443	-13.155	-14.607	-14.011	-13.203	-13.183	-12.856	-13.623	-13.652
7.7355	8.5465	7.9208	7.2707	7.7078	7.8225	7.2875	8.4037	8.7883	7.2286	8.8601	7.5911	7.795	7.925	7.3016	7.8165	7.7898	7.6423	8.1389	7.3578	9.192	8.7006	7.8136	7.8058	7.1336	8.3608	8.606	9.2392	7.6945	8.8159	7.6541	7.4328	7.0499	9.1968	7.335	8.9753	7.9693	8.2209	9.4118	7.7343	8.5634	7.537	7.9167	7.4485	7.717	7.5987	7.6942	7.4445	7.5325	7.2227
-9.5223	-9.736	-9.2476	-10.729	-9.741	-9.4735	-10.181	-9.1958	-9.1214	-10.104	-10.662	-9.1247	-7.822	-10.35	-8.2068	-9.7167	-9.0003	-8.7898	-10.113	-8.3061	-9.6252	-9.1419	-9.4415	-8.5359	-8.565	-8.8692	-10.07	-9.1071	-9.3514	-9.8701	-9.2359	-9.3427	-10.061	-8.3917	-9.8137	-8.8079	-9.0393	-9.6152	-9.1028	-10.002	-9.3933	-9.4649	-9.3506	-8.9935	-9.1501	-9.145	-9.6082	-9.4775	-9.6966	-9.7398
-0.38275	0.68378	0.77402	-0.12964	1.3453	-0.28627	1.8706	0.61226	0.083678	1.2509	0.068679	1.1412	0.0095041	1.0801	-0.22514	1.0974	-0.5966	0.093844	0.62478	-0.39037	0.46506	-0.88011	1.0673	0.31988	0.31676	0.56698	0.21635	0.59809	-0.35943	0.27348	0.1641	1.5005	1.4218	1.2418	-0.65061	-0.019591	0.1309	1.7579	-0.67421	-0.3517	-0.94423	0.60999	0.96519	-0.56506	1.2	1.28	-0.8973	0.88451	0.36264	-0.33221
1.0526	2.3605	1.5502	0.86641	0.97012	0.044914	2.2514	0.30769	0.65832	0.55874	1.5009	1.9067	1.8599	0.93676	0.97942	0.55861	1.7645	1.6428	1.4547	1.3504	0.30966	0.40132	1.935	1.7461	1.2529	1.5303	0.24163	0.83408	1.054	2.2161	1.8426	-0.26976	1.001	1.6507	0.73938	2.5084	0.44036	1.9666	0.48332	0.3079	1.5472	0.74801	1.0461	1.6544	1.4872	1.2991	1.4956	1.0905	0.5303	0.57001
-4.2563	-3.2188	-4.3907	-4.1181	-5.239	-5.2505	-4.456	-4.1506	-3.9829	-4.3585	-4.7003	-5.1239	-4.254	-4.3501	-3.3621	-3.9139	-4.3961	-4.444	-5.6427	-4.4898	-4.8198	-4.7104	-5.2301	-3.9136	-5.0161	-5.3295	-4.5338	-5.39	-4.3247	-5.5036	-4.5552	-4.5943	-4.9138	-3.8863	-5.5362	-4.9296	-3.3102	-4.8228	-4.8718	-5.5828	-4.5436	-4.1945	-4.2275	-4.0733	-4.005	-4.0403	-5.6301	-5.3955	-4.4074	-4.6643
-11.345	-10.742	-11.674	-11.181	-11.987	-12.56	-12.775	-11.991	-11.614	-12.995	-12.427	-11.653	-10.771	-12.551	-11.361	-11.912	-12.117	-12.326	-12.53	-11.059	-11.633	-11.564	-11.112	-12.703	-11.028	-11.652	-10.593	-11.21	-11.736	-12.203	-11.796	-11.541	-11.67	-10.899	-11.835	-11.836	-12.033	-12.624	-11.267	-11.209	-11.634	-11.208	-10.886	-11.994	-11.595	-13.05	-11.225	-11.662	-12.06	-12.163
-0.58248	2.0996	0.85913	1.2051	1.3669	1.186	-0.033586	0.91837	1.46	1.4435	-0.047529	0.98181	1.7109	1.5213	1.9786	0.56319	0.64371	0.83376	0.73767	1.4784	1.9585	1.6403	1.1636	0.87012	2.0364	2.5652	0.4734	-0.052965	1.3187	1.5179	0.90318	0.56461	1.3516	2.4068	0.65953	1.8284	0.49128	1.2964	0.23847	1.8413	0.6892	1.3785	1.9399	1.8814	1.6452	2.0364	0.17416	1.5728	1.2939	0.11788
-4.1304	-5.7523	-6.8951	-6.1585	-6.035	-5.7066	-4.0423	-5.5368	-4.8658	-5.1019	-5.784	-6.3345	-4.1973	-6.3155	-5.9438	-6.4027	-6.0318	-5.0639	-5.2024	-5.267	-6.2342	-4.0947	-4.841	-5.7993	-5.3934	-4.8784	-6.217	-5.7229	-6.3744	-4.6164	-5.6764	-5.5589	-4.6905	-5.0138	-4.1291	-5.0379	-5.6953	-6.4431	-5.644	-5.7744	-5.8725	-5.7968	-4.8641	-4.7692	-5.7548	-5.5173	-5.1855	-5.3734	-6.7771	-5.2958
-0.59995	-1.0609	-1.2953	-0.092641	-0.47031	-0.43991	-0.70295	-0.094809	0.15134	-0.049446	0.11026	-0.19209	0.14638	-1.1339	-0.44902	0.6549	1.1125	-0.13858	-0.64868	0.22622	0.076889	0.24229	-0.74049	-0.019892	-0.071468	-0.32699	1.1319	0.27363	-0.45386	-0.19301	-1.1301	1.006	-0.17953	0.9709	-0.28223	0.16065	1.3273	0.10847	0.86477	1.7546	-0.39488	0.75931	0.34157	-0.38014	-0.11066	1.1949	0.093475	-0.7572	0.32716	-0.13703
-0.95657	-1.4552	-2.2695	-1.6349	-1.3037	-1.3887	-2.1623	-0.85744	-1.2204	-0.75946	-1.6996	-2.2709	-2.6253	-0.92197	-0.98118	-0.79417	-0.38963	-1.1163	-1.6035	-2.2344	-2.3283	-2.0665	-1.7067	-1.8819	-1.0674	-1.9903	-1.9352	-1.3434	-1.3086	-2.2866	-1.9739	-1.3235	-2.0201	-1.9633	-1.0849	-1.57	-1.7903	-1.0823	-1.8574	-1.3041	-0.79681	-1.0787	-2.3219	-2.0012	-1.4342	-0.79292	-1.2914	-1.7914	-1.0981	-1.7742
-4.5381	-4.3428	-3.8815	-4.2191	-4.3783	-4.6699	-4.59	-3.0836	-5.2316	-4.0336	-4.2243	-3.528	-4.6572	-3.6598	-3.4391	-2.4537	-4.6143	-4.1601	-3.2398	-4.0717	-4.7463	-2.6248	-4.4254	-5.1822	-3.6148	-3.363	-4.4777	-4.4632	-4.6257	-4.7927	-3.3742	-3.5805	-4.4648	-4.6577	-3.8022	-5.0227	-3.6857	-4.7032	-3.1238	-3.2435	-4.7589	-2.7147	-4.0229	-4.3441	-3.556	-4.7927	-3.3627	-4.7046	-4.0833	-4.9896
-1.6085	-1.9089	-1.3208	-1.7417	-1.1336	-0.47763	-1.9349	-1.8796	-1.3224	-1.2881	-0.40797	-1.4137	0.16882	-2.3926	-1.4139	-2.038	-0.8098	-0.97617	-1.3423	-1.6959	-1.3925	-2.2263	-1.4528	-1.2588	-1.591	-1.6646	-1.4485	-0.82872	-2.0256	-1.0431	-1.7515	-2.3487	-0.67631	-2.3459	-1.4229	-0.6254	-1.2481	-0.48568	-0.51154	-1.6749	-1.8857	-1.8179	-1.1823	-2.0804	-1.4179	-0.81717	-1.0425	-0.96707	-1.2308	-2.4175
3.867	3.9733	4.4031	5.193	3.2323	3.9999	4.1256	4.4473	5.0908	4.3952	5.1242	4.6685	4.0798	4.8074	4.1614	3.8812	5.7467	5.2064	5.6309	4.2816	4.3835	3.6683	4.2224	5.6818	4.6956	4.2018	2.4449	5.1039	5.4814	3.9611	4.2478	4.7469	5.4787	4.4105	5.8215	4.8284	3.6526	3.4556	5.2357	4.581	4.3775	4.1677	4.2739	4.4389	4.8904	4.7271	4.392	4.7773	4.445	4.3831
-11.843	-12.229	-12.24	-12.575	-12.096	-12.001	-12.125	-12.409	-11.925	-12.084	-12.527	-11.087	-12.619	-11.657	-12.369	-12.751	-12.251	-11.87	-12.219	-11.352	-11.179	-12.704	-11.107	-11.967	-12.542	-10.21	-11.442	-11.499	-11.86	-12.67	-11.228	-12.276	-11.444	-12.003	-11.117	-11.275	-12.002	-10.137	-11.553	-12.441	-11.914	-10.627	-12.06	-13.282	-11.58	-11.68	-11.247	-11.518	-12.625	-11.955
-0.31886	-0.57605	-1.4422	-0.66091	-2.1335	-1.195	-0.77562	-0.021149	-2.7677	-1.2111	-0.4632	-0.31185	-0.1827	-0.18511	0.54129	1.2932	-1.271	-1.3986	-0.47432	-0.96465	-1.1956	-0.38201	-0.062092	-1.2731	-1.2273	-0.42125	-1.2576	-0.61213	-0.91152	-0.47672	-1.3371	-0.71251	-1.2131	-1.334	-0.67218	-2.3119	-0.65031	-1.4651	0.70938	-0.6266	-0.90645	-1.1209	-1.3203	-1.2507	-0.99004	-0.4725	-0.59539	-0.3992	-1.8511	-1.0492
-3.1563	-3.0422	-2.9125	-4.37	-3.4552	-3.9059	-3.8744	-4.8251	-3.9404	-3.6349	-3.3932	-4.126	-3.9367	-3.1592	-3.3641	-2.8482	-4.0095	-4.8443	-2.9992	-4.0449	-3.8188	-3.7555	-4.0313	-2.3808	-3.8285	-3.8276	-4.2929	-3.8987	-3.1133	-3.7629	-3.5592	-4.4483	-3.7853	-3.1461	-3.7606	-3.8655	-4.0264	-3.2572	-3.8989	-3.9642	-4.4245	-3.0586	-3.2469	-4.5795	-4.7577	-2.7683	-5.29	-4.6942	-3.0786	-2.2569
-2.6903	-2.6718	-1.9014	-2.3672	-2.5356	-1.7635	-3.7227	-2.0151	-3.3867	-1.7883	-2.3101	-2.3219	-1.7666	-3.4832	-2.2947	-3.1008	-1.7235	-3.2986	-3.5407	-2.8604	-1.7142	-3.7588	-2.2787	-3.1532	-2.9364	-1.3744	-2.2741	-2.7438	-1.7381	-2.275	-2.1743	-2.515	-2.3914	-1.4721	-2.9694	-2.6342	-2.2549	-2.0939	-2.1996	-2.7644	-2.7134	-1.9333	-2.465	-4.1952	-2.757	-2.3511	-2.5929	-2.7173	-2.0889	-3.8402
3.75	3.8678	3.1024	2.6372	3.5769	3.3848	1.6034	3.2115	2.8284	2.3245	1.7773	3.606	2.6835	2.2125	2.0172	0.94744	3.3073	1.9945	2.7464	3.5309	2.597	2.3406	2.579	2.1961	3.7387	2.4504	1.7363	2.8422	1.7347	1.5559	2.2838	3.3083	2.5713	3.4052	2.5549	2.4134	2.5618	2.5041	2.6759	1.6238	1.1986	2.6101	3.3442	1.9294	3.5699	2.8386	2.6815	3.5665	2.5533	1.8807
-4.8483	-3.6132	-5.2919	-4.7226	-4.8581	-5.7983	-4.4713	-6.2591	-4.5768	-4.475	-4.764	-4.9839	-4.2287	-4.7346	-5.5605	-4.5349	-5.0065	-4.8222	-5.0415	-3.5834	-4.0205	-3.8242	-5.4752	-3.961	-3.087	-4.5856	-5.1215	-4.1839	-4.7777	-5.6095	-3.895	-4.7565	-4.671	-3.9478	-3.8461	-5.0017	-4.9545	-4.3279	-4.5823	-4.6412	-4.5604	-5.6838	-4.593	-4.351	-5.4298	-4.3898	-4.7309	-4.1443	-5.4371	-5.289
-11.156	-10.759	-12.121	-11.027	-10.555	-11.758	-11.04	-10.518	-9.9976	-11.651	-10.833	-11.111	-10.645	-10.477	-9.5755	-10.888	-10.801	-9.9617	-9.7486	-11.289	-10.605	-11.525	-10.081	-11.422	-12.002	-11.026	-10.566	-11.12	-10.051	-10.631	-11.226	-11.201	-10.365	-10.847	-10.326	-11.991	-10.536	-10.702	-10.549	-10.482	-11.214	-11.943	-10.06	-10.456	-11.565	-11.294	-10.545	-10.304	-11.368	-11.069
-5.7409	-4.6738	-5.1048	-6.444	-5.5341	-5.4983	-6.8597	-4.8609	-5.3745	-5.1632	-5.5686	-6.4166	-5.6089	-5.608	-5.0675	-6.0535	-5.0988	-6.3168	-5.9983	-4.7551	-6.5175	-5.5852	-5.9212	-6.1152	-5.6011	-6.4281	-4.4292	-4.9173	-5.4737	-6.0499	-5.291	-4.9734	-5.8109	-5.9444	-6.3121	-4.696	-5.3684	-4.5432	-5.2899	-6.0152	-6.3497	-5.7883	-4.4295	-5.9066	-6.2841	-5.2509	-4.872	-5.2888	-5.1255	-5.8198
-2.4198	-2.6914	-2.6285	-3.9851	-3.738	-4.1939	-3.7447	-2.3661	-4.1516	-3.8857	-3.6779	-3.849	-2.4498	-3.2249	-2.7667	-4.0182	-4.009	-2.7536	-3.0285	-3.8087	-4.305	-2.9269	-3.896	-1.4201	-3.9319	-2.6268	-2.9681	-4.3668	-4.6727	-3.9163	-3.707	-3.2146	-3.3892	-3.8471	-3.6315	-3.5005	-3.2526	-2.2484	-3.291	-3.0164	-3.6056	-3.3402	-4.1701	-3.018	-2.8185	-3.7975	-3.7676	-2.9401	-4.0681	-4.3689
-1.5884	-0.16072	-0.37693	-0.60274	1.1288	1.3978	0.96237	-0.94614	-0.40809	0.065397	-0.31787	0.17222	-0.90125	-1.6659	-0.55808	0.81893	0.61485	-0.28975	0.29309	-1.1677	1.4753	0.11391	-0.16094	0.62911	-0.1191	1.7346	-0.37853	-0.44391	1.266	0.55193	-0.23474	0.23959	0.27437	0.40385	-0.69835	-0.4173	0.57727	-0.67477	0.76677	-0.76028	0.081966	-1.1316	1.0684	-1.239	-0.8911	-0.72282	-0.30874	-0.26083	-0.76567	-0.93038
-5.9275	-5.9002	-5.7777	-4.2082	-5.5665	-5.7349	-5.0695	-4.1093	-5.0635	-5.5913	-5.4737	-4.9418	-5.9207	-6.3913	-6.2796	-5.4152	-5.6285	-5.7914	-5.6303	-5.7358	-6.0192	-4.9356	-6.6633	-5.7115	-6.4252	-6.8228	-6.7415	-5.8146	-5.0261	-6.3829	-5.8776	-5.8617	-4.928	-5.0015	-4.455	-5.3525	-6.2218	-5.8903	-7.0056	-5.2633	-5.9128	-5.4121	-5.6044	-5.4774	-5.8358	-5.4995	-5.3433	-5.9821	-5.4709	-5.8485
1.404	3.2637	2	2.4834	2.8413	3.2166	2.0868	3.387	2.3618	1.6343	3.2656	2.4431	3.3099	3.2701	3.091	2.0868	1.1408	3.0497	2.4444	1.0725	2.3483	2.0475	2.4285	2.8309	1.6304	2.3851	2.0502	2.3988	3.2075	2.6462	2.2183	3.3605	1.8921	2.0725	2.6959	2.5348	2.5778	1.6418	2.27	2.1053	3.7227	2.6563	3.2454	2.4273	2.6806	2.0399	2.3677	3.4389	3.6088	3.141
-0.32947	0.1154	-0.39049	-1.1486	0.052718	1.2352	0.2338	-0.034055	-1.3437	0.88987	-0.52414	-0.70984	-1.0466	0.49303	0.4175	0.35112	-1.371	-0.053766	-0.62811	-0.65371	-1.385	0.7461	-0.43681	-0.041895	-0.37038	-0.6914	-1.1327	0.02972	-1.6175	-0.19205	-0.12444	1.0654	-0.79579	0.63085	-0.98096	0.72488	-0.079858	0.29559	0.51542	-0.78097	-0.060283	-0.92719	-1.324	0.90383	-1.0964	-0.25258	-0.31165	0.24632	-1.2581	0.59206
-3.3311	-2.3137	-2.782	-3.3238	-2.9278	-2.2756	-3.1713	-1.9281	-1.7483	-1.9549	-2.9046	-2.6883	-3.2035	-2.4282	-1.6146	-1.9298	-2.0181	-2.0972	-2.762	-2.879	-3.0444	-2.2127	-3.3135	-3.0856	-2.2051	-2.4779	-3.1244	-2.3446	-1.5677	-2.9753	-3.5502	-3.5477	-2.0663	-1.8227	-2.6817	-2.4768	-2.9815	-1.7528	-2.3994	-1.2035	-3.02	-3.232	-2.8956	-3.6285	-2.2318	-2.545	-2.8873	-3.0356	-2.9809	-2.1137
1.8308	1.445	1.2547	1.153	1.4465	2.2468	1.2557	1.5865	1.5797	0.23227	1.8049	1.337	0.22574	1.5039	1.9328	2.4444	1.2276	1.4138	0.45402	1.5744	0.16705	-0.5441	1.2298	1.3643	1.1633	1.6049	1.1972	0.97044	0.87175	1.3587	0.3078	0.51241	2.6836	1.029	0.23697	2.0143	1.4479	1.6256	1.3829	2.3082	1.1738	1.2905	1.8801	1.3862	0.65747	1.6643	0.79378	1.0879	0.37019	0.68731
-1.8931	-3.0241	-3.2279	-3.1716	-2.7175	-2.5285	-3.38	-2.125	-1.992	-3.3258	-2.599	-1.7927	-2.9303	-1.6514	-2.6182	-2.5792	-3.462	-3.649	-3.4418	-3.2828	-1.6974	-2.931	-2.1641	-2.6492	-1.9839	-1.6048	-2.2664	-1.6868	-3.689	-2.753	-3.1068	-2.3179	-2.3031	-3.061	-1.685	-2.072	-3.3845	-2.5854	-2.5761	-2.9434	-2.9159	-3.2541	-2.4083	-1.5412	-2.4728	-1.3924	-2.8286	-2.9006	-2.4442	-1.8346
7.0916	7.1195	7.535	6.3803	5.7613	7.6149	6.2734	6.4946	5.5446	7.2662	6.8099	5.4368	7.3603	7.4573	6.429	6.7232	7.6961	8.1156	6.867	7.068	7.2616	6.9394	7.5849	6.7597	6.4337	7.0284	5.4363	7.1225	8.264	6.8355	7.6967	7.0213	5.6171	6.3846	7.1057	7.2256	7.1863	5.7692	6.8549	6.3219	6.9659	7.5922	7.0608	6.1604	6.5224	7.6066	6.7889	5.6269	6.9338	7.0146
-2.8416	-3.2705	-2.1275	-2.2148	-2.2938	-3.2555	-2.7836	-2.4318	-2.6346	-3.0305	-2.7558	-2.5159	-3.2969	-2.7335	-2.6791	-4.4803	-2.2792	-2.3487	-2.6639	-1.9257	-2.2519	-1.4037	-2.5537	-4.2075	-1.6908	-2.2329	-0.53747	-3.3055	-2.8368	-3.0674	-2.0014	-2.78	-2.0053	-2.6089	-4.0869	-2.8983	-2.9215	-2.8464	-1.8566	-2.827	-3.417	-3.0325	-3.0658	-1.6436	-2.2205	-3.1762	-2.6751	-2.1967	-2.4141	-2.5594
-4.2724	-4.7111	-3.3556	-4.88	-4.4938	-4.2961	-4.1501	-3.8426	-3.379	-6.002	-3.8824	-3.6348	-3.5954	-3.9542	-2.8842	-5.4033	-4.5686	-4.7676	-3.5439	-3.8976	-3.933	-4.3475	-4.9273	-2.8864	-3.2292	-3.7067	-4.5082	-5.0168	-4.0108	-4.5535	-5.0735	-4.9499	-4.7968	-4.4088	-4.0171	-4.2876	-3.7402	-4.0703	-4.4532	-3.5847	-4.2202	-3.678	-4.0113	-3.1026	-3.7737	-3.7012	-4.0636	-3.2725	-5.1824	-3.2339
-5.3101	-3.9092	-4.7738	-4.3343	-5.0655	-4.6309	-4.6523	-4.8415	-5.6428	-6.075	-4.8127	-4.5654	-5.2024	-5.4085	-4.9073	-5.7422	-4.9795	-4.4283	-5.6873	-5.0843	-4.1867	-5.7084	-4.1209	-4.843	-5.4933	-4.9702	-5.5247	-6.2321	-5.9397	-4.4874	-4.6928	-5.3239	-4.4371	-4.3313	-3.8467	-5.5804	-5.3702	-5.1901	-5.4409	-3.6239	-4.7613	-4.6128	-5.5475	-5.2823	-4.7038	-4.8289	-4.7458	-4.6141	-5.2091	-4.9299
-10.71	-11.2	-10.868	-10.95	-11.192	-11.041	-9.5891	-9.9118	-11.54	-10.936	-12.703	-10.798	-10.19	-11.191	-10.659	-11.771	-11.502	-10.87	-11.805	-10.28	-10.572	-12.043	-9.8383	-10.496	-11.462	-10.96	-10.025	-10.731	-10.05	-10.985	-11.655	-10.503	-10.643	-11.398	-10.125	-10.141	-11.343	-10.274	-11.462	-10.794	-10.9	-10.625	-11.296	-11.115	-10.494	-10.415	-10.577	-10.739	-12.014	-11.406
7.8748	7.6494	6.8799	8.4483	7.5846	7.1623	7.7472	8.5783	7.7821	7.0324	8.2682	8.1375	7.5581	8.198	8.1209	7.5661	7.9683	8.1114	7.3124	7.5987	8.3169	6.7525	7.7446	8.913	7.5017	8.3416	7.4441	8.0973	7.6874	8.4893	8.6098	8.2059	8.2722	7.8712	7.3125	7.8957	7.6235	7.7178	8.2438	8.7871	7.848	6.8127	8.3825	8.5023	8.5026	7.5639	8.3182	7.4515	8.1107	7.8051
-11.421	-13.071	-12.024	-12.452	-12.516	-11.46	-12.297	-12.86	-12.027	-12.632	-11.281	-11.151	-11.452	-12.23	-13.113	-11.707	-11.735	-11.979	-12.079	-11.89	-13.802	-12.148	-11.319	-12.214	-11.527	-12.28	-12.044	-11.245	-11.075	-11.913	-11.866	-12.777	-12.226	-11.22	-11.648	-10.993	-12.5	-12.423	-11.534	-11.438	-11.781	-12.007	-12.285	-11.256	-11.659	-10.838	-11.385	-10.535	-11.679	-12.216
-1.8148	-2.1057	-2.1763	-2.4761	-1.4462	-2.5247	-2.7062	-2.3063	-1.8977	-1.6536	-2.9458	-0.7743	-2.0418	-2.0802	-3.3364	-2.2565	-3.2831	-2.4473	-1.429	-2.0447	-2.3667	-0.97487	-2.396	-2.6995	-2.5869	-2.877	-2.0345	-1.9205	-1.0548	-3.2093	-2.3952	-2.7302	-1.9739	-2.512	-2.4798	-2.536	-2.1071	-2.6039	-2.2601	-2.9595	-4.0062	-1.2099	-3.4634	-2.5015	-1.8104	-2.2086	-2.5738	-2.7749	-2.3419	-1.6366
-4.8515	-4.8227	-4.0771	-4.0457	-4.8354	-4.3377	-5.0586	-3.5001	-4.4055	-5.0525	-5.1971	-5.116	-5.4372	-4.0432	-4.4281	-4.2744	-4.6207	-4.3796	-5.2289	-4.2197	-4.2663	-3.255	-3.9882	-4.1085	-4.071	-4.3985	-4.6551	-4.9428	-3.4463	-4.8774	-5.1036	-5.0872	-4.2874	-4.888	-4.4477	-4.8893	-5.231	-5.6204	-5.0662	-4.272	-4.913	-4.2488	-4.6738	-4.5197	-4.4367	-4.1988	-3.6459	-6.3235	-4.7035	-4.42
-1.212	-0.35774	-2.1496	-1.5402	-1.5089	-0.57564	-0.85429	-1.2675	-1.7152	-1.9754	-1.3055	-1.5099	-2.5312	-1.3111	-1.7588	-1.1842	-0.30431	-1.1401	-0.89946	-1.9376	-1.1818	-0.81485	-1.174	-1.6074	-0.97152	-0.44704	-0.67089	-0.70016	-1.2015	-1.0343	-1.9969	-0.89562	-1.481	-0.52171	-0.97537	-2.1371	-1.5488	-1.9406	-1.7271	-1.607	-1.4655	-1.7385	-1.7376	-1.6164	-1.5342	-1.5316	-1.128	-0.43146	-1.1026	-0.85998
-12.759	-13.666	-13.463	-13.136	-13.037	-13.357	-11.292	-12.922	-14.123	-12.631	-13.423	-13.136	-13.553	-13.487	-12.441	-12.293	-13.56	-12.701	-13.32	-13.133	-12.433	-13.893	-12.847	-12.06	-13.191	-13.354	-13.851	-12.714	-13.837	-13.651	-13.044	-13.181	-12.661	-12.226	-13.341	-14.094	-12.753	-13.277	-13.736	-12.739	-13.356	-13.662	-12.944	-14.298	-13.274	-12.624	-13.612	-13.717	-13.319	-12.533
-0.47919	0.014363	-1.0924	-2.5018	-2.0179	-2.7461	-1.4632	-0.14249	-1.8249	-1.3589	-1.4017	-1.3589	-1.9215	-1.7831	-1.6922	-0.55881	-1.3724	-1.888	-1.9374	-1.6299	-1.3697	-2.5464	-0.68032	-1.0238	-1.7727	-1.1559	-2.2227	-1.3596	-2.1959	-1.4345	-1.6105	-1.1491	-1.2322	-0.4855	-2.7619	-1.4418	-2.1341	-1.0337	-1.7832	-0.71541	-1.2735	-0.54606	-1.3749	-1.9347	-0.613	-1.1736	-0.16567	-2.1835	-0.97217	-1.429
3.026	2.0758	2.7639	1.9633	1.2946	2.6654	2.4191	2.9638	2.2948	3.6518	2.6968	3.6839	2.2069	2.7318	1.9045	2.6505	2.4373	2.5221	3.0579	2.3943	2.825	3.3527	2.4088	2.7651	1.95	3.7384	3.0985	2.2158	2.1512	2.6366	3.1942	3.526	2.3873	3.4893	3.2875	3.9411	2.593	2.2852	2.083	3.3214	1.8027	2.912	1.4147	2.5554	1.9012	3.4027	2.3603	3.6102	2.5834	3.6204
-14.64	-14.287	-14.861	-14.853	-14.986	-14.71	-15.32	-13.857	-15.452	-14.65	-13.844	-14.686	-13.382	-14.696	-16.497	-15.404	-14.951	-15.394	-14.27	-14.789	-14.426	-14.883	-14.383	-13.953	-13.504	-14.335	-14.61	-14.511	-14.697	-14.544	-14.887	-14.639	-14.299	-15.498	-15.206	-13.67	-16.012	-14.884	-14.416	-15.311	-14.782	-15.203	-15.195	-14.602	-16.076	-13.913	-15.102	-13.839	-15.31	-14.099
1.6677	1.8438	0.65897	2.6611	2.2365	1.754	1.3387	1.2534	1.6356	2.3261	1.413	1.0296	2.3797	1.9529	3.0741	1.1636	1.2772	0.88682	1.8834	1.7031	2.1155	1.7113	1.1362	1.5307	1.4235	1.0604	1.8235	1.0308	0.84701	1.6464	1.3945	1.0354	2.3253	2.6421	0.5727	1.9675	2.0216	0.98625	1.6259	1.1524	1.4903	1.3559	1.4407	1.3774	2.5117	1.883	1.6308	1.3569	1.8542	1.7775
-1.9009	-1.7238	-1.2151	-1.8375	-1.1966	-0.79438	-0.94534	-1.0564	-1.9982	-2.1785	-1.5765	-1.9287	-0.9102	-1.2211	-0.57844	-1.3819	-2.0343	-1.5889	-1.1473	-2.3778	-0.019825	-1.177	-1.171	-0.65631	-1.2301	-0.93926	-0.067801	-0.94259	-1.6763	-1.6917	-1.2745	-1.6111	-1.2206	-1.3182	-1.8077	-1.0089	-2.6713	-1.4562	-1.5083	-1.4539	-0.87815	-0.95935	-1.1095	-1.1466	-1.4912	-2.4006	-1.4584	-2.8929	-2.2632	-2.3222
-12.216	-12.102	-12.4	-12.486	-11.849	-12.656	-12.486	-13.339	-13.599	-12.706	-11.678	-12.837	-13.786	-13.102	-14.439	-12.832	-12.07	-13.404	-12.723	-13.254	-11.355	-11.327	-12.415	-12.675	-14.063	-12.092	-13.506	-12.135	-12.669	-12.238	-13.349	-12.309	-12.372	-13.392	-12.859	-12.898	-12.745	-12.812	-12.846	-11.831	-11.911	-13.487	-13.709	-12.743	-12.751	-12.134	-12.28	-13.242	-13.012	-12.663
-13.413	-12.711	-13.142	-12.959	-14.331	-13.272	-13.273	-13.19	-12.752	-12.016	-13.673	-14.201	-13.269	-13.808	-13.533	-12.969	-13.808	-13.173	-11.941	-12.065	-13.199	-13.322	-14.015	-13.13	-12.751	-13.722	-13.111	-13.703	-13.091	-12.423	-12.285	-13.424	-12.777	-12.172	-13.464	-14.876	-12.017	-13.056	-14.076	-13.885	-12.71	-13.236	-12.913	-12.678	-13.172	-13.469	-12.81	-12.329	-13.18	-13.428
-3.0416	-1.3817	-2.9345	-1.9884	-1.0429	-2.4926	-2.6282	-1.8265	-2.9793	-2.2299	-1.6219	-2.8984	-2.0395	-2.2468	-2.9288	-2.5607	-2.5082	-1.5143	-2.649	-2.3439	-2.9879	-3.3586	-1.7802	-2.6572	-2.5278	-3.2581	-3.2201	-2.1924	-1.5014	-3.1646	-2.9559	-3.2378	-0.75655	-3.0779	-2.7616	-3.3001	-3.4267	-2.3774	-4.6742	-2.8834	-2.7264	-3.2848	-2.1218	-2.9167	-2.8405	-3.0725	-2.6678	-1.4989	-1.4021	-2.619
-1.3724	-2.0306	-1.2207	-1.8772	-2.1788	-2.9241	-2.6943	-2.4642	-1.8635	-2.5149	-1.371	-1.6445	-0.70059	-2.0736	-2.4795	-1.3731	-1.6302	-1.2945	-1.0584	-2.3305	-2.9856	-1.5126	-1.6672	-2.1865	-1.012	-1.7951	-1.769	-1.127	-2.2393	-2.028	-2.3971	-2.5896	-2.6115	-1.7232	-2.8218	-1.8401	-1.338	-1.566	-2.518	-0.77088	-1.5093	-1.4805	-1.8159	-2.0239	-1.3336	-2.009	-1.5173	-2.3259	-0.043168	-1.3429
-0.32714	-0.10034	-1.5641	-1.1221	-2.0165	-1.2905	-1.3657	-1.016	-1.6859	-1.0872	-2.4709	-0.54071	-0.28988	-1.1629	-1.3341	-2.4601	-1.5453	-1.2898	-0.94857	-2.0807	-1.8349	-0.74792	-1.8478	-0.72668	-2.6901	-1.2018	-1.1475	-0.77454	-1.6517	-0.89041	-0.11059	-1.091	-1.3877	-2.3099	-2.1524	-1.5989	-1.7187	-1.557	-1.8095	-0.54534	-1.1546	-2.1874	-1.4048	-1.5952	-0.6121	-1.0893	-1.6944	-1.2265	-2.7516	-1.3616
-2.1616	-1.7482	-2.1554	-1.6933	-1.3015	-1.2385	-0.69231	-1.9337	-2.9481	-1.6119	-0.71924	-2.1392	-1.6679	-1.1572	-1.1316	-1.7401	-1.1592	-1.3784	-1.1294	-2.7622	-1.1784	-2.0679	-1.651	-1.2504	-1.5131	-0.084769	-1.7802	-2.4117	-1.3906	-1.0319	-1.5324	-1.8141	-0.93178	-1.6071	-1.301	-1.9207	-1.8833	-2.1402	-1.4505	-0.96411	-1.2054	-1.5277	-2.5588	-1.43	-1.5772	-1.4801	-1.145	-0.98181	-0.64249	-1.3982
-11.249	-10.308	-10.521	-11.355	-11.011	-10.657	-10.423	-11.505	-11.033	-10.524	-10.083	-10.418	-11.287	-10.817	-10.383	-11.421	-11.217	-11.196	-10.877	-9.0696	-10.334	-10.655	-11.076	-10.237	-10.201	-9.8912	-9.7129	-10.946	-10.635	-11.674	-10.632	-10.709	-10.323	-11.675	-10.866	-11.126	-10.077	-11.274	-11.482	-10.568	-10.328	-11.073	-11.383	-11.451	-9.962	-10.317	-10.579	-10.391	-10.59	-10.698
-1.0414	-1.2729	-0.92931	-0.84901	-1.8648	-0.92159	-1.4478	-0.78736	-1.2847	-1.2473	-1.8404	-0.84835	-1.3616	-1.2566	-1.3432	-0.57495	-1.6194	-2.02	-0.56738	-1.4495	-1.2644	-0.57628	-2.4224	-1.1003	-2.2066	-2.1641	-1.3825	-1.6292	0.19176	-1.6373	-1.1049	-0.37823	-1.8943	-1.6287	-1.0149	-2.1565	-1.5588	-1.0981	-1.876	0.29129	-0.55535	-1.7299	-2.4114	0.09344	-0.92005	-2.24	-0.69347	-0.95353	0.22884	-1.4562
-11.999	-12.246	-12.292	-11.532	-12.392	-10.512	-10.385	-11.179	-11.375	-11.512	-12.205	-11.056	-11.137	-11.349	-11.109	-10.923	-11.871	-11.835	-10.935	-11.541	-11.586	-12.009	-11.107	-12.742	-12.08	-11.356	-11.994	-12.575	-10.93	-10.912	-12.091	-11.468	-12.573	-11.81	-11.608	-9.9074	-10.998	-11.666	-11.379	-11.458	-12.522	-11.167	-12.02	-11.636	-13.268	-11.304	-11.544	-11.795	-11.948	-11.314
2.9703	1.4273	2.0157	0.65771	1.8716	1.9278	1.2265	2.9138	0.56066	1.8783	0.96875	2.9057	1.3732	2.9084	1.075	2.6778	1.2407	1.678	1.8615	2.4083	1.3198	1.5589	1.4897	0.98085	2.2795	0.11541	1.8283	1.0099	1.7827	2.3017	1.9751	1.4434	1.2719	1.5231	1.8973	1.1801	1.4784	0.91386	0.46316	1.9901	3.0955	0.49755	2.2712	2.4155	2.7275	2.2389	2.0915	0.89194	0.26591	2.7785
-0.93505	-0.55289	-1.978	-0.71247	-1.0263	-1.0397	-1.4182	-1.3023	-1.2918	-1.3023	-1.4964	-1.3663	-1.1868	-2.2485	-1.657	-1.7725	-0.35744	-1.8494	-0.67735	-1.383	-0.44512	-0.39003	-2.4421	-1.1826	-0.59516	-0.77569	-0.97043	-1.6422	-1.9642	-1.2342	-1.8259	-1.9497	-1.6377	-2.2471	-1.6506	-1.687	-2.0335	-1.095	-1.6279	-1.873	-1.3387	-1.0709	-0.37961	-1.2109	-2.2028	-1.8038	-1.4049	-0.45225	-1.2909	-1.6593
-0.73231	0.56999	0.077749	0.43659	0.044116	0.21396	0.34275	0.086203	-0.1925	-0.33136	0.29537	-1.0671	-0.19158	0.67472	0.44332	-0.43706	-0.66014	1.2649	-0.071669	0.21868	-1.0293	-0.70337	-0.11887	-0.047574	-0.32447	-0.66094	-0.72619	1.1027	0.12559	0.40681	-0.44773	0.69133	0.47496	-0.22499	0.59523	0.10002	0.68561	-0.24843	-1.0024	-0.062811	-0.046505	0.76628	-0.15731	-0.48299	0.26677	-0.37007	-0.73752	0.009077	-0.17326	-0.30405
-4.2921	-5.041	-6.0377	-5.2495	-3.3771	-3.6652	-6.1768	-4.7053	-3.5067	-4.6874	-5.2347	-4.1537	-4.527	-5.3636	-4.8872	-5.3241	-5.0351	-5.2578	-4.7568	-5.7847	-4.8234	-6.0422	-4.9167	-5.2934	-4.7329	-5.6438	-4.4175	-4.5329	-6.165	-4.9676	-4.7142	-4.4413	-5.4497	-5.5488	-5.8477	-6.1487	-4.9074	-4.4684	-4.7947	-6.124	-5.431	-5.8783	-4.7881	-4.8507	-5.5773	-4.8158	-4.8302	-5.021	-4.2886	-5.0417
-20.595	-21.395	-21.982	-21.72	-22.026	-22.688	-22.642	-21.527	-20.997	-23.415	-22.062	-23.447	-21.309	-23.55	-22.385	-22.399	-22.18	-21.962	-21.671	-22.848	-23.271	-22.955	-22.2	-22.481	-23.465	-21.847	-21.669	-23.129	-22.512	-22.028	-22.642	-21.223	-22.695	-21.368	-21.453	-22.123	-22.3	-24.146	-22.668	-23.276	-21.764	-21.487	-21.304	-23.549	-21.895	-22.394	-21.74	-21.812	-21.724	-22.285
-4.4943	-2.8328	-3.7993	-4.656	-4.3602	-2.4116	-4.5686	-3.6658	-3.8118	-2.5954	-3.6407	-4.0936	-3.424	-4.203	-3.8442	-3.4482	-4.2315	-4.3282	-4.1883	-4.0603	-4.9391	-3.7939	-4.502	-3.3184	-3.0353	-4.1003	-3.4473	-4.5651	-3.3096	-3.5562	-3.5195	-3.8914	-4.6075	-4.6203	-3.7762	-4.7942	-4.6937	-2.8008	-3.1812	-4.261	-2.9105	-3.3912	-3.4014	-3.242	-2.701	-3.3317	-3.4932	-2.4342	-3.5742	-4.6721
-5.9809	-6.3328	-4.8144	-6.2881	-6.2443	-5.488	-6.2128	-5.4664	-5.1591	-5.8039	-4.9126	-5.1405	-5.2777	-5.9199	-5.9036	-6.7557	-5.4448	-6.0908	-6.1306	-4.6004	-6.7349	-5.583	-6.1604	-4.8522	-5.9616	-5.091	-5.6989	-4.7168	-5.0329	-5.9039	-6.3045	-5.5768	-6.5199	-5.5819	-4.9827	-6.3565	-5.8597	-4.4003	-3.5775	-6.3274	-5.3525	-4.3846	-4.8324	-4.9362	-5.0971	-5.1722	-5.9127	-5.5998	-5.3825	-4.7203
-12.101	-12.123	-10.496	-11.409	-10.649	-12.025	-11.209	-11.478	-10.838	-10.813	-10.51	-11.168	-11.864	-10.334	-12.074	-10.788	-10.951	-11.334	-11.882	-11.604	-10.935	-11.647	-11.12	-11.425	-11.305	-11.262	-11.252	-10.928	-10.979	-10.936	-11.105	-11.161	-11.713	-12.554	-11.711	-12.392	-11.281	-11.005	-11.337	-11.134	-11.508	-12.525	-11.594	-12.042	-11.586	-12.253	-11.613	-11.687	-10.527	-11.144
2.0666	0.60083	2.6678	1.1143	1.6002	2.4941	3.0017	2.5467	2.7195	3.559	3.1527	2.864	3.2282	2.5039	1.7405	2.8	3.154	3.4898	2.7732	2.9348	2.7783	3.513	2.3264	3.2282	2.9401	2.6507	1.6073	1.8322	2.1314	2.3068	2.4971	1.878	3.1419	2.7002	3.9758	1.73	2.4757	1.058	2.7634	3.0936	2.7161	3.6122	2.9252	2.4684	3.5188	2.9426	1.998	2.5138	2.2492	2.0865
-13.294	-12.192	-13.895	-13.576	-12.863	-12.905	-13.67	-13.213	-13.717	-14.486	-13.266	-14.02	-12.82	-13.244	-12.765	-12.136	-13.581	-11.8	-12.467	-11.379	-13.209	-13.188	-14.475	-13.384	-13.684	-12.838	-12.968	-13.734	-14.189	-13.436	-12.711	-13.697	-13.428	-12.618	-13.638	-13.29	-14.292	-12.859	-13.864	-13.075	-12.932	-13.774	-13.591	-12.777	-13.354	-12.498	-13.039	-14.052	-12.613	-12.433
-21.631	-22.489	-22.879	-22.555	-22.876	-21.918	-22.476	-22.064	-22.956	-22.216	-21.597	-21.574	-23.727	-22.781	-22.703	-21.983	-22.968	-22.171	-22.063	-22.815	-22.61	-21.715	-21.878	-21.571	-22.314	-22.607	-22.79	-21.574	-22.609	-21.713	-20.582	-22.941	-22.51	-21.691	-23.03	-22.073	-21.849	-21.617	-21.66	-22.402	-22.273	-21.914	-21.801	-21.251	-21.929	-21.707	-22.039	-21.896	-21.615	-21.323
-0.47497	-0.16225	-0.11757	-0.2712	-0.56326	0.43316	-0.21531	-0.84762	-1.3607	-0.65829	-0.74967	-0.63912	-0.47481	-0.53457	-1.2094	-0.81115	-1.0266	-0.69475	-0.049448	-1.5787	-0.50622	-0.9949	-0.79137	-0.25299	-0.15154	-1.2603	0.4649	-2.0887	-0.96343	-1.1399	-0.68351	-1.4026	-0.70917	-0.15435	-1.1804	-2.1261	-0.26881	0.26525	-0.5425	-0.54313	0.25393	0.045429	-1.4272	-0.3325	-1.3118	-0.80409	-1.6649	-0.90539	-1.0612	-0.1957
-1.5424	-1.6945	-2.9204	-3.1581	-3.2484	-4.1747	-3.2	-2.7755	-3.0782	-2.6224	-2.0272	-3.607	-2.2606	-2.3249	-3.2774	-3.0738	-2.3201	-2.8338	-3.3207	-3.3602	-2.6515	-2.7223	-2.7373	-1.8239	-2.7905	-2.5098	-2.8256	-3.2086	-2.011	-2.945	-1.9414	-4.3662	-1.5054	-1.8481	-1.8725	-1.4386	-2.8941	-1.3639	-2.9642	-1.7956	-2.6802	-1.9791	-3.7255	-2.2363	-2.8332	-3.2185	-1.6865	-2.3822	-3.3554	-1.7845
-22.496	-22.017	-21.695	-22.963	-21.353	-21.198	-22.059	-22.311	-21.91	-21.745	-21.601	-22.844	-21.947	-21.587	-21.73	-22.62	-21.591	-21.257	-22.361	-21.881	-21.096	-22.596	-21.493	-21.892	-22.923	-22.162	-22.397	-22.425	-22.417	-22.218	-21.892	-22.738	-21.862	-21.272	-21.567	-21.35	-21.424	-21.935	-22.608	-22.598	-22.738	-22.102	-21.796	-21.745	-23.467	-22.217	-21.124	-22.317	-22.977	-22.272
9.1536	9.0081	9.1399	7.9952	8.6339	8.8871	8.2816	9.2979	9.3852	8.3519	8.5684	9.714	8.9926	8.4519	9.0985	7.9705	8.3112	7.6176	8.8275	7.9114	7.4457	8.2301	9.1361	8.0719	8.9243	8.1804	7.5714	8.6201	7.7789	9.3828	7.3942	9.5799	8.8991	9.6638	9.0421	9.1402	9.3069	8.375	7.803	8.8281	8.0288	8.0581	8.6159	7.8481	8.6585	8.9943	9.0698	8.5418	8.5299	8.1328
-1.9024	-1.7566	-2.0009	-0.99571	-1.8477	-1.5537	-1.7629	-0.88254	-1.4459	-1.1569	-0.85833	-1.1359	-1.201	-1.7325	-2.6882	-2.6609	-2.0444	-1.6692	-1.3548	-1.6252	-0.20175	-1.0453	-2.02	-1.5706	-1.1697	-1.0738	-1.2051	-0.86978	-1.9175	-1.221	-1.3868	-1.1066	-1.7675	-1.2984	-0.7963	-0.98808	-2.1786	-1.1177	-1.6106	-1.8323	-2.4608	-2.5481	-1.6616	-0.97483	-1.1888	-0.56085	-2.5045	-2.3316	-0.99309	-1.535
-3.4681	-2.5485	-3.1034	-1.5668	-3.246	-3.4664	-3.1361	-2.7732	-2.1948	-2.2715	-3.4478	-3.159	-2.8266	-2.654	-1.9048	-2.6386	-3.0725	-2.412	-2.1906	-2.1625	-2.1066	-3.1407	-4.1063	-2.9773	-3.1917	-2.0293	-2.3232	-1.7839	-1.6986	-2.3477	-3.5111	-2.6241	-1.7286	-3.5716	-2.1537	-2.1566	-2.8169	-2.434	-2.0577	-1.4808	-1.8646	-2.5902	-3.5665	-3.5461	-2.964	-2.636	-2.4378	-1.1694	-2.2331	-2.8922
-11.217	-10.809	-12.099	-10.411	-10.511	-11.726	-11.435	-11.23	-11.402	-11.402	-12.327	-11.26	-12.668	-11.915	-12.189	-12.061	-12.331	-11.528	-11.961	-10.907	-12.285	-10.812	-12.177	-12.101	-10.635	-12.216	-12.218	-10.892	-12.253	-12.303	-11.383	-12.09	-11.898	-12.684	-11.989	-10.562	-11.637	-12.001	-10.664	-11.842	-10.516	-12.471	-11.881	-10.765	-11.673	-11.4	-11.544	-10.958	-11.231	-12.189
1.5546	1.9684	2.4555	3.1713	3.2203	2.4721	3.01	1.9833	2.6001	2.4561	3.8408	1.3863	2.4289	2.3004	1.9464	2.0189	2.7791	1.7844	0.73318	2.1453	2.363	2.103	2.1609	2.9412	2.7507	2.6597	2.4118	2.3709	2.0628	3.0548	2.8499	2.4316	3.2341	3.1541	2.7981	2.9065	3.1041	1.9621	2.8856	2.6007	2.0313	2.4434	3.487	0.9602	3.4678	2.6461	2.5831	3.1135	2.6231	2.9954
-3.1262	-4.1275	-2.5278	-4.2749	-4.7747	-3.3707	-3.4698	-3.3766	-3.9608	-2.9515	-4.1142	-2.2167	-2.3774	-3.7743	-3.4384	-3.882	-2.9959	-2.9512	-4.78	-2.9681	-3.1045	-2.437	-2.7341	-3.5067	-3.8994	-3.0974	-3.6568	-3.0341	-2.6919	-3.3516	-1.8807	-3.0573	-2.4238	-2.6158	-1.2964	-3.1572	-3.2678	-3.1866	-2.2249	-3.1674	-3.3226	-2.2323	-2.7925	-2.617	-2.9782	-2.9377	-2.4872	-4.2962	-2.584	-3.2509
-6.4313	-5.4177	-6.0852	-4.5542	-5.8386	-5.8911	-5.7551	-5.4734	-4.8782	-5.3936	-5.8173	-5.9162	-5.299	-6.6992	-6.008	-6.1488	-6.1336	-5.6857	-5.9908	-5.5207	-5.3308	-6.1832	-6.5458	-4.7965	-3.2452	-4.1866	-6.6365	-7.158	-4.9853	-5.9448	-5.1066	-6.0531	-5.019	-5.1464	-5.9158	-4.3455	-5.4872	-4.9162	-5.5856	-5.8656	-5.2063	-5.4164	-5.9644	-4.4947	-4.4107	-5.3821	-4.991	-6.999	-5.4792	-5.8408
8.6418	8.3967	8.0425	7.3989	7.7846	8.6521	9.8306	7.5065	7.2727	8.4981	7.8138	7.5976	7.3516	8.5424	8.3057	7.4742	8.5105	8.1836	8.3212	7.6101	7.5541	8.7419	7.1322	8.0286	7.6159	8.8539	7.6333	8.0739	8.6546	6.9707	7.4959	7.3681	8.0611	8.2387	7.3367	7.6373	7.1131	7.3949	7.3965	7.9719	8.5375	8.1299	8.2498	8.5665	8.1264	8.9613	7.1368	7.8	6.721	8.5845
-11.361	-11.463	-12.335	-11.692	-10.971	-11.316	-12.036	-11.462	-11.924	-12.091	-11.599	-11.932	-11.892	-12.171	-12.375	-11.412	-11.326	-9.9379	-11.811	-10.923	-10.851	-12.044	-13.118	-10.971	-10.139	-11.709	-11.268	-12.475	-11.27	-12.968	-10.057	-12.004	-11.341	-12.413	-11.454	-12.54	-11.397	-11.206	-12.485	-12.921	-11.987	-11.6	-12.46	-12.936	-11.881	-11.978	-11.053	-12.783	-11.573	-11.571
-14.88	-13.617	-14.269	-14.272	-13.759	-13.615	-13.137	-13.943	-14.795	-13.572	-14.097	-13.972	-13.442	-13.153	-13.904	-14.963	-14.981	-15.151	-13.373	-15.066	-14.875	-14.085	-13.321	-14.496	-13.052	-13.912	-14.534	-14.792	-14.482	-14.106	-13.207	-12.845	-13.137	-14.92	-14.021	-14.298	-13.772	-13.635	-13.083	-14.275	-14.745	-14.138	-14.68	-14.465	-13.311	-13.28	-14.688	-13.568	-13.795	-14.081
-5.7054	-5.3203	-5.5401	-6.0726	-6.0183	-4.9069	-5.9084	-5.6172	-5.1647	-5.5121	-6.7743	-5.4604	-4.9879	-5.4276	-4.9697	-4.8398	-6.6887	-6.4161	-5.094	-5.4337	-6.1492	-6.191	-5.2638	-5.5364	-5.4095	-5.1653	-5.7145	-5.9602	-4.0225	-5.63	-5.8738	-5.0838	-5.0121	-6.3087	-5.6126	-6.7457	-6.6313	-5.783	-6.4628	-6.3147	-6.9115	-5.5074	-5.0853	-6.3677	-5.7848	-5.002	-6.5245	-5.6546	-5.5835	-7.4855
8.0467	6.2842	8.1567	7.6308	8.2706	7.9148	8.1031	8.0342	8.2148	7.6719	8.0604	8.0698	7.6539	8.6782	8.6446	8.662	8.3055	7.5344	6.6547	8.2787	8.133	7.174	7.3499	7.9624	8.0046	7.9356	7.4497	8.285	7.0682	7.4807	8.3222	6.824	7.617	7.5072	7.9484	7.937	8.0805	8.0267	7.2195	8.4602	8.1912	8.2508	7.1774	8.2647	7.7962	7.547	8.3417	8.1853	8.3236	8.0294
1.3115	1.624	1.3075	2.59	2.4271	1.7968	1.0504	1.5008	0.57474	1.7529	2.8547	1.663	0.87962	2.0349	2.0213	1.9455	0.045331	0.24822	1.9323	1.3765	2.1412	0.37981	1.9897	1.2159	1.2333	2.1299	2.3947	2.0693	2.9092	0.27533	1.632	1.3506	0.80506	1.9468	1.4586	1.2697	2.2966	2.2428	2.3622	1.6716	1.1139	1.8934	1.4512	2.5444	0.99386	1.5431	1.9755	1.4479	2.0836	2.0194
-10.785	-9.418	-10.064	-9.047	-9.1195	-8.9624	-8.9849	-9.207	-10.06	-9.113	-10.952	-9.4275	-9.4481	-8.2877	-9.4633	-10.255	-8.9513	-8.4599	-9.2271	-9.2054	-8.53	-8.7176	-8.6977	-8.2007	-9.9115	-9.622	-9.4318	-9.4716	-8.7141	-9.0134	-9.1845	-9.0046	-10.379	-8.0942	-9.2728	-8.199	-8.8127	-7.9019	-9.0251	-10.211	-7.7005	-9.1893	-9.8338	-8.6368	-8.8968	-9.0556	-9.5111	-9.4636	-9.0819	-8.5763
-1.7157	-3.1841	-1.9114	-2.2282	-1.9665	-1.3403	-1.5914	-2.7651	-1.6169	-0.55483	-1.0423	-0.78904	-1.3653	-1.7342	-1.4758	-1.601	-2.2433	-1.498	-0.57479	-0.79668	-1.1586	-2.9538	-1.1422	-1.273	-1.766	-1.3351	-0.83468	-0.83967	-2.4233	-1.8764	-0.52246	-0.63691	-0.99683	-1.0069	-1.1514	-0.63688	-1.9974	-1.8536	-2.9596	-2.5049	-1.8675	-2.0729	-1.3302	-1.3473	-2.2715	-1.5648	-1.8978	-2.1095	-1.9206	-2.1076
-5.0964	-6.0798	-5.213	-4.7836	-5.5384	-5.2306	-4.6173	-5.8859	-4.9588	-4.4988	-5.8917	-5.8681	-3.8819	-5.0145	-5.1154	-5.9004	-6.9156	-5.3123	-6.3072	-7.0135	-4.8638	-4.8667	-5.6985	-4.3767	-5.2361	-6.4561	-6.1537	-4.687	-7.3067	-6.3497	-5.3427	-5.1441	-6.0218	-5.136	-5.9852	-5.8491	-5.3298	-6.475	-5.4691	-4.8894	-5.6897	-6.323	-4.8897	-5.4802	-5.5302	-6.1961	-4.8338	-5.3354	-4.7932	-5.8397
-0.10603	0.032115	-0.6319	-0.31345	-0.25627	-0.6006	0.73947	0.22597	0.12188	0.14822	0.17901	1.1496	-0.05142	-0.50067	0.32914	1.5408	-0.091642	-0.76986	0.35824	-0.8353	0.26746	-0.65494	0.42606	-1.0115	-0.68175	-0.14725	0.31473	0.030242	-0.13196	-0.047678	1.3696	0.31312	-0.13167	-0.13486	0.4963	0.11756	-0.24398	0.51688	0.16732	0.12984	-0.11499	-0.661	-0.49846	-0.054759	0.49883	1.3915	-0.61305	-0.8151	0.17286	-0.58355
4.8061	4.7518	4.376	4.4312	4.4124	3.4519	4.7647	3.3395	3.6093	4.9629	3.9334	4.7458	4.774	4.7179	3.8915	4.2843	3.9146	4.8241	4.2735	3.6338	4.4459	4.5047	4.6459	4.0802	4.6316	4.9148	4.5249	3.4319	4.6376	3.5835	5.3033	4.2435	5.0735	4.8852	3.913	2.9614	5.2403	4.5238	5.0259	4.0763	4.5964	3.9901	4.3561	4.6155	5.0865	4.2084	4.0794	5.2828	4.7953	4.2822
-5.9463	-6.4775	-7.556	-6.1536	-6.0794	-7.0258	-5.3907	-6.924	-6.8599	-6.0591	-6.6049	-7.2619	-6.7526	-5.6037	-6.8173	-7.1931	-6.342	-9.0694	-4.7302	-6.9485	-5.7508	-6.2606	-6.4474	-5.6155	-6.0787	-5.6219	-6.1434	-6.0328	-7.716	-6.6899	-5.9714	-5.9713	-7.0693	-6.1499	-6.9674	-5.4316	-7.1582	-7.3116	-7.0033	-5.1344	-5.9763	-6.714	-6.451	-6.4181	-6.1546	-6.9817	-5.4687	-6.5823	-6.49	-7.215
-4.0286	-3.0913	-4.0481	-3.6079	-3.5026	-2.8004	-2.8588	-3.9469	-2.7701	-3.7224	-3.4815	-3.0084	-2.9614	-3.6292	-3.29	-3.3531	-4.0363	-3.0847	-2.4715	-3.1069	-3.6073	-2.7791	-3.1785	-4.1692	-2.6972	-3.8072	-2.6016	-3.2831	-4.1248	-2.6993	-2.2804	-3.6424	-3.7512	-4.4918	-4.1132	-3.5626	-3.9989	-4.0194	-2.6579	-3.9225	-4.0278	-4.1268	-2.5233	-4.256	-2.9871	-2.678	-2.4907	-4.0798	-3.3507	-3.7425
2.887	2.1569	3.1223	3.3253	2.8705	2.7814	2.6642	2.5645	3.6712	3.6311	1.35	2.664	3.7599	2.1001	2.7681	2.3915	3.1609	3.6558	2.9451	3.4163	3.2	2.575	2.3942	1.9159	2.2217	2.1568	4.2907	3.2613	2.6703	1.4579	2.4173	3.134	3.1051	3.3485	2.8457	2.0976	1.5559	2.1135	2.9189	3.2977	2.9667	2.6804	3.0099	3.2079	2.9911	1.5859	2.5248	2.624	3.2389	2.2922
-22.714	-21.227	-23.245	-22.533	-23.192	-21.516	-22.579	-22.012	-21.408	-22.984	-22.183	-23.303	-21.782	-22.065	-22.831	-21.73	-21.216	-22.384	-22.675	-22.959	-23.437	-21.42	-21.687	-20.483	-22.322	-21.421	-22.542	-23.061	-21.568	-22.847	-22.06	-21.784	-22.735	-21.949	-21.313	-21.813	-20.847	-23.482	-24.187	-21.872	-22.209	-21.033	-21.455	-22.773	-22.473	-22.501	-21.912	-21.457	-21.053	-22.663
3.8338	3.5468	3.2294	2.644	4.7631	2.9761	1.9816	3.5542	3.5868	3.835	2.5428	2.6971	3.1258	2.884	2.9876	2.4317	3.2049	3.6182	3.6572	2.1006	3.7528	2.3271	3.8138	2.7137	3.2594	2.1747	2.4619	3.5275	2.9299	3.2536	2.7627	3.4093	2.7599	3.1759	4.2868	3.2232	3.3226	3.5787	2.5088	2.4146	2.236	2.322	3.5671	3.5849	3.2165	2.5781	3.1613	3.6256	2.052	3.2175
-4.9471	-4.8272	-4.5888	-4.8049	-5.3104	-3.9535	-5.2212	-4.7201	-4.2072	-5.0576	-4.7917	-3.9497	-4.383	-5.8642	-5.6451	-5.1581	-4.7372	-4.5617	-4.5868	-6.0883	-5.2034	-5.8003	-4.233	-5.1037	-5.8246	-4.3999	-4.5663	-5.092	-5.144	-4.7063	-5.2321	-5.6498	-4.745	-5.0681	-5.4288	-5.0484	-4.5579	-4.6999	-4.1581	-4.3801	-5.2033	-6.0353	-5.9798	-5.9879	-5.5769	-5.8337	-4.268	-5.7117	-5.084	-5.2392
-12.569	-13.458	-12.469	-11.801	-13.328	-14.325	-13.494	-11.565	-14.049	-13.149	-12.884	-12.173	-14.52	-12.86	-12.443	-12.21	-14.659	-13.407	-11.989	-12.601	-12.116	-11.642	-11.912	-14.077	-12.205	-12.425	-13.164	-12.096	-12.14	-13.977	-13.634	-12.568	-11.965	-13.951	-12.155	-12.514	-12.699	-12.658	-12.564	-12.677	-12.378	-13.451	-12.462	-11.314	-12.555	-12.436	-12.817	-13.882	-12.854	-14.125
-2.5187	-4.0546	-3.191	-4.4779	-2.795	-3.7834	-2.9723	-3.5125	-3.3767	-2.7559	-2.3246	-3.8097	-3.1444	-2.0223	-3.2341	-2.8284	-3.5621	-3.28	-3.42	-2.4997	-3.0385	-3.9983	-3.3175	-2.6281	-3.2932	-2.5585	-3.0748	-3.3931	-2.7812	-3.4302	-3.4613	-2.6481	-2.2971	-3.306	-3.4949	-1.7718	-4.3337	-3.0865	-3.4477	-3.365	-3.5898	-3.0922	-2.886	-3.6899	-3.2756	-3.1898	-2.0813	-3.7931	-3.0793	-2.5303
2.4854	5.0479	4.2266	3.5133	4.2887	4.2196	3.5017	5.111	4.5523	5.2319	4.559	4.5173	4.0811	3.7475	4.7185	5.064	4.5429	4.3524	4.8191	4.5782	3.3122	4.6076	4.7789	3.1582	4.7166	4.9397	4.7826	4.8947	3.018	4.8645	5.2976	3.5565	4.1733	6.339	4.9235	4.3385	4.0753	5.5274	3.0269	4.9584	4.6797	4.3829	2.626	4.1419	4.7489	3.6048	4.4631	4.5075	4.4909	4.7831
1.4463	1.9597	1.2464	2.1746	1.1476	1.7966	1.5573	1.0575	2.0218	2.7476	1.018	1.8921	0.45837	1.0174	0.8967	0.42384	0.97264	1.7906	1.3712	0.46764	1.546	1.2736	1.3632	2.9392	1.5533	1.7791	1.7647	1.7529	2.9123	1.3027	1.1674	2.4339	1.9483	1.1136	2.3382	2.1502	0.75252	1.2097	1.8633	1.2525	-0.040218	1.662	1.7483	1.4849	1.7658	2.587	1.1423	2.8247	1.7504	2.6965
-0.26788	-1.7119	-0.21916	0.99647	0.87139	-0.33436	-0.11436	0.25184	-0.61935	-0.22823	0.6827	-0.22653	-0.21374	1.0056	0.65396	0.91188	0.24552	-0.3385	-0.0072784	-0.1456	-0.099342	0.00526	1.0409	-0.26529	-0.39957	0.087723	0.08128	0.024658	-0.91168	-0.63942	-0.16379	-0.23546	-0.56936	-0.49333	0.30366	1.0674	-0.93822	0.2239	0.85701	-0.19148	0.79583	-0.48895	-0.19453	-0.80082	0.90091	0.55085	-0.36714	-0.25268	-0.045607	-0.44107
-21.692	-21.74	-19.761	-20.871	-20.775	-20.318	-21.142	-20.757	-21.4	-21.495	-20.517	-20.723	-20.799	-20.033	-21.484	-21.157	-20.773	-21.499	-20.147	-21.968	-20.648	-19.699	-20.112	-21.541	-19.513	-20.741	-19.348	-21.06	-22.672	-21.122	-20.709	-20.583	-19.666	-21.452	-21.097	-21.275	-20.691	-20.06	-20.442	-21.695	-20.446	-21.357	-20.407	-20.348	-20.451	-21.24	-21.189	-20.973	-20.573	-20.223
0.98893	-0.51493	0.019135	1.2565	-0.17133	0.71881	-0.41433	0.85406	0.062728	-0.040941	0.021757	-0.81092	0.094	0.24936	-0.52243	0.45106	0.0015137	0.19762	0.99991	0.79005	1.1118	0.52208	-0.26654	0.63352	1.1038	0.30013	-0.27412	0.18601	0.87248	0.45793	0.50501	-0.099351	0.49579	0.021044	-0.036286	-0.21795	0.40837	-0.16624	0.83543	0.43524	-0.89135	1.1591	-0.27856	0.018933	0.2527	1.4844	0.58334	-0.4367	0.0042003	0.13734
-22.2	-22.02	-21.646	-21.662	-22.549	-22.121	-21.701	-22.257	-21.873	-22.725	-23.114	-21.72	-21.638	-21.773	-21.711	-22.211	-22.596	-21.591	-21.8	-21.366	-22.17	-21.048	-23.076	-21.714	-22.288	-22.677	-22.435	-23.12	-21.629	-21.574	-21.907	-22.752	-21.205	-22.032	-23.726	-21.385	-20.988	-21.222	-20.652	-22.023	-22.352	-21.149	-21.076	-22.704	-22.475	-21.44	-21.956	-22.121	-22.416	-22.185
-5.3787	-4.472	-6.3036	-6.0555	-6.4025	-6.3331	-6.4804	-5.5224	-5.4726	-6.5701	-5.3616	-6.1301	-5.5421	-6.3348	-4.8632	-4.9417	-6.3216	-4.7921	-4.6657	-5.3691	-4.9513	-5.5246	-6.0294	-5.157	-6.0592	-5.6531	-5.1588	-5.437	-6.2613	-5.9512	-5.4813	-4.2849	-5.1791	-5.5022	-4.1935	-5.466	-5.4025	-5.8551	-5.7714	-5.6886	-5.5961	-4.7646	-4.5684	-5.567	-5.59	-4.1865	-5.7261	-4.7784	-6.5361	-4.6959
-3.9095	-3.2988	-3.4523	-2.8325	-3.7697	-4.5141	-3.019	-2.3682	-2.7109	-2.0719	-4.0096	-3.2944	-3.918	-3.6411	-3.602	-4.0072	-3.3952	-2.9985	-3.0672	-4.3418	-3.9322	-4.0144	-3.5755	-2.6357	-3.6124	-4.6248	-5.0815	-4.2876	-3.6786	-3.0306	-4.2886	-2.7639	-4.0316	-3.0923	-2.6116	-2.8355	-3.8889	-1.6147	-4.0901	-4.0836	-2.3849	-2.4781	-3.9579	-3.8097	-3.708	-3.2986	-1.8977	-3.2127	-2.4734	-3.8055
-1.2152	-2.0484	-0.87462	-0.91108	-1.1359	-1.3058	-1.3511	-1.15	-1.6675	-0.40757	-1.0096	-1.3244	-1.2901	-0.41337	-1.9822	-2.2059	-2.4393	-0.7901	-1.0057	-2.1385	-2.1436	-1.9126	-2.4931	-1.0745	-1.7051	-2.2483	-2.2544	-1.4071	-2.0033	-1.6285	-2.0592	-2.3851	-1.2659	-0.5477	-2.7221	-1.9495	-0.72866	-1.5576	-2.0612	-1.6872	-1.3031	-1.3531	-1.4394	-1.3388	-1.3298	-2.4229	-1.2371	-1.7766	-1.6594	-2.0232
-14.371	-15.729	-14.643	-14.853	-15.346	-14.741	-15.81	-14.204	-14.59	-14.29	-13.815	-13.267	-15.367	-14.915	-14.971	-13.697	-13.725	-13.567	-14.708	-14.458	-14.332	-14.246	-15.424	-13.913	-14.385	-13.272	-13.625	-14.333	-13.8	-15.529	-13.954	-14.235	-13.545	-13.923	-14.947	-14.547	-14.198	-14.286	-13.723	-14.691	-14.143	-14.429	-14.147	-14.475	-14.175	-14.343	-14.714	-14.369	-14.006	-15.266
-22.036	-22.982	-22.622	-22.05	-21.893	-23.239	-22.531	-23.937	-21.929	-22.98	-21.843	-22.929	-22.231	-22.306	-22.688	-21.319	-22.755	-22.268	-22.2	-21.467	-22.696	-23.603	-21.863	-22.294	-21.971	-21.818	-21.972	-22.122	-21.711	-22.073	-21.911	-22.3	-22.68	-22.556	-23.108	-21.896	-23.08	-23.253	-22.002	-22.268	-20.756	-23.249	-23.861	-23.019	-20.557	-23.046	-23.391	-21.415	-22.351	-22.308
0.83734	0.82653	1.4393	1.3074	0.073708	1.0986	1.7711	0.77592	0.93826	0.39994	1.4648	0.88347	1.7389	1.7418	0.6014	1.655	1.2887	1.9883	0.71949	0.70779	2.9801	0.40349	0.80218	1.6187	-0.47149	0.48426	2.1941	1.221	2.7958	1.8873	1.1372	1.7845	1.4213	0.40251	1.7444	2.0555	1.2276	0.50602	2.2864	1.4998	0.14018	0.55514	0.93465	1.6309	1.4606	1.621	0.42731	0.91116	1.3831	1.5682
-22.958	-21.903	-22.029	-22.733	-21.562	-22.426	-23.033	-21.663	-22.089	-21.382	-22.277	-21.2	-22.735	-21.989	-21.192	-21.86	-22.757	-20.988	-22.149	-23.456	-22	-22.178	-22.516	-22.456	-21.598	-21.659	-23.616	-21.384	-22.574	-23.246	-22.258	-21.811	-21.899	-22.567	-22.431	-21.787	-22.057	-22.037	-22.219	-23.098	-22.124	-21.364	-22.418	-23.024	-21.99	-21.897	-22.67	-22.404	-22.484	-22.283
-4.3414	-4.0435	-2.9058	-5.0282	-4.2855	-4.0577	-2.9981	-3.7703	-2.8652	-4.0029	-4.7838	-3.9977	-5.04	-4.249	-4.1876	-4.2792	-3.7565	-2.6076	-4.8075	-3.3953	-3.9516	-3.1198	-3.9119	-4.1961	-3.1677	-3.6837	-4.5297	-5.3951	-3.0008	-4.107	-3.883	-3.2722	-3.6677	-3.7864	-3.55	-3.8979	-2.8195	-3.2886	-3.0739	-3.7763	-4.3033	-3.3577	-3.7171	-4.2547	-5.6199	-4.7225	-3.5229	-2.9276	-4.2763	-3.2317
2.1296	1.2277	2.179	1.1163	1.5734	1.9867	1.9806	1.6683	1.5158	1.0612	1.4416	2.8979	0.95142	1.5631	2.2922	1.9381	1.5128	1.7906	1.6019	2.0531	1.7869	1.2793	1.7108	1.5664	1.2393	2.3241	1.9019	1.9383	1.4963	1.9518	1.1436	2.1662	1.3096	2.8087	2.4041	2.7007	2.3838	2.2941	1.385	1.5482	0.73991	1.8125	3.1181	2.0795	2.3348	2.4005	2.5054	1.5733	1.5404	1.8068
-13.231	-14.395	-14.712	-13.852	-13.149	-12.671	-12.913	-14.178	-14.6	-14.001	-13.694	-13.314	-12.446	-13.927	-13.543	-13.032	-12.505	-13.217	-12.876	-14.532	-12.362	-12.548	-13.942	-12.93	-13.086	-13.488	-13.603	-14.012	-13.283	-13.584	-11.926	-12.939	-12.942	-13.651	-11.974	-12.361	-14.154	-13.69	-13.493	-14.403	-12.49	-13.599	-13.295	-13.36	-14.082	-13.14	-14.622	-12.864	-13.071	-13.873
-0.12095	-1.4868	-1.4113	-0.38639	-1.2925	-1.218	-1.0996	-2.1221	-1.1369	-0.6451	-1.3588	-0.34001	-2.0597	-1.128	-1.3952	-2.5801	-1.7554	-2.3272	-0.87812	-0.52911	-2.449	-2.0072	-0.15336	-1.4137	-1.7923	-2.1154	-0.7969	-1.7905	-1.6993	-1.4214	-0.44931	-0.97605	-1.3868	-0.91753	-0.77689	-1.0684	-0.56681	-1.3919	-1.403	-1.5605	-2.266	-1.8543	-2.3695	-1.8359	-0.86362	-2.4363	-0.42594	-0.1259	-0.95938	-0.16217
-12.075	-12.436	-13.258	-13.468	-12.442	-14.217	-12.547	-12.793	-12.747	-13.304	-12.186	-13.369	-12.924	-14.09	-12.11	-13.004	-13.371	-12.538	-13.082	-13.576	-12.841	-13.185	-12.905	-12.627	-14.627	-13.605	-14.054	-12.854	-12.072	-11.452	-13.101	-13.624	-13.831	-13.734	-12.867	-12.977	-12.314	-13.862	-12.267	-12.178	-13.227	-12.331	-12.423	-12.003	-11.963	-12.265	-12.277	-13.043	-13.355	-11.546
-3.3669	-2.0849	-2.8537	-3.3336	-2.2232	-3.06	-2.2804	-2.9738	-2.3857	-1.7502	-2.4042	-2.713	-2.1536	-2.8227	-1.5232	-3.2554	-2.4214	-3.1456	-3.3541	-2.8994	-2.5116	-3.3036	-1.8298	-4.0889	-3.2251	-3.6474	-3.375	-2.6626	-3.3439	-2.0534	-2.2661	-2.7399	-3.7044	-3.0048	-2.0663	-2.5651	-2.218	-1.8203	-1.4234	-2.0562	-2.7683	-2.0665	-2.749	-2.7428	-1.5339	-2.4344	-0.66436	-2.9444	-2.8437	-3.4633
-0.84581	-0.076332	0.62702	0.48763	-0.26767	1.0835	-0.35717	-0.093715	-0.64687	0.81053	-0.3072	-0.5275	-0.38873	0.26034	0.87958	0.45476	1.5124	-1.0411	0.36282	-0.63851	0.44886	-0.57366	0.41756	-0.061982	-0.7351	0.76963	0.58523	0.7358	0.58468	0.15058	0.257	0.18711	0.7167	0.31249	-0.59423	0.22417	0.44672	0.030064	0.0013827	0.96237	-0.43069	0.48315	-0.38914	-0.66735	-0.63171	0.24082	-0.019924	-0.50388	0.59595	-0.33688
8.0214	9.579	8.5539	8.6358	8.5316	9.3407	9.303	8.4156	8.7994	9.4291	8.1841	9.1955	8.4151	8.59	7.8092	9.0412	8.6468	8.7612	9.009	8.5514	7.6804	8.2425	8.2993	9.0236	9.3459	8.8635	8.8124	7.8574	9.1833	8.801	9.4666	8.7092	8.4557	9.2433	9.7206	8.5187	8.5266	8.7778	9.2086	8.2272	8.5641	8.4349	9.4684	8.4755	8.2653	7.692	9.0063	7.7719	8.1329	8.8247
-0.36041	0.45783	-0.26903	-0.73761	-1.0035	-0.48618	-1.0501	-0.51145	-0.46721	-1.6738	-1.4773	-1.7277	-0.9701	-1.8986	-0.33426	-0.98433	-2.061	-1.0299	-0.90831	-0.98454	-2.0622	-1.3008	-0.35248	-0.2893	-0.41174	-1.1718	-1.6818	-0.18549	-0.99518	0.092774	-0.080132	-0.72384	0.56216	-0.17684	-0.7785	-2.1914	-0.98289	-1.6931	-0.89545	-0.72167	0.068331	-1.1655	-1.3625	0.10275	-0.37074	-0.76464	-1.016	-0.54037	-1.826	-0.59712
-0.9258	-1.6004	-1.7848	-1.1249	-0.30595	-1.5143	-0.77041	-1.7323	-2.1904	-2.4622	-1.3886	-2.0611	-1.4195	-2.8092	-1.7465	-0.96672	-1.8632	-2.2894	-0.76459	-2.0116	-0.80524	-1.5984	-0.15052	-1.3549	-1.8191	-1.952	-1.1215	-1.6915	-2.0375	-1.6327	-2.0944	-1.206	-1.4833	0.15415	-1.8539	-0.70278	-1.5847	-1.363	-1.0466	-1.6349	-1.2252	-1.3553	-1.3289	-1.3854	-1.354	-0.62791	-1.5015	-0.3614	-1.373	-1.7923
-7.3732	-8.4809	-6.2415	-6.7661	-6.6166	-7.0306	-7.2358	-6.958	-6.7682	-7.3595	-6.6354	-8.8299	-7.3899	-6.66	-5.8645	-7.865	-6.3078	-8.4142	-7.2066	-7.5592	-7.3896	-7.7774	-6.1847	-7.393	-7.5116	-9.0011	-7.8296	-7.9035	-8.0059	-7.5551	-7.3488	-7.1836	-8.2077	-7.773	-7.6998	-7.2052	-8.8149	-8.0927	-7.6806	-6.7904	-5.8275	-7.341	-7.4072	-7.0273	-6.8771	-7.6535	-7.5828	-8.844	-7.5345	-8.2214
-15.061	-14.33	-12.845	-14.206	-13.713	-14.798	-14.054	-14.121	-13.579	-13.324	-13.773	-13.584	-12.942	-13.842	-14.082	-13.993	-14.124	-13.67	-14.665	-14.406	-14.374	-13.717	-13.7	-13.919	-13.526	-14.518	-13.575	-13.264	-12.93	-13.642	-12.959	-13.904	-14.45	-13.196	-14.587	-13.943	-14.214	-12.861	-14.352	-13.587	-14.006	-14.542	-13.819	-14.579	-14.315	-13.819	-13.342	-13.594	-13.868	-14.281
-2.4574	-1.7321	-2.434	-1.8478	-2.3341	-3.2318	-2.3889	-3.1881	-3.4777	-2.6345	-2.6173	-2.2085	-2.7135	-1.6998	-2.2923	-2.0266	-0.86408	-1.9158	-2.5244	-1.7432	-2.5558	-2.5958	-3.3789	-3.6315	-2.6425	-1.2893	-3.0062	-3.0076	-3.2857	-2.5738	-1.9435	-3.5246	-2.6174	-1.6957	-3.0194	-2.0878	-2.5673	-1.8842	-2.8585	-2.464	-2.6261	-2.9438	-3.1266	-2.4432	-2.1803	-3.2117	-2.2051	-2.1025	-2.1573	-2.9898
-21.705	-22.031	-22.06	-22.567	-22.416	-21.819	-21.073	-22.534	-22.892	-21.871	-22.294	-22.308	-21.272	-21.883	-22.394	-22.456	-22.263	-22.18	-21.762	-22.491	-22.047	-23.03	-21.867	-21.236	-22.094	-22.801	-21.474	-22.48	-21.643	-22.465	-21.056	-21.511	-22.635	-22.048	-22.514	-22.651	-21.204	-22.072	-22.69	-21.293	-22.437	-21.838	-22.882	-23.687	-22.87	-22.579	-22.829	-20.969	-22.711	-22.564
-4.2554	-3.4584	-4.525	-4.7956	-4.3226	-4.1448	-3.3985	-4.5492	-3.1696	-4.5915	-4.312	-3.8988	-3.3862	-4.8734	-3.9623	-3.2475	-3.5858	-4.2394	-3.1059	-3.3718	-5.7357	-3.328	-4.5643	-3.9897	-3.8766	-3.549	-4.2738	-4.6819	-3.8996	-3.5783	-3.9298	-2.4871	-4.5695	-4.2753	-4.0418	-4.3632	-3.7186	-3.4493	-3.2892	-4.225	-3.0932	-4.0742	-2.9747	-4.2256	-4.213	-4.3811	-3.1166	-3.7174	-4.2069	-4.1079
-12.776	-12.993	-12.6	-14.183	-13.703	-12.844	-12.192	-13.568	-14.422	-13.222	-12.04	-13.489	-13.448	-13.505	-11.85	-12.159	-13.03	-13.268	-13.55	-12.58	-13.912	-12.215	-12.176	-12.58	-14.106	-14.48	-13.274	-13.787	-14.185	-13.119	-13.349	-13.165	-10.838	-13.433	-12.799	-13.596	-13.645	-13.376	-12.538	-12.81	-13.454	-12.97	-13.085	-13.267	-13.584	-13.531	-13.626	-14.51	-12.124	-12.859
-0.56019	-0.47869	-0.67228	-0.50225	-1.2333	-1.6642	-0.73704	-1.6332	-1.3842	-1.9726	-1.8712	-0.88771	-2.1531	-2.3468	-1.4111	-1.6551	-2.2405	-1.2981	-0.5323	-0.45332	-2.0616	-1.5415	-1.3824	-0.65645	-2.7415	-1.6453	-2.6222	-1.795	-1.0612	-2.5638	-1.9314	-1.2783	-2.0663	-0.14076	-0.71348	-1.7467	-0.87699	-0.62854	-1.5923	-0.78149	-1.5765	-0.54181	-2.047	-0.7233	-1.8122	-1.3889	-1.6051	-1.1336	-1.5059	-1.4341
8.3879	8.4326	8.9868	7.8379	7.6866	7.5779	8.9152	7.9902	7.6344	8.1959	7.0674	7.4531	7.5262	8.2081	7.9937	8.1522	8.0367	7.7012	7.2773	8.2353	6.8672	8.0133	7.6913	7.6661	7.9632	8.5832	8.0006	7.8613	7.2196	6.9747	7.3684	7.611	9.463	7.6853	7.3618	8.3958	8.1683	7.9533	7.4151	7.9579	7.0633	8.6909	7.2217	7.7391	8.7384	8.1598	7.5185	8.0708	7.9095	6.957
-3.7581	-4.1106	-3.9524	-4.2236	-3.7636	-4.9064	-4.2985	-5.2986	-3.5347	-2.961	-4.9377	-5.5231	-3.7469	-3.5546	-4.2355	-4.5332	-5.0126	-5.2437	-5.607	-4.2029	-4.2532	-5.1753	-4.6169	-4.4495	-6.2937	-5.0284	-5.1039	-5.6782	-4.8459	-4.6477	-3.8493	-4.1989	-5.0623	-5.1038	-4.283	-3.4501	-3.7772	-4.4149	-5.4157	-4.4053	-3.8718	-3.5211	-5.4149	-4.2961	-4.7197	-5.4592	-4.2283	-4.6948	-4.6482	-4.7591
-10.362	-9.0569	-8.1233	-7.9888	-9.6257	-9.0654	-8.5532	-7.8031	-9.2412	-8.434	-9.1362	-8.7865	-9.1079	-9.166	-8.7804	-9.3033	-8.9422	-8.7066	-9.5376	-9.0389	-9.3519	-8.9845	-9.4226	-8.9795	-8.7756	-10.34	-8.5583	-9.6225	-9.7204	-10.128	-8.5869	-9.5419	-7.667	-8.1735	-9.1031	-8.8294	-8.934	-9.1447	-9.3394	-8.0982	-8.8844	-8.4705	-10.172	-9.5059	-8.3237	-8.3974	-9.125	-8.7562	-10.153	-9.2868
-3.7938	-4.1872	-3.387	-4.2281	-4.5846	-3.1421	-3.4395	-3.1439	-3.657	-4.1891	-2.8569	-4.0495	-2.7533	-3.5258	-4.1483	-3.2761	-3.3867	-4.1284	-3.7529	-3.6752	-3.6297	-3.4292	-3.0545	-2.0933	-2.8613	-3.0711	-3.97	-2.9086	-3.4499	-4.0098	-2.9122	-3.6945	-4.312	-3.9282	-3.9475	-3.5726	-4.5014	-4.3733	-2.7938	-5.4708	-4.1481	-4.1652	-3.5568	-3.4392	-4.4405	-2.7814	-4.1704	-3.6435	-3.3142	-3.7834
-5.4905	-6.1728	-5.4459	-4.8481	-4.9815	-6.8297	-5.6805	-6.1078	-5.4371	-3.8588	-5.1627	-5.5245	-4.2141	-5.0657	-6.2929	-5.8982	-4.9483	-4.9745	-5.7916	-5.9762	-6.5305	-6.206	-6.071	-7.1863	-6.1168	-6.4449	-5.6626	-5.9617	-4.853	-5.9238	-5.7068	-5.1124	-6.7757	-5.1271	-5.014	-6.0467	-6.2719	-5.3921	-6.4672	-5.1227	-5.9276	-5.712	-5.8087	-5.3115	-5.5019	-5.1755	-6.3437	-5.8556	-6.2453	-5.1391
-9.1648	-9.2155	-7.3259	-9.114	-8.9919	-9.4055	-7.7016	-9.6735	-8.5866	-8.4142	-8.455	-9.4404	-7.972	-10.566	-9.4019	-9.7021	-7.5973	-8.5145	-9.2078	-9.9159	-9.7576	-9.1447	-8.6164	-10.525	-8.1827	-8.2486	-10.869	-8.0431	-7.9608	-9.0115	-8.9301	-8.9937	-9.7215	-9.6625	-9.3001	-9.155	-8.4674	-9.1343	-9.1588	-9.7765	-9.7062	-10.528	-9.3865	-9.159	-9.7481	-8.8138	-9.2687	-9.3718	-8.2209	-9.5018
-11.701	-11.451	-10.161	-10.234	-10.922	-10.88	-11.192	-11.771	-10.826	-10.426	-11.671	-11.067	-11.041	-11.23	-10.674	-11.084	-11.61	-9.8106	-11.214	-11.034	-12.4	-12.169	-10.536	-11.133	-10.961	-10.079	-10.637	-10.063	-10.614	-11.446	-10.088	-10.596	-11.272	-10.79	-11.567	-11.014	-11.167	-10.603	-11.402	-11.272	-10.406	-10.956	-10.149	-10.61	-10.034	-11.976	-9.8541	-11.207	-11.792	-10.503
-12.681	-12.345	-11.931	-11.979	-12.639	-10.995	-11.167	-11.718	-12.281	-12.082	-11.635	-12.002	-12.214	-12.186	-10.985	-11.399	-12.279	-10.519	-11.749	-11.277	-11.777	-12.886	-11.59	-12.281	-11.509	-12.694	-11.755	-11.662	-11.361	-11.424	-11.374	-11.496	-11.346	-12.309	-12.216	-11.763	-11.501	-11.881	-11.871	-11.176	-11.285	-12.451	-11.101	-11.652	-12.015	-10.945	-11.777	-11.196	-12.731	-11.41
-3.8499	-4.4015	-3.3754	-2.8131	-2.0378	-2.7335	-2.7652	-3.6923	-3.334	-3.0308	-3.0782	-3.9651	-3.1564	-2.7928	-2.7241	-3.1337	-4.1258	-4.3076	-2.4099	-2.6107	-3.3918	-2.9885	-3.8341	-2.9381	-3.1514	-3.3809	-2.9964	-3.7145	-3.9223	-2.8091	-2.8635	-3.0465	-3.476	-2.5025	-1.9781	-3.1144	-3.5476	-3.7676	-3.279	-4.2841	-3.9783	-2.1849	-3.9072	-2.9204	-2.5063	-3.1581	-3.4336	-3.7587	-3.4367	-1.8743
-4.8409	-6.1346	-6.2071	-6.622	-7.0192	-6.3555	-5.4448	-4.9965	-5.8264	-5.5938	-5.0631	-6.6008	-6.6173	-6.0105	-5.8091	-5.616	-5.7838	-5.349	-4.5604	-6.1999	-5.4229	-4.7862	-4.2659	-5.2078	-6.4572	-4.5297	-5.0871	-4.9743	-3.9472	-5.0769	-4.8927	-5.2322	-5.3948	-5.7713	-4.9347	-6.0751	-6.3277	-5.6766	-5.2442	-5.9419	-4.9351	-6.9221	-6.3848	-5.6929	-6.0429	-6.0036	-4.5246	-5.8518	-5.6998	-5.8287
6.0446	7.1921	7.3832	6.8436	6.5214	7.2011	7.4908	7.5243	5.7032	6.3625	6.6758	6.5059	6.0343	7.3452	6.7008	6.4465	6.9528	6.0386	5.4696	7.5672	6.5226	6.6434	7.1695	6.6746	7.1585	6.4205	7.0411	6.4103	6.7919	6.7254	6.9296	6.8901	7.0369	7.0339	6.5071	7.362	7.2376	6.5902	7.0607	7.5051	7.3229	7.9956	8.211	6.6282	7.8095	6.3373	7.536	6.2132	7.7371	7.6964
-9.2897	-9.3559	-8.828	-9.2993	-8.7777	-8.3452	-8.7689	-8.5837	-8.7113	-8.9144	-8.9123	-8.809	-9.8536	-9.3444	-9.251	-9.8736	-8.4717	-7.084	-9.4379	-8.3439	-9.2701	-9.595	-9.5062	-9.4451	-9.2375	-8.8108	-8.4551	-9.5607	-8.5273	-9.238	-9.3489	-8.5012	-9.3745	-9.0106	-8.4047	-9.0293	-8.7036	-8.989	-8.6599	-8.6913	-8.7208	-9.1564	-8.8843	-8.3411	-8.915	-10.035	-8.5881	-9.6167	-8.7281	-9.2459
-1.8762	-1.6807	-2.7711	-2.1129	-1.7348	-2.2693	-2.2026	-2.4411	-2.5619	-3.6238	-1.8462	-1.3085	-1.7806	-3.8115	-2.1351	-2.6046	-3.5662	-2.7123	-2.7267	-1.9892	-2.0087	-2.5468	-3.4783	-2.9068	-2.7699	-2.8559	-3.9751	-2.4268	-2.192	-2.8564	-2.5765	-2.0736	-1.7681	-2.8332	-3.0913	-3.4375	-2.4457	-2.3367	-2.8022	-2.693	-2.9199	-2.6148	-1.7709	-2.6976	-2.75	-2.7252	-2.6329	-2.8546	-2.9978	-2.6732
6.7528	6.6693	6.7515	7.1116	7.5101	6.5865	6.9663	6.736	5.9842	6.4424	6.2172	6.5379	6.7297	7.6493	5.9884	6.3288	6.3018	6.1977	7.5284	7.3994	7.9695	5.934	6.2824	6.7238	7.0315	6.5984	6.8158	7.7666	6.5656	8.4847	7.5134	8.2472	6.5609	7.1433	6.8282	7.6658	6.8102	6.2952	7.5866	6.8687	7.8157	7.3581	6.2584	6.107	6.9013	7.3372	6.8965	7.6098	6.9136	7.669
-11.769	-12.203	-12.21	-12.256	-11.491	-11.048	-11.264	-12.523	-12.08	-12.268	-12.368	-11.202	-11.758	-12.117	-12.023	-11.354	-11.445	-11.714	-12.232	-10.984	-12.023	-11.254	-12.411	-10.668	-11.845	-10.526	-10.81	-11.963	-12.091	-12.561	-11.933	-10.931	-13.207	-13.557	-10.977	-11.85	-11.534	-12.105	-11.771	-11.53	-11.955	-12.242	-12.278	-11.809	-12.455	-11.501	-11.865	-12.43	-12.103	-11.451
1.7779	0.83688	0.62104	2.9739	1.769	1.0893	1.5775	1.7391	1.9599	2.5728	1.4843	0.99869	1.3893	2.4461	2.5953	1.0164	2.1428	1.572	1.5577	0.86486	0.30289	1.8557	1.9412	1.5164	1.8164	1.3764	0.77942	1.4459	1.5996	2.2245	1.6053	2.545	3.3316	1.4657	2.2133	1.4022	0.61946	0.92854	0.93936	1.2727	1.8921	1.0939	1.5318	2.4205	1.84	1.0062	0.98392	1.5215	1.6483	1.67
-21.959	-21.675	-21.993	-22.746	-22.225	-21.983	-22.595	-23.038	-22.798	-22.862	-22.184	-23.014	-21.724	-21.087	-21.049	-22.348	-21.733	-22.562	-22.556	-22.163	-21.543	-22.088	-22.371	-21.915	-23.025	-22.954	-22.599	-22.342	-22.88	-22.875	-22.31	-21.997	-21.427	-21.285	-22.55	-22.032	-21.99	-21.734	-22.013	-22.306	-21.526	-22.431	-21.677	-23.451	-21.66	-22.557	-21.746	-21.943	-22.133	-22.139
-10.645	-11.327	-11.626	-11.653	-12.129	-11.929	-12.206	-12.453	-11.481	-10.897	-11.418	-12.417	-11.751	-11.973	-12.172	-10.764	-11.981	-11.646	-10.629	-10.387	-11.483	-13.023	-11.915	-12.464	-11.201	-11.545	-11.177	-11.208	-11.88	-11.529	-11.258	-11.548	-11.383	-11.18	-11.164	-11.481	-11.723	-12.045	-11.371	-10.753	-11.882	-11.165	-10.816	-10.769	-11.521	-12.619	-11.255	-11.471	-10.388	-11.873
-13.686	-14.206	-13.893	-13.787	-12.961	-14.521	-14.055	-14.823	-14.435	-14.148	-13.864	-14.345	-15.145	-14.486	-13.318	-13.856	-14.064	-12.462	-14.292	-14.164	-14.215	-13.944	-14.208	-13.794	-14.903	-14.189	-14.154	-13.58	-13.47	-15.105	-13.29	-13.864	-14.212	-14.196	-14.981	-14.397	-14.538	-13.977	-13.787	-12.956	-13.689	-14.856	-14.837	-14.3	-13.724	-14.75	-13.091	-14.434	-12.695	-14.878
-12.96	-12.099	-13.581	-12.458	-13.042	-12.106	-12.776	-12.98	-12.669	-12.649	-12.294	-12.607	-12.045	-14.039	-13.039	-12.566	-12.521	-12.084	-12.046	-12.772	-12.927	-12.93	-13.348	-12.26	-12.389	-12.552	-13.037	-13.576	-13.295	-13.196	-12.654	-12.736	-13.509	-11.949	-12.944	-12.258	-12.978	-13.069	-13.038	-13.36	-12.108	-13.811	-12.867	-12.572	-12.572	-11.829	-13.821	-12.044	-13.11	-13.547
8.5704	8.6985	7.7137	8.4228	8.9022	7.67	9.2396	8.6654	8.4718	8.4291	8.8145	7.8267	8.0114	8.9228	9.6321	8.937	9.5201	7.8881	9.1032	8.185	7.9764	8.4316	8.9988	8.7834	8.7751	8.3703	6.9843	9.0986	8.897	7.5973	9.1222	9.5126	8.0899	9.3028	8.2963	9.0899	8.5584	7.5389	9.861	8.5702	9.3117	9.0427	8.5453	8.1644	8.429	8.6077	9.075	8.602	9.0322	9.1327
-10.44	-11.595	-11.325	-11.07	-11.44	-11.614	-11.808	-12.127	-11.183	-11.905	-10.437	-10.946	-11.272	-11.325	-12.227	-10.302	-12.086	-11.953	-11.033	-12.179	-11.38	-11.365	-12.391	-11.795	-10.895	-11.697	-11.94	-12.87	-11.775	-11.347	-11.577	-10.971	-11.127	-11.585	-11.828	-11.424	-10.651	-12.49	-10.998	-11.538	-11.802	-12.005	-11.643	-10.73	-11.573	-12.099	-10.908	-11.801	-10.548	-11.945
-13.445	-13.555	-12.971	-13.181	-14.053	-13.251	-13.422	-13.947	-13.234	-12.629	-13.445	-14.472	-12.757	-13.686	-13.828	-13.39	-13.426	-12.57	-12.715	-12.73	-13.164	-14.163	-13.364	-12.252	-12.847	-13.659	-11.965	-11.765	-12.803	-13.064	-12.726	-13.132	-13.614	-12.922	-13.379	-12.606	-12.459	-13.64	-12.673	-12.992	-12.8	-12.192	-13.195	-12.238	-12.76	-12.882	-13.962	-13.127	-12.972	-13.725
-6.7096	-5.6104	-5.3716	-6.6921	-6.5577	-6.0382	-6.9519	-5.3404	-7.0937	-6.1675	-6.0155	-4.4346	-5.6202	-5.1676	-7.1472	-5.9577	-6.4864	-6.631	-6.2662	-6.7237	-5.1099	-6.1891	-6.8088	-5.7396	-6.1256	-6.5634	-5.5406	-6.1737	-6.6868	-7.0473	-6.6861	-6.6356	-5.702	-7.1167	-6.7329	-6.9443	-6.2973	-6.9122	-6.9232	-5.7641	-5.2056	-6.1037	-5.6728	-7.2525	-6.2409	-5.1168	-6.32	-6.7143	-5.7344	-7.0446
-3.3745	-1.7237	-2.4178	-1.7945	-3.4777	-2.9684	-2.576	-3.0346	-3.4248	-3.7487	-3.7794	-2.6892	-2.8668	-2.5819	-2.3834	-2.0853	-3.281	-2.2509	-2.6827	-3.033	-2.5094	-2.0228	-2.8421	-3.5834	-3.9659	-3.062	-2.8403	-2.2578	-2.2686	-2.147	-2.2332	-2.3699	-3.3483	-3.0074	-2.0045	-1.9244	-2.4042	-2.4705	-2.7564	-2.3453	-2.4909	-3.343	-2.6415	-2.8149	-2.6291	-2.8044	-2.4183	-2.4533	-3.0519	-1.7465
-3.0149	-4.298	-3.5996	-4.4293	-3.9707	-3.8128	-3.3048	-3.8046	-3.4563	-3.2806	-3.8885	-2.6607	-4.8311	-3.5059	-3.1513	-4.3386	-4.0721	-3.7099	-3.6931	-3.7683	-5.3884	-3.3856	-2.8001	-3.4786	-2.7803	-3.8341	-5.0476	-3.9615	-3.6895	-2.7314	-4.6011	-4.3199	-4.1373	-4.5241	-4.6316	-4.1452	-3.686	-2.8836	-3.0851	-3.8182	-4.2566	-3.3091	-4.5351	-3.3257	-4.4086	-4.3446	-3.0626	-4.3209	-2.3829	-4.2796
-10.398	-9.95	-11.667	-10.114	-10.715	-11.558	-10.278	-11.49	-10.772	-11.636	-10.336	-10.722	-10.987	-10.406	-10.793	-11.466	-11.075	-10.257	-10.589	-10.873	-11.954	-11.584	-12.179	-11.097	-10.394	-10.389	-11.654	-11.586	-10.849	-11.544	-11.183	-11.297	-10.489	-9.9981	-9.2602	-11.629	-10.307	-10.873	-10.505	-10.458	-9.4997	-11.21	-10.313	-10.318	-11.411	-10.784	-10.519	-10.496	-10.999	-11.46
-22.124	-22.318	-21.74	-21.715	-23.037	-22.314	-21.291	-22.324	-23.02	-21.559	-21.195	-22.709	-22.553	-20.693	-21.362	-21.382	-21.612	-22.426	-22.873	-21.996	-22.128	-22.261	-22.876	-21.77	-21.816	-22.868	-22.396	-22.563	-21.662	-22.462	-21.896	-22.748	-22.871	-22.237	-22.326	-23.168	-21.789	-22.541	-21.558	-21.862	-23.03	-22.305	-22.721	-21.678	-22.954	-21.665	-22.268	-21.22	-22.439	-21.736
4.9192	3.6536	4.722	4.3369	4.3637	4.3821	5.4435	5.4008	4.3325	5.4084	4.937	5.114	5.3146	5.8322	4.9202	5.0343	3.3502	4.0902	4.7137	5.1878	3.4698	5.1245	4.9328	6.1153	5.5376	6.3105	5.5902	5.5282	5.5591	4.3923	4.7636	5.4771	5.5394	5.2047	5.5936	6.3939	5.0073	5.0266	4.7949	5.5282	4.7479	6.2202	4.761	6.0152	5.8775	5.0838	5.3618	5.7825	4.5616	5.567
6.8941	7.7133	6.4885	7.0542	7.5001	6.9277	6.1546	5.9476	5.9706	6.3383	7.7926	7.4113	6.652	7.813	7.0933	7.097	8.0698	5.6556	6.6361	6.0176	6.931	7.9112	7.139	6.7159	7.3107	6.2586	7.9533	7.3029	6.3895	6.879	5.4957	5.4113	7.3353	7.3853	5.9388	5.4758	6.6083	5.8622	7.0008	6.2955	7.1086	6.9038	5.856	6.75	7.0116	6.9178	7.2818	7.3319	6.8689	6.5198
-21.747	-20.179	-21.316	-20.087	-20.634	-21.025	-20.417	-20.744	-21.693	-20.513	-20.398	-19.892	-21.723	-21.161	-23.135	-20.61	-21.462	-20.491	-21.202	-20.883	-21.512	-20.663	-20.686	-19.801	-21.153	-20.414	-20.611	-20.3	-20.77	-21.257	-21.571	-20.484	-20.321	-19.766	-20.853	-21.724	-21.771	-21.61	-20.379	-20.279	-21.199	-20.662	-20.461	-21.064	-21.281	-20.36	-20.8	-20.837	-19.81	-20.25
6.6892	7.1609	6.3964	8.2827	7.3037	6.6189	6.8027	8.2289	6.6414	6.5109	6.1952	7.142	6.283	6.3695	7.207	6.1699	7.1377	6.1023	6.3185	7.05	6.067	6.4951	7.1448	6.1093	6.7951	6.6295	6.5824	7.1741	6.4233	6.9799	6.3302	6.2176	7.3715	6.4816	5.7658	5.9037	7.4963	6.9595	7.2832	6.47	7.2319	6.806	6.9764	6.6794	6.6041	6.2649	7.3598	6.7448	6.7074	6.4361
1.9446	1.4912	1.7437	1.7565	2.7019	2.3928	0.587	2.0566	2.321	2.0035	1.6582	1.5143	1.8496	2.0457	1.6915	2.5565	2.0127	2.1005	1.6341	1.9863	2.4244	1.9982	1.9206	1.3038	2.2647	1.8584	1.1201	1.588	2.855	2.253	1.3653	2.3809	3.2459	1.8263	1.8284	1.9221	1.7439	2.3717	1.8871	1.3321	1.9167	3.2691	2.4075	2.6824	1.9546	1.2656	0.9409	1.6215	1.0695	0.61344
8.4265	9.679	7.1816	8.4405	7.2992	9.2932	8.8781	8.1482	9.3469	8.6235	7.9019	8.9357	8.9335	8.0419	8.328	8.7437	9.6459	9.1102	9.5136	8.2905	8.4181	7.8648	9.031	8.6583	8.204	8.3523	8.9908	8.0734	8.5803	8.5827	9.7951	9.8814	7.9658	9.1949	8.628	7.7067	8.242	8.4143	8.6152	9.0926	8.7652	7.1472	9.2483	8.8707	8.348	8.7988	8.9568	8.9356	8.5506	8.1888
-5.3025	-5.5374	-4.7679	-5.7217	-4.5457	-4.3677	-4.7738	-5.4302	-5.1354	-6.3939	-7.5322	-4.3774	-5.8225	-5.4397	-5.4102	-6.5991	-4.0777	-5.8914	-4.2162	-4.4683	-6.0162	-6.3183	-6.7431	-5.8623	-5.478	-5.8149	-5.942	-5.1416	-5.4398	-5.6813	-5.7208	-5.4905	-5.2522	-6.2127	-4.6221	-5.0641	-5.755	-5.4533	-5.743	-5.0111	-6.1612	-4.8441	-5.6881	-5.6126	-6.3949	-5.8503	-5.252	-6.0296	-5.3816	-6.3358
-10.569	-11.922	-11.124	-11.256	-11.058	-11.633	-11.57	-12.109	-11.168	-11.254	-12.599	-12.38	-11.409	-12.096	-12.563	-11.842	-12.346	-11.104	-12.173	-12.758	-11.726	-12.027	-11.871	-11.264	-11.119	-12.539	-12.329	-12.015	-11.532	-12.008	-13.133	-12.572	-12.012	-12.302	-10.823	-12.568	-11.399	-12.477	-10.657	-11.518	-11.345	-12.788	-11.077	-13.003	-12.684	-10.43	-11.827	-11.803	-12.223	-11.488
-5.1145	-5.9199	-4.9963	-5.5649	-5.5784	-5.0902	-5.383	-5.2213	-6.1657	-4.6239	-4.9362	-5.637	-4.9173	-6.7431	-6.2503	-4.9926	-6.2122	-6.0634	-6.1351	-6.4695	-5.4244	-5.0172	-5.5661	-6.3428	-5.4952	-4.9596	-5.4208	-5.6518	-6.3713	-5.6949	-4.7858	-6.0487	-5.1434	-5.9737	-5.2539	-5.9487	-5.4166	-5.2383	-5.5827	-5.3425	-5.2966	-6.1838	-6.0383	-6.0531	-6.4854	-6.3333	-5.7572	-4.2138	-4.9872	-6.4969
-0.9781	-2.5862	-2.9964	-2.5473	-1.4112	-1.6823	-2.3849	-2.255	-1.7898	-3.0096	-1.81	-2.488	-2.1251	-2.4869	-2.4856	-2.4647	-2.4077	-2.8299	-1.1905	-1.2392	-2.0309	-1.8369	-2.4752	-2.686	-3.0848	-2.3266	-2.3669	-3.8599	-2.4908	-1.9133	-2.7842	-2.5671	-3.231	-3.1848	-4.2114	-3.621	-2.6204	-3.3747	-2.4411	-1.9021	-2.3718	-3.1191	-2.5831	-2.2158	-2.1348	-4.0624	-1.4107	-1.9075	-2.6111	-2.8658
-3.6926	-2.8791	-2.4587	-2.3402	-2.7704	-3.366	-3.0703	-2.4971	-2.3974	-2.5748	-2.8996	-2.627	-2.726	-2.4879	-2.1372	-2.8531	-3.4873	-2.7604	-1.4661	-2.8867	-2.8141	-2.7779	-2.5204	-3.7596	-2.3636	-0.93098	-2.7541	-1.7867	-2.4468	-2.8875	-2.7152	-3.744	-2.6054	-1.6424	-2.7917	-2.4203	-2.2872	-1.9463	-1.8846	-2.9304	-3.1189	-2.9989	-1.5218	-2.3191	-2.3458	-2.8084	-0.7648	-2.1318	-2.4897	-3.3482
-11.689	-12.354	-12.842	-13.126	-13.146	-12.505	-12.777	-13.259	-13.235	-14.327	-12.762	-14.936	-13.475	-12.487	-13.71	-13.804	-13.075	-12.493	-12.81	-12.589	-13.49	-12.691	-14.183	-13.229	-13.018	-12.99	-13.157	-12.151	-12.647	-12.268	-12.873	-12.496	-12.327	-13.553	-11.261	-13.38	-12.5	-11.891	-13.985	-12.127	-11.964	-11.536	-13.092	-12.617	-13.427	-12.607	-13.093	-12.769	-12.057	-14.352
-11.101	-10.58	-10.903	-10.594	-11.041	-9.7756	-10.451	-11.883	-10.835	-9.8925	-10.261	-10.375	-10.511	-8.9259	-10.568	-11.476	-10.864	-10.84	-11.914	-9.5325	-11.42	-11.022	-10.544	-10.869	-11.442	-11.243	-9.6442	-9.3706	-11.276	-11.25	-11.054	-11.57	-10.801	-10.049	-9.8966	-10.336	-10.598	-11.15	-11.912	-12.009	-11.1	-11.397	-12.238	-10.647	-10.465	-10.185	-10.574	-9.2565	-10.486	-10.892
-20.455	-20.936	-21.582	-20.581	-20.745	-21.179	-20.325	-21.59	-20.682	-21.219	-20.94	-20.128	-20.671	-20.353	-20.718	-20.244	-21.858	-21.074	-20.725	-21.143	-21.127	-21.156	-19.905	-20.844	-20.66	-20.711	-21.28	-21.081	-20.953	-19.698	-20.032	-21.465	-21.796	-21.505	-21.915	-20.845	-20.747	-21.343	-21.746	-21.833	-20.331	-21.299	-18.955	-20.569	-20.892	-20.762	-19.862	-19.121	-20.883	-20.953
-2.2004	-3.2119	-2.5518	-4.048	-2.9609	-2.3237	-2.4916	-1.9139	-2.2774	-2.1765	-3.5129	-1.4713	-3.0697	-3.2673	-2.2225	-3.3765	-2.9587	-2.5649	-1.3073	-2.7009	-2.4982	-1.1014	-2.6943	-3.0261	-2.3323	-2.5903	-2.3626	-1.1993	-2.7302	-2.3468	-1.6738	-1.72	-1.9267	-1.0917	-2.2941	-2.2405	-1.8239	-1.8545	-2.1861	-2.986	-2.4908	-2.61	-2.3121	-1.7316	-2.1975	-0.88585	-2.1751	-2.0985	-1.2087	-3.601
-1.8039	-1.484	-0.87029	-1.337	-1.6544	-1.2668	-1.2394	-0.91676	-1.2016	-0.89827	-1.0487	-1.9061	-1.548	-1.1366	-1.7947	-1.1882	-1.1183	-1.0049	-2.1226	-1.2097	-1.2445	-1.2636	-1.2744	-1.4999	-0.32468	-0.97219	-1.548	-1.311	-1.3985	-1.9679	-2.2122	-1.5931	-1.4482	-1.4209	-2.2605	-1.9343	-2.0056	-1.4181	-2.2134	-1.2789	-0.95993	-1.2871	-0.85704	-0.26529	-1.196	-1.5022	-1.7679	-2.174	-1.1465	-1.0973
-12.082	-11.472	-11.922	-11.843	-11.447	-11.277	-11.87	-10.702	-11.734	-11.681	-10.834	-11.518	-10.791	-11.639	-11.513	-11.563	-11.808	-10.869	-11.645	-11.422	-11.548	-12.476	-12.57	-11.965	-11.889	-12.145	-11.229	-12.678	-12.209	-11.853	-12.383	-11.033	-12.073	-12.107	-10.776	-10.848	-12.003	-11.964	-12.554	-12.589	-12.046	-12.774	-10.736	-12.411	-10.267	-10.63	-10.693	-11.793	-11.93	-12.243
1.4208	2.2198	2.8575	2.3451	2.7767	2.3956	1.6528	3.4213	1.5756	1.7773	3.2997	2.8683	2.1274	2.6415	2.1094	2.9485	2.9084	2.9809	1.9121	3.6146	2.4493	2.38	2.3388	2.6032	3.137	2.7668	3.2608	2.3897	1.9366	3.1821	1.8895	1.6882	1.0916	3.4868	2.5135	3.3103	2.8179	2.339	3.0165	2.2028	2.748	2.928	2.1824	1.6047	2.9543	1.9757	3.1581	1.0971	3.2417	1.941
1.4734	2.4982	1.6674	1.5545	2.2057	1.0482	1.0245	1.0543	1.0252	0.15473	0.28748	0.49267	1.4749	0.40474	0.26951	1.6981	1.1934	0.1642	0.74119	1.3887	1.7017	0.39126	2.0455	2.0175	1.5078	1.9441	1.0365	1.0594	0.20968	0.1457	1.8542	-0.42082	1.6742	0.90569	1.7234	0.76544	1.5026	1.734	1.1654	0.4569	2.29	0.85193	1.0794	0.90491	0.75395	1.7497	1.3278	0.88343	-0.13589	0.25254
-8.4574	-8.4702	-10.014	-8.9178	-8.0261	-8.0375	-9.792	-8.5432	-8.5136	-9.2852	-9.1679	-8.551	-8.6983	-8.1866	-9.0938	-7.6749	-9.8656	-10.057	-8.3836	-8.5559	-8.8973	-8.7732	-9.4026	-8.3534	-9.4679	-9.4045	-9.5151	-9.0242	-8.8599	-9.3186	-9.2347	-9.2608	-9.5705	-10.191	-9.0703	-9.0422	-8.0854	-10.368	-8.8902	-9.3116	-8.7664	-8.3743	-8.6181	-9.7671	-9.0208	-8.6354	-8.164	-9.779	-8.1399	-10.171
4.2662	3.7575	4.2195	5.1334	4.3244	4.5064	4.9872	4.9998	3.5698	4.3402	4.9869	4.012	5.1891	5.3473	4.9784	5.2375	3.4232	4.5921	4.568	4.7818	4.5205	3.9167	4.2859	4.9472	4.5653	3.8428	4.0358	3.0837	4.5616	3.5623	4.7771	5.1267	5.1621	4.3219	5.0368	4.2304	3.8287	4.7522	3.8778	4.5975	3.5963	3.7543	4.0791	2.9507	4.2711	4.4505	4.3419	4.7411	3.9579	5.5625
-4.2996	-3.8222	-4.4529	-3.1607	-3.6376	-3.9389	-4.0897	-4.1403	-4.4725	-3.9807	-5.0537	-4.0739	-3.5141	-3.6242	-5.5607	-4.4514	-3.2119	-3.2654	-4.29	-3.3953	-4.2608	-4.2097	-3.1141	-5.986	-4.1738	-5.1112	-4.7432	-5.6207	-4.7573	-4.4065	-4.5291	-4.3945	-5.2066	-4.9481	-4.0358	-4.4896	-4.4447	-4.4205	-3.8413	-4.1485	-3.9984	-3.8346	-4.9275	-5.8795	-4.2875	-4.6643	-4.1401	-4.8817	-4.2745	-4.8047
0.5756	0.62714	0.90514	0.10277	0.38644	1.3496	-0.21861	1.1647	1.0703	0.52497	0.14642	0.32878	0.92371	1.4114	-0.059657	0.4797	0.60619	-0.38193	0.88871	-0.047147	0.93306	0.36816	-0.49859	0.19262	0.43139	0.49207	0.603	-0.73177	-0.2724	0.17119	-0.44493	-0.11928	1.3156	0.30543	0.33301	0.16663	0.49744	0.069009	0.75727	2.4192	0.84406	0.04619	1.5285	-0.3181	0.51486	0.6769	0.36909	1.2509	0.64387	-0.68269
-3.1351	-2.39	-2.4996	-3.7367	-2.584	-3.449	-3.2556	-4.5295	-4.2245	-3.847	-4.1	-4.0961	-2.6398	-2.4595	-3.3267	-3.6626	-2.5889	-3.0768	-4.3544	-3.1486	-2.6183	-3.6049	-2.7448	-3.9292	-3.6858	-3.3857	-2.5785	-2.8864	-3.2346	-2.2218	-3.1601	-3.0283	-2.9916	-3.2697	-4.3026	-3.4842	-4.5215	-3.1751	-4.3021	-3.2853	-2.9748	-4.267	-3.9808	-2.7217	-3.5067	-3.6477	-3.2218	-3.9652	-3.5791	-4.2275
-0.42018	0.36864	-0.056009	-0.45924	-0.3315	0.71785	-0.21388	-0.046763	-0.89106	-0.50715	0.69317	-0.45353	0.40919	-0.3371	-0.86874	-0.35962	0.23563	-0.39943	1.202	-0.24388	-0.72871	0.065929	0.26487	1.027	-0.12907	-0.40523	-0.63439	-0.25211	-0.18566	-0.56233	-0.36819	0.070433	0.52287	-0.073768	-0.032581	0.91623	0.31868	0.2053	-0.31539	-0.66348	0.094042	1.0654	0.37481	-0.42128	-0.31718	-0.70145	-0.15355	-0.47987	0.34983	-0.86077
4.4703	4.1584	4.8266	3.7091	4.7713	4.9546	4.447	4.4433	3.9702	4.4963	5.3801	4.5273	2.7909	4.0714	3.7999	4.2209	3.8752	5.1186	5.217	3.5076	4.1438	4.8931	5.3247	5.7194	4.0267	3.3312	4.1888	4.4101	4.2033	4.4253	4.3065	5.5476	4.536	4.6383	5.1463	4.481	4.8666	4.7289	4.109	3.8259	4.1024	3.8862	5.218	4.1684	3.9243	3.6686	4.3564	5.3944	4.6754	4.6485
-9.0359	-9.1918	-8.2254	-9.3319	-8.3642	-8.4219	-7.3442	-9.2663	-8.8538	-9.6762	-9.173	-9.5277	-9.3458	-8.5607	-9.2562	-7.6256	-9.8834	-9.5544	-9.6772	-8.0125	-8.6153	-8.6401	-9.2639	-8.9634	-9.3589	-8.4074	-8.4345	-8.5128	-9.5644	-8.7328	-9.5451	-9.081	-9.4722	-8.615	-8.9873	-8.9497	-9.5187	-9.3442	-9.5975	-8.6342	-9.823	-9.065	-10.488	-9.623	-9.0883	-8.7692	-7.5185	-8.8761	-9.0489	-8.4645
-12.534	-12.173	-13.193	-13.289	-12.485	-12.445	-13.07	-12.333	-12.507	-13.072	-11.922	-12.981	-12.173	-13.31	-12.652	-12.493	-11.239	-11.788	-14.183	-13.189	-13.583	-13.339	-12.36	-12.339	-13.632	-11.64	-12.013	-12.606	-12.861	-13.271	-12.575	-12.026	-12.038	-12.687	-12.208	-13.225	-13.465	-13.371	-13.269	-12.946	-14.235	-11.927	-12.703	-12.045	-12.817	-12.149	-13.417	-14.064	-13.876	-13.564
9.0244	10.43	9.5342	10.267	9.8823	9.2959	10.905	8.304	10.084	9.2366	9.8304	10.817	9.3665	9.4749	9.5817	10.615	9.8705	9.886	9.5707	9.9661	10.793	9.7142	10.541	9.5318	8.9375	9.7662	9.1638	9.2552	9.4848	10.392	10.037	9.6597	9.2036	8.6651	10.653	9.3875	10.726	9.9407	9.7575	9.8401	10.274	9.3035	11.142	9.299	10.147	10.217	9.5661	9.8621	9.309	11.108
-11.014	-11.379	-11.763	-11.329	-10.176	-11.12	-10.713	-11.941	-10.999	-11.111	-11.461	-11.342	-12.792	-12.147	-11.464	-10.963	-11.161	-11.154	-12.992	-11.275	-9.4967	-12.384	-12.235	-11.885	-10.689	-11.824	-10.715	-11.267	-12.045	-11.47	-11.737	-11.331	-11.445	-11.038	-12.111	-12.18	-11.142	-11.938	-12.479	-10.567	-11.266	-11.526	-11.618	-11.432	-11.038	-10.892	-11.497	-12.168	-11.396	-11.44
2.5165	1.3444	2.6911	2.0539	0.67242	1.9597	1.3402	1.0112	2.1313	2.0817	2.2278	2.1368	2.2555	1.2005	2.261	0.97588	1.4898	1.6337	1.7689	2.0707	1.6611	1.3383	0.66571	2.6756	3.0961	1.4818	2.1999	3.5684	1.8669	2.0434	1.89	1.9211	3.3855	0.72541	0.78796	1.041	2.9343	1.8408	1.6991	2.5568	2.0241	3.0388	2.0121	1.1042	3.054	2.9428	2.1542	1.3886	2.4795	1.6928
-10.713	-9.9777	-11.374	-10.566	-9.539	-10.622	-11.192	-11.051	-10.382	-11.334	-10.063	-11.916	-10.41	-10.253	-10.889	-9.9348	-10.991	-10.254	-11.063	-11.594	-10.526	-10.293	-12.241	-10.071	-10.618	-11.305	-10.029	-11.113	-11.04	-10.799	-10.696	-10.989	-10.952	-10.694	-10.57	-9.5851	-10.952	-12.269	-10.257	-10.707	-11.329	-10.777	-10.656	-11.187	-10.05	-10.757	-10.68	-10.887	-10.889	-11.414
-15.034	-14.915	-13.48	-15.013	-14.093	-14.238	-14.397	-14.364	-14.802	-13.504	-15.339	-14.309	-14.1	-14.347	-14.574	-15.124	-15.036	-14.222	-14.094	-14.279	-15.332	-13.306	-14.368	-15.408	-14.833	-14.128	-14.699	-14.173	-15.508	-13.992	-14.512	-14.927	-14.169	-14.602	-14.055	-14.931	-14.29	-14.565	-15.034	-14.927	-15.459	-14.897	-14.526	-14.392	-13.961	-14.333	-15.926	-15.735	-13.309	-15.284
-10.217	-9.9442	-10.325	-11.177	-10.134	-10.514	-10.123	-12.311	-10.842	-10.282	-12.22	-11.564	-12.108	-10.901	-11.357	-11.256	-10.893	-12.032	-10.684	-10.903	-10.065	-10.576	-10.121	-10.767	-9.9086	-10.412	-11.233	-10.474	-10.23	-11.275	-10.251	-10.845	-10.914	-11.428	-10.268	-10.994	-11.832	-11.743	-10.512	-9.6636	-10.861	-10.169	-11.246	-10.624	-11.432	-10.747	-11.082	-10.178	-10.295	-10.884
8.0089	8.6651	7.5844	8.7574	7.6952	7.971	7.6551	7.7464	7.6508	7.4389	9.1926	7.585	8.3825	7.4413	8.5564	8.6162	8.132	8.4675	7.801	7.5719	8.1982	7.4852	7.1376	7.7943	8.4883	8.1908	8.2081	7.5711	8.1398	7.5597	7.784	7.9395	7.2078	7.4502	9.5493	8.9127	9.2452	8.7131	8.0034	7.862	9.0347	7.723	8.0827	8.311	8.9567	8.6139	8.7391	8.5605	7.0451	8.0452
-4.1227	-4.6326	-3.7252	-5.082	-2.9683	-4.3648	-3.8472	-4.1197	-4.1366	-3.0758	-3.8768	-4.3482	-4.9841	-4.3445	-3.5647	-5.4051	-4.5654	-4.7858	-3.3545	-4.18	-4.0672	-4.9699	-4.9279	-4.438	-4.6699	-3.8511	-3.3461	-5.5112	-2.6586	-5.4906	-3.4433	-4.2992	-3.7267	-3.9028	-4.6759	-5.2717	-4.1662	-4.1065	-4.1145	-5.6484	-3.9056	-3.6884	-3.528	-4.0171	-4.3719	-4.32	-4.4494	-4.6985	-3.6655	-4.6504
-2.4177	-2.0398	-2.2749	-2.2301	-2.6376	-2.1548	-1.5468	-2.7124	-2.697	-3.6047	-3.0761	-2.6896	-2.8345	-3.101	-3.0798	-3.7595	-2.1255	-2.3649	-3.4394	-3.7199	-2.5221	-2.1986	-2.0924	-2.373	-2.3725	-2.4376	-2.3607	-1.6007	-1.7454	-2.0588	-3.1136	-3.2921	-2.663	-2.2912	-3.0349	-2.3608	-3.0664	-3.7212	-3.2323	-1.9704	-1.2125	-1.8325	-2.5724	-2.3878	-2.3066	-2.1068	-3.1398	-2.6604	-2.1179	-2.9227
-12.011	-12.064	-12.243	-11.281	-10.831	-11.673	-11.362	-11.231	-11.325	-11.716	-12.083	-12.215	-11.699	-10.974	-11.63	-11.429	-11.543	-10.724	-11.114	-11.653	-11.404	-10.931	-12.163	-11.288	-12.286	-11.061	-11.559	-11.739	-11.563	-10.935	-10.887	-10.618	-11.957	-11.613	-12.405	-11.644	-11.839	-12.577	-11.593	-10.612	-12.102	-11.342	-12.643	-11.077	-9.991	-10.718	-11.8	-11.774	-11.662	-13.531
5.2284	4.7206	6.6193	6.1098	6.0479	5.4938	5.8142	6.6987	6.2063	4.7529	5.2979	5.6151	5.8986	5.3882	6.1208	5.8399	5.34	6.1914	6.8462	6.5678	6.3008	5.9622	5.533	6.5931	5.745	5.4513	5.1093	5.4135	5.4788	6.7419	6.8448	5.2611	5.387	4.9154	6.0411	5.4993	6.0835	5.8153	5.3892	5.3581	5.6473	5.6242	6.3736	6.7266	5.9709	5.8911	5.116	4.5618	4.6914	5.2545
-1.5241	-2.546	-2.0414	-0.67118	-1.1663	-2.3925	-3.1872	-1.2385	-2.1708	-1.6034	-2.0558	-1.139	-2.0858	-3.0797	-1.95	-2.0074	-1.3431	-0.77034	-2.0595	-0.67796	-1.5663	-2.7092	-1.7787	-1.8163	-2.9761	-1.6218	-1.7007	-1.8206	-1.1979	-1.8918	-2.8113	-1.7097	-1.7074	-1.5595	-2.0859	-2.0584	-1.4106	-1.8273	-2.0203	-1.8037	-1.7965	-2.7736	-2.2679	-2.3523	-1.589	-1.762	-2.6779	-2.2058	-2.1826	-1.6142
-5.8208	-5.7333	-4.7025	-3.8269	-4.6335	-4.6967	-6.1046	-4.5069	-5.241	-5.1226	-4.5418	-5.1308	-5.5425	-4.9731	-6.1956	-4.6289	-4.7714	-3.8692	-4.293	-5.7125	-5.6463	-4.5468	-3.4008	-4.9423	-4.6944	-4.5214	-4.268	-4.4959	-5.4864	-4.9182	-2.9391	-3.9497	-5.6334	-4.001	-5.0259	-5.5998	-4.2345	-4.7693	-4.2031	-5.6925	-4.4261	-4.9932	-4.9562	-5.6831	-4.513	-4.28	-5.0603	-3.502	-5.6515	-5.0735
8.5235	8.4271	8.9482	8.086	9.1748	7.8637	9.0115	8.6782	7.9891	7.8968	7.4307	8.4783	9.1681	7.9411	8.2016	7.9973	8.1037	8.1328	7.6844	8.763	8.582	9.9606	8.6869	8.6471	9.2106	8.4038	7.7046	9.699	9.1722	8.809	8.4248	9.8898	8.0946	7.6728	8.3473	7.7715	8.0939	7.318	7.7414	8.5915	8.7302	8.8216	8.2247	7.8841	9.6809	9.774	8.2678	8.2287	8.4148	8.4465
-11.468	-11.858	-12.135	-13.281	-12.018	-12.197	-10.765	-11.156	-12.519	-12.688	-11.436	-12.194	-12.095	-13.042	-11.55	-11.23	-12.801	-11.621	-11.889	-11.808	-11.32	-12.071	-12.025	-12.167	-11.822	-10.964	-11.221	-12.414	-11.917	-11.401	-11.613	-12.39	-10.659	-12.055	-12.911	-11.685	-11.536	-12.419	-11.81	-11.412	-12.306	-11.507	-11.619	-12.42	-11.038	-11.69	-11.698	-11.972	-11.724	-12.209
-11.45	-11.183	-11.827	-10.24	-12.11	-11.18	-10.229	-10.155	-11.2	-11.751	-12.055	-11.645	-12.78	-11.841	-11.201	-12.878	-11.143	-11.889	-11.355	-12.639	-12.02	-11.535	-11.744	-11.738	-11.109	-11.973	-10.744	-11.941	-12.577	-12.667	-11.167	-10.707	-12.087	-11.094	-10.29	-10.848	-11.51	-11.898	-11.849	-12.131	-10.739	-12.067	-12.761	-11.403	-12.129	-10.946	-12.247	-11.746	-12.009	-11.712
-14.347	-15.303	-14.942	-14.904	-14.519	-15.433	-15.396	-14.66	-15.15	-13.811	-13.907	-15.054	-15.116	-14.888	-14.501	-15.168	-13.859	-15.189	-14.144	-15.012	-15.268	-14.793	-15.692	-14.211	-14.078	-14.906	-15.698	-15.013	-14.082	-14.382	-13.531	-14.437	-14.967	-15.299	-16.137	-14.173	-14.031	-14.84	-13.323	-13.803	-15.752	-14.124	-14.281	-14.784	-14.772	-14.659	-14.597	-14.24	-13.88	-14.494
3.0444	1.1583	1.0747	1.4487	1.9766	2.0981	0.24243	1.5547	2.4204	0.9414	2.1644	2.6409	2.1692	2.0318	1.0616	1.5093	1.6545	2.5301	1.3721	2.5391	2.5268	1.8784	2.3167	1.1536	2.4922	1.6118	1.7597	1.7384	2.2512	2.486	1.2704	1.1876	1.5945	1.5601	1.7927	2.2403	3.2635	1.2807	2.5226	2.2502	1.8113	1.9445	0.64595	1.4115	1.5097	1.7726	1.2215	2.7416	2.9641	1.4875
7.3113	6.2629	6.484	7.0194	6.6649	6.9376	5.947	6.0408	6.4605	7.4289	6.1848	7.1805	6.1117	7.3918	7.3669	6.9026	5.8744	6.6261	6.4551	6.7606	6.4554	6.7472	7.2216	7.0419	6.4754	7.7031	7.3192	6.6535	6.9372	7.6015	7.2335	6.3244	6.8312	7.1297	7.562	5.8429	7.6542	6.8368	8.1516	6.6126	6.9125	6.3411	6.6338	6.0037	6.912	6.4334	7.3012	7.9214	6.965	6.4705
-0.62205	-0.1091	-0.3881	0.43686	-0.2129	-1.0662	-1.6239	-0.43798	-0.67519	-0.21982	-0.55808	-0.30508	-1.5462	-2.5946	-0.63938	-0.034926	-1.8253	-0.92704	-0.41815	-1.0138	-0.41062	-0.44545	-0.7183	-1.2396	-0.20587	-1.9539	-0.54724	-0.34075	-1.0553	-0.69111	-0.90907	-0.96216	0.87926	-0.35759	0.11578	-0.039538	-0.70747	-0.6722	-0.14238	-0.66314	-0.74885	-1.0758	-1.3906	-1.2917	-0.24252	-0.7685	-1.2079	-0.5816	-0.85056	-2.2887
-13.361	-12.987	-13.556	-13.935	-13.943	-13.037	-13.986	-13.75	-11.929	-12.82	-13.982	-12.86	-14.001	-14.018	-12.629	-12.475	-13.784	-12.499	-13.626	-13.158	-12.525	-12.834	-12.994	-12.567	-13.122	-13.2	-13.21	-12.939	-12.441	-13.515	-12.406	-14.458	-12.698	-14.043	-13.142	-13.366	-12.387	-12.846	-12.879	-13.656	-13.954	-13.048	-12.962	-14.363	-13.488	-13.489	-13.817	-14.767	-12.839	-12.189
-2.4924	-2.3096	-3.0925	-2.5752	-2.5513	-2.1811	-2.9106	-2.7146	-2.2254	-1.6535	-2.8582	-2.7515	-2.0642	-1.8166	-3.145	-3.0267	-2.5286	-1.4438	-3.1533	-3.3268	-1.575	-1.9451	-1.8881	-2.7665	-2.8524	-1.5297	-1.2913	-1.9528	-3.7408	-2.5736	-2.8475	-3.1691	-2.4224	-2.507	-1.5185	-3.5162	-1.5829	-3.1171	-2.652	-2.1964	-3.2701	-3.2327	-1.7291	-2.4404	-2.5346	-2.7904	-2.6195	-1.8063	-3.1049	-3.1929
-9.5813	-10.737	-8.9204	-10.633	-10.404	-9.8231	-10.925	-10.343	-9.6001	-10.456	-10.404	-10.315	-9.8046	-10.306	-10.229	-10.059	-11.09	-11.399	-10.367	-8.9544	-10.659	-11.567	-9.1885	-10.425	-9.9626	-10.279	-9.6346	-10.353	-10.592	-9.2611	-10.372	-9.2823	-10.699	-10.987	-9.5688	-10.474	-9.381	-10.206	-11.251	-10.347	-9.963	-10.054	-10.449	-9.7736	-10.216	-10.538	-9.4934	-10.668	-9.739	-9.092
-14.503	-14.602	-14.263	-15.141	-14.572	-14.275	-15.192	-14.83	-13.925	-15.453	-14.138	-14.647	-14.329	-15.093	-14.741	-13.476	-15.285	-13.987	-13.837	-13.502	-14.301	-14.339	-14.386	-13.989	-15.353	-14.704	-14.103	-14.009	-15.247	-14.335	-15.011	-15.294	-15.252	-15.553	-14.453	-13.101	-15.537	-13.536	-14.462	-15.653	-14.899	-14.228	-14.764	-14.815	-14.285	-14.545	-14.642	-14.59	-14.717	-15.341
0.55923	0.56324	0.08747	-0.05701	0.17895	1.4948	0.067559	0.5787	0.63577	-0.052728	0.52826	0.83742	0.34927	0.77541	0.42744	0.90787	0.76149	0.72865	0.54602	-0.61981	0.64886	0.13564	0.35502	-0.9776	0.29908	0.57993	-0.046671	0.83379	-0.93262	1.9519	0.53132	0.50428	0.76981	0.36282	-0.0035878	0.38528	0.93145	0.40506	0.043282	1.276	-0.085242	0.027408	0.74155	0.27147	0.83173	0.54278	0.78754	0.57609	1.7242	-0.073847
-15.318	-14.675	-13.473	-12.656	-14.193	-14.557	-14.266	-14.649	-14.866	-14.475	-15.142	-14.639	-14.824	-13.627	-14.163	-14.752	-14.335	-13.711	-14.34	-14.969	-13.932	-14.542	-13.893	-14.318	-15.624	-14.749	-15.294	-15.797	-14.951	-15.095	-15.563	-14.76	-14.139	-13.825	-14.259	-14.894	-14.626	-13.668	-14.03	-14.214	-13.982	-15.603	-14.582	-14.177	-16.237	-13.987	-14.613	-14.769	-14.072	-13.806
-2.7086	-3.502	-3.676	-3.2551	-3.2895	-3.8336	-2.4097	-3.6267	-3.0407	-3.6307	-3.8376	-4.0017	-2.5816	-1.9891	-3.7151	-3.2395	-3.8592	-3.2343	-3.3385	-4.0997	-3.9547	-4.2954	-3.357	-3.0466	-3.3866	-3.6366	-2.905	-2.7591	-4.1407	-3.6469	-3.7696	-3.896	-3.2027	-2.523	-2.6892	-4.4207	-2.6957	-2.9581	-3.3181	-1.8041	-3.8516	-3.8037	-3.3705	-3.3226	-4.3714	-3.2402	-3.8183	-3.5557	-3.0249	-4.1734
-3.0033	-2.6972	-2.4333	-2.9278	-3.7949	-1.8852	-2.8732	-2.202	-4.2737	-2.3676	-2.5561	-2.2849	-3.4007	-2.8121	-1.6739	-2.6539	-3.6482	-1.2146	-2.111	-2.2671	-2.5014	-2.5373	-2.8259	-3.3404	-1.1572	-3.2376	-2.3416	-1.4952	-2.6382	-2.1663	-1.2878	-2.0446	-2.7663	-2.9455	-3.3759	-1.8353	-3.3842	-1.9656	-2.0784	-3.4782	-2.8375	-2.524	-2.362	-2.4614	-2.1127	-2.4902	-2.5387	-3.2407	-1.7675	-2.9241
-7.5181	-8.3496	-8.7408	-9.1158	-8.8642	-8.3054	-9.0217	-8.9588	-7.488	-8.2691	-8.4881	-8.8056	-8.2137	-10.061	-9.4731	-9.1807	-8.3687	-7.5995	-9.2079	-8.9852	-9.6554	-9.4679	-8.642	-9.07	-9.9166	-8.2797	-9.0587	-9.728	-9.5232	-8.6855	-9.2056	-7.6691	-8.3225	-8.2331	-8.8215	-8.2081	-10.094	-8.7625	-8.266	-9.9882	-9.2323	-8.818	-8.3037	-8.3942	-9.2812	-9.9499	-7.9944	-9.3103	-8.9129	-8.3499
-15.625	-14.32	-15.401	-15.193	-14.527	-14.912	-14.199	-15.131	-13.592	-15.107	-14.916	-14.544	-13.524	-15.028	-15.848	-14.293	-14.508	-13.825	-13.397	-14.954	-14.671	-15.911	-14.14	-14.353	-14.813	-15.384	-15.44	-13.233	-14.84	-13.791	-14.422	-14.558	-14.917	-14.112	-16.035	-15.265	-14.179	-15.103	-15.05	-15.091	-14.116	-15.861	-14.657	-14.275	-15.647	-14.66	-14.277	-14.482	-13.931	-14.207
-5.563	-5.6378	-5.6471	-3.9541	-4.7725	-5.1095	-3.6763	-5.42	-4.5287	-4.459	-5.1989	-4.4483	-4.8112	-5.497	-5.1794	-5.6016	-2.8524	-4.6442	-5.2942	-6.0142	-4.9908	-4.2449	-4.6731	-4.5092	-5.0544	-5.4991	-4.8279	-5.3424	-4.34	-4.3569	-5.4269	-4.8507	-5.5897	-5.5926	-6.2306	-5.3234	-5.0787	-4.8565	-4.6902	-5.5219	-4.9486	-4.9204	-4.8734	-5.1182	-4.7967	-5.1263	-3.8861	-6.3365	-5.649	-5.2454
1.0192	1.8998	1.3577	1.5734	1.8109	1.4081	0.96165	2.3578	2.2373	0.93234	2.1975	1.5988	1.459	1.3112	1.0405	0.96893	1.8499	0.8005	1.7704	1.3363	0.68875	1.5223	2.1353	1.0035	1.1149	1.6608	1.436	1.1803	1.1243	1.1975	2.4939	2.425	1.884	1.8201	2.0885	2.4459	2.1141	0.64689	1.7869	0.89324	0.76113	0.76554	0.52783	1.1508	1.4609	1.6413	0.81684	1.811	-0.020374	1.7223
0.17379	-0.02778	0.58215	-0.2973	0.72417	-1.5171	-0.21945	-0.2532	-0.16229	-0.35566	0.4489	0.070023	-0.17069	1.2363	0.13167	-0.37769	-1.3269	-0.49614	0.43889	-0.80386	-0.88228	0.55073	-0.27138	1.3134	0.47649	0.14509	0.66163	0.25725	-0.23443	0.35807	0.46686	-1.4065	-0.3407	1.1871	0.4466	0.90174	0.8375	-0.45308	0.82431	0.14261	0.55286	-0.72318	-0.11141	0.046745	0.99645	1.0921	-0.54522	-0.096684	-0.0092379	-0.0018765
-10.251	-10.467	-10.795	-9.8198	-10.483	-10.401	-9.4774	-8.8325	-9.6555	-9.002	-9.2438	-10.683	-10.422	-10.024	-10.497	-10.003	-11.019	-9.8076	-10.565	-10.73	-11.081	-10.603	-9.3208	-9.4561	-9.2144	-9.6948	-10.226	-10.748	-9.1828	-10.082	-11.303	-9.6007	-10.013	-10.006	-9.9291	-9.0381	-10.562	-9.3226	-11.012	-9.7928	-9.5763	-10.557	-10.694	-10.354	-10.39	-10.48	-10.222	-10.133	-10.167	-10.253
6.7814	7.8192	6.1318	6.9693	5.9802	6.9647	5.3053	6.7741	7.2619	7.7937	6.7227	7.2206	6.5161	7.2693	6.3034	7.4693	7.3612	6.177	6.4834	7.2789	7.3629	6.747	6.3731	6.077	5.748	7.3723	7.1827	6.456	6.4722	6.9729	7.0649	6.0457	7.9197	6.6022	6.0943	7.0677	7.7921	6.9301	7.0592	6.7319	6.3929	6.721	7.3774	6.262	6.3785	6.5977	6.6963	7.1029	7.5912	5.5979
-10.101	-13.04	-10.845	-12.805	-10.779	-11.296	-12.563	-11.755	-11.252	-10.854	-11.601	-12.179	-12.248	-11.265	-12.822	-12.12	-12.293	-11.74	-11.899	-11.869	-12.317	-11.366	-11.782	-12.082	-11.975	-12.649	-11.229	-11.131	-11.297	-11.862	-11.599	-12.161	-11.758	-10.379	-12.014	-10.905	-10.827	-11.359	-11.818	-12.784	-12.806	-12.046	-10.551	-10.98	-11.215	-9.9077	-11.647	-11.883	-11.49	-12.791
1.4609	1.7736	1.8777	1.3418	1.8935	2.2493	1.8573	2.0306	1.8247	2.0358	2.1979	2.1195	1.8313	2.7921	2.9578	2.2245	1.1197	-0.071079	0.50747	2.4253	2.3604	1.2489	1.5893	0.16397	1.0016	2.4919	1.4631	1.5802	0.92989	2.6511	1.1019	0.75085	1.0598	2.4187	1.3694	0.83637	2.8522	0.34368	1.6078	2.011	1.1803	1.7199	1.5323	1.3412	0.82602	1.8108	2.3393	1.3994	1.8032	2.6446
-11.087	-11.146	-12.185	-11.343	-12.613	-12.218	-10.944	-12.661	-12.371	-11.842	-11.197	-10.904	-11.505	-11.778	-12.071	-11.795	-11.731	-11.937	-11.604	-11.809	-11.293	-11.171	-11.312	-11.19	-10.853	-10.781	-11.978	-12.517	-10.229	-10.862	-12.428	-11.934	-11.54	-11.962	-11.034	-12.798	-12.005	-11.161	-11.162	-12.079	-12.545	-11.562	-12.004	-10.873	-12.252	-10.489	-11.247	-10.936	-12.235	-11.696
5.6654	4.7779	5.4863	5.2295	5.5964	4.5141	5.5764	5.3305	4.2328	5.7603	5.643	4.1978	5.6597	3.706	4.7201	4.3903	6.5461	5.0044	3.8934	5.2316	5.4433	3.8527	5.7609	3.898	5.6201	3.1435	5.2932	4.8676	5.1851	5.0184	5.0654	4.2012	5.7013	4.7639	4.43	5.9638	4.4631	5.3285	4.7381	5.7849	3.9911	5.3769	4.9636	3.7159	4.5328	4.2355	4.1453	5.2939	4.1537	4.4688
2.0846	-0.065412	2.0002	2.1743	1.6019	1.7564	2.1097	1.8985	1.2152	1.002	2.0327	1.4823	1.0038	1.0638	0.66148	1.1186	3.2668	2.493	1.4655	2.701	1.649	2.4034	0.57795	1.7706	1.8801	1.8163	2.3313	-0.38836	1.4232	2.199	1.4304	1.2439	1.1725	0.9937	1.8692	1.3154	1.8855	1.8823	1.8964	0.25366	1.662	1.9449	1.4701	1.9927	2.2326	2.039	2.7437	1.5235	2.819	1.3612
-9.4432	-10.533	-8.5646	-8.6647	-10.694	-10.65	-9.9403	-10.349	-10.26	-9.6321	-10.526	-9.8009	-9.8403	-10.165	-9.526	-8.4471	-10.258	-10.448	-9.9276	-9.3753	-10.203	-9.8026	-10.571	-9.7537	-9.192	-9.3913	-10.206	-9.6726	-10.478	-9.7742	-10.086	-9.959	-10.399	-10.399	-10.362	-9.4659	-10.453	-10.019	-10.676	-10.697	-10.226	-10.086	-9.9121	-9.9592	-10.18	-10.247	-10.081	-10.36	-9.4563	-11.15
-2.5163	-3.162	-1.2763	-2.2505	-3.3134	-1.9644	-2.2959	-1.7731	-1.4163	-2.1295	-3.1336	-1.5656	-2.3438	-1.9183	-1.4707	-2.282	-0.47482	-1.8573	-1.8339	-1.0001	-3.3676	-2.0921	-3.2199	-1.9645	-2.7463	-2.422	-1.8942	-2.3387	-1.4453	-2.694	-3.1734	-2.8596	-3.4325	-3.4272	-1.4235	-1.6107	-2.093	-2.574	-2.2891	-3.2894	-1.5723	-2.4487	-2.7935	-2.8996	-2.144	-2.3082	-2.5977	-2.6691	-1.8877	-2.4332
-8.6398	-9.3555	-8.4432	-8.3988	-8.2858	-9.8889	-9.6915	-9.4462	-10.27	-8.9876	-9.7421	-9.2736	-9.5504	-9.9395	-10.187	-8.9795	-8.6584	-8.5207	-9.6901	-9.9998	-9.6625	-9.028	-9.4036	-9.9581	-8.5301	-9.4674	-9.1921	-9.1973	-10.017	-9.4357	-9.9752	-9.2214	-9.4621	-8.4011	-9.8651	-7.6774	-9.501	-10.31	-9.107	-9.7813	-10.518	-8.9035	-10.049	-10.083	-10.2	-9.5948	-10.14	-9.6907	-10.273	-9.2615
-8.4588	-8.961	-10.368	-9.3219	-9.6493	-8.5762	-8.0825	-8.2536	-7.9558	-8.5104	-9.7645	-9.1721	-7.9146	-10.446	-10.149	-8.8759	-8.4857	-9.0627	-8.4488	-8.4276	-8.8781	-8.9229	-9.2818	-9.5059	-8.754	-9.9247	-8.5216	-9.3778	-8.5233	-9.3841	-9.0121	-9.1701	-8.94	-9.2756	-8.7887	-9.7698	-9.7392	-9.5333	-8.956	-10.161	-9.6102	-9.5981	-9.6454	-8.9532	-10.025	-9.5836	-9.0202	-8.78	-8.7131	-8.6059
-3.662	-4.6218	-3.104	-4.0905	-3.3197	-4.6552	-3.5181	-3.5069	-3.8901	-2.6304	-4.1803	-4.3598	-3.7941	-3.9075	-3.4541	-4.155	-4.1594	-3.9972	-2.8383	-3.0691	-3.561	-3.0703	-4.0046	-4.0424	-3.6767	-3.9011	-2.9975	-3.9341	-3.338	-4.471	-3.7551	-4.3982	-4.1253	-3.8949	-4.0633	-3.8734	-3.7358	-3.6106	-4.3699	-2.9055	-4.3141	-3.3367	-2.2716	-3.278	-4.2018	-3.6285	-3.6976	-3.724	-3.6357	-4.5481
-6.9601	-6.6304	-6.3641	-5.0811	-5.5407	-5.1889	-6.2228	-6.0234	-5.624	-5.1986	-5.4445	-5.0195	-4.7624	-5.4093	-5.5943	-5.5357	-4.8008	-4.1283	-5.8566	-4.2758	-6.1195	-6.3485	-5.7816	-4.8254	-5.3867	-6.5124	-6.2181	-6.3016	-6.3605	-4.4702	-5.6838	-4.8484	-5.8334	-6.2342	-6.0064	-6.1916	-5.6538	-5.3762	-6.174	-5.2516	-7.333	-5.9332	-6.5993	-5.1556	-4.0968	-6.5892	-5.1315	-5.3071	-4.5594	-6.8769
-2.3291	-2.88	-1.3043	-3.6452	-2.4174	-1.2511	-2.1008	-2.0012	-3.3504	-3.2964	-2.3167	-1.5739	-2.3347	-2.0281	-1.4545	-2.9081	-2.5727	-2.2751	-2.3986	-3.1982	-3.0757	-3.1083	-2.5369	-3.3173	-1.5357	-3.2939	-3.659	-3.3546	-2.4726	-2.5743	-1.302	-2.8486	-3.0153	-2.8553	-3.5236	-1.7952	-4.2711	-2.8617	-3.713	-2.3139	-2.1194	-2.6565	-2.7381	-3.1903	-3.1831	-1.6456	-2.5994	-1.9102	-0.77124	-2.5198
0.20927	-0.53625	0.48008	0.42592	1.0978	0.47255	0.61088	0.64067	-0.24848	0.39502	-0.066282	0.13332	0.72804	0.84156	-0.40932	-0.077016	-0.44697	-0.22773	-0.37681	0.12371	0.048977	1.5598	0.47766	0.17578	-0.73171	0.83849	1.418	0.023567	1.2243	1.837	0.50862	0.30723	-0.0081682	-0.043603	0.41766	0.29814	0.16429	0.028696	0.80144	1.9415	1.3529	1.2672	-0.011943	0.5106	0.51816	0.68958	0.92135	0.39647	1.384	0.39921
1.2264	2.2001	1.2141	2.0107	0.91642	1.9056	1.6387	0.24985	1.5627	1.3228	1.6428	2.3733	1.5784	0.84814	1.0876	2.5096	1.2514	1.6317	1.7094	2.2005	3.5298	2.0807	2.1725	0.55709	1.3834	1.144	2.0745	2.3835	1.8527	1.8077	0.41472	1.9477	1.9195	0.61486	1.0649	2.5659	1.9639	0.78226	0.91765	1.2988	1.8856	2.473	2.1915	0.83193	1.1011	1.4834	2.1661	1.7169	0.79855	0.45499
-3.4556	-4.0466	-4.196	-3.54	-4.0594	-3.9651	-4.014	-3.398	-4.5381	-3.7004	-3.946	-3.2681	-4.3585	-3.2081	-3.7168	-4.2859	-4.4469	-3.712	-4.4078	-3.3921	-3.7211	-4.4894	-4.6949	-4.1725	-4.9218	-2.7422	-3.1737	-4.5292	-3.6689	-3.0282	-2.7439	-4.2528	-5.2671	-3.0751	-3.7121	-4.781	-4.2579	-5.0232	-3.8109	-4.6529	-3.5103	-4.9221	-1.9748	-3.7422	-3.2806	-3.9663	-3.0447	-5.2881	-3.1767	-3.0231
-11.635	-12.053	-11.061	-11.191	-10.968	-12.555	-10.186	-12.61	-12.384	-12.258	-11.655	-10.566	-10.884	-12.878	-11.99	-10.781	-13.423	-11.655	-11.332	-11.281	-11.88	-12.093	-11.101	-12.127	-11.738	-11.496	-10.789	-11.276	-11.659	-11.828	-10.97	-10.812	-12.273	-11.46	-11.286	-11.281	-12.046	-11.463	-12.495	-11.503	-12.367	-12.008	-12.434	-12.345	-10.992	-11.471	-12.619	-11.147	-12.252	-12.328
-3.0421	-4.2029	-2.7541	-3.0548	-4.247	-3.345	-5.545	-4.1217	-3.995	-2.948	-3.6299	-4.8717	-3.7691	-4.9516	-2.5486	-5.0526	-3.4537	-2.1749	-3.7967	-4.9418	-4.2074	-3.9478	-2.8255	-3.6346	-3.8393	-3.7718	-4.7194	-3.6572	-2.9156	-4.1601	-3.4909	-5.0976	-4.4193	-3.375	-3.6216	-3.1506	-3.7772	-3.3032	-3.3899	-3.172	-3.4791	-4.4321	-3.2313	-4.7933	-4.019	-4.6742	-4.7347	-3.7826	-3.0863	-4.5802
-3.9363	-4.2336	-3.9054	-1.985	-4.062	-4.9437	-3.6552	-2.799	-3.4152	-3.6587	-2.1554	-2.7805	-3.6317	-4.1735	-4.5873	-3.0956	-3.9053	-3.8333	-3.1233	-4.6451	-4.382	-3.3925	-3.5897	-5.0194	-3.1648	-4.1413	-3.6505	-3.2285	-2.8803	-4.3577	-2.8695	-4.4182	-4.0772	-4.4456	-3.7043	-3.1143	-3.2923	-3.677	-3.3705	-3.5916	-3.6417	-4.682	-3.8718	-4.7759	-3.5074	-4.4262	-4.3835	-3.1346	-4.3859	-5.3062
-1.8075	-2.5107	-2.226	-1.9614	-1.2668	-0.5455	-1.9554	-1.7443	-1.428	-2.7577	-1.3647	-1.1134	-2.0459	-1.702	-1.5682	-2.6922	-0.237	-1.2541	-2.5502	-1.2311	-1.1121	-0.67742	-1.7346	-1.2064	-0.67025	-1.6892	-1.4225	-1.611	-2.4249	-1.3127	-1.0884	-2.1464	-1.5859	-0.50157	-1.2005	-0.98484	-1.5535	-0.47853	-0.69818	-1.8099	-1.7067	-1.6177	-1.1374	-0.73764	-1.1268	-1.3707	-1.4873	-0.60203	-1.1479	-1.85
-11.65	-11.852	-12.925	-13.034	-11.554	-11.37	-12.365	-12.393	-12.603	-12.598	-12.077	-12.088	-12.953	-12.448	-11.215	-12.19	-11.298	-11.734	-12.484	-11.545	-11.626	-11.346	-10.947	-12.408	-9.829	-12.309	-11.487	-12.991	-11.062	-11.769	-10.702	-11.878	-12.185	-11.646	-12.289	-12.014	-12.659	-11.236	-11.528	-12.569	-11.066	-11.399	-12.036	-11.578	-11.626	-11.75	-12.335	-11.659	-12.256	-12.167
-11.808	-11.804	-11.479	-11.555	-11.641	-11.52	-11.138	-11.762	-12.422	-12.287	-12.441	-12.337	-12.125	-11.768	-11.887	-12.496	-11.301	-11.126	-10.022	-11.362	-11.454	-12.333	-10.375	-10.783	-10.84	-11.943	-11.756	-11.201	-12.562	-11.628	-11.546	-11.88	-12.793	-11.791	-11.128	-10.507	-10.233	-11.472	-11.319	-10.437	-12.479	-11.988	-11.483	-12.175	-12.271	-11.733	-12.334	-12.981	-12.408	-11.955
8.3239	8.9127	6.5629	8.3548	9.2441	8.1963	8.255	9.4355	8.4087	8.2518	7.4707	9.5228	9.3231	9.3084	8.1081	8.6632	8.409	9.4087	8.5529	8.587	8.9718	9.1398	8.4285	7.6375	8.3312	7.962	9.2268	8.3729	8.0665	8.5883	7.5477	8.2134	9.3132	8.1496	8.4694	7.9677	8.4728	8.3045	8.3447	7.9971	8.4194	8.5447	8.7565	9.394	8.1724	7.7584	7.5061	9.2058	9.6188	8.5961
-3.3661	-3.0665	-4.2904	-3.8487	-3.5639	-2.6998	-3.2858	-2.8318	-2.9023	-3.9084	-3.3952	-3.2399	-2.7573	-2.9622	-3.0066	-2.8647	-4.051	-1.9306	-2.8262	-2.3475	-3.2447	-3.9197	-3.3578	-2.4837	-1.9188	-3.6088	-3.7436	-4.0618	-3.2389	-3.7699	-2.1999	-2.7072	-3.0125	-3.0923	-3.5711	-3.9709	-3.3762	-3.2797	-4.2814	-3.7656	-3.0132	-3.8305	-2.5038	-3.1308	-3.2825	-3.8771	-2.0678	-3.0157	-3.0115	-2.8956
-1.1041	-1.8633	-0.59118	-1.2646	-0.87027	-0.68438	-0.95505	-0.57779	-0.017494	-1.1905	-1.2315	-1.392	-0.52887	-1.6363	-1.5975	-0.0077267	-0.8601	-0.23984	0.7018	-0.54166	-1.3122	-0.87044	0.61759	-1.071	0.79123	-1.0802	-0.94817	-0.7726	-0.66999	-0.98576	-0.48652	-1.3515	-1.7559	-1.5204	-1.908	-1.2364	-0.5483	-2.4556	-1.1752	-0.21652	-1.1675	-0.95879	-1.2806	-0.70333	-0.45894	-0.7721	-1.1697	-0.49279	-0.53856	-0.95329
-1.4902	-0.56849	-0.50282	-0.80625	-0.67198	-2.5305	-1.3389	-0.70745	-0.16255	-1.3156	-1.6011	-1.685	-1.9011	-0.98858	-2.0764	-2.8803	-0.84675	-2.0808	-1.2279	-2.2528	-0.687	-1.0635	-1.3903	-0.95354	-1.4001	-1.4291	-0.53822	-0.65653	-0.99698	-1.9069	-0.49235	-2.7207	-1.4355	-1.2014	-0.70759	-2.0542	-1.084	-1.4119	-2.3172	-2.0504	-1.0805	-0.65161	-1.4506	-1.4688	-1.4195	-0.58859	-1.1099	-1.0231	-1.6183	-2.1276
-21.986	-22.748	-21.738	-23.199	-22.311	-22.344	-21.626	-22.933	-23.059	-22.539	-21.208	-22.694	-22.478	-22.845	-22.612	-23.048	-22.542	-21.233	-22.986	-22.006	-21.528	-22.413	-20.801	-22.27	-22.552	-23.64	-22.439	-21.758	-22.604	-22.41	-21.9	-21.395	-23.207	-21.406	-22.213	-21.242	-22.207	-21.731	-21.507	-22.735	-23.933	-22.763	-21.876	-21.911	-21.879	-21.511	-23.664	-22.782	-21.39	-22.871
-1.6962	-1.3506	-1.9917	-0.70729	-2.2124	-0.73366	-1.8969	-1.5333	-0.57064	-1.2792	-0.91091	-2.3837	-3.1934	-1.0393	-1.9031	-1.6803	-1.7495	-1.1102	-1.4762	-2.459	-0.68084	-0.78672	-2.0225	-1.3217	-1.4405	-2.7116	-1.781	-1.6924	-1.8515	-1.8927	-1.7254	-2.1228	-2.0023	-1.8443	-1.8967	-2.1222	-2.6389	-1.905	-1.344	-1.7199	-0.9969	-1.4831	-1.8949	-2.3556	-1.9475	-1.6581	-2.6004	-2.8036	-1.6651	-1.4865
-9.0377	-8.3276	-8.7771	-9.056	-9.962	-8.868	-8.7203	-8.8342	-8.96	-9.2704	-8.7655	-9.2083	-9.585	-8.7045	-9.2567	-10.234	-8.783	-8.1462	-8.5586	-9.1884	-9.6468	-8.5083	-9.2435	-10.164	-8.4225	-8.6092	-9.2437	-9.1806	-9.6704	-9.5933	-8.9741	-10.514	-8.0997	-8.5663	-8.7152	-8.3721	-9.049	-10.094	-8.9011	-9.0523	-7.4275	-8.8943	-8.6945	-8.4455	-8.9783	-7.5373	-8.3321	-7.9011	-8.7523	-9.9641
-14.185	-13.729	-14.586	-15.947	-14.406	-14.964	-15.138	-15.043	-15.3	-14.652	-15.478	-13.388	-14.474	-13.974	-14.703	-14.367	-14.75	-13.726	-13.9	-14.644	-15.022	-14.469	-13.368	-15.478	-14.335	-14.593	-15.867	-14.622	-13.775	-14.732	-14.474	-13.711	-14.444	-14.782	-14.477	-14.116	-13.959	-15.411	-14.477	-14.721	-14.213	-12.93	-14.291	-14.054	-15.547	-14.557	-14.764	-13.991	-13.974	-13.904
-12.942	-13.402	-12.845	-12.427	-14.218	-12.548	-13.321	-13.488	-13.157	-13.26	-12.68	-13.464	-13.849	-13.689	-13.89	-12.606	-14.318	-13.529	-13.178	-13.428	-12.736	-12.503	-12.881	-14.089	-13.349	-13.305	-13.094	-14.16	-13.332	-13.002	-12.222	-13.667	-12.607	-12.614	-13.476	-12.221	-12.739	-12.067	-13.117	-13.198	-13.033	-14.281	-12.64	-12.97	-13.236	-13.114	-11.878	-13.138	-11.621	-13.446
9.2288	10.311	8.9516	10.339	8.7629	9.2147	9.952	10.334	10.475	9.9257	10.511	9.8116	9.4687	9.5266	9.1488	9.7512	10.196	10.547	9.3733	10.721	9.9917	11.057	9.8752	10.05	8.568	8.7544	9.7206	8.7784	10.079	9.728	11.061	9.4186	9.2547	9.6602	9.4966	10.233	9.4647	9.0923	10.15	10.436	8.7861	9.4149	9.3592	9.488	9.71	10.287	7.8589	10.698	11.48	9.1022
4.7827	4.8464	4.14	5.3157	5.514	3.9116	5.2643	3.3599	4.2497	4.4631	3.611	3.9019	4.5662	5.3898	4.8076	4.2501	4.6407	3.5673	4.5349	3.1927	3.555	4.5461	4.9501	5.0103	4.5467	4.2019	5.3935	3.082	3.7368	3.9853	4.3335	3.7011	4.2089	3.9369	4.7787	5.5616	6.5115	4.286	3.8809	4.3372	4.5829	4.7547	4.2555	3.5526	4.8703	5.0294	3.5069	4.9576	5.5892	4.107
-5.5314	-4.3912	-4.3776	-4.8797	-3.9247	-4.9188	-4.9011	-4.0212	-5.3663	-4.7379	-5.3458	-5.0824	-4.7277	-4.707	-6.4838	-4.3923	-4.4973	-4.2999	-5.5279	-4.8899	-5.7222	-4.7358	-5.4843	-5.7035	-5.5437	-4.8241	-4.4349	-4.6051	-5.425	-5.073	-5.2224	-5.2997	-4.365	-6.0283	-5.1075	-5.471	-4.262	-5.4711	-4.3746	-4.3844	-5.9906	-5.171	-5.0611	-5.3681	-5.2003	-3.9992	-4.4348	-5.5808	-4.9957	-5.5857
-10.63	-10.193	-10.969	-10.729	-11.451	-10.327	-11.117	-10.87	-10.343	-11.798	-9.6556	-10.288	-11.4	-10.817	-11.759	-10.793	-10.639	-9.3368	-12.375	-10.195	-10.253	-11.387	-10.277	-10.524	-10.744	-10.575	-11.22	-11.527	-11.462	-11.046	-10.872	-10.828	-11.479	-10.105	-10.06	-10.376	-11.019	-10.099	-10.357	-10.509	-10.82	-10.93	-10.946	-11.077	-10.686	-11.231	-11.161	-10.536	-10.075	-11.991
-14.861	-14.738	-16.563	-16.067	-14.164	-13.341	-15.356	-13.268	-14.156	-14.712	-13.758	-13.613	-16.238	-14.96	-14.393	-13.911	-14.651	-14.826	-15.275	-14.251	-14.234	-15.627	-13.504	-14.483	-15.077	-13.415	-14.767	-14.901	-13.977	-15.006	-13.953	-14.414	-14.427	-15.654	-15.22	-14.414	-14.304	-14.643	-15.121	-14.649	-14.059	-14.644	-14.026	-14.544	-13.888	-13.784	-14.636	-15.065	-13.542	-14.516
0.92124	-0.38202	-0.68729	0.0025857	0.31893	-0.08698	-0.43684	-0.7329	-0.42504	0.20472	-0.27266	0.43698	-0.56189	-0.19387	-1.4833	-0.81565	0.54082	-0.021822	-0.97164	0.54585	1.0076	-0.17718	0.48792	0.49842	-0.23541	-0.92515	0.31179	-0.40921	-0.12068	-0.47396	0.70262	-0.76987	0.16215	-0.043977	-1.0546	-1.0231	-0.27446	0.29213	-0.11785	-0.33284	-0.59876	-0.60127	-0.3638	0.15473	0.54146	0.025214	1.3286	-0.68966	0.2422	0.32131
-5.6819	-7.6166	-6.4793	-5.8336	-6.7621	-7.2138	-8.1948	-7.3423	-6.1079	-6.6205	-7.2444	-6.2133	-6.7494	-7.3287	-7.2048	-7.5146	-7.5439	-7.1761	-6.4896	-5.8318	-7.1841	-7.4149	-7.2514	-6.675	-6.6346	-5.8823	-7.2754	-6.6574	-6.6348	-6.8328	-6.0844	-6.0936	-7.1384	-7.4356	-6.4582	-6.028	-6.0246	-6.6847	-7.2994	-6.8524	-7.6174	-6.3753	-8.0003	-6.6741	-6.0092	-5.6811	-5.1011	-6.6724	-7.0741	-7.5003
4.8243	4.5428	5.1959	4.4213	5.129	5.0173	4.4102	5.2037	6.358	5.7961	5.4261	5.3623	4.4209	5.2764	5.6117	5.2865	4.1037	3.9295	5.5352	4.303	4.2484	3.7825	5.0103	5.2583	5.0546	6.9802	5.2509	3.7719	4.1602	5.2051	5.4602	4.9592	5.9948	4.3194	4.908	4.9536	5.376	5.1308	6.1081	5.2459	4.4762	4.4605	5.4382	5.6541	5.7436	4.41	5.7258	5.6815	4.1731	3.7716
-14.101	-12.87	-13.963	-13.584	-12.602	-13.299	-13.161	-12.937	-12.223	-13.737	-12.507	-12.787	-14.021	-13.163	-11.684	-12.955	-11.733	-13.119	-11.765	-12.977	-13.053	-14.029	-12.968	-13.92	-12.809	-12.63	-12.949	-13.158	-13.539	-13.827	-13.067	-12.18	-13.628	-12.939	-13.641	-13.237	-12.655	-14.01	-12.737	-14.154	-14.318	-12.97	-11.497	-13.454	-13.606	-13.092	-13.275	-12.864	-12.188	-12.768
2.2993	2.3434	3.5085	2.1492	2.9789	2.1998	3.1765	2.1926	1.7074	2.2839	1.5757	1.9586	1.8391	1.716	1.5472	2.058	3.0813	2.1584	2.3406	3.6379	0.78185	3.3688	3.4581	2.864	2.949	3.0072	2.5618	2.7668	2.9047	1.7895	2.9948	2.7213	2.3786	2.0241	2.2733	2.1409	1.7315	2.6137	3.5307	2.7523	2.96	3.5013	2.3853	2.415	2.0683	3.0516	2.365	2.3341	2.3327	2.7759
8.9769	8.3991	7.9558	8.2259	8.7174	8.7856	9.222	9.1001	7.1069	9.2838	8.7321	9.0452	7.4726	8.9773	8.3416	9.0211	8.6216	8.8847	8.8441	8.7534	8.2477	8.8711	7.7567	7.8935	7.6075	8.274	8.8514	9.8288	7.739	8.1605	9.5866	9.6267	8.4227	9.8505	8.3366	7.9892	8.7512	7.7062	8.0803	9.3288	7.5491	8.8802	9.3568	8.3851	7.9296	9.4369	8.7861	9.6447	8.9176	8.3313
10.649	10.068	9.6303	9.3546	10.036	8.7933	9.2289	9.3755	10.037	9.7233	9.5503	9.4418	10.254	9.6517	10.426	8.378	10.325	9.5398	8.8504	9.7372	9.2513	10.512	10.314	9.4335	10.513	10.574	10.449	10.857	9.4229	9.4943	9.6418	10.254	9.8427	10.044	8.4698	9.9678	9.584	8.6711	10.356	10.239	10.146	8.6309	9.3773	9.2054	9.5815	9.7921	10.58	11.053	10.405	9.6995
-10.563	-9.8644	-11.242	-9.9301	-10.454	-9.8528	-11.358	-10.299	-10.493	-10.648	-11.305	-10.624	-10.877	-10.577	-11.766	-11	-10.962	-11.644	-10.698	-11.017	-10.75	-11.363	-10.192	-10.434	-11.436	-11.383	-10.98	-10.259	-10.608	-12.468	-10.352	-10.07	-9.7586	-10.147	-10.551	-10.557	-11.818	-9.7397	-10.962	-11.714	-10.901	-11.244	-10.144	-9.9416	-11.268	-11.253	-12	-11.355	-10.549	-10.945
-3.6535	-5.0538	-2.3153	-4.3628	-3.2729	-2.9165	-1.2254	-2.8264	-1.185	-2.9688	-2.5494	-3.7907	-3.5839	-2.8295	-3.0638	-3.7274	-3.7733	-2.3227	-2.5849	-2.4137	-3.1643	-2.9148	-2.6837	-2.9812	-4.6702	-3.1141	-3.1853	-3.3462	-3.9874	-3.1752	-2.9131	-3.1641	-3.1138	-1.9438	-3.957	-3.3844	-3.0575	-3.4389	-3.2996	-2.58	-3.0623	-3.6749	-3.9448	-2.7716	-4.1102	-4.0889	-2.7586	-2.6642	-2.75	-3.1445
-15.103	-15.401	-13.761	-14.229	-15.142	-14.692	-12.786	-15.666	-14.872	-14.213	-13.731	-14.831	-14.549	-15.034	-14.474	-13.324	-14.116	-13.579	-14.378	-14.561	-14.536	-13.207	-13.994	-14.885	-13.687	-15.395	-13.868	-15.325	-13.994	-13.463	-14.149	-14.313	-14.289	-15.464	-13.957	-13.424	-13.595	-14.56	-13.407	-14.127	-14.563	-14.648	-12.768	-14.965	-14.666	-14.848	-14.598	-14.571	-15.669	-14.124
-2.8474	-2.0024	-3.3017	-2.7756	-2.6475	-1.6424	-1.9217	-0.85496	-2.5396	-2.0076	-2.1514	-1.5851	-3.2616	-2.8917	-1.9491	-2.0176	-2.1816	-3.2314	-2.9536	-2.7201	-1.7078	-1.6708	-3.7317	-2.4148	-3.5482	-3.2431	-2.1285	-2.7271	-2.7503	-2.0974	-2.3908	-2.8813	-1.557	-1.9355	-1.6146	-2.2745	-2.9734	-3.2656	-2.4014	-2.8417	-2.7857	-2.5547	-1.5341	-1.4973	-3.225	-4.0756	-1.7672	-2.6443	-2.6493	-2.546
-13.133	-12.675	-13.786	-13.09	-12.255	-12.891	-13.083	-11.861	-13.876	-12.946	-13.039	-13.122	-14.301	-13.612	-13.355	-12.486	-13.218	-11.291	-12.875	-13.828	-13.344	-12.223	-14.038	-12.603	-12.312	-11.361	-12.692	-12.617	-11.988	-12.577	-13.204	-13.091	-12.292	-12.878	-12.532	-12.013	-11.773	-13.095	-12.512	-12.778	-12.907	-13	-13.126	-13.063	-13.076	-13.408	-13.785	-12.445	-12.151	-13.484
-21.6	-21.617	-22.283	-20.175	-20.822	-20.974	-20.066	-21.033	-20.188	-20.337	-21.439	-21.188	-20.386	-19.838	-22.808	-21.935	-21.103	-20.838	-20.623	-20.553	-22.15	-20.911	-21.176	-21.105	-19.204	-21.413	-20.858	-21.538	-20.573	-21.053	-21.339	-20.447	-19.766	-20.933	-20.08	-20.507	-20.241	-21.3	-20.523	-20.147	-20.785	-21.551	-21.175	-21.086	-20.875	-19.965	-20.282	-20.675	-21.818	-20.656
-22.465	-21.892	-21.765	-20.91	-21.539	-21.291	-22.791	-21.136	-22.456	-22.825	-22.532	-22.154	-21.097	-23.132	-23.417	-20.922	-21.819	-21.801	-23.33	-22.648	-22.05	-21.335	-22.834	-22.901	-22.843	-23.043	-22.932	-22.654	-22.195	-21.567	-21.855	-21.797	-22.069	-22.95	-22.523	-22.296	-22.931	-21.837	-21.726	-23.199	-23.083	-23.183	-22.273	-21.908	-21.69	-22.399	-22.638	-22.965	-22.163	-22.173
-2.706	-1.6542	-1.7907	-3.3086	-3.3093	-2.911	-2.2502	-2.4274	-2.266	-1.8896	-2.1306	-2.2131	-3.248	-4.0722	-3.0015	-2.45	-3.1861	-2.8086	-2.1685	-2.2703	-2.0629	-2.5705	-3.9457	-3.1537	-2.8005	-3.4869	-2.3782	-2.6047	-2.3431	-1.8076	-3.1174	-2.5606	-1.7446	-3.4544	-2.9224	-3.1305	-2.9993	-3.0962	-2.459	-3.9105	-2.6742	-2.2656	-2.4404	-2.2371	-2.3464	-3.7989	-1.5044	-2.1036	-3.6704	-2.4275
-21.932	-21.944	-21.564	-22.522	-22.233	-21.908	-21.953	-22.551	-22.582	-22.055	-22.516	-22.07	-22.161	-21.478	-22.66	-22.324	-22.431	-21.713	-20.746	-21.655	-23.793	-23.263	-21.929	-22.635	-22.4	-21.853	-21.893	-22.714	-22.431	-22.16	-20.783	-22.112	-22.553	-22.344	-22.065	-22.511	-23.451	-21.974	-22.635	-21.924	-21.991	-22.198	-21.911	-21.98	-21.9	-23.168	-21.643	-21.32	-21.6	-22.407
-0.90713	-2.0798	-0.63936	-1.0977	-1.8516	-1.1775	-1.1783	-3.256	-0.61951	-1.1498	-1.6289	-2.6266	-2.5869	-0.90732	-1.456	-0.84102	-1.2754	-1.0281	-1.1052	-1.3715	-1.4165	-0.68618	-1.6729	-1.3412	-2.2705	-0.67278	-1.7671	-2.5999	-2.0375	-0.95953	-2.1037	-0.71717	-1.1112	-0.99027	-1.3709	-2.5007	-2.5623	-0.81247	-2.4608	-1.5391	-2.2026	-1.6075	-2.538	-1.5305	-1.8621	-1.7841	-0.96883	-1.3071	-0.87066	-1.2397
-14.797	-15.647	-15.583	-14.274	-14.217	-14.736	-15.157	-16.027	-14.548	-14.601	-14.701	-15.302	-14.443	-14.613	-14.138	-13.752	-15.616	-14.04	-13.765	-14.858	-14.745	-14.829	-14.172	-14.953	-15.641	-14.606	-14.816	-14.796	-14.857	-14.885	-14.49	-14.716	-13.522	-14.993	-14.224	-13.979	-14.856	-15.007	-14.306	-14.58	-15.22	-14.383	-14.91	-14.332	-14.537	-14.242	-14.306	-14.688	-14.841	-13.875
-20.565	-22.231	-20.408	-21.922	-20.617	-21.509	-21.355	-21.308	-20.651	-21.034	-20.198	-20.877	-20.256	-21.102	-21.287	-21.302	-20.075	-21.118	-20.578	-20.979	-20.672	-20.512	-22.053	-20.98	-21.05	-21.175	-20.357	-19.749	-20.578	-20.225	-21.176	-21.006	-20.482	-20.352	-21.512	-21.255	-20.647	-19.841	-21.921	-20.359	-20.958	-20.987	-19.735	-20.634	-19.965	-22.144	-20.924	-21.82	-21.022	-21.742
6.7654	6.9318	6.6618	7.601	7.8326	6.315	7.0718	6.1581	6.929	6.0245	8.1027	5.8765	6.2719	5.8494	7.1181	6.5821	6.4348	7.3995	7.4978	6.3724	5.8836	7.572	6.0324	7.6097	6.1151	5.9872	6.7483	7.3011	6.987	6.9743	6.5787	6.0846	6.2145	6.8709	6.7641	7.1005	7.1044	7.4118	7.6044	6.1739	6.6967	6.5686	5.8179	6.6776	7.5009	6.0596	6.7138	6.7049	6.6981	7.0031
-13.017	-11.732	-11.779	-10.592	-10.081	-11.818	-12.111	-11.2	-10.731	-12.105	-12.776	-12.01	-10.259	-11.395	-11.116	-10.895	-11.28	-12.133	-12.025	-10.003	-11.254	-11.807	-11.999	-12.352	-11.564	-12.449	-11.044	-12.548	-10.392	-11.358	-12.059	-10.858	-12.932	-10.536	-11.649	-11.167	-11.495	-10.731	-11.752	-12.3	-10.739	-11.609	-11.595	-11.072	-9.9402	-11.702	-11.091	-11.901	-12.302	-11.302
-14.317	-13.139	-13.186	-12.815	-11.698	-13.68	-12.97	-12.92	-13.087	-12.697	-13.01	-14.362	-13.968	-12.955	-12.091	-13.858	-14.352	-12.832	-12.872	-12.952	-12.81	-12.774	-12.864	-13.05	-12.524	-11.901	-13.241	-13.799	-12.5	-12.75	-13.231	-12.561	-13.436	-13.978	-13.623	-12.654	-13.177	-13.066	-13.024	-12.701	-13.039	-11.807	-12.788	-13.119	-13.423	-12.674	-12.963	-12.753	-12.334	-13.622
-12.887	-13.068	-14.123	-13.457	-12.561	-12.486	-12.051	-12.771	-12.824	-11.405	-12.936	-12.736	-13.656	-13.288	-12.463	-13.105	-12.983	-12.444	-13.215	-12.609	-13.389	-13.135	-12.122	-12.804	-12.475	-13.04	-12.205	-12.875	-12.241	-12.373	-12.546	-11.341	-12.195	-13.277	-13.501	-13.425	-13.301	-12.859	-13.244	-12.665	-12.386	-12.625	-12.921	-13.803	-12.181	-12.564	-13.245	-13.431	-12.035	-13.864
-14.128	-13.044	-12.591	-12.186	-13.299	-11.453	-12.616	-13.744	-12.318	-12.609	-12.718	-12.574	-13.387	-11.689	-12.097	-11.968	-13.207	-13.843	-13.144	-12.124	-12.729	-11.926	-13.692	-13.054	-12.711	-12.404	-13.087	-12.828	-12.483	-13.923	-12.688	-12.884	-12.464	-12.727	-12.574	-12.762	-13.23	-12.049	-13.054	-12.396	-12.507	-12.51	-12.562	-13.59	-12.486	-12.603	-12.012	-14.115	-11.845	-11.912
-21.113	-21.451	-21.867	-21.987	-20.864	-21.931	-24.205	-23.271	-22.631	-22.973	-22.185	-22.191	-22.861	-21.698	-20.84	-20.898	-21.236	-22.293	-22.162	-22.291	-22.223	-22.111	-21.932	-22.495	-22.378	-21.185	-22.777	-22.619	-22.009	-22.137	-21.854	-22.627	-22.514	-21.299	-22.726	-22.409	-22.936	-22.567	-21.555	-23.046	-20.807	-21.228	-23.273	-22.098	-21.807	-21.902	-22.128	-20.748	-21.821	-22.111
-10.834	-11.395	-11.676	-11.847	-10.855	-11.783	-10.218	-10.959	-10.701	-11.964	-11.54	-11.671	-10.074	-10.84	-11.188	-11.143	-11.561	-10.954	-10.849	-10.45	-12.34	-10.283	-11.316	-11.824	-11.778	-10.522	-11.075	-10.998	-12.129	-10.776	-10.741	-12.04	-11.477	-11.288	-11.793	-11.356	-10.914	-11.141	-10.986	-11.287	-11.523	-11.708	-10.939	-11.219	-10.688	-11.131	-11.937	-11.116	-10.628	-12.069
-22.476	-22.217	-22.093	-21.12	-22.5	-21.568	-22.74	-23.085	-22.596	-21.475	-20.911	-22.735	-22.203	-21.401	-20.821	-22.731	-21.913	-21.823	-22.325	-22.598	-22.742	-21.705	-22.82	-22.685	-23.196	-22.829	-22.185	-21.029	-22.689	-22.127	-23.085	-23.831	-22.295	-23.135	-21.782	-22.799	-23.072	-21.579	-21.975	-21.797	-22.703	-22.158	-21.722	-23.236	-21.918	-22.295	-21.57	-21.77	-22.229	-22.865
-10.916	-10.705	-12.201	-11.075	-11.704	-11.758	-11.75	-11.491	-12.415	-11.523	-12.36	-10.983	-11.897	-11.622	-11.146	-11.601	-11.893	-10.956	-11.032	-10.852	-12.562	-10.944	-11.878	-11.429	-12.006	-11.955	-11.454	-11.428	-12.5	-12.866	-11.231	-12.448	-11.704	-12.697	-12.154	-11.34	-12.026	-10.87	-10.957	-12.626	-12.037	-12.216	-11.314	-11.999	-11.743	-12.216	-11.755	-11.968	-10.516	-11.939
-6.1964	-6.5053	-5.9784	-6.9164	-5.9581	-6.8134	-5.5701	-6.5072	-5.7118	-7.0421	-6.407	-6.3373	-5.9935	-6.8044	-7.1021	-6.1895	-6.1502	-6.9665	-6.8655	-6.6014	-6.8889	-7.1309	-7.0596	-5.916	-5.6693	-5.5197	-5.7072	-6.5982	-6.546	-7.7327	-8.0028	-5.6849	-6.7481	-7.0235	-6.996	-5.742	-6.4879	-7.8151	-6.0661	-6.7863	-6.9598	-6.2992	-5.7759	-7.2702	-7.8515	-7.1054	-6.3871	-6.4551	-6.4072	-6.2094
9.7711	9.05	11.062	10.067	9.57	9.8467	10.974	10.609	9.9011	9.5755	9.7058	10.416	9.8576	10.315	10.396	10.314	9.891	10.779	9.1214	9.6708	9.2231	10.631	8.5939	9.8558	10.064	10.487	9.0798	10.889	8.7251	8.4538	9.6654	10.099	10.229	10.003	9.7171	9.9915	9.1091	9.7167	9.6173	9.5364	9.8599	9.4389	9.9802	10.05	10.042	9.7766	9.9212	9.967	9.9644	10.114
-5.2621	-3.5224	-3.8473	-3.3008	-3.4287	-2.459	-4.421	-3.9815	-3.4227	-3.3291	-5.1266	-3.7079	-4.4062	-3.6559	-2.4223	-4.5791	-3.2063	-4.8245	-3.1156	-4.4593	-4.1827	-3.7443	-5.1902	-3.657	-4.1331	-3.6703	-3.4556	-3.4242	-3.9336	-2.7398	-4.6772	-4.6447	-2.7558	-4.2128	-3.4356	-4.1296	-3.8491	-3.5192	-4.0844	-4.3289	-3.9971	-3.6447	-2.5316	-3.2784	-3.6592	-2.6153	-5.1528	-4.0244	-4.0837	-4.201
-8.4909	-8.0297	-8.2293	-8.7345	-7.6718	-8.3569	-8.8625	-9.4322	-9.1087	-9.3241	-9.2782	-9.4473	-8.6336	-8.7953	-9.414	-9.9615	-8.8108	-8.0275	-9.6966	-7.93	-8.6732	-9.8128	-8.4206	-9.9597	-9.2608	-9.8912	-9.5741	-8.762	-8.4172	-8.9172	-8.2863	-9.2802	-8.5617	-10.388	-8.7	-9.9054	-8.8516	-8.9487	-8.8953	-7.9616	-8.2016	-9.111	-9.6272	-9.0885	-8.1836	-9.2319	-9.7495	-10.283	-9.6053	-10.55
8.3311	8.4416	9.6485	8.7354	8.3297	8.3488	8.847	7.899	8.9631	9.2656	8.5691	9.3336	8.644	8.5546	9.3822	8.9999	7.9784	9.0667	6.9068	9.6471	9.0508	9.37	8.6962	8.9196	8.8543	7.8776	8.9312	8.1345	8.5935	9.531	9.2078	8.783	8.4189	7.9763	8.2029	8.7977	8.4521	8.8806	7.2108	9.4262	8.2805	8.6338	9.6729	8.4886	8.3312	7.7904	9.2925	8.7965	9.3482	8.8425
-11.055	-10.861	-10.649	-8.8163	-11.089	-11.579	-11.705	-10.911	-10.305	-11.253	-11.569	-10.715	-11.243	-10.801	-11.055	-9.2308	-10.174	-10.998	-11.599	-9.6306	-9.2034	-9.6837	-10.64	-10.615	-9.1675	-10.705	-10.881	-11.48	-10.656	-11.297	-11.641	-10.889	-10.736	-11.875	-10.464	-11.668	-10.274	-12.094	-10.886	-11.381	-9.1547	-10.085	-10.452	-11.403	-10.477	-11.331	-9.925	-10.455	-10.421	-11.233
1.6836	-0.38113	-0.20603	-0.16991	1.3511	0.16738	-0.13389	-0.63527	0.18427	0.2012	0.47037	0.69754	0.46072	0.62458	0.32508	0.00064948	-0.70706	-0.58623	-0.83176	-0.17625	-1.2326	0.22938	-0.0067732	0.062404	-1.0482	0.26538	0.062645	-1.1171	0.22437	-1.101	0.26112	-0.34468	0.10328	-0.43259	0.67438	0.41653	-0.32261	-0.69417	-0.57593	0.65464	1.0025	0.23563	0.041992	-0.097275	0.29924	-1.153	-0.24181	0.025653	-0.12092	-0.19915
0.75698	-0.098483	0.41373	0.028994	0.1083	1.2618	0.40576	0.23593	1.6925	-0.51583	-0.79653	0.4046	0.48046	0.45463	0.14511	-1.1188	-0.049192	0.2925	0.058802	-0.29952	-0.16789	-0.74668	-0.7126	0.60863	0.25927	0.81725	1.1488	0.9821	0.84271	-0.51668	-0.60922	-0.4535	0.26306	0.40368	0.54682	0.04445	0.28727	-0.76263	1.2418	0.91805	-0.4608	0.10149	0.66589	-0.057694	1.6947	1.4652	1.2905	0.67411	-0.078906	0.86245
-12.743	-12.426	-12.799	-12.29	-12.602	-13.398	-13.415	-11.901	-12.3	-12.382	-12.12	-12.15	-13.351	-11.925	-12.883	-13.913	-12.957	-13.249	-12.337	-11.577	-13.611	-12.532	-13.07	-14.11	-12.453	-11.701	-12.162	-12.528	-12.486	-13.355	-13.179	-11.888	-13.024	-13.566	-13.166	-12.844	-12.914	-13.904	-13.353	-12.266	-11.991	-12.628	-11.855	-12.27	-12.91	-12.643	-12.792	-13.131	-12.287	-12.948
8.8207	8.679	9.1811	8.644	8.9051	8.2264	10.411	9.3937	7.8201	9.4483	8.3771	8.1454	8.2802	8.619	8.8968	9.285	8.5214	8.9343	8.2327	8.5998	8.2837	8.4232	9.1786	8.7662	6.8227	8.906	8.7307	8.6122	8.4309	8.595	7.7993	8.3058	8.5274	8.8961	8.8051	7.8154	8.4859	8.9129	8.8295	8.5457	7.1529	9.0395	8.8859	9.2912	8.6094	9.8802	8.6547	8.6672	7.7812	9.196
-8.9318	-8.1189	-7.9938	-8.6528	-8.8724	-9.8078	-7.6995	-9.1059	-8.0845	-10.166	-8.6669	-9.4654	-8.2664	-8.737	-9.9323	-8.6014	-8.0524	-9.0889	-9.0497	-8.2417	-9.7288	-8.9828	-8.6471	-8.9632	-8.3764	-8.9427	-8.5114	-9.2666	-7.8862	-9.4467	-9.3585	-8.5574	-8.9474	-7.9322	-8.2412	-9.5928	-8.4436	-10.114	-9.0288	-8.1744	-8.7934	-9.5762	-9.2072	-9.7086	-8.3565	-9.0819	-8.8176	-8.4762	-9.2562	-9.033
9.2179	8.2062	7.8378	8.2546	9.0498	8.0178	7.0123	8.0899	8.5399	7.3038	7.7284	7.1494	8.3037	8.0072	7.5483	8.5012	8.0582	7.8862	7.7508	7.3014	8.8073	7.2612	7.1016	7.6474	7.0013	10.23	7.4357	8.6355	8.0932	8.5722	7.8944	8.331	7.8862	8.5325	8.9569	7.9251	8.0057	8.3218	10.011	8.7117	7.7613	6.6318	6.7437	6.3845	8.3004	7.7818	8.0415	7.9411	7.4684	8.8991
-1.4666	-2.353	-0.72144	-2.1983	-0.91039	-1.1066	-1.5516	-0.68598	-0.86688	-1.7514	-0.87309	-1.7271	-2.113	-1.2171	-1.9951	-0.22209	-1.8049	-1.2875	-2.7969	-0.9483	-0.24961	-1.3728	-0.29675	-2.0014	-1.6756	-1.01	-1.6981	-0.46852	-2.0707	-1.159	-1.3028	-2.0924	-0.50034	-1.7748	-1.1296	-0.22953	-2.4387	-1.9946	-2.2909	0.37276	-0.084182	-0.55093	-1.3967	-0.12122	-2.4597	-0.97424	0.13576	-1.3126	-1.5222	-1.2466
1.4709	2.1477	1.7621	0.81986	0.86639	2.3379	1.102	2.0854	2.0993	1.705	0.93882	1.7971	1.3586	2.7725	1.7037	2.1797	1.08	1.1808	1.3583	1.6881	2.3248	0.59203	1.2778	0.76535	1.6615	2.8672	0.70509	2.0214	1.6156	1.5556	1.6793	1.6195	1.8239	1.7804	1.0407	1.2967	2.9173	0.93389	1.5935	2.0454	2.1056	1.1604	1.1236	2.4318	1.0946	2.2953	2.2243	1.5575	1.3426	1.1642
-6.4698	-5.3351	-5.8251	-4.9611	-4.927	-4.6641	-5.0116	-5.1721	-6.1202	-6.7519	-5.8994	-5.0987	-6.4439	-5.875	-4.9147	-5.0538	-5.5016	-6.1276	-5.7378	-5.6504	-6.3964	-4.6074	-4.7948	-5.9154	-6.2371	-5.6782	-6.0437	-5.6631	-4.9553	-5.6504	-5.3429	-5.9721	-5.3346	-4.6258	-6.3003	-5.9886	-5.9771	-5.5811	-5.3813	-5.893	-6.0788	-5.9918	-5.0525	-5.3233	-6.5167	-5.8615	-5.8862	-5.6559	-5.0084	-5.879
-21.965	-22.408	-23.499	-22.645	-21.701	-21.789	-21.477	-21.891	-22.28	-22.607	-22.625	-22.69	-21.648	-22.496	-22.658	-21.867	-21.793	-22.66	-22.655	-21.611	-22.161	-22.532	-22.971	-22.383	-21.142	-21.727	-22.556	-21.657	-21.623	-22.988	-22.624	-22.101	-23.61	-21.821	-21.738	-22.475	-22.516	-23.157	-21.853	-23.12	-22.995	-22.443	-23.122	-21.664	-21.91	-22.483	-21.328	-22.049	-21.849	-22.452
-2.8724	-4.1503	-3.9693	-2.9281	-4.148	-3.4911	-2.4848	-3.8675	-4.4292	-3.2804	-4.5883	-4.623	-3.9526	-3.2528	-3.3616	-4.6754	-2.7274	-3.5608	-3.2764	-4.6893	-4.2603	-3.8155	-2.4182	-4.2342	-4.0267	-3.6014	-3.8745	-3.65	-4.5596	-3.9078	-4.266	-3.7873	-3.8832	-4.3503	-3.8493	-3.8852	-4.2209	-4.1493	-5.2543	-3.9515	-3.4714	-3.1576	-3.3466	-3.0943	-2.961	-3.5965	-3.7169	-3.7333	-3.827	-2.437
-15.494	-14.4	-13.699	-15.232	-15.196	-16.005	-14.642	-14.235	-13.952	-14.826	-13.29	-15.738	-14.572	-13.92	-13.576	-14.116	-13.941	-14.439	-14.551	-13.319	-14.016	-14.988	-15.919	-14.959	-15.081	-14.417	-13.826	-14.03	-14.788	-14.719	-13.684	-14.494	-14.51	-13.526	-14.619	-14.712	-14.887	-14.492	-14.565	-13.953	-14.702	-14.744	-14.38	-14.47	-14.801	-14.589	-14.667	-14.793	-13.722	-14.36
-0.64575	-0.52968	-0.159	-0.93185	0.6507	-0.79352	-0.44904	0.95783	-0.58587	-0.94246	0.09699	-0.33394	0.81099	-0.68167	-0.39059	0.19728	-0.20531	-0.589	-0.59077	-0.085936	0.098894	0.041335	0.6422	0.40086	0.5982	0.27951	-1.3671	0.11497	0.09962	-0.56879	-1.1075	-1.6135	0.64197	-0.38059	-0.075203	-0.58022	0.083567	-0.35469	-0.25992	-0.15913	0.91619	1.0069	0.48229	-0.34621	0.3026	-0.73943	0.38023	0.61994	-0.34298	-0.62736
-14.643	-13.918	-14.453	-14.415	-13.751	-14.45	-14.036	-14.509	-14.056	-12.756	-14.561	-13.811	-13.948	-14.192	-14.411	-14.352	-13.689	-15.69	-13.661	-12.716	-13.531	-13.674	-13.532	-14.808	-14.446	-12.887	-13.733	-13.587	-13.244	-14.872	-13.544	-14.297	-13.242	-14.133	-13.049	-14.25	-14.119	-13.314	-13.393	-13.645	-13.205	-14.119	-13.231	-14.669	-13.273	-15.07	-13.829	-14.077	-14.766	-13.953
-4.6906	-2.2061	-4.6683	-2.8024	-3.3706	-4.3878	-3.2381	-2.5037	-4.2061	-3.2989	-3.3578	-2.3342	-4.3864	-3.8514	-1.8862	-3.9494	-3.9802	-4.2356	-3.0153	-4.0871	-3.9788	-3.2549	-4.5021	-3.793	-3.6523	-3.6793	-4.5886	-3.5793	-3.2804	-4.195	-3.9927	-4.4415	-2.5066	-3.4405	-3.7127	-3.4539	-3.2296	-3.5596	-3.1625	-4.489	-4.1448	-3.9092	-3.5711	-3.3205	-3.7334	-3	-3.445	-3.5608	-3.6792	-3.3661
0.44712	0.68133	0.2288	-0.11421	0.23292	0.45599	-0.51139	-0.47139	-0.13607	0.40636	0.41703	-0.25415	-0.030558	-0.20388	-0.11776	0.79112	-0.2342	-0.23754	-0.28838	-0.86241	-1.007	-0.81315	-0.32958	-0.079472	0.63374	0.34404	-0.13184	-0.038413	-0.25036	0.67016	-0.81732	-0.22935	0.22967	0.88685	0.26485	0.76568	0.30781	-0.85588	-0.38863	-0.21715	0.32332	0.10583	0.046611	-0.072999	0.2456	0.1934	0.26204	0.34769	-0.21971	0.069724
8.4539	7.8398	8.0959	8.0043	9.4421	9.0679	8.7414	9.0353	8.7587	9.5063	8.3325	9.0769	10.622	8.7945	9.5063	9.4518	9.6201	8.0757	9.9789	9.3191	8.0985	9.0622	8.5312	7.8337	9.348	8.6785	8.9813	8.9736	9.6667	9.0308	8.6915	8.1624	8.906	9.3601	8.8404	9.6992	8.6136	8.0366	8.9022	8.4942	7.998	8.4269	9.5234	9.1397	8.6732	8.4828	8.7177	8.9887	7.3228	8.8119
-0.69885	-0.91959	-0.76671	-0.5527	-1.7759	-1.016	-1.9246	-1.2426	-2.1004	-2.4683	-2.3225	-0.73824	-1.0702	-1.7051	-2.1177	-1.7542	-2.5322	-1.7226	-0.24846	-1.7094	-1.1787	-0.74102	-1.3347	-0.67733	-0.086356	-1.2166	-0.15372	-0.15774	-1.1635	-0.96405	-1.7653	-1.0005	-0.82055	-2.3481	-0.36928	-1.5902	-1.548	-1.757	-1.525	-1.9776	-1.2346	-1.4158	-2.1826	-1.7752	-1.3115	-1.0322	-1.4096	-1.6313	-0.61243	-1.0447
4.4008	5.6525	4.4437	5.0203	4.462	4.9602	4.8922	5.1145	5.4075	5.3883	5.0555	5.5678	5.206	4.9124	5.9187	5.4384	4.9928	5.1101	4.6036	5.0424	4.7642	5.5343	5.6692	4.6949	4.8332	4.6058	4.0083	5.8312	4.8387	5.5132	5.597	4.6631	6.1019	5.1851	4.5246	4.1329	4.3859	4.8088	5.567	5.4099	5.3282	4.924	4.6764	5.8298	4.8447	4.5931	6.0542	5.203	4.8397	4.8253
-9.8016	-9.9828	-10.229	-10.18	-9.7206	-10.013	-10.293	-9.8262	-11.222	-11.152	-9.2789	-9.8278	-9.3929	-9.7031	-9.8162	-9.5261	-10.238	-9.8441	-10.239	-9.1065	-11.521	-10.73	-9.6734	-8.9865	-9.7194	-9.7393	-10.162	-10.917	-10.876	-10.196	-9.5084	-10.16	-10.224	-9.9147	-10.255	-9.7986	-10.086	-10.563	-9.6092	-10.634	-9.845	-9.1722	-9.7246	-11.643	-9.4886	-10.426	-11.975	-9.6868	-11.232	-10.418
-15.18	-14.861	-16.051	-14.064	-14.728	-14.265	-15.049	-15.118	-13.87	-12.976	-14.793	-14.616	-14.899	-14.801	-15.088	-13.23	-14.609	-14.771	-14.737	-14.457	-14.242	-15.458	-14.752	-14.944	-14.451	-15.284	-13.546	-14.826	-14.9	-14.256	-14.394	-14.317	-14.521	-13.275	-14.305	-15.197	-14.941	-14.199	-14.827	-14.82	-14.967	-14.629	-13.62	-15.058	-13.864	-14.708	-14.047	-15.139	-14.953	-13.547
8.5919	7.651	8.3897	8.8987	9.196	8.0099	7.5814	8.34	8.8447	8.5831	8.9564	9.9801	9.2192	9.1704	7.7275	8.0306	8.7104	8.1538	8.4775	8.2368	8.3336	9.2415	8.674	8.8568	8.6287	7.5751	8.6557	8.0363	9.0359	8.2143	8.2732	8.9838	8.4078	8.7428	9.4469	8.9061	9.4184	9.15	9.285	9.4009	8.4964	10.136	8.5119	9.5378	7.9516	9.0257	8.1083	8.7853	7.9281	7.9301
6.8248	7.3238	6.8345	7.6031	6.9473	5.8192	6.2192	7.4179	7.2179	7.7647	7.4055	7.64	6.6425	6.8807	6.4671	5.6671	6.5285	6.4709	7.3224	6.536	7.5851	5.8115	6.3299	6.771	6.6696	6.5432	6.8604	7.5979	7.1398	6.2693	6.1425	6.2999	6.3404	6.5445	7.3154	6.8401	6.4677	6.7546	6.7997	6.3726	6.6177	6.5055	6.719	7.7391	7.4077	7.1126	7.0842	6.8397	5.7955	6.6002
8.3006	8.2257	9.1866	9.1046	8.1526	7.6987	8.1352	7.9529	8.7527	8.7789	9.1612	6.9953	9.6028	8.0299	8.3296	8.61	8.8875	8.4385	6.5329	8.1936	8.7034	7.9444	8.702	7.804	8.22	8.5065	8.7741	7.8242	8.8887	9.0494	9.1421	9.0589	8.2942	9.7645	7.695	9.001	9.5346	7.8655	8.9479	9.1663	9.172	8.8364	8.5184	7.8686	7.4384	8.8609	9.3755	9.3237	8.5866	8.8818
-14.145	-14.564	-14.482	-14.602	-14.692	-14.544	-14.119	-13.407	-15.514	-14.19	-14.491	-13.384	-14.827	-14.134	-14.198	-15.329	-12.936	-14.005	-13.379	-14.494	-14.545	-14.078	-15.296	-14.676	-13.666	-13.663	-13.782	-13.749	-14.103	-14.334	-15.539	-14.531	-15.623	-15.243	-14.885	-14.283	-14.231	-13.682	-15.105	-15.413	-13.948	-16.276	-15.189	-14.528	-14.688	-14.602	-14.189	-13.811	-13.914	-13.796
5.8907	6.2601	7.3832	7.6995	6.8069	8.162	6.3009	6.9486	7.4509	6.6491	6.1015	7.619	7.0285	6.7767	6.9542	6.6117	6.9414	6.0767	7.0218	6.5296	7.43	7.2273	7.364	7.5502	6.5974	5.9252	6.7688	5.1436	7.186	8.1874	7.9453	7.5309	7.1656	7.8193	5.9475	6.6243	7.1575	4.6397	7.4873	7.2106	7.4951	6.8668	6.4007	7.0936	7.3075	6.1131	6.5645	7.3899	5.8323	7.027
-1.6027	-1.3687	-0.88371	-2.5201	-2.473	-1.6729	-1.0632	-1.2163	-2.0756	-1.9932	-2.2248	-1.3691	-0.24725	-1.2924	-0.066746	-1.4044	-0.85622	-0.47089	-0.28081	-1.7788	-1.5158	-1.1043	-0.49988	-1.7436	-1.0209	-2.3124	-1.2416	-1.9116	-0.59003	-1.5907	-2.6434	-1.6912	-1.099	-1.3952	-1.8896	-1.5321	-1.3672	-1.1439	-1.3967	-0.43846	-0.22085	-0.85248	-1.6232	-1.3345	-1.4526	-2.1268	-1.5908	-1.9437	-0.70304	0.10587
-0.61569	-1.1458	-0.39771	-1.7062	-1.3076	-0.35355	-1.2048	-0.79617	-1.6872	-1.0711	-2.0808	-2.5161	-1.991	-2.0782	-0.96739	-0.93046	-1.1324	-1.1579	-1.8031	-1.3356	-2.1059	-0.937	-1.7634	-1.3849	-2.0897	-0.88884	-2.3291	-0.98421	-1.8882	-2.5984	-2.1406	0.095028	-0.63276	-1.5679	-0.6121	-0.68918	-1.4511	-1.112	-1.3117	-1.2003	-1.9806	-1.2407	-1.5587	-0.63706	-0.54886	-0.879	-2.5042	-1.134	-1.0299	-1.3828
1.5628	0.69332	-0.13834	-1.3422	-0.087884	0.83216	0.9107	0.53143	-0.70563	-1.0037	-0.17306	-0.26682	-0.51344	-0.111	-0.79265	-0.98032	0.12752	-0.6071	0.035319	0.49373	-0.046426	-0.90431	0.36777	-1.3621	-0.80312	0.13452	-0.076679	-1.2266	-0.13181	-1.0379	-0.12757	-0.38785	-0.57336	-0.48764	-1.0619	-0.53099	0.26732	-1.2607	-0.57888	-0.40176	0.09414	0.70729	-0.56975	-0.022267	-1.2327	-1.1782	-0.28247	0.40014	-0.8364	0.4312
-13.349	-12.717	-13.032	-13.739	-12.091	-12.753	-12.508	-12.131	-12.722	-12.856	-13.195	-13.633	-14.099	-13.351	-11.474	-13.251	-13.271	-12.37	-12.527	-13.898	-13.378	-13.053	-13.89	-13.406	-12.04	-12.828	-12.804	-12.14	-12.232	-12.556	-12.314	-12.875	-12.202	-11.64	-12.306	-12.991	-13.156	-13.314	-12.564	-12.791	-12.527	-13.093	-14.03	-12.815	-13.58	-12.287	-13.202	-12.878	-13.064	-13.619
-3.8341	-4.5899	-4.9451	-3.818	-4.6086	-4.4099	-5.8085	-3.4398	-4.7617	-4.5637	-4.2789	-4.6347	-4.0872	-5.7709	-3.9735	-4.4574	-4.3701	-5.0534	-3.8558	-3.8124	-4.1739	-4.316	-3.6052	-3.8218	-4.6227	-3.8165	-3.7091	-3.5425	-4.2985	-3.4317	-4.7351	-4.9489	-4.9761	-4.4012	-2.8775	-3.8774	-3.7492	-3.4822	-3.4468	-3.9088	-4.6206	-3.333	-3.9011	-2.7621	-4.2638	-3.9009	-2.9709	-4.2006	-3.9177	-4.1291
-4.3645	-4.9627	-5.0527	-3.7667	-4.4855	-5.1868	-5.4149	-4.5676	-5.4544	-4.9677	-4.7345	-4.0967	-5.1609	-4.4742	-4.7065	-3.5887	-4.5138	-3.0911	-5.4627	-5.9907	-4.7952	-5.1586	-4.3801	-4.7755	-5.0195	-4.8566	-4.1114	-4.7565	-4.4069	-5.3959	-5.4167	-3.5193	-4.724	-5.5143	-4.3951	-4.5263	-4.215	-5.4187	-3.6852	-3.9793	-4.5339	-5.0643	-4.3072	-4.7181	-4.4918	-4.2404	-3.4464	-4.8178	-3.7141	-4.3204
-13.809	-12.775	-12.493	-13.599	-13.081	-13.043	-12.816	-12.715	-13.449	-12.904	-13.984	-13.976	-13.047	-11.949	-14.067	-12.603	-12.443	-12.905	-12.673	-12.944	-13.334	-11.997	-13.511	-12.585	-14.098	-13.565	-12.735	-13.541	-13.378	-14.557	-13.837	-12.595	-12.03	-13.274	-13.404	-13.295	-12.021	-12.057	-14.194	-11.851	-13.08	-13.249	-13.496	-13.268	-12.415	-12.992	-12.04	-12.852	-12.431	-14.385
-10.962	-10.527	-10.596	-10.434	-11.282	-10.649	-11.53	-10.125	-11.052	-12.077	-10.677	-11.428	-11.126	-11.953	-10.422	-11.809	-10.318	-10.564	-9.6222	-11.045	-11.075	-11.193	-11.259	-10.796	-11.403	-11.674	-10.89	-10.745	-11.18	-10.705	-11.402	-11.074	-11.352	-11.054	-10.665	-9.8102	-11.392	-10.225	-10.112	-10.791	-10.269	-9.9661	-11.329	-10.684	-10.718	-10.571	-11.076	-10.884	-10.038	-9.9989
-13.315	-13.448	-13.26	-13.657	-13.896	-14.584	-13.397	-13.833	-15.127	-14.083	-13.401	-15.23	-14.617	-12.861	-13.469	-15.189	-13.887	-13.794	-14.841	-13.71	-14.705	-13.507	-14.33	-13.289	-14.462	-14.446	-14.394	-14.774	-14.412	-13.587	-14.724	-13.76	-13.444	-14.802	-13.875	-13.233	-14.31	-13.929	-13.871	-14.128	-14.345	-15.331	-13.256	-12.655	-14.714	-14.894	-13.187	-13.057	-13.636	-14.382
8.541	8.9741	8.4927	8.1171	8.6129	8.3735	8.5515	7.7021	7.8212	7.9899	7.9193	8.2664	7.8125	8.638	9.4639	8.3785	8.4706	8.3643	7.9206	8.7784	7.5128	8.2704	7.7521	6.3782	8.4578	8.271	8.5025	8.0951	6.7929	8.5586	8.0742	8.1158	7.3663	7.5145	8.8218	8.6694	7.6437	8.1129	7.8105	7.4946	7.4241	8.1627	7.5252	7.7044	8.5357	7.9955	6.5154	8.9448	8.0523	8.2292
-0.10026	-0.36653	-0.35338	0.094101	0.17066	0.59097	0.77557	-0.053984	-0.070299	-0.22727	0.18001	-0.23033	0.49892	-0.94472	0.48033	0.13116	-0.011425	-0.53132	0.0039332	-0.88617	-0.16655	0.39378	-0.48292	-1.2418	1.2139	-0.83935	-0.087151	-0.042833	1.4522	0.018783	-0.3371	0.90528	-0.96767	-1.3227	-1.1238	-0.76048	0.51226	-0.85234	-0.42393	0.45047	-0.8123	0.80296	-0.18127	-0.014495	0.71258	0.44486	0.39161	-0.48168	0.046204	-1.1649
-20.77	-19.207	-20.221	-22.581	-18.905	-20.4	-19.857	-20.84	-20.692	-20.906	-20.995	-21.427	-19.643	-20.365	-20.604	-21.194	-20.242	-20.683	-21.548	-20.427	-19.689	-20.769	-19.962	-20.682	-20.551	-21.183	-20.718	-20.309	-20.12	-21.569	-20.306	-21.517	-20.574	-20.769	-21.439	-20.588	-20.493	-20.596	-20.776	-20.84	-20.524	-21.31	-20.734	-19.737	-20.145	-20.776	-19.824	-20.104	-20.615	-20.863
-11.359	-10.006	-10.792	-10.602	-10.893	-11.175	-10.428	-10.01	-10.402	-9.5775	-10.34	-10.492	-10.978	-10.991	-10.985	-11.296	-10.526	-12.514	-10.972	-10.954	-11.039	-11.325	-10.894	-10.075	-10.745	-9.5878	-10.55	-10.352	-9.6556	-10.478	-11.348	-11.688	-10.502	-10.216	-9.6919	-11.028	-10.859	-11.093	-11.662	-11.103	-10.205	-10.575	-10.758	-11.372	-10.837	-11.401	-10.88	-10.648	-9.8936	-11.396
-10.539	-12.203	-11.669	-11.826	-10.512	-12.566	-11.638	-10.38	-11.78	-10.861	-12.048	-10.852	-11.513	-12.178	-10.97	-11.07	-11.699	-11.575	-11.023	-12.344	-11.06	-11.32	-12.867	-11.33	-11.737	-9.227	-11.549	-11.838	-11.709	-12.434	-11.667	-11.093	-12.557	-12.188	-11.97	-11.278	-12.66	-11.254	-11.567	-10.745	-11.478	-10.938	-11.633	-11.848	-10.512	-11.065	-9.6718	-11.881	-10.899	-11.991
5.9047	4.9824	4.5581	5.7319	4.2114	4.0506	4.9629	5.6194	4.1959	4.1138	4.7702	3.8698	3.6318	5.2149	5.7465	5.6552	4.636	5.1721	4.1316	4.9092	5.1886	4.9675	4.1403	4.1111	4.7352	4.9668	3.9237	5.2416	5.0929	5.7466	5.1948	3.7907	5.2479	5.7842	5.4329	5.485	5.0785	4.1586	5.6982	4.3912	5.0243	3.5108	5.417	4.0091	4.6836	4.8032	4.7579	6.6327	5.2087	6.0547
5.2361	5.0362	5.3116	4.1569	5.5845	5.0972	6.4157	5.9389	6.812	5.6785	3.8214	7.1817	5.4939	3.8467	5.3516	5.2841	5.0664	5.432	5.7635	5.6694	5.6904	4.2254	4.73	5.0962	6.1175	5.0834	5.902	6.209	4.918	5.596	5.9458	5.0878	5.5687	4.7404	5.6003	6.1617	4.8999	4.6719	4.9744	4.6133	5.6874	5.3592	4.3855	5.5444	5.6191	5.7007	5.6494	5.756	6.1844	5.3484
-13.772	-14.102	-13.339	-13.86	-13.891	-14.479	-14.669	-13.969	-13.914	-13.276	-14.451	-12.757	-13.412	-14.627	-13.726	-14.016	-14.231	-15.421	-15.305	-14.029	-14.021	-15.741	-13.645	-13.497	-14.808	-14.45	-13.584	-14.865	-13.281	-14.044	-13.87	-13.433	-13.715	-13.655	-14.231	-14.182	-13.039	-13.156	-13.846	-14.76	-13.976	-14.94	-13.104	-13.7	-14.5	-13.044	-13.031	-14.605	-13.475	-14.095
5.0674	4.9814	6.5916	6.085	5.6363	4.6996	5.2796	5.0213	5.9143	5.4138	5.3919	6.8322	6.9263	5.6537	5.4586	6.3361	5.67	6.3873	5.0219	5.3718	5.6872	5.9011	5.9217	5.1367	5.2492	5.584	4.5997	4.8573	5.8342	6.2724	6.1488	5.6465	5.8203	5.4548	5.5673	5.6034	4.9643	5.2269	5.0748	5.9075	6.0175	5.4309	5.5073	5.8957	5.98	4.7276	4.9624	5.9286	5.6868	5.992
0.0071298	-1.1457	-1.0215	-0.5698	-1.2246	-1.5965	-1.1595	-1.6397	-1.3164	-1.6426	-0.7959	-0.87644	-2.517	-1.568	-3.091	-0.54847	-1.9519	-0.94144	-0.97657	-1.2947	-0.85154	-1.3953	-1.5747	-2.4166	-1.4714	-1.0838	-1.5608	-1.6102	-1.3935	-1.836	-0.55308	-1.797	-1.8458	-0.35171	-1.2967	-1.8974	-1.2108	-2.0808	-1.2785	-1.58	-1.2956	-1.9613	-2.3345	-1.2518	-1.0719	-1.7079	-1.8362	-0.64576	-0.87737	-2.7866
-12.687	-13.177	-13.332	-12.842	-13.172	-13.179	-13.386	-13.934	-13.027	-14.267	-13.553	-13.776	-13.804	-12.627	-11.956	-13.656	-13.712	-13.359	-11.401	-12.329	-13.215	-13.119	-13.534	-12.951	-13.699	-11.815	-14.278	-12.983	-14.37	-13.795	-11.917	-14.095	-12.841	-13.008	-13.049	-12.116	-12.549	-12.391	-13.456	-13.281	-12.988	-14.051	-14.278	-13.312	-13.101	-12.491	-13.944	-13.107	-12.821	-12.728
-4.4921	-4.3483	-5.163	-3.5492	-4.8548	-4.6103	-5.7423	-5.04	-5.63	-5.3096	-3.8015	-4.5523	-5.3385	-3.5618	-6.4747	-3.6565	-4.4698	-3.5496	-3.9234	-3.2927	-4.6119	-4.4734	-2.9006	-4.5084	-5.311	-4.2678	-5.3178	-4.177	-5.4463	-4.6459	-4.1793	-4.9421	-4.4367	-4.1799	-4.2378	-4.6482	-4.5178	-5.7659	-5.3859	-5.2183	-4.4522	-5.1056	-4.1919	-4.2849	-4.7108	-4.3138	-2.9051	-4.0319	-4.3365	-5.3556
4.2858	3.9722	4.7449	5.5287	4.7977	4.3371	3.6345	5.3739	3.8005	4.3145	4.4671	4.1361	3.6063	5.1332	4.262	5.1015	4.6093	3.2987	3.927	4.6372	4.2112	3.6313	4.3163	4.3154	5.3483	3.5941	5.1889	3.2103	4.411	4.5768	4.2547	4.9026	3.7168	4.8968	4.4018	4.5974	3.5429	5.0134	4.4416	4.0534	4.4666	3.7781	4.248	4.1053	4.1482	3.4526	4.9138	3.9533	4.2835	4.625
0.0096175	0.24517	0.313	0.19001	0.30218	-0.20534	0.81682	0.014308	-0.26819	-0.81863	-0.88437	-1.0133	-0.771	-0.34868	-0.48372	0.18358	-0.65941	-1.1587	0.16909	-0.5196	-0.46721	0.17413	-0.41958	-0.43045	0.1918	0.61672	0.58256	0.26873	-0.31028	0.57076	0.10756	0.5897	0.089356	0.10467	-0.10204	-0.17129	0.42443	-0.33173	-0.26836	-0.89247	-0.99093	1.3097	-0.38626	-0.047152	0.56192	0.38177	-0.96782	-0.85249	0.24074	0.19395
-1.2441	1.0575	0.61429	-0.097248	-0.018245	0.42468	0.068423	1.1668	-0.039157	0.47325	0.48684	0.21459	-0.46018	-1.1635	-0.16314	1.8113	-0.63056	0.13426	-0.3021	0.71085	-0.4666	-1.0254	-0.69383	-0.055958	0.19855	0.042149	0.73838	0.51402	-0.43484	0.54437	-0.18513	0.43179	-1.1723	0.14457	-0.56991	-0.83822	0.65066	0.070982	0.50327	1.0615	-0.26129	-0.079487	0.91772	1.0305	-0.56512	0.44164	0.2173	-0.17266	-0.64301	0.60944
-3.9613	-3.6008	-3.5025	-3.4564	-2.3641	-2.8709	-3.9595	-4.0033	-3.9566	-2.9064	-2.3727	-3.0064	-3.3056	-3.6642	-3.4017	-2.8307	-1.9273	-3.0137	-3.8622	-3.614	-2.7997	-3.4227	-2.498	-3.6774	-2.9252	-2.3413	-2.1217	-3.0899	-2.4964	-3.5715	-2.0319	-4.3194	-4.011	-2.2838	-3.0946	-4.1088	-2.7186	-3.3255	-2.1217	-3.8732	-2.8616	-3.8178	-3.0112	-3.0001	-2.7004	-3.6556	-2.5843	-2.3429	-4.436	-3.6304
9.9196	10.662	10.334	9.4502	10.972	10.438	9.9578	10.737	9.9725	9.6029	9.8634	9.6965	10.125	9.454	10.497	9.3671	10.103	9.9254	9.7798	9.8393	9.5187	11.056	9.0397	9.7123	9.4221	9.5083	9.8682	10.532	9.109	10.175	9.7749	10.359	9.838	9.7006	9.3805	9.4072	9.9553	8.8132	9.2175	10.145	9.6905	9.9198	10.08	8.8603	10.339	10.091	10.318	9.6393	10.079	9.6946
-8.9918	-8.8408	-8.7794	-9.322	-10.442	-9.5405	-8.1615	-8.5731	-8.8499	-8.8048	-8.7985	-9.4266	-8.8167	-9.7475	-9.4351	-8.88	-10.072	-10.437	-8.5381	-8.2561	-9.4932	-9.7698	-9.6612	-8.9282	-8.9024	-9.2906	-10.192	-9.2253	-8.9093	-9.3738	-9.6919	-9.0629	-8.5196	-9.7265	-9.3498	-9.2859	-8.0191	-9.1486	-9.0953	-8.7657	-10.113	-9.108	-8.9937	-10.096	-8.7423	-8.9431	-8.7705	-9.1741	-9.9595	-9.5544
-2.921	-3.0923	-1.9505	-3.0208	-2.4569	-2.8612	-3.1693	-2.9743	-2.2181	-2.9596	-0.97996	-2.4314	-1.4527	-2.6349	-2.8705	-2.2898	-2.4283	-2.6293	-3.5909	-2.517	-3.0602	-1.8368	-2.9659	-2.0603	-3.8783	-1.8238	-1.5225	-1.6095	-2.0029	-2.0763	-1.1078	-3.1286	-3.5405	-2.4645	-2.3439	-1.6099	-1.9115	-2.5366	-2.3931	-2.5938	-2.655	-2.3105	-1.3963	-2.5031	-2.137	-2.1088	-2.5766	-2.5951	-2.3834	-2.8152
4.2134	3.8733	5.0376	6.3911	3.7904	3.7261	4.5229	5.0575	3.7298	5.8843	4.5306	5.1152	4.1368	4.0654	3.2502	4.0315	4.1514	4.8527	3.7796	5.1423	4.7651	5.1661	4.9722	4.4554	3.9363	4.2779	4.8671	4.8453	4.301	3.8685	3.4837	4.6486	3.0475	4.798	4.008	5.2962	4.3375	3.8187	4.4715	4.6807	5.1531	5.0073	3.8154	4.3854	4.6286	5.0991	4.2698	3.5664	4.7958	5.1261
-3.7674	-4.2435	-4.4764	-3.8359	-4.0387	-3.5429	-2.208	-4.5723	-3.2024	-3.8266	-3.401	-3.8356	-5.1608	-3.3196	-3.7508	-4.1884	-3.8431	-3.7594	-3.3989	-3.5328	-3.0954	-3.2634	-4.2892	-3.843	-3.8002	-3.595	-3.6586	-2.8452	-4.8807	-3.9265	-4.3295	-3.8791	-3.5124	-4.2189	-3.9108	-4.8701	-4.3395	-3.0519	-3.9743	-3.0353	-3.9234	-3.7331	-3.8455	-3.6287	-3.4593	-3.6171	-3.0875	-3.7313	-4.6952	-4.0545
1.8116	0.9736	1.6864	1.4243	2.126	1.1014	1.6668	1.7945	2.2079	-0.19647	1.6799	2.2365	1.9941	2.4746	1.4772	0.86334	1.2205	-0.25429	2.1622	2.3111	1.3253	1.0978	1.347	2.6474	1.427	1.104	1.7944	2.0879	0.88661	2.5959	2.8644	2.5816	2.2583	1.6488	0.67207	1.4957	1.7492	0.98835	1.9315	2.1814	1.7477	1.8541	2.1091	1.0498	1.3454	1.9927	1.8496	2.4602	1.0458	0.97531
6.7385	6.7035	7.2958	6.2268	6.4654	6.6018	6.9088	5.2584	7.5462	6.0091	6.5667	6.6071	7.075	5.5208	6.5489	6.4835	5.8997	7.3258	6.5824	6.6366	6.3327	6.5404	7.1599	7.3899	8.3093	6.8996	5.9786	8.6382	6.951	7.8359	6.2213	6.5171	6.8308	7.632	6.8206	6.4743	6.1436	6.8594	7.0629	7.727	7.3622	7.0864	6.1163	7.3304	5.7921	6.1678	7.7021	6.9203	7.6974	6.3059
-2.3142	-3.5203	-1.7362	-2.9231	-0.16859	-2.2967	-1.9324	-3.261	-2.692	-1.5228	-3.0462	-2.461	-2.835	-1.8542	-2.1433	-2.2663	-2.5911	-2.5611	-2.7274	-2.3848	-1.8461	-1.5524	-2.9792	-2.8159	-2.62	-3.3802	-3.6716	-1.5265	-2.6297	-1.7562	-2.9558	-1.8142	-3.2285	-2.43	-2.8857	-2.7342	-2.2587	-2.6781	-2.0479	-2.9045	-2.8741	-3.5803	-2.0893	-3.6556	-2.8986	-3.0661	-1.376	-2.6332	-3.1632	-2.6644
-5.3002	-5.0843	-3.9826	-5.2034	-4.0272	-4.4209	-4.5645	-5.1347	-4.575	-4.6669	-4.2625	-4.7559	-4.2716	-5.6681	-5.2555	-5.2433	-4.6034	-5.223	-3.7544	-4.8829	-3.7549	-5.3698	-4.4356	-5.4169	-5.4108	-4.5791	-5.437	-4.3131	-3.7945	-4.3333	-4.9095	-5.5552	-6.1033	-5.0144	-5.7571	-5.1935	-4.4055	-4.9361	-5.3481	-4.607	-3.816	-4.8836	-5.1963	-4.9899	-5.3674	-4.9773	-5.5825	-5.5277	-6.0629	-4.454
-4.4346	-6.8116	-5.454	-4.4475	-5.0488	-5.2149	-5.8218	-4.6326	-6.2111	-5.6996	-4.5336	-7.3743	-5.417	-6.1556	-4.9739	-5.9363	-6.609	-4.5	-6.8187	-5.5606	-4.5618	-5.6924	-6.181	-5.3974	-5.4457	-5.2349	-4.9573	-5.4643	-6.1244	-5.4785	-5.2593	-5.4407	-4.835	-5.1725	-6.1445	-5.5092	-5.666	-6.5408	-4.9762	-6.4488	-5.8561	-5.3739	-4.8537	-7.387	-5.5067	-4.3634	-6.4366	-5.6603	-5.4633	-5.8767
-2.0941	-3.7202	-3.6667	-3.6587	-4.7775	-2.5248	-2.6563	-3.7054	-3.6247	-2.1091	-2.872	-3.3545	-3.1076	-3.0294	-2.2086	-4.3044	-3.4963	-2.3126	-1.7769	-2.468	-2.8685	-2.5538	-2.1564	-3.1218	-3.1583	-4.1352	-2.4682	-3.718	-3.162	-2.9758	-4.3217	-4.4668	-3.8703	-4.1454	-2.6238	-3.6365	-3.5281	-4.1006	-2.9781	-4.3072	-3.273	-2.4797	-2.6267	-3.5445	-2.9218	-2.3795	-2.7388	-1.939	-2.4955	-3.2953
-0.98253	-1.7872	-0.60302	-1.4024	-1.0842	-2.2416	-2.3599	-0.66419	-1.9197	-1.9422	-1.2698	-0.56259	-1.6631	-1.6059	-0.99534	-1.1708	-1.8003	0.60986	-2.7431	-1.1231	-1.0016	-0.86917	-2.3029	-0.050126	-1.5367	-2.4584	-1.6196	-1.5538	-1.3148	-1.7757	-1.6673	-1.3501	-1.9613	-1.5092	0.053442	-0.94154	-1.7926	-1.4507	-1.7627	-0.99905	-1.7036	-1.2609	-1.5563	-1.2876	-0.90174	-2.0784	-1.4141	-1.5519	-1.844	-1.6449
-9.9047	-11.558	-10.484	-11.582	-11.512	-10.219	-11.387	-10.226	-9.9636	-11.06	-12.074	-10.392	-10.097	-10.728	-11.025	-10.693	-11.229	-10.138	-10.99	-12.176	-11.029	-12.288	-11.288	-10.459	-11.551	-10.597	-10.3	-11.289	-10.098	-10.433	-10.713	-11.159	-11.134	-11.793	-10.346	-10.514	-10.584	-10.61	-12.019	-10.728	-11.179	-10.747	-10.814	-11.322	-11.581	-10.163	-11.036	-10.385	-10.06	-11.256
-2.8783	-1.2731	-3.2018	-1.8957	-3.4155	-4.0332	-1.5962	-3.429	-3.2975	-3.1523	-2.8411	-3.7897	-4.0311	-4.0307	-3.7371	-2.739	-4.6297	-2.1883	-2.7479	-2.6784	-3.0498	-3.4077	-3.1555	-3.5696	-4.6312	-1.9166	-3.4344	-3.6187	-3.5828	-1.5258	-3.9022	-4.1369	-3.3047	-3.9451	-3.0928	-2.9221	-3.3495	-3.784	-2.1122	-4.4405	-3.3767	-3.8462	-3.0992	-2.2042	-3.3344	-1.7562	-3.4296	-2.8505	-3.3889	-3.2494
6.1256	4.6328	5.9029	5.9486	6.2884	5.8174	6.5196	6.1374	5.6825	7.2043	4.9665	6.6857	6.5095	6.1348	5.611	5.8151	6.595	5.8219	5.6795	6.0216	5.9311	5.6484	4.1931	5.4145	5.5962	6.0229	5.7761	5.3873	6.2599	5.5532	5.1434	4.2371	6.6189	6.4399	5.2211	5.6655	6.2315	4.3206	5.4199	5.5676	4.9667	5.1868	4.7156	6.0665	5.3299	4.3143	4.7398	4.5556	5.9875	5.1127
1.8449	1.8791	1.6675	1.2089	2.5533	2.7043	2.1027	1.2341	2.1622	1.052	2.0307	2.6926	1.6183	2.3903	1.4845	1.8167	2.7082	2.0506	1.9428	0.74571	1.2228	1.3608	1.2103	1.9753	1.2664	1.2504	1.4662	1.6654	1.4258	1.2632	1.2902	0.6207	1.9827	1.1368	3.1093	0.99893	1.8784	0.76202	0.866	1.4399	1.7458	0.52432	1.9234	1.041	2.3898	0.16691	2.2851	1.8639	0.13291	1.4038
-22.001	-22.189	-22.606	-22.103	-22.317	-22.782	-22.385	-22.696	-22.483	-21.437	-20.402	-21.921	-22.994	-21.861	-20.552	-21.9	-22.674	-22.006	-23.671	-21.927	-21.934	-21.312	-21.759	-22.072	-22.535	-22.687	-21.034	-21.691	-22.59	-22.41	-23.387	-22.361	-22.731	-21.601	-21.432	-21.95	-22.667	-22.91	-21.709	-21.442	-21.525	-23.022	-22.206	-21.888	-20.986	-22.417	-21.851	-23.631	-22.145	-21.116
-2.6579	-3.3882	-2.2161	-4.0692	-3.0045	-4.0895	-4.0558	-3.1079	-2.8952	-2.6572	-3.161	-4.0268	-2.3343	-3.7273	-3.8776	-3.5251	-3.7531	-3.364	-3.6917	-4.0011	-3.3821	-3.0913	-2.9203	-3.9494	-3.5465	-3.9782	-4.4368	-3.259	-2.8794	-3.736	-4.1473	-3.1935	-4.8295	-4.3274	-3.0384	-3.0547	-3.6501	-2.1074	-3.8365	-3.7287	-3.5978	-3.4572	-3.0206	-2.7441	-3.1487	-2.7083	-4.126	-3.8539	-4.29	-4.5535
-0.51121	-1.9842	-0.99525	-1.0437	-0.32577	-1.0248	-0.0045716	-0.20681	-0.27282	0.16361	-0.66037	0.75395	-0.94182	-2.0622	-1.9148	-0.4969	-1.5069	0.071991	-1.2319	-0.93632	-1.3584	-0.76098	-1.8482	-1.0909	-0.49652	-1.414	-0.93234	-1.1845	-0.1684	-0.99212	-0.91355	-1.4043	-0.86057	-1.544	-0.54937	-0.70693	0.40952	0.48006	-1.3123	0.15713	-2.2378	-2.4434	0.47025	-0.37691	0.41944	-0.25173	-0.99929	-0.32606	-1.338	-1.5824
-14.19	-12.99	-13.076	-13.292	-13.135	-12.466	-13.134	-12.989	-13.336	-13.398	-13.365	-13.272	-12.415	-12.948	-13.584	-12.811	-13.326	-13.907	-12.934	-13.055	-13.01	-13.996	-12.637	-13.648	-13.929	-14.504	-13.026	-13.476	-14.514	-13.881	-12.734	-11.076	-13.084	-12.952	-13.263	-12.899	-13.484	-13.298	-13.245	-13.556	-13.114	-12.555	-14.995	-12.176	-10.975	-11.313	-13.71	-13.194	-13.079	-13.155
-14.829	-15.595	-13.686	-14.845	-14.901	-15.238	-14.127	-14.739	-13.461	-15.55	-14.496	-15.062	-15.799	-14.022	-15.425	-14.916	-13.968	-14.298	-13.729	-15.051	-15.235	-13.662	-14.127	-13.811	-15.07	-13.281	-14.879	-14.24	-14.54	-14.957	-14.873	-14.507	-14.801	-15.887	-15.061	-14.342	-15.026	-14.59	-14.652	-15.177	-14.447	-15.384	-15.226	-15.022	-14.916	-15.257	-13.729	-14.157	-14.28	-13.881
-0.70119	-1.0596	-0.98945	0.37466	0.46633	1.411	-0.86728	-0.75519	0.065457	-1.2869	0.35012	1.3243	-1.0771	0.32091	-0.73126	0.03042	-0.21531	-0.81974	0.46911	0.23761	0.39428	0.498	0.63436	0.96287	-0.63364	0.44144	0.12531	-0.68053	-0.30516	1.0887	-0.70236	-0.13258	0.0068846	1.0765	-1.9526	0.075304	-0.42124	0.98634	-0.46771	-0.36916	0.010511	-0.92738	0.79139	0.70285	-0.31814	0.67375	-0.1256	0.58581	-0.50606	-0.50763
-5.7799	-4.1669	-4.8401	-3.9856	-5.272	-5.2297	-5.4608	-4.7485	-4.9756	-3.9684	-5.5871	-4.9986	-5.7014	-4.1106	-5.0645	-5.0265	-5.4134	-4.3085	-5.1873	-5.1174	-4.5981	-5.1318	-5.1175	-5.3684	-5.1329	-4.9927	-5.14	-6.8151	-5.399	-4.2437	-4.3946	-4.5838	-4.517	-4.5384	-4.9859	-5.4191	-4.2106	-4.4449	-5.988	-4.4375	-4.8805	-3.6868	-6.7952	-5.2889	-5.0581	-5.1752	-4.5317	-4.5596	-3.8369	-5.4825
-1.8345	-2.8558	-2.7914	-2.6937	-2.3599	-3.2433	-3.2909	-2.1005	-1.8141	-1.8148	-2.9311	-2.7544	-3.0446	-1.8145	-2.2752	-2.7325	-2.2678	-2.7395	-3.1921	-3.1628	-2.11	-3.3873	-2.3869	-3.2581	-2.0985	-2.507	-1.2615	-2.4901	-2.6011	-3.0832	-3.0253	-2.6525	-2.2615	-2.3541	-1.8539	-2.0101	-1.7611	-0.86309	-1.4854	-3.0066	-1.4314	-2.8839	-2.6119	-1.666	-1.5091	-2.8819	-2.2511	-1.3422	-2.8545	-1.9587
-11.497	-11.997	-10.56	-12.072	-11.729	-10.963	-13.128	-11.084	-11.985	-12.817	-11.475	-11.128	-10.915	-12.232	-12.056	-11.974	-11.697	-10.842	-11.107	-11.723	-10.93	-12.117	-11.971	-10.728	-12.787	-12.715	-11.105	-11.723	-12.584	-11.9	-10.737	-11.91	-13.647	-11.966	-11.095	-11.943	-11.187	-13.718	-10.974	-12.778	-11.621	-10.936	-10.421	-11.722	-12.19	-11.809	-11.707	-12.001	-10.798	-12.313
-10.707	-11.259	-10.278	-11.325	-10.098	-10.006	-10.445	-11.326	-11.002	-10.224	-9.9945	-9.4074	-10.756	-11.139	-10.79	-11.628	-10.257	-11.13	-10.704	-10.34	-11.331	-10.773	-11.717	-11.798	-11.14	-11.657	-10.962	-10.852	-10.898	-11.005	-10.118	-11.597	-11.125	-11.288	-10.734	-10.444	-10.351	-8.798	-10.561	-11.399	-10.814	-12.45	-10.21	-10.398	-11.485	-10.717	-10.887	-11.017	-9.8353	-11.374
-9.228	-8.6685	-8.2312	-8.5874	-9.9981	-8.7475	-8.5141	-7.9839	-10.169	-8.3218	-9.2096	-9.1539	-8.3455	-10.459	-8.697	-8.8919	-9.9563	-9.889	-9.9152	-9.1337	-8.1815	-9.6322	-9.0693	-8.6967	-9.6977	-9.3263	-9.5419	-8.7309	-9.7805	-9.2657	-9.2224	-9.1891	-8.4897	-7.975	-8.9416	-9.0725	-8.7003	-9.4032	-9.0761	-8.5846	-9.5697	-8.9642	-9.1519	-9.3077	-8.4624	-8.5481	-8.7096	-9.2175	-8.9056	-8.6314
4.0392	2.5328	4.5119	3.331	2.8415	3.5715	3.5813	2.7068	2.628	3.8228	3.0418	1.7055	2.7978	2.3436	3.0753	4.0341	2.6958	2.5271	3.8663	3.0409	2.8216	3.1368	3.6509	2.3369	1.0043	2.1781	2.8132	2.0191	3.1228	3.1911	2.2071	3.124	2.2271	2.4589	2.7613	3.0643	1.2363	3.0595	3.3108	3.3851	3.3901	2.8525	3.3845	3.1124	2.563	2.7158	3.2768	3.1	2.8614	3.8633
-12.001	-11.639	-9.8119	-10.539	-12.142	-11.578	-10.958	-11.351	-11.102	-11.765	-11.503	-11.233	-10.919	-11.759	-11.893	-12.269	-12.042	-12.15	-11.851	-10.869	-12.046	-11.48	-11.118	-11.577	-12.051	-12.497	-12.339	-10.875	-12.187	-11.674	-12.806	-12.299	-11.212	-11.016	-10.641	-11.256	-10.832	-12.744	-10.828	-10.915	-10.626	-10.709	-11.919	-11.568	-11.612	-11.798	-12.243	-10.771	-11.785	-10.827
-2.9082	-3.1316	-3.4155	-3.1089	-3.4874	-2.8198	-2.7483	-3.3445	-3.0199	-2.3726	-4.0325	-3.2658	-3.747	-2.2009	-3.1832	-3.6583	-3.1484	-3.4742	-2.2005	-3.2381	-3.4615	-3.3204	-2.9897	-4.2527	-3.5747	-2.8645	-3.3478	-3.1716	-2.0599	-3.4035	-2.8469	-2.4833	-3.0763	-2.7347	-3.2257	-2.7937	-2.717	-2.9233	-2.9806	-3.5778	-2.758	-3.2393	-4.4273	-2.7125	-2.8541	-3.5959	-3.5305	-3.4037	-3.8007	-3.2061
-12.783	-14.013	-14.604	-12.11	-13.853	-13.729	-13.542	-12.751	-14.391	-13.394	-13.151	-13.054	-12.965	-12.521	-12.68	-13.926	-12.825	-13.551	-13.029	-13.103	-13.344	-12.659	-12.824	-13.327	-13.433	-12.913	-13.436	-15.137	-13.962	-12.701	-14.198	-14.053	-12.832	-12.699	-12.899	-13.536	-12.809	-12.655	-14.445	-13.267	-13.555	-12.657	-12.42	-13.022	-13.323	-12.594	-13.585	-13.266	-14.195	-13.2
-15.909	-14.16	-13.832	-16.164	-13.81	-15.849	-13.995	-15.146	-13.473	-14.385	-13.237	-13.511	-15.306	-14.612	-14.555	-14.744	-13.531	-14.263	-14.786	-14.845	-14.071	-14.368	-14.943	-14.686	-15.155	-15.749	-15.231	-14.081	-14.129	-14.585	-14.981	-15.166	-14.527	-14.753	-14.961	-15.113	-14.388	-15.246	-14.267	-14.968	-13.021	-13.998	-14.31	-14.331	-15.25	-13.736	-15.049	-13.585	-15.643	-15.501
-1.3943	-1.3945	-0.77219	-1.0128	-1.7948	-1.4326	-1.4852	-1.7647	-1.2605	-1.0512	-1.3424	-1.3618	-0.77861	-1.8707	-2.5042	-0.6263	-1.1608	-0.42893	-1.4556	-1.4433	-1.3929	-1.8864	-1.5684	-1.3885	-1.9987	-0.88836	-2.014	-1.3572	-0.90425	-1.2528	-1.5819	-2.1346	-1.7701	-1.8097	-1.2935	-1.052	-0.92599	-0.46899	-0.89184	-0.33008	-1.1773	-0.97535	-2.354	-1.4455	-1.0012	-1.2245	-1.0251	-0.88236	-2.5513	-2.5159
-2.2027	-3.0125	-3.9516	-4.2927	-2.7911	-2.088	-2.8274	-4.9792	-3.0798	-2.7591	-3.0552	-4.4292	-3.1879	-2.8185	-3.3187	-3.9729	-3.9574	-3.7328	-2.4407	-2.4507	-4.5404	-3.7465	-2.9248	-2.8275	-2.7982	-3.6366	-3.6847	-2.4938	-4.1725	-3.973	-2.0929	-3.3311	-3.6649	-2.4449	-2.9692	-3.4816	-1.9146	-3.6387	-2.0495	-4.1925	-4.6945	-3	-3.5558	-3.3489	-3.8948	-3.6393	-4.1152	-3.6269	-3.0181	-2.5964
6.1165	6.3831	5.7445	7.3543	6.2177	5.4335	8.2472	6.8032	6.0385	7.4827	7.012	5.6569	7.1216	8.0699	6.3019	7.607	6.6017	7.0033	5.7844	6.3765	6.316	6.5466	6.7689	7.5784	6.8379	7.6135	7.2295	6.2574	6.1597	7.2496	7.1911	6.535	7.4861	7.0612	6.7069	6.3641	6.9481	6.0418	7.6002	6.969	5.9256	7.8368	6.3065	6.7955	6.6978	6.6867	6.1801	5.9479	7.4065	5.8508
-16.036	-13.719	-15.204	-16.62	-14.766	-15.435	-15.221	-15.663	-14.52	-15.06	-14.675	-13.959	-15.011	-14.433	-14.71	-14.088	-14.51	-14.831	-14.463	-14.44	-14.023	-14.826	-13.823	-15.241	-14.603	-14.534	-15.846	-14.565	-14.978	-14.027	-13.69	-14.12	-15.14	-15.778	-14.65	-14.074	-14.002	-14.874	-15.695	-15.826	-15.565	-14.78	-15.042	-14.605	-14.035	-14.776	-15.142	-13.99	-13.949	-15.098
3.3923	3.0796	2.581	1.6874	3.0419	2.0694	1.503	1.3321	3.5445	1.886	0.99371	2.9443	2.8469	2.1765	2.5513	3.8369	2.893	1.9096	3.9068	2.9436	1.7998	1.9679	2.5759	3.2776	3.2549	1.9156	2.4373	2.7158	3.4333	1.9419	1.938	1.4598	2.7528	2.672	2.476	4.0123	2.5204	1.3844	2.9846	3.4634	1.7253	3.9283	1.5391	2.7932	2.4564	2.115	2.5356	2.3221	1.5145	2.5035
-3.0645	-0.92794	-1.7711	-3.1978	-2.0565	-2.5862	-2.2241	-3.2991	-3.5526	-3.0285	-2.599	-2.9586	-3.4348	-2.8301	-3.141	-2.8554	-3.1047	-2.4349	-2.4701	-2.9011	-2.4122	-2.9062	-1.6576	-2.2992	-3.2606	-2.2487	-2.3359	-2.5142	-2.1118	-2.2358	-2.8154	-2.077	-1.9792	-1.122	-1.962	-2.2367	-1.9896	-2.3742	-2.4401	-2.2566	-2.3286	-3.737	-3.1412	-2.7531	-2.3182	-3.0815	-1.5691	-2.665	-2.9866	-2.8861
-7.7089	-8.4111	-8.3512	-7.6398	-8.6848	-6.7954	-7.2319	-6.9369	-6.7119	-7.7536	-8.7928	-7.5279	-7.3982	-6.613	-7.0876	-6.6882	-7.2007	-7.9955	-8.8994	-6.7274	-7.8193	-7.5033	-7.6243	-7.9866	-8.3074	-8.648	-6.6121	-7.6559	-8.1537	-7.2781	-7.584	-6.7569	-7.332	-7.7855	-8.312	-8.1601	-7.2828	-8.3595	-8.2806	-7.9748	-7.4232	-6.9953	-7.153	-7.4561	-7.5897	-7.8165	-7.1953	-8.3681	-8.2334	-7.5855
-14.88	-14.601	-13.545	-15.052	-15.329	-14.396	-15.94	-14.788	-14.155	-14.569	-13.772	-15.282	-13.786	-14.619	-14.537	-14.967	-14.253	-14.372	-14.322	-14.556	-14.065	-15.415	-14.765	-14.646	-15.443	-13.924	-15.364	-14.19	-13.996	-14.685	-15.071	-14.228	-15.457	-14.215	-14.056	-14.518	-15.135	-14.373	-15.596	-14.822	-13.266	-13.875	-14.761	-14.579	-14.19	-14.385	-14.889	-14.898	-14.683	-14.058
4.8648	3.8255	5.1559	4.748	4.0877	3.6082	3.8794	4.5339	3.4864	3.2778	4.43	4.9422	3.3893	4.0764	4.5223	4.2981	4.8848	3.4545	4.8065	5.0716	3.6869	5.324	3.9692	3.9802	4.9554	4.3356	5.2609	4.2825	4.278	3.7197	4.1982	4.8549	5.4037	4.5221	4.8636	5.4185	4.784	4.1946	3.7056	3.857	4.8931	5.3542	4.0872	3.0399	4.7566	5.4385	4.0285	4.8355	3.1567	4.2599
-1.0521	-1.2354	-1.8814	-1.3617	-2.6003	-1.4896	-0.35789	-2.109	-1.7666	-0.97453	-1.469	-1.4638	-2.6983	-2.7752	-1.4176	-0.22376	-1.0954	-1.6037	-1.8947	-1.0019	-1.9066	-2.4477	-1.3884	-1.716	-1.5274	-1.6477	-2.329	-1.629	-0.93933	-1.4836	-2.4937	-1.4578	-0.4985	-1.4583	-1.1455	-1.4398	-1.0893	-1.4747	-2.4973	-1.676	-1.0894	-1.4546	-1.4291	-0.93286	-0.10701	-0.10154	-0.38625	-1.6344	-1.8023	-1.7402
-7.0062	-8.6676	-7.2984	-7.9156	-7.5142	-7.1805	-8.0615	-6.5032	-7.0941	-8.0294	-7.4923	-7.1543	-7.6476	-8.1743	-7.5234	-6.8299	-8.3922	-6.7449	-7.6534	-7.5107	-7.1226	-7.1719	-6.8514	-6.9344	-7.5012	-7.7977	-7.9386	-6.7414	-7.7872	-7.3644	-6.8914	-7.4045	-6.9254	-6.6275	-7.029	-7.6425	-7.6153	-6.5996	-7.5789	-7.7364	-7.8251	-7.2135	-7.7159	-8.3122	-6.9554	-7.0467	-8.6204	-7.109	-7.6221	-6.7003
-13.597	-13.078	-12.553	-12.949	-12.852	-13.671	-13.091	-12.81	-12.149	-13.51	-13.449	-13.532	-13.092	-13.055	-13.926	-11.926	-13.342	-13.102	-12.856	-12.732	-12.683	-14.279	-12.389	-13.046	-13.526	-12.738	-12.576	-13.034	-13.527	-14.142	-13.432	-13.119	-13.257	-12.858	-11.528	-14.516	-12.977	-12.939	-14.265	-13.669	-13.78	-13.472	-12.357	-14.923	-13.973	-13.533	-13.212	-12.212	-12.168	-12.4
1.9801	2.7891	1.1906	0.79624	1.9908	1.8203	0.72627	2.4658	2.3209	1.5188	1.7745	1.0839	1.1443	0.54208	1.4028	1.7143	1.24	1.9678	1.7325	0.95334	1.793	1.4267	1.6191	2.0633	1.2874	1.2139	1.975	1.1326	1.1334	1.1893	1.344	2.0526	1.4022	2.1714	2.1559	3.0888	1.3141	0.94576	1.6933	1.6793	1.7923	1.0893	0.90555	1.5706	0.80134	2.1331	1.3601	2.1309	1.3626	0.91782
-9.9115	-10.354	-10.157	-10.112	-9.4262	-9.718	-10.559	-11.196	-9.25	-10.069	-10.699	-9.7583	-10.854	-10.913	-10.12	-10.513	-10.251	-9.9923	-9.3244	-10.465	-10.991	-9.0355	-9.9227	-10.354	-10.669	-10.361	-10.565	-10.255	-9.5384	-9.8634	-11.653	-10.037	-9.0326	-10.429	-8.7501	-11.378	-10.243	-11.163	-9.9099	-9.0228	-10.632	-11.362	-10.244	-10.091	-10.645	-9.6761	-10.05	-10.523	-10.858	-10.49
-22.615	-21.55	-23.089	-22.027	-22.177	-22.078	-20.688	-21.017	-22.261	-21.719	-21.491	-22.101	-22.305	-21.953	-22.599	-21.748	-22.258	-20.93	-22.693	-22.591	-22.102	-22.177	-21.339	-21.664	-21.868	-22.564	-22.213	-22.463	-21.871	-21.882	-22.665	-20.965	-22.21	-21.786	-22.444	-20.542	-21.254	-22.815	-22.066	-21.33	-21.587	-21.38	-22.187	-21.962	-23.434	-21.975	-23.658	-21.776	-21.709	-22.343
-5.2152	-4.8857	-5.5615	-4.1452	-3.6792	-4.4047	-3.6637	-3.7831	-3.5615	-4.3573	-3.7231	-4.6596	-4.5382	-6.0889	-3.6866	-4.136	-5.1048	-3.1348	-5.1458	-4.334	-3.2351	-3.8665	-4.894	-4.0907	-3.1745	-4.7219	-3.3646	-5.1207	-3.8531	-4.9168	-3.278	-4.2614	-3.9712	-3.3942	-5.0637	-4.5163	-4.6982	-4.1037	-4.2141	-3.2819	-4.5204	-4.2397	-2.9694	-4.8508	-3.2628	-3.0611	-3.6118	-4.9558	-3.9053	-4.1027
-4.4199	-2.4501	-4.5802	-4.0359	-3.0869	-3.7227	-2.9136	-4.496	-3.1319	-2.2243	-4.8953	-4.4278	-2.8632	-3.0356	-3.4937	-3.1985	-4.2658	-3.7739	-3.9084	-3.7795	-4.4071	-3.5594	-3.2287	-4.2182	-3.8402	-3.8006	-3.1132	-4.4322	-4.2403	-3.862	-3.9447	-5.2116	-3.9141	-4.808	-3.0858	-3.6655	-3.4789	-4.5551	-3.8421	-5.3509	-3.4677	-4.5007	-2.3297	-4.5591	-3.1631	-4.0495	-2.9092	-3.2585	-3.5796	-3.1811
-13.268	-12.94	-13.273	-12.64	-12.75	-12.235	-13.149	-13.325	-11.961	-12.991	-13.041	-13.911	-13.005	-12.991	-14.015	-12.417	-13.755	-12.725	-13.041	-12.452	-13.695	-15.268	-12.27	-14.102	-13.405	-13.542	-12.416	-11.912	-13.002	-13.624	-13.855	-13.164	-13.208	-13.031	-13.95	-12.415	-13.35	-13.047	-12.333	-12.126	-13.667	-11.621	-13.363	-12.506	-12.038	-13.607	-12.415	-12.008	-11.467	-13.888
-21.712	-21.865	-22.093	-22.698	-22.67	-21.952	-21.869	-23.215	-22.015	-22.559	-24.049	-22.74	-22.959	-22.651	-22.352	-23.261	-22.409	-21.265	-22.009	-21.904	-22.928	-21.92	-22.003	-21.599	-22.528	-21.796	-21.37	-21.059	-22.469	-22.647	-21.311	-22.3	-21.823	-21.413	-22.509	-23.253	-22.715	-22.077	-23.018	-21.391	-21.563	-22.485	-21.797	-21.66	-21.86	-21.724	-22.754	-22.886	-21.875	-22.614
-10.965	-10.022	-11.861	-9.8449	-10.374	-11.52	-10.847	-10.95	-11.198	-10.186	-11.678	-10.862	-11.32	-9.7176	-10.678	-10.921	-11.414	-9.8903	-10.827	-11.763	-10.794	-9.9715	-12.423	-11.554	-10.548	-11.752	-10.898	-10.082	-10.98	-9.7224	-10.857	-10.334	-11.046	-10.413	-10.61	-9.8803	-11.577	-11.094	-11.034	-10.488	-12.361	-11.193	-11.138	-9.886	-11.023	-11.55	-10.025	-11.396	-11.129	-11.794
-3.0873	-4.3716	-4.0399	-4.5006	-4.4027	-3.9161	-4.604	-4.1371	-3.1427	-4.132	-3.6156	-4.1869	-3.7924	-2.9158	-3.1087	-3.4941	-4.7387	-3.3915	-3.227	-4.6904	-3.4216	-3.3619	-4.2206	-3.3484	-3.0496	-3.9264	-3.5764	-2.4877	-2.5779	-2.996	-3.2333	-4.2184	-4.098	-3.2195	-3.9165	-2.9141	-5.4285	-4.4161	-3.618	-3.4681	-3.2503	-3.4309	-3.9891	-3.851	-2.7047	-4.8089	-3.0798	-4.2999	-3.2176	-3.7975
-10.298	-10.087	-10.984	-9.9293	-10.123	-10.011	-10.686	-9.9211	-10.27	-10.18	-10.206	-10.635	-11.455	-10.419	-10.559	-8.5359	-10.12	-10.105	-10.23	-9.7821	-10.432	-9.3999	-10.405	-9.8383	-9.5556	-11.153	-10.274	-10.372	-10.448	-10.574	-10.815	-10.932	-11.299	-10.229	-11.128	-8.8906	-9.1811	-10.584	-10.305	-10.665	-10.195	-9.8196	-10.775	-10.595	-10.324	-10.097	-8.7724	-10.458	-10.977	-10.148
6.8583	6.4007	6.5046	7.6639	6.1	5.5072	6.426	7.1947	6.6425	6.2988	5.8178	6.268	7.4995	6.3555	7.4835	7.3889	7.4559	6.8044	7.2161	6.0094	6.8286	6.808	7.3889	6.6563	6.8322	5.0962	7.1122	7.3685	6.7425	6.9346	6.5663	6.9742	6.1473	7.053	7.5756	6.693	6.2217	5.7369	7.0981	6.4267	7.4312	5.8799	7.259	6.6113	6.9454	6.7511	6.8203	6.0595	6.6776	6.4422
-9.2849	-9.2353	-9.0937	-8.5543	-8.997	-9.0672	-9.3133	-9.2281	-9.4296	-8.3268	-8.825	-8.8417	-9.1685	-9.5382	-8.3144	-8.9943	-9.0415	-8.3851	-9.1487	-9.0262	-9.5094	-8.8483	-9.0402	-8.8886	-8.9882	-8.2137	-9.1218	-9.778	-8.6652	-10.154	-9.0713	-8.3003	-9.0002	-8.683	-8.6544	-9.3312	-8.1932	-8.5667	-9.3389	-9.0929	-9.0313	-8.7851	-8.7512	-8.7624	-8.8947	-9.8752	-8.9189	-9.6391	-8.8876	-9.0206
-7.1479	-8.5612	-7.0127	-6.5117	-7.2935	-7.7287	-7.1306	-7.5316	-7.9175	-7.5461	-7.7386	-7.6878	-7.8893	-8.1215	-7.5432	-7.2596	-7.5742	-6.8633	-7.6927	-7.5023	-7.7423	-7.6066	-9.0198	-7.7386	-8.3992	-8.0159	-7.7192	-7.8989	-8.1743	-6.9362	-7.4227	-8.4118	-8.0362	-8.3061	-6.9966	-7.0935	-9.0571	-8.4896	-7.6839	-7.782	-8.0096	-7.9922	-8.7316	-6.9098	-7.5254	-8.194	-7.6806	-8.5479	-9.0043	-7.3031
-3.7245	-4.2942	-3.7478	-3.5631	-2.6016	-4.5903	-4.5917	-4.8542	-3.7057	-5.0719	-4.3688	-4.2689	-5.0038	-4.2887	-4.2446	-3.3483	-3.2447	-4.0775	-3.7498	-5.0542	-4.1574	-5.3707	-5.1049	-2.8922	-4.3438	-4.1832	-4.9741	-4.1668	-4.5522	-5.1578	-3.9588	-5.4464	-4.1423	-4.2947	-5.0604	-3.8731	-3.5755	-4.7191	-4.1154	-3.8369	-3.865	-4.2127	-3.9853	-3.9833	-4.2374	-5.6615	-4.1367	-4.2695	-4.7043	-3.2218
-1.9172	-1.8035	-1.4301	-0.57316	-1.1313	-2.6503	-0.66594	-0.72234	-2.2356	-2.0601	-2.4255	-2.8789	-1.9411	-2.3283	-0.31066	-0.34344	-0.72888	-1.3812	-1.4535	-1.4053	-0.84843	-1.5884	-1.3668	-1.5832	-1.5652	-1.8376	-0.97147	-1.252	-1.2039	-1.1443	-1.5165	-0.52817	-1.017	-1.3934	-1.5366	-0.27873	-0.46456	-1.1286	0.71816	-1.8036	-0.68348	-0.68583	-0.79175	-1.5156	-2.0235	-0.91246	-0.34204	-0.97802	-1.6112	-2.0089
-2.0662	-1.7742	-3.1071	-2.0732	-2.1774	-1.4799	-2.1228	-3.3587	-1.0154	-3.0109	-1.7103	-2.8143	-2.5002	-3.3508	-1.9531	-2.9571	-2.6135	-3.7249	-3.0474	-2.8015	-2.5004	-3.4435	-1.6543	-2.7734	-1.9382	-3.3537	-2.1246	-2.8011	-3.0774	-3.0128	-2.3447	-2.7636	-2.021	-3.4862	-2.52	-2.8336	-2.0026	-2.5568	-3.7371	-2.3378	-2.5413	-1.2986	-3.2502	-1.7459	-2.7443	-2.5084	-1.6862	-3.3198	-2.6704	-3.1426
-11.963	-11.787	-14.115	-12.756	-11.793	-13.897	-13.499	-11.792	-13.942	-12.313	-13.194	-11.625	-13.306	-12.297	-12.878	-12.556	-13.013	-12.855	-13.248	-12.788	-13.571	-13.163	-13.075	-13.326	-12.854	-12.02	-11.474	-13.056	-12.85	-11.872	-12.334	-13.577	-12.113	-12.188	-13.02	-12.384	-12.774	-13.408	-11.513	-13.012	-12.143	-12.891	-11.958	-11.885	-13.303	-11.228	-12.71	-13.041	-13.454	-11.759
-8.7383	-8.8555	-10.791	-10.621	-9.9937	-11.776	-9.5325	-10.387	-9.9157	-10.904	-10.086	-10.03	-10.455	-10.57	-11.187	-9.5713	-10.803	-8.967	-10.044	-9.8102	-11.687	-10.248	-10.275	-10.071	-10.454	-10.558	-9.452	-11.186	-10.467	-10.695	-10.189	-9.1902	-10.662	-10.216	-10.673	-9.8331	-8.9359	-11.194	-9.8118	-10.97	-10.748	-10.454	-10.332	-10.707	-11.367	-10.017	-10.51	-11.011	-10.315	-10.018
-3.5884	-4.2267	-3.1469	-3.2692	-3.4529	-4.0237	-2.9647	-4.6948	-3.4157	-3.3012	-3.6859	-3.4333	-3.3648	-4.0572	-2.9693	-3.6416	-4.2006	-4.5855	-3.123	-4.2695	-3.9831	-3.2298	-2.535	-4.4595	-3.4817	-3.7092	-2.4877	-4.0308	-2.8427	-2.9877	-2.4723	-2.6499	-3.7801	-2.9383	-3.3029	-2.5597	-2.6945	-3.6822	-3.1071	-3.8697	-3.3208	-3.7887	-2.47	-3.5117	-4.0106	-2.6026	-2.5119	-3.4951	-4.2772	-3.449
8.7383	8.2137	7.82	7.9084	8.1346	8.6527	7.3094	8.5621	6.9194	8.0644	7.59	8.7591	9.1308	7.9961	8.1909	7.228	7.1211	7.7823	7.8592	8.5387	7.5491	7.1473	7.4661	8.0858	9.0294	8.1811	8.2166	8.2266	7.8126	7.6269	8.5183	9.1991	7.486	8.2543	8.3635	8.3992	8.5979	7.0455	7.3011	7.5771	6.806	9.5008	8.5803	8.4619	8.455	8.8995	9.1392	7.8152	7.9593	8.1284
-10.46	-11.57	-10.681	-11.902	-11.477	-11.3	-9.9977	-10.855	-11.551	-11.331	-11.544	-9.6977	-10.959	-10.732	-11.46	-10.758	-10.811	-10.777	-11.249	-10.203	-10.784	-10.971	-11.424	-11.181	-11.242	-11.059	-10.009	-10.593	-10.828	-9.9911	-11.927	-11.301	-11.399	-10.589	-10.676	-11.023	-10.45	-10.181	-9.8482	-11.604	-10.021	-11.111	-12.172	-10.794	-10.337	-11.265	-10.524	-11.056	-11.299	-10.846
-5.364	-6.076	-4.6578	-5.8384	-6.6709	-6.1226	-5.4464	-4.185	-4.8389	-6.0258	-5.0306	-6.427	-6.4554	-5.7233	-6.064	-4.5747	-5.8949	-6.4239	-6.1087	-4.9474	-4.983	-5.121	-5.8216	-5.7829	-5.0265	-5.0524	-5.1756	-5.9523	-7.3539	-6.2874	-6.4862	-7.113	-7.0576	-5.1914	-4.78	-4.7047	-5.2454	-5.6792	-5.9255	-5.1778	-6.4366	-4.9614	-6.7376	-5.3773	-5.4029	-5.2086	-5.4119	-6.8541	-5.1143	-5.2046
-11.544	-10.246	-11.578	-9.6796	-10.903	-11.151	-10.656	-10.643	-11.751	-12.025	-11.39	-10.31	-11.012	-11.901	-10.952	-11.185	-12.427	-10.773	-11.014	-10.682	-10.095	-10.207	-11.281	-11.038	-11.893	-10.574	-11.533	-11.33	-10.652	-11.805	-11.334	-10.189	-10.766	-10.63	-10.11	-10.848	-10.876	-10.45	-10.379	-10.593	-12.558	-10.147	-11.412	-12.183	-10.516	-11.905	-10.835	-11.184	-10.741	-12.395
-9.119	-9.8105	-9.3084	-9.1008	-8.8724	-9.3739	-9.4079	-9.7546	-8.7544	-9.2622	-8.4493	-8.7643	-9.1366	-8.8048	-9.5631	-8.5909	-9.3721	-8.9015	-9.1707	-10.049	-9.7051	-8.6684	-9.259	-8.1488	-8.7196	-8.4105	-9.7229	-8.2725	-8.733	-10.07	-8.743	-8.6068	-7.8093	-8.3997	-8.6112	-9.1657	-8.8034	-9.5687	-9.4055	-8.6013	-9.609	-9.5977	-10.091	-8.9076	-9.186	-9.5456	-8.7538	-9.2141	-8.9397	-8.0937
-5.353	-6.1497	-5.1741	-6.074	-4.705	-5.5657	-5.4847	-5.9307	-6.9048	-5.997	-4.9711	-5.401	-6.0509	-4.5499	-4.6615	-5.4147	-6.3606	-5.0516	-5.364	-5.849	-5.3454	-5.1367	-5.1281	-5.3022	-5.8539	-6.6225	-5.4413	-4.4751	-6.2769	-6.9129	-5.7049	-5.8468	-5.5495	-5.4512	-5.6945	-4.9916	-7.3579	-6.3611	-6.6152	-6.9016	-5.019	-6.3229	-6.2799	-6.1072	-6.8686	-5.292	-4.8455	-5.4317	-4.7362	-6.2351
-2.1258	-1.7844	-2.7926	-2.3776	-1.9159	-2.7849	-3.2261	-1.7667	-2.2532	-2.7572	-1.5371	-2.1401	-3.3015	-2.3449	-1.7717	-3.3084	-2.7127	-2.8858	-3.4277	-2.2422	-2.3628	-2.1687	-1.6045	-2.4719	-2.0708	-1.4545	-1.99	-2.5074	-1.3712	-1.5798	-2.5867	-1.7891	-3.1364	-2.0841	-1.4214	-1.7446	-2.3559	-2.6225	-2.6218	-2.2657	-2.3028	-3.5281	-3.0791	-2.359	-3.1458	-2.3908	-2.4017	-2.505	-2.5258	-2.7317
-6.1869	-6.3101	-5.0413	-5.6179	-4.6248	-6.0635	-5.4944	-6.7747	-4.639	-5.4685	-6.189	-6.2466	-5.2063	-6.2029	-4.6541	-5.6015	-5.8337	-6.2101	-5.2095	-5.0083	-5.841	-5.3528	-5.7872	-5.8658	-5.9019	-6.5209	-4.2412	-5.8135	-5.3724	-4.5203	-4.8212	-5.1521	-5.9348	-5.6584	-5.6749	-5.5251	-5.5926	-4.6656	-4.985	-5.6615	-5.8207	-6.1375	-5.0223	-3.9566	-4.273	-6.178	-4.5171	-5.0218	-6.9526	-5.0399
-3.5634	-4.8564	-3.8451	-4.0232	-3.7846	-4.7127	-3.5455	-3.8902	-4.6519	-4.284	-4.9767	-4.0466	-3.8632	-4.4049	-3.5396	-3.2486	-3.4785	-4.0237	-4.8322	-4.4195	-2.6724	-4.6991	-3.6989	-3.1494	-5.2726	-3.5375	-4.4671	-4.1517	-4.5933	-4.4706	-4.0943	-4.3209	-5.5401	-4.5115	-4.0383	-4.371	-4.0662	-4.4921	-4.9103	-4.2762	-4.0712	-3.6754	-3.6327	-3.3632	-3.6501	-3.6993	-4.3253	-5.2225	-3.9352	-4.5527
-0.58236	0.013767	-0.34626	-1.125	-0.80228	-0.51696	-0.82626	-0.72088	0.052546	1.4412	-0.17812	-0.14515	0.095943	-0.92523	-0.99906	0.10178	-0.73166	0.52601	0.17068	-1.0526	-0.024542	0.029458	0.47732	0.51681	0.79483	0.24524	-0.68532	0.45714	-0.81447	-0.73148	-0.33045	-0.46433	0.24476	-0.3026	-0.96589	0.3692	-0.29871	-0.65982	-0.31172	-0.41068	0.35896	0.076406	0.008841	0.21767	-0.85113	-0.90769	-0.84583	-0.17839	0.61633	-1.0927
-5.1775	-4.6775	-4.9636	-4.24	-4.8825	-4.7973	-3.8525	-4.6072	-4.0181	-5.481	-4.8814	-4.0676	-5.2362	-4.635	-4.4777	-6.2744	-5.4591	-3.522	-3.867	-4.5351	-5.4457	-5.0778	-6.1312	-4.3116	-5.8512	-5.2549	-4.7345	-4.6042	-4.5671	-6.4811	-4.353	-5.7287	-3.5871	-3.7914	-4.4574	-6.2152	-4.3605	-4.6324	-6.0663	-3.6258	-3.2283	-4.4952	-3.9924	-4.9356	-4.7332	-5.1143	-4.6007	-3.9995	-4.1149	-5.5381
5.2569	5.1766	5.706	4.7184	4.1037	4.7749	6.336	4.7066	4.6594	5.4646	5.764	4.297	5.1389	3.3834	5.3333	4.8085	5.6088	6.1192	3.8415	4.3138	4.6004	4.3504	5.2004	4.753	5.7089	4.4942	5.6614	4.9862	6.0099	4.623	4.8985	4.7053	4.9613	5.5797	4.7815	4.9998	4.7699	5.1805	4.8316	4.9752	4.7025	4.7415	4.4685	5.6461	4.5007	5.4896	3.6497	5.825	4.7753	5.8909
3.4263	1.4941	2.4841	3.3193	1.7775	3.2515	3.3636	3.5208	2.2096	1.9319	2.7849	3.5948	4.1411	3.5338	4.1573	3.1909	3.8493	3.525	1.6432	2.517	2.5355	2.2142	1.0852	2.8971	2.988	3.3767	2.8381	3.2009	3.4646	2.9104	2.3504	3.9493	2.7284	2.182	2.4083	3.4065	2.4606	3.7187	3.1401	2.7261	2.3663	3.7062	4.158	3.3718	4.0049	2.6963	3.0043	2.8233	2.453	2.6582
-2.2432	-3.764	-4.4241	-2.795	-2.9715	-3.1288	-3.4422	-3.0165	-2.8721	-2.5459	-2.9179	-3.0468	-2.7635	-3.6099	-2.792	-2.9213	-3.9458	-4.1578	-2.6174	-4.2575	-4.0259	-3.1804	-3.6479	-3.3026	-3.1111	-3.1598	-2.981	-3.6869	-3.82	-3.1446	-3.8368	-3.5727	-4.4234	-4.7263	-1.4992	-3.6079	-3.1177	-2.9775	-4.2121	-3.9476	-3.2609	-4.5088	-3.1461	-3.7276	-2.9456	-3.2157	-2.7246	-3.3026	-3.9555	-3.2324
-3.3596	-3.2046	-4.3599	-3.0179	-3.6566	-3.8263	-2.8378	-3.8224	-3.3685	-3.226	-3.7179	-3.9403	-2.984	-3.4405	-3.2826	-4.0578	-3.0394	-3.3141	-4.3658	-3.306	-4.2544	-3.3326	-3.1603	-4.0156	-3.7423	-4.1148	-3.3317	-3.5831	-3.6054	-3.4799	-3.9572	-3.7491	-3.7785	-4.6614	-4.4082	-4.0658	-3.1657	-3.999	-3.6677	-4.1423	-4.0449	-3.9516	-3.1846	-4.3069	-3.5613	-4.7736	-3.9957	-4.3225	-3.8668	-4.5204
-6.0325	-7.2387	-5.8776	-6.789	-6.3042	-7.6078	-6.3684	-6.474	-7.1814	-6.5197	-6.2946	-6.7008	-5.3908	-6.767	-6.5297	-4.8889	-6.6004	-6.3387	-6.657	-6.2173	-6.8063	-6.5209	-6.3961	-6.6503	-5.8504	-5.4468	-5.7405	-6.1437	-6.6698	-6.9036	-6.6063	-6.1758	-7.8824	-6.165	-6.983	-6.935	-7.2937	-6.7244	-6.1878	-6.1347	-5.7006	-6.839	-6.8497	-5.8395	-6.3109	-5.4578	-7.4881	-6.0895	-6.1874	-5.0302
-12.353	-12.358	-11.539	-12.147	-11.95	-12.058	-10.935	-12.556	-10.256	-12.093	-10.9	-12.972	-11.525	-11.551	-11.554	-11.901	-10.881	-11.811	-11.158	-11.904	-11.834	-11.525	-12.155	-11.494	-10.78	-11.297	-11.705	-10.946	-12.083	-11.6	-11.883	-12.12	-12.099	-11.191	-10.821	-11.604	-10.622	-11.617	-11.435	-12.552	-10.508	-11.88	-11.626	-11.777	-11.327	-11.797	-11.643	-12.332	-12.796	-12.43
-8.7706	-9.726	-7.999	-8.8482	-9.6743	-9.5015	-8.7033	-9.0003	-9.201	-9.4067	-8.3731	-9.2002	-8.8805	-9.9136	-8.4268	-9.0205	-9.3325	-9.1533	-8.4855	-9.1206	-9.7317	-7.8892	-8.7818	-8.8761	-8.711	-9.468	-8.7643	-9.8459	-9.4887	-8.0051	-8.7348	-9.8324	-10.264	-10.038	-8.6011	-9.3576	-7.6477	-8.6277	-8.1989	-9.5106	-8.408	-8.4572	-9.2894	-9.9363	-9.1159	-9.0485	-9.4234	-9.5688	-9.8824	-8.3739
-4.5197	-5.3502	-5.4477	-5.0953	-5.1994	-3.909	-5.4752	-5.3462	-4.4823	-4.6803	-5.2428	-4.2942	-4.6085	-4.6954	-6.097	-5.1787	-4.4874	-6.4716	-4.7381	-4.7008	-5.4015	-4.3014	-4.4487	-5.6889	-2.5184	-5.2046	-6.2214	-6.0063	-5.5574	-4.4892	-5.5815	-4.7951	-3.7369	-4.2721	-4.6742	-5.4142	-4.6378	-6.3841	-4.8806	-4.7995	-4.5328	-4.9183	-5.603	-4.8249	-4.8604	-4.6774	-4.3286	-4.9262	-4.6922	-4.7263
-5.7985	-4.2346	-5.7666	-4.9975	-6.1415	-6.6389	-5.8863	-5.8206	-4.9538	-6.561	-6.0904	-6.1405	-5.79	-5.8268	-5.4959	-5.049	-6.4443	-5.3189	-5.7325	-5.5568	-5.873	-5.4675	-4.5393	-5.6897	-5.492	-5.9842	-5.979	-4.6458	-5.6734	-6.0984	-5.0707	-5.3502	-6.243	-4.5527	-6.4716	-6.0065	-4.5192	-5.0176	-5.6363	-5.2103	-5.6732	-5.067	-5.3412	-5.6819	-5.887	-5.2065	-4.5776	-5.6203	-6.0548	-5.2323
-11.681	-11.847	-12.335	-13.004	-11.661	-10.877	-11.525	-12.822	-10.944	-12.068	-12.243	-11.045	-11.308	-12.669	-10.987	-12.032	-11.878	-12.134	-11.456	-11.465	-12.305	-11.104	-10.872	-12.605	-11.673	-11.559	-11.176	-12.054	-12.159	-11.668	-11.818	-12.296	-12.165	-11.65	-10.432	-11.456	-13.479	-12.184	-10.904	-11.044	-10.742	-11.472	-11.89	-11.733	-12.794	-11.058	-11.465	-11.224	-11.042	-12.555
-12.309	-11.406	-12.56	-12.016	-11.685	-12.554	-12.31	-12.753	-11.844	-10.691	-11.994	-12.263	-11.599	-12.32	-12.078	-10.716	-12.211	-11.71	-11.896	-11.43	-11.647	-11.711	-12.231	-12.382	-11.65	-12.221	-12.247	-10.366	-11.969	-11.838	-12.487	-11.833	-11.796	-12.475	-11.708	-11.767	-11.335	-12.3	-11.777	-11.958	-11.779	-11.77	-12.122	-12.084	-12.464	-11.328	-11.164	-11.82	-11.66	-11.774
-2.5319	-2.6155	-2.2863	-2.5174	-1.9353	-2.226	-3.5881	-1.6272	-3.1697	-2.3087	-1.9579	-3.6062	-1.8783	-2.0337	-2.1157	-2.2309	-1.8048	-2.0974	-2.8071	-0.8595	-3.244	-2.6665	-2.0172	-2.911	-3.1611	-1.6954	-2.2233	-2.4177	-2.904	-2.0658	-2.1836	-1.348	-2.9062	-3.6865	-2.464	-1.598	-3.4374	-3.8264	-2.5995	-3.4077	-3.43	-2.9878	-4.352	-2.0059	-2.0154	-2.9186	-3.0237	-1.4799	-3.2341	-2.8504
-0.54041	-2.1367	-1.95	-1.9592	-0.85001	-1.8843	-1.545	-1.6161	-1.2285	-2.1053	-1.3242	-2.0125	-1.6821	-0.87795	-1.5331	-2.2625	-2.0271	0.1531	-0.94552	-1.0708	-1.4911	-0.89918	-1.5346	-1.8057	-2.2314	-1.3625	-0.96867	-1.2671	-0.97691	-1.0891	-0.77556	-0.87752	-1.4193	-2.2445	-1.1783	-2.0065	-0.56244	-2.1171	-1.1581	-1.8089	-0.90345	-1.3866	-1.0672	-1.9249	-1.8977	-1.6084	-1.2634	-2.3562	-1.9715	-1.018
-2.2913	-2.5855	-2.339	-2.6874	-1.3214	-2.5029	-2.3988	-2.4228	-2.1957	-2.7765	-0.87369	-2.3677	-3.043	-2.7091	-3.0248	-2.3286	-2.1415	-3.3404	-1.5391	-2.0805	-3.2612	-2.5541	-2.439	-2.3537	-2.8976	-1.9118	-2.1344	-1.245	-2.3629	-2.7966	-3.0254	-2.4586	-3.2719	-2.6878	-2.3276	-1.4026	-2.6416	-3.1659	-1.8173	-1.3878	-0.95592	-2.682	-2.934	-1.2967	-1.7683	-2.7656	-1.8807	-2.8634	-2.2575	-3.6367
-9.4665	-10.165	-9.6643	-9.9332	-9.5551	-8.5887	-10.973	-10.142	-8.7838	-9.5359	-10.048	-10.064	-10.299	-9.94	-9.8993	-11.178	-9.3766	-10.896	-9.3876	-10.086	-11.367	-10.469	-11.478	-10.554	-10.353	-9.1587	-10.005	-9.9341	-10.747	-10.139	-9.1675	-10.18	-10.306	-10.47	-9.6298	-10.087	-9.538	-9.8758	-10.255	-10.305	-11.742	-11.01	-10.84	-10.133	-9.7264	-9.4852	-10.398	-9.6822	-9.0712	-9.8837
-5.0697	-4.6224	-4.2307	-3.7502	-4.87	-4.397	-3.5003	-4.1923	-4.5148	-4.2443	-4.1953	-3.1052	-3.9707	-4.3971	-3.4593	-5.2271	-3.8033	-3.975	-4.5526	-4.2684	-4.1557	-4.1933	-3.0797	-4.2893	-3.1872	-2.9966	-4.2665	-4.5754	-4.4679	-4.071	-3.8385	-4.559	-4.5586	-3.6376	-4.7303	-4.6283	-4.0246	-4.2551	-3.8827	-3.6334	-4.0713	-4.3934	-4.3318	-4.61	-3.9563	-4.7791	-3.8519	-4.695	-3.4287	-3.9362
-10.409	-10.751	-10.382	-9.8868	-10.099	-9.5957	-9.9768	-10.323	-10.377	-8.0742	-9.6027	-9.7933	-10.204	-8.883	-9.8382	-11.011	-8.7856	-10.14	-11.552	-9.9061	-9.1776	-9.6849	-9.5355	-9.2358	-10.146	-9.5749	-9.6309	-10.125	-10.981	-12.193	-9.2949	-10.469	-10.659	-9.9051	-11.053	-10.891	-10.585	-10.469	-9.0575	-9.314	-10.117	-9.3112	-10.393	-10.618	-10.691	-11.236	-10.851	-9.8597	-10.201	-11.003
-13.65	-13.492	-14.024	-13.288	-13.888	-12.735	-13.388	-12.075	-13.371	-12.375	-13.585	-13.653	-13.281	-13.962	-12.556	-12.997	-12.386	-12.034	-13.714	-11.702	-11.885	-12.633	-11.965	-13.818	-13.359	-13.374	-13.099	-13.071	-11.441	-12.297	-13.32	-13.474	-12.763	-14.414	-13.536	-13.176	-12.49	-13.979	-12.598	-14.096	-14.083	-13.385	-11.502	-12.698	-13.166	-12.359	-12.789	-13.363	-13.977	-12.699
-12.887	-12.572	-13.022	-13.034	-13.927	-12.501	-12.63	-13.469	-11.775	-13.181	-13.049	-13.556	-12.097	-13.008	-12.294	-13.687	-11.754	-13.871	-11.826	-13.74	-13.458	-13.39	-12.734	-13.121	-13.152	-13.088	-13.685	-13.151	-13.307	-11.626	-13.242	-13.363	-11.936	-12.721	-12.589	-13.59	-12.498	-11.083	-13.36	-12.18	-13.485	-13.038	-13.307	-12.788	-13.05	-13.257	-13.138	-12.834	-13.51	-12.651
-22.336	-22.3	-22.713	-23.47	-22.448	-23.112	-22.14	-21.008	-20.709	-20.922	-21.908	-21.012	-22.482	-22.005	-22.148	-22.531	-21.733	-21.436	-22.248	-21.47	-22.417	-22.449	-21.731	-21.523	-22.219	-21.191	-21.998	-21.718	-22.179	-22.182	-22.454	-23.47	-22.747	-21.746	-22.207	-22.309	-22.029	-22.457	-22.606	-22.83	-21.957	-22.429	-22.848	-22.847	-22.464	-23.598	-23.249	-22.408	-21.001	-22.578
1.3081	-0.15581	0.27038	-0.17638	0.88657	-0.15492	1.2331	0.68068	-0.16906	-0.20905	-0.20439	0.39754	-0.29679	-0.14792	1.356	0.28141	-0.13337	0.54124	0.080116	0.42491	-0.0067194	0.47526	1.1242	-0.66075	0.66537	-0.46013	-0.50285	0.1792	0.18919	0.45269	0.36788	0.18876	0.38468	0.62424	0.17275	-0.98217	1.2987	1.7268	-0.15619	-0.19746	1.6462	0.1761	0.73803	0.88733	0.11976	0.47387	0.26508	-0.16634	0.71288	-0.57175
-10.46	-10.335	-10.697	-11.061	-10.715	-12.134	-11.766	-10.242	-11.163	-11.601	-10.334	-11.326	-11.838	-11.418	-11.691	-11.999	-11.925	-10.852	-12.285	-12.024	-12.114	-11.521	-11.078	-11.14	-10.037	-11.027	-11.232	-11.727	-11.494	-12.157	-10.854	-11.491	-12.443	-11.692	-11.22	-10.279	-12.652	-10.978	-10.748	-12.394	-10.122	-11.366	-11.001	-11.4	-12.023	-12.637	-11.007	-11.552	-11.679	-11.727
-3.7349	-4.079	-3.3049	-4.5721	-3.1341	-3.1518	-3.0881	-2.7624	-2.8265	-2.5602	-1.916	-3.2859	-2.9147	-2.6645	-3.4217	-2.6982	-3.1728	-3.3947	-2.4114	-2.8163	-4.0764	-2.6915	-3.0972	-4.3197	-2.7431	-3.6721	-5.2182	-3.1671	-3.6383	-3.7459	-3.3485	-3.4207	-2.3869	-3.0509	-1.9971	-2.5718	-4.4858	-2.3937	-3.7522	-2.5823	-3.9167	-3.3609	-3.0122	-2.5048	-3.4735	-3.0832	-3.8839	-2.5519	-3.3384	-2.9444
0.19447	0.72331	0.6295	-0.061242	1.939	0.73523	-0.37117	-0.95002	0.10868	0.77725	0.17458	0.13594	0.3035	0.8425	0.24713	0.069677	0.26179	0.67697	-0.50005	0.30143	0.37213	-0.47655	-0.33697	0.26202	0.45514	0.68023	0.037984	-0.62809	1.4309	-0.14598	-0.2463	-0.088718	-0.45986	-0.61772	0.64208	-0.53526	1.0629	-0.59156	0.075957	-0.35849	0.59824	-0.34822	0.36375	0.35123	0.14275	-0.16418	0.15692	-0.16046	0.84108	-0.086434
-9.7542	-8.92	-9.2926	-9.3719	-9.7528	-8.8374	-8.7559	-9.8764	-7.9473	-9.8967	-9.3308	-10.226	-9.0907	-9.6969	-11.12	-9.7046	-9.9011	-10.537	-9.3979	-9.4347	-8.6989	-9.2871	-8.9762	-9.7281	-9.25	-9.9501	-9.0641	-11.128	-9.2976	-9.3233	-10.163	-9.4691	-8.6695	-9.0317	-10.278	-9.1201	-8.9604	-10.282	-9.1367	-9.4466	-10.64	-9.8852	-9.3173	-9.1357	-9.6774	-9.7496	-10.292	-8.7501	-9.4176	-8.8688
3.2551	3.3856	3.1167	2.0474	2.0428	2.4835	3.7645	4.4561	2.1665	3.1448	2.6611	3.2295	2.9789	2.3301	4.0741	4.0058	2.3729	3.4815	3.0851	3.2033	2.6235	3.6702	4.0116	3.1068	2.9052	2.6747	2.6609	3.5706	3.3281	3.2175	2.6747	2.9586	3.9323	1.9542	3.5713	3.8091	4.1532	2.5909	3.4346	1.9799	3.2753	2.0988	3.2441	3.2834	3.5863	3.2116	2.4548	3.3093	3.9298	3.1269
-0.2639	-0.4779	0.14885	-0.41606	0.076377	-0.77299	0.98874	0.36249	0.33154	-0.084315	-0.55802	-0.50851	0.44418	0.034353	0.19303	-0.48997	1.0487	-1.3734	-1.0761	-0.43414	0.23292	-0.78328	-0.12708	-1.4436	0.39553	-0.34153	0.57621	-0.45138	-0.098775	-0.070371	-0.90654	0.098822	-0.18934	-0.013127	-0.23438	-0.1457	-0.67115	-0.58361	-1.1981	0.14495	-0.27858	0.93792	1.1418	-0.96207	-0.010262	-0.66122	-1.0785	0.23968	-0.76798	-0.78834
-5.3801	-5.4592	-5.193	-5.0381	-5.4448	-5.3688	-4.9203	-4.9869	-5.3873	-5.2933	-5.6206	-5.2406	-5.938	-6.8549	-5.3345	-6.6353	-4.9545	-4.5	-6.3564	-5.3512	-5.6625	-4.7122	-5.7977	-4.9104	-4.6072	-4.6571	-5.8066	-5.822	-5.9122	-6.6507	-5.6233	-5.2382	-4.6283	-5.3736	-6.5851	-5.1851	-5.5127	-5.46	-6.3138	-5.0553	-6.208	-5.251	-5.8329	-5.1736	-6.5226	-6.2446	-6.1302	-5.1707	-6.1302	-5.2986
-2.4564	-3.0072	-3.2501	-2.3558	-3.3999	-3.135	-1.6273	-2.3744	-2.2131	-3.5247	-3.6209	-3.1013	-2.7642	-2.6336	-2.7883	-2.571	-2.7457	-2.1688	-2.9268	-2.7084	-3.1784	-2.2639	-2.2299	-2.1757	-3.2452	-2.5409	-2.7886	-2.0431	-2.9121	-3.1514	-3.2597	-3.3019	-2.4378	-1.8191	-2.5591	-2.3691	-3.496	-2.8756	-2.6432	-2.3442	-1.9976	-2.056	-2.4726	-2.0343	-2.237	-1.976	-3.2386	-3.0103	-2.5057	-3.4335
-21.566	-21.188	-21.066	-21.912	-22.238	-21.608	-23.232	-22.178	-22.35	-21.954	-22.767	-22.378	-22.392	-22.566	-22.653	-22.5	-21.897	-23.041	-21.797	-21.604	-22.453	-21.84	-21.39	-23.403	-21.583	-22.582	-22.782	-22.38	-21.949	-22.935	-21.386	-22.907	-22.237	-21.099	-22.264	-22.177	-21.608	-21.134	-21.826	-22.394	-21.274	-21.682	-21.028	-21.878	-22.037	-21.964	-21.945	-22.152	-22.039	-23.52
6.8555	6.9745	6.6914	7.3448	5.2591	6.1457	5.3923	5.7601	7.593	5.1293	7.3532	7.1666	7.3751	7.069	6.5593	6.9086	5.5655	7.2744	6.7047	6.2552	7.7451	7.403	7.8952	6.5723	8.178	6.6497	7.1261	5.1387	5.5644	5.8877	6.8566	7.4418	6.9608	5.2764	6.9544	6.6105	7.4808	6.5124	6.5106	8.0581	6.1817	6.1715	7.6556	7.5995	6.6951	6.0386	7.7203	6.071	6.505	6.8359
0.96644	1.183	2.7738	2.7011	1.3033	1.1098	0.36832	1.4308	1.055	1.4096	1.2427	1.3753	1.0549	0.83115	1.4627	1.7208	1.8431	1.2365	1.1825	1.6968	1.6967	1.3863	0.72341	2.4226	1.2977	1.841	2.3711	1.5241	1.0474	0.61016	1.5783	0.82867	0.73708	0.5937	1.8192	2.3206	1.2759	1.9907	2.0411	1.1557	1.3236	1.017	2.2216	0.63493	1.7224	0.81168	1.4173	2.0683	1.7025	2.5166
-3.7327	-3.2037	-2.68	-4.0629	-2.8192	-3.9816	-3.0498	-3.2892	-3.8721	-3.4386	-3.5352	-3.8118	-4.3928	-3.0281	-3.7475	-3.7158	-3.8497	-4.5779	-4.0325	-3.9155	-2.9817	-2.7023	-3.4417	-3.8289	-4.2676	-2.9676	-3.2455	-3.1359	-3.0392	-3.0715	-3.4608	-3.6276	-2.2165	-2.9479	-3.0515	-3.1491	-3.79	-3.8686	-2.7454	-3.4842	-4.2027	-3.5174	-3.0905	-3.4631	-4.0924	-3.0701	-2.2969	-2.0614	-3.0969	-2.3529
-2.3766	-3.2218	-3.3432	-2.8475	-3.1206	-2.1386	-3.3485	-3.4011	-4.3717	-3.7762	-3.5915	-2.5364	-2.7639	-2.4712	-3.5739	-3.365	-4.167	-3.479	-3.2874	-4.22	-3.2496	-2.8205	-3.1201	-4.0078	-3.5631	-2.922	-3.8959	-2.9736	-4.3577	-4.2466	-2.7369	-2.4496	-3.12	-3.9307	-4.4026	-4.7513	-3.5964	-1.9344	-2.8086	-2.6501	-3.2728	-3.8544	-2.6015	-2.6538	-2.9605	-2.2359	-2.8728	-4.0211	-4.279	-4.245
-8.8495	-8.3284	-7.2094	-7.2912	-7.1466	-6.6512	-7.3485	-7.94	-7.3579	-8.2048	-7.659	-6.8368	-8.808	-8.3339	-7.3615	-8.1481	-7.1863	-7.0748	-7.224	-8.0392	-7.1022	-7.1323	-6.0089	-7.6957	-8.1667	-8.1607	-8.6361	-7.3665	-7.0422	-7.2868	-7.6241	-8.1364	-6.8078	-7.1176	-8.1861	-7.4871	-7.5784	-7.6675	-6.8524	-7.4994	-7.3578	-8.2059	-7.3028	-8.0326	-6.1991	-7.0355	-7.5092	-7.3624	-7.3093	-7.0825
-14.377	-14.865	-13.523	-14.982	-14.469	-14.464	-14.205	-15.031	-15.649	-15.118	-15.307	-14.343	-14.051	-14.869	-14.005	-14.745	-14.68	-14.672	-13.428	-14.274	-15.264	-14.068	-13.434	-16.159	-14.618	-14.656	-13.857	-13.343	-15.295	-13.934	-14.958	-14.712	-14.503	-14.294	-14.521	-14.921	-13.943	-14.704	-15.11	-14.19	-15.831	-14.386	-14.279	-13.497	-14.346	-12.919	-14.504	-14.473	-13.503	-14.967
-4.3279	-5.5098	-4.9062	-5.1792	-4.6728	-3.6915	-4.6445	-4.1945	-4.7317	-4.936	-4.6544	-6.4659	-5.0923	-4.4408	-4.7379	-4.0603	-4.9607	-3.7365	-4.3494	-4.8165	-5.3784	-4.8542	-5.4937	-3.8277	-5.8025	-3.6561	-5.0509	-4.414	-5.232	-4.2058	-5.14	-4.6586	-4.081	-5.1505	-4.0043	-5.2211	-5.957	-4.1293	-4.8853	-4.6593	-4.7328	-3.9942	-4.7059	-5.1413	-4.5869	-5.0473	-5.3638	-4.4029	-5.2105	-4.4784
-3.2088	-3.3677	-2.0098	-3.2554	-3.1741	-2.5423	-1.7728	-4.0039	-2.2035	-2.2088	-2.5138	-1.5331	-2.4476	-1.859	-1.6894	-2.5535	-3.0032	-2.1078	-2.399	-2.8904	-3.3534	-2.9646	-2.4853	-2.6104	-3.7738	-3.4207	-2.4666	-1.9121	-2.6817	-2.4056	-2.4504	-2.9439	-2.811	-2.093	-1.7924	-1.9694	-2.3048	-2.662	-2.6336	-2.2338	-2.1746	-2.443	-2.3563	-2.0315	-3.0614	-3.4754	-2.1044	-3.0596	-3.4185	-3.075
4.7039	4.8261	4.9442	4.1589	4.2738	5.4666	5.7925	4.7218	5.0393	4.2944	3.2246	4.1435	4.8572	4.5922	3.6981	4.8131	4.6851	4.2436	5.1133	4.3833	2.8737	5.1846	4.2292	4.3997	3.7669	3.4875	4.578	5.0427	4.1542	4.2983	4.5037	5.0411	3.7584	4.7437	4.3477	4.3704	3.765	3.8054	4.5588	3.8143	5.5695	4.8478	3.7091	3.8688	4.218	3.2399	5.1115	3.9716	5.4687	4.0108
-11.177	-11.573	-11.719	-12.04	-12.14	-11.802	-11.795	-11.891	-13.77	-11.517	-10.898	-11.767	-13.208	-12.484	-12.304	-10.782	-12.819	-11.302	-11.814	-11.913	-10.403	-12.241	-11.405	-11.615	-12.143	-11.833	-12.076	-12.243	-11.076	-12.868	-11.64	-12.103	-12.265	-11.778	-12.109	-11.992	-12.046	-11.996	-11.778	-11.666	-12.211	-11.597	-12.072	-11.267	-11.222	-11.843	-12.07	-11.074	-11.004	-12.003
-0.15431	-0.080224	0.98778	-0.97433	1.3395	0.86644	-0.24753	0.20284	1.2021	-0.64366	0.0056455	-0.22752	-0.69087	0.36511	0.080606	-0.49135	1.5831	0.52948	0.0077528	0.96397	-1.3848	1.3943	-0.47407	1.0636	0.15956	0.046409	1.0364	0.87612	1.2992	0.9103	0.52821	0.99324	0.11136	1.671	1.2013	0.017992	-1.322	0.21854	0.80074	0.80529	-0.039404	0.077375	0.39415	-0.39052	0.52761	-0.35951	0.59796	0.11971	0.55333	0.47811
9.8138	8.3289	7.7891	8.452	7.4686	8.6051	8.1014	9.7169	7.3364	8.3719	9.1181	8.4145	8.1679	8.3353	8.3975	8.2241	9.3429	8.8919	9.0198	8.494	8.9137	7.9376	9.7096	8.1531	9.6471	8.7745	9.6002	9.1779	8.7419	7.8468	9.3496	8.8786	10.281	8.9747	7.9699	7.8589	8.181	9.4453	8.5752	8.4707	7.7608	9.2472	8.0565	9.9818	9.4793	7.7512	8.6885	8.8316	8.3702	8.4781
1.328	1.5711	0.97813	0.86181	0.099087	0.97639	1.2914	3.3948	0.57092	2.1874	0.9107	1.5533	0.87629	0.35129	0.93086	1.6855	1.4898	0.75253	1.6362	1.6753	1.0994	2.9844	2.0828	1.5083	1.6681	1.8554	0.8066	2.1073	0.96745	0.30446	0.84578	1.9112	1.9902	1.2496	1.1628	1.4	1.0191	1.5622	0.52779	0.35249	0.78605	0.54994	1.6392	1.0532	1.2489	1.9756	1.6288	0.18252	1.7002	1.8295
5.31	4.4647	3.873	3.4942	5.652	4.8721	5.4276	4.1259	3.8089	4.3259	4.2907	4.5157	4.7898	3.5436	3.1814	4.9537	5.4153	5.2821	3.9206	3.603	3.3977	5.0213	4.3336	4.6857	4.5089	4.8954	4.1728	3.849	3.2497	4.7147	4.1841	5.0217	4.0063	4.2534	4.3281	4.2508	3.8941	4.544	3.7936	5.3537	4.1775	3.7856	4.455	4.3228	3.8168	5.3915	5.1838	3.7094	4.6303	3.9605
-3.9724	-2.2854	-3.884	-3.9662	-5.1405	-3.8081	-3.5007	-3.4588	-2.836	-3.9104	-3.5262	-3.8215	-4.3686	-2.944	-2.9618	-3.8375	-3.386	-3.3105	-3.6854	-3.3391	-4.8274	-3.1996	-4.2812	-4.359	-4.0252	-3.3246	-3.3335	-4.7337	-2.7793	-3.5676	-4.2697	-3.8508	-3.5657	-2.3991	-3.2174	-3.9098	-3.2743	-3.3339	-3.3681	-4.394	-4.7233	-2.5966	-4.0725	-4.2799	-4.9759	-3.363	-3.5042	-3.1881	-2.8386	-2.9021
-11.221	-11.798	-11.919	-11.147	-12.128	-11.418	-11.671	-12.293	-13.12	-11.718	-11.81	-12.49	-13.165	-11.195	-12.639	-11.178	-11.927	-12.04	-12.081	-10.777	-11.354	-11.368	-11.57	-11.813	-12.781	-11.991	-12.662	-12.954	-11.702	-11.777	-12.57	-12.216	-11.571	-11.077	-12.562	-10.785	-11.532	-11.889	-11.051	-11.88	-10.622	-10.478	-11	-11.519	-12.177	-10.905	-11.148	-11.504	-11.226	-11.827
-2.287	-0.78226	-1.8398	-1.0431	-0.97185	-0.88277	-1.6089	-1.7955	-1.0227	-0.51461	-1.3717	-1.3657	-1.5196	-1.2093	-0.2992	-1.186	-0.90938	-0.59512	-1.536	-2.1056	-1.7901	-1.5528	-1.8026	-0.81714	-1.2222	-1.8508	-1.0193	-1.4595	-2.3936	-1.0451	-0.91146	-1.5633	-2.251	-1.9646	-0.16265	-1.4793	-1.2398	-2.1624	-1.318	-0.16534	-0.44859	-1.1407	-0.93638	-1.6911	-1.6714	-0.30085	-0.91767	-0.33311	-1.7958	-0.80235
-7.1583	-6.8917	-6.5336	-7.6691	-7.678	-7.2977	-7.9807	-7.4001	-8.4449	-7.5894	-7.0055	-8.0622	-7.7803	-7.9382	-6.8065	-7.747	-7.2455	-7.2056	-7.5	-8.0312	-6.4682	-7.3948	-7.719	-6.3834	-7.5258	-7.1973	-7.8744	-6.631	-8.6741	-8.1792	-7.3013	-7.3995	-7.3108	-8.7155	-6.6212	-7.462	-7.3017	-7.9667	-6.8831	-8.2888	-7.409	-7.705	-7.7881	-7.9506	-6.3119	-7.5255	-7.9919	-7.9676	-8.352	-7.6623
-3.1147	-2.7688	-3.6314	-3.0816	-3.6446	-2.7774	-3.7407	-3.6674	-3.0454	-2.5898	-3.1947	-3.0082	-3.3578	-2.5089	-4.5876	-3.1844	-3.4524	-3.9086	-3.3722	-4.2299	-3.4541	-4.2248	-2.1327	-1.9665	-4.5847	-2.4649	-3.5421	-3.3888	-3.1204	-1.8391	-2.8333	-3.3051	-4.3764	-3.372	-3.8428	-2.787	-4.4929	-2.3154	-3.1687	-2.0107	-2.4403	-3.3048	-3.3699	-2.8027	-2.5431	-2.8675	-3.4439	-2.5911	-2.4348	-2.7881
-7.9043	-7.8646	-6.4212	-7.2998	-7.2257	-6.7019	-6.8406	-7.061	-7.1456	-8.027	-7.5061	-6.5915	-7.7502	-8.2537	-6.9504	-7.7581	-8.1592	-7.7904	-8.1003	-7.2541	-7.7387	-7.3339	-8.5974	-8.2824	-8.6366	-7.4684	-8.4888	-6.9298	-7.4802	-8.0192	-7.1619	-8.3758	-7.9791	-7.9412	-7.0768	-6.6845	-6.9751	-8.9973	-8.6295	-8.3747	-8.4501	-7.562	-7.3967	-8.9751	-7.348	-8.2457	-7.1297	-6.8224	-6.9058	-7.5049
9.2435	8.2673	8.4349	8.0578	7.6802	8.2232	8.34	7.5337	8.4382	8.8225	9.0637	7.9601	7.8332	8.0717	9.4294	10.145	9.2721	8.3267	7.9417	8.7854	8.1537	7.802	7.9314	7.871	9.2269	7.2109	8.3858	8.2379	9.5077	8.2978	8.9652	8.0071	8.4653	8.3854	7.6876	10.346	8.3182	9.3093	8.7637	8.1034	7.3309	8.498	9.2014	8.9296	9.5513	9.7976	8.6022	8.84	8.8206	9.5321
-10.957	-12.813	-10.697	-12.272	-10.567	-12.075	-11.194	-11.055	-11.933	-11.367	-10.889	-10.675	-11.407	-12.044	-11.192	-12.27	-11.336	-11.52	-10.983	-11.321	-11.601	-11.902	-11.563	-10.717	-12.362	-12.481	-11.945	-11.265	-11.84	-11.589	-11.089	-10.659	-10.968	-11.812	-11.564	-10.553	-11.265	-11.877	-11.87	-11.569	-11.32	-11.159	-11.205	-11.413	-12.159	-10.847	-11.626	-12.042	-11.652	-11.038
0.29908	-0.12133	2.0545	0.24535	1.0054	0.32901	0.40899	0.73602	0.407	0.038906	0.50984	-0.22186	-0.4047	-0.054677	0.63765	1.0536	0.26963	0.31926	0.72114	0.53207	0.47141	0.47498	0.37555	-0.28478	-0.37542	0.14684	0.076013	0.7655	0.98721	0.44031	1.1469	0.85093	-0.44161	0.75158	0.71514	0.15393	-0.024908	-0.034231	0.2633	0.3776	0.1323	0.70689	1.4214	0.013059	1.3208	1.9751	1.2812	0.2657	1.129	-0.15067
1.2813	1.23	0.036569	0.035673	0.028682	0.89775	0.6861	0.76996	0.61686	0.95651	0.65012	1.9675	1.2546	0.8982	1.0681	-0.019752	0.052066	1.1047	1.0865	0.56685	0.031774	0.43684	0.21385	0.58287	-0.30396	0.74068	0.61238	0.87011	0.52103	-0.7961	0.21121	1.4569	0.53259	-0.26179	0.065876	0.30801	0.15291	0.12731	-0.097911	0.58034	-1.5135	-0.62337	-1.6834	1.2893	-1.0662	1.1141	-0.04423	0.42969	0.59905	0.54952
-12.758	-12.653	-12.365	-12.934	-12.464	-12.46	-14.333	-13.292	-12.691	-12.828	-11.272	-12.356	-13.299	-12.873	-13.029	-13.033	-12.818	-12.186	-11.352	-12.631	-12.407	-12.336	-12.954	-12.424	-13.061	-12.662	-12.74	-13.799	-12.489	-13.19	-12.734	-12.818	-12.197	-12.712	-12.505	-13.77	-12.12	-12.002	-12.675	-13.363	-13.042	-12.511	-13.096	-12.352	-13.556	-13.086	-13.624	-12.603	-12.702	-12.034
-1.0851	-0.88542	-1.2054	-1.7684	-1.9144	-0.71324	-0.79806	-2.3525	-2.2211	-1.7917	-1.561	-1.8749	-2.43	-1.0352	-1.9875	-1.4949	-0.15061	-2.4231	-1.9086	-1.6249	-1.7601	-1.6605	-2.1249	-1.2307	-1.061	-2.2106	-2.0361	-0.67395	-2.1368	-1.4143	-1.9378	-1.4451	-1.466	-1.1533	-1.3046	-1.7159	-0.086719	-1.053	-2.3341	-1.421	0.067163	-1.7868	-1.8149	-0.67603	-1.6012	-0.93232	-0.85875	-2.101	-1.2025	-0.94644
1.4619	2.3974	1.3381	2.2833	1.4395	1.0871	2.986	2.2005	1.7538	2.1103	0.99471	2.1798	1.3556	2.5752	1.3477	2.4967	1.5705	1.4009	2.3567	2.351	1.4714	1.241	2.0206	1.5424	1.9927	1.8969	1.5415	1.214	1.8889	1.9513	1.0006	1.24	3.1939	1.7475	1.7722	2.0158	2.7338	2.3527	2.8056	0.19382	1.3283	1.1438	1.7283	1.2403	1.5591	1.2581	1.7807	1.3102	1.5748	1.6403
-11.76	-10.883	-11.808	-12.001	-10.636	-11.733	-11.356	-11.533	-11.647	-11.727	-11.288	-10.445	-11.726	-11.385	-11.515	-11.149	-10.822	-11.749	-10.825	-11.073	-11.398	-11.163	-10.438	-11.513	-11.477	-11.773	-12.135	-11.255	-12.332	-11.163	-11.274	-11.018	-10.816	-11.751	-10.316	-11.299	-12.069	-11.296	-12.104	-11.463	-11.598	-11.338	-10.731	-10.545	-11.163	-11.803	-12.197	-11.152	-11.461	-11.54
0.24063	-0.63407	-0.23538	-0.9369	-0.24206	-0.53015	0.32663	-0.35199	-1.0041	-0.96095	-0.10634	-0.065164	-0.3386	0.043265	-0.23877	-0.39424	-0.93638	-0.81569	-0.013835	0.58367	-0.43066	-0.11383	-0.0049066	-0.28953	-1.6305	-0.33455	-0.14092	0.18728	0.19272	-0.57838	-0.35593	-0.4803	0.50229	0.40536	-0.51141	0.5677	-1.1324	-0.40509	0.19904	0.8242	-0.41178	1.0461	0.28248	0.040213	0.089145	-0.3128	0.68484	-0.34314	0.12347	-0.081345
-21.855	-23.136	-22.305	-22.424	-22.214	-21.21	-23.033	-22.605	-20.865	-21.44	-21.358	-21.169	-21.759	-22.27	-22.2	-21.89	-21.995	-21.495	-22.153	-22.084	-22.654	-23.002	-23.037	-23.056	-21.414	-22.593	-21.833	-21.378	-21.736	-22.923	-21.93	-21.671	-22.595	-21.972	-21.528	-21.903	-22.164	-22.61	-22.853	-22.614	-21.934	-22.345	-21.745	-22.066	-21.891	-22.445	-23.348	-21.064	-22.715	-22.615
-12.571	-11.584	-11.791	-10.702	-11.712	-11.513	-10.552	-10.667	-11.422	-9.425	-10.706	-11.026	-11.889	-12.199	-11.063	-11.258	-10.683	-12.022	-11.758	-11.891	-11.585	-12.034	-10.315	-10.318	-10.117	-12.385	-10.323	-10.643	-10.701	-10.478	-11.391	-10.85	-12.217	-11.331	-11.134	-11.535	-11.379	-11.434	-12.033	-10.969	-12.183	-11.824	-10.939	-11.117	-11.296	-11.943	-11.204	-11.494	-11.421	-11.982
0.72623	1.6573	1.1327	2.0013	1.1428	-0.31028	0.8738	0.45656	1.8358	0.49859	0.13699	1.4607	-0.026359	0.60025	0.40171	0.6929	0.84667	0.04848	0.060266	0.41687	0.55817	0.34114	0.58309	-0.22959	0.74098	0.18124	-0.7212	-0.65349	0.75484	0.64194	1.9452	0.056377	0.95553	-0.30371	1.9484	1.2112	-0.93948	1.3796	-0.20603	-0.11357	0.059813	-0.072283	-0.53741	1.039	-0.61688	1.2558	-0.14785	1.1823	0.98721	-0.19879
1.6651	2.4882	2.7734	2.0667	2.3292	3.7429	4.2977	2.9093	2.8187	2.3808	3.2619	4.2352	1.779	2.6837	3.4724	2.3698	2.9148	3.08	2.6949	3.4166	2.5553	2.3296	3.1738	2.1315	2.8297	3.6454	4.4943	3.1907	2.6993	1.6551	2.2398	1.9844	3.1005	3.5833	3.4571	3.1975	3.8832	3.2946	2.5696	4.1078	3.6768	3.2965	3.4403	3.3033	2.4354	2.701	2.351	2.8725	3.5575	3.5046
6.5565	7.9056	7.3873	6.5011	6.3272	6.9501	6.4445	7.568	6.5939	5.9272	6.4361	6.6797	6.6568	6.6818	7.4448	6.4058	6.5148	6.9242	6.1343	7.6583	6.5146	6.5466	6.2488	7.5857	7.229	6.4875	6.8718	7.1208	6.738	7.2932	7.0866	6.3805	7.3867	6.639	7.289	7.1897	6.5351	7.1542	4.9866	5.5476	6.2575	8.0535	6.6951	7.3835	6.7649	7.5051	6.4099	7.1152	7.3365	6.6488
-0.90439	-0.83838	-0.12372	-1.9279	-1.8744	-0.94302	-1.5289	-1.661	-2.1613	-1.0972	-1.8196	-1.5419	-2.0841	-1.6855	-1.5294	-0.73443	-1.6802	-1.6223	-2.2336	-0.036758	-1.819	-1.3778	-1.541	-0.52172	-0.51414	-1.3829	-1.2897	-1.9765	-1.4943	-1.4182	-2.7552	-1.3135	-3.0876	-1.5255	-1.7883	-1.5924	-1.5444	-1.8716	-0.53776	-1.312	-1.9342	-1.5703	-0.67629	-1.5377	-3.1288	-2.2232	-1.387	-0.67203	-0.92266	-1.268
-12.744	-12.329	-12.346	-12.121	-12.273	-13.134	-13.128	-12.169	-12.375	-11.598	-11.781	-12.087	-12.393	-14.505	-12.69	-12.856	-12.646	-12.113	-13.446	-12.256	-12.305	-11.884	-11.823	-12.131	-14.224	-11.591	-12.693	-12.167	-13.765	-12.722	-12.57	-13.226	-11.722	-12.957	-13.476	-11.862	-12.44	-12.149	-13.038	-12.334	-12.942	-12.52	-13.454	-12.738	-11.731	-12.083	-13.785	-12.879	-12.365	-14.674
-3.2843	-4.0608	-5.1644	-4.4981	-5.2316	-5.5868	-4.7294	-4.7631	-5.0259	-5.6324	-4.8126	-4.469	-4.8349	-5.5068	-5.8991	-4.7881	-5.3298	-6.7357	-3.7067	-4.8192	-5.0769	-5.098	-5.0301	-5.6339	-6.5371	-4.3259	-4.8017	-5.7503	-5.3844	-5.5016	-5.8205	-5.0514	-4.9684	-6.4009	-4.9278	-5.0316	-5.4474	-3.4433	-5.9722	-5.2279	-4.7616	-4.5176	-5.2725	-5.1583	-5.9738	-3.2766	-5.7425	-6.1784	-5.3223	-5.3328
0.35462	-0.46376	-0.21268	-0.77308	-1.2515	0.079908	-0.54493	0.39741	-1.347	-0.62402	-0.012474	-0.48975	-0.20185	-0.65877	0.1053	-0.30413	-0.69891	-0.71991	0.52642	-0.059194	-0.15837	-1.1761	-0.61053	-1.0076	-1.1107	-0.50099	-0.0041043	-0.90355	0.71542	-0.0383	-1.4487	-0.080007	-0.40717	-0.1629	-0.75327	-0.45478	-1.4293	-0.49496	-2.0111	0.0028642	-0.24273	-0.30875	-0.80565	-0.92392	-0.65875	0.057402	-1.0642	-0.36409	-1.1424	0.13554
-12.919	-11.705	-12.967	-12.077	-12.199	-11.533	-11.627	-12.075	-12.489	-11.249	-10.888	-11.558	-11.539	-11.158	-11.665	-11.621	-11.475	-11.683	-12.318	-11.145	-11.581	-11.666	-11.771	-11.924	-12.501	-11.928	-11.342	-12.148	-12.821	-11.249	-11.955	-12.365	-12.057	-11.864	-11.541	-11.695	-11.43	-10.868	-10.13	-11.868	-11.756	-11.46	-12.111	-11.323	-11.594	-11.269	-11.254	-10.857	-10.919	-12.81
-3.7323	-3.7439	-2.2877	-3.5138	-3.1143	-2.8895	-4.1725	-3.8917	-3.4341	-2.7961	-3.1169	-2.1912	-3.5563	-2.7422	-3.7458	-2.5781	-2.4282	-3.1828	-3.2907	-3.1598	-2.431	-4.0265	-3.2944	-3.5943	-3.3869	-2.6715	-3.1862	-2.5834	-3.0016	-3.0033	-3.2916	-2.7311	-2.3848	-2.8999	-1.7345	-3.5804	-2.8801	-3.7151	-2.2898	-4.2566	-2.4295	-2.959	-3.1027	-2.9834	-4.0108	-2.8826	-2.0124	-2.8303	-3.2587	-2.1638
-0.29128	-0.673	-1.3748	-1.2283	-0.31981	-2.3928	-0.38584	-0.18608	-0.64422	-0.017576	-1.5057	-0.029005	-0.65324	0.37671	-0.44251	-0.82273	-0.96896	-0.75456	-0.5879	-0.84882	0.073132	-0.48879	-0.83495	-0.20351	-0.46472	-1.2889	-2.1893	-0.1257	-0.91792	-1.2686	-1.3178	-0.32534	-0.54624	-1.353	-0.12059	-1.2802	0.56247	-0.70007	0.068271	-1.5653	-0.8717	-0.75673	-0.98914	-1.0569	-1.3016	-1.0075	-0.2306	-0.11558	-1.5834	-0.99835
-13.265	-13.646	-12.69	-13.628	-13.619	-13.187	-13.436	-12.98	-12.669	-12.765	-13.886	-12.47	-14.052	-12.558	-13.232	-13.227	-13.044	-12.797	-13.474	-13.67	-13.177	-13.14	-12.812	-14.136	-13.206	-14.197	-13.078	-13.411	-12.209	-13.132	-13.353	-13.438	-12.412	-11.384	-12.7	-13.74	-13.583	-12.582	-12.635	-13.417	-12.898	-14.18	-12.889	-13.816	-13.502	-14.257	-12.797	-12.998	-13.501	-12.728
-0.7375	-1.2283	-0.16221	-1.4129	-0.77818	-0.32146	-1.7278	-0.72018	-0.90373	-1.8137	-1.4062	-1.0238	-3.0445	-1.519	-1.8129	-2.9736	-0.57769	-1.3168	-1.9364	-0.99471	-1.4045	-1.2366	-1.3615	-2.1968	-1.6555	-0.50709	-1.9001	-1.0681	-1.5838	-1.151	-0.92385	-2.3999	-2.4255	-1.0164	-1.7558	-0.036231	-1.7542	-1.8069	-2.3543	-1.9582	-0.92703	0.013663	-1.642	-1.2811	-0.9754	-0.92085	-2.2428	-1.0056	-3.0245	-2.2035
-14.348	-15.082	-13.691	-14.108	-14.63	-15.651	-14.905	-14.979	-14.967	-15.096	-14.683	-15.462	-14.552	-15.304	-14.126	-14.853	-14.89	-15.284	-13.269	-14.044	-13.646	-14.472	-13.617	-15.047	-14.281	-14.321	-14.935	-14.624	-14.69	-14.268	-13.924	-13.866	-15.082	-14.412	-14.659	-14.899	-14.833	-14.738	-14.894	-14.448	-14.855	-14.441	-13.595	-16.043	-15.366	-15.235	-14.471	-14.7	-16.018	-14.453
-2.8502	-3.1797	-2.9952	-2.5254	-2.519	-2.8267	-3.8039	-3.9633	-2.6852	-3.3543	-3.1163	-2.0455	-3.0067	-2.3702	-3.0532	-3.9123	-4.4134	-3.7983	-3.2796	-3.0838	-3.0125	-3.1095	-2.3423	-2.9776	-4.8912	-3.3105	-2.6213	-2.3549	-3.0461	-2.1541	-1.8169	-3.0475	-3.5505	-3.437	-2.7645	-3.0969	-2.6837	-3.0735	-3.3287	-3.7983	-2.6744	-3.1297	-3.1215	-2.6253	-3.4195	-3.6278	-3.949	-3.6767	-3.3388	-3.1502
-3.6181	-3.6744	-4.0152	-2.8904	-3.8747	-3.2535	-2.9672	-3.1017	-3.78	-4.2629	-4.2792	-4.0637	-3.6977	-3.1694	-3.5287	-4.7311	-4.0029	-3.7747	-4.4293	-4.2847	-3.3955	-4.4703	-3.2919	-4.3184	-3.9733	-4.0403	-4.6391	-3.6992	-3.5024	-3.8312	-3.6208	-3.5129	-3.5778	-4.3715	-3.8024	-5.0485	-3.1675	-3.8063	-4.7577	-2.5734	-4.3122	-2.7477	-4.0048	-3.9825	-3.1793	-3.8208	-3.244	-4.0438	-3.7166	-4.524
-2.1375	-2.1946	-2.8039	-1.7471	-2.3586	-2.8409	-2.7673	-2.4291	-2.1636	-2.6447	-2.7387	-3.5744	-2.6071	-2.6598	-2.2942	-3.5214	-2.9261	-1.8441	-2.4182	-3.5348	-2.0905	-2.5614	-1.5761	-3.1135	-1.5173	-2.0166	-2.5905	-2.5675	-3.2156	-2.6793	-2.3417	-2.5603	-2.5056	-2.0863	-2.5338	-2.9094	-2.7055	-2.2434	-2.7143	-2.0884	-2.8694	-1.9059	-2.3869	-2.8448	-2.1052	-1.5586	-2.5727	-1.9067	-3.9331	-3.5392
-0.89628	-0.43709	-0.26982	-0.31068	0.66279	-0.60105	0.43632	-0.6823	0.43523	1.2588	0.27614	-0.1957	0.86901	0.25431	-0.88758	0.29071	-0.8448	0.64077	0.081932	-0.093423	0.16294	-0.60034	0.56325	-0.51084	-0.31548	-2.1163	-0.47748	0.51453	-0.21374	0.55994	-0.24311	-0.62679	1.1173	-0.35002	0.04383	-0.25702	0.89354	-0.30308	-0.31129	0.035682	-1.1151	0.043154	-0.46193	0.7422	1.2181	1.0526	-1.2474	-0.20004	0.63791	0.017044
-14.421	-14.456	-13.303	-13.28	-12.806	-13.676	-14.228	-13.23	-13.484	-14.717	-14.309	-13.533	-12.639	-13.943	-13.264	-14.418	-13.935	-13.284	-14.971	-14.024	-13.857	-14.778	-13.88	-13.607	-15.022	-14.17	-13.351	-14.012	-14.004	-15.157	-14.089	-13.899	-13.928	-14.663	-13.993	-14.759	-12.938	-13.931	-14.435	-13.754	-13.91	-13.076	-13.623	-13.019	-14.297	-13.492	-15.338	-13.992	-14.298	-13.618
-7.6158	-8.4443	-6.9235	-8.3737	-7.9175	-7.4352	-7.853	-6.6421	-6.8022	-8.1467	-8.4067	-7.3158	-6.7792	-6.7438	-7.1547	-8.6284	-7.6714	-6.3309	-8.5279	-7.1734	-8.9814	-6.2067	-7.1625	-6.6577	-8.9774	-8.3306	-8.0514	-7.4479	-7.7937	-6.471	-7.3913	-7.2829	-7.3762	-7.4887	-7.6326	-7.0158	-7.7468	-6.0303	-7.9017	-7.8085	-7.5907	-7.4204	-7.7489	-8.6963	-7.4994	-7.5656	-7.526	-7.1223	-8.2832	-6.1933
-6.1941	-5.6888	-6.8041	-7.2633	-7.2397	-5.755	-6.6886	-6.4304	-5.8906	-6.6253	-7.0717	-7.8253	-4.9741	-7.3899	-6.2034	-6.41	-5.7017	-7.1221	-6.9349	-6.4714	-6.0912	-7.1494	-6.6261	-6.2725	-5.615	-5.5439	-6.7556	-6.068	-5.667	-5.4796	-6.7841	-5.8578	-5.8828	-7.7525	-6.1617	-6.5491	-5.9561	-6.4415	-5.9226	-5.5676	-6.4952	-6.9134	-7.2234	-6.4826	-6.7293	-6.0256	-5.445	-7.1291	-5.7033	-5.596
8.9584	7.1047	6.6728	8.099	7.5706	8.7881	7.6717	8.0317	8.0096	8.4672	6.6301	7.3548	7.965	8.7164	7.9518	8.0599	8.3757	7.9515	8.7194	7.2863	8.091	6.2513	9.4566	8.0105	8.7816	8.7401	7.5511	9.1541	7.4274	8.4383	8.4245	7.9851	7.6802	7.2256	7.2445	8.5779	7.379	8.1681	8.7476	7.9876	8.8626	8.4067	7.8758	7.0882	9.4478	7.8918	7.4415	8.111	7.4758	7.9072
-21.954	-21.334	-22.967	-22.368	-22.612	-22.219	-23.355	-22.076	-22.59	-23.144	-22.602	-22.281	-21.739	-22.703	-21.816	-22.427	-22.031	-22.935	-22.559	-22.27	-21.866	-22.552	-21.611	-21.861	-21.865	-22.34	-22.32	-23.632	-22.31	-22.111	-22.632	-20.893	-22.93	-21.133	-21.747	-21.852	-21.331	-22.018	-22.398	-22.089	-21.87	-23.03	-23.351	-22.224	-22.772	-22.85	-22.111	-23.203	-22.514	-23.48
-5.4	-4.9757	-5.4358	-4.6922	-5.0849	-5.0248	-5.1713	-4.7287	-4.3737	-5.1865	-5.2278	-4.9159	-3.6126	-5.4705	-3.8379	-5.0741	-5.3535	-4.4157	-4.8786	-5.6148	-5.0478	-5.4448	-5.4012	-4.7422	-5.0266	-4.9663	-5.511	-5.3472	-5.4472	-5.3462	-5.7215	-5.6471	-6.2815	-5.6598	-4.8266	-5.7494	-4.5508	-5.1143	-4.7501	-4.9136	-5.0807	-3.654	-5.4597	-4.8745	-5.6318	-4.6617	-4.8113	-5.4484	-5.9372	-3.201
-1.7684	-3.9062	-2.5529	-3.348	-1.9976	-1.5414	-1.9332	-2.3914	-2.2712	-3.3622	-2.5095	-3.4257	-2.5952	-3.2103	-2.1384	-2.2338	-1.5609	-2.7524	-3.22	-3.3859	-3.1495	-1.7646	-2.1049	-3.0071	-2.9718	-2.5768	-2.3468	-3.1226	-2.2766	-2.694	-2.6504	-2.2102	-3.619	-2.8859	-3.6822	-3.1645	-2.1724	-3.9071	-1.816	-2.9956	-2.4811	-2.4001	-1.7522	-2.0799	-2.3433	-2.8115	-3.2031	-2.2971	-3.3218	-2.5892
-12.428	-12.568	-12.957	-12.227	-13.244	-12.678	-12.489	-12.367	-11.941	-11.744	-14.248	-12.923	-11.881	-13.056	-12.046	-13.887	-12.512	-13.014	-12.027	-12.804	-12.675	-12.14	-11.909	-11.529	-12.973	-12.219	-12.203	-12.53	-13.218	-12.854	-12.51	-12.097	-11.996	-13.866	-13.576	-12.254	-13.188	-12.307	-13.091	-13.019	-12.597	-12.957	-14.989	-12.094	-11.807	-12.844	-12.872	-12.558	-13.477	-12.741
-8.9821	-8.7288	-8.9189	-9.5756	-9.5839	-8.5662	-10.036	-9.8482	-9.3174	-10.376	-8.5115	-9.6525	-8.4539	-9.548	-9.8914	-9.1263	-9.3468	-9.9977	-9.9757	-10.14	-10.701	-9.6179	-9.2099	-9.7274	-9.888	-9.5792	-8.6337	-10.364	-10.237	-9.3139	-10.45	-8.6204	-10.639	-9.5776	-9.7564	-8.6531	-8.8094	-9.8709	-9.5289	-9.4028	-9.2598	-10.289	-9.2966	-9.5314	-9.0484	-9.3231	-9.3843	-8.7669	-9.8695	-9.1943
-2.7505	-3.8154	-4.194	-2.2604	-3.3045	-3.7456	-3.3921	-3.022	-3.4635	-3.891	-3.4692	-4.0494	-4.3831	-2.5234	-3.7062	-2.5817	-2.6997	-4.448	-2.887	-2.587	-3.7523	-2.8914	-2.2992	-2.7402	-2.7577	-3.9181	-2.683	-2.5936	-3.5454	-3.5892	-2.8468	-3.7774	-3.2625	-2.6236	-3.3204	-2.6273	-3.4207	-3.5594	-2.6503	-2.9791	-2.8309	-4.3446	-3.7854	-3.0809	-3.5358	-2.8742	-4.2446	-3.9621	-3.2325	-3.6537
-11.426	-10.319	-10.795	-10.792	-11.775	-11.793	-11.048	-11.362	-11.946	-10.741	-12.088	-11.046	-11.542	-11.389	-10.858	-11.291	-12.286	-11.46	-13.064	-12.221	-11.714	-10.322	-12.572	-11.82	-11.479	-11.463	-11.915	-11.424	-12.459	-11.331	-12.493	-12.343	-12.064	-11.629	-11.762	-12.561	-11.051	-12.085	-11.78	-10.267	-11.09	-12.488	-11.59	-11.553	-12.173	-12.166	-10.816	-11.631	-12.521	-12.085
-5.6614	-5.1132	-5.7756	-5.5756	-6.1054	-5.7264	-5.7829	-5.3487	-6.1753	-6.4723	-5.8128	-5.5311	-5.1814	-5.9254	-5.1212	-5.4161	-6.2645	-4.7652	-5.8427	-5.4508	-5.5485	-5.2891	-5.5914	-5.7731	-5.9632	-5.3515	-6.1967	-5.7473	-5.9566	-4.6329	-4.5147	-5.1036	-5.2406	-5.8507	-6.1249	-5.3877	-4.7896	-7.0064	-5.2396	-5.9724	-6.1566	-5.4922	-5.6297	-4.5831	-5.8237	-4.7694	-6.5794	-7.5014	-4.8639	-6.067
1.8087	2.8471	1.2677	1.5314	1.4259	1.6334	1.4595	1.5526	0.74325	1.3307	2.3151	2.3877	2.1536	2.0826	1.0612	2.3395	0.47181	2.5893	0.46791	1.4331	1.8861	1.693	1.3393	2.0682	1.6611	1.3831	1.774	0.95248	1.2068	1.8917	1.712	1.8756	1.835	0.95861	1.1447	1.6256	1.9804	1.9815	-0.11656	2.0506	1.7507	3.037	1.2975	1.2786	1.7594	1.1161	1.5264	2.3322	1.5935	2.0744
-3.032	-2.8897	-3.2665	-3.7348	-4.854	-2.1857	-2.2443	-2.1806	-3.2023	-2.8692	-4.5835	-3.8828	-3.1521	-2.6301	-3.2819	-4.0411	-2.4351	-3.1003	-3.1825	-2.9522	-2.5453	-3.2076	-3.6294	-3.1617	-3.4169	-4.4138	-2.3902	-2.4827	-2.9798	-3.2907	-2.299	-3.663	-3.266	-3.0766	-4.3741	-4.0555	-3.7063	-3.1787	-2.3867	-3.7061	-3.3526	-3.0622	-2.6814	-3.8397	-3.5934	-2.3631	-3.574	-3.9877	-2.9257	-3.0473
-0.82528	-1.6004	-1.1507	-0.91569	-1.7891	-1.1678	-0.96466	-0.87191	-0.64319	-1.8137	-1.6528	-1.8159	-1.0672	-0.47443	-1.3852	-2.7327	-1.125	-0.52618	-2.0765	-0.040387	-0.97633	0.016966	-0.2794	-1.0195	-1.2394	-0.87498	-1.435	-1.1659	-2.3214	-1.0475	-2.0427	-1.9243	-1.6097	-1.9751	-0.39365	-1.9081	0.042759	-0.33434	-1.5112	-1.036	-1.2714	-0.97446	-1.2062	-2.3409	-1.4757	-1.5877	-0.4053	-1.7758	-2.085	-1.758
0.72821	-0.80806	0.32981	-0.45809	-0.47924	0.19782	0.81443	0.96732	-0.1054	-0.72972	-0.30938	-0.28701	0.026691	2.3422	1.3644	1.4465	0.52457	0.29135	1.191	0.18799	0.073722	-0.46417	0.76665	0.84659	-0.46796	-0.47779	-0.57406	0.14577	0.52159	0.82708	-0.47307	-0.58115	0.26348	-0.3576	0.70344	0.48603	0.31592	-0.46155	1.7779	-1.1155	-0.19083	-0.84183	0.40049	1.757	-0.39334	-0.58519	-0.41386	0.091397	0.72648	0.66512
-1.8916	-2.3619	-2.6906	-4.1219	-3.5705	-2.7745	-2.5979	-2.5048	-4.0788	-2.4004	-3.1877	-3.3118	-2.7078	-3.7001	-2.6385	-3.0916	-3.0616	-2.1465	-1.4545	-3.5754	-3.4431	-3.1628	-3.0928	-2.7657	-2.1642	-2.5968	-2.6867	-2.8078	-1.7086	-2.3581	-2.8775	-2.7777	-2.4198	-1.7924	-2.6578	-2.8434	-3.0258	-2.7217	-2.7015	-2.6204	-2.2054	-2.1682	-2.4356	-2.974	-2.4428	-2.185	-3.5498	-3.0232	-2.0738	-1.6482
1.5261	0.91096	0.35112	1.4523	1.9135	1.8037	1.3927	1.3545	0.38813	1.6269	1.538	0.72236	0.24033	1.2237	1.2974	0.92877	0.80359	1.0809	0.91514	0.77281	1.2347	1.5056	-0.36205	1.1902	0.1325	1.0008	1.3797	0.51839	0.23949	1.6092	0.83573	1.6167	1.5276	0.2985	0.72855	2.2183	1.8292	2.0455	0.96275	0.90388	0.65254	1.8732	1.5232	1.6217	1.0263	1.2543	1.0999	1.8671	1.2725	2.8722
4.8879	5.012	3.8139	4.29	3.7228	5.3889	4.5991	4.1198	5.232	4.4683	4.0351	4.4682	4.5783	3.8134	3.7761	3.8225	5.4875	4.8564	4.6684	4.3979	5.1267	3.8528	4.3968	3.2896	3.0103	4.2173	4.147	3.8884	4.4225	4.7155	4.4583	4.6289	5.5148	3.9678	4.2407	4.3098	4.563	4.6945	4.1994	4.2206	3.0173	4.932	4.5553	4.6021	5.4602	3.1448	5.1558	4.6166	4.3301	3.5194
-6.7837	-7.391	-7.2113	-6.4697	-6.7473	-7.5975	-5.7982	-6.3435	-6.3037	-6.0057	-7.2255	-5.5224	-5.9168	-7.4677	-5.955	-6.773	-6.1981	-6.7083	-6.4219	-7.0031	-6.9045	-6.063	-6.2448	-6.6646	-6.1449	-6.2025	-5.8021	-5.8273	-5.4126	-7.0939	-6.9582	-7.147	-5.7508	-6.1507	-6.915	-6.9747	-6.4952	-7.4759	-6.5732	-7.1331	-6.6382	-6.279	-6.911	-5.9633	-6.1373	-6.6291	-5.7819	-6.715	-6.0515	-7.0963
-1.2706	-0.56503	-0.81341	-1.4465	-0.83821	-1.263	-1.0796	-1.333	-0.14386	-1.3653	-2.8525	-2.0918	-1.3367	-0.63556	-1.093	-0.58484	-0.90854	-1.9416	-1.2849	-1.7193	-0.92984	-0.73019	-2.1528	-1.2304	-1.8598	-2.7333	-1.5722	-1.0404	-1.394	-0.83639	-1.8872	-1.8567	-1.7277	-1.1273	-2.0331	-0.78873	-0.57664	-0.6116	-2.2178	-1.1113	-0.95832	-0.96652	-1.55	-2.2672	-0.32087	-0.83562	-0.6321	-0.55964	-1.3942	-2.1895
-4.2696	-3.1498	-3.8967	-4.4585	-3.749	-2.5057	-4.4916	-4.0119	-4.1757	-3.8946	-4.0088	-3.226	-3.2771	-4.1416	-2.4843	-3.596	-4.0858	-3.0209	-2.9405	-3.7549	-3.7828	-3.5193	-4.4639	-4.2873	-4.1672	-4.0519	-3.2131	-3.6416	-4.3445	-4.6266	-3.2684	-3.945	-4.2935	-3.3368	-2.916	-3.9722	-4.3328	-3.5248	-4.1604	-4.3505	-2.7344	-3.6482	-3.9682	-4.1184	-3.8172	-3.2988	-4.2891	-3.7108	-4.1071	-4.2191
-2.8663	-2.4322	-2.4517	-2.0454	-2.5323	-1.6326	-3.2738	-2.8948	-2.6588	-2.7101	-2.8052	-2.3377	-2.9509	-2.9635	-3.2088	-1.5102	-2.1786	-2.9407	-2.4825	-2.9577	-2.4084	-2.6653	-3.4239	-3.5984	-4.2725	-2.6094	-2.6454	-2.1296	-2.1395	-2.0775	-1.642	-2.4354	-2.3685	-3.4409	-2.674	-2.3282	-3.62	-2.2334	-2.6171	-2.9585	-2.9385	-2.7288	-3.16	-1.2541	-3.8947	-2.8001	-1.902	-3.6216	-3.143	-2.8558
0.6291	0.062811	0.70132	-0.62991	-0.09051	1.0377	0.33619	0.22731	0.60331	0.50141	1.2643	-0.79288	-0.49843	0.49016	0.22822	-0.89554	0.063859	-1.6511	0.53262	0.014383	-0.15943	-0.54835	0.15734	0.25467	0.78486	0.92719	-0.3709	-0.88238	-0.6438	-0.32176	-0.024596	0.26099	-0.57583	0.1722	-0.30416	0.76214	0.35711	0.92809	0.80021	0.3776	-0.93502	-0.31139	-0.79356	0.53204	0.2241	-0.33602	-0.15862	0.0094591	0.21047	-0.69743
-11.862	-11.044	-12.661	-10.38	-10.785	-11.088	-11.289	-10.515	-11.41	-12.427	-11.141	-11.901	-11.552	-11.366	-11.476	-10.623	-11.168	-12.636	-11.148	-12.004	-11.258	-11.29	-11.141	-11.264	-12.754	-12.254	-11.974	-10.319	-11.804	-11.12	-12.151	-11.335	-10.516	-10.943	-11.887	-10.718	-12.198	-11.923	-11.615	-11.517	-11.273	-11.497	-11.196	-10.963	-11.849	-11.082	-11.869	-11.067	-10.755	-11.283
9.414	8.7164	8.3008	8.4231	7.721	7.8193	7.8388	8.7815	7.8999	8.7629	9.145	8.0129	8.9587	9.8298	8.9083	7.0183	8.6552	8.3141	9.7053	8.9011	9.2006	7.5919	10.334	8.2822	7.9932	9.0963	8.1703	8.6847	8.7046	8.9818	8.2864	9.114	7.863	8.1901	9.325	7.4558	8.5099	9.5711	8.0242	8.976	8.2584	8.5942	8.8852	9.1332	8.6409	8.6204	8.4876	8.8851	8.1984	8.9144
-2.305	-2.359	-2.2602	-3.1044	-2.8672	-3.1608	-3.3181	-2.9399	-4.3796	-2.8323	-5.2194	-2.9023	-3.0709	-3.6801	-3.6137	-2.9043	-3.833	-2.9228	-3.3092	-2.6016	-3.9441	-3.048	-2.98	-3.3981	-4.7841	-3.8154	-3.3555	-1.6035	-2.764	-2.2327	-2.9341	-3.3826	-3.7223	-3.5809	-3.245	-4.0138	-3.3214	-2.6192	-3.0314	-2.8534	-2.3848	-3.4296	-4.4956	-3.481	-3.3518	-2.3573	-4.2245	-3.4276	-3.9669	-2.7599
1.3514	0.83451	1.5589	1.2785	1.3223	0.27547	1.7732	1.5296	1.4202	1.5743	0.98358	1.5727	1.3878	0.87303	0.60444	1.3445	2.6628	2.1764	0.64648	2.2315	2.8463	0.90884	1.9227	1.773	1.8479	0.86784	1.5309	1.945	1.65	1.8807	2.1191	0.87586	3.2744	1.8771	2.9742	1.3197	0.53414	0.73947	1.7958	2.4492	-0.097428	2.7645	2.1085	1.1982	1.1383	2.0247	2.5201	1.4213	1.0262	1.2986
-0.070376	0.43741	0.25167	-0.54169	-0.15193	0.56691	0.58021	0.38194	-0.037816	1.4936	-0.17789	-0.18584	0.024873	0.81794	0.18303	-0.31761	1.0086	-0.20869	-0.085628	1.4359	-0.12366	2.3401	0.079449	0.74969	0.87076	-0.22878	0.97393	-0.53309	-0.77472	1.6492	0.25987	0.9488	-0.70028	1.7342	0.73643	0.91382	0.26365	0.28247	-0.023208	0.053754	-0.15059	0.66433	0.15444	0.37144	1.5775	0.87479	-0.51415	1.3155	0.30127	0.82126
-13.893	-12.065	-12.758	-12.937	-11.979	-11.982	-13.405	-12.936	-12.25	-12.381	-12.302	-12.224	-12.128	-12.724	-13.059	-13.695	-12.272	-14.876	-13.106	-11.922	-12.958	-12.676	-12.955	-13.233	-13.346	-13.569	-12.264	-13.804	-12.27	-13.721	-12.872	-12.584	-12.125	-13.061	-12.709	-12.682	-13.612	-12.966	-13.717	-13.057	-11.647	-12.528	-13.332	-11.58	-11.768	-13.331	-12.787	-13.836	-12.322	-13.129
-23.485	-22.18	-20.978	-21.555	-22.803	-22.47	-22.877	-23.043	-21.291	-22.584	-21.268	-22.5	-22.864	-22.575	-22.04	-22.676	-20.629	-23.008	-21.829	-22.388	-23.212	-21.527	-22.544	-21.897	-21.542	-22.364	-22.264	-21.897	-22.096	-21.609	-21.154	-22.978	-22.179	-21.425	-21.558	-23.252	-22.537	-23.143	-22.811	-22.515	-21.984	-22.87	-21.519	-22.506	-21.864	-23.034	-22.5	-23.603	-23.061	-21.558
-3.5935	-4.065	-2.6832	-4.7588	-3.9652	-4.5162	-4.3613	-2.8959	-3.735	-3.4262	-4.3728	-3.1363	-3.7692	-3.3053	-3.7972	-3.1776	-3.9603	-3.8414	-3.3077	-5.3266	-3.5075	-3.4324	-3.5941	-3.7078	-3.9927	-4.1375	-3.7584	-3.5416	-4.4176	-3.6334	-3.7108	-5.1088	-4.0769	-3.1827	-3.0369	-3.9789	-2.5831	-3.3221	-3.5845	-3.1219	-2.8307	-4.0538	-2.8685	-3.9072	-3.704	-4.6122	-3.8028	-4.4287	-2.5449	-3.3701
-0.056516	0.61548	-0.10076	0.23281	0.018781	0.2476	1.0296	0.48604	-0.35312	-0.17808	0.93882	-0.0016789	1.4101	-0.41164	0.37998	-0.32697	0.97534	0.32943	-1.0688	0.08779	1.9299	-0.65193	-0.55622	-0.18978	0.0075933	1.6108	0.749	0.70623	0.28494	0.75894	-0.23221	-0.0057732	-0.086345	0.45782	0.05893	1.1805	0.064057	-0.26409	0.60121	-0.60044	0.99799	1.8051	1.119	1.4096	-0.44688	1.2999	0.33732	0.5375	0.45337	0.47016
-0.81045	-1.481	-0.068916	-1.2722	0.42231	-0.46736	-0.057604	-0.18297	-0.23104	1.2813	-0.16346	0.030642	1.0445	0.16792	-0.30325	-0.1011	0.13952	-1.4552	-0.66686	-0.84842	-0.25145	0.3348	-0.39197	-0.47484	-0.7016	-0.03309	-1.2744	-0.16306	-0.064339	-1.1741	-0.24501	-0.72512	-0.57606	-0.32143	0.5078	-0.64376	-1.0495	-0.50772	-0.25085	-0.061397	0.24751	-0.28165	-0.31621	-0.5963	0.18928	-0.83642	0.56718	0.18959	-0.93367	-0.96724
-20.08	-21.034	-20.44	-20.922	-21.168	-20.611	-20.144	-19.932	-20.645	-20.98	-21.518	-22.092	-19.242	-21.396	-20.558	-20.311	-21.955	-19.82	-20.481	-20.743	-19.673	-21.464	-20.097	-22.864	-20.841	-20.634	-19.51	-20.836	-20.051	-21.517	-21.184	-21.777	-22.072	-20.572	-20.683	-20.572	-20.258	-20.13	-19.573	-21.155	-21.386	-20.345	-20.92	-19.877	-20.374	-20.379	-21.064	-21.58	-20.68	-20.759
8.759	8.405	7.8818	9.0705	7.5469	8.6827	8.8339	8.7911	9.4289	8.8788	8.1441	8.4772	9.0508	9.1278	8.3341	9.5511	9.2084	9.3571	9.1776	7.8663	8.9906	8.1327	8.461	7.6151	6.924	8.3148	8.1112	8.5081	9.8677	9.5003	9.5328	8.7439	9.0166	8.2132	7.7658	8.5744	9.217	9.0093	8.5962	7.7575	8.4054	8.3255	8.6886	8.5675	8.7411	9.2544	8.4226	8.4859	8.7461	9.5982
-21.403	-21.862	-21.397	-23.198	-21.934	-22.684	-23.003	-21.875	-21.232	-23.005	-21.943	-22.484	-21.589	-22.33	-21.724	-22.562	-23.026	-22.608	-22.945	-21.729	-20.327	-22.811	-22.143	-22.941	-21.079	-20.5	-22.602	-22.259	-23.825	-21.707	-23.522	-22.61	-22.488	-22.186	-21.639	-22.696	-22.993	-22.609	-21.926	-22.811	-22.186	-21.02	-22.542	-21.823	-23.243	-21.84	-22.649	-21.875	-22.308	-21.994
[truncated: 79 more rows]
[truncated: 150 more columns]
