# Supplementary material for: Genetic dissection of main and epistatic effects of QTL based on augmented triple test cross design
Source: PLoS One. 2017 Dec 14;12(12):e0189054. doi: 10.1371/journal.pone.0189054 (PMC5730204; doi:10.1371/journal.pone.0189054)
Supplement: S7 Supporting Information — (ZIP) [file pone.0189054.s007.zip › z2_1100_0.8_5.csv]

-4.8002	-6.5215	-3.9608	-6.602	-6.3668	-6.6514	-6.0283	-6.1796	-5.5087	-4.6191	-5.1021	-6.9114	-6.2152	-4.5176	-4.2642	-5.4745	-5.4277	-6.0854	-4.7316	-5.2093	-6.4344	-6.0501	-7.0397	-5.3513	-5.3043	-4.1724	-7.1077	-6.065	-4.292	-4.713	-4.5513	-6.0743	-5.3696	-5.3103	-5.7976	-5.0168	-5.606	-3.4278	-5.8629	-5.9151	-5.8056	-4.8072	-6.7442	-6.786	-6.1746	-7.4397	-4.3548	-5.8533	-6.3226	-5.9759
1.3177	1.717	2.3041	2.1917	2.8748	0.26703	2.4855	2.4841	3.7909	1.1484	0.76636	0.53706	1.9873	0.4017	0.59019	1.3798	0.48754	2.8925	1.9324	2.7551	1.1601	2.5516	1.0316	1.7958	1.6423	1.3433	0.88283	2.0887	2.8018	3.3808	1.05	3.0069	1.5318	-0.67882	1.5597	2.4937	3.4201	2.8583	2.2244	1.7878	1.6035	0.91938	1.3499	2.9906	1.4285	1.5873	3.1005	2.7217	2.7091	2.338
-2.9447	-1.4863	-1.9818	-0.37789	-1.1483	-1.7972	-2.0248	-1.2908	-1.5158	0.023285	-0.50565	-0.2261	1.0591	-0.7977	-0.7559	-1.3671	-1.2134	-2.1847	-0.91007	-1.068	-1.3831	-1.3777	-0.19974	-0.11614	-1.3247	-0.87095	-1.1263	0.38079	-1.3447	-1.7636	-0.61768	-0.21013	-1.6758	0.065569	-0.20229	-1.4091	-1.6086	-1.4457	-0.78353	-1.8018	-1.8183	-1.6324	0.69119	-2.8552	-1.7818	-0.81398	-0.021662	-1.8494	-1.4512	-3.485
-8.6804	-8.5754	-9.0945	-9.7646	-10.389	-8.6917	-9.6208	-8.4763	-9.4259	-8.6096	-8.9563	-8.565	-8.1797	-8.068	-9.9256	-9.3608	-7.5725	-9.3831	-10.111	-10.475	-9.4885	-8.3636	-9.2672	-10.061	-7.5208	-10.381	-8.3823	-9.1557	-9.3436	-8.0167	-9.3515	-7.6406	-9.206	-9.7628	-8.6876	-9.7643	-8.2392	-10.734	-11.152	-8.5255	-8.0515	-8.5912	-7.7335	-7.8092	-9.6997	-9.2442	-9.2198	-7.1092	-9.2553	-9.5302
-21.361	-21.35	-21.083	-21.45	-22.09	-22.635	-20.737	-22.807	-22.164	-22.991	-19.665	-21.834	-22.068	-20.731	-21.795	-22.495	-23.035	-24.173	-21.542	-22.563	-22.314	-20.676	-22.689	-22.169	-22.889	-21.947	-21.1	-24.143	-20.874	-22.949	-23.359	-22.738	-21.366	-23.117	-21.521	-21.223	-22.395	-22.15	-23.804	-20.633	-22.065	-23.074	-22.688	-22.591	-22.123	-21.369	-22.98	-22.363	-21.697	-21.177
-21.022	-21.128	-20.969	-20.573	-19.768	-19.306	-21.711	-20.195	-20.235	-20.002	-22.004	-19.719	-19.848	-20.311	-20.595	-23.379	-20.557	-21.369	-21.986	-18.872	-21.486	-22.514	-20.778	-19.639	-23.185	-21.224	-21.424	-21.035	-20.419	-21.281	-18.685	-21.114	-21.256	-22.253	-21.033	-19.564	-21.417	-19.699	-21.51	-21.743	-21.852	-21.745	-20.878	-21.14	-22.266	-21.315	-20.533	-20.516	-21.167	-20.496
-6.1278	-5.4075	-7.8555	-5.7335	-5.1302	-6.7551	-7.4332	-5.253	-5.7729	-6.0352	-5.0096	-6.0565	-7.3847	-5.6454	-5.9089	-5.5812	-5.6366	-6.8067	-6.2929	-5.9942	-5.5702	-4.6979	-7.8861	-6.7417	-8.2229	-7.5346	-6.3234	-6.6889	-6.3728	-6.2905	-7.369	-6.26	-5.6645	-5.981	-6.2708	-5.7345	-5.8263	-5.404	-6.6537	-7.469	-5.8198	-7.5057	-5.0376	-6.992	-6.385	-6.818	-5.5641	-6.8806	-7.821	-6.3531
-4.3966	-4.0792	-4.6266	-3.3995	-3.9258	-2.6797	-4.8123	-3.2892	-2.0659	-2.5213	-2.3977	-2.8647	-3.2407	-3.5477	-4.5827	-2.6007	-2.9638	-1.4469	-3.9143	-4.9457	-3.5832	-2.5813	-2.7444	-3.9378	-2.6216	-2.7904	-3.2531	-2.4667	-2.4686	-2.5418	-4.1057	-3.4991	-2.9047	-2.7238	-2.8701	-3.4674	-3.1259	-3.2561	-2.005	-3.3438	-2.9896	-3.7866	-2.3094	-4.5214	-2.737	-2.908	-3.7657	-2.8451	-2.6636	-3.5485
0.18624	0.60244	-1.2509	-0.89073	-0.16293	-0.32171	0.16917	-0.36521	-0.76102	-0.50838	-0.39084	-0.64604	0.5241	-1.0782	-1.3127	-0.70891	-0.37865	-0.48142	0.41171	0.62006	-0.2589	-1.3399	0.54353	-0.63519	0.68388	0.73114	1.2999	-0.84011	-0.90806	0.74513	0.54943	0.32222	-1.0191	-1.4119	-0.31389	-0.072158	-0.36391	-0.40344	-0.71133	-0.51748	-1.1686	-1.1718	-0.21599	0.23246	-0.54864	-0.7435	1.319	-0.88253	-0.92683	0.15029
5.9992	7.802	7.0424	3.0205	4.9523	5.7215	5.809	4.8665	6.3454	7.1704	7.1828	6.1594	6.1017	6.7847	5.2214	5.6188	5.6138	5.3765	6.1496	5.902	6.6314	6.4883	5.2338	6.4284	4.8813	4.9779	5.9389	6.8816	4.326	5.5667	6.0722	4.8013	5.7215	4.8229	4.9111	5.1871	4.6199	5.7331	7.5868	5.7368	5.2159	7.1017	4.5578	4.5088	6.001	5.1144	6.1426	5.2438	5.4422	5.9812
-14.586	-15.194	-15.493	-13.372	-16.525	-12.992	-14.957	-14.69	-14.636	-14.619	-14.985	-15.425	-13.49	-11.894	-14.271	-14.497	-13.631	-15.103	-15.186	-14.874	-13.637	-14.794	-14.105	-13.942	-15.141	-14.864	-15.945	-15.089	-12.649	-14.587	-13.993	-14.224	-13.403	-12.939	-13.533	-14.571	-14.115	-13.762	-17.423	-14.083	-14.484	-16.434	-14.847	-13.843	-13.837	-13.455	-14.517	-15.604	-14.437	-14.98
-0.055058	0.099266	0.048784	-1.6726	-1.2019	-0.096604	-0.15616	-0.74527	0.11333	-0.93213	0.13797	-0.73388	-1.5767	0.36766	-0.83054	0.44722	-1.1678	0.21806	-0.30842	-1.4977	-1.056	0.11691	-0.78613	1.8829	0.18985	0.51804	0.27823	0.9062	0.48747	-0.51077	0.75384	-0.40092	-0.64397	0.20894	1.6326	-1.1859	0.035447	0.30795	0.18926	-0.57357	0.13543	1.1398	-0.56749	-0.078889	-0.38422	-0.17344	1.4367	0.24425	0.14931	0.56957
-11.692	-12.431	-12.906	-12.557	-13.713	-14.132	-12.035	-14.087	-13.727	-12.633	-11.926	-14.491	-14.453	-11.856	-13.159	-12.297	-13.674	-12.477	-11.976	-12.772	-13.091	-13.017	-12.57	-11.767	-13.601	-12.601	-15.03	-11.331	-13.661	-12.315	-13.223	-13.245	-13.274	-13.604	-12.799	-12.463	-11.976	-11.977	-11.611	-12.562	-14.544	-13.713	-11.893	-13.272	-12.853	-14.175	-12.952	-13.015	-12.765	-13.377
-2.1372	-2.4001	-1.8532	-0.86542	-1.7657	-1.8739	-2.6099	-0.49987	-1.0219	-1.3494	-1.0427	-1.1768	-0.82848	-1.3554	-1.2287	-2.3612	-1.8423	0.36152	-2.0037	-0.53477	-1.1554	-1.8541	-1.6245	-1.172	-1.3725	-1.4873	-1.7935	-2.2573	-1.2624	-2.9224	-1.382	-2.2624	-1.2434	0.13019	-2.3885	0.02353	-2.5705	-1.2622	-1.3755	-1.471	-1.4844	-1.3975	-1.4523	-0.2015	-0.99551	-0.55161	-0.44542	-2.1513	-0.67457	-1.7412
7.5025	9.3595	8.928	8.1219	8.0641	8.8817	7.4717	8.1728	8.4314	8.6427	8.2491	8.227	8.2339	9.9849	9.3542	8.5816	8.9673	7.6043	8.2239	9.2195	8.127	7.2909	8.9437	7.2675	7.687	9.9996	10.31	7.7232	7.856	9.0931	8.9739	7.6415	9.3934	8.4465	6.5785	9.3719	8.9112	7.9137	9.5495	8.5056	7.6498	8.8269	8.7503	8.7978	7.8005	7.5385	7.7677	11.135	7.3519	9.1026
-8.8026	-8.3255	-6.2278	-8.5075	-6.1151	-8.9113	-7.5556	-7.8533	-8.4848	-6.4607	-6.2853	-6.9919	-7.2127	-7.1595	-6.8461	-7.589	-7.1499	-5.6367	-7.4026	-8.1194	-8.2539	-8.5539	-6.7845	-6.8004	-7.53	-7.8065	-7.1857	-6.9157	-8.1971	-7.9124	-8.353	-7.1502	-7.4643	-9.8383	-7.8914	-8.044	-6.7659	-7.0484	-6.4491	-7.4165	-7.0176	-7.2339	-8.1627	-8.2975	-8.3314	-7.0303	-6.9952	-6.0066	-8.0337	-7.0561
-7.7577	-9.0662	-8.4796	-9.7571	-8.1904	-8.7179	-9.0308	-9.2742	-9.4037	-8.658	-7.4756	-7.1502	-9.5765	-8.341	-9.9249	-7.6928	-9.6064	-9.4869	-9.3972	-10.339	-7.0709	-9.2455	-9.7665	-8.9238	-7.8549	-10.457	-7.7408	-9.2443	-8.3034	-9.1977	-10.083	-8.9145	-8.1592	-8.1918	-8.6855	-10.08	-11.379	-10.652	-9.4633	-7.1422	-9.8415	-8.8723	-7.2805	-10.585	-7.4403	-9.3055	-9.0595	-8.514	-8.4312	-9.4469
-1.1687	0.5508	-0.70185	-0.55033	0.96587	-0.70222	1.4201	0.052296	1.6259	0.0014687	-0.18164	0.93775	-1.9615	-1.5627	-0.21981	0.53564	-0.8182	-0.43178	-0.97832	-0.70639	-1.3802	-0.94002	-0.18352	-0.17835	-0.23969	-1.3326	0.84749	1.1348	-0.38223	1.3869	-1.3334	-0.78664	-0.5629	0.051999	-0.096367	0.03815	-1.7268	-0.88774	-0.097537	0.014715	-0.60666	0.76649	0.13324	-1.4399	-1.7403	0.35313	0.47134	-0.31362	-1.6211	-0.49057
5.4796	4.073	5.9524	6.2086	7.1103	4.9398	6.3124	5.9269	6.717	5.2442	4.5454	5.7827	3.8577	4.8376	6.0372	6.264	5.1535	7.2183	5.4718	6.8286	6.2133	4.5332	6.2168	6.5658	6.4483	6.4834	6.3428	6.2805	4.8943	5.5919	6.0593	5.9838	5.5885	6.3415	4.8172	6.1236	6.2543	4.9966	4.9974	4.5364	5.5498	5.392	5.4675	5.3956	5.3604	6.108	5.1492	5.151	4.2099	3.8632
-1.2413	-2.2378	-0.62006	-3.0787	-0.4818	-1.0484	-0.97177	-1.0138	-0.9598	-2.2352	-1.8138	0.50177	-1.766	-1.5138	-2.9579	-1.5237	-0.96308	-1.7542	-1.2297	-1.6637	-1.4127	-0.49762	-1.7265	-0.88977	-1.7348	-1.5845	-0.41848	-0.4535	-2.5102	0.48367	-0.65574	-2.2573	-1.0169	-1.2402	-1.1195	-0.24774	0.24473	-2.8166	0.43718	-0.068009	-1.9081	-0.19792	-0.1057	-1.55	-0.67146	-2.0913	-1.3221	-2.5058	-0.59882	-1.9862
-14.161	-12.603	-12.398	-12.907	-13.35	-13.027	-12.478	-13.732	-13.217	-12.472	-13.036	-12.666	-13.627	-12.956	-12.927	-14.07	-12.716	-13.412	-14.857	-12.652	-12.213	-12.967	-13.229	-11.486	-12.233	-13.055	-13.384	-12.111	-12.05	-14.695	-13.146	-14.022	-13.649	-14.355	-14.444	-13.363	-13.352	-13.643	-13.463	-13.368	-14.977	-12.007	-12.705	-14.467	-12.377	-13.292	-12.048	-12.627	-13.383	-13.487
-2.8563	-1.3536	-2.0805	-2.9364	-0.50998	-2.0626	-1.7242	-1.5127	-2.9875	-3.3007	-2.2439	-4.216	-4.3984	-3.3946	-1.8191	-2.6903	-1.8224	-4.9046	-3.3473	-2.0466	-2.8163	-2.13	-2.44	-3.0454	-2.2267	-1.8505	-3.4216	-3.2203	-3.2526	-1.7417	-2.7328	-4.4755	-2.4983	-3.5788	-2.18	-2.847	-2.0866	-2.4061	-2.4339	-2.3152	-0.22496	-0.58956	-1.3267	-2.8448	0.52486	-1.4077	-2.8856	-2.357	-2.5241	-3.629
-1.6337	-3.9053	-4.0065	-4.1428	-4.2086	-2.3654	-4.952	-4.2783	-3.5182	-4.061	-3.798	-2.4103	-3.4749	-3.798	-2.918	-3.4185	-3.0064	-2.5031	-3.94	-3.7237	-2.4721	-2.6739	-4.475	-3.5248	-2.8507	-2.2252	-3.716	-2.4181	-3.3383	-2.486	-3.9968	-3.2228	-3.0029	-3.0079	-3.4781	-4.1021	-2.6795	-3.5075	-4.3145	-4.3585	-2.2048	-3.7769	-4.53	-4.2441	-3.5311	-3.4636	-5.2742	-3.3087	-3.573	-1.616
10.523	10.322	8.9507	7.4231	10.687	10.819	10.048	10.925	8.3661	11.183	9.7172	9.5835	9.9413	10.021	9.5415	7.8236	9.9083	9.4361	8.7563	9.316	11.427	9.2951	8.4509	9.3873	11.153	9.5815	10.767	9.9999	8.6259	8.5695	11.598	9.0064	9.1429	9.7306	9.7981	10.156	8.7184	9.4977	10.168	9.0868	8.6408	9.1293	10.556	11.174	10.308	8.4359	9.9339	10.722	10.763	9.9898
10.492	11.803	9.2065	10.054	9.5006	9.4942	9.3488	9.4287	9.7208	10.622	9.5908	10.644	9.7597	9.0532	10.221	11.293	9.4394	10.467	8.4991	9.5624	9.5865	7.7721	10.319	9.8871	8.8425	10.136	9.2568	9.8572	8.89	9.769	9.4405	10.082	9.7511	10.275	9.2645	9.1248	10.481	9.5476	10.648	10.472	9.898	10.737	10.418	8.4369	10.11	8.531	9.3944	9.0768	12.12	10.279
-2.1076	-1.6862	-0.62914	-0.66016	-1.0985	-1.5171	-0.81368	-0.52213	-2.6726	-1.7818	-2.9833	-3.2805	-2.1669	-1.8718	-1.2779	-2.5651	-1.599	-0.28883	-1.4686	-0.93104	-1.1189	-0.42207	-1.6819	0.26606	-1.2311	-1.6444	-0.88449	-2.8564	-2.1227	-1.2642	-1.9747	0.32263	-3.5209	-1.558	0.2568	-1.0396	-1.4218	-2.4938	-0.54874	-2.1771	-2.8476	-1.6402	-1.8663	-1.0606	-0.67637	-2.8026	-0.056261	-0.82744	-2.1547	-2.0042
-0.58237	1.3937	0.63762	-0.41128	2.0737	1.5607	0.096657	-0.088919	0.94333	-1.1334	0.35927	0.32541	-0.41224	0.12753	0.55721	0.22877	0.32348	-1.3263	0.94875	1.2863	0.3885	0.83559	1.8211	0.5673	0.46917	-0.088759	-0.94251	-0.73107	0.65161	-1.2197	-0.68568	-0.48153	0.13711	1.9372	0.073771	0.77275	2.0948	0.18923	0.44748	0.033067	1.1529	-0.11258	0.24761	-0.43466	-0.10902	1.5438	0.25859	1.3689	0.024507	-0.10838
-9.0568	-11.145	-8.4688	-10.277	-8.6356	-9.6489	-8.7984	-8.9163	-9.4195	-8.6747	-9.3815	-9.3317	-7.9504	-8.9261	-8.9713	-10.48	-9.5772	-8.1216	-11.082	-11.284	-11.1	-9.8835	-9.8661	-9.5153	-8.8743	-9.3953	-8.0621	-8.2467	-7.2212	-8.8831	-9.1195	-9.4609	-9.2302	-10.508	-8.515	-8.2114	-7.5204	-9.6514	-7.7809	-9.0666	-9.3518	-8.4698	-8.3311	-8.5975	-8.2987	-8.494	-8.1174	-8.0495	-10.711	-8.4464
-21.277	-19.938	-21.963	-19.765	-22.068	-21.042	-20.216	-19.887	-21.332	-19.951	-20.863	-21.271	-21.531	-20.261	-21.521	-20.776	-21.772	-21.214	-20.742	-22.022	-20.145	-21.532	-20.873	-22.874	-20.488	-21.904	-19.796	-21.748	-19.739	-21.254	-21.883	-21.654	-21.072	-20.522	-20.32	-19.489	-21.273	-21.389	-20.381	-20.111	-21.772	-20.097	-23.024	-21.088	-19.435	-21.927	-20.169	-21.247	-20.32	-21.002
-13.071	-10.717	-11.557	-13.5	-11.607	-11.105	-11.941	-13.55	-12.564	-12.235	-12.161	-12.962	-11.869	-10.654	-11.026	-10.504	-12.497	-12.129	-11.896	-11.126	-12.611	-11.286	-11.316	-10.503	-10.873	-12.582	-11.622	-12.347	-12.505	-11.299	-12.112	-9.9092	-11.304	-12.356	-12.497	-10.786	-10.609	-12.138	-10.52	-10.466	-13.264	-11.003	-11.103	-12.14	-10.395	-12.331	-11.058	-11.053	-10.624	-12.451
-5.785	-5.2556	-5.1728	-5.4496	-5.2043	-4.3215	-5.9848	-5.2785	-6.4568	-6.0909	-5.6385	-6.912	-6.236	-6.4712	-5.1095	-4.6048	-4.5942	-6.3538	-5.3706	-7.0323	-3.8789	-8.4334	-5.2738	-4.6535	-6.6403	-6.2508	-5.4233	-3.9389	-4.9964	-4.6723	-6.4121	-6.0938	-5.9393	-6.1248	-7.0688	-5.8899	-7.9109	-5.107	-4.3008	-5.567	-7.4558	-7.4077	-5.7666	-7.0318	-5.4952	-4.589	-6.5233	-4.724	-4.8155	-5.0166
-11.476	-11.498	-11.422	-13.033	-12.276	-11.111	-12.197	-10.189	-11.707	-12.099	-12.925	-11.297	-11.49	-12.767	-12.955	-10.64	-11.875	-11.833	-10.86	-11.333	-11.819	-10.088	-11.827	-10.992	-12.21	-13.103	-11.696	-10.711	-11.262	-11.317	-9.5332	-12.413	-12.007	-10.645	-11.649	-11.118	-11.378	-9.6826	-12.757	-13.592	-10.746	-12.038	-11.397	-11.875	-11.419	-13.112	-10.736	-10.768	-11.992	-10.479
2.464	3.8311	4.5448	3.8486	4.0297	2.7552	0.30424	3.7515	3.6017	4.184	2.3021	4.6031	2.5602	2.2474	3.5584	3.0121	2.7829	0.93713	2.1595	2.6271	4.1059	3.8371	3.2034	1.7515	2.4357	2.5523	2.4164	2.6522	1.9553	2.4434	1.7185	2.9895	3.9942	2.5656	3.1857	3.8542	4.0957	4.9707	2.1443	3.316	3.5452	3.2154	1.6269	3.9064	3.0831	3.0251	3.5587	3.5816	3.5142	3.2281
7.5507	7.6068	8.3744	7.221	7.5361	8.8414	7.4064	6.2035	6.9317	7.6793	7.8078	9.1699	8.061	7.9428	9.0059	8.7868	8.4747	9.1836	6.3765	7.7609	7.5825	7.054	8.5779	8.5017	7.7036	6.3837	8.3765	8.1245	7.8805	6.7158	6.9589	9.4008	7.37	7.5049	10.03	7.7862	7.6382	8.2679	7.6738	7.1772	8.7585	8.0717	7.5984	8.6019	7.6487	9.5411	7.3215	7.9314	9.2503	8.3628
1.5189	1.1809	2.2953	0.3924	2.2697	2.2437	2.059	1.8162	1.7339	0.82682	2.3088	0.41982	2.5336	1.9796	1.9648	2.1276	1.1347	0.28394	0.88349	0.70943	1.6189	3.5252	0.77669	1.8771	1.9832	0.4141	1.4204	1.6297	0.99151	1.7905	0.99228	0.73388	1.9087	1.1965	2.163	3.5572	2.2098	2.1744	0.70305	2.1483	1.2069	1.8515	1.3643	2.0881	1.7742	2.3269	1.3993	3.44	2.1308	0.85418
-5.0531	-5.7454	-7.0819	-3.2544	-4.7289	-5.5711	-7.3637	-6.4812	-4.7147	-6.89	-3.027	-5.5867	-5.1817	-5.7175	-5.1508	-6.1834	-5.5783	-6.3827	-4.6437	-4.3115	-3.6998	-3.859	-4.3049	-6.5078	-4.7043	-5.1358	-5.2358	-5.3085	-4.9038	-4.8232	-7.6666	-5.1697	-5.6223	-4.7017	-4.7861	-5.7699	-4.5779	-4.3329	-5.2733	-6.1432	-4.9807	-4.1574	-4.4411	-5.6269	-7.0904	-4.8357	-5.2138	-5.8991	-6.0434	-6.1273
4.594	4.0986	4.7607	5.6715	4.8436	6.3415	4.538	4.2812	4.9157	5.1054	5.2658	4.038	4.3737	3.0013	5.1442	4.6423	4.2281	5.1305	5.4918	6.1368	6.4006	5.065	7.0518	3.9567	3.5282	4.7263	6.4691	4.1544	5.5603	3.7875	5.2068	5.5275	3.6523	4.9993	4.4731	4.3306	4.8991	5.2391	3.827	5.0928	2.9989	3.8808	5.5121	4.7902	3.938	4.702	5.1568	4.7632	4.2732	3.6238
-6.023	-6.5094	-6.1181	-5.1946	-5.0885	-6.1341	-6.5716	-6.2426	-5.2728	-6.8634	-6.6292	-5.4833	-5.1846	-5.143	-6.9953	-4.9798	-4.9312	-7.3254	-7.1798	-5.293	-7.3479	-5.6269	-4.599	-5.9857	-5.9462	-5.3777	-6.4152	-5.3445	-5.605	-6.4022	-5.5982	-4.8717	-4.6771	-6.2827	-4.6945	-6.8673	-5.744	-4.5704	-5.5237	-4.1213	-6.585	-6.761	-6.8948	-5.461	-4.6294	-6.6969	-5.0138	-3.9586	-4.6062	-5.1805
-10.089	-9.6396	-12.556	-9.6875	-11.205	-9.6993	-10.203	-10.669	-9.9127	-9.9694	-9.5278	-10.651	-10.225	-11.092	-11.826	-11.045	-11.514	-11.479	-9.3549	-10.582	-11.642	-10.347	-9.4678	-11.915	-9.7411	-9.9484	-10.434	-12.042	-10.018	-10.922	-9.9625	-11.983	-10.273	-9.8996	-8.6469	-10.971	-11.997	-9.4361	-8.6975	-10.276	-10.516	-9.3892	-9.2683	-8.4952	-9.7325	-9.6421	-10.815	-11.267	-10.104	-11.537
1.0478	1.8817	0.29994	0.76696	0.79668	0.24933	0.35403	1.1631	1.2188	-0.74276	-0.052252	1.005	-1.1369	0.2912	0.4426	0.21576	-0.35002	-0.6701	-0.50753	-1.5721	1.0857	-0.54504	0.8069	1.6407	1.3348	1.4161	0.3633	-0.37123	0.097359	1.0341	0.34544	0.42102	0.20749	-0.52764	1.3759	-0.21612	1.3198	1.5698	0.79129	1.3468	1.6129	-0.13112	0.82887	0.31992	1.4981	1.6036	0.48082	0.65618	-0.24883	-2.027
-15.986	-15.752	-14.311	-14.764	-15.04	-14.207	-15.263	-14.443	-15.564	-13.595	-14.355	-15.132	-13.605	-14.994	-13.321	-13.387	-14.32	-14.036	-13.689	-14.828	-14.527	-14.926	-14.685	-14.703	-15.567	-15.676	-14.613	-14.813	-14.999	-12.73	-14.599	-15.477	-14.501	-14.319	-14.776	-13.563	-13.394	-15.928	-13.362	-14.659	-14.978	-14.75	-14.363	-15.257	-14.181	-14.654	-14.254	-15.703	-14.846	-14.426
2.0518	3.3557	1.6101	1.6752	-0.29844	2.2605	2.0122	2.2827	2.1218	1.4352	2.1542	0.72013	0.93798	0.77295	0.63747	0.64911	2.0115	0.55003	0.95258	1.1568	2.1512	3.8721	2.9222	0.36663	2.61	2.984	2.1723	-0.089874	1.1593	2.3192	1.1305	0.70052	2.4052	0.8508	2.8913	0.7991	0.62507	1.8544	1.2315	2.649	0.11389	2.1784	-0.0048636	1.4275	1.552	2.0387	2.1028	2.1979	0.63203	0.30262
-0.10882	0.91588	-0.54921	1.1941	0.43962	0.90995	1.1407	0.29366	-0.83848	1.2779	-1.1046	-0.19558	0.93239	-0.85624	-1.7551	-1.7593	-0.39266	-1.0285	-1.3397	0.027328	1.4418	0.24452	-0.81906	1.1996	-0.72225	0.047214	2.1428	-0.8184	-0.97149	0.02995	-1.4359	-1.049	-1.1103	1.3482	-1.617	-0.95638	-0.48494	0.04749	-0.089262	1.2844	-0.38909	0.32103	0.020991	0.52815	0.5312	0.21201	-1.4669	-0.44172	0.60702	-0.23447
0.51593	0.036969	-0.13734	-1.6467	-0.61867	-0.037715	-1.0166	-1.5611	-0.76825	1.4521	0.32632	1.1866	-0.49228	0.10598	-0.30913	-0.1993	-0.57148	0.64246	-1.8468	0.69126	-0.26867	-2.031	-0.54641	-0.47536	1.1569	-0.79387	-1.2438	1.6051	1.0913	0.80845	-0.12372	0.22397	-0.22131	-1.6528	-1.4924	0.78542	-0.34073	-0.79818	-0.51141	0.78688	-0.23317	0.39362	0.7214	-0.5146	-0.37941	-0.13139	-0.062917	0.77392	-0.7646	0.50873
-12.541	-10.936	-10.009	-10.3	-10.057	-11.687	-9.9118	-12.683	-10.423	-9.6165	-10.206	-11.561	-9.75	-11.319	-10.999	-9.4545	-11.211	-10.028	-11.218	-10.487	-9.4122	-10.616	-10.475	-11.465	-10.315	-10.934	-11.173	-12.79	-10.424	-10.877	-9.8124	-11.253	-10.72	-10.77	-11.519	-11.233	-10.295	-10.765	-9.8137	-11.731	-10.757	-11.158	-11.035	-9.5635	-11.614	-11.063	-12.291	-9.4783	-11.488	-10.06
-14.475	-15.572	-11.558	-13.799	-15.9	-13.296	-15.033	-15.42	-14.284	-15.51	-13.358	-15.584	-13.492	-13.112	-13.445	-14.235	-12.372	-13.88	-15.697	-14.784	-12.896	-14.23	-12.579	-12.767	-13.426	-13.266	-14.901	-12.712	-15.192	-13.168	-14.212	-15.068	-13.568	-13.378	-14.004	-13.886	-14.676	-13.918	-12.56	-11.663	-13.572	-14.098	-15.34	-13.643	-14.052	-14.938	-15.446	-13.8	-13.022	-15.477
2.2907	1.4313	1.2767	0.49448	1.0949	1.0673	1.3972	1.7783	0.79214	1.2125	0.45004	1.5165	1.6862	2.416	1.3429	2.0357	1.745	2.2461	2.1332	1.2984	0.27893	1.2304	2.1376	2.8241	2.8231	1.1144	1.5182	2.1631	1.2261	1.0291	1.6415	0.56084	1.3039	0.19763	-0.31479	-0.59894	2.1069	0.16671	1.9506	1.3828	0.19234	0.72001	1.2979	-0.54396	0.74821	1.6595	1.5005	1.5846	1.868	1.6924
-2.171	-5.56	-3.5179	-5.3545	-2.3664	-4.0268	-3.8131	-3.1393	-4.3348	-4.5808	-3.5636	-3.2018	-3.7603	-4.6576	-4.5205	-3.1753	-4.0015	-4.56	-3.0537	-4.1297	-4.7836	-3.344	-4.2773	-5.0081	-4.5603	-4.2437	-3.261	-4.4019	-3.9758	-3.6342	-5.0909	-4.7654	-3.3125	-4.1926	-3.142	-2.7288	-4.3171	-2.8062	-3.7541	-3.5169	-3.4449	-5.8083	-4.2238	-3.178	-3.9003	-3.6161	-6.0202	-4.9985	-5.3367	-5.3898
-0.64229	-2.0344	0.18531	0.0025197	-0.95657	-0.67639	-1.5757	0.67515	-1.0257	0.46773	-0.0106	0.30637	0.019943	-0.84753	-0.38407	-0.46297	0.55234	-0.52733	0.83609	-0.12951	-0.5923	0.59384	0.34748	-1.4569	0.63068	-0.14076	-0.1327	1.101	0.18947	0.37494	1.0349	0.95044	-0.22242	-0.5702	-1.1102	0.11433	0.25503	1.228	-0.63233	-0.30237	0.091217	1.2755	-1.6887	0.22909	-0.25842	-2.2035	-0.56258	0.33559	-0.36464	-0.47772
-1.6704	-2.7133	-2.4221	-3.3984	-2.0906	-2.0903	-3.2132	-1.9472	-1.8538	-2.9269	-2.5054	-2.2304	-2.6736	-2.4193	-2.9032	-1.7693	-2.9244	-2.1739	-1.5509	-2.6516	-2.1475	-0.6032	-2.0119	-2.2947	-3.2468	-3.0853	-2.5735	-4.4096	-1.3384	-2.8745	-1.2529	-3.1447	-1.6714	-2.6359	-1.6045	-3.2173	-3.2068	-1.3369	-2.7904	-2.1822	-1.5846	-3.3061	-2.6514	-2.764	-2.0805	-1.86	-2.0771	-3.5885	-2.0568	-3.629
-3.041	-4.7437	-3.7742	-3.3735	-2.4643	-2.696	-2.4066	-4.4586	-3.0004	-2.96	-3.5116	-4.6307	-3.7142	-3.2007	-3.0256	-4.1855	-3.8775	-2.7385	-3.7941	-2.6173	-4.5278	-3.1832	-4.2413	-3.3962	-2.5423	-2.9389	-2.9545	-3.5061	-3.3798	-3.4104	-2.7666	-2.1559	-3.0436	-1.6491	-4.4886	-4.0413	-2.4734	-2.3567	-4.664	-2.9991	-2.9272	-2.5736	-2.7034	-1.9539	-2.8781	-1.7779	-2.1258	-3.0537	-1.0795	-3.4248
2.2304	-0.21899	0.77375	1.367	2.3608	0.089098	1.829	-0.76061	0.88018	1.3575	1.9211	0.9887	1.363	1.8769	1.2522	0.9193	1.1419	2.1115	0.94388	1.7629	1.2208	1.3578	2.7966	0.18862	1.0542	1.3184	1.6234	0.43111	1.1529	1.699	1.0177	1.374	0.98607	0.6827	0.7701	1.7389	0.46887	1.079	0.85573	1.5444	0.85836	1.8022	1.2259	1.2446	2.7788	2.8809	1.7328	1.1551	0.47634	-0.95031
-14.575	-13.363	-12.722	-13.851	-13.567	-13.536	-14.22	-13.419	-13.402	-13.476	-13.384	-11.959	-12.726	-12.662	-14.046	-13.923	-13.769	-13.16	-14.545	-13.937	-14.62	-11.161	-13.554	-12.866	-12.191	-13.453	-11.475	-13.016	-13.638	-13.763	-14.018	-13.966	-12.115	-13.063	-13.48	-14.866	-12.851	-11.05	-14.659	-12.466	-13.052	-12.915	-12.561	-12.688	-13.092	-12.635	-13.567	-12.388	-13.632	-13.924
-3.2444	-3.0644	-2.7161	-3.1143	-4.4694	-3.9256	-4.1488	-2.5045	-2.1145	-3.4042	-4.0816	-3.9598	-4.1843	-4.8692	-4.2334	-3.5187	-4.0037	-4.3164	-3.6428	-2.818	-2.9236	-4.9613	-4.6365	-3.3401	-3.8152	-4.0638	-5.0546	-3.2042	-2.1329	-3.6281	-2.8403	-2.9665	-2.9613	-2.7382	-3.5254	-3.0158	-2.2809	-1.8512	-3.9148	-2.6839	-3.2122	-2.4756	-4.2914	-0.4882	-2.9628	-0.39622	-1.6587	-2.6268	-3.1925	-3.2628
-11.52	-10.232	-13.625	-11.569	-11.633	-9.4024	-11.087	-9.8702	-9.8162	-12.646	-11.745	-10.892	-11.864	-9.7364	-10.987	-12.296	-12.421	-11.106	-9.0324	-9.8023	-12.521	-10.795	-10.438	-11.946	-11.084	-12.37	-11.047	-12.828	-11.406	-9.1036	-12.051	-9.4773	-11.048	-10.493	-10.781	-10.652	-8.1771	-11.486	-12.401	-9.9813	-10.457	-11.872	-11.601	-10.738	-11.397	-11.487	-10.867	-10.898	-11.182	-10.435
-14.941	-14.698	-12.669	-15.972	-13.251	-13.375	-13.796	-14.487	-15.202	-12.252	-15.593	-14.768	-12.687	-14.097	-13.194	-14.211	-13.496	-13.812	-14.105	-14.353	-13.132	-13.689	-13.376	-13.938	-12.025	-14.224	-13.708	-15.639	-14.531	-13.874	-13.472	-13.094	-13.284	-13.787	-13.312	-14.493	-15.361	-12.781	-12.514	-13.559	-13.12	-14.508	-14.35	-14.461	-14.299	-14.387	-14.934	-14.694	-15.297	-13.527
-0.13525	0.63764	0.49407	-0.12351	0.77113	-0.55939	-0.16413	1.6232	-0.013111	0.38496	0.22475	0.28143	0.07349	0.32105	-0.43809	1.1645	-1.1989	-1.1946	-0.12815	0.59736	0.53077	0.27248	0.78918	-0.29523	-1.5297	0.69484	-0.49709	0.98054	0.011793	-0.69438	1.0133	0.49024	-0.82835	0.095687	-0.31352	0.62002	-0.66452	0.32462	0.37166	0.11251	-0.42845	0.050162	0.046126	-0.99214	0.50957	2.0304	-0.23948	1.5873	-1.0943	0.1713
-0.91755	-2.8769	-1.9633	-1.8195	-1.704	-1.3641	-2.0368	-2.218	-1.3682	-0.884	-1.6698	-2.2503	-0.50443	-2.5631	-1.675	-1.838	-2.253	-0.82033	-1.6762	-2.1746	-1.4623	-2.5904	-2.0089	-2.2212	-2.5181	-3.2405	-1.2444	-3.1702	-2.1637	-3.575	-1.6263	-1.6425	-2.0487	-2.1649	-3.4143	-1.895	-0.78322	-1.3922	-3.8071	-1.5978	-1.459	-1.2009	-1.0564	-3.1267	-2.2761	-3.0777	-2.4178	-1.8366	-0.96465	-1.1217
-10.863	-12.322	-10.755	-12.61	-10.869	-10.775	-12.369	-12.836	-11.081	-12.18	-10.251	-10.96	-10.716	-10.357	-13.195	-11.649	-12.122	-11.535	-12.33	-11.021	-10.345	-11.863	-13.539	-11.486	-10.445	-12.406	-12.616	-9.8246	-11.743	-11.26	-10.878	-10.971	-10.594	-10.202	-12.803	-11.234	-12.283	-11.8	-11.564	-11.081	-11.398	-10.348	-9.9491	-12.77	-11.992	-11.918	-11.001	-11.927	-12.999	-12.356
-9.8635	-11.447	-10.313	-10.077	-11.568	-10.343	-10.857	-12.078	-11.58	-11.567	-10.881	-12.118	-9.9238	-10.092	-9.9128	-8.6301	-9.6123	-11.739	-10.655	-11.031	-11.268	-10.478	-9.9075	-11.729	-8.2049	-9.7063	-8.6568	-10.781	-11.759	-10.929	-11.563	-11.865	-11.09	-10.02	-10.013	-10.149	-9.0592	-10.328	-9.6608	-11.861	-9.9015	-10.773	-10.91	-11.934	-12.396	-11.932	-10.601	-10.21	-11.707	-11.67
2.7173	1.6371	1.5844	3.0602	1.8376	2.8663	1.2951	2.032	2.2932	2.3334	0.95725	2.1118	1.7703	2.4758	1.9159	1.0207	1.8101	1.3593	0.55261	1.2885	1.839	1.0171	1.4337	2.6759	1.0542	1.5507	1.8194	2.9497	1.6419	0.32162	1.1771	1.581	1.8117	0.99736	1.3247	0.39734	1.5827	0.7298	3.888	0.85223	1.1791	2.5137	1.8417	1.2751	1.2369	1.8912	3.0925	1.1571	2.1818	1.4272
-11.572	-10.863	-10.112	-11.35	-11.051	-12.082	-10.637	-11.114	-10.934	-11.702	-9.3441	-11.94	-12.107	-12.272	-11.714	-10.984	-10.632	-11.606	-10.802	-11.964	-11.365	-10.683	-11.526	-11.408	-12.31	-12.184	-11.021	-11.801	-12.915	-10.296	-12.276	-9.7192	-11.782	-12.67	-11.151	-12.481	-11.874	-11.063	-13.616	-13.408	-12.849	-11.195	-12.128	-10.921	-11.175	-12.881	-12.868	-10.729	-10.986	-11.813
-15.24	-13.037	-13.165	-13.238	-14.009	-13.017	-12.908	-12.745	-12.543	-13.439	-12.12	-11.248	-12.732	-13.445	-13.8	-14.355	-11.585	-14.3	-11.067	-13.968	-13.43	-14.063	-13.122	-12.635	-13.131	-13.226	-14.52	-13.652	-12.487	-13.17	-14.073	-13.023	-12.057	-13.65	-13.554	-12.219	-13.039	-13.715	-12.067	-13.999	-11.866	-12.115	-12.731	-13.099	-11.772	-14.58	-12.731	-13.902	-12.563	-12.795
2.5201	2.228	0.82986	-0.21301	2.4505	1.5083	0.48905	-0.25997	0.40491	2.9875	1.0259	4.0188	0.79047	1.9182	1.3416	1.2957	1.9007	3.7135	0.5466	2.4166	1.2499	1.9608	-0.63715	2.485	2.6217	1.7006	2.2719	1.8641	2.8451	-0.083715	0.82801	0.083748	1.652	2.0598	2.1688	0.28879	1.0509	2.4701	1.332	0.38128	0.87491	-0.023252	2.0727	2.1006	0.93062	0.95414	0.73938	2.7568	1.4915	2.173
-3.2339	-3.2604	-3.4128	-3.5527	-3.6132	-4.5583	-0.35129	-2.8943	-2.6858	-2.7797	-2.6917	-2.1702	-4.0731	-1.0409	-2.5812	-2.638	-3.2271	-2.5427	-2.9985	-1.7408	-2.4427	-2.0059	-3.3117	-2.4726	-1.305	-1.9369	-1.9694	-3.9168	-4.2165	-4.3137	-0.71709	-2.4566	-1.9359	-3.2607	-1.5	-1.2604	-2.6989	-3.0182	-2.6398	-1.4711	-2.467	-3.4124	-1.1582	-1.0505	-2.7761	-0.47231	-1.7008	-1.8511	-3.9165	-2.7558
-10.51	-8.5676	-8.4104	-8.8713	-8.3758	-10.006	-10.081	-8.6215	-8.1511	-7.2693	-7.5368	-8.6717	-9.9643	-9.0051	-9.8048	-8.9113	-9.2819	-9.6115	-9.9154	-6.7462	-8.131	-8.2709	-7.508	-9.2155	-8.7834	-9.2211	-9.2179	-7.7263	-10.948	-9.0569	-8.1858	-7.0818	-9.6594	-7.7638	-9.0253	-9.9966	-9.1636	-9.4123	-8.7051	-9.2304	-11.139	-10.698	-8.5853	-9.1479	-7.6759	-9.3251	-8.791	-11.464	-8.4935	-8.7959
-2.5477	-0.9118	-1.9039	-1.5405	0.81432	-1.8344	-1.296	-2.1529	-0.75811	-1.6378	-1.0707	-1.2472	-1.458	-1.0268	-0.90512	-1.406	-1.2597	-1.4547	-2.2319	-1.2195	-0.39042	-1.7451	-2.2219	-1.5918	-2.086	-0.79928	-2.4205	-1.8566	-1.7907	-0.77755	-1.458	-0.52922	-1.6014	-2.3271	-2.3965	-3.1618	-1.8574	-0.61211	-1.3187	-2.4504	-0.77038	-1.4025	-1.6065	-0.79282	-1.7897	-1.3688	-2.4701	-1.4146	0.72664	-0.087063
-9.941	-11.214	-10.677	-10.42	-10.4	-10.325	-10.282	-10.738	-11.834	-10.345	-12.274	-11.698	-11.088	-10.719	-11.156	-10.927	-9.3543	-10.698	-10.602	-10.962	-10.97	-10.044	-9.7869	-11.702	-10.46	-11.09	-12.12	-10.678	-11.043	-11.278	-11.789	-10.714	-9.9747	-10.623	-11.116	-11.274	-10.563	-11.113	-11.231	-9.6905	-12.095	-11.28	-11.747	-9.465	-10.79	-11.994	-10.236	-11.286	-11.342	-11.797
-11.746	-10.33	-10.536	-9.1536	-8.0037	-11.513	-10.732	-11.822	-9.1687	-9.6169	-9.7258	-12.42	-9.1852	-10.903	-9.4905	-11.041	-9.8466	-8.5048	-11.073	-8.3568	-9.9253	-10.84	-10.482	-9.7776	-8.9545	-10.356	-12.11	-10.638	-11.234	-10.639	-9.1082	-11.934	-8.6857	-8.8343	-10.062	-11.287	-11.294	-11.3	-8.8236	-9.5943	-10.748	-10.421	-10.34	-11.193	-11.515	-11.056	-10.172	-9.2165	-10.206	-9.0442
2.5397	3.2648	1.5502	2.2651	3.7267	1.7642	2.9223	1.6822	3.1988	3.6108	3.7269	4.1214	3.4181	5.1679	4.2335	3.5315	2.3446	2.1536	3.2733	2.1987	5.0411	3.2672	2.0495	1.606	2.2873	2.3546	1.6677	2.744	2.8128	2.5467	4.5687	3.6842	3.0723	3.6273	4.0621	2.7268	1.8668	2.4592	3.0029	2.9417	2.9502	3.9638	2.4362	1.933	1.9919	3.877	4.0261	2.6396	2.5338	3.508
3.9091	5.1407	5.7535	5.2999	4.0065	5.096	5.6499	5.2612	5.6609	5.8194	4.9752	5.0364	6.1444	8.0301	5.2362	5.2183	3.9041	4.0699	5.212	6.3389	6.027	3.4944	6.4701	4.5169	4.1857	4.9971	6.9505	5.5266	4.442	4.6266	6.1608	5.4331	5.142	5.6922	4.1753	5.2008	6.4782	4.7334	5.9374	5.4401	5.0801	5.7247	5.8775	4.9409	5.256	4.5045	4.4652	5.0844	4.113	6.1978
-9.306	-7.3784	-9.2235	-9.1045	-7.7113	-9.8514	-7.8494	-9.7005	-8.0721	-9.416	-9.1485	-8.6814	-10.1	-10.269	-9.8675	-9.5509	-9.3016	-9.7151	-10.274	-9.0231	-8.3925	-9.3184	-9.383	-6.9455	-9.7032	-9.513	-9.2439	-10.611	-9.5598	-7.6882	-9.9896	-10.494	-10.057	-9.8732	-9.2376	-9.6443	-9.5578	-9.4417	-10.303	-9.9978	-7.5413	-10.113	-10.735	-9.78	-10.174	-9.0228	-9.5133	-9.2175	-10.588	-9.0404
-2.0101	-3.4468	-2.4511	-4.7277	-4.5814	-2.4653	-3.1569	-1.8714	-2.883	-2.5409	-1.9645	-4.0211	-3.2597	-3.9303	-3.6454	-3.8897	-2.7377	-4.6381	-2.8514	-4.3201	-2.5347	-3.0224	-3.169	-2.9662	-3.0827	-2.395	-3.3282	-3.9671	-2.9869	-3.6834	-3.6881	-3.2243	-3.5754	-2.8247	-4.0445	-3.6309	-3.3672	-3.1012	-3.7767	-2.5987	-3.1863	-2.3988	-2.4069	-2.8626	-3.2717	-2.5235	-3.8525	-2.2754	-1.9273	-3.9123
-21.623	-23.026	-22.491	-22.761	-21.893	-22.665	-21.707	-22.716	-21.969	-22.031	-23.469	-21.867	-21.606	-22.801	-22.514	-21.286	-21.488	-21.97	-23.632	-21.126	-22.7	-21.474	-22.842	-23.007	-21.947	-22.689	-23.522	-22.065	-23.099	-23.052	-22.844	-21.208	-22.261	-22.734	-23.573	-20.454	-21.576	-21.385	-23.465	-22.068	-23.149	-22.94	-23.227	-23.415	-22.491	-22.997	-22.16	-23.097	-23.169	-22.123
2.926	1.4965	2.821	2.0942	4.4182	2.6058	2.1986	2.1841	3.939	2.5795	2.6298	2.7924	4.0855	2.9624	5.2172	3.6031	2.832	2.9139	2.6252	1.9195	3.3881	4.0007	2.5473	5.0139	3.1444	2.8882	2.7075	1.9332	1.9642	2.1012	2.1405	5.2266	4.6607	2.3502	2.0653	2.6346	2.6457	2.7639	3.8272	1.6632	3.223	4.3087	2.0685	2.7116	4.569	2.3495	3.9829	3.0376	2.4637	3.2172
-4.0433	-3.7076	-5.7127	-5.2216	-4.6012	-4.1482	-3.8459	-1.9355	-3.7107	-3.9826	-5.2546	-4.5043	-4.7594	-1.9099	-3.9367	-3.9298	-2.7135	-3.4911	-3.1719	-4.2051	-3.1574	-4.869	-3.0621	-3.8787	-4.1502	-4.2252	-4.6398	-4.1987	-4.3545	-4.6433	-4.0181	-4.7129	-3.5353	-3.9327	-5.8747	-1.7601	-4.7242	-3.4681	-4.2703	-4.66	-3.4325	-4.995	-2.4733	-4.1148	-4.0013	-5.0013	-3.4932	-3.2091	-4.2157	-3.7193
1.2872	1.2768	1.7619	1.8174	0.37254	1.1113	-0.68964	1.3023	0.26037	-1.076	-0.26238	1.4485	-0.132	-0.53844	1.3107	0.20972	0.048146	-1.4644	0.084365	0.11869	-0.79827	-1.347	0.14284	1.7296	0.24475	1.7057	0.84509	0.039483	1.9116	0.37604	-0.044628	-0.22925	0.28286	-0.63362	-0.29447	-1.6666	0.69525	0.20674	-0.85136	1.0894	-0.43376	1.7443	-0.93763	0.41593	0.25313	0.034992	0.57288	0.49777	-1.5472	-1.5602
-14.09	-14.946	-13.89	-12.447	-14.336	-13.672	-15.141	-13.782	-14.678	-13.821	-13.806	-15.126	-14.064	-15.36	-14.355	-15.708	-15.079	-13.336	-14.426	-14.341	-14.319	-13.035	-15.038	-14.905	-14.15	-13.736	-14.095	-16.678	-14.655	-15.648	-13.861	-14.721	-14.313	-14.889	-15.857	-14.68	-15.449	-14.87	-14.411	-13.594	-14.19	-13.937	-15.222	-15.63	-14.685	-13.907	-14.229	-13.639	-14.178	-14.655
-5.8068	-5.4817	-4.4741	-3.5119	-5.3358	-5.3751	-5.1661	-4.9453	-4.2747	-5.6857	-4.5267	-3.7963	-5.1018	-5.6156	-4.565	-5.606	-6.5578	-6.1648	-6.1028	-3.8684	-5.5475	-6.6885	-4.7364	-4.431	-5.2525	-6.2635	-5.4487	-6.1144	-6.6976	-6.5953	-4.2403	-6.2506	-6.0807	-5.3746	-5.3535	-5.992	-6.1715	-4.5103	-5.9726	-5.8899	-6.1392	-5.2374	-5.1888	-5.5562	-5.5593	-7.1485	-7.3417	-5.6121	-6.4471	-5.1514
-6.1477	-4.4255	-5.7695	-4.5623	-3.4103	-4.3226	-4.5742	-4.0564	-5.536	-5.2715	-5.506	-5.6964	-4.6445	-5.2539	-5.819	-5.3265	-5.2957	-4.6173	-5.1297	-5.3019	-4.4988	-5.0681	-3.4567	-4.9475	-5.3274	-5.0155	-4.7608	-3.8311	-4.9816	-3.303	-3.6507	-4.9628	-4.2523	-3.5579	-6.5197	-6.0292	-5.3559	-5.3237	-5.0533	-5.8902	-4.2939	-4.0975	-5.7539	-3.1729	-5.2117	-4.7437	-4.9431	-5.2334	-4.6469	-4.2753
-21.758	-22.008	-22.525	-21.845	-21.359	-21.559	-21.242	-21.336	-21.204	-22.604	-22.475	-20.925	-21.488	-22.407	-23.385	-21.971	-21.888	-21.766	-21.573	-21.451	-23.421	-21.927	-20.629	-21.833	-22.356	-21.562	-20.211	-22.241	-22.176	-21.363	-21.225	-21.724	-21.653	-23.232	-21.038	-21.063	-22.811	-21.648	-19.596	-22.435	-21.645	-21.659	-22.591	-22.523	-20.053	-22.168	-22.276	-22.842	-21.395	-22.579
-0.86459	-1.893	-2.094	-3.4842	-1.337	-1.3472	-1.0281	-3.0776	0.24408	-2.2401	-0.69989	-3.3068	-1.9183	-2.5409	-1.5048	-2.0542	-1.3625	-1.4185	-1.8267	-2.6253	-0.84776	-1.4967	-1.5576	-2.4558	-0.44974	-2.2884	-2.3076	-0.86261	-1.0693	-2.2781	-2.5545	-0.060813	-0.87115	-2.0188	-1.1197	-2.473	-2.9806	-3.4676	-1.2201	-2.7425	-3.0028	-3.3746	-2.2208	-1.4732	-2.5866	-0.33777	-1.6619	-0.89058	-1.6133	-1.0729
-3.29	-1.2657	-1.7011	-2.6689	-2.4499	-3.6075	-2.455	-2.7766	-2.6234	-2.0978	-3.0934	-4.1042	-3.0075	-1.1067	-1.9964	-3.6788	-1.7261	-2.2297	-3.2143	-3.2808	-1.9988	-3.4439	-1.3635	-2.8202	-2.5398	-1.0217	-2.9593	-1.994	-2.5747	-1.5785	-2.6851	-3.8983	-1.5944	-1.9826	-1.5135	-3.2131	-1.8837	-3.0952	-3.1958	-3.3972	-1.5171	-1.6437	-1.7127	-1.9269	-3.4784	-2.696	-2.42	-3.0085	-3.4428	-3.6361
-4.2587	-3.9607	-5.4153	-5.0816	-4.5485	-4.054	-2.4304	-3.552	-4.312	-4.6667	-3.5408	-4.8481	-3.4757	-5.2656	-2.5463	-5.8181	-4.1631	-4.3839	-4.4412	-4.6654	-4.8803	-5.6844	-4.3551	-4.0303	-5.4619	-5.1338	-4.9493	-5.0736	-5.0281	-4.1172	-4.6281	-4.3767	-4.7976	-6.3154	-4.429	-3.3616	-4.9584	-5.5487	-5.6265	-4.6463	-4.3397	-3.8082	-3.9167	-4.4347	-7.1111	-5.4801	-2.2699	-4.3541	-3.846	-4.2361
-1.8487	-1.3683	-2.5979	-3.1013	-3.4737	-2.4678	-3.4931	-4.9755	-3.4031	-3.5963	-4.2027	-2.8716	-1.2364	-3.9982	-1.6242	-3.1619	-2.3489	-1.4999	-3.0034	-2.9247	-3.6366	-3.4237	-5.5808	-1.6364	-1.9589	-1.5839	-3.8436	-4.2051	-2.4409	-3.232	-2.9048	-3.1661	-5.0625	-2.4506	-3.6809	-2.8162	-3.6156	-1.0994	-2.9223	-2.7454	-1.4218	-3.6402	-2.4919	-4.205	-2.8321	-3.8035	-1.09	-4.8269	-2.9326	-2.8233
2.7944	1.33	1.3033	0.82216	3.1743	1.2591	0.7131	0.84695	2.299	0.98036	-0.29504	1.6851	3.2017	1.4688	1.7299	1.8611	2.2053	2.5211	1.7089	0.94881	1.9229	0.71455	1.8896	1.6242	3.5059	2.1312	0.68545	1.7905	1.7592	3.1673	0.92699	1.6711	0.81118	0.56354	1.4177	1.7151	2.3219	2.3223	0.62454	1.9434	2.5192	2.4235	2.0962	1.3444	3.8348	1.6015	2.0235	3.0328	1.0921	0.35102
2.9619	2.7091	3.525	2.2604	2.5729	3.7598	4.3455	3.353	3.1992	4.0768	3.8213	1.9696	3.3688	4.8872	1.5309	2.0362	3.3713	3.2405	3.6119	2.8073	4.0928	2.7275	2.2069	3.3377	3.4547	3.2463	2.3061	2.0785	1.6343	1.6929	2.4306	2.9955	4.0275	1.7237	2.5824	3.3127	3.2968	4.7731	1.6267	2.9015	2.6734	2.2839	1.9586	2.5855	3.1144	4.0927	3.9978	3.394	3.6849	2.8911
5.9047	6.1704	6.7177	7.2153	6.1383	8.2218	7.2	5.8171	8.2142	7.0169	6.5455	5.486	7.3403	7.5857	6.8084	8.2208	5.9936	5.9431	4.9178	6.4541	5.9844	6.8247	6.9551	7.4429	7.2997	8.1195	5.5197	7.2703	7.7056	8.0294	6.9115	5.9217	6.195	6.0045	8.3643	6.1601	6.9781	7.1429	6.2902	6.2819	6.9035	7.1414	8.5509	7.9772	6.8751	7.7713	4.3009	8.1839	6.5173	6.5725
-1.9446	0.13506	-0.11587	-1.2529	-0.87347	-0.47201	-1.1226	-1.7841	-1.4127	-1.8815	-0.96365	-0.6344	-0.76806	-1.5817	-0.12224	-0.38191	-0.63732	-1.1635	-1.8292	0.55092	-1.6097	0.35012	-1.3254	-2.5023	-1.4459	-1.6846	-1.4161	-1.5984	-1.8791	-1.4981	-0.95811	-1.3842	-1.7848	-2.4504	-2.8407	-0.71303	-1.3916	-2.1059	-1.3327	-0.68409	-1.563	0.35783	-2.592	-2.1064	-2.0786	-1.9122	-2.5237	-1.7691	0.11843	-0.56293
-12.851	-12.76	-11.888	-12.478	-12.647	-13.77	-11.698	-13.384	-13.486	-12.213	-12.343	-12.384	-12.987	-13.518	-12.85	-13.086	-13.461	-12.85	-12.697	-12.019	-11.766	-14.335	-12.252	-12.796	-12.552	-11.644	-14.266	-13.777	-13.395	-12.377	-14.021	-12.645	-13.281	-13.546	-12.124	-13.225	-12.529	-12.489	-13.384	-12.771	-12.73	-12.238	-11.704	-13.602	-12.943	-14.497	-12.223	-11.978	-12.555	-13.643
-9.9389	-11.047	-10.758	-12.517	-10.055	-11.36	-9.8315	-10.941	-10.376	-11.537	-10.296	-10.906	-11.474	-10.613	-10.695	-11.908	-12.057	-12.169	-11.322	-10.485	-10.046	-11.747	-10.499	-11.593	-10.67	-10.912	-10.311	-11.265	-11.715	-10.283	-10.198	-11.754	-9.5606	-11.648	-9.1534	-9.9191	-9.8771	-9.7872	-13.278	-10.621	-9.6687	-10.929	-10.47	-9.8365	-11.311	-11.132	-10.542	-8.5944	-9.892	-9.9133
-15.656	-16.494	-14.016	-16.201	-14.759	-14.518	-15.134	-15.246	-14.13	-14.3	-15.954	-15.083	-17.716	-14.121	-15.129	-13.937	-14.753	-14.233	-15.873	-14.423	-14.627	-14.28	-16.105	-12.898	-16.381	-14.777	-13.439	-13.55	-16.042	-13.347	-12.503	-15.518	-15.07	-15.633	-13.945	-15.842	-14.611	-16.158	-13.244	-13.825	-15.666	-15.358	-14.031	-14.182	-14.877	-15.165	-13.81	-15.857	-14.531	-16.192
-2.8454	-3.3146	-3.7325	-4.1332	-5.6862	-5.2269	-4.7872	-3.7595	-4.8869	-4.3115	-3.599	-3.3781	-3.8068	-5.5952	-5.5138	-3.964	-4.6689	-5.2382	-4.1785	-4.9008	-5.3067	-3.9301	-4.6209	-4.6766	-4.2409	-5.2982	-5.1244	-4.4144	-3.2917	-3.5801	-4.0564	-4.4398	-5.0997	-4.9273	-4.1484	-5.8499	-4.7958	-3.9644	-4.2458	-5.7613	-4.8376	-5.1533	-4.4064	-4.8237	-6.4823	-4.0897	-3.9942	-3.8748	-4.6837	-5.6101
-5.8375	-5.6081	-6.3355	-5.4987	-7.2007	-5.7128	-7.2751	-3.4161	-5.3517	-6.3374	-7.1261	-4.4333	-7.4508	-6.9367	-5.5837	-4.203	-6.6578	-5.1581	-4.7568	-5.6515	-5.6557	-4.7069	-4.7575	-5.9001	-5.5613	-5.8588	-5.7421	-6.2034	-5.5358	-4.612	-6.0738	-6.2378	-5.7713	-6.5375	-6.5588	-4.4363	-6.3518	-4.7208	-4.9185	-6.0819	-4.7455	-7.3929	-5.9737	-4.4917	-5.8813	-5.367	-5.5356	-6.3432	-5.1805	-4.848
5.9002	7.0488	8.1672	6.664	8.09	7.3271	7.6117	4.8549	8.7024	6.0943	6.1448	7.1496	7.4053	7.507	6.7404	6.4811	8.1765	6.9557	7.0548	6.4185	5.4134	7.1871	8.1752	5.6594	7.1945	6.7483	8.7036	6.9709	5.3098	7.6169	7.1122	6.0443	7.0758	7.3615	7.7839	7.6679	6.3514	6.0876	6.5401	6.3565	5.6732	7.5126	6.5601	5.9713	6.8478	6.9684	5.5525	6.1937	7.131	7.3402
-9.5555	-9.29	-9.7813	-9.7617	-9.6747	-9.5449	-8.2138	-8.5495	-8.9092	-7.8681	-10.171	-8.619	-7.5631	-7.9411	-10.221	-9.3889	-9.618	-9.0393	-9.3895	-8.4809	-8.878	-9.4588	-8.4432	-9.553	-8.89	-10.294	-7.4914	-8.183	-9.7504	-8.2163	-9.6797	-9.6682	-9.4628	-8.4056	-8.9847	-9.9906	-9.5945	-9.1647	-10.113	-9.4496	-9.4565	-9.2431	-9.019	-6.522	-10.985	-7.7915	-10.266	-8.2098	-8.5372	-10.114
0.28731	-1.6327	-1.0995	-1.4457	-0.30971	1.5394	-0.56007	-0.63902	0.46291	0.021519	-0.32269	0.30156	-0.20189	-0.76669	-0.29341	-0.22942	-0.018994	0.47454	0.38658	0.98014	-2.1848	-0.84827	-0.38495	1.0748	-1.4975	0.35192	-0.6556	-0.21671	-0.5778	-1.0795	-1.6061	-0.22978	-1.2201	-0.90683	-0.063247	-0.31883	-0.35501	-1.2406	-0.32706	-0.59602	0.14613	-0.72489	-1.0358	-0.16877	1.3772	-1.3062	-1.5752	0.68355	0.14894	-1.1924
4.8117	4.2138	7.3744	4.2907	5.289	5.0075	5.3189	4.9566	5.9367	5.8379	5.6702	6.09	4.9594	4.6446	5.975	6.2151	4.7423	7.3318	4.4514	5.0362	5.3779	7.9666	6.1678	6.7379	5.3861	5.4536	6.1414	4.5172	6.2586	4.5044	4.3565	5.3491	6.0618	5.3788	5.123	3.6493	3.8044	4.7022	5.3625	5.176	5.4492	5.1225	4.4949	4.7844	6.4735	5.8842	4.7478	5.4277	5.5255	5.3747
-11.44	-11.569	-11.962	-12.951	-11.872	-11.259	-12.28	-10.581	-12.398	-8.7091	-9.7019	-11.279	-12.09	-11.856	-10.744	-12.403	-10.844	-9.8423	-12.078	-12.024	-10.534	-11.224	-11.149	-11.915	-10.292	-11.775	-10.683	-11.377	-11.059	-9.4882	-11.235	-10.83	-12.08	-11.796	-10.923	-10.251	-11.78	-12.02	-12.497	-10.9	-10.502	-11.036	-12.296	-11.537	-10.966	-14.054	-12.763	-11.884	-12.035	-11.959
-9.7333	-9.0799	-8.7166	-9.5122	-10.102	-10.097	-8.8392	-10.066	-7.1947	-9.3937	-8.0505	-7.878	-8.225	-9.4778	-8.201	-8.6349	-9.5982	-9.3807	-9.9133	-6.6155	-8.1478	-8.953	-9.2874	-8.8526	-9.6162	-8.5737	-8.0601	-8.9425	-9.3535	-10.158	-9.0175	-7.3951	-8.1147	-10.72	-9.7137	-8.358	-9.1123	-9.6898	-9.6517	-9.3099	-9.918	-8.7824	-9.7055	-9.9654	-7.8366	-8.4191	-8.3769	-8.5583	-8.822	-8.5353
-13.393	-14.113	-14.426	-12.816	-14.562	-14.212	-12.324	-14.25	-12.212	-13.823	-13.332	-13.147	-12.57	-12.834	-11.98	-13.626	-13.423	-14.739	-13.086	-12.816	-13.04	-14.796	-14.044	-12.59	-11.555	-13.452	-13.672	-13.378	-13.452	-13.197	-12.116	-12.79	-13.351	-12.827	-14.648	-12.233	-13.694	-13.149	-12.224	-13.575	-11.384	-13.25	-11.977	-13.602	-14.12	-15.269	-11.679	-13.189	-14.186	-13.025
2.9367	2.9489	2.1378	2.0851	1.9406	1.6511	4.4846	3.0498	1.3475	2.0056	3.6584	2.2714	2.534	2.8188	2.2243	2.317	2.0374	1.8874	2.6621	2.9283	2.9254	2.0399	2.2686	4.1597	2.979	2.5156	3.8111	3.5989	2.9527	1.9421	1.7642	2.1349	2.8263	3.8004	2.0149	2.2842	4.1198	3.3108	3.7891	2.4021	2.2893	2.4195	1.4335	3.1188	1.606	2.3675	3.3896	2.788	3.0891	3.1814
-6.1304	-6.8485	-6.7844	-7.3629	-4.915	-7.7711	-6.4063	-5.9327	-7.2027	-6.9494	-5.583	-6.5015	-5.975	-5.3237	-6.2077	-8.0594	-6.6369	-7.1328	-7.8986	-7.021	-5.6524	-7.4233	-5.8719	-5.2173	-7.1046	-4.6047	-7.2317	-7.0104	-6.6425	-6.1888	-7.9922	-7.4194	-7.4896	-7.4648	-6.4088	-8.2448	-5.452	-8.124	-7.635	-7.0966	-6.5973	-6.863	-6.7804	-7.2242	-5.7573	-5.6529	-5.3619	-7.1816	-6.232	-7.0707
6.3439	4.264	5.9976	4.5224	5.9076	6.8966	3.8641	3.9812	5.8186	5.2807	5.7864	5.1165	4.7089	3.6438	4.481	4.3937	4.6489	5.3242	5.6796	5.8733	5.1106	4.4529	4.3554	4.2895	5.323	2.5156	4.8942	3.9364	4.2974	6.0702	6.1644	5.2878	5.0559	4.9066	6.8367	4.6135	6.1201	5.8382	7.057	5.0382	4.4551	5.078	4.4656	4.8217	5.5069	5.8667	5.1139	4.2829	4.0375	5.3454
-1.0109	-2.6036	-0.94713	-0.81595	-1.4162	-2.1429	-0.46939	-2.0044	-0.081249	0.22235	-1.6529	-0.37414	-1.1405	-1.229	-0.28136	-1.1458	-2.7188	-0.053825	-0.71618	-2.5767	-0.48269	-1.9221	-1.5325	-1.3389	0.94731	0.15247	-1.5636	-1.6705	0.037719	-1.9337	-1.5443	-1.7349	-0.37107	-0.71815	-2.6443	-1.877	0.58329	-2.463	-1.5806	-0.53937	0.27426	-1.6874	-0.71934	-1.3049	-1.7555	-0.83292	-1.5372	-1.4868	-0.21816	-2.8637
-12.773	-15.14	-12.521	-11.929	-12.899	-13.283	-13.509	-12.413	-12.35	-12.925	-10.691	-13.075	-13.508	-12.892	-13.033	-12.74	-12.654	-13.05	-12.307	-12.404	-11.806	-12.696	-12.045	-11.945	-15.869	-13.563	-12.014	-10.882	-12.482	-13.06	-14.105	-12.293	-12.203	-13.752	-12.045	-13.34	-12.373	-12.557	-11.661	-13.122	-13.039	-12.963	-11.583	-13.385	-14.421	-14.098	-12.614	-14.184	-11.339	-13
-1.0757	-0.83417	0.035852	-0.72177	-1.3114	-1.5909	-0.74873	-3.1005	-0.091575	-2.0989	-0.96164	-1.5182	-0.99541	-1.813	-1.0494	-1.5402	-2.7432	-1.6545	-0.96024	-2.069	-0.99017	-1.2352	-2.7831	-1.9862	-2.7698	-2.5456	-2.6292	-1.618	-1.0741	-1.1578	-0.61264	-3.0593	-1.4051	-2.7024	-1.3633	-3.5464	-1.1046	-1.3259	-1.3615	-1.2899	-2.1455	-0.60481	-1.5801	-0.60231	-1.9389	-1.5148	-0.9631	-1.278	-1.4354	-0.7791
-3.4771	-3.0034	-2.6595	-2.8972	-2.1972	-2.5226	-2.8778	-1.883	-4.5696	-3.9332	-2.2403	-1.9881	-2.9755	-3.0622	-2.5253	-2.8249	-3.1481	-2.7386	-2.4651	-3.3392	-4.4538	-3.5246	-2.4604	-1.604	-4.5311	-0.42087	-1.905	-3.5133	-4.0173	-2.6577	-2.2772	-2.2839	-0.88791	-1.4078	-1.1687	-2.8351	-3.1147	-2.9697	-3.7859	-1.8892	-2.3595	-2.7833	-2.321	-1.922	-2.7191	-3.0191	-2.0376	-1.8772	-0.66169	-2.1257
-22.444	-20.826	-22.806	-22.077	-22.421	-21.853	-22.344	-21.674	-24.168	-21.773	-21.677	-21.768	-21.533	-22.895	-21.181	-20.678	-21.7	-23.184	-20.227	-22.819	-23.172	-20.961	-23.163	-22.857	-23.337	-22.808	-22.405	-22.201	-22.171	-22.131	-21.14	-22.981	-23.103	-21.742	-21.954	-22.621	-22.511	-22.725	-23.042	-21.288	-22.852	-22.786	-21.771	-21.624	-23.974	-21.725	-21.958	-20.333	-22.899	-23.166
-12.26	-12.22	-10.964	-12.377	-13.062	-11.545	-12.066	-12.762	-11.244	-12.006	-12.096	-12.89	-9.4963	-11.648	-10.506	-12.914	-12.183	-11.277	-10.941	-12.024	-11.889	-13.497	-10.84	-11.825	-11.789	-13.236	-11.617	-10.62	-13.601	-13.93	-12.485	-12.157	-11.483	-12.005	-11.524	-10.941	-12.173	-11.009	-13.31	-13.362	-11.525	-12.465	-12.285	-11.221	-11.054	-11.434	-11.225	-12.729	-13.255	-12.847
-3.4295	-3.3808	-2.8853	-5.6434	-2.578	-4.3369	-3.1886	-3.4011	-3.2986	-3.6929	-4.0161	-3.2947	-4.8283	-5.0098	-3.32	-3.6543	-3.099	-4.5748	-3.9666	-4.0525	-4.334	-4.6851	-3.9501	-3.2553	-4.3458	-4.3329	-3.9906	-3.2702	-4.8769	-3.0006	-4.2397	-3.5716	-3.5445	-2.7797	-2.8791	-4.4977	-3.8015	-3.4681	-3.2513	-2.895	-2.1154	-2.9132	-2.7736	-5.4054	-3.5021	-4.6833	-4.3597	-4.0339	-5.2881	-4.9908
-15.238	-14.649	-13.836	-15.281	-13.17	-12.996	-14.192	-14.948	-14.529	-15.259	-13.685	-13.342	-15.125	-14.354	-13.247	-14.156	-13.926	-15.071	-14.752	-12.892	-14.43	-14.69	-12.974	-14.247	-15.56	-13.53	-14.49	-14.139	-12.966	-12.483	-14.249	-14.647	-14.918	-15.623	-13.211	-14.601	-14.473	-15.334	-12.763	-13.773	-13.868	-14.154	-14.352	-13.536	-14.036	-14.495	-14.978	-13.178	-14.166	-13.62
0.26019	-1.928	-1.9967	-1.9472	-0.31299	-2.1991	-1.2868	-1.1558	-1.4779	-3.5111	-1.3632	-1.8581	-0.98386	-2.1447	-0.84657	-1.9129	-2.0545	-0.92478	-0.92118	-1.0265	-1.9936	-0.43254	-0.57251	-3.4274	-3.028	0.0035082	-0.61713	-1.4359	-0.84625	-1.1948	-1.9462	-1.7496	-1.5552	-0.92127	-1.0412	-2.0761	-1.6573	-0.75269	-1.289	-0.91521	-1.7694	-1.9122	-1.8029	-1.0336	-2.8365	-0.45697	-1.2761	-2.8293	-1.131	-2.8929
9.3022	9.2582	8.7545	10.212	10.971	9.9928	11.291	9.2787	10.619	8.8424	9.5387	9.7438	10.241	10.285	11.032	10.997	9.3102	10.111	8.2796	9.2617	7.4159	9.4693	10.163	10.068	10.617	10.528	10.242	9.2078	11.105	9.9836	9.6099	8.1947	9.4314	8.1384	9.7134	9.9221	11.608	8.7481	7.6814	9.9496	10.159	10.058	9.1559	9.5784	10.518	11.278	10.159	8.5861	11.179	9.3562
-0.91847	-3.7203	-1.3225	-1.0628	-2.0227	-1.3448	-2.2079	-1.9958	-2.2816	-1.8894	-1.2629	-0.84348	-0.068821	-0.81007	-1.1249	-1.0472	-1.7219	-2.3128	-0.051454	-2.2724	-1.6625	-1.7616	-0.74135	-0.84586	-1.4083	-0.70214	-1.8352	-1.961	-1.6018	-1.1677	-0.3627	-1.4838	0.33248	-0.92249	-0.75989	-1.6175	-2.2091	-0.50817	-1.5308	-1.4382	-1.6943	-0.78714	-0.51888	-1.4306	-1.4623	-2.4171	-2.5117	-1.5228	-1.0671	-1.6528
-1.8686	-1.3008	-1.5635	-1.7503	-1.5178	-0.31215	-1.222	-1.6924	-1.8629	-1.7783	-1.9782	-0.77157	-1.8478	-1.1752	-2.0672	-2.3267	-2.0112	-2.077	-1.3187	-2.2534	-0.75514	-1.0656	-0.37638	-1.1246	-1.0161	-3.3084	-1.2958	-3.313	-1.3207	-0.20084	-1.4216	-0.60886	-0.35231	-1.1301	-1.9935	-0.28296	-0.79197	-0.010483	0.057672	-1.4372	-1.7835	-1.4047	0.1441	-2.6388	-2.4252	-1.5558	-2.3332	-1.6878	-1.5261	-2.0925
6.7797	8.0034	8.0272	7.6645	9.8058	6.8705	8.9916	9.6764	7.2433	7.226	9.6385	9.0546	8.3757	8.1385	7.783	7.4934	6.0812	8.2708	8.0194	8.4855	6.8567	7.9793	7.2345	6.5712	7.8658	8.8926	8.4595	7.6872	8.6377	8.2138	7.6494	7.3677	7.7402	6.967	7.1677	7.9151	7.6086	8.7685	7.6327	9.1849	8.7315	9.6224	8.2982	9.8956	7.0233	8.8389	8.7712	7.9377	8.7001	8.9288
5.878	2.8523	5.6593	6.3973	6.2051	5.5698	7.0847	5.2288	4.2924	6.3947	6.3972	5.7772	4.2241	6.7489	6.925	5.7546	5.1118	4.2565	4.7366	5.2416	5.2283	4.6837	4.9066	5.4381	5.6551	4.8489	5.0584	4.8759	5.692	3.1048	5.5294	5.7656	6.0314	5.7629	4.3474	4.9317	5.5826	4.8543	6.3621	4.9996	5.5598	6.5028	6.3461	5.4532	4.8813	4.2116	5.677	5.9514	6.7446	5.9428
-0.76749	-1.2877	-0.91713	-1.1358	-2.4906	-1.6959	-1.3877	-2.1133	-1.8994	-3.5732	-1.0875	-1.5404	-2.0346	-1.4732	-1.3801	-0.18112	-0.84665	-2.5373	-0.070846	-1.0178	-1.1714	0.82507	-1.7187	-3.104	-0.62563	-2.3489	-1.0907	-1.5794	-0.49928	-1.6814	-3.3787	-2.3524	-1.2319	-0.7635	-0.00060978	-0.72961	-1.8242	-2.5767	0.44865	0.25518	-1.6943	-1.7291	-2.398	-1.368	-0.84476	-0.18815	-1.9364	-0.74155	-1.5148	-2.0084
7.7305	9.3424	8.5757	9.2789	11.086	7.8327	10.246	8.9058	8.1666	9.2751	8.7542	6.292	10.725	7.8643	8.4599	8.5401	9.4053	8.9669	8.5189	9.0992	8.6931	8.8234	9.2314	8.3879	10.078	10.588	8.6867	9.4505	7.8582	8.3099	9.0032	10.029	9.9334	8.919	9.9739	8.6347	7.9994	9.3339	9.4499	7.8603	8.3105	8.1715	9.0124	9.103	9.969	9.18	8.1673	8.9168	9.8485	9.0071
3.7807	4.2203	5.8273	3.5284	4.5551	3.6693	5.6716	4.978	4.2672	4.2949	4.4083	5.0246	4.9307	2.677	4.9769	4.1897	4.2377	4.3518	4.7637	4.197	4.3693	4.009	4.476	5.5203	5.411	5.4452	2.6569	4.122	5.5948	6.0419	4.1815	3.8471	5.9389	4.3424	4.5591	3.5092	4.2467	3.4118	3.3594	5.023	4.2875	5.017	6.1419	5.1688	4.1561	4.0079	5.4722	4.9634	5.0094	3.3679
-0.3416	0.21547	0.25419	-0.1112	-1.2374	0.707	0.038822	1.3175	-0.021428	0.090439	-0.54854	1.5842	0.36423	-1.2904	1.0617	-0.71473	0.86643	0.15937	0.14386	-0.077652	2.2046	1.0939	0.48759	1.3058	-0.62989	0.040418	-0.45683	-0.14006	0.69435	1.9671	2.0564	-2.1873	0.26526	-0.75423	1.7758	1.0569	-0.045486	0.59457	-0.1113	1.6009	-0.38924	0.53736	0.031538	1.3041	0.20613	0.33275	-0.1459	0.20696	2.1071	0.8443
-12.657	-14.059	-13.678	-11.988	-11.081	-12.167	-12.416	-12.485	-13.568	-13.893	-14.422	-12.163	-12.865	-11.335	-14.161	-15.198	-14.037	-13.494	-13.236	-13.089	-13.105	-14.037	-13.423	-11.041	-13.875	-12.441	-13.756	-13.064	-13.732	-12.563	-12.3	-12.833	-14.18	-14.289	-13.366	-14.041	-12.789	-13.079	-11.784	-12.117	-13.651	-13.98	-13.107	-13.458	-14.167	-12.407	-14.963	-11.702	-10.815	-14.88
0.12201	-0.389	0.92233	0.050123	0.82499	-0.85627	-0.55368	-0.73061	-0.77159	-1.1699	0.57306	0.045147	-0.23665	0.093824	-0.26766	0.67013	-0.26473	-0.86437	0.99395	0.036685	0.086498	-2.021	-0.6327	-0.1253	0.90745	-0.28299	-1.588	0.30861	-1.8027	0.32034	-0.92081	-0.3294	-1.1531	0.44836	-1.5332	-1.3127	-0.31739	0.043489	0.8003	2.2123	-1.0577	-0.48025	-0.17738	1.169	0.8986	0.24252	-0.31291	0.98332	-0.093061	-0.40421
-1.441	-0.17448	-2.3631	-2.1785	-2.1198	-0.18862	-2.1753	-2.3051	-2.2672	-1.4455	-0.8651	0.14103	-2.0164	-2.0343	-0.65385	-0.586	1.0208	-0.27558	-0.40244	0.1344	-2.8012	-0.50363	-1.0841	-1.5509	-0.74318	-1.0911	0.62708	-2.1721	-0.90184	-1.1651	-2.1046	-1.1696	-1.4248	-0.49296	-0.71072	-1.814	-2.1326	0.10633	-1.2451	-2.4014	-0.72212	-1.4806	-0.3314	-1.4383	-2.4703	-1.5784	-0.68432	-1.3235	-1.7633	-2.107
3.9902	5.1806	2.7698	4.4053	3.8875	5.4121	5.5542	4.6208	4.9617	5.1287	5.0279	4.4503	4.6774	3.358	4.9514	4.02	3.8255	3.7232	4.3845	2.9119	5.2913	6.5929	3.1844	4.531	3.6305	5.8743	3.7851	3.2032	2.944	4.1255	3.8606	3.562	3.9782	4.8189	5.2032	4.6063	5.0966	5.6559	2.9431	4.3589	4.4116	3.554	5.3722	4.2302	5.1076	5.1569	3.2924	4.0646	5.0494	4.1646
8.8876	9.3099	9.5788	10.717	8.1802	8.2864	10.075	8.9844	9.9342	11.054	11.027	9.335	11.015	9.429	9.0975	9.3042	9.1561	8.9409	9.6349	10.647	8.4381	10.121	8.1455	10.13	10.072	10.846	11.574	10.401	9.01	10.465	9.8053	9.4841	10.044	9.1165	9.5286	9.6355	9.9803	10.835	9.456	11.311	9.7677	9.5722	8.9999	11.012	10.882	10.822	9.9644	10.52	11.368	9.1003
6.4142	5.2588	4.1541	5.9666	4.6437	6.2691	2.5485	5.7706	5.1513	5.5589	3.9744	6.5991	6.1007	5.4201	6.2243	3.3768	5.7811	3.8318	4.1097	5.1746	5.9134	5.431	6.0033	3.754	4.7861	5.1407	3.7506	5.1693	5.3924	4.7169	5.6168	5.4897	4.7719	5.7266	5.3564	4.1444	4.2931	5.2368	5.6421	4.4527	6.3013	5.4665	3.4825	3.397	5.2909	6.099	7.1993	6.3509	5.4067	5.5614
-3.5269	-5.0235	-2.1045	-2.2038	-2.674	-3.7422	-4.4784	-2.696	-3.9306	-2.0438	-4.4882	-2.8074	-3.657	-2.5337	-3.3715	-2.4927	-3.3392	-2.5221	-3.5424	-2.9326	-1.4465	-2.5516	-3.6913	-3.8563	-3.6837	-2.8533	-1.506	-2.2895	-4.4065	-3.0459	-2.5838	-2.545	-3.1973	-3.5681	-3.0334	-3.1218	-2.0462	-4.1222	-2.1713	-4.657	-1.7041	-3.721	-4.9307	-4.4758	-3.4857	-5.0739	-4.4625	-2.6891	-3.2432	-3.3197
-21.43	-17.529	-20.723	-20.923	-21.227	-22.866	-20.621	-20.604	-21.876	-20.898	-20.301	-20.727	-20.183	-20.292	-19.087	-21.118	-21.228	-21.367	-21.18	-19.835	-20.44	-20.724	-20.759	-20.694	-21.284	-21.421	-19.811	-20.565	-23.164	-21.124	-21.129	-21.417	-19.614	-22.026	-20.224	-19.452	-21.135	-20.717	-22.105	-20.419	-20.536	-19.005	-20.115	-20.557	-22.048	-19.959	-19.604	-20.93	-21.421	-20.067
-6.8254	-5.5812	-9.2535	-7.155	-7.0565	-7.7286	-6.7228	-7.9653	-6.3734	-7.9192	-6.531	-7.8078	-8.1374	-8.5875	-6.94	-5.6441	-7.5423	-5.9149	-7.847	-7.3478	-7.0218	-8.8474	-8.3263	-7.6953	-7.0201	-8.5872	-7.6048	-7.7723	-5.9785	-6.6434	-7.6183	-6.5066	-9.1734	-6.4544	-7.0089	-6.5877	-8.5383	-7.1246	-9.042	-8.0611	-5.547	-6.9227	-8.1239	-7.5386	-7.7448	-7.4689	-8.0903	-8.2057	-6.914	-8.1897
-22.677	-21.744	-22.554	-21.248	-22.403	-22.157	-20.436	-21.26	-23.011	-23.303	-21.289	-20.903	-22.9	-21.849	-21.468	-21.505	-23.105	-20.914	-23.043	-21.091	-22.98	-21.564	-22.643	-22.636	-24.891	-21.193	-22.316	-23.01	-21.172	-22.867	-21.944	-23.927	-22.439	-24.822	-20.589	-21.702	-22.029	-22.728	-22.357	-22.457	-22.327	-21.964	-21.475	-24.529	-22.175	-20.536	-22.119	-21.178	-22.741	-22.108
-10.703	-12.284	-12.254	-12.283	-10.078	-11.673	-13.74	-12.452	-12.397	-11.601	-13.641	-10.178	-11.012	-12.452	-11.819	-10.691	-12.092	-13.005	-12.493	-11.056	-11.635	-10.824	-12.069	-10.05	-11.71	-12.29	-12.021	-11.031	-14.31	-12.036	-12.437	-11.817	-12.179	-12.373	-11.414	-11.088	-11.218	-12.548	-11.927	-13.191	-12.233	-10.494	-9.2712	-10.828	-11.808	-10.3	-10.725	-11.855	-12.776	-12.819
-20.463	-22.815	-23.916	-21.509	-21.524	-20.172	-22.077	-22.129	-22.967	-22.055	-21.963	-22.432	-20.618	-23.036	-22.009	-21.823	-23.773	-22.689	-24.152	-20.746	-22.062	-21.56	-21.391	-21.777	-22.284	-22.832	-24.546	-22.135	-22.193	-22.713	-21.909	-21.687	-23.232	-22.692	-22.012	-20.49	-24.06	-21.563	-23.039	-21.978	-23.008	-21.341	-21.184	-21.937	-22.237	-21.796	-21.99	-24.186	-22.379	-23.479
-1.912	-0.006351	-1.2947	-1.1851	0.49589	-0.73475	-1.4119	-1.3916	-2.3722	-1.255	-1.5333	-0.074376	-2.2478	-0.78572	-0.47234	-1.4608	-1.4895	-3.0492	-0.19332	-1.0831	-2.046	-1.5983	-3.5055	-2.5676	-0.040173	-2.8713	-1.06	-1.8148	-0.69155	-2.4999	-1.3579	-0.85219	-2.8877	-2.4865	-1.1715	-0.96698	-1.0652	-2.5755	-1.201	-0.47123	-2.5544	-1.2057	-2.4717	-1.6603	-1.6933	-1.9033	-3.6309	-1.8464	-1.9967	-0.48818
1.3515	2.9013	1.8678	2.0176	1.7939	2.7685	3.1898	1.7573	2.337	1.7529	2.3973	3.0854	2.0336	3.1901	1.2026	2.6802	2.2449	3.0604	3.1338	3.8727	1.8126	2.3723	0.64295	2.0883	3.1488	3.4909	3.2449	3.3045	3.351	1.9788	1.9337	2.091	3.4114	2.0084	1.8322	1.0359	2.5297	4.4659	3.1704	1.8731	4.0606	4.2063	2.5908	3.3855	0.70692	1.9283	1.9165	2.4264	3.4574	2.529
-3.578	-5.0624	-5.1477	-3.5936	-6.6752	-5.8074	-4.6391	-5.5333	-6.6267	-5.4733	-5.6945	-4.5303	-5.1215	-4.0961	-4.507	-4.4917	-3.6802	-4.7217	-5.1298	-3.2421	-4.1948	-5.3903	-4.6699	-5.9205	-6.008	-4.5871	-5.6966	-5.6272	-4.6696	-4.6095	-5.1489	-5.8492	-4.0036	-4.9412	-5.1099	-4.3277	-5.2239	-5.7005	-6.3436	-4.4642	-5.2954	-4.6258	-5.3591	-3.1843	-5.5303	-5.6122	-5.8178	-5.4254	-4.3053	-6.258
-1.4784	-3.2768	-2.4702	-2.286	-1.201	-1.8204	-1.6686	-1.5001	-0.84206	-3.3469	-2.2862	-1.1042	-1.3754	-0.60156	-0.70326	-3.003	-1.4341	-1.7291	-1.7055	-2.1477	-2.09	-2.4458	-2.1363	-1.8457	-3.7672	-2.4312	-2.8637	-2.1635	-3.1167	-1.1123	-0.69672	-2.1498	-1.152	-3.6457	-0.83959	-0.51658	-3.3476	-1.1723	-1.6162	-2.7827	-2.6098	-0.66776	-1.9108	-1.6426	-1.125	-3.5672	-1.1117	-0.64888	-1.7895	-0.71278
-3.3903	-4.6426	-3.5036	-1.676	-1.4694	-3.5462	-2.3499	-2.6564	-3.873	-2.5511	-2.9192	-3.6065	-2.5705	-2.7383	-1.9945	0.32517	-3.9677	-2.1338	-3.0356	-2.5097	-1.6565	-2.9558	-2.4339	-1.3199	-2.8939	-3.2587	-2.6084	-3.1466	-2.6771	-3.3664	-3.7486	-4.1125	-3.7957	-2.7656	-0.70612	-2.6565	-3.1463	-2.7027	-3.4827	-3.2766	-3.3086	-2.1755	-2.9017	-3.3807	-2.8853	-2.3047	-3.3561	-2.1677	-2.9161	-2.6065
-2.8162	-1.4738	-0.27579	-1.5391	-2.8906	-1.9585	-0.25665	-1.5409	-0.68706	-2.2144	-0.8678	-2.2993	-2.8808	-0.80211	-1.6336	-1.6497	-1.8042	-0.5987	-0.15412	-1.8279	-2.9888	-0.99212	-2.0966	-2.8509	-0.42135	-1.1648	-2.1258	-3.2246	-1.697	-2.1239	-2.208	-1.4512	-2.3809	-1.5354	-0.308	-2.4323	-1.3262	-1.2099	-2.2871	-1.8931	-1.9292	-0.8963	-2.101	-2.0652	-1.355	-2.4956	-1.3261	-1.7266	-0.70909	-1.1669
6.8462	7.9169	7.1215	7.452	7.0558	7.6133	6.3991	7.1959	7.0164	8.2837	8.2265	7.5285	6.5385	7.5599	5.4463	7.2838	6.7221	6.9413	5.3448	7.2393	5.5525	4.8185	5.6494	6.4457	6.7033	6.2466	7.5585	5.5529	5.8686	7.6704	6.2107	5.8424	7.2792	6.0737	6.6883	6.5276	5.8702	6.883	6.7737	6.2409	5.2012	5.9245	7.9576	6.7086	7.6099	6.8542	6.3655	6.4729	6.9167	9.4159
0.4847	3.4712	0.55467	1.8974	0.25971	3.1135	2.5695	1.3089	1.7962	0.91059	2.7745	2.5205	3.6086	2.4582	0.138	2.5762	1.9942	1.277	2.1499	0.83688	1.8121	1.2629	1.1149	0.27049	2.0636	2.0559	2.395	1.546	2.517	1.2821	2.1383	2.1782	0.67968	1.8156	1.6028	3.7503	0.97656	2.4315	0.86613	0.69245	1.2659	1.1099	2.8318	1.0966	2.413	1.4502	2.7423	2.2893	1.3868	1.1826
-0.35613	-0.35466	-0.62449	0.46248	-0.10999	-0.81378	-1.2587	-0.12246	1.5734	-0.54918	1.2846	0.41256	-0.48035	-0.76785	-0.82233	0.52429	-0.49784	-0.52286	0.80696	-0.50233	1.4171	-0.1737	0.24515	-1.1196	-1.2957	0.042162	-0.37406	-0.89702	0.53119	-0.46908	-0.89249	-0.85681	-1.5711	1.0309	0.0082493	-0.75313	0.30757	-0.77624	-1.3887	0.23891	0.57852	-1.2845	-1.2251	0.45587	1.0217	0.050926	-1.0454	-1.6711	-1.013	-1.7976
1.9234	0.59002	-1.0675	-0.29168	0.23038	-1.9947	-0.18837	-0.564	-0.50252	-1.0465	0.24953	-0.28044	0.21747	0.59909	0.45353	-0.50416	-1.1829	0.18685	0.23244	-0.73006	1.1179	-0.4229	0.31907	-1.6448	-1.0424	-1.5042	0.56327	-0.11565	0.0094681	1.8729	-0.34009	-0.20567	-2.5026	-0.77542	-0.32993	0.083449	-0.011288	0.17841	-0.5962	-0.16239	-1.5673	0.32812	0.39765	0.29465	-1.143	-0.76702	0.54321	-0.28888	-0.67056	0.43639
-0.058654	0.048183	-0.82418	0.7782	-0.59899	0.51587	0.44116	-1.2089	-0.33194	0.022954	0.03053	0.075484	-1.5966	-0.10378	-0.43947	-0.70762	1.558	-1.8331	-0.56514	-0.14392	-0.92413	-0.67263	-1.2826	0.25917	0.7723	0.10798	-0.22147	-0.73217	-0.74685	0.37315	0.096427	-0.10795	0.18302	-0.40253	-1.4623	0.74593	-0.87167	-1.1896	0.04009	-0.64715	-0.24999	-1.3684	-0.91153	0.029344	-0.065897	-1.3951	-0.027125	-1.3837	0.73161	-0.11576
-3.6148	-4.3738	-2.3835	-2.9363	-3.4303	-5.1134	-5.7072	-2.8687	-4.3921	-3.7863	-3.9235	-3.6851	-4.6184	-2.1732	-4.8803	-1.9892	-4.4575	-3.6122	-4.5776	-3.8026	-4.4357	-3.1566	-4.7269	-3.9502	-2.8613	-1.2738	-4.4724	-3.4575	-3.3072	-2.838	-2.8579	-2.5785	-4.0393	-4.3422	-5.0097	-4.7501	-4.4131	-2.438	-2.303	-2.8289	-3.4702	-5.6236	-3.5692	-4.1488	-2.9236	-3.8858	-4.0874	-3.8257	-4.8006	-4.5283
-11.054	-12.677	-12.663	-13.489	-12.277	-13.677	-14.053	-12.934	-13.929	-13.746	-14.916	-15.383	-13.031	-14.06	-14.543	-15.687	-13.026	-13.911	-13.857	-12.78	-14.613	-12.126	-13.241	-13.995	-14.139	-12.711	-13.197	-13.8	-12.048	-12.573	-13.06	-13.506	-14.055	-12.568	-14.815	-13.773	-13.796	-11.527	-11.894	-11.457	-13.183	-13.771	-11.832	-14.703	-13.055	-12.745	-12.313	-14.391	-14.52	-12.085
-9.9866	-9.2048	-10.407	-8.0579	-9.4589	-9.7358	-9.5018	-8.18	-8.6716	-8.8218	-9.64	-10.449	-9.4568	-9.5545	-10.418	-10.712	-9.3499	-8.2647	-8.5495	-8.9548	-8.9253	-9.1995	-7.0637	-8.7779	-9.0301	-11.417	-9.3213	-8.9668	-8.2854	-8.8341	-8.8644	-10.305	-9.2895	-8.9426	-10.206	-8.3177	-9.131	-9.4366	-10.446	-9.2633	-10.016	-8.3529	-10.443	-10.073	-10.212	-7.4529	-10.032	-8.8738	-9.6494	-10.292
-0.25679	0.49809	-0.17309	-1.2415	-0.072954	-1.3513	0.14959	1.1478	-0.51796	-1.7433	0.62282	-0.43488	0.72269	0.46492	-0.81908	1.2143	0.17389	0.49316	1.0181	-1.8934	-0.049205	0.015987	-1.0996	-0.87531	-0.4726	-0.38347	0.1822	-0.44637	-0.7093	-1.2548	-1.4334	-0.59737	-0.43967	-0.15426	-1.4728	0.40436	0.35172	0.19296	-0.92948	0.080475	0.50262	-0.19246	0.5872	0.7663	-1.4488	-0.61835	-0.56634	-0.69949	0.33029	-1.2425
2.4715	2.4574	3.7397	3.6215	1.7289	3.1771	1.5353	3.1568	1.9505	3.6575	2.7422	1.3908	2.8725	2.5208	2.2773	4.9353	3.2504	3.149	1.2491	3.8995	3.0088	2.5755	1.4006	2.7187	2.14	2.505	2.7129	1.8576	2.6536	1.8816	2.3821	3.6667	2.0202	3.5917	2.823	1.5638	2.0707	1.3614	2.7393	1.4104	2.1758	2.8578	3.5053	2.4017	1.6795	2.3298	4.288	3.6744	1.6728	3.2812
-9.4902	-7.8689	-9.0086	-8.7731	-9.0863	-7.6036	-9.1207	-9.1474	-8.5225	-10.244	-9.5445	-7.7364	-8.9831	-8.05	-7.6642	-9.3768	-6.8309	-11.04	-8.0217	-7.9228	-8.9178	-8.4103	-10.978	-8.725	-7.0408	-8.6658	-8.7901	-9.3076	-10.657	-8.4817	-10.142	-9.6906	-10.098	-7.2336	-7.8394	-8.8581	-8.8783	-8.3043	-9.971	-10.584	-9.2324	-8.291	-10.231	-8.4494	-7.5709	-9.0586	-9.3031	-9.3267	-10.243	-8.2393
-4.3423	-4.2874	-4.5659	-3.1778	-3.5819	-5.3336	-2.5939	-4.3158	-2.1382	-4.8956	-3.4084	-4.1738	-2.4058	-4.1536	-3.6019	-2.8322	-4.4548	-3.3951	-4.8434	-3.2826	-2.8511	-3.2278	-3.191	-4.4467	-4.2491	-4.6264	-5.5031	-3.0158	-4.0773	-3.6167	-2.9981	-2.7527	-4.4467	-5.4165	-3.8574	-3.3847	-3.2034	-2.6939	-4.0082	-4.6967	-3.4992	-4.7897	-3.9434	-4.7808	-5.121	-3.5142	-4.2322	-4.7399	-5.4873	-4.01
-5.3102	-1.9831	-3.3171	-2.9905	-2.7489	-4.9536	-3.8822	-3.2358	-3.6203	-4.1593	-3.4182	-3.0452	-2.261	-3.4528	-4.0517	-2.7314	-2.9057	-3.0361	-2.9926	-4.2827	-3.9385	-3.0308	-3.8392	-4.2471	-3.1482	-4.4332	-4.4417	-2.735	-4.5985	-2.4561	-3.8514	-3.1611	-2.6751	-2.3167	-3.1773	-2.4621	-3.5699	-4.5837	-3.588	-2.5692	-2.6631	-1.876	-3.4809	-4.9606	-2.7631	-1.7504	-3.5178	-2.968	-2.1106	-3.3675
-1.3536	-1.2186	-1.2501	-2.6632	-0.78406	-1.4449	-0.41604	-3.0044	-1.6082	-1.2713	-3.0665	-0.0059106	-2.5978	-1.4578	-1.6694	-0.89506	-1.8342	-0.42199	-0.47064	-1.8158	-0.84624	-0.99503	-1.1664	-2.1524	-2.4114	-0.41305	-0.56283	0.58683	-0.24029	-0.3664	-1.9832	-0.78074	-1.9728	-2.4682	-2.4538	1.5687	-1.8685	-2.3528	-0.4888	-2.2201	-1.9474	-1.1077	-2.12	-1.4445	-1.4305	-2.7294	-0.90912	-2.2171	-2.4552	-2.3619
-9.6625	-10.242	-10.57	-9.9469	-8.823	-10.389	-10.562	-10.663	-10.062	-9.6744	-10.598	-9.134	-10.296	-10.673	-10.435	-8.0523	-11.222	-9.2766	-9.0887	-8.9682	-10.948	-9.6959	-10.924	-10.114	-10.046	-10.932	-11.555	-11.894	-7.511	-10.166	-11.383	-11.735	-9.5611	-10.293	-10.969	-11.713	-11.038	-11.295	-10.876	-9.5326	-10.6	-9.5484	-9.8711	-11.936	-9.1906	-10.052	-12.115	-10.166	-9.6881	-10.12
-2.9683	-3.2319	-4.1203	-2.764	-3.4245	-5.4055	-0.090283	-4.0412	-3.0734	-4.5322	-1.8543	-4.0517	-4.1337	-2.5261	-2.6845	-2.0495	-4.8541	-3.164	-2.9213	-2.4951	-3.6837	-3.7394	-3.4822	-2.5416	-4.6304	-3.4677	-4.6038	-3.8849	-4.1455	-3.8276	-2.5424	-1.8134	-1.9269	-3.3097	-4.0366	-3.4796	-3.8143	-1.7967	-2.5487	-3.1473	-2.0262	-2.9907	-1.9315	-2.0537	-4.129	-3.2464	-3.389	-2.4028	-4.0696	-2.3393
-3.8443	-2.8148	-3.6663	-2.8761	-4.5493	-2.6094	-4.5188	-3.3485	-3.5151	-4.0676	-1.882	-2.3058	-3.6271	-3.4468	-4.4614	-3.351	-4.8921	-4.1815	-3.3212	-2.8345	-1.9159	-0.88808	-3.2222	-3.3663	-3.6688	-3.4958	-4.174	-2.6575	-3.3827	-2.9594	-3.0647	-3.3109	-2.182	-2.1514	-2.0811	-2.8346	-2.0046	-3.5587	-3.264	-2.7288	-3.8894	-3.4254	-4.9323	-3.9414	-2.8404	-3.6333	-3.9337	-3.7971	-2.9628	-2.0757
-0.71748	-2.4557	-0.52364	0.63857	-1.3154	-2.1258	-1.6926	-2.8665	-1.6374	-2.2183	0.87166	-1.0354	-1.0974	-2.291	-0.65166	-1.8272	-2.8401	-1.5248	-1.0834	-0.33206	0.27994	-2.4204	-1.4608	-1.5753	-0.57334	-0.36123	-3.1935	-0.3972	-1.7018	0.19063	-3.1441	-1.5174	-2.0106	-3.3079	0.76878	-0.81594	-1.3816	-1.4562	-3.411	-3.0511	-2.4797	-3.4709	0.91712	-3.611	-2.2354	0.31951	-2.7755	-2.1688	-1.345	-2.2399
0.089904	1.2273	0.087354	-0.061447	0.95682	-1.2291	0.5799	-0.08238	-1.4676	-2.4207	0.1998	-0.48749	-1.2858	-1.2426	0.90776	-1.7081	-1.0008	-1.3079	-0.19832	1.6433	0.12109	0.13539	0.042276	0.5005	-0.97761	0.22339	0.14715	-0.66173	-0.12409	-0.18315	0.59952	-0.14022	0.21304	-1.4713	0.004401	0.45189	0.79823	-0.39085	-0.92627	-1.2533	-0.33529	-0.91129	0.29959	1.2057	1.0739	0.57794	1.282	-0.2691	-0.55482	1.0294
-9.7473	-11.242	-12.079	-10.479	-12.043	-11.407	-12.428	-9.9178	-12.347	-10.114	-12.11	-10.987	-12.511	-12.313	-11.887	-9.8755	-10.27	-10.711	-10.373	-10.759	-9.9869	-11.601	-10.911	-12.402	-10.909	-10.571	-11.111	-12.256	-11.999	-10.764	-11.391	-12.87	-11.198	-10.944	-12.316	-12.766	-12.527	-12.136	-11.965	-11.815	-12.203	-11.452	-12.069	-10.846	-10.905	-11.56	-10.719	-12.321	-11.836	-10.597
3.7985	3.0532	3.2766	2.0721	2.6664	4.4026	3.1903	3.4023	3.4683	1.9702	2.7706	5.1728	2.924	4.1487	2.0085	3.4591	2.6961	3.6576	1.2484	4.0087	3.4748	1.8533	2.6584	2.6864	1.7234	2.5954	4.0789	3.0669	2.6693	2.3788	5.2365	3.0724	2.1829	3.4478	2.7668	2.6578	3.9864	2.6511	1.7761	3.4745	3.2069	2.5767	3.7283	2.6465	3.7374	2.4809	2.7089	1.9592	3.7359	3.4314
-5.4963	-7.6457	-4.3721	-7.7643	-6.3969	-4.9045	-4.5268	-5.3554	-6.0599	-7.9873	-4.9681	-5.7374	-5.1478	-5.9389	-5.5758	-7.2374	-7.57	-7.2095	-6.7132	-5.4872	-6.2353	-5.3468	-5.4547	-6.1401	-5.833	-5.1118	-6.3382	-6.6767	-5.8736	-5.155	-7.1421	-7.2636	-6.1768	-6.0213	-5.7762	-5.0526	-6.2935	-6.4694	-7.0671	-6.3578	-6.2657	-6.0865	-5.3806	-6.2635	-5.5089	-6.9462	-6.9392	-4.9979	-6.0094	-6.2481
-4.7047	-5.3218	-4.8064	-5.1821	-4.3778	-5.9081	-5.2213	-5.4058	-4.2431	-3.1803	-4.3342	-4.7258	-5.3973	-3.5739	-3.8094	-4.2642	-3.4982	-4.5625	-5.3003	-2.867	-5.0275	-4.7185	-4.1667	-3.9912	-6.1802	-4.4798	-5.1715	-3.9654	-4.8871	-5.5095	-4.8332	-4.7134	-5.013	-4.4705	-4.4497	-4.6698	-5.9208	-3.9849	-5.5352	-3.607	-5.5174	-4.705	-3.5732	-4.8274	-3.4836	-5.1808	-3.6857	-4.3592	-5.0743	-4.2664
-15.203	-14.355	-14.149	-15.304	-14.919	-15.777	-12.095	-13.087	-12.485	-13.896	-15.056	-13.784	-14.517	-15.986	-14.89	-13.782	-12.175	-14.203	-13.282	-14.345	-13.159	-14.602	-13.466	-15.9	-13.843	-13.26	-15.187	-15.01	-15.241	-14.456	-14.312	-14.01	-12.682	-13.781	-14.617	-13.882	-14.232	-12.687	-14.179	-14.253	-13.959	-13.949	-13.595	-13.127	-13.636	-12.685	-12.901	-12.922	-14.726	-14.542
3.564	4.5544	3.3089	4.1026	4.0848	5.7282	5.4214	5.4618	3.3698	4.3125	4.3961	5.5575	4.9413	4.421	5.5031	6.1813	5.3034	5.2994	5.2831	4.1024	4.8104	5.5884	4.5706	5.1208	4.1846	5.109	4.7946	5.6453	3.4425	3.8502	3.9494	4.2665	4.8068	4.4754	4.2932	4.7332	4.4378	4.3147	5.6002	5.225	4.8089	5.4054	4.562	4.8077	3.3178	6.3747	5.0228	3.1949	6.055	6.5909
-13.747	-15.083	-13.78	-15.302	-13.854	-12.917	-13.917	-13.667	-13.89	-12.005	-15.204	-13.68	-14.268	-14.736	-15.096	-14.142	-12.617	-14.332	-14.492	-14.325	-13.205	-15.055	-12.601	-13.053	-15.47	-12.42	-13.082	-12.566	-15.41	-13.669	-14.202	-13.701	-15.728	-12.324	-13.033	-14.878	-13.871	-15.317	-13.415	-13.007	-14.172	-14.653	-14.646	-12.775	-13.092	-14.985	-14.288	-14.838	-14.971	-14.663
-9.0636	-10.285	-8.7734	-8.42	-7.6945	-7.443	-6.8683	-9.666	-7.1359	-8.5748	-8.4731	-9.4557	-9.3795	-8.6757	-8.7067	-8.1086	-10.861	-10.245	-10.098	-9.8331	-9.0028	-10.195	-7.886	-8.3166	-8.547	-7.2501	-8.3884	-9.743	-9.6217	-8.9018	-9.5866	-9.7783	-6.8375	-9.5927	-8.5013	-9.4878	-8.4758	-8.7023	-10.927	-7.3806	-8.8723	-9.8158	-8.0582	-9.1	-8.236	-8.5657	-8.8734	-9.0879	-10.011	-7.6546
1.2327	2.026	1.6309	0.041873	0.25744	-0.15425	0.27928	1.6449	2.0031	-0.80623	1.5881	1.2251	1.8789	0.73542	-0.1731	1.4813	0.8535	-0.3051	0.34237	-0.069091	0.93862	0.50391	2.3207	1.0104	-0.2946	1.9957	0.95334	-0.32477	-0.37508	-0.54151	-2.16	1.3211	0.49051	0.87844	-0.50551	-0.25071	0.53093	-0.10413	0.35156	1.141	-1.4323	1.3622	1.5243	0.71748	-0.88371	0.93068	0.13804	0.49654	0.13209	1.0943
-10.29	-12.355	-11.191	-10.178	-10.761	-9.4395	-10.275	-11.692	-8.8198	-11.684	-11.828	-13.409	-11.171	-11.744	-11.318	-13.019	-11.547	-11.015	-10.107	-12.773	-11.665	-11.524	-11.032	-12.118	-11.93	-10.529	-11.23	-10.977	-11.68	-12.917	-11.664	-9.9658	-9.5957	-12.469	-10.043	-10.135	-12.096	-11.805	-10.022	-10.272	-11.213	-10.379	-10.517	-12.529	-11.625	-11.955	-11.3	-12.276	-10.837	-11.699
0.90537	-0.11414	1.5624	-0.13193	-0.525	0.47554	-0.073862	0.86467	-0.49657	-1.2422	-0.71467	0.54612	1.876	0.5206	0.26117	0.61993	0.34506	0.5858	-0.72875	0.91724	0.7746	-0.40431	0.18243	0.66048	0.29523	1.0338	-0.30033	-1.5287	-0.0331	-0.7107	0.58548	-1.0951	-2.1691	-0.11844	0.7611	-0.62479	-1.2897	-0.093018	0.23334	1.052	-0.31127	-0.84876	-0.93761	-1.7427	0.68805	1.7693	-0.57256	0.28615	0.4693	1.2365
-14.597	-12.447	-13.141	-14.313	-13.029	-12.331	-11.54	-12.618	-12.448	-13.054	-14.084	-14.119	-14.127	-12.478	-12.958	-11.966	-12.878	-13.63	-12.373	-13.679	-12.637	-13.278	-13.355	-12.799	-11.646	-14.325	-13.706	-13.633	-12.463	-14.326	-13.961	-13.854	-13.075	-12.3	-13.259	-15.26	-12.62	-12.148	-14.245	-12.358	-13.93	-14.155	-13.462	-13.05	-14.605	-14.38	-12.521	-11.999	-12.192	-13.95
4.4231	3.5635	5.8959	4.0765	5.2019	5.6982	5.9208	3.6131	5.5276	6.4762	5.4664	6.1602	4.419	4.3818	3.4656	3.8661	5.2938	7.0702	6.1615	4.9748	4.6287	3.7076	4.641	5.492	6.9459	5.4781	3.8452	4.3289	5.0315	4.0744	5.2108	5.6474	6.5114	4.4356	4.6169	4.9149	5.2248	4.0603	4.8073	4.6367	5.2264	4.7007	5.8606	4.8829	5.2644	6.8388	3.7748	3.5191	4.5618	4.3252
-13.835	-13.351	-14.034	-11.778	-12.557	-12.511	-12.305	-13.145	-14.502	-14.1	-13.296	-12.496	-12.851	-13.082	-11.713	-13.134	-12.364	-13.54	-13.054	-13.545	-14.883	-14.154	-13.592	-13.328	-12.582	-14.825	-13.09	-13.805	-14.061	-13.386	-12.654	-13.9	-13.131	-13.659	-12.866	-12.647	-13.241	-12.378	-13.038	-13.028	-11.744	-13.81	-13.772	-13.058	-14.736	-13.264	-13.068	-12.761	-12.998	-13.751
0.47497	2.4376	1.1403	1.6395	1.5203	0.2367	1.098	-0.19502	1.4739	1.3445	0.59489	0.8527	0.64763	-1.3803	1.0871	0.97138	1.6759	2.582	1.6042	0.52812	1.7439	3.3008	0.83028	1.4205	2.1807	1.2769	2.113	0.71546	1.0635	-0.49567	0.26595	0.92369	1.3508	1.0007	1.554	1.1257	1.7976	3.9249	2.1636	0.0057947	0.26064	1.1866	0.59713	1.8447	2.0712	0.28146	0.69416	1.1787	0.87723	0.79641
7.7422	8.7653	9.3131	7.8762	6.9235	10.123	7.816	9.6918	8.0708	6.1264	8.1053	7.7542	7.4589	9.8721	8.8207	8.4599	9.1439	8.3328	8.4258	10.112	8.0936	7.1049	9.0035	10.415	7.3314	9.3649	8.0952	8.2662	8.6502	7.6336	10.001	8.8703	8.9289	8.1021	8.7072	8.0503	8.1649	9.9671	7.1749	8.2007	8.9292	9.365	9.6279	8.5767	8.6383	11.1	9.8067	7.3374	9.2302	8.305
-2.1423	-3.7978	-3.0046	-2.9006	-0.070429	-2.9385	-2.5265	-2.6599	-2.04	-2.2776	-3.2209	-1.3086	-1.7827	-1.3069	-1.5407	-2.1669	-3.6552	-2.4902	-1.7201	-1.872	-2.4336	-2.3272	-2.6924	-2.7052	-2.1617	-4.1238	-2.04	-1.3941	-3.775	-2.3163	-2.653	-2.6556	-1.165	-1.7527	-1.9937	-3.4716	-3.0526	-3.6404	-4.5672	-3.3799	-1.9695	-2.8142	-2.957	-1.4927	-3.7552	-3.3481	-2.98	-3.4528	-2.7059	-2.7416
-9.1871	-7.599	-7.2055	-9.6105	-9.2593	-10.99	-8.3064	-9.4455	-9.6979	-8.9131	-9.0516	-10.851	-9.7449	-8.8837	-7.5468	-10.422	-9.1538	-8.1551	-8.4632	-8.7103	-10.208	-8.9715	-9.201	-9.7439	-9.8138	-8.1812	-10.141	-9.5317	-7.561	-9.7117	-9.3527	-9.7199	-9.0853	-7.6654	-7.421	-8.9632	-10.301	-9.3521	-8.6275	-8.4293	-9.1588	-8.9761	-8.4157	-9.072	-10.072	-8.2571	-8.5131	-8.3521	-7.8377	-9.2358
1.9672	1.5396	2.4066	2.8634	1.466	-0.16607	2.1122	0.5638	1.3111	2.0102	1.4894	1.7169	1.0491	1.8079	1.3447	-0.99264	1.3086	0.8763	0.89821	0.9633	0.3457	0.65746	1.2196	1.0705	0.48764	0.71271	-0.72365	1.0469	0.46546	0.87281	1.1911	0.051927	1.6663	2.1551	-0.64936	1.8349	1.4608	2.4579	1.0033	1.1316	2.0475	3.053	2.589	1.3315	0.026147	0.70068	2.5266	1.127	2.8764	0.9308
-1.3053	-1.7252	-2.8185	-3.0912	-0.73588	-0.60878	-1.9229	-1.819	-0.19733	-1.4022	-0.90034	-1.0073	-3.0329	-1.1356	-1.9792	-1.3579	-3.4003	-1.5876	-1.2498	0.38852	-0.95046	-2.1215	-1.4707	-1.6408	-2.5927	-1.4906	-0.5598	-1.429	-3.0738	-3.1955	-0.194	-1.9375	-2.1722	-3.0138	-0.71189	-1.3184	-2.4083	-1.6178	-1.5488	-0.72671	0.3135	-3.787	-0.76122	-2.3017	-0.17432	-2.5671	-2.1818	-2.5316	0.54599	0.14147
-8.9912	-9.6425	-9.7045	-9.6529	-8.808	-8.3081	-9.3008	-8.5764	-9.8394	-10.387	-8.8781	-9.1809	-9.8078	-9.9068	-9.5961	-9.1406	-9.8059	-11.275	-8.2403	-6.6794	-8.5364	-9.2357	-9.6029	-7.8804	-11.46	-9.702	-9.0269	-9.0162	-9.5687	-9.8557	-9.0343	-10.175	-8.2446	-9.1924	-7.2354	-9.6514	-10.005	-9.1561	-9.0275	-9.1606	-9.0207	-9.8364	-8.7115	-10.696	-9.598	-9.3746	-8.8231	-9.4069	-9.9949	-9.0426
-1.172	-0.94071	-0.64942	-1.6617	-1.7868	-0.26572	-2.6474	-3.425	-1.7772	-1.5542	-1.4066	-0.51042	-1.8311	-2.4813	-2.1742	-2.4785	-1.3866	0.0013815	-0.29379	-1.6128	-2.044	-2.8026	-2.2629	-0.90617	-1.5004	-1.2302	-2.9099	-1.1017	-1.5984	-1.1449	-0.74098	-0.11856	-0.82112	-1.9195	-1.2513	-1.9888	-2.197	-0.133	-1.3586	0.2073	-0.17958	-2.0048	-0.12282	-1.9749	-1.9836	-1.4053	-3.0471	-1.3807	-2.3877	-0.84534
-11.072	-11.329	-11.669	-9.4293	-10.979	-9.1066	-11.836	-10.637	-11.248	-10.671	-10.263	-11.172	-9.6774	-10.793	-9.8082	-10.008	-10.349	-10.075	-10.099	-10.166	-9.1674	-9.3971	-10.125	-9.2844	-11.716	-10.301	-10.457	-11.407	-10.069	-10.11	-10.595	-9.4277	-8.0539	-9.3561	-9.7495	-10.191	-9.9307	-10.425	-11.219	-9.7139	-9.6735	-9.3724	-11.835	-9.7276	-9.8363	-8.4047	-10.85	-10.537	-9.1384	-11.591
-11.722	-11.24	-11.995	-10.769	-9.8545	-10.97	-11.74	-12.105	-12.387	-12.503	-10.807	-12.24	-11.7	-13.691	-12.068	-11.612	-11.365	-13.274	-13.179	-10.498	-12.797	-11.856	-10.435	-12.089	-11.09	-11.837	-12.179	-11.618	-11.261	-12.274	-11.685	-10.995	-10.44	-11.55	-11.461	-12.024	-12.052	-11.656	-11.952	-12.642	-9.8473	-11.298	-11.265	-12.193	-11.427	-12.306	-12.614	-10.589	-11.888	-10.669
-0.16431	0.096258	0.21372	0.040262	-0.8855	1.3249	-0.37228	1.7527	0.21177	1.0252	1.1178	-0.55776	-0.47545	-0.025614	-0.14002	-0.3863	-0.37613	0.055757	-1.3669	-1.19	0.11814	0.55386	0.86082	0.80482	-0.26958	0.0076219	1.8359	0.75206	0.57112	0.2174	-0.87493	-0.22319	-0.35648	0.68646	-0.069233	-1.3822	-1.1068	0.085581	-0.25143	0.11412	-1.0917	1.6858	0.49052	-0.61005	-0.0075774	-0.00056327	-1.0834	0.27233	1.3523	0.90567
-7.6517	-9.2894	-8.5923	-8.1864	-8.2412	-8.1172	-8.6563	-10.406	-9.4057	-9.0675	-7.7668	-8.142	-7.3171	-9.5881	-9.8417	-10.252	-8.3696	-8.5957	-9.0739	-9.3109	-9.1801	-9.1218	-9.8346	-9.3319	-8.0539	-8.4474	-8.7764	-9.4625	-9.385	-9.2022	-9.4925	-9.4682	-9.3473	-9.6515	-8.3049	-8.1842	-7.7684	-7.8212	-8.1675	-9.0052	-8.1097	-9.4014	-8.5976	-9.6809	-9.9207	-7.2069	-9.7439	-10.337	-8.3913	-9.971
-4.0873	-3.6361	-3.29	-3.089	-2.2764	-3.8406	-4.6632	-3.0967	-4.6323	-3.5572	-3.4229	-3.9172	-2.0533	-2.512	-2.7108	-4.6715	-3.4101	-1.5334	-2.2952	-2.9525	-4.4054	-3.9703	-2.5535	-4.1193	-3.0038	-2.5566	-3.5366	-3.6187	-2.4365	-5.0732	-4.0124	-2.681	-1.5235	-3.4697	-2.1891	-2.271	-2.6682	-3.7098	-2.324	-3.3119	-2.253	-2.4967	-5.6253	-3.063	-3.4908	-2.6101	-4.6904	-3.2493	-3.3601	-3.1096
-8.8497	-9.9792	-8.1955	-8.7787	-8.6699	-7.8095	-9.3581	-9.1438	-10.378	-9.4032	-7.9849	-10.127	-9.9574	-9.2216	-9.6669	-9.861	-9.2581	-8.8477	-8.2801	-8.0232	-10.326	-6.998	-10.584	-9.9406	-7.3489	-7.8183	-8.6985	-9.9539	-8.9335	-7.2793	-9.2256	-8.6346	-8.4695	-8.9072	-9.4585	-8.7898	-7.8664	-9.3647	-9.0776	-7.8283	-11.46	-8.7667	-8.6148	-9.1294	-8.7352	-9.955	-10.249	-9.8316	-8.292	-8.1043
-2.3191	-2.9598	-0.72293	-0.5189	-0.88262	-1.5478	-2.5601	-2.7265	-1.9042	-2.0482	-3.0456	-1.0124	-0.63573	-2.4029	-0.83787	-3.6245	-2.2271	-1.5591	-0.045376	-3.1764	-2.3177	-2.4453	-1.8803	-1.3807	-2.9309	-1.5932	-1.5853	-2.1069	0.021744	-2.2602	-1.0426	-0.66098	-1.3414	-2.4565	-0.011852	-0.80126	-1.7567	-0.1561	-2.6129	-1.7946	-2.5917	-2.8756	-2.1615	-3.092	-3.3783	-1.9349	-2.5612	-1.8524	-1.3574	-2.3495
-13.437	-12.298	-12.418	-12.983	-12.891	-13.41	-13.87	-14.428	-11.99	-12.602	-14.067	-11.208	-12.161	-13.177	-12.463	-13.11	-13.064	-14.355	-12.917	-13.049	-13.533	-12.311	-12.152	-13.524	-13.172	-13.811	-12.176	-14.777	-14.199	-12.895	-14.163	-13.69	-14.494	-14.23	-14.601	-12.153	-14.853	-12.37	-14.898	-13.156	-15.119	-13.985	-14.18	-14.318	-14.01	-14.878	-13.429	-12.805	-13.71	-13.246
-14.983	-15.324	-16.199	-15.174	-14.816	-14.757	-14.195	-14.67	-14.091	-14.048	-14.856	-15.288	-16.445	-14.913	-13.566	-14.247	-14.603	-14.052	-13.805	-14.97	-13.612	-15.853	-15.29	-14.924	-13.702	-15.383	-14.47	-15.056	-14.195	-14.168	-13.497	-14.322	-14.948	-14.28	-15.068	-14.782	-16.072	-12.798	-14.704	-13.922	-16.193	-15.024	-14.724	-15.416	-15.492	-15.195	-16.191	-14.129	-14.816	-15.105
-0.47707	-2.1137	-1.3914	-1.9633	-1.2602	-1.1594	-2.0833	-2.4197	0.10477	-1.7987	-1.795	-0.23321	-2.6689	-2.0096	-1.127	-1.3086	-0.10424	-0.65439	-0.59272	-1.3522	-0.89513	-0.6298	-0.95767	-2.3971	-2.4736	-1.8368	-1.1135	-3.2558	-1.9304	-2.2901	-1.948	-0.72946	-0.9606	-1.5646	-0.91357	-1.4919	-0.50245	-1.4864	-1.2911	-2.4319	-1.3747	-0.6979	-1.7471	-1.1939	-1.8479	-1.9889	-2.0786	-1.9972	-2.2739	-2.2095
-12.03	-13.397	-12.505	-13.354	-13.262	-12.736	-12.13	-12.887	-12.765	-13.409	-13.766	-12.942	-12.73	-13.24	-11.69	-11.906	-13.764	-11.846	-12.632	-13.585	-13.278	-12.052	-11.819	-12.254	-13.274	-13.54	-12.302	-10.696	-13.05	-14.133	-12.241	-12.753	-12.832	-12.024	-13.336	-12.177	-13.409	-12.708	-13.584	-13.28	-12.666	-13.474	-13.066	-11.803	-13.319	-14.112	-11.645	-13.418	-14.181	-13.801
7.4232	8.1731	8.4868	9.413	7.4744	6.8761	7.4122	9.1023	8.3458	6.6642	8.7429	7.8004	6.2243	6.3626	8.7739	8.123	8.7903	5.9499	8.7604	7.5833	6.9806	8.5283	6.5812	7.8005	7.9984	9.222	9.5921	8.5663	6.7352	6.803	8.5804	8.3475	7.2033	7.9236	7.6207	7.9452	8.7863	7.1945	9.0788	8.5925	8.5823	8.8727	8.256	7.0224	8.4211	8.0969	6.5279	7.0764	7.8778	7.5803
1.6604	0.67345	1.8815	1.8502	3.5423	1.7027	0.41916	1.0099	1.6799	3.3245	1.2917	1.2058	1.8392	2.8571	1.7143	0.65589	2.0272	1.6212	1.1955	1.9087	1.2537	-0.14451	2.973	2.0927	0.26276	2.3584	0.95772	1.3181	1.3124	2.9849	1.0338	0.49549	1.3578	1.1016	0.8779	1.4937	2.3326	2.548	1.0463	2.9209	2.6014	1.2577	-0.04447	3.2952	1.3311	2.1083	1.7143	2.5685	2.0249	1.9507
4.3449	5.2872	2.5979	4.2832	6.6241	4.3037	6.029	5.2048	3.1426	6.8359	4.5627	4.7903	5.0431	6.5448	6.0252	7.2288	5.6537	6.6675	4.6344	4.8524	6.4632	4.687	5.7829	5.864	5.5201	6.7289	7.2203	4.968	5.6501	4.8322	6.5973	4.6259	5.604	8.5729	6.0537	3.7114	4.3718	6.1151	5.147	3.7506	5.8824	6.2861	4.8548	6.1755	5.2445	5.6256	7.0777	5.9992	5.8775	5.6445
-1.9374	-4.4329	-3.0595	-2.2584	-4.0694	-3.5345	-1.9984	-3.4502	-4.4761	-2.6916	-4.3425	-2.9064	-4.3889	-4.2045	-4.2963	-3.6997	-2.9681	-3.6163	-3.8461	-4.077	-3.7218	-3.9651	-3.2502	-4.2676	-3.6657	-1.7917	-1.0277	-4.02	-2.6502	-3.6066	-2.9718	-3.6378	-1.7125	-2.2787	-3.8105	-3.9941	-3.7396	-2.686	-3.7915	-2.8124	-4.6686	-4.0096	-5.0277	-1.5267	-3.349	-5.3757	-2.732	-4.3154	-2.6079	-4.536
-12.314	-14.018	-13.017	-13.567	-13.893	-14.143	-14.271	-13.91	-13.003	-14.488	-13.632	-14.366	-14.366	-12.672	-14.135	-13.437	-11.053	-13.862	-13.238	-13.613	-12.687	-13.14	-13.614	-12.176	-14.415	-13.969	-13.16	-12.817	-12.196	-13.97	-13.547	-10.491	-11.835	-13.012	-12.408	-13.185	-14.421	-14.14	-14.106	-13.055	-14.314	-13.949	-14.605	-12.951	-13.49	-12.626	-12.421	-13.949	-14.081	-13.748
-3.5861	-1.6514	-1.9114	-2.0032	-1.415	-2.0734	-3.5022	-1.27	-3.539	-2.2047	-2.4756	-3.6962	-2.8717	-2.1484	-2.1802	-3.3773	-2.495	-5.0272	-3.0318	-2.2063	-1.6989	-2.1097	-2.1265	-3.463	-3.8224	-2.9573	-2.6407	-3.3404	-2.9323	-2.7342	-2.7822	-1.8984	-2.4007	-2.2923	-3.1739	-2.3897	-1.8695	-2.4788	-3.5698	-3.0136	-2.4747	-3.6058	-3.2198	-2.8069	-2.3411	-3.0048	-1.6744	-4.097	-2.7004	-1.4873
-0.78163	0.43194	-0.87701	-0.74823	-0.15421	0.87083	-0.81292	-0.2032	-1.0949	-1.6124	-0.6833	0.13805	-0.74014	-0.92732	-1.5897	-0.77954	-0.59559	-0.13391	-2.5715	-2.3356	-1.3576	-1.1199	-0.5226	-0.46718	-0.59447	-0.95392	-0.14189	-1.0359	-2.301	-0.72244	-0.3045	1.2009	-1.4328	0.57773	0.51415	-0.13859	-1.5451	-0.38606	-0.9056	-0.75477	-0.94508	-0.64539	-1.5975	-1.426	-0.63542	-1.1554	-1.83	-0.55227	-1.6594	-0.78843
-1.7118	-0.52666	-2.2205	-3.449	-1.2025	0.44725	-3.1598	-1.1632	-0.94706	-0.63167	-1.7998	-0.60229	-1.6913	-0.54317	-0.68296	-1.1484	-1.7402	-1.6986	-1.4987	-1.2919	-0.87957	-1.9489	-2.8238	-0.27705	0.3043	-2.5135	-2.3174	-2.2755	-1.3776	-0.78343	-1.8744	-1.5673	-1.4431	-2.5217	-0.029461	-2.3375	-0.95997	-0.98169	-1.7209	-0.18657	-0.98547	-0.12478	-0.89957	-1.5292	-1.1076	-1.975	0.17139	-0.85312	-3.2762	-1.2717
-4.4564	-2.8642	-4.1791	-2.9998	-2.5044	-3.0903	-4.0347	-3.8791	-3.4417	-4.0146	-3.1917	-2.9712	-4.4281	-2.2742	-4.1476	-3.6726	-2.4561	-4.3516	-3.1317	-3.7873	-4.475	-3.1719	-2.7877	-3.4019	-4.626	-3.9157	-3.8426	-3.3054	-5.793	-3.5927	-3.8392	-4.0097	-4.3016	-1.9294	-4.4631	-3.4955	-4.5367	-3.848	-3.8308	-3.089	-3.7128	-2.8272	-2.8718	-3.6865	-3.5024	-3.353	-3.7737	-4.2222	-4.4463	-4.6272
2.2623	1.9717	0.88615	1.3054	2.013	2.8198	2.4198	1.745	2.4495	2.7199	1.0104	2.6292	2.6041	2.4818	2.6198	2.4968	1.5126	1.4025	2.5387	0.93169	1.4861	4.2515	1.2983	1.2756	1.06	1.2659	1.0013	1.328	1.2235	1.7456	0.90301	2.3879	1.3838	2.356	3.2307	1.3287	1.8352	0.40678	0.7294	1.7392	3.5307	0.92202	1.4602	1.2546	1.4743	3.3663	2.731	1.6762	2.8566	1.553
2.4255	2.3248	2.5513	1.8488	2.1754	2.5977	2.3774	1.856	1.6034	2.3983	0.91634	2.3356	2.6725	1.0678	1.4643	1.5517	1.368	1.1708	2.042	2.8445	1.8794	1.8531	2.3466	1.0569	2.2276	0.97536	0.49506	0.88709	2.6666	0.58266	2.2669	1.7007	0.30383	1.46	2.0844	0.54127	0.25012	1.7197	2.2837	1.3548	0.020517	1.7554	1.7059	0.80301	0.99227	2.4148	0.54793	1.1278	1.9676	0.91723
-4.0591	-2.9259	-1.3822	-2.6644	-3.6315	-4.3333	-2.7129	-3.561	-3.5664	-1.7312	-3.2446	-2.5224	-3.6447	-2.2243	-1.9809	-3.1095	-3.3387	-6.4609	-3.6428	-3.6305	-1.4781	-1.7466	-2.1189	-2.8308	-2.0431	-1.7056	-4.2326	-3.3826	-5.2688	-3.16	-3.6086	-3.3849	-2.5592	-4.022	-2.1037	-3.2577	-2.7395	-2.1343	-3.9127	-2.6351	-3.607	-3.4132	-3.3259	-4.0974	-2.1159	-4.808	-1.6068	-2.4127	-3.2074	-1.9913
6.483	5.3807	7.3904	7.7128	6.9401	5.9781	6.7584	5.9796	6.4067	7.7861	5.4426	6.8451	5.0857	5.2406	6.4954	6.6696	7.7908	6.877	7.3714	5.2824	3.8957	7.9918	5.6304	7.6108	7.4164	6.9637	6.1436	7.946	6.9613	5.3772	8.0152	8.7678	8.4007	6.4214	6.3538	7.0968	7.8301	7.5607	4.9531	7.0721	5.3737	6.0658	9.7939	6.6067	7.5055	6.1397	7.7924	5.2864	8.1603	7.779
-9.1686	-6.9465	-8.9871	-9.4426	-8.0044	-10.948	-8.9323	-9.3417	-9.8111	-8.2007	-8.5287	-10.388	-7.9026	-9.5975	-9.3784	-8.0134	-9.1399	-8.3303	-7.833	-9.107	-7.4486	-10.694	-8.2931	-7.6494	-10.177	-8.3855	-9.6062	-10.147	-10.086	-8.3974	-7.2358	-8.2691	-9.3498	-9.6162	-8.1723	-7.8523	-10.42	-9.7127	-7.5725	-10.305	-9.1124	-7.6076	-9.1747	-8.9915	-7.9931	-9.0497	-9.673	-9.755	-8.9247	-7.5977
-10.083	-12.463	-11.745	-12.032	-11.049	-11.68	-12.781	-11.352	-11.572	-12.469	-11.52	-10.292	-10.447	-11.744	-11.055	-12.991	-10.659	-10.332	-12.042	-11.381	-13.064	-11.859	-11.697	-11.083	-12.919	-11.058	-11.931	-12.122	-13.266	-11.934	-11.316	-11.882	-11.042	-9.7975	-10.251	-11.957	-12.993	-10.889	-12.592	-12.21	-11.641	-10.947	-11.02	-10.992	-10.208	-11.996	-12.035	-10.99	-11.472	-11.599
-1.8753	-2.3246	-1.9352	-0.90078	-1.0171	-1.7733	-1.5895	0.58944	-1.1915	-1.7074	-1.1847	-0.95076	-0.85841	-0.036166	-0.22417	-0.58883	0.41659	-1.5559	-2.0569	-1.6905	0.20462	-1.8361	-0.74163	-1.9093	-0.76966	-0.097564	-0.28339	-1.8126	-0.4352	1.0182	-2.2747	0.27005	-1.3268	-1.1061	0.55959	-0.37725	-0.50022	-0.1767	-0.77405	-0.55377	0.45446	-0.97513	-0.68755	-1.6269	0.40877	-1.37	-1.247	-1.0741	-0.77218	-0.089362
9.4937	9.7245	8.9715	7.7726	8.3833	6.8599	8.7371	10.283	7.7925	9.1107	8.8323	8.391	8.2652	8.2925	8.4035	7.7644	8.2457	9.0621	8.5695	8.416	7.4074	8.8021	7.6301	7.2021	8.6722	8.4454	8.5505	10.524	7.6493	9.369	8.5393	9.7029	7.7426	10.963	6.7485	9.0783	8.6634	9.8556	8.799	8.5723	9.5329	8.9108	9.1123	8.573	9.62	8.9761	8.0045	8.207	8.6708	8.9493
-2.7749	-2.7097	-3.8695	-1.8904	-2.4244	-3.9873	-3.624	-3.3671	-2.578	-2.8879	-3.4927	-2.2046	-2.7724	-2.6542	-1.2252	-1.9787	-3.5396	-2.4658	-2.1681	-3.7256	-4.0787	-2.2525	-2.75	-3.7032	-1.4139	-3.1875	-2.5828	-4.6793	-1.5278	-4.4881	-4.1555	-4.4292	-2.5397	-1.9761	-3.6892	-2.795	-2.253	-3.7984	-3.0829	-4.7022	-4.4218	-4.6738	-4.859	-1.1824	-3.2705	-4.6512	-3.3578	-2.1621	-3.6637	-2.3279
-5.9273	-3.4847	-3.651	-5.5119	-3.6054	-6.3003	-6.6947	-4.0647	-3.4134	-4.4052	-4.9013	-3.2245	-4.8031	-6.5425	-5.1216	-5.7549	-4.0495	-5.0188	-3.686	-4.9879	-4.2796	-4.8497	-6.1651	-5.5325	-3.6012	-3.8553	-3.339	-5.7047	-3.538	-5.1067	-4.4449	-5.5681	-5.0791	-4.1146	-4.2541	-5.4422	-4.7116	-4.631	-4.8128	-6.4432	-4.9985	-4.7094	-5.6217	-4.3136	-4.2239	-2.6282	-5.2714	-2.3555	-4.516	-4.1819
-11.334	-11.097	-10.418	-12.316	-11.859	-11.903	-10.128	-11.229	-12.131	-11.489	-11.15	-11.963	-10.099	-12.72	-11.157	-11.526	-12.489	-10.848	-12.376	-11.948	-10.726	-10.929	-12.1	-11.603	-11.095	-10.189	-11.652	-11.191	-13.075	-11.762	-10.732	-12.483	-12.459	-11.607	-12.416	-10.373	-11.612	-10.529	-9.6142	-12.058	-12.459	-11.194	-11.581	-11.24	-9.7001	-11.856	-10.05	-11.635	-11.638	-10.875
-1.9214	-1.8349	-0.88472	-0.46825	0.22595	-2.1177	0.081791	-1.1116	-1.6837	-1.3147	-0.1273	-0.40515	-2.392	-0.68231	-1.8782	-0.50254	-2.3821	-0.23265	-1.4884	-1.3821	-2.6028	-2.0296	-1.5771	-2.9545	-0.92994	-3.5281	-2.0334	0.38747	-0.49428	-1.7405	-0.7847	-0.23597	-0.47501	0.17473	-1.8845	-1.5739	-1.5579	-2.7535	0.46581	-2.159	-0.35567	0.47128	-2.269	-1.9302	-1.4784	-2.1517	-3.1114	-1.6953	-1.0292	-1.9614
-0.15255	-1.4192	0.84336	-0.10566	0.18494	1.1779	-0.88021	0.52563	2.1507	0.02684	0.41297	-0.46297	-0.50299	0.20705	0.90724	-0.34123	0.54371	0.055221	0.7735	-0.32165	0.41907	-1.0256	2.1028	-0.17312	1.1566	-0.10765	0.25705	-0.5911	-1.6858	-0.23636	0.11217	-0.2861	0.46273	-1.0402	0.91267	0.53336	-0.056026	-0.073043	-0.37735	1.0085	-0.088236	-0.042911	1.1265	0.68357	-0.68697	1.2434	0.59084	-0.21457	1.4366	1.3013
-9.812	-10.821	-11.766	-9.8797	-11.864	-11.672	-11.792	-11.495	-12.006	-11.138	-11.84	-12.004	-10.3	-12.178	-11.421	-11.034	-9.5886	-11.929	-9.6029	-11.607	-12.477	-11.901	-11.849	-12.239	-12.414	-11.529	-11.802	-11.788	-10.916	-9.9781	-10.558	-11.453	-11.06	-12.449	-9.6825	-12.281	-12.419	-12.075	-10.437	-11.301	-11.248	-11.444	-12.498	-13.765	-10.927	-11.212	-12.401	-11.138	-11.495	-11.061
-21.232	-20.875	-21.363	-20.834	-19.74	-20.402	-22.067	-21.069	-20.967	-20.751	-20.96	-20.547	-20.226	-21.189	-18.835	-19.517	-20.746	-21.874	-21.914	-19.808	-22.685	-21.326	-21.882	-19.473	-19.54	-19.62	-20.664	-20.068	-20.113	-20.131	-21.18	-21.655	-20.561	-21.429	-22.77	-20.12	-19.234	-22.411	-22.921	-20.6	-19.905	-20.887	-21.116	-20.668	-21.123	-21.097	-20.683	-21.093	-20.34	-22.037
-22.805	-21.942	-22.479	-20.867	-22.446	-21.415	-22.065	-22.246	-21.562	-22.236	-22.504	-22.248	-21.512	-22.341	-22.023	-22.995	-23.372	-22.674	-21.198	-22.034	-22.95	-22.946	-22.6	-22.507	-22.179	-20.867	-21.127	-22.176	-23.166	-22.102	-21.84	-23.052	-22.387	-23.815	-24.952	-21.347	-23.633	-21.718	-22.106	-22.56	-22.25	-21.969	-22.021	-22.863	-21.533	-23.402	-22.511	-20.994	-21.186	-21.899
-12.672	-12.356	-14.022	-13.495	-13.74	-13.001	-12.932	-12.501	-11.818	-13.373	-12.554	-13.906	-12.391	-13.441	-11.856	-11.419	-13.746	-12.562	-12.902	-12.229	-12.695	-11.674	-13.43	-11.962	-11.942	-14.3	-12.975	-12.6	-12.671	-11.952	-12.789	-12.374	-13.039	-13.933	-11.372	-12.573	-12.175	-13.112	-13.431	-13.797	-13.285	-12.043	-12.008	-11.564	-12.09	-12.839	-12.524	-13.401	-11.861	-12.003
-9.577	-9.2604	-9.8886	-9.0548	-10.566	-8.1158	-8.8233	-10.196	-9.4256	-9.6621	-10.632	-9.5258	-8.2872	-8.7012	-9.3386	-8.4298	-10.385	-10.567	-9.7983	-10.001	-7.6475	-9.4179	-10.622	-9.8852	-8.9167	-9.9538	-8.7266	-10.355	-9.9195	-10.299	-8.396	-7.6242	-9.1141	-12.396	-8.8201	-8.8649	-10.935	-8.831	-8.4949	-9.4936	-10.007	-9.7318	-8.7427	-8.9062	-7.0396	-9.5545	-11.128	-10.513	-9.4151	-9.1513
1.3498	2.1324	4.8974	2.9923	3.2239	4.7228	2.9095	1.8118	2.0774	3.2911	0.66613	2.5918	2.335	2.1169	2.7592	3.3157	3.4564	3.7777	3.2518	2.2108	4.0561	3.5706	2.7398	3.2334	3.9847	1.5766	1.6755	1.48	2.8185	4.3522	4.7744	3.1701	4.0867	3.7355	2.2788	3.9804	2.617	3.9418	2.4855	2.8618	3.258	3.0488	2.2629	2.4627	2.4392	3.0319	3.2235	2.8132	4.2013	1.6273
8.6445	11.607	8.3778	9.3771	8.5258	7.5585	9.0016	9.4576	10.057	9.3761	9.5897	8.9115	9.7138	8.7169	7.9203	10.252	9.4332	10.941	10.018	9.6883	10.974	9.4079	9.3868	10.532	9.908	10.152	8.0935	9.882	8.7118	8.7021	9.8049	10.315	10.12	8.8362	10.91	9.8823	10.208	10.41	10.533	9.5518	9.8427	9.5938	8.8156	8.3739	9.0975	11.587	10.464	11.116	11.879	9.4109
-5.3879	-5.2037	-5.8562	-4.786	-6.1524	-6.6922	-6.0822	-4.3674	-5.3603	-5.6281	-6.0132	-7.4732	-6.0065	-5.8181	-5.5734	-6.9796	-6.4306	-7.3386	-6.231	-5.5282	-6.3028	-5.8363	-6.4235	-6.2301	-5.5265	-5.2899	-6.1022	-4.5412	-6.1859	-5.5961	-6.1935	-6.9888	-5.3283	-4.9279	-4.7005	-4.7854	-6.2169	-5.042	-5.7815	-5.8474	-4.5843	-5.4543	-5.5109	-5.0635	-6.7002	-5.6028	-5.0167	-6.3046	-4.6116	-6.3551
6.676	6.7299	5.7466	6.4356	3.4317	7.0911	6.0428	4.6608	6.6494	7.3769	6.6907	6.2777	4.861	6.0986	6.4676	3.6715	4.9389	5.8365	6.5868	4.9004	5.1439	5.5977	6.1156	4.6792	4.5134	4.9557	6.4032	6.1332	5.5867	6.3969	5.9464	5.5031	5.0869	6.901	5.8719	6.2228	6.1135	4.5247	4.0797	4.9506	6.055	4.8117	4.886	6.1785	6.4836	6.6227	6.5084	5.2219	4.4609	5.491
-4.5815	-4.7409	-3.8198	-6.5624	-5.4381	-5.7301	-6.1522	-6.1359	-4.7242	-5.1434	-5.3547	-6.6536	-5.4912	-4.4868	-5.0778	-3.3242	-4.4528	-5.9167	-4.6492	-6.1064	-3.3654	-5.1479	-6.5273	-5.6318	-6.5228	-6.5854	-5.8403	-5.4619	-4.8778	-4.4332	-6.0327	-6.4574	-6.2954	-4.9476	-5.3103	-6.0611	-6.4007	-5.5668	-5.7553	-4.9448	-4.7808	-3.9696	-6.5119	-4.8735	-5.7823	-5.307	-5.4318	-4.9458	-5.3412	-4.4435
-2.6716	-3.6615	-3.4013	-2.3647	-3.9485	-2.3071	-3.3992	-3.1737	-3.8224	-1.6916	-3.0187	-4.0909	-4.1177	-5.3817	-2.7257	-3.8415	-4.2073	-3.6793	-3.8169	-4.178	-2.872	-3.3081	-3.0545	-4.4293	-5.1831	-2.2524	-4.7334	-4.5822	-3.6772	-1.9434	-2.252	-3.6465	-3.6942	-3.519	-3.5866	-3.4457	-4.6136	-4.3496	-4.4694	-3.4406	-3.361	-4.7327	-4.3986	-2.8743	-3.1658	-2.4247	-4.1801	-2.8523	-4.0858	-3.6723
-10.592	-11.655	-11.776	-11.052	-10.898	-10.505	-10.618	-10.202	-10.065	-10.243	-12.395	-11.321	-11.309	-13.211	-11.131	-11.011	-11.093	-12.39	-9.8379	-10.114	-10.248	-10.618	-10.207	-11.811	-10.052	-9.6233	-9.4615	-11.326	-10.628	-11.093	-10.331	-11.748	-11.584	-11.096	-11.448	-10.052	-10.167	-10.59	-10.585	-11.312	-10.857	-11.509	-10.368	-9.9439	-10.467	-9.6422	-11.369	-10.957	-11.932	-10.235
-10.393	-10.403	-10.525	-10.297	-10.171	-11.666	-10.656	-11.276	-11.026	-9.935	-10.29	-10.074	-12.062	-11.016	-11.207	-10.754	-9.9725	-9.826	-12.027	-12.866	-12.432	-10.664	-10.81	-13.158	-9.8354	-10.185	-10.337	-10.333	-12.046	-10.999	-12.231	-11.648	-10.72	-11.447	-10.958	-9.4819	-10.227	-11.779	-10.908	-11.373	-11.304	-10.897	-11.055	-10.703	-10.171	-10.381	-10.868	-9.7464	-11.001	-11.141
0.7159	-1.3702	-0.57048	-1.1663	-1.2038	-2.2799	-1.3987	-3.1005	-2.3317	-0.76449	-2.4809	-0.94694	-0.57861	-0.88498	-2.8172	-1.9965	-1.5561	-0.73672	0.66698	-0.97762	-0.77261	-2.5404	-1.3577	-1.0109	-1.5919	-3.9404	-0.49486	-2.1079	-0.37278	-1.2312	-1.3287	-0.5601	-3.9132	-2.2761	-1.6723	-0.19731	-1.2426	-2.64	-1.8169	-2.1654	-2.5113	0.17153	-1.3574	-0.37464	-2.7391	0.63772	-1.8706	-0.61689	-1.2454	-1.9161
-1.1968	-0.19163	-0.85646	-1.8702	0.40043	0.47052	0.31436	0.81321	-1.1266	-0.066507	-0.76185	-0.31738	-1.7275	-1.244	-0.58018	-1.2121	-2.8055	0.21378	-0.5501	-2.2972	-1.2533	-1.2586	-0.49688	-1.2561	-2.4767	-0.47241	-0.63702	-0.36318	-2.891	-0.98399	-0.053505	-0.74813	-1.7419	-0.89803	-0.79414	1.1912	-0.77153	-1.259	-1.9775	-1.1541	-2.0672	-0.75492	-0.20476	-0.71979	-0.20761	-1.1515	-0.5258	-0.037875	0.47213	-1.0227
6.8089	4.5884	5.1728	5.3357	4.286	6.5046	6.8835	6.0022	7.4458	7.1619	5.555	5.8363	6.0129	6.252	5.4752	6.3679	6.9193	3.5367	5.5942	5.5509	5.6693	4.3054	7.7794	5.6179	4.7044	4.6216	5.0415	4.7364	7.0862	5.5454	5.2723	5.7306	7.6122	4.7711	3.7576	5.1063	6.4329	6.9321	5.1618	6.1938	5.5058	4.8863	5.2579	5.5957	4.0074	5.9989	7.0546	6.5796	5.939	3.6786
-1.8921	-1.8697	-1.7082	-0.040172	-1.3319	-0.75115	1.3121	-0.46329	0.65288	-1.4243	-1.1324	-0.60416	0.62378	-0.44936	-0.96255	-0.086645	-0.98046	0.038709	-0.55027	-0.29538	0.46735	-0.61499	-1.5487	0.65939	-0.67026	-1.145	0.97641	0.8411	1.2745	-0.13096	-1.0538	-0.29527	0.96301	-0.7821	-0.45829	0.62594	-0.66867	0.28794	0.39193	-1.8731	0.31926	-0.48616	0.05228	-0.23193	-0.96612	-0.57456	-1.2216	-0.65962	-2.0577	0.33331
-6.7017	-6.9438	-6.1053	-6.0005	-5.5328	-6.5791	-6.6666	-4.5089	-7.5907	-5.7755	-7.4958	-5.8628	-6.7058	-6.874	-7.2765	-5.5858	-5.9903	-6.9051	-7.3045	-6.5071	-5.001	-5.5086	-7.6563	-7.3239	-5.4587	-8.259	-5.4989	-6.8568	-7.7716	-7.0673	-5.4987	-6.8346	-5.3178	-7.1734	-7.9332	-6.6785	-5.6037	-5.2558	-7.4891	-5.3243	-6.7976	-5.9708	-4.5622	-6.3856	-6.6569	-4.895	-5.1884	-6.1046	-6.7841	-4.652
-7.6687	-6.3584	-6.2079	-6.7144	-6.5764	-5.0364	-7.5066	-6.9095	-6.092	-6.5013	-7.0227	-6.4328	-7.4499	-6.9934	-6.0424	-7.2902	-6.7223	-5.6531	-5.513	-5.328	-4.8034	-7.3818	-7.0572	-6.37	-5.7312	-5.8701	-7.0563	-8.2968	-7.4294	-7.5575	-4.9584	-6.5774	-8.2685	-5.0013	-7.1173	-7.3576	-6.9926	-7.2737	-4.1471	-6.9501	-5.3123	-6.8214	-7.892	-7.7651	-6.1029	-6.4333	-6.5317	-6.8811	-5.6243	-7.1131
-3.9668	-4.3915	-4.1853	-3.3313	-4.1049	-2.3923	-3.7173	-4.7125	-1.5903	-3.3045	-2.9143	-3.7096	-4.2163	-3.1669	-2.7426	-3.3866	-2.9642	-3.9216	-4.1197	-3.6734	-3.7412	-3.1569	-4.1093	-2.7357	-4.2135	-3.1761	-4.0628	-4.6062	-3.3896	-3.1314	-3.4371	-2.264	-4.0579	-3.4277	-3.5871	-2.5173	-3.3916	-3.5985	-2.1541	-3.056	-2.5962	-2.3257	-4.5002	-2.9906	-3.2032	-3.0625	-2.6683	-2.8272	-4.153	-4.4034
0.052265	-0.83251	-0.65924	0.81706	0.29056	0.91895	0.96295	0.97235	-0.69173	0.92053	-1.3844	0.38856	0.77088	0.14714	0.05815	0.29237	-0.60483	0.94488	0.67602	1.1503	-1.2649	1.2715	1.7388	-0.19453	0.74451	0.27664	0.39862	0.13814	0.3081	0.030152	0.48068	1.0388	0.69762	1.2693	-1.0979	0.29732	1.145	-0.91638	2.3036	0.47723	0.66719	-0.66003	0.6229	0.0209	0.77056	-0.070533	1.2204	0.42281	1.3836	0.97884
-16.312	-14.086	-16.044	-16.899	-14.145	-14.986	-13.298	-14.783	-14.825	-14.806	-14.845	-13.947	-15.073	-14.34	-13.424	-13.495	-15.175	-14.702	-13.052	-14.026	-15.374	-15.106	-13.729	-15.185	-16.603	-16.139	-15.321	-12.98	-12.569	-15.001	-14.539	-14.775	-15.219	-13.364	-13.333	-13.185	-14.084	-14.309	-13.339	-15.371	-14.898	-14.8	-13.749	-14.732	-14.947	-13.791	-14.876	-15.226	-15.684	-15.055
-12.978	-11.39	-12.015	-11.607	-12.143	-11.181	-10.529	-9.3672	-11.496	-12.043	-11.312	-13.507	-10.706	-11.038	-10.419	-12.262	-11.598	-11.667	-10.589	-11.898	-10.849	-10.551	-11.99	-11.803	-10.964	-12.414	-9.6641	-11.465	-12.655	-12.09	-12.372	-10.505	-11.249	-12.975	-11.478	-11.494	-12.147	-13.624	-12.149	-11.321	-10.913	-11.6	-10.134	-10.267	-10.63	-9.0958	-11.167	-12.988	-12.042	-13.049
4.5438	6.1662	8.4432	7.0575	4.8189	5.4627	5.6874	8.4313	5.8584	5.7282	6.158	5.3957	5.4694	4.7997	4.8308	4.214	5.3832	6.0355	4.5184	5.33	4.8582	4.9898	5.7992	7.1596	4.7166	6.0746	5.0468	6.9339	6.0772	6.2278	5.2126	6.2389	6.9151	6.6033	4.346	7.1514	5.6859	6.8397	5.847	5.7487	5.1423	3.142	3.8628	4.9739	5.0981	5.8954	5.8713	7.28	5.6987	4.7917
5.5002	6.6453	5.5587	4.6934	4.9265	5.7492	4.572	3.8331	4.5213	5.1685	4.5388	5.139	4.3403	5.6859	5.8196	6.1661	4.4571	4.8302	5.1716	6.8642	5.2697	5.7887	5.4527	6.1028	4.9346	5.2921	4.8147	6.0111	5.3481	4.3609	6.194	6.2366	6.6991	3.1968	4.7185	4.8621	5.2151	5.8476	5.8339	3.4668	4.7635	4.3769	6.4582	3.9983	5.0554	6.172	4.831	5.2393	5.7515	5.3173
5.4078	5.2272	5.0836	4.0937	5.4887	5.5975	4.097	4.7567	3.9508	4.1524	4.2475	3.5214	4.1039	5.4265	4.8351	4.7537	3.9332	4.8737	2.8435	4.4418	5.9969	4.4112	4.0192	4.5454	4.5942	5.0015	5.0915	6.1282	4.263	4.5035	5.7116	3.766	6.3385	4.3221	5.6163	4.568	4.2915	5.2598	5.0949	4.9297	5.3002	4.9197	4.6509	2.7049	5.5969	4.6106	2.9375	4.5026	6.0974	4.6022
-2.3693	-1.1222	-1.727	-2.0296	-2.0171	-2.7827	-0.92241	-3.0594	-2.7458	-2.6671	-1.3734	-2.4615	-1.8354	-2.0335	-1.2443	-1.9444	-2.0203	-1.1766	-1.6244	-1.9389	-1.9869	-1.7639	-1.415	-2.239	-1.3697	-2.8945	-1.3994	-1.3681	-2.1584	-0.42219	-1.0431	-1.8882	-0.91534	-2.6893	-0.7166	-2.7366	-1.0353	-1.4255	-1.7216	-3.0572	-0.98937	-3.0031	-1.5538	-1.4568	-2.0553	-2.9513	-1.1976	-2.5309	-1.4227	-1.4724
-2.7403	-3.3985	-2.4498	-2.6517	-3.9186	-1.8975	-2.6497	-3.3033	-3.7545	-0.99854	-1.2979	-1.7262	-2.0724	-2.8466	-2.9573	-3.7853	-3.0393	-3.3663	-2.4972	-1.081	-2.8018	-3.1511	-1.5618	-3.5408	-3.6981	-3.1928	-2.592	-2.7472	-2.2387	-1.8195	-2.4873	-2.9842	-4.0684	-2.3	-3.0404	-2.674	-1.8411	-2.3167	-2.7022	-0.99745	-2.3686	-2.1963	-3.2182	-1.8375	-1.2336	-4.1782	-2.0281	-1.0866	-2.7759	-2.3078
0.58659	0.78038	0.12439	0.14977	1.4214	-0.57425	1.1333	-1.3346	0.31765	-1.0792	1.1763	-0.74197	-1.0038	-0.12975	-1.1221	0.58708	0.54607	-0.10574	0.50236	0.26703	-0.18236	0.31865	-0.80453	0.54704	0.33597	-0.65595	0.046242	-1.2503	1.183	1.0806	-0.34758	-1.1454	-0.047678	0.38353	0.99004	-0.23343	-0.56281	0.086026	1.5934	0.6795	-0.95114	0.58049	0.84718	0.14235	2.5874	0.51817	0.39346	-1.3042	0.19509	-0.55342
-11.721	-10.805	-12.223	-12.945	-11.301	-10.235	-11.448	-12.724	-11.315	-11.014	-11.826	-11.788	-11.263	-11.814	-12.547	-12.406	-9.9009	-11.034	-11.609	-10.969	-11.561	-11.89	-10.906	-12.527	-10.605	-10.801	-12.318	-11.602	-10.565	-10.453	-11.215	-10.675	-11.791	-11.141	-11.412	-12.351	-11.23	-10.533	-11.684	-9.9524	-13.259	-11.983	-12.538	-11.161	-11.004	-10.703	-10.14	-11.787	-10.78	-12.44
-10.215	-10.994	-11.229	-10.882	-9.0022	-9.37	-10.139	-11.187	-11.019	-10.712	-12.287	-10.613	-11.218	-11.299	-11.026	-10.587	-8.8327	-11.871	-9.4779	-11.018	-10.055	-12.167	-10.754	-10.359	-10.695	-11.064	-10.824	-11.604	-10.34	-10.796	-9.4374	-9.7139	-9.6038	-11.612	-9.9659	-10.209	-10.304	-11.392	-10.623	-10.304	-10.7	-10.457	-9.6978	-10.708	-11.4	-10.057	-9.958	-11.702	-11.174	-9.3408
-13.471	-12.639	-13.698	-12.818	-12.722	-13.447	-13.625	-12.486	-13.888	-12.348	-12.023	-12.39	-14.786	-12.75	-13.762	-14.389	-12.159	-13.636	-13.793	-13.396	-10.189	-13.14	-11.567	-13.592	-12.868	-13.305	-13.479	-13.69	-14.237	-12.799	-12.752	-11.998	-12.508	-13.042	-13.238	-10.693	-13.634	-12.659	-11.573	-12.673	-13.011	-12.12	-13.141	-14.507	-11.886	-14.361	-12.41	-13.657	-13.409	-12.758
-3.8364	-3.2667	-1.42	-3.3237	-1.7236	-4.0932	-2.2008	-2.3503	-2.794	-3.7973	-2.6447	-1.8258	-2.2119	-3.8239	-2.4603	-3.5377	-2.2815	-3.6486	-1.9373	-2.8648	-0.40486	-1.2844	-3.5742	-2.5193	-3.7589	-2.1877	-3.5819	-0.66968	-1.1166	-2.7943	-2.041	-3.1721	-3.4388	-1.3821	-3.5151	-2.4625	-1.5798	-4.082	-2.5021	-1.1293	-2.0562	-2.3086	-2.5756	-4.1455	-3.2123	-2.9549	-2.1834	-2.4334	-3.9518	-2.2225
-9.1654	-8.1658	-9.6039	-7.0676	-9.1854	-9.6224	-8.7654	-8.5886	-7.8967	-6.8725	-7.1453	-8.2342	-10.848	-8.6634	-9.011	-10.185	-8.3747	-9.9135	-7.7087	-9.617	-8.6072	-9.0325	-7.7197	-9.412	-7.8487	-10.004	-9.0501	-9.4979	-8.4413	-8.991	-9.0184	-8.0324	-8.2384	-9.3128	-10.709	-9.1942	-8.9693	-7.6132	-9.7076	-9.012	-9.772	-8.0772	-8.9295	-8.7175	-10.241	-9.4956	-9.4778	-11.067	-8.3751	-9.4422
0.43646	1.64	1.4732	0.23324	0.87335	1.5763	2.0698	1.2495	1.0668	2.6407	3.4693	3.0151	1.0402	2.5162	0.53642	1.1467	0.4426	1.2588	3.4015	2.6632	-0.48585	0.65083	1.6458	1.4138	0.92987	1.3314	1.7299	0.92137	1.2171	2.2792	2.2785	2.6109	3.0728	0.51125	2.3477	1.7698	0.87926	1.9841	1.9489	0.91386	2.6399	1.4523	0.14813	-0.30765	0.71356	1.179	1.8296	0.81374	2.4467	0.87772
-0.21778	-0.36711	0.12188	-0.89254	1.269	-0.52072	-0.15358	0.74524	-0.54884	-0.3818	-1.1041	1.1658	1.2513	-0.63019	0.6125	1.0794	-0.16576	-0.0084352	-0.80708	0.99986	0.16333	0.0081695	0.90282	-0.94499	0.86487	-1.085	0.95129	0.7895	-0.16842	0.76123	0.78788	-2.0053	0.09298	0.25764	-1.026	-0.9253	-0.52409	-0.095617	-1.0883	-0.70077	0.2314	1.0632	0.12923	0.14914	-0.74371	0.37904	0.75804	0.085929	-0.63217	0.21939
-13.493	-11.113	-11.965	-10.89	-10.252	-13.068	-11.444	-11.937	-12.034	-10.755	-11.099	-11.87	-12.833	-10.759	-11.036	-11.018	-11.001	-10.15	-12.069	-12.336	-10.914	-12.613	-10.303	-12.084	-12.124	-11.652	-11.383	-11.434	-10.502	-11.287	-10.879	-10.989	-10.527	-10.823	-11.758	-12.449	-11.366	-10.518	-11.993	-12.527	-13.513	-10.927	-11.185	-13.368	-11.688	-11.064	-12.577	-12.231	-12.082	-12.229
-11.648	-10.426	-10.464	-10.596	-11.15	-10.485	-10.705	-10.631	-11.919	-11.324	-11.477	-11.307	-9.9157	-11.385	-9.8461	-10.926	-10.697	-10.768	-10.62	-11.445	-11.705	-10.966	-10.65	-10.993	-10.093	-11.067	-11.011	-10.726	-12.237	-10.453	-11.348	-10.325	-12.586	-10.895	-11.341	-10.666	-9.3887	-11.7	-10.31	-11.717	-12.082	-10.661	-12.613	-11.583	-11.266	-9.8283	-10.775	-11.767	-10.986	-10.257
-10.292	-10.026	-9.9594	-11.424	-10.675	-9.771	-10.946	-11.916	-11.425	-11.589	-11.592	-9.2264	-11.044	-9.8466	-10.441	-10.086	-10.373	-9.3266	-12.112	-10.423	-10.983	-9.8321	-11.934	-9.6517	-12.175	-12.061	-10.816	-11.26	-9.6222	-10.73	-9.4477	-10.705	-11.825	-10.567	-10.927	-11.414	-11.188	-11.714	-12.677	-10.512	-11.73	-11.27	-12.455	-11.017	-9.5262	-10.658	-10.892	-10.939	-10.397	-10.432
-2.4838	-2.1713	-2.8079	-3.2311	-2.5773	-3.2876	-1.0626	-1.8729	-1.6433	-1.9352	-1.8434	-2.1197	-2.707	-3.7927	-3.421	-2.0587	-1.783	-2.0842	-1.6747	-3.9484	-1.0047	-2.1617	-2.1988	-3.3817	-1.3347	-2.3029	-1.4229	-2.7795	-2.8254	-2.4769	-1.0313	-1.936	-3.1526	-1.7695	-2.9999	-1.3883	-0.70463	-3.0423	-0.80576	-2.7552	-3.668	-3.3824	-1.8061	-1.7854	-3.8668	-1.3149	-2.0824	-1.9789	0.19852	-2.7182
-2.1896	-2.7822	-3.4299	-2.7937	-2.9278	-3.2298	-2.2056	-3.596	-1.0013	-4.5277	-2.1968	-2.1309	-2.1671	-2.4512	-3.1415	-2.8256	-3.4478	-3.3688	-4.1217	-2.8165	-2.1707	-2.3803	-4.0558	-3.3624	-0.67792	-2.3719	-2.1387	-2.4651	-1.8753	-2.4939	-1.5393	-2.8607	-2.4888	-2.8502	-3.5171	-2.6874	-2.798	-3.116	-1.6592	-2.7697	-3.5328	-4.2496	-2.7574	-2.7945	-1.441	-1.2908	-1.9325	-2.8524	-1.0717	-3.0009
6.1936	5.0151	4.6146	3.561	5.2261	4.1923	5.9266	5.7004	3.1282	2.537	3.6506	5.5298	4.59	6.7219	5.0253	3.5975	5.2228	5.1286	5.3687	4.1969	6.0373	6.4054	3.7487	4.6398	6.1691	4.6105	4.8234	5.1349	4.9825	4.0005	4.0687	4.8443	4.6301	4.9227	5.2627	4.3692	5.1159	6.5994	3.7849	5.1074	6.6214	4.4687	5.6418	5.7789	5.9192	8.0707	6.6837	5.7598	5.3974	4.9316
-20.571	-22.042	-20.73	-22.835	-19.345	-21.95	-19.345	-20.207	-20.878	-22.982	-21.42	-18.767	-20.915	-21.278	-20.24	-19.258	-20.355	-22.656	-20.002	-19.829	-19.457	-20.9	-19.433	-21.586	-20.486	-21.692	-21.062	-22.709	-22.986	-21.083	-19.911	-21.522	-20.252	-21.548	-20.664	-19.259	-22.481	-21.477	-20.449	-20.412	-20.04	-21.108	-21.897	-21.917	-21.391	-21.031	-19.778	-21.168	-21.236	-21.872
0.548	1.023	-0.28296	1.2187	-0.24666	0.34333	1.0792	0.37369	-0.40178	-0.22919	-0.27369	-0.76657	0.079213	1.4472	0.22589	-0.06828	-0.61397	0.025037	0.45162	-0.63445	-0.29186	-1.5356	1.3094	0.59145	-0.95464	1.1462	0.096509	1.0239	-1.7721	-0.24132	0.4865	1.3387	-0.78437	0.092447	0.37984	-1.0158	0.5012	0.40116	-0.6405	-1.2527	-0.035067	0.99109	-0.87776	0.31415	-0.091881	-0.25896	1.052	-0.63542	0.548	0.54961
-2.9278	-3.4321	-3.2348	-3.8988	-2.4085	-1.2749	-4.2865	-4.2976	-3.1292	-2.5968	-4.8005	-2.0206	-2.3112	-2.0765	-3.5683	-0.90689	-1.8724	-2.0638	-4.1915	-3.5267	-4.808	-2.2718	-3.3033	-1.4675	-2.9909	-3.6706	-2.1701	-2.4723	-2.5874	-3.8134	-1.7923	-2.7296	-2.4424	-2.5417	-3.3189	-1.6402	-2.3671	-2.2204	-2.3177	-2.3021	-3.037	-1.9889	-3.7387	-2.637	-2.5913	-3.1971	-4.1381	-3.8512	-3.6154	-2.3095
-5.354	-4.1849	-4.3137	-7.2442	-4.9968	-5.567	-4.8925	-5.0308	-5.0592	-4.114	-6.3721	-5.456	-5.655	-5.3938	-4.1244	-4.3846	-6.368	-4.8985	-4.859	-5.7212	-6.0569	-4.3876	-4.1376	-5.4785	-4.7996	-4.6597	-5.003	-5.5299	-3.8168	-6.0872	-5.4643	-6.0511	-4.4594	-5.3601	-5.9963	-5.4504	-4.0618	-4.5183	-4.8109	-5.321	-6.2594	-4.1474	-6.1041	-5.2341	-4.3141	-4.0297	-5.7443	-3.7393	-4.5784	-4.5401
-0.70909	-0.98955	-1.4545	-1.0928	-0.64327	-0.88799	-2.6271	-2.7993	-2.0299	0.55626	-1.3676	-2.1067	-1.0372	-1.1209	-1.4798	-1.5019	-1.4573	-1.0665	-2.1453	-1.0346	-2.4553	-1.0036	-1.9575	-2.0748	-1.6359	-1.1031	-2.0889	0.61357	-0.85504	-1.502	-2.2768	-0.60039	-1.0917	-1.7671	-2.5618	-1.1839	-1.1972	-0.85116	-1.484	-1.6973	-1.4014	-1.1364	-1.026	-1.8467	-0.8423	-2.5149	-1.4034	-1.1428	-1.7224	-1.9572
8.8216	9.0658	9.0132	9.3037	9.1958	9.9878	10.568	9.3524	11.394	9.6194	8.1016	8.3874	9.3789	9.4374	11.149	9.753	11.288	9.9325	9.7933	11.138	8.5359	11.106	11.166	9.929	10.647	10.182	10.862	10.548	10.384	7.8738	9.9753	10.468	10.391	11.178	10.65	7.9665	10.224	7.8383	9.0687	9.805	8.437	10.219	10.221	10.681	9.0971	10.639	9.6837	8.8153	10.889	9.5786
-14.589	-12.716	-11.892	-11.937	-13.196	-11.663	-12.782	-11.19	-12.532	-11.74	-13.914	-11.845	-12.044	-14.165	-11.841	-13.679	-12.5	-14.505	-13.729	-12.823	-12.093	-12.396	-12.43	-15.563	-14.073	-14.125	-13.392	-14.167	-12.127	-12.527	-12.802	-11.422	-15.276	-13.555	-11.844	-12.068	-13.806	-14.524	-12.1	-13.321	-13.083	-12.803	-13.262	-12.304	-13.598	-13.044	-13.632	-12.979	-13.903	-13.499
6.8714	7.6858	6.2688	6.016	6.2765	6.9418	6.8135	5.7982	6.0104	7.3397	7.1009	7.3094	7.6156	6.4143	4.4904	7.0551	8.3196	6.582	6.2267	6.5779	6.2969	6.7872	5.9599	7.6708	7.4544	6.3053	6.4236	5.7969	7.7521	7.3149	7.5134	8.1575	7.6628	6.6532	7.3362	7.9036	6.8236	4.9452	7.8405	7.1575	6.7992	8.558	6.7265	7.6788	6.9254	6.7948	6.9833	8.3461	6.549	6.3979
9.4106	8.4783	8.9721	11.415	10.144	8.9496	10.443	10.275	10.115	10.332	7.1429	9.1754	9.2059	9.3081	11.187	9.445	10.056	11.103	7.9155	9.2473	10.049	9.4505	9.7718	9.5503	10.188	10.56	8.5883	10.897	9.5353	10.212	9.0968	9.7916	10.275	10.636	9.2917	8.3802	9.94	9.2386	9.8182	10.659	10.108	10.063	9.1694	10.393	9.8949	8.6636	10.128	9.197	9.7989	11.068
1.3084	1.9142	0.83334	1.3679	0.87612	0.54478	2.8362	1.1907	1.7705	2.3332	0.8056	2.7592	2.7653	0.99954	1.7303	1.9546	2.7244	0.61228	2.6196	1.4193	1.12	2.7307	1.6163	0.89494	1.1472	1.677	1.3422	2.2339	0.81454	0.66133	1.2669	1.5201	1.9472	0.90201	0.78229	1.2394	1.0737	2.3317	2.1635	3.81	2.3661	1.6863	0.30535	1.7778	1.6466	1.118	1.2909	2.2754	2.7052	1.2087
-12.417	-13.734	-13.847	-13.823	-11.622	-13.844	-14.04	-12.554	-12.775	-12.324	-12.573	-13.355	-12.333	-13.966	-13.768	-13.393	-13.812	-12.578	-13.83	-12.681	-13.547	-13.657	-15.065	-13.614	-14.229	-13.915	-13.209	-13.442	-13.947	-13.693	-12.624	-11.577	-13.36	-12.42	-13.035	-12.015	-13.635	-14.16	-13.729	-13.36	-14.288	-12.591	-14.018	-14.028	-13.465	-13.956	-13.606	-14.87	-12.612	-13.324
6.9377	5.3885	6.333	6.6078	6.5416	8.065	5.6783	4.8397	8.6053	5.9519	8.6921	7.1632	6.216	6.0452	6.2858	6.1406	4.984	5.6746	7.1777	5.2747	5.3123	5.6347	6.2072	6.4526	6.7639	7.5128	6.955	5.5335	6.8259	8.0628	6.2026	7.714	7.9674	6.2652	6.354	6.8515	8.0258	7.4248	6.2143	6.4414	5.3608	5.6157	6.5513	6.5228	7.136	8.4246	6.7887	7.9623	7.0109	6.4047
-1.1152	-1.5378	0.68914	-0.39128	0.80991	0.95396	-0.84766	0.21028	0.05753	1.3715	0.90664	0.70858	-0.39339	1.0102	-0.0494	1.2016	-0.39987	0.69355	0.91179	-1.4331	-0.044278	0.13722	-0.70073	-1.1462	-0.81503	-0.54083	1.1592	1.1705	-0.16199	0.065728	-0.9696	1.625	0.50743	-0.55653	0.37091	-1.5593	0.058016	-0.90276	0.55942	-1.1856	0.13247	-0.12783	-0.098306	1.0292	-1.5739	0.34701	-0.47298	0.091842	-1.2551	-0.62581
-0.70617	-1.097	-0.97407	-0.50593	-1.9296	0.18502	-1.9545	-2.2578	-1.4463	-0.40783	-1.4652	-0.099436	-1.5376	-0.42061	-2.1413	0.65756	-0.42898	0.71705	-1.6611	-1.9963	-1.7048	-1.9596	-2.0399	-0.88211	-0.80407	-1.8648	-2.4022	-1.133	-1.5519	-3.088	-0.58854	-0.61647	-0.81215	-2.0805	-0.91792	-0.73618	-0.17044	-0.70925	-0.3118	-1.4063	-0.72022	-1.8227	-2.1587	-1.026	0.50933	-0.55011	-1.4207	-2.7604	-3.4769	-0.91523
-10.957	-13.828	-13.019	-13.501	-13.112	-13.942	-12.023	-12.347	-15.138	-13.226	-13.694	-15.317	-11.459	-12.837	-12.604	-11.53	-13.261	-13.469	-12.823	-14.172	-13.848	-13.668	-13.12	-12.638	-12.359	-12.797	-13.44	-12.536	-13.226	-12.063	-14.252	-13.255	-13.458	-13.56	-12.848	-12.135	-12.409	-12.03	-12.734	-12.799	-13.086	-14.235	-11.398	-13.903	-11.756	-13.658	-13.345	-12.893	-14.191	-12.507
-4.6009	-3.9251	-4.1124	-4.7062	-4.1888	-4.9437	-5.4667	-6.1076	-3.5798	-4.1755	-4.784	-5.9976	-4.0936	-3.6327	-3.8329	-4.9387	-5.0588	-3.6306	-5.4512	-5.6483	-3.1631	-4.1945	-5.8598	-4.8145	-6.047	-5.5687	-5.1885	-3.4908	-6.1208	-4.2844	-5.3245	-4.6935	-5.2214	-5.0084	-5.8556	-6.1108	-6.5766	-5.947	-5.5578	-5.8066	-5.2227	-4.1497	-5.9896	-4.1953	-4.9592	-5.8921	-3.8799	-5.6548	-5.3815	-4.7295
-3.8877	-6.6816	-5.6926	-5.0951	-6.9422	-4.5034	-4.2896	-6.7855	-5.3935	-5.3416	-5.4975	-4.8173	-4.8304	-7.233	-4.1166	-3.8609	-5.21	-4.5606	-3.8821	-5.9266	-5.901	-5.2939	-6.6473	-4.4535	-4.1945	-6.3379	-3.7891	-6.4715	-3.857	-5.2097	-5.4982	-6.382	-6.5158	-3.8219	-4.6351	-6.0224	-6.0542	-4.9905	-3.569	-4.9687	-4.9033	-4.4326	-4.7824	-3.8558	-4.5824	-5.342	-3.7955	-5.5417	-3.1796	-4.6721
-5.045	-4.4008	-6.1374	-6.2792	-6.2856	-4.4052	-4.9346	-4.6822	-5.1422	-5.7387	-6.6572	-3.8781	-4.9694	-5.609	-5.4818	-6.1845	-6.9963	-4.8148	-5.33	-4.9578	-7.8311	-5.7816	-6.1528	-4.5735	-4.9902	-6.1652	-4.19	-5.7298	-5.3573	-5.3311	-4.6189	-6.5249	-4.6383	-5.6169	-5.6877	-5.854	-5.0579	-5.2234	-4.9925	-6.4997	-4.2735	-6.0257	-4.8182	-5.2935	-3.1466	-6.2569	-6.4459	-5.5318	-4.7363	-6.2992
-0.33932	-1.5802	-2.1914	0.2122	-3.1261	-1.6492	-1.3628	0.78258	-1.9295	-0.5083	-1.8991	-1.3581	-0.45971	-1.8469	-0.66976	-0.97181	-0.75387	-2.0851	-0.25932	-0.0073897	-2.2339	-0.51815	-0.17069	-1.0711	-0.5942	-0.58641	-1.2682	-0.78908	-2.2118	-1.378	-0.95574	-2.076	-2.134	-1.0973	-1.8302	-1.0219	-0.49689	-0.54558	-1.8023	-1.1437	-2.7043	-0.066375	0.097447	-1.2611	-1.4816	-1.4835	-1.0416	-2.914	-1.9048	-1.8389
2.0419	3.3882	1.9214	2.529	2.0882	3.9487	2.5824	2.2042	4.1865	5.7156	2.1007	3.3584	3.8527	2.0819	1.9594	2.2444	4.2138	4.1617	1.6065	1.4948	4.1528	2.1275	3.2727	3.9892	1.6277	3.8135	3.6776	2.6335	2.2083	3.8637	1.2448	2.7611	4.3191	3.98	2.0221	2.5414	2.3233	3.0642	2.4949	2.859	2.3315	4.1198	2.9965	2.2529	3.2428	3.4455	4.0959	3.1247	3.273	2.8833
-5.8245	-5.7488	-5.0904	-6.2028	-6.1602	-4.8995	-4.6	-6.1614	-6.9782	-5.9928	-6.0913	-6.1283	-5.3877	-6.8443	-5.1156	-6.8775	-7.3066	-5.4945	-7.3591	-5.3385	-6.8997	-6.379	-6.1358	-6.9798	-5.7698	-5.8441	-6.5707	-4.8118	-6.5311	-6.3707	-6.8172	-6.6823	-5.5861	-6.6638	-6.4003	-5.6998	-4.2199	-5.0455	-5.8721	-6.0857	-5.7504	-7.8086	-7.4727	-7.6764	-4.7807	-5.719	-5.3226	-7.1107	-7.9587	-5.5094
-5.6416	-4.2275	-5.7203	-6.4284	-5.205	-4.838	-5.3552	-6.2592	-6.8195	-5.4669	-4.094	-6.2664	-5.8539	-4.7706	-4.789	-7.0554	-3.6642	-5.0386	-5.4327	-5.1332	-6.1386	-7.0795	-5.6221	-5.3708	-6.8306	-3.3178	-4.8712	-5.9454	-5.7353	-4.6812	-5.3692	-7.1981	-6.7771	-3.9364	-7.7259	-6.0545	-4.3926	-5.5102	-5.789	-4.813	-5.6002	-4.8609	-5.9519	-4.921	-4.1544	-5.6303	-6.6373	-4.2552	-5.3202	-6.0165
-1.116	-2.5087	-2.496	-2.4647	-3.5108	-2.5935	-2.8803	-1.1992	-3.4297	-2.4383	-1.8354	-3.0382	-3.4926	-1.7578	-1.6592	-1.1028	-2.918	-2.7574	-2.869	-1.5503	-1.9795	-3.4941	-1.8569	-3.3142	-2.0879	-2.6522	-3.5591	-3.4602	-2.3752	-2.9924	-4.5981	-1.5675	-2.732	-3.0208	-2.8022	-1.8875	-2.4707	-2.2327	-2.1882	-2.4959	-2.915	-3.0749	-2.1981	-2.4503	-3.3598	-2.1153	-2.5181	-1.3869	-4.1659	-2.3666
-0.84306	-1.2379	0.0045965	-1.2171	-1.8681	-0.26281	-0.090768	-1.0473	-2.605	-2.4899	-1.7496	-1.1594	-2.1478	-0.33346	-2.8214	-1.9393	-2.2321	-3.0627	-3.0512	-1.872	-1.4811	-1.2514	-1.5311	0.86083	-1.6004	-0.58587	-0.94927	-1.6649	-2.5761	0.037461	-0.99325	-0.46215	-3.4353	-1.206	-1.7657	-1.9917	-1.5311	-1.4453	-1.1295	-1.0434	-1.2796	-1.1657	-2.5689	-3.2139	-2.2049	-1.1605	-0.78733	-1.2729	-2.4752	-1.0941
-7.7146	-8.3265	-9.3304	-9.2202	-9.9957	-9.5322	-9.6304	-8.8008	-8.5377	-10.857	-8.4432	-10.628	-9.8268	-8.6999	-8.7261	-9.2304	-8.9073	-8.4521	-9.3586	-8.6893	-10.062	-8.4904	-9.0201	-9.0236	-7.8156	-9.8776	-11.596	-10.607	-9.1816	-8.3137	-6.9867	-8.8736	-9.4886	-8.6369	-8.655	-10.149	-9.0991	-8.9441	-8.0203	-8.9525	-7.1284	-8.622	-9.2523	-10.192	-8.1747	-10.24	-9.1255	-9.741	-10.129	-9.2446
-19.26	-20.604	-22.168	-21.275	-21.081	-22.506	-19.665	-20.122	-22.452	-20.488	-22.358	-20.105	-21.502	-22.915	-19.752	-20.838	-21.47	-21.597	-21.095	-21.258	-22.574	-22.576	-22.278	-22.215	-19.637	-22.118	-21.215	-21.593	-19.646	-19.753	-19.736	-21.274	-21.876	-21.789	-21.044	-19.987	-19.829	-19.738	-19.609	-21.031	-21.287	-20.376	-22.008	-20.787	-19.04	-20.117	-18.927	-22.301	-20.68	-19.912
-12.775	-14.222	-14.532	-13.665	-12.033	-13.082	-13.515	-12.337	-11.597	-13.084	-13.222	-14.605	-13.596	-11.719	-14.173	-13.518	-13.511	-13.219	-12.466	-11.792	-13.074	-11.783	-14.441	-11.777	-12.776	-13.033	-11.262	-12.682	-13.908	-12.701	-13.304	-14.338	-13.615	-13.825	-12.915	-13.401	-12.209	-14.584	-13.437	-13.729	-13.246	-13.898	-11.877	-12.81	-13.666	-11.957	-13.318	-12.978	-12.947	-14.123
7.0793	5.9344	6.2067	6.8629	8.2283	7.7278	7.7547	5.1518	7.0634	8.5466	7.2094	7.7694	5.8178	7.2093	6.0898	6.1689	5.8338	7.171	8.5296	6.4621	7.9408	7.1145	6.6476	7.4245	7.8469	7.8402	7.0892	8.2344	7.2916	5.879	5.8493	6.2237	6.5398	8.122	6.1688	7.2865	7.4852	5.881	7.3813	7.6897	6.126	6.5143	6.0563	7.0227	5.4378	6.7115	6.7444	6.608	7.9859	6.7756
-10.27	-9.9746	-10.181	-9.5658	-10.41	-10.606	-10.039	-9.2793	-11.144	-10.534	-11.165	-9.6706	-11.125	-11.082	-9.9901	-10.272	-11.724	-8.2856	-11.281	-9.3352	-10.409	-11.521	-12.08	-11.663	-10.411	-10.724	-10.349	-10.438	-10.588	-10.469	-11.136	-10.45	-9.1706	-10.813	-10.493	-9.7118	-10.758	-11.124	-10.889	-11.49	-10.823	-11.446	-10.864	-9.698	-12.183	-11.848	-11.769	-9.4359	-9.3877	-10.604
-0.6997	-0.80161	-2.0825	-2.3009	-0.97979	-0.67672	-0.20919	-2.4434	-1.5526	-3.0046	0.045256	-1.1212	-1.1611	-0.96804	-3.0816	-2.2052	-1.3558	-1.3071	0.76885	-0.40703	-2.4523	0.030345	-2.7471	-1.4584	-1.3375	-2.4054	-1.6443	-2.5164	-1.9455	-0.78894	-2.211	-0.73049	-0.25098	-2.3422	-0.26081	-0.24159	-1.192	-1.6797	-3.4088	-1.828	-1.4342	-2.1082	-2.0831	1.0645	-2.8885	-2.149	-1.4271	-2.4193	-0.24371	-2.0317
1.502	0.64008	1.5485	1.4434	1.8743	1.282	3.7135	0.92125	1.1075	2.9741	2.3135	2.3885	1.856	2.2862	1.5865	2.263	2.1119	1.3722	1.4793	1.6048	0.347	2.5914	2.0033	-0.12076	0.71148	2.3702	0.98663	0.038377	1.8696	1.2631	1.2566	0.541	1.5499	1.0114	1.8966	1.8904	0.87104	1.1954	1.2214	-0.20913	-0.52922	1.9282	3.5574	0.95328	2.0814	1.597	1.2646	0.56582	2.1765	3.2151
-2.4861	-2.2909	-2.1017	-1.5793	-2.5287	-3.472	-1.6155	-0.9459	-2.0156	-0.525	-0.78602	-2.1931	-2.2761	-3.8025	-1.9556	-0.71415	-0.71036	-2.9457	-2.3203	-1.4601	-1.5981	-1.9212	-2.6361	-0.96843	-1.7263	-2.1114	-2.945	-2.1301	-1.7491	-0.88812	-2.4694	-1.7588	-1.8418	-1.9119	-2.6206	-1.6719	-2.728	-2.506	-1.2299	-1.5419	-2.7522	-2.6679	-1.0141	-3.8442	-1.2143	-1.9896	0.3717	-2.0672	-1.6421	-1.703
-1.7034	-2.6986	-4.3125	-3.4188	-3.0335	-5.1498	-3.7161	-3.1229	-3.6846	-3.2159	-3.0248	-3.0512	-3.4357	-3.725	-3.2338	-3.5106	-2.1511	-2.2167	-3.8691	-3.3385	-3.7363	-2.0873	-3.3212	-3.0651	-2.0255	-2.888	-3.8384	-5.0964	-2.4301	-4.0117	-2.4756	-2.5095	-3.8538	-3.5007	-3.3788	-2.8904	-4.7276	-1.861	-3.4609	-3.002	-4.7527	-5.6409	-3.1438	-4.2482	-2.5181	-3.563	-3.8109	-3.9479	-3.0788	-2.6728
-5.9395	-6.4259	-5.1336	-5.5506	-5.5263	-7.174	-6.0128	-5.4935	-6.1685	-6.8081	-6.1664	-5.305	-5.2929	-6.5739	-5.3528	-6.696	-7.6305	-6.7292	-6.28	-6.2708	-5.9114	-6.3991	-4.9985	-6.9699	-5.3986	-5.7779	-4.5794	-6.3512	-7.2346	-5.1277	-7.3147	-5.9204	-4.6187	-6.4846	-5.7	-5.2571	-7.7606	-6.4584	-5.726	-5.972	-4.6178	-6.307	-6.5321	-7.4132	-4.9975	-6.0671	-4.9584	-6.7307	-6.7509	-6.4818
-7.2677	-5.1398	-6.099	-6.2238	-5.2105	-6.1484	-5.7717	-6.2337	-7.6754	-6.7263	-9.0669	-7.3365	-7.3977	-7.009	-5.1909	-6.9583	-5.9788	-5.6385	-5.3558	-6.1077	-6.4013	-5.3439	-6.3027	-7.0259	-7.1158	-7.1548	-6.9453	-7.112	-6.2693	-6.6325	-7.1481	-6.4958	-6.2308	-6.5749	-6.2675	-7.0902	-5.4878	-6.7111	-7.1776	-6.0214	-5.4419	-5.6204	-5.6014	-7.0078	-6.6423	-6.1051	-4.7425	-5.8593	-5.8536	-7.4207
4.0417	3.354	4.5031	5.6941	3.8429	2.181	3.1044	4.3324	4.2604	4.0739	4.8678	5.1087	5.2257	4.5831	5.4067	5.7955	5.2623	6.0948	5.1991	3.779	7.8583	5.0839	3.7901	4.113	4.8626	4.6154	4.8913	4.7927	3.9844	4.109	4.6979	5.1431	2.5603	4.6892	5.4827	5.5087	4.3897	4.3441	5.4437	3.4941	4.6531	4.7145	5.4694	3.7962	5.6085	6.1253	3.5522	5.8877	4.401	4.9702
-12.703	-13.072	-12.458	-13.997	-14.903	-14.312	-15.009	-13.517	-14.609	-13.763	-15.746	-12.259	-13.542	-15.478	-12.531	-14.8	-12.593	-13.946	-14.235	-13.228	-13.17	-15.244	-14.24	-14.774	-15.065	-13.705	-11.147	-14.738	-14.444	-14.137	-12.611	-13.897	-12.761	-14.194	-12.57	-15.258	-15.072	-12.372	-13.432	-11.699	-14.792	-13.504	-15.466	-13.275	-12.712	-13.211	-14.865	-14.001	-14.125	-14.1
2.8148	1.4813	3.7731	3.3747	2.0836	1.8353	2.3366	1.3326	1.83	2.5464	1.4082	2.7236	3.0644	3.3824	1.7953	2.2936	2.5932	3.4348	4.5171	1.4329	2.99	3.2554	4.0527	2.2956	3.3731	3.9847	2.9749	1.514	3.0634	2.553	3.8193	2.6756	1.3148	3.6408	3.7339	3.8649	1.9857	2.2617	1.4363	2.8512	3.8902	2.132	3.5576	3.7029	1.5915	1.7293	1.3909	3.3638	3.9024	1.9381
7.9296	7.2409	7.1935	8.5522	7.1228	7.7239	8.2722	8.4077	8.9686	7.5183	8.9053	8.3404	7.5364	7.5483	8.7161	6.1214	9.6474	8.53	8.2406	7.8969	7.8459	7.4067	8.9623	7.4263	7.6286	8.7449	6.9404	8.4267	7.5607	8.3558	7.8607	6.4717	8.8042	7.345	7.7969	7.7536	6.7441	6.5147	9.1751	6.5336	6.7972	9.9838	9.2457	8.909	8.3933	8.4858	7.4152	7.9064	8.7795	7.0293
-13.179	-12.326	-11.989	-11.96	-14.128	-12.364	-12.308	-13.193	-14.141	-12.306	-12.627	-14.204	-12.112	-13.288	-14.294	-13.107	-12.3	-13.363	-13.926	-14.088	-12.501	-12.272	-11.631	-13.15	-13.022	-12.554	-12.887	-12.532	-11.683	-12.982	-12.078	-11.985	-12.311	-14.038	-13.704	-13.351	-13.229	-12.274	-12.657	-11.779	-13.479	-14.065	-14.193	-13.254	-12.774	-14.381	-13.183	-13.646	-12.909	-11.589
-11.459	-12.432	-12.096	-10.232	-11.234	-11.935	-11.117	-11.452	-11.639	-10.994	-13.01	-12.853	-11.94	-12.945	-12.056	-11.414	-12.215	-12.548	-11.266	-12.101	-11.488	-10.921	-10.33	-12.579	-11.97	-13.597	-13.379	-11.303	-11.342	-12.823	-10.458	-10.779	-11.736	-10.861	-11.901	-11.91	-10.719	-11.198	-12.812	-12.184	-11.965	-11.178	-10.762	-11.425	-11.983	-11.198	-11.722	-11.472	-11.043	-11.771
-3.5074	-4.4121	-4.4918	-4.7671	-3.019	-3.6229	-2.4486	-3.4235	-2.4408	-3.0008	-4.187	-3.6276	-3.5511	-3.0342	-3.9607	-2.6874	-2.8813	-3.7075	-3.2727	-1.9175	-3.2691	-2.3116	-4.1438	-3.7573	-2.9983	-4.0097	-3.402	-3.7866	-3.1923	-3.4108	-3.9421	-1.7008	-2.3389	-2.6015	-1.6745	-3.2297	-3.0599	-4.329	-4.6614	-2.6721	-3.5483	-3.2649	-3.1194	-4.2063	-5.0699	-5.7017	-3.9157	-3.7169	-3.5045	-3.0324
-12.19	-10.218	-11.513	-10.084	-10.313	-11.049	-11.774	-11.216	-10.942	-11.32	-11.068	-10.618	-10.846	-10.093	-11.353	-9.9326	-10.529	-11.339	-10.478	-9.861	-8.7522	-10.486	-10.347	-11.109	-11.182	-11.772	-11.549	-9.7499	-11.109	-11.255	-10.779	-12.236	-11.584	-10.995	-10.672	-10.139	-11.599	-11.905	-11.134	-10.736	-10.991	-11.277	-10.312	-10.909	-11.254	-9.1842	-11.111	-11.599	-12.474	-9.7061
-0.0001129	0.91674	-0.37975	-0.22681	-0.04213	-0.11567	0.41213	-0.39518	-3.0113	-0.38817	-1.2425	0.25945	0.79975	0.47983	-1.0697	-0.73009	0.49662	1.4682	-0.92041	0.34696	0.44221	-0.25505	1.4909	1.2021	0.039641	-0.88077	-0.71889	0.99822	1.8832	0.21059	-2.4627	0.94638	-2.0606	-0.61823	-0.47774	-1.1317	-1.1828	-0.15559	-1.1296	-1.2737	-1.5279	-0.95274	-0.80358	-0.53986	1.6029	-0.19034	-0.91294	0.46474	-0.61342	-2.1873
-22.488	-23.408	-22.448	-22.25	-22.869	-23.461	-21.197	-22.171	-22.126	-21.779	-22.565	-21.111	-22.07	-23.22	-23.014	-21.76	-22.503	-22.839	-21.031	-20.164	-22.544	-22.378	-22.071	-22.065	-21.26	-20.402	-22.254	-22.636	-22.195	-22.873	-21.967	-22.58	-23.169	-22.33	-21.929	-22.392	-22.825	-22.663	-22.426	-22.238	-22.411	-21.11	-20.994	-22.219	-22.486	-21.92	-22.036	-22.622	-24.333	-23.379
2.7437	0.31157	0.7331	2.3669	1.2549	1.7986	1.8431	0.93467	1.2858	0.893	0.84652	1.5887	0.58839	0.21494	0.52944	1.1037	2.8476	0.45073	1.1944	2.2504	1.2411	-0.098473	1.8362	1.8643	2.0458	2.0852	1.6013	1.6488	0.91051	1.5174	2.5159	0.34159	0.96152	0.90516	-0.33372	1.9823	1.0083	1.0738	-0.33517	1.053	0.2742	0.68863	0.79125	0.48438	2.0961	0.54397	1.2159	1.0848	2.9386	2.3709
4.5568	6.5593	6.5814	4.4968	4.8169	6.1043	2.2943	4.3349	5.0795	5.0766	3.9489	3.5753	5.4415	4.0345	4.8636	4.1331	5.1185	4.4714	6.275	3.6927	3.8936	5.0544	3.8375	3.4384	4.6184	5.2703	3.9266	3.159	4.9912	3.3173	5.1388	5.4951	4.4125	4.2871	3.3	5.6369	3.7516	4.2284	3.4195	2.3006	3.4937	3.7485	4.3104	3.5899	4.2898	3.4776	4.2912	4.8777	5.6246	4.8191
-15.08	-12.27	-14.197	-15.533	-15.413	-13.629	-15.342	-14.699	-16.002	-14.994	-14.035	-14.2	-13.176	-13.934	-14.165	-14.713	-13.407	-14.716	-13.873	-13.877	-13.751	-14.944	-14.357	-15.956	-15.774	-12.982	-14.114	-14.005	-13.926	-14.24	-14.795	-14.775	-13.911	-16.354	-14.973	-14.143	-15.373	-15.96	-13.913	-13.248	-13.501	-14.499	-14.421	-15.522	-13.477	-14.676	-13.197	-13.034	-14.505	-15.41
0.88211	-0.82625	-0.70753	-0.7772	-2.2773	0.20418	1.1787	0.33463	-0.48561	-1.0667	0.186	-0.61562	0.11022	-0.062367	0.14961	0.59973	0.72795	0.49029	0.3003	-0.60074	0.53714	0.60203	0.31744	0.36063	-0.7141	-0.25452	-0.25393	-0.92404	-1.3248	0.53819	0.64416	0.6775	-0.87384	-0.21493	-1.555	-0.90706	1.1056	0.99224	-1.1455	-0.12071	-0.91795	-0.97783	1.524	-0.099669	-1.1216	0.73121	-0.48434	0.78959	-0.33286	-0.32779
-2.5843	-2.9114	-2.4713	-3.7337	-1.3213	-2.7962	-1.4125	-1.2	-1.4796	-0.81301	-2.9221	-2.6578	-1.4406	-2.5684	-1.9515	-3.3609	-3.0342	-1.5463	-2.5066	-4.3136	-2.7682	-2.4268	-1.5228	-2.6942	-1.7907	-2.8736	-1.9092	-3.5481	-1.8916	-1.4917	-3.2764	-0.88653	-3.6147	-2.4196	-1.913	-2.2571	-2.9278	-1.4754	-1.2882	-2.2145	-2.5164	-1.6887	-2.6413	-3.4535	-0.95121	-2.3123	-2.4918	-1.3197	-2.5752	-2.4718
-3.983	-3.3162	-2.0392	-4.0316	-3.0727	-2.8901	-1.6459	-2.3163	-1.0567	-4.2726	-2.3657	-2.0979	-1.3367	-0.40335	-0.6319	-3.5387	-4.6438	-4.743	-3.7695	-1.8204	-2.6572	-3.9114	-3.779	-2.0396	-3.7224	-3.0632	-2.3976	-1.8372	-2.694	-1.035	-0.048215	-1.4421	-3.3851	-2.3792	-1.3446	-3.8645	-1.2826	-2.5442	-1.8866	-3.1421	-1.8977	-2.0499	-2.3097	-2.1571	-3.6071	-2.5083	-2.418	-2.4543	-2.9907	-2.5533
-1.1528	-2.3113	-0.60352	-0.068825	-1.2464	-1.6431	-1.6027	-2.8075	-3.0121	-1.6813	-2.4317	-1.9247	-0.34017	-2.1463	-2.6016	-0.66386	-0.86574	-0.8455	-2.0446	-1.68	-0.61106	-2.35	0.13276	-0.20929	-0.59468	-0.9982	-2.9385	-0.67987	-1.2448	-0.48862	-1.1489	-1.7421	-1.2075	-0.53766	-0.8948	-1.5643	-2.2306	-1.0714	-1.355	-0.81591	-0.577	0.0022587	-1.1475	-1.064	0.21285	1.2545	-0.69277	-1.2806	-1.8236	0.24856
-12.82	-13.53	-15.258	-14.106	-14.017	-14.157	-14.797	-13.525	-14.061	-14.658	-15.253	-15.647	-13.728	-16.483	-14.24	-14.186	-13.785	-13.468	-15.711	-13.853	-15.34	-14.812	-14.751	-14.085	-14.901	-13.644	-14.473	-15.434	-13.767	-13.542	-14.461	-14.661	-14.399	-14.734	-14.402	-14.641	-14.888	-14.994	-15.127	-15.658	-15.645	-13.373	-14.106	-13.865	-15.183	-15.131	-14.582	-13.616	-14.445	-14.055
0.39327	0.45569	-0.5621	1.0413	-0.21084	-0.16175	-0.29178	0.50084	-1.86	0.9315	0.87658	0.283	-1.9943	-1.847	-1.1196	-0.28048	-1.0502	-0.77006	-2.4651	1.5607	0.50588	-0.89182	-0.3317	0.80972	-0.84116	-0.59321	-0.070348	-0.93214	-0.32263	-0.96788	0.77074	0.60726	-0.59375	0.72906	0.054458	0.062454	0.3412	-0.10336	-0.86323	0.67786	-1.0079	0.86598	0.7411	0.32216	-1.2632	-0.72421	-1.3369	-1.3182	0.97605	0.70276
-22.04	-23.478	-21.967	-21.435	-22.633	-21.747	-21.717	-22.8	-22.773	-22.509	-22.377	-23.492	-21.619	-22.16	-20.169	-21.122	-21.641	-20.728	-21.3	-21.93	-22.218	-22.562	-22.001	-22.844	-23.407	-20.907	-22.478	-22.136	-23.022	-23.645	-22.634	-21.327	-24.321	-20.53	-22.182	-23.589	-21.308	-21.704	-22.842	-22.137	-21.351	-22.469	-23.635	-22.554	-22.13	-22.881	-23.251	-22.05	-22.547	-21.542
-1.2037	-1.8025	0.093831	-2.2763	-0.33821	-1.7667	0.14125	0.51253	0.4715	-2.0632	-1.3996	0.72562	0.19561	-1.3998	-1.053	-0.97766	-2.6942	0.92386	-0.63346	-0.71706	0.13806	-0.1254	-2.4953	-0.68573	-0.8482	-1.1022	-0.72077	-0.55785	-2.4174	0.49222	-1.4998	0.15759	-1.4938	-2.7014	-0.99403	-0.54449	-1.1197	-1.8872	-1.7623	1.0171	0.38896	-0.34568	-1.2461	-1.1414	-1.711	-1.4086	-0.49708	-0.60194	-1.3986	-2.2155
4.5852	3.6223	5.4916	4.4021	5.4342	6.829	5.0046	5.3657	4.1175	5.1536	6.4925	5.8827	4.2953	4.7903	2.9656	5.9054	4.524	4.4514	4.1895	4.5545	4.7297	5.4385	6.0602	6.0861	5.6998	4.7985	5.8027	3.8427	6.4414	6.9642	5.9146	6.2318	4.428	6.1497	6.1099	5.3944	5.8443	5.2906	4.0319	5.1475	5.276	5.7381	4.1708	5.6042	6.8126	5.5911	5.483	4.4855	5.6657	4.3521
0.69028	3.3033	2.0933	0.086302	2.0497	2.2303	1.3655	0.79831	3.171	2.2062	1.1653	1.4201	1.5209	1.8579	1.5786	2.0252	1.5204	0.93002	1.264	1.1687	0.22093	1.7347	-0.52144	0.79161	0.77984	0.9814	-0.52122	0.8105	0.74287	1.6576	1.2358	2.574	3.1457	0.51242	2.2731	2.7301	2.4439	2.4569	1.7351	1.4432	-0.63005	2.2803	2.0763	2.4869	1.79	1.2791	2.5057	1.9557	0.21679	-0.042054
-1.1052	0.18033	0.2754	-1.6537	0.0022471	2.0145	-1.0156	-0.19314	-0.44101	1.47	0.5655	-0.14863	0.55834	-0.034212	0.26735	-0.77916	0.35305	-0.50933	-0.67324	-0.20311	-0.31314	0.022399	0.73083	0.49556	-0.9176	2.222	2.7017	-0.54187	0.041463	-0.19723	-1.6926	-0.11934	1.1079	-0.24473	1.1453	-0.6316	-0.75433	-0.23325	0.62692	0.80367	2.7799	0.82845	0.58666	-0.78594	0.44678	-1.1335	0.70088	0.63258	-0.23319	-1.5169
-1.2279	-0.27384	-1.4805	-1.9309	-1.6544	-2.3539	-0.893	-1.4333	-2.2508	-3.0182	0.30754	-0.66253	-2.2153	-1.849	-1.8214	-2.2536	-2.0835	-0.95548	-0.38783	-3.016	-0.75945	-1.6136	-2.1804	0.59981	-2.4605	-2.5949	-2.757	-0.84975	-2.8078	-1.5866	-3.0066	-2.2269	-1.0445	-1.0809	-0.49942	-2.2897	-1.5853	-1.1533	-1.4078	-2.8242	-0.77543	-2.1561	-3.0476	-3.0117	-0.66776	-1.8092	-0.1854	-2.5032	-0.972	-3.5991
-13.462	-14.977	-14.287	-14.253	-15.771	-13.925	-13.256	-13.074	-13.86	-14.966	-14.16	-13.485	-13.672	-12.744	-13.674	-13.644	-12.128	-13.54	-14.714	-14.685	-12.259	-14.062	-14.025	-15.151	-13.384	-14.736	-13.989	-14.502	-15.648	-13.544	-15.232	-14.582	-15.279	-13.513	-13.171	-14.604	-13.787	-12.961	-11.772	-13.959	-14.469	-15.706	-14.086	-12.549	-14.351	-12.522	-14.411	-13.631	-12.976	-13.795
-2.5057	-2.3562	-1.4407	-2.5579	-3.0168	-2.7815	-3.2622	-4.8204	-2.0616	-4.3043	-5.4091	-2.5285	-1.8664	-1.8393	-2.7317	-3.1814	-2.2305	-1.817	-2.9132	-1.988	-2.2755	-2.8603	-3.2947	-2.2214	-2.9802	-3.429	-3.7404	-3.5417	-2.1447	-2.5733	-2.4307	-2.5127	-2.1251	-2.8779	-2.8329	-2.4116	-1.6621	-2.4362	-3.8366	-3.3985	-2.7882	-1.6492	-1.2534	-2.3674	-2.0689	-2.0061	-2.3673	-3.0501	-1.1396	-3.1506
-9.2123	-8.4189	-9.3697	-9.9542	-8.2273	-8.1166	-9.1327	-9.7271	-8.8089	-9.7099	-10.497	-8.225	-9.0895	-8.7496	-6.6701	-8.6527	-9.9401	-8.7416	-7.9858	-7.7758	-9.3638	-8.2692	-8.0251	-8.0951	-8.7073	-7.9064	-9.5941	-8.1145	-8.5575	-9.4875	-8.9162	-10.085	-9.8845	-9.9202	-10.146	-9.2004	-9.4847	-11.289	-9.2226	-10.869	-9.5161	-8.4916	-10.199	-9.836	-9.4826	-9.023	-8.3431	-7.6505	-8.3104	-10.172
-2.3821	-3.2152	-2.7248	-2.5622	-4.5162	-3.0653	-3.4897	-3.8067	-4.1779	-3.9291	-3.2587	-2.908	-2.5431	-3.2939	-3.1682	-3.1612	-2.526	-3.9738	-2.9342	-4.2837	-1.9111	-3.0586	-2.8862	-3.9729	-3.4366	-4.4317	-3.0317	-1.5733	-2.2896	-3.0554	-2.8823	-2.8418	-3.713	-3.3423	-2.1982	-4.0097	-4.6008	-4.052	-2.1454	-2.2398	-4.2574	-4.1207	-4.0653	-3.5882	-2.0812	-2.1423	-2.4895	-3.5701	-3.2802	-2.3623
1.9301	1.9707	2.7582	2.479	3.401	4.0071	3.6276	2.2514	3.5697	1.7519	2.7855	3.5504	4.7378	2.9107	2.6289	1.2384	2.3944	2.9102	4.8819	2.665	3.8579	4.4525	3.099	2.9965	3.048	3.7526	2.2993	1.7056	2.1846	2.9922	2.3537	3.0725	3.7565	2.0093	4.7424	1.7861	3.2049	4.6734	1.4187	2.7815	4.0073	3.8607	1.5694	1.5781	2.777	2.4783	2.7711	2.4802	2.9023	1.8184
-10.908	-9.0131	-11.35	-10.885	-9.9533	-9.7817	-9.9083	-11.123	-10.67	-10.488	-9.8411	-9.3683	-11.316	-10.73	-10.169	-9.9333	-10.253	-10.793	-9.7807	-11.859	-8.3587	-10.83	-10.863	-10.511	-10.04	-11.157	-8.6339	-9.285	-10.774	-11.245	-10.185	-10.82	-9.4265	-9.8757	-10.987	-10.003	-9.0875	-9.3966	-9.6316	-11.375	-10.424	-10.891	-9.503	-10.327	-10.943	-10.2	-9.3587	-8.618	-10.057	-10.937
0.58945	1.8343	0.23518	0.77084	0.39128	0.61336	0.39295	-0.10538	-1.242	-0.22857	-0.15071	0.15536	-1.5644	1.3559	1.4937	0.37335	-1.6672	0.33117	0.36012	-0.62502	-0.67457	1.2547	0.32862	-0.77202	0.69711	0.31301	0.0019329	1.3253	-1.0383	-0.83154	-0.11573	-0.85563	-1.4817	-0.3534	-0.4266	2.1567	-0.024979	0.41024	0.47644	0.5851	0.17869	-0.13348	0.77871	0.19205	-0.46249	0.428	-0.66844	-0.60403	0.86765	0.34447
-14.679	-14.407	-13.953	-14.821	-13.999	-14.181	-14.148	-12.703	-13.632	-14.428	-14.377	-14.191	-13.266	-14.228	-14.693	-15.133	-15.004	-13.832	-14.055	-15.173	-11.871	-15.146	-13.619	-13.104	-14.815	-13.581	-14.538	-12.244	-13.676	-14.878	-14.477	-13.54	-14.266	-15.063	-13.726	-13.88	-14.641	-14.255	-14.02	-12.953	-13.438	-13.376	-12.961	-13.388	-14.782	-13.324	-14.247	-14.879	-14.302	-14.71
-22.722	-21.195	-22.176	-21.948	-20.703	-21.971	-22.669	-22.621	-22.148	-22.159	-21.568	-21.421	-20.799	-23.173	-22.566	-22.412	-22.098	-22.441	-20.787	-23.334	-21.686	-22.274	-22.035	-21.243	-23.792	-22.719	-22.055	-23.176	-21.633	-22.75	-21.511	-22.533	-21.447	-23.223	-22.786	-22.236	-21.553	-22.554	-21.942	-21.261	-21.588	-22.837	-23.839	-21.824	-22.111	-22.847	-22.977	-20.759	-21.95	-22.812
9.4349	6.6282	8.8075	6.5684	8.3208	8.6318	7.5359	7.5621	7.0495	7.9112	8.2781	11.12	7.1333	8.1672	8.8942	8.4682	8.0306	7.1528	8.4787	6.8579	7.4399	7.9179	6.9407	8.2371	7.8713	8.8981	8.6628	6.3098	10.042	8.8363	7.0286	7.857	9.079	8.4521	8.3259	8.8144	7.9899	6.2137	6.3417	7.827	8.7509	7.9061	8.6429	7.2314	7.9833	8.8073	7.6777	7.372	6.7958	6.8561
-9.739	-10.312	-12.097	-10.569	-10.32	-10.337	-11.313	-12.615	-10.937	-10.764	-8.8918	-12.697	-10.514	-10.501	-9.478	-10.427	-10.584	-12.142	-9.4024	-11.86	-9.9352	-10.021	-10.644	-8.9992	-12.103	-11.327	-11.436	-11.554	-10.461	-9.9851	-9.0748	-9.1406	-10.577	-10.02	-10.067	-9.0827	-9.8635	-10.458	-9.451	-9.4916	-11.259	-10.202	-10.542	-9.2234	-10.053	-9.8556	-9.7349	-10.203	-9.4376	-10.426
6.0713	7.2679	6.9632	5.6843	6.3711	6.4691	8.5803	6.095	8.3804	7.5634	5.4995	7.0386	6.3974	6.5034	5.9728	6.9752	6.8008	7.2935	5.8328	7.0757	7.1185	4.6784	5.0373	6.2705	7.1045	7.602	5.5691	7.3547	7.1706	6.3001	7.5432	6.9812	6.4398	6.2157	7.4151	6.8255	7.2403	7.0455	5.0396	7.0524	5.5399	5.3506	7.0514	7.13	8.2663	5.6491	7.3063	5.8015	7.5542	6.7198
-5.7028	-5.8118	-6.8358	-4.9837	-5.2132	-6.4309	-4.9954	-5.7504	-4.9707	-3.9716	-4.8504	-4.9454	-6.3822	-3.8172	-5.4796	-5.8078	-5.1885	-5.3687	-5.562	-5.153	-2.9133	-5.0344	-4.2882	-6.2164	-4.7085	-5.1766	-4.006	-4.5628	-5.3383	-5.0729	-5.5307	-4.8944	-5.1777	-5.2298	-5.0402	-2.7671	-5.2634	-7.1154	-4.2034	-5.7662	-4.7625	-5.3201	-5.4642	-4.8202	-4.9848	-4.9987	-4.9532	-5.6967	-4.3798	-5.6053
5.0799	5.1308	7.1228	4.298	4.7974	4.7055	4.7722	7.3922	5.421	5.285	3.9675	4.4681	4.2908	2.974	4.5028	4.5533	5.275	4.2019	4.8394	4.4301	5.0187	4.1818	5.2583	5.0574	2.8344	4.4234	5.5514	4.5124	6.0703	6.6063	4.9748	4.7128	3.552	4.555	6.0842	4.8024	2.7829	4.779	4.9172	4.6034	6.6577	4.6239	5.0089	5.6598	5.2844	4.8277	5.3381	5.6959	3.8319	3.8597
-2.3941	-2.9167	-2.8157	-3.5088	-3.9009	-3.3387	-2.8056	-2.9941	-4.1165	-2.1923	-3.1384	-4.7951	-3.0355	-3.9849	-3.4701	-1.5392	-3.3222	-3.0595	-4.646	-2.8606	-3.1181	-4.5068	-4.5022	-2.4923	-4.0569	-4.4989	-2.3802	-3.8253	-3.5141	-5.2546	-2.9069	-2.2129	-3.1423	-2.6913	-4.1096	-3.8165	-5.0332	-1.7408	-3.1418	-2.9968	-3.1595	-2.8265	-1.8792	-3.188	-3.3554	-3.0676	-3.8949	-3.014	-3.5434	-3.0892
-10.842	-12.167	-11.905	-10.71	-10.612	-10.655	-13.853	-11.557	-11.654	-13.733	-10.651	-10.757	-10.484	-11.071	-9.3394	-9.1352	-10.751	-10.722	-10.737	-10.832	-10.858	-10.954	-11.087	-10.078	-10.263	-10.29	-12.283	-11.375	-9.9604	-9.5736	-11.453	-10.444	-9.1593	-11.624	-10.969	-9.9231	-11.655	-11.722	-9.1287	-9.9411	-9.8509	-12.88	-10.905	-12.275	-10.397	-11.537	-11.471	-11.047	-11.497	-10.334
-4.5292	-5.3394	-3.9296	-4.2026	-3.9831	-3.8184	-3.0324	-1.9926	-4.5268	-4.1532	-4.5747	-3.5556	-3.806	-4.21	-4.6624	-3.1928	-2.1109	-3.5448	-4.4519	-3.9547	-4.5296	-3.3302	-4.705	-3.4604	-4.7926	-4.4763	-4.1806	-3.8	-4.4699	-3.8064	-4.367	-2.2603	-3.0035	-4.9449	-3.9219	-4.9858	-5.0747	-3.4557	-2.6925	-4.4522	-4.4777	-3.4233	-4.9186	-2.4171	-3.8603	-3.5481	-3.9756	-3.7307	-4.3836	-2.2325
-22.5	-23.163	-22.112	-21.46	-23.455	-20.657	-20.674	-20.377	-22.496	-22.15	-22.078	-22.565	-22.169	-21.617	-23.544	-22.137	-23.203	-21.605	-21.804	-22.878	-21.668	-22.017	-21.538	-20.435	-22.874	-23.884	-22.382	-23.783	-22.87	-22.622	-22.365	-20.696	-21.776	-22.346	-22.614	-21.651	-21.811	-23.126	-22.013	-22.446	-22.556	-21.957	-21.51	-22.667	-20.505	-22.216	-22.466	-20.799	-22.699	-22.173
-5.7556	-2.9407	-4.0057	-2.5891	-3.654	-4.3443	-3.3932	-3.4015	-3.4525	-2.2374	-5.3411	-4.0272	-5.0216	-2.2194	-5.0815	-3.7785	-5.4487	-3.3438	-4.0509	-4.0196	-3.6828	-5.3605	-4.162	-3.9491	-4.029	-3.4276	-3.587	-4.5743	-4.5466	-4.9048	-4.3558	-5.2129	-4.3414	-2.4627	-3.3406	-3.2769	-3.5291	-3.9274	-4.6016	-4.8492	-3.8273	-3.3237	-2.9566	-3.0087	-2.9176	-2.605	-3.6226	-4.9063	-2.751	-2.3973
9.0526	8.73	8.8742	9.5493	8.7823	8.2307	8.8465	9.608	9.5367	9.568	8.7877	11.067	10.042	9.1804	9.8209	9.2486	9.4866	10.078	9.545	9.3164	7.7684	9.2628	9.91	11.774	9.5447	9.2601	8.9091	11.004	8.6985	8.4805	9.998	9.7017	9.4191	8.0303	10.5	9.6827	9.2858	9.983	10.737	10.303	8.3608	9.2807	9.6793	10.021	8.8871	10.28	10.208	10.564	8.2792	9.8478
-11.856	-10.026	-11.306	-9.3933	-10.628	-10.382	-9.6831	-9.126	-9.774	-11.537	-11.96	-11.153	-10.891	-10.028	-11.319	-10.934	-10.004	-11.44	-11.712	-10.429	-12.752	-11.043	-11.698	-11.002	-8.4884	-11.819	-10.661	-9.281	-10.285	-10.163	-10.36	-10.779	-8.9309	-10.514	-12.364	-10.156	-10.862	-11.029	-10.306	-9.9757	-10.663	-11.717	-9.8176	-11.007	-10.632	-10.6	-11.129	-9.7714	-9.9714	-12.397
-1.6788	-1.1584	-0.78115	-0.99003	-1.4403	0.38346	-1.9191	-2.0132	-2.463	-0.96153	-2.5299	-2.205	-0.9392	0.22585	-1.0718	-0.0077546	-1.2895	-1.2519	-1.8942	-1.091	-0.94103	0.35309	-1.7302	-0.46122	-0.83569	-1.6312	-2.687	-1.1511	-1.7779	-1.4414	-0.62207	-2.8428	-1.5528	-1.4473	-0.43336	-1.3937	-1.5969	-0.52432	-2.6083	-2.535	-0.83645	-1.7405	-2.0595	-1.1303	-3.1318	-1.1821	-1.4837	-1.6675	-1.1801	-1.7871
-3.3868	-5.6929	-3.1433	-3.1487	-3.3612	-5.087	-2.415	-6.3671	-3.3377	-1.7128	-4.1105	-4.6869	-3.444	-4.5613	-4.3815	-3.3612	-3.7042	-4.2914	-3.9339	-2.7766	-3.4584	-4.7312	-3.8458	-4.766	-4.3907	-2.0563	-2.5913	-3.9393	-2.4745	-2.4911	-4.8144	-3.3771	-3.0205	-4.1522	-4.6052	-2.3327	-2.7401	-3.897	-3.0893	-3.5013	-4.9095	-4.9762	-2.1731	-3.0607	-5.0545	-2.9562	-2.2038	-2.3929	-2.2379	-3.175
-15.166	-13.673	-14.211	-14.376	-13.77	-13.336	-13.378	-13.29	-14.89	-12.036	-14.008	-12.919	-13.71	-14.78	-15.997	-13.251	-14.7	-13.724	-12.365	-14.303	-13.877	-15.075	-15.4	-14.388	-13.467	-15.773	-14.618	-12.235	-12.548	-14.132	-15.607	-14.199	-13.924	-14.621	-14.422	-13.077	-13.292	-14.285	-14.156	-12.553	-15.443	-13.618	-11.698	-13.061	-15.81	-14.304	-14.321	-13.82	-12.358	-13.615
-2.6565	-2.7927	-2.9595	-2.4045	-2.9024	-3.3464	-3.3326	-1.0448	-1.7988	-2.0457	-4.58	-2.8048	-3.218	-2.4133	-2.9058	-3.6182	-4.4394	-3.3384	-2.9155	-3.377	-3.4627	-3.6287	-3.7141	-1.5522	-3.6513	-2.4287	-2.9112	-2.5029	-1.0968	-2.3417	-2.3621	-3.6957	-2.0737	-3.1258	-3.5927	-2.8906	-2.5551	-2.8528	-2.7122	-2.188	-2.8878	-2.1918	-3.156	-2.9132	-3.3942	-3.8182	-1.8049	-1.9777	-2.4103	-1.8955
7.0975	7.3451	6.7559	7.3061	5.8494	7.4131	7.9741	6.8596	6.2302	5.0077	6.6646	8.2935	6.5926	8.1077	6.6836	6.2171	7.3294	6.6005	8.3445	5.7279	7.6459	7.1703	6.5823	5.1428	6.4149	7.2824	7.5068	5.8457	6.7913	7.0186	5.4853	7.1476	6.3227	8.0954	7.1727	5.8673	5.3973	6.422	7.4047	8.429	6.7886	6.4809	7.4611	7.0743	6.6594	7.8902	8.3268	6.4038	5.5261	5.8529
6.5709	7.607	6.8554	5.3956	8.1416	6.8668	6.0064	7.2476	4.869	6.479	6.3532	6.7835	7.5444	7.0536	6.1886	6.4263	7.2171	6.422	6.281	6.391	8.0683	6.3684	7.3506	5.9648	6.8304	6.0334	6.5118	6.3855	6.6857	7.5731	6.0803	5.6345	7.601	5.7432	7.523	7.6552	6.4959	7.5282	8.6037	6.9433	6.2494	6.624	7.6024	5.646	6.6769	5.7457	6.9843	8.6505	6.9673	6.9169
-7.1114	-7.8848	-6.0987	-7.9155	-6.0434	-8.6268	-6.6037	-6.6241	-9.1059	-7.3812	-8.3876	-7.1269	-7.9461	-9.0808	-7.2446	-7.4132	-8.5879	-7.2604	-7.5361	-7.2077	-7.0575	-7.1184	-6.7077	-6.313	-9.3711	-6.7397	-7.5166	-8.7025	-7.9639	-6.854	-7.1976	-7.7079	-7.7471	-7.3599	-6.6624	-8.5006	-9.0547	-8.2734	-7.1677	-8.589	-8.1849	-8.1427	-5.7095	-8.5596	-7.2913	-7.7662	-7.7867	-6.3998	-7.8281	-8.6618
-9.2526	-11.718	-12.596	-11.879	-10.684	-12.152	-11.239	-10.727	-12.856	-13.645	-11.102	-10.353	-12.035	-13.544	-11.014	-9.693	-10.788	-10.621	-10.547	-9.9551	-12.349	-11.406	-10.811	-10.005	-12.079	-10.781	-11.134	-11.504	-10.986	-11.186	-10.444	-9.0862	-11.001	-11.555	-10.439	-10.422	-10.437	-13.424	-11.745	-10.623	-11.244	-10.994	-11.686	-11.148	-10.832	-12.098	-11.796	-11.575	-11.228	-10.758
1.89	-0.6299	-1.1779	-0.64199	1.5951	-0.83241	-0.34797	-0.089333	0.15844	-0.73889	0.59856	1.2728	1.0963	0.017962	-0.17232	-0.69342	0.9181	-1.7347	0.53939	0.63547	-0.57697	-1.7868	1.6954	0.21029	-0.26116	1.0114	1.2384	-1.2266	0.87352	1.0477	-0.42145	-0.45259	0.094307	-0.063877	-0.42675	0.57273	0.49477	-1.5699	0.68486	0.77802	0.3061	-0.80892	0.24987	-1.8126	-0.36185	-1.8979	-0.96311	0.99728	1.8228	0.89869
2.3226	0.73509	1.3881	2.0417	0.98333	1.5441	0.14507	1.3672	1.1332	3.3851	2.2877	2.4508	1.2829	1.1368	2.0313	0.61345	2.3862	1.6964	2.7525	2.3885	1.1272	2.5115	2.0667	3.173	0.7611	3.0991	3.511	1.3479	1.386	2.8508	2.057	-0.42611	2.0998	2.4032	0.83698	1.6944	1.3641	1.6695	1.9119	2.8525	2.0251	2.9442	1.996	1.8032	1.1867	2.0403	2.5194	1.5271	0.97437	0.88637
-4.1108	-4.0799	-2.4732	-4.543	-6.6187	-4.2097	-1.8063	-5.4335	-4.3576	-4.5325	-4.8107	-4.0734	-5.7028	-4.239	-5.064	-3.7902	-2.0505	-6.6236	-5.0739	-2.9979	-3.3274	-5.2756	-4.5484	-2.9439	-4.2386	-4.9041	-5.9288	-5.0684	-5.5372	-3.5501	-4.8721	-4.0429	-4.4595	-3.8878	-3.9414	-3.7301	-4.1757	-3.9571	-5.1032	-4.3998	-4.3743	-3.1366	-2.7053	-4.8109	-4.4809	-4.782	-3.7544	-4.9234	-3.7599	-5.3583
2.775	2.5499	2.4631	2.2429	1.6083	2.0367	2.8105	0.35728	2.5405	2.6611	3.2139	2.0841	1.8557	1.3717	1.9649	4.2172	0.91047	1.0517	-0.14385	2.4448	2.4743	0.92532	2.2086	1.2388	0.3733	1.6453	3.6847	1.0219	2.8399	0.83328	0.53852	2.8974	1.6363	3.8227	2.0033	2.1494	0.30361	1.6049	0.96701	1.3792	0.53588	1.4502	2.9758	1.6246	0.3766	1.9028	1.5459	2.5758	2.8189	2.3713
-12.299	-14.017	-13.034	-12.448	-13.198	-14.212	-13.792	-13.741	-12.55	-11.39	-14.25	-13.909	-13.501	-12.606	-13.431	-12.76	-12.903	-12.993	-14.35	-13.357	-13.396	-13.554	-13.488	-13.99	-14.433	-12.763	-12.303	-13.26	-13.038	-14.097	-14.121	-13.588	-13.346	-13.55	-12.43	-14.426	-13.072	-12.743	-12.295	-12.352	-13.058	-13.166	-13.296	-12.954	-12.061	-13.778	-13.645	-13.509	-13.798	-13.966
-4.1422	-4.8152	-4.0855	-5.0417	-3.566	-2.9624	-3.3266	-2.5588	-5.7929	-3.9004	-3.8402	-4.8877	-4.4019	-2.8818	-2.3603	-4.6347	-3.9228	-5.7797	-4.7702	-5.6533	-3.7924	-4.2036	-3.9885	-3.7072	-2.7417	-4.9935	-3.6224	-3.6256	-4.2968	-3.6884	-4.3576	-2.6207	-1.7161	-3.2935	-3.2237	-2.9742	-3.2873	-3.3468	-3.7867	-2.6405	-4.4949	-5.7376	-4.3725	-4.3873	-3.1073	-4.2476	-3.9204	-4.7857	-4.7403	-5.9164
-11.836	-13.807	-11.683	-12.287	-13.789	-13.156	-14.858	-12.456	-13.017	-11.934	-12.28	-14.301	-13.018	-14.043	-12.939	-15.036	-14.569	-14.293	-12.019	-14.885	-13.831	-14.052	-12.279	-13.077	-13.834	-12.766	-14.041	-13.265	-12.966	-13.582	-15.235	-13.034	-10.588	-13.629	-12.727	-14.064	-11.779	-14.288	-13.254	-13.537	-13.311	-13.312	-14.038	-14.688	-13.694	-15.271	-14.173	-13.244	-15.097	-12.96
-9.3563	-11.377	-10.322	-10.573	-10.885	-8.724	-12.13	-10.197	-10.216	-9.8347	-9.2381	-9.7978	-9.1451	-9.8762	-9.9748	-10.301	-10.165	-11.615	-10.909	-9.7696	-9.7651	-10.371	-9.1041	-9.5447	-9.0441	-9.5122	-8.8024	-11.441	-10.969	-9.9618	-10.108	-10.284	-8.434	-9.6584	-12.864	-10.071	-10.003	-10.634	-10.675	-9.5952	-11.336	-10.032	-8.9855	-9.2612	-9.1203	-10.036	-9.9766	-10.268	-8.3133	-8.6112
2.3096	0.9258	2.2796	0.86115	1.234	1.7035	2.408	1.505	1.035	2.1112	1.8212	1.5836	0.72613	1.5731	1.7957	1.5087	1.3608	0.93344	1.7035	1.0234	0.65544	0.96425	2.4211	1.9096	2.6041	0.96765	0.27394	2.6999	1.7934	-0.022581	1.5443	1.2739	1.3395	1.369	1.0137	1.8218	0.83053	3.3969	2.1158	1.0753	0.71909	0.56285	1.6039	3.3903	2.1915	2.0544	1.6554	3.0589	0.29551	1.576
-20.594	-20.478	-21.789	-22.764	-22.259	-22.056	-21.274	-22.726	-22.237	-21.941	-22.128	-22.532	-22.678	-22.18	-22.316	-20.64	-21.246	-20.6	-21.354	-22.804	-21.856	-21.897	-23.145	-22.567	-22.53	-22.469	-21.509	-21.756	-22.339	-22.43	-21.414	-23.716	-24.074	-21.469	-22.754	-21.557	-21.198	-21.793	-22.902	-22.221	-22.554	-22.31	-22.553	-23.153	-21.546	-22	-21.574	-22.957	-21.597	-24.164
-4.8984	-4.1937	-4.2294	-4.3948	-4.1187	-3.2413	-5.2589	-3.7912	-3.231	-3.993	-4.1343	-3.4949	-4.8232	-3.5389	-3.7013	-3.2119	-3.5717	-4.805	-2.3821	-2.9807	-3.3459	-2.1913	-3.2669	-3.7903	-4.8317	-4.8702	-2.945	-3.1955	-4.8251	-2.8556	-4.2672	-4.2247	-3.0096	-3.8519	-4.3351	-3.9064	-3.0578	-4.8955	-3.6979	-3.7283	-4.7462	-3.4238	-3.8443	-3.9811	-4.2033	-4.2949	-3.6414	-2.2747	-3.1202	-5.2838
6.5146	8.3382	8.2668	8.9028	9.8077	8.5423	8.0355	7.0971	8.7832	6.5114	6.774	8.7454	9.6157	7.652	9.3238	8.4606	7.287	7.906	8.3486	7.9008	8.0429	7.3433	9.4538	7.9916	6.9176	8.0698	7.7827	7.6793	7.499	7.7398	7.4888	6.8763	5.9573	8.9405	7.1946	9.8118	7.2263	8.3195	8.0864	9.0521	8.4663	6.4096	7.9298	7.5105	7.8977	9.0921	8.0074	7.9255	8.2439	8.4857
-14.41	-15.546	-13.822	-12.425	-13.011	-13.793	-13.777	-14.121	-13.538	-13.218	-13.913	-12.415	-14.859	-13.273	-14.851	-13.75	-11.828	-14.19	-10.851	-11.837	-11.931	-13.735	-14.001	-12.409	-13.728	-13.062	-14.59	-14.25	-12.82	-12.934	-11.039	-12.073	-13.616	-13.286	-14.795	-11.833	-13.596	-13.559	-12.481	-14.083	-14.003	-14.352	-13.814	-13.597	-13.502	-13.4	-14.121	-12.983	-14.112	-14.53
1.0063	0.96383	2.3699	3.9001	-0.022171	1.5028	1.6307	2.0466	1.8245	0.41193	2.2271	1.5995	2.9522	2.5917	1.6941	1.1384	1.8423	0.58484	1.1605	2.3417	0.3192	1.9546	1.63	1.0924	0.71696	2.0631	1.2889	0.4766	2.4269	3.1451	0.043506	1.0583	1.0666	0.40629	0.98585	1.197	2.1577	1.9848	0.49582	0.98797	0.94519	2.4836	2.7745	1.8995	1.4996	1.5854	1.4107	1.2884	0.61523	1.0859
-5.4558	-6.9745	-7.0295	-7.0663	-6.7143	-6.0483	-6.0341	-7.1226	-7.8961	-6.2434	-5.8393	-6.9256	-6.4562	-6.3385	-7.5352	-5.7724	-5.7078	-7.6686	-6.2146	-7.1845	-6.0017	-6.8558	-4.5977	-7.2995	-6.926	-6.4706	-6.2386	-7.8192	-7.8427	-5.2065	-6.4519	-5.9513	-5.5744	-5.7275	-6.6366	-6.3446	-5.6678	-6.8574	-6.7601	-6.4367	-6.8871	-5.915	-6.6174	-5.4696	-6.142	-7.7035	-7.1624	-7.2692	-7.9505	-6.2662
2.6495	1.7434	4.3157	4.5474	2.6236	3.4017	2.4364	1.9452	1.7164	1.6734	2.7625	2.7215	2.8485	0.91537	3.3203	3.6794	2.4036	2.5463	4.2633	5.1285	3.2621	2.4402	1.9572	4.1816	3.4537	3.6317	3.1312	2.4151	3.822	2.6644	1.1568	2.5612	2.0851	3.5814	4.2568	3.56	2.2269	2.8512	2.7577	2.7103	1.9127	2.7237	3.2507	2.8343	1.9478	2.292	3.9538	2.6399	3.8926	3.2025
1.6594	2.9577	2.3473	-0.77781	2.8206	1.4167	1.6469	1.8488	1.2255	2.7038	-0.39324	2.8011	2.378	2.094	0.20409	0.80906	3.034	1.6591	1.4894	1.0188	1.6309	1.9212	1.448	1.8076	2.1027	1.2387	1.1917	3.955	0.99417	2.5136	3.2888	2.4634	2.1882	2.3806	1.9979	1.4008	0.64148	0.056242	0.031162	2.1088	1.1628	2.0824	2.0086	0.60144	3.4279	2.0291	0.94293	1.8013	1.0838	1.3952
-0.082822	-1.173	-1.0702	-0.79478	-0.32873	-0.64292	-0.74851	-1.5163	-1.2532	-2.629	-2.9225	-0.62521	-0.88037	-1.9113	0.063944	-1.3942	-0.69835	-1.6525	-1.7152	0.23877	-1.8641	-1.9625	-1.4187	-1.9864	-0.93683	-0.8201	1.2406	0.61559	-2.3147	-1.954	-2.2257	-2.8337	-1.9997	-0.23213	0.33716	-0.08974	-1.3879	-2.2001	-1.6651	-0.99591	-1.4599	-0.61623	-0.079464	-0.050741	-1.1716	-1.2476	-2.9386	-0.071487	-0.051403	-2.0898
-6.4969	-5.7339	-6.5072	-5.0423	-6.0288	-6.318	-5.5613	-6.2828	-7.1735	-6.5337	-6.3889	-7.7807	-7.1756	-8.0279	-5.6425	-6.0406	-8.5049	-5.9117	-6.8453	-5.3122	-7.125	-6.8919	-6.6996	-7.0644	-7.1355	-6.3946	-6.7813	-7.3696	-6.3654	-5.2871	-3.7545	-7.0222	-6.1757	-6.2772	-6.2809	-6.1702	-8.3403	-6.0448	-7.4163	-6.2979	-5.7736	-5.9189	-7.5866	-7.0261	-5.2512	-5.6811	-5.7217	-5.4089	-6.578	-5.9881
-0.80224	0.63224	-1.9553	-1.1179	-2.3135	-1.8583	-2.0674	-2.9165	-0.48502	-2.5641	-1.0823	-1.3613	-1.2897	-0.4138	-1.9949	-1.6937	-1.6331	-0.7949	-1.2707	-1.614	-0.57743	-2.769	-1.3335	-0.4364	-1.2495	-0.533	-0.96856	-2.4285	-1.1627	-2.5282	-1.2839	-1.6329	-1.0602	-0.11255	-1.7856	-1.0876	-1.2377	-0.23013	-2.062	-2.1745	-0.26395	-0.52136	-1.6709	-0.041199	-2.2739	-0.95517	-0.9198	-2.7951	-3.6605	-3.1538
2.1171	1.1842	0.73464	2.3164	2.5691	2.9239	1.9481	0.73165	2.2198	3.1264	2.2614	2.1436	2.9981	0.94178	0.67063	0.092596	1.505	1.3858	3.1546	0.85852	2.2679	2.572	2.3283	2.0178	0.16756	2.1147	2.1776	1.3812	2.0368	0.82125	1.5536	1.8889	1.0751	2.7609	2.369	0.72453	1.2274	2.8545	3.3922	2.2802	0.56654	2.7483	1.8644	3.7039	3.1245	1.8273	1.6669	0.19154	1.3719	1.18
2.7964	1.1721	1.212	1.6432	1.8818	1.2096	3.5508	2.2257	0.8611	1.2591	1.7955	2.2244	1.1854	1.555	1.1885	2.4821	1.8449	2.1809	1.4187	1.4024	3.0871	1.1764	2.5496	0.97053	2.6547	1.7713	0.61034	1.1975	0.19827	1.4543	1.3754	1.2193	3.5025	1.0053	0.90457	2.1029	1.7019	1.5673	0.50065	0.88485	2.6705	-0.18337	0.28208	2.2571	1.459	1.6064	1.9184	1.0228	1.6092	1.8216
-3.1922	-4.183	-5.2707	-3.0498	-4.1957	-4.6082	-3.5071	-4.7048	-3.0335	-3.5775	-3.7509	-4.4767	-5.0787	-3.4658	-4.2374	-5.2356	-5.3556	-5.067	-2.9046	-2.4177	-3.9895	-3.9955	-4.9432	-5.8991	-4.7598	-2.947	-4.2189	-4.7326	-4.9104	-3.2066	-3.7984	-3.5373	-3.7411	-4.0131	-2.1698	-3.3574	-5.2024	-4.2967	-3.3042	-4.6718	-5.8316	-5.535	-3.3518	-4.1552	-3.774	-4.5275	-4.6894	-3.0717	-2.3633	-4.8969
-11.454	-12.293	-11.01	-10.894	-11.762	-11.537	-10.682	-12.864	-12.334	-11.437	-12.005	-10.353	-11.075	-11.316	-12.609	-11.48	-11.162	-11.665	-11.649	-12.812	-11.545	-9.7991	-12.358	-12.306	-11.514	-12.565	-11.626	-13.151	-12.769	-11.911	-13.079	-11.055	-11.76	-12.107	-12.026	-11.129	-11.616	-12.157	-11.526	-12.057	-11.52	-11.16	-11.966	-11.363	-11.746	-11.763	-10.287	-11.844	-11.245	-10.904
-2.9567	-3.3179	-2.3488	-2.9092	-2.9339	-3.5081	-4.1817	-2.5429	-4.5868	-3.079	-3.4621	-1.998	-4.9267	-3.2417	-2.9746	-2.9538	-2.3911	-3.4572	-3.3004	-1.4697	-4.819	-2.7375	-1.7599	-5.0444	-3.8035	-2.3703	-2.3955	-4.0041	-1.5797	-3.2165	-2.967	-3.1915	-2.6071	-2.4107	-4.6694	-3.2476	-1.6197	-3.6425	-3.3242	-3.5627	-3.9346	-3.063	-2.1227	-2.4301	-3.4265	-2.2972	-3.4601	-3.4823	-4.0392	-3.0299
-9.0257	-10.159	-9.4458	-8.4932	-8.9698	-10.342	-10.059	-8.4934	-8.8323	-9.7763	-9.206	-9.0037	-8.2648	-8.3187	-10.95	-9.0707	-10.09	-9.1576	-9.1185	-8.3171	-10.951	-9.1846	-10.293	-9.7032	-10.361	-10.082	-10.035	-10.371	-6.538	-8.703	-10.335	-9.4461	-10.027	-9.5307	-8.439	-9.6704	-9.6804	-8.5735	-9.7645	-10.162	-8.7336	-9.4899	-8.2504	-10.031	-9.4182	-9.0768	-8.6468	-8.7115	-10.536	-10.733
-5.7616	-5.5327	-5.4767	-7.6708	-4.6093	-6.0253	-8.1798	-5.1065	-5.5248	-6.1543	-6.7868	-6.3771	-5.4869	-8.0886	-7.652	-6.2934	-6.3282	-9.2841	-7.3143	-5.575	-5.9554	-7.1985	-6.168	-5.1076	-6.3875	-6.4887	-5.2436	-5.929	-7.0395	-7.5291	-8.2249	-6.8218	-6.0388	-5.8196	-8.068	-7.1271	-3.8784	-6.9648	-5.5988	-5.8132	-5.6873	-8.8082	-7.3305	-5.7065	-6.2045	-6.5501	-6.1716	-6.8556	-5.4611	-7.1998
-8.8916	-9.9654	-7.9838	-7.9501	-9.1783	-7.6925	-10.174	-10.378	-9.4889	-9.5709	-8.617	-8.9408	-9.253	-9.1974	-8.0704	-10.616	-8.6816	-8.7177	-7.0548	-9.0041	-8.1704	-9.0194	-8.3388	-8.5627	-7.8305	-7.9741	-9.2267	-9.4707	-7.8976	-9.1175	-8.6184	-9.1916	-8.8871	-9.6097	-8.7812	-8.6309	-7.8735	-8.9455	-9.474	-10.499	-8.4566	-7.9975	-9.6941	-9.3142	-8.6143	-8.876	-8.8072	-8.9701	-8.5043	-8.2333
-12.425	-10.959	-12.193	-11.787	-10.354	-11.874	-12.541	-12.868	-13.133	-10.778	-10.579	-11.509	-11.724	-12.414	-12.821	-11.169	-11.581	-10.761	-12.439	-12.99	-10.302	-11.531	-10.579	-12.308	-11.903	-10.986	-11.456	-9.653	-12.821	-11.011	-12.35	-11.447	-10.268	-11.002	-11.571	-10.661	-10.658	-11.181	-14.624	-13.072	-12.444	-12.152	-12.986	-11.201	-11.264	-13.35	-11.287	-11.369	-11.661	-12.215
-1.3579	-2.2102	-3.3316	-1.4379	-3.0688	-2.8555	-3.5447	-1.546	-4.0373	-2.8484	-2.1578	-2.7967	-3.216	-1.9909	-2.5445	-3.8609	-2.2842	-4.4816	-1.9278	-2.0826	-2.7323	-1.8058	-2.9825	-2.6924	-2.1901	-1.8182	-2.1932	-3.5437	-3.2126	-1.2648	-1.1721	-2.0448	-2.1839	-0.96168	-3.4599	-3.1133	-2.4564	-2.3989	-2.431	-2.7564	-2.9097	-2.7135	-2.2406	-1.4117	-3.6935	-1.0388	-2.0969	-3.6383	-2.988	-3.4546
-11.879	-13.25	-12.188	-13.775	-13.898	-11.938	-13.446	-14.259	-13.302	-11.764	-13.194	-13.915	-14.084	-13.577	-12.364	-12.912	-13.121	-12.654	-11.535	-12.45	-14.359	-12.078	-10.782	-11.722	-13.77	-11.5	-13.759	-13.985	-11.094	-12.907	-12.385	-12.212	-14.12	-14.334	-13.522	-13.456	-12.985	-13.689	-13.219	-13.527	-12.951	-13.591	-13.444	-12.593	-13.461	-13.46	-11.836	-11.401	-12.811	-11.996
9.1066	8.6249	9.5637	8.1396	10.34	9.524	8.7351	8.1567	9.2954	7.4595	7.6077	7.8259	8.5908	8.6385	8.356	8.0858	9.4472	9.2318	8.4269	8.1233	8.9708	9.5016	9.3983	8.3506	7.6129	7.4191	8.7196	7.6407	8.7595	8.8776	7.0007	7.8312	7.1349	8.0345	8.9947	8.5497	7.8228	8.4701	8.2419	7.5531	9.4411	10.312	8.6182	7.7576	8.3093	8.5674	7.8592	8.8423	8.5218	8.9329
-21.279	-21.697	-20.828	-22.168	-23.369	-22.136	-22.133	-21.895	-21.641	-21.432	-23.143	-21.491	-22.018	-22.652	-21.736	-21.453	-21.331	-20.859	-22.087	-22.747	-23.022	-21.219	-24.173	-21.377	-22.485	-22.678	-21.967	-21.739	-22.405	-22.144	-22.766	-22.177	-22.294	-21.888	-21.62	-21.396	-21.294	-22.257	-22.569	-23.985	-22.945	-21.402	-20.409	-22.438	-21.475	-23.582	-23.174	-22.932	-21.76	-23.445
-6.6102	-8.8218	-7.7358	-9.0402	-7.2503	-7.6261	-6.1958	-7.1617	-7	-7.7704	-7.9994	-6.7967	-7.131	-6.8367	-7.8099	-7.3171	-6.0256	-6.601	-7.7972	-7.1918	-8.2796	-7.88	-7.3822	-7.0703	-9.1659	-7.0256	-7.6926	-5.8266	-7.948	-6.7933	-8.4452	-8.6315	-7.5856	-6.1148	-10.359	-7.8195	-7.2072	-8.0639	-7.4284	-7.7378	-8.3936	-8.629	-7.2207	-7.2976	-7.184	-7.4521	-7.3186	-7.4169	-7.8485	-8.1985
-9.7974	-11.388	-11.683	-11.694	-11.05	-11.631	-11.475	-11.769	-12.47	-10.589	-10.628	-10.535	-11.546	-11.86	-13.598	-11.454	-12.993	-13.756	-11.17	-12.793	-11.944	-12.908	-11.589	-10.388	-11.2	-13.299	-13.336	-12.022	-10.556	-10.51	-11.254	-10.734	-11.629	-11.25	-11.454	-11.669	-11.493	-13.186	-10.786	-12.876	-11.857	-13.083	-10.891	-11.943	-12.647	-11.588	-11.907	-11.304	-12.299	-11.076
4.9912	5.2195	4.2714	3.512	3.6179	6.7415	4.9631	6.8147	3.9345	3.913	7.6545	5.1845	7.0987	5.061	5.0259	5.8424	6.0276	4.4804	4.8486	5.4076	7.1181	3.8119	4.822	7.5219	5.1275	5.454	4.6681	4.7508	3.6689	5.1947	6.2797	5.0858	4.9185	5.6981	4.7882	6.7113	5.9675	4.8553	5.0768	4.1191	4.9551	4.6377	6.0255	6.909	5.8588	6.5798	4.9727	6.1596	5.8596	7.2764
-2.1456	-2.7253	-2.3889	-2.7481	-2.0635	-1.9586	-3.0481	-3.5454	-2.6688	-1.7644	-3.2235	-1.0652	-2.7573	-1.6211	-3.3263	-0.89631	-2.4546	-1.5558	-2.3358	-1.5093	-3.1461	-3.4399	-2.8722	-2.2642	-0.9202	-1.5198	-1.3096	-1.6347	-1.5587	-2.1105	-2.8844	-3.22	-3.6905	-3.8247	-2.4989	-3.5948	-1.6369	-3.0543	-2.2048	-1.1549	-2.2917	-3.671	-1.8055	-1.257	-3.3313	-1.3433	-1.8148	-3.2365	-0.63427	-1.551
4.9195	5.3429	4.2492	3.6279	3.6329	4.876	4.0485	5.0459	3.225	3.34	4.3961	3.9128	3.6473	6.5146	5.8215	4.2403	4.0663	4.2434	5.7436	4.0899	5.452	4.213	4.1854	3.5052	5.5623	4.263	3.343	4.4192	3.8638	4.7712	4.7958	4.683	4.9025	2.3438	3.7389	2.9956	4.4702	4.8104	4.6431	4.7022	2.5062	3.8678	4.5816	4.2266	4.4565	7.229	5.6999	3.5099	5.0328	3.5973
-13.762	-14.25	-13.293	-14.044	-13.86	-14.22	-14.653	-14.056	-14.812	-13.841	-15.499	-14.259	-14.749	-15.463	-13.487	-15.15	-14.029	-15.226	-13.954	-14.878	-13.756	-14.359	-14.75	-15.452	-14.963	-15.745	-13.38	-12.974	-13.785	-15.424	-15.162	-15.06	-13.294	-14.839	-14.074	-15.369	-14	-14.862	-15.203	-16.056	-14.756	-13.726	-14.283	-12.924	-13.644	-15.088	-14.052	-13.862	-14.48	-15.441
-12.968	-13.206	-11.354	-13.853	-12.311	-13.526	-14.664	-12.892	-13.104	-13.962	-13.438	-13.179	-12.81	-13.178	-13.244	-13.583	-15.139	-14.708	-14.07	-14.015	-13.863	-12.563	-13.992	-13.086	-13.487	-12.665	-13.981	-12.71	-13.137	-12.566	-14.173	-12.375	-12.15	-12.408	-13.595	-12.632	-11.313	-13.696	-12.64	-12.875	-11.819	-14.137	-13.332	-12.178	-13.09	-14.944	-12.864	-14.521	-13.247	-12.074
1.4366	1.2283	2.4933	1.747	2.8332	2.9281	1.7261	2.186	1.0439	1.652	2.2797	1.9408	2.5725	0.97114	3.0502	2.8584	2.87	0.71053	1.8078	1.1295	0.87038	0.73244	1.9049	2.3571	3.0214	0.039203	0.6545	1.7091	1.8306	1.7244	1.7534	1.3851	3.6048	2.211	2.0797	0.62006	2.6912	2.0777	-0.34667	-0.54731	0.39103	2.6585	2.8277	0.020057	2.706	2.1545	1.541	3.649	1.5392	2.0841
8.4342	9.4079	9.3468	9.4489	11.756	9.6895	9.7173	9.5322	8.8061	11.17	8.5578	9.4775	10.314	10.107	9.2185	9.1857	10.229	10.908	9.9168	9.4526	9.32	7.7697	11.151	10.169	8.3496	9.9738	9.4489	7.7756	9.0039	9.3639	10.21	9.959	11.513	10.169	10.51	11.083	10.122	9.6163	11.155	7.7646	10.99	9.6105	9.9337	9.4089	10.043	9.1672	10.121	9.6381	8.8565	10.121
1.1057	2.783	2.3706	0.57706	0.91059	1.2633	1.2932	1.1059	0.96682	1.4479	0.053847	0.58071	2.6741	1.3917	2.686	1.4358	1.025	-0.16965	2.1156	0.35961	2.4049	1.5756	0.97894	-0.19136	0.31093	1.5915	1.0382	1.1148	-1.4975	1.159	0.79343	2.6154	1.3226	1.8507	-0.17586	1.5426	-0.18428	0.31173	-0.0055403	0.45344	0.91628	1.2262	-0.56903	2.1922	1.8387	2.3512	1.0974	1.7228	1.6635	1.5633
-1.9343	-2.8318	-0.31942	-2.1252	-1.9224	-1.9603	-0.91614	-0.7433	-1.6273	0.031214	-1.5429	-0.88096	-0.64503	-1.925	-1.8287	-0.87097	-0.47649	-0.97588	0.36126	-0.54051	-0.94127	0.21491	-1.3483	-0.26896	-2.8006	-1.4168	-1.218	-1.1031	-2.0532	-0.018717	-2.96	-0.14956	-2.3699	-1.5343	0.081947	-1.6513	-0.72705	-1.3033	-1.5093	-1.0303	-2.6336	-0.53531	-1.107	-2.2071	-1.3986	-2.6379	-2.9454	-2.096	-0.31455	-1.1404
-5.0904	-3.5843	-4.9574	-2.0358	-4.5378	-3.0604	-5.4196	-2.3567	-4.4294	-4.3304	-4.4028	-4.2361	-3.3724	-5.9219	-4.0752	-3.8514	-4.4544	-3.8529	-2.9451	-3.7905	-3.6495	-4.3243	-4.561	-2.2938	-2.4544	-5.3283	-4.2793	-2.3733	-4.1476	-2.7925	-4.2053	-2.1355	-3.2711	-2.7545	-4.4617	-3.3454	-5.0426	-4.5199	-3.8987	-4.4242	-4.5858	-2.7333	-4.4722	-4.5679	-1.6796	-5.2341	-3.6574	-4.4556	-4.6081	-4.3175
1.0828	0.44074	-0.19557	0.24555	-0.93864	-1.4854	-0.32198	-0.48464	0.7948	-0.24587	0.1722	-1.834	-0.47777	-0.49609	0.22581	-1.3043	0.18576	0.054883	0.78308	-0.79955	0.94674	-0.74401	1.4364	-0.75214	-0.64377	-0.96845	-0.20724	0.21689	-0.70164	1.2778	0.55656	1.1668	0.13857	0.69976	0.014848	-0.5771	0.23574	-0.54905	-0.27536	-0.25702	0.38022	-2.4179	-1.6511	-1.9126	-0.26482	0.25395	0.41009	2.8976	-0.40669	0.64449
-10.537	-8.1251	-8.5876	-10.135	-7.6203	-9.5408	-9.143	-9.0151	-8.9513	-8.2652	-8.7877	-10.337	-9.2652	-8.8217	-9.0124	-9.4544	-9.7922	-9.0383	-8.3334	-7.6917	-10.179	-8.6264	-6.6952	-7.1512	-8.6889	-9.3885	-8.3898	-10.213	-9.308	-7.8194	-8.8773	-9.3052	-8.4096	-9.9196	-7.1416	-8.7814	-9.5982	-8.4446	-9.6741	-8.9781	-9.4206	-10.739	-9.2916	-9.5488	-9.1131	-9.03	-11.493	-8.3675	-8.1151	-8.2726
-5.0365	-5.3421	-4.2403	-3.8796	-5.1683	-3.8553	-6.0085	-5.5592	-5.9094	-5.1714	-4.2002	-4.8738	-5.4511	-4.2421	-5.2801	-5.4303	-5.0275	-5.2352	-5.938	-5.9567	-5.8533	-3.5912	-6.5807	-4.1524	-5.5224	-6.3453	-5.9143	-4.0287	-5.4348	-5.5956	-4.3291	-4.1592	-4.6272	-3.2806	-5.0707	-5.3519	-6.3805	-4.3477	-5.3727	-3.9119	-4.3225	-4.9976	-6.5457	-4.6117	-5.6391	-6.3349	-4.9169	-5.8147	-4.3853	-4.8048
-21.502	-21.265	-22.954	-20.471	-23.232	-22.776	-22.018	-21.86	-21.97	-22.622	-22.758	-19.851	-21.625	-22.385	-21.938	-22.106	-21.265	-22.175	-22.537	-22.2	-23.081	-22.604	-21.85	-21.96	-20.916	-21.881	-22.355	-23.392	-21.579	-21.602	-20.729	-20.644	-21.738	-22.385	-21.781	-23.476	-23.798	-23.833	-23.636	-22.504	-22.095	-22.626	-23.25	-22.15	-21.624	-21.412	-22.115	-20.643	-22.046	-23.062
-3.9166	-6.4956	-5.9638	-3.595	-4.8532	-6.564	-5.7342	-5.559	-6.2515	-3.7921	-5.4725	-5.8023	-5.4137	-4.7216	-6.2015	-5.8891	-5.442	-5.0597	-5.1853	-5.5526	-5.3243	-5.4958	-5.3974	-5.7052	-5.9326	-6.3236	-4.5249	-5.7195	-8.4019	-7.7437	-5.1625	-6.9234	-4.4861	-6.1938	-6.0657	-5.4322	-6.2388	-5.5288	-4.2975	-5.4567	-4.9883	-5.3623	-5.3295	-4.3746	-7.4541	-6.6977	-6.3637	-5.1487	-4.9591	-5.615
-11.706	-11.225	-12.633	-11.506	-10.622	-12.13	-11.274	-12.561	-11.084	-12.883	-12.297	-12.179	-12.518	-10.891	-10.022	-13.351	-12.628	-10.752	-10.788	-11.748	-12.533	-11.702	-11.54	-10.719	-11.612	-11.975	-12.344	-13.857	-11.528	-10.989	-10.678	-11.207	-11.079	-11.497	-10.66	-11.876	-12.383	-11.941	-11.616	-12.787	-12.609	-11.296	-9.8975	-10.561	-10.094	-11.776	-12.594	-9.5969	-11.702	-11.627
-3.7471	-2.8562	-3.3771	-2.3326	-2.4433	-4.1209	-4.4388	-3.3349	-3.4006	-2.341	-3.3138	-1.5406	-4.1065	-3.8778	-4.6372	-4.2678	-3.4825	-3.6194	-3.826	-4.2085	-2.9711	-3.3608	-2.4275	-2.1541	-3.9432	-3.0069	-1.7527	-3.4779	-3.3285	-3.8415	-4.6548	-2.6724	-2.8527	-4.3253	-3.3609	-3.4093	-4.1936	-3.5823	-4.3936	-2.6263	-4.0815	-4.0214	-3.2497	-2.3375	-5.033	-3.4764	-3.848	-3.0709	-1.277	-3.2436
-2.7974	-1.6162	-3.0103	-2.5384	-3.0611	-3.3336	-2.388	-2.1578	-2.6572	-2.8175	-2.4804	-1.0395	-2.6826	-2.0402	-2.501	-1.3313	-2.686	-3.1989	-3.0337	-2.1465	-2.5455	-4.9992	-3.4007	-2.0608	-1.8567	-0.89493	-3.7784	-2.7667	-1.4783	-3.2324	-2.8928	-2.4509	-3.7257	-3.676	-2.3521	-1.2546	-0.83502	-1.8638	-3.0128	-2.2786	-2.0168	-1.8562	-2.4884	-1.5974	-2.2801	-4.3467	-2.9612	-2.3061	-2.6941	-2.558
2.3523	1.5686	0.060549	2.4027	0.31918	-0.118	-0.016612	0.94044	0.44426	1.0549	1.09	-0.12696	1.0527	0.19404	1.6959	1.7455	0.56309	-0.57059	2.1693	1.393	0.12379	-0.1287	1.228	-0.47251	0.41357	1.1441	-0.21384	0.27228	0.7992	0.12175	-0.16374	1.6569	0.27418	0.94327	1.2675	1.1569	1.1097	-0.96037	-0.62601	0.39172	1.3735	0.17995	-0.066436	-0.36879	0.32351	-0.86588	0.35671	-0.10555	0.74059	0.34081
-6.3481	-7.7769	-6.2841	-7.3657	-6.4915	-8.6255	-7.2995	-6.0676	-5.9297	-6.4094	-8.4458	-5.8656	-6.7993	-6.9232	-5.4051	-7.6555	-6.1907	-6.7573	-5.5424	-7.5312	-6.5198	-5.4093	-5.5861	-5.1385	-6.3363	-5.908	-7.3442	-7.1221	-7.5254	-5.7148	-5.2995	-7.5589	-5.6061	-6.9712	-5.7132	-7.0753	-5.4557	-5.9216	-5.109	-7.5597	-6.6549	-6.6434	-7.5702	-5.916	-6.4902	-5.9573	-7.5734	-6.6502	-5.4395	-6.2375
-13.253	-12.083	-11.729	-12.717	-11.513	-14.634	-14.797	-12.807	-11.997	-11.834	-11.764	-13.672	-13.794	-12.712	-13.437	-13.254	-12.864	-12.485	-14.152	-13.386	-12.36	-12.825	-13.624	-12.378	-12.235	-13.676	-12.514	-12.613	-11.749	-12.632	-12.058	-12.644	-12.04	-11.173	-12.527	-11.952	-13.389	-12.224	-11.456	-13.543	-12.466	-12.32	-12.293	-10.784	-11.902	-12.369	-12.671	-11.681	-13.045	-11.568
7.312	6.5523	7.4306	6.0056	7.0455	6.2155	7.0641	6.9264	6.0169	7.9184	8.057	7.3799	7.672	6.0533	6.5656	6.1187	7.1763	6.8303	6.1811	6.4205	7.2843	7.3405	6.3077	8.8485	5.054	6.9251	5.9137	6.4605	9.0004	6.0398	6.7146	4.8754	5.3967	7.9104	7.0907	6.8725	7.0259	7.0685	5.8993	6.6583	6.0479	5.6545	6.4735	5.65	7.8134	6.7359	6.7458	7.6292	5.651	7.1306
-13.583	-12.97	-14.271	-13.866	-14.126	-12.902	-13.717	-15.717	-13.104	-13.64	-14.233	-14.164	-12.79	-14.274	-13.244	-13.986	-14.709	-15.021	-14.723	-14.792	-13.39	-15.581	-15.28	-13.889	-14.172	-14.431	-13.009	-15.827	-13.98	-13.052	-13.692	-13.745	-14.471	-13.125	-13.166	-13.179	-15.057	-14.46	-13.884	-13.804	-14.509	-13.28	-13.756	-13.233	-15.208	-14.398	-15.524	-15.46	-12.595	-14.567
-11.215	-11.677	-10.484	-11.528	-11.404	-13.41	-9.6104	-11.956	-11.349	-12.11	-12.595	-12.141	-11.823	-11.45	-11.842	-11.749	-10.62	-10.866	-9.8895	-11.653	-10.745	-10.187	-11.812	-13.107	-11.214	-10.464	-13.065	-10.828	-10.998	-11.117	-9.895	-12.944	-10.792	-11.31	-11.876	-12.221	-11.274	-11.461	-11.783	-11.213	-11.639	-11.922	-12.564	-12.033	-10.713	-12.698	-12.162	-13.492	-11.66	-11.471
0.25829	-0.80361	-1.4785	0.20841	-0.63105	-0.35693	-1.7514	-0.79913	-1.6256	-1.1726	-1.7361	-0.35266	-0.23457	-0.31524	-0.57927	-0.093126	-0.49061	-0.82455	-2.4784	0.85796	-1.3198	-1.0913	-0.95685	-1.2647	-1.0801	-0.58953	-2.5702	0.16253	-0.30383	-1.6639	-0.33671	-2.0916	-2.1821	-1.4167	-0.63745	-1.205	-2.4739	-1.9351	-0.2266	-1.238	0.61786	-1.1769	0.24243	-0.9099	-1.5123	0.89562	-0.94629	0.14737	-1.1241	-0.77274
-11.884	-13	-12.008	-12.643	-11.851	-11.532	-10.973	-11.507	-12.097	-10.667	-12.234	-12.953	-10.347	-10.682	-13.718	-12.224	-12.816	-12.46	-11.887	-11.302	-10.573	-11.228	-11.062	-10.896	-12.442	-11.278	-12.046	-10.884	-10.26	-10.382	-11.304	-10.862	-10.985	-11.211	-11.075	-11.328	-10.453	-11.768	-11.203	-10.313	-11.762	-11.152	-11.668	-11.311	-11.057	-12.592	-11.958	-13.976	-10.273	-10.104
1.4391	-1.5961	0.40017	-1.4637	0.53679	-1.0693	-0.72992	-0.74829	1.7396	0.77189	-1.1499	0.009494	0.3448	-0.9815	-0.90642	-0.65451	0.037053	1.4308	-0.29591	1.761	-0.28347	0.010719	-0.35405	-0.05187	-0.75839	2.4293	-1.5704	0.44671	-0.86273	-0.48234	0.51405	0.074399	0.19579	0.18348	1.114	-1.6415	-0.46689	0.53093	-1.2943	-0.76613	0.48981	0.75892	0.16511	0.28356	-1.4147	-0.46943	-2.2406	-0.60924	-1.2005	0.78054
-9.1826	-8.9611	-9.8285	-9.3379	-9.7754	-8.8761	-9.0852	-9.6658	-9.6281	-9.2743	-9.2559	-8.2978	-7.6228	-10.256	-8.3661	-9.6721	-9.0287	-7.8804	-7.3351	-8.9578	-9.5095	-8.7378	-9.6026	-8.7915	-8.7525	-10.231	-9.0451	-6.725	-9.8319	-8.2479	-11.402	-9.4748	-9.1726	-9.9646	-8.9675	-8.6199	-9.7412	-8.262	-8.3708	-8.3412	-9.3114	-10.146	-9.9618	-9.4109	-7.0482	-8.5514	-9.3714	-9.293	-8.857	-8.8572
-11.02	-9.115	-11.129	-11.318	-11.381	-10.23	-10.266	-10.068	-11.521	-10.563	-9.596	-10.945	-10.53	-10.545	-12.157	-8.903	-9.3669	-9.4007	-10.706	-10.78	-10.11	-11.655	-9.228	-11.598	-10.171	-10.515	-12.026	-11.11	-10.914	-10.75	-10.957	-10.855	-10.495	-9.6411	-10.726	-11.424	-12.286	-9.6279	-11.359	-10.74	-12.517	-10.348	-11.587	-11.74	-11.469	-12.625	-10.515	-10.812	-9.4436	-11.798
-8.7275	-9.0564	-10.174	-9.5989	-8.6342	-9.003	-10.599	-8.882	-8.2781	-9.6985	-8.6457	-7.277	-9.1397	-9.6392	-8.3529	-8.8651	-8.3928	-8.0869	-7.382	-8.3089	-10.531	-9.6948	-8.1147	-10.132	-8.1677	-9.4624	-9.2927	-10.268	-9.1537	-9.1376	-8.9919	-10.32	-8.6104	-10.333	-9.8519	-9.1367	-10.411	-9.6932	-9.1608	-9.8553	-9.7286	-9.2067	-9.5952	-9.2064	-9.7754	-8.3997	-9.8831	-10.033	-8.9209	-9.523
-1.9576	-2.0246	-1.2764	-2.195	-1.9269	-2.1087	-0.40175	-1.9718	-0.35297	-1.3494	-2.0688	-1.3245	-3.1157	-2.396	-1.5939	-1.8596	-2.0474	-1.3445	-1.6342	-0.84908	-0.43957	-3.3131	-2.2108	-2.161	-2.0806	-2.1065	-2.2467	-1.2553	-3.9672	-1.5768	-0.67531	-0.76504	-0.76849	-1.572	-2.1262	-2.4345	-3.3786	0.16897	-0.61102	-2.1177	-1.5743	-1.8038	-1.0906	-1.766	-0.40227	-1.1121	-0.97583	-2.138	-1.4792	-3.0361
-2.8855	-1.7118	0.24855	-3.1597	-2.3979	-2.7225	-0.42199	-0.69244	-0.76481	-2.4991	-2.0194	-0.81092	-0.50857	-1.8125	-1.3988	-1.5383	-0.33031	-2.645	-1.1629	-0.69604	-1.6336	-1.7901	0.82545	-2.2727	-1.7226	-1.1012	-2.0781	-0.61402	-0.64683	-0.24385	-2.9132	-2.6499	-2.0499	-0.90951	-1.3836	0.063667	-1.0177	-2.2431	-0.78302	0.15242	-3.0208	-2.1615	-2.6727	-0.74018	-1.48	-1.9212	-2.568	-1.5096	-0.42947	-3.1579
-10.281	-10.373	-10.291	-9.8823	-10.523	-11.082	-12.557	-12.29	-11.804	-9.6683	-10.908	-11.292	-10.917	-10.906	-11.38	-10.689	-10.659	-13.082	-10.481	-11.87	-10.325	-10.636	-11.014	-11.542	-11.169	-9.9798	-11.432	-10.201	-11.975	-9.9928	-12.1	-10.434	-10.621	-10.254	-10.821	-11.975	-10.551	-9.5448	-9.8296	-9.9024	-11.394	-9.3167	-12.964	-11.693	-9.4442	-11.189	-12.89	-12.134	-10.899	-10.021
-13.883	-13.977	-12.095	-12.487	-11.921	-11.651	-13.173	-12.366	-13.888	-12.6	-11.212	-11.775	-13.279	-13.674	-12.501	-13.218	-12.307	-13.25	-12.778	-13.242	-13.262	-12.894	-12.243	-12.958	-14.645	-10.94	-12.471	-12.562	-11.83	-11.406	-12.26	-12.24	-13.784	-13.909	-13.985	-11.604	-12.759	-10.959	-13.855	-13.319	-11.423	-11.214	-12.448	-13.003	-11.774	-11.278	-11.552	-12.736	-13.248	-13.253
-0.97501	-1.4894	-1.0384	-2.1519	-1.6327	-1.6801	-0.76915	-1.4612	-1.6397	0.63434	-1.7644	0.42772	-1.6814	-1.9322	-2.6081	-1.8995	0.28311	-0.80709	-1.2788	-1.1053	-0.9781	0.47064	-0.87256	-1.8599	0.58679	-2.3816	-0.79472	-0.80848	-2.8346	-3.442	-1.3608	-2.8424	-1.5543	-1.3718	-0.90199	-0.7614	-0.71306	-0.19023	-1.0318	-0.54491	0.57416	-1.9399	0.55238	-1.6033	-2.1728	-1.3869	-1.4032	-0.94626	0.32163	-0.48298
-12.593	-11.758	-11.798	-11.273	-12.244	-11.631	-11.971	-13.434	-11.873	-12.652	-12.954	-11.479	-11.993	-13.979	-12.287	-12.699	-10.956	-12.35	-13.189	-11.007	-12.259	-11.511	-12.742	-12.581	-10.107	-11.501	-11.946	-12.164	-11.35	-12.097	-11.452	-12.639	-10.337	-11.347	-11.369	-12.322	-11.24	-12.396	-12.299	-11.082	-12.053	-12.57	-12.023	-11.73	-11.315	-12.142	-12.969	-13.453	-12.643	-12.119
-20.999	-22.06	-21.555	-20.868	-20.722	-21.509	-20.562	-20.363	-21.138	-21.294	-21.196	-21.599	-19.162	-21.368	-19.2	-20.842	-22.815	-21.248	-21.644	-20.138	-21.035	-20.229	-20.282	-19.828	-20.669	-21.083	-21.164	-19.855	-19.704	-20.709	-20.374	-20.438	-21.102	-20.345	-21.457	-22.232	-19.886	-20.565	-20.458	-18.762	-20.502	-20.352	-21.345	-19.689	-22.138	-20.41	-20.741	-21.536	-21.198	-21.524
-1.6676	-1.1171	-2.7283	-1.6504	-2.9378	-2.2127	-2.4119	-1.981	-0.78355	-1.2657	-2.1962	-0.38067	-0.26561	-0.436	-3.0764	-1.5152	-1.51	-2.4626	-3.4248	-0.50043	-0.15809	-1.3336	-0.70669	-2.2786	-0.74858	-2.1792	-1.6315	-1.7626	-1.0894	-1.9791	-1.2171	-2.9416	-1.6125	-0.039878	-2.2849	-1.0079	-1.7102	-3.1078	-0.99772	-0.1703	-3.6751	-0.80949	-2.6537	-1.9257	-1.6952	-1.2084	-2.0094	-1.7501	-1.7731	-1.6541
-15.175	-14.298	-15.397	-12.947	-14.501	-14.116	-16.113	-14.637	-14.96	-14.254	-15.179	-14.635	-15.096	-15.204	-13.946	-14.067	-15.267	-15.594	-13.894	-14.002	-13.691	-13.476	-15.299	-15.12	-14.152	-14.707	-14.426	-15.112	-12.625	-16.467	-12.978	-15.408	-13.999	-13.162	-12.445	-16.772	-13.878	-13.766	-13.287	-14.058	-14.071	-15.54	-15.099	-16.203	-13.941	-14.683	-15.67	-13.428	-15.907	-13.137
-13.914	-15.027	-12.765	-13.987	-16.273	-15.303	-13.795	-15.229	-13.875	-15.004	-13.88	-15.261	-14.086	-15.195	-14.432	-16.038	-14.167	-15.036	-13.798	-14.56	-12.963	-14.288	-15.632	-12.943	-14.999	-14.029	-14.232	-13.45	-13.98	-13.797	-13.309	-14.59	-13.635	-15.183	-14.606	-14.585	-13.9	-14.918	-12.807	-13.826	-12.595	-13.554	-13.387	-14.352	-14.922	-15.081	-13.079	-14.815	-15.877	-15.429
-19.508	-21.115	-21.7	-19.269	-21.735	-20.958	-21.127	-19.933	-21.544	-21.648	-21.741	-20.357	-20.503	-19.42	-20.472	-21.452	-20.722	-19.903	-21.02	-19.521	-18.302	-20.409	-20.973	-19.65	-20.935	-20.126	-20.133	-20.921	-20.014	-20.576	-20.171	-20.027	-21.293	-22.111	-21.583	-20.313	-21.225	-22.11	-20.487	-20.763	-19.034	-21.938	-21.924	-22.215	-22.159	-19.767	-21.414	-21.136	-20.099	-20.123
2.8183	4.3445	5.2541	5.9176	3.6923	5.0714	5.1378	3.0852	4.0733	5.471	6.2606	4.0455	7.5303	2.9054	3.7216	3.4651	3.9607	4.3493	3.1941	6.7313	3.7661	4.4433	4.5334	3.6222	4.3339	3.2638	3.9156	3.9697	3.7813	3.9782	4.091	4.0086	5.8812	4.2679	5.7468	5.7359	5.3655	5.0599	4.6534	4.5027	4.69	4.3038	4.0306	5.1233	4.6876	3.515	3.597	5.4915	3.0938	3.5027
5.5604	4.1077	5.2291	5.5128	4.4672	5.6851	5.6394	5.4863	4.1914	4.9541	4.5548	5.0907	3.6214	4.9874	4.8678	4.3601	4.7451	3.8234	5.7589	5.7848	3.8751	4.7238	5.7708	4.6367	4.4614	4.3746	3.0366	4.7488	5.3047	4.1235	3.6355	4.6033	5.501	5.1335	5.4345	4.6618	3.9722	4.3278	4.1486	5.0001	4.5475	4.6028	5.3672	6.2452	5.3626	4.8852	3.9628	4.4411	6.0987	5.9275
2.1954	3.2345	1.1739	1.73	0.46108	2.7399	2.2522	1.5609	1.6273	2.5259	1.655	1.6124	2.2728	0.60256	1.271	0.48542	2.3328	2.4841	1.4216	0.49883	1.1497	2.5602	1.8144	1.3896	0.37626	4.5507	1.3388	1.9643	1.6352	2.6835	1.4481	1.2858	0.78704	1.5629	2.5093	2.4031	1.7552	1.2368	1.7021	2.5601	2.2416	2.1915	0.44786	2.4597	0.30594	1.655	1.9527	2.1922	1.194	1.7966
0.36557	1.9392	2.8017	3.4325	1.8122	1.0901	0.39256	0.749	2.4037	2.6524	0.72914	1.478	1.8207	3.1904	2.0761	1.2343	1.2233	1.1629	1.48	1.9414	1.3733	1.7639	1.6816	1.7148	1.3119	0.414	0.49964	2.3657	2.4089	3.1337	3.2628	1.3123	2.5096	0.35419	1.3199	1.7599	2.6395	-0.20015	1.4239	1.012	2.0497	2.0916	1.7993	0.74792	1.653	3.0487	0.15795	2.3916	1.6416	1.6639
5.287	5.4839	4.8746	6.2743	4.0531	3.5648	5.1572	4.9738	6.6794	4.8516	4.1526	5.7455	6.4445	4.2694	5.144	4.9427	5.1261	4.6226	5.4013	4.9903	5.0483	5.026	5.8709	4.3145	5.7742	7.1	4.0809	3.8295	5.9327	4.5596	4.6459	4.6886	5.2911	4.608	4.2042	5.0071	3.8606	4.8789	4.2426	6.073	4.5813	4.353	5.3931	4.6681	6.9724	3.8198	4.6024	5.5302	5.0051	5.4115
-12.477	-14.759	-12.965	-13.019	-11.632	-14.236	-13.112	-12.526	-13.101	-13.385	-12.546	-11.442	-14.349	-12.757	-13.384	-12.011	-13.508	-13.572	-13.759	-12.973	-14.217	-12.742	-13.213	-12.791	-14.518	-14.898	-12.843	-12.801	-13.321	-12.689	-13.238	-12.107	-13.88	-13.513	-14.979	-13.414	-13.42	-13.456	-11.246	-13.534	-12.335	-11.726	-12.211	-13.883	-15.23	-13.235	-12.687	-12.824	-12.65	-13.153
-11.982	-12.784	-13.14	-13.816	-12.89	-11.904	-14.631	-13.091	-12.876	-12.346	-12.655	-13.502	-12.535	-13.282	-13.756	-12.771	-12.533	-12.738	-12.728	-13.918	-14.103	-11.787	-13.47	-13.966	-13.471	-13.856	-13.529	-14.144	-15.205	-13.884	-12.905	-12.827	-12.935	-12.172	-13.481	-12.719	-15.582	-13.232	-13.467	-11.823	-13.117	-13.309	-11.973	-12.387	-13.268	-14.171	-12.127	-13.808	-11.688	-13.59
2.7735	2.7404	1.8705	2.594	2.0544	3.3898	1.3757	3.1076	2.1333	2.0371	3.4296	1.0939	3.0123	3.0112	2.7213	2.9844	3.3635	3.2652	2.2281	2.8011	3.001	2.1197	4.3775	4.6207	1.7666	2.5277	2.2802	3.3229	4.5295	2.9622	2.2106	1.1673	-0.068142	1.5897	3.4739	3.0694	3.1383	2.3686	3.5418	1.7408	2.3161	2.9304	4.5039	2.9773	1.95	2.3604	2.6717	2.398	2.1598	3.8947
-6.5177	-6.6077	-5.4795	-7.7518	-6.4861	-6.6651	-5.7253	-6.5965	-5.4682	-7.196	-6.6753	-5.6482	-5.6342	-6.4275	-6.2208	-6.8298	-6.3815	-6.6237	-4.8249	-6.7101	-5.6195	-6.2879	-4.7986	-5.9061	-5.4582	-5.4911	-6.9179	-7.8105	-6.4267	-5.1709	-6.605	-5.7623	-6.246	-5.7955	-4.4876	-4.8851	-6.5004	-7.7132	-7.0076	-5.5897	-5.4423	-5.8156	-6.2026	-7.8592	-4.9529	-7.2562	-6.2806	-5.5026	-6.3803	-6.7691
-7.8365	-7.4054	-8.696	-7.0669	-8.5085	-6.1424	-9.2981	-7.8017	-6.8323	-7.9424	-7.4826	-7.6242	-7.7682	-6.7378	-7.8229	-8.8117	-9.0725	-9.4623	-8.4936	-7.6777	-8.1278	-7.2858	-7.9714	-7.5106	-7.231	-7.3145	-8.4508	-9.2043	-7.3835	-8.244	-7.4649	-8.312	-7.2502	-8.203	-7.49	-7.3467	-5.2399	-6.7507	-7.8441	-7.1159	-7.5389	-7.7602	-6.993	-6.7648	-8.0803	-7.8001	-8.2057	-7.9615	-7.6381	-7.5626
-2.422	-2.8536	-2.5181	-1.5079	-2.9073	-1.929	-2.5778	-1.7388	-0.84481	-2.4061	-2.4678	-2.9013	-3.17	-2.8598	-2.4037	-4.2974	-3.6019	-0.57932	-2.284	-1.9822	-2.4613	-3.7814	-1.2075	-3.75	-1.0766	-1.9621	-2.2204	-2.5953	-1.9437	-1.8827	-2.6054	-2.698	-2.1133	-1.2959	-2.2685	-3.1753	-3.0024	-3.0062	-3.0251	-3.5913	-2.4229	-2.3599	-1.3156	-3.9988	-2.971	-3.0079	-0.38262	-3.3543	-2.8041	-2.2854
-9.9067	-11.528	-11.388	-11.121	-9.1629	-10.769	-10.384	-11.475	-9.7072	-9.6012	-11.497	-12.108	-11.451	-10.076	-12.538	-11.003	-11.74	-10.382	-10.724	-10.463	-10.695	-9.4735	-9.9676	-12.015	-9.9994	-11.198	-9.8214	-9.6795	-10.819	-10.813	-10.21	-11.604	-12.298	-10.254	-11.053	-10.933	-9.4483	-11.376	-10.401	-11.769	-10.722	-10.806	-10.741	-10.911	-12.959	-10.909	-10.663	-11.225	-9.9164	-10.905
-9.4279	-10.281	-9.1946	-9.6731	-8.7623	-9.2589	-8.3679	-8.8564	-8.9444	-9.0052	-7.7557	-7.2713	-7.9016	-8.9501	-10.577	-8.381	-10.802	-9.9344	-8.2084	-9.8615	-9.0628	-9.5521	-8.9088	-7.9599	-7.1717	-8.3915	-9.4544	-7.7672	-10.376	-8.4508	-9.0907	-9.3689	-8.4102	-8.1819	-9.0252	-9.5726	-8.2398	-7.9309	-9.4054	-10.515	-9.3212	-9.2238	-8.7537	-8.3079	-10.506	-8.2808	-11.208	-8.8774	-9.1591	-9.2785
-0.60902	-0.68668	-1.0573	-1.5161	-0.32785	-1.4527	-0.89515	-2.003	-2.1088	0.60814	0.033926	-0.59191	-1.794	-1.2101	-1.2197	-0.73384	-0.99171	-2.1066	-0.65789	-1.7731	-0.60696	-1.3628	-0.028689	0.95456	0.88333	-1.1017	-1.063	-2.7655	-0.99909	-0.45605	-0.52235	-2.1181	-0.63722	-0.8194	-2.3135	-1.6202	-0.3377	0.12469	-0.80422	0.077084	-0.82926	-2.1043	-0.29185	-1.0709	-1.5791	-0.87388	-1.6843	-1.3005	-1.0821	-1.2584
-1.4235	-0.3239	0.64838	1.3365	-0.57783	-0.53326	0.56767	0.026991	-0.030635	1.1119	-0.26976	0.50738	-0.55836	-1.4719	0.95404	1.2783	-0.32984	0.21456	2.6955	0.6423	1.6088	-0.13204	1.8161	-0.038371	0.63162	1.2755	-1.4862	-1.205	0.76405	-1.6576	-0.42501	0.0002489	0.83004	1.1929	-0.10339	1.3407	-0.63471	0.39318	-0.55015	0.70496	0.10544	-0.35654	0.40428	0.35384	-0.44521	1.1121	0.23795	1.0246	-0.21946	0.38285
-13.949	-12.011	-13.211	-10.609	-13.497	-13.076	-11.555	-11.669	-13.199	-12.893	-13.103	-12.351	-12.595	-13.94	-13.057	-12.846	-13.354	-12.789	-12.745	-13.291	-12.872	-12.321	-12.121	-11.868	-12.645	-13.942	-12.162	-10.906	-11.519	-12.616	-14.15	-13.101	-13.635	-13.803	-11.851	-11.748	-10.766	-11.29	-13.596	-12.913	-10.981	-11.58	-12.845	-12.481	-12.844	-13.056	-14.817	-14.086	-11.382	-13.35
-5.2696	-4.3677	-4.8904	-4.0559	-6.7986	-5.159	-3.7941	-5.0646	-4.7712	-3.9501	-6.0585	-4.7982	-4.2764	-4.9373	-4.9936	-6.2991	-4.0175	-5.4675	-4.0227	-4.9793	-3.9608	-5.6169	-4.5472	-5.3353	-5.1482	-5.6876	-5.9013	-5.7303	-4.2295	-4.7891	-3.0705	-5.0153	-4.4791	-5.6787	-3.9336	-6.0788	-2.5407	-5.7583	-5.2325	-4.7417	-4.6296	-4.1454	-4.0433	-4.7303	-4.7724	-4.5739	-3.7345	-4.704	-4.9547	-5.2823
-7.3672	-4.918	-6.823	-6.3213	-7.056	-5.9397	-5.6173	-4.8351	-7.1595	-5.4262	-7.5793	-5.4896	-6.2299	-6.3362	-6.4717	-6.0837	-5.2519	-5.3327	-6.7799	-6.609	-5.4645	-6.3856	-6.5576	-6.6354	-7.2007	-5.1895	-5.8998	-5.9176	-6.9763	-5.6081	-5.3895	-7.1666	-6.1688	-4.4374	-7.1002	-4.7451	-6.8724	-6.7983	-6.3353	-7.2125	-8.3413	-5.1143	-6.3432	-6.4902	-5.5581	-7.0135	-6.4366	-5.9681	-4.9717	-6.9179
-8.826	-7.2199	-9.7649	-7.374	-9.2133	-9.2142	-8.999	-9.067	-9.4941	-9.9406	-9.243	-9.6491	-9.7347	-8.2251	-9.8745	-9.3471	-8.2572	-8.4691	-9.8823	-9.0238	-9.9932	-8.7856	-9.6232	-8.8777	-10.854	-9.7891	-10.332	-7.8441	-10.869	-10.271	-9.0628	-9.1284	-8.4212	-8.4084	-7.8455	-8.6964	-9.7315	-8.6342	-9.5017	-9.8879	-7.7871	-8.8331	-8.1964	-8.1596	-8.9818	-7.585	-9.1132	-8.3234	-8.84	-9.5241
-4.1286	-4.6484	-3.1722	-1.695	-3.3308	-2.1601	-3.8604	-3.2537	-3.6883	-2.6685	-2.958	-4.0369	-3.4912	-3.1742	-3.145	-2.6981	-3.1623	-3.8015	-3.2472	-2.5561	-4.2615	-1.7954	-2.9598	-4.1257	-2.0835	-4.2451	-3.17	-3.8745	-2.9616	-2.4428	-1.909	-4.1203	-3.2123	-3.2197	-2.9543	-3.7591	-4.6171	-4.2642	-3.4789	-3.1061	-3.5768	-3.4035	-1.9925	-3.4602	-2.9557	-3.6351	-1.3855	-3.7716	-3.1975	-3.7384
1.7487	2.2803	3.0204	1.0357	2.8595	0.73128	1.3788	2.698	1.84	1.4305	2.0053	0.4532	1.5881	0.77225	0.02019	1.6596	0.59843	1.4093	1.8204	0.61859	1.7561	0.78621	2.6311	2.1627	2.2288	3.183	1.0437	0.49302	0.4034	2.3682	0.27422	1.5812	1.8788	2.0147	1.5717	0.90283	1.5687	1.8449	1.4409	0.77023	0.45826	1.8604	0.051637	1.8177	0.35472	1.4565	1.0403	2.1997	2.9484	1.8783
-4.0017	-5.3237	-5.2191	-5.297	-4.7533	-4.2209	-4.5596	-4.3559	-4.9802	-6.3164	-4.9534	-5.2328	-4.2145	-4.1409	-4.4278	-5.1914	-5.0336	-4.4805	-4.3779	-4.4141	-5.0255	-4.5293	-3.9073	-5.3932	-5.8927	-2.7546	-4.7488	-3.9344	-4.8014	-4.7849	-4.2162	-4.8479	-5.461	-4.972	-4.281	-3.9956	-3.2958	-5.2612	-5.3325	-5.3476	-3.3951	-6.2211	-4.1576	-5.5272	-5.0415	-6.8256	-3.7266	-3.7067	-5.6241	-4.6422
-0.30077	-1.6206	-2.4747	-3.0326	-0.51361	-1.5642	-2.1844	-1.9129	-1.7072	-1.4263	-0.35672	-1.2872	-0.93221	-0.97473	-0.25753	-0.54074	-0.36208	-0.13243	-0.87146	-2.884	-0.75109	-0.81184	-2.6	-2.8354	-1.8358	-2.5113	-1.5368	-2.322	-1.7455	0.39494	-1.4244	-0.51321	-1.5702	-0.98194	-1.6047	-1.925	-1.709	-1.1802	-1.4888	0.74732	-1.6014	-2.2986	0.026802	-0.30394	-1.1716	-0.9892	-0.93935	1.7576	-1.3621	-1.0422
-12.493	-12.211	-9.4086	-10.191	-12.215	-11.219	-12.622	-10.769	-9.7055	-10.876	-12.778	-11.639	-11.074	-11.498	-10.381	-10.969	-12.093	-11.78	-11.724	-12.067	-11.549	-12.273	-13.067	-11.263	-11.507	-11.842	-11.589	-11.603	-12.291	-11.3	-11.274	-10.824	-12.07	-12.622	-12.86	-12.619	-11.587	-12.99	-12.475	-12.175	-12.496	-11.213	-12.279	-11.368	-11.028	-12.146	-11.105	-11.767	-11.998	-12.006
-3.3187	-2.9174	-3.6916	-3.6943	-3.0665	-2.2791	-2.8251	-2.2607	-3.945	-2.0979	-0.65525	-2.1148	-0.71535	-2.3578	-2.1213	-2.5022	-2.3328	-2.0687	-3.6303	-3.8263	-2.1598	-2.8723	-2.6554	-2.3351	-3.1218	-4.4503	-2.6757	-2.6644	-3.2624	-3.2761	-1.2997	-2.6629	-3.1867	-3.0548	-2.8596	-1.306	-1.2805	-2.3272	-2.52	-3.1103	-0.62583	-2.8812	-2.3709	-2.7517	-2.4546	-2.5451	-1.6471	-2.1671	-1.6394	-2.579
-4.1903	-4.5203	-3.8586	-3.9858	-5.9763	-4.7504	-5.5057	-4.3215	-4.825	-4.3363	-4.1237	-5.5227	-6.7291	-4.9267	-6.0329	-3.2937	-4.7914	-4.8193	-5.0895	-4.1929	-3.7667	-5.9385	-5.4271	-3.8059	-5.0672	-5.894	-5.7337	-5.7837	-5.2196	-6.3054	-6.0713	-5.379	-5.1971	-5.9189	-6.0113	-5.4667	-4.0014	-5.146	-4.5809	-5.6091	-3.0389	-5.0402	-5.4222	-5.4918	-6.1892	-4.5326	-3.4898	-4.7255	-4.413	-4.9265
-1.1728	0.015395	1.4719	1.7138	-0.036384	0.18892	0.26575	0.2723	-0.42464	1.376	-1.6632	0.40442	-0.83963	-1.4146	0.82199	0.07417	0.12968	-0.11751	1.1575	2.199	0.20005	-0.21002	-0.82194	-2.4048	0.21596	0.64983	1.5108	-1.4093	-1.85	0.037654	-0.37085	-0.4748	-0.21721	1.1904	0.48733	-0.27075	0.40385	1.8984	-0.37188	0.68801	0.39207	-0.7536	-0.2465	1.2521	-0.71863	0.4802	0.32104	-1.0253	-0.51177	-1.414
-9.8563	-11.971	-11.318	-10.925	-12.633	-11.837	-12.153	-11.358	-11.05	-10.883	-12.063	-11.552	-11.57	-10.535	-11.552	-11.337	-10.206	-12.278	-10.931	-11.638	-11.212	-11.691	-11.61	-11.849	-12.109	-11.285	-10.924	-9.8127	-13.004	-11.392	-11.073	-11.043	-11.189	-12.752	-11.868	-12.672	-12.076	-10.749	-10.675	-11.358	-12.181	-11.385	-11.614	-9.3787	-11.179	-13.785	-11.049	-12.302	-9.8525	-13.487
-3.3529	-3.8842	-4.2973	-4.152	-3.6699	-4.6992	-6.4308	-6.3855	-4.5124	-4.2624	-3.7586	-3.3727	-4.2779	-3.5715	-4.8805	-4.6771	-5.143	-4.2607	-5.09	-4.0001	-3.2171	-2.9935	-6.4033	-3.2003	-4.714	-3.0196	-3.2519	-5.4873	-5.3579	-3.4839	-5.33	-5.2689	-3.2605	-6.1175	-5.1603	-5.7767	-4.2776	-4.4185	-3.5331	-6.2585	-3.9036	-3.6112	-4.3539	-4.2593	-4.6425	-5.5768	-4.9382	-4.1206	-3.786	-4.8196
-4.5773	-5.6035	-6.8211	-5.5299	-5.348	-5.9131	-5.4131	-3.2127	-4.9717	-3.8447	-5.6468	-5.5471	-5.4305	-6.7266	-6.4438	-5.2079	-6.1196	-6.5019	-5.2062	-6.0873	-7.0325	-5.9072	-4.9816	-5.5959	-5.6678	-7.2439	-4.9724	-5.7815	-6.923	-4.8665	-5.6738	-4.1812	-5.1749	-6.8176	-6.4212	-6.2207	-5.4014	-5.9136	-7.1755	-5.0901	-4.9854	-4.475	-7.0895	-4.9912	-6.1105	-6.1431	-5.4511	-5.398	-5.7517	-5.4102
0.53547	-0.031531	0.52813	-2.0796	0.29605	-0.88984	0.010357	-2.5467	-1.0126	-1.2562	-0.28821	-1.89	-1.1075	-0.54936	-1.8675	-1.793	-1.6144	-1.4169	0.30554	-0.5867	-1.0856	-0.027852	-1.7315	0.041939	-0.99772	-0.53096	0.14757	-0.32602	-0.5168	0.96722	-2.015	-0.71345	-2.3791	0.73258	-2.1527	-0.76208	0.094113	-1.5286	0.11365	-1.8323	-1.1729	0.051512	0.97873	0.28581	0.033387	1.4084	-0.6244	-0.37865	-0.46455	-1.3157
-3.692	-4.6938	-3.8137	-3.7098	-3.1963	-4.0783	-4.3605	-3.9513	-4.1983	-3.9536	-4.4259	-3.8357	-3.6579	-4.4077	-3.7703	-2.6456	-4.8276	-4.411	-4.5361	-3.4938	-2.9407	-3.8044	-3.4463	-5.3839	-3.0832	-3.9518	-3.9014	-3.2356	-4.764	-3.8095	-3.6647	-4.2975	-3.6584	-2.8724	-4.1783	-3.0571	-5.8831	-5.7133	-4.8013	-3.9013	-3.4739	-5.4803	-3.3699	-5.6723	-3.4678	-3.3817	-4.3311	-5.5767	-4.5491	-4.6551
-13.325	-12.619	-12.311	-14.06	-13.836	-13.268	-12.869	-12.238	-12.572	-13.407	-12.827	-12.643	-13.206	-13.669	-12.448	-15.114	-11.325	-13.288	-12.465	-13.759	-13.314	-12.074	-14.016	-14.326	-12.91	-13.291	-13.634	-12.971	-13.197	-13.342	-13.291	-13.145	-13.821	-14.307	-14.051	-13.237	-13.155	-12.47	-13.448	-13.733	-12.571	-12.588	-14.552	-12.386	-12.525	-13.438	-12.776	-11.934	-12.947	-13.984
-1.9259	-1.3067	-0.74323	-1.9828	-1.7138	-0.90219	-3.046	-1.6627	-0.16453	-1.1	-1.2962	-2.5446	-1.8214	-0.68543	-0.67455	-2.4585	-0.83852	-1.8281	-0.61258	-0.46702	-3.1691	-1.4519	-0.77012	-1.6685	-2.3736	-1.0727	-2.7435	-1.3788	-1.5901	-1.0508	-1.1062	-1.3459	-0.73369	-1.561	-3.1176	-1.7263	-0.056274	-1.0993	-2.0243	-3.2162	-2.3051	-1.949	-2.1129	-0.43547	0.62049	-0.63386	-1.6185	-2.6369	-1.4873	-1.7352
-3.2151	-2.8694	-1.8087	-2.0599	-4.199	-1.2854	-2.9122	-1.6641	-1.2781	-1.9597	-3.1631	-1.6762	-0.90011	-1.8209	-2.5517	-3.0582	-3.3878	-1.6318	-2.6142	-3.0247	-4.7678	-1.0087	-2.8085	-3.3868	-2.9246	-3.8914	-2.9965	-2.5172	-3.1614	-2.8244	-2.5349	-1.3905	-3.6563	-2.8164	-2.6466	-1.1659	-3.2514	-1.9152	-1.9751	-2.1732	-3.2769	-3.0462	-4.0936	-3.5747	-0.22115	-2.8267	-3.0468	-3.6585	-2.5428	-2.5891
-0.15128	-0.73944	-0.70807	-1.303	-0.9969	-2.0216	-0.22726	-0.89036	-1.2176	-0.31555	1.433	-1.0338	0.53555	-0.23217	0.15311	0.72282	0.91273	-1.3115	0.087401	0.81496	0.37721	-0.37271	0.17241	-0.20618	-1.7156	0.45901	-0.2513	0.99869	-0.63946	1.5256	-0.061368	0.14692	-0.45909	0.67936	-0.70614	-0.22627	-2.5159	-2.1137	-1.8522	-1.6725	0.0091707	0.75894	-0.64343	0.82072	-0.31813	0.80915	0.79752	-1.3321	1.3702	-1.2692
-4.5031	-5.847	-5.3974	-5.0474	-6.454	-4.4555	-4.094	-5.6862	-4.4856	-4.9018	-4.9876	-5.6396	-4.1042	-5.7441	-5.6577	-6.8053	-4.4231	-4.4546	-5.7851	-5.7004	-3.9246	-3.9008	-5.1733	-4.6577	-4.3557	-4.5955	-4.1925	-5.1415	-5.3636	-3.8261	-5.3284	-6.1755	-5.0643	-5.4045	-5.0673	-6.0334	-4.2077	-4.1479	-4.5012	-4.2924	-5.7232	-5.9099	-5.5643	-6.7666	-4.4829	-6.2982	-5.2322	-5.8255	-4.7022	-4.7267
-10.506	-12.342	-10.629	-10.057	-9.7829	-12.345	-11.098	-11.686	-11.183	-10.551	-11.733	-10.162	-10.75	-11.457	-11.476	-11.479	-12.149	-10.29	-10.742	-10.621	-10.195	-10.869	-9.894	-11.513	-11.166	-8.766	-10.313	-10.406	-11.149	-10.004	-11.781	-10.093	-8.7924	-10.849	-11.346	-10.641	-11.812	-9.9573	-9.975	-9.6863	-10.36	-11.547	-12.78	-10.176	-9.9465	-10.267	-12.166	-10.354	-10.137	-10.439
-15.592	-14.787	-16.103	-13.884	-14.566	-12.935	-14.747	-13.869	-14.856	-14.464	-14.643	-13.6	-13.321	-15.213	-14.994	-13.756	-14.181	-14.798	-15.092	-16.49	-15.446	-14.146	-15.334	-15.185	-14.562	-16.187	-13.506	-15.927	-14.852	-13.705	-15.186	-14.604	-13.88	-15.441	-13.503	-16.394	-14.943	-14.402	-14.807	-14.647	-14.808	-14.035	-15.259	-14.12	-14.723	-14.202	-15.004	-14.992	-15.805	-13.605
-5.1036	-5.3313	-6.0145	-6.5084	-6.1962	-4.2468	-3.278	-4.9717	-4.624	-5.188	-4.4915	-4.8753	-5.0135	-5.1482	-5.5788	-5.014	-4.376	-4.8393	-5.5296	-5.8221	-4.8236	-6.0349	-4.49	-6.1585	-4.1814	-4.6672	-6.3142	-5.2112	-6.5871	-6.6339	-4.9887	-4.1585	-4.9863	-3.1489	-4.7994	-4.9372	-5.0851	-6.4958	-2.684	-5.8558	-3.6068	-5.0998	-4.593	-3.661	-4.5862	-6.0186	-3.9271	-4.5432	-4.7086	-3.7736
-4.2488	-4.1045	-4.4006	-6.4571	-4.2848	-4.4367	-5.6565	-2.1504	-5.0678	-4.189	-5.3945	-4.9058	-6.817	-4.496	-6.0095	-4.1791	-6.2737	-4.9123	-4.683	-4.8487	-4.6918	-4.2161	-4.9597	-6.417	-4.0684	-5.3111	-4.8238	-5.2363	-6.7728	-4.3497	-5.2779	-5.2916	-4.1867	-4.5632	-3.4064	-4.8613	-4.7107	-4.0005	-4.7924	-5.2797	-5.3381	-4.0626	-5.2297	-4.3785	-4.7195	-5.8941	-5.3916	-5.8256	-4.8809	-4.5259
-9.0564	-10.896	-11.88	-10.952	-8.8957	-10.227	-10.51	-10.751	-11.13	-10.282	-9.8734	-9.8556	-10.88	-12.217	-9.7327	-11.431	-12.489	-9.4097	-8.9973	-9.4234	-11.88	-10.444	-12.008	-10.089	-10.425	-10.181	-9.3555	-11.27	-11.021	-11.865	-9.4625	-8.9639	-11.24	-11.683	-10.141	-10.6	-12.46	-10.731	-9.9497	-13.162	-10.353	-8.4063	-10.581	-9.0497	-10.518	-8.2544	-10.774	-11.873	-11.856	-10.542
-0.54809	-0.47135	-1.9199	0.44449	1.8023	0.49663	-0.41025	0.47834	1.5849	0.49079	1.2194	0.31811	1.7541	0.18838	-0.45718	1.329	0.36463	-1.2688	0.95323	0.47253	0.64558	0.12359	1.144	0.066901	-0.63364	0.28837	2.237	-0.86821	0.045919	-0.72685	1.1943	0.42334	-0.0878	0.8097	0.042206	-0.39543	0.8523	-0.33908	0.069418	1.7301	0.11115	-0.36156	1.2101	0.21597	1.1725	0.57919	0.3464	0.22716	0.53809	1.1057
-6.0498	-4.7797	-6.3129	-4.4413	-5.5116	-5.6261	-4.8672	-6.3707	-6.8125	-5.9255	-5.4523	-4.9235	-7.8147	-3.4941	-5.1142	-5.709	-4.6551	-5.7156	-5.4527	-5.6714	-6.2028	-4.454	-5.5647	-5.6259	-4.862	-7.3166	-5.007	-5.6621	-5.1568	-5.709	-6.8778	-5.1071	-6.2825	-5.1303	-5.0534	-5.5911	-6.1296	-5.0687	-5.4533	-5.9627	-5.9968	-5.5598	-6.0897	-4.4264	-4.8473	-4.8058	-6.1708	-5.3602	-6.3687	-6.5516
5.3161	6.1439	6.2434	6.468	6.535	7.2608	8.291	7.4359	7.4061	6.5607	5.121	7.5244	5.7458	6.9026	7.7414	7.0976	7.0811	8.5525	7.6836	6.9109	6.7149	6.8744	6.7529	7.3104	7.3369	5.787	6.4618	6.0997	4.6364	6.5399	6.4317	8.2513	7.717	6.401	6.9468	6.3605	7.1768	7.6685	7.2242	6.2963	6.1358	7.887	8.5627	7.0445	6.6689	7.229	9.3303	6.7454	6.6281	7.1697
-21.735	-20.974	-21.575	-21.662	-21.304	-22.873	-23.383	-20.305	-23.586	-20.617	-22.168	-22.357	-21.816	-21.857	-22.559	-21.287	-22.106	-22.915	-21.288	-21.902	-21.738	-21.856	-21.161	-20.77	-21.266	-20.692	-22.708	-22.619	-21.012	-22.584	-21.578	-20.328	-23.702	-21.625	-22.388	-21.637	-22.834	-23.132	-22.245	-22.406	-22.005	-20.659	-22.137	-21.734	-21.589	-22.322	-22.279	-22.029	-21.876	-21.423
-1.4845	-0.72089	-0.87925	-0.88162	-1.587	-1.7285	-1.4652	0.17806	0.36615	-2.0922	-1.6149	-0.23308	-1.5155	-0.71664	-1.8948	-3.0877	-1.112	-2.7592	-2.1839	-2.624	-0.29925	-0.96094	-1.8041	-0.43208	-0.16487	-0.52386	-3.8361	-1.0965	-2.3677	-1.7352	-1.2437	-1.0928	-1.2432	-1.797	-1.207	-1.4059	-1.366	-1.8261	-2.3976	-2.1847	-0.26601	-2.2624	-0.51927	-1.4769	-1.9241	-1.7429	0.32075	-1.4401	-1.9711	-1.7382
-1.3128	-1.3646	-0.73044	-0.8715	-1.4393	-1.1626	-0.24351	-2.7904	-1.1872	-0.16294	-2.522	-1.2724	-1.505	-1.7619	-2.4751	-1.7457	-1.188	-0.65541	-2.0721	-1.4128	-2.6183	-1.1383	-1.5778	-1.6339	-1.2823	-1.6838	-1.4764	-1.3846	-2.0962	-2.1539	-1.0532	-0.60518	-1.2946	0.40086	-0.95277	-1.0553	-1.6078	-0.79744	-1.6754	-1.7015	-3.3173	-0.9226	-0.57865	-2.2268	-1.873	-0.3669	-0.72485	-2.2096	-0.90146	-1.4087
-3.6398	-1.7746	-3.8149	-4.5629	-2.4858	-4.2149	-3.8431	-4.0579	-3.5094	-2.6677	-3.7684	-2.9705	-3.805	-3.3385	-4.3974	-4.0819	-4.9185	-5.7231	-4.6072	-2.9089	-2.6081	-4.2311	-3.9333	-3.5427	-1.8642	-3.5723	-4.5949	-4.7912	-4.5901	-4.6405	-4.288	-3.8519	-2.4107	-4.6565	-4.1165	-4.3528	-2.9145	-3.2947	-4.9463	-3.1885	-3.8869	-4.0468	-3.9107	-3.835	-3.6243	-5.2905	-4.5131	-4.7107	-2.9849	-2.1366
-13.382	-13.28	-13.707	-12.199	-12.966	-13.191	-12.466	-13.199	-11.801	-13.465	-13.155	-14.759	-13.071	-13.675	-13.1	-13.52	-12.639	-12.728	-12.851	-12.764	-12.632	-12.661	-12.105	-13.423	-15.372	-13.648	-13.927	-14.001	-12.4	-12.417	-13.287	-12.611	-13.14	-13.179	-11.959	-12.143	-14.384	-14.444	-11.893	-12.218	-12.812	-13.207	-13.508	-14.415	-13.437	-13.176	-13.022	-14.287	-14.12	-11.979
-3.9096	-4.8992	-4.3063	-4.4314	-5.8524	-6.0025	-3.8298	-4.0155	-5.6183	-3.9931	-6.4078	-3.4077	-4.1678	-3.109	-5.1313	-3.7144	-3.8076	-4.7936	-4.3451	-4.6445	-4.3449	-4.5178	-3.2289	-2.9725	-3.5587	-4.4494	-4.9386	-4.2639	-2.7901	-3.7085	-3.6972	-4.7872	-4.7968	-3.7074	-6.3798	-4.9956	-4.8061	-3.8592	-5.2215	-3.297	-4.2554	-5.2051	-3.9729	-3.6491	-3.4928	-5.1117	-3.9504	-5.3569	-4.2074	-3.4165
0.65058	0.15872	-1.8011	0.12767	0.76669	-0.47538	0.4496	0.22671	0.73462	0.46467	-0.38841	-1.3824	0.94462	-0.47282	-0.51941	-0.55963	-0.21794	0.31552	-0.97047	0.078676	-0.24596	1.4467	-0.34921	-0.28241	0.29857	-0.67025	-1.5173	0.77579	-0.26434	0.61413	0.71496	-0.31836	-1.1481	-2.0661	1.1003	0.037957	-0.53883	-0.36058	-0.23989	-0.031074	-2.1348	0.83634	1.2099	0.25338	0.28808	-0.011252	0.22757	0.23763	-0.58435	-0.34506
-10.016	-8.3164	-9.586	-8.9314	-8.5437	-9.7118	-7.3474	-11.081	-9.4174	-8.9703	-8.2236	-8.4186	-9.1617	-8.7833	-8.0602	-9.7549	-10.662	-7.2213	-8.8363	-9.1649	-10.201	-9.0724	-9.8773	-9.2872	-9.8284	-10.125	-9.0785	-8.6722	-9.1176	-8.1898	-9.6114	-9.6427	-9.3382	-9.0537	-7.7526	-10.677	-9.0329	-9.2852	-10.04	-10.099	-9.3633	-8.7792	-9.4132	-9.767	-10.437	-7.7927	-8.288	-9.7957	-10.065	-6.6861
-10.211	-12.278	-9.9039	-10.185	-10.547	-10.361	-9.7855	-9.8395	-10.685	-11.547	-11.256	-10.377	-9.4624	-11.373	-11.005	-10.555	-10.915	-10.238	-11.503	-12.151	-10.446	-10.284	-10.379	-10.65	-11.286	-9.1818	-11.36	-10.336	-10.357	-9.7866	-11.041	-9.6374	-10.333	-11.286	-11.383	-10.369	-12.439	-10.28	-10.77	-10.414	-11.865	-11.446	-9.6788	-11.216	-10.903	-10.538	-10.897	-10.576	-12.66	-10.34
-0.18845	-1.8775	0.85918	-1.8687	-1.3716	-1.6809	-0.055941	-0.12528	-2.6015	-2.8088	-0.50782	-1.9727	-1.7112	-1.1459	-1.4265	-0.66837	-0.81918	-2.1942	-1.5297	-1.4586	-1.0579	-0.47923	-3.4243	-2.8974	0.35655	-2.2023	-1.6382	-0.68314	-2.0243	-0.10471	-3.0686	-0.25922	-0.69195	-2.3334	-2.214	-2.0417	-2.2095	-0.64269	-0.47505	-1.6492	-1.193	-1.4027	-1.0227	-1.2764	-2.3311	-2.156	-1.3288	-1.8969	-3.2684	-2.5682
-13.534	-14.484	-12.283	-11.675	-14.728	-12.153	-12.912	-12.452	-12.537	-14.807	-13.742	-12.476	-13.757	-12.7	-12.588	-14.344	-12.989	-13.491	-13.143	-14.286	-14.087	-13.099	-13.645	-13.014	-13.17	-11.076	-12.616	-11.312	-11.493	-12.336	-11.407	-11.524	-13.36	-14.277	-12.5	-12.978	-14.846	-12.08	-14.77	-13.411	-11.819	-12.907	-13.162	-15.247	-12.654	-12.428	-12.674	-12.217	-12.214	-13.716
-14.528	-14.24	-11.33	-13.657	-14.315	-13.019	-14.502	-11.889	-11.967	-13.601	-12.239	-13.083	-13.607	-12.906	-12.967	-12.768	-13.128	-14.109	-14.401	-12.82	-11.866	-13.453	-14.302	-12.959	-11.662	-12.445	-11.614	-14.513	-11.793	-13.278	-14.8	-12.78	-14.422	-13.186	-13.319	-13.385	-13.666	-14.053	-12.822	-13.584	-13.849	-14.089	-12.894	-14.421	-14.58	-12.601	-14.436	-13.432	-11.591	-12.8
7.1786	8.9749	7.9648	9.3743	8.737	7.3145	8.1188	7.1458	9.7695	8.1332	7.8907	8.3499	8.3896	7.3271	7.372	9.0341	7.8319	7.826	6.5712	8.0766	7.7748	7.906	7.954	8.2258	9.3798	9.0866	7.9539	8.7968	7.9723	7.7256	10.538	10.076	8.65	9.795	7.3337	7.5086	7.8502	7.7623	8.2326	7.8736	9.088	9.5536	9.2741	10.407	9.2344	7.913	8.3234	8.9657	9.1713	9.0509
4.8341	5.193	4.7276	4.897	3.9465	6.0086	5.9477	3.6496	4.7662	5.7443	5.685	4.1908	3.5647	4.8194	4.6966	4.3699	3.5043	2.8503	5.5578	4.6652	6.1615	4.1483	6.5521	5.6274	5.0412	5.502	6.0315	5.8509	6.0663	6.6315	5.8431	5.2841	4.4423	5.5373	4.1051	4.9114	5.559	5.7682	2.7447	6.3415	3.1718	5.7625	4.8964	4.3469	5.0082	5.3956	5.3713	5.1207	5.3232	5.5024
-3.4223	-3.9293	-2.8801	-3.664	-2.2831	-4.5563	-3.9379	-2.2877	-2.4553	-3.2262	-5.6036	-2.0727	-5.0471	-5.4834	-2.1291	-3.6677	-2.8584	-3.2396	-2.526	-1.205	-1.7123	-3.2217	-3.2501	-3.8463	-2.9895	-2.9807	-3.3969	-4.2547	-1.7345	-3.5264	-2.5254	-2.6447	-3.7175	-2.5968	-2.778	-2.6296	-3.4103	-2.3219	-2.3474	-3.2937	-4.1444	-3.1692	-4.2832	-3.3944	-4.1845	-2.1717	-2.9537	-1.5721	-3.8347	-3.3128
4.3975	2.6666	1.829	2.7292	1.4444	2.4098	2.8188	2.3831	0.98512	0.2414	1.4544	2.9243	1.0883	2.417	1.6182	2.8393	2.3034	1.4071	2.0921	2.5283	2.1137	0.96481	0.83817	3.181	1.8384	0.38701	2.4582	1.6117	1.7128	2.3423	1.4235	1.4257	0.9413	3.9263	0.46266	1.5459	3.1272	3.6833	1.6964	2.604	2.6958	1.2052	0.95099	1.9662	1.7856	1.8796	3.7645	1.9476	1.2334	2.1794
-11.162	-11.603	-11.629	-11.084	-12.423	-11.656	-12.195	-11.108	-12.231	-13.809	-11.402	-13.452	-14.052	-11.27	-11.096	-11.975	-11.165	-12.521	-12.03	-12.088	-11.932	-11.244	-12.802	-11.631	-11.778	-11.728	-11.422	-12.258	-11.337	-11.209	-12.223	-11.219	-12.247	-11.067	-12.554	-11.217	-12.113	-11.185	-13.432	-10.677	-11.886	-13.166	-11.469	-12.631	-11.521	-11.936	-10.907	-11.902	-12.5	-10.87
0.80222	0.66417	0.94355	1.4153	2.5322	0.85994	1.599	-0.16545	1.5377	0.74069	0.65099	1.1756	2.3589	2.2292	3.2394	1.9636	1.027	1.1971	0.55211	1.3963	1.0661	1.528	1.4389	0.71884	2.5385	1.2399	1.561	1.342	0.45664	0.53397	1.8443	1.6045	1.8716	1.197	1.4139	0.43438	1.2243	0.38338	1.0856	0.28049	0.14709	0.57655	0.9492	1.9166	-0.011679	1.6491	3.0719	0.823	-0.68821	1.825
0.36926	2.9938	0.74259	1.7778	2.9723	0.92202	0.68214	2.1273	1.3842	1.5835	2.1169	1.8556	1.9404	2.7233	3.1574	1.9502	0.93797	1.4913	2.9899	2.3021	1.8456	2.3454	2.6895	1.0766	1.3398	1.6735	3.214	0.13125	0.88014	0.52231	1.7121	1.87	1.973	1.738	1.1457	1.3333	1.1918	2.7894	3.0768	2.2292	1.1365	0.91072	-0.0031693	1.4114	2.0129	2.3523	0.6588	1.1463	0.70218	2.0891
-3.1957	-1.6746	-2.6005	-2.6312	-3.0492	-2.6593	-3.2067	-3.51	-2.1062	-2.6624	-4.372	-2.437	-3.0796	-1.3547	-4.5498	-2.0713	-5.0078	-3.7051	-2.3393	-3.4418	-2.3602	-2.0924	-3.6357	-1.8712	-4.4244	-4.0374	-2.9948	-3.0469	-4.2761	-4.2076	-3.5888	-3.2929	-2.5202	-2.5949	-3.1009	-2.3497	-2.7438	-3.1088	-3.5815	-3.3616	-5.1598	-3.5647	-3.1298	-3.5015	-3.7693	-3.2636	-2.7614	-2.3854	-3.1827	-3.1302
-11.707	-10.574	-8.2955	-8.7218	-9.3586	-10.177	-10.53	-10.304	-12.279	-9.3694	-9.8514	-10.147	-9.824	-11.749	-8.656	-10.193	-10.923	-9.292	-10.813	-9.7782	-11.827	-10.855	-10.985	-11.471	-11.196	-10.056	-10.195	-9.6813	-9.7847	-9.0929	-10.898	-9.4646	-10.553	-9.709	-8.7223	-10.15	-10.302	-10.773	-9.9993	-10.365	-9.1471	-11.002	-10.558	-9.4785	-11.325	-10.612	-10.606	-10.114	-9.3759	-11.404
3.1852	2.3488	1.5629	2.0429	1.8025	1.3718	-0.48435	3.2452	2.1267	2.0173	2.0997	1.5879	1.1942	1.1535	1.075	2.0138	2.7197	2.3224	1.1795	0.44322	0.41044	1.6395	1.297	0.2485	1.248	2.6148	1.666	2.2302	2.9334	1.4092	1.3464	1.9093	0.79384	1.7257	2.7479	1.5785	1.6859	0.6118	0.78866	0.76681	1.3844	0.30397	3.399	1.498	0.061242	-0.66788	2.267	1.7598	-0.19211	2.334
-2.0734	-0.25614	-1.0287	-0.72535	-0.70514	-1.363	-0.14137	-1.8343	-2.2569	-1.0531	-1.3914	-0.12942	-1.1028	-2.1762	-1.8045	-1.604	-1.1807	-2.3021	-3.4477	-1.9303	-2.8481	-1.7687	-1.2179	-1.5321	-1.6253	-1.3248	-1.5993	0.096348	-0.095105	-1.5274	-1.3893	-1.1537	-1.3344	-1.4921	-0.13534	-2.8293	-0.142	-1.6463	-0.60925	-1.1741	-1.2764	-1.4496	-2.4094	-1.5923	-0.34183	-0.30182	-1.083	-2.6475	-1.587	-2.5762
-21.541	-22.338	-23.061	-21.455	-23.265	-20.942	-22.7	-22.692	-20.657	-20.713	-22.014	-22.161	-22.412	-21.65	-20.036	-23.056	-21.143	-20.991	-21.274	-23.772	-21.197	-22.635	-22.685	-22.098	-21.561	-23.98	-22.452	-22.053	-22.291	-22.873	-22.124	-23.087	-21.286	-23.2	-22.233	-21.781	-23.025	-21.639	-22.242	-22.534	-22.673	-22.099	-21.295	-22.59	-21.964	-21.248	-21.28	-22.022	-21.785	-20.956
-21.448	-20.374	-20.973	-20.261	-19.297	-21.607	-19.868	-20.101	-21.515	-21.031	-19.971	-21.489	-20.989	-20.517	-20.464	-21.24	-21.179	-21.711	-21.148	-20.593	-20.2	-20.784	-20.249	-21.213	-20.429	-19.687	-21.274	-21.342	-21.647	-20.668	-20.763	-20.56	-23.275	-21.367	-21.098	-20.078	-21.194	-20.534	-18.14	-20.965	-21.787	-21.023	-21.745	-20.939	-20.376	-21.659	-21.106	-20.31	-20.355	-21.196
-12.844	-12.397	-13.195	-12.668	-13.69	-13.797	-13.096	-12.715	-14.011	-12.192	-11.987	-15.06	-13.607	-12.926	-12.408	-13.806	-12.176	-14.119	-13.22	-13.228	-12.731	-12.087	-13.41	-13.334	-13.116	-13.553	-14.119	-12.337	-14.177	-16.537	-12.984	-13.175	-12.671	-12.091	-11.782	-13.927	-12.941	-13.373	-12.484	-12.094	-12.012	-13.252	-13.117	-13.574	-14.45	-13.194	-12.239	-14.71	-14.024	-11.473
-14.644	-14.483	-14.178	-15.966	-15.191	-15.188	-13.435	-14.038	-14.706	-16.412	-13.965	-12.903	-15.175	-13.665	-14.803	-13.765	-13.58	-14.544	-15.672	-14.709	-14.477	-15.119	-15.909	-15.057	-12.759	-15.567	-13.682	-14.046	-14.888	-15.164	-14.943	-15.929	-14.633	-15.519	-14.18	-14.542	-15.942	-13.938	-13.4	-14.767	-14.694	-15.89	-12.958	-14.468	-13.936	-13.95	-15.211	-15.135	-14.31	-13.164
-12.08	-10.936	-8.8507	-10.569	-10.912	-12.399	-11.937	-13.009	-11.395	-12.05	-11.036	-12.779	-10.588	-13.342	-12.273	-11.672	-12.465	-10.69	-12.577	-11.76	-10.841	-10.139	-10.857	-11.666	-12.448	-11.52	-11.639	-10.694	-9.6141	-12.644	-11.992	-12.061	-12.192	-11.202	-12.976	-12.154	-10.314	-11.832	-9.9607	-10.57	-12.789	-12.54	-11.805	-10.659	-11.473	-11.282	-11.04	-10.294	-12.39	-10.887
-0.83061	0.26595	1.9985	0.12067	-0.49024	1.7918	0.81848	0.69394	1.1853	0.58806	-1.807	0.3304	1.9192	-0.12782	1.8554	0.60753	0.05969	0.50711	0.62442	1.9165	1.2485	0.48635	0.00031627	-0.53088	-0.26983	-0.59077	-0.54186	-0.20629	-0.024597	1.8429	-0.69767	-0.10317	0.34006	-1.3905	-0.73511	0.27766	0.24538	1.5262	-0.53159	0.97245	0.81883	0.88994	-1.4506	-0.3186	0.026384	-0.075025	0.70877	0.70734	2.4763	1.0434
0.20484	0.98207	-1.1142	-0.32862	0.45437	-1.4307	-1.3916	-0.78372	-1.8149	-2.0591e-06	-1.0838	-0.18307	1.5029	-1.2654	-0.81437	-1.159	-0.59605	0.21612	-0.92188	-1.4886	-0.82594	0.14272	-2.4543	-0.14523	-1.0975	0.34046	-1.5588	-1.2523	0.34687	-1.5429	0.07696	-0.55146	-0.98697	-1.6327	0.19343	-0.47973	1.1452	-1.549	-0.5082	-1.1063	-0.31462	-1.5181	-0.65499	-0.84154	-1.5716	-0.96384	-0.37999	-0.55536	-0.7889	-3.1136
-0.2567	1.1	1.266	1.1023	-0.26739	-1.9622	0.85123	0.84316	-0.14585	0.73245	-0.8307	1.63	2.4852	0.087733	-1.3724	0.49038	-0.14517	-0.66275	0.97665	-0.99447	1.9343	-0.37026	0.57859	-0.10367	0.90512	0.23465	0.47754	0.24111	1.6294	0.034014	0.37357	1.0148	1.1099	-1.4503	0.67286	1.4577	-0.048011	-1.3399	-0.2574	-0.32729	0.10639	0.42421	-0.3991	-0.89042	1.3576	-0.58419	0.34706	0.85331	-0.035257	-0.57945
5.2185	3.1524	4.4811	4.0963	5.2249	4.136	5.5584	4.4405	5.1944	4.5825	3.8838	4.1976	4.6322	5.9387	5.0636	5.5615	5.9099	3.7713	4.1409	5.2116	5.0278	5.392	5.0531	6.8348	4.4922	3.8398	5.8228	3.571	4.2721	3.7616	3.4353	5.9721	5.1611	4.7141	5.7528	6.9418	5.9214	4.4873	5.0028	5.4989	6.6993	5.2339	6.0739	6.1384	4.8496	5.1184	4.5481	6.7985	5.09	4.1072
3.0514	5.5499	5.6907	4.6595	4.9591	3.9219	3.998	6.2604	4.0092	3.7032	4.9305	4.4425	3.9768	6.3004	5.8773	4.7983	5.1941	6.0507	4.6467	5.5535	3.5332	4.1703	5.1915	5.0621	2.3324	4.1465	4.6952	4.0685	4.2074	5.0956	3.8419	5.9469	4.64	5.7711	3.7457	3.5827	4.3194	4.9845	3.0637	4.0033	4.5145	4.535	4.6398	5.0173	5.001	5.3715	6.4768	4.322	4.972	3.4534
-12.04	-8.4748	-10.597	-10.981	-12.221	-10.498	-10.341	-11.257	-11.339	-8.9238	-10.713	-9.0541	-10.985	-9.9622	-12.087	-9.8637	-10.993	-10.672	-10.994	-11.188	-12.162	-12.263	-11.718	-11.395	-11.16	-11.11	-12.496	-12.369	-9.8387	-9.5466	-10.857	-10.082	-11.139	-11.689	-9.5251	-9.4661	-10.701	-9.928	-10.385	-12.924	-9.5773	-9.4622	-10.305	-11.147	-11.491	-12.239	-11.41	-10.546	-10.869	-10.839
-0.77762	-1.3089	-1.7893	0.4559	-1.5768	-0.48292	-3.0368	0.24825	-1.8254	-1.6542	-1.1239	-1.1505	-1.7381	-0.67037	-2.1763	-0.19853	-0.6715	-1.494	-0.61777	-1.1311	-1.7583	-1.9346	0.28355	-0.95252	-2.3043	-1.4344	-1.0374	-2.8902	-1.0662	-2.1348	-1.9673	-0.47652	-1.6797	-1.7188	-1.1735	-0.87636	-1.8991	-1.5834	-1.9415	-2.1945	-0.50976	-3.0843	-1.4818	-2.252	-2.6009	-2.3237	-1.8271	-1.1024	-0.19966	-2.1535
-2.1563	-1.1143	-3.1614	-2.9944	-3.1005	-1.9013	-2.6351	-1.8777	-2.1435	-3.2805	-2.5943	-4.6022	-3.0074	-3.3008	-1.7242	-3.549	-2.3483	-2.0857	-2.8029	-2.8167	-2.2937	-2.2227	-3.7676	-2.556	-3.4692	-2.5026	-3.0939	-2.3296	-3.5794	-2.901	-1.628	-2.8068	-1.9589	-3.41	-2.3437	-1.6226	-3.6736	-3.6825	-3.0507	-2.497	-1.9792	-3.7765	-4.0294	-3.0347	-2.6376	-2.7628	-2.9342	-3.5725	-3.2305	-2.9485
-0.64042	0.28909	0.17015	-1.0854	0.35532	-0.16388	0.31331	-0.71686	-1.7301	-0.94591	0.23881	0.17456	-1.3881	-0.73268	-1.9131	-0.43287	-0.20246	0.40671	-0.52151	1.4861	0.43775	1.0895	-0.42802	-0.96188	-0.25609	-0.81098	-0.65546	-0.56544	-0.42585	-0.32197	0.45581	-0.31844	-0.75545	-0.98882	-1.036	1.1998	-0.87632	0.13682	-0.29019	0.76529	0.41039	0.41833	-0.13466	-1.1663	-0.3784	-1.2702	0.2094	0.64827	-2.4716	1.5317
-9.1213	-10.78	-7.7688	-8.7935	-9.9436	-8.5536	-8.2715	-9.4085	-9.2985	-7.6682	-9.1684	-10.34	-10.817	-10.006	-8.4116	-9.0863	-8.7618	-9.8565	-10.262	-9.2781	-9.5321	-9.3058	-9.1521	-8.3655	-9.8861	-7.529	-8.1265	-8.683	-8.708	-8.4235	-8.8261	-7.4029	-9.4231	-7.8493	-9.3524	-8.8276	-8.8472	-9.3304	-9.3245	-9.351	-9.3711	-8.3335	-10.051	-8.3779	-8.6952	-8.0242	-8.4804	-8.7826	-6.8826	-9.6329
0.22878	-1.1052	-1.1574	0.096596	-0.62998	-0.29402	0.83335	1.3099	-1.2507	-1.2826	0.57836	0.19885	0.082902	0.5493	-0.3335	-0.83882	0.45252	-0.091544	-0.014053	-0.045352	1.3547	0.22104	0.80879	-0.86297	0.12078	0.95482	0.48458	-0.50145	-0.86126	-1.0989	-1.2787	-0.42768	1.4231	0.042847	-0.20386	0.43349	0.5876	-0.16532	0.42401	-0.44747	-0.23264	0.57728	-0.69266	-1.1681	-1.268	0.3086	-0.02375	-1.3518	-0.12298	-0.89759
-0.27107	0.15842	1.5251	0.99298	1.4599	0.2993	0.71537	1.6222	2.5979	2.5044	0.85355	1.1351	1.6426	0.74503	1.0842	0.27123	1.1493	0.28498	2.1994	3.1296	0.96379	0.8082	-0.64649	1.0018	1.7628	2.3297	0.87643	0.29488	1.4616	1.9772	-1.1643	2.6011	0.14038	0.98854	1.3567	0.80498	0.89919	0.45662	0.71903	1.794	-0.068224	1.1431	1.2255	1.4759	0.72618	0.36683	0.95522	1.8474	1.7001	0.80003
3.2569	4.6617	4.5181	4.3886	4.1583	4.9943	5.9796	2.3424	3.9848	4.9023	5.3908	4.963	5.5105	5.0914	4.4025	4.6695	4.6481	4.4882	5.6126	3.6171	3.8391	3.7293	4.8268	4.0092	4.2535	4.1046	4.6176	3.461	4.4625	4.0088	4.7374	4.0426	5.2285	5.3785	4.7243	4.776	6.3776	5.4662	3.6444	4.9239	4.6399	5.1903	4.3749	4.8196	4.071	4.3315	4.5909	3.3379	2.9439	3.2734
-1.3812	-2.3598	-0.82297	-1.4657	-1.5638	-1.5622	-1.9547	-1.6447	-0.18982	-1.3432	-0.71435	-0.12043	-0.00715	-1.0465	-1.7502	-1.4245	-0.44008	-1.2667	-0.91434	-2.7192	-1.8925	-0.94258	-1.0834	-1.0627	-1.0081	-2.0035	-1.338	-1.6121	-0.82884	-2.7225	-0.17914	-1.1757	-1.1268	-0.37615	-2.21	-1.0693	-3.4575	-0.70588	-0.43029	-2.4573	-2.2124	-2.7289	-0.68473	-1.2884	-0.22623	-0.54544	-1.3609	-2.2274	-1.0363	-2.0851
0.47921	-1.8533	-2.7911	-1.5236	-2.0801	-1.4254	0.0014894	-0.76815	-0.94348	-1.4264	-0.94943	-1.9575	-0.79969	-0.83258	-3.5705	-2.2872	-2.2751	0.16029	-0.083796	-0.75753	-0.1932	-2.3458	-1.9562	-1.0603	-1.1164	-0.50774	-1.3129	-1.256	-0.32049	-1.2287	-0.28866	0.17986	-1.2799	-2.329	-1.7912	-1.3643	-2.039	-0.75429	-1.7133	-0.51955	-0.23827	-1.7087	-2.6675	-1.5978	-0.90889	-1.6846	-0.21322	0.40177	-0.9979	-1.8563
0.36922	1.9646	1.1224	2.8527	2.5033	0.3784	1.4514	0.81726	0.67489	1.4409	0.74077	0.34968	2.1602	3.3964	0.093887	0.18143	1.7924	0.87612	1.9848	2.1475	1.6488	1.8458	2.5472	3.615	1.2487	2.3568	1.6937	2.554	2.3721	2.2791	2.5326	1.8584	1.8944	0.6518	1.8562	1.3461	-0.23741	1.0532	1.7252	1.4008	3.0394	1.9508	1.554	0.51938	2.9447	2.4022	1.0265	2.7115	3.7062	0.50718
0.2786	-0.65417	-0.48009	0.63262	-0.64954	-0.6219	0.76992	0.70019	0.13437	0.23614	-0.82481	-0.81119	-0.97155	0.14665	0.19362	0.5337	-0.77793	0.9288	1.9382	-1.2856	-0.66438	0.69561	0.57082	0.4824	0.52279	-0.38274	-0.2726	-1.2734	-0.10808	-1.08	-0.82503	-0.8942	-0.71241	0.63638	0.93292	-0.65963	1.4339	0.52902	1.7047	-0.44848	-0.20084	-0.5142	0.73344	-1.7812	-1.3462	0.2564	0.24955	1.6861	-0.75849	-1.2899
0.10821	0.54542	1.3741	0.0062959	-0.20804	0.046624	0.18501	-0.19803	0.15631	1.1675	0.54506	0.23296	0.27785	-0.85383	-0.53125	1.0336	-1.5032	0.10186	-0.93519	0.11233	1.1626	-0.74809	0.21871	-0.30033	0.2597	0.42473	-1.6861	1.4106	0.25663	0.57975	1.8441	-0.38363	1.5948	-0.086541	1.118	-2.4141	-0.3121	0.11798	1.3039	0.62368	0.45061	-1.1057	0.27133	-1.3984	2.1773	-0.65457	0.24105	0.74032	0.76267	-1.9211
1.0708	2.5957	1.3683	3.0736	0.73706	1.705	1.6586	2.6882	0.22852	2.9099	2.2708	1.4932	3.3587	2.2901	0.75384	1.0589	1.556	2.6988	1.9961	1.5291	2.1094	0.37021	0.8526	2.4362	2.1802	1.6715	3.4429	1.0486	1.8657	3.5227	1.7776	2.0873	2.0448	2.3492	1.9752	0.50602	1.0296	2.9447	1.1657	2.7504	2.7395	3.0211	1.3951	1.4023	1.0115	2.0944	1.5124	1.8608	1.8321	0.40388
-12.193	-10.773	-10.622	-11.761	-9.7545	-10.255	-10.161	-10.813	-10.921	-10.542	-10.938	-10.407	-11.073	-10.199	-10.661	-11.087	-9.0751	-10.838	-9.7788	-10.736	-12.014	-11.102	-11.119	-11.01	-9.9226	-9.7929	-11.169	-10.612	-11.136	-8.8888	-11.051	-11.283	-12.641	-9.1796	-9.228	-12.635	-12.257	-11.153	-11.225	-9.2931	-11.03	-10.536	-11.776	-11.015	-10.646	-10.713	-9.4351	-10.392	-10.032	-12.152
-9.8662	-11.25	-9.8835	-9.5573	-9.2476	-9.6786	-9.3138	-10.66	-9.6598	-11.027	-8.8917	-9.5443	-10.152	-10.49	-10.703	-11.368	-9.7224	-9.306	-9.3781	-9.3883	-8.8238	-11.314	-9.302	-13.328	-9.1444	-11.024	-10.494	-10.423	-10.845	-9.1413	-9.341	-10.163	-10.543	-10.414	-10.77	-9.249	-9.884	-9.8152	-9.2134	-10.872	-10.605	-11.526	-9.3661	-8.3731	-10.655	-9.4557	-8.8469	-8.9182	-12.33	-11.562
-16.134	-15.565	-14.214	-15.323	-14.372	-14.413	-14.26	-13.614	-15.436	-14.242	-13.848	-15.498	-15.851	-14.608	-15.609	-14.147	-15.085	-14.971	-14.874	-14.838	-14.469	-14.574	-15.32	-13.155	-14.191	-15.163	-14.199	-15.882	-13.228	-14.763	-14.319	-16.102	-14.116	-14.258	-14.891	-13.804	-16.513	-14.725	-15.476	-14.052	-15.968	-16.114	-15.002	-13.997	-15.729	-14.285	-14.023	-14.493	-13.772	-14.143
-2.787	-2.646	-2.5592	-1.7918	-2.5297	-3.1954	-3.7653	-0.42824	-1.463	-0.51857	-2.6073	-3.4364	-1.4314	-2.6175	-1.8613	-3.3824	-2.5394	-2.5831	-1.4515	-2.5088	-3.9845	-3.2804	-1.5949	-2.2492	-2.1355	-2.0627	-1.8396	-3.335	-3.0748	-3.4222	-3.1	-0.94099	-2.4729	-2.4881	-3.4511	-1.1179	-2.1056	-2.3208	-3.8649	-3.8005	-2.4768	-2.4534	-2.5769	-3.0682	-4.1312	-2.8973	-3.3662	-3.2965	-3.1256	-1.565
-4.3788	-2.2192	-3.4357	-3.2377	-4.5118	-3.4701	-2.9549	-2.582	-5.0003	-4.0278	-4.6868	-4.9321	-4.2723	-4.1771	-2.4616	-3.6737	-4.9195	-5.3002	-5.2936	-4.4999	-3.2759	-3.9299	-3.1741	-4.0579	-4.1586	-2.0662	-4.6394	-3.7036	-3.0052	-4.1382	-2.4377	-4.1876	-4.2337	-4.9488	-3.5615	-3.4342	-5.0417	-3.9954	-4.4742	-2.4312	-4.8351	-4.9373	-3.5102	-3.8728	-3.7282	-2.7154	-3.5881	-3.8883	-2.8449	-3.7814
-4.3964	-2.6839	-6.9406	-2.362	-4.6932	-5.5087	-3.2006	-4.5706	-3.1069	-3.2506	-4.3685	-3.7921	-3.8432	-5.2734	-3.3799	-4.9852	-4.8658	-4.1187	-2.8871	-5.0465	-4.2642	-3.986	-4.3536	-4.0784	-5.2493	-4.9427	-4.0962	-4.2387	-4.8424	-5.0306	-3.0165	-4.1528	-5.3373	-5.4237	-4.6884	-4.166	-4.7392	-6.6869	-3.3173	-4.2924	-5.0695	-4.6515	-4.6601	-6.1333	-5.8244	-4.9036	-2.3714	-3.164	-5.3071	-5.8559
-9.5996	-12.913	-14.057	-13.615	-14.071	-11.91	-11.975	-13.936	-13.434	-13.052	-13.554	-14.14	-12.421	-12.724	-12.499	-12.044	-13.86	-12.821	-12.902	-11.886	-12.803	-10.511	-13.244	-12.911	-13.291	-13.894	-10.135	-12.696	-13.581	-11.651	-12.602	-13.048	-12.801	-11.19	-11.26	-11.746	-14.241	-12.231	-13.254	-12.362	-12.958	-12.204	-12.772	-13.147	-12.579	-11.72	-11.661	-12.518	-12.584	-13.164
-4.0931	-3.5228	-5.1474	-3.9523	-4.9099	-4.9709	-4.8247	-3.808	-4.1828	-3.7786	-3.6235	-4.6455	-2.9902	-5.2124	-4.988	-3.6467	-5.1131	-4.0533	-1.9646	-3.2882	-3.7981	-4.2944	-3.776	-3.7204	-3.1955	-3.7159	-3.3288	-4.4506	-2.214	-2.887	-4.9076	-4.5793	-1.8661	-2.7957	-2.4526	-2.9624	-3.358	-5.0656	-2.7664	-3.4744	-3.532	-3.1034	-3.2775	-3.3898	-2.8565	-4.7275	-1.6719	-4.6126	-3.5532	-3.6369
-8.5472	-9.6519	-7.7892	-9.405	-9.7753	-9.2319	-9.6547	-10.254	-8.0325	-10.559	-9.8294	-10.06	-8.489	-9.8429	-10.424	-9.3728	-9.0079	-9.5089	-9.9802	-7.9726	-9.8919	-9.3795	-10.976	-9.5879	-10.539	-8.7865	-9.4306	-9.7138	-8.7712	-9.8937	-10.895	-10.237	-11.131	-9.8346	-9.1891	-9.4514	-8.996	-8.9159	-10.713	-9.4877	-6.9582	-10.682	-9.3548	-8.4369	-9.0888	-10.589	-8.5572	-8.093	-8.6553	-7.55
-7.0757	-6.1689	-7.0922	-7.1067	-5.7649	-5.7478	-6.5089	-4.9699	-6.2359	-7.2883	-5.5869	-5.8864	-5.9655	-7.8517	-7.5211	-4.8329	-6.6521	-6.2531	-6.2101	-6.0923	-6.3789	-5.165	-4.7232	-5.2628	-8.3213	-4.7182	-7.2249	-5.3138	-6.2255	-5.7255	-7.3271	-6.8134	-6.2871	-5.3561	-5.5983	-5.7373	-6.8538	-5.9643	-7.0604	-6.9624	-3.9802	-6.3119	-7.2024	-6.1475	-6.4222	-5.5675	-6.5786	-6.266	-6.9192	-7.6867
-12.693	-12.108	-13.351	-14.041	-13.594	-13.851	-13.567	-13.319	-11.241	-11.559	-13.74	-12.769	-13.644	-12.865	-11.476	-13.589	-13.579	-13.258	-12.835	-12.541	-12.892	-12.252	-11.966	-12.068	-13.332	-12.515	-12.88	-14.024	-12.107	-14.513	-12.401	-13.919	-12.315	-14.926	-14.841	-12.585	-13.731	-12.622	-11.869	-13.921	-12.988	-12.072	-15.146	-10.849	-12.854	-13.743	-12.428	-14.391	-11.68	-12.983
-0.47188	-0.090735	-0.46891	-1.7662	-0.41379	-0.040742	-2.1257	-1.6969	-0.59524	-0.49533	-1.2648	0.0025278	-0.6655	-0.50815	-1.1559	-0.16131	-1.5608	-0.16931	0.16914	-0.23534	-0.95423	-0.52145	-1.3772	-0.2911	-0.9515	0.68515	-1.3223	-0.62779	-1.7736	-0.76296	-1.3793	-1.5038	-1.9716	-1.6666	-1.0602	-1.4142	-0.51938	0.84222	-1.4405	-1.6544	-0.27432	-0.69034	-1.3544	-1.0667	-0.089271	-2.8474	0.040559	0.72234	0.32442	-2.0103
1.4076	0.29398	2.0205	-0.10208	0.99334	2.5735	0.37259	1.2037	1.5935	0.40489	1.515	1.7551	1.3186	2.8675	-0.20688	1.8469	2.2837	1.3689	1.5088	0.72535	0.91656	1.9366	1.0585	1.0415	0.82542	2.9795	1.2966	0.44629	1.2338	1.6435	1.8721	1.0672	1.7071	2.2803	1.3632	-0.80423	1.3494	0.42203	0.64292	1.293	1.6783	1.7287	1.3441	0.031272	1.4369	1.0836	2.3008	0.78629	1.5715	2.3547
2.1131	2.3115	1.1193	2.2935	1.792	2.5309	1.1109	2.8536	1.3477	0.30002	3.2201	2.2339	1.6684	0.99783	4.2863	0.092211	1.1782	2.7461	1.2832	0.072486	2.4995	1.9942	2.1474	3.4803	1.8446	1.7997	0.49999	2.4862	1.2485	0.5212	0.96612	1.4205	2.3208	1.1132	3.4307	0.79788	2.0692	2.2649	0.015594	0.21934	0.07454	3.2113	1.2321	2.8055	1.291	1.7208	2.6507	1.151	0.44683	-0.17688
-16.363	-14.497	-14.764	-14.213	-12.798	-14.135	-14.991	-14.396	-13.26	-14.399	-15.3	-14.319	-14.336	-14.935	-14.647	-13.295	-13.768	-14.329	-14.899	-15.061	-15.208	-13.524	-13.09	-13.208	-14.099	-14.954	-14.056	-15.342	-15.451	-13.851	-13.807	-14.348	-14.699	-15.877	-14.91	-14.725	-14.9	-15.412	-14.981	-15.15	-14.146	-14.806	-13.351	-15.411	-14.453	-15.676	-13.615	-12.829	-14.376	-15.504
2.8107	2.5762	1.7278	1.425	0.56234	2.6745	2.0368	1.288	2.3145	2.6191	1.4219	1.5661	2.828	2.727	2.2677	0.5975	1.2694	1.2027	1.944	2.0566	0.10607	1.8774	1.1692	2.1246	1.5145	1.8941	1.6797	1.7742	2.9521	2.0376	3.1385	1.6755	1.9704	2.9512	1.6402	2.6881	0.39253	-0.034893	1.6022	0.065897	2.2623	0.4333	1.3529	1.2379	1.6032	2.0687	2.0518	-0.11594	1.56	2.9812
-9.5661	-9.8965	-10.993	-10.568	-9.6114	-8.9996	-10.374	-9.953	-10.713	-10.043	-9.7089	-10.198	-8.7298	-8.695	-9.6689	-9.62	-9.8247	-11.393	-10.765	-8.4149	-11.139	-10.463	-9.5924	-9.0857	-9.2728	-9.9493	-10.286	-10.891	-10.545	-10.017	-10.98	-8.9235	-11.601	-8.7882	-10.535	-9.0942	-9.6295	-9.2108	-9.2783	-10.028	-11.071	-11.825	-9.4116	-10.134	-11.202	-10.585	-10.643	-10.99	-10.461	-9.3726
-4.8637	-3.9529	-4.4595	-3.4685	-5.7583	-4.9425	-5.3611	-5.5133	-5.154	-4.7174	-4.6474	-4.4847	-4.608	-4.2356	-4.3686	-3.5209	-5.3511	-4.4197	-4.257	-5.4547	-3.8332	-2.5467	-4.1387	-3.4281	-6.6697	-4.3748	-4.7056	-4.7034	-5.4283	-4.5107	-6.0906	-4.9677	-3.6451	-3.5242	-4.3621	-5.8778	-4.9882	-3.2873	-7.2697	-5.1684	-3.2463	-4.3507	-6.3543	-3.9513	-4.198	-4.4639	-4.0948	-4.7556	-4.5918	-4.6186
-14.538	-13.109	-12.728	-11.963	-12.63	-11.091	-11.542	-15.651	-11.645	-12.354	-13.668	-13.416	-13.098	-13.385	-12.19	-12.884	-12.346	-12.452	-13.7	-13.553	-12.073	-14.263	-14.593	-13.841	-13.622	-12.153	-12.399	-13.125	-13.746	-14.303	-12.64	-13.129	-14.051	-11.974	-14.334	-11.816	-12.707	-13.086	-12.22	-12.903	-12.742	-13.354	-12.05	-12.194	-12.836	-14.008	-12.325	-11.149	-11.037	-13.637
9.0146	8.3233	8.725	9.0594	7.0275	9.1869	9.3586	8.9331	9.0968	8.8127	9.3252	7.2255	9.0371	8.579	7.6574	7.7881	6.9684	7.2389	7.6786	9.6752	9.6334	9.3777	8.7331	6.9137	8.5414	7.9616	8.5325	7.6756	8.0949	8.2272	8.8592	9.1575	7.4083	9.4288	7.6839	6.1996	8.045	7.5524	8.0062	10.483	8.9158	6.6032	10.022	9.682	8.2579	7.1093	7.9736	9.1906	8.19	8.2292
-12.553	-11.271	-14.084	-14.359	-12.601	-11.581	-12.518	-12.877	-11.548	-12.077	-12.716	-12.831	-13.538	-11.669	-12.868	-12.682	-13.357	-13.304	-12.666	-13.368	-13.615	-12.487	-12.655	-11.553	-12.362	-11.563	-12.169	-11.8	-12.261	-12.657	-13.265	-13.641	-15.394	-12.937	-12.708	-12.287	-12.469	-15.687	-12.325	-12.273	-13.011	-11.15	-13.702	-13.825	-12.129	-10.779	-13.045	-14.534	-12.326	-12.521
-11.353	-10.385	-12.422	-12.524	-12.442	-10.984	-11.083	-12.629	-12.624	-12.422	-10.988	-11.959	-11.939	-12.293	-11.163	-10.911	-11.103	-11.765	-12.351	-12.267	-11.629	-11.282	-11.405	-11.14	-11.505	-12.406	-11.366	-11.383	-13.27	-10.998	-12.254	-11.402	-10.66	-12.294	-11.946	-12.161	-10.407	-10	-9.0942	-11.527	-11.472	-11.622	-11.819	-10.679	-10.171	-12.485	-12.29	-11.084	-11.478	-12.075
-19.876	-21.857	-21.613	-21.705	-21.359	-21.031	-20.44	-20.566	-20.64	-20.567	-20.112	-21.905	-21.72	-20.352	-21.785	-20.12	-20.431	-20.742	-21.69	-19.553	-18.919	-19.917	-19.392	-22.159	-20.426	-20.462	-20.603	-21.705	-21.266	-21.344	-20.748	-20.859	-21.296	-21.117	-21.507	-21.16	-20.801	-20.001	-20.656	-20.482	-20.264	-21.425	-20.599	-21.215	-21.217	-19.873	-21.659	-19.775	-20.836	-21.03
6.9071	6.359	7.0429	7.569	5.5456	7.4944	6.3208	7.0365	6.1712	5.6657	7.7973	7.537	6.1381	6.793	6.605	6.8932	5.7869	7.0724	7.119	7.6236	7.0884	6.9625	6.491	8.1184	6.5341	6.341	6.0573	8.464	6.8714	6.3132	6.186	6.0809	5.9314	6.0313	6.0391	7.3519	6.4514	6.5377	6.1073	6.2539	6.7253	6.5879	6.7204	6.2755	6.2656	6.3381	7.0971	5.5212	7.0036	6.3396
1.7414	1.7676	0.88329	-0.32307	1.5415	0.83537	0.40558	1.7989	-1.1882	-0.5347	1.1761	2.0122	0.28901	0.63319	1.3872	1.1351	1.8962	3.1704	1.2842	0.78044	2.2829	0.59091	0.59788	0.065348	0.05231	2.0489	0.81507	1.1351	0.93337	2.3376	1.1964	0.20091	1.0607	1.7689	1.9651	0.64814	1.0105	1.6868	2.1275	2.1815	2.4702	0.42022	1.7248	2.1598	0.76826	0.24297	-0.31205	1.6331	2.4066	1.8554
-2.6049	-4.2801	-4.7747	-2.5894	-2.6843	-4.8659	-4.3922	-3.1964	-3.5011	-3.2779	-1.9819	-4.127	-3.0727	-4.8903	-3.5314	-3.0562	-2.4326	-4.0883	-3.9875	-4.1175	-3.516	-2.7611	-2.9353	-4.4527	-5.1015	-3.6809	-4.0045	-3.7624	-4.2936	-2.7505	-4.3514	-1.9327	-1.4775	-4.5255	-2.1184	-4.8351	-3.5863	-3.542	-3.364	-5.3087	-1.8149	-3.5906	-4.3303	-4.0441	-2.6235	-3.8989	-3.1296	-1.7729	-5.2812	-2.5541
-0.71855	0.65957	-0.20309	-0.3883	-0.92525	0.16961	-0.49442	-2.2385	1.2254	-1.4444	-1.1697	2.2599	0.25432	-1.1419	-0.75738	-0.12756	1.2033	1.4428	1.0916	0.92996	0.28226	-0.82104	0.25746	0.60797	-1.6484	-0.50871	-0.56442	-0.51789	1.6194	1.2351	-0.93727	-0.24771	0.70899	0.59039	0.596	0.37023	0.70177	-0.59119	0.63168	-0.68024	-0.15113	0.50897	0.046474	-0.007187	-1.1811	1.1116	-0.37879	-0.62462	0.088306	-0.26747
-20.983	-20.678	-20.237	-19.668	-19.759	-21.178	-22.125	-20.17	-20.703	-21.897	-21.383	-22.831	-21.807	-20.41	-21.519	-21.652	-21.316	-21.451	-20.189	-19.143	-20.487	-22.291	-21.551	-22.159	-22.351	-21.621	-20.755	-22.088	-22.232	-20.699	-22.284	-20.781	-21.245	-20.103	-21.178	-19.316	-21.94	-20.97	-21.391	-20.687	-21.273	-21.257	-22.231	-19.757	-23.472	-19.748	-20.364	-21.223	-21.845	-20.373
-5.9316	-5.4758	-4.1775	-4.9187	-5.9342	-4.1069	-3.9945	-4.5066	-6.0492	-5.8711	-4.3758	-6.0237	-4.5783	-4.8268	-5.461	-5.1852	-5.0207	-4.2782	-5.6077	-5.6347	-4.6005	-5.3764	-5.3739	-4.1891	-2.8659	-4.5364	-4.5736	-7.3168	-6.0987	-5.2857	-4.9418	-4.3106	-5.2877	-4.7219	-5.3991	-4.9058	-6.8693	-4.7255	-3.8657	-4.3677	-4.6121	-6.142	-4.8175	-3.7475	-4.7242	-4.0342	-4.0234	-4.5035	-5.499	-6.3412
-0.16373	2.4921	2.2277	2.8585	2.9551	1.9542	1.7687	1.4713	1.0669	1.3635	2.5752	1.949	2.3988	1.7973	0.87736	0.20928	1.7555	0.42661	2.0784	1.894	2.7855	4.2994	3.3028	1.4695	2.0914	1.5468	3.3261	1.8526	0.70886	2.979	1.6889	3.0734	2.1251	1.5932	2.502	1.9835	1.2273	1.581	3.4068	2.2198	1.3265	2.439	1.4872	1.4665	0.60232	2.9676	0.74733	1.0786	1.1556	1.0476
-22.731	-22.202	-21.985	-20.754	-20.958	-22.044	-22.272	-21.005	-22.206	-23.911	-21.299	-21.802	-20.453	-20.542	-21.989	-20.424	-21.188	-22.347	-23.29	-22.133	-22.004	-20.591	-22.745	-21.98	-21.54	-21.434	-21.612	-22.072	-22.925	-23.647	-21.846	-23.404	-21.906	-22.524	-21.623	-23.543	-22.915	-22.16	-23.819	-21.803	-22.058	-21.102	-21.195	-22.859	-23.194	-21.897	-20.73	-21.197	-20.872	-22.19
-13.91	-15.49	-15.764	-16.266	-15.446	-15.109	-14.045	-15.85	-14.86	-14.928	-14.866	-14.422	-14.687	-16.211	-13.972	-14.399	-13.812	-14.59	-14.744	-14.774	-13.956	-13.393	-14.54	-16.043	-15.796	-13.983	-13.885	-14.344	-17.365	-14.67	-14.501	-13.757	-12.463	-15.547	-14.548	-14.274	-13.771	-13.391	-14.955	-14.737	-14.295	-14.304	-15.442	-14.944	-14.68	-14.923	-14.606	-14.896	-13.793	-14.329
-11.31	-10.237	-11.45	-12.73	-11.765	-10.148	-10.366	-11.095	-11.658	-11.985	-12.367	-10.046	-12.29	-12.29	-11.275	-10.328	-12.001	-12.119	-12.512	-11.212	-11.908	-11.311	-9.7932	-11.742	-10.761	-12.052	-12.012	-11.721	-12.804	-10.417	-13.722	-10.478	-11.491	-12.503	-10.637	-11.333	-12.359	-12.682	-10.557	-12.404	-10.059	-12.519	-11.272	-12.164	-12.37	-11.185	-10.88	-12.278	-11.882	-11.745
-1.5516	-2.1203	-1.3107	0.025045	-0.99367	-1.1424	0.4408	-3.467	-1.3699	-1.4175	-1.5305	-1.1652	-1.4176	0.58832	-1.3675	-2.5417	-2.0255	-1.4526	-2.6011	-0.52223	-1.744	-0.5444	-0.49879	0.26426	-1.701	-2.5093	-1.9535	-0.47007	-2.5147	-0.86844	-0.68539	-0.89364	-0.66605	0.49274	-0.2975	-2.4423	-2.3797	-1.1581	-0.54567	-1.836	-1.1463	-1.1999	-1.173	-1.1176	-1.2975	-1.8413	-0.35306	-1.6257	-2.778	-2.0321
-11.745	-10.84	-11.496	-11.252	-11.692	-11.691	-11.65	-9.4787	-13.157	-10.74	-10.476	-12.038	-12.116	-11.222	-11.119	-11.05	-10.995	-9.3455	-11.92	-12.569	-12.418	-11.987	-11.198	-11.29	-10.098	-11.012	-12.415	-11.494	-11.437	-11.982	-11.559	-10.861	-10.344	-12.519	-12.027	-12.078	-13.03	-11.42	-11.984	-11.417	-11.713	-11.178	-9.8423	-11.783	-10.117	-12.043	-10.862	-12.192	-11.749	-12.157
-12.609	-12.695	-12.482	-13.263	-14.457	-11.898	-13.205	-15.568	-12.161	-12.3	-13.912	-13.281	-13.066	-13.04	-14.872	-13.384	-12.697	-12.158	-13.666	-13.305	-12.408	-11.978	-13.005	-12.739	-13.726	-13.209	-13.614	-14.176	-14.695	-13.329	-13.997	-12.795	-14.434	-13.959	-13.203	-15.853	-14.209	-13.045	-13.644	-15.026	-12.151	-12.35	-12.179	-13.377	-11.673	-13.336	-13.402	-13.294	-12.582	-12.722
3.3958	3.6147	3.043	3.805	2.0748	2.7401	3.4081	2.6287	2.3947	2.9888	1.1111	3.2837	3.021	1.4606	1.2461	2.095	1.7602	2.1817	2.1084	2.7	1.343	2.1529	1.3089	1.5807	2.335	3.3735	1.8531	2.6963	1.5509	2.5106	2.8737	2.9825	1.7194	3.6887	2.4831	1.5853	2.7743	3.0245	3.3219	1.5891	2.7873	1.8752	3.0637	2.5961	1.8162	1.0722	0.57099	2.3611	2.7292	2.7977
5.4353	7.2374	8.7813	6.9831	5.8071	6.5754	7.1696	7.121	7.1156	6.8237	8.0848	5.6938	7.5413	7.2682	7.7885	6.5385	6.2142	6.9382	7.4559	6.9293	5.7731	6.4894	5.9472	6.1649	7.0306	6.5477	5.547	6.0676	6.9022	7.7035	5.1057	7.9799	6.8551	6.7438	8.0995	6.0396	5.1672	6.5966	5.7633	7.1468	6.3598	7.8138	6.6069	6.1723	5.3264	6.0805	6.7458	6.4612	7.6096	5.8989
-4.868	-5.2863	-8.9735	-6.1959	-7.0363	-6.6632	-5.4923	-6.2676	-7.1249	-5.6433	-4.8427	-6.1006	-6.9027	-5.9314	-6.4031	-6.0248	-6.9785	-7.5666	-5.7551	-6.4368	-7.5919	-6.7055	-4.4037	-7.5133	-5.54	-6.3473	-4.9658	-8.3264	-5.9158	-6.7389	-6.9697	-5.9537	-6.9639	-7.5632	-7.0466	-5.2057	-6.0213	-6.3079	-6.2661	-5.9625	-4.9968	-7.8238	-4.273	-6.6912	-4.8948	-7.2798	-6.8745	-6.8272	-6.4141	-5.638
-2.1029	-2.2686	-1.6115	-1.754	-1.7486	-1.3539	-1.6264	-1.5349	-2.3702	-0.5081	-3.0515	-3.3102	-2.3656	-0.45268	-1.7969	-2.4098	-3.137	-2.1717	-2.388	-1.1304	-2.6381	-1.3202	-1.5017	-1.5551	-1.7054	-1.7357	-1.6429	-0.56837	-2.0072	-1.7805	-2.1367	-1.2001	-2.3544	-3.9153	-2.6099	-1.1193	-1.5728	-0.75049	-1.5898	-1.1578	-1.8842	-1.3315	-2.2275	-1.2215	-2.3673	-1.3576	-1.4512	0.52586	-3.4249	-0.94199
2.2277	3.1283	2.3992	4.376	3.4449	3.0788	3.9459	2.3024	3.3925	2.7374	3.1911	3.5204	3.6963	2.3728	2.1611	3.0005	2.7511	2.3607	2.2155	1.3632	3.4193	3.9796	5.2062	3.2029	3.3838	3.0599	3.6383	3.0142	3.9547	3.4788	2.0585	2.7933	3.8397	3.7145	2.1937	2.2289	2.2691	3.6681	2.6258	2.3092	3.4139	2.1973	2.4459	4.1878	4.906	2.8572	3.3611	2.6354	4.1721	2.4637
-13.116	-10.118	-11.07	-12.012	-10.367	-10.889	-12.558	-8.5113	-10.989	-10.615	-11.171	-9.4908	-11.829	-12.135	-11.44	-10.439	-10.361	-10.939	-12.984	-10.489	-10.534	-10.113	-10.512	-9.951	-9.8597	-10.632	-10.845	-11.472	-12.131	-11.613	-11.403	-10.779	-11.737	-10.126	-10.359	-12.177	-9.4098	-9.9297	-11.197	-11.803	-9.0657	-11.151	-10.538	-11.224	-11.787	-11.491	-11.174	-12.292	-8.8841	-9.1044
-10.893	-12.647	-11.009	-9.6471	-12.661	-11.117	-10.357	-10.965	-10.644	-11.292	-12.529	-12.069	-12.382	-11.948	-10.925	-10.291	-11.555	-11.781	-11.4	-10.525	-12	-12.458	-11.279	-12.052	-11.389	-10.514	-12.316	-10.251	-9.4642	-12.517	-11.797	-10.686	-10.339	-11.302	-11.048	-10.699	-11.218	-10.641	-12.002	-13.749	-12.741	-11.481	-11.664	-12.361	-11.612	-11.911	-11.047	-10.53	-13.263	-11.133
0.37265	-2.7343	-2.6368	-0.38392	-0.59283	-3.7211	-1.5555	-2.2191	-1.8622	-0.52599	-2.4723	-1.0012	-0.30963	-1.994	-1.8372	-1.2552	-0.06159	-1.7204	-0.064167	-2.6734	-1.3599	-0.52924	-1.7884	-1.2666	-3.049	-0.31054	-2.5952	-2.9098	-2.387	-1.3692	0.64162	-2.0828	-2.5079	-1.7901	-2.3065	-0.31771	-0.96213	-1.0248	-3.0184	-2.3982	-0.27318	-2.7899	-0.69657	-1.4855	-1.3594	0.70054	-3.4061	-0.069797	-2.4705	-1.1901
-3.5235	-4.1305	-3.082	-3.5208	-3.4179	-4.4694	-4.5607	-1.0073	-2.9924	-4.2184	-3.8506	-3.4909	-4.6216	-2.8109	-5.1603	-2.745	-4.5114	-3.2191	-2.7633	-4.0164	-2.8087	-5.7105	-3.6083	-3.0093	-3.603	-4.1318	-3.1779	-3.837	-2.8266	-2.9202	-2.0385	-3.8272	-2.4152	-3.5351	-1.4703	-3.289	-3.1579	-3.4219	-4.1586	-3.0201	-2.0133	-4.1306	-3.7926	-3.5538	-2.8087	-3.3859	-3.3306	-4.5372	-4.4001	-3.7142
-9.721	-8.5675	-9.0758	-10.94	-7.836	-9.5265	-11.317	-10.465	-9.6205	-9.7062	-10.766	-9.2996	-9.9169	-9.4033	-8.9524	-9.5447	-7.5672	-9.1914	-8.2982	-10.867	-8.0814	-9.7155	-9.7858	-10.201	-8.8844	-8.8416	-9.3752	-10.862	-9.4806	-10.867	-9.472	-9.5888	-9.0473	-9.4993	-9.8338	-8.4368	-8.9857	-9.011	-7.6787	-7.8679	-10.019	-9.4892	-10.533	-7.9298	-10.014	-10.843	-9.8763	-10.084	-8.8902	-9.9934
0.14493	0.74836	2.3621	1.8304	2.176	1.1299	3.7007	2.0543	1.8002	2.5371	2.3732	1.1898	2.0285	0.71468	0.9048	1.2399	2.5958	2.4801	3.027	-0.61407	1.3573	1.4536	2.1732	1.1897	1.6613	2.0546	1.6928	0.12947	0.56128	1.5788	2.0354	3.3669	2.0638	1.2723	2.6213	2.386	2.8238	2.5218	0.71637	2.2053	0.51508	1.063	0.5991	-0.14558	1.9716	2.2062	1.2605	1.5374	2.1408	2.205
-8.8301	-9.2987	-9.7763	-10.288	-8.238	-9.4707	-9.3235	-9.256	-9.6349	-9.335	-9.171	-9.5568	-9.6056	-9.5167	-9.0496	-8.6159	-9.8576	-9.0412	-8.8624	-7.9882	-10.061	-8.9127	-8.8817	-9.0444	-8.457	-8.7094	-7.9789	-8.8416	-10.849	-8.8029	-10.287	-8.9423	-7.8934	-9.5817	-10.356	-9.5135	-8.7129	-10.591	-8.9113	-7.3806	-7.6821	-7.8979	-9.0545	-10.01	-6.5273	-9.2209	-9.3553	-8.3328	-9.0428	-10.742
0.67643	-0.36187	0.50427	-0.58015	-0.62694	-0.10075	0.077583	0.90659	0.59048	0.35364	0.96206	0.56211	-0.016156	-0.55103	0.70854	0.79846	0.39844	-0.36612	0.5487	-0.90074	0.56905	-0.76268	-0.19488	2.3491	-0.14492	1.169	-0.68423	0.85367	1.1356	0.79456	-0.81434	-0.49014	-0.24889	-1.0709	-1.0044	0.35949	0.77584	1.561	0.14394	0.96944	1.3225	-0.2243	1.5958	1.0271	0.12928	1.3061	1.1266	2.0037	0.7167	-0.57241
-2.9637	-3.2645	-4.3489	-3.288	-2.5577	-5.4109	-3.0994	-2.5985	-3.0823	-2.8888	-3.2724	-3.8188	-3.3996	-3.2969	-2.3591	-4.4902	-4.5617	-3.0828	-3.09	-5.0689	-4.0204	-2.4536	-3.5293	-3.4981	-2.5299	-3.115	-3.9688	-3.8859	-2.0948	-3.5598	-3.8557	-4.4469	-2.4984	-1.0655	-3.3576	-2.5433	-3.7557	-5.2721	-4.7451	-4.2737	-2.6714	-2.894	-2.8601	-2.0274	-1.1072	-4.1309	-1.6776	-4.3979	-2.7903	-3.4058
8.5249	7.0425	8.5215	8.1234	7.6855	7.108	6.6366	7.2596	8.5641	6.2212	7.7795	8.2592	9.3246	7.7483	7.2494	8.2249	9.7132	6.8159	7.7419	7.809	8.8084	8.2299	7.451	6.4991	9.8318	9.7734	7.7967	7.43	8.6378	7.741	7.7846	9.2383	8.3903	6.708	7.6463	6.174	7.3465	8.0257	7.3097	8.2174	7.3809	7.7041	8.1977	6.7506	7.7538	9.7147	7.109	8.4498	7.8047	8.3367
2.1118	1.6533	-0.95784	-0.27088	-0.077813	-0.27712	0.62786	-0.55444	-0.91186	-0.21643	-0.9343	0.12488	0.33086	-0.5135	1.1589	-0.77799	1.0625	-0.90741	0.86413	-1.3806	0.47082	-0.27276	-2.3399	-1.3346	-1.0926	-0.10896	-1.3186	0.45146	0.10181	0.147	-0.44726	0.10388	0.57693	0.13352	-0.75808	0.85949	0.41716	-0.83496	-0.99179	1.3564	0.47739	-1.0804	0.51925	0.34259	0.094801	0.33862	-0.56279	0.14719	-0.93532	-0.6179
-2.1977	-3.3689	-1.3605	-4.1794	-1.8501	-4.8892	-5.1801	-3.698	-2.4419	-2.9071	-3.029	-2.3409	-2.4286	-4.4615	-3.4522	-4.3987	-3.5618	-3.5304	-2.3686	-2.5208	-2.3651	-2.3855	-3.7938	-3.93	-2.3516	-3.3059	-2.6585	-2.9208	-3.5093	-3.6434	-3.368	-2.6528	-5.9529	-4.8224	-4.4448	-3.2556	-1.7904	-2.6086	-3.9981	-3.5889	-3.2693	-2.7396	-3.266	-2.9204	-3.2694	-3.7094	-3.9735	-3.0899	-4.0419	-3.5578
-9.5364	-8.1677	-10.607	-8.835	-9.8435	-10.265	-8.4345	-7.7362	-8.0881	-9.2416	-8.5784	-11.275	-8.3816	-9.3808	-10.086	-8.3805	-10.68	-8.4776	-10.095	-8.3097	-9.7039	-9.4667	-9.1259	-8.2542	-8.6292	-8.987	-9.291	-8.9897	-9.0643	-7.1522	-8.4012	-7.71	-7.208	-8.5406	-7.7338	-8.4047	-9.9782	-9.8635	-7.9489	-9.6041	-7.8973	-10.832	-8.385	-8.8775	-9.2414	-9.5063	-7.6875	-9.984	-10.417	-10.081
-6.564	-6.4351	-6.3059	-6.2764	-6.8911	-5.5469	-6.8305	-4.3161	-5.2967	-5.2403	-3.6364	-7.4224	-3.7753	-8.2386	-4.8677	-4.1044	-4.8073	-4.625	-6.1705	-7.2992	-6.049	-5.7849	-5.411	-7.3234	-6.0306	-6.3256	-5.8648	-6.4104	-5.1557	-4.9404	-5.152	-3.9901	-5.3758	-5.2471	-6.5461	-6.1586	-5.8954	-7.5493	-7.9097	-6.6586	-6.6243	-4.8368	-5.4739	-6.2267	-5.6802	-5.8067	-4.9526	-5.446	-4.5081	-5.7597
-9.5661	-10.642	-9.1978	-10.6	-8.2827	-9.0056	-9.2915	-9.3545	-8.9244	-9.3184	-7.4705	-9.8223	-9.8011	-10.062	-8.565	-9.1413	-8.4101	-9.7375	-10.594	-9.7584	-9.6878	-10.546	-9.8936	-10.377	-10.51	-9.294	-8.557	-10.973	-7.4053	-9.777	-10.223	-10.182	-9.08	-9.2862	-9.3451	-10.375	-10.424	-9.1466	-9.3378	-10.097	-9.0477	-8.1527	-10.368	-9.1175	-11.641	-10.347	-10.34	-8.2665	-8.3429	-9.5223
-7.661	-9.0508	-7.8649	-9.8538	-9.2293	-10.414	-10.588	-8.5881	-7.0711	-9.1582	-9.3813	-8.9076	-9.2874	-9.2149	-8.6411	-6.9254	-9.6023	-8.1172	-8.7071	-7.7902	-9.9527	-9.1682	-10.371	-9.4013	-8.4692	-9.1494	-8.9523	-8.5914	-8.2008	-8.7835	-10.769	-8.8951	-9.7144	-7.3689	-9.5199	-9.7784	-8.9781	-7.6269	-8.7929	-8.7382	-9.439	-10.662	-8.7924	-8.8161	-8.4717	-9.0722	-8.9013	-10.045	-9.2194	-8.9481
3.0816	2.6881	1.7064	3.9165	2.5734	3.247	4.273	2.6547	2.255	2.9767	3.1002	3.6345	2.8127	2.2578	2.2883	2.3286	3.9026	2.7107	2.2602	3.9573	1.4667	2.5161	2.9383	2.7274	2.9096	4.0561	2.2933	3.442	3.0593	4.2286	3.9463	3.6925	1.4151	3.4925	0.5993	2.9538	2.4812	2.1204	2.5782	3.6435	2.3572	2.9057	0.90623	1.8082	5.1982	2.4632	2.7667	2.3911	2.7585	3.6285
4.3292	4.2745	5.5491	5.1916	4.77	3.9503	5.0159	4.8054	3.9753	3.8443	4.4226	4.0792	3.825	3.3986	3.7144	4.011	3.3144	4.9841	3.2678	3.8044	5.1463	3.9774	4.0777	4.5726	4.2178	3.2413	5.8587	5.0012	4.5196	3.8036	5.293	3.9104	6.078	6.0544	4.8642	4.384	4.8789	3.314	5.4137	3.7351	4.5379	4.6817	3.5259	4.418	5.3752	3.7284	5.286	5.0366	4.6391	3.3933
-11.769	-11.954	-10.678	-10.747	-12.357	-11.24	-12.15	-10.412	-13.49	-12.976	-10.33	-10.915	-12.674	-10.913	-13.291	-11.542	-11.465	-12.143	-10.177	-10.475	-10.455	-11.264	-11.223	-11.633	-11.645	-12.844	-10.681	-11.316	-11.782	-9.8829	-10.254	-11.676	-10.853	-11.146	-12.38	-12.578	-11.316	-10.454	-12.689	-12.175	-13.305	-10.936	-12.051	-10.629	-10.93	-11.025	-11.901	-11.828	-11.288	-13.201
-14.597	-13.217	-14.557	-14.494	-16.533	-13.831	-14.389	-12.771	-14.872	-16.284	-14.954	-15.853	-14.93	-14.573	-13.265	-15.562	-13.82	-15.001	-13.771	-15.76	-13.444	-13.653	-13.564	-15.217	-15.037	-16.123	-15.607	-14.227	-13.912	-15.25	-14	-13.72	-16.641	-13.285	-14.469	-13.65	-15.378	-15.665	-16.385	-15.42	-13.325	-14.023	-14.499	-14.929	-13.92	-14.959	-15.631	-14.64	-14.233	-12.499
-2.2363	-2.8292	-3.5575	-3.302	-2.5216	-4.5905	-3.7461	-3.8961	-4.8341	-3.3144	-4.3559	-2.697	-3.9335	-4.1182	-0.63401	-1.839	-3.2281	-3.6127	-4.3777	-3.8596	-3.7041	-3.935	-3.484	-3.8415	-4.6053	-3.0962	-4.518	-3.4294	-1.7931	-2.3407	-3.9272	-2.9478	-3.0833	-2.6142	-2.0411	-1.6404	-3.9716	-4.5541	-5.0439	-1.8019	-4.2184	-3.672	-4.0436	-4.3162	-1.1667	-1.9367	-3.7335	-3.0145	-3.0219	-3.9826
-8.6664	-8.0671	-7.8949	-6.5353	-6.9331	-8.3443	-7.8535	-7.7005	-8.7018	-7.5087	-7.7689	-8.5231	-7.7805	-7.5332	-7.4594	-8.0002	-6.6023	-7.9462	-7.5531	-7.591	-6.0338	-7.1352	-6.7911	-6.2062	-7.0047	-6.0216	-8.4659	-7.6487	-7.4182	-6.6778	-7.276	-8.2709	-8.203	-7.2427	-6.1184	-7.5104	-6.9195	-7.9278	-7.6909	-7.0444	-7.436	-8.4833	-7.6119	-6.6011	-7.312	-8.2993	-7.7093	-7.5973	-7.2196	-7.9481
-11.657	-11.568	-13.875	-11.899	-11.054	-10.223	-12.155	-12.316	-10.729	-12.44	-11.42	-10.692	-11.985	-11.932	-12.232	-12.022	-12.616	-11.739	-12.47	-12.639	-12.426	-12.611	-11.205	-12.163	-11.398	-13.86	-10.741	-9.6842	-11.154	-11.7	-10.168	-11.27	-11.854	-12.005	-12.765	-12.628	-11.095	-13.464	-12.118	-12.339	-12.989	-11.569	-10.458	-12.491	-12.67	-10.752	-10.895	-12.818	-13.374	-10.535
0.20372	-0.062145	1.3233	0.89909	0.7322	1.4877	0.88603	0.21918	1.0646	1.0448	0.90229	2.3998	-0.84118	1.2641	1.7976	-0.494	2.599	1.6179	1.9407	1.5873	0.3327	1.9526	1.6889	1.2608	1.9398	2.3462	0.40755	1.3505	1.4692	1.9511	-0.43974	0.95225	1.4	3.0059	1.2273	0.019584	0.50069	1.8027	0.40315	1.1108	-0.55748	-1.0275	0.96732	-0.43311	1.5112	2.6331	1.0453	1.2837	1.2748	1.2601
-9.2169	-9.5853	-10.325	-8.1311	-9.4849	-8.8509	-6.7411	-9.3459	-7.469	-10.635	-9.4377	-8.5287	-8.8636	-9.1858	-9.2811	-8.9983	-8.6078	-8.0668	-7.9955	-9.9236	-9.5456	-8.4747	-9.6587	-9.2825	-8.8147	-9.2823	-9.6193	-9.5543	-7.4713	-9.3793	-7.769	-9.8704	-8.6437	-8.358	-9.8845	-10.338	-8.5624	-10.702	-10.847	-10.903	-9.2591	-9.567	-9.639	-9.1688	-9.5157	-8.3971	-9.4522	-8.6405	-9.2193	-8.9569
-9.4311	-10.997	-8.4421	-9.9551	-9.6785	-10.416	-10.392	-9.4334	-9.5984	-10.067	-10.1	-9.2184	-11.352	-10.414	-9.4999	-9.6164	-11.876	-10.02	-10.989	-11.955	-9.277	-9.7108	-11.244	-10.342	-9.5917	-9.6391	-10.017	-9.6192	-9.6478	-8.4374	-9.2973	-9.5503	-11.12	-9.5082	-8.9607	-8.8674	-10.19	-11.223	-11.313	-10.003	-9.0696	-10.464	-10.26	-9.4046	-11.18	-11.003	-9.2084	-10.309	-9.3435	-9.6273
2.0197	0.2634	2.7112	0.24329	1.7561	1.7646	-1.5751	2.2888	1.4934	1.5515	1.3319	2.2056	0.27812	0.95613	2.029	2.1424	0.43354	1.9107	0.81103	1.0817	2.8255	1.3023	1.656	3.5543	1.6456	1.2877	1.4007	0.95476	1.0687	1.1071	2.3541	0.65196	0.13326	2.6944	0.99086	1.5616	0.81659	2.9254	2.4346	0.72077	0.067051	2.875	2.7648	2.4981	1.5153	1.3949	2.0294	1.3756	0.076686	1.645
-5.9623	-6.909	-6.2028	-6.4183	-7.554	-7.5245	-7.055	-5.6033	-5.4996	-6.4303	-5.9047	-6.1458	-5.7948	-6.8573	-4.707	-6.4303	-5.4126	-6.9524	-5.9402	-5.6245	-5.4971	-5.3617	-5.1647	-6.3166	-5.9327	-5.6798	-5.2194	-4.8947	-4.8023	-6.8248	-6.1005	-5.3252	-6.2748	-6.9591	-5.4701	-5.7108	-5.6466	-5.8176	-6.3172	-3.9132	-5.9221	-4.974	-4.8051	-6.6008	-5.2267	-4.4017	-5.047	-8.2469	-6.9119	-5.3074
0.34245	1.3253	0.037739	1.9416	1.3484	-0.31774	1.5496	2.0533	0.79708	0.5368	0.65895	1.3433	3.6348	0.41738	1.8696	3.365	1.1474	1.7356	1.497	-0.012305	1.3393	-0.23425	-0.27237	0.23409	0.26789	1.3974	0.039444	2.7692	2.3276	1.9553	1.6802	0.47602	2.2529	0.45911	-0.25645	1.4246	1.6569	-0.022003	-0.22917	-0.12185	2.2705	0.83174	1.4771	1.3276	2.1281	1.0757	1.3018	1.2328	0.21959	1.0633
-10.957	-10.407	-8.5594	-8.187	-9.0327	-8.7978	-8.3644	-10.135	-11.228	-9.4391	-9.3016	-9.0617	-9.9316	-8.3667	-9.3154	-9.9634	-8.5042	-8.5638	-9.2222	-9.6908	-10.585	-9.2898	-8.5581	-9.8914	-8.7042	-10.041	-9.3934	-8.529	-10.255	-10.576	-11.235	-7.6709	-9.0904	-7.745	-7.5323	-8.8443	-10.817	-9.8902	-10.384	-9.934	-9.2424	-8.5496	-9.6259	-8.3958	-7.0684	-10.068	-9.95	-9.8542	-10.241	-9.7005
1.5259	1.6872	-0.58593	0.24837	1.6829	0.31831	1.8921	2.5552	0.73237	1.1088	2.6022	-0.96492	1.956	0.87238	0.97179	-0.027886	1.9711	1.0597	1.7252	1.4324	2.0309	0.6278	1.206	0.47623	1.4093	2.1223	1.678	0.91966	1.3516	0.046907	1.3101	0.901	0.45181	0.94899	1.8409	0.30731	1.0109	1.2566	0.72247	0.39734	0.95756	1.2061	3.3747	1.2268	2.1946	3.2098	2.1431	0.88176	2.5318	1.0654
-0.92144	-2.1802	-2.2199	-2.9548	-2.3858	-1.925	-1.54	-1.9375	-1.9411	-2.0157	-0.45572	-2.1528	-2.6529	-0.59469	-1.3734	-2.5334	-3.0154	-3.9339	-2.6683	-2.755	-1.4243	-1.9472	-1.4451	-1.1229	-2.7205	-0.86422	-2.6099	-3.2135	-2.1424	-0.10721	-2.6759	-1.2041	-0.5325	-1.0709	-0.30355	-0.74717	-1.3984	-1.5464	-1.7787	0.32598	-1.9289	-1.6255	-1.4883	-0.3806	-0.60447	-2.3034	-2.7076	0.067467	-2.9698	-3.1625
-11.931	-12.438	-13.23	-11.921	-11.385	-10.918	-11.776	-11.588	-11.682	-11.136	-12.731	-11.565	-11.219	-12.803	-12.887	-10.373	-9.7337	-11.793	-11.485	-9.1141	-10.871	-11.313	-10.671	-11.786	-12.853	-12.466	-11.47	-10.697	-11.788	-11.484	-10.134	-11.175	-11.59	-11.155	-11.724	-11.014	-9.1267	-11.73	-10.916	-11.502	-10.872	-9.9157	-10.851	-10.563	-12.246	-11.579	-10.205	-11.102	-10.922	-12.056
3.9345	3.4178	3.6598	2.505	2.1884	4.3472	4.7555	3.8308	1.3192	3.6738	2.6127	2.2436	1.989	1.7655	2.8408	2.5246	2.5286	3.1848	3.5476	1.4505	4.4852	3.1236	2.2699	2.9877	4.1239	2.8449	2.3345	1.1284	3.3936	5.2405	3.7719	2.5231	2.5352	4.7951	2.2514	2.9142	3.867	2.3352	1.5767	1.7799	4.3165	3.1139	2.2922	1.2936	2.8625	4.0633	3.075	2.9022	2.6442	4.0357
0.32191	0.054611	-1.933	-2.2614	-1.4595	-2.7339	-2.2246	-0.65055	-1.8045	-2.4077	-0.66846	-0.7676	-1.8089	-0.45288	-0.81043	-0.73911	-1.5035	-2.5765	-0.23757	-1.8811	-2.9208	-4.0887	-2.4702	-0.018955	-1.5573	-1.4466	-1.2096	-0.42992	-1.7824	-1.5701	-3.4735	-0.95418	-0.72244	-1.7489	-2.7941	-1.6173	-0.78407	-1.5453	-1.588	-0.98553	-0.34828	0.42833	-0.86971	-2.0892	-0.068577	-2.6344	0.090381	-0.0023295	-0.93434	-0.65755
-6.7938	-5.1302	-6.0583	-6.0308	-4.4408	-6.9258	-3.236	-6.5443	-6.0743	-6.4567	-4.4728	-6.1497	-6.8905	-5.1991	-6.662	-5.8178	-6.5579	-6.5547	-3.939	-5.8955	-6.8202	-6.4216	-5.2615	-5.285	-5.6712	-4.7852	-5.0603	-5.7432	-4.5173	-5.8885	-5.2876	-5.3956	-4.875	-4.8437	-5.7184	-6.9991	-5.4585	-4.2831	-7.5431	-4.1372	-4.066	-7.1458	-5.9602	-5.1234	-6.5908	-6.8432	-5.4276	-5.3344	-5.3436	-6.8067
-3.4854	0.28628	-0.19753	0.28275	-1.6795	-1.7781	-1.2283	-1.0366	-0.64079	-1.9482	-1.5005	-0.83941	-0.99818	-2.0769	-1.1243	-0.75132	-2.7863	0.25033	-0.97523	-1.726	-2.1703	0.55794	-1.1851	-0.11909	-0.31427	-0.73714	-1.5146	0.34392	-1.1141	-0.20559	-2.1124	-0.8835	-1.1905	-2.1501	-0.70655	-1.3266	-0.24016	-0.27599	-1.1071	-1.2895	-2.343	-2.0278	-0.54322	-1.2274	-1.5459	-1.4891	-0.89782	-2.2808	-0.4189	-2.246
-13.973	-11.411	-12.127	-12.775	-13.634	-11.798	-13.199	-13.422	-12.213	-13.228	-12.67	-12.772	-12.269	-10.772	-13.431	-12.322	-11.209	-14.824	-14.137	-11.555	-13.233	-12.81	-14.32	-14.049	-13.76	-14.092	-13.61	-12.628	-12.583	-12.209	-14.319	-14.322	-11.507	-11.85	-12.094	-12.719	-14.64	-10.748	-13.585	-13.108	-12.169	-13.121	-14.028	-12.881	-12.847	-13.479	-13.559	-11.183	-13.383	-12.21
-0.79139	-0.41549	1.2241	-0.12303	2.256	-0.74076	-2.2374	-0.92058	0.038434	0.3244	2.2361	1.2706	-0.065558	-1.5216	-1.0856	0.12472	-0.23367	-0.36923	-0.77419	0.45644	0.94284	-1.1757	-0.63268	0.17555	0.66978	-1.291	0.58636	1.1077	-0.76126	-0.34328	0.83222	0.21146	0.42425	0.75788	0.14001	1.8724	-0.30142	-0.46976	0.49299	0.63354	-0.89251	1.2354	1.0826	-1.0952	-0.014951	0.78772	0.34109	-0.96255	0.082728	-1.1968
-1.7973	0.3502	-2.5704	-1.7041	-1.1669	0.7011	-0.44103	-0.78954	-3.1511	-1.0298	0.35711	-0.12109	-1.4664	-0.38098	-0.83825	0.18756	-2.333	-2.071	-2.393	0.50757	-3.2358	-1.806	-1.5042	-1.0312	-0.60421	-2.7679	-1.7954	-1.927	0.35013	-1.7529	-2.0564	-1.2018	-1.2449	-1.7058	-0.88923	-2.1648	-1.7044	-0.93664	-0.31695	-1.7938	-0.76944	-1.1102	-2.1969	-1.4902	-1.7983	0.22534	0.75875	-1.1482	0.10864	-1.3363
-1.7891	-1.8834	-2.9551	-1.9439	-2.3705	-3.1736	-1.2259	-3.0449	-2.9051	-2.8437	-3.1434	-1.1381	-0.84513	-3.3266	-2.1496	-2.8715	-1.6524	-3.5745	-0.63681	-2.5623	-2.0008	-1.797	-2.4229	-2.8077	-0.50319	-2.3538	-2.3848	-2.9809	-3.3073	-1.7954	-1.2837	-0.91413	-4.1465	-2.7841	-4.3314	-2.3754	-3.0622	-2.1316	-2.5779	-3.0484	-2.5252	-0.82543	-1.1496	-4.3703	-3.0791	-3.5234	-1.7618	-2.0796	-2.6779	-2.5899
-3.2877	-2.9251	-3.4087	-2.95	-3.0357	-3.7485	-4.0713	-3.3807	-5.405	-3.0485	-2.0363	-2.5879	-3.1215	-2.0004	-2.3991	-3.3922	-2.219	-4.4842	-5.3491	-3.5511	-3.4152	-2.3922	-3.0378	-2.1843	-2.8282	-3.2777	-1.9047	-3.039	-2.2136	-0.55249	-3.7075	-3.7458	-4.1438	-2.5515	-2.1777	-4.0112	-2.8576	-2.5174	-1.7089	-2.6141	-3.4653	-1.6113	-1.7341	-4.15	-3.9719	-2.2406	-4.5847	-3.8693	-3.3249	-3.6579
-2.9081	-4.6442	-3.983	-5.853	-4.0357	-3.0202	-5.5866	-3.1674	-3.4322	-2.0918	-3.3492	-4.8022	-3.2553	-2.0653	-4.5443	-3.8499	-4.3438	-4.3954	-4.0624	-3.9076	-3.1653	-3.7398	-5.7817	-4.59	-4.8269	-4.8224	-6.7435	-4.0192	-4.2858	-4.7767	-5.0055	-5.4706	-3.8763	-5.064	-4.3677	-4.9485	-3.977	-4.4122	-4.4855	-4.3835	-4.3979	-3.5615	-3.6743	-4.0409	-3.8362	-4.7855	-4.5068	-5.1423	-3.6687	-4.5752
0.049414	1.864	2.0727	0.34251	1.5479	2.085	0.8823	1.4224	1.161	1.0003	1.83	3.6042	1.0426	0.22967	0.50333	0.28978	1.4481	0.86912	-0.0093897	0.98388	0.42609	0.47686	0.92294	2.732	0.5144	-0.20672	1.4887	0.089336	0.85885	1.0917	0.43683	0.18963	2.0304	1.2565	2.5612	0.051748	1.2766	2.0757	1.118	1.0999	1.3999	1.4527	2.6882	2.7825	1.2361	3.438	2.7016	0.31406	1.5246	1.794
-23.069	-21.316	-22.149	-22.935	-22.575	-21.829	-20.892	-21.632	-22.94	-19.452	-22.016	-23.608	-22.168	-22.848	-21.685	-20.732	-21.707	-21.414	-22.062	-23.266	-23.034	-21.271	-21.467	-22.015	-21.596	-21.233	-21.529	-22.447	-22.739	-20.266	-23.908	-22.419	-21.204	-23.224	-23.625	-22.208	-22.369	-23.339	-23.404	-22.962	-23.014	-22.331	-22.282	-22.757	-22.664	-21.341	-23.372	-22.013	-22.243	-22.436
-12.118	-12.976	-13.657	-11.305	-12.232	-11.815	-14.232	-13.135	-12.276	-14.202	-12.626	-13.165	-13.525	-12.889	-13.329	-12.606	-11.941	-12.133	-13.389	-13.678	-13.148	-13.761	-13.175	-13.698	-13.861	-13.097	-13.885	-12.403	-13.227	-12.716	-13.755	-13.564	-11.981	-13.461	-13.222	-13.88	-11.671	-12.421	-12.921	-13.69	-12.553	-15.03	-14.776	-12.721	-12.596	-12.541	-13.99	-13.848	-11.908	-13.939
-5.2541	-4.4748	-3.9153	-3.7256	-3.6586	-6.0621	-3.7766	-3.892	-4.2285	-3.3175	-2.8149	-3.1656	-4.6499	-3.5815	-5.4691	-3.6478	-3.6819	-4.7036	-3.4914	-4.3612	-2.2241	-3.0858	-3.4736	-5.1721	-4.1211	-3.6711	-3.2879	-1.9838	-3.0976	-4.5039	-4.7478	-4.2597	-5.665	-3.3171	-6.2044	-3.866	-5.1921	-3.472	-3.7241	-4.0321	-3.3156	-2.8579	-4.2767	-4.7602	-3.0923	-4.3232	-5.2142	-3.0673	-5.5424	-2.3205
4.9328	4.8609	3.8058	3.6522	6.2858	5.883	6.0555	6.6977	4.5649	5.8969	4.5544	4.8708	4.8898	5.7149	3.2901	4.7919	5.5361	5.6757	4.9686	4.1172	4.6237	3.6244	5.0154	4.6218	6.2551	5.2566	5.1911	3.8039	6.1497	4.6177	5.6614	3.281	3.6078	4.9051	5.4272	5.3004	4.4389	5.2376	5.4174	4.5093	6.4987	4.0679	5.7652	6.4237	5.9166	5.2901	4.1552	4.9829	6.8037	4.089
-13.474	-13.518	-13.095	-12.491	-12.824	-14.599	-13.746	-13.271	-13.503	-12.409	-11.951	-14.464	-12.975	-13.043	-13.651	-13.048	-13.724	-13.037	-13.018	-12.603	-13.67	-11.802	-13.734	-13.626	-13.78	-10.13	-12.494	-12.878	-13.844	-13.763	-12.413	-11.829	-14.179	-12.064	-13.967	-13.797	-13.617	-11.905	-15.91	-12.658	-14.13	-13.247	-13.929	-13.245	-12.047	-13.021	-14.11	-14.949	-14.014	-10.236
-4.9571	-5.7299	-5.3117	-5.7645	-5.0552	-6.4712	-6.0122	-5.868	-5.0287	-5.1558	-4.4198	-4.254	-5.7708	-6.1071	-5.2755	-5.934	-4.6957	-4.5989	-5.3807	-4.2154	-6.4201	-4.3307	-5.1735	-4.9937	-5.1161	-4.2484	-4.9373	-5.6469	-5.0972	-4.872	-5.6252	-5.0698	-5.6497	-3.2138	-5.4997	-5.7291	-5.7791	-5.4662	-6.2291	-5.4617	-5.4439	-5.6926	-6.2338	-6.926	-5.6148	-6.2149	-5.6221	-4.5615	-5.9433	-4.9636
0.58666	0.31459	2.1983	-0.34147	-0.73445	0.11276	-0.19841	0.2969	0.58812	1.3932	3.0046	0.38609	1.5541	0.064645	0.25084	1.3194	-0.62927	1.3373	0.28128	2.5682	2.5327	0.2364	1.7448	2.3327	1.4105	1.3838	1.4892	0.80327	1.3945	0.92548	0.86847	1.8291	1.7407	-0.1799	1.1639	1.6476	0.86718	1.8065	0.79274	0.91642	0.50942	0.44798	0.45892	1.739	0.48551	0.23256	-0.012816	-0.67634	0.48183	2.7549
-3.9053	-3.3582	-3.2505	-2.9065	-2.9728	-4.0462	-3.1664	-2.6715	-3.1341	-3.4731	-2.7686	-2.4951	-2.4152	-3.5188	-3.0524	-1.7972	-3.2439	-1.7097	-5.1257	-2.5895	-2.0607	-3.2666	-2.6602	-1.8651	-3.3935	-1.8964	-3.0102	-2.5657	-2.892	-1.6473	-1.6824	-2.78	-2.5236	-2.4813	-2.7858	-3.5706	-0.61435	-1.2473	-2.794	-4.2063	-1.7794	-1.8949	-1.779	-2.5351	-2.8467	-3.6912	-2.489	-2.1993	-3.3901	-2.1425
10.546	10.55	9.0353	9.1062	10.159	9.743	9.7663	10.325	9.4275	8.7429	10.086	9.7047	8.5832	9.0839	11.21	10.725	8.0919	9.7824	9.4952	7.3345	9.9415	8.9589	9.016	9.973	10.923	11.464	9.8381	10.073	9.842	9.4879	8.5588	9.1979	9.1882	9.9018	10.737	9.7395	7.2193	10.59	10.657	11.319	11.366	9.3149	9.5458	9.169	10.628	9.0175	10.975	9.8439	10.331	9.9509
5.8748	5.8409	4.5348	4.3398	6.2625	5.2073	6.3019	5.4342	4.9121	4.943	4.7075	5.2201	5.7588	5.4908	5.0193	4.4247	6.5681	5.3995	6.4786	4.6829	5.078	5.7812	3.8087	5.2033	5.6097	3.1642	5.0268	4.7526	5.6129	6.068	6.2955	5.1313	4.2167	4.6072	5.0228	4.3253	4.6421	5.5721	4.4381	4.8524	5.1961	4.76	5.3731	6.1241	6.6681	4.6016	4.8388	4.555	4.6912	5.9218
-6.1699	-6.0035	-5.3493	-4.7199	-6.7127	-5.1585	-5.4475	-6.0999	-4.8378	-5.9596	-5.6079	-4.7076	-5.5113	-4.5137	-5.2833	-6.2401	-4.588	-5.3739	-4.124	-5.7574	-6.4975	-7.3979	-5.6964	-6.9951	-6.7845	-6.3363	-6.5437	-5.5958	-5.7991	-5.0443	-5.2906	-5.4216	-5.2721	-6.1852	-7.6358	-5.9278	-4.7237	-4.8599	-4.0162	-5.3431	-6.484	-6.5768	-4.4344	-5.011	-5.491	-5.7239	-5.1423	-6.8543	-6.0258	-6.2086
-4.2896	-5.5472	-3.4189	-5.539	-5.39	-4.2485	-3.6158	-3.869	-2.9032	-4.0502	-2.4517	-4.7171	-3.6296	-3.6475	-4.7267	-3.3496	-3.5181	-4.3681	-5.242	-3.2078	-5.2601	-2.5844	-4.5483	-3.0828	-4.1598	-5.0938	-5.1982	-4.2666	-4.7247	-4.6656	-4.7219	-6.7394	-2.9853	-5.4949	-1.0844	-5.1371	-3.4699	-3.8447	-4.4042	-4.4352	-4.9378	-3.6774	-4.6819	-5.399	-4.431	-3.1263	-5.4258	-5.5257	-2.6382	-5.4234
-0.87116	-1.4507	1.2592	-1.2523	-2.5887	-1.3095	-1.0928	-0.25724	-0.64809	-2.3345	-1.059	-2.1391	-2.7075	-1.1653	-2.2565	-1.8346	-0.28571	-2.2535	-1.8132	-0.71344	-0.65148	-0.88333	-0.6691	-1.8119	-1.0682	-2.5817	-2.5808	-1.8886	-0.62616	-0.23288	-1.595	-1.8442	-0.71969	-1.3819	-0.41447	-2.322	-0.65924	-0.037732	-2.2557	-0.37017	-0.90264	-0.34161	-3.6693	0.18215	-3.0706	-2.0504	-0.141	-1.3219	-1.2873	-0.86808
-1.8057	-2.4426	-1.5788	-1.9096	-2.8746	-2.061	-2.1121	-1.3406	-3.3711	-2.0836	-2.88	-2.6833	-1.8646	-2.2202	-1.3435	-1.7948	-4.3347	-3.1579	-3.6033	-1.0698	-1.7527	-1.3106	-2.5597	-1.4889	-2.0289	-1.879	-4.7903	-3.9238	-2.6116	-2.1118	-3.6362	-3.3637	-3.3402	-3.7587	-4.0127	-3.1984	-3.781	-2.9537	-2.8426	-3.4468	-4.9036	-4.6656	-3.104	-4.3105	-3.0855	-3.5883	-3.1118	-3.1007	-4.3138	-2.5595
-2.9319	-2.7078	-2.6451	0.024909	-3.5366	-2.3088	-3.6153	-2.0133	-2.2958	-0.79126	-2.1793	-2.4601	-2.1359	-1.4617	-2.2048	-3.0664	-4.0878	-1.3425	-2.3446	-1.4014	-1.6504	-0.903	-2.8328	-2.4289	-2.3742	-2.233	-2.9702	-0.85961	-1.1768	-3.5244	-2.6163	-3.4001	-2.2735	-3.7472	-1.8032	-3.1689	-2.7397	-1.271	-3.6757	-2.2479	-3.5797	-0.96461	-1.2705	-2.099	-3.0468	-3.2278	-1.8594	-2.533	-3.4019	-1.9399
-4.676	-5.4057	-5.0436	-6.6608	-4.9099	-5.1131	-4.8689	-5.8327	-4.3092	-6.3231	-4.1391	-4.353	-4.6462	-5.0509	-6.2221	-4.2739	-4.6467	-6.8487	-5.4864	-6.1347	-6.2492	-4.6669	-5.846	-5.2058	-4.1624	-3.8964	-5.3086	-6.7698	-3.6405	-5.445	-4.7357	-3.7632	-4.8972	-4.141	-4.5779	-4.9612	-6.2403	-4.1135	-4.5148	-5.1259	-4.5809	-5.0443	-5.0956	-4.3531	-4.4062	-6.0874	-5.7912	-4.7615	-5.7161	-5.673
3.786	2.8718	3.6039	3.4797	1.9328	3.5072	0.83363	1.9356	2.2338	3.3779	3.4117	2.0016	3.4296	2.9733	1.5063	2.6696	3.6191	1.5954	3.2195	3.2438	2.3941	2.6635	2.5337	1.1902	3.8949	2.3333	3.8511	2.5205	3.6067	1.3666	2.5436	3.1451	3.8328	2.4935	2.4551	3.2284	2.7787	3.4544	3.7377	3.8848	3.9026	3.4445	2.9882	4.6691	5.1348	2.5127	2.7802	2.635	3.0712	3.3258
1.1282	0.50862	1.2069	-0.51036	1.4397	0.044276	1.5443	0.65538	0.76843	1.7499	-0.085349	-0.071823	0.72037	-0.7241	-0.92142	-0.5143	0.22146	-1.0017	0.45706	0.49894	-0.36757	1.2124	0.97047	-1.1725	-1.1732	-1.1219	0.52763	-0.20901	0.37188	-0.76413	0.075192	0.89008	0.21809	-0.31158	1.6177	-0.35794	0.26557	0.5154	-0.59651	0.90952	0.20561	1.4995	-0.69827	-0.76983	0.057596	0.51719	0.78312	1.3086	-0.093649	-1.579
5.6098	5.3079	4.6859	3.8572	6.5608	4.9618	5.5615	4.8858	3.9412	6.3187	5.6891	4.883	5.1343	5.0583	5.5233	4.328	6.3573	4.6757	4.9602	7.4842	6.0027	7.0849	5.2568	4.6277	5.7043	7.3052	5.9581	3.2908	6.535	4.84	6.5984	7.8775	6.3526	5.7813	3.9185	8.1866	7.3002	4.5729	6.3101	5.9667	4.6464	7.2517	5.4729	5.617	5.8633	5.4284	5.1313	5.0646	6.4055	5.2778
1.8691	1.7686	1.6432	0.36573	2.0036	1.845	1.9207	1.6551	0.83816	0.66244	1.6284	1.4127	0.70291	1.5275	1.0888	1.6816	-0.47218	0.83796	0.68589	0.99547	-0.19937	0.12202	0.054083	2.4149	0.97229	0.26093	1.4894	1.8102	0.53222	1.932	1.883	1.9341	1.6055	2.7271	-0.55931	1.8399	1.8576	1.1294	0.88314	1.3974	1.3976	1.7633	3.7087	1.6777	2.002	1.0631	0.27295	-0.02526	1.1709	1.2835
-14.761	-16.238	-14.382	-16.41	-14.679	-14.888	-15.227	-15.813	-13.978	-14.63	-14.369	-14.979	-15.286	-14.687	-14.719	-14.63	-12.756	-15.073	-15.331	-14.527	-15.182	-15.044	-14.518	-14.863	-15.699	-15.683	-15.207	-14.554	-15.916	-15.284	-12.781	-15.85	-16.412	-14.818	-14.589	-15.449	-13.33	-14.004	-14.483	-13.705	-14.967	-16.321	-16.266	-14.37	-14.383	-15.408	-16.694	-14.9	-14.99	-17.083
-4.4912	-4.3082	-2.1861	-5.1779	-4.651	-5.536	-2.2993	-3.7923	-4.0139	-2.6493	-3.7284	-4.1906	-2.7123	-5.1015	-2.9596	-3.6893	-4.3578	-4.6447	-4.1672	-4.7386	-2.076	-5.6591	-4.2762	-3.4997	-3.9911	-3.6897	-3.5942	-2.5087	-4.7274	-1.2191	-3.411	-4.2627	-3.654	-4.9399	-3.466	-2.9832	-3.4372	-4.2876	-4.8101	-5.5901	-4.0014	-3.3448	-4.6407	-4.14	-2.644	-3.8246	-4.1426	-4.5485	-3.3198	-3.7603
6.7847	8.06	7.3612	8.6727	7.1842	8.9014	8.3613	9.4075	7.4388	8.2677	7.6139	6.3507	7.9833	7.8579	7.3987	6.7924	7.8018	9.2275	8.9239	9.0664	7.4066	7.5452	7.7322	10.157	7.7835	7.0081	9.4529	8.3029	8.0156	7.6718	8.4662	9.2964	7.7507	7.4333	8.398	7.7818	8.2566	7.9446	6.5467	9.0789	9.4467	7.5243	8.4765	7.7582	8.6229	9.147	8.0848	7.2526	7.3277	7.2634
-13.67	-14.101	-15.232	-12.77	-13.928	-15.641	-14.134	-14.725	-14.572	-15.928	-13.955	-14.719	-14.597	-14.081	-13.527	-15.491	-16.141	-13.954	-14.285	-16.067	-15.693	-15.189	-13.066	-14.562	-14.543	-14.303	-14.575	-13.836	-14.296	-13.854	-14.859	-15.389	-15.34	-13.856	-13.79	-13.533	-14.174	-13.49	-15.421	-14.424	-15.39	-14.035	-15.503	-14.242	-12.902	-15.223	-15.224	-13.228	-15.553	-14.245
-0.15123	0.59019	0.16974	1.2702	0.65209	0.10006	0.65465	1.2775	1.4407	0.61483	2.0841	0.083127	1.9418	-0.068467	0.82747	-0.72234	0.29219	1.7702	0.24973	-0.92741	-0.37524	0.52795	1.6533	0.34522	1.1163	-0.83088	-0.3007	-0.74719	-0.024151	1.8542	0.2965	0.45419	-0.77391	-1.2627	1.156	-0.36308	0.29074	1.445	0.73546	0.86787	1.3341	-1.2858	0.068989	0.38772	-0.60565	-0.45682	-0.020792	-0.13726	0.46586	1.7434
-3.2669	-4.0308	-2.6862	-4.2183	-3.8002	-3.6719	-3.1822	-3.4262	-1.9768	-5.2503	-3.6824	-3.7139	-3.7391	-5.7456	-3.9601	-3.9707	-2.587	-3.445	-3.7207	-4.5354	-5.0655	-5.5328	-3.6891	-6.1386	-4.2135	-3.4355	-6.0863	-4.9738	-4.0387	-4.4717	-3.8841	-5.2015	-4.1289	-4.2436	-4.1411	-4.4932	-5.0967	-3.869	-5.3194	-3.7398	-3.2923	-3.4862	-4.674	-3.7922	-3.4472	-3.5673	-4.7257	-4.7372	-3.4208	-4.2474
-23.148	-22.349	-20.595	-22.369	-22.368	-22.574	-23.536	-21.709	-20.539	-23.333	-22.999	-21.79	-24.985	-20.961	-24.118	-22.892	-22.252	-20.527	-20.756	-23.621	-22.79	-22.983	-22.066	-23.735	-22.651	-21.537	-23.248	-23.225	-20.868	-21.708	-22.045	-24.06	-22.009	-22.021	-22.988	-21.775	-21.101	-22.828	-21.743	-22.72	-23.529	-22.373	-20.927	-22.667	-20.749	-21.979	-23.231	-22.911	-23.145	-21.749
1.9711	1.7622	1.6171	0.72841	1.9861	0.33132	0.70273	0.28986	2.1794	1.2288	1.8701	1.4107	1.8312	0.033346	0.84155	1.4915	1.3715	2.1195	0.39564	0.48822	0.35744	1.1567	2.479	1.5808	1.7132	1.9567	1.2754	2.1421	2.0432	1.197	0.096859	1.5699	1.8571	0.45551	0.40343	3.0814	0.14382	0.55509	1.8746	1.6375	1.5019	0.45709	-0.058884	0.89572	0.25769	1.4238	0.010706	1.5032	3.3835	0.80373
-21.509	-22.845	-21.51	-23.37	-23.871	-21.099	-21.462	-21.209	-21.754	-22.641	-22.307	-23.467	-23.743	-22.569	-21.031	-22.818	-21.217	-21.413	-23.767	-22.629	-21.946	-20.433	-21.4	-21.417	-21.75	-22.909	-21.012	-21.451	-21.699	-22.805	-23.214	-23.062	-21.526	-22.129	-22.556	-21.427	-22.417	-20.389	-21.643	-20.995	-21.779	-21.989	-22.144	-22.725	-22.518	-21.078	-21.481	-21.823	-20.997	-21.919
-5.0099	-3.8473	-4.6752	-3.6469	-4.3255	-2.8756	-3.0913	-4.0483	-3.5152	-3.4525	-3.1615	-2.3579	-1.5225	-2.8409	-3.6557	-2.725	-3.3147	-2.4485	-4.7141	-4.2306	-3.9275	-2.8321	-3.7662	-3.9189	-5.0868	-3.1576	-3.5536	-3.3895	-2.7766	-3.4735	-2.4618	-1.3056	-2.9207	-3.2571	-2.3963	-4.1831	-5.1421	-4.3944	-3.0906	-3.2824	-3.3302	-2.665	-3.4035	-4.1006	-1.7382	-3.3125	-3.4947	-4.1441	-3.5107	-4.9939
9.5942	9.9598	9.6023	9.886	9.1717	9.924	11.254	9.2256	9.1883	8.3602	9.5998	9.7182	8.0859	9.7836	10.047	9.7415	9.4535	9.9387	7.9833	10.328	10.126	9.0082	8.0933	10.517	9.2505	10.267	10.454	10.636	11.524	8.9855	9.5429	9.6414	8.2522	8.5096	9.2167	11.169	9.6684	9.407	11.437	7.3113	9.7065	10.13	9.8489	10.139	9.2251	10.786	10.387	9.5001	9.9621	9.3774
-6.5079	-7.8282	-6.9636	-6.3554	-6.6374	-9.1192	-7.5364	-8.4057	-8.865	-8.7915	-8.2447	-9.0557	-9.6153	-8.2818	-7.3489	-8.1891	-9.6806	-8.6836	-8.0801	-8.1907	-7.8049	-7.8196	-7.3578	-7.9434	-8.8499	-7.6534	-6.3971	-6.6155	-7.4278	-7.313	-6.91	-6.1841	-7.4329	-6.7366	-7.5054	-7.3726	-6.0559	-7.6561	-6.9847	-7.4839	-6.4597	-7.6471	-6.863	-7.6487	-6.8425	-7.1653	-7.6995	-7.4273	-6.8859	-7.1133
0.4456	1.5869	0.6466	0.9813	1.0242	0.65208	2.4194	0.40839	-0.13539	1.0986	1.4043	0.70004	0.79169	-0.66475	0.78496	0.6976	2.9447	1.3739	2.9267	0.037718	1.3585	1.3782	-0.0028105	-0.24553	1.0077	1.0687	0.0027554	0.75323	-0.93919	1.1347	0.20004	0.474	1.7054	-0.69915	2.1608	-0.20039	0.55311	0.14494	0.80371	0.14166	0.20091	0.60684	-0.51983	0.78913	0.62026	0.10526	1.1433	-0.73796	1.6637	0.010039
0.045861	-0.9338	0.79903	-2.2019	-1.8394	0.20203	-0.99749	-1.0095	0.04548	-0.41446	-0.1511	-0.267	-1.2716	-0.61002	-0.35488	-1.7934	-0.28375	-1.369	-0.31572	-0.32891	0.37967	-0.40916	0.29959	0.43071	1.3966	-1.0978	-1.8032	-1.4696	-0.4563	-0.24338	-0.79715	-0.5192	-1.1928	-0.51469	-0.08754	-0.32262	-0.7916	-0.73725	-0.45411	-1.3921	2.2855	-0.051223	-0.046739	1.364	-1.0696	-0.079978	-1.1374	-1.4514	1.2032	0.045591
-14.993	-15.685	-14.159	-14.16	-16.583	-14.51	-14.905	-14.717	-12.874	-14.905	-15.263	-13.079	-13.016	-13.398	-14.506	-14.873	-13.346	-14.147	-13.71	-13.993	-14.238	-13.004	-13.781	-13.901	-16.493	-14.054	-13.818	-14.952	-14.422	-15.844	-15.538	-14.842	-13.999	-15.167	-14.843	-15.621	-16.244	-13.424	-15.88	-14.427	-15.663	-13.625	-16.65	-14.309	-14.681	-15.844	-14.009	-14.181	-14.861	-15.515
0.7959	-0.47856	0.46902	-0.38984	0.1614	-1.9805	-1.057	1.8024	-1.1258	0.046368	-0.22112	-0.44137	-0.10033	0.2108	-1.4096	0.24039	-0.20021	-0.90332	-1.0158	-1.1675	-0.49133	0.4038	0.15592	-0.39487	-0.14471	-0.17983	-1.4896	-1.7784	0.88975	-0.10922	-1.3523	-0.62227	-0.29109	-0.56105	-0.69459	-1.5606	0.18291	-0.094336	0.10662	-0.53388	0.27351	-1.6903	-0.21913	-0.26744	0.5989	-0.46931	-1.1587	-1.1594	-0.069627	0.24341
2.4623	1.4175	2.5474	0.88061	0.95571	1.1072	1.9281	1.6716	1.3396	2.0852	0.30493	1.9672	2.3184	1.347	2.2218	0.37811	2.6074	0.864	2.2996	2.093	2.2401	2.7762	0.93447	2.761	1.131	2.5238	1.0302	0.43507	1.6948	2.448	1.7781	0.35805	0.21087	0.76043	2.4083	0.6014	1.5638	2.4872	1.9868	1.9861	2.9317	2.1568	1.8491	3.3017	1.6226	1.9146	2.1445	1.0638	3.6995	0.91131
-6.856	-6.763	-6.5154	-5.617	-5.013	-7.1389	-6.8345	-5.8931	-7.3584	-6.5063	-6.2749	-5.5955	-5.9477	-6.8527	-4.3721	-5.1599	-5.886	-6.1187	-7.0936	-6.6144	-7.2878	-8.2794	-7.3391	-6.3587	-5.7627	-6.119	-7.9328	-6.2304	-5.4772	-6.9393	-5.5816	-7.1995	-7.929	-5.9883	-5.7879	-6.345	-5.017	-6.1855	-6.2531	-6.3747	-7.1243	-5.331	-6.2741	-7.09	-6.9006	-7.0555	-6.1369	-8.3043	-7.8064	-7.7247
-1.9266	-3.0914	-0.47846	-1.5979	-2.6074	-2.9287	-0.60959	-0.27827	-0.78355	-1.5626	-1.0743	0.87439	-2.063	-1.5711	-0.21578	-2.0565	-0.66949	-0.90571	-1.6441	-1.6156	-1.4296	-1.3482	-0.98416	-1.8495	-2.6836	-0.076944	-1.2773	-1.7999	-1.4874	-1.5502	-2.8132	-3.1291	-1.6811	-2.0137	-1.2851	-0.72458	-1.8739	-0.61887	-2.249	-3.0259	-1.0561	-1.8003	-1.1758	-1.3806	-1.4602	-0.66085	-3.0352	-2.3958	-2.8102	-2.0416
2.8261	1.2926	2.4491	2.8437	1.7762	3.5909	1.8425	1.5789	3.9788	1.5869	2.9303	2.5838	3.1787	2.5036	2.7093	2.7381	1.4526	2.7218	2.9577	1.6936	1.9448	2.6296	4.5692	2.5267	2.3763	1.6994	2.9222	4.1998	2.8506	2.4019	1.5113	2.3362	3.5595	2.861	2.3218	1.4841	2.0595	3.6952	2.1617	3.6332	3.5571	2.0377	1.9934	4.1637	3.0541	3.5013	2.6574	2.2615	2.8743	2.558
10.67	8.9683	9.068	9.8262	10.859	8.7986	11.854	8.8658	10.621	10.402	9.3788	11.951	9.5712	9.3964	11.223	9.2059	10.196	8.0318	9.9371	10.107	10.822	8.1947	9.366	10.244	9.9716	9.8726	10.367	10.227	10.171	9.6694	9.1907	9.5652	9.7496	9.848	9.835	9.6584	10.444	9.2195	10.443	9.7671	8.3309	9.0782	9.9097	9.5647	8.0055	9.2578	10.433	10.666	10.258	9.8316
4.7116	4.3081	6.0475	5.1711	7.4461	4.2939	3.9689	4.1761	5.3359	6.6443	6.0058	5.5096	3.9185	5.1252	4.8773	5.5895	4.4688	5.823	6.538	5.7458	6.291	5.6428	4.7319	5.0832	4.1227	4.1872	5.1177	6.2539	4.6823	4.83	4.7863	5.4411	4.6834	5.93	6.0964	3.8514	4.7292	5.6712	4.887	3.3031	5.1555	4.4536	5.6543	4.8474	5.0863	5.5447	4.9805	5.0681	6.0893	5.3944
8.8286	8.2375	9.448	8.7594	8.0137	8.9083	8.356	9.9316	7.1983	9.4958	9.1191	9.2543	9.1294	9.7244	8.4239	6.8616	11.017	7.384	8.1187	8.7285	9.4898	8.5969	8.9571	8.2402	8.468	9.4694	6.9928	8.6009	9.461	8.3795	8.612	8.4721	7.8426	8.0481	8.6002	8.5406	9.0054	7.7963	8.316	8.6235	10.159	8.2973	9.4802	7.8234	8.7024	8.6015	8.2086	8.1429	7.6353	8.2543
-10.855	-11.222	-11.639	-11.852	-10.321	-10.975	-10.425	-9.8393	-11.097	-12.161	-11.667	-11.431	-12.706	-10.193	-11.885	-11.901	-11.598	-11.425	-11.146	-12.403	-10.375	-10.8	-11.775	-12.016	-11.86	-11.613	-11.094	-10.529	-11.797	-11.114	-12.491	-11.935	-11.351	-10.388	-11.558	-11.668	-11.34	-11.073	-11.602	-12.546	-10.471	-12.121	-12.26	-10.949	-12.204	-11.949	-10.49	-11.723	-11.372	-12.212
-1.8449	-3.5355	-5.0151	-5.1419	-3.1018	-4.7529	-3.6688	-4.9315	-3.7609	-3.9548	-3.0926	-2.4192	-2.9762	-2.8755	-4.7662	-2.0964	-2.8058	-2.1446	-3.2128	-4.6081	-3.6132	-2.8071	-2.099	-4.7009	-3.4691	-3.2712	-3.5824	-3.232	-2.6326	-4.2272	-5.7516	-3.6303	-4.6896	-4.8598	-3.7198	-4.5079	-4.2102	-4.5084	-3.2844	-3.0979	-4.7288	-3.0395	-3.5569	-4.2498	-3.2137	-3.8699	-5.2026	-5.494	-3.9735	-2.7089
9.0661	8.5662	8.709	8.032	8.3519	9.4083	7.7533	9.7112	9.2411	9.6153	9.834	9.4184	8.4641	7.9725	7.2417	8.5612	8.5916	8.6469	9.3566	8.3737	8.6286	8.7692	8.5014	9.0098	8.4499	8.7952	8.9985	8.8334	8.999	7.5812	8.4989	8.6216	9.4078	7.87	6.9118	7.6622	10.07	10.185	8.5999	9.698	8.6587	9.7663	9.5288	10.171	7.0204	9.3892	9.7377	8.7851	8.682	10.523
-2.3489	-1.802	-2.0981	-0.82537	-2.1781	-0.033216	-0.67316	-1.6578	-1.6524	-3.2707	-2.3927	-2.2867	-1.3138	-1.7188	-0.88226	-1.1142	-1.3934	-0.4216	-1.2573	-0.75712	-1.2955	0.59917	-0.96139	-1.1855	-2.1571	-1.5995	-2.317	-3.4225	-1.953	-1.7673	-1.0271	-0.85007	-1.1116	-0.84444	-1.7943	-0.5975	-1.5178	-1.951	1.844	-2.3354	-1.4116	-1.4868	-2.1856	-2.1583	-1.3788	-1.143	-1.0555	-2.1861	-3.4689	-0.62676
-21.234	-22.382	-21.696	-20.993	-23.502	-22.868	-22.092	-22.289	-21.915	-23.569	-22.011	-21.249	-19.793	-21.105	-21.645	-20.993	-21.124	-21.147	-24.064	-22.252	-22.55	-23.089	-21.669	-22.661	-22.953	-20.538	-22.282	-22.235	-21.763	-22.226	-22.083	-23.394	-21.96	-22.93	-23.517	-21.686	-21.871	-22.156	-20.999	-22.428	-21.957	-22.272	-21.384	-20.953	-21.658	-23.207	-22.726	-20.938	-21.57	-22.036
-3.2316	-2.5655	-3.5523	-3.1503	-2.639	-3.7187	-2.4226	-4.1558	-3.9739	-4.1184	-3.0445	-2.9587	-2.9129	-2.7213	-4.2524	-2.6641	-1.8635	-3.8778	-1.0447	-2.5327	-4.4577	-2.8136	-2.3954	-3.2896	-1.5687	-3.6499	-1.8477	-2.5508	-4.7571	-2.6129	-0.88317	-2.0057	-3.184	-1.5903	-1.1541	-2.3945	-4.0304	-3.2054	-3.8298	-1.4711	-2.8959	-2.6654	-3.3917	-3.1397	-2.5857	-4.9209	-2.718	-5.2518	-3.3368	-1.7254
5.4276	5.9327	5.8019	4.9249	6.2792	4.9625	5.2106	5.3855	6.5025	6.1004	4.7656	6.1774	4.3078	4.7082	7.1248	7.1912	5.9596	6.1255	4.7194	4.7981	6.124	5.431	4.3347	5.1773	5.0461	5.822	5.8292	5.4092	4.1106	7.749	6.4555	5.6052	3.8315	3.5184	6.2828	6.374	5.3156	6.4775	5.5228	4.6109	4.8305	5.2555	4.3331	4.0575	3.3196	5.8597	5.7306	5.8578	6.6683	4.6438
5.0295	3.7132	6.6252	6.2416	5.1231	4.1491	5.8314	5.4597	5.5533	5.5982	4.9037	4.1624	5.4446	6.031	4.8477	5.6679	3.0467	4.5382	6.1585	5.0663	3.9889	5.5164	6.8987	3.8841	5.6322	4.075	4.8221	3.4827	6.9072	4.0469	3.2614	6.1707	5.393	6.4498	4.8493	3.5292	5.6259	3.9899	6.5372	4.5162	4.4938	4.1882	4.7961	4.3993	6.1077	6.1893	4.1614	4.5918	5.9012	5.7249
-12.058	-9.8148	-12.367	-7.6181	-11.364	-8.8611	-10.936	-10.803	-10.687	-11.359	-9.9735	-9.6478	-10.666	-10.106	-10.285	-10.884	-11.389	-10.108	-11.561	-10.866	-10.292	-8.8174	-9.7997	-9.6919	-10.517	-9.7573	-11.639	-10.222	-9.5607	-9.3408	-8.9568	-9.6092	-10.037	-9.4776	-9.8383	-9.8705	-10.879	-11.035	-11.44	-10.196	-11.075	-9.5008	-10.591	-9.9929	-10.412	-9.1038	-9.4282	-10.722	-10.693	-9.9304
-4.6594	-4.8645	-5.5156	-6.2896	-4.6478	-6.2366	-6.1896	-6.4857	-6.423	-4.7664	-5.1848	-6.2541	-5.234	-5.9508	-6.015	-6.4714	-6.226	-4.6661	-5.6609	-6.2685	-5.0585	-7.633	-5.7039	-6.4657	-7.0949	-6.7905	-4.9227	-6.9553	-4.8229	-4.7037	-5.3897	-6.4312	-4.8324	-6.0823	-6.6176	-5.7447	-5.4637	-6.5406	-6.2652	-5.4716	-5.1379	-5.2581	-5.9826	-6.0775	-7.9041	-6.7956	-4.6537	-5.3673	-5.3085	-3.441
-11.709	-12.807	-12.553	-13.363	-11.28	-11.707	-12.365	-12.762	-10.725	-11.14	-11.491	-13.548	-12.454	-11.975	-10.943	-11.471	-11.641	-11.897	-12.388	-11.982	-12.37	-10.936	-11.455	-11.575	-11.492	-10.918	-12.593	-10.565	-13.824	-13.486	-11.1	-11.961	-11.294	-12.065	-12.42	-12.196	-12.168	-13.307	-12.439	-11.973	-13.112	-11.578	-13.385	-11.623	-10.805	-11.462	-12.356	-12.356	-11.052	-11.26
-8.3333	-7.2891	-7.9162	-10.524	-8.6682	-7.7748	-9.3214	-9.4456	-10.714	-8.8565	-9.5727	-8.4009	-9.6254	-8.705	-10.134	-8.815	-10.899	-8.5454	-8.7694	-8.8892	-9.7342	-7.9023	-8.9808	-8.3985	-8.3741	-9.8823	-8.7014	-9.5531	-9.1798	-9.0632	-9.7094	-10.176	-9.5769	-9.3604	-8.3912	-9.2184	-9.0474	-9.3344	-8.68	-9.7642	-8.6361	-9.6965	-8.6846	-9.1234	-10.051	-9.6481	-9.3577	-7.1813	-9.04	-7.9704
-4.3325	-3.7129	-4.4609	-2.4905	-3.6887	-2.8708	-4.3573	-4.0355	-3.7864	-4.5238	-4.8128	-4.0792	-4.1145	-5.1783	-4.4991	-4.5416	-4.432	-5.0426	-3.263	-4.5015	-3.7307	-4.2041	-4.4646	-5.1083	-4.0806	-4.056	-4.5666	-4.7903	-4.8665	-3.4814	-4.9733	-3.9	-4.9679	-4.4186	-3.4979	-3.3401	-4.5455	-4.787	-4.3856	-5.15	-4.3224	-4.6651	-3.4831	-3.5423	-2.9621	-4.0528	-4.9436	-3.8807	-3.7126	-4.401
-1.8169	-1.3939	-1.6823	-1.6164	-2.1196	-1.5542	-3.0045	-1.5444	0.16866	-1.3127	-1.7424	-2.5264	-0.70069	-2.3551	-1.0859	-1.2196	-0.013872	-0.90128	-2.6102	-2.7743	-2.7959	-1.563	-2.312	-2.6163	-1.3447	-2.6868	-1.1209	0.090047	-1.6861	-0.81155	-2.7223	-1.9268	-1.3808	-0.86577	-0.26236	-3.5094	-2.0373	-3.3948	-0.79409	-1.7655	-1.8966	-1.1372	-2.1799	-2.3377	-1.0354	-1.7168	0.15159	-1.1799	-1.4767	-0.0732
-8.8909	-8.6829	-8.7371	-9.052	-11.821	-9.6787	-9.4354	-9.083	-8.5646	-8.2436	-7.6326	-6.7288	-7.5971	-8.4398	-8.3325	-7.9612	-8.1471	-8.4657	-8.5873	-7.6837	-7.2471	-8.5304	-9.4384	-9.2831	-8.6899	-8.206	-8.905	-10.317	-8.6258	-8.1638	-9.5842	-8.6715	-8.3388	-8.2695	-8.6959	-9.5564	-8.5509	-10.754	-8.749	-6.9165	-8.8789	-10.03	-8.9245	-8.7006	-9.9175	-8.8879	-9.482	-8.0949	-8.51	-8.4979
-0.28326	2.0239	0.33003	-0.54987	0.58983	1.4617	2.1052	0.89703	-0.17756	-0.64107	1.7619	0.028458	0.19179	1.6501	0.19484	0.15734	0.43802	0.56023	-0.98475	-0.34447	0.027959	0.56508	-0.50072	0.96395	-0.16886	-0.17366	0.55417	0.34181	0.44713	0.75819	0.71566	-0.1962	0.39925	0.54027	-0.69427	-0.69711	1.6615	-1.4715	-0.070358	1.5164	2.0638	-0.33304	0.011038	0.33622	1.4172	-0.41756	0.54648	0.31593	-0.22497	-0.60336
-11.541	-12.044	-12.601	-11.772	-14.307	-11.529	-11.679	-12.183	-12.206	-10.655	-9.9248	-11.016	-12.206	-10.157	-12.828	-10.847	-12.35	-10.702	-10.957	-11.724	-11.507	-10.969	-12.341	-11.674	-12.082	-9.9988	-10.411	-10.853	-11.191	-11.097	-11.306	-10.802	-12.649	-12.507	-12.006	-11.029	-11.317	-11.79	-10.103	-11.258	-12.172	-10.349	-11.279	-12.166	-12.488	-11.967	-11.094	-12.549	-12.392	-11.6
-1.701	-0.59524	-2.9474	-1.4254	-1.9653	-1.0795	-1.2341	-2.3209	-1.7335	-1.8219	-0.85926	-0.91338	-0.61221	-0.65496	-0.38343	-1.3348	-2.6283	-1.8825	0.09394	-1.8778	-0.41595	-1.7539	-0.8058	-0.63517	-1.417	-1.3459	-2.7677	-2.2493	-0.17977	-0.89118	0.017983	-2.1609	-1.2939	-1.3459	-2.4504	-1.4753	-1.0682	-1.2975	-1.9341	-1.8735	-0.68026	-1.4433	-1.6491	-2.4771	-0.17534	-1.4297	-1.7485	-1.3308	-0.69945	-2.1502
-3.2338	-2.0689	-4.7046	-3.4954	-2.3206	-3.0522	-2.5909	-1.2997	-2.3321	-4.7493	-3.0733	-3.6134	-1.7638	-2.1156	-4.6808	-3.5571	-3.4198	-4.7561	-2.7152	-3.7393	-2.6447	-3.9945	-2.7317	-2.7905	-3.5759	-2.9175	-3.0141	-2.9711	-2.6545	-3.4243	-4.438	-3.945	-3.9688	-2.4584	-3.1171	-3.1381	-3.0421	-3.8244	-3.4778	-4.6798	-3.0524	-4.2178	-3.3632	-3.8759	-4.2099	-3.0779	-1.2849	-4.0168	-4.0288	-4.2403
5.7416	7.4518	7.5445	7.2664	8.718	7.4308	6.7204	6.0039	6.3242	7.8377	5.7987	6.6923	7.1508	7.4031	5.2884	6.2742	5.6368	7.263	6.058	7.2955	8.4445	7.752	7.0353	6.7717	7.0858	6.8249	4.8858	5.7316	7.8324	6.7501	5.556	4.6647	5.1311	8.5898	4.6988	5.378	5.9384	9.5315	6.6694	8.332	6.5504	6.5513	5.2816	6.868	6.9813	6.1258	8.019	6.8257	7.64	6.0799
-11.316	-10.944	-13.308	-10.506	-11.828	-11.952	-13.502	-13.046	-11.06	-10.403	-10.396	-10.611	-11.351	-10.923	-11.222	-12.369	-12.674	-10.38	-12.839	-8.9855	-11.262	-10.724	-12.65	-12.21	-10.472	-10.928	-10.324	-12.033	-10.886	-11.71	-11.721	-12.718	-11.319	-12.563	-10.089	-11.794	-10.731	-11.183	-11.867	-12.413	-11.019	-11.827	-11.456	-12.242	-11.659	-13.18	-12.583	-10.241	-10.427	-9.9616
-10.999	-10.816	-10.776	-10.824	-12.29	-11.069	-11.406	-12.804	-11.125	-10.752	-12.948	-12.59	-10.973	-11.52	-11.125	-11.598	-10.718	-12.868	-11.437	-12.09	-12.539	-12.247	-10.718	-12.277	-12.593	-12.084	-12.053	-11.587	-11.05	-10.667	-12.145	-10.92	-11.178	-12.152	-10.11	-11.782	-9.7529	-11.474	-11.107	-12.424	-10.835	-12.053	-10.529	-11.438	-11.959	-11.072	-10.392	-12.357	-12.148	-11.649
2.9574	4.6289	4.446	4.6927	2.3979	4.4922	4.5945	4.5639	3.9225	4.4942	3.493	5.38	5.2811	3.5889	5.1891	5.0381	3.6277	4.1653	3.3138	3.2852	4.0262	3.6837	5.3106	3.8222	4.8356	3.8545	5.1641	4.5241	4.8239	3.1198	4.7811	2.3071	4.9436	4.0389	3.9767	4.3066	3.2915	5.9598	3.1575	3.9601	4.2351	4.9806	3.5146	3.6602	4.0811	3.9006	4.537	4.1848	3.6107	5.6593
-12.465	-11.278	-15.366	-13.539	-13.03	-13.468	-13.868	-14.154	-14.3	-11.32	-12.196	-12.511	-13.267	-12.775	-12.563	-12.952	-15.029	-13.78	-12.973	-13.253	-12.642	-13.04	-14.146	-11.917	-11.14	-12.401	-14.14	-13.344	-11.488	-14.427	-12.091	-12.779	-13.356	-15.293	-13.115	-13.318	-13.471	-13.426	-11.018	-14.115	-13.767	-13.603	-11.609	-13.837	-13.987	-13.271	-13.286	-13.404	-12.577	-11.403
9.5442	8.5063	8.3473	9.1504	9.2043	9.6442	8.772	8.9423	9.6186	9.7691	8.9148	10.179	9.3315	10.2	10.602	9.2523	10.117	9.2515	10.164	7.5914	11.925	8.9726	10.513	7.5831	8.2758	9.2102	8.9733	10.91	11.143	10.608	9.571	10.309	12.1	9.1438	9.4577	9.7709	8.3275	11.076	10.071	10.584	9.6041	10.063	8.4054	9.8596	10.685	10.086	9.5943	8.9218	10.204	8.2257
-1.5389	-1.1828	-2.4375	-0.43229	-0.41139	-0.23272	-3.5264	-1.874	-1.108	-0.15043	-1.5326	-2.1884	-3.2423	-1.6888	-1.6375	-1.7488	-2.315	-0.65516	-0.090288	-2.6159	-0.39788	-0.60809	-0.056007	-0.015834	0.011282	-1.3678	-2.7361	-2.2738	-1.7216	-1.207	-2.3846	-2.5681	-0.63687	-2.8121	-1.946	-4.0482	-0.35257	-2.7608	-1.4743	-1.7864	-1.2282	-1.4807	-1.9108	-3.3234	-0.21981	-2.0324	-1.4154	-2.2658	-0.46878	-1.5661
-1.3565	-2.4318	-1.9383	0.059391	-1.8131	-3.3568	-1.1053	-2.2744	-2.0959	-0.59437	-1.7366	-1.9038	-2.3069	-1.0828	-1.383	-2.0263	-0.57848	1.4923	-1.1068	-0.99959	-1.0087	-1.4118	-1.1354	-1.0377	-1.5985	-0.10032	-2.8532	-2.5133	-3.0828	-2.7958	-0.50367	-0.7641	-0.55202	-0.75375	-0.95039	-2.7083	-2.1294	-0.36971	-0.1601	-0.081807	-2.0214	-1.3066	-1.5782	-1.2472	-0.92177	-1.1251	-1.5035	-1.3615	-2.3839	-2.2698
-0.17051	1.3318	1.0484	-1.1845	-0.40913	-0.60451	-1.1079	-0.85523	1.5499	-0.064731	0.35786	-0.65124	-0.94722	2.569	-0.31151	-1.0683	0.6072	-0.61052	2.7586	0.82421	-0.51511	0.08512	1.9111	1.1608	-1.0244	0.84408	-0.0071353	-0.48484	-0.56462	0.75979	1.0262	-0.86453	-0.28035	-0.25164	0.65284	-0.69185	1.1019	0.75998	0.082899	-0.16682	0.87456	1.0392	0.20757	1.0052	-0.71904	0.4373	-0.53506	-0.23911	-0.37051	-1.2086
-10.33	-11.575	-11.56	-12.859	-12.688	-10.555	-11.681	-12.276	-11.714	-12.011	-13.1	-10.693	-11.979	-12.224	-10.676	-11.497	-10.884	-11.358	-12.885	-12.25	-11.13	-12.296	-10.334	-12.132	-13.25	-12.947	-10.895	-11.145	-11.385	-11.736	-13.401	-12.026	-11.479	-10.987	-13.77	-11.614	-11.515	-11.311	-12.531	-12.071	-13.05	-12.853	-11.936	-10.361	-10.515	-12.092	-10.822	-12.101	-11.578	-11.152
-4.3485	-3.6383	-3.6494	-3.6645	-4.7477	-4.0917	-4.9543	-2.3074	-3.4014	-2.84	-4.7457	-3.7679	-2.2491	-4.0579	-4.8935	-3.7836	-4.4846	-4.933	-5.2604	-5.3698	-4.6193	-4.0693	-5.5945	-5.3512	-4.6854	-3.3558	-5.0043	-3.6337	-3.517	-5.0239	-3.159	-3.7453	-5.1389	-4.3039	-2.9727	-2.7856	-3.1894	-3.6254	-5.2629	-5.1764	-4.5944	-5.2302	-4.5021	-1.6824	-5.0278	-3.2584	-3.9156	-4.8598	-3.0717	-5.6887
-6.6196	-7.0362	-6.992	-8.0323	-7.2811	-5.3116	-7.5145	-7.6916	-7.5149	-8.7486	-7.2928	-6.2884	-9.1999	-6.9979	-7.3374	-8.5736	-7.5469	-5.9397	-8.1096	-8.13	-8.9101	-7.2281	-7.0909	-8.5678	-7.535	-6.7151	-7.5348	-8.7138	-6.9381	-8.3656	-7.2329	-6.5317	-5.8125	-6.3078	-7.1907	-6.3059	-7.7118	-8.0952	-6.985	-7.4536	-7.8115	-8.5735	-6.8136	-5.5457	-7.7529	-7.4688	-8.4544	-7.0257	-7.1785	-8.0368
-2.5248	-2.3085	-0.97997	-1.2273	-1.5434	-1.147	-2.4056	-3.6831	-1.9978	-2.8671	-3.0006	-2.3841	-2.352	-2.8285	-1.4967	-1.9062	-1.7521	-0.61328	-1.6729	-3.4026	-2.6001	-2.6696	-3.121	-1.9226	-1.0278	-2.9888	-3.6689	-0.92245	-2.2913	-6.5557	-0.8521	-2.6604	-1.655	-2.4025	-2.5671	-1.8089	-3.9694	-1.0122	-4.3367	-2.2202	-2.564	-3.1376	-4.4663	-0.43472	-3.0252	-3.9749	-2.7765	-4.5001	-1.4209	-1.725
0.057417	-0.76149	0.38269	-0.30966	-0.77584	0.39076	1.0389	0.92887	0.57502	-0.53861	-1.2703	0.071732	0.31551	-0.68958	-0.062445	-1.7063	0.39652	-1.2292	0.10992	-1.1572	-1.0615	0.15111	0.36465	0.088071	0.81728	0.080351	-2.6671	-1.6242	1.0175	-2.3595	-0.39179	-0.68609	1.4897	-0.25016	0.85064	-0.57323	0.13177	-0.56543	-1.6223	1.3366	-0.68373	-1.2675	-1.4948	-0.28936	1.0919	0.73528	-0.41455	0.016193	-0.25695	-0.6013
-12.252	-12.777	-13.977	-12.679	-12.926	-14.137	-13.091	-14.962	-14.101	-12.844	-13.584	-14.712	-12.847	-12.573	-12.482	-12.205	-12.122	-13.733	-13.054	-11.494	-13.573	-13.248	-13.131	-11.903	-12.786	-11.242	-13.263	-14.032	-13.853	-13.006	-12.675	-14.883	-13.502	-13.912	-12.531	-11.739	-12.746	-13.237	-12.486	-12.677	-11.681	-12.772	-12.268	-13.889	-13.774	-13.16	-13.258	-12.794	-11.558	-11.975
-4.6847	-3.9548	-3.7356	-4.6197	-2.1599	-4.5358	-6.453	-6.4897	-3.3046	-5.3504	-3.2007	-2.7857	-6.1502	-3.9454	-4.1293	-3.1459	-3.0123	-5.2158	-3.1936	-3.4646	-3.769	-2.9734	-3.7222	-3.409	-2.4203	-4.416	-5.0935	-4.6324	-4.8171	-3.261	-6.1192	-3.6666	-3.398	-4.6205	-4.5906	-4.6859	-3.7138	-2.4701	-3.8092	-4.4164	-4.0648	-4.5655	-4.1259	-5.3372	-4.0872	-4.2412	-4.9636	-4.9787	-4.4049	-4.8974
6.612	5.7165	5.2279	5.5567	5.0122	6.0355	6.3603	6.3827	6.8369	4.9642	5.333	5.2551	5.0186	7.3089	5.2802	5.2769	3.784	5.8137	4.0529	5.0764	6.3107	4.6213	5.5217	5.8223	5.3312	5.6867	5.8401	6.639	5.1195	7.089	4.3066	5.0506	5.5261	5.1902	4.8322	5.8748	6.2066	6.0888	5.4232	5.4799	6.119	4.3228	5.165	5.5377	5.417	5.5859	6.2138	4.5202	5.0172	4.9562
-4.2471	-3.4853	-3.9003	-4.331	-4.1058	-4.4558	-3.5109	-3.9948	-3.6784	-2.4921	-4.0547	-3.9698	-4.6141	-2.753	-3.4868	-2.5834	-4.5571	-4.0982	-3.262	-2.1402	-4.1124	-3.3078	-1.8948	-1.563	-3.3508	-3.9583	-3.9048	-2.4471	-4.1077	-4.186	-3.6343	-3.8027	-4.7349	-2.8339	-2.9796	-3.038	-4.29	-2.2432	-4.9391	-2.9431	-2.7781	-4.1428	-3.6728	-4.2366	-3.3726	-1.3292	-2.8323	-3.2008	-3.48	-2.2191
-16.114	-14.25	-14.308	-14.244	-15.68	-15.76	-15.232	-16.156	-14.538	-14.055	-15.965	-15.122	-14.591	-13.37	-14.665	-14.958	-16.011	-13.137	-14.959	-13.875	-15.49	-14.966	-13.772	-15.766	-13.769	-13.735	-14.804	-15.464	-15.896	-13.902	-15.047	-14.112	-14.895	-15.038	-13.982	-14.982	-15.873	-15.506	-13.396	-15.545	-14.844	-16.657	-16.436	-15.044	-15.158	-14.777	-13.957	-14.524	-15.254	-15.214
-12.117	-11.018	-11.521	-11.756	-11.544	-9.5639	-11.3	-11.741	-10.675	-13.15	-12.461	-13.005	-12.583	-12.737	-11.004	-10.931	-10.966	-11.828	-11.659	-11.233	-11.297	-12.328	-12.486	-13.133	-11.165	-11.403	-11.476	-11.424	-10.072	-10.431	-12.101	-10.814	-12.764	-13.332	-12.344	-12.097	-11.389	-12.347	-9.8447	-11.338	-10.899	-10.71	-12.196	-11.806	-10.317	-10.947	-11.916	-13.9	-10.703	-10.838
-3.0545	-3.5775	-2.428	-2.9983	-2.2201	-3.531	-3.8755	-1.9455	-3.7636	-5.8962	-3.3543	-3.3976	-3.1942	-4.2446	-3.2908	-3.3659	-3.5059	-3.6132	-4.1448	-4.9191	-4.3539	-4.3617	-3.1943	-4.2142	-3.9311	-4.8246	-3.9092	-2.9935	-3.4069	-2.2219	-3.5365	-1.998	-2.4686	-3.8027	-3.0731	-2.7695	-3.2138	-2.97	-4.3781	-3.0624	-3.7868	-4.1853	-3.4694	-2.6672	-3.0008	-4.1696	-2.7333	-1.3181	-3.5142	-2.8814
-11.789	-11.086	-11.481	-12.705	-10.89	-11.33	-10.033	-11.608	-10.804	-10.887	-11.31	-11.489	-14.011	-11.924	-10.786	-11.424	-12.093	-10.931	-11.082	-12.411	-13.371	-10.204	-13.033	-10.338	-11.224	-10.46	-10.658	-11.952	-12.663	-12.616	-11.508	-12.85	-11.859	-12.301	-11.66	-10.253	-10.664	-12.202	-11.295	-12.899	-11.95	-13.314	-10.708	-9.8045	-12.444	-13.033	-12.822	-11.753	-10.071	-12.312
-2.4623	-0.77071	-2.819	-1.3912	-2.432	-0.64216	-3.1985	-0.61301	-2.4156	-1.128	-0.7182	-0.51885	-0.59838	-0.54807	-2.0062	-2.4012	-1.7331	-1.7219	-0.34952	-1.2884	-0.4153	-0.06501	-0.85029	-2.9765	-1.6528	-2.8165	-1.3843	-0.399	0.24789	-1.8702	-1.999	-1.4021	-0.6408	-0.5499	-1.2657	-1.2245	-0.87783	0.81797	-1.3072	-1.2056	-2.974	-1.1373	0.59855	-0.47332	-0.5021	-0.10343	-1.1921	-0.34215	-1.1024	-0.087882
8.9935	9.389	9.34	9.6581	9.0748	6.4981	8.2536	8.1048	9.2181	9.6163	7.8777	8.3239	7.28	7.5546	8.0413	8.9783	8.4683	8.0796	8.0359	9.1634	7.8615	10.821	8.2743	6.8663	7.062	9.8662	9.0115	9.7228	9.1462	11.284	8.1833	7.7521	7.0786	8.3605	9.8304	8.4102	7.6787	9.1279	8.8168	7.8501	9.1331	8.693	7.9213	8.7034	7.4634	8.7225	6.3313	8.3267	7.7304	8.617
1.3518	1.4592	1.5413	2.4406	2.1785	0.77979	0.59163	1.452	3.1195	1.6475	1.7106	1.6464	1.6784	1.1961	0.83649	2.2999	1.6335	4.0207	0.68631	-0.1416	1.2662	2.5891	2.0333	2.1126	1.274	2.2662	3.2001	1.8632	2.1209	1.8793	0.79946	3.4123	2.8967	0.40424	2.8354	0.36772	1.1585	1.4446	1.0274	2.1077	2.3057	2.1278	1.5489	2.0451	1.3959	0.47964	1.1044	1.6351	1.7987	1.2214
-13.928	-13.594	-12.341	-13.042	-12.232	-12.695	-13.318	-11.857	-12.194	-13.395	-13.067	-13.211	-14.055	-12.908	-14.753	-12.021	-12.468	-13.624	-12.962	-13.811	-14.04	-12.613	-11.633	-12.989	-12.628	-12.293	-12.783	-12.228	-12.85	-13.201	-14.107	-12.604	-13.487	-13.087	-14.169	-12.661	-13.569	-13.051	-12.926	-12.593	-13.05	-13.789	-13.128	-13.709	-13.225	-14.827	-11.282	-12.332	-14.005	-11.64
-3.3787	-1.4914	-1.8986	-1.7734	-2.6529	-4.0712	-1.6956	-3.041	-2.4021	-2.1029	-2.9236	-3.0675	-4.4178	-2.9955	-2.8834	-2.8549	-4.1274	-3.5152	-1.8015	-2.8321	-3.0275	-3.0567	-3.201	-2.6966	-3.07	-1.9006	-2.1151	-2.9922	-0.83282	-3.0071	-3.4931	-1.8248	-1.8151	-0.31175	-4.0941	-1.8757	-3.5042	-2.9015	-2.7335	-2.3537	-3.7312	-2.0395	-2.8331	-2.1189	-2.713	-2.7096	-3.8017	-3.4176	-2.9954	-0.97603
-2.9262	-2.6145	-2.6595	-3.2252	-3.3681	-4.0012	-2.0481	-1.5036	-3.2168	-3.3987	-2.0604	-2.0418	-3.1236	-1.7939	-3.1314	-2.5351	-0.74754	-4.3466	-4.0167	-2.9194	-3.4003	-2.6351	-2.0987	-3.2307	-2.6601	-1.3665	-2.6731	-2.9264	-2.1122	-3.2194	-1.2634	-0.65155	-1.3454	-1.7375	-1.7978	-3.349	-2.6163	-1.9995	-1.8186	-1.5545	-2.5754	-1.3843	-1.3478	-1.8642	-2.3773	-2.2271	-1.8402	-3.5942	-1.4373	-3.064
-11.354	-9.9303	-9.1849	-10.627	-10.872	-8.9144	-9.7846	-11.642	-12.043	-11.416	-11.327	-11.403	-11.306	-10.424	-10.946	-12.488	-11.583	-9.4893	-11.26	-10.345	-10.673	-10.785	-11.014	-11.232	-11.635	-10.264	-10.13	-10.195	-10.068	-11.142	-10.455	-10.909	-10.555	-10.201	-9.5827	-11.269	-9.5977	-9.8273	-11.345	-11.509	-10.593	-11.195	-10.346	-10.315	-9.9916	-10.497	-10.561	-10.794	-11.771	-11.677
-14.723	-12.866	-13.774	-12.634	-13.338	-15.441	-13.803	-12.447	-13.438	-12.66	-14.523	-13.464	-14.418	-14.742	-14.13	-13.441	-14.507	-16.039	-13.091	-14.739	-14.899	-14.964	-12.959	-15.942	-14.369	-13.324	-14.963	-15.432	-13.135	-15.75	-13.344	-14.269	-14.695	-13.134	-15.146	-14.418	-15.967	-13.954	-14.972	-13.634	-13.954	-14.217	-14.531	-13.92	-14.569	-12.725	-12.647	-15.119	-13.188	-15.582
-22.669	-22.743	-22.703	-22.935	-22.177	-21.878	-23.081	-20.966	-20.18	-21.821	-22.763	-21.236	-20.441	-20.906	-21.514	-21.7	-21.839	-22.713	-21.702	-21.012	-23.824	-21.539	-22.398	-22.012	-21.916	-23.397	-22.071	-21.824	-22.544	-22.601	-21.205	-22.275	-22.45	-23.556	-22.164	-22.633	-22.35	-22.527	-22.846	-22.906	-22.158	-21.394	-21.463	-23.032	-21.586	-23.038	-21.251	-22.313	-23.299	-21.141
2.2045	2.4625	0.90818	0.63306	1.1939	3.6553	1.6121	0.91829	1.5922	1.5179	1.2583	2.7462	1.8768	3.6908	2.8141	3.3974	3.4509	0.70938	2.6678	0.22696	0.85933	1.1641	1.56	3.1698	3.7588	1.2198	0.82865	2.27	1.8395	3.1941	0.48465	1.8594	1.5886	1.7204	2.7966	1.3058	2.6711	3.5083	1.1666	2.3756	1.7601	3.7126	2.0898	2.0689	1.4284	2.7507	1.628	1.445	0.94942	2.8399
-2.1638	-2.3034	-2.1287	-2.8765	-2.0514	-2.7859	-2.7959	-2.7696	-2.3051	-3.1095	-3.6323	-3.6593	-2.7736	-2.8332	-3.3492	-1.516	-1.8658	-2.486	-3.2568	-4.9941	-4.3617	-3.8885	-2.4975	-3.8642	-2.2158	-2.7793	-2.3746	-1.6331	-2.6219	-2.7687	-0.88192	-2.0604	-2.8403	-1.9784	-3.6094	-2.3594	-2.1304	-1.6582	-3.6183	-1.818	-2.3049	-2.0572	-2.7495	-0.64532	-3.073	-3.8066	-3.2312	-2.1393	-2.2053	-2.3193
6.0499	6.0392	5.8801	6.3373	5.6671	4.8701	4.5411	4.645	4.7759	5.5699	6.3458	4.2368	5.8085	4.1565	6.1333	4.9767	3.8496	5.4106	5.0682	4.61	4.9386	4.4982	4.8996	4.51	4.31	5.0683	5.0345	4.9323	4.8771	4.2155	5.6295	5.797	5.7516	7.0939	3.2624	4.9142	5.0572	5.5402	4.7969	6.2826	6.6186	3.7963	5.8164	6.0116	4.6534	4.5817	5.9654	6.3661	4.246	4.9254
-1.5074	-0.9447	-1.3929	-0.65559	-0.75627	-2.4674	-2.1624	-0.90208	-0.027735	-1.6592	-1.978	-1.8056	-1.4232	-2.6056	-0.48349	-1.1278	-0.31418	-1.1355	-0.49576	-1.6678	-1.558	-2.5488	-3.0511	-1.4548	-1.4674	-1.8568	-1.6871	-2.2169	-2.2977	-1.5184	-1.1714	-0.6688	-0.79114	-2.0779	-2.2267	-0.12423	-2.3891	-0.92429	-2.8706	-2.9497	-3.0349	-1.0441	-1.9773	0.088844	-1.5372	-4.0368	-0.44379	-3.3614	-1.6607	-1.0672
-12.781	-11.871	-12.46	-10.817	-13.318	-12.458	-12.099	-12.313	-14.039	-12.352	-12.723	-11.268	-13.306	-11.964	-12.361	-11.695	-12.385	-11.658	-12.488	-13.05	-12.738	-10.661	-13.688	-13.558	-10.991	-12.202	-12.412	-13.214	-11.421	-12.927	-13.321	-12.637	-11.838	-13.128	-13.382	-12.948	-11.622	-12.595	-12.349	-12.562	-13.95	-13.077	-13.177	-12.673	-12.169	-12.616	-11.295	-12.196	-13.143	-12.993
0.14299	-0.33996	0.92256	1.4132	-0.093222	0.12124	0.36283	0.32221	-0.57825	-0.90178	1.0716	-0.34945	0.82251	0.69134	1.5258	-1.3258	-1.4205	1.1951	0.80389	-0.22904	0.56533	0.77161	1.712	0.15027	0.63514	-0.45574	-0.2901	0.80682	0.0068174	0.81783	0.95787	-1.6411	1.173	0.3771	0.58957	0.62097	-0.88224	0.51113	-0.42651	-0.19775	0.25664	-0.36209	0.59994	0.3511	-0.4452	0.79604	-1.5286	-0.11289	-1.5147	0.3767
-2.4422	-2.8213	-3.8404	-4.1777	-4.976	-4.4957	-4.1816	-3.3531	-3.4861	-3.4957	-2.6267	-4.009	-2.9803	-3.3398	-5.0198	-3.7441	-2.57	-2.7096	-2.217	-3.4316	-4.2593	-3.9668	-3.9495	-3.9085	-2.8804	-2.3693	-3.8412	-4.0375	-3.4219	-5.4579	-2.9289	-3.1468	-2.4757	-3.3676	-3.6392	-4.1945	-1.9873	-2.496	-4.37	-2.8815	-4.1316	-3.7215	-4.7782	-3.0571	-2.8518	-3.6849	-5.4154	-3.8596	-4.5412	-3.2398
-12.442	-15.111	-15.668	-16.352	-15.741	-15.099	-15.264	-13.996	-14.641	-15.699	-15.246	-14.247	-13.583	-14.705	-14.847	-15.204	-14.019	-13.2	-14.011	-14.979	-14.576	-16.048	-13.637	-12.739	-15.855	-11.656	-14.918	-14.334	-14.737	-14.894	-13.923	-14.123	-16.53	-13.881	-15.121	-15.329	-14.883	-16.857	-14.811	-12.67	-14.912	-14.252	-14.74	-15.291	-14.334	-13.435	-15.431	-14.781	-13.197	-14.5
-0.92049	-1.124	1.2836	0.35181	-1.6679	0.98827	-1.0034	-0.76032	2.0503	0.23999	-0.2445	-0.84202	-0.67123	0.94931	0.92379	0.87974	0.66928	0.96515	-1.5085	-1.5372	-0.46158	-0.69676	0.31524	-0.41511	-0.29579	0.60701	0.69157	-1.0325	-0.62436	-0.65966	-1.6347	-0.80797	-0.15796	1.7531	-0.80196	1.4803	0.54052	1.3024	-0.35225	-0.98494	0.59733	-1.0229	-0.49352	-0.22356	0.45815	-1.1166	-0.92648	-1.5707	0.32618	-1.752
0.62361	1.7085	2.1319	1.8286	1.0366	1.8048	1.2932	1.046	0.49683	0.39671	-0.022475	2.4353	1.2388	1.1407	1.7073	1.2318	2.0222	1.2288	1.7724	-1.0701	2.3175	1.9164	-0.8418	1.4266	1.7004	0.52943	0.53308	1.1493	2.57	2.3538	2.6078	-0.087959	0.98483	1.2575	-0.01787	1.2496	0.096195	2.0348	0.78783	-0.027555	0.35154	0.64594	2.3335	1.5277	0.86245	1.9468	0.98319	2.0209	0.9914	-0.62452
-13.261	-12.518	-12.442	-14.394	-12.692	-13.296	-14.569	-13.354	-13.276	-12.911	-11.601	-12.509	-13.234	-13.823	-13.091	-12.797	-13.045	-13.624	-14.645	-11.909	-12.617	-13.726	-11.839	-12.847	-13.379	-12.775	-13.662	-13.85	-13.757	-13.425	-12.535	-13.112	-12.639	-12.083	-13.788	-14.182	-12.837	-11.373	-11.389	-13.407	-13.505	-12.269	-14.347	-10.005	-13.216	-12.934	-13.767	-12.259	-12.63	-11.976
-13.228	-13.158	-13.446	-15.136	-15.066	-13.586	-13.724	-13.407	-13.473	-13.329	-13.245	-12.953	-12.303	-13.345	-14.051	-13.754	-14.57	-13.137	-12.339	-15.06	-13.905	-14.056	-13.61	-12.087	-12.872	-12.912	-13.224	-12.833	-12.383	-13.643	-12.766	-14.03	-13.537	-12.87	-13.436	-12.931	-13.377	-13.154	-12.862	-12.807	-14.077	-13.975	-12.7	-11.162	-13.256	-13.193	-14.136	-14.315	-13.505	-12.953
-4.5158	-5.4019	-6.3873	-4.6446	-6.5053	-5.7105	-5.6972	-4.2552	-3.7799	-5.0069	-3.7655	-4.894	-6.2435	-5.432	-4.5805	-5.271	-5.1422	-5.1385	-4.5993	-6.6127	-4.3646	-5.5467	-6.1204	-4.9029	-4.2288	-4.269	-5.0133	-5.4705	-3.0804	-3.4593	-4.8531	-4.1762	-4.4373	-5.9936	-5.197	-5.9856	-4.0177	-6.0409	-4.9013	-6.1639	-5.0873	-5.4431	-5.6514	-4.9642	-7.0998	-5.5936	-5.1931	-5.562	-4.1732	-5.6409
-10.865	-9.4641	-10.831	-10.849	-10.549	-10.237	-11.206	-9.6579	-10.805	-10.25	-10.845	-10.503	-11.201	-10.566	-11.76	-10.588	-11.289	-10.447	-11.522	-12.251	-9.6508	-10.74	-10.887	-10.087	-10.78	-11.128	-10.059	-9.9351	-10.499	-10.124	-10.103	-10.851	-11.389	-10.948	-10.298	-11.193	-9.902	-10.414	-11.455	-10.758	-10.598	-11.014	-11.675	-9.4036	-9.3511	-11.258	-10.755	-10.876	-10.8	-10.33
8.138	5.8296	6.4222	7.3988	6.8342	5.589	6.7806	8.1874	6.0915	8.5615	5.9482	6.5394	7.5373	6.0206	7.0197	7.1335	6.9664	5.2912	7.6573	6.3242	7.9172	6.7297	8.0758	7.2785	8.3365	4.7697	4.9687	6.6765	7.5904	6.2652	7.6017	5.2595	4.9781	6.2583	5.9318	5.3622	7.332	7.4588	5.7581	6.1912	8.4454	7.0536	6.7709	7.7148	7.3291	7.3283	7.1125	6.785	5.2092	7.4211
-1.3395	-2.7562	-2.8346	-1.6954	-1.3063	-0.42275	-0.11136	-1.8439	-2.7223	-2.2467	-3.765	-2.816	-1.2733	-2.1831	-1.1198	-1.711	-1.7832	-1.5957	-0.79598	-0.80381	-2.0967	-2.436	-0.66307	-2.1889	-1.115	-1.6184	-1.9254	-2.6609	-2.9074	-2.4221	-1.1813	-0.44012	-2.9023	-1.7446	-2.5663	-2.4062	-1.6709	-1.3933	-2.3442	-2.4801	-0.57486	-2.0027	-1.6435	-1.8814	-4.1633	0.44668	-2.1787	-2.329	-1.674	-1.7533
-11.698	-12.342	-12.662	-13.02	-11.627	-13.258	-12.221	-11.78	-13.009	-13.112	-12.319	-13.877	-13.79	-13.383	-11.865	-14.518	-11.147	-10.606	-13.182	-12.88	-13.178	-13.123	-13.834	-12.211	-13.808	-13.281	-11.881	-14.779	-13.571	-14.191	-13.233	-13.108	-12.413	-11.863	-12.902	-11.666	-13.048	-12.353	-12.969	-12.747	-13.584	-12.527	-12.538	-14.108	-11.831	-12.168	-13.293	-13.628	-12.76	-12.19
0.7551	1.8964	2.6154	1.4797	0.0085035	3.1868	2.9863	3.6975	2.5107	1.9503	1.3263	1.5057	1.9199	1.6149	1.9821	2.0345	1.3183	3.9352	1.1128	0.47554	1.4755	1.356	1.4404	0.96111	0.11737	0.74087	0.17862	1.1017	2.0277	2.4568	1.4278	1.3407	2.1133	2.0084	3.3633	1.4054	3.4472	1.9868	3.2135	2.065	2.9416	2.611	1.6939	1.5138	0.55757	1.5998	1.2535	1.2912	3.2708	3.9819
7.6107	7.8445	8.0067	6.1898	7.3387	5.9682	7.7975	7.7206	7.4719	6.1543	7.3993	6.5266	5.3327	7.8428	7.1136	6.744	6.9051	6.1849	8.6149	6.5042	7.3968	5.5925	6.2853	5.6056	6.5549	7.1919	8.4333	8.1145	5.0299	6.9853	8.2316	8.1514	5.0625	6.5579	7.1304	5.4012	6.2593	7.0563	6.6313	6.6715	6.5402	7.7034	6.8147	7.1399	5.503	4.5208	5.1906	7.5517	5.2816	6.8331
-1.3557	0.26283	-1.4121	-1.103	-0.28222	-1.2945	-0.98505	-1.2684	0.43007	0.90993	-1.1484	-2.0985	-1.8612	-0.43862	0.28061	-1.1655	0.34707	-0.22913	-1.0399	0.10252	0.57023	-0.024606	-1.5945	-0.30621	-0.030782	-0.53809	0.46317	-0.26132	0.36674	-1.3051	0.10242	0.35056	0.062515	0.57948	0.59237	1.5832	0.54249	-0.16501	0.26151	0.56112	1.9139	-0.13305	-0.57491	-0.59481	-0.68804	0.70614	-0.21736	-1.4561	-0.46946	-1.5317
5.5345	5.6095	6.6494	5.9224	5.6188	5.4164	4.6019	5.2547	4.8372	5.1144	6.7917	5.7859	3.9877	4.4711	6.7815	5.8245	6.4642	5.6731	6.2958	6.4923	3.5911	5.9483	4.9213	4.8082	7.3851	6.7154	6.1778	4.4588	6.6497	4.491	7.0573	5.2622	5.2684	4.997	4.546	5.2213	5.0804	5.4959	4.8575	5.9319	6.4225	5.7617	5.5809	4.7297	5.1884	5.7091	4.8804	5.0568	6.6203	6.6978
-13.064	-13.944	-12.428	-13.492	-13.173	-12.994	-13.621	-13.32	-12.709	-12.339	-11.824	-14.292	-13.571	-13.986	-14.426	-13.311	-13.291	-12.534	-12.021	-14.023	-11.96	-13.627	-12.864	-14.153	-12.986	-14.04	-13.584	-13.591	-13.563	-12.24	-14.192	-13.072	-13.954	-12.807	-12.909	-14.529	-13.076	-13.158	-13.928	-11.002	-12.668	-12.802	-12.754	-12.993	-12.45	-12.195	-12.91	-13.659	-14.712	-12.668
2.6312	2.66	3.7384	1.3747	3.4121	0.51206	1.6209	3.5296	4.0616	2.6917	2.3977	1.5696	2.0629	3.0926	4.0936	1.2648	2.7779	3.2599	2.0737	1.9235	2.33	2.0735	2.5423	3.3162	3.3827	2.114	3.0628	2.9395	1.7866	1.7245	2.5665	2.4426	-0.079093	2.4967	1.7433	2.839	3.4756	3.7995	2.4662	2.6332	3.1952	1.0331	2.7408	2.8188	1.2156	2.5181	2.4355	1.3784	1.9812	3.7675
5.5554	6.1029	5.7381	5.6653	5.4252	5.5193	6.9682	5.8714	5.8392	6.626	4.9505	5.027	5.3912	5.3604	4.1091	3.9761	4.0564	6.417	5.1719	6.0076	3.7946	6.5833	5.8878	6.3887	3.9741	4.1506	5.2375	4.755	3.185	6.8734	5.7909	3.8148	5.3971	3.981	4.7487	5.1165	5.2915	5.1927	5.2367	4.3558	5.4633	4.4456	6.2857	5.2837	5.2825	4.5786	3.4858	3.5293	5.1747	5.0241
5.8578	6.1434	6.0907	7.0234	6.4936	5.8949	6.6903	6.8294	7.0167	6.3496	7.2855	6.0992	6.1294	7.3655	5.7037	8.1366	6.7984	5.8433	6.8438	6.8672	6.3696	7.2036	7.1584	7.3575	7.2314	7.2999	6.5331	8.2486	6.1966	7.7317	7.3263	7.1434	7.1624	7.0215	7.3083	6.9994	5.4303	6.6347	6.9525	6.3689	6.7309	6.4098	6.8116	6.557	4.9088	6.935	7.8692	6.6704	5.7358	6.0878
-1.3253	0.87799	0.011855	-0.90354	0.95778	-1.0836	1.3296	-0.95956	-0.57751	0.24875	-0.15533	0.61799	-1.9746	-2.1078	-2.015	-0.42325	0.19395	0.71128	-0.58694	0.056012	-0.24429	-0.87508	-0.92584	-0.53799	-0.066739	-0.78374	0.019618	-0.38129	-1.4168	0.16542	-0.84847	1.0191	-0.57711	1.41	-1.9468	0.7297	0.10594	-0.10709	-0.4193	-0.41399	-0.82874	-1.3094	-1.1289	-0.24087	1.1394	-0.69974	0.38863	1.4598	-0.4551	0.21673
-1.0005	-0.58417	-0.62215	-0.47421	-1.4462	-2.0888	-1.1249	-0.85616	-1.3538	-1.1453	-1.4686	-1.0994	-0.52206	0.46816	0.1296	-1.5275	-1.4241	-1.3739	-1.8188	-1.6742	-0.39473	-0.48124	0.070288	-1.083	0.1601	-1.3833	-1.9588	-0.57996	-1.448	-1.7201	-0.82297	-0.48996	-0.33191	-0.48756	-1.9258	-1.1394	-2.9542	0.39151	-1.1664	0.30007	0.12233	0.68191	0.14595	-2.1652	-1.1981	-0.73545	-2.2778	-2.3486	-0.62858	-1.1166
1.3125	0.20118	0.55066	-0.98348	-0.21171	0.74824	1.3856	2.076	-1.1062	-0.1007	0.8007	1.0142	-0.42772	0.97973	-0.039854	0.37273	0.87322	1.6145	0.6662	1.4082	-0.16657	1.0176	1.4599	0.13798	-0.24684	-0.26167	2.5667	0.6059	-0.60984	1.3136	-0.72197	0.53543	1.4818	0.10232	0.39625	-0.75217	0.24326	-0.046975	0.047737	-0.065877	0.11567	-1.2949	0.26089	-0.36942	0.42499	1.6088	0.29728	0.089356	1.0384	0.28242
-15.183	-13.453	-13.126	-13.976	-13.356	-14.146	-14.375	-14.31	-14.361	-14.089	-13.688	-14.096	-12.663	-13.303	-14.127	-13.874	-13.525	-14.695	-13.171	-13.552	-14.743	-14.155	-13.227	-15.259	-14.225	-12.976	-13.866	-15.218	-12.72	-14.713	-13.751	-14.351	-12.931	-12.532	-13.593	-13.37	-13.379	-14.613	-14.817	-15.926	-15.256	-13.569	-16.606	-13.407	-14.998	-14.887	-13.528	-12.171	-13.326	-14.647
-5.4331	-6.1659	-5.7286	-6.5071	-5.251	-5.5039	-4.6723	-6.0978	-4.4486	-5.9428	-4.3425	-4.8964	-6.7525	-5.7549	-5.8243	-6.3068	-7.0951	-6.3189	-7.4842	-5.7382	-5.2302	-4.775	-5.189	-4.7384	-5.6748	-6.9083	-7.2437	-5.7416	-6.6998	-4.6242	-4.7252	-5.8606	-5.0946	-3.7972	-6.3202	-7.2769	-7.6064	-4.9224	-6.6284	-4.645	-6.2736	-3.5826	-6.2197	-5.4576	-7.7077	-5.7296	-5.2188	-6.658	-4.7949	-5.9344
-1.7284	-1.9179	-1.4493	-2.3948	-2.5165	-1.5198	-0.7862	-2.3452	-1.5374	-3.0722	-2.6935	-1.7766	-1.0519	-1.0068	-1.154	-2.1003	-3.4785	-1.1122	-1.8839	-1.5703	-1.7101	-1.0075	-1.78	-0.49778	-0.64117	-2.1508	-1.9225	-1.6546	-1.872	-3.2019	-3.0913	-1.3792	-0.29756	-1.1795	-3.0021	-2.6008	-2.0433	-1.6561	-3.0926	-1.0959	-1.5683	-2.7216	-1.5218	-2.256	-1.0396	-0.70532	-2.8988	-2.0143	-1.5821	-0.3572
-0.31755	-2.5686	-1.4038	-0.91293	-0.58144	0.58281	-0.57016	1.2862	-1.162	1.3088	-0.098139	0.94202	-0.062356	0.63839	-0.96689	-0.13048	-0.88323	-1.3471	-0.22612	0.15666	0.35054	0.35671	0.015209	-0.74917	0.21178	0.70969	-0.61106	0.14938	-0.0099486	-0.65001	-1.0298	0.33096	0.52887	0.79592	-0.18862	0.63323	-1.1737	2.6155	0.11324	1.8689	-0.41717	-0.69578	0.74854	0.275	0.25876	-0.98729	-1.5105	-1.6542	-2.0813	-1.0926
-11.495	-10.221	-9.7848	-10.639	-11.067	-10.671	-11.02	-10.541	-11.347	-11.965	-10.794	-11.989	-11.57	-10.19	-9.1972	-12.199	-11.493	-9.3218	-11.037	-12.599	-10.29	-8.8556	-10.273	-10.947	-9.5304	-10.724	-11.085	-11.309	-9.9115	-9.8634	-9.6162	-12.034	-9.6433	-11.95	-12.646	-10.821	-10.067	-10.519	-11.727	-10.308	-12.353	-11.208	-10.807	-10.844	-10.979	-11.39	-10.278	-10.71	-9.467	-9.307
-13.828	-13.126	-12.926	-14.027	-13.948	-14.251	-11.442	-12.38	-12.099	-12.722	-13.396	-12.85	-12.318	-13.687	-14.289	-11.786	-13.823	-12.793	-15.058	-13.303	-12.282	-13.712	-12.854	-13.485	-12.698	-11.571	-13.64	-12.999	-12.811	-13.682	-13.777	-12.379	-13.347	-11.795	-14.737	-14.038	-13.524	-12.05	-12.929	-14.34	-15.112	-13.193	-13.134	-12.763	-13.053	-12.053	-13.059	-12.143	-14.078	-12.765
-10.18	-10.962	-11.305	-11.12	-11.735	-13.192	-11.923	-12.024	-11.895	-10.406	-9.7524	-12.22	-11.685	-12.193	-10.853	-13.641	-10.868	-11.527	-11.754	-10.496	-11.735	-11.441	-11.968	-9.5859	-11.215	-9.673	-9.433	-10.666	-11.467	-11.272	-11.522	-11.198	-11.53	-10.19	-11.393	-9.6172	-11.523	-11.338	-12.632	-10.386	-11.303	-12.646	-11.737	-10.172	-11.34	-11.859	-11.593	-11.748	-10.746	-12.907
-12.826	-12.187	-13.028	-12.686	-14.148	-13.087	-12.546	-13.434	-12.578	-12.772	-13.843	-11.741	-12.164	-12.855	-10.718	-12.86	-12.626	-11.761	-12.95	-12.213	-12.67	-11.751	-11.476	-12.099	-13.952	-12.298	-13.3	-12.626	-12.818	-11.441	-12.138	-13.061	-13.054	-13.43	-11.57	-13.16	-12.282	-13.488	-11.631	-12.426	-12.378	-12.813	-12.875	-12.323	-10.701	-13.759	-12.764	-11.413	-10.525	-12.032
-2.5061	-3.6983	-5.0661	-3.5178	-4.9597	-4.5301	-4.9997	-4.7933	-5.28	-4.0066	-3.8665	-3.6764	-4.5126	-3.8019	-4.8183	-3.5969	-3.9434	-3.7402	-3.5865	-3.8884	-2.8016	-3.9765	-3.2303	-5.0463	-3.8091	-4.6324	-4.8129	-4.3787	-4.9131	-4.2376	-4.2041	-4.0055	-3.2984	-3.7456	-4.6627	-3.0708	-3.6544	-4.023	-4.7958	-6.0052	-4.7788	-2.2033	-3.4726	-5.2123	-5.4319	-3.8623	-4.3751	-4.9619	-3.4143	-4.4848
2.3112	1.4664	2.6576	2.107	2.5218	1.8986	1.1823	1.6074	2.287	1.6029	1.9432	3.2547	1.8729	0.23323	1.3191	1.8112	2.5923	1.9076	1.8217	1.4709	2.0394	-0.28916	2.9031	1.8885	0.39532	1.7425	1.0077	2.1493	2.4238	-0.82322	1.6712	2.2035	2.1767	2.1933	1.8229	2.7921	0.45424	1.9885	3.5491	1.9749	2.6711	2.15	1.529	2.7598	1.3551	1.7634	1.3583	3.2811	1.5165	2.7507
2.2314	1.7561	1.1717	2.0123	1.084	0.25217	0.52559	0.89523	1.2462	0.95665	1.2196	1.9358	1.8089	0.83602	0.71084	3.1557	1.2461	1.7465	0.17831	2.3603	0.92657	0.62741	0.63902	1.1923	0.083104	2.4469	1.8446	2.024	0.96854	1.0201	3.0026	-0.25304	2.1377	1.3066	1.7767	1.4181	0.26802	0.54085	2.5869	2.0724	1.6132	0.27733	2.2674	2.4386	2.1387	2.9464	2.2419	1.8606	2.8849	2.9626
-3.7463	-3.457	-5.0844	-4.8745	-5.4705	-4.6651	-1.1872	-3.979	-3.1278	-4.2604	-3.697	-3.1366	-3.2276	-4.405	-6.0317	-3.2032	-4.7263	-4.9693	-3.0064	-3.8698	-3.495	-2.5678	-4.7396	-5.9135	-4.9494	-6.8902	-3.873	-4.3368	-3.0184	-4.5739	-3.6687	-5.516	-4.4093	-4.8286	-3.8837	-2.5902	-4.1663	-4.376	-2.5586	-3.6462	-4.3299	-4.5303	-7.155	-5.032	-3.679	-4.5716	-4.955	-5.4407	-5.135	-3.646
-9.815	-8.8685	-7.6509	-8.6615	-9.9612	-9.2937	-10.461	-8.3501	-8.1381	-7.3891	-8.5547	-9.1584	-8.8834	-9.1533	-9.1968	-9.8833	-8.1636	-8.5481	-6.9138	-9.2459	-8.7429	-8.3582	-10.075	-8.1195	-9.6086	-9.1568	-9.6364	-8.4228	-9.7611	-10.36	-8.9852	-9.4243	-10.336	-9.6325	-9.8325	-9.0254	-8.8149	-9.8298	-7.6002	-8.8972	-9.357	-8.9916	-10.617	-8.2344	-8.8344	-8.7159	-8.8272	-8.553	-9.4348	-8.9612
-3.5035	-4.3349	-3.3099	-3.35	-3.4496	-4.3191	-2.8047	-2.663	-3.3206	-4.9088	-4.0638	-2.8312	-4.0143	-5.2178	-2.3772	-4.412	-5.0293	-2.5217	-3.8185	-2.9844	-5.0108	-3.1344	-3.8515	-3.7149	-4.8026	-2.8773	-3.4044	-1.577	-4.4153	-4.5279	-3.2865	-3.3494	-2.1472	-3.5407	-4.0923	-2.8525	-3.0118	-2.8106	-2.5147	-4.4427	-3.3829	-2.6625	-2.2752	-4.7889	-5.4942	-4.2538	-4.0252	-4.0267	-4.7942	-4.9971
-2.9273	-1.5395	-0.73659	-2.1498	-1.6138	-0.3557	-1.9979	-1.909	-1.8208	-3.2053	-1.4265	-2.1329	-2.8291	-2.1378	-2.3594	-2.862	-2.8811	-0.073907	0.12618	-1.3458	-0.27727	-1.1704	-2.7597	-2.0107	-0.17705	-1.5697	-0.99227	-2.9578	-1.3707	-1.2835	-3.3601	-3.0814	-1.9226	-1.6795	-1.4237	-1.5897	-1.069	-1.7087	0.7068	-2.7422	-1.0923	-1.5239	-3.1278	-0.30439	-2.0232	-1.3042	-2.4316	-2.306	-1.531	-1.7258
1.8396	1.1935	2.3906	0.61046	1.5004	1.4972	1.1908	3.0873	1.507	1.5526	1.3539	2.6899	3.2147	1.2279	2.295	2.4381	2.1723	3.1083	2.0714	0.16068	2.2142	2.3557	2.8607	0.90103	3.3139	1.6393	0.69079	1.3576	1.506	0.021913	0.8384	0.74729	1.6241	1.694	1.0726	2.2071	2.7415	2.4487	1.2128	1.9013	1.9795	2.1263	0.98388	0.70726	0.12575	2.0127	2.7734	1.125	2.3203	1.6687
-8.0432	-11.225	-11.076	-10.22	-10.218	-9.6856	-10.243	-10.02	-10.731	-11.226	-9.5146	-10.588	-10.074	-10.18	-10.393	-11.142	-10.194	-9.7557	-9.8473	-10.136	-11.442	-10.806	-10.168	-9.5149	-10.983	-9.3483	-9.9573	-10.326	-9.0376	-9.3233	-11.29	-10.171	-10.419	-10.052	-11.352	-10.239	-10.278	-8.9194	-9.6637	-11.295	-9.0987	-11.449	-10.757	-10.226	-10.246	-12.191	-11.75	-10.218	-11.002	-10.427
-4.5546	-5.3118	-1.3512	-3.5691	-3.6538	-3.0641	-3.2114	-4.6079	-3.3036	-1.2173	-4.2822	-3.1034	-2.7213	-2.3556	-2.5175	-3.4421	-2.8945	-4.1372	-1.7649	-2.7162	-2.5952	-3.1818	-3.9568	-4.1904	-4.4869	-3.8105	-4.6935	-2.5719	-1.8727	-4.3543	-3.318	-3.8107	-3.6816	-5.2641	-2.6799	-2.669	-2.9326	-3.963	-2.4604	-3.9268	-3.0457	-3.5676	-2.6932	-3.0202	-2.6072	-3.4469	-4.5498	-2.0429	-3.1042	-2.6936
-0.11743	-0.54079	-1.7401	-0.24236	-1.5339	-1.9549	-2.4106	-2.2751	-0.75192	-0.3519	-1.116	-1.8035	-1.6979	-1.4403	-0.40881	-2.6884	0.28369	-0.64131	-2.6853	-1.7585	0.34195	-1.0798	-0.85071	0.26633	-0.74185	-1.2929	-1.4897	-0.15272	-3.4205	-1.7621	-1.1965	-1.7107	-1.6382	-0.85568	-1.379	0.21808	-0.73573	-0.34151	-0.47475	-0.36269	-1.7557	-2.4489	-1.509	-3.2758	-1.3242	-0.32382	-0.79249	-1.9092	-2.2333	-0.70637
0.28942	-0.53529	0.50205	-0.40205	1.5885	0.63387	1.5554	2.0806	-0.29508	0.51486	0.68496	1.2087	0.32603	0.79647	-0.049673	0.10624	0.56785	-0.4766	1.133	0.67517	-0.52249	-0.32491	0.94872	-0.5409	-0.37529	0.2195	0.01112	-0.35472	0.63305	-1.9046	1.6951	1.2827	0.74883	0.25666	0.36173	0.28625	-0.51246	1.3279	0.72796	0.33499	0.66432	0.12092	0.019691	0.071236	0.81001	-0.27808	1.8198	1.3794	1.4467	-0.074961
-0.28087	-1.5962	-1.776	-1.4153	-1.4096	-1.8082	-0.92563	-1.6523	-2.1625	-1.3367	-1.3801	-0.84275	-0.85061	-0.89522	0.14574	-2.5562	-0.33427	-0.72087	-0.76763	-1.3512	-0.96715	-2.5852	-1.0209	-1.0843	-2.2921	-1.5708	-1.4424	-0.075581	-1.0889	0.05289	-2.5728	0.42604	-2.0883	-0.56262	0.068633	-0.51038	-1.4412	-2.8788	-1.7347	-2.1826	-0.82449	-3.9354	-1.7855	-1.3218	-2.9174	-1.9502	-1.3495	-1.6949	-0.48446	-1.244
-11.787	-11.844	-11.903	-11.395	-11.2	-10.805	-10.855	-11.068	-12.865	-10.078	-13.38	-12.728	-9.7814	-10.141	-13.255	-11.003	-13.032	-12.061	-10.587	-10.828	-10.762	-11.26	-11.694	-11.222	-11.529	-11.734	-12.62	-11.14	-11.722	-11.628	-11.085	-10.638	-10.83	-10.005	-12.277	-12.088	-12.724	-11.376	-10.388	-11.892	-11.247	-12.383	-11.782	-11.5	-10.79	-11.335	-10.042	-13.57	-11.504	-12.04
1.7775	0.38916	0.95382	1.0323	-0.0090673	2.6943	1.4614	0.24833	1.106	1.1775	1.6481	0.62966	0.24153	-0.15332	1.1678	1.0211	1.4731	2.666	-0.10703	1.9597	1.9282	1.6232	0.7975	2.7857	0.07687	0.72981	-0.30095	1.2001	1.8212	0.15654	0.23931	1.775	1.5458	0.20569	1.0524	1.1539	0.55904	0.0032067	3.0028	0.72436	1.6657	1.5054	0.14206	1.3283	1.2803	1.0206	1.719	1.5284	1.2502	1.2828
8.5372	9.4168	9.9515	9.5993	10.104	10.164	10.696	9.3796	10.965	10.64	9.6644	10.152	8.6975	10.188	10.596	11.193	9.1104	9.008	10.01	8.1471	10.499	11.009	9.8824	8.2544	10.415	10.385	10.579	10.421	9.3266	9.9808	9.3891	9.5432	11.176	9.0205	10.224	10.16	9.8395	10.374	10.266	11.934	9.8835	9.6451	9.5156	10.075	9.3791	10.468	10.506	9.1189	9.6821	9.4718
-15.02	-14.67	-16.519	-15.556	-13.272	-15.895	-14.734	-14.063	-14.403	-16.378	-13.282	-15.022	-15.079	-14.352	-15.263	-14.69	-14.862	-14.463	-15.117	-15.669	-15.055	-14.5	-15.017	-15.908	-12.484	-16.571	-14.893	-15.858	-15.641	-14.331	-14.773	-13.735	-15.45	-14.057	-15.175	-15.54	-14.572	-14.487	-14.84	-15.18	-15.68	-14.835	-14.109	-15.034	-14.549	-15.489	-14.378	-15.302	-15.097	-15.686
-14.829	-16.06	-14.132	-15.758	-15.334	-13.61	-13.951	-14.043	-13.505	-15.135	-14.035	-13.084	-14.095	-12.907	-15.331	-13.707	-14.648	-14.655	-14.746	-14.459	-15.093	-14.987	-15.078	-14.804	-14.975	-15.094	-13.988	-12.9	-14.786	-14.42	-13.773	-14.138	-13.343	-14.528	-13.809	-16.355	-13.6	-13.057	-15.305	-14.636	-14.192	-14.005	-14.505	-13.81	-14.411	-14.144	-15.203	-14.008	-14.056	-14.117
-0.47487	0.64491	-1.1537	1.5332	1.1204	-1.5052	-0.77352	-1.3116	-1.8745	-2.0585	0.51399	-1.2148	0.29128	-1.5034	-0.40402	0.088317	-2.2533	-0.88218	-1.0269	-0.88519	-0.09942	-0.11451	-0.41697	-0.81312	0.58343	-1.5734	-0.81375	-1.6513	-0.54356	0.69261	-1.9544	-0.25363	-0.4294	0.26921	0.80864	-1.8611	-0.73369	-0.52478	-1.6337	-0.67722	-0.66191	0.044283	-0.24682	-1.6125	-1.0533	-0.37131	-0.31531	-1.4338	-1.4295	-2.6396
5.1353	4.2979	4.3015	6.4701	7.5529	4.5602	5.2627	4.9973	3.9242	4.4715	3.6579	5.7271	4.1886	4.9869	7.3167	5.7782	4.0634	7.3598	6.5036	5.2145	4.7925	4.0461	6.0741	3.843	4.7719	4.0721	5.1585	3.5276	4.5591	5.7223	4.9233	5.1466	4.3078	4.8166	5.2926	6.5939	4.9283	5.8516	5.1202	4.7835	6.1607	5.8509	4.5723	5.0315	7.3965	6.0963	4.1275	6.074	2.9141	4.7371
-3.957	-5.1145	-4.8263	-4.9206	-3.7561	-5.2346	-4.7244	-5.4719	-4.1001	-4.1824	-4.9349	-2.8732	-4.9231	-5.3919	-5.3986	-5.592	-4.438	-4.0705	-5.1384	-4.0864	-4.6486	-5.2041	-4.0158	-3.0987	-4.349	-4.9823	-3.4918	-3.4678	-3.8743	-5.4633	-5.1222	-3.8901	-5.3491	-5.8215	-5.4643	-4.4379	-3.5404	-5.0281	-4.9166	-5.4206	-5.8306	-5.2046	-5.1721	-3.1757	-4.2892	-6.0849	-3.287	-5.0169	-4.3946	-4.6463
6.0585	4.0481	5.2934	4.2682	5.4282	4.795	5.1697	5.124	6.1696	5.6954	4.0138	5.5467	5.2148	4.51	4.6373	5.2075	5.8385	5.0899	4.0926	4.3233	3.9755	5.7467	5.8204	4.2548	3.8678	3.5955	4.9275	6.089	6.0907	3.3398	4.3182	4.3125	5.8991	3.428	6.1586	4.4111	5.0816	4.2098	5.3243	4.459	5.2607	5.0492	5.2488	4.298	3.1961	6.968	4.5972	3.3733	4.8113	5.1079
6.9136	4.5319	3.1031	6.1027	4.1591	5.4094	5.4155	4.1105	3.6073	4.8615	2.2916	5.5939	4.022	4.3234	4.6692	5.4381	4.5771	4.0617	4.5971	4.9195	5.0217	2.8068	5.1044	4.9825	2.4955	4.6614	3.9239	5.6819	3.68	2.7817	3.372	4.8922	4.6351	5.1996	4.5324	5.3268	5.3949	4.6393	5.5948	4.9164	4.2037	4.0928	4.4372	3.7466	2.1764	4.7584	5.1458	4.1921	5.0316	3.9866
-11.959	-11.145	-10.803	-11.045	-10.625	-11.173	-9.5921	-11.473	-10.74	-10.036	-10.258	-10.676	-11.253	-10.192	-11.612	-10.943	-12.14	-11.285	-11.386	-11.034	-11.765	-11.334	-12.166	-10.849	-11.833	-10.894	-11.607	-11.457	-11.37	-11.092	-9.2855	-11.048	-10.546	-10.506	-11.281	-12.1	-10.338	-10.73	-12.241	-10.858	-11.564	-9.7533	-10.892	-11.452	-10.502	-11.896	-9.9476	-10.993	-10.358	-11.549
2.1427	0.42623	1.2859	1.7642	1.0667	-0.49383	2.2129	1.4756	2.084	3.9906	0.68687	2.9098	1.0069	0.51735	0.67618	1.6046	2.1672	1.8108	0.17138	3.3057	2.5585	1.9868	0.10318	1.5852	1.5986	1.8613	0.37202	0.52128	0.47356	1.6596	2.5065	0.46234	1.3908	1.7856	1.0263	4.0698	1.6415	1.0846	0.39887	0.79225	2.7029	2.1458	1.3362	1.4477	0.93602	0.46099	3.1235	1.2061	2.241	2.3691
-0.59427	-1.7347	-2.7661	-0.23441	-1.8806	-2.0432	-2.1457	-2.1727	-2.0712	-2.3992	-2.3233	-2.513	-2.3584	-1.4783	-1.3171	-1.734	-2.0663	-2.7884	-2.5387	-1.4499	-1.9683	-2.7065	-3.1715	-0.50765	-2.3855	-1.1305	-2.5206	-0.75693	-2.5796	-0.55064	-2.5275	-2.6048	-2.8868	-1.2421	-1.9559	-2.4009	-1.5985	-1.1228	-2.8099	-2.1877	-1.228	-0.82033	-0.37786	-1.9235	0.40915	-1.2767	-2.0927	-2.8059	-1.8794	-1.47
-12.626	-14.336	-14.016	-12.023	-12.743	-10.537	-12.359	-14.052	-14.636	-13.356	-14.982	-13.082	-13.572	-13.476	-14.685	-13.993	-13.313	-13.892	-11.657	-14.549	-13.479	-13.266	-13.526	-13.05	-12.512	-13.448	-13.056	-11.493	-14.161	-11.619	-12.128	-13.23	-13.347	-13.842	-12.913	-14.071	-13.301	-12.893	-14.412	-12.602	-14.968	-13.385	-14.07	-14.544	-13.733	-14.403	-15.348	-13.817	-14.936	-12.044
-22.237	-21.34	-22.802	-21.541	-22.016	-21.346	-21.939	-21.77	-20.767	-22.201	-23.067	-21.636	-22.113	-22.54	-21.257	-21.371	-22.114	-22.904	-22.8	-21.916	-22.66	-22.702	-23.47	-21.849	-22.885	-23.347	-20.958	-23.151	-22.838	-22.599	-20.885	-20.984	-21.057	-21.362	-21.616	-20.201	-22.677	-22.211	-21.115	-22.875	-22.608	-22.374	-23.094	-21.484	-21.69	-21.86	-22.211	-22.771	-22.194	-22.012
-8.4428	-7.9933	-7.9439	-9.8122	-7.4307	-9.8446	-10.155	-9.7096	-8.3253	-8.9625	-9.2797	-9.181	-9.5403	-8.5945	-8.4636	-9.3826	-10.816	-7.8406	-10.427	-8.8804	-10.133	-8.0227	-9.0922	-9.5502	-10.092	-9.1051	-10.714	-7.957	-9.072	-9.5214	-9.2059	-8.6119	-9.875	-9.4814	-9.6742	-9.0458	-9.0605	-7.794	-11.38	-8.3408	-8.6246	-9.7859	-8.6976	-9.9049	-8.5476	-10.793	-7.0435	-8.9347	-9.9153	-11.644
-1.2414	-0.70398	-1.7069	-1.7528	-0.3267	-0.98437	-0.47738	-1.3333	-0.94117	-2.1572	-0.98273	-0.21283	-1.3875	-2.3555	-2.0233	0.49367	-1.0154	-1.5389	-0.98198	-0.57932	-1.5981	-0.34637	-1.8634	-0.95692	-2.733	-1.618	0.023196	-0.32	-1.2879	-1.8917	-2.2236	-0.80305	0.26673	-0.090105	0.76274	-1.0227	-1.1261	-0.73291	-1.0047	-0.93533	-0.95936	-1.5363	-1.5205	0.79462	-1.2325	-1.0816	-1.3773	0.14783	-1.4617	-1.0613
-21.38	-20.647	-21.096	-20.276	-21.241	-20.309	-21.824	-20.316	-19.718	-21.15	-21.658	-21.178	-19.129	-21.496	-21.121	-20.134	-22.028	-20.724	-21.288	-20.236	-22.626	-20.712	-21.475	-21.737	-20.725	-21.184	-21.566	-21.665	-21.515	-20.672	-20.971	-20.753	-21.483	-23.345	-21.802	-22.144	-21.835	-20.566	-19.323	-21.507	-21.071	-21.199	-21.355	-22.38	-21.427	-19.64	-20.173	-20.673	-21.072	-21.901
-5.5545	-4.5161	-5.2536	-3.4094	-4.8116	-6.6349	-4.3896	-5.3472	-3.8112	-4.9384	-4.085	-4.5145	-3.1525	-4.6045	-4.9047	-4.7475	-3.5947	-6.1743	-6.1861	-6.1547	-5.5431	-5.0654	-4.0245	-5.1765	-6.2898	-5.1382	-5.4526	-6.0101	-2.7852	-5.1886	-5.9569	-5.8119	-5.7328	-4.3166	-5.2669	-4.0824	-4.106	-5.3531	-4.2282	-5.0833	-2.815	-5.1873	-5.2992	-5.007	-5.21	-5.4638	-6.4182	-5.2187	-4.8579	-5.142
-10.329	-12.319	-8.3279	-9.5464	-10.041	-11.084	-10.311	-10.708	-10.846	-10.759	-10.177	-10.173	-10.983	-9.9473	-9.8053	-9.6248	-10.593	-11.358	-11.948	-10.116	-9.8161	-11.115	-8.8588	-10.367	-11.446	-10.656	-9.4243	-8.8392	-11.653	-11.983	-9.9069	-12.456	-9.6443	-10.879	-10.841	-10.969	-9.2026	-10.631	-9.067	-10.331	-12.368	-10.345	-10.205	-10.097	-10.154	-10.6	-9.1519	-9.7785	-9.3794	-9.2111
-0.59928	0.084599	-2.4216	-2.2574	-1.9587	-0.12462	-2.2006	-0.6288	-1.9063	-0.54322	-1.8818	-1.3036	-1.4719	-0.38561	-1.5413	-1.5135	-1.0324	-0.64062	-1.7014	-1.2834	-0.63214	-0.80854	-1.0203	-1.1322	-2.7594	-1.9751	-1.7009	-1.5597	-1.7905	-1.1218	-1.8086	-1.457	-1.9114	-0.29115	-2.1732	-1.8261	-2.061	-0.86249	-1.3583	-1.5722	-1.7173	-2.0876	-1.9217	-1.5915	-0.8883	-1.6452	-1.9233	-0.54547	-1.4137	-2.0938
-3.2976	-5.5669	-4.4683	-3.9503	-3.2352	-4.7072	-4.7153	-5.1475	-6.0479	-5.0635	-3.0305	-4.43	-5.6745	-4.7863	-3.8464	-3.3057	-6.6885	-3.8347	-3.9794	-3.5456	-3.8517	-4.7798	-4.4191	-5.2369	-5.3771	-5.5481	-3.8236	-5.1629	-3.4234	-4.9111	-4.9242	-6.0865	-3.7304	-4.5145	-4.1772	-4.2582	-4.4245	-3.1496	-4.5044	-4.3384	-5.0725	-3.4329	-4.9357	-3.764	-3.9438	-4.6395	-5.7326	-4.7896	-4.4922	-5.4803
-1.0099	-0.092483	-2.6593	-1.1937	-2.7	-2.1963	-1.8935	-2.9051	-1.9388	-2.3831	-0.053628	-2.3211	-1.437	-2.4661	0.47017	-1.2615	-0.63601	-1.2857	-2.1705	-1.4416	-1.4259	-2.5264	-0.72464	-1.0757	0.098658	-1.2228	-1.8	0.036027	-1.0963	-2.8514	-2.1967	-3.5077	-1.79	-1.6479	-1.329	-1.8981	-1.8638	-2.387	1.0048	-0.32223	-1.3168	-2.2961	-1.8113	-1.8175	-2.998	-1.9364	-4.3064	-3.2315	-2.045	-1.5089
1.1817	0.98255	1.596	1.921	0.39337	0.95923	1.3364	1.5545	1.3836	2.5787	0.60994	1.6758	0.48842	0.90395	1.9063	1.6955	1.3483	2.0612	0.92713	1.266	1.3667	2.3358	2.7283	2.1159	1.5912	1.1737	1.3182	2.1456	3.1258	2.4936	1.7634	1.4422	-0.2723	1.8593	1.2069	1.2182	1.588	0.94878	3.5437	-0.40449	2.3703	1.0703	0.91851	2.6255	2.4993	2.6176	1.8843	1.4827	1.5474	1.7802
0.40264	3.4571	2.8618	2.2742	1.2195	1.3447	0.23598	2.0129	3.1832	2.0414	0.2733	3.26	2.4169	1.9567	0.63337	3.5305	3.0494	1.0023	1.3032	1.1482	0.18011	1.4354	1.1188	1.045	0.53324	1.8162	1.0597	1.9291	1.9002	0.81704	1.9582	0.73909	1.5957	2.0192	1.9772	1.1234	1.7584	1.3611	0.70532	1.2274	0.88987	2.825	2.6834	1.9236	1.4421	2.1854	0.3389	1.2988	1.4585	0.84591
-3.2223	-2.9843	-2.7766	-1.4052	-1.6001	-3.0688	-2.8196	-2.471	-2.9672	-1.9492	-2.8625	-2.0877	-1.708	-2.1628	-2.4647	-2.0466	-1.427	-2.4512	-1.9976	-1.3939	-1.746	-2.3539	-3.9733	-1.9228	-1.5915	-1.7947	-1.4554	-2.1227	-3.1168	-1.6801	-2.5714	-2.2803	-1.0489	-1.7358	-1.0832	-2.5449	-1.7343	-0.74183	-4.2224	-2.8344	-2.0293	-1.4663	0.33807	-1.1464	-2.415	-1.904	-1.1694	-2.0528	-2.0198	-3.7105
-1.5761	-1.7446	-1.1658	-2.273	-3.4211	-2.0134	-1.8262	-3.086	-4.5174	-2.906	-2.7418	-2.5177	-2.0348	-1.2581	-1.875	-2.7886	-2.8059	-3.4305	-3.9937	-3.4114	-4.6043	-2.3961	-1.3549	-2.2453	-2.7068	-2.8187	-1.0793	-2.5897	-3.4031	-2.2783	-2.1755	-4.2983	-1.3098	-2.4792	-3.3664	-2.3808	-2.6894	-3.3571	-2.6268	-1.8435	-1.9939	-3.5026	-3.2825	-2.4023	-2.4593	-3.0835	-3.222	-2.0642	-3.0806	-2.8591
-1.0267	-1.1567	-1.902	-1.2575	-1.534	-1.4405	-1.3213	-0.10253	-1.8304	-1.5383	-1.3183	-0.1134	-1.3451	-1.7873	-1.5961	-0.97506	-2.0416	-0.12359	-1.303	-3.0233	-0.25702	-1.6312	-1.3885	-2.4311	-3.1769	-0.97607	-1.4309	-1.3761	-1.7721	-1.2072	-1.8793	-1.5011	-2.4754	-1.7963	0.6286	-0.7788	-1.573	-0.22866	-2.3706	-1.3706	-2.0443	-1.3984	-2.8283	-0.68031	-2.0085	-2.2111	-1.9064	-2.0535	-1.2774	-0.7203
-9.2597	-10.654	-11.533	-12.842	-10.679	-11.006	-10.836	-11.692	-10.317	-12.317	-11.938	-11.853	-11.989	-11.785	-12.422	-11.761	-11.2	-12.52	-11.076	-12.408	-11.176	-10.596	-13.014	-10.987	-10.714	-10.09	-11.484	-13.026	-10.728	-10.705	-11.49	-12.423	-11.661	-11.642	-12.742	-11.113	-12.844	-11.945	-12.503	-11.902	-11.709	-12.14	-11.491	-11.309	-10.74	-10.693	-10.81	-11.049	-13.983	-10.478
-1.5656	-1.0966	-0.2983	-1.7427	-1.9143	-1.8955	-1.3587	-0.42885	-2.8625	-1.9842	-2.5276	-0.40006	-0.80329	-2.5665	-2.0744	-0.95917	-0.94229	-2.0149	-1.6075	-2.4404	-1.1059	-2.3426	-0.8502	-1.4134	-1.1426	-0.069781	-1.6278	-1.3132	-1.3065	-1.5485	-1.8822	-1.9501	-0.99671	-1.0618	-1.1724	-1.7959	-2.7748	-1.6709	-1.6097	-0.037204	-2.2765	0.1135	-2.0665	0.53741	-2.2005	1.1685	-0.90804	-1.9554	-2.2831	-1.3015
-4.0496	-4.7951	-6.9502	-5.2638	-3.0705	-4.437	-3.4624	-3.5489	-5.2887	-5.2131	-2.9182	-3.985	-5.0605	-3.5303	-6.4023	-4.7431	-5.7229	-5.1163	-3.8284	-4.0236	-6.4494	-4.2353	-5.3466	-3.6411	-5.2374	-3.0483	-5.8855	-5.4206	-4.8961	-4.0862	-4.069	-5.1927	-4.8959	-3.9255	-5.0393	-3.3342	-4.8785	-3.3001	-5.1843	-4.5826	-4.5311	-6.5173	-5.1133	-4.8647	-5.3783	-6.2716	-5.099	-4.3432	-5.6499	-4.1582
1.0171	0.41468	1.6516	1.7879	0.98918	0.63336	2.9099	1.2045	0.64739	1.4109	1.228	-1.0746	0.89814	-0.78612	1.4178	0.58811	1.7179	0.10014	-0.33601	2.0519	1.8183	0.5946	1.6678	1.2771	1.3907	-0.9194	1.2003	1.687	0.50861	1.3998	2.55	0.13279	1.4685	0.37989	0.36914	1.494	0.86084	1.376	0.402	2.0939	2.5777	1.8161	1.681	2.0497	1.8977	1.4588	3.3977	1.3027	1.0183	1.2336
-4.2013	-4.8032	-4.8456	-4.5107	-4.078	-5.1692	-3.9792	-4.4304	-6.4755	-5.9925	-5.8108	-5.6512	-5.3879	-3.3506	-3.3255	-4.4728	-4.7376	-5.2276	-4.4472	-3.3694	-4.7064	-6.2189	-4.7671	-3.7601	-4.3882	-5.3383	-4.5187	-4.5918	-3.8719	-5.8959	-5.0007	-5.9097	-3.8869	-2.6352	-6.1755	-5.3201	-3.4577	-5.0601	-4.7135	-3.0127	-4.8909	-4.9012	-3.2724	-4.4702	-4.5844	-4.2402	-4.8228	-5.3136	-4.2746	-5.0446
-22.434	-21.661	-21.967	-20.819	-22.308	-22.091	-22.174	-22.797	-20.545	-25.162	-22.662	-22.204	-21.965	-22.503	-21.033	-23.922	-22.165	-21.785	-21.599	-22.803	-21.927	-21.516	-21.988	-21.966	-20.99	-22.684	-21.726	-22.462	-22.155	-22.601	-22.675	-22.929	-21.784	-21.406	-20.494	-22.637	-22.372	-20.742	-23.058	-23.329	-23.281	-22.661	-21.246	-21.063	-20.608	-22.168	-22.751	-21.912	-20.826	-22.008
7.2468	6.1948	7.6606	8.8288	7.833	9.1514	7.3181	9.006	8.4171	8.1329	7.621	8.1672	8.1409	8.3987	6.336	8.2242	6.6652	9.5777	6.8774	8.698	9.8082	8.8281	7.2115	9.1392	8.3292	6.9891	6.8808	7.6484	7.617	7.2636	9.1347	7.3254	7.672	8.0647	7.4889	7.9088	9.1967	7.1154	7.2833	8.4631	8.1914	5.8645	9.1655	9.1445	8.1545	6.8154	6.4403	9.2435	8.143	9.6952
-12.442	-13.564	-13.455	-14.057	-13.659	-13.391	-13.738	-12.865	-11.608	-12.524	-12.473	-13.431	-12.414	-12.855	-10.723	-13.108	-14.153	-13.061	-12.053	-11.997	-14.017	-13.376	-13.366	-13.755	-12.86	-12.398	-12.782	-13.876	-12.877	-14.251	-13.509	-12.289	-13.172	-13.515	-14.001	-13.135	-13.735	-13.453	-12.6	-13.724	-14.203	-14.718	-11.746	-12.705	-12.506	-13.929	-13.141	-13.362	-13.714	-13.479
-15.637	-13.761	-14.928	-16.173	-13.986	-15.076	-13.433	-15.011	-14.908	-12.712	-13.695	-15.43	-14.544	-14.496	-14.791	-15.84	-13.558	-15.741	-14.124	-14.756	-14.319	-13.45	-14.127	-14.005	-13.792	-13.523	-15.8	-13.387	-15.441	-14.114	-15.257	-14.182	-15.207	-14.793	-14.584	-15.519	-14.496	-13.683	-13.937	-15.471	-13.959	-13.877	-13.609	-14.499	-15.308	-14.92	-13.909	-15.67	-14.948	-14.327
-1.0443	-2.781	-1.7858	-2.3991	-0.16589	0.21249	-2.6543	-1.4172	-1.6819	-1.6933	-0.31808	0.059638	-1.4697	-0.93175	-0.94733	-1.1258	-2.2876	-0.61206	-1.3406	0.039385	-2.0556	-0.56912	-1.331	0.54549	-1.2965	-1.4011	-1.3129	-1.263	-1.0233	0.78114	-1.7423	-0.24431	0.23493	-2.1232	0.53383	-0.69051	0.023031	0.22245	-1.3372	-1.2828	0.67091	0.91488	-0.37372	-1.799	-1.1992	0.083682	-0.11074	0.083349	-1.1272	-0.2421
2.0242	3.1728	2.3719	2.0476	1.7219	1.1531	2.8684	1.878	1.3254	1.7065	3.4869	1.9695	3.0271	2.943	4.301	2.8829	3.0604	2.1878	3.0644	1.7861	3.7866	3.2185	3.6406	0.43849	2.4876	1.6795	1.639	0.70449	3.4309	2.0558	2.2257	1.8563	1.4183	1.9415	3.209	2.6113	1.2349	2.4612	3.4035	3.8825	2.4503	2.6727	3.7326	2.197	3.1208	2.235	2.0444	1.4956	2.153	2.5461
-1.1051	-1.6838	-1.0726	-0.43061	-2.3172	-1.1042	-0.11627	-1.5834	-1.9303	-1.1003	-1.6221	-3.0449	-1.5308	-1.1321	-3.7494	-1.3166	0.79804	-0.10085	-0.41583	-0.25728	-0.46518	-1.6945	-2.8685	0.30211	-1.9571	-1.3546	-2.0859	-1.898	0.16322	-3.2805	-2.3562	-0.63372	-0.73124	-2.5431	-1.7675	-1.0179	-0.52357	-2.3662	-1.6497	-1.674	-1.7484	-1.5427	-0.73637	-2.2477	-2.3581	-0.83291	-1.3023	-1.0554	-1.2579	-1.4212
-14.251	-12.948	-13.105	-10.899	-13.035	-12.828	-13.307	-12.045	-13.032	-11.635	-12.348	-12.013	-10.836	-12.907	-13.023	-13.02	-13.619	-12.69	-14.553	-12.511	-12.553	-11.173	-12.959	-11.953	-13.824	-13.825	-13.348	-13.597	-11.263	-12.943	-13.685	-11.914	-11.71	-11.996	-11.558	-11.759	-12.956	-13.823	-13.555	-12.245	-15.568	-11.871	-11.163	-12.541	-14.648	-13.73	-13.552	-12.5	-13.108	-13.565
-0.93822	-0.74554	0.63485	1.143	-0.67774	2.1558	0.024879	-0.23996	0.68337	3.2048	-0.045465	-0.84791	1.365	0.72251	-0.78162	0.8932	-1.2923	-1.1033	0.32036	-0.84376	-1.4414	0.51692	-0.12721	-0.14445	1.3434	0.62613	1.0251	-0.35491	-1.7161	0.30497	0.39702	0.29365	1.9496	0.2203	1.0175	0.61923	-0.83117	-0.31766	-0.99892	1.3285	-0.54334	0.61107	0.21177	0.24656	-0.050964	0.12668	-1.3656	0.042562	-1.9641	-0.46094
-3.8083	-1.7741	-2.276	-1.3516	-1.6148	-0.67531	-1.036	-2.0005	-1.9223	-1.2434	-2.7987	-1.2339	-1.9702	-1.9169	-2.5906	-0.21657	-1.3827	-0.44446	-0.41012	-1.8167	0.058454	-1.3416	-1.3047	-0.79494	-2.4222	-2.7936	-1.4207	-1.7667	0.16962	-2.2903	-1.1677	-1.9403	-1.1336	-1.2265	-2.8303	-1.9735	-1.7069	-0.83263	-1.4548	-1.0462	-0.45537	-2.4623	-0.35523	-2.3428	-1.7109	-0.36347	-1.0435	-1.5828	-1.9651	0.57983
-3.1044	-3.6412	-2.3127	-3.1864	-2.1991	-3.3603	-2.4057	-2.0292	-2.5183	-2.3158	-2.3659	-2.7187	-2.0032	-2.7418	-1.9407	-2.405	-3.9109	-3.1431	-2.0111	-1.8899	-3.3059	-1.8105	-1.6507	-1.434	-2.4376	-2.3275	-1.7966	-1.8623	-3.8651	-2.8884	-2.4621	-2.4708	-3.1924	-2.3283	-1.9133	-2.3677	-3.0322	-2.8035	-2.6993	-3.0486	-3.8253	-2.5377	-1.4114	-2.8959	-2.3776	-2.9841	-1.3775	-3.01	-2.7358	-1.7937
-0.13021	0.75148	1.7401	0.77888	2.0401	1.9121	1.0572	1.722	0.50374	0.85745	1.731	2.7072	0.40976	0.65723	1.8943	2.7858	1.6609	1.3269	2.4514	3.1317	1.8114	2.573	0.72851	2.6735	0.73666	2.3398	2.2469	0.64539	2.0586	0.99508	0.9427	3.6551	3.0871	1.572	3.4028	1.994	0.40277	0.94804	1.0083	2.0973	2.7362	1.2401	1.206	0.45414	2.153	1.2997	2.9836	0.041338	-0.023246	2.5806
-14.407	-14.949	-12.922	-13.022	-11.894	-12.34	-13.429	-12.731	-12.871	-12.892	-13.21	-12.784	-11.379	-11.456	-13.492	-12.977	-11.805	-13.823	-12.336	-12.568	-13.684	-13.502	-11.555	-13.274	-12.341	-12.468	-13.472	-12.754	-12.62	-12.917	-11.766	-12.678	-12.175	-13.207	-12.418	-13.255	-12.512	-12.035	-13.246	-13.646	-12.268	-12.211	-12.024	-14.164	-12.088	-12.178	-10.848	-12.082	-12.343	-11.806
-12.324	-12.513	-12.234	-12.534	-10.993	-10.54	-12.65	-11.536	-11.393	-13.271	-14.51	-12.525	-11.857	-12.623	-11.522	-12.139	-12.311	-11.577	-13.53	-10.944	-12.073	-11.316	-11.863	-12.575	-12.216	-11.825	-12.481	-12.268	-11.869	-12.453	-13.058	-12.414	-11.892	-11.664	-13.635	-11.617	-12.908	-12.762	-11.703	-11.134	-12.232	-12.079	-9.7174	-12.07	-11.854	-11.989	-10.098	-11.701	-10.823	-11.251
-6.5988	-5.6869	-6.2876	-5.8233	-6.2945	-4.8996	-6.2196	-6.3601	-5.1234	-5.3395	-4.2796	-6.7116	-6.7566	-6.5353	-5.4497	-5.4168	-5.0339	-5.6417	-7.2818	-6.7102	-5.438	-5.7516	-4.6633	-4.5565	-6.2904	-5.9896	-6.79	-4.8859	-5.9196	-5.0038	-4.8266	-5.52	-4.8543	-5.6938	-5.8251	-4.3547	-5.5754	-5.3605	-6.2011	-5.756	-6.0633	-4.7175	-7.3663	-5.511	-4.1997	-6.6322	-5.289	-7.9973	-4.9345	-3.2321
-4.5733	-5.6173	-5.4668	-6.0413	-5.0801	-6.3957	-4.3787	-5.2885	-5.7128	-3.9768	-5.0752	-5.832	-5.4016	-4.2334	-4.1095	-5.4283	-5.0113	-5.304	-5.0274	-5.8551	-4.7977	-5.6366	-5.4446	-5.7147	-5.647	-4.8061	-5.5452	-5.5066	-4.3608	-5.7807	-5.7518	-5.4339	-6.7171	-5.7928	-6.3512	-5.7902	-6.5037	-6.158	-5.5937	-6.3494	-4.7981	-5.1496	-6.0485	-5.2507	-6.3929	-6.0164	-5.7548	-4.3198	-4.0691	-6.9045
-6.4418	-4.7531	-5.5562	-5.5118	-6.4516	-5.825	-6.972	-4.9837	-5.2326	-6.138	-5.9077	-5.7372	-5.7288	-5.0922	-5.3807	-7.5888	-5.6612	-7.9463	-5.9605	-6.8259	-4.8054	-4.8322	-5.7816	-6.1905	-5.7741	-6.6039	-7.0109	-3.9057	-5.4438	-5.9769	-4.8715	-5.7516	-5.683	-6.2261	-7.5849	-3.7903	-4.8407	-4.6985	-4.915	-5.0313	-5.0885	-7.499	-5.992	-6.5351	-5.2088	-6.1167	-6.1504	-6.0504	-7.4238	-5.7794
-0.34665	-0.031981	-1.5275	-1.0662	-1.8384	-1.269	-2.5408	-2.3154	-1.2308	-0.20211	-2.0952	-0.62871	-2.1706	-0.81543	-1.4749	-1.3835	-1.3509	-0.5306	-1.3221	-1.9485	-1.3096	-0.83136	-1.0917	-0.73255	-1.0141	-2.1882	-1.4216	-0.021002	-2.1934	-0.48686	-1.3572	-0.95866	-3.2941	-3.7335	-0.662	-1.9401	-1.0734	-1.9945	-0.66103	-2.9851	-1.9403	-1.1462	-1.222	-0.9447	-2.4696	-1.6441	-0.4796	0.24362	-1.2548	-1.7757
-8.6163	-10.422	-9.6887	-8.836	-9.7578	-9.4376	-8.0204	-9.1715	-8.5432	-6.2691	-9.0222	-8.07	-10.582	-8.2936	-7.1293	-8.9652	-8.898	-8.0452	-8.9014	-10.229	-9.5486	-8.4948	-9.064	-9.0803	-9.8922	-7.828	-8.9773	-9.8096	-8.8433	-7.8735	-9.1065	-8.4552	-9.6121	-10.752	-9.3365	-8.8134	-8.2634	-9.2983	-10.317	-9.8836	-10.113	-8.0541	-9.3805	-8.3442	-7.2872	-9.059	-10.021	-11.25	-7.8979	-7.5352
-0.31333	-0.06299	1.1722	0.82218	0.96027	-0.94938	1.8833	-0.027517	0.57588	0.30433	-1.4683	-0.099932	-1.7032	0.49793	0.59432	0.37653	0.16565	0.0093302	0.76787	-0.50642	-0.84628	-1.5197	-0.99042	-1.0411	1.1953	-1.8715	-0.43603	-1.2348	-0.48745	-0.85344	0.12015	-0.57737	-0.36059	-0.79766	-1.8507	0.19464	-1.1263	-0.37651	0.1783	1.1404	-0.048563	-1.1388	0.04672	0.71419	0.51548	-0.32286	-1.0154	-0.40597	-1.2446	-0.45917
9.5063	9.0704	9.862	9.3097	9.4246	10.159	10.935	8.5789	10.781	9.0514	9.5552	10.034	8.1989	8.1987	10.2	9.8446	8.6071	9.8462	8.5594	9.0965	9.7315	8.8551	8.8119	9.6812	10.459	8.4017	10.852	9.2322	10.007	10.112	10.076	9.143	9.4392	10.397	9.3041	10.594	10.699	11.381	10.699	11.925	10.389	10.725	9.8646	9.4444	10.565	10.334	8.9336	10.281	9.1975	8.2069
-21.7	-20.887	-22.758	-24.397	-22.478	-22.453	-22.389	-22.51	-22.185	-22.211	-22.586	-24.414	-22.014	-21.163	-22.489	-23.531	-22.122	-20.857	-22.537	-23.064	-21.525	-22.558	-20.955	-20.488	-22.574	-22.06	-22.054	-21.157	-23.066	-22.665	-22.256	-21.61	-22.721	-21.17	-21.003	-22.06	-22.043	-22.632	-21.369	-22.628	-21.307	-23.907	-21.69	-22.542	-20.924	-21.547	-23.058	-21.933	-23.15	-22.1
-11.754	-11.98	-11.482	-10.415	-10.974	-12.219	-11.182	-11.627	-10.429	-11.313	-10.1	-11.553	-12.313	-10.974	-12.727	-11.25	-12.085	-12.878	-11.835	-11.896	-10.727	-12.637	-10.429	-12.584	-13.112	-12.434	-10.118	-12.044	-11.298	-10.193	-10.984	-12.385	-10.136	-12.578	-12.651	-11.725	-9.638	-11.353	-10.809	-12.79	-12.766	-12.65	-11.688	-10.011	-11.899	-11.159	-11.968	-11.325	-12.333	-13.049
-2.4742	-2.4752	-3.533	-2.9764	-2.9656	-2.5992	-2.1584	-2.1953	-1.0005	-2.5338	-1.6715	-3.7257	-3.4008	-1.7892	-0.93472	-2.5929	-3.1903	-2.266	-1.9188	-2.0135	-2.4281	-2.4555	-2.7564	-3.2105	-2.9872	-2.871	-1.5913	-2.7302	-2.3222	-2.6255	-2.31	-3.4648	-2.7117	-4.0799	-3.3588	-1.5421	-3.3779	-2.8324	-4.0534	-3.4913	-1.3681	-2.936	-2.5152	-4.3523	-2.0235	-3.4371	-4.7013	-1.5637	-2.0425	-3.0937
1.1469	-1.4849	1.2113	0.8593	-0.56471	0.7919	-0.95647	-1.2602	-0.51755	-0.0069379	1.4084	-0.33122	-0.25565	0.50676	0.06825	-0.97572	1.9687	-0.051036	0.76058	-0.042207	-1.8223	-0.22873	1.7948	-0.43717	0.77713	-0.9148	0.32321	-0.06915	-0.80512	-0.92953	1.1517	-1.105	-1.5406	0.77485	-0.12559	-0.14696	1.5751	-0.43452	-0.19066	0.035194	-0.20101	0.77144	0.059975	1.6498	-0.60237	-0.82236	-0.036739	0.13276	0.48991	-0.93672
-0.57474	-1.8457	1.2131	0.87565	1.1416	-1.8979	0.72196	0.88784	-0.56124	-0.45711	-1.5343	-0.27711	0.79229	0.24245	0.25562	0.79071	0.24285	-0.065097	2.0373	-1.5136	-0.038391	0.93529	-0.5995	1.1995	-0.099194	-0.72184	1.7234	-0.40171	0.043079	1.0637	-0.60452	0.11361	-0.53503	-0.10091	-0.41092	1.5195	-1.2478	0.31075	0.85057	-2.0115	-1.68	-0.42847	-1.1666	0.43857	-1.334	-0.54791	0.52454	0.62771	0.69146	0.33766
6.7705	6.0127	4.2721	4.2039	4.7315	5.4482	5.1903	5.4428	5.1544	5.9519	4.9712	5.9094	5.6136	4.6324	5.4246	5.0361	3.725	5.9097	4.0247	5.2298	4.7034	4.4496	6.3712	4.3005	6.7823	5.7116	7.3432	5.9349	6.3278	6.3749	4.9396	6.9754	4.7466	4.7862	5.9751	5.2956	5.412	6.785	6.3344	7.3245	5.9178	5.6466	5.0709	6.462	5.1196	6.4327	5.5718	5.6095	4.7561	5.4098
-7.2816	-10.943	-10.339	-9.9035	-9.5651	-8.0568	-8.1262	-10.546	-8.7159	-7.8568	-10.001	-7.1298	-10.595	-6.8377	-8.5099	-7.8659	-9.332	-8.8566	-10.385	-9.3447	-8.9121	-9.2078	-10.346	-10.111	-9.2638	-9.4069	-10.062	-8.497	-9.6321	-8.4581	-9.3184	-9.2914	-8.4637	-10.85	-8.6432	-8.8089	-8.4335	-9.5656	-8.1762	-10.331	-8.1196	-9.3366	-8.9493	-8.2985	-8.1277	-8.943	-9.2826	-9.1535	-8.3839	-8.6886
-14.905	-13.85	-13.165	-14.325	-14.114	-14.667	-15.551	-15.556	-14.967	-15.511	-15.087	-14.801	-14.187	-14.874	-14.624	-15.069	-13.825	-14.746	-14.044	-14.022	-15.697	-14.255	-13.59	-16.027	-14.116	-13.75	-15.711	-14.979	-15.137	-14.686	-13.967	-14.495	-15.557	-14.355	-14.672	-15.245	-15.436	-15.422	-14.252	-15.674	-13.501	-14.718	-14.49	-14.3	-14.523	-14.23	-14.257	-15.148	-15.036	-14.241
-0.42284	0.80155	0.17574	-0.90759	-0.3056	-0.19835	-0.65788	-0.40027	-0.35742	-1.975	1.054	0.99711	-1.6996	-0.53269	0.47604	0.1894	-0.45773	-1.1156	0.072636	-0.65849	0.60036	0.25538	0.87991	1.573	-1.1702	1.0475	0.35499	0.66076	-0.80914	-0.8623	-0.39284	-2.0904	0.20192	0.83486	0.13234	-0.65452	0.81989	-1.0276	-0.81216	0.73344	-1.2716	-0.40169	-1.4062	0.50404	-2.0519	-1.1651	0.38783	0.081174	-0.90372	0.73337
-8.8301	-6.4922	-7.6811	-6.2317	-7.8187	-8.3188	-7.9653	-7.8345	-8.3513	-7.3794	-7.4056	-6.3142	-8.5606	-8.0734	-6.7647	-8.4613	-7.2237	-6.2884	-9.2033	-7.2084	-7.2736	-10.529	-7.5711	-8.1308	-7.0335	-8.3152	-7.6126	-7.459	-6.2357	-6.2946	-8.0235	-6.4824	-5.3507	-6.0291	-7.2857	-9.0855	-6.862	-9.1505	-9.0735	-9.365	-7.7219	-7.7469	-6.9073	-7.7291	-8.1213	-6.2688	-6.9687	-7.6778	-7.9308	-7.4013
0.71739	2.1267	2.6564	0.61979	1.0179	0.75884	1.7875	2.0985	1.5868	0.9161	0.17088	3.418	0.19005	3.1976	2.2933	0.40532	0.52083	2.0534	1.3234	2.3593	0.8797	1.8001	2.1696	0.49032	-0.67927	1.7159	3.3494	0.54186	1.6967	2.5643	1.2679	1.1183	1.126	0.59747	0.71614	0.91687	2.8272	1.2064	1.8414	1.8988	1.4604	1.3907	0.52226	1.571	1.6731	1.692	1.439	0.76457	2.7632	0.58832
-11.841	-10.557	-10.986	-11.325	-10.372	-9.3534	-11.059	-10.539	-10.782	-9.4553	-10.129	-10.709	-12.58	-11.323	-9.167	-10.521	-10.587	-11.552	-10.707	-9.898	-10.547	-11.627	-12.092	-12.139	-10.391	-10.692	-10.275	-11.325	-11.819	-9.6695	-10.485	-11.891	-9.7282	-9.3927	-10.701	-10.74	-11.598	-11.013	-10.301	-11.687	-9.7838	-9.7463	-11.029	-11.22	-10.714	-11.213	-12.174	-11.911	-10.374	-11.357
-20.731	-21.922	-20.513	-23.06	-22.286	-22.719	-21.8	-22.347	-23.891	-22.666	-20.604	-23.413	-21.042	-21.152	-23.357	-22.003	-23.539	-23.579	-22.111	-21.598	-21.984	-23.642	-21.675	-22.574	-23.318	-21.211	-23.568	-21.422	-23.201	-21.218	-23.852	-22.798	-22.028	-21.046	-22.624	-22.298	-22.087	-20.131	-21.78	-21.61	-21.474	-21.963	-22.701	-20.704	-22.847	-19.758	-21.179	-21.884	-22.916	-22.413
0.42983	0.15622	-0.079213	0.68545	1.3533	1.6256	0.33526	1.3239	0.32349	1.0118	-0.25147	0.16784	-0.58657	1.1174	0.25376	2.4702	0.25747	-0.15821	-1.9327	0.10468	1.8244	-0.71458	1.6553	0.67287	-0.80491	1.3311	1.3253	0.96329	1.6789	-1.1651	-0.0056476	-0.017836	-0.22037	-0.79155	0.43643	1.555	2.0308	-0.23322	0.6163	0.37229	-1.5552	0.48615	0.038453	-0.016279	0.17074	0.49075	0.72825	-0.87606	1.433	0.10549
-7.4245	-11.577	-9.5754	-10.045	-9.747	-9.1227	-9.5027	-9.176	-8.581	-9.7057	-8.6323	-10.192	-9.8904	-9.5481	-11.062	-9.4417	-9.6628	-8.8096	-9.9764	-8.7972	-9.52	-9.4809	-9.3708	-10.1	-8.8449	-10.529	-9.958	-10.895	-8.5578	-8.9897	-10.598	-8.6384	-10.49	-10.41	-8.3935	-8.6744	-9.8509	-10.749	-8.7203	-10.053	-8.2226	-9.3204	-10.44	-9.7492	-8.9223	-8.525	-9.9264	-7.2085	-8.6258	-9.7423
-1.5043	-3.3745	-1.3922	-2.1665	-2.2872	-2.9937	-3.361	-2.4392	-2.6984	-2.8734	-0.23755	-1.7536	-1.6673	-2.3893	-2.871	-4.1039	-2.0078	-3.0392	-3.2633	-1.561	-2.4384	-3.3823	-2.0691	-2.5903	-2.8327	-1.8025	-2.0591	-0.64871	-2.6517	-2.9822	-1.5427	-1.5775	-4.3715	-1.3504	-0.87911	-2.6556	-0.98902	-2.2019	-2.0903	-2.3079	-2.3352	-3.8333	-2.0876	-2.3236	-3.5157	-2.3966	-1.7073	-3.6921	-2.7312	-3.1839
-3.0362	-3.5779	-1.753	-3.2653	-2.9062	-3.0993	-3.4671	-3.8822	-2.9947	-3.6633	-3.2679	-2.8038	-2.1968	-5.0481	-3.8223	-2.3958	-2.7365	-2.7882	-2.2673	-2.9977	-2.2525	-3.707	-3.495	-0.44886	-3.3059	-1.7835	-5.4714	-4.0418	-3.0765	-2.146	-3.8714	-2.8524	-3.5879	-1.0215	-2.9946	-4.2334	-3.3134	-4.104	-3.6505	-1.5914	-2.5003	-2.6172	-2.2782	-3.8434	-2.7995	-2.9603	-1.6526	-4.123	-1.4675	-3.656
-4.2457	-3.7908	-5.5365	-5.7012	-4.803	-3.0102	-4.6668	-4.4703	-4.8736	-4.9271	-3.9644	-3.9062	-5.5554	-6.1873	-4.7857	-2.705	-4.7026	-3.5587	-4.583	-3.7171	-5.8211	-4.0865	-4.6796	-5.2243	-4.3828	-4.5733	-4.5269	-4.5005	-4.2675	-5.1666	-6.6141	-5.5471	-5.5765	-4.8807	-6.749	-5.545	-5.4224	-3.1988	-4.3662	-5.6338	-3.3815	-4.9744	-4.806	-2.8888	-5.1321	-5.1744	-5.1698	-5.6556	-5.2853	-5.6224
-1.2232	1.7002	0.91188	0.13438	0.040194	0.58764	-0.9561	0.85109	-1.707	0.47837	1.3263	0.82021	0.13055	0.11458	-1.8291	1.3361	-0.76464	-0.16488	-0.93443	0.74156	-0.67151	0.70313	0.77856	1.6088	-0.86982	1.0181	-1.6421	1.5554	-1.5907	0.72736	0.12263	-0.69924	1.6577	0.37505	0.69575	1.3988	2.2396	0.40971	0.52126	-0.20869	-1.1932	-1.342	-0.22852	1.4009	0.70197	1.0662	-0.21043	0.070434	0.065629	0.45824
2.8612	2.6699	1.6954	3.5627	3.8758	2.5521	2.083	1.3654	2.4525	2.5618	4.3956	2.9771	0.78701	3.1419	3.1703	1.646	2.6893	0.56489	2.2838	4.0874	1.9983	3.4095	3.2182	2.6892	1.4658	3.6633	2.8378	1.9446	2.4899	2.1272	2.9823	1.8263	1.5138	3.4691	3.7187	2.181	2.6194	2.619	-0.47184	3.0901	3.38	1.9077	3.8491	1.4945	1.7018	1.7017	2.8556	3.1247	2.418	4.0299
7.489	9.9098	8.1367	9.0706	6.8281	8.5348	9.1652	8.645	8.5344	8.7952	7.2598	8.3738	8.9974	8.7202	9.8341	8.7845	9.2267	8.3022	8.2649	9.0526	9.0653	9.3403	10.266	8.4117	8.9216	7.0006	7.7832	8.6975	8.1188	8.0022	8.078	8.8039	9.4418	7.0979	8.173	7.6646	8.3264	8.2681	7.7212	9.2852	9.383	9.2437	8.8991	8.4255	8.7712	7.8341	7.7052	7.9255	8.1766	10.168
0.78078	0.80695	1.567	0.93349	-1.2199	-1.2791	-0.17798	-0.099869	2.1129	0.11057	-0.058804	2.0582	0.84796	1.1003	0.56183	0.97963	-0.028819	-0.099831	-0.33488	0.17239	0.44049	-0.34203	-0.1907	0.29876	-0.53874	0.42871	-0.21027	-2.3323	1.4377	-0.22716	2.1168	0.31751	1.4297	-0.85162	0.61115	1.7676	0.41077	0.863	-1.0464	0.1416	-0.16006	0.36202	0.56534	1.2678	0.91984	1.1355	0.55152	-0.68486	1.1858	-0.4306
-11.781	-10.657	-11.111	-13.11	-11.256	-11.133	-10.719	-11.312	-11.171	-11.951	-12.416	-11.761	-12.326	-10.215	-11.053	-12.224	-12.09	-12.468	-10.334	-11.452	-10.643	-11.605	-10.73	-10.377	-12.556	-10.404	-12.315	-11.491	-11.431	-12.188	-9.3767	-12.297	-12.69	-11.674	-11.613	-10.293	-10.385	-11.002	-11.305	-11.927	-12.322	-10.775	-12.214	-11.83	-11.803	-11.877	-13.227	-11.469	-11.401	-10.497
-13.835	-11.048	-12.988	-10.19	-11.926	-11.979	-10.52	-12.289	-9.25	-13.085	-11.369	-12.453	-11.495	-10.094	-11.452	-12.969	-10.202	-11.726	-11.222	-11.188	-11.481	-10.834	-9.899	-12.355	-12.429	-10.496	-12.141	-10.094	-11.588	-11.72	-11.831	-12.39	-13.503	-11.891	-11.596	-10.927	-11.717	-12.69	-11.66	-10.984	-12.055	-11.32	-10.656	-12.05	-10.974	-12.204	-12.198	-12.027	-11.903	-11.338
-13.279	-12.759	-13.803	-12.922	-11.901	-14.735	-13.399	-13.936	-13.079	-14.716	-11.192	-13.743	-12.432	-11.815	-12.85	-13.527	-14.305	-14.135	-14.501	-13.313	-13.665	-14.729	-13.672	-12.334	-13.202	-12.284	-15.811	-12.351	-13.305	-12.58	-14.924	-14.003	-13.565	-14.532	-13.327	-13.207	-13.094	-13.526	-12.143	-13.504	-13.582	-13.491	-14.185	-13.655	-12.021	-13.3	-14.92	-14.519	-12.077	-12.16
-5.5778	-5.3322	-4.7584	-5.1717	-5.9106	-2.5802	-5.7505	-4.2072	-5.3439	-4.905	-4.8384	-4.6011	-5.9246	-2.7158	-4.755	-4.6837	-5.3271	-4.5877	-4.6636	-3.3325	-4.7406	-5.3862	-3.4256	-5.7664	-6.0578	-4.936	-4.7301	-4.765	-5.1761	-5.6304	-4.5415	-4.918	-5.0107	-5.9793	-4.8953	-4.4051	-3.7331	-5.848	-5.829	-6.2036	-4.8194	-3.7583	-4.9477	-5.2017	-5.9099	-4.3378	-3.5838	-6.559	-4.7221	-6.4745
-3.5793	-3.7809	-3.5444	-3.0322	-2.786	-2.8262	-2.7261	-2.2536	-1.9554	-2.8763	-4.5127	-3.489	-3.2331	-2.424	-4.601	-1.7486	-2.2348	-3.6241	-3.7672	-2.8398	-2.0541	-3.5415	-1.1298	-2.3191	-3.3999	-2.0421	-3.2193	-2.3066	-3.095	-3.2398	-2.3133	-1.5043	-3.2811	-3.5244	-3.7696	-3.2837	-2.5862	-1.4051	-3.1663	-3.1053	-1.1204	-3.3599	-3.0414	-1.572	-3.5484	-3.6245	-3.5309	-1.8005	-1.6147	-3.3058
-8.2516	-9.4769	-8.8201	-10.028	-10.303	-7.9024	-10.67	-8.7315	-10.033	-8.526	-8.4839	-8.1101	-9.2753	-8.5711	-10.805	-10.235	-8.6191	-9.7547	-7.7351	-8.2569	-9.9972	-10.274	-10.151	-9.4715	-6.3351	-7.8145	-7.8987	-9.435	-8.6947	-8.8311	-8.8657	-9.2868	-10.597	-8.1388	-9.3218	-10.35	-9.2458	-10.593	-9.1821	-9.5935	-8.3358	-9.7485	-10.094	-7.8335	-8.3446	-9.995	-10.197	-9.2292	-7.8182	-9.5633
1.7277	2.1708	0.98219	-0.10174	1.0901	1.3974	1.6601	1.0881	1.1177	1.686	1.4643	1.001	1.7593	1.9138	2.6466	1.0493	0.87138	1.5126	1.7039	1.3266	1.5936	1.4062	0.27719	0.58968	1.1307	2.0834	3.1449	1.9665	0.97328	3.8308	1.7589	0.87918	2.1601	1.6694	1.294	3.4159	2.5857	0.99306	0.88737	2.2327	2.2447	1.2808	2.587	2.046	1.7139	0.88544	1.475	1.3839	2.4954	1.4845
-11.421	-12.207	-12.014	-12.999	-12.214	-12.488	-13.102	-12.136	-13.893	-13.28	-12.556	-12.393	-11.782	-12.668	-13.943	-12.753	-12.555	-12.053	-13.298	-12.896	-12.443	-13.369	-11.616	-14.157	-11.085	-13.117	-13.05	-13.172	-10.98	-13.799	-12.565	-14.641	-12.296	-13.239	-13.892	-13.731	-13.474	-11.839	-12.818	-13.746	-12.448	-12.891	-12.531	-12.488	-12.648	-14.556	-13.729	-11.756	-12.384	-11.774
0.12901	0.94614	-0.52922	-0.82745	-0.83238	-0.45544	-0.6259	-0.10101	-0.30783	-0.12661	-0.021982	0.94708	0.87142	-0.23214	2.3852	-0.66116	-0.72145	1.3614	-0.028753	-0.52146	-0.93604	-0.70659	0.8997	-0.46884	1.33	0.020001	0.36534	0.038448	-0.67235	-1.1252	-1.8685	-0.023973	-0.070798	0.16247	-0.90564	-0.4613	0.38659	-1.4795	0.33689	0.66365	0.14197	-0.67764	-0.83175	-0.37195	0.51531	-1.2695	-1.0421	-0.80868	-1.7443	-0.55056
-10.192	-10.165	-10.808	-11.81	-9.8659	-10.187	-9.6745	-8.5046	-10.063	-11.303	-10.399	-10.913	-10.359	-10.371	-9.8177	-10.58	-10.885	-11.014	-8.3614	-8.8838	-9.0103	-10.138	-10.204	-10.115	-11.858	-10.129	-10.259	-10.945	-10.45	-9.8592	-9.4262	-9.3849	-9.7859	-10.296	-8.3257	-9.223	-9.1827	-8.7649	-9.426	-11.295	-10.324	-8.9117	-11.13	-8.9811	-11.517	-12.619	-11.261	-9.7121	-10.878	-9.3972
1.3507	2.0492	0.14798	1.1644	1.4962	-0.19564	1.475	0.054775	-1.1545	1.4802	1.4135	1.5417	1.8103	1.3379	1.234	-0.5816	1.1078	0.8129	-0.27374	1.305	-0.93909	0.46459	0.50878	0.64839	0.36474	0.045785	0.28553	1.2454	0.23399	0.56689	0.83101	2.0474	0.74483	-0.27508	-0.050431	0.76507	1.3623	1.1051	-0.99496	-0.26893	0.92343	0.59069	1.8912	0.27259	0.6236	-0.36803	1.3673	0.88715	0.076381	0.42466
-3.083	-6.869	-2.3331	-2.9489	-5.0227	-3.2612	-3.2977	-2.3442	-3.3765	-3.3082	-4.7373	-3.4039	-3.7195	-6.3085	-2.8907	-4.679	-5.2046	-2.8008	-4.3086	-4.0129	-2.2118	-1.8792	-2.6515	-3.7079	-4.1814	-3.9348	-5.0073	-4.5667	-6.0392	-1.4825	-3.7197	-3.1026	-4.6685	-2.9379	-3.8058	-4.2127	-3.6284	-5.2591	-3.502	-4.3949	-3.7009	-3.9583	-3.0589	-4.1812	-4.1863	-5.8884	-3.0928	-3.5772	-3.6193	-2.6467
0.63497	2.4997	1.9632	1.5168	2.2761	2.4086	1.8479	2.8278	2.1616	3.0949	3.2014	3.0667	2.2975	2.2044	1.5072	2.8614	3.6471	1.0508	-0.36838	3.2303	1.9855	1.7923	0.98883	1.7856	0.7802	-1.3049	3.3712	3.1503	1.1475	2.0855	1.0403	1.862	2.5571	1.7505	0.93962	0.71568	2.3853	0.63608	3.1802	2.1989	2.9356	4.1066	0.80786	1.7275	2.2695	0.79455	2.3445	1.0966	0.23171	-0.024424
4.4363	2.2415	1.3937	1.7671	1.7421	3.8026	2.6687	3.8906	2.232	0.91827	2.2314	2.5797	1.4003	3.1071	1.8093	3.0977	2.4921	1.974	2.5512	3.1502	3.8517	4.4579	2.4625	3.7983	1.0955	1.6377	3.6128	2.7841	1.866	3.5806	0.67374	2.7825	2.6735	1.767	1.9759	3.1399	2.1982	2.7863	3.3192	2.6317	2.3847	3.5641	1.7778	3.2095	2.5617	2.9913	1.2866	3.2695	2.0769	1.8625
-11.474	-11.599	-12.388	-12.037	-11.669	-11.949	-12.09	-11.698	-9.7896	-10.93	-11.694	-11.667	-12.567	-11.975	-11.74	-10.998	-13.187	-12.695	-12.561	-11.457	-11.858	-9.5955	-10.904	-10.789	-11.381	-11.311	-11.292	-11.122	-11.387	-12.424	-12.775	-10.804	-11.959	-11.149	-12.863	-12.199	-10.944	-11.165	-11.428	-12.326	-10.028	-11.797	-11.587	-12.484	-11.439	-12.085	-11.503	-10.665	-11.452	-11.302
-14.01	-11.097	-11.516	-12.914	-12.635	-12.405	-13.359	-13.294	-12.01	-13.994	-14.543	-12.657	-12.955	-11.046	-13.387	-12.014	-13.308	-13.631	-14.409	-12.743	-13.016	-12.562	-14.056	-13.438	-12.026	-14.243	-12.125	-11.384	-13.909	-12.235	-14.192	-12.7	-13.798	-14.747	-13.442	-13.776	-12.343	-11.785	-12.764	-11.292	-12.899	-14.76	-11.588	-12.768	-13.47	-11.702	-11.005	-11.784	-13.9	-11.617
-0.72666	-1.7828	-1.6281	-1.5506	-1.6327	-1.698	-1.119	-1.1329	-0.24319	-1.1336	-2.1663	-1.6172	-2.332	0.5213	-1.5998	0.22685	-2.176	-1.0482	-1.5375	0.1957	-2.015	-1.6557	-1.307	-1.0445	-1.5817	-1.1314	-0.66885	-0.76645	-1.048	-1.7743	-0.98912	-0.68223	-0.87968	-2.4974	-0.5841	0.31266	-0.54107	0.05279	-2.3294	-2.0072	-2.1923	-0.94782	-0.79486	-1.3488	-1.6953	-1.3586	-0.82454	-1.0731	-1.0304	-0.50307
5.3584	7.9505	7.1716	6.8146	7.202	7.745	8.1319	7.7055	6.5266	7.5669	6.3654	6.2999	7.3481	8.8917	7.5663	7.1144	5.1787	8.8183	6.3887	5.5875	7.2376	6.5027	6.9433	6.1913	6.1957	5.5543	7.9349	7.2443	5.7578	6.2953	6.965	7.2642	7.3574	7.8669	6.7232	6.9567	7.856	6.5154	7.8468	6.8541	8.3278	8.5059	6.7435	5.8814	6.8516	6.4053	7.0223	8.0369	5.7825	7.4179
8.3588	6.5075	6.3634	6.7022	6.8239	6.5727	8.1188	5.6715	7.361	4.8443	8.4144	5.8053	6.0514	8.0308	6.8127	7.3589	6.1806	5.4316	6.0671	6.4816	6.41	6.0458	9.0873	6.0707	5.6107	6.3053	6.8711	6.294	5.3941	5.4442	7.6894	5.5396	7.6478	6.558	5.8774	5.6664	7.2071	7.3894	6.5303	6.4265	7.0066	7.5569	5.8499	6.7139	6.3889	6.426	7.2219	6.2804	7.5891	6.9812
-21.774	-22.487	-22.746	-23.009	-22.839	-21.379	-21.481	-22.099	-21.987	-23.936	-22.894	-21.244	-22.207	-21.022	-21.795	-21.842	-23.324	-21.61	-19.64	-21.45	-22.746	-22.016	-21.866	-23.593	-22.153	-21.851	-22.104	-22.535	-23.55	-21.974	-23.304	-19.391	-21.219	-21.84	-21.639	-22.865	-24.121	-20.861	-21.473	-22.824	-21.925	-22.259	-21.715	-22.112	-24.085	-21.405	-22.448	-21.573	-22.352	-22.701
0.51488	0.36831	-1.7151	0.38372	0.01927	-0.35837	-0.21819	0.042695	-0.11954	-0.6611	0.52432	-2.2017	-0.91594	0.82126	0.26574	-0.64482	-0.97883	-2.1255	0.63285	2.0123	1.0157	1.1358	-0.33636	-2.0014	-0.66389	0.74188	-0.814	0.42473	0.41139	0.75958	-0.48616	-0.91113	1.5612	0.8778	-1.377	-0.79211	0.1788	-0.46945	-1.2739	0.44696	0.48139	-0.1802	-0.36969	-0.13348	0.98384	1.7451	-0.0021698	1.0273	0.23116	0.97015
-4.6634	-4.8618	-4.3652	-6.2477	-5.1326	-4.7703	-4.8869	-3.8261	-4.6761	-4.7499	-6.6636	-6.5193	-4.283	-4.5895	-3.6405	-3.6175	-4.3418	-3.5036	-4.9992	-4.1302	-5.1449	-4.7837	-5.7752	-4.3142	-3.4867	-4.3944	-4.2221	-5.9687	-4.6096	-4.1411	-6.2414	-3.8493	-4.1395	-4.4909	-5.9223	-3.7568	-3.3956	-4.0125	-5.2766	-3.9953	-5.1787	-4.9404	-4.2054	-2.929	-6.4046	-5.2209	-6.8696	-4.5118	-3.743	-4.5182
-1.4028	-0.91361	0.71772	-0.65567	-0.59354	-0.59382	-1.7386	-1.5505	-0.55175	-2.8231	-1.2656	-0.92591	-0.39479	-0.16589	-1.293	-2.7392	-2.3155	-2.3902	-1.305	0.24476	-2.644	-1.5298	-0.40779	-1.5365	-2.34	-1.1916	0.23336	-1.7937	-1.1803	-0.080329	-1.3032	-1.0664	-0.90574	-0.53906	-1.318	0.54832	-0.86048	-2.2696	-1.5192	-1.4518	-0.32216	-2.6585	-0.98656	-1.9057	-1.2156	-1.7719	-2.2064	-0.29125	-1.2344	-0.2497
-0.19785	-0.67794	-2.1049	-0.93262	-1.1547	-2.166	-0.64663	-1.0391	-0.79683	-1.615	-1.0662	-0.95876	-0.53853	-0.53117	-0.022465	-1.419	-1.7877	-0.48734	-1.0533	-1.1387	-0.85924	-1.1729	-1.4162	1.0478	-0.75321	-0.059846	-1.2299	-1.27	-1.2668	-1.5108	-0.93021	0.056597	-1.074	-2.9302	-2.0675	-2.2093	-0.23463	-1.1936	-0.64977	-0.10283	-0.99522	-0.32382	-0.83834	-2.3154	-0.31414	-2.1173	-0.36033	-1.9424	-0.085884	-0.91416
-11.493	-10.755	-11.074	-9.8819	-10.564	-11.782	-10.409	-10.371	-10.518	-9.7539	-9.6436	-11.67	-10.784	-10.048	-12.064	-10.579	-11.682	-12.927	-12.177	-10.175	-10.816	-11.097	-9.543	-12.264	-11.177	-10.813	-9.8877	-11.103	-10.415	-8.9846	-8.8629	-9.1878	-10.26	-10.383	-9.9725	-12.303	-10.542	-11.322	-10.241	-10.468	-10.709	-11.703	-9.311	-11.157	-11.695	-11.159	-10.764	-9.8637	-11.29	-9.4737
-12.39	-10.586	-9.1908	-10.47	-10.823	-11.704	-10.932	-9.0166	-10.762	-11.259	-11.483	-10.596	-9.4526	-12.012	-11.524	-11.128	-11.603	-10.382	-10.228	-11.08	-11.517	-11.277	-11.493	-11.861	-11.037	-11.468	-11.651	-11.536	-11.152	-10.068	-11.739	-12.215	-11.175	-11.64	-10.114	-12.247	-10.473	-11.606	-11.224	-11.26	-11.088	-11.297	-10.122	-11.386	-11.575	-10.894	-10.737	-10.992	-11.87	-8.3111
-10.989	-9.8997	-11.345	-10.647	-10.382	-11.104	-10.602	-10.256	-8.8253	-10.103	-10.231	-10.138	-8.7675	-12.442	-9.418	-10.359	-9.7445	-10.893	-12.002	-10.234	-10.6	-11.283	-9.6795	-9.1428	-11.374	-11.886	-11.508	-11.235	-10.53	-10.316	-9.9403	-11.107	-9.8493	-10.619	-10.076	-9.7901	-11.3	-10.518	-11.862	-9.5737	-10.668	-11.259	-13.748	-9.6466	-11.377	-10.132	-9.4839	-11.084	-9.4834	-9.2428
7.4165	8.3985	9.4706	9.1968	6.7058	7.5462	7.7723	7.6569	7.3944	9.9955	7.7196	6.6841	9.1986	9.6165	7.6534	7.378	8.9276	8.0557	8.2934	7.915	8.1125	7.587	8.1832	9.6898	5.8286	8.4128	10.246	6.9046	7.2945	8.3692	9.2839	7.6044	8.309	9.4042	9.2254	6.8452	7.559	7.2063	7.9315	7.3023	7.4652	7.937	8.7814	7.9747	8.3844	8.5247	8.6424	7.943	7.5216	7.7399
-24.404	-22.45	-23.064	-21.509	-21.78	-21.61	-22.322	-21.609	-21.844	-21.753	-21.678	-21.243	-22.137	-21.733	-19.831	-21.772	-21.322	-22.29	-20.967	-21.24	-23.071	-23.571	-22.378	-23.227	-22.972	-21.944	-22.667	-21.457	-20.845	-21.74	-22.437	-22.836	-22.047	-22.605	-22.427	-21.075	-22.992	-21.576	-22.024	-22.909	-22.823	-22.362	-23.32	-22.343	-21.458	-23.909	-22.186	-20.19	-22.477	-23.893
-12.342	-12.742	-12.684	-12.616	-11.694	-14.131	-11.359	-12.35	-14.179	-12.1	-13.67	-12.402	-12.912	-12.62	-12.719	-14.941	-13.313	-13.102	-11.706	-14.565	-14.206	-12.251	-13.604	-14.195	-12.936	-12.364	-13.671	-12.785	-13.623	-12.026	-13.049	-11.173	-13.801	-12.81	-11.731	-12.397	-12.759	-11.142	-12.269	-13.62	-12.409	-11.058	-11.577	-10.567	-12.983	-12.059	-14.017	-13.266	-12.761	-13.029
-10.876	-12.19	-9.6087	-13.053	-9.3612	-10.454	-11.499	-10.599	-9.6568	-9.815	-10.657	-11.416	-9.8006	-10.276	-9.8082	-9.2577	-10.871	-10.526	-10.206	-8.8755	-11.73	-11.583	-10.429	-9.9551	-12.791	-10.317	-10.1	-11.083	-11.979	-9.3935	-9.7715	-11.492	-11.129	-10.92	-12.825	-10.905	-10.563	-11.269	-10.791	-11.031	-10.496	-9.5525	-10.843	-10.87	-11.504	-9.4828	-11.691	-10.001	-10.416	-9.868
-9.1017	-7.5908	-9.7121	-8.8965	-7.9765	-8.9656	-10.236	-10.533	-9.321	-7.3842	-7.9765	-10.297	-7.4031	-9.0417	-8.0618	-9.8315	-8.1845	-9.0284	-10.116	-10.246	-8.8546	-7.1794	-6.9398	-7.9004	-10.338	-8.8717	-7.9549	-7.5933	-8.6322	-8.1617	-9.4643	-7.2375	-7.6284	-9.3884	-9.4094	-8.1861	-9.201	-8.8941	-8.6739	-9.1465	-8.8906	-9.1873	-10.928	-8.6598	-8.6404	-9.6581	-9.9675	-10.119	-9.5281	-9.6328
-10.227	-11.708	-9.1688	-11.145	-8.6922	-9.4985	-9.9711	-8.2485	-7.7227	-9.6039	-9.0568	-9.3352	-9.4136	-9.6498	-10.095	-9.1644	-9.3153	-8.7695	-9.7262	-9.2123	-11.134	-10.774	-10.049	-10.164	-9.1855	-8.4781	-8.9502	-9.1131	-9.919	-9.8591	-10.89	-9.341	-10.061	-8.8699	-8.6299	-8.9887	-8.5879	-10.134	-9.6345	-9.3291	-10.688	-9.8781	-8.0544	-7.3725	-7.8009	-6.7858	-8.9615	-10.293	-9.5626	-10.185
-13.264	-13.796	-13.983	-13.578	-13.056	-11.96	-12.672	-13.387	-12.501	-13.028	-14.088	-12.692	-14.499	-14.078	-13.934	-12.441	-12.863	-12.63	-13.13	-13.284	-12.937	-12.698	-14.048	-13.683	-14.468	-13.425	-12.502	-14.213	-13.64	-12.302	-10.922	-12.528	-13.128	-12.997	-12.857	-11.153	-13.023	-13.496	-12.715	-15.008	-12.744	-13.986	-13.406	-13.88	-12.085	-12.738	-11.361	-13.338	-13.511	-13.246
-1.5342	-1.6733	-1.6247	-1.4648	-2.1889	-1.2465	-0.77341	-1.1324	-0.73933	-2.7112	-1.2856	0.027984	-0.0010161	-0.66683	-1.7849	-0.50707	-0.87641	-1.674	-2.3063	-0.8335	-1.7873	-2.1717	-0.9386	-0.7683	-0.56705	-0.47685	-1.2983	-1.8872	-2.1196	-1.0127	-3.0885	-1.9505	-1.5146	-0.23674	-1.6634	-1.5405	-1.6976	-1.7122	-2.238	-1.0752	-1.5529	-1.5045	-1.5296	-0.88033	-1.7503	-1.6279	-1.0966	-2.0217	-0.63766	-3.0452
-14.146	-12.229	-13.253	-13.234	-13.135	-14.523	-13.029	-11.764	-12.526	-14.418	-12.157	-14.115	-13.722	-13.937	-13.483	-12.597	-12.344	-13.032	-12.661	-13.768	-13.332	-13.531	-11.543	-13.402	-13.735	-13.269	-13.415	-14.284	-13.741	-11.484	-13.184	-12.924	-13.315	-14.3	-14.353	-13.24	-13.817	-13.249	-11.632	-15.19	-11.893	-12.932	-14.165	-11.987	-13.303	-12.652	-13.463	-13.618	-12.791	-14.027
-12.879	-12.602	-11.555	-12.585	-13.136	-11.818	-11.934	-11.565	-9.2445	-11.101	-11.737	-11.502	-10.243	-11.528	-13.009	-10.424	-10.922	-12.541	-11.062	-11.112	-11.233	-11.731	-10.241	-10.487	-12.884	-12.38	-12.821	-11.578	-10.73	-11.761	-11.889	-11.335	-13.744	-11.191	-11.99	-10.501	-12.359	-12.856	-9.7271	-11.887	-10.311	-12.057	-12.12	-11.247	-10.028	-10.145	-11.313	-10.51	-9.7107	-12.059
-2.7415	-1.5829	-1.7205	-2.1416	-2.5973	-3.2109	-3.8488	-0.3407	-3.524	-2.1689	-1.1554	-3.9675	-0.67961	-3.7413	-2.4132	-1.9648	-1.8707	-1.8649	-2.8533	-0.81801	-3.2003	-3.0511	-1.4077	-1.1453	-4.2851	-1.4491	-2.2631	-2.5016	-2.6213	-2.5319	-1.8712	-1.4631	-1.3531	-0.8614	-1.3948	-2.3789	-2.4364	-3.7957	-3.0095	-2.7021	-1.6842	-1.9121	-3.8256	-3.0866	-2.2294	-2.8398	-3.3236	-1.9889	-1.6834	-2.5022
-6.8235	-6.3093	-6.2018	-7.561	-5.549	-4.6568	-6.002	-4.6364	-6.4093	-7.4864	-5.5746	-7.1797	-6.1538	-5.7859	-5.3141	-6.1433	-5.9795	-5.0845	-5.6409	-5.3678	-5.5426	-6.264	-5.4564	-6.4123	-5.2351	-4.6056	-4.9559	-5.7106	-5.9449	-4.2618	-4.8701	-5.3734	-3.3089	-5.3699	-5.3931	-6.2531	-5.9438	-6.7254	-4.9594	-6.2922	-6.1335	-5.0627	-5.7084	-6.3996	-6.1394	-5.0251	-5.7508	-8.3536	-5.8792	-4.3026
6.2837	8.3244	6.9485	8.5446	7.2989	8.6381	7.7427	8.4588	7.1307	7.7868	8.832	8.9513	7.8303	7.1804	6.7977	7.1588	6.5196	7.7434	9.0646	8.5055	8.7634	8.6877	8.6662	6.8744	8.7512	9.0784	8.6445	7.0785	8.0099	7.7592	7.3163	8.7769	8.4767	8.0997	8.9461	7.6217	8.0602	8.0412	6.949	6.9352	8.1033	8.0353	8.2543	9.2133	7.0012	7.1329	7.4692	6.5538	5.783	8.8846
5.9825	4.2633	4.192	4.4367	4.9854	4.3274	5.8131	4.954	4.2228	3.9763	4.2674	5.5433	5.2085	5.9349	6.3332	5.0339	4.3731	4.4199	4.1216	5.754	4.3527	5.9321	5.8586	4.7684	5.4718	5.6177	3.8588	4.9049	5.2427	5.1539	3.4171	5.8137	5.1481	4.2179	4.8845	4.0307	4.5888	3.8752	5.5635	3.622	6.3489	4.5548	5.8036	5.3021	3.771	5.7085	5.308	5.4834	4.8766	3.5403
-1.7104	-1.2231	-2.0861	-1.5319	0.51096	-1.2881	0.66359	-1.9797	-1.8016	-2.7981	0.36445	-2.5759	-2.3138	-1.8064	-1.4377	-2.4192	-1.0147	-1.0096	-0.60112	-1.2555	-1.6947	-1.0545	-1.8911	-0.18303	-1.089	-0.021673	-1.0105	0.63316	-0.75168	-0.45713	-0.47227	-1.0291	0.85847	0.28235	-2.7051	-1.6719	-2.8527	-1.5595	-0.35221	-0.62111	-0.83829	-1.0888	-2.8606	-0.75511	-0.83624	-1.4288	-1.9396	-0.013007	-0.45692	-0.55444
-3.4642	-3.4399	-2.0063	-4.0571	-3.0491	-3.4155	-4.9022	-4.3416	-3.9893	-2.4743	-4.3467	-2.0568	-3.1198	-2.9908	-2.4415	-2.3906	-1.9834	-4.5673	-3.4219	-4.5814	-4.9409	-3.9451	-3.659	-3.1989	-2.677	-2.5873	-4.2992	-3.9022	-3.0571	-3.8812	-3.0306	-2.8405	-1.6524	-2.9227	-2.8944	-4.1797	-4.0964	-3.5159	-2.1614	-4.7197	-3.3735	-3.2548	-3.1775	-3.8113	-2.7661	-4.0251	-2.123	-3.2947	-3.7159	-3.6624
-2.5685	-2.6693	-1.8487	-2.1664	-2.353	-2.312	-2.6043	-2.7436	-2.2144	-1.4416	-1.7428	-2.8397	-3.0034	-1.487	-4.2642	-0.91654	-1.2206	-1.9451	-0.56868	-2.7307	-2.3114	-1.5039	-1.7881	-1.2367	-0.7332	-0.92642	-2.9681	-2.6281	-2.7945	-1.9159	-1.7585	-2.0767	-2.6719	-1.8825	-1.4507	-1.8544	-1.4014	-0.92851	-2.7335	-1.4952	-2.8993	-2.535	-1.3811	-3.2813	-2.9131	-2.1028	-0.63039	0.22124	-3.2679	-1.5947
1.8642	1.5427	3.6206	1.6434	0.32275	0.011932	3.0923	0.4173	1.9155	1.2887	-0.33022	-0.39921	2.5096	2.4045	2.7146	1.491	2.485	2.3124	1.1469	1.9207	1.139	1.8719	1.5189	2.5486	0.70233	1.4483	1.7532	0.59933	-0.37723	1.9102	0.38728	1.4107	1.1813	1.8793	1.7192	3.5641	3.1174	0.64716	0.86347	2.8286	2.5564	2.2816	1.9476	3.2104	0.17269	0.8367	0.37341	1.7301	2.7843	1.3939
-14.501	-12.75	-14.47	-15.425	-13.603	-15.514	-11.839	-14.307	-14.623	-16.153	-15.716	-15.582	-14.548	-15.222	-13.601	-16.671	-14.781	-14.972	-13.577	-14.096	-13.458	-13.167	-14.719	-15.016	-14.33	-14.643	-14.853	-14.831	-14.431	-15.729	-14.273	-14.051	-13.583	-12.832	-16.517	-16.005	-12.856	-14.4	-15.102	-13.64	-14.438	-15.842	-13.525	-14.274	-14.797	-15.08	-15.731	-14.517	-13.679	-15.589
-11.103	-13.963	-13.709	-12.822	-13.877	-13.013	-13.949	-12.677	-11.806	-13.416	-14.5	-12.232	-13.627	-14.503	-13.74	-13.342	-12.476	-12.433	-14.616	-12.915	-13.933	-12.822	-13.031	-13.352	-14.268	-12.199	-13.374	-13.377	-13.197	-14.603	-13.677	-12.611	-13.546	-14.66	-12.526	-13.312	-15.013	-13.011	-10.283	-10.95	-11.594	-12.987	-13.488	-13.298	-13.43	-12.973	-13.89	-12.728	-13.68	-14.34
-2.0662	-0.93545	-1.0751	-1.594	-1.6642	-1.9719	-0.20822	-2.5875	-0.51387	-0.14638	-0.56883	-1.2936	-3.6282	-1.0167	-1.6192	-0.5065	-0.76456	-1.6531	-2.9846	-1.6403	-2.5373	-0.5087	-1.7422	-1.3814	-1.3148	-2.5862	-1.8292	-1.3911	-1.1515	-2.2352	-2.1555	-2.1772	-1.4627	-0.45876	0.16778	-2.4516	-0.78485	0.14188	-2.0674	-2.6413	-2.0845	-0.6022	-2.1077	-0.67338	-0.60101	-2.0407	-1.5622	-2.5607	-1.8871	-1.9701
1.4529	0.24478	-0.25631	1.9568	0.092657	-1.5232	0.76953	0.45673	-0.41212	1.1495	-0.045675	0.84935	-1.4872	-0.024413	1.2659	-0.061905	-0.52555	1.873	0.37683	0.34842	-0.79855	-2.447	-0.38313	-0.14451	0.55575	-1.0704	0.37791	0.4717	-1.1066	0.010795	0.34825	1.009	-0.0023989	-1.225	0.033596	0.16991	-0.41538	0.34271	-0.073674	-0.87436	-0.30304	-0.15025	0.50837	-1.052	0.52554	-0.31933	0.29189	-0.17472	0.1672	0.99132
-3.352	-3.3503	-3.6878	-3.8647	-2.0868	-3.9919	-3.2534	-4.4543	-3.7859	-2.8601	-3.125	-5.7754	-3.3121	-3.4259	-4.7797	-2.6726	-2.9994	-4.1132	-1.6644	-2.8447	-2.1743	-2.7273	-3.3868	-3.2222	-3.7683	-3.6433	-3.1314	-1.8601	-3.9354	-5.2281	-2.7438	-2.875	-2.9709	-3.2622	-3.3832	-4.8424	-2.1515	-4.7207	-4.1277	-3.8343	-4.387	-2.6872	-2.1059	-4.3311	-3.3165	-2.674	-3.6285	-3.7122	-1.9813	-2.8579
2.7974	3.1298	3.901	3.2698	6.0483	3.258	4.0218	4.63	3.7651	4.2793	5.6375	6.0454	4.7361	4.6626	5.9554	2.55	3.9555	5.4329	5.0951	5.598	3.7482	4.5329	3.6162	3.2563	4.5811	3.8333	5.0099	5.1036	2.5738	4.2183	1.8139	4.1809	3.1005	6.2155	4.1385	4.1346	3.5757	3.1676	4.6508	3.9683	4.1122	4.294	3.9208	4.2675	3.0222	4.0672	4.5206	4.5739	5.957	5.0203
-14.333	-13.043	-13.377	-13.127	-14.553	-13.639	-14.484	-14.678	-12.82	-13.364	-12.208	-12.917	-13.831	-12.719	-12.693	-13.137	-13.315	-13.319	-14.238	-11.114	-12.111	-12.356	-13.345	-12.632	-12.508	-12.284	-12.986	-11.708	-12.846	-13.828	-13.001	-13.545	-14.685	-13.064	-15.068	-10.85	-13.594	-13.154	-14.417	-14.245	-12.124	-13.901	-14.089	-12.458	-12.645	-12.793	-14.304	-13.263	-13.356	-13.589
-1.6886	-1.1792	-0.42512	-0.61698	-1.2636	-0.18888	-1.9334	-2.0647	-0.9374	-0.44815	-0.71534	-0.47589	-2.9452	-1.3867	-2.4259	-1.7778	-0.56792	0.069114	-2.5488	-1.7278	-0.99151	-0.39738	-0.4754	-3.0095	-0.1653	-2.3578	0.020205	-2.5485	-2.6232	-1.1235	-0.93266	-0.41889	-1.6512	-1.6067	-2.19	-0.19782	-1.1113	-0.78219	-0.19217	-1.3793	-2.5268	-0.017461	-1.774	-1.9181	-1.3867	-0.99296	-2.1829	-0.41232	-1.7174	-1.2728
-9.9342	-9.2814	-8.9502	-10.088	-8.8706	-7.8584	-10.47	-9.394	-10.643	-8.5582	-8.759	-9.8335	-8.7817	-8.3638	-9.1539	-9.7523	-9.8221	-10.157	-7.8507	-9.1399	-10.99	-9.6468	-8.9371	-9.7651	-9.7818	-8.1763	-9.4604	-9.7849	-8.9554	-8.0283	-9.2778	-10.463	-9.1164	-10.123	-7.6387	-9.776	-9.4424	-9.1246	-9.9167	-7.9145	-10.573	-8.3052	-10.242	-9.451	-9.4949	-8.465	-9.0522	-8.7495	-10.325	-9.0826
-11.491	-12.681	-13.646	-12.885	-11.258	-13.994	-14.241	-14.494	-11.459	-12.619	-14.058	-11.51	-13.38	-13.63	-12.27	-12.674	-11.784	-14.712	-13.77	-12.711	-12.758	-12.193	-12.934	-11.464	-13.139	-13.031	-11.742	-12.71	-13.244	-13.527	-11.49	-12.036	-12.764	-12.007	-15.168	-13.502	-12.521	-13.321	-12.374	-13.337	-13.113	-14.362	-13.649	-14.132	-14.156	-12.508	-12.574	-11.871	-13.096	-12.136
-7.1071	-5.0355	-7.1219	-6.7472	-6.8614	-10.254	-5.9346	-6.6211	-7.0494	-6.9613	-6.0304	-6.4745	-6.7068	-5.4891	-5.3388	-6.2347	-6.458	-5.9323	-5.5057	-6.6845	-6.6596	-5.6379	-6.3444	-5.9014	-6.6933	-5.8386	-6.6705	-6.6821	-7.2487	-6.5134	-6.798	-6.3	-7.2575	-5.8446	-5.7826	-5.2569	-5.6327	-6.5415	-6.1524	-5.777	-6.5748	-5.9025	-8.3665	-6.073	-7.0268	-6.0611	-7.1183	-7.3755	-7.5007	-6.8798
-0.39071	0.14106	-0.73565	-1.5119	-1.0086	-1.6094	-0.20965	-1.1085	-1.9643	-1.8889	-2.3655	-0.6661	-1.1984	0.015622	-1.3747	-1.9803	-1.9437	-2.1023	-1.1431	-0.65385	-0.55819	-1.1843	-1.3409	-2.6143	-1.5928	-1.8382	-0.44463	-0.80351	-1.0405	-2.4002	-2.0104	-0.082248	-2.9214	-1.9029	-2.336	-0.78024	-1.6184	-0.58483	0.073893	-1.7631	-1.4176	-0.17401	-0.30874	-0.37926	-0.96193	-0.19982	-1.8717	0.27136	-2.1376	-0.74872
-14.889	-15.78	-14.191	-13.978	-13.974	-13.699	-12.97	-14.09	-14.212	-14.295	-13.321	-15.48	-14.511	-14.274	-13.456	-15.346	-15.152	-13.976	-13.199	-13.688	-15.431	-15.047	-14.221	-13.198	-13.855	-13.892	-14.442	-13.736	-13.913	-14.109	-15.562	-13.898	-15.118	-13.698	-13.755	-14.698	-13.945	-13.148	-13.948	-13.61	-14.489	-13.338	-13.199	-14.284	-15.157	-13.744	-14.528	-14.03	-13.936	-15.726
7.7352	6.9187	8.4984	9.0858	8.7123	6.8659	8.7951	10.826	9.4507	8.8538	8.8101	7.4243	8.5012	8.1057	9.0024	8.7172	7.1626	9.1825	8.7041	9.7766	7.9653	10.144	9.9808	9.9719	8.5179	8.4199	8.7499	8.6634	9.1333	8.0512	9.7795	8.9081	7.8232	9.325	7.6716	8.6599	9.6542	8.7416	9.6422	9.2403	8.7036	8.2151	7.488	7.5245	8.6041	7.7404	9.45	8.5797	8.3831	9.9148
-12.787	-10.042	-11.358	-10.267	-10.636	-10.519	-12.055	-9.6673	-11.726	-12.918	-8.83	-11.39	-10.807	-10.94	-12.087	-10.233	-11.511	-10.074	-11.049	-10.042	-11.435	-11.248	-10.576	-9.4135	-13.35	-10.955	-10.393	-12.266	-9.7553	-12.051	-10.403	-13.173	-11.441	-13.588	-11.619	-9.5588	-10.589	-12.608	-12.936	-9.8825	-10.862	-11.013	-9.5698	-9.7943	-12.493	-11.484	-9.8688	-11.102	-10.839	-11.379
1.4682	2.7464	2.6533	1.7829	0.43516	1.3091	1.2714	2.0443	2.287	2.7491	1.4331	2.0135	2.7328	2.1628	0.14336	2.6115	1.2106	0.84427	1.4842	0.9041	2.1073	2.6996	0.81598	2.2575	1.1971	1.8744	1.8191	2.3064	-0.68835	1.2013	2.0354	2.2938	1.234	-0.4053	2.2791	1.2767	2.7119	-0.53984	2.8528	1.9337	2.1959	1.224	1.3008	1.9191	4.2468	0.79104	3.5093	2.6637	1.3277	0.70345
-11.721	-11.503	-9.9196	-11.659	-11.525	-10.868	-10.633	-11.053	-11.918	-12.117	-11.065	-10.597	-12.225	-12.235	-11.366	-11.603	-12.715	-11.6	-12.107	-12.173	-13.064	-11.497	-10.867	-11.621	-12.668	-12.599	-9.9586	-12.485	-12.584	-11.319	-11.264	-12.094	-9.8214	-11.677	-10.682	-11.616	-11.032	-12.156	-10.259	-11.502	-11.279	-10.417	-10.668	-11.317	-10.843	-10.093	-11.253	-12.889	-11.265	-11.075
-14.636	-15.151	-12.916	-14.451	-14.577	-15.238	-16.495	-15.231	-13.653	-15.011	-15.693	-12.135	-14.875	-15.728	-16.053	-14.032	-14.732	-15.089	-13.244	-15.27	-13.928	-14.782	-14.103	-14.132	-14.866	-14.425	-14.303	-12.767	-15.09	-15.811	-14.211	-16.393	-13.035	-14.07	-15.48	-14.618	-14.478	-16.022	-15.186	-13.168	-13.338	-13.144	-14.693	-13.501	-14.246	-14.716	-15.297	-13.86	-14.35	-15.826
-2.3531	-4.0903	-3.0919	-2.8547	-1.3362	-1.9443	-3.1174	-2.3109	-1.766	-1.4024	-1.3726	0.48387	-2.1796	-0.0041594	-2.794	-2.3598	-1.9263	-1.7052	-1.4914	-1.5059	-2.3238	-2.3332	-0.77606	-0.81207	-2.2043	-0.79526	-1.9819	-0.52779	-2.512	-2.5487	-1.4387	-0.20619	-2.1697	-2.6915	-1.6281	-1.9158	-1.0134	-1.3416	-2.8945	-0.62085	-2.198	0.03992	-2.5543	-2.1363	-2.8762	-4.0887	-0.99827	-1.6183	-2.5521	-2.0293
2.7342	1.79	2.5388	2.4188	2.5228	2.8531	3.5064	2.5712	2.2795	2.9644	2.5267	3.3204	2.9541	2.115	2.4275	2.6146	0.35892	1.4779	1.4586	2.28	2.1479	1.2446	2.3365	3.0392	3.9305	3.373	2.13	3.0239	2.7791	2.1792	1.4474	1.9336	3.6726	2.8908	1.8487	2.1526	2.231	3.2157	4.3404	2.6072	3.1832	2.3834	2.6276	1.4173	2.4033	0.9037	3.2718	3.2599	2.2356	1.4863
-4.2641	-2.8011	-2.9564	-2.0613	-1.8593	-5.477	-3.6777	-3.2972	-4.1054	-3.7624	-3.7921	-2.096	-2.3579	-2.7469	-2.6751	-4.5453	-3.2101	-2.5302	-3.1376	-4.2967	-4.7828	-2.0981	-3.8266	-4.6701	-4.4914	-3.0205	-5.2768	-3.7103	-4.4681	-5.2032	-4.4112	-4.5503	-4.7981	-3.6335	-3.5107	-3.5453	-3.8639	-2.3554	-5.2476	-4.9507	-3.4653	-2.7527	-4.3863	-5.082	-4.0425	-3.5924	-4.5325	-2.7068	-4.3697	-4.796
-13.99	-12.7	-15.018	-13.961	-13.271	-14.592	-14.217	-13.721	-14.364	-14.51	-14.028	-15.009	-13.602	-15.094	-14.817	-13.859	-13.969	-16.265	-15.045	-15.661	-13.767	-15.033	-14.787	-13.914	-13.977	-13.388	-12.562	-12.912	-12.998	-13.952	-13.705	-14.131	-14.348	-13.565	-14.438	-14.91	-13.539	-12.604	-15.395	-14.405	-13.365	-13.664	-14.628	-14.196	-13.435	-13.603	-13.247	-15.025	-15.859	-15.063
8.6132	7.2107	9.6266	8.5593	7.4774	8.8908	8.8569	7.9579	9.4964	9.4577	9.0145	6.7352	7.9728	9.6317	8.7865	8.7834	8.3189	8.6631	8.6422	8.0992	9.4228	9.8802	8.1512	7.3899	8.212	9.0213	7.5181	7.7017	7.7954	9.5952	8.2341	8.6317	6.6235	7.6021	7.969	9.0392	10.612	9.7438	9.5769	8.1219	7.8383	8.536	7.2493	8.993	6.8696	8.4967	6.9654	9.7803	8.805	9.1897
-2.0431	-4.0616	-1.6327	-3.468	-4.4243	-4.3421	-2.9689	-2.3158	-3.5906	-2.4547	-3.6175	-3.187	-2.8474	-1.858	-3.1508	-4.7295	-3.0246	-4.0846	-3.904	-2.6305	-4.5093	-3.4629	-1.7617	-0.81673	-4.037	-3.195	-4.0084	-3.3402	-1.0335	-3.9153	-3.8927	-1.3306	-3.8527	-3.7455	-2.4993	-4.8039	-2.1149	-2.9841	-2.119	-4.4474	-4.7692	-2.72	-3.9975	-4.1967	-3.6421	-2.0909	-2.5694	-3.4995	-3.7561	-4.1916
-4.3144	-5.0508	-6.0396	-4.5668	-5.2523	-4.9913	-6.4288	-6.4935	-6.6851	-5.145	-5.1229	-6.688	-3.8568	-4.9771	-5.6082	-3.9518	-3.1158	-5.7588	-5.4302	-4.5352	-4.7484	-4.2885	-4.5173	-3.5893	-4.3322	-4.4191	-6.6576	-5.3209	-4.0645	-5.2366	-5.9679	-5.7563	-4.4164	-4.646	-4.4491	-4.7377	-5.0825	-5.1913	-5.1326	-3.9745	-4.579	-4.664	-4.2592	-5.0016	-4.6264	-6.5753	-3.7183	-4.833	-2.5709	-5.0065
-13.173	-12.225	-13.888	-10.358	-12.224	-12.133	-13.026	-13.52	-11.356	-13.416	-11.455	-13.684	-13.992	-11.487	-11.594	-13.471	-11.361	-13.422	-12.622	-11.978	-13.753	-13.235	-12.608	-13.203	-12.003	-13.183	-12.819	-13.481	-12.688	-11.803	-14.099	-12.807	-14.389	-11.716	-13.542	-13.376	-12.619	-15.118	-12.58	-13.568	-13.848	-12.706	-12.483	-14.499	-12.538	-12.965	-11.903	-15.237	-13.17	-12.778
-0.97485	-1.8383	0.8297	-3.1603	-2.8368	-3.5799	-2.7614	-2.2924	-0.9511	-0.35958	-1.8046	-2.0159	-2.1859	-0.4096	-2.1525	-1.0617	-1.2178	-1.8918	-1.0401	-1.6596	-2.0511	-1.8714	-2.3269	-1.2397	-1.0942	-2.9421	-3.2527	-2.1267	-0.12006	-2.7253	-1.6945	-2.6292	-2.3454	-0.95268	-3.1578	-1.4883	-2.4144	-1.3865	-1.3782	-1.1775	-2.5329	-2.5607	-1.931	-1.1101	-3.0319	-1.4176	-1.2638	-0.4328	-1.3666	-0.46708
0.042659	-0.46181	1.5423	0.29148	0.1285	-1.2309	-0.94306	-0.17284	0.43909	0.53592	-0.56668	-0.29682	0.27273	0.49502	0.28227	-0.56134	-1.4162	0.15073	1.7707	0.83221	0.32379	-0.98189	-0.71622	0.18879	-1.0454	1.5051	0.97886	0.53918	1.0326	-0.025404	-1.1327	0.6792	-0.33406	-1.7943	-0.055802	-0.85276	-1.7237	-0.92145	0.97214	-0.1818	1.0756	-1.9204	1.0363	0.57913	0.34285	-1.7015	-1.3434	0.17166	-0.24258	-1.2936
-13.832	-13.482	-13.687	-14.218	-13.048	-14.429	-13.496	-14.138	-12.807	-15.334	-14.65	-13.73	-14.892	-15.204	-13.215	-13.774	-15.005	-14.301	-12.613	-14.829	-14.244	-13.854	-12.998	-13.276	-13.281	-13.298	-13.899	-15.048	-14.229	-15.308	-12.951	-13.244	-15.229	-14.238	-13.681	-15.019	-13.216	-13.949	-11.356	-15.436	-14.247	-15.534	-12.763	-15.254	-13.624	-14.261	-13.941	-14.446	-13.211	-13.948
-1.6686	-2.5236	-3.4666	-1.2438	-2.0017	-2.083	-1.4028	-4.0543	-2.3201	-1.9119	-2.3303	-2.5892	-2.1463	-1.5521	-2.5119	-2.3237	0.13451	-1.3341	-1.0723	-2.6618	-1.9075	-1.6069	-2.0865	-2.1741	-1.4343	-1.2	-2.5716	-1.9831	-1.5856	-1.463	-1.9704	-2.4319	-1.6429	-1.7779	-0.63128	-0.96016	-1.4649	-0.91317	-2.573	-2.8332	-2.0143	-1.5315	-2.1994	-1.3477	-2.394	-1.2897	-3.4251	-1.872	-2.6044	-1.0666
-2.7813	-1.4053	-3.3322	-2.2089	-2.5402	-2.0847	-3.3634	-1.947	-1.5975	-3.7683	-2.5211	-3.7001	-3.3952	-2.085	-1.7249	-1.9309	-2.6766	-3.1792	-2.2659	-2.6508	-2.4267	-2.2887	-0.5487	-3.5096	-3.3058	-2.2574	-3.2333	-3.0187	-1.9998	-3.4513	-3.2106	-1.1841	-2.9159	-3.3106	-3.791	-2.5968	-2.8834	-1.8584	-0.53462	-3.5709	-3.0618	-1.9009	-2.5151	-0.99643	-2.7735	-2.6335	-1.5212	-1.3661	-3.0438	-2.3966
-3.0928	-0.83309	-1.9274	-2.3726	-1.2015	-0.99418	-2.1651	-2.2382	-2.5162	-1.1075	-1.4285	-2.0362	-3.4719	-1.6642	-1.9896	-1.6582	-2.1503	-3.2104	-1.7028	-0.92471	-2.3884	-1.0652	-2.3701	-3.1553	-1.2243	-2.8668	-2.1348	-1.7412	-0.44748	-2.3259	-0.82534	-1.8764	-0.68084	-1.0614	-3.743	-2.3292	-1.7603	-1.3286	-0.2692	-1.3542	-1.7967	-2.088	-2.5431	-2.186	-2.3116	-2.2449	-2.2573	-1.8945	-0.50232	-1.7824
-3.1548	-3.1942	-2.758	-1.3292	-1.9016	-3.1088	-2.0553	-1.9513	-2.4754	-2.7911	-5.0056	-2.4095	-3.1099	-2.2829	-1.7897	-1.9932	-2.6525	-2.8642	-3.4816	-2.6386	-2.507	-2.1559	-0.72851	-2.4122	-3.1379	-3.1074	-2.8331	-3.3986	-2.2627	-1.9108	-3.013	-2.3827	-2.7864	-3.2898	-2.5123	-1.9176	-3.1634	-1.22	-2.9994	-2.2148	-1.7445	-1.6201	-1.3194	-1.5278	-2.8573	-0.69654	-3.4643	-2.0076	-2.85	-3.2169
-14.292	-14.228	-14.749	-12.734	-13.941	-12.322	-13.559	-12.65	-13.397	-13.756	-14.019	-12.327	-13.198	-13.46	-13.307	-14.298	-12.315	-13.477	-13.669	-13.134	-10.694	-13.462	-13.636	-13.089	-12.802	-14.21	-12.684	-13.369	-13.461	-13.054	-14.312	-12.605	-14.941	-12.631	-12.742	-13.528	-12.262	-12.953	-12.502	-12.684	-12.131	-13.395	-11.987	-12.696	-11.663	-13.563	-14.739	-12.814	-14.237	-12.718
7.4998	8.3647	7.6917	8.7472	7.3461	8.2992	8.3196	9.1943	7.0573	9.42	8.2672	7.7024	8.2358	7.7936	7.5784	9.159	7.3927	8.3304	8.067	7.5098	7.6577	8.4132	9.4002	7.7208	8.1955	9.2712	8.1541	8.1026	8.7527	9.3725	7.4985	8.206	8.3973	8.3902	9.0764	9.3515	7.599	8.6688	7.5359	8.2885	8.5579	8.8076	7.9836	8.0828	6.92	8.4992	8.6233	8.2399	8.2738	7.401
-12.852	-13.264	-12.446	-11.575	-11.641	-12.659	-13.471	-11.925	-13.009	-12.537	-12.629	-12.62	-12.826	-13.134	-13.354	-11.353	-14.011	-15.268	-13.642	-14.317	-11.496	-13.502	-11.785	-12.294	-12.559	-14.52	-13.277	-11.917	-13.078	-12.81	-12.897	-13.661	-12.637	-13.045	-12.898	-13.246	-11.189	-11.886	-13.015	-13.618	-11.537	-13.447	-13.694	-13.983	-12.08	-12.166	-12.528	-11.291	-13.712	-12.742
-0.024275	1.9098	2.0782	2.1445	1.4985	0.51279	1.8546	2.1509	2.103	0.26204	0.15887	1.4222	1.7636	1.9649	0.80182	1.4202	1.6197	2.359	0.25803	1.6117	3.0775	0.14271	2.3283	4.1034	1.9314	1.932	1.5679	2.4939	1.687	1.2593	1.4397	1.8728	1.5382	2.0214	2.1418	3.0748	2.1065	1.1253	0.8895	1.6576	3.1468	2.3679	3.45	1.1303	3.0522	0.84706	1.3193	2.4449	1.9292	2.6577
-4.7126	-5.4464	-2.9238	-3.7469	-4.5711	-4.5772	-3.4783	-5.6514	-3.0879	-4.4686	-4.4192	-3.7477	-5.0246	-4.9118	-4.3765	-3.8661	-4.0063	-5.2472	-4.86	-5.7728	-5.3116	-4.4699	-5.0406	-3.8885	-4.3789	-4.5167	-4.3511	-4.809	-4.3008	-5.4698	-4.777	-3.9801	-4.9665	-4.2616	-3.8216	-5.3874	-5.3176	-5.5322	-4.7541	-4.2739	-5.6022	-4.916	-3.6312	-4.7215	-4.0362	-5.2035	-4.2597	-4.0134	-6.3243	-3.6139
-2.9071	-3.5865	-3.2869	-2.8343	-5.4133	-3.7117	-3.0665	-5.7392	-2.6936	-4.0694	-3.1831	-4.6934	-3.2319	-4.0281	-3.3821	-4.4445	-2.7833	-4.2556	-1.5821	-3.2329	-1.8146	-2.609	-2.9776	-3.1382	-5.3777	-4.3555	-2.9032	-3.3408	-2.7588	-4.7544	-3.9864	-4.4757	-3.2618	-3.6797	-3.3949	-2.2666	-2.9713	-4.1213	-1.6514	-3.8325	-3.1144	-2.2373	-3.6097	-1.2368	-4.2448	-2.9398	-3.3561	-3.7991	-3.1192	-4.7785
1.0788	-1.2029	0.38434	-0.60471	-0.40417	-0.93783	-1.5422	0.75407	-0.07336	0.71547	0.056897	1.0765	1.0291	0.37653	1.2036	-1.1157	1.5814	1.0581	1.1189	-0.37978	-1.6278	0.87381	-0.04096	1.0645	-0.14474	0.32595	1.006	0.97847	1.0627	0.32997	-0.15963	1.2875	0.8858	0.63753	0.060895	-0.9393	2.0908	-0.26006	1.318	0.5209	0.97071	0.82249	0.73164	-0.28603	1.368	1.593	-1.4143	-1.0323	-0.26435	-0.88616
-15.612	-14.828	-14.632	-14.209	-13.934	-14.94	-14	-14.12	-13.328	-13.741	-14.947	-16.79	-14.736	-13.466	-14.426	-15.122	-15.401	-14.108	-13.101	-14.422	-13.291	-16.852	-14.862	-13.661	-14.7	-14.216	-14.694	-14.595	-14.562	-14.359	-16.126	-15.264	-14.504	-15.197	-16.062	-14.194	-14.58	-13.662	-16.735	-14.821	-14.513	-15.505	-13.252	-14.483	-13.345	-14.147	-13.166	-15.407	-13.792	-14.571
-3.018	-3.511	-3.5701	-3.4144	-3.4588	-1.8199	-2.7751	-3.3373	-0.54765	-3.0412	-3.2645	-3.241	-3.8719	-2.5567	-3.2449	-2.111	-3.7196	-3.1069	-4.1636	-4.2415	-2.7766	-0.78652	-2.8599	-2.0662	-3.1041	-2.6389	-2.4144	-0.14846	-1.8796	-1.3402	-3.8975	-1.0823	-1.1069	-3.8297	-2.8549	-1.806	-2.0713	-3.5523	-3.4041	-2.5494	-2.5351	-2.7742	-3.2588	-1.8798	-1.2121	-2.1328	-2.4561	-2.2082	-3.2582	-3.4952
-7.43	-5.3261	-5.4523	-7.3962	-6.8641	-6.2668	-6.5027	-5.8507	-5.3476	-5.8646	-4.2957	-5.8101	-5.6325	-7.105	-6.4699	-5.3232	-7.1603	-6.8296	-4.7718	-6.075	-6.7845	-5.0113	-6.4818	-7.0184	-7.4291	-5.7421	-5.7434	-6.3297	-5.3642	-6.1605	-6.1475	-6.428	-5.0454	-6.478	-6.9781	-6.2188	-6.7481	-5.9461	-5.8755	-6.9974	-5.1345	-7.2353	-6.718	-6.4286	-6.7426	-6.891	-6.4652	-6.6307	-6.1163	-7.0072
-1.2816	-1.6896	-1.4888	-1.0723	-1.728	-0.69721	-0.59594	0.56796	-1.8677	-1.7203	-1.4615	-0.96805	-2.4337	-0.79858	-0.16228	0.32226	0.63015	-1.4458	-2.4967	-1.506	-1.8145	-1.6554	-0.75147	-1.7217	-1.3733	-1.4782	-0.22945	-1.6736	-2.6257	-0.49937	-0.99154	-2.3381	-1.2745	-1.4895	-2.4919	-1.1948	-3.0406	-2.9194	-0.66763	-3.6046	-1.9089	-0.56705	0.13736	-3.5898	-2.0793	-0.20001	-2.2298	-1.6028	-1.9062	-0.2573
-3.3567	-3.1725	-4.3701	-3.1081	-3.3047	-4.8	-5.3922	-3.8401	-4.3103	-3.0311	-3.7218	-5.0033	-4.7692	-5.1079	-3.3817	-4.1686	-4.7622	-3.3697	-2.9763	-4.3143	-3.9961	-3.6073	-3.0499	-4.593	-3.7143	-4.8873	-4.754	-3.1902	-3.106	-3.9693	-4.0227	-5.506	-2.6472	-2.8659	-2.0796	-4.3534	-3.7248	-3.1686	-3.8652	-3.5792	-5.0676	-4.6068	-2.8637	-4.2024	-3.2134	-4.7357	-4.2317	-5.2662	-4.2967	-3.0219
-8.0506	-8.0948	-6.4952	-8.5871	-5.4954	-8.6581	-9.0369	-8.2315	-8.35	-6.5701	-7.1513	-7.2571	-8.9308	-6.973	-7.8723	-7.386	-6.7694	-8.2954	-7.4813	-6.0373	-7.4233	-7.5198	-8.7752	-9.939	-7.5885	-7.8385	-7.2114	-5.4733	-7.1221	-8.1894	-9.0885	-5.5575	-5.3559	-8.0788	-8.2554	-7.3388	-6.9643	-6.5315	-7.0717	-7.6059	-8.273	-6.4348	-6.6395	-6.9409	-6.5756	-8.7185	-6.6972	-7.6102	-7.7265	-5.7641
-0.15568	-0.38946	-1.7311	-0.77856	0.095555	-0.70657	-1.634	-1.9175	-0.93944	-0.92086	-1.1735	-1.5369	-2.299	-0.95409	-1.2339	-0.36876	-1.2537	-0.98065	-1.2909	-0.93579	-1.5551	-1.5818	-2.0519	-2.4535	0.13139	-2.0026	-0.6515	-2.566	-0.20872	-2.8069	-2.0887	-2.345	-2.8184	-1.0802	-2.4634	-1.2617	-1.1295	-2.262	-2.6866	-1.2711	-3.0024	-2.4635	-1.0817	0.1236	-1.4527	-1.3871	0.5575	-1.1115	-1.4968	-1.1708
-9.9456	-9.7627	-10.611	-10.379	-12.337	-12.348	-12.826	-9.9751	-10.971	-11.023	-10.029	-11.151	-11.047	-8.8774	-11.027	-9.4407	-10.702	-9.1674	-10.277	-10.876	-11.848	-10.405	-10.793	-9.8698	-9.8006	-10.853	-9.996	-9.9132	-11.346	-11.921	-10.224	-9.9792	-11.503	-10.381	-11.118	-10.995	-10.191	-9.8419	-10.52	-9.3261	-9.6547	-10.161	-10.774	-9.9798	-10.47	-9.736	-11.925	-11.167	-11.062	-8.842
-2.6147	-1.7072	-0.94993	-2.6749	-2.1885	-2.1115	-2.2017	-2.9286	-2.2927	-2.588	-3.8857	-2.4992	-5.5471	-2.0467	-1.2067	-2.0597	-2.0933	-2.5591	-2.6616	-3.6737	-2.1135	-2.0972	-1.3388	-2.1534	-2.5202	-1.4364	-3.6364	-1.7178	-2.7423	-3.0563	-1.0895	-2.7699	-2.2986	-3.2043	-2.4992	-3.3421	-3.5996	-1.4794	-2.4682	-1.8481	-3.3915	-0.96336	-2.5393	-1.9791	-2.8454	-1.4168	-0.78802	-3.1739	-1.5692	-2.1913
-7.4573	-9.3085	-7.3332	-6.9635	-7.7361	-7.7826	-5.973	-8.9675	-6.5366	-8.127	-7.9852	-6.8995	-8.017	-8.1703	-7.3594	-7.9883	-6.868	-8.5569	-6.7737	-6.8583	-7.9239	-9.4177	-9.2422	-7.2957	-6.5109	-6.8141	-7.253	-8.7984	-7.9623	-9.9269	-6.6695	-6.7041	-8.0083	-9.2503	-7.501	-7.4315	-4.7246	-8.444	-7.2344	-9.0122	-7.7699	-8.219	-8.4686	-6.8718	-6.8018	-7.2326	-7.1045	-7.2138	-7.7915	-6.7271
-0.3603	0.70338	-1.0266	-1.8113	-0.8128	0.6177	-1.0162	0.030645	0.52289	-0.36919	0.54183	-0.7462	-0.018558	0.84267	0.037591	-0.88693	-1.4057	-0.43382	-0.67715	0.3012	0.63894	-0.57858	-0.34812	1.4761	0.87272	-0.91004	0.5096	-1.522	1.4964	1.2798	0.85468	-0.42479	-1.1835	-1.0915	-0.8678	0.70787	-1.3566	-1.0066	1.3144	-0.22026	-0.24934	-0.026746	-0.82073	0.023041	-0.22935	0.054859	0.84262	-0.28717	-0.69984	-0.15495
2.2449	2.566	3.5929	2.9598	2.8274	1.8284	2.2132	2.4694	0.57742	2.1455	2.289	0.91252	4.2301	3.1988	3.0776	2.5087	2.1634	1.5551	0.63779	2.3453	2.6263	3.7345	2.8307	2.3975	2.7618	2.1244	2.3193	2.6072	2.9355	2.2947	2.148	3.7133	2.5854	3.1232	2.4637	2.5592	0.34272	2.2481	2.8257	2.5772	2.681	1.9584	3.7553	3.3408	3.669	2.1931	1.5404	3.8159	1.4942	2.5539
6.9637	7.0043	7.0689	5.0998	7.2961	5.8977	7.4318	6.2697	6.1454	6.2287	8.6879	6.9324	6.3473	7.7544	4.8718	7.0037	7.0544	5.9659	6.3039	6.5132	5.3477	5.8499	5.5927	7.6544	5.9187	5.555	6.9155	7.1588	6.6141	7.4843	8.4069	7.1776	8.054	8.0419	7.2171	9.7722	5.5181	6.9364	6.5402	9.0571	6.3176	6.9853	7.2974	6.9856	7.5766	4.6271	6.5258	7.233	6.5211	7.8545
-3.9186	-2.9689	-3.1414	-4.1047	-2.9095	-3.7954	-2.698	-2.9687	-2.5736	-2.0382	-2.5807	-2.0869	-3.2815	-2.5657	-4.5256	-2.973	-1.6176	-3.6021	-1.9274	-3.4671	-0.80578	-1.8154	-3.8147	-2.3145	-3.4547	-1.8617	-2.021	-3.1272	-3.6336	-1.6762	-0.41023	-1.6276	-3.1472	-4.2317	-2.6614	-3.2508	-0.90097	-2.5674	-2.2811	-3.3519	-2.1141	-3.7796	-1.3712	-2.7594	-2.4694	-3.3602	-2.9581	-3.7776	-1.0016	-1.9225
5.5502	4.7012	8.3306	4.4391	2.0698	4.0554	5.0568	5.3963	3.6308	3.5042	3.4974	5.8587	5.8284	6.3893	3.113	5.0315	4.939	5.0452	4.7695	5.6394	5.0038	3.1908	4.8454	4.8918	5.4073	3.7098	3.6433	3.7191	5.7542	4.0034	6.4629	6.1203	4.46	5.8842	4.374	5.6489	5.2638	6.4128	5.6564	5.2058	5.5562	6.3122	4.9431	6.3056	7.0898	5.755	4.6156	5.7582	4.8941	4.934
10.062	9.1463	9.9894	9.3044	9.8419	8.5413	9.1299	9.215	10.57	8.6378	8.9701	12.177	9.3023	9.4323	9.9307	9.6672	8.8967	9.47	8.5974	9.6131	9.6091	10.067	11.352	11.273	11.101	9.692	9.1835	8.8431	8.1625	8.2025	9.9277	10.564	9.7595	10.355	11.092	11.569	9.8499	9.7167	8.6538	9.9395	11.263	11.124	10.576	10.306	10.216	10.574	8.9563	9.5016	9.9998	8.7171
0.53832	-1.1011	-0.36317	0.38221	0.16397	-1.2297	-0.73758	0.38731	0.08012	1.739	0.99014	-0.083781	-0.16288	-0.79783	0.25476	0.17285	-0.14481	0.11986	-0.76062	-1.9141	1.107	0.090496	0.69814	0.57284	0.23837	-0.47427	-0.29256	0.74691	1.2286	0.46409	0.42354	-0.61486	-1.4527	0.072514	-0.99292	0.33758	-0.51656	-0.78643	-0.32679	-0.46815	-0.75965	-0.5247	-0.59781	-1.1097	1.0856	-1.0071	-0.79088	0.075148	-1.1635	-0.23129
-15.096	-14.474	-11.535	-12.795	-13.057	-13.279	-12.938	-13.365	-11.687	-13.397	-13.686	-13.053	-13.405	-12.659	-12.737	-11.085	-13.12	-12.918	-14.57	-13.187	-14.636	-13.434	-14.446	-14.245	-13.116	-13.624	-14.299	-12.93	-14.193	-12.751	-13.71	-12.861	-14.785	-13.577	-13.588	-11.026	-13.958	-11.736	-13.917	-13.615	-13.769	-13.552	-13.72	-14.06	-13.778	-13.912	-13.499	-13.126	-13.78	-13.422
-2.3959	-1.5435	-1.0746	-1.902	-3.464	-2.6511	-1.9336	-2.7976	-2.0267	-3.372	-2.3287	-3.2078	-3.1215	-3.1595	-2.0906	-2.3068	-3.0212	-2.6898	-1.7003	-2.3442	-2.7572	-3.0194	-1.7488	-2.7265	-1.4726	-2.397	-2.4302	-1.2726	-2.0475	-2.34	-2.7758	-3.0454	-1.821	-1.4879	-3.5826	-4.0027	-1.8816	-1.9196	-1.8767	-4.7172	-0.55732	-3.6483	-1.5531	-2.5903	-3.6341	-2.3014	-2.0909	-2.9388	-2.9007	-2.7027
-10.098	-12.804	-11.298	-10.431	-11.877	-12.202	-11.464	-11.434	-12.715	-10.341	-11.797	-11.802	-13.611	-12.456	-11.991	-10.209	-11.321	-11.593	-10.959	-11.812	-11.067	-12.639	-10.444	-12.845	-11.699	-11.605	-10.054	-10.868	-10.562	-10.687	-13.384	-11.283	-10.115	-12.763	-13.468	-11.984	-11.982	-10.496	-12.531	-11.718	-10.2	-11.412	-10.577	-11.061	-12.484	-11.36	-11.424	-10.567	-9.9689	-10.712
-0.45732	-0.85005	-1.6966	-1.874	-1.0354	-1.9605	-0.75314	-1.2823	-2.3263	-1.5192	-1.8877	-0.95443	-0.98827	0.79131	-3.3168	-2.5235	-1.084	-0.37617	0.7233	-1.5289	-2.7446	-2.2913	-3.402	-1.0402	-1.3982	-3.6176	-1.6383	-1.6567	-1.7236	-0.75352	-0.21206	0.011163	-1.0381	0.087969	-2.3769	-2.4074	-0.82787	-1.2627	-0.78066	-0.66635	-2.5616	-3.7939	-2.2675	-0.86655	-3.5188	-1.3163	-0.94532	-0.93151	-1.5096	-2.7016
-8.2069	-10.33	-8.7258	-7.5339	-9.58	-9.4068	-10.83	-8.94	-8.121	-8.8296	-10.56	-10.913	-9.8466	-10.137	-10.327	-9.4444	-8.5966	-9.2139	-10.971	-9.0734	-9.9046	-9.5525	-9.7399	-7.1988	-8.9744	-10.155	-8.2621	-10.213	-9.3348	-7.9016	-10.106	-9.2639	-8.327	-8.3099	-9.9602	-8.7544	-10.313	-10.614	-8.0377	-9.5759	-8.7051	-8.9912	-8.2081	-8.2224	-9.8392	-9.8247	-8.9837	-10.295	-10.145	-9.8454
0.079119	-0.045965	0.55297	0.43941	-0.62916	-0.018007	-1.0424	-0.81701	-0.73901	0.073908	-1.1594	-2.5237	0.40603	0.21832	0.22432	-1.8735	-1.0476	-0.58065	-1.1189	-0.0018335	-0.38942	-0.59725	-1.9239	-0.67069	-0.26846	-0.3237	0.66694	-0.80979	0.73674	0.5952	0.86599	-0.5029	0.054017	1.4992	-0.18148	-2.076	1.3741	0.08134	-0.78421	1.0928	-1.8355	-0.31532	-0.38494	-1.2544	-0.91813	-0.48355	-0.72591	-1.2288	0.10876	1.4301
-3.5855	-2.0974	-2.5462	-2.441	-1.4338	-3.5656	-1.1319	-2.8905	-2.7788	-2.2412	-3.9416	-1.8629	-2.4672	-2.278	-3.7798	-1.6517	-3.7885	-1.6801	-2.2084	-2.1749	-1.1968	-4.6271	-2.9971	-2.6445	-2.3808	-2.6925	-1.4542	-3.469	-1.4302	-5.4387	-2.9707	-2.5321	-3.303	-2.4035	-3.1464	-2.6401	-4.2489	-3.04	-2.4526	-2.0276	-2.4522	-3.5184	-2.7443	-1.5859	-2.2418	-3.1655	-3.136	-3.0678	-2.8895	-2.3833
-11.173	-11.761	-11.25	-11.806	-13.071	-13.039	-9.3824	-11.968	-9.1012	-13.54	-11.45	-11.421	-12.43	-11.042	-11.676	-12.289	-11.67	-11.189	-11.24	-12.881	-11.591	-12.117	-10.823	-9.473	-12.161	-11.766	-12.305	-12.43	-11.31	-11.961	-12.51	-10.511	-12.693	-11.742	-13.594	-11.508	-12.454	-11.327	-10.052	-10.213	-11.828	-11.649	-11.432	-10.983	-11.781	-11.846	-12.447	-11.293	-11.474	-12.769
-11.791	-10.81	-10.929	-10.18	-10.757	-12.832	-11.077	-11.983	-10.441	-10.999	-11.263	-11.934	-10.205	-11.133	-10.702	-12.599	-11.528	-10.017	-11.597	-10.817	-12.457	-11.695	-11.973	-11.3	-11.057	-10.432	-10.731	-11.877	-11.799	-11.091	-11.895	-10.193	-9.1729	-12.493	-11.371	-12.542	-11.34	-10.062	-12.081	-11.8	-10.853	-12.344	-10.894	-11.838	-11.169	-10.203	-12.078	-11.854	-11.319	-10.388
-4.1836	-3.6367	-0.87894	-2.6812	-3.7075	-1.8266	-1.9625	-2.2205	-2.6843	-1.8766	-2.4116	-1.8804	-2.2709	-2.3798	-3.9829	-1.2116	-3.8845	-0.76684	-1.0808	-3.6291	-1.5761	-3.2297	-3.4006	-1.1811	-3.1182	-2.6185	-0.90956	-1.4	-1.8489	-2.0925	-1.4102	-3.0523	-1.3933	-1.3013	-3.185	-2.6033	-2.3359	-2.7766	-2.6032	-1.576	-2.4124	-1.9431	-3.4097	-3.4426	-2.6943	-1.8954	-2.9306	-3.4038	-2.9864	-3.3716
-3.1643	-2.8196	-2.7506	-1.6308	-3.1347	-2.1638	-3.9625	-2.8845	-1.7934	-2.6986	-2.053	-1.0915	-3.8602	-2.9381	-1.48	-3.0945	-3.2669	-2.7348	-0.80695	-2.3507	-1.3737	-0.55765	-2.5125	-1.6895	-2.5064	-1.1332	-2.0775	-1.8671	-2.92	-2.8765	-2.7368	-4.9768	-2.4104	-2.2778	-3.1503	-1.8561	-2.0439	-2.7585	-1.7161	-2.9836	-3.2345	-3.1324	-1.5034	-3.5192	-2.0976	-1.83	-1.8912	-3.5162	-2.7225	-2.3632
-12.221	-13.888	-13.657	-13.668	-13.86	-12.323	-13.08	-11.702	-13.738	-12.503	-13.135	-12.805	-12.262	-12.784	-13.361	-13.725	-12.563	-13.777	-14.081	-13.127	-12.698	-13.98	-14.06	-12.857	-13.447	-13.101	-13.674	-13.187	-13.54	-13.792	-11.13	-14.086	-13.798	-13.983	-12.951	-11.683	-12.132	-12.185	-13.769	-12.393	-12.834	-13.378	-12.532	-12.776	-14.22	-14.209	-14.585	-14.167	-13.562	-11.723
-12.547	-11.312	-10.047	-10.695	-11.161	-12.23	-10.805	-12.687	-10.95	-12.803	-10.906	-11.762	-10.933	-11.52	-11.601	-12.568	-10.499	-10.454	-12.371	-12.12	-11.045	-11.705	-11.994	-11.34	-12.542	-11.876	-13.187	-12.566	-11.973	-11.336	-10.666	-10.955	-11.777	-12.88	-11.64	-12.554	-11.786	-11.918	-12.406	-10.361	-12.473	-11.437	-10.541	-11.246	-10.683	-11.07	-12.48	-12.924	-11.934	-10.37
-13.155	-12.634	-12.294	-14.422	-14.044	-14.548	-13.962	-14.542	-13.308	-12.493	-12.375	-13.819	-12.46	-14.582	-13.678	-12.961	-11.968	-12.255	-12.327	-12.36	-12.739	-14.253	-13.953	-12.665	-12.16	-12.938	-12.272	-11.648	-14.106	-13.639	-13.697	-13.671	-12.105	-13.761	-13.025	-11.372	-12.42	-14.788	-14.523	-13.075	-13.14	-12.838	-12.587	-14.059	-12.636	-13.219	-12.977	-11.968	-14.472	-13.929
-1.395	1.2841	-1.5853	-1.1323	-2.1904	-0.64643	0.51439	-1.663	-0.68209	-1.7546	-1.0654	-2.0382	-1.1352	-2.2873	-1.1573	-0.82249	-1.252	-0.97136	-0.59347	-1.5688	-2.0626	-0.88119	-1.5748	-0.56922	-0.98337	-1.0213	-2.0799	-2.0453	-0.9293	-0.90927	-2.3416	-0.95714	-2.6713	-2.2728	-2.3745	-3.2846	-0.30449	-3.7905	-1.1933	-1.0385	-1.1791	-1.6736	-0.7796	-0.86913	-0.83521	-1.2462	-0.37605	-0.42334	-1.0612	-1.8557
-20.141	-22.627	-20.484	-20.262	-21.688	-21.033	-21.727	-21.714	-20.999	-21.223	-20.897	-21.449	-20.941	-21.064	-20.399	-21.439	-19.533	-20.341	-21.413	-20.582	-20.186	-19.559	-21.037	-21.173	-18.933	-20.804	-20.068	-21.221	-22.313	-21.71	-22.172	-20.793	-21.183	-19.722	-22.324	-20.752	-21.96	-20.693	-21.005	-21.8	-21.327	-20.966	-22.677	-19.433	-20.77	-21.474	-20.039	-23.483	-19.743	-20.285
-11.309	-11.112	-11.456	-10.756	-11.928	-10.683	-10.891	-10.622	-11.777	-10.92	-11.508	-10.589	-12.174	-12.672	-11.466	-10.979	-11.983	-12.83	-11.113	-10.49	-11.897	-12.31	-12.236	-11.368	-11.919	-10.924	-13.636	-11.909	-11.902	-12.435	-11.903	-12.096	-10.29	-12.123	-12.324	-11.682	-12.708	-12.932	-10.792	-11.516	-10.651	-11.298	-10.892	-11.38	-11.714	-11.454	-11.159	-10.687	-11.871	-11.475
-7.5922	-6.1548	-6.4133	-6.643	-5.4437	-6.0154	-7.2366	-4.6868	-5.9547	-6.581	-7.6293	-6.8608	-5.6011	-6.9829	-6.4619	-7.5197	-6.6692	-7.6796	-5.0049	-6.706	-6.2114	-5.3777	-7.803	-5.8177	-6.807	-8.1961	-6.2985	-5.2615	-6.5276	-7.317	-5.7463	-7.0651	-6.3924	-8.2393	-5.6628	-5.9886	-6.3983	-5.8233	-9.0421	-6.1426	-5.2501	-5.7941	-5.7634	-6.0821	-6.1192	-6.8711	-6.0975	-5.7238	-5.9058	-6.9654
-11.2	-11.202	-10.114	-11.425	-10.907	-10.492	-11.124	-11.4	-9.6793	-10.614	-10.193	-9.6232	-10.624	-10.355	-11.095	-9.5857	-10.267	-10.141	-12.323	-10.632	-12.119	-11.444	-10.204	-9.8909	-11.189	-11.291	-9.8918	-10.788	-11.252	-10.124	-11.661	-11.742	-10.914	-10.082	-10.052	-9.537	-11.7	-12.234	-11.068	-10.078	-10.462	-11.208	-9.5446	-12.141	-12.016	-12.065	-10.816	-10.052	-9.0949	-11.268
0.11858	-0.89908	-2.0671	-1.6052	-2.2854	0.078286	-1.7582	-1.4579	-1.2277	-1.5343	-1.0844	-1.5565	-1.4324	-0.89349	0.78724	-0.7749	-0.65027	-1.0351	-0.76949	-1.6555	-0.30608	-1.8177	-0.81854	-1.4594	-2.782	-1.5453	-0.495	-2.0268	0.69074	-1.2015	-1.5314	-1.8148	-0.15614	-0.27328	-0.81553	-1.5615	-0.14068	-0.48638	-1.0351	-2.001	-1.8433	-2.5067	-2.0201	0.9646	-0.10014	-1.7269	-0.78777	-2.5439	-1.823	-1.71
2.2232	3.3476	3.5021	3.4128	2.8304	2.6827	3.3549	1.4774	3.6194	0.55192	2.9145	2.0179	3.4107	3.3492	3.0817	1.6413	3.4978	3.3662	2.4572	2.3125	3.1509	2.5636	4.9309	3.3086	3.2217	4.4198	3.6423	1.5918	2.5794	3.8152	3.0128	3.9681	3.2655	3.5453	4.3741	2.6665	3.1938	4.638	2.7384	2.4461	3.5111	2.3751	2.8311	2.83	3.3333	2.8951	3.4704	3.4544	2.6078	3.0266
1.109	1.0903	-0.57108	0.60998	1.7731	1.2335	0.42021	1.9193	-0.12461	0.40393	0.020993	1.4424	0.75258	1.9363	0.15024	0.14028	-0.23247	0.67912	0.80428	0.44986	0.61077	1.2103	0.91584	1.031	-0.3228	2.2773	1.2789	1.878	0.66094	1.2734	0.52573	0.093725	2.4523	1.0335	0.10066	1.8988	0.94712	0.71446	2.7647	0.39231	0.37288	2.5319	1.0856	3.3869	0.49569	0.71781	1.6402	0.30315	-0.066939	1.5371
-0.29077	1.1394	-1.5683	0.58818	0.56327	-0.069409	0.1892	0.7003	0.13937	-1.1937	0.10695	0.047659	2.0864	1.0111	0.85129	-0.39527	-0.24317	-0.4242	1.3221	0.036402	0.30657	0.48221	-0.96002	0.50557	0.41696	-0.69357	1.6549	0.52589	1.5925	1.1259	1.1388	-0.92762	1.239	1.38	0.37551	-0.31466	-0.10761	0.83346	-1.7781	0.35669	1.023	-1.1641	-1.0113	-0.32232	-0.3665	1.0964	-0.97835	-0.40568	-0.44111	-0.88344
-2.0037	-2.1766	-1.379	-1.1073	-1.6133	-0.29333	-2.3454	-3.0178	-3.4957	-1.3128	-0.7377	-0.83996	-1.7372	-2.0874	-2.4841	-1.8682	-0.15469	-2.4854	-1.081	-2.2979	-2.3296	-1.4076	-1.5963	-0.76257	0.22251	-3.2132	-1.4514	-2.2551	-0.72869	-1.1374	-0.81993	0.29233	-1.7436	-0.86776	-0.9389	-1.5117	-4.0618	-1.3851	-1.2423	0.11666	-2.4553	-1.3322	-1.1223	-2.0594	-1.4783	-0.7104	-0.83006	-0.93292	-1.1321	-0.11234
-21.535	-20.452	-20.403	-18.641	-21.082	-20.615	-20.567	-21.379	-20.457	-22.679	-23.654	-22.021	-21.069	-21.111	-20.969	-20.31	-21.852	-21.925	-19.92	-21.308	-20.279	-21.401	-21.699	-20.924	-20.825	-20.294	-21.622	-19.032	-23.197	-20.251	-20.916	-21.226	-21.64	-21.217	-19.106	-20.647	-21.108	-22.315	-21.696	-20.447	-20.698	-20.032	-20.793	-20.146	-21.865	-22.058	-21.337	-22.022	-19.82	-20.72
-12.16	-10.506	-11.485	-12.582	-11.39	-13.029	-11.571	-11.609	-11.598	-11.459	-12.496	-11.847	-13.051	-9.8196	-11.162	-10.217	-10.969	-10.396	-13.395	-11.859	-11.659	-12.998	-12.338	-11.873	-9.8186	-12.517	-11.382	-11.21	-10.972	-13.077	-12.052	-9.5851	-10.947	-10.75	-12.006	-12.002	-11.751	-11.335	-12.681	-14.03	-11.788	-11.809	-12.801	-12.259	-10.974	-13.055	-11.237	-12.319	-10.6	-12.123
1.3966	3.7776	5.1704	2.3185	3.2981	3.8698	3.0861	2.6226	3.6494	3.1024	1.7003	3.0157	2.588	3.5956	3.1875	2.6542	3.5649	3.5964	2.63	4.079	3.8736	2.5826	3.8615	1.8722	3.5309	2.5924	1.1061	4.3998	2.3976	2.7079	4.8287	2.506	3.0382	2.1566	1.8258	0.79706	4.0449	2.5236	1.9659	3.0707	3.27	0.44471	3.3806	3.577	2.7511	2.5232	3.8337	1.9101	1.6681	3.1766
2.0901	0.53993	0.67845	1.0472	2.3478	0.90999	1.0776	0.59633	2.3424	0.30565	3.5598	2.5624	1.8879	1.1415	1.7079	2.304	1.4549	1.2892	1.8935	2.7963	1.4977	2.3046	0.65284	0.39161	1.3706	2.4332	2.385	1.1028	1.7469	3.5768	-0.2715	2.2684	1.2407	1.5793	-0.80514	2.5424	1.3613	1.7527	0.57383	1.406	1.7074	1.4004	2.4521	0.1317	0.75048	1.1375	1.3372	1.5833	3.0432	2.5301
-0.57132	-0.74695	-0.17079	0.58385	-0.41298	0.10217	-3.1095	-0.45006	1.1362	0.40153	-0.50325	-1.7751	-1.2061	-0.37717	-0.13025	-0.70873	-2.4978	-0.59984	-0.45202	-1.9873	0.50407	-1.5584	-3.1731	-1.7999	-0.16513	-0.051877	0.0030138	-2.3149	0.30198	0.31493	-1.8373	-1.1996	0.90893	-0.40462	-0.82091	-0.51853	-2.5926	0.49016	-0.96816	-0.4992	-0.58069	-0.17197	-1.5147	0.79753	-0.094629	-0.40672	-1.4862	-0.21499	-1.9043	-1.0589
0.27139	1.3715	-0.5244	0.26451	0.73842	0.083427	-0.22187	1.5589	-0.84005	0.67669	1.1499	0.83671	0.40196	0.15122	1.2018	0.77601	0.29679	0.22518	0.85246	0.32565	0.049779	0.17837	0.77597	0.058791	-0.77322	0.86108	1.1283	0.92937	0.73673	0.33557	-0.79366	-0.092816	-0.37004	-1.0295	1.5252	-1.1027	-0.86775	0.59385	-0.29047	0.040112	-0.14942	0.85605	-1.4051	1.1552	0.30897	-0.55811	-0.030832	0.086668	-0.6862	0.38505
-3.4208	-4.308	-3.5036	-2.8113	-2.7297	-3.4374	-4.0331	-2.3538	-1.1572	-2.2326	-1.7907	-4.4061	-2.6965	-4.9658	-2.1494	-3.5535	-1.9581	-1.2961	-1.8429	-1.8505	-3.6846	-2.2488	-2.679	-1.6308	-1.6885	-2.7944	-1.7704	-4.1742	-1.8021	-3.5371	-2.7473	-2.7606	-0.5323	-4.6039	-1.1412	-1.6965	-0.38067	-2.6797	-3.0771	-3.0278	-3.6937	-3.3536	-2.8321	-4.4222	-1.2925	-3.5285	-1.9548	-2.6974	-3.2409	-2.4807
1.3004	-1.5195	1.0898	-1.3876	1.7856	0.46521	0.16614	-0.80852	-0.6641	-0.55274	-0.36287	1.0101	-1.625	0.28895	0.85812	1.4504	-0.023615	-1.8464	-0.44618	-0.39904	0.5649	-0.3482	0.20606	-0.22427	-0.34437	0.41725	-1.2264	0.073069	0.44898	0.2695	-0.98797	0.26417	0.91355	-0.2403	0.69217	0.5363	1.1012	-1.0345	-0.049982	-0.5601	0.00026283	1.072	-1.4386	-0.80705	-0.54914	-0.054711	-0.10626	0.07078	-1.2468	-0.35016
-13.475	-13.804	-13.038	-12.014	-13.144	-13.757	-14.69	-15.157	-12.276	-12.849	-13.684	-11.98	-12.833	-13.216	-13.095	-13.638	-11.792	-12.942	-11.92	-13.396	-15.723	-12.408	-13.067	-13.435	-12.99	-13.281	-11.96	-14.34	-13.023	-12.741	-13.396	-12.628	-13.359	-14.105	-12.626	-13.993	-13.609	-12.759	-13.579	-12.71	-12.855	-13.894	-12.431	-12.722	-12.919	-13.038	-13.088	-13.577	-14.368	-13.38
-13.434	-13.974	-15.264	-14.268	-13.259	-13.615	-15.465	-15.389	-14.511	-14.916	-13.788	-13.201	-13.882	-14.178	-14.79	-13.753	-12.793	-13.418	-14.534	-13.196	-14.721	-14.061	-13.926	-14.221	-14.168	-13.322	-14.43	-14.312	-14.095	-12.459	-13.647	-13.835	-13.013	-16.809	-13.444	-13.694	-15.09	-12.943	-15.756	-15.097	-13.432	-13.084	-14.998	-14.15	-13.66	-14.487	-13.883	-13.99	-11.935	-14.286
-7.9731	-7.2894	-7.3554	-7.0476	-9.1474	-8.2037	-7.9449	-8.194	-7.7346	-5.7953	-7.7344	-6.9377	-6.47	-8.3144	-7.8943	-7.5688	-8.2145	-8.0437	-7.5735	-7.3886	-8.3826	-8.9345	-7.394	-6.4352	-8.3111	-6.8084	-7.9384	-7.8107	-7.7297	-8.9127	-7.4564	-6.885	-9.7027	-7.4047	-6.9862	-7.8984	-7.3357	-7.7479	-8.2274	-6.1914	-7.2922	-6.4016	-8.6616	-7.7771	-7.7072	-7.8496	-8.6801	-6.9819	-7.1302	-7.9115
-12.984	-12.623	-13.026	-13.244	-14.431	-13.156	-14.699	-13.322	-11.727	-13.206	-12.054	-12.248	-13.065	-14.661	-12.894	-13.4	-14.53	-12.978	-13.954	-15.411	-12.941	-14.342	-12.123	-12.443	-13.779	-12.463	-12.081	-13.441	-13.002	-13.249	-14.137	-13.783	-14.292	-13.165	-13.492	-12.75	-11.58	-13.294	-13.474	-12.702	-12.857	-13.911	-12.294	-14.044	-14.811	-14.084	-13.887	-13.087	-12.164	-14.068
-9.6022	-10.875	-11.885	-12.506	-10.873	-11.988	-11.574	-13.129	-10.633	-12.458	-11.811	-11.146	-11.949	-12.353	-11.316	-11.397	-11	-11.315	-12.061	-12.52	-10.257	-11.625	-11.415	-11.77	-11.906	-11.934	-11.74	-10.636	-11.833	-11.921	-11.804	-10.629	-10.239	-12.577	-10.812	-12.276	-11.287	-12.03	-12.094	-10.916	-11.444	-12.201	-12.435	-11.13	-11.527	-10.957	-13.074	-13.754	-12.239	-11.911
-12.547	-15.371	-13.152	-11.676	-14.081	-12.814	-14.546	-14.347	-12.673	-13.274	-13.018	-13.434	-12.756	-13.395	-15.515	-13.251	-13.508	-11.576	-14.414	-14.798	-12.167	-14.505	-13.896	-12.855	-12.631	-12.193	-13.333	-13.737	-12.256	-12.052	-13.372	-13.017	-11.184	-13.75	-13.324	-12.235	-13.834	-14.524	-13.275	-14.577	-12.734	-13.476	-12.82	-13.836	-13.339	-14.872	-14.002	-13.819	-13.811	-14.39
-5.1082	-3.5374	-5.5588	-4.5996	-5.674	-5.0164	-5.3496	-5.2565	-5.2781	-4.6876	-4.2067	-5.5758	-5.093	-5.2654	-3.5888	-5.4782	-4.7252	-4.1069	-6.0467	-4.089	-6.2567	-5.9957	-3.8646	-6.4161	-4.1354	-3.6449	-4.1684	-4.2919	-5.3054	-5.541	-6.5655	-5.7377	-4.0776	-5.2707	-3.7275	-5.3741	-6.0301	-4.5719	-4.4696	-6.1776	-5.9233	-5.53	-3.1979	-3.21	-4.9674	-6.5721	-4.2606	-5.1424	-3.5401	-4.9063
-4.6803	-3.3925	-4.5474	-3.6664	-4.4721	-4.0033	-3.2216	-2.4283	-3.3936	-3.2452	-3.3007	-3.5907	-2.8993	-1.0545	-2.8409	-3.9486	-3.4106	-3.4719	-2.5228	-3.8988	-3.0089	-3.3982	-3.3777	-3.4546	-2.8591	-3.8174	-2.7754	-3.8142	-3.0967	-3.0676	-3.7301	-2.775	-4.7006	-3.3865	-3.6789	-1.6181	-3.844	-3.6397	-3.5772	-2.4265	-3.0899	-3.3195	-3.3482	-2.452	-0.99573	-4.4424	-5.8095	-2.9738	-3.5587	-4.4764
2.7703	3.986	4.0065	3.4863	4.2457	4.7559	3.649	4.9156	2.6036	2.8192	4.1588	3.6174	4.6865	4.2651	4.6055	4.8228	4.8756	3.5661	3.606	5.013	5.2824	3.9757	4.8608	4.8358	4.5917	4.5922	3.4044	4.4684	3.1838	4.5754	5.4399	4.6929	5.5326	2.4517	3.5145	5.6346	5.0027	5.0031	5.487	3.8708	2.9962	3.655	4.2835	5.0388	5.7133	3.5164	4.6366	4.7527	3.8116	4.3194
1.1089	-1.1229	0.59586	-0.085777	-0.45907	-0.7529	0.12389	-0.89616	2.6361	0.5207	-0.28356	0.48884	-0.72093	0.086893	-1.6385	-2.4884	1.8863	-0.1523	-0.41317	-1.469	-0.1231	-0.1288	-0.13807	-0.38307	2.645	0.79129	0.50749	-1.3007	-0.46619	0.36996	0.082997	-0.26214	-1.0607	1.3545	-0.57665	-0.24943	-0.94855	-0.49538	-2.399	-1.0956	0.49563	1.008	0.2324	0.87232	-1.944	0.062874	-1.5075	-1.3568	-0.028471	0.80074
-4.1188	-1.6178	-1.5592	-1.9012	-3.1625	-2.8913	-3.2515	-2.5158	-0.78789	-2.6713	-3.5396	-2.6663	-3.2574	-1.9172	-3.345	-2.5721	-2.2366	-3.0689	-2.5962	-1.7937	-2.3913	-3.2608	-0.87049	-1.3561	-1.7782	-2.706	-3.1018	-3.1438	-1.6104	-3.4637	-3.1281	-1.1648	-2.5144	-2.425	-2.7305	-3.7304	-1.4941	-4.4878	-3.9847	-2.4996	-1.8054	-3.4191	-2.6301	-3.7206	-2.7771	-3.3661	-3.428	-2.1421	-4.1989	-2.7424
-2.8777	-2.9662	-3.3731	-5.2401	-2.6249	-3.5082	-4.0636	-3.1176	-2.4848	-3.0984	-2.6496	-2.2117	-2.2457	-2.2171	-3.243	-2.616	-3.5235	-3.727	-2.7293	-2.2436	-3.5194	-1.8579	-1.889	-1.8069	-3.2933	-3.5325	-1.9274	-1.4125	-3.1448	-2.8278	-1.8212	-2.657	-2.4936	-3.5651	-3.7978	-4.2889	-1.4511	-3.1351	-3.584	-1.7249	-3.4392	-3.255	-2.8332	-1.5774	-3.8558	-1.7517	-2.9652	-1.3365	-2.7263	-0.19054
-2.253	-1.4498	-2.0515	-1.2106	-3.6521	-1.3518	-1.67	-2.2835	0.26502	-3.3208	-1.306	-0.82207	-2.7981	-1.3003	-2.3876	-1.338	-2.4365	-0.40721	-2.2791	-3.257	-1.7503	-2.0924	-1.4293	-0.54711	-1.3736	-1.3305	-1.7378	-1.9895	-1.801	-0.36599	-1.7177	-1.6102	-2.7321	-1.8901	-2.7858	-0.86777	-3.0779	-1.4625	-1.6163	-1.9789	-2.3343	-2.9598	-3.017	-3.0028	-2.2536	-1.952	-1.8791	-0.87753	-2.636	-2.6776
-22.184	-20.266	-22.391	-21.603	-22.251	-22.594	-23.663	-21.161	-21.653	-21.999	-22.226	-22.586	-22.559	-22.118	-20.907	-24.011	-21.506	-21.448	-22.001	-21.184	-21.669	-22.572	-23.371	-22.987	-22.663	-22.364	-21.828	-23.719	-22.77	-21.179	-22.44	-22.577	-21.033	-22.26	-21.59	-21.507	-22.675	-21.227	-21.25	-21.873	-23.398	-20.344	-23.362	-23.322	-21.383	-23.906	-22.493	-22.322	-22.262	-22.564
-1.4053	-3.0943	-1.9173	-1.2912	-3.8194	-2.537	-2.7209	-1.5287	-0.7028	-2.0879	-2.54	-2.3701	-2.3548	-1.487	-3.1793	-2.203	-2.0334	-2.7044	-2.4151	-3.4793	-3.6175	-2.0975	-3.3608	-2.2259	-0.62303	-0.71927	-1.4097	-1.7815	-2.22	-0.35986	-1.9937	-1.8655	-2.3515	-4.4075	-2.8393	-2.0069	-3.2062	-2.2498	-2.626	-2.4531	-2.5592	-0.89923	-3.6821	-2.0218	-3.632	-2.2543	-3.6395	-1.9495	-2.2218	-3.9586
7.7074	7.6066	7.2839	9.419	7.6387	8.5579	7.4215	8.5293	8.0887	7.3777	7.6727	8.0788	9.061	5.853	7.8534	8.335	7.3038	7.9281	6.1324	7.1052	8.6547	8.1599	7.9393	8.8827	7.7262	7.9454	7.5319	7.8599	9.0055	6.6487	7.8314	6.4283	7.188	7.4035	7.1718	7.4983	7.6329	7.2484	8.2701	7.3475	6.4615	6.3237	7.9477	7.8833	10.385	7.8853	7.1928	7.4852	8.0136	8.3429
-9.7715	-10.361	-9.9557	-8.7497	-11.739	-11.901	-11.501	-11.196	-10.133	-10.962	-11.659	-9.6084	-10.936	-10.635	-11.967	-11.073	-9.3741	-12.719	-9.9076	-10.673	-10.763	-9.7061	-10.325	-11.412	-12.015	-10.893	-10.948	-11.717	-12.431	-10.1	-10.424	-10.521	-9.8769	-9.9485	-10.808	-12.221	-9.899	-11.179	-10.522	-11.307	-9.4446	-10.637	-11.133	-12.349	-11.722	-11.044	-11.318	-10.588	-9.6804	-10.705
9.3835	9.5245	9.9408	10.596	9.7753	9.8233	11.717	9.5284	9.4452	10.28	9.0031	9.1823	10.224	10.741	10.67	9.612	9.0229	9.8006	10.006	10.423	10.386	9.3651	11.105	10.523	10.172	9.3267	10.379	9.8692	9.263	9.1673	9.8538	8.9486	10.463	8.9627	10.279	10.109	10.757	8.8235	10.299	8.4252	8.7239	10.042	9.2068	11.31	10.964	10.575	10.277	11.882	8.921	8.3701
-4.7405	-6.4247	-4.7913	-5.8866	-5.5087	-4.2687	-4.7732	-6.088	-4.7813	-4.6995	-6.8179	-6.2324	-4.5406	-4.6122	-6.6906	-7.3376	-5.4513	-5.0898	-6.3747	-6.556	-5.1511	-4.0347	-6.9152	-7.2372	-4.8328	-4.8281	-5.4748	-6.1234	-6.3171	-6.1299	-6.3462	-6.0303	-5.3742	-3.8961	-4.064	-5.4161	-4.916	-4.1415	-4.7061	-6.3424	-5.8548	-4.2407	-5.1917	-4.5668	-6.5081	-4.2523	-5.4281	-5.096	-7.3345	-4.6294
-3.7304	-2.0321	-1.585	-2.4612	-3.2422	-4.3021	-1.7091	-1.4175	-1.5265	-4.8351	-3.9688	-1.5107	-2.9729	-3.0253	-1.9093	-2.58	-2.7205	-1.6111	-1.9097	-1.5247	-3.3155	-3.7009	-3.0979	-1.8727	-3.0482	-1.3847	-2.0296	-1.8898	-2.513	-2.6911	-2.9782	-3.1776	-1.8381	-2.8562	-2.6118	-2.2249	-1.1065	-1.2471	-2.8055	-1.0107	-0.99134	-1.9328	-3.1107	-2.2241	-2.1202	-2.0893	-2.2428	-2.1314	-2.7747	-2.5069
4.6944	5.578	5.2205	4.1675	4.8799	5.9123	5.7178	3.9488	4.1096	6.2613	5.0312	5.5368	3.1387	4.3067	4.1301	4.9506	4.5498	3.9295	4.0112	5.7277	4.1284	6.2649	5.45	2.4879	3.6538	4.2974	3.7537	5.2372	4.8833	4.2738	5.4834	4.6449	5.3276	5.4241	4.0002	3.1616	5.3613	5.5315	5.5262	6.1009	4.38	3.1021	3.4151	4.0163	5.9496	4.7132	4.2948	6.2729	5.066	4.778
-0.5108	-0.095676	-1.9209	-0.41429	1.4147	1.353	-0.92425	-2.0774	0.20031	0.27427	-2.5281	0.43843	1.0248	-0.69175	1.3975	0.7008	-1.0955	-0.82872	0.66412	1.4927	1.2688	-0.51368	-0.33207	0.26462	-1.55	0.24187	-0.80688	0.003838	-1.0173	-0.87796	-0.93156	0.26084	-0.038081	0.098792	-2.2313	0.49001	1.1805	0.64171	0.18397	-0.1963	0.60616	-1.3631	0.42362	-0.73298	1.8377	0.75954	2.6668	-0.36409	2.0459	-0.34976
-2.614	-4.1003	-3.751	-3.8299	-3.883	-2.7423	-4.5388	-3.5749	-3.4158	-3.7484	-2.912	-3.6437	-4.0338	-4.1747	-3.0893	-3.3772	-5.3715	-4.3386	-3.6696	-3.4743	-4.1881	-4.1389	-5.5234	-2.6809	-2.5939	-3.4023	-4.773	-3.3608	-3.4066	-4.4628	-3.7255	-2.3277	-4.8789	-3.1507	-4.0934	-4.1971	-3.7694	-2.8375	-2.5706	-3.9702	-2.9144	-3.7956	-3.7915	-4.3777	-3.3839	-4.9171	-4.1897	-4.7992	-2.581	-3.4077
-1.8336	-3.7672	-3.3161	-1.4335	-2.1334	-1.6722	-2.7307	-3.1714	-2.8085	-2.1134	-1.9611	-2.4365	-2.3808	-2.9071	-0.98756	-2.2443	-3.985	-3.7448	-2.1991	-3.6768	-2.0563	-2.735	-3.8843	-3.5607	-2.9269	-2.3519	-2.2699	-2.1168	-0.227	-1.2112	-2.2013	-1.6704	-2.5368	-3.3303	-2.4963	-3.6954	-1.3237	-1.8068	-2.0774	-3.1422	-3.7893	-2.4092	-4.4494	-1.5708	-2.1968	-3.2733	-2.7849	-1.9245	-3.1442	-3.0712
9.2817	11.018	7.2937	9.2049	10.342	8.9646	9.7096	9.9395	10.275	8.4371	11.544	10.716	10.726	9.4519	9.052	9.8219	9.2496	11.15	9.0816	9.7036	8.7519	9.3912	10.524	9.4843	11.156	9.1752	7.6535	8.325	9.7232	11.308	8.3086	8.922	10.172	9.9453	8.7629	10.391	10.764	9.7161	8.8381	10.648	10.608	10.02	9.7907	11.26	10.722	10.852	9.531	10.44	8.3348	11.487
-24.015	-22.898	-23.241	-23.479	-23.135	-22.355	-22.712	-22.366	-19.849	-22.003	-22.71	-21.83	-23.321	-21.744	-21.794	-23.499	-23.217	-22.039	-22.043	-21.427	-22.752	-22.679	-23.498	-21.56	-21.522	-21.832	-21.968	-22.353	-23.36	-23.151	-21.695	-22.854	-23.726	-21.032	-21.786	-21.697	-23.272	-21.551	-21.365	-21.799	-22.272	-22.111	-22.2	-21.759	-22.387	-22.077	-22.957	-22.657	-22.379	-21.224
2.7449	3.0782	2.8345	3.4105	1.5541	3.1453	2.352	3.145	3.2819	2.2893	0.51213	3.0019	3.3394	2.5433	1.5511	2.7106	1.3762	2.2382	2.1996	2.5383	2.9358	1.8736	1.8075	3.249	1.2683	3.293	0.47002	1.6984	2.7142	3.7956	2.9138	2.4356	3.2462	2.7169	4.3499	3.1235	4.0149	2.8397	3.6683	2.2214	2.5083	2.5345	1.2376	3.1097	1.5453	1.2258	1.007	2.8853	2.8702	1.6503
0.56372	0.67472	-0.96043	-1.4413	0.07581	0.11374	0.91979	0.7762	-0.90761	-1.2062	-0.41169	0.15996	-1.4133	0.21818	-0.0018026	2.0373	-2.1835	-0.31505	-2.4948	-0.75084	-0.67702	-1.4482	-0.40046	-0.038326	-0.9536	0.29066	-0.46671	-1.3885	-0.96533	-0.67069	0.7489	1.1945	-0.010505	-1.8758	-1.1477	0.064566	-1.3707	0.15406	0.20795	0.35821	0.67716	1.0041	0.53562	0.99538	-0.36072	-0.53326	-1.817	0.43851	-0.31064	-0.76186
-3.9378	-3.5569	-3.7372	-3.2239	-2.6009	-3.3797	-2.7193	-3.651	-3.6272	-2.3867	-4.6294	-3.7338	-3.0743	-3.6096	-4.3273	-4.0366	-2.9492	-2.8894	-2.8416	-3.0678	-3.434	-2.784	-2.8359	-3.1252	-4.1495	-4.4212	-3.2557	-4.524	-3.4776	-3.8042	-3.9596	-5.4191	-4.9666	-4.9829	-4.4367	-3.0103	-3.8422	-3.0385	-3.1035	-3.4952	-3.0283	-4.4297	-3.3873	-3.1393	-4.8377	-4.7018	-2.9551	-4.4619	-2.8648	-3.9539
-5.7574	-6.2303	-4.9744	-3.4017	-3.9501	-4.6307	-4.6065	-4.3824	-5.5491	-5.3736	-4.3478	-5.2142	-5.6402	-4.5603	-4.2828	-5.2302	-5.6095	-2.9488	-3.7863	-5.674	-4.7458	-4.8375	-3.7145	-4.6773	-5.3861	-3.8034	-4.7484	-4.9553	-5.9281	-4.0155	-3.7959	-5.7441	-5.0592	-4.0968	-4.8802	-3.5173	-4.13	-3.8426	-3.6672	-4.206	-3.4972	-3.2965	-3.6564	-5.1858	-4.8878	-4.2012	-5.619	-4.9734	-4.0974	-4.4359
-2.8359	-2.1683	-2.5341	-2.164	-2.449	-2.9311	-1.2836	-1.5442	-1.6831	-4.4059	-2.6521	-2.2288	-2.2987	-1.785	-2.6577	-3.5869	-2.2042	-2.5269	-3.307	-4.1494	-2.732	-4.0594	-3.7314	-3.3717	-2.9386	-1.2806	-1.582	-3.1598	-3.6347	-0.49049	-1.697	-1.5623	-2.4535	-2.0602	-2.9821	-1.4565	-2.9648	-2.9581	-2.6875	-2.869	-1.0914	-3.0426	-2.9433	-1.5929	-3.077	-2.2721	-4.7643	-3.1764	-2.469	-2.1853
-2.5453	-0.87771	1.2331	-2.0415	-1.5915	-0.7598	-3.1786	-1.0133	-1.5169	-1.4201	0.39047	-2.0291	-1.8194	-1.0355	-2.9702	-1.9052	-0.20874	-2.1829	-2.093	-0.56433	-1.686	-2.6655	-1.5412	-0.75066	-1.5398	0.063806	-1.8491	-2.3307	-0.62346	-1.6963	-0.86523	-0.85064	-0.81398	-1.3596	-1.3261	-0.81726	-1.4867	-1.8945	-2.4444	-0.88221	-1.2029	-1.6587	-0.43107	-2.1318	-2.75	-2.9989	-2.9571	-1.2494	-0.77993	-0.74192
-14.572	-15.213	-15.711	-15.553	-13.645	-13.943	-16.551	-14.745	-13.8	-14.998	-13.332	-15.754	-15.492	-13.657	-14.651	-14.414	-15.012	-14.997	-13.693	-14.429	-14.49	-15.837	-14.189	-14.704	-14.396	-14.998	-14.381	-13.799	-13.195	-13.971	-14.763	-13.45	-15.048	-15.91	-13.272	-14.972	-14.954	-14.311	-14.976	-13.701	-13.631	-13.698	-14.633	-15.022	-15.086	-14.438	-15.696	-13.736	-13.889	-14.24
-1.7461	-2.8748	-0.75798	-0.80343	0.33961	0.011781	-0.13566	-2.3579	-1.6832	-1.2193	-0.58963	-2.1799	-0.94426	-0.69856	-1.3021	-0.057371	-0.75788	-2.4624	-1.85	-2.1675	-2.3515	-0.93817	-1.3791	-0.11169	-0.60761	-1.2997	-2.1876	-3.7703	-2.5658	-2.0475	-1.6018	-1.291	-1.5135	-1.3	-2.1274	-1.4001	-1.3698	-0.2618	-1.9201	-1.3896	-1.1468	-1.042	-1.4082	-1.2348	-1.7228	1.1319	-0.9507	-0.32493	-2.9331	-1.9836
7.3736	6.3161	7.1532	7.5545	6.0763	7.2237	7.0103	6.4856	6.2422	5.7287	7.8231	6.6089	5.7095	6.6383	5.3637	6.5154	5.6151	7.2157	4.3216	7.5422	6.82	5.6277	6.6628	7.2985	4.7849	7.1598	7.2105	6.9749	6.9977	8.1447	6.5772	9.2196	6.9017	6.9915	6.7649	8.1777	6.415	6.3661	6.9509	6.4109	6.8955	8.2828	6.2464	7.1102	7.1411	7.2675	6.5228	7.6596	6.6048	6.651
-11.546	-12.803	-11.186	-11.142	-12.202	-12.201	-10.524	-10.787	-11.128	-11.393	-11.652	-10.697	-10.865	-11.999	-10.818	-10.79	-9.7709	-11.251	-12.512	-11.259	-11.912	-11.862	-11.928	-11.514	-11.415	-11.42	-11.016	-10.279	-10.341	-10.671	-11.764	-11.68	-12.63	-11.79	-10.02	-11.651	-9.7053	-12.728	-11.406	-10.489	-11.31	-12.902	-11.054	-11.922	-11.921	-10.415	-12.069	-11.088	-11.416	-9.9492
0.51201	-1.7125	0.31544	-1.1536	-0.99649	-1.1493	0.41873	-1.7082	0.31934	2.0585	-0.76759	-0.8679	0.2772	0.65154	-0.50172	0.1288	-2.1166	0.19373	-0.19655	0.74159	-0.46827	-0.0025167	-0.30101	0.93775	-1.1577	1.1109	-0.22497	0.75773	-1.2092	-0.87442	0.31908	0.35625	-1.4562	-0.4079	-1.7297	0.06848	-0.40701	-0.95966	0.63145	0.048258	0.46618	0.81499	-1.0816	-2.1349	-1.1133	-0.60578	-0.19543	-1.1551	-0.20664	-2.2354
6.103	7.933	8.4187	7.5551	6.9191	7.4764	6.1037	5.7543	7.2446	5.2653	6.9085	7.4919	6.6012	6.7479	8.1297	7.6178	7.6691	7.6304	6.5139	7.6272	7.9405	6.6345	7.5574	6.5072	6.6258	5.7303	6.676	7.1656	5.6996	6.9591	8.3383	7.3014	6.7588	6.9	6.094	6.1513	6.6965	7.3744	7.1843	7.3702	6.572	7.4196	7.398	6.8694	7.2769	7.3717	7.0742	6.3661	6.3332	5.9914
-3.6262	-2.5457	-3.3125	-3.7819	-4.2784	-3.1607	-3.8348	-4.1867	-2.9565	-3.6377	-5.0754	-2.9732	-4.483	-4.6708	-3.8126	-4.5546	-3.417	-4.4475	-3.4641	-3.1843	-3.452	-4.4865	-2.6096	-4.2578	-5.2695	-3.1815	-4.6046	-2.2995	-4.0222	-3.6957	-4.8045	-4.2694	-4.937	-3.7388	-4.535	-2.9918	-4.5638	-3.2757	-4.3106	-2.7687	-2.6565	-5.0184	-3.1205	-4.6309	-2.8831	-2.8637	-2.649	-5.0397	-4.5607	-3.8371
4.799	4.1132	3.4912	5.8486	3.895	5.4915	4.5096	4.2741	3.8483	6.4017	4.1933	3.1139	4.5065	3.9288	4.343	5.3661	5.1072	2.7688	5.7105	5.4922	3.8881	5.2129	5.606	4.0736	5.0612	5.102	4.1342	4.3715	4.3271	4.6009	4.8042	5.2277	5.0832	4.0471	3.2932	4.3607	4.2021	4.8397	3.7463	4.6288	5.749	2.8978	3.1901	4.337	3.4446	3.829	5.3078	5.0204	6.6944	4.3736
-1.1953	1.0796	0.59672	-1.2508	1.8835	-1.4188	0.8612	-0.077931	0.73599	-0.30225	0.98627	-0.50878	-0.69221	-0.98131	1.9719	-0.033319	-0.76218	-0.16031	-1.6795	0.15262	1.3513	0.3487	-1.8108	0.73904	-0.073998	0.23199	-0.75736	-0.36701	-1.6608	-1.2665	-0.12533	0.31102	-0.069849	-1.7918	0.32271	-0.26632	-0.9413	-1.7707	-1.4089	0.68488	-1.3981	1.1435	-0.18553	-0.63082	-1.6386	0.37318	-1.4466	-0.90213	-1.8515	-0.34112
7.2391	7.268	6.9567	7.2462	7.6542	6.2281	6.4326	6.335	7.4478	5.8041	7.6467	6.4663	7.5594	7.2181	5.5059	7.642	7.9032	7.4073	7.0759	6.4425	6.5545	7.087	7.0332	8.9051	5.9767	6.9257	6.2596	6.4081	8.081	7.3362	8.3993	7.1506	5.8722	7.048	8.0605	7.1938	6.8656	7.6985	6.6476	6.9514	7.8566	7.3478	6.591	5.7936	6.9747	7.3843	7.4161	7.3739	7.7491	7.3609
-1.1773	-0.53628	-1.4581	-0.25157	-1.4442	-0.53893	0.15351	0.44555	1.1199	-0.13214	1.5542	-1.0556	-0.74334	-0.74114	0.84977	-2.1407	0.17521	-0.28011	0.29558	-0.88806	-2.202	0.47323	0.17904	-1.1617	0.0013608	-0.28175	-0.90304	-1.711	-0.25325	0.61719	-0.013946	-0.81713	-0.41642	-0.93883	-0.45478	-0.71941	-1.4955	-0.84759	-0.61239	0.57092	0.11919	-1.0703	0.48083	-0.44824	0.29593	0.66865	0.21561	1.2904	0.18959	-0.87539
-1.4438	-0.76163	-1.9796	-1.8229	-0.98889	-1.4112	-2.236	-0.27736	-0.14903	0.85086	-2.7197	-1.7146	-0.48703	-2.4469	-2.6619	-2.3518	-1.2461	-1.2766	-1.8138	-1.1246	-1.6034	-2.1418	-1.2194	-1.2423	-2.8773	-2.4589	-1.1943	-0.42413	-2.6985	-3.1041	-0.70727	-0.71566	-3.0235	-1.8706	-2.0358	-1.9331	-1.4045	0.75314	-1.0866	-1.4013	-2.2913	-1.2826	-2.3771	-0.33935	-1.0797	-2.3675	-1.1205	0.46359	-2.1536	-2.3067
-3.2905	-4.0314	-3.7513	-3.1577	-2.2359	-2.8973	-3.1247	-3.4323	-2.1583	-3.0949	-2.5676	-4.615	-4.5373	-4.3031	-2.0719	-3.3247	-3.3768	-3.7538	-3.5021	-4.0575	-3.3897	-2.6773	-3.9746	-2.7246	-3.919	-2.7453	-4.0239	-2.9223	-3.3229	-4.5969	-2.4857	-2.9045	-1.8085	-2.6041	-4.0363	-3.8348	-3.0173	-3.3542	-3.7655	-3.3774	-6.0177	-3.3615	-3.9178	-2.5844	-3.5063	-3.1196	-2.2223	-2.8814	-3.0118	-2.7254
-10.757	-11.406	-11.761	-11.54	-11.661	-12.105	-11.486	-9.6243	-10.343	-12.803	-12.401	-9.0225	-11.338	-10.8	-9.7055	-11.132	-11.589	-11.515	-12.42	-10.576	-11.431	-12.059	-12.263	-11.084	-12.301	-10.734	-11.57	-11.613	-10.907	-12.474	-12.696	-10.595	-11.834	-12.988	-12.431	-12.977	-12.587	-11.045	-12.316	-11.366	-12.458	-10.693	-11.632	-12.34	-10.69	-11.498	-11.905	-11.129	-11.061	-11.094
-10.816	-11.983	-10.654	-11.701	-12.12	-12.357	-11.669	-9.1676	-10.428	-10.152	-9.9503	-10.386	-12.019	-12.207	-11.9	-10.5	-11.163	-11.802	-10.657	-11.823	-11.935	-12.183	-10.447	-11.229	-11.253	-11.124	-11.936	-11.453	-12.516	-10.915	-12.599	-11.755	-11.587	-11.417	-12.761	-10.508	-11.314	-11.21	-10.648	-10.45	-10.677	-10.17	-11.701	-13.146	-12.085	-11.184	-11.872	-10.956	-11.711	-12.672
-13.14	-14.752	-14.854	-13.577	-15.939	-14.5	-14.036	-13.963	-16.115	-14.998	-14.681	-15.009	-13.209	-15.903	-14.607	-14.706	-15.466	-15.804	-12.606	-16.159	-14.087	-14.358	-16.681	-15.011	-13.482	-13.786	-13.372	-13.834	-14.231	-15.627	-14.311	-15.443	-13.817	-14.412	-13.188	-15.041	-15.078	-16.2	-15.723	-14.194	-15.224	-14.159	-15.707	-15.725	-15.087	-13.812	-13.574	-14.158	-15.522	-15.027
9.2772	10.528	11.342	9.1859	10.798	9.0831	8.7999	8.7189	10.537	9.2612	9.9557	9.3927	8.9396	9.4711	10.449	11.04	9.8658	10.681	9.0831	10.158	10.116	8.0565	11.823	10.311	8.9971	10.505	10.29	8.1132	8.8561	10.611	8.6921	9.9015	9.2307	10.7	10.163	9.3686	10.724	9.3494	9.0811	10.231	9.5089	10.351	12.326	9.9429	9.0523	11.659	9.6781	9.6673	8.5038	10.042
2.0438	0.41447	1.2506	0.30084	2.2315	-0.06053	0.50517	0.87263	1.2115	-0.2676	-0.60132	-0.59759	-1.2179	0.95812	0.75628	1.5756	0.30354	0.31538	-0.42575	0.50855	0.4638	0.68994	0.77663	0.94577	-1.349	0.44349	-0.38998	-0.36252	1.4941	-0.17459	1.4906	0.54356	-1.022	2.2587	0.27223	0.79739	-0.41607	1.4483	-1.4641	-0.49086	1.0768	0.71118	-0.62715	-0.80803	0.45346	-0.069319	0.76698	0.70352	0.91272	0.18757
-12.621	-13.266	-13.908	-14.408	-12.599	-12.828	-12.754	-12.116	-12.928	-14.515	-12.908	-12.165	-13.283	-11.522	-13.149	-12.803	-13.104	-12.738	-12.975	-13.04	-12.558	-12.854	-12.389	-14.651	-13.105	-11.478	-13.893	-12.368	-12.14	-13.86	-13.946	-11.916	-12.871	-13.298	-13.599	-12.818	-13.385	-15.271	-13.9	-12.932	-13.927	-12.5	-13.373	-13.595	-12.97	-13.604	-10.712	-14.592	-13.406	-11.51
1.58	0.092571	0.39316	0.789	0.81686	1.9173	0.77089	2.3364	1.1072	2.5973	2.773	0.31019	-0.45779	2.7172	0.87255	0.55606	1.2675	1.6975	0.44573	1.6253	1.4487	1.4575	0.78488	1.6761	2.2582	2.521	0.6739	1.4734	0.53234	1.7432	0.61859	1.6321	1.9479	1.7221	1.7234	1.0405	1.8754	1.676	2.2332	0.98368	2.4592	0.30067	1.2906	0.71786	-0.78982	2.835	0.95639	1.4023	-0.17604	0.062901
-11.834	-11.92	-10.149	-10.675	-11.081	-10.671	-10.8	-12.201	-11.232	-10.609	-11.004	-8.9986	-9.2338	-11.444	-11.607	-11.564	-10.711	-11.988	-9.7077	-11.945	-10.435	-9.646	-10.284	-10.406	-11.21	-11.61	-9.8211	-11.299	-12.225	-10.493	-10.842	-11.354	-10.148	-11.528	-10.261	-12.486	-12.354	-12.889	-10.214	-11.063	-12.039	-11.025	-11.121	-11.997	-12.295	-12.017	-10.623	-11.341	-10.357	-11.517
-10.091	-9.2166	-10.632	-10.22	-10.182	-8.5532	-9.0055	-8.4969	-7.4645	-8.8311	-9.1668	-8.141	-8.4122	-9.8734	-8.4936	-11.024	-9.3416	-9.6068	-9.8427	-9.0579	-9.5001	-8.0207	-10.526	-9.1906	-9.4603	-8.6935	-8.8389	-9.007	-8.46	-9.4586	-8.3803	-8.3521	-9.4401	-9.6013	-7.8833	-8.6276	-10.615	-8.5461	-7.9325	-10.303	-9.587	-8.8859	-9.582	-9.6403	-7.1099	-8.8027	-7.9452	-9.5819	-8.0229	-8.3329
-1.5539	-0.084515	-1.6119	-0.27894	-2.0975	-1.0764	-1.7781	-0.42625	-0.22399	-1.5791	-1.0534	-0.55375	-2.3359	-1.3183	-1.9555	-0.64403	-2.5201	-0.58717	-3.4992	-2.5101	-2.3033	-0.76353	-1.3593	-2.634	-1.8912	-1.6221	0.085676	-1.0238	-1.8837	0.52943	-0.41477	-2.6217	-2.1203	-2.924	-1.4512	-1.3706	-3.7874	-1.0235	0.49561	-1.7979	-2.7075	-0.5936	-0.71678	-1.1626	-2.2267	-2.9141	-2.2743	-2.3173	-1.0505	-0.81693
-13.255	-14.286	-15.604	-14.418	-13.802	-14.537	-15.534	-13.958	-13.653	-13.322	-14.554	-14.514	-14.773	-15.385	-15.768	-13.964	-15.284	-12.836	-13.857	-15.445	-16.549	-12.331	-13.653	-13.781	-15.211	-14.864	-15.129	-14.371	-15.015	-14.171	-14.484	-15.19	-14.395	-15.681	-14.339	-14.583	-13.732	-12.537	-14.249	-14.03	-14.216	-16.172	-15.285	-15.286	-14.653	-13.262	-15.062	-13.516	-15.192	-14.97
-6.6159	-5.1501	-5.9896	-4.643	-6.4777	-6.0586	-5.0375	-3.8902	-5.9169	-4.4748	-3.0393	-4.6545	-5.6043	-3.4235	-6.2444	-3.7156	-4.547	-5.9188	-5.4221	-3.0823	-5.6617	-5.2507	-4.1112	-3.7767	-4.0342	-4.1937	-3.5553	-5.7457	-5.254	-6.2073	-5.5475	-4.2945	-4.7891	-6.3638	-5.1843	-6.197	-4.194	-3.1723	-4.5674	-4.1634	-4.6315	-5.5974	-4.1629	-5.0009	-4.865	-6.0059	-4.6664	-5.2272	-4.6789	-6.2368
4.4475	4.7904	3.6436	6.3472	4.9429	4.3604	4.0282	6.0687	5.4694	5.8052	5.4156	4.6112	5.0773	6.6893	4.9627	5.3284	3.9512	4.974	4.1538	5.9587	4.9567	6.1189	3.9872	4.8512	5.8854	5.0044	3.7304	5.2605	4.9324	3.7889	6.5093	5.1185	5.2328	4.2504	3.605	5.3931	5.0536	5.6005	6.7121	3.7608	5.0562	5.0782	6.5624	5.6918	5.9458	4.3581	5.9943	4.7012	4.4026	5.2868
2.0317	-1.0214	0.22461	1.918	-0.14108	1.0651	0.46113	0.6995	-0.68447	-0.43604	1.6392	0.99732	0.80222	-0.30578	-0.7008	0.4918	0.56905	-1.95	-1.1642	-0.81779	1.5509	-0.16062	0.77484	0.36082	0.17974	-0.50779	1.5245	0.71653	0.64297	0.55704	0.27291	1.2558	0.8349	0.1985	0.11124	-1.1901	-0.36054	0.018666	1.8167	1.0358	0.50163	-0.13103	0.51609	0.45556	0.94237	0.45342	-1.164	1.758	0.12996	-0.37947
-11.357	-10.828	-10.276	-10.716	-10.127	-10.9	-8.5417	-8.6908	-8.5948	-9.3526	-10.46	-9.9639	-11.074	-9.1995	-10.562	-10.721	-11.585	-9.7606	-11.27	-9.123	-9.5947	-9.6748	-10.95	-10.795	-10.091	-9.6243	-9.2136	-12.53	-10.289	-10.435	-10.525	-9.6108	-9.7926	-11.073	-9.3566	-10.94	-8.7768	-10.055	-9.6369	-10.49	-10.075	-10.241	-9.7476	-12.389	-9.9229	-10.632	-10.807	-11.261	-10.11	-9.6542
-1.3297	-0.58036	-1.3261	-1.4511	-1.9992	-1.608	-3.2901	-2.5781	-1.3038	-1.3787	0.22251	-0.44105	-2.0707	-0.4463	-2.6129	-2.1571	-0.78498	0.23295	0.28187	-1.84	0.30499	1.4706	-1.3594	-1.6396	-2.2053	-0.93749	-3.51	-1.1371	-1.4973	-1.1107	-1.9798	-2.4018	-1.6679	-2.5454	-0.95523	-1.728	-2.2203	-0.35336	-0.34028	-2.3037	-3.1049	-1.2679	-0.82458	-0.73476	-1.5378	0.16077	-1.5778	-0.57099	-0.42925	-1.7426
1.7705	2.5021	2.7046	2.16	1.483	1.7263	1.9504	1.1847	1.8331	0.84385	1.9778	1.5265	1.3374	4.0579	2.197	2.1303	2.5444	2.0705	1.7844	2.1532	1.5029	2.005	1.5122	2.0293	1.5466	2.9647	1.0928	1.4164	1.8531	0.827	1.9678	1.2139	1.7051	3.605	0.76383	3.172	0.90368	1.0884	1.8368	1.8931	1.8177	0.85368	-0.078925	1.4674	2.4356	2.7356	0.34421	2.2886	1.6689	1.4193
-1.9073	-2.5581	-3.2917	-3.5157	-1.9993	-4.2409	-3.1766	-1.4502	-1.7691	-1.3492	-2.0498	-2.671	-2.4326	-2.5922	-3.6413	-2.6549	-2.9292	-2.3431	-3.0386	-1.714	-3.4974	-3.6213	-3.0366	-1.5757	-3.0477	-1.0479	-4.0191	-3.4811	-3.6597	-2.9653	-1.7865	-1.1396	-1.1692	-0.74231	-2.3521	-3.7093	-3.3043	-3.7275	-1.4003	-3.1709	-2.5531	-1.7882	-3.3399	-3.0912	-2.3462	-3.7639	-2.3147	-1.0379	-1.4088	-3.1141
-1.4053	-1.0052	-1.9146	-0.65683	-1.3398	-2.8182	-2.0529	-2.098	-1.4254	-0.28611	-1.2242	-1.7824	-1.6132	-1.778	-0.36666	-0.84464	-2.7546	-2.9524	-0.98525	-1.6636	-1.3029	0.031012	-2.2426	-2.3169	-1.2887	-1.7025	-0.025467	0.78658	-1.0198	-1.6805	-1.6587	-3.2028	-1.7859	-0.76996	-3.7421	-0.032535	-1.0838	-1.9811	-1.6295	-1.4921	-2.3218	-2.2316	0.25483	-0.8033	-1.5309	-3.2057	-1.9982	-2.2543	-2.6005	-1.0547
10.441	10.043	7.9619	11.002	8.0411	11.654	9.3721	8.8141	11.069	8.8551	10.105	9.9159	8.029	9.2349	9.6997	10.737	8.8145	8.2436	7.5134	10.081	8.6514	9.8313	9.4253	9.1924	9.897	8.6843	10.816	9.0975	9.5709	9.0878	12	7.8216	11.382	11.312	10.642	9.3182	7.5709	9.3911	10.555	9.4155	8.4826	9.939	10.461	10.273	10.615	11.098	9.4976	9.1387	8.5859	9.8364
-10.029	-9.916	-10.311	-9.6102	-11.18	-10.259	-10.685	-10.703	-9.9352	-10.566	-9.5871	-10.085	-9.8653	-9.8028	-9.3199	-8.3629	-9.942	-9.4811	-10.953	-9.8228	-10.056	-10.635	-10.057	-10.855	-10.742	-9.455	-10.615	-10.032	-9.9109	-9.6495	-9.5587	-11.198	-10.613	-10.727	-10.255	-9.9308	-9.8999	-12.301	-9.5861	-9.3081	-8.9809	-11.525	-8.9432	-12.495	-9.8794	-11.162	-10.82	-10.859	-8.6359	-11.136
-3.8266	-6.1264	-5.1885	-2.725	-3.9681	-3.3127	-4.337	-1.6745	-4.8541	-4.3703	-2.9518	-4.6731	-4.3622	-4.3562	-3.3813	-4.6864	-4.2666	-3.6815	-5.0073	-3.1997	-4.9964	-4.6151	-3.8622	-3.3881	-4.3925	-5.8398	-4.0602	-4.3192	-3.4564	-4.4641	-4.3049	-5.0556	-4.8196	-4.2595	-4.3084	-3.7951	-5.9359	-4.0433	-4.1296	-4.1134	-5.5415	-3.602	-3.6697	-3.2128	-4.3365	-5.566	-3.8282	-4.9699	-3.744	-5.0366
-0.66267	0.26784	-1.017	1.7002	-0.89399	-0.61901	-0.65782	-0.23813	-0.097038	-1.3035	-1.7689	1.4061	-0.16775	-0.51293	-0.80203	-0.85402	-1.1278	0.06004	0.82736	0.25035	1.2082	0.57078	0.64773	1.6807	0.72165	-0.18156	-0.68917	0.29809	0.97469	-0.028707	-0.41425	0.092638	0.57126	0.84713	-0.49157	-1.2704	-0.79165	-1.2045	0.51487	-0.10497	-0.50887	-0.10827	0.46232	-1.4048	0.60499	-0.58768	-0.96889	-0.1363	0.14773	0.11114
-5.9273	-5.8437	-4.8253	-7.0143	-6.1689	-6.174	-5.4181	-6.9372	-5.6888	-4.7724	-7.4031	-5.5478	-5.4389	-6.0133	-5.1701	-6.2667	-5.4593	-4.2348	-5.0508	-5.565	-5.6041	-6.7395	-5.2942	-5.0395	-5.4019	-5.9423	-5.1243	-6.0882	-4.2127	-6.7286	-3.9229	-6.491	-6.0394	-4.7422	-7.242	-4.5358	-6.1704	-5.7513	-5.3165	-7.18	-6.0038	-6.6443	-4.7418	-5.0568	-4.9299	-7.088	-6.389	-7.1	-5.2414	-5.631
-6.0616	-6.5618	-6.1747	-6.2566	-5.5394	-7.3782	-5.8859	-5.6344	-7.8593	-7.1271	-4.2848	-6.495	-5.7874	-5.5069	-5.0507	-6.0585	-5.2879	-6.4927	-5.2313	-6.6091	-7.6035	-5.4523	-6.775	-6.7636	-6.5529	-7.7322	-6.6533	-5.983	-6.0427	-6.8617	-5.4722	-7.1263	-6.5493	-7.5698	-8.3552	-4.5992	-6.3209	-5.8967	-6.3887	-7.7934	-7.2484	-7.247	-6.2593	-5.2245	-6.5305	-5.4061	-5.7602	-7.1003	-5.0359	-6.4506
-5.6971	-7.4415	-6.027	-5.3961	-5.3836	-7.6302	-6.9532	-7.1289	-5.3128	-6.1737	-6.3989	-5.9112	-7.1119	-7.9405	-8.6333	-6.5094	-7.605	-7.0903	-5.3976	-6.6733	-5.2104	-6.9282	-7.9487	-6.3661	-6.7583	-6.3266	-5.4845	-5.2011	-5.5029	-6.6457	-6.3591	-6.6992	-5.9706	-6.4035	-5.6567	-7.5066	-7.0822	-6.3557	-6.8337	-7.3261	-5.7913	-7.5586	-6.8111	-6.2755	-4.9635	-6.5337	-6.9912	-6.3794	-5.9547	-6.7907
[truncated: 79 more rows]
[truncated: 150 more columns]
