# Supplementary material for: Genetic dissection of main and epistatic effects of QTL based on augmented triple test cross design
Source: PLoS One. 2017 Dec 14;12(12):e0189054. doi: 10.1371/journal.pone.0189054 (PMC5730204; doi:10.1371/journal.pone.0189054)
Supplement: S7 Supporting Information — (ZIP) [file pone.0189054.s007.zip › z2_1150_0.2_10.csv]

-5.4207	-4.7621	-3.7815	1.3263	0.21789	-3.729	-3.7517	-0.2773	0.35661	-1.1372	-1.8075	-5.0006	2.6309	-0.71069	1.2964	-2.4034	-2.1958	-0.79001	-5.7588	-1.4323	6.0423	-0.99065	-0.81357	-1.2706	2.697	0.70619	-2.1556	-3.0367	0.62866	-4.4711	-3.2395	-1.6351	-3.6978	-0.15843	-0.51021	-0.30561	1.8557	0.88234	-3.1227	-1.8973	3.3402	3.3985	-2.0632	-2.1862	0.38632	-3.7008	-3.0024	-2.9801	3.8181	-0.14118
-0.35979	-1.9523	0.17394	-3.5028	-3.6295	0.060424	-0.41108	-6.7168	-1.9784	0.24748	-3.8373	1.5535	-0.53179	-4.9861	-3.6091	-0.95322	1.8581	-0.30242	-0.61827	3.7104	1.4803	-4.1561	0.011486	-0.18438	-5.2615	-1.2886	4.2179	-2.4935	1.1009	-0.85817	-0.68066	2.4804	-6.7369	-1.6627	-3.4038	-3.636	-1.6197	-5.1207	-3.1495	-3.3652	-2.1479	-2.3527	-0.84214	-1.6248	2.2245	-3.4382	0.10791	0.044524	3.0939	-0.97107
-6.4609	5.33	-0.026327	0.29136	-0.86299	3.9556	1.4504	3.8157	-0.61396	0.5297	-1.708	-2.3932	-1.8327	1.1289	0.79728	3.053	4.9344	-1.1067	-0.068264	-0.023764	-3.2231	1.9171	-3.4817	-2.7167	2.9556	-2.228	1.4213	2.1727	2.3721	1.1443	-2.4752	-1.705	0.87675	-2.8768	-0.97757	0.57499	0.75983	4.1831	-0.086401	-0.76757	-2.2602	0.72996	3.8926	5.2748	1.5179	0.8595	-1.4317	-0.40972	4.6847	-1.4837
-16.577	-15.33	-9.5956	-14.76	-14.242	-14.058	-16.357	-19.101	-15.647	-14.678	-11.803	-13.496	-16.255	-9.4552	-10.277	-14.8	-11.906	-14.227	-10.757	-12.955	-15.419	-18.137	-13.999	-16.144	-16.367	-11.048	-15.744	-14.165	-11.582	-13.423	-12.709	-12.872	-13.823	-12.706	-13.817	-16.042	-15.766	-14.806	-14.302	-13.084	-16.646	-15.015	-11.255	-10.043	-16.493	-15.167	-13.416	-14.177	-15.229	-15.539
-14.095	-14.205	-14.442	-13.463	-13.678	-11.02	-12.455	-14.576	-14.823	-12.833	-9.89	-9.8927	-19.816	-16.521	-13.232	-13.827	-13.656	-12.444	-14.842	-23.381	-19.485	-12.716	-14.039	-17.305	-11.982	-13.116	-14.142	-12.777	-13.928	-12.974	-16.391	-16.067	-16.106	-14.277	-13.207	-14.613	-12.504	-11.345	-8.3569	-12.575	-15.533	-13.31	-14.744	-14.547	-13.438	-13.612	-15.152	-11.668	-12.098	-12.679
2.2396	8.7421	10.705	5.2739	5.0744	5.8702	6.5997	5.8373	9.4054	3.5177	9.9346	4.2583	2.4553	6.1389	3.4704	9.2839	11.135	11.044	4.7384	7.3985	11.739	5.641	6.1697	11.064	6.324	6.6803	7.9822	10.281	5.1792	6.4856	10.893	7.2661	7.5617	2.3773	9.9367	9.487	9.8246	8.7547	6.8268	6.6601	7.4094	10.143	6.9172	9.3681	3.4137	5.3857	5.6246	5.7823	7.8328	5.7981
-10.784	-16.174	-9.3331	-12.685	-14.133	-10.397	-15.945	-13.074	-10.655	-14.432	-7.963	-11.161	-12.779	-13.406	-14.763	-12.495	-12.504	-10.256	-11.867	-12.775	-13.917	-12.578	-10.035	-15.447	-9.2064	-11.581	-13.54	-14.185	-11.547	-15.789	-7.1974	-10.722	-7.7464	-13.808	-13.075	-11.28	-14.342	-13.621	-14.814	-9.4342	-10.036	-13.483	-10.142	-14.954	-13.187	-13.03	-11.563	-16.29	-15.646	-17.202
-16.038	-13.485	-12.421	-15.91	-12.508	-13.942	-11.534	-9.6922	-12.61	-8.0725	-13.446	-16.759	-16.303	-13.585	-16.766	-12.069	-16.321	-12.626	-14.312	-12.956	-13.224	-14.363	-10.777	-11.812	-15.244	-12.594	-11.232	-13.109	-17.205	-12.145	-15.228	-17.036	-11.239	-16.698	-13.1	-10.54	-12.992	-12.122	-13.085	-18.104	-8.9349	-16.466	-10.567	-13.379	-13.91	-17.159	-12.467	-14.659	-12.311	-15.043
-14.257	-8.5314	-12.713	-9.6603	-13.08	-8.8457	-15.211	-12.544	-11.374	-13.106	-11.832	-11.795	-12.685	-8.558	-16.191	-7.0948	-13.339	-11.324	-10.572	-11.799	-14.264	-11.883	-11.967	-12.375	-11.75	-14.142	-17.235	-18.032	-13.679	-10.927	-8.4782	-13.301	-14.511	-17.705	-15.374	-10.442	-14.892	-11.432	-9.4071	-10.89	-14.928	-15.185	-9.019	-13.322	-10.014	-17.524	-13.897	-12.123	-10.977	-12.004
-9.0098	-12.484	-12.973	-9.8323	-10.907	-4.4074	-9.1622	-9.3729	-11.365	-10.658	-9.4393	-10.702	-12.278	-10.217	-8.9485	-14.559	-10.429	-6.1153	-6.5067	-13.129	-11.876	-7.7252	-11.049	-12.164	-11.373	-14.954	-12.526	-12.6	-12.978	-10.257	-15.292	-14.949	-9.6892	-11.076	-14.957	-10.13	-11.816	-12.12	-10.546	-13.234	-11.568	-10.985	-14.06	-14.38	-9.5302	-9.3633	-10.584	-12.379	-10.458	-11.048
-16.025	-19.797	-16.392	-16.744	-13.672	-13.486	-18.066	-14.968	-13.701	-9.1288	-13.759	-14.796	-10.305	-14.489	-11.634	-15.501	-13.077	-12.252	-10.318	-16.676	-15.528	-11.27	-13.944	-10.505	-13.85	-6.3922	-13.231	-15.32	-14.22	-15.164	-12.763	-15.368	-10.013	-11.614	-13.94	-11.849	-17.253	-12.513	-14.277	-13.365	-15.568	-15.379	-13.642	-8.8333	-15.076	-14.127	-13.178	-12.665	-13.478	-13.03
-11.894	-12.009	-9.7579	-8.6701	-10.551	-11.81	-13.8	-11.353	-7.8767	-11.127	-11.166	-5.6848	-13.026	-8.9537	-12.157	-9.1972	-14.644	-12.347	-13.163	-10.724	-11.21	-10.446	-9.7594	-11.558	-11.415	-8.0029	-11.092	-6.9375	-8.7968	-12.838	-5.9972	-8.9001	-11.968	-11.237	-14.967	-11.504	-15.715	-9.3272	-9.4495	-13.264	-12.342	-14.679	-11.572	-9.4384	-11.85	-10.408	-13.573	-7.2702	-11.409	-12.594
-2.2881	-6.9996	-4.088	-8.8012	-8.6783	-7.5355	-7.8718	-7.607	-8.9009	-4.7643	-4.4375	-3.9085	-7.9778	-3.8157	-7.3194	-2.7906	-3.3538	-5.4144	-6.2287	-2.5572	-6.1587	-0.21428	-4.8357	-4.6041	-8.3852	-3.1907	-5.5161	-1.1743	-1.6459	-6.5205	-2.8612	-10.516	-4.0205	-6.9554	-6.2592	-5.073	-5.7314	-5.3183	-5.065	-3.7675	-5.8805	-8.2091	-0.26549	-3.9229	-4.6694	-6.8092	-4.2471	-10.038	-9.3336	-5.5396
-4.1772	-2.1203	0.90515	-2.413	-3.8703	0.46747	0.6371	-2.3741	-3.5937	-3.9219	2.0241	-1.149	-1.9778	0.1046	2.1575	-3.8473	-3.3253	-0.40704	1.9332	-0.093086	-1.8442	0.96021	0.64312	2.6203	-3.13	1.2709	-0.085427	-1.4879	-1.0724	0.17657	5.0715	4.9982	0.20969	2.4417	0.96589	1.7305	-0.68894	-0.34843	-3.6327	0.77686	0.59654	1.0525	-1.1191	1.211	-1.753	2.7199	-0.35193	-2.4465	-0.077982	1.6685
7.2077	7.9574	10.042	11.883	8.7399	13.193	9.062	5.3944	9.9254	8.9383	12.495	11.083	10.064	11.29	9.4831	8.4865	16.466	8.6876	9.8721	9.109	10.147	6.3384	12.609	9.135	11.333	10.136	13.761	11.688	11.682	12.66	5.6064	15.392	10.165	12.351	11.895	10.65	9.7083	13.234	12.616	7.6019	11.373	11.739	12.134	9.6834	7.1359	12.602	6.4205	10.689	14.059	11.076
8.9032	5.475	5.8242	4.9952	6.1022	12.934	9.6742	5.242	6.3042	6.6973	5.231	8.656	9.856	10.644	8.797	8.9249	6.1904	13.458	8.2303	6.6436	6.1586	9.7001	8.1517	6.1993	9.7042	12.031	4.8213	6.1045	5.8905	13.56	9.9369	6.0562	8.3901	8.9416	7.2597	7.597	12.42	11.134	5.4821	6.6546	8.8771	7.4234	12.034	5.2994	6.7448	5.0308	9.7389	8.421	10.351	8.9488
-0.2533	-3.2855	0.64428	-2.7145	2.3029	-2.4807	-0.82746	-0.50105	-3.9465	-2.2998	0.94406	-1.4418	-0.94729	-5.2768	-5.1422	-2.64	-1.4275	-2.5411	-5.0847	-4.2049	1.6091	-2.094	-2.5003	-2.7513	-1.5083	-3.555	-6.5308	-4.1535	-2.2478	-2.9441	0.030387	-2.3497	-4.7588	-1.7474	3.7553	-6.1752	-3.1343	-3.1583	-2.1211	-2.4094	-0.47445	0.93244	-3.5691	-2.3165	-1.2135	-3.3527	0.7491	-3.0814	-5.2808	-3.235
-11.789	-13.421	-13.36	-17.657	-16.356	-13.588	-13.288	-10.979	-13.395	-12.334	-16.468	-16.064	-15.243	-13.459	-12.176	-14.974	-17.75	-18.115	-18.736	-18.638	-12.977	-13.99	-14.064	-14.312	-16.583	-12.653	-17.171	-18.026	-15.133	-12.421	-14.348	-16.317	-14.701	-19.242	-14.169	-14.865	-17.893	-20.15	-13.515	-15.235	-12.884	-15.577	-8.7605	-11.245	-18.08	-16.563	-17.612	-12.836	-13.431	-15.847
1.9777	0.014322	0.59864	1.2104	-3.3493	0.040084	0.54544	-1.4414	-3.9212	0.6226	-3.6736	1.0761	-3.1847	0.42225	-1.5941	0.46821	-0.38005	-1.6625	-0.74125	-3.8294	-2.8338	-2.4286	0.14408	-1.8482	-4.7428	3.2657	-2.6394	-0.28411	-1.9105	2.5194	-3.4895	0.51005	4.3762	-7.6019	-1.3946	-1.2257	-2.1399	1.1453	-3.7799	-3.6581	2.2511	0.31341	2.1216	2.6917	-5.466	0.035616	0.35411	1.561	0.35671	4.7981
12.717	11.976	11.83	7.6941	9.1914	9.6237	11.074	8.7917	9.6977	9.7553	9.4488	12.848	6.333	4.1227	12.612	12.059	9.4818	16.138	8.5819	13.715	7.993	11.434	11.079	6.1788	9.1568	10.505	11.034	11.705	9.3786	10.745	10.324	10.701	10.298	7.6855	12.964	8.8495	9.8467	9.3676	10.265	7.4857	11.184	5.1953	9.3848	7.7314	14.627	13.661	12.143	10.678	13.242	6.648
-0.4807	4.2371	-5.3986	-0.80683	-3.3803	-2.9708	-2.2374	-6.5135	-6.2374	-2.5357	-5.8069	-1.8356	-1.7769	-7.6299	-4.6336	-0.77968	-6.5804	-8.5202	-4.2991	-2.1289	-4.1417	-1.3465	-8.37	-4.9341	-0.95188	-6.1702	-6.1624	-2.7805	-3.6531	-5.7295	-4.4841	-2.372	-1.7596	-2.9199	-6.4463	-3.1604	-6.8516	2.5565	-11.299	-3.5267	-0.57364	-3.6877	-2.8668	-4.2609	-0.93841	-2.7346	-7.8759	-3.6132	-3.1779	-3.865
4.2577	1.0474	-3.0237	-1.1599	2.8176	-1.9367	-2.1795	-3.5313	4.5708	3.1373	-0.14064	2.6148	3.5434	-1.4509	0.84562	-1.8562	3.2557	2.0858	-1.9061	2.5069	-2.5515	6.4086	0.94434	-1.176	-2.1345	-2.2943	1.9691	-2.7582	0.92767	-0.99472	2.3363	1.3382	0.22235	-1.9803	-5.4306	2.3594	0.60317	0.38188	-1.8981	2.371	-0.060285	-2.9151	0.84552	2.1428	-2.8788	-2.7601	3.6722	2.2626	4.1581	1.9332
-13.458	-16.861	-17.882	-15.166	-10.198	-13.939	-15.384	-14.627	-14.64	-15.474	-15.132	-14.166	-18.717	-15.758	-12.714	-15.815	-12.685	-13.127	-13.359	-18.592	-18.692	-13.442	-15.084	-11.946	-17.101	-17.039	-16.12	-16.095	-12.562	-12.843	-15.808	-13.971	-12.352	-16.716	-12.51	-9.5972	-15.08	-15.56	-10.944	-9.9528	-10.999	-15.082	-16.902	-16.46	-15.231	-8.818	-14.681	-14.858	-12.425	-16.164
1.9301	-1.6174	1.2537	0.33208	1.6887	-1.4106	-0.83756	-1.2374	-1.3274	1.7084	-0.24427	-2.5801	-2.0802	1.1446	4.7004	0.85324	1.2121	-1.1201	4.3662	1.362	-1.6417	0.68542	0.58745	0.48526	1.0166	-2.7589	4.0908	0.34062	-2.6044	0.0059093	1.5775	-3.9382	-2.3636	-0.031119	-0.57357	-3.5516	-2.1441	1.9968	-1.4115	0.09761	-0.37488	1.8648	2.9645	-1.0596	0.13125	-2.3154	2.913	2.7317	0.91637	-1.2324
-11.351	-8.6644	-10.135	-16.778	-10.161	-13.615	-10.159	-11.012	-10.262	-12.478	-14.52	-11.718	-8.7036	-12.496	-8.0074	-10.701	-7.4574	-7.7319	-15.851	-11.042	-11.343	-14.095	-8.2848	-8.5713	-8.977	-9.928	-6.2639	-11.681	-7.6876	-12.858	-13.266	-12.359	-15.441	-16.259	-11.526	-8.6659	-10.816	-14.17	-11.756	-8.4025	-10.563	-12.692	-9.4087	-11.789	-12.307	-10.748	-7.221	-9.9776	-14.042	-16.036
-9.6262	-8.1274	-14.335	-9.0667	-9.6147	-5.6923	-10.989	-10.199	-6.8548	-12.047	-8.9381	-8.9498	-10.181	-9.9274	-10.995	-12.008	-9.4831	-10.179	-10.503	-13.677	-7.9337	-10.502	-10.974	-8.757	-6.6113	-10.73	-14.638	-15.578	-15.559	-17.024	-14.663	-6.9233	-10.783	-11.134	-10.184	-14.06	-12.069	-15.418	-7.7362	-9.8075	-12.186	-9.5995	-11.221	-11.587	-8.0695	-9.265	-11.814	-8.9069	-11.71	-7.0443
-9.7838	-3.0057	0.19783	-1.3547	-3.7208	-0.827	-1.9069	-2.8319	-9.6511	3.3958	-3.2431	-2.6242	0.57631	-5.0346	-1.7823	-4.411	-2.5634	-5.7461	-5.4116	-1.3209	-0.13088	-2.112	-4.7526	-1.6862	-1.6044	-3.0849	-1.1404	-4.186	-6.5193	-6.2706	-5.8015	-0.67696	-3.7268	-1.3757	-1.9434	-1.5577	-2.502	-3.662	0.47346	-1.6803	-1.0547	-3.4826	-1.8189	-3.6337	-5.2119	-5.6986	-6.947	-1.6518	-3.7182	-2.7771
-7.1905	-5.8019	-8.1169	-3.1862	-4.1036	-1.3384	-2.2184	-5.6697	-3.0388	-3.2812	0.2045	-0.60194	1.3047	-2.9852	-4.1027	3.7839	-5.8516	-5.7502	-0.33074	-7.1864	-3.2701	-0.10151	-1.2228	-2.4758	-1.3544	-4.3034	-1.3747	-7.297	-5.8292	-1.577	-3.6255	-4.2394	-4.2131	-5.9224	-3.8137	-3.5508	-3.7299	-1.6182	-2.6161	-2.6826	-2.0986	-5.7554	-2.8137	-2.4531	-3.03	-1.8275	-3.3589	-0.48192	-4.0542	-5.778
1.0404	-1.852	1.0293	-0.51782	4.6554	6.1568	-0.036027	2.966	-1.9733	0.8364	1.8611	6.5207	1.0311	-1.5548	2.8213	2.1217	1.126	4.0213	1.2036	-4.055	-3.445	5.0958	1.62	3.2303	-0.12817	0.19589	-0.56719	1.201	-0.80566	4.9346	2.0706	5.558	0.89468	2.7773	0.37891	1.4449	1.5308	-0.41976	4.485	1.0776	-3.2915	-1.0918	0.63989	6.9626	4.0487	5.7566	-0.95582	1.8471	-3.3184	1.9192
3.0062	4.0151	5.2719	3.9326	3.4192	5.4592	4.3114	4.0347	-0.38963	-2.6219	1.0762	2.9545	5.5291	-2.4578	2.3899	4.3166	-0.10477	3.6434	4.7541	3.9423	2.6164	-0.27549	-0.068984	3.7199	0.28103	3.3358	1.8646	1.3124	2.2912	7.4852	2.5018	-1.3402	3.5755	0.89285	-0.32563	0.4221	8.1148	1.5143	-0.13492	8.443	3.2487	0.88489	2.1825	0.76694	3.5031	-0.39745	4.4947	-0.5512	0.85287	-2.6636
-15.101	-10.578	-13.829	-12.607	-14.829	-14.943	-10.58	-13.581	-18.747	-14.906	-16.559	-12.082	-12.257	-12.072	-11.316	-7.6959	-11.201	-14.147	-13.969	-15.112	-12.151	-10.454	-12.764	-12.946	-10.956	-13.133	-10.38	-10.605	-14.84	-15.137	-10.153	-16.901	-16.158	-12.694	-10.812	-15.045	-13.159	-15.764	-12.414	-8.556	-14.309	-13.579	-11.7	-16.734	-14.543	-12.107	-13.797	-9.2691	-10.901	-14.058
7.2621	5.1589	8.1373	11.626	6.7685	6.5681	10.825	11.371	9.2761	7.4838	8.7914	5.9832	10.376	9.9811	7.6863	9.437	11.928	10.499	7.2221	13.509	9.7359	7.4736	8.8212	9.5468	7.3469	10.911	7.3356	8.3015	5.5854	7.4711	7.9436	10.502	7.6469	6.1378	5.0379	6.5175	9.901	11.356	7.344	5.1997	6.7473	4.9072	6.1672	10.5	9.3324	8.5412	7.9132	3.6373	7.6566	7.1095
-18.151	-15.534	-8.4452	-17.98	-12.416	-12.371	-14.785	-14.86	-14.497	-17.2	-14.772	-13.495	-15.848	-13.981	-13.958	-10.387	-14.247	-12.488	-15.57	-12.63	-16.797	-13.719	-15.413	-15.58	-12.554	-10.404	-16.908	-13.345	-13.67	-12.095	-15.877	-13.047	-13.781	-13.388	-9.3899	-15.389	-13.893	-12.31	-18.836	-9.4305	-14.125	-9.4999	-11.83	-12.602	-16.802	-14.341	-14.297	-12.864	-19.096	-20.694
-6.0261	-6.2849	-2.7349	-5.1184	-4.9547	-3.8026	-4.8397	-7.3495	-7.3371	-3.571	-8.3792	-7.8741	0.049816	-1.3957	-0.09193	-5.4237	1.3376	-3.7491	-2.5689	-4.4428	-3.8913	-6.9304	-0.094348	-2.3668	-7.0202	-3.8863	-6.0455	-0.63293	-4.8765	-4.3721	-7.5079	-5.3337	-6.7888	2.1052	-0.89814	-2.7701	-1.5083	-2.1167	-0.89333	-4.4775	-2.6448	-3.7186	-2.7297	-7.4327	1.3012	1.4635	-2.4147	-5.4494	-3.7502	-2.8123
-3.712	-4.1798	-3.7638	0.27771	-3.6833	-2.2023	-5.8035	-7.8479	-3.0559	-1.3481	-4.439	-1.613	-0.83972	-3.5691	-3.4636	-1.9991	-4.7214	-2.3723	-4.3118	-3.1384	-4.2407	1.2484	-1.9628	-0.33081	1.4746	-2.1036	-4.9099	-3.0835	-1.8182	0.36683	-1.6326	2.5227	-0.30247	-4.071	-3.4621	-0.97939	-8.3195	-4.0395	-2.8547	-3.7904	-2.9416	0.57794	-2.0418	-3.5658	-0.03751	-0.9207	-3.3948	-0.1178	-3.6956	-4.169
-6.3389	-5.0756	-0.56389	-1.7443	-0.80243	-0.97706	1.5769	-2.3472	-1.0352	-2.8832	3.172	-0.43981	-0.37024	-1.2821	-2.9187	4.6757	-2.5088	1.306	-5.0439	-4.1576	-5.0382	-0.69087	-0.78491	3.0526	-2.208	-2.084	-3.9346	0.70153	-3.4361	2.3785	-1.6518	-3.5226	-4.177	-3.0164	-3.7217	-3.7149	0.82222	2.6813	0.35455	-3.3434	-4.0116	-5.0602	-3.8922	-0.01411	1.3306	-0.66265	2.8455	0.13319	0.53405	-1.584
-11.995	-8.6694	-13.445	-10.746	-16.624	-14.315	-15.311	-10.513	-7.098	-9.6483	-14.324	-10.44	-11.565	-11.147	-11.855	-14.031	-12.18	-8.9982	-10.957	-12.094	-12.112	-11.46	-14.616	-10.433	-6.344	-15.15	-14.647	-9.4429	-7.303	-13.476	-11.48	-10.94	-11.77	-11.529	-15.277	-12.992	-12.426	-8.5377	-12.766	-11.584	-11.243	-11.041	-9.4318	-17.028	-7.167	-9.2197	-12.013	-14.295	-12.958	-12.906
0.20642	-0.64084	0.92517	-3.4705	-3.7119	-0.29511	-5.9683	0.65976	-5.3396	-2.3061	-6.2034	-5.0023	0.9549	-3.6681	-2.2207	-0.67145	-1.5725	-1.4458	0.0041557	-0.46331	-2.9996	-1.9091	3.1911	0.86276	-1.549	-2.1798	-1.4436	-7.5375	-3.1536	-4.9685	1.4573	-0.12597	-1.9885	-3.0155	-6.0295	-5.6528	-2.6361	-2.6084	-2.0719	-3.8068	-4.1714	-2.757	-3.4978	-0.81691	-2.2163	2.1715	-4.4538	-2.8884	-3.5009	-1.4884
-5.5612	-0.10557	-0.63167	-2.0734	-0.48292	-5.4411	2.132	-1.1698	0.46344	-4.4307	-3.7745	-5.6333	-7.113	-4.4709	3.1493	-5.9755	-9.3967	-2.2417	-7.7917	-5.4413	-6.3042	0.44529	-3.3541	-4.9828	-6.5134	-4.0142	-2.0748	-1.3121	-3.4368	-1.616	-4.9703	-3.0687	-5.0035	-4.7791	-3.2064	-1.7203	-3.8482	-6.9556	-5.0238	-7.0411	-5.1038	-4.7446	-5.8496	-2.0353	-4.7125	-5.8484	-0.59322	-2.6717	-7.0433	-4.0803
-10.617	-7.9106	-12.948	-10.873	-9.411	-14.779	-12.891	-14.66	-10.592	-12.213	-15.627	-13.301	-12.413	-12.352	-15.519	-8.5602	-11.58	-7.8618	-10.388	-11.011	-11.166	-7.8245	-6.8775	-9.6383	-6.7604	-10.831	-7.0569	-14.012	-13.977	-11.08	-10.122	-8.1907	-13.057	-11.467	-8.5421	-12.203	-6.727	-8.7638	-10.81	-7.1297	-7.7909	-12.573	-16.965	-12.735	-8.5024	-15.126	-7.3304	-13.953	-11.084	-11.014
1.9771	3.9985	-3.1424	0.39979	-0.76505	-5.2606	0.61301	-3.375	1.7224	0.72916	1.1547	4.9346	0.17562	-1.8612	3.5594	-2.3731	0.95905	3.4744	-4.1826	-0.27341	-3.0283	-4.9263	0.88075	0.50627	-0.62741	-3.8087	1.2197	-0.30795	-3.6132	-0.15902	3.9503	0.54205	5.0601	-1.6799	-2.7229	0.32821	1.8293	2.8266	4.1308	3.421	-6.2365	-6.9814	1.7094	4.098	0.68762	-1.6289	2.0068	-2.1615	1.3686	-1.4712
-10.382	-9.4737	-8.902	-13.71	-12.268	-12.211	-15.736	-13.201	-8.3928	-14.404	-10.456	-9.9515	-9.928	-8.0775	-16.483	-5.9598	-8.6387	-7.3654	-8.3741	-13.565	-13.793	-10.938	-11.25	-10.077	-11.854	-10.067	-9.8378	-11.017	-9.7621	-9.8645	-7.1974	-9.4405	-6.3241	-6.1379	-11.086	-8.9863	-9.0635	-11.676	-11.396	-13.275	-14.504	-13.054	-11.257	-11.929	-8.5682	-11.503	-13.23	-9.4277	-6.763	-10.788
-5.7564	-1.9728	-6.0899	-2.7719	-1.2458	-6.8562	-4.7143	-2.674	-0.46867	0.10032	-3.0127	-2.3885	-5.4238	-3.6256	-3.9921	-0.073981	0.64383	1.2251	-2.318	-5.5153	1.8612	-8.8396	-5.809	-2.8443	-1.7466	-7.6617	-5.3275	-0.012973	-6.3975	-1.9836	-3.9343	1.4129	-1.8776	-0.10252	-3.7399	-2.2921	-2.7931	-5.5608	-6.9306	-5.6497	-2.7207	0.54845	-1.4624	-1.9286	-3.7009	-6.2487	0.68923	-6.1372	-1.0233	-4.5293
-2.2586	-3.3308	-1.7501	-0.95705	-1.2844	-6.0412	-2.9485	-0.51401	-0.81146	-6.4499	-2.9738	-4.4097	-4.7332	-8.5158	-7.8308	-5.3254	-2.7941	-0.15591	-0.8316	-0.67099	-2.9781	-1.3221	-0.072184	-0.58914	-0.19825	-4.4067	-3.1893	-7.7684	-2.3825	-0.62647	-1.7912	-3.053	-2.9535	-4.0334	-3.7867	-3.8068	-1.7681	-5.7908	-0.93834	-2.2814	-2.0037	-2.3693	-3.6697	0.67248	-4.8729	-2.7277	-2.4214	-6.2929	-2.9776	1.403
-8.2901	-6.1711	-6.4065	-6.5108	-6.476	-5.9226	-4.3606	-2.9271	-4.9053	-9.4993	-1.3417	-6.0496	-10.068	-5.9861	-10.153	-9.2602	-10.376	-3.5363	-7.9074	-4.5193	-7.4432	-10.114	-5.3661	-11.401	-4.7142	-6.8017	-8.2747	-6.6835	-5.6746	-4.4101	-7.2965	-8.039	-7.7023	-5.5987	-5.7386	-6.9178	-9.1553	-5.2144	-6.1219	-1.6683	-10.101	-6.2336	-7.7615	-4.9556	-8.2399	-6.3752	-5.5679	-1.6143	-7.6152	-2.9186
-15.507	-11.558	-10.448	-12.621	-15.079	-12.396	-6.8143	-11.006	-10.161	-11.906	-12.668	-11.058	-16.753	-13.429	-11	-12.695	-10.766	-11.772	-13.508	-13.744	-8.8172	-14.508	-9.9293	-13.836	-15.038	-13.425	-10.511	-8.2047	-9.4662	-11.757	-16.427	-13.026	-12.017	-11.342	-9.0376	-11.96	-12.51	-14.372	-15.801	-8.8941	-10.322	-12.477	-8.9148	-13.558	-11.905	-16.227	-13.778	-12.953	-13.521	-7.7398
-3.6437	-5.6141	-5.7888	-1.161	-6.5214	-6.6226	-3.2651	-5.7954	-3.9268	-5.6768	-0.53736	-5.6404	0.32343	-9.0229	-3.447	-5.5712	-4.728	-3.8889	-4.2556	-3.7476	2.493	-1.4086	-4.5707	-7.4783	-0.21458	-1.9404	-3.8114	-4.0236	1.4933	-2.6608	-8.9338	-3.7842	-2.2422	-2.6363	-0.46902	-3.3565	1.2769	-6.3975	-1.8884	-6.3955	-5.608	-4.0342	2.2251	-4.8795	-2.2917	2.2081	-4.7721	-5.7356	-5.5531	-1.7272
-17.996	-24.14	-20.982	-22.451	-25.974	-19.051	-21.946	-18.679	-23.062	-23.156	-23.229	-25.101	-23.328	-21.593	-20.75	-22.069	-22.744	-26.701	-23.744	-22.418	-20.959	-24.674	-24.21	-19.401	-20.123	-25.023	-19.335	-19.975	-25.957	-17.85	-23.525	-20.162	-24.954	-22.182	-25.229	-22.557	-23.444	-23.92	-23.937	-21.017	-25.984	-20.835	-21.179	-23.322	-26.37	-21.244	-19.291	-27.112	-17.476	-20.237
-8.7429	-7.9848	-8.9363	-14.294	-8.9903	-9.227	-10.165	-5.5564	-4.4218	-10.459	-10.768	-8.6444	-3.98	-10.684	-13.856	-8.2084	-10.759	-10.711	-5.939	-10.692	-12.345	-8.0441	-6.5558	-7.035	-11.021	-7.5619	-9.5796	-7.0628	-11.342	-7.3487	-7.6829	-9.7784	-14.353	-6.4228	-5.2938	-10.632	-13.992	-13.86	-12.63	-10.814	-15.167	-10.96	-6.6618	-10.375	-11.127	-10.938	-11.599	-9.2078	-9.3978	-9.4181
5.5386	3.029	-0.50154	8.2016	2.2384	-2.1121	2.2726	-0.15751	-2.2707	-2.2746	1.7171	-0.78394	1.7064	-1.5675	4.4072	3.1831	2.6837	-2.012	5.0903	0.71431	3.9436	3.3038	0.62332	3.7958	0.30027	-3.1098	-0.45756	-0.1595	-0.31613	0.9127	2.4618	-3.0867	-1.9228	-0.4606	1.7379	-0.02002	5.3531	1.4481	4.7743	1.7222	4.9259	-4.4628	3.3856	5.1763	1.3194	1.0056	6.6505	3.7375	2.0104	5.0392
-26.659	-22.281	-19.387	-19.008	-25.736	-17.137	-22.108	-20.123	-21.847	-24.357	-21.882	-24.513	-21.598	-22.111	-24.106	-19.305	-21.091	-20.701	-20.034	-22.824	-21.293	-21.697	-20.884	-18.09	-27.705	-24.283	-19.852	-20.774	-21.485	-21.199	-26.121	-22.975	-23.88	-25.564	-19.957	-19.963	-19.232	-23.135	-24.486	-23.697	-20.442	-17.264	-25.589	-20.128	-20.639	-21.464	-17.082	-25.975	-19.869	-21.484
4.6413	4.7048	8.8961	7.7661	3.4089	5.6372	6.7192	9.7561	2.6178	9.849	7.8923	5.8743	6.0515	10.846	7.0643	4.7306	4.7009	8.4056	7.8923	8.7133	7.5542	8.3708	7.9578	5.289	7.3872	4.7815	7.7629	7.6031	8.2692	8.3451	11.508	14.217	6.134	8.9657	7.884	3.4193	8.2505	7.2567	5.5752	3.7441	7.5359	8.3926	7.5459	8.8498	6.6071	8.5425	5.477	8.3195	9.3352	3.3991
6.8767	2.7158	0.98461	6.4118	2.6124	8.6308	2.4202	5.228	3.8861	4.2767	5.6899	3.6864	-1.9457	2.4726	6.1149	7.0373	1.622	5.5577	0.55533	4.1165	9.8824	3.8689	4.3393	1.8585	5.0021	2.6222	6.3469	3.1119	1.8724	5.8431	3.4046	3.351	5.8936	1.617	8.5816	4.3462	1.5072	4.9003	2.4012	5.4948	0.93073	2.9832	5.2501	5.9962	2.4789	2.5132	6.011	5.0837	3.0879	2.155
-21.32	-23.629	-19.652	-22.468	-20.448	-17.564	-21.424	-21.247	-28.271	-17.26	-21.037	-25.319	-20.38	-20.275	-24.746	-18.969	-18.994	-19.585	-21.549	-23.98	-18.637	-24.626	-19.574	-17.271	-21.505	-20.511	-24.69	-22.557	-21.196	-21.406	-17.783	-21.87	-21.582	-21.458	-21.123	-19.653	-20.281	-24.288	-23.496	-21.585	-22.488	-18.497	-16.531	-12.34	-20.655	-18.863	-24.627	-19.031	-20.422	-20.577
-4.4559	-7.4966	-3.6687	-3.6654	-5.0775	-2.4686	-6.2376	-9.7988	-0.43523	-4.323	-4.9221	-3.2498	1.4826	-3.1083	-7.3408	-4.0686	-2.9281	-4.1154	-8.6937	-4.4047	-1.0059	-1.3919	-3.9874	-5.5546	-3.8661	0.88059	-7.64	-1.7084	-0.03455	0.63247	-1.5844	-3.7039	-0.93606	-4.4933	-5.1718	0.4438	-2.7187	-5.0971	-2.3846	-0.32791	-4.3113	-4.083	-6.343	-3.4902	-2.3271	-4.8912	-6.0332	-0.13872	-2.214	-6.3993
3.4703	9.8594	11.906	6.7101	9.7941	12.138	6.3499	11.197	9.3789	10.843	12.283	8.839	10.803	12.975	11.256	3.8246	8.9861	9.5207	10.652	10.122	3.6804	4.0011	9.5995	8.2626	6.2779	7.163	3.6138	11.809	5.4137	7.5938	8.838	8.8315	7.3148	5.8983	7.5326	7.2962	10.098	13.938	5.7825	10.95	5.7068	8.9652	6.9254	9.5197	6.9915	5.5419	5.179	7.6062	11.42	10.45
6.7631	5.6745	6.0875	6.0802	7.0299	4.9389	5.3283	7.1602	3.9165	4.2485	6.4258	3.1613	10.19	6.0441	8.1514	2.1211	8.3284	4.6057	5.0945	5.3897	5.308	1.4156	6.2392	9.1285	9.9325	1.0667	6.941	6.2399	8.1569	6.439	4.6128	5.8339	4.3236	3.6797	7.8653	5.9429	10.204	0.49586	6.3219	4.5346	5.2057	3.1735	3.7202	2.7004	9.294	6.9139	5.6788	7.9225	6.5637	5.3752
0.36255	4.4658	2.6854	3.7148	3.4945	0.81878	4.2778	-2.1575	0.6394	0.93975	1.134	-1.606	3.8114	1.6453	2.5409	6.3181	1.6665	2.0926	3.2783	3.3331	4.9367	-0.19414	4.3542	3.8155	2.4246	6.7391	2.2299	2.7756	4.038	6.8707	1.9659	3.1986	0.59451	-1.855	2.6974	1.3554	4.2502	-2.0448	3.3266	1.0872	3.6868	-0.81983	6.3145	7.5436	4.5095	2.3083	2.6029	2.9934	3.243	0.954
-5.5534	-9.7056	-9.0589	-9.7848	-6.2133	-7.5317	-6.7123	-3.3007	-8.3314	-7.3492	-4.3461	-0.79143	-3.2314	-7.1686	-4.5509	-9.2222	-3.8322	-5.1523	-8.8558	-4.641	-8.9937	-5.2673	-8.2459	-8.1854	-10.489	-7.0417	-6.6184	-7.4538	-5.8552	-4.846	-3.5634	-8.3729	-6.421	-14.105	-7.4972	-6.9896	-11.336	-6.7638	-2.9633	-2.8483	-2.7409	-8.1382	-7.1346	-4.0479	-8.3222	-7.6772	-6.2329	-10.138	-10.399	-7.3736
-2.5485	0.19699	1.7737	-4.4921	-2.5176	-2.0428	-0.70642	-3.7492	-4.6651	-2.3465	-2.3464	-1.4112	0.24466	-2.8096	-0.75272	-3.6571	-5.5633	-3.5136	-0.35813	0.89761	-1.5751	2.3475	-0.12356	-6.8077	-1.5991	-3.1089	-3.1367	-3.4908	-3.0641	-2.9162	-4.0261	-2.7261	-6.5199	-3.9733	1.4356	-0.67114	-3.3196	-8.7244	-5.6688	-5.8763	-2.699	-3.2007	-8.1317	-3.4316	-3.1868	-3.8167	-2.8619	-3.9547	-2.2045	-3.0419
-7.5774	-6.0899	-10.049	-6.9711	-11.181	-10.59	-11.25	-7.0045	-5.423	-8.8793	-7.6287	-8.8149	-12.186	-6.5261	-11.597	-3.0732	-13.969	-12.34	-9.6617	-7.8251	-13.628	-10.664	-12.673	-10.926	-10.145	-14.07	-9.2291	-11.061	-8.0267	-9.4923	-9.8592	-6.7403	-4.7085	-8.1218	-11.007	-7.99	-10.681	-7.6546	-10.811	-5.3968	-8.6362	-9.2795	-10.792	-7.0186	-4.8473	-5.7146	-9.1343	-13.312	-9.9887	-3.3808
-14.395	-12.543	-12.88	-13.692	-19.57	-15.058	-6.7005	-14.145	-15.107	-11.865	-11.646	-11.462	-15.615	-10.285	-15.822	-13.313	-13.536	-19.004	-13.097	-14.207	-9.3476	-9.2392	-14.096	-11.64	-13.221	-12.681	-14.537	-14.636	-11.609	-16.297	-12.389	-11.715	-14.066	-10.626	-14.532	-14.997	-15.161	-13.403	-13.192	-12.956	-12.236	-15.711	-6.2488	-11.466	-10.649	-13.008	-15.064	-10.913	-13.491	-15.023
8.3635	12.107	8.1715	10.991	6.5192	9.3389	10.948	8.2546	6.1975	9.5054	7.6936	9.4711	12.716	7.7488	7.6375	9.9244	10.231	10.526	7.2519	6.5591	4.7702	13.042	6.8143	7.0913	8.5585	7.1853	6.7099	5.3463	10.504	12.471	12.298	6.4015	5.9388	9.945	9.3399	12.865	8.5948	8.1689	4.8651	8.5502	6.0356	3.9651	7.6673	7.6483	5.9228	5.3936	6.3755	11.739	9.6119	6.6092
-13.756	-16.189	-16.51	-19.58	-12.003	-14.053	-14.49	-16.34	-16.306	-12.592	-11.566	-16.428	-11.394	-14.194	-11.136	-14.016	-17.534	-14	-15.1	-18.313	-16.109	-15.138	-13.7	-13.768	-13.339	-12.725	-13.9	-15.097	-12.7	-16.56	-16.675	-14.401	-12.167	-13.745	-13.671	-12.259	-19.908	-13.994	-13.405	-15.033	-13.073	-13.491	-14.085	-14.068	-14.087	-15.821	-15.682	-19.379	-13.06	-17.99
-12.268	-15.164	-13.623	-12.947	-16.524	-16.737	-12.68	-12.132	-15.068	-16.248	-13.717	-13.692	-11.649	-15.541	-13.776	-14.34	-16.727	-16.909	-12.439	-7.9188	-15.717	-15.124	-11.936	-21.023	-16.299	-16.008	-13.75	-12.725	-14.484	-13.417	-16.264	-11.195	-10.8	-14.007	-11.751	-16.256	-12.692	-15.584	-14.757	-13.387	-18.1	-14.757	-8.6691	-14.09	-12.721	-10.711	-5.7945	-16.145	-14.993	-13.777
-0.25726	3.0854	2.3112	5.5714	2.3845	2.5917	1.048	4.4952	-0.43222	1.8722	-0.2936	-2.1536	3.3282	-1.4985	7.0056	4.7263	-2.4102	0.21036	-0.43034	2.0629	5.3394	-3.3708	0.37413	-0.68951	-0.24208	-0.4082	-1.7283	-0.10276	0.68348	6.0535	1.2847	1.132	5.4201	3.4606	2.3974	2.6089	1.7389	1.6784	-1.4921	2.5212	0.23799	2.1342	-0.0016019	1.2595	1.7537	1.4255	0.99755	1.8113	7.7073	1.427
-9.7562	-8.3048	-13.088	-6.4136	-7.3847	-10.225	-7.4242	-8.4487	-10.862	-7.2612	-4.8066	-9.8454	-7.5192	-11.518	-9.3044	-10.077	-10.96	-7.1393	-10.355	-10.596	-8.6783	-10.019	-7.5674	-9.9605	-7.9471	-6.5329	-13.267	-3.5987	-9.4715	-8.8682	-3.8648	-8.2787	-2.0622	-5.2074	-12.824	-5.5475	-6.0955	-9.9581	-10.673	-10.9	-12.526	-7.2585	-10.73	-10.632	-9.143	-8.5383	-9.1599	-12.393	-9.0283	-7.5195
-10.447	-12.788	-10.852	-13.599	-13.465	-13.19	-13.938	-14.341	-16.709	-12.071	-12.364	-12.426	-10.148	-14.212	-10.007	-15.825	-18.196	-14.886	-13.765	-14.12	-16.155	-17.701	-15.28	-14.445	-9.4123	-10.306	-10.564	-13.083	-14.718	-11.461	-17.227	-13.169	-13.797	-18.513	-13.841	-14.712	-18.757	-11.234	-8.0081	-15.577	-14.493	-12.63	-13.082	-15.275	-13.395	-11.207	-14.565	-14.137	-14.42	-9.0625
-9.6372	-9.091	-3.0114	-12	-1.5934	-3.9376	-5.9088	-5.15	-6.7685	-5.2192	-4.9989	-2.1435	-2.7521	-5.8861	-7.2052	-7.5658	-2.5435	-2.5381	-7.447	-1.4279	-1.8158	-4.1761	-3.9732	-9.5726	-2.7042	-6.1762	-6.134	-5.1811	-4.4469	-3.702	-5.3425	-1.6504	-5.523	-8.542	-7.2667	-6.5759	-1.2969	-2.6936	-6.2448	-10.247	-5.2369	-8.7513	-5.7858	-4.0658	-2.118	-1.8055	-4.4641	-2.9743	-7.0858	-6.6128
6.6249	7.7901	4.7025	8.497	2.7723	3.9629	6.0504	6.7327	3.6511	4.1809	6.0078	5.3595	6.9983	9.0117	10.31	3.6706	6.4885	4.2365	5.8259	6.7847	7.8927	7.526	4.1966	6.0475	9.1419	2.7761	3.1633	5.6272	0.81747	7.3286	5.4974	10.16	4.8621	6.4187	1.5122	9.374	4.6045	5.5524	2.4032	1.117	7.1567	10.119	7.578	3.2078	4.3306	5.2812	6.3768	3.0948	2.3757	2.3903
-1.3111	-7.2125	-3.7412	-3.9754	-5.0596	-3.0341	-5.2535	-1.9559	-6.75	-1.6094	1.6754	-1.6328	-4.3638	-3.5109	-2.0826	4.3144	0.64207	-3.1197	-8.2696	-3.0391	-2.7833	-1.8393	0.55448	-4.7551	-5.0328	1.0496	-0.94342	2.4977	-2.3953	0.82478	0.55752	-0.76548	-4.5511	-2.1963	-0.94672	-3.7624	-2.4016	-3.8305	0.66478	0.03262	-1.8564	1.1195	-1.6675	5.428	-1.0715	-1.6983	-0.13199	-1.7069	-4.2793	-2.0828
-4.6429	-0.91814	-1.6236	-1.4656	2.1731	-1.7914	-2.8314	0.61377	-5.6239	3.4347	0.68163	-2.1613	-4.8091	1.5052	-1.6611	-2.1942	1.1202	-5.5648	0.15269	0.15601	-6.4484	-1.6504	-1.1318	-3.561	-1.5649	-2.1463	1.205	-3.6673	-0.14763	1.1935	-4.0571	-7.9371	-2.136	-1.1576	-1.8178	3.0191	-0.74518	-3.1018	0.14978	-3.224	-0.16826	1.9815	-0.36369	-4.6946	-3.1529	-1.2102	-6.5782	-1.9874	-3.0029	-1.6305
1.7139	4.1099	3.8825	5.1654	5.3741	2.8607	3.0103	8.9629	4.1983	2.3415	5.3675	3.5964	8.9607	4.4167	3.1207	2.6291	6.6698	7.8482	4.889	5.3869	2.1069	3.779	5.3656	4.4667	4.4031	10.399	4.849	2.6296	2.2072	6.6266	7.4347	6.3181	7.2014	7.8882	1.7568	9.9728	1.6727	6.7015	4.3667	7.1989	5.1238	5.846	6.9915	8.88	5.5043	3.1605	0.44278	6.8487	7.4459	5.2917
3.4541	2.4177	5.0896	-0.63064	3.42	0.57729	3.1211	2.1558	3.7311	-1.3724	0.89061	-6.0456	2.2644	2.3088	-0.33827	-1.6131	1.6819	4.6492	0.58092	6.4324	-0.71428	0.56881	0.65296	-1.5696	4.737	2.2676	4.0843	4.5345	2.7022	-0.31881	2.3277	2.1944	2.7134	-0.18483	0.66162	-3.4581	-1.0598	0.17824	5.5107	3.6679	-3.8739	-1.4078	1.1606	3.0137	0.23235	-1.5608	3.6232	2.6689	2.1826	4.4656
-25.913	-18.185	-24.205	-24.012	-21.9	-22.459	-22.606	-20.641	-26.541	-24.354	-20.285	-19.78	-24.91	-19.809	-22.765	-19.277	-20.893	-19.029	-23.838	-22.307	-21.083	-26.469	-21.718	-24.456	-23.201	-25.27	-21.067	-25.238	-19.052	-25.644	-22.361	-20.467	-24.859	-19.281	-20.701	-23.704	-16.564	-20.547	-19.491	-18.737	-22.252	-19.844	-19.559	-22.941	-17.163	-20.021	-19.107	-19.846	-19.135	-22.14
10.599	7.0377	8.2071	11.761	10.545	10.17	3.4896	12.24	4.6015	7.8786	11.672	6.2886	9.7341	9.8159	8.9272	8.978	7.2648	11.449	5.7434	10.828	11.461	8.2513	9.5851	8.4593	4.4458	14.237	6.5701	12.909	7.2871	6.3386	8.0063	6.0308	6.2132	2.9265	7.0524	7.279	5.8123	8.0303	7.1237	9.8613	9.8533	6.457	9.1083	8.2929	9.5562	10.104	9.6938	11.107	3.3104	11.49
-2.8048	-0.83739	1.8884	-0.87992	3.7402	-0.50859	-4.1889	1.9731	0.48191	1.8281	-3.9015	-3.8549	-2.7063	1.9473	3.5407	-1.5819	-0.81254	1.9743	-0.7167	3.033	3.0465	-1.2017	4.5488	-4.5746	-1.7087	-0.53909	-2.7237	-3.4064	-0.2651	1.0481	-2.069	-0.72309	-0.96954	-4.7934	0.54054	0.34741	-3.1067	-0.85267	-2.3079	0.81922	-2.9307	-2.5973	1.9882	-1.2739	-3.3887	-0.79591	4.7984	-1.2009	-0.39384	3.8606
3.2537	4.0725	2.3479	-3.2901	2.0316	0.25311	4.0276	-0.22146	4.9984	-1.9135	-0.86544	-1.1912	1.3188	3.572	2.1599	1.1468	2.4149	-0.30121	1.3103	4.2786	4.226	-1.4615	4.2098	8.8418	2.7111	2.3939	-0.37974	1.4967	-2.9464	-0.9719	2.7793	-1.4139	1.6083	2.4679	1.6207	3.0719	2.9005	3.8155	0.49117	-0.015807	1.1867	-2.0816	2.5877	3.3659	0.91481	-0.94875	1.2351	4.4052	-1.1608	-0.043997
-1.6297	-1.256	-0.33609	-0.35361	-1.4227	-0.19358	2.3784	-3.1653	-2.7138	-3.1531	-4.6246	-3.2383	-2.8528	0.033316	-2.2039	0.10834	3.7037	3.9473	-1.2602	-6.6204	0.87838	-8.3234	-2.473	-2.7404	-2.5136	-1.2268	-0.66871	3.3999	0.50298	-1.6903	1.0053	-0.70574	-3.1855	-1.483	3.1817	-3.6006	-3.0958	3.348	-0.38547	-0.33754	0.082821	-7.1314	-1.5621	1.2895	-0.34663	-2.6287	0.031485	2.8681	-1.1503	-0.21579
-7.9374	-4.8272	-6.1772	-4.8203	-3.7517	-6.3108	-9.6214	-4.5771	-0.95756	-1.2006	-6.3968	-3.1343	-1.8159	-4.5755	-3.741	-6.2208	-7.8131	-6.4681	-3.054	-4.728	-3.4184	-7.8008	-7.7849	-0.4955	-3.6741	-10.368	-3.9971	-5.8834	-7.4413	-2.993	-3.6849	-3.7929	-6.8759	-5.1594	-3.6846	-5.345	-4.3135	-6.6135	-6.8727	-0.68864	-6.1195	-6.0704	-3.7606	-4.3377	-4.6225	2.3603	-1.3281	-3.3799	-1.5446	-8.5549
2.9735	-2.1185	3.9142	-1.1872	3.0345	1.106	5.2259	1.3549	4.5307	0.69788	0.30619	2.5547	2.5297	2.1935	4.1179	5.404	3.2505	5.5943	-2.3138	1.8083	-1.7758	5.0138	4.2252	3.6667	1.7223	2.4206	4.1761	-0.052582	-3.7992	4.9974	4.315	1.1909	-2.4625	4.4062	-1.8121	-0.098738	1.9032	1.4681	4.1599	0.11487	-0.22581	-3.0166	4.3202	0.59441	1.3573	0.46493	-3.9102	-0.71014	1.3858	6.0653
-0.93127	-0.019414	1.8296	-0.88124	3.1301	2.0478	-1.2825	1.0853	1.3659	-2.5486	-0.37724	1.4271	2.7329	-0.26536	3.04	2.8748	-3.1438	-1.8287	1.8125	0.073798	-2.6698	-0.90143	1.9582	1.502	0.22332	-1.5072	2.8537	-1.4742	-0.68843	1.6154	-1.9716	2.5768	-0.95983	-2.7616	-1.9118	-0.51255	3.9777	-0.15127	-0.30945	-0.10685	1.0006	-0.73073	-0.87208	4.1975	0.082609	-1.2541	-0.72664	-0.057848	0.3568	0.30194
4.2485	6.8821	3.8469	7.7542	6.506	3.5267	7.626	4.4544	5.4837	2.6611	5.484	4.3958	7.3446	5.7564	6.639	9.017	9.5647	3.7745	8.7516	3.1068	9.4437	7.6101	4.6168	7.7927	6.5004	8.8006	5.8553	2.8307	8.723	6.3525	7.1324	5.118	5.5318	3.055	2.1557	5.8819	2.7917	5.0748	-0.57305	5.0153	7.2877	4.8127	2.7351	3.5369	5.4705	5.7729	8.1141	9.8891	5.3607	4.1903
4.3647	5.6084	8.0141	4.5069	2.7857	7.8468	6.4479	7.8014	3.7862	3.4132	5.1118	2.9801	8.219	0.7994	2.7898	6.3667	5.2766	3.2807	4.8501	3.3306	6.286	6.0701	5.6689	1.468	1.9203	3.6805	11.355	-0.22886	0.81865	3.1996	-1.4819	1.732	5.1851	4.4049	3.1738	3.6389	1.1513	1.5847	5.3975	3.1109	-1.7176	2.3189	4.0311	3.5341	5.2057	6.8806	4.1561	5.8449	7.1902	4.4785
-16.106	-10.842	-13.418	-11.657	-12.939	-11.907	-13.203	-10.65	-15.484	-13.036	-15.76	-12.845	-13.121	-9.2563	-14.231	-9.9437	-9.9045	-14.865	-14.848	-16.739	-10.817	-16.042	-9.9793	-9.9861	-13.346	-16.448	-13.915	-11.838	-12.097	-11.848	-13.283	-6.5712	-12.224	-17.896	-9.8426	-7.8421	-17.637	-14.931	-13.178	-15.349	-12.258	-10.854	-11.543	-12.237	-10.402	-9.1284	-15.026	-8.8925	-15.63	-11.894
-8.3289	-13.401	-11.931	-8.3185	-12.429	-11.211	-8.9534	-9.4605	-5.3523	-9.4075	-9.2691	-7.8102	-7.9014	-9.6314	-9.8142	-8.091	-7.5247	-13.651	-7.7976	-6.0801	-8.1599	-5.38	-8.4849	-8.5523	-15.418	-6.9392	-4.9365	-7.3326	-5.7385	-6.1084	-10.678	-14.279	-10.055	-5.5949	-4.0014	-11.327	-7.8057	-10.258	-8.2142	-15.502	-9.1028	-3.8802	-3.791	-6.7263	-8.7684	-8.3706	-9.3941	-13.254	-11.051	-7.2574
1.5661	-0.87777	1.3549	-2.1476	1.2035	-0.35572	4.4668	3.7343	2.0952	1.6484	1.3003	3.1627	2.4609	0.25702	3.3388	6.7762	3.6915	0.4444	5.9495	2.1293	1.2385	-2.0666	-1.133	2.1742	2.9056	-4.0953	-5.4091	0.47561	3.2331	4.4475	0.67738	-2.5727	5.9708	-1.3085	1.6859	-2.2388	1.9847	1.6547	2.496	2.2016	0.65649	2.7598	1.6663	0.69417	2.4088	2.5954	0.57873	-1.1113	1.6046	0.83243
-6.0924	-1.834	-3.7227	-5.2054	-3.5954	-9.3746	-2.2823	-4.8838	-0.89234	-1.5632	-4.1625	-4.4058	-6.0283	-6.1339	-4.1908	1.0697	2.3519	0.56192	-1.4979	-3.156	-5.0846	-12.085	-4.5511	-2.2234	-0.051171	-8.2026	-2.997	-4.3966	-6.0655	-3.5752	1.2762	-2.5283	-5.4617	-2.2812	0.78421	-4.7667	-2.1745	-3.6014	-3.7805	0.98993	-4.9406	-6.5248	-2.3421	-2.2541	-6.4607	-2.3928	0.99571	-1.1406	-6.811	-3.9089
-1.2377	-3.4393	-5.1195	-3.428	-0.29121	-2.5186	-1.969	0.097885	-2.1034	-1.1243	-3.6359	-4.4873	-2.9292	1.1772	-2.627	4.1253	-5.0039	-1.6904	-6.5868	-6.5342	-3.4396	-0.66551	3.181	-3.7052	-2.8397	-0.22366	-7.9808	-1.4157	-4.2555	-4.6326	-1.441	-3.5611	-6.8148	-3.5679	-1.9946	-5.104	0.4149	-5.1758	0.0064619	-0.8784	-7.581	-2.82	-2.9786	0.12994	-6.7741	-4.3554	-3.7864	5.4057	-0.9392	-0.56565
0.47302	2.0413	-0.34628	-1.9332	3.3582	1.9901	0.14087	-5.7439	-0.26555	0.059261	5.2538	-3.6679	-2.6991	0.59499	-1.3985	-0.29141	-3.0609	-0.89904	-1.0762	0.2637	-1.0583	4.1464	0.65598	0.11797	-2.9774	5.1278	0.97176	0.34264	-3.3325	1.788	2.8984	1.1771	-1.1154	-1.5831	-1.4415	-2.4366	-1.3597	2.5212	1.0586	1.3882	-3.3101	-2.3216	4.141	-3.7696	-1.5645	-1.1569	-3.6927	-4.8221	-3.2277	-0.62496
-1.3165	-3.1623	-2.7269	-1.4734	-2.6439	-1.0022	1.8379	-0.0077625	-0.73207	2.4543	-0.71819	-6.3705	1.3248	0.35554	2.3659	0.73355	-1.5302	-2.7067	-3.3663	-1.8589	1.4159	-4.7238	-1.6375	1.8086	0.44801	1.1558	1.6281	-0.48673	0.31412	-0.37431	-1.406	-2.2855	-5.9714	4.0486	3.1027	-3.5103	0.37969	-1.6528	-2.0889	-3.2348	2.9969	2.0649	-1.6456	-1.5863	-1.7038	1.7439	3.2031	3.9979	-1.1415	1.5858
-4.7993	-9.1495	-4.9929	-7.949	-7.3194	-8.2676	-11.477	-5.9736	-3.5179	-1.1272	-10.096	-8.1878	-6.064	-4.8751	-9.9909	-5.1946	-8.6153	-9.2301	-4.0105	-5.7059	-3.0185	-4.2569	-9.1392	-5.3301	-6.5714	-8.3077	-11.145	-4.9429	-5.9616	-7.2155	-3.9013	-6.0195	-4.3662	-5.2979	-11.689	-7.766	-5.6926	-2.3435	-9.1084	-4.2086	-4.4845	-8.0906	-10.209	0.12558	-10.148	-5.2582	-2.4288	-4.496	-6.0191	-5.0242
-12.229	-11.829	-13.166	-11.065	-10.881	-12.412	-13.382	-13.627	-9.0845	-13.749	-10.676	-11.814	-10.602	-11.609	-10.157	-10.525	-9.2552	-10.699	-15.823	-16.726	-9.2766	-11.014	-15.117	-11.93	-9.8616	-8.2784	-9.9598	-8.2728	-14.469	-13.021	-13.265	-7.4781	-14.229	-4.7879	-15.677	-12.835	-12.408	-18.819	-12.574	-11.71	-9.8981	-11.677	-9.7795	-7.5108	-8.8887	-7.6108	-17.631	-11.041	-10.256	-10.984
-10.194	-13.568	-13.346	-13.242	-8.1072	-16.498	-12.216	-11.007	-11.872	-7.2356	-11.081	-9.0396	-6.8188	-12.546	-9.0772	-9.4331	-12.172	-8.5361	-11.556	-12.015	-13.731	-9.073	-8.8495	-8.8587	-7.938	-12.75	-6.3766	-15.231	-10.716	-12.357	-7.005	-12.456	-9.6134	-7.4811	-11.155	-11.09	-12.785	-5.8908	-11.849	-10.297	-8.3388	-9.2635	-16.037	-10.883	-7.6108	-12.763	-10.348	-12.796	-7.9328	-6.643
-5.8172	-3.6574	-6.0962	-4.4371	-6.5112	-7.7252	-5.1767	-4.5692	-4.5298	-6.7985	-5.8426	-3.9962	-8.2994	-0.5494	-5.6001	-5.4241	-1.4232	-7.3697	-2.5569	-8.2305	-3.598	-5.9052	-0.013606	-1.7495	-3.3578	-6.0173	1.7123	-8.269	-4.816	-4.2847	-6.9071	-5.1354	-0.44032	-5.535	-2.0945	-5.4338	-3.8733	-4.8248	-5.4802	-9.7659	-1.3823	-6.6162	-5.0824	-5.3861	-3.146	-5.9499	-6.1412	-6.9244	-4.1296	-6.4528
-2.0929	-3.4241	-0.81172	-6.2532	2.2806	1.1994	-3.1573	-4.1198	-2.1254	1.9217	1.2877	-2.8989	-6.6887	1.5685	-7.078	-2.077	0.19734	-2.9357	-2.726	0.00070088	-3.494	-4.0109	-2.9408	4.0768	-4.4368	-2.3747	-0.6913	0.085214	-0.48496	-6.9752	-1.9279	4.7231	-5.2811	-3.2252	-4.2068	-2.9733	-5.2128	-0.43576	-0.31859	-0.032992	-2.9395	2.3591	2.0672	-2.6425	-0.70756	-0.24372	-1.183	-1.9879	-5.6683	-3.7953
-9.1711	-15.018	-13.581	-8.2914	-10.946	-8.3407	-10.441	-12.056	-11.92	-8.0144	-13.597	-13.83	-12.619	-13.072	-10.973	-14.543	-13.03	-9.5412	-8.1253	-13.251	-12.775	-16.614	-9.8646	-11.233	-11.07	-13.809	-11.646	-15.131	-9.6435	-12.247	-8.9477	-11.957	-10.625	-10.768	-6.8739	-13.578	-11.401	-11.938	-13.261	-12.942	-13.47	-14.131	-9.4204	-7.1774	-12.494	-12.53	-20.34	-11.039	-13.579	-8.0214
-3.1615	-1.2228	-2.3974	-1.7901	-3.6855	-9.1356	-5.964	-6.61	-4.209	-3.4451	0.24902	-7.5252	-5.324	-4.9425	-2.9966	-1.4808	-2.9379	-5.4924	0.77267	-3.2472	0.17534	-0.19413	0.12131	-1.3415	-2.0846	-2.6786	-5.1848	-1.3102	-2.8585	-0.094774	-4.9306	-2.1961	-2.2727	-3.8448	-4.4709	-0.84264	-3.7761	-8.6195	-1.5582	-3.4389	-4.6233	-4.7017	-1.2449	-1.8291	-4.7443	-6.6952	-3.2031	-0.82527	-4.3201	-4.6218
4.4892	-1.3009	3.698	-4.8468	0.90448	3.2144	-0.24086	2.2226	0.089045	3.0679	3.229	2.6598	1.1011	1.1744	-3.09	6.2663	-0.062771	-0.11437	3.9389	0.32971	0.011615	-0.50097	1.2883	1.1993	-2.3724	0.95575	0.42927	-0.92956	1.6299	0.65561	0.85472	0.24325	2.9767	4.0949	-0.66268	0.1063	3.957	-1.2682	3.764	1.3793	-0.30952	0.13147	-0.38043	0.10555	4.1547	-1.2267	0.27309	5.2809	0.33224	-2.6989
-12.796	-14.498	-9.5717	-10.372	-9.7618	-9.2901	-12.377	-7.6605	-9.7636	-10.091	-9.0878	-6.892	-7.997	-9.2749	-9.0679	-5.3942	-10.864	-10.014	-7.6393	-8.6658	-9.8262	-4.7947	-6.9086	-13.351	-11.487	-12.308	-14.629	-12.979	-11.651	-12.818	-4.9598	-11.345	-8.7455	-9.9934	-10.845	-12.057	-9.8358	-8.5176	-8.6257	-6.5089	-5.625	-5.9909	-6.7711	-8.871	-7.5316	-10.992	-10.202	-6.8991	-11.121	-3.0303
4.6744	2.8575	-0.17059	0.20296	1.4541	3.8799	-3.1649	-0.97835	2.751	1.556	1.249	0.39396	-1.504	-0.3171	-2.9409	0.77168	-1.6131	2.0487	0.20033	-1.7916	1.2905	-2.8062	-0.088278	-2.9205	0.002597	-1.5223	-1.6183	0.50843	0.82707	-0.87937	-3.9307	1.9249	-0.73264	0.43759	-3.6288	0.041842	-2.0829	1.6189	3.4047	-0.12687	4.2534	0.60202	-2.1441	-5.5471	-2.0694	5.4936	-3.2693	4.2222	3.413	-0.49098
-13.273	-7.1013	-9.8474	-11.73	-11.804	-13.85	-12.045	-13.053	-16.261	-16.265	-11.535	-17.027	-12.312	-16.966	-15.769	-14.608	-7.9262	-10.776	-11.547	-11.072	-12.729	-12.328	-15.128	-12.414	-12.985	-14.996	-15.474	-13.56	-8.8472	-11.761	-10.306	-18.733	-16.155	-9.0432	-11.418	-13.81	-13.746	-11.678	-11.749	-15.138	-14.859	-12.644	-7.2414	-12.668	-16.309	-15.543	-14.378	-14.222	-8.7057	-8.0809
-9.7547	-12.756	-11.325	-14.346	-11.716	-15.354	-11.093	-11.414	-9.5031	-13.291	-11.789	-13.811	-4.399	-15.333	-13.876	-4.9553	-13.475	-13.941	-8.1212	-9.8948	-7.6422	-13.591	-11.032	-9.8358	-13.335	-11.306	-9.1701	-12.016	-13.771	-8.3287	-14.541	-13.166	-11.629	-9.4993	-10.782	-12.39	-8.7035	-9.47	-11.019	-12.307	-7.8042	-14.748	-11.245	-7.6624	-9.0095	-8.9999	-12.394	-11.909	-11.295	-8.8367
0.64672	-6.7137	-5.3022	-3.7238	-6.144	-2.296	-2.1461	-1.7298	-0.69218	-2.504	-3.4194	-3.753	-0.1531	-6.1667	-2.8422	-3.8177	-0.69842	-2.6767	-2.9159	2.9162	-1.4171	-4.9259	-4.0629	-4.7022	-1.0124	-5.3239	-5.7046	-0.46682	-5.3227	-0.048396	-1.7586	-1.6204	-6.3854	-0.62806	-2.0299	-5.5126	-2.4755	-0.94661	-1.3787	-1.795	-4.3382	1.4793	-8.8211	-0.63836	-6.0291	-4.1504	-1.597	-7.4619	-1.8811	-4.7366
4.0445	3.7918	3.5842	4.6432	3.2896	-0.12834	-0.9052	0.87623	0.48572	8.138	2.6871	2.8197	3.175	0.95746	3.9706	1.2425	-2.2872	2.0123	9.0374	2.9136	-0.89064	4.7923	2.4644	5.0364	0.77118	-0.24378	0.58277	4.2726	-0.03641	2.102	5.8902	4.2242	4.7162	2.2399	5.5118	4.7133	1.1206	-0.17086	5.2376	0.18758	-1.6326	-0.52267	4.2881	6.701	-0.31651	3.4682	0.53023	2.171	-2.6782	4.1519
-13.966	-13.138	-12.546	-18.756	-13.22	-13.919	-16.391	-15.904	-14.45	-9.3201	-16.683	-10.509	-15.144	-14.814	-21.709	-16.183	-11.069	-14.904	-13.511	-15.124	-16.831	-15.037	-15.726	-13.352	-15.202	-17.453	-15.038	-16.246	-12.838	-16.152	-15.6	-11.666	-10.719	-15.272	-14.238	-15.933	-13.765	-10.431	-15.593	-17.699	-14.878	-16.194	-11.45	-18.086	-14.608	-12.295	-14.658	-15.249	-13.803	-13.097
-3.5745	-5.788	-2.5552	-5.2611	-4.9518	-7.2667	-8.1574	-12.428	-4.5897	-3.2151	-5.3957	-3.9082	-2.3833	-2.3831	-8.1485	-2.7026	-6.4336	-1.0707	-4.8283	-5.4146	-5.7589	-4.0124	-0.6208	-5.4369	-6.6825	-2.9377	-3.7359	-8.626	-6.928	-5.5572	-8.4346	-5.5547	-8.0784	-9.8628	-1.3289	-4.3691	-5.6198	-1.0852	-8.2908	0.66054	-8.6533	-6.6409	-6.7862	-7.267	-5.7953	0.23744	-3.8506	-7.7017	-4.2615	-3.0529
6.4052	2.3551	3.0785	3.4734	-1.5241	7.9624	-1.3308	-1.7057	4.8859	3.5094	7.0506	-0.88607	1.9238	3.3326	1.4169	0.49377	-0.15937	2.1585	2.3642	5.4945	2.3677	4.7021	8.0472	2.987	2.2904	-2.4594	8.2739	1.4441	1.9584	2.2	-2.5001	-2.3383	1.13	1.4946	-0.69737	4.8025	2.1994	1.5112	-2.9579	-1.6057	2.8701	-0.8187	1.6936	1.2552	-1.2436	2.8032	2.3192	-0.14317	0.4721	-1.7212
-3.2581	-3.8352	-1.8925	-5.7554	-8.4597	-7.0548	-4.3621	-3.0135	-8.6006	-5.8049	-10.854	-3.7728	-3.9269	-5.9264	-5.5788	-7.4867	-8.6275	-5.1472	-3.004	-10.247	-2.5973	-9.7305	-5.9228	-6.3293	-2.5161	-3.9327	-8.6285	-5.9316	-6.1736	-9.1935	-7.0352	-6.6499	-4.4338	-5.637	-6.0078	-7.0774	-6.7585	-2.677	-4.6377	-4.1977	-5.1123	-6.8863	-5.7961	-6.4425	-4.661	-6.5857	-4.6114	-6.8081	-6.5447	-8.0994
-11.473	-7.0522	-13.435	-12.498	-9.4307	-10.767	-12.247	-10.101	-12.567	-10.354	-5.3854	-12.989	-16.616	-9.2781	-13.759	-10.616	-9.503	-11.452	-9.1388	-12.568	-13.398	-13.726	-13.161	-9.3299	-15.355	-6.779	-10.524	-11.815	-8.9238	-9.8604	-11.942	-10.58	-13.485	-11.543	-12.124	-11.388	-10.387	-7.477	-14.419	-6.6119	-13.143	-13.063	-20.435	-13.775	-9.96	-6.4665	-13.042	-13.468	-11.023	-13.171
-1.3475	3.4841	2.0913	0.94863	0.79027	0.62224	-0.085491	2.5369	-2.7774	-1.3752	-3.0091	6.7912	3.433	5.3962	-1.538	4.1413	1.1179	1.5317	0.066423	2.0551	6.1265	-0.42349	-1.7432	0.85366	1.5259	-1.4428	2.6906	2.3908	2.2884	3.8556	3.1565	4.8076	1.8993	0.84044	3.3265	-0.15805	-0.22299	1.6882	3.5826	0.28172	1.1592	1.2491	-1.7507	-3.6545	7.0964	-1.2113	7.953	2.0405	3.6017	1.7565
-0.79786	-3.5889	-7.1495	-4.0749	-0.40553	-1.8671	-3.8733	-6.1499	-3.6883	-4.4495	-2.0567	-4.9222	-2.2896	0.58063	-5.0121	0.50337	-5.1338	-5.1693	-1.1036	-2.7144	-4.4286	-7.4992	-1.7475	-4.7644	-3.7516	-8.7583	-1.4317	-7.5101	-3.8027	-5.4062	-2.9999	-4.6138	-7.04	-6.6731	-5.4746	-3.3208	-5.2127	-6.8619	-1.8	-2.8496	-3.2377	-1.1979	-0.13267	-2.5053	-7.5128	-0.96299	-2.5026	-3.0708	-2.9228	-3.3982
0.17804	-1.4406	-1.203	0.35884	-1.2913	-1.4024	-3.6457	-5.0331	-2.673	-4.7036	0.075015	-3.8275	-1.8212	0.60402	-5.8343	0.79856	2.455	-5.8232	1.6547	-8.7929	-1.6875	0.28493	-1.5017	-1.285	-2.5279	-1.5682	-2.2788	0.36252	0.97548	-5.4343	-2.2148	-1.3512	-1.3442	-3.0878	-3.8352	-2.8337	-2.7232	-4.0082	-2.5414	-0.71046	-0.18358	-0.67932	0.40081	2.6518	2.8623	-2.2287	-2.4571	2.6329	-5.8158	-3.3598
5.8201	7.1234	7.6893	4.8595	6.3693	5.076	5.6167	2.0359	8.2601	8.4522	10.892	1.0931	7.4938	6.1759	7.3042	6.7588	4.373	5.5254	3.206	4.8324	7.2311	4.0589	9.6404	6.8044	2.1842	6.604	4.4835	8.5067	2.8833	6.4299	7.1186	7.268	4.7136	1.8052	7.8433	7.2846	4.7693	4.6788	6.2905	7.3513	7.7644	8.2133	4.4419	6.4244	10.025	4.5016	7.5731	2.5925	8.2162	8.1378
-19.407	-20.474	-15.131	-22.719	-27.027	-26.535	-19.108	-23.475	-21.693	-21.675	-19.175	-22.808	-20.815	-23.71	-19.91	-19.718	-20.651	-21.362	-23.799	-16.79	-23.919	-22.076	-21.92	-20.366	-20.961	-21.408	-23.163	-24.357	-20.677	-17.291	-23.606	-13.738	-20.913	-15.789	-21.426	-18.732	-20.02	-18.188	-20.139	-24.649	-19.792	-19.59	-20.109	-21.38	-19.697	-29.736	-22.244	-23.274	-17.785	-23.82
-14.725	-12.388	-12.256	-12.595	-16.124	-12.695	-16.501	-14.053	-16.073	-14.026	-14.688	-12.26	-15.412	-17.219	-15.499	-19.975	-14.577	-16.965	-13.314	-13.585	-14.03	-15.534	-13.531	-20.075	-15.823	-14.846	-19.509	-11.785	-13.443	-10.474	-18.476	-15.679	-17.177	-10.54	-12.743	-13.983	-11.232	-15.612	-12.761	-13.995	-13.551	-13.899	-12.705	-16.82	-15.64	-10.342	-12.44	-14.298	-17.343	-14.355
0.13665	1.068	2.6967	-5.4124	1.3095	0.13714	0.15102	0.95113	-2.5919	-3.1203	2.6156	-3.991	-2.749	-1.2041	-1.3728	-0.2016	-1.3721	0.3073	3.3627	-2.551	-1.8104	-1.8937	1.2509	-3.6578	1.3289	-2.1348	-1.7815	0.89135	0.21516	-4.0829	0.57552	-1.9056	-1.3178	-1.4476	-2.1132	-1.2329	1.3242	-1.8618	-2.0404	2.336	-0.44131	1.6184	-4.4565	-1.3768	-1.442	-3.3679	-2.8313	0.32541	-5.1822	-1.4719
1.4364	-3.7766	1.7348	4.3141	-1.5844	-1.5154	1.335	4.1936	-6.332	-3.5995	-3.399	0.45088	-0.49173	-1.22	0.29542	-2.1052	-0.2326	1.0119	-1.3922	-0.26352	-2.0818	-2.5884	-1.7698	-2.7576	1.4883	1.6348	-1.2903	-7.4822	-1.8216	-6.2191	-1.7952	-0.94166	-0.39171	-2.8209	-2.2154	-5.8301	-3.1266	-1.6047	-1.2722	-4.6934	-1.968	-2.1444	4.1389	-3.2401	-5.8856	-4.4057	0.68344	-1.352	-2.2195	-2.915
2.6502	3.2636	2.5648	4.7321	1.3428	3.7679	1.7044	0.067147	1.3465	3.3346	3.0147	1.0792	0.41697	-0.92753	0.92539	-0.93832	-0.018567	5.9579	3.7521	5.8087	0.6441	3.1678	0.51624	1.9626	3.4163	3.1815	4.4401	-2.1641	3.6402	0.48404	0.32878	1.3106	3.1442	9.2963	4.3387	6.5896	4.0681	-2.0967	1.6849	1.056	3.9279	5.6881	0.85154	3.6668	-1.8146	4.5964	1.6536	6.9741	2.9992	1.9
-0.85463	3.3971	6.813	-0.98251	-3.4276	-3.6533	3.1096	-1.3975	-3.7344	1.2347	5.9772	-1.2387	1.2895	2.8653	-1.8889	1.6548	2.6592	-0.50266	-3.7287	-1.3513	-1.4449	1.9696	-0.76117	-2.703	-1.8014	-1.6504	-0.59322	1.9156	-1.7428	-1.3152	2.7326	-2.0572	1.1881	0.18862	-0.54674	0.78733	0.12311	1.8684	0.41924	-0.24306	3.2365	-2.6493	-4.7906	1.4763	-0.073562	1.1509	0.041941	-0.88346	-4.8819	-3.2126
2.6536	2.4291	5.5161	1.7522	3.3094	6.2316	3.4504	2.9665	0.14325	4.5475	0.80574	5.3342	2.285	5.8917	4.2033	9.5757	4.6063	2.9078	8.3526	3.5225	2.1928	6.6994	1.2242	5.6029	3.3249	2.4584	5.4599	4.2788	1.5326	5.9147	3.5768	4.697	6.7583	4.5091	0.52465	3.7432	7.7628	5.6308	1.7631	4.5834	5.0212	4.7931	5.1585	5.0023	6.0762	4.1324	4.7562	2.8202	0.65643	9.7767
-2.4557	-7.2617	-9.9133	-3.2651	-7.7676	-4.2313	-2.5323	0.26908	-0.49644	-5.3131	-1.8038	1.0574	-5.326	-3.5905	-1.796	0.56833	0.57158	-4.91	-4.2161	-5.1456	-4.6145	-4.3786	-5.4594	0.57182	-2.5582	-2.5269	-7.5683	-5.3608	-4.1984	-2.8509	-3.0277	-1.8976	-0.14346	-3.7091	-2.7261	1.6969	-1.2035	-0.75595	-2.1442	-1.418	-0.95089	-0.19513	-0.99277	-1.3121	-2.7744	-5.1965	-7.7584	1.6101	-0.9627	-2.9364
2.2834	-4.8659	1.123	0.1854	2.4927	-0.52664	-1.2307	-2.4838	-0.56335	-3.3584	3.7704	-3.0562	-2.0058	-2.1862	-1.1006	-0.15346	0.050286	2.1844	3.3741	1.2784	-0.57107	-1.0455	-1.42	-1.2547	-4.2944	-0.4707	-0.33572	-3.7464	-4.4931	1.5946	-1.9646	-5.1395	-5.3417	-5.5487	-1.3731	0.76471	0.57178	-4.5608	-0.17306	0.11574	-4.0292	5.1484	-1.0031	-0.55792	-0.96519	4.5784	-1.2594	-3.962	-7.1659	-5.1964
-6.2631	-2.245	-4.4052	-4.2435	-3.4816	-4.0835	-6.3562	-3.8149	-6.7375	-7.3746	-2.0376	-3.9077	-5.2346	-2.1882	-4.7274	-4.2675	-4.4237	-4.1252	-7.9143	-4.0265	-5.317	-4.8665	-2.8048	-5.8395	-3.7541	-8.9155	-4.7336	-1.9014	-4.635	-6.8428	-7.6464	-3.6007	-4.341	-5.4498	-4.222	-5.5536	0.56506	-1.293	-5.2415	-4.4143	-0.92043	-5.4002	-8.8471	2.4297	-1.7732	-4.7452	-5.2502	-7.7228	-2.3484	-6.6852
-10.532	-7.5047	-8.4956	-13.962	-11.203	-12.823	-11.81	-9.1122	-13.76	-11.661	-10.333	-11.864	-8.0827	-8.1358	-9.6283	-14.659	-12.228	-12.551	-9.9916	-12.4	-8.51	-11.136	-14.038	-12.863	-14.048	-10.156	-9.609	-12.627	-13.724	-9.4601	-9.8514	-15.492	-8.9669	-14.528	-12.206	-10.189	-10.313	-8.6963	-12.553	-13.563	-7.3874	-15.184	-12.447	-11.537	-9.2071	-14.459	-11.048	-10.925	-10.712	-7.6466
-3.8571	-3.9234	-8.0432	-2.9	-6.0124	1.1195	-6.8299	-2.5694	-3.7325	-2.1959	0.23461	-2.5156	0.14182	-3.1044	-0.40773	-7.349	4.2758	-5.975	-2.506	-5.1613	-2.8719	-2.1013	-1.077	-1.4932	-0.66119	0.96785	-5.6982	-3.2914	-4.3717	-3.6202	-1.7426	-0.74798	-3.8735	-4.1267	-3.9153	-8.2444	-0.74252	-6.1247	-5.1845	-2.4122	-2.5288	-2.272	-5.3385	-4.2422	-2.1583	-4.4945	-2.7792	-10.175	-0.95146	-3.4543
1.6276	-2.5023	0.59239	1.9392	-3.7866	1.7661	3.5019	2.3486	-4.3962	-0.72357	-0.91384	3.012	-1.4566	-3.9576	-2.5236	-1.2874	-1.5279	-0.74778	-1.7401	-4.1628	-2.3303	-0.60957	0.47128	0.33737	-2.4642	-0.45201	0.35315	-3.4473	-4.4518	2.5585	3.5225	2.2086	1.1218	-2.5469	-2.4148	-2.3991	0.84097	-0.76701	-3.5351	-5.4867	3.5121	2.8727	0.4951	-0.58484	-0.96643	-2.0253	0.27723	-4.7221	-2.6663	-5.9156
4.8138	-1.1985	2.1711	-4.3122	0.98995	-1.0981	-8.1207	-3.5732	-2.0285	-3.202	-3.0185	-1.1862	0.79578	4.623	-4.1042	2.0156	-2.6882	-3.7282	-4.5897	-6.4087	-6.7239	-0.3084	1.3885	-1.2421	-0.65349	-2.5691	-6.5055	0.87459	1.0731	-6.4822	3.6787	-5.1704	-1.2565	-4.2408	-6.3062	-3.7859	-0.38579	-6.0958	-1.1427	-2.298	-3.8953	-5.7802	-2.2414	-4.1369	-2.5362	-0.35516	-2.3673	-0.91812	0.45405	0.21739
4.7143	3.9268	2.8407	5.9941	4.6413	4.1827	4.0022	0.30093	5.3918	6.5226	7.2126	3.8834	6.9931	2.3967	6.1602	2.6833	3.1793	2.5325	7.2302	8.3366	6.1057	3.0655	5.1653	5.2512	8.8218	5.7613	4.4192	9.0762	6.2035	6.7199	6.2294	5.5054	6.9372	5.7939	1.0211	4.8925	8.1707	1.6936	1.6159	4.5635	3.8021	5.8259	5.083	4.0333	8.0397	6.4369	6.2041	7.4587	8.5723	4.6164
5.1909	3.1633	-2.2703	3.0528	0.57254	-1.2428	5.9555	3.0539	3.5983	2.0174	2.3992	5.2551	-0.25955	-2.028	-0.834	3.5426	2.1395	1.7715	1.7859	4.0352	1.4763	-0.040778	1.964	1.894	-0.57295	-2.7454	-1.6917	-0.94802	0.73159	1.7851	-1.2839	-0.3797	-1.1367	0.88161	-1.2045	0.99807	0.96923	2.8757	-0.43307	0.92967	6.5628	-0.094449	0.95595	-2.0592	-2.7548	-1.5495	0.35499	3.399	-1.8975	-0.35653
0.55796	2.4159	-1.5473	5.2004	-5.2032	-1.3185	-2.1965	-4.39	3.23	-2.7122	-0.35786	-2.045	-2.5248	-1.1497	-1.8408	-4.0351	-5.4812	-0.55104	-1.0026	-0.77013	0.41947	-1.7976	-0.64469	-0.46094	0.39955	-2.2393	0.67493	-1.2828	-1.5599	4.0026	-2.39	-2.7283	-0.46506	-3.7285	-2.6359	-4.3549	-1.8811	-4.5295	-0.084057	-4.0075	-2.6984	1.9729	-1.2764	-0.55894	-3.6472	-0.48374	1.1471	-3.1293	0.1393	-4.122
-12.053	-14.847	-13.121	-14.183	-10.823	-11.599	-15.956	-9.5703	-12.752	-11.2	-10.738	-10.876	-11.165	-14.426	-12.673	-12.22	-11.758	-5.5431	-11.559	-10.713	-14.054	-10.823	-10.415	-8.3931	-10.222	-16.677	-8.169	-13.647	-11.606	-15.7	-13.929	-14.227	-14.921	-13.177	-9.6779	-9.852	-8.6374	-6.1275	-10.116	-14.475	-8.8737	-9.3635	-17.519	-14.864	-11.386	-14.568	-8.8623	-7.4338	-13.655	-13.56
0.83674	2.9484	-1.3105	-2.6832	-4.3209	-1.4177	-0.75085	-1.0607	-0.045872	-7.3984	-0.76912	-2.562	0.70627	-2.7871	-5.7326	2.4884	-1.5932	-2.1471	0.62951	-2.6003	-3.7956	-2.5763	-0.42921	-0.89681	-5.7662	-3.1081	-4.9118	-0.058749	-4.1017	1.7332	2.276	-0.70795	-0.090389	-0.6976	-2.8985	-1.8705	-1.9639	-0.80104	-0.38602	-4.2704	-0.48252	-1.2564	0.051167	-1.5115	-1.8549	-4.1602	-3.2972	-1.062	0.076231	-6.427
-2.356	-2.9047	-9.4454	-5.9419	-5.5559	-3.0491	-3.2227	-6.7898	-8.9838	-4.9572	-4.4393	1.1472	-3.5856	-6.2238	-5.195	-3.5231	-5.2591	-2.2989	-1.6667	-1.5801	-6.1148	-2.5885	-1.4402	-0.54608	-4.5141	-4.6584	-2.9322	-4.4418	-2.772	-5.2417	-8.0901	-8.2918	-3.7243	-0.86782	-3.2073	-1.3749	-1.1495	-2.1848	-5.0291	-1.7423	-2.6024	-9.3073	-3.0793	-6.123	-4.324	-7.5448	-6.0957	-1.9375	4.3815	-3.483
3.9932	7.0276	7.0792	2.5213	4.2364	0.59478	10.834	1.5836	4.0279	5.1124	5.3962	6.8161	4.9063	3.4705	5.8582	3.7496	3.6647	4.084	1.3054	5.5868	6.3553	4.4023	-1.4471	1.9815	2.8337	7.0817	1.6243	3.7642	6.2009	1.6541	10.287	6.4852	6.2873	0.85299	0.016535	3.818	4.3518	2.6291	0.57487	6.4687	0.072206	2.3941	7.2783	5.0563	4.6543	7.5177	3.443	3.7551	3.2731	4.3161
-24.91	-19.087	-21.999	-25.854	-18.706	-23.223	-17.149	-14.579	-23.598	-22.87	-19.525	-17.892	-14.522	-22.413	-22.074	-22.801	-20.195	-26.715	-21.798	-19.489	-25.915	-21.56	-23.723	-22.429	-23.027	-19.01	-21.275	-19.747	-22.845	-18.862	-19.791	-18.951	-19.448	-20.295	-19.996	-20.954	-23.231	-21.234	-22.378	-22.639	-25.277	-20.617	-21.074	-21.519	-24.934	-18.946	-17.82	-19.345	-22.981	-25.239
-24.167	-21.913	-19.357	-19.29	-23.616	-18.994	-15.55	-19.543	-22.263	-26.4	-23.145	-17.603	-22.84	-19.355	-23.365	-22.013	-21.337	-21.849	-27.332	-19.728	-20.771	-22.19	-24.003	-15.759	-26.544	-21.445	-20.946	-27.131	-20.228	-22.408	-24	-22.868	-25.107	-22.471	-19.774	-23.424	-23.834	-19.457	-24.998	-22.422	-20.64	-21.139	-22.906	-21.126	-25.491	-23.244	-20.509	-26.222	-24.072	-24.572
-2.0668	-1.851	-1.285	-2.5469	-0.92648	-0.32719	3.5577	-0.23	-4.6219	-1.7143	-4.3367	-2.491	-3.4432	-3.6784	0.93179	-1.2638	-1.9164	-0.99298	1.0131	-4.7964	-0.87705	-1.8883	-1.9912	-7.4145	0.049805	-4.6291	0.97931	1.509	0.28345	0.31299	1.697	1.4241	-0.94906	-2.3372	0.9489	-0.98722	1.5101	-2.6905	-1.8218	-0.74594	-1.5019	-4.8151	-5.8529	-1.2837	-5.4755	-0.90021	-4.4045	0.3419	-2.679	2.5905
-8.0243	-6.3549	-5.0915	-8.9042	-2.5458	-1.5645	-1.7366	-4.8808	-3.9122	-2.3745	-0.98107	-3.5535	-5.9276	-3.3622	-0.90853	-4.584	-5.7432	-2.7779	1.0874	-5.1172	-4.8643	-3.1444	-4.3934	-4.7987	-6.0733	-2.0883	-3.1239	-2.9155	-4.9138	-2.0606	-2.0275	1.4056	-4.632	-5.4124	-3.7148	-6.7537	-5.4098	-0.33953	-3.6388	-6.3601	-2.1594	-0.92148	-2.8686	-3.7242	-2.1211	-7.7392	-3.5058	-3.8018	0.028429	-3.1684
-11.398	-12.621	-14.122	-15.007	-11.179	-13.846	-13.456	-12.726	-15.469	-11.638	-14.587	-10.842	-13.618	-12.086	-15.653	-15.964	-11.576	-13.061	-8.6728	-13.901	-9.7942	-11.003	-11.325	-11.045	-17.22	-14.212	-10.443	-12.878	-10.013	-12.464	-16.195	-7.6657	-11.34	-9.5262	-15.18	-12.857	-15.277	-16.014	-15.898	-12.133	-12.965	-15.261	-14.211	-12.143	-15.217	-11.059	-9.6851	-14.09	-12.608	-12.166
-3.0632	0.51656	1.0288	-0.69398	-1.2076	-4.7957	2.008	1.8193	-1.737	0.27227	-2.1792	0.072903	-2.3453	-4.4357	-1.9385	0.023715	-3.3755	-0.65263	1.3011	-4.2571	-1.8451	-0.43197	-2.2953	-3.0722	-4.3006	-3.4234	-3.7195	1.4872	-2.9897	-6.3409	-2.103	-0.65445	-1.5355	-3.0528	-2.5221	-0.72647	0.65684	2.4648	-3.8383	-3.9993	1.4049	-5.0694	0.30159	-1.2145	-1.4893	-1.2328	-3.1452	-2.9286	-1.2016	1.8525
7.4359	6.6887	0.60113	1.949	9.8747	5.9821	3.9263	2.4253	8.0747	9.7302	7.4541	4.9338	3.0929	5.8098	4.6977	7.1157	5.066	5.3991	4.3824	2.3793	6.8678	1.0458	0.62309	2.5652	7.1698	3.9891	8.2238	7.7649	6.372	4.4831	6.373	7.9657	4.8722	6.3733	4.8926	7.1952	6.7829	3.9831	8.1136	3.9184	6.777	4.3985	11.583	3.4342	7.8072	0.37971	8.3231	0.8302	1.8743	8.0847
-1.0115	-1.734	-0.35568	-0.22683	6.4507	0.099553	1.052	-4.1712	3.5675	6.0103	-0.40007	3.7501	-0.40071	-1.1346	-0.49774	-0.98679	-0.72644	-2.4891	0.53385	3.322	2.2514	1.1203	-1.3394	1.8564	0.36192	-0.7576	0.59575	0.54996	0.58947	1.3946	-2.1056	-0.51457	-2.398	1.6421	3.8599	0.92893	3.5297	1.4485	3.268	-2.8726	6.4677	-5.0274	1.6644	3.8634	0.31493	0.76938	-2.1579	3.614	-2.4203	-2.3751
-11.018	-9.3481	-11.479	-12.498	-11.462	-14.308	-11.993	-10.96	-13.664	-11.559	-12.238	-17.965	-14.66	-13.16	-8.7432	-13.877	-10.888	-7.719	-15.341	-13.994	-12.061	-13.733	-6.6863	-11.521	-12.927	-7.1194	-16.76	-13.624	-8.8115	-10.976	-10.643	-8.9541	-16.507	-13.056	-11.41	-11.406	-11.268	-8.0171	-12.202	-13.758	-18.263	-12.651	-11.63	-8.2948	-13.114	-14.653	-12.164	-10.414	-11.008	-12.099
-2.8052	-3.1812	-2.1485	-0.41935	-2.5394	-3.7475	-1.4775	-4.753	-4.8673	-4.3452	-0.24097	0.15193	-3.2419	-5.6446	-4.4894	-5.4227	-0.31755	-4.1182	-3.9748	-0.43607	-2.2433	1.6768	-3.9587	-5.5936	-7.4507	-4.4584	0.039055	-4.3546	0.86593	-4.8605	-2.432	-5.5226	-0.99271	-4.0222	-4.5711	-1.6945	-6.4423	-4.5752	-3.6043	-4.9829	-5.874	-5.5395	-1.6478	-4.0839	-3.3008	-0.7259	-7.2879	-2.2735	-7.216	-3.4547
-10.347	-9.8827	-14.123	-10.064	-9.981	-8.0078	-12.142	-11.533	-7.585	-12.768	-12.221	-14.311	-10.044	-12.629	-5.425	-10.121	-11.36	-10.453	-15.073	-10.132	-12.851	-9.412	-13.11	-12.721	-12.224	-12.206	-10.349	-8.9674	-7.5975	-9.2869	-11.826	-10.383	-14.717	-12.969	-16.168	-4.7054	-21.165	-11.596	-7.2821	-14.155	-12.658	-8.4112	-11.354	-9.0549	-10.636	-11.178	-12.619	-12.931	-14.413	-9.4635
-6.9209	-2.5892	-4.3396	-3.0336	-5.5025	-3.9263	-6.258	-1.1018	-6.9306	-6.9757	-3.0692	-3.3674	-8.5773	-0.32827	-0.22104	0.1805	-4.2194	-4.9388	-6.6115	0.25768	-3.427	-0.29001	-2.8786	-3.4063	-2.1306	-2.7287	0.79165	-3.8893	-5.3005	-2.0827	-3.5455	-4.6865	-6.6585	-5.1516	-4.9306	-3.6644	-2.5533	-2.3338	-3.4844	-8.1637	-3.0724	-3.8438	-1.8304	-1.6955	-5.5916	-0.30664	-2.6189	-4.4441	1.0711	-5.9343
-3.8545	-10.347	-5.0038	-1.3543	-2.6557	-1.4201	-5.8101	-7.1229	-4.7875	-2.72	-9.2453	-5.6346	-6.4552	-3.5609	-5.4809	-1.6373	-6.547	-0.74412	-5.8276	-6.9942	-2.3016	-9.5869	-5.5687	-8.6657	-3.7729	-4.7354	-7.4234	-6.7158	-4.8743	-7.1757	-6.1246	-4.3943	-3.0939	-3.9367	-1.6906	-2.0419	-5.0055	-5.3587	-2.5019	-4.7093	-7.5505	-7.1465	-4.7647	-2.5411	-10.064	-11.513	-9.18	-3.1368	-7.3375	-10.058
-15.723	-18.672	-19.6	-18.601	-19.364	-12.917	-14.124	-14.861	-9.8088	-12.849	-13.308	-18.301	-15.38	-19.575	-14.353	-16.014	-14.634	-17.015	-14.293	-17.444	-11.179	-16.505	-14.843	-16.288	-11.814	-15.592	-14.713	-19.478	-12.824	-14.497	-14.173	-18.293	-12.948	-10.428	-14.849	-11.719	-14.326	-13.432	-19.264	-13.692	-10.298	-16.875	-14.706	-13.038	-14.498	-14.18	-14.737	-11.044	-16.385	-17.512
1.9205	2.942	3.3389	2.9175	-0.080649	1.1293	-4.3859	3.1423	1.2337	0.76202	-0.5321	-4.5744	0.22432	3.1607	-1.1017	-0.5822	1.3285	3.9195	0.62146	1.7846	-1.1783	-2.0423	2.4744	0.5335	1.5849	-0.10842	2.1003	2.4538	0.017535	-2.9908	-0.67773	-1.1236	0.25892	-0.38488	1.9037	0.90925	-2.0924	-2.3992	1.0309	4.1054	3.2912	0.03288	1.7601	1.9912	-2.2748	3.6029	2.6596	1.8408	2.1916	2.4031
8.2581	12.661	8.1349	12.082	12.503	13.308	11.093	10.108	10.052	7.0571	6.6267	13.428	11.026	5.298	10.205	5.5472	7.7352	12.367	7.9008	10.082	13.695	7.6357	13.542	12.601	8.6019	11.422	9.5256	15.625	4.4849	9.3077	10.232	13.979	6.1139	12.409	11.922	12.2	12.938	10.339	10.147	9.1008	13.839	14.748	11.152	9.8335	9.6649	8.5189	9.3094	13.134	12.251	12.401
-8.92	-14.503	-14.904	-8.8801	-13.946	-11.461	-9.9564	-15.214	-10.767	-10.554	-8.8004	-11.246	-14.593	-15.423	-12.212	-12.391	-8.4535	-9.1322	-14.117	-10.814	-17.593	-10.217	-7.3491	-13.598	-9.8804	-14.305	-10.264	-11.959	-8.3386	-12.184	-8.434	-12.48	-11.766	-13.977	-12.107	-8.7101	-8.0008	-11.453	-10.165	-14.385	-13.449	-10.455	-15.846	-5.7914	-4.9096	-10.811	-13.107	-11.941	-11.084	-12.972
-3.0877	-6.8018	-2.1345	-1.3434	-4.7728	-1.1283	-0.075584	-4.1405	2.6275	-2.8664	3.7233	0.4929	0.10329	-1.4535	-1.7165	-3.8855	-1.6984	-2.2307	0.81504	-2.8184	-0.26437	-4.5614	0.3084	-3.0156	0.38819	2.0878	-3.7396	-1.5247	-0.99677	1.4934	-0.55848	4.6438	0.60525	-1.9718	-1.4667	-3.027	-3.2374	-4.6272	0.56564	-2.9424	-1.9038	0.54697	1.5872	-2.7632	0.93369	0.041888	-2.8275	3.2099	-5.7036	-0.12447
14.335	11.67	3.3458	13.224	7.1207	9.3361	8.7271	15.488	9.3884	6.2492	8.2953	7.5339	10.299	6.7678	8.0893	10.336	6.0495	7.5078	7.8019	12.451	11.43	11.051	9.0854	8.7509	11.481	12.198	10.803	9.9745	10.606	9.152	9.904	7.8781	6.8229	9.9812	8.8968	8.4667	8.275	8.5185	6.5845	10.339	10.216	4.9333	11.702	13.933	14.396	11.203	9.1871	12.299	6.8964	9.8493
6.2734	2.1485	3.2409	6.027	8.3454	8.0664	3.1571	-1.7507	-2.4358	6.0658	4.8557	3.5129	2.6688	2.6376	0.33649	1.336	3.3707	1.6531	2.2917	4.2136	2.2542	-3.0444	1.1142	0.89586	3.1156	2.1737	-1.6144	6.278	4.044	2.2209	6.4708	7.8161	3.0338	4.9293	1.4665	1.4977	7.828	0.14225	3.0804	6.0653	1.688	4.0853	6.3493	4.3413	2.1178	3.9387	1.0408	2.6859	-0.78856	4.0468
-15.552	-11.259	-12.905	-16.006	-10.219	-10.605	-9.496	-10.368	-10.271	-13.039	-12.43	-13.03	-10.789	-13.761	-15.783	-14.512	-16.005	-19.151	-12.628	-10.397	-14.227	-14.217	-15.409	-14.118	-15.277	-13.468	-15.033	-10.296	-12.964	-13.681	-11.079	-13.411	-7.3752	-11.865	-14.201	-12.798	-8.9812	-8.4475	-8.2244	-12.922	-12.282	-14.267	-16.727	-13.152	-13.469	-9.8934	-12.41	-7.7522	-17.554	-17.525
-3.1378	-1.3713	-2.7749	2.7567	-0.14123	2.7536	-3.3419	-2.077	-3.3952	-3.3973	-3.6052	-4.9397	-1.4645	-3.9626	-1.4933	-0.0074474	-1.7383	-0.08482	-3.8564	-8.0609	-4.2021	0.46639	-5.76	-1.9841	-2.3676	-3.5312	0.51191	-2.1691	1.6084	2.066	-8.6585	3.7962	0.19093	-3.8784	-0.72019	-2.101	-1.9244	2.321	-5.1684	-2.2804	-0.25515	-3.1178	-0.034137	-5.4963	-5.4499	-2.9614	1.5142	2.2332	-2.0964	-1.8829
1.3755	-3.685	-2.257	0.38585	-5.0378	-5.076	-1.5371	-2.1799	-3.3206	-1.3046	-2.223	-2.3945	0.97645	0.45333	-5.6529	0.52137	0.8587	-1.7851	-1.8808	1.7821	-0.9448	-5.9697	0.0010058	0.29937	-2.5892	4.9329	0.35784	-2.0011	-2.0835	-0.16907	-1.6757	-2.0559	-4.5257	-2.6134	0.4011	-5.1183	3.1319	-2.2961	-2.1478	-0.94511	1.3818	0.81847	-3.6142	-0.94334	-4.5134	-5.3277	0.71187	-0.12576	1.1105	-3.7641
-1.7822	3.5283	3.0179	4.6164	0.49223	3.8257	1.8835	1.1339	2.2742	-5.9076	-1.1468	-0.7434	-2.281	2.7537	-4.8025	0.11966	-2.2971	-1.172	-0.94271	-2.4584	-1.6347	-0.21845	-0.86462	0.75952	3.0796	-1.352	-0.044189	3.16	-0.0036937	3.0721	-0.78392	2.0664	2.7642	2.1521	-1.2264	-1.5672	3.6354	-0.26172	-3.2594	-4.181	0.63874	-1.7601	-1.5729	0.51021	6.7306	-0.24816	1.9817	-3.1936	0.41643	1.9695
-0.70917	-1.9218	5.0646	0.99534	-2.6989	-3.9373	-1.1158	2.3533	-5.0438	2.5374	4.2229	-2.6565	-2.7603	-6.1129	-1.7923	2.6702	1.5274	0.28506	-2.3106	0.39983	-1.4923	-2.1351	-5.9648	-2.5385	0.60396	-0.33125	-2.7485	2.8039	2.1684	1.3566	1.4408	1.9257	1.9531	0.40824	-1.4921	-1.4826	3.4775	2.0473	1.0062	1.6355	-0.13589	-2.7656	-0.092985	-0.0015682	3.8698	-0.8849	0.014021	3.358	1.5746	0.026511
-1.139	1.3362	-0.38184	0.73292	3.7966	-2.9432	-6.353	-3.1382	-3.9178	-2.2729	-0.31975	-0.77773	1.2197	-5.4722	0.34128	-3.659	-3.6851	0.036563	-0.51825	-1.7565	-0.6182	-5.3706	-2.7051	-1.2783	0.032621	4.4832	-3.5221	-4.8678	-1.9874	0.71174	3.1261	-3.3735	1.3933	-4.085	-0.12087	-4.1371	0.59353	-0.14905	-0.63841	-6.1423	-2.6691	4.3986	-3.3484	-1.8906	1.4985	0.50696	-3.5849	-7.5004	0.14342	-0.40698
-7.3647	-9.3632	-15.971	-12.088	-11.206	-11.495	-10.18	-14.473	-16.715	-13.405	-9.6153	-15.198	-10.369	-14.085	-13.463	-6.9839	-16.073	-17.723	-13.195	-8.5594	-10.289	-10.869	-10.957	-10.489	-8.1327	-10.864	-14.066	-11.266	-10.493	-9.0785	-9.1688	-7.639	-9.5827	-7.7047	-9.4912	-12.116	-13.725	-11.611	-13.15	-17.996	-12.601	-8.5536	-12.712	-12.595	-9.5643	-10.22	-12.825	-7.2013	-9.0427	-10.799
-8.5988	-15.224	-13.699	-14.723	-7.0498	-12.28	-12.229	-12.93	-17.817	-10.965	-8.4792	-7.4561	-11.343	-5.6427	-9.5355	-9.5452	-12.17	-12.637	-10.059	-9.2853	-13.432	-9.5235	-10.256	-7.1294	-15.528	-8.3975	-9.5965	-13.068	-11.107	-7.587	-8.5953	-9.9855	-9.017	-11.82	-10.666	-8.8767	-7.3144	-13.626	-7.6428	-12.82	-8.7077	-9.2703	-9.6819	-10.063	-13.486	-12.11	-6.5243	-11.13	-11.335	-9.4055
-10.643	-7.9148	-9.9331	-18.486	-11.849	-12.32	-13.742	-9.8611	-11.443	-18.507	-12.163	-9.7661	-11.355	-9.7423	-12.968	-13.793	-12.438	-16.121	-12.429	-14.016	-10.075	-10.387	-9.7617	-9.9277	-10.208	-11.676	-11.483	-11.388	-14.599	-10.1	-11.205	-18.603	-11.472	-9.3788	-14.591	-12.318	-12.762	-13.487	-13.653	-13.568	-10.991	-14.128	-13.033	-6.2649	-10.906	-9.929	-16.697	-13.125	-8.4453	-17.403
-11.065	-12.565	-12.657	-13.59	-12.784	-13.68	-11.53	-17.939	-10.786	-14.79	-10.479	-11.029	-15.585	-14.859	-13.207	-9.0278	-12.247	-13.04	-13.91	-15.891	-14.282	-16.176	-12.594	-13.267	-8.9896	-15.038	-11.7	-15.185	-11.833	-13.252	-12.573	-13.606	-11.925	-16.177	-10.521	-10.418	-11.182	-9.9041	-11.155	-19.507	-11.789	-14.746	-10.764	-17.193	-14.087	-16.664	-14.247	-17.526	-10.509	-11.806
-9.3901	-1.1098	-6.8099	-7.1174	-1.7375	-6.2505	-3.5463	-2.5133	-9.8157	-7.8816	-3.3963	-4.2663	-4.3154	-2.464	-3.7843	-4.8538	-8.2464	-4.0873	-5.4385	-6.8151	-2.5061	-5.7165	-9.4944	-2.2315	-7.1938	-1.9766	-5.1044	-7.6856	-1.0793	-8.104	-7.9983	-3.7053	-6.4816	-1.9091	-4.7115	-2.4434	-4.5445	0.34442	-7.6279	-6.8244	-4.9915	-6.1775	-5.1321	-2.3673	-1.2478	-5.7331	-8.6368	-2.8522	-5.5129	-2.8276
-10.479	-8.2005	-14.374	-20.619	-20.933	-8.4737	-13.401	-17.302	-12.298	-11.918	-13.176	-19.036	-17.927	-14.868	-11.594	-15.594	-13.398	-12.704	-13.984	-12.176	-16.746	-14.554	-16.617	-19.673	-13.169	-12.506	-13.381	-16.513	-11.453	-10.127	-9.3685	-11.367	-13.323	-18.025	-14.26	-14.196	-15.715	-16.604	-12.742	-15.862	-13.296	-11.908	-12.729	-16.287	-11.149	-14.153	-16.181	-11.864	-14.85	-17.576
-5.9297	-6.9912	-2.9856	-5.0416	-6.9338	-12.887	-4.9278	-7.9264	-12.522	-4.0666	-10.733	-5.2449	-5.9518	-5.7198	-9.3812	-4.1676	-9.5712	-5.0364	-9.7413	-10.615	-5.3902	-7.1093	-10.885	-6.6172	-8.4395	-6.249	-8.5496	-9.547	-2.2243	-6.8467	-4.0908	-3.7183	-7.5364	-6.5547	-8.3127	-11.23	-9.8075	-7.4262	-11.58	-9.5328	-4.9275	-8.6466	-6.6361	-7.3795	-7.5788	-8.1229	-4.9253	-8.8457	-11.344	-6.2041
-22.495	-23.14	-21.082	-22.122	-23.145	-22.526	-20.674	-27.962	-25.423	-21.692	-20.133	-19.933	-21.238	-20.471	-22.337	-19.781	-17.586	-20.327	-18.314	-21.312	-22.975	-24.216	-25.47	-23.926	-26.307	-20.978	-19.473	-21.275	-23.076	-20.68	-23.015	-25.085	-21.884	-16.764	-21.488	-23.921	-26.83	-17.896	-23.971	-21.925	-21.873	-22.167	-18.221	-23	-23.092	-20.123	-23.923	-22.769	-27.959	-26.289
1.0426	5.4579	3.0351	-0.82073	5.2434	3.4022	-2.1132	1.5748	1.9938	4.3074	-0.001321	-1.2779	4.3916	4.9179	3.2217	1.1627	5.3598	-0.050351	2.9739	4.7314	3.1053	6.1622	4.2691	2.5244	4.4069	0.30748	0.78829	3.3377	5.3181	4.635	6.0165	2.6878	0.44972	0.5987	4.7842	0.4827	4.0935	5.1726	2.35	2.6922	2.0276	5.6899	4.1202	4.8051	2.4456	4.2921	3.9046	3.8513	2.601	4.6525
0.56372	-1.2567	0.020645	-0.97479	0.75403	4.0188	0.54836	-0.4695	-1.137	0.23158	4.9479	3.6846	-2.5286	-1.3318	-0.2301	-1.629	-0.88847	-3.8787	2.0594	1.527	-1.0838	-1.8124	1.5586	-0.69794	-6.5585	-0.016958	2.6166	-1.3557	-3.5658	-1.3966	-1.4064	-0.32965	-0.65217	-1.24	0.86815	1.4506	-1.4177	-2.8083	5.0198	-3.0489	-4.588	-1.6945	-2.6815	-0.72558	-2.897	-1.0237	-5.0497	-1.0247	-2.9914	-1.058
-20.026	-23.402	-22.721	-22.492	-18.2	-22.386	-24.31	-17.592	-25.406	-20.747	-23.043	-19.476	-22.215	-24.135	-23.729	-21.796	-19.691	-26.398	-22.229	-27.07	-19.733	-21.046	-25.276	-23.469	-23.781	-20.753	-18.974	-22.824	-27.537	-26.783	-22.129	-18.671	-28.595	-18.508	-22.884	-22.176	-23.621	-23.715	-25.095	-26.544	-28.781	-20.814	-22.1	-21.993	-23.683	-22.751	-16.562	-20.176	-20.179	-23.081
-13.481	-10.236	-10.299	-9.1484	-14.239	-9.944	-12.609	-9.2379	-11.578	-9.4783	-8.9564	-13.462	-12.024	-11.995	-15.483	-6.0211	-13.939	-13.54	-9.0842	-9.3198	-11.043	-8.7397	-7.7583	-13.815	-13.677	-14.675	-13.123	-14.592	-12.928	-13.763	-11.642	-12.742	-12.642	-14.23	-9.9327	-11.062	-11.465	-12.898	-12.588	-10.906	-13.174	-12.045	-12.697	-13.02	-10.863	-11.318	-13.617	-12.662	-8.6996	-9.1476
10.153	8.5505	7.8003	7.7257	10.707	9.3893	10.095	7.2381	5.2988	6.1023	10.925	12.076	9.0387	10.167	10.313	6.4135	8.3098	13.282	10.375	13.973	10.804	4.4759	14.811	8.3756	7.9533	7.1939	9.6065	7.8069	7.8219	11.416	6.9257	11.658	9.6653	10.378	8.9771	8.2436	11.069	8.4181	6.2199	14.223	8.3818	7.1422	12.021	7.1032	12.419	9.0937	9.9447	8.7975	12.804	10.566
-8.5427	-13.768	-14.303	-12.266	-20.15	-9.6837	-14.202	-14.013	-11.761	-10.648	-12.327	-14.354	-14.566	-14.716	-13.037	-13.557	-7.902	-17.063	-15.877	-16.253	-14.788	-16.526	-11.271	-11.089	-10.751	-10.254	-7.4505	-12.139	-12.169	-8.6756	-11.582	-7.3399	-10.946	-8.5471	-13.366	-14.653	-8.3677	-12.252	-14.861	-13.962	-13.524	-8.596	-13.495	-13.941	-10.21	-12.242	-12.419	-8.3384	-11.189	-10.741
-14.038	-13.923	-12.725	-13.57	-15.028	-14.32	-9.4506	-14.635	-9.5011	-13.83	-13.967	-10.762	-14.781	-15.984	-7.3091	-10.308	-8.9432	-15.354	-9.1915	-15.494	-13.722	-12.925	-11.985	-12.509	-14.189	-14.394	-8.3392	-14.027	-9.2864	-8.8306	-11.081	-16.703	-13.011	-13.348	-19.435	-14.26	-14.939	-11.594	-14.38	-14.079	-8.1203	-11.236	-8.9004	-13.299	-9.7216	-14.535	-11.131	-16.955	-14.96	-13.016
-14.392	-9.1149	-11.927	-10.746	-11.802	-16.985	-14.488	-5.707	-14.964	-13.456	-15.754	-8.9201	-12.462	-11.834	-10.638	-11.595	-9.3169	-12.61	-6.0288	-6.9605	-10.541	-10.969	-12.495	-11.594	-11.743	-14.993	-10.277	-14.417	-9.0825	-14.14	-12.029	-6.3813	-7.8647	-14.204	-6.0223	-14.68	-12.399	-8.8141	-8.8827	-10.167	-5.4924	-10.375	-10.268	-11.042	-11.366	-5.7672	-8.8197	-9.0217	-8.6429	-10.268
0.39299	-1.862	2.4231	0.61414	-0.32733	1.061	1.2758	4.6666	0.67859	0.25649	-1.5505	-2.7139	-1.8323	-1.641	-4.0668	-3.6612	2.8213	0.99433	-1.3154	0.79182	-6.1058	-1.1549	-3.8389	-4.6365	3.2349	2.7415	-1.7906	3.5751	-4.0714	1.9654	-0.034896	3.3276	-1.5535	-0.84368	-2.7051	-5.708	-2.2584	-1.0056	0.81928	-0.88402	-3.3124	0.3941	-2.236	3.181	1.3341	1.6839	0.06159	1.4253	-1.1827	0.97252
-4.8778	-6.5695	-2.5017	-1.3098	-4.7701	-1.6988	-2.4116	-7.7772	-4.6659	-4.3487	-2.3511	-3.6524	-4.5394	-1.7901	-5.8336	-2.969	-0.15045	-7.591	-6.159	-1.3669	-5.2959	-2.963	-5.0662	-1.0034	-4.2995	-0.58481	-2.7262	-3.9643	-5.744	-4.0428	-5.068	-6.0378	1.9773	-5.3346	-3.6731	-0.73913	-3.616	-4.4879	-2.3879	-1.6963	-1.1068	-3.8888	-1.3723	0.36562	-1.602	-6.4434	-4.7975	-6.1345	-3.9412	-3.7813
-13.996	-11.098	-12.707	-11.271	-9.3178	-9.2208	-6.8751	-11.642	-10.869	-8.1926	-14.218	-9.7548	-8.3722	-4.8781	-12.143	-12.077	-11.766	-11.261	-8.4219	-10.593	-11.945	-5.1041	-10.511	-14.838	-11.504	-13.864	-13.275	-9.962	-8.7076	-15.664	-11.157	-14.059	-11.577	-10.686	-10.799	-9.2232	-13.396	-10.532	-13.67	-10.316	-10.012	-9.5174	-8.5168	-6.8737	-9.0943	-12.976	-17.174	-10.424	-6.3665	-10.03
1.6762	-0.56996	-0.15609	2.6563	-1.5621	-0.31843	-1.3956	0.38625	1.6455	-2.6005	3.602	-0.51876	2.9071	6.7847	3.7864	0.40973	4.3932	0.73146	-0.086836	0.79592	-2.1696	3.4281	-0.82859	0.84672	1.7509	6.2963	3.8157	1.5041	6.6068	1.1314	2.4078	1.634	0.71853	0.22876	2.2958	0.5385	2.9647	0.12672	1.9793	0.13517	0.33472	-1.7521	0.27464	1.0145	4.4824	1.9626	2.9497	0.28004	1.7281	0.89429
-15.91	-14.857	-8.9185	-14.718	-14.019	-15.219	-14.268	-11.242	-11.878	-16.058	-18.251	-11.875	-15.806	-13.71	-15.853	-13.628	-8.4937	-18.186	-11.887	-12.758	-16.337	-14.826	-14.487	-8.9495	-17.257	-13.733	-13.479	-12.621	-19.692	-13.879	-12.866	-13.638	-14.953	-13.16	-16.015	-20.283	-13.086	-17.652	-16.492	-12.669	-15.351	-12.509	-13.958	-10.477	-10.558	-18.876	-13.379	-18.871	-12.025	-18.233
-3.5112	-0.6098	-4.1299	5.1145	-5.7095	-5.3201	-1.6932	-7.1185	-2.3826	-0.61892	-4.0841	3.1846	-3.8455	-0.33528	-3.2671	-2.3998	0.37601	3.8978	-5.2422	2.8286	2.826	-2.1952	-0.77214	-3.271	-2.0699	1.8688	-3.275	1.4369	2.9449	-0.72898	-4.5406	-3.2932	-4.6574	-5.0157	1.4202	-0.93749	-4.3361	-6.5977	0.34851	-3.8892	-0.78402	-1.0625	0.74299	1.7182	-1.9054	2.3657	-2.9723	-7.0231	-0.28896	-0.43672
-11.446	-14.417	-11.085	-13.261	-13.902	-10.822	-11.786	-10.688	-10.698	-14.051	-14.107	-12.525	-11.896	-13.927	-17.195	-11.236	-15.784	-8.0316	-9.3441	-10.689	-10.861	-12.119	-12.872	-8.1869	-11.555	-12.745	-10.92	-11.731	-8.4659	-15.014	-12.53	-8.108	-8.1203	-11.128	-12.963	-11.979	-11.751	-7.9286	-10.562	-8.1846	-10.813	-14.736	-12.962	-9.2412	-14.677	-11.183	-7.6529	-9.7953	-12.497	-8.4156
-12.212	-7.3797	-11.681	-7.1301	-9.4769	-8.8116	-13.718	-10.792	-11.735	-10.641	-15.067	-9.6355	-8.1821	-12.696	-12.688	-10.457	-9.089	-7.3461	-11.378	-9.2226	-7.8924	-15.968	-8.6548	-8.4913	-10.938	-11.44	-9.1997	-11.423	-7.2802	-11.751	-10.864	-8.0882	-6.9931	-11.964	-13.978	-13.321	-8.6682	-11.338	-10.943	-11.899	-7.3675	-14.097	-14.612	-9.0956	-15.829	-10.246	-11.247	-7.2197	-9.2024	-11.25
-0.44757	7.433	-1.2205	-0.9953	-2.0357	-0.74383	2.5239	-0.9468	1.1085	2.805	-1.0856	-1.1413	-0.021848	-1.6325	1.5349	-7.5831	0.55219	0.29971	-1.6845	0.11235	-2.9452	2.3677	-1.5694	-0.95005	-1.0981	2.9231	3.2882	1.5766	-1.9753	1.4746	2.5538	2.6492	-0.79045	-0.54953	6.5542	1.2263	0.54755	1.54	2.0608	3.1253	-0.072704	1.4785	4.7379	-1.0393	-0.87789	-3.3884	-5.7369	-2.0396	0.80403	1.4012
-12.812	-10.043	-15.647	-7.4912	-14.133	-12.688	-14.684	-13.092	-10.108	-15.671	-11.119	-8.6706	-11.643	-11.873	-10.065	-8.1663	-10.522	-16.85	-14.107	-11.365	-13.593	-15.068	-8.9196	-14.658	-10.866	-11.189	-9.8043	-10.597	-5.8711	-12.288	-9.1168	-9.8951	-11.595	-9.5306	-12.079	-10.808	-11.814	-15.456	-7.9237	-9.8407	-13.38	-13.488	-10.813	-12.245	-7.4303	-8.8361	-10.69	-12.456	-12.737	-7.9432
-9.6091	-7.1122	-8.1653	-2.83	-4.125	-3.6637	-4.3698	-5.8985	-4.3416	-4.8157	-4.1304	-1.5976	-1.016	-6.1166	-4.6917	-1.3519	1.4767	-6.4804	-8.6962	-1.4179	-9.226	-7.6918	-5.2569	-4.2234	-7.5409	-1.2985	-3.4398	-4.4844	-0.56304	-3.4366	-6.9925	-7.3186	-6.7631	-5.9552	-3.4663	-6.3296	0.26224	-5.6741	-3.6706	-4.5529	-3.1735	-3.7946	-3.046	-2.6354	-8.8646	-1.0693	-4.5105	-1.0474	-7.5118	-0.50701
-5.0628	-7.6277	-5.5533	-8.5682	-9.0346	-5.0114	-7.1542	-7.7293	-6.1697	-9.4899	-6.379	-7.5686	-4.6501	-8.7045	-10.841	-11.668	-10.739	-3.2109	-8.8976	-6.2211	-7.8189	-8.5304	-6.763	-6.4529	-8.5708	-10.521	-6.1798	-7.5327	-10.398	-8.5256	-6.0802	-7.3912	-6.6759	-10.99	-6.3349	-4.4223	-7.6897	-10.723	-8.9977	-9.1544	-10.283	-9.8035	-7.0836	-6.7135	-6.4659	-8.5316	-5.2602	-5.77	-8.6559	-7.8263
-2.5803	-2.3874	-5.2853	-5.5763	-2.4462	-3.3437	-3.9339	-5.0423	-5.5918	-1.1441	-3.6907	-2.9039	-1.436	-3.2449	-6.0503	-6.2868	-8.9287	-1.9682	-4.1627	-4.8535	0.18745	-4.819	-3.9014	-1.7199	-0.41259	-4.8209	0.54278	-2.9075	-2.4572	-5.1621	-3.6586	-2.9631	-6.6532	-5.4847	-5.4891	-7.2935	-3.6764	0.86431	-7.9007	-2.5239	-4.8879	-6.6445	-4.2814	-7.1688	0.10427	-3.1621	-7.5734	-4.0706	-1.5114	-4.2261
-19.639	-20.555	-22.834	-18.883	-17.696	-18.512	-21.046	-20.692	-20.591	-22.657	-24.196	-23.603	-17.112	-19.691	-19.917	-19.506	-26.309	-22.16	-18.732	-21.087	-24.007	-20.912	-26.525	-22.534	-23.098	-24.565	-23.665	-16.226	-22.74	-22.444	-21.305	-24.348	-19.671	-26.037	-20.27	-24.764	-20.545	-24.308	-23.885	-20.289	-19.659	-25.617	-20.634	-20.828	-20.898	-22.885	-25.877	-19.715	-23.973	-27.404
10.452	11.544	6.7814	7.4641	10.21	6.7662	7.1734	7.2397	5.1694	8.4992	8.6643	9.3545	3.4387	8.2179	10.198	2.598	4.7001	7.9703	9.7709	4.8035	6.4158	1.684	10.052	7.2544	8.0973	10.532	6.1681	12.639	9.3943	4.9733	4.986	5.2693	5.4195	5.3218	4.8531	5.5662	7.0718	2.3754	7.0905	5.4101	4.1269	9.3432	3.0862	9.3905	4.8818	5.7583	6.1377	9.0284	2.9303	6.6595
-16.266	-12.714	-12.881	-13.058	-12.331	-9.8806	-13.64	-13.151	-9.8046	-19.304	-12.482	-14.64	-15.978	-10.197	-11.238	-11.739	-16.044	-13.504	-13.287	-10.917	-14.595	-8.3678	-16.643	-13.521	-14.865	-14.528	-15.475	-16.569	-14.816	-15.558	-14.176	-12.834	-7.3808	-11.16	-14.439	-14.522	-17.716	-11.044	-12.863	-11.737	-10.429	-10.155	-8.5029	-9.8986	-13.829	-16.327	-15.382	-15.839	-14.531	-13.536
2.151	1.2601	2.1327	0.049297	1.365	1.2472	5.5151	3.526	3.5059	-2.8669	4.2822	1.6028	3.8983	-2.5012	3.9667	0.41683	-2.254	0.0030148	-1.1852	-5.0368	4.4117	1.2107	3.4997	4.6973	2.6613	4.6162	0.89762	-1.4538	0.76484	-2.424	2.9545	0.92675	6.8252	3.3997	1.366	-0.89164	1.6241	5.9054	4.4038	0.17735	3.8141	1.7422	-0.10861	9.5294	4.4782	-0.41541	-1.5355	-0.18327	0.94963	4.5442
-5.2065	2.7274	-7.7152	-2.467	0.62982	-7.7	-5.5706	-6.8211	-0.48161	-0.089406	-3.8685	-0.45542	-3.2877	-5.5787	-2.3288	-3.6717	-5.643	-3.8473	-1.5175	-5.305	-4.0005	-4.5252	-5.2217	-5.4031	-8.0626	-3.1377	-4.587	-3.296	-1.0481	-1.6745	-6.1304	-2.9886	-0.90081	-1.5314	-1.6208	-7.3142	2.877	-3.1652	-4.846	-3.1486	-3.1693	-4.6988	-4.98	-4.2244	-3.5634	-6.2253	-6.8928	-4.2055	-6.1912	-3.8446
-1.0219	-1.9223	0.90734	2.2517	-7.871	1.6802	-4.3182	0.14557	-2.3485	0.28896	-5.651	-3.3596	-1.2328	-2.9538	0.044916	-4.3759	-3.8482	-2.5874	-1.6274	-0.94329	-3.9566	-6.6978	2.8301	0.064087	-2.7943	-1.5364	-0.87345	-2.0714	1.5799	0.12097	-0.9253	-0.194	-2.6724	2.968	3.2293	0.44758	-0.13566	2.318	-3.3482	-2.135	3.4892	-0.89001	-2.2909	-5.1171	-1.0861	-1.4423	-1.2641	-2.6424	-4.4559	0.46163
0.37632	-0.26384	4.2176	-2.6689	4.6169	4.6199	2.4	3.9893	-2.9238	0.35203	3.4368	-4.0858	0.3114	-0.16439	-4.1124	-0.059047	-2.5335	-1.3838	-2.1963	2.5042	0.82283	-0.84776	0.82416	-2.1273	0.67926	0.65967	-1.7383	-3.3693	4.0265	1.3286	0.91818	-3.5403	-1.9666	0.80834	1.164	-1.1168	0.59315	0.24639	-1.7033	-1.6346	-1.9827	-0.87361	4.1049	-4.8028	-1.1676	1.5391	-1.1258	-3.605	-1.6073	-1.6706
-8.927	-10.978	-9.8062	-7.834	-12.124	-10.133	-9.8116	-13.281	-8.4585	-12.12	-12.109	-14.641	-11.538	-10.728	-15.382	-12.915	-7.3364	-12.901	-11.171	-13.164	-8.8455	-10.396	-11.159	-7.5342	-15.337	-10.8	-10.06	-10.894	-14.511	-7.1701	-13.855	-10.109	-9.6071	-9.324	-13.648	-9.7705	-8.352	-11.783	-11.757	-12.917	-10.665	-12.261	-12.165	-13.391	-11.485	-11.638	-10.304	-11.351	-12.29	-12.631
-18.586	-20.046	-19.418	-27.282	-17.835	-19.263	-22.379	-24.165	-24.154	-20.588	-22.276	-18.164	-19.342	-23.898	-23.625	-24.668	-23.87	-23.412	-21.693	-25.787	-25.132	-19.635	-17.344	-21.415	-21.24	-23.414	-20.393	-20.824	-25.102	-22.953	-22.669	-22.08	-25.825	-24.252	-19.256	-26.591	-22.126	-22.266	-23.735	-26.182	-21.902	-15.69	-25.531	-24.602	-19.734	-17.224	-22.622	-23.305	-19.294	-20.45
7.1325	4.8935	2.9747	8.6331	6.9788	6.8499	12.175	5.2991	5.131	7.5206	10.945	7.1473	12.738	4.7902	11.75	8.9327	4.4846	8.1584	3.9507	7.987	10.922	7.436	7.9946	8.3365	6.1432	8.1234	3.1411	7.8956	1.3693	3.2111	7.7966	8.478	3.7741	7.6302	6.7297	7.4063	6.6244	4.7964	7.9048	12.451	4.962	3.2994	9.2328	11.476	6.6511	7.8399	6.8518	8.1546	7.4273	4.0863
-1.8583	1.581	-2.1403	-0.3299	-5.0809	0.60062	-6.9925	-2.3073	-0.29067	0.75066	-0.6205	-3.7701	-5.316	-0.52472	-3.3597	-0.52246	-2.0088	0.51314	-2.7891	-8.5474	-5.9852	-1.3072	-2.9114	-5.2619	-5.1227	-6.4731	0.71179	-0.084516	-6.1696	-4.7179	0.65902	-3.6896	1.7258	-6.4775	0.9315	2.9764	-2.1904	-4.682	-2.8961	-2.9669	-2.9323	-5.3597	-6.1134	-2.3223	-3.6546	-0.64571	0.29584	-1.411	-5.6456	-0.89845
-1.5234	-0.33772	-0.24406	-0.53928	-0.58464	5.352	0.75828	-1.5985	-1.1648	0.56178	3.716	-2.5223	-1.3394	1.6646	-0.058073	-3.2121	2.9648	-0.54118	4.5566	1.5365	1.8241	1.6655	1.5349	3.6047	2.1899	-3.9217	0.26404	-1.1392	0.96633	-4.2102	-1.2585	-0.95289	3.115	-4.2347	-0.72845	4.1618	-4.3686	-1.0422	-6.1767	-4.481	0.48115	-3.9963	1.1752	1.5258	-3.9857	2.3085	6.5458	1.9849	-2.1113	-0.93907
6.1691	6.2768	2.8563	6.4207	5.1951	0.76769	1.9927	3.5847	3.4294	5.1775	-0.49042	5.6437	3.9641	4.5514	3.6852	1.6224	5.0694	5.7422	0.4973	7.0949	2.4674	4.4019	3.7947	4.0006	6.5026	2.4208	2.0782	9.0045	3.3047	4.6509	2.5999	6.8025	0.61794	2.5945	3.9458	1.9495	5.7787	1.2934	5.1211	2.3339	-1.0699	3.943	7.4106	5.7956	4.9109	6.0994	2.0898	0.59763	0.095532	3.4438
-10.166	-9.1916	-7.5969	-9.1935	-8.7183	-7.679	-7.0365	-8.0738	-11.561	-11.989	-9.7993	-10.807	-8.759	-10.82	-10.724	-11.345	-6.8003	-5.6644	-10.298	-6.5053	-13.546	-11.642	-2.4049	-7.3835	-6.1447	-11.17	-8.8745	-10.609	-11.066	-5.3834	-9.8365	-9.596	-7.7567	-7.2967	-9.9931	-11.508	-11.204	-8.9569	-15.359	-8.1652	-9.523	-5.3552	-13.902	-11.241	-6.0109	-8.0916	-5.9142	-7.7485	-7.4796	-12.924
6.7634	4.6374	7.5258	6.423	12.79	8.0594	11.062	6.8386	9.6852	7.3116	8.2115	6.2931	11.175	3.8395	10.427	8.3714	8.661	11.388	8.6762	10.365	8.4884	9.1693	6.8071	7.8445	8.2193	9.2318	1.4073	10.608	6.1177	10.19	8.9766	10.444	6.2271	11.102	8.6799	3.9405	11.074	6.2687	3.6731	12.022	6.123	5.2885	5.441	11.321	11.049	9.7879	4.6338	9.4803	8.1271	6.8269
-16.003	-18.679	-10.92	-13.772	-19.695	-16.178	-10.937	-16.754	-12.813	-13.419	-10.906	-9.3308	-16.081	-13.762	-14.686	-14.105	-14.805	-12.121	-13.782	-15.376	-15.092	-22.033	-16.635	-18.344	-12.728	-15.079	-9.9843	-17.891	-14.717	-13.199	-13.642	-16.949	-14.859	-16.399	-15.222	-13.935	-10.59	-18.306	-14.664	-15.178	-12.82	-10.266	-15.301	-16.694	-13.14	-16.854	-15.801	-16.129	-16.196	-9.9931
3.8013	0.44265	-0.66903	0.55724	3.8895	1.3835	-0.13787	-2.0878	-2.5792	2.8503	3.4171	5.9826	-3.2891	-0.35929	3.5385	2.0526	1.1285	-1.9354	-0.44797	3.4891	2.8557	5.0377	0.83458	-0.2234	0.52449	3.5854	-1.8912	1.9993	2.186	0.56139	2.8213	0.43862	-1.6837	4.1065	0.49526	-1.3782	-5.2581	0.87162	7.2439	2.2153	0.85801	1.1454	-0.20392	0.53345	2.3528	2.7829	0.64061	3.6632	2.8392	0.758
-15.244	-10.639	-10.466	-12.296	-11.624	-13.293	-13.731	-11.735	-10.588	-13.144	-10.528	-10.616	-8.3818	-8.5206	-15.247	-14.387	-11.481	-17.225	-14.832	-12.258	-12.564	-8.2281	-13.438	-10.931	-15.016	-12.573	-13.259	-13.393	-10.842	-12.66	-12.277	-20.559	-16.636	-14.597	-9.8704	-14.343	-18.432	-15.046	-13.403	-12.688	-15.475	-10.206	-8.7703	-14.854	-13.895	-10.989	-15.458	-13.175	-14.211	-10.801
-15.026	-15.381	-13.955	-14.743	-17.244	-17.54	-17.238	-17.981	-14.363	-12.523	-3.9358	-17.179	-14.354	-14.281	-16.751	-12.18	-16.331	-12.658	-14.355	-17.956	-13.225	-15.631	-17.779	-17.83	-19.061	-7.6425	-9.6139	-14.956	-13.727	-14.977	-15.871	-15.193	-16.182	-12.901	-14.679	-15.563	-9.0934	-10.074	-16.21	-12.035	-11.123	-16.388	-16.636	-15.161	-16.503	-15.706	-14.447	-13.672	-13.927	-13.139
-0.59748	4.2513	3.412	0.98899	1.9764	-0.60886	3.4358	1.765	-0.52464	1.0445	2.6482	4.0122	2.2419	-2.157	5.1927	0.65634	4.8482	-3.3818	-3.0028	2.5512	0.09771	3.3712	1.3735	2.766	1.3579	-1.2738	3.8653	1.6776	4.3503	1.0959	-0.85167	1.4175	-2.0479	3.7198	2.6979	0.11361	-0.69362	-0.73574	-0.1547	0.35323	1.6531	-0.13982	5.4425	1.9716	-0.057757	4.6008	1.3038	-0.69361	-3.5452	-1.0318
12.848	4.5053	11.242	13.13	10.639	15.741	12.981	8.9926	12.026	9.1979	7.6227	6.0316	7.8031	6.7275	8.2858	4.7725	6.6093	6.5387	13.737	9.2119	13.491	6.9866	8.737	2.9416	9.291	6.7889	7.1694	5.4137	7.4726	6.6503	12.453	13.393	7.9847	9.5864	11.667	4.3463	7.4874	10.045	7.3621	7.9454	9.4358	13.113	6.6553	9.1291	7.0916	8.3668	10.315	6.6258	10.085	9.7838
-5.3268	-10.052	-9.9247	-7.2136	-12.591	-6.8533	-4.849	-8.0666	-5.1833	-9.5308	-8.4122	-6.6907	-11.286	-9.6597	-7.3032	-5.9319	-8.5067	-7.5152	-9.2236	-5.689	-12.344	-9.3939	-6.18	-7.3898	-12.006	-14.926	-6.4244	-3.6383	-9.2121	-12.832	-8.5887	-8.3919	-8.9722	-8.9935	-9.6655	-11.35	-10.778	-10.067	-6.2945	-7.4757	-8.4067	-9.3694	-14.104	-11.178	-10.801	-11.668	-8.2268	-5.423	-8.5046	-8.5508
7.6467	5.1438	4.9479	3.6876	4.5087	1.0789	5.8223	1.6079	2.5228	4.0218	9.6524	5.9557	0.13604	2.8154	7.2744	8.1937	6.4546	5.4816	3.8063	5.0761	-1.076	5.7782	6.7922	4.8084	3.2217	4.9711	2.8308	5.2527	5.1527	3.8328	6.1964	5.8219	2.5572	8.7258	5.1911	10.114	13.08	3.6203	6.1109	3.7632	4.7114	6.3094	3.0587	5.9271	1.1354	3.8776	2.4058	5.0212	4.7689	6.3627
-11.257	-9.2251	-14.691	-5.6354	-8.2478	-6.4355	-10.046	-13.189	-12.424	-12.312	-13.497	-8.9923	-16.625	-8.0624	-12.492	-7.4848	-12.505	-8.2732	-10.087	-9.642	-12.315	-12.54	-10.28	-12.642	-12.494	-12.072	-10.829	-11.154	-14.489	-13.547	-13.971	-10.764	-6.6121	-11.645	-13.039	-8.9744	-10.789	-12.825	-13.651	-10.587	-10.772	-8.7024	-9.3254	-10.566	-4.4339	-11.366	-14.521	-13.759	-7.0826	-16.582
-1.2218	1.8067	-2.5461	-2.0105	2.0798	-1.0596	1.9036	-4.1425	-5.6328	-0.1874	-5.7185	4.1518	-3.9294	-1.4087	-5.6098	-2.5	-2.2004	1.0497	1.9865	0.5644	2.032	-0.53711	-7.3446	-8.4557	-4.4535	-2.7914	0.55094	0.60181	-1.646	1.7413	-1.8721	-5.5891	-2.9846	-0.93044	-3.2611	-1.9558	2.3407	3.5961	1.7772	-4.3735	-2.5837	1.632	-2.7447	-1.1687	-2.9275	-7.1939	-0.53596	-1.5748	-4.8187	-1.6718
-15.865	-11.712	-8.5468	-13.671	-15.297	-11.955	-14.954	-8.2952	-17.283	-13.898	-19.645	-13.102	-11.885	-12.431	-11.703	-12.596	-14.432	-13.96	-13.257	-12.89	-15.668	-16.585	-12.223	-9.9756	-11.316	-16.083	-14.184	-10.583	-13.732	-15.351	-13.804	-13.033	-8.6873	-12.41	-12.62	-10.771	-9.8614	-10.11	-11.411	-15.664	-13.925	-14.812	-10.932	-12.881	-14.914	-15.875	-10.946	-12.8	-5.646	-8.4255
-1.343	2.228	-1.9042	-0.77871	0.52543	-1.917	3.0961	-0.86782	-3.7172	-0.19418	-0.22701	0.64446	-2.8548	0.17233	0.87063	0.80648	-4.2235	-2.6819	-3.0237	-2.1152	-0.47985	-0.51496	3.2025	-0.60524	-2.9523	-3.8651	-3.5131	-3.5262	-3.7395	3.21	-1.8272	-0.09352	1.194	-1.0694	-1.6245	-3.1033	-1.5666	0.75899	-5.2071	0.82929	-1.8928	3.0961	0.45186	-4.7303	-1.0833	-1.1252	-4.8057	-1.9863	-2.08	-0.50182
-0.59722	4.4512	6.4448	8.2167	6.9482	11.204	8.3828	4.0267	11.22	8.3713	10.67	10.577	6.4159	4.8156	7.6186	6.8856	5.981	7.3392	6.5815	7.3332	4.6315	7.181	11.491	7.6733	9.2661	7.6457	8.0897	7.8401	7.6618	7.437	7.0929	8.1119	7.8986	9.5489	6.2401	8.6345	7.5832	8.4035	11.503	7.3231	9.0304	3.0841	12.552	6.9277	8.4116	7.1217	11.956	3.0891	6.5634	7.4815
-1.7322	-0.90623	0.84946	1.135	-6.7722	-0.58015	0.79851	-1.1615	-5.3038	2.5563	-1.5651	-0.10944	-3.4597	-4.0318	-3.5021	-2.9005	0.63267	-3.045	-5.4001	0.89556	-1.7691	-3.992	-3.0143	-3.9513	0.12912	1.3977	-1.628	0.84949	-1.4027	-0.57022	-5.5005	0.59201	0.78125	-2.4063	-3.7336	-0.45207	-4.0505	0.26397	-6.5993	0.94737	-1.7188	-1.4828	-0.98975	-4.2717	-2.2883	-2.4248	-4.1019	2.5057	-4.285	-5.1111
-11.112	-10.659	-13.964	-10.858	-7.498	-10.499	-12.844	-12.641	-9.4746	-9.3563	-10.761	-10.899	-10.999	-7.437	-16.603	-9.238	-13.587	-9.7511	-13.573	-10.936	-17.951	-9.9395	-12.849	-8.1423	-13.505	-11.596	-10.338	-9.5913	-10.988	-12.395	-8.65	-13.936	-6.8202	-12.574	-9.0176	-6.9526	-13.009	-6.7391	-8.9907	-17.176	-13.194	-15.883	-13.186	-12.096	-16.759	-11.919	-13.001	-11.594	-8.301	-11.168
0.069456	0.86035	4.4635	-3.5187	-3.9182	-2.3556	-3.1933	2.1979	2.2326	4.1438	4.2395	-1.5796	0.49328	-3.4608	0.74133	-6.7595	-6.8549	1.1908	-1.1313	-1.2349	-1.005	-1.9166	0.6948	-3.288	4.9442	2.2964	-4.9392	-1.8423	-0.65209	-3.2868	1.8761	-2.0828	-0.28549	-1.1318	-2.9728	-7.9655	-2.8953	1.7	-1.5263	1.3641	-0.54398	-4.4011	-1.737	6.4244	-2.4037	0.047469	1.704	-0.79854	-1.0718	-1.5199
2.2903	0.66353	-2.1214	0.35019	1.9499	-0.5055	-1.2895	-7.2224	3.2097	-3.3069	1.9599	1.048	-3.5675	-0.052908	3.997	-3.6985	2.683	-0.25831	0.40157	-0.4158	1.1	-0.28358	-1.0626	-1.0292	0.86526	0.60741	-1.4814	-1.3267	3.3635	3.1636	-1.2823	-0.5879	-1.0487	-3.8481	1.3939	-0.77447	-3.4598	2.0421	3.7079	-0.24244	-1.0326	-3.1947	-0.6167	-0.46905	5.3468	2.3504	-3.7302	2.1341	0.059136	1.7553
3.0196	-2.2158	-7.4202	-2.1277	-2.4351	-1.5557	-2.5071	3.2295	-0.72238	-2.9096	2.0885	-4.3544	-4.0554	0.1203	-0.96759	-4.3438	1.8742	-0.95718	-8.9722	-1.1836	0.47535	0.61685	-0.55277	-1.206	-7.5344	-1.8593	-6.9989	0.68745	-0.69131	-0.5369	-3.4897	-2.8555	0.50231	2.0063	-0.42834	-3.101	-1.9632	0.54899	-2.1011	2.7283	-0.45262	-4.4759	-7.0673	-3.31	-1.3568	-0.40346	-5.7839	2.9773	-1.6074	2.6287
-0.080856	-0.2187	-0.25576	-2.1109	-3.2648	-5.4697	-3.7694	1.3554	-4.3863	-3.2289	-5.0104	-3.7892	-4.6944	-4.335	-3.3619	-4.0542	0.075705	-3.0246	-1.8716	-0.4272	0.40372	0.87755	-3.8968	-1.1156	-5.9187	0.89285	-8.3652	-2.0482	-1.4483	-4.2251	-0.47687	-2.9761	-0.15003	-2.051	1.4871	1.8892	-0.74675	-0.28331	1.4427	-2.9828	-3.5249	-2.6006	-2.8511	1.0617	-3.9436	5.3687	4.1322	-3.6794	-0.12569	2.2665
-4.7877	-6.01	-5.647	-4.4023	-5.4044	-5.2705	-2.4484	-1.5409	-0.21748	-3.7304	-2.3855	-4.2933	-7.9734	-5.025	-2.6583	-3.6992	-1.2	-6.8976	-2.6021	-7.8433	-6.2409	-2.7609	-2.3068	-2.0496	-3.8412	-3.2738	-2.8909	-4.7542	-6.589	-5.5086	-0.32575	-2.2265	-2.8711	-1.3298	-1.2555	-6.8057	-5.8052	-1.2815	-1.6357	-8.0833	-5.1744	-2.2694	-1.562	-7.2715	-2.3483	-6.7348	-1.3528	-1.4427	-3.9222	-3.9633
-17.875	-9.0059	-11.805	-17.208	-15.149	-17.381	-18.417	-15.143	-11.409	-14.863	-13.404	-17.459	-14.967	-11.601	-13.034	-11.835	-14.842	-14.612	-18.265	-14.729	-11.815	-14.602	-16.724	-19.643	-14.502	-15.341	-13.39	-10.998	-12.659	-14.056	-11.594	-15.52	-19.8	-11.823	-17.7	-14.172	-14.556	-15.249	-16.98	-18.844	-16.004	-15.062	-14.35	-16.524	-16.957	-11.285	-17.244	-10.591	-11.926	-14.642
-2.7658	-3.147	-5.9337	-2.5888	-4.9573	-2.4897	-4.468	-5.2463	-3.6917	0.55257	-0.73086	-0.49126	-0.99259	-4.46	-3.5127	-1.8914	-2.7768	-1.9141	-0.0088846	-4.8692	-1.3324	1.9147	-1.8393	-4.8341	-4.6894	-3.6824	-1.6175	-1.501	-3.1377	-2.8577	0.44554	-0.0077483	-1.48	0.78031	-1.4232	-0.21733	-2.843	0.70421	0.1218	-2.2199	-5.2377	-4.8162	-2.6406	-2.9149	-1.0269	-0.84069	-4.2196	-1.9584	0.28364	0.53442
-15.692	-12.147	-7.3265	-10.839	-8.1516	-12.821	-7.3713	-10.977	-14.822	-16.93	-9.6821	-10.425	-13.99	-12.166	-20.906	-6.9161	-9.8469	-18.07	-12.172	-14.915	-13.712	-8.1667	-12.646	-15.115	-13.302	-14.338	-8.594	-14.942	-14.352	-13.555	-10.357	-15.333	-14.625	-10.953	-14.999	-14.579	-17.889	-15.112	-15.482	-11.334	-13.02	-12.792	-11.767	-12.953	-11.01	-10.224	-12.859	-14.121	-12.096	-11.716
-11.975	-11.531	-17.765	-14.447	-14.18	-11.83	-8.657	-11.667	-13.431	-10.087	-13.678	-13.971	-12.822	-8.7846	-12.18	-13.741	-11.771	-12.869	-12.594	-9.1316	-8.1789	-7.8215	-7.7092	-12.87	-13.272	-13.992	-13.748	-11.318	-10.658	-10.342	-14.618	-9.2156	-11.295	-12.163	-13.69	-11.936	-13.46	-13.534	-12.052	-11.515	-10.997	-8.6429	-14.462	-11.216	-8.8689	-7.9325	-16.503	-13.355	-14.265	-8.392
-8.7071	-5.2207	-4.4884	-10.203	-4.47	-3.0942	-5.5349	-3.2271	-4.9923	-4.1196	-1.9545	-2.7875	-5.8472	0.39738	-1.956	-6.7537	-5.8752	-5.0857	-3.3712	-2.1606	-6.9197	-7.528	-0.65597	-7.4282	-3.6638	-4.1549	-5.9893	-2.2615	-7.0741	-9.4686	-5.3995	-7.1843	-1.176	-1.7483	-2.8835	-3.861	-6.482	-3.3972	-6.8262	-4.4372	-6.1857	-5.9876	-2.3101	-4.6984	-2.2295	-6.3274	-0.36867	-2.9024	-4.2779	-3.7812
-1.3402	-2.8287	-2.3879	-2.9453	-3.5699	-0.29954	-2.8674	-0.39598	-0.91209	-3.5421	-3.2158	-2.9912	1.5442	-6.6066	-1.4996	-0.29828	-3.346	-2.6411	-3.1236	-1.998	-8.2388	-7.3516	-7.3677	-3.3526	0.43034	-5.3353	-1.3236	-2.3834	0.11849	-5.1481	-2.2487	-3.9562	-0.057748	-4.3499	-2.229	-1.5218	-4.3106	-1.9666	-7.5217	-1.5948	-1.5356	-0.97833	-8.3812	-3.5678	1.8188	-3.3751	-6.0246	-1.7517	-6.7259	-3.4106
3.3069	-4.8153	1.5857	0.90165	3.729	4.2054	0.10222	4.237	1.8562	-2.0945	-0.85295	4.0527	3.6786	1.615	2.6188	2.6645	-1.6794	-1.937	5.6803	-3.5024	5.1822	-0.26904	6.9476	0.016274	1.6153	-1.0585	-0.79381	2.6978	3.9925	2.567	-1.9273	4.4521	-0.27913	2.1299	0.51227	4.3205	2.9107	-0.054003	0.98014	2.0886	2.7206	3.2788	5.7931	1.4916	1.4115	3.5348	3.6841	0.55597	3.6789	0.10335
-2.2705	-1.4753	0.39903	-2.6693	-5.8861	3.1474	-5.2698	-6.0725	-3.5196	-2.2567	-0.82294	-1.549	-0.45374	-7.0846	5.3447	-1.3742	-3.5396	3.8635	-4.9923	0.63158	1.2041	2.2631	-4.645	-0.47766	-1.2594	-5.1056	-4.4726	-4.4309	4.5267	0.13913	-0.99138	0.42997	-0.94611	-2.5304	-1.3142	-1.3095	-2.3755	-1.79	0.26766	0.36309	-4.2787	-2.409	-1.0645	-3.7352	-2.965	-3.1306	1.9184	0.90263	-4.3742	-3.8935
-6.6967	-3.2939	-5.4067	-4.9539	-7.1452	-2.9548	-5.3403	-2.6002	-4.7918	-5.5849	-7.7325	-2.8572	-2.8457	-4.8182	-5.8267	-4.9974	-4.4504	-8.0958	-3.0075	-5.5534	-3.4551	-1.3033	-0.94258	-4.9719	-4.9668	-5.4082	3.0984	-5.3154	0.88332	-1.8053	-3.2711	-11.42	-1.8431	-7.5073	-3.3532	1.6973	-7.3779	-3.9308	-4.4232	-2.5095	-4.0985	-5.4506	-4.9997	-8.6326	1.3534	-6.6169	-1.8147	-4.3201	-1.7265	-4.1054
-4.2171	4.0201	-2.5483	-4.2079	-1.4772	-3.6338	-1.2984	-1.0041	0.18312	-2.5263	-0.99474	-2.8132	-6.4559	-0.55161	-4.5712	-0.045429	-4.2253	-2.9212	-0.68004	-4.9013	3.092	-4.4534	-0.25969	-3.9724	0.18494	4.7948	0.047059	-2.687	-3.3272	-1.2559	-3.2335	-2.5097	-0.81552	-2.6267	1.6686	-4.9737	1.0707	-3.4113	1.9616	-1.3303	-4.8612	-3.2388	1.9222	-1.917	1.297	-5.0384	0.58889	-2.2781	-0.47272	-5.5307
2.0478	-1.6913	5.8657	2.2597	4.9044	3.0416	-0.68552	5.1951	1.8819	4.0391	2.1115	0.21327	4.5515	3.5664	0.21142	4.7416	3.1973	0.67749	5.198	7.9201	1.4923	4.9261	5.9089	2.6309	1.7819	-0.86842	-0.14822	-0.39032	1.0583	-1.2425	4.2465	1.5979	-1.3459	7.1251	8.97	5.1936	-2.2882	3.4753	5.9743	1.9424	-0.67545	4.7284	0.072493	1.2268	0.024524	1.2641	3.9307	-0.51482	-0.3883	3.461
7.7933	3.9744	-0.1534	3.5961	8.9954	6.1667	4.2727	0.91701	1.0402	6.855	1.4418	7.0418	8.411	7.1122	8.7797	8.9145	11.331	10.109	5.3786	5.6668	6.5484	5.2055	5.68	7.9246	8.1823	4.4414	0.39201	3.061	4.2212	-0.76559	4.4211	5.4165	5.5519	4.2128	5.8599	5.8561	4.2872	4.4458	8.9134	7.4333	6.1723	2.5434	8.4242	4.1886	3.23	3.5191	6.8105	-1.2432	1.8981	6.2693
-2.1864	-3.4521	3.1332	-0.44373	2.681	-1.3646	2.7918	-1.9811	0.44563	-3.4814	-4.3598	-3.9125	1.0597	1.6839	-5.5525	-0.029	-2.2137	-4.7078	-3.0407	-2.6707	4.2835	-1.4575	-1.9287	-4.8701	1.8527	-3.2681	-3.0318	-1.1301	1.1228	-0.88878	-3.0324	-6.1236	0.8806	-3.0977	-5.3255	-3.6836	1.8828	-2.1968	-4.082	-2.1413	-4.1026	-1.3826	-1.2095	-0.27747	-4.4538	-4.6903	-3.9878	2.1921	-2.7841	-1.4252
-12.51	-12.551	-11.119	-9.3437	-9.0175	-9.7427	-15.863	-16.374	-13.503	-16.286	-13.564	-18.539	-11.826	-7.2061	-12.281	-14.156	-14.235	-11.917	-9.5245	-13.174	-12.711	-13.235	-12.314	-12.527	-12.79	-14.378	-9.0097	-13.168	-8.0195	-13.305	-13.376	-10.899	-15.805	-13.028	-12.731	-13.985	-16.787	-13.43	-12.591	-15.618	-10.278	-11.834	-14.399	-13.266	-13.968	-17.032	-10.853	-10.893	-12.096	-10.454
-9.4444	-8.4184	-11.211	-9.9353	-8.368	-8.8782	-9.4581	-5.7494	-13.71	-6.9188	-4.0986	-12.264	-9.9264	-14.272	-7.9367	-11.276	-9.0712	-11.004	-9.8957	-8.7068	-6.8849	-4.3884	-6.9019	-13.185	-9.1417	-10.405	-9.2079	-10.518	-10.595	-6.923	-4.7382	-9.51	-5.9776	-9.8744	-10.931	-5.8221	-6.6298	-7.7307	-4.8198	-7.9313	-12.372	-4.4926	-11.82	-5.7236	-6.4273	-8.7407	-6.9668	-7.4095	-12.285	-7.5313
-0.82758	-1.3305	2.0609	0.77933	0.43835	-1.2899	2.4445	-0.21791	1.7528	0.057924	1.9792	-4.171	1.1584	1.5719	-1.9082	0.43111	0.33545	-0.45096	0.56316	1.4422	0.68814	1.5958	-0.21296	-0.19634	0.31908	0.018289	-2.3116	0.70116	4.6662	2.2552	3.1267	0.1099	1.0445	2.0122	1.8956	0.61355	-1.2902	-3.1342	-3.2267	0.50036	-2.1306	-2.6716	-5.7004	2.0781	3.0763	0.61305	3.4768	-3.15	1.7122	-1.4391
-13.419	-12.468	-8.822	-13.569	-16.306	-13.42	-12.292	-9.1484	-12.188	-8.0941	-15.184	-13.705	-14.186	-13.759	-16.008	-10.438	-13.21	-12.586	-12.328	-15.189	-13.09	-17.354	-11.054	-12.195	-18.855	-12.098	-13.42	-13.711	-14.75	-15.369	-15.222	-14.921	-11.804	-8.365	-12.632	-13.696	-12.74	-16.201	-11.855	-15.308	-14.672	-13.814	-13.878	-15.917	-14.175	-11.998	-14.127	-12.058	-13.869	-10.209
-1.9042	-2.2221	-4.9357	-3.2615	-3.5413	-0.58357	-0.5392	-3.8631	-2.1505	-0.71452	-0.90015	0.094236	1.2795	2.3287	-2.2176	-1.7995	0.15452	-2.0694	-4.5471	-4.8855	-0.018682	-1.9363	-1.458	-0.30246	3.2242	-1.8286	1.5661	-1.7437	-6.8411	-1.5435	-0.44368	-4.1981	1.182	-8.6979	-3.2979	-3.7062	-2.8563	1.7271	-0.28162	0.58284	0.72686	-1.9908	-6.3657	0.34719	-8.2075	-1.8789	2.5256	0.16305	0.80425	0.14758
5.0467	4.3722	5.025	3.0522	5.7334	-2.3044	2.7286	0.49551	1.0876	2.94	3.0325	1.3163	-0.52672	6.2992	5.5446	0.38256	-0.38269	0.53985	4.9714	7.5012	5.9594	4.2141	4.5526	5.9791	4.4483	-0.5342	2.5109	4.7623	7.7693	2.3454	3.9659	3.4081	0.59206	0.47788	-4.1753	2.0123	3.4725	2.9122	3.6025	-3.6146	1.3134	-1.8915	2.5398	7.1699	8.18	3.335	5.7751	4.4928	2.8909	2.5393
0.29811	-0.88749	-2.4412	2.1893	-0.4513	0.94953	3.1832	-0.26825	0.25085	-0.043115	1.4127	4.4889	0.26772	-0.37586	4.0891	2.1892	-1.1651	-3.7984	-2.1235	2.5715	2.1983	3.153	-1.815	-2.8702	-3.7601	1.7444	-1.2413	1.0345	4.0739	1.0604	-2.287	-0.31691	0.04908	-4.6462	3.5876	2.7886	2.1826	-0.3446	1.9654	-0.91417	-1.9718	0.8257	-0.46008	-1.0665	1.8108	-1.4619	-3.1601	-0.092303	-0.036096	-3.8084
-5.2557	-9.8593	-3.3749	-10.648	-4.6808	-9.2129	-6.7943	-4.7398	-3.8382	-4.1514	-5.877	-2.6183	-7.2982	-9.7441	-5.4029	-5.9633	-10.372	-5.9251	-7.0099	-5.9213	-4.0534	-2.9682	-4.8391	-5.6408	-6.5926	-6.29	-5.106	-2.158	-6.3807	-10.155	-6.6212	-7.7456	-3.2659	-2.2486	-8.5249	-3.1502	-5.2843	-6.0616	-6.6584	-3.2992	-4.2235	-4.3848	-5.8039	-7.3209	-7.4524	-2.8433	-4.114	-4.077	-9.2321	-4.3995
0.51243	-0.60414	-1.006	-1.1481	3.25	-1.2468	-2.1988	-2.5773	2.4941	0.41973	3.258	-2.5247	-1.6544	2.4996	0.95406	0.02132	-1.3151	2.5748	2.5268	1.4796	1.0816	3.6174	-1.4561	-0.4119	-1.2151	-0.68443	-1.4536	-1.1016	-0.27985	0.17622	3.5612	0.89943	-2.5606	-2.3019	-3.932	0.19144	7.6332	-3.2825	1.0115	-0.35521	-2.8715	-1.4638	1.8838	-4.9692	2.9819	-0.3298	4.3104	-2.3055	-1.8074	0.178
-6.843	-9.3832	-11.085	-9.1686	-8.1419	-8.4142	-7.2198	-10.539	-9.9369	-10.735	-6.9795	-8.8019	-10.834	-7.857	-10.195	-7.7704	-6.4028	-4.2747	-5.1869	-7.7865	-11.399	-6.1975	-9.0671	-11.606	-8.6162	-6.8367	-8.0683	-10.72	-14.51	-11.137	-13.788	-5.7453	-8.4695	-7.9565	-7.6707	-9.7148	-9.9844	-8.1441	-10.725	-8.7276	-11.198	-6.4404	-6.4477	-11.149	-7.8955	-9.7086	-7.9237	-13.335	-11.738	-6.9091
-9.1892	-12.605	-13.867	-11.304	-12.398	-9.873	-8.2412	-13.318	-10.507	-9.8876	-10.536	-13.875	-15.422	-10.24	-12.184	-14.627	-7.7833	-17.247	-11.342	-8.7553	-11.415	-17.051	-18.395	-12.103	-11.871	-12.343	-10.844	-12.058	-13.968	-13.566	-13.619	-11.651	-11.352	-13.798	-13.506	-13.045	-12.713	-15.862	-11.574	-11.718	-15.056	-11.2	-11.153	-9.2019	-11.882	-15.025	-13.186	-9.1331	-11.223	-14.587
-4.3848	-9.6745	-7.407	-5.4851	-5.472	-4.4504	-4.1722	-3.9457	-3.9883	-5.7576	-7.9467	-4.71	-4.8714	-4.4559	-4.0602	-3.094	-9.535	-1.2145	-3.0978	-5.4751	-5.1983	-2.7676	-2.9913	-5.2356	-5.4951	-7.6367	-12.272	-0.092827	-4.787	-3.9131	-3.5187	-12.192	-4.0456	-4.3379	-4.1403	-3.8333	-6.2502	-6.4259	-8.8591	-8.4551	-7.217	-4.5254	-2.6412	-5.2595	-4.6657	-5.077	-6.6116	-3.4505	-9.0995	-5.8531
-11.022	-14.526	-15.321	-15.814	-15.409	-11.638	-11.727	-12.038	-10.453	-13.381	-12.116	-13.161	-16.49	-13.212	-14.743	-14.908	-15.837	-12.409	-14.497	-14.175	-17.717	-11.491	-15.699	-11.677	-14.564	-15.703	-15.28	-16.476	-14.099	-15.13	-14.666	-13.474	-15.616	-15.021	-17.037	-16.835	-16.663	-18.36	-18.522	-12.814	-14.279	-14.992	-12.608	-16.791	-15.795	-17.669	-16.41	-11.313	-15.184	-18.073
-15.328	-14.293	-18.297	-15.901	-12.947	-12.886	-11.908	-16.933	-15.256	-13.033	-15.374	-14.147	-14.307	-15.698	-16.826	-15.039	-15.073	-14.294	-12.826	-19.723	-11.075	-16.677	-9.3048	-15.756	-14.186	-14.285	-12.413	-12.338	-13.669	-10.751	-16.283	-15.421	-15.279	-19.514	-14.338	-16.339	-13.964	-12.419	-15.688	-15.072	-14.358	-11.263	-13.631	-14.356	-15.606	-12.533	-15.057	-16.275	-15.228	-16.509
-5.8324	-2.4344	-0.22242	-5.0905	-5.3606	-7.7231	-1.9675	1.1277	-5.3528	-6.4914	-5.8726	-2.3814	-4.4194	-6.1741	-3.9609	-7.0998	-6.2113	-3.6646	-4.7097	-2.9772	-9.1286	-3.2999	-1.7369	-5.1956	-4.5566	-2.65	-4.3475	-8.9316	-4.4399	-7.1853	-6.4434	-5.4751	-1.301	-8.6188	-4.3686	-5.5745	-5.7083	-3.0094	-3.742	-3.5375	-3.0018	-5.2915	-4.1433	-3.795	-5.508	-3.6654	-1.6968	-9.988	-4.5022	-7.8154
-4.7703	-5.792	2.5242	-0.66065	-2.3973	-2.5006	-4.9952	-4.2605	-1.8327	-5.1681	-4.0183	-7.04	-5.3327	-5.0446	-7.262	0.17441	-3.0314	-3.5536	-4.5493	-1.7289	-4.0681	-5.562	-5.7788	-5.2218	-5.7421	1.1428	-3.324	-1.1919	0.25251	-3.8984	-11.234	-5.0701	-1.7192	-2.7112	-2.3575	-5.9082	-4.4544	-4.715	-1.3323	-4.07	-6.4943	-4.8887	1.9554	-1.0386	-0.85046	-4.6024	-3.4168	-3.7962	-4.7975	-5.8507
6.6563	9.9213	7.9968	8.2991	9.305	12.339	8.7581	10.621	8.4306	9.2881	7.2641	10.791	11.487	4.1499	7.2112	7.4891	11.845	8.6262	10.387	11.826	13.749	10.063	7.3382	11.702	9.7499	13.348	14.029	12.247	7.049	10.614	10.057	11.477	9.1782	15.297	7.4736	9.2747	7.7232	6.645	10.068	9.3994	9.7478	6.9601	7.1159	6.5004	8.2667	8.517	11.727	6.6489	8.2327	8.5363
-9.9079	-13.363	-9.6509	-14.771	-9.9779	-12.185	-16.911	-9.5562	-15.133	-15.316	-9.7579	-15.305	-10.504	-13.204	-17.979	-7.4632	-11.72	-14.269	-13.655	-17.118	-8.4012	-14.818	-11.084	-15.133	-15.495	-13.793	-10.743	-10.503	-15.478	-14.122	-11.325	-16.768	-13.12	-13.716	-17.139	-13.883	-10.5	-11.248	-16.001	-11.004	-15.052	-8.6065	-14.368	-16.371	-16.551	-12.726	-12.285	-14.396	-15.458	-12.058
-0.14608	1.7876	1.0137	0.033559	0.39952	0.91782	3.1306	4.5965	-1.9464	-0.66493	-1.2505	-3.174	2.557	4.4375	-0.63084	-1.3025	-1.6504	1.1211	0.37764	2.189	-0.94344	0.089915	0.99458	6.2344	-0.73199	0.58928	2.7302	3.7354	2.4143	3.1099	-0.69889	0.82582	0.9094	-0.30669	0.27293	0.94231	0.91218	2.3321	2.5417	-2.371	3.1889	3.5675	-2.4179	0.4132	3.5853	4.0557	3.283	1.941	2.0522	-1.2683
-8.6531	-8.1385	-8.1008	-8.7898	-10.615	-12.603	-8.5283	-8.3165	-11.403	-15.038	-6.334	-10.967	-9.3306	-8.6983	-9.3169	-7.1813	-10.075	-8.5764	-4.4032	-7.6531	-11.981	-6.5363	-9.3279	-7.3453	-9.2139	-7.4024	-11.179	-13.487	-7.122	-8.5823	-9.9711	-10.805	-3.4506	-9.5278	-10.723	-9.9034	-6.8824	-8.201	-12.137	-12.81	-9.7355	-7.3981	-10.034	-7.8253	-5.8997	-12.396	-11.01	-12.062	-8.9915	-13.491
-12.74	-15.236	-12.403	-11.662	-10.147	-7.5649	-14.586	-12.53	-7.7808	-9.481	-9.3773	-13.202	-13.062	-12.691	-8.3416	-9.3263	-12.282	-10.004	-8.8689	-9.7228	-12.505	-13.072	-16.089	-10.097	-9.3075	-8.6653	-12.546	-11.449	-13.651	-10.19	-5.9423	-6.1436	-5.3249	-10.346	-10.711	-12.953	-12.113	-17.035	-12.511	-14.142	-12.86	-10.685	-5.4055	-12.466	-9.4869	-10.452	-9.9626	-14.487	-9.7161	-9.791
-10.895	-9.8899	-8.0528	-3.9376	-13.352	-5.3799	-7.4191	-7.2174	-4.6954	-12.016	-10.582	-5.4026	-6.7964	-4.8102	-9.8221	-6.6422	-8.4971	-11.943	-4.5726	-7.4149	-6.1397	-8.0959	-10.394	-1.3263	-9.4934	-7.9109	-9.5953	-8.6264	-6.1987	-6.2609	-4.7811	-12.012	-8.1427	-12.508	-4.5728	-10.358	-9.5839	-5.8384	-6.33	-11.053	-2.3355	-8.4018	-7.6743	-9.7302	-7.4955	-8.8823	-3.5615	-6.7158	-9.2265	-10.695
-0.71235	2.4553	1.1243	3.3409	3.8052	5.9637	3.5191	1.7375	2.7588	4.8263	4.9922	1.3845	0.080157	5.4299	4.4918	2.3661	-0.9641	1.3705	3.8192	2.7124	5.6433	1.6594	-1.4655	5.7966	0.70729	0.40178	1.7102	1.2582	3.717	1.8743	1.8404	6.2112	4.7389	5.0707	-1.8362	5.5658	2.8093	0.66101	3.7251	6.0285	5.2276	0.00012472	0.95517	0.32469	-1.2963	1.6063	3.4453	-1.079	2.0916	2.5262
-15.854	-16.363	-16.242	-11.171	-21.025	-14.477	-11.665	-12.845	-19.118	-15.469	-14.847	-14.559	-19.37	-15.79	-11.03	-9.9252	-9.6032	-15.827	-11.96	-13.365	-7.8749	-16.171	-12.903	-13.918	-17.609	-13.697	-17.658	-16.112	-12.905	-11.311	-16.039	-15.242	-14.26	-14.188	-13.371	-15.131	-15.101	-15.191	-15.785	-13.441	-16.032	-14.731	-14.271	-12.937	-16.741	-9.412	-17.353	-10.526	-14.904	-8.7994
11.034	8.1172	14.653	6.194	13.877	9.3382	6.1382	8.7741	8.4718	7.0704	7.9928	7.0458	4.1182	8.5123	10.656	13.633	10.05	6.4982	8.3699	6.8256	10.431	8.8717	7.2594	5.1922	6.8076	7.9699	5.3876	8.851	7.9155	6.7552	7.0695	11.481	3.5292	8.155	3.2821	7.4384	11.605	9.3849	7.2014	12.971	8.4718	7.7589	12.312	10.247	8.9442	12.325	9.2893	9.6797	8.1168	7.4129
-5.6869	-8.0786	-6.0876	-10.624	-4.6627	-10.254	-11.918	-7.6999	-9.7839	-8.5483	-11.128	-9.5191	-8.0617	-9.509	-8.663	-11.945	-7.4906	-7.7768	-6.3393	-9.23	-6.8142	-7.6729	-10.7	-13.564	-7.8807	-11.041	-6.8937	-6.8388	-9.0899	-9.7749	-14.032	-11.028	-9.3116	-11.906	-8.0056	-3.8217	-10.852	-9.9211	-7.7225	-10.106	-8.1015	-8.3521	-7.0459	-8.9408	-6.2413	-10.193	-8.6066	-7.6275	-8.1874	-6.9331
-1.3428	-6.1444	-3.9466	-2.497	-5.3365	0.83998	-4.8339	-3.4806	-5.1827	-3.7122	-11.033	-4.1731	-6.4533	-4.4681	-3.3841	-5.6201	-1.0739	-1.2903	-5.0653	-5.8801	-2.7857	-1.812	-2.5822	-4.8363	-3.2422	-9.5351	-6.7626	-1.2784	-4.4582	-6.1957	0.95697	-6.0627	-2.363	-3.5253	0.0060081	-1.2504	-5.7503	-2.8936	-1.7979	1.8028	-6.8526	-5.1028	-3.0304	-4.3809	-2.929	-2.1268	-6.8425	-5.2506	-5.8837	-1.9306
-4.9374	-4.2122	-6.9454	1.3553	-6.3393	-7.1008	-0.78866	-2.7976	-5.6594	-1.9858	-6.5867	-0.10617	-3.7687	-0.24197	-1.0032	-2.3649	-7.6886	-3.8171	2.8474	2.5153	-0.29554	-1.583	-1.8389	-3.0097	0.9379	-5.7522	-6.8052	-2.3493	-6.3079	-1.3561	-2.0336	-2.2099	-7.9051	-1.0463	1.1709	-2.7995	1.553	-5.6301	-5.006	-4.8382	-3.1256	-3.8951	-8.2025	-2.9052	-0.81008	-5.1513	-4.7209	-2.3057	-2.716	-1.2161
-9.9099	-8.73	-4.5809	-13.014	-9.3164	-5.7387	-8.7364	-10.804	-10.459	-7.0684	-9.0423	-8.3218	-8.0464	-7.8485	-9.3153	-9.2938	-8.1901	-12.185	-14.429	-6.5159	-8.7762	-6.2941	-6.5772	-12.786	-8.7585	-10.278	-5.464	-5.6796	-5.8318	-11.201	-13.856	-6.7161	-11.332	-10.955	-9.3906	-9.9346	-8.1914	-8.7186	-9.8076	-6.779	-13.096	-7.0358	-8.4348	-6.884	-4.8157	-8.2169	-6.692	-8.1685	-10.434	-7.532
-7.9901	-11.653	-15.961	-12.556	-16.876	-13.317	-9.9124	-9.8652	-16.916	-10.986	-11.801	-10.141	-5.5629	-7.4431	-12.085	-17.974	-16.143	-12.804	-11.815	-14.389	-13.682	-11.634	-11.583	-13.419	-10.076	-11.77	-8.5841	-11.387	-10.316	-6.7822	-13.066	-13.171	-11.813	-11.832	-12.382	-8.3439	-13.032	-11.214	-12.111	-8.4913	-11.692	-9.8551	-15.886	-10.444	-11.239	-17.118	-13.492	-10.089	-12.222	-14.174
4.7784	4.1562	-0.31857	7.6449	0.60142	-4.3201	0.56147	0.24983	1.8652	2.1276	3.8665	-2.9971	0.12175	4.3662	-3.3076	-0.26509	2.4418	3.4838	1.7217	0.88672	0.14021	-1.107	-4.2385	-1.9993	4.6412	-2.0894	-1.0792	-2.5215	2.923	5.2758	-3.8387	1.3156	1.4204	4.6344	-1.8383	-0.37307	-5.3992	0.43211	-1.0618	6.5912	1.465	0.73036	3.9921	-0.8755	0.43479	-0.26732	2.3848	-4.6132	-1.2324	1.3978
11.084	8.4739	11.237	6.1042	8.08	7.6114	10.324	13.866	10.303	4.8463	5.8586	12.487	9.8833	11.052	8.0699	8.2295	10.857	12.924	7.3149	8.5577	2.88	10.186	11.739	8.0212	11.667	9.3465	10.07	12.362	6.5343	13.684	8.0268	8.4857	2.5258	7.642	12.016	8.9869	9.7396	9.6043	5.8124	9.4634	6.2731	8.7811	8.3875	7.9935	3.4155	8.1404	6.9048	9.1388	10.838	8.7578
0.15175	10.119	5.6268	5.0712	11.057	6.932	8.6432	4.9607	10.489	6.5396	7.2175	11.437	2.6583	4.3993	6.6706	7.4381	8.333	5.5395	9.4855	9.6072	8.2424	3.6525	5.5548	6.8443	5.421	10.5	5.4885	6.7016	6.5798	10.892	10.986	5.3007	7.3029	5.27	5.8789	12.05	9.1923	6.3609	11.039	5.3366	9.1851	6.4818	4.7807	8.3277	5.3059	9.2248	8.2422	6.6307	5.3414	4.7804
-8.5574	-11.789	-11.074	-8.8326	-10.64	-9.1525	-11.561	-7.6435	-18.311	-7.645	-11.008	-11.179	-7.0017	-5.4621	-6.4975	-10.308	-9.2172	-10.056	-10.316	-10.782	-8.1803	-12.685	-12.902	-11.066	-4.1677	-8.7835	-9.8143	-9.8838	-7.7389	-10.986	-11.68	-11.021	-10.469	-8.3462	-9.6195	-8.047	-9.0874	-4.9266	-10.58	-9.9874	-8.0745	-6.6549	-9.7077	-13.281	-4.4224	-4.6454	-11.631	-7.6548	-9.7562	-10.2
-4.8914	-8.0335	-4.0762	0.22209	-5.0873	-2.1487	-3.9566	-3.7742	-10.023	-9.721	-4.5136	-2.7272	-3.7039	-0.19841	-6.2135	-5.494	-3.9447	-5.6375	-2.8465	-6.6545	-0.99078	-8.7469	-1.9267	-3.3766	-2.7	-5.525	-5.6326	-3.9039	-3.5479	-5.985	-5.7364	-2.3285	-5.6445	-2.8819	-5.2798	-0.83567	-6.2011	-6.7665	-0.93389	-5.6448	-4.0173	-5.9618	-2.9699	-2.4651	-1.7637	-1.0614	-2.3081	-4.7668	-5.1571	-4.1119
-9.5612	-11.932	-10.304	-7.3663	-12.952	-11.224	-10.633	-11.128	-13.408	-9.6054	-9.2595	-4.2305	-14.518	-11.35	-5.8303	-12.396	-5.4821	-10.481	-11.77	-8.7224	-12.937	-10.908	-10.62	-10.862	-10.506	-9.267	-5.589	-10.657	-9.0575	-10.689	-11.807	-12.936	-8.9173	-10.108	-9.9365	-11.749	-11.924	-8.6363	-11.157	-7.4383	-8.0009	-6.1623	-10.654	-14.089	-9.8038	-13.133	-8.1267	-11.132	-11.481	-9.8461
-3.8764	-10.733	-11.364	-10.676	-8.4042	-13.493	-13.94	-10.988	-13.747	-11.009	-5.378	-8.4381	-10.011	-9.5601	-10.624	-11.052	-12.2	-10.711	-11.223	-8.9151	-12.268	-7.4279	-12.379	-8.1192	-9.181	-6.9064	-13.268	-14.224	-10.1	-11.274	-8.3371	-11.137	-9.5392	-8.8209	-13.758	-10.524	-7.0768	-11.058	-8.4897	-10.542	-14.945	-10.021	-9.3434	-9.2134	-12.533	-12.172	-13.294	-7.1078	-6.6957	-8.5207
-18.274	-19.559	-22.009	-17.286	-22.002	-18.623	-14.667	-26.846	-16.613	-20.178	-24.872	-20.597	-21.53	-22.315	-18.806	-20.23	-19.972	-15.696	-16.868	-22.431	-22.293	-21.073	-19.455	-14.544	-24.448	-19.289	-22.876	-16.283	-16.022	-20.354	-18.879	-25.482	-19.565	-19.354	-26.494	-23.067	-26.796	-18.256	-18.834	-21.113	-20.105	-23.229	-20.928	-16.997	-25.189	-19.726	-22.409	-20.033	-18.156	-24.861
-1.4507	-2.6624	-2.5106	2.3897	-6.2601	-4.6957	2.5799	-0.99566	-1.7064	-0.99332	-2.9526	-0.3197	-4.0855	2.9185	-0.0015651	-2.6926	-2.8938	5.2166	1.8471	-1.7148	-1.6304	0.43501	0.44411	-1.6359	-0.64994	-4.3892	-0.29568	0.14763	-2.7418	-1.0804	-1.5393	1.8465	-3.9189	-3.277	-0.2653	-3.819	-0.31796	-4.1574	-0.97987	-4.6473	-0.49023	-4.5764	1.4926	-0.67117	-3.3881	-0.80593	-5.5399	4.1831	-1.0329	-3.8119
-1.7858	-2.531	-6.2753	-3.2613	-2.441	-2.289	-4.4055	1.5136	1.6685	-4.5092	-4.5617	-1.4808	-3.9768	-3.6493	-2.8964	-5.1037	-5.5343	-5.5651	-1.3435	-1.8203	-6.582	-0.40003	-2.248	-4.6662	-2.6089	4.609	-2.4136	-2.9531	-6.5411	-3.2063	-7.2679	-1.3237	-2.3523	3.3777	-1.8482	-3.0879	-3.991	-2.6819	-7.8367	-0.91448	2.0337	-3.9711	-4.5143	-4.2876	1.6541	1.1475	0.076062	-5.8859	-6.9989	-1.3353
2.9077	4.0485	-2.1315	3.1106	0.81931	1.6473	1.8593	1.6289	-1.2124	-1.437	-2.2122	-0.67335	4.1281	2.9427	-2.896	3.1358	0.25825	-4.5384	5.8628	-2.1604	1.3835	1.2152	-2.8424	-0.017622	1.2845	2.9837	3.0235	0.52071	2.4055	-2.1671	-0.48553	-1.3145	1.7744	1.4946	-1.8619	2.3846	3.7309	0.067288	-1.9318	2.2073	2.7175	2.2708	-0.98586	1.3799	2.6299	-1.076	4.7404	-0.16923	-4.7495	0.99083
-3.8232	-7.0676	-5.7772	-1.5295	-3.7921	-4.3658	-9.4647	-2.8687	-7.4007	-5.576	-5.6824	-6.1761	-6.7033	-1.0301	-5.7033	-1.9409	2.6091	-2.6811	-0.36005	-4.9099	0.075035	-1.2492	-3.0328	0.73892	-6.144	-5.0193	-1.5674	-3.8878	-7.411	-2.9424	3.0227	-3.9875	-2.4662	-4.8651	-7.0702	-6.082	-1.2463	-5.0855	-3.9135	0.50514	-6.2562	-7.5125	-2.603	-7.1046	-3.7552	-0.74335	-2.4649	-6.8143	-3.9874	-1.1166
-5.0421	-5.8808	-4.9879	-3.2216	-10.503	-5.2349	-11.284	-11.092	-10.812	-6.8461	-11.685	-11.483	-9.9793	-7.2106	-11.609	-10.091	-6.1096	-10.336	-10.354	-10.691	-8.3307	-11.906	-7.8503	-7.7928	-6.2752	-8.4566	-8.9337	-11.603	-7.5675	-8.8261	-13.72	-13.124	-9.7127	-9.7216	-15.004	-5.9531	-7.4917	-9.1157	-5.6843	-5.221	-11.73	-12.016	-11.78	-7.3668	-9.3494	-7.1047	-5.8818	-9.0444	-11.168	-7.6147
-5.7223	-3.3735	-3.2316	-1.7456	-0.44925	-3.9325	-2.5215	-6.5941	-7.8339	-5.9149	-5.2456	-2.888	-5.2793	0.18204	-3.7122	-0.45256	-7.8184	-1.9572	-1.2976	0.66183	-0.95699	-2.903	-9.5272	-2.7469	0.82456	-4.7097	-2.7356	-2.6668	-5.9062	-4.1293	-2.5564	-3.8957	-3.6089	-3.785	-3.0732	-8.9892	-2.1062	-2.2306	-4.6749	-3.5598	-0.68564	-2.3163	-6.7963	-3.7635	-3.7908	-5.1935	-2.9855	-5.0581	-1.8131	-3.4301
-8.2789	-9.5535	-17.302	-12.16	-11.437	-13.245	-13.777	-8.1843	-14.572	-12.096	-9.5932	-10.572	-13.938	-12.193	-15.461	-10.859	-13.121	-13.111	-13.623	-7.6757	-11.307	-14.972	-15.68	-9.8484	-12.025	-11.844	-14.938	-17.454	-14.661	-10.15	-12.662	-14.106	-10.493	-9.5351	-11.498	-7.5203	-13.052	-14.723	-16.668	-17.586	-12.68	-12.88	-10.356	-9.1549	-11.185	-9.0062	-12.9	-10.32	-12.087	-10.42
4.9892	11.761	8.0569	5.5154	13.109	0.90079	7.6167	3.1089	12.445	6.9988	7.2328	3.1153	11.026	11.794	5.8166	4.4099	11.836	8.9156	8.6392	3.5575	7.9983	7.6852	9.7464	7.5964	8.5488	7.3192	8.0768	7.0474	10.446	8.168	9.4162	9.7265	10.621	7.4619	10.24	4.8438	8.7001	9.8274	8.3148	5.6607	6.3145	6.2132	7.5375	9.2056	5.5862	9.1377	7.9522	11.388	7.1159	10.318
-15.668	-13.108	-6.8666	-11.706	-8.0928	-10.651	-10.468	-7.1035	-10.843	-9.1542	-13.547	-13.499	-10.483	-5.3238	-13.627	-8.3453	-7.4926	-12.929	-8.2445	-10.605	-10.733	-7.1122	-12.947	-13.541	-7.948	-8.9908	-9.5305	-12.44	-12.711	-10.705	-8.3619	-15.784	-11.541	-6.9294	-14.936	-11.52	-11.553	-10.013	-7.0399	-9.7735	-10.366	-13.304	-10.679	-12.226	-14.866	-9.0191	-10.568	-8.9156	-12.256	-7.2531
-12.754	-15.068	-11.656	-14.885	-13.286	-16.738	-12.932	-11.34	-9.8064	-9.2123	-11.589	-12.105	-15.585	-19.861	-12.114	-11.882	-15.21	-14.328	-16.934	-16.966	-17.337	-13.859	-16.471	-13.436	-14.686	-13.111	-10.282	-9.4689	-11.096	-9.6414	-14.955	-12.678	-8.1001	-13.106	-12.722	-15.566	-18.744	-11.919	-14.123	-17.242	-13.872	-16.995	-12.224	-13.569	-14.016	-15.307	-11.048	-14.723	-13.754	-12.457
5.9787	10.256	8.1117	8.9937	9.1108	6.3155	7.0657	10.947	7.5303	7.3798	10.596	8.1545	10.038	9.4516	9.7291	8.1934	7.6219	10.344	7.4499	8.7806	10.033	8.7607	10.187	9.7556	8.9973	11.147	9.2782	9.5461	9.4635	10.012	11.208	7.9071	10.121	11.702	10.661	12.056	8.7202	8.7806	7.0473	6.9504	7.3927	17.101	6.0277	10.172	10.757	5.9216	9.0936	11.854	11.484	8.4715
-8.5317	-8.1546	-3.1777	-1.4842	-4.1982	-5.4663	-5.537	-7.0319	-1.5204	-6.2928	-1.6074	-0.40447	-9.37	-3.4524	-2.4205	-1.4669	-5.8369	-5.8357	-5.9299	-3.7734	-2.251	-4.2138	-5.3034	-3.0376	-3.4061	-3.83	-0.85693	-2.2542	-8.7323	-4.5405	-2.3374	-8.9525	-8.2674	-4.2829	-2.3334	-6.8659	-4.6335	-2.1237	-2.5016	-6.0721	-6.5734	-4.2782	-5.9122	-7.4663	-6.276	-5.612	-2.4983	-7.235	-4.917	-1.3135
-6.7515	4.8035	-3.7364	-3.9926	-5.3578	-3.3846	-2.435	-3.4275	-0.91558	-2.3296	-3.5121	-4.5368	-2.5343	-2.4374	-2.057	3.1627	-4.0866	-1.4517	0.58042	-3.2746	-5.141	-8.8473	-3.3442	-1.4423	-2.2773	1.1853	0.5494	-0.88031	-0.78177	-0.3251	-1.2864	-0.6555	-2.4794	-0.052729	-0.64785	-5.01	-8.0319	-3.1064	-4.0824	-5.6139	-1.3478	1.3264	-1.709	-1.4955	-0.38499	-0.94112	-4.5581	-1.1117	-2.1757	-3.7535
-12.681	-10.639	-12.115	-6.9542	-10.14	-10.043	-9.0129	-14.77	-7.8933	-6.259	-8.0055	-12.587	-10.917	-8.6453	-11.533	-7.8412	-11.325	-6.5014	-9.4515	-10.777	-10.828	-8.2576	-10.275	-11.449	-8.9454	-11.571	-6.7109	-11.945	-11.631	-6.6327	-10.998	-8.8293	-12.976	-10.512	-8.4656	-11.387	-12.525	-9.7625	-8.0531	-13.432	-14.122	-10.945	-10.428	-7.3499	-4.9409	-7.9546	-11.484	-9.56	-6.446	-13.826
3.3098	1.5901	3.039	5.7846	1.8833	4.2145	3.5992	5.2187	2.9562	5.0114	2.5767	4.3998	4.5675	6.6561	6.8659	5.5729	6.7476	4.8058	3.3579	-0.72375	3.5863	3.4904	3.4978	7.2398	3.7142	3.6695	3.7584	1.629	3.5574	1.6758	3.472	2.0054	8.8861	5.3202	4.2272	4.5774	3.2739	5.2526	7.2762	1.9736	7.1084	4.3857	6.0717	5.2092	4.3414	3.0486	2.2154	4.2957	3.9919	1.5065
-10.286	-9.1723	-10.06	-10.753	-7.7167	-14.692	-7.7308	-13.303	-16.886	-11.991	-9.3431	-12.536	-10.078	-12.776	-12.076	-8.9447	-12.282	-14.226	-11.69	-10.908	-9.3053	-11.595	-10.728	-8.9013	-12.798	-13.597	-15.802	-10.072	-12.588	-12.805	-7.081	-10.282	-10.423	-7.0412	-11.456	-12.88	-11.821	-9.1098	-10.276	-14.169	-15.62	-10.967	-13.039	-14.21	-7.6622	-9.8004	-16.054	-15.593	-10.724	-8.9835
4.0858	-0.79392	-3.2436	-4.9513	-3.8467	-2.2249	0.72062	1.3629	-0.35968	-4.2112	-1.644	-4.922	-0.84614	-3.707	-3.3924	-10.77	-5.6315	-3.9975	-0.13169	-4.9964	-0.71238	-6.7206	-1.1372	-4.2047	-3.5558	-5.2333	-4.8753	-3.4605	-7.191	-0.30155	-4.0486	-4.6928	-7.6699	-2.9921	-1.1631	-8.3326	-0.074555	-3.5484	-1.9072	-3.5219	-4.9237	-4.2986	-2.9091	0.26913	-5.151	0.19135	-13.558	-6.6166	-1.6529	-1.295
-0.59603	-3.664	-1.4094	-3.2043	-3.0258	-0.89375	-0.17016	0.67619	-0.54868	0.58976	-2.8329	2.1946	-2.7482	0.066739	3.5984	0.43445	1.5278	0.88112	-0.66548	0.65056	0.95523	-0.45913	-3.7208	-1.9013	1.2659	-0.56113	-3.4526	-1.0319	0.80141	-0.50165	-1.0938	0.3336	-1.7792	-3.164	-1.4296	-0.76407	0.80566	-3.0464	-2.4548	2.4687	1.0837	7.1638	-0.9018	-0.57903	0.51565	-0.93728	-2.7807	-1.6539	-1.5363	-2.7861
-2.6289	-4.5242	-1.7723	-2.1946	-1.9112	-1.9253	4.5178	-4.2731	4.8271	-0.072149	0.84408	-6.5219	1.4826	-0.46377	3.2837	1.5735	-2.0877	-1.3779	1.1369	-0.4441	-1.4702	0.94164	-1.7995	-1.543	-7.4606	-6.1018	-2.8961	-1.7769	2.8693	1.5386	-4.8086	-2.9638	2.584	3.7164	0.058281	-0.86841	4.9409	1.809	-2.4537	-0.068377	-2.7745	0.31015	-5.2102	2.1266	-0.18457	3.3223	-2.1305	-3.5168	-1.4089	-2.4159
-3.6602	-4.9197	-2.1105	-3.217	3.0636	-4.7716	-6.2469	-5.8747	-0.98867	-0.78908	-1.3868	-3.5579	-4.8698	-7.2928	-1.2974	-2.3658	-1.3581	-3.5347	-2.5546	-2.9417	1.0468	-1.5264	1.02	-3.5307	-1.2832	0.8078	-2.2634	-4.477	1.8912	-2.7901	-3.4548	0.68487	0.85819	-0.84869	-2.7951	0.49587	-3.092	0.56181	-2.7845	-4.5016	2.0421	-2.9734	-3.5037	-6.9483	0.12342	-1.0569	-2.8439	-1.3909	-1.4243	-3.5698
9.3243	10.205	8.2721	7.5763	7.373	12.258	8.3285	2.9823	4.7214	10.396	9.8452	1.4837	10.328	11.22	5.1022	9.8141	5.5181	7.6618	5.8955	11.205	10.279	5.8275	7.402	6.9489	5.4389	5.3931	6.0525	7.1233	7.7931	7.5275	6.5081	10.481	8.0579	4.4945	4.6263	9.5372	5.2335	8.7515	2.8722	5.9932	8.934	9.4091	9.4694	8.5082	1.7309	6.8276	7.2995	9.5498	9.6569	10.632
-4.6464	-4.5705	-11.36	-5.9593	-5.8372	-6.0351	-8.0083	-4.7547	-9.0589	-5.318	-3.5837	-2.5209	-12.089	-6.7728	-10.652	-10.706	-8.1247	-6.5221	-7.3187	-11.241	-5.7197	-7.8766	-3.0964	-0.9386	-7.1497	-6.4746	-6.2905	-4.8545	-7.002	-7.0358	-6.643	-6.8992	-4.058	-4.4784	-3.4099	-6.4036	-6.8067	-4.6497	-4.3951	-2.6116	-8.2249	-6.4139	-7.9605	-6.6346	-9.0359	-4.6751	-6.0888	-5.3482	-7.6918	-7.2797
-3.6642	-1.8013	0.61718	-0.80053	-3.8781	-3.6565	-4.9359	-6.9536	-2.3043	-4.8345	-1.0662	-0.11776	-7.6272	0.19828	-0.52125	-3.6768	0.36032	-1.3857	-2.8863	-1.7374	-2.4639	-0.84168	-4.4057	-6.6542	0.5293	-5.0582	-2.7521	0.54933	2.5595	-2.173	-1.0466	-2.6803	-0.2501	-0.70544	-6.8636	1.1701	-1.5518	-0.49416	-2.4515	-3.996	0.45347	-5.2396	-3.9527	-5.5968	-2.5545	-4.4675	-1.8064	0.54151	-3.3718	-6.0256
12.287	9.4127	6.9499	14.251	8.6495	9.6661	6.4105	14.202	10.094	10.797	7.3432	6.5752	13.959	8.8043	5.8926	11.854	14.938	3.1108	12.779	4.3309	8.3589	9.3994	12.678	3.8814	8.6288	9.6254	12.577	5.2307	11.576	10.107	4.94	10.349	10.737	9.5031	9.6844	11.002	12.277	6.6954	7.3475	9.3165	8.7816	8.3062	6.9557	4.2385	14.979	7.5634	8.723	10.971	12.279	9.1571
-3.1592	-0.55023	-2.436	0.41406	1.7372	-4.3179	-2.868	-3.3261	-0.61649	-0.86626	-3.1955	2.4748	-3.3551	1.8038	-1.4042	-2.0853	-5.2615	-0.31716	-0.25767	-4.349	-0.15855	-2.8428	-3.5566	-0.27339	-4.6836	-5.1764	-4.0705	-0.99748	-1.478	-2.7227	-2.1021	-4.3737	-2.4678	-6.4858	-0.49136	-3.0179	-2.5332	-0.71655	-0.74039	-0.6085	2.5118	-3.0746	1.1545	-0.86659	-0.29213	-1.957	-1.2214	-3.9199	6.9696	-3.7305
-26.403	-23.882	-23.332	-19.387	-21.754	-20.716	-27.003	-21.026	-26.725	-19.01	-25.252	-24.859	-26.945	-18.993	-20.802	-20.322	-21.342	-19.346	-24.723	-22.178	-24.444	-20.828	-20.723	-24.028	-22.656	-23.539	-25.051	-19.585	-20.594	-25.861	-19.992	-22.884	-26.395	-17.073	-21.512	-24.387	-24.075	-22.954	-20.118	-21.645	-26.563	-26.239	-20.482	-19.027	-20.978	-22.21	-20.732	-24.518	-20.843	-20.559
-11.219	-7.536	-9.6874	-10.931	-9.2872	-11.057	-15.632	-12.351	-13.155	-11.657	-7.5839	-16.818	-8.5927	-10.37	-9.4922	-15.075	-12.065	-13.682	-11.207	-12.487	-12.524	-10.616	-13.641	-9.3946	-11.282	-12.422	-13.889	-10.054	-12.53	-10.576	-11.707	-13.654	-10.975	-11.18	-10.416	-5.9713	-16.191	-16.33	-15.193	-12.308	-6.767	-14.188	-10.903	-10.103	-11.163	-12.167	-12.964	-13.125	-12.924	-11.653
-12.547	-8.3749	-6.3944	-8.4637	-6.8877	-9.74	-6.497	-5.3104	-5.4735	-6.5227	-2.0896	-7.4597	-8.3732	-14.418	-10.189	-6.7547	0.11579	-7.3206	-4.5435	-7.254	-5.2921	-5.732	-2.374	-5.1721	-8.8569	-5.7849	-5.7348	-6.3509	-4.6209	-7.734	-6.9101	-6.2266	-6.7311	-13.865	-7.0355	-9.0231	-6.4321	-4.7564	-8.4864	-8.2082	-4.5333	-6.5183	-8.7184	-7.2023	-11.216	-6.9692	-3.926	-5.8191	-6.9464	-9.1772
8.3866	11.895	9.1578	16.816	14.616	10.568	11.362	9.1523	10.597	9.6728	13.826	9.6523	7.6519	9.7921	10.124	9.57	7.8396	11.535	12.539	7.1102	7.3046	12.778	14.07	10.702	9.4514	5.888	3.5816	17.259	7.7507	8.411	8.9663	9.8556	15.807	3.2189	8.8741	10.834	9.7101	11.881	5.0497	14.502	14.429	13.593	12.826	13.53	8.552	11.227	8.075	8.5806	10.322	12.77
-6.1219	1.2676	-1.4055	-3.8606	-2.2204	-4.9011	-3.9352	-3.7486	-5.0833	-6.29	-5.8904	-6.4996	-4.7052	-5.6008	-4.2739	-9.7996	-1.463	-9.2242	-3.0009	-2.6628	-6.8633	-6.0014	-5.8261	1.2625	-3.4888	-2.2704	-1.434	0.088338	-10.121	-2.0248	-6.0282	0.51963	-1.1012	-2.0668	-3.6635	-4.739	-5.2788	-4.5994	-0.48886	-4.8846	-7.3796	-3.3046	2.6076	0.25445	-2.4992	-2.7375	-8.0937	-5.494	-3.1316	-3.2122
-13.043	-15.68	-14.392	-16.329	-16.895	-11.025	-13.373	-17.28	-12.648	-18.304	-12.758	-11.569	-9.4165	-13.747	-12.024	-18.715	-14.413	-15.629	-19.884	-17.751	-15.944	-15.542	-14.65	-15.155	-15.113	-10.233	-15.516	-18.229	-8.2355	-12.52	-15.064	-10.694	-15.516	-12.828	-14	-10.776	-8.948	-10.932	-14.659	-12.353	-13.92	-13.686	-13.694	-17.043	-13.151	-13.369	-11.713	-14.136	-18.144	-17.069
-3.9109	-3.9274	-5.661	-2.8854	-6.0288	-5.7181	-6.1917	-4.2954	-5.3732	-2.1406	-7.2129	-6.6173	-0.72463	-6.3066	-7.3222	-4.3251	-6.8784	-5.8161	2.2267	-1.9484	-6.2294	-5.0133	-4.9894	-0.55554	0.67613	-3.3133	0.6836	-5.3928	-7.9213	-5.2272	-4.8996	-4.384	-4.4077	-3.1995	-7.4603	-1.1728	0.55528	-4.7527	-5.5568	-5.0786	-5.9948	-5.8716	-6.6946	-6.9418	-9.4404	-3.72	-5.8194	-6.3778	-4.4084	-1.2158
-0.56777	0.70275	-1.4071	-1.232	-2.3022	1.0197	-2.2944	-3.658	-2.1621	-4.1581	-4.4188	0.91534	1.7388	1.57	1.2313	3.5008	0.79343	-4.1595	0.70236	-2.2583	-2.4235	-1.6428	-0.82377	-1.7992	0.2097	-1.6178	5.0161	-3.0949	-0.89912	-4.6846	0.53243	-0.81194	3.3961	-2.8844	-1.2149	1.1245	0.18471	-1.4361	3.0778	1.4984	1.6328	1.8478	4.4568	-0.62449	-0.32363	2.6846	-4.7191	0.67	1.565	-2.3412
-5.7346	-2.9695	-4.1119	-3.3138	-9.7136	-3.0747	-7.8337	-6.1045	-5.4829	-0.86174	-1.7214	-8.991	-4.1127	-4.2571	-4.1742	-5.3097	-5.8503	-2.1315	-4.5104	-3.1837	-8.9738	-3.1133	-5.4146	-6.0266	-2.9031	-5.8844	-1.4998	-5.6985	-8.4447	-3.1996	-5.4764	-7.3616	-6.4538	-5.6116	-1.0017	-1.6783	-6.6344	-4.7953	-1.9238	1.3871	-6.3745	-2.2233	-3.8085	1.5956	-1.2598	-4.1458	-4.5167	-3.7444	-3.219	-3.3775
-13.892	-19.31	-15.037	-14.601	-13.691	-11.207	-13.425	-13.845	-11.476	-11.414	-11.269	-12.861	-13.084	-13.333	-17.545	-8.2093	-14.05	-16.184	-11.374	-11.9	-10.841	-11.611	-19.745	-9.4128	-15.555	-12.436	-12.264	-14.058	-15.617	-17.51	-10.897	-11.99	-13.707	-12.345	-13.304	-13.078	-17.726	-11.178	-15.844	-18.042	-16.256	-8.9172	-14.508	-9.0034	-13.159	-13.984	-10.945	-15.083	-14.523	-11.65
-2.4603	0.52714	0.014783	-6.5391	-1.0846	-1.8607	-0.20988	-5.9428	-1.018	-1.3614	-1.5476	0.92263	-1.6562	-4.2311	0.26638	3.4649	2.1212	-3.7354	4.6492	-1.1467	-4.8931	-1.9102	-0.19875	0.48119	-2.181	1.2004	2.6508	0.35707	-1.0043	-4.6128	-3.1399	-0.1046	2.551	-2.897	3.3711	-0.73964	-4.2943	-4.4326	-1.406	-1.398	-1.9668	2.5795	-4.3024	-0.4448	-3.6462	-1.6373	-2.9068	0.109	1.6168	-0.45997
-1.4323	-1.6958	-2.6712	-1.631	-0.17906	1.6245	-0.38944	-1.2139	-4.1728	0.37269	-1.9685	-4.4904	-6.3977	-3.5211	0.42542	4.861	1.3826	1.5033	1.5424	-6.3775	-3.8426	-0.78496	-1.6636	-1.3029	1.3041	1.9438	-0.66136	0.76901	0.28637	3.2186	-2.0488	0.78331	-1.9613	2.8147	0.96453	0.71062	-1.9	5.6939	1.3591	3.2231	-0.99063	-4.531	-1.3499	3.9885	3.3229	0.51342	1.0367	-2.2732	1.5031	-3.8782
0.087576	1.8321	4.5073	5.332	0.92218	-0.16169	-2.1607	5.097	1.3913	0.40879	2.9798	3.2146	2.352	4.7259	1.3711	0.72883	-0.67406	3.8256	1.1776	1.8526	-0.86874	3.0228	-0.13944	2.1892	2.8247	2.7424	2.8985	-1.8454	3.0441	1.9629	6.2596	2.956	1.9785	5.5217	1.2225	5.8009	4.2885	2.9532	-2.6527	-1.4187	2.8685	2.831	-2.2769	2.7072	1.9252	1.0517	3.1345	-0.27874	1.6147	-0.78658
2.3001	0.51338	1.3639	-0.67518	1.0584	-1.8899	-2.2653	-0.20397	-3.9866	-0.5405	1.6894	-1.3695	-0.79488	1.7348	-0.77341	4.234	4.0994	1.3182	-0.61877	2.5627	2.4481	1.4055	0.63672	1.9895	0.060317	-0.68992	-3.9285	-2.973	-1.5917	-2.3411	-0.83493	-1.6149	2.8774	2.2044	-2.8984	-1.7423	-0.57043	-0.90286	-4.7897	-1.9825	-2.4617	1.4958	-0.16088	-0.47035	-1.9914	-2.1755	1.1068	1.649	-1.3224	-3.7646
-13.044	-15.578	-14.641	-8.3055	-12.811	-17.658	-17.357	-14.651	-12.688	-11.206	-11.832	-13.523	-14.382	-14.014	-14.604	-16.755	-12.796	-12.023	-12.403	-13.025	-11.942	-16.017	-11.836	-10.188	-10.862	-12.873	-14.307	-12.876	-13.693	-12.131	-13.538	-13.119	-13.772	-14.461	-13.094	-11.273	-13.067	-13.176	-12.367	-11.845	-10.885	-15.107	-14.114	-13.275	-17.414	-10.657	-14.03	-9.2697	-15.123	-12.19
-1.4339	-2.3513	3.868	2.0018	4.7574	1.6705	1.9899	-0.54754	1.5146	3.4271	1.9204	1.6235	5.3079	-0.76781	-0.077572	0.084535	-3.2827	1.1725	6.5836	3.3768	2.3351	-3.6013	-0.34025	1.602	3.131	1.5746	-2.7535	1.2202	1.3705	0.30826	3.5082	-0.72841	4.1775	3.6529	-1.4805	1.1689	1.379	-3.0892	-1.1698	-2.5968	2.4788	-1.2609	2.9189	-0.43435	2.5243	-1.3342	-1.434	2.7428	1.5859	3.541
-3.9952	5.1811	-1.0344	6.0452	-0.06583	1.9505	-0.017372	0.71274	2.1731	-0.1035	-0.80544	-2.1477	2.1438	-1.9048	-2.9957	-1.1119	0.60671	-0.69016	-1.828	-3.4385	-2.3115	-1.0762	0.49047	-3.0284	-0.21758	2.4551	-2.0874	-3.9883	1.0762	-4.3348	1.0835	-1.5864	1.6198	-2.2486	4.1403	2.4113	-2.9063	-3.18	3.2984	3.8515	-0.76632	-0.35412	1.443	-3.9843	3.1487	-0.33201	2.1627	4.0519	0.53444	0.15433
4.4985	7.3167	4.3899	3.15	8.349	9.0955	5.2197	-0.3502	5.6637	9.8309	4.3297	5.93	6.0624	8.7714	8.4901	5.2661	5.8708	6.9319	5.4622	8.017	5.0981	4.9798	4.1686	6.0301	1.714	2.6995	5.3149	8.2755	5.6655	9.3909	2.6417	6.5554	4.0732	4.6139	1.2054	-1.1865	7.4846	10.753	9.1672	10.938	3.5308	7.696	8.8394	6.5179	7.437	2.1201	4.5514	4.3993	7.2332	10.701
-1.473	2.7269	-3.6749	-7.513	-4.9177	-4.3028	1.7257	-1.8341	-4.3394	-1.8082	-2.4165	-4.9167	-3.4158	-2.2414	0.0028308	-6.915	-2.9255	-5.0575	-2.2326	-4.3961	-1.15	-1.264	0.4178	-4.4611	-0.25958	2.6752	-2.5564	-2.2831	-3.4787	-3.5247	-4.0233	-0.77752	-3.8924	-3.9824	-3.1633	-3.4338	-3.6052	-0.67532	-1.2709	-0.76978	-2.4821	-1.1691	-2.8475	-2.5922	-2.0628	2.3954	-3.5086	-3.4013	-0.54687	-1.8251
-3.5491	2.2487	-4.4867	-3.8568	3.7373	-2.7753	-1.2918	-1.9926	-6.5484	0.027249	-2.6363	5.2585	-4.2781	1.7951	-1.1302	0.78991	-0.56387	-2.3796	-2.8565	-0.78746	0.51944	-2.1196	0.48454	-1.2584	-4.3459	-2.7023	-0.23555	-3.2649	-1.5202	-0.26375	-1.2717	1	-0.46869	-0.92443	-3.3768	-3.5908	-4.3586	-3.0532	-4.3173	-6.6383	-5.4875	1.6903	-3.2295	-0.42127	-1.6293	0.49753	-0.33884	1.103	-4.5941	-2.2145
-2.1525	1.2644	1.716	1.3345	2.2902	-2.056	4.143	0.42079	-0.66253	-3.4969	0.4671	-4.9852	2.0125	2.0325	-0.76844	-3.7431	0.25097	-1.5175	0.040276	1.8582	-1.7212	-0.64193	1.987	-3.8557	2.6652	-2.3888	-2.8996	1.3133	-0.91013	0.96467	-1.2398	-1.0132	-0.75586	-1.6736	-4.3993	-4.6981	-2.3481	2.0305	-3.0956	-1.2246	0.78825	-1.2601	3.5186	2.2228	0.63997	-0.69677	-4.6181	-0.62517	3.0683	3.1686
-9.1769	-6.9566	-2.7946	-4.57	-4.6217	-6.6602	-4.0994	-2.6298	-3.2951	-3.5488	-5.5684	-3.0905	-6.7341	-7.3351	-4.1561	-5.3255	-2.1394	-6.0709	-7.7587	-4.9095	-5.6075	-3.0993	-2.8444	-1.8006	-8.464	-3.2358	-3.6547	-4.5528	-2.2704	-4.6307	-6.6387	-6.7804	-1.31	-7.7281	-6.7503	-1.2991	-2.5084	-1.9942	-5.1329	-2.0328	-2.8628	-7.5547	-6.338	-7.2721	-4.7947	-1.9678	-4.7306	-5.7845	-6.6685	-12.646
-10.938	-14.542	-8.7735	-4.3591	-14.22	-13.196	-13.777	-12.055	-10.38	-11.199	-7.2552	-8.6159	-11.027	-13.389	-10.037	-11.162	-12.171	-14.896	-12.471	-10.912	-12.008	-11.988	-12.371	-12.84	-10.818	-13.095	-7.9995	-14.517	-10.313	-14.319	-7.9057	-5.1012	-12.831	-9.3543	-16.13	-9.6302	-6.2478	-12.287	-13.932	-15.197	-13.473	-12.247	-10.661	-14.18	-5.7635	-12.264	-7.412	-9.4045	-11.447	-9.3553
-3.8561	-4.6091	-6.8098	-6.1353	-6.2536	-5.8682	-6.749	-2.4196	-4.1672	-4.5484	-4.91	-4.1155	-5.9743	-4.042	-2.3671	-6.2563	-1.1315	-10.038	-3.798	-8.9028	-8.003	-6.8742	-7.3581	-3.4776	-4.4687	-7.3726	-3.316	-7.1418	-8.1108	-4.9551	-4.2999	-8.4654	-6.4875	-7.9544	-3.9933	-1.7778	-3.0178	-2.64	-3.7746	-7.3449	-3.4047	-4.7888	-3.9682	-4.6157	-9.0697	-2.5629	-3.5475	-9.5152	-4.6695	-5.7932
-1.813	-1.0692	0.19407	1.1524	0.12577	-2.1757	2.6626	1.9224	1.2788	-3.9097	-0.33861	0.35809	-1.1003	0.15489	0.070135	-3.9517	-0.53729	1.039	0.22685	1.1385	-2.017	1.0125	-0.94693	-2.3037	-0.17842	-2.1854	-1.3014	-2.021	-2.3366	-2.5719	5.048	4.3417	1.8674	-4.4837	-2.7192	-1.709	-1.4979	2.6369	1.816	1.3675	0.6495	0.71141	-0.16454	1.7526	3.7136	0.91274	-2.1202	2.3823	2.088	0.74868
-13.698	-14.924	-13.663	-12.062	-12.905	-14.693	-10.784	-8.477	-12.604	-10.828	-10.17	-8.8596	-8.782	-13.401	-9.5353	-11.522	-13.073	-9.7092	-11.36	-11.884	-12.379	-13.349	-12.594	-14.479	-15.451	-10.082	-14.729	-13.563	-5.5274	-6.561	-17.371	-9.4287	-15.085	-7.4485	-8.0475	-10.894	-11.678	-8.0966	-13.257	-11.561	-11.239	-8.3037	-10.046	-9.6383	-13.498	-9.9869	-13.011	-14.7	-7.2027	-13.635
-6.568	-7.5845	-0.66898	-3.246	-8.6032	-1.615	-3.1804	-6.3217	-3.9966	-5.624	-2.9661	-2.4817	-2.7513	-2.9246	-5.8288	-4.4915	-2.6548	-1.6178	-5.0804	-9.1571	-3.987	-6.2612	-8.2138	-5.9519	-5.3781	-2.1731	-3.483	-2.7984	-7.2343	-7.1544	-2.6832	-6.7345	-0.14151	-6.6276	-5.4817	-3.6612	-9.4485	-3.1833	-6.5558	-3.4809	-9.1228	-6.9969	-5.6588	-7.6891	-5.2955	-4.4929	-3.7642	-6.6691	-6.8349	-13.46
-4.9908	-8.3414	-6.7575	-2.4721	-8.5224	-7.3376	-7.9343	-8.1495	-7.0903	-6.5711	-6.9237	-5.8634	-7.6824	-4.2177	-7.0842	-7.1725	-0.30973	-5.7237	-1.3243	-5.3667	-1.5347	-6.5984	-10.619	-7.2772	-3.6807	-3.3324	-8.997	-2.2162	-6.268	-5.6	-5.2852	-7.1505	-4.2595	-7.4105	-7.6382	-9.0076	-4.3934	-4.8987	-4.8393	-2.8155	-7.1908	-5.6634	-9.5722	-8.6479	-4.6998	-3.3379	-5.5298	-9.0905	-3.8367	-6.7735
0.71892	-0.45422	1.2588	3.8476	0.54576	2.7969	4.2328	2.9225	4.5487	-1.5792	4.6678	7.7526	2.4607	2.4229	0.18717	-1.2869	4.8184	3.5631	6.5984	2.866	0.082758	-0.32598	5.2558	0.3221	1.3719	2.8233	-0.36806	2.1039	3.7839	0.91336	0.6022	4.0491	-0.045048	1.842	3.3271	-0.4687	1.5872	4.562	2.2299	4.1014	2.549	1.1005	1.3229	-1.1333	0.96452	4.4485	1.7068	-3.1686	4.0937	2.573
-11.059	-8.303	-14.877	-10.304	-10.852	-14.639	-4.4973	-5.9556	-9.17	-10.083	-11.045	-13.863	-11.228	-11.436	-13.52	-9.6427	-9.1085	-12.996	-8.4551	-6.7971	-11.75	-9.7744	-11.214	-7.797	-12.029	-9.4281	-14.314	-12.928	-13.712	-13.17	-10.139	-12.094	-15.539	-12.646	-5.7804	-13.264	-13.382	-13.259	-8.8576	-9.2553	-11.112	-8.8817	-8.6553	-14.417	-10.215	-6.5932	-7.5793	-9.3985	-12.646	-8.19
0.71787	-2.6084	-1.0421	-2.412	-1.7527	-0.16098	1.6723	4.658	-4.6392	2.9039	-1.3732	2.6953	-3.8827	4.1581	2.8564	-1.8676	0.018553	1.5818	4.833	-0.6217	1.7873	-1.3361	4.1847	1.307	-1.7396	-1.6651	2.779	-2.8849	1.977	1.1631	3.9782	4.5988	-0.36756	-1.1492	-1.7443	-3.1144	-4.016	0.46182	-2.916	-1.021	0.60069	1.587	-1.8037	-1.9054	0.097383	-0.66692	-0.84522	2.9104	1.7651	-3.1979
0.4376	0.63462	3.7389	0.76558	3.5542	0.31802	7.0791	3.0295	1.6301	1.0296	1.3312	5.4512	-3.2309	2.6392	1.6188	-4.4647	0.57878	1.01	-0.75616	4.6237	2.3099	-2.0808	-2.4508	2.9661	6.7803	1.37	1.3627	0.91018	3.0884	-2.1399	1.3014	3.5568	4.1009	-0.84374	2.8315	0.73959	3.444	0.97818	1.6047	1.4471	-0.43019	-0.048578	2.0069	-1.2823	-1.0637	-2.1853	3.2344	0.17163	2.7148	1.8705
-5.3418	-10.396	-5.046	-8.2368	-9.8667	-3.1985	-2.1654	-5.7777	-5.9209	-4.7134	-10.572	-2.783	-7.005	-10.32	-7.3338	-9.2409	-7.7415	-4.5805	-11.747	-4.0255	-10.55	-11.646	-7.8505	-9.2618	-7.0226	-7.9617	-8.0716	-7.6892	-2.7142	-4.2894	-6.6119	-10.379	-4.3945	-5.5255	-10.719	-9.4713	-8.4518	-8.8431	-4.9716	-8.1866	-8.5311	-9.9102	-8.255	-8.9772	-11.439	-5.3684	-6.0496	-8.3317	-10.025	-9.3484
-14.117	-13.303	-15.666	-17.101	-10.091	-15.403	-9.1781	-14.218	-10.384	-9.7554	-13.498	-13.648	-9.5949	-12.501	-14.221	-13.699	-17.228	-5.6818	-13.732	-14.394	-18.595	-9.9824	-14.584	-14.174	-12.677	-10.567	-15.016	-12.272	-13.406	-17.757	-13.625	-13.94	-12.267	-16.59	-11.68	-14.373	-11.993	-12.272	-17.791	-17.51	-14.467	-12.142	-13.505	-14.405	-12.434	-13.606	-16.896	-12.302	-12.354	-15
5.2089	5.6816	4.0779	2.713	7.341	3.5353	-4.0665	-0.18704	1.2914	3.7785	1.7716	3.6978	8.2086	-1.0629	0.84311	-0.41338	-0.84801	0.55042	2.0468	4.6712	5.7541	1.189	0.63861	-1.2749	4.4379	2.9441	-1.4686	1.8817	0.82527	2.0653	1.3986	-0.33513	-1.0082	4.8415	2.2117	3.3736	1.082	5.7218	3.4991	0.87457	-2.8575	5.1445	0.76878	1.2883	0.10229	3.6563	-0.54777	-1.3375	3.0603	2.3969
-2.2053	-1.5539	-4.5544	-1.061	-4.1299	-2.7328	-7.2643	-6.1452	-4.296	-6.3399	-2.9293	-2.186	-8.9802	0.80937	-7.3198	-5.6229	-4.9613	-1.8882	-2.9308	-3.736	0.082439	0.75289	-0.24719	-6.8592	0.23969	0.015994	-5.3656	-0.879	-3.9132	-3.6474	0.30006	-2.1235	-4.4797	-7.8802	-4.1452	1.2215	-1.8875	-3.2166	-5.0349	-6.2615	-6.5807	-5.5361	-3.9985	-4.0885	-4.0015	-1.2297	-4.6989	-4.0485	-1.3656	-4.1293
-2.4453	-2.7799	-1.984	-5.1909	-5.8667	1.2058	-10.849	-6.6043	-7.5058	-6.1216	-4.2545	-5.5047	-4.5368	-2.3251	-4.2505	-3.7533	-6.8793	-11.672	-5.0587	-5.0877	-4.3105	-4.576	-4.7067	-7.2106	-7.3376	-3.1264	-7.5964	-2.017	-5.6523	-10.668	-1.0414	-5.3868	-9.291	-2.3014	-4.4197	-6.739	-7.2726	-5.6735	-10.39	-1.2548	-4.2528	-4.046	-7.1413	-2.5872	-4.5341	-4.1134	-5.3337	-8.9404	-2.5219	-5.0272
-6.1359	-4.8705	-6.0901	-6.9593	-2.7782	-7.4027	-2.0931	-5.4301	-6.8874	-4.9601	-5.6375	-9.4301	-4.1311	-4.4378	-8.4482	-1.3832	-5.0846	-4.1032	-5.1776	-8.4458	-7.9186	-4.93	-6.9598	-1.5681	-8.2844	-2.2238	-6.8928	-7.6712	-4.5436	-7.4399	-7.3562	-5.6847	-4.4267	-6.3201	-10.248	-9.5074	-4.9572	-8.0946	-10.585	-3.9326	-8.7313	-7.6412	-4.1449	-6.1235	-5.5697	-0.72604	-1.4079	-3.7904	-3.8667	-9.4921
0.60959	0.64617	2.1789	-0.75762	-0.30098	-0.89375	-1.4869	0.82502	3.0099	2.7623	1.5546	0.10589	-2.1588	2.8773	5.0308	-3.022	7.6404	-3.5341	5.1283	3.4881	5.1018	0.88756	2.351	2.2195	2.3151	-0.32585	-0.40698	2.2698	3.6318	3.7815	0.87902	4.6148	-0.52684	2.4346	5.4729	2.9893	-2.1415	2.6113	2.6508	-0.29726	2.7718	-1.5474	-0.20158	3.211	-2.8742	-1.9922	5.2146	1.9176	0.56302	4.2212
-0.90869	-1.9016	-4.9437	-0.74516	-2.9414	-2.1333	-5.5055	0.73502	-2.5482	-1.6311	-2.4286	-2.0811	-3.4119	-7.6786	3.1467	-6.5374	-0.19538	-2.3672	-0.9835	1.8187	-1.7293	-2.4687	-2.6471	-4.5831	-1.0172	-2.7315	-1.2004	-1.3649	-2.0092	-1.4951	-5.3921	-3.1071	-2.3295	-3.0635	-3.4313	-3.2725	-3.7248	-1.4878	-2.6754	-4.7645	-1.0814	-0.66751	-5.715	-1.1923	-5.3566	-3.0081	-3.9968	-1.4825	0.62562	-2.6571
4.3256	2.9071	4.4076	2.3179	-1.8775	-1.6742	0.65302	-4.6437	-1.5309	-0.4873	-1.2792	-1.0844	2.7024	-3.2187	0.92246	-0.57135	-2.3927	0.53064	2.286	0.50522	1.2567	1.2072	0.11182	0.52885	4.7709	3.2178	-1.5085	-1.0008	0.25871	1.6964	4.4228	-0.2656	0.54225	1.0439	1.0405	5.6233	1.114	3.0604	0.74589	-0.48689	2.4106	-1.2401	3.2302	-2.3017	3.9924	-0.28284	0.12916	0.75184	1.7793	0.97081
-16.262	-13.958	-12.626	-14.413	-13.032	-18.379	-7.3057	-15.335	-11.949	-14.513	-14.227	-14.395	-13.766	-15.842	-11.173	-14.002	-12.179	-15.343	-19.788	-15.542	-12.253	-17.551	-15.012	-10.74	-12.708	-18.121	-16.899	-17.399	-11.458	-13.634	-18.435	-15.609	-14.639	-14.872	-22.828	-16.447	-18.74	-18.843	-19.311	-15.464	-16.328	-16.359	-15.695	-13.46	-11.617	-10.991	-13.77	-17.556	-14.843	-20.499
-7.073	-3.3952	-11.464	-11.008	-11.863	-12.346	-10.743	-9.6332	-6.6155	-12.3	-8.6669	-8.3133	-10.498	-11.003	-10.541	-7.444	-11.21	-9.4996	-10.157	-10.422	-6.9013	-14.794	-14.74	-9.914	-9.1261	-10.296	-12.289	-8.6118	-9.2341	-10.913	-9.9361	-11.961	-14.354	-13.046	-12.538	-13.289	-10.088	-9.5433	-12.444	-10.394	-7.7127	-11.041	-10.879	-11.709	-7.9178	-10.338	-11.688	-14.209	-5.8177	-12.638
-3.7681	-1.5982	2.8514	-0.20388	0.57607	1.1622	-4.455	-0.16298	0.091951	-5.7057	-0.75534	1.5046	0.05069	-0.26553	-0.87713	1.3608	-3.132	1.589	1.93	1.4388	1.9643	-1.9619	-0.30362	2.167	6.003	-1.0587	0.32401	-0.50587	5.0008	1.0907	-3.5178	1.3682	3.6736	-2.5956	-4.8964	-1.4875	3.4716	0.62292	-6.4075	2.8924	-1.4727	-2.0825	-2.4811	2.4884	3.3188	3.7364	0.16866	0.21209	-0.24679	6.1133
-8.1035	-4.9329	-8.8806	-8.9953	-7.1616	-9.3218	-9.6911	-5.4778	0.72164	-6.6937	-1.9994	-8.2998	-7.015	-7.1608	-4.7671	-6.9572	-8.1274	-5.1363	-8.4773	-6.1655	-5.8094	-7.516	-4.2706	-10.46	-7.2341	-9.871	-9.0913	-5.7882	-6.7654	-7.5735	-7.0376	-9.4577	-11.367	-10.452	-8.2853	-8.5693	-6.3564	-8.7308	-6.0894	-7.8237	-6.9346	-6.8112	-4.5502	-7.1368	-2.5179	-6.9832	-8.3165	-2.7014	-9.0948	-2.3219
3.3333	-2.488	-5.298	-0.98701	2.261	-0.70832	-3.4782	-0.16174	-2.5132	0.4936	2.7998	2.2298	1.4645	-0.15318	3.6175	2.2761	-2.205	-3.0806	-5.39	-2.2148	-0.23234	-4.4485	2.4182	3.5751	3.1927	0.51588	-0.39872	6.1677	-0.46643	1.916	-0.3844	-3.3347	-3.329	-2.6769	-0.018992	-5.5127	-0.37151	-2.9118	2.025	-4.9461	-0.59174	-0.90299	1.237	-1.2383	-0.52858	2.5623	-1.9712	-5.1669	-3.0317	-2.8693
-1.2263	0.023679	1.3974	1.8674	-1.6181	0.088249	3.0697	1.2068	-2.3281	-0.66755	1.6108	0.25091	-2.554	4.121	-0.8262	-2.0174	1.8454	-2.8342	2.8543	-0.18021	1.3323	-1.4157	-4.1176	-0.18515	0.87211	-2.2266	0.0032791	3.1383	1.8647	1.2679	-0.73773	1.0009	-2.1392	3.0274	-0.37132	-0.82072	-0.80772	-0.48488	-5.4638	3.4075	2.4407	-6.2951	-3.9865	1.9828	1.9564	0.034251	-1.271	-5.6762	4.9035	0.13697
-7.9828	-12.441	-10.295	-8.2097	-12.912	-10.404	-13.591	-13.298	-10.237	-8.6793	-7.491	-11.739	-5.6031	-8.001	-6.2773	-6.3699	-11.89	-9.4652	-10.44	-7.9071	-13.703	-12.172	-7.4961	-10.289	-10.303	-8.7269	-12.636	-7.6789	-6.3277	-6.3019	-6.4444	-8.6303	-13.655	-9.872	-6.2625	-15.145	-10.395	-8.6757	-7.4045	-13.623	-9.723	-12.211	-9.1871	-11.326	-11.019	-14.038	-14.698	-12.813	-11.122	-12.424
-0.79207	4.2074	-0.015184	0.49538	-0.12803	-5.1002	-2.8391	-1.6241	-1.6465	3.5407	-1.4059	-2.0082	0.18524	-0.87792	1.1402	-4.1164	-3.9801	-0.062344	2.4949	3.1665	0.27471	-0.32154	-0.72639	1.21	1.8947	1.0386	-2.1563	-0.095481	2.2297	1.2509	-2.6217	3.8461	-0.91116	3.792	-2.2243	-0.4423	-1.1598	-1.4254	0.21327	-0.036492	0.76806	1.2891	-3.69	-5.0535	-3.2225	-0.50397	-2.032	0.44134	1.2207	0.51542
-11.939	-10.749	-3.6669	-6.9979	-7.4688	-11.691	-3.2035	-4.0985	-4.1213	-12.356	-2.7705	-5.1495	-8.4241	-7.3047	-7.7975	-8.4484	-10.864	-7.0034	-7.7741	-7.0898	-7.402	-4.6579	-11.137	-3.558	-6.6695	-8.3801	-10.112	-9.266	-10.087	-7.2358	-10.867	-3.0013	-5.5868	-9.7182	-7.7351	-8.414	-7.3397	-10.423	-8.4112	-4.5493	-7.9919	-9.0657	-15.995	-6.1041	-5.6863	-3.2842	-12.597	-5.4646	-5.9886	-5.1641
-8.6452	-8.9353	-8.5719	-9.5007	-10.259	-10.338	-11.857	-8.7072	-15.94	-6.4177	-11.872	-13.315	-14.304	-8.8463	-10.223	-13.516	-10.025	-7.1999	-5.8694	-9.4703	-6.9471	-7.3754	-10.733	-11.236	-8.0496	-10.021	-8.9392	-6.625	-12.13	-8.5811	-8.0935	-9.034	-6.4173	-8.6136	-16.55	-13.806	-10.166	-7.4746	-6.8856	-6.5543	-9.3431	-5.0985	-6.9192	-11.95	-13.778	-15.091	-9.3991	-7.9961	-8.6527	-8.3196
-16.512	-15.242	-14.74	-13.717	-9.9399	-15.273	-14.676	-11.144	-12.523	-13.157	-14.928	-16.34	-11.918	-14.746	-11.479	-11.364	-16.134	-12.418	-12.931	-9.8096	-10.108	-15.682	-16.061	-15.258	-16.125	-14.206	-14.93	-15.49	-15.039	-12.018	-9.7495	-12.887	-18.213	-12.716	-11.571	-14.316	-12.034	-14.781	-11.777	-12.39	-6.9924	-14.982	-12.185	-14.289	-10.17	-13.301	-15.012	-13.696	-11.297	-11.51
-1.5466	-3.0889	0.62483	2.4797	-2.7902	-0.53794	-5.585	-0.90555	-0.78709	-6.4474	2.0395	-3.3589	0.090124	2.0439	1.1222	-1.1395	-0.37192	-0.0289	-2.5576	-4.5211	0.59095	-1.7743	-0.2589	-2.9036	1.1985	-1.4792	-0.65754	-1.546	0.23575	-5.3884	-4.4589	-1.0572	-1.0106	-4.973	1.3385	-5.4908	0.47918	0.33695	-1.4778	3.38	-2.0857	-0.815	1.591	2.4975	-4.0315	-4.0784	0.28884	-0.15003	-2.0624	1.6809
-3.1519	-2.9226	-1.3877	-5.4276	-0.37591	-3.2139	0.19521	-5.3358	-7.0836	-3.5927	-5.4081	1.1726	-4.0034	-1.5704	-2.4307	-1.8392	-1.6259	-0.68863	-1.3734	-3.7366	0.78545	-5.325	-3.0108	-6.2221	-0.58222	-0.45629	-1.1827	-0.46546	-7.0063	-4.3481	-1.5685	0.60231	1.2383	-4.9877	0.04213	-5.7027	-9.0768	-6.0447	-2.2707	0.18676	-2.9955	-1.0896	-2.7207	-2.8974	-4.327	-4.7907	-1.9853	-1.3715	0.065749	-2.6156
-5.7505	-14.083	-13.97	-10.613	-7.051	-8.2522	-10.653	-7.2175	-8.7099	-13.154	-8.6293	-9.134	-7.1481	-8.4269	-7.5413	-11.307	-9.3348	-8.5248	-5.4204	-10.929	-12.115	-12.163	-9.7721	-8.8499	-8.9154	-7.3654	-8.6153	-11.826	-8.408	-11.569	-11.362	-5.591	-10.725	-10.805	-12.41	-7.9021	-11.038	-13.882	-8.9328	-11.355	-10.53	-6.3972	-10.998	-10.759	-9.5389	-10.706	-13.033	-8.696	-7.6257	-8.9402
-15.385	-11.016	-12.817	-9.4222	-11.261	-12.297	-11.238	-15.405	-13.559	-9.4701	-12.536	-11.718	-13.458	-9.179	-15.712	-14.555	-8.0207	-10.053	-9.0092	-11.688	-14.179	-14.338	-7.4455	-10.879	-14.345	-14.434	-11.297	-10.275	-17.686	-10.24	-11.466	-7.3298	-10.229	-4.5768	-8.4313	-12.35	-10.243	-15.308	-12.75	-4.9661	-15.205	-10.554	-14.102	-14.997	-7.6351	-15.405	-12.423	-12.548	-7.2843	-10.895
9.1374	1.2273	1.1528	5.308	6.5921	6.4685	4.1351	6.6651	3.4196	1.8874	5.6971	4.3993	5.4729	4.7924	2.5933	2.4803	3.835	1.7788	2.9254	4.2422	5.8685	-0.015582	9.9892	0.89763	4.9123	3.3861	-0.40756	5.1278	8.0067	5.325	5.2414	-2.9275	0.0075432	8.5486	1.5612	2.3339	2.1166	4.148	8.0815	5.1057	7.6822	4.4839	4.1812	5.257	6.644	5.3373	3.4528	8.0966	9.7611	1.7463
4.0051	-0.48629	-0.60344	-2.0594	-0.78209	0.97382	3.9037	-0.44842	-1.7069	2.1683	-0.2447	0.61513	4.9556	1.4121	-2.0093	1.3694	-0.069085	3.3592	3.1416	1.8724	0.54509	-1.2578	2.7219	0.017931	0.86607	1.445	2.8672	-0.90535	2.0403	1.1445	2.8811	-2.7472	1.0383	2.5834	1.3479	0.8991	-2.7311	2.8404	4.1764	-2.2518	-1.647	-1.3876	-1.1214	-1.3538	-0.28777	-3.6212	-0.44279	-2.6913	2.8535	-0.39291
-9.6899	-8.2522	-8.5209	-4.3498	-6.6602	-5.2919	-6.1668	-3.103	-4.1427	-2.6852	-3.9965	-6.411	-4.8499	-1.1663	-5.2924	-3.7423	-8.5474	-8.3368	-6.7708	-5.6707	-1.0671	-9.6583	-3.5365	-4.4704	-10.035	-3.6803	-10.427	-5.5328	-5.5654	-9.2602	-1.9349	-4.3208	-5.2383	-7.2526	-6.4874	-3.858	-4.433	-7.1817	-4.4236	-5.4005	-8.6527	-9.9756	-10.2	-4.8876	-7.2571	-4.5647	-0.47175	-5.1234	-9.849	-2.6675
2.8484	2.3073	-0.35746	-0.34852	1.031	-2.5323	1.0662	0.66348	-1.7815	-1.8288	2.7012	3.0055	1.7293	-4.0099	4.0661	-3.8597	0.75295	-0.083155	0.069065	0.63819	-1.7896	1.0774	1.6998	2.576	-0.69032	0.23687	-4.0435	-3.7687	-2.0317	0.12142	1.7984	-0.59518	-0.52251	0.11926	-0.17113	0.41714	1.5955	-1.9935	2.4736	-0.50617	0.0011589	-2.5156	1.1014	-3.0545	-0.27569	-0.32062	2.9391	0.82411	5.0083	2.77
0.060759	-2.0023	-4.8751	-1.666	-1.4342	-0.96624	-0.66064	-1.2303	-1.1972	3.9504	2.4758	-0.0019926	2.3274	-0.5357	0.088684	1.9617	3.294	-1.9064	-0.42008	1.3671	-2.1395	-2.0415	-1.5118	1.3237	1.0321	2.9034	-2.2508	0.24655	2.0497	-0.50287	0.077171	2.6024	0.97202	3.2696	-0.88565	0.61764	-0.78811	-1.7004	2.5195	0.88686	2.0803	0.90214	-0.53218	1.4473	4.0081	0.77127	-2.4573	1.8748	-1.4638	3.6962
-4.0852	-5.3461	-7.8192	-1.5154	-2.0224	-5.1145	-6.4294	-6.5355	-3.9307	-1.6345	-8.6743	-5.1615	-2.6866	-9.1295	-6.2039	-1.6438	-2.6567	-9.1715	-4.2341	-0.19106	-4.6823	-7.3127	-4.9577	-4.2047	-8.1744	-2.5657	0.69102	-0.16402	-4.8041	-5.9222	-2.5605	-3.9721	-1.473	-0.27007	-0.085582	-7.1721	-4.3576	-5.067	-3.3301	-1.5861	-9.948	0.92056	-5.085	-5.1207	-4.6803	-6.3583	-1.4564	-1.5694	-3.1694	-3.7136
1.4964	4.215	3.4341	0.93373	0.40093	1.7788	1.3354	4.0768	2.4728	4.2919	0.51592	1.8952	1.0601	2.9215	-1.6039	4.4015	2.0711	1.4912	2.1443	1.5434	4.9584	-4.2408	1.6446	-5.5208	-3.0847	2.4008	-1.8761	2.4725	-1.0845	2.6428	0.97394	2.5648	-2.3908	-1.5341	-0.80127	3.8519	-1.8799	1.4407	-2.8703	-3.8425	2.8238	3.4862	1.6005	-0.017448	3.2099	0.66128	-0.20715	0.35309	-5.6579	3.4267
1.7207	2.6251	-3.2909	1.156	4.2922	1.6394	-0.36797	-1.0503	1.6664	0.84662	-2.612	0.54491	-3.531	1.3628	-0.028201	0.81177	-2.4979	1.2897	0.49843	-5.8541	-1.7267	-8.0452	-1.0054	0.61392	1.8065	0.96846	-0.15315	-2.3754	-1.9231	2.2702	3.4921	-2.0201	-0.10917	-4.28	1.0537	-4.4365	-2.6575	2.7254	-1.8795	-0.17331	-2.3488	-2.2512	-2.5904	-1.7281	-1.6918	1.4533	-4.5908	-2.3041	1.9535	0.11066
-8.5374	-11.474	-10.246	-8.7131	-9.3026	-11.818	-8.0854	-10.186	-10.713	-9.0441	-11.603	-7.4027	-7.5124	-3.4526	-8.3582	-7.3608	-7.4395	-6.0791	-11.354	-8.0496	-11.497	-7.9795	-5.431	-9.8906	-13.525	-4.988	-4.9985	-10.78	-10.07	-8.2683	-10.78	-11.821	-10.695	-8.037	-14.354	-11.193	-5.7883	-8.4651	-9.6723	-8.6579	-8.4949	-11.588	-4.0756	-9.859	-10.132	-7.3446	-9.5782	-5.7895	-10.71	-7.1272
0.96552	-1.5115	0.37544	-0.67131	-0.68533	3.051	2.1444	3.9527	1.1892	-0.15541	4.0568	1.6583	4.4515	-3.126	-0.52692	-2.1841	-2.0121	1.6433	1.9848	0.83866	-4.0438	-0.11978	0.071714	-2.4256	-0.92323	2.5122	-5.1202	-1.744	0.43854	-0.57754	3.7038	0.89912	-0.9394	-2.3409	-2.3474	2.5557	2.1746	-2.9122	-1.5614	-3.0041	0.25207	0.73102	2.4337	-2.9979	-1.4238	1.6036	-3.3903	-2.1959	-0.48785	1.4466
1.2829	-2.6593	0.79039	-3.143	2.4159	1.2158	-2.7795	-4.62	1.2814	-6.6116	-1.5991	-2.0286	-4.1813	-2.5678	-3.8636	-4.0851	-2.9637	-2.4311	2.3576	2.1136	-3.1012	-3.5692	-0.71205	3.0133	0.60324	-4.0473	-1.3555	-7.7121	-2.9531	0.5124	5.6562	-3.7635	1.2308	-4.3278	-0.3682	-4.2073	-0.25963	-1.8576	1.5775	3.0317	-1.5559	-2.1955	-0.95939	-5.4781	-5.1024	-3.1722	3.1574	-3.6938	-1.8435	0.75425
-3.3829	0.10159	-4.8077	1.2252	-2.3981	-0.45287	4.5007	4.9293	-0.95694	-4.7229	-5.8427	2.3551	-0.63263	0.048138	-3.7245	1.96	2.0265	-3.4221	-4.5607	3.7815	-1.9793	-2.021	-3.1914	1.1176	2.1798	0.74459	-2.0116	-3.0682	-1.3591	-2.1899	-1.0901	0.301	-3.3571	-3.5092	-0.76764	-0.56454	4.3161	1.7276	-1.6144	-1.4697	-2.0627	-2.6643	-3.1445	-0.48095	-4.2741	-5.2756	-1.2109	-2.2577	-0.54249	-2.8087
-15.375	-12.569	-15.352	-7.4484	-14.117	-14.255	-9.5434	-16.809	-11.679	-14.37	-9.7731	-12.422	-12.174	-9.5217	-9.5907	-10.048	-14.013	-12.043	-13.77	-11.652	-8.693	-8.2425	-10.276	-10.546	-7.6056	-15.585	-15.735	-5.3148	-5.5167	-11.096	-10.992	-10.716	-7.4099	-14.014	-13.638	-8.8081	-11.4	-12.644	-13.013	-13.808	-11.493	-14.081	-14.612	-11.908	-14.739	-13.674	-15.392	-9.5472	-14.171	-13.133
4.9483	0.16987	4.5233	4.6836	3.6593	-0.73936	6.9879	1.4307	0.073785	5.3429	4.2342	-0.41016	0.88719	4.0082	-0.66456	1.7903	1.5863	3.3592	4.1684	1.4096	-3.1315	-3.7631	1.9082	0.90375	0.33828	-0.92924	2.1864	-0.15367	4.3595	4.7367	2.6935	4.0258	-0.17248	1.8462	-0.69299	4.6404	1.1071	0.73702	2.8912	4.0602	1.9173	6.3758	-0.010663	0.72744	1.5442	1.0215	1.5537	0.41655	-2.1136	1.6864
-5.4466	-1.5771	-4.4368	1.988	-0.24352	-0.92203	-2.6409	-7.6024	-5.6462	-3.0924	1.2159	-4.6664	-6.3194	-3.6429	-0.40742	-8.0219	-5.0286	-5.8797	1.005	-4.5982	-6.4557	-7.0865	-8.1689	-6.0955	-1.9805	-4.5326	2.1282	-2.5913	-4.937	-4.3978	-3.3772	-3.8894	-3.5732	-7.7814	-1.9693	-7.0495	-7.5487	-1.8409	1.6199	-2.1115	-3.5547	-5.8788	-1.1297	-0.27707	-1.7803	-2.0371	0.37158	-4.6108	-6.3899	-0.29701
2.1447	2.0365	-1.4604	3.1858	-1.5987	-1.3576	2.098	-3.9143	-1.9801	-1.6475	0.24698	-4.2413	0.11029	2.0468	0.60532	-5.7133	0.22897	-2.6108	0.040049	-0.94963	0.27649	-0.7577	-2.0787	0.36902	-2.8844	-2.6148	-2.0024	2.3853	1.1852	-6.0559	3.1756	1.4807	-0.75942	-0.62994	-1.3407	-3.6311	-2.5554	-5.712	-1.8301	2.7124	1.4136	-0.3864	-4.9437	2.9823	-2.8669	-1.0337	-1.2367	-3.0714	-1.233	-0.74539
0.99323	2.6761	0.43988	-1.5694	0.50137	-0.10586	-1.0856	-0.92489	6.5907	-5.9041	-1.8761	-1.2424	2.8422	-3.6401	0.40301	-2.4627	0.45791	-2.0141	-1.8132	-2.4288	-4.9641	1.219	0.9094	1.2727	-1.5737	-0.3795	-0.11048	3.9298	-1.5562	-0.27448	-2.8898	3.27	1.337	0.0090858	-0.60044	2.3194	-3.0807	-2.7595	0.24082	0.80242	2.2472	-0.48464	-1.7987	-0.9092	-3.2059	4.3519	0.062714	1.9841	-6.9476	-2.1654
-11.959	-11.322	-8.784	-12.506	-13.216	-14.045	-11.156	-10.28	-6.4529	-16.17	-7.9752	-14.79	-17.786	-11.485	-12.111	-8.1329	-10.158	-13.592	-13.342	-13.272	-14.075	-13.342	-12.888	-15.868	-13.518	-13.322	-11.847	-10.251	-18.436	-14.205	-14.283	-11.389	-12.538	-9.2742	-7.7227	-7.3768	-11.164	-11.98	-15.372	-11.716	-13.283	-7.8346	-10.924	-14.249	-16.277	-11.659	-16.926	-13.105	-16.052	-15.471
-3.556	-0.94471	-2.0221	-4.5917	-6.2532	-3.6478	-1.9452	-8.0041	-4.9817	-2.7927	-1.3988	-1.5049	-4.7928	-1.715	-6.3392	-1.7561	-6.6234	-5.1204	-6.6905	-3.7879	-4.4651	-2.51	-0.5298	-2.1857	0.70703	-1.4055	-7.308	-6.1572	-0.81267	-3.4582	0.96375	-4.0907	-0.075272	-0.94813	-2.378	-1.8262	-4.6724	-5.8344	-0.95079	-1.5278	-2.9207	-1.0183	-7.3858	-3.1116	-4.9297	-1.2511	-3.4658	-7.3479	-4.4693	-4.0624
7.2029	8.3122	12.267	11.002	9.8539	8.9108	10.789	8.2291	9.8283	11.648	6.4799	8.1077	10.468	11.25	7.0468	11.66	9.2917	5.0706	6.9008	6.4298	11.863	8.2581	10.801	8.1871	6.026	9.6068	10.16	11.496	14.978	4.6788	8.7213	4.0009	8.3206	11.992	7.8651	7.7901	8.6969	8.6657	5.1675	8.6137	13.197	9.6162	11.051	6.1932	3.7095	11.231	11.257	9.1888	8.844	16.125
-14.072	-14.42	-15.125	-13.085	-12.394	-11.965	-12.649	-14.74	-6.5164	-13.577	-14.349	-15.582	-8.0176	-14.058	-16.16	-12.047	-11.274	-11.522	-14.889	-16.472	-13.236	-12.304	-15.809	-8.4212	-10.743	-11.949	-11.769	-12.389	-10.693	-18.921	-11.818	-13.375	-8.3922	-11.536	-14.779	-10.271	-12.068	-9.0096	-16.032	-12.242	-14.311	-12.706	-12.92	-16.79	-11.642	-12.17	-16.118	-15.948	-9.3424	-12.831
2.5822	0.19971	1.2028	3.5547	-0.3965	-3.3596	1.5579	5.2608	1.0392	7.0928	6.5886	0.5392	1.9257	1.8091	1.8147	1.0895	6.6839	3.6679	0.27378	3.4969	3.5443	3.9621	2.4165	4.5734	-0.71984	1.8928	8.041	0.60325	-0.14708	1.7697	2.7791	4.7062	0.81224	1.1243	4.0724	4.2835	7.2564	5.5096	7.5597	-1.634	3.4758	0.47701	2.558	3.2405	7.432	4.1598	4.974	1.314	1.9782	0.15573
-1.1875	2.1626	4.3145	1.0918	2.6365	2.8381	1.5093	1.217	1.927	1.9226	0.32446	2.1248	0.14206	2.2497	0.14806	-2.1494	-0.0076298	0.36576	0.031356	3.5292	4.2825	1.0433	-4.0186	-0.50405	1.949	4.2585	0.66787	3.1183	0.072771	-0.48912	1.8546	-0.2095	1.6791	0.97278	1.34	4.2282	3.2604	-3.7307	2.8919	6.0828	2.7469	-0.40325	3.4939	3.9946	-0.35639	-0.018955	0.40365	-1.6785	-6.8577	1.3553
7.3778	9.8557	6.469	6.7557	7.6535	5.6611	8.3428	9.18	4.1866	10.944	3.7289	8.7706	7.1088	10.485	7.6033	10.498	10.121	11.892	12.66	8.6321	10.148	7.494	6.8004	10.046	6.2775	5.2954	8.6535	8.5784	4.1362	10.892	6.7993	11.052	8.8977	12.239	8.9922	6.2912	5.6033	5.8739	11.954	7.2939	8.886	7.0894	11.149	10.588	11.053	9.657	5.7727	4.0759	7.8733	9.758
-6.9575	-12.169	-15.117	-12.781	-11.286	-13.97	-10.926	-11.744	-8.8943	-12.009	-14.306	-11.423	-12.636	-14.892	-14.592	-12.821	-12.382	-9.1659	-8.5922	-12.528	-12.329	-10.574	-11.63	-12.166	-14.496	-10.006	-12.846	-14.4	-8.0246	-12.563	-14.083	-8.2785	-9.4089	-12.208	-8.1497	-13.506	-14.236	-7.6132	-11.92	-17.686	-10.447	-10.195	-10.206	-10.081	-8.9266	-13.574	-13.275	-9.8891	-14.2	-6.7214
-4.4035	-2.7645	0.7734	-0.82311	0.30144	0.57554	-0.087728	-2.8754	3.0665	-2.6737	0.68562	-0.023269	-3.2814	4.9894	-1.944	-3.4397	-2.7782	-0.19528	0.35403	0.63459	1.7371	0.99814	-6.0155	-1.454	-3.8898	-4.4019	-0.56664	-1.785	-1.2939	-2.1246	-2.4646	0.1515	1.8444	-0.27585	-1.6199	-5.0948	-2.0607	-1.3787	-5.6047	-2.1972	1.8186	1.417	2.3771	-2.6452	0.55853	-3.9823	-1.7903	0.98245	-4.008	-0.95286
8.6522	4.93	8.9216	11.048	8.7031	10.139	11.06	9.5474	7.6306	4.5748	10.563	7.6573	11.977	8.8768	9.4437	6.0973	17.805	6.5804	8.5696	4.5326	9.1867	7.7735	11.359	9.6903	9.0294	10.746	6.16	8.8648	8.0197	9.0261	10.818	5.0647	8.2185	9.1612	5.7361	7.9636	3.7281	16.333	12.606	11.911	12.369	9.3516	8.5486	10.868	13.088	7.1866	10.404	12.999	8.0353	11.732
-11.678	-13.481	-8.3417	-12.981	-7.9911	-18.587	-11.521	-16.255	-11.316	-13.295	-12.175	-10.444	-9.1185	-16.953	-18.205	-11.837	-11.554	-9.8682	-11.914	-10.607	-11.599	-8.9401	-10.195	-11.566	-12.159	-11.974	-10.934	-12.65	-11.677	-4.8712	-11.046	-12.339	-9.1282	-11.617	-19.033	-12.584	-6.7288	-14.421	-13.06	-9.06	-14.551	-11.191	-13.384	-19.03	-13.575	-12.153	-9.5945	-8.413	-11.835	-12.5
-6.2411	0.77826	-4.8811	-2.4661	0.99848	1.9383	-3.8628	-0.10573	0.33309	-0.3653	-1.252	-5.1876	-3.0347	0.35832	-0.6703	4.1738	-0.079698	-3.1226	-2.4493	-6.4954	-4.0903	0.76744	1.2802	-2.158	0.77853	0.88595	-0.46518	-0.58779	2.647	3.9432	-3.6459	-1.6409	2.6889	0.66448	-2.1753	-0.60078	-2.9926	0.57449	-2.0652	2.9528	0.052126	0.68006	-0.52354	-8.0675	-2.1649	-2.7192	-2.4557	-1.191	-0.49643	-0.80058
1.9848	-2.3482	-0.36037	-3.5054	-1.6561	-0.6282	-4.7428	-6.347	-6.034	-3.8306	-3.3509	-1.9002	-1.7645	-0.13707	-5.6575	-3.9203	1.1597	-2.0698	-0.27816	-4.6961	-1.3917	-1.1311	-1.6922	-2.9692	-2.7055	-0.14114	1.4986	5.4413	-3.8586	-1.5871	1.1813	-3.4207	-1.8755	-5.8082	-4.5823	-1.5002	0.63955	-2.2591	-5.0011	-3.0838	-9.5392	-3.7577	1.7289	-6.9814	-2.0276	-0.88303	5.8847	-6.049	-8.0783	-1.0099
-1.0379	-2.8847	-6.802	0.24231	-7.0406	-3.2361	-5.2682	-7.1232	-6.1102	-2.3817	-2.5252	-3.3999	-1.3946	-3.649	-1.2661	-9.1933	-4.5024	-3.9885	1.5024	-0.31748	0.47992	-0.71174	-5.91	-3.1971	-6.3271	-4.9598	-5.359	-5.0508	-2.3023	-3.7519	-6.631	-4.3075	-5.904	-8.2921	-6.2128	-3.2771	-3.544	-4.0804	-5.3843	-4.3208	-3.5345	-2.4728	-1.8361	2.7062	-3.9149	-1.3164	-6.2069	-7.9709	-7	-5.5487
-1.2765	-2.2005	1.3577	1.0578	-0.83142	-1.5819	1.1014	-2.232	-3.704	0.74062	3.2244	2.1843	2.5252	0.14041	0.95699	1.2374	0.00043505	-2.4486	-3.8152	-4.1215	1.7335	1.2155	-1.5021	-2.0678	-3.9147	2.5457	3.1883	-1.3115	1.7718	-0.57011	-1.7416	-1.5594	-3.9548	-0.062507	2.0807	-0.59649	0.44865	4.0103	-2.766	-1.7399	1.3078	3.3792	-2.009	1.3217	-1.9076	-1.375	3.0985	-5.8687	-0.087247	3.056
-6.384	-4.9511	-18.101	-12.677	-12.446	-15.551	-16.244	-9.8564	-8.1369	-11.398	-13.454	-10.729	-10.501	-12.55	-14.675	-12.945	-11.281	-7.3668	-13.677	-11.281	-9.0308	-13.201	-11.977	-11.436	-10.906	-13.753	-13.312	-12.976	-8.5922	-10.297	-7.6677	-8.6479	-13.471	-11.177	-6.6556	-10.784	-9.9834	-13.724	-14.118	-8.9318	-12.961	-12.866	-10.321	-13.895	-9.7761	-10.439	-11.954	-8.6631	-13.19	-5.0787
-15.612	-11.739	-11.201	-17.473	-17.485	-11.927	-12.491	-16.221	-9.9509	-10.904	-14.749	-11.121	-18.784	-17.728	-13.87	-13.104	-13.664	-6.4894	-12.162	-12.863	-8.2084	-14.822	-14.754	-12.152	-13.225	-12.158	-15.421	-12.473	-13.477	-12.626	-8.4414	-12.368	-13.255	-12.628	-13.229	-13.005	-8.9663	-12.627	-16.614	-7.5303	-14.064	-14.278	-15.649	-17.935	-17.924	-13.644	-15.64	-15.297	-14.245	-14.023
-13.631	-15.011	-14.411	-13.575	-14.657	-13.248	-12.711	-14.68	-15.288	-11.671	-17.099	-11.106	-11.879	-14.33	-16.104	-11.131	-15.156	-12.014	-13.543	-13.299	-11.704	-12.69	-14.788	-12.76	-15.291	-14.642	-18.229	-14.214	-16.728	-9.4667	-9.3726	-12.343	-12.885	-14.72	-16.548	-13.518	-11.507	-12.649	-8.8281	-14.899	-15.868	-13.899	-13.915	-17.043	-10.698	-14.024	-11.993	-13.274	-14.739	-13.627
-12.991	-8.6801	-10.825	-7.1027	-8.6979	-7.1263	-11.914	-9.7192	-9.4323	-9.3699	-4.1775	-8.3743	-7.9394	-13.142	-14.282	-6.9523	-6.5862	-9.5768	-8.4406	-10.843	-7.1518	-9.8438	-6.8971	-10.781	-13.421	-8.2403	-10.025	-7.1438	-9.0075	-7.4279	-6.6258	-8.0836	-11.479	-13.224	-13.289	-5.8057	-7.1214	-4.9494	-11.401	-8.5032	-10.105	-14.015	-8.2496	-9.5846	-14.093	-15.253	-12.037	-5.6491	-5.5724	-7.9082
0.7506	-0.42258	-1.3313	1.7424	4.0201	0.65125	1.0553	-1.1962	3.1467	2.1746	-1.8576	-0.86234	-4.6064	-1.8616	-2.6186	-3.8265	-3.7337	-1.5334	-3.2113	-1.1038	-0.8306	3.0159	0.81525	-0.23335	-1.3105	-1.5235	-2.724	-0.58149	-1.3272	1.3648	-4.1759	1.3661	-3.0734	2.8829	2.8667	-0.44994	-1.3587	-2.3554	-1.4329	1.1112	1.2929	-1.234	0.6661	0.45884	0.12469	-2.1183	1.2449	-0.23002	0.1301	2.6626
-3.1149	-3.6198	-7.207	-3.1891	-3.1669	-5.1547	-0.83994	-2.7903	-4.6826	-0.27662	-4.1812	-0.72558	0.36264	-6.6969	-0.14604	0.54605	-6.4628	-3.4127	-0.42009	-2.4575	-2.2312	-3.5585	-8.2567	-1.2434	-0.036655	-3.9297	-5.1449	-6.3838	-4.5879	1.5018	-1.0204	-4.78	-2.6762	1.1616	-3.0306	-2.7633	-2.2103	-2.9838	-0.49567	-1.9433	-3.1327	-1.3074	-5.7338	-2.2749	-2.1605	-2.7782	-2.8974	-1.2525	-6.8702	0.22949
-5.0563	0.38867	-5.011	-5.5194	-8.6142	-5.3308	-0.18282	-2.1999	-9.6345	-1.3588	-4.6236	-4.1735	-6.9533	-4.324	-2.8397	-8.332	-5.4078	-9.494	-5.3104	-8.9872	-4.1473	-4.8257	-3.1368	-7.8061	-0.35038	-1.5878	-6.2711	-5.0584	-9.6206	-5.8718	-4.4999	-7.8621	-0.84439	-3.1346	-4.786	-5.9553	-6.0641	-5.8051	-2.3958	-7.7652	-6.2017	-7.1751	-9.9951	-7.1288	-7.862	-1.7647	-4.7353	-6.445	-5.4856	-1.1487
-17.344	-14.538	-13.071	-13.552	-5.2527	-10.91	-13.961	-9.0311	-9.0047	-8.1394	-19.159	-12.341	-13.961	-8.7744	-10.465	-9.0903	-10.399	-8.8759	-9.1413	-14.043	-8.5506	-13.801	-3.9417	-11.107	-6.8941	-17.934	-12.606	-9.8248	-9.3411	-10.873	-11.545	-7.6717	-14.566	-13.186	-10.44	-11.427	-11.154	-10.417	-11.036	-12.579	-9.8305	-9.5131	-13.879	-9.403	-11.819	-13.977	-16.277	-9.7603	-9.9003	-11.871
-6.4178	-11.673	-10.45	-8.6523	-11.332	-11.359	-11.426	-6.6553	-16.362	-10.374	-11.455	-10.427	-8.4293	-10.285	-11.683	-14.441	-10.001	-7.1539	-10.76	-12.678	-10.171	-13.707	-9.0527	-6.2623	-18.283	-14.366	-7.5199	-12.641	-12.752	-12.184	-10.426	-14.365	-7.0469	-13.096	-12.523	-12.903	-11.473	-9.4241	-11.786	-12.927	-12.115	-11.508	-14.073	-14.762	-14.145	-11.937	-10.927	-11.515	-12.479	-14.214
2.141	0.13209	-2.1332	-4.8377	-0.1598	4.0511	-3.5646	-0.80778	-2.2726	-0.20152	-2.592	0.59613	1.6001	-4.7402	-0.66584	-4.2181	-1.6749	1.3657	-0.10676	-2.443	3.5612	-0.48888	2.8089	-3.4184	-0.7893	-1.9734	1.6673	-1.8482	1.7803	-2.4572	-4.2763	0.46568	0.00666	5.6511	-0.61585	3.9114	2.4693	-3.2737	0.24368	0.29879	0.61666	-4.1574	1.9079	0.49226	0.92659	2.1485	3.9971	-1.2395	-3.3165	2.0706
-2.3808	-4.3881	-1.5273	-5.7303	-4.7397	-6.8834	-6.2952	-3.6121	-9.3332	-3.0561	-0.14336	-4.7755	-8.1098	-4.7245	-8.1981	-2.7895	-4.6853	-4.2873	-8.666	-4.8735	-8.4315	2.7361	-2.1348	-3.1035	-5.4017	-3.3066	-6.4204	-2.7943	-4.3916	-2.8151	-3.6269	-6.8605	-5.2491	-6.0225	-2.949	-8.7969	-6.8645	-9.1696	-7.5539	-6.3226	-10.967	-1.4424	-3.611	-2.7044	-5.2949	-1.6303	-6.5532	-6.1922	-8.1453	-6.9076
-7.6908	-8.7392	-9.2095	-9.4381	-13.932	-11.144	-6.558	-9.8215	-9.5739	-12.735	-11.254	-14.032	-9.3333	-5.9024	-10.18	-8.1679	-6.777	-11.975	-7.7903	-6.4606	-7.698	-10.592	-9.0034	-12.995	-11.581	-11.117	-10.085	-10.25	-5.2414	-13.046	-14.094	-12.029	-12.692	-5.8369	-7.1902	-8.9772	-13.405	-12.258	-10.564	-12.694	-7.2215	-8.2863	-15.488	-11.114	-11.221	-7.3523	-10.037	-14.283	-6.4806	-11.992
-1.014	-2.9389	-4.4562	2.4605	-3.8917	5.06	-4.9831	-2.7593	-1.5127	-1.5329	-3.6318	-0.81323	-3.5044	-2.2814	-0.3352	4.2896	3.2316	-1.2488	-4.1746	3.0013	-0.84195	-0.68095	-3.1442	1.392	0.041063	-2.6191	-2.3982	-3.2248	-6.0444	-3.8044	-2.5946	-0.8999	-4.2916	-0.74966	1.3074	-1.2911	3.6485	0.20458	-2.8686	-5.0714	1.3019	0.25258	-0.33816	-1.7885	-0.17201	0.32821	0.29037	-3.7665	-2.2276	0.22588
-12.54	-13.119	-15.854	-18.885	-12.372	-13.864	-13.034	-13.44	-12.857	-13.643	-18.724	-14.546	-16.132	-17.706	-14.148	-17.482	-13.345	-12.07	-9.6341	-11.065	-6.8909	-14.592	-14.131	-12.031	-14.931	-12.587	-17.624	-13.962	-13.894	-14.434	-9.2484	-15.074	-14.176	-12.325	-14.39	-11.994	-13.578	-15.898	-11.256	-16.623	-17.587	-15.744	-14.683	-12.452	-13.835	-13.845	-12.327	-14.046	-15.625	-10.737
-1.134	-0.75088	-2.6034	-2.6134	-1.0414	-3.2118	1.3493	1.8629	-3.314	2.6594	-5.6686	-0.62685	-3.695	-4.8645	-5.5529	-2.0328	-2.8255	0.10345	-2.7324	-1.3516	-5.5114	0.10203	-4.1562	-3.0398	-3.2364	-3.2035	-5.7046	-2.7301	-5.932	-1.2277	-0.54321	-1.7551	-2.1495	-1.1639	2.1632	-5.9857	-3.7627	-2.3626	-3.7909	-1.981	-3.1358	-5.254	-4.9371	-5.7548	-0.6538	-0.21671	-2.4373	-4.5548	1.0027	-0.051134
-5.4781	-5.9493	-6.8866	-9.2668	-3.6463	-6.3598	-5.4399	-4.1347	-6.3412	-5.6213	-5.3088	-6.8691	-3.8417	-8.7435	-1.5951	-6.8469	-3.8274	-4.3549	-3.82	-6.2777	-9.9902	-8.6444	-1.107	-9.7564	-6.6666	-8.8061	-5.4286	-10.273	-2.3991	-12.654	-1.0185	-1.8626	-5.193	-1.3123	-6.0252	-11.369	-5.184	-7.3637	-4.5305	-6.4901	-8.5686	-5.9053	-6.0374	-4.7428	-5.3092	0.045865	-9.1608	-10.618	-2.2474	-5.772
-7.8518	-11.835	-7.3716	-13.788	-9.3612	-12.405	-14.911	-14.946	-14.316	-12.84	-14.591	-16.394	-15.009	-10.324	-13.794	-12.418	-13.192	-9.8555	-14.051	-9.5821	-11.68	-10.132	-6.1115	-8.0044	-13.19	-11.59	-11.188	-10.501	-10.596	-13.986	-13.052	-15.882	-11.309	-10.272	-10.756	-12.199	-11.703	-16.008	-9.1668	-9.8053	-7.4778	-12.401	-13.842	-10.461	-15.071	-13.057	-9.7597	-12.315	-9.8275	-12.828
2.8078	-0.57542	6.0868	2.239	3.3447	4.0485	5.7998	8.5527	7.6799	5.8469	6.2638	4.7362	6.5253	3.1482	4.4911	7.6839	2.5832	7.2554	3.6041	10.884	6.8957	4.9853	6.0322	4.6792	3.9049	4.1582	6.1125	7.0452	2.6782	5.3219	8.053	3.7479	2.9676	6.8053	3.2323	4.5915	4.1299	6.5176	7.9785	7.5403	2.7053	4.2184	-1.0349	7.6488	3.3551	5.9543	2.3078	9.5734	4.9344	4.2935
1.7774	-0.98603	-2.1569	-3.8939	-2.7638	-0.86221	0.12565	2.0146	2.7192	-1.7514	-5.4348	1.2635	3.3953	0.39005	-2.2914	2.266	4.2173	2.1197	2.2092	-1.6296	3.9104	-0.85993	-1.041	-0.23126	-3.4072	2.5141	-0.33717	-2.1608	-0.67798	-6.2409	-4.8343	0.59471	0.72235	2.0951	-1.3239	0.73422	-1.724	3.1742	0.23306	0.57105	-2.765	-0.63189	0.4529	-0.60335	1.048	1.2621	-3.74	0.22222	3.4345	-1.4494
-3.8973	-1.933	-1.5148	-6.064	-2.8643	-2.0713	-6.8385	-1.4197	-2.4005	1.4098	-1.9561	-5.7519	-4.4025	-6.2209	-3.4927	-1.5018	-3.4399	-8.6818	-5.8576	-1.4151	-2.9519	-5.2158	-3.2192	-7.0361	-5.1671	-4.8665	0.47901	-5.0638	-1.0957	-4.2964	-2.3329	-6.2724	0.81391	-2.2832	-1.2897	-2.3717	-6.48	-4.0865	-4.1628	-4.7704	-2.7834	-4.6191	-1.932	-3.384	-3.2129	-3.2224	-3.6298	-3.5465	-2.8406	-9.4366
-3.5341	-7.2969	1.6306	-6.9612	-2.5418	-4.4831	-6.6062	0.20844	-2.0232	-7.6125	-2.4291	-3.5276	-8.8405	-3.4981	-5.06	-2.4777	-5.4625	-5.8143	-2.3465	-4.5093	-2.5062	-2.0612	-6.7832	-4.7649	-3.1078	-6.4917	-6.719	-6.4039	-2.9989	2.1923	-9.2943	1.9397	-4.7923	-2.7015	-1.5747	-2.9806	-3.5594	-1.5165	1.8279	2.4926	-4.3905	-7.4094	-2.0578	-5.2815	-5.7936	-2.3767	-5.0401	0.3806	-3.0683	-3.6069
-12.664	-11.657	-5.601	-10.916	-6.3165	-7.6811	-12.608	-8.0113	-12.374	-14.963	-9.0188	-4.9975	-7.1809	-8.5162	-7.4823	-7.0807	-9.674	-7.9768	-8.9926	-11.329	-10.221	-10.951	-10.789	-11.001	-16.123	-8.4826	-8.4354	-7.7021	-8.5704	-11.512	-8.7537	-9.0117	-11.439	-9.9607	-10.698	-10.776	-8.1977	-7.1583	-10.086	-8.9828	-8.5551	-11.838	-9.3829	-11.424	-7.2425	-9.975	-9.7478	-12.366	-11.013	-9.5559
-4.5127	1.3462	1.3183	-2.3973	-0.59669	2.969	-1.7847	-0.46561	-3.318	-3.9333	0.65761	2.2221	-1.0969	-1.1457	3.0713	-3.2342	1.4966	1.9745	-3.7988	-0.11398	-6.4864	-2.0751	-2.6859	-4.5244	-2.9234	-1.9757	-2.5456	-0.025278	1.3673	0.54099	-3.1556	-0.40211	-5.0978	-3.8324	-2.0211	-0.8476	-0.097679	1.0838	-3.9713	0.55147	1.5487	1.455	-1.1288	0.68052	-5.2916	-6.0642	-3.6765	-1.0435	3.2541	0.091666
-12.727	-13.424	-11.453	-15.868	-12.865	-17.108	-13.43	-16.147	-12.776	-8.749	-10.598	-12.561	-9.9695	-15.133	-11.709	-12.122	-10.859	-10.959	-10.429	-15.096	-11.791	-11.71	-11.084	-9.3413	-10.506	-13.468	-11.124	-11.861	-18.125	-17.079	-17.767	-14.204	-13.447	-14.26	-12.929	-14.608	-14.926	-13.648	-11.693	-8.8422	-9.9024	-14.906	-12.287	-8.5661	-12.44	-14.343	-12.751	-13.241	-16.889	-13.686
0.56078	-5.3135	-3.6982	-2.3238	-0.61378	-0.55388	-4.0168	-1.3543	-1.6762	2.497	-3.1644	-3.1287	-0.06931	-9.4193	0.70239	-4.774	-4.1804	-0.022023	-2.5887	-6.3733	-0.76201	0.052133	-3.665	2.0337	-0.38791	0.67741	0.59952	-1.5501	-4.6202	-3.3132	-2.5526	1.4616	1.4031	1.3707	-5.5291	-4.1845	-4.0062	-3.2667	-1.7239	0.42278	-1.718	-4.3135	0.14562	-3.2657	-5.1168	-6.0594	-1.3177	-3.4164	-5.4213	-2.4313
-1.0549	-0.2765	-2.0254	1.5739	-2.8373	-4.632	-5.5186	0.52794	-6.9949	-3.5243	-0.18781	-3.6649	-3.0758	1.5446	-2.4981	1.016	0.12218	-6.1298	1.3287	-2.9455	-2.4278	-1.804	-0.49711	-6.8875	-2.0486	-4.231	2.5212	1.4179	-5.0316	-3.7662	-1.5508	-5.253	-3.9587	-4.5853	-4.6424	-1.5753	-3.7407	-3.7152	-3.4413	1.8434	-1.6484	0.35256	-2.8291	0.82898	-0.68231	-0.40092	-2.0881	-6.6815	0.031115	-2.7877
-5.1447	-7.2293	-1.8973	-11.662	-3.3112	-2.1319	-7.3796	-6.5272	-6.718	-6.529	-2.7599	-7.2465	-5.7694	-2.8215	-4.9347	-9.5622	-5.8632	-3.4091	-2.5265	-7.1836	-7.5005	-3.7427	-6.2266	-2.9278	-8.1123	-6.7708	-7.4746	-2.058	-4.5287	-8.0842	-2.1151	-5.3652	-6.2836	-7.1724	-6.5395	-4.5275	-3.7009	-5.314	-5.4764	-7.9917	-5.6191	-8.5301	-5.7778	-4.4052	-6.0723	-3.4256	-2.3423	-2.7688	-6.9725	-5.5988
-8.9676	-15.697	-12.706	-14.06	-12.5	-16.769	-8.8481	-15.779	-14.546	-11.275	-11.842	-11.984	-14.927	-18.625	-13.862	-12.152	-12.291	-12.521	-8.828	-12.277	-15.921	-12.087	-18.586	-12.07	-11.387	-12.933	-12.944	-12.974	-16.356	-14.737	-16.494	-8.3241	-17.703	-12.103	-16.948	-7.8832	-8.8793	-18.603	-11.66	-13.249	-10.919	-15.801	-9.9701	-12.166	-16.828	-12.254	-12.327	-18.661	-11.72	-6.3363
-1.0743	1.508	0.20526	3.21	0.24148	3.1119	0.11294	2.575	-3.0071	1.53	-0.41782	1.4925	-1.0122	-1.2702	0.86188	1.8512	-3.8214	-3.7751	-0.9599	1.0917	-1.4579	4.0304	-2.9915	-3.2521	-3.3791	-1.8188	1.7816	3.251	-3.5501	-0.44204	-0.81335	3.0208	2.8647	-2.7346	0.071627	-2.4959	0.55646	-0.99903	1.3491	0.24463	-5.5622	-5.739	-2.9691	-0.18996	2.5785	-0.5801	-0.34015	2.1392	-1.1141	0.30458
-8.0212	-6.2397	-9.1005	-8.9487	-6.5663	-6.1878	-7.8349	-4.7215	-7.9891	-2.9508	-4.9197	-3.0438	-5.1853	-6.4313	-4.5136	-5.7423	-7.4638	-7.9764	-3.7781	-10.565	-3.5538	-5.8772	-4.3558	-3.9951	-9.5511	-9.9224	-7.2681	-10.573	-5.9337	-2.8563	-8.699	-4.8886	-6.4939	-4.9652	-5.4788	-7.6469	-5.0502	-4.7974	-5.1751	-5.8007	-3.5206	-6.1592	-5.0217	-6.732	-8.8406	-4.6428	-4.503	-6.4305	-6.2328	-6.017
0.5818	-0.16918	1.3848	-0.37926	4.6993	1.8314	3.6412	3.0854	5.9365	-0.72574	-1.6824	-1.8296	0.070676	-2.3631	1.7551	2.594	3.1299	-0.3537	2.9688	-3.5096	5.7637	-0.43608	2.2576	5.7666	0.58734	2.051	-2.5769	-0.1411	4.3991	2.5496	-1.3678	2.6532	-4.136	1.6272	3.9496	-0.53105	1.4763	5.2401	4.7095	-1.2548	5.1221	3.8083	4.5708	5.7793	0.50628	1.7254	-0.29974	1.8775	-2.1608	2.492
-2.366	-4.0147	-3.0331	-2.9488	-6.9133	-3.0499	0.55221	-6.8363	-6.8517	-7.9783	-2.2783	-7.1628	-8.8708	-5.8224	-4.9297	-4.2981	-6.0058	-6.3001	-5.2927	-3.7598	-2.5452	-5.6595	-2.0784	-5.7586	-7.9392	-2.5862	-3.367	-10.246	-6.6812	-4.3468	-5.5434	-6.6442	-6.19	-2.9668	-7.1894	-4.8713	-7.5661	-4.2796	-10.355	-9.8753	-1.5451	-6.5927	-9.355	-2.5569	-4.9718	-2.5117	-4.8677	-4.0055	-5.0064	-8.3279
6.6633	7.3224	10.949	7.6512	5.6436	6.1057	7.9453	7.4363	0.4471	8.4414	5.724	10.918	6.5167	7.9245	7.5764	3.2221	10.582	7.6016	4.4853	5.3863	6.035	5.5883	5.4571	5.2781	5.0159	6.6003	1.927	8.0934	6.9327	7.5644	4.7401	5.9218	6.4517	8.9343	9.2088	8.1128	6.3611	8.5296	9.1477	6.257	1.6093	4.2336	2.9395	9.5456	2.6621	5.5856	10.265	5.2982	8.4853	11.102
3.3085	1.1106	2.8499	1.7394	3.5798	5.2877	1.8752	3.1948	1.6218	4.1513	-1.8582	2.8435	-0.62509	-1.7349	3.0969	1.4272	3.3513	1.7113	0.10539	5.0176	1.5872	-1.6073	-1.3024	4.729	0.87674	0.46197	-0.46502	1.2138	5.301	1.7038	-3.9956	1.335	3.7829	0.72109	1.766	4.0784	1.274	-1.2188	4.0343	3.1288	2.1896	-0.77948	5.4064	0.18439	-2.9559	0.72018	-3.7069	3.9482	-1.8368	4.0945
2.3947	6.3505	3.1761	6.1356	8.284	5.7659	2.0098	5.7613	2.353	3.3864	2.3566	4.7252	2.0025	4.7541	4.6016	8.0705	2.3883	5.4512	4.7409	5.0609	5.4269	2.774	4.9717	4.7072	7.89	-0.84163	5.1196	7.2983	3.7248	7.3453	8.9031	3.001	4.8027	3.826	9.122	3.8095	5.1191	8.4631	-0.18691	3.3705	-0.93235	2.9964	6.2177	1.6231	6.1254	5.0581	6.6226	4.8538	2.8072	7.4824
-15.834	-14.381	-10.026	-9.1486	-11.687	-9.6632	-11.69	-11.1	-8.49	-12.465	-8.5714	-9.7936	-9.0608	-11.691	-14.589	-9.9593	-8.505	-15.859	-10.365	-12.938	-15.897	-13.359	-14.053	-6.9405	-13.162	-14.993	-8.0236	-4.9791	-12.972	-13.478	-12.923	-9.9192	-7.6573	-8.0062	-16.519	-6.802	-5.5165	-13.903	-13.135	-12.652	-10.503	-16.224	-6.6466	-16.736	-8.9998	-15.996	-13.829	-10.395	-10.789	-10.152
3.2834	0.32704	0.69814	3.387	1.7434	-1.8132	2.072	0.32621	3.3435	3.9398	-1.0985	-1.023	1.3147	1.5232	4.8847	3.8669	-0.64109	-2.1611	0.96711	0.17909	2.214	5.7986	1.3075	7.2623	5.9951	1.9983	1.5465	1.6104	2.2013	4.8685	-0.17128	5.1825	3.4835	3.4509	0.76315	0.95218	4.336	4.106	3.6562	3.2038	5.6295	0.23933	6.4272	1.2824	5.4299	1.2203	2.1013	3.5496	2.1594	2.3085
4.3858	2.1	1.0427	1.0746	1.8647	0.0066305	0.85697	0.43056	2.6972	3.0441	-1.2508	1.3148	2.5056	-1.0086	-0.05661	0.20587	4.2349	3.5344	-0.6517	1.9036	-0.57706	1.1054	3.3942	-3.0759	-1.4693	1.1802	-1.0336	-3.0763	1.6788	-1.0492	0.23886	-0.33015	-1.029	-0.79176	0.010769	-3.1009	-2.5497	1.6364	3.2679	2.8046	-1.4481	0.30378	0.23392	1.6464	4.7183	-0.8283	4.0955	5.4745	0.75329	-2.6696
-2.4973	0.81596	-1.9837	-4.7024	-1.7413	-3.0387	-6.3677	-9.4308	-7.6209	-4.2952	-6.8255	-4.2751	-5.8194	-5.2505	-7.3043	-1.216	-5.1814	-7.9379	-8.3924	0.44819	-3.6909	-3.4035	-7.6585	-6.8279	-6.8825	-0.98552	-3.9275	-5.3089	-5.8997	-2.893	-2.8878	-5.3542	-8.7748	-13.345	-3.8126	-1.1804	-5.2205	-0.89007	-2.8505	-3.2177	-4.4243	-7.1777	-0.094527	-5.8097	-2.7683	-3.8677	-1.1945	-4.4079	-10.332	-6.5333
-13.824	-12.932	-13.494	-11.545	-8.1197	-15.037	-9.8396	-13.568	-8.9134	-10.737	-8.0975	-16.43	-10.746	-11.21	-10.4	-11.736	-11.933	-12.751	-14.02	-16.159	-9.3908	-13.397	-14.903	-7.6833	-11.817	-12.469	-9.8877	-16.263	-16.661	-11.739	-13.792	-12.874	-16.983	-15.86	-13.795	-12.142	-17.19	-10.202	-12.531	-14.48	-9.0476	-10.843	-17.015	-15.738	-11.277	-12.747	-13.876	-14.9	-16.409	-13.914
-2.6393	-0.44751	2.3807	2.9379	3.8921	3.9543	1.158	2.9973	3.7213	6.37	4.1415	-1.8471	7.8386	3.6553	3.5811	6.712	3.2372	4.6314	-0.086366	2.7435	3.0418	3.6221	2.3914	3.5516	0.1933	2.3892	0.82181	2.6601	2.5067	3.2304	6.9976	2.0884	4.3187	4.7651	-0.34643	4.4022	4.1122	2.7108	3.7652	1.0698	0.86365	3.5061	8.7729	5.2159	0.13764	4.7553	4.3346	1.2726	2.4725	-1.0819
-10.955	-14.223	-10.941	-13.606	-13.44	-11.49	-12.751	-11.167	-11.346	-11.954	-12.334	-12.217	-14.922	-17.973	-13.875	-10.931	-11.089	-12.864	-15.225	-13.062	-20.931	-11.103	-8.0807	-10.286	-11.077	-15.367	-9.0278	-11.365	-14.559	-8.2685	-12.634	-11.837	-9.1387	-17.051	-12.986	-7.3611	-14.239	-11.517	-10.701	-12.27	-12.407	-16.458	-15.01	-13.034	-15.731	-11.925	-16.229	-11.635	-10.74	-11.712
-16.671	-13.394	-12.375	-12.271	-12.602	-10.608	-18.91	-17.472	-17.992	-12.992	-15.1	-13.538	-15.425	-13.211	-18.13	-11.38	-14.91	-16.199	-17.58	-15.147	-14.223	-14.323	-16.294	-18.071	-18.398	-16.988	-18.006	-18.753	-16.692	-16.702	-14.706	-15.382	-14.183	-12.911	-16.88	-16.103	-17.826	-11.763	-12.342	-13.527	-16.172	-15.384	-13.088	-11.578	-17.902	-12.923	-16.189	-13.348	-18.769	-15.884
-4.6844	-1.9253	-6.5563	-6.4372	-8.2224	-6.2001	-2.8815	-5.1708	-7.7257	-2.1077	-2.6341	-7.741	-6.2884	-4.586	-9.1026	-3.4636	-4.936	-5.1766	-5.5546	-5.7119	-2.6349	-3.5918	-5.8464	-6.1481	-2.8134	-4.4843	-0.43573	-4.1293	-10.922	-3.5552	-6.1445	-8.9359	-6.7702	-5.5601	-7.6717	-5.7015	-5.4546	-4.7704	-6.4593	-6.9881	-7.0028	-5.3174	-1.2636	-12.46	-7.8447	-7.9326	-7.842	-9.8159	-10.622	-4.6428
-17.47	-16.725	-12.8	-17.359	-13.305	-13.697	-13.557	-16.468	-19.044	-15.399	-12.495	-13.342	-11.481	-15.44	-15.582	-13.662	-11.752	-14.216	-15.88	-10.773	-9.8116	-15.141	-12.531	-13.324	-14.761	-14.918	-13.042	-16.706	-16.43	-14.334	-12.476	-16.683	-15.807	-13.44	-13.06	-13.166	-9.9619	-17.527	-14.021	-15.658	-12.106	-14.99	-15.012	-16.053	-16.444	-15.066	-15.084	-17.385	-14.14	-12.728
4.4935	0.13961	5.98	5.7342	6.1886	7.5654	3.0425	2.4773	1.8759	4.5524	6.4609	4.5228	-1.3737	6.4411	4.0235	3.1399	1.9508	6.9163	6.1022	5.864	3.7746	7.1818	7.2609	8.3213	1.7246	4.4806	5.0205	4.1351	5.4435	2.7413	6.7931	7.6135	10.769	3.8816	-0.63187	5.4901	9.7232	0.54494	3.0172	3.0408	6.5676	1.435	7.8262	6.1239	7.8679	2.671	5.1785	2.1728	6.454	4.1503
7.1769	5.071	4.0811	5.55	5.8848	8.6134	8.4074	2.9727	7.8878	7.1965	7.9494	3.6927	6.0419	4.736	6.1412	1.4152	3.4335	3.501	12.721	6.3772	6.6662	7.4238	10.07	2.7963	11.168	7.6187	2.9459	4.5697	7.0909	5.9838	7.7428	10.267	3.1526	6.9412	6.3419	2.4442	9.2689	3.8952	5.5532	7.8131	4.0816	4.7481	5.2873	12.115	5.8632	8.2131	4.5421	3.5289	10.263	10.644
6.8306	4.5888	4.7095	6.2282	3.181	4.1846	9.583	7.1457	11.421	10.15	8.3308	5.6682	9.2582	4.6378	9.4238	8.1277	4.464	6.4507	5.2137	7.046	7.8134	5.0461	8.5458	8.737	5.4927	4.6804	1.6	9.198	5.5082	7.1405	5.5762	5.4084	3.9134	2.5507	9.2569	-1.2903	9.7647	10.38	9.636	3.9108	5.2481	10.606	11.752	5.3663	5.4594	6.0231	2.8024	8.9663	9.8553	7.8078
1.8594	-1.7806	-1.7406	0.93193	0.64652	-0.27826	-0.98446	0.40422	2.5753	-2.0773	2.59	1.3259	-5.3755	-2.6365	4.9002	2.2789	-0.12886	-0.086964	-3.099	-1.7888	-0.56869	-0.71388	0.94847	5.0765	-1.4629	-0.38585	1.6354	-2.4429	4.3597	2.7349	-2.1101	-2.4919	-0.28116	2.0996	-0.52666	-2.8976	3.3562	-0.87011	-0.7754	0.32134	0.56347	1.2556	-2.3039	-3.2473	2.0479	0.080642	1.5002	1.7661	1.8337	1.9315
3.0365	5.8826	1.7706	0.4706	0.81839	-1.8127	3.5077	5.0102	3.5952	5.3835	3.3926	6.147	-1.015	-0.96024	4.3061	9.0534	5.8764	4.9069	0.38771	0.15835	4.2414	2.3829	1.5418	1.5025	-0.88497	-0.6934	0.59139	4.3348	5.2745	5.3758	0.59675	0.48244	2.7996	7.8015	6.0566	-1.0098	-1.0191	3.0904	2.6671	-0.3651	2.1368	4.6743	3.6295	-0.15295	5.179	2.498	1.7681	4.6542	4.9683	3.8663
-3.1984	-2.537	-0.039238	-6.98	1.224	0.95429	-2.5771	-0.9999	-2.2003	-0.95383	-4.1099	-5.8958	-5.3313	2.1366	-0.89668	-4.3665	-6.0268	-9.8383	-7.7229	-5.1131	-5.9373	-2.0373	-1.0414	-1.0242	-5.9308	-4.4578	-5.384	-0.4355	1.4084	-0.11569	-0.23113	-2.9433	-1.9403	-0.46718	-3.5341	-7.5471	-6.7243	-3.2097	-2.6584	-0.42903	-7.0169	-5.3138	-3.6098	-4.8058	-2.4832	-0.51624	-4.3595	-4.0637	-1.0775	-7.4309
-5.8158	-6.7867	-9.3321	-2.0961	-12.634	-5.424	-11.71	-9.3122	-2.6208	-10.088	-12.282	-11.454	-9.7103	-10.616	-11.578	-13.708	-7.0189	-12.727	-7.1954	-4.6875	-12.399	-9.9052	-7.9146	-10.99	-8.5715	-8.1909	-10.699	-7.1576	-11.367	-7.8913	-7.1567	-10.383	-8.8764	-6.788	-8.7154	-11.798	-11.776	-11.408	-9.3914	-10.23	-9.0632	-9.2332	-9.5428	-11.041	-5.7175	-9.8034	-11.28	-10.627	-12.503	-10.123
8.4637	5.2462	5.8982	4.2639	8.0716	4.3678	6.1584	9.2737	9.7088	8.4738	4.46	6.6723	4.8953	6.5916	4.327	7.4353	7.8009	5.6563	0.2074	4.8275	5.3909	3.4651	4.3481	7.3359	9.4889	9.7536	7.7127	5.2305	5.4509	7.1029	7.662	7.0476	8.7135	4.4253	6.4521	0.51706	3.2371	7.0037	2.6203	5.5452	4.7567	4.83	5.2479	7.9212	5.4858	8.1882	9.6986	3.9883	10.189	4.8387
-4.4586	1.2082	-5.5955	2.8465	-5.2986	-3.4585	-6.2585	-2.4199	-4.9069	-0.91994	-3.9656	-3.3684	-3.7429	-0.43172	-4.52	1.2142	0.20676	-2.0997	-0.49508	-1.0869	1.4752	0.087443	1.7017	-0.15192	-1.1485	-8.5943	0.59292	2.3515	-2.4166	3.6544	-3.175	-4.3864	-0.17235	-0.96472	-5.1542	-3.9648	-1.4619	-0.3659	-0.59316	1.5934	-6.7172	0.25932	-0.4007	-1.5398	-2.3916	-0.95939	-0.75859	-0.79984	-4.492	-3.5356
-18.402	-20.759	-19.094	-21.344	-21.408	-17.824	-22.201	-22.266	-21.009	-21.389	-18.132	-24.724	-16.187	-21.965	-19.111	-24.142	-21.53	-22.855	-19.523	-25.179	-23.105	-18.812	-23.506	-19.338	-23.175	-20.349	-20.285	-22.463	-21.605	-21.3	-23.215	-19.058	-19.103	-15.326	-18.203	-22.117	-19.342	-18.315	-19.09	-21.751	-18.562	-21.493	-22.07	-20.843	-20.36	-20.253	-18.078	-22.683	-24.723	-20.889
-12.293	-14.603	-13.892	-13.578	-14.03	-9.5697	-14.355	-13.912	-16.552	-15.714	-15.47	-14.95	-13.245	-18.469	-13.778	-19.589	-12.413	-14.558	-17.052	-16.036	-18.363	-18.283	-15.294	-15.547	-16.743	-13.947	-14.387	-15.474	-15.112	-17.51	-13.639	-19.758	-10.4	-13.456	-8.0024	-16.725	-16.576	-11.309	-12.394	-20.082	-18.88	-20.051	-16.594	-17.716	-13.559	-14.382	-17.845	-19.08	-11.538	-15.798
-3.4164	-5.6148	-7.7237	-12.752	-9.5906	-11.459	-10.574	-8.7749	-10.439	-8.9002	-11.528	-9.968	-12.057	-9.8142	-10.891	-15.617	-10.875	-10.781	-8.5136	-9.3779	-8.1481	-12.473	-8.4247	-12.732	-9.2514	-7.4839	-9.4777	-11.784	-11.064	-7.6067	-5.2746	-9.0652	-9.0033	-10.774	-6.6618	-12.045	-6.2166	-8.8313	-8.1419	-7.8987	-7.4057	-11.111	-9.5091	-5.3214	-5.82	-9.8694	-9.9574	-8.1065	-13.54	-9.4183
-1.3529	-5.6967	-0.5584	-3.6796	-4.3835	-1.7824	-0.53671	-4.3082	-4.0791	-1.8713	-3.5164	-2.9316	-1.3262	1.034	-2.3963	2.1321	-0.76794	-0.01444	-6.8666	1.0021	-0.1417	-0.25893	-3.8122	-2.5979	-2.272	-3.586	-2.4023	-4.5176	-3.4946	-1.4158	2.1945	-1.6343	-1.6053	-2.3287	0.0061248	-0.057797	-1.2371	-3.4723	1.0256	0.53612	-6.6661	-3.6078	-1.8788	-3.2205	-2.5281	0.60541	-2.9405	-2.7863	-4.2966	-4.2336
-22.546	-22.391	-22.444	-22.331	-23.572	-24.078	-23.874	-23.738	-21.477	-21.343	-23.354	-24.295	-24.924	-23.507	-25.249	-19.783	-15.385	-25.825	-23.802	-24.225	-22.731	-18.445	-18.695	-22.234	-18.209	-23.068	-23.808	-22.509	-19.787	-21.836	-18.466	-20.487	-21.676	-18.003	-19.366	-25.329	-19.247	-21.099	-21.303	-22.688	-21.822	-19.364	-20.941	-21.578	-24.048	-21.185	-23.629	-25.618	-22.081	-18.88
1.9346	-0.78258	3.9346	-1.0366	2.1076	0.84093	3.2707	-0.57325	3.0964	-2.1489	4.6767	1.2202	-6.7204	0.64925	0.37916	-3.0794	1.8984	-1.3468	-3.5128	-1.0127	-0.015362	2.2007	1.5431	-1.7436	1.0931	0.78582	0.6688	-3.4293	-1.4669	0.72388	-4.1371	1.0756	0.55515	1.8102	1.5053	-1.3636	2.0325	0.64381	0.91096	-1.4177	2.8691	0.89467	7.8218	2.4668	0.25278	0.48729	-1.4916	2.1336	1.662	2.1214
0.53111	-3.6291	3.0294	-2.4184	0.16074	-5.3645	-1.4549	-1.1056	-5.2671	-4.6835	-0.74878	-0.43816	0.35229	-0.50209	3.4436	-1.0697	-5.4547	-0.24522	4.3691	0.18165	-3.3337	-8.5519	-0.097778	-1.7191	-1.2843	-2.9368	-0.59428	-2.2381	-1.5115	-2.6959	-4.914	0.44282	-5.009	-2.4705	0.67414	1.5606	-0.67914	-6.0975	-4.688	-2.1563	2.5111	1.4039	-5.8036	-3.7994	-1.3159	-2.5455	1.3019	-2.2678	-0.37482	-1.087
-8.6684	-6.823	-11.065	-15.738	-11.967	-17.027	-12.387	-13.692	-11.609	-15.811	-13.021	-7.142	-9.0539	-10.77	-10.991	-14.424	-10.108	-10.825	-7.4948	-8.4663	-11.582	-7.7129	-15.891	-11.618	-12.623	-13.731	-8.6856	-14.609	-13.999	-8.5257	-9.8123	-11.442	-13.287	-9.3494	-12.391	-12.705	-11.057	-11.805	-9.5601	-12.48	-14.443	-8.5392	-10.565	-12.76	-11.237	-11.928	-7.2293	-17.206	-13.811	-8.784
6.6192	2.8524	-0.72106	2.4127	4.6656	0.78655	-1.5839	2.7425	5.8771	-0.63341	2.3474	0.34623	-1.0245	5.3072	2.2471	1.3727	3.8083	-1.3172	7.7659	1.4309	4.3153	0.24063	3.5389	0.91342	0.85797	-0.36302	-3.288	1.8148	4.5434	5.7319	4.4913	-2.4293	-2.263	5.9541	-2.1653	2.0474	-1.1299	3.6565	5.6523	4.0771	2.4841	-0.56228	2.0074	1.9129	-3.8155	2.7502	2.7451	2.9595	0.76726	2.7418
0.98286	1.3007	0.98072	-1.4909	3.1237	-0.12455	4.5034	5.2446	1.971	6.5788	1.2684	-1.8572	1.2177	2.0659	1.9945	0.80172	0.32367	-0.68785	-1.5792	6.8341	0.51154	2.9432	-2.4865	2.1236	2.774	-1.7824	-0.33649	2.8484	2.3468	1.6142	1.345	-4.0888	-0.65912	-0.22586	6.279	4.6979	1.8361	5.5205	4.7116	4.0524	0.42941	3.3401	1.7341	4.703	2.0162	6.08	7.9098	1.05	3.8873	0.13318
-0.55328	0.24424	1.0219	0.96886	3.3789	2.0094	5.2393	1.276	2.1602	0.20138	0.62664	-3.9861	-4.1683	-0.30015	3.3337	-1.1844	-1.5404	4.3013	4.6911	2.5453	1.2359	-0.082	-7.8279	-2.7054	0.43681	-0.42179	-1.5807	-3.1111	-0.1725	-1.3304	-0.42567	-1.0956	4.424	2.4426	-1.412	1.5065	-3.2242	-0.91939	2.5096	-0.73306	-0.52044	0.44618	-1.3439	2.614	-0.37974	-3.7624	0.24154	-0.59816	3.4744	-0.021692
-4.4281	-0.23119	-5.5187	1.3721	-2.6035	-2.8604	-2.0206	-2.0657	-0.27756	-5.7835	-4.0667	-2.3108	-2.2625	-4.0911	-3.0385	-0.098663	-6.3957	-5.5386	2.2923	-1.4665	-1.1154	0.93859	-3.3766	-3.7703	1.5327	-4.3773	-4.0224	-1.3845	-0.017488	-4.2648	1.1213	0.099469	-7.8558	-7.7474	-2.3707	-3.2925	-1.1192	-1.3267	-2.0484	-5.0447	-0.22839	-7.8784	-3.0377	-3.0407	-3.6935	-2.7958	-4.42	-2.1867	-0.76225	-1.1997
7.6556	7.3947	6.1373	3.3172	4.3259	3.8508	4.3205	10.726	3.6489	7.5541	4.6744	3.3672	5.0079	4.1635	4.0276	3.0443	0.67643	2.5789	8.7772	6.8363	2.7226	3.4649	-1.9381	4.8529	4.4827	7.1098	4.4754	4.6306	2.6832	1.8318	1.5451	7.6857	3.1767	2.6929	0.26369	3.1307	6.5652	2.7622	8.2015	6.8985	3.7633	7.2231	7.9163	7.0883	0.34389	0.74424	8.6566	1.1051	4.762	4.3388
-19.022	-13.777	-17.176	-16.026	-19.009	-9.5323	-15.473	-13.616	-16.621	-18.231	-11.312	-15.659	-17.722	-11.745	-17.041	-12.524	-17.412	-16.009	-18.542	-14.069	-16.089	-16.336	-13.375	-14.127	-13.785	-15.928	-13.353	-14.027	-16.65	-14.524	-15.132	-12.783	-16.168	-14.983	-13.256	-11.799	-18.745	-13.489	-17.907	-14.051	-17.908	-11.167	-11.079	-13.687	-12.921	-15.142	-15.311	-11.32	-16.573	-11.554
-11.56	-10.33	-8.2362	-6.0455	-6.3961	-6.9869	-8.9074	-7.0126	-11.217	-8.8185	-6.8778	-6.2287	-8.8522	-7.1179	-8.3213	-7.0234	-8.1028	-9.0822	-9.4119	-8.9465	-11.568	-5.3084	-9.6185	-9.5962	-10.142	-6.5519	-10.538	-6.1684	-9.9815	-9.5052	-5.4795	-8.4554	-10.578	-6.389	-9.6721	-3.211	-6.5566	-11.32	-3.5986	-10.378	-6.1945	-12.316	-10.762	-11.18	-5.3618	-13.982	-6.197	-7.1457	-15.624	-9.386
-19.125	-21.929	-20.042	-19.551	-22.804	-20.539	-24.681	-18.092	-17.99	-21.563	-18.727	-20.181	-25.237	-21.549	-21.669	-20.789	-23.955	-23.212	-23.183	-22.988	-19.66	-17.202	-21.676	-22.889	-16.694	-21.507	-22.013	-21.751	-21.571	-24.633	-23.117	-17.679	-22.457	-19.817	-26.252	-15.794	-23.223	-19.324	-23.481	-21.488	-22.092	-21.27	-21.975	-20.312	-22.873	-20.671	-25.695	-22.687	-24.666	-24.806
-6.4909	-7.1799	-2.9853	-3.9872	-6.5789	-6.6456	-5.5219	-5.6785	-6.4345	-8.5686	-5.2008	-5.0892	-10.683	-6.2441	-4.1561	-7.0374	-5.3649	-1.5135	-6.5706	-8.3561	-5.569	-4.1313	-6.2416	-8.7326	-7.6553	-3.4427	-6.7608	-7.2277	-4.1181	-6.7707	-8.9214	-8.0068	-4.3363	-4.623	-8.7435	-1.3807	-2.829	-7.3706	-7.6946	-6.8721	-8.3303	-5.9279	-5.1484	-5.5029	-1.3833	-6.8735	-6.243	-3.7568	-4.0133	-6.1195
-17.132	-13.602	-14.99	-13.881	-15.931	-14.112	-12.399	-13.458	-14.053	-13.062	-11.841	-14.643	-7.9875	-17.39	-12.604	-11.204	-13.253	-14.941	-14.448	-15.269	-12.308	-16.513	-17.043	-14.704	-13.885	-18.702	-10.616	-13.474	-12.194	-11.017	-13.937	-11.8	-14.815	-12.152	-14.179	-14.068	-14.269	-14.693	-13.118	-9.8852	-15.842	-9.8971	-16.53	-14.492	-11.871	-15.231	-17.015	-15.029	-9.4304	-12.064
-1.056	3.1914	-4.2663	-1.9012	-1.8672	1.5609	2.8878	1.7275	-2.444	-1.5605	2.6156	-0.27348	2.4454	-0.072856	-1.4816	-2.57	4.7224	-0.31086	-0.61392	0.63859	1.1241	4.0469	6.3405	-0.51437	-3.8684	3.2854	5.1157	1.3209	-1.4626	2.638	2.5117	-3.4026	2.6079	0.59322	-1.5138	-0.29668	1.7915	-0.15312	-3.7413	1.9774	-2.095	2.7837	-0.25654	5.6882	-2.6639	-1.7006	0.50833	-2.4969	-2.0571	-3.4476
-8.5504	-9.5332	-8.9497	-11.072	-13.697	-10.399	-6.6853	-10.812	-8.8231	-13.347	-7.0894	-7.3662	-9.2031	-6.5392	-10.59	-9.6697	-13.601	-12.012	-9.9143	-5.4929	-8.6448	-3.8003	-12.045	-2.7953	-9.4088	-6.0474	-9.0277	-5.6331	-6.3849	-7.263	-10.562	-10.746	-9.681	-9.2456	-5.4497	-14.764	-8.3462	-7.0479	-8.2335	-10.71	-10.26	-8.0076	-12.716	-8.2247	-5.3662	-5.7526	-14.201	-8.7885	-13.088	-9.6052
-13.518	-8.983	-9.6975	-11.049	-14.801	-14.061	-11.359	-11.038	-12.746	-14.756	-12.1	-15.168	-7.1068	-11.19	-12.057	-11.763	-13.391	-7.5199	-7.8595	-8.4437	-14.448	-9.5822	-12.242	-13.291	-10.318	-13.076	-14.989	-12.887	-10.606	-11.444	-14.848	-13.779	-10.324	-9.3946	-8.8624	-10.376	-11.822	-8.0872	-10.642	-15.473	-12.854	-5.3154	-12.923	-11.644	-8.7688	-10.002	-8.8149	-10.389	-12.33	-15.079
4.3267	7.6147	4.6679	8.7035	12.416	4.2404	10.627	11.951	7.7347	5.5374	7.4485	4.3089	9.3818	5.887	2.3544	6.6416	7.3641	8.5202	9.7065	7.3197	4.8882	7.1208	9.6909	7.0095	9.2975	5.0651	4.5386	6.707	6.0646	3.3423	3.0822	7.3637	3.0526	3.6787	5.7902	5.6314	-0.20678	1.4492	7.5723	1.5964	9.5819	6.8767	11.389	10.605	9.6344	10.115	7.4235	7.4794	8.9384	5.7644
16.286	11.853	7.6697	10.301	9.4368	9.2334	16.197	10.361	5.9451	8.3252	6.0433	6.9909	7.0624	7.6668	7.8624	14.544	9.8588	10.918	5.9969	12.047	9.4388	8.4564	10.185	9.8112	9.247	9.1556	7.9383	13.265	12.458	13.662	11.185	4.5319	4.022	11.287	7.7637	13.313	9.8102	11.974	11.826	11.651	10.144	10.591	13.202	11.726	8.3494	9.7704	7.5214	11.374	6.1308	4.5156
-8.6306	-0.64563	-5.9996	-5.5303	0.312	-0.1116	-2.1882	-2.1257	-1.8037	-0.59577	-0.64047	-2.6176	-7.9992	-1.6002	0.21557	-2.8517	-3.9103	-3.6458	1.3746	-3.5354	-4.2936	-1.5078	-6.0842	-3.5343	-6.2235	-1.519	-6.4913	-2.634	-2.2093	-1.5564	-7.5681	-2.8519	-5.122	-8.8692	-2.3761	-0.066914	-3.1948	-4.8619	-2.5936	-6.7059	1.7837	-2.8364	-0.91381	-4.1616	-4.6543	-3.7682	-2.4343	-4.8497	-7.2208	-1.4115
-9.918	-10.044	-8.8713	-16.602	-10.564	-13.086	-13.517	-11.171	-11.293	-12.241	-13.665	-4.9641	-12.491	-7.2695	-9.7129	-12.535	-7.965	-12.912	-8.2311	-11.058	-10.245	-10.052	-12.769	-7.6839	-13.254	-11.319	-5.9755	-13.046	-12.652	-13.344	-11.854	-9.9344	-8.8214	-11.578	-13.954	-11.386	-10.193	-12.595	-11.734	-10.261	-10.925	-16.841	-13.553	-11.048	-10.547	-14.085	-10.571	-12.148	-14.015	-9.4583
-16.838	-11.26	-15.906	-17.148	-12.477	-13.106	-18.366	-18.253	-14.42	-14.015	-12.649	-14.407	-15.751	-14.459	-16.044	-15.437	-13.707	-9.981	-15.509	-13.349	-10.473	-16.417	-13.379	-10.52	-14.826	-10.467	-16.528	-8.9605	-14.143	-17.219	-13.834	-15.925	-12.89	-12.959	-12.828	-13.74	-18.129	-16.734	-17.707	-15.633	-15.083	-14.906	-20.851	-14.729	-13.974	-12.42	-10.619	-12.65	-19.701	-16.359
0.73784	1.0116	-8.7267	-3.3465	-1.5403	-1.6871	-2.3031	-2.0526	-4.334	4.4865	0.79286	-3.3961	-1.1322	-1.2651	-0.86702	-1.199	-2.7764	1.3593	1.1263	-3.1314	1.4119	1.4178	-0.63558	-0.74937	-5.7825	-1.0221	-1.5422	1.5927	-3.6329	-3.8254	-2.2567	3.1498	0.71879	2.0728	-6.0202	-4.1905	-1.6499	-0.42892	-2.3543	-1.5682	-2.9983	-0.44782	1.5046	-0.41907	-2.0001	-5.4484	-6.9032	-3.8117	-0.01301	0.1766
-3.0888	1.2244	-1.6314	0.055759	3.5101	-2.5506	-1.4917	0.74122	-0.85579	4.7121	-6.2704	-2.16	-1.9232	-1.8494	-1.9602	3.0869	0.89327	2.0866	-3.5691	-2.893	-3.5643	1.025	-5.9191	-0.45282	-3.1089	-1.8584	1.6748	-1.6321	-2.4918	3.171	0.63194	0.040467	2.0237	-5.3977	-3.4728	1.1748	-0.4748	-1.7073	-0.45429	1.8605	2.3188	-5.6109	-2.1253	-2.9512	-2.5941	-1.2579	-0.28922	0.24428	1.0466	-2.0981
-2.3504	0.16225	-0.83077	-1.3344	1.7903	-2.2844	3.2924	-4.4154	-1.1066	1.9984	-0.50712	0.084955	2.0294	-2.8812	-5.1678	1.341	-0.63616	-2.8624	-0.81337	-0.94649	-6.8215	4.7241	3.056	-1.7722	-1.8616	1.1968	1.0865	-3.4325	0.33288	-2.1001	-0.71178	-0.98864	4.6204	-2.9745	-1.9859	0.22645	4.3387	-6.0288	-2.2839	-2.8294	-2.9885	2.8344	-0.90637	-0.68452	1.7499	0.42492	-2.3418	-2.0114	-3.2468	-5.7505
-13.511	-15.958	-11.976	-12.477	-16.748	-16.926	-15.016	-12.025	-10.832	-10.013	-15.574	-8.8473	-17.124	-15.582	-14.528	-11.533	-12.147	-11.508	-12.571	-16.474	-13.594	-9.415	-9.5706	-10.021	-13.293	-11.717	-13.295	-17.505	-13.637	-13.052	-14.506	-13.529	-11.763	-12.548	-17.022	-16.674	-7.5904	-10.039	-12.265	-13.907	-14.668	-8.237	-9.8123	-17.135	-11.952	-12.845	-15.284	-11.335	-14.772	-14.494
1.1712	4.3216	2.293	0.70099	5.8652	0.2767	2.9973	3.5997	1.3641	6.2695	4.013	2.5667	1.4302	1.4029	-2.3329	0.34433	-0.44426	1.0333	-1.1064	5.3213	2.5148	-1.1345	8.8192	-0.37124	4.9422	2.2292	-0.73722	-0.065177	-2.4954	3.8419	2.6671	5.1463	-0.89456	3.1305	2.6439	0.18961	4.3274	3.2206	1.0546	2.5491	3.3653	-1.2087	6.444	1.5991	6.3502	2.8885	6.0868	1.1183	8.4047	1.0703
-13.18	-12.569	-12.833	-13.637	-11.626	-8.3989	-8.9896	-10.08	-10.943	-9.2104	-11.964	-13.616	-11.511	-8.1282	-9.3849	-9.8645	-10.758	-9.0973	-8.5335	-8.3092	-11.029	-10.272	-14.042	-12.263	-13.111	-8.4506	-14.386	-7.7846	-12.676	-9.5572	-10.611	-12.629	-14.355	-15.169	-8.4715	-6.687	-10.925	-9.1395	-13.791	-10.86	-8.8765	-13.816	-12.956	-16.106	-9.2533	-10.98	-13.319	-8.6025	-12.151	-13.395
-7.9813	-8.5706	-5.9187	-6.751	-6.8309	-3.7616	-7.8254	-15.065	-13.413	-11.029	-12.308	-7.4742	-12.582	-10.91	-6.0253	-11.371	-6.8024	-15.245	-9.7576	-10.101	-9.4751	-11.125	-10.53	-9.9813	-11.947	-9.6592	-13.071	-9.8293	-15.712	-5.7556	-12.205	-14.115	-10.522	-13.306	-10.033	-10.875	-10.025	-10.943	-10.897	-8.4871	-9.8124	-7.845	-7.0956	-11.356	-10.953	-4.8213	-6.0292	-10.81	-7.9464	-12.897
-7.5143	-8.3881	-10.529	-10.275	-8.0157	-7.1995	-11.04	-8.3307	-11.885	-12.801	-7.6762	-9.5753	-15.584	-13.774	-11.519	-11.352	-16.235	-12.671	-9.8248	-8.0734	-11.255	-8.8289	-9.148	-14.218	-12.739	-9.605	-7.2216	-9.3116	-12.355	-13.961	-13.044	-13.699	-11.465	-11.741	-11.535	-9.1622	-9.9827	-10.588	-10.562	-5.7179	-4.4277	-13.289	-17.72	-7.7139	-13.48	-5.9384	-12.469	-10.787	-10.3	-9.1264
-16.615	-16.807	-15.927	-12.371	-14.234	-12.404	-14.639	-12.997	-14.615	-12.887	-8.1156	-12.979	-10.118	-13.787	-11.085	-20.498	-12.898	-12.049	-9.1707	-12.197	-9.6696	-9.9453	-13.129	-12.507	-14.638	-15.234	-11.525	-13.247	-10.579	-10.95	-10.762	-16.457	-12.842	-10.966	-16.169	-13.031	-10.469	-15.553	-12.68	-13.384	-15.161	-9.4438	-8.887	-10.857	-14.968	-7.9947	-11.985	-13.147	-1.8391	-11.541
5.155	2.8002	7.3923	7.0898	7.6503	11.786	12.629	2.3777	5.7519	12.484	2.2913	7.9872	9.4302	3.0922	6.1511	7.786	5.3312	9.3022	5.4159	4.0291	8.4002	5.8634	4.8459	9.5892	12.315	5.9318	6.2091	2.1604	7.4439	6.9062	10.614	9.013	7.7725	6.0523	12.026	7.969	8.3159	7.3644	10.995	8.8571	10.108	5.0112	7.4799	14.389	6.4711	8.597	3.8303	13.511	7.8968	8.1058
-12.837	-9.3338	-7.8325	-12.383	-3.9328	-3.9671	-7.1708	-8.2085	-5.6493	-9.2672	-7.8581	-8.3806	-6.3861	-4.3701	-8.9916	-4.7768	-2.7434	-12.97	-6.9783	-9.3482	-7.6332	-5.5292	-9.5578	-1.3375	-4.4126	-8.0487	-6.0974	-2.346	-8.0833	-11.017	-10.376	-5.756	-10.732	-6.2651	-7.3913	-7.1889	-4.4627	-4.8989	-4.6136	-8.8307	-12.651	-8.6557	-8.8212	-7.6012	-7.4569	-3.2988	-6.0401	-4.4886	-3.582	-7.1193
-10.601	-8.2696	-10.79	-12.121	-15.794	-13.148	-15.135	-13.372	-8.1485	-16.169	-13.29	-11.219	-15.897	-9.1047	-11.614	-12.952	-13.022	-11.243	-11.676	-16.675	-11.817	-9.3065	-11.12	-15.068	-16.373	-9.9399	-13.54	-14.078	-10.59	-12.631	-10.825	-14.371	-10.681	-11.505	-10.602	-7.3037	-9.2678	-14.133	-13.72	-14.675	-17.528	-12.73	-16.547	-6.5649	-14.716	-13.193	-13.702	-19.2	-12.576	-15.316
2.8295	8.3859	6.0927	6.8102	7.708	8.7962	3.3917	8.7076	11.639	7.861	8.8378	9.5509	11.693	2.8539	5.3713	12.526	3.0643	12.136	10.438	10.977	4.1687	8.5837	8.3488	8.5588	9.817	11.061	5.3705	6.4317	9.611	7.4505	4.676	5.9442	8.7893	7.4687	9.1564	10.415	10.414	7.4904	10.707	9.0767	12.522	3.0591	9.8611	4.2203	8.4406	7.521	10.543	6.0405	10.206	11.381
2.8383	0.38938	0.40379	3.0742	-2.3102	5.9745	1.1181	0.30675	-2.1906	0.37295	5.3219	2.3008	4.1603	1.7079	3.597	4.291	2.5129	2.3615	6.6605	2.2568	6.0914	-0.7354	2.9191	3.5866	3.3567	0.67864	3.5935	2.489	4.8551	4.6624	5.4662	1.0944	3.611	4.4069	3.6763	4.3207	5.4807	3.4565	5.3799	-0.35748	3.0442	1.9182	4.5633	2.4027	4.2825	0.57238	6.7532	0.71417	1.6949	-0.1872
-5.2097	-4.345	-0.69202	-5.7759	-5.855	-5.0741	-1.8082	-3.4558	1.6857	-2.138	-6.0551	-5.1918	-2.4419	-6.5502	0.61862	-7.0597	-3.4547	-3.7331	-3.3838	-1.2753	-0.61914	-5.0426	-2.5095	-3.6885	-3.5111	-0.77546	-1.0781	-6.7559	-0.9164	-4.9752	-7.1424	-1.1641	-1.9609	-5.0887	-1.1915	-2.1629	-5.9753	-6.1134	-3.7425	-0.54678	-7.2035	-2.3992	-2.9168	-0.51871	-1.8557	1.7314	-4.3197	-1.2446	-4.323	-4.2846
-4.7567	-7.1628	-1.993	-3.9958	-5.1643	1.1263	-2.3387	-6.1406	-5.8185	-2.0083	-3.2435	-4.8938	-4.1521	-2.5405	-4.8921	-3.296	-6.8079	-7.5141	-1.3008	-5.7065	-1.8397	-0.11604	-1.6724	-3.596	-9.1365	-3.4787	-2.8362	-8.5781	-7.006	-4.1776	-2.7826	-5.1863	-3.6014	-3.2519	-1.726	-3.8853	-0.036869	-4.4022	-2.5833	-2.5278	-2.8404	-4.5571	1.178	-5.1761	-7.0359	-5.7406	-2.555	-6.086	-4.1769	-6.3001
-1.1221	-0.83052	-3.909	-3.013	-1.8289	-1.6902	0.097115	1.397	0.19724	-0.19577	-2.7038	-0.59976	-0.34448	-0.63895	-1.7945	-2.5671	-4.8822	0.099293	3.8176	-1.7839	-3.2333	-0.56014	-0.81325	-1.3386	1.5206	1.5003	-1.2543	-0.78793	1.3814	-0.75591	-5.0073	-4.8589	2.7481	-2.339	1.2239	-5.6257	-4.2284	4.4588	-0.2324	-2.7168	-1.5031	-5.48	-2.9913	-3.2681	-3.9011	-0.37995	-4.0189	-0.47065	1.5597	-0.25733
0.25621	1.1731	6.1072	2.3622	7.1932	6.5754	8.31	9.8977	4.5738	6.2524	7.0367	6.6745	10.127	3.9706	7.0969	8.2087	1.4864	8.4278	7.2189	4.5661	13.661	9.927	6.2728	4.3097	7.996	8.1827	2.9001	8.1504	6.8282	7.1861	5.0905	6.0158	6.1189	8.9964	7.5331	8.9377	8.9227	7.0579	7.028	8.0723	9.0513	7.5809	9.942	4.4885	7.6053	9.2448	6.7605	10.759	6.5527	8.2934
-12.48	-13.096	-17.698	-10.402	-14.233	-13.156	-9.2521	-14.744	-11.63	-15.441	-7.235	-11.201	-9.0128	-18.179	-15.039	-11.373	-10.9	-14.642	-11.225	-10.298	-11.165	-15.746	-9.5634	-13.42	-15.957	-13.112	-8.748	-12.042	-12.761	-16.032	-14.752	-12.225	-16.614	-9.1579	-16.711	-12.325	-11.386	-14.558	-16.751	-11.081	-14.812	-18.55	-12.472	-16.642	-11.694	-12.277	-10.502	-12.873	-14.648	-13.996
10.322	5.0563	7.9591	6.8496	7.8281	7.0509	3.5691	5.8686	7.8471	4.7776	6.5504	8.8051	7.2691	3.1661	7.5702	4.3329	8.38	6.5862	8.6804	7.5007	4.2338	6.1654	4.6995	8.9716	9.5954	4.265	4.5674	13.024	8.1479	0.73489	7.5056	7.022	6.4149	9.6587	9.8304	5.6172	7.1942	6.0249	11.72	8.2473	7.4185	9.1572	7.4328	7.7789	4.6112	7.5226	1.4352	6.4376	5.548	6.8832
-1.7976	-1.47	-3.7961	-5.2228	-2.907	-0.04967	-7.1648	-5.3273	-1.5081	-3.1099	0.13671	-3.4189	-4.3481	-6.3556	-2.6646	-3.4365	-3.38	2.8037	-1.6018	4.2889	-2.1277	0.3442	-6.1734	-4.7389	-2.7976	-3.8533	-5.05	-1.3264	0.4057	-5.9136	-2.4106	-1.9365	-6.7405	0.13864	-3.2881	-0.3982	-3.7453	-2.1097	-2.3294	-8.5429	1.6443	-0.6307	-4.7789	-6.2594	-5.8213	-5.0128	-1.3929	0.43398	-5.4597	-0.014311
-2.4569	-2.9656	-3.0249	-1.43	2.5975	-0.72066	-4.6122	-0.97067	-2.2165	-1.0126	0.74124	-1.0823	-0.96385	1.7896	-0.33529	1.4929	-3.4796	-5.2898	-0.99502	1.1582	-0.8835	-4.0023	2.6788	-5.9041	-2.1375	1.3556	1.0691	0.076728	1.811	-1.3865	-2.37	-4.9756	-2.3989	-1.2606	0.62694	-1.9953	-0.034312	1.3545	-1.3059	1.2018	-6.0408	-1.6401	-1.8051	-3.0118	-2.2526	-0.96992	-0.087288	-2.0678	-1.9791	-0.38326
-4.6038	-0.068524	0.58422	1.0144	0.31607	-0.73245	0.35291	-0.39073	4.8079	-3.7548	-1.4568	3.0881	-1.8693	1.0786	-2.0231	-1.2046	3.0558	1.8927	-1.4756	-3.0735	-3.3202	2.9777	-2.7794	5.6229	-1.0979	-1.3957	2.2595	-1.9524	-2.1603	2.0575	1.5437	-3.6548	-0.74826	-2.0584	0.49482	2.9575	-0.64838	5.0854	-0.90674	-0.81847	-5.7988	2.0023	-1.6402	0.41919	-0.066097	1.1574	0.45274	1.8413	-1.1478	0.6761
-4.312	-2.3461	-0.51691	-4.122	0.88427	-0.76294	0.12423	1.8593	2.8901	-2.8236	2.6962	-2.6694	3.8194	3.186	0.29211	3.8212	-5.0443	2.272	0.74539	-1.1165	-1.4015	4.0225	4.4631	-1.3469	-2.0883	0.019341	0.43693	0.7781	2.4524	4.9401	-0.49284	5.3583	0.93646	-2.9876	0.12697	2.9351	-1.065	1.3122	-0.57466	3.9894	1.2792	-1.435	3.3216	3.6543	5.5562	2.4687	4.6625	0.5451	-0.59416	3.6933
4.7239	6.1643	8.9449	3.3592	2.6907	-1.8389	-0.47173	4.333	4.8455	7.4372	8.2544	6.746	2.5571	2.8581	3.2393	8.0155	2.8919	7.5214	5.519	7.1923	2.5352	3.1259	5.8829	2.454	5.3387	4.3067	2.8832	5.847	1.7962	1.8175	2.8652	3.7466	4.5995	7.2006	8.0882	1.8475	6.3087	2.3343	4.9133	8.8643	5.4615	6.5972	9.6583	5.0591	0.15831	-0.37258	6.5878	6.3133	4.9786	6.1704
-0.058837	1.3721	1.1171	3.7618	2.318	3.5904	2.167	6.2301	1.773	-1.385	1.2315	2.028	0.97417	2.1029	4.13	3.0599	3.0198	5.1765	3.102	1.9246	2.0748	5.0109	2.6485	0.87079	2.3523	2.7672	4.8561	3.8284	7.1917	0.33243	2.7844	4.3547	4.1714	0.62242	5.3415	-0.089135	1.4577	-0.57323	2.6184	1.5895	1.4694	4.4285	1.7863	-1.0472	-0.60783	2.4453	-1.5932	-0.5512	2.5089	1.7126
5.2061	-3.6168	-2.9844	-2.4643	-2.0334	-2.4494	-2.3963	0.66689	0.23959	-4.4353	-3.7153	0.46384	-0.6189	-5.1367	-2.7137	-1.384	-0.071006	2.0874	-1.8285	-1.7775	-1.6568	-0.42123	-1.5887	-0.16657	1.1398	-0.96916	-3.2792	-3.1449	-0.66465	-1.408	-4.6859	-1.9843	1.7165	-0.2527	0.79084	-5.4509	-5.3322	-0.39064	-0.40982	-2.698	0.097004	-7.2656	-0.9985	0.49673	-6.0606	0.99592	-2.2952	-1.1123	-3.7461	0.81807
-1.9036	-0.11482	-6.3988	-1.959	-3.0439	1.8654	-5.5776	-4.9724	2.9517	-5.4844	-3.0815	-3.3011	-4.5503	-2.6737	-3.1476	-4.4224	-2.5479	-3.4848	-2.8039	-1.915	-2.8193	-0.02456	-1.9913	-3.1348	-3.3722	-1.6202	-4.1229	-4.0801	-3.8758	-2.3562	2.134	-2.6181	-3.8398	1.9469	-0.59302	-8.5139	-0.11592	-5.1268	-5.3931	-0.62547	1.1598	-4.852	-0.56889	-5.919	-4.2844	-0.5497	1.4467	-0.40676	-5.0135	-4.1959
2.3616	1.0524	2.1922	3.1437	4.137	-3.483	2.3935	1.0569	1.0489	4.4995	0.27884	2.7748	-4.4035	1.4333	-0.34621	-1.0755	4.6623	2.3811	2.6212	1.272	-0.2392	4.0904	0.91013	1.4194	-2.0268	3.126	1.6622	-0.61516	5.3583	3.9488	0.85725	2.8756	-2.7443	-3.0668	2.006	6.1557	3.9543	5.5193	-0.94467	3.55	-3.1816	1.3717	1.8787	-1.391	-2.3963	6.5581	-1.5364	3.0122	8.3696	1.4451
-10.984	-13.557	-8.5409	-7.8484	-10.82	-12.169	-12.299	-11.628	-7.9983	-8.1367	-10.953	-12.958	-7.8627	-9.4531	-9.0977	-9.7479	-10.531	-12.051	-7.5308	-6.0006	-8.0228	-8.6785	-10.439	-7.2767	-4.2414	-10.033	-9.8959	-11.987	-10.904	-3.2812	-10.506	-7.6164	-9.9412	-9.7868	-7.7328	-11.815	-7.1098	-9.008	-9.2408	-6.1673	-5.2322	-16.135	-7.6372	-8.7943	-6.7036	-9.576	-9.4586	-5.5752	-5.3417	-8.1461
-3.5581	-4.5297	1.099	-0.36089	-3.1182	-1.3211	-1.4351	-5.4941	-1.5689	-4.5519	-4.1359	-5.0345	-3.0702	-2.7705	-4.2151	0.97448	-1.7787	-8.4352	-1.3552	-2.2591	-3.4846	0.22413	-5.4759	-7.499	-3.2119	-5.2136	-4.7175	0.85445	-5.0077	-0.76786	-2.4873	-4.8923	-8.4788	-3.4347	-1.8425	-2.7218	-4.8395	-0.29877	-1.0217	-1.6459	-5.6895	1.68	-6.166	-3.663	-3.7819	-3.8875	-2.0208	-1.1016	-4.6303	-3.3791
-11.122	-12.389	-10.608	-13.724	-9.9319	-11.65	-7.5613	-13.631	-10.716	-10.751	-12.022	-12.775	-11.176	-8.3306	-15.467	-10.269	-14.669	-12.74	-13.422	-10.6	-9.5106	-13.292	-12.722	-13.082	-8.9471	-15.68	-15.821	-9.7087	-7.7971	-14.168	-10.054	-10.549	-11.405	-13.709	-9.4829	-11.888	-11.909	-11.829	-8.9266	-9.4697	-13.29	-12.012	-14.316	-12.219	-15.861	-10.923	-8.401	-7.5716	-12.934	-9.7637
-4.4974	-11.374	-4.1612	-5.7313	-11.759	-12.753	-5.4501	-7.8569	-6.4917	-7.3485	-7.392	-11.252	-9.5007	-4.6297	-11.045	-8.2699	-5.9507	-7.7766	-14.445	-8.9354	-7.0521	-7.8813	-6.7479	-8.1762	-4.7505	-7.245	-7.1379	-11.034	-4.7127	-6.547	-10.217	-4.4872	-4.037	-8.7282	-6.7765	-5.7779	-9.718	-7.1941	-7.9479	-8.803	-3.0758	-8.1407	-4.2925	-11.584	-7.2388	-4.5589	-7.8107	-6.0094	-10.486	-3.987
0.12381	-0.89528	-0.46106	3.2083	-2.0289	-2.5899	3.7077	1.4796	1.9026	-2.9009	-2.3414	-2.8542	-2.1101	0.47912	-1.3366	-0.32303	-8.7148	1.1333	-0.26482	-7.6206	0.79867	-0.99571	-0.46662	-0.58124	1.4996	-4.8798	-3.5266	4.9777	-4.0511	1.4009	-4.0112	-1.0648	0.96007	-1.3571	-3.6475	-1.8961	-0.73167	0.49789	0.53893	-3.0588	-5.5875	-2.0221	-0.62277	4.6707	0.61703	-0.65851	-2.5244	0.50989	-0.2427	-1.9426
0.69133	0.52572	4.5559	1.781	0.61776	-3.2333	0.32203	5.9141	3.7052	2.275	-0.25216	1.9973	3.0546	-0.64501	0.10546	1.1741	-1.0659	1.369	2.3386	-0.21243	-5.9937	1.2452	-0.55384	1.949	3.6857	-3.1953	2.0796	3.14	-1.0051	3.652	5.5315	2.7929	-0.39124	0.1657	1.1025	-0.87245	-0.36874	-0.71629	-3.007	-0.2301	1.59	-0.20628	-3.5985	-0.013644	-0.24285	2.7851	1.062	3.5933	-1.5189	-3.9647
-1.5175	-0.077311	7.2219	0.52091	3.096	3.8604	1.844	-0.2457	1.2789	-0.73348	3.8788	-2.0464	-2.9942	3.245	-3.1699	-0.78482	0.85274	1.6492	3.9277	7.4055	-1.3808	1.9118	2.1305	-2.6067	5.1523	2.8416	5.9323	-2.0684	-0.3266	6.1738	4.6603	-1.1736	3.3673	2.8364	6.5705	4.622	3.7425	4.6255	6.1938	3.136	2.717	5.1998	4.9878	-1.2432	0.1654	7.5973	4.866	-2.0524	6.9385	1.201
-4.9509	-6.4442	-5.458	-0.90889	-4.4463	-2.8818	-1.9773	-1.5959	-1.389	-2.8132	-1.6943	-4.4652	-5.056	-4.1246	-6.2564	-0.042865	-2.8082	-4.7356	-0.4379	-3.4789	-0.82678	-1.7878	-5.0064	0.93742	-3.6943	-3.194	-0.11905	-2.1231	-0.67763	-0.94993	-2.6142	1.4088	-2.6321	-3.4537	-2.661	-6.1645	-7.9605	1.299	3.7171	2.8578	-0.73196	-1.6922	-0.40646	-4.4374	-3.474	-2.5145	-4.8618	0.99999	-0.81881	-4.1913
6.769	0.36229	0.79177	-2.2481	6.055	2.3054	-0.09464	-1.3025	-4.5791	-0.18163	2.0562	-0.75058	0.80119	0.18259	-3.2299	0.31553	2.5729	-0.13542	0.97847	4.8306	1.3143	8.123	1.2046	2.4068	2.295	3.379	1.9795	0.48885	0.1851	2.1187	1.8162	3.7262	-2.4795	3.774	1.9497	2.5746	4.674	-3.0928	2.4246	-0.044741	-0.29755	2.1841	6.168	3.4773	4.054	-0.41976	3.2601	2.8068	1.9079	0.59822
3.2668	0.56933	5.7308	2.7982	4.2964	4.0779	0.56001	-0.27471	-1.7161	2.0696	0.47904	4.4975	-1.5992	2.7588	1.212	2.7245	0.85381	-0.44441	2.3599	5.9541	2.3049	6.7067	4.5659	0.86865	3.8015	3.5053	0.84054	2.6011	0.73923	-1.5966	2.2352	3.1515	6.5206	-2.9506	3.3963	4.0076	-0.61208	3.2711	-2.4756	4.2425	3.8363	1.7768	2.5569	0.78748	2.595	-2.4005	1.2178	-0.4482	1.9825	1.0753
-12.216	-6.9639	-7.9422	-4.1052	-7.0242	-8.8408	-9.067	-10.042	-3.4489	-10.053	-6.1628	-9.6654	-9.8333	-12.244	-11.398	-14.286	-11.783	-9.726	-12.383	-11.862	-9.6202	-7.6408	-8.6106	-9.0502	-9.7841	-9.9464	-13.554	-9.8146	-11.814	-10.591	-13.186	-8.717	-6.3958	-8.6539	-6.7338	-11.818	-9.496	-4.8108	-10.034	-5.5867	-11.95	-7.2065	-13.927	-7.7707	-8.2262	-9.8007	-10.39	-7.8271	-10.383	-11.655
1.7269	-4.8781	-4.6953	-1.9206	0.40551	-1.2543	-3.3169	-6.2591	-0.018673	-2.2053	-1.5406	-1.5315	-2.3722	3.2272	-5.5835	-0.46868	-4.0298	-4.9817	-4.2939	-3.0846	-1.0627	-2.8211	-5.43	1.0236	0.71018	-6.6126	3.3036	-4.8463	0.78886	-0.48074	-7.559	-2.2579	0.51603	3.6577	-3.2015	-3.5659	4.1073	-1.9755	-4.4137	-5.1477	-3.9346	-1.7966	-1.3666	2.512	-3.1255	-2.4977	0.48401	0.85308	0.15881	-2.9937
-2.3296	-1.8429	-4.7528	-3.3908	-4.0447	-4.6946	-3.2004	-5.7343	1.5012	-2.826	-1.6379	-3.6967	-3.2742	-6.2805	-2.9208	-3.4303	-2.7267	-0.76114	-3.8464	-4.7858	-1.6887	-4.7072	-4.1094	-2.173	-1.2154	-7.3348	-1.245	-5.1137	-2.7765	-1.5276	-1.2113	-1.8483	1.0149	-4.0914	-2.917	-3.4439	-6.0348	-4.185	-3.4952	-3.8312	1.6121	-3.5435	-5.1516	-1.0888	-5.8486	-5.2835	-0.69035	-0.97888	-5.0057	-6.7587
0.48283	-2.3594	-0.069378	-3.1645	-1.2095	1.6814	-2.2039	-2.5427	-0.83118	0.51865	-0.80131	-3.06	-2.7658	-3.0881	1.4229	-0.28474	-2.1411	-1.011	-1.9715	-2.5087	0.53548	-4.3705	-2.9706	2.6896	2.4612	-2.6585	-0.39493	-1.5072	-0.35664	1.9819	-2.2942	-2.8758	-4.5929	0.30851	0.52427	2.8123	-0.73194	-5.1452	-3.2942	-5.7388	-5.4203	-4.6298	-2.5456	-3.1283	-1.4826	0.21163	-3.7278	-0.085691	-2.2472	1.0288
-13.808	-7.8233	-12.659	-13.635	-16.123	-10.8	-12.722	-10.25	-13.7	-10.238	-11.874	-10.895	-9.1064	-13.292	-5.7218	-13.898	-11.869	-9.0851	-7.2848	-11.756	-12.55	-11.029	-7.1519	-12.143	-9.0435	-16.205	-13.031	-7.9531	-14.458	-10.612	-10.127	-9.5861	-10.423	-12.535	-12.433	-7.2158	-7.3676	-9.839	-8.7862	-13.713	-12.829	-10.557	-14.828	-12.272	-8.3715	-11.052	-8.9153	-7.0159	-17.067	-10.131
-10.478	-8.092	-10.228	-12.757	-7.9929	-6.9349	-9.5351	-5.8374	-10.672	-6.0028	-5.8987	-4.9482	-6.9156	-10.116	-7.2135	-9.3689	-7.5414	-9.1133	-9.7091	-17.32	-9.1738	-4.0703	-7.7825	-12.447	-5.4322	-4.2568	-5.0588	-9.2152	-5.5325	-8.5487	-11.467	-10.453	-12.034	-13.382	-8.1202	-6.9382	-11.305	-11.312	-10.235	-9.9152	-10.21	-9.5424	-7.6729	-6.3752	-9.9742	-12.792	-10.074	-11.354	-7.5387	-11.518
6.6659	6.8328	9.8479	6.1792	10.618	6.811	1.8941	2.8453	15.197	9.4227	7.6666	8.024	5.6174	5.3858	7.0518	13.146	8.4376	5.4636	8.0986	5.1749	9.9923	6.5501	4.199	6.1639	3.9506	9.0847	9.4208	5.3536	2.1616	7.4135	7.8365	7.9673	8.7827	10.236	8.0139	7.6971	8.8609	4.8115	6.5989	7.1658	7.654	6.9815	5.8214	6.4688	8.5768	7.5879	2.5619	6.1378	7.8042	6.1189
7.0703	4.3397	1.2139	7.5813	9.1395	5.9243	7.2061	3.9624	7.7103	5.6783	7.0723	2.0566	-0.18425	6.2906	5.8587	9.7059	3.1927	5.2958	7.8822	8.1637	0.78389	7.0312	2.3377	8.3327	2.0449	3.066	10.739	7.3511	11.136	4.6524	0.80999	2.5839	7.3814	9.691	9.4396	7.5464	4.1496	3.7378	4.011	6.8851	11.725	5.3046	7.6762	7.7726	7.2512	10.913	2.464	5.3933	7.3478	7.4727
-6.0112	-3.9223	-3.1068	-7.0634	-0.96108	-1.538	-1.8697	-5.8866	-4.6515	-3.1975	-7.7533	-1.958	-7.0197	-2.8197	-6.846	-3.6159	-5.5056	-4.2824	-2.1915	-1.3663	-3.5415	-8.0681	-2.4978	-6.1267	-7.1037	-3.5799	-4.2564	-5.913	-3.1317	-5.8386	-3.1384	-6.5325	-0.90793	-3.0653	-2.1924	-5.8261	-2.5165	-7.1257	-3.1084	-1.8531	-3.5299	-0.42807	-3.6288	-1.793	-5.3202	-9.0037	-1.0556	-2.34	-2.8843	-2.6238
11.142	11.243	6.4012	7.9991	7.804	10.409	7.4199	6.1363	6.0031	6.8195	3.2148	8.2841	6.383	4.3386	7.4218	11.568	3.7091	7.6041	6.2312	8.0689	6.7705	7.4434	5.1474	5.0594	8.5447	7.7414	3.8283	9.3717	7.8894	2.3195	6.6815	9.1159	4.0964	10.417	6.4066	0.61986	10.377	10.114	8.5713	8.4312	7.8646	8.9529	7.2826	6.7121	11.527	3.5077	5.951	6.5706	1.8338	5.0464
-1.324	1.5223	-4.7871	2.1105	-2.5068	1.4732	-1.0252	-5.5402	-4.5619	-4.5283	-2.615	0.47486	-1.5	-1.2467	-3.0275	-0.15469	-0.20461	-6.3231	-6.9875	-0.30674	-5.9569	-1.7178	-0.39803	-4.4397	-4.7712	5.1276	-1.4186	-5.8074	0.046388	-4.8271	-1.9113	2.1112	-1.456	-7.3081	-3.4325	-2.2908	0.1845	-3.2076	0.12691	0.31359	-2.9203	-2.3229	-0.93805	-1.1174	-4.6291	-0.70419	-3.6109	-6.1902	-3.6063	-3.9419
-1.2423	0.4203	2.2126	2.7117	-2.0618	3.9249	-0.11311	-0.020407	-0.61421	6.1011	-0.46781	-0.20421	-0.62917	-0.49833	0.53186	4.4907	0.44086	-4.1074	2.7721	2.4466	-1.5825	-7.7396	-0.094916	-3.7423	-1.4351	1.19	1.3565	-3.1829	1.2997	2.0303	-2.3364	-2.6122	0.4705	2.1549	0.34021	-1.5225	2.0455	1.8963	5.0865	-0.72771	-1.1131	-1.4696	1.7535	1.6872	-1.4038	4.5093	-1.3518	0.05805	-0.7163	0.76735
-3.1608	-1.6489	-6.9159	-5.2033	-1.2571	0.95483	-9.5941	-8.4546	0.6392	-2.5335	-1.4766	-5.0919	-2.3972	-2.0496	-0.53617	1.7264	-5.5256	-3.3365	-6.6668	-5.3326	-11.461	-7.335	-4.645	-2.1634	-5.6175	-6.6538	0.92924	-4.0636	-4.683	-2.854	-1.3084	-4.9415	-5.7154	-10.022	-2.0817	-1.6947	-8.4819	0.72622	-3.6197	-5.3452	-6.9399	-4.9236	-4.3563	-0.93659	-2.845	-5.8545	-2.3236	-7.6466	-4.4967	-2.6058
-4.8147	-10.408	-7.0111	-5.9917	-4.5952	-3.2338	-7.3261	-6.7662	-7.8812	-5.5843	-7.0174	-7.1588	-3.451	-8.4416	-5.6219	-7.7304	-3.8852	-9.6353	-6.4128	-5.1877	0.77627	-7.5975	-8.8477	-11.343	-8.0443	-9.1191	-5.2728	-5.8117	-6.7844	-4.4861	-7.3354	-6.8466	-3.6553	-6.8307	-4.2086	-2.598	-6.6497	-8.0797	-7.6208	-3.7609	-11.43	-8.0926	-6.7014	-5.4579	-5.7262	-4.8389	-1.5601	-10.284	-3.3955	-5.8637
-7.3778	-2.5321	-8.4194	-5.314	-7.9876	-8.6609	-11.236	-9.6354	-8.5842	-6.2307	-4.5906	-11.165	-10.937	-7.1935	-2.3289	-8.4491	-10.168	-6.882	-4.1441	-7.1596	-4.2802	-3.1075	-7.6928	-7.9488	-7.5018	-12.197	-10.451	-8.6165	-4.4934	-11.839	-11.201	-7.7644	-7.578	-6.9507	-5.9939	-8.9579	-5.7109	-8.4796	-4.6872	-8.5773	-8.6518	-5.8067	-9.4197	-10.111	-4.9882	-9.432	-11.224	-9.3941	-7.7614	-6.25
-13.566	-9.7471	-4.5979	-12.369	-9.7778	-8.3351	-6.9003	-12.091	-9.0218	-12.24	-9.6886	-7.917	-4.9325	-6.6684	-6.9046	-13.58	-5.3615	-13.75	-7.1146	-9.5837	-3.1151	-5.4468	-10.289	-10.915	-8.6627	-9.7477	-7.0643	-8.815	-11.352	-6.1079	-6.9041	-11.65	-8.9269	-9.7225	-8.7569	-5.9462	-11.557	-11.719	-7.7223	-14.894	-7.9105	-7.0575	-9.9301	-8.8571	-9.729	-9.4485	-9.5249	-5.0994	-11.424	-10.821
-0.57875	2.4843	3.6151	6.1048	3.2641	-0.46731	0.58599	2.0508	1.4598	-1.4968	4.1284	1.1952	-2.3106	1.1978	4.1705	-3.1394	3.779	4.2741	10.155	0.61437	5.1388	-0.23264	0.0079087	3.8625	5.5706	1.0596	-1.9058	3.7037	1.4661	5.3935	2.8154	1.9734	0.43574	2.075	-4.3399	-4.4373	2.8367	1.3896	6.1494	-0.79655	5.1831	-0.11187	5.9077	1.0507	4.1173	4.3804	5.4364	1.1291	4.0597	0.25851
-8.4183	-3.9027	-7.7428	-4.0981	-5.0939	-3.394	-5.3601	-7.0559	-1.7621	-3.582	-3.3157	-2.1511	-5.6903	-4.8575	-7.0573	-2.6864	-5.3627	-3.5106	-2.8136	-4.0684	-3.4473	-4.7818	-2.9934	-7.9716	-7.4857	-1.7254	-3.6443	-2.7189	-7.6641	-6.2963	-7.899	-4.3376	-2.9506	-6.0121	-7.3972	-3.4411	-3.3991	-5.3862	-1.8885	0.89863	-7.0604	-7.5542	-7.4574	-4.2035	-4.5221	-4.4902	-2.4515	-4.3687	-7.1626	-2.2273
9.0178	0.42516	5.3713	3.2166	-1.8532	-2.3786	2.4385	3.6162	2.5144	4.4127	1.2351	4.3952	4.4377	3.234	3.2947	3.0408	5.1238	7.735	1.4898	3.2452	-1.2231	5.4659	2.5163	1.1876	3.5532	0.099326	3.8044	2.9051	-1.4416	-0.010122	-0.13201	-1.428	3.2318	-2.9382	8.567	-1.4485	4.1924	6.0842	1.7129	0.70783	5.1158	2.057	1.2687	4.7829	5.9586	6.5159	5.0249	-0.74035	0.16672	-1.1446
-3.1946	-12.52	-1.4841	-8.8148	-6.0085	-4.1784	-2.8976	-1.7636	-8.1549	-4.0715	-6.521	-6.8845	-7.2425	-4.9734	-3.1059	-3.4419	-7.5982	-6.3859	-3.2171	-2.0221	-6.8344	-8.8943	-6.1004	-8.8344	-6.1774	-2.3308	-3.8131	-4.2646	-3.7402	-2.0553	-8.5252	1.7994	-0.90231	-2.2393	-0.38782	-4.9946	-3.4524	-3.7906	-4.8268	-8.8118	-4.9299	-3.7685	-4.0793	-6.28	-4.7796	-6.677	-8.1619	-8.9871	-3.8792	0.052633
-6.5131	-3.8983	1.1637	2.2761	-5.1053	1.5698	-2.7418	-0.78034	-1.9596	1.3021	-5.3997	-0.067097	-3.0762	-5.3166	0.24849	-3.7547	1.507	-3.3884	-0.657	-0.49993	-5.299	-1.4077	-2.2348	0.80517	-1.4588	-5.5629	1.5793	-1.7842	-4.2187	-0.12654	-6.7656	-5.0921	-3.5538	-3.4185	3.9768	-1.3826	-0.34044	3.0987	2.0409	1.7013	-1.3376	0.43827	2.2807	-3.2936	-3.5331	-0.25668	-2.2684	0.40663	-2.6347	2.2722
-4.3201	-5.0614	-2.8916	-2.7692	-2.1332	-3.5203	-4.1883	1.2593	-4.8834	3.0339	-3.1109	-9.2945	-6.0037	-1.48	-5.5466	-4.1507	-1.7706	-5.8896	-3.661	-6.0701	-7.8756	-4.6881	-3.3845	-4.7435	-3.4335	-2.3408	-2.5707	-3.0565	-2.1483	-2.3154	-5.8683	-1.728	-7.8954	-2.8642	-5.555	-5.2545	-5.8783	-10.168	-8.0761	-4.1645	-3.722	-6.3913	-4.6344	-8.0132	-1.9131	-6.1878	-2.6356	-5.6904	-5.4628	-3.6467
-5.2344	-4.1787	-6.3795	-1.0964	-6.8034	-2.0192	-2.9047	-3.5887	-0.16009	-2.2982	-4.1641	-6.431	-8.2633	-5.2944	-1.3139	-6.6609	-4.5068	-2.048	-5.9156	-7.7278	-7.9577	-6.1127	-0.26211	-2.5785	-6.3813	-2.8135	-1.7904	-3.0692	-8.4664	-2.4153	-6.0356	-3.6396	-3.0401	0.10219	-6.0086	1.0447	-0.73933	-3.7231	-9.275	-5.5536	3.9519	-4.0594	-4.8794	-6.6644	-1.5297	-8.6635	-7.3013	-5.3561	-9.4399	-3.6846
8.3814	1.5995	6.3445	4.0601	7.5424	8.5235	5.3747	1.2478	4.7607	3.7759	3.0843	3.3191	2.4374	2.7243	6.7147	5.1855	4.2917	4.6316	4.9406	5.8685	7.1963	-1.361	1.407	5.2933	6.6825	2.7296	6.4882	4.8689	5.1345	1.4228	2.8087	10.568	1.3576	4.8639	2.6346	3.8558	4.0282	2.8086	4.5713	2.8968	4.3409	7.4188	3.5145	0.1934	2.4901	4.9426	8.0072	8.7914	4.9295	6.5132
6.2228	2.3325	2.3276	1.7748	1.4162	2.8494	4.6623	5.3241	4.7987	1.2142	-1.0732	-3.8918	2.1464	3.6615	-0.20797	3.5366	1.7379	4.2294	2.7186	-0.8347	1.8665	-1.7268	0.17333	1.0738	1.8705	0.12511	0.86397	-1.3473	0.13412	-0.014546	0.074843	3.2452	0.55111	-0.31823	2.0487	2.3805	4.3879	2.9894	3.9999	-3.4372	-0.20107	-0.53748	3.1814	6.1093	3.0277	-0.11127	2.4281	2.8135	2.1259	3.4184
4.6722	-0.69001	-4.8702	-3.5114	0.66491	2.2098	-3.2849	-7.8056	-0.74611	-6.1265	-4.6395	-0.11586	0.70342	-4.8334	-6.4904	-0.12862	1.086	-2.2611	1.1528	-5.8368	-1.2753	-2.0726	-1.5712	-2.6764	-4.4287	-3.5607	-2.8431	-5.7811	-1.1708	-3.2536	-7.8524	-3.7786	-8.1078	-3.9485	-5.1551	-2.9359	0.17336	-2.1612	-0.97879	-1.6243	-3.2095	-0.96051	-1.1283	-6.1298	-0.099192	0.16133	-1.983	-5.3595	-1.5838	-1.0128
-3.8531	-1.1009	-1.6575	-1.9934	-1.3276	0.32912	-1.2944	0.75727	-2.075	-0.82662	-1.1995	2.0469	-0.69252	1.144	-2.1212	-0.86402	-4.0726	-0.3046	-1.1003	1.2741	0.86871	-0.1774	-2.5144	-5.0097	1.1448	-0.34452	-0.99658	4.2136	0.43001	-4.8763	-3.5242	-0.67	-3.112	-5.0666	-2.8034	-0.26294	-4.1488	-0.27445	-1.5534	2.7778	-4.0057	5.31	-1.2871	-6.1149	-1.6065	4.9584	4.2124	-3.582	-0.43642	0.062257
-7.3266	-5.4878	-10.946	-10.303	-13.383	-9.7594	-14.244	-9.4115	-15.102	-8.7903	-3.0999	-8.3056	-8.8834	-5.4841	-6.8452	-15.717	-9.4193	-11.879	-15.648	-11.304	-8.4072	-9.2791	-5.7793	-10.252	-13.127	-7.743	-7.5416	-13.603	-9.3752	-6.7874	-13.631	-9.2491	-7.2457	-12.981	-8.6784	-6.1104	-11.087	-10.464	-4.6747	-14.655	-12.072	-11.466	-12.439	-17.116	-5.7066	-9.9199	-5.923	-15.263	-8.2238	-7.304
-5.5245	0.39445	1.6209	-2.9172	-2.1801	-0.037427	-4.0885	-1.2608	0.67331	-1.3169	-3.1105	0.88238	1.0569	2.1444	-1.5601	-0.12913	-0.69278	-4.8236	0.022231	3.6494	-3.1185	-1.7834	-3.2217	1.7371	-2.9794	3.0962	-4.7658	-0.15429	-0.28299	4.5715	-0.43232	-2.0409	5.4096	-2.1238	-2.7755	0.79373	2.5358	-2.4184	2.6928	-2.4261	1.1258	1.68	-4.3899	-2.2993	-2.9635	-2.2079	1.5969	-1.1285	2.1329	-2.9553
-3.6178	1.6508	-3.1108	0.11736	1.3007	-1.6323	-3.3922	-0.89046	-1.3098	-6.2519	1.3326	-2.461	-0.60243	-2.7035	0.90982	3.0093	-4.4287	0.17381	2.7204	-3.0087	3.1195	-1.81	-4.3952	2.3161	-5.4065	0.57932	-2.6884	-2.2693	-1.0057	-3.281	1.5581	-0.045943	-2.0585	2.847	-0.51114	-0.59975	3.1857	-1.8085	-0.51579	2.5969	3.5004	1.5303	-1.0716	0.26229	-4.5172	1.6849	-0.33132	-1.2666	0.12696	0.42506
-1.0345	-2.4307	-5.2408	-4.107	-0.79849	0.034275	3.3377	-2.115	-2.3318	-4.3834	-0.99849	-6.0049	-3.4383	-4.2979	4.8285	-3.8546	-1.125	-3.153	2.0974	0.10249	-2.1321	-0.76213	-1.8382	-0.61385	-4.4321	3.2315	1.4349	-4.0217	0.63883	0.60108	2.7689	-2.1026	-2.3438	-1.5156	-2.9279	1.8759	-1.2105	-4.8236	-1.0951	0.01381	4.9762	-4.516	-1.2158	-4.7679	-2.4725	-4.3791	-3.4355	2.425	-4.1141	-1.7989
-10.515	-10.416	-12.122	-8.6548	-11.162	-8.887	-12.631	-9.4181	-10.924	-12.66	-10.44	-13.465	-11.483	-10.017	-12.333	-7.6297	-9.0953	-11.573	-14.603	-15.376	-4.8548	-11.848	-16.304	-13.801	-8.9547	-15.074	-6.7646	-12.225	-11.985	-9.3462	-10.453	-16.11	-10.226	-14.026	-9.3041	-13.847	-10.934	-8.6225	-15.399	-8.8857	-11.195	-11.59	-8.1947	-9.2141	-12.721	-13.654	-10.532	-13.086	-17.19	-13.776
-15.339	-13.34	-17.802	-14.465	-12.897	-11.127	-12.802	-15.838	-12.45	-7.3352	-14.305	-12.305	-9.4763	-13.595	-11.865	-18.34	-10.85	-9.6686	-17.359	-16.31	-11.033	-16.158	-10.917	-17.621	-13.9	-9.0092	-11.814	-17.116	-12.893	-12.335	-12.16	-13.614	-17.37	-12.632	-13.482	-12.963	-12.925	-12.378	-13.069	-13.576	-13.318	-15.46	-14.705	-14.964	-11.8	-12.892	-8.2565	-10.268	-11.184	-11.759
-4.4637	0.25284	0.034257	-2.1753	-1.665	0.10298	-4.1678	-4.5307	-1.4314	-4.9185	-3.5594	-0.5334	-1.7461	-6.7056	-6.7725	-3.784	-2.5337	-4.5718	-1.8061	-2.2722	-0.53209	-2.0591	-2.8573	-7.045	-3.0101	-4.9314	-2.2553	-5.8857	-0.74818	0.87387	-0.93848	1.2445	-2.2313	-3.7713	1.3137	-4.0077	-2.9571	-2.5365	-3.826	-3.8429	-4.913	-1.6604	-5.2102	-2.416	-3.9412	-4.0668	-1.0978	-4.0765	0.028802	-3.7623
8.0076	9.7036	4.8547	4.4633	4.4436	4.0183	7.9483	9.0865	0.68002	8.0266	8.2884	6.9451	10.074	7.3453	8.4971	7.3652	4.6791	5.5295	7.0218	7.4632	9.8779	4.8832	8.4251	5.4109	8.4155	5.0158	8.9982	5.2866	9.016	2.314	5.7206	9.2857	7.561	4.432	4.6033	7.6933	6.7388	7.9203	7.8862	7.945	5.2339	5.1115	12.113	8.2455	10.854	3.6148	1.5791	10.068	3.0098	8.9777
-13.447	-14.613	-14.224	-12.684	-13.53	-15.069	-11.642	-11.382	-9.9337	-14.916	-16.122	-11.026	-9.0585	-12.372	-10.282	-12.48	-13.818	-16.328	-10.75	-12.2	-12.704	-11.425	-14.496	-12.693	-13.348	-11.489	-16.136	-10.097	-11.741	-15.332	-15.645	-7.7947	-12.399	-13.426	-15.768	-11.376	-14.58	-13.084	-12.898	-16.884	-12.057	-15.654	-10.63	-12.434	-12.933	-19.042	-12.357	-6.6623	-15.123	-16.751
-5.1523	-4.7224	-1.0491	-0.28047	0.67844	2.1155	-1.733	-1.3525	-1.3308	-3.339	0.4449	-2.6246	-0.91307	-3.1198	-3.3825	-0.46446	-0.68366	-1.5121	-0.10256	-0.66359	-1.2457	-1.5295	-2.3799	0.67153	-2.9611	2.1229	-3.0557	1.8112	-0.055606	1.3477	-2.6756	-0.84132	0.6358	-3.7132	-3.0488	0.89358	-0.29009	-1.0188	1.8562	-4.1318	1.954	-2.359	-1.4342	-1.7181	-0.10719	-2.2133	2.2382	0.71075	0.89864	-1.7316
1.4247	5.9977	0.073253	1.4334	1.31	5.8379	0.89985	-3.6475	-0.5217	3.4473	0.97682	3.3265	1.4346	3.1256	2.3825	4.6056	1.1936	3.6037	0.0072522	-0.28581	2.1642	0.72298	6.0879	7.4015	3.664	3.4597	2.2679	1.9616	1.3126	0.87606	2.7534	4.1325	1.3105	7.2679	2.4272	-3.5148	1.0096	3.6096	-1.5269	1.3031	-0.77278	2.4583	6.3811	2.7588	0.81844	1.3681	3.0733	2.6197	1.1713	-1.4936
-12.751	-10.657	-4.6247	-3.8595	-13.168	-7.2326	-9.2446	-9.5483	-14.278	-9.5156	-14.17	-4.5119	-11.3	-9.7397	-10.681	-12.943	-7.979	-11.332	-10.673	-10.784	-12.893	-10.756	-6.2974	-11.454	-13.781	-6.8087	-6.4777	-7.1101	-8.311	-12.276	-7.8338	-10.02	-9.8973	-13.62	-10.36	-8.24	-11.133	-8.5651	-8.8117	-11.557	-9.1944	-5.5799	-11.876	-8.0353	-8.4184	-12.285	-8.0257	-9.2783	-6.4919	-4.8883
2.4859	3.1843	-0.11475	-1.0754	2.1661	2.8615	3.476	-1.3314	-0.42379	1.0084	1.9655	-1.3743	4.7945	2.2389	-0.19778	-1.3095	1.9628	-1.1205	0.73937	-4.9064	-1.7954	0.060396	-2.901	1.6366	-2.367	2.7227	-1.2422	-0.63033	-1.1575	-1.8294	0.042166	0.84295	2.3956	2.6065	7.3673	-2.0462	-0.47686	0.42791	-3.2159	-2.0122	4.3532	-2.6934	-0.93303	3.3454	1.0824	0.29565	-3.4958	-3.255	-0.4425	1.9801
-12.406	-16.072	-11.499	-11.229	-12.037	-14.313	-11.937	-12.555	-11.235	-15.439	-15.433	-11.97	-16.351	-7.64	-10.973	-9.9604	-8.7912	-14.218	-12.797	-9.6672	-12.935	-17.606	-13.255	-16.204	-15.243	-12.565	-11.25	-15.54	-15.883	-9.8614	-9.5505	-15.872	-14.751	-12.161	-16.369	-15.152	-16.273	-10.035	-13.966	-14.648	-13.674	-9.2884	-19.533	-11.721	-14.36	-13.109	-14.405	-12.724	-12.235	-17.879
-11.263	-9.1763	-11.732	-11.141	-10.043	-11.867	-9.8041	-11.078	-16.391	-13.33	-8.9855	-8.6271	-10.38	-9.0806	-11.539	-13.973	-12.575	-10.445	-11.059	-13.847	-8.7974	-11.521	-10.71	-11.837	-12.645	-9.5757	-8.8634	-9.9318	-12.046	-9.48	-7.621	-11.04	-15.604	-16.992	-13.37	-13.81	-10.76	-8.0911	-8.0064	-12.657	-12.92	-11.177	-10.33	-9.1348	-11.636	-13.142	-10.585	-3.2047	-6.8464	-15.887
4.8332	-0.13113	1.8713	5.1421	3.2469	4.6707	0.14586	3.3729	10.768	3.5156	1.766	1.3385	3.7809	5.4807	-1.448	-0.63099	3.9355	5.3787	-1.5245	1.9101	5.4608	3.3464	4.7009	0.54785	6.5134	2.5964	1.5405	-1.9546	2.9526	-0.89788	0.28443	-2.4818	-2.2821	0.43967	6.4578	0.71464	-2.4861	3.4221	0.8412	5.5553	4.706	-0.065359	1.9316	3.5169	-3.6345	0.3844	3.1608	1.7751	2.5719	2.0504
-12.238	-15.582	-16.274	-17.685	-14.946	-13.525	-13.527	-14.965	-14.066	-10.15	-9.2545	-14.928	-17.95	-11.136	-14.409	-9.1081	-12.579	-14.476	-13.912	-17.018	-14.367	-14.374	-14.815	-14.996	-14.594	-9.3355	-14.962	-9.8693	-9.6159	-11.538	-17.504	-10.256	-6.2166	-7.1142	-12.078	-13.592	-15.284	-14.968	-19.179	-11.036	-11.928	-13.635	-14.102	-13.385	-11.228	-12.636	-19.419	-11.01	-15.733	-10.295
-11.731	-9.9805	-10.502	-5.5484	-13.697	-7.3411	-10.113	-6.4696	-7.3039	-13.449	-8.6082	-8.8409	-9.0915	-13.749	-9.1703	-9.2894	-7.3447	-9.0872	-7.4948	-10.951	-7.2032	-9.8189	-11.85	-8.8578	-6.4183	-9.4852	-7.8449	-11.949	-7.8907	-11.596	-12.553	-14.721	-9.9011	-11.428	-8.3125	-7.403	-6.8779	-11.659	-11.753	-8.5607	-13.198	-12.032	-13.488	-7.2197	-7.393	-6.4708	-7.954	-11.868	-10.197	-10.938
-2.309	0.93428	-1.9253	-2.3934	-2.3074	-1.1027	-2.3315	-0.85683	1.1512	-2.311	-2.1203	-2.5512	-1.2887	-0.20211	-0.71805	-5.3836	0.27485	0.57751	-1.1142	-1.2815	3.4869	3.4504	-0.12514	-0.23412	0.40499	-2.2963	-2.8039	1.2456	2.0514	1.8359	1.7362	-6.5191	-0.86856	-1.3778	-0.06931	-5.939	1.225	3.447	2.782	1.6759	-2.4354	6.7368	-0.58891	0.62964	-4.0771	2.2365	-1.888	2.9261	1.7722	1.2629
8.3706	4.6837	1.8846	8.3332	4.8335	8.6085	5.6194	3.4253	10.164	9.7607	12.176	3.9204	4.7717	6.6827	8.1229	5.3671	8.9208	5.6603	0.70954	5.9501	6.2837	10.294	10.378	11.386	2.9175	8.2785	6.7582	7.3879	7.1696	5.9812	7.9357	4.2621	9.5866	8.5671	11.121	7.959	6.8115	7.9314	7.6082	2.591	5.1318	7.7122	3.2688	7.9335	10.123	4.2009	6.8571	3.7847	8.484	5.1327
-0.24427	-0.94889	0.40208	-3.3658	-0.63271	1.7297	-2.7741	-5.8829	-2.7805	-0.69865	0.49075	0.95918	-0.53273	2.3711	0.72973	2.6193	-1.4109	6.8433	0.50154	-1.6094	-2.9509	-1.5009	-2.2221	-0.077815	-6.8364	0.22236	1.7803	-0.42461	1.2148	0.044705	-1.4954	-2.9553	0.97611	-3.9361	-3.5446	0.75955	-1.9619	1.4895	-3.9315	-1.63	3.7738	0.89148	-2.8737	-0.24887	1.7745	-1.7311	1.1421	-0.57621	-4.8459	-2.012
-1.3716	-0.40162	0.84581	2.7596	0.53379	3.4006	3.9488	1.769	5.9423	-0.8397	-0.97683	-0.093526	0.31572	1.4406	4.2594	0.70656	5.0248	1.8836	0.81528	-2.6806	3.1943	-0.56633	-0.99741	4.4237	6.2958	-1.682	1.3574	-3.1858	0.81919	1.4762	6.7299	1.6212	-2.6425	2.0709	4.7006	-1.3874	2.0382	2.8995	4.238	1.4827	-1.8605	-5.8886	1.6426	1.4273	3.538	-0.41649	-3.6733	0.4823	4.258	0.64948
1.2276	-2.0593	-0.2794	-1.6749	-3.5759	-1.8382	-1.964	-3.3536	0.22564	2.0352	-1.7967	0.32943	5.0672	-2.3968	-1.9894	-0.30299	-1.1008	-4.4105	2.0146	0.10724	-3.5203	-0.057865	0.8723	-4.8507	-1.7797	-2.9097	0.076143	-1.4985	-0.024949	-0.65303	0.21189	-2.2421	-1.3706	-2.604	-3.1009	0.18125	0.85828	-0.92145	1.8928	3.4226	0.38505	-1.6105	-1.4886	-1.3903	3.3184	-0.87199	0.55412	1.9243	0.12675	0.7504
-5.6852	0.43651	3.0046	-1.0297	-1.0672	4.6463	-0.99715	-1.0954	-2.2672	-4.1831	-4.7323	-3.4304	-3.5892	-1.9857	5.1481	-0.99853	0.50259	5.0599	-2.7859	-0.32612	-3.3634	-1.2605	1.8606	-5.8141	-2.7766	4.2571	-0.72506	0.066689	2.8382	0.40038	1.1497	1.4406	0.13113	-0.4303	1.9061	0.6594	3.0498	4.3962	-3.172	-1.7713	2.3544	-3.1351	-2.4804	-2.105	1.9592	-1.807	1.6141	-0.37751	-0.1556	-1.2412
-3.123	-1.863	-6.1416	-1.5637	-5.7872	-5.3126	-3.7632	-5.701	-2.3422	-7.0664	-7.5758	-4.0819	0.30808	0.15378	2.7449	-2.6246	-6.9962	-2.7308	-3.4827	-5.5621	-6.8455	-3.9144	-6.3652	-5.5636	-2.0165	-3.8963	-6.3448	-2.5047	-3.016	-0.19433	-4.2029	-4.6861	-1.5253	-3.2346	-3.5761	1.8298	-0.19857	-7.3161	-3.0531	-5.6424	-5.5616	-2.9507	-1.7525	-3.1399	-5.3722	-4.1505	-2.6006	1.9303	-4.8067	-1.9692
-12.322	-7.8615	-9.1222	-6.1874	-9.1533	-8.7514	-8.69	-12.679	-5.3578	-12.427	-12.474	-9.6871	-7.0859	-7.2439	-9.904	-5.9884	-7.7575	-9.421	-6.1902	-10.175	-11.039	-9.3506	-9.0546	-6.6582	-5.1339	-12.06	-3.9527	-10.445	-9.9268	-9.8515	-3.8356	-9.3881	-9.4586	-10.586	-10.422	-4.5343	-9.6119	-4.3517	-10.096	-7.8833	-7.4594	-11.323	-10.176	-4.6886	-11.284	-9.0161	-8.4218	-8.638	-7.1751	-8.7812
3.5028	3.0277	4.0937	5.5805	5.65	2.4537	7.5105	12.127	7.6003	5.7937	3.9835	8.0137	5.4656	5.9335	3.1367	8.1776	7.8904	5.3376	1.8708	8.5013	0.88171	5.9378	6.5504	3.3218	3.3108	4.5231	6.3001	7.1134	5.3406	2.9033	4.585	3.1142	3.2421	4.1763	6.3557	1.1519	4.4129	8.3746	4.7132	7.1957	5.1733	7.3987	8.2539	4.3696	8.0394	11.008	7.551	8.0156	5.0056	4.8516
-2.3136	0.67686	-7.3963	-1.0144	-2.1194	-2.1394	-6.8988	-5.907	-1.1997	-1.6046	-3.5011	-1.9656	-4.4842	-3.1432	-1.0126	-1.5524	-5.5352	0.95352	-2.8497	1.3452	-4.7167	-3.028	-5.5245	-1.7088	-8.6098	0.90486	-2.0702	-5.8807	-7.3892	-10.06	-3.6236	-2.3679	-4.6658	-7.7786	-4.9106	-7.0232	-1.8959	-8.0208	-6.4854	-5.1908	-4.0955	-3.1778	-1.0779	-6.0079	-3.4969	-5.1851	-5.4572	-6.9977	-2.4784	-6.0839
-12.928	-8.9687	-6.6437	-8.6858	-12.676	-10.295	-11.594	-3.8561	-15.232	-12.674	-10.379	-10.008	-8.0944	-9.7334	-9.2363	-13.039	-10.557	-12.329	-11.674	-6.4155	-10.882	-6.7372	-12.332	-10.925	-10.6	-11.102	-9.31	-4.9533	-10.814	-7.8477	-12.954	-8.6141	-12.66	-7.6338	-9.8749	-13.453	-6.7572	-10.611	-8.561	-9.9276	-9.1795	-6.9371	-6.2723	-6.6684	-11.929	-11.34	-12.642	-12.174	-9.0901	-10.694
-6.4039	-4.6577	-4.9776	-8.8233	-3.8214	-2.828	-4.1838	-7.4608	-0.71799	-5.3174	-1.6415	-3.6928	-4.514	-3.535	-1.7548	-3.5654	-5.502	-1.759	-7.781	-2.819	-5.8334	-3.7123	-5.4441	3.255	-4.4321	-8.6426	-2.5653	-4.3573	-2.1267	-5.893	-1.8217	-5.0858	-1.0966	-5.2245	0.86459	-6.6732	-1.7879	-3.9176	-4.4224	-2.051	-3.6899	-2.0755	-5.8359	-6.0807	-0.76002	-1.5373	-6.5091	-2.9443	-8.7729	-3.96
-16.984	-14.386	-10.13	-15.028	-15.444	-15.023	-17.903	-12.347	-12.76	-12.552	-11.961	-14.397	-12.967	-16.015	-13.893	-11.027	-12.177	-14.238	-13.761	-14.056	-12.874	-11.795	-13.868	-12.521	-14.611	-15.958	-13.465	-16.64	-11.817	-15.491	-10.168	-14.442	-11.811	-16.098	-9.2036	-10.938	-11.325	-8.5317	-14.519	-16.13	-11.129	-11.096	-8.7908	-15.315	-15.913	-9.4234	-13.439	-13.517	-12.154	-13.273
-1.9733	-3.6633	-5.0935	-2.6012	-1.1551	-6.1839	-2.5147	-1.4734	-5.9329	-6.6999	-2.3282	-3.328	-4.1474	1.3492	-1.8435	-4.9148	-3.6481	-6.9531	-3.6228	-4.0363	-4.6429	-7.0302	-6.6864	1.2084	-6.3226	-4.7415	-4.5934	-1.3238	-3.2793	-7.4504	-2.5681	-4.0384	-2.7408	-8.1658	-3.8679	-2.1767	-1.699	-4.1488	-3.4635	-4.4452	-4.0761	-6.6168	-2.9228	-2.2077	-4.5621	-0.96489	-1.4682	-7.6535	0.50799	-3.6518
-0.50535	3.3414	0.48926	1.695	3.9629	-5.0676	-2.3845	0.71032	-0.67493	-2.0671	-2.2944	2.111	-2.3421	1.5289	4.4871	2.2028	-0.052669	-3.1808	-1.7238	0.20275	2.9451	-8.7609	-5.5782	-2.0446	-1.1181	4.1268	-0.906	-0.39337	4.4998	0.032951	0.23537	1.7955	-1.6981	-1.7113	-0.053981	4.3471	-0.79816	-4.3326	4.0009	3.4093	0.3602	0.20299	-0.71436	-0.32919	4.2371	2.4301	-0.75485	-1.5736	-1.5635	1.9903
-2.0662	0.94126	0.36327	5.3344	-0.62024	-0.33059	0.50154	-0.80412	0.97607	4.2223	2.5126	6.2735	3.8804	4.8821	1.1578	-0.32379	4.787	5.0912	2.2235	-1.6607	4.7396	5.6396	6.952	-0.99746	5.4795	2.4316	3.4516	1.4037	1.9496	3.2572	6.709	2.9801	3.1639	3.6242	1.8965	4.8899	0.57534	5.474	1.7986	2.3102	3.9254	5.4746	5.8818	5.0743	2.8185	2.1127	1.0741	5.7068	-0.57819	-0.33792
1.7874	3.9302	1.1981	-3.0534	3.7188	0.42361	-1.1668	-3.1756	2.3863	1.9325	-2.1253	-0.38613	-3.0486	5.0017	-3.1206	-0.65657	2.1873	6.1805	1.0746	1.7726	2.3885	-0.72552	-0.24913	-3.8416	-1.82	2.4003	-4.0159	0.74846	3.6763	-2.6017	-0.11295	0.23786	-1.9865	-6.9833	-1.8291	-0.19476	2.0446	-3.8951	1.3875	2.8565	-0.046209	-2.2389	0.58822	1.2932	-1.8374	-1.7	1.287	-7.5967	-2.6886	0.0021721
-12.758	-16.842	-14.079	-14.626	-15.517	-9.888	-8.2596	-10.01	-14.429	-11.632	-15.339	-10.19	-13.132	-9.8095	-13.116	-12.509	-9.9604	-10.537	-11.626	-14.136	-16.982	-9.6673	-11.07	-13.596	-17.067	-13.374	-10.778	-13.643	-14.601	-14.835	-10.522	-14.782	-15.287	-11.884	-14.33	-12.046	-9.5854	-8.1665	-9.4763	-10.272	-14.256	-15.146	-20.492	-14.871	-12.585	-9.1808	-13.808	-6.5647	-10.104	-10.999
7.809	4.3309	3.3213	9.2715	12.665	11.394	8.4044	4.784	9.515	7.837	5.6654	6.5267	3.1649	3.4587	7.583	5.4351	9.6058	6.0022	8.3251	12.274	9.4397	4.3326	5.7244	9.9621	5.003	10.007	6.3887	6.4674	6.8361	8.0739	7.0808	3.4088	6.6543	4.1841	8.5887	7.0144	7.5504	5.9754	5.7195	7.4094	0.3266	9.256	11.22	7.5909	6.2376	9.3467	4.0225	6.1451	7.3523	8.6089
6.5754	13.514	11.405	10.451	11.489	5.773	8.9126	6.6822	4.033	9.4427	6.8003	10.421	8.901	8.6714	4.3277	5.8779	7.6414	6.053	10.536	7.7395	6.0391	9.722	9.6007	8.5593	6.6508	7.9772	9.1678	9.2941	6.8749	6.3203	12.354	9.5949	6.7517	7.4804	9.3454	10.528	11.606	7.1779	5.0272	9.2115	8.1284	9.4058	2.9832	4.7092	6.4721	11.044	9.8069	5.1705	9.4287	7.4111
8.4745	12.127	11.021	9.8674	9.6984	8.4159	6.9612	6.6209	7.3195	12.372	8.8245	8.1158	11.642	8.9206	8.2907	10.745	8.0804	7.0692	7.1686	9.6889	7.024	13.781	6.2233	5.8756	10.629	8.7743	10.272	7.6491	5.9179	9.2751	10.087	11.124	7.4513	11.427	8.8944	12.412	8.7603	8.9853	11.756	7.1717	8.1741	9.4215	7.9384	9.0132	10.46	11.452	11.696	8.4982	6.7567	5.2788
-24.513	-19.99	-24.772	-19.737	-23.438	-15.646	-22.892	-21.47	-22.318	-23.529	-21.69	-24.614	-21.112	-21.528	-17.32	-22.335	-21.466	-21.376	-20.093	-18.097	-20.755	-19.696	-19.374	-22.906	-15.774	-18.577	-21.062	-21.427	-21.496	-22.594	-19.48	-23.28	-21.521	-20	-22.563	-23.822	-16.706	-15.709	-21.497	-20.971	-19.066	-23.724	-19.658	-19.749	-18.056	-19.423	-25.902	-22.579	-21.876	-23.594
-10.14	-10.388	-16.357	-13.204	-8.2096	-9.4109	-13.963	-13.407	-8.6676	-10.591	-9.8839	-12.273	-9.972	-13.682	-10.654	-6.0296	-9.3115	-9.6932	-13.213	-12.24	-13.807	-11.323	-12.506	-10.155	-8.5069	-8.6291	-9.4538	-11.058	-10.016	-9.0468	-9.9612	-7.7397	-10.058	-10.488	-12.705	-12.721	-11.694	-8.6305	-9.8688	-7.7919	-9.5764	-11.186	-7.7971	-9.9938	-12.611	-14.059	-12.117	-8.5346	-7.2748	-13.087
-3.6245	-6.0584	-5.2082	-4.7587	-2.5505	-3.7831	-5.5346	-2.5955	-0.18658	-3.0665	-3.3118	-6.8121	-4.2547	-2.9832	-3.9999	-3.1559	-4.7026	-2.5002	-4.831	-7.9846	-4.7203	-2.785	-3.1149	-7.0011	-3.9737	-6.3985	-8.7038	-3.0847	-0.97328	-4.9739	-6.3991	-5.2128	-2.3019	-1.2565	-4.2786	-1.873	-2.9125	3.3213	-6.4508	-3.9333	-1.9933	-5.2789	-4.684	-3.7776	-6.2112	-7.9707	-5.5342	-3.9264	-5.1758	-4.1295
-11.871	-12.51	-11.873	-13.447	-11.964	-11.65	-10.203	-15.206	-11.777	-13.389	-12.727	-9.2968	-17.782	-12.539	-13.306	-9.8334	-12.89	-13.419	-14.245	-7.642	-11.241	-10.15	-9.8777	-7.1801	-6.7276	-6.9346	-9.615	-10.179	-15.089	-12.696	-9.1531	-9.7633	-9.993	-10.261	-9.4732	-15.754	-9.7014	-9.6559	-12.521	-11.213	-10.772	-14.279	-11.89	-11.397	-9.2703	-9.2864	-9.8155	-17.52	-12.779	-13.547
-7.0284	-2.6137	-4.4392	-2.5907	-3.1523	-10.094	-5.5737	-7.9489	-6.4952	-3.6322	-1.6963	-3.1081	-3.795	-6.3984	-4.8055	-2.4423	-5.2332	-4.4776	-2.2277	-2.6348	-1.6216	1.1768	-2.667	-4.2654	-4.4935	-9.1916	-2.686	-1.9581	-3.8849	-5.0959	-4.493	-5.8567	-3.5233	-11.781	-6.2672	-5.2666	-1.9371	-2.3827	-6.2527	0.66229	-3.2228	-6.9704	-2.4687	-4.5145	-6.3972	-4.4357	-3.8729	-6.9625	-3.9401	-6.3044
-15.792	-12.969	-12.34	-12.427	-18.898	-10.362	-13.658	-14.804	-12.975	-16.406	-14.738	-16.278	-15.615	-10.544	-15.152	-17.775	-14.905	-11.143	-16.761	-13.416	-13.789	-15.886	-17.831	-13.477	-14.771	-14.163	-13.251	-16.178	-18.943	-18.636	-13.261	-20.304	-18.492	-19.194	-10.741	-14.237	-15.847	-12.499	-14.572	-13.625	-12.162	-15.212	-12.396	-11.62	-16.005	-12.738	-13.984	-17.109	-14.94	-13.587
-1.9218	-6.7193	-4.8146	-0.41833	-2.46	-1.036	-1.9311	0.61886	-5.7072	-3.3692	-4.2585	-4.8748	-1.0454	-4.9847	-0.59169	-3.806	-4.1743	-0.20545	-1.2047	3.4372	-5.1142	-0.075117	-0.67307	-7.3278	-3.9726	-0.49769	-2.9675	-0.17971	-6.1406	-0.86582	-5.6656	-2.8417	-5.7807	-6.4154	-2.1991	-3.9039	-5.0722	-1.7887	-4.1957	-2.1649	-4.32	-3.8404	-0.63111	-3.8809	-5.5155	-4.2048	-7.078	-0.29968	-4.2975	1.6321
1.2509	-4.4323	2.8742	-2.1686	-4.7582	-4.5745	-0.38	-3.6821	-5.4021	-3.8028	-1.3888	-1.4721	-3.7402	-3.2785	-2.0214	-2.518	-3.9393	1.5065	-7.4124	-3.7563	-3.1641	-4.5232	-2.1454	0.67291	-1.6376	-1.1838	-5.0377	-3.4551	0.079939	-2.2714	-4.6842	-5.7959	-3.8898	0.63328	-9.9228	-5.2882	-3.4887	1.6425	-6.4823	-1.4935	-5.3729	-0.29341	-5.7912	-4.5028	-6.1217	0.93845	-5.5972	-5.8922	-5.0666	-3.0633
-11.728	-10.867	-8.8431	-10.241	-11.35	-10.293	-12.528	-14.829	-10.856	-11.61	-8.9735	-8.875	-13.4	-10.645	-13.839	-11.691	-8.0083	-7.7865	-4.8054	-9.8564	-11.133	-8.73	-7.2183	-8.1978	-5.8486	-10.82	-14.621	-8.135	-9.4853	-11.778	-8.0507	-10.791	-9.277	-6.4678	-10.027	-11.481	-9.2786	-11.036	-8.6543	-13.455	-6.4246	-9.3305	-4.8746	-10.848	-13.398	-9.3435	-10.901	-7.654	-11.98	-10.001
-0.31182	-1.6781	-2.0409	-3.643	-0.1341	-1.5039	-1.8963	-0.13875	-0.89248	-6.8924	1.8375	-1.0365	-1.469	-1.9262	-0.57496	0.0045626	-1.1005	-2.6781	-3.2187	-0.10184	-4.9094	-1.9075	-2.3714	-1.5743	-5.3132	-3.1641	-2.894	-2.1081	0.37315	-2.7076	-2.0215	0.082453	-1.9351	-9.3059	-3.1977	-2.9161	-4.207	1.5354	-1.3619	-3.4134	-5.6201	-2.0267	0.91598	-4.4982	0.70542	-4.6237	-4.419	-3.5089	-5.5815	-1.6288
7.4778	4.5788	6.2974	5.0581	7.9781	8.8182	8.538	1.2458	3.2466	6.6168	3.994	4.8008	7.0424	3.9584	2.4822	5.9082	5.2761	2.8533	7.9815	6.0997	7.1197	4.858	3.7326	8.1663	8.5644	6.6957	6.0182	6.4686	5.0419	7.2422	5.3343	3.4883	6.0638	8.118	5.5883	6.7324	8.9087	8.9614	6.2347	12.346	6.7264	6.356	7.5815	10.155	9.7261	10.036	7.1898	3.8222	6.891	1.3783
-4.2919	-2.337	-5.6224	3.3838	-5.0231	-8.342	-3.4407	-1.2783	0.71136	-2.3842	-3.7464	-3.4177	-7.772	-4.3791	-0.97426	-4.4139	-7.1526	-7.0039	-3.7722	-1.5657	-4.4191	-1.779	-1.4124	-6.2324	-3.0711	-6.1656	-8.2713	2.5769	-0.87184	-8.9598	-0.18021	-1.5704	-3.6572	-1.4779	-0.39884	-2.5308	-3.5492	-3.2464	-0.70969	-2.9904	-6.8339	-2.7859	-0.60254	-2.4834	-3.9432	-3.8856	-3.9531	-3.3968	-6.8635	0.39127
-1.1972	3.6366	-2.0635	1.733	2.0306	5.5682	0.90166	5.4801	2.5836	2.8818	6.5425	0.15852	-3.3185	3.5195	4.6949	3.669	-0.63776	-0.20966	0.6914	-0.7672	1.2842	-0.43148	1.2334	-0.38885	1.2986	1.9877	-1.4784	2.386	2.6875	3.9008	-1.5464	3.9311	0.24374	-0.21452	-2.001	-3.5061	2.2139	-3.5834	4.0803	1.0829	3.0376	3.5422	0.63953	2.7873	6.4185	2.1373	0.046076	2.3672	1.8935	0.78027
0.52985	-2.6	-2.9015	2.2049	0.28838	-3.6603	-5.6431	-6.2605	-1.7026	-1.999	-3.6516	-4.6372	-0.51499	-4.7435	2.6619	-3.1985	-3.962	-1.6741	-1.1989	2.0314	-0.61533	2.0864	-3.8676	-1.1174	-1.1882	0.97552	-3.7198	-3.9464	-0.090981	0.90722	1.1505	-1.8549	-0.67792	-2.146	-1.7314	-6.1284	-1.33	-3.5056	-4.7867	-3.1105	-3.1034	-5.195	-1.9366	-2.9527	-2.5641	-0.59211	-2.5151	-3.1533	-1.568	-4.0682
-0.34433	-3.936	-2.905	-6.4575	-3.6449	-7.3594	-2.9257	-1.6924	-6.591	-3.9742	-5.5684	-5.2326	1.8335	0.72989	-1.6553	2.3836	2.4479	-8.0396	-3.7129	-4.8052	1.2228	-1.451	-4.4889	-3.6799	-4.9084	-6.2061	-1.7167	-3.1471	-3.4583	-1.015	-2.562	2.4845	-4.915	-4.1346	3.6472	-2.1799	-2.6486	-0.93544	-2.1935	-7.4355	1.5757	-4.8844	-1.6625	-7.9901	-5.1119	0.043112	0.37563	-3.7726	-6.135	0.10787
1.5594	-0.18244	5.1312	3.6871	5.2832	3.8124	8.1557	2.3734	5.3931	5.5342	3.4116	4.0578	9.9551	5.2286	0.73132	-0.15872	3.3503	4.6522	1.5743	-3.5629	7.1954	6.1318	3.7423	4.2641	4.2841	-2.281	2.03	3.5286	-1.0055	2.5795	6.0423	9.7602	1.3294	1.0677	3.2684	-0.60887	1.6744	8.7511	2.2573	1.3485	1.2128	5.3256	1.1097	1.6504	1.8293	0.31696	1.3553	5.1084	1.0627	2.3627
3.9227	5.1303	4.8024	4.6578	7.7851	8.3924	4.6863	6.0661	-0.12645	1.2154	2.721	7.7254	5.5523	6.1581	1.8025	2.3978	4.5474	4.9417	6.6525	3.992	2.7602	6.2213	2.9549	6.6432	8.6821	2.932	5.32	1.5869	7.8973	0.56869	4.9567	5.1225	3.1339	4.3426	1.1496	6.0647	4.9151	8.1184	7.2597	4.6684	8.6264	6.6996	4.7746	4.3386	1.391	7.8483	9.7451	5.5754	6.1332	2.9439
7.7828	14.714	7.7318	7.3243	10.041	10.238	5.8815	3.5062	9.5961	5.2928	4.5977	9.8295	2.5502	10.097	6.644	6.3413	7.3621	3.7115	4.1903	10.151	7.5821	5.5792	11.561	7.949	9.5294	4.9595	9.921	12.278	6.2968	9.1968	10.1	12.665	7.3483	8.1416	2.0124	8.2778	4.539	9.55	9.9494	5.1749	8.6766	7.876	4.0533	8.6543	8.0774	10.337	6.7767	5.8386	6.5493	9.1023
-1.6733	-3.2244	-0.8856	-3.3856	-3.0805	0.61419	-1.9106	-3.4804	-3.8302	-5.4923	-3.2466	-1.5583	0.87343	1.9188	0.58074	-3.4459	-2.6262	-1.4015	-0.46115	-5.2037	-2.4053	-4.7226	-4.0154	-0.88092	-4.5702	-1.6168	5.2306	-0.8797	-4.7759	0.54237	-3.8072	-0.70613	-2.5135	-1.1464	-0.44436	-1.1815	0.62259	-1.2709	-2.9371	-3.9526	0.11915	-0.53526	0.23102	-1.447	-2.3512	-0.36011	0.34131	-3.0309	-4.6897	-3.4879
5.6695	7.5826	3.6622	5.8549	9.1063	7.6224	8.5211	8.9166	10.355	8.0914	9.0279	6.4647	9.3462	8.1031	12.312	1.8744	9.2768	11.702	6.5987	10.773	9.2081	5.5547	7.7145	6.4663	7.74	14.696	5.1932	9.7993	8.404	9.6089	8.7263	8.2682	3.9968	7.2789	9.1728	7.0446	7.8327	3.4212	4.698	10.867	10.78	8.9549	6.5178	8.8884	11.054	5.3087	7.2017	7.4947	3.5987	6.8368
-10.215	-6.6839	-7.7184	-8.6268	-11.629	-9.1619	-12.597	-8.358	-4.0568	-9.4474	-9.5727	-11.702	-10.648	-5.534	-7.6796	-11.837	-9.7545	-10.431	-6.4952	-12.953	-10.697	-8.9402	-8.1503	-11.602	-12.095	-14.164	-10.309	-10.944	-10.65	-10.043	-13.339	-9.0158	-10.204	-8.3708	-8.776	-12.318	-6.1851	-10.837	-4.2899	-7.0809	-11.113	-9.757	-6.0418	-5.8557	-13.395	-10.489	-9.4553	-11.927	-4.9652	-13.442
-14.757	-10.825	-11.898	-11.329	-11.345	-8.956	-7.9281	-10.749	-10.025	-13.096	-8.9137	-9.3598	-10.719	-13.84	-11.135	-11.212	-12.114	-10.505	-10.844	-12.107	-9.8574	-10.352	-11.673	-10.968	-6.5325	-10.146	-9.888	-10.09	-10.61	-7.8845	-7.6767	-8.7082	-11.956	-15.163	-7.7537	-8.4027	-11.66	-9.9781	-11.298	-9.3961	-12.822	-8.6386	-14	-13.499	-11.206	-10.498	-8.8109	-12.785	-11.697	-12.001
-18.245	-21.953	-15.461	-18.455	-21.272	-20.537	-20.304	-19.306	-19.387	-22.334	-21.002	-21.394	-21.733	-22.679	-21.231	-20.308	-19.483	-15.256	-23.275	-21.411	-17.549	-19.534	-19.218	-22.937	-16.303	-20.648	-18.288	-19.577	-17.847	-18.251	-23.609	-19.092	-21.403	-25.414	-20.524	-17.633	-18.523	-23.999	-18.165	-19.902	-19.452	-25.476	-22.295	-20.74	-24.086	-19.388	-22.505	-20.718	-22.511	-21.606
-14.449	-15.334	-13.329	-14.541	-13.608	-18.366	-16.117	-6.7179	-15.492	-16.837	-12.055	-18.375	-9.1573	-18.322	-15.502	-17.154	-17.339	-12.955	-13.818	-11.941	-17.236	-12.08	-15.178	-15.317	-12.692	-13.514	-16.239	-12.576	-16.656	-12.462	-9.949	-12.859	-15.186	-12.921	-17.887	-13.302	-17.586	-14.445	-17.851	-16.077	-11.35	-16.65	-17.732	-15.266	-16.291	-9.4946	-14.485	-15.483	-15.838	-13.487
-1.3412	0.55049	-1.9885	5.4	2.7615	3.3481	-1.1227	-0.041543	0.76408	3.8411	0.45616	-1.0786	1.1199	4.0944	1.5035	-0.87389	3.9018	-1.441	1.9752	-1.6364	-0.78977	2.9266	0.54117	0.17409	0.60234	0.7812	1.6315	1.752	0.31959	-0.94434	3.2261	3.1553	-1.6566	2.1924	-3.6346	0.19078	4.2623	-0.81381	3.1854	2.1393	-0.27113	0.51434	1.0013	2.3142	5.1008	-0.34177	-2.3527	-0.79137	4.5813	3.2444
13.971	8.0753	6.7166	8.9562	6.6884	1.7696	6.1622	8.3892	6.2059	3.7311	14.357	9.0096	7.9422	15.288	9.7862	5.9559	6.2584	11.012	14.581	10.309	5.5995	9.1711	4.5919	8.2926	5.9495	12.78	6.7505	5.8987	5.1181	14.773	10.07	11.391	6.6929	5.51	9.2141	8.7301	9.3391	11.015	5.7502	8.2281	7.372	8.8103	8.3165	8.8443	8.6138	4.4698	2.8055	6.1128	8.0023	3.5424
-10.814	-6.61	-7.9263	-16.368	-10.856	-12.027	-8.0836	-8.2526	-8.1409	-2.3626	-8.8034	-11.836	-10.123	-7.6205	-11.433	-7.0233	-4.3473	-11.202	-5.7926	-10.337	-12.163	-12.448	-8.0545	-8.2195	-8.6694	-11.211	-7.2975	-14.031	-10.61	-6.6219	-8.9867	-8.7864	-5.9798	-7.3623	-6.4047	-7.5069	-8.1441	-6.4886	-9.7967	-10.94	-7.283	-11.688	-13.012	-7.2378	-9.8563	-10.327	-4.2412	-9.2198	-6.8919	-7.333
-3.1542	-1.9423	0.13562	2.2979	2.3189	1.5954	-4.4273	-2.1342	4.4973	-1.755	-1.6332	-2.8524	-4.2407	-1.4128	4.8114	0.087411	2.8686	1.1185	-2.04	-2.3769	-2.6961	2.6874	-1.3613	-0.015695	-0.17828	1.6021	-2.3443	5.4496	-1.6449	-1.9587	0.74739	-2.2694	-1.6053	-2.5268	-1.6153	-0.56114	-0.23087	2.3809	3.5359	-1.4232	-0.040828	-1.805	-3.9944	3.962	0.98972	1.6552	-4.9852	0.80925	-3.8632	-5.4448
-2.7822	-3.6527	-1.2244	-1.7898	-1.1594	-2.3311	-1.5662	1.4036	-0.97634	-1.4145	-0.81094	3.6871	0.43222	-4.652	-4.4484	1.7547	-4.9098	2.9288	1.4313	-1.8688	-1.3898	-1.18	0.85844	-4.0836	1.625	0.91746	-4.2817	0.62738	-2.163	0.4819	0.8491	3.028	-1.2571	5.9932	-0.37685	-4.8787	1.6006	-0.033939	-8.5518	-2.9593	2.2034	3.6253	-5.088	-1.574	2.0794	0.74303	3.8413	-4.413	2.4682	-4.8534
-9.1661	-7.5499	-9.1363	-6.7723	-7.4233	-10.349	-5.303	-9.6521	-7.3179	-7.7223	-2.5061	-7.8348	-5.1392	-5.811	-3.8275	-7.4526	-8.9036	-9.6337	-7.3477	-10.283	-9.9261	-5.888	-6.319	-5.1999	-4.5849	-6.6134	-7.5926	-5.3475	-5.4863	-6.1393	-4.1153	-0.33367	-3.2007	-5.6397	-8.0055	-7.6659	-5.2905	-6.225	-7.6582	-3.4018	-6.2375	-11.904	-5.7876	-6.0517	-9.9502	-3.534	-5.942	-7.1878	-8.9114	-5.9826
0.70266	-2.1785	2.6336	-2.5012	-0.44796	-2.3866	-3.7539	1.4387	1.8843	4.4477	-0.81309	-0.36729	-0.35306	-4.8671	0.49129	-1.6718	-6.4422	-2.2608	-4.7459	-4.3617	-1.06	1.4079	-2.0181	-1.8865	-0.080352	1.7402	-2.788	-1.0539	1.3693	-1.8298	-2.9497	-2.1387	-0.5088	1.2977	2.8593	0.71198	-2.1008	-6.5047	0.79014	3.03	-2.8436	-0.24756	-0.2647	-7.0817	-2.9873	-4.6765	1.7439	-1.0534	-1.6514	-2.2534
-13.368	-14.774	-12.213	-13.147	-12.121	-8.1681	-16.113	-13.174	-10.204	-13.835	-11.109	-13.083	-13.301	-14.857	-12.076	-13.685	-16.795	-10.21	-10.803	-14.588	-20.966	-12.528	-13.554	-10.587	-12.394	-16.617	-9.1595	-15.961	-13.272	-14.746	-10.388	-10.935	-11.079	-16.463	-17.07	-7.6999	-10.76	-16.775	-12.071	-11.415	-13.816	-14.901	-8.6715	-15.556	-9.6642	-10.632	-11.716	-11.835	-9.5384	-13.369
-11.008	-5.934	-3.4419	-7.9814	-9.8089	-11.237	-6.4145	-6.199	-6.4649	-10.157	-8.2566	-2.9242	-7.5393	-10.558	-4.7199	-9.7808	-7.1155	-2.5357	-6.8704	-6.4826	-4.8924	-7.4472	-4.8435	-3.9684	-5.2623	-5.276	-2.8045	-8.3842	-3.5369	-9.9243	-6.6758	-7.2495	-4.3337	-6.3773	-4.1713	-8.1148	-10.375	-6.1495	-9.5836	-9.7217	-6.8216	-10.461	-2.27	-8.1234	-5.4801	-6.386	-5.8495	-5.2138	-8.7753	-5.1855
2.9612	0.80097	3.22	-0.042508	-0.02535	-1.589	2.8296	1.2198	2.6919	2.7273	-1.0875	-2.0879	1.7526	2.6118	0.63413	3.2838	-1.7107	4.0998	1.5193	3.8318	1.8747	-0.97049	3.1442	-1.1576	3.3343	1.4758	2.3287	2.2004	-0.46207	-2.5736	-1.3074	-2.3412	-2.2625	0.65344	0.43342	0.19977	3.1311	-0.004501	2.3337	-1.4471	-1.2779	3.3192	1.7519	4.5516	2.2852	0.074692	0.77393	0.63218	-0.77135	0.13792
6.0745	2.0704	0.18769	0.32466	0.34583	0.074337	2.9016	-0.99439	2.706	1.0796	2.5994	2.6435	-2.0443	0.53745	3.4658	-0.5528	1.946	1.3466	0.10971	6.283	1.1836	1.9837	4.4388	0.44989	3.4202	-3.2214	0.37562	-0.40357	-0.7336	-3.6284	2.726	2.979	-1.9604	2.9837	-1.4965	-0.14854	0.42474	0.097872	1.6055	-0.28961	3.2395	2.101	2.8554	-1.4358	1.524	0.30233	6.0221	-1.051	2.986	0.94592
9.1454	7.6422	4.1845	4.9879	7.7667	8.878	3.1981	5.7173	5.563	7.6059	4.5702	4.9728	6.9392	9.7387	9.0467	7.7144	5.7239	9.5378	5.6918	4.6992	5.9606	5.7052	3.3953	4.7681	3.6132	5.839	7.8397	6.4467	8.1563	4.5168	9.3227	6.2642	12.489	8.936	3.1852	8.2157	7.1352	9.4057	6.1313	7.111	7.8717	5.8079	5.9702	6.3338	6.1735	6.4109	3.1949	7.5917	6.045	8.1268
-14.048	-12.024	-13.266	-12.584	-9.7681	-14.815	-9.0377	-11.981	-15.567	-10.074	-10.402	-13.34	-9.0801	-13.459	-12.837	-9.5275	-10.022	-13.937	-8.913	-9.5756	-10.734	-13.174	-9.3912	-7.2111	-13.192	-8.9109	-13.401	-8.0504	-10.431	-14.128	-9.1549	-11.974	-9.1006	-5.8587	-8.5762	-9.7467	-12.359	-11.767	-8.246	-11.29	-13.868	-10.049	-9.5539	-11.139	-10.399	-8.6671	-8.3764	-11.337	-13.222	-11.023
-1.2572	-0.9827	-1.565	-3.1546	1.2274	2.3697	-2.3886	0.007893	-3.4206	-0.92363	4.1414	-1.0019	-0.4533	0.66539	-6.8928	-2.3931	-1.4996	2.427	-0.03795	-3.1987	-3.9693	0.8834	-6.8098	-2.0063	0.43312	-1.8286	-6.0557	-2.6224	-0.60939	-1.8613	2.904	0.13713	1.9284	-2.8912	0.42806	-0.046636	-0.62526	0.1448	-3.4077	-3.5177	-3.5081	-3.7052	-4.918	-4.7092	-4.676	-0.0045832	1.4932	-3.4088	0.03694	1.8728
-1.45	-5.1338	-1.033	-3.4637	-3.1719	-4.4298	-0.47477	-2.708	-4.0197	-2.8251	1.617	-0.52326	-2.3315	-3.0483	2.6195	-4.713	-2.8984	-1.0454	0.63826	-1.7195	-1.0191	0.43162	1.0901	1.263	3.8272	-2.7174	-2.5482	-2.3597	3.311	0.70376	-2.8854	-1.1048	2.0995	-0.88302	1.9336	2.6627	-1.2251	-0.64228	-3.0076	1.5557	3.1698	-4.3007	0.57125	-3.5146	-4.023	-4.437	-1.8719	-0.98429	1.8331	0.98695
3.5698	-2.2499	2.3848	2.3037	-2.0382	-5.7396	-3.5351	0.10588	2.8356	-3.3235	-3.4143	-4.0195	-0.44958	1.3206	1.121	0.86727	5.1866	-2.0104	0.32515	-2.5687	-0.56775	-2.4349	-1.8114	0.061791	-1.4459	-1.2657	-2.4403	5.2263	-0.50614	-5.812	0.61922	-3.699	-3.5206	-1.4209	-4.6235	0.16806	-4.4107	2.8675	-0.13157	-1.1003	-0.97765	1.7343	-1.3093	1.0324	1.9499	1.6704	1.2838	0.69399	0.99543	0.81788
-9.6475	-14.187	-14.119	-12.281	-10.701	-9.3234	-9.975	-11.993	-9.2005	-13.35	-12.591	-6.0323	-10.514	-13.369	-8.6045	-15.168	-11.681	-9.5507	-10.926	-13.253	-11.301	-12.038	-7.8893	-10.353	-12.801	-12.992	-12.856	-9.9045	-11.782	-14.774	-13.192	-5.7151	-8.4676	-17.368	-11.517	-15.65	-13.076	-12.124	-4.8829	-3.2874	-12.011	-6.3631	-7.751	-10.756	-7.7184	-7.7455	-6.0774	-13.881	-10.288	-16.328
-18.715	-22.305	-19.442	-21.778	-21.288	-17.066	-22.594	-17.704	-21.036	-19.93	-25.257	-15.303	-21.259	-23.715	-18.963	-21.085	-21.617	-19.916	-21.283	-21.361	-19.472	-19.161	-20.666	-23.766	-25.647	-25.072	-21.062	-22.084	-21.676	-19.787	-21.095	-22.8	-22.824	-22.308	-24.16	-21.62	-26.439	-21.972	-21.977	-20.284	-20.512	-21.639	-24.593	-22.914	-20.358	-23.744	-28.928	-23.564	-22.07	-22.124
-6.2361	1.7983	-0.68979	-7.4449	2.3598	-7.1051	2.2469	-5.098	-1.3053	-1.9677	-2.3829	-6.0964	-2.4576	2.7546	-1.1005	-8.8733	-6.9726	-5.5349	-3.1488	-0.74081	-6.5551	-0.085896	-3.7796	-4.5244	-3.4833	-3.2351	-4.5655	0.16812	1.0836	-3.262	-8.5399	-5.3716	-1.6054	1.3823	-2.5786	-4.7315	-4.6296	-4.0745	1.1199	-1.7756	-1.4331	-3.112	-1.4022	-2.2894	-1.8197	-0.21185	-5.4435	-3.9373	-2.6924	-5.5808
-9.967	-12.109	-11.479	-7.6674	-18.464	-13.387	-10.817	-10.55	-11.205	-11.852	-8.7802	-11.052	-15.537	-9.7157	-13.482	-16.113	-11.292	-14.428	-12.664	-12.494	-8.8673	-15.545	-18.629	-11.162	-9.291	-11.482	-10.283	-7.8494	-13.03	-13.125	-13.297	-12.844	-15.519	-7.8786	-11.645	-12.332	-14.541	-14.249	-14.178	-9.2069	-11.606	-13.413	-15.135	-8.4773	-19.821	-14.469	-10.356	-15.007	-12.149	-11.537
-0.46457	-2.738	-1.3477	-6.1107	-2.1223	0.9286	-0.42115	3.224	1.1387	-1.7126	2.5966	-3.9356	-1.3125	2.936	-4.4351	-2.2376	-3.2803	2.5931	-1.9788	-2.105	-1.5788	1.5287	-2.1255	-2.3497	0.5462	-1.9564	2.2186	-0.31383	-1.0332	-2.6875	-4.3302	-4.3791	-1.1014	0.92287	-7.2925	1.3893	-3.4635	-2.8723	0.1904	-5.379	2.0293	0.78697	2.1168	-0.053231	1.4428	-1.0965	-4.3554	2.4833	-2.5256	-5.3125
-4.1156	-3.8465	-10.857	-4.4614	-5.0608	-4.8427	-1.7187	-3.5365	-1.6013	-3.2146	-7.1424	-7.1863	-3.826	-3.3777	-2.3933	-0.55217	-5.5022	-5.3961	-3.7001	-2.5708	-5.8171	-2.0027	-3.1231	-8.9115	-4.5316	-6.0972	-5.169	-4.284	-4.6057	-5.4659	-5.8617	-6.9523	-4.3218	-2.7201	-6.9147	-4.0288	-3.1203	-4.5575	-1.8127	-3.697	-6.9287	-5.1934	-8.7035	-3.6079	-0.25127	-6.2257	-3.4405	-8.2488	-6.86	-6.794
0.069318	-0.34699	-1.2503	-0.83544	-1.815	0.18742	0.82203	1.7029	-3.6256	-4.8019	1.0077	0.99188	-2.1392	-1.2376	-0.61	-1.1696	-6.4083	1.1138	0.78641	-0.36997	1.3094	-1.2699	-4.1181	-5.1054	-0.26612	-4.1336	-8.1199	-3.332	-0.72907	2.5425	-2.7956	0.38454	-1.663	-1.2691	-5.9578	1.2074	-5.7263	-1.0747	-0.52888	0.75362	1.956	-2.3087	1.9444	-6.1278	-4.7507	-0.8796	-3.6053	-5.2102	0.59772	0.23572
-13.328	-16.216	-9.9891	-16.169	-10.471	-12.75	-16.418	-11.323	-14.946	-11.929	-14.682	-15.404	-16.168	-13.4	-16.56	-13.904	-15.246	-13.621	-12.888	-12.427	-16.999	-13.12	-15.593	-13.714	-16.152	-13.232	-13.34	-13.971	-15.402	-9.6588	-13.619	-12.939	-15.656	-14.404	-13.118	-14.224	-13.837	-17.855	-15.182	-16.535	-18.086	-10.61	-16.491	-14.897	-16.541	-9.4485	-12.978	-15.624	-14.734	-13.14
-13.342	-14.631	-12.109	-16.84	-17.13	-14.054	-13.452	-14.778	-17.599	-12.522	-16.996	-12.563	-11.457	-10.589	-9.8307	-16.076	-18.585	-15.344	-12.697	-11.099	-13.348	-17.126	-19.061	-11.836	-17.733	-15.469	-10.238	-12.003	-9.3657	-13.84	-15.032	-14.603	-16.606	-13.576	-11.035	-14.199	-17.737	-14.838	-19.111	-8.7636	-16.565	-18.6	-15.203	-12.927	-16.809	-14.064	-13.371	-13.136	-11.524	-17.154
-21.912	-20.86	-18.736	-18.819	-18.329	-21.63	-21.101	-18.915	-19.218	-23.62	-20.661	-19.004	-20.819	-23.179	-20.122	-17.857	-19.699	-20.454	-22.461	-23.208	-19.48	-21.344	-15.496	-24.814	-20.084	-15.707	-21.79	-22.316	-20.54	-24.742	-18.615	-17.349	-18.791	-16.963	-20.798	-23.459	-22.199	-20.875	-16.413	-20.954	-22.001	-19.62	-23.771	-21.503	-28.63	-20.533	-13.919	-18.922	-23.134	-17.452
-3.4297	-1.274	0.23073	-1.2862	-3.5771	0.50136	-7.8478	1.6656	-0.27872	4.6711	-1.639	-0.018351	-2.778	-1.4839	-3.4913	-1.6706	-4.2734	-4.5769	1.6198	-4.2711	1.137	-3.6855	1.4136	0.58474	-4.0514	-3.4641	-1.224	-1.1923	-1.9819	-6.7355	0.22011	-0.65608	-3.8655	-1.8226	-2.5085	-2.3616	2.3373	1.2501	-2.4253	-4.1831	-5.0299	-4.4299	-3.7746	-1.3578	-0.29501	3.8804	-0.30649	-0.94241	-5.8979	-2.1311
-7.0176	-8.1685	-11.397	0.098224	-4.4969	-6.8682	-8.3893	-0.50358	-4.2864	-9.3543	-5.0824	-7.1425	-4.3806	-12.375	-7.3567	-9.864	-7.0217	-11.863	-6.711	-6.5161	-7.4991	-6.6573	-4.7376	-7.0497	-8.4192	-7.1711	-3.0402	-9.7078	-7.9164	-7.4144	-11.217	-5.4902	-9.6276	-5.0887	-4.8968	-11.747	-5.3258	-5.6004	-4.0742	-8.6022	-5.0571	-6.2151	-9.4995	-7.3897	-9.4047	-5.5208	-5.9946	-3.5607	-7.2315	-6.349
-19.096	-19.501	-21.564	-18.525	-18.562	-23.971	-19.211	-17.392	-17.511	-17.062	-20	-20.968	-20.655	-17.791	-22.064	-24.163	-18.442	-18.226	-18.101	-19.692	-23.313	-18.161	-23.18	-23.085	-21.865	-24.948	-20.132	-22.453	-20.003	-22.209	-23.066	-24.062	-20.467	-17.921	-20.19	-24.081	-19.23	-23.819	-23.445	-17.768	-17.66	-21.685	-19.707	-22.414	-22.297	-20.28	-16.73	-19.294	-21.16	-21.409
4.3418	3.3609	-2.7467	1.7905	-0.89285	0.015304	1.6582	-0.72346	1.2019	1.9632	4.1252	-0.11907	-2.71	-1.1471	1.1415	2.6497	2.1346	-2.2564	-2.9023	1.2425	1.6959	-0.053242	-3.4636	2.3211	-3.4977	-4.4193	4.424	-0.1065	4.271	-0.9673	-1.5557	0.54466	-5.5991	3.4436	3.3595	-4.2485	2.4337	-0.30211	-1.1328	3.5933	-4.4807	-1.7127	-3.7582	-3.9154	-1.6898	1.971	2.9895	6.279	-2.2016	-0.3172
-9.8144	-9.3697	-11.516	-7.549	-6.8644	-8.8316	-5.3768	-11.273	-8.5613	-14.355	-12.928	-10.02	-11.908	-10.452	-7.2586	-9.9378	-6.1357	-11.494	-10.99	-13.627	-9.0177	-14.944	-8.6595	-12.039	-12.033	-11.81	-16.8	-8.9833	-11.433	-15.69	-10.388	-5.3813	-8.2294	-15.178	-9.9813	-11.52	-11.312	-9.4883	-13.969	-11.179	-16.753	-14.566	-11.682	-17.016	-9.2125	-6.0954	-8.6208	-8.7704	-9.6894	-12.745
-12.94	-15.345	-17.749	-12.582	-14.029	-13.573	-11.288	-17.582	-12.774	-11.386	-17.621	-11.899	-16.209	-9.9837	-13.02	-12.385	-17.095	-12.098	-17.361	-12.113	-15.659	-12.774	-16.912	-15.126	-15.923	-13.183	-10.685	-14.221	-12.513	-13.823	-16.827	-13.276	-12.617	-16.022	-14.569	-15.902	-16.228	-14.759	-14.065	-15.229	-15.36	-15.131	-12.656	-11.311	-15.261	-14.046	-14.315	-15.827	-17.621	-14.681
5.4044	9.6612	6.4902	4.5186	3.9753	6.2406	2.4791	7.704	3.331	6.4298	3.303	7.6236	8.9062	3.3412	3.2267	2.573	8.1958	0.91025	3.9962	4.508	6.0632	6.2543	11.703	1.7825	8.2999	4.3451	2.17	5.9858	5.5338	3.8686	8.253	3.7559	2.1085	7.1309	9.477	4.3126	4.8793	4.7027	4.2582	7.1391	1.5341	1.3502	7.3383	4.985	9.2032	2.8157	8.5195	5.9851	7.9271	3.6753
-14.102	-14.454	-17.709	-17.37	-12.802	-14.892	-13.448	-17.542	-15.838	-18.338	-13.369	-19.489	-18.639	-13.117	-13.567	-12.112	-12.335	-16.53	-13.189	-18.358	-15.217	-15.737	-18.985	-14.431	-14.868	-15.837	-15.609	-11.608	-10.666	-11.526	-9.3749	-17.873	-15.172	-16.957	-12.677	-10.583	-15.444	-16.523	-11.849	-18.286	-15.1	-15.259	-9.5486	-15.514	-11.758	-17.649	-17.177	-14.968	-17.936	-10.928
9.8441	9.8469	8.7082	9.8571	5.7021	4.9783	6.5931	8.505	9.3308	4.3808	8.4735	8.898	3.7223	11.126	8.5653	10.822	7.9125	7.6199	5.2215	3.6353	4.9457	8.9246	8.3903	6.1514	9.4104	8.838	6.5808	4.4189	5.368	13.717	7.4873	4.0302	6.9256	5.4931	9.6574	11.999	4.3939	10.613	10.327	6.5959	9.4928	7.7331	11.31	10.235	3.8738	2.6081	5.994	11.514	4.7226	9.3054
0.75919	-1.0138	1.9381	2.7746	0.51099	-3.3825	-0.36849	3.67	0.0069839	-1.6333	0.63551	-0.84569	1.6793	0.20415	1.7088	-2.5867	-0.13274	-0.21768	2.9112	-1.5043	3.2644	0.91822	-0.76861	3.5215	1.2066	3.3211	4.1015	-0.78236	1.6849	-2.8228	2.34	0.3753	2.0292	-0.99146	5.0569	-0.79436	1.4001	-5.1811	0.48031	2.0059	-2.6608	-0.7644	-1.8746	2.9558	2.425	4.2993	1.6057	-3.3629	2.137	-2.6623
2.2209	7.3936	2.562	6.4273	7.6485	6.2561	-0.26199	2.278	2.0077	2.5223	1.8771	-5.1673	6.0889	4.8638	3.0008	2.5561	0.53083	3.2084	3.8505	-0.0062589	2.5833	1.8829	1.3039	0.61647	2.1776	4.0026	2.491	1.3338	0.62831	5.3073	2.0959	0.18138	2.8469	0.58638	4.247	7.1923	7.1579	1.3421	-0.06058	5.781	3.8923	3.7348	5.8236	1.1405	0.42515	2.8307	3.2819	5.6402	3.048	0.33182
-3.2671	-9.7548	-6.8212	-4.9352	-0.8208	-5.5	-5.8094	-8.0964	-5.3687	-1.4254	2.7059	0.0061042	-3.2491	-5.4236	1.0108	-1.8721	-2.1545	-1.9248	-4.2306	0.47767	0.6629	-3.3889	-3.5979	-2.5272	-2.0179	-2.9439	-4.2513	-6.0542	-2.3718	-8.1159	-6.1018	-5.9525	-2.5857	-3	-3.2815	-6.463	-2.0113	-4.0842	-2.084	-6.3689	-2.042	-10.205	-3.8241	-3.6711	-5.4461	-3.0018	-2.9395	-4.4704	-7.3886	-4.3425
-13.257	-13.513	-7.5404	-14.17	-16.093	-15.332	-14.827	-11.326	-10.869	-11.215	-13.63	-17.891	-15.109	-10.886	-15.999	-12.961	-12.967	-10.609	-18.017	-12.396	-12.763	-15.539	-12.903	-11.31	-11.366	-15.414	-11.026	-7.8593	-14.532	-9.7519	-6.1098	-13.478	-11.008	-10.476	-9.4811	-12.985	-8.0269	-12.468	-12.879	-14.329	-14.523	-10.176	-11.966	-11.432	-10.367	-13.961	-15.673	-11.661	-12.586	-14.561
-0.51693	-0.68837	-3.4705	-2.8437	-2.666	-0.53569	-2.9137	0.92073	-3.9816	0.58843	-2.6385	1.6266	-1.857	-1.3145	-4.8455	0.69237	4.6825	-2.935	-2.7506	0.0041316	0.33758	-3.86	-0.74839	-3.9921	-0.60552	-3.3933	-3.0329	-0.027155	-2.0194	-1.6751	0.37639	1.5814	-4.0269	-2.3043	-1.8795	-4.2682	-3.0771	-4.3637	-2.2085	0.30807	0.91349	0.91321	-0.18184	-4.6067	0.024321	-2.1697	6.9939	-2.1528	0.98602	-3.5661
-0.269	2.4992	6.9439	-0.083035	4.5594	-2.8463	2.5276	-1.1185	-2.3596	-0.64358	-5.0865	3.2878	1.6618	3.3382	0.86575	4.7727	4.2368	-0.39339	0.70376	1.2963	-1.7445	2.1246	-0.052107	-3.3365	1.4188	0.49333	0.13654	2.4169	0.99512	-0.71018	-5.2233	5.9905	-0.66451	-1.8189	-2.0425	-0.2377	3.501	3.4019	2.2055	-3.8993	-2.3392	-0.60968	-1.3086	1.5308	-0.9051	1.0931	1.6641	-2.1455	0.23469	2.5924
-2.5413	1.2636	-3.6224	-3.9852	-4.646	1.4507	-4.9371	-1.4449	-3.2543	-3.527	-4.1015	-1.7233	-2.1172	-3.5755	-3.1777	-4.1964	-4.412	-4.5757	-4.6168	1.0412	0.9498	-0.2533	-7.5953	0.79231	-1.0604	1.2732	-1.3058	-0.34378	-1.284	0.99545	-0.57025	-3.968	-5.2327	-0.41691	-1.0871	-5.2139	-5.8656	-4.1694	-3.322	-3.4979	-1.5552	-2.3201	-1.4045	-0.96394	-1.4555	0.26428	-2.2121	-2.6268	-6.4685	-4.7986
-5.7143	-12.528	-14.239	-5.0882	-10.44	-10.9	-8.8648	-10.019	-5.4909	-11.878	-8.338	-9.0267	-10.711	-11.413	-10.535	-12.926	-10.388	-8.2314	-9.2983	-7.131	-13.203	-11.298	-9.2894	-7.4126	-5.5013	-10.134	-6.6608	-10.691	-9.6403	-12.047	-10.769	-8.1832	-9.7501	-13.042	-7.2001	-13.449	-12.42	-8.5996	-8.483	-10.325	-7.503	-7.7651	-4.9921	-7.7511	-16.846	-6.7184	-9.0051	-8.6517	-4.6708	-6.4068
4.1572	-3.404	-1.1172	-2.1455	-2.2306	0.21485	-1.8705	-4.8975	-6.1664	-2.3034	-2.8097	1.9947	-2.6205	-4.4236	-0.57575	-0.13538	-2.5984	-1.1814	-2.1439	-0.18011	-1.6693	-2.1578	-4.7438	-0.061345	-1.5089	0.15534	-6.0737	-2.2743	-0.79583	-1.0439	-4.2493	-3.115	0.53125	-3.5762	-4.476	-6.8412	-0.76591	0.43187	1.0376	-2.6327	-0.6027	4.9099	-3.5916	1.5784	1.9279	-0.66521	-2.6473	-2.2014	-4.5427	-1.8267
-10.997	-15.17	-16.006	-11.248	-7.5053	-13.431	-9.2067	-9.5325	-12.79	-12.949	-13.46	-16.783	-10.075	-11.541	-13.942	-15.104	-11.12	-9.927	-14.532	-9.9774	-11.23	-10.334	-10.763	-11.878	-8.4558	-12.087	-15.678	-7.65	-7.1938	-6.6907	-15.355	-12.729	-8.6457	-9.433	-11.678	-8.7587	-9.267	-13.75	-10.687	-13.07	-13.811	-9.3074	-10.626	-11.605	-7.4606	-5.9606	-18.314	-18.147	-9.0092	-11.774
-0.38973	-2.3033	-6.3496	-4.0674	-6.5628	-0.91428	-6.0283	-2.4539	-5.5164	-2.2246	-4.5801	-2.2245	-8.7059	-6.0284	-4.2847	0.97275	0.82425	-4.1569	-3.117	-2.799	-8.3815	-2.7316	-3.272	-2.937	-1.4355	-3.571	-4.7148	-3.189	0.94936	-4.8014	-1.7255	-0.45902	-5.1947	-2.0334	0.092468	1.9095	-5.2219	-8.5487	-0.29798	-0.4818	-3.6334	-2.6965	-3.1996	-3.7658	-4.3582	-1.4565	0.87957	-5.013	-0.53295	1.6201
4.1074	1.1976	3.8205	-2.6091	-0.41603	-2.2529	1.1579	-0.56738	-1.3121	2.3974	-1.1232	-1.8016	0.46834	-1.5358	0.98546	-1.7079	-0.50031	-0.86584	-1.9563	-1.606	-1.1103	2.546	-1.5171	1.0649	1.8649	3.6218	-0.35801	-0.33787	6.0044	0.49558	-2.7882	-4.6279	-0.31969	-3.9353	1.0655	-0.79668	-0.21597	0.47488	1.3894	-3.0704	0.4475	0.39382	3.3876	-2.8638	-1.2805	0.59779	-2.7118	-1.6614	-2.5331	2.6398
-17.569	-11.619	-17.337	-10.96	-11.064	-11.937	-11.082	-10.985	-10.189	-15.551	-15.439	-11.925	-12.81	-13.033	-11.029	-10.523	-9.8025	-12.524	-6.0931	-12.45	-11.53	-16.537	-9.8822	-13.358	-10.066	-14.367	-14.712	-13.931	-14.995	-14.566	-9.7602	-14.251	-12.838	-10.585	-14.159	-8.6488	-18.088	-16.004	-15.608	-10.622	-14.721	-15.421	-13.943	-8.7329	-11.481	-14.767	-14.409	-12.321	-13.587	-16.761
-9.6363	-4.3913	-5.0302	-3.5453	-4.6829	-4.1677	-2.6609	-4.6696	-5.7351	-4.8356	-3.9233	-3.7401	-3.6644	-1.837	-4.9224	-7.6041	-6.0588	-9.3563	-4.2384	-9.0386	-2.2873	-1.9102	-4.7143	-2.2264	-5.9644	-1.2441	-5.193	0.014993	-8.99	-5.2006	-4.4901	-5.9825	-4.3444	-1.8149	-1.1857	-0.97218	-4.6907	-1.9471	-3.9014	-2.6856	-4.4244	0.34605	-0.83147	-4.2155	-1.4403	-4.3303	1.3563	-5.0337	-2.1003	-1.7319
-0.99043	-9.1742	-3.226	-4.0689	-2.5382	-2.197	-4.1062	-4.4952	-3.2708	-3.4568	2.7958	-5.5321	-9.0482	-3.2803	-1.0305	-5.5154	-5.898	-3.4562	-6.5385	-3.1252	-1.4282	-4.2238	-2.8938	-2.0124	-1.9696	-3.3669	-5.021	-3.7874	-7.036	-1.0086	4.0664	-3.1346	-4.2451	-2.963	-4.9351	-1.0001	-3.2822	-6.5193	-5.5048	-8.4008	-4.7215	-3.6548	0.2659	-2.7714	-2.0933	-3.0567	-6.2875	-1.9338	-2.8848	-4.4857
-4.6104	-1.9383	-0.055802	1.0988	2.1618	3.8612	-0.88952	-0.57786	-1.3105	-1.1472	-5.1396	-1.0346	-3.5919	-4.2744	-5.0425	2.336	-5.0482	-3.0028	-1.4311	-6.1992	-1.7925	2.5635	-1.2878	-2.8277	0.72396	-3.4283	4.3718	-0.56801	-3.623	-0.63035	0.61767	-0.038006	-0.088521	-1.5074	-1.3714	-1.5555	0.42661	0.06999	0.80845	0.84127	-0.53924	-1.5904	-0.89481	-1.8905	3.648	-1.5105	-2.3198	-3.0961	-0.00067784	-3.26
-1.7246	-3.828	-0.13077	-5.0393	-0.50081	-2.8441	-1.659	-4.1725	-5.2834	-5.989	-4.2005	0.25061	-0.14659	-2.4771	-1.3237	-2.5633	-1.7952	-7.6005	-1.2568	-2.9876	-0.76775	-2.3395	-2.3201	-3.6534	-4.4001	-1.2825	-4.8189	-0.016904	1.93	-3.8481	-2.6037	-3.0954	-5.0293	1.8368	-0.79751	-0.4181	1.3655	0.79798	-0.15484	-4.2322	-5.2936	-3.4471	-6.5496	-4.9215	-3.4799	-4.2787	-2.9907	-1.5573	-2.6384	-4.0631
6.7055	8.0679	7.8572	5.9261	8.645	7.1158	5.4397	4.8265	7.3706	7.0884	7.984	10.159	9.1848	9.37	7.2786	6.1943	5.0338	11.007	7.7273	11.179	7.2789	9.0259	6.7985	6.1348	8.9722	10.901	9.443	11.37	10.753	8.9713	5.662	8.8534	7.8604	7.4328	6.4236	9.8927	4.5991	6.8708	11.349	3.3555	10.735	8.0892	3.1999	10.841	4.6028	11.547	7.3845	10.412	10.3	15.741
3.0531	5.524	1.3945	7.3881	-0.19799	3.4758	6.9967	4.3165	7.5062	2.1801	2.5455	3.2436	3.078	4.0447	2.6086	-0.011219	4.9902	-0.69641	1.0112	1.1848	0.82061	2.6962	0.71399	3.5417	2.9897	4.0638	3.9939	4.4892	4.9803	1.5018	5.3854	6.6575	1.299	3.5461	4.757	1.1358	0.74816	5.0266	4.4633	1.9658	1.1957	4.3909	6.0071	3.1725	-0.061019	3.7931	2.0178	0.55096	1.3373	3.4368
-2.4547	-4.1079	-2.4002	-0.92225	-0.94985	1.5071	3.6948	-0.22997	-1.2864	-1.9635	-1.7124	0.58641	1.1419	0.81499	-3.274	-0.91893	-0.48124	-2.1232	-1.7291	1.2549	2.9641	-3.9189	1.8047	-0.90693	0.28265	1.6996	-0.8252	-3.6071	-5.4905	-2.6466	-1.5835	-3.1762	-1.4046	-2.6567	-3.835	-0.75083	-0.55832	3.0693	0.2026	-4.2859	-0.082961	-4.0173	-1.1413	0.59168	2.7669	-1.119	-0.88729	-5.7985	-2.1974	-3.8175
-27.268	-23.509	-23.091	-24.021	-21.927	-20.183	-19.288	-23.209	-23.292	-18.194	-21.053	-21.083	-25.018	-25.562	-22.65	-23.726	-21.073	-20.514	-26.538	-26.319	-20.557	-20.25	-23.395	-20.395	-21.467	-22.281	-22.518	-20.819	-18.093	-23.006	-23.629	-19.926	-20.031	-20.402	-23.14	-24.66	-24.246	-20.009	-24.706	-22.525	-21.275	-22.862	-24.124	-22.721	-23.55	-19.707	-21.356	-23.66	-21.539	-26.697
-10.052	-11.755	-13.494	-14.629	-17.404	-12.127	-16.702	-13.597	-13.716	-18.273	-12.55	-13.78	-15.722	-9.8783	-11.082	-10.481	-12.627	-12.214	-10.433	-7.0299	-15.875	-15.14	-15.298	-11.209	-11.499	-9.9546	-16.936	-11.647	-17.152	-10.915	-8.0959	-10.123	-14.969	-12.547	-13.732	-14.124	-13.803	-17.214	-11.557	-15.485	-10.17	-13.311	-13.006	-10.93	-13.607	-13.233	-16.732	-12.22	-13.422	-12.64
5.6127	3.9524	8.4024	3.8102	8.0025	10.672	4.2682	5.0421	8.1946	1.8483	1.2367	6.6498	4.0131	5.4268	5.4319	5.4395	0.59763	3.0501	8.4959	9.0163	5.5383	4.5731	6.0283	4.9599	2.377	4.8774	7.2141	5.4757	7.3093	4.3414	3.9307	5.3179	6.9827	5.3446	5.2034	6.8755	4.845	7.8062	8.3243	4.8273	6.9155	4.2525	5.2756	4.7911	7.6494	6.1288	4.6793	6.1028	9.6198	4.4754
2.4385	-7.3648	-1.2808	0.49883	1.4754	0.31964	-2.8196	2.4395	3.225	-3.1687	1.994	4.6794	0.32964	-4.4664	-0.59022	-2.1887	-3.1457	-2.0594	-0.9353	1.5393	0.69576	2.3992	3.3301	-6.5304	-1.627	-1.6691	-2.8056	-0.18139	1.3362	-2.421	0.35367	-0.86202	-1.5364	-3.6715	2.0989	-4.0101	0.22011	-2.6737	0.74262	-0.43908	2.572	3.9708	-0.15234	2.0836	1.6085	4.1753	-4.1849	2.0299	-0.83957	0.065437
0.98702	-3.0604	-2.0658	-2.8784	-1.7883	0.32576	-2.4582	-0.19975	-4.0494	-3.9662	1.1244	-5.9668	-4.3255	-6.1666	-2.3434	-1.2107	-3.5579	-2.9291	0.1594	-0.87164	1.1234	-2.5289	-3.6105	-2.2338	-2.709	-3.4645	-7.9277	-3.574	-4.9754	0.58524	-1.501	-4.1511	-4.1949	-1.44	-3.5328	-4.8742	0.22756	-0.4946	0.58665	-6.17	-5.1024	1.6877	-6.632	-2.4872	-0.071482	-5.3532	-3.7823	-7.9984	-3.9861	-1.7055
-2.8418	-2.0043	-0.22399	-1.381	-0.7642	1.0579	-0.85489	-2.755	-1.3613	-1.6118	1.0271	0.42867	-5.0492	-1.3399	-1.4245	-3.9759	1.271	-2.7805	-1.1173	2.3612	-2.084	-1.703	2.472	6.4518	-2.2658	-4.6311	-3.8499	-1.0049	-4.0177	-4.5801	2.6361	-4.4152	-2.3605	0.24996	-2.089	-0.24018	-0.2647	-5.9284	-1.1057	2.2092	1.8422	-6.8577	-5.696	-0.87116	-5.6882	-0.4305	1.1437	0.41004	-2.3752	-6.3565
-2.1039	0.46017	0.79403	1.4657	1.7346	-1.0037	-0.53065	-0.15786	-3.1177	-0.83363	-1.7686	0.98685	1.1272	-2.6349	3.0819	-2.5625	-4.6415	4.9466	-1.7021	3.736	0.81716	-0.62234	0.96802	-0.27031	-0.071946	-1.3596	-2.9447	4.5611	0.8839	5.1625	0.11854	-0.1078	2.4846	-0.59706	2.3177	1.6596	2.2047	-0.57375	-0.85712	-1.3368	-0.3427	-5.6365	-1.2934	-1.6742	0.44332	0.76277	1.7657	-0.29816	0.73387	-4.1411
-6.1497	1.163	5.4785	0.042166	1.8167	0.055673	2.9136	-0.64026	-6.1156	-1.8717	2.4901	-3.9744	-6.7907	3.9034	-3.2062	-1.7628	0.9009	-2.4677	-1.0491	0.16381	-3.122	0.1842	-2.7851	-0.97909	-0.11199	-0.31111	0.27755	-3.0658	-1.469	-1.8306	-3.2688	-2.6539	-0.19397	4.3403	1.2454	0.51654	-9.6939	-0.11501	0.88285	-6.059	-1.4099	-2.9073	-2.1042	-1.851	0.93296	-2.558	0.13313	-3.8553	-4.1818	-2.9717
7.638	4.5519	4.2661	3.6126	6.2652	1.8979	8.9844	5.0881	0.55373	7.4426	8.2632	5.1866	8.3716	2.6016	-0.37606	4.7545	7.0246	1.5804	1.0449	1.4579	4.9641	7.6746	5.6966	4.4185	-1.7645	3.8458	8.8967	5.3647	4.3387	4.6937	12.61	3.7192	7.2103	3.1059	4.7505	7.364	5.1324	7.1983	6.2035	5.7769	4.1776	4.8214	4.6023	5.0198	4.7876	7.8298	-0.23814	6.1608	4.2789	2.3681
8.1166	6.0968	5.5845	7.0209	6.5231	8.2335	1.8859	6.8624	5.3454	7.3938	3.8831	7.9407	8.739	6.9991	9.6931	5.4818	1.4762	10.275	1.4694	4.2878	5.3312	7.1673	7.3521	7.2486	3.2365	6.9835	2.709	2.2517	4.4868	9.1702	10.741	9.2467	3.7681	5.1139	4.1712	8.4501	11.557	7.0104	4.4293	4.2925	4.471	5.5312	5.8262	7.9922	4.9242	6.1418	6.5452	4.1657	7.6837	6.2188
-7.6111	-7.5627	-9.5884	-14.731	-11.004	-11.685	-14.161	-8.5524	-7.3247	-13.688	-10.374	-7.4957	-12.047	-13.972	-10.161	-13.079	-10.158	-13.012	-10.572	-11.784	-12.279	-11.286	-11.839	-11.409	-7.5344	-11.892	-18.093	-13.081	-13.847	-9.1484	-15.442	-11.828	-14.936	-11.508	-7.5819	-7.7028	-13.8	-13.142	-6.0901	-13.924	-5.2865	-8.8088	-8.4743	-11.542	-8.6568	-10.92	-12.885	-12.975	-16.012	-11.894
-10.269	-6.8256	-4.3629	-5.6921	-10.958	-10.179	-7.1967	-7.9948	-4.0002	-3.5265	-2.8646	-3.9107	-12.997	-7.6384	-11.507	-5.5086	-8.1208	-5.9511	-6.0589	-5.2678	-1.866	-6.6149	-7.0657	-7.1667	-3.8394	-5.5847	-3.0516	-5.71	-9.5565	-4.9559	-3.358	-4.7887	0.18847	-10.253	-3.4687	-4.8399	-6.0198	-8.4065	-2.4056	-6.4151	-8.0718	-2.183	-4.3646	-4.1533	-3.8818	-7.0631	-2.3464	-5.5546	-6.0768	-8.5314
-7.3486	-9.2721	-8.8661	-11.033	-9.5639	-3.8102	-10.205	-10.778	-6.5856	-8.7841	-9.9609	-6.615	-12.755	-9.8781	-8.3384	-9.1436	-10.924	-4.2209	-8.7324	-8.2226	-10.533	-10.668	-11.143	-6.0938	-10.85	-3.8527	-6.0392	-10.076	-13.334	-7.1271	-2.1044	-4.2341	-8.1185	-10.905	-4.2882	-6.968	-7.9985	-8.2498	-14.383	-6.1454	-4.7643	-7.6218	-8.5433	-13.62	-11.879	-8.3706	-7.8542	-14.621	-8.1239	-8.5644
-5.6497	-0.89519	-4.6015	-6.3272	-0.99602	-2.2011	-4.1112	1.8422	-3.104	-1.5505	-2.0578	-6.9808	-5.1249	-4.2412	-2.8035	-2.7988	-0.36784	-8.6802	-4.5516	-0.83387	-4.1534	-1.7427	-3.7105	-1.9609	-2.8274	-1.977	-3.1243	-2.1707	-3.7722	-4.6232	-1.8939	0.027485	-7.5321	-2.594	-5.7655	-5.988	-4.3014	-3.4292	-0.66254	-4.8854	-1.7614	-3.3707	-4.3795	-2.2297	-1.4183	1.6292	-0.034195	-2.5451	-8.1297	-4.2841
0.41436	-2.9736	-4.4452	-0.30433	-0.040886	-2.9066	-4.4326	-2.7417	-4.218	-4.4233	-0.5026	-7.1564	-5.3797	-4.1168	-6.2876	-0.29717	-2.6456	-5.628	-3.7904	-2.39	-3.8042	-2.165	-5.1661	-4.9546	-8.526	-4.3473	-2.1346	-2.7835	0.52263	-2.4401	-3.1712	-8.7916	-5.3507	-4.0528	-5.4099	2.403	-1.7325	-2.1611	-3.2534	-3.4115	-6.9387	-1.5233	-1.4026	-4.2217	-3.8128	-4.5721	-0.77436	-3.1598	-3.0984	-4.6704
-12.392	-8.6218	-14	-15.681	-11.054	-11.29	-8.2168	-8.0048	-14.318	-14.548	-11.817	-6.6607	-13.674	-13.485	-10.418	-6.2321	-12.211	-16.368	-13.879	-13.553	-8.1409	-12.757	-10.318	-15.664	-9.8411	-12.53	-8.2034	-9.901	-8.1741	-12.734	-13.328	-13.377	-6.1168	-9.8536	-12.137	-15.008	-9.9302	-12.43	-7.8594	-13.902	-10.133	-11.818	-7.4178	-9.5435	-9.9988	-9.6727	-9.1061	-12.366	-8.3345	-11.646
-12.337	-7.6511	-11.293	-11.09	-11.65	-5.3711	-9.2466	-11.537	-8.663	-12.294	-16.002	-12.302	-16.165	-12.869	-13.417	-7.2436	-11.534	-11.446	-11.846	-9.7547	-14.068	-8.1978	-15.193	-6.0157	-10.353	-17.832	-12.427	-11.496	-13.565	-7.9076	-15.181	-11.926	-12.474	-12.722	-8.0555	-14.389	-10.749	-10.733	-13.114	-6.9077	-10.066	-12.781	-11.233	-12.769	-11.725	-9.2844	-13.879	-13.136	-10.992	-11.199
-1.1063	-0.21299	-2.9832	-2.8151	0.88864	-4.7928	-1.8437	2.3889	-3.48	1.0497	-1.8435	-1.0739	0.056303	-2.5413	-1.0542	-1.0247	-3.3706	-3.0242	-5.4608	-0.032957	-0.14491	-1.7847	-5.8414	-2.3436	4.7765	4.7529	3.0165	-1.3739	-3.3594	-1.1042	-0.4208	0.062176	2.2376	0.29601	1.6737	-1.5365	0.17088	-2.7042	-2.2441	-0.10329	2.9863	-1.0859	-4.8037	-2.4556	0.12673	-4.7341	-3.8846	-1.401	1.725	-6.9259
-3.8973	-4.412	-4.3627	-2.3288	-3.4523	-7.7991	-5.6699	-0.50173	-4.7385	1.3518	-8.4993	-3.8625	-3.0395	-4.3059	-2.3863	-6.8856	-3.2388	-5.0439	-6.9057	-9.0979	-8.0819	-6.9133	-1.1302	-8.0679	-4.628	-7.0961	-2.0909	-5.7915	-7.3016	-7.0058	-0.15363	-5.8196	-8.7379	-2.6072	-1.6963	-5.2894	-5.5423	-3.009	-5.5436	-4.6802	-5.658	-6.7044	-6.7832	-2.3116	-7.7634	-6.8999	-5.2707	-5.7497	-1.9587	-4.4284
12.502	8.612	8.1347	7.7095	8.8063	5.5736	10.482	8.2309	11.038	8.3092	8.6534	10.759	8.7909	7.948	4.7457	8.0963	5.3758	7.5829	7.6087	7.2937	6.1734	12.777	11.253	10.601	6.522	10.596	8.6773	2.1354	10.405	9.2671	4.3863	9.805	9.9359	8.7557	0.98902	7.7081	8.5221	7.3627	10.13	9.1159	13.101	9.1553	6.7868	9.8208	10.317	10.463	9.666	7.6641	10.591	10.643
-6.0902	-0.44758	-9.073	-4.4937	-4.2625	-4.487	-6.9282	-3.9677	-6.8497	-8.8726	-4.8688	-8.0469	-4.8743	-3.0719	-3.9547	-8.5197	-5.8525	-7.0165	-6.5839	-2.2161	-5.184	-3.6469	-3.608	-4.8855	-6.2367	-9.4136	-6.0418	-6.3889	-7.4161	-4.6014	-8.4089	-7.3595	-1.7523	-4.1918	-9.4995	-9.9619	-6.9618	-5.2885	-7.0719	-3.3045	-7.6835	-5.2123	-2.7699	-6.2448	-2.601	-3.8425	-5.5176	-2.6588	-9.7853	-6.7661
2.9	-2.0764	-2.3246	6.9788	-2.8245	-4.2631	1.1181	2.781	-0.093087	-3.8197	-2.4865	-3.0242	1.8431	-0.26146	4.3306	-0.26472	-0.39179	2.0467	2.2887	0.93004	4.7247	-0.79596	1.5979	-1.935	1.4044	0.38623	-2.0888	-0.79347	1.3828	2.7963	-0.69355	-2.4567	4.7525	-2.7283	-2.0885	-3.6583	1.0406	1.0925	0.37781	1.5593	0.4685	-0.5759	-3.5248	0.34949	-1.3811	-1.1981	3.0121	3.9022	-1.2938	-4.8685
-21.942	-17.583	-21.465	-16.389	-19.521	-21.6	-23.078	-16.513	-25.32	-21.616	-18.981	-21.477	-16.065	-16.16	-21.668	-18.363	-22.905	-20.904	-19.138	-21.561	-21.598	-18.562	-22.206	-22.874	-22.917	-20.49	-19.719	-22.604	-19.503	-19.996	-20.526	-16.633	-19.649	-19.947	-23.029	-18.947	-22.261	-19.212	-19.337	-19.623	-20.3	-21.036	-22.606	-19.315	-20.849	-22.389	-20.319	-21.852	-18.822	-24.706
5.9036	-1.0547	1.2595	2.9665	4.2924	3.4105	0.29114	4.226	-2.5457	2.5406	0.85828	3.7092	2.2237	1.6263	-0.013099	2.5085	1.134	-0.60031	-0.43892	1.3636	6.6039	1.7202	2.3319	4.0087	0.20039	-1.1417	4.4066	4.821	-1.8633	3.8995	1.8414	1.1684	3.5981	4.7469	3.1123	3.1129	4.7022	-0.28334	-1.2811	3.8115	0.12806	-0.82385	3.9433	-0.11979	0.84898	-3.0765	-3.2341	-2.2846	3.9866	0.88738
1.5354	1.5644	-3.2952	2.632	-4.1888	-2.0121	-0.82091	0.073437	-0.40992	0.067977	-2.9751	-0.27872	3.7766	1.089	1.3156	-1.9379	-2.7451	5.816	-2.0184	3.5677	4.4155	-3.1671	0.078082	-6.247	6.9253	-0.78449	2.644	-3.6684	-2.1854	-0.84806	-2.669	-0.61045	-7.2586	-0.7095	-0.41435	-0.32141	0.17167	-2.2966	2.3389	-3.9848	4.6669	-0.70855	1.337	2.4138	6.1058	6.1285	3.0759	1.8027	-3.3427	1.7296
-9.6658	-13.481	-12.962	-11.499	-11.33	-12.794	-14.725	-12.29	-16.357	-9.9999	-14.494	-11.266	-11.882	-10.26	-13.05	-13.732	-12.376	-11.411	-12.231	-7.3635	-9.0572	-8.3672	-5.3077	-11.149	-7.8217	-10.983	-13.622	-12.483	-13.536	-16.026	-9.9946	-10.937	-13.484	-15.141	-11.778	-15.537	-11.908	-15.813	-13.243	-15.463	-13.333	-17.088	-11.191	-18.883	-10.216	-9.6843	-12.972	-9.0241	-15.18	-15.028
1.2255	0.042172	-0.010926	1.8637	-0.67468	0.86026	0.44607	0.19684	4.1484	3.9689	-0.087043	1.7517	2.1418	-1.6032	3.0501	-2.4316	-1.0868	0.24184	1.4076	-2.7319	0.066039	-3.5476	-0.97045	2.568	0.47919	-0.21067	1.8602	-4.7531	0.039238	-2.5516	2.2593	0.77852	-3.4606	1.8394	1.1905	0.67054	-1.3807	0.8898	0.322	1.5494	1.2475	-2.2102	4.8297	-3.0737	2.5754	2.6656	4.85	2.2298	-0.9625	-2.5007
-2.0122	-1.3403	-3.8872	7.4086	2.7508	2.8865	-3.1373	-3.475	2.1306	-4.0205	-1.8036	-1.1593	0.58982	-5.3398	3.3233	-2.0953	-4.6973	-0.0021105	-3.205	-4.6562	0.033181	-2.365	-6.3529	3.4086	-3.711	-5.8761	-2.4093	-0.45096	-2.0016	-2.2368	-4.8159	-4.9184	0.85584	-3.0452	-0.80733	-1.8847	-3.6331	-0.37004	-0.74227	-1.0504	-2.6363	-2.9968	1.4616	-4.4281	-7.2351	-1.0852	-2.2636	1.1433	-2.7288	-1.1645
-14.545	-12.611	-12.578	-11.417	-9.5039	-13.005	-14.963	-11.165	-15.067	-16.237	-14.25	-13.436	-13.646	-9.4921	-13.872	-13.101	-13.959	-14.987	-13.979	-10.941	-9.9808	-14.369	-13.47	-16.519	-7.9871	-12.845	-12.907	-14.656	-10.155	-19.005	-11.663	-16.565	-14.804	-11.945	-14.605	-11.989	-10.48	-7.1138	-14.124	-17.062	-12.704	-15.696	-9.2541	-13.499	-8.9915	-12.629	-14.962	-6.5816	-12.998	-13.648
0.88231	-7.5719	-1.8314	-7.8857	-2.2317	-1.7398	-1.2334	-1.4573	-7.333	-1.4268	-5.1048	-5.3328	-1.3023	-5.6708	-3.1903	-1.4282	-2.4334	-0.47677	-2.6515	-2.9008	-1.9797	-0.7289	-3.3834	0.81257	-2.8525	0.50699	-6.0227	-0.9318	-1.0385	-5.5176	-2.5829	-2.4738	-3.7314	0.55143	-6.7419	-4.1804	-7.0194	-6.4155	2.4898	-4.2628	-6.4908	-2.0661	-1.4561	-4.696	1.1269	-1.4705	-2.1335	1.3882	-0.98307	-0.76724
-11.386	-11.463	-7.771	-11.485	-7.6487	-12.127	-12.372	-12.324	-8.353	-10.238	-13.036	-9.5908	-10.667	-5.3831	-11.902	-6.8254	-12.326	-10.815	-11.785	-10.478	-7.5193	-12.733	-9.782	-4.6532	-8.4999	-5.8275	-5.9795	-8.1147	-4.7009	-12.182	-13.373	-9.4976	-10.759	-11.148	-9.6949	-13.819	-10.876	-11.144	-7.8039	-6.3826	-13.847	-7.5433	-8.6901	-9.1502	-9.4092	-11.41	-6.8573	-12.055	-10.216	-11.12
-15.107	-10.767	-7.6344	-6.7153	-8.1446	-3.9062	-7.9994	-6.5365	-7.7487	-11.662	-10.018	-7.9487	-6.8708	-9.9371	-11.511	-6.6125	-11.06	-7.7418	-10.212	-7.4087	-5.3755	-10.402	-6.7599	-10.54	-3.1505	-6.7175	-11.46	-7.2754	-4.8854	-11.493	-9.6714	-6.6601	-8.8087	-4.7248	-10.458	-8.8918	-2.661	-6.8595	-11.419	-5.7675	-8.0073	-8.5836	-13.902	-11.844	-12.157	-11.495	-8.1954	-14.158	-8.4391	-10.76
2.8418	0.75024	4.7555	4.1097	3.6623	6.7432	3.0679	2.6444	3.0098	6.5305	-0.77211	8.3731	2.3575	2.381	1.2795	2.8562	-2.9376	2.3138	0.98022	1.426	3.5622	-2.8129	0.41741	6.1577	4.9563	2.2955	2.569	1.2706	3.0619	1.8729	1.6085	2.1105	-0.38286	0.48526	5.2748	0.71684	-1.5637	-1.4747	2.1535	0.04799	3.7674	5.4582	-0.67853	0.31965	5.0414	1.9842	5.8516	6.005	3.7677	1.6755
-11.907	-9.8668	-10.63	-13.288	-11.527	-15.081	-16.317	-9.8065	-12.294	-11.133	-16.303	-14.467	-11.006	-11.108	-11.15	-12.947	-11.803	-18.963	-7.9569	-9.7169	-13.156	-11.638	-10.281	-11.062	-10.733	-9.7641	-13.977	-13.716	-9.8914	-11.297	-12.26	-9.0159	-9.8744	-9.3293	-10.736	-13.481	-9.9625	-14.401	-15.57	-14.219	-13.336	-13.032	-13.497	-9.8507	-11.672	-14.763	-13.284	-13.739	-6.6721	-18.191
-0.089661	-2.0214	3.0429	-3.8338	0.068354	-0.88982	-1.5126	-3.9589	0.34623	-0.32338	-4.4215	-1.7186	-1.799	-2.1679	2.8421	-1.5657	-3.114	-3.6926	-2.2003	2.0222	0.0080455	2.2684	-1.6625	2.2277	1.6966	-3.9772	-0.76212	1.8979	0.50092	-0.28473	-2.78	-2.0458	-4.4998	-0.52752	-1.7367	-2.1574	-7.3032	-0.55743	2.7953	-0.52829	-2.5655	-5.4013	-1.295	-2.7745	0.78609	0.14504	-0.0037291	-1.6278	1.0351	-0.75253
-3.6451	-6.1868	-2.1126	-9.592	-7.0343	-5.8009	-8.7527	-8.5445	-1.4671	-6.8576	-6.2923	-4.0455	-1.1539	-3.5661	-2.9311	-4.0045	-6.6819	-5.0485	-6.8717	-3.7162	-1.225	-6.3458	-6.2566	-1.6791	-4.3636	-6.2966	-0.54696	-6.7547	-5.0601	-7.6829	-5.8523	-5.0554	-9.6306	-3.8983	-9.7679	-4.0159	-6.2773	-5.3635	-9.6715	-3.1476	-4.4004	-4.6274	-3.2291	-7.887	-4.7123	-6.0426	-9.1449	-4.8521	-5.7192	-4.2503
-0.07288	-2.5436	-5.6513	-1.5641	-2.8406	-3.5164	-1.3314	-0.73127	-7.6097	-1.8095	-1.1928	0.97405	-4.1769	-4.6555	-1.0918	-0.40039	-3.2559	-3.4525	-4.7503	-6.5338	-1.1012	0.87135	-1.6966	-0.82712	-6.2396	-5.3199	-6.5253	-0.66771	-5.5685	-1.8189	-3.8393	-3.5617	0.56844	-8.4224	-2.6122	-4.5004	-3.6945	-1.4332	-4.7258	-1.7824	-0.82262	-0.92038	-0.13732	-5.9126	-3.981	-8.9468	-5.7206	-4.9114	-2.1679	-5.6282
-1.0417	-2.2977	-3.2587	-2.9741	1.8814	-7.4912	-1.5888	-2.1386	-0.079449	0.47857	-1.3534	1.3331	4.1566	-1.0981	4.2394	-2.1409	-0.18232	-0.74112	0.36956	1.4442	-3.0798	-1.6861	-5.3723	-5.6182	-4.5116	-5.4033	-1.8016	-0.26145	-1.7044	-3.7652	-5.5878	-3.4223	-5.5705	-3.4978	-0.6191	-2.2099	-2.2625	-4.6524	0.80383	-0.4059	-1.6195	2.5511	-2.5794	1.2122	-0.52481	1.834	-4.7861	-2.0424	0.013337	1.3965
2.4633	-2.3543	-4.3294	-1.8835	-6.4756	-0.28688	-3.6058	0.26	-5.6191	-0.63773	-2.5099	1.0705	-1.7187	-8.6761	-4.7071	-2.6088	-4.7105	-3.0181	-3.0947	-3.9215	-2.0367	-8.697	-7.2114	-0.94242	-6.1755	-3.0034	3.2156	-4.0718	-1.8506	-4.2651	-0.45341	-8.008	-4.3457	-4.8629	-0.77566	-0.44412	-2.5063	-3.5797	-1.0033	-5.6155	-2.4952	-1.6845	-0.52507	-2.8973	-3.8017	-2.9468	-4.4709	-2.2071	-2.8098	0.73693
2.7921	5.9585	6.5035	2.2838	4.0169	4.5817	7.2457	7.855	6.0845	2.7151	8.4775	2.4369	1.4687	1.943	7.0394	2.7143	4.2487	6.1441	1.1177	4.1996	7.6502	4.8528	4.9202	2.9081	6.1168	4.187	5.7666	3.8806	10.154	5.701	2.5846	8.0183	3.3673	2.7032	6.5909	5.2698	4.2846	5.053	3.1566	6.0554	6.4412	1.8121	3.1291	8.5014	3.0776	8.66	3.3852	3.6113	7.0186	2.9807
-14.145	-9.5818	-10.698	-15.956	-10.315	-12.816	-11.211	-14.687	-17.117	-12.659	-12.988	-14.903	-17.015	-13.709	-13.587	-10.053	-14.411	-13.884	-17.51	-16.451	-13.707	-12.476	-13.575	-18.851	-17.368	-11.841	-14.767	-12.605	-9.4871	-13.794	-14.207	-14.122	-10.631	-12.761	-12.457	-11.14	-15.402	-11.561	-8.9561	-11.686	-9.5813	-7.953	-10.848	-11.18	-13.952	-11.912	-7.0602	-9.5659	-14.687	-15.547
-16.976	-14.823	-11.771	-9.5	-12.327	-12.552	-12.744	-11.474	-14.524	-15.762	-12.743	-10.701	-13.739	-14.142	-13.739	-16.381	-16.1	-8.0559	-14.182	-13.964	-14.691	-13.014	-9.184	-14.651	-12.01	-12.33	-8.9956	-11.336	-15.342	-15.041	-10.004	-12.45	-10.954	-11.693	-14.456	-12.373	-8.8778	-10.387	-10.49	-15.07	-10.973	-10.905	-9.3533	-11.982	-15.445	-14.637	-9.7569	-12.18	-16.01	-14.281
-10.585	-12.45	-13.054	-14.108	-13.047	-15.066	-9.8726	-15.866	-14.897	-16.345	-16.427	-10.95	-15.006	-10.926	-11.789	-13.113	-11.356	-8.5414	-11.529	-12.645	-18.261	-17.806	-11.517	-15.469	-19.581	-12.54	-11.056	-15.421	-9.3631	-13.859	-16.664	-10.288	-12.844	-10.723	-14.352	-11.263	-14.705	-12.919	-14.379	-13.74	-12.091	-10.271	-16.048	-15.135	-11.662	-10.997	-14.527	-15.763	-13.696	-14.869
-22.33	-22.141	-23.965	-25.484	-16.928	-24.739	-21.837	-21.3	-26.282	-26.429	-23.924	-22.97	-25.017	-23.041	-23.058	-21.862	-20.183	-28.022	-15.065	-24.784	-19.418	-19.415	-20.886	-27.009	-20.138	-25.56	-22.149	-22.607	-23.476	-23.049	-19.189	-19.74	-24.494	-25.407	-22.617	-21.782	-23.019	-22.06	-18.896	-19.896	-22.281	-23.274	-18.752	-21.796	-16.017	-27.928	-21.783	-22.345	-19.802	-27.143
-0.080888	-1.467	4.9833	-1.704	2.1558	6.3388	5.2462	0.47016	0.54883	0.35183	1.7836	6.5372	-1.9505	0.92157	1.2574	6.0119	2.5633	2.1752	0.71561	-1.9321	3.1152	1.7113	4.2606	4.8945	3.1765	-0.24211	1.8725	0.088938	5.6576	-0.26969	2.9145	2.4607	3.0598	-1.2995	3.6418	-1.9482	0.19993	0.52197	2.4413	3.4289	2.2542	3.8499	-0.74909	2.4425	2.499	2.3013	4.056	3.6485	2.5777	-1.178
5.7012	-0.2154	1.7022	1.7218	-2.2914	-0.37521	-1.0018	2.8071	4.4408	3.7023	-0.75225	0.12564	0.77876	2.6711	1.7458	0.32275	0.75201	2.9177	3.2974	0.77001	1.9724	4.4895	-0.64102	2.6872	-1.4152	5.2368	8.478	5.2279	2.7837	3.9536	3.841	1.9904	1.9816	-0.81236	4.7502	1.6786	3.7651	-0.79914	1.0504	1.7572	5.8764	-1.0247	2.0672	5.3772	2.4394	-2.9789	4.8165	0.95486	2.9492	2.6757
-10.046	-13.018	-14.447	-9.6273	-7.4166	-5.7294	-10.417	-11.175	-10.433	-12.167	-8.5369	-11.306	-11.421	-12.681	-17.015	-16.218	-13.359	-6.5073	-14.577	-13.014	-13.392	-12.855	-13.134	-15.139	-11.771	-5.8369	-11.367	-12.238	-14.885	-12.325	-12.235	-6.4156	-14.273	-8.2235	-6.9402	-8.7168	-13.26	-17.018	-7.4975	-7.259	-7.2305	-10.42	-10.847	-6.6011	-8.0644	-13.874	-12.022	-11.224	-11.815	-10.32
-5.4418	-4.7973	-0.8246	-4.0152	-2.7742	-3.6173	-3.8889	-2.1481	-3.4412	-7.8713	-4.0942	-3.6798	-2.5226	-2.8834	1.4663	-5.9768	-5.2715	-6.0266	-3.1	-5.6606	3.7819	-8.517	-3.6991	-8.7981	-5.7814	0.9205	-1.5107	-3.2904	-0.16961	-4.2377	-3.5058	-3.7016	-1.6033	-4.7987	-1.6583	-3.0964	-6.2042	-1.1373	-4.8802	-3.3896	-4.7354	-4.024	-3.1289	-7.0646	-2.5464	-8.9005	-2.1103	-5.9037	-2.009	-7.676
1.3632	-2.5995	0.95269	-0.8871	-0.12802	0.39743	0.80156	-0.02031	-1.9626	-0.82725	-1.6106	1.5001	-9.351	1.5402	-1.9993	2.8401	2.2144	-2.698	-5.5393	1.7727	-2.0608	-1.7953	2.3259	-1.0868	-1.4168	-2.2954	-7.2151	-0.7678	1.4026	-1.215	0.17226	-2.1533	-2.5325	3.9075	0.7053	-0.25752	2.6708	-1.7447	2.6751	2.2242	-0.59843	3.7113	-1.675	-2.3754	-2.5192	-2.6891	0.54836	1.5905	1.4912	2.737
9.5436	11.792	12.995	12.367	10.604	10.138	10.421	7.5467	7.0444	9.9616	8.44	7.1405	9.4346	6.3882	9.9475	7.2911	14.915	10.609	7.1538	11.155	10.335	9.4766	9.2415	5.861	11.214	6.744	11.11	8.1179	6.0735	9.9952	11.736	7.4498	10.155	13.443	9.5494	12.383	10.299	7.5227	9.8875	11.755	9.8541	9.5785	8.5915	8.2243	3.9718	7.1154	8.3928	4.1868	12.454	8.8046
6.7171	6.4058	7.7266	4.3182	13.662	10.927	6.0692	6.7122	12.643	9.6892	6.9355	8.1963	13.471	10.935	9.1235	3.1457	13.913	7.438	7.9093	8.5383	4.004	8.3883	9.1356	7.3837	9.1119	10.251	5.6107	7.8333	10.864	6.8201	10.031	5.9611	8.3192	7.4719	8.2828	8.6204	12.241	7.0847	10.278	13.453	9.1324	4.8468	9.5989	10.831	10.513	11.609	7.8154	8.5063	10.102	5.7897
-2.9151	0.66489	-1.9587	-1.7405	0.64783	-3.1049	0.50488	1.1876	-1.7685	-4.3159	-3.4837	-1.7228	-3.7941	-0.79927	2.6923	-2.6795	-1.334	-3.7467	-2.1546	-4.0187	0.397	-0.54314	-2.5887	-4.986	0.39736	-2.9273	-5.4619	-2.1009	-2.046	2.2654	0.87496	2.9369	-1.1202	-0.64001	-1.4631	-0.35932	-1.203	-1.834	-3.6576	0.078252	2.5089	-1.7071	-2.0265	-3.4344	0.48062	-2.2993	-1.0977	-3.6796	-3.5801	-5.0723
-1.7989	-2.2569	6.3859	1.8803	4.8225	0.48085	3.7882	-3.4448	2.5584	1.5597	4.0566	1.0261	3.1251	5.4346	-1.8469	-0.13241	3.0241	1.8467	3.7983	1.1758	-2.002	3.0068	-0.19574	5.1892	0.42313	1.1679	2.0791	-7.6303	-0.94127	5.852	2.8143	1.2153	3.1304	4.4942	-3.2616	2.6213	0.22155	5.6802	0.323	-2.6766	3.3694	-2.9274	2.9418	3.3779	2.6043	0.20035	2.9558	3.6119	1.2078	-3.184
-2.1353	-3.1236	-3.4814	-1.2992	-2.2104	-3.8553	-6.1638	-3.9194	-3.8815	-3.2734	0.59505	-1.3018	-1.3487	-4.1693	-5.6936	1.4074	1.6296	3.6509	-5.0442	-7.6562	-2.3317	-7.1002	-2.9603	-2.351	-1.9876	-1.7463	-4.0734	2.1945	-4.6982	-0.80863	0.44633	-2.1159	-3.1644	0.57591	-0.57177	-5.3314	-6.2609	-1.6895	-3.209	2.3675	-8.7766	-4.357	2.6639	-2.7431	-7.2298	-1.6678	-9.0892	0.63125	-0.95865	-3.4146
1.1014	-0.74594	-1.0404	1.7144	-0.53168	0.99446	-1.6974	2.2435	-2.6049	5.05	-0.42435	-2.1071	-3.4893	-2.9527	-0.1075	-2.5348	0.3149	-2.3102	-2.4327	3.7449	0.32174	0.17291	1.5199	0.91077	0.94119	1.261	1.1503	-1.2582	-1.739	-1.5706	2.6567	1.678	-7.8078	1.0099	3.2825	-2.8586	-6.7281	5.2231	1.6395	-2.1348	3.986	1.9303	1.8863	-0.87727	0.054606	0.17811	-1.4149	3.3384	-2.0184	0.56366
-5.886	-8.0224	-7.2746	-5.8342	-4.3397	-7.5892	-7.6818	-4.8388	-6.4459	-10.198	-7.3216	-5.9208	-11.545	-4.9414	-5.8159	-2.8191	-9.1152	-4.3176	-8.2279	-7.553	-9.8162	-9.5631	-3.7927	-9.9251	-0.85055	-4.6006	-5.6659	1.0902	-2.7117	-6.4293	-4.0892	-4.318	-2.3125	-7.5311	-9.7124	-7.9804	-5.8313	-8.7393	-5.3929	-8.5331	-7.3576	-11.878	-10.352	-7.6484	-7.8895	-5.2456	-3.6772	-12.162	-7.9149	-6.2641
-0.14899	1.4411	-2.4708	3.1529	2.9993	-2.5114	-2.7634	-2.6745	-2.8908	6.055	0.40561	1.009	0.61027	-2.4383	0.35938	-2.4342	-1.4943	0.74729	-0.35028	-1.0395	0.19247	4.3275	1.9078	-0.60697	2.098	-1.4186	-0.17087	-3.4885	-2.6983	-0.97897	2.2603	-0.067861	3.4992	0.76761	-2.4265	0.67137	-1.9513	2.7705	-2.1807	-3.8132	-1.9792	4.0318	-5.8049	-1.1622	-0.61742	1.4928	-0.99983	1.0175	-0.3083	-0.32992
-11.502	-11.14	-14.496	-9.6869	-15.651	-6.2741	-17.239	-11.926	-8.0307	-6.3333	-10.283	-12.872	-10.605	-11.639	-12.054	-12.751	-14.207	-9.0865	-10.512	-14.479	-7.8878	-10.444	-14.864	-11.52	-10.052	-7.6628	-13.94	-13.527	-6.5138	-9.5391	-11.418	-13.735	-10.419	-9.1337	-12.715	-12.12	-13.099	-9.2948	-8.5385	-12.607	-14.458	-10.847	-6.4615	-14.973	-13.961	-10.139	-8.5481	-12.73	-6.837	-13.064
9.07	2.3382	3.9564	2.8872	-0.84063	4.6326	4.3148	0.54846	6.4421	3.754	1.0245	2.3308	3.4373	-0.35478	3.916	0.86395	-0.36649	2.4521	1.3913	2.3206	5.0339	3.2425	3.9737	3.2931	5.0648	3.661	0.23065	4.7494	2.8785	1.8273	5.8833	4.7159	2.7394	3.3899	3.8358	1.9258	4.2688	4.9509	5.4752	-3.4883	-0.32793	5.9718	1.2799	3.9936	5.1657	-1.4735	-2.7562	5.5558	4.6723	4.9682
-11.037	-8.7533	-16.727	-10.438	-17.098	-13.054	-14.604	-14.913	-13.313	-12.954	-13.955	-13.851	-9.8485	-13.856	-16.798	-11.84	-15.312	-16.223	-12.02	-8.1222	-15.926	-13.027	-11.334	-14.06	-14.754	-10.322	-8.365	-15.473	-14.825	-12.405	-16.881	-16.3	-9.5988	-15.278	-13.143	-10.53	-9.6369	-11.181	-17.993	-15.476	-17.182	-14.843	-12.329	-15.251	-15.766	-9.7974	-16.649	-13.624	-12.918	-12.205
-13.726	-10.846	-13.973	-11.162	-12.494	-11.426	-9.6687	-13.539	-14.943	-12.936	-13.445	-14.943	-13.22	-10.84	-11.436	-15.131	-9.388	-7.9167	-14.599	-13.424	-15.98	-15.509	-11.038	-8.3174	-18.084	-11.724	-12.864	-16.074	-14.23	-11.126	-13.991	-15.308	-16.3	-11.385	-11.447	-14.069	-10.812	-13.313	-10.973	-16.185	-12.662	-14.815	-16.297	-15.036	-14.518	-8.2436	-13.06	-14.499	-12.406	-12.092
-8.3869	-1.0375	-5.8691	0.96154	-1.6748	3.1063	-4.9955	-6.4988	-2.611	-1.2723	-0.33327	-10.969	-9.1757	-3.4533	-0.72392	-2.6236	-1.3194	-7.8148	-3.734	-3.6249	-0.016765	-3.4862	-2.2599	-0.8813	-4.0341	-6.5624	-2.1972	-6.2763	-6.7468	0.3555	-5.3562	0.67422	-1.3356	1.2904	-2.1276	-7.4564	-1.5026	-3.6834	-2.1092	-3.4854	-7.0089	-5.153	-5.0844	-2.3082	-3.7197	-9.0253	-7.3115	-5.4189	-0.18819	-0.81966
-12.7	-12.401	-15.334	-12.35	-16.528	-13.02	-13.357	-11.539	-15.347	-14.747	-12.102	-16.768	-14.042	-11.994	-13.518	-13.277	-14.921	-7.7361	-13.643	-17.143	-13.226	-12.808	-13.009	-8.6492	-10.192	-12.938	-15.22	-14.285	-10.364	-9.8742	-9.0265	-11.848	-14.896	-16.396	-15.973	-11.916	-17.451	-16.435	-13.388	-13.444	-13.397	-16.99	-11.038	-15.172	-13.591	-14.504	-18.322	-21.827	-9.1544	-12.858
-8.5433	-11.156	-7.1369	-10.923	-12.71	-12.882	-14.717	-10.312	-13.931	-10.613	-5.192	-16.988	-14.156	-7.9252	-9.7326	-11.858	-10.178	-11.824	-9.556	-8.8206	-10.014	-7.644	-7.4723	-10.541	-8.0422	-9.4346	-11.275	-15.498	-14.76	-11.973	-13.91	-8.869	-8.7723	-13.397	-11.689	-11.102	-11.49	-13.823	-6.7081	-9.3745	-9.5388	-11.081	-9.5175	-11.632	-17.035	-9.0868	-6.6275	-10.957	-12.097	-13.415
-11.313	-16.992	-12.491	-14.481	-12.25	-13.639	-15.539	-10.038	-11.609	-14.776	-17.24	-11.469	-14.25	-12.024	-13.8	-15.458	-12.366	-12.875	-14.518	-8.8675	-10.911	-16.445	-5.5947	-11.879	-13.194	-12.802	-8.6313	-10.98	-10.741	-13.386	-13.584	-10.174	-15.759	-14.88	-12.109	-13.146	-14.821	-14.538	-12.81	-16.121	-16.09	-11.227	-9.1695	-11.282	-14.638	-11.372	-10.943	-13.06	-10.318	-11.4
-2.4611	1.0035	-0.39785	-1.6586	2.3985	2.4993	0.61853	0.33286	0.40054	0.61691	6.4235	-2.4227	4.1915	-4.6402	2.6599	-0.37724	-0.35186	-0.34208	-3.0867	-1.6878	-0.40294	-1.6049	-2.2904	4.4369	-3.054	0.19761	-0.59056	-0.44059	-4.371	-0.040881	-2.518	-1.447	-2.7718	1.5378	0.82544	-4.367	-0.74568	-0.45896	3.5517	0.055677	-4.8078	-3.1993	3.41	1.0382	1.3668	2.1652	1.7158	0.21767	-2.1895	2.606
-10.521	-13.562	-14.56	-14.986	-12.897	-12.983	-15.581	-19.345	-14.459	-14.715	-16.26	-11.89	-16.285	-15.558	-13.867	-18.336	-13.124	-16.386	-16.905	-15.481	-11.576	-11.99	-15.644	-13.642	-12.304	-13.189	-14.793	-10.578	-15.691	-15.102	-11.572	-9.2871	-16.792	-14.156	-9.4556	-11.687	-16.408	-12.773	-15.175	-17.308	-12.58	-16.491	-15.99	-14.501	-15.055	-16.028	-12.052	-16.671	-12.873	-11.907
3.6035	-3.5853	2.7589	4.1542	-1.4479	3.9749	5.6065	3.4941	2.293	-1.6012	-2.4666	2.8002	3.3735	0.99936	3.3074	1.0499	0.9281	-2.6798	5.2633	2.0587	-0.40613	4.9977	5.5225	3.7598	5.3485	-0.22079	1.5959	2.7584	-2.4967	-0.61249	1.3289	0.37869	-1.1668	-1.4902	0.2359	0.62969	-2.183	-1.3777	5.5804	-1.4435	2.7373	3.1919	1.2414	5.0269	4.3599	5.2712	3.5586	2.4579	-0.2347	1.2367
6.9957	8.3937	3.7223	10.25	9.3222	10.272	5.4399	7.9082	4.5163	9.0534	4.0476	9.4086	5.9884	7.453	9.4725	9.4396	7.4412	8.3774	5.991	9.8386	9.7586	8.0066	4.464	9.7306	5.4637	8.0413	9.6023	8.2877	8.1644	10.616	6.6971	11.197	12.816	8.4898	5.0325	8.6562	8.4054	9.5197	7.1822	10.323	9.14	8.6503	6.5198	10.856	13.738	11.921	4.5768	9.0153	2.5451	10.168
-16.788	-14.408	-12.974	-13.577	-16.115	-9.6046	-10.53	-12.393	-8.4782	-14.028	-11.536	-10.164	-8.8492	-10.605	-15.518	-10.163	-12.634	-13.386	-13.404	-9.7739	-15.56	-10.995	-8.5676	-11.783	-15.501	-16.207	-11.243	-10.846	-9.3172	-7.5965	-9.2836	-11.783	-9.892	-12.983	-14.718	-9.3909	-11.841	-13.646	-9.7101	-11.917	-16.779	-9.5793	-10.553	-11.314	-11.958	-14.852	-7.7102	-12.216	-13.616	-13.685
1.1145	-6.0131	-2.6639	-2.7002	-3.6451	-2.1405	-3.924	-1.8906	-5.1727	-3.6985	-9.3132	-8.266	-3.7092	-1.6779	-1.1134	-4.7628	-2.6321	-4.6235	-1.3388	-5.9306	-6.0144	-3.5151	-6.42	-5.659	-2.3485	-4.6724	2.0233	-5.1378	0.05175	-1.1295	-3.6402	-2.6275	-4.5946	-6.5157	0.024362	-4.5865	-3.9077	-1.7506	2.48	0.57957	-2.8527	-0.88929	-8.3201	-3.3377	-2.574	-2.6557	-7.471	-1.7997	-5.8713	-5.023
-9.2471	-15.269	-12.51	-14.713	-8.7548	-11.052	-10.45	-11.654	-13.741	-12.086	-6.1475	-9.7122	-13.117	-15.475	-15.583	-15.842	-8.3465	-12.005	-12.796	-9.3926	-12.757	-11.55	-8.4969	-12.87	-12.122	-12.188	-8.8961	-8.3016	-12.264	-7.7758	-11.493	-12.031	-14.061	-18.526	-10.37	-14.182	-9.5093	-14.625	-11.636	-13.335	-10.837	-10.546	-17.651	-16.851	-14.466	-12.101	-11.657	-10.204	-13.783	-12.817
-12.819	-18.335	-8.4705	-9.9514	-14.635	-11.521	-11.482	-12.32	-6.3944	-10.52	-11.611	-12.717	-10.972	-10.225	-7.8647	-11.417	-13.626	-7.8324	-12.459	-11.205	-5.8076	-13.222	-10.755	-13.28	-9.045	-10.333	-12.101	-11.074	-10.4	-9.6056	-8.0312	-12.622	-12.663	-13.868	-12.175	-10.069	-10.301	-12.909	-14.485	-9.8111	-12.722	-8.5417	-13.208	-14.706	-11.365	-9.5988	-7.7353	-6.672	-13.696	-13.351
-24.188	-22.004	-18.704	-14.517	-20.88	-21.162	-18.129	-23.109	-21.567	-19.185	-21.098	-23.54	-23.437	-21.286	-18.101	-20.532	-25.332	-18.786	-19.029	-18.817	-23.746	-17.011	-24.959	-19.428	-19.207	-14.2	-21.58	-19.057	-25.593	-22.834	-19.619	-22.873	-17.225	-11.481	-16.43	-23.194	-18.996	-23.391	-21.1	-22.053	-20.54	-25.595	-21.938	-24.484	-21.952	-19.136	-24.138	-18.424	-24.582	-19.321
-7.0013	-6.6023	-2.5934	-2.7307	-3.4429	-6.3983	-8.4705	0.58444	-7.8682	-7.268	-2.5605	-5.3759	-1.5411	-3.4473	-8.9487	-1.1588	-3.6794	-4.7036	-4.2293	-5.0135	-1.0566	0.65006	-1.9293	-3.9782	-5.9009	-2.1095	-4.6751	-2.2427	-1.5102	-3.8678	-3.3489	-5.9047	-4.9057	-2.5548	-1.7032	-2.0823	-3.2117	-0.99409	-3.5027	-3.4837	-5.4168	-5.4474	-2.2019	-2.004	-3.1266	-2.2006	-2.0758	-3.7955	-2.8575	-3.278
0.25053	0.76391	3.5723	-1.0153	-1.4789	1.5373	-0.30661	4.0727	4.6402	-0.75833	1.1741	-2.629	1.6507	-2.8841	4.8326	4.5095	3.6557	2.4751	1.162	-3.628	0.92424	1.0179	-0.68168	3.3904	-0.23728	1.2838	1.3991	4.6024	-1.202	-3.8445	-3.8183	-2.0209	6.4227	-1.2373	2.5949	0.9746	-3.9635	-2.0505	0.73758	7.9167	-2.261	-1.4929	-2.7591	0.81867	1.0521	0.011873	1.5736	0.67628	-1.8256	-1.0649
-14.02	-7.9503	-9.2796	-11.552	-10.553	-11.295	-5.5473	-7.43	-9.2121	-9.8956	-10.449	-8.6764	-10.257	-10.329	-15.648	-8.0785	-11.384	-13.673	-9.9508	-11.135	-6.4268	-12.407	-6.518	-13.519	-11.402	-10.505	-7.1766	-9.1605	-12.964	-14.268	-9.8252	-14.351	-10.178	-10.649	-9.8071	-10.404	-11.362	-9.5086	-7.3383	-9.9529	-5.121	-7.1411	-10.34	-5.9047	-13.529	-13.589	-11.25	-8.8997	-9.4174	-8.7448
-1.9942	1.5824	-7.5921	-3.0887	0.066507	-2.9264	3.06	0.23018	-2.3911	-2.281	0.27748	-1.2628	-6.178	-4.9937	-0.05567	-4.8717	-4.716	-1.814	-1.6426	1.8464	-5.6637	-3.9495	-0.51217	0.86856	-0.098358	-4.1993	-1.9295	2.0751	2.2091	-2.9008	1.8334	1.2823	-0.43567	2.3896	-1.4002	-5.9915	-2.8502	1.8515	-2.0202	-1.2609	-0.7901	-0.10716	-0.80812	0.67773	-3.8693	-3.7441	-3.6823	0.14676	-3.8754	-2.9283
10.2	7.4537	7.3447	7.5802	10.43	11.645	8.8203	9.9953	12.361	11.728	11.031	8.7403	10.511	8.4977	10.496	9.5933	13.189	9.8145	12.201	8.6218	6.715	9.5374	11.573	9.1245	7.9083	11.546	10.022	12.914	11.19	8.22	12.441	13.365	10.445	7.8803	10.674	6.8899	8.0566	11.331	7.1076	6.0646	7.4113	11.152	10.236	5.8676	16.549	8.5285	5.112	12.062	7.7978	12.429
-2.9784	-4.6784	1.3328	-0.95485	-5.4953	-2.3094	-4.1663	-5.1776	-0.42398	-0.94659	-1.709	-5.0905	-2.0999	0.36273	-6.6479	-2.3461	-1.4243	-3.1144	-3.9833	0.046464	-1.6128	-10.007	-1.901	-4.9743	-1.3855	-5.3714	-2.9093	-8.5826	-8.0231	-3.2705	-4.7552	-9.7437	-7.7805	-1.6472	-6.8336	-6.0121	-3.6998	-6.012	-4.6951	-4.2632	-0.2862	-6.1692	-0.33381	-2.1051	-5.0846	-2.6776	-6.4797	-1.8696	-2.3738	-2.7098
-5.6821	-7.2562	-10.291	-11.074	-11.835	-6.3921	-13.59	-13.1	-8.7101	-6.8273	-12.285	-11.697	-9.2068	-8.8188	-13.071	-16.337	-11.258	-10.655	-7	-11.371	-9.5977	-6.6664	-8.466	-12.062	-10.976	-9.9924	-9.0171	-8.7077	-14.395	-7.3508	-5.648	-8.6901	-13.084	-8.5481	-8.1807	-8.8067	-13.098	-10.291	-11.546	-7.7553	-7.6273	-12.478	-8.9488	-9.8807	-9.7747	-9.212	-13.063	-9.7744	-8.6224	-6.5102
-11.067	-9.1707	-8.5345	-14.219	-13.149	-16.967	-16.193	-14.138	-17.332	-16.023	-12.049	-9.7856	-18.391	-15.73	-16.145	-19.307	-14.347	-16.129	-14.293	-10.248	-14.73	-13.254	-13.58	-19.736	-15.122	-19.63	-13.798	-10.603	-17.826	-15.085	-14.045	-11.058	-14.984	-15.004	-16.468	-14.157	-16.116	-12.157	-16.511	-16.956	-12.918	-17.048	-19.2	-15.084	-20.621	-14.187	-14.204	-17.318	-14.982	-18.499
-11.515	-9.5554	-10.901	-10.635	-14.848	-14.369	-15.471	-14.098	-11.572	-15.351	-11.113	-10.484	-14.906	-16.924	-15.604	-11.415	-17.551	-15.97	-12.961	-14.682	-14.499	-13.476	-14.13	-10.216	-12.665	-15.043	-11.66	-9.5656	-12.884	-11.319	-10.441	-11.724	-8.0697	-11.829	-13.55	-12.206	-11.308	-14.656	-10.147	-12.836	-9.6823	-13.029	-11.18	-12.231	-10.519	-16.091	-8.8204	-15.494	-10.682	-18.479
-1.6533	-1.3222	0.51345	0.79628	-1.54	-1.5464	-4.509	-4.1325	-1.4839	-3.1615	-6.4729	1.4216	-2.2383	-4.8311	-3.9552	-4.8653	1.622	-3.9869	-3.1997	-3.1382	2.5142	-3.6671	4.2965	-3.8209	-6.9073	0.27612	-4.7815	0.83594	-2.0725	1.3942	-1.9457	-1.2521	-2.6806	-2.2996	-2.9885	-1.8236	-2.7678	3.8598	1.8299	-3.8316	-2.8339	-3.0924	3.1425	-2.4282	-2.0227	1.2999	-0.10814	-5.1386	-3.6732	-1.1278
-7.6743	-8.0881	-11.75	-13.124	-11.937	-8.5983	-6.2121	-12.899	-6.1872	-10.891	-13.642	-12.635	-5.9316	-8.4399	-3.7513	-13.008	-8.595	-7.7971	-12.64	-13.276	-10.086	-14.311	-13.049	-9.7811	-10.52	-5.1306	-12.088	-7.8488	-4.5384	-12.908	-6.8717	-11.23	-6.6293	-6.5125	-5.7952	-5.1385	-9.4745	-13.38	-4.3939	-7.9473	-6.7634	-5.5584	-10.166	-6.4424	-8.0124	-7.262	-9.4401	-13.041	-7.9754	-10.392
-4.785	-5.7508	-6.421	-0.47861	-2.1399	-5.6747	0.18007	-1.5858	-6.4282	-4.639	-4.2971	-3.1205	-3.843	1.318	-5.2681	-1.6919	0.4786	-2.32	-5.7083	-1.3271	-6.7411	-4.2199	0.20848	0.7592	-3.8866	-4.5706	-2.6341	-2.6443	-2.1164	-4.4921	-2.2999	-4.6835	-6.1338	-1.5948	-3.0957	-6.4532	-4.8184	-11.126	-3.8512	-2.9715	-1.315	-3.7145	-6.5541	-3.1765	-0.91963	-0.83603	-3.9376	-8.4703	-3.055	1.6468
5.5871	2.0576	4.104	1.9687	-2.7245	4.5255	3.1707	2.5895	2.907	3.4741	1.8286	6.0923	2.96	-1.0891	-5.1786	5.2976	2.0314	0.067808	7.6457	4.6896	6.382	1.1903	1.0445	5.017	2.0191	2.2367	-0.32536	0.79971	3.2262	1.6769	-4.3898	-1.6694	0.31946	-2.0874	0.25175	0.19929	1.7291	-4.5562	3.5668	1.4148	1.3114	5.0222	-2.1797	-0.56339	9.5156	-0.033677	0.67443	2.4837	2.7529	1.8932
3.0809	0.53377	1.8574	-1.6712	-0.30961	-2.0373	-9.226	2.5585	0.11535	-0.119	-3.0439	-3.8892	0.16056	-4.5128	-1.0714	-4.6435	-6.7936	-1.9517	-3.0642	-0.83356	-1.2203	2.4064	0.27628	-4.766	-0.015359	-2.9117	0.7285	-0.69387	3.0513	-5.4481	-3.0634	-1.9657	-1.1528	-0.52751	-0.32011	-7.7078	6.201	-1.4888	2.1445	0.17767	-0.72382	0.46148	0.52419	2.8825	-6.224	-2.2899	-1.0951	-1.2445	4.9841	2.5488
-12.329	-13.578	-10.495	-10.702	-16.894	-11.655	-13.198	-9.8486	-12.003	-12.488	-11.033	-16.22	-10.543	-12.324	-12.852	-15.048	-16.331	-13.492	-16.429	-14	-12.422	-16.129	-12.457	-14.299	-14.054	-12.559	-15.334	-12.24	-11.106	-15.665	-10.889	-14.144	-11.484	-12.079	-13.619	-11.822	-13.394	-8.7745	-11.499	-10.63	-13.15	-12.523	-12.055	-14.907	-14.242	-13.178	-12.772	-16.016	-13.424	-11.633
-8.7304	-9.4029	-5.7342	-9.6931	-6.0545	-11.685	-6.1327	-9.1506	-8.0145	-5.555	-10.77	-9.5024	-10.384	-9.9326	-12.734	-8.9862	-9.2766	-13.414	-10.253	-7.3779	-8.1587	-8.3539	-9.3203	-11.353	-11.216	-8.7401	-11.552	-10.426	-9.6299	-7.781	-11.909	-7.1777	-11.507	-6.3782	-3.7883	-4.8001	-1.2747	-13.201	-11.373	-10.427	-13.047	-7.8003	-3.5442	-7.3401	-7.2675	-4.1906	-6.6006	-8.6063	-8.2856	-7.8293
-3.8914	-3.3935	0.37746	-1.1311	2.5297	-1.0156	1.2274	-1.0923	0.34459	0.76808	-1.6025	-5.8183	-2.9621	0.25737	1.4733	-1.495	1.6178	-3.2114	-6.2531	-2.1513	-3.2604	0.5578	-1.1816	-3.3186	-4.6297	0.64669	2.3339	-2.4807	0.79375	-2.3327	1.2867	2.6694	-1.9103	7.8667	-3.7366	-1.372	3.2619	-4.3364	-5.92	2.5599	-2.1546	-1.9516	1.4906	-2.6261	-0.52071	-2.9418	-6.1464	-4.4427	-5.3193	-6.244
-14.002	-8.2054	-14.505	-7.3568	-10.013	-13.284	-9.7829	-11.346	-7.876	-15.385	-12.135	-13.157	-11.6	-12.47	-14.065	-12.943	-14.178	-9.3416	-12.44	-11.443	-13.304	-10.848	-13.123	-10.139	-12.58	-10.448	-14.661	-15.117	-17.389	-11.541	-9.1209	-11.97	-12.048	-10.574	-9.5817	-9.0488	-14.015	-9.7314	-10.913	-8.4275	-14.854	-9.4273	-13.067	-11.642	-12.671	-19.417	-3.7516	-14.725	-11.718	-12.852
-0.40897	-3.663	1.1641	-4.0522	-1.1195	-0.0023519	-3.555	-3.2101	-2.1638	-2.499	-2.5376	-4.2202	-5.8251	-1.1879	-3.7491	0.60594	-2.9703	-13.985	-4.6766	-3.6362	-5.0945	-0.87217	-5.078	-1.5334	-0.75083	-0.87233	-2.4402	-1.132	-4.4789	-2.6694	-0.25807	-3.2538	-8.6949	-1.691	-7.0363	-3.4972	-4.9577	-3.4089	-5.843	-3.6163	-1.7581	-1.8523	-6.578	-3.228	2.7874	2.068	-4.2407	-0.034335	-4.4093	2.0114
-11.387	-14.127	-18.099	-14.822	-13.944	-16.317	-12.543	-15.289	-13.135	-15.999	-16.108	-13.15	-9.9388	-13.852	-13.148	-14.353	-13.261	-12.696	-14.489	-14.415	-16.173	-14.578	-15.64	-13.153	-19.32	-15.046	-17.288	-11.346	-19.661	-14.44	-16.44	-11.967	-16.326	-12.486	-13.955	-15.041	-18.461	-12.968	-16.717	-12.526	-11.559	-13.687	-16.658	-12.435	-17.272	-14.546	-14.567	-19.487	-17.012	-21.031
-6.4394	-5.6465	-4.4224	-2.8591	-5.5622	-4.716	-4.4543	-1.9219	-2.8539	-3.5097	-2.0472	-2.1183	0.11501	-1.8155	-3.9814	2.0137	-4.3804	-1.9352	-2.589	-5.1446	-4.3191	-7.8362	2.0346	-5.3728	-3.3386	-4.3224	-4.4286	-5.2006	-8.2717	-6.129	-2.5462	-2.2665	-2.1495	-7.1548	-3.6893	-2.4964	-6.3493	-3.4935	-6.261	-2.3977	-0.41594	-10.122	-1.0972	-2.5044	-5.4063	-4.0445	-4.998	-3.3327	-1.542	-4.0061
-4.6848	-0.0059584	-5.797	-4.8718	-2.6687	-6.6356	-0.74287	-5.0426	-7.4727	-2.7543	-4.3655	-3.5119	-4.6044	-0.68492	-2.804	-5.2581	-2.3899	-8.5942	-7.8289	0.096417	-4.3065	-4.1447	-4.9977	-2.0763	-6.238	-5.0492	-6.7954	0.48158	-0.32166	-7.4337	-3.583	-4.7547	-3.3903	-7.9073	-6.2596	-8.6282	-7.0618	-0.9661	-5.6269	-3.2926	-3.5079	-4.5832	-7.5056	-6.894	-2.271	-8.5558	-1.9949	-1.4719	-4.5377	-2.5674
-12.929	-9.0684	-10.589	-10.76	-7.9771	-16.253	-9.8852	-7.5696	-11.779	-7.2969	-10.551	-10.102	-8.9342	-8.5317	-10.847	-10.501	-3.5327	-8.6035	-7.4608	-8.858	-10.494	-7.52	-11.239	-9.75	-7.4113	-9.1531	-9.0781	-13.076	-11.463	-12.635	-11.41	-12.229	-14.32	-10.6	-6.136	-10.315	-9.452	-14.565	-10.252	-14.37	-9.8329	-9.8928	-7.2814	-11.244	-3.1455	-7.1439	-7.5391	-10.337	-8.2098	-10.997
2.5636	-4.2949	-1.685	-3.6606	-4.6403	-0.37485	-4.5294	-8.3008	-4.1706	-2.5789	-4.4078	-1.6985	2.051	-0.41264	-2.797	-0.6032	-7.2825	-3.4413	-0.89105	0.22818	1.422	2.3017	-3.1184	-0.075146	1.9011	-3.5898	5.7301	1.599	3.6121	-3.0891	3.1693	-6.4267	-4.0105	-0.28804	-3.5656	1.3392	-3.2552	-0.31251	-9.5143	-0.34946	-2.5359	-6.1245	1.9005	-7.0742	1.9911	-3.5579	-4.2025	1.9184	0.35424	-2.9316
6.366	5.963	4.9673	8.9229	5.5146	9.7033	7.83	8.4482	7.6685	8.1	6.0878	6.4796	5.8109	9.5142	7.0613	6.9088	6.0276	1.8392	3.3559	4.5759	4.5393	8.2858	6.6309	7.1348	7.1231	5.9034	3.7522	7.0032	6.6862	9.696	5.5824	10.9	6.0458	8.3931	5.0934	6.4451	7.9953	1.5311	7.6519	7.3603	6.6376	6.9647	5.8067	5.0934	6.6791	5.5515	6.8366	5.9531	5.1102	6.5579
-0.86433	1.283	1.2516	-2.5696	2.6826	1.4335	5.2436	1.492	-1.1434	3.1524	-0.0033418	1.2013	1.7471	2.8091	-0.42483	4.8128	3.7967	5.7357	4.5976	1.3207	3.0246	2.0982	4.0596	3.6321	-1.5339	1.4932	4.6729	3.1292	0.34662	4.8158	2.6673	-0.81252	1.8248	3.1094	4.7961	5.9827	1.6406	3.3682	2.7955	2.2789	3.6374	6.8329	2.6536	2.3438	7.0472	-0.91869	5.466	5.3153	5.4083	0.57981
-9.1065	-7.7296	-7.5838	-7.3596	-7.9093	-7.362	-6.6298	-8.8497	-8.8133	-7.6888	-12.262	-2.4915	-6.7858	-6.0609	-7.7445	-10.831	-9.9576	-6.2132	-7.2655	-5.6764	-4.9132	-4.8297	-8.5643	-11.946	-4.1935	-12.234	-4.4575	-9.8804	-4.8904	-5.6142	-7.7469	-9.172	-4.7594	-9.1308	-9.4238	-4.9509	-7.0782	-8.6132	-7.3369	-5.5629	-6.5795	-10.53	-12.914	-6.4639	-8.1672	-6.4799	-9.0331	-4.0834	-8.8376	-8.9447
0.45345	1.1838	-2.4492	1.8719	-2.6958	-2.2513	-1.9431	2.6531	-1.5005	-1.254	-2.2742	-3.1388	-1.5555	-3.6937	-1.1883	1.0878	-4.3054	-3.0632	-6.8995	0.67044	-0.46812	1.704	2.0314	0.39873	-1.5427	-1.9251	1.6601	-1.632	-2.5091	-2.326	2.2324	4.0032	2.2975	1.9686	-1.4147	0.3492	-2.7301	-3.6439	-1.6828	-4.5068	-2.5578	-3.524	-0.80124	-4.8846	-1.8342	-4.9791	-1.0381	-0.0635	-0.078421	-3.5802
-13.63	-13.182	-10.751	-9.5698	-12.68	-14.334	-8.0199	-7.5211	-9.8227	-13.901	-8.264	-16.381	-15.196	-10.293	-14.555	-8.9119	-13.441	-9.2522	-13.109	-9.423	-9.1324	-8.9249	-10.79	-9.7106	-13.482	-9.7786	-12.66	-11.075	-15.248	-6.7434	-10.923	-13.958	-13.528	-11.293	-9.4523	-10.008	-8.7204	-17.143	-13.377	-11.948	-13.536	-14.656	-12.576	-10.31	-16.351	-12.294	-8.8958	-11.619	-9.3652	-11.158
-1.093	3.7587	4.9798	1.7699	2.7577	1.4563	1.4574	3.9135	1.1388	-1.4233	-1.3465	-0.33892	5.0165	5.7744	1.1158	5.5316	1.9239	4.7226	6.8003	3.8925	6.4439	2.2411	1.9518	2.5613	1.6868	3.5312	6.6088	5.4133	4.3883	3.6973	3.3142	0.793	0.05792	0.59403	4.0874	-1.2002	-3.2372	1.9746	-4.2155	4.1135	6.7858	3.261	2.0743	-0.1816	-1.5425	-3.1254	1.7809	4.0866	5.5956	0.041441
-12.302	-12.419	-7.4433	-9.7396	-7.0869	-11.068	-16.5	-7.4803	-13.832	-9.9646	-8.887	-10.736	-13.387	-12.74	-10.462	-8.671	-10.378	-13.511	-7.5084	-4.3347	-13.34	-11.132	-9.5964	-10.097	-12.047	-11.32	-12.169	-13.982	-7.7082	-11.153	-8.1665	-5.9577	-13.412	-12.897	-8.3287	-6.8251	-10.785	-5.7701	-10.407	-11.191	-11.075	-12.676	-9.1099	-10.854	-4.6349	-6.3581	-11.419	-10.108	-8.7892	-10.604
-8.3384	-5.2398	-6.5016	-10.671	-14.211	-8.2462	-8.0254	-10.257	-10.615	-9.4798	-9.4696	-10.943	-2.1718	-9.8091	-12.276	-13.332	-11.281	-9.4418	-7.7287	-10.96	-9.6862	-7.2705	-10.17	-8.3772	-8.2649	-9.6993	-6.6263	-11.601	-13.133	-9.7987	-6.2585	-9.5087	-7.2007	-12.869	-6.2161	-9.6459	-7.8789	-5.7694	-10.2	-6.2644	-12.209	-12.993	-12.268	-8.5829	-10.754	-11.106	-8.3127	-11.251	-14.325	-5.8211
2.8071	-3.9807	-0.48568	0.8411	0.36272	1.6642	1.4181	2.8574	-0.30245	-0.76708	1.7109	0.14062	1.5408	0.27564	-3.1757	-0.67087	-2.1514	1.4183	-0.3201	1.2843	0.97044	0.2324	2.8268	1.258	4.8501	-2.355	-1.5151	2.262	-0.54312	1.9604	-1.6573	3.8958	-2.879	-1.7365	6.1723	-3.1586	-4.5282	-1.5501	1.0116	2.2999	-0.33944	-0.87394	-0.55496	-3.0058	-0.76408	2.196	-1.0178	1.279	-2.4028	1.2953
-2.4787	2.5223	2.4387	-1.1209	-1.5407	-2.6456	-6.8112	-0.66993	-0.82586	-5.6789	-0.34201	-0.43052	0.42399	0.52804	-4.2877	2.4558	-2.3728	-1.1105	0.34156	2.0333	-1.9507	-2.155	-2.6125	-0.094936	-3.8137	1.1708	-6.9227	-2.2907	0.48847	-3.435	-1.2453	2.6367	-0.021844	-1.0877	-2.6171	-4.0948	-7.0377	-0.51417	-0.27956	-1.1321	-2.2927	-8.5671	-3.7522	-1.0736	1.3671	-2.2861	-1.1966	-2.4119	0.30611	-3.0275
4.9151	-0.46096	4.3143	4.5762	6.4979	4.8385	3.125	5.4619	4.2169	4.5051	6.0659	7.5143	4.6478	11.482	3.1129	3.47	0.56861	6.3138	1.7048	5.5335	3.0802	0.69569	3.4307	3.986	5.9826	5.8077	7.3777	6.7446	5.0917	10.276	8.6935	4.703	5.5034	5.6991	4.1054	4.5533	6.3512	8.273	4.9348	7.2925	8.0886	6.258	4.8566	2.2164	-1.3651	2.3832	2.9177	4.474	4.0218	4.0258
7.2282	5.9841	8.7786	11.305	6.4906	5.243	9.0383	8.6564	10.418	9.3383	3.7631	7.0406	6.4994	8.4916	5.8454	8.8613	9.0605	2.3942	6.9148	2.1134	6.1803	6.0163	3.4596	8.0824	7.4656	8.3404	3.4603	-0.41774	7.0365	6.631	10.192	5.3969	3.45	4.6183	9.5134	6.4978	10.069	3.1346	6.4792	7.3805	4.2874	8.1309	4.7254	3.7204	7.1515	6.936	8.5311	6.3213	7.4369	4.1811
-8.538	-14.761	-11.97	-9.7129	-11.197	-11.08	-12.255	-9.0385	-9.3158	-7.4662	-12.236	-12.302	-12.005	-7.3585	-11.839	-4.7244	-8.9703	-9.8762	-12.054	-14.091	-10.806	-10.798	-9.2406	-7.572	-11.316	-11.129	-13.152	-11.69	-7.5439	-10.952	-11.357	-12.304	-14.293	-9.1693	-8.7148	-8.2498	-12.429	-7.6433	-12.058	-6.0539	-10.24	-14.907	-10.474	-6.3775	-14.354	-12.507	-9.9466	-12.447	-4.7726	-7.5051
5.8414	6.765	8.8395	9.657	5.1695	4.3631	8.3745	9.7996	9.2891	6.1087	8.052	6.5304	8.5989	11.27	8.339	1.5945	11.821	6.6087	10.041	5.7936	4.0146	8.3431	7.6458	8.1424	10.128	7.1632	5.8609	11.167	8.4143	7.785	5.4224	7.5761	7.1322	8.9712	6.1203	4.7301	9.8258	11.443	5.0346	7.4531	3.9601	4.4682	6.24	5.2339	6.0347	8.789	10.284	10.396	4.9647	7.0722
-5.3396	-4.7948	-5.2654	-3.892	2.8235	0.94692	-4.1663	-3.4206	-4.7144	-2.2847	-8.095	-4.4212	-0.33957	-1.4843	-3.3519	-1.6304	-4.3742	-2.4331	-2.5662	-1.9945	-5.3196	-3.0757	-5.1593	-3.142	-4.1409	1.9358	-7.2192	-1.2283	3.6798	-1.3784	-2.2565	-6.3344	-3.2843	-2.1075	-1.787	-1.9316	-3.4609	1.2044	1.0241	-6.5705	-1.9447	-4.7739	-3.0627	-0.68902	-2.222	-2.1599	6.2161	-4.4892	-5.9809	-4.107
-7.2531	-5.8512	-4.4578	-6.5867	-10.64	-6.7445	-6.1635	-11.079	-2.241	-8.4728	-0.45405	-8.1007	-7.4795	-1.904	-5.4285	-8.9177	-6.8952	-6.4302	-8.0431	-7.2956	-5.9196	-7.4166	-10.949	-9.9164	-4.9592	-6.1201	-5.1051	-9.1914	-5.5904	-2.7211	-5.9875	-8.3748	-6.9635	-0.94364	-12.54	-2.7978	-5.7924	-4.681	-5.4941	-2.0524	-9.9858	-4.0805	-2.9336	-4.682	-8.1359	-4.6271	-1.2953	-7.6895	-4.4778	-8.6322
-1.272	-2.444	-4.3877	-2.6899	-3.3964	2.7542	-0.64293	-3.1926	-3.8724	-0.064817	-0.21761	-3.1757	-1.546	-2.9884	-3.488	-0.32942	-0.55946	-9.2021	0.17386	-0.76247	0.38146	-3.6318	-1.7047	-3.2817	-6.1979	-3.1632	-6.2859	-4.2821	2.0634	2.6271	0.96844	-5.2807	-8.5472	-1.7743	-0.22251	-4.7121	-3.9927	2.6793	4.0099	-0.16888	-6.0098	-1.948	-4.2103	-3.2918	-5.0732	-1.2807	-3.154	-5.5034	-4.4354	-0.39368
-19.393	-23.893	-25.544	-17.462	-19.105	-21.176	-22.416	-19.321	-14.933	-25.943	-22.974	-25.615	-25.688	-19.488	-21.57	-20.165	-22.513	-18.434	-23.879	-24.668	-20.201	-25.283	-22.072	-21.697	-23.19	-26.416	-22.764	-20.227	-21.8	-23.681	-22.127	-20.576	-21.659	-20.411	-26.473	-20.636	-26.136	-29.246	-17.566	-19.784	-24.567	-21.135	-28.758	-24.828	-18.775	-23.966	-26.053	-23.3	-22.249	-20.809
5.9412	8.7402	9.0375	8.4671	11.283	7.6862	4.969	7.6472	2.7519	11.714	11.943	5.5665	3.9849	5.8156	7.9925	10.993	10.724	3.5002	7.2062	6.8945	6.1816	9.9874	6.1807	8.7695	8.7751	10.644	11.465	6.4163	6.058	3.4613	5.0567	7.7968	1.8538	7.542	4.862	10.295	5.6439	5.0997	5.0876	5.6859	8.4532	7.3102	4.3316	6.1371	1.262	0.88234	4.2243	9.8988	4.8581	8.2164
-5.7145	1.7161	1.258	-4.474	-3.6458	-1.9786	-0.23421	-0.90342	-5.1661	-4.2029	-7.412	-4.5983	-2.6151	-3.0017	-1.4086	-6.6723	-5.0773	0.68828	-4.9781	-4.468	-4.4319	-3.3232	-2.4891	-2.3127	-0.62025	2.585	0.25582	-3.4501	-1.2855	1.5677	-4.6113	-2.767	-0.59431	-1.5319	-2.4784	0.83355	-2.0548	0.88366	-2.9809	-5.8486	-11.564	-1.1718	-2.7166	-1.994	-6.8706	-4.5998	-2.6783	-1.0514	-1.8441	-3.8561
-8.623	-3.467	-6.5635	-7.0993	-2.876	-11.077	-0.2054	-4.0975	-3.2665	-3.8052	-2.1831	-0.93855	-3.5577	-5.7365	-5.2428	-3.4986	-3.0613	-4.8946	-5.0959	-1.9166	-2.7702	-4.3644	-6.5299	-2.9923	-2.3352	-5.8725	-3.7163	-6.9912	-5.6005	-1.6747	-4.4853	-2.3217	-4.0658	-3.4492	-3.2885	-3.8454	-4.9362	-2.1503	-7.9079	-1.6505	-2.7592	-3.8361	-3.4713	-3.95	-8.0649	-6.8326	-0.37073	-3.6972	-8.4069	-0.83066
-4.552	-4.3859	-6.2963	-1.8097	-2.8342	-2.2885	-2.8149	-1.1321	-3.8907	-3.8822	-6.079	-3.5848	-6.8766	-3.3963	-8.082	-7.2335	-3.5003	-0.13725	-4.4266	-4.0115	-4.3289	-3.837	-0.90701	-5.7537	-4.2629	-3.2271	-2.3759	-4.0238	-4.7028	-2.2183	-5.1644	-3.357	-3.3127	-2.0983	-5.7485	-1.8891	-4.2189	-4.1275	-6.6418	-5.3639	-3.9927	-5.2909	-6.1677	-1.996	-1.9157	-2.6728	-2.4452	-1.1091	-6.0953	-5.6832
-13.753	-8.3842	-14.04	-12.464	-13.722	-12.265	-13.652	-12.007	-10.366	-11.15	-10.336	-10.985	-14.595	-11.82	-12.825	-11.243	-4.6714	-11.3	-12.446	-16.496	-11.032	-12.045	-13.813	-13.495	-11.128	-10.65	-10.35	-13.877	-11.391	-11.621	-9.1759	-12.223	-9.9847	-16.03	-11.383	-14.674	-16.184	-10.654	-13.493	-13.728	-9.1479	-7.9803	-7.4327	-7.344	-12.471	-8.8882	-10.092	-12.611	-14.551	-14.275
-11.898	-9.8848	-12.632	-9.6644	-11.049	-9.2888	-6.31	-10.369	-12.583	-10.217	-6.8893	-8.8595	-7.8973	-9.3469	-7.8434	-6.4335	-5.8432	-11.841	-9.7396	-11.672	-9.952	-8.6931	-7.2135	-8.2559	-2.308	-15.561	-10.269	-9.2482	-10.137	-6.8006	-7.5837	-7.266	-9.8137	-11.113	-10.902	-8.0441	-6.57	-6.2567	-12.291	-10.924	-8.8799	-8.2868	-13.601	-9.7962	-7.1428	-8.324	-7.7639	-7.5913	-9.5367	-11.973
-13.913	-11.832	-16.32	-10.697	-15.656	-12.544	-14.683	-14.311	-14.462	-9.9772	-15.105	-12.133	-10.593	-13.924	-10.063	-12.629	-16.487	-15.166	-13.652	-13.822	-13.018	-12.353	-13.971	-9.5871	-14.939	-11.957	-11.705	-13.204	-14.284	-15.549	-9.2122	-13.886	-12.388	-11.998	-13.78	-14.446	-13.122	-14.048	-14.042	-11.846	-15.178	-13.28	-15.717	-9.249	-15.503	-12.931	-13.015	-15.113	-9.3535	-12.144
-2.2946	-4.6133	-1.2824	-1.1919	-0.038838	-5.036	-4.2818	-2.0105	-2.0355	1.3535	2.5476	-2.0974	-2.5752	-1.6622	-0.26613	-4.1887	-4.1772	-0.68768	-4.9426	-1.3738	-1.5315	-1.8815	-7.6331	-3.2687	-7.9999	-7.2272	-10.642	-2.4546	0.30284	2.8627	-3.8951	-1.6643	-6.2796	0.46088	-5.5517	-4.0721	-1.4682	-1.1449	-6.1133	0.66059	-3.5744	-3.8937	-0.86918	-7.9568	-4.2615	-2.1957	-4.5095	-6.8001	-7.8661	-5.0837
-14.679	-14.583	-7.3011	-19.855	-9.3532	-8.0301	-13.457	-11.029	-11.76	-6.3341	-16.227	-9.103	-11.304	-14.127	-12.024	-6.4315	-12.708	-12.88	-8.6096	-8.9314	-11.54	-12.755	-16.248	-5.8989	-9.3807	-10.618	-14.773	-12.059	-15.542	-10.23	-5.6004	-8.2243	-14.944	-10.777	-10.271	-13.856	-11.626	-11.687	-13.46	-11.413	-9.257	-6.6853	-10.084	-10.277	-11.802	-9.2892	-10.135	-16.182	-12.484	-12.584
-10.458	-13.708	-11.663	-5.7511	-13.599	-9.2702	-8.1297	-12.135	-3.1976	-10.199	-12.551	-12.709	-11.541	-9.6991	-13.809	-12.858	-9.037	-10.954	-12.567	-14.954	-11.382	-9.8143	-15.19	-10.602	-9.4274	-10.844	-7.7401	-5.7393	-12.847	-11.923	-11.333	-7.7475	-11.436	-11.066	-11.915	-9.5063	-8.846	-9.683	-9.5435	-8.2792	-8.6271	-6.5074	-11.936	-13.603	-13.674	-10.98	-12.048	-11.582	-8.7669	-9.003
-0.91897	-8.8426	-9.3553	-9.3899	-5.9557	-8.8369	-6.6152	-10.437	-12.572	-8.135	-5.2864	-5.3727	-8.5498	-7.1478	-5.0563	-6.1128	-10.2	-9.8461	-9.2751	-5.7323	-9.8987	-10.004	-6.3701	-10.497	-8.4567	-12.636	-6.1209	-5.542	-10.727	-10.37	-7.538	-11.654	-5.6335	-8.3251	-7.3366	-11.58	-8.7893	-15.79	-11.284	-8.84	-10.065	-7.9324	-10.091	-6.6832	-12.636	-10.245	-7.7932	-14.776	-6.9768	-8.2295
-11.931	-1.4389	-6.7717	-1.162	-4.398	-1.2654	-3.6769	-5.8254	-2.0234	0.57607	-4.0108	-6.6871	-2.5183	-3.0255	-6.7167	-3.5956	-2.8237	-3.5243	-7.6643	-1.7686	-4.4141	-4.3004	-1.6008	-3.4269	-1.3877	-2.1381	-1.773	-3.3222	-0.5938	-4.4187	-6.2239	-4.0823	0.73717	-3.065	-1.1964	-6.4606	-3.3206	-2.8118	-8.0378	-1.2009	-0.42683	-1.9617	-2.2802	-6.8001	-6.5641	1.6395	-3.8127	-5.0997	2.0809	-6.7079
-2.7258	-1.1536	-4.3901	-8.5439	-2.2498	-2.7251	-1.9558	1.2365	-2.6168	-0.46719	-0.19985	-1.4662	-3.4554	-2.2721	-2.536	-4.5559	0.627	-2.7289	-0.29675	-4.9809	-2.7498	0.34416	-0.98138	-5.5205	-0.66441	-1.8627	0.70041	-2.6918	-1.957	2.1442	-4.5446	4.8482	-0.19066	-4.8157	-0.68966	-0.8632	-2.8682	-0.58375	-5.2527	-6.4598	-4.7423	-2.1288	-2.1508	-6.1481	-5.079	-0.16813	-3.8674	-3.0744	0.86013	-1.4093
-1.9499	0.05218	-0.44595	0.20633	-2.3918	-0.30334	0.84449	0.99323	-0.18165	-2.7148	-3.8821	-3.1405	-4.8185	1.7577	4.4794	1.8211	-1.542	-0.11379	-0.25987	-1.5473	-0.39776	0.30278	6.0708	-1.7234	-1.836	1.1419	-7.5858	-1.9693	-5.5889	-3.8533	-3.6143	-2.3799	-1.6276	2.1148	-2.2052	-1.2367	-2.391	-4.3287	-1.63	1.9162	1.9816	0.15548	1.8417	2.0652	-1.8817	0.21276	-3.726	-1.2731	-3.2279	1.4606
-20.924	-19.507	-22.403	-19.374	-22.204	-19.467	-19.335	-25.497	-21.966	-25.578	-27.278	-22.407	-22.748	-23.534	-22.816	-20.307	-23.85	-21.987	-22.798	-20.054	-24.464	-24.335	-19.884	-26.766	-20.993	-21.464	-24.738	-26.081	-20.344	-15.892	-22.911	-23.297	-20.388	-21.381	-19.807	-21.638	-21.894	-21.192	-24.213	-22.57	-20.975	-21.59	-25.533	-27.956	-25.918	-18.166	-26.063	-21.853	-22.965	-23.328
-3.0201	-3.1777	-3.6412	0.69046	-6.8594	-1.9932	0.3249	-2.5028	-3.3921	-2.4317	-2.4831	-4.1483	1.4944	-2.5668	-3.3343	-6.5594	-1.3971	-4.623	-0.98564	-4.4665	-1.6364	-1.4695	-4.8484	-5.6184	-2.2897	-4.2618	-4.1062	-2.5047	1.4721	-5.148	-3.5533	-3.3066	-7.9902	-7.0983	-3.5824	-1.9562	-5.2683	-0.43705	-7.0121	-3.7134	-3.8986	-3.0767	-3.0668	-5.6682	-3.9343	0.27892	-3.1694	-0.78482	-2.9136	-2.7628
-6.25	-8.6204	-4.9189	-9.6493	-8.8197	-6.2687	-7.8177	-8.3899	-0.66957	-2.2169	-5.6668	-1.331	-6.8008	-6.5434	-9.5848	-6.2952	-2.9961	-1.7317	-2.9441	-4.2891	-3.965	-2.8382	-1.7275	-7.52	-4.9071	-6.5281	-5.605	-6.8218	-4.1762	-9.7266	-3.8903	-6.146	-5.6491	-1.3531	-6.2618	0.39804	-2.8371	-4.1694	-4.8346	-0.25696	-3.797	-5.4459	-7.6203	-3.22	-8.3685	-4.5846	-5.0228	-3.1169	-5.6584	-4.2865
2.8289	-2.1766	0.48678	1.9197	-1.0963	0.28527	-0.25341	0.54413	-2.7827	3.6617	-4.9122	-1.6604	5.9703	-1.0971	-1.6574	-0.38287	0.32284	-3.2239	-1.7153	-1.0597	-3.4135	-1.0229	-0.45551	-4.5468	-0.50072	-2.7988	0.059886	0.75523	-3.0925	1.5333	-6.6522	-3.1386	-2.8512	-0.41107	-3.734	-2.6583	-5.6108	-1.5975	0.0094853	-5.735	1.1333	-1.6839	-1.197	4.9391	2.6418	-2.541	-5.2927	-2.8641	-1.5132	-3.2166
-2.7003	-3.3238	-2.3999	-1.5132	-0.96075	-3.0788	-4.5447	-2.5314	-1.7832	-7.0881	1.3496	-3.6325	-7.8046	-1.4704	-3.8499	-3.2076	-2.9506	-0.81026	-0.56126	-2.6934	-4.0216	-1.8266	-3.6423	-6.0773	-2.024	4.0015	-1.2877	-9.0424	-3.1427	-7.1366	-3.0319	-0.91742	-2.1382	-1.6457	-0.59326	-4.9343	-2.7035	-6.9263	-3.8729	-0.18694	-5.2012	-0.91473	-7.243	-7.93	-2.0748	-2.6923	-4.4014	-3.9043	-1.7694	-2.9034
10.786	3.1889	10.358	14.574	13.001	9.502	11.467	8.8322	7.2516	6.3604	8.6477	7.9998	8.8304	10.053	6.9967	5.7812	11.121	13.015	12.041	8.1322	12.061	11.331	7.9745	11.01	5.0269	9.1264	7.8762	11.746	9.595	9.3352	17.214	9.0489	9.3831	11.754	11.619	12.209	6.4248	13.376	7.2045	6.2811	6.4634	7.4014	8.6887	12.717	5.8738	9.7291	9.2013	8.7585	11.922	9.8379
-1.1614	-2.5096	-2.2138	1.046	-2.6681	-1.2832	-3.2519	0.058243	0.65616	-1.7311	-3.7358	-3.6373	-4.2585	-2.6447	-0.48797	-4.0198	-4.7707	0.31194	-2.9498	-1.8566	-2.709	1.1209	-1.717	1.5898	-2.5132	-1.4395	7.6038	1.4758	-4.8583	-1.6856	-4.0997	0.86014	-7.6313	-4.294	3.7291	1.8879	-0.99274	-2.0105	0.98165	0.073046	-5.3808	-7.2939	-5.4025	-5.8702	-4.449	-1.9701	0.63854	-1.1571	-4.7013	-2.1846
-0.46011	-4.9875	2.2622	0.13003	-2.6277	-0.85582	-1.451	-1.136	1.7822	2.2886	-3.9983	1.1942	-3.7353	2.163	-4.6406	-1.3247	-1.9136	0.033555	2.0633	-1.7051	0.17999	0.19739	0.63336	0.64027	-0.28257	-3.4465	1.4081	-0.46933	-0.80989	1.2624	-0.96153	-3.9496	0.28755	2.3489	1.8452	0.23961	-2.2058	0.2848	-0.80449	-4.2137	2.5841	-1.9554	-0.13113	1.2252	2.7097	1.3718	4.8187	-3.9942	3.9884	0.027971
-4.089	-4.5018	0.27245	-3.3152	-2.89	-2.5826	-1.3853	-3.3723	-5.8484	-4.4819	-0.17983	-1.372	-2.3615	-5.0004	-2.163	-1.3955	-0.050069	-2.1203	-0.30862	-1.0858	-4.6591	-2.7753	-3.9898	-5.2334	-3.4391	-0.36198	-0.82384	-1.0227	-1.8854	-0.36365	-0.17666	-2.7816	-4.4038	-2.87	-6.4616	0.33732	-1.2264	-3.1457	-5.1461	-5.0229	-5.228	-3.2281	-4.7688	-1.7486	-4.7005	-6.0334	-1.3122	-1.444	-2.5713	-3.9204
7.3734	9.3848	10.556	8.2922	8.9619	12.918	1.8737	8.9709	4.6218	12.981	6.5262	5.1869	9.9053	9.621	6.3376	4.6296	5.962	8.4017	7.0547	8.2022	7.1689	9.357	6.4874	8.6879	8.2696	11.634	6.7844	5.11	5.0328	8.5575	5.0623	6.726	3.4872	7.0606	9.8059	8.9725	10.931	11.167	8.4117	10.284	9.6145	8.0744	4.4684	3.5379	11.592	5.7576	6.9732	9.3999	7.4424	11.256
10.973	10.448	9.6425	3.0971	5.0539	9.7588	3.2761	5.5545	9.6177	7.5711	9.3699	11.937	7.0835	5.2211	6.2825	6.7463	13.103	8.1419	5.1993	8.1413	5.7035	7.19	7.1675	6.6163	7.64	9.1109	3.6874	10.326	8.3535	6.7127	3.3362	11.567	8.6344	4.7828	5.4954	8.4336	5.0359	6.0569	9.083	5.4914	9.6752	8.3568	7.4227	8.7221	7.763	10.907	9.4293	5.9221	8.0137	4.8623
-1.3911	-2.0885	-6.6178	-1.7223	-0.11459	0.54555	-3.8445	-6.1319	-3.9665	0.76721	-1.4524	-2.233	-5.5587	-0.19501	2.6416	-3.8019	-3.1945	-7.1245	-1.3693	-2.0849	-5.4113	-4.0983	-4.1583	-1.99	3.0556	-3.4859	-3.4276	-2.6642	-3.1263	-3.6058	-3.7127	-5.7624	0.23026	-7.7341	-1.486	-3.8621	-1.5695	-5.4791	-3.6884	-2.0106	-6.9029	-3.3583	0.16471	-7.9624	-6.6295	-1.9517	-1.6314	-0.98845	-1.1542	-3.118
8.6406	11.464	9.765	6.3262	5.6635	13.053	10.307	7.4775	9.4084	11.253	10.117	14.304	11.542	11.838	10.797	13.237	2.1705	11.481	10.311	6.0009	7.5432	10.395	5.3031	7.2244	12.099	7.8896	7.1784	7.4407	13.522	8.8246	11.794	11.268	10.103	7.3558	12.725	9.1966	4.069	9.9203	9.2435	9.9899	11.44	10.307	8.2744	9.739	6.9771	8.3238	9.9433	12.574	9.542	10.682
-10.053	-8.469	-14.039	-11.134	-10.147	-8.181	-10.175	-11.48	-11.351	-12.223	-8.4452	-13.014	-15.406	-11.52	-9.4074	-10.545	-4.9487	-11.474	-13.48	-9.8576	-11.221	-15.566	-7.7481	-6.6662	-16.424	-11.103	-11.375	-12.639	-10.887	-9.5937	-12.434	-12.295	-7.5827	-8.6676	-5.1423	-9.7169	-9.1576	-11.403	-11.332	-10.826	-11.609	-11.743	-12.696	-15.458	-17.91	-9.329	-11.457	-9.871	-11.01	-7.9129
2.5848	2.0312	3.0704	5.3573	5.2301	4.0703	4.6917	4.5395	7.5513	5.7651	0.99574	6.194	5.48	5.9204	6.5213	6.8376	9.2824	3.6193	7.1169	3.3261	5.7442	4.2487	3.0729	3.8976	6.7615	3.525	6.6326	0.10139	3.9247	6.4576	6.6474	6.6071	3.9537	6.2558	7.3691	6.7148	5.3245	2.1532	5.8023	5.8723	3.944	1.5258	10.593	2.4459	7.6718	5.0771	-0.64826	5.1728	5.8484	2.4441
-11.45	-13.511	-8.8003	-11.783	-12.689	-10.484	-11.23	-12.274	-17.764	-13.306	-12.426	-11.362	-12.411	-14.833	-10.222	-10.462	-14.992	-15.117	-10.355	-11.082	-14.518	-11.627	-13.187	-14.053	-14.982	-10.48	-11.052	-15.201	-10.384	-10.142	-11.837	-5.6248	-14.029	-13.086	-11.913	-11.814	-10.888	-12.772	-8.8639	-12.462	-12.273	-9.6068	-10.571	-17.133	-9.8624	-16.831	-14.336	-7.5433	-15.031	-9.8726
2.3693	6.8676	3.398	5.9374	2.3173	4.3765	5.3524	9.2963	8.3245	6.3096	4.9887	6.2953	3.0574	3.8256	4.1966	4.913	4.9812	5.4279	5.8032	2.977	3.2293	8.5226	5.5232	5.1487	6.8997	4.6262	5.4939	6.1518	3.6438	3.0794	5.2607	10.032	8.998	10.622	5.1311	5.3604	7.0174	10.304	1.2088	2.7003	6.8053	7.3461	6.2173	6.1502	10.346	8.3508	5.2506	5.5684	6.5245	11.093
3.2017	-6.6749	-0.45804	-1.6491	-2.8364	-1.8518	-8.0348	0.32184	-6.8792	2.7396	-6.5569	-5.7338	-6.967	-3.9915	-3.2707	-3.3962	-3.4238	-4.9793	-5.433	-3.9178	-0.89558	-5.9798	-5.4601	-3.2154	-2.9891	-3.6471	-4.8758	-9.8428	2.0327	-0.48793	-9.6819	-2.5707	-4.6613	-3.4014	-4.485	-2.5076	-5.8803	-5.9355	-0.96783	-7.7121	-4.0519	-5.7461	-4.2427	-4.3713	-4.6067	-9.8062	-4.5757	-6.462	-6.0731	0.55537
3.9307	-0.31783	4.244	2.7105	6.1101	-1.3729	3.6815	6.4594	5.0237	0.87942	2.853	0.96507	3.4628	2.5565	7.2864	4.2104	4.8233	-0.17024	3.5832	-1.249	5.7559	4.7035	3.0199	4.5759	3.0989	1.1757	-3.6141	3.2842	0.83016	0.11048	7.3515	-0.2376	5.6296	1.1118	2.7814	2.6854	3.6026	5.5305	1.6608	-3.2513	2.1348	2.8798	1.8114	4.3324	4.4971	7.1492	0.27002	2.6004	3.4102	4.5545
-4.046	-1.1245	-2.2664	-1.5279	2.4724	-3.3544	-3.2955	-4.3259	2.0307	2.8099	-6.4652	-5.4169	-0.85411	2.025	-0.060847	-0.84354	-2.9767	-2.8226	-2.7084	-5.0342	-1.0964	-6.2873	5.404	-6.8057	2.6811	-3.7499	-1.3549	-4.1738	-1.337	-2.274	-3.6338	-1.7706	2.2657	-4.6158	3.5647	-4.1652	-6.5728	0.090575	-0.45245	-1.7992	-0.58929	0.63854	1.5372	-0.56222	-2.2236	-0.98631	-2.4992	0.5065	-2.816	-3.3701
-7.4818	-11.242	-12.609	-12.699	-11.906	-8.781	-13.722	-7.5912	-12.869	-9.6067	-9.8983	-10.901	-10.542	-12.832	-14.103	-13.626	-7.7263	-7.9194	-11.785	-5.9764	-12.576	-8.9027	-8.0732	-6.0952	-13.147	-12.721	-12.286	-9.9174	-5.1079	-10.554	-14.156	-12.802	-12.628	-9.0635	-11.65	-8.859	-7.3853	-12.896	-16.098	-4.9583	-11.615	-10.293	-11.911	-15.757	-10.108	-10.886	-15.267	-5.4535	-7.2959	-7.738
2.1143	-0.11222	-3.2388	-2.4	-0.76349	2.6299	-2.7129	-2.697	-1.5111	-2.7302	-5.073	3.2178	1.2454	0.85932	-0.76204	-0.020159	-2.3646	-0.92033	-1.3268	-0.3644	-1.6639	-3.2158	-0.87724	-2.5252	3.614	1.7963	-4.2468	-1.548	-0.0095263	0.41051	3.3529	-6.1864	-2.6837	-3.2161	-3.388	0.7717	2.7543	-4.2032	-2.3142	0.0036279	-1.8213	-3.0372	-1.3793	1.3119	-2.6732	1.3731	0.26922	1.0127	-0.52438	1.4358
-13.85	-5.4656	-10.349	-13.871	-8.6461	-11.635	-10.226	-9.9292	-11.753	-5.3724	-13.362	-11.661	-11.361	-9.9122	-11.683	-13.244	-10.887	-9.5634	-14.978	-10.007	-9.4739	-16.546	-10.203	-8.6036	-10.057	-12.709	-11.874	-10.406	-17.892	-13.261	-7.9582	-10.462	-10.632	-14.737	-16.166	-9.8128	-16.143	-8.928	-11.682	-13.853	-14.468	-13.735	-15.154	-8.2011	-10.639	-9.8604	-11.601	-11.99	-12.975	-10.213
-13.062	-8.3226	-8.3116	-4.3482	-7.6743	-6.9243	-11.234	-11.528	-12.644	-9.6123	-13.187	-9.2287	-10.523	-5.7213	-13.316	-8.1667	-11.478	-8.2294	-11.728	-12.04	-7.6339	-6.36	-5.8683	-4.1129	-7.3961	-5.694	-6.4558	-9.4462	-14.838	-12.22	-10.622	-6.2443	-10.151	-1.0533	-12.895	-7.896	-9.7662	-12.644	-12.85	-8.6045	-10.261	-9.8418	-5.4665	-5.2111	-6.3676	-10.968	-4.5852	-11.261	-9.5775	-8.0518
-11.647	-14.164	-14.146	-11.319	-12.694	-11.694	-11.083	-15.135	-9.6141	-11.548	-12.647	-12.006	-13.8	-11.707	-14.295	-13.49	-16.685	-9.9175	-14.189	-13.387	-11.516	-10.54	-13.189	-18.388	-13.228	-9.7203	-12.607	-15.994	-12.356	-10.269	-15.584	-11.991	-15.57	-8.9652	-15.477	-17.576	-14.39	-13.275	-10.976	-11.343	-14.227	-15.062	-12.191	-9.7573	-19.149	-10.881	-14.277	-14.717	-15.716	-7.361
-14.9	-14.599	-9.6111	-15.069	-7.9563	-10.379	-12.566	-14.786	-13.293	-13.107	-8.6584	-9.8185	-11.233	-18.88	-16.418	-8.2921	-16.146	-12.682	-12.754	-12.353	-9.9549	-12.413	-6.9652	-15.703	-13.052	-11.265	-12.154	-14.321	-11.992	-12.698	-11.729	-13.107	-9.8856	-8.8682	-12.324	-11.629	-9.7978	-14.058	-7.3973	-12.02	-10.86	-9.6171	-14.49	-9.8632	-13.024	-10.691	-13.282	-13.767	-10.171	-10.49
5.4185	6.3511	3.4339	3.3815	1.0436	8.4653	9.0659	3.3313	1.4674	4.3495	2.8538	10.907	0.34503	2.6833	5.9549	7.0719	5.3781	-3.8864	3.0115	5.2404	7.9178	1.1697	7.5924	4.0375	5.6481	3.0579	4.6263	5.5275	5.4963	4.3706	4.1952	7.9305	3.5768	7.5965	1.5825	8.1201	11.029	7.3489	9.013	3.4116	4.0514	8.2514	5.0353	7.1775	5.3631	3.131	4.2701	3.2017	7.5585	6.0554
7.4144	6.0364	8.1729	9.2605	6.5527	9.399	9.4118	6.0568	10.291	6.956	5.6549	7.4682	7.3039	7.3639	8.6486	8.1478	7.7321	10.006	9.0822	8.2751	10.182	10.568	7.1589	10.015	5.6744	3.1702	10.783	8.4354	5.9664	10.128	6.4126	10.353	10.81	9.8242	7.5491	7.3462	8.7023	7.4739	8.3287	10.013	10.063	7.1623	8.1881	11.603	8.7791	5.2538	4.1224	8.3413	7.4516	6.1889
-6.1162	0.11439	2.0242	0.45456	-2.0744	2.5163	-5.1165	1.4946	1.6982	-1.239	-2.0876	0.80725	0.31541	-4.1055	-4.3306	-6.816	-3.9062	-3.2425	-2.3173	-0.49124	-2.7081	-0.94164	-3.2126	-5.1316	-0.57614	-3.2224	-4.7631	2.1143	-1.638	-1.2723	-3.3727	-5.6049	0.87599	-5.8136	-0.015776	-0.77964	-2.0059	-2.1382	-4.4017	-1.6901	-0.26462	-3.9436	-1.438	-1.6193	-2.5072	-3.6455	2.1308	1.7226	-4.9617	-4.2787
-14.524	-11.308	-14.39	-13.958	-16.051	-10.729	-14.78	-11.553	-7.902	-10.016	-11.55	-8.0827	-15.025	-12.22	-8.0137	-15.089	-15.89	-9.698	-12.484	-13.231	-13.011	-9.0148	-17.021	-13.936	-14.999	-16.68	-12.823	-12.653	-14.826	-10.427	-18.257	-16.867	-16.412	-15.51	-13.757	-12.813	-13.836	-14.115	-9.6419	-9.9907	-12.851	-9.8586	-12.972	-19.807	-9.4727	-11.514	-13.732	-9.0935	-15.952	-13.505
-9.2835	-9.6102	-11.716	-12.563	-11.536	-15.793	-11.152	-2.8375	-11.074	-13.399	-9.2626	-11.317	-11.511	-16.245	-12.665	-11.139	-13.797	-11.807	-14.254	-6.7536	-16.249	-10.173	-14.414	-12.224	-11.054	-12.745	-13.598	-9.5551	-15.081	-13.558	-12.79	-15.418	-11.905	-12.125	-12.449	-10.351	-14.624	-7.8908	-10.421	-13.403	-13.222	-8.6284	-10.372	-8.5864	-9.6676	-14.165	-10.954	-8.1626	-9.7581	-12.169
1.1861	0.34158	-1.6662	-5.1713	-5.8433	-4.0895	-2.6405	-5.2272	-4.6448	-5.8449	-2.8634	-2.8053	-2.6097	-1.9554	-6.5214	-4.3147	-6.2635	-6.5879	-4.5544	-0.39276	-2.5999	-6.4418	-0.071869	-4.7683	-7.1281	-0.41847	-8.2905	0.269	-8.2608	1.0044	-2.847	-4.8967	-4.0553	-1.8455	-3.9936	-2.9833	-6.6561	-4.4674	-7.1158	-0.64139	-0.63597	-1.0268	-1.4999	-5.4099	-2.5823	-9.4948	-6.0436	-2.356	-0.59474	-4.1608
0.014138	-1.6787	-0.036424	0.62166	-5.4298	-3.1496	-4.5646	-3.8988	-4.4247	-1.5142	-3.1436	-3.0578	-4.4831	-7.8093	0.92394	-2.0642	-3.9731	0.21596	-0.97637	-4.6045	-6.1562	-5.6973	-3.8263	-8.8442	2.375	-4.1073	-6.1688	-1.9929	-2.2229	-0.74405	-4.5447	-3.2879	2.1146	-2.8515	-7.4285	-4.241	-1.3445	-1.8609	-4.3572	-3.9505	-4.9792	-1.9877	-0.60732	-3.3419	-6.2335	-7.4323	-1.6534	1.7537	-6.8819	-2.0061
4.06	2.489	6.0059	5.7291	3.7145	7.7768	7.1488	8.0562	4.9857	7.8996	3.9392	11.027	10.035	6.0142	5.3962	7.6586	9.0274	7.8157	5.811	3.4687	5.7548	9.618	7.3477	8.5283	9.5907	9.6728	4.5046	5.8958	9.6114	5.7643	7.4234	3.3177	7.3642	8.179	8.6535	5.3701	7.4878	4.1078	8.6192	6.2207	5.0337	5.2128	4.3854	8.4301	4.7781	8.9041	3.6444	9.4447	8.1585	4.799
-12.133	-8.4197	-13.307	-6.5273	-11.643	-9.2575	-12.106	-11.774	-10.831	-7.8627	-8.9276	-9.5315	-8.3726	-13.096	-11.12	-12.742	-8.0265	-12.76	-14.949	-10.255	-11.501	-13.325	-11.958	-12.39	-12.713	-13.335	-9.9952	-9.9335	-10.502	-13.983	-11.133	-8.4476	-8.8997	-10.081	-7.872	-9.1925	-13.007	-10.673	-8.9386	-10.558	-10.252	-17.959	-6.4069	-8.9215	-13.397	-8.4961	-9.3973	-11.995	-12.989	-12.736
1.0861	-2.179	-4.988	-3.7363	-2.1553	0.64581	-2.1369	-1.7917	-0.86127	-4.4527	2.6773	-3.5305	-4.5725	-5.956	-0.92553	-1.1475	-3.4645	-4.1597	-10.1	-0.81583	-7.0658	-4.6433	-0.44227	-4.0901	-5.3914	-1.0288	-3.7674	-2.3463	-2.1112	-4.921	-0.82562	-7.1488	-3.5314	-8.2394	-3.8769	-3.6109	-5.8563	-6.0251	-1.0689	-3.9294	-4.3912	-2.6268	0.85518	-3.6843	-0.86604	-2.7268	-2.5187	-3.5127	-1.2534	-2.3808
-14.791	-11.928	-9.2078	-12.098	-15.192	-11.928	-8.4584	-12.384	-11.173	-11.801	-11.081	-12.972	-9.7009	-11.586	-8.9416	-8.3184	-9.0328	-11.622	-8.4475	-13.734	-12.517	-8.8939	-11.172	-6.9287	-12.208	-11.049	-10.479	-15.497	-12.903	-13.924	-7.9649	-11.174	-8.943	-10.233	-13.042	-15.479	-10.642	-11.548	-10.29	-15.637	-13.277	-14.426	-10.48	-14.927	-8.2313	-8.6226	-12.105	-10.904	-9.8439	-12.599
-12.681	-10.231	-12.587	-11.343	-11.23	-14.037	-12.925	-16.231	-11.812	-8.7584	-14.101	-8.6336	-15.354	-11.287	-12.786	-10.352	-11.118	-9.5935	-12.691	-8.7548	-14.441	-12.222	-14.675	-11.3	-15.794	-11.213	-7.776	-8.5092	-10.277	-12.015	-16.271	-10.824	-10.722	-17.659	-9.5334	-10.573	-12.679	-10.607	-10.519	-6.8553	-10.303	-10.758	-14.443	-9.7482	-7.1119	-16.478	-8.1727	-7.8136	-6.6692	-13.854
-12.012	-11.571	-14.079	-19.064	-13.864	-8.2357	-8.3713	-12.877	-10.819	-11.95	-12.937	-15.076	-12.377	-15.761	-10.029	-13.297	-10.223	-13.803	-7.7528	-14.185	-11.988	-9.1515	-12.681	-14.542	-11.676	-11.789	-13.014	-9.8772	-11.58	-16.712	-10.86	-11.204	-10.994	-11.952	-11.734	-14.73	-9.9036	-9.7483	-10.053	-12.456	-14.42	-9.1688	-12.359	-11.58	-16.679	-9.2973	-14.753	-13.381	-17.77	-12.068
-1.2244	-2.0152	0.4348	-1.4818	-0.38308	-2.0155	-1.3427	-2.1085	-0.21329	3.5902	-4.4909	-1.0166	-1.3438	-3.7516	-4.3173	-4.5749	-1.7874	-4.126	-0.96473	-3.1133	-1.8134	-0.6068	-1.7707	-1.2522	-0.41695	-2.7964	-2.0807	-0.88323	-1.7383	-0.54321	3.0894	-4.4597	0.23621	-0.30372	0.9991	-1.6232	3.9354	0.079997	2.0207	-9.2953	-4.2409	-4.3651	-3.3332	-3.5814	0.20966	-3.79	-3.7763	-0.72462	-2.2222	-1.5181
1.5812	-0.5295	-7.0659	-0.95054	1.4251	-2.394	-1.6312	-5.3439	-3.1183	-1.3583	-1.0848	-2.8114	1.415	-2.6591	-6.9114	-1.6453	-5.8785	-1.037	-1.3893	1.9149	3.118	-0.36306	-1.208	-1.8039	-0.1014	2.4821	0.47914	0.94732	-9.1075	-1.0659	1.126	1.9153	-2.1222	1.1831	-3.1977	-4.4454	-1.0387	-0.44276	-4.4661	-6.9263	-2.7855	0.40674	-0.9506	-2.9163	-1.3999	3.8166	-4.2559	-3.0325	-3.9447	-0.75506
-0.30558	-6.4057	-4.1987	-6.2195	-5.1909	-5.0202	-3.5338	-1.94	-4.8452	-6.4895	-2.4987	-3.1209	-0.2136	-2.2875	-3.4124	-2.9384	-4.2126	-1.371	-7.8107	-8.369	-2.0963	1.8587	-4.2656	-0.77764	-3.7326	-3.5287	3.5867	-6.7479	-1.3166	-2.3784	-5.546	-3.5299	-4.6636	0.27318	-0.98208	0.41175	1.3292	-3.2032	0.75669	-0.837	-7.0034	-4.7124	-6.322	-2.3386	-4.2882	-3.714	-2.0804	-3.2631	-4.873	-4.3079
-1.0983	-7.5686	-2.9093	-0.51578	-2.893	-2.2728	-1.5968	-1.9206	-2.593	-1.5789	-4.2406	0.67871	0.15625	-7.9316	-5.6809	-5.1957	-5.3918	-3.2199	-5.4622	-3.5815	-3.2436	-8.1939	-3.6825	-2.7884	-4.7312	-2.8524	-1.2275	-4.4155	-0.10818	-5.7327	-2.669	-3.3214	-5.4382	-6.331	-8.8206	-1.5449	-0.68568	-2.6055	-6.1784	-5.9741	-0.71563	-8.8546	-6.8532	-4.5212	0.18137	-3.215	-5.6084	-6.8324	-2.0624	-7.2838
-7.337	6.0992	-3.2255	-5.6792	-2.0823	-6.249	-5.4404	-2.5548	-7.1258	0.70198	-1.5442	-2.8451	-7.9124	-2.3332	-5.7708	-6.4824	-0.45602	-4.2345	-4.4229	-4.9646	-6.6749	-0.075339	-5.9353	-5.2572	-4.3325	-3.6989	-4.8213	-5.7495	-5.3328	-4.3175	-6.6644	-4.6136	-1.9074	-2.5389	-6.5009	-3.531	-7.3297	-2.6732	-3.6294	-2.5556	-6.679	-4.8625	-3.1289	-4.6403	-5.218	-9.3263	-6.4256	-3.1962	1.9422	-1.3013
-7.9898	-11.009	-7.5753	-12.895	-8.5188	-13.922	-14.01	-5.6574	-7.8961	-7.8875	-9.4382	-8.4789	-10.167	-9.052	-11.268	-7.6794	-13.375	-12.579	-9.919	-13.363	-7.1005	-10.135	-9.4793	-7.0319	-8.5681	-16.495	-7.186	-2.1815	-10.647	-8.4026	-10.466	-11.479	-13.457	-1.4194	-8.2785	-12.187	-8.9716	-6.1058	-10.592	-8.8715	-5.793	-7.6018	-7.9393	-6.5403	-7.8105	-9.9265	-9.3473	-11.582	-8.6278	-7.0893
-15.468	-10.043	-11.991	-12.828	-10.209	-18.652	-13.113	-12.98	-13.126	-15.309	-15.824	-11.882	-14.514	-13.784	-15.066	-13.566	-17.428	-11.491	-11.534	-17.55	-12.498	-14.88	-10.484	-15.974	-11.355	-10.931	-13.708	-12.858	-20.072	-12.216	-18.256	-12.95	-15.346	-15.637	-13.695	-11.463	-14.767	-13.157	-13.221	-14.31	-12.838	-16.701	-12.727	-14.162	-12.705	-12.158	-12.88	-13.569	-12.783	-17.568
-0.25993	-0.11796	-2.1879	-0.41962	-1.0291	-2.0061	0.11819	-1.4768	-3.3094	-1.4298	-3.5799	-0.24829	2.1361	-1.5919	-1.0054	-4.3759	-2.1405	-4.1981	-1.0811	-2.193	-3.1142	-5.4752	-1.1413	-1.6164	-6.3664	-5.149	-3.267	1.6239	-4.7175	-2.8031	-4.4681	-3.1809	-4.1567	-3.0213	-5.1347	1.2149	-2.6992	-0.83559	-4.2579	-3.0217	-3.7213	-2.4676	-1.2678	-2.798	-0.34698	-0.5799	-6.0536	-2.2891	-4.7411	-4.1008
-11.811	-10.016	-7.698	-15.83	-13.655	-11.232	-10.255	-12.864	-12.259	-12.535	-9.9487	-10.402	-6.2879	-15.506	-10.168	-9.318	-13.026	-14.652	-7.9892	-8.7721	-11.581	-12.78	-12.68	-8.3302	-11.999	-9.0147	-7.5436	-10.739	-7.784	-8.9069	-16.165	-10.567	-9.7614	-11.245	-8.0325	-10.801	-11.532	-11.65	-10.979	-8.0461	-13.036	-7.0659	-9.7425	-9.4441	-14.769	-6.8178	-12.903	-16.017	-11.424	-8.932
0.49578	4.4448	4.1527	0.79531	2.7555	5.843	0.87776	3.3814	2.1402	-0.27598	2.2415	-2.5708	0.79265	-1.442	1.1525	0.75924	-1.015	2.1035	-0.27221	-0.56962	3.3937	2.6305	-0.9795	-2.1496	3.2913	5.2602	-1.386	0.62907	1.2207	1.4727	-1.243	1.1091	-0.70104	-2.5097	5.9963	1.6341	2.5483	5.0993	-1.7186	-0.5429	0.095507	2.3898	-1.0758	1.8518	-0.98523	3.2247	2.4861	1.5915	-1.9076	5.3263
-15.22	-9.3734	-16.456	-13.777	-17.395	-15.1	-11.865	-14.312	-11.128	-12.662	-12.781	-14.102	-15.343	-12.168	-14.523	-11.099	-12.666	-12.582	-12.595	-12.857	-14.499	-11.672	-18.204	-13.516	-12.435	-14.337	-13.535	-16.572	-10.244	-10.855	-11.226	-12.837	-12.544	-13.025	-15.621	-11.788	-15.821	-16.817	-14.077	-13.417	-11.246	-13.98	-12.485	-12.581	-13.612	-13.317	-10.611	-15.22	-15.845	-15.395
-0.28414	0.76154	-3.6426	0.21341	-0.074286	-2.5608	-0.50817	-0.15481	-3.3811	-4.1606	-1.8077	3.3466	-2.9837	-0.76419	-1.5179	-0.89856	2.0624	-1.5239	1.5214	-6.5886	2.9046	-3.8152	1.6805	-1.2019	-1.976	-2.5469	2.7032	1.4437	-0.56011	-4.0884	2.9588	-3.9912	-2.7207	-1.0366	-2.8384	0.045372	-0.61898	-2.1628	-1.8451	0.29226	-3.1438	0.58423	-4.1722	-1.2094	-2.7537	2.9603	-2.2877	-1.6681	-7.4583	-3.3267
-16.721	-13.743	-12.157	-10.451	-15.658	-14.206	-10.349	-11.101	-11.423	-15.491	-11.727	-13.566	-14.493	-6.9658	-16.136	-10.179	-13.139	-9.9967	-11.865	-8.5658	-12.074	-9.7676	-12.409	-16.469	-12.486	-15.489	-15.379	-13.911	-17.222	-14.444	-16.61	-16.063	-10.958	-15.103	-11.582	-10.273	-9.1153	-9.2101	-12.334	-19.059	-16.277	-12.567	-11.343	-18.083	-10.606	-11.596	-14.276	-9.8425	-11.397	-13.148
1.1658	-0.7003	-3.9916	-2.6632	-3.041	-0.046926	0.27221	-2.5094	-2.1129	-1.3335	-2.1054	4.5675	-2.1623	-1.912	0.12659	-1.2102	0.36808	-4.4364	-1.8517	-2.5015	1.6489	2.9754	0.22228	-3.8866	-2.9947	-0.68189	1.6195	-5.7406	-0.48251	-0.013316	0.010561	-0.272	-2.0022	-2.3845	1.0138	2.3603	2.6647	-3.8524	-0.9189	1.961	-2.9963	-4.7219	0.94571	-3.729	-1.7446	-0.62321	0.50906	1.3131	1.8021	1.2129
-0.72504	-1.8877	-4.6105	0.88797	-0.529	-1.6539	-5.0263	1.6335	0.11996	-6.6462	-1.59	-0.64396	-3.3673	-2.4537	-6.1771	-2.9952	0.47372	-6.4007	-3.3525	-1.6841	0.074256	-0.70023	-2.0192	1.2775	-2.4481	-3.6687	-3.3033	-3.005	-0.28391	0.050805	-0.41163	0.726	2.3254	-3.0113	0.80025	-3.1105	-0.78123	-3.2355	-8.7344	-4.529	-1.8542	0.6638	1.3039	-1.8633	-1.2847	-3.7259	-2.0142	-1.1689	-0.68778	1.5586
-22.805	-22.84	-21.991	-21.146	-22.22	-22.698	-23.368	-22.571	-28.144	-20.896	-20.069	-22.254	-21.889	-27.497	-22.894	-17.574	-19.324	-25.743	-22.212	-20.723	-22.311	-23.709	-22.106	-23.467	-22.466	-21.764	-23.354	-22.281	-24.018	-23.912	-26.97	-23.834	-21.426	-21.658	-25.458	-20.871	-24.43	-24.836	-21.845	-17.942	-21.943	-23.431	-20.953	-18.858	-21.789	-22.311	-22.594	-27.944	-19.892	-21.728
-9.4698	-6.3433	-10.041	-9.84	-13.735	-10.133	-9.4456	-9.7329	-7.6502	-10.211	-9.033	-4.7453	-9.8592	-7.9304	-9.5503	-15.608	-10.941	-11.525	-5.2823	-9.2086	-8.5139	-10.453	-9.6846	-8.6146	-6.8485	-6.2181	-8.8131	-3.7038	-14.084	-6.5022	-8.0426	-8.8251	-4.9131	-13.56	-8.7997	-12.376	-7.4172	-4.8683	-3.0855	-10.596	-9.1973	-9.9882	-10.145	-10.025	-13.225	-12.24	-6.2355	-8.0007	-9.3366	-8.7586
4.2761	3.443	0.77385	6.7559	7.3058	7.096	-1.7333	3.3462	2.5591	8.6072	1.5055	0.37435	5.3498	0.70181	0.81858	5.0541	-0.46631	2.8633	1.1716	5.0714	1.8745	4.6166	2.026	2.1421	5.1019	0.84337	9.4056	-1.0972	-0.3065	2.9765	6.2582	1.161	4.3451	5.2073	2.295	-1.791	6.9087	2.3084	7.0624	0.75229	4.6965	2.4166	3.1928	7.2528	2.8324	-0.33043	-0.30298	5.3978	4.7606	6.824
-16.597	-12.621	-9.8789	-12.961	-16.375	-12.724	-12.155	-11.724	-9.6479	-12.951	-10.398	-10.642	-15.284	-11.989	-9.6288	-15.173	-14.636	-15.002	-14.387	-14.088	-11.333	-14.091	-10.666	-14.867	-13.066	-15.871	-14.489	-12.136	-11.344	-9.4304	-13.695	-9.2265	-15.576	-13.353	-19.588	-10.817	-11.956	-11.912	-17.737	-11.565	-13.285	-13.09	-11.338	-17.064	-19.278	-12.518	-9.0786	-16.165	-12.145	-15.283
-6.3601	0.051478	0.28885	-4.6721	-5.5374	-0.91383	-1.7557	-3.3822	-2.1109	-2.9678	-5.0056	-1.2686	-5.6989	-1.765	1.3552	-7.0931	-1.6284	-0.65776	-3.7043	-3.3886	-1.626	0.8715	-6.0651	-2.6346	-2.7167	-5.39	-2.3273	0.27531	-3.9781	-6.4517	-7.1327	1.9959	-0.47788	0.61347	-0.58877	-1.4377	-10.076	-2.178	-1.3953	0.096296	-3.2783	-1.9032	2.7924	-3.1539	-0.043112	-3.6197	-2.5308	-4.3268	-3.7231	-4.2033
-17.335	-22.779	-22.672	-20.517	-18.134	-19.73	-25.749	-23.433	-21.173	-20.201	-22.826	-19.721	-22.042	-21.54	-19.597	-20.236	-18.969	-21.029	-22.021	-17.287	-21.784	-19.843	-23.944	-21.487	-23.775	-19.493	-23.237	-19.932	-22.966	-17.81	-23.619	-18.965	-20.607	-24.195	-16.223	-22.262	-21.547	-18.285	-21.687	-21.034	-20.828	-21.599	-24.736	-20.348	-20.711	-20.095	-17.96	-26.033	-26.51	-23.003
-10.88	-10.647	-14.773	-16.447	-9.2584	-9.8779	-16.419	-10.221	-18.761	-10.921	-12.308	-13.217	-12.94	-11.67	-15.062	-11.161	-16.913	-13.091	-17.403	-13.575	-10.054	-12.066	-14.131	-12.197	-13.537	-12.894	-12.329	-12.19	-15.73	-12.608	-14.703	-19.395	-16.229	-13.966	-18.048	-13.883	-13.495	-12.389	-12.101	-10.279	-18.121	-15.513	-10.911	-14.114	-18.378	-13.535	-13.351	-12.307	-14.214	-10.203
-2.4445	-8.3359	-7.9617	-5.7266	-4.4839	-9.2202	-5.2883	-6.2823	-7.135	-2.1538	-8.3359	-6.1961	-6.3772	-8.8902	-6.5759	-7.1295	-4.8035	-4.2715	-5.2216	-7.7367	-7.8587	-8.7885	-5.259	-5.3667	-3.8712	-5.1846	-7.4456	-5.8811	-3.6658	-6.426	-3.6357	-7.9866	-4.4611	-4.9749	-10.025	-6.3849	-8.2869	-5.261	0.79655	-5.4568	-1.6439	-4.552	-2.7217	-4.4494	-9.6943	-2.3948	-4.3591	-9.0206	-6.8183	-1.9448
-7.1515	-7.6599	-9.1407	-9.4069	-9.8491	-8.5659	-13.905	-10.533	-15.173	-7.162	-10.527	-8.7499	-7.1185	-11.744	-7.5968	-7.4178	-9.7124	-6.543	-7.9159	-7.716	-6.8899	-4.686	-10.77	-12.559	-10.283	-7.0425	-11.476	-7.4577	-5.6382	-6.9509	-9.4839	-16.416	-17.369	-12.494	-10.904	-8.8862	-7.1614	-11.662	-9.6292	-9.2731	-14.024	-8.4335	-9.2457	-7.5523	-14.977	-7.8539	-11.266	-10.796	-5.5333	-5.6754
1.5669	0.22451	-3.1369	-2.5397	1.9936	-1.1821	-0.16336	-2.4704	-4.5554	3.2252	0.17571	-0.75985	4.6628	-2.3031	-4.7676	1.2504	-2.0457	-1.0632	-3.8685	-5.5222	-5.476	-2.8055	-3.2603	-1.3667	-6.531	-4.1147	1.0796	-2.0227	1.0495	-1.1008	5.1736	-0.14251	-5.5223	-2.0907	0.43673	-5.0696	2.8379	-2.3718	-2.8972	-1.2273	-3.7801	-5.123	-0.94978	-1.5804	-0.43891	-3.6696	-2.4925	-2.919	-0.56609	-2.789
-2.886	0.80044	-1.9619	-2.2222	-4.0378	-0.59894	1.0976	4.5272	-0.3449	-3.1532	0.77716	1.5852	-0.59669	-1.4634	3.7852	-2.3805	-2.946	1.8684	-1.4051	-3.4521	-2.6438	-1.1029	-1.6584	-0.11522	-3.0085	-3.8629	3.5781	1.3129	2.1663	-0.95006	-0.4988	-0.37847	0.013982	0.48173	-1.0295	-1.2068	-1.446	0.7559	4.2634	-1.1356	-0.191	0.012942	-0.16445	1.6894	1.4276	2.8301	1.0114	3.2507	2.8997	-2.2675
-6.4415	-9.0267	-9.2084	-7.4715	-12.201	-9.1634	-13.212	-10.359	-9.0837	-10.778	-9.7336	-10.948	-10.217	-11.786	-13.741	-13.903	-11.104	-12.826	-9.477	-11.325	-11.865	-10.958	-11.154	-15.547	-10.331	-10.924	-8.3744	-8.3923	-9.2877	-10.493	-9.7435	-10.718	-13.199	-10.586	-10.186	-7.1916	-10.677	-9.0475	-11.223	-12.71	-7.0241	-8.0948	-10.21	-5.5537	-6.6859	-12.228	-9.7715	-14	-11.188	-8.8037
-4.6822	-13.99	-15.289	-10.483	-14.518	-11.636	-8.6057	-11.426	-13.409	-13.946	-11.657	-17.059	-12.469	-11.229	-10.871	-6.3782	-12.329	-14.376	-13	-10.602	-15.054	-8.2482	-12.369	-8.4295	-15.768	-9.5653	-11.02	-13.091	-13.408	-10.093	-12.377	-9.5894	-10.91	-11.704	-13.2	-10.49	-12.63	-12.407	-11.042	-10.789	-9.1033	-12.621	-10.434	-13.478	-8.9892	-16.708	-11.763	-17.032	-12.5	-11.606
0.35953	-4.3639	-0.95579	-2.1425	-2.9669	-1.3335	-2.7772	-0.0013676	-2.9508	-5.804	-1.4973	-1.3691	0.17589	-0.74446	-2.8783	-0.47	-3.3113	0.61393	-1.7634	-2.8317	-5.3157	-1.846	-5.9758	-5.8094	-3.7926	-4.7424	-1.8785	-0.85162	-4.4907	-3.9291	-5.8909	-2.2042	-5.8494	-5.5574	0.014053	-2.1762	-1.9911	-2.9137	-3.7918	-4.8386	-5.2297	-1.5088	-6.1863	-2.6026	-3.9642	-7.6475	-8.6772	-2.0173	-2.5088	-3.7129
-6.1405	-3.732	1.1691	-1.9305	-8.5954	-9.373	-6.2783	-2.4358	-6.3724	-5.4098	-6.5429	-9.3361	-5.075	-6.072	-3.9718	-4.3214	-6.9374	-8.2199	-5.345	-2.4839	-11.535	-2.3561	-8.1459	-7.8079	-6.783	-5.0395	-6.7686	-4.7559	-7.1863	-7.8383	-2.5019	-6.8219	-6.4062	-4.8183	-4.1341	-7.1983	-5.2076	-7.3942	-8.2003	-5.967	-4.1043	-4.3448	-6.2691	-4.5452	-8.0234	-7.5266	-7.509	-6.8275	-10.044	-7.1568
-19.128	-19.952	-17.852	-26.19	-20.283	-20.071	-24.295	-21.433	-23.739	-20.116	-25.746	-22.758	-19.992	-19.629	-21.124	-21.144	-26.66	-22.421	-18.279	-28.198	-22.869	-17.5	-16.557	-23.819	-20.837	-22.859	-20.803	-26.132	-20.27	-21.811	-22.198	-21.203	-20.276	-18.729	-19.972	-19.705	-21.791	-21.761	-23.093	-21.779	-22.474	-21.236	-25.503	-25.943	-23.085	-20.635	-24.01	-22.86	-22.536	-24.237
-7.4057	-5.6313	-6.4287	-3.1614	-5.309	-4.0553	-5.7312	-5.9703	-10.476	-4.7003	-8.0423	-4.9584	-2.271	-8.7403	-4.859	-5.087	-6.0789	-6.4758	-6.244	-1.6554	-7.4994	-1.8942	-2.7225	-5.9323	-9.5337	-4.1184	-4.7997	-6.8132	-6.3924	-6.576	-6.5367	0.19083	-4.7633	-6.0802	-7.2549	-8.3429	-0.67071	-6.3265	-3.4363	-4.1508	-6.6709	-5.6141	-11.265	-8.0464	-4.5864	-6.5667	-7.2003	-7.661	-8.4323	-10.633
4.0757	0.31194	0.61906	-1.3495	0.12295	4.7928	0.88035	0.98814	1.8296	6.1158	4.059	4.1783	3.5248	-0.15953	3.8504	-0.42446	7.1059	1.4974	3.5486	8.9553	4.6068	0.94029	5.0141	5.9945	-3.9371	3.7925	4.4696	-0.62185	-4.0909	3.1359	0.9084	0.060602	3.6382	5.0606	-4.8275	0.68393	-3.0195	0.33349	5.9856	2.4539	0.072172	-0.53321	0.41131	1.8696	4.3191	-0.34916	2.9155	-3.4073	2.6428	-0.93111
-11.575	-11.253	-10.837	-9.3426	-6.7215	-16.184	-8.6686	-12.625	-11.229	-9.9679	-13.827	-12.582	-13.801	-13.775	-10.692	-14.121	-15.293	-11.181	-9.9439	-9.431	-12.078	-14.514	-11.337	-9.4338	-14.681	-12.659	-15.012	-12.588	-8.8495	-13.584	-11.808	-13.32	-10.568	-8.7141	-9.077	-11.535	-8.7121	-9.0385	-10.982	-9.2026	-10.01	-11.897	-10.839	-7.2055	-12.372	-6.7589	-12.807	-13.651	-12.522	-13.151
4.0104	5.4149	12.105	7.3367	5.6747	7.8266	10.105	8.328	6.8395	5.6063	7.1132	4.2291	10.556	5.7485	8.5966	7.3942	4.0446	4.8918	12.363	5.4321	3.3954	5.1803	4.197	0.39166	6.9137	2.0414	8.1314	9.5836	6.8496	4.9858	9.9508	8.404	5.114	8.2398	4.1482	9.1644	5.0166	7.1081	5.486	7.5473	5.4914	3.1656	6.5967	8.0764	7.6892	3.9031	4.3721	7.5491	8.1228	8.955
2.5944	2.1102	1.2451	4.5773	1.6332	-0.86621	2.2802	-1.5366	2.9697	8.6019	2.4043	2.2499	2.1863	3.2434	3.5457	0.97585	2.5273	2.3577	-4.765	2.3893	1.5778	1.9021	1.9693	4.0973	4.9475	3.287	3.1016	3.0195	1.933	2.8116	-0.67448	3.984	0.33558	1.4755	1.419	4.3197	2.7268	-3.1937	1.1858	-0.62905	-2.3136	-2.6208	-0.10521	2.3322	0.59452	4.57	2.7581	3.1774	1.4126	3.7156
-23.746	-20.674	-15.284	-19.534	-20.128	-22.162	-22.194	-20.815	-21.951	-22.07	-20.411	-21.462	-25.383	-23.184	-18.711	-20.431	-19.972	-23.805	-21.761	-24.883	-20.691	-22.485	-21.148	-21.483	-18.185	-21.786	-25.33	-21.994	-24.171	-21.863	-20.378	-27.328	-28.515	-23.026	-21.02	-24.923	-19.567	-20.75	-22.237	-23.098	-25.622	-22.151	-22.39	-21.441	-17.28	-18.655	-19.196	-18.163	-23.392	-17.155
-4.3308	-4.7781	3.9307	-0.46519	-1.9922	2.6433	-1.3192	-6.0148	-3.1793	-3.4962	-5.8443	-5.3835	-3.4185	-4.2029	-2.5695	-5.5245	-1.4253	-5.5262	0.50202	-0.67061	-2.4424	-1.3503	-3.6762	-3.6656	-4.3567	-2.4272	-5.034	-4.6669	-3.9741	-1.7633	2.7794	-1.6012	-3.064	-4.448	-0.27354	-0.54576	-1.7525	0.5837	-3.4772	-0.90208	3.5737	-1.5876	-2.7977	-5.9789	-6.6588	-1.5073	0.043	0.21557	-0.15095	0.59475
-11.056	-17.472	-9.1956	-16.135	-11.033	-6.9109	-15.065	-15.2	-11.447	-14.697	-12.934	-12.093	-14.177	-15.202	-14.81	-13.594	-11.803	-15.576	-15.252	-9.7995	-12.449	-14.567	-12.327	-14.809	-11.25	-10.535	-11.29	-10.673	-14.315	-7.8981	-10.899	-12.351	-11.602	-12.093	-12.982	-7.6536	-14.507	-13.663	-13.79	-16.649	-11.341	-11.398	-9.8305	-13.086	-9.7492	-12.249	-13.008	-10.29	-14.225	-10.758
-4.2812	1.8732	-4.6035	-5.8689	-6.38	-5.0551	-4.5418	-5.219	-2.4484	-7.3471	-4.8419	-3.5851	-5.2582	0.87517	-5.9698	-1.8378	-0.53316	-3.7446	-3.8446	-3.5133	-2.0449	-1.1873	-2.36	-8.0592	0.98615	-1.0094	0.47345	-1.9978	-2.9856	0.22759	-10.289	-4.5625	-0.79769	-7.3959	-2.5808	-4.0419	-6.0183	-8.3891	-1.8243	4.7494	-4.0538	-4.5194	-5.9238	-2.7771	-0.80745	-7.172	-3.5232	0.14318	-8.3355	0.82163
-7.7717	-2.7826	-4.654	-7.03	-8.6514	-5.6725	-5.044	-7.0651	-12.003	-0.66948	-5.0995	-6.484	-1.6478	-2.2316	-4.6214	-8.7916	-3.8373	-8.2179	-3.4322	-1.4109	-4.8961	-7.1665	-7.7086	-4.7278	-1.8668	-5.1957	-6.2522	-3.4883	-11.318	-4.5462	-6.0713	-5.3122	-9.1458	-9.1423	-9.5968	-3.991	-3.9773	-3.9523	-6.4308	-8.563	-5.2044	-6.7313	-6.3535	-4.3214	-8.2344	-2.0836	-6.5703	-5.3286	-8.9742	-5.9557
-1.7918	-4.5971	-5.7562	-8.5207	-4.5369	-4.2997	-1.455	-2.3143	-2.7631	0.4656	-1.6969	2.6346	-2.8437	-1.9978	-5.9966	-2.076	3.6287	-2.0372	-2.3031	0.5895	-4.6325	0.17856	-2.1853	-1.6339	-5.9481	-3.4952	-3.3791	-6.9662	-2.3727	-2.5361	-6.4396	-3.8168	-3.1409	-5.5296	0.13849	-0.53628	1.6874	-8.1359	-3.9417	-5.5635	1.9772	-5.4927	-3.0743	-5.4809	-2.571	-1.9195	-0.63399	-1.4046	-4.0441	-0.95794
-1.485	-2.8775	-3.6412	1.4978	-3.9219	-1.0897	-2.1243	-0.059602	-1.7822	-5.8039	-7.2334	-3.3971	-6.9257	-4.6573	-2.1285	-1.3025	-4.3249	-5.2534	-1.4484	-1.8623	-2.4159	-3.6249	-6.4578	0.43368	-5.226	-3.6803	-2.1974	-4.8512	-2.4883	-2.8208	-1.7101	-4.2466	-2.589	-4.2751	-4.8974	-10.594	-7.3527	-6.1326	-5.6742	-5.0595	-6.6719	1.4853	-3.6933	-5.2869	-2.4827	-2.2871	-4.527	-7.5341	-2.3718	-5.4352
-2.3587	-4.3197	-6.0671	-6.4696	-9.2419	-8.1393	-3.9188	-1.2811	-4.4552	0.30505	-5.2283	-4.9009	-7.0317	-3.4748	-0.281	-6.2034	-12.941	-4.9729	0.52617	-1.738	-5.4336	-5.3932	-9.3408	-2.5189	-1.6919	-3.0147	-8.2375	-3.9677	-6.6332	-3.4124	-4.9598	-0.80278	-4.5255	-3.3069	-4.5603	-4.6767	-3.8778	-2.1125	-1.233	-4.2715	-7.1608	-2.5361	-6.1066	-4.0106	-4.303	-8.5327	-6.0228	-0.82653	-0.16376	-9.6223
4.6462	-0.018254	0.18657	2.0377	-4.1042	3.3633	-0.95976	-5.2174	-3.4841	-1.7865	-1.1365	-3.6744	-0.25214	6.4652	-3.2075	-1.4642	-2.4027	2.3283	-4.6556	0.25185	-1.9568	1.7523	1.7467	-4.0032	1.0681	-0.56741	-0.71867	-0.57394	-2.2403	-1.6459	-4.8677	-4.3551	-3.216	0.56233	-3.1005	-3.534	-0.38343	3.6898	2.2205	-4.0808	-1.279	-1.1798	-6.2857	3.7072	-1.6978	-2.5448	-2.7354	-3.6652	-0.29933	1.0897
2.4416	8.9966	13.34	7.6374	2.6165	9.4499	2.5451	10.77	9.22	6.3165	4.7703	6.785	4.5763	9.6087	6.1295	2.019	8.2214	4.4113	9.2848	7.3765	9.0068	6.7314	10.002	4.5132	9.3937	8.9586	4.7847	5.9756	9.1838	8.7692	6.1845	9.6038	8.183	4.8541	6.9573	7.8178	8.4338	5.3573	6.7169	6.8612	3.7675	8.6373	9.9912	9.8933	4.966	12.279	9.8911	8.6589	5.3877	7.1655
1.8224	2.2976	5.2448	5.2682	1.856	-0.15927	5.1435	0.77823	6.223	7.0435	3.6455	1.0825	-0.52354	5.0242	-0.22601	-1.7764	6.0725	5.0096	2.6835	2.8847	-0.50751	7.4742	0.93975	6.2716	4.4291	6.9519	1.8041	3.2065	8.1189	2.3864	3.937	4.133	6.9088	5.7059	0.70077	2.3812	2.4921	4.0857	1.1405	3.0719	0.48828	6.5492	8.4052	3.1005	0.81937	-0.33367	6.5067	2.6719	-0.043695	4.7914
-8.4402	-7.0343	-11.695	-8.8045	-9.3985	-5.8344	-6.7828	-10.461	-5.6647	-10.306	-13.638	-9.4021	-11.64	-12.749	-10.698	-6.8047	-8.4904	-7.0752	-10.869	-7.6693	-14.921	-9.4967	-10.553	-11.942	-8.5308	-7.7933	-14.799	-7.7578	-5.3083	-8.7163	-13.234	-8.2816	-10.533	-9.1722	-12.622	-10.408	-8.9876	-9.1626	-13.837	-11.875	-8.6884	-9.6382	-13.685	-7.4053	-10.163	-2.8231	-9.0807	-10.183	-3.8778	-14.538
3.8363	4.5458	3.3374	6.7812	6.7415	3.5368	5.3777	6.8358	8.1124	5.5317	3.3111	7.104	4.1373	2.4426	3.7156	3.8218	3.2321	4.184	8.2918	3.8437	4.6366	2.7198	5.2779	6.0163	4.568	5.5294	7.0954	5.3646	3.3455	5.9684	2.8863	5.0055	8.1752	7.1833	3.0559	6.4836	3.4999	7.2121	9.1489	6.2751	2.2555	2.4954	6.8216	8.855	8.1027	2.5213	3.0228	7.8286	1.6635	4.5282
-1.1051	1.8726	-0.60598	3.9701	0.54191	0.55965	3.6086	4.3878	3.411	-0.9784	4.1421	5.9684	2.9207	2.3514	0.51662	-2.2662	1.7545	3.3477	-0.27365	3.331	6.5729	1.6489	1.4349	4.246	3.0602	7.1012	-3.5457	3.3508	3.2371	0.6967	1.0827	2.2817	2.0503	4.7611	-2.5598	-0.59866	4.6958	2.1409	0.61894	3.0932	2.7521	-1.0492	3.9338	-0.03232	6.7173	3.0661	3.0402	-0.53832	0.64167	1.7075
1.1087	1.3322	-2.2351	-0.84433	-5.0841	-3.3747	0.78641	-0.2121	-3.0133	-1.0743	-1.3684	-4.6412	-0.01538	1.6892	0.61956	0.29796	0.25691	-1.69	1.0785	-3.283	-3.7719	3.8266	-2.9436	-0.37622	-1.9324	-2.2519	-0.25331	4.063	0.0913	-0.19952	-3.841	2.7362	0.47381	-0.31956	0.91941	-3.8245	-1.9204	-4.4011	-0.71786	-1.5976	2.3307	1.5727	-2.0917	-3.5525	2.3003	-2.7285	0.97431	1.0107	-1.158	-2.2764
6.9636	4.5409	4.1786	5.4429	6.441	7.3621	4.824	0.35035	3.6978	7.6516	3.8814	0.98125	4.2013	0.45445	7.098	10.212	5.1158	6.8172	7.5802	7.7019	5.113	4.5547	6.6763	6.6083	1.6194	3.907	1.5205	6.0356	5.3803	1.223	4.1213	5.7538	3.2995	5.1542	5.4678	0.50857	3.7999	5.4842	5.0604	6.0517	4.0651	6.0741	2.5134	5.6849	6.9027	6.4715	7.6781	3.3375	3.4939	4.5018
4.7641	4.7208	0.82033	6.4505	3.1918	6.9547	7.8589	3.0427	5.5696	7.3622	3.9954	5.918	8.2335	5.456	4.5174	6.9796	4.1945	5.1618	6.1938	6.0533	8.5786	7.7404	5.5712	9.1957	5.5931	6.5218	2.8458	7.1177	7.5309	6.3486	11.103	5.219	2.6979	4.1281	8.1948	4.4426	8.8567	6.8366	9.4057	9.4924	3.1113	7.8968	4.5775	7.1786	3.2076	4.8662	5.5002	2.2595	6.2828	5.099
-4.2257	-7.4186	1.7773	-0.42438	-2.2447	-0.26076	1.5564	1.4542	-3.8045	-2.3648	-2.3972	-1.5634	-4.0611	-3.9788	-3.9039	1.5882	-5.0079	-1.7275	-0.87823	-2.9648	-3.6592	-1.5532	-5.0015	-3.6535	0.020235	-3.5708	-3.5656	-4.0159	-4.5496	0.23749	-0.45104	-3.7722	-2.9033	-3.4089	-4.7571	-4.1264	2.2399	-0.28482	1.2378	-5.2021	-2.1171	-6.7631	-5.4699	-2.2526	-5.2955	-2.8303	-4.029	-4.6002	-3.4004	-5.4667
-10.391	-13.344	-17.333	-8.5033	-13.36	-11.405	-14.275	-13.597	-11.045	-12.327	-12.372	-12.63	-10.672	-13.174	-11	-11.71	-8.5088	-12.263	-12.516	-16.233	-9.3758	-12.025	-11.733	-9.0969	-17.158	-12.226	-13.524	-11.038	-10.878	-11.276	-10.876	-13.105	-12.595	-13.752	-13.047	-15.112	-12.386	-14.687	-12.688	-14.069	-15.7	-17.297	-15.367	-10.786	-9.2726	-11.76	-13.271	-13.263	-19.48	-11.764
-6.5705	-6.0586	0.56945	-4.226	-8.3376	-5.3719	-5.2065	-4.1553	-4.5175	-5.6806	-5.0061	-1.2377	-4.877	-1.4627	-6.6264	-4.0214	-0.12597	-7.2641	-8.1667	-5.8487	-5.963	-6.5233	-8.6108	-11.477	-6.8021	-5.4254	-2.4082	-5.8275	-4.7096	-3.3187	-5.9013	-6.2578	-6.5135	-6.7702	-5.266	-8.0569	-8.4989	-1.9746	-1.0676	-7.5461	-6.6462	-6.4737	-4.6905	-5.2244	-5.5098	-2.8247	-13.004	-6.9866	-3.9603	-7.1344
-1.7477	-3.1662	-3.3393	-5.7923	-1.6272	-4.5764	-2.1185	-4.7963	-2.0965	1.956	-0.0018792	-5.4715	-2.5445	-1.1403	-2.2158	0.8263	1.1234	-2.789	-4.9365	-0.39395	-6.4257	-3.872	-6.0049	-5.3654	-6.081	-2.5407	-3.6286	-0.42104	-1.5174	-0.15843	-4.357	-0.68686	-4.0268	-3.6143	-1.1579	-3.2779	-3.5333	-3.9337	-5.4194	-4.9984	-1.3405	-6.1597	-4.1237	-3.5232	-2.6024	-4.2327	-4.0458	-3.2989	-3.1661	-2.1754
6.5601	7.0399	6.3945	8.9019	7.9735	3.0819	2.1959	3.3118	5.3066	5.9197	8.2613	4.4302	7.1739	5.4643	6.335	5.528	6.3417	3.2832	3.6693	4.1424	3.9715	4.4924	2.8871	4.2673	7.2432	7.9681	3.2693	2.4366	5.4097	5.1586	1.6833	4.3929	5.2911	4.8677	3.8037	1.2982	6.2333	2.8852	1.2376	6.9547	8.7002	5.1511	3.9535	3.6465	7.1554	5.8241	5.7491	2.4786	1.7264	7.8223
-4.7428	-7.9778	-5.2244	-0.25126	-1.627	-3.6374	0.18788	-6.2291	-3.1635	-5.1173	-3.4747	-3.287	0.45863	-1.3068	-1.1656	-3.54	-5.2653	-3.6176	-3.1033	-3.894	-6.1054	3.0384	-4.3861	-1.5596	-2.9073	-2.1677	-2.1325	-4.837	-1.3998	-1.5036	-3.7189	-2.2471	-7.7078	0.47479	-3.9229	-5.9307	-7.3968	-3.5033	-3.4217	-4.5448	-2.5632	-6.2873	-1.0706	-2.6805	-3.1756	1.3957	-0.57253	-2.2949	-9.4035	-6.4997
11.047	11.058	8.0429	11.049	10.474	6.3331	11.991	6.1261	11.413	8.8695	1.8971	9.6708	8.8897	10.617	10.539	10.892	9.1665	3.8629	10.169	11.025	10.129	3.8586	9.9009	9.3966	10.958	9.7414	10.754	7.6553	8.5715	7.7624	8.8866	12.95	6.9551	8.5318	9.5505	5.3372	10.544	8.3323	11.545	7.8318	7.2592	11.024	8.709	9.112	7.5765	4.2347	7.535	11.825	13.894	10.061
-2.849	-2.8146	-4.6987	2.0914	-3.3621	-5.0661	-1.9164	-1.1445	-3.631	-2.1996	-2.2	-1.1453	-4.0474	-1.5289	-1.7495	1.723	-4.4387	-1.2474	-4.5967	-3.8637	-7.3138	-4.8806	-0.16346	0.57273	-2.3367	-4.7537	-3.604	-0.046885	-8.5167	-5.494	-2.5182	-1.7609	-2.0324	1.9511	-0.58624	0.78005	-2.7362	-4.6844	-1.7015	1.9329	-2.6175	1.6808	-4.4895	-6.8243	-1.9096	-0.74544	-3.3498	-4.4739	2.582	-2.6796
-3.7259	-8.6596	-7.3864	-4.6522	-7.1971	-6.399	0.6479	-7.2879	-10.065	-6.0313	-7.35	-5.3066	-3.6221	-5.754	-5.3862	-4.587	-9.2558	-6.4018	-7.1103	-4.4125	0.24196	-4.0621	-5.1954	-4.4187	-4.7434	0.70855	-3.0052	-5.4895	-5.0122	-6.6058	-10.347	-4.7291	-6.1428	-13.483	-7.2373	-8.5906	-2.2799	-6.1495	-5.7669	-6.2309	-9.5307	-9.3371	-5.0448	-4.6612	-4.1243	-9.8003	-4.9309	-6.9812	-0.531	-7.8007
-4.361	0.057715	-2.0947	-2.7975	2.4562	-3.2109	-4.2092	-5.2776	-4.9812	0.3166	-1.9267	-2.5964	-3.1702	-2.3473	-4.1375	-7.3529	-2.6639	-5.8792	-5.0577	-8.7283	-11.33	-6.1892	-4.104	-3.9728	-4.249	-5.29	-6.6213	-9.0378	-6.4094	-2.7642	-2.7668	-8.2106	-4.3255	-3.2318	-5.639	-0.66907	-0.64475	-9.9452	-6.4223	-7.6702	-2.466	-5.4334	-4.3689	-10.52	-5.6299	-4.6781	-2.8618	-1.469	-0.021458	-8.352
-18.824	-15.94	-12.271	-12.957	-13.033	-14.587	-14.923	-15.458	-13.321	-15.268	-16.249	-13.499	-12.675	-9.5595	-11.616	-14.109	-17.587	-16.242	-11.375	-18.281	-15.529	-16.195	-10.837	-18.042	-10.054	-17.262	-14.786	-12.762	-15.956	-14.39	-16.292	-14.66	-14.904	-14.03	-14.315	-14.376	-14.178	-19.758	-12.767	-20.421	-16.15	-13.841	-10.418	-14.277	-20.267	-16.126	-9.8234	-14.106	-16.874	-10.591
-9.3407	-8.0927	-7.8335	-7.6404	-7.4498	-8.1917	-6.4509	-5.783	-8.3297	-6.5711	-8.5236	-10.022	-9.9223	-7.3443	-11.617	-13.934	-10.963	-5.3608	-11.453	-12.6	-8.9855	-7.8636	-4.8296	-6.714	-6.2943	-9.6412	-10.294	-12.414	-10.381	-6.6772	-10.28	-4.249	-8.6168	-6.1723	-8.3131	-11.755	-6.1416	-13.963	-6.4997	-10.049	-9.3561	-6.2592	-8.5521	-12.542	-8.0174	-9.079	-10.734	-7.9317	-8.4484	-7.3888
3.8424	0.35787	3.1962	-2.411	-4.1272	0.27379	3.8744	-1.7893	3.7538	0.36696	3.5445	-0.098593	-1.0196	-0.94234	1.8958	2.4289	-1.581	3.2996	3.3896	-4.5166	2.6758	-0.093708	5.8041	-1.2838	0.86274	-0.97041	1.1768	-1.2401	-0.92995	2.3749	0.84359	-5.6532	-0.24665	-0.1905	-0.60275	0.82271	-1.3981	0.073181	0.88466	-0.12024	-0.71603	0.79587	3.0932	-2.6932	0.5167	0.01215	-2.4047	-3.1429	-0.35805	0.67461
-13.339	-17.129	-10.871	-9.0126	-10.938	-11.113	-13.935	-10.481	-9.4456	-8.9935	-11.305	-12.32	-12.704	-12.74	-13.013	-7.5213	-9.9111	-10.681	-10.239	-9.5713	-9.9623	-9.9351	-8.4971	-11.09	-15.506	-15.954	-11.37	-10.538	-15.843	-11.31	-7.7562	-13.502	-11.634	-13.807	-10.151	-5.6041	-6.8352	-12.811	-11.511	-11.187	-11.017	-9.0111	-8.733	-11.754	-9.4604	-10.3	-14.218	-10.782	-12.526	-9.333
-5.8159	-1.3165	-2.0097	-4.0065	-7.201	-2.3942	-3.0149	-3.7654	-1.9989	-2.8216	-2.5831	-7.4955	-6.1694	-3.7105	-1.4984	-4.8107	-3.8732	-8.6184	1.5408	-7.1046	-2.7968	-3.9835	-1.3587	-5.6418	-1.243	-1.7518	-1.9104	-4.5977	-1.9435	-3.7382	-5.0086	-0.78467	-3.054	-4.4227	-1.8188	-7.5148	-0.96786	-6.4598	-2.0254	-3.7606	-6.2945	-5.3029	-5.9806	-6.7084	-4.4709	-3.5702	-4.0438	-2.8338	-3.7767	-5.5063
-4.4558	-5.5257	-7.1823	-9.0156	-8.7429	-8.0617	-6.0723	-3.2026	-3.8224	-10.368	-3.4358	-5.0976	-4.5106	-8.5064	-8.3037	-6.2123	-5.1388	-5.0105	-4.5656	-2.6828	-5.2234	-6.3324	-6.7873	-7.7778	-5.5366	-6.0717	-4.8759	-6.8191	-8.4023	-5.2791	-7.5752	-2.4184	-5.6085	-8.7546	-5.7702	-4.9902	-8.64	-1.964	-8.9073	0.16702	-11.784	-3.9085	-7.9495	-7.0073	-3.9803	-7.0757	-9.4545	-1.5199	-3.8506	-1.6367
-11.052	-13.165	-16.255	-17.431	-16.366	-12.889	-16.279	-11.407	-12.235	-10.367	-10.494	-13.59	-18.437	-11.851	-10.984	-8.4548	-16.382	-15.238	-6.7707	-14.197	-16.103	-8.9653	-18.255	-8.1748	-17.02	-12.679	-17.024	-16.975	-17.65	-13.431	-17.145	-14.897	-10.155	-13.401	-13.136	-10.274	-12.305	-11.634	-15.001	-10.021	-13.177	-13.389	-9.9664	-17.244	-11.981	-13.238	-14.306	-11.33	-10.018	-16.575
4.1833	-0.19382	-0.41021	1.0109	-1.0043	-1.6354	-0.53184	0.15223	-0.35672	-1.6068	-2.8271	2.3185	1.0634	-0.55459	-2.3567	0.043379	2.7693	2.897	-2.9618	-1.0435	3.0321	-0.15271	1.3256	5.5095	1.5016	-0.88868	-0.37751	3.566	0.69752	1.2768	-3.5628	-0.69614	4.0424	1.2153	2.3807	2.4943	-1.3336	2.5261	-2.692	-2.0788	-2.1207	-3.591	5.3392	0.8881	0.47005	3.1318	2.2484	-2.2782	3.1151	-0.41047
2.8729	-0.83138	6.6272	6.1677	1.3525	9.9572	6.7675	5.0019	0.76192	7.8567	7.1971	10.903	4.0484	8.4153	5.1506	2.3328	4.3977	8.6514	5.6295	0.37208	3.6876	7.4481	8.3186	3.5388	9.6905	6.0356	4.5612	1.8343	3.621	8.6674	3.8424	2.435	2.6523	4.7093	5.4532	8.5548	0.58256	4.6431	6.5995	8.3413	9.4619	2.7918	2.4734	4.9041	6.4296	9.4686	5.7565	4.6949	1.0956	5.5865
-23.103	-25.805	-20.283	-21.209	-29.525	-26.086	-21.026	-18.303	-25.58	-21.805	-24.192	-22.606	-24.301	-23.095	-23.009	-21.779	-22.057	-26.038	-23.266	-29.126	-20.215	-26.839	-25.632	-23.135	-23.27	-23.84	-22.566	-21.063	-24.583	-19.534	-22.786	-26.051	-21.122	-25.419	-23.146	-23.755	-24.863	-23.768	-16.937	-20.186	-24.012	-21.06	-19.837	-25.045	-21.907	-27.987	-22.882	-19.281	-21.21	-20.672
-5.4872	-5.7569	-1.8256	-1.8424	-3.3885	0.24134	-2.77	-0.52858	-3.0055	-0.59611	0.24573	2.1443	-3.8458	3.8471	-0.47661	2.3582	-3.8224	-2.879	1.8411	0.62598	-1.5954	-0.69975	2.0177	1.2419	-1.5795	-0.30574	-2.5993	-1.2486	-1.4069	-1.4265	-4.5025	-3.9476	0.82108	-4.1402	1.9513	-4.33	-2.4025	-0.82298	3.5872	-1.5557	-0.27325	1.4487	-2.9067	-4.1986	1.0115	0.07754	-3.3975	-1.3084	-4.4939	0.77385
1.6658	0.29353	1.159	7.182	3.205	2.0219	4.7979	4.6028	1.6555	3.0788	3.6924	4.1166	4.3155	0.1731	5.4865	2.3936	4.046	4.1037	0.92948	0.54616	0.68811	3.0284	9.2314	2.0205	3.6106	0.62209	2.647	2.8834	3.1744	1.4087	9.1871	6.5067	-0.94557	5.1628	8.2468	2.7972	3.4171	-1.4335	5.7696	5.1045	2.9656	0.88388	6.2277	8.846	2.0817	6.5958	0.2981	0.65568	4.9367	8.5217
-4.4095	0.69443	-7.4687	-2.5868	-4.3605	-3.3167	-1.9293	-3.2053	-2.123	-4.4192	0.096841	-4.6035	-5.868	1.718	-3.1731	-1.3331	-1.1589	0.65183	-3.0031	-5.0954	-6.6021	-3.3348	0.33501	-2.6668	-1.1137	-4.3902	-4.908	2.5033	-0.30785	-3.2318	-5.4521	-7.2689	0.94352	-4.3387	-5.4897	-4.7161	-4.7263	-4.2444	-8.7635	-6.4267	-4.8156	1.5653	-3.3687	2.284	0.17742	-7.7308	-1.0583	-0.50985	-0.68037	-2.8245
-9.1161	-10.405	-10.447	-10.803	-11.01	-4.9791	-9.2247	-10.665	-8.4832	-7.0292	-6.3599	-13.984	-8.4925	-10.019	-6.4044	-10.028	-9.6715	-13.071	-11.217	-10.643	-7.5528	-10.477	-11.054	-7.0306	-11.78	-10.923	-12.249	-9.7143	-4.5495	-11.417	-12.411	-6.0624	-8.8869	-5.7309	-8.8485	-6.9926	-7.2249	-9.7581	-7.7879	-8.8437	-6.734	-8.9598	-5.4208	-9.2222	-9.0984	-6.7599	-9.8004	-7.8419	-10.067	-5.6441
1.4094	-3.6442	-2.2385	1.7448	-3.8011	-4.5115	-5.874	-0.047734	-2.5848	-2.7501	-2.9522	-1.9143	0.52299	-3.735	1.0087	-1.7769	0.90621	1.1807	-3.3209	-1.0566	-0.44685	0.95162	0.71704	0.15421	-2.7084	2.0488	-0.69487	-6.9607	-2.6661	-2.569	-0.29488	0.16374	-1.5453	3.4126	-4.8604	-3.7115	2.1485	0.28421	1.4692	-0.38317	-5.7567	-3.4969	-0.13859	-0.62318	-2.8408	1.0753	-0.35565	-2.1856	-3.2619	-3.7741
-15.975	-13.534	-11.488	-13.542	-12.762	-14.837	-13.207	-13.308	-15.199	-14.207	-15.595	-13.269	-10.755	-13.108	-14.556	-12.776	-12.874	-16.538	-13.589	-14.123	-18.215	-16.232	-16.093	-12.627	-11.346	-9.8687	-13.603	-12.481	-9.3931	-14.522	-11.168	-14.831	-14.898	-15.606	-15.933	-13.588	-15.762	-14.493	-10.493	-13.164	-11.519	-18.533	-13.381	-16.581	-13.265	-10.092	-9.8282	-13.62	-11.751	-13.142
-9.5643	-12.85	-9.0212	-12.635	-10.015	-9.579	-10.476	-9.272	-9.849	-10.331	-16.022	-8.871	-6.3437	-5.9845	-10.678	-6.3262	-12.657	-15.432	-9.8809	-7.9394	-9.1237	-8.2818	-10.021	-9.2897	-12.511	-10.057	-11.47	-9.4943	-13.535	-7.5742	-9.427	-7.6863	-8.3714	-8.6161	-15.168	-10.301	-11.597	-12.824	-9.6945	-11.003	-10.957	-6.0908	-11.107	-9.7192	-7.293	-8.0789	-10.568	-7.4595	-11.281	-6.6087
-10.582	-14.218	-10.252	-13	-13.5	-11.094	-16.241	-13.539	-11.939	-14.429	-13.933	-11.709	-14.525	-12.562	-7.5025	-15.595	-13.814	-16.023	-11.85	-12.823	-13.519	-9.3527	-16.881	-9.8001	-10.039	-12.948	-11.929	-14.501	-14.261	-15.037	-12.904	-12.871	-9.9949	-7.0033	-11.979	-16.765	-16.188	-9.8231	-12.988	-12.05	-12.337	-12.15	-12.78	-17.366	-13.573	-15.266	-10.015	-15.674	-10.338	-10.972
-10.399	-9.1697	-7.7939	-4.8749	-7.1078	-4.1114	-5.3519	-15.528	-11.682	-8.9933	-10.771	-6.9702	-10.068	-7.0135	-10.453	-7.4537	-6.6494	-10.164	-7.5204	-7.4281	-8.418	-9.4927	-8.5345	-8.4325	-8.7903	-8.3417	-9.3109	-7.0136	-10.823	-10.761	-6.0171	-8.5503	-8.9383	-7.9892	-8.1618	-11.881	-17.835	-14.375	-10.736	-6.951	-7.1586	-4.1507	-9.3825	-7.8708	-9.2309	-7.2124	-7.5955	-12.082	-11.555	-11.791
-15.151	-12.273	-20.437	-12.205	-10.916	-11.268	-12.716	-17.967	-9.3149	-16.539	-19.703	-14.026	-11.593	-17.02	-10.817	-16.512	-15.436	-17.731	-16.254	-14.447	-10.829	-13.19	-11.416	-13.3	-17.883	-13.297	-13.486	-12.228	-12.857	-15.991	-11.139	-15.777	-13.603	-13.847	-10.135	-12.496	-15.024	-14.286	-18.21	-12.235	-7.6648	-15.482	-14.126	-13.686	-14.388	-13.381	-18.131	-15.413	-13.668	-10.727
-1.8659	2.1201	-0.55773	-4.0557	-3.8152	3.6925	-2.6887	0.40758	-2.1178	2.6887	-1.2733	1.0372	0.34845	5.5815	-0.54027	4.7772	-4.1024	-3.117	1.1654	-1.3995	-0.34542	0.053747	1.137	1.7091	0.13099	-3.8223	-1.8889	0.4259	3.8035	1.0765	-0.67218	-1.367	-0.54616	-1.6879	0.094772	-9.0001	0.076517	-1.3063	-3.5831	-3.3786	2.5905	2.7506	0.24444	-2.0165	2.1574	2.115	-2.1576	-2.8113	-1.5762	-0.28485
-14.305	-17.159	-17.602	-18.191	-12.549	-17.705	-15.737	-16.268	-15.285	-11.884	-14.388	-12.746	-12.657	-18.099	-14.742	-13.659	-9.7664	-13.012	-13.301	-14.79	-12.137	-14.831	-14.252	-13.905	-15.651	-15.082	-13.082	-7.9877	-13.099	-15.44	-14.773	-17.232	-14.583	-17.224	-13.265	-15.318	-15.245	-17.257	-15.995	-12.666	-15.274	-13.585	-16.53	-14.823	-12.03	-16.295	-13.919	-17.527	-14.879	-16.685
5.322	6.1184	4.5609	4.167	2.3262	1.7675	0.64101	-1.1183	-0.79682	-1.7053	3.5664	4.3958	1.9603	4.427	-0.67368	1.8785	4.7372	7.0108	0.65744	2.8883	-0.75001	4.7871	1.914	2.4669	1.487	-2.7043	-0.72219	0.24794	-2.8021	0.87611	6.4353	2.5862	-0.75091	3.7804	-0.20066	0.47519	0.59099	3.0316	0.37986	6.9492	0.45089	-2.5707	2.36	-0.25026	2.1217	6.5957	2.1665	2.7226	-0.39148	1.8189
5.213	0.90353	3.8189	1.9896	-0.29225	1.566	0.11065	4.113	1.394	3.1452	4.2523	1.9918	-0.022806	1.7382	-0.95262	0.83817	3.238	4.7441	-2.5743	2.1349	5.5209	1.1096	-0.16538	1.0969	-0.83612	1.3684	3.1879	6.7035	-3.9648	0.11767	0.65154	3.2019	4.8453	1.4689	1.7632	2.8707	3.9517	5.6648	2.6305	0.16831	0.59378	3.5956	4.6555	-0.20929	-1.003	3.8582	0.22008	1.1937	-1.7412	1.1516
-5.1269	-2.9748	-1.659	-4.7459	-5.2072	-4.0832	-0.66131	-2.4968	-2.9667	-1.9324	-0.71955	-1.6287	-1.5712	-1.5734	-7.7429	-1.634	-0.080061	-0.74988	-2.8674	-5.4895	-0.6545	-4.4675	-3.331	-2.2927	-6.2349	-3.566	0.25041	0.046754	-5.8877	-5.479	-5.1552	-6.7809	-3.2437	-5.8412	-1.3479	-4.2362	-1.9276	0.71426	-2.5902	-5.9429	-3.0527	0.077583	-1.8698	-5.9696	-2.2326	-1.0412	0.22147	-1.2481	-6.2883	-2.5504
-5.0453	2.8321	1.3157	0.25082	-0.64212	-3.4193	-2.561	-0.72238	-0.96973	-1.179	-3.3541	3.3993	3.0503	4.662	-4.6328	1.889	-3.8448	-3.4323	-0.066679	4.9855	-2.3055	-1.1123	-1.7964	0.074008	-0.63936	0.62593	-1.5063	-0.1381	-1.3202	-6.8622	-2.8604	-3.7602	3.2653	-1.8119	0.86616	-3.3386	5.4	-2.6714	-3.4393	-0.56171	-3.0728	-0.32719	-4.6204	-2.2548	-4.7788	-4.5183	2.3761	-4.6423	2.6475	-0.47811
-2.2513	0.98951	-6.0218	-6.7226	1.5081	-1.394	-3.2878	-0.18422	-3.2831	-1.866	-3.1792	-1.2988	3.1327	0.65307	0.27155	-2.1798	0.22331	-4.1322	-0.53906	-5.906	-5.796	-1.2995	-4.419	-1.565	-6.3205	-1.7709	-1.6624	2.1328	-0.61369	-4.6681	-6.5629	-1.2801	-3.7565	1.4889	-2.0351	-2.9127	-1.606	-0.34658	1.0794	-0.88372	-3.0552	0.69059	-3.0856	-1.9276	-1.229	-5.4544	-1.208	-5.582	-8.2874	-8.2208
-0.35341	2.8837	-4.7233	-3.8353	-6.2555	-4.6964	-3.1941	-2.3796	-3.2516	0.03314	-0.1249	-2.8584	-1.0347	-1.4494	-3.0269	-3.1207	0.33927	-2.2825	-4.1106	-6.8184	-3.6018	0.59466	0.057849	-5.2213	-1.925	0.12249	-0.73088	-1.7857	-4.0398	-5.0972	-3.9653	-3.6582	-4.8945	-1.409	-2.5224	-4.639	-4.9163	-2.5369	-10.452	-1.2904	-2.57	-4.47	-1.2775	-2.0262	-3.3043	-1.7064	-2.4985	-1.5814	-7.0784	-1.9486
5.7379	3.9973	2.0179	1.8639	7.5126	5.5315	4.435	4.508	4.1076	0.23717	3.6216	-1.5168	7.3807	1.1698	4.1125	3.4913	5.2281	2.289	6.8289	6.0799	2.0647	-0.3891	3.8256	1.5809	2.3048	4.5305	5.8492	1.4672	1.7655	-0.15807	3.4425	2.9333	-0.31584	3.0135	4.7506	3.2667	2.8859	2.2526	4.0012	3.3745	4.3224	2.7975	1.7584	4.9772	-0.031392	5.8227	0.45549	0.86715	2.4604	0.46704
-1.5844	-3.6018	-2.7909	-2.3618	-3.4926	-1.6029	-3.0165	0.87714	-6.937	-4.3615	-3.7038	-4.8381	-4.8785	-10.693	-9.3822	-1.1935	-2.463	-8.5675	-6.5976	-1.7806	-7.721	-3.2259	-9.3999	-6.3231	-3.0088	-4.7551	-3.7342	-8.5785	-1.0049	-6.5424	-6.1359	-1.326	-5.6096	-1.2198	-4.3534	-0.4497	-7.0164	-1.0074	-3.3005	-5.6824	-1.161	-6.1704	0.27801	-4.2719	-3.5057	-0.84506	-1.6403	-2.2811	3.213	-3.4122
2.1738	3.7713	3.6912	3.019	1.1366	0.43221	2.627	2.3065	6.1594	4.6831	1.1289	5.2522	4.1643	6.972	3.367	-2.7148	1.6008	3.1019	2.7727	-0.84387	1.277	2.8518	3.8935	1.6536	5.9415	5.3546	0.012149	2.2439	8.5863	-0.005468	-1.2483	3.735	-2.172	4.1158	5.1952	5.9654	-4.0071	3.7632	7.2617	1.1222	5.3415	1.5365	0.93818	-1.3087	8.434	3.0503	-0.65593	0.38249	5.4844	-2.2367
-21.026	-22.033	-22.931	-20.36	-23.596	-23.558	-21.371	-21.943	-21.4	-19.773	-21.859	-22.539	-21.383	-24.047	-28.149	-23.662	-23.927	-22.056	-18.33	-21.718	-19.296	-21.2	-27.64	-21.165	-23.824	-20.839	-24.536	-26.905	-21.01	-17.667	-20.404	-21.375	-19.467	-26.52	-21.038	-20.228	-22.507	-26.165	-21.729	-19.889	-21.011	-21.521	-25.186	-25.34	-19.834	-22.992	-20.88	-21.664	-21.549	-19.417
-10.486	-11.907	-13.972	-14.564	-17.667	-12.294	-16.642	-15.659	-11.5	-14.81	-7.094	-11.565	-11.542	-13.029	-13.174	-11.659	-14.978	-8.0721	-9.5261	-11.879	-14.2	-12.958	-11.728	-16.499	-10.39	-8.6201	-17.635	-12.56	-10.201	-10.387	-12.334	-14.011	-14.055	-9.5606	-12.3	-12.993	-10.515	-14.803	-22.317	-10.287	-11.498	-15.505	-16.813	-11.738	-10.028	-11.81	-13.193	-13.603	-13.722	-12.307
-2.9531	1.6653	0.14879	-0.55375	3.8681	5.4328	1.3331	3.2787	0.9887	-0.24416	0.78828	1.6691	-3.1885	-1.8903	-1.1819	2.3415	0.049538	3.2513	3.3107	1.3866	1.0961	4.8515	3.1667	1.8957	1.3556	1.5314	0.34325	-1.3524	4.087	4.4644	-0.53781	3.8341	-0.54742	3.5588	2.1966	3.8111	4.3774	3.8945	3.858	1.6735	0.11003	-0.24677	1.9316	2.3445	1.3705	1.4836	2.8575	-3.4099	9.034	1.0953
-1.1677	-5.2739	-0.87031	-7.9554	-8.7367	-6.6888	-5.4125	-7.1181	0.75159	-6.3995	-3.2522	-3.3307	-6.5139	-6.4745	-5.1007	-6.6675	-5.7327	-3.2537	-6.986	-0.058911	-3.8654	-5.5216	-2.3566	-3.8164	-2.2532	-4.3701	-5.076	-5.1322	-3.1089	-0.91728	-9.578	-5.111	-1.6538	-9.6847	-2.9869	-0.98867	-3.5415	-0.98154	-0.90423	-0.95825	-2.5674	-4.1101	-1.9183	-8.1153	-6.8322	-4.8337	-2.2917	-3.424	-2.5016	-8.6646
-4.2681	-2.5716	-5.902	2.2916	-0.81049	3.0111	1.1107	2.4684	-3.1432	-0.93133	1.5442	-2.4413	-3.2035	-0.61196	-4.5266	0.24752	0.085986	-4.2599	-2.304	0.58276	0.42255	-1.5048	0.88542	-0.49744	-2.0648	-2.4607	-4.5671	1.2588	-0.93135	-6.2252	-2.1285	1.8462	-1.9071	-3.8619	-6.1735	-1.5448	0.79419	0.46713	-2.272	-2.2034	-0.17704	-2.1982	0.57977	-0.21535	-0.44488	-2.6132	0.0087596	-4.8049	-3.4549	0.19492
3.6773	-0.60607	3.8371	-2.2104	-1.7716	2.3161	-3.8787	0.5851	-1.0296	-0.59336	-3.691	-0.0072623	1.3513	-5.1472	-0.72946	-0.8476	1.5317	1.9961	3.8483	-0.13958	4.5321	-1.1442	-0.62428	0.74305	-1.7484	2.0724	4.8743	-1.1507	-0.65586	-2.621	1.5971	-1.0052	4.7113	-2.179	-1.2038	-1.8309	-2.73	-2.4025	0.081979	0.19216	-1.7003	1.7652	-0.55538	5.6564	-1.5856	0.079201	-0.63699	3.3742	1.8388	-1.0937
-24.659	-22.2	-23.727	-20.401	-21.119	-21.678	-24.472	-23.255	-20.819	-25.556	-26.883	-21.174	-23.097	-20.064	-19.662	-18.981	-21.676	-25.306	-26.039	-18.167	-20.957	-19.821	-24.58	-24.33	-19.471	-19.174	-19.421	-19.46	-21.084	-19.57	-23.27	-26.464	-21.618	-21.425	-23.455	-19.481	-23.119	-23.992	-21.146	-20.445	-17.671	-20.698	-23	-25.024	-21.174	-27.037	-24.377	-18.149	-26.931	-17.706
12.745	12.387	7.0622	9.6555	11.101	13.22	8.7334	8.3602	8.7424	5.9725	5.8812	6.5121	3.374	11.324	6.6155	10.238	7.3693	6.7236	11.352	8.4132	8.4911	8.715	9.3529	7.1226	5.4333	4.3678	9.0663	9.7189	8.2722	6.9062	10.347	12.854	10.549	8.1346	7.2439	5.1967	7.9294	4.5917	7.7747	8.9166	2.4379	10.152	7.0725	5.2747	8.6721	4.8801	7.6216	8.1409	9.929	8.0386
12.931	6.0227	6.7611	6.8119	6.1939	9.0798	3.2301	9.5882	8.3924	4.1958	8.2555	8.9412	5.3175	10.79	10.488	12.672	5.7187	10.848	9.2818	11.204	9.936	8.4798	10.376	5.3632	9.634	7.6579	8.8224	7.0149	3.8022	12.131	3.4702	10.086	14.185	5.2623	13.405	3.9471	8.1962	12.144	8.9599	7.9341	6.4621	9.5749	9.3989	10.525	9.266	8.5176	7.9851	8.2492	6.8786	6.2122
-2.796	-5.8958	-5.8089	-6.5171	-1.5162	0.53179	-3.7328	-6.0557	-3.3604	-4.1327	-3.0812	-4.0964	-5.8915	-2.2505	-2.5666	3.6537	-3.3168	-5.5998	-4.0649	-3.6145	-6.8187	-4.6702	-1.9348	-4.1457	-5.2605	-3.6579	-1.9353	-2.0679	-3.1041	-5.7451	-4.6443	-5.339	-1.2792	-2.792	-4.7993	-10.413	-6.1914	-6.4702	-2.3772	-3.6043	-2.86	1.2509	-3.3262	-3.4246	-5.9001	1.7599	-3.3753	-4.3775	1.9552	-3.9816
-8.7811	-11.165	-10.947	-16.418	-9.9668	-13.274	-12.484	-13.321	-8.5442	-12.946	-11.349	-11.344	-15.996	-9.2605	-9.6906	-11.307	-14.118	-9.4979	-8.4348	-10.025	-6.7669	-13.844	-14.653	-11.255	-9.8914	-6.5305	-7.6346	-9.5689	-13.41	-11.307	-8.6726	-9.1001	-8.4537	-12.964	-10.579	-13.67	-8.8489	-13.647	-9.3716	-12.19	-4.0234	-6.5765	-15.976	-8.6218	-10.969	-13.908	-9.8797	-9.4866	-10.476	-13.408
-4.8575	0.76911	-2.7212	-5.714	-5.5158	-0.12972	-6.0015	-4.8144	-6.3561	-1.7643	-0.66719	-5.2645	-2.3608	-4.8593	-3.2374	-0.56005	0.36215	3.5509	-6.4745	-5.1513	-2.0218	3.2569	-6.0356	-6.5439	-4.4695	-4.4178	-8.2468	-0.27352	-4.5039	-2.6173	-3.9772	-1.5951	-1.8886	-3.4622	0.30506	-6.1012	-0.83949	-7.0867	-3.9811	-2.4729	-2.9338	0.26074	-0.95997	-1.1072	-8.5056	1.8781	-4.0521	-3.8661	-6.3433	-3.3475
-4.2194	0.71777	-3.7655	-1.6809	-6.9244	-5.6405	-5.8657	-0.34819	-3.7027	-0.30955	-4.0596	-0.6076	-3.5229	-3.0162	-3.6295	-5.7391	-1.6493	-6.4665	-2.8486	-11.406	-0.73738	-2.1302	-2.7284	0.94667	-1.1403	-1.9987	-2.4232	-3.6775	-10.157	-2.2382	2.9921	-6.2209	-4.8209	-3.8301	-6.1371	-4.7604	-5.8383	-2.6922	-2.4672	-5.3768	-0.62629	-1.9785	-4.5361	-2.9557	-4.668	-5.2559	-2.3719	-2.9098	-4.0643	-2.7702
6.7589	2.1426	1.7152	1.1831	-1.6279	2.065	1.8954	-0.13358	6.6421	6.982	6.7753	1.7053	0.70531	4.4307	0.92984	5.7044	1.8923	3.1194	4.4318	4.9433	4.995	2.9089	3.1219	5.7989	4.9873	2.1365	6.6373	5.456	2.0498	2.6766	2.4266	2.9171	7.1001	3.4618	-0.76672	2.1993	0.080304	5.4436	-0.61928	1.9593	0.14971	6.0605	-0.65174	2.8458	8.1463	0.94266	5.6281	3.0563	-1.9428	0.044707
-2.2558	-3.2947	-4.2767	1.0755	-3.7756	-4.2175	-2.9254	-3.0075	-5.478	-3.3754	0.83035	-3.6135	1.2822	-3.8814	-4.1719	-5.221	-2.4189	-2.1128	-1.5445	1.9111	-1.9223	-7.6474	-4.1822	-6.1929	-1.8296	-5.5581	1.4369	-4.1916	-3.4464	-3.0119	-6.6228	-2.5564	-7.4166	-0.87143	3.7509	3.3603	1.0193	-7.5333	-2.3089	-1.9138	0.20912	-2.7784	-0.71	-2.3265	-1.4966	-0.41586	-1.6285	0.52492	-2.674	-2.1872
0.26116	-4.2483	-3.0382	0.12316	-2.8068	-2.765	-1.8226	-0.42916	-2.8169	-0.099171	-3.2417	-1.191	-2.5173	-0.77829	0.8282	-0.68656	1.0558	0.16495	-0.56809	-4.7746	0.03931	1.3004	-4.2967	-0.86904	-1.8537	-1.593	-4.0234	0.86052	-5.4634	3.8056	-3.5306	-1.9956	-0.74182	-1.7407	-2.7582	-2.2431	-3.5955	-5.5135	2.5533	-3.5493	2.0693	-1.827	-0.50522	-3.2485	0.0065048	-3.1129	-3.281	4.1222	-2.4009	1.8904
-17.492	-9.5591	-12.93	-17.061	-12.136	-9.3506	-9.8696	-13.686	-16.133	-17.292	-10.96	-12.167	-13.503	-10.102	-16.535	-13.764	-14.058	-16.384	-13.712	-14.707	-7.55	-10.934	-11.664	-14.068	-11.358	-11.832	-11.177	-16.806	-12.903	-15.065	-15.12	-10.887	-19.378	-11.809	-15.243	-11.691	-14.481	-11.682	-18.426	-8.6944	-14.104	-14.64	-13.205	-12.326	-17.028	-8.4171	-12.196	-13.978	-12.322	-16.544
-7.6803	-10.15	-12.879	-8.8324	-8.8816	-8.9582	-8.0377	-14.487	-16.443	-11.16	-4.2836	-11.586	-13.909	-12.526	-15.556	-12.658	-11.362	-7.8745	-12.412	-11.238	-10.373	-15.426	-9.9153	-14.089	-8.4782	-9.4755	-9.2087	-9.156	-12.725	-16.224	-9.5285	-12.356	-8.6507	-6.4722	-11.121	-9.8377	-11.928	-5.3242	-12.429	-8.1472	-5.1675	-12.126	-11.916	-9.6304	-11.884	-15.893	-10.299	-11.611	-5.3908	-12.275
7.8894	11.39	7.5153	8.9788	7.5632	6.2622	4.5338	5.3098	10.111	12.414	5.8523	8.6137	6.5543	10.099	6.8276	5.2382	8.2692	7.5878	9.8345	8.0923	5.8926	2.7533	4.1595	5.8417	11.691	1.3537	3.6315	10.946	9.7548	6.9462	10.563	5.7506	6.8774	8.2886	6.6027	10.69	4.4148	6.6508	6.4802	9.2849	10.079	10.03	5.6371	10.462	8.3633	9.0333	10.015	7.3543	4.7957	9.0122
-14.412	-14.88	-13.58	-15.407	-11.927	-11.424	-17.465	-10.795	-13.682	-9.8006	-15.832	-14.444	-13.31	-14.152	-15.407	-13.735	-12.132	-14.588	-18.077	-9.6027	-17.574	-13.644	-15.47	-10.476	-18.096	-12.749	-12.76	-9.7251	-16.931	-12.979	-15.581	-14.845	-15.741	-16.057	-14.995	-14.159	-13.446	-17.631	-12.391	-15.499	-16.625	-14.195	-10.734	-14.175	-13.321	-14.471	-15.49	-15.076	-17.954	-11.043
-6.6195	-1.9302	-2.7324	-4.9993	-2.1707	-5.5674	-0.96926	-3.0094	-4.4875	-5.024	-3.4988	-3.9933	-6.5944	-7.0843	-2.3344	-1.0194	-2.7073	-4.9323	-0.031244	-0.54949	-3.5079	-2.7789	-7.4987	-2.2281	-2.5995	-2.7709	-1.6407	-6.6365	-2.5289	-2.7013	-0.83852	-2.11	-3.2388	0.0032112	-1.9856	-0.74465	-1.3183	-9.8529	-4.5111	-5.9837	-0.77999	-6.431	-0.88738	-4.7895	-3.0629	-1.7569	-1.1978	-0.79435	-4.896	-2.1709
-4.9952	-5.9264	-5.3844	-4.6788	-1.913	-6.1079	-5.6109	-9.4973	-8.8947	-7.0883	-1.3128	-8.4031	-8.3733	-5.2052	-6.4587	-5.5835	-8.2776	-1.9182	-4.9436	1.2448	-5.325	-3.1425	-9.9797	-11.272	-1.9961	-5.9024	-5.9225	-4.9882	-5.6843	-5.7065	-8.7586	-1.7859	-3.1293	-4.9033	-10.041	-4.2243	-3.541	1.5122	0.35505	-5.5358	-6.23	-11.089	-10.102	-6.8045	-3.6657	-2.2797	-4.8736	-7.8843	-3.8823	-8.2681
0.0962	2.2251	1.8531	-0.15081	1.4228	6.8459	4.4949	2.9165	4.7444	4.7847	2.7193	-0.068445	2.0282	-0.2616	-1.942	3.6492	3.4305	-0.028424	-1.5636	-5.012	-5.5122	5.3585	0.51366	2.3323	1.325	0.96245	2.2511	-3.0334	1.1322	1.4809	0.15802	4.1492	2.923	4.7665	-6.3373	1.0904	2.1006	-0.97092	1.8542	4.2909	0.31489	0.1244	-2.6098	4.9482	-0.011312	-1.4867	-3.5003	3.0067	1.621	3.3843
4.5459	4.6995	0.32437	9.4436	6.4391	2.4604	7.4596	3.9813	-1.9691	2.2564	5.5348	7.9784	4.9214	7.903	2.6471	6.3733	4.6346	5.6365	5.9851	4.3639	3.7159	8.4636	4.5935	8.3123	4.4401	7.1461	5.09	5.8892	7.7092	4.5332	4.5495	6.104	-1.8725	7.9181	6.5641	9.1737	4.5029	6.6885	5.9941	4.85	1.1658	9.2184	5.0733	7.5774	5.207	1.2987	2.3061	7.6283	3.9838	3.9871
0.85926	-0.92406	-2.2108	-6.3119	-5.1994	-2.5957	-3.0611	-2.1703	-3.3984	-0.016217	-5.2106	-0.5137	-2.539	-1.8935	-0.74486	-2.1065	-3.9962	-0.17604	2.7422	-0.66853	-3.5407	1.4998	1.1749	-0.84272	-1.7196	-2.1636	-7.6317	-2.9723	-2.912	3.5866	-0.69068	-2.7526	0.38181	-1.1941	-0.9211	-1.9145	1.4412	2.1703	0.0074678	-1.9681	-5.914	-0.36817	-3.129	-2.2669	0.094845	-0.70455	-6.8691	-9.1965	-2.9185	-2.3668
-0.52945	-2.6971	-0.24128	0.18715	2.0398	0.70904	1.1485	-1.0309	-2.1398	-1.0351	-3.8718	2.5624	0.28037	1.5583	-3.1035	-1.6971	4.3568	-2.2119	7.173	-1.5673	-3.6485	1.9241	0.68747	-0.14465	-1.2884	-2.4682	0.21796	3.4263	-0.22841	-5.5926	-0.048264	0.72006	-3.0379	0.36869	1.9466	-1.8083	-2.8004	-3.7219	2.2811	-1.2423	-3.3411	-4.1282	0.97311	-2.7772	-4.0319	-1.6572	1.9893	2.0507	3.7387	-1.5305
-17.27	-13.59	-12.257	-11.536	-9.4383	-13.196	-12.789	-13.04	-10.782	-9.2253	-13.432	-13.329	-12.652	-12.218	-13.142	-12.779	-16.253	-10.966	-17.546	-13.635	-15.605	-15.11	-18.2	-12.2	-11.631	-18.767	-14.552	-12.262	-11.382	-7.6879	-9.1562	-13.495	-15.296	-12.921	-15.723	-8.9345	-12.159	-12.189	-13.479	-10.394	-12.387	-14.473	-11.878	-11.061	-10.44	-13	-10.526	-14.376	-11.491	-12.231
4.0233	2.2648	-1.2951	-1.5007	0.17784	1.1678	0.394	-1.7388	4.5859	1.1481	4.9626	-1.8051	-1.3111	0.88187	-3.7382	-0.17634	1.0741	3.1592	-1.1235	0.85996	3.2967	-4.4078	-0.82775	-1.6889	0.83363	-1.3921	-1.6008	1.1798	-0.11293	0.6409	-0.26268	-1.7939	-3.4601	-1.8831	2.2096	3.111	1.94	1.5098	-4.8455	-0.90843	-0.9273	-3.8801	-2.4125	-4.2557	1.4977	1.8832	5.2303	-4.1001	1.0227	-7.2092
0.73773	1.6701	-0.76367	2.5415	4.104	-0.91917	0.60701	0.96279	2.9559	-3.9763	0.86722	-1.5926	-0.87399	-6.7758	1.0965	1.1239	-0.32825	-1.5045	-4.9813	1.2978	-2.5599	-1.1698	5.4176	1.9273	-0.6133	1.0003	-0.87285	1.3421	-4.0504	-1.7595	-2.0894	-2.2192	-2.4659	1.0629	-0.88137	-3.1284	4.6621	-1.2012	-1.276	0.72191	2.8898	-3.1218	1.0807	-3.0171	0.49741	-1.6909	-0.24025	1.3743	-5.3897	-1.7047
7.4064	7.3953	8.4932	11.194	5.7968	8.3198	7.028	7.8078	6.0876	10.415	6.9679	5.5988	6.6884	4.7194	6.6035	6.5687	11.101	9.5441	6.6851	9.3868	10.341	6.1891	3.0881	9.0334	8.5173	11.202	7.0937	6.0136	7.5075	9.6327	7.2923	6.2077	7.1463	5.6936	7.2517	11.505	4.581	2.4031	9.9794	7.9275	3.5228	2.8866	3.3211	11.914	3.9852	5.9123	3.7918	5.0259	8.9368	7.6678
4.3452	2.9945	-1.8016	-3.083	1.7271	-2.3496	-0.16087	2.2201	-0.94503	1.7006	1.0845	-3.6979	-0.74069	-0.093442	1.5483	-0.28419	1.518	-1.0764	-0.82048	0.20702	0.2293	2.101	-2.3702	1.1259	-0.13105	0.55151	3.131	4.6162	3.0998	-1.1879	-0.22227	3.3152	2.3716	2.0245	-2.9559	0.78172	0.39307	0.337	0.4397	-0.079503	2.1585	0.15518	-0.30588	1.6302	1.8241	1.3144	-2.4247	2.451	-1.8411	0.60801
-2.3155	-1.3055	0.60848	-2.6049	-1.2782	-0.39249	-1.479	0.24388	-1.5268	-1.9153	1.0789	-1.6093	0.060553	-1.2899	-1.9337	1.3853	-3.8052	1.0698	-3.0659	0.31138	-4.0936	2.3456	-1.2481	-1.2452	-0.7188	3.3196	0.29976	-0.98708	2.3532	3.7171	-0.61743	-0.70213	5.7853	-2.3964	0.25867	-1.1478	-1.2471	4.8975	0.36258	0.6598	0.17584	3.4945	0.90166	-4.5296	-3.0059	0.64226	4.0863	0.58526	-0.4988	0.26719
-6.1031	-9.2732	-9.4459	-7.1039	-6.276	-8.0943	-8.0421	-8.5044	-7.6127	-12.69	-8.5511	-10.502	-12.148	-13.013	-15.304	-12.382	-9.7431	-12.12	-13.148	-9.7101	-16.76	-8.5362	-12.024	-11.786	-11.18	-15.018	-11.731	-11.993	-8.9546	-11.818	-9.5243	-8.228	-11.772	-10.963	-13.35	-12.638	-5.3159	-13.545	-9.7698	-15.093	-10.879	-11.829	-7.585	-8.1366	-12.493	-10.44	-9.9428	-8.0499	-11.068	-11.039
-17.167	-13.518	-15.953	-13.07	-12.371	-7.9178	-14.241	-14.651	-13.719	-12.231	-11.741	-14.748	-12.704	-13.863	-14.029	-15.418	-12.271	-13.589	-5.684	-10.52	-11.86	-14.628	-9.2554	-10.847	-12.16	-17.741	-9.9865	-11.978	-14.306	-9.0882	-13.352	-12.816	-8.2569	-12.162	-9.0068	-14.061	-12.542	-10.846	-9.7468	-14.079	-14.961	-8.369	-16.468	-18.175	-12.588	-14.467	-11.49	-9.9557	-10.781	-10.711
-7.9138	-3.8946	-8.4364	1.891	-6.7774	-4.0496	-5.812	-1.8962	-1.1206	-2.4085	-4.6997	-0.52501	-4.7935	-4.3939	-3.008	-5.5917	-5.5558	-11.13	-5.4407	-5.3862	-10.589	-2.8217	-0.15455	-2.6303	-3.1592	-4.96	1.7077	3.1643	-2.2544	-4.2629	-6.1784	-3.4056	-7.0263	-7.3727	-3.8941	-5.3511	-4.2436	-8.3241	-12.766	-6.3964	-3.4191	-2.5161	-4.946	-1.4992	-6.0926	-5.003	-6.7854	-4.9917	-4.068	-6.0443
-0.32028	0.39958	-3.0511	-3.0587	-3.0153	-0.83686	-1.9835	-5.1726	-1.7147	0.90066	-6.3107	0.55717	0.94761	0.52924	-0.29464	-3.0927	3.4397	1.2617	-0.71086	4.294	3.4383	-0.57609	-1.5278	0.76066	-2.4829	-0.4422	-2.1533	-3.3504	-0.32684	-0.48297	1.5637	-3.8285	-2.083	3.8219	-0.29798	0.34463	-2.4545	-0.69109	-1.5231	1.5973	0.28601	-1.6382	-3.9611	-2.9902	1.0366	-1.4342	0.54333	-1.5201	-1.1244	0.12955
-4.3551	-1.0438	2.7435	4.7933	4.8338	-0.033954	3.5121	0.49126	1.8691	0.53706	4.3637	0.96114	5.0056	4.3971	0.19087	1.7713	3.0842	-0.17668	2.0325	2.5241	2.2486	5.4559	5.4898	0.37588	0.97982	3.7704	1.399	1.0984	0.75839	1.3491	-0.84772	6.1973	7.5213	1.6606	5.307	-0.58226	0.17756	3.5437	3.12	2.581	2.7033	5.5418	1.0267	3.0159	1.2389	2.6848	4.4649	2.2484	4.6787	2.0342
-11.211	-15.316	-15.455	-14.751	-10.152	-12.567	-15.643	-11.859	-10.632	-11.815	-13.145	-12.671	-14.908	-15.254	-10.705	-15.781	-11.347	-12.248	-15.821	-15.409	-10.508	-13.562	-16.436	-15.223	-15.23	-15.451	-15.477	-17.16	-10.733	-12.371	-14.4	-15.862	-10.634	-16.263	-10.493	-11.837	-13.197	-12.932	-11.657	-13.04	-12.552	-12.837	-13.13	-11.527	-11.01	-13.761	-9.3577	-14.689	-14.311	-11.641
-2.623	-2.6331	-5.9324	-9.0831	-2.3815	-3.1308	1.4923	-3.827	-5.7875	-1.8439	-5.153	-3.3074	-5.7614	-2.6956	-3.0458	-11.047	-0.65838	-4.347	-2.5711	-5.4539	-7.6996	-2.7053	-4.6515	-2.9887	-0.70224	-8.4195	-4.1584	-1.9477	-2.3353	-1.5031	-5.5583	1.0658	-2.4628	-6.6793	-4.5629	-4.4122	-1.2234	0.41503	-1.6174	-0.4083	-4.9931	-4.1212	-5.5476	-3.466	-4.2668	-2.6146	0.68874	-2.6669	-5.362	-1.9559
-14.723	-12.178	-12.648	-9.5506	-7.6348	-12.382	-15.323	-14.368	-12.502	-14.114	-11.12	-14.489	-10.927	-11.418	-11.164	-10.501	-8.8463	-14.432	-8.5381	-10.514	-13.769	-9.4733	-11.39	-11.458	-11.162	-11.89	-8.4092	-15.09	-11.739	-12.622	-16.58	-10.228	-7.9223	-11.615	-14.565	-14.987	-13.628	-10.957	-12.247	-9.8913	-12.444	-11.765	-13.862	-14.159	-16.041	-16.354	-13.02	-9.4276	-16.846	-13.568
6.819	4.2044	7.2377	8.8789	0.63164	1.1021	6.7491	2.5495	5.28	2.7206	-1.7496	3.8168	9.7878	7.4859	3.6976	3.6196	3.4116	1.2646	4.2483	1.9412	6.5366	6.1067	1.1365	6.089	3.7688	6.4705	7.4956	6.8523	8.1851	7.412	5.7277	4.868	1.0981	5.0576	3.8772	8.8879	4.5758	5.9945	4.4201	3.8236	7.8742	6.4746	2.9819	0.33677	2.4516	7.9496	1.2306	5.1638	3.8235	4.3266
-1.2906	1.9903	-1.8366	0.34583	-0.3267	-1.2574	0.7408	-3.0883	-3.8372	-0.62965	-4.5647	1.8513	1.1129	-5.6407	-0.51441	-6.0631	-2.6433	1.5512	-2.2794	-3.2144	3.7843	3.268	-0.94778	-1.7443	-3.1342	-1.5507	2.2779	-2.1174	-2.174	-3.6391	2.8632	-1.887	1.3944	0.93356	0.63305	2.694	-2.3293	-1.1982	0.37252	4.6156	-1.4603	-4.5754	-0.42394	-2.8727	-1.4664	0.96335	-4.1149	-1.113	-1.5319	-0.88587
-3.1229	-4.8727	-3.371	-1.013	-2.8819	-1.622	-6.3128	-2.3727	0.7976	-4.8299	1.7054	0.81231	-3.803	-0.52045	-1.0652	-0.8243	-3.6309	-2.0203	-4.6844	-7.2465	-7.058	-1.5695	-6.9585	-4.0032	0.90416	0.72994	-5.0182	-2.5722	-0.96095	-0.73999	-1.183	-6.1879	-4.1397	-5.8791	-4.3349	0.76142	-5.2699	-1.8688	-0.49997	-2.966	-3.6808	0.89993	-0.9856	-1.483	-5.0149	-3.0996	0.44802	-4.957	-3.0241	-6.3388
-17.559	-19.697	-18.67	-22.983	-22.339	-21.189	-19.692	-22.321	-19.48	-24.104	-15.169	-21.793	-20.854	-21.091	-21.305	-19.422	-21.705	-24.466	-20.261	-19.841	-21.118	-22.63	-20.724	-16.367	-24.327	-23.563	-22.906	-19.432	-22.659	-21.272	-19.878	-16.242	-20.608	-20.584	-19.446	-18.861	-20.157	-21.374	-22.744	-20.095	-21.339	-23.078	-19.745	-19.868	-21.902	-24.098	-17.65	-17.091	-19.118	-21.761
-10.436	-16.945	-9.8779	-14.13	-10.117	-14.995	-9.2077	-8.6441	-7.4736	-14.922	-17.888	-7.2657	-9.0368	-17.254	-14.291	-14.984	-11.37	-10.921	-10.823	-14.141	-14.184	-11.814	-11.491	-17.309	-8.8214	-15.56	-11.342	-11.355	-15.324	-12.603	-12.185	-9.14	-14.786	-12.785	-11.691	-13.837	-12.609	-11.333	-12.565	-12.909	-7.3411	-15.208	-7.3539	-11.943	-12.944	-12.489	-12.734	-8.7165	-18.507	-7.9672
6.3445	5.5007	7.5043	12.728	5.9784	8.721	2.5706	4.6156	9.6798	6.2729	7.394	9.6352	9.2272	12.42	7.4434	9.7015	7.8067	3.805	7.8923	6.3119	9.1056	6.332	2.4055	8.289	8.4504	4.5844	7.6168	5.1763	5.63	4.7637	3.726	6	8.9649	6.2507	6.6083	8.5196	8.823	6.9688	7.2895	7.7617	3.2529	5.079	0.84007	9.0026	13.273	5.9837	5.2209	5.4118	4.2939	8.5094
3.6376	1.5374	0.050048	7.1858	2.6171	4.6843	4.2145	5.266	4.9032	3.0128	4.1004	0.34475	2.5214	6.6651	6.0934	1.2258	6.6665	1.8793	-0.053809	9.3683	2.2787	8.4336	9.4685	5.4967	4.7421	3.1201	6.8678	8.447	5.7172	4.2994	0.42909	5.1597	4.1274	2.1731	1.7653	1.6611	1.6717	4.2306	3.2329	2.7669	4.7136	3.2529	7.2391	9.7363	2.8918	0.092563	-0.29391	-0.82281	4.2366	8.8067
-12.753	-13.822	-12.502	-15.219	-9.8952	-18.21	-12.174	-14.327	-11.166	-11.816	-12.597	-15.221	-11.62	-13.108	-13.465	-13.942	-11.917	-11.735	-10.664	-17.785	-10.095	-12.858	-14.03	-10.134	-12.519	-13.798	-16.478	-11.67	-12.623	-16.7	-14.086	-12.735	-17.122	-12.245	-9.6133	-18.481	-11.113	-10.917	-9.8864	-9.6725	-13.674	-12.587	-13.157	-15.827	-16.174	-9.4976	-13.217	-10.699	-13.48	-18.432
-3.9729	-0.33372	-5.9385	-7.4547	-3.678	-6.2779	-1.6371	-2.2689	-6.9445	0.68247	-5.8556	-4.8431	-4.0956	-4.8429	-1.9138	-2.0064	-5.4204	-6.1092	-1.1196	-5.7476	-5.5978	-1.3148	0.78674	-5.3403	-1.8551	-4.3799	-3.493	-4.2002	-4.5787	-7.7811	-5.9927	-1.3296	-10.344	-5.7857	-4.9594	-3.2167	-3.9812	-3.497	-7.5754	0.29892	-9.4637	-4.4778	-3.4335	-2.6113	-6.5226	-9.913	-5.5862	-6.7152	-0.36974	-6.5047
3.5016	-0.60397	1.3263	4.5059	7.2492	3.4786	1.5162	2.8649	0.72038	7.4766	4.6377	2.9337	5.0407	1.3271	3.6413	0.35321	1.6563	2.9942	3.4949	9.9256	3.0076	1.6108	3.3274	3.1595	4.9744	5.4043	4.1423	3.51	4.4931	4.9207	1.0664	1.3486	4.3759	4.4538	2.5269	1.3131	2.3645	4.6587	1.1671	1.35	4.9673	1.7408	3.1666	4.016	1.054	-1.6247	4.6321	-0.5998	-2.0916	2.6038
-3.2402	-0.53225	-1.2219	0.27429	0.67679	-5.9103	-0.88716	-4.0952	-1.4839	-1.1737	-5.3521	-3.8591	-2.0608	-4.2762	-6.7403	-2.1331	1.9657	-4.3056	1.3351	-6.878	-8.7244	-5.8889	-1.6456	-6.2141	-2.061	-5.3135	-2.245	2.2119	2.102	1.1152	-2.2664	-7.5941	-1.9218	-1.2069	-0.056279	-5.1241	-5.528	-3.5478	-4.5525	-1.1458	-3.5557	-2.4973	-4.595	0.15899	0.21116	1.913	-4.7682	1.7957	-5.4103	1.37
-3.6114	-3.6479	-1.8055	-1.7134	-0.30812	-0.31731	-1.9537	-0.87705	-1.5904	0.55663	-2.5059	-3.3397	-0.71873	-1.1498	-1.4468	0.18721	-3.7677	0.37821	-0.69896	-1.7692	-4.1726	-1.402	-2.156	-0.70408	4.1745	-5.0431	-3.9941	0.91015	-3.7549	1.4101	1.7881	2.8589	1.0572	-1.1031	-3.2998	-0.65271	1.9721	-2.4447	1.0739	-1.9329	-2.4889	-0.095159	0.023545	1.0122	-1.193	-5.3994	2.1474	-4.8628	1.7164	-0.095676
-8.1998	-11.89	-13.998	-11.689	-6.3574	-11.633	-7.462	-8.2178	-11.112	-10.501	-7.4442	-5.7732	-10.386	-10.13	-10.414	-10.864	-0.8048	-11.369	-9.5077	-13.691	-9.5356	-12.102	-12.787	-10.095	-8.6519	-15.542	-7.5845	-4.7316	-12.109	-11.535	-9.2347	-8.8148	-15.025	-6.8756	-14.446	-11.798	-8.6447	-13.753	-11.403	-9.1569	-7.045	-12.629	-9.8136	-6.88	-7.7539	-6.9638	-10.488	-11.217	-12.262	-16.094
0.36422	-4.772	-8.5081	-0.46002	-1.6848	-1.8067	-0.50343	-3.7365	-1.443	-5.4282	-4.3064	-3.954	-4.0906	-6.5888	-2.2541	1.8142	-3.1337	-7.8597	-3.4893	-3.7872	-1.9937	-7.0774	-8.406	-3.2067	-0.42236	-1.8149	-4.017	-3.4248	-1.1482	-3.0702	-3.8464	1.075	-0.46818	-3.3294	-5.3225	-3.9481	-0.0082948	1.1736	-0.99202	-1.4522	-2.8164	1.2719	-0.17866	-3.0003	-3.6254	-5.4452	-2.7569	-2.8345	-5.672	-2.5836
-4.6916	0.60454	-8.9782	-5.2568	-2.9754	-2.1503	2.9343	-4.6428	-2.6519	-8.6948	-3.2521	-2.653	-4.1067	-4.6998	1.1195	1.3315	-2.7857	-0.1384	-10.741	-5.9906	-0.66066	-1.5936	0.40702	-2.9505	4.2742	-3.4374	-3.6915	-3.2231	-7.3311	-0.88891	-1.1202	-4.3408	-4.436	-1.2557	-5.0918	-6.7723	-5.6153	-1.0054	-4.9647	1.9161	-2.1399	-6.2565	-3.2376	-4.2004	-5.9338	-0.77837	-3.7562	-4.2194	-6.7532	-5.3922
-9.368	-7.6453	-12.036	-11.847	-8.8221	-14.572	-8.9256	-8.9199	-12.155	-7.1762	-14.233	-12.446	-10.384	-8.1818	-12.346	-17.268	-9.0622	-12.485	-9.15	-11.935	-13.551	-9.3068	-5.3452	-9.5675	-9.8015	-12.129	-7.8836	-8.168	-10.309	-10.301	-9.7935	-11.101	-13.865	-7.6186	-11.37	-10.215	-11.928	-12.978	-9.6311	-15.281	-6.6477	-5.4791	-12.036	-12.209	-8.5402	-11.359	-9.8006	-8.2049	-10.492	-9.8432
-25.127	-19.383	-18.189	-23.674	-21.862	-21.635	-21.541	-22.928	-24.185	-19.187	-23.439	-27.137	-21	-24.547	-20.51	-20.668	-19.68	-25.547	-19.64	-21.419	-17.255	-22.165	-23.3	-19.315	-21.49	-20.008	-21.462	-24.802	-19.084	-20.743	-22.458	-18.137	-22.189	-23.007	-25.955	-19.924	-22.482	-24.401	-24.402	-20.611	-26.196	-25.465	-20.93	-25.292	-26.921	-24.208	-23.312	-26.102	-18.421	-21.521
-2.0293	-5.4925	-10.005	-9.8509	-3.6118	-6.9175	-9.5853	-6.1696	-8.0951	-4.8809	-5.4111	-12.988	-4.1461	-4.4808	-7.3422	-2.4975	-1.2306	-6.2935	-5.0888	-4.6754	-9.8967	-6.6987	-4.3512	-3.2967	-2.9182	-1.0442	-8.6509	-3.8778	-4.7619	-3.0485	-3.1356	-4.034	-4.2024	-2.5289	-5.5199	-3.1159	-6.0212	-6.7079	-4.7311	-9.7925	-0.6456	-0.92808	-8.7019	-9.4826	-7.5214	-10.978	-5.2051	-5.3107	-7.7757	-5.9787
1.128	-0.72741	-1.403	-3.8878	-5.9181	-3.7507	-2.9925	-1.8982	-3.7911	1.2357	3.683	-3.9925	-0.44159	-3.4534	-0.4239	-3.2509	1.2475	-2.1946	-2.2714	0.51081	1.6334	0.42953	-0.30655	-6.3362	-4.768	2.5906	-3.2741	1.3995	-6.2479	-2.2923	-1.3272	-0.61629	-2.9829	-4.2628	0.37787	2.8659	-0.36144	1.6185	-4.8079	-2.3079	-2.6228	6.6945	-2.7475	3.4974	-3.1419	-3.6528	3.8945	-4.0943	-1.5933	1.5092
-6.1948	-5.6377	-10.145	-3.3472	-6.4045	-6.1063	-4.7537	-1.7714	-1.5296	-3.41	-3.9939	-3.0773	-5.9051	-3.9222	-7.7001	-3.3799	-5.7017	0.59374	-7.8662	-1.1691	-5.7931	-6.1132	-3.3783	-2.1939	-2.5297	-9.0882	-7.8964	-5.8557	-5.2871	-13.367	-5.1509	-2.4383	-6.015	-4.1062	-6.6453	-3.3983	-8.3577	-4.6342	-5.9315	-7.2254	-8.8296	-4.289	-4.4991	-3.4308	-4.0654	-7.3426	-6.2635	-5.9895	-7.1349	-3.0687
0.96033	2.6004	2.6806	-1.1923	3.3643	2.6383	-0.83831	2.6608	1.5336	3.5457	4.3125	-0.72612	2.4907	-4.9981	0.093636	-0.85604	2.9804	1.3499	-1.7651	3.1866	-0.16046	1.9545	6.4551	0.25405	-0.32268	-0.47904	2.2561	3.69	0.66307	0.10571	1.727	-0.50654	2.1799	5.1465	-4.713	6.192	-0.3422	-0.64054	0.22151	2.8459	2.0887	6.3975	-0.98135	0.27954	-3.2985	3.9564	1.3892	0.25454	4.3321	3.4433
-12.388	-18.707	-14.085	-15.451	-14.186	-16.721	-14.691	-13.396	-16.186	-12.93	-17.61	-14.986	-14.38	-14.942	-15.619	-15.15	-10.425	-18.415	-16.031	-17.833	-19.46	-12.078	-14.676	-16.942	-16.632	-13.192	-12.586	-12.578	-14.317	-12.651	-13.602	-19.398	-12.666	-12.084	-15.155	-10.614	-15.349	-18.406	-15.574	-17.704	-11.472	-13.312	-14.012	-19.04	-18.259	-16.701	-12.676	-14.55	-19.83	-11.388
9.7152	11.736	5.9537	10.701	6.8736	5.639	9.9014	9.7944	14.861	8.3976	11.193	10.259	8.0447	13.115	9.9127	13.955	8.6418	7.489	5.3047	9.1031	11.761	9.9934	11.729	10.637	7.8832	10.311	11.861	8.0189	7.0274	12.532	6.9132	9.4442	8.5164	8.9559	7.8958	6.7624	10.614	10.408	12.293	10.187	7.845	12.401	10.212	7.758	8.4148	6.4866	9.255	11.026	11.828	5.2577
-9.4935	-13.207	-14.045	-13.777	-15.933	-10.857	-12.755	-13.3	-13.234	-14.467	-17.121	-13.021	-12.497	-13.007	-13.823	-19.373	-15.516	-7.8677	-13.797	-9.7468	-14.861	-15.413	-13.209	-10.399	-13.368	-7.7856	-12.74	-12.779	-16.582	-12.73	-11.207	-13.785	-12.48	-12.506	-11.783	-11.501	-12.716	-9.7907	-10.951	-14.878	-11.966	-17.014	-9.2356	-17.578	-12.855	-13.88	-12.7	-12.999	-13.155	-12.7
-13.811	-8.9027	-10.648	-13.985	-8.9754	-11.875	-11.321	-13.28	-15.14	-13.682	-13.911	-9.3091	-11.921	-14.707	-10.404	-9.8363	-13.333	-14.277	-10.166	-7.9966	-8.0526	-7.3422	-13.754	-13.932	-12.88	-9.7946	-10.379	-12.457	-12.706	-13.019	-8.6783	-11.333	-10.812	-13.427	-10.908	-11.179	-13.228	-9.8812	-10.078	-11.154	-9.1346	-13.13	-11.243	-11.348	-9.8818	-9.5248	-15.434	-11.9	-6.4917	-9.284
-3.1614	-1.706	-2.4097	-0.81415	-2.9397	-6.2186	-4.3149	-2.1092	-4.4083	-3.5174	-6.5168	-2.2026	-2.941	-2.6957	-2.0214	-2.9112	-3.7101	-5.3039	0.3959	-4.2007	-3.7585	-2.4021	-2.9912	-4.8731	-4.2355	-3.9366	2.5716	1.4469	-3.9179	-2.7677	-2.3649	-0.27396	-0.24712	-2.8776	-4.1618	-1.1607	1.7466	-0.83074	-4.1782	0.31549	-6.281	-6.8527	-2.249	-2.4051	-2.6955	-5.6557	-5.4562	-0.61917	-1.669	3.3099
-6.6058	-1.7955	-0.22638	-5.8878	-1.0586	-1.9524	-1.4386	-4.2968	-4.313	-2.6848	-2.5437	-3.3314	-3.8609	-3.2798	-0.35873	-3.3221	1.2493	-0.44624	-3.6692	-0.13136	-1.0035	-4.3882	-1.2217	2.8731	-1.6265	-4.1101	-2.9533	-8.5274	-2.4319	-4.5102	-2.3026	-5.8015	1.4654	-4.7981	-4.2247	0.17523	0.44263	-0.39828	-5.844	1.0478	-2.3861	-3.4351	-4.9662	-2.2489	-5.1421	-4.8169	-1.4564	-7.5531	-5.525	-4.0289
-2.6791	0.47619	-2.804	0.13976	-1.3653	-0.0024919	-2.4225	-1.3013	-3.7436	-0.79218	-0.72345	-2.5771	-3.5313	-2.5452	-2.4361	3.1514	-0.9028	-0.66444	-1.3058	0.17828	-2.9012	-1.2599	0.73855	-0.78776	-0.44284	-1.2374	-0.85601	0.22612	1.0165	-0.099891	0.085696	-2.1192	1.0857	-4.8334	-4.3146	-0.90996	-1.3657	-1.887	0.70465	2.2204	-3.9271	4.7235	0.22003	1.8219	-1.3525	-3.4958	1.8193	1.4148	-5.7718	-2.5595
-0.99994	-1.7332	0.84398	-0.37688	-5.9322	-2.0339	0.74334	-3.6934	-4.4096	-5.0966	-2.6935	-6.0359	-4.4879	-3.7375	-1.4184	-5.9637	-4.0557	1.9625	-5.1703	0.8411	-3.5111	-2.9553	1.2306	-0.81262	0.11278	0.21485	-8.3671	1.7543	-2.8627	0.17923	-1.982	-3.1324	-8.2287	-2.2153	1.2757	-1.2248	0.14387	-4.6152	0.05195	-1.7197	-4.1922	1.2642	1.0859	-2.1805	3.2006	1.5891	-7.3766	-0.67137	-3.138	-3.8608
-1.0233	-5.1821	-1.2445	-1.8128	-8.4945	-7.3914	-4.7953	-8.7528	-1.2048	-2.8079	-2.0906	-2.7115	-8.7757	-4.8937	-1.4347	-9.8939	-4.6944	-2.3103	-4.671	-5.0745	-3.6658	-6.5274	-8.5998	-4.996	-9.5613	-8.281	-8.5779	-4.5952	-4.6074	-1.7702	-10.921	-3.3075	-3.8411	-5.9269	-7.4033	-5.5044	-4.3431	-8.1158	-4.8789	-10.159	-2.1212	0.0051646	-1.0686	-2.8356	-3.5662	-7.7978	-4.8229	-4.3564	-2.2247	-7.9784
2.1318	-5.334	-3.8711	-3.065	-3.419	-3.5825	-2.4763	-1.3296	0.92489	-0.89588	-0.51469	-2.7773	-2.719	-1.5533	-3.1953	-2.1777	2.1634	-4.2995	-2.3626	1.1535	4.2572	0.28244	-1.1909	-1.3229	0.88434	-0.37388	0.42876	-0.95029	1.3675	0.0061153	-4.2759	0.26447	1.1674	-2.3641	2.602	-3.3852	-0.24607	-1.9671	-1.4803	-1.7307	-3.9209	-1.3524	0.70574	-1.8057	1.4678	-3.1605	-4.6164	-4.5138	3.0539	1.4972
-11.59	-13.348	-10.194	-16.451	-11.331	-10.48	-11.468	-11.48	-14.457	-17.026	-8.4195	-7.9109	-14.525	-13.825	-18.093	-14.891	-14.523	-11.144	-11.662	-15.62	-8.3393	-10.201	-9.2781	-13.807	-16.985	-13.83	-12.847	-10.995	-13.437	-12.752	-11.574	-13.534	-14.344	-14.077	-10.218	-14.159	-14.699	-16.561	-13.479	-13.343	-9.0663	-10.765	-12.336	-18.1	-13.632	-10.22	-11.861	-15.22	-14.931	-19.487
-16.034	-10.343	-7.5674	-15.666	-12.917	-17.197	-15.348	-13.21	-13.12	-15.189	-18.035	-13.453	-12.845	-10.934	-12.962	-16.348	-11.704	-16.473	-13.162	-11.568	-13.355	-16.158	-12.067	-12.208	-17.651	-11.683	-11.117	-14.731	-11.258	-12.974	-15.954	-13.915	-13.278	-11.59	-16.869	-11.73	-14.817	-16.671	-13.746	-10.275	-16.345	-15.633	-12.28	-18.598	-14.044	-14.535	-14.865	-12.289	-12.174	-15.915
-2.5512	-4.4288	-4.1637	-4.4805	-4.7965	-3.4805	-1.6318	-2.0823	-0.89088	-8.0773	-4.7813	0.20083	-0.41284	-8.6251	-2.6865	-3.0473	-8.3469	-4.68	-4.0511	-4.6712	-6.2274	-6.5927	-4.0695	-6.6054	-2.8425	-4.1001	0.29539	-2.3623	-6.2012	-3.1163	-8.1567	-6.4926	-3.695	1.4597	-1.6158	-6.5259	-4.4087	-6.69	-5.087	-10.25	-0.93512	-4.2448	-7.6208	-1.5482	-0.97365	-5.4433	-7.3625	-3.3093	-4.8756	-3.8284
-2.7844	0.84466	0.10544	-2.2726	0.31177	4.3386	3.303	3.549	-3.1528	-4.1772	-0.47797	1.6803	-0.39228	1.585	-1.2965	-0.58478	1.7125	3.3836	-5.5422	3.6981	2.0718	3.8401	-0.24032	-1.9165	-0.14503	-2.6887	-1.3423	0.87931	-3.84	1.71	0.41178	-0.7142	0.83492	-0.53517	-0.93528	-1.5141	-2.683	0.80464	-3.0497	2.7607	-0.69317	-1.5858	2.2158	-0.058384	3.6941	-3.4092	-2.1605	-2.6184	0.86984	-0.3015
7.2019	3.1622	8.9268	6.357	3.8887	3.5471	3.4836	3.7446	3.3334	4.513	4.4375	5.6497	2.8629	4.4694	5.031	1.2528	8.0317	4.7872	2.8878	6.1752	2.9776	3.4761	6.2425	8.6129	4.7941	3.1188	5.6435	0.88822	6.3002	6.1263	4.0843	1.467	1.1519	4.0412	4.318	4.9088	6.8031	1.7914	2.5484	7.6158	8.0127	6.9992	3.9856	5.6317	5.5316	2.7095	1.7064	12.236	6.0922	3.2392
0.33097	-1.5561	-2.3254	-1.6374	-0.5869	1.3031	1.5539	-0.13275	-2.6328	1.9725	-1.246	-5.8337	2.4931	0.3322	-0.61708	1.3326	2.0405	1.705	1.8414	1.1958	-5.4967	-0.61168	2.8462	-2.3353	-4.0029	4.2116	-2.5942	1.1996	-3.4068	3.0207	-0.86835	0.76715	-0.098339	-1.1028	0.77368	-4.6779	1.199	-0.90765	4.6887	-0.96612	-4.9829	1.7952	-2.0046	-4.1766	-0.87637	-1.1113	-0.23677	-4.2183	-1.3054	1.6761
-22.158	-26.811	-22.932	-24.52	-20.897	-23.067	-21.994	-20.198	-23.98	-24.66	-20.937	-25.324	-19.414	-20.451	-23.141	-24.733	-21.868	-23.407	-22.56	-19.878	-23.781	-19.514	-21.786	-19.901	-23.62	-24.602	-25.072	-22.218	-18.646	-22.418	-24.539	-23.019	-23.89	-20.32	-23.064	-21.542	-20.921	-23.161	-21.677	-20.164	-21.142	-21.337	-20.059	-22.121	-25.846	-25.841	-22.8	-21.254	-21.033	-23.424
-9.235	-11.233	-13.931	-17.905	-13.22	-12.631	-11.156	-14.501	-18.452	-14.718	-14.606	-10.04	-9.7673	-14.42	-14.131	-15.199	-15.359	-13.488	-14.208	-12.143	-13.165	-9.7023	-11.901	-8.25	-13.665	-15.063	-14.422	-8.0632	-11.128	-12.72	-14.849	-11.709	-11.3	-14.361	-13.519	-11.707	-10.371	-15.973	-14.773	-12.634	-13.685	-11.387	-14.331	-14.354	-11.766	-12.745	-12.872	-14.791	-15.037	-12.917
2.4113	-6.1307	1.725	1.7188	-0.8175	1.9789	1.6578	1.2537	0.11787	-5.5148	4.1603	-1.4236	-1.5393	1.197	2.7594	3.4886	0.45964	-2.8791	-2.6521	-1.4338	-0.97962	1.3563	1.525	-2.1056	2.645	-0.25158	3.7242	-0.55581	-0.097642	3.3043	2.0037	-0.016393	-1.0061	3.8004	0.77102	6.0158	-0.72422	0.40182	0.23643	-5.4139	5.6864	0.5484	-1.0304	-1.5594	-0.1239	-0.74545	2.8099	0.87663	-0.4831	-2.4626
2.2982	0.82289	-1.9015	2.7672	1.4426	-0.013046	-3.4314	4.589	0.19899	0.36539	0.43714	-0.023659	0.39512	4.3243	-0.25838	-0.060586	2.3235	-7.8469	-2.4905	-1.4009	-2.982	-2.9608	0.14683	0.18601	1.2835	2.0863	0.45387	-0.67653	-2.624	0.38908	0.95169	0.58408	-1.7469	0.27846	3.4193	0.26087	-4.431	-3.2104	-0.090018	1.4757	-0.63947	2.8531	-3.9064	1.8405	4.8284	-2.9284	3.155	-1.5422	-2.1292	8.2556
8.3067	11.294	9.3994	9.1078	6.144	9.1873	10.242	11.638	12.67	7.5596	12.07	11.782	11.743	6.0889	10.365	8.2224	6.6553	11.86	10.939	5.2365	3.3407	6.4672	9.5955	9.8021	8.9693	7.9772	5.8426	2.7655	6.0657	11.454	3.3151	7.1343	7.1975	4.9655	9.1123	8.8096	8.3199	4.4439	4.6478	9.6765	9.1235	7.5637	8.8386	9.2747	8.1853	0.28534	3.871	10.027	8.463	8.4658
6.9787	6.178	7.5943	9.6615	8.8213	8.2471	4.7151	11.756	8.0377	12.003	7.0439	5.4206	10.124	7.8918	6.8917	6.4747	2.34	9.5127	4.4791	10.299	8.503	5.9953	9.0363	11.614	11.879	9.1499	7.9271	9.3837	8.0009	3.0623	8.3777	5.1396	6.0218	4.1297	8.9584	7.1944	7.7471	10.668	9.6711	7.23	7.9347	2.1125	4.5761	10.347	7.1493	8.6319	9.105	5.2963	8.9583	7.0514
6.9346	1.229	-2.0208	-3.9652	-3.637	-4.2158	-2.922	-3.9649	4.4337	-1.0808	-3.8396	1.0325	-2.6973	-3.7501	-2.9313	1.0625	-5.4987	-1.7558	0.41254	-2.9569	1.1105	2.7626	-1.6876	-1.4811	1.1542	-3.7378	-4.8104	-2.2731	-0.50398	-1.5398	-3.2944	-4.7848	-0.012803	-7.0889	-3.1648	0.53775	-1.3529	-2.0461	0.93495	-1.2368	-6.9736	-6.0327	-3.9228	-1.9419	1.5003	-2.4135	-2.4756	-4.0624	-2.0543	-2.9508
-15.338	-12.798	-12.442	-15.201	-12.4	-14.463	-12.607	-13.215	-13.585	-13.855	-15.027	-15.398	-14.442	-14.99	-14.97	-16.034	-14.744	-16.259	-15.334	-13.855	-11.718	-15.184	-13.193	-12.508	-12.935	-18.655	-16.491	-13.477	-15.658	-19.434	-17.958	-15.091	-13.643	-17.246	-13.583	-16.222	-12.709	-13.029	-14.467	-12.336	-13.048	-9.0501	-10.792	-14.846	-12.812	-14.772	-13.177	-20.094	-12.694	-16.283
0.64709	-1.979	-1.9212	0.26314	-2.6612	0.12924	-2.1219	2.3916	-0.31372	2.7032	-1.2949	-1.7184	0.50845	5.8795	2.1344	-6.0652	-0.32848	-1.1339	0.87366	0.065823	-3.8134	1.3295	-3.1361	0.034741	-3.3566	1.2097	-0.51308	-2.5858	-0.039883	0.81156	-1.1417	1.7346	1.1791	1.5173	0.21331	-2.082	-3.4662	-5.2898	-2.8412	-3.2411	-2.3748	0.82236	1.403	-3.4903	-0.54263	-2.0091	-5.3231	0.68805	-2.2705	-1.9679
7.7439	7.0862	8.6884	11.727	5.3826	10.395	8.0431	7.9562	11.113	11.579	5.3403	9.1412	1.0804	14.974	11.177	8.8695	5.8757	6.67	10.87	11.784	5.8276	8.1817	11.495	8.8117	7.181	6.6586	6.5582	14.417	6.4224	7.7023	5.5286	10.102	5.0989	7.1078	9.4764	8.2574	6.9925	10.792	10.385	8.9984	7.2686	10.231	10.731	8.0147	5.923	10.234	3.65	8.8143	7.3405	8.2219
0.4711	5.2338	4.638	0.99785	-1.5852	-5.2137	3.2784	0.53699	-0.025428	-2.6219	-0.32999	1.6718	1.4713	5.8844	-2.439	2.7207	0.18874	1.7813	3.9658	0.22185	-1.2123	-1.2089	0.88136	-1.8344	4.7517	0.73028	1.4366	-0.32759	7.0351	4.5161	2.9257	0.54805	4.0397	3.1639	-3.795	-1.3737	-1.7392	2.1015	1.6312	2.9688	-2.4099	1.6146	3.3624	7.1833	7.9893	0.55731	-0.42212	1.3802	2.4747	0.088183
6.196	8.6046	10.541	8.985	5.5213	3.4649	7.3451	9.6957	3.9736	8.714	6.6668	9.2724	9.4312	7.0359	4.2227	5.9077	8.0937	6.8625	8.6065	8.451	6.6731	5.0212	7.3747	3.9842	4.2501	5.1176	8.4115	6.044	7.2108	7.3155	7.3727	5.1909	7.1384	5.9104	9.4886	6.5987	3.5666	8.0348	5.7199	6.1069	6.4133	8.4621	3.8475	6.0169	7.7968	9.4294	6.454	4.5694	6.5251	6.043
-21.223	-24.674	-19.033	-22.441	-19.371	-21.917	-18.606	-18.52	-21.191	-22.69	-24.624	-20.112	-24.679	-17.487	-22.815	-19.433	-19.668	-22.825	-18.287	-26.936	-21.373	-18.369	-21.261	-22.422	-20.967	-22.082	-21.714	-19.738	-21.469	-30.52	-24.668	-20.47	-21.804	-20.075	-19.448	-21.474	-17.938	-19.757	-19.802	-21.964	-19.901	-24.81	-18.634	-23.801	-23.236	-21.705	-17.519	-19.476	-20.836	-18.943
-23.859	-19.3	-22.639	-21.873	-20.896	-24.141	-22.875	-20.969	-21	-26.656	-21.953	-24.267	-21.286	-20.077	-23.485	-24.901	-20.31	-16.193	-25.451	-22.386	-19.47	-22.472	-21.484	-25.566	-22.389	-22.809	-26.78	-22.717	-26.938	-25.618	-22.786	-24.717	-22.84	-23.261	-20.417	-25.035	-23.865	-27.514	-23.199	-19.954	-20.917	-24.665	-19.411	-22.657	-17.19	-22.169	-24.91	-23.46	-23.555	-19.847
3.4755	2.5002	1.535	-0.16283	1.7739	2.365	1.4035	-2.3127	1.0472	-3.4656	5.398	3.0018	-0.10324	0.39185	0.66293	2.9584	0.64756	-0.41444	0.31966	0.98275	1.1281	1.169	0.036939	-0.76287	2.1461	2.5155	0.56417	-0.069973	-1.6099	-5.2546	0.60044	0.21922	-2.7206	2.2227	5.5564	1.378	-0.64209	5.1588	2.2715	2.7736	-5.0672	1.9778	1.2832	1.3911	5.9818	2.5542	-2.8963	3.6418	0.19069	5.1493
-7.038	-6.2552	-3.9754	-4.2546	-6.7809	-8.7166	-8.4075	-6.423	-2.4988	-2.4154	-1.9834	-6.0976	-11.858	0.20978	-5.9496	-4.0418	-1.6121	-3.869	-9.4388	-6.6479	-9.6066	-7.6508	-0.62683	-9.6371	-5.9086	-5.0316	-7.8106	-3.8812	-3.1932	-5.592	-9.3568	-5.9226	-4.576	-2.1797	-4.298	-7.643	-7.6805	-0.65502	-5.2915	-8.2479	-4.2283	-6.6675	-6.8702	-7.4693	-9.8632	-7.3449	-7.5825	-5.8081	-9.0748	-0.81209
-9.9595	-11.198	-10.019	-8.2647	-3.7712	-7.1864	-14.892	-13.872	-5.1181	-10.979	-12.974	-13.374	-8.0516	-8.1818	-10.735	-7.9713	-9.4159	-14.238	-8.9054	-16.439	-9.0898	-13.253	-10.011	-10.886	-9.64	-12.654	-12.897	-6.8905	-11.769	-11.606	-14.294	-7.7225	-10.888	-9.7116	-12.35	-13.088	-14.257	-10.267	-12.479	-10.953	-7.8226	-7.1226	-12.04	-7.1019	-14.511	-16.089	-9.4689	-8.8411	-9.6174	-10.368
4.1294	-3.0728	1.3824	4.3807	4.756	4.1917	0.39546	0.76837	2.5332	2.2971	-5.2298	3.4473	4.897	2.7882	-0.17133	2.8986	2.9993	3.7152	4.3763	4.2471	3.7887	6.834	1.0898	3.4626	0.76766	5.2934	-1.0086	4.1388	0.80924	5.4585	0.59991	-1.3385	1.4614	2.1489	1.1079	-0.54065	3.9638	4.5742	-2.0134	3.1595	1.3041	4.8053	0.99247	4.5363	3.4546	1.6018	-0.18591	-0.46561	-0.63385	5.6987
-11.68	-10.94	-12.673	-9.5342	-12.269	-7.4147	-10.699	-10.885	-10.574	-12.526	-12.53	-7.034	-12.248	-14.177	-8.29	-14.346	-10.137	-7.4742	-6.6229	-11.103	-7.2997	-6.4484	-11.45	-10.537	-11.67	-9.9433	-10.847	-12.213	-10.614	-11.266	-13.39	-13.355	-16.961	-10.356	-10.589	-12.807	-12.665	-9.0958	-11.754	-11.863	-10.625	-9.1219	-12.993	-5.8909	-9.1503	-7.6554	-8.5323	-13.506	-12.254	-4.0003
-1.8944	-2.5694	-3.4166	-1.5259	-0.412	-2.0364	1.7757	-1.0222	0.0080029	-1.0199	0.75677	0.34075	-3.1759	-3.049	-3.0938	1.5105	-0.55001	3.9495	-0.40924	-1.9482	-4.7018	-0.91985	1.3303	-3.3071	0.58045	-1.2462	0.25737	-1.5621	2.5443	5.2907	-2.1632	-1.6764	-2.4958	-4.5621	-1.2877	1.2005	2.4434	-1.7376	-2.3396	-0.88447	-1.1238	0.16206	2.774	-1.4245	1.2573	-0.6991	3.2974	1.1487	-1.503	2.5598
3.0256	1.4592	-0.033635	-1.4963	2.7238	-1.9861	-3.1715	-1.9168	-3.3552	0.13495	2.4036	-2.6622	1.4256	0.95825	-0.53333	-1.6576	-1.9191	-0.84806	0.40715	2.053	-2.574	0.44617	0.30434	0.41344	-1.0735	-1.4882	-1.4091	2.1256	1.1054	-1.898	-0.44604	0.84215	-0.97473	1.5788	-2.4412	-2.5137	3.9637	-3.6234	-0.33576	-0.17693	-0.14633	0.87143	1.5561	-6.0178	-2.7378	-0.56985	-1.3774	0.71309	-3.1409	-2.2358
3.0563	2.0104	2.0856	-0.44246	3.0705	-0.20289	3.0491	-1.7764	0.81322	1.0194	1.8354	6.4949	5.4577	0.89915	0.76451	-0.78488	-0.92889	2.1543	-2.2919	-3.3122	1.3772	1.7162	1.0514	-2.0974	1.8143	0.88967	-4.0915	1.2398	0.79088	-1.1351	1.7087	-0.1084	-0.63694	-1.2192	-2.1578	-2.2279	0.00073486	0.1391	-0.73462	-1.1685	-2.127	0.43293	0.27336	0.4035	-0.29915	-2.0142	2.3716	0.48559	-2.4036	4.3514
-22.097	-18.899	-24.213	-25.919	-25.395	-23.773	-21.547	-23.49	-25.159	-17.549	-22.09	-23.762	-20.079	-22.789	-22.325	-21.738	-18.75	-20.622	-21.735	-18.472	-20.479	-22.955	-25.214	-23.415	-19.964	-22.1	-20.483	-20.5	-21.422	-23.91	-21.705	-21.301	-20.427	-22.691	-22.094	-20.854	-20.981	-19.385	-17.283	-21.512	-18.97	-24.677	-23.647	-23.775	-20.773	-24.177	-22.533	-21.052	-23.634	-22.546
-10.421	-15.131	-17.6	-13.217	-15.576	-11.066	-12.119	-12.992	-12.258	-15.426	-9.5804	-13.078	-15.664	-10.055	-17.795	-16.577	-10.231	-12.972	-11.431	-13.738	-10.183	-16.231	-16.322	-12.078	-8.0367	-17.122	-11.572	-9.3008	-11.275	-14.98	-11.59	-9.9599	-9.9157	-12.903	-11.837	-7.559	-14.186	-10.394	-11.895	-7.8793	-14.523	-12.508	-17.498	-15.036	-9.984	-12.956	-10.881	-11.444	-16.829	-9.81
-1.9115	-4.1075	-2.6311	2.357	-5.3672	-1.8983	-1.5287	-1.7542	-3.5593	-3.7721	-3.8159	-0.067318	-3.6121	2.277	-6.9768	-2.8127	-0.41312	-3.4232	-3.2372	-6.6248	-0.036076	-3.2364	-2.5214	-1.7804	2.0355	-3.3418	-1.9605	-2.4648	-1.8138	-2.0831	-0.62903	-4.7363	-5.5814	-4.1818	-2.06	-2.3384	-1.7234	-3.2219	-3.8707	-3.3953	-2.2362	-0.78885	0.60683	-2.6509	0.52742	-4.7573	-3.7026	-2.5737	-2.3733	0.57784
-0.2999	-1.4801	-0.14193	3.6151	-2.467	-1.0919	0.9915	-0.92569	0.61105	-0.41526	-2.8389	-2.2779	-2.6804	-2.2916	-1.0131	-1.5366	-2.4235	-0.50903	3.0211	4.2468	1.579	-4.2015	-2.7593	4.4016	-2.086	2.9376	-1.515	-2.0888	3.2811	0.69427	-2.7031	-0.39075	-2.3655	1.3884	3.2202	-1.2343	-3.2899	-1.2921	0.035084	-2.724	-3.6923	-3.4667	-0.2377	-3.7455	-0.25207	3.7721	-5.3752	0.41444	-3.9018	-1.2025
-0.24754	-6.8608	-2.7954	-8.7608	-6.5916	-5.6941	-8.0144	-3.4667	-9.0631	-4.8238	-6.3932	-2.1393	-3.3746	-5.9817	-5.8676	-6.029	-4.2697	-8.8529	-3.7968	-6.1668	-5.3995	-8.0819	-7.0996	-6.5609	-8.7988	-5.3811	-11.069	-1.629	-4.6081	-1.3156	-5.9104	-7.8531	-3.1322	-6.3832	-5.341	-3.4614	-6.505	-10.509	-5.5699	-6.8591	-3.8341	-2.3305	-5.3326	-6.3802	-5.5878	-2.546	-4.9228	-5.4007	-5.9548	-2.414
-15.799	-10.25	-13.306	-10.257	-12.522	-13.885	-12.078	-15.373	-9.3524	-10.976	-12.684	-8.9505	-9.2567	-15.187	-13.291	-9.4517	-13.647	-10.931	-13.957	-8.2794	-14.537	-7.5411	-17.727	-8.2179	-8.191	-16.764	-9.1998	-13.989	-15.707	-8.3431	-18.11	-12.517	-16.198	-14.162	-5.6481	-8.7181	-12.699	-15.704	-18.723	-14.025	-12.753	-12.095	-7.3533	-11.851	-10.247	-12.846	-10.143	-7.5924	-8.4996	-5.55
-3.7352	-2.0993	-6.5847	-3.3046	-4.5471	-6.3426	-4.0008	-5.2243	-0.78915	-3.7965	-5.2888	-2.5304	-0.82671	-0.56996	-2.6158	-5.7089	-5.7564	1.5576	-2.9041	-6.1893	-2.1979	-1.0764	-2.3521	-4.5595	-7.5061	1.8967	-6.6009	-2.7659	-2.6967	-1.1454	-3.5914	-5.8589	-3.6907	-2.4893	-1.0278	-2.9576	-3.5984	-3.7523	-5.061	-2.9474	-5.5098	-3.1092	-5.1935	-2.2473	-2.8526	-6.4447	-0.13096	-7.6528	-3.5898	-8.7147
-13.484	-9.4568	-8.9662	-14.702	-8.8226	-11.855	-12.451	-11.056	-11.222	-7.3904	-12.243	-9.2759	-11.783	-11.838	-11.127	-12.472	-9.2164	-8.6228	-13.137	-10.879	-15.502	-14.144	-12.781	-12.798	-9.2816	-12.711	-10.32	-13.339	-13.93	-12.377	-9.8305	-10.303	-12.305	-6.1261	-11.326	-18.257	-10.106	-12.214	-11.533	-11.098	-7.6846	-13.878	-13.109	-13.558	-11.362	-13.149	-10.839	-11.858	-15.466	-9.8038
11.262	7.6789	12.074	3.4075	4.5602	8.4256	7.715	10.651	11.845	7.2428	4.355	5.4381	9.6993	4.7913	12.527	8.7227	7.4332	10.575	6.1155	12.302	9.4099	6.9026	5.6609	10.394	9.0495	7.5055	10.111	6.4116	11.386	7.0205	12.618	8.9332	11.796	7.3467	8.5456	7.8575	7.3315	8.5107	4.422	6.3429	7.5865	4.3498	8.3402	11.134	4.8171	9.2976	10.444	8.8891	8.8968	8.4883
-0.17588	-0.46799	-1.9169	0.4122	-0.84503	-2.0844	2.1739	3.5246	3.807	0.96874	-5.5406	-2.3145	0.86959	-1.4094	-1.6081	3.687	-1.4822	-1.5677	-3.049	-1.0171	-1.1691	-0.045885	-2.7081	0.029449	-3.9549	-2.6357	-3.5339	-3.2452	-0.43935	-0.72349	2.0887	-1.39	1.8659	1.6888	-0.13417	0.39122	-1.6607	4.7942	-0.67509	2.7749	0.66935	-2.9011	-2.6918	-4.2011	-2.9245	2.7846	3.5998	0.87428	-4.2968	-1.8958
-4.9305	2.8177	-5.037	-1.4392	-0.68104	-2.8681	2.1303	2.9515	-1.3708	1.066	-1.9646	-1.036	-1.3182	-0.6895	-2.4264	-3.3106	-0.72192	-4.3036	-2.1464	-0.49887	0.091876	-1.2992	0.59409	-4.6461	2.1517	-3.6816	1.7303	-3.996	-1.3873	-0.71284	-3.9309	-6.0758	-4.7248	-2.112	0.37472	-2.7724	0.23233	-0.57976	1.6103	-1.9026	-0.20187	1.2619	-3.2707	-1.1248	-0.44345	-3.6519	-6.3603	0.0021429	-5.622	3.2551
[truncated: 124 more rows]
[truncated: 150 more columns]
