# Supplementary material for: Genetic dissection of main and epistatic effects of QTL based on augmented triple test cross design
Source: PLoS One. 2017 Dec 14;12(12):e0189054. doi: 10.1371/journal.pone.0189054 (PMC5730204; doi:10.1371/journal.pone.0189054)
Supplement: S7 Supporting Information — (ZIP) [file pone.0189054.s007.zip › z2_1150_0.2_5.csv]

-11.329	-11.724	-9.2918	-14.531	-8.8304	-12.595	-9.8525	-12.512	-11.39	-11.328	-15.024	-10.668	-2.0528	-8.7438	-6.9369	-13.806	-13.518	-9.6951	-17.18	-12.891	-8.2012	-12.393	-9.2342	-6.8648	-6.2426	-16.363	-10.162	-10.682	-17.291	-14.15	-8.7493	-17.609	-11.02	-13.717	-5.8205	-10.811	-16.837	-14.794	-14.094	-10.646	-3.9367	-9.7487	-10.414	-4.4317	-12.093	-10.576	-9.0082	-11.847	-14.602	-7.33
-2.886	4.1603	-1.813	-10.65	-1.4557	-0.36031	-2.5581	-2.5689	5.2963	6.9083	1.7973	-0.63448	-1.6657	1.7722	1.8345	-0.29213	-2.2616	0.38292	-2.7705	0.23825	9.9922	0.012262	3.1717	3.9357	-4.3883	-6.5736	0.47332	-2.2064	3.5023	-8.5955	-0.66868	4.2607	-3.0693	-3.5978	-2.373	3.3692	2.4189	-8.7588	1.8407	0.0081774	-2.462	-4.8633	-2.9872	3.639	6.5519	-4.6801	-1.4301	0.46599	-6.5815	3.0828
0.062171	-7.7827	0.84157	-7.3941	-5.0396	-4.8172	-1.245	-5.6011	-5.9527	-4.1705	0.99955	-8.5459	-3.7566	-2.7715	-6.934	-7.0164	-5.9569	2.0725	2.1483	-6.0953	-6.7891	-1.3371	-3.7818	-2.4727	-5.5319	-2.2632	3.9315	-5.9496	1.5347	-5.6548	-2.1264	-1.6888	-4.9412	-7.1132	-3.5606	-2.5452	4.5367	-11.229	-6.1836	-0.75786	-9.7012	-8.8058	0.88618	-6.9417	-8.7541	-4.1723	-4.6493	-7.3738	-1.7533	-5.7907
-15.741	-11.856	-11.873	-17.487	-11.939	-15.125	-16.939	-15.869	-19.685	-16.15	-17.61	-12.402	-19.379	-21.135	-16.849	-12.393	-12.453	-6.6731	-14.942	-19.628	-22.912	-7.598	-8.0105	-19.026	-13.762	-16.131	-15.028	-17.125	-12.291	-10.917	-15.799	-12.087	-12.468	-10.507	-18.905	-10.956	-18.147	-16.002	-20.254	-7.3907	-6.3031	-12.898	-13.654	-22.053	-12.985	-15.524	-17.088	-17.832	-12.197	-15.255
-3.9397	-4.0131	-7.5971	-9.2669	-2.1082	-7.9095	-5.1738	-5.1191	-11.167	-1.6458	-4.5386	-5.9367	-5.5505	-12.374	-7.7174	-6.5977	0.14559	1.3004	-6.9798	0.40632	-4.5185	-2.6875	-1.2761	-5.585	-3.9613	-3.9661	-3.468	-2.7827	-8.8826	-7.3502	0.30092	-5.3404	-0.73445	-8.7072	-5.2383	-2.0046	-8.4339	-7.7032	-4.293	-5.8093	-8.0648	1.1145	-2.2152	-2.2949	-1.6956	-1.6478	-8.2835	-2.6748	-4.92	-6.3524
2.3468	3.211	-2.6709	-5.29	-1.9209	-3.6123	-1.7264	-0.69189	0.75375	0.15951	-5.8689	-8.9669	2.5276	-4.9971	-3.537	-4.6161	-7.6596	-9.6163	-4.7928	-5.6331	-0.81566	-0.48104	-6.1451	1.3648	-10.419	-4.8009	-3.2177	-7.4907	1.8775	-4.8657	-0.86721	-6.2921	-3.4895	-2.7381	-6.4413	2.8133	-6.2171	-3.4505	-6.8804	-6.1018	-1.8905	0.9754	3.6546	-0.61224	-6.0766	-6.1069	-1.7929	-0.62474	-1.1922	-3.5975
2.6567	5.4724	4.5797	1.5648	0.66278	3.1196	1.8072	-4.5711	0.45633	-5.0464	-1.1179	-4.4527	-1.6949	-3.4354	2.2342	2.8766	-6.7743	-0.63186	-2.2508	-2.4515	-8.2016	-2.3119	0.50293	-0.039885	-2.7126	0.28407	-0.21536	4.3459	-3.552	-1.0136	-4.9106	0.87274	1.2598	4.5249	-0.47317	-0.93894	0.43194	0.41777	1.2591	-1.2985	1.2492	4.7201	3.3015	-9.569	3.9525	2.2402	-1.3376	4.309	-2.3936	3.5163
6.5508	6.4419	6.6738	6.0989	-0.97465	5.4755	6.0128	8.3702	3.6161	5.0661	-2.3897	11.795	14.893	6.8684	7.8928	6.016	1.5359	12.124	6.6817	7.5126	1.8933	9.9552	3.7824	8.6586	8.6191	3.4336	0.68021	6.2148	9.9029	2.9153	4.3279	-1.801	9.3324	0.35766	5.8936	4.7437	5.0922	0.65315	7.0683	9.4703	2.5502	4.4171	3.7356	3.5677	3.2307	9.7753	6.4928	8.2202	5.1304	9.4755
7.4906	5.245	9.3893	9.0021	7.2449	7.8157	11.216	5.3096	5.2171	6.2634	-0.38433	12.112	8.482	4.9174	5.0212	9.0035	2.0035	3.3904	3.9951	3.5235	12.374	-0.86694	9.9605	8.868	7.875	6.989	5.0837	6.0528	4.8598	8.3331	11.449	11.399	4.1402	8.4617	5.0763	0.50006	10.234	13.922	5.3656	5.3643	6.9574	8.3415	11.771	3.9506	8.6557	1.4314	5.7709	7.3248	1.5224	10.973
-22.92	-15.743	-15.224	-16.586	-14.673	-10.363	-14.25	-11.103	-12.122	-14.41	-15.199	-12.619	-16.444	-6.4134	-5.5248	-14.432	-15.969	-16.033	-12.487	-16.334	-14.364	-15.635	-9.5841	-13.318	-11.914	-12.744	-6.1009	-12.128	-15.784	-17.631	-14.751	-12.563	-14.838	-14.305	-15.7	-12.019	-13.643	-13.881	-13.062	-14.818	-12.476	-14.811	-12.304	-11.148	-17.862	-15.715	-9.0955	-17.028	-12.686	-14.4
-5.3517	-0.25398	-8.5872	-8.9566	-4.4422	-7.1116	-3.4092	-2.242	-3.6462	1.2584	4.4782	0.15686	-5.7225	-0.43495	-7.0764	-0.14057	-4.423	-8.8665	-1.5927	-7.2243	-4.1976	-5.4389	-4.021	-8.677	-6.6138	-2.831	-2.121	-2.4245	2.0803	3.7486	-3.0183	-0.95208	-0.35605	-12.073	-10.367	-0.89696	-2.9309	-8.656	0.4238	2.5983	0.74611	-6.6114	-0.21499	-7.4416	-2.3316	-8.1387	-9.1756	-0.74723	-6.7414	-2.8343
-26.401	-20.48	-23.102	-19.333	-19.23	-20.808	-23.766	-20.783	-25.931	-19.343	-26.707	-19.193	-22.024	-19.383	-19.644	-24.998	-15.621	-20.892	-15.955	-18.496	-24.893	-26.612	-18.65	-23.136	-23.626	-18.803	-25.021	-12.534	-24.622	-30.636	-22.37	-22.544	-20.901	-22.948	-24.016	-19.864	-22.284	-25.446	-18.81	-14.642	-24.944	-22.81	-24.709	-17.338	-21.964	-18.542	-13.929	-20.003	-32.725	-22.528
-4.8179	1.0194	3.5238	8.8076	3.5238	-1.4187	3.3883	3.6703	4.7269	2.1918	-8.1744	1.2048	-6.4393	-4.6015	-4.9926	0.53351	1.5292	-0.33593	6.606	-2.9484	9.7631	-1.0153	3.2733	6.7462	-3.8823	1.5155	3.8169	-0.34256	6.7956	2.3742	1.1504	-2.9454	3.0485	-3.8849	2.9072	0.50115	-0.4294	2.1555	0.55073	0.088858	-3.6986	3.3085	-3.3878	-3.5108	-1.2083	-1.4353	0.27913	-4.6918	-2.4845	2.4978
-1.2211	-8.1659	-7.777	-0.14676	-5.6137	-3.761	-4.1633	-1.1888	1.756	1.2696	-4.646	-2.1536	-2.4656	-0.26629	1.4426	1.0109	2.4156	4.1245	-4.447	-8.1499	-3.3063	-6.5426	4.2671	-3.3534	-8.5899	-2.1055	-1.5345	-7.1048	-4.8183	-1.2788	1.2851	3.6812	-4.0816	-0.88828	3.872	-5.1443	1.0478	-5.3818	-1.1449	-0.069978	2.5627	-1.5007	-0.92522	0.57391	-1.9833	-0.040035	-1.0928	-3.8777	1.8643	-5.8754
-12.019	-7.5897	-5.545	-10.4	2.9701	-4.2344	-9.4123	-6.3551	-8.1465	-14.071	-11.038	-6.235	-7.7506	-4.9988	-11.449	-13.539	-9.7863	-11.377	-5.7701	-4.4698	-5.6118	-13.545	-11.091	-4.6209	-14.29	-14.921	-5.5438	-12.912	-10.382	-8.422	-8.075	-5.6454	-16.07	-5.7197	-6.3668	-7.2344	-6.2106	-7.1183	-6.9465	-7.479	-5.5795	-7.8622	-11.151	-8.8216	-11.053	-7.5461	-7.5339	-7.9288	-9.5066	-8.0868
5.5338	4.5178	-2.9321	7.5471	3.7355	3.1584	7.4665	-0.3304	-2.5985	2.7553	-1.0038	4.5673	4.2945	6.7344	3.8637	1.2997	-1.401	4.8561	1.2144	-6.3699	2.0158	4.4598	5.1337	4.2906	0.6324	-2.5159	2.7522	-1.8626	-0.7683	-4.5588	3.3314	-1.4654	2.1013	6.5071	1.9796	-3.6687	4.3752	-4.4625	-7.4041	3.8593	3.2185	3.7109	3.3881	2.625	4.1994	-6.0949	5.6644	-5.7966	5.2302	7.3078
-11.127	-5.6652	-9.942	-4.8251	-8.8869	-3.6627	-8.1632	-8.1461	-14.194	-7.7061	-3.2263	-2.1463	-7.2795	-7.7631	-7.9907	-10.106	-7.7941	-7.5524	-14.894	-7.7364	-9.0141	-5.6661	-11.593	-11.276	-11.637	-10.28	-11.557	-9.8329	-8.8174	-10.289	-7.9131	-16.71	-6.7151	-11.687	-14.3	-7.3413	-8.8005	-8.3618	-15.525	-7.1085	-9.2121	-13.867	-7.4059	-6.2245	-6.5474	-5.3193	-9.3944	-9.9594	-8.4059	-9.0262
6.8874	7.5134	9.8151	7.2829	8.1821	8.7615	3.2362	10.001	15.134	6.9198	14.08	9.6646	5.9892	14.426	0.42429	4.3055	10.252	10.146	9.3501	8.6571	9.2671	5.8989	11.178	9.9931	10.246	6.8457	10.672	9.9255	4.3371	12.318	3.5586	4.0876	8.6117	11.013	6.9657	8.3897	5.8733	14.883	12.432	7.1074	6.9182	12.849	10.085	11.133	12.02	4.9656	7.8348	13.733	3.2063	3.8422
-14.042	-7.6216	-16.219	-11.303	-13.097	-7.458	-13.158	-12.236	-15.242	-14.426	-10.274	-14.312	-10.151	-3.4372	-15.647	-9.9031	-6.5675	-12.02	-11.451	-21.146	-13.749	-6.7742	-14.401	-9.9317	-5.7961	-10.457	-13.569	-14.02	-15.374	-12.516	-9.3445	-8.908	-13.408	-11.205	-11.934	-14.471	-17.995	-4.1729	-11.24	-13.668	-8.8813	-9.9574	-2.6961	-7.4502	-9.7038	-11.289	-16.876	-12.072	-10.964	-12.199
-2.8032	-6.5079	-5.0203	3.7567	1.0601	0.13384	-2.9759	4.1077	1.9169	-1.829	-5.3149	2.0379	-2.1398	0.0057773	2.515	1.5863	-6.1149	-1.7244	-1.4261	-0.55776	-0.0425	-1.8834	-1.6956	-7.1534	-4.6107	-2.6592	-2.4973	-0.47508	0.57586	0.29587	-1.0825	-3.2498	2.278	0.082868	-4.5115	-0.53401	10.872	2.368	0.55067	-2.0746	-2.5753	-2.2699	4.1019	-1.4515	-0.29407	-2.8949	-3.6105	-0.080269	-9.957	-5.8032
2.9141	-4.6089	7.5516	-1.0153	2.4639	-2.1231	-4.7256	-6.0781	-5.116	-1.9673	3.3456	-1.6705	1.8402	-4.8342	0.054461	-0.95292	-4.4908	2.9938	-0.10306	0.86968	-5.3345	0.98862	5.0866	-6.8174	-1.0987	5.6013	-1.7554	-5.8703	-6.9693	-1.312	1.8164	-2.7121	-1.3744	-2.3812	2.5194	-0.49876	2.4215	-2.0583	-0.60529	1.2196	-2.4232	-5.9513	-3.5011	2.5316	-2.9619	2.9431	-6.6234	5.208	-4.5337	-0.53151
-10.765	-6.6894	-10.068	0.42676	-2.9808	0.1061	-5.1168	1.9276	-2.0895	-1.3033	-5.7106	-2.6575	-4.0935	-5.6241	-5.147	-2.2081	-5.2716	-8.219	-2.5563	-3.337	-3.6749	-2.6594	-7.1044	3.2323	-0.11716	-5.3886	-0.56365	-12.337	-6.3976	-7.8137	-4.3968	-11.291	-1.2861	-3.1587	-4.1804	-5.2754	-2.572	0.64207	-4.0322	-7.6563	-0.033937	-2.0465	-14.223	-0.66318	-10.614	-9.3729	-3.6576	-1.4526	-9.1805	-3.6714
-9.6376	-3.5615	-9.501	-0.31657	-6.0905	-8.1959	-6.0181	-4.8016	-8.7676	-16.268	-1.8917	-5.175	-3.9639	-5.0198	-12.38	-3.194	-9.9511	-9.4086	-4.3	-5.8664	-6.0232	-2.6965	-4.3609	-7.5863	-7.5613	-7.3075	-1.5307	-0.21495	-8.4085	-7.8392	-6.2653	-1.833	1.1211	-6.8064	-13.244	-11.618	-6.6973	-7.0147	2.9881	-5.7291	-2.0209	-6.2647	-9.7665	-8.037	-3.9769	-11.991	-12.506	-1.7916	-4.1231	-6.7626
-4.0957	-6.5854	0.90269	2.4832	-8.7415	-4.4653	-4.8112	-3.7848	-3.5135	-1.6137	-1.7364	-2.7015	-0.81943	-5.5148	5.0048	3.1108	1.0681	-4.7271	-3.9069	-5.3572	-3.4184	2.4542	1.2434	-6.2157	1.6315	-5.8595	2.5411	-4.6307	-8.2037	-2.0923	-0.8404	0.74725	1.8113	2.2324	-6.5894	-2.027	-3.6763	-2.8806	2.7075	-5.126	-5.4091	-0.85982	-8.397	-1.3178	-1.2892	2.0419	-3.7109	-1.2651	1.1966	-4.7651
-0.24612	-4.7754	-7.8437	3.2781	-2.9798	-8.5601	-2.9024	-1.1385	-3.0915	-1.6516	-3.1698	0.94201	-3.2221	1.1779	-3.5401	-7.2939	-7.2454	-6.8613	-3.0776	-4.1147	0.59871	-3.2935	-7.66	0.59281	-1.7888	-0.41585	-2.9639	0.084295	4.3594	-6.7472	2.8626	2.495	1.4874	-1.4092	-4.1681	2.6516	-6.5435	6.7864	0.51549	-3.3384	-6.0369	-5.2383	-1.3942	-2.3577	-2.4751	-4.7389	-0.089579	-4.3509	-8.4103	-2.1344
-16.327	-13.395	-11.151	-10.013	-13.792	-10.779	-9.7757	-13.016	-8.575	-8.411	-10.747	-9.0683	-12.626	-5.135	-17.682	-13.105	-12.523	-14.097	-10.906	-8.8479	-6.8643	-10.517	-12.726	-12.41	-10.081	-11.662	-15.198	-15.857	-16.436	-13.458	-15.59	-10.922	-9.9998	-11.939	-11.793	-15.762	-8.6906	-11.877	-9.6538	-19.023	-13.083	-15.048	-12.519	-6.6669	-9.9293	-10.685	-10.969	-8.867	-16.814	-10.252
5.1368	11.734	6.099	8.7521	5.685	3.5037	8.2707	1.7247	6.0992	5.181	-0.3412	12.346	1.5241	-0.60018	3.2184	-0.3747	3.2825	8.363	6.5456	5.8362	6.693	0.60786	3.959	2.3029	-0.52381	6.1696	6.1733	7.7796	2.4307	7.7846	3.7813	2.872	11.342	5.4544	2.3196	10.322	5.9996	4.8971	2.0827	7.2745	4.0898	8.325	10.764	6.1066	3.3919	3.8931	2.8997	-2.491	5.8311	0.93631
-0.50888	-4.5187	3.2915	-4.8506	5.836	4.3328	-0.43956	-6.382	4.448	3.3086	-2.2248	-2.6095	-2.5595	2.1187	-3.1412	-5.8971	8.1167	4.0785	7.6693	1.5855	1.6941	-0.51179	0.46305	4.5577	2.202	-2.3598	-2.3786	7.4945	3.2986	4.7883	-7.7203	-1.4501	-0.15648	0.78021	-1.593	2.8581	-3.3702	-0.88291	-1.7962	3.2588	6.2062	-7.2168	-3.2069	-0.83618	-5.1192	1.5443	6.1407	1.8854	-4.7078	-1.2269
5.1892	0.17394	2.734	7.8118	-0.18472	8.0203	-4.4935	2.9773	1.6709	2.212	8.6831	2.8215	3.986	-1.0075	8.4068	1.5145	0.74728	5.9927	3.9432	-0.52574	4.319	3.5978	4.7554	6.8515	-3.9556	4.3469	8.6548	5.7794	0.15047	-2.0578	0.19951	-3.3945	9.8807	-3.0398	-2.2561	-0.42203	-1.5144	1.2394	9.2689	0.35292	-0.00021912	1.8098	6.521	-3.9121	-2.5395	4.0653	-0.48655	10.847	3.5079	1.7062
-6.0912	-3.8464	-8.6686	-5.6634	-4.1305	-9.4841	-9.2993	-8.2537	-8.6611	-9.462	-13.898	-14.987	-9.4981	-10.498	-9.9901	-16.179	-5.2486	-5.7137	-11.793	-15.131	-10.031	-10.957	-10.546	-16.763	-4.6558	-9.2059	-5.4197	-11.578	-10.484	-9.0907	-8.9709	-12.433	-12.658	-4.5774	-8.4829	-3.3146	-13.377	-12.939	-6.9219	-12.385	-13.457	-16.525	-17.786	-10.941	-7.6401	-9.1863	-7.4892	-9.9846	-9.01	-2.8092
-2.5913	-1.241	-2.1567	-4.0791	-2.4791	-5.4223	-1.1653	1.3005	-4.1394	-3.5501	-5.4241	3.0045	-3.0241	-2.4736	-8.8761	2.0471	4.2246	-3.6155	-1.8915	-4.1803	-5.8789	-2.6325	-1.6573	0.94503	1.3138	-10.089	1.6976	1.172	-4.2277	0.132	-1.276	1.0025	-4.0365	-4.6292	-2.2124	-6.7121	1.8635	-3.6385	-2.3441	-4.4095	-2.9044	-0.029996	-0.015378	-4.8045	-0.30123	0.50972	-3.5515	-4.2198	1.5947	1.8966
0.015759	1.4342	1.3789	2.5609	-4.2927	-0.91107	-0.98867	7.2325	0.41594	4.2487	-2.9178	-7.2868	-3.6469	-2.0497	5.6972	-0.98795	2.0218	-6.1225	-1.3917	1.0348	4.6157	-2.1839	2.2673	3.865	1.6827	4.8743	0.21936	-8.7459	1.5538	-3.1224	-1.9236	1.7565	2.0764	-2.2697	1.5068	4.438	-3.5794	-0.86086	-0.82829	0.79522	2.1536	4.1623	1.7448	-1.5016	-6.2547	-3.0487	-1.0438	4.798	1.4761	-1.84
-11.082	-5.037	-2.205	-3.8023	-5.0765	-3.3026	-7.6008	-0.065486	-2.2249	-7.693	-7.1916	-1.6191	-5.6746	-1.9503	-2.5245	0.088514	-3.2557	-3.6447	-4.4308	-1.6237	-4.3834	-4.3757	-3.4199	-6.1834	-2.6809	0.9134	-5.5825	2.6927	-3.0196	-0.92322	-2.5688	-5.0154	-0.30131	-1.8827	1.4027	-2.9228	2.0824	-3.571	-2.3491	0.73174	-2.1215	-7.6169	-2.0037	0.9188	-2.7116	2.335	-13.796	-4.6424	-10.88	2.3589
2.1123	-0.11667	1.7849	8.754	-0.36551	6.0692	9.1439	3.2254	10.009	-0.55898	0.57807	-2.3597	5.787	3.3113	2.2633	1.7403	3.2063	4.7258	4.6727	7.2386	-6.743	-0.11028	4.827	0.82247	-0.33692	-7.5317	4.4862	5.1928	2.7612	2.2831	-2.1866	0.63766	3.7133	2.5961	-1.9204	3.7948	-4.2169	-0.98292	5.816	9.326	4.643	3.5495	5.7147	1.1497	3.0989	3.1958	9.4706	4.7172	0.066485	1.7943
-24.643	-23.125	-20.983	-20.018	-19.33	-23.509	-17.22	-18.028	-18.669	-26.325	-24.03	-22.373	-27.294	-17.78	-20.831	-20.778	-31.245	-23.553	-23.191	-22.627	-23.797	-22.837	-16.524	-28.215	-22.259	-20.82	-24.674	-19.088	-22.539	-19.863	-20.642	-21.959	-20.161	-19.851	-21.245	-15.102	-23.621	-20.665	-16.043	-27.151	-26.779	-21.352	-22.008	-16.711	-17.924	-18.281	-24.356	-24.742	-24.664	-19.804
2.6549	-1.4089	-0.25686	-3.3739	1.5787	3.3355	2.4282	-2.5386	4.6874	2.9143	-6.776	-1.3193	-1.6661	-6.7526	1.4877	0.86055	-3.4457	-5.6678	3.1343	-3.7629	-5.1321	-5.6859	1.643	-7.5078	3.0601	-0.97732	-10.356	-6.7305	3.1538	-1.8249	4.8746	-3.4716	-4.7916	-6.0903	-6.8286	-0.8616	-3.8181	-3.6174	-1.6201	-3.2599	-0.33414	-2.2987	-4.5272	0.49185	-1.1629	0.90718	-3.1686	-0.075947	-2.5038	-0.99597
2.2239	-1.4311	0.8685	-1.7231	-2.0917	-3.2663	-3.7094	-2.7775	1.3056	3.3778	-0.65449	-3.2353	-6.9517	-5.0536	-5.7012	-7.0868	1.9527	-1.5075	-4.4888	3.7201	-0.57026	-1.7239	-3.4003	1.2514	4.3558	-3.0105	1.1434	2.3516	-8.1181	-1.0068	1.7215	3.2473	-5.2903	-1.2884	-2.0799	-3.6279	2.8166	-4.0865	-0.86359	1.223	-7.1747	-5.7707	-2.0569	-9.0802	3.2088	1.0448	-4.1567	7.0506	-3.8929	0.13812
-7.0874	-3.1789	-7.4304	-4.1746	4.1617	-0.5017	1.3959	-3.3194	1.2757	3.6138	-1.2312	-2.7757	-0.50185	2.1287	8.7862	-5.0718	-1.1307	-0.53885	-0.78927	-0.79707	3.0996	-0.86108	-2.9988	0.41391	-2.575	6.764	0.38011	0.5578	2.9449	0.11229	0.74618	2.3131	5.0109	-3.4126	4.1114	-1.4335	1.0405	2.8517	4.5342	-3.8777	-5.8988	2.0698	3.3496	2.7721	-7.5733	-5.0395	-1.9531	0.9193	3.6751	-0.23924
9.2909	6.2173	9.0536	8.7237	0.86695	9.2066	7.4431	1.6817	2.3876	8.2496	6.038	6.7082	0.8298	7.0999	4.2466	5.4371	3.2942	8.728	1.8904	8.5528	1.0028	4.1501	6.2219	4.5454	4.0118	13.398	0.24249	4.12	6.3985	8.6406	7.5333	6.5548	4.1426	7.2513	2.9762	1.0307	8.2122	0.58257	5.1085	0.83426	6.8922	5.2147	7.7062	10.526	5.3336	1.5064	5.0174	3.794	11.683	9.7918
0.8225	-3.0658	-3.2675	-4.3293	-1.4495	-0.047482	-2.9681	-7	-0.16807	-2.5092	-1.3411	-2.2345	-3.5933	-0.72631	-3.7856	1.1673	5.9678	-7.1993	-3.3805	-3.0755	-7.1576	-4.1576	-10.147	-5.0652	4.6304	-0.29919	-4.9947	-8.0191	-2.8423	-3.8947	-1.9056	4.7021	-6.7016	-2.1179	4.3399	-5.0075	-2.4886	-3.7293	1.4144	1.5964	-1.7964	4.8408	2.6459	-2.9161	1.1525	0.80053	0.27527	-0.94506	2.2226	-0.53728
2.6732	-3.7823	-3.8126	5.8114	5.4005	4.5135	0.66	1.7132	3.2127	5.5899	7.3358	3.4273	0.72899	2.2693	4.841	6.3195	1.9162	1.9469	1.0668	-0.60505	4.899	0.00019335	-3.0862	5.7645	-3.6104	-9.0775	4.7401	3.3631	-2.0094	4.786	3.3411	0.57889	1.5799	-0.69813	-0.73306	-5.8298	5.6142	4.7275	-2.8506	-3.1862	-0.23755	0.10904	2.9614	3.0511	-1.8663	-4.1205	4.3401	5.8751	-0.27797	8.658
-7.1221	-12.052	-7.9471	-12.329	-12.973	-9.9774	-9.0629	-6.9806	-15.611	-13.805	-19.215	-16.777	-17.558	-13.449	-13.563	-4.3115	-11.128	-13.885	-10.009	-10.855	-13.363	-5.7109	-13.594	-13.241	-13.146	-11.28	-8.681	-9.0193	-12.648	-14.763	-12.36	-4.2861	-17.805	-9.2104	-9.2904	-7.7769	-7.908	-13.482	-8.167	-10.897	-13.773	-8.2574	-6.7207	-13.309	-12.595	-9.3266	-12.54	-10.119	-11.321	-8.9787
-1.9283	-4.1436	-0.19619	2.5406	-4.0856	-0.56593	-1.2452	1.0774	-2.0151	-1.2504	-0.65625	3.4407	0.61274	-3.6711	-5.7285	2.0674	-6.3859	-4.99	-4.0787	-0.49159	-7.1577	-5.3765	-4.2483	-4.135	-0.031027	-4.9142	8.3963	-6.4334	3.2291	-1.0826	-0.074154	6.5989	-4.5766	-2.2746	0.67884	-7.3581	-3.7289	-2.7691	2.5318	-5.7095	-4.3912	0.69329	1.8625	-0.12015	0.93085	-5.5243	-5.1916	-7.5519	-1.5388	0.12813
-10.743	-10.192	-4.1303	-7.0562	-9.2434	-10.1	-2.7358	-8.0055	-11.16	-11.687	-7.1356	-18.047	-8.3743	-14.284	-16.005	-8.5079	-8.3681	-7.7067	0.73533	-17.234	-10.47	-3.706	-12.621	-11.497	-6.7762	-3.2525	-14.98	-9.106	-11.025	-12.296	-11.249	-3.788	-7.6851	-8.1562	-8.4423	-8.784	-13.014	-7.4559	-12.66	-9.904	-17.009	-9.0456	-5.431	-8.3797	-4.4739	-11.748	-8.3005	-12.005	-12.941	-8.2549
-8.8507	-4.8221	-3.5509	-5.4498	-8.4137	-5.7878	-3.1138	-9.3921	-10.843	-2.1781	-7.2545	-2.3823	-1.597	-8.812	-2.2054	-7.2268	-5.4919	-9.6622	-3.1599	-5.7077	-6.5842	-4.8037	-13.002	-4.0385	-11.505	-10.24	-6.9987	0.14025	-6.37	-10.364	3.9424	-14.941	-6.3748	-6.8746	-4.0991	-4.8633	-0.86591	-2.5556	-6.7364	-10.279	-8.7186	-6.5557	-9.351	-8.1347	-7.3975	-10.192	-5.0815	-6.0091	1.3057	-12.314
-4.345	-9.6197	-4.5954	0.42333	-7.1191	4.1565	2.0933	-0.8006	-0.93143	-0.26017	-5.1189	1.4945	-6.0982	-4.0261	-2.2743	1.9226	-4.7921	-6.4961	-3.8966	-3.3228	-7.5962	-3.606	-7.9296	-4.2377	-4.3889	-3.4843	2.4161	1.1901	-5.2369	-0.049542	-0.36758	-2.9185	-4.9635	-2.9485	-2.0807	1.8552	-3.399	4.0052	1.9977	-4.0011	-4.7421	-4.6289	-5.5335	2.1081	4.0687	-4.0491	0.022847	-4.0878	-3.5361	-1.964
1.3515	-1.932	-1.4852	2.5672	-5.6384	-6.3015	-1.0035	-3.0481	-5.9404	-3.5037	1.1091	-4.2828	2.4977	4.4426	-3.6106	-3.9804	3.2531	-3.1933	-1.4541	1.9997	-0.631	1.2652	3.8757	4.0033	-2.4463	-2.4538	-2.7924	-3.3833	1.2125	-2.7271	-2.6429	-0.40078	0.3708	-0.63744	-6.17	-2.1594	-3.2972	-5.2816	-3.754	-5.4145	-4.0364	2.3904	5.8101	5.3107	-1.2979	2.072	-1.3641	1.7545	2.1102	-10.755
-3.8965	1.2084	-2.4655	0.074742	-1.5093	3.6079	1.1636	-2.0683	0.12437	-0.75731	-0.2894	-3.8517	-1.0032	2.1587	-0.62657	0.084459	7.0083	0.17937	-4.8211	-0.49131	-1.4266	-1.6861	0.81049	2.275	-9.0344	3.435	3.3993	-0.96329	-0.1559	1.2017	-4.2361	0.19189	-1.1695	2.9682	-7.1149	-2.1832	-3.434	1.7815	4.2219	-2.4564	-0.074324	-1.0346	-2.5307	-3.7189	6.5197	2.1867	6.7544	-5.2689	-2.3022	2.2196
-1.5963	-8.4253	-3.9778	-5.4242	-1.5081	0.20778	-8.465	-4.726	-5.4264	2.0777	-3.3581	-4.3983	-9.2126	-0.95007	-0.21814	-3.2348	-12.173	-10.315	-2.4572	-1.1881	-6.0241	-8.4601	-4.3149	-2.8623	-1.5862	-0.1932	-1.0102	-7.4727	-3.1949	-3.6212	-9.9762	-8.2105	-4.7247	-3.2136	-2.7231	-4.7832	1.9756	-7.9656	-5.9574	-6.0596	-9.4528	-6.0432	-2.54	-2.7628	-8.7179	-12.474	-4.9141	-12.666	0.58274	-6.7736
-15.429	-14.466	-11.668	-12.225	-16.01	-6.6849	-4.7133	-12.904	-9.1078	-15.308	-11.147	-14.819	-8.2324	-16.128	-11.688	-18.036	-11.265	-11.501	-17.948	-21.277	-11.107	-18.539	-15.753	-12.376	-11.577	-12.369	-16.552	-15.991	-17.891	-15.982	-15.106	-7.949	-14.197	-15.392	-13.787	-10.525	-13.037	-12.963	-15.016	-10.981	-7.0036	-11.656	-9.5976	-8.2668	-12.231	-8.1555	-15.94	-10.17	-18.661	-12.046
-1.4044	0.36494	-1.5922	4.4172	-4.129	-4.1185	6.0287	1.4543	1.1548	-1.2171	-1.4439	-3.1173	-0.37385	2.8874	1.2745	3.8189	-1.0109	-2.4921	-1.7114	2.5752	-0.072285	0.38691	0.43315	3.8612	-5.0598	3.747	8.0001	-0.079075	-4.4227	3.8282	-1.2722	-1.3127	-3.2998	-6.2261	-3.1509	2.2887	8.1338	-2.5549	2.7197	0.54859	-0.24648	2.0402	-0.89112	1.8548	-0.76349	0.59419	-0.2303	4.8135	4.6138	-1.9961
-8.658	-6.7378	-20.193	-11.109	-18.753	-18.796	-9.4981	-14.756	-6.2537	-17.115	-6.5497	-19.529	-14.124	-12.119	-9.7696	-12.048	-7.4051	-16.768	-15.673	-7.8606	-15.365	-19.065	-10.514	-17.738	-15.532	-13.111	-11.668	-15.838	-9.5663	-12.431	-8.0103	-10.753	-12.453	-11.57	-14.566	-11.093	-17.065	-12.104	-14.34	-16.065	-11.789	-13.944	-19.319	-8.6155	-15.61	-9.4679	-11.68	-9.9703	-18.67	-9.8521
2.9686	3.1099	0.73078	2.5408	2.2707	7.5189	7.0004	6.969	10.117	1.9079	-2.9015	4.5066	0.93097	8.1499	6.7582	4.8615	4.7796	5.8526	9.1594	11.089	9.2768	6.3775	4.4148	5.7893	8.7497	-0.050958	3.727	5.9286	3.1987	2.2445	5.3807	0.61366	2.3464	4.9663	10.218	4.8109	3.6485	3.6369	0.99272	2.9805	8.4855	10.801	4.6734	3.6688	5.2919	3.552	1.8941	1.8569	0.98618	1.2936
0.754	-6.4228	-8.0085	-3.7012	-4.2646	-8.2	1.9389	9.3198	1.3273	-3.2189	-5.0847	-1.2297	2.6496	-11.535	2.9517	-3.7644	0.80188	2.1717	-1.3678	-6.1611	-4.2518	3.3032	-6.5858	-4.0049	-8.4645	6.5933	5.5358	-7.001	-3.6959	-1.9562	-3.2305	-3.8932	2.1269	-2.0642	-0.17593	-7.1056	1.7351	-3.8149	-4.9499	2.4108	3.2091	-3.1327	-1.0433	3.2931	-0.78355	-4.5309	-1.7506	-4.0345	0.1841	-8.6295
7.4321	-0.92082	7.8242	0.23608	0.65384	4.0938	6.0752	2.9551	8.0001	1.8336	2.0946	8.2891	12.359	10.025	6.9569	4.8208	1.1427	8.0476	12.49	6.6015	3.349	-3.7685	10.073	4.8041	3.1412	5.1891	7.8238	3.1839	2.3681	8.2297	5.4636	5.4904	7.3132	3.1151	4.9773	4.7604	6.2557	-4.6347	6.1064	7.7969	7.0879	3.0135	3.4917	12.155	6.3441	9.9786	3.91	13.844	10.116	3.3011
-8.7186	-10.395	-10.898	-16.055	-8.6147	-10.474	-10.598	-4.7633	-9.1195	-15.148	-15.468	-12.202	-9.9186	-14.7	-13.337	-12.179	-10.936	-14.809	-12.731	-7.438	-9.5576	-14.155	-11.524	-7.6399	-12.951	-7.5225	-8.2333	-10.583	-10.814	-11.88	-12.893	-8.7683	-12.628	-14.612	-7.8815	-15.73	-5.8468	-10.683	-6.3967	-9.5121	-9.4823	-11.789	-10.835	-11.326	-11.314	-7.8663	-12.31	-15.354	-10.446	-11.604
-2.6508	5.1743	7.5301	6.2756	1.2457	3.3981	0.30322	6.9711	4.7897	8.3817	4.8078	5.3468	1.6496	5.807	10.06	6.2989	1.0433	3.2874	12.291	3.3767	4.0138	5.2527	5.6606	11.384	5.6916	3.8772	-0.78774	11.828	6.1707	2.3034	-1.0691	8.5616	-1.7596	1.9149	5.9073	5.4478	-2.9696	4.2862	1.0653	-5.4415	3.4206	6.7368	1.3721	8.4912	6.2219	2.3312	9.7195	10.018	1.6278	4.9242
-13.296	-12.296	-16.73	-12.36	-12.555	-11.225	-7.2753	-13.921	-11.472	-14.531	-7.801	-15.468	-17.408	-13.063	-16.344	-10.174	-8.773	-9.2106	-7.6483	-7.9395	-15.76	-13.204	-17.267	-15.863	-14.379	-8.5638	-17.87	-6.8516	-20.577	-11.813	-13.987	-16.668	-10.133	-10.67	-13.839	-12.138	-7.8948	-14.431	-11.341	-13.562	-14.821	-10.281	-11.268	-7.843	-9.6846	-14.142	-19.05	-8.6425	-14.267	-13.596
-2.8641	8.0491	3.0985	-3.3722	1.6306	8.7703	0.0557	3.7523	3.4013	0.99724	2.3404	-0.35223	2.6147	-2.9695	1.8123	5.1117	3.7057	5.3546	-5.6024	-1.4986	5.5902	0.57616	2.9204	7.4114	-1.563	2.467	2.5349	5.7299	3.691	4.4014	5.8692	7.315	6.6567	5.8611	-0.17254	0.24157	0.29035	5.9413	6.5744	-1.6792	7.5548	2.1473	3.9132	-4.569	-0.20052	3.9967	9.3199	7.6199	-2.4091	3.0274
4.3843	5.0132	13.004	8.7812	3.6889	10.206	3.9938	8.3639	4.0027	7.4464	6.3028	1.6426	11.37	12.19	3.0659	0.7494	3.363	6.2188	2.1656	6.3718	4.7642	4.7147	2.2394	2.8419	2.3656	14.099	5.2027	4.8654	2.5771	13.838	5.6089	2.895	3.3557	6.2385	4.294	4.5056	7.8733	7.8533	2.9694	6.1819	7.0656	5.2091	4.5417	1.8408	3.2913	6.5348	1.4658	8.5041	6.3963	8.3315
-3.3733	0.13692	0.38444	-3.1948	-9.2405	-2.0675	-8.2771	-1.7263	-0.80059	-6.5356	-4.0378	0.70756	-6.1053	-0.094773	-3.0117	-4.5668	-2.2108	-4.4952	-0.81041	-5.7006	6.434	-2.6725	-7.3794	-6.8437	0.83185	-4.6476	4.9572	-4.103	-3.4786	1.6352	-2.3274	-4.4313	-5.8773	-2.4083	0.1516	-1.3144	-4.4908	-1.1351	-6.6076	-8.226	3.0904	-0.23656	5.8273	-2.5716	-8.0643	-4.9245	-8.3692	-2.1852	3.7407	2.5638
4.534	4.376	9.4925	0.49566	0.88241	8.7156	11.058	4.4177	1.7583	3.4224	9.4934	5.1384	9.5585	5.8122	9.6594	6.5777	2.1279	13.25	8.6175	0.084557	3.1375	7.4382	5.7714	12.828	14.243	7.3095	3.6656	9.1931	9.8393	9.8555	12.573	4.1201	7.1906	8.9836	4.7942	6.9441	8.7926	6.8469	8.1517	-1.5899	16.372	16.92	10.12	16.61	7.8266	6.3776	14.154	7.3537	7.27	6.9884
-7.7569	-12.204	-10.207	-4.5258	-3.8887	-8.1961	-10.693	-6.7348	-11.916	-11.957	-8.5155	-9.5648	-9.0544	-10.629	-8.9685	-7.7306	-11.548	-8.5143	-13.305	-3.844	-9.3043	-3.4927	-9.4527	-11.163	-7.6274	-13.293	-5.4553	-4.8146	-9.549	-9.5033	-14.407	-5.2917	-6.0001	-4.3405	-9.5042	-5.5561	-6.1944	-10.056	-13.957	-8.9808	-5.8377	-10.901	-1.9901	-4.6617	-9.1734	-8.3217	-2.8368	-10.867	-8.6449	-4.3859
-4.5435	0.26456	-0.2892	-1.9639	-6.1839	-0.22218	4.22	-3.1821	-1.4916	3.6618	-11.301	-4.4941	-3.765	-3.1583	3.1285	-2.2793	-8.4312	-9.6519	0.34122	-1.8494	-5.2706	-5.079	-3.5529	-3.1007	-6.7783	-1.0585	-5.507	2.9661	-3.1011	3.2422	-2.4189	-3.0069	-4.4696	-4.8211	0.97832	-1.3879	-0.1419	-1.1442	1.6267	-3.9227	-1.2423	3.0296	-2.7368	-3.2579	-5.751	-2.6581	-9.1188	-8.1101	1.9963	-2.8301
-14.682	-8.9427	-14.245	-16.826	-18.147	-8.8902	-7.631	-18.435	-13.472	-12.108	-17.368	-15.031	-16.333	-13.862	-22.163	-12.562	-9.0896	-15.8	-18.043	-15.53	-15.728	-17.593	-14.424	-17.315	-14.807	-18.486	-14.03	-16.247	-9.2374	-16.161	-10.318	-16.047	-13.401	-14.013	-9.9724	-17.055	-13.77	-20.56	-6.724	-15.616	-7.3524	-12.113	-14.731	-15.589	-19.643	-8.572	-13.417	-16.393	-16.105	-14.839
-12.242	-13.662	-14.173	-13.331	-12.783	-15.753	-16.621	-10.857	-18.05	-19.664	-10.862	-13.037	-16.701	-14.706	-15.678	-9.8665	-16.041	-14.777	-16.195	-12.164	-9.2945	-12.368	-17.55	-12.37	-10.003	-19.757	-9.8882	-10.565	-14.19	-15.429	-7.5292	-18.987	-11.446	-16.021	-24.426	-15.904	-13.462	-14.877	-17.247	-19.263	-15.676	-20.673	-16.022	-11.461	-15.294	-11.613	-6.1846	-17.679	-11.957	-11.424
-7.3593	0.11497	-1.139	-2.2515	-9.3321	-3.4338	-0.48214	0.38567	-6.0056	-3.8127	-5.0618	-5.6193	1.1852	-7.1858	-10.359	-5.9163	-7.9697	-11.274	-4.2594	-4.2849	-5.7139	-1.1312	-1.3792	-6.9758	-5.9014	-7.5894	-4.231	-5.7288	3.5514	-1.7394	-1.391	0.41991	4.1288	-1.324	-4.8933	-1.8304	-5.6638	-0.85787	-5.8627	0.67236	-1.7252	-8.3302	-4.3163	-5.5194	-3.6865	2.2634	-4.2788	-6.4813	-1.9088	5.2768
-7.5047	-6.6867	-10.683	-9.4108	-16.023	-11.375	-12.985	-13.696	-11.378	-17.785	-11.236	-9.4794	-12.234	-6.0195	-12.065	-6.3146	-10.026	-7.6946	-4.0702	-9.1934	-8.6938	-15.824	-7.3167	-8.627	-9.254	-7.3192	-10.517	-10.566	-9.888	-17.252	-7.5217	-13.524	-9.4066	-6.4828	-11.411	-7.7315	-9.3116	-7.4936	-13.03	-8.5997	-14.436	-14.732	-9.9071	-10.331	-7.079	-5.5735	-7.7514	-12.424	-15.443	-5.0173
0.76688	1.9048	-3.2484	-6.2376	3.8654	5.0206	-1.7717	4.8629	-2.577	-1.3179	1.0362	2.0701	-2.5702	-0.015063	5.3967	4.524	0.61663	4.5257	1.6506	0.96659	5.7229	5.3475	1.7041	-2.3569	6.89	4.1523	4.2193	0.32508	-8.0526	-7.7367	-5.628	-4.4395	-4.4283	-0.45571	-1.4971	-1.6599	1.2439	1.7713	0.018518	-3.1848	3.8387	1.1893	1.2508	0.21829	-0.37638	2.3322	-1.3834	-1.0086	2.0096	3.3915
-13.579	-10.084	-9.1698	-2.8624	-3.356	-11.48	-14.759	-8.4694	-13.85	-12.179	-2.462	-3.7935	-11.823	-6.6751	-0.94937	-12.699	-8.6717	-14.497	-5.082	-10.215	-17.582	-14.985	-11.518	-10.435	-8.1826	-5.07	-9.7272	-9.9316	-1.0868	-12.599	-10.499	-5.7327	-7.2313	-7.4979	-6.397	-11.792	-14.049	-10.164	-4.9801	-7.1809	-10.256	-9.9294	-4.0383	-13.471	-1.3316	-3.2176	-11.638	-11.907	-9.6374	-8.3126
-4.0086	-10.733	-13.697	-10.527	-7.9915	-6.0589	-18.709	-5.1187	-8.677	-11.114	-6.704	-12.975	-10.129	-7.0108	-8.3288	-13.482	-9.7518	-11.236	-8.6356	-1.676	-5.7204	-11.447	-8.5682	-8.1042	-9.5246	-3.2473	-10.185	-10.219	-13.126	-15.623	-9.0794	-10.409	-8.8024	-11.013	-10.814	-4.9987	-5.7776	-9.6254	-16.837	-3.3659	-9.5053	-8.1841	-10.858	-10.83	-9.0527	-9.4715	-4.0561	-14.812	-7.3052	-13.532
-20.701	-18.939	-23.459	-21.542	-20.729	-25.628	-19.7	-25.87	-14.757	-22.428	-19.151	-18.944	-21.106	-19.202	-16.483	-18.72	-27.472	-22.101	-25.09	-22.253	-27.229	-26.512	-14.896	-17.499	-28.114	-22.661	-24.066	-24.042	-21.085	-22.273	-25.992	-14.531	-18.963	-23.663	-20.334	-21.135	-24.474	-14.642	-22.095	-25.509	-20.926	-19.031	-21.786	-24.731	-19.458	-19.729	-22.198	-22.429	-16.217	-20.854
-8.2768	-11.429	-13.071	-13.508	-13.094	-6.6078	-13.29	-11.61	-5.8937	-6.6098	-12.606	-13.855	-7.7146	-9.959	-10.063	-10.853	-14.774	-19.837	-10.67	-2.242	-10.25	-12.106	-12.064	-6.6185	-14.723	-15.311	-16.323	-13.945	-16.83	-9.1667	-4.6259	-16.009	-11.746	-12.315	-11.463	-11.092	-12.609	-8.6523	-15.773	-11.351	-9.7175	-12.615	-16.121	-5.6898	-9.9869	-12.951	-14.707	-7.0208	-2.4691	-13.664
6.9645	3.4833	-0.16033	-2.0385	3.9774	5.5047	6.8716	-3.1256	1.8117	-1.5397	9.2582	8.6527	0.52455	2.1835	5.8894	6.2866	3.0965	1.9822	4.206	7.0947	6.3476	-0.99169	-3.1618	4.4664	0.61849	6.3763	4.5755	2.9072	6.3871	-2.6472	15.368	7.3502	-1.784	4.1764	5.1966	-4.5442	1.3085	-3.4975	5.2158	6.6029	0.80839	1.2199	-2.7044	4.8886	1.7171	3.9507	4.9925	2.1538	4.7138	-0.37015
-0.93742	4.9388	-1.9912	7.913	-4.768	1.9773	-1.913	-1.2333	4.7258	-4.8783	-7.6391	3.4333	0.64108	3.9318	1.4849	-2.501	1.2822	4.9341	-2.7661	-3.1767	3.9561	-0.02737	0.81192	3.4452	1.0664	-6.2649	2.3081	-1.1396	5.155	-0.02621	-1.283	-2.7444	-2.9821	1.4353	2.6337	-5.7921	3.8551	1.3366	-1.8965	-1.7455	2.347	-2.1521	-1.7639	0.31219	-2.9869	1.3894	4.127	-2.8848	-2.6864	-4.8481
-22.81	-15.584	-18.75	-21.786	-21.987	-26.28	-20.648	-22.874	-11.189	-24.414	-16.226	-26.477	-25.927	-24.521	-18.333	-14.684	-14.006	-22.023	-20.129	-20.916	-22.521	-20.815	-21.078	-28.696	-20.757	-18.655	-21.767	-24.982	-20.992	-22.255	-22.686	-22.366	-20.015	-23.028	-18.49	-18.973	-27.532	-28.51	-25.191	-22.993	-16.979	-20.519	-21.281	-23.946	-19.306	-21.964	-16.64	-23.799	-19.373	-23.794
-2.7711	2.8175	-1.5842	0.3283	0.24786	0.24337	3.8407	-1.6947	4.0142	0.53818	1.6995	-0.036078	-0.48823	0.58656	-2.9758	1.1796	1.8112	0.27244	3.5991	-2.504	0.18176	4.9547	2.9382	0.93835	2.5143	4.0796	6.213	5.8917	-3.4499	5.3747	-0.2309	-2.0613	-3.0415	1.223	-2.3591	-1.0882	2.3052	1.1197	1.1143	2.2745	0.60218	-7.7075	-4.7375	-5.7256	3.9547	-3.0468	-1.7527	-2.4538	-4.234	1.0668
-7.3001	-13.205	-9.4428	-4.6803	-6.6344	-15.057	-14.484	-8.2401	-11.035	-16.263	-8.4396	-7.948	-13.065	-14.733	-10.316	-13.573	-11.115	-13.263	-11.221	-18.238	-10.575	-12.788	-11.65	-5.8295	-11.359	-5.7231	-14.871	-10.996	-8.5905	-15.191	-11.98	-18.791	-7.5043	-13.155	-10.411	-8.254	-14.451	-10.94	-11.487	-7.6428	-10.648	-15.769	-5.0095	-11.608	-3.2674	-6.6864	-10.278	-16.503	-8.3615	-11.688
-19.882	-18.4	-21.337	-24.569	-25.796	-23.595	-21.189	-24.865	-21.092	-20.698	-20.399	-26.269	-24.759	-26.51	-17.002	-27.002	-22.598	-22.928	-23.499	-22.427	-21.104	-24.76	-24.026	-21.427	-17.532	-29.943	-17.682	-23.32	-27.649	-22.561	-18.331	-18.088	-15.634	-27.424	-21.911	-21.394	-22.838	-29.535	-26.182	-26.635	-22.453	-24.198	-19.586	-23.159	-23.078	-23.586	-23.149	-20.789	-25.953	-20.298
-8.9046	-13.168	-10.928	-6.6828	-16.667	-6.4916	-6.3466	-9.849	-8.6758	-10.89	-16.056	-10.808	-6.4932	-6.2502	-9.1907	-14.004	-9.9616	-14.27	-6.3561	-10.543	-15.727	-11.23	-10.175	-10.44	-15.124	-13.157	-4.9792	-13.727	-20.851	-14.839	-9.2831	-3.6489	-0.23166	-11.52	-9.9277	-7.9551	-8.2622	-13.26	-7.7536	-9.3353	-15.175	-16.598	-10.8	-7.532	-10.638	-6.6657	-8.8398	-12.835	-9.4051	-11.008
-10.568	-1.3519	-8.4246	-7.8448	-3.4835	-10.586	-9.134	-8.8018	-3.4455	-6.1237	-7.3404	-4.4661	-7.6398	-2.8602	-2.508	-9.7772	1.402	-10.644	-9.7041	-10.417	-5.9106	-3.3329	-5.7941	0.01723	-10.635	-5.6414	-0.49347	-8.4931	-5.4745	-3.8509	-11.889	-1.9782	0.38553	-1.0323	-3.3854	-5.3662	-8.1922	-3.9109	-7.9865	-8.3371	-0.1441	-10.129	-6.409	-10.652	-5.3273	0.8819	-7.5304	-7.6762	-10.58	-0.82772
-13.633	-11.78	-19.351	-11.479	-13.274	-9.7588	-12.444	-12.994	-18.342	-11.302	-7.5708	-13.843	-10.622	-9.9935	-17.787	-11.827	-12.824	-6.9643	-12.985	-15.237	-5.1749	-10.044	-7.8948	-13.84	-15.809	-17.89	-19.305	-10.465	-5.6936	-20.203	-12.085	-15.082	-10.041	-16.145	-17.502	-7.0499	-18.486	-13.613	-17.48	-8.6837	-19.889	-14.383	-14.768	-8.5128	-9.299	-13.5	-12.752	-10.212	-17.105	-11.834
3.2182	-2.9038	-7.1122	-4.9756	-8.522	-9.6424	-3.1398	-4.0497	-6.6557	-7.0369	-3.839	-4.5689	-4.3271	-5.6565	-0.44787	-3.9112	-5.6446	-7.0185	-10.07	-3.2635	-8.1755	-2.7411	-5.5968	-8.9267	-4.9328	-4.7833	-2.9099	-9.2377	-6.5636	-2.7346	-8.8786	-1.6781	-2.4878	-7.267	-2.5711	-4.2001	-11.621	-1.1632	-10.151	-6.3425	-4.0598	-5.0414	-6.8937	-1.627	-3.6888	-6.3802	-3.9321	-4.6249	-2.9586	-8.377
0.52644	-5.2843	0.95496	5.7576	8.565	-0.20354	-7.9794	4.4105	1.3072	6.7696	-6.6186	5.7163	-0.5544	-0.33066	2.437	-1.2878	-3.4295	2.1468	6.0553	1.289	1.0139	-2.0513	-0.20557	-8.7769	0.64792	6.152	0.4555	-2.2307	0.76903	-1.9241	0.40074	0.71824	-5.578	2.3998	-0.32299	1.1864	-1.843	-3.5126	1.4665	2.7586	-3.8884	2.4852	0.60851	4.3275	-1.7811	-5.4173	-1.5206	5.7413	0.63959	2.2379
0.65524	-5.8009	-1.7441	-2.1487	-1.4554	0.21942	-3.2128	-6.0076	-3.0783	-3.0169	-3.9869	-6.5459	-5.2704	1.5471	-5.5306	0.88832	-0.81247	-9.8068	0.64747	-4.6369	4.5312	-2.5153	-5.1299	-2.5407	2.8127	-5.2427	-0.081882	-9.4439	-5.9128	-2.1728	1.3438	-4.1453	-2.9121	-5.8098	-6.3934	-3.3669	-0.35089	1.8546	-4.6992	0.94314	0.93886	-3.0241	-5.385	-7.3725	-6.6566	-4.5168	2.4361	-2.8286	-4.4069	-0.12199
3.9894	-3.3258	-7.7036	3.2466	3.4773	2.8491	1.4394	-6.2965	2.5919	1.4204	-1.4922	-4.0331	-2.8272	0.067906	3.1432	-1.6884	7.9442	0.0029418	1.9373	1.8467	-1.3329	-3.1266	5.137	-2.5409	2.5808	0.57885	0.75654	-4.5571	-4.5582	-0.29653	-0.88752	-5.7713	-0.35761	-2.7647	-0.4301	-1.806	-4.9978	2.3004	-4.1613	1.5902	-1.7404	6.3938	-4.7067	2.3065	1.7321	-0.9958	-0.65082	-4.9943	-0.89551	2.1878
-3.6378	-8.1204	-2.275	-4.4632	3.5569	-0.19087	-3.7524	3.2005	-2.1894	-4.4463	-4.5006	0.044224	1.9887	-4.5409	-2.3476	-0.65996	2.195	-6.3766	-1.5276	-4.386	-8.7744	-5.102	1.5582	-0.29647	2.5035	-4.3968	-4.3519	2.2956	-9.4916	-3.3118	-1.0712	-2.1917	0.97147	-2.8957	-5.6264	-5.7752	-0.73997	-6.2098	4.5494	-7.7181	-7.4464	4.0965	-5.4517	-6.1156	-8.5742	-7.6178	-1.3998	-1.9012	-4.6141	-8.7295
-2.8058	-2.8083	-0.41649	0.675	-4.2878	5.844	4.5109	0.90556	1.7574	-2.3328	7.2697	5.416	-0.93693	-0.53234	-0.29144	3.1994	-4.2338	2.6795	6.8412	-1.2603	-1.0844	-3.785	-0.11694	-3.5782	0.079958	6.768	-5.7107	7.8993	8.2642	-0.034902	-1.4703	-4.3649	2.984	-1.4292	2.5974	2.6106	0.76595	-0.50192	-3.316	-4.9645	6.5665	-4.7393	1.6818	0.35949	4.0293	-0.91417	6.4025	5.1075	1.5007	0.71807
-1.9032	-10.859	-8.3852	-3.9741	-6.5176	-5.0249	-1.906	-4.8435	-4.7566	3.9395	-2.2928	-2.1742	-2.3127	-4.1074	-6.3211	0.93024	0.58367	0.38568	-0.32521	-3.8447	-5.4839	-1.1026	-5.448	-1.5163	-0.15093	-5.0729	-7.0529	-3.4746	-3.294	-5.5363	2.5329	-5.9706	-0.53728	-9.1639	-4.292	-1.1876	-4.3873	1.3189	-0.18812	-3.2447	0.83392	6.2626	1.1968	-2.635	-1.8372	-6.8311	3.3434	-4.0221	-6.3958	-2.8257
-4.8703	-3.0271	-0.75707	-5.3348	-3.6898	-7.3289	-11.365	-2.2311	-3.1343	0.15952	-5.1914	-0.15722	-6.2573	-7.5183	-0.35572	1.5537	-10.9	2.0615	-8.2137	-0.52471	3.4054	3.0516	-15.199	-2.982	-3.6636	-2.197	-7.4645	-1.5845	-2.6786	-3.5976	-6.029	0.058844	-5.063	4.4822	-9.4222	-7.4746	-9.7718	-4.998	-6.2954	-1.9225	-7.4018	-2.7628	-4.7551	-8.1707	-5.7527	-0.9477	-2.8568	-1.9569	-9.3115	-3.3827
-14.287	-15.081	-8.0858	-12.824	-6.6376	-7.5186	-10.603	-9.6902	-14.249	-8.8049	-10.31	-8.7539	-16.051	-9.1214	-12.714	-17.091	-14.401	-13.088	-8.1632	-9.3919	-8.9852	-9.448	-11.264	-18.446	-6.3257	-19.376	-12.655	-3.4591	-8.6275	-15.308	-15.226	-10.896	-12.485	-11.123	-9.9838	-10.372	-12.132	-8.4204	-6.567	-14.229	-12.928	-10.208	-11.688	-18.365	-11.137	-9.7451	-13.034	-8.0089	-7.0288	-4.7498
4.6759	5.566	4.1197	9.476	9.969	6.2925	-3.1172	0.87733	3.4332	11.211	-1.0619	2.2523	7.3715	2.2603	4.8483	6.7117	1.5161	2.2602	3.6466	-3.5228	3.6225	8.1555	2.614	-1.0056	6.5332	-2.9321	0.74759	5.0137	-0.54859	5.6873	2.53	0.29668	8.1855	1.3436	7.4305	13.741	0.59285	5.1699	3.2819	6.2844	2.3149	-0.20247	-2.2408	-1.2751	2.4882	2.1668	7.08	6.1423	1.4786	2.3659
-4.4924	-8.369	-6.1436	-2.5202	-4.3981	-1.2587	-3.4958	4.5628	2.7938	-1.8893	-6.1155	2.647	-3.8169	-5.4144	-5.564	-3.939	-3.4906	-5.6215	-0.91647	-10.792	-3.5349	-4.2756	-4.6746	-6.2155	-2.055	-2.3806	2.1785	-1.6638	-2.2025	-4.7978	-1.6942	-2.2741	-5.2102	-4.9395	-1.865	0.33422	-1.1325	-6.7507	-8.4922	-5.2156	-5.4921	-0.86077	-2.5983	-3.5705	-3.5771	-3.2209	-7.6218	-9.9425	-4.9104	2.9799
4.4856	-5.9954	-4.7998	2.4707	-7.7149	-2.6866	6.0954	-10.513	-7.0304	1.5054	-2.3347	-0.90266	-6.764	-1.5637	-1.4981	2.0854	-1.584	2.5247	-2.6918	2.6743	-1.0086	-1.7281	-13.357	0.17082	1.2816	-2.5885	4.7918	-5.022	7.4061	1.9075	-2.0157	4.2871	0.46717	4.6251	-1.2849	-9.7649	-4.1644	-1.2081	6.6939	2.7773	-2.8786	6.5343	0.62222	1.2348	-3.8478	1.3222	2.6487	0.05614	1.6012	-1.8156
-7.3774	-15.772	-6.3328	-7.4571	-14.597	-9.3783	-9.6941	-0.58706	-2.6911	-6.4249	-6.5657	-9.8999	-3.3798	-2.3493	-4.5714	-12.97	-2.6315	-8.0963	-6.2756	-6.4098	-2.5261	-17.087	-2.3794	-10.887	-8.1973	-11.63	-14.515	-2.4985	-12.886	-8.9753	-9.3176	-12.051	-8.582	-9.5619	-8.3773	-10.824	-8.2766	-14.688	-7.1187	-4.5108	-2.624	-3.0485	-8.5804	-2.8379	-12.88	-8.9756	-5.0455	-6.9865	-14.336	-14.402
6.8142	9.3603	7.9321	9.4722	2.4599	7.2067	2.5737	5.2886	7.9453	7.0001	6.3182	11.522	10.325	7.5451	12.907	8.5373	8.3377	4.1489	8.2902	6.2096	10.213	3.887	13.852	8.4346	13.614	10.995	4.8488	2.2246	9.7014	7.0946	4.3463	6.3604	12.147	9.0862	6.55	5.8501	10.708	11.342	9.8515	3.3058	-0.90431	14.101	9.1027	16.002	5.6248	3.6924	4.248	6.1695	9.7128	5.1512
-11.62	-13.002	-13.955	-14.241	-11.001	-7.0454	-9.5115	-13.941	-13.015	-13.153	-7.6812	-10.642	-8.1141	-9.8413	-14.151	-11.076	-11.714	-8.7841	-8.2221	-9.9683	-10.971	-5.643	-10.572	-3.5483	-15.475	-15.705	-11.455	-12.772	-8.9711	-9.6744	-9.2045	-8.6601	-12.412	-11.514	-8.1595	-19.413	-12.907	-11.303	-12.312	-12.449	-10.174	-8.7309	-9.5923	-9.982	-7.7272	-14.3	-13.229	-18.27	-19.424	-9.7154
-8.8675	-11.836	-16.148	-9.0767	-15.792	-10.665	-15.9	-12.238	-15.34	-18.138	-17.243	-15.845	-14.485	-14.435	-8.5373	-19.536	-11.309	-11.406	-10.588	-15.237	-14.972	-17.426	-15.449	-15.14	-16.867	-11.103	-9.1446	-14.022	-9.8729	-19.428	-12.438	-19.315	-15.429	-15.631	-12.936	-12.354	-16.596	-15.242	-13.476	-12.969	-10.555	-19.089	-13.09	-17.671	-13.186	-22.699	-16.708	-16.144	-13.561	-6.9708
-4.9914	-14.156	-10.292	-16.998	-11.328	-14.958	-9.0548	-12.102	-9.4277	-6.431	-13.034	-7.2423	-8.5662	-8.3605	-6.4229	-0.38154	-5.6535	-7.7378	-10.619	-7.586	-7.515	-8.7285	-8.7115	-9.7404	-8.197	-9.1883	-6.6206	-14.993	-16.742	-8.7925	-10.248	-12.953	-13.778	-6.9798	-8.8145	-6.8155	-13.864	-12.824	-15.582	-13.425	-13.706	-9.4752	-8.9797	-10.416	-3.3244	-4.6352	-11.684	-10.184	-12.018	-11.406
-4.3058	-6.6448	-7.3084	-0.59818	-4.2454	3.9918	-1.0125	-2.3618	3.3485	4.684	-3.2192	3.9583	3.052	-0.053682	-2.6919	2.703	0.70781	3.423	1.1224	4.117	-3.6593	-0.67398	0.1442	-5.3036	-2.2282	1.844	-3.964	0.19146	3.9067	1.9285	1.9057	-4.0077	2.3823	-3.0356	-1.3504	0.95945	5.6991	5.045	0.81336	-5.7533	1.9057	-2.9429	1.7395	0.55901	1.393	-1.1293	-2.5993	0.86748	-2.9959	-0.17669
1.1328	5.1279	4.3453	-0.36995	3.0349	7.1849	5.2056	7.0307	7.0292	4.2973	6.3806	5.6755	8.7924	4.2233	8.7637	2.358	9.7505	3.4866	9.8827	4.9978	5.4192	-0.18432	3.9507	5.0978	3.755	3.8476	6.2826	7.9539	3.8031	1.61	2.697	9.8304	0.30691	5.1391	2.4394	10.277	2.6239	1.9621	4.3582	11.151	4.6705	8.3053	8.2042	3.8504	-1.4044	6.96	2.0013	1.2402	0.647	4.3109
-10.604	-4.0727	-5.9587	-0.097646	-4.0976	-2.3637	-1.8552	-1.9047	-1.4873	-2.6522	-1.8454	-4.9396	3.9222	-1.5228	-10.896	-7.367	-5.9504	-5.5983	-1.8946	-4.007	-11.378	-6.1731	-0.82731	-1.2138	-5.9603	-0.13262	-5.7441	-11.911	-2.6484	-12.86	-1.4588	-10.126	-6.4849	-2.7314	-7.5899	-8.4147	-7.6655	-1.7593	-5.8053	-7.4436	-5.2287	-0.16503	2.2514	-6.4252	-6.0342	-1.942	-5.7807	-10.44	-7.4447	-6.8417
-7.9642	-11.139	-16.083	-6.206	-15.408	-6.6967	-9.3908	-9.8975	-16.705	-8.8573	-17.088	-5.8365	-8.4857	-12.716	-10.176	-9.8988	-9.4462	-17.602	-0.44308	-8.1076	-9.6152	-13.351	-10.781	-12.45	-9.4517	-8.5409	-17.893	-13.809	-11.562	-10.991	-16.198	-17.164	-9.4379	-15.003	-4.8903	-15.571	-10.914	-11.215	-11.766	-17.103	-12.952	-11.304	-11.304	-15.546	-7.7593	-13.656	-15.873	-14.163	-16.089	-10.073
-9.1839	-7.2493	-10.99	-18.27	-17.447	-11.681	-17.212	-19.349	-14.651	-12.675	-11.65	-12.756	-14.235	-10.681	-10.087	-8.6992	-10.556	-15.803	-11.105	-15.885	-12.427	-13.274	-9.6846	-15.989	-7.6414	-12.94	-12.17	-9.917	-8.1376	-20.598	-8.6977	-9.188	-12.649	-17.148	-13.116	-11.824	-10.589	-6.494	-10.766	-19.377	-16.394	-16.697	-13.126	-14.232	-11.742	-10.574	-7.9732	-10.622	-11.585	-11.532
-4.74	-1.7826	-7.8636	-9.9315	-5.4968	-2.0963	-1.156	-7.8875	-0.8583	-1.1477	-1.5239	-7.5666	1.4309	-11.203	-7.1357	-8.5939	-6.9971	-7.6911	-5.2142	-7.1695	-6.5039	1.2337	-4.1623	-5.6849	-6.624	-1.6544	-7.746	-5.7131	2.1178	-3.3942	-11.609	-8.3966	-5.7438	-2.2874	-4.836	-5.5544	-5.176	-11.298	-3.5906	1.7761	-0.72024	-7.831	0.55856	-0.16677	-4.4601	-14.28	2.231	-7.5251	-9.5807	0.23582
-12.45	-5.1032	-1.5774	-5.4248	-0.97082	-5.7731	-2.9946	-3.3562	-5.7602	-6.7746	-5.2384	-10.225	-3.7954	-7.2043	-5.7645	-10.031	-5.8102	-14.938	-0.24009	-5.4576	3.4346	-12.541	-6.3675	-8.259	-0.087402	-10.744	-5.9935	-7.2803	-10.013	-8.2872	-9.3812	-5.1643	-6.6617	-6.2041	-12.941	-4.9622	-8.8363	-1.7967	-6.1967	-1.4742	-7.8511	-10.216	2.4957	-2.1071	-4.5705	-10.694	-5.9344	-7.8486	-10.392	-1.3281
6.1767	8.3788	-1.1981	-3.4404	-2.696	0.078764	2.7645	5.7536	0.62582	-1.2809	0.18687	8.2163	1.1646	0.54312	4.2315	-2.2686	4.5175	0.70949	2.3518	1.6652	3.2781	8.0004	3.7908	-2.1346	0.41489	4.0102	5.5304	-0.16233	2.7297	-1.5806	4.8607	2.0889	-4.5959	7.5626	-0.51347	1.0728	6.8949	3.4824	0.41773	0.36544	0.45202	8.629	-1.1654	3.5912	2.7279	3.0177	1.8531	4.7548	-1.305	-2.1273
-2.8378	-2.4539	-2.9836	0.54	0.85684	1.6088	-1.7399	4.4209	1.2464	2.3497	5.4871	6.3645	1.064	-3.3317	-5.5042	8.4182	7.5697	-5.3573	3.1447	1.6597	0.79934	1.9132	3.5911	1.9435	3.4811	2.2856	-0.049899	2.9258	1.8996	-3.2506	3.6609	-4.408	2.0578	3.1605	4.1098	2.8437	3.7251	1.5628	6.9161	1.2549	3.3698	2.4294	-0.70953	6.6782	0.63286	3.2465	2.3365	7.3121	2.1107	-1.2298
4.6197	-0.44084	6.9223	0.92883	0.57893	-1.6863	3.7832	-2.0036	-1.6415	-0.13356	0.81781	2.1505	2.2815	0.37217	-3.7911	4.0343	5.5764	-0.11433	5.1634	-1.8072	4.4849	-0.27645	-1.7971	-4.5716	5.0736	4.0385	2.0188	7.7035	2.6055	0.62492	-1.5147	0.96177	4.1279	-3.4263	2.253	-2.4083	1.6146	3.1313	1.5951	3.8586	-0.51803	3.6664	-4.2594	-0.9742	1.3622	-1.4339	-4.333	3.7418	3.4686	-2.4677
-12.777	-3.2148	-16.123	-11.943	-13	-2.8422	-11.472	-7.0212	-13.533	-13.017	-14.163	-11.828	-10.683	-8.7689	-10.332	-6.1093	-11.275	-17.376	-13.287	-6.049	-11.862	-12.37	-12.877	-11.354	-5.0597	-2.1156	-8.503	-10.042	-1.6443	-9.196	-9.2479	-12.083	-9.5463	-6.317	-5.3645	-8.8994	-5.7337	-10.614	-6.4908	-10.353	-10.511	-4.8538	-11.293	-12.067	-6.6027	-7.7746	-2.9563	-11.617	-11.182	-6.095
-5.8242	-0.39648	-7.1095	-7.6047	-3.6062	-2.2849	-6.2139	-5.7447	-7.9836	-3.551	-6.9275	-5.4232	-8.806	-8.2417	-4.2338	-5.9353	-4.1305	-8.9381	-3.9753	-1.3175	-4.4554	-4.019	-3.4414	-7.7855	-7.5897	-10.172	-9.1398	-1.4147	3.4638	1.0668	-7.6216	-6.5901	-7.689	-4.5373	-6.8898	-1.5851	-5.2237	-9.6286	3.6991	-2.4968	-9.013	-8.8858	-2.883	-6.6792	-6.7791	-1.2165	-4.1289	-0.7468	0.18141	1.4077
-1.065	-4.1956	-5.2719	-2.2865	-0.41846	-2.6848	-2.9046	-4.0034	-7.3615	-8.3161	-14.775	-10.439	-10.099	-9.7697	-3.1807	-9.6169	-9.4707	-9.0766	-8.5603	-10.496	-8.8835	-7.4812	-4.0647	-9.664	-4.9246	-7.3682	-8.0364	-11.008	-4.713	-9.2572	-6.2588	-11.732	-6.3113	-5.6081	-10.19	-8.1715	-11.055	-4.5436	-3.9365	-9.27	-12.815	-6.8391	-10.061	-11.189	-11.195	-1.5569	-5.0866	-5.4999	-11.609	-6.5461
0.37413	3.6526	0.14051	4.579	3.6356	-2.2049	5.1493	1.1481	3.0542	-5.4186	10.564	-2.2311	4.3717	7.6503	1.6111	1.6348	-1.5421	3.5221	0.090038	8.4839	-3.0003	6.5204	5.6476	-1.8669	4.6465	-1.702	4.9628	1.0042	5.9438	2.6004	-1.514	-5.3453	5.2382	4.274	-1.9486	-1.5641	3.7703	3.5792	-0.090978	5.7493	-1.0848	1.8052	6.7053	7.7164	-0.83256	6.0076	0.82006	7.6133	8.3524	2.839
-9.4453	-4.8042	-6.4696	2.0525	0.4581	1.2849	-6.1698	-1.4857	-4.5011	2.183	-0.16944	-4.7628	1.6692	0.77871	-2.3192	4.0824	0.76258	-10.712	-5.8768	-4.6344	-1.8788	6.7244	1.3376	-7.9428	-6.9992	-2.4227	-11.122	-2.0089	0.59021	-5.4719	-1.988	-4.8732	-6.6978	-4.6523	-3.741	-3.873	-1.3722	-7.3253	-2.7855	-1.1456	-4.0212	-3.2175	-2.5164	-6.0656	-2.109	1.9034	1.6157	-0.22838	-9.6158	-4.6445
-14.966	-8.4687	-12.173	-8.8662	-14.468	-15.741	-13.718	-16.702	-15.322	-20.092	-11.995	-18.057	-9.8041	-18.753	-12.836	-10.5	-22.052	-13.694	-12.439	-11.084	-11.896	-11.388	-12.914	-12.484	-10.394	-16.466	-20.764	-18.944	-14.827	-11.909	-15.265	-15.47	-11.274	-14.412	-12.282	-14.897	-8.034	-10.374	-12.605	-7.8889	-11.71	-11.222	-14.245	-13.638	-15.254	-13.487	-19.777	-9.8708	-10.278	-16.526
-1.2939	-4.4419	-4.8562	-1.1298	3.9876	-2.853	3.706	-5.4206	-6.475	-6.2936	-2.2166	-7.0362	-5.9517	-2.6568	-0.68471	-5.5285	-5.6304	-1.0955	-4.643	-5.8792	-3.3035	-4.637	-6.4556	-7.4711	-5.0443	-1.2617	-2.6191	-8.9489	-4.3373	-3.2097	-7.3231	-1.4526	-6.8755	0.53851	-7.2465	-8.2284	-3.2357	-0.057382	-2.8623	-1.1335	3.839	-5.144	-3.5459	-2.1025	-3.7246	-1.2543	-1.9973	-7.3499	-3.1198	-2.8888
-4.5284	1.3341	-5.0977	-10.783	-7.4472	-12.652	-6.1342	-5.4227	-8.5452	-1.2868	-5.2669	-7.4526	-10.504	-10.803	3.0558	-9.5432	-7.0321	0.33092	-0.97967	-5.8904	-6.2798	-3.9454	-4.8499	-12.708	-5.9679	-8.7675	-6.7589	-1.8116	-5.1737	-6.5101	-6.2991	-4.8971	-1.0979	-6.6117	-14.416	-8.8698	-9.6882	-1.8681	-1.6215	-11.55	-8.6327	0.27003	-9.614	-2.5146	-3.5443	-3.0189	-3.4008	-2.3497	-4.8576	-3.8721
-4.8123	-3.2959	-4.8032	1.3177	1.6876	4.4686	-9.1605	-0.69924	-4.0891	-3.1462	0.38865	-9.4689	-0.40031	-3.265	0.39799	-0.075144	-1.5321	-6.1634	1.0247	0.038978	-5.6229	-4.0233	-0.87568	-7.5009	2.1972	-7.6727	-2.0428	-6.0792	-2.4809	2.5369	0.36804	-2.6822	1.083	1.7735	-0.082348	4.6745	-0.30585	3.3579	-2.1391	1.4205	-4.0745	1.5249	-2.8328	-5.7961	3.7411	2.3764	2.159	-2.0771	-2.7167	-4.3642
-7.4688	3.8633	-10.143	0.53198	-6.1329	2.5338	-1.002	-1.2076	-1.7501	-7.2819	-2.7917	1.4399	-3.0227	-9.2937	-4.0565	-0.10808	-6.1131	3.6829	0.5213	-0.60279	3.3622	-3.5792	1.4768	1.6921	-1.4475	2.6534	2.5317	2.1481	-7.8087	-3.3367	-4.4393	-5.7675	-4.2247	2.7347	-9.86	-4.4529	-3.3364	-1.9143	4.6597	-7.4038	-4.3243	-4.5288	-4.3611	-3.9746	-0.32932	-2.0247	-1.4526	-2.1466	0.060555	-5.6254
-13.27	-13.521	-12.715	-15.319	-10.247	-8.8362	-12.008	-12.527	-5.7978	-19.738	-14.517	-8.8965	-18.411	-9.014	-8.1738	-11.848	-8.8515	-13.768	-11.906	-11.553	-9.6669	-15.889	-6.7752	-11.658	-11.263	-1.0823	-15.438	-6.5792	-14.081	-15.417	-5.8499	-8.5056	-10.666	-9.4915	-18.282	-14.613	-13.731	-10.546	-9.2328	-9.7356	-17.036	-8.7545	-12.008	-7.4536	-10.724	-8.6581	-15.642	-14.366	-16.251	-11.661
-4.9598	-1.4881	3.0003	-4.9256	8.1035	-0.79288	-2.9371	1.7093	1.2434	-3.0486	-4.0651	0.61756	4.5242	1.884	0.2796	6.1392	0.67965	1.0182	4.5006	0.55639	1.4269	4.6232	5.577	-2.9849	0.41008	4.5362	5.3644	1.6275	-1.9992	1.9509	-1.4763	3.3312	1.4734	5.8859	3.788	1.2902	3.9966	6.7352	6.2574	-4.3965	3.2652	-2.1223	-0.11466	2.2799	1.2046	-4.3672	-5.3534	4.5782	0.6106	0.33496
-3.9726	-11.689	-6.4076	-9.8817	-3.8595	-7.5405	-13.228	-9.1244	-9.2954	-8.0994	-5.9888	-4.2464	-16.784	-8.198	-16.135	-13.078	-11.017	-7.5583	-3.5674	-10.591	-7.6111	-13.077	-10.672	-7.4582	-10.904	-17.984	-5.9424	-5.7552	-15.606	-8.2546	-5.5494	-9.5824	-5.1078	-15.177	-12.262	-9.7122	-16.307	-15.782	-12.985	-8.9613	-12.899	-11.063	-9.4651	-5.2839	-10.481	-9.7032	-7.9358	-15.503	-12.208	-9.4242
-1.799	0.080302	-1.4095	1.1475	-3.8567	-0.53763	-0.78829	-3.2618	0.6779	3.9938	-3.9361	0.2896	3.1433	-0.2188	-2.5117	-4.5987	2.62	3.435	0.55881	-0.99918	3.9052	-3.2851	-2.9602	-2.64	-7.1181	0.17703	6.6057	2.3642	-2.4473	0.84711	-1.6776	7.7694	0.36164	3.4306	2.8702	0.81563	5.7939	3.8463	4.8954	-1.6588	-5.5131	-1.07	-1.7138	0.5008	-3.9121	-5.0703	-0.5879	0.3483	-5.7053	4.9755
8.112	9.6093	1.003	3.3021	5.0127	6.7769	2.7356	4.8011	6.5226	9.4575	4.6766	3.9789	5.8166	12.226	11.457	2.3435	0.019749	-0.70054	13.43	13.184	11.865	8.2405	3.6064	9.2729	7.408	6.0963	1.8997	5.2616	1.8746	6.2063	2.5571	7.8345	10.213	1.3173	6.1539	3.1685	9.7118	8.1434	3.9449	6.8477	12.812	5.8884	8.3813	0.70938	3.2037	1.73	7.3164	6.8226	4.6203	6.0913
-2.3385	-2.0481	-4.2758	-9.0963	-5.5681	-7.2873	-4.9309	-5.9051	-7.1739	-0.49279	-9.4987	-0.40525	-5.5762	3.1255	3.0522	-2.088	1.9844	-4.8898	-4.5822	3.7549	5.8913	-1.2389	-5.0829	-2.2884	-7.2131	-2.2679	-5.265	-1.9208	-2.5205	-1.4206	-2.0957	-1.7599	-2.3797	2.5612	-8.5749	-7.5306	0.74794	2.9766	4.1046	-1.7713	-5.9525	-10.726	-5.3492	-4.0364	-2.2974	-4.2978	4.6267	2.1936	0.39648	-6.5085
3.4971	7.6511	0.671	2.2425	-0.87873	4.6135	-2.6158	2.4208	5.1686	-0.61056	-0.65664	1.3353	0.29254	1.3299	4.185	1.2604	2.3508	-2.4441	0.67836	0.54075	0.21188	0.1308	-2.5354	4.6861	2.9628	-1.1752	-5.7564	0.29667	-1.5607	3.0265	-2.1163	4.9594	2.1661	0.93035	-2.027	-3.6001	1.5107	-4.6149	-4.597	-5.8933	-2.2414	0.11673	-4.738	0.090027	-4.6732	2.4438	6.9764	1.2281	-1.1874	-1.7405
-5.5332	-5.5412	-7.8898	-9.8054	-12.546	-6.1283	-10.69	-4.5438	-3.9868	-12.473	-9.9589	-9.33	-8.0194	-7.463	-9.5489	-10.711	-18.882	-6.7404	-8.9911	-14.175	-6.8253	-7.7113	-15.496	-14.589	-9.1307	-9.3678	-10.598	-6.0625	-14.309	-9.197	-7.6938	-12.804	-10.028	-9.6554	-3.5151	-3.2485	-14.061	-15.09	-4.0411	6.9841	-6.252	-13.187	-9.7741	3.5446	-3.9065	-11.937	-1.6427	-4.4334	-14.095	-16.895
5.711	4.1838	6.7105	1.8359	2.9382	1.6156	4.2827	5.3473	2.0304	7.3324	8.9209	2.5073	5.2824	4.0759	11.16	12.772	5.7461	-1.971	7.2413	-0.074625	6.7202	12.77	-0.030646	5.304	8.1185	1.5106	7.0104	2.702	5.475	5.5473	8.9082	1.8701	4.3542	1.7606	8.6168	8.6181	7.8922	10.495	2.9586	4.8464	5.027	6.9364	7.2431	-2.0488	11.085	2.6841	7.0107	2.7697	4.7387	4.1966
-2.9655	-0.15383	-0.56906	-0.77785	2.3369	2.6595	-2.4489	0.17968	2.0304	1.5284	5.7544	10.585	1.2724	4.9986	2.2934	7.6877	2.0924	1.4296	-8.1177	-1.2952	2.9235	3.3788	4.3945	4.9383	5.5402	0.57876	-5.1471	3.717	-1.6372	2.7489	4.407	2.1596	3.7292	4.2093	4.0303	1.9464	0.49402	-4.2443	-1.5157	-5.8313	6.5335	3.0311	-2.7457	-1.9733	-1.0412	0.84313	2.1973	-2.167	1.4604	2.6753
11.476	8.8413	13.777	17.13	2.4989	11.745	12.093	14.28	6.173	11.517	6.916	10.922	9.5059	13.254	12.967	13.353	4.568	9.3446	9.4445	8.8445	6.5936	12.922	4.5869	4.8095	9.8029	6.0912	9.101	8.4187	7.4706	3.2348	6.402	6.5831	17.421	7.6095	8.5181	7.7173	6.0435	8.8752	10.249	9.111	11.782	11.277	9.442	8.2022	8.9145	5.074	4.9214	3.8945	7.7974	10.263
1.6313	2.0676	0.28517	1.5055	4.9753	3.9072	0.74883	2.853	2.8983	4.4742	5.2255	-0.91423	5.8184	4.5727	-0.17104	2.155	2.0128	0.57648	1.3934	3.8554	-0.066515	-5.1878	0.43441	0.43657	-5.2685	7.6407	5.0693	-1.1691	3.2819	-1.5326	-1.7571	-2.9788	-0.36799	-1.153	-6.4684	-2.3433	6.8955	2.3819	-5.9481	2.3651	1.1905	0.82226	3.7993	11.33	4.2624	-1.2693	7.7946	2.8688	0.0053536	-2.9468
-13.499	-11.337	-16.625	-15.623	-13.967	-14.99	-13.943	-10.2	-10.717	-10.438	-15.961	-17.134	-13.384	-14.268	-17.62	-12.822	-14.421	-12.516	-14.771	-9.4502	-12.953	-18.889	-11.044	-11.387	-18.33	-9.5511	-12.939	-18.868	-9.7221	-14.628	-10.84	-13.084	-10.586	-14.685	-8.4098	-13.604	-11.801	-14.361	-6.2113	-16.871	-12.756	-12.041	-13.67	-14.371	-12.352	-7.1884	-13.053	-9.0851	-14.614	-14.466
-12.334	-17.079	-15.706	-13.578	-13.807	-11.124	-15.141	-14.913	-7.4938	-17.533	-12.331	-16.829	-13.656	-18.839	-14.544	-14.418	-7.3691	-13.796	-11.311	-13.553	-8.6424	-12.694	-12.769	-9.0555	-10.413	-15.511	-12.499	-11.626	-10.222	-13.369	-11.87	-15.398	-12.289	-10.518	-6.2043	-9.9762	-15.388	-14.67	-14.217	-9.4983	-13.591	-16.181	-11.905	-10.087	-16.511	-14.148	-12.618	-11.608	-11.38	-12.09
-13.342	-12.265	-13.146	-12.703	-11.978	-8.3413	-14.812	-11.118	-13.104	-9.4774	-12.191	-15.081	-16.126	-10.823	-13.46	-2.2553	-8.1264	-10.577	-12.472	-13.77	-17.43	-9.6183	-19.571	-14.867	-12.246	-9.7301	-16.163	-13.735	-21.444	-17.168	-10.848	-17.296	-4.8748	-15.362	-16.378	-9.2906	-14.84	-10.077	-13.611	-12.814	-16.116	-10.768	-15.656	-13.555	-7.373	-13.322	-8.2018	-13.479	-15.812	-7.8043
-10.449	-16.461	-15.498	-16.214	-8.3123	-12.016	-10.226	-18.863	-10.222	-16.239	-9.6551	-11.018	-16.028	-12.619	-11.688	-16.688	-9.3185	-17.177	-12.646	-13.232	-9.2689	-16.011	-13.044	-12.576	-14.281	-19.294	-16.811	-3.2765	-14.702	-18.931	-15.224	-16.745	-13.325	-14.548	-23.76	-17.112	-13.257	-17.438	-17.288	-12.721	-9.3872	-16.865	-12.706	-18.888	-18.218	-16.905	-9.0912	-11.294	-13.776	-11.491
-6.6278	-10.403	-10.3	-17.278	-16.127	-11.198	-10.441	-11.678	-17.738	-12.153	-12.388	-12.094	-15.091	-7.7506	-10.412	-11.567	-10.82	-11.782	-13.256	-10.664	-11.758	-12.007	-12.74	-12.401	-6.42	-9.2926	-5.4582	-8.0097	-12.07	-14.195	-8.0309	-9.499	-9.486	-3.75	-9.2871	-9.1543	-11.639	-8.986	-6.0261	-10.707	-10.461	-10.63	-13.514	-11.73	-6.052	-19.47	-12.307	-17.713	-7.345	-17.965
10.537	4.1972	12.147	7.015	11.106	11.028	12.883	10.936	1.541	8.3004	7.5304	2.6196	13.847	7.8623	12.299	7.2524	1.5915	4.3475	11.254	9.1387	7.8338	14.029	2.4452	4.6707	2.7903	12.911	12.488	10.546	10.137	8.9811	12.226	12.033	10.021	9.2103	4.7061	12.635	4.3423	8.6399	-1.3531	7.749	13.848	2.742	9.4177	13.009	10.33	8.7977	9.9639	9.993	10.101	12.176
8.193	5.0838	7.5897	5.9224	10.17	4.2566	16.653	10.052	6.9184	3.3317	10.121	7.0687	9.1955	14.112	8.0515	8.4714	13.798	8.0559	8.1635	6.5167	10.518	8.9536	10.267	8.4844	8.553	7.2558	2.3948	14.158	5.9617	5.4414	12.662	8.6729	6.6706	4.7657	3.9708	6.2184	10.1	6.8451	5.684	10.78	10.223	12.97	7.9632	7.6364	13.626	10.87	5.8456	10.72	5.6135	2.6097
-0.9734	0.053901	-0.12183	1.8517	-6.5036	0.26357	-0.20707	3.1634	-5.2616	2.1248	-7.7804	-1.324	3.9397	-2.482	2.887	-4.8323	-7.4146	-2.7908	-2.2141	-0.13673	-0.75874	-4.6328	-0.021714	-8.3158	-2.1283	2.2015	-6.3427	-2.3908	6.514	-1.5069	-4.7522	-6.1264	5.3343	1.9094	-5.0072	3.7723	1.1779	-0.046238	-3.3526	-1.3559	-3.6751	-1.5924	-1.041	-6.4825	-0.84454	-0.13956	-5.6003	-3.1366	-1.0239	-1.2061
4.9152	1.2349	8.6281	0.38354	1.1292	5.3564	6.9995	4.4718	3.8657	5.3492	-3.1613	11.21	3.1394	5.682	2.1541	5.3454	4.1859	3.3184	3.971	3.2942	5.4248	-0.36648	1.8257	8.1639	2.0573	5.5448	5.2453	4.4076	3.0814	-0.55246	5.8336	3.9326	3.8402	2.5426	3.6197	6.0581	10.923	11.501	9.0683	1.5847	-1.1281	7.2417	5.313	7.1159	4.1678	7.5226	5.3282	9.118	0.78795	3.248
-12.511	-7.671	-16.714	-13.456	-11.485	-12.823	-14.836	-13.085	-10.252	-16.582	-10.082	-6.875	-8.7185	-7.7087	-9.7942	-15.22	-11.274	-12.534	-5.2351	-9.8948	-15.389	-8.6092	-15.251	-12.595	-11.489	-13.957	-8.7574	-10.969	-9.7082	-14.393	-9.1912	-9.6286	-15.364	-9.4779	-12.066	-10.676	-14.416	-3.001	-7.3893	-6.0723	-10.331	-6.429	-10.766	-14.872	-14.268	-15.967	-11.725	-8.6264	-6.8375	-6.7687
-1.1758	-5.4378	-1.002	-2.9178	-2.2521	-3.2613	1.9604	0.16442	-0.62449	4.1779	-0.06283	3.3418	-2.2911	0.97189	2.2859	-4.957	-2.0373	-5.9858	-7.245	-1.7493	-5.7718	-5.8639	-6.0221	-1.7654	-1.4879	-3.8912	2.3186	-5.3524	-0.4612	-0.69568	-0.62669	-0.12673	-2.0562	-6.7653	-5.4848	-1.5298	-4.4105	-5.5671	1.2422	-1.6957	1.2014	-3.5841	-0.60913	-4.7075	4.4216	-6.4636	-5.4818	1.7804	-3.1537	1.8155
14.053	8.8118	8.7262	10.2	5.1043	11.401	9.1745	9.3388	10.348	10.787	12.374	11.711	7.2684	9.9922	10.374	5.5256	7.0336	9.8979	10.351	11.586	10.544	7.4289	10.107	9.1411	14.9	8.2431	8.2721	8.7335	10.296	7.168	9.2378	12.631	7.7413	16.205	12.386	15.218	11.366	7.6694	8.0974	5.2114	5.1704	7.0495	3.5447	8.1469	8.1569	10.145	8.3015	10.167	11.348	4.0028
1.1542	-1.141	3.1004	4.326	0.72081	2.6621	-4.9862	2.4637	0.91411	4.5658	-5.7427	-8.0324	7.9265	-2.8373	-5.6973	5.9448	-0.62215	0.027031	6.9536	-3.6639	-4.6969	1.0227	-0.99944	-0.38738	2.3701	1.9018	-2.6104	2.1624	2.4333	-1.2727	3.7585	1.3707	0.41704	2.2553	2.0911	-3.4	-1.6508	1.0945	-4.2371	6.5708	-2.3572	1.1898	-0.37908	5.905	0.45404	-0.096145	-6.4813	3.1805	-4.0633	4.8348
-1.9039	4.0352	3.8498	0.36359	0.27458	3.7793	-1.0441	5.2639	1.1421	5.2052	1.6194	-0.39806	5.0841	-1.615	-0.50435	8.1797	-6.0906	1.4177	-0.87326	6.6251	1.1633	-3.136	-5.0935	3.6887	-0.28201	1.9885	3.8118	6.1616	1.8092	2.2437	-3.6569	7.517	-0.99592	-0.84476	7.5888	-3.1344	3.9933	-2.2138	0.026735	-0.7912	-1.3485	-8.9681	-6.1922	-3.1684	-4.3025	3.7489	-0.80913	3.1386	-2.9127	-7.3499
-14.316	-11.682	-7.9137	-3.6805	-11.2	-12.665	-15.625	-12.166	-14.359	-14.844	-11.013	-17.384	-12.524	-8.4533	-8.9091	-17.136	-9.87	-8.6493	-10.93	-16.55	-7.9891	-4.7342	-11.486	-12.548	-10.157	-7.9998	-15.014	-6.8418	-14.925	-10.245	-16.554	-4.7064	-10.154	-11.103	-14.229	-11.386	-14.85	-14.009	-9.5312	-9.3288	-15.271	-2.8332	-9.3652	-14.669	-18.853	-10.866	-10.04	-5.0521	-9.1531	-11.6
-12.772	-18.208	-4.9697	-13.575	-17.448	-15.314	-16.81	-14.742	-18.291	-12.937	-7.2915	-13.301	-18.585	-7.6421	-19.425	-11.12	-15.319	-12.747	-14.558	-10.199	-13.075	-14.238	-4.5264	-14.167	-7.8101	-13.677	-12.527	-9.6546	-11.303	-13.606	-13.649	-21.84	-9.7201	-8.9491	-18.581	-12.774	-14.351	-13.261	-13.204	-15.936	-15.04	-21.193	-11.141	-5.5692	-15.553	-5.3972	-14.657	-14.113	-10.666	-11.549
-16.281	-6.2589	-10.773	-10.66	-11.362	-7.4901	-9.4166	-10.162	-9.6444	-5.884	-15.845	-3.8901	-10.494	-10.322	-12.711	-7.7567	-14.221	-5.8368	-8.9355	-9.8528	-6.4275	-7.9403	-7.9328	-9.8772	-10.438	-1.68	-10.565	-8.5854	-13.737	-7.4714	-9.2854	-11.379	-2.923	-7.8082	-11.015	-7.3626	-5.3033	-11.811	-10.909	-10.52	-4.7974	-7.3853	-12.833	-7.2249	-12.64	-2.5303	-4.6473	-5.5226	-6.7298	-4.8726
-14.308	-7.4076	-12.322	-11.361	-16.753	-10.35	-9.9038	-7.6523	-10.773	-10.421	-12.328	-18.054	-13.018	-9.2695	-11.259	-10.251	-14.776	-13.212	-18.724	-9.338	-13.149	-14.399	-11.405	-7.6151	-8.8524	-10.708	-10.948	-13.605	-9.545	-7.6801	-10.593	-13.715	-11.465	-7.7973	-10.54	-12.412	-11.531	-11.886	-4.7459	-9.0163	-8.1493	-15.193	-13.44	-13.512	-8.2316	-10.027	-12.604	-9.2087	-9.3071	-10.981
-2.382	-6.2566	-7.9567	-5.7168	-12.257	-6.7614	-15.45	-4.2594	-10.888	-5.5767	-7.7329	-7.7055	-9.9292	-9.5477	-11.449	-6.1222	-3.8596	-9.4147	-8.2212	-5.4362	-5.5905	-6.0502	-6.4207	-7.1657	-9.2945	-4.3104	-5.0436	-7.2447	-9.8323	-8.3287	-12.941	-1.4567	-12.817	-7.6665	-4.1582	-9.575	-10.902	-4.9992	-4.3218	-10.184	-5.9602	-7.46	-9.6049	-7.5386	-7.2693	-5.0143	-7.9799	-6.1858	-4.9687	-7.5917
-17.931	-25.225	-20.823	-19.522	-17.492	-26.668	-26.177	-20.046	-26.341	-21.758	-18.229	-25.817	-24.49	-21.259	-24.559	-17.172	-25.608	-17.979	-23.669	-20.608	-17.726	-20.747	-28.149	-26.866	-27.112	-21.797	-25.282	-20.819	-28.416	-19.438	-21.683	-26.475	-22.609	-22.603	-26.503	-21.698	-17.396	-27.616	-26.081	-25.914	-20.872	-20.05	-17.598	-27.165	-25.246	-18.105	-22.056	-26.18	-24.282	-29.062
-9.6522	-2.2768	-10.235	-12.098	-13.774	-6.5238	-2.4915	-3.236	-10.905	-9.4698	-3.5049	-13.688	-3.1156	-7.2392	-6.642	-8.5975	-8.2613	-8.4084	-8.0102	-6.053	-5.7294	-6.3003	-5.8995	-11.964	-5.9571	-10.42	-6.3467	-14.286	-5.9058	-6.8709	-10.948	-5.2429	-8.543	-10.796	-7.2467	-7.6876	-11.326	-5.2186	-9.2066	-3.4254	-5.0282	-8.6937	-11.317	-12.198	-4.4585	-0.96051	-2.0957	-5.7727	-3.7765	-7.3062
2.0828	-8.4879	0.1031	3.8671	-3.6532	6.7001	-2.1391	5.8253	-0.88418	3.2069	-3.0244	-1.7067	-3.1763	2.9282	-0.40006	1.5863	-3.3676	3.5264	-1.6862	6.3567	-2.0075	-6.2346	1.8911	6.8314	-3.3468	5.3219	0.011435	2.5598	1.5912	-6.0336	-2.3807	-0.17361	-4.0939	3.7159	1.8209	-3.2342	-2.089	-2.3306	-3.0694	-2.5192	5.3763	0.6764	-2.0151	-4.1286	-5.7642	-4.8417	-1.9074	-4.1101	-5.1163	8.5906
7.8827	2.211	0.056534	5.9431	4.7788	-1.1759	0.99331	7.0015	3.7407	-3.3687	-1.3489	0.015653	1.9272	-6.6239	1.7467	1.526	0.18937	4.2184	-5.1556	-5.4951	6.7501	-2.6478	-3.2857	-5.8003	-1.8616	-1.7265	-7.6761	0.16285	2.9135	-7.7769	-0.2976	1.6556	6.1984	-3.0987	-1.7453	4.4964	-1.6107	-0.95726	8.3009	-3.9643	-0.15391	3.2505	-2.0969	0.98346	7.1825	-0.99282	-4.158	-1.5231	-2.4093	4.3724
-0.32525	-6.3594	-2.0909	-2.3977	-0.25929	-7.9566	3.3378	-8.9158	-1.7607	-2.5	-8.3203	-3.222	0.51311	-6.0522	-5.8026	-4.6994	-11.515	-3.9915	1.7814	0.20778	-0.75152	-0.68823	0.75138	-6.2029	-5.8278	-3.1066	-4.0018	-4.5106	-1.7658	1.4743	-1.1561	-2.9458	-3.885	-1.6079	0.89793	-4.0724	-5.1072	-6.538	-3.3986	-8.2456	-4.7778	-1.1681	1.717	1.1383	0.60876	-7.3739	-2.0215	-3.7448	1.069	-8.8314
1.6665	4.3075	6.94	3.8842	12.073	9.3766	3.369	1.0172	2.9748	5.6124	2.3951	4.0925	4.7982	12.098	7.0652	8.6177	2.5874	8.3193	3.79	0.59599	-0.24266	6.696	7.6167	6.0335	4.4143	5.7701	8.1413	2.3231	0.73249	-4.1241	3.7851	7.122	6.5486	3.1587	4.3742	9.8871	4.9916	8.0936	2.6287	4.7556	9.0302	1.8518	13.56	0.48968	4.6522	8.9875	7.3197	4.5717	4.1854	2.0283
-5.2681	1.857	-5.1147	-1.2644	0.051753	0.037673	-0.99183	3.4618	-0.70331	-3.9025	-1.2989	1.1693	1.3316	-6.6572	1.9593	-3.2493	-9.6874	-2.233	0.4579	-0.99384	0.45583	0.048159	5.3216	-0.54687	2.1901	-1.2299	-2.2085	-2.1689	-1.9644	0.0012188	-2.6936	8.6	-1.7484	-8.9323	-2.2688	1.2401	5.6965	-3.4709	2.1402	2.0005	-1.3458	4.3264	-0.66282	-6.8765	5.2537	3.5409	-1.8107	-2.0133	-2.1749	-1.6715
-3.5468	0.77405	-5.6891	-2.015	-6.2205	-7.632	-1.3038	-5.2026	-4.7884	-3.0662	2.2922	-1.7922	-2.9673	-4.5485	-5.6454	-0.63162	-3.0949	-2.2178	-2.3924	-2.5349	-3.2245	0.003325	-5.8174	-1.3247	-6.5297	0.1501	2.9217	-2.8382	-4.2028	-6.3009	-4.1729	-2.8867	-6.0014	-5.6983	-3.1869	-2.5519	-7.4353	-6.4157	-0.81315	0.15477	-1.0183	-1.4203	-1.7557	-5.7886	-5.2632	-9.7408	-5.4394	-8.1389	-5.3431	1.1669
-8.6871	-7.3204	-4.9666	-9.5868	-12.872	-7.4151	-7.8954	-9.7345	-6.1475	-7.3865	-8.8571	-10.411	-6.8891	-3.6978	-9.2247	-7.2214	-15.017	-7.6558	-11.306	-12.569	-9.4503	-0.80527	-7.9251	-7.581	-14.507	-3.8717	-5.7076	-10.463	-9.3329	-8.33	-15.423	-14.209	-6.4066	-5.9372	-9.4749	-13.716	-7.1641	-10.582	-7.3904	-6.0133	-8.4943	-5.6807	-5.4581	-7.7938	-19.062	-2.5652	-4.8614	-8.6438	-7.0186	-6.5471
-6.3776	-4.8942	-6.4031	-0.52333	-5.5412	3.6851	0.036504	-7.5337	-8.1915	-6.8302	-5.7568	-5.8917	-7.4776	-2.8457	-2.4817	-11.092	-4.4247	-1.8689	-2.2442	-3.7657	-2.3344	-5.5325	-5.2413	-3.2474	-2.6201	-4.797	-5.7483	-0.56056	-7.4727	-4.9883	-7.5235	-6.8998	0.2009	-5.5675	-7.1576	-7.9247	-9.0009	-10.938	-5.8544	-5.9528	-10.543	0.1224	2.2369	-3.7936	-5.058	-0.14286	-2.2342	-5.0549	-7.5403	-8.955
-0.68978	0.0034462	1.0629	-6.6594	1.921	2.1148	1.732	-0.82993	2.0808	-5.3316	1.2971	-1.6144	2.4941	-0.049678	-0.80479	-0.048035	-6.0594	-3.974	-3.6652	7.4718	-0.5468	-0.81549	-1.8845	4.4845	6.5849	-0.87752	-1.4058	3.0242	3.2925	-2.3026	0.087951	-4.6556	-0.87043	3.4046	0.048721	-1.3127	4.0974	-4.9258	-3.0497	1.5135	1.6768	3.8422	3.8713	4.0311	1.6289	3.714	2.2887	-4.7396	6.639	-8.0449
-9.7598	-12.992	-12.939	-18.49	-14.891	-15.356	-17.312	-8.6485	-16.472	-13.298	-11.687	-14.427	-18.765	-18.183	-15.236	-10.974	-13.729	-20.534	-13.884	-10.814	-15.935	-11.752	-14.224	-16.809	-8.4207	-14.157	-16.97	-14.382	-13.398	-19.131	-8.6369	-17.513	-13.579	-17.877	-14.066	-18.229	-14.073	-9.2508	-12.147	-20.626	-11.935	-14.164	-12.237	-17.422	-16.952	-14.643	-2.1295	-8.3663	-15.515	-12.959
-0.66067	-7.8155	-2.9238	0.22686	-9.5951	-13.717	-5.7155	-0.55759	-3.7196	-4.1778	4.011	-4.2769	-3.702	-6.4559	-2.9181	-3.485	-6.9462	0.2663	2.5297	-2.8441	-6.0871	0.32855	-2.683	-9.4815	-8.2974	-0.4321	-5.7632	-6.557	-3.3557	-6.8963	1.7086	-6.8071	-4.4271	-3.0724	-4.0644	-9.2847	-5.1353	-0.56127	-0.55094	-2.5698	-8.3856	-3.2301	-6.1471	-5.9845	-11.632	-4.6729	3.8982	-7.5331	-5.5106	-5.1952
2.0138	1.1389	5.6495	6.4153	6.6126	1.0101	1.6146	8.0655	-1.8248	8.2757	-0.5491	2.6746	5.852	4.0251	5.1439	-2.8524	-2.781	3.0385	0.98721	6.1248	9.4311	11.469	-2.0648	4.6994	7.1795	-3.0813	4.251	7.9579	2.3914	-0.66615	1.4401	4.6263	1.6988	2.6746	4.2456	7.7793	5.1417	1.468	-3.4667	6.46	-0.71877	1.8923	2.6931	3.4846	0.020865	7.0633	-4.3395	0.66599	3.81	6.3284
-3.5413	-14.936	-14.372	-12.256	-12.33	-17.127	-12.099	-9.7901	-23.779	-8.9916	-10.707	-12.498	-14.064	-11.499	-10.307	-12.514	-17.428	-15.394	-15.36	-16.937	-16.353	-17.127	-8.3049	-16.575	-18.52	-15.786	-9.4984	-13.655	-20.869	-10.414	-16.554	-21.619	-17.842	-14.937	-19.492	-12.086	-14.705	-20.063	-12.56	-15.063	-20.365	-12.926	-15.304	-15.609	-11.98	-5.1883	-12.461	-13.996	-6.5392	-18.19
6.0771	8.1733	5.1431	6.0233	8.0864	14.912	15.978	8.7204	6.4758	6.9078	12.949	0.54374	5.6759	3.7257	7.6897	8.0022	-0.5169	9.2713	16.571	9.3054	11.672	9.3434	14.081	3.6303	14.901	7.9202	3.2242	3.609	5.5123	8.1085	8.9498	4.4941	10.514	2.7381	10.174	7.8855	8.7641	10.55	6.3196	7.5761	11.081	8.0764	7.727	4.252	12.237	0.87821	4.9232	6.0198	10.052	9.0123
-1.8668	5.9188	2.9082	-6.2685	0.98664	-2.2092	0.011111	-2.2106	1.5715	3.7484	-4.2173	3.4047	-0.58693	2.7073	-1.4611	3.7411	2.3151	2.9322	-3.5353	5.8518	3.1194	3.2039	3.456	-2.2762	-0.89641	6.4759	5.245	3.4373	1.4242	-0.092383	-0.40438	5.0474	4.1372	6.1901	5.988	-1.56	2.5121	2.3524	0.80103	-2.5746	0.23862	2.698	-0.85998	7.2425	1.8188	-3.1635	4.249	5.2069	9.1191	-0.54831
8.6593	0.63217	-0.74168	1.1762	1.717	-1.2309	4.5922	-1.4354	2.311	0.31751	7.438	-11.065	2.2723	2.3465	-0.69578	7.216	-1.6493	3.7013	1.3388	2.5058	4.6488	0.76137	-3.0791	1.5934	-3.2948	-5.1927	-1.2735	-3.3882	5.7011	0.33065	1.0611	-4.3099	-6.4097	-4.6568	-2.9333	-0.17642	-4.7828	-0.047327	3.5833	3.5074	-1.0563	2.609	-3.6871	2.3588	2.285	2.7425	3.9466	1.1143	-0.0015046	2.052
4.9862	7.6257	11.091	6.081	3.0012	8.0625	4.54	3.5362	10.428	6.5877	1.7288	3.7351	6.1331	9.9515	4.0356	7.4408	5.3412	1.7701	6.7827	6.7734	2.6594	7.4594	3.4863	6.9157	0.020617	2.2864	0.9676	7.0526	12.111	7.9243	7.374	0.19628	8.1126	1.9032	2.2783	3.0536	5.5724	4.7443	2.3622	1.802	3.558	2.4154	4.3749	2.2758	4.5511	8.8569	5.3566	4.6844	7.5115	-2.0511
-13.487	-11.15	-5.6244	-16.601	-8.8904	-11.229	-16.651	-10.01	-9.58	-7.8922	-7.2353	-14.604	-13.031	-8.7078	-9.9642	-20.381	-17.184	-10.533	-13.272	-13.944	-10.111	-11.565	-11.899	-14.239	-20.899	-11.877	-11.902	-12.261	-18.046	-7.166	-10.535	-15.585	-16.36	-7.8928	-20.642	-3.3127	-11.747	-19.32	-11.081	-14.278	-17.278	-18.35	-16.561	-14.535	-12.55	-13.528	-7.6228	-11.03	-10.252	-12.832
-16.391	-19.358	-14.07	-19.876	-12.941	-16.409	-12.876	-24.154	-12.02	-11.414	-10.948	-17.053	-15.606	-14.872	-15.989	-14.965	-16.876	-16.16	-13.623	-16.636	-10.295	-16.344	-10.018	-18.15	-15.181	-11.819	-14.818	-8.7551	-8.7535	-14.878	-10.655	-16.198	-18.884	-13.755	-13.03	-19.788	-13.678	-17.746	-13.374	-13.482	-14.867	-16.963	-16.793	-15.079	-10.178	-15.238	-15.965	-6.5951	-12.097	-20.374
-22.035	-23.06	-21.29	-24.164	-20.194	-24.441	-22.233	-20.277	-16.77	-21.652	-16.708	-25.169	-27.275	-23.868	-21.418	-21.726	-23.586	-24.985	-17.213	-25.694	-31.542	-15.43	-17.827	-17.205	-20.344	-23.917	-24.493	-20.817	-21.325	-22.319	-24.488	-22.794	-22.182	-19.079	-21.008	-18.521	-18.882	-24.328	-30.663	-18.709	-25.486	-21.774	-22.732	-29.493	-19.053	-26.177	-24.102	-16.863	-27.557	-22.214
-0.73121	-4.8425	-5.0342	-3.9282	-2.5245	-2.401	-0.44882	-4.5026	-3.2186	-2.6782	0.85785	-3.817	-0.63765	-3.9002	-4.4742	-7.6397	-5.3282	-4.011	-1.2369	-7.4834	-5.7439	-1.0098	-2.7001	-3.6897	4.9361	0.10141	3.5944	-3.733	-1.2331	1.1228	-4.9304	-7.9372	-3.6619	2.598	-2.3553	-4.3168	-5.7968	-1.7656	-0.16541	-0.66555	-2.1945	-1.953	-2.8919	0.74585	1.9677	-5.7566	2.1384	0.89778	-3.966	-4.4108
8.6307	9.2501	6.411	8.4288	13.513	5.1815	8.9078	7.6777	8.0779	16.57	5.9549	6.5105	7.2479	6.5398	6.1464	12.03	10.251	11.533	4.5051	4.6215	11.692	3.8085	9.8046	8.4496	12.483	6.3706	7.1103	12.772	14.001	13.191	14.156	7.3848	6.0037	9.8861	8.8289	5.4737	14.198	6.5378	10.577	7.2264	13.355	14.006	4.6148	5.9418	6.7961	11.036	7.0029	13.968	9.4082	0.71291
-12.151	-16.774	-12.707	-8.2841	-9.0225	-13.486	-21.347	-17.513	-18.928	-14.385	-16.057	-13.902	-7.8462	-6.7587	-11.139	-20.405	-11.866	-13.034	-15.496	-14.229	-8.5855	-14.957	-24.58	-17.708	-10.024	-4.5048	-15.95	-4.3814	-16.234	-18.616	-13.824	-18.555	-17.364	-10.375	-9.3745	-21.115	-15.066	-15.85	-11.741	-11.662	-18.905	-20.157	-11.919	-10.438	-12.778	-12.943	-10.195	-22.451	-11.696	-16.211
-18.952	-15.843	-11.91	-12.825	-11.482	-19.258	-10.958	-13.841	-19.504	-14.778	-15.74	-9.5769	-15.372	-16.843	-16.223	-14.832	-12.516	-18.593	-20.235	-8.056	-13.875	-12.316	-11.555	-15.327	-15.211	-9.8864	-11.624	-15.712	-14.943	-10.503	-11.516	-17.045	-15.432	-13.116	-10.538	-16.066	-10.659	-18.595	-22.309	-16.201	-10.258	-15.785	-15.795	-10.699	-11.039	-16.827	-16.126	-10.373	-22.897	-10.808
-2.0997	-3.1814	5.2905	-3.9005	-0.019182	4.3678	0.74316	-2.1432	0.14438	6.1288	-2.4959	-4.3496	-2.2117	0.0062171	0.31755	3.5485	-4.095	9.8692	0.68963	-3.0289	2.8633	-0.69645	5.5589	-1.0745	0.60886	-3.7312	-1.1024	0.64965	2.7207	1.5542	-2.2672	-5.3516	-3.0336	-5.0357	-4.9153	1.8768	-1.1673	0.97761	-0.78258	-5.1242	-6.0992	-0.81018	4.2067	-3.1464	-3.5939	-6.4111	2.4917	-0.27348	3.3393	-3.725
-21.482	-13.244	-12.379	-9.5583	-12.473	-8.8464	-3.2473	-5.234	-11.595	-15.63	-12.646	-10.604	-5.079	-11.591	-6.6806	-10.887	-12.642	-14.079	-17.099	-11.873	-16.301	-10.128	-9.0519	-7.8787	-10.275	-4.6842	-11.728	-13.754	-16.39	-11.73	-8.0542	-9.5605	-13.566	-16.003	-11.732	-15.323	-11.347	-16.703	-4.6975	-7.6923	-3.8453	-6.5281	-8.779	-15.419	-9.6561	-4.4435	-10.884	-9.5188	-9.8529	-17.529
-7.7271	-12.134	-19.684	-13.281	-18.296	-19.904	-17.449	-15.364	-22.908	-21.338	-15.221	-8.6568	-15.614	-12.39	-12.206	-7.2956	-19.863	-16.092	-10.905	-17.693	-15.523	-16.415	-15.68	-16.825	-11.358	-10.205	-17.182	-11.897	-16.016	-10.324	-13.138	-14.654	-13.704	-11.434	-15.068	-7.6514	-16.889	-9.4814	-12.954	-20.418	-13.109	-15.671	-21.683	-14.66	-15.856	-16.45	-14.34	-13.277	-14.816	-13.636
-2.1407	-1.9424	-2.6318	-5.5727	-9.6234	-2.3432	-6.7921	-3.4085	-0.20268	-6.5401	-6.6558	-5.9551	-4.4459	0.29212	-3.3241	-6.642	-3.888	-1.8082	-6.5798	-5.544	-6.0068	2.3493	-2.7025	0.30302	-6.0888	-8.1676	-8.7648	-1.0664	-8.6887	-6.0527	-2.7862	-1.8298	1.0458	-5.3764	-2.5698	-3.4638	1.3916	-11.311	-4.8655	-3.1466	-5.439	1.1503	-1.9976	-5.4959	-0.3471	-7.6165	-0.57958	-0.86224	-0.21591	0.21985
-7.0288	2.3772	6.5699	-4.5657	-2.5097	2.0263	0.54143	-1.5079	-2.1881	3.3581	0.27344	-0.91569	0.022771	-3.5381	2.6091	2.2282	1.1753	-4.6914	0.04592	-5.5338	-1.7309	-0.083484	2.5271	10.547	-0.53304	2.7953	-0.60716	-2.7555	2.9308	0.54246	-1.3286	3.5986	-5.3044	-3.7244	-3.065	3.5289	1.1853	0.55824	-4.8823	0.32654	4.3041	-0.75748	-4.2222	1.2842	2.7348	-0.94487	3.2443	-1.945	-1.3161	1.2684
-5.5366	-9.3418	-10.342	-7.4678	-15.225	-4.8827	-15.344	-6.467	-14.311	-12.492	-10.151	-9.921	-17.718	-11.237	-15.196	-15.843	-10.332	-17.68	-10.097	-9.6997	-14.311	-7.001	-14.047	-12.193	-9.0809	-17.847	-18.399	-17.81	-10.551	-12.666	-13.118	-6.6421	-11.998	-15.561	-13.268	-15.033	-11.46	-10.089	-12.101	-9.8882	-7.6952	-14.482	-12.367	-10.239	-16.065	-11.802	-9.1127	-12.294	-15.549	-11.239
3.8044	-1.9197	10.748	2.4091	4.8647	8.2289	1.2218	0.11549	-0.084348	6.3245	9.2096	7.8492	4.1491	4.8387	4.8501	3.7779	10.979	2.7885	2.5742	-7.5128	3.2808	0.70873	4.0417	5.8793	5.0785	10.359	7.911	6.0441	11.07	7.652	7.7571	5.3854	8.5574	-0.31514	5.9003	0.92269	4.312	10.225	0.85799	0.22607	6.5054	2.8172	6.9402	2.8235	4.3995	9.5302	9.9493	6.4564	0.55411	5.4756
0.705	-5.2686	-2.5451	-5.6995	-3.8754	10.643	3.5929	-7.2904	-2.4606	-2.0103	-3.2661	-4.1764	-3.2877	-6.264	-1.6968	-2.11	-2.2415	-1.5984	1.9003	5.1957	2.5879	4.2545	-1.9304	-0.38288	-5.7087	0.95809	-1.5069	-0.11836	-5.3509	4.3346	-0.6842	4.7718	-4.4377	2.12	1.7894	4.0728	-1.3592	2.8866	2.082	0.50819	-1.4587	-1.349	0.080277	2.6998	-3.354	-0.60493	-2.6963	0.62618	-2.1368	3.0998
-1.3448	-0.9289	2.7275	2.1647	3.3223	3.039	6.2374	4.2107	-0.47784	1.9771	-1.8876	1.2328	7.3667	-0.79104	4.7239	-2.8761	0.90532	-0.90616	4.9774	4.8528	8.2433	0.64939	3.209	-0.18343	0.50964	8.1399	-4.8299	6.5379	-4.1871	0.66688	-1.9161	-4.2762	-0.22808	-0.9752	4.462	10.158	-1.9423	-2.3427	-1.0749	2.3035	-0.14209	3.9925	4.3156	3.6235	4.361	6.4009	-0.0053881	6.4376	0.35183	-0.085238
-4.8301	-5.5225	-1.6948	1.7337	-6.2706	-3.4827	-1.6477	-1.002	-1.0505	0.57055	-9.6897	-4.2402	-6.1757	-6.7094	-6.6441	-7.3751	-10.916	-8.9152	-9.7692	-0.88352	-8.2505	-3.5432	-7.3465	-4.7805	-0.28378	-8.2718	0.76709	-5.5725	-6.8321	-2.4808	-4.5803	0.71853	-4.7868	-3.3726	-1.5699	-2.4296	-9.2613	-7.8516	-1.6868	-0.44537	-5.4076	-5.8097	2.0019	-6.5401	-5.528	-5.6754	-4.372	1.4282	-7.6008	0.51022
-11.189	-7.1817	-13.049	-10.919	-17.071	-8.0721	-5.6855	-11.503	-3.5443	-3.4084	-11.532	-6.2593	-13.154	-7.6958	-10.045	-13.405	-10.131	-5.6751	-7.9646	-0.41758	-9.9114	-8.6429	-10.003	-12.609	-11.554	-9.468	-8.0182	-9.2043	-7.3704	-8.5214	-6.1999	-10.852	-10.648	-4.8778	-12.872	-12.541	-3.6142	-11.276	-7.259	-9.5599	-6.7146	-2.9267	-8.3726	-12.732	-13.155	-6.9026	2.6427	-9.4007	-7.2598	-7.4981
-13.772	-8.9058	-11.603	-13.73	-9.8121	-14.835	-11.339	-1.7651	-14.588	-9.1572	-16.888	-13.354	-14.027	-16.447	-14.199	-19.109	-10.255	-16.128	-9.9282	-5.1038	-9.6297	-12.527	-9.3726	-9.6585	-17.41	-10.705	-15.29	-18.732	-11.313	-17.867	-13.332	-12.259	-21.063	-6.7277	-13.021	-16.6	-10.318	-11.718	-15.618	-10.967	-13.336	-5.2015	-12.67	-8.8096	-9.6139	-16.707	-14.793	-16.558	-7.6267	-10.748
-1.1204	-1.2354	-0.63993	-0.50393	-8.8486	-2.6711	-2.5928	1.3315	1.4874	4.5365	-0.34046	-0.98135	2.8344	-4.2945	1.7181	2.3397	2.9713	-4.325	-0.38246	-0.52687	-4.4095	0.15275	0.022629	4.7286	0.15874	0.79612	-1.5861	6.3467	-0.57044	1.6526	2.1542	2.4016	-1.0318	-0.73563	-4.2081	1.7679	4.7482	1.5232	8.0902	2.9854	4.7271	-4.6495	1.5724	-2.7105	6.8634	-1.8545	0.35288	1.0963	-4.8959	2.5074
9.066	14.535	10.133	8.0505	10.993	0.090994	-0.69257	10.203	6.4841	9.9763	7.7506	5.8986	3.5047	3.8866	5.3705	9.8695	5.5426	8.1007	9.0396	6.3394	8.9618	7.9908	3.8164	8.3368	3.7609	9.9226	2.6953	4.7147	6.787	5.5711	4.9243	8.4128	2.8398	5.4562	4.8106	6.6781	3.4796	6.4847	5.3168	6.9942	7.6678	1.8827	4.3788	3.7954	10.917	5.2311	2.0931	12.846	9.3495	6.9848
-13.187	-10.181	-16.127	-17.158	-10.756	-6.9371	-16.718	-9.4286	-10.004	-12.974	-17.864	-10.204	-13.517	-15.349	-13.378	-13.374	-8.172	-12.527	-8.6644	-14.816	-7.3555	-1.9689	-7.7253	-7.3398	-10.36	-14.324	-2.9097	-12.612	-11.491	-21.083	-11.893	-9.8564	-12.919	-11.167	-11.145	-16.876	-12.474	-15.113	-11.284	-11.364	-10.485	-9.7796	-12.921	-9.757	-13.819	-7.9908	-9.9542	-12.233	-15.874	-7.8242
-2.3139	-9.633	0.79558	-9.4002	-5.2626	-1.8967	-9.0171	-4.8487	-10.796	-8.6328	0.5544	-3.7317	-3.9725	-4.1432	-7.3424	-3.2994	-4.0744	-3.6353	-4.6638	-3.154	2.0493	-0.64545	-10.591	0.72085	-1.9321	-5.8473	-4.9264	-4.3136	-3.9831	-1.1197	2.7145	-2.7359	-5.666	-6.3524	-3.6404	-0.512	-9.2279	-4.1603	-5.2979	-2.062	-2.3958	-5.2254	-9.5605	-0.30469	-6.443	-8.7101	-2.6025	0.17282	-6.0496	-8.9726
0.40191	3.6977	0.50484	5.6226	8.2151	-3.5456	0.83454	-0.16873	7.5015	7.5698	5.3644	7.4239	3.3678	3.9	3.1644	4.9475	6.7501	5.6531	3.0241	5.2526	5.2101	0.46131	4.8498	2.624	1.2031	7.8722	-1.8844	2.4349	-2.8525	2.1295	5.0354	3.3251	7.1913	8.0014	7.4751	9.8898	1.1525	2.2829	5.4763	4.1295	9.644	1.1392	4.2281	6.583	5.9844	4.0095	1.6953	1.1822	0.84284	-0.46827
-17.307	-23.339	-22.573	-17.877	-25.226	-32.386	-18.162	-23.583	-17.292	-21.95	-23.003	-15.333	-16.79	-22.133	-20.723	-23.766	-22.179	-23.461	-24.484	-14.476	-18.637	-28.205	-25.784	-26.497	-24.537	-19.876	-22.874	-20.234	-19.886	-25.563	-20.762	-22.45	-25.233	-16.925	-25.745	-14.345	-21.275	-26.707	-27.44	-26.297	-23.025	-26.799	-24.474	-27.543	-16.293	-17.102	-23.102	-19.93	-25.521	-22.227
-26.641	-17.007	-25.22	-24.194	-22.118	-19.739	-17.055	-26.708	-21.877	-14.355	-22.457	-28.395	-21.693	-21.043	-19.858	-20.34	-25.102	-25.565	-19.444	-19.246	-14.977	-23.617	-17.546	-21.057	-22.016	-14.02	-20.821	-23.942	-22.548	-23.814	-13.983	-29.276	-19.397	-19.843	-19.249	-21.788	-22.541	-28.199	-25.692	-19.249	-19.774	-19.169	-22.503	-25.101	-24.839	-22.609	-25.441	-25.644	-13.161	-21.558
-14.172	-14.662	-12.608	-10.16	-21.31	-10.323	-12.989	-3.5462	-4.5751	-9.8677	-18.417	-14.85	-8.8535	-13.161	-8.1094	-12.773	-10.405	-11.391	-17.215	-12.85	-9.3879	-10.785	-12.567	-9.1987	-19.105	-6.5619	-18.471	-12.467	-10.585	-13.11	-13.388	-15.084	-9.318	-11.064	-12.838	-2.3076	-11.598	-15.761	-9.275	-15.157	-14.332	-14.707	-15.485	-17.286	-9.8014	-13.938	-9.9931	-10.561	-16.882	-11.691
-5.7263	-12.119	-10.441	-5.8109	-6.4676	-5.9365	-7.626	-5.6231	-1.5349	-6.6662	-10.38	-7.7763	-6.8483	-0.53114	-2.7953	-9.6492	-0.13816	-12.899	-7.4082	-8.9237	-8.0079	-8.6646	-10.347	-8.2233	-8.6633	-9.1562	-6.9025	-3.8101	-5.2841	-4.4654	-2.8286	-3.7346	-8.1882	-7.6262	-5.3631	-9.4373	-5.9329	-5.918	-9.224	-2.8742	-7.0166	-9.0874	-8.9502	-10.409	-7.4098	-3.2856	-7.0349	3.0143	-0.51624	-5.2121
-0.65927	3.145	1.7744	3.4328	-3.3935	1.9041	4.1369	-0.30072	-0.78398	2.4063	1.9648	7.3035	2.0349	-5.107	-2.1221	2.2696	8.793	1.2519	1.2255	2.3864	3.7166	6.0328	3.36	-0.20928	-8.3952	-4.8187	5.5145	1.7431	-0.85246	3.3734	2.023	-4.3671	-1.5738	-1.8501	2.4002	3.6557	-2.9	-2.9187	3.3166	5.1758	5.3038	1.3184	1.7884	-0.38026	2.5248	-0.066701	-0.4278	3.3873	1.874	9.2056
-7.9945	-7.7499	-8.0101	-6.6175	-11.724	-9.8167	-7.8453	-7.9039	-9.3197	-3.3073	-7.2447	-10.764	-5.8262	-6.0194	-6.6092	-7.4891	-5.1201	-12.392	-11.6	-14.529	-0.75363	-17.008	-9.645	-14.135	-8.3079	-10.687	-13.529	-9.7032	-7.9148	-9.9681	-16.074	-15.438	-11.107	-12.022	-3.7389	-7.944	-3.4971	-7.5458	-6.4017	-11.311	-11.717	-12.295	-3.5717	-1.7611	-8.9466	-9.4528	-9.4884	-1.6255	-10.265	-9.8577
-10.861	-15.777	-17.165	-17.427	-12.103	-15.077	-3.8417	-13.325	-11.5	-12.049	-15.979	-10.8	-9.5201	-10.897	-17.898	-14.224	-9.9826	-10.399	-16.124	-14.646	-13.975	-12.435	-11.904	-6.5125	-10.249	-11.841	-15.513	-4.8291	-7.5039	-11.148	-12.142	-11.524	-10.828	-14.057	-17.406	-12.635	-11.114	-15.206	-14.011	-11.117	-10.651	-11.222	-20.472	-18.372	-12.73	-12.124	-12.712	-19.253	-14.478	-9.0472
-19.622	-23.744	-19.838	-18.941	-21.207	-24.68	-26.509	-20.831	-22.544	-24.54	-19.329	-24.962	-24.372	-25.67	-22.37	-21.048	-27.688	-22.086	-23.678	-26.783	-14.551	-21.245	-19.873	-19.279	-19.269	-21.028	-24.793	-22.898	-16.304	-34.513	-16.694	-20.911	-19.308	-19.674	-19.498	-30.913	-23.708	-18.653	-18.117	-20.689	-22.362	-25.011	-18.032	-24.997	-25.892	-23.292	-25.237	-19.688	-26.34	-24.211
5.1873	-1.813	-0.9585	0.85227	0.031969	-4.4291	-0.28343	2.6387	2.0668	-1.7073	-4.7195	0.68948	0.58652	0.63435	1.8124	-0.57636	-0.17524	-2.0237	-1.742	-5.0251	1.2474	4.1806	-5.7708	0.43552	1.0835	-4.1079	-2.8316	-3.0806	-0.032352	-3.6738	2.964	-0.63327	-2.8987	-8.2359	5.8543	1.0773	1.7227	-0.27701	-0.18922	-0.96722	4.0546	-10.078	-1.7515	5.0934	-5.8754	2.2729	0.82238	-2.9486	1.4012	1.8604
3.499	6.0999	0.051027	0.19488	-0.21612	-0.82848	-0.27377	4.4084	-2.1442	1.7102	-2.4817	4.172	-1.7541	-5.0179	-7.777	-2.0783	-4.1779	-7.3493	-6.3079	4.2468	-0.45731	2.8742	1.1362	2.8587	-1.6178	-5.1642	-5.9003	-5.5839	-6.1823	-3.3879	1.3801	0.64284	-1.9133	-2.5802	-1.0474	-5.5768	-2.2498	-3.209	2.1078	-3.454	-0.15106	-0.81503	-3.9115	-1.9615	-1.8716	-4.726	-3.7053	-5.9934	-5.3448	-6.4729
11.969	5.5971	8.5986	14.129	3.6765	11.272	15.199	11.678	4.1402	12.027	11.964	8.7967	6.4618	13.852	13.245	12.208	7.8353	4.4651	15.433	9.4911	16.899	14.381	11.533	12.779	5.3352	9.7388	-0.72318	10.071	12.15	8.7892	15.302	13.172	7.8358	3.8256	8.0891	14.048	16.437	8.7347	13.746	12.201	11.782	11.286	12.489	9.5615	4.6414	12.02	11.108	6.9349	13.666	13.861
1.8659	0.1805	2.4468	7.6609	1.7417	-3.8837	-4.5573	-2.0412	-0.90002	7.1549	3.858	0.50633	-1.5938	0.99251	6.257	5.5884	1.3467	9.8261	7.5381	6.2151	-1.0004	3.9017	3.0859	-0.67056	4.9177	10.333	3.6573	-0.33813	-1.4629	2.0157	10.076	5.2883	3.7074	-0.049805	6.1554	6.6974	3.4087	1.6566	4.0908	4.7214	0.82912	-6.9192	3.8351	0.29845	1.9248	0.33814	3.1262	1.3122	3.1287	5.3035
-27.385	-20.967	-14.241	-19.741	-21.028	-22.801	-29.286	-21.013	-17.443	-23.411	-23.725	-26.598	-19.695	-20.842	-14.536	-21.75	-21.865	-22.41	-20.264	-26.104	-14.449	-20.978	-18.614	-23.302	-16.21	-17.014	-21.063	-25.889	-18.681	-19.407	-20.298	-17.08	-23.32	-27.273	-18.012	-26.435	-16.843	-24.076	-22.497	-20.8	-22.043	-28.053	-23.245	-21.267	-28.48	-18.727	-21.972	-25.041	-23.804	-22.739
-26.603	-22.537	-23.835	-21.587	-26.515	-22.001	-29.571	-22.698	-21.035	-21.416	-25.576	-16.648	-21.903	-20.967	-20.795	-22.285	-21.131	-18.193	-21.907	-25.368	-20.538	-21.741	-22.442	-17.329	-25.373	-20.664	-18.376	-24.921	-20.368	-18.565	-22.203	-22.447	-19.751	-24.828	-17.64	-20.01	-23.709	-27.721	-31.733	-27.438	-18.163	-23.715	-23.117	-20.678	-22.167	-15.95	-25.475	-20.208	-26.326	-19.95
2.6119	1.4332	-2.3055	3.6386	4.7625	0.27998	2.026	1.102	5.7811	6.9503	4.6206	5.0039	5.9593	5.8219	4.1854	3.9959	4.6764	9.8877	3.0949	-0.35188	4.6479	3.0098	2.4587	1.2743	4.3706	3.5681	0.93593	6.061	4.6724	5.5245	-0.92553	0.41206	-0.69273	0.058411	5.4033	6.0493	3.9098	5.91	2.9563	1.0769	-1.2866	6.261	-0.16144	3.6735	0.45519	2.2372	3.412	2.9221	6.6966	-4.2456
-5.7265	0.32736	0.27558	-3.1429	-1.0616	-4.1887	1.2522	-1.0895	-0.087875	-0.86688	-4.238	-2.5452	-1.8407	-9.3263	-3.9929	-0.68419	-1.2464	-0.7254	1.1434	-4.3296	3.3656	-1.9647	-1.3129	6.7314	-0.28319	-2.8038	-0.74179	2.7245	1.068	-5.5134	1.9606	3.3408	-0.63428	-0.77822	5.9439	2.0081	-4.2114	2.4031	-7.313	1.6301	-1.8653	0.23795	0.095431	1.7254	-3.5683	-8.7332	-0.41059	0.95004	-2.4961	4.6341
-0.1562	0.26035	-1.7547	-2.5001	0.56299	-2.1511	0.43567	-0.040486	-4.3087	-2.9384	-5.5765	-4.3344	-8.8287	1.3745	-1.4948	0.0021799	-6.2657	2.6041	7.8212	2.5575	-2.4909	-4.3304	-2.6952	-0.024415	0.92317	-1.8101	-3.8036	0.70604	-0.08254	-2.6475	1.8058	-5.0841	-5.7085	-1.6892	2.3742	-9.7229	-3.1043	-3.9259	1.1842	-1.3465	-5.1217	-2.0626	4.6589	2.7879	-14.04	1.4834	-4.0269	-4.1814	-4.1999	-4.2478
-7.6827	-4.217	-4.1058	-6.7094	-11.018	-6.1407	-7.7413	-6.0026	-0.46505	-6.7754	-1.8441	-9.9355	-5.1116	-7.7794	-6.7399	-7.6194	-8.3942	-14.503	-7.3727	-3.3805	-1.2227	-12.193	-8.032	-7.375	-6.8506	-1.2644	-8.6491	-5.1172	-0.89727	-7.4914	-10.651	-3.5756	-1.032	-1.1958	-9.5727	-6.1931	-10.057	-8.7621	-9.0642	-0.83123	-9.6956	-8.7011	-7.0554	-3.1315	-3.5725	-7.4956	-5.5445	-1.5017	-5.5261	1.3467
-11.604	-6.2291	-5.7665	-6.2047	-9.1188	-9.7859	-11.294	-11.381	-6.5806	-4.3086	-5.0577	-2.3746	-10.611	-5.3011	-9.3182	-4.9627	-12.432	-8.355	-14.481	-6.3763	-13.138	-8.4361	-13.592	-8.6204	-14.365	-8.7319	-7.4114	-10.027	-9.1737	-5.8282	-5.6952	-11.192	-10.277	-15.376	-8.7364	-14.477	-13.556	-13.735	-12.496	-4.2937	-7.3184	-11.914	-12.099	-15.517	-6.6299	-10.182	-12.748	-6.0332	-4.9504	-12.177
4.6279	-2.1576	0.34982	0.61199	3.2782	7.1463	2.5522	2.299	7.3069	6.3696	5.1435	1.474	-1.3922	4.031	4.9051	6.0289	-3.2307	2.0069	5.1124	5.2819	0.99439	4.9205	0.93036	6.072	5.0707	10.7	2.6568	4.4826	-6.7991	-3.5363	4.4235	7.1215	6.0753	2.817	3.1408	7.3359	2.3264	-0.59435	1.298	-3.6934	-1.1791	5.9855	3.7355	0.6351	4.3486	7.6895	-6.627	0.91111	8.0216	1.6613
-5.5436	1.863	1.3451	0.86263	0.24099	1.4902	0.41764	-0.15965	-6.1552	-1.9993	-0.084012	-3.263	-0.97555	-5.2096	-8.1826	2.0651	-0.46757	-0.015816	7.4798	-1.3323	-1.6958	0.42909	-1.3209	1.0876	-2.2366	4.2935	1.0136	2.5235	4.0959	-1.1802	-1.926	-2.3421	3.0743	1.5587	-3.1812	11.813	-0.32555	-3.7544	-1.0753	2.274	0.074214	1.1234	1.1797	-5.7297	-0.84281	-4.1727	5.3285	0.071199	-0.096911	-0.4825
-3.9726	-3.9876	0.97282	-0.9716	-9.0169	7.3363	-0.042881	1.0594	-0.33089	-7.46	-1.8552	-3.8931	0.14786	-6.0159	4.2573	-1.8566	-3.7901	0.044779	-4.83	0.74635	-5.4291	2.1218	-4.9345	3.2647	1.8759	-2.4506	-2.3016	-1.7029	1.2811	7.0356	-3.8943	-1.197	-6.0275	-1.8711	-1.7722	-4.345	-3.8548	-1.3801	-4.6017	-5.9877	-0.17859	-2.3386	-0.054721	3.075	-1.7536	-1.7291	-6.001	0.0054535	-4.6695	0.39958
3.3406	0.38399	-1.3591	4.5858	0.18276	3.0995	0.68274	2.7525	-5.0814	2.8272	3.0295	1.8674	-3.2999	-0.80685	-7.4317	1.6112	3.2402	4.1539	-3.5296	8.6176	2.1402	6.4725	7.7685	2.1491	-4.0965	-3.2895	-2.1115	-2.2219	7.6204	0.94727	-5.5694	0.10495	-1.8119	4.4455	-0.40873	1.3727	-4.6879	1.0663	0.52985	5.1849	2.2218	6.3202	-2.862	7.5395	-1.4331	7.1433	1.8878	4.5448	-1.1492	4.6565
-12.68	-10.553	-9.5539	-13.908	-13.718	-10.228	-16.845	-15.304	-14.1	-10.753	-16.194	-16.094	-14.226	-11.725	-18.294	-7.4475	-10.802	-12.001	-13.72	-20.308	-8.3625	-8.0956	-5.9389	-25.09	-11.336	-16.042	-19.344	-14.304	-8.8901	-10.1	-17.437	-9.9793	-15.407	-7.5552	-19.121	-11.604	-15.326	-19.852	-9.9869	-13.972	-11.836	-18.855	-8.39	-8.4456	-12.069	-4.1497	-14.111	-16.182	-15.004	-7.3845
-6.5874	-14.426	-8.2158	-10.388	-1.8599	-8.5196	-8.9828	-8.2377	-6.3767	-5.4135	-6.9573	-4.8215	-14.696	-12.985	-14.241	-5.7641	-11.437	-8.4912	-16.515	-11.39	-11.995	-11.686	-14.097	-8.9356	-5.5461	-7.2592	-4.2587	-11.188	-9.3511	-9.2759	-8.1933	-12.8	-10.32	-9.7102	-7.0742	-5.9943	-15.337	-6.4038	-3.44	-9.9877	-12.685	-5.9431	-9.1925	-11	-10.527	-9.4454	-9.2673	-15.224	-14.31	-9.0758
-2.3339	-3.9927	0.33642	3.804	6.0767	3.2144	-4.6261	1.7988	3.544	-1.2515	2.4922	-5.0702	-0.26387	1.1891	2.9573	0.091591	-0.47046	-0.95846	6.483	-1.9893	-0.56994	0.82838	-1.1632	1.4485	-4.8379	3.5551	0.61309	2.0004	-3.0096	0.2146	-6.0198	-1.8338	-1.6252	-1.895	-1.7166	-3.3122	-5.7702	0.13771	-0.75149	1.7453	4.3389	-2.1461	-7.7076	-3.8711	0.22307	1.0555	-1.7422	-1.3679	-3.656	-2.4274
-8.1439	-9.3975	-16.158	-9.0956	-14.381	-13.136	-10.467	-13.85	-9.0334	-6.1039	-7.8971	-5.3258	-17.127	-15.67	-9.5386	-11.503	-15.639	-14.576	-10.843	-10.287	-12.009	-3.6417	-9.4429	-13.725	-8.7657	-8.5433	-16.103	-9.6623	-15.574	-4.5755	-13.403	-12.437	-14.237	-7.7999	-6.7919	-13.45	-15.721	-15.16	-16.184	-14.282	-13.166	-20.013	-4.9574	-7.7424	-13.916	-11.686	-10.567	-8.6585	-3.1198	-10.437
-2.6426	-3.3679	-2.3583	-2.5728	-3.4984	-11.273	-3.68	-16.821	-5.7677	-9.9319	-4.3915	-2.6082	-5.3379	-5.9271	-5.9405	-3.2768	-5.2137	-8.5903	-5.3837	-16.398	-10.478	-1.3163	-10.517	-1.5927	-7.3401	-9.1714	-3.9831	-1.2584	-7.5361	-2.8688	-7.337	-9.602	-8.8868	-5.0731	-10.45	-4.4089	-2.0343	-6.8228	-8.3473	-12.212	-2.1646	-11.476	-2.8913	-2.8911	-4.341	-4.0985	-8.6182	-11.971	-4.7077	-8.3446
-5.2352	-1.8644	-6.9901	-0.50283	0.80562	-6.5392	-2.1806	-11.794	-1.9199	-8.1688	-1.4562	0.83222	-7.8084	3.309	-4.3444	1.8631	-3.5385	-3.6802	1.4502	-7.8183	-2.896	-0.55562	-2.9837	-9.5429	-3.6674	-1.5812	-8.6793	-9.1076	4.2291	-4.7862	-1.9264	-6.7619	0.56063	-2.4862	-1.4198	-3.8024	-1.7956	-3.8195	-7.909	-3.2854	-8.5023	-4.5479	-0.048502	-3.4385	-10.345	-5.882	-6.749	-1.7107	-2.7779	-1.0065
9.1528	-2.795	-0.37772	0.26277	4.8597	4.2944	2.9812	0.28047	2.4654	-5.8078	1.4647	3.3634	3.8076	-1.9694	1.0787	-4.3436	-0.78005	0.48881	-2.0591	1.0959	-9.0129	3.3589	8.1352	-0.10162	6.8778	2.618	-2.2897	5.4392	0.96154	3.8522	-0.42475	2.9774	2.4993	9.8595	4.0698	5.9204	2.4102	-1.6	4.5406	2.1054	4.7722	0.87474	1.8037	0.49087	-1.0148	1.077	0.65948	1.2286	-2.9375	3.8655
-6.9348	-4.3763	-5.1468	-10.18	-10.201	-15.815	-6.491	-10.615	-12.304	-4.8687	-8.6959	-3.7825	-6.4058	-14.89	-8.9111	-2.9648	-11.258	-13.088	-10.438	-5.372	-10.266	-9.5774	-7.5915	-5.2405	-8.5178	-6.9983	-11.636	-10.383	-12.541	-8.7718	-8.8242	-6.9525	-10.493	-15.38	-9.9774	-8.9064	-12.228	-10.602	-7.3478	-8.1399	-7.0474	-2.8953	-14.709	-9.9182	-11.962	-6.9433	-2.2032	-7.0208	-2.8179	-9.2314
-13.115	-10.09	-7.4827	-14.95	-15.655	-5.4835	-9.3712	-8.508	-7.6238	-9.8021	-17.805	-10.317	-13.994	-11.277	-13.855	-7.8319	-13.795	-5.6853	-11.296	-11.99	-7.4969	-9.5287	-13.509	-12.358	-16.497	-8.7066	-13.061	-8.3396	-15.242	-11.583	-11.14	-10.989	-9.0782	-9.1752	-11.044	-7.4438	-6.6978	-13.111	-8.4499	-10.41	-12.527	-11.45	-9.6336	-6.0884	-8.9153	-8.5215	-10.739	-9.668	-14.379	-9.7388
-12.007	-13.358	-7.8549	-12.64	-12.861	-14.272	-13.129	-12.784	-10.388	-12.054	-8.8939	-4.5118	-10.39	-13.96	-10.411	-6.8813	-6.4814	-7.1274	-8.2204	-9.2465	-10.859	-9.6719	-11.399	-6.2739	-8.1699	-3.0814	-8.7882	-4.9346	-12.948	-9.2333	-12.531	-11.847	-12.422	-13.508	-14.157	-11.311	-11.706	-14.361	-12.551	-8.291	-9.5392	-12.616	-6.3632	-9.5896	-17.331	-9.4297	-14.494	-11.91	-9.5111	-16.615
2.2791	5.3237	6.8865	-0.5731	-0.6034	-3.9268	-2.8218	-0.28867	-4.724	0.52729	-0.8154	0.18794	-0.10593	-3.7055	-0.78322	-4.9869	-1.6135	-4.2316	-3.3503	6.0864	-2.3966	5.5866	-4.44	1.5677	1.3639	3.0989	6.6731	4.0424	-4.1648	-5.1818	2.6424	-1.5546	4.3326	-2.4209	-3.5009	-1.1637	-3.1565	-2.6788	0.97699	1.1917	-3.77	4.2439	0.62272	0.72481	0.30099	3.5678	0.73951	5.8412	-3.803	-1.8108
2.0721	1.8624	-4.5402	0.61925	-0.17114	-1.7326	-5.835	-5.5507	-6.0685	2.2833	-9.0384	-8.4298	3.5045	-6.576	-6.1056	-7.8718	-2.3478	-4.0104	-7.0193	-2.6603	-7.3095	-1.8246	-4.7914	0.73916	-6.7969	-5.5622	-6.4947	-3.2895	-5.365	-3.4577	-3.3702	6.3163	-4.7234	0.78146	-7.1687	-1.9914	-1.5536	-0.64404	-4.3097	-3.3229	-1.309	-1.0558	-7.9904	1.41	0.32203	-0.7781	0.13649	-2.9017	-0.71216	-9.5953
9.1793	10.127	9.2091	6.248	11.406	8.5962	0.62463	14.049	9.9236	7.8124	10.166	8.0629	2.13	15.243	-0.12956	3.4084	0.20465	1.7182	3.3891	14.482	11.348	4.1169	4.5829	11.256	0.40266	12.492	3.5878	5.5527	6.403	2.7476	7.6123	11.61	9.9222	6.9317	3.3604	5.917	10.138	13.123	5.0449	3.9228	4.7061	7.7233	2.6526	-1.4714	-2.647	7.1162	2.7542	7.0015	6.7141	2.4479
-2.8925	-0.24795	-5.1585	-2.6887	-5.2769	1.919	-1.1598	2.5333	-3.0956	0.050448	-0.8574	-6.814	-5.0638	0.34862	-3.0809	3.0118	1.9558	-7.0561	5.2944	-0.51893	0.11472	-6.5609	-4.092	-2.7824	0.52435	-0.076657	-8.3605	-2.7767	-4.4081	-3.1366	1.1263	-2.684	-0.22734	1.5865	-2.9895	-0.26199	-8.1019	-1.31	1.6069	-2.4581	0.58012	5.5915	1.4952	-1.7194	-6.5538	4.9556	-2.4601	-3.5736	0.95328	-6.2716
-25.829	-13.223	-22.118	-17.442	-26.925	-26.21	-24.287	-21.1	-12.92	-21.138	-25.32	-19.548	-17.288	-20.265	-16.645	-18.906	-21.36	-15.554	-23.033	-26.994	-22.523	-24.982	-17.002	-22.718	-18.082	-18.839	-18.214	-16.769	-19.633	-21.283	-21.395	-21.063	-19.143	-15.402	-19.743	-24.198	-25.614	-16.732	-19.05	-22.733	-21.259	-18.908	-19.368	-14.309	-22.77	-20.12	-20.421	-9.3707	-23.75	-24.645
-12.165	-13.224	-7.1883	-10.087	-14.319	-11.198	-13.938	-16.755	-16.328	-4.3928	-6.5093	-8.8515	-11.623	-7.4229	-16.776	-11.805	-19.313	-14.043	-6.2876	-1.4005	-9.7894	-5.1671	-13.148	-6.7749	-7.1571	-8.0024	-14.03	-6.1132	-6.4022	-14.047	-13.83	-7.5237	-13.533	-3.9385	-12.742	-7.8034	-8.4163	-10.949	-16.909	-13.98	-13.678	-8.8798	-10.683	-9.6913	-12.18	-10.266	-14.56	-8.5203	-10.61	-14.206
7.3916	-5.3905	1.1324	-0.60279	2.4932	7.3995	-1.6339	-1.9568	1.1802	-1.5028	2.6764	-5.915	-1.1237	3.5964	-1.3002	1.3036	2.1995	-1.6844	-3.0336	-2.4825	-7.0667	1.8306	3.6665	-5.1669	0.95807	-0.8647	0.40168	0.13212	-0.28114	-3.2172	3.1733	0.83936	3.3622	0.45403	-1.892	-0.97789	1.0557	3.2716	4.8419	-0.4482	-4.0006	1.3533	-1.1517	-1.1489	1.6531	-1.0386	0.70962	-0.19214	3.466	-0.18399
-3.7679	-6.9288	-8.4773	-0.66436	-4.4871	-9.1589	-3.8162	-5.645	-7.6204	-7.6452	0.057934	-10.274	-0.25689	-9.0273	-7.6513	-1.7212	-5.6577	-8.5543	-2.9894	-8.0632	-2.4782	-9.7727	-4.8728	-6.573	-1.3495	-4.0829	-1.6038	-6.324	-7.3291	-2.3784	-6.7443	-3.9132	-2.8649	-9.0074	-5.7913	-4.1998	-5.4861	-6.5042	-16.916	-9.0912	-4.1986	-1.4107	-3.0365	-4.6873	-4.1784	-4.2404	-2.4987	-12.98	-7.8255	-9.5196
-12.527	-15.512	-11.446	-16.32	-17.206	-15.916	-18.437	-12.916	-16.574	-6.6679	-16.441	-11.844	-17.753	-19.496	-11.584	-8.7275	-16.86	-14.573	-13.914	-20.894	-8.8505	-11.636	-13.994	-12.823	-13.617	-19.799	-15.579	-16.569	-16.948	-16.81	-18.565	-20.962	-14.99	-13.728	-13.518	-17.916	-21.1	-15.9	-16.954	-12.539	-17.07	-19.781	-14.338	-11.896	-11.188	-12.585	-16.39	-20.385	-17.449	-10.708
-1.5671	4.4571	0.78801	-4.5647	-0.93342	0.38488	0.9554	1.21	-8.1731	-3.1075	-6.9602	-0.084123	-7.7806	3.7264	-6.5031	-5.8321	-3.1014	-4.1673	-4.4051	3.4472	3.014	-8.566	-0.97228	-2.5274	-4.5342	-3.7291	-2.1034	2.3889	-1.8808	-1.6732	0.36615	1.241	-3.7043	2.1134	-1.2831	-5.5277	-2.842	-8.1999	-8.2058	-7.9902	-5.0911	-7.5146	-1.9409	-2.4316	1.2418	-3.8966	1.8805	0.6007	-2.7276	-6.5664
-4.2174	1.8695	2.2969	0.99002	2.4135	6.8041	1.5635	3.1121	-1.3345	-2.4343	-1.0865	-1.9837	7.2534	-0.042817	2.3447	-1.1423	0.71633	1.2118	-4.0753	1.4469	-1.9028	-5.6171	0.41007	-1.0363	-0.16642	2.8711	-2.0084	-3.3755	3.5731	0.89389	4.5533	5.2163	2.1237	5.377	-6.9184	-1.3303	1.1468	-4.305	1.8079	-0.54591	0.85307	-2.2303	-1.3556	-0.15982	5.4751	-3.3739	2.9356	-5.8255	3.4655	2.375
-9.1733	-8.6785	-1.3744	-6.5999	-1.3987	-3.9245	-6.1459	-1.1084	-1.4974	-6.2662	-8.8975	-1.5766	3.3696	-5.5575	-6.4813	0.73532	-10.393	-3.0993	-5.4308	-4.5933	-1.3263	0.053252	0.49497	-5.7452	-9.3838	-2.6333	-3.0101	-4.4751	-6.2209	0.16171	0.95576	2.408	-9.8474	-2.3776	-1.7624	-4.0791	-9.0503	-5.3991	-1.0037	-3.9171	0.26637	3.4441	-1.9156	-2.198	-3.8724	-2.5453	-7.649	-2.3171	-4.2667	0.79806
2.9211	5.3239	7.0622	-1.4545	0.12133	0.87193	5.4211	2.2948	0.29236	-0.5621	-0.81343	-0.17427	0.98198	-0.56265	2.1309	-0.82531	5.3202	-3.8203	-0.84854	4.6491	3.6095	0.13025	-3.2839	-2.5646	2.7681	-1.7275	-1.8172	1.2432	2.2262	8.5412	-4.0904	6.0424	-1.4834	-0.68598	2.3537	-0.80991	-1.7485	4.0063	0.46799	2.0286	-2.5384	-0.020796	0.071829	3.1296	4.9611	-0.37471	-3.2252	-1.7338	-2.006	-0.26348
-9.883	2.1738	2.1016	-3.078	-2.5432	-3.9826	-2.2846	-0.041126	-1.5086	3.9444	-0.40996	-11.444	-2.3849	-1.4038	-0.41465	0.012657	-3.2072	-0.6865	-2.4446	-3.2066	-7.2271	-6.4843	-0.78839	0.5499	-4.6779	2.7153	-3.8301	-2.7194	-7.518	-5.1496	-5.1867	-5.9581	0.037538	-4.1617	0.38453	-7.1051	-2.8253	-1.047	-4.1249	-4.6572	-7.0908	-5.5333	2.0015	-2.7649	0.81548	-1.107	-4.2065	0.18131	-5.8598	-9.2052
0.82742	-6.7851	3.7357	-1.1846	2.3935	0.54706	3.5551	-0.40043	-3.4752	2.4712	7.3538	-2.5045	3.0841	-5.5018	-4.1874	2.4867	-2.3091	1.6256	1.1431	-2.1879	0.48122	1.7179	1.0945	1.4958	3.3893	-4.6513	-0.24612	-2.4981	1.1258	2.3283	3.2807	-4.4884	-2.3081	-3.7184	-8.1811	1.2301	-2.5434	1.4628	0.28594	-9.3521	5.1616	5.0189	2.0927	0.29636	-7.0522	-0.339	4.162	3.959	0.10079	-0.24626
0.89918	6.6154	6.9308	6.1688	5.2348	7.7226	5.3712	12.488	4.8575	6.3051	5.306	4.8462	4.1558	8.2804	8.3385	0.58238	11.911	4.4828	9.7979	3.7642	7.3506	2.5229	7.1875	6.7435	7.3064	5.1239	7.2877	5.8581	10.45	5.8478	1.7519	5.9823	2.5818	4.9816	9.7544	6.6884	8.5246	5.8917	8.2373	7.5171	3.4932	5.5346	15.517	8.5142	5.1914	6.1586	7.3744	10.9	14.231	9.4046
4.6253	-11.758	-3.7981	-7.6902	-6.4013	-5.1891	3.4895	0.95601	-7.6651	-4.3522	-3.8345	-3.3939	-5.3212	-6.2208	-5.9259	5.3564	-6.1316	-5.3905	-6.7	-3.4755	-2.4445	-2.9652	3.5804	-3.5565	2.4522	-2.0622	-1.3339	-2.448	-4.0224	-6.595	0.91243	-5.5084	-5.9878	-2.3183	-2.6275	1.7879	-6.2416	-3.905	-2.5509	-3.718	-1.8781	-5.013	-8.3414	-7.723	-2.9662	-6.7742	-5.6165	-9.8159	-4.2351	-9.0509
4.5414	6.8051	3.276	-6.4566	-1.0355	-1.5596	3.1254	2.5161	-1.1249	2.3139	-4.9045	-5.269	-8.0013	1.8087	0.39046	-4.2357	6.6115	1.7902	6.3176	-5.1215	0.48565	-5.7525	-2.4951	6.4287	-4.0572	2.2413	3.079	-0.66443	1.3941	-1.8033	6.1474	-0.72274	-0.10043	-1.7782	-4.6469	7.7378	0.81841	-2.5652	-2.7716	-6.1878	2.9289	-7.1616	1.6427	4.3291	-0.9135	-9.6181	-0.99363	-4.6345	-0.61753	-7.6706
-14.117	-13.955	-12.473	-20.47	-12.135	-20.537	-11.467	-13.661	-8.8896	-14.956	-9.2708	-15.685	-18.548	-13.462	-17.884	-11.105	-16.07	-11.522	-16.207	-15.317	-17.719	-12.345	-16.057	-13.224	-16.926	-12.866	-15.749	-16.52	-11.482	-15.636	-22.359	-13.351	-14.848	-15.394	-18.373	-11.972	-10.492	-11.401	-11.665	-15.911	-16.762	-11.589	-15.433	-17.834	-17.784	-12.758	-14.076	-16.086	-16.027	-15.567
8.2548	-3.2598	2.6312	0.8505	2.3726	0.27727	1.4584	-6.9817	-2.7632	5.044	-0.98688	1.501	-4.6388	-0.37348	4.09	2.4111	5.6233	1.0169	3.2693	3.9898	3.5826	-1.5448	4.1279	1.7881	-1.1557	4.0632	-3.2635	-3.2969	1.1387	-1.7834	-6.4915	0.63501	-1.9615	-1.8881	-0.67106	0.11433	2.2609	-2.537	-5.5907	4.7269	-1.7904	-4.4492	-0.088866	-2.4402	-0.48493	6.5026	-7.5323	1.1524	0.7588	5.4326
-13.334	-16.739	-14.491	-12.26	-17.136	-14.467	-10.776	-5.914	-21.355	-16.623	-11.632	-16.14	-12.111	-16.093	-14.169	-9.8734	-9.953	-11.746	-9.0282	-17.404	-10.084	-12.372	-13.351	-14.197	-12.146	-11.401	-15.078	-12.157	-14.813	-12.411	-15.035	-16.109	-12.424	-19.511	-9.7796	-11.157	-9.4764	-9.8149	-8.9958	-9.8547	-9.5678	-11.092	-8.5785	-9.9318	-7.9824	-14.447	-12.654	-10.571	-14.295	-10.782
1.8422	0.21093	-7.5939	-2.8897	-11.282	2.3902	0.79605	-5.6139	-1.3249	-4.1291	-5.275	-0.21459	1.0252	-3.8974	-6.0372	0.46716	-4.8225	-9.5697	-1.5975	-5.4369	-2.3505	-1.7003	-3.6797	-1.4783	-2.1062	-0.61514	-2.338	0.19625	-2.2982	-3.3457	-9.8897	-3.6872	-1.3013	-4.3999	2.6211	-6.9173	-2.9159	-0.9235	-1.6084	0.49585	-1.7552	-7.5787	1.5647	-5.4774	3.1556	-5.0092	-1.7026	-3.1359	-6.4668	-7.2819
2.7196	-3.457	-1.1263	-0.83891	0.023983	-0.58893	-1.8335	4.2162	-4.1939	0.59255	1.4053	-5.3073	-5.7362	-2.2758	-7.0671	-6.1153	-5.6483	-8.1067	-7.1866	-1.3433	-2.7495	-1.1668	-5.5822	2.3866	-7.2486	-7.1722	-3.8999	-0.75273	-5.3409	-3.2217	-0.46504	0.35434	-6.312	-1.2725	4.7023	-9.0239	-2.0202	-2.4562	-3.166	-1.4697	-2.35	-1.6129	-8.0349	2.3486	-6.5858	-1.1525	-3.2557	-5.9299	-10.122	-4.767
-21.18	-11.299	-15.753	-11.797	-11.154	-13.365	-7.7524	-12.632	-7.1327	-15.372	-8.6603	-3.0387	-9.7369	-11.018	-13.589	-15.074	-14.013	-11.16	-12.318	-8.1399	-11.011	-6.0646	-11.502	-12.298	-13.993	-14	-12.627	-12.342	-9.7374	-19.836	-9.4589	-12.742	-9.4687	-13.401	-11.267	-17.559	-14.97	-13.164	-8.2262	-7.8352	-6.6131	-12.084	-10.842	-11.202	-12.827	-13.685	-11.006	-12.697	-16.789	-11.206
-24.395	-26.831	-22.918	-18.567	-26.374	-19.622	-25.428	-19.108	-13.665	-15.98	-22.825	-22.43	-23.629	-23.993	-20.938	-30.014	-24.204	-30.817	-18.432	-20.856	-19.093	-17.991	-26.733	-17.538	-25.529	-19.329	-22.393	-15.024	-13.092	-21.937	-21.471	-21.748	-25.007	-16.68	-27.682	-18.652	-24.795	-14.646	-21.477	-22.96	-21.5	-24.807	-22.599	-24.825	-26.931	-24.595	-17.522	-21.389	-18.577	-24.618
-0.086422	-4.1086	2.3408	-0.20044	4.0384	-1.9519	2.0782	0.73399	-0.16535	-1.7188	-3.5662	2.5817	-5.2607	0.12793	3.2886	0.23761	1.8142	1.5529	-3.3326	2.3559	-0.38414	1.4223	-2.2632	-0.5868	-0.53206	-2.4026	0.93783	1.9149	-2.4373	-2.1001	0.9293	3.7412	4.8542	6.2339	-2.6442	0.25453	1.0621	3.5335	-0.74979	0.43942	0.82695	2.1583	4.5707	-0.12601	-5.2679	-5.1414	1.6917	0.52211	-0.57867	-5.6948
3.6578	3.2161	7.8716	8.9876	9.0275	8.9684	7.8768	14.176	6.9773	2.6863	14.04	11.427	6.5147	5.4514	11.566	6.3259	11.209	1.3169	7.9836	7.7763	10.292	7.2078	11.145	7.3617	8.2291	3.8011	13.173	12.549	17.382	9.2679	16.409	7.3536	6.1106	3.1036	7.11	17.848	7.6856	10.614	20.055	3.3004	4.1871	10.711	13.55	4.5222	17.882	8.887	15.547	6.9121	6.1026	8.4707
-6.9984	-7.0506	-9.1493	-2.7056	-9.7695	-8.8486	-9.357	-3.737	-2.5803	-9.7756	-5.0666	-8.3437	-9.2634	-0.84823	-2.3483	-4.8111	-4.5767	-6.6534	-3.1802	-6.3281	-5.8347	-4.1982	-5.4711	0.60212	-4.2568	-10.107	-11.231	-9.7341	-5.644	-8.3501	-0.51623	-8.6133	-7.975	-2.4104	-8.0237	0.3512	-10.129	-8.1308	1.1448	-5.3364	-4.9513	-8.6273	-7.6822	-1.2277	-5.5269	-4.4771	-4.8652	-8.5622	-6.7623	-0.094753
-13.539	-8.5726	-8.558	-5.1122	-12.974	-11.094	-5.6828	-8.6478	-16.289	-14.471	-6.0109	-10.62	-5.7167	-10.754	-8.589	-11.477	-6.8142	-10.742	-11.282	-6.8437	-11.888	-14.619	-3.2035	-10.793	-11.108	-13.663	-8.2799	-9.0844	-15.637	-12.327	-7.4492	-9.9754	-13.186	-8.5838	-9.542	-12.399	-2.1568	-10.665	-7.7339	-10.002	-12.104	-12.562	-9.7724	-12.129	-4.681	-15.496	-10.086	-6.2377	-10.512	-13.502
-15.751	-10.238	-19.419	-17.853	-20.142	-11.841	-12.014	-16.28	-21.407	-12.202	-12.931	-17.216	-7.3046	-11.151	-16.372	-12.008	-10.789	-17.358	-9.9297	-10.952	-7.9434	-8.7641	-9.4613	-15.258	-20.754	-12.862	-14.159	-3.8492	-17.429	-18.371	-15.331	-12.401	-16.325	-6.1174	-12.995	-14.971	-17.884	-10.466	-10.655	-14.371	-17.282	-13.158	-13.812	-15.345	-18.932	-13.439	-15.825	-16.176	-16.959	-17.351
-1.5355	2.3687	-7.2695	4.3791	-4.7448	0.9701	3.4188	-1.4805	-1.7241	-0.14937	5.1334	-6.9422	-2.0396	-3.8723	-3.9872	-3.2894	-0.46753	3.2771	-0.78835	5.3181	-4.2696	-0.039214	3.6506	-0.081544	-3.6867	-2.211	-1.0778	-7.7033	-3.5212	-3.4064	0.70121	-2.0537	-5.2833	4.0061	5.6252	-4.375	-2.0494	2.5108	-2.5989	-4.1225	-4.3113	0.023882	-4.6106	-0.9086	-1.498	-2.2039	-2.3535	-0.95989	0.78252	-2.2757
-6.3909	-12.586	-12.504	-9.2995	-5.6887	-11.161	-14.195	-12.908	-2.7015	-7.2932	-6.6859	-9.441	-7.1578	-2.627	-6.7325	-10.377	-3.2595	-14.402	-11.936	-7.1027	-14.074	-10.059	-13.189	-11.602	-10.305	-14.54	-9.056	-13.908	-9.9366	-2.3479	-18.237	-2.635	-6.8874	-7.5493	-10.822	-6.3835	-7.3643	-8.2613	-10.73	-5.6762	-1.076	-3.786	-10.895	-4.4509	-5.7558	-7.072	-14.554	-10.421	-6.7799	-13.687
-8.3343	-15.249	-14.058	-5.9047	-14.953	-10.669	-15.006	-13.64	-14.76	-11.906	-15.399	-13.95	-4.3346	-16.63	-9.9811	-11.965	-15.573	-18.226	-11.533	-8.5721	-10.676	-10.459	-8.4956	-13.448	-19.19	-12.675	-14.853	-14.53	-17.817	-14.925	-11.547	-10.746	-15.426	-14.392	-13.052	-14.166	-10.08	-17.904	-18.743	-15.631	-14.254	-8.7166	-9.8297	-12.817	-15.449	-16.013	-10.206	-12.299	-18.178	-8.9052
0.82161	8.7726	8.2513	10.911	4.1848	2.9028	2.5174	5.2392	8.7042	8.7008	-0.30099	6.2181	6.5396	-0.39159	8.2779	7.6848	7.267	3.8233	9.6081	4.4789	0.84222	12.869	-1.6069	2.614	-1.4453	1.1521	4.7948	4.0233	2.5231	5.463	8.3704	4.7215	12.384	5.8124	4.1753	6.1302	2.9794	-3.5657	-3.8293	4.0018	11.749	4.7111	0.8343	7.5429	3.1807	-0.42642	0.16488	4.6411	4.8765	11.543
0.84391	1.2281	0.97161	5.4585	3.8406	-1.6177	2.1209	4.5046	1.5881	4.0904	-3.2976	2.4015	0.33966	-1.7909	-2.8898	3.734	0.74854	-5.1688	3.4177	-0.82457	-1.3444	1.3549	2.7105	2.5646	-2.0663	-1.1293	-0.35778	-0.23776	4.7394	-5.1458	1.6533	6.8335	-1.1515	4.8376	5.568	0.92451	-3.8051	8.2787	-3.1049	0.6753	2.5393	-1.013	-1.4397	2.3434	4.6913	1.5314	1.7287	-6.2957	-0.53877	5.2395
0.3807	-5.4867	-7.9283	-2.2789	-3.1259	-4.6649	-3.87	-4.2505	-2.9788	-0.9279	2.9122	-0.19602	1.8051	-4.4893	-8.3214	-5.8162	-7.0862	-1.5551	-2.802	0.28093	-1.9681	4.6158	-1.2001	-2.8782	-3.7592	-3.7637	-3.7885	-2.9719	-1.7157	-1.8017	-4.1114	7.2383	3.3106	-0.76576	-4.7081	-4.1118	-0.87298	0.17984	-1.2963	1.2325	-0.06855	-4.3898	-3.612	0.78046	0.64356	-6.2515	-1.4243	2.5293	-3.6436	1.6519
-5.0246	6.6308	-3.3363	0.95582	3.3824	3.9276	-3.888	0.021485	3.9329	-0.11195	-2.6967	2.4509	0.66785	-5.3734	-0.16612	-1.9664	-0.85851	-1.6309	-1.4749	-1.2829	6.088	-5.2981	4.9201	-5.9744	0.12174	5.0224	-2.9389	-3.0732	-6.2019	-3.4515	-4.3738	-3.5194	-9.6615	-0.54481	-1.9079	-8.6519	-2.0045	-4.2613	-0.97817	2.4009	-1.9652	1.5595	-6.3456	5.0797	-2.7964	0.23645	-1.5942	-2.2263	-2.0238	-2.4904
-15.725	-7.3001	-14.518	-9.4659	-12.952	-9.9203	-10.648	-11.368	-17.522	-7.7196	-12.424	-10.253	-9.593	-13.041	-10.974	-14.099	-7.3328	-9.1246	-16.392	-10.635	-16.504	-8.8279	-12.323	-11.867	-9.1434	-9.5213	-10.604	-6.4534	-6.7611	-10.111	-11.623	-11.823	-16.934	-10.166	-7.4011	-10.095	-8.0248	-11.184	-10.865	-19.214	-7.6156	-17.728	-19.225	-16.053	-8.6964	-14.894	-15.596	-13.406	-10.418	-11.84
4.2454	-4.6656	1.1767	4.3548	-0.12327	-5.606	1.1126	-1.4024	-6.8849	2.4005	5.3041	-4.2269	-0.62798	-3.4282	-0.20656	-3.6503	-0.083167	-1.4027	-1.66	-4.7437	-3.2011	3.6329	-2.7277	-1.609	-5.5377	1.415	-0.6889	-7.2332	-2.1308	-0.64922	-6.6162	-0.82428	5.4882	10.811	-1.8009	1.737	-1.7831	-5.108	0.3607	-0.57465	-3.196	-1.8075	-6.6023	-3.0467	0.62345	-5.5523	4.8344	2.4355	0.078882	-1.0757
0.16701	1.7458	-5.4152	0.70245	-6.7002	-0.73082	0.95261	0.86896	-3.4272	0.22993	-2.2888	-9.8595	-1.1323	5.899	-0.18492	-0.36706	-4.0153	-0.20721	-5.4615	-3.7452	-1.905	-5.9164	1.3003	-10.769	-0.54602	1.7241	-4.2021	-1.7062	-2.1405	-6.2731	-5.6654	-2.5034	0.89959	-0.76025	0.96134	-1.6839	-7.9379	2.8099	-6.8942	1.5071	-11.131	-4.8155	-4.9329	0.88395	2.1165	0.098653	-5.9545	-5.3585	-0.65612	-2.8628
3.9651	6.0927	2.4672	1.6102	-0.85968	9.8647	0.53426	5.8999	1.0078	1.0736	2.3982	2.3587	2.0499	0.28589	7.0231	-0.9939	2.4554	2.9403	3.6509	-4.2151	-1.9184	3.036	-0.30694	0.61425	4.4215	1.9526	-0.28202	5.3777	7.462	2.8083	0.20371	6.8281	-0.77598	2.1761	-1.606	4.2991	3.2063	2.4072	-2.8913	1.9728	-0.50492	2.2304	1.5715	0.48967	0.87023	-0.41863	2.3308	4.0531	3.0752	-6.0814
-6.3106	-8.9177	-9.4468	4.6636	0.99652	-8.7745	-3.7858	-9.2067	-8.5883	-8.0029	-6.3164	-1.5013	0.90882	-4.6785	-7.1401	-4.8915	-11.37	-5.6223	-3.8958	-6.9447	-7.6656	-6.1984	-3.353	-5.674	-10.042	-9.1478	-7.2607	-3.188	-3.646	-15.217	-0.36612	0.47621	-9.3346	-3.0591	-5.0726	-9.9251	-3.366	-2.366	-4.0037	-6.7421	-7.0819	-3.8013	0.14886	-3.0154	-1.5522	-1.7106	-4.32	-0.97388	0.93231	-4.1493
-0.24874	-2.5871	-2.9793	0.38189	-3.2701	6.7956	4.6965	0.57536	-0.049886	-2.0375	-2.7503	-6.7902	3.5275	0.026882	0.16424	-3.1799	-7.2006	-0.37389	-0.14526	-2.6707	0.13827	-4.6019	-4.373	-0.69685	2.8218	0.99421	-4.348	-2.6734	-13.52	-3.1874	-0.060957	-2.2875	4.5815	-2.042	0.52905	-6.4474	-2.4321	-5.1303	-3.4565	-3.3139	-2.266	-0.1339	-4.1695	-4.8056	-2.0601	-6.0938	-4.7417	-5.4666	2.2627	1.2499
-11.139	-10.292	-8.8224	-11.932	-11.216	-11.579	-8.441	-13.848	-12.934	-5.8902	-14.193	-10.633	-8.7158	-9.1232	-13.927	0.020462	-6.7798	-13.472	-3.4622	-8.448	-8.8066	-5.1944	-8.2422	-12.629	-6.0771	-5.8291	-10.903	-9.056	-8.8244	-12.331	-8.2351	-16.728	-2.7892	-9.2748	-10.863	-5.6271	-6.0162	-5.6539	-11.503	-9.5448	-3.4323	-18.267	-10.896	-14.202	-5.6101	-7.8688	-9.0184	-1.4553	-11.576	-0.43802
-9.1636	-9.072	-6.339	-15.664	-4.0591	-6.5107	-10.609	-9.8712	-8.5911	-7.8717	-2.5863	-3.4536	-8.089	-11.198	-10.866	-8.4913	-1.3157	-11.867	-4.9136	-3.7619	-6.0976	-9.2199	-4.0615	-16.721	-9.0108	-12.507	-4.1728	-8.1523	-1.4077	-5.6545	-10.026	-7.2964	-9.8926	-7.324	-8.2796	-6.1136	-6.2914	-11.255	-10.107	-1.8656	-6.0366	-15.473	-4.8823	-2.5279	-10.49	-8.5836	-9.4787	-7.4519	-8.9065	-0.9299
-9.5949	-2.8292	-1.7103	-6.4073	-2.712	2.5323	-6.4715	-4.1772	-5.2968	0.70627	-4.5881	1.7491	-1.7632	-0.24252	-6.8108	-3.3339	1.0436	-3.5756	-0.87395	0.62152	-2.0393	-4.6027	-4.8865	-9.0623	-5.5401	-7.4587	-5.5889	4.7323	-0.68896	-1.8329	-8.0218	-4.0087	3.2711	-5.0372	-2.0351	-0.22401	5.0282	-8.2515	-1.2587	-7.9836	-0.61947	-10.204	-3.1137	-5.9884	-0.39781	-3.1522	-7.0994	-0.27384	-5.4218	-1.6928
-10.06	-10.167	-13.344	-16.457	-9.9362	-12.83	-13.154	-12.468	-13.288	-12.556	-6.6003	-7.6382	-10.181	-13.334	-17.347	-8.1408	-16.884	-14.363	-6.6098	-11.124	-18.798	-16.977	-10.545	-17.07	-12.833	-16.501	-10.379	-12.032	-9.7966	-4.9793	-8.6117	-14.488	-10.962	-9.3551	-14.545	-12.093	-10.649	-6.7788	-11.799	-17.308	-12.095	-6.6847	-17.853	-12.545	-17.08	-10.98	-14.813	-15.317	-13.62	-17.334
-3.471	-5.3434	-4.7	-3.4812	-8.2267	-6.602	-9.0447	-2.9858	2.2894	-8.1394	-6.2149	-1.2527	-2.6248	-2.7533	-10.737	-2.1547	-3.4671	-1.9169	-9.5284	-2.3919	-1.7767	0.47926	1.7523	-3.7798	-7.1756	0.47276	3.0401	-3.5835	0.18748	-3.2391	-7.856	-8.0824	-8.1796	-7.6749	-2.4533	-5.0716	0.41767	-13.153	-3.8101	-9.9249	-8.3522	-7.0875	-2.924	-10.046	-6.1733	-4.6762	-7.7057	-9.2198	-7.8616	3.5204
-1.2289	-7.7481	-8.4811	-8.3632	-6.4697	-4.503	-3.7873	-7.2336	-0.17037	-4.9976	-4.3181	-4.4591	-8.0585	-8.2849	-5.7567	-5.1632	-5.5782	-5.1661	-9.5169	-1.0897	-4.1168	-4.9054	-6.6625	-3.6161	-2.2037	-4.4818	-10.979	-4.0664	-5.1886	-7.3786	-4.3087	-6.3755	0.062399	-9.2236	-4.6252	-6.9113	-2.9274	-3.5583	-7.4272	-11.077	-0.8858	-4.2241	-9.2178	-4.2043	-8.6293	-3.8986	-3.0117	-3.6749	-5.7893	-11.699
2.5904	3.8246	-0.82423	-3.4166	3.3502	4.8964	2.13	1.8105	-1.1052	0.59014	2.086	0.5141	-0.95951	-4.383	1.6424	-1.9745	-3.0246	1.8622	-2.189	-4.6598	1.3035	3.5278	-4.2036	-4.0471	6.1439	4.9464	2.0609	0.88956	-7.1922	2.4299	-4.4091	4.2369	-10.471	-1.8604	0.93807	6.6061	1.863	-5.7387	-1.0164	4.1161	-3.6559	0.71701	1.6997	-2.3332	2.2392	-1.9025	4.727	-2.2387	-1.713	-1.7984
6.6557	1.8265	7.115	-0.52365	-2.0824	7.7692	6.0764	13.541	3.2655	2.2095	1.456	-0.9074	11.302	3.7684	5.802	8.8109	0.97153	1.6429	8.3338	9.1185	6.8663	3.4695	6.0767	6.214	2.6248	6.2654	6.3139	10.137	6.494	4.5774	3.3199	5.9387	11.769	7.9646	10.234	5.4315	3.7567	4.5782	1.1215	-3.7941	3.456	-0.062288	9.0877	-0.36959	1.5881	3.535	8.0599	4.5559	3.0735	3.1398
-15	-15.931	-16.919	-17.253	-17.321	-12.697	-16.602	-15.648	-18.555	-12.741	-14.316	-19.402	-22.446	-14.359	-17.371	-20.195	-14.523	-9.6107	-14.012	-20.212	-14.507	-18.18	-11.372	-12.831	-18.135	-14.861	-19.785	-14.066	-10.803	-13.652	-19.487	-18.465	-14.378	-9.3688	-8.4324	-13.009	-9.3173	-8.172	-11.525	-24.697	-11.215	-12.396	-16.641	-10.266	-11.709	-15.662	-17.404	-16.007	-15.197	-12.97
-0.32983	-0.90722	-4.6491	5.7205	-6.3659	-0.53225	4.511	0.032204	7.019	-4.8658	-1.1974	4.2375	-0.026063	1.786	-1.0439	4.4493	-4.1475	0.15701	-3.1823	-3.3512	1.9598	-2.4035	-2.2225	0.67854	2.2935	-2.0829	1.1937	4.3428	2.2455	4.9194	1.321	0.55002	0.20517	7.2754	-6.4223	-1.3573	2.1316	-3.0153	-1.9753	2.9292	0.93529	1.8057	-2.3757	-6.4694	-0.94415	-4.4715	-3.5666	5.8335	2.0487	-1.3295
2.2262	-2.0449	-2.3562	1.5069	-0.85941	4.2345	-7.7254	-1.7203	-5.7031	-3.5754	-4.2921	-3.5592	-3.2904	1.2177	2.0877	2.9628	0.046909	0.63027	-0.64735	-1.9221	-5.2271	1.5989	-1.6304	2.6562	-4.0505	-4.4824	4.0479	-4.9711	0.68993	-3.5634	-4.5327	-5.5919	-6.7874	6.6221	-3.5819	1.4332	-3.1407	-0.14088	-3.5642	-0.60754	4.2234	1.5452	-2.5313	-3.0527	2.2124	-6.7723	-6.3331	-0.044726	1.7423	8.9934
5.7333	6.8311	2.2301	8.273	5.7056	6.0451	6.8784	5.1838	12.809	7.8054	1.7353	3.773	2.8014	2.467	8.0687	5.4092	4.9124	3.9477	3.5395	9.9885	3.6203	3.5048	3.073	0.1089	3.6071	7.1403	4.942	-2.5374	6.1528	7.644	4.4969	-0.39662	3.8111	9.7681	4.8097	2.3931	4.7795	-1.6309	10.964	7.1277	3.057	5.8327	2.5441	6.127	2.3525	5.7606	4.8171	12.875	5.9641	1.6495
-7.6247	-11.399	-5.445	-13.639	-9.1553	-19.543	-11.46	-17.145	-5.622	-16.268	-2.783	-10.246	-15.696	-8.2551	-18.086	-16.002	-14.138	-16.376	-13.081	-7.162	-3.9693	-12.394	-9.811	-8.3328	-13.929	-13.849	-13.299	-14.892	-17.493	-17.677	-17.404	-12.671	-18.508	-13.177	-6.4387	-7.4081	-10.256	-10.147	-8.6727	-14.663	-7.3882	-10.189	-10.464	-15.957	-16.961	-10.43	-12.622	-12.894	-10.894	-18.309
1.2965	-1.6838	-1.4176	-10.639	-9.0205	-5.2084	-7.5068	-0.80211	-3.4709	-6.3084	-7.3584	-8.2696	-0.34314	-0.066727	-3.9003	-8.0907	-3.3014	-6.4882	-5.8758	-6.0841	-4.4495	-9.7376	1.772	-3.7778	-6.9461	0.18113	-6.8429	-3.6808	-5.6721	-2.7181	-4.8059	-3.0817	-8.4382	-7.9887	-6.7656	-4.1109	-3.5276	-7.3402	-4.5885	-9.4155	-8.6302	-6.5901	-7.5496	-8.8633	-3.2466	-0.95875	-3.4691	-9.9954	-3.3969	-7.2294
-7.1447	-0.12451	-1.2401	-1.137	-4.3832	4.8679	-4.2988	-5.9541	0.87588	-0.18664	-8.018	-2.4003	-2.229	-3.1796	0.32578	-1.3994	-4.9959	2.7118	-6.7902	-9.2561	-5.5293	-2.2303	4.8325	-4.6187	-2.8649	-0.46227	-5.8394	-5.033	-3.2321	-2.5198	-3.4651	-8.235	-6.4302	-1.6809	-0.37971	-4.4402	-0.9547	0.085647	-6.1305	4.6555	-3.5039	3.0225	2.6423	-6.2697	-0.527	-2.3623	-5.1786	-3.4449	-0.16542	2.5267
-14.185	-15.943	-8.1624	-13.258	-13.506	-15.39	-18.099	-11.924	-15.774	-24.112	-16.634	-14.067	-16.925	-14.434	-14.701	-14.628	-7.0862	-14.261	-13.6	-19.677	-17.855	-10.129	-9.3068	-17.661	-12.966	-7.5331	-12.669	-13.541	-17.559	-16.854	-12.798	-7.4376	-12.238	-19.671	-14.048	-15.443	-11.804	-14.17	-15.449	-8.7595	-14.334	-12.048	-17.629	-16.952	-18.169	-20.872	-21.75	-16.365	-12.88	-10.117
-3.6842	-7.3315	-6.5764	-7.9403	-4.1542	-12.242	-9.1828	-7.2533	-4.7444	-11.554	-3.4217	-12.818	-10.216	-13.644	-10.906	-11.302	-13.543	-10.549	-7.6744	-5.5888	-11.223	-0.16568	-8.2458	-7.3578	-7.6973	-9.338	-12.213	-5.3198	-15.523	-5.6225	-9.4944	-6.1842	-16.109	-14.793	-9.7254	-6.6464	-11.645	-6.9586	-7.6941	-15.251	-11.627	-9.4517	-4.9453	-8.6442	-12.302	-11.235	-17.888	-13.333	-7.41	-8.7891
9.3664	5.6965	6.5313	13.322	5.4443	13.199	9.4473	15.156	11.723	15.433	2.978	7.9131	8.458	9.633	11.395	7.8813	10.301	11.338	9.9025	15.937	9.6459	7.0328	16.023	6.3772	13.036	7.1259	16.132	10.82	7.8013	10.599	6.1275	14.893	16.454	10.945	14.352	13.608	5.942	3.1078	6.5653	15.534	11.279	8.5485	8.3323	8.9992	8.0302	14.021	11.075	8.8734	9.3423	8.6376
-1.7478	2.3452	0.14216	3.4542	5.0862	2.482	2.1503	-10.101	2.4362	-1.2402	-4.0528	3.7364	4.4791	-0.92241	3.0977	3.1276	-1.0115	4.2361	7.7711	7.3272	1.0258	-0.21411	2.4669	0.49374	1.5367	3.0397	3.3653	4.5316	-2.2492	1.6133	3.8712	-5.9608	-0.9194	3.8258	0.73492	3.3851	6.0131	7.1557	3.0841	9.5095	-4.3481	9.7616	3.8193	-1.9186	3.0265	0.32755	-0.25126	-2.9196	0.9691	5.6979
-3.9394	-1.1179	2.3563	6.185	-4.6328	4.5899	2.426	-4.7157	-4.2363	0.0094545	-1.3451	-2.3827	-4.0847	-0.1189	-3.4983	-1.2781	4.186	-2.6993	-4.7686	4.2113	-6.5999	-0.2505	-0.29869	-2.511	-2.8948	-5.1598	1.7294	-2.4855	-4.6125	2.1032	7.1826	-4.9497	-3.1983	-0.19329	-7.2634	2.7031	2.4906	-5.4483	-3.4344	-4.4767	-3.8689	-1.7706	-4.7197	-0.6442	3.2403	-4.8219	-2.7874	1.1624	-0.31248	-0.79244
-3.7533	-6.4338	-7.2321	-4.5057	-1.6759	-9.341	-1.6169	-7.7805	-2.8191	-5.9603	0.34853	-1.0525	-7.4001	-9.2969	-6.0512	-2.06	-0.20595	-2.3521	-1.4777	-5.0349	-5.0254	-6.1025	-1.9721	-2.9115	-8.4168	-7.5283	-8.5179	-7.1745	-11.235	-13.937	-10.443	-14.216	-10.885	-5.3513	-1.9589	-10.265	-7.6291	-14.629	-6.3065	-7.9035	-11.033	-0.4082	-5.0957	-6.0318	-2.4381	-3.0306	-6.9197	0.2698	-7.3994	-7.716
-2.068	-6.7015	-0.55961	-4.0944	-5.7013	-3.3127	-3.6544	-5.1634	-7.1145	-7.0583	-7.2461	-5.7269	-5.9343	-6.4908	-4.0459	-3.0354	-4.0922	-1.8849	-6.9599	1.7	-4.1601	-0.21194	-7.6068	-3.7859	2.8282	-2.7451	-7.7903	-4.2539	-6.4558	4.7948	-7.833	0.67916	2.3623	1.5986	-2.1637	-4.4814	-7.3627	-1.7586	2.4497	-4.5826	-5.5103	1.8885	-1.5883	-3.2466	-5.6155	-1.4609	2.6951	-9.8031	0.15834	-6.8532
3.6098	1.0209	1.0947	3.1551	-3.0352	-1.2125	1.588	5.3436	3.4913	1.0019	7.199	5.3425	2.1303	3.8228	3.6326	3.3292	-0.70702	-4.1087	0.52912	4.6437	-3.2209	1.6118	-1.5543	6.1412	2.5895	-4.3499	-2.9251	0.54202	1.4477	3.5691	1.3458	1.315	-2.0358	2.5063	2.6054	2.4265	-0.42989	-2.4218	4.0041	4.7433	4.7003	7.8561	1.8468	3.5971	3.7396	-1.6856	-0.18673	-2.598	3.7216	3.7736
9.572	11.63	5.9023	3.0958	9.6965	4.0729	8.1218	9.0637	1.2999	4.8737	-0.36866	7.1995	8.2319	6.1848	7.1162	5.2789	7.374	4.9616	7.256	1.7584	1.3037	4.7612	4.8977	7.6212	-5.2652	1.6484	8.139	0.98854	7.8142	11.426	5.4898	10.362	8.0742	6.5297	6.2374	10.841	4.224	5.2595	7.5588	1.6086	7.1311	7.9139	4.5141	6.4736	3.6774	2.2389	1.598	4.8758	7.0787	1.3274
0.12095	-5.8899	-3.3949	4.2145	-10.284	-4.2087	-3.0811	-6.5321	-3.2972	-2.3458	-4.3213	-8.4373	-6.0614	-3.4042	-12.284	-4.9137	-12.188	-1.5248	2.5079	-3.0358	-10.768	1.3278	-9.2086	-1.3454	-6.1763	-16.779	-2.5755	-13.553	0.53149	-8.005	-6.5025	-9.3986	-5.5469	-6.2604	3.1994	-8.7217	-3.1805	-3.3774	2.3466	-1.9305	-5.1973	-1.0592	-11.689	-5.6962	1.1442	-7.9719	-4.7873	-4.8865	-4.7388	-1.9729
-8.3258	-3.8613	-11.117	-12.335	-13.998	-14.046	-12.223	-9.3685	-6.8342	-11.634	-14.347	-11.256	-11.083	1.0378	-10.98	-7.2114	-6.7201	-19.914	-4.6212	-14.26	-4.2574	-3.6973	-7.6543	-14.078	-7.6655	-19.958	-13.927	-5.8502	-11.851	-8.6732	-12.176	-15.526	-14.359	-7.8642	-9.1631	-9.7069	-13.07	-10.995	-10.993	-9.2688	-6.6225	-3.8002	-6.7708	-12.826	-9.3816	-9.3857	-8.7778	-8.4072	-12.663	-6.9367
-13.211	-11.888	-14.727	-9.4374	-11.019	-10.339	-12.005	-9.1239	-15.994	-15.132	-12.93	-7.7873	-14.087	-6.5925	-16.387	-9.4656	-7.2519	-8.5206	-15.555	-13.105	-7.9359	-10	-11.159	-9.7263	-11.477	-17.122	-11.086	-9.7374	-8.953	-9.3362	-7.0213	-7.2794	-3.911	-9.8356	-4.1549	-9.8862	-8.6533	-11.432	0.46315	-12.036	-8.8213	-14.059	-9.3318	-8.1003	-10.394	-14.113	-12.576	-12.354	-4.2379	-7.8991
7.0869	3.6942	7.1562	10.611	3.829	7.5815	2.4925	10.22	13.519	2.058	7.4289	7.6863	10.09	7.9597	5.7276	9.4632	12.507	6.0669	-1.9909	8.4065	7.5535	7.6565	4.3711	4.7884	7.8188	5.4584	10.984	6.5181	-0.16912	4.0576	2.3211	11.101	4.0343	6.0221	6.6646	4.5281	9.3141	7.0273	5.2798	-0.51002	12.103	11.969	9.1561	5.2732	7.194	0.81924	6.9054	-0.74982	3.2773	13.943
1.074	-4.3279	-2.9606	-5.7086	-4.8661	0.45165	0.4136	3.4457	1.4987	-0.4214	0.22555	4.7672	7.3234	5.1261	-1.6195	5.6357	-7.605	-2.4818	-3.1456	1.2281	-2.7287	-0.21777	-7.5789	-5.2468	3.0101	0.21434	-0.41006	6.6925	2.4921	1.5482	2.241	2.6042	7.4454	-0.59857	-1.7623	4.2068	-3.3111	0.86002	9.8955	-1.2452	2.5397	-3.3661	9.1693	0.66498	-5.5498	-0.82407	-0.76923	3.1381	-6.7891	2.5353
-1.0196	-0.88826	2.049	-3.0593	0.47171	-4.7165	-5.2869	-2.3769	-2.6652	1.0056	2.9337	-5.9716	5.1356	-2.1064	-3.093	1.0802	-2.9652	-4.7938	1.5585	1.3992	-4.9328	-0.86118	3.0314	2.191	-6.2659	-2.4829	-9.9596	-0.078875	-0.49356	-4.0739	3.7708	0.90159	0.053038	2.0678	-1.0714	-1.4266	-7.3334	-4.433	-3.6314	3.0154	1.6238	0.5562	-5.1678	-1.8544	2.534	-4.1954	0.33947	-3.9034	-2.6154	-4.7208
-0.99215	3.9188	-3.7528	3.1544	2.8753	-7.1	1.0143	-5.0717	2.7806	3.4341	2.8504	-2.0872	-0.74685	-1.8985	0.12242	3.6118	1.8188	1.0249	-1.7995	-3.1436	0.31259	1.3288	-1.3373	-0.30051	2.3118	-1.5109	2.8859	1.6938	1.8361	6.9458	0.46981	-0.14017	-2.5108	-0.35979	1.4446	4.6726	2.7148	1.5444	-4.5871	-2.2855	-3.5091	3.0774	-2.2544	-4.2587	3.0609	9.8142	-3.2723	-0.083913	-1.4857	0.51883
-6.0436	-4.1986	2.0166	-6.2826	-1.5541	-1.5604	-3.0495	-8.838	-2.7928	-9.5954	-4.6826	-9.2724	-5.9702	-0.73925	-4.2296	0.151	-0.88671	0.68222	-2.0182	-1.4056	-0.15554	-6.0806	3.9473	0.085703	-9.6712	-3.7258	-8.4294	-6.5811	-3.7435	0.70397	-1.3573	2.6857	-6.9154	-6.5276	-4.4518	2.2355	-9.0263	-3.3435	-0.09827	-3.6722	-3.6989	-5.0083	-3.8503	-6.718	-5.3392	-8.0662	-8.3044	-0.42946	-7.5923	-11.462
-3.6141	-4.5961	1.2934	2.3913	-2.466	-9.318	-3.9524	-1.7076	4.3784	-1.4911	-15.439	-13.101	-10.392	-10.748	-7.7721	-2.3063	2.1053	-9.2318	-6.2798	-1.7136	-9.9324	0.51322	2.1853	-1.5788	-7.282	-11.361	-8.9811	-2.7479	-8.8046	-0.40538	1.54	-8.8027	-0.57945	-2.5837	-10.977	1.2759	-1.6566	-3.3474	-3.6189	-3.4187	-7.3129	-1.8369	-0.021014	1.7939	-2.7466	-6.7899	1.7089	-8.7122	0.89921	-3.8126
-8.9043	-13.858	-12.135	-8.3466	-11.511	-14.353	-8.8999	-19.602	-14.632	-7.2701	-12.497	-14.308	-15.599	-11.959	-8.93	-8.917	-10.792	-14.395	-8.2919	-18.43	-6.7217	-14.985	-13.014	-18.188	-15.587	-9.5648	-13.846	-13.602	-18.461	-12.9	-16.814	-15.882	-11.685	-15.983	-16.863	-14.892	-9.7058	-20.711	-13.895	-12.649	-13.049	-11.686	-17.27	-11.069	-10.91	-17.146	-18.83	-15.441	-14.07	-13.206
-4.1159	2.2576	-3.609	-2.2384	1.9623	0.68516	-0.32603	-0.26241	-6.5879	5.5639	-5.6856	2.12	-1.3796	3.1131	-3.8099	-0.93165	2.5508	-2.6712	1.3035	1.1842	3.1548	1.4072	-2.3364	5.723	0.65206	3.757	1.5527	-0.41128	-2.3237	-2.3212	-0.36283	2.1312	6.6734	-0.48136	-0.46135	-0.50555	-4.5034	5.1125	5.4395	2.7013	-0.93649	1.1822	1.6483	1.1183	3.1149	1.0058	7.6585	-0.21814	-4.1248	-0.50073
-6.8803	-2.9437	-1.5359	2.0498	-4.5447	-3.4622	-2.2624	3.0463	-1.6532	-3.5326	-0.4319	-6.1039	-4.7834	-3.0907	-3.9348	-0.88	-6.9608	-7.147	-5.4263	-6.4912	-7.1467	-8.5625	-3.0403	-7.0079	-6.2867	-2.2439	-14.925	-2.4658	-3.6704	-3.3064	-3.0967	-4.1048	-11.23	-7.5988	-4.6899	-3.6606	0.93539	-7.0851	-3.4061	-4.8252	-2.9255	-8.5087	-10.39	-4.8139	-2.2494	2.2145	-7.5981	-0.35776	-4.6511	-4.6894
-9.0776	-5.1845	-3.5792	-15.88	-12.097	-12.236	-6.7711	-9.3356	-16.911	-9.6008	-7.6011	-7.5723	-4.7251	-9.3817	-7.6802	-6.3432	-9.0968	-12.439	-8.9458	-8.4528	-12.567	-11.01	-7.149	-12.982	-7.8372	-10.035	-9.4262	-5.2533	-14.532	-5.0627	-10.495	-4.9045	-11.939	-15.181	-4.1694	-4.1694	-10.415	-6.481	-21.707	-16.65	-20.509	-8.2403	-2.5288	-18.493	-13.341	-7.0587	-10.472	-12.794	-14.841	-11.342
-5.5989	2.7399	6.7559	-1.4138	5.1806	1.2804	0.85807	3.565	-0.75258	3.915	4.8201	3.5398	-1.8126	2.1244	5.4933	0.74463	-0.33073	4.3822	-2.803	4.621	1.4195	6.4357	0.50315	2.2822	0.45807	-3.6628	-2.0507	2.9319	-1.5838	3.32	0.12954	-1.574	-5.666	2.0794	-2.6621	-2.6236	5.8609	-2.2496	1.7003	-0.80688	5.4564	-0.93397	6.6205	-2.0033	5.7835	4.664	0.078125	1.58	-2.6226	6.723
-23.112	-22.101	-23.517	-21.272	-25.325	-20.776	-17.772	-17.697	-13.565	-23.074	-26.796	-15.095	-16.54	-19.226	-21.499	-22.928	-21.868	-18.695	-19.232	-25.75	-16.694	-16.344	-27.891	-15.16	-26.512	-22.542	-22.164	-14.778	-20.489	-14.487	-17.837	-23.581	-20.458	-23.673	-14.365	-16.928	-22.022	-21.306	-19.626	-30.481	-20.603	-23.332	-17.68	-17.14	-19.314	-19.622	-22.237	-18.534	-29.409	-22.256
-14.335	-8.1854	-11.148	-9.1571	-9.0376	-11.821	-15.262	-15.428	-16.863	-16.142	-11.212	-16.332	-15.595	-13.189	-7.3862	-14.393	-8.1602	-15.748	-15.916	-15.474	-13.591	-10.433	-15.702	-12.084	-15.395	-10.447	-15.926	-13.3	-16.506	-15.502	-14.114	-17.478	-9.2345	-9.1033	-13.814	-11.998	-13.718	-20.505	-14.805	-12.336	-7.3701	-12.154	-14.096	-14.34	-12.405	-16.956	-16.61	-13.889	-12.67	-10.65
-16.544	-12.927	-12.551	-8.8846	-17.836	-12.681	-15.577	-17.557	-20.084	-7.6777	-15.414	-11.353	-13.762	-12.357	-17.457	-15.717	-14.299	-16.352	-22.081	-16.707	-15.195	-10.669	-13.935	-17.49	-8.6147	-16.13	-22.177	-14.549	-13.037	-10.317	-18.816	-15.987	-12.282	-6.0741	-13.723	-14.929	-17.259	-11.653	-16.91	-14.581	-17.33	-14.687	-12.576	-13.588	-12.17	-15.294	-11.239	-12.188	-19.551	-9.3196
-6.778	-8.5805	-1.4614	-3.9488	-0.086186	-6.3707	3.7722	-0.4798	-9.5708	0.64884	-4.2302	-0.38778	-5.3016	-2.4363	-5.0855	-8.4487	-6.2704	-1.8589	-11.121	-3.4607	2.0286	-2.824	-0.1596	-7.0496	-7.7151	-6.8522	1.593	-2.7379	-6.8641	4.8581	1.5429	-6.6636	1.4519	0.94364	2.2472	-4.0377	-5.3414	-4.5899	-9.6573	-5.9397	-12.771	-8.0192	-4.9554	-2.7795	-4.6735	-0.47793	7.5665	-1.6177	-3.0984	-2.9966
4.2394	-1.4917	-0.44905	-11.105	1.7976	-6.4628	-4.2147	0.29038	-1.0639	0.38342	-4.7874	2.5759	-0.36483	-4.6275	2.559	-1.2876	-1.5492	-0.71286	-0.92243	5.9562	3.343	2.995	-1.273	-6.6308	-6.8391	0.53168	-2.5501	-8.8471	-7.1872	1.9532	-4.0676	-4.083	7.5312	-3.7963	-4.9113	1.5834	-1.6494	-0.17662	-0.075542	1.2385	-5.3098	0.94859	-4.5666	-2.2423	-3.0928	0.6538	-1.5383	-3.9405	-0.50807	-8.6072
4.5424	3.6655	1.2057	1.1269	2.2952	11.852	0.63953	4.9105	0.90594	8.0819	-1.6805	3.7909	4.7093	3.9204	6.7714	3.3175	0.78766	6.7923	-2.8075	4.689	6.4942	10.959	-3.4461	2.0581	5.6039	2.0642	-7.5751	2.3098	3.4963	-0.74131	6.0026	6.6078	-2.1739	3.3042	4.4957	6.7882	4.1105	-0.65766	-3.1622	6.9555	3.4886	5.2251	0.46503	2.6002	0.48029	4.645	5.7907	6.3478	-5.0396	5.2632
1.6135	0.50856	-0.03778	3.5634	6.8114	5.3498	3.4291	-6.7351	6.1902	2.8221	0.74396	-0.89883	6.6544	8.3406	-6.624	3.9709	-2.952	0.22489	0.99994	0.026449	-0.57424	2.4453	-3.3871	2.6072	3.4545	-3.7949	-3.5148	6.9028	1.7063	-3.183	1.3907	-2.5006	-2.6632	5.365	2.6662	2.1572	-0.99029	3.0376	-0.2909	-2.5614	6.8689	4.0961	0.43837	0.81383	-2.3017	-3.1296	3.0162	4.9079	-0.054294	-2.5854
10.074	7.9897	9.3244	7.0332	6.5418	13.092	13.828	16.91	13.026	11.953	4.4994	13.895	14.912	11.47	11.613	4.5657	4.2747	10.428	7.1372	13.263	10.12	8.5477	14.501	6.8453	6.5762	15.401	4.6986	5.08	1.8869	11.203	6.0715	15.51	15.229	10.477	5.4368	9.4915	5.9834	8.6587	4.2815	8.148	10.27	11.718	12.984	3.0698	7.176	7.39	10.47	8.261	7.4635	10.637
-9.6276	-12.313	-16.826	-15.187	-17	-15.599	-11.114	-21.898	-9.5906	-16.352	-18.711	-17.227	-16.296	-18.364	-19.135	-5.0018	-10.478	-10.387	-4.1092	-17.061	-9.4277	-10.243	-16.732	-7.0547	-14.372	-14.363	-8.8993	-15.458	-9.7392	-10.873	-11.734	-12.472	-13.247	-15.005	-13.064	-10.871	-15.589	-16.473	-7.5632	-13.783	-10.58	-9.3608	-17.483	-17.382	-18.187	-13.108	-10.538	-17.749	-16.247	-13.997
-0.49525	-6.4364	-7.6011	0.011841	4.6663	-1.8841	-7.4759	-1.5667	-6.6332	-2.9427	-5.3352	-4.1262	-0.26194	-3.7011	-1.6328	-4.2552	-4.9388	-6.3012	1.0387	-10.689	-3.7827	-2.5545	-0.60516	0.88465	-2.6085	-5.6539	-2.8108	-5.5666	-10.742	-7.5428	-2.6292	-8.1057	-2.5659	-5.7416	-6.286	-3.8069	-5.7819	-7.4536	-0.70148	0.023225	-6.4814	-9.1952	-3.8855	1.0815	-8.0417	4.1243	-4.4729	-10.096	-2.7879	-8.8742
-9.4035	-9.0329	-16.809	-16.593	-9.4142	-10.933	-8.521	-10.175	-15.648	-13.272	-19.667	-11.362	-17.956	-4.052	-14.831	-11.409	-16.083	-18.858	-17.108	-16.455	-17.536	-14.477	-13.894	-18.705	-11.007	-16.645	-14.41	-9.1279	-9.2111	-11.921	-15.449	-11.531	-14.47	-17.112	-19.097	-9.6591	-8.1937	-15.629	-6.0256	-10.462	-10.373	-7.7392	-11.736	-14.603	-10.211	-10.109	-10.097	-16.904	-12.884	-11.516
-15.156	-14.893	-18.607	-10.519	-7.5593	-9.1113	-16.924	-10.843	-14.716	-11.748	-9.726	-8.0706	-13.578	-18.266	-13.672	-11.4	-11.743	-10.082	-11.258	-15.265	-7.6161	-11.23	-18.406	-16.73	-14.397	-14.3	-10.365	-14.941	-12.888	-8.3322	-18.501	-6.1896	-10.743	-17.677	-9.9955	-9.4422	-10.034	-14.251	-9.4068	-14.984	-14.664	-10.681	-13.054	-17.089	-16.859	-16.205	-15.659	-13.425	-8.8596	-5.3684
-11.288	-16.197	-15.245	-13.77	-14.38	-11.704	-16.576	-11.782	-22.095	-10.228	-18.704	-14.154	-15.978	-17.148	-17.298	-11.281	-13.237	-12.192	-7.9536	-10.658	-9.8189	-12.177	-16.639	-1.7793	-12.489	-13.488	-14.173	-19.82	-13.61	-14.617	-12.365	-18.836	-15.425	-15.759	-11.579	-13.513	-9.5873	-14.799	-22.339	-9.0265	-9.5194	-14.518	-12.813	-4.2161	-8.2805	-19.024	-12.075	-13.453	-12.329	-10.314
9.452	1.8146	7.4408	5.4205	13.566	5.3432	8.7881	13.63	8.5986	11.562	3.8523	12.069	4.6247	11.042	3.1636	10.446	14.325	7.1467	2.9789	8.9751	10.501	12.909	12.051	4.8956	13.969	10.003	8.3297	10.684	7.7399	9.5629	2.2986	-0.47	7.9129	3.6	9.9863	10.355	6.735	9.6813	8.1429	8.9696	7.451	5.8902	9.9789	4.0076	8.9079	8.9035	9.7098	8.4092	4.0058	3.2239
-12.596	-14.927	-12.374	-12.253	-10.197	-7.8808	-12.992	-15.394	-14.367	-5.3011	-13.39	-8.8597	-8.6219	-8.1252	-14.004	-13.947	-15.615	-13.788	-14.276	-15.465	-12.104	-11.835	-11.013	-18.465	-10.294	-15.011	-17.793	-12.408	-13.393	-4.3046	-7.2757	-15.937	-8.9855	-7.8347	-11.362	-12.469	-15.863	-7.5705	-11.381	-21.264	-15.764	-11.577	-19.973	-15.016	-11.142	-16.29	-3.4552	-8.8887	-11.213	-6.8905
-6.231	-1.3797	-4.5543	0.32504	-11.39	-7.9023	-3.4397	-8.9714	-1.4683	-8.0278	4.3998	3.8778	-7.9505	-2.7053	-9.5327	-5.4593	-4.8684	-6.6444	-7.6871	-2.871	-2.6446	-9.3937	-1.3709	1.7797	-5.872	-8.9476	-2.677	-1.2777	-4.2665	-0.26	0.26403	-1.7248	-7.8027	4.4708	7.5987	-2.453	-5.8281	-3.9251	-7.8095	-1.3076	-7.5357	-5.2212	-3.8928	-3.5406	0.6725	-2.9312	2.7997	-2.5572	-7.1056	-3.0209
-7.6014	-1.792	-13.964	-17.757	-11.005	-6.3968	-7.6897	-7.8583	-3.35	-13.843	-8.3087	-8.1691	-9.0496	-10.73	-13.765	-7.5366	-2.8918	-10.502	-7.5314	-13.647	-7.081	-10.384	-14.255	-10.236	-13.617	-17.652	-2.4098	-3.3168	-14.822	-15.009	-10.057	-5.3666	-11.281	-8.4102	-8.223	-18.117	-5.5892	-10.642	-8.9128	-6.118	-9.5625	-7.3134	-11.907	-11.502	-12.585	-3.7657	-7.4547	-9.7861	-9.8314	-8.569
6.0203	7.5975	5.8554	0.18595	6.9225	-0.8706	7.9135	10.207	4.7052	5.6214	6.2332	8.1753	0.94525	1.3819	5.2816	5.9778	2.8186	7.2208	4.733	3.5701	3.5458	9.0492	8.3225	10.832	4.8038	3.2119	9.6226	5.2951	8.5777	12.294	1.1975	5.5048	1.4007	0.9362	-2.3489	4.9542	6.1132	8.8843	2.9959	8.079	0.2733	5.1863	-2.6268	9.6905	5.213	2.5045	5.4984	6.7992	11.241	3.9619
-4.6324	-6.3271	0.72545	-5.824	-9.3718	-7.8131	-4.22	-3.136	-4.5831	-4.0176	-2.654	-6.0985	0.62076	3.5123	0.31941	-4.451	-2.9313	2.7358	-9.3013	-0.48492	-5.9264	-10.631	-3.1906	-6.9383	-1.5543	0.41627	-1.6065	-6.5519	-10.218	-3.406	-8.9298	-4.5163	-9.2072	-7.2958	-4.2699	6.8314	3.0319	-6.8133	-3.3126	-5.6102	-3.0122	0.21848	-3.9499	-7.0033	-8.3072	-3.7345	-2.4658	-3.7585	4.8441	-12.04
-0.65734	-9.742	-14.012	-13.757	-8.533	-5.8151	-6.3597	-7.1767	-7.626	-12.391	-11.256	-10.585	-9.2548	-3.232	-8.1486	-10.547	-10.079	-15.021	-11.893	-9.1323	-8.6055	-6.8795	-4.3873	-10.896	-1.8875	-11.391	-7.6539	-10.012	-3.1668	-10.509	-5.4032	-10.21	-11.724	-7.6664	-11.243	-12.574	-1.4239	-4.5204	-6.062	-7.2309	-10.985	-4.9711	-7.7685	-11.443	-9.301	-6.4221	-3.0126	-5.1616	-8.8751	-13.03
-19.732	-19.214	-19.9	-24.407	-25.76	-23.748	-29.292	-25.991	-26.588	-22.723	-25.001	-20.048	-12.86	-22.212	-18.029	-19.132	-23.51	-21.151	-25.396	-20.543	-18.108	-25.477	-12.933	-22.521	-23.959	-23.331	-13.876	-20.303	-20.918	-20.089	-24.699	-24.316	-24.379	-23.103	-26.102	-21.847	-24.07	-26.544	-14.996	-19.453	-16.558	-15.162	-16.2	-23.198	-24.851	-28.154	-21.458	-20.298	-17.487	-21.541
-12.609	-21.431	-12.715	-13.824	-19.714	-11.681	-10.459	-14.973	-16.725	-15.631	-13.693	-11.202	-13.174	-15.044	-16.687	-15.983	-9.9728	-16.015	-18.12	-9.4397	-14.023	-11.15	-10.094	-17.525	-14.348	-12.855	-12.171	-9.4987	-10.821	-14.269	-6.3755	-17.482	-13.946	-23.164	-14.15	-17.036	-8.9359	-12.67	-14.193	-13.1	-11.755	-18.205	-12.805	-18.437	-12.666	-10.478	-20.182	-17.277	-13.382	-21.434
2.0692	7.771	8.5637	3.843	6.3677	-0.82675	4.8493	4.2954	-1.5042	3.175	0.40678	0.4442	8.3968	0.51714	-1.5128	2.2329	1.94	1.2207	7.6808	3.5025	1.3719	2.404	7.0408	7.8277	2.9986	-1.3359	1.2458	2.9169	-5.8205	-0.34578	9.1658	5.0012	5.5591	3.9565	4.0048	4.5468	1.4713	4.9319	0.84925	3.3617	-1.3324	2.0075	-1.3503	1.8995	-4.3319	3.0445	2.5049	5.0028	3.1584	3.7611
-0.89533	2.5895	2.628	1.1211	3.3722	5.5635	6.1545	2.9569	-3.2608	-1.4021	5.9956	2.1769	5.3178	6.1724	-2.0341	1.7444	3.1614	8.577	3.2577	1.6452	1.897	8.0942	5.8404	4.3761	-2.8429	-3.2626	4.0227	2.9456	2.478	-6.5504	2.4181	-0.091461	5.3438	-0.7032	8.7832	-2.9038	2.987	-4.5	-1.8315	0.094921	0.86168	2.7526	1.1658	3.5358	-0.78259	7.4681	5.0384	5.2294	9.3185	4.3173
-3.7842	-2.5367	1.4304	-7.53	-9.3368	-7.601	-8.7363	2.3089	-6.1858	-4.307	-1.4642	-8.1922	-5.5462	1.6538	-0.34347	-5.2485	-6.184	-8.7969	-8.2522	-7.9046	0.052738	-9.1175	-6.0373	-1.7634	-2.3456	-1.592	-8.8767	0.58633	-3.0482	-5.3578	3.0723	-3.5978	-3.1185	-3.9307	-0.66277	-12.111	7.2607	-2.8753	-10.235	-1.417	-8.4427	-8.2868	-7.3501	-2.9696	-14.506	-4.6512	-3.2672	-4.1252	-3.8032	-5.6674
-2.9162	-4.981	-3.0987	-3.1664	-5.6252	-6.7172	-1.0947	-2.2573	0.29711	-5.1802	-3.9654	-7.8917	-0.34827	0.4561	-3.347	-3.3103	-8.5995	-4.229	7.6766	-9.8009	-6.1656	-1.7679	-3.6591	-10.445	-7.9017	1.0751	-3.4615	-4.9362	-7.9805	-6.4389	-5.0594	0.91035	1.4473	-0.72842	-6.6988	-5.2414	-3.2346	-2.1032	-5.5405	-4.5649	-8.5328	0.051967	-1.5735	-9.1724	-1.2845	-2.307	0.66648	-2.891	-8.6405	0.19177
1.7663	-3.5151	-3.7661	0.90527	-7.0643	-4.6538	3.3672	-5.1313	-4.5217	2.5665	-4.6856	-0.014038	-1.8632	-0.67045	-7.6323	-1.2449	-2.7485	-0.16398	-8.256	2.7665	0.67221	-3.9591	-1.5082	1.0908	0.38641	-7.6049	0.62133	1.4325	-0.85834	-1.4221	-7.6573	-3.8607	1.9403	-1.7965	-2.4909	-4.1686	-3.0105	0.35854	-3.2365	2.7639	-0.033444	-0.058743	0.6674	-7.9166	1.829	-0.8008	-3.6701	-0.086374	-3.6537	3.5457
2.9345	1.4359	6.2391	8.5047	4.1727	1.7008	4.9548	-2.8138	0.81627	2.7069	1.0072	8.7757	-1.9441	0.39937	4.3476	0.12918	-4.092	-3.1333	-2.2842	3.2724	-0.68384	-3.3436	7.7462	-0.32068	5.6994	-0.016529	2.6197	-1.1414	1.9328	-2.4615	-1.5255	6.289	-3.8681	3.0348	4.6126	0.90618	0.55275	1.5446	3.1401	8.2834	1.9716	7.9321	0.67512	3.0934	-1.7944	1.9427	1.8624	5.8808	1.0535	-1.8262
12.347	5.3498	9.3426	5.1791	10.866	11.104	9.8864	12.492	10.705	4.831	12.589	9.0874	6.2782	7.5309	15.316	5.4862	8.3821	6.6899	5.8224	7.6039	7.3064	12.572	10.546	5.2188	10.444	10.247	10.484	9.8695	8.3702	6.3799	5.7865	5.487	0.8296	4.7855	8.2666	6.7188	7.5835	5.6331	11.721	7.41	6.7099	15.479	14.394	10.677	14.318	8.4727	5.6942	10.717	9.9284	7.0069
1.3777	4.2179	-3.0167	-2.0997	2.4563	4.5173	-1.4821	-2.4167	0.10337	-0.8904	5.2525	1.8911	-1.3294	-0.80562	-1.1617	0.86221	-6.5778	-2.6694	-0.37086	-5.7996	2.6463	-4.5329	0.55444	1.6104	-4.3178	-5.8455	-1.9306	-3.6681	2.0971	-2.9362	0.46914	-2.2171	0.79468	-0.0061414	-0.1682	-3.3814	-1.6387	1.5619	3.7146	-4.9625	-1.5916	-5.7422	-5.6226	-2.4237	3.5329	-1.5234	4.6797	-8.5794	-0.14438	-4.7023
-7.0754	-14.096	-14.226	-15.102	-15.346	-9.7286	-8.4248	-19.593	-11.121	-11.584	-6.6249	-6.4557	-13.042	-14.758	-13.159	-11.332	-15.631	-13.587	-14.768	-10.68	-13.097	-14.527	-11.416	-14.688	-14.656	-15.163	-11.117	-12.981	-10.532	-16.53	-15.912	-15.681	-17.765	-13.174	-15.349	-12.737	-11.791	-10.467	-17.064	-14.886	-11.768	-15.966	-15.124	-15.375	-16.332	-14.908	-12.585	-13.204	-14.877	-14.2
-2.5989	-1.5513	5.3047	0.78965	-4.1452	-6.3516	-3.7282	0.70739	2.8956	-2.0217	-0.0033298	-7.1109	2.6487	-1.7763	-4.012	-1.6886	-7.8958	-3.4716	4.3054	-6.4483	-7.687	-0.86253	5.3897	-4.9448	-2.3997	-2.4134	-0.33642	3.0407	-3.2122	-4.4563	-3.0758	1.4536	4.2402	-5.8812	4.0844	-1.9989	-5.3782	-3.8441	-2.049	-1.4301	-2.4876	-4.9811	1.5239	-3.4953	-3.0981	-0.8756	-3.8991	-0.34632	4.5629	-2.051
-10.709	-9.0112	-10.834	-18.883	-11.723	-14.377	-9.2341	-11.762	-14.048	-18.017	-14.364	-12.856	-15.98	-15.371	-15.591	-13.067	-17.165	-20.268	-9.1095	-13.392	-13.354	-10.749	-19.924	-9.683	-7.465	-16.651	-13.535	-18.077	-10.05	-8.8228	-16.413	-8.2756	-14.632	-8.55	-7.5225	-14.491	-7.1814	-12.102	-9.3001	-20.088	-15.36	-7.1141	-5.835	-6.1945	-14.5	-7.0053	-14.545	-13.152	-14.666	-11.108
-18.931	-16.392	-20.266	-20.245	-25.674	-25.239	-21.331	-21.291	-19.825	-15.112	-22.587	-16.572	-27.788	-18.186	-13.929	-15.589	-23.377	-19.161	-23.393	-18.961	-16.948	-15.643	-25.675	-30.639	-19.929	-18.49	-23.425	-23.673	-21.676	-21.202	-22.981	-17.21	-16.823	-20.043	-26.356	-27.755	-24.072	-20.383	-18.746	-23.165	-17.923	-19.797	-24.859	-18.393	-28.212	-23.602	-21.152	-22.573	-21.863	-24.718
-6.063	0.86415	-1.4144	-3.067	-1.9207	-7.7176	-3.0472	-6.2396	0.54412	-1.075	-3.0314	-7.092	2.6152	-1.9286	-0.8359	1.6126	-0.50566	-3.4628	2.6449	-0.066522	0.70944	-6.2311	-7.3665	0.74621	-7.3147	0.6695	0.39877	-4.5007	0.88092	-1.3122	-3.0817	1.5495	-4.0568	-5.2063	0.84547	-1.2591	5.5908	1.6151	-7.4374	-2.7909	-3.3405	2.0223	-0.13307	-1.3064	-2.513	-4.0987	-1.0693	-5.1779	1.5355	2.0667
1.9272	0.83609	6.8849	-5.9949	-5.0325	-0.11327	1.3872	-0.9009	-1.9775	7.4171	-4.89	4.0234	0.091046	6.1327	-4.5419	-3.0709	-1.1781	-3.0586	-2.1324	1.6647	-7.0987	-3.9833	4.9355	-2.7674	6.2442	3.1891	0.033505	8.0166	-1.7763	5.063	1.2028	2.0084	0.55403	1.5789	4.7362	-8.1826	1.8119	0.022699	-2.397	-4.9693	6.8048	-6.055	-1.043	-4.1347	3.0464	-1.8307	-0.069772	1.751	3.9584	3.3605
7.6344	4.6762	4.4205	2.9067	-3.3206	-0.35169	-2.5158	3.8411	1.1116	3.0149	-2.8636	8.8278	5.5536	1.0656	9.5396	-7.3924	1.7969	-0.21828	2.4267	2.9459	5.0083	4.5857	2.6987	-3.6109	6.8975	5.4169	1.4922	1.38	4.5228	3.8261	-1.1649	6.0086	-2.4133	-3.8478	6.5704	-6.8558	0.042179	-6.1849	0.69771	5.4826	4.8348	0.016749	-1.1242	-12.582	1.6237	-1.4611	-5.4374e-05	-1.6081	4.8389	-1.8396
-19.61	-20.235	-14.16	-10.46	-11.36	-19.652	-13.673	-13.85	-15.115	-12.947	-13.69	-24.478	-20.962	-20.624	-18.907	-15.025	-16.934	-13.357	-14.251	-14.014	-12.784	-19.664	-15.555	-19.096	-17.462	-10.532	-11.519	-14.043	-7.9932	-14.89	-12.96	-20.668	-13.713	-18.636	-11.115	-13.154	-11.767	-10.365	-16.68	-18.138	-17.014	-19.612	-21.424	-9.8883	-16.36	-18.55	-13.302	-14.624	-5.9027	-14.128
-6.9581	-6.8367	-10.999	-6.0028	-5.6938	-13.485	-5.6963	-7.1262	-2.811	-4.0369	-3.6875	-3.1621	-3.268	-7.9871	-6.2884	-5.8688	-7.118	-1.2815	-7.9061	-4.3357	-7.2391	-0.79194	0.2815	-8.3838	-5.0213	-3.3083	-9.4826	0.43747	-5.4523	-0.7035	-6.4771	-4.2146	-6.6178	-6.0192	-6.1564	1.0314	-0.13639	-2.3549	-4.0001	-9.26	-5.8888	-1.4319	-8.1731	-11.877	-5.4895	-4.7432	-11.215	-2.4712	-10.893	-8.862
-12.161	-14.386	-7.1501	-12.734	-13.843	-4.3751	-19.623	-8.5768	-17.21	-5.1243	-7.7695	-16.666	-8.253	-13.785	-14.231	-13.172	-7.1747	-9.4542	-1.7229	-12.869	-4.8972	-12.689	-13.221	-15.657	-6.3951	-11.209	-12.198	-7.9997	-12.632	-9.881	-9.5653	-6.6031	-13.407	-14.01	-6.9798	-19.194	-15.726	-12.748	-17.715	-17.963	-7.5443	-2.9866	-9.8922	-13.007	-15.22	-12.338	-10.875	-10.553	-8.617	-14.154
-5.6529	-1.8371	-5.9338	-8.0576	-6.5452	-2.8656	-9.7862	-5.7788	-5.4353	-6.3466	-10.58	-7.4371	-5.566	-11.895	-7.1204	-9.1759	-6.0781	-4.8097	-5.7519	-0.60402	-5.5972	-8.886	-4.5453	-1.7316	-7.5139	-8.7543	-1.9302	-11.29	-4.9464	-7.4143	-6.7034	0.55031	-7.0403	-8.3764	-5.7911	-1.3918	-2.8155	-6.3373	-1.576	-5.875	-9.088	-2.6139	-5.0356	-1.179	-2.2545	-7.7575	-5.7733	-0.18319	-4.1013	-8.2044
3.88	-3.6539	-1.2751	0.38824	-3.3975	-8.7973	-2.352	-11.052	2.7903	0.95666	-3.2833	0.20023	-5.4678	-2.5248	-2.0864	-4.6727	-5.418	0.4454	0.99016	-3.4498	-4.8643	-0.17783	-5.0568	-5.9261	-0.9165	-5.8676	-0.7521	-1.5767	-7.1431	-6.433	-2.2608	-1.9162	-5.7471	4.1686	-11.077	3.506	-4.4594	-4.2543	-5.6271	-4.1764	-4.4116	-11.489	-8.1594	-3.1989	-5.9348	-7.381	-1.4549	-0.72208	-2.6663	-2.1915
2.3714	3.2974	1.736	6.6137	2.2704	2.0087	-1.5969	3.3015	6.943	-3.3358	2.8689	0.74064	-1.7886	3.2801	6.5878	3.5005	-4.5935	-1.2076	3.5175	-3.088	-3.0055	6.323	0.34428	-1.5234	5.5527	7.6911	-3.712	-0.99989	-0.69116	5.1241	2.9495	1.4885	-3.423	2.325	3.152	0.040757	-0.54579	-1.2329	7.7737	3.2351	0.79064	4.9534	0.10999	1.4457	0.8095	6.4062	11.451	1.5853	-0.99838	-2.4848
4.1876	-1.499	-6.5091	3.3958	-4.4893	0.13008	-2.0566	-0.6363	-7.0894	-2.3551	0.40478	1.8263	-3.0333	-6.2993	-2.0064	-9.7746	1.5453	5.8869	2.4989	-0.024964	3.7868	8.2298	2.438	2.2161	-0.45696	-6.1245	6.5242	3.5142	-3.2284	-2.2912	-1.1075	3.6537	-2.1161	-3.1056	-0.91373	-1.1925	2.1422	2.3841	-0.74148	-5.2296	-3.027	6.5756	-1.8387	-0.30413	1.0192	-3.0735	0.28967	8.2307	0.17618	1.3672
4.442	4.8492	8.3628	7.2014	6.0026	11.146	11.466	3.2252	10.375	6.8362	-1.8268	9.1562	4.2581	5.5273	0.79393	10.052	3.1235	0.97902	2.1965	10.555	6.4647	7.6229	6.0733	6.5905	5.6183	3.8518	0.55215	1.4198	-0.71155	6.8528	4.6387	3.9205	0.69653	5.2479	6.8054	1.0358	0.65805	7.0356	-1.8982	10.63	11.99	7.2882	4.8367	7.9449	6.6527	-2.3313	3.0371	8.1163	6.6396	4.6115
-18.424	-19.598	-14.494	-12.125	-11.177	-17.625	-18.073	-17.751	-11.19	-12.084	-13.058	-9.9636	-12.019	-17.33	-11.201	-14.298	-15.815	-15.184	-13.129	-18.845	-13.818	-10.887	-13.044	-12.795	-15.905	-16.643	-12.124	-17.972	-21.484	-19.33	-14.78	-14.32	-16.941	-17.239	-13.153	-16.776	-16.338	-10.897	-15.336	-16.497	-13.377	-8.4018	-15.639	-13.309	-14.524	-14.299	-14.87	-17.259	-18.301	-13.493
-11.164	-10.053	-6.3254	-4.0335	-2.7118	-3.3783	-2.8817	-3.6896	-6.8878	-2.9389	-8.7875	0.24867	-6.6269	2.6403	-9.1106	-7.7358	-8.6388	-4.2053	1.8128	1.0042	-10.485	-6.0754	-5.7441	-5.9872	0.18579	-5.6259	-4.1481	-7.31	-7.3013	-0.37525	-5.9544	-0.023278	-5.3073	-11.1	0.27861	-5.4313	-3.6507	-7.3674	-10.477	-11.427	-12.224	3.0532	-8.8562	-2.768	-6.4652	-9.1806	-8.3416	-7.0554	-2.6701	-5.8511
-3.1226	-2.7783	-2.8723	-3.0069	1.9799	-6.5923	-1.9787	-2.359	-0.81802	0.73636	0.89307	-4.1351	-0.22062	-5.5782	-1.5158	0.51681	-5.7328	-5.6194	-0.2299	-1.6693	-8.6078	1.2118	-3.285	-0.03999	-1.8311	3.1223	1.1684	-1.5838	0.2899	1.7249	-2.8483	-12.735	-1.977	-3.9238	2.0276	1.1771	-5.9863	-0.23931	3.1067	-3.1376	-3.4586	-2.1424	-2.0935	-1.5689	1.1279	-3.7963	-0.56604	2.4039	-4.4873	-4.446
-4.9939	-5.9456	-0.39198	-3.6229	1.69	-1.6696	-2.5894	-4.8549	1.1934	-2.6947	-3.6954	-4.4747	1.8306	-5.7672	-2.2915	2.2142	-3.9147	2.798	-5.1121	-4.5972	1.5244	4.1572	-4.4426	5.1854	-5.5912	2.031	4.4679	1.6521	5.8143	4.6078	-3.4517	0.27153	-0.063279	2.6083	7.0936	-2.8435	5.7746	-1.2463	-1.1584	3.5664	2.4788	-1.1197	6.5149	-1.4729	-1.1762	-10.964	-5.4058	-5.5382	-0.30281	2.8722
4.6696	3.9963	3.7619	7.8835	10.437	3.2473	7.2914	0.96419	3.9724	5.064	4.822	2.4005	6.2647	12.05	7.3679	0.87313	2.946	8.3165	12.346	4.8929	6.5236	6.4814	10.721	5.2578	5.9959	4.1502	12.74	9.4207	11.473	4.4112	2.092	10.529	9.1849	3.1602	7.5402	5.8811	5.4917	3.8596	3.7128	6.8658	5.7889	-0.63793	7.8572	1.7195	4.7064	5.8656	7.259	5.1414	-0.72942	-2.2103
-7.0238	-5.8957	-5.3953	-3.7343	-7.8102	2.5914	-0.20383	-6.336	-9.2503	-7.1053	-10.673	-5.8933	2.4887	-4.3064	-4.1067	-12.242	-9.2134	-5.2459	-4.2735	-5.2036	-0.25509	-4.5534	-1.245	-7.312	-0.49265	-5.1261	-3.4608	-1.501	-5.2877	-5.5464	-4.4752	1.9949	-7.6993	-6.4565	-7.353	-1.6977	-2.6227	-0.55222	-6.9754	0.023503	-9.8529	-7.2515	-6.3838	-14.419	-3.8649	-9.9551	-3.4433	-1.9581	-10.358	-4.6144
-15.857	-1.7623	-11.632	-11.252	-10.346	-7.2113	-10.298	-14.173	-6.1901	-14.402	-20.85	-13.514	-6.2493	-8.2367	-12.306	-11.466	-13.363	-7.2569	-11.556	-8.2461	-13.012	-8.2779	-8.4444	-13.662	-9.4843	-3.1798	-7.4306	-12.198	-7.9097	-10.006	-12.299	-13.672	-8.7554	-4.5088	2.13	-9.0182	-6.183	-12.147	-10.44	-3.2641	-4.8274	-12.872	-7.1742	-8.3726	-7.8576	-5.4551	-13.4	-13.076	-9.6374	-10.211
-1.8306	-1.2597	3.7941	-3.5301	-8.6387	5.2172	-2.8957	-3.0709	0.31153	2.19	3.9899	-0.31811	0.74549	-1.807	-1.7519	-3.0945	-6.4313	-8.2103	3.5845	-1.3562	4.8787	5.7908	-2.2526	-4.5092	2.4915	2.0624	-5.1576	-6.2859	-3.2817	-2.4056	-5.0401	-0.25017	0.60584	-0.26588	-1.6461	-3.6853	1.0539	1.9199	1.475	-4.9036	-1.444	-0.081339	-5.641	-3.5826	-1.3699	2.1257	3.4021	2.8106	-3.0202	1.0897
-4.6957	0.65531	-0.51664	-0.26397	8.6884	4.9555	8.8056	8.045	6.0862	-4.4924	3.4463	4.1918	6.042	1.017	2.7626	0.97934	0.134	2.8809	5.6985	-0.60116	0.51304	3.9037	5.0743	5.0502	1.3823	3.2816	-3.7362	0.63337	5.578	-2.2333	5.3541	4.8888	0.41746	1.6581	-0.28008	3.5506	1.6229	-4.2804	-3.9133	6.8728	-1.0678	-6.0031	-4.8676	-1.5101	6.139	-1.4072	2.5448	7.0942	4.3955	3.0503
-8.0009	-3.0367	-1.7173	-4.0489	-4.6201	-3.3642	-11.115	-12.573	-10.134	-0.97704	-5.2489	-6.8808	-6.8522	-9.955	-9.5807	-1.863	-7.9203	-6.7507	-7.8808	-5.0242	-6.7066	-4.5548	-4.5055	0.97196	-10.399	-2.9829	2.1622	-5.5506	-7.3152	-1.2075	-1.6793	-3.5749	-5.0179	-9.803	-6.8294	-4.9845	-6.2606	-8.7287	-0.28015	-0.48581	-10.119	-10.602	0.7709	-3.7644	-6.4156	-7.0674	-10.054	-6.2121	-7.8438	-1.8435
4.4644	2.0503	4.6705	9.5243	-3.1003	1.721	-2.553	-9.1046	4.2413	-2.5952	0.35023	1.0633	-2.3353	-4.6881	3.682	-4.7085	0.92265	0.90211	-4.1447	0.41743	1.6801	-2.5743	-3.5545	-3.5131	4.0153	-5.2597	-3.0679	0.039043	0.76844	-3.4406	1.4839	-9.0053	-0.1424	-1.4602	4.6327	3.9641	1.0889	-1.6342	3.6214	-7.1669	2.869	-4.3454	1.8756	-3.5059	0.66545	0.62614	3.9728	0.55576	-1.2125	-1.7048
-3.0165	3.6457	-6.5274	-0.86921	-7.8458	3.1768	-11.203	-3.4645	-2.205	-1.4573	1.5865	1.1045	-7.3228	-4.607	-4.5545	-2.4269	-5.2251	-3.4353	-2.7731	2.4195	-3.783	-5.2864	-1.161	-4.7037	-2.8317	-4.686	-4.4967	-0.96751	-3.014	-2.9911	-1.7556	-6.0514	0.29644	-4.0289	-5.1332	-1.3801	-2.5285	-5.8794	-9.2213	-7.5064	-0.76932	-6.1362	-2.8034	-7.4903	6.1998	-1.9193	0.38239	-2.8358	-0.67771	1.686
-17.255	-20.688	-20.312	-26.449	-23.553	-23.173	-15.849	-22.888	-19.114	-24.924	-24.947	-24.138	-30.854	-28.563	-18.794	-24.551	-15.638	-14.273	-21.128	-23.654	-26.219	-22.434	-21.401	-15.872	-25.342	-17.409	-18.779	-22.838	-19.407	-18.626	-20.566	-20.355	-30.074	-28.73	-23.275	-12.407	-24.556	-17.305	-22.585	-23.643	-24.623	-20.548	-22.759	-20.055	-19	-21.127	-21.832	-20.006	-15.44	-16.822
-3.5019	0.1179	-5.4599	-9.8389	-8.967	-11.48	-13.761	-8.5032	-8.8267	-5.449	-4.0816	-9.0445	-15.609	-9.3976	-8.3353	-6.2752	-11.492	-8.5639	-3.2307	-12.152	-10.938	-9.0575	-2.4074	-9.5994	-7.6549	-13.419	-6.2165	-12.664	-7.1243	-5.4045	-9.2754	-16.261	-1.2618	-8.0646	-10.24	-3.0586	-5.9084	-4.7508	-8.9268	-1.6085	-5.1874	-8.8885	-11.908	-5.1186	-8.0475	-7.7072	-6.3316	-13.364	-1.6208	-1.7441
-14.708	-7.9397	-10.895	-3.9022	-18.014	-17.415	-16.307	-12.668	-13.912	-8.6837	-11.078	-17.599	-13.832	-12.551	-15.578	-4.2705	-15.381	-18.092	-12.868	-16.327	-11.212	-7.9841	-15.62	-17.167	-14.366	-11.317	-16.318	-6.1851	-15.952	-10.107	-15.4	-7.2407	-12.928	-15.966	-15.842	-12.08	-15.603	-12.09	-7.8868	-8.419	-2.931	-11.173	-8.8748	-18.619	-10.681	-10.114	-8.934	-11.501	-16.138	-16.223
0.67261	-2.4177	-6.2047	1.3013	-1.4772	0.86089	0.98711	2.0154	6.4295	3.0144	2.3778	-4.8519	0.30124	-1.3332	4.1143	-0.67119	-4.1672	2.2557	2.8062	5.6724	-0.60521	-5.5437	0.99461	5.7802	5.8183	-8.3421	10.488	7.6255	-3.0467	-4.2425	5.1022	-1.9185	-0.34343	-6.7264	5.7287	7.0973	-6.0287	2.9081	-0.45774	-2.3541	-4.1906	-1.9833	-0.1377	3.6658	-4.981	2.1587	1.8311	3.6251	3.3555	-0.19845
-14.096	-22.823	-13.135	-16.267	-16.355	-11.287	-11.488	-8.0328	-16.902	-4.1176	-17.177	-19.047	-16.205	-10.215	-11.334	-11.037	-4.9803	-8.6532	-15.656	-18.112	-14.56	-12.162	-15.468	-13.361	-15.61	-18.615	-16.762	-14.338	-14.516	-15.611	-14.512	-14.757	-20.56	-17.084	-10.92	-13.298	-10.924	-16.628	-9.7663	-17.307	-8.9516	-13.831	-13.109	-13.375	-15.51	-19.631	-11.54	-12.809	-13.082	-15.761
-2.8549	-2.4247	2.0847	-1.8356	0.26027	-1.6605	8.9884	7.373	0.45747	-8.1679	-2.4368	-2.2414	-5.9257	-5.3359	-13.599	1.3469	1.9183	-1.6937	-7.5374	8.4662	-1.1049	-1.1451	0.70412	-1.1305	-1.4253	2.0383	2.2877	-3.3202	-0.41782	-1.2814	-4.1607	-6.4255	-0.82103	-6.4615	-2.7704	-2.7011	-4.4659	-5.5306	-1.6662	-2.9342	-7.3527	-2.3175	-4.283	-1.0076	-0.45873	-2.2466	-1.5926	-0.70797	-2.6125	-6.1281
-12.124	-15.951	-9.2375	-17.812	-14.631	-14.613	-14.631	-20.853	-14.144	-9.5679	-16.582	-13.944	-6.3997	-10.132	-14.865	-14.957	-6.8948	-17.495	-7.3194	-14.526	-15.564	-11.921	-14.057	-14.648	-16.409	-22.511	-13.005	-12.06	-19.562	-2.5458	-9.6382	-13.107	-2.4214	-10.723	-12.253	-14.726	-12.79	-17.918	-11.197	-11.23	-12.44	-13.525	-11.931	-15.048	-12.824	-13.47	-10.354	-4.7604	-10.949	-13.778
-14.705	-10.258	-4.7925	-11.179	-14.543	-8.4522	-10.481	-8.1644	-13.295	-8.6251	-8.7557	-4.547	-15.131	-11.382	-16.286	-13.416	-9.8423	-13.736	-13.274	-10.025	-15.482	-10.161	-15.414	-8.1847	-12.897	-10.219	-4.187	-16.812	-14.176	-10.401	-12.976	-4.4962	-14.553	-11.193	-7.397	-5.0551	-8.2553	-12.492	-15.462	-6.5753	-12.917	-7.602	-15.378	-14.353	-9.3672	-13.681	-8.6488	-9.8299	-11.162	-14.222
-7.8651	-10.749	-12.481	-6.7164	-14.319	-11.044	-9.4455	-8.519	-8.5359	-16.327	-7.3374	-15.743	-13.753	-10.342	-7.3351	-7.6979	-8.4999	-9.2737	-8.6718	-11.813	-9.6804	-14.521	-17.945	-10.016	-12.861	-7.7616	-10.266	-14.149	-10.729	-12.524	-13.95	-15.378	-18.065	-7.9069	-10.361	-10.584	-10.65	-12.643	-8.3669	-11.64	-11.653	-7.3504	-15.272	-15	-9.6106	-19.676	-6.0881	-8.7844	-16.533	-12.271
-11.51	-6.948	-2.5789	-11.224	-8.4853	-0.087159	-3.2434	-4.8404	-6.2288	-1.1347	-0.48864	-7.1117	-4.6659	-9.3753	-8.9422	-3.0904	-6.5587	2.2428	-0.3422	-3.4894	-2.7238	-5.7181	0.54552	-5.1512	-5.6362	-4.381	-6.2343	-4.3037	-6.6491	-4.43	-2.6578	-8.9129	-7.3065	-2.1694	-5.7219	-11.713	-8.6017	-8.5374	-5.3615	-3.3568	-10.632	-1.3616	2.7011	-1.0459	-1.2527	0.32059	3.1182	-6.4011	-12.025	-3.9909
7.74	7.7462	2.1348	7.3123	1.5508	4.5022	4.3166	10.728	9.2274	7.7378	5.2546	7.3834	11.566	7.179	2.0531	6.8368	3.3063	12.473	12.076	0.051792	7.0249	7.0089	8.8338	11.584	10.056	0.68161	0.46479	-3.6908	8.1728	5.4978	5.3166	12.955	4.8067	3.8414	13.615	9.7053	7.7186	1.734	3.5417	4.7648	7.6461	5.7566	11.676	5.1673	7.7943	12.565	3.1471	4.7893	13.892	7.4264
-8.2411	-7.8786	-15.488	-11.122	-12.952	-16.192	-14.994	-13.4	-14.853	-15.98	-10.392	-18.387	-22.418	-13.016	-11.491	-6.6481	-16.209	-6.2058	-12.132	-7.1661	-16.085	-15.629	-15.415	-12.82	-14.285	-15.88	-13.408	-15.269	-10.36	-11.973	-13.94	-8.3365	-15.024	-8.8168	-7.0426	-11.833	-9.3575	-11.343	-14.445	-5.0968	-14.238	-9.8767	-10.048	-10.722	-12.68	-12.896	-16.663	-7.81	-11.244	-10.563
6.7457	13.257	6.9599	9.8307	6.6198	14.822	9.8525	6.3397	12.135	21.007	5.2759	3.318	12.506	3.4804	9.7717	7.3801	5.2541	10.939	9.8159	10.076	17.288	13.106	9.6397	5.9423	9.5784	17.272	10.704	14.358	13.925	15.117	18.011	7.6537	10.459	16.394	11.247	10.567	9.0478	13.217	13.92	8.3396	11.582	10.246	15.563	13.023	12.334	13.994	12.347	9.5107	10.858	11.627
-15.449	-8.1554	-11.919	-5.048	-6.7295	-11.788	-7.2789	-9.3056	-9.1082	-8.2005	-1.6391	-4.7348	-1.6777	-11.871	-5.3679	-13.576	-3.9669	-12.668	-5.6195	-8.6641	-14.524	-10.412	-5.9469	-6.2573	-11.907	-8.0336	-10.115	-7.7142	-13.024	-6.3681	-9.2603	-10.696	-9.0172	-15.809	-8.1254	-8.353	-8.4278	-5.6542	-10.176	-4.2163	-10.198	-3.7099	-11.387	-7.4661	-6.1699	-5.7607	-9.5235	-9.1419	-13.306	-10.729
-1.1392	5.2827	2.2891	9.6111	-4.6014	-0.6133	3.1989	0.33867	-3.0083	10.339	3.1433	1.484	-0.1025	1.2199	-5.7541	-0.114	2.8421	2.8281	-1.4754	-3.9727	-5.7725	-1.5575	1.8726	3.0118	-3.0953	0.51578	0.080019	-3.6273	-0.31735	-1.6656	-2.8144	0.45263	1.8374	-0.21042	4.5942	1.5888	0.034833	-1.9282	3.3298	4.7357	-4.3104	-2.1379	-0.80271	0.1806	0.58443	2.4981	-0.88011	-2.1379	7.0083	-1.8138
0.45317	0.54511	9.2764	1.6468	3.1846	-4.6181	1.4668	-1.1797	-1.6814	0.79793	-1.1922	1.1193	4.6664	-1.0727	-1.8858	2.5245	-2.2012	-4.9605	-0.25376	4.369	0.97041	2.277	-3.4756	7.1689	-3.1472	-5.3876	7.7049	-1.2239	-2.453	-9.4226	-3.194	-1.9317	3.8684	2.9684	-0.0675	2.3127	-5.4361	6.3979	-2.825	1.1607	3.9786	0.64441	1.6739	-1.5546	0.9645	6.7164	1.5223	3.5475	1.1352	2.4608
1.9474	5.6494	8.3427	-0.89897	11.876	6.3414	11.613	6.941	6.3853	11.915	5.0967	9.1785	8.3919	6.2637	-4.8414	15.913	9.335	9.5182	8.173	-6.034	5.4167	6.2128	7.2255	10.606	3.7699	8.322	8.7714	2.4166	2.5325	4.9532	13.201	10.086	7.7993	5.9189	9.6897	11.629	8.1095	1.7708	1.4758	10.32	-0.047314	3.0373	2.7443	10.437	4.1412	5.2069	1.9289	8.2285	11.502	12.859
-2.8794	0.86788	-6.7726	4.3378	-0.125	1.8971	-5.9234	-2.1418	-9.802	5.8299	-0.47247	-5.1889	5.1284	0.35241	2.2043	-4.5463	-0.65296	-0.39751	-5.3976	0.74356	5.5808	0.51381	1.3147	-6.2308	-2.0651	-8.4228	1.7112	-1.4675	3.431	-7.2738	-0.32251	3.5162	-1.4748	2.4995	-2.6421	2.2156	-2.2943	-5.7669	-0.011766	-8.6921	0.6206	0.13193	-1.3271	-0.24246	5.2629	-1.9194	2.3863	1.7338	-3.1132	-0.63123
-3.8774	3.3743	3.5731	3.5565	-5.1588	-7.2376	-2.6035	5.1677	-1.0745	-5.6385	0.12044	-3.4723	0.28792	-5.8205	-4.3897	-0.3266	-4.8236	-1.2841	1.4697	1.5495	-0.38385	-0.3549	-0.1361	-2.5813	-0.097824	0.30411	-3.9921	-2.8867	0.15816	-0.94788	-4.524	-1.4731	-2.5522	-4.1254	-0.18681	-2.0588	-1.9351	-1.7556	-3.7497	-1.3268	1.8604	-4.2534	-8.9435	0.34071	-8.064	-6.5709	3.1071	-4.9392	-1.9311	-0.34724
0.12107	4.2679	-7.4594	2.7725	-4.0401	1.3695	0.80155	0.97057	0.12332	-1.8198	7.231	1.7864	-0.31705	-2.0597	-0.15473	4.3529	-0.15033	1.3777	-2.7136	0.89382	-0.51354	2.343	9.3781	-4.1988	-2.5877	1.5391	5.1704	3.7082	-2.9085	1.9033	-3.7771	1.4242	-8.1095	-3.8812	-1.682	2.3832	0.71928	-1.093	-3.2309	1.7026	2.5071	-0.2073	-0.59398	-2.586	-0.18791	-1.1744	0.92252	4.9922	0.75767	-3.5955
1.8999	4.2079	3.7895	0.37444	-3.0238	-4.8887	6.0607	-4.0728	-3.3862	2.3181	-4.1364	0.68656	0.19095	0.86938	3.4286	6.2678	3.7959	3.2833	2.9809	-0.17211	-1.3468	-1.4749	1.068	0.187	-1.5219	2.2863	-2.2587	-1.8571	3.1697	-0.88806	-0.087388	3.3944	2.8024	5.1205	-4.7694	5.8298	-5.2966	5.5891	2.4206	0.17633	4.1568	8.9261	4.3118	1.9584	8.4837	0.35199	1.9481	-5.5056	-0.18568	3.3708
-3.2075	2.4688	-4.8493	-0.90636	-5.1096	-4.1258	-3.5698	-0.38217	-9.2841	-5.1272	-3.9901	0.19111	-4.8037	1.0531	-7.6569	1.69	-8.2011	-10.984	3.4355	-5.678	-3.4447	1.0712	1.5613	-3.1066	0.24533	-8.732	-4.5619	-2.2242	-2.555	-2.1703	1.7395	-5.6882	-6.2354	-4.8834	-4.9011	-2.6983	0.20451	-2.7795	-3.963	8.2866	-1.6152	-0.53195	-4.7536	-7.2324	-5.5033	0.79456	-10.574	-4.4792	0.36256	-7.665
5.538	-0.75445	9.7345	13.3	12.194	9.7164	9.1384	6.9125	13.119	10.821	6.1121	12.925	9.8379	10.457	5.7727	5.4377	11.642	10.698	7.6694	11.37	0.68962	9.0457	7.4376	7.8152	11.068	8.7066	7.611	13.591	11.39	8.9488	8.8843	9.2212	9.6241	10.165	10.604	12.43	7.2027	12.248	-1.5347	6.6857	10.433	5.3695	10.329	12.576	11.765	9.4133	5.2924	4.9121	15.559	12.321
-4.9594	-2.0345	-9.5042	-15.605	-11.196	-10.083	-6.1491	-5.8182	-9.467	-15.809	-9.9867	-4.9911	-10.121	-9.3466	-4.3662	-8.6581	-14.127	-9.157	-5.4157	-9.7056	-8.6534	-12.933	-8.9914	-11.378	-6.9719	-4.9257	-7.7679	-7.8961	-9.2816	-14.545	-8.6009	-3.6723	-7.2575	-10.721	-8.7638	-6.696	-9.3825	-6.8288	-4.7654	-10.256	-9.9697	-8.4827	-6.2138	-9.3654	-8.4537	-8.3947	-12.285	-11.116	-9.3825	-9.3231
-8.8089	0.62796	2.0242	4.4694	1.1241	1.4506	2.5635	-5.0215	-1.8737	2.2916	9.8254	2.8467	5.862	2.1464	-2.5009	9.3732	-5.5266	3.1407	-0.5431	-8.6614	-5.3816	-4.9936	5.48	1.1378	2.2691	-2.8016	-2.2278	-2.325	-2.4567	2.5531	1.483	5.562	0.77204	4.8302	-3.4341	7.5243	4.6815	4.5144	1.3371	2.7849	-1.3472	-2.3784	0.11606	1.7155	6.5266	-3.1261	2.3824	-2.3439	1.9782	-2.0433
9.5634	-1.6977	-1.185	7.1951	-0.33212	3.796	4.4803	7.5502	-2.4169	6.9549	5.6777	3.8941	-1.5419	-1.2709	-2.5904	-1.9511	1.63	4.0374	8.9113	0.0020464	1.6194	-1.7041	2.0938	-0.34329	5.652	6.0788	11.378	-0.81918	3.5326	5.5472	-0.033592	3.8064	5.6313	-1.3691	-2.1796	7.1215	-1.9288	-0.24649	9.2727	0.22132	7.9571	4.0858	3.7491	2.1015	4.2433	7.6343	4.9978	6.1574	1.6318	1.2249
-6.7868	3.9923	2.1094	3.2568	-0.97113	1.2566	7.4849	-0.618	7.7753	-0.43075	4.0247	3.919	1.0049	1.876	3.128	3.2038	3.8073	7.5239	1.607	1.9095	4.4963	0.84603	5.4282	-1.5033	0.75926	6.367	4.1604	6.5982	-1.2589	2.6046	2.606	6.023	-0.6712	4.0366	10.224	2.5482	3.9685	4.8741	5.3754	5.0335	7.9131	4.8171	9.097	3.5056	6.5485	8.7868	5.7844	1.1916	3.3184	10.284
4.4657	2.8851	1.7491	1.5592	-0.018114	5.8276	8.0541	4.8802	6.264	2.05	1.4735	11.16	2.4186	1.4202	-1.005	2.4665	-0.27425	7.3981	-6.69	-0.6775	4.1069	3.754	1.5851	4.6105	-1.9304	2.8419	0.19855	3.0395	-0.11803	0.11744	2.7723	0.6252	-2.5338	1.3356	-1.2377	1.9111	1.5168	7.3466	-3.5714	-2.0171	-1.8031	6.1186	3.5142	0.31061	-0.87971	-0.082136	2.9225	-1.9488	0.7236	-2.901
-3.2615	5.111	-2.8031	0.48355	-2.4338	2.1259	-2.2919	-2.7739	-4.2163	-5.1814	-11.401	-3.7843	-0.17849	-2.8359	1.0502	-0.89917	5.138	-3.7061	3.5997	-0.63231	-3.7588	-2.5158	-4.277	-2.2338	-4.6186	2.694	1.7633	0.53267	1.8027	0.36016	-2.364	4.2396	-3.7537	4.556	-3.1972	2.4458	-2.2776	4.9437	2.6062	-3.6167	-0.32689	-0.0010313	1.219	1.7822	-0.57541	-2.511	1.2026	4.303	3.8021	8.1768
4.925	-1.8539	4.26	1.7088	-0.26373	-0.29331	-1.4852	4.6273	4.1348	0.4346	-4.3948	0.4441	3.1209	-2.669	-5.1803	-1.9497	-3.1741	-2.2328	-6.9582	2.0803	4.6942	2.0241	-3.1338	1.1581	-1.4274	3.5112	-2.9566	-3.3825	0.49425	-1.8012	-2.2473	4.262	-5.1039	7.3904	-7.4041	10.001	4.1169	3.4215	3.084	5.1221	-0.25375	2.8623	0.82981	0.68268	-4.5966	3.0624	-2.0765	4.9431	4.5347	1.7687
-3.8746	0.52976	2.6742	-2.5363	-2.2769	2.0592	3.1036	6.338	0.3658	2.6566	0.95092	-2.4361	-6.5772	2.0215	-2.8978	4.8976	-0.12814	-2.2266	2.1432	-2.979	11.832	-6.6438	-1.2736	-1.5735	-4.2397	-4.5136	-4.7619	-1.0062	-9.3354	-5.7369	3.2445	-0.84286	-6.1569	-8.4768	-4.4664	-2.8687	-4.6828	3.456	-4.8813	8.3055	1.7577	-0.81379	0.57807	-1.6986	-0.045594	6.4405	0.89825	4.9981	-3.3856	-3.4919
-9.506	-7.4306	-10.073	-16.466	-6.1847	-19.208	-7.9401	-11.96	-8.8592	-10.794	-13.783	-11.228	-11.911	-9.3901	-6.9574	-11.268	-15.21	-10.163	-10.531	-17.693	-13.056	-13.811	-13.164	-4.9063	-12.917	-3.1965	-10.911	-13.628	-13.008	-8.9888	-9.3544	-11.884	-11.321	-9.9949	-7.4749	-15.256	-8.4671	-13.53	-12.433	-10.276	-12.114	-14.717	-16.009	-9.015	-13.845	-15.053	-10.797	-15.409	-12.728	-10.985
-1.8603	-3.0967	-2.1711	-2.9601	-4.7377	-7.1316	1.4294	-3.08	6.2696	-4.7417	-4.28	-10.562	2.3033	-4.7812	-5.8533	0.50114	-1.0661	0.9581	-1.2861	-1.8951	-1.3499	-4.0201	-4.592	-0.27032	2.9172	3.0316	-0.95716	0.57965	5.7453	-3.4002	-2.2339	1.8604	-0.88528	-0.61738	3.0086	0.17798	-0.012178	0.26741	-4.2781	-4.3669	-1.511	5.0112	0.80135	-7.0114	-4.5042	4.2041	-5.2796	0.72733	-8.0923	-3.221
-1.4856	4.2954	-2.1658	-7.2431	-2.4661	1.2683	-0.56854	3.8925	0.38861	-1.0558	-7.9317	-1.6104	0.34962	-2.057	-2.8617	2.5834	-2.6606	1.6669	1.3426	-6.1084	-4.0102	4.0413	0.62065	-0.87319	0.70796	-0.53044	-1.2032	3.6961	-0.42463	2.432	-2.4031	-0.91607	4.6576	-0.636	-6.0468	-3.8479	1.9097	-1.778	2.8971	-3.5336	1.0637	1.8997	0.91685	-1.0825	-3.5456	3.0004	-0.08074	-2.2463	-1.1209	-2.407
-20.195	-23.281	-21.58	-20.38	-21.367	-28.192	-20.847	-21.94	-22.002	-17.748	-22.896	-20.653	-24.134	-22.232	-19.193	-18.726	-24.583	-19.568	-19.136	-20.28	-26.121	-17.382	-26.133	-20.752	-21.804	-20.473	-20.38	-17.798	-26.696	-25.031	-22.967	-19.565	-27.202	-18.168	-31.051	-24.111	-17.469	-17.35	-24.286	-14.982	-18.581	-18.783	-25.058	-17.29	-20.476	-15.07	-20.953	-21.838	-28.698	-18.011
13.415	11.784	6.2036	9.3547	8.6539	10.204	5.6187	6.1737	5.2558	11.326	13.066	4.2312	9.9146	7.6364	3.7564	8.9102	10.088	3.9746	4.4101	1.81	0.19176	5.8118	8.1306	4.7247	6.916	8.5142	2.9445	8.8899	13.388	11.276	8.7552	1.0933	8.3629	8.3273	13.464	9.7852	7.5404	8.5953	8.9515	4.8347	9.0006	14.211	14.491	4.0838	6.9693	10.129	11.184	10.958	2.4073	7.0582
-0.51087	-0.88759	-0.010401	-2.1099	-1.4305	-4.2977	0.21159	-1.1972	-4.4623	4.8347	-1.5737	-5.2185	3.9193	-0.90064	-2.5574	-6.0964	-3.0093	1.2109	0.58787	3.1267	-3.4455	9.324	2.7917	4.7905	-0.97569	0.049551	-5.422	-1.9082	-1.0173	-2.7279	-0.1993	-1.5482	3.4809	-0.84449	-3.7872	-6.4586	3.6214	4.0852	-10.403	1.1773	-4.3577	-1.9888	-3.3187	2.4951	1.8304	-1.7156	2.4915	1.517	-0.72644	3.2878
-10.388	-12.505	-16.971	-15.336	-14.531	-15.064	-12.202	-14.497	-11.117	-11.275	-12.881	-9.8754	-13.143	-7.2198	-12.223	-9.1207	-4.2932	-19.397	-14.806	-12.675	-9.1942	-13.967	-10.116	-10.26	-14.686	-13.484	-14.774	-9.3625	-14.372	-23.191	-15.736	-15.871	-16.598	-14.107	-11.808	-12.026	-15.973	-9.7335	-11.257	-17.354	-14.727	-16.705	-10.439	-14.054	-14.267	-18.473	-15.103	-13.486	-13.488	-10.386
12.241	11.155	12.343	5.9418	0.9785	4.9765	9.6462	11.042	8.6337	3.5395	4.4605	6.6255	4.7927	3.0291	7.5464	4.6494	5.2803	2.5918	3.9837	7.5253	4.7052	2.2937	5.7029	7.0638	12.24	10.096	5.4818	5.7811	5.3688	3.9041	4.4457	2.6253	4.3755	5.2629	3.1885	2.71	10.443	0.73324	3.239	4.6593	5.0178	5.7373	6.0336	5.8851	3.1338	7.4939	7.3712	7.2798	6.0644	5.9863
0.50647	-1.7688	4.171	0.87283	2.9985	6.3414	-0.80765	3.3803	0.10876	4.1975	7.5156	-0.77074	6.435	-1.3703	2.2776	2.1921	5.4634	0.5109	3.4663	1.3171	0.94547	2.2796	6.652	6.2337	-0.20855	4.5876	1.8898	5.5507	-0.72662	4.6607	8.9574	-8.1213	-4.1172	4.18	1.65	-2.9113	-7.9745	-2.6842	5.9729	-5.5721	2.5788	5.3536	1.3746	1.9795	1.1348	6.6123	0.53099	1.4813	0.39755	-4.215
-5.2358	7.359	-1.3976	3.5642	0.094019	5.7573	-0.89141	6.8319	-3.1811	0.69544	-4.0929	-2.9754	-4.088	0.9443	3.7485	5.1385	6.496	3.1442	3.7501	-3.5919	-3.8519	0.85747	1.2915	5.2972	3.973	1.973	1.6236	0.49586	5.1362	0.78527	1.3069	-1.725	2.3643	2.1058	7.3768	4.045	2.9894	5.9696	4.5405	-2.4799	0.25983	0.42029	0.53602	-1.174	8.678	2.1512	-4.2358	7.0188	2.6978	-9.3497
-8.5937	-4.6003	-5.3136	-8.0436	-9.0193	-0.54378	-0.98478	1.093	-4.0531	-8.9238	-1.2846	-2.3102	-1.7105	-4.3643	-7.1895	-3.4819	-1.5867	-5.403	-5.6674	-3.0349	-10.446	-6.7681	-2.2032	-1.1814	-3.3362	-2.9766	-7.3894	-10.079	-2.2087	3.3016	-3.1965	-4.9319	-9.9846	-5.4233	-5.1998	-7.9716	-1.7094	-5.0797	4.8136	0.59593	-2.0007	-8.6459	-4.4638	-3.1061	-5.3083	2.5809	-6.6107	-7.9984	-9.3851	-9.1235
5.181	-0.40524	-2.2671	-2.8866	3.1174	0.4823	1.8788	-1.2677	-1.403	1.2503	3.6336	5.1003	7.472	3.9018	-1.3288	5.7504	-3.3298	5.5312	2.6175	-0.78618	2.8784	0.53351	2.1493	2.835	-3.3309	-0.80783	3.6848	2.8371	6.7328	3.3587	6.928	2.8166	5.2075	-2.6453	1.7662	0.84695	7.6946	1.064	4.714	0.41405	0.16651	-2.0853	5.961	5.5855	-4.1437	2.106	2.804	1.4702	2.4551	10.632
-17.432	-14.358	-8.0551	-18.644	-17.626	-11.692	-14.082	-12.883	-11.082	-14.074	-15.619	-13.378	-14.937	-12.325	-11.9	-16.297	-15.473	-16.425	-12.835	-23.853	-19.369	-18.324	-17.223	-10.181	-17.62	-19.158	-9.9036	-9.9706	-12.497	-15.618	-9.9256	-15.829	-16.019	-20.544	-15.577	-15.246	-9.2491	-18.507	-10.924	-6.0837	-14.857	-14.994	-14.537	-16.269	-13.072	-15.539	-10.937	-10.606	-10.977	-15.13
2.7749	6.1585	6.2685	5.4888	9.9342	6.3575	7.1591	4.5508	6.9428	7.6562	10.476	8.3676	10.635	5.8265	4.3897	8.8547	7.6124	9.7067	7.5567	3.0285	8.4094	5.3989	4.8556	12.146	6.9725	4.4459	6.4901	12.69	12.934	6.3368	14.771	9.5506	8.4436	7.0501	5.3068	5.0697	9.5874	7.9562	8.5746	12.924	6.1937	10.377	3.2611	8.3868	16.518	4.2544	8.9315	6.7644	10.364	6.5319
-2.56	-4.5137	0.053398	1.9072	1.2184	-0.42545	-0.82448	2.3349	0.023485	-3.14	-3.6909	-1.1072	-2.4148	1.5909	-7.2407	0.7866	-3.8844	-0.99616	-2.4619	-8.0804	-4.4115	2.7123	0.582	-0.69939	1.3574	-8.9921	-0.14672	2.2598	-0.69926	-0.36226	-2.0819	5.5782	2.8935	-3.5271	-1.978	-2.8513	0.11359	-3.5304	-8.4167	-7.7745	1.0356	-3.5147	-1.5673	-1.2915	-4.6364	1.8647	-3.9678	-7.2917	-3.6529	1.4534
-11.924	-15.709	-12.708	-17.258	-13.641	-13.655	-11.077	-9.8966	-8.7454	-17.97	-15.353	-18.595	-12.626	-15.727	-12.199	-9.0245	-11.437	-15.88	-9.591	-7.8063	-14.072	-8.3717	-9.971	-13.667	-12.203	-12.319	-13.88	-9.6884	-15.113	-16.998	-6.9149	-18.322	-15.065	-16.424	-17.76	-8.7891	-14.256	-14.392	-14.569	-12.104	-7.763	-10.887	-13.858	-12.374	-17.382	-13.56	-16.538	-12.461	-8.1698	-9.3811
-16.569	-23.521	-23.474	-24.128	-13.095	-19.558	-20.237	-22.528	-18.985	-23.352	-28.461	-21.772	-21.539	-14.715	-24.147	-24.486	-26.69	-16.935	-20.031	-20.471	-29.859	-21.656	-22.901	-26.42	-16.152	-16.291	-22.459	-18.195	-19.444	-21.013	-21.731	-21.079	-24.528	-19.502	-21.877	-27.507	-21.602	-20.255	-25.305	-21.04	-28.936	-22.044	-24.794	-22.221	-17.472	-18.655	-26.704	-20.98	-27.409	-21.691
-1.1324	-8.1831	-12.383	-14.497	-4.5484	-11.465	-4.467	-6.4091	-3.491	-11.36	0.95475	-6.7383	-11.857	-9.5448	-8.833	-6.7491	-7.8703	-8.7815	-3.3109	-12.016	-1.8858	-11.071	-13.035	-5.4981	-5.0616	-13.4	-6.8915	-4.7141	-7.8207	-6.2774	-11.08	-0.062249	-12.153	-9.2996	-7.9464	-13.727	-8.7159	-9.2428	-1.5926	-10.711	-10.53	-14.039	-12.543	-11.486	-12.556	-7.7862	-9.5799	-2.6891	-4.7162	-7.7292
-11.245	-9.6022	-12.155	-13.341	-10.802	-8.0237	-21.412	-10.216	-14.523	-17.67	-16.288	-10.975	-15.181	-14.61	-14.881	-14.625	-7.8881	-12.207	-20.014	-13.439	-13.333	-13.189	-17.269	-10.303	-12.805	-14.12	-19.943	-13.409	-18.169	-13.188	-16.94	-15.895	-11.196	-18.01	-12.985	-16.512	-14.274	-12.787	-7.82	-13.713	-12.842	-15.678	-10.025	-17.112	-15.007	-15.086	-10.15	-13.282	-2.0557	-14.48
-13.854	-13.478	-17.971	-14.427	-17.32	-14.785	-9.5616	-13.379	-14.364	-18.566	-16.171	-14.946	-17.486	-9.4743	-15.053	-15.619	-8.2995	-18.002	-16.419	-11.517	-9.5002	-14.986	-10.065	-13.382	-16.18	-16.534	-10.251	-15.347	-16.627	-14.097	-8.4416	-16.19	-11.975	-15.705	-14.067	-13.406	-15.63	-14.392	-14.325	-5.0911	-16.98	-10.263	-5.7867	-15.836	-15.63	-13.643	-15.322	-16.969	-14.653	-10.119
5.7964	1.8118	7.7443	9.2383	7.7802	8.2239	4.8047	5.6437	1.6175	5.2241	-1.5287	6.4134	1.0044	7.8723	7.385	8.4379	7.2117	13.057	5.9778	7.8816	6.9419	5.4285	4.7171	8.6283	7.0709	5.0539	-0.24842	2.3512	8.1039	11.595	7.9003	2.8401	13.838	13.335	3.5891	8.0857	12.233	10.501	4.962	4.4222	5.9472	14.553	3.2573	4.1265	7.4251	10.129	12.66	13.307	13.464	11.614
-11.203	-8.629	-6.7535	-16.603	-14.638	-15.182	-11.681	-11.915	-7.1074	-11.262	-11.896	-3.8254	-12.935	-10.98	-10.363	-12.837	-15.544	-14.788	-7.978	-8.3614	-13.63	-9.8708	-12.451	-13.855	-16.934	-11.441	-8.4647	-11.108	-8.3239	-15.292	-12.738	-8.4057	-16.97	-5.3327	-15.102	-13.967	-10.943	-12.98	-8.2506	-4.4088	-6.9709	-13.862	-15.377	-9.4549	-13.23	-8.6302	-11.165	-15.537	-9.0553	-10.595
3.1568	8.1088	2.3702	6.6725	6.3896	5.2922	5.7275	8.6416	13.236	8.9804	0.95463	5.2921	3.8452	1.8846	1.8459	5.9705	0.45084	-2.9668	12.135	6.9442	6.3151	3.6297	9.7013	8.2867	0.70133	7.4889	2.0647	1.5866	-2.716	-0.67752	3.189	9.5264	5.8669	6.0443	12.155	-2.4701	15.477	8.651	2.883	-3.7987	6.1726	4.3814	2.5936	4.9294	-1.2343	10.476	9.3964	1.6138	6.5574	3.4293
7.1229	2.1282	1.7744	5.7968	-1.4551	0.80277	-3.057	1.9319	-0.60905	1.2427	0.49973	-0.58111	4.8593	2.608	6.7538	0.99228	-8.4888	4.5954	0.27534	1.9698	-0.62135	2.7951	2.2413	-2.4651	-3.3968	4.7365	2.0211	6.7393	-0.22177	1.8851	-3.3568	-2.8107	1.9115	3.0451	9.0682	1.289	6.7445	1.76	1.3173	5.7208	2.3208	6.3189	3.884	-0.95086	-1.7588	3.8037	-1.3775	1.686	-3.7963	-1.0461
3.5292	-3.481	5.8984	-0.0017591	0.011694	3.1515	-4.1711	2.8482	2.7347	-2.9454	2.7552	-1.7903	-5.2734	5.0444	-3.6279	4.3877	2.0395	-2.3797	-5.0653	-2.914	-1.1149	-2.5066	-0.63668	1.5278	-0.97395	2.9534	2.2064	-1.3122	4.4578	-3.4946	-4.2397	-5.8293	5.9031	-6.82	-4.0738	3.1837	1.8141	-1.9731	-1.7051	-6.5344	1.9901	4.3412	3.0439	-2.725	0.15449	0.61842	5.7039	1.0461	7.3248	-0.58505
-18.093	-13.784	-6.9175	-13.124	-17.145	-18.747	-13.098	-10.495	-14.174	-18.142	-11.313	-13.083	-15.235	-5.0668	-12.993	-13.04	-16.864	-16.504	-12.274	-9.7096	-15.863	-20.573	-11.537	-8.5457	-18.537	-19.924	-10.519	-17.232	-8.3896	-6.1447	-15.831	-11.509	-9.7998	-16.232	-10.519	-13.291	-18.505	-12.372	-13.781	-11.814	-17.244	-7.007	-15.829	-9.8129	-18.927	-13.849	-15.147	-18.048	-11.158	-14.981
-12.97	-11.113	-8.4883	-5.9783	-16.701	-8.1945	-15.866	-14.261	-9.6244	-14.689	-6.7287	-9.8351	-5.9939	-8.8259	-10.87	-10.646	-10.206	-9.939	-7.9069	-9.7111	-10.607	-11.665	-15.196	-11.594	-17.521	-9.9058	-15.317	-11.507	-17.678	-11.918	-5.8542	-14.529	-17.742	-12.955	-9.3409	-7.3117	-14.559	-5.2966	-11.717	-11.157	-16.426	-15.347	-14.913	-8.3729	-14.53	-4.6862	-11.956	-13.382	-13.678	-6.4102
-8.9647	-6.5547	-9.9637	-2.8	-2.1827	-1.9813	-5.6788	-1.2921	-4.6531	-6.8065	-4.375	-4.5067	-9.5586	-8.7432	-13.434	-8.3883	-5.0751	-4.2052	-1.6392	-0.82185	-8.791	-2.6501	-7.4873	-7.2884	-1.5233	0.88158	-3.7563	-3.9821	-8.453	-5.8564	-2.812	-2.9991	-8.1464	-1.6767	-6.3125	-4.306	-3.261	-10.284	-7.0749	-6.8656	-3.0194	-10.248	-3.7129	-3.4018	-6.6288	-5.1764	-3.9505	-3.3606	-2.646	-2.7936
-2.9894	-4.0133	-6.0976	-4.5666	-1.5581	-0.69583	2.9578	-4.3363	-2.0145	0.5447	-7.8937	0.74307	-4.9342	-2.3852	-4.7555	-6.2863	-4.1684	1.5551	-1.8919	0.20233	-0.29737	-4.8075	2.6639	-1.1823	5.6809	3.2566	-1.2463	-0.44114	3.1949	4.5789	-6.3875	-0.70625	-2.6787	2.0076	-6.1552	7.0673	0.30218	-1.2137	-2.5515	-0.66352	1.0782	-0.8926	-3.7995	-3.1914	-1.3635	5.2032	-0.50808	-4.0179	-6.7833	-0.90537
0.25598	-8.3134	-5.3954	-2.7582	4.302	0.95007	-2.162	-0.29831	0.00037151	-1.3001	-9.7215	-2.3376	7.0443	-2.1447	1.4023	3.7959	-0.16587	-3.8137	-3.6974	-1.7403	1.0803	-1.5827	-6.3742	-3.5995	-4.2552	-8.4188	-4.4361	5.5191	6.6696	-4.936	-3.1684	2.1029	1.2577	-5.5327	-5.5787	-1.7513	-0.51171	1.5133	-5.0314	-0.90948	-4.5955	-2.2625	-2.9556	-6.6739	-6.0915	-1.997	-5.2993	-4.9655	-1.9104	0.77528
-8.5296	-13.219	-21.248	-11.258	-6.1541	-11.146	-18.45	-8.3977	-13.243	-6.6242	-19.739	-17.191	-11.806	-7.6816	-17.929	-8.6943	-18.953	-16.354	-4.5885	-15.499	-13.428	-12.713	-14.133	-6.8048	-12.34	-19.709	-18.499	-9.4338	-12.859	-11.507	-12.568	-11.35	-11.027	-9.2424	-12.907	-12.246	-8.0596	-9.9442	-19.25	-17.435	-13.385	-13.761	-8.1	-18.554	-9.0667	-11.644	-16.224	-8.2826	-11.82	-8.3689
-9.3471	-7.5046	-10.158	-10.741	-10.491	-11.623	-10.323	-7.656	-8.8578	-6.8279	-13.497	-11.364	-4.1469	-5.7888	-13.243	-7.4622	-8.4553	-11.917	-9.3583	-11.655	-14.568	-8.2277	-12.803	-9.3192	-10.77	-9.5991	-9.7146	-7.8583	-13.681	-11.917	-3.6249	-8.1923	-8.8373	-14.894	-9.4375	-6.5549	-10.33	-13.489	-9.0727	-10.447	-10.261	-11.017	-14.481	-11.352	-10.027	-1.9086	-10.347	-11.164	-15.001	-13.307
1.5714	2.6669	0.01964	-1.9978	7.5012	-4.4174	5.0985	2.8934	-0.35093	-1.9805	2.0705	3.3352	-1.0404	-3.7493	-3.0931	-1.2621	0.89885	0.65779	5.7645	9.9783	-2.6111	-1.3558	3.6982	-2.9139	-1.5913	-2.0017	-3.2265	-2.6017	3.7337	-0.62898	2.3067	-4.2487	-1.8314	1.5825	-0.11958	-1.0607	5.1222	-0.0046675	1.2577	4.8954	0.58462	5.2134	-3.4963	11.419	0.45848	-0.77789	0.69075	1.1365	2.8073	0.39463
6.3838	7.1551	0.28297	10.212	3.4701	7.0807	3.7014	7.0993	3.769	7.1233	6.3488	2.7909	3.521	1.9131	7.4886	2.7076	2.2754	9.0222	5.623	7.7868	13.733	5.0319	10.298	8.6307	10.13	-1.9013	8.2602	-0.92177	3.3136	8.904	11.887	9.3281	0.96091	2.5919	1.428	0.53114	6.7648	6.5784	9.1058	4.5923	12.8	4.2075	3.9149	6.6622	7.8498	8.8397	3.2466	3.6041	3.0337	7.5237
-2.3355	-1.617	-0.38268	-2.8543	-3.839	-5.4325	-0.078986	0.29923	-3.0496	-3.5701	0.2581	-1.8941	-1.9225	-0.93083	-8.3729	-6.1085	0.41424	-8.9385	-3.7334	-2.6467	-9.9065	-5.3509	-2.6765	-2.8453	1.4465	0.34226	2.1084	1.6779	6.7684	-3.684	-3.7562	-2.2413	-1.3567	-2.9327	1.5794	0.11959	3.3373	-1.2421	-1.6488	-0.026856	3.1252	-5.8172	-5.5266	1.1278	-4.9792	4.1254	1.6488	3.0109	-6.74	0.62278
1.244	-0.62125	-3.5371	0.59438	0.40823	-3.07	-8.5768	1.2621	-2.7972	-4.7334	-7.7065	-0.5542	-2.0208	-6.5897	-0.94451	1.4153	-1.3248	-7.6762	-12.117	-0.22616	-6.7501	-4.2816	-0.4999	-9.4792	-5.7723	-4.2565	1.3426	-6.2759	-3.1142	0.47845	-3.2621	-2.4314	1.3175	-6.2312	-0.2939	-5.3318	-0.020601	-1.0276	-7.3978	-4.4038	-3.7485	-5.8064	-3.9073	-0.51468	0.062388	4.4363	-4.9765	-2.9484	-1.5028	1.8445
4.9272	3.0415	-4.0964	1.5856	0.36757	3.3768	-0.15264	-2.3148	0.3727	0.46599	2.4358	1.8864	2.8762	6.9005	0.58882	11.034	6.6364	2.4472	1.1215	-1.9413	5.0981	5.5665	3.7742	4.3887	1.3469	-0.2217	4.7529	6.9097	1.4559	5.9787	1.3563	2.7795	-3.659	7.8424	3.4023	4.4528	0.76287	3.8259	-1.1893	13.234	3.8896	-6.2862	5.2532	7.6821	5.8197	2.3692	3.3067	5.3771	4.7946	4.6386
-4.8243	-11.989	-10.003	-8.24	-6.3292	-8.7124	-4.2828	-2.7965	-7.0396	-4.477	-13.161	-8.3452	-13.046	-6.9967	-6.9794	-1.0258	-7.1075	-7.8337	-10.24	-7.847	-9.2374	-17.671	-6.8584	-9.9415	-4.5895	-10.64	-6.2059	-6.3929	-10.788	-8.0887	-7.5643	-13.891	-6.2716	-12.435	-12.219	-13.009	-16.327	-7.151	-6.3321	-10.097	-13.157	-6.3626	-12.101	-4.6297	-10.935	-0.65395	-12.809	-10.673	-14.184	-9.731
-6.0714	-3.3634	0.50159	-2.3036	-6.3066	-3.1941	-4.7969	-10.621	-3.2863	-4.439	0.27868	-2.0254	-1.8062	-11.475	-3.4862	2.6347	-3.4334	-3.8247	-3.5626	-6.9263	-3.2027	-2.8204	2.6971	-10.272	-5.6147	-1.9959	-5.0264	-3.7098	-10.413	-1.9385	-3.9687	-5.1189	-3.881	-5.8131	-1.0861	-11.823	-7.5824	3.2703	-0.40279	-9.4703	-1.1219	-3.0713	1.3972	-8.264	-3.1401	-3.8823	-4.5477	3.1079	2.1146	-1.6383
5.6524	7.4752	-5.075	11.05	-0.051718	9.47	1.0032	5.4199	8.4253	0.27422	1.3517	9.1655	9.188	7.1002	3.6955	6.5439	6.9287	8.7965	6.8001	9.698	11.867	2.3011	1.0129	16.268	5.184	9.765	6.1718	-0.10405	4.723	4.2322	10.213	7.6077	8.9052	6.1508	2.6364	5.035	8.9067	5.8496	8.1405	6.9084	1.2259	6.6126	7.3168	8.2508	7.9207	6.6541	4.4245	9.1002	4.6779	7.7931
-20.955	-12.291	-21.445	-13.583	-27.696	-15.962	-18.779	-17.062	-13.414	-9.7719	-15.294	-17.404	-23.496	-11.28	-17.556	-11.848	-16.593	-15.802	-20.337	-11.588	-16.234	-12.632	-3.6975	-7.7077	-21.178	-12.515	-15.956	-13.714	-9.5696	-15.058	-12.153	-14.569	-15.346	-9.6752	-25.641	-10.39	-15.472	-6.9726	-11.719	-13.208	-12.811	-17.113	-13.783	-9.9354	-7.3568	-11.244	-16.719	-18.704	-16.725	-11.546
-8.7204	-15.505	-15.227	-12.504	-11.241	-11.112	-11.981	-12.854	-20.285	-13.15	-14.072	-3.6564	-13.42	-14.066	-12.269	-21.03	-18.453	-8.3518	-10.224	-14.898	-10.109	-8.137	-22.006	-8.5337	-1.6301	-15.47	-8.8814	-12.791	-14.61	-13.545	-4.3898	-7.254	-10.564	-10.39	-10.655	-10.469	-11.778	-17.997	-16.656	-14.392	-10.914	-17.431	-12.043	-13.597	-17.861	-16.784	-2.4921	-15.73	-12.025	-11.576
-4.2288	4.6502	-6.6557	6.5111	2.552	-1.8013	2.8616	-1.5274	-0.41205	-1.6075	-1.5435	0.28757	-5.494	-5.1298	-2.1856	-2.3074	2.3834	-6.4652	-0.34285	-3.7415	-1.8488	6.7476	-1.5686	1.5959	0.41781	-4.1208	0.66665	4.9928	-3.8941	-6.8223	-6.5989	4.6583	4.6469	-3.8584	7.4929	-3.9852	-4.1971	-0.30474	0.08237	-1.102	5.5783	-2.0452	-0.022073	5.7958	3.4648	-0.40018	2.8245	-11.557	1.1197	-1.7821
-10.19	-13.819	-16.509	-9.4708	-9.0314	-13.966	-17.198	-12.487	-18.441	-16.726	-9.0877	-8.4116	-14.962	-12.923	-16.859	-11.505	-17.081	-20.13	-8.7289	-8.2899	-12.861	-16.883	-10.919	-11.886	-9.3371	-9.2745	-23.698	-9.5724	-13.477	-16.002	-12.703	-18.63	-11.717	-14.42	-14.781	-17.224	-11.18	-9.8705	-15.319	-17.998	-15.16	-2.2336	-14.161	-13.045	-11.2	-11.145	-9.514	-12.761	-14.306	-15.934
8.0654	2.7145	7.3949	2.17	6.9822	7.7519	6.1897	0.034221	-0.26845	5.3265	-5.8431	6.5779	10.201	0.05258	5.5634	9.6033	7.3766	7.0541	7.2992	5.92	11.001	10.045	1.6981	0.014893	5.2507	0.50612	2.6333	-4.9674	1.7705	7.3407	4.8489	3.0137	2.8094	4.7317	5.236	1.5224	5.3535	-1.1235	6.8674	-2.2393	2.0059	8.1327	9.4036	1.8571	4.4093	1.8632	4.0457	5.2046	0.46299	6.835
5.5325	6.1178	9.8397	10.234	9.5055	13.232	4.6854	6.9522	7.6909	5.1527	8.7495	14.962	0.57966	4.1022	6.2473	9.7031	7.1676	9.317	-0.70392	4.8196	6.8364	5.5015	6.5034	8.4455	11.997	7.9335	3.5369	4.983	7.8293	4.8911	6.6928	9.5583	8.9465	4.3101	1.8025	4.8171	8.8945	12.907	8.0124	7.6996	13.055	5.9466	9.259	5.6529	7.741	-0.48831	2.1312	2.9914	14.147	11.343
-24.989	-22.862	-19.235	-22.011	-25.965	-21.5	-19.095	-22.679	-22.278	-23.069	-16.473	-20.633	-21.454	-22.291	-19.873	-25.181	-18.081	-21.386	-24.557	-19.309	-25.404	-23.506	-24.62	-21.199	-23.621	-19.619	-19.582	-26.752	-19.151	-25.827	-19.855	-20.719	-24.405	-24.808	-26.2	-24.056	-23.479	-22.485	-21.49	-27.053	-26.584	-27.58	-27.963	-22.336	-26.16	-19.944	-27.029	-27.237	-20.535	-24.397
-1.4472	-5.6982	-8.5848	1.7975	-1.6255	-0.9831	7.7298	3.2051	0.34272	0.69592	-4.9254	3.4435	-1.0168	-0.53774	-0.32765	4.7309	-1.3958	0.62931	4.428	-6.8267	-1.2522	-3.6978	-4.123	-6.2304	-2.4438	2.6779	4.747	-1.3993	0.98102	-3.69	-2.4629	3.2981	3.1786	-0.35563	-3.7769	4.0167	-1.6524	0.15678	-0.98111	-1.0634	-3.0213	0.11666	-0.28448	1.684	2.3552	-2.7017	-3.7508	0.34443	-6.9383	1.2834
-4.6895	-6.2246	3.4512	-5.8861	2.6604	-0.60347	-1.5955	-3.2771	5.9261	-4.6565	0.80372	2.8038	-3.7107	0.57989	-7.376	4.4525	-1.2632	1.274	6.1119	-3.5561	-1.9109	4.3714	-4.9472	-5.5117	5.2403	-7.8267	4.6227	-3.6541	-4.4701	2.5619	4.4367	1.0564	3.9783	4.7295	-0.73006	-0.4894	-4.7937	1.7023	1.7937	-0.75466	2.0916	-5.438	4.3537	-9.5042	4.3164	1.2466	-2.9706	-1.1884	0.42111	0.77869
-21.326	-24.475	-21.537	-23.88	-20.505	-21.579	-18.419	-25.24	-16.557	-21.487	-21.179	-20.087	-18.907	-22.234	-19.82	-22.373	-18.959	-17.862	-29.314	-22.122	-26.784	-16.034	-24.511	-20.343	-19.96	-16.139	-26.919	-18.34	-19.731	-27.106	-27.87	-24.296	-18.462	-23.473	-23.319	-19.403	-24.141	-27.86	-28.103	-27.428	-18.711	-23.065	-26.484	-26.16	-24.196	-27.717	-31.329	-18.65	-19.282	-26.109
-3.6851	-2.6594	-6.2353	-9.6222	2.1381	-6.2313	2.8106	-0.042058	-11.293	-2.4858	-11.798	-3.1871	-4.3967	-0.77394	1.4811	-3.7899	-7.3201	-3.942	2.2121	-10.251	1.1027	-6.6988	-1.0878	-6.4445	-8.4091	0.091718	-8.4079	-6.6935	-4.3165	-9.2514	-10.068	-4.3807	-0.8972	-7.5917	-0.72296	-5.994	-5.1517	-3.8108	-2.1703	-3.0309	-6.7224	-8.9236	-5.8019	-7.6111	-9.7675	-10.927	-3.8665	-7.5066	-3.9975	-6.3947
4.7245	-1.9932	5.2055	-1.9566	-2.3703	-0.80508	8.0549	3.0178	0.1868	-0.81114	2.3392	3.1594	-0.8663	3.4707	-5.0477	6.2097	3.0286	-2.9683	-4.8219	-4.8231	-3.2748	-1.3645	3.3788	-5.567	-2.7196	4.3483	1.9286	-7.4461	5.8517	-1.1689	1.7212	-4.7563	4.7105	5.7408	-5.4221	3.514	-0.26355	-0.23679	2.039	-3.5295	-4.1309	-2.2293	3.6312	5.0162	1.7277	3.9484	-0.26165	-5.4398	-1.127	-4.1147
1.0243	-0.12774	-0.68666	-1.689	-3.409	-6.5981	-5.9002	0.51812	1.4085	1.207	1.6007	0.32	-0.21888	-3.1802	-2.7154	3.1479	-0.99757	-0.73602	2.4566	-5.3239	-4.5004	-0.16929	3.7378	-0.14374	-5.3273	-2.1127	-4.8486	-3.4482	1.9507	3.6238	-3.0406	-11.88	3.7155	0.83879	-4.5204	3.1795	-3.5585	-3.507	-1.0108	5.217	-1.3446	-0.68641	1.7224	-4.6031	0.40249	1.0139	8.4107	-3.1409	-1.9092	1.811
-13.055	-13.37	-8.2917	-11.778	-5.3735	-7.2456	-10.927	-6.9342	-18.665	-3.5121	-13.289	-8.4256	-14.632	-11.399	-12.086	-6.0315	-9.4544	-10.049	-8.2102	-14.298	-8.9735	-18.82	-10.517	-15.049	-6.5817	-3.3486	-12.331	-8.0788	-11.494	-17.921	-13.181	-9.7983	-5.5229	-15.452	-9.1631	-8.7742	-6.9353	-5.8779	-12.828	-4.4976	-10.358	-11.171	-10.686	-13.978	-11.774	-9.101	-10.738	-12.197	-11.856	-3.3866
-1.2648	2.9346	-2.4832	1.5674	0.37876	3.5441	-0.041591	-0.66167	2.9086	3.0311	-3.1289	-7.8059	-7.8427	-2.2917	-7.2962	-2.7104	-3.1992	-1.8825	-1.1047	-1.9686	-8.5382	-1.7264	-7.9307	-0.75376	-6.0075	-3.5787	-7.3995	1.2832	1.1882	-4.4155	-0.78993	-3.2364	1.3947	3.796	-8.3501	-3.4211	5.5662	-9.7514	-3.7625	-4.2048	-5.8835	-4.152	-4.3289	-0.25029	-4.4316	0.56283	-4.5407	-1.0885	-2.756	-3.5839
-19.624	-23.991	-19.877	-23.828	-19.361	-15.793	-28.98	-22.667	-24.866	-22.73	-27.648	-16.891	-26.958	-21.286	-22.313	-20.013	-20.784	-20.395	-27.137	-25.959	-17.882	-18.738	-25.728	-19.603	-20.102	-18.126	-26.497	-22.48	-20.054	-22.499	-18.09	-19.836	-27.74	-25.264	-22.937	-27.932	-26.532	-22.541	-21.508	-21.272	-22.695	-24.89	-22.615	-23.618	-16.256	-25.706	-23.106	-25.155	-22.856	-28.084
6.2567	-4.1512	-1.0147	5.7036	7.8712	4.3456	2.9306	2.7566	1.0586	3.1243	7.1212	-3.643	1.4486	3.9343	1.4725	-0.77593	-0.21377	-3.5125	0.90596	0.27131	-2.8546	8.2122	0.3052	-0.94293	-4.3347	1.5704	1.8059	4.6662	-1.1641	-4.2031	-3.6884	0.074991	5.7089	3.7911	2.5522	-2.7913	-3.4102	1.919	-1.4804	-1.221	7.7376	5.3019	1.7621	7.3489	8.4592	3.8737	2.7259	4.0478	4.8932	2.0226
-2.2388	-0.30719	0.49821	-4.7477	-3.4887	-1.4592	7.9029	-0.59727	-1.576	-1.8516	1.6669	-1.7746	4.6866	2.5136	1.4039	6.2191	-5.1257	2.1385	-3.4076	0.1024	1.1803	1.02	4.2499	3.663	-1.1519	-6.4981	-1.6534	-4.6323	-1.9549	0.2023	-2.1729	-1.6574	-3.7079	-8.7152	3.1523	-2.8351	-2.1738	4.771	-2.0212	-2.1882	4.4329	1.8414	-2.4607	0.83359	-3.7109	0.97414	0.77737	-2.6741	0.40031	0.23119
7.7835	8.1183	6.9974	3.908	7.7577	10.182	11.555	5.532	7.3535	1.9801	9.2738	15.128	12.898	11.874	10.015	14.246	7.0496	7.6483	1.903	10.251	3.9363	11.405	13.22	6.437	12.194	14.567	9.0667	8.3074	3.9528	5.247	7.7217	13.514	9.9293	9.3934	4.8536	12.954	10.777	5.9093	8.3689	9.4874	5.3586	12.242	4.9025	8.0229	9.7635	6.9644	5.1353	8.8407	7.2989	13.258
-4.588	1.3104	2.9631	1.7471	-0.84407	-2.9331	3.7128	0.96833	-5.3611	2.2086	-8.148	7.8856	-7.9636	-3.0404	-1.1959	-5.5791	-0.51507	4.0964	1.1948	3.7702	1.7495	2.1506	-6.9699	-8.5286	-7.9691	-5.625	-1.2582	-6.3133	0.9253	-1.7152	-4.3208	-1.5151	-0.72321	-1.9985	4.2939	1.3851	-0.016975	-3.5498	-2.44	1.1701	-0.058829	0.97847	5.0176	1.2091	-1.4254	-5.5197	5.41	5.4511	-2.5122	-4.4934
-21.718	-15.411	-11.427	-13.788	-11.204	-17.414	-7.7748	-13.94	-11.768	-8.9881	-12.669	-14.512	-11.255	-12.634	-10.668	-14.798	-12.03	-10.993	-7.2932	-16.053	-7.6115	-8.0678	-10.576	-16.056	-9.0224	-19.88	-7.5648	-9.8209	-12.385	-15.639	-10.313	-10.205	-17.937	-14.986	-16.881	-10.229	-9.7929	-10.073	-6.6368	-14.489	-15.417	-7.4873	-9.464	-10.337	-5.1474	-4.0732	-9.8348	-13.994	-9.9169	-12.908
3.5104	2.669	-1.2655	-4.3273	3.0285	0.70668	1.6832	-0.28324	-1.4253	3.3161	-7.1446	6.8012	-4.0072	6.3796	3.3615	-0.051283	-4.0866	3.5579	0.44985	-0.68581	8.1367	2.6274	7.2161	-0.018916	3.6783	-4.2731	7.936	4.2615	-0.46589	0.68988	1.2797	-2.0967	4.0613	-5.0646	7.1044	2.3281	0.30766	-7.5021	4.2323	2.6623	1.083	-0.68374	0.64124	0.028577	1.977	0.068999	-2.7911	3.6755	-1.5404	5.3756
-5.6014	-2.1073	-4.4165	-7.6942	-9.9557	2.9219	-9.6263	-5.0995	-6.927	-10.1	-5.6451	-3.2344	-11.799	-15.046	-7.6985	-2.0278	-12.395	-5.3573	-1.9624	-6.5785	-2.5215	-4.1153	-7.8642	-4.2533	-9.1901	-6.0193	-7.7285	-3.0858	-7.2692	-7.3429	-4.4197	-6.1712	-8.0531	-15.345	-9.581	-5.7691	-7.559	-3.9405	-1.185	-9.2913	-7.7763	-8.6859	-9.0675	-9.6596	0.77968	-2.9141	-4.0706	-3.0656	-7.8851	0.13393
-10.269	-17.368	-17.752	-11.396	-15.063	-12.562	-16.489	-9.9788	-14.902	-18.423	-16.526	-19.707	-14.434	-14.93	-18.875	-17.664	-12.609	-17.065	-13.22	-15.537	-10.177	-10.723	-16.427	-18.199	-17.918	-18.467	-15.489	-12.115	-16.691	-17.001	-15.214	-11.804	-13.685	-12.236	-16.595	-14.912	-15.233	-14.157	-16.274	-14.509	-18.262	-12.934	-10.432	-14.909	-11.166	-13.899	-19.415	-10.045	-12.087	-13.377
-6.1617	-13.365	-22.792	-15.597	-12.487	-14.637	-12.627	-11.256	-19.458	-16.997	-11.4	-14.715	-19.449	-12.485	-12.434	-18.875	-16.962	-15.179	-14.04	-10.795	-17.578	-14.397	-6.2352	-14.337	-12.707	-8.8951	-12.549	-12.522	-15.069	-17.285	-11.708	-11.293	-10.26	-15.158	-7.6311	-11.569	-15.25	-12.052	-19.731	-15.364	-15.321	-11.998	-16.031	-7.3646	-16.809	-16.121	-18.455	-6.3554	-11.743	-9.2571
-12.543	-13.821	-12.236	-8.4205	-9.164	-16.177	-19.763	-7.6635	-9.3826	-8.7965	-12.56	-8.9685	-13.391	-13.43	-13.292	-17.045	-5.8049	-15.613	-18.995	-11.5	-15.116	-15.035	-12.6	-18.392	-8.4192	-15.503	-14.733	-18.949	-12.931	-7.3625	-11.669	-18.081	-13.061	-6.6283	-14.137	-17.796	-12.435	-2.6263	-15.349	-17.932	-9.7382	-13.671	-16.68	-14.542	-11.827	-13.376	-13.544	-5.765	-9.8419	-15.713
-10.851	-14.705	-13.522	-11.945	-13.088	-20.009	-10.404	-11.295	-11.425	-12.869	-9.8927	-15.458	-8.2593	-6.8122	-10.062	-11.578	-13.808	-17.578	-11.901	-13.187	-11.314	-13.397	-7.2107	-5.8633	-8.1925	-14.856	-10.234	-13.447	-7.9123	-10.156	-18.013	-5.8167	-22.531	-12.094	-5.5592	-11.868	-13.254	-14.042	-14.138	-18.525	-8.243	-8.1785	-18.632	-15.925	-6.6523	-16.525	-12.572	-13.985	-18.465	-13.215
1.1023	4.926	0.6	9.7402	2.3338	4.8498	-0.73545	5.9777	3.8031	-1.9882	-0.68421	1.6585	2.7921	14.043	0.40592	6.7636	6.4583	6.9391	3.1317	9.2466	1.4724	9.1367	7.3395	4.008	3.6676	5.112	4.7856	9.2655	2.3849	2.7995	5.7696	9.1361	3.0478	5.953	3.5712	-0.63863	0.7133	6.9398	7.3475	3.7275	1.591	5.7424	7.5323	11.828	3.6223	4.4187	6.2005	2.6672	0.22326	6.558
4.3803	2.2074	0.96742	-2.6204	-2.727	-0.65416	0.41702	4.8375	0.65025	0.3207	-2.7016	2.5835	-3.3313	-2.2355	3.1282	-0.13613	3.8113	0.71034	-4.1422	-2.7205	1.0701	-1.0367	0.52646	-0.3716	3.0944	-2.3559	-4.4772	-2.871	-0.66884	-0.28156	7.2222	2.0073	4.123	1.1964	-5.2985	-3.0193	0.31252	1.9004	-0.64938	4.0222	2.1433	-1.1104	-1.624	-3.507	7.3733	-1.9838	4.5053	-1.7903	-0.9103	5.629
-7.5099	-7.4867	-6.3197	-2.8056	-0.65086	-9.5798	-5.8851	5.2367	-4.5866	-2.3145	-5.4753	-7.1229	-7.8612	-3.0231	2.8269	-0.022906	0.19937	-7.6147	-3.8426	1.153	-9.4755	-9.3179	-0.42733	-1.5698	-3.9203	0.62653	-4.5271	-12.091	-3.4785	-0.37559	-7.0776	-4.4939	-0.93864	-2.7629	-5.3618	-6.3765	-4.9801	-3.4531	-3.4224	-2.191	-2.2815	0.98185	-0.20638	-0.67957	-4.4677	-7.8215	-7.1897	-1.4553	-2.2876	-3.7693
1.8523	3.9218	1.6297	1.3519	-1.7795	1.3371	1.6391	4.2411	-2.7635	0.11889	-4.375	2.3493	-2.4366	-3.3488	-0.72941	1.0697	1.877	5.4625	-0.56838	2.1986	-3.148	6.8278	3.2487	-3.4471	-0.32817	-7.3812	1.9624	-2.7081	-0.1574	-0.26813	2.5025	1.2688	2.0056	9.0231	4.0658	-0.65576	-1.6074	0.69088	-0.65717	2.4874	2.6056	-2.7469	-1.1379	2.0063	2.1566	-7.6461	2.5086	-4.3495	5.0376	-1.6554
-1.0213	1.7678	-5.2401	4.8102	1.4411	2.8106	-1.5726	-0.5962	3.5875	-1.1822	0.83576	1.0633	-1.1025	3.4716	7.3832	-0.18927	-2.836	-1.3287	0.47913	-1.3879	-4.1308	-0.99119	2.8127	-3.7255	6.2152	1.4846	-4.9731	-9.8226	2.051	1.0653	3.0679	0.13766	-9.5126	-4.2672	5.5847	0.50029	-2.208	-2.1337	0.33475	-1.3765	0.040626	0.15547	1.3956	1.165	-4.7056	-5.7563	-1.0867	0.74256	0.31284	-8.3491
-4.8038	1.2222	5.4108	-2.8774	-1.0275	-0.90431	-0.61451	0.19381	-1.6255	-1.2635	-1.493	-3.3289	0.18333	4.4184	-2.0225	-2.1513	2.8099	-5.262	-4.8977	-2.3822	-0.58946	-4.0285	-4.892	0.51038	4.3671	5.0735	-5.2845	4.8013	-0.84442	7.3331	-10.82	1.3348	1.3242	0.19166	2.1946	-3.519	-3.5019	-5.4417	1.3082	-1.6838	-3.6822	-3.138	1.107	1.1157	-1.782	-7.6501	0.69913	3.9193	-1.0377	4.0898
-0.79132	0.40166	1.8121	2.232	3.0257	1.5866	-0.38745	-6.8779	-4.9898	-0.75267	-3.4528	2.4925	0.17854	0.58757	0.93411	-2.1028	2.0176	-3.4547	-2.4216	0.51792	6.2698	4.8065	-2.6743	2.957	3.0844	-4.028	-2.5754	-4.8553	0.21187	2.3694	2.5705	0.6683	1.3232	5.2643	-3.59	0.85859	-0.16178	0.45933	1.9453	7.1231	-1.7814	4.1963	1.5035	3.232	3.4425	0.033201	2.4036	-0.33656	-0.084068	0.97702
-18.75	-18.585	-18.658	-16.185	-12.245	-8.352	-12.724	-13.85	-8.5327	-16.177	-11.921	-20.177	-9.5916	-13.729	-11.514	-13.561	-15.333	-15.047	-13.94	-11.133	-16.366	-14.744	-18.555	-16.872	-15.839	-13.045	-16.125	-15.543	-14.411	-13.037	-14.956	-23.221	-19.269	-13.158	-19.1	-13.362	-7.5409	-12.619	-21.843	-13.733	-14.028	-7.2648	-8.9285	-20.144	-13.129	-17.075	-13.074	-17.651	-16.349	-12.2
-8.3157	-5.0765	-7.56	-13.831	-12.894	-9.3892	-12.381	-7.7445	-11.051	-6.3576	-11.511	-8.3932	-11.195	-7.6268	-7.1368	-7.8537	-6.4986	-8.7755	-10.686	-17.167	-14.663	-6.7644	-3.3617	-7.361	-9.5289	-9.1389	-14.201	-17.074	-9.0554	-11.978	-7.2576	-7.7228	-14.656	-4.296	-7.9821	-7.4613	-17.621	-9.1122	-12.668	-4.6375	-11.59	-6.4296	-8.6427	-3.0336	-6.8836	-8.6739	-7.7238	-10.615	-12.421	-5.2918
8.7182	5.4646	11.396	9.3354	4.2361	11.461	-0.75503	7.6534	4.2076	4.7321	3.4099	5.5845	1.7444	8.8108	11.598	10.097	12.664	4.3653	8.5055	9.157	3.1821	3.0517	4.0426	6.0634	8.105	3.7902	15.309	6.9887	8.9002	6.7252	10.181	10.304	9.3594	9.5037	9.5227	15.205	11.377	6.3418	5.2967	7.5273	6.0485	3.5215	10.81	6.9883	6.0782	3.6089	11.588	7.2913	10.109	4.9101
-1.5808	-3.7015	1.5819	0.28493	4.7512	1.2475	-2.0767	-3.3515	6.1633	2.2587	6.8674	-1.8343	3.1497	-5.7378	-8.0424	-4.3833	-5.1479	-0.90413	1.6186	3.9607	-0.57152	-9.1681	0.14737	4.4099	7.5911	-4.1571	-7.7193	3.1722	2.0326	3.3679	-6.6007	-3.4661	2.13	0.16389	0.086781	-2.7549	-4.0995	0.27336	6.9917	-2.5752	-2.1689	-4.2012	4.4413	4.6856	1.9633	-1.5338	-3.1085	-5.3991	0.52015	-3.3216
-12.193	-7.334	-11.864	-16.113	-15.784	-14.518	-13.751	-11.999	-11.273	-13.752	-9.1303	-10.812	-7.6229	-7.6678	-6.03	-9.8839	-15.424	-10.759	-10.965	-18.439	-17.067	-18.392	-14.422	-12.3	-14.374	-19.022	-9.6358	-16.826	-10.269	-12.587	-14.396	-15.29	-13.63	-14.457	-17.807	-10.404	-6.7843	-9.1686	-13.341	-14.744	-16.869	-13.149	-12.444	-17.154	-6.0761	-12.098	-9.5091	-10.304	-12.668	-21.412
-4.9463	-6.4593	-0.82463	-9.7994	-12.225	-10.308	-9.4793	-0.018887	-8.3638	-10.745	-7.6689	-4.9386	-8.2235	-18.677	-8.2897	-8.3207	-8.2361	-7.7377	-8.9979	-7.9161	-7.902	-8.8727	-10.117	-7.8388	-9.989	-11.601	-5.3845	-5.0554	-10.835	-10.226	-6.8288	-10.215	-11.677	-6.0313	-6.9244	-7.1612	-6.9456	-14.788	-9.2214	-3.3478	-5.8891	-8.7384	-12.334	-3.751	-15.985	-12.492	-11.909	-8.8526	-3.3012	-15.048
2.2536	5.5334	2.503	10.999	7.7904	2.0784	4.0781	7.931	2.104	5.3581	9.5752	3.1423	5.1197	4.0006	7.9203	11.641	1.4171	1.379	2.3145	9.8287	15.512	4.3606	3.5105	0.96014	9.6519	8.2954	-1.8593	7.4997	4.8005	7.179	7.2811	3.9295	5.2734	13.818	3.3185	4.7967	-1.808	5.2499	1.8287	5.323	3.6027	6.6515	7.1612	6.6928	5.0899	4.5022	1.3281	2.9731	5.4299	4.9285
-12.613	-17.09	-16.63	-6.9848	-9.9023	-20.33	-13.857	-9.1792	-8.5498	-11.382	-14.037	-11.345	-11.675	-7.7249	-14.505	-14.784	-8.6554	-18.56	-9.6028	-14.14	-11.26	-14.227	-15.88	-10.557	-12.083	-17.445	-10.26	-12.894	-9.1358	-9.9188	-13.465	-13.99	-12.387	-15.568	-13.413	-10.068	-17.352	-9.9776	-19.208	-18.05	-8.1314	-11.878	-14.644	-15.933	-17.182	-7.7652	-17.849	-15.668	-12.267	-11.825
-13.289	-4.2197	-10.337	-11.65	-11.594	-18.75	-15.85	-11.238	-14.513	-9.0569	-13.527	-16.345	-13.428	-12.814	-10.135	-15.591	-7.3114	-14.178	-14.325	-14.24	-13.783	-12.887	-21.455	-12.653	-10.309	-3.5778	-16.166	-11.376	-12.042	-13.194	-20.834	-11.412	-10.383	-15.466	-14.389	-16.278	-12.517	-14.5	-18.288	-13.053	-12.029	-13.618	-17.747	-14.401	-11.402	-17.459	-8.777	-5.9788	-14.467	-11.059
-10.713	-11.631	-18.725	-14.024	-14.791	-5.9987	-10.388	-12.806	-6.3802	-13.283	-13.944	-17.059	-15.273	-16.677	-14.957	-13.764	-11.982	-19.24	-20.89	-15.755	-11.737	-20.747	-16.906	-21.766	-14.602	-15.041	-12.562	-12.296	-8.0828	-9.9861	-13.035	-7.9879	-9.0568	-16.568	-15.354	-21.885	-18.34	-8.7262	-11.114	-14.997	-15.808	-13.533	-9.7237	-14.466	-11.481	-13.954	-9.2837	-10.288	-14.46	-14.39
-1.3575	-3.8675	-1.0057	-6.1606	-4.7782	-3.653	0.34828	-0.18455	5.7568	0.33445	0.62382	2.0409	-0.09464	2.111	1.7411	-2.0727	1.0894	-2.603	2.2968	-5.8514	-2.8475	-3.74	1.2538	-1.8664	-5.5233	-4.2022	1.0212	-2.0528	2.3677	-6.4107	-2.1776	-0.3756	0.54124	-5.6466	1.055	-3.0582	4.7273	1.6513	1.4219	-0.51399	-3.9988	-2.0187	-1.219	-2.5439	0.81366	-0.9798	5.0319	4.1793	0.24903	-4.7937
-7.2673	-10.845	-7.787	-0.28912	-2.2974	-0.11383	-6.6851	-4.5093	-2.0156	-4.2935	0.15834	-10.337	-9.3219	0.64463	-6.1002	-3.5742	-6.6307	-4.4306	-9.023	4.1242	-5.4173	-3.5405	-8.168	-0.60362	-3.9813	-5.5589	-5.6707	-0.13186	-6.9654	-1.8837	-3.33	-2.2246	-2.6996	-5.2034	0.73468	-1.6293	-7.3327	-5.0169	-3.2575	-3.6769	-2.9345	-2.6846	-1.403	-9.1742	-1.2263	-4.1033	-10.619	-7.1449	-6.1206	-8.4959
-21.324	-18.847	-23.905	-16.569	-22.812	-25.093	-12.497	-21.548	-25.538	-16.523	-29.095	-19.021	-17.683	-17.501	-28.254	-19.235	-27.855	-21.113	-21.944	-21.501	-22.514	-24.481	-20.688	-17.879	-23.19	-18.917	-22.878	-18.549	-18.772	-17.015	-17.324	-21.148	-14.973	-16.952	-24.073	-30.176	-12.29	-19.846	-24.551	-16.919	-20.793	-23.197	-26.413	-23.223	-22.982	-21.291	-24.86	-17.419	-24.689	-15.911
-1.8679	-1.3527	1.8348	2.3185	-1.4682	-5.6625	-10.519	-1.1586	-6.3903	-2.6445	-2.4171	0.15967	-8.0656	-4.1702	-4.7913	-7.9474	3.3231	3.3959	-1.2697	-5.4723	-0.70299	-7.3362	0.40702	-9.339	-1.9416	-12.404	-3.979	-1.1362	-2.403	-7.7214	-7.3449	-1.7801	-3.2326	-0.55028	-5.5951	1.1068	-6.868	-5.3461	4.7055	3.4627	-1.4	-1.1765	-9.529	-2.8172	-8.6475	-7.3125	-0.74265	-7.0137	-4.5177	0.92996
-2.0346	-0.218	-2.5663	4.5282	-4.1207	-3.0116	3.3519	-4.2915	2.5561	-2.4952	-2.5907	2.3487	-9.0748	2.9153	-2.1256	1.4769	2.8132	-3.5971	-3.2805	-1.2462	-0.87478	-0.62112	3.5773	5.6151	-4.4694	-0.3776	-2.1958	-5.5119	0.34092	0.42144	1.6745	-1.2224	-0.22829	-2.7216	-1.2904	-0.77434	4.7112	2.032	-4.3133	-0.24522	3.9489	-3.1503	-2.4962	-1.4871	7.1557	3.9183	-4.2893	-1.5923	3.7628	-1.8155
1.4329	-6.3347	-1.0404	-2.4035	-2.5418	-5.7893	-3.0018	-0.34665	-1.9783	-2.9659	-5.2948	-2.2428	-6.2688	-5.998	-5.9474	-1.0977	5.5263	-3.7193	-1.5922	-9.5708	-5.0517	-2.0411	-4.5302	-5.679	-3.1613	4.7235	1.4071	-0.19629	-1.0111	-7.9287	-2.3977	2.0766	-12.615	2.8045	-1.491	-0.34082	3.1873	-4.612	-3.0189	-4.2926	-1.546	1.6064	-2.1866	-0.43707	-3.3935	-2.8646	-3.614	0.50466	-0.93259	-11.319
-7.2652	-10.567	-10.288	-9.2319	-6.0441	-12.404	-10.741	-10.837	-7.2467	-4.9175	-8.8635	-5.4211	-6.6766	-10.805	-10.53	-9.7917	-15.379	-12.825	-7.2248	-10.717	-11.694	-4.9594	-4.4594	-3.5526	-4.704	-7.8585	-17.086	-3.441	-14.874	-4.3477	-8.1422	-8.0255	-7.0992	-11.213	-11.554	-4.0706	-10.35	-15.656	-10.366	-4.9311	-7.2248	-7.1671	-17.966	-10.205	-3.5098	-8.232	-6.0852	-6.5154	-6.1124	-8.8761
11.108	9.5797	6.3019	8.5762	2.8384	7.2287	1.6008	-0.47738	10.109	2.9785	14.154	9.0631	3.8458	9.1472	8.1486	7.8088	11.589	0.65953	11.474	10.726	3.6258	7.503	10.054	5.6546	8.7151	-1.8101	3.755	13.212	1.8895	6.8526	14.132	6.8939	-2.6441	3.8675	8.2673	6.807	2.8189	3.6888	7.8325	0.63862	4.8026	9.2421	5.7644	3.8369	11.042	13.509	10.076	6.378	5.3441	2.3254
-12.49	-13.622	-14.096	-13.505	-14.369	-13.418	-7.9723	-14.685	-9.5489	-16.152	-13.453	-6.0792	-13.619	-9.884	-13.464	-2.5222	-13.683	-12.11	-9.4405	-10.352	-11.02	-6.032	-13.218	-11.746	-5.8954	-11.036	-9.138	-8.3331	-13.121	-9.7656	-5.6543	-16.132	-9.4272	-16.295	-16.924	-10.233	-16.114	-17.681	-7.9253	-10.502	-14.832	-12.762	-2.3535	-12.913	-14.028	-6.911	-16.009	-6.1008	-15.122	-14.849
-1.6494	1.5713	0.82855	-5.3385	3.1308	-3.1694	-3.8058	-1.2309	1.5933	0.82524	-0.52713	-3.2791	-3.6786	4.1685	3.3379	-1.6912	-5.9563	-3.9106	-0.61771	-0.77321	3.6419	0.013281	3.3884	3.4455	-6.0581	0.41362	-0.31659	5.7997	10.707	-1.8652	-4.3268	-3.2815	0.59022	-1.2118	3.8889	3.9135	0.76075	2.5671	-4.4674	4.3815	3.3711	-3.0886	-0.5216	-2.3576	0.6701	-0.85999	3.6267	-4.5086	-4.2357	3.3401
-14.56	-11.494	-8.5681	-12.771	-15.521	-11.338	-14.672	-7.3204	-15.785	-13.575	-9.0068	-9.9211	-12.537	-7.3862	-15.096	-15.916	-12.687	-16.166	-8.9121	-15.836	-17.879	-8.8467	-10.887	-7.3949	-11.887	-8.6547	-9.8631	-17.163	-15.521	-12.772	-10.784	-12.296	-12.979	-10.471	-6.3294	-17.92	-4.8729	-4.3755	-11.282	-11.828	-10.762	-13.739	-16.859	-19.108	-16.228	-11.38	-6.2135	-10.879	-13.631	-15.188
-4.0474	-14.942	-0.52252	-7.5626	-0.93191	-10.548	-2.5548	-2.406	-4.6474	-2.4328	-7.1006	-11.261	-6.7681	-5.5174	-11.3	-4.6667	-7.2483	-6.0422	-5.3071	-5.1757	-12.429	-4.1187	-1.8099	-2.9905	-9.9719	-6.1321	-4.6491	-6.1854	-7.847	-5.2786	-4.5515	-4.5452	-11.305	-11.852	-5.0385	-5.9923	-6.6572	-8.0884	-1.7302	-5.7642	-7.8814	-6.7566	-7.0028	-8.2275	-5.4997	-2.9352	-16.136	0.32827	-5.1022	-10.579
-1.7844	-10.866	-3.1319	-3.6387	-2.3078	-5.4135	0.40139	-3.8355	-7.614	-3.1778	5.0037	-1.8152	0.35028	1.3361	-1.4257	0.99275	-1.0466	-5.1321	1.2007	-3.6438	0.17853	-4.5888	-4.3451	-8.1151	-5.1737	-8.4623	1.547	-3.871	-7.8093	-2.3827	-7.1774	-7.8931	-1.6306	-1.5803	-5.8678	-3.9386	1.2322	0.71274	-2.654	-5.7413	-10.001	-4.5677	3.2789	-4.0497	-8.8333	-4.1013	-8.7283	0.35288	-10.951	4.8942
-7.254	-13.129	-12.929	-15.148	-9.2021	-9.2735	-10.224	-19.664	-0.35714	-8.0942	-11.706	-4.3701	-9.8791	-14.318	-13.359	-8.98	-2.79	-10.538	-10.344	-7.2697	-11.288	-8.5576	-8.8732	-10.449	-12.731	-11.583	-12.947	-9.9308	-11.206	-17.942	-3.1605	-4.313	-2.2574	-10.249	-7.366	-11.48	-8.7944	-11.898	-8.9538	-13.288	-11.15	-10.405	-10.999	-6.8954	-7.1882	-5.3799	-9.0901	-8.3598	-8.2112	-7.5852
-13.181	-14.313	-9.4099	-9.1934	-10.224	-8.9043	-9.8511	-13.884	-7.5287	-13.83	-10.29	-11.208	-13.553	-12.474	-12.455	-12.906	-15.921	-11.729	-13.781	-11.901	-16.441	-9.2934	-12.093	-15.177	-11.958	-19.03	-9.0072	-17.462	-12.792	-17.252	-13.609	-15.824	-16.045	-9.1317	-10.991	-10.783	-15.085	-11.314	-7.5588	-17.143	-17.266	-15.207	-20.276	-14.726	-15.473	-12.121	-14.504	-10.215	-7.0145	-12.762
-7.382	-11.156	-6.3304	-8.2051	-12.795	-0.65817	-6.605	-8.9361	-7.9528	-10.849	-9.9539	-10.537	-13.056	-10.359	-12.338	-9.4484	-18.251	-7.5174	-14.053	-7.9453	-4.2676	-6.1795	-12.532	-6.1034	-7.5637	-3.2767	-12.807	-3.5594	-10.915	-7.4246	-12.33	-6.3811	-9.2616	-9.1845	-4.8776	-4.2376	-10.039	-6.6291	-5.7448	-8.4867	-8.8122	-12.342	-6.747	-10.74	-13.487	-2.4271	-9.8187	-6.9067	0.16206	-13.243
2.6146	-0.0043554	6.6244	4.8705	-4.5659	-3.4342	4.2568	-0.74958	-1.4297	-0.12256	-1.4911	-4.285	4.5116	-0.15055	2.0078	3.8535	3.3867	4.5856	-0.50593	-3.4573	2.788	9.2674	-2.4469	-8.9307	4.6382	-3.0108	3.1786	3.0216	0.0031673	2.9627	4.5077	0.47134	-0.4597	1.5037	0.52537	-5.6075	-3.8079	2.9718	-7.9876	3.8652	0.74726	-1.5763	-3.4062	2.8131	1.4758	-5.7374	-3.0927	-1.1505	-2.9964	1.6659
-9.4398	-5.5199	-2.1324	-2.3882	-5.3282	-5.5138	-5.9843	-13.31	-4.0451	-9.9399	0.20651	-9.6465	-8.2757	-6.3639	-10.146	-2.458	-6.8814	-7.841	-7.4289	0.41902	-2.8538	-2.0788	-3.6626	-8.3957	-2.6585	-5.9351	-5.302	-10.934	-7.8763	-2.7292	-2.3101	-9.8293	-3.5793	-6.1797	-4.3867	-2.5793	-3.7854	-3.003	1.0452	-5.7686	-0.88844	-2.0156	-0.33734	-2.9451	-4.2945	-0.2577	-6.4576	-6.7736	1.6612	2.1052
-3.8958	-8.654	-7.8591	-3.1023	-2.3662	-4.3218	0.34723	-8.0204	-3.4568	-4.7149	-1.5803	-3.445	-5.021	-3.1868	-5.5026	-9.3731	-6.4684	0.14374	-6.2094	-3.9105	1.5621	-5.3487	-3.7769	-5.3206	-7.1224	-3.9562	0.58041	-7.1587	-2.8189	-6.7006	-8.0131	-5.8074	-4.93	-1.1983	-2.4988	-5.3677	-2.0496	-9.5086	-5.5241	-5.2096	-2.9154	-6.1674	-4.4017	-6.3561	-8.3704	0.088484	-4.7604	-4.4638	-1.3587	-0.54374
1.1169	-4.4192	-0.21965	6.9278	3.4087	0.10668	-2.2724	4.1796	3.932	9.9965	-6.5868	5.765	-6.0101	-1.9387	-7.7305	1.2646	-5.0465	-2.1931	-4.5164	-5.461	1.1747	5.866	-11.172	5.1483	-5.5767	-0.10867	3.0742	-2.1353	-4.4908	-6.7778	-2.9555	-0.41205	-0.027145	-5.7513	5.5102	-1.594	-5.5986	-0.098053	4.8596	-5.1726	-3.741	7.1289	-0.52107	-2.2912	-0.84477	-2.8275	-1.1359	4.4279	-6.8627	-4.3223
-6.1958	-4.4641	-5.999	-4.7262	-4.3189	-4.0287	-6.9384	2.7977	-7.2223	-4.7422	-6.3717	-4.2323	-2.7031	-8.4011	-5.5361	-13.561	-7.6063	-0.013518	-5.8516	-5.5236	-7.1815	-6.9475	-11.761	-5.9763	-10.187	-1.9455	-10.964	-8.6116	-1.2485	-9.9364	-15.64	-8.1819	-10.848	-5.6193	-2.878	-2.6285	-8.3952	-6.1101	-8.6326	-7.1983	-11.553	-12.976	-12.457	-11.885	-9.2189	-6.7447	-3.8006	-6.4597	-8.1257	-2.0716
4.6171	6.4251	-0.029231	5.765	4.2735	6.7886	6.3928	3.219	6.9388	10.488	5.4351	3.3604	8.4028	5.0427	1.7252	0.9695	4.8413	7.7587	10.205	2.1283	6.4489	7.7274	6.2829	6.9862	7.0727	2.6257	0.54306	8.719	5.2445	2.8308	7.9973	6.077	8.6627	8.2062	8.391	10.127	-0.080818	10.204	3.0641	5.8288	2.8661	15.115	5.4807	1.4428	5.2636	6.8611	2.7723	6.7986	4.0135	3.1057
-14.366	-10.505	-5.0499	-12.511	-10.569	-12.091	-13.871	-14.456	-9.8002	-9.0083	-16.363	-9.7543	-2.1851	-7.1389	-13.272	-13.561	-12.71	-12.502	-17.19	-16.286	-17.292	-4.0826	-11.046	-12.743	-4.4039	-9.163	-13.939	-7.3417	-11.274	-12.039	-21.585	-15.646	-16.733	-6.4695	-16.294	-12.076	-15.736	-15.971	-12.054	-11.319	-17.821	-14.678	-12.604	-14.409	-15.106	-16.162	-13.683	-11.724	-12.649	-16.308
10.697	9.0637	10.654	8.4592	4.8564	8.3956	10.973	7.116	11.738	14.682	5.9006	2.0898	12.079	14.117	8.5998	6.7382	6.5935	6.6065	3.2272	10.273	11.085	12.969	16.48	8.4152	7.9445	5.2954	2.1312	14.537	6.3231	7.7994	5.9025	4.2677	3.3641	10.307	10.253	9.609	7.4199	8.1162	4.9078	6.6433	12.208	6.5843	10.275	9.8818	13.515	15.128	6.5794	8.3355	6.3024	8.5668
4.0971	-1.4503	1.0649	-4.205	4.7673	-1.8131	2.8435	-6.186	-1.7359	-1.5325	-3.6931	2.8865	-3.7941	1.3877	-0.030212	0.35666	-1.8306	-1.0665	-4.3231	-1.4191	1.0636	-6.8029	-1.5097	0.88441	0.62041	-2.8104	3.0088	-5.5805	-2.7442	2.5593	-0.72151	1.1693	-2.743	0.61149	2.0787	-4.8286	4.0065	4.4948	3.0019	5.3273	3.6024	4.8201	-0.34463	-0.14383	-3.5506	-6.9417	1.517	-4.3989	11.286	7.8499
-17.578	-22.211	-19.014	-10.774	-14.569	-17.228	-22.385	-9.2237	-13.964	-12.864	-13.389	-7.4102	-11.408	-16.019	-10.229	-11.393	-16.904	-12.756	-7.4481	-14.968	-12.131	-15.58	-8.7232	-14.127	-10.453	-13.055	-15.42	-19.719	-12.747	-19.938	-11.808	-13.26	-18.207	-11.818	-18.747	-21.148	-14.461	-13.387	-14.515	-15.166	-17.206	-16.961	-16.704	-17.928	-13.013	-10.916	-12.656	-22.302	-17.984	-23.55
-1.5389	-5.1844	-0.1731	-2.0856	0.40049	-6.0898	-4.2932	-2.4684	0.90455	6.4142	-3.2375	-6.6138	-4.3199	1.0175	-6.4889	0.90702	-7.2881	-6.0391	-0.84571	0.58538	-6.6491	-9.5392	-1.0704	-6.0699	-3.7523	-5.4465	-3.6359	0.17548	-0.13305	-1.5947	-6.7248	6.0732	-7.3834	-3.1864	-4.0741	0.48718	-3.9382	-4.6094	-1.252	0.17465	-11.998	0.61546	-5.0025	-1.3391	-4.5363	-7.0005	-6.3712	-0.42746	0.011315	2.3629
3.6698	-1.4202	-5.9976	-6.8246	-0.52117	-6.2915	-4.5084	-5.6983	1.7046	-0.62771	-6.2753	-1.1483	-2.9126	0.28023	-5.2432	3.3373	-1.0004	4.8413	1.5749	1.045	-7.3704	0.59985	-3.9317	-2.7137	0.62769	-4.3048	-4.2105	1.3064	3.8163	2.3489	3.348	0.4678	-1.0363	-2.3666	-0.57262	2.7864	-0.40994	1.0205	-5.6136	1.4377	-4.5407	0.76654	-1.6421	4.5733	-4.7097	4.6138	3.5424	-3.4065	3.0693	1.921
0.47318	-1.6104	-2.3537	6.1956	-4.2315	1.22	0.74337	0.51788	5.6205	-0.70081	-3.448	1.0691	7.6285	-4.1405	0.63568	-0.24672	-3.2989	-0.10289	-4.534	1.3949	-6.5258	-6.2571	0.22248	-3.5844	-2.3306	-3.4451	2.9946	0.62153	-2.6568	-2.4518	-5.7351	1.3204	-3.0076	1.2695	-2.0847	10.521	-4.2313	2.8384	1.1706	2.2608	-3.5542	-2.091	0.73247	-1.4721	-1.1979	-4.9403	-0.44628	4.32	-2.863	-6.4404
-0.31671	-1.9375	-5.5837	-2.9037	0.47255	2.5632	-4.2723	3.1211	3.0154	-4.4422	-9.1358	1.6321	-0.44389	-4.3314	-1.864	0.69717	-1.9612	-7.2397	-2.0104	5.328	-7.4526	-2.1842	-1.7936	-2.0893	-5.7228	-2.4811	-1.5362	0.23215	-0.99375	-7.434	1.0519	-1.3987	3.1181	-2.2781	-3.8494	0.39315	0.081109	-4.5296	-3.9758	4.4889	-1.3306	-4.8829	2.6503	2.5352	5.0329	-0.44242	-2.9672	-4.6934	-4.8052	-3.8803
-15.131	-14.292	-11.717	-6.9217	-18.077	-14.917	-18.05	-14.345	-12.995	-22.131	-8.9114	-13.167	-7.7589	-6.0703	-19.133	-13.583	-12.659	-10.046	-7.1942	-15.779	-19.656	-13.358	-17.125	-15.442	-13.288	-13.012	-15.244	-17.565	-9.4443	-11.151	-9.8421	-16.342	-11.612	-6.3366	-11.802	-11.785	-11.492	-15.636	-11.62	-13.76	-13.778	-13.249	-13.209	-10.411	-11.904	-12.688	-13.885	-6.744	-12.862	-9.9425
-4.4876	-9.0233	-13.129	-11.218	-9.5363	-7.3709	-16.604	-14.981	-3.6096	-5.293	-10.391	-12.996	-11.543	-12.705	-4.8058	-7.0232	-10.585	-6.4497	-5.5302	-14.476	-6.7855	-9.7989	-15.615	-10.022	-14.515	-10.631	-9.8402	-0.56907	-11.847	-9.2745	-13.813	-13.567	-10.232	-7.7145	-10.287	-7.284	-9.0572	-14.263	-10.956	-12.746	-11.195	-8.4372	-14.105	-14.346	-9.8363	-6.2352	-9.9558	-8.656	-11.37	-11.019
-29.896	-27.974	-21.354	-19.243	-23.082	-17.576	-23.504	-28.646	-20.258	-21.423	-23.4	-19.705	-21.237	-30.214	-26.764	-18.508	-19.139	-18.152	-25.918	-22.463	-18.145	-18.365	-23.451	-30.535	-19.402	-21.974	-20.417	-24.118	-19.731	-25.66	-24.7	-21.726	-19.502	-17.378	-20.983	-25.591	-12.273	-25.126	-32.709	-21.116	-19.462	-14.614	-23.381	-20.262	-18.903	-18.459	-27.507	-22.679	-24.706	-19.222
-3.5756	-3.2969	1.3506	-5.7618	-4.2489	-5.0237	-8.0709	-1.7313	-6.7778	-2.1375	-9.5011	-3.3238	-1.1817	-4.4257	-6.2558	1.1623	-5.996	-4.5157	0.30262	-4.9153	-3.2806	5.0021	-2.4409	0.32598	0.36488	1.7553	-3.8752	-2.3522	-3.2601	-4.8849	-2.5316	-6.0146	-6.1659	-5.7384	-1.1231	-1.8439	-2.068	-2.7237	0.34769	0.64774	2.3157	-11.532	-7.3178	-4.5101	-7.6676	-0.26752	-8.2506	-3.6293	-3.3521	-2.3525
-11.531	-9.4223	-9.9596	-14.508	-15.905	-13.133	-10.727	-14.404	-9.7744	-13.903	-15.574	-15.972	-18.467	-14.172	-14.722	-11.357	-11.315	-9.1425	-12.426	-22.953	-16.163	-15.768	-13.795	-12.234	-10.396	-13.209	-8.3638	-13.892	-19.74	-12.218	-17.782	-13.357	-18.314	-18.297	-13.308	-9.7016	-17.155	-14.777	-7.3858	-7.5941	-12.109	-15.551	-8.7962	-11.043	-17.309	-13.785	-16.999	-14.549	-8.9706	-17.385
-19.489	-19.636	-24.367	-18.981	-19.588	-20.437	-21.22	-27.71	-20.205	-18	-16.909	-24.962	-20.776	-19.839	-15.153	-24.816	-22.414	-19.467	-20.901	-22.541	-17.767	-23.25	-12.106	-21.774	-17.891	-23.743	-23.937	-19.376	-20.323	-22.49	-23.75	-28.063	-13.577	-19.763	-19.203	-17.842	-22.632	-22.453	-23.499	-20.285	-17.719	-18.862	-15.735	-24.038	-22.234	-22.67	-22.92	-19.739	-17.627	-18.594
4.384	0.33351	2.6584	-1.3384	-1.8042	-3.092	5.1736	5.4693	-3.3653	5.5861	-1.0815	4.0263	7.1244	-9.0985	0.8005	0.7751	-2.0592	-0.92979	3.366	2.8217	-4.3492	-0.61281	0.49382	4.477	6.2906	0.63029	-1.2076	-1.7429	-7.089	2.8671	-3.7671	-1.4666	-1.8608	-1.7159	-3.178	-2.6718	0.10126	0.21463	1.7247	-4.2776	-1.1271	0.39655	2.492	9.088	0.67464	3.504	4.9567	-3.6105	-0.56494	-0.6332
-15.33	-11.043	-16.559	-9.632	-9.6197	-11.292	-5.8311	-0.37182	-11.724	-18.014	-12.873	-10.651	-14.474	-5.8358	-10.927	-13.937	-10.754	-9.8199	-11.423	-12.229	-8.6511	-11.701	-12.187	-11.784	-9.7603	-13.726	-6.9448	-14.62	-13.601	-6.0062	-12.555	-8.9613	-17.1	-10.648	-10.698	-6.6991	-6.4532	-3.036	-12.709	-8.864	-5.6395	-14.467	-9.7213	-14.593	-9.2482	-12.92	-11.496	-11.955	-13.513	-6.6489
0.7657	-0.80238	-5.9709	3.9108	-2.2609	-2.7873	-4.3542	-2.5711	-7.4313	-0.046995	-3.3237	-6.952	-4.3071	7.4684	-3.8618	-2.1449	0.73429	-0.68175	3.4222	-4.144	-4.589	1.5035	-5.0082	-2.9552	-3.4307	5.8087	-3.5365	1.2047	3.9598	-2.1726	0.090373	-0.74342	-4.099	-4.97	1.5757	-4.647	-11.838	0.74866	-3.0987	-4.3892	-4.3938	-2.9489	-4.7144	-5.1868	-4.1557	-3.776	-2.1354	1.8749	-1.1183	-10.752
1.9564	-0.81415	2.7728	5.0736	8.4008	1.584	4.5583	3.9062	-0.059956	0.71682	8.9282	6.2245	11.249	7.513	5.0888	8.3599	8.7981	3.4479	-0.068211	5.0245	5.3363	6.5546	1.6073	-1.3861	-0.63827	0.41478	3.1498	5.1205	1.6313	5.1613	-0.49432	3.0936	3.812	3.887	11.078	10.076	0.63419	9.7902	5.3023	5.3746	10.259	4.4039	0.31192	6.4311	3.0565	-3.1374	7.1945	9.124	5.4783	5.0402
6.7882	-0.10525	5.6362	5.4762	-4.208	2.8814	-0.4758	5.1454	-3.0124	-0.18414	7.4205	3.3061	1.5812	1.4309	-5.3053	6.4518	2.9155	3.069	3.0991	0.91039	0.7456	10.914	-2.2593	5.7807	5.9381	11.446	-1.8726	-0.25582	0.049306	-2.4716	1.7172	-1.8538	-0.2365	4.2155	-2.373	6.0311	-0.67988	-2.6481	0.19574	1.182	0.95153	3.1962	4.911	-3.2881	5.7243	1.0313	0.7458	1.608	9.5243	1.8547
1.371	-2.2631	-1.0842	-3.2935	-3.7933	0.19167	-11.772	-4.3264	-10.869	-2.6642	-7.0974	-5.2889	-1.8199	4.4011	2.886	-3.5793	-4.8731	-3.5685	-4.1829	-6.904	-4.0099	-1.5007	-0.56008	-4.2777	-0.79732	-1.8349	-0.76105	-5.314	-1.6529	-8.1295	0.093964	-3.9001	-2.2062	-2.8815	-6.4564	-2.8169	-8.473	0.61928	-1.2289	2.2821	-2.9334	-3.8229	-4.8043	-5.9154	-6.0011	-8.7117	-3.5124	-6.3141	-7.5768	-0.24575
4.649	-1.2503	-0.54467	2.2922	11.927	0.083989	4.2182	1.4892	8.3916	4.5505	8.2845	-4.983	5.6265	-0.70095	0.83395	4.7351	4.5085	3.4609	7.4386	3.8518	7.4087	2.1586	5.0063	3.4203	5.3894	1.0996	5.0467	0.81457	7.5763	4.4692	4.4237	5.8984	0.21466	-2.0581	6.7127	-0.080627	2.8606	0.73095	3.4069	3.3926	6.4672	0.20335	7.3151	5.2208	-3.6012	2.5206	3.8366	8.3419	3.8592	0.15444
-14.2	-14.632	-10.408	-15.956	-12.128	-11.268	-12.24	-11	-9.562	-19.3	-14.208	-14.297	-20.187	-10.033	-12.031	-14.914	-12.354	-9.6317	-13.681	-17.255	-13.115	-11.133	-12.668	-10.276	-14.899	-9.3527	-8.1919	-13.581	-15.424	-13.065	-16.174	-12.71	-6.6447	-16.39	-16.498	-11.649	-12.722	-11.202	-18.678	-9.8935	-8.9013	-8.1805	-16.494	-9.5794	-13.745	-19.301	-11.216	-10.006	-15.133	-18.618
-8.3194	-18.747	-7.4822	-9.4337	-8.5828	-9.0856	-9.5467	-13.162	-11.553	-8.9857	-7.5052	-6.8711	-6.7018	-11.308	-8.9593	-6.7352	-5.276	-8.8384	-7.1137	-10.273	-17.795	-17.626	-3.9099	-2.0895	-14.484	-4.4743	-7.421	-7.7528	-9.1274	-18.006	-14.428	-9.6846	-8.7537	-7.3371	-13.073	-8.0704	-15.273	-9.8368	-18.507	-11.918	-13.205	-12.195	-9.7927	-15.597	-15.909	-12.797	-10.06	-5.793	-9.1835	-10.994
-7.7198	-13.016	-13.558	-13.701	-5.6452	-18.454	-12.604	-9.6166	-16.634	-5.7136	-6.9516	-14.107	-17.383	-11.748	-15.275	-11.662	-14.133	-11.061	-7.9788	-10.713	-14.85	-12.339	-16.65	-6.7841	-12.063	-8.8292	-11.747	-8.5403	-5.121	-16.154	-12.939	-15.847	-10.056	-16.834	-12.409	-14.291	-9.3666	-8.3102	-14.828	-9.2938	-8.21	-14.8	-15.699	-12.712	-14.611	-13.939	-15.289	-16.486	-11.506	-11.44
-1.1627	-4.8611	3.5669	-2.9823	0.40552	-3.2293	-1.0129	-4.063	-6.6849	-1.999	1.9783	-1.1748	-1.1993	-1.0769	-0.72194	0.15019	3.3122	-4.6936	4.6444	9.2722	-3.7948	2.8931	-1.2367	-2.0749	-1.7128	-6.8246	-1.7869	-4.5996	-3.2391	-6.0962	-3.1208	-1.2069	-3.0871	-2.5876	-5.3156	-3.686	-2.366	-3.2958	5.3328	-4.122	-0.045554	2.3454	-5.3521	-4.936	-3.5429	-4.2065	2.5548	0.098911	1.7781	-1.7178
-10.407	-12.51	-12.35	-9.9446	-14.053	-14.629	-15.947	-18.746	-7.2315	-11.053	-12.481	-11.126	-18.689	-15.021	-15.301	-15.079	-9.7224	-15.53	-13.07	-10.788	-12.648	-12.397	-20.824	-18.819	-18.131	-11.711	-17.093	-14.651	-12.243	-13.924	-22.563	-15.993	-14.729	-18.263	-19.123	-12.949	-18.051	-12.411	-13.029	-15.619	-18.848	-14.913	-15.769	-18.917	-12.582	-10.218	-11.119	-19.383	-9.317	-14.316
5.3164	6.5776	4.9594	3.3393	5.162	10.885	8.9618	14.56	7.8857	8.3203	2.1007	9.9284	9.3514	8.812	11.989	11.523	1.8448	11.414	10.053	8.5982	6.0049	5.5518	10.925	10.688	1.1082	5.0502	4.9347	0.6006	2.5358	0.17729	1.8071	-0.10219	9.9335	5.0619	7.758	-0.8161	11.722	14.937	10.546	11.702	12.889	5.6842	3.5066	9.742	3.0442	12.311	11.891	6.2981	6.9643	5.6574
-0.44819	6.9702	1.3031	3.2797	-0.25833	6.3809	6.6503	4.7996	4.801	5.8919	3.1704	0.33661	0.52044	2.5211	4.9409	-1.3906	-4.8519	6.4259	9.3291	1.7137	5.3964	0.38297	1.1237	-5.4005	0.95166	2.8822	2.5753	4.5484	1.3681	1.8037	4.1666	-7.3322	-0.10647	0.88185	0.63688	5.4491	-0.41074	0.90824	7.6403	0.40292	10.652	-6.2968	3.1276	-5.2489	3.2055	1.3777	2.2775	5.0988	0.89726	1.394
0.6582	-2.1442	2.4708	-5.9307	2.2134	-8.1431	0.2295	-4.0868	-9.8805	-4.1421	-4.6028	0.55783	0.083612	4.6065	-0.72016	-2.4064	-8.7078	7.3259	-3.4541	0.22265	1.2033	-3.3563	-1.1058	1.4275	-0.16029	1.5857	-1.6686	-7.9333	2.5959	-0.83314	0.37155	1.0145	-1.4052	-3.2301	-6.5421	-4.148	-3.3775	-4.4124	-2.8965	-8.1713	1.0009	1.5092	-5.5644	-4.0415	-4.8605	3.6947	-3.216	-2.013	-6.1998	-8.4251
-5.3157	0.11078	-0.89713	-4.7248	-2.0195	-3.1768	-2.9427	-0.23085	-2.5015	3.5737	0.69236	-6.0319	-0.24452	3.9008	-0.71439	5.0732	-2.0764	-5.235	3.0166	-1.4294	1.5253	-3.5267	3.349	0.43854	-2.0012	-13.539	-1.1586	-0.72008	-2.0148	-2.9375	-0.13967	-0.41793	9.6373	1.353	-0.18463	5.0276	-1.4659	1.7288	-5.1803	-7.3913	-0.48679	-5.908	-2.536	1.2016	0.77492	2.7037	2.9784	-4.9269	-6.4092	6.4734
-8.9784	-19.359	-9.8971	-15.753	-15.718	-12.044	-15.268	-8.48	-4.373	-6.2202	-17.43	-14.186	-14.779	-11.703	-10.346	-21.459	-12.202	-12.732	-14.283	-10.435	-11.167	-9.4688	-4.5302	-5.3865	-4.879	-16.999	-12.049	-13.652	-9.1197	-6.6528	-13.381	-8.1546	-6.4044	-12.965	-13.477	-13.192	-11.747	-8.7391	-8.1081	-13.467	-8.2268	-11	-12.415	-6.1498	-16.709	-8.9695	-5.0342	-11.026	-11.899	-12.266
10.844	9.1219	10.156	9.5315	5.7679	12.098	8.3131	9.7627	6.0766	6.4093	6.3905	0.30639	9.6485	7.6447	1.575	5.1885	1.1326	11.321	4.3991	8.9052	10.498	4.3809	6.9973	5.0381	7.9602	6.4252	8.2539	11.232	5.5193	11.188	4.619	8.7307	4.804	7.9506	7.7511	13.238	6.1869	5.3254	6.4975	10.045	4.2931	14.352	3.5489	5.977	8.0319	3.0047	4.0449	4.763	12.644	9.9776
-1.612	-7.1765	-10.78	-2.6976	1.5656	5.974	-4.1172	1.0657	2.2709	2.1623	-1.6772	-3.6922	-4.0885	1.8963	-7.4993	-6.3551	-0.013297	2.4956	-2.2372	-5.0134	-3.8873	-7.8649	-3.3378	1.9969	-2.7296	0.54997	1.5532	-1.9539	-1.3508	-1.1307	-1.0279	-4.3584	-1.8214	0.61866	3.1255	1.9727	2.015	0.46766	-0.60938	-2.3655	0.73224	1.5845	-2.2513	-0.392	-0.66545	-0.63292	1.0024	-4.328	1.7473	-3.3228
-3.4881	6.1648	0.91387	-10.399	-6.9979	3.1716	-0.7481	1.2217	-1.0495	-0.354	1.7716	-4.6734	-0.92943	-1.1293	4.6992	-3.0618	-1.1411	0.047866	-0.65036	0.27538	-7.3281	-7.6208	-1.6274	0.68744	-0.086164	3.6339	0.062106	3.0018	2.078	-6.1187	1.5335	-4.3214	-0.73229	0.2208	1.177	-0.94227	2.8634	0.10743	-1.3798	-2.419	-0.31383	-4.0129	-1.039	-1.9267	-2.2373	-2.8549	0.64764	0.56324	-11.931	1.4544
1.8652	6.888	6.2007	8.0027	4.6948	5.3239	-1.6143	4.5502	7.694	-0.29868	2.4688	5.1111	-0.69318	2.9169	8.0356	7.0879	3.2786	8.4169	2.7915	1.182	2.5212	6.6253	8.2492	9.6857	9.2159	0.021626	4.0529	4.1377	13.484	5.3161	7.0221	10.013	-0.17076	2.9259	6.3172	-0.53286	1.0956	7.844	1.256	2.3242	3.441	9.6318	7.2287	5.0866	10.36	8.5326	1.3124	6.5573	8.1357	10.003
-8.7945	-11.51	-9.0167	-12.051	-16.179	-11.001	-9.1384	-7.712	-21.181	-16.979	-10.52	-8.7548	-8.4471	-12.253	-19.012	-9.3933	-3.6485	-12.175	-6.6994	-14.643	-5.2234	-6.8255	-12.062	-11.354	-12.011	-7.0126	-9.6092	-6.4749	-7.272	-12.457	-8.6486	-10.731	-5.8747	-8.138	-16.382	-9.6827	-10.439	-11.074	-14.245	-8.9562	-8.0441	-15.204	-10.604	-17.183	-13.275	-7.1995	-8.2997	-14.284	-6.6645	-10.554
5.57	1.5651	-0.63127	1.2805	-1.6674	1.0721	5.8124	3.2259	-3.6444	3.9359	0.30688	0.12283	3.2644	0.044114	7.4883	2.1183	1.5389	-0.70473	0.5084	6.0916	-7.9196	0.7007	0.89099	1.0246	5.6275	6.3016	0.42858	3.8188	2.365	0.94409	1.4844	5.495	1.0709	2.8192	-3.0972	-1.9072	-0.0072545	-1.0223	6.5478	2.621	2.5149	-0.40648	5.9528	0.27143	3.0671	5.9226	-4.7837	2.6366	-5.5805	-3.9757
-4.9894	2.2113	-4.0115	2.4976	1.0706	-8.4694	3.8259	-1.7175	2.0052	-1.117	-0.19179	1.903	4.2341	-4.8287	0.63874	-2.1709	-5.5073	1.6891	3.746	3.6498	2.6449	1.9031	-4.3039	-2.5304	-3.8079	0.39605	1.184	-3.429	-2.2839	1.9788	1.2264	0.80371	0.57419	-5.7192	1.7503	-4.2202	4.3795	-1.3119	-1.6458	-4.9783	-2.8543	3.1649	-0.12153	-4.5241	-7.4729	5.023	-2.8917	-2.2772	1.6844	0.40179
-3.9429	-4.2424	-4.6844	-2.5418	2.3932	-1.8676	-4.3585	-5.6924	-9.5176	-11.579	-5.3377	-5.8256	-7.089	0.15224	-5.2016	-2.1355	3.3746	-4.7396	-6.7956	-3.9034	-2.4904	-1.8917	-7.3424	-2.563	-6.7972	1.1894	-2.7223	-3.8494	-1.3217	-1.8043	-9.4147	-8.7171	-3.9778	-1.1375	-6.5406	-3.5424	-8.488	-7.1321	-5.2572	-3.461	-0.64707	-3.24	3.4915	-1.9088	0.19171	-1.7079	-2.5706	-0.31174	-4.3857	-0.44003
12.235	13.603	10.478	8.3546	11.41	9.1209	7.2452	11.221	6.4351	11.14	-0.58707	14.334	9.7501	10.486	2.448	8.1389	10.232	10.547	7.1247	10.132	10.087	9.8443	7.6455	10.547	12.374	5.2282	8.9448	12.798	8.2148	10.76	12.22	10.155	7.6375	9.3491	14.724	12.075	8.2384	10.957	10.009	14.494	8.5974	8.3853	11.608	11.689	9.3559	9.9713	9.3987	14.481	10.459	10.244
-8.324	-8.7563	-12.709	-16.343	-6.5146	-13.481	-15.822	-18.775	-15.862	-14.886	-7.8937	-10.177	-19.295	-10.074	-11.11	-17.51	-16.51	-10.842	-19.288	-12.114	-17.883	-10.029	-16.352	-11.694	-17.48	-13.761	-12.743	-16.95	-9.3462	-16.819	-13.812	-15.448	-12.023	-16.526	-11.49	-15.068	-17.538	-16.916	-20.051	-16.748	-7.5171	-13.049	-11.71	-16.316	-17.559	-15.711	-17.552	-13.244	-13.065	-14.616
-16.157	-10.788	-10.443	-9.2434	-9.3003	-10.689	-13.502	-6.1394	-9.0168	-10.259	-8.4065	-16.798	-12.638	-14.653	-18.832	-9.5957	-3.4569	-3.0972	-15.558	-8.5687	-8.7657	-8.1285	-16.991	-6.8978	-7.9688	-12.055	-13.481	-18.949	-5.2793	-13.097	-4.5162	-11.081	-15.284	-18.111	-14.895	-12.215	-12.886	-5.38	-15.069	-13.223	-8.8624	-6.8366	-12.785	-15.19	-15.558	-6.8567	-10.704	-13.394	-7.7125	-6.4517
-3.61	2.9042	5.2718	2.6612	3.4647	6.4452	-2.9038	-1.4724	4.4786	1.0978	0.75008	-4.031	4.0464	-1.5068	4.9196	1.6398	-1.4254	2.8441	2.6598	0.45803	-0.38544	-2.0807	3.2616	7.2119	6.3339	-0.23339	6.6322	5.0474	-4.73	2.9733	-9.3129	0.68601	5.6192	9.9819	-2.6189	2.1962	-1.6351	1.8346	-6.2316	-6.923	0.42489	1.5765	4.0541	1.7923	4.8323	1.9732	-4.4441	1.3449	6.9644	-2.7099
5.2133	2.5857	7.3062	11.116	4.6345	7.5102	7.1239	9.423	3.7263	5.0883	4.4503	6.1754	5.2424	3.5997	8.8514	2.8156	1.6353	6.8766	-0.079152	3.7141	12.309	4.4461	-0.13761	5.6708	1.1934	3.2809	6.0541	8.5196	2.5336	6.0829	11.269	5.8831	5.4895	6.7684	2.3676	-0.99657	5.0963	0.36386	9.4581	5.4086	-6.6317	10.509	5.1471	9.7651	4.7912	8.8493	10.529	4.8041	9.4444	3.278
-9.0221	-13.94	-14.111	-17.06	-7.1353	-12.121	-13.219	-11.756	-11.165	-19.429	-11.286	-13.069	-13.786	-11.992	-6.9451	-11.449	-6.388	-8.6104	-14.507	-14.1	-13.67	-12.751	-7.1772	-11.099	-6.8641	-16.957	-12.317	-9.3903	-11.419	-14.2	-6.7384	-11.005	-11.206	-15.446	-11.956	-13.213	-8.9686	-14.377	-11.6	-5.7906	-15.285	-10.736	-10.292	-10.046	-10.038	-7.8788	-12.558	-15.665	-18.281	-16.676
-14.97	-9.4051	-18.031	-17.152	-10.219	-16.036	-14.765	-8.6231	-9.61	-11.743	-11.461	-10.371	-18.596	-17.145	-9.4086	-11.599	-10.312	-13.882	-9.7424	-11.347	-8.1269	-7.9115	-12.453	-17.242	-5.8203	-17.171	-12.41	-9.4761	-19.473	-9.5858	-13.572	-17.644	-4.906	-12.705	-11.289	-13.842	-12.295	-13.323	-14.27	-16.103	-11.089	-20.477	-9.1325	-7.8154	-7.8541	-9.1569	-10.77	-10.792	-12.749	-13.016
-21.397	-20.801	-24.836	-22.023	-18.352	-28.118	-25.541	-19.626	-23.722	-10.668	-21.583	-20.483	-21.343	-22.854	-23.493	-23.871	-22.394	-22.099	-22.536	-19.315	-19.231	-19.382	-25.188	-16.953	-22.875	-24.999	-23.802	-27.074	-18.537	-23.823	-26.316	-24.917	-21.518	-24.78	-17.342	-26.478	-24.461	-15.014	-23.645	-21.485	-27.678	-26.234	-19.851	-25.653	-25.008	-21.834	-21.109	-21.642	-24.245	-18.184
-16.971	-14.191	-14.115	-13.06	-10.801	-8.112	-5.2251	-14.356	-14.553	-5.6684	-6.7517	-9.6152	-12.656	-8.6079	-11.644	-12.929	-8.7866	-10.979	-13.739	-10.899	-15.788	-9.758	-19.972	-11.8	-12.069	-9.684	-10.794	-11.396	-10.053	-11.61	-9.4652	-8.2069	-6.8014	-11.705	-12.873	-9.802	-12.265	-6.4903	-13.473	-5.1895	-6.7638	-12.204	-10.505	-12.236	-8.8954	-15.335	-10.678	-7.3	-10.349	-8.1627
-6.2836	-9.3777	-1.1917	-1.4219	0.62446	-1.1621	2.5076	-4.679	1.896	-5.8792	1.033	-4.2171	0.22545	1.3528	-10.551	-6.2377	4.4246	-3.1169	-0.9115	0.072676	-4.4316	3.8183	-1.3033	1.023	0.84131	-3.66	0.39844	-0.7344	-4.3757	-5.9778	-0.45292	-3.4262	0.17794	-3.6704	-3.7471	-1.4409	-1.3099	-6.7004	3.2119	1.8257	1.878	-5.1051	-9.3797	-0.35293	2.3495	-10.179	3.5478	3.6724	-0.58188	5.3912
-22.973	-25.159	-25.563	-19.624	-28.698	-17.583	-15.639	-21.482	-21.573	-21.597	-24.491	-26.217	-17.623	-21.795	-22.081	-23.449	-19.059	-22.393	-24.474	-18.647	-22.719	-18.935	-19.812	-22.414	-23.095	-24.576	-19.973	-30.937	-16.449	-17.346	-22.085	-26.355	-19.921	-21.111	-19.363	-37.285	-19.625	-29.721	-23.861	-19.972	-27.053	-25.397	-22.038	-25.51	-20.454	-16.066	-17.571	-17.195	-23.895	-24.113
4.8966	4.306	1.9812	8.0405	10.964	4.5565	3.4242	2.0806	9.6059	8.9917	11.087	8.9823	-1.3513	12.143	11.932	11.062	5.9484	7.5932	9.5859	8.9725	3.1619	17.653	9.1666	8.2036	7.1702	3.3137	8.4479	4.903	0.037649	4.7629	5.1691	2.4847	12.246	11.309	7.7441	6.1656	7.6718	3.7379	6.5394	5.2068	9.3055	7.2013	4.8116	7.2442	7.5818	8.8868	-0.2956	7.3676	2.6482	4.3274
-15.402	-11.964	-15.027	-11.372	-7.9266	-2.5445	-11.28	-2.6239	-14.692	-10.79	-8.9486	-6.7133	-12.68	-16.042	-7.5691	-1.4361	-6.0503	-13.021	-6.3699	-2.4213	-7.3777	-11.814	-12.663	-11.772	-2.7412	-15.296	-14.68	-13.326	-14.448	-7.6006	-15.177	-5.6597	-17.595	-11.814	-17.39	-7.0422	-5.968	-3.7874	-6.1577	-12.57	-12.806	-4.8528	-11.296	-10.342	-12.586	-12.327	-10.344	-9.6475	-11.698	-6.4701
-6.5752	-1.7925	-6.7809	-1.4104	-6.5468	3.3359	-0.9651	-0.20963	-4.9501	-0.96242	-4.2769	-2.7954	-4.6528	-3.6051	-6.8377	-3.5029	-1.0011	-0.03418	0.87776	1.0861	0.69846	-4.3389	-4.6937	-3.5336	-4.8487	-8.7965	-1.7355	-4.1312	-3.5006	-3.0836	5.2248	-4.5879	-1.0605	-0.14837	-4.025	1.9651	-4.3202	7.2598	-0.41348	-5.4545	0.3215	3.5589	-1.6635	2.2285	-0.12229	-0.77343	-8.2569	-2.6008	5.5542	-9.9558
-0.48442	-2.165	1.5214	-3.623	-4.5077	-2.0643	-6.7447	-3.3927	1.2749	-0.88478	1.106	0.048076	-4.1381	-11.875	2.4426	-3.5274	-5.4296	-1.8228	-6.5921	-7.6863	-1.9986	2.3959	-1.8161	-0.45095	-0.5255	-1.6054	1.7925	-7.7086	-3.0757	-1.2294	-4.2829	0.22911	-3.4383	2.4819	-1.8568	-2.6578	-1.8871	0.81088	1.6623	-3.0945	-2.7596	-0.10884	-0.43304	-5.051	0.08498	-0.26887	-4.1815	6.9863	-0.080382	-0.49618
-4.2022	4.7138	1.0343	2.4035	2.1188	-3.0676	-7.7541	-4.4215	0.096247	-1.7328	-2.4923	0.15194	0.8427	-5.3703	-2.4606	0.48925	7.5886	2.3211	-4.978	-0.38116	3.1423	-1.1458	3.1108	1.6833	1.3233	-0.72048	-0.80755	0.73635	-0.38375	-4.0522	-0.4415	1.4742	1.4437	7.4317	8.0069	2.0777	0.29069	7.3392	4.6618	-1.2342	4.5354	-3.381	3.3058	3.5894	3.5997	-2.7299	1.0126	6.5545	-0.94198	-2.22
-15.004	-18.151	-10.659	-19.013	-12.922	-11.899	-13.614	-17.772	-14.472	-13.872	-12.558	-16.788	-14	-11.308	-12.526	-9.6529	-11.385	-14.658	-13.907	-14.866	-12.095	-10.507	-12.445	-16.806	-15.203	-14.72	-14.05	-15.711	-12.284	-17.974	-13.739	-17.158	-13.137	-10.907	-16.374	-17.767	-18.603	-12.019	-8.1721	-8.8172	-8.5773	-13.409	-20.935	-13.925	-12.647	-15.494	-15.274	-18.03	-12.476	-8.6569
-12.733	-16.934	-17.964	-14.766	-12.894	-14.099	-20.274	-21.15	-18.935	-19.635	-18.407	-9.2685	-14.311	-16.702	-9.1522	-19.168	-12.207	-16.554	-21.515	-14.218	-18.472	-12.075	-9.9466	-17.308	-9.5032	-13.611	-16.448	-17.752	-15.691	-14.453	-11.476	-11.86	-20.431	-18.625	-15.969	-11.87	-19.969	-14.225	-9.233	-12.779	-14.718	-21.966	-17.387	-17.073	-19.479	-11.906	-9.3288	-13.645	-14.482	-16.369
-0.75077	-6.0273	3.5083	-4.9796	-8.7642	-0.40041	-4.4999	-3.7228	-1.2918	-1.7031	-5.1751	-1.754	-4.895	-6.6622	-5.7892	-6.6084	-7.3721	-3.088	-2.4988	-4.0195	-7.4539	1.5757	-1.6451	-8.6345	-2.3089	-4.7218	-6.4268	-4.5461	-3.2224	-0.079915	-8.0202	-0.077084	-5.6612	0.6775	-2.1692	-8.0368	-4.8407	-2.7015	-6.9298	-7.6502	-2.2336	2.3024	-3.4536	-3.0444	-5.0595	-1.2436	-7.5449	0.89152	-0.41632	0.62773
-7.3379	-1.7013	0.075986	-4.5006	5.1001	-2.8505	1.52	0.08121	1.4058	2.3008	0.81732	-1.169	-4.5683	-3.4983	8.2546	-3.4864	-0.24679	-7.2463	0.80537	2.8741	0.36087	-4.5704	1.4262	-3.5099	-4.4304	-3.5005	3.992	-6.9825	-1.7124	-3.6381	2.9496	2.486	2.8529	7.1371	2.1749	4.0014	-2.7833	1.6457	6.9133	-0.40032	-5.1869	5.0842	-0.58188	4.1081	-3.994	-4.0118	0.44233	6.8129	-3.5552	-0.99119
1.063	-3.6918	2.4527	0.33691	-4.642	2.7122	0.070288	1.2738	-8.7771	4.9381	0.38627	-1.9978	4.9461	-4.0968	2.1132	-5.4219	-7.1131	4.7875	-5.4015	-8.3905	2.0152	-8.5428	-3.7843	2.7547	2.7532	-3.3451	1.4051	3.4404	-1.7081	-5.9645	-1.0055	-3.9699	-2.3115	-4.5539	-4.8379	3.2326	-1.1304	0.18958	2.9387	3.201	-1.667	0.46146	-5.501	-7.316	-3.2736	5.0924	-2.3035	-4.154	-5.2354	-6.8423
-1.906	6.5937	-2.7264	1.5902	2.0436	8.056	0.63261	0.71154	2.8736	3.7712	4.0566	-0.35089	-2.7598	-0.73145	-2.9565	-5.6066	5.9979	4.2451	0.24478	1.6115	1.2529	-4.0458	3.8181	-0.84186	7.1002	9.2329	0.35483	5.0576	4.9761	7.9666	1.2582	4.5254	0.98979	2.2738	2.8271	1.5302	-5.0387	3.6026	2.4382	7.9884	3.3122	3.9597	1.5605	-2.5111	-0.4037	3.1696	7.4543	2.4029	2.4943	-4.3594
-5.6148	3.1826	2.7474	1.7395	7.1955	-2.0427	2.4409	6.2247	4.8292	-0.44934	-1.2268	-2.1401	-2.387	-1.5213	0.96575	0.70078	-3.0631	4.9145	1.6502	-2.371	3.8612	-0.94448	-2.3597	-2.1436	3.3575	-0.051065	2.3482	1.7287	-2.5938	3.0123	-1.9604	5.3421	3.7202	1.2938	1.8935	1.8166	2.1086	3.5753	3.769	-1.605	3.1254	3.8451	2.6163	-0.50237	5.6308	8.9952	2.0114	5.4151	1.3625	-0.16635
-8.6516	-4.4961	-7.9882	-0.48527	1.0561	-1.7105	-1.9502	-7.9676	-0.044821	-4.9939	2.8161	4.804	-1.8528	-11.24	-4.6666	-1.7789	-4.5504	4.1383	-2.3814	-4.8854	-6.4023	-0.74835	2.7638	-2.4128	-2.2552	-4.4201	0.70944	1.1402	-5.2163	-2.5372	4.6873	-0.83573	0.18978	4.7704	-6.9798	-3.0757	-2.8882	1.1727	-2.0755	-7.7897	-6.0859	7.3849	-0.050905	-1.0423	-0.5205	-1.905	-1.3981	-12.772	-4.9783	0.071044
0.85565	-0.59227	-0.6464	-3.8449	1.6804	3.9124	1.5196	1.9799	1.363	2.0191	3.5855	-0.93451	4.0678	9.5741	6.4956	1.8048	5.5027	-0.29449	1.9766	2.251	3.9141	0.95933	4.8356	-1.9302	0.18249	1.1034	1.1452	5.1149	1.4474	10.74	5.1078	5.9521	0.17333	-0.77638	4.4341	1.6598	2.0574	4.5518	0.38382	-0.58434	5.4141	-1.3808	5.8285	-0.79096	5.411	2.594	0.93529	-1.2444	3.4432	2.1108
-21.785	-13.849	-17.341	-14.809	-11.824	-14.393	-11.172	-13.585	-14.909	-18.1	-10.652	-10.805	-16.218	-19.039	-15.345	-13.431	-9.8673	-16.318	-15.548	-17.228	-16.523	-15.351	-12.441	-5.6812	-17.637	-17.036	-15.406	-7.6278	-22.296	-8.3671	-13.01	-13.886	-11.028	-11.209	-11.857	-13.916	-12.96	-16.751	-9.0032	-16.331	-18.519	-12.756	-16.902	-15.057	-11.583	-6.5333	-13.584	-9.8488	-16.17	-13.136
-13.294	-14.446	-13.632	-14.767	-6.6575	-13.281	-7.3844	-9.6534	-7.1986	-12.18	-12.228	-15.636	-14.519	-18.416	-13.407	-12.231	-14.547	-13.034	-11.63	-13.568	-10.648	-14.724	-14.091	-11.866	-13.75	-15.517	-16.881	-11.59	-17.397	-14.545	-2.6797	-9.6657	-13.431	-8.8875	-13.464	-9.9312	-6.348	-13.748	-13.238	-15.76	-17.634	-13.711	-9.8825	-10.45	-17.644	-16.795	-12.709	-12.356	-16.994	-16.001
1.0017	1.4404	1.9698	-6.669	0.60469	-3.0909	3.1468	8.7086	-1.6823	1.0754	4.4735	2.2082	-5.1572	-2.5196	2.7506	-8.9922	4.9543	3.9118	-4.2734	2.9552	-3.1482	-6.6226	-0.56633	1.178	-5.221	3.0956	4.8409	0.93722	1.3818	-1.9804	-11.181	-1.5666	2.6805	2.7431	-4.188	-0.017778	2.8571	1.1708	-2.3702	3.5338	3.4366	1.406	-3.4252	-4.5248	-1.467	1.0927	-1.0769	-3.1219	0.24649	-2.8599
-6.003	-6.5477	-6.1675	1.145	-1.6954	-9.0948	-5.7737	-8.0825	-7.5583	-5.3694	-7.924	-8.6963	-6.0368	-6.7825	-4.2495	-3.8437	-13.521	0.94999	-9.4845	-5.7287	-5.5553	-8.7283	-5.6617	-13.57	-11.904	-4.0821	-9.7473	-9.7098	-15.409	-0.27939	-4.6133	-7.2732	-8.9293	-0.88264	-4.7123	-9.4816	-4.9629	-8.0571	-6.5416	-7.1882	-10.291	-5.9628	-4.645	-3.1036	-4.3738	-5.2966	-8.468	-0.78115	-3.2133	-5.2338
-4.2233	-2.2685	-0.74107	-4.8488	-7.1301	3.651	-2.0596	-5.0538	0.61372	-6.8165	5.5403	-1.0195	-2.9974	-0.40525	-0.91269	-0.45083	2.6743	-1.9779	1.6259	-2.9675	3.3207	2.9994	-5.5242	0.11978	-5.4371	-1.7344	2.6276	-4.6512	2.3779	6.0465	-3.4066	2.9058	-3.3285	1.0932	0.5566	-1.0281	3.1316	-0.56508	-3.8445	-2.8093	-5.2867	-5.6794	-2.2312	-7.8913	1.6053	-1.8897	-5.6417	-1.8256	-0.1659	2.0441
-2.7813	1.5676	-1.8611	-1.221	0.25062	0.98025	0.096565	-0.9061	-2.3367	-7.6542	-7.3502	-2.3697	-1.7252	-3.8586	-1.123	-3.4871	-3.0053	-3.0533	-2.0969	-1.1143	-2.9684	-2.4772	0.90948	-1.1438	6.8524	0.24311	-4.4192	-0.17475	3.7282	3.912	-2.5856	-0.95605	14.011	7.8868	-7.6668	-1.9514	-1.0239	0.79682	-5.6272	0.072944	-0.75592	2.6405	3.8795	-1.1732	-2.2302	-5.8755	-7.7532	-2.3689	-2.8935	-2.0382
-3.7885	-4.7204	-6.1461	-3.8269	-11.767	-8.8156	-7.4268	-6.1684	-1.6398	-4.4472	-1.522	-9.4367	-2.9234	-0.5861	-6.5167	-4.2723	-3.7481	-1.4427	-3.8618	-1.9313	-3.1082	-6.0183	-5.7382	-6.7089	-1.8419	-9.9852	-3.9179	-2.7975	-4.2161	-6.0128	-3.1284	-4.7134	-1.3414	-3.988	-0.55006	-7.3845	-5.3864	-6.2727	-6.5152	-3.1489	-4.356	-4.0726	-4.028	-7.1253	-4.3892	-9.1336	-8.2412	-4.6568	-2.0011	-8.3176
4.756	2.28	2.9105	6.0259	5.174	1.9981	4.8393	8.292	4.5979	1.0956	-1.6933	-0.13133	2.4431	8.676	8.2735	6.3089	4.0661	0.64223	3.6334	0.7247	-3.7063	1.5291	3.0159	9.3753	0.59215	-1.4192	5.2043	3.9856	3.7995	-0.10913	5.1962	9.4897	2.341	1.3096	1.3406	-1.7691	2.0615	12.53	4.7881	0.87134	5.321	2.4956	1.9834	0.50925	4.1523	-2.2287	2.9138	0.39026	0.46843	1.016
-5.0992	-9.8563	-5.1535	-10.596	-11.83	-6.4769	-12.37	-6.5626	-12.138	-10.236	-14.223	-8.3193	-7.3174	-13.039	-6.2844	-5.2642	-10.36	-10.162	-3.3533	-11.519	-6.3818	-12.126	-5.7572	-9.3526	-11.495	-9.046	-2.973	-8.7401	-9.2805	-9.2399	-7.021	-6.357	-12.347	-8.5177	-5.0545	-10.257	-8.9004	-5.3405	-8.5642	-8.9848	-15.095	-5.9713	-9.3832	-6.6739	-0.75489	-4.1165	-4.7902	-11.819	-7.8264	-10.627
-14.432	-13.14	-16.926	-14.661	-9.3607	-23.264	-12.582	-10.309	-12.606	-7.9714	-8.5867	-10.738	-18.352	-16.451	-14.396	-7.0639	-7.658	-12.103	-7.2786	-11.662	-9.1137	-15.901	-23.645	-7.1906	-11.082	-9.1613	-7.3899	-10.51	-8.6776	-10.973	-11.256	-7.9844	-16.038	-18.159	-17.062	-14.725	-8.932	-14.843	-6.636	-14.528	-16.558	-10.257	-18.435	-17.092	-17.474	-10.054	-15.225	-13.652	-15.847	-12.91
-8.0115	-3.2046	-10.99	-12.302	-13.382	-8.726	-2.8865	-11.142	-9.486	-14.819	-12.723	-7.8563	-9.8044	-12.278	-17.441	-9.809	-9.2962	-8.0806	-8.8596	-7.4006	-11.305	-13.374	-5.7469	-11.893	-19.519	-15.504	-11.831	-6.9291	-18.557	-9.543	-9.8818	-11.331	-6.751	-17.896	-8.9499	-11.202	-7.5099	-9.6142	-8.6516	-4.1646	-12.479	-9.6801	-13.535	-8.6763	-7.482	-7.6551	-11.507	-8.761	-7.6376	-10.074
-17.548	-13.195	-13.424	-9.6582	-13.767	-19.822	-15.304	-19.576	-8.7112	-8.7441	-9.9093	-13.111	-6.9048	-7.314	-13.087	-12.472	-5.7558	-9.2478	-13.311	-15.7	-14.313	-12.469	-12.678	-9.2442	-13.531	-12.729	-14.885	-11.978	-19.614	-15.83	-16.276	-14.235	-14.555	-10.334	-9.0651	-14.114	-19.063	-10.258	-11.583	-15.994	-5.545	-13.437	-13.659	-15.4	-12.782	-12.509	-9.4595	-9.1934	-12.114	-12.79
-20.908	-24.982	-25.263	-29.066	-23.522	-18.654	-29.635	-19.451	-17.459	-19.724	-21.834	-21.786	-17.775	-15.342	-32.558	-20.669	-18.724	-16.283	-15.902	-17.492	-19.566	-25.19	-23.128	-23.713	-18.746	-16.437	-23.282	-22.709	-22.7	-20.741	-18.235	-22.05	-21.586	-23.285	-18.994	-21.642	-21.188	-18.326	-15.998	-25.014	-30.784	-21.733	-19.24	-15.169	-20.62	-30.939	-21.692	-19.953	-24.47	-24.419
-16.046	-6.8633	-4.4477	-8.7609	-10.54	-2.1224	-13.169	-14.776	-2.7833	-13.218	-5.7008	-8.2442	-12.338	-13.699	-11.66	-5.0237	-4.2696	-7.4387	-10.991	-7.9365	-11.153	-13.332	-18.601	-6.9152	-5.7367	-7.2696	-4.2894	-0.87461	-11.782	-7.7638	-9.1953	-12.606	-11.298	-6.4932	-10.294	-5.156	-10.052	-12.728	-12.661	-15.129	-8.2769	-3.803	-6.3305	-10.097	-12.491	-6.5701	-8.2518	-14.071	-14.244	-7.442
-12.765	-8.6121	-12.348	-10.452	-14.6	-14.403	-14.981	-14.659	-13.286	-7.5969	-15.509	-10.09	-16.212	-10.294	-12.914	-11.557	-13.157	-14.382	-14.2	-8.5969	-8.9765	-8.6066	-14.169	-11.387	-9.3812	-14.722	-12.983	-8.7762	-12.128	-17.427	-10.91	-8.4348	-11.702	-10.176	-13.389	-7.6249	-9.3147	-11.489	-10.092	-17.387	-10.926	-10.29	-10.89	-7.0392	-15.149	-13.881	-12.58	-6.9392	-11.711	-13.705
-6.5596	-9.2226	0.49839	-8.6881	-4.3927	-1.8244	-5.9866	-4.0508	-9.9694	-4.0037	-0.44168	-2.6149	-5.9875	-12.023	-6.7586	-5.6106	-9.4072	-7.8553	-9.297	-4.9141	-1.8723	-9.1738	-9.6133	-10.166	-4.274	-4.1137	1.8119	-6.8742	-4.6137	-9.6547	-6.503	-4.3741	-2.0374	-5.9566	-5.8934	-2.7527	-4.8025	-5.4919	-6.135	-2.3931	-6.8004	-5.9565	-0.30195	-10.683	-6.7823	0.92779	-5.5128	-2.2005	-6.8041	-1.2747
-14.172	-11.146	-7.7312	-5.3663	-6.4033	-4.8095	-11.57	-11.012	-6.5887	-16.363	-6.9088	-12.304	-8.8744	-14.071	-8.675	-6.618	-10.793	-3.3057	-8.8503	-3.833	-7.5474	-7.0536	-6.4136	-4.2472	-4.3892	-2.1902	-11.312	-11.191	-7.2622	-6.7925	-5.0465	-9.9992	-15.178	-8.1619	-8.9242	-11.63	-14.962	-6.5447	-1.1428	-9.2377	-9.7372	-3.1167	-15.908	-13.168	-10.636	-5.9541	-11.382	-10.47	-4.3095	-7.5849
7.6625	-4.1679	-2.5105	4.9204	10.419	2.6426	0.48263	3.5347	2.8195	-3.2202	-5.344	4.1794	0.85086	4.6627	6.1292	3.517	1.401	-0.0050769	3.9955	0.50403	3.9146	0.19442	4.4837	-2.5503	-0.42724	8.2629	0.31226	-1.0366	0.947	-3.5878	-6.2507	7.9505	1.4853	11.15	0.67366	1.2012	8.1583	-3.8297	-0.41454	-4.198	6.541	-1.7774	11.266	9.2421	2.6302	0.7981	1.9791	6.3069	1.431	-2.9243
-23.173	-21.071	-17.029	-21.793	-20.237	-25.567	-21.937	-23.808	-22.855	-20.048	-18.559	-30.342	-20.176	-21.184	-18.689	-21.022	-24.103	-26.976	-19.755	-21.403	-24.414	-18.221	-17.387	-20.787	-25.272	-23.847	-24.51	-16.931	-22.976	-19.512	-17.459	-31.535	-26.874	-25.07	-22.28	-28.178	-19.969	-24.906	-25.805	-17.342	-23.581	-24.69	-23.558	-23.64	-22.163	-23.176	-22.172	-22.668	-14.858	-22.232
-21.706	-14.894	-12.188	-14.645	-11.039	-16.505	-21.883	-17.245	-10.707	-24.894	-14.912	-19.779	-13.028	-11.677	-11.098	-13.549	-16.546	-18.098	-16.915	-14.508	-5.1881	-13.526	-13.854	-15.19	-9.7782	-17.119	-11.23	-21.323	-9.0825	-20.369	-11.913	-12.192	-12.882	-14.968	-12.794	-12.332	-13.929	-14.949	-14.574	-22.804	-13.4	-17.456	-13.183	-18.805	-12.062	-17.315	-13.428	-21.242	-12.282	-14.186
-5.5305	-4.404	-5.2751	-9.5305	-7.3981	2.3625	-8.3419	-4.7484	-2.3113	-1.608	-6.8487	-0.52899	-6.5133	-3.4343	-3.8136	-8.1877	-3.8742	1.1156	-2.6314	-2.5207	-4.6101	-9.9162	-9.7276	-3.7212	-6.1097	-0.88532	0.083763	-3.3869	-1.5036	-2.9667	-6.6527	-7.3259	-4.1164	-5.9157	-8.2128	-9.0019	-4.6926	-7.799	-4.1288	-3.2746	-3.1784	-11.65	-4.2744	-2.5399	-4.9904	-3.9191	-1.3206	-11.639	-2.0805	1.0141
-5.5285	-7.719	-8.9864	-9.2601	-8.3671	-8.8895	-8.4657	-7.5268	-7.3985	-6.8679	-8.5676	-8.3136	-7.2825	-3.5828	-10.8	-5.9689	-4.9843	-10.24	-6.0953	-9.2694	-0.60942	-3.7096	-3.5795	-5.2184	-4.2987	-7.5646	-5.2305	-3.4799	-9.6652	-5.4618	-7.3645	-4.4576	-9.7063	-5.1873	-11.994	-3.9536	-5.383	-10.019	-7.6514	-5.4389	-2.4054	-0.7398	-8.4629	-10.407	-3.4734	-4.017	-6.7368	-11.265	-6.0204	-6.3787
7.0515	2.938	5.4133	-5.4063	-0.51533	-0.37665	3.5588	-0.59523	1.3916	-4.9459	-1.6443	2.4197	0.81196	-2.4626	4.5636	6.9923	3.0981	4.4894	4.8439	-3.8662	0.97756	-1.2051	-3.6663	5.2736	-1.5838	7.5378	-6.309	3.1061	-0.40556	1.6453	0.40937	-0.53298	4.1318	1.5336	1.3085	-1.7289	3.0118	2.3637	4.5566	1.1639	-0.47642	7.5433	5.8175	-1.012	-0.52806	5.2288	-2.0671	0.98753	2.8539	2.0508
-9.5448	-10.208	-8.0587	-11.922	-13.813	-15.434	-11.379	-14.149	-11.886	-17.943	-14.867	-13.449	-16.149	-17.443	-17.82	-9.6381	-12.416	-9.5239	-13.114	-16.562	-12.338	-8.9465	-10.696	-16.081	-12.24	-9.3168	-13.046	-15.611	-7.4218	-15.331	-16.02	-11.146	-12.526	-15.076	-14.218	-7.9986	-10.688	-12.922	-14.727	-5.6168	-16.361	-12.368	-12.907	-11.826	-12.161	-10.313	-9.7981	-19.656	-16.604	-14.343
-20.536	-27.278	-27.851	-23.105	-23.273	-19.395	-19.725	-25.273	-23.237	-21.948	-20.531	-22.342	-25.675	-24.103	-19.322	-23.785	-23.592	-23.456	-23.796	-23.652	-21.943	-16.554	-15.368	-23.312	-19.289	-18.449	-25.356	-24.166	-29.46	-18.136	-28.169	-28.277	-29.313	-24.198	-24.813	-16.974	-24.798	-20.477	-23.922	-20.898	-12.244	-20.511	-23.969	-17.759	-21.08	-27.566	-20.049	-17.087	-23.863	-17.753
-9.3611	-11.592	-4.8105	-6.6817	-8.8376	-10.877	-10.925	-10.811	-16.174	-5.8628	-13.22	-13.24	-7.5353	-11.292	-8.2631	-7.2057	-6.2915	-12.004	-6.7174	-13.007	-11.563	-10.643	-7.9903	-1.7663	-11.337	-8.1606	-5.2907	-11.173	-5.7242	-11.582	-17.091	-9.4679	-2.3388	-10.788	-7.9548	-7.3716	-4.9333	-7.0761	-7.7053	-9.6886	-7.1459	-4.9441	-12.951	-16.461	-9.5509	-8.1434	-11.201	-8.3502	-11.208	-7.0885
-5.5547	-6.6544	-13.236	-13.001	-10.9	-6.9956	-10.842	-7.7952	-13.068	-15.475	-6.9282	-8.7066	-8.8354	-13.299	-11.566	-11.712	-11.97	-8.5787	-13.719	-15.318	-15.446	-16.679	-12.437	-9.3328	-14.874	-13.071	-10.781	-12.207	-16.812	-7.1749	-9.018	-11.761	-13.429	-10.593	-12.69	-10.463	-9.2753	-8.9916	-9.8125	-15.268	-13.302	-11.705	-15.284	-9.2297	-16.414	-4.5928	-11.478	-7.501	-8.3471	-14.525
0.52997	4.1618	6.7833	1.7889	6.3237	5.5439	3.794	-4.4118	0.8537	0.65247	6.7601	3.4772	6.7475	4.8996	8.8419	3.978	6.2808	7.5178	2.6743	3.404	5.3767	7.8154	4.5241	1.5478	5.2931	2.9636	4.6552	7.7408	8.0367	0.094106	3.4523	4.1035	7.1889	-1.6881	4.3089	3.3684	3.1512	8.114	5.2044	4.8462	9.7277	8.1824	4.349	2.9253	5.9064	6.2873	6.1235	-0.0059568	3.4593	8.9308
-2.9854	-10.386	-12.818	-13.844	-10.371	-3.6824	-3.4702	-9.5984	-14.122	-4.7083	-5.1731	-14.318	-3.0301	-11.255	-8.9232	-11.47	-9.3717	-8.1225	-5.4239	-9.5712	-12.37	-9.599	-10.626	-9.4593	-8.3821	-3.5357	-10.32	-11.734	-12.629	-9.1949	-2.4314	-6.364	-11.07	-13.49	-7.8407	-9.492	-15.902	-8.9131	-5.393	-14.701	-10.512	-7.3592	-8.0078	-7.6156	-16.538	-4.7036	-9.2529	-13.624	-16.121	-2.9458
-3.8879	-5.2959	-7.1389	-4.9175	-2.409	-7.014	-3.9557	-1.5478	-9.3902	-4.1156	-8.5937	-11.117	-6.1643	-0.1834	-8.1112	1.0585	-10.806	-4.8839	-7.6142	-5.8691	-4.968	-6.469	-7.2071	-6.1711	-5.3444	1.8132	-8.7187	-9.3997	-7.6806	-7.6162	-5.3879	-9.6387	-9.87	2.6291	-7.5823	-8.7594	-4.5304	-3.0928	-4.9214	-8.1725	-4.8644	-8.8894	-1.1739	-4.1691	-6.4042	-4.8252	-3.1146	-7.6085	-6.6233	-6.6884
-10.437	-7.2231	-11.827	-8.5449	-6.5595	-18.35	-12.485	-11.219	-16.6	-10.838	-13.321	-17.886	-10.825	-8.8854	-10.048	-15.773	-9.1407	-9.8487	-15.747	-11.198	-11.094	-10.607	-14.818	-15.264	-23.59	-11.077	-18.891	-11.619	-13.089	-10.448	-4.463	-4.1183	-12.649	-9.7924	-17.909	-3.5382	-9.9575	-8.7556	-11.028	-12.034	-17.546	-4.5021	-5.6956	-3.7608	-12.278	-6.1751	-13.356	-7.893	-5.1436	-7.7618
1.6453	4.5497	-2.7207	-8.7657	-2.1422	-7.747	-4.5698	-2.2949	-3.936	-2.7094	-6.4594	1.5426	2.6188	-7.8315	-3.0998	-3.7396	-4.4806	-4.0241	-10.448	-7.1266	-4.0519	-8.7794	1.7917	-0.45541	-8.7419	-8.9662	-8.8322	-2.0875	-5.0479	-3.3924	-2.5484	0.34281	-7.8961	-7.508	-3.3664	-9.9137	-2.144	-4.3634	-1.9842	-3.965	-7.9307	-9.712	-8.5316	-0.17125	-5.9776	-8.0972	-2.7642	-4.8619	-2.7764	-5.5461
-11.616	-10.404	-8.3595	-13.29	-9.5149	-5.3035	-13.179	-12.369	-17.757	-13.145	-12.775	-9.8649	-10.272	-17.838	-14.028	-13.282	-19.766	-13.64	-15.636	-15.225	-14.313	-11.585	-16.773	-16.7	-10.99	-14.382	-12.953	-16.082	-15.116	-5.1147	-9.1017	-11.952	-11.228	-9.926	-11.741	-16.854	-14.524	-13.912	-11.873	-15.839	-11.811	-17.811	-10.733	-9.947	-12.855	-10.39	-14.611	-19.801	-10.413	-13.873
0.035296	-2.1984	-8.6188	-4.2908	-9.9228	-7.7672	-4.6588	-7.0079	-4.9799	-9.5061	-7.4855	-9.1071	-15.413	-12.368	-9.1548	-10.176	-8.6406	0.8104	-9.6166	-2.2912	-7.4856	-5.2158	-9.6196	-3.6038	-3.7749	-13.066	-12.649	-4.2567	-7.2941	-2.8237	-2.9727	-7.2842	-11.309	-13.482	-3.3257	-6.3429	-7.458	-5.3349	-6.0445	-4.1252	-9.7431	-4.8481	-2.5997	-9.854	-7.6923	-6.9961	-7.4287	-8.5417	-4.5569	-14.082
-12.02	-10.28	-10.294	-7.3412	-5.1524	-5.6719	-11.234	-7.2992	-4.57	-8.1716	-5.4377	-12.343	-11.752	-8.399	-11.734	-11.584	-7.0231	-10.763	-9.0637	2.7026	-18.123	-7.8529	-8.0946	-7.8482	-5.3459	-8.4202	-4.4371	-11.835	-12.961	-20.254	-8.6572	-9.933	-13.833	-11.024	-10.097	-15.98	-21.864	-9.9525	-5.3031	-7.5402	-11.078	-13.077	-2.6523	-10.416	-4.3452	-8.6593	-5.9078	-5.5407	-9.2477	-7.7074
-4.3925	-7.3396	-5.5861	-4.8276	-7.5451	-2.766	-10.67	7.2177	-5.9236	-4.294	-5.409	-6.5618	-9.0291	-6.9901	-7.3931	-7.4583	-1.3254	-0.53867	-10.821	-12.26	-8.2062	-3.809	-10.585	-6.5726	-4.232	-4.8245	-0.36442	-8.7051	-5.7827	-4.36	-8.9301	-6.3417	-9.2217	-3.749	-3.365	-4.8324	-7.6783	-2.552	1.5997	-7.1421	-5.319	-0.36136	-4.9247	-4.9682	-4.4948	-4.2804	0.44766	2.5248	-8.834	-6.771
-11.732	-9.8776	-7.3684	-8.9788	-9.8021	-12.886	-15.073	-13.219	-15	-16.376	-2.4409	-6.906	-10.767	-15.741	-11.164	-16.473	-11.862	-14.097	-5.9804	-7.6287	-14.769	-8.3553	-2.7794	-8.6612	-12.772	-9.692	-2.7097	-11.934	-7.5663	-11.722	-16.479	-9.6108	-10.488	-12.096	-4.0462	-12.219	-7.5728	-12.842	-4.3681	-15.368	-11.707	-3.3658	-11.012	-9.8452	-7.9853	-9.8452	-8.0437	-11.275	-17.496	-11.755
3.8832	5.7502	11.97	9.2389	6.9608	12.468	2.602	9.8475	4.5213	9.2107	6.7934	12.722	3.1726	7.7232	3.8423	3.2378	7.9078	6.897	6.0727	11.178	2.2918	7.2935	7.5517	7.0932	5.1535	10.596	12.086	8.6096	4.9699	7.7225	5.4012	-0.99643	3.4035	7.9563	15.146	8.7185	5.3541	-3.9194	6.3305	4.615	8.7515	5.4871	0.44043	6.1649	4.1642	8.5906	3.7292	9.0409	5.2659	0.98292
1.7063	-2.3979	9.6037	7.6122	4.1751	1.8155	1.6032	4.2887	6.1083	4.7246	9.7418	2.2452	1.1661	7.2439	10.663	-1.9179	3.6779	7.7955	3.8591	0.12729	9.504	4.739	-0.88689	1.0841	11.268	10.487	2.1968	3.1469	6.7904	4.7178	2.2096	3.3838	3.706	5.9624	6.7745	6.2529	10.587	3.2753	9.435	4.6454	5.7067	-1.8274	-2.127	5.6872	0.61138	10.462	3.0075	6.0702	2.8636	6.8449
6.7896	11.451	3.5063	8.7268	10.66	9.8881	2.4897	1.7433	4.2901	9.1436	10.051	10.848	10.135	3.8499	7.7417	12.23	3.6831	13.212	8.6162	6.4201	6.6016	0.42205	6.8763	3.4086	9.5614	11.181	13.632	8.5589	9.154	9.1085	2.5855	6.6158	2.1469	10.997	4.122	8.6768	1.1572	0.97719	8.9749	11.896	3.1998	3.9361	5.4939	7.259	9.8936	5.1121	8.9254	9.9601	6.6177	3.7722
-9.1507	-9.0886	-9.8527	-10.537	-7.944	-6.7305	-11.508	-7.441	-12.575	-8.9497	-11.763	-14.054	-10.479	-7.1917	-11.56	-16.448	-11.344	-1.9298	-15.285	-7.6481	-7.9575	-9.8884	-5.1699	-8.0395	-13.41	-6.1903	-13.152	-9.6362	-7.9238	-10.668	-9.3848	-12.865	-8.7894	-9.2343	-8.7467	-14.301	-9.7489	-5.8602	-17.552	-9.4455	-14.781	-4.4505	-10.2	-9.3393	-7.2049	-9.279	-7.5118	-3.5288	-7.4587	-14.32
-8.23	-15.147	-5.5887	-5.3724	-7.2164	-6.4039	-10.618	-10.124	-10.69	-13.562	-2.4584	-8.7045	-13.447	-7.6415	-6.6087	-10.649	-11.051	-6.7588	-4.4006	-9.947	-12.444	-6.6541	-11.37	-3.9815	-7.5387	-13.181	-8.1019	-15.275	-10.324	-8.9289	-6.2782	-12.732	-9.1501	-7.3591	-6.104	-8.8737	-19.642	-8.0825	-5.1157	-5.6193	-16.174	0.80907	-7.3218	-11.586	-8.799	-5.7845	-14.841	-9.1851	-10.935	-14.481
-18.492	-19.524	-20.69	-14.799	-22.014	-21.926	-21.817	-19.267	-23.396	-14.176	-23.326	-19.452	-26.07	-21.7	-23.654	-22.155	-22.733	-21.619	-20.36	-20.084	-17.764	-14.079	-17.467	-20.103	-24.565	-24.889	-20.679	-18.432	-22.703	-19.07	-26.275	-16.518	-19.211	-22.579	-26.912	-24.622	-20.883	-17.702	-15.908	-27.219	-24.538	-14.47	-19.474	-25.453	-17.359	-19.24	-21.702	-22.82	-21.448	-21.303
2.3459	5.8528	-7.5054	2.4164	4.9655	-2.0053	0.67609	-0.35164	2.3517	-1.072	1.302	-4.7105	7.1777	-2.9552	1.0598	-0.84409	-2.4216	10.645	-1.5541	-1.1834	-1.3563	2.8877	-4.7501	1.3858	-2.9506	-3.1107	4.7109	-6.6355	2.9778	0.50385	-1.4094	-4.733	-3.1433	-4.6871	1.4853	3.5686	2.4787	-6.03	2.4754	0.68585	-2.6105	2.5695	1.2077	1.4455	-1.5947	-0.90383	2.2826	5.4465	-2.431	-1.2341
-9.8843	-5.6314	-5.3398	-11.149	-10.648	-6.013	-14.253	-9.8648	-3.6623	-6.583	-7.7377	-12.623	-13.108	-7.169	-7.1343	-4.1273	-4.6899	-3.6371	-7.9667	-12.1	-10.09	-8.4712	-16.193	-8.6783	-8.0013	-10.093	-8.5763	-11.217	-8.719	-1.5652	-7.8306	-16.573	-10.558	-18.854	-6.4702	-5.3899	-10.386	-17.57	-14.775	-3.4764	-10.278	-12.077	-9.3187	-10.338	-7.5107	-7.4506	-9.4967	-11.919	-4.2887	-5.5953
2.0202	-0.84855	2.1443	4.5414	-0.28832	-0.54552	1.237	4.4789	-0.81927	4.2785	2.0995	6.0679	0.65294	2.204	-0.46374	-4.3202	1.0035	-5.2001	2.1526	7.1507	0.25266	9.3262	-1.4108	-0.37744	2.3804	-4.7137	4.2511	0.91448	5.0749	1.1359	-4.5941	0.2817	3.6892	9.2372	-4.2956	2.9021	1.3518	6.0041	1.6132	3.8233	3.827	-0.43507	1.4848	-1.4838	-1.4182	6.7104	2.4175	8.0753	2.1832	5.5525
10.737	8.8702	5.8105	11.432	14.024	14.004	5.8991	6.1968	7.2801	7.6632	5.8268	13.336	4.9344	11.844	5.3225	8.3258	1.2621	4.1996	10.498	15.02	7.5589	9.9232	6.0137	9.113	8.8346	6.1299	8.0077	7.379	9.2793	11.352	7.0074	14.323	5.0339	11.331	14.27	4.4314	11.36	10.815	-0.35751	3.1931	2.2507	9.0643	8.223	12.463	7.6951	8.0551	12.629	6.3622	8.4979	13.123
8.4808	1.1421	4.4475	9.6368	11.655	5.4195	0.91413	6.6774	2.7837	-0.068843	5.7479	1.7859	-1.5032	7.3846	2.177	1.7469	4.2476	8.7196	8.291	7.3263	0.3148	4.2438	3.2783	-2.5921	6.632	-1.4709	5.3302	1.0075	7.4988	-0.86243	4.8644	6.8118	12.661	6.1954	7.9457	6.1202	6.8634	1.3621	1.5694	-1.0473	4.2714	2.3916	5.0561	9.3416	3.6517	6.6598	6.395	5.917	4.292	2.9669
-6.6047	-10.397	-7.962	-8.9189	-5.0318	1.8209	-3.767	-5.7214	-4.5382	-6.3387	-3.5434	-8.9591	-9.3147	-2.3401	-9.5853	-14.413	1.7107	-7.6944	-10.068	-3.2334	-5.6213	-3.9432	-2.931	-8.5163	-4.1137	-9.0387	-3.1268	-1.1703	-3.6845	-4.3829	-11.899	-4.4135	-7.8733	-14.21	-7.8928	2.1845	-4.2891	-3.277	-6.6721	-7.3037	-5.9835	1.4513	-11.064	-2.1806	-3.6093	-7.6019	-8.6928	-3.2379	-1.7176	-5.6092
-3.9483	-7.134	-11.135	-4.7994	-7.0137	-8.4936	-5.8833	-15.012	-16.281	-14.106	-9.0667	-10.555	-11.672	-12.163	-16.261	-8.7062	-8.9921	-5.4239	-13.726	-7.7567	-15.671	-15.313	-7.7106	-14.781	-13.421	-13.333	-11.246	-12.134	-7.4673	-16.194	-13.94	-9.2041	-11.702	-11.23	-11.014	-11.484	-24.6	-6.9756	-17.285	-11.701	-16.194	-10.718	-15.714	-11.188	-7.0567	-7.2543	-8.2978	-11.542	-10.28	-11.134
-4.2453	-4.8437	-13.028	-1.0926	-1.4732	-4.2724	-8.7495	-5.3828	-7.2184	-11.711	-9.7025	-5.2517	-7.0039	-7.9583	-3.892	-7.2602	-6.1131	-11.103	-3.4764	-5.6708	-8.7707	-1.3666	0.88741	-1.0826	-3.2182	-9.3739	-9.7105	2.0051	-10.133	-6.233	-6.8228	-16.285	2.1843	4.6216	-10.47	-6.1926	-3.2324	-0.38623	-8.9208	-2.6271	-5.9248	-6.0528	-4.2525	-7.1676	-2.2607	-3.7866	-5.4057	-2.2984	-6.809	-3.8438
-24.902	-22.908	-19.675	-23.425	-21.921	-23.974	-23.315	-19.875	-24.17	-19.228	-26.228	-21.446	-13.317	-14.048	-18.827	-21.757	-19.552	-16.496	-20.791	-23.78	-23.123	-19.595	-23.925	-21.279	-22.303	-20.125	-23.456	-21.297	-17.813	-23.073	-19.029	-21.923	-14.913	-24.386	-23.96	-19.267	-23.306	-18.172	-21.095	-21.589	-22.6	-18.748	-21.621	-18.399	-24.011	-20.833	-18.746	-21.713	-25.205	-23.946
-6.577	-6.2334	-6.8	-3.2278	-7.9888	-1.2955	-9.3538	-6.5255	-8.9931	-13.882	-15.095	-6.9942	-4.672	-6.2628	-10.055	-10.136	-9.1954	-7.3552	-8.8255	-10.677	-7.0688	-12.772	-11.714	-9.7618	-11.864	-8.5214	-8.8902	-10.204	-13.661	-4.6935	-0.018083	-9.7526	-12.943	-11.943	-9.4175	-3.5444	-9.3281	-3.8313	-18.091	-8.5363	-5.0029	-10.867	-12.231	-13.528	-5.7445	-9.2262	-12.163	-8.0858	-5.6636	-6.7127
2.7729	6.6228	1.012	2.3412	5.3509	0.77919	2.761	1.2806	3.3055	-3.0228	1.1117	-0.017384	3.7723	4.5774	1.1689	1.4711	1.225	-5.8474	0.33157	-0.92748	3.9452	11.525	-1.0225	0.15083	4.7407	2.328	0.37587	4.7889	0.72148	3.7704	2.3994	4.4872	0.79728	-4.7551	3.8126	3.7218	5.6897	2.3458	1.3301	3.1015	0.50916	2.0724	11.958	-2.5442	7.084	5.6119	-0.4459	1.5292	-0.70548	1.1055
-13.518	-11.045	-14.803	-6.6831	-16.15	-13.531	-13.823	-13.955	-15.638	-15.604	-16.315	-18.521	-17.988	-12.469	-16.212	-15.449	-6.7641	-12.768	-16.191	-9.4526	-13.463	-7.4589	-9.1063	-11.941	-15.105	-17.735	-15.488	-13.191	-10.269	-13.794	-15.579	-12.618	-10.803	-12.888	-16.705	-11.654	-17.475	-16.068	-11.883	-9.9652	-15.271	-13.068	-18.683	-16.861	-15.395	-18.507	-15.161	-18.315	-12.837	-17.125
-8.7291	-14.897	-13.368	-17.165	-10.083	-12.146	-13.198	-9.1721	-11.264	-13.48	-12.693	-13.87	-10.422	-18.055	-14.269	-8.3938	-9.1803	-10.438	-12.472	-7.2629	-14.092	-11.517	-10.824	-11.276	-7.4329	-5.4789	-9.6785	1.1587	-10.489	-9.1467	-14.983	-12.781	-10.5	-10.21	-12.492	-7.1374	-16.447	-8.0424	-13.607	-14.175	-6.018	-14.618	-14.945	-13.27	-13.061	-10.213	-10.142	-11.043	-10.038	-12.082
0.62272	-2.0191	0.55801	-4.1044	1.4789	1.1277	0.22518	6.5616	-5.5413	-2.3737	1.112	-1.2733	-2.5772	-1.3319	2.826	-2.4597	-4.4425	-5.6229	-2.9194	-0.36107	0.6423	-7.6515	4.8427	-1.1702	-4.3863	0.1868	0.70382	-0.1574	-0.60091	0.64055	3.2022	0.98315	-3.3272	3.6574	-6.6674	10.207	1.7112	-0.41653	0.17311	-1.5139	2.0237	-4.8729	-3.919	-7.8584	-8.0064	2.1525	-3.0624	2.1513	2.4867	0.82153
-1.0951	-5.1202	-0.27415	0.46182	-0.034637	-3.6496	-8.1777	-3.8713	2.4065	-1.9066	3.7242	4.2074	-3.4599	8.5632	-1.3764	4.5231	-9.147	-0.16317	3.5204	-4.3605	0.88257	1.8816	-5.6134	-2.2377	-6.3455	3.2005	-1.2673	-1.9146	3.7408	-3.2854	-4.1787	-6.244	5.3924	-2.77	-4.453	-2.4285	-1.2498	0.95932	1.5963	3.7109	5.9414	-1.8783	-3.0651	-2.53	-2.5701	4.4374	4.0481	-2.3457	0.38218	8.0172
-2.1223	-1.1768	0.3642	-15.439	-4.2813	-0.73021	-8.4589	-4.2385	-3.2534	-5.6107	-12.554	-7.2763	-5.4626	-5.6142	-2.6137	-8.5696	-8.9114	-2.9845	-7.1098	-8.9072	-1.7773	-8.033	-4.5573	-6.6439	-1.9056	-6.4142	-6.1045	-2.3891	-1.4585	-0.10073	-3.7711	-5.4125	-0.76069	-1.3526	-6.7182	-2.3626	0.52033	-5.9473	-6.0284	-5.9386	-3.8678	-6.8614	1.5676	-8.067	-2.0259	-6.0568	-7.1909	-4.7468	-4.8503	0.7186
6.8335	3.742	2.2216	7.4792	4.7754	2.2864	5.928	7.375	2.4297	3.5937	0.12561	7.1126	10.028	6.3406	7.5398	1.1674	7.8237	-1.3503	8.4546	1.7916	4.9106	5.5971	2.5375	9.4437	7.6353	2.7955	10.197	0.26381	6.743	3.7688	11.459	6.515	7.9374	7.0594	6.6043	4.5045	15.004	7.3391	12.613	7.7187	8.6446	11.395	7.5625	9.868	5.3776	3.6487	13.911	5.9541	3.47	4.8388
-11.131	-16.081	-12.256	-10.929	-18.444	-21.217	-5.4395	-12.503	-8.3209	-11.726	-18.802	-15.396	-14.636	-17.154	-12.994	-16.892	-10.691	-6.9156	-8.4727	-15.161	-12.014	-14.132	-11.749	-17.082	-17.646	-17.662	-16.816	-15.519	-16.209	-17.647	-9.6342	-13.113	-9.2415	-11.036	-12.173	-10.061	-11.938	-9.3552	-18.339	-12.751	-12.286	-11.934	-12.536	-14.023	-16.842	-8.6528	-13.006	-11.855	-17.504	-13.793
-1.4162	-4.1781	0.65818	0.90303	-4.1851	-0.53946	-7.9783	-3.2947	-7.2116	-5.8288	-5.7827	-1.3153	-1.7151	-5.2262	-5.3715	-5.7479	-2.7282	1.6457	-2.859	-6.1143	-4.7284	-1.2222	-2.2687	-1.3712	-1.6729	-4.9056	-0.63389	-1.6481	1.2601	-4.5642	-1.6567	2.1788	-1.4275	-0.28361	1.3378	-3.1431	-2.3624	0.36734	8.375	-2.2701	-3.6934	-4.5573	0.49944	-0.43335	4.7753	1.1851	-1.1641	7.872	1.0656	-4.534
6.5721	-0.39038	-1.1004	-0.29556	9.0839	0.3536	-1.2555	2.238	1.1549	5.6592	5.1926	11.238	3.384	3.7949	6.2374	8.6752	6.4352	2.433	6.8606	-0.1461	5.2095	13.456	7.0877	2.5111	4.7924	3.019	8.4045	6.1313	8.233	10.895	7.2612	5.131	2.5578	2.9027	0.15932	4.7207	5.8746	9.3039	3.8548	1.4138	9.9363	7.3793	2.9262	5.9395	10.637	9.7226	3.4015	8.0494	10.389	3.5809
0.11469	2.2514	4.0279	1.0713	2.3844	-3.5931	-2.7826	-2.6354	-0.71457	-4.8346	2.2523	-7.0813	1.228	-3.7186	0.90492	-6.3947	-2.2686	2.166	-3.3243	0.17873	4.1037	1.4997	-5.3176	0.95991	-1.3108	1.0388	2.5812	5.6653	2.181	-3.7991	0.256	-4.3878	-7.0026	4.0134	-2.4844	-1.8311	-0.82658	-6.189	0.21663	-3.4527	0.78777	-1.6053	-0.81389	3.373	-10.081	-2.0818	1.1495	-2.68	-6.481	-1.4923
8.3272	2.9769	2.952	-3.4216	4.1246	2.5022	4.6345	-0.11333	8.4411	2.7362	6.8413	7.507	13.575	10.668	4.3557	3.4552	-0.30978	1.4521	4.2848	0.8333	9.7757	2.8763	2.5189	4.6418	3.0325	2.909	9.8444	5.9056	2.1903	4.4327	3.6507	2.1478	5.0207	8.6676	5.6985	3.3782	5.9667	5.1799	5.2479	8.4394	5.1366	2.8682	2.4799	4.219	6.6049	9.3554	5.6416	3.5137	2.9098	7.7949
14.406	9.5131	9.8138	5.5435	7.313	11.991	6.6903	17.505	12.47	-1.0951	12.243	12.437	6.8502	4.8312	9.9481	7.2413	3.5909	13.603	14.82	17.167	7.1451	10.602	8.0714	12.16	9.0544	9.0152	7.0748	9.4538	7.2888	1.8743	6.2973	5.2486	9.9876	10.015	5.3082	10.359	12.74	10.457	12.267	3.7439	14.034	7.6608	7.8268	5.6912	0.039722	5.3725	8.5635	8.4391	6.4226	9.5682
-11.068	-4.1515	-9.3844	-5.1518	-12.943	-14.005	-14.808	-11.872	-4.2927	-6.119	-8.2811	-12.963	-6.5899	-19.112	-2.4671	-15.434	-12.359	-11.976	-10.577	-8.4214	-12.919	-1.68	-11.2	-3.9476	-14.108	-8.2484	-11.063	-17.489	-11.26	-6.6654	-5.2853	-3.7258	-7.8766	-13.686	-6.9169	-9.5761	-5.1476	-13.15	-10.983	-9.4978	-9.1863	-12.016	-10.025	0.48923	-10.614	-2.4647	-9.182	-10.872	-5.2043	-11.555
-5.9269	-0.118	-0.26947	-3.2273	-3.9433	5.8168	3.3208	3.9482	0.949	1.177	4.5189	-1.4286	4.7896	2.2929	-2.7959	-0.37602	-0.62949	-6.0017	2.8868	7.3839	-4.3193	3.8037	5.6119	-1.5278	-0.72902	-1.5834	-0.14028	0.94681	2.3382	-3.3304	-0.25661	2.175	3.0822	-5.054	-0.2696	-0.23198	5.3089	4.2301	-4.8034	-1.889	1.0476	1.7252	2.4464	2.8999	-0.19575	2.3284	2.7029	-1.4958	-4.0666	4.1991
0.28162	4.4395	7.8689	-0.50686	3.7784	0.23563	7.2159	2.539	2.7725	5.3337	-1.3552	1.8299	-2.5723	4.533	1.4973	3.9121	-4.1839	2.3604	5.7186	1.994	4.1331	2.932	2.3165	1.8303	1.3784	-0.49575	3.0537	8.5672	-3.7579	2.495	-6.2401	8.5902	3.6502	3.0552	-2.756	5.3938	9.5032	8.0772	7.2578	1.6637	5.4723	4.5922	5.6386	5.3112	-0.1803	9.8431	-0.18157	5.0239	2.8893	-5.8939
-0.38025	1.4394	-2.1266	-1.786	-0.62091	-2.0187	-0.65736	2.7039	-1.832	0.34617	1.321	2.6275	-4.5321	-3.1131	-4.9171	1.6119	-2.0651	0.71663	-0.63182	1.3816	-0.75556	3.0107	1.9386	-0.20189	-1.0628	3.8795	-3.9779	-0.10352	0.92411	1.3477	0.67824	-4.8918	1.9243	-3.5127	5.7341	0.68868	2.9854	-0.2317	0.0015724	3.0575	3.7529	-2.7133	-7.3565	-2.8332	3.5749	-1.1481	-0.70394	-0.085688	-4.2565	3.2816
-18.984	-22.22	-19.327	-26.592	-13.899	-23.346	-25.532	-14.282	-20.691	-22.216	-20.392	-18.818	-17.903	-17.059	-20.256	-21.554	-19.066	-21.841	-26.078	-17.989	-25.396	-21.12	-20.378	-12.239	-18.217	-21.22	-13.422	-22.275	-19.836	-21.619	-24.269	-28.708	-29.519	-19.946	-18.082	-16.779	-17.016	-24.823	-22.099	-21.06	-10.173	-20.653	-20.109	-18.6	-18.793	-12.27	-9.7718	-19.995	-20.423	-21.123
-2.0229	-2.3929	-5.3618	4.423	1.1888	-6.2651	-8.5866	-3.6256	-7.2254	-6.759	1.8312	-4.4679	-1.4213	-7.1291	-2.9431	-6.145	-0.81177	-4.9973	-4.3258	-2.8118	-2.4898	0.80193	-4.3438	-1.9739	-2.1741	5.3277	0.44758	-1.7302	1.1716	-9.1711	-1.3375	-0.016268	-2.2253	-0.89406	1.7908	-4.0124	-3.3143	-3.1452	-3.8894	-2.6541	-2.328	-7.8165	-5.7915	1.215	-1.6245	-6.401	-2.1023	-6.427	-2.6844	-2.254
-2.4156	2.2137	6.602	2.1521	-4.8882	2.6648	-5.9059	-7.6383	1.4731	-2.6178	-2.4967	-3.8376	-3.4501	0.94314	-0.75292	-1.2421	3.8806	-10.266	-3.8707	-3.2106	-1.9003	3.0465	3.8047	-0.65112	2.7804	0.0044508	3.3342	4.4766	2.9404	2.0838	0.72751	1.5709	3.4272	-4.1493	-0.77408	7.9145	-3.9306	2.0852	0.69073	0.33667	2.8703	2.1561	1.3256	-4.8331	-0.5876	2.5918	-6.0579	-1.8174	7.2651	-1.6998
-3.2027	-11.977	-2.8173	-5.4925	-8.4334	-9.0863	-9.9495	-7.6912	-0.20315	-5.5935	-3.5643	-3.3158	-9.5998	0.35118	3.27	0.44033	-4.6987	-2.3088	-3.8632	-8.9029	-4.377	-0.22913	-5.1474	-7.6484	-7.5218	-5.3218	-1.2873	-4.8906	-6.2089	-3.0312	-6.0454	-14.081	-2.0055	-4.315	-5.917	-12.942	-2.5831	-9.2163	-4.516	-3.4559	-4.8796	-6.0643	-7.0932	-1.4469	-4.4146	-6.4878	-11.187	-9.1235	1.285	-7.7908
-13.941	-10.519	-12.79	-14.931	-8.2753	-14.162	-5.9544	-10.804	-10.937	-9.9423	-9.4682	-2.9928	-8.7451	-7.7935	-9.3528	-5.9447	-11.691	-12.237	-4.1171	-5.9618	-3.8702	-15.979	-15.801	-19.141	-10.025	-10.671	-20.73	-12.333	-15.767	-11.086	-10.939	-13.289	-7.1695	-12.205	-3.7247	-11.426	-12.455	-5.0061	-13.176	-5.4285	-4.1088	-18.753	-10.776	-16.519	-14.109	-16.164	-6.4504	-10.166	-9.452	-10.11
-3.4426	0.81075	-0.92657	-7.7615	-8.0579	-1.8915	-5.3593	-2.8263	-1.0615	-5.7522	-6.872	-6.5098	-0.73326	-4.4044	-3.2814	-7.4525	0.92939	-0.6356	-6.8216	0.088673	-0.95214	-0.12531	-1.9908	-2.1786	-2.1907	-1.191	-12.282	-0.79523	-7.0658	-6.7069	-10.754	-4.3971	1.3314	-3.9987	-4.6423	-2.6804	-3.6809	-3.8323	1.9024	-5.3294	-3.1095	-6.3651	-4.744	-1.7753	-0.2829	-7.6208	-5.1658	-0.38832	-3.2733	-8.3549
0.59446	-4.4132	3.0131	-4.8315	1.106	-3.8659	1.0431	-1.1449	1.1358	-5.375	-5.1369	5.0464	-4.057	0.14808	-1.6944	5.4036	4.8265	-2.1289	-3.6207	2.9451	-0.50894	-3.9166	5.7401	4.0645	2.4701	1.2244	0.6464	-1.6091	-1.6113	-1.27	-3.7466	-1.4252	-4.5926	-0.7093	0.32829	-4.4541	3.0169	-4.0925	-7.7935	-4.8281	-3.8315	0.17852	-0.41056	5.9281	-2.2692	-0.50057	-6.828	-7.6013	-0.98786	2.3219
-8.8216	-10.41	-4.7329	-2.3501	-12.509	-4.5187	-9.5911	-3.9026	1.404	-3.3565	-4.973	-6.5229	-5.6174	-7.5056	-6.204	-5.5382	-11.001	-6.4181	-8.3966	-3.3909	-6.5071	-2.6607	-3.6981	-2.0182	-5.7509	-5.714	-4.4368	-4.9635	-8.0632	-3.227	-0.0535	-11.504	-12.061	0.045567	-9.2775	-2.6546	-10.801	-9.5861	-0.62116	-1.4503	-1.0864	-8.4585	-8.8602	-6.9207	-3.2595	-4.483	-9.7731	-5.4595	-0.17356	-5.9976
-1.713	-0.3934	-4.1657	-0.94163	4.9798	-1.8066	1.612	5.3643	0.016884	1.495	-0.32333	0.64059	5.8293	-2.6895	9.346	1.9281	-4.005	-4.1982	-2.8824	-6.9014	-4.1619	-0.8758	1.2608	-5.2131	1.0049	-5.3587	-0.6864	-2.7142	-0.52562	-4.3578	2.6487	0.8868	-0.75441	-0.52452	0.44852	5.049	4.2475	4.4049	-5.6236	-7.3537	-1.1179	-1.33	-3.2951	3.4284	-2.5316	-2.2647	-6.3243	6.2465	0.55549	2.7867
11.686	6.7133	4.975	9.6795	15.41	9.3529	6.2577	6.1776	12.074	10.576	12.392	8.1837	7.046	18.099	10.855	8.4485	8.1097	7.9876	11.692	9.7657	8.6605	10.562	12.689	18.181	12.988	3.4638	13.55	3.5811	10.251	9.9733	12.286	9.9155	11.164	2.7298	4.4719	5.0344	5.0116	0.84274	5.128	11.26	13.823	5.2342	3.2951	6.3133	10.132	14.395	6.7039	8.3712	5.4777	7.9861
-17.367	-22.304	-25.693	-19.876	-19.121	-16.937	-28.789	-22.288	-20.941	-11.145	-20.516	-24.814	-17.217	-18.845	-20.112	-21.976	-25.26	-21.924	-22.989	-23.939	-22.984	-24.584	-19.408	-25.095	-25.268	-22.59	-26.506	-21.936	-26.51	-19.505	-28.1	-22.089	-19.328	-28.787	-26.915	-27.72	-28.532	-20.985	-19.66	-19.569	-23.047	-30.909	-25.754	-24.216	-25.029	-25.846	-17.811	-21.579	-19.257	-26.294
-7.1897	-8.5688	-5.79	-7.1149	-6.7148	-6.5663	-4.3132	-5.5795	-8.3955	-6.8068	-7.6939	0.2958	-7.5262	-9.3165	-7.1463	-5.1382	-7.8554	-7.9539	-1.3187	-11.44	-11.977	-3.5119	-8.0072	-8.4042	-11.076	-3.448	1.1823	-11.463	-6.2118	-7.1244	-4.5168	-10.361	-7.3158	-4.9014	-4.7096	-9.1502	-7.4808	-3.6594	-0.78066	-10.945	-12.285	-8.3931	-2.5392	-8.7731	-4.8712	-5.4152	-0.96068	-5.852	-9.4984	-5.7586
-6.8152	3.5954	2.5397	2.7699	1.3717	2.5692	-3.817	-3.8691	6.8919	-1.4887	-2.9017	5.1895	3.9971	3.0986	2.055	4.5089	-0.75228	-2.6786	5.4802	4.0868	-3.2148	4.5848	5.6094	3.8917	6.4907	4.4451	6.6722	1.3213	2.6169	4.7997	2.4994	2.221	-1.3133	8.4048	3.2241	4.1045	0.10857	-4.3403	-1.0199	3.177	1.8013	2.4545	6.5809	0.38736	0.97538	7.1956	1.3445	4.6902	-0.14262	4.73
7.0025	7.4251	5.9834	9.1942	5.9853	7.5398	8.6136	2.4891	1.3577	1.1265	5.8204	9.6305	3.3365	7.411	2.9932	11.883	7.6729	12.328	7.4866	8.4028	4.8336	6.3448	8.4638	9.0733	5.8361	9.4191	2.7447	15.759	-1.6318	6.295	8.7101	9.386	9.4968	5.9708	5.2061	6.8277	10.918	-1.0587	8.901	2.9089	11.073	9.3212	3.9917	3.5819	11.619	10.523	3.6697	8.7773	13.143	10.341
-1.6382	-3.374	0.10464	1.1227	-5.3588	-4.8355	-7.9677	3.0493	0.26511	-0.95472	-1.626	-2.8395	-3.4627	3.3228	0.17013	-4.0787	-3.796	-1.1065	-2.2508	-0.046308	-5.8295	-4.198	-2.4728	-3.9419	1.0593	1.8724	-1.9714	-4.0869	1.3719	-0.76427	0.77986	4.6458	3.021	1.8022	-3.4675	5.7026	-1.7125	1.6558	-8.8535	0.55753	-0.56338	-0.58087	-1.8401	-5.7997	-1.6545	-3.9689	-4.6424	-3.552	6.3322	-3.4674
-20.882	-11.88	-14.206	-12.742	-21.899	-17.324	-17.016	-17.049	-17.178	-15.836	-20.352	-2.566	-15.195	-17.464	-8.0313	-14.05	-20.858	-9.9094	-13.85	-19.097	-13.197	-13.984	-17.318	-16.002	-7.8967	-13.78	-16.137	-14.647	-18.431	-17.317	-16.078	-10.229	-11.452	-10.367	-11.72	-10.44	-16.345	-11.861	-16.873	-13.934	-20.795	-26.341	-15.336	-14.751	-12.913	-19.002	-16.291	-9.9384	-11.72	-13.992
-1.2062	-5.7235	-5.2495	-6.3332	-10.636	-2.6632	-3.0726	1.9298	2.1451	-7.8908	-1.3538	-3.1734	0.48959	-4.9107	-2.8609	-5.8046	-6.5776	2.3739	-3.8229	-8.0371	-10.159	-4.0075	-5.89	1.3095	0.35033	-4.6861	-4.1898	-4.195	-1.4939	-3.684	-5.2774	-7.2527	-6.4578	-14.914	-2.3621	-2.1979	-5.5654	-6.8413	-7.0801	-9.186	-1.3287	0.17454	-5.6237	-3.8159	2.5194	-2.2849	-5.1567	-4.0062	-5.7133	0.47897
-3.5547	2.9521	3.725	-7.0762	-4.2904	-2.5537	1.7941	1.1159	4.5068	6.2336	-3.2197	-1.2739	3.3732	4.8092	0.10597	-1.0211	1.1841	0.30068	5.5202	-1.9491	5.3335	4.3744	-6.9379	4.5843	7.6752	0.4088	0.21035	1.8838	-2.2963	-1.7225	-0.29388	1.573	1.0736	-1.557	1.9196	3.0111	-1.7515	2.9381	-3.0433	1.8571	0.17847	5.9837	-6.5791	0.38727	4.3336	4.6694	0.3514	1.2355	-1.9692	-7.2134
-24.019	-17.933	-17.841	-22.15	-19.552	-18.224	-15.673	-18.027	-17.709	-19.095	-20.543	-18.047	-14.481	-21.047	-22.131	-26.687	-22.879	-20.036	-27.602	-23.661	-18.433	-21.358	-22.345	-17.685	-16.682	-29.853	-18.352	-21.656	-23.599	-17.503	-24.898	-19.389	-20.069	-23.565	-19.223	-22.476	-20.519	-18.111	-25.06	-17.08	-19.95	-20.821	-21.6	-23.416	-15.905	-24.588	-20.909	-20.031	-24.005	-19.605
-2.7768	-18.76	-6.5452	-2.0338	-10.886	-10.83	-4.1983	-8.5962	-4.276	-8.8918	-4.9096	0.67592	-7.7113	-9.7644	-1.2429	0.93749	-12.094	-3.4319	-2.2526	-4.9479	-9.0575	-8.0781	-3.6403	-10.206	-2.6674	-2.4393	-5.889	-6.0748	-5.0593	-10.231	-3.8849	-4.4652	-1.0478	4.1107	-6.3297	-12.165	-7.2961	-3.4239	1.0138	-7.2867	-2.545	-6.8189	-8.7952	-6.9665	-5.468	-1.0146	-5.7849	-6.5344	-3.2356	-7.2549
5.5414	0.48618	-1.2784	-2.1583	-5.9939	5.6572	-8.5502	-3.1493	8.2338	4.3112	6.1428	-2.3982	1.6343	4.1111	0.67785	-0.3351	-0.86129	5.6569	0.58466	1.7558	8.568	2.3721	2.5534	4.6916	0.71236	-3.1803	-4.1341	2.5038	-2.3765	1.9862	7.1013	-0.79689	5.0508	5.787	-2.7712	-3.2125	-1.3879	2.5949	-7.9686	6.9385	-0.87682	-2.6654	-9.6572	7.8501	-2.5963	-3.877	5.5173	2.1774	-0.57505	2.0189
-2.4588	-8.3867	-13.106	-5.2547	-2.9492	-6.5862	-5.3574	-3.262	-2.1776	-12.738	-4.6204	-4.6802	-4.8078	-8.2994	-7.3592	-11.801	-3.9435	-2.9002	-6.8965	-0.78528	-5.7425	-9.1254	-2.7492	-10.146	-4.1224	-6.1547	-4.0506	-6.3929	-4.4148	-5.0341	-5.195	-9.8292	1.6247	-3.0209	-5.9774	-3.2039	-7.9872	-7.9239	-9.5995	-13.997	-3.6755	-8.4488	-8.7823	-9.8916	-8.0308	-1.3394	-0.12531	-7.2546	-7.8734	-4.0267
-2.9012	2.0173	-6.9197	-1.9045	-5.3716	-9.1523	-4.1937	-7.2464	-4.6812	-2.6052	1.0278	0.61417	-2.5876	-8.4314	2.1365	-5.5948	-1.0061	-5.9734	-1.9691	-5.0102	0.061817	-5.2832	-1.1335	-2.741	-7.6073	-6.0533	-1.0797	-0.45991	-5.0715	-7.1517	-7.3475	-1.486	-5.3671	-6.4167	0.72852	-7.5272	-5.6326	-1.9468	0.19545	-2.2415	-4.9811	-3.8769	0.13257	-4.1759	-5.0904	-1.9871	-2.0658	6.5432	1.7641	-2.9387
-5.4529	-4.6903	-0.17803	-0.85536	-4.3343	-9.2657	-6.5421	-0.96855	-2.8828	0.60152	-4.1833	-2.2901	-14.575	-4.627	-11.641	-4.308	-4.1623	-7.7723	-1.4802	-7.2301	-6.4236	-4.4397	-8.6937	-6.9286	4.3362	-3.1943	-2.2986	5.5422	-4.0893	-9.916	0.057199	-5.6291	2.2528	-9.447	-7.0993	-6.9721	-4.3297	-0.39149	-3.9448	-2.4144	-6.6408	-9.595	-2.314	-3.6761	-7.4373	-2.414	-5.2811	0.50872	-6.6325	-7.9793
0.32908	0.73539	-3.8995	-0.53504	-2.1831	3.2903	-4.6815	0.68306	-2.0768	1.4889	0.21043	-2.8183	4.9741	-6.3442	-2.6264	0.34342	-5.9004	-3.9307	1.0879	-0.9262	-3.5938	-2.9824	-4.8915	4.81	-0.27244	0.55848	-2.2828	-10.88	0.28439	-6.3899	-0.37525	-3.3439	-1.4426	-1.8339	-1.6894	-2.6257	-0.18086	-4.6404	-3.3878	0.38136	-0.1346	-0.64647	-6.5895	-5.7581	0.23214	-4.4194	0.038182	-3.9478	-6.5403	3.8435
-3.712	-8.9717	-5.2466	-5.9029	-7.516	-3.4917	1.3134	-4.0612	-9.8856	-5.4734	-12.634	-0.015331	-3.1856	-0.93625	-8.4713	-7.4009	-2.2341	-4.2894	-6.2416	-7.41	1.8508	2.0845	-6.1439	-11.539	0.98788	-7.2401	-5.3702	4.3288	-4.531	-4.4425	0.10142	-6.2291	0.1559	-4.0035	-2.7358	-7.3511	-2.7867	6.1692	-3.6584	1.9646	1.8701	-0.66755	-2.9353	1.9052	-1.3381	0.72773	2.7264	-7.1254	0.93344	1.5375
2.7495	-1.8629	-4.5651	3.8638	4.5025	-3.4093	2.7228	-10.337	-6.9417	2.1429	0.43756	2.1781	4.6458	-4.7102	-4.9868	3.8992	5.2175	5.1016	2.9362	-0.99011	4.5477	-0.17762	4.4592	-3.0845	-1.3263	3.1653	4.5877	0.42247	-1.4445	6.3234	-0.056464	5.7257	6.3472	3.3185	-1.9769	-0.57345	-0.28657	0.084153	3.3685	0.65571	2.391	3.6063	6.6458	5.0288	-3.5858	7.5868	1.3675	-5.9402	-0.65792	1.1118
-12.19	2.5175	-6.303	-1.9845	-4.5843	-11.627	-5.5467	-5.867	-0.95868	2.8243	-6.4292	-4.7298	1.9498	-5.2075	-5.6027	-5.4578	-9.9302	0.25748	0.54847	-4.4907	-2.9864	4.2182	-7.6847	0.47616	-3.5393	-1.6552	-1.2722	-4.2753	-0.12346	-10.525	-1.4772	-3.2224	-1.7046	-6.6594	1.9489	-6.0347	-0.091255	-5.4738	-2.6068	-1.6894	-5.3389	-7.7268	-5.745	-2.0385	-1.6336	-4.9053	-0.22725	-6.9132	-3.1449	-5.2427
-6.0173	-4.5519	-8.8372	-2.8973	-8.9852	-2.9583	-4.4857	-6.676	-4.6349	-8.907	-9.7979	-4.0636	-6.4526	-10.467	-2.954	-9.3823	-7.7131	-5.8388	-5.5059	-2.5976	-9.7091	-6.9325	2.9995	-3.9319	-7.2455	-1.1151	-8.41	-3.5811	-5.5375	-6.6196	-6.8733	-3.0133	-8.631	-6.2568	-6.2485	-3.4627	-5.1157	-8.3024	-7.5446	-2.8251	-10.993	-9.6627	-2.542	-2.147	-11.623	0.23663	-8.0944	-7.7115	-7.1787	-0.76023
-9.8775	-13.721	-15.66	-10.939	-15.507	-10.419	-14.513	-13.254	-15.799	-14.367	-11.964	-15.915	-16.516	-10.977	-13.837	-14.983	-12.927	-12.074	-18.272	-9.5586	-11.754	-8.8116	-19.816	-11.516	-15.416	-8.6837	-20.538	-15.433	-18.85	-11.787	-12.313	-12.978	-17.834	-10.294	-18.067	-10.075	-18.452	-20.471	-17.393	-12.447	-8.6444	-13.467	-14.006	-7.1281	-13.814	-5.3666	-13.823	-9.0243	-23.07	-13.005
-9.41	-6.9408	-10.555	-15.015	-20.82	-13.917	-12.135	-10.345	-2.533	-15.663	-9.2598	-8.9166	-5.9628	-8.3972	-12.777	-14.545	-7.1016	-11.512	-9.9494	-10.992	-11.198	-7.4204	-14.189	-9.7612	-9.8155	-10.018	-10.188	-10.494	-9.9128	-12.021	-13.494	-7.3027	-11.653	-8.7722	-15.23	-14.028	-5.5994	-16.506	-5.717	-14.971	-8.9206	-10.537	-5.6107	-14.643	-6.9114	-7.4816	-8.8943	-12.622	-6	-11.828
0.56787	4.6003	-6.0224	4.0403	0.40029	-3.6389	-3.934	4.782	-4.2346	0.039416	0.14735	2.1149	3.229	-8.6534	2.5242	-1.5192	-5.8552	3.9079	-0.96923	-0.48781	-4.9539	4.1268	0.7276	1.1283	-4.542	-1.5638	-1.3075	-3.7166	1.9891	0.78112	-3.1754	-6.9252	-1.9407	1.4039	1.0293	1.7975	0.47613	3.7073	-4.2021	-2.3186	2.2737	-1.0116	6.6419	7.9951	-4.5281	6.4537	-6.3869	-4.1115	2.1808	-1.8199
-16.916	-13.127	-16.952	-14.306	-16.302	-12.912	-8.3871	-8.8011	-16.191	-14.457	-17.089	-17.975	-9.9808	-17.25	-22.102	-10.358	-17.815	-18.759	-18.084	-11.983	-12.957	-7.921	-22.156	-17.16	-21.032	-13.661	-19.148	-13.033	-13.16	-17.225	-19.09	-9.7478	-14.263	-13.898	-14.143	-16.233	-23.078	-13.789	-16.543	-20.085	-20.345	-9.4687	-16.628	-17.464	-16.314	-9.3802	-13.235	-11.38	-15.895	-16.328
-12.189	-11.807	-9.5773	-5.8022	-10.054	-10.269	-12.428	-5.5836	-7.8696	-9.7436	-10.236	-15.754	-10.023	-11.439	-7.1981	-13.682	-11.648	-12.967	-11.277	-7.0107	-6.3856	-3.9193	-15.264	-8.2463	-13.545	-14.267	-8.8774	-7.0894	-6.0177	-12.62	-13.526	-5.2163	-8.4174	-11.833	-6.67	-10.223	-5.6599	-9.9191	-13.095	-8.6563	-3.1781	-5.4937	-12.651	-4.8933	-5.0102	-8.9576	-13.04	-5.1487	-7.8382	-5.5964
5.9527	10.751	10.834	11.803	11.334	9.6001	15.802	4.7035	9.0279	14.374	6.0551	11.332	5.3726	8.7821	11.268	9.6366	11.686	15.114	8.7511	16.852	3.18	17.132	1.2569	5.3968	6.3087	9.4847	9.3105	9.2304	9.6601	-0.069937	7.9816	10.124	9.2874	18.195	4.83	8.4439	8.1667	9.6458	13.079	10.283	4.8514	11.481	11.414	6.2105	10.39	10.273	7.6608	3.1431	4.138	9.644
-15.888	-6.3208	-4.7842	-12.608	-0.27627	-13.076	-8.028	-11.323	-7.1927	-7.9583	-15.891	-12.365	-11.766	-9.7872	-7.8951	-11.387	-3.4675	-12.341	-7.9634	-9.295	-8.4906	-12.655	-12.208	-12.96	-13.943	-9.6588	-2.2634	-5.76	-3.7039	-11.474	-4.7814	-11.985	-12.795	-3.4243	-13.532	-6.8211	-10.14	-8.7417	-6.2825	-4.9644	1.1623	-11.182	-14.346	-9.3482	-8.0706	-9.624	-11.131	-11.68	-6.4809	-8.0152
-4.3046	-2.4899	-2.0859	-9.7398	-3.4135	-3.6822	-5.8565	-6.6011	-4.6348	-3.5186	-5.0802	-2.3837	-6.0931	-12.341	-7.6964	-4.9762	-3.6788	1.8082	-8.3119	-4.4865	-9.6422	-0.76228	-8.0354	-2.0012	-6.5898	-5.2252	0.33729	-7.2715	-7.2452	-8.5784	-3.3277	-5.7661	-7.2943	-4.5769	-8.3078	-10.863	-3.073	-2.1796	-8.2191	0.59511	-7.313	-3.9456	-3.6872	-7.4629	-0.048207	3.8491	-9.5114	-4.7028	3.7304	-13.017
-12.524	-14.083	-14.799	-13.817	-17.019	-12.87	-15.495	-21.152	-11.593	-6.9072	-11.575	-15.246	-14.514	-9.7738	-15.022	-16.569	-17.658	-17.379	-14.57	-16.509	-9.7918	-19.689	-11.121	-11.224	-16.599	-9.7194	-16.906	-17.304	-16.542	-11.529	-13.888	-15.263	-13.221	-18.248	-16.491	-16.976	-14.291	-18.275	-12.195	-12.568	-10.878	-13.024	-9.1185	-9.9993	-14.659	-14.575	-17.55	-15.253	-13.144	-12.707
-13.884	-13.005	-11.36	-11.663	-12.249	-14.089	-12.869	-15.436	-8.7184	-18.6	-13.957	-11.605	-6.6588	-17.025	-11.033	-11.69	-13.203	-13.685	-12.253	-15.038	-17.178	-15.428	-8.9225	-13.288	-12.204	-12.3	-22.67	-16.247	-12.743	-14.318	-19.794	-11.889	-12.374	-11.206	-16.584	-6.515	-11.141	-17.519	-13.077	-9.9057	-10.729	-14.673	-13.218	-13.427	-14.205	-17.06	-8.7148	-15.082	-15.345	-9.0187
-5.296	0.13512	-2.18	-3.2229	6.9306	-1.6	-3.9724	-5.774	-2.6588	0.90596	-5.4993	-7.2655	-0.8767	3.5663	0.61888	-7.2896	-4.9999	-5.1345	0.82204	-3.4673	1.403	2.3362	-2.9571	-5.6961	-0.59647	-5.2109	6.1804	-7.2673	-1.7912	-3.4052	-1.8346	-0.18747	1.8683	-6.4021	-1.8057	-4.346	2.3188	2.9307	-5.5961	-4.7125	-1.6953	-4.2979	-6.6419	-4.3942	-0.82894	-2.9029	-0.89339	-1.5771	-7.2302	3.2385
4.9433	0.38224	-5.4397	-4.5821	-0.43193	-2.0314	-3.506	-2.9977	2.903	-1.7968	-6.4005	-5.5166	-2.1801	-5.6549	-3.671	-0.67634	-7.2427	-1.7997	0.29023	-8.226	-3.3657	-4.5281	-3.7956	-0.37615	-5.8898	0.23024	2.3233	-4.1234	-0.49152	-6.4219	-6.1631	-0.90877	-4.3586	-5.5311	1.7931	1.5183	-4.6841	0.33007	-2.5124	-0.039363	-9.5378	0.5948	-8.4822	-0.44346	-3.5614	-8.6267	-3.3349	3.4169	2.7791	-3.546
-9.7399	-13.552	-20.372	-9.5584	-13.68	-13.129	-14.092	-10.015	-14.31	-9.8783	-15.92	-13.255	-14.825	-10.481	-6.2883	-7.9487	-14.446	-16.441	-9.2964	-18.397	-9.4181	-11.035	-10.211	-11.481	-18.051	-16.745	-16.905	-16.176	-8.931	-17.217	-10.703	-13.937	-9.2858	-15.507	-11.251	-10.66	-12.755	-12.714	-16.318	-15.623	-8.7159	-8.4747	-8.9626	-10.215	-11.472	-17.693	-19.296	-10.766	-16.924	-12.848
-15.519	-12.102	-15.828	-17.021	-6.866	-12.698	-11.608	-10.961	-3.9105	-13.595	-17.728	-13.797	-15.792	-15.787	-14.458	-11.381	-11.245	-9.4377	-10.907	-12.951	-15.699	-13.154	-13.933	-14.97	-22.623	-17.199	-16.618	-12.619	-6.9427	-14.914	-15.787	-13.783	-9.7479	-12.189	-11.909	-19.438	-6.9814	-5.6483	-9.8429	-7.2532	-13.177	-23.63	-17.353	-15.436	-16.512	-8.1359	-12.998	-11.163	-12.66	-13.315
-1.6148	-4.5677	0.054484	-0.94964	-5.6531	-6.9184	0.077013	-0.68968	-6.8339	0.183	-5.6242	-0.29911	-4.5102	1.4954	-7.7155	-4.4678	-5.6135	-4.0666	-3.8557	-4.3102	-1.8353	-2.0382	-4.964	-4.259	-3.6945	-7.3973	1.7608	-5.9232	0.11026	-4.9676	-0.10536	0.77066	-8.2181	-6.2695	-2.59	-6.0769	-1.3068	-6.2472	-0.15152	-2.1576	-7.6877	-3.81	-6.358	-3.8165	1.0513	-6.8674	-3.3842	-6.8135	-7.7597	-9.0091
-10.04	-9.2921	-6.3351	-5.9643	-4.1153	-9.1192	1.6401	-5.5524	-9.4678	-2.193	-8.0056	-3.3754	0.28541	1.177	-4.597	-0.54198	-6.227	-6.4295	2.0347	-4.6028	-3.732	-0.82595	1.6752	-1.6405	-9.2552	-7.8948	-3.8438	4.4367	-3.2731	-2.6479	-3.3805	-1.8767	-11.13	-3.0422	-2.9785	-7.2838	-0.16789	-2.2813	-6.2472	-1.4816	-10.522	-8.0224	-6.6504	-8.0424	-5.9814	-11.834	-0.34635	-10.389	-0.69823	-6.2176
5.4949	6.2628	5.2723	-1.8434	7.2154	5.8136	5.7035	12.451	7.0364	5.7322	2.4418	6.505	8.0996	6.6578	7.9723	9.3527	5.1613	3.9263	4.0437	6.0686	4.7988	7.3569	6.8446	3.9129	11.207	8.5446	-2.0385	8.4493	6.4866	9.6139	7.8019	4.0703	10.7	10.013	9.6428	2.4869	9.5776	3.8705	7.027	4.8859	12.803	4.6687	6.6305	10.416	4.1237	4.0461	6.7409	6.6185	7.6107	2.2588
-7.014	-4.5078	-6.0318	-2.0878	-6.8073	1.0503	-0.55243	-7.9144	-5.1566	-2.7771	-3.7242	-2.9068	-5.6803	-9.8164	-3.2982	-5.8944	-0.22927	-13.292	-6.5288	2.5082	-4.0959	2.9101	1.5838	-4.0635	-2.3382	-4.0889	-9.9283	-9.5793	-10.541	-3.0251	3.2757	-7.7286	-0.50758	-4.8028	-7.5222	-5.5061	-5.7017	-3.2337	-7.3816	-0.88868	-2.9537	-6.5435	-4.064	-4.9795	-7.4173	-1.8482	0.84442	-6.0651	-7.827	-2.9537
-8.9056	-5.6661	-2.5018	-9.3593	-9.5946	-5.4359	2.2331	-1.2893	-1.8095	4.0519	0.69685	1.1414	0.50814	2.9679	-2.3343	-11.156	-2.9362	-4.7692	-2.6639	0.13884	-8.3618	-4.495	-4.2496	-7.8547	0.63203	-4.3484	-1.353	-7.464	-9.7246	-3.3111	-4.6082	-6.2519	-7.0376	-0.14255	-1.1343	-7.1005	-5.6192	-14.885	3.0675	-3.7974	3.4748	-2.7066	-2.2123	-9.3322	-3.7419	0.16869	-0.13769	-6.4085	-4.346	-7.6339
-7.96	-4.8356	-1.8117	0.49817	-6.7216	-5.4537	-4.9296	-5.2208	-1.6738	-9.3867	-3.8513	-2.8021	-2.156	-9.8791	-9.2825	-8.8079	-4.9536	-3.3616	-7.239	7.1156	-6.8022	-8.2796	-1.352	-9.1511	-7.0052	3.8544	-0.054002	-1.4071	-3.0613	-4.6187	-2.3506	-10.14	-5.2773	-3.6533	-7.03	-4.9846	-0.91623	-4.0478	-5.3722	-0.74944	-5.4488	-0.28359	-9.3635	-7.6173	-5.5343	-0.5852	-5.8488	-7.057	-3.0967	-10.343
8.3866	-3.9998	7.4692	0.91157	4.1006	-1.4119	-0.81391	7.875	5.9787	-0.15408	0.35373	0.91795	1.7053	6.8181	6.777	3.0391	0.5218	-2.622	-4.2829	-0.23432	0.26655	1.7001	1.0862	3.3709	1.4494	0.95736	-0.86054	-1.795	0.97907	-1.001	-1.4257	-0.032245	-4.8206	-5.127	4.614	3.2365	2.0812	-0.1511	-1.7732	-1.0513	-1.1325	1.6707	4.0109	3.9853	2.4617	3.7808	-0.87748	-1.4437	6.3935	0.21512
1.7927	-5.9247	-3.452	-5.0145	-6.5058	-0.94098	-1.2717	-3.0351	-3.4817	-1.2103	-3.1225	-1.9857	5.0128	3.1788	-7.9397	-1.2462	-9.8528	-8.5846	1.6696	-1.6226	-5.6762	-4.1051	0.0431	0.48709	-4.4866	0.25481	-7.1645	-1.3579	-8.9947	-10.35	0.80952	2.4541	-4.6581	-2.9507	-0.7796	3.7181	-4.2092	-5.0797	1.989	0.47997	-3.877	-7.3493	2.1061	-6.4251	2.0354	6.289	5.3494	-0.37501	-3.9605	-2.5747
-5.8915	-5.7543	-14.292	-8.1093	-9.1698	-3.2813	-4.677	-12.845	-12.505	-10.655	-6.4707	-2.9037	-3.7672	-7.2192	-15.098	-1.7371	-8.5772	-16.711	-9.1647	-4.2683	-9.9506	-12.979	-9.0557	-10.919	-14.946	-7.5386	-12.541	-2.7495	-7.0155	-4.8268	-7.9803	-8.844	-6.5074	-6.762	-9.7534	-4.0182	-7.9606	-8.4528	-4.5341	-5.114	-2.5099	-5.741	-6.3966	-4.4982	-3.729	-12.333	-13.459	-14.051	-10.246	-8.6209
-4.3605	-7.8241	-2.8677	-2.4018	-1.7087	-5.4752	-1.4524	-5.6642	0.8082	-2.7829	-0.83304	1.6432	-3.0132	-5.7572	-6.2426	-1.0076	-2.9535	-6.2726	-2.6452	-1.2051	-1.3254	-3.7686	-3.3795	-13.26	-5.6552	-0.52826	-3.1504	-7.1703	1.8916	-7.3898	-6.721	-7.1981	1.9698	-2.402	-2.1955	-8.0875	-3.3371	-8.1034	2.273	-4.9852	1.6024	-6.221	-4.0773	-0.28333	-1.2871	-5.2459	-2.3238	-4.9597	-4.8192	-8.1693
-0.11583	-0.79707	-6.3753	0.27529	-2.0082	4.5925	0.98327	-1.8377	-5.777	-3.7608	-6.5256	-1.6551	-3.6816	-4.5856	2	-1.8967	-5.1782	-6.0489	2.8838	-6.1451	3.491	-5.4055	0.66557	-3.8232	-5.1046	-8.0587	-2.1729	-6.9422	1.9136	-3.7331	-0.73367	-10.453	-3.1278	-4.8344	-4.8674	-5.8822	-0.65465	1.4814	2.0939	-4.8518	-6.4213	-7.6409	-4.7008	4.0818	-2.1727	4.4655	-3.2752	-2.7378	-0.69922	-4.9084
2.6264	1.6387	-2.6381	-1.666	-1.4502	-7.2296	2.1969	-6.4923	-4.2714	-5.0914	-2.826	1.1581	-6.0102	-1.6328	5.0518	-6.8826	8.2489	-1.4025	-3.6335	-0.21481	-4.9858	-2.797	1.6119	2.2672	-0.05755	-9.2238	-1.2614	2.2735	5.9807	-1.5637	-6.3276	-0.70833	1.4633	4.0926	-2.41	-0.1362	-4.3001	-1.2904	2.4792	-5.6915	-1.7353	1.1171	2.0727	-4.219	-2.4061	2.3685	-2.1197	-6.1607	-0.8689	0.046846
-4.4241	-5.8784	0.36921	-2.3574	-3.7684	-1.1824	-6.4924	-3.9428	-6.7648	-6.6351	-1.8936	-5.4765	-2.1479	0.93758	1.5516	-2.1464	-7.5283	4.9298	4.1426	-5.417	-7.1411	-0.12489	-1.9912	0.6195	-3.5153	-3.5732	-1.6773	-9.5582	2.9612	-7.786	-2.9467	-9.1313	-2.6608	-7.6779	0.4082	-8.5803	-2.6595	-2.2452	-1.3204	-1.8978	0.97142	-0.76926	1.5854	-7.1761	-13.628	-3.4659	-2.9285	-4.4	-2.1058	3.1187
12.008	4.4119	6.1584	8.27	3.0093	9.696	4.6166	7.3693	2.1266	1.5893	14.393	-4.8454	-0.28045	2.7225	5.8017	1.1927	-2.8739	3.4662	3.9282	5.692	13.875	4.6118	5.2792	6.6614	2.0074	-1.1013	-0.26631	2.8599	8.5191	9.0485	5.4468	9.3382	9.3561	3.7184	6.202	4.1935	1.1137	0.85633	10.167	7.8668	7.8903	6.7201	0.95883	-0.87485	7.7207	3.1015	6.5323	8.6719	9.1187	11.752
-8.5288	-5.9658	-9.5482	1.3475	-4.3622	-4.7856	-7.562	-9.8408	-7.6613	-11.443	-3.5335	-0.66028	-4.1208	3.2041	-2.9786	-0.51587	-9.7709	-3.0184	-4.7125	-0.88751	0.18898	-9.3461	-0.85247	-14.654	-4.2429	-4.1933	-7.6517	-7.0663	-4.1607	1.3297	-0.9541	-1.4578	-1.7054	0.59152	-4.7071	-2.9176	-2.8976	-7.1622	-0.3059	-4.3431	-0.7388	-3.011	-6.6964	-3.1041	-5.4108	-6.4074	5.5918	-9.4417	3.3249	-4.6357
-3.3081	-7.3758	-5.3804	-7.6936	-1.2461	-1.9241	-11.594	-1.5919	-4.1057	-8.5187	-9.3835	1.6538	-1.643	1.4675	0.30688	-7.7803	-3.3895	0.7457	-6.7826	-10.974	-1.6193	2.9831	-2.6282	-3.6118	-3.0125	-5.1559	-3.2673	-7.4948	-1.9742	3.4061	-0.068056	-2.4162	0.92774	1.3518	-3.4488	1.9872	-6.8693	-5.9277	-9.3091	0.1458	-1.6513	-4.9161	0.034407	-6.6804	-7.7188	-0.51406	-3.0756	-9.5855	-6.2483	-5.3585
-9.2229	-15.827	-12.184	-17.047	-7.9348	-8.4146	-9.0666	-14.423	-8.6234	-17.216	-20.672	-12.445	-16.927	-14.236	-6.1967	-8.8278	-13.735	-7.8322	-10.811	-15.563	-14.747	-10.951	-12.968	-21.751	-17.4	-13.273	-11.46	-13.239	-13.728	-20.178	-13.48	-12.241	-11.741	-16.998	-10.463	-14.676	-7.5132	-16.102	-12.891	-11.445	-9.7559	-16.537	-9.3183	-17.44	-11.082	-16.442	-13.028	-15.908	-15.606	-12.741
-11.091	-4.5956	-5.7596	-9.9949	-13.533	-8.9058	-9.9254	-8.4819	-7.0419	-12.865	-14.34	-13.735	-13.979	-9.117	-5.2206	-9.9793	-5.3362	-10.794	-8.126	-14.042	-9.147	-9.2948	-15.028	-10.805	-9.9523	-8.8591	-3.7947	-11.754	-14.053	-6.7894	-7.7746	-8.1178	-9.9093	-7.724	-8.2753	-9.4341	-7.6414	-9.9964	-9.8218	-10.533	-11.758	-11.139	-11.45	-2.1726	-1.7679	-17.29	-10.454	-8.8842	-5.4547	-11.404
-7.3047	-15.357	-6.9491	-11.249	-17.037	-12.608	-8.4843	-11.915	-7.4952	-10.825	-15.736	-15.153	-7.2559	-21.052	-13.881	-6.3014	-15.676	-9.5984	-16.181	-16.938	-6.5104	-15.315	-11.165	-13.321	-16.186	-18.384	-9.1151	-11.506	-17.336	-7.391	-16.991	-12.997	-13.385	-8.0683	-19.532	-6.8955	-8.6995	-19.087	-8.1134	-12.483	-11.879	-14.336	-16.233	-7.9749	-17.102	-15.386	-17.447	-16.578	-17.976	-9.3104
-1.8519	-1.3401	-2.6932	-3.6993	-1.6856	-3.8972	-3.9936	-1.2446	-0.23424	-1.6665	-3.0286	-4.0572	2.5179	-4.7105	-5.283	-6.1272	1.0007	-2.715	-7.0062	-2.4792	-3.7871	-0.73283	-3.1059	-9.1242	-3.797	-5.0899	-7.8448	-0.29926	-0.03232	-4.3768	-1.1838	-9.5506	-5.6668	0.86127	-10.924	-5.2212	-5.8121	1.3128	-5.2813	-8.7566	-1.1822	-5.9694	-4.9708	2.8341	-1.0756	-3.5329	-11.717	-6.0985	-7.5559	-7.8417
-7.0331	-5.2886	-8.9425	-7.4844	-7.8513	-12.392	-13.791	-14.266	-14.57	-11.007	-15.784	-6.3138	-11.339	-6.0714	-3.1449	-9.0685	-10.587	-11.38	-14.744	-6.815	-11.749	-11.914	-5.4789	-12.887	-12.967	-5.2338	-12.124	-9.0589	-10.212	-7.3177	-11.11	-7.7934	-8.9568	-4.7949	-7.7979	-3.9963	-19.421	-4.7983	-11.635	-5.1802	-16.342	-14.542	-2.7565	-10.092	-7.1629	-1.9195	-8.7168	-4.3184	-10.143	-8.4732
-13.709	-15.785	-9.3219	-5.2348	-17.722	-9.9374	-13.737	-8.6539	-17.742	-19.101	-13.711	-12.547	-15.48	-13.468	-12.949	-15.445	-10.058	-10.643	-13.803	-15.735	-12.125	-14.13	-14.292	-11.182	-9.3491	-12.048	-14.206	-13.708	-10.881	-15.767	-9.786	-15.08	-17.441	-13.015	-9.1246	-16.3	-12.974	-19.076	-10.949	-10.565	-14.516	-13.448	-20.016	-12.654	-11.328	-11.88	-13.015	-6.1931	-13.208	-11.89
3.3917	-1.2274	-3.2689	2.7746	0.62549	7.0361	-6.117	-4.9683	7.4387	1.0789	9.1278	-0.04396	3.842	-5.8642	3.498	-0.58468	-1.9762	1.9774	3.3425	2.1663	-3.6611	-2.8494	-5.2864	2.4574	-3.4879	3.0462	5.3468	-1.8554	3.8859	4.4295	4.6684	-5.7235	6.8273	-0.81183	-0.51506	1.7588	-3.1487	0.257	-1.43	-2.363	-3.2858	6.4251	3.2299	1.3924	-0.26767	-0.45925	5.6637	6.2472	-6.04	11.12
-16.227	-12.923	-19.087	-15.747	-14.204	-11.263	-18.631	-8.6391	-13.814	-18.89	-11.576	-14.506	-8.2378	-4.8214	-16.95	-11.89	-11.736	-20.191	-15.792	-2.6098	-16.939	-13.901	-10.143	-11.36	-10.143	-22.099	-13.287	-17.617	-14.014	-7.8454	-17.042	-8.5975	-11.788	-10.607	-7.5824	-11.134	-16.431	-10.719	-15.899	-9.9518	-12.308	-19.367	-15.262	-12.984	-13.778	-19.111	-14.548	-19.4	-16.148	-14.34
-2.1496	-3.3565	-7.3097	-5.9352	-5.2589	-4.4945	-4.6944	-5.4105	-4.3634	-13.394	-0.41311	4.5043	-12.18	-0.53549	-5.5387	-6.9962	-7.329	1.3089	-7.4766	-3.97	2.1696	-9.3158	-2.3317	1.6116	0.80333	-6.9441	-2.3834	-0.10706	-3.388	-4.5449	-4.103	-2.9185	-0.61775	1.1059	-5.1415	-6.2818	-3.7291	-7.9514	-12.376	-7.5388	-9.0971	-6.5794	-2.6635	2.7388	-11.328	5.166	-4.5826	0.71299	0.62233	-6.8678
2.2276	-0.27271	-2.0675	6.4055	5.4712	-1.1026	-2.3306	3.7494	1.5801	2.7314	-5.1044	4.7971	0.50152	-5.4552	-3.0171	4.0405	1.5002	3.9167	3.9434	2.259	-0.75514	-5.7809	-2.1346	-0.59282	0.017844	-2.1805	1.6572	-0.10587	4.3707	2.582	-0.24861	1.1541	0.36465	1.9026	-5.9165	-4.8487	-0.096386	3.4503	3.5815	-2.4396	0.71946	1.9998	-0.29783	0.84929	-1.9818	-2.052	4.3639	1.3238	0.36381	5.7042
-12.701	-16.12	-9.3302	-16.254	-9.2363	-8.8862	-9.1169	-3.267	-11.687	-8.6085	-3.6498	-17.003	-10.714	-12.619	-11.63	-13.102	-11.38	-10.337	-8.7929	-9.6729	-16.079	-15.975	-9.4989	-14.008	-12.212	-15.286	-12.564	-10.034	-8.6353	-6.0996	-5.9342	-4.3544	-7.6276	-9.2174	-2.4119	-11.286	-15.867	-13.668	-13.041	-6.4291	-11.234	-2.3287	-4.432	-7.3465	-6.3024	-6.1887	-6.3636	-9.3249	-8.4519	-12.988
1.0803	5.5311	9.8546	-8.9351	3.6659	0.96186	-1.2949	-1.603	5.7352	-4.0701	-4.811	-2.8239	-1.5426	1.5077	1.8094	-1.279	7.5675	1.1989	5.0634	4.2433	-1.9345	-4.6588	1.2252	4.8497	0.7539	1.5199	-0.22901	2.8175	3.0821	2.7251	0.64542	1.545	-1.9301	5.752	-2.7611	3.9502	-2.6521	-4.0846	2.5695	1.435	-7.0471	3.0018	2.3051	0.084875	-3.8455	-2.3216	1.6794	-0.17194	-1.5489	2.9201
9.3762	7.9671	8.1607	0.90559	7.4184	4.0245	3.1468	7.5509	5.5662	6.3134	8.0725	14.677	8.4299	7.0131	2.6815	4.3269	6.9831	7.9584	4.1499	8.0696	10.958	10.226	2.5344	7.9131	8.7003	2.4	6.2824	4.1415	8.4793	11.335	5.1121	5.5947	13.071	10.363	3.8914	10.175	13.644	6.7717	6.9439	9.6307	4.8301	5.9753	4.6557	5.7868	9.8876	5.2363	10.107	4.3049	9.882	8.1653
4.4908	7.6646	7.2271	4.7319	7.0453	7.2057	5.2309	5.8784	4.5525	12.784	6.6253	8.7554	9.7565	1.6613	8.7281	5.4337	7.0411	4.6144	12.757	6.8921	5.5905	8.7675	9.8512	4.3807	2.3246	11.579	8.6336	16.446	12.953	8.3781	5.0089	7.6213	9.5706	9.5783	12.386	7.9012	-1.2475	5.9257	4.9658	5.9784	5.6973	11.178	8.5166	10.1	10.216	9.5512	5.951	8.2249	7.8593	7.1382
2.1664	-0.057734	-3.1763	-2.985	1.5843	3.0354	3.3244	1.5536	-8.8661	-1.6594	1.4707	-1.5148	-1.7073	2.3209	3.6222	4.8338	-2.8344	-0.46904	-0.77008	4.6629	0.79544	-3.3519	-2.2724	-0.095055	-0.2168	-1.1635	-0.085434	-0.23283	-2.3496	3.5196	-6.7294	-3.85	0.033175	6.1853	-2.4656	-0.99141	-0.13185	2.7924	1.0388	-0.67841	-9.5019	1.3897	-5.3046	3.0118	0.57247	-7.5329	-4.7398	3.6779	1.8576	-4.5577
-2.3836	-0.24783	-0.10381	0.0054421	-1.4467	-6.3496	-3.3991	1.7947	1.0332	4.9666	-5.386	1.5299	-0.11086	4.6851	5.5802	-2.7359	4.7168	-5.9238	-0.91091	1.8847	-0.96593	2.5682	-2.673	2.1151	12.448	-5.816	-0.82727	-1.4279	2.9569	3.7866	2.7037	-4.1609	6.3968	1.6821	4.0083	1.3651	-1.1352	-1.0149	-1.0719	-1.0555	-3.6161	-0.86296	-4.8918	-1.0909	0.068187	3.1682	1.271	-4.3151	1.8971	0.41839
0.82227	1.8054	2.3732	8.2789	-0.88782	2.7664	5.1305	0.785	0.036147	2.3567	1.721	4.1386	8.1673	4.3314	-1.726	-0.9758	4.1835	-4.5661	-6.1974	1.012	-4.1313	5.8384	-3.5089	-4.2457	6.4092	-4.5967	-3.8828	4.32	-0.73673	2.8911	-7.1199	3.8965	0.2951	-4.6142	-0.12949	4.4992	2.5068	-0.23656	0.68761	-1.2096	-3.4728	-0.54812	-0.69509	-5.3744	-0.34485	-4.8885	2.3509	-0.10053	-0.23424	0.76015
-9.0662	-8.2287	-6.5786	-3.2889	-4.1323	-10.751	-10.263	-8.3289	-13.108	-8.6821	-8.2919	-7.3076	-12.3	-8.2662	-3.0273	-3.9459	-9.0542	-9.1031	-4.4854	-4.2383	-8.3081	-6.7239	-7.1847	-7.6853	-2.9235	0.75513	-8.9179	-7.9834	-4.1368	-11.595	-11.244	-3.543	-3.1954	-6.69	-5.3769	-5.1668	-3.6495	-7.0376	-2.1114	-5.4911	-10.592	1.6862	-11.566	-9.064	-5.1188	-3.298	-0.588	-14.622	-10.176	-8.071
5.0493	9.9766	4.1103	9.8905	15.234	15.984	3.1111	12.758	8.1209	6.7646	14.251	11.512	8.7563	7.5519	15.111	9.4944	7.5392	16.16	0.72611	4.3805	0.19007	8.3749	11.728	10.51	2.4654	9.366	10.859	7.1251	6.6363	4.6867	6.7829	4.2935	3.9108	4.5721	9.8573	15.123	11.033	4.7258	7.7834	9.0172	3.6418	14.621	11.772	9.7559	7.6669	8.5657	5.5262	2.2796	6.9894	7.8049
-9.4858	-14.971	-4.1579	-8.9182	-6.0061	-4.7379	-12.293	-6.29	-9.0793	-6.3799	-6.1242	-12.751	-8.3955	-9.9588	-10.231	-8.9181	-11.325	-14.874	-10.399	-12.898	-6.625	-8.3238	-2.2001	-6.7217	-6.7273	-10.923	-5.1018	-13.47	-11.875	-4.7324	-8.4795	-8.8155	-8.7692	-7.8314	-10.459	-8.0295	-9.7634	-4.6126	-7.9109	-2.1481	-13.722	-6.8816	-10.833	-7.9314	-13.433	-4.4469	-4.8399	-11.162	-6.4199	-7.205
-16.801	-12.471	-13.232	-12.898	-11.199	-14.883	-9.6863	-5.0057	-11.209	-14.865	-4.4258	-13.55	-20.949	-18.349	-9.62	-15.891	-14.497	-17.269	-11.488	-18.877	-11.351	-10.56	-11.696	-9.4506	-7.6212	-11.358	-11.047	-17.104	-11.052	-16.618	-12.511	-11.207	-12.817	-12.716	-10.455	-15.289	-5.8105	-18.363	-18.755	-6.582	-10.183	-15.343	-15.503	-11.595	-15.651	-19.537	-12.403	-11.037	-16.865	-19.31
-23.983	-17.395	-18.64	-25.663	-23.825	-26.386	-22.282	-18.614	-20.334	-19.587	-19.292	-18.36	-19.095	-18.474	-23.194	-23.195	-23.583	-25.77	-24.045	-24.356	-18.278	-23.878	-27.707	-25.823	-22.954	-20.203	-15.359	-24.431	-21.539	-19.777	-21.555	-27.277	-20.444	-21.931	-22.375	-20.952	-17.815	-18.927	-24.327	-22.966	-16.293	-23.609	-17.502	-24.983	-18.758	-22.18	-13.961	-21.6	-20.448	-22.957
-2.537	1.2171	3.3654	-5.1376	-2.0781	6.5844	-3.3972	-2.087	5.2813	-4.5204	5.2973	-1.7146	0.42342	-1.8211	-1.915	-0.78858	-1.9406	-0.6673	-0.9102	1.8278	-4.193	-0.44323	-10.088	0.99026	-0.15209	-1.3578	3.3325	3.4916	-10.321	1.7226	-0.16476	-1.7373	3.3926	-3.8636	5.2436	-1.6585	-2.3014	-3.9435	0.24667	-1.218	-2.2189	0.44605	-9.0604	0.11967	2.4893	5.1435	-1.5887	1.7147	-1.6938	-6.9349
-2.2327	-1.8063	-0.91598	-8.7235	-0.19524	0.69577	-1.1382	2.7092	-2.7362	-2.2519	-2.1895	0.07323	-4.5101	-1.3772	-1.8744	-1.702	-6.2464	-3.3415	-10.318	-8.5274	-3.0876	0.65446	0.57852	-6.1032	0.47209	1.6708	-3.5066	1.4415	0.24365	-0.14002	-3.3699	-0.73774	-1.265	-0.63143	-0.09126	0.26814	-1.8227	3.5279	-4.8159	-2.1749	1.5009	1.4861	1.6692	-3.5665	-0.35858	-2.642	-3.671	1.0929	-3.5676	-3.1251
-5.0572	-3.7268	-1.4569	-6.1754	-8.0779	-9.9365	-0.8455	-4.4872	-3.3567	-8.9155	-6.2759	-10.103	-8.6887	-2.4301	-3.3236	-8.953	-4.0575	-4.2085	-9.8468	-1.2418	-14.968	-5.322	-11.612	-8.047	-3.3783	-7.7777	-8.324	-7.1305	-7.3297	-5.6554	-4.0165	2.2447	-7.503	-7.4598	-13.238	-8.2035	-2.404	-4.5601	-7.4562	-12.5	-5.9853	-2.911	-7.7927	-7.1726	-7.2309	-1.9029	-17.1	-14.747	-7.9937	-8.8287
-0.51418	-1.4558	-1.2081	-5.2145	0.1624	-7.989	-1.129	3.6534	0.086931	-3.8365	-4.2288	0.88353	-1.7304	-1.1479	0.95615	0.91099	3.5661	-2.4392	0.44868	4.6896	-1.4085	1.62	0.59182	4.8047	-9.3509	-1.8795	-5.6666	1.92	0.90139	1.1141	2.9793	2.0758	0.78705	1.5236	-0.82708	-1.3696	-3.1286	-1.3965	2.3055	3.5244	-1.775	1.9027	-4.263	-6.097	3.253	2.4674	-2.8496	-4.3225	-1.2584	-4.7578
-4.405	-7.9502	1.4656	-5.1708	-9.9319	-0.59921	-0.74824	-0.80845	-5.9582	-3.4443	-0.044644	-5.9579	-4.2945	-4.9897	-4.1863	2.1917	3.9228	-1.689	2.405	-2.5171	-4.9533	-4.9192	0.85287	-0.29099	3.3788	-5.6884	-1.9251	-0.65269	-0.32727	-3.0249	-3.0362	-1.5572	-1.0156	-3.4171	1.9603	4.1886	5.7521	-9.1699	-5.5094	1.0521	-6.2633	-7.8619	-6.6724	-6.0067	-9.267	-0.71035	0.77008	-0.86623	-5.1069	-2.2224
-12.111	-11.372	-12.095	-9.5663	-11.811	-12.875	-8.7761	-11.969	-13.118	-10.82	-3.2158	-9.5763	-12.02	-18.638	-13.044	-10.413	-12.214	-13.803	-11.789	-17.067	-7.1644	-11.673	-12.88	-15.212	-7.0285	-16.589	-7.7723	-5.6015	-19.37	-4.5001	-10.435	-15.362	-7.0096	-8.8601	-3.9312	-13.757	-11.687	-7.8193	-12.192	-12.815	-7.0488	-14.198	-15.755	-13.504	-9.323	-15.597	-12.564	-9.82	-17.359	-7.3579
11.741	5.5709	-0.64548	10.121	11.813	7.247	8.4058	8.3869	7.6169	7.2966	12.767	12.929	4.5791	5.8083	8.6437	7.2125	5.7311	7.9025	1.9769	4.2418	5.3125	10.446	6.017	9.5195	4.1484	0.27285	6.3861	6.9106	6.5843	13.004	9.8031	9.8274	2.1718	4.5365	7.8867	12.356	9.7054	12.97	5.8662	0.73296	12.319	5.9911	6.3602	11.373	6.0862	13.433	10.673	2.8628	8.8572	15.541
-2.2544	-2.114	-4.5039	-8.3327	-2.8356	-5.0572	-8.0314	0.13956	2.048	-1.9805	-4.4687	-5.1124	1.0499	-7.8235	-4.0563	-4.4166	-8.6305	-8.9969	-1.2691	-7.1885	-6.1375	-2.2068	-4.8005	-3.6559	-2.1082	0.17909	-4.335	-6.9591	-0.3542	-3.4542	-10.198	-2.9213	-0.76012	2.6766	-0.74432	-6.4705	-8.5486	-0.42783	0.25864	-2.4725	-2.9402	-4.2918	-1.0588	-1.8275	-3.4038	-4.5234	1.724	-1.3831	-2.07	-3.6313
2.5437	6.4201	2.2872	4.9539	11.791	2.6407	1.8817	13.626	3.2669	7.9547	7.0359	-0.062827	4.1479	2.9733	1.2945	0.87555	2.8964	5.6779	3.6129	2.7892	7.5529	3.9078	6.2644	5.7712	2.75	5.0166	6.1629	2.3002	3.6601	4.2663	10.354	6.3079	9.4347	-1.693	12.403	12.726	2.8706	9.4616	3.9132	4.3014	3.0848	8.3609	3.1694	2.9191	1.9022	7.1149	1.7132	3.3023	4.5662	-0.88717
-2.637	2.0738	1.0508	0.62225	-5.8531	-5.7847	-2.0113	0.65874	1.9882	-2.3329	0.92568	0.10472	-9.5217	-4.4926	-4.5383	-5.2942	-6.2791	-1.7898	-2.069	-0.39409	-2.7842	-4.5189	-6.6201	2.7971	-8.131	-2.9291	-7.8549	-0.86179	-0.81585	-0.22273	-7.2548	-8.7414	-3.938	-1.1205	-8.0698	-2.011	-6.4399	1.7455	-5.0302	-2.4389	-0.21367	-8.5733	0.24092	-5.0035	-3.0198	-2.3126	3.5771	-5.4778	-3.1567	-7.4963
1.0952	2.4829	1.4463	3.2854	6.8523	6.3532	10.978	6.7318	3.5225	9.3142	2.837	2.8093	4.2168	3.6179	5.7111	1.9873	5.4118	-1.5364	6.5283	3.6946	8.8328	2.6388	3.5887	9.0096	8.4634	9.1409	9.318	7.7886	7.047	1.4775	4.6994	3.479	10.538	6.8117	1.0464	8.7442	11.076	1.9989	7.0473	9.939	9.2284	8.114	5.7583	7.5754	6.2182	2.2771	2.5602	3.38	2.0471	12.827
0.95987	-4.0088	1.7442	-2.8103	2.9523	-6.0567	-3.9276	-7.0299	-7.1603	0.51508	-4.2531	0.23519	-9.3324	-10.21	-14.043	-0.6067	-8.0358	-0.010799	1.0976	2.7397	-1.8206	-4.278	-3.3169	-6.6889	-0.32788	-3.4138	-1.3503	1.4842	-1.8201	-0.51939	-2.0791	0.49115	-4.5077	-1.6438	-5.3	3.2937	-7.558	-0.64743	-7.3983	-2.3982	-4.7535	-6.7295	-4.1135	0.41688	-4.5323	-1.5074	-1.0546	-5.971	-4.2544	-2.689
-8.8239	-11.606	-9.6053	-9.1237	-9.6364	-7.8135	-12.34	-8.6374	-8.7248	-10.5	-17.916	-3.1454	-9.8685	-10.297	-5.6691	-6.6418	-13.734	-4.0209	-9.2486	-3.1183	-9.1931	-11.465	-7.8875	-9.7425	-7.2024	-17.277	-10.311	-5.9028	-8.9569	-14.505	-10.129	-12.058	-13.213	-3.7338	-10.127	-7.1072	-10.606	-2.1375	-9.6464	-7.3209	-13.668	-14.332	-8.5861	-3.7676	-7.4784	-2.4953	-6.089	-8.0645	-10.186	-3.4394
2.0191	4.7005	7.7546	-9.7852	4.6654	3.806	-2.5752	-1.4224	-3.8359	0.57217	1.0739	-2.9214	2.1826	-0.56033	2.7856	4.2251	0.52334	3.748	5.1529	11.429	4.895	0.73002	3.2723	5.3262	2.0969	10.853	1.7321	3.235	4.1446	3.1878	4.9071	4.7116	-3.2745	5.7724	4.1293	4.0639	5.0003	1.9952	-1.7507	4.9879	-4.178	9.2049	5.0689	3.2287	3.238	4.2438	5.187	4.0827	-5.8685	5.7758
-16.11	-11.124	-10.861	-9.7464	-13.095	-10.17	-13.032	-5.2254	-7.6285	-1.5219	-9.5169	-8.7096	-17.912	-10.971	-14.66	-3.4907	-5.6848	-8.9668	-14.581	-18.72	-5.7895	-12.303	-16.485	-7.4396	-8.9997	-17.131	-4.9732	-12.957	-9.4929	-12.911	-17.701	-6.6153	-14.618	-11.622	-6.0609	-10.728	-18.717	-8.5226	-5.8997	-7.9849	-13.808	-15.56	-9.7439	-21.144	-12.997	-4.992	-10.586	-14.644	-7.8169	-9.1434
-24.083	-22.45	-22.314	-23.097	-25.178	-26.878	-20.007	-25.792	-15.935	-23.203	-20.073	-14.783	-22.961	-28.796	-20.345	-27.414	-17.561	-27.984	-26.566	-27.935	-25.829	-29.01	-18.506	-26.918	-21.733	-17.359	-19.027	-24.892	-14.219	-19.235	-23.809	-18.36	-23.362	-15.26	-22.781	-20.83	-20.075	-20.387	-25.481	-22.692	-25.528	-28.576	-24.748	-18.76	-23.187	-26.508	-18.666	-18.15	-25.902	-22.616
2.9737	-2.3327	-2.1747	-7.6358	5.2511	-7.0058	6.3379	-2.2446	2.6703	-1.5334	1.6572	4.129	-0.64457	-3.9788	4.0018	-3.1288	1.2148	-0.91895	-1.1538	2.6884	0.33636	-2.4738	-2.2055	2.9217	-5.9728	-1.1662	2.5642	4.7569	1.1939	5.53	0.91712	5.9948	-1.7157	7.4287	1.8784	-3.0182	10.609	0.83069	-4.9379	0.20339	1.7948	0.64373	-2.0321	2.4075	-3.637	10.143	0.023325	2.1024	0.15267	2.0076
0.012256	3.1106	-5.5773	-2.3226	2.0165	-4.1108	-3.1821	2.1472	-4.77	-8.5607	0.60707	1.67	-5.1841	-2.2413	-5.8209	0.16629	-3.0991	0.96598	-3.8931	1.1642	-6.1395	-1.3412	-0.21953	2.3794	-1.8831	-6.1473	3.65	0.95481	-6.005	-4.4355	-6.3641	-4.1555	-4.8388	-6.9123	7.9782	-2.0067	-7.7681	-1.5861	-3.9575	-8.0977	0.68366	-2.7633	-1.4395	-0.95559	-0.82086	-4.4244	4.6573	1.7787	-1.33	-3.2437
-4.6877	-11.38	-3.3118	-3.2397	-9.5011	-8.9479	-17.782	-7.1651	-9.6867	-12.891	-9.0133	-11.943	-13.93	-8.9422	-3.2056	-4.8185	-6.7636	-16.057	-6.3682	-5.486	-10.673	-3.5301	-8.3138	-16.728	-5.5419	-9.0991	-14.555	-14.8	-12.797	-8.7291	-12.534	-9.5377	-6.6125	-11.967	-12.462	-10.543	-7.5085	-13.251	-4.8858	-14.969	-3.4464	-1.3974	-6.2254	-9.8722	-10.072	-4.2045	-11.989	-13.462	-11.237	-9.5392
-14.559	-13.582	-11.094	-10.597	-10.852	-17.966	-8.3651	-13.595	-5.9974	-11.34	-16.41	-18.917	-9.4262	-8.7053	-10.055	-13.617	-14.605	-6.5138	-13.318	-21.868	-10.534	-10.515	-8.5798	-9.0324	-10.525	-10.896	-12.432	-9.4402	-16.365	-14.967	-20.089	-11.222	-13.655	-22.497	-17.261	-14.316	-17.798	-9.1909	-13.287	-17.14	-9.7279	-20.005	-15.481	-17.048	-9.0131	-16.052	-14.155	-17.509	-15.462	-8.0714
6.0506	-2.0542	-2.1097	2.2745	0.89884	-4.5004	0.59219	-0.16551	6.5387	-7.7976	-0.72585	-1.2978	-3.5406	0.25487	1.4867	5.613	-5.1698	-3.035	1.9644	6.4624	2.2512	-0.6491	2.8092	1.4948	-3.0387	-1.8114	-1.5354	-2.4832	-1.8138	-4.1391	-1.2329	6.0555	-0.23929	-4.0564	-0.051964	1.6102	2.9715	-1.4722	2.1944	4.7688	-1.8548	-0.71622	-3.3827	-5.9879	-3.3203	-2.0795	-6.1844	-3.9746	1.1896	-0.90569
-6.4702	-4.9473	-8.2374	-3.5969	-11.3	-7.2204	-5.6281	-12.368	-5.6785	-3.3436	-5.675	-2.1314	-0.56154	-11.112	-4.479	-5.5914	-10.513	-3.4415	-10.944	-15.938	-5.9946	-11.221	-4.7569	-7.3192	-10.451	-4.9757	-9.3055	-6.3276	-7.9352	-6.5129	-4.7008	-3.2759	-10.789	-1.4749	-3.5601	-13.23	-5.8803	-6.7737	-8.5076	-4.6292	-6.6557	-2.592	-2.4137	-6.0889	-10.739	-2.1421	-5.0503	-4.7603	-7.4189	-1.5505
-1.1886	-5.4258	-3.9953	-2.763	2.8505	0.97151	-3.7962	-7.4241	0.44969	-3.4284	1.8659	-5.402	-1.7501	-3.0688	1.0591	1.3166	0.47851	5.0147	-1.6588	-5.7381	0.4569	1.9538	-1.0192	5.9756	1.7625	4.3885	-3.0864	-3.291	-3.7938	-0.20897	-0.88935	-8.3948	2.0196	-3.8937	-4.4212	-1.5658	-3.3981	0.54377	-5.8049	0.77153	2.7419	-1.0017	1.2249	-2.7094	1.3139	3.9859	-1.0096	-1.3817	-0.45899	3.9641
5.6858	3.3288	3.4795	-1.0307	0.99298	2.1527	3.3951	10.034	2.2673	8.6295	1.8242	1.3007	6.3236	3.1267	9.0757	2.3173	1.7592	8.3874	4.4294	-1.9891	6.9256	5.3764	1.9293	3.7921	1.2592	0.63558	6.8339	-1.215	6.4686	3.0742	3.8687	-1.271	7.8134	10.531	3.428	-0.42269	4.303	2.4609	3.2137	7.4034	2.1958	0.85975	3.2177	2.0905	8.0572	4.13	1.1178	3.6571	-0.38996	0.47124
8.9046	5.3112	2.452	9.3665	9.8088	6.0238	6.8969	4.7917	7.9005	10.975	14.136	3.4468	10.886	2.9402	6.0651	3.0707	6.1722	5.5348	9.0483	1.8109	7.4602	2.0861	12.467	1.7112	4.5665	-1.2103	5.1341	8.5312	7.94	1.9889	4.1615	6.0423	3.7664	6.6146	7.9716	7.7254	3.1071	9.3592	0.87688	1.8609	4.2557	2.6521	7.4007	9.9729	9.4269	10.465	7.9515	4.22	2.3506	3.7978
-11.041	-14.231	-4.6189	-10.468	-12.804	-14.491	-15.784	-9.6104	-7.061	-7.3769	-6.92	-9.7496	-13.403	-14.403	-13.649	-3.4257	-13.072	-11.888	-6.2454	-11.548	-10.716	-14.178	-13.852	-11.884	-11.133	-10.742	-13.524	-9.8042	-10.407	-12.072	-7.8275	-10.342	-14.368	-12.084	-13.789	-10.138	-10.779	-13.998	-13.745	-11.25	-5.9741	-9.906	-10.642	-8.4319	-5.6777	-20.117	-8.6387	-13.141	-9.8207	-13.256
-2.7735	-0.36121	3.5761	0.3159	1.9459	3.8098	-0.76527	-0.033106	-4.4687	-4.3941	0.63154	9.5699	1.0998	-1.5392	-3.178	0.25763	0.27467	7.5424	2.4535	1.5591	-0.068408	-4.6628	-2.4419	-4.04	0.64355	5.5126	1.1883	-1.4255	-1.0458	-3.5236	-2.5184	0.70902	2.6555	-2.7195	-0.74249	-4.5497	3.6111	-0.20012	1.1941	0.3367	-1.6917	1.8069	-0.81728	-2.1126	5.1158	0.93475	1.4246	1.0231	-1.4754	2.2064
12.532	6.8476	10.981	2.5411	3.305	5.9892	4.874	10.378	-1.6405	5.5422	2.6652	6.0869	3.366	4.8213	10.065	3.3793	2.1596	4.261	6.0723	0.0239	5.6164	7.9172	8.6503	3.3957	7.3695	8.0956	5.2451	-0.031154	6.6002	2.3036	13.969	10.329	2.7509	3.5492	9.7652	4.7642	-3.1187	3.6745	7.4959	9.9418	5.5034	8.8275	-0.78089	8.9354	3.9412	2.6178	7.9973	6.9018	7.7627	1.2051
-7.3228	-16.991	-18.138	-14.801	-16.692	-14.367	-8.644	-19.727	-11.281	-14.826	-16.908	-11.434	-10.999	-19.775	-20.08	-13.108	-12.86	-8.8689	-15.266	-7.9664	-23.327	-14.917	-12.083	-7.0826	-11.229	-8.1552	-13.09	-12.348	-21.158	-14.805	-16.523	-12.461	-15.549	-15.243	-6.8019	-13.214	-12.721	-12.39	-15.095	-10.977	-19.884	-8.3221	-16.649	-14.106	-14.768	-7.5935	-15.079	-22.977	-16.971	-5.8107
14.081	15.935	5.0542	2.8762	3.1619	8.629	9.6718	13.742	10.598	11.798	-1.944	9.7689	6.8259	18.244	10.542	8.9239	4.1533	12.649	10.635	18.826	3.9985	7.9765	11.694	10.068	11.881	2.0269	8.8323	6.0346	9.0439	14.882	8.6211	2.4038	13.478	10.612	6.9011	4.6612	13.437	11.162	12.339	8.4703	11.013	10.146	10.676	8.3358	12.218	10.762	14.253	6.0853	12.015	9.3278
-3.009	-7.7572	-10.143	-8.3056	2.2216	3.4159	-1.8883	-6.6372	-3.3247	-9.8963	-9.6227	-7.3408	-4.5696	-4.0936	-4.8626	-3.1212	-8.3009	-0.35179	-1.7848	-3.7393	-9.9369	-9.033	-8.4966	-1.6311	1.0529	-5.0795	-4.6201	-8.3617	-5.4455	-9.3184	1.2635	-4.9702	-3.907	-7.8388	-10.728	2.0042	-4.9186	0.70547	-4.419	-5.288	1.3075	4.5285	-18.404	-5.7216	-11.842	-5.0242	-1.5515	-4.8194	-5.2756	-2.7936
-13.927	-13.985	-13.603	-18.504	-8.6637	-13.941	-13.455	-15.911	-10.455	-10.218	-12.48	-14.589	-10.231	-12.647	-15.316	-14.378	-6.9844	-11.416	-17.99	-14.325	-15.76	-12.632	-14.417	-10.464	-14.65	-3.5623	-13.811	-10.578	-18.219	-17.702	-14.486	-13.976	-18.422	-7.716	-7.6506	-11.388	-12.188	-9.9657	-7.4199	-10.289	-8.5313	-11.016	-10.658	-9.1428	-12.147	-12.401	-20.699	-12.377	-12.661	-19.105
-3.0719	-9.1194	-10.885	-9.3249	-9.005	-17.809	-12.39	-15.792	-8.8862	-11.827	-10.399	-10.18	-13.709	-15.823	-2.3885	-7.8577	-8.3612	-12.276	-3.5398	-11.198	-21.159	-11.095	-8.3757	-11.901	-6.9239	-8.8168	-6.8663	-14.509	-13.898	-13.698	-8.2705	-9.8565	-11.73	-7.0986	-10.938	-11.844	-2.4917	-9.8977	-11.515	-15.18	-13.992	-13.701	-3.3737	-14.255	-6.4911	-11.493	-9.2947	-9.564	-3.7852	-15.124
-1.4718	-1.5045	-7.3756	1.5129	-4.8647	-3.0278	-3.6205	-9.1062	-7.1324	1.8524	-3.3081	-3.5245	-4.9425	-0.14372	-9.8891	-6.0925	-0.65789	-7.6764	-5.5288	-6.5153	-4.0754	0.31786	-12.977	-5.7614	-6.389	-5.347	-4.6607	-5.0914	-7.8059	-7.5958	1.5793	0.71039	-11.596	-4.3344	-6.8538	0.30667	-13.937	-3.3834	-3.5585	2.8186	-4.5776	-3.8649	2.8986	0.42966	-0.20144	-7.4486	-0.46256	-1.1343	6.8195	2.0052
-9.5968	-2.5868	-7.6396	-7.6435	-11.354	-10.275	-9.5315	-8.4389	-1.6215	-10.04	-12.689	-7.4122	-12.147	-14.8	0.47578	-13.715	-10.199	-7.1499	-8.7461	-10.9	-5.0493	-6.9474	-12.129	-14.754	-10.017	-9.0676	-14.377	-11.845	-5.865	-14.246	-16.485	-13.328	-4.3052	-6.6946	-10.545	-14.793	-10.228	-12.924	-9.38	-13.785	-9.435	-10.482	-5.1951	-3.6154	-15.942	-6.9746	-10.759	-5.5241	-9.5891	-12.508
1.451	5.1734	4.6617	0.23783	3.2191	-2.517	8.66	-0.97259	6.4881	-0.7522	0.81148	-0.3159	4.921	-5.003	2.6734	6.8816	7.6702	-0.67505	-6.4542	0.40508	1.4328	5.3739	2.3754	-0.83134	2.8414	6.8895	-3.1237	-1.1654	-0.36668	3.6982	5.4275	3.105	2.6841	-4.2757	-3.2699	3.0519	-0.55621	2.1852	0.66178	-1.875	3.7997	2.1354	0.16999	2.5925	2.5907	-2.132	3.6514	2.1365	-0.26709	1.176
-4.4856	-5.7488	-6.7139	-7.742	-8.6203	0.46619	-1.4775	2.1571	-5.3319	-3.4953	-3.7975	-2.2333	-7.6695	-1.793	-6.4717	-1.7064	-8.3076	-6.4594	-4.8689	-1.7806	-4.9704	-2.6782	-7.2317	-5.6069	-2.5541	-4.3326	-2.7941	-1.8377	-1.8442	-1.1209	-6.5888	-0.50613	1.0423	-9.0036	-7.2315	-5.2618	0.22599	-4.7975	-0.76859	0.7458	-3.2277	-3.1043	-1.1652	-5.4156	-3.6347	1.7605	-0.99505	-1.6475	-6.0434	-2.0962
-11.995	2.2888	-11.421	-1.7755	1.784	-6.1406	-3.4111	-0.16324	-3.1191	-7.044	-2.6026	-5.8709	-3.0174	-11.46	-8.1367	-8.2894	-7.6142	-7.5771	-8.4505	-5.5474	-9.5478	-10.712	-9.0767	-4.6322	-8.8134	-6.809	-4.4992	-9.7807	-7.1521	-5.9031	-1.276	-5.1431	-9.0082	-5.8673	-8.8747	-4.0708	-8.8786	-7.5353	-6.3173	-9.3161	-0.15496	-9.0568	-3.6696	-1.487	-6.9366	-5.603	-4.3949	-3.8976	-4.495	-2.9188
-4.1465	-1.1199	1.5168	-1.7671	-1.7006	1.1812	0.81578	3.0997	4.2742	-1.2344	2.0375	0.94256	-0.021554	-1.9736	-4.999	-2.2666	-2.0264	-1.0304	-1.6991	1.1738	1.7964	-1.8932	-5.3026	-0.57028	6.8596	3.6124	-0.85169	-6.3974	-5.3463	2.2159	-0.70311	5.1031	-1.7493	-3.3758	2.602	5.3025	3.2694	3.262	1.303	-2.5322	-3.6629	0.26264	1.7746	-1.8921	2.8876	0.67052	5.9678	11.018	-5.7401	-2.005
-8.6285	-7.4805	-1.7484	-7.3584	-9.5652	-0.32302	-12.781	-2.4925	-4.3626	-6.3369	0.33628	-5.9476	-4.5411	-2.1327	-4.7996	-9.5111	-0.66237	-1.5978	-12.925	-3.458	-3.8123	-5.1195	-5.0943	-2.991	-7.6555	-5.6278	-8.8823	-1.5605	-6.5673	-3.6118	-2.8433	-6.7135	-2.4807	-8.8375	-9.6891	-2.0707	-12.164	-8.6891	-10.039	-3.4773	-8.4898	-11.255	-2.7455	-1.5036	-2.833	-3.8235	-6.0011	-1.2399	-2.2536	-2.0674
-10.14	-11.266	-14.641	-7.235	-14.473	-14.368	-9.368	-20.14	-15.46	-12.943	-15.796	-11.071	-11.165	-4.6622	-10.629	-17.882	-15.368	-17.562	-14.951	-10.595	-12.788	-11.585	-12.363	-10.757	-6.7301	-13.724	-14.866	-17.986	-12.657	-8.501	-17.579	-13.419	-12.021	-13.131	-14.038	-13.154	-14.177	-11.394	-12.351	-13.344	-13.655	-7.6362	-9.9925	-24.364	-22.114	-14.664	-15.999	-12.101	-17.531	-12.875
12.814	8.28	6.1683	0.55782	8.847	8.7411	8.5693	6.9847	7.5826	4.0046	6.8794	12.045	5.757	10.589	13.181	9.0414	4.5213	9.3276	3.5506	9.9938	4.0035	9.1714	9.7829	12.087	-0.11589	10.533	11.176	10.935	13.583	10.708	5.3833	10.13	8.3105	7.1091	8.5353	7.3273	3.6652	4.7373	10.28	2.7852	10.364	12.378	4.9785	3.3376	7.7978	4.0719	12.002	5.1259	8.0446	6.7405
2.3031	1.0646	-9.1219	0.19525	-3.9181	-2.0244	-1.3556	4.5562	-7.8044	-4.0966	-3.1995	-3.8768	-4.0538	-0.13202	-3.4275	3.0851	0.7392	4.1632	0.40437	6.9989	-0.85792	-2.4073	-6.0528	0.26281	-1.7789	-2.9434	0.019383	1.1502	-4.1848	0.0388	-0.51942	-4.1138	-5.3001	-6.5762	2.962	0.22322	0.96435	3.096	0.27984	0.74712	-6.0491	1.3321	6.0417	2.6784	-1.1854	-2.1192	-0.83873	4.2911	-1.03	0.52904
4.5145	-0.7887	-1.0177	-1.4267	0.86446	3.2086	5.0562	3.8829	4.9503	0.78531	5.6831	-4.7488	-0.20005	-6.8491	-1.5628	2.9478	-4.1578	-7.2815	1.6852	1.2194	2.4953	-2.5464	5.2908	-7.9155	-0.80521	-0.24337	0.8153	-5.8443	-6.5482	3.7262	1.2106	1.6419	-0.66622	-0.67125	1.701	-2.4566	-1.646	-0.6228	-0.041944	3.0243	1.3038	0.013174	1.7464	2.3913	0.92914	-0.34522	2.4302	-4.8883	1.5605	-4.6858
-18.403	-12.418	-14.098	-17.833	-16.078	-18.819	-9.2858	-10.311	-20.525	-6.2206	-10.917	-13.982	-11.451	-16.104	-10.747	-14.657	-9.3125	-15.574	-20.982	-17.816	-15.796	-14.424	-13.971	-10.983	-17.8	-11.341	-11.442	-12.213	-16.833	-16.481	-14.983	-17.781	-12.72	-13.404	-11.452	-13.292	-15.074	-13.916	-13.937	-21.247	-13.209	-15.737	-9.5539	-11.341	-18.235	-16.931	-16.665	-15.59	-11.317	-16.208
3.2678	-2.4378	-1.5234	-2.191	0.43539	-0.059668	1.5793	-3.9234	-2.093	-3.7368	-6.9292	-3.8735	-5.8496	-1.9373	-2.1347	-4.5571	-0.12114	-1.3862	-3.0444	-2.1215	4.1904	-5.1094	-1.4219	-6.7346	-5.3254	5.6886	0.53364	0.77432	-2.6332	4.8396	-3.4446	-1.4298	-3.8993	-0.2882	-2.5312	0.82774	-2.0623	-1.4114	-1.0021	2.2971	-9.8294	-5.1	-2.46	-1.3265	-4.243	-1.5702	0.475	-1.6153	2.4619	-0.95189
1.6099	-9.5636	-2.7077	-9.4351	-13.264	-4.1347	0.95993	0.20312	-10.142	-3.592	-7.2574	-4.5326	-9.5308	-4.9023	0.32351	-2.0695	-1.0847	-0.79302	-6.515	-3.3233	-4.0065	3.1587	-3.9263	0.52021	-1.5413	-4.0042	-3.7085	-4.6915	-4.4431	-2.1615	4.2698	5.1165	-10.131	-7.2199	-3.602	-3.4856	-3.1781	3.1986	-2.7622	-0.43807	-3.8301	-0.95446	-4.3858	-7.8499	-4.9718	-5.9285	-1.1287	-2.0513	-8.2428	-2.222
-4.8577	-13.049	-1.3059	-4.6716	-9.8692	-7.5952	-4.5066	2.0267	-6.0588	-9.6119	-3.1237	-9.1563	-3.1405	-1.6868	-10.484	-2.2712	-7.5948	-5.7629	-7.0349	-0.92367	-9.9813	-10.571	-0.65659	-8.155	-7.1429	-5.8971	-8.15	-5.5268	-2.473	-1.1585	-7.8143	-4.8303	-9.5683	-3.3212	1.9599	-4.4628	1.0773	-1.5126	-3.2474	-3.9673	-3.5078	-9.5021	-0.41942	-10.025	-2.3771	-8.3438	-3.3403	-4.4636	-4.3727	-6.0592
-22.213	-23.121	-21.771	-19.678	-16.401	-23.301	-23.04	-19.824	-20.051	-28.234	-25.256	-25.822	-25.247	-20.027	-21.798	-30.754	-25.016	-23.179	-23.394	-21.673	-19.326	-22.496	-21.514	-21.184	-20.523	-27.553	-19.028	-22.74	-21.439	-19.842	-27.203	-18.771	-23.575	-21.898	-23.576	-27.898	-15.215	-22.076	-18.184	-16.542	-26.564	-25.369	-27.398	-27.374	-21.866	-26.191	-26.178	-26.864	-13.483	-30.577
-5.3316	-1.9134	-2.8943	-7.2888	-1.3264	-10.46	-3.37	-7.3304	-1.2354	-1.6572	-5.0551	-5.0022	-5.0118	-8.6463	-1.3063	-3.5757	-6.0797	-9.4558	-8.3925	-4.8554	-2.0987	-3.9469	-7.0129	-8.8781	-7.0798	-2.0491	-2.9471	-5.4301	-5.5974	-11.384	-13.415	-6.248	-2.4058	-11.231	-1.3793	-4.4672	-3.7557	-4.599	-8.1518	-8.5232	-7.0794	-5.93	-1.7792	-2.4948	-6.4891	-9.2977	-1.2277	-0.51294	-0.6395	-4.5286
-14.556	-7.8265	-15.798	-9.3215	-13.874	-19.157	-17.059	-11.927	-17.976	-5.9134	-16.586	-10.973	-12.963	-15.838	-10.234	-10.42	-15.766	-12.705	-9.472	-13.314	-15.216	-13.343	-18.056	-16.756	-14.438	-17.878	-12.452	-12.309	-15.218	-12.225	-12.178	-16.578	-9.0285	-17.462	-13.379	-11.255	-12.045	-16.824	-17.3	-19.691	-12.14	-15.335	-11.01	-9.9206	-13.306	-11.09	-7.9633	-19.522	-18.289	-11.801
13.147	4.9841	10.362	4.9093	3.7428	8.0803	5.8851	4.7268	7.8328	4.9215	9.4006	12.061	6.0896	6.6357	-0.70684	8.4469	5.4096	11.891	3.8735	9.5121	3.7757	8.0284	14.544	6.6613	11.889	4.755	16.204	7.3377	1.4744	0.13347	11.886	6.0383	4.8371	9.3523	6.8635	10.724	5.2236	1.0474	2.56	12.701	2.7254	10.488	-0.67772	7.1715	9.452	3.1203	11.865	11.175	4.3449	5.9546
-1.7579	-4.0397	-1.3706	-0.89991	0.88504	-0.17187	2.0829	4.5871	6.8706	2.1586	-2.9627	2.9033	4.0869	-2.8039	-12.907	-4.1177	-3.0906	2.4881	-2.2876	2.6015	-4.0589	5.5468	0.46226	-0.093493	-1.0588	3.9855	9.1108	-3.4907	-1.8293	3.9161	-2.5979	6.1343	-0.20792	-1.5774	-2.8391	-0.68169	-2.9204	5.8344	3.131	8.6834	2.4796	-3.239	0.60487	-4.014	2.234	-1.7933	-2.9759	-5.7269	-0.89893	4.1158
-0.80606	1.8654	-0.72359	2.0935	3.0099	0.19793	-1.2146	3.4621	5.9366	-1.8133	-0.40905	4.6174	1.7445	-2.742	-7.1776	0.67242	-0.34436	-4.3118	-0.40089	-1.6171	2.0765	-0.53486	0.049523	6.0665	4.9232	-0.54992	0.92628	0.41782	4.0516	4.7641	-3.9537	2.9639	-0.95704	-0.042687	-3.7569	-0.47657	4.5687	1.6763	3.8768	2.6367	5.1033	-4.1765	6.177	0.95672	-2.4539	-1.0396	2.3152	6.2915	-0.69462	3.1814
-15.796	-11.122	-8.4995	-14.97	-12.515	-10.229	-12.787	-11.946	-11.645	-15.82	-14.545	-12.304	-14.665	-15.319	-14.093	-8.1505	-6.9756	-7.2269	-10.27	-7.8782	-4.4677	-14.881	-11.036	-11.58	-15.223	-11.206	-14.667	-5.5466	-10.084	-14.165	-13.181	-18.904	-13.498	-11.921	-6.8598	-15.001	-17.611	-6.4686	-14.631	-9.0173	-5.2241	-15.344	-9.9305	-10.779	-13.389	-7.4666	-6.0374	-8.2049	-15.916	-9.8879
-7.8511	-14.268	-10.917	-11.939	-8.0659	-10.624	-7.1401	-8.1061	-10.797	-9.6754	-12.723	-13.281	-3.9399	-9.397	-8.2035	-9.1355	-13.732	-12.945	-8.2025	-7.0872	-13.3	-15.199	-13.194	-14.06	-16.689	-20.523	-11.915	-12.944	-10.236	-7.9292	-14.046	-9.3873	-20.751	-9.7183	-18.563	-11.406	-11.954	-8.2939	-11.021	-13.793	-12.413	-8.2388	-12.351	-11.891	-10.901	-7.1961	-19.562	-13.876	-14.207	-13.032
-4.3401	0.57055	-6.4935	-3.2144	5.4128	0.57092	-4.4628	-6.3591	-8.2326	-1.8288	0.16217	5.1395	-2.0869	1.395	-4.3417	-8.6599	-6.214	-1.3962	-1.6958	-3.0805	1.9889	-6.2496	1.0052	-9.014	-0.52787	1.6534	-1.7716	-5.8067	-3.3271	0.73709	-3.6739	1.2336	-3.0349	5.9121	-0.12139	0.16245	2.6327	-1.5607	-4.4501	1.935	1.7824	-10.249	-4.475	-1.9892	4.2946	-2.8678	-1.0027	1.3027	2.9635	-6.8176
-12.157	-16.475	-17.686	-14.819	-19.972	-18.037	-21.187	-15.941	-11.72	-12.612	-13.572	-15.53	-12.782	-19.046	-9.8673	-23.586	-15.425	-15.03	-13.34	-15.312	-16.741	-9.015	-18.54	-15.095	-7.9758	-17.198	-13.36	-7.1302	-16.496	-16.429	-12.51	-11.552	-16.573	-17.205	-10.715	-13.837	-15.708	-12.141	-19.453	-15.795	-11.939	-12.197	-15.355	-16.055	-11.749	-17.3	-13.377	-12.115	-13.435	-16.451
2.8855	0.067106	-10.544	-2.4886	-2.2828	0.67561	-5.63	-3.0778	-3.2682	-4.443	-9.5347	-4.6536	-1.864	-3.0674	-5.2674	-8.0469	0.091358	-7.2081	-11.359	-1.8692	-4.4634	-10.374	-2.6435	-4.8457	-5.0736	-13.985	-8.5762	0.77662	-10.308	-3.9191	1.6526	-8.9138	-3.1309	-0.21472	-2.212	-2.5471	-4.7153	-6.8443	-0.41501	-6.9899	-3.5863	0.38391	1.7658	1.4871	-3.4441	0.56162	-1.4411	-1.6112	-4.0574	-0.94868
0.098307	-1.2314	3.9796	-0.71091	-6.225	-2.6333	3.1072	-1.3434	-1.983	-0.4915	6.6734	-1.1231	-2.3259	-1.9671	4.2889	1.1772	-4.3577	-3.6217	-3.2363	-6.5481	2.8842	-6.1895	-0.89845	-0.08254	-2.737	-1.2532	-3.5355	1.8459	-4.6739	-0.21926	-7.8269	5.1776	3.5508	-0.2642	3.2191	-2.5299	-1.467	-2.7139	-5.6269	-7.5195	-3.9802	0.14269	-2.5937	-4.3158	1.5149	-0.30566	0.56413	4.4413	-1.6082	-1.3327
-9.5894	-12.842	-14.579	-12.487	-13.997	-15.538	-14.734	-14.474	-8.5406	-10.905	-10.48	-14.056	-15.4	-16.236	-16.61	-11.663	-13.886	-9.0918	-14.434	-13.141	-14.004	-6.305	-8.184	-9.3407	-15.904	-10.958	-6.9201	-11.514	-15.361	-12.292	-15.366	-12.179	-10.183	-11.175	-10.168	-16.306	-10.735	-19.538	-17.666	-11.348	-15.065	-11.258	-11.753	-15.08	-16.628	-15.125	-11.292	-9.6	-9.9338	-16.931
4.0631	4.8348	4.8446	-1.72	-7.9282	-2.7064	-2.9366	3.0237	0.12748	-4.8273	4.2634	-2.4546	-6.9493	-6.7579	-12.884	-7.0829	-10.295	-6.8947	4.708	3.7148	-4.6795	-3.2641	2.9035	-2.3315	2.9079	1.8478	-2.8542	0.17551	-7.1253	0.79895	-3.3311	-7.4909	-5.399	-2.2917	-1.6086	-4.807	-6.5936	0.398	-1.2689	-7.3225	-0.061561	-2.6486	4.4566	-4.6422	2.0391	1.9221	-2.6807	-8.3596	-2.063	0.38057
0.13489	6.0541	5.9505	0.77196	1.5652	2.7929	-1.5338	0.82313	-0.20235	2.5991	2.852	1.4729	4.9383	6.3284	0.75481	1.452	5.9867	3.5098	2.2932	1.0484	7.6577	2.893	1.5903	1.9803	-1.454	0.83623	-5.208	8.2804	2.6603	-3.6755	-0.7224	-1.5188	-7.3049	4.5036	10.328	5.1599	3.4817	7.3731	1.4026	4.4201	-3.005	4.349	-0.71184	-4.1568	0.64142	2.7847	6.3196	1.0832	9.5289	-1.4138
8.5216	-1.5486	5.2253	-2.3446	6.6235	5.4583	4.0501	0.92631	-1.6693	3.432	-1.7738	5.6051	2.9649	2.1022	1.0783	2.11	1.1713	-0.15241	1.3839	1.6286	3.9748	-3.5883	2.5649	1.8105	4.79	-2.2462	0.48117	4.0933	-3.1538	4.9501	2.0614	0.016261	-1.8296	2.8274	1.0047	-2.7686	1.4651	1.4975	4.4234	-0.45958	1.0968	1.759	-6.3546	2.4477	-0.58334	-0.87256	3.8501	3.3485	1.801	-1.3113
-2.3121	-1.7536	-10.201	-4.207	3.1173	-4.3491	1.5978	-6.5371	-0.29553	-6.0494	-4.7138	-2.5002	-0.9494	-2.6295	0.19653	-0.56565	1.706	-3.1182	-4.5723	2.8548	-0.3092	0.59427	-0.76009	-1.5976	-2.1674	-0.38222	-0.96016	4.1296	1.9576	1.4461	3.4453	2.8566	-5.4009	-7.1489	-3.9889	2.1429	-0.1092	-1.9956	-3.7049	-2.1622	7.2161	0.91793	-5.3161	-1.7371	-6.582	-2.1346	-1.8647	-0.58671	5.9668	0.76897
9.9716	4.0583	9.8956	7.4063	6.8865	-0.95682	3.2091	5.7569	9.0227	14.369	7.842	6.6208	3.8778	8.8282	12.652	19.375	12.957	9.7526	12.674	14.264	8.4994	11.679	7.5796	1.0252	9.509	14.101	11.392	9.2721	11.653	7.1237	10.207	10.763	11.314	10.18	4.0012	11.873	12.891	16.986	5.8828	10.252	4.3657	5.0104	7.1019	5.556	8.0906	10.143	15.759	12.268	8.4661	8.8173
-7.8772	-1.8312	0.4288	-5.8283	-7.7019	-1.3407	-2.7341	-2.2514	0.17305	-0.56486	-7.623	-8.4977	-4.4181	-1.0499	-1.8301	2.9623	-4.6648	-3.0731	-10.855	-1.4867	-9.1567	-7.9719	-0.29899	-5.0266	0.85561	-2.4448	-1.7497	2.8039	-3.8644	-2.0534	1.8302	-1.7399	2.8916	-7.2828	-1.525	-2.5302	-6.2455	0.58689	-7.6883	-6.9551	-3.912	-9.9211	-7.578	-2.0928	-5.0871	-3.2856	-3.2134	-3.8208	-0.022092	-2.1786
7.5445	8.8694	2.0624	1.2431	5.0606	6.0729	5.717	3.7571	6.9224	7.0561	6.6603	5.7166	8.24	7.3642	9.333	-0.97348	6.5465	7.9465	6.5016	6.2931	8.5425	10.562	2.407	-0.79199	4.7091	1.832	4.8632	17.841	0.52006	6.6099	2.5812	6.8461	-0.92692	-0.6424	6.9317	11.409	5.4903	6.0064	0.72565	5.558	2.0506	10.847	9.5443	8.327	-1.9647	4.3273	5.1737	8.5212	0.042169	7.3334
-4.4218	-4.9757	-2.6308	-1.5919	-4.4124	1.3379	2.2175	-4.1548	-0.55299	-2.0138	-2.6615	1.0495	4.8644	-1.3867	2.8308	-5.6301	-2.2108	0.87795	9.4224	-4.7107	-2.5145	-4.9574	-4.7391	-0.50858	-2.2699	3.0522	-1.0235	-1.4374	-1.7455	-1.987	-0.33667	-9.2643	-0.59698	-0.41007	-3.2178	-6.162	1.2652	-5.1071	-2.2389	-11.747	4.6645	-3.5824	1.8412	6.4714	-7.7164	-6.2526	-2.2232	6.3102	-1.0091	-4.1145
6.5287	-4.3493	-1.3389	0.20208	-0.6443	-7.0961	-8.7605	-7.6548	-1.7738	-5.864	0.083966	-2.7609	-12.97	3.3987	-1.4517	-2.826	-6.353	-11.508	0.22724	-0.32017	-2.9577	2.2443	-5.2631	0.77425	-7.8954	-2.5973	-4.6323	-6.2824	-3.9818	-1.8492	-2.3879	-9.9839	-2.7861	-0.34938	-1.5885	-7.0829	-3.8871	-7.3501	-3.2221	-0.95289	-6.4262	-5.9529	-3.0256	-10.605	-5.1639	-5.4172	-1.6296	-7.4323	-4.997	-6.7282
-2.2273	-10.559	-13.374	-4.1067	-4.7088	-7.3492	-3.0009	-5.5314	-4.8431	-8.913	-7.4473	-9.7174	-11.192	-11.846	-8.2893	-3.0461	-6.3239	-5.6902	-0.92565	-5.372	-11.368	-4.959	-6.5356	-9.25	-6.3547	-11.697	-3.9242	-10.719	-5.988	-9.3464	-2.8048	-5.0949	-9.2505	-4.6097	-10.66	-9.3894	-11.001	-13.258	-13.048	-1.6472	-6.8174	-11.587	-0.21749	-8.531	-8.668	-4.2609	-10.961	-6.5213	-7.0768	-1.6694
-8.1794	-18.523	-10.816	-12.701	-18.215	-10.718	-14.252	-16.266	-14.915	-12.09	-9.996	-13.362	-9.5169	-15.481	-14.052	-21.986	-10.396	-10.66	-17.358	-14.511	-17.015	-22.074	-10.076	-21.582	-16.283	-16.695	-15.534	-15.298	-18.448	-14.074	-9.8674	-14.747	-19.027	-18.685	-12.307	-6.6168	-12.891	-15.46	-12.723	-14.716	-13.311	-15.151	-9.9053	-15.65	-12.039	-10.893	-19.467	-11.739	-8.9884	-10.97
-6.76	-17.544	-15.09	-12.465	-11.7	-19.315	-12.96	-11.688	-16.353	-13.928	-14.429	-15.373	-13.105	-8.5665	-18.481	-16.389	-9.9466	-13.115	-10.891	-11.17	-12.89	-12.572	-17.281	-12.063	-14.285	-12.902	-18.758	-14.259	-14.358	-9.2871	-13.689	-12.629	-8.0523	-19.943	-9.8975	-16.231	-10.716	-19.565	-10.694	-12.019	-13.199	-12.11	-13.65	-5.0857	-20.613	-8.9189	-15.014	-9.9234	-13.23	-15.92
-0.56706	-2.4068	-4.9971	1.9092	-6.3639	-2.4783	-0.18359	-7.5427	-1.9351	3.9795	-1.791	1.4603	1.567	-4.3876	-2.9275	0.39737	0.64728	1.7649	-0.83622	-9.5888	-2.807	0.9211	-4.398	-3.3242	-1.721	-3.8308	-4.7566	-2.8846	-1.3761	-2.9312	3.5179	0.24952	0.51244	4.1977	1.9244	-3.8328	-1.541	3.4819	-1.4319	-5.4733	-3.8331	-0.7695	-4.8225	-4.5184	-2.5641	-5.6078	3.4305	-1.096	0.087023	-2.9418
3.7346	-1.4945	0.24263	-2.0415	-9.1805	-3.5826	-5.4209	-2.0698	-6.8886	-5.429	1.5893	-1.382	-4.2952	3.8339	-6.6445	-1.1811	-6.1104	-5.7759	-0.03771	-4.5022	-14.162	0.15832	-4.4524	1.0221	1.3729	-7.95	-2.4699	3.0527	-3.6949	-8.9905	0.059645	-2.5705	-0.01624	-6.366	-5.9684	-7.321	-12.276	4.6979	-0.079961	1.5512	3.4365	-1.7625	-4.7319	-2.0965	-0.037662	-5.947	-0.7944	-1.9271	-6.3404	-1.8406
6.2273	-0.42122	6.6328	3.0754	7.1995	7.1256	13.179	-0.62748	9.4132	3.6304	2.6999	5.3541	11.173	8.0003	4.832	2.1556	2.9321	-1.2101	16.918	7.3896	4.6726	1.449	1.2987	4.5873	0.71958	11.796	4.6339	5.933	6.338	11.45	7.6311	1.9031	4.7002	1.701	5.7911	-2.5941	6.426	2.5611	3.9515	2.1723	0.40952	3.5314	7.9087	4.4918	7.3786	6.5537	11.511	12.741	4.4885	1.3532
-2.6821	1.6506	-2.421	-5.4265	-3.3677	-5.1056	-3.7911	0.023519	-4.8694	-7.8866	-5.5328	-7.3472	-3.4996	-0.35524	-8.4725	-5.6595	-5.728	-2.9814	-12.003	1.0635	-7.8689	-6.0277	-3.1282	-9.8052	-3.2905	-0.86266	-8.171	-4.9449	2.4806	-2.197	-2.9141	-6.4519	-9.7145	-14.788	-6.1875	-0.59064	0.48099	-8.6747	-4.5801	0.29745	-2.9059	0.35374	-6.3079	0.44736	-3.9844	-5.1504	-0.81751	-1.6768	-3.7604	-9.0235
-13.663	-12.555	-9.7702	-15.668	-11.313	-12.377	-6.8342	-16.17	-3.4408	-14.076	-15.793	-10.032	-15.942	-15.23	-18.979	-12.084	-14.141	-13.261	-16.904	-18.822	-18.878	-12.644	-8.1978	-8.625	-17.15	-15.183	-10.631	-12.741	-13.429	-13.459	-11.561	-11.103	-12.349	-8.3151	-16.656	-10.48	-11.184	-14.739	-13.394	-10.12	-12.515	-7.5052	-12.883	-15.289	-9.7065	-7.3315	-12.719	-12.559	-13.322	-12.938
9.8513	4.2291	4.6346	7.0609	3.8916	5.3983	5.8113	7.9166	-1.4769	9.5205	2.9756	9.2681	1.5474	9.8998	4.7131	3.5449	1.0389	7.5832	2.2046	7.3376	9.6478	4.2247	7.1324	5.1621	3.7985	3.4763	5.0513	-0.51122	7.3938	0.25715	1.615	12.264	3.4916	7.7465	4.4433	6.6619	-1.0971	9.1149	5.0627	0.82808	6.0431	6.4534	2.7481	4.9122	7.2807	9.3218	7.5013	1.2059	10.006	1.4018
8.1065	8.6133	3.7511	9.7611	6.973	7.9754	10.11	9.9839	17.373	10.439	9.2965	6.5647	10.399	13.035	11.714	14.455	2.7925	11.227	7.3224	10.155	11.051	7.3754	11.969	6.7831	7.8225	9.3292	7.8447	13.986	7.3529	0.68899	3.9163	4.7261	14.814	7.2339	13.922	3.9995	7.7514	6.2343	6.1565	6.0923	3.0459	2.3787	7.1593	13.823	15.716	2.6962	4.4399	7.4036	5.8344	11.08
-12.379	-13.758	-12.849	-7.5353	-13.656	-9.2309	-17.304	-5.2627	-10.103	-1.5395	-12.081	-11.811	-12.772	-8.5726	-11.576	-8.7793	-13.884	-9.115	-18.868	-9.5225	-11.157	-15.518	-9.6063	-13.63	-14.628	-10.621	-14.588	-4.5743	-8.9378	-14.209	-8.0719	-13.966	-8.393	-10.627	-8.5548	-8.6328	-15.567	-14.469	-14.878	-7.6556	-9.1236	-10.427	-14.982	-19.239	-10.327	-11.932	-15.873	-10.978	-7.4676	-8.1091
1.0576	7.9106	0.16759	1.3055	-0.37946	4.013	0.43136	2.0831	2.8728	0.86154	0.0018244	1.8571	2.658	3.5146	-0.76855	-3.1	0.8645	-2.2786	3.3557	-0.32923	-3.2009	-1.2262	2.6256	0.60523	2.9215	2.0223	2.0231	3.3766	-0.81117	2.0296	-6.8939	4.3999	-4.5547	7.566	4.1702	-7.9044	6.793	0.19642	0.97407	0.73034	-1.7721	1.211	-0.95088	0.41635	-1.6677	3.0379	-3.0504	-2.3354	-2.1027	2.1576
-22.719	-14.12	-19.061	-23.591	-22.52	-24.922	-18.933	-28.003	-25.285	-27.105	-22.727	-24.715	-19.999	-26.627	-26.94	-27.516	-13.22	-20.71	-19.251	-16.872	-19.293	-19.464	-27.837	-21.453	-20.404	-19.155	-18.779	-22.667	-14.083	-23.502	-23.464	-19.806	-19.238	-23.279	-21.785	-16.843	-26.438	-24.74	-17.08	-18.005	-18.633	-22.147	-23.15	-21.638	-19.321	-23.884	-21.469	-20.452	-23.682	-28.462
-22.186	-19.926	-23.776	-20.584	-23.481	-20.497	-23.079	-18.83	-18.915	-18.472	-20.936	-19.012	-20.156	-22.983	-22.73	-22.204	-21.305	-21.228	-20.961	-20.719	-16.794	-13.486	-18.721	-19.601	-20.166	-22.473	-20.123	-19.468	-22.368	-23.183	-18.473	-24.458	-22.721	-15.879	-23.735	-23.807	-25.222	-29.119	-15.737	-19.121	-16.406	-20.106	-20.474	-22.049	-29.054	-22.552	-15.779	-19.587	-21.945	-16.867
0.038635	-3.9292	1.144	-0.028177	-4.7747	4.4716	4.3019	1.7098	-1.0623	6.3194	-0.34784	2.833	-2.185	0.29592	-5.9325	-1.0432	1.4769	9.8125	-1.5783	5.163	4.4707	0.90986	4.394	8.0588	-1.5559	5.5194	-1.3309	1.6735	-1.5631	-1.1577	0.4712	2.465	3.5422	3.3022	0.25646	4.6358	-5.1791	-1.4002	2.1642	0.78659	4.3834	4.1828	-5.8384	-2.7022	2.8929	-1.3007	5.2565	3.977	-0.073476	3.4782
-5.0349	-6.9163	-6.2299	-3.1328	-6.0956	-1.4209	6.4008	-6.7732	-4.0695	-1.2115	-2.0757	-0.87234	-3.9724	-2.5296	-4.863	-6.9284	-3.2949	-2.579	-0.32422	-13.262	-1.3898	-4.7761	-9.1855	1.007	-0.74719	-7.1437	-2.4152	-7.0814	-1.5415	-2.1136	-1.3097	-1.0287	-3.2006	-1.406	-2.9871	-5.0751	-6.8385	-5.4934	-3.6791	-7.5131	-6.909	-4.4724	-2.9555	-2.9196	-5.8201	-7.6639	-3.5769	-3.269	-3.1326	-3.6001
-16.646	-15.739	-17.201	-14.211	-11.634	-8.3384	-12.631	-11.893	-7.5036	-9.7218	-9.8005	-13.372	-12.238	-16.11	-13.398	-20.612	-13.715	-9.393	-9.0302	-13.705	-10.254	-14.826	-8.2931	-8.1918	-10.973	-11.077	-6.1163	-11.423	-15.059	-15.11	-15.896	-12.797	-14.544	-12.686	-14.312	-20.572	-17.113	-11.013	-10.831	-12.943	-7.0029	-12.364	-9.071	-13.151	-9.902	-5.4381	-12.743	-11.185	-14.828	-6.0478
1.4112	-3.1771	-0.86428	-4.276	-5.626	-5.1638	-2.6002	-5.052	-1.3143	-3.6264	-1.4088	2.0873	-7.2949	2.5426	0.40029	-1.7036	-2.6538	-3.0165	-6.6338	-7.2058	-4.5574	2.8278	-13.566	-5.0735	-6.1966	4.5159	-4.1259	-7.2226	-7.7533	-4.3282	-0.74552	-1.9108	-6.0733	-0.46545	-4.5339	-5.2254	-2.8673	-8.6559	-1.4297	-3.1123	-1.9364	-3.3157	-4.905	3.3387	-7.3881	-12.279	-0.13681	-0.28346	-12.218	-4.3867
0.80911	0.52176	2.5269	2.8753	0.84045	1.9723	2.7271	11.012	2.1701	-3.7829	7.1123	0.46558	3.4594	-2.353	7.1441	-1.2675	4.2121	-0.007807	8.3871	6.0992	2.4558	5.8847	1.9175	-5.0322	1.6694	-2.6974	3.2414	2.8042	5.0124	0.72701	3.4338	5.5855	-0.082379	-0.60582	3.4072	2.8224	1.3583	2.7339	-4.2099	1.0724	0.057282	-2.5359	-7.1793	3.3924	2.779	0.50147	-0.80224	-4.6805	0.25523	3.5112
-12.96	-16.444	-13.432	-10.301	-15.856	-12.109	-15.515	-9.4191	-15.178	-12.51	-14.523	-16.462	-8.6236	-14.775	-14.244	-13.187	-9.4192	-10.452	-15.126	-13.882	-8.1545	-15.546	-9.1799	-6.3488	-11.852	-9.7179	-15.429	-18.017	-9.471	-11.153	-9.1544	-9.2207	-10.131	-15.457	-10.288	-11.127	-8.2774	-12.031	-14.09	-7.3645	-16.792	-12.466	-15.221	-17.435	-10.448	-9.8627	-14.626	-14.624	-4.4856	-5.8659
-12.692	-11.791	-16.276	-2.8716	-7.6299	-14.304	-14.573	-8.4963	-10.418	-11.442	-14.915	-12.43	-10.448	-17.569	-14.097	-7.3743	-12.452	-14.754	-12.067	-17.351	-14.27	-12.383	-10.484	-12.461	-12.191	-15.564	-7.2853	-10.655	-8.7266	-12.245	-9.1638	-14.011	-4.2021	-15.59	-11.329	-8.8292	-7.0404	-8.6462	-14.511	-11.23	-13.778	-6.2683	-22.69	-10.92	-11.966	-16.808	-13.64	-16.779	-18.829	-15.539
2.4492	4.9649	6.2422	-1.1168	1.7599	-0.091835	-4.9618	-4.5155	3.1375	-0.11144	4.0126	-1.8973	-2.9569	-0.29448	-0.21276	4.255	-1.1387	7.7301	-0.21936	1.8439	-2.1779	-4.9441	-1.8192	1.9457	-1.0725	0.64167	2.4228	0.95227	-5.8155	1.0139	-3.8134	3.8578	3.048	-1.1652	-1.4699	-5.0093	-5.734	-1.1982	-0.57341	0.46976	-0.24075	5.6778	4.1845	2.5008	-1.7832	1.9763	0.17304	-4.6655	3.4404	-3.0948
3.8437	-2.9555	-9.3377	-3.1757	2.1237	-3.1929	-3.0175	-7.2279	2.9989	-1.7881	13.01	1.9062	-0.49763	-0.85102	2.3949	-4.4906	1.0059	-7.6166	4.1227	-0.94524	1.8461	-1.1882	-0.80323	3.3187	-5.7971	-0.65686	-2.9264	-8.2696	1.9241	-0.62022	3.4183	-4.9731	-8.5773	0.46403	1.2423	0.71951	1.8517	-0.69766	-0.4359	-1.4781	-3.5437	-1.6784	-4.147	0.45313	-0.35658	-6.3181	-3.3935	0.52833	-0.30822	-3.7148
-6.5368	-7.3445	-4.2308	-15.751	-5.8676	-11.149	-4.4732	-10.027	-11.101	-11.443	-7.3037	0.75193	-11.634	-8.3555	-7.2244	-5.1303	-3.9305	-6.4888	-6.4375	-13.372	-13.234	-8.1987	1.0941	-8.2288	-10.17	-15.965	-4.8597	-11.644	-7.0805	-10.557	-5.2082	-6.1871	-11.876	-7.7965	-10.237	5.5579	-6.3745	-12.78	-13.539	-11.04	-2.6688	-6.288	-12.475	-8.95	1.3772	-8.1328	-15.745	-5.2592	-7.6107	-2.4606
-2.1	-3.3682	0.25331	-2.1497	-2.0621	-6.7205	-5.5361	0.27845	-6.4966	0.083281	-2.6851	2.7621	-2.7239	-7.2151	-2.107	-5.7487	-2.084	2.6754	3.2243	-2.7642	-4.791	-3.2332	0.5782	-0.36088	-8.2019	-1.2848	-2.2992	-2.4457	0.50079	-6.9997	-4.4826	-0.49071	-4.0295	-4.5513	2.1363	-5.8747	-7.5744	0.13701	-1.0864	-2.9666	-2.5678	-8.682	-3.1432	-7.4377	-8.8572	-7.3045	-3.8253	-0.26495	-2.111	-3.89
1.9431	4.7849	7.3654	10.049	3.9238	1.1617	8.7641	-0.89197	3.4801	7.1802	4.6841	9.0032	3.1348	13.224	3.0836	8.5605	10.631	7.3197	1.3668	5.589	4.951	11.981	9.887	8.9484	2.3317	3.95	7.7656	11.193	2.4471	5.6536	8.5952	9.8892	9.8399	5.598	-0.31881	11.768	6.972	2.363	0.94353	3.8444	8.4331	-2.3171	14.18	8.445	7.0067	2.5074	-1.0001	11.181	5.7222	10.704
1.2201	-3.9591	-2.6453	2.2146	-4.3154	-2.2643	1.7452	-2.9443	-6.3123	-3.8435	2.2318	-0.33409	7.3436	-8.6154	1.162	5.87	-2.6717	-2.8273	-4.1155	-1.4157	1.4411	2.2077	-2.7941	-0.058567	-8.0111	-1.0299	0.03024	-4.167	-3.9793	0.074751	2.271	-3.5161	-3.0089	0.15045	5.6841	-2.1165	-1.3048	1.8447	0.6689	-2.4313	-4.5312	-5.6559	-4.7639	-1.1446	6.0534	-4.1355	1.421	1.2025	2.2106	2.9374
-21.33	-16.734	-14.792	-14.169	-16.708	-16.575	-16.266	-15.631	-15.31	-6.1187	-15.48	-12.444	-13.24	-18.596	-20.1	-7.4115	-20.098	-15.85	-11.757	-16.935	-16.62	-9.0662	-11.343	-17.575	-11.998	-12.757	-17.037	-14.388	-11.32	-19.535	-13.002	-7.0228	-17.148	-9.5145	-18.577	-12.231	-19.88	-11.582	-19.526	-17.677	-19.484	-17.758	-15.003	-16.874	-13.682	-10.866	-12.736	-13.932	-12.493	-13.574
0.24456	-7.6812	-6.9752	-3.2381	-9.073	-2.203	-6.6566	-14.05	-5.1235	-8.3278	-3.635	-4.0927	-2.4908	-4.4809	-5.7465	-6.4553	-1.524	-7.4825	-11.008	-5.8228	-4.6267	-10.591	-10.201	-5.6325	-6.869	-6.8033	-8.0963	-8.203	-7.5731	-5.1486	-11.19	-7.6294	-11.101	-9.7046	-9.8198	-3.4672	-7.1911	-5.3827	-11.113	-11.885	-4.8595	-7.5193	-11.693	-12.785	-6.1751	-5.5915	-8.5257	-6.0917	-3.021	-6.453
-2.9038	-2.3451	-0.9878	-3.1604	1.9502	6.8637	-9.3489	-2.9683	-2.1167	-6.9353	-0.96507	-3.5718	-5.372	-7.8789	0.10814	-5.7204	-2.794	-3.4579	-8.1644	-8.9356	-0.2355	-4.7287	-1.4484	-6.8779	-1.1858	-4.8729	-4.1635	-6.446	-5.5913	-5.3085	-7.1684	-3.4106	-10.297	-1.8562	4.4058	-1.4933	-2.3349	-0.15348	-6.6951	-3.2089	-5.8026	0.34373	-3.6759	-9.6337	-5.6473	-2.9065	-3.724	-7.1317	-4.2798	-6.1906
-5.7369	-1.5141	-9.5502	-5.2648	-2.8064	-4.1198	-1.8677	-4.4368	-6.8124	2.4297	-0.27897	-9.4694	-16.345	-6.3809	-5.8227	0.15845	-1.3833	-5.5694	-3.4693	-2.8552	-1.7827	-2.261	-7.4534	-9.4738	-0.55241	2.9317	1.7499	-5.614	-10.505	-6.6612	-8.5455	-15.541	-3.4902	-1.1437	-10.252	-4.0422	-3.0852	3.9141	-8.0307	-5.542	-10.116	-4.5663	-6.8956	-7.1762	-3.1663	-3.2031	-2.7942	-1.371	-6.0517	-5.1774
-12.279	-7.1598	-15.511	-13.524	-9.8918	-11.459	-11.018	-16.973	-12.207	-16.93	-13.938	-12.817	-16.389	-10.072	-14.325	-9.0999	-14.766	-13.131	-15.379	-19.892	-10.418	-13.843	-12.807	-6.8848	-10.951	-8.1127	-11.473	-14.006	-10.592	-14.691	-20.62	-7.7773	-19.125	-18.88	-12.524	-13.87	-11.948	-10.408	-14.266	-10.723	-7.4411	-20.096	-7.9976	-7.511	-19.277	-10.639	-12.849	-10.091	-20.082	-7.5943
-9.6926	-3.1169	10.835	-8.8799	-4.3694	4.4725	-5.0178	-5.5776	-2.2145	5.2589	-10.364	-4.6854	-1.1957	-0.52355	-1.1254	-2.446	-3.0027	0.80957	-2.3012	-2.9642	-2.6806	2.7117	-1.1744	5.9328	-8.3275	-3.8488	-7.7459	-3.3238	-2.6761	-0.44624	0.48153	0.38395	-2.4581	-3.1488	2.8497	-6.5193	5.9286	-1.3311	-4.4601	2.8026	-1.8281	-3.9199	0.95384	-0.59215	-3.469	4.1483	-6.7083	4.4008	-4.335	-0.95261
-5.554	-9.8154	-15.365	-5.3267	-5.2412	-10.781	-12.86	-11.014	-12.997	-9.2764	-11.484	-8.6746	-8.1925	-5.9082	-9.7838	-8.0469	-9.99	-4.5028	-5.8774	-8.0931	-10.777	-7.7889	-8.0941	-11.243	0.63288	-19.92	-8.8692	-8.6686	-5.2277	-11.333	-9.2268	-9.3448	-10.566	-14.939	-15.473	-8.6607	-17.876	-11.738	-8.4913	-2.8501	-4.5653	-5.7227	-12.301	-11.841	-5.4422	-7.8258	-13.84	-17.796	-6.7028	-6.121
-10.047	-11.67	-9.2286	-11.354	-7.7415	-11.741	-13.973	-14.495	-14.828	-11.665	-16.153	-14.244	-17.28	-18.141	-19.473	-9.2128	-18.073	-12.044	-8.0328	-15.957	-14.777	-15.697	-14.19	-8.6664	-3.2389	-17.337	-5.7043	-14.462	-6.9853	-11.113	-12.402	-13.033	-10.426	-12.616	-9.6241	-12.618	-8.018	-8.2233	-13.148	-13.75	-14.251	-12.04	-12.069	-19.537	-14.067	-11.558	-7.3908	-7.1687	-10.85	-9.6065
-6.9224	-7.125	-10.954	-6.8779	-7.3637	-13.43	-12.562	-13.102	-7.8093	-13.004	-10.467	-11.19	-10.998	-9.3714	0.21187	-11.013	-10.304	-3.6963	-1.9029	-2.7885	-10.282	-9.2635	-5.7441	-12.926	-9.7665	-11.244	-9.4066	-3.2193	-9.7586	-5.0492	-12.352	-7.7878	-7.2125	-10.755	-5.3536	-5.1118	-13.874	-9.397	-8.1584	-10.138	-9.6452	-9.2811	-5.2273	-11.213	-3.7411	-5.538	-5.4148	-5.6496	-9.2587	-0.32922
-11.922	-15.81	-14.913	-15.188	-9.0781	-15.44	-12.014	-14.481	-13.895	-18.317	-10.839	-6.088	-11.264	-7.3413	-5.9242	-14.339	-13.787	-13.239	-9.099	-16.744	-9.9726	-4.9997	-19.757	-9.1246	-13.537	-12.295	-10.068	-13.455	-4.812	-10.801	-13.624	-11.159	-5.4289	-14.942	-8.8895	-15.781	-11.172	-13.758	-15.978	-14.4	-10.865	-7.7687	-4.9205	-15.907	-6.72	-10.07	-9.0297	-14.261	-13.309	-15.804
3.7397	-1.0243	3.1795	-4.02	-1.0315	-2.591	-2.6043	0.11521	3.2758	-2.279	0.94333	2.6776	2.5546	2.533	4.1692	-3.9278	1.8324	1.4508	-2.9411	3.7273	-2.7104	1.6855	3.7271	-9.1757	5.0947	5.8113	-3.9414	-1.1415	2.1183	-3.1637	1.9838	-2.1038	0.60113	-2.4992	0.69508	-1.3827	6.0767	1.6139	2.9013	2.8941	-5.7924	3.1684	1.8061	-4.0755	-0.85841	1.7979	5.4156	-1.8749	-3.2664	-1.4026
-3.0996	-8.7619	-3.4932	-4.9558	-10.744	-6.2021	-6.1123	-8.9141	-7.2407	-14.118	-2.0561	-6.5369	-10.06	-7.12	-4.6313	-5.0767	-13.734	-6.3013	-8.4855	-6.2815	-5.9111	-10.298	-5.66	-2.8753	-10.917	-6.3388	-0.018909	-9.0657	-7.4864	-7.3192	-3.7348	-8.3717	-4.3416	-10.518	-4.8243	-7.7932	-10.18	-11.519	-9.7155	-3.6579	-8.4857	-7.2908	-7.8526	-0.32363	-12.645	-8.0202	-6.4859	-4.6902	-8.7904	-13.006
-10.123	-11.404	-3.2208	-8.6093	-14.656	-9.6946	-15.383	-14.178	-4.131	-0.78407	-14.207	-9.6284	-3.1568	-8.7015	-10.011	-6.8485	-3.5996	-12.907	-14.829	-5.1789	-8.6178	-0.49005	-12.456	-7.6799	-2.8507	-6.9604	-11.302	-12.559	-5.6131	-10.284	-7.7687	-15.658	-2.2908	-6.6212	-9.9156	-20.021	-12.83	-7.6697	-12.348	-13.031	-10.239	-9.261	-11.982	-9.3785	-9.293	-13.443	-13.408	-2.2277	-11.519	-1.0199
2.9721	-5.6225	-2.9545	-6.2569	-7.2639	-2.6326	-8.5116	-8.7664	-8.42	-1.0629	-5.0153	0.1835	-0.7678	-3.1529	-5.2258	0.49281	-3.719	-9.4353	-4.2485	-6.2853	-5.3712	-3.9383	-8.27	-9.7432	-6.5535	-7.0836	-3.9814	-4.3394	-3.9633	-5.3375	-5.2919	-4.1009	-6.2318	-2.4532	-7.8595	-9.4839	-4.6304	-11.173	-5.1961	-6.977	-0.8575	-16.828	-13.275	-5.5773	-4.7248	-7.3004	-1.7845	-15.035	-5.8015	-3.7166
-3.5886	0.25692	-3.8105	-7.4447	-5.0063	-1.4264	-9.5854	-1.1266	-0.21981	-1.0343	-3.0379	-3.4686	2.0783	-2.5119	-0.31023	-2.5651	-3.2592	1.0805	-1.5815	2.0087	-2.0602	-6.1944	-3.2703	-1.2892	-3.5313	0.84058	0.083106	1.3267	-3.0099	-3.6029	1.9943	-5.9009	-1.9556	-2.5109	-4.3222	1.7114	-2.657	-5.3905	0.035652	-1.0157	3.7007	-9.7194	-11.59	0.53913	0.92611	1.1161	2.4122	-1.8033	2.7662	0.97544
-15.296	-24.71	-11.405	-3.5842	-7.1884	-7.9361	-15.089	-14.334	-11.408	-13.841	-13.264	-11.636	-7.1157	-12.94	-5.5937	-8.6173	-6.007	-6.2763	-13.655	-9.1818	-5.7215	-14.696	-15.064	-8.413	-14.86	-15.423	-10.857	-15.706	-7.3325	-12.288	-12.48	-8.2335	-16.95	-9.4713	-13.778	-8.5405	-4.0844	-12.005	-10.01	-14.874	-10.495	-7.658	-11.109	-13.142	-15.311	-7.7894	-11.73	-12.251	-14.182	-9.6543
2.0902	-4.6901	2.1171	5.7488	-1.9016	-6.6438	5.12	-5.5979	-8.0487	-0.031612	0.44177	-1.7556	3.0097	-0.38501	-0.42568	-2.3897	-0.020079	0.93544	-3.4856	3.9942	-4.9947	3.5182	-3.0658	0.017794	-0.17422	2.2801	0.81743	4.3672	-1.4431	-4.4248	-6.2014	-4.911	2.2059	6.285	-4.7968	6.9523	-0.41958	3.9653	6.5414	-3.6402	-6.0122	-3.6625	5.6367	8.7711	6.0842	-1.5573	-3.7889	-2.0593	-5.378	-3.3749
5.8511	11.612	7.7306	2.9016	-1.1001	1.9131	7.3212	3.2197	3.5753	2.4849	7.5892	5.3498	5.3274	7.6445	8.7365	10.06	8.0171	6.0293	10.275	11.033	6.2828	5.414	2.8661	-4.9393	9.9398	5.189	5.801	9.5315	5.1822	7.565	7.7485	8.1954	5.6887	8.5978	4.8041	-4.1487	5.8516	14.673	4.5884	4.4619	2.6121	4.0833	8.0717	-1.8354	6.5589	-4.8728	-1.2091	8.0866	3.5604	1.1138
0.85454	-0.93571	-7.6329	-5.2215	5.4079	-1.9414	-5.4833	-6.8845	-5.3803	-4.1809	-7.5603	-7.1449	0.3943	-2.6777	1.0832	-6.875	-8.2883	-8.3386	-4.6569	-4.9654	-3.2961	-6.9173	-9.951	-3.8325	-9.9584	-4.9552	-5.0135	-10.251	-4.0443	-7.1525	-7.4509	-6.5684	-6.3892	-9.6724	-0.62152	-3.4061	-8.2713	-9.9264	1.9595	-8.4387	-0.337	-4.3791	-2.3419	-1.6584	-2.1737	-1.6447	-4.1421	-9.1146	-7.1354	-2.4669
-14.624	-9.6243	-11.943	-13.925	-12.355	-8.2353	-14.988	-14.843	-12.41	-12.947	-16.287	-11.388	-18.782	-10.387	-10.967	-11.531	-14.944	-6.3163	-11.939	-8.8529	-14.616	-8.6454	-7.8188	-14.324	-2.8517	-11.727	-15.286	-10.812	-5.8151	-10.462	-18.735	-14.468	-17.785	-16.099	-16.63	-12.515	-15.659	-7.2244	-10.192	-9.7148	-14.608	-7.1969	-10.542	-10.282	-9.7526	-15.613	-13.837	-13.13	-8.2541	-7.2349
-4.6178	-5.8317	-10.393	-7.555	-11.988	-10.804	-11.155	-7.3187	-14.01	-7.8401	-8.564	-14.882	-12.366	-9.319	-15.583	-12.164	-13.101	-9.0674	-6.1561	-2.4647	-9.9109	-11.577	-13.369	-15.131	-11.821	-12.496	-16.007	-15.113	-14.992	-17.404	-14.387	-10.47	-15.269	-11.075	-8.4404	-11.572	-3.5023	-14.176	-11.042	-10.394	-5.5045	-12.668	-9.8919	-13.29	-11.207	-9.3984	-13.732	-8.0101	-10.246	-13.24
-7.3579	-11.844	-15.005	-9.2737	-13.106	-10.141	-13.217	-8.6644	-18.434	-16.74	-9.2069	-10.455	-11.33	-6.8173	-15.045	-16.405	-14.119	-13.686	-9.6499	-11.012	-6.142	-5.9745	-15.572	-12.849	-24.458	-15.015	-11.766	-15.655	-13.35	-15.502	-10.184	-10.752	-15.189	-11.519	-14.398	-13.128	-12.872	-11.922	-16.691	-6.9801	-9.8178	-7.9811	-9.6903	-14.441	-12.686	-19.569	-10.177	-13.607	-12.771	-12.5
-8.6418	-8.4122	1.1779	-3.3341	-4.8921	-4.1412	-6.4054	-4.907	-3.7057	-4.8588	1.26	1.7986	-5.1917	0.11037	-7.3743	-5.4996	-3.3083	-6.3112	-2.6373	-2.7303	3.3863	-6.4889	1.9579	1.979	-1.4043	-6.5544	-4.1661	-1.0563	0.0032459	4.0733	-4.6948	0.12601	-3.716	-1.7928	-0.38853	-2.2162	-2.2637	1.4974	4.3066	-3.2698	-4.0589	-3.781	0.29378	-4.1605	-7.8429	-2.2584	1.5767	-5.0075	2.1272	0.31586
-1.8511	-8.4038	-0.25683	-0.91729	2.4043	-4.7572	-10.829	-1.1648	-7.1566	1.0962	-1.0156	-6.3991	-11.76	-5.3819	-4.3246	2.1492	1.4063	1.7345	-1.0467	-7.4973	-5.7527	-7.1604	1.7874	-4.2468	-2.422	-1.7374	4.3413	-6.0328	-10.232	-1.3499	-3.0096	-2.8354	-3.8902	-2.3786	-4.0877	-5.6303	-7.284	1.0138	-7.0751	-5.8733	-6.567	-6.6786	-3.5106	3.9287	-7.2801	3.0276	-0.56188	-0.16347	-7.7596	-1.051
-5.796	-4.2583	2.195	-5.1624	-7.8594	0.20662	-3.5988	-0.6441	-6.3242	-6.0547	-6.1271	-2.712	-6.4394	2.0158	0.63306	1.9369	-0.44117	-4.6341	-1.8452	-0.24426	-2.2622	-3.8042	7.2233	-2.7371	-0.83498	-11.119	-7.2288	-1.2024	3.9304	-5.5817	-2.3026	-3.2203	0.57305	-3.0473	-3.2249	-8.5836	-4.4491	1.7322	-4.2971	0.23443	0.63706	-1.2386	-7.1925	-0.018518	-5.7846	-6.2223	-7.221	-0.89962	1.907	-4.6528
-0.4817	0.18482	1.2684	-4.3364	0.49337	2.1329	0.46078	-0.64449	1.6488	-3.7735	-4.4957	0.077468	-4.7463	0.93773	3.7429	0.72369	-1.7701	-1.6196	2.0709	-1.2349	0.96568	-2.2632	-7.9926	-4.0482	-2.608	3.609	1.8705	0.97571	-10.736	-4.58	-0.10278	-2.2033	-4.8968	-1.5153	4.0552	-4.132	-9.164	-1.3585	1.6433	0.58719	0.4899	-2.8154	1.1327	-0.98154	-1.596	-6.2244	-2.3395	1.7663	0.48383	-1.9406
-2.1808	0.044315	2.3967	6.1891	0.18523	-3.7096	-1.9578	-0.60963	3.2383	-0.96041	3.4223	5.1071	1.0707	0.38692	-3.0795	3.5566	-5.3915	4.1471	-1.4238	1.1518	2.6605	-1.2964	0.1297	6.0127	1.3743	4.1974	-4.1178	2.2208	0.66944	-7.9007	-2.4485	-2.2018	-8.6213	-1.8753	-1.4467	-4.0141	-4.9063	0.29055	-0.61209	0.052734	-5.8548	3.4659	-4.2404	2.0798	2.9296	5.5678	6.2868	-9.4524	2.8506	2.8347
-7.3293	-4.1606	-10.551	-11.611	-16.417	-19.003	-8.7642	-12.481	-14.308	-11.71	-12.377	-7.1315	-8.6068	-10.836	-14.614	-10.11	-14.982	-13.034	-16.188	-12.065	-15.445	-5.9341	-10.6	-14.959	-7.3873	-8.5086	-15.95	-12.725	-11.479	-14.765	-10.446	-1.1198	-8.3665	-8.4394	-3.469	-11.396	-11.353	-12.436	-9.5637	-6.3953	-14.031	-13.147	-10.746	-10.041	-10.881	-9.9942	-8.4384	-12.945	-5.3571	-15.549
-4.0836	-5.3854	-2.5759	1.1374	-8.282	-1.6397	-4.3448	-3.5535	-0.2897	-4.9832	-4.4769	-1.0451	-3.7208	1.8742	-0.38644	1.741	2.0943	-2.1133	-8.4836	-2.7073	-7.7487	-7.9951	1.4378	1.4385	-2.7633	-2.1482	-10.342	-1.4804	-1.262	-1.7592	-0.26524	-4.3825	-10.199	0.20858	2.517	-3.8055	-2.7483	-0.01186	-3.5213	-9.4441	-2.1426	-5.0216	-3.8405	-3.238	-5.4512	-8.161	-4.5201	-2.7076	-2.1461	-10.679
-0.36829	-1.3077	-2.5831	3.9817	3.8726	0.81829	1.4704	2.6011	1.9792	-3.5927	4.1491	-3.7749	-0.97699	-1.4509	4.2968	1.2327	-0.023627	-2.7317	-2.0705	2.5132	-0.96535	2.3399	4.6342	-0.30385	-1.5792	3.5206	-2.8154	-1.4963	0.21762	1.6239	6.3273	2.2835	4.5408	2.8154	2.9277	3.8034	4.5444	2.5131	2.8609	2.0988	-6.1124	3.0258	2.0322	-6.4622	-0.52183	-1.6187	2.1969	3.2633	-0.36003	-5.9049
-11.375	-11.769	-14.353	-9.1502	-9.0279	-7.8553	-15.076	-6.5099	-4.4874	-6.3403	-9.4821	-8.2172	-2.463	-6.0538	-10.644	-11.668	-8.7661	-5.2443	-5.8016	-8.1693	-8.1735	-11.857	-7.596	-3.8067	-9.8168	-5.5311	-3.531	-4.6435	-1.2252	-13.219	-16.586	-6.639	-3.4732	-12.672	-5.9977	-11.824	-7.5199	-3.7625	-10.624	-10.06	-7.6508	-14.541	-2.0874	-6.5871	-11.89	-15.487	-6.8111	-9.4666	-6.0312	-7.4427
8.2059	8.054	6.9183	3.68	5.1011	9.1279	7.8274	10.571	8.78	6.3137	6.4188	9.8737	5.8514	10.543	8.9309	-0.81196	5.9937	8.7641	7.1346	9.4668	3.7612	5.2652	11.878	6.8313	16.059	8.5383	2.902	11.52	14.79	6.7737	13.957	3.6551	9.2883	14.859	4.4955	8.6231	12.944	10.332	14.753	6.1808	9.9306	4.6021	6.5786	9.6793	8.7888	9.6069	6.4643	5.7522	8.0772	9.2946
-6.213	1.9361	-3.3266	-5.1363	-2.6981	-1.712	-5.0739	-3.3405	2.5083	-7.4116	-2.0457	-7.3235	-3.3779	-0.2729	0.55095	-4.8886	-4.809	-4.5111	-0.24589	-0.73185	-8.1521	-9.4023	-0.58146	5.3302	-7.4041	-3.499	-6.2474	1.2071	-5.5102	-5.3077	-5.1774	0.22858	-0.94312	4.215	0.71456	-3.4628	-2.468	-5.9015	-0.85175	-1.9956	-6.3416	0.56567	-12.065	-7.287	-1.544	-4.7954	-2.0794	-5.384	1.8934	-6.75
1.5299	-3.2677	-0.91032	4.7667	-0.91068	4.3679	4.5861	4.2094	-1.9628	-3.4415	6.0567	-0.55968	1.3872	0.80713	-5.5958	-6.7955	-0.26321	-5.9738	-0.30816	0.39096	3.2631	-1.6756	-2.2963	-0.26764	-2.195	7.0019	1.5033	2.5	5.3132	0.86453	0.17449	4.9772	-4.2096	2.2216	-1.742	0.11082	-1.1838	4.1339	-0.94236	-2.7979	4.4828	2.3797	-3.9572	-0.58069	3.1916	3.0816	-5.6636	-3.2851	-4.2041	2.2552
8.6038	8.6696	9.513	16.692	5.7241	3.5918	5.7791	4.5072	10.278	15.484	8.5131	11.7	12.219	4.6697	10.743	14.996	13.586	4.6559	10.602	9.1405	4.8843	11.876	11.789	11.273	16.85	2.3863	11.049	11.854	10.256	7.0623	15.177	7.1018	8.2733	15.44	11.797	14.222	3.7241	6.7586	9.9483	12.446	16.601	7.0998	10.711	15.307	16.056	4.3982	3.2358	14.028	8.7027	11.636
-10.207	-17.904	-9.194	-12.712	-9.2733	-10.128	-11.354	-9.7167	-12.665	-10.919	-13.583	-16.1	-13.426	-18.526	-15.199	-0.40878	-12.595	-6.4115	-7.4001	-8.9654	-15.144	-15.194	-7.9201	-13.73	-10.962	-14.739	-11.36	-10.693	-16.326	-17.507	-15.08	-10.78	-9.3345	-14.459	-16.195	-18.412	-12.651	-12.3	-11.356	-9.2137	-16.339	-12.122	-14.634	-16.901	-12.944	-7.966	-10.717	-15.317	-11.472	-11.587
-5.886	-5.9744	-7.3989	-0.34564	-4.0158	7.2731	1.1974	1.2546	0.22861	0.70049	-1.9493	-4.7236	-3.7873	-4.5481	-4.4695	-4.3588	-2.6123	-9.9555	-0.61199	1.3869	-4.705	2.0765	0.66144	2.3223	-0.48811	2.2128	3.769	-8.6211	-4.2477	-4.326	-9.71	-4.8661	2.5008	-4.3934	4.4276	-0.56751	2.6174	-4.0062	3.0703	-4.0016	-3.0914	0.20302	-6.864	-5.3369	1.0113	-13.883	-5.6102	0.5898	5.2405	-6.037
6.2892	3.5897	7.3122	10.112	10.849	11.821	12.473	2.7216	8.4407	7.8263	8.1498	5.4292	9.8667	8.1654	4.9362	-0.76811	7.0372	8.1289	6.0569	5.1176	5.96	5.6409	16.407	4.3496	8.5286	8.8348	7.4511	13.803	12.086	3.603	13.14	5.7753	11.101	11.584	2.711	15.937	0.42202	15.932	16.314	11.298	5.98	4.2061	13.628	12.015	-2.5082	8.7467	7.5692	12.037	7.0474	10.576
2.931	11.839	18.499	2.7731	0.47861	8.2946	9.3203	1.2466	5.2001	1.4387	-2.2278	6.5055	2.2708	6.6116	7.5833	7.1377	9.9128	4.5574	7.9637	13.355	7.8761	9.7286	9.1974	10.968	9.2618	7.2185	13.739	10.203	7.6071	6.0952	10.702	5.9929	7.9212	10.716	6.4354	4.7026	5.9791	4.7397	8.4078	9.3889	10.676	2.4835	8.2489	15.092	5.8742	7.6353	12.47	10.885	8.0444	7.9806
6.2639	0.30812	-0.4094	5.1156	5.771	1.3413	3.2234	1.9033	-2.3721	-1.6527	-0.66182	-4.5618	1.7696	4.3278	2.8871	-7.6994	0.90489	3.92	-1.8757	2.3858	2.0228	2.0869	-5.4476	3.5108	-3.4592	-3.4801	3.5936	-1.952	-2.9669	0.59896	-3.18	0.099712	-4.8462	2.1402	2.1041	-1.1186	-1.0373	0.24054	2.3614	-0.43027	2.8636	3.4864	2.0298	7.9659	-0.84232	4.5762	4.4791	0.48768	2.8497	-5.6035
10.289	2.5858	4.1576	10.861	5.6757	9.9089	-1.586	7.4506	3.6857	7.0395	1.7262	5.5897	9.306	0.24232	7.8394	0.36752	5.8282	7.3975	3.046	7.0167	12.222	6.6936	8.0008	8.9698	5.5181	6.2693	3.3879	11.127	12.843	8.4642	3.5519	13.058	-1.5529	6.2984	9.3851	3.2757	4.2345	3.8246	10.439	4.4163	-4.5426	2.32	4.9439	4.8318	1.4617	6.4829	8.7131	7.2114	11.702	8.7025
5.3608	4.1147	1.7474	0.22582	0.87377	5.4	6.8671	5.6685	1.6271	0.97752	3.5755	0.34185	4.2799	4.4226	9.8157	6.9871	-0.10668	13.999	2.4752	12.427	6.5841	11.603	7.8207	6.0972	3.1194	7.4144	10.42	-6.3182	-2.2952	1.6347	6.1886	3.9106	5.0677	1.4481	5.8532	7.372	0.36126	4.6245	3.1066	4.8242	9.6124	-1.1157	3.0108	8.1881	4.2872	0.6665	10.005	6.4243	6.274	2.9121
-3.9369	-12.395	-8.1848	-3.7726	-7.7822	-4.8358	-6.7906	-10.266	0.58474	-5.8577	-7.5474	-3.1057	-10.245	-10.623	-1.8729	-12.228	-11.619	-2.3039	-7.7841	-13.522	-1.8583	-10.188	-4.0191	-0.61805	-3.2521	-14.05	-3.7337	-6.6782	-8.5916	-3.7395	-5.1906	-5.5628	-5.6193	-4.3435	-10.329	-6.9019	-3.8266	-6.9677	-5.3226	-10.233	-4.5511	-1.2487	-5.2531	-1.3216	-2.6528	-11.494	-2.0277	-9.7762	-5.881	-9.1282
11.49	10.447	10.837	11.688	12.889	10.594	7.5133	8.2349	10.407	6.9533	8.5395	14.319	12.097	9.3499	9.8713	5.3088	5.755	4.6681	5.2752	4.8127	6.6447	7.6609	14.256	6.9869	18.765	6.6536	13.802	10.22	12.458	9.8593	9.15	8.1176	11.35	11.873	8.6698	13.13	10.093	11.789	12.852	11.138	12.714	9.917	12.941	9.4646	5.0456	8.8414	8.287	10.835	3.4597	11.998
12.897	3.2603	7.9771	3.0925	13.135	10.094	5.5449	10.869	11.931	4.2191	11.346	12.093	5.928	14.749	8.5965	6.0298	3.8137	11.934	11.902	10.065	6.4458	13.903	12.025	8.0435	15.268	7.2564	9.9084	3.8806	3.5943	11.018	13.3	5.5211	14.428	13.791	8.4513	9.4629	7.118	11.719	9.5189	6.4311	5.5915	8.9057	8.6473	11.101	5.2656	10.607	9.5571	8.7064	6.7545	8.3625
-7.8835	-4.288	-1.8941	0.44624	-7.2362	-0.96024	0.60556	-5.0735	-2.9495	-2.1579	-0.30487	-5.1042	-3.6271	-10.521	-0.97946	-1.8175	-10.842	-2.5533	-7.0797	0.18973	1.4973	-0.21635	-3.6269	-5.7748	-3.0895	-5.8363	-4.3548	-9.0606	-4.4351	0.10515	-4.8406	1.0709	-2.7936	-3.1614	-6.3956	-0.8779	-2.7542	-4.0822	-1.6502	-5.847	-4.1227	0.53082	-2.5034	-8.8969	0.44051	-4.5397	1.0699	-3.5304	1.9924	-2.4852
0.92228	0.60282	-1.7874	-1.28	-1.7374	-1.9928	0.34606	-1.386	-4.937	1.5351	1.39	-1.2039	-0.58194	-1.7102	4.4611	-2.9503	1.002	-5.4241	1.5048	-1.8921	-1.4696	-4.3282	-2.7877	-6.0922	-5.8262	-4.8873	-2.154	1.2765	-2.8968	0.42753	-0.92071	-1.8555	-7.0474	3.2297	-2.2816	-6.0818	2.2381	0.38501	-2.5436	-3.2909	-2.233	2.0698	-7.4434	6.0784	-2.9805	3.8103	-5.2016	-1.8069	2.4094	-4.3319
0.21625	-2.0018	2.1111	5.3597	6.6504	-3.6346	0.50235	4.2076	-1.0433	-5.8318	0.076418	-4.9235	1.5313	-0.98887	-2.7508	4.2673	-3.5832	0.8346	2.9678	0.41238	7.2088	0.98565	-2.0654	0.52189	3.6956	9.2579	3.161	3.9838	-2.9304	-6.5933	2.426	0.32331	3.0383	0.55676	1.4597	1.3984	0.8324	7.9569	-4.6397	7.2936	0.44563	-2.4345	0.51768	1.4833	6.4018	3.907	4.2001	-0.66579	3.5666	1.2136
1.0573	-1.667	0.46831	3.2919	2.5428	-2.7652	1.4371	3.2978	-0.05174	2.8281	2.9243	-4.9794	-6.8354	0.40684	2.6866	3.2095	0.078725	-2.1187	-6.4509	-10.105	-0.72062	-2.5072	-3.257	1.4266	0.40287	-2.6523	-4.2849	-2.6673	-6.4288	3.2667	5.5933	0.14521	-2.7309	4.7638	-4.2785	-3.3036	-0.91959	-10.943	-2.564	-1.8069	-2.3089	-3.7245	1.2557	0.66035	3.3045	0.44109	0.071803	-3.5048	-3.45	-4.9909
-0.68465	2.4592	3.7164	0.73653	2.214	1.7667	3.7905	1.1737	1.8111	-2.8964	5.8963	-1.5103	-5.3221	-4.1736	-3.3973	-3.9103	2.4712	7.2797	-0.96242	1.9512	-0.30236	1.7611	1.4183	-1.5952	-0.58034	-0.67766	0.35939	-0.39041	1.6839	-1.8379	-1.7638	3.2207	4.4407	1.1331	-3.0957	6.2777	1.8252	6.3145	8.616	-1.3486	-2.2476	4.4938	6.9213	-3.6597	3.9722	0.28123	-0.34338	3.3433	0.20416	3.199
-2.0132	-0.79116	-2.7899	-6.3051	-5.6244	-6.1561	0.14501	-0.42647	-1.7907	-3.2147	-4.5087	-3.2104	-0.010733	-3.3631	-8.0048	-2.1421	2.5673	1.0174	-7.3216	3.3112	-1.894	-6.809	-0.18382	2.4882	-7.4949	-1.6065	-9.4888	0.80187	-2.5417	-3.7156	1.6939	3.8479	-6.653	-0.2173	-3.9569	-1.4547	-1.48	-1.8151	-7.1693	0.72734	1.7917	-1.5908	-2.7381	-4.8909	-1.558	3.3379	-2.4834	-0.82732	-7.5785	-3.7695
-1.2729	-4.3344	-4.1483	-0.0036856	0.82606	4.3444	1.7534	5.002	0.59163	-4.3753	-1.3644	-6.7438	-7.3648	-1.4051	-3.0401	-0.90101	0.090833	3.9204	2.6536	1.0151	-2.2014	4.6487	1.2804	4.0207	2.1744	0.18853	0.15611	0.86222	5.5976	-4.2152	4.6273	3.0105	1.5736	-6.9218	0.12327	4.193	-3.8417	3.1818	-3.33	1.4279	-2.061	6.5026	-2.2589	6.4958	-10.034	-3.1404	2.6726	-3.1548	-6.8572	-1.0794
-10.918	-14.323	-11.578	-8.5502	-6.2336	-11.041	-14.766	-12.677	-13.158	-14.048	-13.567	-15.289	-11.248	-15.516	-17.517	-12.991	-12.803	-14.226	-17.1	-15.35	-18.078	-13.096	-15.255	-13.563	-11.694	-12.821	-16.394	-10.215	-11.932	-9.844	-13.698	-17.439	-11.421	-17.027	-13.837	-13.119	-16.308	-18.762	-15.961	-9.9243	-17.241	-13.407	-15.762	-14.394	-17.583	-18.524	-18.182	-12.26	-4.706	-12.563
6.8004	6.8558	4.7608	1.603	1.4863	9.4676	-0.13349	5.2147	11.73	1.1855	4.9476	8.1868	10.969	5.7463	7.5992	9.9857	8.0344	3.4419	8.5378	10.409	2.2554	5.0792	-3.3307	5.8858	4.4066	3.8481	7.888	8.8024	7.1985	8.6461	-1.3707	9.7497	7.4414	7.0085	8.7643	16.564	10.953	12.824	7.1201	10.163	7.4285	4.2705	5.9923	7.67	6.6394	10.664	15.023	6.8762	4.1024	4.5104
3.5866	-4.982	-1.6159	-6.2383	4.818	-4.8433	-0.34274	3.6001	0.11611	-0.53039	1.7203	-1.3088	-2.6836	-4.4526	5.6835	4.2851	-3.6502	-7.9517	-3.4925	-1.5066	4.1136	-7.9425	2.2241	1.7751	0.1827	0.096459	6.5059	4.0926	-4.9541	2.9876	-4.8058	5.9966	-8.8347	0.51793	1.6398	0.22861	0.76393	-4.1136	-1.9416	1.721	1.8234	0.31537	-5.5856	1.4369	7.7566	6.5605	1.4713	-0.78016	2.1902	4.8903
-20.121	-16.264	-9.0813	-15.996	-11.351	-12.648	-6.7904	-15.391	-17.633	-12.274	-10.84	-13.647	-14.76	-13.033	-20.288	-10.668	-18.207	-17.714	-9.4346	-9.9798	-17.752	-7.4945	-18.785	-16.911	-14.605	-14.439	-19.104	-18.471	-16.097	-13.93	-13.084	-16.411	-11.151	-10.666	-11.726	-19.081	-5.6584	-10.113	-14.993	-20.176	-13.172	-9.4277	-11.389	-17.991	-6.6479	-6.4137	-19.892	-12.324	-11.236	-13.219
4.87	2.4637	-0.16627	5.857	8.3907	3.7647	2.2047	7.7136	11.283	10.39	6.4294	4.6639	5.2856	6.9615	7.5407	3.6166	6.7409	14.986	6.1489	4.5027	7.5661	9.8221	8.6809	10.178	11.512	-1.2728	16.389	13.51	7.1729	0.43358	16.489	4.9012	6.0306	4.7734	8.2659	10.583	8.5134	5.6128	3.3621	11.866	2.1697	6.301	5.9339	8.0407	10.097	11.765	10.69	4.9867	3.5736	10.35
4.8325	4.0059	1.436	9.5823	-0.28334	-3.1365	4.522	-8.0666	-0.97127	-1.0038	3.4218	-4.1636	6.1698	6.5367	1.0697	-3.7654	-1.5842	-3.8058	-1.168	1.8278	-1.4135	8.2955	-0.1004	0.16513	4.8439	-0.83902	-3.5393	-2.8115	0.20253	9.3128	2.4467	1.4883	-1.6316	7.2147	2.7991	9.0455	-3.0873	-0.39933	6.4187	2.5184	1.9486	4.4004	2.869	2.2851	-2.0739	-0.30774	-1.832	2.0555	-5.9826	-2.2926
-15.551	-19.785	-24.954	-15.872	-14.701	-11.563	-15.531	-14.352	-16.31	-10.572	-20.331	-14.467	-8.7217	-16.933	-15.314	-12.951	-20.705	-8.1003	-13.003	-10.902	-12.853	-10.696	-12.623	-11.388	-14.894	-14.889	-14.37	-12.892	-16.509	-17.513	-15.557	-20.799	-14.885	-16.865	-13.609	-12.568	-14.065	-14.176	-8.0326	-18.177	-19.179	-14.29	-14.9	-17.147	-9.0417	-16.765	-15.887	-22.07	-12.433	-17.48
-16.913	-15.217	-18.498	-6.7022	-9.9067	-16.385	-21.435	-18.068	-8.7861	-11.902	-16.859	-13.87	-16.58	-9.6118	-8.4956	-15.704	-12.39	-10.406	-11.719	-16.416	-15.74	-17.293	-21.663	-10.901	-9.3887	-14.774	-10.009	-9.1169	-11.828	-15.425	-12.682	-14.216	-10.757	-12.792	-17.325	-19.346	-14.071	-17.365	-15.321	-8.5214	-20.204	-10.376	-15.414	-12.705	-20.58	-14.615	-12.22	-13.76	-13.342	-11.294
-13.456	-15.479	-2.3067	-10.636	-13.442	-15.762	-10.227	-7.9717	-15.994	-11.047	-5.7134	-15.008	-14.213	-10.328	-12.085	-6.0029	-9.1659	-17.065	-2.5204	-10.066	-14.279	-13.489	-9.7266	-9.4618	-9.8098	-10.606	-13.294	-11.753	-9.288	-7.3056	-9.1662	-7.1161	-6.2036	-7.2979	-14.756	-10.166	-6.977	-8.169	-17.973	-11.5	-8.9859	-13.511	-12.495	-13.347	-15.143	-12.481	-5.398	-14.209	-10.497	-12.651
-13.559	-4.3668	-6.0442	-5.7437	-4.6253	-8.1179	-4.9021	-13.139	-0.4241	-5.4225	-6.3994	-10.975	-10.077	-11.645	-7.3334	-10.853	-4.3796	-4.812	-8.9576	-6.1058	-2.6104	-5.4101	-11.241	-7.5569	-6.472	-6.6366	-12.253	-16.584	-8.1909	-6.5131	-11.385	-1.0665	-8.2193	-12.338	-7.8851	-9.4219	-11.202	-5.1991	-4.9634	-3.5252	-4.0061	-14.515	-2.2023	-5.5518	-6.1385	-11.262	-11.77	-0.48048	-13.223	-8.5944
9.6232	10.354	11.957	6.2499	12.992	16.483	8.2495	15.375	12.406	10.828	9.9575	11.448	0.35238	13.775	8.7027	16.193	8.8823	12.593	6.1941	9.3761	4.4195	10.387	8.9732	15.616	10.846	5.31	16.607	14.473	5.7534	12.204	9.7533	16.58	13.017	4.7508	4.1714	8.2937	9.2078	5.3742	11.795	9.5927	5.9008	7.8441	13.394	8.2287	13.775	8.0317	15.538	4.7835	13.19	8.9677
-12.291	-11.199	-13.583	-16.738	-11.438	-17.021	-12.558	-4.1035	-10.933	-8.5919	-14.529	-20.864	-11.457	-13.881	-12.131	-11.331	-15.089	-15.409	-11.162	-21.288	-8.2052	-13.638	-9.279	-11.462	-12.354	-20.97	-19.968	-15.721	-14.517	-14.369	-22.411	-12.164	-4.1978	-16.338	-7.6686	-11.167	-12.202	-12.806	-14.957	-14.453	-8.3393	-18.481	-14.416	-6.9058	-13.337	-14.121	-6.0841	-13.572	-17.779	-10.128
-0.62922	-1.7121	-10.778	0.79107	-1.7487	-1.031	-5.3016	-0.99119	2.9023	4.2192	-2.6806	1.4267	7.0518	-0.091946	-0.37247	-3.1576	4.7266	-1.7282	0.27646	-3.9741	3.8004	-1.703	-7.8343	-1.0332	-4.3483	-1.7254	-3.133	-2.2719	-2.2296	-6.2801	-7.2807	0.72236	1.697	-4.1155	-3.6739	-1.5295	-0.88281	-3.1456	-4.786	-7.7974	-3.3619	0.41619	-3.8759	-2.3244	-2.3133	-1.1417	-5.8092	-5.2439	3.0404	-1.271
-6.2042	-2.3875	3.3196	-3.6349	-7.1818	-5.2979	-2.9985	-4.2267	-4.9581	-7.1225	-7.5312	-3.5902	-1.5257	-0.35019	-2.6453	-0.63973	-1.8268	-7.5863	2.084	0.16987	-1.0165	-2.6294	-5.7038	-6.7847	-10.08	-5.5229	-5.5477	-2.127	0.47177	-5.2497	-4.1451	-2.4451	-1.2188	1.7724	-2.577	-6.0589	-3.0541	-2.4879	-1.7474	-1.8103	-5.7717	-12.349	-4.4146	-0.20499	-3.379	-2.5002	4.619	-9.21	-7.7297	-2.0572
-8.4497	-10.558	-4.2115	-12	-8.6014	-14.535	-11.992	-8.7171	-10.086	-8.1589	-10.978	-9.5956	-6.7002	-13.014	-14.61	-7.4245	-16.596	-10.618	-16.702	-2.2547	-14.226	-5.4339	-12.475	-3.8745	-12.826	-9.3898	-12.053	-13.439	-0.66074	-10.718	-2.2581	-13.089	-12.182	-5.1692	-5.2648	-3.1511	-8.0329	-16.76	-10.523	-10.96	-6.9525	-13.705	-8.3091	-11.805	-4.1741	-2.9981	-2.7264	-13.938	-18.608	-12.775
-1.5257	-1.4782	-6.0181	-5.8704	-2.873	-8.9609	-7.1604	-5.2667	-1.239	-6.2074	-6.8493	-3.0538	-4.2356	-5.0304	-4.6457	-7.3033	-3.5186	-4.6125	-7.3783	-0.87953	-0.16867	-4.9252	0.27016	-8.4423	-4.6143	-6.8711	-3.7274	-4.8453	-2.102	-4.0729	-9.6805	-13.334	-1.9889	-2.2119	-0.65978	-8.167	-11.229	-7.2512	-3.9966	-6.2491	-10.198	-7.0174	-9.4862	-2.3026	-6.4367	0.07655	-2.8253	-5.1904	-3.0207	-5.7011
3.217	-1.0315	-3.1096	4.7531	3.1986	1.4897	3.6608	6.6545	1.13	3.7213	3.9006	-3.1246	-3.5643	7.9893	1.199	-2.2912	-6.1943	-0.59909	-1.4108	-0.77988	0.84539	0.52948	4.5038	4.1705	-2.8849	0.8103	1.2379	6.1279	1.9609	6.695	3.5775	-1.7977	3.4212	2	5.1042	0.15661	7.5843	-4.6001	-3.0331	1.6235	-4.1552	-1.2903	2.013	0.10064	4.6758	2.6477	-3.2144	-1.0764	-2.212	-4.7674
2.0532	0.61109	-0.40038	5.8114	2.9199	-7.4736	1.8184	3.0715	1.0948	-3.1469	10.492	0.23944	4.7705	1.4307	-3.1208	3.3484	2.6723	3.2587	6.6103	10.606	-3.2827	2.6817	3.2259	-1.6702	3.6838	2.1044	-4.1845	0.25536	4.8042	2.1187	-3.7498	2.8789	10.342	1.6247	-0.83303	6.6042	6.7165	-0.27953	1.5409	0.84967	4.9839	2.5806	-4.8509	5.1568	7.8573	4.8508	1.3616	0.12979	-4.4858	0.93749
-14.324	-16.782	-8.2047	-15.76	-16.821	-17.531	-18.093	-11.913	-13.736	-18.156	-16.315	-16.136	-15.137	-8.8234	-16.479	-13.465	-13.502	-16.537	-14.498	-23.222	-14.616	-12.584	-17.052	-16.405	-15.628	-10.753	-17.651	-16.643	-12.724	-17.81	-17.207	-16.021	-20.965	-19.251	-18.368	-16.804	-14.36	-13.046	-14.787	-16.823	-17.463	-12.95	-15.694	-13.497	-10.819	-15.497	-12.039	-13.557	-14.905	-14.953
-4.4999	1.932	-1.8785	1.8523	-0.27729	-2.267	0.074067	-3.4105	-0.88153	3.9822	-0.54241	-4.9752	2.1079	-3.1041	1.6789	0.29691	-0.083311	0.99473	6.8011	2.4388	3.4459	-0.27658	-1.984	2.1735	-5.075	1.7723	-0.56505	-2.9254	4.657	-1.2976	-1.723	-1.8983	2.8296	0.10305	-4.043	5.1685	-7.9983	6.1731	-1.8627	4.8671	3.9917	0.47198	-1.3913	-0.43461	0.14944	-2.4021	2.2425	2.5495	-1.2028	0.24751
-8.3981	-5.614	-12.738	-6.934	-6.575	-7.8252	-11.143	-4.0558	-7.6544	-12.103	-8.8621	-11.418	-8.2221	-14.189	-5.9905	-12.15	-6.891	-15.329	-10.319	-14.061	-14.841	-10.234	-12.507	-4.1656	-12.447	-13.73	-9.755	-6.3513	-9.5541	-8.5994	-7.2108	-7.5761	-11.172	-7.8408	-9.17	-6.0807	-8.0604	-5.4605	-3.9213	-5.3076	-8.5073	-12.22	-2.0471	-3.2684	-7.3568	-10.654	0.72203	-10.204	-10.942	-14.494
-6.4226	0.43332	-4.4033	-6.8339	-2.6073	-5.7674	-8.9091	-8.5059	-3.6204	-5.2704	-7.1361	-10.5	-5.7914	-11.845	-8.8527	-6.664	-9.9144	-3.4313	-7.55	-11.586	-4.1256	-0.61404	-7.1291	-4.6588	-8.8444	-7.7118	-1.7934	-0.87584	-8.7736	-9.1413	-5.089	-5.6268	-8.6389	-2.6094	-10.053	-1.8079	-6.3009	-5.5724	-5.7976	-5.5372	3.1388	-11.766	-8.7493	-4.0417	-2.7928	-8.4565	-13.203	-8.9251	-5.5136	-4.3961
-7.0359	-8.8644	-2.8578	1.9735	-10.129	-2.5675	-6.1595	-6.5275	-2.4874	-5.0783	-12.375	-1.0999	-11.767	-7.9261	-3.2548	-6.7717	-4.2507	-3.4436	-4.1845	-2.2889	-8.1792	0.092668	-1.8919	-1.5299	-7.8802	-4.5684	-2.2494	-1.8951	-11.74	-9.8132	-1.906	-6.3403	-4.8247	0.80916	-3.2766	-4.692	-8.8784	-3.0265	-10.453	-8.5571	-4.3225	-3.1206	-4.3871	-12.209	-8.2379	-3.1017	-5.0368	-8.3142	-3.9911	-10.152
-10.427	-11.706	-13.926	-12.778	-17.415	-16.005	-14.384	-15.159	-8.5487	-10.814	-7.896	-9.1894	-3.8139	-8.7882	-8.7911	-3.7701	-20.425	-17.409	-14.079	-13.128	-8.6382	-15.431	-16.23	-15.81	-19.108	-15.221	-8.841	-8.8921	-17.107	-4.9023	-6.3068	-15.406	-11.86	-11.788	-10.289	-11.981	-12.138	-10.891	-10.369	-12.946	-8.9888	-10.38	-11.324	-11.968	-12.307	-6.2733	-14.391	-13.483	-4.5451	-13.524
-13.598	-9.9973	-12.124	-10.656	-3.1017	0.059403	-8.9126	-3.513	-12.346	-3.1184	-6.2261	0.18464	-5.4056	-4.4763	-9.6919	-10.297	-8.7686	-7.2594	-9.4538	-5.8616	-5.5987	3.8489	-5.3008	-2.8909	-5.3814	-4.5969	-6.4533	-8.9178	-5.9274	-10.147	-9.9966	-11.215	-9.3698	-10.002	-12.884	-3.8932	-2.9529	-9.3984	-6.9973	-0.82568	-7.0437	-6.876	-4.7074	-9.5965	-13.615	-5.196	-11.352	-6.4195	-2.4864	-2.7625
-12.254	-9.0463	-8.9894	-5.367	-8.3422	-9.328	-9.1464	-8.2584	-3.5929	-11.501	-6.254	-7.7555	-3.8973	-3.2124	-3.601	-5.1969	0.789	-2.4582	-0.42555	-5.8045	-4.603	-4.982	-0.50792	1.5271	-3.8379	-5.1255	-2.7827	-3.7321	-4.3371	-1.0235	0.42086	-1.8177	-9.7197	-3.0166	-4.1157	-4.2374	-3.2104	-12.015	-8.9564	-2.736	-3.5822	-6.4219	1.5748	-10.74	-1.8511	-4.7258	-5.1098	-6.3462	-1.8146	-8.2926
-3.5425	-3.3466	-7.908	-3.1244	-14.498	-6.726	-1.8008	-4.6356	-6.6752	-4.4371	-4.6184	-2.518	-5.1776	-1.9656	-0.114	0.054034	-3.8827	-8.1013	0.74367	-1.8633	-7.9659	2.1123	2.1628	-4.8827	-3.5788	-2.8997	3.3214	-4.1467	-1.483	-6.3338	-0.78884	-0.91936	-1.1833	2.1589	-0.66015	-2.963	-2.1519	-0.0093541	-5.0294	-0.3702	-4.2816	-6.2004	-2.4747	-3.6069	-2.9399	-0.24141	0.4419	-0.22251	-3.7717	-1.1991
-17.871	-14.082	-13.141	-17.277	-17.53	-18.018	-22.638	-21.167	-11.562	-14.564	-17.172	-10.067	-15.403	-15.582	-15.887	-9.107	-11.597	-19.912	-13.976	-12.99	-15.419	-16.215	-15.914	-15.201	-12.129	-8.7477	-6.7997	-9.7179	-14.958	-17.596	-13.813	-15.093	-9.7877	-13.645	-15.119	-19.371	-17.251	-15.743	-15.205	-14.511	-15.438	-16.652	-20.546	-13.102	-13.621	-14.571	-14.253	-15.346	-14.854	-11.581
3.2049	7.265	2.4349	-0.32844	0.46167	-1.7385	-1.4194	-0.51271	1.3148	0.88228	2.1098	6.968	-4.8049	-2.8384	-3.5848	-4.1274	3.5965	-0.86883	-2.0292	0.3804	-4.0106	8.2264	2.5772	4.6414	2.1358	0.1234	1.4138	2.4544	4.286	0.32279	6.2602	1.9214	1.887	-3.9602	3.0911	-1.5645	4.1464	-0.28495	4.7771	0.5469	-5.4727	1.0612	1.9385	0.1061	-1.6935	-1.2197	-6.4042	2.6074	-6.0485	-0.67686
-4.7427	0.25717	-4.7653	-6.2475	-6.1079	-0.086661	-6.2962	-2.8131	-7.8985	2.9566	-4.5245	-5.4718	-7.7043	-5.4908	-4.9781	-2.0195	-3.1847	-3.4778	-1.6024	-4.2674	-5.322	-5.8703	0.12264	-6.3337	-7.928	-9.799	-4.0918	-5.0631	-13.396	-1.5159	-9.2304	1.3169	-3.0619	-6.6894	-8.8017	-4.9591	-3.7969	1.1692	-1.7795	-4.42	-6.4301	-4.4981	-6.3296	-1.7258	-4.8693	-4.8557	-4.1093	2.3715	-4.959	-4.1473
-0.76899	2.1456	3.5573	-2.5975	6.5721	-4.4502	-5.1452	1.01	-4.6685	-0.40687	3.3809	-3.335	-5.8923	-5.5228	-5.5176	-1.4421	-2.0881	-5.7655	-0.60016	0.29227	-2.0177	-6.2181	-5.3717	-5.6423	1.6315	1.1941	-0.28588	-1.3915	-2.3874	1.1535	2.9601	7.8819	-0.63463	0.57637	-3.426	0.12105	-3.8276	-0.26478	-0.98656	-1.7095	-2.7957	3.0905	2.8366	-3.1513	-2.8594	-2.1681	-1.0642	-11.185	-4.9174	4.0561
2.1652	5.3315	0.57628	1.1164	-10.12	6.9625	5.7644	-5.3551	10.347	8.231	-0.64919	-1.1668	0.88979	0.6206	3.6247	-3.4535	-3.0173	2.9615	6.3613	0.66089	-1.8893	9.4958	6.6598	5.8578	2.6609	6.0894	-5.8353	2.7621	4.6136	-1.0275	-5.785	-1.7612	3.2996	4.1425	-3.3863	5.5386	6.0673	2.9297	4.5179	3.9033	4.536	-0.40668	1.7353	4.6341	-0.76917	2.2943	3.9613	-0.24123	5.0437	4.9559
-18.324	-19.106	-12.683	-12.558	-11.06	-17.235	-12.146	-10.545	-14.26	-12.399	-13.52	-15.469	-13.563	-10.332	-10.589	-8.4014	-19.849	-10.478	-12.937	-14.501	-12.361	-6.3135	-14.445	-11.65	-14.562	-15.374	-15.965	-11.794	-6.519	-12.156	-13.402	-11.526	-7.8963	-9.7103	-10.82	-17.389	-10.413	-13.43	-23.65	-17.353	-15.17	-11.064	-14.143	-7.5041	-16.712	-12.326	-14.973	-13.512	-17.161	-9.7552
-9.8575	-3.8962	-2.4775	-4.8625	-1.0432	0.37709	-7.1725	1.2796	-6.6123	-1.2479	-3.5894	-1.7138	-6.955	-1.3863	-0.82751	-3.7534	-5.6539	-4.1606	-1.9242	-1.6088	4.932	1.2943	-1.4518	-4.1488	0.98204	-0.8226	0.9911	0.37871	-4.3325	0.57182	-9.105	-6.0435	-4.3353	-6.5531	1.6697	-1.8523	-8.0028	-3.3902	-6.6213	-5.7061	-2.8554	-3.376	1.8083	-1.644	1.5756	1.7116	-3.5993	-7.719	-2.5229	-1.8847
3.8442	1.4535	-1.1524	-5.437	-3.855	-0.37401	-6.6104	-6.6406	0.59939	-2.418	0.3324	-0.19172	5.0966	6.2527	-5.9143	-6.2351	0.88511	-11.656	-0.074443	-2.7099	-4.4426	-1.0517	3.7627	-1.6976	0.29885	-0.5627	-5.7194	-4.0375	-8.5188	-5.4332	-6.1509	-3.1859	-7.831	1.1228	-2.8936	2.5299	5.4695	3.7418	3.3667	5.3433	0.25472	-4.6069	-0.9027	-1.3298	-1.3011	2.2714	-2.9972	-8.9676	0.55056	3.2191
-0.40503	-0.56712	1.0286	1.4377	-1.5113	-3.7595	-3.9442	2.0164	-4.1703	-0.65066	2.7338	-5.416	1.7976	-2.2381	-7.1623	0.33901	4.357	-0.75887	0.09793	-3.3966	0.73393	1.1497	-3.4724	6.9923	2.6267	-1.757	-0.70327	-0.20755	-0.13613	6.0442	-4.9759	-5.1484	-4.2146	1.9043	-1.5331	-4.9713	0.10751	-1.7183	-2.6498	-0.59205	1.6197	-4.003	6.0937	2.851	1.7092	5.2677	0.52578	-0.10325	1.1795	-7.0566
-6.3042	-4.0534	-11.932	-10.127	-14.266	-6.3723	-6.767	-4.5669	-12.248	-9.3929	-12.847	-7.2022	-11.989	-9.1716	-5.987	-11.479	-6.888	-8.1426	-8.1853	1.2428	-13.188	-6.3985	-9.7382	-4.6493	-10.351	-12.714	-9.9509	-8.539	-12.7	-4.1377	-7.1767	-12.388	-7.0332	-8.4826	-7.2945	-8.0127	-7.1728	-12.083	-7.116	-9.8708	-12.502	-4.6204	-13.541	-6.747	-13.551	-6.0644	-16.08	-11.955	-14.591	-8.6103
-2.5903	-2.7537	-1.6551	-14.943	-7.7913	-10.143	-5.1573	-5.629	-6.2905	-6.5834	-7.7783	-1.4992	-5.5005	-7.4399	-2.8047	-6.3247	-1.977	-8.541	5.5007	-3.905	-4.0475	-3.3785	-1.1409	4.3335	-3.2008	5.3617	-1.9454	-4.1712	-2.2322	-6.058	-1.5753	-1.881	-4.2029	-5.1702	-3.8345	-4.8485	-1.081	0.53014	0.98316	2.7102	0.19173	-1.1714	1.8663	-2.2799	-1.3819	-1.0825	-6.6939	1.6036	-7.4078	-5.9475
-8.6986	-3.4858	-4.9702	-9.0152	-1.679	-5.0298	-7.8605	-8.2261	-1.0223	-4.2187	-4.6338	-6.0669	-4.691	-6.7316	-10.385	-10.567	-4.9882	-10.332	-7.6064	4.886	2.6323	-11.639	-6.51	-9.4335	-1.8195	-6.7973	-8.3527	-6.5761	-4.6438	-3.4692	-7.0151	-2.4112	-11.507	-1.258	-2.1065	-5.3963	-5.3891	-7.3137	-1.5689	-3.6935	-11.6	-7.3413	-6.2906	-10.195	-5.5468	-6.4384	1.0322	-9.0923	-14.41	-11.531
-12.902	-7.9614	-5.7511	-2.4747	-9.6438	-4.6165	-7.9978	-1.3543	-6.1038	-4.2063	-5.4395	-4.5137	-8.3543	-7.2339	-3.7262	-3.3429	-3.0787	-1.753	-6.0203	-3.94	-2.2877	-5.4677	-1.1399	-7.3662	-9.1152	-2.636	-8.7175	-9.6596	-4.8481	-3.7694	-5.427	-8.8073	-3.4371	-5.2194	-0.44379	-3.1901	-1.5334	-6.0846	-11.622	-6.309	-6.7904	-2.5458	-12.501	1.4479	-2.4263	-9.6619	-4.9017	-8.3287	-5.1123	-6.5553
-3.7284	-9.3147	-8.4385	-3.9435	-1.6231	-0.12627	-8.1237	-9.7829	-5.3159	-2.4461	-3.8053	-6.317	2.8241	-4.2939	-8.2051	-10.701	-8.4294	-2.9918	-7.7626	-9.1196	-2.5154	-6.4129	-5.4923	-2.8024	-1.7617	1.5067	-4.4594	-6.6845	-12.582	-9.702	-4.6765	-5.6162	0.68913	-1.8724	-3.5286	-4.2116	-2.9711	-4.5104	-0.17992	-0.092508	-7.9606	-4.7066	-6.984	-4.3263	-1.912	-9.8754	-8.2628	-4.9884	-8.581	-3.6752
-4.2533	0.34286	2.0877	-6.0512	-1.3177	0.72248	-0.44177	0.51823	-0.59297	2.0194	-2.0058	0.67815	-2.0548	2.2983	-6.0859	-2.1403	0.037385	-4.1072	2.5922	1.1521	-4.9171	-2.6251	-6.2348	-6.3764	-1.4089	-1.9179	-5.1421	-3.8658	-3.7501	-3.0426	-1.2402	-2.8879	-6.4066	-8.5069	-3.6483	-7.0123	1.6564	-9.9226	-7.3792	-7.8975	-2.8497	-8.2176	0.82001	-2.3342	-1.7528	-3.4942	-5.6412	-0.66128	-3.0865	-3.1918
10.653	7.0751	9.8631	13.045	9.105	5.3326	13.112	4.7389	9.7093	7.6247	6.9192	9.9592	12.109	7.8495	9.3678	17.28	8.6222	5.624	14.398	7.9975	7.3659	3.6922	12.644	11.475	9.8981	9.5904	9.1928	11.654	6.9245	10.394	15.129	4.8018	14.581	12.283	9.3567	14.488	13.559	10.409	9.1006	5.3018	6.5636	14.097	7.1395	6.3674	5.6825	6.6723	6.7794	8.3389	11.435	11.129
2.642	4.2962	6.0816	11.345	13.537	2.2279	6.2388	-0.33114	-1.7524	-1.9622	3.0241	5.2489	-1.0372	5.4189	-0.98436	2.3732	4.1172	10.672	3.6575	5.6711	3.251	9.4642	10.224	9.3778	4.3029	10.243	2.5025	7.1763	1.0938	1.5433	1.7234	-0.08627	-2.9186	3.875	3.6477	9.7743	-0.0073831	-0.14683	4.7591	2.5474	-1.9779	2.0493	-6.2173	10.588	1.1822	11.244	8.3061	-1.0048	2.0907	1.336
-23.345	-25.533	-21.495	-20.585	-28.474	-16.741	-23.823	-23.605	-25.139	-18.62	-23.215	-23.893	-32.383	-19.044	-25.211	-23.483	-27.755	-16.489	-25.844	-18.401	-21.994	-18.959	-24.988	-17.791	-16.416	-23.608	-30.372	-23.46	-25.997	-23.092	-20.998	-19.143	-18.143	-21.671	-21.534	-24.285	-17.883	-22.354	-18.945	-24.15	-23.854	-23.512	-18.965	-25.122	-27.684	-22.264	-19.89	-28.785	-18.612	-20.866
6.2868	-4.3112	-0.78282	-6.5989	-3.1852	-2.2008	6.6197	-5.5648	1.5683	2.6231	-1.4644	0.53386	-4.4009	-4.6395	3.0842	0.29126	0.30975	-8.1535	5.379	-3.2562	3.3541	-7.6541	0.068543	-1.2846	5.1525	-1.1706	0.83272	-1.8365	-1.5421	-1.5158	-1.5327	-2.4927	-1.5302	-3.7415	-4.8074	-2.1605	-0.35584	-0.001773	-2.5734	4.0706	-2.0562	4.9184	-7.6218	2.4993	1.2966	1.7425	4.3862	0.017943	2.3804	-1.4045
-1.6567	3.0202	-4.3851	0.8149	-0.31008	0.19605	4.294	-1.4396	2.2317	2.7485	-4.2822	1.8886	-0.16416	3.7209	-2.0044	0.96415	0.19701	4.9341	-8.0956	-1.7506	0.46547	-2.4693	-6.112	1.2591	5.0032	-1.1156	-1.6941	-3.5114	-3.1611	-3.3423	-0.48842	-4.6266	-0.36762	-2.3634	0.46205	-4.4533	-1.6842	5.6289	-3.6527	-7.4883	1.7142	2.7905	-0.15334	3.3732	2.3397	-3.5929	-3.0762	-2.5449	1.0308	-0.99595
-12.793	-5.5022	-2.4408	-5.5227	-9.0308	-14.635	-12.602	-2.4972	-1.9044	-6.7861	-3.5505	-7.3323	-0.21037	-9.3889	-12.992	-3.4563	-5.3266	-7.6855	-1.9769	3.9685	-7.1156	-4.1869	3.7967	-7.0587	-11.16	-2.1064	-2.0801	-10.697	-8.5394	-9.4216	-3.3765	-7.659	-4.3034	-7.2353	-2.5628	-2.1499	-8.1418	-8.9026	-5.7937	-2.0671	-1.5245	-3.5843	-5.4285	-0.46606	-7.0316	-5.55	-4.7551	-2.8788	-3.5546	-8.5699
-8.4409	-4.5127	-12.147	-11.027	-3.1855	-5.7137	-9.8531	-17.077	-5.0873	-11.936	-6.7018	-7.966	-7.7333	-7.6446	-2.3038	-10.217	-15.406	-10.938	-13.358	-7.8436	-11.72	-12.01	-14.014	-7.266	-12.548	-14.976	-11.018	-4.2996	-14.639	-9.6038	-7.7152	-9.5704	-10.518	-4.9385	-10.585	-12.361	-2.0603	-7.8062	-7.8393	-8.974	-10.742	-9.7107	-12.584	-5.6513	-13.332	-6.7521	-10.111	-12.001	-8.7376	-18.354
1.2931	2.0863	-2.9989	2.8692	-3.4065	2.3783	-5.359	-1.4275	-3.8272	-3.8641	-0.93406	-3.0057	3.7805	-4.2051	-8.4263	1.9784	-1.9967	-3.7278	-2.8654	-6.6989	-0.64511	-6.6956	-8.3661	-1.7296	-4.4796	-9.2559	-2.7949	-8.0054	-1.4678	-0.7398	3.3689	-7.9356	-3.2623	-8.8112	-3.9217	-1.1277	-4.2518	-3.3439	-7.6311	-1.0192	-3.1088	-4.8807	1.4403	-1.4588	0.7164	-1.9081	-1.0968	0.35668	-3.2126	-6.4615
-9.2272	-8.3527	-14.421	-5.7156	-13.252	-12.072	-15.027	-10.465	-11.787	-9.7767	-10.765	-6.8785	-8.8284	-15.285	-13.372	-12.576	-9.5547	-8.3632	-16.101	-8.7027	-12.803	-11.807	-10.874	-12.979	-18.394	-10.002	-15.656	-6.9324	-12.379	-12.323	-8.8737	-16.894	-11.23	-15.74	-12.485	-10.595	-12.601	-7.1107	-12.323	-8.1271	-13.361	-19.603	-16.465	-15.756	-5.114	-12.307	-11.44	-13.882	-8.2182	-9.817
4.0383	13.445	3.1186	6.2651	8.6669	6.0651	13.307	5.6317	4.4003	0.6771	10.212	7.7171	6.8133	11.857	9.5753	5.2238	10.646	3.2385	5.5913	1.3086	3.6322	7.4857	2.1546	4.8791	8.4133	5.0382	6.8414	9.3484	5.5158	3.5852	3.8449	0.95263	3.9964	6.3699	7.7466	6.0908	14.631	4.977	-0.59523	6.8956	7.4069	0.84319	-0.87456	8.0816	6.2035	7.6321	9.3718	7.4175	6.866	-0.90444
-18.476	-21.215	-17.156	-20.095	-24.752	-20.596	-21.798	-21.607	-24.794	-20.871	-23.588	-25.764	-27.38	-24.96	-19.8	-24.334	-20.862	-26.627	-25.447	-21.628	-14.543	-28.606	-24.502	-17.882	-28.277	-26.557	-26.978	-23.549	-16.16	-23.365	-25.431	-19.952	-25.99	-22.364	-29.865	-18.28	-28.261	-20.751	-26.254	-21.418	-24.513	-24.355	-21.27	-24.567	-20.528	-21.695	-21.438	-24.412	-19.529	-22.984
-2.1924	-9.7824	-0.10945	0.90326	-2.1255	-4.3155	-4.974	-0.6827	6.1105	-2.3422	2.9021	-0.61979	-3.7053	-1.4238	0.89388	-3.4431	-5.0697	-9.0374	-1.3559	-0.45688	-2.3322	-0.06103	0.88873	-3.1099	-4.3483	6.3614	-5.8788	-0.077954	3.8754	1.5749	-6.5605	-0.74484	-2.9262	-3.3857	-5.3816	-4.8622	-4.6545	3.8282	7.0397	-2.6909	2.1213	-10.082	3.7083	1.5648	-2.8922	-0.82817	4.3965	1.9859	-1.1553	-4.5028
-13.751	-17.259	-15.697	-17.187	-14.73	-17.727	-20.759	-15.673	-14.373	-13.193	-8.1255	-19.386	-23.923	-12.745	-17.539	-16.123	-18.342	-11.397	-13.705	-14.434	-14.406	-6.4058	-10.667	-10.664	-15.2	-11.367	-15.342	-9.4702	-11.814	-19.871	-14.441	-11.857	-11.984	-13.026	-19.82	-9.5842	-9.7769	-13.114	-10.93	-12.788	-13.979	-10.939	-15.176	-13.116	-14.34	-8.1931	-11.606	-6.2062	-16.582	-18.277
11.026	4.7233	16.015	12.926	7.2232	3.8325	3.6448	10.653	13.994	7.3259	10.648	9.8983	7.2535	4.562	10.621	10.36	8.1239	9.035	11.473	10.912	8.1097	5.7494	13.875	9.3042	17.012	6.1644	7.0394	10.422	15.137	8.0271	9.8186	9.9717	11.046	10.358	9.1618	7.8377	10.66	14.785	7.74	14.317	12.573	16.917	8.7741	14.481	9.2131	9.3065	11.439	8.2912	12.655	6.6925
-10.217	-8.0119	-0.29889	-5.4821	0.53906	0.85491	-2.1322	-0.98587	-1.1213	-3.0148	-7.8975	1.9975	-3.8899	-1.935	-4.4792	-2.5265	-3.5954	-5.311	-12.12	-4.2622	-0.53509	-7.8256	-6.8478	-1.9927	0.74106	-2.7398	-2.1298	0.62412	-6.9078	-9.1615	0.67173	-9.252	-13.56	-3.7222	-4.3927	-4.3237	-7.5086	-8.671	10.827	-7.9492	-4.3012	-4.6525	-1.3077	-4.3226	-6.716	-1.7103	-1.4042	-5.4965	-5.6968	-3.8287
-4.6137	5.7625	-13.787	-1.9237	-3.8411	-9.2031	-8.7217	-1.5478	-3.4641	-6.4423	1.5214	8.6584	-2.9786	-2.9384	-6.7574	-7.2102	-0.42412	-6.1385	-11.664	0.99212	0.14017	-7.4939	-2.5462	-3.4026	1.9486	3.988	-4.4897	-2.7363	-1.7559	-2.6213	-8.9337	-3.9335	0.51191	-7.9689	-7.5664	-1.393	-2.8179	1.0869	-13.079	-0.58164	-5.1136	-3.9	-7.8683	-1.6295	-1.3298	-4.041	-3.1304	-1.4428	-5.9499	-3.7008
-16.538	-8.8012	-8.2234	-13.997	-16.22	-16.645	-11.669	-10.322	-18.635	-12.828	-15.758	-13.798	-18.933	-12.871	-11.414	-16.158	-22.894	-20.816	-11.588	-11.599	-18.149	-15.565	-18.519	-15.135	-8.3048	-10.904	-7.9198	-10.687	-15.789	-19.346	-11.97	-15.199	-11.393	-10.503	-15.786	-16.829	-13.465	-17.645	-15.982	-15.244	-11.832	-14.169	-9.219	-16.586	-10.605	-10.665	-12.136	-15.96	-13.66	-13.135
-4.4759	-2.3485	3.8762	-4.9896	-1.3156	-3.8801	-2.2521	-2.0682	-4.0291	-0.59369	-1.8443	-0.32149	0.6569	-2.1815	-4.1761	-5.1283	3.3404	5.0169	-5.9535	-5.1428	2.6169	-1.7734	-5.2162	-1.9348	-7.8414	2.1384	-5.67	-5.1802	-5.3975	-7.5116	1.771	-3.6999	-7.2272	-0.069054	2.1794	0.019168	-4.3349	11.397	-10.2	1.8302	-0.97147	0.18246	-0.77477	-2.7602	-11.549	-5.0525	-1.0188	-8.2119	-3.8705	-3.0309
7.946	8.4429	7.8419	4.6353	4.6838	11.686	8.8478	12.641	10.273	4.0407	0.54282	11.503	5.3657	7.8904	11.092	5.5792	7.3885	9.8502	1.4975	3.9113	8.194	4.9646	0.51476	10.434	8.8496	-2.5654	11.391	5.9232	-2.1806	7.4225	0.34517	8.0725	0.56354	7.4422	4.1972	5.4311	2.0654	2.7862	5.4511	2.1095	1.2873	-1.3967	8.2914	6.9529	-2.3014	0.1834	10.35	10.06	9.1761	3.7448
-9.7464	-13.223	-12.647	-9.8392	-10.894	-8.6404	-4.612	-10.336	-8.1541	-6.4705	-11.148	-21.124	-15.464	-17.074	-8.6551	-3.086	-5.0587	-9.4525	-5.0499	-12.004	-12.052	-9.8435	-12.143	-11.666	-6.0103	-11.266	-10.861	-4.788	-8.0084	-5.8351	-14.359	-6.9227	-11.674	-8.6051	-12.606	-11.157	-16.239	-10.196	-13.78	-15.4	-11.196	-11.336	-11.472	-13.705	-5.1617	-12.934	-13.049	-6.3991	-11.442	-13.155
-1.8029	-3.2235	-1.4531	-6.1149	-5.7349	-6.9232	-0.085771	4.0292	-11.61	-5.6545	-5.9454	-4.2148	-1.7672	-7.7393	-5.2343	-5.0797	-9.2697	-10.867	0.17537	1.1403	-6.4162	-2.6418	0.039526	-13.311	-8.0568	-8.6735	-1.3535	-5.1158	-7.9304	-1.905	-8.5103	-8.966	-2.134	-3.7989	-15.372	-3.6423	-6.9553	-5.4485	-5.2736	0.28907	-3.0261	-3.7467	-10.964	-0.25854	0.64234	-5.1788	0.040686	-1.7573	-10.304	-7.9433
-6.7859	-3.9099	-13.06	-21.359	-16.66	-14.461	-5.2416	-12.882	-7.5279	-6.1443	-7.3718	-4.1553	-19.591	-12.37	-16.181	-3.2912	-12.292	-5.9129	-12.511	-13.802	-13.114	-11.476	-11.71	-16.753	-12.261	-8.7501	-17.04	-3.644	-18.138	-8.5687	-11.084	-12.481	-13.21	-12.196	-12.324	-17.077	-15.72	-14.302	-17.324	-19.554	-12.137	-10.766	-11.064	-11.246	-11.204	-10.636	-14.059	-15.2	-9.8193	-9.5389
-6.7389	-10.42	-6.4662	-8.9804	-3.6616	-4.2759	-7.6391	-2.238	-6.1176	-7.9716	-1.8755	-7.7933	-9.2254	-3.6678	-9.9654	-6.0181	-7.8434	-7.7144	-5.1679	0.26005	-6.185	-0.57059	-1.4662	-9.9287	-4.5101	-7.6633	-7.3164	4.1328	-0.57237	-4.6882	-9.1172	-3.6396	-2.1165	-0.46441	-2.1599	-4.806	-8.6729	-7.8779	2.0001	1.2619	-4.9741	-12.276	-5.197	-7.5807	-0.9638	-4.1167	-12.284	-7.7904	-7.712	0.48585
-18.779	-10.361	-9.212	-14.518	-14.194	-11.728	-8.1984	-14.251	-7.9726	-15.037	-14.099	-16.886	-12.417	-17.33	-9.9912	-4.1735	-10.431	-13.32	-14.633	-7.5398	-18.69	-13.219	-13.496	-6.1864	-12.184	-18.296	-11.928	-6.8779	-14.208	-8.7644	-13.379	-16.154	-15.743	-16.132	-11.536	-14.972	-6.1898	-14	-15.393	-8.1241	-9.4263	-12.007	-16.668	-19.76	-8.9753	-14.234	-4.2954	-16.467	-7.7479	-16.396
17.931	6.8307	13.19	11.2	14.4	12.702	4.282	11.326	10.067	11.912	14.363	17.515	9.4662	17.75	6.4897	7.8089	9.1712	12.897	13.849	9.9853	14.776	8.7479	6.7004	4.3139	8.097	4.7239	6.9818	6.5117	11.958	5.3418	4.3183	13.399	13.153	7.011	4.8721	8.0535	11.109	7.5938	20.974	8.3829	6.1402	11.609	11.305	15.448	17.251	7.8351	5.1278	8.3477	7.4727	9.1142
-11.191	-9.4531	-14.188	-17.305	-11.431	-12.607	-18.972	-16.269	-9.621	-14.261	-7.7005	-18.335	-9.3294	-11.974	-13.231	-17.816	-13.414	-11.948	-8.2378	-15.328	-9.6809	-13.454	-12.69	-17.322	-12.356	-9.4263	-9.4467	-10.6	-6.72	-8.9573	-14.263	-12.151	-5.7212	-13.392	-10.042	-13.884	-8.9806	-10.321	-12.137	-6.9499	-17.874	-15.52	-18.229	-17.302	-14.357	-12.365	-12.221	-10.391	-18.96	-12.874
-20.334	-21.853	-19.035	-11.095	-15.699	-9.2425	-8.6852	-17.705	-15.552	-17.289	-9.8052	-20.315	-17.484	-20.873	-5.968	-16.123	-10.537	-19.163	-18.795	-16.383	-10.068	-16.937	-18.022	-18.154	-16.045	-8.0091	-18.056	-13.813	-13.754	-12.205	-18.291	-14.81	-16.182	-13.997	-9.5908	-12.813	-12.042	-15.13	-13.129	-20.592	-16.126	-13.319	-12.31	-13.806	-20.308	-11.025	-13.506	-19.706	-17.725	-15.645
-11.705	-11.491	-11.023	-11.909	-9.8697	-12.254	-14.795	-3.9025	-12.273	-14.703	-8.7302	-10.859	-8.9473	-18.3	-8.2815	-11.333	-11.948	-7.8964	-7.5566	-14.058	-9.5042	-11.569	-12.848	-14.273	-15.773	-12.386	-9.1157	-7.4046	-8.9078	-15.143	-17.993	-13.639	-7.8707	-8.6775	-16.385	-3.2986	-7.1446	-13.307	-3.4169	-11.473	-5.345	-11.501	-11.618	-21.072	-12.875	-11.967	-14.591	-19.368	-6.4369	-12.284
-2.5386	2.2472	-3.3015	-3.4363	-1.7291	1.0558	2.8791	-4.57	-0.058266	-4.4161	-0.91787	-1.6791	1.2241	-2.6429	-0.8503	1.4353	-5.3238	-7.8016	1.0303	-3.9321	0.20858	-2.7224	-9.0273	-4.3928	-4.1659	0.47078	-3.1774	1.6879	2.7545	-3.019	-6.1842	-1.6781	-1.9504	6.7744	-6.5791	3.2222	-1.0963	-1.8003	-1.0991	0.47057	3.1531	3.7411	-3.6902	4.7997	-7.3565	-1.5736	-2.6087	-5.8285	-9.2312	1.1168
0.23871	-7.5829	-3.0414	-2.4897	-10.686	-5.0199	2.0523	-9.5151	-5.2636	-1.3729	-7.7442	-2.0526	-3.9333	1.7964	-9.307	-8.6669	-10.912	-6.8434	-7.7588	-6.9156	-5.5273	-3.0154	1.2199	-9.2161	-5.0064	-5.5805	-0.16455	-3.0402	-7.3365	-5.4522	-4.1966	-3.9213	-6.1884	-4.5677	-3.6739	-7.9916	-1.922	-4.7922	-6.5054	-2.5526	-2.4614	-2.3781	-0.67335	1.7979	-2.9304	1.9016	-6.0996	-1.1783	-9.6948	-1.8728
1.2927	-1.8661	-6.2039	-11.666	-4.3591	-3.6894	0.78024	-9.4432	-6.6383	-1.9768	-0.88143	-2.6785	2.6825	-5.9619	-4.4458	-4.7623	-1.8889	-2.9301	2.1221	-10.108	-4.4204	-6.9298	-1.0521	-2.6012	-5.7333	-3.366	-5.422	-1.012	-1.9399	2.2484	-6.252	-4.949	-6.1192	-5.1583	-7.0373	-1.9551	-3.1988	0.25083	-0.92008	-2.8248	-1.1809	-3.9178	-5.8213	-9.3999	-2.234	-2.3123	-4.3846	2.8261	-5.3472	-5.2673
4.8675	-6.0355	-0.36841	-3.3448	-3.1932	-0.84667	-0.77597	3.2781	-2.5329	-6.8924	-4.0213	-2.156	-2.8043	-2.7887	-6.6076	-0.69206	-1.8317	2.6824	2.2913	3.6241	2.0896	1.4851	-0.30306	-3.5095	-3.8439	0.85918	3.4677	-3.4816	0.71683	-1.7951	-6.1113	-8.4471	-8.0771	-5.413	6.584	-3.7607	-6.5311	-0.65127	-6.6039	0.63968	-6.2343	-1.7073	-4.4071	-7.2255	-1.4828	-4.2539	3.1556	-1.4376	-4.1777	2.3381
-4.1724	-7.7808	-8.4403	-13.306	-7.154	-6.8426	-9.1394	-9.4199	-3.4341	-9.1976	-5.1581	-10.195	-12.361	-10.215	-6.9632	-7.9832	-6.0632	-18.911	-11.58	-10.852	-18.184	-10.225	-1.5338	-7.8805	-10.509	-8.5846	-12.921	-12.678	-13.667	-19.066	-10.171	-10.887	-12.604	-1.8798	-4.8865	-2.5162	-14.965	-9.6973	-10.877	-17.397	-6.9126	-6.9021	-10.464	-2.4609	-5.3796	-8.4944	-4.7289	-5.4762	-8.6097	-9.7292
13.428	9.8233	7.0583	2.6331	8.913	0.8206	10.717	12.069	15.918	3.5665	3.3766	8.7612	2.71	2.7308	8.7512	10.241	3.0925	10.556	3.0941	3.2576	2.4584	6.0087	9.5114	10.601	8.7756	7.2336	4.7393	4.8558	0.63796	2.2543	1.2723	7.9475	6.7372	10.368	4.4326	7.1568	4.3334	6.6488	6.0596	5.825	10.844	13.474	2.9553	10.785	11.335	9.8032	13.04	5.9353	6.1053	12.394
-22.715	-21.719	-20.844	-20.896	-17.134	-28.333	-20.362	-18.344	-19.273	-19.007	-22.637	-15.188	-22.739	-24.281	-9.4639	-22.595	-22.272	-23.381	-20.462	-20.117	-22.174	-21.512	-22.578	-26.118	-22.485	-23.428	-22.413	-21.571	-27.424	-12.893	-24.676	-21.525	-17.83	-25.743	-22.561	-25.277	-24.928	-11.774	-20.129	-24.743	-18.541	-26.424	-20.612	-19.002	-20.599	-16.503	-21.068	-23.483	-25.377	-23.205
-18.931	-21.377	-12.066	-11.825	-17.623	-16.951	-14.264	-12.084	-9.1215	-12.638	-14.409	-16.515	-7.5111	-13.942	-23.172	-11.476	-18.156	-15.127	-18.061	-15.202	-19.488	-21.31	-8.2703	-8.0689	-13.878	-13.159	-11.281	-18.236	-8.7073	-16.977	-15.057	-11.66	-16.785	-13.189	-14.979	-16.884	-17.186	-12.049	-21.609	-10.279	-11.631	-19.003	-24.751	-15.383	-18.49	-16.162	-16.965	-11.971	-15.249	-9.2125
-1.0089	-1.3646	-4.7097	1.2943	3.7589	-9.9932	3.108	-3.5109	1.9103	0.80282	-2.565	-1.2671	-2.8666	-3.271	-3.4574	2.3272	-0.094956	1.4492	1.9065	-4.6781	-4.4151	-3.9514	-1.1219	6.1197	0.98774	-0.92461	1.3599	5.7706	-7.4409	-10.378	-3.3522	-2.5769	-0.70405	-2.5025	-0.86613	-3.6134	-6.394	-5.7377	-9.6786	-0.078465	-4.9006	1.4214	0.43814	-3.5251	-7.2618	2.6826	-5.216	-2.7011	2.5577	2.2546
-11.641	-12.556	-13.624	-7.209	-12.151	-7.7745	-11.476	-11.489	-13.505	-7.4258	-12.042	-15.966	-15.435	-11.325	-8.9954	-11.027	-21.136	-18.832	-12.587	-15.698	-16.668	-13.234	-18.572	-13.895	-13.621	-13.047	-16.041	-13.655	-14.828	-6.9626	-14.075	-10.246	-13.618	-9.7434	-14.189	-12.712	-16.826	-9.1189	-12.453	-12.927	-7.4752	-13.035	-16.899	-11.692	-9.3843	-13.58	-8.846	-12.113	-11.728	-15.023
-21.213	-22.177	-21.295	-30.73	-28.61	-24.115	-25.433	-24.252	-19.222	-26.008	-18.024	-21.807	-24.852	-25.271	-23.492	-25.963	-21.507	-27.954	-24.103	-13.309	-21.735	-17.952	-17.7	-17.235	-27.01	-20.67	-30.416	-22.183	-24.75	-18.533	-27.425	-22.332	-19.677	-20.33	-18.31	-20.886	-25.284	-18.331	-22.047	-25.027	-18.222	-25.131	-24.487	-27.619	-26.708	-16.568	-17.461	-22.977	-23.632	-25.622
12.776	14.498	10.618	11.465	7.8584	12.268	7.0522	12.634	6.2618	13.666	7.3697	5.7609	6.5321	5.2655	-1.5915	5.7882	2.5339	10.728	11.27	7.5195	-2.5061	8.5122	10.303	3.7527	10.437	2.3786	8.7903	12.32	8.787	5.6112	8.3703	12.728	9.7287	9.5888	15.019	5.8769	6.2306	13.033	3.3091	8.3631	11.003	10.859	5.0642	9.1225	7.1466	5.9594	8.0964	9.6198	11.228	7.2519
-2.714	-1.9769	3.9691	-1.7814	6.8274	0.95472	-2.1809	-3.4254	1.9092	5.7122	1.8148	-2.1247	2.0279	2.2203	-1.3904	4.134	-1.1583	2.5342	-8.7257	2.5425	0.87574	3.2891	6.0207	1.036	-1.1218	3.1204	2.4897	1.3002	4.123	5.7413	3.8189	2.7467	9.2124	4.2783	2.8263	1.21	12.048	0.012302	0.16772	3.5429	1.6704	1.6083	2.9166	5.9613	0.75426	-1.8825	-4.8429	4.7037	-6.0135	-0.29832
0.55548	3.652	3.5879	2.2501	2.4463	7.1284	15.597	10.073	4.1862	9.7998	6.2525	9.8504	15.085	13.274	8.0095	15.075	10.242	0.40068	7.2	1.1581	5.5996	8.3925	12.604	6.0387	10.715	6.5537	3.1753	9.716	8.5414	10.673	8.4549	8.3336	5.9658	8.8069	6.8055	6.5029	6.3949	2.0805	10.509	5.4923	1.6436	12.492	14.32	6.4711	5.9126	4.6345	12.48	7.0568	12.043	6.2228
12.81	8.8614	10.816	10.438	11.21	10.612	5.6362	7.7506	9.1622	12.102	12.523	3.3425	11.926	7.7791	9.429	8.4229	8.8925	6.8499	11.644	10.975	9.571	9.8169	5.5201	11.842	7.7643	11.319	9.7471	8.8886	8.2651	6.2593	13.144	10.76	7.0417	9.2264	6.4427	6.3634	6.189	2.3428	11.393	12.223	9.3594	2.4986	12.187	12.037	8.3022	7.0945	7.3847	13.671	6.0367	10.062
-2.4462	-6.1229	-1.2225	-2.204	-1.0435	2.6757	-2.1952	-5.8556	-0.2148	-1.69	-5.1984	-4.7559	-11.827	-11.514	-5.3896	-9.479	-7.4282	-10.076	-1.212	-6.6693	-4.0074	-4.9575	-10.673	-5.769	-4.3203	-6.6903	-11.656	-8.4074	-5.9489	-7.1185	-1.7452	2.9985	0.97639	-0.43955	-7.6479	-7.2728	-2.7036	-0.42716	-5.8867	-7.6878	-3.4118	3.3767	0.086185	-1.7393	-8.8693	-2.4649	-12.581	-0.22123	-5.4759	-4.6151
5.3389	-5.1568	3.5918	-0.36235	3.0926	0.0013618	-3.9873	3.447	-3.7031	3.0425	1.8228	-2.3552	0.42555	-4.4339	0.63676	3.7783	-0.38166	-2.9046	-1.9309	-0.75239	-2.216	2.1858	-1.5228	-0.50528	2.5242	-3.9339	0.013711	-2.9878	-1.5874	2.1624	-4.0689	-3.8283	2.7775	1.778	0.98031	3.3203	-0.73123	-3.4655	2.1132	-1.4844	1.7856	3.9073	5.1248	1.7925	-4.6578	0.39487	0.75207	-0.9443	2.2204	-0.65021
-11.348	-5.8231	-3.3105	-8.5581	-6.3605	-7.3785	-15.26	-9.8449	-6.2269	-7.8068	-6.1156	-6.0793	-10.433	-8.402	-14.329	-9.5851	-9.7072	-12.043	-15.001	-6.388	-5.3707	-11.765	1.1578	-13.334	-13.046	-10.391	-5.5644	-6.5539	-8.3472	-0.91123	-11.15	-7.0971	-11.761	-3.8994	-10.175	-16.916	-10.25	-13.628	-7.2064	-14.423	-11.24	-6.8545	-6.6979	-8.4898	-11.404	-11.687	-2.3214	-10.597	-2.03	-9.3778
-4.1863	-4.5861	-1.5257	-13.265	-8.303	-13.52	-2.1093	-7.3235	-7.3044	-10.416	-9.6901	-1.2595	-6.5879	-10.125	-6.9577	-5.4933	-8.9442	-6.1378	-4.4597	-6.7068	-10.853	-6.7395	-7.9416	-7.0971	-3.8969	-9.4974	-6.6735	-6.8825	-7.0908	-7.8161	-2.7938	-8.9647	-12.977	-6.8556	-9.2371	-2.3004	-9.4183	-11.967	-7.1504	-4.881	-0.067023	-3.121	-2.7082	-7.4448	-9.1989	-10.227	-5.1511	-5.2338	-5.3802	-7.0496
10.135	7.5916	5.9662	2.0014	10.672	5.3827	3.601	4.3833	7.3615	2.4953	4.3429	4.152	7.3238	-0.7347	1.2904	3.108	9.4903	3.8536	0.589	3.5289	2.5742	3.3991	5.7356	-5.4957	2.8484	7.8834	-3.6658	11.1	0.41232	-2.5892	5.2058	4.6406	4.1902	-4.1403	4.4609	8.1358	4.2539	5.6111	6.3475	8.8864	2.4819	2.319	3.6379	-2.2878	-3.9499	3.9949	7.3869	2.3398	9.6538	4.3573
-15.854	-8.9385	-9.5024	-11.708	-11.192	-13.544	-14.946	-2.6044	-9.5582	-14.593	-6.3889	-14.34	-13.536	-13.135	-9.3228	-14.599	-1.4192	-9.5199	-7.7762	-11.459	-9.8358	-8.8299	-16.775	-13.162	-11.703	-12.308	-8.7509	-11.233	-5.9138	-7.4013	-10.893	-10.435	-13.624	-5.6452	-6.3465	-2.9624	-0.047279	-17.244	-10.783	-13.734	-9.1791	-13.498	-14.346	-10.745	-12.323	-9.7272	-13.977	-4.1652	-8.8683	-8.9135
-8.7309	4.603	1.5469	2.2585	0.42601	2.4398	7.5115	-5.6926	-0.60253	1.3176	2.2194	-3.6974	3.9308	8.4719	3.5437	-1.9345	-1.7967	0.358	-2.8365	-1.3446	1.5869	5.4413	-2.0867	3.4257	0.064567	0.039647	1.5969	-3.8732	-0.77339	9.5925	6.8732	-1.2457	3.9616	1.7628	4.0438	3.0453	-6.9871	4.3934	-1.2993	-2.1236	-0.75403	2.6548	-0.8368	1.8763	-6.4471	6.8674	-6.7505	-1.8242	-0.56703	-3.5266
3.9701	3.3954	-1.8488	9.7001	11.907	2.6399	-0.33172	3.0308	14.075	9.6073	4.3449	8.2648	-1.405	-2.7045	4.8235	-0.12085	5.8804	1.4372	5.3244	13.578	2.2729	0.94886	4.6128	-1.5717	1.9952	6.9415	-0.95551	-1.2206	3.8546	5.3199	7.154	6.5934	4.559	5.8308	9.1978	10.814	8.9752	5.6184	1.6062	10.835	8.652	4.3528	4.4586	1.6481	-0.34812	6.0751	2.7168	2.5995	5.9479	0.9388
-2.5508	4.0819	-3.2215	-7.0474	-5.1685	0.29075	-4.0254	1.1264	0.95851	-2.9184	-2.5531	-2.2897	-4.8206	-0.089754	-1.4499	0.19763	-2.2537	2.6447	-1.3854	-0.9537	2.456	-1.73	6.2727	2.2487	-5.9785	1.5627	-4.3598	-2.7434	-4.8157	-1.1718	-0.37028	-0.56616	4.5989	-0.81127	-4.6104	-6.9544	-1.262	-14.71	-4.9809	0.027684	-0.73356	-3.4707	-2.661	-3.6859	-1.0622	3.1551	-0.6451	-5.3959	-2.8552	1.7492
9.7905	6.7538	7.2025	6.5624	12.552	4.3502	6.4859	8.6249	12.008	8.9205	13.258	10.242	4.7937	1.9602	6.7474	14.301	8.599	5.6318	14.08	5.6073	6.5353	3.0688	11.419	8.0418	5.054	14.012	11.711	5.1179	6.3691	10.248	8.8894	6.293	7.8192	9.173	9.9358	7.1468	8.0044	8.2506	9.1281	8.0536	9.5698	10.841	10.859	18.526	9.7529	9.5349	1.8307	1.7135	5.6442	7.6243
-9.14	1.4246	-4.5989	-4.4076	-1.2977	-8.8096	-3.7874	-4.4236	-1.5717	-11.23	-6.168	-9.5892	-11.007	-8.1713	-11.134	1.7441	-6.9911	-10.879	-3.5326	1.9809	-3.9272	-2.9956	-6.5877	-7.4449	-3.6926	-3.5972	-4.3147	-13.248	-10.453	-1.4517	-5.9441	-4.4677	-3.4369	0.25729	-8.6246	-6.4589	-3.712	-7.5614	-2.1078	-8.1902	-9.4407	-5.9461	-7.1223	-7.2379	-6.5965	-2.3093	-5.7442	-3.2619	-2.365	-6.9147
-2.1674	-1.6318	-7.4866	-5.2276	-3.6436	-7.3533	-2.7366	-3.1381	-4.2813	-6.8673	-9.0143	-14.054	-6.0766	-7.2617	-4.5584	-2.852	-4.6111	-3.5418	-5.6466	-8.6091	-1.7991	-3.9487	-2.9555	-8.4232	-3.9763	-8.9536	-0.74582	-4.6459	-6.407	-10.134	-8.7811	-12.741	-1.779	-2.0432	-6.9682	2.8445	1.2193	3.5486	-5.2641	8.6494	-5.2388	2.0691	2.3902	-6.2963	-8.8035	-5.5095	-8.8365	-8.541	-4.3774	-7.3591
-5.4763	-1.114	-3.2105	-3.0025	-7.2494	-0.35057	-10.728	-3.502	-0.10685	-5.2726	0.28676	0.035607	5.0126	-5.6742	-10.402	-5.2287	1.3699	-2.4522	-4.6574	0.96908	-4.5499	-3.9743	4.7732	-0.19771	-2.9428	-7.5784	-1.3025	2.8631	3.5811	-5.4572	-3.1872	-2.8539	-9.975	-7.53	-3.4548	-5.2598	-2.5905	-1.3568	-3.8488	1.735	-3.1646	-6.7399	-7.2605	-6.132	-2.7656	-2.1925	-6.2878	-3.7479	-10.797	-5.3674
-20.202	-21.846	-19.535	-23.303	-19.67	-26.802	-24.435	-24.789	-24.163	-20.389	-19.862	-21.632	-20.14	-23.813	-26.002	-19.94	-19.646	-20.712	-26.113	-11.106	-21.752	-13.616	-26.619	-26.546	-21.909	-21.535	-23.746	-23.082	-17.473	-21.489	-26.894	-26.768	-21.216	-15.321	-19.565	-20.094	-17.282	-16.644	-22.337	-17.801	-18.81	-22.449	-24.157	-17.761	-21.584	-23.024	-13.596	-24.021	-17.302	-27.919
-7.1944	-7.6783	-1.3918	-5.1773	-1.3395	-3.2191	-5.4638	-1.2557	-4.9306	-1.2275	-1.3437	-5.3371	-7.0552	-14.76	1.7652	-6.5328	-2.6428	-6.5747	-4.3094	-6.8601	-5.859	-5.0574	-1.1706	-5.4574	-4.2147	-2.9486	-0.0082497	-1.7086	-6.7397	-5.3199	-1.5797	0.43449	-0.84199	-1.4312	0.11753	-5.6892	-4.6528	-4.2291	-0.59518	-1.2	-1.9215	-5.7855	-2.0502	-6.6439	2.1324	-7.4685	-0.99368	-7.9983	0.95364	-1.6313
-3.5539	3.0674	-1.4068	4.6747	-3.0176	-2.5941	-6.8225	-1.0427	-0.13253	3.4964	-7.9179	-2.0799	-0.56243	3.8989	-0.37859	-7.5751	-2.3583	-4.0154	-2.2925	-5.6869	1.7268	4.1127	-5.0614	-0.89985	-0.17692	2.8768	3.7538	0.0019441	-0.18724	-2.848	-5.3712	5.3897	0.32731	-4.8286	1.7988	-1.0976	-5.9568	2.2387	4.9595	-0.43825	-4.8231	-4.7167	-0.77506	-0.14599	1.2278	0.79203	-9.2799	-7.6097	1.5185	-3.5052
3.4726	1.6844	-3.0409	-1.4133	-1.8686	-4.4596	6.1622	-2.7012	7.3344	2.3008	-3.3893	-8.9884	1.9005	-6.6036	1.6539	0.79704	-1.5481	-4.2336	-6.7921	-3.7397	-4.9984	0.5964	1.2946	-3.9146	-0.20057	-1.4723	-3.5214	1.7761	-6.6071	-2.7557	-2.9761	1.8009	-6.1055	-1.5084	-9.4114	1.8399	3.8984	-4.5654	-2.0316	-0.52029	-3.8531	-5.927	1.2946	-4.8642	-0.62162	-4.7473	-0.78577	2.6263	-1.5173	4.2226
-11.856	-12.262	-11.303	-13.424	-13.253	-15.507	-11.064	-19.13	-9.5162	-14.173	-7.4171	-11.487	-7.5636	-13.702	-15.94	-15.651	-13.002	-12.59	-21.364	-14.869	-13.373	-12.608	-13.916	-16.342	-13.396	-14.244	-9.8615	-19.84	-12.376	-16.402	-20.032	-22.381	-14.286	-21.2	-14.05	-16.9	-17.753	-12.874	-17.148	-24.339	-15.936	-19.585	-19.252	-10.695	-18.702	-17.605	-10.624	-13.467	-9.9612	-15.846
-14.909	-15.716	-2.5376	-14.737	-13.063	-15.062	-6.3859	-8.6337	-13.123	-10.994	-11.838	-7.246	-17.331	-7.8272	-13.11	-15.051	-11.583	-6.3205	-5.7082	-13.582	-14.072	-6.8564	-12.47	-4.2912	-17.026	-10.468	-5.9662	-12.808	-6.7487	-9.0868	-11.333	-9.261	-14.918	-11.924	-18.009	-9.449	-14.894	-7.0474	-12.365	-2.8276	-10.839	-14.155	-11.45	-7.8152	-6.6749	-6.2322	-12.568	-13.819	-12.832	-15.732
-6.6684	-1.3343	2.4046	4.588	0.54209	-0.96145	3.1619	-5.3828	3.9425	-5.7575	1.9015	6.825	-2.8393	4.1683	3.9869	8.61	1.5326	3.105	0.83345	2.1274	3.7216	-1.0403	2.6293	5.3594	1.5451	-3.6928	5.9809	3.7998	-1.139	12.151	2.0764	10.654	-6.8448	1.874	-2.3644	1.1723	10.727	1.5204	-6.927	2.3593	6.744	-0.41503	0.78468	4.0558	2.8124	4.2849	0.96868	6.2312	8.06	2.1308
-2.6071	-6.2843	-2.969	-0.066013	-1.6896	-11.045	-4.2995	-5.4494	-4.1006	-4.755	-0.16148	-1.6315	-8.8708	-0.93572	-7.6299	-1.1112	-8.1793	-10.162	-0.94637	1.4881	-3.4425	-6.3033	-3.9557	-6.3333	0.097959	-10.564	-2.8998	-5.5023	-3.9347	0.97199	-0.59847	-5.2582	-5.6639	-9.974	-2.8785	-6.3094	-0.5227	-5.0093	-2.5678	-11.271	-6.0109	-0.28665	0.49357	-8.5586	0.082643	-7.2721	4.4676	-5.8362	-8.1324	-0.23144
-4.0824	-1.3368	-8.7419	-11.108	-4.5048	-7.8739	-7.9641	-8.3715	-15.119	-11.818	-9.6232	-10.724	-11.359	-9.5727	-6.9579	-6.5852	-13.317	-6.9604	-10.823	-16.748	-12.718	-4.6409	-9.6306	-8.1972	-7.9197	-9.4517	-9.4755	-5.031	-3.4835	-14.426	-9.3893	-15.913	-9.3452	-8.2516	-11.518	-9.0285	-10.275	-6.0425	-11.065	-6.6698	-9.664	-8.24	-10.754	-4.1978	-11.937	-8.8603	-10.705	-5.6267	-6.2984	-12.391
-6.7358	-7.5929	-5.9114	-1.7911	-0.32032	-6.229	-4.0042	-4.061	2.9461	-4.0402	-8.8455	-0.64997	-3.3445	-3.0132	4.469	-8.0402	-2.0203	0.32477	0.28374	-8.9967	-1.6457	-2.687	-2.4495	-10.705	-3.7031	-3.1608	-1.909	0.85379	-8.1995	-5.6329	-6.7441	2.0057	-5.4054	-1.6763	-1.6997	-2.1285	-4.0954	-1.409	1.9415	-5.0948	-5.766	-11.621	-0.366	-2.9664	-2.2953	-3.388	-5.7132	-4.7156	0.31038	-1.372
-9.4224	-3.4779	-8.9558	-4.6491	-7.9459	-14.377	-19.064	-6.4765	-6.0988	-11.809	-9.8407	-11.978	-6.5958	-9.7992	-9.5387	-5.9944	-9.3658	-6.5564	-12.765	-15.496	-9.96	-13.495	-8.3922	-10.696	-11.714	-14.084	-8.735	-14.182	-12.888	-7.3234	-4.6604	-10.808	-11.135	-8.5098	-10.048	-9.2908	-4.0132	-13.376	-11.66	-14.136	-9.2913	-11.564	-10.363	-9.3046	-9.0494	-9.806	-12.731	-12.611	-11.833	-12.492
-16.338	-6.2188	-9.6434	-16.945	-8.8292	-18.846	-14.577	-14.427	-11.636	-14.301	-16.214	-6.6641	-5.0815	-10.953	-11.266	-13.012	-7.2669	-9.9678	-4.958	-10.517	-11.42	-6.0027	-14.334	-4.6736	-10.588	-7.6973	-12.121	-11.382	-6.9876	-18.244	-13.101	-15.375	-17.891	-8.4479	-0.40658	-8.3884	-11.341	-4.74	-12.893	-13.23	-11.68	-14.414	-7.296	-14.655	-13.358	-5.3505	-10.258	-15.404	-9.5725	-13.446
-7.9204	1.1873	-4.0309	-3.924	-1.5393	-6.898	-3.6892	3.1599	-2.0189	-5.055	-0.47447	-8.5254	4.958	-8.8223	-4.9325	-6.3967	-7.082	-4.9027	-2.1471	-6.6578	-0.67361	2.3865	-4.8633	-5.7028	-9.4096	-2.094	-6.0478	-1.4322	-1.2502	-3.5402	2.1355	-1.4191	-3.9862	-0.2969	-4.5504	1.2745	6.3164	-14.135	-7.7609	-4.2231	-2.8446	-6.1907	-3.3355	-5.1706	-4.4263	-1.1776	-3.4455	-0.031024	1.7509	2.8639
-15.986	-14.246	-13.693	-13.205	-14.691	-11.31	-14.88	-9.0691	-14.112	-18.914	-10.943	-16.561	-13.971	-18.107	-14.005	-14.331	-17.113	-9.3721	-13.935	-15.214	-13.741	-7.7168	-11.46	-14.312	-15.449	-19.86	-15.167	-13.871	-18.444	-16.072	-13.583	-12.535	-15.301	-12.24	-9.5511	-10.885	-19.279	-16.478	-15.596	-8.3478	-8.6587	-8.3609	-18.27	-13.181	-11.324	-11.937	-13.648	-7.8159	-11.69	-13.871
-0.22257	-0.97098	6.0686	-2.0646	2.3616	-2.8036	1.5999	1.1678	1.3208	2.6531	1.2039	2.2678	5.2857	2.5658	-0.63611	-2.7039	-0.50301	3.4016	1.5638	1.9046	4.6454	-1.3662	-2.6872	2.8443	-0.61006	0.051615	6.3543	0.89486	-1.4316	-0.50357	-1.6961	6.0934	-1.6297	7.9811	-0.37856	-1.3108	1.4396	-5.4276	-0.6696	-4.1606	1.1535	-2.4715	3.7371	3.4188	5.3052	0.99563	5.6048	5.2694	-7.1492	-6.2751
1.4077	-0.34017	-7.9654	-1.746	-1.7868	-1.2052	-2.0019	1.1242	-2.4683	-4.1062	-2.3127	-8.1391	7.4999	1.304	4.078	-4.0497	-2.1492	0.6552	-5.0212	-1.4939	0.77905	-6.0216	-7.3277	0.86336	-1.7359	-3.6713	-5.5734	-2.4648	-1.4848	-4.416	-3.979	5.3666	2.9893	-2.5996	-0.40217	-11.572	2.6794	-4.9972	-2.0359	-4.7359	0.52421	6.0514	3.1755	-3.2658	3.4498	2.9166	-3.6176	-3.2959	-3.107	-0.43446
-2.8552	-0.35535	-0.45088	-4.5704	-0.44835	1.8401	2.76	-2.4232	-3.5626	0.0093386	-3.3344	-0.54861	-3.7098	-2.5188	1.5369	-0.43706	-0.11226	1.7926	1.7616	8.9628	2.0285	-3.1564	0.076938	-7.1777	7.7316	1.0675	5.9285	-0.20437	-1.921	-1.7409	3.5278	-1.2552	2.5201	-2.2756	-5.9243	-3.9943	-1.3127	-3.9814	-0.89616	-2.0625	-5.9088	-4.9295	4.93	-5.5739	-6.5897	3.8758	3.9694	3.2694	1.7215	-8.3832
1.4533	0.91039	0.20672	0.64503	4.3479	-3.719	2.617	1.0533	1.8957	5.0316	-0.66939	0.33176	3.9312	0.049006	2.2078	-6.1334	-1.9234	0.69251	-5.749	-1.4878	6.9775	7.4397	-0.45607	-3.4803	4.1012	-1.4466	1.2133	4.4646	-5.1141	-1.6485	-0.8343	1.6879	-1.0868	-0.53366	4.6215	-5.6038	-2.5132	7.8679	4.6033	-0.83473	-2.7179	-6.1156	-0.56159	-6.1087	0.41612	-5.0168	2.1219	-0.64622	-1.5519	-0.18225
6.758	11.639	9.5995	8.0487	6.7363	9.2201	11.602	17.367	3.0614	9.079	5.5384	7.8398	1.8401	3.2713	4.3227	2.0099	4.929	5.8956	5.3686	6.9248	8.5333	11.907	11.654	5.626	10.989	-1.7304	6.9644	8.4436	10.225	7.4578	5.256	9.1189	0.45985	7.745	7.9391	5.9431	5.4374	9.2004	10.038	7.4588	-3.5982	9.0044	-2.4824	4.8316	4.4492	0.90079	8.3967	8.5054	5.832	5.4982
-11.934	-12.348	-11.072	-7.7364	-10.864	-2.2391	-7.571	-12.422	-6.8509	-6.3811	-14.707	-6.9398	-9.6543	-15.725	-10.602	-10.04	-0.81514	-7.7617	-12.067	-12.981	-9.3593	-9.6069	-12.257	-10.591	-10.643	-16.995	-9.467	-20.961	-9.7381	-8.571	-7.382	-14.696	-11.537	-13.078	-8.421	-11.951	-8.8663	-13.233	-11.351	-9.9248	-5.9834	-11.559	-10.774	-12.654	-14.937	-12.044	-9.5482	-13.316	-8.6279	-5.017
-1.9686	-5.7533	-3.7318	-9.7862	-1.5145	1.2226	-9.8329	-10.703	-1.2332	1.9435	-2.9584	-1.8807	-2.6607	-5.996	-2.6089	-1.7216	-1.7946	0.35917	-4.7258	-3.5021	-1.853	-7.5177	-5.727	-2.4374	-12.224	0.14732	-7.7575	-0.18664	-2.6327	-2.5128	-6.4485	-2.6877	-0.73007	-6.0591	2.5489	-7.4937	0.31171	8.4053	-3.796	-1.9074	-7.6794	-8.6507	0.77253	-4.5552	-3.418	2.0977	-6.0901	-8.1395	-1.7534	-3.4583
-18.974	-10.277	-13.905	-16.013	-15.491	-14.596	-8.6832	-10.594	-15.612	-13.994	-9.3874	-13.675	-15.849	-10.201	-12.978	-11.638	-14.289	-10.271	-13.54	-7.366	-7.8035	-19.43	-12.061	-16.643	-12.95	-8.0877	-11.322	-12.031	-14.816	-21.28	-12.838	-16.142	-12.526	-10.15	-14.386	-16.027	-14.884	-16.162	-17.028	-13.216	-10.58	-4.6741	-9.0178	-7.9612	-17.93	-18.621	-19.353	-11.729	-15.199	-18.888
-7.1216	-5.5115	-1.5433	-4.5936	-2.5192	-5.6423	-2.1312	-6.8238	-0.27086	-5.9274	-6.8642	-1.9641	-1.3668	-1.0088	-3.2213	-7.8425	-9.018	2.9058	-4.1428	-3.5193	-7.1358	-9.1548	-0.4301	-6.6819	-6.4326	-4.3495	-1.4619	-12.103	-3.2563	-13.978	-1.3956	-8.5334	-4.4856	-2.0214	-5.8092	-4.7485	-3.1171	-5.6653	-10.322	-5.215	-4.1582	4.8622	-8.491	-5.7226	-3.7285	-3.9932	-3.4463	-6.6166	-6.2074	-6.113
-1.1227	3.1526	-7.7653	-3.1596	-7.2796	3.1049	-2.9471	-5.4494	-2.5105	1.9816	-4.3662	-1.3565	-3.3622	-5.0917	-7.5199	-3.5261	-1.8447	-6.36	-3.7566	-4.0344	6.1186	-0.62278	-0.28871	0.60823	-0.30484	5.3165	2.2968	-7.3112	-1.7595	-1.5431	1.7228	-2.6234	-4.4326	0.80007	-1.8018	3.1151	-1.3982	2.0045	0.062902	-0.47292	-6.0283	0.82373	2.8019	4.8204	7.1139	1.651	-1.1938	-2.982	-2.1811	0.23233
-18.687	-17.344	-22.12	-21.339	-18.246	-20.878	-16.947	-21.551	-20.842	-20.489	-20.178	-20.013	-22.147	-21.59	-27.694	-22.033	-21.985	-26.297	-19.841	-18.155	-20.715	-17.756	-20.181	-18.71	-20.794	-23.958	-20.163	-23.891	-15.981	-13.413	-23.231	-23.71	-26.933	-18.694	-22.872	-19.757	-19.903	-20.948	-20.671	-26.239	-21.208	-23.828	-21.638	-14.883	-15.371	-19.595	-16.74	-21.824	-21.025	-19.103
-20.645	-14.154	-18.576	-12.66	-13.396	-16.829	-13.097	-19.394	-13.758	-19.764	-14.891	-15.349	-15.508	-10.409	-14.081	-16.623	-10.24	-20.06	-17.766	-12.528	-17.454	-14.203	-14.781	-8.5255	-11.594	-16.45	-11.758	-10.981	-14.093	-19.64	-15.509	-14.515	-14.674	-15.32	-10.614	-10.686	-10.885	-13.508	-18.026	-18.039	-8.914	-17.001	-20.944	-6.1636	-11.888	-19.022	-16.264	-19.506	-14.116	-12.018
-24.637	-19.594	-23.481	-20.682	-19.631	-21.827	-22.157	-14.007	-19.251	-23.261	-17.606	-16.632	-24.298	-24.623	-26.052	-21.509	-23.14	-22.97	-26.285	-22.419	-22.499	-26.794	-27.035	-28.734	-21.483	-21.464	-22.543	-22.547	-25.929	-23.269	-20.344	-25.108	-18.794	-28.647	-21.019	-22.16	-24.366	-25.091	-19.371	-29.249	-21.252	-25.654	-17.619	-19.843	-25.375	-23.453	-21.999	-26.459	-18.279	-21.991
8.2976	11.953	4.5945	3.3283	9.9	7.961	4.4276	13.996	6.7017	13.542	5.9987	12.518	15.856	6.4098	9.8556	0.44112	8.9139	11.154	7.1744	7.8959	4.1799	12.205	-3.8003	9.998	3.2431	3.3814	9.508	1.447	14.4	3.9488	4.8552	7.1599	9.0964	0.5158	6.6756	8.7323	4.2907	9.588	6.9185	2.0523	-0.054699	11.767	10.375	3.2212	8.3011	4.4224	5.0331	0.25677	10.416	8.7237
-18.345	-23.351	-24.142	-24.882	-22.299	-18.854	-22.839	-29.802	-16.218	-20.932	-21.181	-19.59	-23.301	-15.744	-24.978	-23.148	-28.876	-16.543	-26.98	-23.461	-17.084	-18.048	-30.212	-31.497	-18.191	-20.716	-21.633	-22.718	-17.424	-28.361	-25.25	-29.792	-25.204	-20.277	-22.561	-16.724	-24.819	-26.036	-21.883	-22.671	-24.729	-21.123	-25.887	-21.152	-22.07	-23.212	-21.29	-17.019	-18.329	-19.135
-2.2136	-2.8864	1.3303	-2.8315	1.5363	2.8002	-5.6605	4.4393	-1.3476	4.3991	-3.8151	-4.6705	-3.7555	-2.9588	-6.648	-2.5283	-4.4677	-2.5267	-10.186	-8.1371	-3.1656	-2.5551	2.3038	2.5403	-4.5111	-0.82454	-7.4517	-2.2773	-4.3913	-4.197	0.13529	-7.5583	-11.918	2.8422	-1.9839	1.5172	1.1709	-7.1108	0.65921	-10.848	-1.4751	-5.8322	-2.8164	-6.2864	-3.4422	-0.98054	-7.3279	-0.7592	-0.87408	5.4519
8.1655	4.3239	10.39	8.3147	11.754	6.3729	10.828	7.7229	6.9617	0.19868	8.6357	9.9339	1.4035	3.9999	10.624	8.6759	5.6837	3.2133	3.5502	6.5812	4.9424	5.4191	10.183	2.293	10.252	5.3668	8.4432	3.3061	-1.3933	8.6654	3.3526	1.5963	9.2298	5.4491	8.5895	3.5723	6.6376	3.0931	7.1708	3.4486	4.9766	6.8195	6.7089	15.165	3.4319	2.796	4.4385	1.8313	6.0553	2.6854
-18.377	-11.357	-16.784	-5.47	-11.301	-9.8935	-15.705	-13.035	-14.147	-7.9869	-9.5884	-10.055	-10.044	-18.217	-13.203	-8.3208	-10.41	-13.826	-12.116	-6.1471	-9.5233	-13.065	-15.676	-14.168	-17.967	-6.0043	-7.4417	-13.159	-5.8823	-8.0277	-21.793	-13.443	-11.718	-8.6282	-7.2028	-6.7738	-12.768	-4.1126	-14.734	-20.307	-15.284	-16.205	-9.3678	-14.587	-15.602	-13.294	-7.4958	-10.228	-9.5907	-13.65
-4.214	3.4997	-11.025	-8.2692	2.126	-6.9432	-7.6517	-4.3305	3.3029	-0.40051	-5.9529	1.0251	-0.6898	0.39696	-2.8054	-4.9427	-4.3743	-3.7322	-5.8178	-2.6285	-0.5825	4.6834	-1.71	-2.8258	-2.4003	-5.1533	-6.2141	-1.3913	-3.3429	7.61	-5.5222	-3.0023	-1.3185	2.2557	-3.7998	0.11467	-1.8336	-5.7866	-4.9653	-4.1932	-3.225	-6.7593	2.2768	-3.9482	0.9557	3.6415	-4.6586	0.55497	-2.3823	1.1738
-3.644	0.70795	-7.7703	1.0607	-0.77207	-2.3035	-5.0825	-1.2781	2.0426	-0.83568	-7.2202	-6.0949	-0.51866	-6.6913	-1.4985	-9.7386	0.02071	-5.2137	-4.5422	-11.403	4.2636	-5.6157	1.284	-3.2208	-5.8757	0.53669	-2.0987	1.1656	-1.7675	-1.5899	-2.8076	2.3212	-1.2411	-4.6722	-4.325	-5.7297	-4.4608	-4.7071	-2.6075	-7.38	-1.9926	-5.4786	-6.4683	-2.0479	0.30528	-1.8342	-7.5165	-4.8018	-3.8778	3.3159
12.999	11.088	7.6103	10.336	4.4513	15.663	2.2145	6.8216	10.962	3.1402	9.6959	11.217	11.183	5.5273	5.3914	8.2841	5.1895	7.3323	7.8722	9.7162	9.8314	10.143	4.1866	5.43	4.9191	10.279	11.807	7.5653	14.565	5.5671	10.546	15.411	6.5374	8.8863	13.497	8.4171	13.608	8.338	13.188	3.3277	6.2876	8.8152	13.842	8.9674	10.297	7.6908	9.2194	7.4081	12.736	5.9828
-7.4639	-8.0077	-8.4887	-5.1937	-16.877	-11.922	-13.35	-11.987	-12.206	-12.808	-10.685	-9.7508	-3.0435	-7.1391	-13.69	-11.545	-12.872	-16.056	-11.185	-11.641	-12.86	-9.8978	-15.362	-14.192	-10.007	-17.98	-8.9085	-13.871	-15.973	-12.22	-9.9902	-10.784	-11.58	-19.479	-8.3337	-16.795	-14.022	-13.05	-3.003	-8.8019	-11.424	-14.078	-13.549	-15.118	-21.003	-13.241	-7.6731	-16.747	-14.073	-10.264
1.3942	4.16	3.986	4.3878	-1.3467	-1.433	4.3072	-1.9124	-6.6514	1.0358	1.2795	-0.99379	1.1103	0.83978	-2.102	0.16051	4.5944	3.0617	-2.4737	-5.035	-0.24171	5.2844	3.6597	2.9601	2.7522	4.4771	4.587	4.0154	9.677	-2.8683	-3.0379	-1.0102	7.8655	4.4731	-1.4022	3.0883	7.0934	2.7453	1.735	4.9233	-1.7889	5.1918	-0.011135	1.3878	7.4736	-0.57834	0.12813	3.2606	1.8886	2.3305
-5.918	1.2869	0.74767	-6.2696	2.3863	-1.0729	0.64595	-1.0136	0.45345	-3.5416	-3.6315	-5.3981	-0.38823	-2.9524	-1.3665	-10.334	-3.2547	-1.9412	-5.6014	-3.6616	-2.8283	-3.8174	-0.95902	-4.7383	-5.4929	-4.2784	-2.2321	3.3965	-4.1016	-5.3089	-5.2071	-3.6492	-3.3845	-2.4452	5.5587	-2.4758	-8.4948	-4.7213	-0.24004	-0.86767	-3.1439	-0.076132	-2.2021	-3.8869	-7.9359	-2.6951	-0.15616	-6.0604	-1.878	-0.25148
-2.2408	1.872	-2.1546	4.9548	0.97788	-0.99785	-2.2204	-3.3976	-3.6806	-1.3015	7.8069	1.3175	6.0926	7.7083	-4.8102	0.69294	7.5617	-0.54463	0.32192	5.5483	-1.1435	-2.0325	2.4301	4.5193	2.6277	4.1991	2.5427	-6.5895	6.5542	5.4622	1.7021	7.7018	1.6672	0.32671	1.9081	-2.6839	5.4332	5.0626	-0.91425	4.5856	1.3957	6.5189	-1.847	4.5187	-1.3719	-0.17812	-0.063761	3.9109	-7.3201	3.749
0.18109	3.548	1.874	-0.1477	-7.6364	-2.4654	-2.066	-5.349	-1.2374	-1.5115	-2.6481	0.63025	0.93879	2.3398	-0.11127	0.23339	3.1401	-0.9465	-0.47487	-3.2285	-7.3057	0.11642	-0.6987	-3.188	-3.718	-7.1821	-5.4422	4.5441	3.0403	2.6918	-7.4707	0.11297	1.1025	6.583	-2.6863	-2.2415	-2.361	-6.0059	-3.584	-3.5485	-1.5438	-0.018527	-4.8007	1.008	-0.22935	4.5777	-3.2016	-6.9111	7.3083	-2.5883
5.0938	-0.91146	3.519	1.5827	-2.8041	1.9634	-5.7431	2.3827	-0.020101	-0.67943	-1.4499	-0.42367	0.85127	0.36139	-0.0081088	2.8255	3.8256	1.1016	-1.1514	-6.9447	-6.538	-3.2742	2.6596	4.1074	-1.4302	-3.0633	0.16444	1.427	-4.2639	0.066815	2.9269	6.6973	-3.7649	0.32882	-3.2561	2.9303	1.7428	-2.8893	3.3073	-1.5652	2.2674	0.75528	-1.5131	-3.5126	0.036887	-6.0742	-2.6062	2.1115	-5.932	-5.4623
-15.31	-8.3522	-3.9101	-8.3347	-11.008	-9.0614	-13.823	-12.945	-13.704	-11.077	-12.167	-9.9823	-8.1397	-13.469	-10.121	-8.3347	-8.7804	-13.913	-7.1523	-11.172	-6.6026	-3.0782	-7.8478	-11.083	-11.647	-10.202	-9.7065	-12.424	-4.3886	-11.451	-15.366	-7.6379	-12.496	-12.808	-11.275	-10.721	-12.893	-10.45	-6.4361	-9.4143	-11.932	-11.67	-8.7541	-14.886	-13.348	-9.748	-6.1833	-12.042	-10.174	-10.968
1.8566	3.7189	-0.30666	6.9122	3.2769	2.3249	-4.3195	3.7874	8.2851	6.1091	3.0521	-2.4331	2.3409	-3.5142	5.1468	-0.60114	2.7069	-2.341	0.24684	4.0086	6.0373	-1.4933	-0.72275	0.79992	1.6339	-0.19097	-7.1117	2.8722	-4.5604	-3.1841	-0.17608	0.57807	0.93701	2.2529	1.0179	-7.4403	-3.224	2.619	0.5388	-4.5382	-2.9454	-4.4144	-2.7972	1.8327	-1.8212	0.4039	0.82562	-2.5321	-6.4773	1.4709
-3.9649	-5.2598	1.535	-3.2746	-5.8794	-6.3807	-3.8291	-7.6741	2.2446	-3.5912	-0.17466	-3.225	-0.97542	-5.1772	-2.4534	1.0865	-2.8673	-3.8359	-9.5963	-2.9036	-4.6669	3.0002	-10.965	-2.152	-0.25316	-13.159	-10.064	-10.278	-8.7865	-0.32371	-1.7494	-5.4315	-1.7809	1.794	-6.1493	-4.3787	2.6891	-0.21057	-7.94	-4.6751	1.3504	-1.2266	0.50154	-2.3627	-2.7912	0.37988	-8.738	-7.6742	-4.8322	-5.8142
0.15425	-1.595	-2.7266	-4.0679	-3.3623	-6.0932	-8.7044	-4.9951	-3.4391	-5.012	-1.0491	-3.3119	-4.5392	-4.1824	-1.6075	-2.2685	-3.9919	1.0534	-3.8685	-3.8775	-2.7605	-6.4288	-6.8804	-2.9735	-6.7913	-2.9973	1.1834	-6.058	-5.236	-0.7612	-0.51966	-0.78306	-0.31741	-3.7281	-7.7452	-4.5157	-2.3305	0.066642	-3.0264	-3.2646	-1.8942	5.2747	-6.6695	-6.1081	-1.0778	-1.3618	-5.0365	-16.088	-2.4481	-0.15169
14.32	7.5438	6.5252	13.472	8.9445	5.9287	12.627	6.9874	9.8358	7.7233	12.936	3.05	6.4761	9.5965	8.8116	6.9336	10.668	8.4256	16.298	9.9298	8.9244	5.8276	0.76002	8.7055	9.2479	7.421	9.0902	4.7242	15.242	9.6011	9	6.6485	9.1218	8.7318	11.874	9.5389	7.8397	6.9018	6.106	2.4	3.1987	5.2278	14.822	6.8186	15.773	6.6616	-0.12124	10.448	7.9947	12.371
-2.3396	-1.1194	-5.0005	0.53088	-0.81005	-4.483	1.9002	-2.6098	-4.1872	-4.7628	1.139	-7.373	1.5645	-3.4786	-3.2142	-6.4586	-8.4269	-5.1383	4.1559	-7.0803	-1.1999	3.7662	-3.4796	-2.8694	5.3534	-5.7991	-0.019862	-4.2838	-0.26011	-9.2635	2.5367	0.32733	1.5924	0.95533	-3.0975	-2.1516	3.5086	-0.58597	-10.391	-2.0665	-8.3805	-6.9644	-1.859	-1.0187	-2.0933	-6.6992	-0.77612	-2.3224	-2.2319	-2.0948
-2.9007	0.56702	0.46055	0.12182	5.2556	1.2161	3.3885	-8.5544	-3.6718	-0.10241	-3.2834	-0.8861	1.2842	5.0812	2.9894	-0.64882	-5.3481	1.1825	-2.7261	-1.3165	-3.4681	3.6885	0.12485	-6.0024	1.3895	4.0998	-11.007	-0.2989	2.9113	-6.8744	-0.18998	-4.1573	3.1911	6.1683	0.051305	-6.6001	-0.78011	3.2892	-1.522	-1.4565	2.1389	1.5978	-0.0033651	5.0109	-9.0068	-1.3313	-5.2403	-2.0165	-3.6252	2.3227
2.7771	-2.3797	1.7354	0.48364	0.016927	-3.069	-9.8941	4.4472	-2.2998	1.9047	-0.43064	4.1998	3.6604	4.6306	-2.8972	-3.5515	4.2523	-0.50524	-1.5647	-2.6116	1.1579	2.902	-0.89907	-6.8773	8.5363	2.9761	5.2056	6.4723	-0.43521	2.5592	10.166	6.13	6.0032	-0.2148	4.0091	9.2681	4.7286	-4.323	4.4745	4.8842	-10.599	8.544	-2.257	-3.1638	8.2752	2.1706	4.4519	-2.1569	1.1391	-2.1309
-7.9336	-9.474	-8.1232	-11.017	-18.228	-11.166	-11.385	-16.356	-12.272	-9.0143	-12.043	-11.985	-13.46	-16.528	-10.375	-9.1175	-11.196	-9.3784	-3.4717	-13.141	-13.034	-12.198	-13.985	-13.66	-8.5317	-10.213	2.3602	-9.5125	-12.012	-10.333	-8.756	-7.465	-13.698	-15.261	-8.8416	-2.1852	-13.263	-17.876	-15.387	-7.5963	-16.481	-12.065	-11.442	-9.6314	-8.2021	-10.858	-13.96	-11.861	-10.879	-13.118
-19.675	-21.069	-22.708	-15.204	-24.191	-18.189	-24.146	-19.479	-24.896	-16.992	-18.029	-20.427	-25.28	-25.286	-20.891	-24.507	-22.679	-27.368	-22.881	-19.558	-17.416	-23.74	-15.796	-16.429	-18.132	-16.694	-19.56	-19.661	-23.882	-17.604	-27.295	-24.219	-21.474	-22.202	-23.943	-18.761	-28.481	-20.715	-19.246	-19.981	-20.668	-25	-20.98	-23.188	-28.773	-22.311	-26.149	-22.411	-19.372	-20.04
4.9491	13.232	5.6838	3.6819	1.4509	5.5757	10.382	5.9187	1.9062	7.6262	3.6877	7.3777	7.9098	9.9529	6.7214	11.727	3.8448	6.9048	5.8632	7.2305	10.224	6.9625	3.5258	6.6299	8.0593	2.92	3.7458	10.191	10.858	1.7663	4.9041	8.3075	7.8521	6.6751	10.84	4.1434	8.5959	8.2096	0.73149	9.3509	5.1557	9.5881	9.6786	3.596	7.8413	7.7205	8.1664	8.8603	15.154	3.8485
-11.736	-2.6252	-11.317	-10.392	-7.36	-5.3933	-9.6247	-5.3973	-6.5395	-7.0751	-7.5979	-10.282	-7.4171	-9.5564	-8.5614	-17.468	-14.548	-8.5968	-13.473	-12.124	-10.318	-11.258	-7.0795	-10.811	-7.8713	-10.807	-6.9802	-14.796	-7.8023	-4.7958	-8.4521	-11.592	-11.599	-4.347	-1.0128	0.046418	-7.4371	-6.1501	-5.8243	-5.2852	-8.2978	-5.5508	-14.017	-7.4197	-10.677	-6.9624	-12.611	-9.131	-11.467	-17.89
-8.5239	-9.3202	2.741	-3.6282	-6.9565	-9.4867	-2.3234	-7.0559	-10.452	-5.5374	-10.878	-6.2028	-9.2885	-1.3229	-7.1473	-6.943	-5.2943	-3.7637	-5.6307	-5.005	-4.7149	-9.2341	-4.8947	-10.609	-5.4462	-7.2593	-7.9325	-8.0487	2.134	-4.5783	-7.016	-4.5542	-9.49	-5.5688	0.099592	0.38859	-3.7322	-6.9955	-12.395	-9.1073	-1.4705	-7.7611	-5.6217	-4.0417	-8.0517	-3.6607	-8.1967	-9.5357	-0.72139	-11.994
6.9129	12.961	7.5591	6.5306	3.5743	11.329	11.313	7.3708	3.2857	11.915	3.1584	4.3499	13.258	5.5974	5.3336	12.145	7.5615	10.307	5.6443	13.579	7.5835	11.611	10.165	12.199	9.9108	2.6505	8.0226	7.7511	8.9384	11.023	5.2799	12.012	6.2895	11.676	4.1991	2.7977	7.1874	7.0269	5.1501	11.074	4.7229	9.8475	0.78508	4.724	4.2873	4.9475	3.0476	7.8561	6.4085	7.3395
-14.914	-16.521	-15.117	-17.632	-21.404	-12.311	-9.3708	-8.575	-14.309	-14.634	-14.764	-15.282	-12.428	-16.153	-13.705	-12.952	-7.1406	-8.6591	-13.499	-11.668	-10.801	-12.85	-13.552	-9.577	-13.99	-17.02	-8.8189	-12.16	-20.378	-11.836	-11.465	-7.7985	-15.697	-20.866	-12.341	-20.117	-17.491	-16.246	-10.127	-11.914	-16.044	-7.917	-11.278	-5.0843	-8.614	-12.506	-10.253	-9.1461	-11.387	-15.554
-21.537	-22.387	-21.746	-19.32	-20.701	-24.592	-17.795	-22.136	-22.183	-22.122	-23.746	-18.254	-32.898	-16.294	-22.839	-26.654	-22.423	-29.266	-18.027	-24.078	-22.802	-25.108	-21.243	-23.169	-22.484	-17.063	-28.901	-23.043	-28.924	-19.562	-27.27	-21.113	-19.995	-13.843	-13.148	-16.407	-22.686	-27.751	-20.955	-23.455	-18.435	-21.319	-24.626	-22.821	-22.303	-19.482	-25.791	-12.568	-26.453	-18.935
0.5208	-3.7619	-5.3248	1.428	-0.75179	-3.7427	2.8446	-3.7059	-0.1861	2.2895	-5.0334	-0.047936	-0.55447	-5.6495	0.46771	-3.4358	-5.5519	-4.0147	-0.99504	-1.5928	0.071578	4.8941	0.85633	-1.387	-2.9069	-1.7487	-3.6742	-4.4311	-4.6625	-5.8203	-6.3273	-0.28084	0.62749	-7.0385	3.2784	3.736	3.6046	-2.5269	-5.8641	2.4256	-4.0956	1.2307	-6.5982	-7.108	1.123	3.1804	-8.5346	2.0829	3.4586	-8.026
-19.237	-7.3759	-19.326	-12.256	-14.77	-15.172	-3.489	-12.021	-9.0995	-15.816	-11.206	-19.248	-12.325	-9.7137	-13.298	-13.003	-14.108	-17.529	-17.821	-15.389	-16.383	-19.368	-16.594	-7.0192	-8.7793	-11.002	-14.072	-12.945	-13.054	-12.484	-14.074	-16.715	-10.124	-12.468	-13.641	-13.153	-8.3851	-19.734	-12.671	-14.56	-20.356	-16.502	-12.187	-17.355	-15.957	-17.415	-10.859	-12.769	-16.637	-16.056
-1.7288	4.424	-0.30989	-0.24475	2.8204	9.7209	0.91658	0.64202	1.7179	-0.75884	3.3764	2.7417	-0.83722	9.244	3.6936	3.1749	-0.9743	1.408	6.0392	-1.7555	-1.6202	4.245	-1.8726	-2.7755	5.5889	-5.5686	3.3736	2.5648	1.7759	-3.1986	6.0305	8.3499	2.1293	3.3087	3.1938	-0.7913	-0.89435	-0.47852	-1.1452	2.2538	-3.2114	3.0526	-0.52732	4.8949	0.77377	4.1737	5.4285	-0.90422	8.5449	4.388
6.1828	4.9863	6.7181	9.4156	8.8035	10.857	5.2148	7.3745	5.5276	10.501	8.1037	9.0483	8.3204	6.9047	6.4152	14.762	11.781	12.543	10.334	3.5706	9.4071	9.0213	2.9318	3.2083	13.129	10.705	8.6638	5.9468	7.9029	8.8301	13.932	9.6475	0.048022	8.9151	10.151	4.2502	8.2809	14.903	10.932	9.6007	13.798	9.8041	10.147	14.632	6.9484	6.7769	13.493	7.3772	7.2322	6.8561
-4.1425	-0.75197	-0.67129	-3.7376	-2.9279	-11.037	-7.1142	-5.2324	-3.0026	-5.0191	-3.9517	-8.2559	-9.7807	-1.8318	-3.0121	-6.0924	-5.2767	-10.464	-4.5713	0.21009	-16.782	-8.9585	-6.5667	-0.11964	-4.946	-6.1067	-1.9596	-8.0895	4.2505	-1.0151	-1.795	0.40457	-11.295	-3.5903	3.3777	-4.1607	-3.865	-4.6157	-10.551	-2.6442	-3.646	0.93448	-5.937	-7.7677	-8.8488	-3.6551	-3.8483	-1.2828	0.30607	-7.6165
5.2243	-7.6516	-11.589	-2.9832	-5.0387	-5.2543	-3.1144	-6.2544	-1.8777	-8.8921	-2.8467	-10.773	-1.8477	-1.0356	-9.9065	-5.2048	-8.3838	-3.5593	1.039	-5.7364	-1.7886	-6.7026	-7.7042	-6.2552	-7.9754	-2.4383	-6.8322	4.9793	-8.3428	-2.7986	2.0132	-4.3061	-6.0351	-0.44005	-2.2167	-8.0205	-1.5476	-6.9457	0.9914	4.529	-6.5441	-6.7195	-1.7971	-5.6862	-8.3542	-3.14	-3.1191	-4.8927	-1.7077	-11.211
11.222	10.285	5.5641	6.7272	8.8841	14.116	10.764	3.7188	8.1676	13.344	12.578	10.963	11.324	10.383	8.7451	14.899	3.4166	6.533	10.239	6.4116	3.6652	11.033	7.6893	7.141	12.859	13.811	12.268	15.464	9.6395	3.4481	8.2971	15.145	9.5969	5.6531	9.4597	15.486	12.439	9.6048	9.0146	6.5841	13.818	7.6458	11.457	0.5978	8.338	5.5834	14.747	10.783	9.6416	14.661
-6.7299	-2.6305	-2.4687	-5.281	-1.9439	-6.8745	-7.5265	-2.4719	-3.8485	0.54268	-4.7414	-7.2547	-5.8189	-3.8504	-4.7057	-6.9952	-8.1466	-2.9582	-7.609	-2.3353	-7.2826	-3.4625	-11.705	-0.40121	-4.3086	-3.277	-10.938	-8.5913	-5.0799	-6.4124	-3.3103	-3.6677	-6.2347	-8.2359	-5.1537	-4.4392	-7.0931	-9.5663	-9.3967	-1.1589	-5.3967	-6.2737	-1.3976	-9.1269	-4.7991	-7.3095	-6.6908	-2.2942	-4.5606	-3.5249
-0.82227	-6.1272	-0.62875	-4.5497	-0.83463	-3.2945	1.3037	-5.8169	1.4497	2.9457	-2.5755	-3.3626	3.4789	3.5896	4.6514	2.0364	-3.648	-0.54202	4.8834	-2.8333	0.46898	-4.2037	-2.1774	0.85498	-1.692	4.6689	2.2666	4.8987	-3.0676	1.5227	3.2223	2.2715	-0.98414	-1.0391	0.091061	0.22391	0.91675	2.9875	-0.35151	7.1586	-4.8946	5.4931	1.8068	-2.2004	1.8254	1.3939	1.2679	1.8593	6.7694	-0.28109
-2.3084	8.7826	7.8985	0.20853	3.137	3.048	-1.9911	3.5928	4.0338	1.2523	5.0639	3.1401	2.2424	4.5941	8.4883	2.3157	2.9873	5.2354	5.1421	6.6908	6.5639	6.8321	2.9235	7.6577	1.839	2.4076	5.8612	1.1637	-0.09	5.6416	2.4233	2.1053	3.436	7.4938	2.7444	3.9807	-0.48426	11.44	1.2184	7.1938	3.1859	3.5044	2.1917	2.2153	1.9966	8.5282	12.279	4.0278	2.1102	3.1228
-0.75229	-7.7511	-8.4689	-2.6721	6.6943	-13.153	-3.8953	-7.5174	-5.35	-2.6214	-6.6159	-4.8306	-1.218	-2.8721	1.6063	5.0666	1.2414	1.8289	-2.2889	-2.0252	-8.4514	2.1257	-7.4923	-4.8347	-1.1347	-3.5345	4.2659	-1.5336	2.8202	-0.72395	-5.232	-7.3501	-3.9228	-1.2799	-1.4987	-6.6855	-5.1155	-4.6848	-1.675	-9.5408	-5.9929	-1.9683	-0.67482	5.0253	1.0584	-2.5873	-10.011	5.6211	-9.5369	-9.3032
[truncated: 119 more rows]
[truncated: 150 more columns]
