# Supplementary material for: Genetic dissection of main and epistatic effects of QTL based on augmented triple test cross design
Source: PLoS One. 2017 Dec 14;12(12):e0189054. doi: 10.1371/journal.pone.0189054 (PMC5730204; doi:10.1371/journal.pone.0189054)
Supplement: S7 Supporting Information — (ZIP) [file pone.0189054.s007.zip › z2_1150_0.5_10.csv]

-23.317	-20.138	-20.501	-22.301	-19.321	-21.153	-19.719	-20.788	-22.503	-21.392	-22.277	-20.607	-22.661	-23.84	-20.713	-23.089	-22.226	-20.454	-22.795	-20.522	-21.709	-21.284	-21.909	-22.045	-20.455	-20.811	-23.989	-22.574	-20.714	-20.269	-18.895	-19.391	-23.301	-20.989	-20.054	-18.946	-21.444	-20.341	-19.649	-20.621	-19.93	-18.198	-22.119	-22.302	-19.91	-19.977	-20.032	-20.58	-20.252	-18.773
4.0317	0.99739	0.8868	2.6474	2.0636	1.5834	2.5959	4.1845	3.5208	0.38692	2.5982	1.2398	1.8521	1.3891	3.007	2.6621	0.35892	3.8865	0.672	1.8771	1.0678	3.7368	1.0896	6.6746	2.6517	2.3782	4.3558	2.9544	2.9583	4.5409	3.7884	2.7875	1.2789	2.3484	4.7238	2.9204	4.7956	3.5914	2.2081	1.9428	5.0084	2.0186	4.176	4.8926	4.9333	3.8541	1.2662	1.9148	3.5943	2.9939
1.7639	0.48427	1.4279	0.7358	0.98523	1.6842	0.094063	1.9433	0.16563	1.3594	-1.0549	2.7965	-0.13317	2.5655	4.1426	3.6653	0.1788	0.32877	-1.0754	-0.74259	3.4762	0.9487	1.1582	0.83157	0.61319	1.3167	0.30573	1.6482	1.8706	-0.28904	1.3962	0.29469	1.1844	1.9723	0.71713	2.2008	1.9667	1.8682	2.1776	0.44958	0.52168	1.6109	1.1554	1.3008	1.4151	1.0712	1.0114	1.6433	1.159	2.2243
-5.499	-6.8963	-3.5542	-4.7373	-4.585	-5.3287	-4.7758	-3.2508	-1.9482	-3.1079	-5.2473	-3.2915	-4.6992	-3.1783	-3.7415	-6.1429	-6.2274	-3.6974	-4.6455	-4.0549	-5.1438	-1.5604	-6.1941	-3.3863	-3.4518	-2.2679	-8.2102	-4.9713	-2.7458	-1.5795	-1.9038	-2.4745	-3.9547	-2.8785	-2.9937	-6.124	-7.0047	-3.8288	-3.6226	-4.3675	-2.433	-4.2509	-4.6904	-3.7977	-5.3375	-3.02	-1.0036	-5.6642	-1.1207	-0.97086
1.3108	-3.4748	-4.1916	-0.83779	-0.51009	-1.6616	-0.29839	0.48083	-1.0377	-2.6188	-3.0158	-0.90576	-3.2954	-0.99089	-1.3906	0.14941	0.25905	-0.8243	-1.3711	-3.0557	-2.8362	-1.9365	0.14965	-0.55378	-0.77957	-1.6552	-1.2131	0.011917	-1.3719	-2.1056	-1.6415	-0.6594	-0.90171	-1.6002	-1.2847	-1.1009	-0.85491	-3.8209	-0.19156	-1.1443	0.15421	-1.1912	-1.792	0.97917	-1.2247	-0.29987	-0.63244	-2.5072	-1.5116	-2.4913
-3.4581	-4.5603	-1.8821	-1.8866	-2.7999	-4.687	-4.1359	-2.0658	-0.69402	-1.8743	-4.3262	-4.0587	-3.6824	-3.4268	-3.0909	-2.222	-3.091	-5.1072	-2.7188	-1.8454	-2.2394	-4.4638	-2.4531	-4.3248	-4.2409	-2.4766	-3.0204	-2.4289	-2.7189	-1.9578	-2.945	-3.3981	-2.8217	-2.3489	-2.4898	-3.2589	-4.5031	-4.2874	-2.4879	-2.5683	-4.9698	-1.0898	-3.2497	-3.1669	-2.022	-3.6159	-2.8005	-3.5246	-4.2805	-6.447
3.7467	5.0476	5.8217	3.5268	3.9088	4.7967	5.0156	7.2213	4.6787	5.2125	4.8586	4.1928	6.3568	4.0963	4.9505	3.5331	3.4482	3.2174	3.7002	6.1094	6.6329	4.7357	2.5088	7.5035	4.2238	5.9983	5.615	3.8098	4.7285	4.6782	5.4644	4.0534	5.3004	5.1846	4.0989	5.623	4.4047	8.3247	5.2538	2.2551	3.8572	4.6497	4.5309	4.7989	5.9256	4.2308	6.9726	5.1603	3.6843	5.2089
-0.50912	-0.28306	-3.4632	-1.1548	-2.2749	-2.3215	-1.2114	-3.7066	-0.54859	-0.59521	-0.70641	-3.3046	0.057365	-2.3548	0.23587	-1.0017	-1.5447	0.080586	0.49343	-0.48986	-1.4058	-2.5992	-1.4537	-1.057	-1.9255	0.44047	-2.1268	-1.9872	-1.1324	-0.35559	-1.9086	-2.6121	-3.6624	-3.01	-2.1015	1.1751	-0.11609	-0.67293	-1.1542	-0.32887	-1.5427	-1.0122	0.84584	-1.7188	-1.8329	-2.3107	-1.3146	-1.4811	-0.37637	-1.668
1.1199	-0.45449	0.019558	-0.51062	2.0487	2.3693	0.14032	0.52795	-0.40295	-0.75289	-0.21575	-1.226	-0.28877	1.4046	0.067806	-0.22521	-0.30214	1.1731	-1.21	0.75759	-0.26754	0.60414	-2.3065	1.5391	2.781	1.5223	1.4201	2.1946	2.6107	0.68896	1.4673	1.9683	1.7643	0.68657	1.5726	1.0605	1.1295	1.9643	0.23558	0.44838	0.84015	0.47999	0.54842	1.3646	-2.0799	-0.67136	-0.56021	0.64202	-0.10218	3.2602
11.941	8.9943	9.3465	10.826	10.598	9.765	9.97	10.622	10.139	7.9742	9.9023	11.543	9.0798	10.116	10.41	10.423	9.9638	9.3378	9.7654	11.032	9.6136	7.488	11.317	9.8055	9.1633	8.89	8.3859	9.7415	9.8319	10.414	10.721	11.932	8.8717	9.4066	7.6205	9.4196	9.3057	9.2268	8.4388	10.595	8.079	9.7275	7.4544	10.732	9.5523	8.8445	7.6752	9.9851	10.489	9.2639
-10.872	-8.9693	-10.648	-9.8208	-8.6101	-10.315	-10.28	-10.954	-12.171	-10.134	-8.8114	-10.179	-10.636	-7.602	-9.3519	-7.9356	-9.8598	-7.6134	-8.7731	-10.798	-11.19	-11.007	-10.725	-7.5131	-10.081	-10.049	-8.692	-10.335	-10.195	-11.567	-10.567	-9.4786	-9.2826	-8.407	-10.073	-10.343	-6.5472	-10.605	-9.9483	-9.5857	-9.8345	-11.117	-10.685	-7.8436	-9.691	-11.702	-10.563	-10.841	-9.8946	-12.88
-2.9066	-5.6677	-3.7561	-2.5086	-1.7411	-4.9481	-3.2282	-1.9043	-3.0213	-4.2798	-2.8239	-2.8652	-4.758	-3.9311	-3.8095	-2.5244	-3.0271	-2.6769	-4.8462	-3.411	-2.5884	-3.502	-1.8835	-4.2946	-4.5692	-3.9206	-3.3377	-3.5428	-4.1686	-3.3787	-2.2023	-2.0746	-3.4969	-5.9285	-0.96593	-2.5988	-3.196	-2.2835	-2.8356	-6.5461	-2.7165	-2.5992	-3.8428	-5.1305	-2.2679	-1.5736	-4.8232	-2.4554	-5.0525	-1.6014
-13.121	-13.059	-15.168	-13.15	-14.835	-14.09	-15.422	-15.391	-11.131	-13.636	-14.403	-15.711	-14.029	-13.419	-16.85	-15.442	-14.992	-16.277	-11.861	-13.791	-15.649	-16.002	-12.323	-16.765	-11.843	-15.097	-15.448	-15.35	-14.733	-14.252	-12.253	-15.481	-14.895	-13.629	-14.653	-15.729	-13.188	-14.415	-12.431	-15.36	-16.073	-13.656	-13.094	-13.279	-13.014	-15.391	-12.979	-13.351	-13.007	-15.842
-4.3262	-2.8095	-1.8431	-3.0757	-3.9975	-3.7686	-1.9688	-2.6804	-0.5574	-4.7874	-4.9246	-5.6492	-3.228	-4.2904	-3.0722	-1.9066	-2.3553	-3.4697	-1.8012	-2.426	-0.69502	-3.242	-2.879	-2.2488	-3.6948	-3.6886	-1.8651	-3.6087	-5.5738	-2.6143	-2.7991	-3.7539	-2.7026	-2.5871	-3.6108	-3.136	-2.4116	-4.35	-3.8599	-2.8784	-3.8985	-4.3436	-1.9708	-1.6028	-3.1088	-3.1231	-2.9271	-2.8953	-2.391	-4.1205
-13.69	-11.991	-11.632	-11.645	-10.6	-15.194	-13.021	-12.581	-12.488	-11.619	-13.169	-13.468	-12.468	-13.913	-12.517	-11.816	-12.016	-12.705	-11.255	-11.545	-13.621	-10.889	-13.373	-11.382	-12.485	-12.938	-13.657	-12.454	-12.625	-12.029	-12.825	-14.389	-11.97	-12.39	-13.023	-12.695	-12.935	-13.698	-14.456	-13.733	-11.763	-10.533	-12.529	-12.089	-12.432	-13.929	-15.181	-11.311	-11.112	-13.463
1.4235	2.5347	0.73243	2.776	0.30353	1.209	2.3608	2.3031	1.0979	1.1865	1.7897	-1.3271	-0.088095	1.1938	0.81547	1.1265	3.311	1.3473	-0.80922	2.0168	-0.89313	2.2306	0.78727	0.52473	0.35425	-1.0155	3.6945	-0.22266	0.060621	-0.70361	-2.7461	0.49515	0.59418	1.892	-0.82901	1.395	4.432	1.6871	0.33092	2.3031	0.72493	0.54235	0.83607	1.1088	-0.92296	-2.0045	1.5365	2.112	2.8884	1.9739
7.3615	9.5365	8.283	8.1363	7.8371	7.8503	8.6828	8.0272	9.9376	6.8539	9.8792	7.4414	8.9027	8.6692	7.53	10.047	5.2882	8.4556	6.8463	9.1316	9.5414	9.0801	10.127	8.6438	8.1185	7.1001	8.467	8.5753	7.1115	8.8855	9.0812	9.6942	8.3372	9.662	9.1702	8.997	8.4422	8.8669	9.4009	10.207	6.9032	8.0519	10.838	8.2855	9.0451	9.1569	9.652	6.9775	11.411	8.0125
-2.9266	-3.1028	-1.5266	-3.1253	0.57495	-2.2665	-2.3381	-3.1728	-1.42	-2.6094	-2.9272	-3.5734	0.30587	-3.1856	-2.3978	-2.7958	-1.7359	-4.2832	-3.5705	-4.7451	-1.4491	-1.7705	-1.7357	-1.3244	-3.8605	-1.2308	-2.5242	-4.7907	-1.8882	-3.3803	0.50713	-3.9323	-2.1676	-3.0572	-1.684	-3.5808	-3.6035	-5.0482	-3.1236	-3.8656	-5.156	-2.6548	-1.6197	-1.5688	-1.0487	-2.2062	-0.1509	-1.1414	-1.1358	-4.7127
0.13367	1.5257	0.63305	-1.3255	-0.69329	-0.18098	-1.1428	0.22622	-0.60458	-0.8217	0.48458	0.63257	0.57439	1.9341	1.5733	0.040549	-1.4024	0.92661	-1.2974	0.41463	-1.1422	-0.80181	-0.24938	-0.18164	1.6721	-0.10503	-0.12319	-0.99345	-1.3642	-0.25833	0.92908	-0.060939	0.86074	0.40573	-0.17896	-0.5006	0.10514	0.042554	0.49092	0.62775	1.1895	-0.68176	-0.70614	-0.25706	-0.08872	-0.91179	0.61407	2.2518	-1.7889	2.0877
-22.416	-21.541	-22.906	-23.367	-21.855	-19.576	-22.137	-21.796	-22.944	-20.345	-21.252	-20.952	-21.448	-22.975	-23.538	-23.22	-23.774	-22.089	-21.276	-20.67	-22.102	-23.491	-21.65	-21.508	-24.055	-22.09	-21.407	-21.312	-21.521	-22.586	-20.912	-19.745	-22.388	-23.653	-21.159	-21.718	-22.933	-23.457	-24.702	-19.9	-22.722	-20.375	-22.355	-21.243	-21.863	-22.343	-22.527	-23.542	-22.769	-23.985
0.35324	-1.264	0.067722	-0.35184	-0.9372	-2.9466	1.6663	-1.1824	-0.28434	0.44539	-1.4876	-0.5137	0.3824	-1.4423	-0.721	-2.0337	-1.2861	-1.0016	0.58984	-2.5376	0.10708	0.72613	1.5289	-1.8068	-2.3206	-0.15227	-1.3921	-0.54832	0.70777	-2.2982	-1.7113	0.096056	-1.1523	-2.6176	-1.0088	-1.9284	-3.5113	2.8496	-1.4687	-2.4974	1.7072	-2.2396	-2.1966	-0.75812	-0.22445	-0.86299	-0.15451	-2.4477	-1.7562	-0.62408
-0.96755	-3.7679	-4.0506	-1.0073	-1.1547	-1.7311	-1.5604	-1.2074	-2.1849	-2.7061	0.92143	-1.4757	-0.96718	0.15825	-2.7118	-0.47694	-0.8492	-2.1597	-1.6366	-1.7366	-2.4212	-1.9374	-2.328	-0.76438	-0.19618	-1.1081	-2.1577	-0.44735	-0.69521	-1.7808	0.28447	1.1618	-0.65158	-1.9013	-2.682	-4.0292	-3.6017	-2.1725	-2.1844	-1.0086	-1.292	-3.2559	-2.1563	-1.0823	-3.0313	-3.2539	-3.518	-1.113	-2.647	-1.6452
-9.0504	-9.3282	-9.5634	-7.7369	-9.6396	-6.7535	-8.1702	-8.8085	-10.562	-8.8624	-8.7477	-7.4049	-6.9044	-9.6093	-9.8852	-10.726	-9.7428	-10.725	-8.7415	-10.412	-8.6663	-8.0225	-8.5368	-9.9285	-8.2304	-8.3956	-8.6608	-10.545	-11.258	-10.021	-8.2278	-9.4832	-10.501	-9.1724	-9.4495	-9.7719	-9.271	-9.3016	-5.4019	-7.7522	-7.4326	-11.658	-9.8766	-7.6541	-9.9122	-8.9068	-8.1082	-9.7219	-7.0064	-7.335
-0.11345	0.54469	0.38409	0.43177	-0.63763	2.553	1.397	0.037945	-0.14916	1.2009	2.968	-0.058878	-4.0226	1.5739	0.92868	-0.26364	0.99121	0.015062	0.3829	0.47706	0.52347	-1.8436	0.21336	2.0409	0.1408	0.30615	-0.91321	0.69949	-2.6075	0.47979	-1.5543	-1.4003	-1.1195	-2.3033	-1.0014	2.985	1.3508	-0.41046	0.17897	-1.1407	0.51115	0.9831	-1.5917	-0.85718	1.0406	-0.3183	0.12401	0.64956	0.90891	-1.0697
-0.28119	2.9739	3.4847	-0.21853	4.2669	0.2476	-1.7093	3.1453	1.2543	1.2923	0.62933	1.2509	2.1492	1.7037	3.4007	1.6483	-0.23576	2.2253	0.89345	1.3748	1.4508	1.8466	0.62995	1.3372	1.3225	0.27059	4.3064	0.64068	3.654	1.7838	1.6741	3.9255	3.2531	-0.56792	1.4148	1.6832	1.3518	1.4	1.0208	1.8219	0.28826	2.5618	1.1346	1.5177	0.80877	2.8483	0.88193	2.1699	2.1434	2.8953
-11.54	-10.179	-13.168	-12.076	-12.149	-11.01	-10.308	-10.745	-9.151	-10.304	-10.201	-12.491	-10.787	-10.829	-9.9549	-10.393	-12.55	-11.857	-11.87	-11.878	-11.446	-12.908	-9.3788	-10.581	-11.887	-11.197	-12.298	-10.903	-10.576	-11.56	-10.783	-8.9191	-10.139	-10.877	-12.218	-11.979	-12.924	-12.972	-11.746	-11.261	-10.84	-12.219	-11.303	-11.441	-10.689	-11.753	-11.692	-9.3864	-12.024	-10.944
-21.348	-21.433	-22.545	-21.022	-20.579	-21.468	-20.798	-21.963	-26.281	-24.601	-22.769	-20.661	-23.897	-23.007	-20.106	-23.196	-20.526	-22.205	-21.053	-23.104	-23.499	-19.974	-22.689	-22.753	-20.459	-21.897	-20.507	-21.393	-23.822	-21.038	-22.735	-20.428	-23.919	-21.424	-22.363	-21.651	-20.648	-22.361	-23.462	-19.756	-21.107	-21.552	-24.38	-22.066	-21.746	-23.281	-21.222	-22.903	-21.741	-22.422
6.6108	7.48	5.9905	6.6136	6.0069	5.7284	5.3576	6.4204	5.8549	6.7382	5.201	5.2642	4.904	6.9382	6.2764	5.278	5.1153	3.6764	6.0309	7.6832	4.7227	5.3003	3.468	4.3739	3.5966	3.0545	6.1546	4.8176	7.6987	6.1026	3.8722	3.3132	2.8445	6.2468	4.3034	5.2226	5.2841	5.5691	2.6644	5.7953	5.9794	4.4812	3.6262	5.5956	5.2233	4.2152	3.8964	6.1643	3.636	3.8876
7.2447	6.8133	6.4905	6.8351	4.6181	7.9748	8.2343	6.1165	10.557	7.5118	7.3493	5.9015	6.1618	6.6152	6.3603	8.5497	5.7755	7.6781	6.4369	9.846	6.2141	8.3101	8.3128	4.849	8.0197	6.6767	7.9197	7.1169	6.7985	5.5381	4.9654	4.9205	8.0521	4.7911	9.5127	6.3869	4.2722	9.6543	7.9501	7.4792	8.095	6.9772	6.9751	5.5491	5.6444	7.215	7.4182	10.034	6.4056	7.4136
-2.6865	-3.3693	-4.6803	-4.2288	-4.8942	-4.692	-2.4833	-3.4835	-3.8314	-2.0193	-3.766	-3.3935	-4.9131	-2.1194	-7.6185	-0.83413	-1.3831	-4.2879	-3.0536	-1.2205	-3.3267	-2.0253	-2.7978	-2.964	-3.5868	-4.0485	-3.2405	-1.0236	-4.4882	-2.8282	-3.7313	-4.1539	-4.4217	-2.2848	-2.5976	-4.474	-3.0071	-1.215	-2.2329	-3.6071	-4.4774	-2.1933	-2.0299	-5.406	-0.18634	-1.1432	-4.8575	-1.3028	-1.7	-4.0219
3.0592	6.1063	3.3943	3.9793	4.9427	4.5437	5.1585	3.0281	3.7627	4.2362	6.0205	4.1841	2.9049	5.2023	4.4621	6.8979	4.7643	4.2361	4.0844	3.1988	5.8009	3.0961	5.046	3.3589	6.4342	4.2519	5.2012	3.854	5.8514	5.0659	3.7048	7.2782	4.5857	4.3869	3.8448	6.8238	2.8318	3.4572	6.5101	6.4941	5.4728	6.6056	5.7224	3.1752	5.8738	3.1717	4.2792	2.8352	6.3866	5.9714
-2.3078	-3.5822	-2.8099	-2.5894	-0.76218	-2.4096	-1.08	-0.58553	-2.432	-3.2579	-3.0874	-3.3236	-1.8989	-3.4634	-3.1926	-1.4955	-0.61915	-4.4395	-1.8769	-3.6847	-4.1132	-1.874	-2.372	-3.647	-4.0271	-2.8949	-2.1658	-1.4292	-4.0962	-4.1515	-1.3748	-1.7314	-0.40416	-3.6707	-1.9323	-3.3406	-4.1446	-0.37588	-1.8423	-4.2042	-2.7007	-2.1206	-1.7482	-1.42	-1.9579	-1.5137	-3.7077	-3.3891	-2.6718	-2.7841
10.885	8.816	8.6552	10.873	11.097	10.844	9.7435	10.324	12.613	7.024	11.044	8.3892	9.9482	12.166	11.807	11.772	9.3822	10.241	8.4001	9.0093	9.5231	9.7092	9.3289	11.158	9.0739	11.46	8.9486	8.8266	8.04	11.933	8.263	10.598	8.3081	11.193	6.7223	8.7237	9.208	9.324	9.7611	8.4955	9.7442	11.402	8.2707	8.7588	8.1968	8.1517	9.4525	11.119	11.609	8.1232
9.4337	9.3393	5.9499	9.1592	8.6832	9.7457	8.874	9.292	8.0179	9.6322	7.6093	7.9782	8.5713	9.3322	8.7343	11.15	8.8369	7.5654	8.3084	7.7649	8.1983	11.805	10.165	8.2911	9.0622	7.7291	10.4	8.6337	8.8589	7.479	8.2639	10.976	9.655	8.512	7.0862	7.3708	11.158	8.7688	7.8961	6.4076	10.546	8.6484	9.7763	6.9631	9.144	6.4964	5.2431	9.2682	9.287	10.599
1.352	-0.70551	-1.268	0.6086	-0.56027	-1.0049	-0.20022	2.6392	1.2195	0.16783	1.8354	-0.95511	0.99019	0.83477	1.5593	0.74759	1.2206	-0.74495	0.088071	1.296	0.69445	1.0156	0.43188	-2.6767	1.5738	-0.25292	0.94043	-0.090174	2.8145	1.0953	2.0313	2.2235	-0.89958	-0.19543	0.34234	0.90177	3.621	0.36236	0.46914	3.1717	2.0715	0.70563	-0.67291	0.18995	0.17183	0.68843	2.2919	3.0292	-0.12592	1.8489
0.82095	-1.4701	-0.243	-2.005	-0.66199	1.5242	2.3236	-1.0309	-0.73635	1.0027	1.574	-0.4167	0.7454	-1.2826	2.7765	-0.80772	-0.82641	-1.1489	-0.62861	-0.039572	0.31439	-0.70113	-0.66232	1.7784	0.47284	2.4719	-0.056622	1.369	-1.2173	-1.4656	1.7396	-1.5498	0.4053	1.1277	0.70475	2.3452	0.93755	-0.34566	-1.6824	2.0923	1.1811	2.3591	0.8858	-0.24713	-3.2	-1.499	2.9042	-1.6869	-0.079044	-0.71812
-0.69403	-0.73178	-1.525	-1.0185	0.027257	-1.2223	-2.0205	1.1767	-3.4564	0.41447	0.46952	-0.57569	-0.57183	0.066458	0.67896	-2.1577	0.057976	1.8879	1.3871	0.7726	-1.0467	-0.78889	-1.6636	-1.8966	-3.7822	-2.5029	-0.58424	-2.1857	1.5247	0.32756	-0.887	-0.58096	0.71112	-0.59846	0.95144	-0.034521	2.1691	-2.4106	0.27663	1.4196	0.39333	-0.88068	0.63525	-1.1324	-3.1349	0.55846	-1.3121	0.2161	-1.7458	1.0791
-11.803	-11.812	-10.437	-10.504	-8.6165	-13.201	-10.967	-10.406	-10.479	-12.223	-11.868	-9.8287	-10.495	-12.26	-12.893	-11.181	-10.685	-12.702	-12.817	-10.774	-11.83	-12.496	-13.452	-9.6723	-13.088	-10.889	-10.827	-9.6831	-10.313	-11.505	-11.248	-11.287	-12.665	-12.312	-10.134	-14.547	-11.681	-11.54	-12.134	-9.9759	-10.765	-11.095	-12.952	-11.69	-11.592	-11.503	-12.187	-13.362	-14.131	-11.902
4.4598	1.4972	3.4674	4.6967	4.3099	7.3133	3.6162	3.3708	4.9736	6.5683	4.8345	3.9977	5.7242	6.3597	3.5135	5.1416	3.9487	4.4848	5.5316	2.5483	4.296	5.68	4.1699	3.2648	4.3277	3.8213	3.6487	4.0533	4.9814	3.3626	5.7548	4.5232	6.4257	2.9719	6.1646	2.8242	3.0774	5.4546	5.6254	5.2212	4.4701	5.6678	4.3408	3.8314	3.8219	2.8889	3.8196	2.9782	5.6159	4.3199
-5.1709	-4.5462	-8.6193	-5.8216	-6.0942	-4.3341	-5.7698	-7.5135	-6.9924	-7.7862	-4.0787	-8.2672	-4.4641	-4.7129	-4.201	-8.3082	-6.8715	-4.4403	-5.8538	-7.5304	-5.9789	-4.984	-6.4424	-4.122	-6.9155	-6.9958	-3.9598	-5.5852	-6.9243	-8.4859	-4.7814	-3.5545	-3.5903	-6.5788	-6.7857	-4.7984	-5.3667	-5.0754	-5.4275	-5.1246	-4.605	-4.2157	-6.3636	-4.9149	-6.0338	-4.4308	-3.9007	-5.9576	-6.086	-6.5142
-5.0132	-7.5023	-6.1237	-6.561	-6.3435	-4.8327	-2.7837	-5.6328	-6.4032	-4.9345	-2.8315	-7.6484	-7.2931	-4.9196	-7.8108	-9.0304	-6.2713	-4.4104	-5.278	-6.5197	-4.2861	-5.2438	-6.0025	-7.2889	-7.6931	-6.6135	-8.4905	-8.0661	-7.3891	-7.8866	-6.8257	-6.0537	-5.707	-7.233	-7.0471	-5.055	-6.4482	-7.3852	-6.4857	-6.6651	-4.2955	-4.5507	-7.8236	-7.769	-5.9528	-8.2425	-7.056	-5.9875	-7.5235	-8.8339
-13.836	-13.271	-12.676	-14.049	-14.092	-13.296	-15.425	-10.91	-12.625	-13.255	-12.838	-14.247	-11.823	-14.216	-13.812	-13.521	-14.244	-13.332	-13.385	-11.432	-14.606	-13.809	-11.989	-13.366	-11.102	-14.305	-11.573	-13.56	-16.759	-12.164	-13.233	-12.776	-13.638	-12.278	-14.17	-15.406	-16.087	-12.84	-14.946	-12.767	-13.898	-17.826	-11.087	-11.84	-13.748	-14.356	-14.135	-14.939	-12.736	-15.416
3.0636	1.1422	0.32562	-0.20266	0.36962	1.1385	0.72009	-0.4562	0.61843	-1.2554	0.014875	-0.41305	0.77586	-1.1916	-0.4476	2.7407	-0.85167	1.448	0.8293	0.23288	-1.3776	-0.40139	0.30694	-0.48772	0.34518	-0.42848	0.84942	1.5754	0.28896	1.6769	2.8968	-0.94561	1.5668	0.92548	1.4765	-1.892	2.3728	-2.6157	-0.1331	-0.14224	-0.1061	1.366	1.2036	-1.4787	1.1088	-1.3423	-0.65394	-0.71265	-0.68716	1.0201
-8.1441	-5.0893	-6.2033	-9.0973	-6.888	-8.5983	-5.4037	-5.8262	-4.8292	-8.0886	-6.4437	-5.6251	-6.056	-7.8078	-6.991	-6.5383	-6.4151	-4.5815	-6.1661	-6.93	-7.0578	-7.0146	-5.8638	-9.5434	-5.6975	-4.9079	-7.6769	-6.7124	-7.2067	-7.9984	-6.7289	-7.3651	-6.5116	-7.1131	-5.7414	-7.274	-4.8111	-6.6072	-7.6486	-5.9062	-4.8904	-6.0436	-5.0144	-6.4076	-7.7933	-5.1828	-5.9388	-5.7578	-4.7116	-7.0365
-20.077	-21.541	-20.331	-22.536	-20.649	-20.095	-22.228	-23.226	-21.162	-20.111	-19.942	-18.836	-20.904	-20.555	-20.882	-19.908	-21.024	-19.799	-21.438	-19.527	-20.816	-21.593	-20.979	-22.588	-20.456	-19.271	-20.461	-20.862	-18.256	-20.985	-21.68	-20.154	-19.469	-21.618	-22.125	-19.54	-20.92	-19.71	-20.852	-19.15	-20.541	-21.727	-19.881	-19.998	-22.495	-20.14	-22.796	-21.291	-19.089	-19.711
-0.86945	-2.0287	-1.4181	-1.9106	0.53423	-1.4415	-1.9816	-1.5288	0.87157	-0.015841	-3.1781	-2.3361	1.4739	-1.4012	0.22421	-1.9023	-1.0631	-0.048861	-4.3256	-0.79845	-0.84377	-1.4123	0.045506	-2.4422	0.2371	0.20317	-0.57683	-1.5561	-0.083584	-3.1276	-1.6084	-2.4501	-2.1591	-1.9335	-1.1805	-0.44143	-1.06	-3.8128	-0.58263	-1.5933	-1.5103	-1.7103	-1.1853	-1.6026	-1.4846	-1.8187	-1.6178	-1.0283	-4.4051	-0.94791
8.888	9.4856	9.0365	12.172	8.4097	7.8449	7.4532	7.9774	8.5886	8.7779	8.3556	10.006	10.17	9.8398	11.027	9.1437	7.4669	8.988	8.0427	9.2088	8.236	7.9033	8.5657	7.4954	7.8556	10.1	10.753	8.88	8.7733	7.3406	9.0673	8.0103	9.9499	9.2026	10.273	5.8245	6.3984	5.3683	7.907	9.2121	9.1215	7.9312	9.9247	8.0873	7.2023	7.3335	7.1921	8.356	9.293	9.3629
-9.6141	-11.484	-12.23	-12.482	-10.148	-13.586	-11.548	-11.42	-9.2342	-10.277	-10.63	-12.125	-13.77	-13.407	-11.583	-12.623	-11.564	-12.724	-11.272	-11.537	-11.133	-10.647	-13.652	-10.54	-12.377	-10.389	-10.93	-10.928	-11.226	-11.049	-11.364	-14.668	-11.732	-10.154	-9.8578	-9.802	-10.779	-10.872	-9.9462	-12.685	-12.686	-11.307	-12.354	-10.96	-11.353	-11	-11.594	-11.742	-11.768	-12.043
-3.1412	-2.4361	-2.1111	-0.57084	-1.0444	0.77641	0.51008	-1.2061	-2.0071	0.11609	-1.3526	-1.2343	-0.4884	-2.9628	-0.23906	-2.0724	-0.8116	-1.6191	-1.9274	-1.3767	-0.52086	-0.76137	-0.72991	0.65998	0.32848	0.33966	0.77237	1.645	0.95933	0.55137	0.33945	-0.96435	-0.99679	-0.20364	0.76955	1.6128	0.58718	0.31181	-2.6297	-1.6586	-0.6128	-0.52078	-0.35939	-2.0618	-0.78814	0.75034	-1.4183	-1.0783	-0.75672	-0.59539
-1.984	-3.6042	-3.4771	-4.7023	-3.0397	-3.1252	-3.1779	-5.3207	-4.1766	-3.1541	-5.3248	-3.8426	-3.5247	-2.1768	-2.0401	-3.5734	-4.0231	-2.0481	-2.7796	-3.9565	-1.6215	-5.4727	-2.672	-3.1149	-3.9721	-1.5409	-5.4431	-3.7825	-3.696	-5.1162	-3.0128	-3.9024	-5.3546	-1.6974	-2.4835	-3.6658	-5.564	-4.431	-6.9834	-3.4293	-4.2804	-2.904	-3.0276	-5.8339	-3.4684	-2.8592	-3.6092	-2.5252	-3.7327	-4.0628
-12.331	-11.484	-13.081	-12.108	-12.165	-9.7147	-12.83	-9.2534	-10.705	-11.046	-12.778	-12.242	-8.8642	-12.815	-13.485	-9.314	-12.47	-11.899	-13.917	-11.455	-10.147	-12.973	-10.019	-11.451	-10.053	-9.3238	-12.792	-11.18	-13.835	-12.601	-11.236	-11.607	-10.353	-8.5184	-12.541	-10.898	-12.957	-12.19	-9.3576	-12.905	-11.952	-10.747	-12.094	-9.8073	-12.069	-13.527	-11.871	-10.991	-10.516	-11.237
-2.3525	-4.3787	-1.2064	-3.5399	-2.4478	-1.597	-3.5663	-1.4314	-0.98011	-0.73148	-1.2306	-2.3672	-2.1996	-4.173	-3.5413	-1.9053	-3.4538	-1.682	-3.338	-5.2607	-1.9562	-5.1406	-1.2403	-2.5411	-2.663	-2.2213	-2.2109	-4.3174	-4.3817	-2.2217	-3.1769	-3.5731	-1.6426	-4.214	-2.2323	-2.9724	-3.3289	-3.6869	-3.9208	-2.7418	-1.3205	-2.8582	-3.1873	-4.0607	-3.7516	-3.879	-5.1568	-4.2553	-4.0482	-3.5203
-13.726	-12.457	-12.198	-13.705	-13.187	-12.037	-10.863	-9.1505	-15.047	-11.649	-12.752	-12.204	-10.906	-12.157	-10.127	-11.557	-12.99	-11.657	-11.05	-11.608	-11.442	-13.871	-9.4562	-8.5605	-12.122	-11.231	-12.87	-12.69	-12.026	-11.663	-8.8775	-14.17	-9.7627	-10.682	-11.728	-11.5	-11.977	-11.206	-10.673	-11.023	-11.701	-12.394	-10.83	-12.028	-11.887	-11.287	-12.974	-12.405	-9.6104	-12.318
-12.106	-10.789	-13.036	-12.081	-11.922	-9.7896	-13.056	-11.582	-12.799	-10.278	-9.6766	-10.248	-12.334	-12.125	-11.179	-10.709	-12.418	-11.226	-12.685	-13.749	-12.351	-9.3247	-11.385	-13.91	-12.684	-9.3492	-10.208	-12.475	-13.064	-12.67	-11.746	-12.682	-10.284	-11.709	-12.493	-10.286	-10.65	-9.5997	-12.67	-12.37	-12.509	-12.753	-10.098	-10.544	-9.9977	-10.084	-11.591	-11.79	-10.072	-11.138
-0.18902	0.41626	1.4035	-0.4044	-0.70269	0.27717	0.97773	0.0815	0.025822	-0.13165	-0.0028252	0.78642	1.8732	-0.016259	-1.5991	1.0044	0.027256	0.79208	-0.22848	2.5518	-2.539	1.5728	0.30251	1.346	0.93781	0.78649	0.66301	0.099556	0.99817	-0.2217	0.88325	0.42595	-1.8981	3.4903	-3.1801	2.6708	1.5445	-0.1477	1.6623	0.052517	2.7939	-2.3805	0.79449	0.39882	1.4104	1.7434	-0.13565	-0.65333	-0.96734	-0.7517
-3.8397	-0.48515	-2.9238	-1.3721	-2.2997	-1.3245	-1.4625	-2.1155	-4.2873	-3.4925	-2.6365	-1.8462	-3.4761	-1.0143	-2.4392	-2.5721	-1.3105	-1.4108	-0.20444	-3.6986	-3.2578	0.016116	-0.52958	-2.4278	-3.0513	-3.9769	-1.5865	-2.5715	-1.1961	-3.9807	-1.4096	-3.293	-2.5318	-3.6595	-3.937	-1.9512	-2.2539	-2.7754	-1.9622	-0.37746	-2.6644	-0.36057	-1.4771	-2.6132	-1.1799	-2.4095	-2.5694	-3.331	-2.5496	-2.1333
-4.4551	-7.0768	-6.4762	-4.2035	-6.8454	-7.2193	-4.2288	-5.5988	-6.1576	-4.658	-7.9002	-7.3049	-5.7791	-6.1788	-4.9963	-2.3662	-4.7942	-5.8514	-5.9216	-3.656	-5.6438	-4.4225	-5.0557	-6.7927	-4.5419	-5.3807	-7.1408	-6.1973	-7.0613	-5.9216	-7.2215	-4.0933	-4.8475	-7.3517	-5.0339	-5.6842	-3.5977	-4.1064	-6.4518	-2.9029	-6.7969	-6.4867	-5.6487	-5.9619	-6.4354	-7.068	-6.0537	-5.3449	-6.5882	-1.5257
-2.0565	0.43115	-1.7502	-2.1392	-0.75173	1.025	-1.7975	1.1091	-0.4509	0.14305	-0.90873	-1.4717	-1.2521	-3.4788	0.13076	-1.4459	-2.0397	-1.5028	-1.2674	-2.0782	-3.9967	-0.7945	-0.042677	-1.5743	-1.0036	-1.0932	-0.50092	-4.9828	-0.99281	-1.7	-2.8913	-2.2064	-2.6719	-1.4077	-0.59084	-2.2102	-2.3372	-1.5589	-0.39151	-2.6432	-1.0627	-2.2717	-0.90062	-1.8828	3.1791	-0.30936	0.9241	-1.1933	-1.6482	-1.6434
-13.414	-14.634	-14.463	-13.04	-15.892	-15.06	-13.259	-15.079	-13.717	-15.131	-13.427	-14.874	-11.809	-12.123	-13.529	-11.57	-13.209	-13.534	-12.814	-16.559	-12.653	-15.127	-13.719	-14.591	-15.175	-12.747	-13.204	-15.239	-14.027	-14.679	-13.93	-13.171	-13.89	-13.938	-13.801	-13.608	-13.541	-13.511	-14.504	-15.81	-14.461	-14.622	-14.577	-13.257	-13.715	-12.128	-17.017	-16.356	-13.671	-14.026
-6.8101	-7.1156	-5.1872	-7.0045	-5.6177	-8.5452	-3.6969	-7.3568	-6.7788	-8.3894	-5.9488	-5.025	-4.4341	-8.014	-7.041	-6.0611	-6.3497	-6.9228	-6.3371	-8.1072	-6.9439	-7.6472	-6.8904	-5.6644	-2.9488	-6.5481	-7.3667	-7.18	-5.0263	-6.1547	-8.0306	-6.8029	-5.0809	-7.4368	-7.5736	-5.9003	-7.1452	-5.3903	-4.5375	-6.6173	-6.8006	-5.6149	-7.0763	-6.7662	-7.3791	-7.2698	-6.3582	-5.782	-6.2825	-5.5066
-15.527	-13.671	-13.619	-13.909	-15.44	-14.514	-14.139	-14.698	-15.323	-16.301	-13.904	-13.334	-12.862	-14.037	-12.467	-15.529	-14.777	-14.771	-13.199	-13.275	-9.9699	-14.273	-14.477	-13.867	-13.19	-14.732	-15.706	-13.579	-13.066	-14.604	-13.122	-14.117	-14.259	-14.014	-14.322	-13.113	-11.893	-15.558	-15.326	-13.333	-13.68	-15.365	-11.425	-11.729	-13.853	-15.532	-13.225	-15.835	-12.115	-13.371
-1.2827	-1.8824	-2.1179	-2.7586	1.1753	-2.4242	-4.2325	-4.5539	-1.7419	-3.4916	-1.608	-2.7624	-3.0429	-4.933	-0.81713	-1.4557	-2.3944	-3.3958	-2.8374	-4.1645	-1.7415	-2.2782	-2.659	-2.0583	-4.1264	-2.3567	-1.1283	-1.5002	-1.1944	-5.2833	-1.8906	-1.3391	-4.8424	-4.8657	-2.053	-1.66	-3.3482	0.55984	-2.2751	-1.2346	-3.3883	-4.0602	-0.27459	-3.1182	-5.198	-2.2326	-1.5189	-1.8773	-2.7896	-2.1376
-8.1064	-9.8119	-11.121	-10.001	-8.7488	-11.412	-8.1156	-7.7173	-7.7791	-8.503	-8.3068	-10.012	-5.1978	-7.2931	-11.033	-6.7316	-10.487	-7.5833	-8.299	-9.7016	-8.9172	-7.6669	-8.1359	-8.7338	-10.98	-9.2946	-8.212	-10.162	-7.8414	-11.78	-10.258	-9.7824	-9.7035	-11.593	-10.15	-10.03	-9.1789	-10.043	-7.3281	-8.51	-9.0245	-7.303	-8.5021	-9.4477	-7.9906	-10.718	-9.9563	-10.377	-10.718	-8.6831
-6.3216	-5.0038	-5.618	-4.199	-4.767	-6.0555	-6.5481	-5.8772	-5.7742	-6.6436	-5.739	-5.4459	-5.9854	-4.3522	-2.06	-5.9997	-6.4397	-5.7009	-6.2773	-4.1981	-7.2081	-5.3928	-6.0575	-5.7799	-3.3904	-6.6467	-3.7615	-5.0298	-3.4796	-6.7102	-6.6864	-5.8911	-5.2668	-8.2368	-4.0387	-4.7128	-2.6937	-5.9171	-3.6726	-5.2362	-4.817	-5.4654	-3.6229	-6.4602	-3.5175	-7.4733	-6.0216	-5.7105	-4.725	-4.7639
0.025374	2.3436	-0.249	-0.020727	-0.70476	1.3345	-0.077524	-0.28651	2.4352	-1.0124	-3.1708	0.67214	-3.3704	-0.3711	-3.266	-0.72038	0.92903	-1.7784	-0.71746	0.94975	1.3518	1.2536	-0.40852	-0.58675	0.21748	2.0503	0.11264	1.372	-0.48005	-1.0499	0.38128	-0.0068609	-0.26819	-1.5543	-2.323	-1.0664	0.098266	-1.7012	0.79731	-0.29035	1.8854	-0.27372	-2.1449	-1.7104	1.1415	-1.7702	1.3426	-0.63683	-0.4185	-0.081881
9.3165	8.5056	8.3232	9.5615	11.09	10.234	10.362	11.075	10.591	10.191	7.8567	9.9567	8.6363	9.2634	9.1298	9.3763	10.016	9.0173	8.3459	10.424	10.607	7.2345	8.912	9.8673	10.164	7.5772	10.749	9.8185	7.0453	8.2866	11.411	8.7073	10.088	9.5625	9.9141	10.464	9.3007	10.554	9.6648	11.486	8.9827	9.4202	12.513	10.775	10.073	9.4047	11.932	6.9657	9.2574	8.5968
8.0498	9.0552	6.6701	8.3601	9.9565	8.0384	9.3319	10.424	9.3799	8.9666	8.001	7.7701	10.212	7.8558	10.435	7.3014	8.4763	7.9882	7.497	9.9777	8.8255	8.4472	9.229	8.1175	11.455	7.8478	7.9185	7.5687	9.5298	9.1093	7.5807	10.153	8.1862	8.4932	8.7551	8.1767	10.507	10.606	8.0224	7.5927	9.4461	9.0891	8.5011	8.5128	8.8695	8.8391	9.748	8.6522	8.0059	8.302
2.852	1.4581	0.4642	2.466	1.9469	1.908	1.2801	1.6989	0.49262	1.7227	1.3388	3.1165	3.8971	0.48783	2.7951	2.4272	1.3612	2.2909	0.37422	0.45665	2.9724	0.0048001	3.0132	3.6334	1.8055	1.9657	2.996	1.2677	0.46737	1.665	1.4411	-0.68137	-0.4858	1.9478	2.8487	1.4655	1.354	-1.7874	2.0803	0.71489	1.5921	0.31012	1.0576	1.4795	5.2529	2.4298	1.5359	1.597	1.0138	1.8198
6.7557	7.5175	6.0687	6.1364	5.4201	8.0421	5.5829	5.9411	5.4871	6.7529	5.6493	4.9061	6.6889	5.0404	5.0668	5.8816	6.1748	7.928	4.2561	6.8189	5.1161	5.4855	4.5551	5.7543	7.2382	5.6955	7.474	4.6428	5.6036	3.3659	6.2449	4.5667	5.5901	6.3175	5.5222	5.885	3.5541	5.8475	5.9382	4.8763	6.7016	5.359	5.9458	3.9924	6.7924	4.6969	6.4699	4.2536	6.2457	5.8863
-9.5357	-11.861	-12.863	-11.536	-10.175	-10.155	-11.318	-12.038	-11.564	-9.5466	-10.6	-9.9385	-10.092	-9.4509	-10.247	-10.626	-9.4756	-10.184	-10.188	-9.9437	-10.833	-11.333	-11.253	-10.831	-12.284	-13.141	-12.595	-11.969	-8.777	-12.368	-12.226	-11.483	-12.237	-10.739	-9.8808	-10.373	-10.294	-12.139	-11.613	-11.308	-11.419	-11.362	-10.298	-9.0484	-9.8148	-12.043	-9.8123	-12.856	-11.595	-14.058
-13.559	-12.937	-15.625	-14.124	-14.252	-14.41	-15.519	-15.245	-14.787	-14.713	-14.762	-15.916	-14.194	-15.735	-13.766	-17.144	-15.486	-16.552	-15.924	-13.585	-14.975	-14.913	-13.081	-14.269	-16.5	-12.263	-13.925	-13.922	-16.406	-12.653	-13.677	-14.813	-11.849	-15.846	-13.036	-14.909	-14.769	-16.373	-15.267	-13.977	-16.835	-12.919	-15.375	-13.32	-14.875	-14.595	-14.907	-15.079	-13.614	-11.361
-3.6287	-5.1547	-3.2602	-6.2019	-4.961	-1.4641	-5.5485	-3.0062	-4.29	-4.3484	-4.173	-3.9961	-5.457	-4.9948	-4.2065	-3.6215	-5.3165	-3.9662	-2.7577	-3.6634	-1.0226	-3.0002	-2.0769	-4.6617	-3.6104	-4.5522	-4.5788	-4.2273	-2.7303	-4.8183	-4.3857	-1.6136	-4.8019	-4.9606	-5.9302	-3.7006	-2.8496	-3.3817	-4.3342	-4.1217	-1.9653	-4.269	-4.4823	-5.2007	-3.7852	-5.8609	-1.4605	-4.7697	-1.8266	-4.095
10.25	8.2061	9.5469	10.912	8.5389	8.8535	9.4864	9.7961	9.0374	9.8186	7.7289	9.323	9.967	9.8556	11.735	11.399	9.7259	10.214	11.212	8.8727	9.2966	11.078	8.1041	10.921	9.4831	10.644	10.685	8.6593	10.388	10.131	10.989	8.824	10.15	9.2134	9.1964	9.4371	10.699	8.5871	8.3553	8.0067	9.2823	10.232	10.328	9.6913	8.3306	10.485	9.0997	8.7548	9.3183	9.2797
-1.5756	-3.8608	-2.9727	-2.8435	-0.21141	-1.3038	-3.619	-1.9384	-1.3162	-1.0857	0.18042	-0.58142	-2.5205	-4.7165	-2.6692	-3.0588	-1.9474	-2.2394	-2.6483	-2.7996	-1.0348	-2.0541	-2.7671	-2.0884	-2.1258	-3.1829	-1.6471	0.060829	-3.4579	-3.5454	-2.1929	-3.9166	-1.663	-2.0884	-0.94728	-3.3435	-5.0998	-2.7066	-5.7767	-2.3849	-2.1368	-3.3193	-3.2256	-1.5888	-2.0515	-2.1055	-3.8821	-1.0282	-2.6331	-2.785
-1.264	0.17389	-1.4121	0.40518	-1.2352	0.58321	-2.771	-0.25436	-2.7057	0.3512	-2.0015	-1.5474	-2.977	-2.6006	-0.11354	-1.3734	-0.47048	1.1925	-3.2607	-3.0854	-2.0045	-3.0665	-3.617	-0.68541	-0.57672	-0.98654	-0.49559	-1.5583	-1.5288	0.50682	-0.73684	-0.5603	-0.40885	-0.92761	0.031929	-0.44352	0.82487	-2.2445	-2.577	-1.4938	0.64983	0.099367	-2.1254	-1.3287	-0.95962	-3.4511	-0.46256	-2.6075	-0.4596	-2.48
-1.3057	-0.31297	-0.095141	-2.255	-1.2818	-0.25959	-1.2678	-3.0972	-0.44153	-0.79556	0.17606	1.4405	0.012872	0.95342	-2.1798	-2.2439	-1.5487	-1.3225	-1.5975	-2.915	-2.1855	-3.9485	-3.0205	-1.7337	-3.0566	-1.7384	-0.90532	-1.6524	-0.80237	-0.33697	-1.614	-0.55067	-0.47371	-0.92441	0.16144	-2.0292	-3.1341	-0.31616	-0.86834	-1.3887	-2.6542	-2.8441	-1.3943	-0.99941	-3.7295	-2.946	-1.8993	-1.922	-3.9778	-1.2518
-15.024	-12.321	-14.459	-14.25	-12.742	-14.392	-13.047	-14.593	-11.725	-12.183	-11.87	-10.906	-11.679	-11.958	-14.505	-14.265	-15.059	-12.82	-17.241	-9.776	-14.152	-13.083	-13.98	-10.551	-13.69	-12.15	-11.986	-14.48	-13.601	-13.346	-13.288	-10.729	-12.715	-12.679	-13.307	-12.377	-12.661	-11.582	-14.55	-13.218	-13.887	-14.243	-13.751	-14.156	-13.204	-13.93	-13.342	-13.64	-11.743	-12.877
-1.0499	0.27152	1.1521	-0.92563	-1.2629	-2.1755	-0.58935	1.6749	-1.6596	-1.8182	-0.12149	-0.074197	-0.030965	-0.52144	-0.16399	-2.1331	-1.1695	1.5516	0.88015	-2.2769	0.1334	-1.7834	0.83185	-0.66717	-1.4024	-0.61674	-1.6033	-1.5384	-1.8823	-1.2561	-3.3243	0.17465	-2.0046	-1.0806	-1.043	-1.6052	-0.93503	-3.4378	-1.1583	-1.011	-1.4238	-0.86133	-0.077417	-0.093346	1.3521	-0.35299	1.2982	0.23218	0.95413	-4.0138
-4.4978	-6.1047	-6.4594	-6.7388	-8.692	-5.9616	-7.4265	-7.7538	-9.0213	-6.5993	-6.9005	-6.7599	-6.5912	-5.7026	-4.8802	-3.8035	-7.1564	-8.6618	-8.4846	-4.6377	-6.6461	-5.6103	-4.8068	-5.6613	-6.4986	-5.5318	-5.5768	-6.0687	-5.7619	-6.4499	-5.8651	-5.265	-6.2774	-5.9128	-7.2483	-7.4863	-8.0419	-6.4156	-6.4171	-8.8557	-6.0861	-4.9768	-7.3666	-7.2626	-5.3263	-6.7003	-8.5889	-7.0706	-6.9413	-6.9725
-3.6871	-2.3298	-4.8567	-1.7007	-3.7622	-2.8291	-4.0216	-3.51	-2.8844	-3.7326	-2.8144	-3.3317	-3.6052	-3.8619	-3.5092	-0.68535	-2.8661	-2.9634	-4.213	-1.4754	-2.4992	-2.7671	-3.7845	-3.4696	-1.8506	-3.0807	-4.0499	-0.97676	-5.8852	-1.4456	-3.5864	-4.8743	-2.6512	-3.175	-3.7463	-3.1139	-2.1714	-4.7636	-3.1013	-5.2114	-3.056	-4.3655	-2.7705	-3.0571	-2.4053	-2.8852	-3.7584	-0.3116	-2.0243	-3.2823
5.9049	6.8832	4.4663	7.0155	1.7363	4.6763	3.2955	4.5526	2.932	6.5283	6.7663	5.9704	6.7351	2.68	3.2522	4.7974	6.1075	3.7483	3.3954	4.565	5.9807	2.8533	4.3378	1.0741	4.9751	6.7394	4.2204	4.6405	4.2957	4.7724	5.3376	3.4464	1.1844	4.2852	5.1004	4.7908	4.2682	3.8789	5.1947	5.3589	2.6658	2.2962	5.0737	3.3114	5.0112	5.0164	4.0612	2.5653	4.7773	4.3305
-4.5162	-4.2619	-3.0646	-2.4418	-2.7397	-3.6366	-0.75724	-2.8917	-4.8866	-4.8494	-1.9495	-1.9561	-2.9841	-1.918	-4.8666	-4.5391	-2.841	-2.3362	-2.6099	-3.0887	-3.8068	-1.0175	-5.4311	-1.582	-2.9594	-2.6923	-1.7421	-3.933	-3.7067	-2.4479	-3.6716	-2.4099	-2.0501	-3.2143	-1.6697	1.4589	-4.1436	-1.3785	-5.334	-3.176	-4.0621	-4.8465	-2.642	-3.2011	-5.4004	-2.462	-4.2253	-1.4351	-2.3957	-2.6555
-4.1057	-4.4879	-4.3333	-4.0864	-3.8072	-4.2916	-5.8136	-7.0817	-5.0226	-6.9016	-4.5142	-3.8307	-5.2575	-5.2171	-6.8806	-3.2383	-4.7914	-5.8556	-5.0538	-5.4645	-2.2785	-3.8809	-3.458	-4.7588	-4.6602	-7.3759	-4.7977	-6.0783	-7.3096	-6.0307	-6.7084	-6.6541	-2.76	-5.5722	-4.8736	-3.9428	-3.8306	-6.4164	-5.0039	-3.4535	-8.2067	-5.1497	-6.2247	-6.5348	-6.104	-4.3849	-4.6151	-6.3033	-4.6445	-1.2457
-7.4845	-9.449	-8.8573	-8.9154	-9.0295	-10.246	-8.4234	-6.6283	-10.36	-9.8635	-9.2305	-8.272	-8.3161	-9.305	-8.2763	-8.7373	-10.82	-9.5244	-10.94	-7.1885	-9.8356	-7.4723	-9.9595	-9.6582	-10.716	-9.9532	-7.3589	-8.3864	-6.1183	-7.9866	-8.4989	-7.9338	-10.553	-8.0615	-9.7689	-8.96	-8.9361	-8.4872	-8.3693	-8.6258	-7.1482	-9.1108	-7.3456	-10.455	-8.948	-8.7686	-7.9224	-9.0838	-7.8865	-6.9157
-11.353	-11.818	-10.285	-10.906	-10.199	-11.205	-11.965	-12.52	-12.402	-11.754	-11.189	-10.427	-10.64	-10.508	-11.726	-11.816	-10.799	-9.3832	-11.819	-11.409	-12.335	-9.1271	-10.499	-9.6331	-9.6202	-9.5305	-11.552	-10.167	-11.004	-10.102	-11.614	-11.923	-12.459	-9.8462	-11.396	-11.559	-10.261	-7.2645	-12.078	-9.2176	-10.425	-10.751	-12.32	-11.306	-12.414	-10.958	-12.123	-9.6883	-12.159	-12.297
-2.6412	-4.1662	-6.458	-3.6422	-4.0977	-5.9285	-4.9404	-5.5269	-7.3598	-5.307	-3.6907	-5.3251	-3.7207	-5.8943	-4.7942	-4.9624	-4.1309	-6.1913	-3.9577	-4.7433	-7.016	-4.3187	-3.3667	-6.454	-3.2836	-5.2972	-4.4431	-5.9726	-6.0198	-3.2195	-6.7841	-5.7154	-6.0619	-6.278	-4.116	-6.3308	-4.9346	-7.7828	-6.2173	-6.5705	-4.1298	-4.3905	-3.9313	-5.7038	-3.8289	-4.6699	-6.0205	-5.4373	-4.4689	-4.6125
-0.5344	-0.81676	-1.1253	-0.51336	-3.4554	0.2502	-2.995	-1.3602	-3.3066	-1.8978	1.8982	-4.1746	-1.5882	-1.899	-1.2558	-2.553	0.85941	-0.74799	-1.1568	0.15725	0.06256	-0.96143	-1.7089	-2.4172	0.23365	-0.16973	-2.0619	-4.2932	-1.0135	-1.8233	-1.3191	-0.58462	-3.0338	-0.1425	-1.7132	-2.747	2.2821	-1.7477	-1.8439	-5.2079	-1.6408	-1.4134	0.40177	-1.2302	-2.0086	-1.9279	0.043376	-0.054573	-1.5648	0.23309
9.4167	9.7998	8.1656	7.9439	7.6097	6.3782	8.3003	8.776	7.0928	8.1318	7.4419	7.2845	7.9443	7.7381	8.1515	6.964	8.24	7.4493	8.7851	6.7223	9.9259	7.8415	6.9028	8.1761	7.0421	8.0477	7.4137	8.8595	6.7529	10.187	7.7316	10.086	9.5559	7.3335	9.344	6.3494	8.4662	6.7453	7.4285	7.2644	11.178	7.3148	7.1881	9.993	7.7849	10.078	10.044	7.5328	8.8657	9.3151
-10.966	-14.399	-13.84	-12.986	-12.853	-13.892	-14.278	-13.326	-14.973	-16.121	-12.44	-11.345	-12.159	-14.543	-12.669	-11.595	-12.111	-12.735	-13.263	-14.072	-14.588	-15.074	-14.446	-12.671	-13.858	-12.757	-13.301	-11.894	-12.116	-15.921	-15.41	-11.265	-12.52	-13.697	-15.378	-12.67	-12.305	-12.96	-12.744	-12.616	-15.184	-12.111	-13.027	-12.435	-12.207	-12.108	-12.166	-13.073	-13.94	-13.15
0.39679	0.17352	0.32032	1.6712	1.6668	0.27442	-2.0466	-1.2301	-0.52829	0.57241	0.29578	1.7474	0.90514	-1.0191	-1.7189	1.4345	0.12869	0.96356	-2.6272	0.92221	-1.5831	-0.29301	1.0741	-0.39059	0.48332	-0.48028	-0.71408	0.41782	-2.0288	0.93951	1.1442	0.97043	0.048736	-0.41755	-2.2409	0.41128	-1.0184	0.33486	0.80014	0.32612	0.18289	-1.5314	-0.7611	-2.8872	0.89436	-0.21054	-2.6435	-1.2984	1.2143	0.26906
-8.7814	-10.926	-10.305	-12.086	-10.467	-10.727	-12.627	-10.963	-11.184	-11.366	-11.271	-12.84	-11.641	-10.906	-12.329	-11.771	-12.599	-11.764	-12.183	-12.261	-11.015	-11.392	-9.4977	-11.731	-12.978	-9.5776	-11.717	-9.2564	-10.786	-10.361	-13.458	-10.28	-12.88	-9.7952	-12.007	-10.169	-11.758	-13.022	-12.007	-12.253	-12.045	-12.781	-12.529	-12.179	-11.889	-12.823	-12.897	-12.066	-11.913	-9.6837
-21.56	-17.791	-18.865	-21.027	-19.123	-19.5	-20.052	-18.675	-20.517	-21.559	-20.754	-20.834	-20.402	-20.989	-19.538	-20.711	-22.188	-21.459	-19.77	-20.641	-21.075	-21.074	-21.199	-21.826	-21.641	-19.559	-22.405	-20.723	-20.174	-20.359	-19.029	-20.965	-20.175	-19.873	-22.408	-19.438	-24.297	-20.199	-22.241	-21.266	-22.484	-20.904	-20.631	-19.482	-20.775	-18.792	-19.55	-20.414	-21.838	-23
-2.2018	-4.9259	-4.5799	-1.8072	-3.7914	-2.605	-2.1341	-4.5122	-2.763	-5.5748	-3.8841	-3.5048	-5.5719	-4.994	-3.2224	-4.8071	-4.8435	-2.4157	-3.8799	-3.7441	-4.284	-3.4401	-3.6415	-4.3606	-3.9985	-2.5634	-3.7651	-5.8233	-1.4115	-3.1472	-4.2417	-4.4028	-5.0856	-3.5848	-3.5022	-1.4534	-5.3257	-3.1385	-2.097	-4.0568	-0.28396	-3.7698	-2.2866	-1.7226	-2.6017	-2.6678	-1.6533	-4.2629	-3.1674	-3.4907
-2.74	-2.7481	-3.2549	-4.1223	-4.2291	-2.7043	-1.6134	-3.8207	-1.3691	-4.2582	-3.2701	-1.6294	-3.8599	-4.1518	-2.6547	-3.4379	0.18922	-0.087666	-2.7758	-3.5406	-3.8038	-3.9101	-3.5618	-0.11777	-2.3489	-5.9032	-3.8098	-4.9549	-1.8779	-5.1475	-2.8809	-1.6894	-2.5243	-5.0048	-2.5439	-4.8249	-3.6867	-2.3107	-2.9209	-3.572	-2.9885	-3.6506	-2.9042	-2.9475	-2.6555	-3.937	-1.9442	-7.0754	-5.2141	-2.9195
-8.4057	-6.2313	-5.6372	-5.5399	-9.2335	-9.3257	-3.6499	-5.7486	-4.486	-7.9968	-7.3759	-7.8741	-9.3916	-7.5292	-5.4976	-7.49	-4.0318	-6.4741	-5.7237	-6.7823	-6.1731	-6.7648	-7.0669	-7.313	-7.1058	-6.9349	-5.4203	-5.5449	-5.3659	-6.9758	-8.6199	-6.7391	-5.8097	-7.2032	-6.1104	-6.5074	-6.5467	-8.4779	-6.235	-5.085	-6.2131	-5.9386	-6.1045	-6.4303	-7.3657	-7.3506	-8.6607	-5.3056	-6.1884	-8.0114
-14.697	-12.601	-12.598	-13.708	-12.727	-14.345	-12.064	-11.217	-14.194	-12.22	-12.48	-10.966	-12.481	-13.595	-14.269	-12.496	-11.975	-14.639	-10.552	-14.53	-14.675	-11.486	-11.851	-12.952	-12.03	-13.045	-13.359	-14.327	-12.03	-12.878	-13.284	-11.778	-12.349	-12.489	-11.423	-14.306	-12.525	-12.419	-14.907	-13.944	-13.425	-14.193	-12.4	-12.799	-12.453	-13.645	-12.925	-12.968	-8.862	-12.563
4.2378	2.9631	6.2918	5.5483	6.0801	5.4823	3.168	4.5466	5.3765	5.3994	4.0085	4.9457	5.4729	6.2366	4.5386	7.6343	4.9862	4.5797	5.6206	4.6189	5.1957	4.5264	2.8018	6.6613	5.6272	4.3535	4.0579	4.6479	5.5357	8.6872	5.2882	5.0594	4.2066	3.0032	4.0148	3.4891	5.1816	5.0187	4.4091	4.2923	4.8851	5.8528	6.2289	4.6222	7.2669	4.7932	4.0647	4.4033	5.9346	4.4616
4.6084	4.9891	5.2397	3.8656	4.1441	5.2453	5.1381	6.1408	5.3548	6.6727	4.7058	3.4385	0.85184	3.3821	6.8285	6.5483	6.0709	5.9782	6.1006	5.9782	5.1694	6.4025	3.9686	5.1956	5.5154	5.7246	3.1357	3.88	4.44	4.2493	5.5607	6.8897	2.5506	5.4559	1.9534	6.1744	5.0719	5.2773	4.893	3.3376	5.7939	4.1102	4.4255	3.4623	6.3232	4.7551	6.997	5.4954	6.7454	6.1889
0.11095	-0.66354	-0.77369	-0.92693	-1.5341	1.1994	0.51671	0.31808	-2.2159	-1.7266	-0.051933	-0.072913	-0.16219	-1.4642	-0.95408	-0.16637	-2.7852	0.88566	-0.30481	-1.8452	-1.4108	-0.26445	0.45128	-0.61956	-0.38941	-0.29517	-0.39513	0.6064	-0.15859	-0.12597	1.6561	-2.1933	-0.9515	1.0889	-0.81224	0.2345	-0.82724	0.18888	1.449	0.73195	-0.32179	0.28641	2.08	-0.23428	-2.2137	-2.8758	-2.872	0.001537	-0.25359	-2.2752
-2.126	-2.9578	-3.2271	-2.5487	-2.3595	-1.1951	-0.71541	-0.97247	-4.3123	-3.7221	-2.3253	-3.2565	-1.3345	-1.7344	-1.1212	-2.6334	-1.5481	-3.842	-2.3522	-2.3602	-1.1268	-3.4938	-3.6077	-2.263	-4.3833	-0.54001	-5.3786	-1.5176	-5.1209	-0.91362	-2.8877	-1.1154	-4.0406	-1.3911	-2.8369	-4.3903	-1.7947	-3.6267	-1.7984	-2.1104	-1.4807	-3.3737	-1.6644	-2.136	-3.9778	-1.9608	-3.6045	-3.727	-3.4279	-3.1607
-8.6321	-7.2225	-6.892	-7.0301	-4.5413	-6.1341	-5.6016	-5.6438	-7.0542	-5.156	-6.8435	-6.8116	-4.879	-6.4244	-6.5642	-9.0585	-7.3298	-6.0171	-7.738	-7.399	-6.7131	-5.7402	-4.7141	-7.8054	-5.9295	-5.317	-7.8471	-7.4624	-4.6248	-4.6199	-7.1992	-7.9476	-5.8994	-5.0938	-4.5817	-6.5568	-6.3905	-4.8235	-6.6039	-7.8292	-5.8318	-5.6505	-5.8302	-6.7004	-4.3266	-8.4872	-6.3248	-5.2472	-6.8816	-5.3103
-22.256	-20.591	-22.08	-20.366	-18.802	-22.224	-20.933	-23.07	-19.188	-21.139	-21.693	-21.827	-20.127	-20.513	-18.819	-21.886	-20.523	-21.135	-20.406	-20.309	-21.198	-20.761	-19.396	-20.074	-19.359	-20.825	-22.148	-18.809	-20.963	-20.141	-22.375	-19.186	-20.337	-18.532	-22.329	-21.384	-20.84	-19.712	-20.615	-21.843	-20.93	-21.683	-22.244	-20.041	-20.426	-21.583	-20.496	-20.784	-20.211	-21.069
-23.795	-21.453	-21.71	-24.444	-22.456	-21.015	-21.338	-23.502	-23.165	-20.887	-23.413	-23.007	-24.012	-21.704	-23.401	-21.73	-18.987	-23.512	-22.255	-20.167	-21.796	-23.105	-22.437	-23.161	-22.926	-20.96	-20.737	-22.186	-23.928	-22.06	-21.395	-18.942	-21.46	-22.109	-23.687	-19.797	-21.724	-22.018	-21.843	-22.345	-21.794	-21.418	-21.224	-21.517	-23.09	-21.673	-22.374	-22.584	-21.42	-20.974
-0.67275	-1.3433	1.4705	-1.0544	2.5685	0.015828	-0.29503	-0.65253	1.587	-1.2715	-1.1386	-2.9404	1.3983	-0.23956	-1.1083	-2.3389	1.4433	-0.13239	-2.2323	0.13744	-0.33225	-1.1987	-0.32796	-0.8258	2.1971	-0.24315	-2.5452	-0.15522	-0.86231	1.2	-1.3665	-1.8249	0.88812	-0.583	1.8111	-2.3969	-0.34917	-0.59707	-0.13274	-2.5411	-0.17013	-0.72227	-1.2107	-1.2252	-1.2649	-0.43331	0.50742	-0.50089	-1.3963	-0.62741
-10.891	-13.254	-14.164	-12.007	-12.115	-12.165	-11.479	-14.246	-12.164	-13.167	-12.871	-12.344	-14.118	-14.277	-11.084	-12.801	-12.343	-11.456	-12.568	-12.671	-13.032	-12.315	-12.106	-14.954	-13.543	-13.126	-12.267	-13.124	-12.762	-11.87	-10.262	-12.461	-13.218	-13.274	-14.092	-12.279	-13.702	-13.01	-12.629	-15.197	-14.243	-13.778	-12.294	-13.227	-11.614	-13.118	-12.752	-12.32	-14.701	-11.745
-11.136	-10.992	-11.477	-11.609	-10.959	-6.5839	-9.87	-9.8367	-11.281	-12.49	-11.287	-11.168	-10.961	-10.313	-12.312	-10.798	-11.267	-10.939	-10.968	-10.387	-11.737	-10.668	-11.95	-10.553	-11.731	-9.3471	-10.493	-10.118	-9.3522	-11.566	-10.53	-9.9277	-10.664	-12.481	-11.106	-9.0293	-8.1105	-11.616	-12.777	-8.9255	-12.579	-10.155	-10.4	-13.133	-12.409	-9.7671	-8.8716	-10.69	-10.296	-11.086
-3.0635	-5.0392	-3.0991	-3.1386	-2.0439	-0.44628	-3.7258	-2.8907	-4.7951	-4.0782	-3.6779	-4.5947	-3.8493	-0.92162	-4.1636	-4.2721	-6.2948	-4.2299	-5.5365	-2.3611	-3.7333	-4.715	-4.3065	-4.1547	-3.4205	-2.1375	-2.3062	-4.7977	-2.9634	-5.538	-4.4687	-3.583	-2.4587	-2.6707	-3.6447	-4.9374	-2.7976	-3.1874	-2.3464	-3.8917	-4.3831	-6.826	-3.7182	-3.0292	-4.3383	-2.6163	-4.1137	-4.6411	-2.8561	-2.7559
-11.444	-14.354	-11.202	-13.498	-11.348	-13.714	-10.2	-12.719	-13.622	-11.13	-11.283	-12.012	-9.6387	-10.396	-11.014	-11.189	-9.813	-13.544	-11.162	-11.88	-11.527	-12.563	-11.094	-11.397	-13.068	-13.474	-13	-11.124	-11.753	-14.016	-11.431	-10.623	-13.815	-10.969	-14.983	-13.694	-11.393	-13.897	-9.0605	-14.401	-10.815	-11.347	-11.802	-12.079	-11.164	-12.127	-10.549	-11.071	-11.981	-11.253
-1.5752	-2.4898	-4.4225	0.52374	-1.1389	-1.268	-0.42251	-2.1979	-0.091123	-1.6329	-0.025838	-2.6635	1.782	-0.056759	-0.88973	-0.91474	-3.211	-0.69204	-0.57301	-1.3644	-1.1682	-2.2275	-1.0353	-1.1517	-2.2585	-2.4304	-1.4246	-0.60904	-1.7124	-0.68869	-2.309	-3.3423	1.5977	-2.9607	0.38507	-2.5116	-0.42672	-2.7823	-2.2593	0.60522	-2.1631	-1.6751	-1.651	-0.70907	0.57397	0.15755	0.2646	-3.7533	-2.4417	-2.3333
-4.1618	-6.8331	-4.1844	-6.1855	-3.2352	-4.5414	-7.332	-6.3407	-3.4403	-3.2359	-5.3035	-3.712	-3.3328	-3.4672	-6.3291	-5.3559	-4.6414	-3.5163	-4.897	-4.2356	-5.7249	-2.1837	-4.3083	-6.522	-6.2698	-4.1013	-5.3715	-2.6629	-4.7278	-5.3607	-5.7565	-4.91	-6.5058	-5.2311	-3.9803	-5.3468	-7.0383	-3.7402	-4.9909	-5.0864	-4.1639	-5.9733	-3.9597	-4.5443	-2.8857	-4.087	-4.0479	-7.8526	-4.6352	-4.5338
-3.9201	-3.5805	-3.899	-3.9913	-5.8301	-5.9318	-4.5292	-3.0013	-3.1637	-5.927	-4.9716	-3.7528	-3.4732	-5.0483	-6.1489	-4.5099	-3.5144	-3.7983	-4.4423	-3.536	-5.0646	-3.9917	-4.2344	-4.7687	-4.3665	-4.4099	-4.0879	-4.8971	-5.2393	-2.598	-6.017	-2.9235	-3.2789	-5.0279	-5.0562	-6.4888	-5.5371	-4.8169	-3.7087	-2.3957	-2.3701	-2.3492	-6.4123	-3.8196	-2.5094	-4.224	-5.3534	-4.4853	-2.0992	-3.8132
-13.797	-12.345	-13.102	-15.053	-12.493	-11.617	-14.182	-14.797	-14.509	-12.203	-13.081	-12.691	-12.433	-14.558	-12.781	-15.162	-13.23	-13.241	-13.772	-12.61	-12.795	-11.675	-11.896	-11.312	-15.338	-11.909	-13.322	-12.274	-11.41	-10.048	-12.855	-11.822	-13.058	-13.061	-11.757	-15.307	-13.94	-14.735	-12.932	-12.963	-12.167	-14.273	-12.307	-10.103	-11.903	-13.045	-10.945	-12.321	-9.8181	-13.151
-1.7417	-2.6818	0.21587	-2.1511	-1.7387	-2.1787	-4.3491	-2.2818	-3.0779	-1.5212	-0.50728	-2.3651	-1.5278	-3.2265	-1.9461	-6.6552	-0.60091	-1.1556	-1.0658	-1.5066	-3.659	-4.3414	-1.292	-3.6683	-3.9631	-4.1322	-0.11142	-2.3749	-4.7591	-3.3709	0.60933	-3.5827	-3.048	-2.3618	-3.7237	-3.189	-2.2616	-3.2117	-4.8419	-2.9918	-1.7088	-5.0149	-1.2441	-2.0166	-1.9885	-3.3592	-3.3889	-0.32904	-1.2375	-2.3587
-2.2077	-0.97516	-2.4805	-5.8585	-3.0921	-0.74825	-2.0621	-0.36163	-0.64079	-0.3451	-1.7145	-0.61228	-0.29097	-2.1063	-0.86631	-0.74036	-2.1767	-0.81813	-1.3049	0.43242	-1.4799	-0.60078	-3.2245	0.068764	-0.38235	-1.2695	-1.6872	-0.92934	1.6064	-1.4203	-1.5154	-2.8651	1.2279	-1.5915	-1.8285	-2.2906	-1.3623	-0.11028	-3.1442	-1.281	0.017893	-1.9077	-2.0671	-0.74883	-1.7495	-2.8794	-3.0408	-1.3314	-0.71191	-0.65322
-12.237	-12.398	-11.528	-11.498	-9.7459	-11.052	-10.733	-12.355	-12.269	-13.621	-12.004	-12.231	-11.633	-10.564	-10.277	-12.545	-8.268	-11.452	-10.89	-11.025	-9.6414	-11.855	-8.7471	-10.592	-14.008	-12.204	-8.6405	-10.399	-13.081	-11.223	-10.034	-12.507	-11.262	-10.751	-8.6246	-11.412	-11.86	-11.137	-11.516	-11.219	-10.74	-12.545	-9.8522	-11.387	-10.782	-11.095	-11.422	-11.597	-12.016	-11.429
8.7993	8.5967	8.4106	10.812	8.06	6.7139	9.1039	7.802	7.0985	9.1971	8.4449	6.5013	7.3556	9.3894	8.8567	9.3044	9.8081	7.0388	6.8173	7.1514	8.1331	6.5443	10.355	6.715	7.8567	9.2449	11.27	7.2092	6.9277	8.3995	8.5818	9.2928	10.698	7.4761	5.9838	8.7346	7.0236	9.2929	8.6625	6.9889	7.4686	7.6101	7.9652	7.9679	10.253	7.4131	5.124	8.6003	8.9369	9.3021
-5.1648	-8.2557	-9.817	-6.3548	-7.4603	-9.6974	-4.5919	-7.4014	-3.9885	-7.6601	-7.2829	-5.4991	-7.9158	-6.3599	-5.9509	-6.1027	-6.2275	-6.432	-7.7652	-5.3997	-8.4745	-4.9451	-8.8156	-7.7522	-7.6285	-5.9708	-6.1175	-7.51	-6.5347	-7.6932	-7.361	-8.9646	-7.0214	-6.4637	-5.6842	-6.626	-6.5435	-7.0044	-6.3063	-5.8589	-4.9876	-7.9493	-8.1377	-7.4372	-5.6897	-7.6837	-7.1154	-6.6138	-6.0465	-4.4097
-3.0994	-2.8611	-1.5504	-0.16628	0.17655	-1.8305	-0.85274	-2.8605	-0.32507	-1.9246	-1.919	-1.5803	-0.83543	0.51926	-2.7756	-2.2328	-0.72778	1.3354	0.5407	-0.87615	0.45692	-0.1768	-2.8903	-2.2639	-2.6713	-2.7967	-0.85449	-2.3842	0.018665	-1.6927	0.12166	-0.65461	-2.6354	-1.944	-3.2768	-2.9979	-0.94667	-2.3886	-2.5368	-1.3959	-1.7666	-2.2328	-1.6652	-1.2358	0.28115	-0.21422	-1.8564	-2.1609	-3.3105	-2.3611
-15.41	-16.038	-14.895	-12.709	-14.586	-13.054	-13.276	-14.515	-13.801	-14.775	-15.093	-14.637	-16.706	-16.691	-17.209	-13.829	-13.851	-13.338	-14.192	-13.311	-13.66	-13.483	-15.246	-15.382	-13.422	-13.957	-13.121	-13.093	-16.091	-14.406	-13.368	-14.17	-14.411	-15.986	-14.756	-14.626	-13.207	-15.254	-11.752	-15.126	-12.193	-13.435	-14.702	-12.914	-15.697	-14.444	-13.432	-13.584	-15.984	-14.495
-7.3266	-5.0415	-8.1891	-4.8876	-7.0341	-7.2081	-7.5162	-6.7902	-8.1267	-5.4184	-6.2279	-5.9752	-6.1855	-6.8023	-6.98	-7.1205	-5.6717	-7.1755	-7.8964	-6.0427	-6.8367	-6.6942	-5.1846	-6.0972	-6.3024	-5.2548	-6.7037	-8.431	-6.3337	-8.1909	-5.3773	-8.1972	-7.2059	-6.3431	-6.3046	-6.3839	-6.6589	-3.9847	-5.428	-6.0061	-5.5967	-6.5795	-8.8702	-5.9789	-5.6985	-4.869	-4.1615	-6.4775	-7.1811	-7.4658
8.8054	6.7628	9.0823	7.3208	4.962	6.9815	7.9575	6.647	6.8103	7.9008	4.8055	7.192	7.0575	6.2992	4.3912	7.1383	6.0897	5.0573	6.7983	8.2978	8.3146	6.3623	6.2372	6.5224	4.6919	6.812	8.025	7.6043	7.9022	6.4541	7.3289	6.8215	7.8922	6.5671	7.255	6.418	6.1348	5.0384	6.9467	6.8646	7.1687	6.9631	4.7628	8.4593	6.4819	8.1298	5.4688	7.4139	8.633	5.9331
-3.8458	-5.1405	-2.2766	-2.1957	-3.8452	-1.9445	-2.8034	-1.6964	-2.9711	-3.5915	-5.2865	-5.1894	-3.6536	-1.9954	-3.2805	-2.65	-2.2593	-3.8903	-4.6391	-2.8591	-3.3279	-2.8251	-1.9442	-0.85563	-4.5834	-3.0988	-1.8068	-2.9626	-4.3902	-3.8032	-2.3595	-3.7709	-4.8688	-4.2146	-3.498	-2.2962	-3.3614	-2.5081	-3.1282	-3.1558	-2.9231	-4.5166	-2.0934	-3.5179	-0.84597	-4.6129	-5.2352	-1.9447	-3.6646	-3.3563
-7.8629	-8.083	-9.8797	-11.091	-10.375	-11.27	-9.9433	-10.606	-8.7563	-10.203	-8.6415	-10.211	-11.821	-10.395	-10.275	-11.627	-10.596	-10.197	-9.333	-9.2578	-9.4834	-10.841	-12.293	-13.413	-11.941	-10.002	-12.113	-9.5069	-10.472	-7.2559	-10.203	-9.2441	-11.407	-9.8587	-9.9351	-11.887	-6.9166	-8.8312	-10.167	-11.252	-9.9032	-12.282	-10.49	-10.325	-11.993	-9.7196	-9.7135	-9.2996	-9.3593	-10.362
-12.875	-14.131	-12.141	-14.401	-11.813	-12.722	-12.491	-11.668	-13.787	-13.936	-15.085	-12.918	-13.771	-12.624	-12.566	-13.626	-15.109	-15.217	-12.778	-12.406	-13.29	-13.793	-13.273	-15.935	-13.964	-12.27	-13.963	-11.301	-11.818	-13.177	-13.117	-10.771	-14.186	-12.532	-15.346	-11.846	-12.91	-13.25	-14.285	-13.065	-13.869	-12.736	-12.033	-13.155	-14.538	-13.054	-14.599	-11.171	-11.998	-10.879
-2.295	-0.2124	-2.4435	-0.77355	-1.9951	-1.9433	-0.46358	-2.6807	-0.17373	-1.4386	-3.4051	-1.2812	-0.77633	-2.4305	-3.1183	-0.86116	-0.58675	-1.8533	-1.21	-0.22204	-3.8793	-0.7633	-2.2617	-1.6872	0.045712	-0.33421	-1.3097	-1.4673	-1.943	-1.6898	-1.8082	0.35559	-1.3966	-1.8131	-1.0551	-2.1035	-1.9137	0.70918	-1.05	-1.6996	-2.6355	0.0011018	-0.32908	0.40982	-3.2328	-0.83025	-0.16616	-0.061553	-1.079	-2.6415
-10.474	-10.298	-12.134	-11.177	-10.326	-11.687	-12.166	-11.881	-10.604	-10.149	-9.8691	-9.5543	-10.977	-9.979	-11.218	-8.5843	-11.258	-10.449	-11.783	-10.254	-10.98	-11.194	-10.621	-11.776	-9.7961	-9.9713	-12.038	-12.811	-10.844	-13.01	-9.822	-10.426	-11.911	-10.886	-11.68	-10.971	-12.53	-11.135	-11.103	-11.314	-11.043	-14.802	-11.352	-8.9823	-9.2597	-10.532	-11.431	-10.645	-13.287	-8.9179
-2.2228	-3.2009	-1.9805	-3.047	-3.1662	-1.0181	-3.513	-4.2022	-1.733	-3.5252	-1.1909	-3.1576	-3.2849	-2.0117	-2.7991	-3.0318	-3.7521	-2.0933	-3.0019	-2.4627	-2.3218	-2.4978	-2.8128	-3.0992	-3.2328	-2.2146	-4.3935	-0.72858	-2.1582	-0.92304	-3.0793	-1.7483	-2.8544	-2.006	-4.1371	-2.6278	-2.0839	-3.2754	-4.8501	-0.94551	-3.7846	-2.7133	-5.0195	-1.2685	-2.34	-2.8388	-1.9677	-1.7662	-2.3061	-4.5045
-1.879	-1.3218	-3.4085	-4.3103	-4.1105	-3.5958	-5.2591	-0.71925	-1.6365	-5.8643	-3.0423	-2.0507	-3.558	-3.8167	-1.5299	-2.415	-5.4662	1.9144	-3.4003	-2.8514	-1.6219	-5.7538	-2.6022	-1.3051	-2.9832	-3.2746	-2.7322	-3.3589	-2.8582	-2.3807	-3.7019	-5.4819	-4.4203	-3.3773	-4.1484	-4.2533	-3.3507	-4.191	-3.8321	-1.7546	-2.6124	-3.8844	-2.2475	-4.3628	-5.1813	-1.859	-1.3634	-1.7299	-4.507	-4.228
-8.18	-4.4834	-6.7625	-4.4995	-6.4108	-3.9634	-5.2883	-5.8961	-5.1643	-7.5145	-6.3895	-4.7986	-6.3558	-6.2438	-4.8424	-5.32	-7.3515	-2.9843	-4.7784	-7.4212	-5.1871	-7.48	-4.6979	-3.6386	-6.3004	-6.4845	-4.2366	-6.1883	-7.1039	-5.3539	-6.9692	-6.0064	-6.9552	-4.0587	-4.4104	-4.3457	-5.8944	-5.8485	-6.6047	-7.3069	-6.0178	-8.6545	-5.1367	-5.2036	-5.1374	-7.5504	-5.0171	-7.015	-4.8589	-7.465
-3.6149	-2.9125	-3.0442	-4.1432	-3.0208	-2.7986	-4.1803	-2.3648	-4.8029	-4.3965	-4.7988	-4.2328	-5.9354	-5.8886	-4.043	-4.6364	-5.4591	-4.1897	-3.7266	-3.5235	-4.999	-5.5403	-6.0418	-3.6072	-4.5057	-3.1566	-2.9091	-5.104	-2.7364	-4.1765	-3.7707	-3.4029	-3.3885	-6.2332	-6.5567	-4.2351	-4.0379	-3.5788	-2.1796	-3.6271	-4.1801	-3.7665	-4.8015	-3.0879	-3.2815	-2.9076	-2.8651	-4.558	-4.865	-2.2875
-2.6725	-3.7677	-3.5608	-3.3694	-4.1167	-4.5884	-2.4795	-4.913	-3.6491	-5.3324	-6.2486	-1.5413	-5.0663	-4.8463	-1.9331	-4.4376	-2.3045	-4.615	-1.964	-1.5859	-2.1571	-3.9369	-2.8187	-2.9819	-3.9736	-5.3515	-1.4289	-1.5566	-4.0744	-5.5682	-4.3896	-3.0153	-3.388	-5.3582	-5.3964	-4.6268	-2.7653	-1.9139	-3.2518	-2.7681	-2.1691	-3.6858	-5.2786	-3.0296	-3.3546	-3.0854	-5.0066	-3.1833	-2.2958	-3.695
10.286	8.6479	11.832	9.2889	12.182	8.2519	10.198	10.798	7.9734	10.789	9.9957	8.6971	11.834	10.043	10.444	10.345	11.226	9.8581	8.4328	11.053	6.4045	10.539	9.868	10.737	10.87	10.061	7.6274	7.3212	9.2264	9.5382	9.3652	5.3909	7.2579	11.679	10.088	10.162	9.9671	9.1747	10.886	6.7869	7.031	10.377	9.317	9.1109	12.093	10.043	10.972	9.1061	11.902	11.006
-10.565	-13.044	-13.544	-9.4123	-13.01	-13.902	-13.391	-12.166	-9.0167	-12.789	-9.914	-11.961	-11.324	-11.945	-10.834	-12.44	-13.133	-9.6782	-10.157	-12.007	-11.731	-12.228	-9.7897	-13.624	-10.856	-12.329	-13.262	-10.19	-13.177	-11.711	-11.243	-11.764	-10.039	-11.207	-12.004	-13.205	-10.206	-10.946	-10.985	-10.907	-10.72	-11.618	-11.027	-11.171	-12.313	-10.465	-13.147	-13.034	-9.9979	-12.298
-12.655	-12.165	-12.139	-11.885	-11.899	-14.953	-13.85	-10.827	-12.863	-13.13	-13.381	-12.838	-14.761	-14.832	-11.93	-12.231	-13.818	-13.258	-14.996	-15.269	-12.982	-13.475	-12.379	-14.079	-11.87	-11.279	-11.743	-13.601	-13	-12.418	-12.577	-12.972	-12.39	-13.437	-15.383	-10.44	-11.938	-13.862	-12.743	-14.024	-12.557	-11.445	-12.721	-12.334	-12.764	-12.292	-10.475	-13.399	-13.892	-12.503
-13.527	-13.491	-13.281	-12.847	-12.986	-14.079	-12.222	-13.071	-13.027	-11.438	-12.492	-13.895	-11.779	-11.093	-13.017	-16.132	-15.054	-12.804	-13.405	-17.189	-13.034	-11.546	-12.161	-13.297	-11.928	-15.955	-13.695	-15.125	-12.092	-11.057	-12.843	-12.974	-11.923	-12.407	-16.46	-12.03	-12.972	-13.485	-11.79	-12.534	-10.883	-11.413	-12.459	-14.499	-13.729	-11.845	-16.467	-10.578	-12.816	-12.793
1.1465	0.99753	0.30879	-0.19814	0.10319	-0.67033	1.3371	1.3489	0.45247	0.69081	-0.42495	0.68308	-0.17837	0.99495	-1.5187	-1.6361	-1.6386	-0.34551	-0.89901	-0.26856	-0.72082	-2.1221	0.26626	-2.5603	-0.76242	-0.93374	1.892	-2.447	-0.25766	0.099423	1.6407	1.1572	-0.10321	1.1214	0.58063	1.6705	-0.60519	0.92888	1.3547	-0.33196	0.39494	0.25208	-1.115	0.47054	-1.5054	0.41983	-0.61174	-2.1955	-1.2727	1.7488
-4.2091	-3.1861	-2.9264	-2.9388	-2.2173	-3.7423	-2.1795	-3.8011	-3.5625	-4.1377	-1.1699	-2.4236	-3.0618	-4.2854	-2.1815	-1.6244	-4.1716	-2.0407	-5.1318	-3.1113	-3.8585	-3.7009	-4.6749	-1.4814	-2.1957	-4.4587	-1.4639	-4.5183	-5.391	-5.2439	-0.43031	-4.9625	-3.1106	-4.7309	-3.0467	-5.486	-4.7265	-1.0083	-4.6643	-5.121	-4.8536	-3.1845	-3.8256	-4.1447	-3.2869	-5.177	0.0081864	-1.2567	-0.29172	-2.2786
-4.0135	-7.0626	-4.1173	-5.2127	-2.9265	-6.3367	-3.7842	-4.6805	-1.7379	-3.3314	-2.5832	-6.5255	-5.1815	-4.524	-4.1459	-5.1402	-4.062	-2.6867	-3.8435	-6.0284	-0.87619	-3.5595	-2.4592	-4.7715	-3.9035	-4.1955	-4.7446	-4.7218	-4.2675	-3.7572	-3.9356	-3.726	-2.3423	-2.2378	-2.5449	-3.4889	-5.8343	-4.3002	-5.0074	-5.3276	-3.7105	-2.9111	-4.2957	-2.1536	-5.0251	-5.2706	-3.1435	-5.721	-4.5407	-4.5381
4.7101	7.397	5.1061	6.633	5.459	9.7774	6.8014	8.1238	7.7302	7.7281	4.7421	5.1457	6.0828	7.4144	8.2501	7.7633	6.5399	8.9775	5.2295	6.7221	7.6472	5.3708	6.7047	6.4331	8.794	7.3088	5.7774	7.7599	5.9467	6.1274	6.0226	4.0549	8.6175	7.3729	5.1812	6.9823	7.8616	8.1271	4.8063	5.7539	6.6968	5.3517	7.7968	7.9889	6.6119	5.9081	5.332	7.3267	8.8898	7.3612
-2.932	-3.4517	-2.0954	-1.1692	-1.4513	-1.7768	-3.2647	-2.3131	-4.2019	-3.1895	-1.965	-0.89271	-3.9046	-3.4064	-3.6917	-3.0597	-1.217	-3.8689	-1.2481	-4.0255	-2.5239	-0.78169	-2.0955	-2.9404	-1.3811	-1.6557	-3.6388	-3.7117	-1.5913	-3.7107	-2.9019	-3.8853	-2.8288	-1.9908	-1.2404	-4.5062	-4.8277	-1.7688	-1.2821	-5.1907	-2.6415	-1.1024	-2.5705	-2.5254	-4.0685	-3.4862	-4.268	-1.7125	-3.4536	-0.62114
-8.9144	-8.1074	-8.85	-10.002	-8.5579	-6.3684	-10.821	-9.1388	-11.748	-8.9729	-9.0298	-7.1655	-9.5552	-8.116	-10.22	-9.7122	-6.0469	-7.3056	-9.0592	-7.4314	-6.9004	-7.5279	-7.3727	-9.1808	-8.1489	-9.2139	-8.6657	-10.845	-11.785	-6.8616	-9.2152	-10.021	-9.2179	-10.704	-10.719	-10.813	-9.7239	-8.4962	-9.8824	-10.727	-7.9588	-9.2228	-9.2521	-10.242	-10.749	-8.755	-10.303	-8.6319	-8.3107	-8.6794
0.31392	0.17487	-0.31532	-0.24825	1.3822	0.46346	1.6581	2.3418	-1.1801	0.97911	0.62325	1.4401	0.63276	-0.53087	2.3659	0.57369	0.9056	2.3042	-1.476	-0.10787	0.73675	-0.89283	-0.48568	2.9857	-1.6278	0.30393	-0.05808	1.2467	-0.67512	0.99611	0.90037	0.40166	-2.2208	-1.6347	-2.6221	-0.12001	1.5471	0.014695	0.369	-0.53324	0.62089	0.44207	-0.041145	0.67402	1.4601	0.47997	0.55038	0.31453	0.29081	-0.97355
-2.2934	-1.8022	0.99843	0.068562	0.91013	0.12549	-1.4767	0.5964	-1.5081	-0.34518	-0.36486	2.0063	-1.7315	0.24599	0.34853	-0.36586	0.5336	-0.033426	-0.51547	-1.7393	2.7139	0.23254	-0.62827	0.849	0.18713	-1.3358	-0.010518	-0.62649	1.1903	-0.46688	1.1846	-1.4518	-1.9228	0.24916	0.96454	2.5357	-0.92375	-0.067588	-1.8477	1.9656	-1.5679	-0.98494	-1.3719	-0.91492	0.50626	0.56092	-1.0727	-0.94654	0.61322	0.16008
-4.7037	-4.5321	-4.5804	-4.2557	-1.6654	-3.4169	-3.5773	-4.0256	-1.7601	-5.7045	-1.3481	-2.9404	-4.2116	-4.5541	-4.0736	-3.8274	-2.949	-1.4896	-3.0133	-1.9945	-6.1485	-4.1488	-3.5591	-3.3625	-4.7267	-2.3367	-3.4192	-4.4538	-2.9232	-4.2224	-4.0689	-3.332	-4.2575	-4.427	-4.1005	-4.8599	-1.7544	-4.3651	-2.0157	-3.2515	-5.0347	-3.5594	-6.0761	-4.6158	-2.6356	-4.8429	-1.7236	-4.7605	-5.0838	-1.8917
-13.112	-11.386	-13.864	-11.747	-13.17	-12.741	-13.796	-13.258	-12.587	-11.539	-12.919	-11.964	-11.684	-12.996	-14.187	-13.578	-11.934	-14.02	-10.502	-12.596	-14.724	-12.86	-12.534	-12.254	-10.383	-14.218	-12.092	-14.448	-10.741	-13.552	-13.48	-14.133	-12.458	-12.83	-13.247	-12.725	-12.235	-11.814	-14.372	-11.541	-14.467	-11.785	-13.971	-12.285	-11.438	-13.776	-10.993	-11.637	-13.764	-14.894
-2.02	-1.0494	-2.181	-1.6493	-3.6734	-2.6265	-2.1168	-1.077	-0.79215	-2.5573	-3.3737	-1.5485	-2.2599	-2.5384	-3.8875	-3.0948	-4.0406	-1.8176	-3.4946	-2.5352	-4.0648	-3.4751	-2.7757	-2.8594	-2.634	-1.4193	-2.3423	-3.505	-2.2297	-4.3544	-1.734	-1.2975	-3.5745	-4.1882	-4.176	-2.088	-3.691	-4.1592	-3.0193	-2.9048	-3.0417	-2.0124	-3.2864	-2.5434	-3.6749	-1.9576	-1.9747	-1.9868	-3.9459	-3.6079
-5.476	-2.0801	-2.7242	0.037434	-4.1436	-4.8698	-3.9562	-4.9635	-2.6516	-4.6661	-1.1162	-4.7326	-3.8305	-1.5222	-0.96364	-2.0495	-4.1938	-1.2251	-1.2126	-5.9114	-5.6216	-1.9118	0.054687	-1.7707	-2.5029	-4.1281	-8.1363	-1.7678	-3.7864	-3.0086	-3.2627	-0.85058	-2.1695	-2.1494	-1.2652	-4.063	-2.9511	-3.4759	-3.2456	-2.667	-2.378	-2.9749	-3.8028	-0.91156	-3.7973	-2.4342	-2.3381	-1.5208	-3.6784	-3.972
-0.79407	-0.021524	-2.6379	-1.0315	-1.451	0.29397	1.849	0.79575	0.9015	-0.37473	-1.3729	-0.050346	-1.4468	0.90176	-0.088123	-0.74009	0.44627	-0.97348	0.7187	1.2674	-0.41175	1.2667	-2.2686	-1.9614	-1.4239	-0.59764	-1.6062	-0.70595	0.61977	-0.84059	0.99023	0.14842	-0.53826	-1.003	1.4931	-1.1977	-1.396	0.80989	-0.78093	1.4909	1.8148	0.76584	0.072997	-0.050855	-2.6009	1.7879	-2.2005	0.89467	0.32862	-1.2198
-2.2428	-1.9571	-1.2363	-4.7249	-4.6437	-4.508	-4.1494	-6.9751	-3.4541	-3.1104	-4.2138	-3.1404	-4.2366	-4.8249	-4.099	-3.3565	-4.4523	-4.0978	-3.8744	-0.83066	-4.3159	-3.5228	-3.9008	-6.1776	-1.6588	-3.8022	-3.8779	-6.0873	-5.6746	-2.8346	-4.319	-1.219	-4.9168	-3.9979	-2.4007	-5.1126	-2.5919	-3.6802	-1.1379	-4.5497	-3.03	-2.4953	-3.6525	-2.6787	-3.2395	-2.7559	-2.8554	-5.2644	-5.3511	-3.2509
-9.7582	-11.056	-8.1824	-10.1	-9.0484	-8.8293	-10.09	-9.7609	-7.662	-8.9836	-9.1565	-11.921	-7.7997	-8.1661	-8.0103	-9.113	-8.3694	-8.2617	-5.9742	-8.2962	-8.4917	-9.3811	-11.151	-9.5054	-6.5032	-8.7644	-7.4044	-8.2401	-12.415	-7.179	-10.001	-9.531	-8.7393	-7.3354	-9.3474	-9.4918	-10.479	-9.8736	-10.081	-11.454	-9.4164	-7.3916	-9.0254	-10.837	-10.853	-9.1129	-8.4919	-9.0712	-13.247	-10.868
-10.398	-11.875	-13.99	-12.269	-12.895	-12.626	-10.135	-10.608	-9.812	-12.357	-12.588	-10.231	-11.235	-11.22	-11.532	-12.552	-11.931	-12.788	-10.952	-11.709	-12.633	-11.076	-12.445	-13.021	-10.911	-11.557	-11.994	-14.557	-11.8	-10.027	-11.65	-9.817	-11.089	-11.322	-9.3937	-11.716	-11.874	-13.342	-12.212	-11.061	-11.388	-10.711	-12.402	-9.2364	-11.525	-10.097	-13.02	-10.558	-11.46	-14.136
-11.185	-12.219	-9.3677	-8.9839	-9.1446	-12.933	-10.107	-10.942	-11.391	-7.9524	-11.715	-8.6276	-11.011	-8.3856	-11.221	-11.048	-10.025	-12.01	-10.898	-8.6071	-10.202	-11.54	-10.819	-10.911	-10.681	-13.286	-10.905	-7.2053	-10.528	-8.9564	-13.295	-11.564	-10.962	-10.985	-11.567	-10.056	-12.632	-12.18	-9.4525	-11.604	-9.7408	-8.8167	-11.859	-9.891	-11.179	-10.488	-9.8599	-10.158	-10.384	-11.525
6.845	8.3516	6.4538	6.7481	6.6283	9.3299	6.6069	8.9192	6.95	6.3031	4.7467	7.0442	7.4699	6.9507	7.3904	7.7606	6.4577	8.2964	5.1466	8.3425	6.6338	7.8987	6.9145	6.1288	8.6357	7.3815	5.2304	4.7608	7.0332	8.5055	7.3311	8.6585	5.1116	6.382	4.1956	6.2218	6.0329	6.8166	5.5917	9.3359	8.3535	7.3306	6.4915	8.9425	9.0324	4.2306	6.0793	7.2362	6.1241	7.0449
1.765	2.6929	2.4334	2.324	2.2447	3.4916	4.1402	0.44436	3.4228	2.7072	2.2327	1.9841	0.81494	2.8087	1.1512	1.5787	1.833	2.9473	3.3573	4.4715	1.3797	4.1722	1.0848	2.3804	0.052917	0.25093	2.1347	1.939	1.9653	1.7412	1.1958	2.5778	2.1269	2.6434	0.98988	1.3441	0.85882	2.7923	1.2256	1.7244	0.1713	1.4081	2.167	3.9389	2.1771	2.6003	2.59	1.7648	-0.24118	2.9694
-9.2488	-7.8032	-8.4799	-6.9158	-7.265	-6.6079	-7.3404	-8.5393	-7.5278	-7.6735	-6.3102	-7.2507	-9.9325	-8.6501	-8.0724	-7.454	-8.3534	-8.2115	-8.1928	-6.2228	-7.8734	-7.3728	-7.6443	-6.5087	-10.215	-12.325	-7.5114	-8.8562	-6.594	-5.7579	-9.5393	-5.6253	-8.9702	-8.6936	-9.3653	-6.8836	-8.9318	-7.3258	-7.2676	-7.3346	-6.3117	-9.0806	-8.3387	-7.1381	-7.445	-6.1109	-7.635	-6.0155	-4.7709	-7.401
-13.317	-11.962	-10.751	-11.399	-11.083	-12.028	-12.561	-13.513	-11.307	-11.029	-11.128	-11.263	-10.715	-12.706	-13.54	-12.631	-12.909	-12.167	-10.539	-9.5417	-13.208	-12.224	-14.956	-11.821	-12.267	-10.471	-12.654	-11.954	-12.284	-11.786	-12.167	-10.057	-9.9104	-11.593	-12.928	-10.103	-11.402	-8.2462	-14.575	-12.198	-11.242	-13.606	-12.855	-12.21	-12.928	-13.403	-10.133	-10.203	-13.599	-12.257
-4.1524	-4.611	-2.5336	-2.6255	-3.0772	-0.74968	-2.5782	-6.2228	-2.9096	-2.8633	-1.4597	-4.0695	-2.1926	-2.5801	-2.6492	-1.3387	-2.8233	-3.5799	-2.7845	-3.2271	-4.3722	-3.3118	-3.5804	-3.178	-4.2938	-3.6831	-3.014	-2.6276	-3.3539	-4.2383	-3.5993	-3.2967	-4.1747	-2.5999	-3.9222	-3.8266	-3.8004	-3.9965	-5.4275	-4.0864	-1.9237	-3.1949	-0.75136	-3.68	-4.2336	-2.2482	-3.4935	-3.3003	-4.0807	-3.0588
-3.6697	-5.6966	-3.8746	-2.4002	-5.3653	-3.8578	-3.9661	-3.0066	-4.6107	-4.8987	-3.9843	-1.6975	-1.7173	-2.8984	-2.9514	-6.7823	-4.2583	-2.013	-5.2439	-4.0609	-3.4755	-1.7163	-3.591	-1.2151	-4.8233	-3.2872	-2.0195	-2.9768	-3.8067	-1.0845	-2.5148	-5.2752	-2.4697	-3.294	-4.7156	-4.0171	-0.86729	-3.404	-1.9982	-2.2357	-2.4784	-1.0767	-3.0286	-3.7888	-5.5112	-3.3994	-3.4935	-2.6879	-4.511	-5.0204
2.3929	4.3566	3.2685	3.7453	3.4885	4.2084	4.9635	3.7161	3.6341	5.238	5.4354	4.1979	5.0588	2.3467	4.5365	5.8534	4.8554	3.1695	5.0093	2.7125	3.8096	4.6745	6.7611	2.1416	4.9753	6.3165	4.7288	4.878	4.623	4.2626	4.4642	1.8782	5.4453	3.7917	5.944	3.4232	5.1687	5.5197	5.5993	3.1793	5.1181	4.3458	3.4878	5.7508	4.3345	3.7239	3.4678	5.1131	7.1657	2.2463
-12.705	-13.274	-12.924	-13.102	-13.213	-13.208	-13.227	-13.035	-11.902	-13.806	-13.3	-13.037	-13.489	-12.098	-11.947	-14.084	-15.534	-14.15	-13.472	-15.235	-11.872	-13.825	-13.479	-12.489	-13.69	-13.747	-11.191	-10.323	-13.16	-11.752	-14.143	-13.093	-12.363	-12.493	-13.865	-11.608	-15.383	-13.025	-13.081	-13.499	-14.244	-13.842	-12.956	-12.256	-13.278	-13.94	-13.009	-12.853	-11.382	-13.73
-4.9589	-3.6926	-4.7419	-5.2177	-4.8914	-4.1223	-3.2819	-4.405	-5.0549	-4.4423	-6.2385	-4.4728	-5.5535	-5.5648	-4.6959	-5.5893	-4.0631	-5.9305	-9.3723	-8.2831	-6.5572	-4.6111	-4.9421	-5.1889	-5.4787	-6.9025	-5.3624	-6.6977	-7.242	-4.605	-5.05	-5.225	-6.3616	-5.1877	-5.6972	-5.6411	-4.4141	-4.0764	-6.071	-5.0273	-4.529	-6.9274	-5.338	-7.3906	-3.6101	-4.2692	-7.9953	-6.2127	-5.3354	-5.4132
0.95612	-3.6198	-0.67017	-1.3836	0.046997	-1.0714	-3.754	-1.7502	-0.99393	-1.5664	-0.6961	-4.2046	-1.274	-2.5145	0.93637	-2.7467	-1.3509	-1.9001	-1.2071	-2.596	-4.0127	-1.3143	-0.67294	0.27368	-2.6826	0.046683	-1.1295	-2.3115	-0.44466	-1.8803	-0.13518	-0.4825	0.88072	-0.90604	-2.1178	-0.047026	-1.4311	-2.0077	1.048	-2.9001	-0.27838	-2.6213	-1.5343	-3.7193	-4.845	-0.38622	-0.58615	-1.7594	-2.7243	-1.5361
-15.933	-13.147	-13.479	-13.734	-13.2	-13.242	-11.997	-12.953	-11.224	-12.768	-11.3	-13.121	-12.062	-11.679	-14.429	-14.428	-13.548	-12.781	-13.962	-15.617	-11.304	-12.601	-13.826	-12.162	-14.12	-13.472	-13.659	-14.094	-12.772	-11.764	-14.173	-11.203	-14.059	-11.651	-12.455	-14.132	-11.617	-14.38	-13.027	-12.728	-15.337	-14.11	-14.066	-12.204	-12.947	-11.503	-13.577	-12.721	-14.522	-13.718
1.9149	2.4047	2.1397	2.184	3.9405	-0.61466	-1.4345	3.2939	0.94768	-1.0257	1.1934	0.696	3.2947	2.056	0.39096	-0.4494	2.2989	2.072	1.3783	1.1639	-1.3783	2.3342	1.7732	0.36957	3.281	-0.42775	1.8771	0.31897	0.26126	2.4816	3.0544	2.742	2.2501	2.0815	1.0529	0.13195	3.5945	2.3623	-0.26248	1.4087	0.93185	1.9261	2.4468	1.0341	-0.488	1.5646	1.6481	2.5167	1.7443	0.63058
-3.434	-3.061	-2.2145	-3.3514	-3.3585	-1.5185	-3.3086	-1.7255	-2.2835	-1.2181	-1.685	-3.6523	-0.64393	-2.3097	-3.0028	-4.175	-4.3723	-3	-3.0103	-3.6543	0.9931	-3.1663	-3.4117	-2.1087	-1.0853	-3.6207	-3.6065	-3.3905	-3.9568	-2.6177	-2.3923	-1.8714	-5.3237	-4.047	-3.8418	-0.57117	-1.2424	-2.1816	-2.5016	-3.61	-1.7384	-4.7145	-3.6252	-2.4924	-3.6698	-3.1485	-4.1822	-3.0451	-1.5396	-2.0308
-7.1149	-4.707	-7.4965	-5.7826	-4.3919	-5.8687	-6.1832	-6.6196	-5.3025	-8.0333	-5.7113	-3.6768	-6.1184	-5.934	-5.7335	-4.8702	-7.3618	-6.6178	-4.3744	-4.6389	-2.9955	-5.7959	-5.327	-2.8997	-7.283	-4.747	-7.68	-2.8007	-3.6201	-5.833	-3.7185	-5.7631	-6.8305	-5.6672	-6.6387	-4.3548	-5.9375	-4.7821	-3.5938	-3.9064	-4.9045	-4.0042	-7.3495	-4.843	-4.4089	-6.7607	-3.6404	-6.9208	-6.3668	-6.6016
-14.512	-15.615	-16.598	-15.45	-13.019	-15.813	-14.788	-12.498	-15.485	-14.332	-16.399	-16.565	-13.471	-16.034	-15.001	-14.922	-14.646	-14.384	-13.37	-12.211	-14.41	-14.788	-15.695	-12.87	-13.605	-12.02	-13.646	-15.629	-14.759	-15.264	-12.914	-13.906	-15.022	-10.623	-16.483	-15.697	-14.601	-13.986	-14.329	-15.661	-15.025	-16.158	-14.319	-15.258	-15.149	-14.931	-15.678	-15.2	-13.647	-16.91
-10.222	-12.759	-11.15	-14.218	-13.441	-12.758	-12.642	-10.789	-9.6634	-10.825	-11.551	-12.399	-11.485	-9.0224	-11.964	-9.1235	-13.977	-13.603	-11.772	-11.772	-10.481	-11.339	-11.982	-12.33	-10.134	-13.049	-12.512	-12.775	-13.296	-12.098	-11.868	-11.521	-11.538	-12.866	-12.927	-12.51	-12.798	-12.914	-12.933	-10.46	-12.814	-9.3104	-12.157	-11.49	-13.114	-9.9843	-10.032	-11.082	-14.574	-12.736
-0.33509	1.005	-0.43211	0.37101	-2.5539	-0.78393	-3.3622	0.25993	-0.85646	0.028429	0.23752	0.42482	-0.40797	-0.43751	-2.7526	0.13462	-2.562	0.89245	-0.81277	-1.9626	0.4252	-1.6757	-0.76127	-2.1945	-1.9239	-2.9104	-0.64995	-2.1217	-1.2552	-1.6223	-1.349	-0.097321	0.43345	-0.21808	-0.92529	-1.2836	-2.9294	-0.60101	-3.2419	-2.0006	-0.93131	-1.5476	-2.8196	-0.27692	1.8856	-1.9598	-1.2676	0.35235	0.74975	-2.704
-2.9497	-6.2487	-6.1049	-4.6245	-5.0267	-3.067	-7.8124	-4.3226	-5.0638	-5.0413	-3.4931	-4.127	-4.5014	-4.2505	-4.8351	-2.5909	-5.0087	-3.7959	-4.1183	-5.2093	-1.7489	-5.5735	-3.5714	-5.3366	-1.9473	-0.55177	-4.0743	-4.8839	-4.9042	-2.7237	-4.7738	-2.3917	-3.994	-5.8084	-5.001	-4.5841	-4.0946	-6.5842	-3.4385	-2.4391	-4.0944	-5.605	-4.7556	-4.3659	-5.3833	-4.5604	-5.7319	-2.151	-7.3991	-5.934
8.2029	6.8797	6.9867	6.2834	6.3479	7.0031	4.5906	8.0126	5.8223	6.064	6.5215	5.9885	6.1697	6.8766	6.3836	8.7034	4.3604	9.2265	6.4393	6.7485	6.8516	7.3127	6.9036	6.3732	9.155	7.3846	5.6134	8.1757	5.5635	6.0033	5.7689	6.6574	7.2019	7.1866	6.5492	8.39	7.1723	5.1236	8.3433	5.1896	6.9931	6.3713	6.2331	6.6333	6.7454	7.7268	6.3476	6.7544	5.6528	6.0947
8.8752	6.6392	8.0259	5.9567	6.6992	5.6525	8.879	9.2337	5.3093	7.1725	4.5259	6.0185	5.4916	4.4438	6.3672	6.1694	8.0592	7.2152	5.4423	5.4809	8.0486	5.7058	7.6673	8.2639	5.8168	6.9749	5.3455	7.9381	6.8543	6.7612	6.4094	8.6259	6.891	6.2539	7.2988	7.8635	6.0293	6.4684	8.9372	4.8783	6.2805	7.7532	7.819	6.511	6.2049	7.6397	8.0538	6.7132	7.6757	7.6952
-13.088	-9.8143	-13.121	-12.21	-9.8819	-13.459	-11.57	-14.319	-10.392	-13.562	-11.617	-13.338	-13.704	-15.838	-13.182	-11.683	-13.742	-13.28	-12.612	-13.507	-14.526	-14.078	-13.558	-12.765	-14.314	-17.849	-13.621	-12.558	-14	-13.794	-12.177	-13.674	-13.557	-11.037	-12.452	-13.115	-13.62	-13.73	-11.01	-13.486	-13.636	-14.88	-13.241	-11.046	-12.696	-12.799	-15.517	-14.675	-12.56	-11.978
-3.1946	-4.0272	-3.4863	-3.1991	-3.9657	-3.2577	-4.8548	-2.1377	-3.7056	-3.7646	-3.1596	-5.3809	-2.8136	-4.6394	-3.8993	-3.293	-4.524	-1.587	-2.5578	-3.4699	-4.3796	-4.9971	-4.1772	-4.8197	-1.608	-2.5954	-3.9139	-4.4197	-3.4923	-4.296	-2.1777	-2.9263	-4.2107	-3.4393	-1.1887	-1.4781	-4.0572	-2.9238	-5.4617	-3.6767	-3.6778	-3.6785	-2.4272	-2.5232	-0.24246	-2.993	-2.7035	-3.1088	-4.6221	-3.5542
1.0721	0.91181	-2.2667	-0.9798	-2.1175	-0.073844	0.427	1.8089	2.7715	0.93185	1.3571	0.5435	-0.78664	1.2865	2.3868	2.0406	-1.6127	-0.60313	-1.5705	1.0366	1.5877	-0.024004	-1.0394	-0.19167	-0.54614	0.5837	2.2007	1.0026	0.66878	0.61063	-1.2732	-1.4425	0.35416	-0.36944	1.6242	1.3471	0.26885	2.4293	0.91035	-0.33046	0.54891	0.52601	3.2177	-0.66734	0.084531	0.71554	2.7262	0.96832	0.47185	-0.058946
-13.198	-12.235	-14.269	-15.046	-15.654	-13.706	-12.666	-15.135	-13.822	-12.227	-12.451	-14.346	-15.131	-12.64	-14.15	-14.236	-15.874	-12.966	-15.144	-14.789	-15.507	-16.082	-14.566	-14.232	-13.808	-13.478	-14.444	-13.006	-10.485	-14.588	-14.56	-13.716	-14.329	-11.779	-13.559	-15.965	-13.038	-15.872	-13.037	-14.312	-12.149	-13.028	-13.616	-13.27	-15.758	-13.247	-13.327	-14.125	-13.998	-13.255
-8.53	-7.745	-8.3343	-8.3569	-9.5573	-8.0092	-8.0269	-10.046	-10.881	-11.3	-9.0524	-9.9403	-10.759	-6.8481	-9.0521	-7.7403	-9.9096	-8.4912	-10.224	-9.8789	-8.6686	-9.292	-11.067	-11.6	-9.2235	-8.8292	-9.9765	-7.91	-9.7304	-9.0177	-10.278	-9.4696	-10.304	-8.9515	-12.302	-8.9661	-9.6799	-9.224	-9.825	-9.8137	-8.982	-7.9051	-8.8011	-7.5372	-8.7637	-11.347	-8.0685	-9.0185	-11.668	-8.3972
-7.48	-6.8513	-4.1566	-6.3839	-7.0065	-8.2987	-7.6372	-5.0118	-4.7836	-5.8728	-6.4878	-7.057	-6.658	-3.7441	-4.8558	-6.0147	-8.3688	-5.868	-6.6655	-7.8375	-4.9038	-3.9476	-5.906	-5.7962	-8.657	-6.2844	-4.7737	-5.9845	-8.4683	-7.629	-5.4909	-8.2307	-6.2197	-6.3715	-6.4597	-5.6245	-5.9545	-9.0115	-6.7629	-6.9083	-5.8329	-4.2907	-6.1536	-7.0039	-6.1599	-6.1362	-5.1378	-6.3534	-7.1497	-6.8299
-11.064	-11.651	-12.41	-13.742	-13.132	-8.8102	-10.149	-10.997	-11.769	-11.651	-11.035	-11.541	-11.593	-11.925	-11.12	-11.199	-12.862	-10.681	-10.812	-10.816	-11.03	-12.005	-10.086	-11.94	-12.711	-13.417	-11.853	-12.237	-12.689	-14.101	-13.048	-10.485	-10.951	-13.508	-11.397	-11.967	-12.63	-11.728	-11.683	-11.587	-14.404	-11.383	-12.374	-10.62	-10.397	-11.163	-12.764	-11.405	-14.132	-11.673
-13.583	-11.934	-12.773	-11.907	-14.431	-13.952	-12.09	-13.424	-13.44	-13.568	-10.767	-12.425	-12.568	-15.236	-13.775	-13.808	-13.006	-14.313	-11.819	-11.89	-12.497	-13.397	-13.46	-10.837	-12.676	-14.456	-13.882	-14.024	-14.419	-12.944	-11.416	-13.001	-11.865	-13.896	-14.93	-13.414	-12.884	-15.371	-13.244	-13.491	-11.972	-13.098	-11.975	-13.502	-12.601	-13.067	-12.825	-11.401	-14.052	-14.765
-3.1379	-1.8857	-3.6873	-5.2296	-1.7835	-3.3679	-3.0759	-4.7951	-3.6339	-2.0968	-4.7804	-1.9377	-4.5408	-2.3631	-4.1543	-1.0656	-2.0315	-4.1086	-3.8187	-3.3099	-2.3963	-1.7166	-1.4469	-1.8033	-2.1324	-3.6637	-2.5878	-6.1101	-3.2678	-2.4924	-3.2717	-4.5231	-1.3458	-1.7963	-2.8891	-4.9714	-2.6032	-2.4853	-0.10166	-3.3063	-1.96	-3.5591	-3.0621	-1.2161	-3.5238	-1.9225	-5.0402	-1.099	-3.9071	-3.1808
4.1961	8.0795	5.4654	4.0056	5.6905	5.3418	4.711	6.2513	3.822	3.7186	4.4636	3.5222	4.2253	4.9405	2.6661	5.3095	5.1937	4.0148	5.6726	3.9796	4.8153	5.9542	4.4003	4.6555	6.0551	3.6312	4.5481	5.2064	3.721	5.256	5.6939	8.2729	6.1856	4.1218	5.404	5.6438	4.6516	7.2127	2.6664	4.5756	5.0134	6.2162	6.662	3.4066	4.2128	4.014	3.7509	3.1865	5.8708	5.2972
-9.9061	-10.765	-9.8002	-10.061	-8.6233	-10.352	-9.4269	-12.069	-10.184	-11.958	-11.569	-9.9932	-9.7407	-10.928	-10.983	-10.842	-10.28	-9.1898	-9.7556	-8.3941	-11.2	-12.339	-11.209	-12.432	-7.6124	-11.044	-10.436	-9.2927	-10.361	-10.657	-11.448	-9.733	-9.2071	-11.601	-11.815	-12.55	-10.858	-9.9688	-10.947	-13.636	-11.457	-9.3506	-11.173	-10.897	-10.218	-10.914	-11.764	-12.858	-9.0963	-10.645
-6.4927	-7.6751	-6.2783	-7.4482	-7.4852	-5.4584	-6.7135	-5.568	-6.6857	-6.2543	-4.4427	-5.5808	-8.6823	-7.477	-5.6681	-7.8256	-8.4945	-5.303	-5.3334	-4.9412	-5.9883	-5.3213	-7.8323	-4.9405	-7.1091	-6.9987	-5.2471	-7.749	-7.6527	-5.0119	-8.4325	-6.2671	-6.7977	-7.7204	-5.4246	-4.23	-5.731	-7.8656	-6.5523	-6.6437	-8.1548	-8.8021	-7.3843	-5.8112	-4.5562	-5.3773	-5.2752	-6.9793	-5.5336	-6.8669
0.11012	-1.3935	-0.82476	-1.1304	0.29862	-0.51989	-1.1056	-1.6232	-1.1538	-0.96713	-1.9537	-2.9194	-0.535	-3.7128	-0.97479	-3.397	-0.91265	-1.7112	-1.8602	-2.1633	-1.166	-2.3623	-1.8803	-1.128	1.1276	-3.1925	-2.15	-4.114	-1.1367	-0.88353	-2.6099	-0.40893	-1.3605	-2.9199	0.017251	-0.56538	-0.65527	-4.133	-0.8796	-1.5611	-1.0846	-4.4451	-1.8324	-0.49944	-1.4766	0.41556	-1.57	-0.95699	-0.9603	-0.93856
-8.9168	-7.6777	-9.9396	-8.7379	-11.081	-8.8167	-10.219	-6.7908	-7.5327	-10.877	-9.5913	-10.836	-9.0664	-9.6119	-11.803	-9.7825	-11.141	-9.4447	-10.227	-8.3811	-7.377	-9.0793	-9.1853	-12	-10.587	-10.316	-10.245	-9.5859	-9.2184	-8.6066	-11.586	-8.4836	-8.7541	-7.0376	-10.363	-9.5857	-7.5484	-8.9565	-11.711	-8.3715	-8.961	-9.9982	-10.17	-10.443	-9.8934	-11.213	-8.7608	-9.0931	-10.72	-9.1425
3.897	1.5161	2.9987	3.2943	0.89771	2.3949	1.7208	-0.49686	1.5987	1.2339	2.8717	2.165	3.1247	1.8065	0.70484	2.2396	2.8377	0.62816	3.4839	0.31919	0.49944	0.94513	2.5505	1.0467	2.4835	-1.1426	0.23134	1.4739	1.3255	2.2034	1.6981	2.8943	2.0238	0.53908	0.64968	3.4547	2.0556	0.72098	1.1261	0.53633	3.1954	2.9153	-0.010108	3.4032	2.8773	3.1668	2.7275	4.665	1.8085	2.8295
-12.719	-13.654	-12.678	-13.136	-13.951	-15.603	-12.484	-12.92	-12.786	-15.568	-13.972	-15.036	-14.448	-12.211	-13.308	-13.153	-15.804	-14.337	-15.346	-12.963	-13.449	-14.092	-14.463	-12.969	-14.233	-12.375	-13.402	-14.49	-12.335	-13.849	-10.757	-11.971	-14.111	-12.554	-15.237	-14.61	-13.355	-12.74	-13.262	-13.46	-12.975	-17.06	-14.282	-13.394	-14.382	-14.798	-14.849	-16.267	-15.523	-15.632
-12.454	-11.78	-13.057	-14.563	-13.169	-14.49	-13.544	-15.848	-13.434	-13.789	-11.372	-12.006	-15.002	-12.779	-12.669	-13.652	-14.662	-16.007	-12.529	-12.76	-14.517	-14.035	-13.112	-12.852	-12.056	-13.003	-13.567	-13.029	-14.003	-10.945	-12.438	-12.596	-13.224	-13.436	-17.014	-11.747	-11.528	-11.759	-12.514	-12.465	-13.55	-12.246	-11.828	-12.089	-13.823	-13.975	-11.566	-13.486	-15.504	-12.623
1.6055	1.18	3.8464	1.6993	1.6606	0.30444	0.29634	0.28351	2.3676	0.68729	2.9617	1.1103	0.45146	0.83072	0.79257	2.5573	0.51464	1.8424	3.0784	3.6536	2.7347	0.38181	4.0585	1.3721	1.7847	3.5089	0.36037	-1.9371	1.7123	0.48889	-1.2445	0.87186	0.97926	-0.022058	0.035391	1.2549	1.2543	-0.076723	4.5059	0.39199	0.66135	2.3946	0.61721	1.6049	1.9575	1.1666	0.62162	-0.1523	0.56406	-0.044135
0.80495	3.783	3.5298	3.4025	4.353	5.4343	2.7772	0.7107	4.3655	3.9444	3.6169	4.6552	4.3925	3.5521	2.0982	2.4393	0.9405	5.1291	4.3672	5.1113	1.4474	5.1	4.4117	3.7647	4.2458	1.2451	1.2507	5.1622	0.17677	4.2689	2.6771	0.26864	3.2105	3.1335	3.5175	1.9841	0.60211	3.1131	4.7357	1.9125	2.8528	2.3472	6.3653	4.7103	3.4807	4.2811	5.0213	1.1749	2.2496	2.1661
-4.9765	-7.5687	-7.356	-5.0325	-7.0187	-6.4548	-6.7067	-6.051	-4.2427	-8.2439	-5.5631	-4.8418	-5.4206	-4.7415	-6.4719	-5.156	-5.8768	-8.8591	-4.3124	-4.8541	-6.5116	-5.0369	-6.0916	-5.7117	-4.7356	-4.414	-8.9724	-6.6527	-6.539	-7.1788	-5.9819	-7.3708	-7.1623	-6.9107	-9.1649	-5.325	-6.1104	-5.0811	-5.1577	-6.1776	-5.4816	-5.2729	-7.5618	-5.2869	-4.2729	-6.4139	-7.8062	-8.2012	-5.9892	-5.9087
-13.324	-15.808	-15.829	-13.763	-14.516	-16.751	-12.823	-16.262	-15.921	-12.345	-13.396	-15.048	-14.497	-14.207	-15.841	-14.923	-14.622	-14.216	-14.826	-14.039	-14.784	-14.338	-14.698	-13.109	-16.406	-14.183	-12.582	-13.644	-15.137	-13.096	-15.926	-16.138	-17.085	-13.929	-14.301	-13.493	-15.196	-14.299	-13.091	-14.75	-13.705	-13.966	-13.563	-13.811	-11.579	-14.443	-13.687	-15.005	-15.144	-14.067
10.371	9.1761	9.3376	9.0216	8.6053	8.931	7.1107	10.037	5.5081	6.283	8.5085	7.543	6.5631	7.4325	8.0782	8.2138	8.3071	5.4311	7.0376	8.8602	7.1534	8.4867	8.8024	7.7455	7.7784	8.0287	6.357	9.0453	8.235	6.3426	6.6181	5.9852	9.0991	8.3676	9.7014	5.929	7.7985	6.3921	7.7885	5.4523	5.9065	5.3174	8.3233	7.2551	6.909	6.9744	8.744	7.7824	7.7814	8.8201
2.3784	2.3769	4.4883	4.9383	3.1225	3.1503	4.4488	4.1582	6.2717	4.258	1.95	3.506	3.8288	5.3242	5.2803	4.7863	4.0435	5.091	4.8802	3.7348	4.5798	4.4756	1.3455	2.501	4.7317	3.2362	4.3828	6.4862	6.9906	4.7054	3.8198	7.4402	4.7206	3.0885	4.8319	3.1899	3.4255	2.2379	4.3385	5.0398	3.1491	5.5052	5.0625	4.3998	4.6308	4.8517	3.6035	3.7639	1.6493	6.2262
-11.767	-10.474	-10.797	-9.5748	-9.2615	-7.983	-10.123	-10.732	-6.7546	-9.2949	-11.849	-10.605	-10.67	-8.6951	-8.5403	-8.4166	-8.5743	-9.5948	-10.044	-10.861	-9.2114	-9.7044	-10.275	-10.735	-8.3702	-8.7739	-10.652	-8.6918	-9.7705	-7.0745	-12.192	-7.8137	-11.908	-9.1961	-7.0685	-9.5721	-10.084	-9.5797	-6.3199	-11.529	-9.8232	-9.2403	-7.546	-10.371	-10.625	-7.0681	-11.41	-7.9131	-8.7449	-10.738
-8.7486	-10.779	-9.3883	-8.2888	-8.9503	-6.4091	-8.2864	-7.4786	-7.4789	-7.6531	-9.3555	-9.4005	-8.1229	-7.4504	-11.657	-7.1893	-6.872	-7.8619	-9.0844	-7.6072	-9.4203	-10.118	-9.5209	-8.6478	-7.8631	-12.746	-9.5218	-10.182	-8.2459	-9.7731	-9.0247	-9.3311	-10.533	-10.176	-8.7446	-9.3362	-10.556	-9.9609	-7.3935	-10.008	-8.0169	-10.128	-8.4962	-8.1338	-10.591	-12.52	-10.173	-7.823	-6.6345	-7.8184
-1.1788	-2.6691	-1.7981	-1.0717	-2.1962	-1.7976	-2.7973	-2.2458	-0.83511	-1.7382	-2.872	-1.4944	-1.4268	-2.1519	-1.2519	-4.3793	-1.5263	-2.8391	-3.4548	-1.3895	-2.2133	-1.1757	-2.3913	-1.1439	-1.5533	-2.9845	-1.8725	0.36562	-1.4063	-1.9854	-2.1654	-2.4407	-2.8226	-0.78974	-0.86991	-3.367	-2.8689	-1.5213	-1.7494	-4.145	-2.4411	-2.1711	-4.2339	-4.4442	-0.46419	-1.7914	-0.90636	-0.59325	-2.258	-1.9129
-0.1093	1.7206	-2.7004	1.5376	2.9499	0.72497	0.0078573	0.56778	-0.41232	1.3314	-0.77715	1.6951	1.6857	1.0629	0.9041	0.86382	0.73282	1.7967	0.28087	-0.011916	1.5297	0.65239	2.065	0.67717	1.5484	-0.51101	-0.076905	0.79906	0.99605	2.2225	0.88698	0.048394	-0.77685	1.0833	0.58732	0.99011	1.4241	1.9701	-0.54788	1.0878	1.263	1.1073	-0.761	0.85542	0.71793	-0.44138	1.8802	0.94743	0.53438	0.69264
-4.2024	-4.5824	-4.3945	-3.78	-4.6251	-5.2635	-3.0005	-2.4329	-3.4801	-2.0339	-6.9072	-4.3937	-3.5485	-4.6746	-6.1368	-3.2353	-3.7002	-4.6553	-1.8906	-1.4518	-4.6663	-2.9818	-5.3228	-2.1795	-2.384	-5.7871	-4.3004	-5.0559	-2.1401	-3.1924	-3.4379	-3.4218	-3.2419	-2.7321	-5.5944	-6.0969	-3.8633	-4.0521	-3.6534	-2.5178	-2.107	-4.6732	-3.3092	-3.1012	-4.6624	-3.9905	-1.9429	-2.2522	-2.824	-3.863
-15.194	-16.503	-15.334	-15.584	-13.738	-14.766	-13.701	-11.771	-14.273	-16.422	-13.998	-13.464	-12.831	-14.546	-14.63	-14.661	-15.938	-12.647	-15.384	-16.225	-13.61	-14.151	-15.518	-15.631	-14.851	-12.473	-15.802	-14.671	-13.933	-14.117	-12.387	-15.415	-16.413	-14.933	-16.184	-13.793	-15.185	-15.844	-14.863	-16.215	-15.052	-13.487	-12.755	-15.545	-15.731	-14.483	-14.63	-13.225	-14.638	-12.715
7.3382	8.5808	6.1734	5.0537	5.0303	3.9483	7.5533	5.3834	5.6256	7.0516	6.7736	8.5084	7.9589	4.6137	6.161	6.6087	3.6055	8.7319	6.9061	5.2534	5.3241	8.414	7.0647	6.454	9.866	4.9163	8.5374	6.7559	5.5777	6.6283	6.332	4.4618	4.7505	4.7943	6.6955	9.2586	8.3489	5.8644	6.7253	7.211	10.116	9.1559	6.0983	5.5951	6.4578	6.6323	7.3476	7.1713	6.5588	6.6658
-2.5122	-1.1128	-1.2828	2.1736	-0.35241	0.85854	-0.88549	0.22229	0.80433	-2.2412	2.3068	-2.4207	-1.51	-0.12137	-3.5367	-0.91894	-1.3136	0.046991	-0.15819	-1.6831	-3.102	-0.38599	-0.61687	0.65481	-0.4583	-0.19264	-2.1216	0.27772	-1.4752	-0.82295	0.30163	-2.0709	-0.98421	-3.482	-2.9638	-1.4223	-0.22855	-0.82522	-1.8719	1.1452	-0.38233	-0.70947	-0.55231	0.82484	-0.82218	-0.59171	-0.11969	-1.5585	-1.6902	-1.4519
-0.61689	-0.92733	-0.58541	-2.4295	0.040016	-0.63458	-0.82743	-3.7579	-0.58883	-2.0224	-1.7136	-2.3748	-1.639	-2.2273	0.45523	-2.9313	-0.91274	-0.78546	-1.9303	-0.99553	-1.6729	-1.5319	-0.38664	-0.23255	-1.0254	-1.8611	-1.8902	-0.2323	-0.94526	-1.6704	-0.33398	-0.44741	-2.2974	-3.8208	-0.54635	-1.3792	0.88099	-0.53592	-2.611	-2.4584	-2.5587	-0.15093	0.26384	-2.8866	-0.28194	-0.1623	-1.726	-1.0869	1.0928	-1.9545
-0.37801	-1.9885	-2.245	-1.198	0.70043	-0.12396	-1.8401	-0.90092	-1.3018	-1.1169	-3.2572	-2.6452	-0.11756	-0.50413	-0.16798	0.59523	0.30296	-1.525	-0.23889	-3.4566	-2.1485	-2.1156	-2.5853	-0.83203	-1.369	-1.213	-3.5844	-1.0559	0.47189	-2.9487	0.14198	-0.7606	-2.5552	-0.87502	0.24293	-2.0313	2.1573	0.99881	-0.58405	-1.4372	-0.89638	-3.4305	-1.8811	0.90266	-1.4293	-1.8256	-2.724	-0.9463	-2.4634	-0.90943
-5.8606	-3.1927	-2.0538	-2.2915	-3.7586	-3.8478	-2.2716	-6.5886	-3.3233	-3.605	-4.2649	-1.622	-5.0865	-6.1371	-4.2597	-4.6218	-2.7241	-0.72558	-2.8768	-1.611	-4.3526	-5.0326	-3.8957	-3.729	-2.6179	-2.1711	-4.9446	-6.2096	-4.1243	-6.0332	-5.4698	-3.7812	-2.6438	-6.8168	-1.1923	-6.1186	-2.4151	-2.6615	-4.0633	-3.2833	-3.1723	-1.9631	-2.7356	-3.167	-4.0951	-3.215	-5.1027	-5.5196	-5.9942	-4.6654
-7.721	-8.4682	-8.0733	-7.2417	-8.3988	-8.8288	-8.5414	-6.0319	-7.591	-6.0233	-7.6339	-7.5364	-8.0577	-7.0516	-6.6606	-6.1338	-6.3833	-8.4418	-8.3085	-8.6914	-7.1157	-7.2584	-7.7951	-8.3222	-8.1324	-9.0214	-8.4726	-7.9572	-7.7006	-7.8294	-3.9756	-4.7837	-6.4816	-5.9497	-7.8719	-7.5823	-7.2474	-5.5901	-7.998	-7.2138	-5.6532	-8.5212	-10.262	-9.1285	-6.9908	-6.4996	-9.6291	-9.6039	-8.0828	-6.7959
-7.9277	-8.6908	-6.2373	-9.4623	-8.1757	-7.4917	-7.5317	-7.9754	-6.9927	-6.8932	-7.6009	-7.9858	-6.8689	-9.0883	-7.3411	-8.1158	-4.8913	-6.4507	-7.6068	-7.1845	-6.82	-9.2753	-8.3953	-6.6067	-6.6019	-6.6861	-7.1962	-6.7876	-7.3935	-7.5256	-7.0111	-5.8942	-7.9021	-7.7449	-7.8425	-8.6252	-7.048	-8.8434	-5.6112	-7.0809	-4.6241	-9.521	-7.5499	-7.1386	-8.0696	-8.8976	-6.8996	-7.3154	-6.5601	-9.803
-11.647	-12.28	-13.097	-13.103	-12.018	-14.976	-11.68	-13.879	-14.748	-13.217	-12.002	-15.171	-12.939	-15.488	-14.613	-14.477	-11.658	-15.312	-11.336	-12.885	-15.846	-13.789	-13.926	-10.323	-13.528	-14.758	-12.424	-15.858	-13.001	-12.85	-11.552	-13.588	-12.877	-14.72	-13.693	-14.379	-12.144	-12.146	-13.442	-12.772	-13.695	-12.065	-14.282	-12.446	-14.106	-13.846	-12.932	-14.074	-11.372	-15.782
-11.947	-10.735	-11.259	-11.499	-12.853	-10.344	-11.702	-10.806	-10.254	-10.055	-11.013	-9.5652	-9.3984	-12.64	-12.088	-11.045	-14.034	-10.243	-10.743	-12.31	-12.891	-10.532	-12.916	-11.343	-10.886	-14.273	-11.08	-9.3904	-12.679	-13.043	-11.232	-13.447	-10.442	-10.919	-10.352	-12.002	-12.989	-12.201	-10.296	-11.231	-12.623	-11.849	-13.353	-12.079	-11.904	-13.533	-13.415	-12.469	-13.162	-10.764
-17.337	-19.57	-19.861	-20.477	-20.855	-20.799	-22.036	-21.028	-21.396	-19.724	-20.852	-21.71	-20.01	-21.645	-20.103	-19.21	-20.037	-22.73	-20.197	-21.68	-21.466	-22.578	-21.794	-19.969	-20.719	-20.972	-19.44	-21.176	-20.577	-21.37	-21.757	-20.329	-19.061	-21.94	-21.397	-22.533	-22.164	-19.035	-21.596	-19.339	-20.961	-19.983	-20.55	-21.011	-20.804	-18.153	-21.801	-21.103	-21.728	-19.969
-1.8221	-3.2678	-2.433	-4.1953	-3.7225	-0.61075	-1.7951	-1.8758	-4.6824	-2.0379	-3.8374	-2.7796	-1.7658	-4.9544	-5.0477	-4.3016	-1.3007	-5.9752	-3.7869	-3.5042	-6.5063	-2.0562	-3.4262	-5.7329	-4.6068	-3.4917	-1.0212	-3.9552	-3.5595	-1.8117	-5.971	-4.2328	-1.2575	-1.3034	-4.3688	-3.4599	-3.228	-4.6648	-3.1423	-3.1088	-3.6568	-4.2491	-3.4322	-3.017	-4.0903	-2.2994	-3.6088	-3.3383	-2.8737	-2.8967
8.6352	6.4043	5.733	8.0523	6.0775	4.8213	6.0968	6.727	8.1243	6.6139	5.1942	7.7491	6.0409	6.3713	7.4145	8.2422	8.4522	8.004	5.5536	7.3334	6.0441	5.5365	7.8111	8.4455	6.5464	5.4314	7.3883	7.2958	7.0082	6.0387	9.2947	8.1539	7.2992	6.6905	6.6459	7.3031	5.8674	7.001	7.8432	7.0469	6.0325	7.2974	7.5239	6.6734	5.2153	8.744	4.5912	9.4268	9.7918	4.9978
-11.444	-12.31	-12.059	-13.456	-12.38	-11.917	-13.633	-11.842	-10.386	-12.107	-13.013	-10.834	-14.188	-13.139	-13.5	-11.236	-12.451	-13.018	-13.789	-12.389	-12.44	-10.202	-11.591	-12.765	-13.719	-13.345	-12.724	-14.324	-11.173	-13.95	-12.851	-14.492	-13.688	-12.602	-13.351	-12.641	-10.192	-13.907	-11.083	-13.924	-14.882	-11.713	-15.168	-13.394	-13.558	-12.532	-13.998	-12.271	-12.138	-10.578
-12.338	-10.1	-13.101	-11.946	-11.818	-11.812	-12.82	-12.709	-11.362	-11.954	-14.232	-12.877	-11.034	-11.911	-11.492	-11.42	-12.45	-10.007	-12.181	-13.699	-11.415	-10.343	-10.452	-12.112	-12.835	-13.652	-13.736	-10.53	-12.362	-13.51	-9.8735	-11.661	-11.121	-10.613	-12.826	-13.561	-10.052	-11.555	-12.623	-10.628	-10.919	-9.9906	-10.932	-11.808	-12.157	-10.096	-13.915	-9.6162	-11.623	-11.948
-14.804	-13.616	-12.42	-13.231	-15.046	-11.925	-14.754	-12.081	-14.294	-11.018	-12.308	-13.316	-13.536	-12.184	-12.372	-13.926	-13.983	-12.193	-14.657	-13.413	-10.574	-14.759	-12.891	-13.708	-13.085	-13.213	-11.079	-12.695	-11.439	-12.55	-12.955	-12.542	-12.957	-15.963	-14.821	-13.502	-12.502	-13.581	-15.256	-12.825	-12.083	-13.927	-12.77	-13.168	-14.915	-14.178	-10.307	-14.794	-12.892	-13.452
-14.516	-12.867	-13.099	-13.619	-14.743	-12.73	-15.419	-15.009	-12.95	-14.315	-14.004	-13.116	-13.801	-12.22	-15.038	-13.096	-13.666	-11.285	-15.046	-14.326	-15.032	-14.254	-15.227	-15.819	-11.581	-12.672	-13.021	-15.892	-12.449	-13.936	-14.682	-13.58	-15.632	-15.193	-16.208	-14.946	-12.84	-12.292	-13.987	-13.03	-14.72	-14.599	-15.128	-13.496	-12.478	-15.849	-13.521	-13.181	-15.178	-16.033
-9.1836	-7.2592	-6.8885	-3.618	-4.2667	-4.1872	-6.625	-6.3589	-3.4993	-4.511	-5.9821	-7.022	-6.5	-5.7695	-6.0254	-6.3526	-6.2319	-4.8376	-6.2195	-4.5284	-5.3194	-5.8422	-4.4321	-5.7782	-4.5271	-7.0093	-5.5492	-5.7936	-3.7481	-4.1211	-6.5401	-5.4447	-5.1863	-5.8977	-4.9111	-7.166	-7.2563	-6.4182	-3.7601	-6.3528	-4.7836	-5.9372	-6.8138	-5.9992	-3.6527	-5.4878	-4.2724	-6.5118	-6.3513	-5.6339
-10.85	-15.472	-12.754	-13.197	-12.477	-12.408	-12.704	-10.992	-14.806	-13.42	-14.112	-13.493	-11.875	-14.301	-13.881	-14.218	-14.338	-12.637	-14.45	-13.328	-14.959	-10.654	-12.515	-13.682	-12.951	-12.678	-11.828	-12.008	-12.898	-11.644	-12.285	-11.109	-12.886	-11.558	-14.953	-11.43	-13.589	-11.201	-11.444	-14.724	-12.431	-11.512	-12.588	-12.759	-13.374	-15.065	-11.161	-12.149	-13.052	-14.27
-4.9936	-2.0198	-4.6566	-3.3867	-5.0306	-4.956	-3.745	-3.0101	-2.4191	-3.5012	-3.301	-3.8359	-6.3733	-3.6636	-2.8103	-4.335	-6.0021	-4.9054	-2.0891	-4.0428	-3.4952	-4.6302	-3.6726	-2.6694	-4.7724	-2.9993	-3.6867	-3.9841	-3.4554	-5.3062	-3.9138	-3.7995	-5.1359	-2.9209	-3.8442	-3.1483	-4.2689	-6.1716	-2.174	-4.2966	-5.0249	-5.0821	-1.7558	-5.8052	-0.5101	-7.0418	-1.7342	-6.0628	-6.2209	-4.5935
-4.6071	-3.7385	-5.8807	-3.5013	-4.9185	-5.0303	-1.9217	-3.6164	-4.3537	-5.1808	-4.8309	-4.5411	-4.2435	-4.7509	-5.0809	-4.4045	-4.5519	-4.4861	-3.1032	-2.6978	-5.5365	-2.9259	-2.3815	-4.5971	-2.7267	-3.9045	-3.2918	-5.0746	-5.1418	-2.8826	-5.0526	-4.8436	-6.0033	-2.7811	-5.4466	-2.2578	-1.879	-4.7291	-7.4436	-3.0374	-5.2023	-4.1166	-4.3409	-5.309	-4.925	-5.1617	-4.368	-4.874	-3.2161	-4.4033
-2.4526	-4.6991	-7.3313	-4.6637	-8.1507	-5.3324	-4.9286	-7.7887	-6.9653	-4.625	-6.2443	-4.2761	-4.074	-5.61	-3.0111	-4.9113	-5.3239	-3.947	-6.4705	-8.5208	-5.3282	-6.1294	-6.5908	-3.5881	-5.3732	-6.0018	-7.0988	-5.1534	-5.7352	-7.0245	-5.5394	-5.4155	-6.0568	-7.4458	-3.6339	-4.6397	-4.067	-6.7832	-5.2476	-5.2287	-5.7855	-5.4164	-5.8726	-7.4038	-7.1334	-7.0524	-5.2619	-6.2699	-5.173	-6.1941
-3.7633	-0.65681	0.70971	-2.115	-2.6915	-2.207	-1.2103	-1.8985	-3.1272	-1.1613	-3.7984	-1.3575	-3.9213	-2.2438	-0.45582	-1.1158	-2.5301	-2.3744	-3.5811	-2.6304	-2.5512	-2.0856	-0.70169	-1.738	-2.0835	-1.6448	-3.0026	-3.2427	-3.728	-3.5539	-3.2361	-4.3244	-1.394	-4.1161	-3.097	-2.9626	-2.2475	-3.4137	-4.542	-0.8096	-3.4722	-1.8091	-1.6312	0.97287	-1.8428	-4.355	-2.5426	-3.556	-2.8799	-4.266
-1.0556	-1.6737	-1.1666	-2.5222	-1.0302	0.23221	-1.6228	-0.83079	-0.2611	-1.3268	0.29447	-1.33	-0.83329	-0.096444	1.6598	1.1205	-1.2935	0.18175	-2.0383	-2.0523	-0.69664	-0.50637	-0.67898	-0.43953	1.0873	-1.5048	-1.3352	1.2087	-1.7252	-0.43422	-3.3972	-1.8923	-2.471	-1.7763	1.1734	-1.7161	-0.25181	-2.0577	-0.7325	-2.0266	-0.20376	-1.0021	-0.40786	-1.5003	-0.97329	-1.173	-1.9364	0.13377	0.05333	-0.2504
-4.3264	-4.5011	-2.9468	-5.2359	-5.4322	-8.8772	-4.9689	-4.2696	-4.5306	-5.5835	-5.0229	-6.4602	-4.1177	-4.683	-4.8092	-3.1775	-3.3766	-5.049	-5.9535	-6.8718	-5.3582	-7.9529	-4.1907	-5.4542	-3.8267	-6.982	-6.4387	-7.3232	-5.5392	-7.1394	-5.3018	-8.3164	-4.5383	-5.4223	-3.195	-5.0531	-4.0124	-4.7448	-5.311	-5.1301	-5.446	-5.8175	-4.0689	-5.3713	-1.1948	-6.2029	-4.3941	-3.3459	-7.7816	-6.7335
-15.435	-10.786	-9.805	-12.408	-12.432	-11.292	-12.95	-10.739	-12.847	-11.952	-12.013	-11.497	-12.132	-12.935	-11.865	-10.776	-11.723	-13.309	-11.26	-10.858	-11.5	-10.103	-10.871	-13.547	-12.959	-13.285	-10.895	-13.144	-11.983	-12.025	-10.256	-14.262	-11.001	-11.355	-12.871	-11.717	-12.728	-11.859	-11.323	-11.681	-12.435	-13.71	-9.3595	-12.081	-13.195	-10.818	-11.295	-11.289	-10.05	-9.3727
-1.5773	1.2347	2.4282	0.96826	1.2197	3.1157	3.4428	1.7846	1.0209	2.592	3.3641	-0.33867	3.9236	1.5347	3.7193	1.8679	2.5167	0.43325	1.8912	3.6475	3.5805	3.0577	2.1339	0.75326	-2.1364	3.751	3.0742	1.0184	1.8728	3.0535	2.6847	1.7696	1.2017	2.3915	1.9045	0.65769	1.2519	3.2981	1.3333	2.5257	1.1127	0.15679	-0.14958	4.2069	2.3369	1.4588	3.7479	1.5316	1.5341	2.1043
2.7199	1.488	3.467	0.48141	1.5214	0.96314	1.355	2.5259	2.3075	1.3056	2.4061	0.71178	2.0988	0.74655	3.0352	1.7566	3.1572	4.6596	-0.16581	2.8884	3.6215	-0.0079239	7.3982	0.44218	-1.42	-0.43632	2.1813	3.5593	2.5339	3.0758	1.868	3.333	0.41432	1.1225	-0.32535	2.5871	4.1163	2.4473	3.3137	2.1438	1.3009	-0.50816	3.4815	2.7659	4.025	-0.48564	1.5745	2.7811	1.3034	2.0329
-5.1558	-1.4739	-1.535	-2.5919	-3.5778	-4.5332	-2.973	-2.1071	-3.9214	-3.1411	-2.9532	-2.4886	-2.41	-4.8447	-2.0289	-3.7159	-4.7108	-1.8458	-1.6551	-4.3089	-4.5642	-6.502	-1.5996	-3.5638	-3.883	-0.85703	-2.7015	-3.685	-2.024	-4.3093	-2.08	-2.6996	-3.6279	-2.3991	-5.9258	-2.2476	-3.3622	-3.1601	-2.9216	-4.4654	-3.7985	-3.7054	-3.2729	-4.4771	-4.8715	-3.8083	-1.47	-1.2888	-0.41795	-1.0379
-4.2368	-1.645	-4.388	-2.462	-1.3407	-2.6039	-2.2889	-0.10664	-1.1089	-0.8929	-4.2381	-3.5186	-2.0156	-2.7341	-4.9944	-3	-4.7895	-3.2723	-3.4921	-3.1609	-3.2365	-2.8473	-3.8648	-3.4035	-2.8662	-3.1288	-4.5669	-3.4009	-2.2861	-0.97327	-2.8688	-2.0728	-1.8202	-3.1938	-3.5908	-4.2385	-1.5856	-2.4314	-2.9726	-3.9952	-2.2379	-2.721	-3.3347	-3.7342	-3.1044	-2.102	-2.4108	-5.2355	-4.7934	-2.8259
-4.8247	-3.0822	-2.9057	-1.3252	-3.6005	-1.9029	-2.6368	-0.028681	-3.1288	-2.4278	-2.7154	-2.5499	0.41896	-3.8304	-3.765	-3.7545	-4.3551	-3.8724	-1.9548	-1.5493	-3.1137	0.0098977	-1.5109	-2.5891	-2.2402	-1.3391	0.6149	-0.79708	-2.1499	-2.6367	-4.3492	-0.29189	-1.6074	-1.4015	-1.1484	-2.7733	-1.7955	-1.641	-3.2041	-1.9404	-1.9193	-2.4484	-2.7744	-3.7324	-0.57672	-4.7101	-1.3971	-3.5295	-1.7519	-2.1938
1.8877	4.8196	3.5057	2.3218	2.2956	4.3764	3.4206	5.0357	4.0018	1.9895	2.1572	2.2641	6.2862	3.7992	1.7677	1.7475	2.4718	1.8624	3.7802	1.3674	4.3619	3.4858	2.4752	4.2707	1.8669	3.085	3.1306	2.6997	5.0029	5.3047	0.62263	2.6429	5.2468	1.3895	2.8207	2.6015	2.2633	5.6333	6.6752	1.4787	2.0739	3.1958	3.4791	3.1142	4.5432	-0.072746	2.4587	2.9614	1.6128	4.7407
-12.674	-13.283	-10.984	-12.89	-13.499	-10.457	-13.124	-12.994	-10.346	-12.663	-11.586	-11.591	-13.834	-12.635	-11.388	-9.5494	-11.339	-13.648	-15.841	-15.117	-11.689	-14.106	-12.791	-11.499	-12.134	-12.062	-11.573	-8.6262	-14.243	-10.709	-13.34	-10.224	-11.977	-11.856	-11.989	-12.009	-12.342	-11.986	-12.49	-12.571	-12.476	-9.1475	-11.801	-12.155	-14.01	-10.048	-12.945	-11.669	-12.331	-11.248
-6.1628	-5.1212	-4.8553	-4.0051	-6.4709	-4.9871	-3.8976	-6.5266	-7.7729	-5.0103	-6.0528	-6.9051	-5.8268	-5.4011	-7.6862	-5.9681	-3.9748	-6.067	-4.9907	-3.762	-5.21	-7.2994	-4.6386	-4.7121	-5.239	-8.2326	-4.9258	-5.0895	-3.0219	-4.7145	-3.8911	-4.4301	-4.9381	-6.563	-6.6798	-7.1482	-2.8254	-7.427	-6.7401	-6.9223	-9.2466	-6.7728	-4.3226	-7.2161	-5.0973	-6.9462	-4.5123	-5.9559	-6.8433	-6.1607
8.1166	8.3541	7.6849	9.7849	7.8959	8.5824	10.218	9.4357	6.55	8.2302	7.7487	5.8655	9.8128	10.531	8.2122	8.8579	8.8194	8.015	7.2425	7.6934	6.8656	7.7683	5.5133	7.756	8.0142	8.2859	6.8283	9.9835	8.4549	7.1163	8.2662	7.3808	6.72	8.5219	9.8851	9.3799	7.2558	7.9766	8.8833	8.4767	6.5793	7.5994	8.6287	10.238	8.8494	8.7918	9.1275	10.813	8.5744	6.2059
-12.495	-13.721	-13.961	-14.714	-15.063	-15.15	-15.278	-13.925	-12.076	-13.065	-13.19	-13.164	-15.013	-13.675	-12.03	-12.546	-11.496	-12.371	-12.217	-16.174	-15.089	-11.393	-12.977	-13.447	-14.377	-14.53	-16.381	-13.886	-14.942	-15.429	-14.457	-10.904	-13.449	-13.78	-13.144	-15.538	-13.125	-12.405	-13.807	-13.695	-12.861	-13.211	-14.656	-12.207	-13.568	-13.599	-13.163	-14.419	-15.156	-13.762
-4.3607	-2.1232	-3.4703	-4.5473	-3.4625	-2.6504	-4.1662	-4.1198	-4.4305	-4.4339	-3.571	-3.2534	-3.7464	-3.2196	-4.9054	-4.0131	-5.1487	-5.7036	-3.4871	-3.4727	-2.3988	-3.8832	-2.6361	-4.3266	-3.657	-4.9569	-4.9405	-3.8507	-3.866	-3.6252	-1.7218	-5.3685	-4.9513	-4.3343	-2.1217	-3.718	-1.8192	-3.3723	-2.5057	-4.4882	-3.374	-3.3749	-4.8562	-3.8564	-2.8981	-5.0505	-4.4384	-4.577	-4.8463	-4.3158
-1.5381	-3.0157	0.3037	-4.0204	-2.8986	-0.72545	-0.68811	-2.2859	-2.7822	-2.2724	-2.2373	-0.70519	-1.3429	-1.7847	-0.44368	0.10684	-1.1146	-1.9053	-3.1481	-0.17953	-0.21461	-3.7504	-2.0172	-0.71026	-0.23625	-2.8834	-2.3925	-1.1811	-1.3927	-1.7024	-1.3277	-0.89726	-1.0675	0.43828	-1.2818	1.2656	-3.6565	0.58496	-0.25984	-2.3676	-0.24211	-1.9293	-3.3283	-1.7345	-4.4995	-0.90087	-1.8212	-3.0476	-1.1692	-1.5558
-12.579	-11.17	-12.037	-11.109	-12.754	-9.2394	-11.489	-11.328	-10.741	-12.29	-9.6194	-11.667	-11.379	-10.737	-11.547	-12.911	-12.588	-10.006	-12.769	-11.921	-12.261	-11.604	-11.073	-12.014	-11.661	-11.807	-10.988	-13.833	-12.247	-11.499	-13.284	-11.927	-11.008	-11.61	-12.392	-13.413	-10.293	-10.086	-10.931	-10.718	-12.321	-12.607	-12.794	-9.9044	-10.189	-11.614	-8.9669	-11.236	-12.923	-9.9216
-2.0086	1.0925	0.19348	0.64671	-0.45206	-2.1275	1.9075	-0.78876	1.6251	1.8053	1.3581	-2.3695	-1.4368	-0.89706	0.63122	0.76148	-0.87652	-1.1058	-1.8551	1.9975	-0.4253	-0.63709	-1.2399	-2.1035	0.68817	1.1468	2.8461	1.1267	-0.43588	0.91541	-0.45342	1.6912	0.23048	-1.0829	1.06	-0.076432	1.9773	-0.88894	-0.67315	-3.0176	3.1913	-0.28541	0.30037	0.6684	-0.59287	0.56226	0.65406	-0.12847	0.93015	2.4532
-12.959	-10.914	-11.003	-13.366	-13.897	-14.217	-14.884	-13.238	-12.827	-14.661	-14.934	-13.732	-12.375	-12.014	-13.181	-15.701	-14.307	-12.197	-15.371	-13.445	-12.232	-13.632	-13.505	-13.851	-11.159	-15.439	-10.95	-15.101	-12.295	-13.053	-12.331	-15.491	-11.636	-11.998	-14.159	-13.797	-11.465	-12.985	-14.458	-15.228	-13.216	-12.141	-14.164	-13.188	-12.762	-15.459	-12.865	-9.954	-12.934	-13.901
-12.222	-12.067	-13.083	-12.956	-12.585	-12.166	-12.878	-13.15	-12.542	-10.717	-14.94	-12.969	-12.208	-12.504	-13.463	-14.827	-14.175	-15.749	-13.627	-11.513	-14.885	-13.939	-12.583	-13.11	-14.596	-12.531	-14.007	-12.388	-13.479	-14.782	-13.797	-11.132	-12.419	-14.332	-13.119	-13.732	-13.291	-14.103	-14.151	-11.892	-13.431	-14.563	-12.719	-12.615	-12.95	-11.842	-12.288	-15.332	-12.653	-9.8498
-8.9803	-9.6304	-11.233	-10.6	-9.4744	-10.897	-10.45	-7.9316	-7.5293	-10.411	-8.9951	-10.44	-10.241	-9.812	-10.477	-8.7875	-11.89	-9.1585	-9.9854	-11.672	-10.043	-11.424	-10.155	-10.114	-8.6475	-7.9909	-9.547	-10.91	-10.422	-6.895	-9.0963	-10.168	-7.7819	-10.377	-10.968	-8.4327	-10.528	-10.023	-8.9127	-9.6913	-9.7622	-8.1278	-9.1334	-10.814	-9.5644	-7.3972	-6.9856	-8.5433	-9.9051	-10.453
-11.897	-16.123	-13.012	-13.72	-13.991	-13.222	-13.375	-13.733	-14.04	-10.977	-13.38	-14.985	-13.1	-12.537	-12.122	-14.172	-11.822	-12.462	-13.664	-12.656	-13.159	-14.44	-11.1	-13.74	-11.661	-13.16	-12.469	-14.525	-12.698	-12.895	-12.151	-13.97	-10.512	-12.111	-12.73	-12.331	-13.169	-10.866	-12.61	-15.201	-15.371	-12.842	-12.535	-12.462	-9.9426	-11.764	-13.334	-13.639	-13.028	-14.421
-2.6365	-1.5337	-0.83163	-2.0365	-1.7942	-0.69532	-1.8684	0.01992	0.8138	0.25432	-2.7269	-3.5575	-1.1586	-2.6222	-1.555	-1.7442	-0.92325	1.7044	-1.6567	-0.9657	-1.5963	-2.1172	-2.5882	-2.147	-3.1703	-0.35101	0.51278	-2.7106	-2.5919	-1.5107	-0.0036218	-4.4253	-1.8823	-0.039455	-3.1142	-2.6483	-1.5377	-2.2364	0.55385	-3.2564	-1.842	-2.3265	-1.6476	-1.3403	-1.8653	-2.7609	-2.406	-0.017296	-1.0374	-0.48734
5.425	6.8308	5.2166	1.5695	4.3744	6.9403	5.2213	6.5492	5.1446	5.9669	4.2104	4.2641	4.6171	2.019	5.9889	4.5016	2.836	4.0492	4.141	4.9056	3.8458	3.3046	5.1338	3.8356	4.9508	4.0154	4.9858	3.112	5.541	4.1984	1.833	2.2062	4.2289	4.6656	3.0867	4.868	4.2705	3.9493	4.699	6.0893	3.808	2.9302	4.4072	4.6871	3.4004	3.8816	5.4682	6.5674	4.3342	5.5038
-3.0683	-2.0465	-4.287	-0.023292	-1.8589	-3.6776	-0.011557	-0.32738	-2.2077	-1.0429	-3.5192	-2.3784	-1.4988	-1.0858	-3.6808	-1.1682	-2.2734	-0.95014	-2.7561	-2.318	-1.8659	-5.9775	-3.7088	-3.1173	-4.428	-1.748	-2.6559	-1.2595	-1.5502	-2.9746	-4.3264	-1.8925	-2.5045	-3.4925	-1.6967	-2.3823	-3.0936	-1.3215	-2.1734	-3.0131	-1.8623	-2.5931	-4.2784	-3.1851	-2.0666	-2.401	-1.6159	-0.79154	-3.2389	-2.4665
-8.4984	-7.2625	-9.1656	-9.6891	-10.638	-9.5081	-7.9255	-7.3445	-8.5742	-9.2537	-9.9145	-7.7949	-7.8957	-9.703	-9.173	-9.1337	-9.1013	-8.8867	-8.7331	-10.154	-9.581	-8.7458	-8.3266	-7.5591	-10.017	-10.147	-8.2486	-8.0798	-9.9974	-11.188	-9.6115	-9.4866	-10.606	-9.1639	-9.2345	-8.5261	-7.3895	-7.6686	-7.8756	-8.8923	-7.3529	-10.376	-9.459	-7.748	-10.783	-9.3087	-8.0033	-7.239	-8.6807	-7.5399
-2.797	-2.2254	-1.6934	-1.8659	-3.0947	-2.8232	-2.685	-0.43879	-2.8041	-3.3243	1.2368	-1.2175	-2.7017	-1.5924	-2.2053	-1.2855	-0.92651	-1.8649	-1.6851	-0.050928	-1.2254	-2.9284	-3.5197	-2.3832	-2.2623	-1.0788	0.48583	-1.9884	-0.76492	-2.4647	-2.1007	-1.4993	-0.8315	-0.08854	-0.26125	-2.1875	0.42732	-3.0924	-0.23518	-0.92516	-2.2977	-2.1411	-1.4273	-1.2574	-1.7723	-1.0829	-4.0481	0.77173	-1.2112	-2.3162
1.2967	-2.0815	-4.6057	0.64515	-2.9297	-2.7706	-3.6705	-0.54393	-0.0081092	-3.9966	-2.5055	-0.63789	-3.1856	-1.0004	-0.41064	-0.11341	-3.7619	-0.43522	-1.0118	-1.5452	-2.0513	-2.4163	-1.3335	-2.1854	-2.6309	-0.93809	-2.6865	-3.12	-2.6521	-2.1459	-3.0102	-3.2058	-0.98294	-1.0792	-1.6981	-3.3198	-3.277	-0.46825	-1.731	-2.4467	-3.5606	-2.2948	-2.5201	-0.67237	-4.7577	-3.0752	-1.6526	-1.9445	-3.3008	-2.2492
-9.1124	-6.3891	-8.9602	-8.4928	-7.112	-5.7207	-8.2947	-8.2095	-4.9027	-8.9006	-4.914	-8.0547	-6.9648	-8.8431	-10.159	-8.7549	-9.1938	-3.995	-6.7435	-6.5119	-7.935	-8.4689	-9.1597	-8.9718	-6.9755	-7.1623	-7.0372	-5.1572	-9.254	-7.4486	-6.2432	-8.152	-7.5331	-6.2008	-7.3203	-7.7086	-7.6298	-9.5381	-7.8784	-7.1391	-8.1913	-8.3131	-8.8548	-6.5928	-9.1918	-5.9339	-7.5239	-6.8613	-9.083	-8.5339
-4.4976	-4.952	-3.9733	-5.2899	-5.718	-2.303	-5.962	-5.4505	-3.3484	-3.9339	-6.1705	-3.903	-4.5548	-2.9239	-5.4438	-5.4551	-5.1485	-2.7158	-4.5504	-4.7895	-3.8414	-6.3473	-4.6906	-4.4278	-3.9377	-4.2062	-4.9663	-5.557	-5.5028	-4.4796	-5.5529	-3.26	-4.9637	-1.5277	-2.4437	-6.2352	-7.1706	-4.9309	-6.7386	-4.1137	-4.8933	-4.5094	-4.01	-1.8078	-4.3725	-3.808	-5.0159	-6.8778	-2.6073	-4.098
-6.0625	-6.3146	-4.2824	-6.8604	-7.2849	-3.548	-5.003	-4.5508	-3.7862	-6.8141	-4.2623	-4.9808	-6.4609	-7.6291	-5.9355	-4.6661	-5.9667	-5.1437	-5.5798	-6.0053	-5.2242	-5.3364	-7.426	-4.8281	-7.3986	-5.2275	-4.8834	-4.4347	-6.6961	-4.693	-6.4772	-8.4162	-5.322	-3.6474	-3.6455	-4.1843	-5.7319	-6.2977	-7.8644	-3.9883	-5.2633	-7.947	-7.4087	-6.1677	-5.513	-3.5018	-4.8005	-5.1164	-4.0458	-5.4066
0.090564	0.0043474	-1.736	1.1055	-0.23784	0.29032	-2.0598	-0.43808	1.4357	0.54148	-0.38106	-0.61715	2.1046	-1.1821	0.00013761	-1.0887	2.4425	0.50213	0.21052	-0.43312	0.58573	-0.12031	0.48452	-0.024193	-0.43813	-0.46927	-0.78625	0.23537	-2.7665	-0.48065	1.9241	0.14281	-1.058	-0.52058	3.382	2.3517	-0.90915	-3.2444	-0.79206	-0.60275	-0.87964	-1.1626	-0.54665	2.2557	1.0284	0.58618	1.2355	-1.8776	3.4294	-1.9672
-1.3064	-2.6147	-3.1514	-0.96965	-0.72606	-3.2983	-1.4285	-3.5676	-5.8459	-3.7098	-3.933	-2.0238	-2.731	-1.63	-2.3939	0.25909	-4.4444	-2.9475	-2.0162	-2.9905	-3.0163	-2.9884	-4.3458	-3.8292	-3.2999	-0.17064	-4.0174	-3.0633	-2.4196	-1.7628	-4.4648	-2.9193	-1.6587	-4.3286	-2.9082	-0.48415	-4.0543	-2.2783	-3.1599	-3.1754	-2.3837	-1.1467	-3.2319	0.37009	-2.5733	-2.8203	-1.0486	-2.7498	-5.3953	-2.1979
-0.72079	-0.59035	0.69353	0.22933	-2.2034	-2.0242	0.35053	-3.2263	-2.3681	1.0979	0.03891	-0.84308	-2.6862	-1.2262	-1.7384	-0.76769	0.51164	-0.93511	-0.23789	-1.7687	-2.2662	-1.2142	-1.6768	-0.64104	-1.9087	-2.9476	-1.4429	-0.94885	-1.6113	1.7373	-1.0542	-1.607	1.4143	-1.2302	-1.1364	0.47775	-0.036476	0.51135	-0.46371	-0.79658	0.047133	-1.8873	1.5519	-2.3876	-1.1476	-0.14753	-0.84147	-2.1182	1.4218	-0.86908
0.52881	0.161	-3.1309	-0.5087	-1.0818	-1.8564	-1.5247	-1.0988	-1.2178	-3.5766	-0.49829	-3.0788	-1.8382	-1.3292	-0.80593	-1.1454	-0.1856	-2.4019	-0.49867	-1.403	-2.7419	-0.28807	-2.8116	-1.6295	-2.2874	-0.32564	-2.6474	-3.7858	-1.8835	1.1823	0.33419	0.40434	-2.7682	-1.5982	-0.66918	-1.6066	-2.3703	-1.1124	-3.1164	-0.66506	-0.99694	-1.8802	-2.9795	-2.0871	-2.9383	-0.77846	-2.2401	-1.7603	-2.9548	0.46677
1.3498	3.2052	2.4024	1.869	2.1133	0.5688	-0.95398	2.0147	2.2535	2.2953	3.0919	-0.0213	2.9635	4.4239	2.5182	1.0524	5.1265	1.2695	1.447	0.65551	2.0656	1.0786	1.1068	1.8855	1.1757	1.321	-0.22396	2.5496	0.80777	1.0225	-0.32278	2.0916	1.7876	1.2536	3.2062	2.9047	0.94199	0.83063	0.25284	2.1781	2.1538	2.0879	-1.3379	1.0471	2.6043	1.1874	2.5564	0.52545	-0.81749	3.9496
1.5978	-0.046439	-0.24534	-0.21464	0.99043	-0.16637	0.45779	0.85873	-0.41171	2.0379	0.35604	2.6767	0.016691	-2.146	-1.314	-0.29912	-1.3693	3.3261	-1.236	-1.079	0.11624	-0.16766	0.28632	-2.6707	-0.50422	-0.20399	1.2079	1.6353	-0.866	0.58447	-2.2907	1.1157	-1.43	-1.5521	-0.46294	-0.042201	-0.68867	1.5394	-1.3703	0.91267	-0.92924	-1.2852	-0.80331	-1.3057	-0.046346	0.58427	-1.1214	2.7886	-0.40633	-0.79127
-2.2081	0.14029	-1.8221	-3.4187	-1.6581	-0.052991	-2.8452	-1.8873	-1.311	-2.0275	0.024097	-2.2589	-0.66745	-0.77676	-1.3663	-0.47455	-3.5782	-3.5847	0.10819	-1.7642	-1.4294	-4.0842	-0.003037	-3.084	-1.9044	-2.1579	-1.4885	-0.8573	-1.68	0.53409	0.45796	-1.8936	-1.1897	-2.7906	-2.3525	-1.8683	-2.306	0.66105	-1.5561	-1.938	-0.046638	-1.1296	-1.9541	-2.0541	-0.056895	-1.4098	-0.51789	-2.7744	-2.6997	-0.40974
-6.1558	-3.6104	-5.6397	-7.4348	-4.9158	-5.7478	-6.5507	-5.6672	-5.2625	-5.734	-3.5215	-7.0117	-8.7818	-4.6241	-3.8833	-6.6471	-6.6427	-3.8755	-6.0241	-4.8053	-3.4936	-4.7077	-4.1472	-6.331	-4.1718	-5.958	-5.3736	-7.641	-8.26	-5.1468	-5.1319	-4.1774	-6.1718	-6.0539	-5.6184	-6.0813	-6.6949	-6.9121	-6.1838	-4.6064	-5.1456	-5.7065	-6.7893	-6.6519	-2.2684	-3.3855	-7.2603	-3.9102	-6.8535	-5.0491
-5.0299	-6.446	-6.7506	-5.978	-8.426	-7.2432	-6.9613	-3.9407	-5.1373	-8.6911	-4.3893	-5.8659	-5.8958	-4.8571	-5.6762	-4.8204	-5.4135	-6.1394	-4.649	-7.4215	-4.5395	-6.3962	-4.467	-5.7726	-4.527	-6.7243	-5.8567	-5.0737	-4.7939	-7.2708	-5.7478	-4.6769	-6.6381	-4.8665	-3.2599	-4.6837	-5.6923	-5.4143	-5.3922	-5.1006	-4.9673	-4.7752	-4.1633	-5.9238	-3.3863	-6.7979	-6.1389	-5.109	-6.2408	-3.7905
0.1858	3.0375	0.017166	2.4152	0.14698	3.9576	0.38348	0.13453	2.8258	1.8935	1.7164	1.708	3.5147	0.85069	-0.15333	1.394	0.9235	1.1751	2.1025	3.979	-0.61419	-0.40376	1.7605	0.60459	0.54082	0.033514	0.60169	-0.080019	1.0889	1.4035	0.95175	0.67531	1.3774	1.5915	2.0481	-0.90061	-0.27661	3.0676	1.0655	-0.78284	0.78578	1.5307	0.94776	0.06973	-0.487	3.4511	2.8492	1.3835	0.90311	4.0723
-11.863	-13.797	-9.7379	-15.543	-12.122	-12.506	-14.728	-13.508	-12.689	-13.13	-11.932	-12.631	-11.541	-14.971	-14.34	-12.07	-14.19	-14.865	-14.739	-11.625	-11.905	-14.112	-13.587	-14.208	-12.714	-14.806	-13.03	-14.734	-12.461	-13.34	-12.417	-12.375	-13.214	-14.339	-14.156	-13.011	-13.293	-15.244	-11.767	-10.749	-15.345	-15.979	-10.598	-13.924	-13.386	-13.316	-14.176	-12.85	-14.505	-12.757
-14.341	-10.298	-11.914	-11.59	-11.741	-10.647	-11.073	-10.021	-14.252	-11.138	-11.411	-11.279	-9.935	-13.327	-10.182	-11.675	-11.463	-10.756	-11.094	-10.391	-12.153	-10.933	-12.608	-11.13	-9.5339	-11.92	-12.996	-11.202	-11.45	-11.727	-10.041	-11.465	-12.51	-13.14	-9.8099	-11.435	-10.882	-11.799	-9.9311	-10.325	-9.6203	-11.268	-10.355	-11.088	-12.218	-9.7642	-11.422	-11.709	-9.3958	-9.5337
-12.945	-12.017	-12.257	-9.3866	-12.224	-10.663	-12.279	-11.883	-12.876	-12.138	-9.9748	-12.267	-11.499	-11.722	-12.748	-12.859	-12.773	-11.359	-14.054	-11.027	-12.938	-15.006	-12.801	-11.421	-11.597	-11.714	-12.295	-11.395	-10.268	-12.003	-9.2959	-11.732	-11.415	-10.275	-10.596	-13.227	-11.315	-8.9074	-11.021	-12.706	-10.739	-12.341	-10.242	-11.861	-12.422	-10.915	-11.45	-11.989	-11.984	-13.245
-14.806	-13.224	-11.761	-15.783	-11.565	-14.533	-13.394	-13.161	-15.993	-12.963	-12.533	-14.941	-12.676	-13.292	-9.8987	-10.919	-12.121	-13.693	-12.371	-12.984	-13.08	-16.23	-11.85	-11.855	-11.402	-12.477	-12.241	-12.79	-13.3	-11.906	-16.65	-13.637	-13.11	-13.93	-12.009	-12.435	-13.16	-11.398	-13.361	-14.271	-16.095	-13.066	-12.828	-12.382	-16.719	-12.298	-12.909	-12.991	-14.913	-13.818
1.8749	0.026769	-0.52973	0.59534	0.47784	-1.4331	1.9981	-2.0299	-1.0233	0.48764	-1.0669	1.8555	0.56816	-0.17154	1.8831	2.6788	0.46951	-0.16239	0.017826	1.3028	2.26	0.42844	-0.93448	-0.75268	-0.43423	1.8695	-0.15406	-0.10826	1.4014	0.82944	0.15651	-0.071655	-1.0311	-1.3206	-0.28247	-0.74665	0.27155	0.30893	0.027875	-0.90701	2.2114	1.0342	1.2999	-1.3132	-0.50786	1.4046	0.97542	0.92977	0.083813	1.094
-4.474	-7.5559	-7.6237	-8.7053	-7.8332	-9.5358	-5.9334	-6.9549	-8.9255	-8.5826	-6.5522	-7.5097	-10.19	-9.8954	-7.3203	-5.7057	-6.231	-8.3315	-6.1758	-7.0594	-10.151	-6.1699	-6.8309	-8.4409	-7.8622	-7.7373	-8.1609	-8.1539	-6.2242	-8.4184	-8.3147	-7.4774	-9.1729	-6.7718	-6.8903	-9.0541	-4.7961	-7.3107	-9.2593	-5.7855	-8.2034	-6.6354	-7.3843	-8.0021	-8.3295	-4.8434	-6.4399	-6.1824	-8.1352	-7.953
3.7807	2.7935	0.83631	2.6023	1.8576	4.803	4.2973	5.1868	2.2818	2.2437	2.544	4.065	4.0356	1.2514	3.6972	2.3414	1.1177	-0.061889	2.3727	1.314	3.3865	3.448	3.131	3.2829	1.2666	1.152	2.817	3.7108	2.8466	2.8651	3.6081	3.1383	4.5175	4.2868	0.98544	3.2588	3.1283	3.7174	2.5641	2.8428	3.3162	1.2601	3.3567	2.777	0.30629	2.1747	3.0359	0.64642	3.4314	1.1869
6.7829	6.7676	7.1319	5.5491	9.6253	10.13	7.6048	7.9898	7.2392	6.8971	8.5767	5.9497	7.2341	7.3357	7.138	6.8722	7.5539	6.1528	8.7757	8.3246	5.6582	7.8574	6.5286	8.339	8.7273	8.6735	9.8608	10.129	7.495	8.235	5.9828	9.2097	7.4937	7.3966	9.3318	7.5219	7.9345	8.0197	7.7176	6.5906	6.9043	7.5972	8.382	8.8242	8.7319	8.6402	8.8913	6.9572	9.0471	9.7987
9.2509	6.9696	9.0575	8.5856	7.3061	9.2823	7.4556	6.6846	6.2538	8.6645	7.524	7.2866	8.2794	8.1984	9.7855	7.5228	7.725	7.1736	6.9523	8.6004	7.1605	8.1755	6.3504	6.6818	6.3244	9.9652	8.5241	9.8734	8.1403	8.2948	8.1192	10.09	9.9585	9.1303	9.1355	8.7421	8.6028	7.2549	8.4048	6.355	8.3223	6.6931	8.1748	7.9899	7.4739	8.2991	9.8433	5.9511	7.603	6.5131
-21.807	-22.376	-21.791	-22.547	-23.174	-21.129	-22.104	-21.729	-21.631	-23.231	-20.784	-23.128	-21.759	-22.329	-20.087	-22.974	-23.766	-22.62	-22.27	-22.638	-20.637	-22.457	-22.788	-21.632	-23.571	-23.333	-23.444	-21.144	-23.377	-21.953	-22.009	-22.668	-19.359	-24.466	-21.855	-23.166	-22.394	-23.031	-20.209	-23.394	-22.222	-23.22	-22.031	-22.502	-23.66	-22.731	-20.74	-22.061	-22.443	-22.07
-1.7073	0.78272	-0.40665	0.46481	0.18937	-2.9922	1.3196	-0.51647	1.1199	0.23758	-1.408	-3.1547	0.84985	1.3549	0.57439	-1.0467	-0.97483	-0.22345	1.6042	-1.1262	-1.4581	0.75653	0.19066	-1.7794	-3.7909	-0.27033	0.52521	0.73195	0.99932	0.45245	-2.2605	0.99354	-0.32016	-0.23998	-1.878	0.033794	0.15165	-0.23708	-1.7699	0.051179	0.41019	-0.086489	3.3555	-1.588	-0.4181	-1.1707	-0.52544	-2.4521	-2.593	-0.93921
-7.5037	-8.5956	-8.19	-9.3265	-9.6782	-9.4275	-9.5579	-5.8553	-9.1461	-7.6399	-8.6118	-9.9128	-8.3621	-8.9098	-11.352	-8.797	-9.0609	-7.5106	-8.2068	-10.23	-10.306	-9.7426	-8.232	-9.2354	-10.778	-8.9613	-10.095	-9.0887	-11.086	-9.6604	-8.6978	-9.9386	-9.6148	-9.3063	-9.2022	-8.766	-9.5959	-7.8407	-12.455	-9.0942	-7.6344	-8.1657	-7.317	-9.4068	-9.3161	-10.324	-9.6295	-10.489	-9.228	-8.9345
7.3713	8.1779	5.8989	4.8045	6.8093	6.3941	7.3187	8.7122	5.548	8.1179	8.7769	4.1068	6.1866	5.2451	7.0438	8.4549	7.0555	6.2489	6.8293	5.6635	6.5427	7.5286	8.4353	8.1384	6.12	6.9265	7.4498	5.9701	4.8251	7.0737	8.2083	7.5873	6.7459	7.2354	4.2629	5.6318	6.2941	6.4559	7.0803	7.4938	5.904	6.5623	6.6142	7.3226	5.0571	6.7157	9.1228	5.9311	5.1886	4.5127
2.1634	1.8581	2.507	0.10138	0.47235	1.3395	1.9753	1.1353	1.6656	2.2177	0.95031	0.3953	0.31026	2.4567	0.23221	0.91191	4.319	0.44783	1.1713	0.68084	1.8567	1.6496	0.14076	2.8033	-0.37442	1.7186	0.38261	2.6645	-0.82242	-1.0633	-0.53764	2.9951	0.98044	2.4079	3.3555	1.4738	1.3075	2.83	0.091037	1.5272	-0.82323	1.2749	3.3942	2.7237	-1.0022	1.5148	0.22568	0.39408	2.9872	-1.0367
-5.5138	-6.2054	-5.0462	-7.2766	-3.7716	-3.8047	-4.8078	-4.6118	-4.9121	-5.5077	-5.8527	-6.3149	-5.8881	-4.814	-5.859	-5.6123	-6.9512	-4.6039	-5.0025	-4.143	-5.661	-4.6691	-5.0637	-3.84	-5.9693	-5.5569	-3.589	-7.0209	-4.6543	-6.8313	-3.7492	-4.7778	-6.1666	-4.3358	-7.6772	-5.3835	-3.1877	-5.9348	-5.8444	-5.7517	-7.4189	-6.7192	-3.0911	-5.826	-5.5927	-6.8653	-5.5507	-6.7377	-4.8423	-6.6746
-5.5028	-7.3741	-4.978	-5.8919	-6.3034	-5.2931	-5.8392	-6.1927	-5.9267	-5.7714	-9.4012	-5.2718	-5.9194	-4.6742	-3.5508	-7.9017	-7.7921	-5.1172	-3.2991	-5.7121	-6.4454	-5.1911	-2.62	-4.4725	-5.1028	-7.2009	-5.9593	-4.9585	-6.0185	-4.8048	-5.7035	-4.0438	-5.8726	-4.6655	-6.7643	-2.9285	-4.359	-5.0807	-3.6765	-7.8756	-6.4394	-4.5258	-6.8628	-6.3406	-5.7981	-4.8	-7.3075	-7.6261	-4.9605	-8.1586
-11.031	-10.821	-11.645	-14.096	-12.701	-12.493	-10.235	-9.8634	-11.776	-8.6725	-8.8692	-10.216	-13.741	-11.442	-10.623	-11.689	-13.5	-10.401	-10.594	-12.163	-12.24	-9.7461	-13.052	-12.533	-10.105	-10.788	-8.2257	-11.252	-12.091	-10.334	-9.9018	-13.223	-12.528	-11.219	-12.864	-10.757	-14.411	-11.697	-12.966	-10.578	-12.695	-10.459	-10.097	-12.942	-11.45	-11.872	-10.292	-12.473	-10.472	-10.961
-6.3056	-6.4129	-4.5421	-4.6282	-7.3611	-6.2082	-8.0356	-6.0301	-5.6425	-5.4006	-5.275	-3.6897	-5.3479	-5.0639	-3.6457	-4.5185	-3.8228	-6.2432	-5.1152	-3.8561	-6.1455	-4.9543	-6.2654	-3.1314	-5.914	-6.9442	-3.3843	-4.5012	-3.9503	-5.1682	-6.906	-4.9754	-3.1729	-4.0913	-4.7913	-5.0239	-4.5118	-6.0859	-4.7869	-4.3098	-6.8373	-5.2507	-8.5994	-6.3537	-5.4371	-4.5947	-6.943	-6.4952	-7.1354	-4.049
-2.2613	-3.5838	-1.2335	-4.7705	-3.6137	-4.8739	-3.3295	-4.3957	-3.7271	-2.194	-4.3907	-1.7467	-4.8242	-3.3751	-5.0844	-2.0657	-6.3206	-5.4247	-5.3876	-4.1942	-1.8079	-1.6016	-3.7884	0.33083	-4.6932	-3.508	-2.6771	-4.3252	-3.3141	-3.0509	-3.204	-2.1416	-1.8675	-4.3454	-3.6809	-4.5006	-3.187	-3.984	-1.8734	-4.0139	-2.6118	-2.7837	-5.2301	-3.3354	-2.4554	-3.8517	-2.017	-2.1427	-3.8683	-3.4917
-3.6277	-4.5798	-2.6197	-6.0909	-5.0823	-5.0043	-3.0566	-6.5536	-7.4674	-2.7586	-6.708	-4.9216	-3.414	-4.7633	-5.7422	-4.4372	-6.2505	-5.0412	-4.4939	-5.8022	-5.585	-5.3502	-7.2864	-6.0474	-6.3146	-6.536	-7.4377	-4.7394	-6.7144	-4.1137	-5.5293	-2.2089	-5.5504	-4.8475	-5.5151	-4.4052	-4.8433	-6.153	-5.2212	-5.6875	-4.7344	-5.3778	-4.6764	-5.5504	-6.653	-4.0803	-3.9284	-5.7371	-3.7081	-4.8565
-13.764	-12.562	-10.886	-15.098	-12.564	-12.622	-14.099	-12.265	-10.594	-12.938	-14.696	-12.629	-12.281	-12.336	-12.706	-11.638	-12.815	-12.035	-13.276	-12.996	-12.798	-11.937	-12.937	-11.949	-12.348	-14.833	-11.48	-12.874	-15.138	-12.786	-12.444	-13.27	-15.284	-10.468	-13.894	-11.694	-11.959	-12.883	-15.411	-14.819	-12.674	-13.985	-13.223	-11.394	-11.16	-14.381	-14.401	-16.46	-11.832	-14.499
-1.3705	-4.2504	-1.7313	-2.5062	-1.1337	-1.5751	-2.3755	-1.7946	-3.7179	-2.7768	-3.5751	-4.6086	-2.4058	-5.4458	-2.141	-0.21215	-1.9719	-2.1711	-1.0023	-2.781	-5.7011	-4.3229	-2.5556	-2.2833	-5.7594	-2.3723	-3.737	-3.3764	-4.5493	-2.0152	-2.1699	-3.9415	-3.0311	-0.6814	-5.9195	-1.9771	-3.3081	-3.4634	-1.5725	-2.7286	-4.4795	-2.9182	-1.7071	-1.4112	-2.29	-3.353	-2.3703	-3.9242	-1.0956	-0.81735
-11.98	-13.997	-11.97	-14.403	-13.322	-12.101	-13.421	-14.537	-14.461	-13.429	-12.259	-13.872	-13.37	-10.215	-13.124	-13.458	-15.218	-13.537	-14.884	-14.219	-14.02	-12.275	-14.458	-13.388	-14.181	-12.754	-15.892	-12.166	-15.596	-13.338	-13.948	-14.004	-12.32	-14.258	-11.082	-11.866	-14.453	-12.226	-12.896	-14.027	-12.79	-11.214	-12.225	-14.273	-12.222	-17.001	-13.029	-12.16	-13.333	-14.882
4.5278	2.9879	4.7259	4.9437	0.82302	4.8327	5.0554	5.0697	6.5898	5.5581	4.6591	2.5654	6.6856	5.2633	4.2983	4.4739	3.3382	2.7839	3.1973	4.6851	6.702	5.9456	4.824	6.8585	4.9183	3.7557	4.8855	6.36	4.7383	5.3799	6.2806	5.2291	7.0644	5.4702	5.6734	7.2623	3.4918	4.2716	2.535	3.6513	3.9414	4.124	3.7568	4.1173	2.4147	4.9578	5.1968	5.6955	4.9623	3.6939
-22.587	-20.849	-19.364	-20.071	-21.922	-19.475	-20.178	-20.291	-23.207	-19.034	-21.05	-19.824	-22.85	-21.401	-19.524	-20.451	-21.729	-20.323	-18.76	-21.337	-20.868	-22.025	-21.377	-22.936	-21.802	-21.637	-24.138	-19.834	-23.263	-22.243	-20.713	-20.924	-21.296	-21.854	-21.823	-17.5	-22.106	-21.561	-19.511	-20.997	-21.028	-20.912	-21.415	-19.078	-20.81	-20.1	-20.161	-25.375	-22.318	-19.981
-0.36845	-2.8156	-0.84586	-0.10997	-2.38	-2.9901	-1.7756	0.087394	-0.12625	-3.059	-2.8349	-1.0892	-0.42207	-1.6013	0.52139	1.0618	-2.4448	-1.3925	-0.79478	-2.5565	-0.62348	-2.6686	-1.8165	-0.32759	-0.29207	-2.8151	1.7831	-0.40456	0.025506	-1.7879	-2.3868	-1.3066	0.19811	-0.65808	1.4838	-1.0908	-0.63673	-3.0913	-0.22583	-0.97072	1.1481	-1.9598	0.87942	-2.5913	-0.95157	-3.1163	-2.063	-1.7387	0.2087	-0.59218
-11.2	-9.0302	-10.019	-9.1084	-10.783	-11.365	-12.513	-8.5954	-10.242	-9.7433	-8.4467	-9.3685	-9.7177	-10.373	-10.046	-11.479	-9.4251	-11.791	-11.862	-9.8442	-9.4123	-11.667	-11.161	-9.8716	-10.295	-10.32	-10.531	-10.953	-11.803	-10.136	-9.7867	-9.1914	-10.178	-10.745	-10.295	-10.252	-11.023	-10.576	-10.167	-12.68	-10.519	-11.265	-12.003	-9.9421	-9.8187	-8.7733	-11.855	-10.882	-9.4692	-11.182
2.1249	3.2324	-1.3597	2.4609	2.1301	2.5371	-0.92092	1.6608	1.3133	0.7803	2.5706	5.9632	0.54048	2.4787	2.6086	1.7734	0.61393	2.4296	-0.48249	1.9809	0.92439	2.1462	2.905	2.2831	1.9929	1.4174	1.5177	4.0355	1.5582	2.6626	2.3921	1.2487	0.9492	2.4506	-1.6743	2.5854	2.7348	3.6462	2.9086	2.2497	-0.2135	0.92759	2.6454	1.813	1.8122	-0.15519	3.4	0.48003	2.3175	2.2348
4.599	5.3253	3.4243	4.539	2.9208	3.8308	4.9279	3.0806	1.6998	3.9073	3.2899	4.4295	2.1932	4.0049	4.026	4.3724	2.4333	3.4143	3.9535	3.0163	3.8767	3.8568	5.0979	1.2982	4.5586	3.9225	3.7608	4.0812	3.0637	4.0236	3.2608	5	4.5308	4.2035	3.1615	4.8399	5.5988	3.9554	7.4137	3.3179	5.2668	2.7429	3.9419	3.8821	5.7799	2.7151	6.0413	5.221	3.9454	3.678
-0.90091	-0.45808	-3.7812	-2.6183	0.97522	-0.13744	-0.54379	-1.6167	-2.8525	-1.8701	-2.3846	-2.5311	-1.5761	-1.6664	-3.5097	-0.44878	-1.7158	-1.4763	0.66359	-0.92374	-0.77946	-3.087	-2.3635	-3.2862	-4.3046	-0.54585	-2.6716	-0.79459	-0.86646	-1.3233	-2.3964	-0.42673	-0.12547	-1.3151	0.67382	-1.3858	-1.0837	-1.8135	-2.5646	-1.8249	0.36143	-1.3846	-2.5786	-1.7108	-2.0264	-1.0229	-1.7152	-0.58207	1.0413	-2.4139
2.0687	1.2095	0.93271	0.26406	1.3703	1.1299	3.4797	0.93026	3.2961	1.7198	1.5789	2.2732	2.1668	1.8963	1.0486	3.0853	0.85957	2.6044	3.5939	4.0889	-1.0663	2.4367	1.4712	1.5728	0.59536	2.1547	3.0049	3.5003	0.41123	1.5144	2.3976	3.6667	0.8967	2.1671	3.1547	4.5555	2.5652	-1.1038	2.9341	1.0596	3.8857	4.5174	-0.057783	2.5376	1.6553	0.792	-0.39319	3.7918	0.040482	1.9026
-10.944	-10.965	-9.5797	-9.8491	-9.1647	-10.582	-10.754	-11.307	-10.585	-9.9126	-10.133	-12.853	-10.37	-10.69	-9.9922	-11.563	-11.188	-12.472	-10.775	-12.194	-10.203	-10.926	-9.0249	-10.028	-11.686	-9.579	-10.983	-13.449	-10.838	-10.939	-11.705	-11.746	-12.272	-9.4965	-12.415	-10.853	-11.856	-8.604	-10.151	-13.419	-8.4469	-11.69	-11.54	-10.638	-15.27	-11.194	-10.486	-11.957	-10.807	-11.542
-20.485	-20.59	-21.273	-22.994	-23.642	-24.845	-25.492	-19.694	-21.472	-24.576	-25.287	-20.339	-22.593	-20.51	-20.978	-22.024	-21.734	-22.543	-23.132	-20.296	-23.003	-23.542	-23.022	-22.707	-20.33	-22.043	-19.749	-21.033	-21.424	-22.836	-22.021	-23.086	-20.101	-21.909	-22.203	-21.471	-25.917	-22.95	-22.208	-22.589	-23.216	-22.726	-21.773	-23.132	-24.501	-22.369	-22.266	-24.256	-20.305	-22.931
-22.163	-18.613	-23.117	-20.823	-22.333	-21.747	-22.07	-21.7	-23.755	-24.05	-22.826	-20.702	-21.796	-21.196	-22.875	-20.163	-23.146	-22.415	-23.651	-20.973	-23.362	-24.129	-21.519	-22.292	-20.699	-22.559	-20.666	-24.956	-22.275	-22.495	-23.355	-21.161	-21.955	-22.404	-22.897	-21.933	-21.411	-21.247	-23.26	-24.206	-22.429	-21.578	-23.773	-22.89	-20.764	-21.189	-22.47	-18.962	-23.329	-20.286
3.2119	4.9168	3.121	0.71039	1.769	3.5073	3.3444	0.41882	2.2262	1.241	3.7505	2.1012	4.5213	5.4054	2.7422	0.90899	0.72078	2.4881	2.3542	4.6536	1.9486	3.922	-0.06082	2.0117	2.451	4.2018	-0.35429	4.312	0.7224	4.2421	2.8116	3.1647	2.48	3.1183	2.9126	4.2113	3.6045	2.7189	5.0728	2.626	2.185	3.5084	2.1382	3.7771	4.5558	3.063	1.4366	3.386	2.0022	3.6068
5.133	5.1752	6.0544	5.0089	4.5781	4.2665	7.0476	4.6113	6.1134	5.1866	5.3084	3.9867	6.0966	5.388	7.2584	6.7051	3.6154	5.4479	2.8083	4.2707	8.1211	7.0983	6.3957	4.3915	6.5109	3.0808	5.5151	6.6065	7.5117	7.8761	4.7595	7.3805	7.553	5.0052	6.6963	3.4109	3.0401	4.9812	5.5608	7.0784	5.5882	5.3062	5.9851	6.0545	6.2312	5.5753	7.2588	7.5232	5.395	6.714
-12.653	-13.263	-13.047	-13.103	-13.273	-14.013	-12.067	-12.569	-11.143	-14.274	-14.687	-13.622	-11.865	-12.589	-12.897	-14.451	-13.489	-13.606	-10.761	-10.843	-13.315	-13.043	-12.414	-13.789	-12.435	-10.985	-12.835	-13.011	-12.984	-14.406	-10.867	-12.176	-12.884	-14.227	-12.161	-14.311	-11.897	-13.099	-12.404	-12.13	-11.784	-13.462	-14.103	-10.502	-12.449	-12.828	-12.737	-13.108	-12.949	-12.36
-2.722	-2.5333	-1.0411	-3.5187	-2.4336	-1.4535	-1.6993	-0.95308	1.0375	-2.5745	-2.0113	-2.6109	-3.0286	-1.736	-0.53477	-0.90467	-1.2442	-4.7274	-1.7219	-2.043	-1.991	0.44065	-0.087297	0.79484	-3.3768	-1.2815	-1.7097	-0.56468	-3.3866	-0.40586	-0.18456	-0.59304	-0.98976	1.5271	-1.0919	-1.4942	-2.1373	-1.6768	-2.6008	-1.9199	-0.27282	-1.468	-3.7927	-0.43229	-0.11451	-2.5625	-2.4486	-1.8758	0.037282	-0.31188
0.51323	-1.4637	0.69417	0.65701	-1.3073	-0.61036	-2.0288	-2.5238	-2.147	-1.7669	-0.44905	-4.6117	-0.099242	-1.4912	-0.38328	-0.74814	-1.9907	-0.22436	-1.9832	-2.9071	-2.6211	0.82626	0.080376	-0.62499	-0.79843	-0.71979	-1.2553	1.3828	0.54888	-0.52078	-1.945	-1.5289	-2.1804	-1.8668	0.25849	-1.3426	-0.89356	0.48523	0.47585	-0.89903	0.64728	1.6521	-0.31359	-2.5708	-2.0941	-1.3256	-0.98015	-2.5375	-0.58589	-0.21935
-2.3267	-2.539	-2.2242	-1.7345	-1.7216	-2.0524	-1.7883	-2.0766	-4.5793	0.11952	-2.5863	-2.6551	-4.6397	-4.4829	-0.57274	-1.0114	-1.2176	-2.4447	-4.5062	-4.1813	-3.3042	-4.9529	-3.5402	-4.4029	-2.2716	-2.1584	-1.0158	-2.0483	-3.094	-2.4162	-4.1936	-0.31018	-3.5468	-2.775	-0.94166	-4.2953	-3.1774	-3.369	-0.99145	1.3902	-3.3689	-4.5295	-3.1388	-3.9217	-2.6449	-1.1177	-3.2458	-2.4454	-2.2922	-3.8481
-22.001	-21.193	-23.341	-22.923	-22.055	-21.508	-20.957	-23.352	-24.312	-21.397	-20.303	-21.859	-21.698	-21.984	-23.06	-21.638	-22.923	-23.212	-23.242	-20.713	-19.987	-22.546	-21.493	-22.162	-23.502	-20.222	-20.908	-24.097	-22.011	-22	-21.842	-21.988	-20.896	-21.232	-21.396	-21.822	-22.969	-18.981	-21.256	-19.568	-23.509	-21.127	-21.268	-22.691	-20.995	-21.134	-22.245	-22.859	-22.361	-22.797
6.2588	2.1484	4.429	6.1563	6.7689	3.3754	4.9298	2.4302	4.5633	3.5133	3.5094	5.5227	3.9821	3.7798	3.4083	3.6824	7.1388	5.7919	4.9265	6.6062	4.1028	1.0289	7.3617	2.5464	5.5758	5.1752	4.3719	4.9482	3.8954	6.284	4.2882	5.2627	4.7028	5.6175	3.4064	3.7419	2.7943	6.3051	4.6632	5.8727	3.5352	5.6199	6.6629	3.6046	5.6746	5.057	5.4431	2.859	5.7346	6.0613
-3.1578	-0.76588	-0.70045	-2.147	-0.48033	-2.8717	-2.4939	0.44773	-2.3797	-0.92969	-0.85412	-2.3216	-2.1254	-1.3835	-1.4498	-0.6951	-0.27658	-0.99554	-1.4967	-0.46425	-1.496	-3.106	-2.5486	1.321	-2.6375	-0.30541	0.47356	0.6788	-0.65666	-0.085783	-1.2943	0.10645	-0.69392	-1.3744	-1.7113	0.17976	-0.79866	-0.2994	-1.3363	-1.1367	0.40224	-1.2105	-0.39474	-1.2178	-0.37159	-2.4366	-2.8045	-2.7028	-1.045	-3.3398
0.96487	-0.40606	-0.27227	-0.1398	0.99074	1.2598	0.44913	-1.1234	0.88064	-1.4876	1.0275	-1.8733	-1.4432	-0.44889	1.9478	-0.22236	-0.8685	0.7087	1.3396	-1.1037	0.90561	1.6713	-0.93229	-1.2662	-2.205	0.71405	-0.1282	-1.6406	2.1593	-0.69097	-0.96691	-0.84831	1.1691	-0.028825	-2.1551	0.35036	-3.2429	0.31083	0.13148	-1.6624	1.3108	-2.3283	-2.3819	0.22901	-0.096882	-1.4493	0.14445	-0.71799	0.054105	-0.028375
2.1159	-1.2143	3.3555	-0.0093034	1.2858	4.0773	-0.67023	1.189	2.0626	0.82222	2.1452	2.2105	1.6452	2.2271	1.069	1.2376	2.1492	0.4799	3.6872	0.76652	3.071	3.7052	-0.17288	1.8138	-0.97566	0.94506	0.66537	2.4684	4.6846	3.4179	2.7694	0.35349	1.9819	2.6557	1.2594	2.3127	1.4387	2.4407	0.82309	2.2743	2.6737	4.2528	3.2096	-0.169	-0.040587	2.845	2.7991	1.9451	2.9532	0.48582
-0.93167	2.1685	2.5178	2.4363	-0.47483	1.7499	0.60915	1.5814	-0.26869	2.4852	2.1728	2.1239	2.4628	2.4481	0.37184	3.8684	0.91916	1.9116	0.36578	1.3574	0.96536	0.32114	1.3285	1.5927	3.1257	2.5974	2.1198	0.17127	0.016167	0.60398	2.0089	3.4058	-0.6058	3.2889	0.77396	1.9005	3.2843	2.0698	0.48772	2.754	0.91153	0.57335	1.9842	1.9317	2.3465	1.6371	1.3124	2.1897	2.9156	6.367
-5.2505	0.086161	-1.4328	-3.2673	-2.7156	-2.937	-3.0789	-3.4366	-2.9973	-2.1557	-3.073	-1.9194	-3.3227	-3.6027	-2.2182	-2.8027	-4.3022	-1.1965	-1.3407	-3.0749	-3.4398	-5.4443	-1.6176	-5.049	-3.097	-4.7725	-2.6092	-0.88016	-3.4018	-3.0668	-3.7222	-3.571	-2.1349	-6.1617	-3.0174	-3.4916	-2.3178	-4.629	-2.6319	-2.9097	-4.1297	-2.8394	-4.8834	-5.9783	-5.4402	-2.5536	-1.4027	-3.2248	-3.8	-2.445
-5.011	-4.8968	-7.2151	-5.2107	-4.0125	-6.3829	-6.5518	-5.5982	-6.6167	-5.4316	-4.1861	-4.505	-3.0719	-5.0308	-6.3404	-5.2061	-5.8389	-3.1069	-3.6627	-4.2326	-5.917	-5.7446	-3.957	-5.2325	-4.9705	-4.0045	-5.7923	-3.2732	-4.9636	-6.4608	-5.01	-5.101	-5.7221	-3.8002	-6.7678	-5.3904	-5.2178	-6.0514	-4.3563	-4.5321	-4.1264	-6.0419	-3.8763	-5.6715	-3.4208	-4.709	-5.3612	-5.3612	-5.2253	-3.2492
-4.2125	-4.662	-3.8579	-0.71657	-3.5675	-2.9118	-5.6356	-2.5159	-4.2176	-3.4777	-3.8928	-3.1693	-3.5856	-2.3946	-4.2951	-2.0428	-3.7295	-1.1789	-2.3243	-2.8646	-4.1136	-2.8602	-1.2816	-3.7606	-3.0313	-1.0851	-2.46	-3.8176	-4.1424	-5.0705	-2.9799	-1.6093	-4.1885	-3.5256	-3.6886	-3.3656	-3.3204	-2.9882	-4.0764	-1.3235	-4.4254	-3.9391	-2.9853	-2.3353	-3.2037	-3.3797	-1.7782	-3.3846	-3.5981	-3.1269
-15.068	-15.407	-14.98	-15.57	-14.453	-15.362	-15.444	-15.087	-13.859	-18.054	-16.002	-14.21	-12.463	-15.321	-16.732	-13.612	-15.462	-15.977	-14.683	-15.346	-13.611	-11.71	-15.503	-14.554	-13.077	-15.056	-15.092	-14.23	-15.254	-15.239	-14.339	-15.572	-11.68	-15.057	-12.772	-15.058	-15.985	-14.427	-15.309	-15.896	-15.277	-14.186	-14.611	-14.565	-12.42	-14.821	-14.614	-15.453	-15.452	-13.772
-12.788	-13.117	-12.224	-12.032	-11.138	-11.279	-12.131	-9.0075	-12.209	-11.78	-11.715	-10.857	-11.478	-12.463	-11.921	-9.555	-11.713	-11.001	-10.54	-11.35	-11.213	-11.85	-8.4621	-11.794	-13.633	-11.355	-10.559	-10.913	-10.919	-11.115	-12.355	-10.756	-9.9568	-12.876	-12.397	-11.161	-9.1477	-12.592	-12.068	-10.258	-13.329	-9.7821	-11.449	-12.558	-10.143	-12.619	-12.267	-14.146	-11.336	-9.443
-13.915	-14.107	-15.049	-11.277	-12.086	-13.511	-13.572	-14.174	-11.581	-13.753	-13.465	-13.044	-10.183	-12.633	-13.529	-14.185	-12.284	-14.274	-13.063	-13.694	-13.828	-10.532	-14.131	-15.163	-13.853	-12.002	-12.987	-11.631	-12.225	-12.269	-12.331	-15.388	-12.307	-13.449	-13.432	-13.121	-13.477	-10.936	-13.104	-10.716	-13.574	-12.243	-12.543	-13.543	-13.827	-12.948	-12.712	-13.277	-11.947	-12.956
10.022	10.5	8.6757	7.4677	8.9804	12.678	10.525	12.196	9.7975	8.4248	11.415	7.336	10.719	10.175	7.9058	9.7065	10.656	8.2884	7.8985	11.063	10.008	9.0119	10.439	9.9426	9.7058	10.338	7.5283	12.542	9.4994	11.016	7.8729	10.186	10.388	10.943	10.412	9.678	8.4812	8.7311	10.773	7.0635	10.127	9.1871	8.2969	8.4986	9.1745	10.462	11.822	9.5894	8.4756	8.5366
0.15371	0.19319	0.82851	0.26955	0.33029	-0.96959	0.019583	0.74787	1.3594	-0.42352	-1.9803	0.18591	-0.24646	-1.4432	-0.23987	-1.5528	-2.6165	-0.2565	-0.38302	1.5918	1.0974	-1.4496	1.8399	-0.55265	-0.98294	2.0388	-0.22614	0.084202	-3.3524	0.25608	-0.7142	-0.86427	-2.3046	2.3085	-0.43199	1.6485	0.92892	-0.84614	-0.85688	-1.0301	0.46665	1.7008	0.83319	-0.82739	-0.65035	0.52822	-2.9413	-0.49769	0.757	0.089631
7.9675	10.853	7.8627	7.3805	6.7231	7.5201	8.005	5.3803	8.6053	9.8052	10.741	10.359	8.195	10.096	8.5924	7.6464	8.2953	8.9526	9.026	9.1662	9.6324	10.085	7.4154	6.2685	10.383	5.6068	8.5352	7.7323	9.9296	7.8124	10.119	8.6673	9.4244	5.8028	9.0991	6.8864	9.1064	9.8704	10.833	10.339	7.464	7.7922	9.0992	10.228	10.448	9.4569	9.6476	10.04	8.5654	8.8132
-10.813	-10.645	-10.372	-12.557	-10.021	-7.4633	-12.165	-9.8358	-10.365	-10.725	-11.145	-9.8398	-12.696	-12.347	-9.7192	-9.858	-10.278	-8.8588	-11.046	-8.7962	-8.9643	-9.2827	-10.656	-9.2539	-10.301	-11.583	-14.197	-10.01	-9.1022	-9.8546	-7.911	-10.2	-11.458	-10.692	-10.528	-9.5963	-9.9399	-9.9949	-12.017	-7.0879	-8.6163	-11.324	-9.8159	-11.604	-11.262	-9.2742	-7.2855	-9.5146	-8.3004	-9.9827
-3.5799	0.32307	-0.24427	-1.4053	1.0968	2.8517	-1.0096	-1.6826	0.092158	1.0774	0.53034	0.095695	-0.92753	0.61692	-1.5717	-3.8615	-0.83528	-0.18563	-0.34605	-0.67703	1.9489	-0.73141	1.9597	-0.97153	-0.054466	-0.60332	-1.1815	-0.046743	-1.221	-0.32568	2.4883	-0.3245	-2.068	1.4943	-1.1025	0.057298	-1.9111	1.2098	-1.5449	-0.86085	1.1839	1.5091	0.64824	-0.514	0.04705	1.4739	-2.0446	0.98869	-1.1177	1.2199
-12.84	-13.62	-15.534	-13.58	-15.603	-14.355	-15.431	-17.086	-13.67	-14.426	-14.893	-15.795	-12.824	-15.468	-14.424	-15.911	-15.047	-15.321	-13.488	-15.234	-15.338	-16.551	-15.268	-14.83	-14.678	-15.789	-14.467	-15.657	-14.124	-13.856	-14.431	-15.849	-12.444	-15.217	-15.036	-13.51	-11.536	-14.326	-14.165	-14.435	-13.487	-16.421	-15.2	-14.739	-13.396	-14.626	-14.946	-14.117	-14	-16.065
2.5694	0.73197	3.8055	1.0495	4.9627	2.9978	1.7954	1.515	0.64648	-0.43674	3.5145	2.64	2.0148	5.0027	1.7827	3.0519	3.4375	2.8331	2.9793	2.231	3.7609	0.99745	4.3391	2.646	3.2593	3.5023	3.6243	2.2676	3.366	2.288	0.2099	4.6379	1.6609	3.2353	3.8711	2.5862	1.6176	2.6939	1.763	2.299	0.6312	2.8704	3.1857	4.166	1.5888	0.32111	0.21281	3.1713	4.7431	2.5135
1.7859	1.3738	0.2041	1.6101	1.7325	1.2461	2.2902	1.2222	1.1926	0.81251	1.7179	0.25929	1.3092	2.7658	-0.48425	1.0996	0.64814	0.24545	1.3001	1.5418	0.43729	3.3733	0.17344	-0.40871	2.3394	0.044044	3.538	0.37213	4.201	2.5896	-0.35627	2.0613	3.1289	2.1736	1.7307	1.1072	-1.5029	0.91122	3.8524	2.2942	-1.1409	2.0751	1.6404	-1.7801	2.4678	2.6347	1.3934	2.3812	3.4807	-0.52466
-5.2607	-4.7908	-6.6818	-5.4319	-5.54	-4.8866	-5.4938	-5.148	-6.5912	-9.2442	-8.8777	-5.1574	-6.27	-6.0495	-6.6806	-7.4847	-7.6538	-5.4914	-6.8677	-6.0832	-4.7338	-6.9246	-5.5463	-4.4823	-4.4058	-4.8396	-7.0354	-6.2643	-4.3267	-5.9325	-3.5523	-4.1997	-4.0112	-5.5548	-2.5865	-4.8412	-7.413	-4.3354	-4.4556	-5.2502	-5.0623	-6.2315	-4.6955	-6.0765	-5.1387	-5.7691	-4.1884	-7.639	-5.6372	-3.9627
1.2917	2.784	2.1656	3.0484	1.9013	4.2685	2.7174	6.2728	1.3844	2.592	3.7049	1.3977	1.8096	1.4814	2.47	2.3171	3.09	4.8768	2.6202	4.1743	3.467	1.2812	4.7216	0.48353	3.2599	3.528	5.4232	2.4167	1.1581	1.917	2.462	2.5979	2.2128	2.5126	2.3944	2.323	2.1095	1.601	3.3791	2.3463	2.1164	3.6468	2.245	1.2325	0.77316	3.9314	5.187	4.578	3.2968	2.0368
-11.229	-12.56	-11.492	-10.552	-10.198	-9.8312	-11.544	-10.653	-13.232	-10.622	-10.316	-11.377	-13.682	-10.625	-11.391	-10.381	-10.625	-8.5074	-9.7779	-10.93	-8.9484	-9.2149	-8.0481	-10.614	-10.19	-11.24	-10.99	-11.645	-9.097	-11.951	-9.8465	-8.8415	-12.305	-12.033	-9.6165	-9.6693	-9.0048	-10.008	-10.437	-13.12	-9.864	-10.172	-9.4591	-9.3052	-11.852	-9.6231	-10.678	-9.155	-10.939	-11.431
-12.165	-13.451	-13.101	-12.288	-12.527	-12.425	-11.92	-14.407	-13.508	-12.181	-12.683	-14.71	-14.015	-15.009	-12.659	-13.723	-12.537	-13.798	-12.857	-11.422	-13.391	-13.6	-13.658	-14.161	-12.153	-11.125	-11.451	-14.038	-13.38	-12.85	-13.409	-12.83	-13.702	-10.869	-11.443	-12.189	-11.232	-12.966	-11.648	-12.017	-15.457	-13.654	-13.045	-14.646	-13.765	-13.086	-13.997	-14.138	-13.358	-11.68
-7.3588	-5.0111	-6.7574	-5.0813	-5.7329	-7.4306	-6.2916	-6.4881	-7.1881	-8.2926	-3.7422	-5.7632	-7.5888	-7.7972	-4.6851	-7.1308	-8.7962	-6.5517	-5.9016	-7.2019	-5.4423	-5.464	-5.2586	-5.6091	-7.916	-7.0071	-6.7632	-4.6862	-5.8858	-6.3888	-5.6936	-6.905	-6.5363	-3.7102	-6.2158	-7.0323	-5.061	-6.1455	-6.4642	-7.4038	-5.9724	-5.7579	-4.1164	-4.5581	-4.7244	-4.5146	-9.1879	-6.636	-7.0964	-5.7726
-2.4146	-2.1907	-0.38021	0.15361	-1.3273	-2.198	-1.2058	1.274	0.19536	-0.78776	-0.86808	-0.47351	-0.93342	0.26433	-0.96711	-1.8944	-1.9001	-1.4301	0.81425	-1.5793	-2.3458	0.87876	-0.89024	-1.1715	-0.97092	-1.6982	0.9539	1.3061	-0.038405	-0.90781	0.19017	-1.3987	-2.2149	-1.2732	1.2144	-0.47362	-1.334	1.0792	-0.53991	0.29094	-2.5212	1.173	-2.8	-2.2989	-0.50571	0.15886	1.5738	-1.1813	-3.33	-2.435
0.91722	-0.80952	1.6614	2.6462	0.97245	0.5162	2.0068	0.21307	1.1701	3.1822	0.28835	-0.44161	0.50795	-1.3407	-1.0959	2.6199	-0.25244	-2.3082	0.34631	1.9157	1.0185	1.8458	1.5266	2.2901	2.2233	1.4811	0.25968	0.6069	-0.17417	-0.12382	-0.81553	0.58318	2.0303	1.2099	0.49377	1.5556	2.1714	1.2503	0.74425	-0.37563	2.7491	-0.97867	1.7327	-0.40429	3.2461	2.6293	0.672	-0.68477	2.0924	-0.97177
-20.181	-23.133	-23.403	-22.093	-21.586	-22.863	-23.047	-23.756	-22.975	-21.064	-21.843	-25.873	-20.219	-22.225	-22.349	-23.139	-21.593	-23.894	-21.15	-20.322	-21.805	-20.107	-24.371	-22.092	-19.342	-23.199	-22.761	-19.889	-21.346	-22.141	-22.05	-22.835	-20.018	-23.551	-20.576	-23.573	-20.439	-22.297	-22.192	-20.663	-22.416	-21.765	-24.112	-21.764	-21.207	-21.78	-20.261	-21.587	-22.012	-20.028
-7.3497	-6.2783	-7.2795	-6.8338	-6.3221	-4.421	-6.617	-3.5579	-4.3706	-2.8592	-6.2809	-3.8378	-6.4331	-5.4982	-6.5388	-5.7507	-4.5049	-5.7491	-2.5486	-4.2894	-4.9711	-5.7717	-4.2146	-4.7633	-6.2767	-5.7799	-5.9445	-3.8479	-5.7241	-7.0967	-6.4784	-4.9518	-3.8792	-6.6574	-5.3886	-5.6891	-3.9004	-4.5126	-4.6	-6.6095	-5.2302	-6.7756	-4.1431	-5.2042	-4.3495	-6.3746	-4.2202	-6.0364	-6.154	-5.1795
-0.83733	1.0703	0.75811	-0.78255	-0.8366	-1.7904	0.70768	0.83992	-2.2283	0.96861	-0.70435	-1.3076	-0.94728	0.40577	1.5834	-1.4058	1.7996	1.1873	-0.49231	0.48009	-1.6965	-0.59581	-1.7074	0.55513	-2.4962	-0.079266	-1.2935	1.4208	-0.18207	1.6218	-2.2117	-0.50318	-2.6701	0.38786	1.6411	-0.77935	0.26725	1.4398	0.89451	-2.4645	1.4098	0.5537	-0.20413	1.4716	-1.8682	-0.046843	0.77557	0.096723	-0.047354	-0.67064
9.2835	6.1138	5.6348	8.9814	8.4695	7.8588	7.3495	7.6678	8.2882	10.855	7.8046	6.7276	6.6714	9.5736	9.1357	7.1575	6.4846	9.8512	8.0189	7.0843	8.4304	8.3882	10.198	10.586	7.1597	8.2479	7.4747	8.9283	7.0572	5.4462	8.854	7.4718	9.0279	7.519	6.4926	6.9437	5.8432	7.2093	10.831	8.7049	7.3428	7.4472	7.0006	9.854	6.6387	9.1384	10.448	8.6599	8.6346	8.6998
5.9149	3.2475	6.2799	4.2131	6.3615	6.3575	5.1805	5.9919	4.5104	3.7568	1.4229	5.1327	5.1314	3.7886	4.0264	5.9735	7.0678	3.9476	5.2319	4.701	6.2022	3.9882	4.6205	2.0693	5.1135	7.2205	4.3548	3.7162	5.9332	4.9869	6.1543	7.1433	3.2945	4.4941	5.0833	6.1947	3.8393	5.8967	5.115	6.63	3.6555	7.3679	4.6419	4.6198	5.3966	5.405	4.2444	3.0309	6.3304	2.9089
-14.696	-10.251	-12.766	-12.635	-13.353	-13.326	-12.166	-13.874	-16.06	-12.17	-14.051	-14.599	-13.181	-12.249	-12.526	-14.096	-14.157	-13.962	-13.545	-11.813	-14.936	-14.439	-12.361	-12.641	-12.969	-13.523	-12.996	-15.164	-11.446	-10.139	-12.438	-12.986	-13.818	-13.655	-14.338	-15.938	-14.267	-15.946	-14.21	-15.84	-12.298	-13.466	-14.033	-14.483	-13.202	-15.126	-11.917	-14.604	-10.842	-14.255
-12.722	-17.377	-16.412	-16.334	-14.798	-13.003	-17.033	-13.931	-15.486	-15.527	-15.653	-13.56	-14.172	-14.897	-14.586	-14.825	-11.978	-12.865	-15.712	-15.544	-16.204	-16.557	-15.802	-14.63	-13.82	-12.459	-16.169	-12.29	-17.051	-13.365	-16.893	-14.526	-14.371	-15.068	-15.966	-11.361	-15.729	-13.713	-12.874	-16.349	-17.06	-13.846	-14.589	-17.387	-14.887	-14.885	-15.414	-17.919	-14.946	-15.963
-4.566	-3.069	-4.4286	-3.9738	-3.8731	-2.9492	-5.5359	-4.2749	-4.7017	-6.3636	-6.1242	-4.7217	-6.1577	-4.467	-4.9621	-4.9674	-3.576	-4.174	-5.0864	-1.8277	-6.1552	-4.1425	-6.8681	-4.1309	-5.9433	-6.6472	-5.9624	-3.7137	-4.8249	-5.5031	-5.2045	-3.4656	-7.1442	-5.018	-4.1472	-4.6995	-5.0514	-5.5544	-4.4846	-4.3252	-4.9309	-3.3902	-5.5039	-1.859	-1.8067	-3.0658	-4.4243	-4.6334	-5.3297	-4.2127
-12.612	-12.572	-10.926	-15.511	-11.705	-13.779	-13.045	-14.306	-12.572	-12.773	-12.294	-14.158	-12.998	-14.93	-13.154	-14.635	-15.396	-12.914	-14.201	-12.213	-13.055	-11.405	-11.643	-15.81	-14.804	-12.274	-13.278	-13.452	-10.419	-12.497	-12.552	-15.45	-11.855	-10.806	-12.39	-11.894	-13.596	-11.348	-12.911	-12.24	-13.08	-12.482	-14.047	-13.912	-13.835	-12.943	-12.369	-13.72	-12.978	-11.472
7.2786	8.9553	7.623	7.4585	10.864	10.592	9.5955	8.5045	10.468	7.0041	7.1856	8.887	10.141	8.0844	10.946	10.57	7.4874	11.195	8.5552	8.7461	8.9716	5.6881	9.2625	8.1808	9.9061	8.4502	11.859	11.885	7.2132	10.974	8.5826	9.0557	7.0119	7.5592	8.6801	7.3975	11.233	8.4528	6.961	8.6562	5.8438	8.2156	5.3259	6.5625	7.8511	10.047	9.1175	8.9866	7.6246	10.27
7.1617	7.5012	6.9032	6.2091	9.5133	7.4528	6.3134	7.7551	7.3242	8.8077	8.749	9.097	8.1782	10.692	7.8973	7.6059	8.067	8.8062	6.2379	9.6157	10.215	7.6024	11.085	10.08	9.1974	8.3398	8.7241	7.3109	8.88	9.8239	9.5831	6.8521	7.9803	6.9943	8.8018	10.306	10.268	8.2946	8.9984	9.343	9.3471	9.2654	10.655	9.2726	5.1188	8.2978	9.9876	6.7784	8.8504	8.2199
2.8337	4.1206	3.9469	4.0953	1.9147	3.7498	2.6535	3.5798	3.3306	1.4459	5.5053	2.4941	1.1885	2.4752	4.3549	5.53	4.7836	3.0307	3.4915	4.1652	2.5133	2.2182	1.3719	3.2972	4.7282	2.6025	4.1747	5.2962	2.4289	2.7365	1.8315	4.3496	3.9785	-0.23771	3.5619	4.5844	3.993	4.0701	3.5656	4.1483	1.178	3.7946	4.8817	2.9058	0.98866	3.5897	3.8448	4.1353	1.1829	2.103
-10.486	-11.479	-12.057	-11.16	-12.793	-10.878	-12.972	-10.379	-13.475	-10.159	-12.529	-12.257	-11.996	-11.492	-10.28	-11.435	-7.8666	-9.8977	-13.146	-10.491	-8.7984	-9.371	-11.144	-11.829	-11.362	-10.871	-11.528	-11.885	-10.417	-8.7187	-10.183	-14.587	-9.7766	-13.589	-13.034	-8.9623	-9.7013	-12.791	-10.367	-10.368	-10.793	-13.167	-11.066	-13.766	-13.159	-10.067	-10.103	-12.493	-10.074	-10.071
3.4243	0.12975	0.25173	2.1528	1.8262	-2.098	-2.6335	1.3203	2.0195	1.6452	1.1845	1.7072	-0.15384	0.88403	-0.48137	-1.8069	-0.98217	-1.3621	1.725	-1.3784	0.17612	-0.023717	0.1084	-0.9818	1.2959	-1.5821	-0.87042	2.6839	-1.7603	1.3816	-1.1844	-2.0616	1.2295	-1.2916	-1.2068	-0.5582	-0.19235	-2.5648	-0.89071	-0.86998	-1.9385	-1.4588	-0.71222	-1.7503	1.0923	-0.66917	2.4538	0.51172	-2.0116	-0.25851
-1.1582	-0.532	-0.45274	0.60628	1.5903	1.9754	1.3643	0.86933	0.11399	2.7444	0.088566	3.2252	1.2299	-0.84938	1.2435	2.7529	-0.49818	0.078541	1.7496	2.23	1.4088	1.5012	0.47595	-0.50097	1.2512	0.60733	1.3067	0.50875	-0.031853	0.30131	0.69077	-1.0485	-0.19945	0.35384	-0.90761	1.0285	2.6234	1.6961	1.7764	0.53966	-1.8523	-0.35224	-0.08986	0.031119	0.72045	0.37834	2.2692	0.93583	-2.2815	1.2615
-13.399	-15.628	-13.107	-13.861	-15.574	-11.81	-14.643	-15.213	-13.145	-16.239	-17.39	-13.706	-14.092	-16.152	-12.97	-15.66	-13.583	-14.442	-17.923	-13.681	-14.205	-12.56	-14.993	-15.243	-13.647	-14.855	-14.77	-13.479	-14.601	-14.557	-15.732	-14.297	-12.525	-14.886	-12.789	-13.986	-13.711	-14.499	-13.926	-14.24	-15.519	-15.528	-12.867	-12.508	-12.183	-14.228	-13.336	-12.527	-14.133	-14.99
-2.5372	-3.4509	-3.1105	-4.165	-3.967	-6.0216	-6.2462	-5.2568	-5.562	-4.5364	-3.517	-2.3009	-5.837	-3.0242	-4.5475	-5.0618	-6.6079	-3.6097	-6.1204	-2.8243	-5.0828	-3.9994	-2.6477	-4.717	-1.7397	-2.6607	-3.0303	-5.8666	-5.2973	-3.1766	-4.9524	-4.2655	-6.0028	-3.9383	-6.3572	-5.0715	-3.8123	-2.3827	-5.069	-3.4044	-3.8665	-3.8392	-3.5993	-4.4916	-6.8201	-5.4328	-5.1338	-3.5696	-2.3611	-3.9004
0.10715	-1.6009	-0.4785	-1.2634	-3.4381	-0.98604	-0.18768	0.71305	-0.46895	-3.365	-1.1691	1.1385	-0.24465	0.56004	-1.2738	-0.77219	-0.56485	-1.0389	0.43977	-2.4148	-0.80019	-0.80485	-2.6039	0.29108	-2.7885	-1.6005	-0.92865	-1.4161	-1.3822	-1.9793	1.6088	-1.8472	1.6584	-0.98122	-0.98674	-2.0596	-1.7586	-2.5016	-1.7553	-0.67782	-3.1682	-0.27747	-1.2372	0.51355	-0.97292	-0.16912	-1.5172	-3.4185	-0.93572	-0.20903
5.8448	5.7036	2.9497	2.6794	3.4564	6.335	5.248	2.4389	4.7894	6.0365	5.9473	6.0601	5.6585	5.8119	7.2779	6.1571	5.6022	5.379	3.9989	3.9956	5.6832	6.0644	2.8937	5.3234	4.4197	3.1193	6.9685	6.6793	5.3015	8.7564	5.1563	5.2694	1.756	3.5045	2.5128	4.9611	4.8232	6.1324	5.5254	5.6902	7.2747	6.0182	6.4492	5.7823	4.6181	4.4562	4.0727	6.2657	5.7474	4.6266
-8.6697	-12.483	-9.4503	-10.754	-9.8735	-10.983	-12.416	-9.7397	-13.875	-10.184	-10.24	-11.937	-10.94	-9.9856	-9.7623	-10.942	-9.8785	-10.64	-10.457	-8.5017	-11.472	-10.339	-12.159	-8.1763	-11.533	-10.719	-11.455	-11.824	-11.491	-10.621	-12.348	-10.42	-10.912	-9.6802	-9.8486	-9.1144	-10.747	-10.499	-9.1728	-11.047	-11.627	-10.656	-10.58	-11.788	-10.78	-13.465	-10.9	-9.8625	-9.5817	-11.5
-3.2179	-3.2403	-2.5943	-1.5063	-1.4904	-2.5063	-0.34938	-2.2427	0.182	-3.8642	0.50206	-0.24209	-3.0915	-3.0168	-1.9069	-1.5281	-3.3869	-3.7313	-2.2959	-2.2787	-3.3237	-0.58643	0.11892	-0.68965	-2.4341	-1.8711	-3.9723	-2.6394	1.8268	-2.1874	-2.3286	-1.7059	-0.68742	-0.99002	-2.8827	-0.15141	-0.95381	-2.3893	-0.754	-0.8314	-2.5865	-1.1071	0.04301	-2.8947	-0.70077	-1.4148	-1.7799	-1.2551	0.74673	-0.75804
-1.4917	0.62366	2.3346	1.2797	-2.231	-0.52573	-1.9939	0.7653	0.47502	1.0891	-0.57325	-0.11542	-1.0499	1.85	1.3312	0.24351	-1.0124	-1.2261	0.26927	-2.8505	-0.31079	-2.5877	0.26078	-0.58581	0.79419	-0.17804	-0.053657	0.80052	-0.19238	1.7079	-0.83892	0.14439	-2.1511	1.4129	-0.1974	-0.15718	-0.55834	-2.1412	-0.84246	0.73452	-1.765	1.4004	-0.52303	0.39794	-1.3171	-1.3313	-1.2275	2.0638	-0.40366	1.4083
-1.8216	-0.11139	-0.93403	-2.5851	-1.2494	3.4501	-0.63309	-2.0271	-2.6691	0.91151	-2.2131	-0.73591	-1.7913	-3.6176	-0.86278	-2.5784	-1.2072	-1.0946	-1.6945	-2.0139	0.012182	-0.9421	-3.9545	-1.2015	-0.88496	-1.3476	-1.3037	0.0092888	0.074256	-2.2313	0.057336	-1.5021	-2.5984	-2.7533	-3.2452	-2.5624	-0.45622	-0.061811	-3.2685	-1.2023	-1.2859	-0.93459	-1.528	-1.3943	-2.2516	-0.29479	-2.7244	-0.94437	-1.8232	-1.7979
-0.66265	-2.2084	-2.714	-4.3943	-3.0182	-1.1813	-3.5256	-2.9395	-1.6564	-1.4992	-1.2139	-1.5175	0.13972	-1.2368	-2.8839	-3.0274	-2.6437	-1.5063	1.5025	-3.0365	-3.7761	0.24004	-1.4238	-0.92347	-3.385	-3.3705	-0.15849	-2.1237	-1.2339	1.6782	-0.81601	-1.5165	-3.8806	-0.32237	-1.0237	0.16652	-1.7734	-1.4939	-2.4112	-1.0135	-1.0777	-0.77462	-2.1927	-1.4046	-1.3757	-2.1401	0.81193	-1.6051	-0.65642	-1.114
1.3375	-0.52654	1.6393	-0.58399	-0.42239	-0.092006	-0.16171	1.5144	0.86338	-1.6168	0.63814	2.7707	-0.053132	2.0773	2.1661	2.549	-1.2014	1.475	1.6103	0.76009	1.1027	1.1599	-0.41502	0.71776	1.2501	-1.38	-1.3438	-0.39084	-0.16418	2.1307	0.51153	0.065743	-0.26114	-1.1444	1.8065	-0.40086	0.306	-0.75457	0.80113	0.37062	-0.01995	1.7188	-0.47911	1.5121	4.0635	2.2006	-0.75559	0.87876	-2.0151	0.10369
-2.8824	-5.9832	-4.4648	-4.1561	-3.3629	-6.2578	-3.7798	-5.702	-4.6742	-5.9177	-4.8273	-4.3845	-3.1823	-3.6366	-4.4907	-4.4706	-5.6545	-3.7464	-4.6427	-4.7031	-6.3787	-4.6581	-5.6827	-4.8461	-5.7272	-5.8092	-3.6406	-4.3456	-4.8677	-5.0848	-4.0354	-4.4283	-5.4197	-1.968	-4.8558	-4.2822	-5.7995	-4.3106	-4.5895	-2.577	-1.791	-3.6129	-4.2183	-3.6206	-4.1935	-3.7726	-6.5232	-2.239	-5.0822	-3.7382
-9.2161	-9.6143	-9.5661	-8.4012	-9.3384	-10.104	-8.396	-8.9811	-9.237	-9.2729	-9.7748	-8.0109	-7.4647	-10.318	-7.8433	-9.408	-8.2905	-6.982	-11.196	-9.4037	-9.6724	-10.719	-10.914	-8.1017	-9.1472	-11.211	-8.2649	-9.3853	-7.6495	-11.519	-7.4804	-8.0546	-8.8679	-8.4529	-8.5504	-11.015	-8.2686	-9.16	-8.9329	-9.277	-9.0121	-10.714	-9.5215	-10.538	-8.1298	-9.1725	-8.8385	-10.101	-9.8275	-9.6186
-8.677	-9.4965	-10.482	-9.6041	-9.1229	-10.66	-9.8898	-6.7325	-7.831	-9.9632	-7.8196	-7.1819	-11.741	-8.1326	-7.9865	-10.616	-10.021	-8.6466	-11.785	-9.1613	-10.723	-5.9752	-7.4577	-11.302	-8.8446	-7.5588	-7.0345	-9.1508	-9.0569	-9.3199	-8.3626	-8.8896	-9.7143	-8.171	-8.5919	-9.4722	-11.005	-8.7568	-9.598	-9.0916	-9.5547	-6.9037	-7.9593	-6.4288	-11.427	-8.8341	-6.0003	-10.948	-10.282	-8.0828
-10.52	-10.6	-10.023	-9.5566	-10.06	-10.578	-11.076	-10.645	-11.172	-11.138	-7.6414	-12.425	-11.385	-9.8836	-11.521	-10.656	-11.483	-8.9191	-11.024	-10.683	-10.741	-13.798	-12.383	-10.826	-13.213	-8.9972	-11.464	-11.747	-12.908	-12.06	-8.9274	-9.0706	-9.4858	-9.6707	-10.192	-11.242	-10.532	-10.525	-11.022	-12.368	-10.476	-11.236	-10.5	-7.8947	-11.828	-11.483	-11.056	-9.0833	-12.286	-8.8349
1.0097	-2.0314	-2.27	-0.86601	-1.7025	-0.71444	-1.4444	-2.0957	-0.2126	-2.6808	1.1472	0.47855	-3.9854	-3.1545	-2.4356	-0.32034	-1.3771	-2.8154	-4.4932	-0.17005	0.15081	-1.737	-1.9975	-2.2808	-0.96358	-0.75715	-1.2472	-3.0505	-1.135	0.014196	-1.8434	-1.2406	1.3743	-0.63339	-0.95047	-1.2901	-1.4712	-0.58203	-0.704	-2.9052	-0.45454	-1.7639	-0.13451	-1.9679	-0.34841	-0.90563	-2.4813	-0.7064	-1.1781	-3.3634
-4.255	-2.633	-3.971	-2.0978	-1.2193	-4.6696	-2.858	-4.0146	-3.22	-2.6219	-2.0508	-5.7823	-0.68903	-3.6846	-3.1724	-4.2763	-3.4906	-4.6199	-4.5091	-4.363	-5.8828	-2.9062	-5.1843	-4.4015	-3.9892	-2.2581	-2.6969	-4.5295	-4.9786	-3.6357	-3.5385	-5.1401	-1.3959	-5.5214	-1.7551	-2.5215	-5.2222	-6.2581	-3.3779	-6.1586	-5.1785	-5.9442	-2.112	-3.6922	-3.6493	-3.0515	-2.5845	0.020496	-1.962	-3.1018
-3.1616	-3.7927	0.058385	-2.7498	-2.5618	-4.1453	-3.31	-2.46	-3.1246	-3.1373	-1.972	-3.7865	-2.7231	-4.4795	-2.4437	-3.5169	-5.744	-3.0032	-2.7697	-2.7569	-2.7899	-0.8225	-0.1396	-4.2052	-1.2005	-3.3611	-3.3072	-3.8174	-2.6173	-3.2013	-1.7838	-0.24706	-2.2309	-0.49195	-1.3649	-3.8358	-4.12	-2.8767	-3.1861	-2.9108	-2.199	-2.3644	-2.2746	-5.014	-1.2078	-2.5243	-3.5054	-4.0381	-2.1581	-5.5575
-3.9765	-6.113	-5.6808	-4.9416	-4.7252	-6.8174	-5.7667	-5.3913	-4.2104	-7.8914	-8.0322	-5.6569	-6.6449	-5.4687	-6.8343	-6.2126	-5.6184	-7.066	-8.8757	-6.3511	-4.1591	-7.3821	-5.9281	-6.5124	-8.1675	-4.7168	-5.2346	-7.6476	-3.8505	-6.2024	-6.6538	-7.1409	-5.5273	-4.4026	-2.2322	-6.544	-3.029	-5.8684	-6.3465	-6.4165	-5.6458	-5.0195	-2.6884	-5.794	-6.8707	-6.3305	-6.9574	-5.611	-6.0209	-5.9188
-3.8078	-5.347	-6.1269	-4.8581	-5.6152	-1.9132	-3.1616	-3.5913	-1.9189	-1.8502	-1.6874	-1.2217	-4.9555	-3.6121	-4.1628	-2.0617	-2.6646	-3.5233	-6.1207	-3.1689	-3.1644	-5.9863	-2.2543	-2.2024	-1.4469	-2.5793	-1.9678	-3.3292	-3.1117	-3.357	-3.4711	-3.9111	-0.10149	-2.231	-2.1991	-4.9564	-2.6271	-5.0762	-4.8536	-4.216	-4.2748	-3.2104	-3.905	-3.738	-1.3074	-2.3081	-4.4967	-3.2722	-3.1315	-3.2822
-23.335	-20.548	-24.58	-23.166	-23.511	-21.869	-21.722	-23.242	-24.701	-21.85	-21.278	-21.6	-22.556	-21.476	-20.665	-21.805	-20.363	-21.578	-20.902	-22.379	-21.737	-22.915	-21.811	-22.634	-23.106	-21.499	-21.145	-22.487	-21.897	-21.948	-21.683	-22.526	-23.613	-19.824	-21.889	-21.842	-25.365	-22.497	-24.032	-25.31	-23.464	-24.35	-21.957	-22.214	-24.424	-20.487	-21.955	-22.417	-23.641	-23.205
0.66598	0.77007	2.3944	3.067	1.8939	3.1079	1.14	1.4065	1.8027	0.94346	1.1059	2.3359	1.5953	2.231	2.5407	2.7534	1.8131	-0.31734	3.0073	2.4486	-0.45138	1.1164	3.785	1.056	0.64786	2.1789	2.4912	2.9294	3.3832	3.8679	1.627	0.55846	1.4664	1.4314	2.5067	1.5468	2.7575	1.0679	1.8474	2.3904	4.6921	2.9433	2.309	1.5894	1.4851	2.2637	0.28549	-0.0933	2.1481	0.54172
0.44579	-0.3397	-1.8452	-0.31645	-2.3447	-0.36601	0.90094	-2.0785	-0.18134	0.34901	-1.1207	-1.6176	-0.54615	0.6404	-0.99837	-3.8889	-2.702	-0.59938	-1.2954	-1.5211	-1.3416	-0.77222	-0.65051	-1.5582	-2.5876	0.45217	-0.70663	-0.19381	1.1846	-0.61588	-1.542	-1.5858	0.80285	-1.7092	-1.0555	-1.4704	0.020238	-0.22913	-0.3122	0.099798	-1.1505	1.3015	0.13491	-0.6221	1.6038	-1.5927	-0.42545	-1.0057	-1.3476	-0.53867
-13.395	-13.751	-11.569	-11.687	-13.292	-13.926	-14.069	-14.256	-12.982	-12.933	-14.31	-13.706	-13.664	-14.414	-13.164	-13.932	-11.948	-13.738	-14.814	-13.893	-14.386	-10.857	-15.175	-11.505	-13.523	-13.974	-12.815	-13.21	-13.573	-12.24	-12.592	-12.168	-13.146	-13.318	-12.614	-13.452	-13.314	-13.081	-12.465	-13.079	-14.407	-15.738	-14.747	-13.211	-14.2	-13.978	-12.873	-12.095	-15.775	-12.9
-4.0666	-2.6479	-0.75285	-0.6905	-2.3701	-1.1845	-2.2149	-3.1828	-3.8493	-1.4455	-1.0122	-2.1152	0.123	-0.0062744	-2.3297	-1.0134	-3.3254	-2.7859	-0.94394	-2.5972	-2.7838	-1.8216	-0.22554	-3.045	0.87313	-2.7573	-1.2665	-1.6908	-0.40401	-2.1347	-0.34997	-1.5732	-0.061086	0.91842	-2.5138	-2.9837	-1.9389	-2.6772	-1.8074	-0.72133	-0.89134	-3.457	-0.49634	-3.425	-1.4855	0.13587	-1.8658	-0.90571	-3.2545	1.0661
-4.7177	-5.8645	-5.5709	-7.8129	-6.4054	-6.076	-5.6665	-4.2513	-6.3229	-7.4773	-8.8554	-5.3323	-5.0081	-7.3093	-5.3876	-6.4625	-5.8485	-4.2157	-6.9864	-5.4081	-6.1329	-6.7717	-6.862	-6.1178	-5.7851	-5.7231	-6.9515	-5.4889	-7.8655	-7.603	-6.7475	-5.2306	-7.8525	-6.3076	-4.639	-4.1078	-6.0925	-7.5348	-5.4246	-6.6978	-7.0366	-5.7046	-5.0209	-6.9872	-5.3936	-5.5507	-5.5308	-5.7975	-5.6063	-3.9471
-3.2782	-4.2119	-1.5812	-4.2419	-1.2707	-1.4403	-4.3055	-5.9154	-2.6838	-5.9862	-1.7719	-3.3744	-2.2797	-0.86171	-2.8804	-2.8477	1.1562	-3.7955	-0.67176	-3.0573	-0.56564	-2.1654	-4.2486	-1.8407	-3.7222	-2.5017	-1.3183	-2.6143	-2.043	-2.3754	-2.1017	-5.0204	-0.25855	-1.5453	-2.7032	-3.506	-3.3515	-0.91964	-4.2208	-3.7161	-1.4073	-5.6224	-3.954	-3.837	-4.504	-3.6287	-3.0062	-2.5194	-2.3459	-2.6246
1.927	3.2544	2.1231	1.9504	2.9524	2.7634	0.85732	1.3021	1.163	0.76229	2.45	1.5291	4.5634	0.78182	1.3787	-0.067033	1.7402	1.9501	3.5343	3.9301	2.9044	2.8803	2.7934	1.7705	1.6241	1.4952	1.4088	1.5604	3.5695	2.6584	1.4896	1.801	1.1776	1.2876	0.60108	3.159	1.3232	1.1705	2.4933	1.3785	2.4474	1.8803	3.6801	2.8357	1.3689	0.41521	1.0911	3.3672	-0.65773	2.6465
4.5333	0.61134	3.8329	1.7094	4.2045	5.2784	5.1653	3.2925	3.085	2.0926	1.8806	2.5926	5.2371	2.8276	4.4001	1.4297	4.0192	2.1321	4.4936	3.8428	3.8898	2.8172	3.3157	2.2191	2.5737	4.9448	3.0193	5.2094	1.6247	1.5793	2.6805	2.5193	3.3252	3.2973	3.0364	4.2531	-0.06779	4.9808	3.7305	3.2091	6.8181	3.8439	1.4222	5.3216	2.8506	2.4787	4.7675	2.2815	1.9369	3.7279
-15.433	-15.437	-14.508	-12.014	-11.263	-15.545	-13.146	-13.581	-12.922	-13.63	-15.952	-13.257	-15.886	-14.769	-14.643	-13.692	-12.334	-15.088	-16.302	-11.272	-15.072	-15.117	-14.329	-13.967	-14.528	-15.968	-13.152	-14.294	-11.555	-12.648	-14.553	-12.254	-13.464	-14.245	-16.052	-13.758	-13.418	-13.119	-15.473	-14.645	-15.181	-15.166	-13.495	-12.882	-13.062	-14.768	-14.929	-13.799	-11.687	-15.171
5.1875	2.3632	3.6087	2.733	2.6002	1.2644	2.979	3.9921	0.90584	2.533	3.2575	4.4871	1.6875	3.8094	2.4316	1.7948	3.838	3.8438	3.9914	4.1221	5.1529	2.5561	1.8449	2.9395	2.8967	1.6001	0.94085	4.1202	-0.60397	0.030073	3.347	2.4023	3.4502	1.9297	4.4482	0.24884	2.2185	4.1998	2.9349	1.8184	2.381	3.1912	2.8743	1.9013	2.2806	3.0559	1.4319	2.0434	3.4538	2.5161
-4.603	-3.1098	-0.99657	-0.57176	-2.2818	-1.3089	-2.4613	-1.2977	-2.18	-1.1334	-1.9871	0.63515	-2.5287	-1.2659	-5.7891	0.53343	-1.5174	-0.99552	-0.71977	-0.90132	-1.2114	-0.8656	-2.1027	-2.1654	-3.0298	-0.80545	-1.0828	0.065598	-3.5901	-2.353	-2.9555	-3.6615	-2.5172	-1.2144	-2.8378	-2.7346	-2.3009	-0.20907	-1.4273	-3.6824	-1.119	-0.24217	-3.6886	-1.6264	-1.4363	1.3852	-2.8214	-2.4958	-1.0915	-2.9969
-5.0896	-4.9425	-5.089	-4.9465	-3.688	-3.9922	-3.2117	-5.0536	-5.506	-4.3159	-4.5425	-5.1678	-1.662	-4.5559	-2.9153	-2.559	-2.1304	-4.3713	-5.3406	-3.8129	-3.6945	-4.8026	-5.006	-4.3512	-3.5593	-3.5181	-4.9093	-2.6554	-4.9521	-2.9872	-3.8155	-6.5557	-6.2241	-5.8202	-6.2235	-3.9842	-3.3845	-3.8294	-2.813	-5.8197	-3.4714	-4.5655	-6.7175	-5.2857	-6.3576	-4.4235	-5.9795	-4.2228	-4.8669	-5.731
1.2429	-2.0408	-0.088816	-1.094	0.64106	-1.1388	-3.8871	-1.2456	0.53194	0.32559	-0.46039	2.7496	-1.6067	-2.6777	-2.0692	0.55002	-0.87292	-0.13097	0.85532	-2.9104	0.12143	-0.17779	0.27904	-1.2615	-2.3498	-0.79825	-1.9226	-2.4118	-0.66916	0.76213	-0.025634	1.4505	-1.6562	-2.0858	-0.30256	-0.17925	1.2823	-1.2701	-1.1277	-1.6825	-2.1729	0.37043	-0.67716	0.32979	-0.80646	2.1076	-1.8336	1.2156	0.4349	-1.0781
-4.9208	-4.5491	-5.6713	-3.4558	-2.2159	-2.9359	-3.7981	-5.4517	-5.9124	-4.6172	-5.4324	-4.6601	-3.0298	-3.8281	-4.7248	-4.5502	-2.8832	-3.5295	-6.1809	-2.9119	-5.1939	-3.8278	-5.7182	-5.0492	-4.2574	-0.61567	-4.7896	-2.8321	-4.0992	-4.7215	-5.8136	-3.4789	-4.3337	-4.0094	-5.1907	-4.5448	-4.4182	-4.6288	-4.1227	-3.3467	-2.3028	-4.4464	-2.2929	-3.455	-3.9141	-2.8597	-4.5208	-4.1971	-1.0621	-4.8359
-12.136	-13.247	-11.97	-14.471	-13.655	-10.922	-13.2	-13.334	-13.107	-13.229	-12.455	-11.839	-12.629	-11.125	-12.548	-12.688	-11.915	-14.414	-14.886	-12.436	-13.441	-14.182	-16.204	-12.792	-15.605	-13.026	-12.037	-13.146	-14.323	-12.385	-12.163	-14.75	-9.668	-13.611	-13.661	-11.45	-12.764	-15.773	-13.792	-12.296	-11.887	-13.132	-14.255	-10.864	-10.516	-12.804	-14.533	-13.427	-13.741	-11.411
-8.4064	-8.0783	-7.5862	-8.6329	-6.9262	-6.3986	-7.0185	-8.5147	-8.3332	-6.3542	-7.7173	-6.026	-6.615	-8.3955	-8.6451	-6.6693	-8.6433	-6.8811	-6.6481	-6.6525	-8.427	-6.5392	-6.3351	-6.979	-8.5273	-7.9091	-8.5899	-9.0555	-7.9281	-9.2598	-7.4847	-8.0244	-9.5253	-7.4472	-5.2434	-8.3524	-8.4664	-6.9975	-7.4502	-4.9276	-6.8665	-7.4716	-8.0124	-6.3349	-4.5598	-7.341	-9.9058	-7.7386	-5.74	-6.9756
-15.271	-13.922	-13.338	-10.304	-13.958	-10.602	-10.733	-11.813	-11.698	-13.316	-12.453	-11.396	-10.788	-13.249	-14.303	-12.454	-12.635	-14.753	-11.482	-12.413	-13.817	-12.302	-10.829	-14.385	-14.715	-14.023	-11.769	-14.932	-11.745	-13.432	-12.884	-13.023	-14.175	-13.47	-13.762	-12.289	-12.755	-12.161	-11.551	-12.106	-11.343	-8.7028	-14.152	-13.076	-13.137	-12.742	-12.632	-11.366	-13.143	-13.007
4.7339	4.9947	8.401	5.879	4.3626	3.1759	7.1061	3.4544	5.509	7.2077	2.3817	6.3179	4.6413	3.9323	5.5819	7.16	3.6416	7.1837	3.1682	2.8503	5.0765	3.8723	5.5957	5.9904	3.6802	3.5608	3.3722	4.4891	3.8228	6.5871	5.848	4.7878	4.0944	5.2968	4.0878	3.9033	4.4842	4.9793	5.9954	3.6277	4.877	5.8345	6.0625	5.0695	2.3605	4.5913	6.1052	6.7654	3.778	2.7452
0.45945	0.086698	0.088638	2.6871	2.6809	-1.0602	0.10827	0.69494	-0.21418	1.1794	2.6845	-0.16151	3.2337	3.2602	2.0597	1.9844	2.9558	0.1849	1.9243	1.9932	1.2032	1.5265	-1.5204	1.3081	0.22938	2.2527	-1.0421	1.8625	-0.099242	-0.74391	2.7779	-0.35397	1.9719	0.97357	0.75201	2.3246	1.033	1.6312	1.0035	0.34292	3.7756	2.1594	1.6862	2.2044	1.2437	1.2182	-0.68834	2.1356	2.3355	2.2895
-4.0361	-3.8259	-5.258	-3.5701	-4.2333	-4.7252	-1.7675	-1.0172	-2.3475	-2.0839	-1.7587	-4.4791	-4.2247	-4.0767	-2.5098	-3.1021	-3.7333	-3.9805	-2.8218	-4.7331	-1.8099	-4.5004	-2.4719	-1.6584	-4.1314	-2.7873	-2.5264	-3.5979	-3.8087	-4.025	-2.743	-2.4741	-3.0693	-2.228	-1.166	-4.8727	-6.2506	-1.2684	-5.5201	-2.3554	-3.4153	-3.5743	-3.1316	-2.9773	-4.0779	-2.5448	-5.629	-2.3198	-5.3186	-4.0249
8.6494	9.0599	8.9414	8.738	7.77	8.0927	7.3654	9.2819	6.1207	7.304	8.5627	9.4947	7.6527	6.8227	9.2658	10.376	8.9583	8.1142	7.6874	9.8466	9.9685	6.7674	9.0861	6.821	10.327	7.7617	9.9886	11.013	10.232	8.0888	7.0748	10.216	6.029	8.3274	8.3975	10.62	10.141	9.1734	6.529	8.3309	8.0216	7.8492	10.732	8.8158	7.7406	10.119	9.1918	8.3567	7.3918	8.1219
-21.962	-21.812	-22.721	-19.461	-22.024	-23.481	-24.982	-23.246	-22.654	-21.907	-23.886	-22.364	-23.931	-22.103	-23.983	-22.912	-23.351	-23.489	-22.234	-24.534	-22.237	-21.162	-22.276	-20.092	-21.003	-22.906	-20.79	-21.026	-20.864	-23.011	-19.909	-20.971	-22.02	-20.527	-21.844	-21.854	-22.501	-23.714	-22.459	-20.366	-24.959	-21.909	-23.592	-23.415	-21.587	-23.193	-21.465	-21.562	-22.781	-23.953
-1.5529	-0.1838	-1.4266	1.5532	-0.80645	-0.74765	-0.94706	-0.40217	1.1931	-0.47845	1.1673	-0.069536	-0.23191	-1.2139	-0.042625	-0.57595	-1.6196	-0.47061	1.6356	0.28374	-0.36547	1.6832	-0.95743	-2.833	-0.017439	-0.73295	1.5142	-0.71908	0.25855	1.581	0.53799	2.3769	0.16574	-0.95404	1.3612	0.21626	0.013779	-1.4113	0.36804	0.63941	-0.2416	-0.57987	0.98456	0.084319	-0.90728	-0.74278	-0.095217	0.85152	-0.56878	0.86642
-3.5943	-3.3023	-2.9867	-3.6775	-1.6548	-2.5596	-3.4297	-4.1124	-3.7232	-2.7904	-4.0057	-4.1823	-3.609	-1.8517	-3.0736	-4.5302	-2.1223	-2.6203	-4.3978	-2.1842	-2.8541	-1.9129	-3.4808	-4.1329	-4.4127	-2.9273	-2.9558	-4.888	-4.4026	-1.8385	-4.5783	-3.9261	-5.3849	-3.9807	-5.3489	-5.618	-0.44279	-2.8465	-1.4908	-3.6312	-3.7102	-5.2492	-1.2422	-4.0625	-3.3232	-4.4344	-2.717	-2.6473	-4.9015	-3.189
-13.101	-14.236	-13.367	-13.076	-13.626	-11.811	-12.031	-11.265	-14.801	-13.669	-13.939	-14.298	-12.443	-11.283	-12.869	-14.418	-13.697	-13.942	-15.494	-11.916	-12.578	-13.834	-13.419	-13.985	-13.755	-16.019	-14.085	-11.821	-11.987	-13.768	-12.528	-13.688	-11.522	-12.68	-14.662	-11.872	-12.863	-13.969	-12.361	-12.398	-12.634	-14.093	-12.506	-11.718	-11.998	-12.832	-11.505	-11.471	-12.596	-13.529
-16.374	-15.213	-11.524	-15.266	-16.438	-15.212	-15.072	-14.309	-15.213	-15.155	-14.531	-13.32	-14.735	-14.23	-11.29	-16.178	-15.547	-13.576	-15.948	-15.429	-12.637	-13.857	-13.062	-13.697	-13.505	-13.079	-13.881	-13.659	-14.496	-15.295	-12.82	-12.213	-13.596	-16.534	-13.459	-14.649	-11.841	-13.766	-13.761	-16.296	-13.536	-13.917	-12.133	-14.457	-14.022	-12.83	-14.839	-15.515	-14.477	-14.052
-23.617	-21.677	-23.823	-20.76	-21.072	-23.334	-20.976	-22.17	-22.718	-21.008	-22.64	-24.245	-22.93	-22.419	-22.358	-21.532	-21.125	-22.489	-22.89	-22.6	-21.031	-20.704	-22.477	-22.048	-20.794	-22.62	-19.932	-18.797	-21.299	-22.38	-21.665	-22.949	-22.638	-23.116	-21.134	-24.125	-22.8	-22.27	-21.18	-21.674	-22.932	-23.025	-22.691	-23.968	-23.845	-21.634	-22.728	-23.229	-23.407	-21.47
-7.486	-8.6946	-9.2055	-7.4576	-9.4259	-9.3159	-9.0866	-10.331	-9.7668	-9.0203	-10.762	-7.1638	-7.2532	-8.4317	-8.4459	-8.6364	-9.2128	-11.593	-8.0448	-7.9763	-4.9353	-9.2885	-8.1791	-10.959	-9.3709	-8.4175	-9.809	-9.2226	-9.4616	-6.8675	-9.4236	-9.3881	-8.3555	-7.6355	-7.8065	-9.0025	-10.302	-8.511	-8.6797	-8.0749	-10.152	-8.8902	-9.1366	-9.8574	-8.1848	-9.3024	-10.058	-8.3269	-6.9894	-8.4615
2.182	2.3209	4.1276	2.4301	2.1341	0.64605	1.7491	1.9342	-0.61566	2.3699	2.4041	3.0345	2.0059	2.5832	2.8404	1.6495	0.64121	2.1466	2.1634	0.11152	1.795	2.5584	2.9159	-0.53101	-0.84445	1.1584	4.6237	2.102	0.13111	-0.032354	1.1041	1.6323	2.6721	3.1645	4.4381	3.8492	2.2174	0.9239	1.1828	3.2358	3.4406	1.5586	1.6044	1.1501	1.7566	2.2672	-0.41398	0.97108	2.868	3.4851
-8.4927	-4.9378	-7.9491	-5.3017	-6.0005	-7.0934	-5.3606	-5.2177	-5.9456	-7.9585	-6.3979	-5.7486	-6.2924	-5.8056	-5.8663	-4.8331	-7.2262	-6.2849	-7.4697	-6.2238	-5.4054	-7.1957	-6.9518	-5.1129	-6.9231	-6.8857	-6.0793	-4.947	-6.2405	-8.3353	-4.8693	-7.2652	-6.1154	-5.8605	-6.5411	-7.5303	-5.8068	-4.2211	-6.0843	-4.6369	-3.2666	-2.985	-6.5289	-5.6395	-7.1079	-6.0221	-7.2939	-7.409	-5.2034	-5.8749
-22.366	-20.659	-22.694	-23.149	-22.153	-22.329	-19.618	-22.89	-21.655	-20.677	-22.85	-20.653	-24.848	-21.432	-21.667	-20.954	-22.54	-21.894	-20.674	-21.461	-24.027	-22.002	-22.523	-24.091	-23.312	-21.096	-23.265	-23.097	-22.153	-22.026	-23.319	-23.51	-21.283	-22.076	-23.158	-19.651	-21.444	-22.161	-22.046	-25.758	-22.126	-23.19	-22.207	-22.828	-22.005	-20.247	-22.358	-21.519	-21.348	-21.386
-21.609	-22.917	-23.207	-21.528	-22.474	-24.008	-22.315	-21.459	-22.123	-20.884	-18.895	-21.607	-23.024	-21.13	-22.591	-21.63	-23.373	-23.03	-22.165	-20.402	-22.557	-23.296	-21.887	-21.232	-24.571	-22.324	-20.802	-19.993	-22.145	-21.771	-25.066	-20.654	-21.313	-19.822	-21.773	-22.374	-21.39	-23.895	-21.692	-20.921	-20.927	-21.686	-20.484	-20.85	-23.119	-20.565	-21.381	-22.731	-21.906	-21.779
-6.3252	-6.424	-6.3228	-4.0809	-4.5249	-4.4501	-5.0067	-4.0897	-6.2444	-7.2025	-4.2765	-4.3108	-6.1708	-5.5345	-4.7913	-4.1346	-6.0786	-5.1308	-5.1739	-7.0386	-4.3993	-6.9555	-5.6312	-5.6035	-5.7069	-4.5758	-4.8267	-5.023	-4.4609	-6.3312	-7.3809	-6.3187	-5.8412	-5.1136	-5.2255	-6.4942	-6.0589	-5.2991	-7.0549	-7.6606	-4.5452	-5.467	-7.2544	-3.0715	-5.6679	-6.4412	-6.6115	-6.6243	-6.0209	-5.5878
-10.875	-8.9037	-8.4581	-9.5306	-8.0678	-7.7692	-7.3038	-8.6369	-8.7601	-6.8363	-8.5853	-6.6656	-6.5073	-6.4386	-8.2081	-7.9317	-6.0768	-8.3141	-6.1878	-8.1124	-4.7342	-9.0727	-7.3657	-6.784	-7.7984	-6.7467	-7.2797	-7.4657	-8.2678	-7.1446	-8.4991	-6.801	-6.1145	-9.4789	-6.0755	-6.9456	-6.4587	-10.167	-8.6761	-6.824	-7.1256	-7.1028	-8.6845	-7.0524	-9.5708	-8.1456	-7.1051	-5.3739	-6.8461	-7.3648
-4.1165	-2.1731	-5.715	-6.3664	-6.6346	-6.653	-6.1854	-7.1236	-4.9315	-4.505	-4.9299	-7.2238	-4.8245	-6.0251	-5.8618	-6.59	-7.1347	-5.9681	-6.1742	-6.7473	-6.0923	-4.6383	-5.9035	-6.3148	-8.0341	-4.8413	-5.5363	-6.4723	-6.5783	-4.38	-4.1673	-6.1585	-7.1965	-6.5	-4.2224	-5.746	-4.6746	-4.4137	-5.1742	-4.6952	-6.094	-4.5917	-7.3027	-5.335	-7.2066	-5.0427	-6.2072	-6.1075	-4.8497	-5.4474
-11.154	-10.933	-12.078	-13.564	-13.548	-13.399	-10.008	-11.893	-10.956	-10.167	-11.317	-13.18	-13.701	-12.116	-11.727	-13.636	-12.968	-10.29	-13.044	-11.119	-13.043	-10.446	-12.375	-12.335	-10.562	-12.805	-12.185	-11.97	-11.631	-12.624	-11.086	-10.737	-10.772	-8.8231	-13.586	-13.328	-12.214	-14.983	-12.883	-13.924	-10.713	-12.645	-11.099	-9.5201	-11.204	-12.052	-12.957	-10.216	-10.822	-12.699
-4.0613	-1.6636	-1.4525	-1.3751	-3.9784	-1.2119	-1.0288	-2.7209	1.5844	-2.4891	-0.33997	-1.8917	-2.4559	-1.9413	-3.2099	-2.3522	-2.3658	-1.6794	-1.9609	-4.6014	-2.4515	-1.1981	-1.5406	-0.55095	-0.52744	-2.5532	-0.26298	-3.1774	-1.0608	-2.057	-1.4933	-2.9896	-0.31711	-2.297	-1.1411	-1.7351	-0.38334	-0.56581	-2.3625	-2.5901	-0.046063	-0.74049	-1.7629	0.034141	-0.40196	-1.5401	-1.0217	-1.9815	-1.4151	-3.1103
-4.764	-3.1869	-3.2615	-3.2662	-1.2855	-3.356	-3.7801	-2.9952	-4.5391	-1.1459	-3.1963	-4.7031	-4.1055	-3.2041	-3.181	-4.4448	-4.3122	-2.4459	-7.1039	-3.8285	-2.8178	-3.7496	-2.9041	-2.4647	-4.5626	-4.6738	-3.8583	-0.52425	-4.1694	-5.9282	-4.0563	-2.1339	-2.9013	-2.6523	-2.8491	-2.866	-5.995	-4.9019	-2.3742	-3.2582	-3.8601	-0.65636	-2.5636	-2.8269	-2.536	-2.013	-1.4943	-4.2032	-2.9471	-3.8573
-4.7789	-3.9704	-2.6602	-4.2818	-5.4682	-2.606	-3.637	-4.0787	-4.7405	-2.6046	-4.4532	-3.4149	-4.0314	-4.1659	-3.0224	-5.4695	-1.54	-2.3727	-1.7105	-4.4297	-2.8581	-2.9934	-3.4224	-2.9555	-4.1283	-4.9268	-5.2866	-3.2658	-3.6376	-4.7031	-2.0925	-5.6527	-4.4977	-3.457	-3.168	-1.9129	-4.1079	-5.6443	-0.96598	-4.7565	-2.7247	-3.7919	-3.7876	-4.9879	-3.8917	-3.6953	-2.306	-4.7678	-7.5141	-5.4227
-2.9252	-3.7342	-5.0057	-3.8573	-2.8125	-3.7279	-1.3293	-2.5457	-3.4639	-2.2419	-2.5422	-6.0141	-4.4853	-4.847	-4.9769	-5.1608	-3.5568	-4.0297	-5.4898	-2.4682	-3.1625	-3.307	-6.4156	-4.3707	-3.4661	-3.5709	-6.3453	-4.6288	-2.5926	-2.3978	-5.1936	-5.6826	-2.4215	-4.0866	-4.2414	-3.6697	-3.2909	-2.9439	-4.0484	-1.3115	-5.2852	-3.7974	-3.8697	-3.7628	-4.4922	-2.7696	-6.6387	-4.5442	-3.1795	-4.0827
-9.8996	-11.534	-9.2141	-8.1459	-9.8818	-9.3528	-8.2186	-9.7947	-8.4392	-9.5239	-9.5083	-8.4195	-10.12	-8.9805	-9.3109	-7.5841	-5.8931	-10.521	-8.8517	-9.6788	-7.8613	-9.3576	-8.6989	-6.4888	-7.9389	-9.2747	-10.15	-10.17	-9.8846	-7.4628	-9.1638	-9.5987	-8.6256	-8.0692	-9.0498	-7.6003	-9.0461	-10.017	-10.635	-9.5224	-7.2218	-10.789	-8.6103	-8.7299	-9.0921	-10.773	-11.157	-9.6092	-7.0419	-8.8512
7.2447	7.966	7.7125	8.4834	11.182	10.479	7.617	8.0644	9.4724	9.1959	7.5542	9.9034	6.2437	8.4303	8.8444	8.483	9.948	8.708	6.5401	8.7312	6.861	10.156	8.8619	9.4339	7.019	9.3771	7.1872	9.6694	8.3326	8.3823	9.7085	9.8965	7.3098	8.2284	8.4046	9.7569	8.7048	10.164	7.5345	11.034	7.4798	8.0475	8.9497	9.0282	9.4838	7.6923	7.2478	8.6292	8.0473	8.4534
-2.026	-2.6244	-1.7141	-1.1051	-2.7827	-2.5726	-4.7483	-0.99497	-0.50405	-2.4269	-2.6815	-2.8727	-2.319	-2.3175	-2.2213	-0.70687	-1.3934	-0.42031	-1.0101	-1.0779	0.61618	-1.1607	-0.48909	-0.15178	-1.1878	-1.2997	-4.7982	-1.8927	0.22771	0.1405	-1.0211	-2.5166	-2.5613	-2.0727	-0.29824	-0.64982	-2.0718	-1.8605	-0.11849	-2.8914	-1.0542	-0.46431	-2.6871	-1.8845	-0.67572	-1.1962	-1.366	-2.2581	-3.0516	-1.0747
-10.984	-8.6188	-11.48	-10.091	-11.86	-10.886	-8.6913	-10.443	-13.489	-11.521	-11.477	-12.032	-11.867	-11.599	-9.8663	-12.065	-10.235	-11.557	-11.687	-13.41	-10.313	-13.401	-7.9568	-11.144	-10.093	-10.367	-11.21	-9.7873	-9.5728	-11.575	-11.1	-10.172	-11.399	-10.587	-11.617	-10.218	-10.305	-13.365	-10.517	-14.869	-10.06	-10.114	-11.359	-12.394	-11.437	-11.898	-11.864	-10.735	-9.4727	-9.3734
-12.927	-13.341	-12.346	-11.945	-9.7091	-10.099	-9.5709	-8.7886	-10.167	-10.152	-9.1784	-11.209	-14.451	-11.804	-11.999	-9.7272	-10.495	-8.0152	-9.4369	-13.058	-9.9382	-11.248	-13.811	-11.842	-11.585	-8.6152	-9.8986	-11.758	-9.492	-9.9507	-10.767	-9.4913	-11.366	-10.728	-11.344	-10.717	-11.364	-9.2489	-11.792	-10.923	-11.9	-11.488	-11.286	-11.675	-11.277	-10.514	-10.784	-11.315	-7.0248	-9.5965
-2.754	-3.0429	-1.1219	-2.1631	-2.1604	-3.126	-0.10202	-2.1423	-1.0689	-0.30221	0.72826	-0.59476	-0.9803	0.63874	-3.2578	-1.6138	-2.7515	-2.4979	-2.0519	-2.9824	-0.97383	-0.80897	-3.5805	-1.5118	-2.9658	-2.4041	-0.59275	-1.1889	-2.7909	-1.0585	-1.3043	-3.4269	-1.7454	-3.1322	-0.70797	-3.1012	-2.026	-3.2644	-1.0976	-1.5078	-0.98902	-3.156	-1.2001	-3.1859	-0.24598	-4.2036	-1.4279	-2.1872	-2.7385	-0.51238
-21.216	-20.553	-24.089	-23.295	-19.78	-22.297	-21.332	-22.88	-21.975	-23.337	-20.689	-22.236	-20.648	-23.216	-21.552	-22.584	-22.927	-22.979	-21.503	-21.943	-22.362	-21.77	-22.721	-20.853	-22.063	-22.735	-23.12	-20.81	-23.049	-21.974	-24.912	-20.257	-21.48	-21.934	-20.284	-22.326	-21.552	-25.413	-23.266	-23.158	-21.905	-21.781	-22.544	-21.373	-23.335	-21.749	-22.692	-20.957	-20.484	-22.295
-24.44	-20.009	-24.818	-22.766	-20.52	-20.24	-22.171	-24.516	-19.8	-22.809	-22.503	-20.1	-24.802	-22.148	-24.61	-19.375	-23.92	-21.854	-19.742	-21.183	-19.102	-21.068	-23.83	-23.644	-24.185	-23.938	-22.444	-21.819	-21.041	-22.373	-20.673	-23.372	-23.142	-19.686	-21.513	-24.424	-20.374	-20.537	-22.444	-21.185	-21.72	-21.315	-20.858	-22.933	-23.532	-25.309	-25.376	-22.924	-21.259	-22.711
-1.7625	-2.1847	-3.6579	-0.96982	-3.3777	-3.0173	-2.9336	-5.0081	-1.8546	-3.4989	-3.3504	-3.7801	-5.2675	-4.5792	-3.761	-3.2188	-3.4674	-0.54972	-3.1564	0.85379	-2.5578	-3.4972	-4.2	-0.78125	-3.0045	-2.2643	-1.3387	-3.5803	-3.031	-3.0744	-2.3588	-4.0176	-1.5239	-3.8137	-3.7554	-2.6147	-4.6459	-2.5099	-2.7065	-4.1657	-0.7627	-2.762	-4.9581	-2.9031	-3.4563	-2.4735	-2.7895	-2.9569	-1.6089	-3.8598
-12.449	-15.015	-11.625	-16.39	-16.23	-13.301	-14.042	-13.157	-13.482	-14.872	-13.373	-14.241	-16.121	-13.444	-16.05	-14.151	-15.416	-14.255	-15.089	-13.458	-14.501	-16.193	-15.013	-15.012	-15.488	-16.305	-15.045	-17.472	-15.408	-13.287	-14.848	-13.458	-15.558	-13.4	-15.271	-15.286	-14.869	-13.311	-14.583	-13.58	-14.278	-13.135	-14.799	-15.334	-13.972	-14.53	-16.634	-13.254	-16.15	-13.275
-9.9293	-10.702	-10.765	-12.28	-10.792	-12.391	-11.286	-10.57	-13.286	-12.581	-9.7381	-9.6804	-11.898	-11.864	-12.32	-10.769	-11.264	-11.651	-9.6589	-10.636	-11.271	-11.193	-10.917	-10.754	-10.877	-8.7543	-9.9711	-9.6136	-12.483	-8.1775	-9.8486	-11.812	-9.509	-11.237	-9.7978	-11.106	-9.6567	-9.5827	-11.162	-11.082	-9.6329	-12.136	-10.079	-9.7246	-12.532	-11.308	-11.392	-11.315	-11.703	-8.9588
-12.654	-15.674	-15.27	-14.447	-15.853	-12.904	-10.418	-16.152	-13.158	-12.851	-13.022	-15.248	-13.409	-10.347	-12.555	-11.245	-11.136	-11.379	-12.379	-13.396	-10.799	-12.526	-12.535	-15.543	-15.087	-13.567	-14.087	-12.425	-12.007	-12.882	-13.334	-15.991	-12.748	-13.908	-14.619	-12.99	-13.009	-14.899	-15.93	-11.505	-13.733	-15.687	-12.25	-11.004	-14.281	-15.394	-13.373	-13.299	-12.383	-15.562
-12.032	-11.432	-9.0642	-12.134	-13.375	-11.059	-13.204	-9.962	-12.181	-10.238	-12.908	-11.75	-11.645	-11.692	-11.135	-12.311	-11.283	-9.6726	-8.7226	-10.394	-12.497	-11.001	-11.129	-11.575	-9.4404	-10.876	-10.881	-15.085	-11.374	-13.908	-11.188	-10.977	-11.894	-10.812	-10.21	-10.904	-10.381	-12.494	-13.073	-11.417	-10.612	-10.195	-12.439	-10.063	-12.614	-9.815	-12.125	-11.202	-10.197	-8.9501
-9.5594	-9.5739	-10.073	-8.5727	-7.7705	-7.9031	-7.4722	-9.3683	-7.4774	-7.6659	-8.7686	-5.2953	-10.949	-11.725	-8.8146	-9.6626	-10.138	-8.9812	-9.0247	-8.833	-9.7779	-10.112	-9.4086	-8.9917	-8.5497	-6.5799	-9.2856	-6.5715	-8.1515	-6.358	-9.7271	-8.5054	-8.9412	-9.2014	-7.3595	-11.206	-8.9239	-6.077	-9.5695	-11.034	-9.1918	-8.2182	-10.635	-8.1012	-8.7042	-8.9053	-11.102	-9.428	-9.5084	-9.2033
0.75921	-2.5299	-1.3009	-1.9203	-3.0585	-1.5563	-0.13402	-1.5095	-1.5297	-1.2131	-0.36379	-0.86262	-0.12378	-1.5836	0.12701	-0.76937	-2.4737	-3.7648	-1.8813	-2.7748	-2.0285	-2.0812	-0.78976	-3.084	-1.9546	-1.4594	0.72066	0.17993	-1.6638	-2.2741	-1.8412	0.91354	0.70117	-0.25469	-0.27007	-1.5857	-0.51345	-1.7492	-1.039	-1.3487	-1.8481	-1.7805	-2.5438	-5.0606	-1.3241	-2.8569	-1.1872	-0.62924	-2.2388	0.089141
-1.2496	0.228	-2.4128	-4.1327	-3.2261	-3.534	-2.1376	-4.3618	-3.3145	-3.3248	-2.0569	-4.8271	-2.4439	-0.25597	-1.7257	-1.2649	-3.5109	-2.802	-1.3558	-1.0344	-2.6601	-2.5111	-1.988	-0.54049	-1.0481	-5.0374	-2.437	-2.355	-3.4092	-1.5732	-4.7561	-2.8752	-1.5332	-1.254	0.12703	-1.677	-1.622	-3.0109	-2.8441	-4.9438	-1.7177	-4.2563	-2.7767	-5.1962	-1.9289	-1.4882	-3.232	-3.2601	-1.404	-1.7631
-0.5881	-3.3729	-3.2309	-2.2331	-0.68091	-3.4874	-1.109	-0.90902	-1.7377	-0.30965	-2.666	-0.93239	-0.46236	-0.25069	-1.5395	-2.9533	-0.6074	-1.3003	-2.0149	-1.0865	0.33819	-2.3665	-2.7163	-2.3167	-0.89635	-2.149	0.067736	-1.8149	-1.9936	-0.65064	-1.7666	-1.8572	-0.22951	-1.6301	-1.9514	-1.4493	-2.3808	-1.6422	-1.5737	-1.8343	-1.3976	0.3064	-0.39843	-2.5258	-2.2163	-0.43814	-2.2826	-1.717	0.086313	-1.9124
7.0241	3.5929	4.7978	4.7363	5.2481	4.9656	3.6774	3.5798	6.0819	4.57	4.3253	4.8178	3.8089	6.0027	4.3681	1.1813	3.9812	4.228	4.1575	4.4036	4.1839	6.6682	4.9148	4.8622	2.3301	3.9106	4.618	4.7786	2.4741	3.3885	4.6086	4.4875	4.719	3.7667	6.287	6.5426	6.5474	5.429	-0.030669	4.2195	3.1732	3.2789	6.3729	5.6144	5.828	5.698	2.5358	3.5355	2.8683	6.4966
-1.7092	-0.96567	-1.4128	-3.5213	-1.4045	0.47948	-2.7813	-5.4691	0.707	-0.38432	0.62381	-1.4591	-1.1763	-0.48932	0.44065	-1.793	-2.1388	-2.9257	-0.28911	-2.9668	-2.3784	-4.584	-0.83658	-1.5995	-1.7072	-0.32309	1.2368	-1.4943	-1.6148	-1.0688	1.1	-2.3406	-0.45702	-1.4632	0.82722	-1.6723	-1.8491	-3.8533	-2.441	0.15487	-1.3514	0.065628	-2.8268	-1.6914	-0.86607	-3.9621	-2.0889	0.093433	-1.4849	-1.9572
1.0096	0.77389	1.6379	-1.5761	-1.1355	0.25343	0.82718	1.7876	-2.6706	-0.39506	1.1647	-2.7462	2.1813	-0.74966	-0.6228	-0.89218	-0.78636	-1.0641	0.5341	0.0016346	0.90637	-1.6872	1.6121	0.26585	0.87704	-1.6224	-3.5221	-0.20575	-1.033	-0.095328	0.36292	-0.33057	0.69284	1.5411	-0.90965	0.34481	-0.55463	-2.1721	-0.65696	-0.85841	0.64068	2.0689	0.40847	-1.4615	0.10112	-1.1251	-0.096997	0.29827	0.048988	0.7144
-9.5366	-11.909	-9.4383	-9.3293	-8.9137	-7.9544	-9.7688	-11.897	-8.435	-10.996	-8.5479	-10.282	-10.979	-10.836	-8.1689	-9.2753	-10.77	-10.754	-10.371	-8.3957	-11.448	-10.433	-11.799	-10.989	-10.436	-9.5535	-10.555	-8.8408	-9.9262	-9.7316	-8.768	-9.1742	-10.901	-9.8422	-12.34	-11.369	-10.945	-11.817	-12.162	-11.244	-9.5725	-10.368	-11.294	-9.7503	-10.468	-12.395	-12.001	-7.6336	-10.09	-10.961
-4.7388	-3.4585	-7.1161	-4.869	-3.816	-4.5318	-4.3336	-7.5097	-5.8649	-6.6276	-6.5737	-7.0222	-6.2383	-6.366	-6.8339	-3.8822	-6.4137	-5.727	-4.9602	-3.0129	-4.8537	-4.7497	-7.7334	-6.258	-6.1901	-6.2932	-5.5621	-6.9425	-4.5985	-5.8935	-4.2859	-4.1435	-7.6773	-8.8955	-5.2751	-4.4343	-7.6342	-4.7742	-7.1274	-4.3093	-5.2428	-6.0228	-5.8143	-5.5812	-3.5749	-5.7022	-5.6741	-5.8098	-5.4081	-7.8243
-22.127	-20.713	-22.412	-22.492	-21.614	-22.337	-21.308	-21.148	-19.815	-20.783	-22.203	-19.61	-24.715	-21.308	-22.481	-22.3	-22.442	-23.449	-23.263	-22.603	-19.413	-21.627	-21.881	-21.536	-21.204	-22.162	-22.556	-23.679	-19.513	-22.826	-22.113	-22.798	-21.984	-20.504	-22.568	-21.714	-22.422	-20.958	-24.403	-25.095	-21.642	-21.623	-21.375	-20.004	-20.928	-22.539	-22.589	-21.396	-20.468	-22.738
-0.84593	0.4917	-1.5468	-0.52596	-0.64039	-1.3561	-1.8204	-2.1368	-1.0054	-1.725	1.1954	-0.73864	-1.8526	-2.3656	-1.9324	0.18112	1.3553	-0.21372	-0.9113	-1.9652	-0.42572	-2.5543	-0.90937	-0.43461	-3.8634	-1.5896	-2.3772	-2.8885	-0.73455	-0.79948	-0.88808	-1.4003	-0.23463	-2.3772	-1.6202	-1.1317	-2.6838	-2.0132	-2.0024	-1.9095	1.4276	-2.238	-1.3584	0.58822	-2.2127	-2.4174	-1.9083	-1.4364	-1.6516	-3.8259
6.4872	6.7544	6.292	6.0311	7.3288	7.6948	7.6611	7.3507	8.7477	6.4979	6.7341	7.0002	7.9895	8.6473	5.7705	5.8927	5.9515	4.3928	8.2804	6.7163	6.7199	6.0798	6.1992	8.0724	5.9046	4.1434	4.4803	6.1398	8.2983	6.2591	7.8257	8.4266	7.4244	8.0545	8.7478	5.4637	6.0528	6.463	6.2601	3.9212	6.7264	6.3659	7.3715	5.4854	5.3337	6.9474	5.8214	7.7713	5.5982	5.8037
-1.5433	-0.87236	0.26984	0.35443	-0.8495	-1.4509	-0.66281	-0.92717	-0.53393	-3.8106	-1.3738	1.2139	-1.7081	-1.612	-1.0904	-0.89287	0.12193	-0.55684	-2.2605	-3.2372	0.10021	-2.0559	-0.92295	-0.37321	0.24207	0.037532	-2.2253	0.82282	-0.76125	-1.6837	-1.6935	-0.46902	-0.91431	-1.4325	-1.8327	-2.0927	-1.1441	0.45695	1.5841	1.2077	-0.90791	-0.9562	-1.2166	-0.030609	-1.4276	-1.4468	-1.6462	-0.80161	-3.8914	2.5418
2.114	0.63385	3.5966	0.91708	3.9162	4.3383	3.5394	1.8634	2.5384	2.1579	4.9896	2.1648	2.4247	1.8428	3.5307	5.2664	4.7829	4.4931	3.7122	5.0493	2.6749	4.3971	3.367	3.8217	3.6283	3.1485	2.5969	2.2804	3.2003	3.8075	4.3433	2.8594	3.9055	2.4698	2.6379	4.4542	2.4409	3.2114	1.7461	3.6004	5.2068	1.5424	4.9853	2.5942	3.407	3.4922	2.4807	3.899	1.3311	2.1386
-11.15	-10.776	-10.844	-11.211	-9.9903	-11.081	-8.8924	-11.743	-12.099	-10.961	-11.24	-11.031	-10.41	-11.866	-10.113	-10.566	-11.486	-9.4016	-11.116	-10.797	-9.4998	-10.003	-11.545	-11.756	-9.9531	-13.227	-11.024	-10.279	-10.963	-9.0317	-8.5478	-12.025	-12.367	-11.844	-10.131	-10.767	-11.472	-10.294	-11.567	-9.2234	-10.61	-10.447	-10.337	-9.113	-11.827	-11.966	-10.623	-11.958	-10.415	-10.26
-2.5903	-2.7657	-1.3549	-1.8563	-2.2556	-3.3603	-0.77165	-2.5598	-1.3812	-5.7468	-3.0122	-1.5015	-3.5806	-0.5491	-3.1521	-3.6252	-0.70936	-1.1029	-4.4652	-0.33746	-2.455	-1.0236	-3.0597	-1.4287	-0.15726	-2.7408	-3.1949	-3.1375	0.20136	-1.5748	-0.63362	-2.6001	-1.4423	-2.0319	-0.41979	-2.188	-4.1985	-2.7448	-1.7746	-2.6362	-3.0318	-3.9199	-2.4356	-2.3186	-3.0791	-2.3184	-2.5961	-2.6096	-1.0744	-1.8194
5.0582	5.4481	1.5479	4.0998	5.8098	5.3947	5.2229	3.8425	4.6285	4.6311	4.9544	5.8424	5.5184	3.8977	4.9909	4.4618	4.8207	3.9102	2.9513	7.3037	5.1272	3.8852	5.8183	4.1092	5.453	4.6817	5.0562	4.5013	3.8989	6.722	2.2332	3.1976	4.0361	5.1781	4.4242	4.6108	3.5216	2.4261	4.8479	3.9828	6.1906	4.2312	4.3286	4.6571	1.8277	5.2701	5.9574	4.882	5.243	4.8377
1.5237	5.433	1.2047	2.6024	5.8229	2.4616	3.9157	4.4187	3.6035	4.4194	2.3977	3.6736	2.7398	3.4994	2.6369	3.4491	0.6252	1.9328	2.8708	3.6496	4.7688	1.7624	5.6667	2.9496	3.4333	0.84554	3.3732	3.8881	3.0788	1.8397	1.256	1.9061	1.8684	3.7769	3.6528	2.8686	3.5529	3.0239	4.1464	3.9885	1.0846	4.2807	4.8136	2.0667	2.5542	2.876	2.8165	5.4444	2.9061	1.7903
-12.787	-10.461	-15.204	-12.537	-10.714	-12.073	-13.797	-12.175	-14.382	-14.489	-9.5093	-11.316	-13.663	-12.403	-15.748	-11.807	-15.359	-12.698	-14.628	-11.724	-12.816	-12.116	-12.24	-12.219	-13.127	-13.344	-13.709	-11.533	-14.337	-12.542	-12.821	-12.832	-9.916	-13.128	-13.306	-10.123	-12.127	-10.372	-13.345	-12.206	-13.129	-14.209	-13.381	-13.645	-14.257	-10.766	-11.774	-13.388	-13.668	-12.934
-9.8617	-11.303	-9.8575	-9.1996	-10.622	-8.652	-7.9506	-12.57	-8.6937	-9.1418	-10.707	-9.0455	-9.8373	-8.3009	-9.2934	-8.7339	-11.661	-10.727	-10.293	-8.7606	-8.4909	-7.8997	-8.0249	-10.193	-10.091	-10.774	-11.022	-11.382	-10.097	-9.1874	-10.546	-7.5563	-7.6576	-9.4755	-8.5579	-7.7073	-11.041	-11.466	-12.105	-11.522	-8.0203	-10.579	-9.658	-8.7594	-10.582	-10.012	-9.9975	-9.5659	-10.022	-9.6839
-12.048	-13.943	-11.981	-10.794	-11.027	-13.426	-10.472	-12.674	-10.127	-10.225	-11.06	-11.495	-12.228	-13.112	-10.572	-11.636	-11.758	-11.379	-14.091	-10.889	-12.645	-11.748	-12.856	-10.999	-10.883	-11.291	-11.821	-14.235	-10.777	-8.5471	-12.882	-10.197	-11.004	-11.767	-12.765	-12.613	-11.558	-12.252	-11.778	-14.317	-14.709	-13.324	-11.831	-10.896	-11.26	-11.431	-12.888	-10.568	-13.108	-11.322
1.9108	0.114	1.5472	-1.8624	1.0832	0.28106	1.4259	-1.2572	1.4398	1.0707	0.47309	-0.71976	0.73148	1.0826	0.95111	2.2086	2.9352	-1.3756	2.0686	2.2869	2.1619	3.197	1.5445	-1.3276	1.1413	-0.052558	-0.83357	0.50753	0.55757	2.147	-3.3706	1.0262	0.76449	-0.24389	1.6107	2.2551	2.1879	-2.071	1.9563	-0.75201	1.3748	-0.70002	1.5636	-0.28868	-0.24067	-1.2955	1.3925	0.39284	-3.0252	1.3652
-12.226	-10.723	-12.903	-12.463	-11.85	-11.358	-10.577	-8.8942	-12.295	-11.737	-13.104	-9.7043	-11.583	-9.2303	-11.978	-11.954	-11.949	-11.717	-10.251	-13.658	-10.314	-11.915	-10.568	-12.565	-10.314	-10.894	-12.313	-13.63	-9.7809	-12.131	-11.314	-12.238	-12.631	-13.189	-12.435	-14.293	-11.69	-10.374	-12.486	-12.912	-11.278	-11.522	-10.564	-11.232	-9.2031	-10.595	-10.838	-10.914	-10.992	-11.296
-0.55911	-1.7403	-2.2358	-1.0855	-1.1984	-0.062338	-0.75134	0.37165	-1.1726	-0.78962	-2.948	-0.25407	-0.4163	-2.3823	-3.0946	-3.1652	0.81431	-3.4936	0.71758	-2.0611	-0.21104	-2.209	-1.0904	-0.60373	-2.2979	-2.3508	-5.4681	-1.4046	-3.1029	-0.55882	-1.2112	0.4551	-3.2093	-2.4456	-2.6698	-2.3803	-1.6724	-2.0583	-1.446	-2.3359	-1.9162	-3.1728	-0.59477	-1.5269	-4.3055	-3.3053	-1.9143	-0.058431	-1.5288	-2.8155
-1.6598	-2.9576	0.73305	-3.7673	-1.496	-1.2872	-3.7845	-4.3686	-4.3245	-3.5262	-1.1182	-2.1986	-5.762	-3.5841	-4.1609	-3.7709	-1.0089	-2.3913	-3.2583	-3.5562	-2.3592	-4.159	-2.2812	-2.8381	-5.1656	-2.7995	-1.504	-3.2237	-3.4721	-1.1898	-1.6579	-3.7283	-3.9254	-3.0342	-2.4496	-2.1132	-3.8752	-1.2851	-2.7184	-2.2685	-3.2083	-1.4218	-1.3674	-3.2459	0.59551	-3.3948	-2.6713	-0.77997	-1.5757	-2.3254
1.2615	2.6753	-1.633	1.5045	-2.5977	0.44951	0.85809	-0.11795	-1.1246	1.28	-0.36886	1.0101	0.55726	-1.0608	-1.6545	0.2825	1.753	-0.91579	-2.3744	2.0644	0.50038	0.96989	-0.035994	-2.3473	0.79456	1.0624	0.82302	-1.0358	-1.5709	-0.91954	-0.66268	-1.0218	-0.12739	0.062693	-0.76365	0.49072	-2.0672	0.69492	-1.6039	-2.3363	-0.68325	-1.2385	-0.97314	1.3715	0.50106	-0.72824	2.4846	-1.0422	-1.5395	0.223
-7.3571	-7.2981	-6.813	-6.4276	-6.9818	-5.9106	-6.5189	-5.8777	-6.2744	-6.5116	-3.2363	-7.4491	-7.4184	-7.1245	-6.9604	-6.1494	-6.0495	-5.441	-5.9895	-6.5789	-6.0613	-9.3659	-7.3343	-7.8318	-7.0137	-6.3699	-7.5272	-7.0287	-5.9903	-6.8621	-8.1369	-7.1927	-7.8353	-8.601	-4.846	-6.394	-6.4256	-7.41	-5.9101	-7.2012	-6.2214	-6.6052	-9.3047	-4.6901	-7.6739	-9.3186	-7.2263	-3.3933	-4.6057	-8.0257
-10.189	-12.325	-9.3793	-9.4797	-10.332	-10.345	-8.7365	-8.9561	-8.7831	-10.502	-8.522	-9.9683	-8.3668	-11.368	-9.6946	-9.41	-9.6777	-8.2662	-8.2178	-10.24	-9.0593	-11.727	-8.9859	-9.1995	-10.017	-11.191	-7.2636	-9.7714	-7.5926	-7.267	-9.0014	-8.7103	-8.3176	-8.9077	-9.728	-12.304	-8.2836	-10.093	-11.42	-8.9916	-6.8172	-10.226	-9.8259	-11.157	-9.7552	-10.002	-7.3313	-10.638	-10.987	-8.7274
-12.496	-11.289	-15.705	-14.288	-13.716	-13.553	-12.961	-15.989	-15.218	-13.638	-13.279	-12.67	-12.702	-12.692	-12.446	-14.486	-12.656	-11.953	-15.898	-16.678	-14.699	-13.641	-13.319	-13.523	-12.313	-13.299	-14.383	-12.257	-12.901	-12.587	-13.5	-10.794	-12.268	-14.518	-14.5	-14.142	-12.239	-13.123	-13.341	-15.292	-12.964	-12.442	-12.048	-14.463	-12.903	-13.956	-10.757	-11.778	-14.905	-12.612
-5.3546	-5.3568	-4.6398	-3.281	-4.5147	-5.3611	-5.7141	-6.7312	-3.6229	-4.7644	-4.4216	-4.5953	-7.1352	-4.5346	-2.2992	-4.0356	-5.948	-4.6913	-5.13	-6.8909	-4.5191	-5.0055	-4.7419	-5.5193	-2.2837	-4.8721	-3.7318	-2.9533	-4.89	-8.2158	-4.605	-4.7869	-7.1435	-4.4717	-8.1823	-4.4002	-5.8901	-5.2062	-7.3548	-4.0309	-5.4372	-3.315	-4.7948	-7.6026	-4.6009	-5.6435	-5.9435	-3.4941	-5.5496	-5.5486
2.7166	0.085836	2.4119	3.372	0.50837	2.6254	1.7629	1.0664	3.2681	3.541	4.4671	3.2207	2.0332	3.1079	3.4325	1.3471	1.0929	2.1752	1.738	2.7357	1.2925	0.87242	3.6039	2.7082	3.2682	1.8321	5.0146	2.0183	3.6356	2.7383	2.7726	4.0689	1.0302	3.9291	3.6955	2.9701	3.1514	3.11	2.9536	3.857	4.0111	1.4008	2.3988	3.0047	0.70476	0.91185	0.71279	4.0553	1.9496	3.8052
-7.3486	-5.9326	-7.2161	-6.5819	-7.7349	-5.814	-7.1777	-7.4511	-4.5438	-8.5964	-5.764	-6.3584	-6.269	-4.8168	-5.8178	-8.6131	-6.2685	-7.0623	-7.52	-6.6763	-8.5673	-6.1723	-6.3184	-7.8142	-7.081	-4.6787	-6.6606	-5.8317	-7.2664	-6.8813	-6.7825	-5.1545	-3.1843	-5.2317	-6.9996	-6.8607	-6.7816	-4.6981	-6.7677	-5.4956	-8.7728	-6.7204	-3.7033	-5.8369	-6.6394	-5.6835	-5.4058	-5.3859	-6.45	-5.8726
1.3142	-1.1099	2.6283	0.7643	-0.92435	-2.2375	1.1203	1.5283	1.0481	1.1907	-0.31759	0.53775	0.59377	-2.2296	1.7115	-0.98907	0.37736	1.3924	2.008	-1.988	-1.1158	0.68251	0.92778	-1.5992	0.69295	-1.4014	1.383	1.4556	-0.17714	2.5026	0.67418	-0.25285	2.0565	2.5268	-2.4433	2.1379	0.57962	-0.7841	-0.83835	0.1315	-1.219	1.5067	0.054649	-0.2224	0.21668	1.5351	0.35233	-0.2799	0.72652	-0.41562
2.1262	0.13723	0.64164	1.7042	-0.76483	-0.058374	-0.19095	0.21448	2.2905	1.5671	-0.078707	2.2807	0.1518	-1.7274	0.69708	1.3285	-0.016851	1.8877	-0.31816	-0.81337	-0.91152	-0.99414	0.80568	1.1299	2.0114	0.32356	1.0861	-1.1659	-0.52666	-1.3195	0.88753	-1.4128	-1.8192	0.96894	0.69115	-1.5326	0.48721	1.3232	1.3964	0.97721	-1.4438	0.91773	-0.42979	0.53037	0.48667	-0.44507	-0.95671	-2.1586	0.018889	-0.6187
-10.126	-11.564	-7.0933	-8.2251	-9.4633	-8.9349	-10.136	-8.1326	-7.4628	-9.357	-10.986	-7.3925	-9.1904	-7.4063	-8.138	-7.282	-11.825	-9.5008	-10.339	-7.1787	-8.4714	-11.732	-8.3632	-9.5567	-8.3718	-7.3542	-7.9687	-7.9562	-9.9473	-8.1583	-9.8105	-9.9484	-9.6493	-10.6	-8.8477	-11.578	-10.138	-9.6624	-10.546	-11.658	-10.439	-8.5857	-7.8568	-8.9756	-8.4332	-8.903	-8.1583	-8.0864	-8.0243	-10.627
5.4729	6.3068	4.7503	3.7969	2.5662	5.5855	5.717	4.23	3.3036	2.5714	5.3986	3.1224	4.7495	4.6442	5.9045	6.8502	5.2263	4.4422	3.3667	6.6996	5.5007	3.7297	3.6139	4.7225	6.0953	3.2806	3.5699	6.762	4.8932	3.1085	5.1918	3.3368	3.6198	4.6091	4.0449	7.8796	3.7139	3.8514	4.2432	5.3408	5.3612	4.0849	3.4223	3.8094	5.2185	2.0623	5.8822	4.2054	3.3121	2.1838
-12.659	-11.187	-11.989	-12.061	-12.132	-9.7365	-13.643	-12.011	-13.339	-12.157	-11.18	-12.302	-9.9894	-12.267	-10.121	-10.877	-11.589	-12.925	-10.866	-10.814	-12.396	-10.521	-13.141	-10.895	-13.635	-11.208	-10.966	-12.215	-14.148	-12.147	-10.05	-10.533	-10.472	-12.756	-13.3	-13.225	-11.485	-12.035	-11.751	-11.247	-10.473	-13.923	-10.58	-14.563	-12.13	-10.832	-14.048	-10.819	-12.46	-12.013
-13.963	-14.904	-12.846	-12.067	-14.739	-13.817	-15.153	-13.577	-13.557	-13.78	-14.363	-13.542	-12.04	-13.164	-14.767	-12.736	-12.18	-13.924	-15.027	-15.002	-15.393	-13.481	-13.36	-12.177	-13.075	-10.707	-13.111	-12.959	-13.034	-11.287	-13.916	-12.831	-12.429	-11.241	-14.201	-14.409	-15.298	-12.964	-13.258	-12.759	-13.388	-14.28	-11.987	-13.859	-12.176	-14.291	-11.342	-13.815	-15.106	-12.238
-0.58186	0.44615	0.85439	-0.32824	0.82064	-0.12418	1.1951	-0.56963	-2.2184	1.6264	-1.9635	1.2788	-3.1545	-2.3745	3.2941	-0.16963	-0.41264	-1.0972	-0.18218	1.7965	0.035933	-2.5687	0.35206	0.82439	0.83433	1.5482	-1.5929	-0.28118	-0.91007	-0.72271	2.9395	-1.9879	-0.90541	-0.73795	-0.73856	-0.2846	-0.05073	-0.32642	0.10785	-0.92026	-1.527	-2.392	0.43126	-0.37183	0.83685	-0.25743	0.26675	0.2825	-0.77498	-0.29088
8.1466	7.6179	5.9379	7.6168	8.6323	8.8396	7.8623	6.3374	6.006	5.9651	5.5277	5.9613	7.6024	6.9303	6.7752	7.7337	4.2778	6.0867	8.2079	5.9849	7.3626	6.7226	4.6413	6.9275	6.3588	7.2685	4.419	8.4484	6.4973	7.053	6.3882	4.5383	7.8951	8.6122	6.5393	5.8296	7.952	7.9694	5.7707	5.1691	8.5545	7.7459	7.4028	5.0909	7.7426	7.0991	9.5808	5.5262	5.6329	7.618
-10.043	-6.1946	-6.6187	-9.0261	-10.143	-9.7317	-9.3062	-8.0787	-9.9273	-11.018	-7.4494	-7.7018	-10.1	-11.147	-8.1009	-13.436	-5.3951	-8.5229	-10.496	-10.694	-9.8623	-6.6536	-8.8466	-9.8231	-9.0217	-8.5684	-7.3956	-11.68	-7.8305	-11.115	-9.4368	-10.771	-10.411	-9.2079	-11.102	-10.894	-7.0075	-11.735	-10.62	-10.241	-11.064	-7.0808	-8.0407	-11.382	-8.1029	-7.856	-9.7233	-8.85	-11.535	-9.0317
-4.331	-3.3695	-4.7605	-6.7457	-2.0715	-6.3401	-4.7869	-5.29	-1.7149	-0.78183	-1.426	-5.3069	-3.1892	-3.3388	-0.57886	-3.8541	-4.5532	-4.073	-4.75	-4.7867	-5.1916	-7.2679	-2.4993	-2.2802	-5.7051	-3.1769	-2.2524	-3.9269	-4.3067	-1.9761	-3.9007	-3.6488	-4.0906	-6.016	-6.5947	-1.2709	-4.6764	-5.0095	-4.3989	-2.3375	-2.8737	-5.6822	-3.0046	-4.7094	-5.5653	-3.0075	-5.885	-1.8609	-5.0942	-5.5069
-4.4137	-4.9288	-5.0836	-5.6509	-4.5398	-2.9816	-6.0415	-4.1896	-4.7532	-4.0465	-3.9936	-7.7169	-4.9107	-3.8509	-7.545	-5.3988	-6.0924	-2.0235	-7.4053	-4.839	-2.4636	-5.0054	-3.4813	-4.5957	-6.2382	-5.2172	-5.3708	-4.9369	-5.8326	-3.938	-5.0572	-4.8641	-5.1551	-4.4221	-6.8356	-5.4164	-4.5371	-5.3371	-5.3656	-3.9967	-4.3221	-6.0184	-3.5755	-4.7507	-3.8427	-5.3175	-2.8097	-4.846	-3.9189	-4.0346
-1.7992	-1.031	-0.82272	0.92567	-1.8768	-0.27578	-0.73091	-0.75463	-1.4511	-3.1881	-2.5238	-1.3186	0.32503	-1.7942	-2.8251	-1.5929	-0.44679	-2.6699	-1.3378	-1.5321	-0.65923	-2.0182	-1.1256	-1.1198	-2.2352	-1.8036	-0.54624	-1.988	-1.0824	0.23049	-1.2832	-2.7427	-1.6341	-3.1724	-2.3283	-3.7937	-2.7518	-1.295	-2.5329	-0.80777	-3.1569	-0.56538	0.28128	0.46912	-0.3878	-2.0396	-0.87297	-1.6537	-2.9468	0.031181
-3.2084	-4.3881	-6.9196	-4.6926	-4.5249	-2.4777	-4.2942	-3.1736	-5.9369	-2.6563	-3.6255	-2.8992	-4.2313	-5.6023	-7.3144	-4.4466	-6.0665	-2.4663	-5.1131	-5.5386	-4.4818	-4.2569	-4.9378	-5.5652	-3.647	-7.9682	-2.0854	-6.2559	-3.5646	-4.0694	-4.6953	-3.9339	-5.4499	-5.0813	-6.5477	-2.272	-5.1329	-3.487	-5.1637	-3.8833	-4.1308	-3.359	-4.4526	-2.7897	-5.2041	-4.4201	-2.9614	-7.596	-4.0711	-5.2128
-5.4222	-5.952	-4.8851	-6.6176	-6.6322	-6.7962	-6.5377	-7.5748	-4.5338	-3.6559	-6.652	-6.203	-5.7611	-7.6939	-4.122	-6.6129	-7.266	-6.7459	-4.9677	-4.9047	-6.8513	-3.8208	-8.5662	-4.0485	-6.2163	-7.8388	-7.1668	-5.2077	-5.7465	-7.7001	-5.7597	-7.0995	-9.1894	-6.9168	-3.6555	-5.7512	-5.3752	-6.3515	-3.8132	-3.6868	-4.2686	-5.7993	-4.0363	-5.8309	-5.4548	-7.3636	-5.2475	-5.1464	-6.0202	-3.7726
-13.136	-13.996	-10.117	-12.658	-11.478	-9.8652	-15.412	-12.383	-11.753	-11.955	-11.46	-12.016	-11.379	-12.678	-11.678	-12.272	-16.52	-12.542	-12.807	-13.715	-13.635	-12.761	-15.012	-11.329	-14.059	-12.798	-10.35	-12.614	-12.989	-14.747	-12.721	-13.559	-10.866	-11.048	-14.574	-12.95	-13.258	-13.786	-12.615	-12.758	-13.683	-15.444	-11.696	-11.106	-13.404	-10.671	-12.67	-10.241	-11.59	-12.513
-5.0986	-2.2499	-3.5665	-5.2506	-4.0651	-2.5786	-2.9525	-4.9517	-0.97515	-3.1015	-2.4413	-2.4576	-4.4724	-3.6653	-3.2345	-4.5165	-3.3891	-3.8162	0.11771	-2.5867	-5.6739	-4.8002	-2.009	-2.1615	-2.4688	-1.2333	-1.573	-2.6497	-0.076866	-3.2068	-0.83505	-1.8857	-6.1977	-3.9066	-3.5744	-4.4964	-0.83343	-3.615	-2.8585	-3.177	-3.2519	-4.5361	-3.0852	-3.9698	0.46558	-2.3718	-2.3828	-6.1152	-3.5675	-4.0408
-10.295	-8.0728	-7.8941	-9.3915	-8.5292	-9.9551	-8.5258	-10.528	-10.526	-10.38	-10.095	-8.9701	-11.353	-8.2139	-10.323	-8.4408	-7.455	-9.5392	-10.357	-11.168	-9.428	-9.7311	-9.3578	-8.3456	-9.348	-10.858	-10.129	-8.4169	-9.9035	-9.7687	-8.9472	-8.5074	-9.6785	-11.1	-9.2529	-9.9462	-8.89	-8.0468	-7.6864	-6.8687	-7.9156	-6.4031	-10.445	-10.333	-8.0232	-7.9224	-10.395	-9.7865	-11.334	-10.36
3.4429	3.7322	6.4415	3.6672	5.572	4.08	3.4671	4.728	3.3153	3.2619	3.0275	5.5404	2.631	4.0901	4.1452	2.8132	4.2503	4.7985	2.7364	5.4627	6.121	5.5688	3.2458	6.2373	3.7764	1.1205	2.845	6.1466	3.6647	4.5584	5.2056	5.1668	5.1919	3.2995	3.4584	4.4039	4.9414	4.096	3.6532	4.9319	3.0145	3.1066	4.8484	4.3206	5.7408	4.8037	3.2922	4.2369	3.7239	4.7753
-2.3723	-3.0079	-1.2456	-3.4703	1.6376	-0.5217	-1.9136	0.18272	-4.1112	-0.24224	-1.8571	-1.126	-1.3083	0.26218	-1.0029	-0.75536	0.013683	-1.2524	-0.072075	-0.19617	-1.5552	0.50958	-2.1954	-1.1669	-1.9139	-0.6493	-0.85385	-3.9166	-1.6051	-0.55787	-0.25125	-1.3285	-1.2484	-1.3362	-2.1599	1.1161	-1.9213	-1.7889	-1.5298	-1.5505	-1.4874	-3.0106	-1.8049	-1.8267	-0.17166	0.36404	-1.0718	-0.95434	0.60522	1.3766
-0.51478	2.1666	1.1569	1.3502	2.2896	2.5428	2.0057	1.5373	1.9971	0.53567	2.9799	4.3707	3.7859	0.75961	2.1273	3.2086	1.5866	2.6279	1.6404	2.7079	5.3166	2.5196	2.2832	-0.63811	3.1324	4.5327	-0.12244	3.4756	0.021824	1.4195	0.79896	0.45088	1.6009	1.0365	1.3121	2.1035	3.3069	1.9843	2.483	2.332	1.9613	3.6706	3.2088	2.0639	1.7332	0.79083	0.0043765	-0.60298	1.3098	2.5086
-4.9943	-5.8706	-5.1897	-6.5756	-4.9645	-3.7741	-4.9806	-4.9857	-4.0413	-5.7123	-2.0653	-5.0368	-4.6742	-5.8822	-5.2725	-4.5508	-4.8346	-4.183	-5.9843	-6.2795	-4.9773	-2.5646	-5.8171	-6.5277	-6.2646	-5.6459	-3.3162	-3.2304	-7.9071	-3.7545	-5.1416	-5.8154	-4.7188	-3.0462	-4.3428	-5.9841	-3.5506	-3.836	-5.907	-5.0614	-6.2066	-4.5032	-7.0554	-5.2888	-5.1543	-3.8155	-3.648	-5.8093	-8.0218	-6.9734
1.19	1.2885	-1.1825	2.1736	1.4399	2.3476	3.0132	1.2945	0.98787	1.7702	1.3614	0.26068	3.5512	4.7046	0.94442	-0.24571	2.1848	1.9942	0.19455	1.3831	1.1683	3.0506	-0.65707	2.4317	1.4376	2.3316	3.5679	1.3567	1.1693	2.6094	5.7967	1.7518	2.877	0.27231	2.1549	1.9758	1.494	2.8117	4.0014	4.8073	1.0758	2.0702	0.63297	2.211	2.4988	0.88071	0.074758	1.1364	3.6528	2.3191
5.9858	6.2661	5.3692	3.3991	6.3274	5.3723	2.9831	4.6848	1.7454	3.8824	4.5788	2.7802	3.0622	4.6998	4.3071	4.9862	4.4764	4.6148	4.2705	3.771	7.3924	4.285	4.1247	4.3171	5.3815	3.4465	4.0439	2.9549	4.1398	3.7277	3.9004	3.1346	4.6491	3.6852	2.7535	3.5742	5.0721	4.292	6.9125	4.0982	2.967	3.9249	4.2194	7.4661	5.742	7.495	4.9174	4.4769	3.9693	2.9146
3.2169	0.071352	1.4294	-1.1718	-0.97249	3.0923	1.1797	2.2166	-0.60873	0.71043	-0.42806	1.2981	2.709	-0.018931	0.18939	-0.9056	1.2275	0.29326	0.62411	0.026352	-0.53561	0.69931	1.0109	0.49585	-0.35982	-1.2817	2.2609	0.1497	-0.13443	1.2882	-0.22692	-0.27109	0.11269	-0.057437	1.3691	2.8177	0.73582	0.72437	1.145	1.3618	-3.5729	-1.5363	2.8038	2.4531	2.4133	0.079321	-0.48975	3.0756	1.7692	0.079988
2.5504	4.9429	2.8789	1.5442	2.893	3.0023	2.5667	3.0714	3.8562	3.0148	2.224	-0.066975	1.0986	2.2425	1.0769	1.2525	2.4442	4.571	1.7604	4.6822	4.5937	1.8968	2.3427	3.5855	1.0899	4.2119	4.7708	2.0964	0.97201	2.8282	0.6745	2.8488	2.9924	2.3509	1.6423	0.75301	4.8533	3.6371	2.9976	3.9796	3.1119	2.4837	2.1598	2.5274	3.0945	2.1059	3.891	5.0455	4.8541	1.5563
5.9463	10.487	5.4549	5.473	3.5605	6.7183	7.2117	7.246	6.9045	6.3939	9.7995	6.368	7.0695	7.5171	6.095	6.2509	7.5021	8.4365	6.1478	4.2155	5.5884	7.7445	8.3418	7.0774	4.6325	6.9576	5.6703	9.3086	4.2607	7.3358	4.8081	4.6957	5.7509	5.1025	8.2185	5.9742	6.0805	7.3515	6.4484	5.6692	6.551	7.2183	5.9125	5.7712	9.6928	8.1478	6.4984	6.6039	6.0095	7.6585
-10.65	-12.454	-12.081	-10.8	-12.758	-12.303	-10.644	-11.267	-12.769	-9.8787	-13.714	-12.435	-10.882	-12.121	-10.89	-11.474	-11.498	-9.9462	-13.404	-9.8158	-11.611	-11.182	-9.8988	-9.6401	-13.293	-8.7715	-14.016	-12.821	-8.7687	-12.364	-10.983	-13.038	-11.865	-12.822	-9.8407	-10.927	-11.77	-14.129	-11.654	-11.428	-12.123	-10.89	-11.948	-11.048	-11.824	-10.596	-12.607	-12.034	-11.262	-9.7767
3.9667	1.9159	1.9271	2.7725	0.57318	3.8013	0.98333	1.1511	2.3163	3.2377	0.64528	0.45291	1.5588	1.1624	2.3	-0.35977	-0.0030465	1.2293	0.92374	0.80875	-0.13114	3.4882	-0.82613	4.1605	0.71191	1.7206	1.9053	3.1532	0.96169	2.9595	1.1032	2.2897	0.46804	1.8964	0.256	0.47546	0.35017	1.3901	0.40494	2.6714	-0.73024	0.96309	2.7232	0.31574	2.6529	1.2768	2.4219	4.7174	1.9514	2.0277
-4.3635	-4.0955	-5.6779	-4.5199	-4.9026	-4.4277	-2.749	-5.8395	-6.2591	-4.3442	-3.7539	-3.2931	-4.6501	-4.9664	-5.7251	-3.4756	-3.3224	-7.2332	-5.1765	-3.8244	-2.9203	-4.0055	-3.0674	-3.3219	-5.493	-6.9778	-5.2702	-1.0989	-3.5041	-3.97	-4.7492	-3.6957	-5.1738	-4.4166	-4.1773	-6.9185	-2.5776	-2.7834	-3.6915	-5.8558	-3.0789	-6.3449	-4.7212	-3.4756	-6.2884	-5.46	-4.468	-4.1469	-5.9024	-4.7433
3.8421	0.20642	2.117	2.8056	2.272	4.0462	3.6026	4.354	2.4727	1.9567	1.421	3.0567	4.5638	3.6236	4.0785	3.0197	3.7751	3.0514	1.4606	2.5585	4.6316	0.59579	2.2844	3.5553	4.8216	2.7749	2.9386	2.2012	2.7959	1.0612	2.4282	1.7486	4.0403	4.1685	3.8108	0.78085	1.1658	4.0836	3.0279	0.79221	2.8128	-0.03845	0.56309	2.8359	3.1591	4.1586	4.4292	4.3818	4.6892	4.0518
-1.6953	-0.84209	1.6107	2.0202	0.49655	0.98926	-1.0937	0.85989	-0.25979	0.092792	0.78197	0.78559	0.27723	1.4813	1.0281	-0.48764	-2.7705	0.71272	1.0256	-0.10385	-0.4469	-0.19619	0.81574	1.0985	1.2855	-1.5051	2.1384	1.1311	-1.0107	0.11684	-0.045566	0.023857	-0.39647	-0.74173	0.81344	1.6115	-0.37138	0.51995	-0.35181	-1.8703	0.16321	0.26792	0.82802	1.0442	-0.11047	0.92234	-1.2502	1.0645	-2.9345	1.1036
0.97619	-0.71401	-1.5365	-0.075183	-0.54631	0.34324	-3.7417	-0.95221	-2.3312	-0.50028	-1.3386	-1.239	-1.142	0.86821	0.036482	-2.3501	-2.3397	-2.1806	-0.65889	-0.21183	-0.040999	-2.2506	0.53639	-2.1298	-1.6826	1.7239	-0.97425	-1.4238	-2.7697	-1.9223	-1.1191	-0.5557	-1.7702	1.7421	0.53383	-0.7229	-1.9515	1.8459	-1.0261	0.8747	0.296	1.0957	-0.72766	1.1451	0.72485	-0.80648	0.49206	-0.14739	-0.32989	-1.9526
-13.823	-12.373	-10.745	-12.832	-9.9979	-9.5177	-11.02	-11.297	-11.378	-11.011	-11.281	-12.175	-11.904	-13.463	-10.566	-11.686	-11.727	-10.506	-10.825	-11.998	-10.97	-12.134	-11.322	-11.102	-12.237	-11.405	-11.403	-11.121	-11.259	-13.021	-11.452	-11.539	-12.937	-11.517	-13.977	-10.914	-9.6565	-8.9891	-11.352	-11.689	-12.881	-10.576	-12.653	-11.799	-10.435	-12.347	-10.064	-10.104	-10.763	-13.188
-6.4943	-3.2093	-3.5127	-1.8274	-2.0309	-3.8849	-4.0863	-3.1303	-3.3905	-3.2155	-4.8853	-3.5962	-4.3036	-3.3911	-4.6678	-3.9027	-4.464	-3.3576	-3.0397	-1.7634	-3.7383	-1.9514	-3.4076	-5.2291	-4.0604	-5.5603	-2.4381	-3.8764	-3.4865	-4.1335	-3.8543	-2.243	-4.8619	-2.9114	-2.1117	-5.0641	-2.6776	-2.7421	-2.5119	-3.4478	-4.0455	-3.2328	-2.6301	-2.4563	-3.1402	-4.9144	-4.0039	-5.8233	-5.2565	-2.2571
-4.4128	-4.0862	-5.6961	-5.957	-6.6249	-6.0284	-7.7902	-9.6737	-7.4883	-7.8662	-7.0951	-5.4562	-7.4511	-5.9762	-6.6991	-6.9258	-5.1032	-4.5684	-5.1344	-4.5571	-8.5768	-6.8874	-6.1052	-4.9639	-6.3298	-7.2776	-7.5885	-6.7957	-4.7451	-7.2699	-7.0433	-6.2171	-6.4392	-5.6801	-5.159	-6.0538	-7.0976	-6.0359	-5.7756	-4.7206	-5.3846	-4.9794	-7.0748	-8.92	-5.484	-4.6449	-8.2004	-7.8732	-6.5936	-6.2601
-11.025	-11.394	-11.161	-9.1268	-11.119	-10.821	-8.0544	-10.561	-8.9082	-12.686	-11.627	-10.581	-11.093	-12.026	-9.4574	-10.275	-12.579	-10.99	-12.762	-10.651	-12.062	-11.077	-8.6889	-11.584	-11.307	-11.235	-8.6947	-9.8479	-10.245	-10.694	-10.733	-10.83	-11.049	-10.302	-9.8762	-12.498	-9.6007	-11.505	-12.081	-10.169	-13.341	-10.484	-12.152	-10.21	-11.233	-7.0633	-10.633	-9.1527	-12.817	-8.6549
-3.4899	-1.7732	-1.6644	-0.81748	-2.4718	-4.3378	-1.94	-2.4291	-1.9484	-3.0257	-4.0649	-0.69963	-3.5912	-1.6404	-2.2651	-1.8105	-1.5271	-3.173	-3.1498	-3.192	0.11751	-2.5545	-4.0911	-4.3847	-4.4043	-2.5773	-1.4168	-2.9494	-3.364	-1.0569	-2.4264	-3.4251	-0.35109	-4.6092	-1.9178	-3.0042	-4.6306	0.0010726	-1.333	-4.2712	-1.3027	-2.3575	-4.1311	-1.7038	-4.043	1.13	-2.2562	-2.4999	-2.3057	-3.1416
-2.2789	-2.7867	-2.3096	-2.9852	-2.535	-1.9026	-5.5931	-2.3847	-3.0521	-1.7149	-4.0784	-2.8417	-5.3402	-2.3521	-5.2668	-2.5634	-2.2787	-4.8246	-3.3624	-1.4384	-2.6313	-5.7522	-3.3104	-2.6112	-1.3245	-3.283	-3.396	-3.5546	-2.1191	-3.9938	-2.7139	-3.2825	-3.4779	-3.1514	-2.447	-0.7075	-2.1582	-3.286	-5.3026	-3.493	-2.1656	-0.72406	-1.5669	-4.7827	-3.157	-3.0567	-1.9919	-2.3931	-3.1242	-3.4566
-21.801	-18.641	-20.928	-21.167	-19.233	-20.563	-18.106	-21.351	-22.369	-20.671	-20.57	-21.109	-22.392	-21.558	-20.683	-20.89	-23.149	-19.763	-21.749	-20.599	-23.351	-22.988	-20.448	-19.52	-22.636	-19.793	-21.373	-18.771	-22.469	-22.152	-23.03	-20.33	-18.805	-19.89	-21.526	-19.166	-23.752	-18.598	-22.163	-20.774	-22.384	-17.989	-20.834	-20.647	-22.753	-21.585	-21.755	-22.036	-20.955	-21.745
-0.84165	-4.3579	-1.7396	-2.8775	-3.7513	-5.3251	-1.9303	-3.629	-2.8123	-3.6076	-4.0405	-1.1076	-3.3278	-3.5568	-0.56982	-3.0994	-5.5035	-1.0597	-3.8469	-5.0962	-1.9918	-2.3813	-3.3431	-3.7297	-2.1944	-2.8122	-2.1728	-3.4048	-0.28894	-1.6021	-3.7411	-4.1027	-4.1745	-0.064936	-1.56	-3.7493	-3.2453	-4.2143	-4.3589	-2.604	-4.6867	-4.0842	-5.8908	-5.6005	-3.1486	-2.8715	-4.0667	-4.3391	-3.072	-2.1383
-12.826	-11.246	-11.213	-10.857	-13.743	-9.5586	-11.583	-12.217	-13.586	-11.116	-11.474	-10.838	-12.374	-12.802	-9.4573	-13.767	-11.457	-12.406	-10.425	-11.925	-11.198	-10.822	-10.704	-12.624	-12.422	-11.526	-11.171	-10.496	-12.478	-10.614	-9.4179	-10.833	-10.215	-9.6707	-13.171	-11.377	-11.867	-13.369	-14.729	-12.184	-12.263	-11.575	-8.9515	-11.695	-12.24	-12.124	-13.15	-11.547	-11.877	-13.86
-5.3383	-4.3704	-6.8761	-4.7838	-3.6173	-2.9224	-6.957	-4.9509	-4.8006	-7.6923	-4.5991	-6.7038	-6.3484	-4.9203	-4.6438	-4.8538	-5.0807	-5.4386	-6.5666	-4.8676	-7.3404	-2.6744	-4.1732	-3.5048	-5.2526	-3.1456	-5.6517	-4.7644	-4.5744	-4.4169	-5.3748	-6.7487	-3.9861	-6.4534	-3.4485	-4.5116	-8.2286	-6.2853	-7.4712	-8.0759	-4.9417	-4.7543	-5.2256	-4.9357	-4.5111	-6.5785	-4.9746	-1.42	-3.6776	-6.3982
-1.2952	-0.74263	-1.8703	-1.8337	-3.2504	-2.6925	-1.6046	-1.3344	-1.1267	0.050887	-1.3359	-2.1492	-0.91221	-1.215	-0.75341	-2.9608	-1.1854	-4.124	-0.65351	-2.9278	0.12018	0.17605	-2.7296	-2.7735	-2.704	0.84908	-2.0312	-1.3672	-0.46081	-1.9857	-2.6823	-0.09016	-0.85538	-1.0027	-0.96308	-3.5818	1.317	-2.3632	-3.4745	-1.1715	-0.72276	0.89812	-0.38504	-1.6844	-1.105	-2.2826	-0.72509	0.80594	-1.0576	-0.20239
-5.6235	-2.2846	-5.6634	-4.7179	-4.7641	-4.746	-4.5819	-4.373	-2.7042	-7.0738	-4.8276	-3.4676	-3.7259	-4.8859	-3.8957	-4.6476	-6.1821	-3.6715	-2.0354	-4.4821	-3.292	-2.4391	-3.5923	-1.8239	-8.0576	-2.6002	-3.6694	-3.9275	-3.3441	-2.7111	-2.6576	-4.0403	-5.7325	-4.7218	-4.8287	-4.1815	-3.3426	-4.3532	-5.1128	-4.2294	-6.6077	-4.6419	-6.0091	-4.1835	-7.933	-4.1244	-4.3895	-5.2289	-3.3745	-6.063
-2.2536	-2.8574	-6.0528	-3.2898	-5.0557	-2.0236	-2.4626	-3.0056	-3.9424	-3.2906	-2.5138	-3.8142	-3.745	-3.4528	-4.8212	-4.6555	-2.1138	-2.799	-2.9511	-3.2803	-5.3456	-3.3809	-4.3426	-2.1509	-3.4953	-4.8045	-4.6776	-3.6403	-2.6744	-4.6762	-2.6507	-3.2689	-3.0934	-1.8348	-4.1228	-5.0233	-2.785	-3.8838	-3.283	-3.3876	-3.3834	-2.2616	-3.9228	-4.008	-4.4023	-3.7883	-2.6948	-2.989	-3.6211	-4.8672
3.473	7.203	4.176	2.2413	2.5582	1.3808	1.6115	3.6965	2.3889	6.2273	2.8126	5.8237	2.7818	1.3791	3.5283	1.9793	1.935	2.9973	2.1131	3.4037	4.0544	3.6775	2.2223	3.6504	2.2735	3.0421	2.3643	3.4037	2.8195	3.8687	3.0834	1.8259	3.4675	1.0826	1.7149	2.511	4.883	3.8886	4.0971	4.1872	3.4741	3.5411	4.564	4.0657	3.5833	4.4208	1.3505	-0.028217	2.8533	2.4155
-5.1315	-1.6723	-5.7022	-4.6791	-2.9138	0.19498	-4.9199	-4.2712	-5.9256	-2.0481	-2.6792	-4.5316	-3.2112	-3.0951	-5.112	-3.9094	-4.3429	-2.2876	-3.6508	-3.6754	-2.4365	-4.9748	-3.6998	-2.9986	-1.833	-3.8997	-3.7804	-2.8326	-3.765	-4.2516	-3.2763	-5.1782	-2.4984	-3.9977	-2.4493	-3.052	-1.4671	-3.797	-6.6709	-4.3764	-5.1594	-4.3473	-1.4302	-3.3119	-2.9551	-3.9153	-3.4703	-1.9511	-3.2825	-3.5371
-10.212	-9.3559	-7.5157	-10.3	-9.4154	-10.548	-9.754	-9.7196	-12.542	-12.063	-9.5027	-12.928	-8.8016	-12.058	-9.0717	-13.527	-11.42	-10.628	-11.176	-7.9156	-8.9512	-9.4467	-9.5179	-11.391	-11.214	-12.575	-10.221	-12.508	-10.866	-8.6909	-11.147	-10.77	-9.1921	-12.11	-9.6864	-10.162	-12.324	-10.078	-10.477	-11.851	-9.9675	-8.6073	-10.128	-11.261	-11.61	-9.8964	-12.017	-10.668	-9.2338	-10.895
-23.381	-23.1	-21.238	-22.173	-22.902	-22.202	-22.025	-23.601	-20.611	-21.929	-21.856	-22.561	-22.289	-19.489	-21.938	-24.321	-23.781	-22.387	-23.481	-22.483	-22.046	-21.159	-22.192	-25.049	-21.971	-22.912	-20.94	-20.822	-20.557	-19.544	-21.247	-23.376	-23.475	-21.166	-21.673	-21.589	-21.173	-23.263	-22.171	-21.975	-24.732	-24.483	-21.797	-21.98	-19.995	-23.216	-22.134	-21.094	-21.593	-22.058
-0.99716	-1.6707	-0.99687	-0.89251	-2.1846	-0.045408	-1.4854	-2.342	-2.2074	-1.3687	-1.1926	-2.6559	-2.0016	-1.4685	-0.78677	-1.7087	1.4763	1.3524	-1.4156	0.88549	-0.5253	-1.3381	-0.73967	-3.3563	-2.9576	-2.1301	-4.3345	-1.165	-0.94621	-4.3586	-2.8992	-0.81641	-1.4266	-3.6911	-0.25039	-2.2565	-3.0177	-1.3943	-1.7503	-1.9716	-1.8786	-0.6261	-0.38495	0.30408	-0.83428	0.077697	-0.26085	0.27732	-2.8607	-0.63278
-6.5426	-4.1076	-5.9501	-6.447	-7.1884	-7.5856	-7.1811	-4.6099	-8.1955	-6.3073	-6.8915	-5.9621	-5.065	-5.3524	-5.7053	-6.8711	-2.4384	-5.9775	-6.4107	-4.6323	-6.6528	-6.4028	-7.2363	-3.8642	-6.344	-6.8007	-7.8212	-6.812	-5.201	-5.1758	-7.5319	-3.8009	-4.7854	-6.903	-5.495	-4.8902	-4.6139	-2.9286	-8.3191	-5.2499	-9.1302	-3.2989	-5.8503	-4.0107	-6.5068	-4.5945	-6.1977	-6.4219	-5.4041	-6.5197
1.8181	2.6905	1.9261	1.0099	2.7625	1.5127	1.2155	2.6384	2.8834	1.7663	1.9768	1.5231	3.4568	4.6135	1.9737	0.77868	2.4265	2.3882	4.1029	5.6781	3.8157	1.9429	2.0585	2.5792	4.3022	3.031	3.2098	3.155	4.0401	3.62	3.6736	4.8264	4.288	1.474	3.5741	1.4608	3.7274	3.6756	1.8626	2.6511	2.0975	2.515	1.5548	2.5384	2.8285	1.8618	3.4388	1.6348	1.7179	0.95738
-7.3708	-4.9184	-5.8936	-6.7381	-5.6571	-6.2826	-8.4421	-7.2927	-5.803	-5.9269	-6.1418	-4.7257	-6.2168	-8.2234	-6.4687	-6.8622	-6.7367	-6.7065	-6.8896	-7.2235	-7.5844	-4.2091	-8.2439	-6.3427	-6.566	-6.4299	-6.0973	-5.5227	-5.1947	-3.4029	-6.4367	-5.9462	-6.8723	-6.9875	-8.3021	-5.4809	-7.7571	-6.0332	-7.1855	-3.8187	-4.2576	-4.7379	-6.8693	-5.1517	-8.1371	-5.1771	-6.3184	-5.449	-6.5046	-8.3176
-4.4822	-5.8954	-6.6103	-6.1721	-6.4556	-6.3728	-4.5368	-7.5471	-6.0938	-4.7482	-4.7669	-6.6563	-5.4676	-6.3915	-2.2341	-4.8769	-9.1921	-6.5746	-5.1258	-4.7362	-4.4887	-5.7223	-5.6	-5.7913	-4.2799	-6.5109	-5.8414	-6.0446	-5.808	-5.4551	-4.7187	-5.0629	-4.8464	-5.931	-7.4462	-7.2168	-4.777	-5.7477	-5.7612	-3.7194	-4.4846	-7.1918	-3.8151	-4.6407	-4.9893	-6.2399	-5.999	-5.9372	-4.1125	-5.3102
-0.080915	-0.72395	2.3643	0.066539	-0.55843	1.9178	3.4339	-0.71726	-0.17099	-1.0992	-0.62681	-0.22757	0.45706	0.28573	2.6285	-0.07733	0.66377	-0.96523	0.5322	-0.70605	-0.72799	3.2402	0.05383	0.57437	0.18796	-0.69854	-0.81186	-1.9449	-1.1673	-0.86629	1.5516	-2.0668	-1.1001	0.32779	2.6878	-0.51615	-1.969	1.6996	-1.505	-0.5356	1.5255	-0.30141	0.086077	-0.88993	-0.48792	-2.9966	-1.4414	0.22026	0.60032	0.67544
-3.0861	1.5256	-2.5953	-0.81324	-2.9839	-2.3761	-3.7957	-3.0682	-3.1062	-2.6501	-1.976	-2.1439	-0.90369	-2.8498	-2.6098	-0.09175	-2.4421	-1.1743	-2.4887	-0.093952	-2.4099	-2.261	-2.2216	-0.59875	-1.6168	-1.3571	-1.7769	-1.6875	-0.42881	0.21785	-3.0397	-1.9524	-1.7055	-2.2341	-0.5561	-3.6491	-0.22091	1.3818	0.83867	-2.9128	-1.1608	-1.7349	-1.5456	-2.1338	-0.2615	-2.6	-3.3375	-1.2393	0.58676	-3.4376
-12.847	-10.398	-13.285	-11.182	-10.388	-13.471	-15.17	-12.766	-12.76	-13.346	-13.298	-10.771	-11.764	-13.693	-12.255	-12.983	-11.604	-15.303	-14.929	-12.098	-13.717	-12.009	-13.02	-12.203	-12.142	-12.89	-11.898	-12.791	-14.046	-11.977	-11.003	-12.989	-13.914	-12.966	-13.97	-13.55	-11.937	-11.746	-14.702	-12.507	-12.684	-13.126	-11.63	-13.06	-11.242	-12.226	-13.141	-12.064	-11.543	-13.544
-9.0432	-11.533	-10.672	-8.971	-9.0735	-11.654	-10.82	-9.3795	-10.638	-10.191	-8.7538	-11.308	-11.517	-8.9572	-10.474	-10.976	-8.8234	-11.518	-10.714	-13.98	-9.5761	-9.387	-9.6249	-11.843	-10.42	-12.5	-9.5037	-11.193	-11.116	-12.155	-10.938	-10.899	-11.997	-10.931	-10.132	-6.3258	-12.914	-10.509	-9.5506	-8.2852	-11.615	-10.757	-11.084	-9.1515	-10.656	-9.2643	-11.931	-11.974	-9.2989	-10.408
-20.821	-20.15	-21.325	-22.537	-24.639	-23.986	-24.639	-22.444	-22.193	-18.858	-22.803	-23.514	-22.166	-19.85	-22.153	-20.575	-21.861	-23.241	-22.209	-22.215	-22.783	-20.8	-23.341	-22.029	-22.824	-23.523	-21.395	-21.774	-22.752	-22.059	-23.257	-21.605	-23.25	-22.691	-23.01	-24.102	-22.865	-20.299	-24.458	-22.495	-21.883	-22.873	-21.864	-21.165	-20.799	-22.305	-23.259	-21.997	-22.911	-23.292
-13.377	-13.202	-13.671	-14.023	-13.46	-11.129	-13.55	-13.886	-14.107	-12.977	-10.682	-13.501	-13.178	-15.675	-14.48	-14.022	-14.667	-12.932	-13.821	-14.466	-12.474	-14.231	-13.252	-13.074	-13.194	-12.414	-15.07	-13.359	-12.907	-10.519	-14.017	-13.089	-11.796	-14.404	-12.892	-13.624	-11.984	-13.808	-11.637	-11.557	-14.817	-13.81	-13.635	-11.761	-14.287	-12.447	-13.747	-13.866	-11.927	-11.872
-3.4797	-3.6271	-3.1882	-0.71266	-1.7167	-4.0263	-1.5286	-2.1963	-1.781	-1.9653	-0.0079972	-0.93644	-2.7772	-1.6714	-1.13	-2.668	1.5618	0.24142	-1.5349	-4.117	-1.141	-2.8212	-2.7798	-3.0157	-2.964	-2.2193	-1.6534	-2.5586	-4.2231	-2.0123	-2.605	-2.5641	-4.6731	-1.869	-2.1225	-2.6414	-3.9424	-2.146	-3.1938	-1.4154	-1.825	-4.7755	-3.6122	-1.8117	-1.064	-2.0609	-2.97	-2.4188	-1.0938	-2.5611
-11.774	-11.329	-12.815	-12.425	-10.075	-13.435	-10.778	-11.789	-11.999	-11.035	-10.479	-12.172	-12.293	-10.029	-11.066	-11.167	-12.599	-10.67	-9.6637	-12.015	-12.451	-8.6308	-12.813	-13.378	-10.498	-12.489	-10.736	-11.082	-9.3673	-12.173	-11.781	-11.246	-12.755	-11.54	-11.25	-10.642	-11.68	-13.526	-10.672	-12.765	-11.881	-14.218	-13.028	-13.139	-12.035	-10.699	-14.158	-13.332	-11.025	-12.822
-3.9902	-1.7806	-3.8452	-5.2918	-4.5858	-4.8044	-4.0698	-3.9092	-3.3354	-4.6998	-5.0874	-6.0356	-1.9397	-6.3306	-4.2973	-5.4632	-2.572	-3.0522	-4.888	-4.4203	-3.8069	-4.1071	-3.0335	-2.3526	-3.9486	-3.0896	-3.8486	-4.0425	-3.4738	-4.9335	-4.9789	-2.4969	-3.0041	-5.9144	-5.2536	-4.0013	-2.4667	-4.0074	-4.297	-3.8064	-3.3299	-4.4539	-5.7607	-3.0897	-3.8986	-3.1315	-5.0402	-2.5898	-3.5592	-3.0441
-6.1849	-5.6255	-6.2982	-6.2197	-4.145	-5.182	-4.7057	-3.0316	-4.1203	-5.1302	-4.7145	-2.9588	-6.0034	-5.1728	-5.7527	-4.7652	-3.7672	-5.7673	-5.0946	-4.7671	-4.584	-3.0892	-6.7554	-3.9534	-4.8442	-3.9984	-4.8488	-2.5923	-4.1494	-3.635	-3.8385	-5.2826	-1.4072	-5.042	-5.9682	-4.4582	-4.5153	-5.3906	-4.8682	-5.0007	-3.9974	-3.6804	-5.9491	-4.4484	-3.158	-6.1542	-5.1644	-2.2875	-5.8375	-4.3093
-13.243	-11.351	-10.156	-15.43	-13.326	-12.912	-11.858	-14.398	-14.785	-11.381	-14.073	-11.843	-15.304	-12.84	-12.75	-13.256	-15.833	-14.065	-13.771	-14.436	-14.186	-12.354	-13.149	-11.998	-15.836	-14.341	-11.743	-12.693	-12.733	-14.768	-12.932	-13.995	-13.242	-12.532	-12.608	-13.843	-12.034	-13.197	-13.821	-13.725	-13.591	-14.146	-15.428	-12.331	-14.334	-13.374	-12.896	-14.576	-12.018	-13.107
5.917	6.5943	4.8033	6.4869	6.4654	5.6676	5.4799	5.7585	6.2967	5.9964	5.904	6.1152	7.8693	6.1503	7.0626	8.1869	8.0207	9.8824	6.7283	7.3258	5.8276	7.8329	7.6431	7.3194	6.2668	7.3787	6.2792	6.8506	7.8368	8.1232	7.2295	5.2016	5.9559	5.5984	4.8884	7.1163	7.6081	8.2672	6.687	7.2685	7.7823	7.1547	6.0731	5.738	6.8164	8.5148	6.9639	4.2871	6.9541	6.7696
-5.3084	-7.9198	-7.4273	-8.0161	-7.2421	-7.6779	-9.9222	-8.1528	-9.694	-6.8266	-6.8373	-6.4592	-6.7356	-6.3078	-9.9457	-9.4026	-8.6108	-8.9504	-6.8974	-10.713	-7.3301	-6.5729	-8.2768	-8.6296	-8.4026	-7.1643	-9.0924	-6.2433	-5.6502	-10.175	-6.4399	-5.8218	-6.153	-6.6592	-7.1419	-8.0128	-7.1301	-7.0967	-8.7823	-6.2938	-4.802	-5.8237	-8.6303	-8.0216	-6.347	-4.4109	-8.2093	-7.4326	-9.5794	-8.7187
5.7987	4.9235	6.3491	1.9044	6.6102	5.1597	3.4705	4.0935	4.847	4.1898	4.3853	4.2277	5.3999	6.3109	6.3942	3.9669	4.1658	4.3863	4.7767	5.5439	5.1679	5.9456	4.5218	5.2539	5.8791	3.0868	6.4654	4.4086	6.0426	6.408	2.4162	1.9464	4.337	4.9249	3.7905	4.8179	3.4795	4.3132	6.6102	4.0913	7.7274	4.9195	4.7627	6.0841	3.9014	4.045	6.8921	3.857	4.7189	6.5014
-14.088	-12.577	-15.023	-12.107	-11.781	-12.194	-13.138	-13.56	-13.147	-12.935	-13.197	-12.958	-11.534	-12.632	-12.538	-13.781	-14.901	-13.009	-15.747	-12.651	-10.45	-12.493	-13.047	-12.937	-12.669	-14.239	-13.245	-12.616	-12.683	-9.5509	-11.245	-11.019	-13.809	-12.503	-11.752	-10.044	-12.394	-13.589	-13.91	-13.202	-12.515	-10.403	-11.941	-11.207	-14.905	-13.948	-13.157	-13.774	-12.896	-11.145
6.9265	6.5204	6.4599	6.5716	4.8693	4.2837	6.0023	2.9164	5.6198	3.6699	5.8546	6.9446	5.3079	3.494	5.8797	3.9472	6.1385	6.0856	7.4757	8.4621	3.6236	5.7569	6.731	5.2763	6.3999	6.6637	2.4767	2.917	5.5335	6.5605	4.9897	5.8476	4.4245	5.3736	7.0182	4.7303	5.7232	5.0093	6.0484	5.628	6.2716	5.4536	6.9375	7.2464	5.7997	4.8868	4.9248	6.5712	5.6651	6.0149
-1.7903	-2.9196	-0.71515	-3.2443	-0.72216	-1.7244	-3.3999	-2.7937	-2.1359	-4.1324	-3.4119	-2.8825	-1.2942	-3.0222	0.77918	-3.5766	-3.8565	-2.7038	-2.8287	-5.8853	-4.8182	-4.0699	-3.1092	-2.607	-2.9778	-2.6132	-1.8208	-2.2731	-3.3648	-1.2802	-3.0104	-3.7994	-2.9228	-3.144	-4.8613	-0.3932	-3.0282	-3.921	-2.9125	-2.6908	-1.1606	-3.4673	-5.8104	-4.0816	-4.2398	-0.86702	-3.0086	-2.086	-3.3795	-2.6722
-13.616	-16.052	-14.499	-13.133	-12.162	-13.833	-14.578	-14.92	-14.93	-13.225	-12.806	-11.845	-15.17	-12.997	-11.87	-14.647	-14.448	-13.898	-13.323	-15.26	-11.668	-13.379	-14.264	-11.793	-14.697	-14.595	-12.408	-9.9958	-13.429	-13.95	-15.135	-13.872	-13.207	-13.56	-13.561	-14.748	-13.552	-13.322	-11.579	-12.482	-14.218	-14.413	-10.618	-13.77	-11.759	-12.741	-13.504	-14.063	-14.675	-10.489
7.661	6.9191	5.7801	8.0034	4.4171	6.278	5.8759	9.436	7.4538	4.8314	7.4889	5.9726	4.9664	5.396	7.0637	6.2852	6.4467	6.1582	6.7406	8.384	7.9587	6.7732	6.4014	6.0742	8.4274	9.0099	5.6448	6.7605	6.473	8.335	6.9797	6.9928	7.0689	6.0629	7.7739	7.3594	9.1353	4.8864	7.6065	6.9485	4.9364	8.1353	5.9663	7.6426	7.2929	7.9542	6.3439	8.6267	8.2778	5.4098
-14.236	-13.227	-12.197	-13.743	-12.809	-12.051	-10.867	-12.336	-12.753	-13.169	-10.677	-12.819	-14.341	-13.355	-13.473	-12.084	-14.533	-13.984	-14.103	-10.944	-13.304	-13.847	-12.731	-15.13	-12.327	-14.153	-13.305	-11.603	-12.677	-12.164	-12.795	-10.557	-12.006	-12.948	-14.399	-12.434	-13.512	-11.568	-15.019	-15.926	-13.347	-13.054	-11.618	-13.104	-12.383	-12.845	-16.184	-12.74	-15.121	-11.483
2.2575	1.0818	3.2937	4.5563	2.0782	0.047731	3.0085	2.4105	3.395	3.0274	2.2162	2.9211	3.3572	1.6795	2.7406	4.1825	2.9467	4.3424	3.765	4.2592	4.8397	4.163	3.2007	3.4508	0.83822	4.5616	4.4928	4.325	2.7842	2.7191	2.8462	2.593	2.7171	2.9358	3.627	1.8312	1.9669	4.8811	2.272	3.3123	4.6315	1.5751	2.03	1.7666	2.5932	3.7864	2.0827	5.0461	0.2723	0.88817
-11.058	-9.1057	-9.7367	-6.9827	-7.2479	-9.5522	-9.8343	-7.0614	-8.0346	-6.7678	-10.318	-7.8846	-9.1867	-8.2641	-9.3662	-7.7861	-8.6649	-9.7364	-7.5783	-9.4815	-8.8863	-8.3445	-7.9135	-7.8243	-8.7517	-7.4413	-10.472	-11.087	-8.9065	-10.525	-9.287	-9.4719	-9.3317	-10.32	-9.2496	-7.127	-9.9405	-8.3209	-8.0495	-8.2429	-9.5995	-9.8326	-9.0831	-10.039	-9.6309	-10.105	-8.5896	-8.6774	-9.367	-7.0353
-7.709	-5.8414	-5.7662	-8.8694	-4.365	-8.5613	-5.5027	-5.9838	-6.7041	-5.7202	-7.9982	-3.6343	-5.2263	-7.794	-6.2053	-5.9658	-6.6101	-7.0582	-4.1374	-7.4638	-5.7446	-5.8662	-7.3423	-7.5265	-5.1674	-4.8371	-6.3748	-7.8672	-4.8003	-3.5007	-7.4298	-6.8968	-6.5871	-5.4961	-4.3758	-3.5279	-6.2609	-5.9802	-8.0063	-4.8513	-6.7593	-6.8459	-5.3613	-7.4621	-7.7581	-8.0021	-7.8579	-8.5828	-5.8661	-7.5767
-0.59467	-4.1713	-0.091991	-2.6651	-1.6029	-2.6861	-2.0489	-0.27789	-1.0787	-2.1494	-1.2297	-0.96719	-1.8545	-3.0443	-2.0476	-1.9559	-1.5566	-3.2077	-1.2121	-1.6242	-2.8021	-1.9237	-0.78079	-0.98107	-1.5057	0.41418	-2.1932	-2.1603	-1.212	-2.525	1.1887	-2.8329	0.24271	-1.6426	-1.5928	-2.9948	-3.1458	-1.1629	-1.2548	-0.13225	-2.2203	-1.6202	-1.3074	-2.8409	-0.082008	-1.9362	-2.0159	-0.43635	-3.6998	-0.0035686
6.4795	6.3852	9.5619	5.3863	4.2039	9.4196	6.275	4.3217	8.3974	7.9899	6.9017	7.1691	6.8302	6.0998	5.9075	5.6751	6.4867	8.4282	5.5468	6.4007	6.8687	7.912	6.3709	7.8561	6.5783	7.3378	8.6803	6.5683	8.0549	7.3132	9.9813	4.8498	6.645	8.1355	7.2266	6.353	7.4712	6.4252	10.282	4.0672	5.7777	6.1828	6.7041	7.6416	5.8417	4.6612	7.6482	6.5734	9.035	7.1807
-2.4361	0.021654	-2.6268	-1.5016	-0.90909	-0.77542	-1.6647	-1.032	-1.385	-2.7675	0.76159	-2.6696	-0.44172	-2.6073	-0.45015	1.3312	-2.0144	-0.34004	-0.69739	-2.0224	-2.1403	-4.6534	-0.18607	-2.1852	-0.26463	-3.1934	-1.1657	-1.5181	0.19611	-1.6118	-1.5537	-2.4954	-2.5755	-2.2647	-2.3775	-1.7013	0.10761	-0.14725	-0.69096	-1.739	1.4045	1.2322	0.87272	-2.4955	-0.74764	-0.94708	-0.55399	0.18184	-0.29568	-4.5013
5.9307	6.1922	5.5795	6.6431	2.63	5.4036	6.6582	4.6137	5.5769	4.0464	4.9233	5.1578	6.1646	4.5884	5.0663	2.8578	4.3518	5.4738	7.3222	5.5598	7.4295	4.0619	6.2218	3.9125	6.9705	4.1293	4.9984	6.8069	4.9017	5.2104	4.6697	6.8318	6.3654	4.521	5.1216	5.8485	3.9998	6.5195	5.7971	3.8301	4.4758	5.9126	5.5842	5.4221	5	6.2432	5.7596	4.6516	3.7856	4.0866
-11.481	-13.051	-11.878	-11.551	-10.354	-10.15	-13.367	-12.583	-13.535	-12.594	-12.677	-14.673	-8.8239	-10.328	-11.181	-12.335	-10.92	-11.557	-12.235	-11.235	-12.249	-13	-11.16	-13.679	-11.189	-12.092	-12.974	-12.348	-11.179	-12.505	-10.243	-11.132	-11.286	-10.258	-12.962	-12.574	-11.106	-12.305	-10.331	-10.538	-12.452	-10.306	-9.8005	-13.143	-10.685	-13.111	-12.919	-12.375	-9.7086	-10.606
-2.0274	-0.80193	-1.4341	-0.8759	-1.8276	-0.85601	-0.4185	-0.65048	-2.5575	-0.5628	-0.098876	-1.0378	-0.23598	0.3616	-2.2133	-2.9099	-0.39238	-0.75922	-0.72134	-1.8053	-0.46194	-1.4085	-0.24702	-1.6692	-0.83032	-3.3426	-1.7091	-1.4575	-2.0553	-0.61173	-2.6478	-0.66929	0.24624	-2.1787	0.43047	-1.3378	-1.5416	2.8137	-0.71017	-1.6498	-2.1238	1.5793	-1.3488	-4.3045	-0.27677	-2.3537	-2.2038	-2.2204	-4.0787	-3.1588
-2.1917	-1.3634	-1.3715	-4.3871	-1.7383	-2.0058	-0.69691	-2.2453	-1.77	-0.005555	-1.2267	-1.5949	-0.77463	-1.5795	-0.63499	0.87094	-0.14122	-2.6504	-0.83702	-2.8414	-1.7084	0.2611	-3.8363	-1.8637	-2.7367	-0.56906	-2.2039	0.46984	-1.6435	-1.5959	-1.415	0.51834	-0.42951	-1.8591	-1.5291	-0.91988	-0.011707	-2.9456	-2.2943	-1.5883	-2.3699	-1.3668	-2.355	-0.17028	-1.3979	-2.4056	-1.733	-2.2172	-2.2439	-1.4848
0.086101	-3.2922	-1.3208	-0.9851	-0.037714	-4.2751	-2.5309	-2.0136	-3.0717	-2.6206	-2.8831	-2.1949	-1.3843	-2.2849	-2.6021	-2.2758	-3.8342	-3.2867	-1.2688	-0.15369	-2.6247	-3.6859	-3.9952	-2.2963	-1.6148	-3.0935	-0.97737	-2.0996	-3.3921	-3.404	-3.5672	-1.0892	-1.841	-0.42148	-2.2199	-0.74871	-1.0805	-2.0453	-4.0579	-2.419	-1.3666	-4.695	-2.7362	-2.5627	-3.4832	-1.144	-2.4365	-3.107	-3.038	-2.7271
-22.305	-24.845	-20.926	-21.546	-22.722	-22.083	-18.838	-21.468	-21.877	-22.376	-25.228	-22.532	-21.22	-21.098	-23.274	-23.03	-20.815	-20.035	-21.473	-21.2	-22.252	-23.984	-22.36	-21.965	-22.001	-23.89	-21.214	-22.38	-20.168	-21.581	-22.877	-22.244	-21.901	-24.391	-21.241	-20.463	-21.713	-22.461	-23.089	-22.806	-23.735	-24.409	-22.492	-23.736	-23.138	-21.922	-22.599	-21.188	-24.488	-22.782
-1.7182	-1.6561	1.4698	-0.2192	-0.75156	0.76837	-2.7065	-0.94673	2.148	-0.4609	0.38214	-2.8275	-2.398	-1.4888	-0.16315	-1.2839	-0.59664	-2.0171	-0.34138	0.29773	-2.7616	0.98113	-0.43978	-0.30918	-0.22551	-1.2038	-1.8823	-3.8167	1.065	-0.19861	-1.945	-1.4516	1.1692	0.1334	-2.0628	0.22764	-1.7565	-1.3105	-1.2437	-1.9458	-1.5408	-3.2464	-2.62	-3.0827	-0.21861	0.59083	0.29288	-0.66164	-1.6252	0.64902
-7.1638	-5.8275	-6.734	-8.1469	-8.4819	-9.2038	-5.9003	-7.3322	-6.3201	-7.5485	-5.8298	-6.4775	-10.247	-7.2597	-7.1959	-7.5335	-8.5029	-8.2308	-9.1085	-8.5746	-7.4141	-7.6539	-8.8836	-8.1051	-8.2462	-8.9413	-7.4422	-6.2055	-7.9751	-7.8003	-7.7442	-9.238	-7.9357	-7.127	-8.2956	-5.4533	-9.3245	-6.2918	-7.5614	-9.7153	-9.8287	-8.8323	-7.2584	-5.8464	-6.259	-4.8311	-7.1019	-8.0433	-8.9746	-7.2704
-4.4685	-3.795	-3.9181	-2.6443	-3.6253	-2.463	-3.0209	-4.6887	-2.3248	-3.1709	-0.37755	-1.341	-4.0841	-2.5411	-4.0971	-5.4761	-2.0967	-2.5757	-2.9112	-4.229	-3.3175	-1.804	-2.0873	-3.2611	-2.9473	-5.892	-3.778	-3.9284	-1.9753	-2.2852	-2.2938	-3.0754	-3.9301	-2.1084	-2.1257	-4.8697	-2.3195	-3.3755	-2.3817	-5.5663	-3.9144	-3.8906	-3.0449	-3.9364	-4.1747	-4.0857	-4.0152	-3.6884	-2.9789	-5.3761
-8.1583	-8.8849	-11.229	-8.8459	-8.8584	-6.3676	-10.634	-11.678	-9.093	-9.5373	-9.9014	-6.7452	-8.2592	-8.8975	-10.583	-9.6994	-7.7154	-10.379	-12.093	-9.1215	-8.9423	-10.337	-10.655	-9.7665	-8.933	-7.3502	-9.1592	-10.608	-8.8865	-8.4001	-8.6789	-10.23	-8.6402	-11.794	-8.1203	-11.011	-7.1785	-8.7927	-8.6789	-9.5793	-9.9995	-9.4785	-7.5448	-9.8361	-9.0793	-8.8612	-8.56	-9.8434	-9.6851	-8.0556
-13.799	-12.041	-10.413	-12.517	-14.713	-13.419	-15.06	-11.402	-14.638	-13.269	-13.252	-11.12	-13.033	-14.06	-14.646	-12.932	-11.763	-11.736	-11.599	-10.98	-11.703	-13.515	-13.271	-9.9612	-15.31	-13.757	-10.097	-11.769	-11.131	-9.3909	-11.189	-12.96	-13.003	-12.006	-12.794	-13.239	-12.786	-13.463	-11.695	-13.728	-11.255	-13.538	-11.422	-11.479	-13.056	-11.17	-13.799	-14.632	-11.294	-15.107
12.602	8.9721	11.874	8.5299	10.353	10.693	11.246	8.6766	8.6999	8.1499	11.358	11.885	10.889	8.8399	10.801	8.2457	8.9775	11.02	10.387	9.6584	10.224	12.819	9.0476	9.943	10.448	9.3952	9.5028	10.526	10.489	9.3643	10.71	9.9269	5.8984	10.08	10.425	8.8959	8.6739	11.386	9.9813	10.177	9.5088	10.317	11.147	9.0529	9.0242	8.9668	10.994	9.4313	9.2368	9.6189
-14.274	-12.558	-13.57	-14.829	-13.106	-15.618	-14.468	-12.304	-12.265	-14.77	-13.763	-13.62	-12.532	-13.339	-14.025	-11.83	-12.966	-15.607	-13.416	-12.545	-12.871	-13.311	-16.048	-13.088	-13.057	-12.089	-12.064	-14.165	-13.352	-14.439	-12.087	-14.431	-12.87	-12.684	-12.28	-13.908	-11.94	-13.835	-10.88	-12.781	-15.645	-15.303	-15.172	-15.183	-11.385	-13.277	-14.38	-14.135	-15.016	-15.614
-23.258	-20.73	-21.64	-23.872	-22.395	-20.922	-20.788	-23.176	-20.899	-22.513	-20.614	-21.642	-20.296	-20.407	-23.643	-22.269	-20.885	-22.051	-21.873	-23.307	-23.444	-22.152	-22.572	-22.138	-23.235	-21.917	-21.366	-22.172	-21.564	-21.612	-21.947	-20.078	-22.032	-21.598	-23.808	-21.772	-21.686	-19.891	-23.136	-23.167	-22.68	-23.562	-22.113	-21.151	-24.889	-22.093	-23.8	-20.582	-20.564	-22.737
-6.2135	-2.5577	-5.8864	-1.8334	-5.3653	-3.8503	-4.3344	-2.3205	-4.0245	-4.2283	-3.1545	-1.1027	0.025021	-2.3113	-3.8739	-4.6126	-3.1857	-5.5965	-2.8891	-4.0266	-4.0768	-3.8404	-3.4155	-2.0324	-3.7605	-3.5618	-6.2729	-3.2482	-5.6116	-1.203	-2.0783	-2.6888	-4.2013	0.44332	-4.0862	-3.949	-3.5842	-1.7511	-3.3823	-3.2954	-6.1144	-4.8649	-2.9457	-3.4066	-3.7755	-3.8479	-4.3395	-3.268	-2.5858	-2.7667
-6.7205	-9.838	-8.945	-11.05	-8.4493	-9.8508	-8.3906	-10.556	-8.0699	-7.8113	-8.436	-8.4862	-9.8334	-9.4842	-8.5594	-9.5299	-7.2464	-8.8766	-9.0865	-7.9391	-7.0348	-8.2214	-9.437	-7.57	-9.8065	-7.4973	-9.067	-10.332	-6.3427	-9.4542	-12.403	-8.6637	-8.6	-6.61	-8.1843	-7.2418	-7.9909	-9.5432	-9.6496	-9.4613	-9.549	-10.052	-9.2691	-10.339	-9.3193	-11.001	-8.2006	-8.3343	-8.2138	-12.29
-8.3308	-9.4694	-9.7607	-9.983	-8.5981	-9.343	-8.9636	-9.052	-7.8237	-9.4794	-8.6578	-8.7971	-9.5517	-9.0357	-9.1135	-7.2867	-6.722	-9.7637	-8.8788	-10.6	-7.8492	-9.7934	-9.4901	-10.578	-9.0316	-11.105	-8.6416	-8.833	-8.679	-8.8402	-8.9375	-9.9351	-9.95	-9.7527	-7.1614	-6.8037	-10.901	-11.219	-8.8396	-9.3524	-9.9058	-9.0476	-9.1666	-8.1755	-8.2797	-7.9292	-9.3675	-8.1724	-8.5311	-8.0636
-14.781	-14.399	-14.485	-15.242	-15.499	-12.08	-14.011	-15.977	-11.981	-15.661	-13.867	-14.825	-14.196	-15.362	-17.042	-15.377	-16.023	-13.726	-16.189	-16.667	-14.811	-14.152	-15.229	-17.808	-14.921	-14.467	-13.44	-15.577	-15.846	-11.883	-16.002	-14.594	-14.612	-15.874	-11.448	-15.88	-13.336	-13.851	-13.411	-13.98	-13.058	-14.123	-13.622	-15.002	-15.04	-14.183	-16.499	-16.117	-14.213	-13.693
-7.5895	-6.4155	-7.6492	-5.2048	-5.8773	-7.3094	-6.0686	-6.3849	-7.8294	-6.9146	-7.2184	-5.092	-7.4056	-6.7338	-7.9614	-6.636	-7.4012	-5.3851	-4.6011	-3.5792	-5.9927	-7.2881	-6.9568	-6.6281	-4.4319	-4.2988	-6.992	-5.1199	-6.8981	-6.2088	-5.2814	-6.996	-5.5506	-7.5099	-6.1839	-6.1853	-6.699	-6.261	-6.3572	-4.0452	-6.8567	-5.141	-7.6326	-6.1488	-8.3755	-8.491	-5.3105	-8.0134	-6.9948	-6.5779
-0.65443	-0.22683	0.58058	-0.1644	0.602	-0.94725	-0.56956	1.2991	0.36963	0.24802	1.1434	-0.41338	0.30257	-1.3713	2.4066	-2.3024	-1.497	-1.0771	1.9647	0.21038	-1.2588	0.077389	0.65221	0.92384	2.1369	0.51474	1.4568	-0.83106	-0.080326	1.9648	-0.37543	-0.82929	1.3117	1.1519	-2.5902	-0.36659	1.6699	1.6409	0.099053	-0.72993	-0.054232	-0.41813	1.4298	-0.54337	0.6474	0.37089	0.21435	-0.21312	1.9881	-0.05116
-5.4259	-5.8647	-5.3402	-4.8408	-6.1053	-6.3776	-6.4019	-3.8001	-4.8054	-9.1221	-4.2013	-3.7406	-5.1412	-6.076	-4.4586	-3.7848	-4.8694	-5.8637	-5.5327	-4.7286	-3.4514	-4.319	-5.602	-5.3804	-5.0025	-5.8942	-6.9613	-5.0919	-7.5823	-3.82	-4.8664	-3.5118	-4.7747	-6.1614	-5.9839	-6.5051	-6.5041	-4.4372	-2.9177	-4.6285	-6.407	-8.0202	-5.4924	-6.8291	-4.2444	-4.509	-5.5508	-7.4832	-5.439	-4.7456
-10.667	-9.8764	-10.222	-8.5586	-10.721	-8.103	-11.333	-11.614	-10.809	-9.4918	-11.59	-9.9802	-10.62	-8.9482	-11.4	-9.6733	-9.1713	-9.429	-8.8688	-10.303	-9.2882	-10.414	-9.7097	-8.7072	-10.618	-11.684	-9.4236	-12.059	-8.5023	-9.3134	-10.798	-9.6965	-7.1115	-10.289	-13.518	-10.319	-8.8715	-10.365	-9.6492	-11.356	-11.389	-9.8524	-11.5	-11.495	-11.058	-10.061	-13.124	-9.8988	-8.6552	-10.953
1.3565	2.8843	3.1599	2.2824	3.9605	2.3004	0.93016	1.9238	0.90527	3.1485	0.16357	0.9516	2.5337	1.9817	3.6091	3.1402	2.1611	2.0389	4.5932	3.6422	0.61718	1.0892	1.8311	2.2479	2.4588	0.72005	2.4497	0.58149	1.8399	2.741	-0.43882	2.3455	1.9448	3.9686	5.0991	0.82935	2.6764	2.2909	1.6528	1.2664	3.9454	1.7381	-0.47345	3.382	0.29124	0.7702	2.4044	0.18289	2.3368	0.89297
-19.944	-19.956	-21.617	-22.549	-20.504	-20.973	-21.824	-20.452	-21.634	-18.586	-22.58	-22.048	-20.75	-19.397	-21.358	-22.844	-20.38	-21.71	-21.878	-22.227	-20.447	-21.732	-19.262	-20.899	-21.533	-20.416	-19.489	-22.544	-19.653	-19.681	-20.771	-22.265	-20.296	-18.79	-21.909	-22.934	-22.341	-20.654	-18.431	-21.11	-20.043	-21.515	-21.098	-21.43	-18.889	-20.553	-21.656	-18.676	-22.022	-21.202
0.77101	1.6137	1.8559	2.598	1.4567	5.7485	3.784	4.9018	3.1685	3.3722	3.1234	5.8867	3.883	4.0263	2.3932	4.0767	4.1987	4.4758	4.6439	3.6048	4.4965	0.91926	3.3015	4.4003	3.7309	3.2185	1.385	4.2414	2.2378	2.0742	1.5806	3.3844	3.5696	2.1718	3.5173	4.6505	1.9755	3.2129	-0.02541	3.8043	2.7411	0.85371	2.2959	2.3178	2.2748	2.8919	2.8263	4.3689	5.4675	1.095
-8.9035	-11.582	-10.453	-9.785	-9.8493	-9.1117	-10.405	-9.2581	-8.5712	-10.521	-7.8855	-7.2357	-9.2419	-10.777	-8.3696	-7.9684	-9.2436	-8.8902	-9.9603	-10.352	-8.4991	-11.636	-10.525	-9.9863	-11.444	-8.8101	-8.7841	-9.5425	-8.4828	-7.8642	-6.4331	-9.4281	-10.939	-12.526	-9.557	-9.4578	-8.8931	-10.858	-11.302	-7.9028	-8.1228	-11.254	-11.533	-8.9705	-11.035	-8.9265	-9.9927	-8.7978	-9.3742	-9.7397
-12.256	-11.881	-11.41	-10.155	-10.904	-12.099	-12.437	-10.892	-10.596	-11.101	-12.417	-9.1549	-11.731	-9.3222	-12.825	-10.857	-12.499	-13.287	-11.223	-14.141	-11.388	-11.994	-11.63	-11.424	-10.245	-12.535	-10.781	-12.861	-13.381	-9.4889	-9.1897	-12.511	-11.788	-12.277	-12.801	-12.991	-13.137	-10.547	-12.558	-10.838	-11.043	-11.507	-9.9582	-12.157	-11.564	-13.702	-13.145	-11.691	-11.181	-11.602
2.1119	0.56198	2.8607	2.2951	1.5009	-1.0781	1.0389	1.6501	-1.0366	1.7226	-0.98011	2.6781	1.0291	0.48549	0.10335	0.90487	0.88979	0.91852	1.2221	-2.5128	1.3456	0.48157	0.40637	3.7858	2.7629	1.6945	0.46786	0.51533	3.624	-0.18744	1.5166	0.41382	2.156	0.533	0.85062	0.98734	-0.56088	1.0106	-0.22934	2.2457	1.9293	0.66759	1.6114	1.8482	-0.030968	0.31779	3.9448	1.5784	0.98413	0.62054
-8.4511	-10.198	-7.9361	-8.1037	-8.1076	-8.5869	-9.0672	-10.092	-8.2432	-10.697	-9.446	-9.8057	-6.9524	-8.3355	-9.3623	-8.5174	-9.4851	-8.3104	-7.9192	-10.18	-7.988	-10.673	-7.2797	-10.056	-9.0153	-9.9438	-10.875	-7.9479	-9.4148	-7.5496	-8.4484	-6.9902	-9.0007	-8.8971	-8.4797	-10.981	-8.6935	-7.056	-8.356	-9.4442	-8.3849	-10.164	-10.185	-6.3866	-6.7608	-8.9648	-8.1058	-8.56	-9.7761	-5.5049
-3.411	-4.7833	-3.1118	-0.21463	-1.7812	-3.5711	-3.6018	-4.4028	-4.3464	-2.8177	-3.371	-3.8629	-4.9218	-3.4178	-5.3797	-5.2627	-3.5114	-2.911	-5.4482	-1.0183	-4.7268	-2.197	-5.2155	-5.2664	-3.2743	-5.5904	-3.0524	-2.0693	-3.2532	-4.9526	-2.8705	-2.0527	-2.1841	-3.5815	-4.2275	-2.8718	-3.0446	-3.7499	-3.6241	-1.7407	-1.9203	-3.5892	-3.4322	-1.5328	-3.438	-5.5254	-2.9848	-3.162	-5.0825	-5.2429
-8.2909	-9.1039	-10.798	-10.042	-7.5015	-7.0581	-9.292	-10.65	-9.4044	-6.4657	-8.9341	-10.075	-10.987	-8.3174	-10.497	-9.5123	-7.5922	-10.419	-8.1236	-7.1068	-7.0951	-9.0036	-10.482	-10.778	-11.32	-7.3634	-7.4027	-8.0631	-8.2176	-9.2325	-9.0762	-8.2932	-8.4919	-9.8545	-8.8716	-6.6581	-8.6483	-9.305	-8.3471	-8.9837	-8.9824	-10.235	-9.9388	-10.031	-8.7026	-7.3095	-9.7887	-7.8285	-7.2787	-7.0551
2.7292	4.5173	1.5929	2.7624	0.79018	2.3606	1.5459	1.4339	1.5403	1.4066	0.8757	1.4851	4.3618	1.7009	0.68544	1.1573	1.8029	1.9785	0.61637	0.72593	0.9423	3.0582	1.207	2.7616	1.1143	1.9696	0.46714	1.5326	4.0035	2.1348	2.5499	0.70583	1.2469	1.9735	1.4943	1.4305	2.4653	0.78754	0.34759	0.55665	0.42997	2.4862	4.1238	0.88094	1.0191	-0.33066	2.0957	1.739	0.10265	2.105
4.1134	3.7939	6.2691	3.5375	4.751	4.6804	7.7071	4.2429	4.6999	4.8459	4.4401	3.8219	3.8893	4.2771	4.6534	3.6159	3.3134	2.9083	3.0689	5.0142	5.4534	6.2384	5.6771	2.292	5.2769	5.9208	5.6572	4.9284	6.5477	4.6494	5.2545	2.6382	4.555	4.3068	5.4562	4.705	7.5946	4.5562	5.0633	2.8847	5.8856	3.9871	3.2766	7.5149	7.3549	3.5912	3.9201	5.7082	5.103	6.8488
-0.97687	-0.043147	-5.7577	-0.17274	-1.4019	-0.25704	1.1097	1.6018	-0.75714	-1.2733	0.077444	-0.58638	-0.25404	-0.77949	-0.97735	-0.16532	-1.6067	-2.1972	-0.15589	-2.0875	-1.5146	0.45736	-2.0008	-1.8599	-0.98576	-1.7309	-2.194	-1.1929	-1.1457	-2.9291	-2.815	-1.061	-1.1946	-2.3504	-1.5408	-2.8767	-2.5779	-0.090664	-2.3221	1.0245	-0.76729	-3.3315	-3.5575	-1.8937	-5.3985	-1.4177	-0.57699	-2.143	-3.0791	-0.71266
-2.4769	-6.4342	-3.9044	-4.4562	-6.593	-4.5681	-3.5459	-2.7392	-4.7728	-0.23716	-4.5434	-3.2148	-1.7884	-3.4358	-3.0356	-3.6081	-3.5043	-1.9997	-5.2889	-1.7544	-6.6432	-3.6907	-3.9953	-3.113	-3.7159	-1.8579	-5.3379	-6.0877	-4.6559	-3.0627	-3.9904	-2.6833	-4.5642	-5.4201	-3.8606	-4.7607	-5.9871	-3.3603	-2.616	-2.4265	-4.3981	-3.9752	-5.0751	-4.5392	-4.2676	-5.0622	-5.5073	-3.853	-4.3214	-3.3542
-20.967	-20.605	-20.028	-21.071	-20.347	-19.673	-23.858	-21.316	-18.025	-19.804	-23.458	-21.83	-20.468	-20.523	-21.576	-20.462	-21.263	-19.281	-22.698	-19.079	-20.931	-20.491	-20.138	-19.344	-22.113	-21.265	-21.379	-19.882	-20.314	-20.356	-21.499	-20.325	-19.108	-19.572	-19.435	-22.964	-18.468	-21.32	-19.762	-21.669	-21.444	-22.184	-20.471	-20.106	-20.259	-19.573	-22.777	-20.157	-20.737	-21.541
3.2425	3.4513	1.1158	2.9457	0.96848	2.6517	1.7211	1.0817	1.3887	1.7562	3.436	2.4037	1.3931	2.5063	4.2879	1.4626	2.3763	-1.1426	-0.061566	2.9705	0.72163	3.1309	3.7096	1.0822	2.9887	-0.92849	-0.066078	2.3714	2.5746	-0.96986	1.8284	2.7254	1.4669	1.3959	2.6059	1.9579	1.5037	1.1825	1.9169	1.1367	0.74456	0.18175	2.5645	3.6232	2.1096	2.5524	2.9527	3.8789	3.7386	3.5516
-5.4883	-4.353	-4.7148	-4.8421	-5.0037	-5.8453	-6.2344	-8.9671	-5.5984	-5.4537	-6.42	-5.543	-5.0961	-4.8355	-5.992	-4.5338	-3.8275	-4.2572	-6.4868	-5.8844	-6.42	-4.992	-5.8826	-5.3801	-4.8885	-6.9667	-6.4288	-1.4053	-5.5154	-4.8639	-5.7078	-3.9442	-4.1643	-7.2981	-3.6538	-6.9426	-8.4832	-4.0779	-6.4242	-5.2365	-4.9396	-5.9267	-8.0343	-6.7919	-4.2284	-4.891	-5.2172	-6.9535	-6.123	-8.592
-6.4203	-7.535	-6.4719	-6.1973	-5.6752	-4.0614	-5.0481	-6.3632	-5.0048	-4.3148	-4.3302	-6.7929	-4.8036	-5.4986	-5.7455	-7.9483	-8.0147	-6.7677	-4.6188	-4.7926	-4.0794	-4.7575	-8.2831	-6.2267	-4.7186	-4.7692	-5.7765	-6.8741	-4.9739	-4.711	-4.3463	-4.5519	-4.5278	-6.5182	-6.1838	-5.9097	-5.8053	-6.2729	-4.8741	-6.2571	-8.2361	-5.4446	-6.1448	-5.9364	-8.1282	-4.7175	-4.979	-5.8031	-4.7832	-6.9761
-10.98	-11.103	-8.9269	-11.441	-11.9	-8.7528	-11.069	-10.817	-9.6145	-12.498	-11.23	-13.177	-10.177	-12.22	-10.476	-10.99	-9.7929	-9.0179	-10.332	-13.603	-10.198	-11.534	-11.381	-9.6111	-10.89	-11.869	-7.982	-10.792	-11.075	-10.739	-10.743	-9.4009	-11.912	-10.582	-11.038	-10.122	-12.875	-12.046	-11.274	-10.081	-11.236	-10.013	-11.801	-11.51	-11.9	-9.7316	-10.539	-9.1687	-8.1897	-9.9736
7.6157	7.8499	7.5559	7.0165	9.2706	6.9736	7.2786	6.7565	8.0007	8.5131	7.0032	8.1582	7.7376	8.7356	6.5253	7.356	8.6058	7.4789	6.489	7.7181	8.3695	7.8308	7.7652	7.4917	7.3627	6.7595	6.9848	8.5146	6.8876	7.3335	9.6399	8.2049	7.4973	9.0249	8.1204	7.7479	8.9496	8.2802	7.3195	8.3745	9.0447	7.637	7.1908	7.7181	7.0586	6.3313	6.3487	9.0335	6.9231	6.1197
7.2691	4.9694	5.7752	7.1877	9.0968	7.3042	4.7035	5.9635	6.7418	7.7042	5.5908	7.8473	5.2731	8.8449	5.8201	6.1738	6.9442	5.0019	7.4566	6.193	6.496	7.6534	7.8503	6.6494	7.338	6.9983	8.4266	7.757	6.9122	7.0639	7.0664	7.971	5.6513	10.245	6.6377	8.5655	8.7032	7.8475	6.3173	6.2382	7.5236	6.9092	5.9805	7.4521	7.0198	6.3932	6.7561	8.0353	5.5212	7.5803
1.4765	2.1197	1.9926	4.2887	2.4546	4.0128	3.191	1.4233	2.841	4.1566	1.7904	3.8074	2.4193	0.38428	2.5808	2.9686	2.5991	4.9994	3.9905	3.0415	4.6364	3.608	4.7615	1.675	4.3385	4.1118	4.2771	4.971	2.4375	4.6051	2.8932	1.5069	2.7165	2.8058	3.1322	2.6097	3.0104	2.9342	3.882	1.7261	3.634	3.2409	1.6856	0.23723	3.8722	3.6777	2.7636	0.84852	3.6857	2.5262
-0.54656	-0.040098	-1.729	0.27538	1.4309	-1.3651	-0.6892	0.48714	-1.3577	1.4225	-1.2409	0.36579	-0.13613	-0.80177	1.8476	-0.84407	1.2105	1.0416	1.0229	0.13042	0.32216	2.3969	0.18714	-0.5514	-0.44972	0.0050966	-1.5562	0.7607	2.9085e-05	-0.91131	-0.97063	-1.8535	0.34632	0.057537	-1.5505	1.2953	0.083942	3.0705	0.95839	-1.333	-1.6342	0.31648	1.2698	1.4886	0.3161	0.59874	-0.96421	-0.49064	0.35107	2.1886
0.63944	2.8722	1.5133	-1.088	1.7143	4.4901	3.3125	0.61618	2.5564	-1.1869	1.1639	3.1987	2.2312	0.96851	1.2371	1.2529	0.46381	1.319	2.2188	2.0416	4.1483	1.4563	1.5535	1.3859	1.4042	1.1454	1.8893	2.5561	3.0477	0.92216	0.73337	0.48971	-1.7653	2.9152	1.5018	2.939	2.9127	1.1062	-0.85957	2.8398	-0.2386	2.8526	4.4929	0.9121	2.7756	1.454	-0.32452	1.8948	2.3718	0.085571
-14.167	-12.322	-12.191	-13.089	-11.435	-13.287	-12.24	-10.066	-11.992	-14.57	-11.933	-10.18	-13.272	-13.786	-11.487	-13.914	-13.747	-13.317	-9.7981	-12.565	-12.368	-11.78	-12.251	-13.339	-14.596	-12.826	-12.376	-13.404	-12.159	-13.986	-12.597	-12.025	-13.583	-13.038	-13.436	-12.723	-11.499	-13.044	-12.593	-12.972	-14.035	-11.168	-13.946	-12.662	-14.493	-12.387	-12.565	-11.902	-13.454	-12.688
-19.059	-22.017	-22.509	-24.59	-21.846	-21.458	-23.247	-22.184	-19.508	-22.865	-23.74	-22.705	-20.853	-19.084	-21.626	-22.926	-24.14	-23.903	-23.487	-22.834	-21.815	-20.645	-19.706	-22.436	-21.929	-20.171	-22.882	-20.443	-20.99	-22.341	-22.153	-21.534	-22.607	-23.336	-21.897	-22.795	-19.315	-24.416	-23.792	-21.564	-23.847	-22.612	-24.203	-23.252	-22.054	-21.691	-20.409	-22.467	-23.712	-22.054
3.4991	3.8079	4.6109	4.158	2.8303	3.8897	3.8617	2.9117	5.4572	3.6592	3.9722	4.8534	3.9084	4.1644	2.3755	6.2746	5.5382	4.9442	4.503	3.6837	5.7186	5.2481	2.7803	4.8436	5.5901	3.7328	4.5785	5.5029	5.5896	6.0375	3.5503	3.9916	3.6615	4.8273	3.5917	4.6646	2.8619	3.9844	3.8041	4.2302	7.0781	4.7067	3.1695	3.7233	6.4752	4.8047	4.7894	4.4288	5.1208	5.0647
4.9941	5.2452	7.1365	7.6529	6.1974	6.2208	6.2834	5.1745	4.9469	7.2632	8.1808	4.6918	8.1553	7.5097	7.0925	6.1016	8.5728	9.5399	7.2743	9.1224	4.4223	6.717	6.8522	8.0252	7.6931	7.2553	5.9334	8.3701	7.3813	8.6056	6.9466	6.1493	7.9389	6.3881	5.9849	8.4647	8.3752	7.2905	3.9317	9.2315	9.4234	8.9934	8.6303	7.8334	4.609	7.3285	5.8992	6.6555	6.5778	7.542
-0.90812	-0.0094578	-2.3621	-0.49439	-1.9196	0.473	1.4031	-0.51877	-1.8079	-1.4128	-0.8902	-1.3796	-1.0262	-0.42125	0.14985	-1.2647	-2.2752	-3.2954	-0.13597	-2.31	-2.8525	-0.08383	-1.1035	-0.37304	-0.67482	-1.7724	0.10554	-1.1059	0.057763	-0.89609	-1.0243	-2.1236	-2.5778	-1.7676	-1.0758	0.18925	-3.3158	-1.0328	-1.8787	-0.8538	-1.7586	-1.3505	0.49048	-0.82566	-2.8115	-0.28681	-0.62348	-2.698	1.1136	2.214
3.8482	2.2751	1.4292	1.5872	-1.7996	0.63918	1.8197	2.1675	2.31	1.24	3.2531	2.3228	0.49766	0.24915	1.8555	0.62554	0.25449	-0.071716	1.1264	1.3881	3.2226	0.60546	1.8805	3.8519	2.1391	3.1112	1.6064	0.77844	0.22417	2.712	0.0063098	1.9788	3.2982	1.4735	0.058951	2.9913	2.5667	0.32847	1.2727	2.6507	2.1725	2.8164	1.0997	1.1929	3.0695	3.2379	4.5013	0.76323	1.5966	1.3941
4.4677	5.6165	4.9082	5.5832	7.223	6.8874	6.4556	7.6816	5.0451	7.7915	6.5324	6.5938	7.2518	6.6578	10.47	7.6917	6.326	6.535	6.7045	7.2666	5.3804	4.9817	7.5306	5.0525	7.3311	5.2671	5.9888	6.4457	6.5361	7.2697	7.4317	7.7277	7.383	6.7158	7.9967	5.8136	7.5263	6.5086	4.9029	7.3024	6.123	6.7924	5.6195	8.6029	8.5935	6.4097	4.1546	5.1945	7.1346	8.2879
2.082	1.5724	-0.74574	2.1097	2.0889	0.32038	-0.11035	3.1629	0.98078	0.48304	0.20042	1.2065	-0.49866	1.2205	0.60774	3.6748	1.5339	1.8476	3.0204	0.60121	2.6059	2.8713	1.054	2.011	5.5962	0.43801	1.3969	2.9502	2.3752	3.9331	3.2964	1.3753	1.8623	-0.3573	2	-0.43087	2.2325	2.2464	2.3181	4.7668	2.2751	3.0323	0.33227	2.4958	4.5994	0.83303	2.2469	2.8776	-0.33554	1.0279
-21.804	-19.576	-20.728	-21.98	-22.347	-20.918	-22.099	-21.506	-21.755	-19.754	-22.101	-21.504	-23.719	-20.717	-19.283	-22.012	-21.038	-21.006	-20.784	-20.882	-22.06	-21.499	-22.215	-20.981	-19.851	-19.505	-23.217	-22.509	-19.965	-20.991	-21.407	-21.612	-19.802	-20.273	-18.884	-22.746	-19.743	-19.225	-22.838	-20.981	-18.075	-20.661	-19.561	-20.396	-22.498	-19.199	-22.589	-22.518	-20.442	-20.232
-2.1825	-2.1473	-3.0392	-3.809	-1.7708	-2.789	-0.79917	-2.7014	0.83639	-4.186	-1.5225	-1.9239	-0.83645	-1.753	-4.0011	-4.034	-1.6557	-3.7255	-2.1856	-1.7128	-0.90906	0.64479	-3.477	-0.49238	-1.4523	-2.1255	-2.0185	-4.0276	-2.5261	-2.3487	-1.4886	-2.2343	-1.1023	-2.8871	-3.3436	-0.32181	-2.4218	-1.3747	-2.9233	-1.7433	-1.9348	-5.9154	-4.1439	-0.59192	-3.5175	-3.1147	-3.6616	-2.0609	-2.7295	-1.0691
1.1323	0.3081	-1.6066	1.9069	-0.75413	0.67713	-2.2432	-1.2431	-0.083062	-1.7158	0.395	-1.1376	-1.9445	0.94676	-1.4101	1.2173	-0.11034	-1.5688	1.3852	-0.40825	-2.3487	0.7515	-1.4401	-0.13583	-0.11426	1.0432	-0.74526	-0.24044	0.71583	0.6138	1.1156	-1.7272	0.92248	0.050817	0.53841	1.7022	-0.35052	-0.3034	-0.09546	2.5123	0.26181	1.0944	-0.4394	0.52056	-0.72432	-1.0323	-1.762	2.6302	-1.6949	-0.3545
-10.897	-8.9069	-11.394	-10.097	-7.8601	-11.74	-9.2984	-9.2602	-11.545	-10.466	-10.972	-10.744	-9.4051	-10.086	-12.719	-10.238	-12.131	-9.3	-10.444	-9.5478	-10.754	-10.272	-8.9452	-11.323	-10.139	-12.163	-13.284	-9.7048	-9.3365	-10.361	-8.8951	-10.276	-8.2633	-14.024	-10.248	-10.996	-8.2361	-8.0011	-9.8315	-10.28	-10.566	-12.422	-13.267	-9.889	-11.305	-9.0656	-8.7544	-11.762	-11.263	-12.345
9.1877	9.4612	8.5533	10.646	9.8963	7.8666	7.3937	8.1801	9.2586	8.3025	7.1306	8.2898	10.204	9.5972	9.1469	8.4922	9.9423	10.387	6.6703	9.7182	9.4378	10.915	9.402	7.4726	5.794	8.9982	7.0937	11.076	8.2571	6.729	7.0728	8.8686	6.7752	9.5534	9.8163	7.5753	6.6836	8.3269	8.982	6.4808	7.3078	8.9461	7.3951	8.0105	9.2294	7.4882	9.2491	7.7058	7.8611	8.5196
-0.063732	-3.3501	-1.6572	-1.9268	-2.1461	-1.8827	-1.0081	-2.2387	-1.449	-2.9677	-2.6845	0.2707	-3.4451	-1.713	-3.2514	-1.6646	-1.3397	-0.013073	-1.1691	-2.6705	-0.8181	-0.88183	-1.8227	-2.1475	-0.78472	-1.6096	-1.1446	-0.028281	-2.5333	-1.5919	-3.1176	-0.12792	-0.41116	-2.1578	-1.5154	-3.7138	-0.71483	-1.7954	-1.642	-0.62899	-0.9986	-2.5377	-1.4277	1.5334	-1.2994	-2.8334	-3.6439	-3.5944	-0.11233	-2.967
-3.1905	-1.98	-1.1373	0.36789	-2.1963	-0.87811	1.3163	-3.0623	-0.26723	-1.3012	-0.28197	0.050194	-4.4279	-1.7693	-1.9301	-2.0446	-0.7316	-1.8441	1.2289	-1.1986	-1.9407	0.11577	-3.0394	-3.2554	-1.0285	-1.3519	-0.34382	-0.78019	-0.62835	-1.1535	-0.86408	-2.0742	0.41497	-0.34883	0.33398	-2.3328	-0.17288	-1.1004	-0.99652	-0.43142	-1.7072	-2.3086	-2.7813	-0.83051	-0.413	-0.92487	-0.18158	-2.2386	-0.81121	-1.6929
1.4263	0.78939	-0.833	0.12436	0.95056	0.075526	-2.3294	-0.44084	-0.0112	0.80304	1.6089	1.9238	-0.14188	2.1618	2.4672	0.31789	0.83943	2.3851	-1.2043	-1.2	-1.346	-1.7447	-1.0772	0.42267	-0.042922	-1.0373	1.8975	-0.061492	1.1219	1.5766	3.3674	-0.86015	-1.2434	-0.58432	-0.43046	-0.77166	1.766	0.24514	1.3015	1.6341	-0.73518	0.15862	-0.005455	0.95413	0.25543	-0.88246	0.52409	1.9977	0.6968	-0.37195
-12.761	-11.287	-10.499	-12.041	-11.896	-13.318	-12.66	-10.355	-12.03	-11.866	-9.356	-11.069	-9.8332	-11.195	-11.169	-9.6481	-11.22	-11.898	-9.6848	-12.022	-10.372	-10.741	-11.923	-10.959	-10.634	-10.411	-10.443	-11.009	-10.369	-10.718	-9.4306	-10.936	-12.149	-11.243	-10.29	-9.1649	-11.968	-9.9825	-12.504	-9.5076	-11.407	-11.64	-9.8493	-7.9064	-8.1635	-11.213	-10.578	-9.322	-10.449	-9.6806
8.7474	10.355	9.0813	8.9963	8.9217	8.1837	6.8838	8.9356	7.575	10.279	7.2278	8.4318	6.958	8.9868	8.7405	10.134	8.8219	7.7174	8.1573	7.2312	11.575	7.2677	9.3979	11.394	8.2387	7.3129	9.0371	9.4756	11.593	7.8707	9.1429	10.165	8.1516	7.5951	8.796	9.0568	7.0577	8.0617	7.6455	9.1222	7.6346	10.914	10.818	9.1702	8.7473	7.4895	8.5907	9.2709	10.482	8.4194
-0.66864	0.72883	1.0183	-0.32315	0.19093	-1.7871	2.299	-0.42184	0.78321	0.91788	0.44903	-0.98731	0.0085185	1.3217	0.013122	-0.11433	-1.2192	0.96833	1.2317	1.6586	1.8763	-2.3294	0.10557	1.2953	-0.60893	0.98769	-0.10638	0.17754	2.2898	-2.6776	0.69303	1.1967	-0.10899	2.1188	1.5439	-1.5853	1.5179	1.6957	2.8353	-0.74572	2.301	0.29112	0.84348	2.0813	-0.34862	1.021	-1.7907	0.59321	1.6783	-0.37387
3.7366	0.81367	1.4328	3.1048	2.402	2.9735	2.8241	2.2371	5.8042	4.3012	3.6738	2.1418	3.451	1.8707	3.6759	2.86	4.7439	2.1321	1.1945	4.0928	1.5613	4.7034	5.2344	2.5441	2.7619	3.7867	2.0231	2.4581	2.7968	4.0253	0.81895	0.9689	5.1491	4.0516	3.3021	3.632	4.3734	3.0269	1.9543	3.989	2.2824	2.2645	2.4716	4.0796	-1.0464	5.0438	2.2474	1.4664	0.7691	3.8626
-13.412	-14.741	-14.057	-12.867	-12.31	-15.274	-13.029	-14.499	-13.174	-15.758	-12	-12.81	-14.208	-14.264	-17.075	-14.128	-11.973	-12.469	-14.016	-13.148	-16.173	-13.043	-13.231	-12.474	-14.976	-13.327	-13.969	-14.938	-13.625	-14.46	-14.027	-12.913	-13.508	-14.025	-16.58	-15.257	-16.815	-14.546	-11.36	-11.806	-14.24	-14.43	-14.664	-13.55	-15.547	-14.287	-14.431	-14.658	-14.666	-13.679
-10.991	-10.134	-12.058	-13.787	-12.671	-12.709	-12.363	-13.456	-9.8326	-13.839	-13.781	-13.731	-10.986	-13.944	-14.893	-13.35	-13.168	-13.715	-13.553	-13.897	-12.999	-11.391	-13.827	-12.222	-14.753	-14.642	-13.599	-12.973	-13.498	-12.991	-12.616	-11.909	-11.858	-12.312	-10.888	-12.735	-11.444	-12.593	-11.891	-12.369	-12.557	-13.143	-14.708	-11.792	-13.039	-13.182	-12.129	-11.522	-13.952	-14.189
7.4138	7.9802	6.0555	8.6067	6.0149	5.757	6.0564	6.0853	4.2496	8.1043	5.1781	9.087	8.8748	7.1407	9.0328	8.5993	6.6517	5.6918	6.2512	6.6321	7.577	7.06	8.2204	6.1864	4.8152	6.5425	5.4541	3.6414	6.313	6.0203	4.6643	7.275	6.8667	6.9866	7.6502	6.0976	9.2	8.0673	8.5046	7.8575	5.2939	5.4367	6.8113	6.0543	3.9518	7.4049	5.741	5.7752	7.6518	8.7944
4.4325	5.6091	4.2818	5.2429	2.6687	2.5939	5.8754	5.184	4.9154	2.9487	3.0384	5.1323	5.7924	3.1697	4.8855	3.5096	4.8688	5.4693	6.5719	5.5494	5.2876	2.3688	5.5559	5.0909	3.5168	5.2207	3.8512	4.6203	4.4369	5.1481	4.0118	5.8359	3.9807	3.3539	6.4236	5.2885	5.9647	5.2533	4.6542	2.374	3.2213	5.4642	3.8244	6.171	4.9627	5.3361	5.6648	4.5033	5.3755	3.9337
-2.4033	-2.5269	-2.9902	-2.1545	-2.9477	-1.7445	-2.4138	-1.4037	-0.51273	-1.739	-1.2234	-1.5414	-1.4457	-2.1248	-0.78771	-3.3971	0.33967	-1.5672	-1.8808	-2.5426	-1.2977	-3.7225	-0.89756	-1.0439	-4.5066	-1.6926	1.9261	-1.0611	-1.416	-3.2007	-2.7694	-1.6851	-0.88143	-0.58745	-2.1006	-2.0074	-2.1728	-2.2456	-2.9467	-0.50776	-0.4906	-2.0312	-0.77397	-0.71394	0.92516	-2.3371	-2.8696	-0.39824	-2.3126	-1.7066
-8.6862	-11.267	-9.0044	-10.694	-10.1	-8.1827	-10.524	-9.9653	-9.9205	-8.3573	-10.39	-9.8839	-10.994	-10.271	-11.929	-11.766	-12.254	-11.187	-13.186	-9.4942	-11.475	-7.393	-10.968	-10.323	-8.4012	-10.957	-13.813	-11.391	-11.068	-9.3876	-11.793	-8.398	-10.793	-10.454	-7.2951	-11.244	-11.501	-11.997	-10.025	-11.848	-10.433	-11.17	-10.453	-12.8	-9.064	-10.28	-12.74	-11.146	-14.21	-12.491
-6.79	-8.6158	-10.826	-8.9601	-8.3071	-10.126	-11.099	-9.3977	-10.16	-11.843	-11.735	-9.6079	-7.9656	-8.5754	-9.6163	-8.1471	-9.2379	-7.5851	-12.873	-11.21	-7.6064	-8.2465	-11.107	-8.2521	-8.8489	-9.5311	-9.7016	-6.9335	-7.9114	-8.93	-8.7934	-10.162	-9.0958	-8.7094	-11.932	-9.1253	-11.523	-9.2101	-7.0298	-8.3758	-10.286	-11.148	-7.7032	-9.1707	-8.8419	-11.845	-8.1068	-8.3946	-9.0619	-11.038
1.1869	-0.95824	0.4803	0.43316	0.085655	-1.3411	-1.7873	-2.6643	-2.7883	-2.4261	-1.3389	-1.5404	0.18542	-1.2293	-0.83367	-2.2798	-0.57158	-0.70563	-2.8139	-0.18713	-2.3	-1.8059	0.14327	-0.18797	-1.0605	-1.5468	-0.79354	-3.0703	0.22092	-1.5211	-0.63878	-0.097927	-1.2146	-3.182	-0.17674	-1.5166	-1.1469	0.98094	0.42391	-0.33527	-1.0575	0.085038	-2.2743	-0.26996	-1.2725	-3.5311	-2.4685	-3.2217	-0.88885	-1.9677
0.41382	-2.9422	-0.56582	-1.4427	-1.3688	-1.1049	-0.12273	-2.5332	-0.95732	-1.3544	-0.31943	-1.6985	-0.38168	-1.1971	-0.92676	-1.68	-1.0723	-2.1585	-1.606	-0.84665	-0.031283	-0.73662	-1.4127	-0.87018	-0.45832	0.6644	-1.567	-2.3283	-1.4494	-4.7425	-2.045	0.42663	-1.3312	0.064007	0.29789	-2.3446	-0.24631	-2.5462	0.072811	-0.68825	-2.2416	-3.5473	-1.0578	-0.17035	-0.15071	0.77546	-0.76449	-1.149	-3.2478	-1.0276
-6.5922	-9.8751	-9.384	-8.2345	-8.7593	-9.9473	-6.2669	-8.8784	-10.728	-8.8443	-11.644	-11.571	-9.127	-8.3113	-10.072	-7.009	-6.933	-9.9963	-9.3264	-9.4219	-10.185	-10.535	-8.9629	-8.0392	-10.343	-9.1584	-9.4762	-10.733	-9.0538	-10.962	-10.998	-10.099	-9.9143	-6.4257	-9.3708	-9.184	-8.5863	-7.5028	-9.5697	-10.286	-10.68	-9.1098	-8.5543	-8.667	-10.106	-9.783	-9.0235	-8.9278	-7.6187	-8.5053
-11.258	-12.022	-9.2233	-11.893	-11.804	-10.617	-12.847	-11.188	-10.078	-13.307	-11.166	-11.237	-10.274	-12.226	-12.845	-12.804	-12.727	-9.2145	-12.365	-11.576	-12.395	-13.443	-10.592	-11.574	-12.08	-12.376	-8.9342	-13.045	-10.493	-11.554	-12.465	-11.53	-11.625	-12.348	-14.048	-11.61	-13.926	-13.598	-9.4489	-9.9521	-11.627	-13.958	-8.8461	-12.275	-11.053	-12.467	-13.135	-11.335	-11.332	-9.405
-11.723	-11.615	-12.355	-12.529	-11.541	-14.043	-10.414	-12.34	-12.978	-11.047	-11.559	-12.573	-13.769	-12.061	-11.74	-13.009	-13.872	-13.251	-13.165	-12.736	-12.383	-11.88	-10.942	-12.514	-12.174	-10.293	-13.083	-11.757	-11.276	-12.836	-12.442	-12.721	-11.559	-13.706	-11.876	-11.942	-11.281	-13.506	-12.481	-11.116	-11.403	-11.085	-10.69	-13.031	-10.896	-8.7913	-12.678	-10.119	-13.132	-9.1339
-11.141	-12.399	-10.907	-10.602	-12.638	-11.57	-12.161	-12.306	-11.377	-11.155	-10.957	-11.985	-9.9905	-12.566	-13.309	-11.208	-11.844	-11.752	-11.117	-10.937	-10.827	-11.681	-13.265	-10.871	-11.661	-10.452	-11.415	-11.116	-13.349	-11.692	-11.059	-9.108	-13.298	-10.09	-11.336	-9.4771	-10.428	-8.2068	-11.528	-11.305	-11.508	-13.637	-12.593	-12.199	-11.654	-11.724	-9.4134	-11.713	-10.422	-13.551
-0.52881	0.95268	-0.046913	0.99485	-1.7934	0.093976	0.93297	-1.2761	-0.52154	1.8798	1.4787	1.3993	1.5904	-2.4047	-0.34996	-0.61085	2.2198	1.1672	-0.8755	0.42244	0.064444	0.69042	2.3917	-0.70196	-0.62695	0.4637	-2.2359	0.2202	1.5354	-1.5327	0.60049	0.52784	-1.3693	0.64039	1.6985	2.0798	-1.97	-0.94488	-1.3736	-0.064681	1.1237	0.23812	0.96203	1.0412	-2.826	-0.39862	-0.0017116	1.7147	0.65106	-1.3649
0.27468	2.1782	2.3536	1.0842	2.1929	0.9836	-0.77339	1.0552	0.78907	-0.58172	-3.3344	-0.11767	-0.29132	1.505	0.026259	0.077695	-0.05661	0.15019	-0.0099751	-1.7831	-0.67807	0.20796	-1.2423	-1.1371	2.0752	-1.8725	-1.475	0.094257	0.35501	1.8645	0.85412	0.28831	1.1738	1.4445	2.4397	0.37497	-1.3205	0.94652	-0.91081	-2.2285	1.2843	4.0086	-0.28281	0.56492	0.15891	1.7747	1.52	0.32648	-0.27588	-0.34649
-1.6373	-1.0099	-1.5784	-1.5457	-0.31729	-0.73487	-0.74302	-0.79269	-2.3084	-0.77904	0.31008	-3.2407	-1.6335	-0.76958	-0.87344	-0.11162	-1.7393	1.2109	-0.44011	-0.86677	-0.33468	-1.673	0.64671	-0.65682	0.32779	-2.0134	-3.3726	0.51364	-0.59201	-1.0283	0.15091	-2.0726	-0.647	-0.83426	0.18002	-1.0889	-0.92448	-0.45466	-2.0486	0.2123	-0.2562	-0.52276	-1.5167	-1.5043	-1.4259	-1.1232	-1.727	-1.4634	-1.6246	-2.4763
-3.4431	-0.0022323	-2.6025	-3.6138	-0.50944	-1.1814	-3.2032	-0.14566	-0.47191	-0.61356	-1.8245	-0.99028	-0.82072	-2.4134	-0.038902	-2.2985	-0.6323	-1.0582	-1.4469	0.10553	-1.0861	-1.5454	-1.937	-1.8339	-0.75467	-0.27983	-1.5609	-1.2434	-2.1408	-2.376	-2.7143	0.6052	-2.3924	0.45729	0.79105	-1.5244	-2.2206	-2.0282	-0.80941	-3.6994	-1.4334	-0.37861	-3.305	1.52	-1.8817	-1.449	-1.0403	-2.5609	-3.5179	0.36094
-10.847	-9.4085	-7.5402	-8.6886	-8.1934	-6.2104	-8.5696	-5.2134	-9.4815	-9.6929	-9.2797	-9.1239	-8.2057	-8.2356	-8.9666	-8.0596	-9.3079	-9.5065	-9.359	-7.3361	-9.4911	-8.8537	-9.5722	-7.9302	-9.6194	-6.8527	-8.0649	-7.6438	-9.3586	-9.4256	-8.0732	-11.023	-9.9487	-7.5452	-9.6402	-9.073	-9.2431	-7.4858	-9.7084	-8.8105	-10.549	-9.7574	-8.021	-11.095	-8.3918	-10.333	-8.078	-9.3913	-9.8623	-8.2798
-1.3658	-5.1119	-4.8127	-5.2621	-2.542	-2.552	-1.9292	-2.1524	-2.3829	-1.3677	-4.1483	-2.4717	-2.1526	-3.3603	-3.2643	-3.1452	-4.8244	-3.1335	-2.4333	-4.2254	-2.1056	-3.1631	-1.8439	-3.5742	-2.5276	-6.2583	-5.0107	-0.004948	-2.6693	-6.1163	-3.9003	-2.4512	-3.6585	-3.6003	-2.4253	-5.1797	-5.1269	-6.1009	-2.0661	-2.6281	-2.3408	-2.1981	-3.4033	-3.5333	-1.9191	-3.7477	-2.5662	-0.043144	-5.3717	-3.7424
-1.3933	-0.88567	-1.1285	-2.9272	-1.7515	-2.3294	0.498	-1.543	-2.4164	-1.8343	-0.87959	-2.5898	-0.91227	-1.5082	-0.86991	1.1357	-0.14172	-2.0024	-1.417	-1.1466	-1.8052	-2.8595	-1.8642	2.7198	0.079433	-3.029	-1.4936	-2.7779	-0.71385	-1.6237	-0.44658	-1.6067	0.95125	-1.4651	-0.94513	-1.7471	-0.54345	0.013314	0.019486	0.055883	-1.8658	-1.1787	-0.89064	-3.0625	-2.6594	-1.0964	-1.81	-0.32199	-2.3253	-1.8839
-0.5454	1.957	2.6796	-0.60966	1.131	1.6709	0.89202	-1.8234	1.8548	1.222	1.2479	0.6685	1.5664	0.21448	2.5811	1.7918	-0.90301	1.4424	2.0504	1.0287	0.86247	-0.075346	1.3809	-0.59481	2.1944	0.77477	4.1325	2.1104	0.47902	0.025616	0.8348	1.0693	1.4069	3.3231	2.3147	2.6845	2.7722	0.43133	1.8611	2.4575	3.7598	3.3713	3.2963	3.2697	0.23594	4.0356	1.009	0.22079	2.3357	2.4678
0.34499	1.5351	-0.49729	-2.6484	0.58716	0.85541	-0.72642	-0.83012	-1.5742	0.45491	-1.1111	-1.7808	-1.1766	-0.21761	-1.9201	-2.8427	-0.06377	-2.9185	-1.5758	-2.5751	-2.8039	0.29018	-1.2789	-0.7783	-1.0855	-3.7349	-3.9446	-1.1764	-2.1093	-2.0362	1.44	1.849	-2.3569	-3.6152	-2.222	-1.786	-1.4375	1.1267	-2.8908	-2.1709	-0.0074236	-3.572	-0.84412	-1.1058	-1.6033	-2.0994	-0.68034	-0.54719	-1.0356	-0.8905
-3.1323	-4.5443	-4.2126	-4.0977	-2.5605	-4.1765	-4.0173	-3.1673	-3.9109	-4.9492	-4.1232	-3.4712	-2.2631	-2.9984	-4.8333	-5.4201	-3.4417	-3.9062	-3.4524	-3.5563	-2.432	-2.8748	-3.1276	-2.9193	-5.5951	-1.1949	-4.1407	-3.9671	-3.1224	-5.1455	-4.9475	-2.4093	-3.7918	-2.0048	-4.4044	-4.2332	-3.5406	-3.0154	-2.9385	-4.1809	-2.6365	-3.5926	-1.8896	-2.3567	-3.6411	-3.9807	-6.315	-2.3674	-4.9443	-2.7392
2.1578	2.1248	0.21661	-0.28862	1.1754	1.4921	1.5545	-0.46709	2.3105	0.065074	1.4885	-0.57099	2.4009	-0.39968	0.54882	-0.88785	2.1262	-0.43566	0.12763	1.1158	0.062341	-1.0243	1.3499	-0.47517	0.47437	-0.17265	0.79765	2.5499	-0.30578	-0.4344	-0.13846	0.27467	-0.37241	-0.31487	0.13262	-0.59015	-1.0426	-0.39943	1.8123	2.1854	0.13864	2.0183	-0.80145	2.8464	-1.2653	-0.5362	0.02022	1.8918	-0.9496	0.44966
0.068813	-0.31691	-0.33486	0.85819	-0.55305	-0.89514	0.42439	1.5563	1.1866	-0.88263	1.0222	-2.7024	0.85676	0.52991	3.2794	-0.29434	-0.88867	-0.56434	2.2258	1.3943	0.36428	1.834	-1.1596	-0.79789	-0.27232	-1.2248	-0.75455	-2.5979	-0.34449	1.7696	-0.61677	0.49098	1.9665	-0.28563	1.6217	-2.2017	0.05154	-1.3535	-0.89146	-1.1475	2.315	1.4441	1.1705	-1.7294	-2.5446	1.8581	0.06667	-1.137	1.8679	0.78551
8.8324	8.1594	6.232	6.5047	8.5508	7.5002	7.3485	5.6211	6.493	4.3289	9.2402	7.7062	8.3512	5.7004	7.0881	6.3038	6.2216	7.6686	7.8101	7.4809	7.4859	6.6796	6.5669	7.0293	7.5729	6.8025	7.265	7.5196	3.3176	9.796	5.6504	7.8954	5.4767	7.1461	7.9807	3.5706	5.8279	8.388	4.3326	5.7038	6.4668	6.2995	8.2138	7.4619	4.858	6.6408	9.1224	8.8567	4.5827	7.4797
-2.9229	-3.2448	-0.85781	-2.549	-0.092592	-0.12743	-4.6995	-1.8112	-2.0617	-1.9498	-4.4495	0.085509	-2.0415	-0.31214	-2.8454	-2.3912	-1.7417	-2.9295	-3.4808	0.69562	-1.3475	1.0755	-0.59857	1.272	-1.1987	-1.3883	-2.2109	1.4055	-2.4146	-1.4592	-2.4734	0.14432	-1.5748	-1.8926	-0.90433	-0.52519	-1.9287	-0.17985	-1.4825	-0.38586	-1.5847	-1.6823	-2.4997	-2.131	0.5556	-1.9664	-1.4074	-1.4782	-1.3631	-0.19926
-11.399	-12.5	-12.987	-14.481	-14.425	-11.971	-13.825	-12.441	-14.796	-13.802	-12.16	-13.12	-12.936	-13.981	-13.307	-13.743	-12.975	-12.708	-13.086	-11.419	-11.016	-13.752	-12.641	-13.973	-12.746	-11.901	-14.414	-13.104	-12.165	-11.014	-12.192	-12.775	-10.177	-12.136	-12.89	-12.264	-11.691	-14.272	-13.087	-12.392	-13.205	-12.832	-13.043	-13.797	-15.354	-12.475	-12.536	-11.432	-13.748	-12.13
-9.1957	-9.7442	-10.556	-9.6611	-8.5344	-7.4113	-7.4637	-9.3278	-8.8007	-8.1295	-9.8308	-8.9582	-9.9345	-7.8528	-8.9412	-8.2263	-7.7955	-11.275	-8.2634	-8.4616	-8.5204	-9.8637	-9.3604	-8.9882	-7.8333	-9.0119	-9.5626	-9.3862	-8.329	-10.621	-11.289	-7.982	-10.85	-8.9079	-8.1254	-10.986	-7.7402	-9.0044	-10.023	-8.968	-8.7718	-10.708	-9.5487	-8.7451	-8.4774	-7.7236	-8.8448	-9.821	-12.948	-9.9361
-13.284	-12.701	-13.937	-13.395	-13.957	-11.553	-12.974	-12.734	-10.336	-13.696	-11.009	-12.158	-13.51	-12.862	-13.981	-11.569	-13.789	-13.64	-13.027	-12.521	-13.64	-10.537	-13.335	-13.822	-13.213	-11.823	-11.633	-9.5099	-13.689	-13.311	-11.095	-14.251	-13.335	-12.235	-12.985	-13.048	-12.436	-15.211	-12.018	-13.188	-14.145	-12.983	-12.89	-14.176	-12.253	-11.778	-13.56	-12.982	-10.755	-12.338
-1.1315	-2.4678	-1.6848	0.91121	-2.6662	-1.7023	-0.18453	-1.6083	-0.97577	-0.77023	-3.5915	-2.4227	-2.3015	-1.1653	1.07	-1.7031	1.1442	-4.2143	-0.77172	-2.8266	-2.2678	0.031997	-2.9084	-3.032	-3.3441	-0.53056	0.057858	-1.2098	0.75294	-0.88284	-2.3633	0.58515	-1.09	-1.8784	-0.49965	-2.9633	-3.1335	-1.8938	-2.3506	-1.6649	0.031131	-0.53774	-0.99125	0.31509	-2.9878	0.43518	-1.5591	-2.3641	-2.5003	-2.721
-10.663	-11.81	-12.849	-13.322	-10.563	-12.683	-16.107	-10.833	-12.044	-10.454	-13.432	-12.484	-13.875	-13.973	-12.95	-13.417	-14.12	-13.342	-14.052	-12.242	-11.271	-11.812	-12.497	-12.366	-11.761	-12.403	-11.682	-14.418	-14.897	-11.117	-12.249	-12.536	-13.393	-13.076	-12.231	-12.561	-13.228	-11.493	-10.862	-13.317	-13.148	-13.301	-10.558	-11.733	-14.494	-15.565	-12.345	-12.649	-10.751	-11.655
-10.861	-11.046	-11.96	-10.03	-10.118	-12.052	-11.744	-10.867	-11.997	-10.486	-10.805	-10.468	-12.301	-12.436	-9.8308	-12.226	-12.778	-12.175	-12.806	-10.471	-10.63	-8.3973	-11.164	-13.81	-10.304	-12.107	-6.7681	-10.847	-11.793	-11.202	-12.347	-9.1994	-10.956	-10.686	-11.074	-12.825	-9.8845	-12.012	-10.397	-10.167	-12.729	-12.614	-13.253	-13.1	-12.532	-11.135	-11.957	-10.967	-10.618	-11.124
-15.552	-15.347	-14.956	-12.784	-15.002	-12.408	-11.399	-13.018	-16.804	-14.172	-16.616	-14.229	-14.517	-12.811	-15.367	-17.889	-16.697	-12.035	-15.204	-13.893	-13.236	-15.348	-16.104	-13.457	-13.925	-13.899	-13.633	-14.661	-13.145	-15.431	-14.772	-14.613	-12.929	-14.853	-15.518	-17.264	-12.969	-15.375	-16.446	-15.436	-14.382	-12.229	-16.079	-14.265	-14.619	-13.989	-11.562	-13.107	-13.572	-14.558
-0.093678	2.4331	3.2005	0.26069	1.384	1.523	1.482	2.6262	3.1145	0.34297	1.6145	1.7159	2.8408	1.216	-0.10178	1.7022	1.7163	3.9852	2.981	1.7401	3.2974	0.26408	0.24938	2.2144	-0.58639	2.1524	0.80726	3.4647	2.4585	1.6184	0.30828	1.1753	1.9611	0.95567	0.81603	0.60257	-1.6739	-1.4804	-0.38234	1.2212	0.40478	1.9018	1.6496	2.8164	3.7478	0.48858	-0.21602	0.12593	1.1983	0.19251
11.975	10.708	9.3434	7.0283	11.084	8.246	9.4915	8.6138	10.839	10.682	9.4322	9.5173	10.003	11.415	9.1203	11.242	9.5311	8.2493	10.972	9.9177	9.5022	9.1146	10.048	10.836	10.195	10.071	10.138	7.6362	10.441	10.612	9.3	8.5804	9.4067	8.8282	11.369	9.4755	6.9782	8.2581	8.6967	8.9107	11.018	7.7408	11.93	8.9244	8.9794	10.154	10.223	10.378	11.625	8.8651
-13.115	-13.598	-11.861	-11.09	-10.216	-8.8761	-11.911	-12.922	-12.571	-13.602	-9.5051	-11.131	-11.883	-10.921	-10.647	-12.908	-12.271	-11.38	-10.178	-9.2944	-14.52	-12.1	-12.809	-13.302	-13.249	-10.158	-12.95	-10.862	-9.9848	-13.75	-12.284	-11.331	-11.865	-14.313	-12.122	-9.7824	-10.404	-13.802	-12.771	-10.491	-13.34	-8.6766	-10.326	-12.726	-9.7657	-11.434	-12.637	-10.8	-11.913	-11.43
-2.6003	-2.3503	-3.3006	-2.9924	-4.92	-3.2507	-2.6602	-2.4072	-1.8821	-5.5838	-2.0789	-1.3977	-1.6711	-5.0965	-3.9992	-5.0207	-2.0182	-3.3932	-2.047	-3.7214	-4.2561	-4.9882	-4.0857	-6.5344	-3.7291	-1.4033	-4.2587	-1.5621	-3.0844	-4.8107	-2.652	-5.3563	-2.7002	-3.6012	-1.5197	-4.4701	-7.0126	-1.8596	-3.6572	-3.4172	-2.5035	-4.7353	-3.386	-4.4837	-4.6257	-2.2599	-4.3557	-3.522	-2.3654	-4.1446
-11.815	-14.001	-13.569	-12.109	-12.142	-11.529	-13.103	-10.532	-11.86	-12.592	-14.156	-13.35	-10.56	-13.002	-13.737	-12.195	-12.419	-12.732	-13.438	-11.776	-14.655	-10.387	-9.1575	-12.079	-12.313	-12.898	-13.502	-14.579	-13.333	-15.498	-12.529	-14.308	-12.092	-12.132	-14.994	-11.465	-13.932	-15.085	-14.913	-13.39	-13.409	-13.237	-12.282	-11.554	-12.126	-11.398	-12.997	-11.691	-12.648	-13.143
-10.422	-10.755	-9.8932	-10.155	-7.6368	-8.6299	-5.4832	-11.426	-10.118	-8.8392	-10.067	-8.9001	-7.5778	-9.1285	-10.266	-9.8199	-8.4204	-8.7786	-9.8507	-10.348	-8.3684	-9.4382	-10.417	-7.8163	-12.901	-8.8317	-10.338	-10.765	-8.1089	-7.82	-10.145	-12.211	-9.0305	-8.4985	-9.74	-8.6649	-8.9185	-9.3603	-7.5713	-11.6	-9.5278	-8.8918	-7.3626	-8.3908	-7.1546	-9.1834	-11.158	-8.7459	-7.3666	-8.3097
-2.7526	-1.3603	-3.6803	-3.1586	-2.8624	-2.3585	-3.0225	-1.5975	-1.4234	-0.9413	-1.5925	-2.0233	-3.9328	-1.9163	2.1525	-2.0741	-1.9697	-1.5694	-0.42234	-1.0717	-0.92987	-0.85578	-3.4044	-3.2069	-2.7352	-3.5396	-0.11327	-2.3879	-2.1823	-1.7196	-4.1405	-4.1325	-3.4836	-2.4987	-1.3283	-2.0114	-3.2105	-4.3258	-1.2459	-3.6361	-1.0299	-3.429	-1.9059	-2.1364	-3.0142	-4.1032	-1.0081	-4.86	-4.5965	-2.791
-25.191	-20.964	-20.407	-20.1	-22.726	-24.855	-21.971	-21.59	-21.477	-21.556	-23.41	-21.446	-23.837	-24.691	-23.316	-22.376	-19.905	-19.937	-24.09	-20.2	-22.888	-20.151	-21.513	-21.5	-22.814	-21.797	-21.42	-21.422	-22.821	-21.443	-21.037	-20.512	-22.05	-22.471	-23.766	-21.23	-21.696	-20.26	-21.771	-18.702	-21.302	-20.759	-21.846	-21.738	-20.353	-22.487	-24.014	-25.286	-23.598	-22.426
-1.0374	-1.2004	-1.1639	-1.2494	-2.4217	0.042428	0.17743	-1.4114	1.2984	-2.729	-1.8162	-2.8792	-0.59077	-0.85009	-0.40408	-4.1765	0.29242	-2.7811	-1.0741	-1.4134	-2.7031	-0.48828	-1.5558	-1.6985	-2.8618	1.0136	-1.375	-2.192	-0.91626	-2.9291	-0.13911	-1.4366	-1.4193	-1.1342	-3.2198	-0.56457	0.27703	-2.6427	-0.86184	-2.7659	-0.19428	-1.9736	-1.3302	-0.85459	-1.5625	-4.1617	-2.7882	-0.27064	-3.1526	-3.0719
-4.4968	-5.7497	-6.6453	-7.2495	-4.7103	-5.5101	-5.4241	-6.2693	-6.0124	-4.8163	-5.0003	-5.4409	-4.6285	-5.4129	-7.4991	-4.7206	-5.5435	-3.7505	-6.4029	-5.1638	-3.0248	-3.7693	-3.7105	-5.1264	-7.2814	-3.2782	-4.5388	-7.2536	-6.5143	-7.0998	-6.0342	-4.0217	-2.974	-6.8551	-5.8568	-6.4961	-6.6306	-6.4321	-5.4235	-7.0409	-6.5323	-3.345	-5.8028	-6.7356	-6.7785	-5.7794	-6.8219	-4.5128	-4.2258	-4.04
-9.5952	-9.9988	-9.1986	-11.301	-11.756	-10.476	-10.823	-9.9468	-8.3798	-12.468	-12.964	-10.151	-11.307	-10.059	-13.19	-10.575	-11.107	-12.356	-12.504	-11.069	-12.944	-11.854	-9.892	-10.747	-10.859	-8.9495	-8.3243	-9.8666	-11.649	-10.597	-11.535	-10.248	-11.039	-12.466	-9.7486	-11.584	-11.807	-11.986	-11.061	-9.0007	-9.575	-14.004	-10.77	-12.822	-11.084	-11.267	-14.533	-11.049	-8.3141	-10.507
-20.145	-20.855	-21.147	-18.107	-20.686	-21.633	-21.963	-20.542	-22.029	-20.277	-18.829	-21.736	-20.633	-19.124	-19.568	-21.918	-20.815	-21.914	-20.51	-21.043	-20.528	-20.435	-20.11	-21.711	-21.797	-20.461	-20.712	-23.32	-19.563	-20.944	-22.021	-22.359	-20.311	-20.576	-20.538	-19.599	-21.003	-19.353	-22.806	-23.229	-21.699	-21.534	-19.813	-21.378	-18.832	-19.181	-19.038	-21.467	-20.147	-20.415
-3.517	-1.9336	-4.18	-3.9128	-2.7376	-0.6322	-1.8669	-2.8775	-3.8658	-2.9545	-2.0979	-4.7642	-2.2563	-4.1946	-1.7224	-0.52856	-1.6257	-1.4208	-1.0505	-0.57587	-1.5038	-3.3294	-1.1891	-3.1049	-0.77189	-5.4294	-0.23433	-2.3356	-3.438	-2.852	-3.2912	-1.7808	-2.4505	-1.5904	-3.5879	-3.9234	-2.3899	-2.0393	-0.31674	-2.3784	-1.7777	-3.4827	-1.1772	-2.9495	-3.5166	-2.3589	-1.2616	-3.7859	-3.5604	-3.0803
-0.96692	-2.1602	0.66195	-0.84597	-2.4894	-2.1453	-2.1272	-1.4883	-0.56992	-1.578	0.71813	0.20955	-1.5852	-2.3347	-0.17034	-1.2781	-1.8115	-1.1533	-1.7943	-0.38175	-1.6946	-3.0379	1.085	-3.5317	0.47119	-0.78134	-0.95622	-1.6759	-0.47408	-1.0051	-1.2372	-0.7452	-3.185	-0.40129	0.1941	-2.6963	-3.9876	-1.7503	-1.2222	0.43255	1.4442	-2.1105	-1.2453	-0.51293	-1.5221	-2.744	-2.6948	-0.46389	-1.9162	-3.6171
-3.4987	-4.7293	-6.1517	-4.8674	-5.7248	-5.8799	-5.1115	-5.3148	-6.4086	-6.7067	-5.6427	-4.0497	-5.7825	-5.956	-5.4573	-5.2217	-6.2656	-4.1381	-4.8025	-4.5675	-3.1091	-1.9453	-5.8538	-4.7493	-6.7988	-5.3533	-6.7265	-4.8835	-2.9165	-4.934	-5.9453	-4.7703	-4.7047	-4.9176	-9.2388	-4.7602	-4.2556	-6.1529	-5.4205	-5.0067	-7.9263	-7.8731	-5.689	-6.4175	-5.0009	-5.5289	-8.042	-6.4976	-4.5507	-6.762
-2.8573	-2.2315	-1.7741	-4.2585	-2.6136	-2.1468	-1.8597	-2.0458	-3.2083	-2.5139	-3.6664	-2.2605	-2.9224	-2.0461	-2.9151	-1.155	-1.4492	-2.6556	-2.8066	-2.5641	-1.0454	-1.5554	-3.3844	-3.6949	-1.6723	-3.2566	-3.5186	-2.9374	-2.3497	-2.6549	-2.9234	-2.5196	-0.57484	-3.3626	-1.401	-0.52953	-0.69546	-4.1431	-3.8866	-2.0377	-5.1547	-4.2198	-4.2429	-1.8334	-2.4719	-3.1794	-3.328	-0.14483	-2.3182	-3.0096
-0.33727	2.4161	1.551	1.7148	1.0625	-0.75003	1.6107	2.4693	-0.99326	-1.2889	1.9284	1.8042	2.5937	0.5952	0.70655	1.1243	2.308	1.9827	-0.49899	0.69532	-0.087691	0.4111	1.4998	1.0332	1.7698	1.4241	-1.4283	-0.36344	3.7311	0.54666	2.222	0.97236	0.17504	0.91545	-0.83853	0.024528	1.6943	-0.22625	0.59196	1.6856	2.4531	-1.7417	1.0401	0.53573	0.66206	0.49446	0.092756	0.44975	2.9418	0.22364
-0.26952	-1.351	-1.7555	-0.56342	-1.7385	-2.0343	-1.7157	-1.3463	-2.1266	-3.2118	-2.8757	-1.9321	-3.1023	-1.021	0.038134	-2.5052	-0.29792	-1.6661	-0.01167	-2.4115	-2.1674	-2.886	-0.59918	-2.4622	-1.3215	-0.72981	-2.9961	-1.4063	-1.8335	0.32248	-0.16057	-3.1699	-2.7443	-0.82815	0.017917	-2.11	-2.2503	-1.8336	-1.1391	-0.24055	0.34693	1.1789	-2.6797	-1.993	-0.73871	-1.6719	-0.13712	-1.2687	-0.10785	-0.58317
-0.7256	-2.7934	-2.9312	-2.6676	0.62878	-0.11306	-3.1806	-1.5738	-1.9469	-2.2181	0.37066	-1.0246	-2.9994	-1.2572	-3.5766	-1.1874	-0.33318	-2.6076	-0.39492	-1.3916	-2.3689	-2.389	-2.6296	-3.257	-1.8222	-1.9704	-1.3369	-1.4027	-0.36975	1.8934	-4.1835	-0.43524	1.23	-1.3583	-0.010189	-1.36	-1.2392	-0.51005	-3.7396	-0.52117	-1.7803	-4.8205	0.22261	-2.9666	-1.564	-1.7708	-1.0299	-3.7352	-1.4564	-0.95253
1.344	0.65114	-0.38841	1.7679	-0.28132	-0.22292	0.2687	0.96101	1.035	0.6139	-2.1918	0.8306	-2.4829	2.7999	0.78213	1.5437	-2.5189	-0.2898	0.23025	-0.13209	0.79731	1.4	2.4295	2.5278	1.1424	3.5275	-1.5776	1.4758	1.7015	0.53995	-1.1675	1.5913	0.6929	1.9792	-1.7611	1.3188	-0.23725	-0.47296	0.56668	-0.73849	0.87421	1.3131	-0.037269	-0.44354	0.34209	1.6605	2.079	2.303	0.11743	-0.96871
-10.344	-9.7393	-10.938	-8.8468	-9.9445	-11.936	-11.859	-8.3682	-10.089	-11.287	-9.1193	-9.653	-9.0838	-10.058	-7.9178	-10.681	-10.683	-11.362	-8.8534	-10.068	-10.376	-11.501	-8.74	-8.0151	-10.926	-9.9435	-11.265	-9.6331	-8.6511	-9.1777	-10.628	-12.194	-9.4167	-9.0661	-9.617	-10.453	-11.017	-11.572	-10.926	-11.768	-9.3371	-10.358	-9.5829	-7.9113	-11.891	-12.049	-8.9535	-10.058	-7.7465	-9.5522
-10.878	-14.107	-12.158	-10.66	-14.269	-11.255	-13.087	-10.456	-11.12	-13.143	-11.058	-13.987	-12.09	-13.222	-11.72	-10.029	-13.747	-9.7997	-11.188	-8.543	-11.538	-9.4482	-11.789	-12.223	-11.041	-11.906	-10.799	-12.552	-11.983	-11.877	-10.172	-10.902	-13.402	-9.2546	-15.21	-9.2248	-11.26	-10.909	-12.239	-9.6803	-13.922	-10.712	-11.768	-11.184	-12.603	-12.016	-13.088	-12.32	-12.606	-12.799
-0.55297	1.5127	1.9427	1.2089	1.3292	1.6768	2.2474	-0.39015	-0.14844	2.868	1.3826	2.1188	-0.31866	-2.156	2.76	1.7534	0.63684	1.2428	2.2347	1.3381	1.6202	-1.5525	0.32303	-0.13439	1.1271	1.4061	3.0765	3.3283	1.5386	-0.64996	2.8154	3.3878	2.3635	-0.15554	0.044405	0.56905	0.23241	2.7548	1.0949	1.3208	2.7622	0.39056	-0.38209	1.336	4.4638	1.9864	1.9673	0.49293	-0.59774	0.87931
-1.175	-1.664	0.6641	-4.1753	-0.023883	-1.5463	0.66313	1.5469	-2.2428	-1.5565	-0.29041	-2.4449	-1.5148	0.95583	-2.2471	0.41286	-2.5275	-2.3363	-1.8843	-2.0813	0.02943	-0.9242	0.40427	-1.3135	-0.23492	-0.15637	-0.53372	-0.2942	-0.98879	-1.9498	-1.303	-1.8133	-2.7122	-1.7912	0.63582	-0.048784	-4.0917	-0.96454	-2.828	-2.1568	-3.0721	-1.3085	1.3717	-1.4096	-0.37521	-2.6623	-1.4036	-4.0965	-2.4445	-0.37375
-1.029	0.73446	1.7048	-0.84402	0.81959	0.73154	-0.58209	-1.3602	0.76327	-0.66138	2.4308	-0.0076935	-0.12726	0.23835	-0.38451	-1.5681	1.8729	0.17534	2.1266	-0.11087	1.3035	0.4787	-0.82874	1.9235	0.34188	1.6121	1.2121	0.43808	-0.061591	0.31792	0.7665	0.045323	-0.89884	0.74568	-2.0881	1.5098	2.4291	-1.197	0.42062	-3.5292	-1.2562	-0.49604	3.0472	1.7557	0.85129	-0.29941	0.5275	-1.0412	1.1442	-0.85527
-12.776	-12.584	-14.641	-12.715	-12.601	-12.678	-12.758	-12.464	-14.781	-12.976	-14.325	-10.522	-12.717	-11.755	-15.428	-12.685	-13.008	-12.795	-10.987	-13.179	-13.373	-11.907	-13.502	-12.81	-15.506	-14.331	-11.711	-15.186	-12.497	-11.889	-14.385	-13.059	-15.415	-11.999	-11.862	-13.862	-15.76	-11.528	-14.344	-12.568	-13.747	-13.476	-12.642	-13.928	-12.93	-13.122	-13.167	-12.33	-13.883	-12.712
-2.3283	-4.5666	-1.3606	-3.8558	-2.1656	-3.0399	-0.74316	-0.23283	-1.7957	-3.3772	-3.7849	-2.2175	-0.36391	-4	-2.9355	-3.8462	-0.47962	-3.4213	-4.3385	-2.8846	-2.1228	-5.0033	-2.7456	-3.7597	-4.9418	-3.1383	-2.7551	-4.7039	-3.1627	-2.7094	-3.8287	-2.902	-3.2483	-5.4643	-1.2901	-2.3875	0.203	-5.0246	-4.4352	-2.206	-4.883	-2.385	-3.1255	-3.772	-1.8462	-3.7144	-4.258	-3.4332	-5.2305	-3.089
-14.213	-13.747	-14.893	-15.141	-12.549	-16.424	-12.09	-15.164	-13.555	-13.265	-14.542	-16	-12.704	-13.906	-14.151	-12.755	-14.411	-14.884	-12.586	-15.67	-16.281	-17.391	-13.762	-15.002	-14.738	-12.644	-17.207	-14.712	-13.268	-13.097	-14.575	-11.04	-14.501	-14.551	-14.749	-13.955	-12.71	-14.89	-13.279	-14.894	-15.45	-15.639	-15.022	-17.49	-14.046	-12.118	-13.321	-15.366	-12.318	-13.291
-14.521	-13.94	-12.977	-12.51	-14.028	-13.962	-14.706	-16.06	-14.174	-12.676	-15.355	-14.828	-14.877	-12.507	-12.773	-14.835	-15.212	-16.585	-16.212	-13.118	-14.513	-16.376	-16.139	-15.731	-14.162	-13.099	-15.318	-14.895	-13.154	-13.545	-12.441	-13.141	-14.637	-13.856	-14.377	-16.591	-15.364	-17.637	-15.525	-15.427	-12.653	-12.684	-12.982	-16.091	-14.496	-15.457	-16.427	-13.712	-16.551	-15.047
7.1832	7.9728	5.8141	8.5253	6.9868	6.7811	10.571	6.0553	7.9448	8.2177	6.0872	8.5649	8.4546	7.7855	10.043	8.8878	8.5815	7.7874	7.0953	7.6399	7.1164	6.9017	7.9344	8.1837	7.937	7.3145	5.9087	6.5359	9.9002	6.7938	8.4605	6.894	7.1734	7.3173	9.9405	9.0083	8.2414	8.6193	7.3413	10.71	8.4171	7.0349	7.5671	5.5896	9.0926	7.3349	9.6359	7.1435	9.0755	7.6314
-10.96	-7.7926	-6.7306	-7.5202	-8.0791	-10.6	-9.5281	-10.999	-7.9686	-6.9834	-9.4904	-8.1354	-8.0927	-11.23	-9.7815	-9.2504	-8.4681	-9.7829	-9.9434	-9.8955	-8.626	-8.2952	-8.1104	-9.1502	-8.6617	-9.6463	-7.9581	-9.0862	-9.7621	-8.4455	-10.004	-9.5304	-9.2131	-8.7171	-9.4065	-9.3446	-8.1526	-9.7266	-8.3666	-8.2131	-7.767	-9.1645	-9.0897	-9.0322	-8.0532	-9.5857	-8.056	-9.5985	-10.229	-9.5497
-13.19	-12.716	-12.265	-13.82	-13.268	-12.994	-12.624	-14.288	-11.875	-12.057	-13.628	-14.096	-13.14	-14.686	-11.613	-13.529	-13.441	-13.976	-13.182	-13.393	-12.852	-14.696	-13.909	-13.911	-14.617	-12.133	-13.95	-14.83	-15.955	-13.973	-11.721	-13.214	-13.443	-14.519	-12.955	-12.374	-12.158	-11.429	-13.152	-14.241	-15.854	-12.644	-12.865	-11.95	-14.798	-15.808	-12.738	-12.739	-14.246	-12.434
-4.5127	-1.5234	-3.9571	-3.7732	-4.362	-5.7925	-3.5698	-2.3135	-3.5758	-3.8495	-4.7973	-4.2875	-4.5236	-5.2004	-3.7771	-3.3596	-4.6834	-2.2898	-4.1546	-3.2347	-4.1319	-1.6186	-3.1565	-4.7262	-2.5433	-3.8975	-3.8379	-4.2607	-4.4047	-5.4121	-4.956	-5.6198	-5.689	-3.3051	-4.4039	-4.5597	-4.0078	-4.9509	-2.6138	-3.8756	-5.9643	-4.8732	-4.3847	-4.1148	-2.7985	-3.6356	-5.4592	-5.2398	-3.3382	-3.6569
-10.5	-12.124	-12.535	-10.473	-12.929	-11.562	-12.294	-11.568	-12.875	-12.974	-11.692	-13.101	-11.365	-14.73	-11.061	-10.449	-11.833	-10.965	-12.539	-12.08	-13.721	-12.994	-13.879	-13.462	-15.058	-11.081	-12.666	-12.26	-10.214	-13.505	-12.05	-12.815	-12.57	-14.046	-15.74	-12.058	-12.894	-13.037	-12.469	-12.022	-11.939	-14.288	-13.522	-13.526	-12.326	-13.976	-10.598	-13.321	-12.459	-15.23
-2.9516	-0.7606	-2.6745	-3.2408	-1.4538	-0.90254	-4.5812	-1.991	-3.5991	-1.3889	-4.9833	-2.9546	-2.5662	-3.9641	-0.58739	-2.3775	-2.1784	-4.1721	-1.6566	-4.0214	-1.119	-5.1051	-2.1173	-1.2451	-1.5711	-2.7821	-2.4665	-3.8778	-3.1387	-3.2083	-2.857	-2.1895	-3.2216	-3.7276	-4.5383	-5.2772	-4.4034	-1.6854	-1.6741	-2.592	-3.5154	-1.831	-5.0303	-0.73187	-2.5456	-2.3474	-2.8177	-4.367	-3.1069	-0.39745
0.29602	1.4336	2.6145	0.58235	0.37051	2.2171	1.644	-0.77752	1.196	1.4049	-3.1061	0.026122	-1.4835	0.8261	-0.23502	1.0612	-0.85614	-1.5543	3.2615	1.6853	0.92563	0.043294	-1.2021	1.4324	-1.3632	-0.20471	0.31499	1.7259	-1.0079	-1.7406	-1.2477	-1.9682	-1.0727	-0.16295	-0.74916	-2.6221	-0.24201	1.905	1.3041	1.3181	-0.72953	-0.82007	-1.5969	0.23667	0.34509	0.63296	0.26396	-0.2534	0.14328	2.4336
5.3259	4.1371	9.07	7.3448	5.5548	5.1898	8.4637	5.4524	7.7283	6.7923	5.9605	8.4244	8.4648	7.7088	7.4411	9.6464	7.0277	7.0973	6.074	5.4316	5.5135	6.5731	5.1814	6.7903	6.2787	9.2711	8.3373	7.8603	5.1701	7.0333	7.3198	7.3081	8.4202	7.3428	5.3455	5.2789	6.9895	7.4279	8.2159	4.2534	6.7891	8.0355	7.9555	6.613	5.9352	5.859	8.1143	7.2687	6.4698	7.8277
-21.641	-23.244	-23.341	-19.321	-23.426	-22.998	-21.98	-22.954	-22.082	-20.269	-23.37	-22.741	-23.424	-23.109	-19.975	-22.736	-22.885	-21.075	-23.351	-20.19	-23.01	-20.639	-20.163	-21.864	-19.726	-22.187	-22.438	-21.491	-19.957	-20.633	-22.808	-24.454	-20.186	-21.278	-21.705	-22.343	-20.829	-22.028	-23.866	-19.438	-22.82	-22.116	-21.354	-24.171	-20.865	-20.516	-22.757	-21.682	-22.161	-24.857
-3.7084	-3.791	-1.5043	-3.4498	-3.6688	-1.3585	-2.6755	-3.6088	-1.1334	-3.9945	-2.9504	-0.85974	-2.6291	-1.8045	-2.2008	-3.9085	-3.8309	-2.7757	-2.8413	-3.917	-4.0188	-3.9858	-2.8426	-1.2582	-2.2468	-3.5481	-1.9207	-2.3476	0.61067	-5.1157	-3.6792	-3.0582	-2.8718	-2.4798	-2.5827	-4.6929	-3.1161	-1.2833	-6.3766	-1.5928	-2.2119	-2.7907	-1.9112	-2.5795	-1.0923	-2.6821	-4.2922	-5.3612	-2.8096	-2.638
-11.139	-11.86	-10.621	-11.447	-9.058	-11.663	-10.798	-10.645	-12.555	-11.552	-10.604	-11.188	-13.236	-12.485	-12.561	-9.6735	-13.82	-11.615	-12.098	-10.567	-13.153	-13.18	-12.628	-13.323	-10.433	-12.381	-9.8381	-13.894	-12.675	-8.67	-9.8062	-11.358	-11.431	-10.394	-12.249	-12.889	-10.507	-12.031	-11.6	-12.938	-13.687	-13.794	-12.228	-11.513	-11.339	-12.747	-11.263	-9.6203	-12.778	-12.439
-9.7046	-8.8383	-9.2543	-9.6784	-8.6036	-9.6883	-10.406	-7.9724	-10.165	-6.9689	-10.365	-8.4987	-7.6987	-10.472	-8.9356	-10.734	-9.6623	-9.3302	-9.8531	-11.592	-10.115	-10.385	-8.6773	-11.074	-10.701	-9.7926	-12.474	-8.787	-8.1363	-11.024	-10.208	-11.385	-9.7158	-11.54	-8.746	-9.601	-10.189	-7.7521	-7.5185	-9.7465	-10.059	-9.6694	-9.0153	-9.9498	-11.127	-10.823	-9.7787	-6.7107	-7.4384	-9.8904
-4.1687	-2.9907	-2.8647	-4.0598	-1.9803	-1.1938	-1.9194	-2.257	-2.5243	-2.1925	-2.3989	-0.20044	-1.8585	-2.9447	-3.8845	-2.2349	-2.7897	-2.9049	-3.6985	-1.6612	-1.2154	-4.7012	-3.439	-2.6746	1.4091	-2.0308	-4.275	-2.7476	-2.7568	-4.4243	-1.5888	-3.152	-2.1732	-3.8936	-1.0325	-3.3455	-1.9816	-3.0039	-2.2665	-1.4908	-0.61461	-1.1335	-2.4732	-0.43029	0.88018	-3.7714	-2.1547	-4.4961	-1.8354	-2.8472
-3.4893	-2.0558	-3.4956	-3.7209	-4.1553	-2.1051	-3.1784	-6.1356	-4.1598	-3.0373	-3.106	-2.4559	-4.7793	-4.2159	-3.9902	-3.0824	-6.4654	-4.4314	-2.6807	-6.7335	-2.9405	-5.8636	-5.8223	-4.398	-3.0651	-6.6546	-7.0746	-3.9165	-3.2951	-1.0068	-5.2442	-4.417	-5.472	-5.6169	-2.7092	-1.4553	-2.4175	-0.98009	-4.1692	-4.5874	-3.8615	-3.8587	-5.5931	-1.6496	-6.1949	-2.6188	-4.8859	-2.5866	-4.9381	-4.499
-4.1239	-3.1052	-4.9353	-5.0905	-5.3913	-4.5408	-5.5127	-2.4941	-3.9411	-5.0838	-4.8579	-2.9278	-4.7173	-5.8168	-3.6457	-3.4244	-2.8439	-4.9911	-4.6733	-2.8654	-3.9806	-3.5594	-4.5326	-3.4085	-3.9132	-2.244	-4.1983	-3.2994	-3.6719	-2.6417	-3.8847	-3.4046	-4.7404	-5.244	-3.9683	-5.2119	-5.6813	-3.4104	-3.811	-1.9867	-5.4413	-5.9743	-5.6368	-3.373	-4.9331	-4.9774	-1.8694	-4.7811	-3.6287	-1.5739
-12.118	-14.698	-11.752	-12.033	-13.928	-13.602	-11.778	-13.96	-10.872	-9.7396	-12.124	-12.383	-12.318	-12.147	-8.8244	-9.5704	-11.943	-11.871	-10.238	-10.576	-11.34	-8.4512	-11.006	-12.146	-13.594	-12.874	-12.733	-13.197	-12.789	-10.456	-11.394	-11.898	-13.654	-10.116	-13.204	-10.48	-13.009	-12.53	-11.358	-12.519	-13.746	-10.447	-10.562	-11.827	-11.275	-10.647	-11.669	-11.131	-11.472	-12.062
2.3058	3.3577	-1.1061	3.0503	1.8194	2.7973	0.30835	1.9089	2.0137	1.5929	2.9723	2.3125	0.83941	1.5808	0.8037	2.5291	1.0851	2.6242	2.4469	2.056	0.43157	3.342	0.59666	1.504	0.24318	2.8045	2.0278	2.3642	1.5245	3.8362	0.50853	2.5676	2.1942	-0.34026	1.865	0.15321	1.056	3.0527	0.92688	1.6251	-0.4185	1.7574	1.169	3.5192	1.3693	-1.1314	0.73595	0.40559	2.1046	1.7783
-2.0264	-3.0987	-2.8227	-4.4439	-3.0564	-3.4553	-3.9646	-2.0289	-4.6951	-4.3726	-5.3443	-4.4233	-4.7011	-2.4967	-4.5252	-2.0133	-3.4715	-3.942	-2.9822	-2.0074	-4.6266	-7.0752	-3.3699	-5.5936	-6.7354	-3.3457	-3.5018	-4.4162	-2.4676	-4.5326	-4.2333	-4.1974	-5.4955	-4.3145	-4.8035	-4.916	-4.8921	-3.4048	-3.3518	-4.9588	-6.3542	-3.1955	-4.0639	-5.7582	-5.4533	-3.4341	-4.2474	-3.8343	-3.0429	-2.9737
-9.9728	-10.317	-12.392	-11.24	-11.969	-12.35	-10.311	-11.972	-12.492	-11.067	-13.079	-12.513	-13.244	-9.5658	-11.471	-11.783	-11.472	-12.707	-11.393	-11.287	-11.478	-11.96	-13.579	-8.1561	-10.552	-11.397	-10.963	-11.173	-11.11	-9.5866	-10.965	-12.078	-13.134	-10.582	-9.7372	-12.943	-12.1	-10.817	-11.003	-12.522	-12.699	-13.979	-12.066	-12.873	-12.912	-12.657	-11.206	-9.6761	-9.8617	-10.51
1.2794	1.7437	0.083846	0.38487	1.0225	0.48887	0.53203	-1.1691	-0.49212	3.7036	2.4938	-3.8876	3.3754	0.55436	-0.24175	1.579	-1.8372	-0.11301	-0.347	2.5113	2.8226	1.0204	0.43483	0.30025	0.64747	-0.37905	-0.15604	1.5497	-0.13267	0.42696	1.0327	3.9635	-0.56686	2.4499	-0.045214	1.3961	-1.7384	1.2004	2.6424	-1.9881	-0.30591	0.57076	0.70345	1.4143	-0.42823	0.053755	0.46107	-0.31592	-1.1856	-0.84001
11.57	7.6553	10.986	9.0921	10.483	10.343	10.831	8.0742	10.785	9.409	9.3732	10.496	10.046	9.7577	7.6162	8.8561	9.2855	10.413	8.2701	8.0479	7.984	9.525	8.9743	12.153	11.17	8.9367	8.8407	10.035	10.739	10.459	10.466	12.077	9.35	9.8608	10.626	10.729	8.9942	9.6082	6.0752	9.2551	10.48	11.863	10.435	12.199	9.5007	10.98	6.911	9.4283	11.191	8.7775
2.4802	1.086	1.2656	2.218	3.7237	4.4033	3.4542	2.176	4.1365	-1.0169	-0.41098	0.74383	2.7808	0.24699	3.8102	1.3865	2.6126	3.8942	1.4977	2.4804	0.1415	0.47961	2.8271	2.5454	1.3838	2.5936	-0.010446	2.3985	2.9133	2.6352	4.0703	1.9011	2.17	3.0825	1.312	1.2736	1.6333	3.7698	1.5092	1.561	1.1533	-0.39596	1.6932	3.3464	2.331	1.3923	1.2793	1.3187	2.5675	2.0739
0.43141	3.2472	0.77865	-0.45311	0.38788	0.20944	1.3687	3.0991	1.3528	2.0415	1.6999	2.4909	0.10701	0.71374	1.0135	3.6352	1.5116	0.90587	2.133	2.551	2.5208	2.8841	1.6502	0.4657	1.7441	2.5466	3.3786	2.2971	2.5684	1.7209	3.4858	1.7706	3.537	2.9038	1.6668	1.9238	-0.47986	1.4606	1.8988	0.26837	2.8796	1.4284	1.6812	4.3917	-0.94571	3.5108	2.2583	3.3297	1.2999	2.7682
0.17052	1.0761	0.92356	1.6349	0.54001	3.3049	3.4071	1.485	3.3694	2.5523	3.3787	1.0781	3.0001	1.4526	2.2121	1.4555	2.7466	2.6282	-0.013773	1.5606	0.99776	2.1867	1.5978	2.2203	0.39004	3.2159	1.6598	2.5456	0.37037	1.3009	-0.36819	2.2575	1.2732	1.8592	-0.28749	2.0515	1.5142	3.7675	1.9874	-1.1134	1.2439	3.3534	2.4193	2.3753	3.4048	1.9936	2.581	0.65545	2.674	2.1771
-8.8113	-10.707	-10.017	-8.5886	-9.0356	-8.2287	-10.519	-7.7012	-8.0423	-8.6628	-9.4381	-8.1753	-8.289	-8.3188	-9.5254	-8.1045	-7.8536	-8.0688	-8.2541	-8.2983	-6.9931	-11.066	-6.7416	-9.0709	-9.5474	-9.2161	-8.9687	-10.577	-9.5798	-9.0787	-10.181	-6.8335	-8.536	-9.2495	-6.2619	-8.1685	-10.694	-9.3573	-8.0334	-6.6478	-8.8181	-7.8689	-9.7957	-8.6664	-6.6401	-8.6697	-4.598	-9.4539	-8.7105	-11.077
-10.28	-11.778	-10.519	-11.022	-9.3699	-11.249	-14.456	-9.7596	-10.234	-11.777	-11.17	-9.7724	-10.946	-10.768	-8.9739	-10.649	-11.281	-10.589	-11.142	-12.686	-11.486	-10.881	-11.187	-10.261	-10.15	-10.471	-13.319	-11.215	-10.59	-10.509	-10.8	-10.714	-10.921	-8.2393	-13.846	-9.1088	-11.487	-9.2227	-10.968	-11.633	-11.15	-11.03	-10.681	-10.294	-10.266	-10.457	-10.12	-12.225	-10.44	-11.258
-14.352	-14.283	-13.607	-13.249	-11.554	-11.251	-13.948	-13.444	-11.676	-15.29	-14.445	-13.947	-14.628	-11.7	-12.912	-14.978	-12.664	-14.122	-11.613	-14.446	-13.077	-13.357	-13.975	-12.574	-14.163	-13.324	-12.141	-12.057	-12.525	-13.18	-15.838	-12.317	-12.22	-12.771	-11.82	-13.954	-13.043	-10.873	-15.246	-14.742	-13.951	-12.39	-12.65	-12.242	-13.505	-15.404	-15.275	-12.36	-13.899	-14.465
-11.38	-11.872	-12.237	-12.646	-10.356	-10.534	-9.7881	-11.63	-14.1	-13.195	-11.225	-10.856	-11.996	-12.901	-10.718	-10.801	-11.172	-12.072	-13.05	-10.896	-11.779	-12.949	-13	-10.45	-11.651	-10.775	-10.785	-10.382	-10.842	-12.05	-9.625	-11.676	-11.52	-12.246	-10.09	-11.066	-10.979	-9.7662	-12.084	-13.434	-11.776	-12.756	-11.769	-10.7	-9.7876	-10.757	-11.982	-13.074	-11.236	-10.997
-8.9228	-11.928	-9.2396	-11.497	-13.871	-10.412	-10.931	-8.9257	-10.472	-9.9644	-11.578	-10.108	-8.5228	-8.6472	-10.274	-8.5929	-9.4452	-10.045	-10.356	-8.6186	-11.725	-9.7736	-10.098	-11.112	-10.905	-10.597	-12.075	-8.9561	-7.6458	-10.184	-8.7576	-9.1419	-10.435	-7.8292	-9.4151	-8.4017	-10.721	-11.411	-9.0643	-8.2181	-12.725	-10.724	-10.247	-8.9266	-10.865	-9.2906	-12.224	-8.9738	-12.09	-8.5032
-12.855	-13.613	-10.639	-10.305	-12.169	-9.6251	-10.638	-9.5409	-11.077	-11.265	-10.726	-10.327	-10.751	-13.941	-11.156	-9.8633	-10.78	-12.6	-11.531	-12.753	-10.875	-10.54	-13.273	-11.687	-11.759	-11.923	-12.574	-11.513	-12.331	-12.631	-11.939	-12.134	-11.02	-10.456	-9.7098	-12.205	-10.741	-14.043	-12.099	-13.619	-12.198	-9.698	-11.471	-11.859	-10.142	-13.714	-11.511	-12.237	-9.7925	-12.588
-3.215	-5.1277	-5.8439	-5.799	-4.0418	-6.1615	-6.7312	-5.26	-3.8739	-4.1563	-4.1141	-3.0229	-4.8989	-4.0421	-5.3846	-4.2893	-4.7871	-3.8132	-3.801	-5.9948	-4.0284	-4.6168	-6.6361	-6.2782	-3.356	-4.0151	-6.3425	-4.0539	-2.2684	-5.4956	-5.3618	-4.2949	-3.3824	-3.8337	-7.0179	-2.9053	-2.749	-7.1533	-4.7007	-6.495	-4.9364	-4.4497	-2.3379	-5.7883	-4.3468	-3.0932	-7.1191	-2.8126	-4.6741	-1.8402
5.5981	6.2416	7.59	6.8993	5.817	7.8841	4.9996	5.7655	5.7121	5.9084	7.5084	3.5123	5.8553	6.2569	8.1805	6.7566	6.797	8.7916	8.1459	5.9206	7.103	6.5109	8.5537	4.6712	5.8913	6.6201	7.8032	9.8034	7.0104	6.8061	3.9595	6.1603	6.8725	5.335	9.8393	4.0426	5.6206	7.2487	7.0895	7.8556	6.0631	6.1211	6.1179	5.5481	6.3007	7.9931	7.3757	6.0928	6.9664	8.3347
-0.73967	-0.094534	0.41524	-0.24846	-1.8364	-1.8931	-1.6572	-1.5556	-0.6019	-1.3655	-2.5908	-0.88692	-1.1521	-2.0205	-1.0009	0.25692	-0.022278	0.090349	-4.1407	-1.0637	-1.5891	-1.5369	-2.6906	-0.82971	-2.3232	-1.8734	-2.8069	-1.0352	0.20057	-2.6407	-1.4309	-0.75623	-0.7964	-0.74468	-0.63298	-0.96024	-1.271	-0.29237	1.0105	-0.26118	-0.48559	-1.6364	-3.15	0.19101	-1.5497	0.87136	-2.6009	-0.9873	-3.2589	-2.1506
-6.6612	-6.1461	-3.4729	-6.634	-3.6141	-8.0112	-6.7984	-5.034	-3.9134	-5.8787	-5.7036	-4.7101	-3.8508	-6.1773	-5.5483	-3.3342	-7.9831	-5.6668	-5.7439	-4.2959	-5.034	-3.2817	-5.5298	-5.2699	-5.1147	-4.6404	-6.8596	-7.01	-7.1653	-5.3449	-6.2375	-5.8807	-7.2094	-5.8607	-3.1053	-5.4972	-5.1747	-7.0604	-5.9828	-5.0117	-7.2984	-7.1349	-6.422	-5.2044	-6.2474	-7.0422	-6.1797	-2.8044	-5.9484	-7.2271
-21.431	-20.393	-21.445	-19.421	-23.039	-20.123	-22.321	-22.506	-19.734	-20.782	-20.439	-19.632	-20.998	-21.633	-20.979	-20.264	-20.493	-20.128	-18.399	-23.181	-19.91	-22.197	-19.9	-22.849	-22.277	-20.791	-18.503	-21.344	-20.533	-19.448	-20.924	-20.784	-22.519	-18.831	-19.271	-21.481	-20.553	-19.653	-20.832	-20.486	-20.704	-21.495	-19.743	-23.242	-22.174	-22.425	-19.717	-18.589	-21.718	-19.073
-10.328	-11.796	-10.235	-10.43	-12.819	-13.179	-12.206	-9.0438	-9.7936	-11.582	-10.06	-11.028	-9.3661	-10.813	-11.256	-10.396	-9.8822	-8.7481	-11.049	-12.463	-10.523	-11.132	-8.6524	-10.228	-11.791	-10.257	-10.773	-12.305	-12.728	-9.8562	-11.355	-10.114	-9.9602	-10.449	-10.219	-10.436	-12.865	-9.5243	-12.025	-9.3089	-12.536	-11.966	-12.386	-11.172	-9.0693	-12.422	-11.682	-11.792	-10.497	-7.449
-1.3737	-1.7589	-3.0575	-3.9113	1.4564	-2.7471	-2.133	-2.9746	-2.303	-0.5635	-1.1334	-1.0183	-0.92439	-0.95063	0.40686	-3.8187	-1.267	-1.8975	-3.0376	-0.88031	-0.55825	-0.14308	-2.3109	-2.7235	-2.7381	-1.7257	-1.5569	-2.8844	-1.1021	-0.95671	-3.0859	-1.6998	-1.6593	-1.8815	-0.54268	-1.5664	-2.889	-1.642	-2.9521	-2.5509	-0.14083	1.6009	-1.2071	-0.94754	-3.2577	-1.5811	0.62344	-3.1082	-2.9526	-2.3828
9.1049	12.888	8.2646	10.054	11.626	8.3711	10.497	8.5482	7.9459	9.9254	11.159	10.047	6.7819	9.8785	8.4467	10.824	8.7581	11.123	8.8797	8.9108	7.9905	9.4233	10.437	12.043	8.7396	9.0008	10.632	10.122	10.096	8.7088	10.184	9.5947	10.31	8.2292	9.2653	9.2965	8.4458	8.7501	9.7169	10.21	9.9201	11.446	6.7222	9.5804	11.796	10.49	6.6222	8.9898	9.927	9.1788
0.29114	-0.40264	-0.18262	-1.3354	-1.03	-2.6216	-2.0924	-2.5804	0.7989	-2.2077	-0.88226	-3.2446	-0.87629	-2.1166	-1.4665	-3.067	-3.4034	-0.5567	-0.44946	-0.83178	-2.5854	-1.0624	-3.6882	0.64518	-0.13824	-1.581	1.5739	-2.0287	-0.011575	-1.7457	-2.1896	-0.5369	-1.8783	-3.7164	-0.098333	-1.5579	-1.7688	0.80445	-0.64374	-2.48	-2.1338	-3.4367	0.74326	-3.3487	-1.6035	-2.4995	-2.1828	-3.4082	-2.2087	-0.75759
-20.541	-24.131	-22.031	-20.737	-22.707	-21.196	-20.898	-24.809	-22.658	-22.894	-21.682	-22.886	-20.957	-19.552	-20.339	-21.405	-21.897	-24.091	-21.61	-22.623	-22.408	-21.774	-21.735	-22.404	-21.24	-23.232	-22.541	-25.001	-24.162	-23.492	-21.727	-22.398	-20.638	-20.585	-23.629	-20.219	-23.123	-21.924	-24.913	-23.069	-23.345	-22.584	-22.54	-25.216	-22.658	-21.906	-23.461	-22.141	-22.385	-22.679
8.7623	11.296	9.8002	7.3918	11.519	10.363	10.827	10.536	9.8041	11.224	7.5268	8.4742	8.8739	9.9573	9.0672	10.422	7.8893	11.951	8.9593	9.3764	11.784	9.4784	10.103	7.9019	9.8048	8.0512	10.906	10.225	7.5873	9.1997	7.7527	9.9437	10.415	10.088	10.292	6.7798	9.9741	8.5902	9.3179	10.006	9.8874	8.8438	9.4396	11.366	9.5138	10.326	6.2418	8.4391	7.3396	7.3104
-0.0083355	-1.2971	-0.56306	0.040475	-0.92147	0.6483	-0.80829	0.022611	-0.68349	1.3795	0.42473	-1.5348	0.46179	0.16287	-3.7799	-1.2388	-1.3164	-0.058143	-0.051677	1.13	2.9327	-0.99741	2.1791	-0.70456	0.21418	-0.083645	-0.45975	1.3771	-2.022	0.36333	-0.14771	0.084329	-0.13185	1.8392	0.45708	-1.2265	2.6028	0.076312	-1.9486	-0.94821	0.095365	-0.41715	-1.6727	-2.3345	-0.28338	0.25759	-1.048	1.5444	-1.1831	-1.0004
-4.4068	-3.996	-4.7927	-6.2566	-4.8783	-4.583	-4.6914	-6.5594	-4.2222	-4.5579	-3.6334	-4.5672	-4.0479	-5.1796	-3.5595	-7.3858	-2.5533	-4.2494	-5.0436	-2.5947	-4.6008	-5.6043	-4.7766	-3.7779	-2.6392	-3.0501	-4.7422	-5.063	-7.0724	-6.3407	-4.5607	-4.3661	-6.2086	-5.6795	-3.68	-2.7132	-4.5105	-4.819	-5.4214	-4.0766	-3.9602	-6.3301	-2.8312	-6.7863	-4.4092	-4.5695	-4.5668	-4.1777	-3.4756	-3.7784
-12.48	-12.051	-13.104	-12.491	-11.126	-12.372	-11.69	-10.611	-13.73	-13.137	-12.037	-12.381	-16.3	-12.997	-12.231	-12.419	-11.458	-11.569	-12.104	-11.746	-13.789	-13.782	-14.787	-10.274	-12.266	-13.499	-14.148	-14.964	-13.766	-14.617	-12.915	-13.966	-12.67	-11.16	-13.1	-11.76	-13.665	-10.515	-12.673	-10.313	-11.982	-13.837	-11.526	-12.318	-14.058	-12.318	-11.835	-12.877	-12.751	-13.03
-8.1836	-8.3728	-6.3906	-7.9005	-9.7621	-9.2077	-8.6437	-9.6017	-5.765	-8.1067	-7.9592	-11.814	-9.7535	-11.312	-9.0093	-8.4187	-8.7369	-9.2042	-6.7967	-7.626	-7.8626	-8.9346	-9.0188	-5.9642	-10.618	-7.4437	-10.076	-7.7514	-9.5209	-7.8467	-9.63	-9.0246	-8.6687	-8.8986	-10.717	-9.2216	-8.7352	-8.0856	-7.8885	-4.7605	-10.801	-9.4368	-9.4963	-10.035	-10.398	-6.5168	-9.4516	-8.5378	-10.176	-6.1619
-8.4934	-7.0648	-9.4812	-7.6237	-9.8925	-8.2293	-6.4779	-10.137	-8.0425	-9.3468	-8.0897	-7.1504	-9.3248	-8.6288	-8.4201	-9.5666	-10.533	-9.9278	-8.3518	-9.3845	-8.524	-8.1452	-10.355	-8.5923	-8.0748	-8.2212	-10.716	-8.8382	-8.421	-10.393	-10.363	-9.3391	-9.0571	-11.221	-9.9258	-8.0162	-8.5938	-7.797	-11.723	-10.221	-9.3225	-8.9085	-10.055	-11.052	-9.2667	-10.874	-9.9401	-9.0798	-9.6517	-8.894
-10.155	-13	-11.321	-10.091	-10.475	-9.7896	-10.488	-10.28	-8.6249	-11.216	-9.8686	-12.104	-11.261	-11.09	-12.222	-11.518	-9.5673	-11.554	-9.4662	-9.1285	-11.667	-10.266	-12.676	-10.428	-10.207	-12.453	-14.25	-11.006	-12.274	-13.113	-10.621	-11.005	-9.0481	-9.4944	-10.54	-9.7227	-10.924	-11.092	-12.939	-11.733	-11.724	-9.9697	-10.192	-11.562	-9.072	-12.253	-13.287	-8.2542	-9.0171	-11.875
-3.4672	-4.2353	-1.301	-2.9553	-0.75607	-0.9775	-1.3716	-1.2679	-2.2742	-1.383	-1.3767	-3.111	-1.9414	-2.2635	-2.2931	-1.8082	-3.3361	-1.2745	-2.0054	-2.9651	-2.9209	-1.4504	-3.6425	-4.6145	-4.1285	-1.6946	-4.973	-0.79926	-1.4517	-4.4581	-2.2433	-3.515	-2.5162	-0.45883	-2.7791	-2.6777	-3.1302	0.10709	-2.3484	-3.382	-3.5323	-0.57055	-0.95121	-4.0306	-0.67169	-2.3771	-3.6415	-1.8708	-2.06	-2.3184
-0.1088	-1.216	-1.4551	-0.26967	-1.9498	-1.2171	-0.72901	-1.4094	-1.7048	-1.9402	-3.4659	-0.44175	-0.5196	-2.3364	-1.468	-0.45583	-2.4427	-1.1975	-4.2444	1.3647	-1.8238	-2.6433	-1.0271	-1.6574	1.0228	2.8971	-0.19386	-2.7713	-3.1031	-0.6084	-2.3381	-0.23479	-2.6833	0.79431	-0.40126	-3.0267	-0.60857	-2.8761	0.22234	-3.5544	-2.2313	-2.5763	-1.6974	-1.1101	-0.96211	-3.1181	0.66248	0.08494	-1.11	-2.5919
-10.984	-9.3166	-13.013	-8.8569	-10.035	-9.4898	-10.647	-9.511	-13.266	-12.099	-9.418	-9.6191	-8.9289	-8.6184	-7.5937	-11.044	-9.637	-9.2951	-8.8916	-8.8602	-9.3315	-8.0898	-9.2365	-10.589	-9.8901	-10.5	-9.1738	-8.6431	-11.526	-10.694	-10.23	-10.778	-9.9296	-9.8483	-12.968	-10.793	-12.846	-11.248	-10.458	-12.152	-9.4828	-11.865	-11.708	-10.088	-9.3107	-12.166	-10.471	-10.615	-10.359	-9.6296
-0.32136	-0.91015	-2.4878	-1.9991	-0.26779	-0.019085	-4.3904	0.76616	-0.70494	-1.0032	-0.83221	-0.1689	2.5661	-1.9111	-2.2447	-0.31738	-1.339	-0.3876	-2.9723	0.29348	-0.55156	-2.3723	0.58457	-1.4244	-0.67618	-2.2788	-0.73546	-3.235	-2.2727	-1.406	-0.80355	-1.3144	-0.79816	-1.3323	-0.26818	-1.6459	-1.483	-3.1186	-0.37581	-0.64506	-2.6366	-2.7194	-1.7012	-1.5512	-0.20908	-1.5926	-1.4485	-1.0329	0.7564	-0.38125
-9.6707	-10.775	-8.8672	-11.012	-10.528	-12.57	-10.069	-12.72	-12.341	-11.639	-13.336	-11.528	-10.102	-8.4799	-9.3399	-9.7389	-10.158	-13.57	-12.401	-9.7949	-10.075	-12.887	-11.109	-12.102	-9.4558	-11.064	-10.46	-10.098	-11.998	-12.256	-11.012	-10.779	-9.859	-11.913	-11.384	-11.719	-8.8833	-12.304	-11.226	-14.072	-12.676	-10.698	-10.738	-9.7989	-13.031	-13.359	-11.822	-11.684	-13.457	-9.6356
-13.265	-13.21	-14.057	-12.814	-13.845	-13.596	-14.006	-15.315	-13.991	-12.87	-14.684	-15.18	-11.973	-13.253	-14.073	-12.103	-13.496	-14.606	-13.201	-14.17	-12.052	-13.494	-13.788	-11.375	-13.182	-13.896	-13.829	-14.031	-12.296	-12.395	-14.677	-15.43	-12.536	-14.469	-13.058	-12.638	-11.36	-12.51	-14.588	-14.605	-10.912	-12.815	-14.004	-11.94	-11.181	-12.802	-13.343	-13.759	-13.256	-11.647
-3.8911	1.6649	-1.916	-3.2199	-2.3782	-2.5527	-1.3912	-4.0852	-1.3533	-1.3192	-2.4524	-4.0978	-1.4218	-2.9262	-3.7335	-3.4971	-1.5953	-1.9756	-0.42002	-3.9895	-4.1406	-2.5938	-3.6708	-0.20222	-0.5764	-4.2254	0.14532	-1.7272	-2.2427	-0.66216	-2.8828	-1.6311	-2.7291	-2.1784	-3.2562	-1.4866	-4.0888	-3.6774	-3.1477	0.15992	-0.62208	-2.6124	-3.3512	-1.6248	-5.4713	-2.7767	-2.0025	-3.903	-2.0452	-2.2053
-2.8507	0.3477	-1.6064	-3.3961	-1.2678	-3.0899	-3.6004	-2.8025	-2.9543	-1.1297	-2.2599	-2.0819	-0.24491	-2.2716	-1.5283	-0.96188	-1.8707	-1.035	-1.0516	-0.81596	-2.7271	-0.83362	-2.2134	-2.294	-1.3532	-2.1838	-1.9552	-3.9455	-2.9177	-0.78766	-3.4052	-1.4081	-3.119	-4.027	-3.2461	-0.44307	-2.8478	-3.6432	-4.0481	-1.4421	-0.70926	-1.076	-2.3227	-4.2946	-1.1921	-4.6271	-1.0438	-3.4468	-3.827	-4.1608
0.8666	0.4978	2.4618	1.6276	-1.3683	1.2559	2.4765	1.492	-0.00063537	0.38821	0.55315	-0.025703	0.57219	-3.3568	0.57444	1.303	2.1076	0.069252	1.0028	1.4696	-0.7257	2.2495	1.4916	2.6606	-0.79907	1.3334	-1.0104	1.884	0.13299	1.0245	0.14981	0.31336	0.48219	0.41915	1.6951	0.10144	1.199	0.96499	0.65513	0.5642	1.0875	-0.93855	-1.0414	0.8345	1.611	-1.8906	-0.93666	-0.2114	1.5041	1.1714
0.76584	-0.63898	2.3367	-2.5689	-1.5111	-1.1308	-0.2308	-2.9921	-0.061927	-1.7654	-0.82944	1.3491	-0.73331	-1.0181	1.9925	-3.0414	1.5683	1.6998	0.0086839	0.50978	-2.2401	0.023499	-2.0713	0.10539	-1.7182	-2.8344	-1.7043	-2.9199	-0.13782	-1.7421	-0.46016	-0.60097	-2.0664	-0.79979	-1.2146	-0.88452	0.21891	0.17144	0.44501	-0.96641	-0.69244	-2.6722	0.76951	0.62033	-2.4849	-2.854	0.69654	-1.8921	-2.6521	0.45177
-14.798	-18.249	-13.462	-15.096	-14.656	-15.204	-15.475	-16.098	-13.682	-14.927	-15.509	-12.222	-14.91	-13.975	-14.762	-15.773	-12.904	-14.195	-15.609	-14.257	-14.666	-12.285	-15.941	-14.042	-16.3	-14.368	-15.202	-13.799	-15.711	-14.025	-14.231	-13.47	-15.919	-15.942	-16.53	-16.332	-11.13	-16.533	-13.439	-14.149	-10.818	-12.466	-14.408	-16.446	-14.373	-12.916	-17.335	-13.261	-16.913	-15.296
12.287	8.3157	10.841	9.5826	9.5718	8.7883	10.348	8.6966	11.018	11.345	10.065	9.1121	8.533	11.311	9.1414	8.729	8.2992	9.2424	10.804	8.2642	10.03	9.7658	9.5627	9.9593	9.4403	8.2374	9.5068	10.373	7.3226	9.8817	12.967	9.0549	11.397	9.5191	11.265	10.024	9.267	11.167	9.1696	10.034	9.1585	11.333	8.6499	6.9377	7.6564	10.684	8.9977	10.013	9.093	8.8397
-11.867	-11.159	-12.128	-13.668	-9.1426	-8.2653	-11.737	-6.2659	-9.4394	-10.226	-13.46	-9.2032	-12.529	-10.26	-13.27	-10.587	-12.218	-13.425	-11.052	-11.903	-10.157	-9.0041	-10.792	-9.7583	-9.3002	-11.456	-13.398	-12.905	-9.4181	-11.681	-12.098	-9.2269	-10.669	-8.8829	-10.603	-10.522	-10.603	-12.171	-11.266	-11.807	-13.528	-9.4985	-10.663	-11.505	-10.805	-10.923	-10.999	-11.144	-9.9033	-9.9592
-12.509	-14.261	-14.267	-13.205	-14.057	-12.59	-13.84	-12.2	-13.242	-15.066	-13.588	-13.457	-14.217	-13.499	-14.581	-15.157	-12.131	-14.253	-14.078	-15.447	-15.789	-13.616	-11.122	-14.861	-12.974	-12.317	-13.718	-11.909	-12.128	-13.796	-14.745	-11.36	-14.672	-11.574	-12.312	-11.667	-12.538	-12.733	-12.943	-12.546	-12.056	-13.784	-13.725	-15.891	-12.739	-14.744	-14.887	-14.597	-11.739	-11.295
-1.3113	1.1454	-1.9448	-0.84826	-1.427	-3.2018	-2.8262	-3.8508	-1.9269	-0.3177	-0.27791	-1.4928	-2.4434	-0.25613	-1.3125	-2.3386	-0.071296	0.50002	-1.2757	-0.56452	-2.1997	-1.6646	-1.9496	-1.5878	-1.9893	-1.6619	-2.8674	0.91568	-0.53542	-3.619	-1.0183	-1.2247	-0.62047	-1.142	-1.5444	-0.28438	-0.7554	-0.71159	-3.4187	-1.2435	0.4617	-2.7791	-1.9133	-0.85591	0.4483	-1.0438	-2.2804	-2.6751	0.73599	-1.3897
-14.591	-15.608	-17.501	-12.948	-15.39	-15.209	-16.496	-14.956	-16.441	-15.561	-13.615	-15.796	-15.148	-17.142	-15.153	-15.415	-14.285	-11.557	-14.482	-12.008	-15.427	-16.245	-15.049	-15.392	-14.598	-12.401	-14.508	-14.888	-13.524	-14.67	-15.34	-16.034	-15.987	-15.757	-13.814	-14.624	-16.541	-14.999	-16.56	-13.908	-12.538	-13.843	-14.237	-14.949	-16.544	-13.797	-13.599	-14.513	-15.533	-13.284
-5.5369	-10.173	-7.8778	-5.9996	-9.9794	-7.568	-7.8777	-7.8455	-6.2069	-8.7866	-8.0409	-7.5717	-7.7692	-8.0405	-7.8346	-8.3454	-10.422	-6.8836	-6.8501	-8.3241	-7.4322	-8.1223	-9.0487	-6.4985	-7.4663	-8.1886	-5.8658	-6.6257	-8.6849	-6.985	-8.6485	-6.1863	-7.0674	-7.8441	-6.922	-8.9966	-5.8931	-5.8566	-8.3179	-7.7626	-8.4783	-7.9582	-7.7245	-7.5981	-7.3902	-8.0929	-6.387	-6.931	-7.507	-7.9474
-1.5997	-2.0275	1.1185	0.28663	-1.4624	-0.08029	-2.0015	-1.8701	-1.7126	0.9278	-0.96825	0.34988	0.19126	-0.55387	-0.76996	-1.8697	0.75215	-0.96002	-1.2182	-0.52727	-2.8942	0.65748	-0.59057	-1.8062	-1.0255	-1.0471	1.8764	-3.2391	-0.38941	-2.1644	-0.55501	-1.8948	-2.4272	-0.17386	0.30389	-2.8763	0.27703	-1.7108	-0.59045	1.3037	1.7581	-1.215	-1.2667	-1.8288	0.1821	0.22598	-2.0888	-0.71445	-0.19315	-0.27431
2.7706	4.5466	4.0176	4.7949	3.4115	6.6204	3.3162	3.1543	3.7303	3.989	3.8847	3.0997	5.8039	4.1751	5.1069	4.7072	4.7309	4.62	3.571	3.4961	2.6996	3.3626	5.6644	3.8438	2.9332	3.6848	5.1878	3.119	4.505	4.8748	2.1983	6.7828	2.9091	5.3191	4.4904	4.271	6.2661	3.772	1.8817	5.0883	2.6751	4.4928	4.497	3.5683	2.3159	4.1027	2.9283	6.5696	5.2939	4.0324
-5.0677	-4.9096	-2.5698	-5.3157	-2.2857	-3.2551	-6.6758	-4.7036	-3.3307	-2.6115	-1.916	-3.8305	-3.2881	-6.6857	-5.8839	-3.8793	-4.7096	-2.5065	-4.0244	-5.7722	-2.2834	-4.7123	-2.0293	-1.8599	-4.5796	-2.4211	-5.0922	-3.2903	-2.9207	-3.1438	-4.2204	-2.9639	-3.3336	-3.9963	-4.4634	-5.4456	-3.7481	-4.8645	-3.5915	-1.5543	-4.4067	-2.4805	-5.226	-4.334	-4.1699	-0.83259	-2.4334	-4.9613	-5.0027	-4.0099
1.0682	-2.1675	-2.2966	-5.517	0.4984	-3.0749	-2.2742	-3.6513	-2.9565	-3.956	-3.339	-3.8413	-1.5699	-0.88387	-3.5289	-1.2672	-3.0147	-3.7208	-1.1417	-0.69739	-2.9954	-2.1964	-1.4216	-1.1752	-2.3041	-2.929	-4.0804	-3.1342	-1.7247	-4.3805	-0.37184	-2.9196	-3.138	-2.7309	-2.305	-1.4328	-2.196	-4.6045	-3.7128	-1.8513	-4.4009	-1.7075	-2.967	-1.721	1.0523	-3.4954	1.0827	-2.17	-3.9906	-3.3067
0.45683	-1.2656	-1.3099	0.6469	-0.5085	1.702	-2.4013	-1.75	1.6446	-0.26989	-2.1261	-0.057781	-0.46704	-1.6286	-0.38454	4.82	-0.25644	-1.0862	-1.5583	-0.37557	1.37	1.9599	-0.21466	-1.0763	0.17868	-0.80034	0.54296	-1.4021	0.43308	-1.808	0.25497	0.80119	-0.95301	2.5462	-0.40353	-0.79567	-0.49953	0.78152	-1.552	-0.26467	-0.9063	0.60872	0.43292	-1.5761	0.017932	-0.42097	1.3574	-2.0462	3.7742	-0.15882
-1.6755	0.95178	-2.417	0.17755	0.16723	-0.24869	-1.0306	-3.4368	-1.6845	-0.38161	1.1298	1.6534	-2.0178	0.54345	-0.11743	-0.20635	-0.96375	-2.5309	-1.1672	-0.26989	-1.0541	-1.1321	-0.48774	-1.987	-2.682	0.3595	-1.4368	-2.518	-0.66399	-0.2109	-2.5105	-2.226	2.1794	-1.5903	0.63334	1.8419	-2.8243	-1.0002	-2.8811	0.27311	-1.404	-2.431	0.35547	-0.57099	0.63232	-0.016247	-1.353	-1.5155	-0.60906	0.5587
-1.3913	-1.6684	-0.98946	-0.92673	-1.3616	-1.4403	-0.22887	2.8606	-0.42599	-0.96004	-1.2919	-1.4833	-3.4199	1.0026	-0.34032	-0.23312	-1.2188	-1.7291	0.12502	-0.62736	-1.5607	-0.8753	-1.2158	-1.9063	0.94983	-0.32347	0.018651	2.305	-2.6018	-2.1676	-3.0099	-3.1476	-1.5259	-1.2111	-0.90886	-0.072785	-0.20028	-0.39995	-0.47692	-2.4736	-2.3184	-0.97587	-0.010228	1.0568	-2.768	-2.4402	-3.0047	-1.2396	-1.2904	0.75282
-3.3359	-0.48714	-1.3162	-3.2649	-1.6946	-3.37	-4.4475	-2.0867	-2.28	-1.5803	-2.271	-3.1869	-0.38555	-2.1177	-1.9834	-3.1795	-3.2599	-2.9738	-3.1173	-1.4745	-1.3438	-0.89702	-0.89041	-3.9333	-3.189	-3.1177	-0.78397	-1.7335	-3.6327	-2.6823	-4.1271	-3.8999	-4.4353	-4.4013	-2.2961	-2.6822	-2.3421	-2.2752	-2.1046	-3.2683	-2.2314	-0.83801	-3.0424	-2.7849	-5.4167	-2.3475	-4.6564	-1.2931	-1.4123	-6.03
-7.9036	-7.5109	-4.645	-5.8345	-5.2984	-7.9704	-8.4489	-5.17	-4.8503	-2.6929	-6.2779	-7.8908	-8.3177	-7.5507	-6.7215	-5.2109	-4.6904	-5.8461	-5.7435	-7.8102	-5.4897	-6.0233	-8.0139	-5.7466	-4.7559	-6.1046	-5.1697	-4.8633	-7.1037	-6.4901	-7.2011	-8.4115	-5.1826	-8.4797	-5.3861	-7.2951	-6.8	-8.7714	-8.1979	-3.2319	-7.7205	-4.906	-6.6875	-6.404	-6.0221	-6.133	-5.9013	-6.5392	-6.1904	-6.948
9.0637	8.6137	8.5253	6.9206	8.5436	8.5357	9.9383	9.0763	8.9727	8.6601	8.9677	8.9813	8.2798	8.5442	6.6032	8.2171	10.094	9.4268	10.023	9.9966	8.7322	7.6204	9.2074	7.8686	5.4863	7.5914	7.7953	9.1483	6.763	9.0156	8.8418	8.1684	9.3491	8.0315	7.7809	7.616	10.506	8.9469	10.802	9.5776	9.0232	7.6917	7.4561	7.18	6.9367	9.0532	7.9831	8.1187	8.1365	8.9311
-4.3605	-1.2434	-1.9714	-1.7638	-4.1878	-2.5624	0.31745	-3.1246	-1.9099	0.045277	-2.8164	-2.0407	-2.2163	-3.7137	-3.1236	-2.795	-1.8619	-0.14752	-3.3756	-2.884	-1.7548	-1.4968	-3.6685	-0.68509	-4.7223	-2.7874	-4.3807	-0.82111	-1.248	-3.2996	-2.6952	-2.8352	-3.843	-1.578	-0.9196	-2.3604	-1.1362	-3.491	-4.0539	-3.7848	-3.8275	-1.1247	-0.92384	-2.8796	-2.8507	-2.7279	-1.9148	-2.2379	-3.7378	-0.29124
-4.5656	-4.5725	-2.9749	-5.1708	-3.6528	-6.0436	-4.4827	-6.1699	-4.785	-2.3624	-1.6375	-3.4269	-5.9209	-5.2834	-6.0115	-4.3936	-3.6333	-3.7354	-4.0156	-1.9717	-1.5041	-2.9706	-2.9481	-4.0215	-7.4988	-4.3097	-3.8265	-3.9323	-5.0704	-3.2707	-5.6525	-5.7067	-3.7299	-3.7231	-6.8621	-7.874	-5.314	-4.1248	-4.7586	-3.9034	-3.7527	-5.1442	-4.4227	-5.8287	-3.0223	-2.7744	-3.9866	-3.1314	-5.516	-2.5011
6.5562	6.9021	7.2538	5.2536	6.4453	7.563	6.29	6.2837	6.2435	4.0213	7.0164	6.6938	9.0611	8.7822	7.4084	5.8184	8.1439	5.1729	9.0249	7.5104	6.4811	8.0355	7.5825	7.8335	9.6145	6.9959	7.6041	4.1496	6.1755	6.884	7.007	6.7262	5.068	6.5107	5.7497	7.2375	6.079	8.8298	8.6692	7.9432	6.7643	5.6203	5.7048	6.7409	6.0709	7.5631	6.4846	4.6397	4.9961	6.3376
-2.5579	-1.9698	-2.0149	0.96708	-3.2821	-1.7484	-2.8585	-3.1622	-0.59332	-2.8389	-3.2321	-4.3723	-5.1306	-3.8149	-3.5942	-5.124	-0.62281	-2.277	-5.905	-2.2677	-3.5996	-3.0066	-0.56715	-0.80778	-2.405	-2.1126	-2.9536	-3.6769	-3.165	-2.7281	-0.80934	-4.2913	-3.5622	-0.80334	-2.1265	-3.6061	-3.4309	-4.4792	-3.0278	-3.8909	-3.6815	-5.5611	-3.7273	-3.3628	-2.1009	-1.7083	-3.6985	-4.1199	-0.76938	-3.2818
-13.602	-12.648	-13.53	-12.269	-12.083	-11.7	-15.548	-14.129	-14.609	-12.223	-12.337	-12.681	-15.632	-14.84	-12.224	-11.499	-12.84	-12.801	-12.385	-13.803	-12.81	-13.452	-10.719	-11.211	-13.579	-13.478	-15.155	-13.694	-14.185	-13.746	-14.572	-14.644	-11.726	-11.393	-14.815	-15.551	-12.765	-13.631	-14.109	-13.686	-13.985	-12.333	-10.547	-13.469	-11.819	-13.231	-13.386	-14.439	-11.462	-12.164
-6.5123	-6.4103	-5.8354	-6.0002	-6.3778	-8.9692	-4.5718	-5.5076	-7.0064	-6.3805	-6.018	-7.9004	-6.0085	-5.8192	-6.4821	-7.3058	-6.3142	-5.9605	-7.0034	-5.7909	-5.1271	-8.947	-7.3055	-6.8295	-5.6849	-7.1994	-5.6545	-5.4078	-6.0317	-4.9774	-3.7518	-7.99	-5.8747	-7.88	-6.6588	-6.7228	-3.874	-6.3847	-6.5142	-8.0472	-6.4327	-6.1968	-5.8411	-5.809	-5.7159	-5.3147	-5.0302	-6.9103	-5.6551	-5.2042
5.7375	4.9162	6.1847	6.3993	6.2899	5.8801	8.1465	6.3162	7.0083	5.5011	7.2792	9.7029	4.0252	6.907	9.4617	5.793	9.9266	5.6739	10.45	6.6512	7.9028	7.6748	7.8641	7.7951	5.5004	6.7453	5.4268	6.7828	7.5466	6.8437	6.8236	8.2635	6.9154	5.9709	5.1908	5.0791	7.6654	5.3108	8.4348	8.3049	6.178	7.5114	5.8505	6.4588	8.2514	6.3686	10.188	8.18	6.209	8.1856
1.1543	-1.4623	-1.1831	-0.13726	-0.79938	1.2771	0.52948	0.60383	0.16105	-0.67489	-0.7262	-1.7368	0.40936	-0.007102	-0.95901	-0.70641	-1.4229	0.24967	0.48544	0.29463	1.0576	-0.68114	-0.47845	0.62692	1.1077	1.9229	-0.80519	-0.90594	0.67944	-1.07	2.4581	1.2635	-0.46796	1.3104	-0.622	-0.17488	-3.1064	1.9588	-0.48872	0.31735	0.81682	0.36958	-0.24755	-0.050228	-1.5763	-0.9137	0.66898	-0.52389	-3.0809	1.5889
-3.9514	-1.5303	-3.6798	-0.64159	-2.9069	-1.0914	-1.0588	-0.91972	-2.3007	-3.386	-1.3892	0.22694	-4.1709	-4.8688	-0.90598	-1.9079	-4.5405	-1.4528	-2.862	-2.3971	-3.6846	-1.7166	-3.2632	-2.8467	-1.6361	-2.5855	-2.4893	-3.0832	-2.0497	-2.3469	-0.19077	-2.5549	-2.6121	-4.7473	-3.5865	-4.4403	-1.7094	-2.922	-1.4928	-2.2475	-1.3497	-2.9171	-1.7507	-3.7943	-3.2378	-4.1743	-4.0864	-2.1586	-0.20801	-1.5885
-11.03	-11.638	-7.8518	-9.4452	-9.5451	-10.761	-8.5073	-9.07	-10.7	-11.958	-11.971	-9.2877	-10.415	-10.554	-11.565	-9.304	-9.4898	-11.06	-6.8021	-9.9054	-9.3707	-9.7882	-9.7738	-9.8079	-10.149	-12.676	-10.499	-9.9495	-8.9461	-9.625	-10.406	-10.178	-7.391	-11.63	-11.359	-10.689	-9.5312	-9.4908	-8.1363	-9.2643	-9.1832	-9.9521	-10.048	-10.952	-8.46	-11.905	-10.58	-9.4263	-9.9702	-10.098
-3.2268	-6.1224	-6.9005	-4.5388	-4.3414	-4.3302	-3.4517	-4.9411	-3.83	-2.6106	-5.6348	-2.4759	-5.5778	-5.5053	-4.7183	-5.6833	-4.4259	-3.925	-2.6205	-4.1191	-4.7829	-4.9706	-4.8699	-3.8377	-1.821	-4.4198	-3.8502	-4.1088	-2.4828	-5.0634	-5.3143	-4.0485	-5.5049	-3.0319	-2.621	-7.3683	-6.0541	-6.0508	-4.715	-5.2331	-4.362	-6.3168	-3.4647	-5.276	-4.0602	-5.3674	-4.7699	-4.9916	-5.5643	-3.4676
0.57127	-2.5637	-1.2397	-2.1143	-1.6784	-1.6447	1.1696	1.7539	-0.42111	-0.35937	-0.46327	-2.2639	-1.6886	-0.61768	-0.47944	-0.080377	-2.2896	0.49339	-1.8493	-2.9607	-1.0219	-0.50616	-1.6249	-0.33714	-2.8872	-0.89429	-0.44302	-3.2489	-3.0166	-0.90328	-2.4033	-1.4006	-0.58692	-2.3601	1.3763	0.030891	-1.7276	-1.0739	-2.5636	-2.5364	0.079593	-1.3288	-0.50505	0.29795	-1.2876	-0.39142	-3.0371	-1.7639	-1.638	-1.6378
-9.3612	-9.9753	-8.658	-9.8495	-11.042	-10.958	-9.6153	-11.49	-8.878	-11.518	-12.2	-10.232	-11.092	-11.498	-11.563	-14.221	-12.157	-11.643	-11.082	-9.0423	-10.88	-12.672	-13.423	-11.516	-12.61	-11.267	-10.161	-8.9798	-12.122	-13.425	-14.281	-12.975	-11.277	-11.895	-11.941	-10.363	-11.978	-12.963	-10.162	-11.818	-13.392	-12.61	-10.419	-10.527	-11.756	-10.46	-11.985	-11.324	-12.485	-10.799
-4.9777	-4.3176	-4.8036	-7.6882	-6.7976	-5.377	-2.1047	-5.293	-5.7942	-6.4489	-4.8511	-4.6682	-5.3485	-6.1381	-4.748	-3.7393	-4.0255	-4.8458	-3.7288	-4.8157	-6.3131	-4.4991	-6.665	-5.414	-1.2789	-2.9629	-5.9968	-5.9401	-5.113	-6.7816	-6.7991	-5.3025	-5.584	-5.9135	-5.9465	-4.1855	-5.4952	-4.5605	-5.0846	-4.0923	-4.2821	-5.0687	-5.6369	-5.7408	-5.8344	-5.5277	-5.4536	-6.9263	-5.1836	-3.3954
8.5511	5.2397	5.8032	6.4637	4.4995	5.9857	5.9059	4.9591	7.0886	6.7877	5.9537	7.0187	7.206	7.419	6.1613	8.0612	7.1371	6.4195	7.8468	7.4769	5.6725	5.9262	6.9326	6.5586	8.3236	5.3339	3.8903	8.7708	8.5757	7.0298	6.4089	5.9954	7.0303	6.5527	7.8486	6.7139	6.5312	4.4023	6.1222	5.824	7.8635	7.409	5.9337	6.0212	4.0531	5.0959	6.6562	7.3772	8.6295	8.2262
-2.7742	0.61686	-0.32907	-0.05689	-1.2234	-2.3528	0.78182	2.424	-1.9296	-1.1366	-1.64	-2.0802	0.97694	-1.4863	-3.0943	-2.3122	-1.8863	-0.77985	-0.89158	-1.1654	-0.087243	-1.1657	0.60184	-3.0877	0.32423	-1.2895	-3.1598	-4.5098	-1.034	-1.3654	-2.1026	-0.7907	0.1439	-3.8597	-1.981	-1.1544	-1.4075	-0.96943	-1.8309	-2.8721	-1.7411	-1.876	-1.9835	-1.4815	1.7962	-3.6479	-3.461	-0.93976	-2.6211	-0.6768
4.7897	3.1773	3.7649	1.6531	1.8783	2.3008	1.7457	2.1605	4.7658	1.3671	2.9805	0.88573	2.5985	3.7855	1.5584	2.114	3.501	1.4408	1.6804	2.7844	4.3883	3.2347	2.9088	3.4675	1.9188	-1.2635	1.2801	6.6791	4.6949	1.5677	2.6695	2.9054	1.8766	3.2604	2.8442	3.9384	2.7217	3.3362	1.8873	2.2047	-0.24387	2.7635	1.8641	3.4781	2.8637	1.6619	2.0067	1.4537	-0.11856	1.5408
-3.1202	-2.0593	-3.0146	-4.0629	-3.0575	-4.5919	-5.2929	-1.0466	-1.6553	-2.6011	-3.6575	-4.1528	-4.5087	-2.8709	-2.7968	-4.0033	-2.5081	-3.0669	-3.6835	-1.3965	-3.4207	-2.1787	-2.1287	-5.2627	-3.382	-3.9495	-3.9267	-5.5173	-4.7882	-6.5855	-4.3842	-2.7266	-3.5375	-2.4728	-4.4561	-2.4928	-2.2488	0.53374	-4.8228	-2.8505	-3.6485	-2.7409	-2.3703	-3.423	-3.045	-2.7435	-5.6559	-3.3704	-5.4764	-3.3325
4.9226	6.2955	3.4935	3.685	6.3855	5.6617	6.6296	4.1269	5.3808	4.509	5.5802	3.6972	5.2815	4.9804	6.9478	4.0905	5.2144	2.939	5.2046	4.7476	4.2964	6.825	3.8269	4.1683	6.0334	5.9206	5.8425	5.4572	5.3705	4.6882	1.8929	6.9169	5.6041	4.9512	6.0484	6.2668	4.6793	4.4477	5.6883	5.6617	5.7214	3.7017	5.8825	2.7716	4.2949	5.9861	3.6999	3.1224	4.5773	4.2532
-5.2766	-4.0754	-5.7087	-3.853	-4.6273	-3.2282	-5.1905	-5.8147	-7.0655	-4.425	-5.3354	-5.5116	-4.2408	-5.1767	-6.4303	-7.2793	-3.7959	-5.6781	-8.2736	-6.4009	-4.1013	-4.082	-2.8119	-8.207	-3.6673	-4.8831	-4.9094	-4.3799	-7.705	-5.1029	-5.089	-7.7348	-4.2523	-3.28	-6.0591	-7.1648	-4.3137	-6.8854	-5.6636	-7.6754	-5.227	-7.8443	-4.3477	-4.9927	-6.3011	-6.4849	-7.9036	-7.2563	-7.3283	-6.9865
5.3064	6.8535	5.8752	9.9266	4.8299	6.9015	7.4378	7.2518	6.6467	8.5025	5.955	7.1642	7.7392	4.9941	8.0803	7.0715	6.4003	6.8256	6.5138	4.4661	4.8779	7.9913	7.2883	5.9346	5.2361	5.612	7.8842	6.0861	5.8563	5.1831	6.0646	7.6907	7.5323	8.5868	6.2993	6.1802	6.8388	7.5088	5.8597	6.7818	5.5822	8.3322	6.4903	7.3769	5.6444	8.4223	7.4862	8.5871	6.5727	8.3966
-5.6063	-7.9963	-4.0553	-6.5752	-4.6092	-6.4739	-5.597	-4.481	-7.156	-6.2721	-5.0239	-6.9574	-5.6166	-5.1739	-5.1799	-4.559	-6.6208	-5.0322	-4.9763	-6.917	-3.8022	-6.4318	-5.2654	-6.4147	-4.5759	-8.2666	-4.4805	-6.1051	-2.0932	-5.0564	-5.1303	-6.2006	-5.4008	-3.6529	-5.8208	-4.8446	-3.9677	-5.7495	-6.1866	-5.575	-6.8928	-6.7632	-3.3972	-3.6516	-5.4277	-6.9494	-7.1885	-5.3676	-5.2781	-4.8663
-21.074	-22.597	-20.065	-24.701	-23.646	-22.147	-22.568	-21.461	-22.464	-23.116	-22.103	-23.065	-21.424	-22.747	-21.958	-21.594	-21.574	-22.391	-23.665	-21.951	-22.05	-20.283	-23.9	-22.471	-22.496	-20.657	-25.773	-21.93	-20.491	-23.662	-23.267	-22.974	-23.743	-21.787	-23.71	-23.52	-24.059	-20.341	-21.36	-22.438	-22.508	-21.809	-21.974	-22.946	-22.611	-23.65	-21.711	-22.151	-19.361	-21.112
-13.669	-13.532	-15.955	-12.752	-14.183	-13.09	-15.41	-14.947	-14.974	-14.453	-15.211	-13.652	-14.301	-12.451	-12.936	-15.592	-12.62	-15.315	-15.179	-13.746	-15.357	-14.343	-11.548	-13.86	-14.709	-13.357	-13.026	-13.309	-15.303	-15.555	-11.29	-14.54	-13.961	-17.747	-13.833	-13.534	-12.979	-14.294	-12.366	-13.317	-13.891	-13.81	-14.574	-12.858	-12.647	-13.762	-13.083	-15.425	-13.904	-12.035
-0.8221	-2.083	-0.31009	-4.0964	-0.86609	-1.7506	-1.0701	-0.50751	0.2412	-1.8188	-3.1062	-1.8232	2.1153	-1.0592	-4.1695	-1.2975	-1.4279	-2.3478	-0.2368	-2.2207	-3.5289	-3.94	-0.60021	-1.4666	-0.20011	-1.5509	-2.3603	-0.41032	1.5076	-0.34327	-0.73268	-1.1809	-1.4056	-2.669	-3.0511	-3.3258	-1.0769	-2.4188	-0.10619	-0.67864	-1.8312	-2.0227	-1.843	-1.3566	0.91655	0.47667	-2.571	-0.56016	-2.3776	-1.0356
-8.9276	-7.7484	-10.913	-8.5994	-9.3609	-8.2621	-6.4278	-9.361	-7.6447	-10.455	-7.8119	-8.366	-6.5275	-8.1369	-10.528	-9.5572	-7.524	-6.7592	-9.8186	-8.7178	-9.946	-8.213	-8.9101	-8.7088	-9.6935	-8.0901	-6.233	-9.9379	-6.5835	-8.3409	-9.6396	-8.5778	-10.204	-10.438	-8.2633	-9.4394	-10.615	-8.9057	-6.8772	-9.0344	-7.9003	-7.5331	-9.285	-8.4013	-9.1266	-9.3517	-8.3401	-10.698	-9.3841	-9.8295
-12.647	-11.835	-12.537	-15.82	-12.168	-13.151	-10.302	-11.356	-12.951	-14.594	-11.715	-14.03	-11.191	-10.365	-11.91	-11.783	-13.182	-14.354	-11.901	-13.268	-14.838	-12.62	-13.092	-11.671	-12.418	-10.625	-11.945	-14.796	-12.843	-14.266	-14.192	-13.354	-13.872	-8.9507	-13.32	-13.367	-13.461	-14.289	-12.535	-13.237	-10.698	-13.366	-12.895	-13.943	-13.384	-13.334	-13.627	-13.74	-13.375	-12.569
-10.802	-11.91	-11.722	-12.513	-11.852	-13.072	-12.342	-11.061	-11.617	-10.526	-9.8531	-10.233	-11.486	-11.647	-13.901	-11.444	-10.41	-12.537	-10.874	-12.812	-11.689	-11.516	-11.665	-8.1397	-12.887	-12.126	-11.802	-10.578	-11.67	-10.909	-13.01	-11.647	-9.4952	-9.4258	-11.271	-12.834	-11.056	-12.027	-8.7466	-11.124	-12.882	-10.767	-11.738	-11.037	-9.9297	-12.259	-13.344	-12.391	-11.529	-11.488
-4.1589	-3.099	-0.38295	-2.3349	-2.7892	-2.5669	-2.8666	-5.046	-2.2611	-3.5913	-3.2663	-5.6616	-3.6407	-3.7392	-3.9702	-2.4974	-3.7319	-2.2081	-4.0096	-4.8476	-3.8842	-4.7342	-2.2774	-2.4011	-3.6407	-3.9591	-2.1928	-2.1868	-2.6537	-3.5388	-2.8067	-4.9951	-1.8712	-2.27	-3.6845	-2.5202	-3.1277	-2.2136	-3.6242	-4.2376	-4.3221	-2.821	-4.8344	-4.4088	-4.2838	-2.8937	-3.1566	-3.8684	-5.1147	-0.60252
-20.253	-21.902	-20.209	-19.9	-19.348	-20.795	-19.822	-20.414	-21.56	-18.809	-22.586	-24.267	-19.731	-21.277	-20.073	-22.091	-21.047	-21.84	-19.464	-21.035	-22.104	-22.97	-21.04	-22.407	-22.037	-20.566	-20.549	-22.093	-21.366	-21.888	-20.518	-21.697	-22.544	-19.428	-20.909	-19.409	-20.55	-22.084	-20.47	-20.712	-19.476	-22.231	-20.432	-19.518	-20.013	-21.92	-20.934	-20.201	-20.533	-21.759
1.3062	0.34846	3.3032	2.6223	1.5802	0.47895	3.5895	3.5497	0.42623	-0.77804	3.0465	1.6571	-1.3048	1.7791	1.658	-0.10246	1.2914	0.97411	2.6285	1.6338	1.4189	1.0374	1.7262	1.3436	2.5623	1.3242	0.71955	1.7695	1.0826	0.52997	1.3582	-0.2704	0.81146	0.56533	0.13039	1.7874	1.1603	-1.1081	3.318	0.93513	-0.20244	1.8361	-0.98498	-0.26042	-1.6683	2.8802	2.7626	1.8065	1.9928	1.2662
6.2629	6.5551	5.6136	4.2873	5.6398	7.0483	7.3059	6.5776	9.0681	5.978	5.6775	8.8727	7.8341	6.5549	7.8639	9.086	8.7241	5.5058	5.2235	6.7212	7.6048	7.0406	10.014	7.3231	6.5141	8.0676	3.2813	6.8876	6.409	7.8657	4.8322	7.3884	8.6286	5.6534	6.1193	5.5175	7.0002	6.655	4.8514	4.7257	4.3878	7.2215	8.7815	8.1624	5.438	6.6762	5.8331	7.594	9.3406	7.0804
-3.4472	-4.8197	-5.6546	-6.5378	-5.5412	-4.7406	-4.6202	-6.202	-4.6037	-7.0419	-4.4381	-6.1936	-7.0687	-6.0776	-5.4442	-5.2021	-6.3628	-6.4235	-4.2852	-4.1075	-6.6538	-7.1687	-4.3491	-3.2486	-4.5605	-5.0095	-4.0085	-4.4509	-6.1492	-5.4343	-4.9095	-6.0073	-4.7348	-3.3389	-5.1649	-4.1746	-5.5651	-3.7337	-7.643	-6.2787	-3.9778	-4.508	-3.7785	-6.413	-7.8946	-5.7834	-5.0466	-5.3172	-6.4155	-6.2898
5.6667	5.1118	3.8396	7.22	6.7481	7.1904	5.9264	5.8773	4.5587	4.8434	4.6701	3.9702	3.6729	7.0529	5.9847	7.1222	7.2884	5.8855	6.7788	5.2596	1.4683	4.779	3.501	3.8971	7.7977	5.6354	4.606	6.4663	4.5676	5.7008	3.8177	5.8501	4.43	7.1473	6.2331	5.1557	5.5451	4.9128	4.6655	6.1402	6.0738	4.3663	5.2265	4.5073	4.2998	4.6781	7.6672	6.6171	3.2746	5.0576
-1.588	1.4661	-2.0464	0.17321	-1.7077	0.19426	-0.73114	0.46853	-0.38113	-0.13466	-0.89416	1.2452	-0.53935	-0.39699	-1.1988	-0.80934	0.2479	-0.99012	-0.99943	-0.35136	-0.49107	-1.5394	0.59685	0.010905	-1.0265	-2.0525	-0.44716	1.6718	0.049243	-0.93387	-1.0051	0.81566	2.3225	1.6684	-1.3235	0.14098	1.0414	-1.1248	-2.9389	-0.31862	-0.54891	-1.408	1.498	-0.49292	-2.7343	1.1126	0.60366	-1.0427	3.898	-0.1411
0.50877	1.3863	1.0159	1.3679	0.799	2.3649	0.87972	0.3288	-0.75332	-0.55616	-1.3758	-0.57697	0.99928	1.0887	-0.24923	-0.51343	1.9889	1.8882	-1.7533	0.29493	0.22192	0.17575	0.77196	1.023	1.1363	2.5961	1.6618	1.5141	1.902	1.5889	3.1493	2.5364	0.016468	1.1122	2.366	0.14208	2.1864	-1.7007	0.81935	-0.54107	-0.5467	-0.40783	-0.35771	0.72319	0.9511	-2.0884	0.7863	1.8636	0.95254	2.1818
-1.5079	-3.0448	-2.8035	-3.0226	0.0091013	-0.14671	-4.7157	-2.7877	-0.14874	-2.0533	-2.1801	-3.0308	-4.3479	-1.5603	-1.4834	-3.6762	-3.8092	-3.6584	-2.155	-2.1309	-3.1009	-2.7301	-3.1479	-2.5331	-1.6253	-0.72703	-3.0631	-2.1195	-0.6648	-0.53971	-1.8687	-1.4464	-3.9296	-2.3515	-2.0165	-5.2989	-2.3269	-3.6235	-3.9149	-0.61092	-1.5103	-1.7297	-1.1119	-1.8655	1.0826	-3.7216	-2.4109	-1.849	-1.4132	-5.6704
-11.442	-14.15	-12.774	-14.575	-12.697	-11.328	-13.746	-13.638	-13.825	-10.427	-12.935	-11.907	-13.402	-17.642	-13.055	-12.634	-13.662	-12.221	-11.669	-14.181	-13.947	-11.944	-13.328	-12.131	-13.942	-10.317	-12.498	-13.943	-10.714	-13.008	-11.949	-13.421	-12.815	-14.321	-14.97	-13.402	-12.702	-12.282	-13.751	-12.022	-12.84	-14.876	-12.446	-12.415	-11.674	-14.655	-12.169	-11.788	-13.816	-11.792
2.9597	0.83757	5.3784	2.4456	5.0073	2.7882	5.3553	0.80621	5.3286	2.6338	3.6431	2.136	3.0233	4.2837	4.6186	1.8795	5.2474	0.75113	0.84798	5.1631	2.173	3.3098	4.627	2.1576	2.6091	4.6965	1.3631	3.1582	2.9484	4.5705	2.9842	2.6276	4.5461	4.5517	2.5847	5.4781	4.1144	2.994	2.5886	1.9542	4.1826	-1.2494	1.742	2.3903	1.7302	1.7161	3.5289	3.4168	4.6414	2.75
-11.986	-11.499	-13.404	-14.169	-13.67	-11.596	-12.619	-12.373	-13.26	-10.293	-12.934	-11.553	-11.738	-11.966	-14.316	-12.93	-14.223	-13.085	-12.13	-12.053	-12.497	-13.132	-12.582	-13.584	-13.236	-13.316	-15.045	-13.331	-14.838	-13.668	-12.461	-12.813	-12.54	-12.074	-15.328	-12.646	-13.306	-13.953	-11.967	-12.723	-14.383	-11.849	-14.582	-13.106	-13.307	-15.541	-14.882	-11.672	-14.532	-11.779
1.2645	2.0796	1.5724	2.7166	2.2473	2.6953	1.7843	1.1421	0.33067	0.83387	2.4627	0.026825	1.6434	1.1767	0.49336	-0.3654	0.59281	1.1649	0.71719	4.2214	0.1677	1.0219	3.7894	0.18359	1.98	-0.34806	2.2441	1.9725	-0.66118	-1.3808	1.2493	1.8998	3.6884	-0.59497	-0.1228	2.374	-1.0014	0.18245	1.2898	0.4271	0.37537	1.5027	1.3958	2.1858	1.2192	0.31778	0.45373	1.8743	-0.82388	1.0935
-4.063	-4.1259	-3.3482	-4.3953	-3.9048	-4.272	-5.1199	-3.5695	-3.857	-2.5711	-2.9185	-3.1067	-3.6155	-4.968	-4.9402	-3.4081	-4.5421	-1.8733	-4.3895	-4.2676	-2.7914	-1.5764	-3.824	-3.0874	-6.059	-4.1411	-4.4761	-2.5921	-3.7926	-2.8577	-4.206	-4.1605	-2.5593	-6.7633	-2.9643	-2.1013	-1.6182	-2.3828	-4.828	-3.1475	-1.689	-2.2296	-5.232	-2.3378	-2.0158	-4.1066	-3.2217	-2.9917	-3.5234	-2.5275
-3.5284	-2.5056	-5.1741	-4.9261	-2.9493	-4.0382	-2.0642	-5.1886	-2.051	-5.1825	-4.7013	-3.026	-2.4071	-3.559	-5.856	-5.2472	-2.3738	-2.0279	-5.0205	-1.9049	-4.1401	-2.2745	-1.269	-4.9245	-3.6478	-2.4783	-2.8354	-2.4794	-1.9946	-4.2772	-5.5509	-4.1117	-4.4899	-1.6862	-6.3563	-2.0851	-3.2208	-1.8484	-2.8756	-4.8694	-2.2913	-4.4002	-4.9504	-4.3285	-1.8772	-4.5669	-3.723	-4.1903	-2.6497	-4.4352
-12.431	-13.391	-11.236	-9.4337	-13.208	-10.611	-10.317	-9.1004	-10.841	-8.4623	-9.6902	-11.14	-12.928	-11.323	-12.1	-10.867	-13.514	-11.267	-9.32	-10.582	-10.752	-11.835	-10.289	-9.7125	-10.217	-10.259	-13.356	-10.919	-11.139	-10.719	-11.43	-10.352	-8.7464	-10.068	-10.159	-11.953	-10.426	-11.749	-11.141	-9.4892	-10.343	-11.424	-10.007	-11.297	-10.232	-11.434	-9.4762	-9.9593	-8.5231	-12.851
-6.7322	-5.5487	-4.0431	-6.0859	-4.2566	-7.6495	-5.4763	-2.6411	-4.6033	-2.9443	-5.3063	-3.706	-5.8453	-7.2737	-5.6388	-5.1011	-6.3138	-3.9685	-5.7016	-4.3575	-5.0087	-4.6523	-6.1667	-6.3946	-7.6405	-6.7207	-5.4152	-6.3405	-4.8198	-3.7989	-6.7389	-6.401	-9.5039	-6.8221	-4.4317	-3.6441	-5.4805	-6.4249	-4.931	-5.316	-8.3321	-5.7416	-5.8152	-6.6527	-4.8364	-6.4873	-4.6565	-5.0913	-6.016	-4.654
-2.2501	-1.394	-2.5421	-3.0508	-1.5574	-2.5621	-1.1304	-4.3689	-3.8289	-0.046694	-2.6833	-2.8243	-1.4544	0.84264	-2.5527	-5.7381	-2.3132	-2.8558	-2.8164	-3.4998	-3.0327	-1.9235	-1.1164	-2.9199	-3.0545	-3.8753	-3.8395	-4.4373	-3.1782	-3.5734	-4.3598	-3.2243	-0.4149	-3.7864	-2.9367	-3.3248	-1.198	-3.194	-4.1081	-3.3609	-2.2839	-2.5438	-3.0357	-0.58515	-1.8715	-5.0315	-3.3897	-3.2237	-4.0567	-5.0017
1.2334	1.6688	1.2671	0.94081	1.3521	4.2526	3.7703	0.64097	1.727	-0.40131	-0.071514	1.0902	0.32445	0.45454	2.4855	1.9182	1.8749	0.54327	0.34085	0.56829	0.75836	1.6824	-0.36807	0.98888	-0.18864	0.99024	2.8098	1.9008	1.3697	0.475	1.0855	3.1259	1.3894	1.7922	1.0152	1.1615	2.2721	2.264	0.28529	-0.91424	-2.4355	2.7849	1.5955	0.073287	1.3536	2.0809	0.85587	2.4216	0.59189	-0.063049
-2.183	-4.6129	-2.7206	-3.4131	-3.5008	-4.2844	-2.9755	-4.1138	-5.4071	-2.107	-3.607	-6.3364	-5.3632	-1.8124	-2.9191	-3.8289	-4.4687	-3.3595	-4.4709	-4.1809	-3.9396	-3.9868	-3.1365	-3.4461	-1.1868	-6.4377	-5.0223	-7.0144	-5.7532	-3.378	-5.1016	-4.9784	-2.9713	-6.2779	-3.711	-4.099	-5.7184	-5.2812	-5.3707	-3.5182	-3.9655	-1.185	-2.0176	-4.6446	-3.1861	-5.4321	-5.3486	-2.7861	-5.036	-6.5451
0.090637	2.2583	0.44889	-0.97691	-0.71599	1.9785	1.538	1.1028	0.86125	2.8934	2.2855	4.1732	0.29308	0.94614	2.2567	1.6402	2.107	0.8448	2.4744	3.5516	4.0646	2.7023	2.1969	3.0234	1.8231	1.9605	0.9962	1.8665	1.1145	3.2299	3.9936	0.71852	1.751	1.8895	1.3221	2.5989	2.2485	1.6482	1.8173	3.3209	0.47394	1.2394	0.57454	2.0188	0.80177	0.70088	1.152	1.2243	2.1043	2.8625
-0.55966	0.18372	-2.0293	0.15592	-0.77225	-2.9869	-0.097134	0.80915	-1.1178	-1.4029	-2.499	-1.2103	0.49963	0.38491	2.1245	0.11846	-2.3445	-0.47994	0.18292	0.53151	-1.7878	-1.0269	0.12355	-1.5218	-1.511	-0.75095	0.5614	0.96321	-2.3832	-1.2811	-1.6939	0.74919	0.66364	0.5296	-2.1769	-0.52329	-2.1485	1.2759	-1.6922	-1.1062	-0.99457	2.1883	-1.2005	0.43269	1.027	-1.5164	1.9758	-1.4095	-2.0316	-2.4065
-3.217	-4.1811	-2.9997	-5.6744	-5.6281	-3.8649	-1.9202	-2.3406	-6.1631	-4.1246	-3.0951	-3.4408	-4.5033	-4.0902	-4.0001	-2.2132	-3.4032	-2.741	-3.0433	-3.5211	-5.8894	-6.1318	-2.0916	-2.8486	-4.7394	-4.3583	-1.7325	-4.8302	-3.0596	-4.4252	-2.8863	-2.6654	-2.5309	-2.8472	-3.3156	-4.4194	-5.436	-1.7722	-2.2563	-3.331	-4.1337	-2.9301	-5.0096	-4.4184	-5.1513	-4.5038	-3.5436	-4.3733	-4.3184	-6.0563
-0.67759	1.0791	-0.24472	0.43315	-0.45709	0.51377	0.85922	-1.3731	0.9781	0.35558	1.2728	0.1013	-3.3816	-0.53432	-2.198	-0.93656	1.6101	-0.56467	-1.9708	0.96724	0.45967	0.4495	0.080893	3.7862	1.3537	-0.97678	-0.93839	1.4636	1.3918	-1.4059	-0.10877	1.2014	1.0992	1.6078	-0.32727	-0.087576	-2.3272	-0.62782	2.0127	-1.6167	-2.7525	2.3995	0.47284	-0.28324	-0.39467	0.83362	-0.49698	0.84804	-0.62675	2.1661
1.7276	2.0072	-0.80996	1.6381	0.13606	2.2223	1.3676	0.31066	2.3179	0.0012759	0.77905	1.3609	0.44986	2.3695	2.4672	0.60785	-0.27654	2.0111	-1.7428	3.8804	2.3979	0.8492	-1.7695	-0.3958	0.84353	0.45623	1.1816	0.49609	0.20198	0.82907	1.6143	0.68019	1.1165	2.2736	2.451	-0.56265	1.7769	1.8536	0.069712	1.3496	1.6987	0.70805	4.4333	1.6496	0.71661	0.36181	0.35177	1.9527	1.7868	1.1315
-16.568	-15.791	-14.936	-15.215	-13.834	-12.868	-15.088	-12.608	-13.473	-13.627	-14.289	-10.771	-14.376	-15.543	-15.671	-13.029	-14.994	-14.455	-14.042	-14.652	-15.199	-14.678	-13.44	-13.195	-13.785	-14.042	-14.366	-14.318	-15.223	-12.983	-15.932	-13.02	-13.576	-15.471	-11.658	-15.375	-13.367	-15.815	-12.562	-14.25	-10.873	-11.862	-12.678	-14.305	-13.618	-14.554	-12.716	-13.018	-15.236	-13.89
1.5041	2.2437	0.27329	-0.65094	0.66658	0.2191	-0.7582	2.6298	0.7455	2.8878	0.47393	1.944	0.13137	1.5918	0.95679	-2.2076	-1.1879	0.87921	-0.66842	2.7798	0.077443	3.44	-1.7094	-1.0461	-0.072169	-0.61341	-1.594	0.1821	-0.19789	0.95319	1.1283	-2.4229	-2.4871	-1.3539	-0.72858	-2.5908	-3.3631	1.1857	0.45956	0.14188	1.2109	-1.4545	-1.5568	-0.23982	0.021617	-1.5315	2.3553	0.78007	-0.30356	-0.56735
-6.4884	-6.9374	-5.2306	-3.5952	-4.1492	-7.3682	-7.3393	-5.0454	-6.4497	-6.9928	-4.4733	-4.7667	-4.2861	-4.9035	-6.0157	-8.8356	-5.7739	-7.5397	-5.0333	-4.5709	-3.481	-4.9059	-6.7175	-1.2061	-6.1755	-5.1486	-4.3139	-3.8064	-6.0998	-6.8385	-6.7701	-4.4352	-5.8714	-7.1464	-2.8525	-4.2121	-6.16	-4.3541	-5.7081	-6.5373	-5.692	-5.9358	-7.4244	-6.4797	-4.8122	-6.4574	-3.9497	-5.4705	-7.077	-4.4093
-0.42546	-1.7304	-3.737	-0.26202	0.18181	-1.7021	-1.6793	-2.3768	-3.3967	-0.011087	-1.9004	-0.87124	0.43547	0.027971	-1.0553	-1.5917	-0.76688	-2.1363	0.48868	-1.1826	-0.92509	-0.63664	-0.43357	-2.6305	-0.25775	-1.0636	0.14936	-0.59775	-1.2317	0.20375	-1.115	-0.0066053	1.5561	-1.4141	-2.1869	-1.9029	-2.3805	-1.64	-2.3849	-0.75202	-1.1751	-1.2256	0.10082	-5.1754	-1.3486	-2.025	-1.3672	0.085017	-1.5027	-3.6869
-5.8434	-3.934	-7.3776	-2.8347	-4.4347	-4.308	-4.2029	-4.0543	-6.458	-4.278	-5.0509	-5.1729	-4.0014	-2.8073	-3.875	-5.7869	-4.0276	-5.2258	-3.1707	-4.2674	-5.1073	-4.2036	-5.3286	-5.1276	-6.9607	-5.0005	-4.6631	-2.4274	-5.2951	-4.8024	-5.537	-4.9004	-4.4687	-2.9633	-5.4812	-3.3739	-6.0897	-5.082	-6.0591	-2.3529	-4.121	-6.0985	-6.0491	-7.6309	-7.1072	-5.0187	-4.0573	-3.9567	-5.2092	-5.2274
-9.5758	-8.6051	-8.1366	-7.2709	-10.673	-7.188	-10.536	-7.7111	-9.7976	-9.8142	-9.8706	-8.8872	-9.0164	-10.23	-11.379	-11.219	-7.1468	-8.4006	-8.7903	-8.9944	-11.324	-6.9037	-9.3284	-9.3009	-8.7579	-7.5797	-9.3688	-7.275	-6.1544	-8.5024	-7.871	-8.5951	-10.232	-10.392	-9.3136	-9.4624	-8.3748	-7.7114	-8.3829	-11.175	-9.9942	-8.4443	-8.9842	-10.156	-10	-12.627	-9.537	-7.7386	-8.9414	-9.0394
-13.231	-14.104	-16.012	-12.423	-13.978	-14.664	-16.593	-15.168	-13.006	-15.075	-12.419	-17.339	-13.084	-13.624	-12.252	-11.778	-12.965	-13.106	-15.028	-13.915	-15.09	-15.956	-13.225	-11.556	-13.45	-11.454	-14.761	-13.964	-11.941	-11.502	-13.24	-14.148	-13.248	-13.598	-12.633	-12.535	-14.796	-11.308	-12.861	-14.208	-13.911	-12.982	-13.407	-12.553	-13.077	-17.039	-13.509	-12.266	-12.1	-13.916
-22.05	-17.512	-21.228	-22.569	-18.307	-22.705	-21.584	-22.073	-22.97	-20.982	-17.955	-19.004	-21.718	-18.506	-18.77	-20.097	-18.779	-20.56	-19.8	-19.195	-21.996	-20.568	-19.862	-20.203	-19.131	-18.969	-19.697	-21.798	-20.832	-21.925	-22.737	-23.014	-22.748	-20.547	-23.665	-23.346	-19.216	-20.342	-21.871	-20.447	-21.291	-19.806	-18.759	-20.436	-19.947	-22.531	-22.762	-22.161	-21.585	-21.952
1.3319	-2.402	-2.0251	0.31589	1.2099	-0.58962	-1.4142	-1.1795	0.068756	-4.5628	-3.0623	-1.5038	1.802	1.0002	-0.74461	-1.4538	-0.82445	-1.4434	-0.82796	-1.1307	-1.0012	-2.1485	-1.319	-1.0989	-2.1764	-0.51899	-2.2137	-1.0074	1.7535	-0.36297	-1.2489	-0.37017	-0.80824	0.34554	1.1935	-1.9203	-0.19525	-1.3485	-1.807	-3.3953	1.0592	-0.022971	-2.6119	-2.8204	-0.53387	-1.1457	0.76249	-1.4995	-1.0549	-0.63772
-1.8769	-2.6178	-1.3614	-1.2859	-0.45338	0.73153	-0.66426	1.1508	-2.2785	0.52414	-0.49199	-2.7523	-1.8308	-1.156	-0.048966	-2.8143	-3.3634	-2.0063	-2.7876	-0.082743	-2.2381	-1.9116	-3.7495	-2.9517	-0.52174	-2.0142	-1.6134	-0.84756	-2.1848	-1.8193	-0.34647	-0.3152	-1.7355	-1.7569	0.97059	-2.972	-2.3177	0.10421	-2.6292	-3.8782	-1.6609	-1.1423	0.18059	1.6372	-2.4123	-0.56218	-1.5847	-2.5491	-1.244	-4.9644
-19.829	-18.367	-21.446	-21.26	-18.694	-21.502	-21.547	-21.106	-19.861	-20.972	-20.913	-22.725	-19.92	-20.653	-19.464	-21.186	-20.813	-20.835	-22.201	-21.045	-22.509	-20.491	-18.564	-21.357	-17.83	-20.841	-21.718	-21.988	-20.063	-21.231	-22.021	-22.773	-21.415	-22.767	-21.932	-18.07	-20.008	-19.865	-19.405	-17.921	-18.983	-23.088	-21.571	-22.451	-21.846	-21.379	-19.783	-22.261	-19.44	-18.876
-2.4036	-4.3232	-1.5975	-1.9778	-3.5318	-6.0227	-0.63964	-3.4655	-0.8343	-2.5235	-3.6987	-2.7326	-0.84155	-1.901	-2.809	0.081969	-2.1007	-3.4088	-5.2992	-1.5069	-1.7192	-1.7795	-0.6447	-2.9554	-2.7642	-3.7542	-2.1352	-2.4247	-2.8819	-3.6721	-3.3931	-1.1589	-2.7935	-3.1919	-4.5665	-5.7518	-1.515	-1.6645	-2.241	-1.9938	-1.8091	-4.258	-2.0115	-3.3169	-2.5045	-0.5844	-3.382	-3.2361	-3.8676	-4.0913
-2.2217	1.8965	-2.5007	-2.2024	-0.54304	-0.1544	1.5434	-1.1014	-1.2959	-1.5236	-1.7716	-2.1495	-1.5224	-0.96373	0.18469	-1.9133	-1.6823	-1.3569	-2.5527	1.324	1.1787	-1.4999	-0.35715	-3.4276	-1.3636	-1.1377	-1.5455	0.98385	-0.90364	-1.7246	-0.60956	0.038623	-2.5436	-0.66152	-2.323	-1.2484	-1.9892	-3.2462	-1.0912	0.80435	3.0562	-0.53616	-3.6248	-0.62944	0.33903	-3.2544	0.89647	-0.086545	-1.3872	-0.11923
-0.44392	-1.8893	-3.9115	-0.95987	-1.413	-3.137	-2.7474	0.59433	-0.44011	-1.5003	-3.4074	-2.6346	0.45678	0.17407	-1.2064	0.745	-2.4896	-3.608	2.0326	0.36482	-1.2896	-3.9003	-2.3023	-1.6068	-2.3949	-2.1932	-0.08996	-0.98841	0.93906	-0.21481	-0.74686	-0.015042	-0.32623	-0.90358	-2.5366	-2.3667	0.43446	0.14324	-2.7258	-0.94367	-2.5602	0.90092	-2.9353	-2.0393	-2.1348	-2.224	-2.1236	-1.5675	-1.1653	-1.5124
-1.6073	-3.0291	-2.4817	-2.8638	-0.42141	-0.31857	-3.3909	-2.1362	-2.6265	-2.9467	-2.63	-1.18	-1.277	-0.0035487	-2.7595	-3.5895	-1.0918	-2.3952	-0.20207	-3.8204	0.42737	-2.4054	-1.4132	0.033011	-0.14882	-0.3425	-0.37346	-1.8467	-1.1568	-2.5394	-0.093386	-2.7104	-1.3829	-1.7789	-1.7514	-0.42381	-2.7291	-2.2947	-2.0299	-2.1756	-0.27418	-3.2429	-0.076201	0.49781	-1.7209	-4.6097	-1.3165	-0.271	-1.3435	-0.044324
-2.1248	-1.9115	-3.4151	-2.3151	0.80615	-1.3347	-1.7938	-2.4626	-1.2996	-1.1065	-1.8485	-1.5191	-0.47915	-2.3888	-2.8652	-1.3603	-2.0209	-2.6352	0.10785	-1.9933	0.95501	-2.6439	0.46313	-2.2773	-1.9923	0.25668	-3.1307	-0.61083	-2.0186	-2.3322	-2.59	-2.5214	-1.3767	-1.8135	-5.4273	-2.1277	-1.7001	-2.1417	-2.1685	-0.55988	-1.9458	-1.5654	-1.4325	-2.907	-0.69618	-0.10372	-3.7246	-2.8002	-2.938	-0.46486
-16.147	-14.515	-13.592	-14.016	-13.483	-13.617	-14.127	-15.699	-18.361	-14.311	-15.343	-13.772	-11.382	-13.22	-14.768	-16.464	-13.436	-13.854	-14.81	-14.419	-13.429	-10.873	-14.657	-16.591	-13.327	-13.473	-15.473	-16.02	-14.636	-16.361	-14.69	-16.557	-13.441	-14.484	-15.417	-14.822	-12.288	-14.53	-16.318	-14.654	-14.984	-14.2	-14.74	-12.666	-13.58	-14.018	-12.549	-14.883	-15.148	-15.942
-12.301	-10.968	-12.287	-11.964	-12.69	-9.9836	-13.427	-11.243	-14.174	-12.738	-12.479	-12.539	-10.042	-11.433	-10.898	-12.209	-11.183	-11.385	-13.25	-13.411	-10.959	-9.2731	-12.401	-10.717	-12.022	-15.624	-12.559	-10.581	-11.46	-11.291	-11.85	-9.267	-9.7572	-10.803	-12.529	-10.188	-11.857	-12.601	-11.065	-12.652	-9.5179	-11.845	-12.974	-12.013	-13.64	-9.4713	-14.38	-10.803	-10.792	-11.75
-12.099	-13.813	-13.477	-11.5	-14.488	-11.236	-12.827	-10.192	-13.628	-15.165	-11.331	-11.813	-14.857	-11.864	-12.972	-13.653	-12.252	-12.527	-13.555	-13.331	-14.461	-12.191	-15.448	-12.707	-12.681	-13.817	-13.482	-16.602	-12.251	-11.599	-12.219	-13.681	-13.05	-12.822	-13.487	-13.151	-14.296	-13.002	-12.948	-12.376	-13.623	-13.825	-12.667	-14.856	-13.436	-13.452	-15.355	-14.87	-12.675	-12.876
-0.97306	0.50477	-0.54094	-0.45048	-1.4518	-3.1076	-2.6344	-2.3844	-2.8512	-1.8744	-1.0228	0.38002	-1.9405	0.70996	-4.0007	-2.8561	-1.2096	-0.61203	-2.5298	-1.1776	-2.6238	-2.8819	-2.3387	-1.2311	-1.2493	-0.65011	-1.3635	0.11242	-0.41785	-2.1029	-0.80497	-0.45045	-3.4751	-0.53044	-0.78497	-3.6203	-2.0684	-2.5058	-0.8298	-3.5847	-2.9866	-3.3883	-4.1464	-0.48303	0.17605	-3.026	0.33482	-0.90505	-1.0195	-0.3731
-7.8795	-7.857	-7.3625	-8.3871	-6.757	-9.6812	-4.4454	-5.595	-7.8711	-8.6729	-8.0388	-6.4918	-8.0772	-9.2827	-6.2306	-6.7271	-5.4247	-8.4432	-7.0547	-6.0827	-9.1582	-7.8084	-7.8287	-8.5043	-8.2398	-7.0904	-8.7561	-5.7449	-7.1413	-8.777	-7.3087	-4.35	-8.9093	-7.6933	-9.1869	-9.267	-6.4441	-8.2184	-4.8576	-8.1328	-7.7011	-9.5887	-8.6883	-5.2169	-7.3692	-6.4915	-7.506	-7.7169	-5.8669	-6.9274
-2.263	-1.2034	0.068718	-1.0651	-3.8279	-1.5582	-4.0038	-2.0375	1.3799	-1.9549	-0.51726	-1.9066	-2.1925	-5.8046	-0.69237	-3.5812	1.0073	-0.62641	-3.0548	-3.1328	0.92701	-2.3888	-3.4385	-2.4154	-4.5131	-1.6298	-1.2661	-3.792	-1.721	-0.2667	-2.6163	-1.2389	1.1254	-1.6031	-1.8769	-0.39824	-1.5791	-0.93426	-3.9591	-1.3521	-1.1514	-0.049224	-3.3027	-0.72235	-2.2241	-2.2271	-1.2201	-2.6883	-0.27662	-1.3533
-2.9647	-2.089	-1.2462	-5.942	-3.4486	-4.2768	-1.1657	-6.1142	-2.9908	-2.9377	-1.08	-1.9159	-3.0035	-3.1566	-4.1597	-3.6918	-3.5311	-2.6669	-2.4081	-4.8149	-2.3921	-5.3664	-2.0807	-4.3918	-2.6205	-4.0045	-1.0837	-1.7411	-3.9182	-4.4891	-3.4404	-2.6439	-3.0807	-2.2689	-4.0771	-2.2156	-4.039	-3.9384	-1.8708	-2.0521	0.66752	-1.8373	-3.9524	-3.9878	-2.0875	-3.0095	-3.8803	-1.7443	-2.2327	-5.0884
-1.5788	-1.2957	-1.6509	0.13681	-0.24964	1.7384	-1.4247	-2.3134	-2.4576	-1.4652	-2.2899	-0.040749	-2.1639	0.33964	-3.0842	-1.2577	-1.9379	-0.9656	-2.7981	-0.9811	0.28282	0.045639	0.64473	-0.24996	-0.54433	-2.9131	-0.90427	-0.96727	-0.16535	-1.3236	-3.1394	-3.7257	-1.5782	-2.7305	-2.2382	-0.55876	-2.2133	-1.7546	-1.9853	-3.401	-2.0663	-1.2493	-2.0226	-3.2007	-0.16173	-0.67339	-3.895	-3.4921	-2.2155	-2.3193
7.6074	6.6469	7.7367	9.2856	6.2949	9.1186	10.718	7.5069	8.545	7.8748	7.3574	6.3012	8.3214	8.6189	7.8862	8.5894	6.9496	9.7425	7.9957	7.7998	6.946	7.8136	7.8774	8.0028	7.2525	7.2486	7.1235	8.9268	6.6871	7.1821	7.386	7.8859	8.6673	10.686	7.8877	8.2515	6.9841	8.5174	8.4923	8.8528	5.1646	9.023	10.9	9.2774	7.2431	7.5345	7.0586	6.1716	7.4023	5.6657
4.4266	6.6812	5.313	6.9887	5.8871	6.3602	7.3369	9.062	7.9129	6.4694	8.2307	7.0116	7.878	7.5074	6.5977	7.9959	5.4427	7.496	6.5178	6.4836	6.069	8.0854	5.4189	4.8251	7.2724	6.7859	7.9736	5.8489	7.3456	5.6469	7.3179	5.1481	8.0307	5.8987	7.9452	6.8917	5.0948	7.6512	8.83	5.9886	4.263	10.204	5.0517	6.4349	6.2306	8.3039	6.9666	5.5978	6.5709	7.8817
-0.23446	-0.11518	0.0034235	1.5123	0.98906	-0.30958	-2.6391	-1.1386	-0.045958	1.2026	0.33936	-1.4577	-1.8644	-1.5228	-0.75343	-0.68154	-1.4833	0.19421	0.13761	-1.9063	-0.60824	-2.4055	0.46107	1.4969	0.68007	1.4366	1.3965	1.5245	-0.91745	-0.47669	1.029	0.47094	0.79681	1.1341	-2.4654	0.08317	0.88719	1.3025	-0.10125	0.92309	-1.2444	0.20899	0.41534	-0.99308	-0.28014	-1.665	-0.77725	3.5249	-0.66381	-2.8279
-0.51712	-0.53081	-2.5065	-1.6185	-1.559	-1.105	-2.6962	-0.80298	0.041188	-0.79775	-1.8094	-2.7534	-2.5209	-1.8426	-0.99239	-1.7693	-1.3682	0.46312	1.3671	-0.93131	-2.915	0.15782	-2.9967	-2.176	-2.4592	-0.21089	-3.3027	-4.3156	-2.5986	-0.14883	0.11405	-1.7763	-4.4254	-2.941	-4.1303	-1.6261	-1.1825	-0.75383	-2.082	-3.757	-0.71456	0.6181	-2.2627	-2.7773	-0.39096	-3.5197	-1.0537	-1.8331	-0.60384	-0.88529
-1.0003	-1.2044	-3.1068	-2.7271	-2.5119	-2.4848	-1.4782	0.71549	-1.6849	-1.3507	-1.2221	-2.4044	-1.8688	-0.12881	0.81819	-1.4755	-3.9986	-1.817	-1.3514	-0.2008	0.28615	0.54404	-0.42643	-1.842	-2.3538	-1.609	-2.1962	-2.9477	-2.2928	-1.8774	-3.3076	-1.1316	-1.3413	-2.5968	-0.61142	-1.6214	-1.1114	-1.9022	-2.0622	-0.5173	-1.8167	-2.7943	-0.38079	-0.57798	-1.5169	-2.8372	-1.9473	-1.961	-0.81849	-2.3484
-14.216	-14.359	-13.844	-12.238	-13.449	-13.175	-14.115	-15.233	-13.966	-14.032	-14.226	-13.481	-14.302	-14.165	-13.406	-14.361	-14.016	-12.569	-13.768	-14.204	-14.342	-13.704	-14.393	-14.199	-16.421	-11.496	-12.207	-13.941	-13.275	-14.774	-15.226	-12.42	-13.912	-14.268	-12.539	-12.362	-11.885	-13.744	-13.145	-13.775	-15.966	-15.8	-16.449	-12.632	-14.142	-11.758	-14.119	-12.98	-14.165	-11.936
-4.639	-4.087	-3.6688	-3.5273	-5.905	-6.4348	-4.8762	-3.0963	-5.96	-4.7785	-3.4181	-3.8561	-5.8581	-2.9837	-5.9512	-3.8174	-3.8282	-6.7851	-5.7772	-6.1523	-5.8679	-4.5452	-5.8414	-5.4762	-4.6382	-5.0678	-2.0225	-7.3511	-6.0303	-6.564	-3.2602	-4.6115	-4.7328	-3.2675	-3.916	-5.8805	-6.9887	-3.4079	-2.5353	-5.8405	-5.0024	-3.3246	-4.8723	-5.6244	-3.5538	-3.4131	-4.5701	-4.4042	-6.2404	-3.3328
-2.402	0.20297	-1.0277	-1.6823	-1.0257	-2.3455	-1.6276	-2.5655	-1.8172	-2.397	-2.9593	-2.3937	-1.0385	-1.2445	-0.49288	-1.6069	-1.8684	0.49488	-1.24	-2.0686	0.97552	-1.7566	-1.2245	-0.16697	-0.6595	-0.58501	-1.4563	-0.62642	-0.27845	-1.0653	-0.62873	-1.1504	-0.23504	-1.2609	-0.48805	-0.85851	-0.74424	-1.7955	-1.6301	-2.191	0.92575	1.6338	-0.16694	-3.1798	-0.59655	-2.5153	-0.83246	2.0751	-0.59969	1.1092
-21.81	-21.318	-23.496	-22.167	-21.859	-21.062	-21.779	-22.452	-23.101	-21.435	-23.861	-20.609	-21.028	-24.934	-21.467	-20.704	-21.066	-22.737	-21.114	-24.901	-23.272	-22.142	-21.634	-23.148	-19.865	-23.999	-20.359	-24.927	-25.337	-20.849	-23.522	-20.956	-20.947	-22.815	-23.583	-20.09	-22.356	-21.071	-23.422	-21.99	-23.304	-22.325	-21.769	-22.908	-21.79	-22.914	-20.584	-22.526	-22.693	-23.542
-11.25	-7.5702	-11.762	-11.014	-13.285	-13.578	-11.342	-11.897	-13.573	-12.274	-13.58	-11.152	-10.538	-12.653	-13.893	-12.265	-13.987	-12.919	-10.641	-10.765	-11.321	-10.083	-10.317	-12.107	-14.142	-12.154	-11.945	-12.535	-9.8836	-11.594	-12.791	-10.719	-11.94	-12.423	-12.622	-11.932	-10.847	-12.034	-9.5846	-11.289	-13.08	-14.234	-12.801	-15.05	-9.2857	-12.145	-12.998	-11.174	-10.924	-12.835
-6.5238	-7.2404	-5.1801	-4.8051	-6.5335	-7.7867	-5.7626	-3.0656	-5.4933	-5.6831	-7.4211	-4.9549	-6.3137	-3.2365	-5.0305	-5.9226	-3.1521	-5.7017	-4.5481	-4.4768	-4.9051	-5.43	-5.1923	-6.9385	-6.4019	-10.161	-5.7172	-4.5651	-5.2774	-3.4921	-5.2788	-5.428	-5.597	-5.5543	-5.5586	-5.1416	-5.5554	-5.0794	-6.658	-4.2681	-6.875	-7.3557	-5.9011	-4.8862	-7.9689	-7.0805	-6.1372	-6.1856	-7.8141	-5.8886
-0.26218	1.1251	-0.70855	-1.4975	0.23287	-0.8042	0.88887	-2.4314	-2.5481	-3.5584	-1.2461	0.33945	-3.0721	-0.81002	-4.5284	-1.883	-1.4264	-1.6034	-0.13057	-1.4914	-0.44372	-1.2907	-1.8111	-0.66029	-3.1582	-1.9846	-2.1359	-2.6222	-0.76893	-2.7824	-1.4409	-3.0041	-2.9002	-3.2789	-0.95773	-1.7544	-3.2063	-2.2761	-2.7095	-1.2518	0.46989	-1.2578	0.46836	0.237	-2.6682	-0.63159	-1.2622	-2.5006	-2.8195	-3.1792
1.1585	0.87517	-1.2972	0.60821	0.6438	2.6052	1.6447	2.0613	1.8119	1.6986	2.7938	2.3335	3.6632	2.7494	1.913	0.89531	0.50119	3.3941	1.3885	1.8873	2.3965	2.0595	1.3386	2.762	0.63853	-0.54046	-1.535	4.4437	1.8023	1.5659	-0.18717	3.9707	2.2669	2.6549	1.5787	1.0292	0.3415	1.7899	3.4527	3.0163	1.4722	0.98433	2.8813	1.2002	1.3415	3.1916	1.202	0.15347	0.36792	2.0495
3.0496	2.6281	2.0514	1.4299	0.74307	0.91691	2.6905	3.0074	1.5887	-0.34381	-1.2849	2.6507	3.2815	2.5453	1.8749	0.59022	1.1903	0.95952	1.906	0.87117	-0.4545	2.3033	1.1034	0.59352	2.1498	1.5143	1.5977	1.5514	4.0562	0.90532	-2.2493	-0.88862	-0.3386	1.9771	0.42912	1.7324	1.827	2.2261	2.782	-1.394	-0.81292	1.8407	0.2992	0.68422	-0.052564	1.474	0.45104	0.074373	0.049445	-1.9841
-5.1856	-5.5644	-1.0323	-2.5655	-3.8195	-2.553	-4.3073	-1.2096	-2.0887	-3.6807	-4.0705	-2.3511	-4.7608	-3.8854	-2.17	-3.662	0.35733	-4.1895	-1.7953	-3.3109	-2.8122	-4.4794	-3.678	-3.4059	-1.7611	-5.781	-2.9222	-0.076727	-3.0597	-1.5749	-2.1684	-3.181	-2.9321	-4.8844	-1.8019	-4.9148	-5.4225	-5.5987	-3.2068	-2.5848	-2.6504	-2.5708	-3.9994	-0.28555	-2.9216	-2.6078	-5.9495	-1.2359	-2.0074	-5.4119
-6.6238	-5.5025	-5.4093	-3.8249	-3.8924	-5.2793	-2.3703	-5.1887	-6.5197	-4.3886	-2.3423	-4.8988	-4.442	-7.0571	-5.8666	-5.3177	-3.936	-6.2305	-5.8843	-4.1979	-4.0617	-6.081	-3.7704	-4.1559	-3.0215	-4.9707	-5.5996	-3.3996	-5.0097	-5.6677	-6.0997	-6.3775	-4.8689	-2.4667	-6.2019	-6.5207	-4.8323	-4.3448	-2.7708	-7.2056	-7.0482	-4.8752	-6.8274	-6.814	-4.9727	-6.1252	-4.7712	-4.2027	-4.3042	-6.502
1.3813	4.3544	2.1304	1.7095	0.66684	3.6231	2.5072	3.0127	3.0126	4.1162	2.981	1.4003	2.2923	2.4925	2.6158	0.66564	2.5358	0.84332	1.8005	1.9832	2.8131	3.4403	2.4384	3.6727	1.036	4.3624	2.9153	1.7256	3.2506	1.8867	1.6393	1.053	4.5332	1.2262	2.9427	2.6058	2.297	3.495	2.2003	0.67758	1.5307	3.258	4.3622	4.1298	2.3346	0.93983	1.746	2.0437	2.9708	1.8174
-4.4532	-4.6647	-3.8575	-0.80741	-3.9261	-3.723	-2.0292	-3.1984	-3.0473	-2.8223	-1.2613	-5.0621	-2.3018	-2.4556	-1.9207	-1.9102	-1.8548	-2.0271	-3.2657	-1.4411	-3.0349	-3.4482	-2.6656	-3.1359	-5.0032	-3.1202	-4.1262	-2.5655	-3.0304	-3.1692	-1.8163	-2.424	-3.6931	-3.0418	-2.2729	-2.4656	-1.9998	-0.53966	-2.102	-1.8747	-4.9143	-4.0457	-3.1097	-4.2704	-1.8918	-2.5841	-1.2703	-3.935	-2.5078	-1.8071
-1.401	-2.5401	-0.57548	-2.4669	-1.4305	-3.8573	-2.4289	-1.1372	-3.2215	-0.87051	-3.3501	-3.6678	-3.3433	-0.16926	-2.8576	-1.2356	-6.0585	-4.5311	-0.58616	0.19676	-3.044	-2.7881	-0.48249	-1.63	-3.0804	-2.0733	-5.301	-5.3413	-1.968	-2.372	-3.1044	-4.2331	-3.0354	-3.7346	-3.9848	-3.3206	-2.1808	-1.2361	-3.1032	-1.6877	-1.7601	-2.346	-1.4066	-3.3795	-3.3124	-4.3127	-3.8331	-1.5973	-3.2169	-2.1539
11.279	9.8787	8.53	10.14	9.2774	9.5182	8.7476	8.458	11.269	8.7261	11.972	9.5109	10.482	13.332	10.904	9.192	9.8744	9.2792	9.7416	7.8594	9.896	8.9065	10.388	9.0966	9.0932	8.4516	9.1788	11.259	10.432	11.726	8.6099	9.6828	10.705	9.464	11.477	8.6701	10.498	7.7022	10.872	9.9047	10.179	8.631	11.432	8.1073	11.72	10.13	9.0845	7.8241	10.7	7.769
-12.596	-15.334	-14.307	-15.235	-11.89	-12.906	-14.543	-15.822	-16.408	-15.458	-14.19	-15.338	-17.246	-12.487	-13.628	-13.432	-16.636	-13.742	-13.272	-14.389	-15.936	-13.638	-15.574	-14.984	-14.314	-13.69	-18.059	-14.958	-13.877	-13.165	-14.297	-13.875	-14.633	-15.91	-12.692	-15.908	-18.061	-14.227	-14.736	-12.297	-16.605	-13.95	-11.599	-14.276	-15.125	-15.745	-14.783	-15.157	-13.281	-15.848
4.068	6.9875	4.0614	5.0533	3.3287	4.7902	6.9347	4.9799	4.7614	3.7125	5.9112	4.9828	5.9242	6.5378	6.1544	3.8909	7.2649	4.5263	5.1279	5.5444	5.9111	3.8759	4.4428	4.5984	4.8916	5.4966	6.9521	4.4331	7.7855	7.3958	6.6914	3.9312	3.9686	5.036	4.5913	4.3394	5.4994	4.9546	6.7688	5.6799	4.068	7.9312	6.0604	5.5249	5.4353	5.4316	5.7776	6.3144	7.7019	5.8974
-4.3627	-4.9879	-2.8794	-2.8715	-4.0366	-2.964	-2.4264	-3.423	-3.4717	-4.4635	-3.7176	-1.3962	-4.2013	-3.5296	-5.4297	-2.0676	-2.478	-4.0344	-3.0949	-3.4945	-2.0091	-3.0656	-4.1187	-4.9301	-3.5733	-2.9118	-3.7993	-4.1656	-4.5057	-2.5407	-3.9389	-1.686	-4.8971	-5.4026	-5.3923	-5.0583	-3.2037	-5.1358	-5.1516	-5.1439	-4.6146	-4.9381	-3.1286	-2.8135	-4.0029	-4.2778	-3.1309	-2.6012	-3.3415	-2.4568
-1.3733	0.99962	1.3062	-1.018	-0.56935	-1.3082	2.5062	0.2687	0.02796	-0.019035	-1.6658	-2.0736	-1.1074	-0.11439	0.72016	-0.78713	-0.22254	0.28903	-0.95598	-2.2274	0.56283	3.4588	-1.09	-1.4795	-2.7589	-0.46486	1.6094	-1.8269	0.084275	1.3579	0.71601	-1.2139	-1.453	-1.1753	-0.19337	0.5267	-0.32462	0.63918	0.44992	1.613	0.37702	0.83976	-0.36077	-1.1127	0.50281	-0.049978	0.57999	1.3372	0.05051	-1.024
-13.037	-13.417	-11.709	-13.039	-12.94	-14.306	-11.315	-14.518	-13.071	-12.429	-11.681	-12.807	-11.062	-10.805	-14.58	-11.939	-15.181	-13.169	-13.268	-14.544	-15.034	-13.836	-13.072	-12.665	-11.982	-13.383	-13.125	-14.148	-14.056	-11.954	-13.563	-13.095	-14.662	-13.772	-10.446	-15.091	-12.082	-14.614	-10.456	-12.156	-12.386	-12.088	-14.198	-10.217	-13.71	-12.944	-10.74	-12.463	-15.394	-13.544
-14.062	-15.618	-15.576	-15.307	-12.66	-14.826	-16.398	-15.263	-16.704	-14.867	-15.215	-16.62	-13.593	-14.037	-15.182	-15.45	-15.752	-13.764	-15.409	-17.047	-14.33	-13.278	-13.899	-16.784	-13.832	-17.053	-14.273	-15.923	-15.779	-14.882	-12.272	-13.997	-12.795	-15.388	-15.311	-14.992	-15.579	-14.569	-17.369	-14.601	-13.188	-13.056	-12.891	-13.445	-15.528	-14.69	-15.316	-13.43	-13.531	-14.562
-4.9206	-3.7739	-3.0089	-2.9573	-4.5866	-4.498	-4.1951	-3.9258	-5.7911	-4.2429	-4.8474	-4.1763	-2.1009	-4.4464	-3.3759	-4.0662	-5.2342	-3.2829	-3.3545	-2.7917	-3.476	-5.0582	-5.1946	-2.2243	-4.7033	-3.2386	-1.7039	-5.7547	-5.3782	-2.7531	-3.7308	-3.1838	-6.9638	-4.3864	-5.5884	-2.4637	-5.4884	-4.285	-4.3665	-5.1	-6.5043	-5.6283	-3.5223	-2.9434	-2.3229	-4.9097	-5.6432	-3.304	-4.4211	-2.1756
-15.159	-13.359	-15.558	-13.781	-13.692	-15.96	-14.67	-15.85	-16.063	-16.577	-14.037	-14.891	-13.118	-14.241	-16.018	-13.19	-14.914	-13.422	-13.947	-12.515	-14.089	-12.965	-15.137	-14.598	-15.617	-14.354	-12.934	-12.892	-13.176	-16.052	-16.106	-15.316	-16.35	-15.673	-16.165	-15.279	-13.547	-13.658	-13.36	-12.959	-16.651	-15.138	-14.017	-14.079	-14.677	-11.637	-15.063	-13.287	-13.574	-14.904
-1.9914	-2.6237	-3.4585	-1.6655	-3.581	-5.8006	-4.526	-4.4197	-3.4634	-4.7382	-2.0507	-2.9447	-3.9467	-3.7815	-1.7245	-3.956	-3.6203	-2.1016	-5.2901	-4.6692	-2.3079	-4.4097	-1.9308	-1.1419	-5.0781	-3.9725	-3.2671	-3.7877	-1.257	-4.3066	-4.6096	-3.0907	-4.0787	-4.8759	-3.1304	-4.6249	-2.3758	-4.2715	-5.9383	-3.5024	-1.6138	-3.3568	-3.0009	-3.749	-4.6165	-2.5985	-3.367	-4.0342	-2.8427	-3.573
-1.6153	-0.1265	-0.65545	-0.52923	-2.7699	-2.4341	-2.7735	-4.0094	-3.2879	-0.90368	1.0522	-2.0754	-2.4327	-1.2692	-1.5766	-1.6062	-2.3777	-0.487	-2.8249	-1.9742	-0.27314	0.105	-1.3325	-2.3065	-2.2868	-1.3852	-3	-0.1459	-0.58903	-0.79264	-3.3031	0.2296	-1.2714	-2.8421	-0.085314	-1.1112	-2.7376	-2.0828	0.11348	-2.3165	-1.3229	-2.0414	0.057985	-0.79309	0.9766	-2.5527	-1.7829	-2.9463	-2.6737	0.49207
-13.189	-13.882	-11.666	-14.237	-14.435	-13.185	-12.172	-11.023	-12.24	-11.75	-10.838	-13.837	-12.353	-13.572	-14.431	-12.771	-13.39	-13.788	-13.861	-10.748	-10.91	-13.61	-12.622	-12.654	-15.593	-13.737	-13.653	-14.309	-13.556	-13.792	-10.749	-13.004	-13.32	-13.998	-12.266	-11.338	-10.947	-12.359	-11.854	-10.418	-11.371	-14.151	-12.097	-12.581	-14.138	-13.954	-13.419	-12.533	-11.738	-14.192
-10.46	-11.768	-13.536	-11.002	-10.549	-9.4415	-11.298	-10.99	-10.356	-11.948	-12.189	-14.058	-12.318	-10.443	-11.397	-12.29	-12.648	-11.285	-10.043	-8.7891	-13.121	-13.744	-10.633	-12.888	-11.391	-11.846	-11.165	-9.7689	-13.398	-9.0231	-11.736	-13.875	-11.671	-9.6138	-10.972	-12.578	-10.854	-13.202	-12.01	-12.407	-9.192	-13.843	-12.875	-11.195	-14.341	-13.158	-13.163	-11.958	-10.659	-9.2901
0.9467	1.3062	-0.365	1.6945	2.347	-1.902	-0.12665	-1.83	0.25785	-0.93522	-0.44721	-1.6294	-1.6765	2.1351	-0.16077	-1.7713	0.4081	0.38326	0.072473	-1.9445	-0.2358	-1.6145	-0.070118	1.0266	0.63321	0.17494	-1.7912	-0.35315	-0.27526	0.4182	2.0716	1.6472	-0.67327	-1.7466	-0.00521	0.1241	-1.8859	0.87121	-0.14978	0.13967	-0.28945	-0.24169	-0.4041	-0.31077	-2.3748	-1.9112	-0.29421	1.0517	0.46389	-1.4419
0.033763	0.65246	1.06	0.41007	0.08319	2.2039	0.11477	0.40309	2.5455	-0.049792	0.80945	0.3164	2.7127	1.3417	3.0511	0.42125	0.23872	1.994	1.2722	0.90533	1.9525	1.2009	1.4326	1.8653	2.3026	2.7757	0.75491	-0.21855	0.62089	2.2018	-0.082476	0.80195	3.7441	0.27382	0.40185	0.78481	1.8975	2.1273	3.7242	0.81957	0.7343	2.0854	0.2599	2.1782	3.6447	2.754	0.98266	0.35422	0.47638	1.0897
-3.5069	-4.7262	-4.5332	-3.0945	-4.8093	-1.9436	-3.8661	-5.0473	-5.485	-4.821	-3.1988	-5.0104	-5.6159	-5.7829	-0.44963	-3.5409	-3.9933	-4.066	0.12806	-4.0981	-4.6688	-3.842	-3.6212	-3.3988	-4.804	-1.6906	-5.669	-5.1421	-5.9377	-3.4075	-6.0301	-4.431	-3.8366	-1.8621	-0.75408	-4.9017	-5.3215	-4.1921	-2.1762	-3.9274	-5.2929	-2.7478	-5.2438	-3.3457	-5.7401	-3.4197	-3.7849	-3.3202	-4.3125	-2.839
-8.688	-9.634	-9.0833	-6.8014	-9.6096	-10.764	-10.098	-11.148	-10.351	-8.9845	-9.1553	-7.9694	-8.9719	-9.9193	-9.7714	-10.865	-9.9919	-9.1695	-9.2636	-6.8868	-9.8057	-8.7658	-7.5198	-11.607	-9.939	-9.5121	-10.529	-10.476	-10.564	-9.1726	-8.502	-10.669	-8.9251	-9.7709	-8.7879	-8.1183	-9.6079	-11.471	-10.425	-8.771	-9.4219	-9.6108	-9.9475	-9.3032	-10.537	-10.085	-9.0298	-10.419	-8.6639	-9.1079
7.1896	7.7296	5.764	8.9995	7.5074	6.7482	7.3834	6.2663	7.0587	5.5128	5.4909	6.2745	8.2562	7.1977	6.698	6.568	5.8673	5.5815	5.6761	5.8412	6.8425	5.3782	7.8379	6.9453	5.7341	6.7104	6.8935	9.4263	7.49	6.1503	5.1331	5.7674	5.7125	9.0545	7.9652	7.7333	9.0366	6.8937	7.9211	6.0766	3.5195	6.375	7.5433	7.6712	7.0851	7.0785	4.3901	5.6171	7.3138	6.6423
-11.136	-10.088	-9.688	-11.65	-9.9724	-11.016	-11.991	-8.7587	-10.549	-9.4918	-12.152	-11.54	-9.9794	-9.5759	-9.3736	-9.8669	-12.223	-9.0066	-9.3244	-11.632	-12.28	-11.106	-10.501	-9.9453	-12.436	-10.54	-10.583	-13.491	-11.007	-9.7371	-11.541	-12.182	-10.039	-9.7406	-12.517	-10.669	-11.65	-12.866	-12.873	-11.357	-10.851	-11.013	-10.99	-9.3097	-11.158	-8.5335	-10.218	-11.621	-9.7128	-10.591
2.3276	1.7566	0.0039258	2.948	1.5767	0.83215	2.4982	3.8623	0.32345	0.40182	3.198	-0.74958	2.2776	2.7861	-0.72281	-0.64892	1.093	1.8857	1.9279	1.0108	1.675	2.4477	2.255	2.2134	2.0958	3.7026	5.0565	2.2384	2.8999	-1.0456	-0.68987	-0.40379	1.5065	2.4569	2.092	5.3593	2.6069	0.75876	1.3202	0.27945	0.54794	0.71701	2.3122	1.96	1.4303	3.6536	1.8276	2.0699	0.7168	1.9376
-5.3177	-8.4433	-4.3274	-7.8088	-7.0779	-5.6	-5.0994	-5.3836	-6.2535	-6.4396	-5.1647	-5.2223	-6.9813	-3.833	-6.4047	-4.7841	-5.6485	-5.99	-2.257	-5.952	-5.4177	-5.2703	-4.3077	-4.5248	-5.6445	-5.1529	-4.0054	-5.9666	-3.9818	-4.5144	-5.3262	-5.1241	-7.9634	-8.0048	-4.3483	-5.1608	-7.645	-4.2101	-7.5869	-5.6426	-7.0935	-5.0387	-4.8473	-5.1815	-5.8079	-5.8228	-7.2236	-4.3907	-5.1817	-4.6456
-2.1727	-1.9228	-2.3359	-4.7915	-2.5456	-1.9385	-1.1479	-1.447	-1.5979	-0.19736	0.70821	0.70847	0.79624	-0.43743	-1.719	-0.95128	-2.057	-2.183	-3.4458	0.30202	-0.51223	-0.5907	-0.4409	-0.19707	-1.7819	-1.0639	-0.88307	-0.46723	-2.214	1.8475	-1.023	-3.7794	-0.33557	-0.061358	1.8402	-3.5747	-4.2435	-1.4499	-2.0313	-3.2976	-1.5165	-1.7131	-2.7801	-1.4156	-0.98608	0.87927	-1.9937	-0.50557	-1.1106	-0.45464
-10.969	-8.9324	-11.31	-9.3947	-9.134	-9.0488	-7.778	-7.9405	-10.245	-8.9217	-6.7447	-8.4224	-9.0339	-10.49	-9.7864	-9.8332	-9.0092	-9.1069	-8.5759	-9.503	-7.5007	-10.319	-10.724	-6.8421	-7.616	-11.064	-9.8797	-9.8293	-9.3744	-8.8644	-10.819	-7.3462	-9.7291	-8.1539	-7.7169	-9.2624	-10.261	-9.3515	-10.965	-10.563	-9.1408	-9.0259	-7.9482	-7.6695	-10.436	-8.1718	-6.7865	-10.574	-9.0453	-7.9185
-13.338	-12.149	-12.721	-14.51	-12.373	-11.716	-12.949	-15.033	-14.31	-14.524	-12.331	-14.378	-14.73	-14.536	-12.901	-12.746	-13.143	-12.158	-10.525	-11.502	-13.554	-11.778	-14.24	-11.403	-13.349	-12.671	-12.497	-11.31	-12.004	-10.904	-13.054	-13.286	-14.84	-10.092	-10.795	-14.227	-13.044	-13.097	-10.545	-10.728	-12.016	-12.717	-11.984	-14.083	-10.323	-14.108	-13.552	-11.776	-11.515	-13.086
4.2396	2.4028	4.9987	6.6349	6.0067	6.7717	4.3871	4.972	4.7024	5.8585	4.5312	1.9971	4.7219	4.7858	5.9031	3.2864	4.9374	6.0375	5.6291	4.2787	5.3491	7.2214	4.4588	4.6361	5.8026	5.9046	4.2178	4.6078	6.3915	8.4357	4.5746	6.4098	5.6254	3.7762	5.2731	5.5813	4.1972	5.2036	6.6401	4.2917	5.5237	5.8462	4.6258	6.1836	1.7151	4.3801	5.1939	5.242	5.1232	3.8217
-4.4525	-8.9441	-7.3879	-7.3859	-4.4206	-5.7172	-5.5161	-5.4228	-6.8583	-4.8073	-6.5338	-4.3925	-6.4004	-6.7091	-5.0005	-5.9654	-5.314	-5.8741	-6.3398	-5.924	-3.9935	-6.1042	-5.5615	-5.4746	-6.0971	-6.7287	-6.8653	-7.1762	-6.3711	-3.9601	-5.6673	-5.9577	-3.9604	-4.4209	-5.4193	-5.7986	-6.651	-4.4699	-4.5678	-5.6949	-6.0924	-6.568	-7.6018	-5.5033	-5.8825	-5.4728	-6.5303	-4.6789	-7.163	-6.8812
-21.195	-21.329	-22.276	-20.605	-19.42	-19.44	-20.574	-19.087	-21.572	-20.554	-20.699	-21.475	-20.653	-21.344	-21.532	-22.813	-20.872	-21.608	-22.662	-21.919	-19.907	-20.052	-22.122	-19.696	-19.958	-20.715	-22.565	-20.175	-19.532	-20.882	-21.359	-21.991	-22.923	-19.417	-21.137	-20.235	-20.073	-21.457	-24.525	-20.29	-20.551	-20.618	-19.786	-20.142	-20.483	-19.929	-21.589	-20.808	-19.911	-21.602
-8.9145	-9.8071	-10.215	-10.047	-10.746	-11.708	-9.3959	-9.2878	-10.338	-11.321	-9.3698	-7.4634	-9.1965	-10.084	-8.4331	-8.6994	-11.166	-9.9363	-9.3657	-7.3239	-9.6695	-10.398	-7.1591	-9.4899	-10.054	-11.274	-9.1824	-9.3628	-8.1574	-9.6541	-8.5902	-9.3282	-11.04	-8.3422	-9.1768	-8.9019	-9.4803	-10.682	-8.3005	-10.634	-10.592	-7.0218	-7.6484	-9.0079	-7.293	-9.0366	-10.312	-8.703	-7.8006	-9.9134
2.8861	0.70977	1.8863	-0.61068	1.1567	3.5138	0.92182	-0.68725	3.2243	1.2499	-0.086296	3.2042	1.2184	2.181	1.4688	1.4159	1.9738	1.8945	2.6597	1.9554	2.7454	1.3799	-0.30533	1.1424	2.7284	1.3632	1.6538	-0.2403	-0.16677	0.92229	2.3131	2.4388	0.026813	0.21397	1.0116	2.1848	2.255	1.5371	2.5409	2.1826	0.87762	-0.54935	1.1884	1.9638	2.0112	0.54553	2.2112	1.1279	2.2464	-1.6729
-1.7063	-2.779	-1.8312	-4.596	-1.5359	-3.1277	-3.8274	-2.9194	-3.4356	-2.6507	-1.8759	-2.5112	-3.0064	-3.428	-3.8998	-2.6809	0.20623	-5.6123	-3.2178	-4.8579	-3.3321	-3.3014	-2.1692	-4.8098	-4.2625	-4.2787	-1.6922	-7.7554	-1.7115	-2.4284	-4.2858	-4.5573	-3.6923	-3.3432	-0.52083	-0.92479	-4.5201	-4.3018	-2.5988	-4.7061	-1.6635	-4.1043	-3.0253	-1.8309	-3.4331	-5.5518	-5.797	-3.5467	-0.49513	-2.9354
-4.7188	-6.3185	-5.6408	-2.9742	-5.7835	-6.2788	-6.4347	-2.2073	-4.9355	-5.5581	-4.4946	-3.7416	-4.1327	-7.0561	-3.1147	-6.5562	-6.0234	-5.0487	-6.0512	-3.2716	-3.5742	-5.6002	-2.1594	-3.1153	-6.4241	-3.818	-6.3894	-4.4981	-5.0475	-3.8504	-7.7111	-5.4882	-6.2518	-5.0976	-5.0976	-5.1256	-4.4576	-2.5187	-5.6028	-6.7364	-5.2663	-6.2175	-3.9255	-3.3001	-5.9531	-4.3779	-7.3729	-6.0491	-3.7835	-5.4067
0.48458	1.205	4.8348	5.1172	2.2042	4.277	3.4576	1.6577	3.3518	2.4676	4.2862	1.461	4.5676	4.1453	1.3797	2.6756	2.7512	4.2607	2.5684	3.8358	4.4166	1.9972	3.4083	4.3584	2.8638	3.4003	4.0185	1.9267	4.9141	2.6667	2.2556	3.6757	3.2941	4.5103	4.302	2.5986	5.6532	3.0111	4.2713	3.7702	1.4639	5.5434	2.7673	4.8817	0.7066	4.5373	5.9726	2.6289	3.7036	4.0725
-7.6853	-7.9025	-8.6454	-8.367	-8.1461	-6.8184	-5.9317	-8.0688	-10.027	-6.7999	-7.3061	-8.0659	-9.4946	-7.5912	-7.8239	-5.6497	-7.6459	-10.109	-8.13	-7.1746	-7.0798	-7.8865	-9.578	-4.8316	-9.7091	-7.3502	-8.1841	-8.709	-6.3886	-6.9349	-9.3724	-7.0722	-5.0885	-8.1	-8.2164	-8.2048	-9.6355	-8.1353	-8.1753	-8.2369	-7.1565	-8.4483	-9.0957	-5.034	-8.8992	-8.4294	-7.3084	-9.1795	-7.3118	-9.24
6.9349	8.3635	9.9465	8.931	9.8418	9.1467	9.2683	11.166	9.4345	10.47	9.153	10.962	8.7101	9.7751	9.4682	9.0363	10.765	11.049	10.466	9.8616	8.7694	9.4327	7.6141	9.9873	9.7095	9.4864	10.117	7.4871	9.2304	8.392	8.9459	11.049	11.331	10.54	12.203	11.204	11.083	9.4844	10.768	9.7096	8.2593	9.2078	9.6824	10.251	10.403	10.099	10.712	9.5506	8.6465	8.2067
7.6422	9.2374	7.8312	8.0957	8.2912	7.5317	8.0366	7.03	8.5515	9.4939	7.3772	9.587	9.9606	6.3819	8.2927	7.056	9.821	8.7197	7.3538	9.3406	7.8488	6.6582	9.3548	7.5608	7.4338	7.6837	6.5769	8.5328	7.8307	8.8681	8.0761	5.6127	10.316	9.1561	6.1398	6.9118	6.953	7.9624	7.2706	6.5639	8.4345	6.6078	9.1243	10.786	7.5304	6.8815	6.8299	7.0263	7.4965	8.9022
-7.9927	-9.4274	-8.1601	-7.1368	-8.992	-10.523	-6.9917	-9.6182	-8.2466	-8.9794	-9.9974	-8.4838	-8.0005	-7.3363	-6.2656	-7.8144	-10.254	-7.9324	-9.5133	-9.4666	-9.0477	-6.5426	-8.7669	-8.6373	-8.0236	-8.379	-9.7933	-8.342	-12.191	-7.6943	-7.8074	-7.7826	-8.1919	-7.8234	-9.0208	-7.4646	-10.909	-10.492	-8.033	-9.4215	-8.9481	-10.426	-10.105	-10.715	-9.5306	-9.2191	-7.7256	-8.6422	-7.242	-12.256
8.4967	9.1648	8.0591	9.2037	8.4112	6.5092	7.9081	7.6488	8.4061	8.5673	8.6995	9.568	8.9787	8.4022	6.1861	7.4167	9.4535	8.0824	7.1082	6.4114	7.3981	8.2316	8.8521	7.3414	7.3	9.1577	8.3241	8.7178	6.9647	10.83	8.5791	7.3391	10.871	9.7193	9.9571	6.719	10.147	7.8119	7.7316	9.438	8.7047	7.4329	7.1131	9.7792	9.6519	7.975	8.5722	5.8817	7.0832	7.2083
-15.11	-13.581	-14.589	-17.258	-14.075	-14.202	-14.402	-12.949	-12.963	-15.37	-13.816	-13.119	-12.553	-16.43	-16.192	-14.39	-15.796	-14.911	-14.466	-15.249	-16.025	-14.109	-15.22	-11.344	-14.252	-12.044	-15.217	-14.555	-12.341	-11.463	-15.698	-12.042	-15.105	-15.813	-11.687	-11.487	-13.471	-15.11	-14.289	-14.867	-12.332	-13.779	-13.661	-12.075	-14.308	-13.784	-15.376	-14.671	-14.775	-13.736
-5.6941	-5.3943	-3.6456	-6.7174	-7.3359	-7.1082	-6.0027	-8.9825	-8.0659	-6.9208	-8.7924	-6.0284	-3.6946	-5.7476	-5.403	-5.6206	-5.7021	-6.7395	-5.8936	-7.6159	-6.9661	-5.8959	-8.0895	-6.6042	-6.0822	-3.849	-7.8842	-6.8536	-5.8607	-6.0379	-6.7176	-5.6303	-6.9281	-5.6429	-5.578	-4.9873	-5.3431	-5.9067	-6.311	-5.1988	-6.9527	-7.0785	-4.7735	-6.5386	-5.1418	-6.4045	-4.6943	-5.6885	-6.0159	-7.7238
-11.548	-14.83	-11.179	-11.858	-13.2	-11.92	-13.726	-10.944	-11.914	-10.316	-12.002	-12.324	-10.321	-10.588	-11.924	-8.7201	-13.152	-8.9285	-12.898	-12.474	-13.105	-10.344	-10.69	-11.312	-11.776	-13.008	-11.474	-10.893	-11.105	-11.665	-12.677	-10.84	-14.251	-10.504	-13.531	-10.647	-11.34	-11.66	-8.934	-9.1054	-10.285	-9.6787	-11.913	-14.499	-10.543	-10.947	-14.142	-12.169	-11.926	-11.337
-11.961	-12.452	-11.22	-9.6014	-11.252	-10.503	-10.169	-9.9261	-9.9346	-9.9957	-9.3132	-14.217	-8.5062	-12.425	-11.788	-10.205	-10.834	-10.246	-11.537	-9.2408	-10.895	-9.8064	-11.546	-9.9896	-12.179	-11.346	-10.019	-10.687	-10.432	-9.741	-11.686	-12.351	-13.426	-10.718	-11.996	-10.885	-9.2506	-11.968	-13.256	-7.8027	-9.6082	-9.3302	-10.68	-9.3697	-10.5	-9.4414	-10.205	-12.931	-12.468	-11.73
-12.524	-15.075	-14.393	-12.483	-14.161	-12.992	-14.318	-12.737	-14.255	-14.76	-12.273	-10.895	-13.054	-14.712	-16.582	-15.158	-13.426	-11.47	-10.971	-13.281	-11.886	-12.603	-10.573	-13.685	-11.99	-12.368	-12.215	-13.65	-13.654	-12.713	-12.835	-13.528	-14.131	-13.418	-14.541	-12.34	-11.962	-13.426	-13.883	-12.69	-12.653	-13.198	-12.852	-12.088	-11.72	-13.081	-11.606	-12.175	-13.395	-11.877
-5.3523	-4.1538	-6.5746	-5.0453	-5.7716	-2.0549	-4.5122	-4.6063	-6.715	-3.892	-5.6097	-4.1899	-4.0839	-5.57	-5.2813	-3.4346	-4.8062	-4.4878	-6.1545	-6.7101	-3.7983	-4.3946	-5.1065	-3.3191	-5.5792	-6.0956	-6.0149	-3.2775	-3.6764	-3.7869	-6.4055	-5.2138	-5.1887	-2.1656	-4.456	-4.1168	-4.8445	-6.3116	-3.5637	-6.444	-2.3765	-4.1242	-6.3736	-5.4111	-6.4765	-4.1796	-3.5778	-6.4141	-4.8963	-6.4777
-5.2045	-3.3921	-5.7151	-5.8954	-4.0249	-3.7113	-5.4589	-3.373	-2.6421	-6.2679	-3.4862	-4.6357	-5.2163	-5.6588	-6.252	-4.8645	-5.2839	-4.3039	-4.7002	-7.0471	-4.9757	-2.7221	-7.166	-4.1921	-4.007	-4.3458	-2.2911	-2.2999	-4.8174	-5.3563	-3.7014	-4.1622	-5.4951	-7.2015	-3.0935	-3.9676	-5.0045	-2.9538	-6.1139	-4.4179	-6.5687	-3.7806	-3.8765	-5.1133	-5.7899	-4.6166	-4.5215	-3.8764	-3.1216	-4.7432
-15.684	-15.224	-13.58	-14.051	-15.975	-13.101	-13.766	-15.926	-14.829	-16.114	-13.48	-15.445	-11.808	-15.312	-12.573	-13.835	-14.466	-13.894	-16.234	-15.665	-13.913	-15.14	-16.036	-14.374	-14.394	-15.162	-13.638	-13.821	-14.266	-13.19	-15.696	-11.494	-14.025	-14.94	-14.152	-13.764	-12.013	-17.142	-12.073	-13.891	-15.75	-12.716	-13.356	-15.712	-17.212	-13.38	-15.012	-15.043	-12.153	-15.293
-19.59	-21.11	-19.539	-19.253	-21.703	-19.9	-22.321	-22.342	-21.262	-20.828	-20.294	-20.246	-22.529	-21.543	-20.17	-22.272	-18.35	-20.232	-20.008	-21.292	-21.694	-23.06	-20.456	-21.339	-20.724	-19.436	-20.695	-21.031	-20.333	-22.835	-21.897	-20.52	-20.084	-21.061	-22.445	-21.272	-19.893	-19.944	-19.967	-20.545	-18.037	-18.775	-19.375	-18.98	-20.673	-20.209	-19.624	-22.304	-19.325	-17.794
-11.321	-9.8329	-9.8608	-11.257	-10.568	-11.678	-10.164	-11.71	-11.459	-10.686	-10.654	-12.81	-11.217	-12.738	-12.09	-10.633	-9.4548	-9.9815	-11.142	-12.676	-12.747	-13.808	-10.968	-13.194	-10.038	-10.814	-13.407	-10.723	-6.8186	-13.196	-13.92	-10.871	-10.215	-12.653	-11.583	-11.887	-12.538	-12.32	-10.886	-12.056	-12.807	-10.656	-12.287	-13.028	-12.74	-10.85	-7.7847	-12.381	-13.377	-11.244
-1.8015	0.27015	-1.2606	0.0064133	-1.876	-4.8866	-0.77403	-0.65594	-1.8351	-1.125	-2.4943	0.56898	-1.442	-1.177	0.27411	-0.089778	-0.48742	-3.2931	-0.70227	-1.8251	-0.67748	-1.6249	-0.085473	-0.57957	-0.2469	-0.57561	-1.1217	-2.0245	0.078665	-0.33816	-1.8918	-0.85254	-1.3734	-0.25717	-0.97342	-0.17473	-0.30895	-1.5851	-1.2087	-1.5376	-2.7046	-2.8084	0.55935	0.74764	-1.8446	-3.0541	0.086757	-2.6252	-0.77952	0.56509
-2.1444	-1.1788	-1.0938	-3.4215	-2.6375	-2.7698	-2.7131	-0.78296	-1.9853	-2.5624	0.43377	-4.753	-2.3133	-0.95314	-2.9507	-1.1079	-4.9237	-2.4177	-3.1845	-3.3395	-2.2732	-3.0783	-3.3961	-3.3627	-4.4305	-2.2236	-3.1278	-0.92414	-2.6915	-3.2757	-0.80338	-2.3077	-4.1531	-2.909	-4.2702	-2.0779	-1.7074	-4.633	-1.6562	-1.6521	-1.9888	-1.1677	-1.3529	-3.6982	-1.3191	-3.0655	-4.0651	-4.5018	-3.554	0.35321
-2.8078	-3.9364	-1.6058	-1.777	0.69098	1.8935	-1.968	-3.1223	0.55912	-1.2694	-0.70461	-1.4455	1.0023	-0.84203	-0.10063	-2.8831	-2.7611	-1.3493	-2.7404	-3.9747	-0.41996	-1.3656	-1.4514	-2.2774	-0.092067	-0.94519	-3.4386	-3.079	0.60155	-1.8698	-3.2558	0.59528	-1.4923	0.022869	-2.3496	-3.4029	-2.009	-0.94789	-2.3064	-1.1957	-1.344	-3.4211	-1.3755	0.29632	-0.72521	-2.1133	-0.75738	-1.1191	-1.6115	-0.57209
-1.4014	-1.7987	-1.6775	-0.60071	-1.3666	-3.887	-4.6483	-2.9573	-2.8194	-2.8754	-1.7724	-2.68	-1.7307	-1.3538	-3.7894	-2.578	-2.9969	-0.80423	-4.6075	-1.1975	-4.0702	-2.6676	-1.5359	-3.2267	-2.5451	-2.6797	-4.3547	-1.4066	-2.0221	-2.9058	-1.6734	-1.7607	-3.7015	-4.2885	-1.8269	-2.8024	-4.7672	-3.045	-2.8554	-0.98105	-2.4951	-2.3097	-2.234	-4.1982	-2.2054	-1.6657	-4.2473	-1.08	0.54001	-3.3481
-1.045	-1.6106	-1.2572	-1.1895	0.76437	-0.87406	0.074576	-1.7113	-1.1826	-0.25691	-0.8546	-0.90655	0.39609	-3.3955	1.2274	-0.78688	-1.3259	1.1099	0.96587	-1.917	-2.9159	-0.69797	-0.65668	-2.3751	-2.4636	-1.0747	0.27245	-0.59894	-1.3939	-1.301	-1.906	-1.5492	-1.0506	0.13282	-0.8436	0.98514	-0.40971	-0.84422	-1.0771	1.6141	1.3213	-2.3566	-0.52171	-0.68608	-1.54	-0.28279	-1.9221	-0.031305	0.74787	-0.030712
-5.3254	-7.2035	-6.2821	-5.5834	-3.4889	-6.6666	-5.8212	-4.4744	-3.2267	-5.8806	-4.2944	-8.2258	-4.8282	-8.2037	-4.7303	-5.1779	-6.9376	-5.3328	-4.9398	-6.5986	-3.9029	-6.71	-4.7306	-5.5174	-6.4011	-4.2617	-4.6881	-4.5299	-5.5335	-4.1952	-7.3019	-6.682	-5.6256	-4.833	-5.5949	-6.7591	-6.6286	-5.7273	-7.5292	-6.3444	-1.5614	-5.3306	-5.6789	-6.1318	-5.1019	-4.1614	-5.7012	-4.208	-7.5158	-5.5844
-14.7	-14.054	-10.266	-14.265	-12.923	-14.003	-12.949	-13.167	-14.849	-12.44	-14.132	-13.85	-13.133	-14.324	-13.084	-12.094	-14.078	-10.51	-12.423	-11.863	-13.872	-14.198	-13.601	-12.722	-11.575	-13.43	-14.194	-13.929	-11.39	-13.943	-12.167	-14.03	-13.941	-13.738	-15.16	-14.11	-14.148	-14.102	-14.363	-15.103	-14.209	-14.698	-12.62	-14.977	-13.834	-13.187	-12.844	-12.827	-15.29	-11.451
4.0738	5.3932	7.3693	6.274	2.761	4.0368	5.666	3.3925	5.7277	3.6062	3.5429	3.0786	4.3688	3.7407	4.1259	4.3685	5.4771	3.4899	5.2531	7.1288	5.5167	1.7323	5.8123	5.0659	2.4491	6.2293	4.8844	3.0516	6.9272	5.1381	3.7299	4.1409	4.2575	4.848	3.0733	3.1357	4.1466	2.2679	5.8648	4.8837	5.674	5.4312	3.9723	4.5267	4.9553	4.5272	4.7058	3.9182	4.862	2.4556
-3.3785	-2.5438	-1.9591	-2.5951	0.5193	-2.5958	-0.8674	-2.5659	-2.2342	-1.6438	-0.72155	-2.1243	-2.4361	-2.2354	-3.8039	-3.5328	-2.2932	-2.333	-0.84832	-3.3128	-3.2551	-2.1219	-2.2802	-4.1626	-3.7661	-2.4392	-3.5722	-0.85259	0.18553	-2.0824	-3.155	-1.6492	-0.3491	-2.02	-2.3435	-1.699	-1.8344	-1.8877	-1.8922	-2.4643	-1.5712	-1.2295	-3.6076	-1.7177	-2.0752	-4.1513	-4.1813	-2.7488	-3.7974	-4.1205
-8.3058	-6.4154	-5.283	-5.0169	-5.8101	-8.4956	-7.6781	-7.1545	-6.5261	-4.7642	-8.8903	-7.4393	-4.1882	-6.0937	-6.1469	-6.2402	-6.0414	-6.3928	-6.7077	-8.0412	-7.1038	-4.8994	-6.4445	-8.1827	-5.6259	-6.2879	-6.1905	-5.7493	-8.8932	-6.28	-7.6398	-7.6444	-6.5768	-5.9729	-7.0984	-5.9043	-7.5119	-6.7741	-6.0766	-4.4446	-6.4389	-8.0085	-4.4439	-5.1832	-6.6526	-5.3526	-6.6579	-5.6715	-6.5804	-7.9216
3.2114	2.4084	1.8345	2.5579	2.8187	2.92	2.8638	3.8356	4.5922	4.0947	2.2326	3.7272	3.7364	4.1836	3.6629	2.3988	4.0532	3.8863	2.4338	2.2658	2.8449	3.9464	2.2967	3.3972	2.8635	1.7646	5.0709	3.2668	3.6153	2.5493	2.6854	3.4208	3.8555	0.43532	4.0735	3.2032	5.0371	3.4193	3.6606	3.6089	4.8494	3.2395	1.6408	0.41982	0.31948	3.7973	2.8421	5.3322	4.04	4.6648
-8.7183	-7.5409	-7.6953	-7.2135	-8.3388	-7.847	-7.2568	-9.4141	-8.413	-8.0911	-7.8926	-8.3466	-7.1411	-8.2938	-7.2673	-8.0644	-5.789	-6.1557	-5.5926	-9.3587	-7.634	-7.1363	-9.7143	-7.5004	-6.3708	-8.475	-6.3532	-8.8137	-6.5088	-7.4756	-8.9256	-7.2277	-7.5488	-7.0374	-7.9722	-5.9349	-7.4137	-7.7064	-8.1638	-9.2236	-8.8391	-8.3577	-9.5991	-7.7127	-6.8689	-7.7432	-6.7305	-7.1598	-6.8069	-6.5726
-10.442	-8.6063	-9.3433	-10.321	-7.0673	-10.4	-9.3178	-11.01	-9.8503	-9.9377	-9.7148	-8.9172	-10.343	-6.9873	-9.3406	-10.559	-10.638	-11.263	-8.8766	-7.9729	-10.041	-8.1706	-9.6989	-8.2089	-11.216	-8.4392	-10.576	-9.5322	-9.7126	-10.425	-10.476	-11.03	-8.9005	-8.4267	-9.247	-9.6655	-9.8237	-8.0736	-9.4757	-8.8486	-10.336	-7.2104	-7.0609	-10.024	-6.8466	-11.302	-9.2447	-7.9215	-11.071	-9.6072
-9.3461	-11.885	-11.092	-10.449	-11.429	-12.041	-13.526	-10.501	-10.196	-11.626	-12.08	-12.938	-12.072	-13.286	-12.164	-14.291	-11.342	-12.261	-11.448	-12.072	-11.286	-12.096	-11.567	-12.298	-12.148	-10.828	-12.158	-12.04	-10.07	-11.682	-13.529	-10.306	-10.702	-11.26	-13.555	-13.063	-12.819	-11.92	-12.941	-13.77	-13.462	-11.561	-11.148	-12.127	-12.285	-10.549	-12.254	-11.088	-10.822	-12.885
-11.997	-12.573	-11.807	-12.369	-12.683	-12.844	-14.361	-12.899	-12.591	-13.572	-13.805	-11.8	-15.056	-13.79	-12.52	-14.113	-15.373	-14.33	-12.336	-14.325	-12.181	-14.38	-11.521	-13.095	-14.208	-12.09	-12.845	-14.071	-12.857	-15.119	-12.916	-15.852	-14.578	-11.874	-12.831	-12.265	-12.734	-13.723	-12.155	-8.9529	-14.827	-14.265	-11.467	-12.611	-11.855	-14.193	-11.808	-12.839	-13.599	-12.98
-0.15528	-3.2901	-3.2944	-3.9817	-0.92124	-2.5199	-0.74301	0.1965	-2.8494	-2.3922	-2.0557	-3.7827	-2.9207	-3.316	-2.6478	-4.7835	-1.4359	-3.0433	-2.0373	-3.1196	-1.2758	-1.9178	-1.4885	-1.8551	-1.1583	-3.4882	-2.9105	-0.14628	-2.9538	-0.81003	-2.2447	-2.4534	-2.4242	-1.9757	-2.3849	-2.7605	-0.02831	-3.9749	-3.967	-1.6378	-2.9624	-3.4865	-2.1663	-2.2806	-3.2614	-2.7962	-2.7714	-4.0983	-1.6589	-3.1063
-2.0139	-1.2857	-2.3877	0.24842	-0.99345	-2.1525	-0.007141	-3.6029	-2.9493	-3.3023	-0.013916	-2.1876	-2.5376	-2.1693	-0.21384	-2.5817	-0.66449	-0.79208	-2.6541	-0.93659	-2.3394	-0.34953	-0.79444	-3.0067	-0.56394	-2.3614	-1.0632	-1.2645	-0.77153	1.0362	-1.4577	0.25594	-3.8219	-4.4565	-0.24199	-0.50964	0.74306	-0.536	-0.41669	-2.7824	-0.71508	-1.11	-3.5824	0.48826	-1.6551	2.6924	-3.6818	-0.94114	-2.726	-4.5193
4.1953	3.1105	0.66702	4.7747	3.6094	5.3656	0.84741	1.9029	5.0145	3.1497	3.1422	1.9541	1.6787	3.4965	4.3133	-0.55685	2.5424	2.9753	3.8374	3.7133	0.44763	5.6383	2.7839	4.8934	3.7057	2.1702	2.3271	1.4936	2.6145	0.336	3.3714	1.7762	2.5629	3.2629	3.1679	2.4927	2.6862	1.0032	2.2874	2.0767	4.0244	3.491	2.5018	3.07	3.5697	3.1814	1.7706	0.31074	3.5581	1.0682
-26.449	-19.865	-23.67	-20.125	-21.859	-24.027	-22.456	-21.681	-24.107	-23.586	-22.416	-23.89	-20.799	-22.107	-21.588	-20.467	-22.091	-23.42	-23.206	-23.329	-22.215	-21.418	-20.392	-21.572	-21.329	-21.813	-22.092	-21.306	-22.432	-20.973	-23.89	-22.314	-23.089	-21.216	-21.563	-24.085	-22.576	-22.063	-22.053	-22.269	-22.334	-21.849	-21.658	-22.934	-20.678	-21.5	-23.467	-21.188	-22.742	-23.901
-5.4559	-7.9546	-4.8589	-6.6479	-5.0779	-5.0837	-4.7368	-7.3511	-4.324	-6.4099	-5.419	-8.3081	-7.9301	-7.1251	-5.7982	-7.6446	-6.8793	-8.1517	-6.1775	-6.3513	-6.2818	-6.4871	-8.5403	-6.5962	-5.8406	-7.1422	-7.0983	-4.6176	-7.1111	-5.5809	-7.3243	-7.9011	-7.332	-6.7941	-6.8868	-6.7435	-3.5082	-7.3384	-5.4255	-5.7065	-6.8412	-7.4645	-5.2893	-5.8139	-5.3254	-6.9846	-6.7383	-7.3012	-3.8261	-5.5259
4.9688	0.032408	1.1145	3.1073	4.6593	1.7266	3.6066	5.0173	2.4947	-0.41634	4.6747	3.2461	2.1136	2.7303	2.8402	2.0683	2.2398	2.9429	2.2344	2.0908	2.434	2.244	3.9296	3.0582	3.2101	2.5394	0.87994	4.0407	3.8178	1.597	3.2469	2.5145	1.9496	2.2047	2.8816	1.6723	2.9127	4.5162	3.3187	4.1379	3.5959	4.5957	3.8837	1.4146	4.4732	1.9199	1.9189	3.9274	3.1173	2.9814
-6.127	-4.9349	-3.2874	-4.9642	-5.8675	-5.7881	-4.9045	-3.9433	-4.3509	-5.7176	-3.3596	-3.7673	-5.3072	-4.4827	-5.6816	-4.371	-3.7967	-5.2963	-4.974	-3.9029	-3.7283	-5.2414	-4.0272	-4.9096	-5.9938	-7.3612	-7.5847	-7.1805	-4.2381	-1.5783	-4.1941	-4.8575	-3.6131	-4.5767	-5.0039	-6.7266	-2.7065	-4.1715	-6.4715	-7.5241	-5.3387	-6.7414	-5.2507	-4.3529	-5.8632	-5.6222	-4.3263	-7.2345	-1.6458	-4.7257
-6.9404	-7.6439	-10.861	-7.3322	-8.5377	-10.654	-7.5415	-6.9411	-7.0868	-6.3979	-7.2746	-8.1716	-6.8399	-6.1837	-7.3194	-8.882	-6.0083	-7.4439	-6.2293	-6.5968	-6.7087	-5.2718	-5.9751	-7.2869	-9.7987	-5.8181	-7.8487	-8.6576	-8.8842	-9.1219	-9.2037	-7.5673	-8.5351	-8.3256	-6.0091	-6.6313	-6.7078	-7.9737	-7.9417	-8.0057	-10.034	-6.8528	-6.5005	-8.0703	-6.6207	-8.5167	-9.4139	-7.9565	-5.0141	-7.1549
-9.525	-12.177	-12.763	-10.641	-11.9	-11.465	-9.5514	-8.4817	-10.554	-10.437	-11.316	-11.849	-12.501	-12.064	-13.377	-13.841	-10.944	-7.975	-10.679	-13.986	-13.824	-12.37	-10.539	-12.019	-9.5336	-11.098	-12.287	-11.642	-11.337	-10.955	-10.124	-9.6722	-12.452	-9.4441	-13.635	-12.322	-11.813	-12.932	-12.984	-13.339	-10.301	-11.593	-10.822	-8.9133	-11.303	-11.976	-12.784	-11.452	-11.548	-12.574
1.0693	3.0847	4.1329	5.1884	4.5037	3.747	1.9771	2.1358	3.1451	5.9463	1.818	2.7802	3.5515	2.0543	1.3714	3.0219	4.1181	2.4497	5.1648	1.926	2.9141	3.6667	1.7803	2.1832	1.5484	4.236	0.97624	2.2303	1.5797	3.7756	3.3431	2.6039	2.1354	1.8754	3.8712	3.1037	5.5893	3.3362	0.72332	1.4955	3.6968	1.8899	4.8015	3.3334	1.3998	2.891	3.6636	2.1315	3.5627	3.2696
8.0514	11.49	12.024	10.579	7.0717	10.262	11.631	10.834	9.2509	9.9192	8.8278	11.75	8.8055	11.894	8.2318	10.162	9.3835	9.6513	9.7416	9.7197	7.916	12.049	8.5403	10.12	9.8398	7.8988	8.8995	8.7893	11.663	8.6293	8.4631	10.795	9.0318	10.503	10.027	12.361	8.9014	8.4052	9.6975	8.6349	10.119	9.8748	7.3418	9.1472	11.072	9.09	10.97	9.2733	11.428	8.8655
-2.1389	-3.8208	-3.5198	-3.4113	-0.42932	-2.5718	-1.6104	-3.2646	-2.9556	-2.5249	-1.5002	-2.503	-2.7244	-2.3935	-1.2876	-3.448	-4.8946	-4.9492	-3.2085	-3.1674	-4.5545	-3.2241	-1.2047	-1.9583	-4.7284	-4.0611	-0.12926	-1.5324	-1.3055	-2.6002	-1.8861	-0.77971	-2.3347	-2.0913	-3.2727	-1.8105	-3.9549	-2.6628	-3.5887	-3.7149	-0.92643	-2.4894	-3.2348	-2.6916	-4.64	-1.8559	-1.9427	-2.5594	-5.2287	-1.9772
-0.48076	-1.0073	0.23962	-0.8963	-0.48249	-1.5802	-1.0992	-0.5774	-0.62415	1.1082	-2.2214	-1.2381	0.0027774	1.4623	3.3672	-0.58849	-0.28238	-0.8153	-1.0091	-2.5671	-1.6544	0.76593	-0.28758	0.28825	-0.1003	0.18167	-1.2363	0.2635	-0.016293	-0.47556	-1.0789	-2.2748	-1.2724	-0.26028	0.10157	-0.073631	-2.5911	-0.14646	-1.537	-2.6838	-0.47072	-1.037	-0.17363	0.76866	1.1203	-0.47774	1.2562	-1.0841	-0.37684	-1.9371
5.302	5.5609	6.6439	4.9338	7.2201	4.4067	5.5025	5.233	6.2487	6.8408	6.8929	4.9434	5.4434	4.6624	5.8833	5.3096	5.6953	4.7747	6.1109	4.4067	4.8703	6.92	5.5524	5.9336	4.3909	5.5722	3.9406	3.6534	1.109	5.5203	4.9672	7.891	5.4809	5.8099	4.4014	7.4125	5.4702	7.1143	6.192	3.9855	5.4157	5.7315	4.5669	4.731	3.4644	6.6104	4.9467	4.6682	7.2574	2.5887
2.2683	1.3292	-0.68977	1.7535	0.45932	0.99641	-0.16354	0.25492	-1.1423	0.0879	0.042773	0.10015	1.9856	1.9494	0.42872	0.9222	-0.68466	0.29916	0.30172	1.0204	0.38259	1.1482	2.7689	-0.77508	1.3238	-0.049719	-1.4402	-1.004	-0.39722	0.56113	0.27584	0.33022	-0.22241	1.2252	1.2726	-0.45562	0.70416	3.1036	-1.2309	-0.23414	0.19308	-1.1904	1.4421	-0.23766	1.976	-0.0846	0.73739	0.6837	-1.3955	1.1262
1.7681	-2.2157	1.7709	-0.48874	1.3457	1.2733	-0.077354	0.71891	-0.53593	-0.40674	0.51119	-0.87869	-0.029337	3.3295	-1.1696	-1.6834	-1.3615	0.63801	0.40996	-2.496	1.5898	0.090096	-0.41316	-1.9988	1.4069	-2.5885	-1.797	-2.1112	0.93293	-0.24671	-1.3958	-1.5653	-1.2181	0.60766	-0.35465	0.040704	-1.0853	-1.2111	-0.61736	0.29926	0.6052	-0.28256	0.21124	-0.29086	0.64338	-0.04739	-0.51958	0.55897	-2.1944	-1.3154
-14.385	-13.771	-12.803	-12.522	-12.333	-14.138	-12.636	-13.919	-12.786	-13.925	-12.981	-12.931	-11.869	-12.478	-12.439	-12.554	-12.585	-14.222	-13.551	-12.201	-12.401	-14.499	-12.465	-14.704	-12.414	-14.24	-11.965	-12.384	-12.654	-14.418	-13.605	-15.511	-13.275	-9.681	-12.919	-15.31	-13.222	-14.928	-14.43	-14.082	-13.463	-13.916	-11.74	-13.695	-14.88	-13.144	-12.955	-13.326	-15.822	-11.521
3.2244	1.1543	2.6757	1.1025	3.5413	1.9932	1.0652	1.8544	0.48297	1.8839	3.4494	4.2255	2.9742	2.1172	2.3675	-0.17996	1.7567	2.9774	1.139	3.5908	2.4679	-1.3643	0.72733	0.71517	1.7123	1.9888	1.8966	0.65522	2.6818	1.8172	1.899	0.57561	2.1784	1.5092	1.3715	3.343	1.6848	0.93004	1.7729	0.36619	-0.95362	0.38317	1.4177	0.57021	1.7515	1.3169	3.0495	1.7563	-0.27651	0.21159
-6.8789	-7.1159	-7.4499	-5.7398	-4.2679	-9.8543	-5.3922	-6.0794	-10.169	-5.5238	-7.8364	-5.2984	-6.7225	-7.8557	-7.066	-6.8252	-6.6591	-4.6924	-4.7597	-5.4864	-6.4893	-5.4608	-5.9635	-6.9729	-5.3316	-6.3867	-6.9252	-7.708	-7.8678	-7.1027	-4.7061	-8.5219	-5.2631	-9.4955	-6.1176	-7.8304	-7.2486	-10.248	-6.7425	-8.2104	-8.2851	-6.5526	-7.7901	-8.2592	-5.7512	-7.8697	-6.2132	-4.7605	-5.9636	-6.0016
-3.9106	-3.2213	-5.0302	-6.8445	-3.3368	-5.0809	-3.9983	-5.3417	-2.8016	-3.339	-2.0963	-4.8278	-4.7525	0.81914	-1.2412	-0.13745	-2.0543	-3.6394	-2.2178	-5.2678	-4.8462	-4.0612	-3.8379	-3.3336	-3.8196	-4.5253	-1.322	-6.0693	-5.6938	-1.6215	-3.9292	-3.0986	-3.8694	-3.6465	-3.5799	-5.9869	-4.1101	-6.4677	-4.1142	-4.3074	-4.493	-1.633	-5.7486	-2.0175	-4.2634	-4.382	-1.8591	-1.904	-4.0648	-2.013
-5.2753	-3.6189	-4.6921	-5.4004	-5.4904	-7.4277	-4.0858	-4.3497	-3.7552	-4.2505	-4.7234	-5.461	-1.6573	-4.5506	-5.4886	-5.5342	-4.1273	-2.1048	-5.5896	-4.5616	-3.8142	-3.2994	-3.979	-5.4693	-6.0761	-4.703	-4.7747	-6.361	-4.063	-3.5249	-5.1218	-5.37	-5.3991	-3.8435	-5.5241	-3.0624	-3.7673	-4.848	-2.378	-3.9165	-4.8662	-3.673	-6.8422	-3.2132	-4.1692	-4.8917	-4.6037	-3.8695	-3.4878	-4.6228
-12.463	-11.793	-11.345	-10.763	-9.9935	-10.088	-11.552	-9.3501	-12.724	-12.381	-12.923	-10.668	-9.7548	-12.748	-12.415	-13.104	-9.8674	-10.218	-11.987	-10.74	-9.1838	-14.058	-11.64	-10.68	-11.629	-9.5767	-10.48	-11.241	-10.95	-12.573	-11.874	-9.5228	-8.4325	-10.293	-11.978	-11.446	-11.314	-8.5456	-10.257	-11.878	-10.568	-9.6449	-8.7728	-10.674	-8.3437	-10.057	-9.6944	-12.233	-9.1197	-12.009
-9.4848	-10.839	-10.814	-10.586	-10.464	-10.582	-12.397	-11.291	-9.165	-10.045	-9.66	-10.777	-11.219	-11.808	-9.7845	-10.545	-8.1523	-10.598	-10.736	-9.0739	-7.9564	-9.9783	-10.729	-11.165	-10.37	-11.289	-9.1865	-11.888	-12.724	-10.954	-9.5681	-8.3392	-9.1003	-9.7133	-11.228	-10.297	-11.164	-10.805	-8.8725	-8.835	-9.5427	-11.609	-9.9706	-10.91	-9.4432	-9.3819	-10.801	-9.0729	-11.335	-11.897
-4.1091	-4.5934	-1.3803	-2.3932	-2.468	-2.0942	-3.3429	-1.9379	0.30056	-2.5414	-2.1275	-4.6485	-4.664	-4.5042	-3.2233	-2.7067	-0.67957	-1.8412	-4.4257	-3.4892	-1.3369	-1.6281	-3.3953	-1.6645	-0.72617	-2.256	-4.233	-1.7707	-2.2085	-0.93765	-0.98172	-2.4328	-3.501	-4.0504	-1.8772	-1.7779	-2.6028	-1.7799	-1.738	-1.5298	-3.3399	-2.2363	-4.8959	-1.1377	-3.6191	-3.3851	-3.8908	-3.4042	-2.5338	-3.8154
5.109	3.0541	3.3111	3.5568	-0.20892	2.3932	-0.014927	2.3343	4.5729	3.2771	3.3207	3.8472	3.0448	6.1416	3.8749	1.12	4.3882	0.85501	2.9995	2.1243	3.2361	2.5499	4.7818	2.8572	1.0996	5.301	2.7739	4.8506	3.6463	2.9228	3.6409	2.0818	3.3428	2.3749	3.6989	2.2597	3.1492	3.1225	4.7721	4.2472	2.87	1.5299	3.6119	3.487	4.0538	3.2454	2.8113	2.8586	2.9917	3.7897
5.8938	3.4589	3.1531	4.923	4.7396	2.1254	7.3305	4.8429	5.9209	4.575	4.5585	4.7357	5.1123	3.5769	3.7661	3.9605	6.1826	5.0796	4.8009	6.9811	4.2576	3.8916	3.1656	4.5741	3.4682	3.0643	3.8696	5.1784	3.3333	3.7509	4.9318	6.0493	5.4182	4.9467	3.0425	4.8647	4.1235	5.1164	4.1105	2.1388	4.862	5.0995	4.5925	4.9853	3.4894	3.745	5.6638	3.9168	4.3964	5.3936
-10.455	-10.387	-10.355	-10.581	-10.612	-10.861	-12.925	-10.87	-8.9673	-9.8409	-10.703	-11.666	-12.11	-9.8811	-10.577	-10.395	-10.02	-10.49	-9.8229	-11.398	-10.837	-9.4064	-11.106	-10.034	-9.6266	-9.7235	-6.7026	-11.768	-10.706	-11.371	-10.281	-10.185	-10.655	-11.915	-8.2226	-10.94	-9.7701	-11.541	-8.7823	-9.3719	-8.8768	-7.963	-11.061	-8.9429	-11.577	-9.9573	-11.652	-9.6281	-11.842	-11.362
8.1182	7.6882	9.4813	8.0591	7.7746	7.8022	9.1469	8.5534	8.5786	7.9242	7.9746	6.9889	9.5412	10.423	6.9146	9.7988	5.8543	6.2492	5.9708	7.8518	9.6981	8.8436	7.9297	7.6105	6.412	4.5464	7.2314	8.2656	6.8144	9.9618	7.5599	8.6534	9.3894	9.134	8.9343	7.0965	8.3818	6.7308	6.2417	8.5999	8.1234	8.4779	8.4972	6.9737	5.8507	8.1817	6.6634	9.4297	9.8377	8.2334
-15.019	-12.993	-12.879	-12.852	-14.101	-13.31	-9.4618	-15.633	-12.349	-13.155	-13.426	-14.313	-13.544	-13.161	-14.404	-13.852	-13.508	-13.239	-13.659	-12.574	-15.452	-13.13	-10.685	-12.184	-13.013	-12.727	-12.552	-12.632	-12.526	-12.441	-12.686	-10.501	-13.301	-11.379	-12.656	-13.488	-13.606	-12.671	-13.74	-13.452	-11.777	-11.94	-10.889	-15.684	-12.367	-13.413	-13.962	-13.173	-11.194	-14.131
3.3669	4.3538	3.5705	2.3049	2.7956	2.5963	2.6917	0.47585	3.4151	2.2644	-0.080896	3.2871	4.6102	5.6424	2.7537	4.1049	4.0076	1.4638	2.2684	3.8932	1.2169	1.2397	1.2644	1.8278	4.3959	2.3342	2.3538	3.8026	2.4173	4.95	1.6836	4.4171	3.1634	3.3872	3.1574	0.84598	2.1282	2.7775	4.3947	2.6295	0.54139	2.3555	2.1848	1.4103	2.3884	5.9334	4.5299	3.224	3.0593	2.4841
-23.106	-21.248	-21.222	-18.877	-21.911	-18.749	-21.487	-19.785	-22.142	-21.633	-20.356	-19.949	-19.985	-21.883	-23.067	-23.875	-20.825	-19.641	-20.198	-23.251	-20.936	-19.767	-22.21	-21.818	-21.75	-20.826	-21.223	-21.266	-19.64	-20.33	-21.323	-20.994	-19.067	-21.347	-23.069	-22.931	-19.324	-20.941	-19.663	-20.013	-22.637	-20.98	-21.423	-20.509	-21.04	-21.689	-22.714	-20.753	-20.964	-23.507
-4.0262	-5.2647	-3.5332	-4.9089	-5.0961	-2.962	-4.4905	-2.4337	-2.8797	-3.7098	-4.3831	-5.1364	-2.9884	-1.7872	-1.1694	-1.1912	-2.847	-3.7673	-1.564	-2.5281	-5.105	-2.7485	-2.9911	-4.4261	-5.4722	-0.82329	-3.5918	-3.4219	-6.0115	-4.4883	-3.1265	-6.2851	-4.0948	-3.8845	-3.1303	-5.254	-3.9226	-4.9048	-2.3403	-5.4455	-6.2892	-4.963	-3.7834	-5.1495	-4.7023	-4.2948	-3.5215	-3.7805	-3.0911	-3.5704
9.4167	9.2698	9.1378	9.6713	9.7477	10.194	10.025	11.78	9.6458	8.7992	10.058	11.535	9.0246	11.294	7.8137	11.526	8.9294	8.7156	10.325	9.878	10.293	12.302	9.3041	8.9622	9.0328	7.2281	7.9921	11.848	10.106	8.7235	10.769	10.254	11.062	10.131	10.33	11.177	7.1892	11.723	10.392	9.6422	8.8777	9.8566	9.5327	10.315	9.5507	8.4358	8.7026	10.509	12.924	9.7951
5.4611	9.395	8.1671	7.731	4.7718	5.8246	4.6555	3.8574	4.927	4.8111	6.3655	6.2563	7.1531	5.4827	4.6435	5.4579	7.1919	6.7313	4.149	7.6032	3.5985	4.6912	3.6483	7.1476	4.7232	6.6411	6.7547	3.3435	5.1038	7.1039	6.1768	5.6202	5.1234	5.4873	4.8391	5.7019	3.2216	6.1991	5.3276	6.3129	4.918	4.7287	5.7733	4.3055	5.3992	3.5007	5.4495	7.9197	6.1454	6.942
2.9623	3.5429	2.2366	4.3365	5.1722	2.7802	1.6053	4.9043	3.3272	3.8139	2.5047	1.11	2.9726	3.2984	4.0068	2.8532	1.6205	0.4084	4.2412	3.1636	2.4885	3.5969	4.9403	3.8822	1.7714	3.0643	2.2614	3.1903	1.7959	1.8962	3.2421	2.5146	2.9292	5.6156	4.3817	5.1145	4.2495	3.7597	5.542	3.9595	3.9052	0.92088	1.3053	1.1677	1.6418	2.0016	1.1753	3.3551	1.2461	1.2812
-11.051	-8.6616	-11.566	-8.9128	-7.2646	-9.7064	-8.4368	-9.4183	-9.7022	-8.1576	-11.401	-7.0748	-7.8396	-8.3786	-10.988	-7.7354	-8.3015	-11.05	-9.1931	-8.3811	-8.7923	-12.083	-9.8188	-9.9203	-9.4716	-12.765	-9.4165	-9.3073	-8.6945	-8.7122	-8.9792	-8.4352	-9.4988	-9.9867	-8.4994	-7.1567	-13.36	-8.8323	-9.8629	-6.5533	-9.6408	-9.1913	-12.182	-9.4264	-9.1092	-9.7689	-10.221	-9.8706	-10.182	-10.08
-13.084	-9.9393	-9.6971	-11.482	-13.774	-10.083	-11.421	-10.583	-11.088	-11.886	-10.781	-10.851	-10.885	-9.4308	-9.7811	-10.946	-8.8746	-11.686	-11.458	-10.443	-11.56	-8.0825	-12.331	-11.378	-11.763	-7.9664	-9.9996	-10.317	-10.43	-10.382	-10.349	-9.1408	-9.0624	-10.685	-10.844	-9.5713	-11.909	-9.9065	-11.288	-10.989	-10.779	-12.95	-6.5344	-10.782	-12.887	-11.461	-11.944	-12.983	-8.4147	-12.881
-13.637	-14.45	-16.213	-15.325	-14.622	-14.955	-12.952	-16.759	-14.545	-14.698	-14.513	-14.444	-14.369	-13.867	-14.243	-13.474	-14.186	-15.38	-13.666	-15.132	-15.142	-13.431	-15.14	-14.698	-14.999	-16.726	-13.89	-11.302	-14.232	-13.455	-13.965	-16.8	-15.579	-14.547	-15.111	-12.39	-14.546	-14.23	-15.433	-15.523	-14.462	-15.008	-17.691	-14.704	-16.05	-15.113	-14.3	-14.751	-13.905	-13.704
-16.434	-14.084	-14.634	-13.639	-14.304	-14.828	-13.548	-14.324	-14.221	-16.087	-14.702	-14.692	-14.692	-16.078	-15.089	-16.418	-11.507	-13.081	-16.572	-15.554	-14.271	-14.798	-15.385	-15.908	-15.839	-16.738	-15.055	-15.405	-13.852	-15.066	-14.57	-16.253	-16.113	-15.392	-15.137	-14.181	-14.979	-15.178	-14.275	-16.815	-15.368	-14.402	-13.391	-16.343	-13.358	-15.54	-16.033	-12.203	-17.082	-12.703
7.4303	7.4132	7.8628	7.7766	7.921	6.6578	7.6766	6.2935	9.948	6.0268	8.2694	8.9648	5.9829	7.1818	10.207	6.3696	7.7562	6.6301	6.9314	9.4684	9.6201	7.4912	5.8755	6.5326	7.8112	10.407	10.652	8.1149	7.5287	6.6391	10.196	8.1603	6.7155	8.8943	8.1769	8.5156	8.3754	7.834	6.2489	8.6813	7.991	8.5074	9.4804	8.5724	5.7759	7.3216	5.8103	9.1023	5.9967	7.2833
2.2369	-1.128	0.088892	-0.46325	0.093586	-0.22549	0.91057	-1.0136	-1.8508	0.33809	2.1166	0.62438	0.87176	1.2706	-0.12185	0.36129	-0.79182	-0.14038	1.5627	-2.2315	0.19801	-1.1931	-0.054965	1.7918	1.6173	1.3065	-0.62227	1.9341	-0.96761	3.2773	-1.0881	0.072919	-0.88683	1.4899	-0.50299	-0.0089999	-0.037372	2.3038	2.4335	-1.3966	-0.81697	0.42032	1.5632	-1.521	-0.048892	-1.9239	0.61179	-0.27106	0.49774	-2.7501
-2.7803	-5.2593	-4.4423	-3.3169	-3.2171	-4.923	-4.2798	-3.4682	-3.2849	-3.0173	0.22324	-1.6682	-3.3554	-2.5663	-1.3137	-2.7525	-3.2588	-2.5675	-4.3939	-2.1971	-2.0438	-3.6233	-4.3511	-5.2619	-4.5202	-5.0316	-3.5904	-3.9202	-3.7901	-1.2467	-3.2132	-1.8053	-5.6236	-5.6778	-4.6264	-2.2094	-0.22956	-2.5216	-3.8144	-1.0151	-6.0595	-4.3663	-5.8518	-3.4347	-2.908	-0.5215	-3.4778	-3.7029	-3.5094	-3.2482
-7.7854	-7.6747	-8.4419	-5.9915	-8.2376	-6.7304	-7.3184	-7.7887	-8.902	-8.7063	-5.0843	-6.7646	-6.2481	-7.4522	-8.3495	-6.7436	-7.338	-8.2519	-9.0165	-6.0844	-6.7445	-7.4848	-9.0703	-7.6347	-10.739	-8.7658	-8.0337	-5.5094	-8.7786	-7.7168	-6.8339	-9.2476	-5.9582	-6.791	-8.0545	-7.7402	-10.398	-6.4814	-6.901	-6.1814	-7.3688	-6.8567	-7.2926	-7.4451	-7.6012	-9.4501	-8.3637	-9.8448	-8.6734	-8.2569
8.6216	8.9118	8.3018	6.663	7.578	8.0101	7.0988	7.6847	8.7887	4.4761	7.6685	6.0449	6.0211	7.5195	5.7874	7.1066	5.7769	8.4348	7.6265	6.7085	5.5659	5.8487	7.5052	9.0874	8.0378	6.4857	6.3467	8.1543	7.3041	5.7539	8.0894	8.2459	6.9207	6.3011	7.9237	7.3225	8.8913	6.6807	6.756	7.586	9.113	5.2978	6.9869	8.607	6.919	6.9643	5.2992	5.3741	7.2652	7.3119
-18.549	-18.042	-20.04	-18.112	-18.591	-21.381	-18.757	-20.134	-24.015	-21.394	-21.308	-21.519	-20.161	-19.558	-21.613	-22.045	-21.517	-17.931	-20.951	-18.719	-21.927	-21.996	-19.903	-23.021	-21.033	-23.763	-19.236	-20.458	-21.388	-20.181	-19.325	-19.816	-21.562	-21.058	-19.049	-21.029	-21.506	-21.992	-20.712	-20.825	-21.715	-23.007	-21.242	-21.921	-18.256	-19.813	-22.824	-20.504	-20.06	-21.561
8.2763	7.3224	8.735	9.4129	6.7038	7.7332	7.9475	6.533	6.2198	5.8764	8.0877	5.0096	5.803	9.1274	7.8831	7.3504	8.2274	6.5716	6.3099	6.7504	6.1254	3.2177	5.7494	8.6519	7.6589	5.6465	4.2086	7.0075	6.3301	6.1296	7.187	6.8267	9.0372	8.1818	5.6811	5.0355	7.2261	6.3916	8.0374	5.6776	6.8864	6.9409	2.978	7.5297	6.3602	6.0875	5.8389	6.5072	4.9412	6.4675
5.5401	3.9488	5.0578	4.9123	4.104	6.7238	4.6848	6.4445	4.4274	6.2494	5.3586	7.2932	4.7348	6.326	3.3904	6.715	4.4679	5.874	3.3602	6.8316	5.0997	2.9457	7.5793	1.393	3.3816	8.3043	5.88	6.4406	8.9123	6.1856	5.8754	6.1102	6.9687	6.392	4.3509	5.1538	6.3381	5.6428	5.0693	5.879	5.3876	5.921	5.885	4.167	3.797	5.7856	1.8953	4.6685	3.9952	3.0005
-3.5915	-2.913	-2.6388	-3.5057	-4.5334	-2.4876	-1.7278	-3.3599	-2.3567	1.1243	-2.6243	-2.4054	-3.7885	-3.1859	-1.3951	-5.3983	-1.0789	-2.0935	-3.2864	-3.0502	-2.7229	-1.4092	-1.2333	-1.7511	-1.6787	-2.0522	-3.8099	-1.8318	-2.4741	-2.9535	-4.1709	-0.87455	-1.5654	-1.2973	-1.35	-0.38733	-4.6627	-3.0807	-0.42873	-4.2162	-4.0078	-3.3287	-4.9426	-1.1362	-4.1418	-3.205	-2.8995	-1.715	0.059754	-2.7718
0.56729	2.5243	1.5968	0.72927	1.9893	0.47229	0.68173	1.3329	1.4358	-0.24791	3.2928	2.8997	2.3761	0.89098	-0.4849	0.59104	2.902	-1.589	1.132	-0.3936	2.5188	2.1318	3.455	1.9814	0.27565	-0.14469	4.4137	0.43588	2.5614	2.8321	3.7801	2.5679	1.8579	-0.93027	4.0759	1.08	1.8698	-0.97305	3.1297	-0.20163	3.3865	2.1843	2.422	-0.38908	0.55142	4.1087	0.25471	-0.18517	0.057566	1.7977
2.4753	1.7492	0.88338	1.3119	2.1011	2.6592	0.89758	0.73876	2.5229	2.394	2.8522	0.98306	2.2895	-0.14875	3.2867	1.9289	3.028	1.3216	3.2633	2.4977	2.938	2.2825	2.1748	1.84	-1.3002	2.9208	0.53146	0.76125	3.0152	3.971	2.9193	1.4426	2.5757	0.48521	2.5017	3.5375	-0.11922	0.50646	-0.048	1.2641	0.27211	1.8135	3.2149	2.2597	2.0408	-1.1377	3.5099	1.1706	2.178	1.8834
-0.5287	-2.4614	0.080709	-2.191	-2.6467	-2.4281	-0.069017	-1.0443	-1.3888	-2.5488	-2.3252	-2.0904	1.1664	-1.136	-0.55299	-0.42744	-0.66302	-1.5755	0.060162	-3.8442	-0.93984	0.025321	-1.8099	0.12212	-2.1584	-1.8708	-0.80794	0.29136	-2.4219	-0.7447	0.11564	2.219	-1.2602	1.551	1.6853	0.030965	-2.8817	-0.83332	-1.7189	-1.3862	-1.0981	-0.64163	0.50234	-1.8179	-1.89	-2.5524	-1.8141	1.736	-0.69587	-0.027418
-0.98444	-0.86116	-0.42124	-0.015141	-0.84264	0.55601	0.8171	0.61522	0.81009	1.0967	-0.18413	1.8281	-0.006909	0.49829	2.7658	0.81577	-1.8816	-1.4459	2.403	2.2199	0.12168	1.2038	0.94684	1.2441	0.10813	-0.56906	0.57758	-1.5276	-1.3629	0.98853	-0.54256	1.7166	0.25776	-1.7328	1.7623	-0.13477	2.2382	-0.54923	-1.1772	-1.0726	0.97586	1.2638	0.76203	-0.81922	1.0004	0.46277	0.34274	2.3618	1.7706	3.3425
2.9602	1.7801	2.3109	3.0207	2.3657	1.6554	2.2251	3.5594	2.4859	4.0198	0.54657	1.2573	1.9192	3.0027	-0.59288	0.41174	2.637	1.9794	0.18862	1.6996	-0.128	3.2483	2.4585	0.32331	-0.49217	-0.2257	0.97199	2.3669	2.9133	2.054	1.8259	2.9389	1.8984	1.2623	2.3423	2.3619	1.3811	1.3605	4.2179	1.8909	1.517	3.197	3.3337	1.2553	4.0005	4.0334	1.1544	-1.3451	-0.038819	1.9004
-12.891	-10.76	-12.921	-10.518	-10.341	-9.8088	-13.069	-11.277	-11.41	-10.639	-11.768	-11.065	-10.242	-11.638	-10.143	-13.825	-11.208	-11.718	-13.656	-11.192	-11.008	-10.094	-9.0211	-11.076	-11.445	-11.901	-11.334	-12.293	-11.153	-11.516	-10.177	-12.505	-10.224	-10.856	-11.738	-12.958	-13.493	-13.14	-10.576	-11.619	-11.482	-11.864	-12.162	-11.737	-12.456	-12.624	-13.521	-11.74	-11.705	-11.756
5.8424	6.6721	7.4492	6.9227	4.1492	7.354	6.0567	3.3724	5.2919	6.0594	4.2081	4.6391	3.6303	6.8985	6.4653	7.152	2.1543	6.3421	5.0222	4.6727	4.7302	3.2194	4.0181	6.1775	4.4789	3.332	3.657	5.8099	3.9028	5.2407	2.0277	6.5311	6.2595	6.4685	4.6903	7.505	5.8253	5.8858	6.531	3.6044	4.3265	4.8985	5.5429	6.0161	5.2424	3.3206	5.2599	2.9351	3.0601	5.005
2.2577	-0.95491	4.2177	3.6015	4.5793	-0.63419	1.7237	2.3426	2.531	1.3847	2.0735	-0.11777	3.459	2.8992	3.8796	1.4664	3.6758	-0.13747	1.5424	1.2939	1.0234	0.57837	0.5942	4.1957	2.0371	2.379	2.3268	1.2135	0.90816	0.92411	2.9467	0.8118	1.9318	0.25797	0.61143	0.34327	2.7752	2.2082	-0.11298	2.0931	2.0794	-0.47933	1.0635	1.5688	2.6025	3.4248	2.1693	3.0247	0.15576	3.2924
7.2768	9.0379	7.0729	5.3547	7.8159	5.6288	7.5427	4.6564	6.3514	3.3344	7.4803	4.8523	5.7313	8.8086	7.5558	9.7202	6.7127	7.3892	7.4554	6.8758	5.6607	6.5581	8.4263	8.6573	6.6129	7.9954	8.1242	4.9085	7.9443	4.1097	8.1837	6.317	5.7511	5.7104	7.7718	7.6881	7.0793	4.6902	8.0448	6.6976	7.4337	6.5591	7.8866	4.953	9.5366	5.8041	7.8284	6.0282	7.5061	9.6328
-0.049193	-0.49234	-1.4855	-1.741	-1.7073	0.70127	1.1806	1.2618	0.66857	-0.19992	1.2527	0.35232	0.65895	1.8612	-0.039355	3.0055	1.7677	-0.086326	-0.46475	-0.84393	1.3378	-2.0379	-0.081054	0.04037	0.31825	-0.43753	0.30314	-0.87944	-2.3467	0.34783	1.2912	0.17545	0.32526	0.98384	-0.77084	-0.94756	1.5458	-1.3419	-2.4656	-0.38498	-0.15074	0.12049	2.8505	0.72335	2.4255	0.93806	-1.8478	-1.1044	-1.6244	1.0915
-4.0388	-4.1399	-3.0236	-4.6929	-3.1251	-5.3041	-4.7367	-2.4899	-3.6799	-2.833	-4.8821	-4.7639	-3.2687	-3.3056	-2.7068	-4.8791	-5.3008	-3.1204	-2.6576	-3.9035	-5.9316	-3.3735	-4.8295	-3.5865	-4.4237	-4.7762	-5.3264	-3.367	-4.8357	-5.3312	-2.1446	-4.0492	-6.3166	-3.703	-3.889	-3.696	-1.5474	-4.5658	-4.6354	-4.5523	-1.5376	-4.2175	-4.4687	-4.5747	-1.9324	-6.5977	-4.7064	-2.955	-2.6226	-3.9206
7.6573	6.0656	6.4745	6.8537	5.427	4.0641	7.394	6.8059	9.115	5.8875	5.9855	6.2556	5.239	6.6155	7.343	6.6963	7.8835	8.3739	4.5654	4.9324	5.2597	5.9854	7.2486	5.9189	5.2812	7.0585	5.2657	6.5268	4.4145	7.182	6.7558	6.5029	6.4466	7.1333	7.4684	6.8587	7.4196	7.4864	6.8293	4.4847	6.4026	6.1852	5.3043	5.6242	7.1228	6.9533	8.3999	8.0575	5.385	5.8916
10.126	10.737	8.2763	10.568	10.249	10.272	11.063	11.209	8.6737	7.9721	10.489	10.511	9.4684	8.9959	7.5822	10.185	10.053	11.098	10.003	11.487	8.1773	10.967	9.7102	8.8163	12.072	7.8894	10.638	7.4066	9.1646	10.432	9.2421	10.647	9.7745	8.0856	7.4846	9.0604	10.299	9.3037	9.8046	11.04	11.666	8.8081	7.7901	8.9226	7.7632	11.207	8.966	11.046	10.357	10.123
2.8709	2.0849	3.0949	2.9575	-1.5433	1.9072	0.35673	3.0536	2.6436	1.6668	1.7578	0.77407	1.7035	-0.80132	1.4409	-0.10231	1.5463	3.8685	2.1213	1.3122	2.2466	2.0896	1.0317	1.7827	2.0083	-0.15155	1.0814	2.1048	4.7224	1.959	0.72353	2.3333	1.216	1.8556	-0.87762	0.54311	0.70273	1.3319	0.42112	3.27	2.5782	1.1046	1.649	0.80281	2.0572	2.6781	0.9457	-2.2068	1.6522	3.2354
0.92981	1.1134	1.4699	1.5024	-0.58664	-0.63312	0.6812	0.93185	1.5063	1.5775	0.55504	1.0983	1.6286	2.9129	0.47397	3.4049	1.1904	-0.43976	2.233	2.0256	0.86856	1.7406	-0.11397	2.7912	-0.29729	0.7834	2.4444	-0.68505	0.88386	2.0132	0.63299	2.2007	-0.74631	1.8003	-0.73133	1.2349	0.10893	1.4246	0.61379	0.68241	3.2487	2.0304	3.1181	1.7595	2.5261	1.4935	0.99359	-0.44855	1.5325	2.2121
0.25271	0.76818	-1.4495	-0.36986	-0.5617	0.52531	0.97046	0.39648	-1.3156	0.48909	-1.1566	-1.122	-0.30444	0.054044	-0.84008	-2.2593	-2.3449	0.37005	2.6675	-0.019513	-0.70726	1.1433	0.81345	2.2424	1.1909	0.052071	2.3869	-1.301	-1.2262	0.27931	-1.9619	0.012584	-0.52745	-1.2928	-0.6865	0.06061	-1.8607	-1.4811	0.95558	-0.11983	0.070626	1.7463	-0.063489	-1.0223	-0.23166	-0.17489	-0.19297	-1.2041	-3.0037	2.8075
1.913	0.69757	-0.49348	-0.59057	-1.9228	-0.90575	1.6421	0.03	0.85341	-0.41614	0.39459	-0.54524	0.40177	0.52833	0.24776	1.3963	-1.9342	0.48913	1.0067	-1.2564	2.1175	-1.3161	-0.25625	-0.95258	-0.17765	-0.040626	-0.92368	-0.094108	-0.058555	0.84502	0.015361	-2.0953	1.0298	-0.34004	0.89349	-0.84582	0.57363	-1.5356	0.65363	-0.54244	-0.12491	-0.80791	0.12856	-0.74395	0.31585	1.3241	-0.71716	0.094799	-1.5189	-2.2013
-12.926	-13.994	-12.798	-13.828	-11.681	-13.19	-12.326	-8.3699	-10.724	-12.948	-11.725	-11.58	-14.277	-14.552	-13.226	-12.294	-11.235	-13.629	-11.909	-13.363	-13.465	-13.432	-12.764	-13.134	-13.085	-13.876	-13.529	-12.787	-13.533	-12.26	-15.742	-14.509	-11.865	-12.932	-16.32	-13.139	-12.75	-12.348	-11.26	-10.748	-14.177	-12.114	-12.535	-13.24	-12.053	-14.493	-12.888	-13.776	-11.513	-16.226
-3.9225	-5.0559	-7.6644	-6.1875	-6.8573	-6.3494	-5.0277	-6.5375	-4.0614	-3.6747	-6.2385	-6.7396	-6.6741	-6.7427	-5.1474	-6.5972	-5.2454	-5.2436	-6.0243	-3.8137	-4.8619	-6.7766	-4.7034	-4.9068	-4.367	-6.9201	-6.6538	-7.0926	-2.4345	-4.2736	-5.5843	-4.551	-5.2906	-5.0378	-6.7694	-3.6921	-8.2503	-4.3279	-4.9636	-4.7044	-4.5497	-5.3076	-5.8394	-6.3643	-3.9644	-7.7082	-6.831	-4.4507	-2.7761	-5.7921
-2.6371	-1.5105	-0.98102	-3.8124	-1.3142	-1.6618	-3.8996	-1.7641	-1.2539	-1.8409	-3.1281	-1.5904	-1.5527	-0.63231	-6.7974	-1.8108	-3.206	-2.6728	-0.92062	-0.48908	-2.5443	-2.7541	-3.1854	-4.6363	-2.9518	-0.34245	-3.0957	-2.9261	-5.5939	-1.5401	-5.1307	-2.8156	-3.4607	-2.5994	-4.9624	-0.68335	-1.7732	-1.5821	-2.7893	-2.5929	-3.6432	-3.0306	-0.73385	-3.9516	-1.6923	-3.7767	-1.9163	-2.7504	-2.1554	-3.9154
1.7744	1.1269	2.3876	1.6557	2.2148	1.2927	4.0977	1.6336	0.98037	1.6718	0.79712	0.75519	3.2127	3.1197	1.2052	2.1206	0.23502	1.1255	1.2332	2.3253	-0.18329	2.2451	1.8708	1.397	2.8076	2.788	2.6854	4.6033	1.2737	1.9042	0.46322	-0.61319	-1.3458	5.8155	0.95649	4.0294	0.26105	1.1692	3.2693	1.0486	3.1846	0.89443	2.0913	2.269	1.8102	3.0578	1.849	0.11985	3.1954	2.325
-11.502	-11.648	-14.211	-13.902	-15.543	-13	-11.532	-15.253	-14.078	-12.197	-12.559	-14.363	-11.108	-14.627	-12.925	-15.856	-15.279	-14.619	-12.707	-14.487	-12.482	-12.883	-12.409	-13.966	-14.935	-11.108	-13.013	-13.527	-12.231	-11.281	-15.846	-13.499	-12.004	-13.469	-14.35	-14.714	-12.478	-12.202	-14.312	-13.442	-12.54	-12.964	-14.597	-13.278	-8.6757	-13.887	-14.439	-11.878	-13.307	-15.039
-1.8827	-0.47385	-2.5645	-0.51508	-3.7937	-0.30268	-2.6074	-3.3466	-1.5741	-0.471	-0.81861	-0.57251	1.014	-2.175	-1.365	-1.1877	-0.93732	-1.0323	-3.0886	-2.227	-1.9672	0.15885	-1.5365	-1.5174	-3.2321	-0.66376	-1.4994	-0.98239	-1.2739	-2.0802	-0.06449	0.61882	-2.262	0.03237	-3.068	-0.48831	-1.3493	-1.3531	-1.5653	-1.9222	-1.3793	-0.79067	-1.5584	-5.305	0.15424	-2.2981	-1.9383	-1.9577	-1.6328	-3.8853
2.7071	1.6133	-1.7148	1.4321	2.3933	3.4324	4.3759	1.1804	0.050591	2.6267	2.4911	-0.45735	0.37362	1.4227	1.1557	1.4363	2.9877	1.5814	4.1115	2.2452	2.67	3.4072	2.8123	0.84043	3.7409	-0.47987	3.3336	2.898	0.7736	0.93814	1.5787	0.67169	2.1143	0.71735	1.5355	0.4281	2.1303	2.9541	2.8952	0.081188	5.2261	3.148	1.7149	-0.85383	1.6577	2.2397	1.5124	2.2065	3.3442	1.6684
7.6003	4.1068	7.0886	5.832	5.9546	4.2175	6.0697	6.9585	5.8178	8.5002	5.6482	6.748	6.5572	6.6771	6.8154	7.7435	5.5322	8.2505	6.9155	8.3343	5.064	8.5522	6.9934	5.7561	6.4092	5.02	7.8882	6.7727	8.0679	7.5296	8.3423	6.5458	6.1036	4.9206	4.7123	6.2105	6.8557	7.2264	4.2885	6.1095	6.3254	6.2411	6.2645	6.8966	7.686	5.7051	6.16	7.8118	6.451	6.0376
-10.35	-14.13	-12.734	-11.564	-8.7272	-10.471	-13.099	-10.97	-10.111	-12.326	-12.638	-12.241	-10.6	-15.563	-10.266	-11.424	-11.517	-9.9589	-11.422	-11.704	-10.736	-12.296	-12.334	-13.569	-10.171	-11.416	-12.568	-10.489	-12.034	-12.249	-13.354	-13.439	-12.36	-11.437	-13.231	-9.4354	-13.496	-10.609	-10.946	-14.807	-10.997	-10.633	-11.37	-12.284	-11.401	-12.816	-12.215	-12.201	-11.848	-11.537
-5.0014	-3.841	-5.0769	-4.1167	-3.2167	-2.9559	-6.4628	-5.6006	-4.6343	-3.2979	-3.252	-3.7392	-2.0595	-3.9418	-1.9801	-3.6609	-3.1366	-5.5395	-5.0913	-1.7678	-3.3078	-5.9991	-4.3962	-4.9278	-1.8151	-4.6226	-5.3943	-2.9619	-5.3766	-3.8156	-3.5238	-3.1089	-3.6262	-3.9387	-2.4981	-4.1452	-5.4383	-2.2993	-4.512	-3.5802	-2.8487	-2.9155	-5.2821	-5.8759	-4.4535	-5.6838	-2.7158	-5.0157	-4.6259	-4.5395
-4.0211	-4.1555	-5.5852	-2.2328	-2.9069	-4.4589	-6.2348	-5.0292	-3.2183	-3.2431	-2.9077	-4.4816	-4.7891	-4.3511	-4.9768	-4.4949	-3.2468	-6.5183	-3.5562	-3.4504	-5.0608	-4.4234	-4.5341	-4.3756	-4.0377	-2.648	-2.0419	-5.0051	-4.7108	-3.9763	-4.1078	-3.6832	-5.5896	-4.6222	-4.904	-5.2087	-5.542	-3.9626	-6.1284	-4.252	-4.3311	-6.6166	-2.788	-6.9901	-6.074	-4.3274	-5.8709	-6.2769	-4.66	-3.6095
-12.238	-11.329	-10.507	-12.762	-10.376	-7.6573	-8.5735	-7.9029	-8.4885	-10.594	-8.9347	-10.107	-9.9984	-8.8107	-7.4655	-7.5794	-9.5582	-9.3813	-8.4759	-6.9057	-8.619	-10.718	-10.732	-7.7653	-10.661	-10.514	-10.161	-8.7728	-8.448	-10.384	-6.8243	-9.9791	-8.8679	-10.052	-9.13	-11.406	-6.7409	-11.91	-9.2793	-8.4518	-10.308	-9.0088	-11.173	-8.5559	-8.7297	-8.9983	-7.0901	-9.9671	-11.026	-9.1124
1.9713	0.83939	0.7328	-1.3346	-1.4031	0.23248	0.29145	0.73046	-2.1188	-0.46746	-0.05784	-2.6166	-0.95117	2.2801	-0.7447	-0.78677	0.57409	0.11634	-0.27074	1.0291	1.1495	0.52679	0.294	-1.223	-2.0269	-0.66969	1.5123	-0.68148	0.70969	0.50812	2.791	0.49414	-1.2971	0.39196	-0.8518	0.19539	0.13332	-0.11037	-0.6272	1.6156	0.13412	-0.6882	0.179	-0.37395	1.1964	-0.70445	0.74446	-0.84521	-0.88852	0.81976
4.6674	3.8408	5.3867	3.6849	5.5988	4.6409	4.2441	3.0428	6.7405	3.8259	5.4381	4.1849	1.7674	4.0595	4.4516	1.4731	4.8985	6.3264	3.2435	6.3043	3.8217	4.8254	6.9482	4.8656	5.2117	2.5107	3.1548	4.4165	5.3527	4.3587	5.4113	3.8528	4.2544	3.3404	4.8608	3.0787	1.7218	5.3074	2.0019	3.3794	5.2835	4.4931	3.6772	4.9412	3.982	5.7869	4.8878	4.4579	4.9587	2.7172
9.8745	9.1491	6.4097	6.7174	7.6679	8.3755	11.325	8.8777	9.701	8.5044	6.7291	10.849	10.177	10.553	6.7525	8.2106	7.7466	10.354	10.828	10.873	9.2391	9.9939	9.8583	10.232	11.542	7.2111	9.504	11.361	9.7642	9.4081	10.227	8.1783	6.5965	7.5427	8.9503	9.9291	7.2421	7.4389	10.348	9.192	9.1054	8.8865	8.0494	6.2052	8.3343	8.351	9.9503	8.4803	9.9557	7.8971
4.1124	2.8309	2.5461	2.4296	1.2157	3.6713	3.2997	3.4822	1.3427	2.6542	2.3172	3.4274	1.5094	3.1958	1.7978	0.44442	5.1955	3.6541	1.0637	1.8661	0.90353	3.8319	5.1253	4.2361	2.0879	5.5366	3.7307	4.5742	4.6691	3.8378	3.2596	3.1272	1.5045	3.755	2.8174	3.3155	5.2626	2.1803	1.821	3.2558	3.0642	1.0444	3.6917	4.5617	1.9251	4.1496	1.8836	2.9924	3.2324	1.6481
-0.66082	-1.4594	-0.76896	-0.92341	-3.0791	-0.21722	0.065097	-1.7387	-2.213	-3.0245	0.66044	-1.8148	1.3985	-1.4177	1.5388	0.45368	-0.47785	-0.0043584	0.76352	-1.7158	-0.72822	-0.23086	-1.2951	-1.185	-0.4031	-1.0901	-0.81544	-0.98629	-1.397	-1.1402	-0.40911	-0.13817	-1.2968	-1.5304	-1.0389	0.9316	0.5643	-0.9587	-1.7222	-1.1023	-1.1394	-0.90003	-1.114	-1.1843	1.4118	-0.12848	-0.46223	0.3003	0.15245	1.7299
-1.8806	0.4213	0.033484	-1.4443	-3.3723	-2.4782	-1.7024	-1.7049	-4.2519	-0.41692	-0.62056	-1.4798	-3.1953	-1.2189	-0.96835	-2.508	-0.54589	-2.1588	-1.8858	-3.0231	-0.20969	-0.57671	-0.936	-3.1693	-3.9351	0.053123	-0.71654	-2.2934	-0.66945	-0.36174	-1.1995	-1.8944	-3.1982	-0.22688	-1.5702	-1.3448	-1.0476	-0.95375	-3.4597	-1.2564	-2.5324	-1.5053	-1.8778	-1.6471	-2.348	-4.7271	2.0111	-1.2822	-2.564	-0.59755
-9.1087	-7.9568	-7.4651	-8.6728	-6.8416	-7.4642	-7.4907	-8.4113	-9.9091	-4.5873	-7.6041	-9.136	-7.6491	-8.7756	-7.613	-10.079	-8.1525	-8.7258	-8.0537	-5.6549	-10.566	-5.8095	-6.9243	-8.7934	-9.216	-6.6151	-6.6029	-5.9372	-6.1186	-7.7528	-7.6438	-8.45	-8.4255	-7.3413	-6.8853	-7.5697	-8.0513	-7.9124	-8.6508	-7.5618	-7.8663	-6.3581	-10.349	-6.1874	-6.9583	-7.8097	-6.7453	-10.609	-9.213	-9.1113
-11.989	-8.6967	-12.512	-11.48	-10.797	-11.557	-15.141	-10.171	-12.538	-12.21	-10.508	-11.001	-12.096	-11.442	-11.457	-12.176	-13.857	-12.333	-11.288	-12.116	-10.906	-12.63	-11.602	-11.901	-10.777	-11.31	-11.794	-10.882	-12.611	-10.478	-11.381	-9.5654	-11.934	-10.455	-10.468	-12.053	-15.054	-12.703	-10.749	-11.045	-12.545	-11.568	-10.452	-9.8873	-11.824	-10.688	-11.793	-12.131	-11.196	-12.077
0.58111	1.0366	0.8257	0.24886	0.037965	0.17783	1.0332	-0.073042	-1.1659	2.2046	0.27298	0.34963	0.42922	-0.95089	-0.28404	1.4486	0.62674	-1.4946	-0.62209	-0.5858	-1.6176	0.58861	-1.2645	-1.3531	1.7564	-2.4525	2.5847	0.58255	0.72093	-0.93869	-0.52831	0.90521	0.033511	-0.10533	-1.4777	2.2645	1.1422	-0.36145	-0.34759	0.36242	1.5079	-0.29402	1.742	-0.35371	1.5723	-0.86788	-0.67982	0.78073	1.5599	-1.6662
-3.1633	-3.5323	-1.0981	-1.953	-1.2479	-3.2627	-3.109	-5.6509	-0.3	-3.4578	-2.0687	-2.2734	-4.7772	-2.5846	-0.77007	-2.8758	-2.9935	-3.749	-2.9789	-4.2062	-3.0544	-4.0762	-1.9682	-5.1797	-2.5719	-3.7772	-0.88961	-3.8505	0.44338	-3.8383	-4.2894	-1.1118	-3.4839	-2.5729	-4.3229	-0.76501	-4.5775	-3.022	-4.2704	-3.3934	-4.399	-1.965	-5.8483	-3.0226	-2.9263	-3.3149	-2.525	-3.8318	-3.2474	-3.9764
6.2446	6.9041	5.3492	7.2233	7.8921	5.8077	5.3828	7.1809	8.1855	6.7862	6.7657	6.6845	6.2539	5.7066	7.1786	9.1397	7.4	9.0581	8.2087	4.8491	5.4394	7.9609	6.3315	8.5213	4.8417	8.0044	5.7819	7.1188	6.8377	7.9697	7.7422	7.4087	6.8585	6.8742	5.4824	5.6644	6.7005	5.9598	5.7517	6.8384	6.3967	5.2211	6.999	6.6883	5.6468	4.9264	5.9189	5.8793	4.6789	8.9772
2.6901	-0.53745	0.79651	0.016445	0.20294	1.6258	0.53845	-1.4042	0.53129	1.9151	-1.313	2.5515	0.52612	-2.1731	-0.35445	-1.2492	-0.3902	1.7307	1.2337	-0.53317	1.1134	1.587	0.18743	1.3971	0.50735	1.8957	-0.49723	2.0155	0.95719	0.02234	0.18359	0.67164	0.65542	1.0653	2.7315	-0.45201	-0.29533	0.2615	-0.57629	-1.8708	1.6932	0.13258	-0.064881	-0.056751	0.10072	1.2043	2.4916	-0.4032	-0.59609	1.3794
-11.006	-11.201	-12.417	-10.78	-9.9561	-9.1757	-9.4398	-9.7203	-9.5658	-9.2537	-8.8416	-8.2829	-10.407	-11.839	-10.735	-11.408	-10.71	-12.131	-10.041	-10.819	-10.352	-7.7572	-11.246	-11.32	-9.9608	-11.342	-10.061	-9.4682	-11.117	-9.0956	-10.079	-11.555	-10.362	-10.061	-10.021	-10.502	-10.119	-11.18	-8.1276	-10.259	-9.2996	-11.403	-11.082	-11.429	-6.5744	-10.076	-8.9529	-10.721	-11.013	-10.933
-2.3985	-1.0034	-1.961	-2.3438	-1.2696	-2.1016	0.24402	-2.271	-2.9647	0.073705	-1.0356	-4.3566	-1.7749	-1.3442	0.064748	-1.7709	-0.6391	-0.80019	-1.7767	-2.1814	-1.6399	-3.1947	1.3071	-2.4052	-0.84521	0.51627	-1.5701	-2.097	-1.5655	-1.3816	-0.152	-3.0868	-3.7115	-4.4237	-1.78	-1.6242	-0.87309	-2.7554	-2.3799	-3.2628	-1.6839	-3.5019	-1.1775	-1.4223	-1.8233	-2.3345	-2.0214	-1.4259	-0.84996	-2.0737
3.3162	7.8893	4.6029	4.0208	5.1517	5.3773	3.6145	4.2566	5.0894	2.6029	4.6184	5.0921	5.4162	6.4023	3.9851	2.3292	2.5789	4.6006	5.2478	5.4722	3.8827	5.5687	5.468	3.2689	4.501	4.0171	1.5377	2.6143	5.5527	3.8739	7.5399	3.4679	6.7689	5.2957	5.1574	4.7121	3.5675	6.7511	3.1643	4.7174	6.5696	2.7366	6.9205	2.2821	5.0022	4.598	4.36	3.5301	6.117	5.6087
-14.217	-16.349	-14.96	-16.025	-13.207	-13.982	-13.982	-15.582	-13.478	-14.742	-13.759	-13.971	-13.111	-13.03	-14.384	-13.382	-12.527	-14.559	-12.808	-12.348	-12.138	-12.919	-13.363	-12.739	-13.631	-10.443	-16.488	-15.26	-15.759	-14.429	-14.249	-13.231	-14.666	-15.978	-14.089	-13.951	-15.425	-13.546	-16.171	-12.772	-14.919	-15.283	-15.766	-12.493	-13.106	-14.822	-12.862	-13.464	-13.224	-13.764
-10.058	-9.0891	-12.227	-8.9527	-10.089	-12.446	-11.443	-12.893	-12.359	-10.836	-10.413	-11.584	-9.3026	-10.278	-11.302	-11.871	-8.5741	-10.737	-12.365	-8.7659	-13.648	-11.498	-10.52	-10.02	-12.098	-12.1	-8.9886	-11.761	-10.192	-8.1359	-10.033	-12.39	-10.766	-11.43	-9.1248	-12.008	-9.8651	-12.381	-10.966	-11.044	-9.1967	-12.961	-9.397	-12.382	-10.776	-10.688	-12.936	-10.825	-13.348	-10.588
-11.402	-10.695	-8.1425	-9.2855	-10.224	-8.9807	-9.2049	-8.204	-8.2457	-8.7376	-7.7053	-9.7346	-7.8533	-9.1303	-7.7905	-6.721	-7.6655	-6.8498	-9.5564	-8.8692	-7.8766	-10.378	-8.7688	-8.3107	-8.703	-9.3632	-11.151	-9.8449	-8.9295	-8.0269	-7.9727	-11.118	-8.3379	-7.9658	-8.0951	-7.3723	-11.008	-10.165	-8.1095	-9.6117	-7.5013	-8.2376	-9.6416	-7.0733	-8.0728	-7.7947	-11.871	-6.3343	-11.607	-10.854
-2.0896	-2.5133	-0.11105	-1.1698	-0.70415	-4.0489	-0.79538	-4.5417	-1.5779	-2.6114	-2.0896	-0.87852	-2.51	-1.4036	-0.18193	-0.90681	-3.2404	0.24961	-0.53734	-1.686	-0.026827	-2.0976	-0.79102	0.15332	-3.162	1.2214	-0.54947	-1.977	1.0635	-0.18523	-0.6222	-3.6548	-0.40773	-1.8325	-0.26791	-0.014902	0.027254	-0.75333	-1.9184	-1.6452	-5.3045	0.35507	-0.56051	-0.34807	-0.64416	0.15043	-2.5143	-0.48857	-2.1405	-0.47704
-10.191	-12.343	-12.312	-11.735	-9.7688	-12.016	-8.321	-11.179	-9.7913	-10.463	-10.962	-10.894	-10.821	-12.421	-7.9994	-10.029	-10.5	-11.003	-10.805	-9.6828	-11.095	-9.4723	-12.825	-10.688	-8.9429	-9.2214	-9.654	-9.5037	-11.132	-13.914	-10.125	-10.522	-12.134	-10.7	-11.524	-9.0599	-11.833	-9.2282	-11.215	-11.374	-10.185	-10.759	-9.9486	-11.083	-9.8628	-10.546	-8.6917	-9.5591	-10.831	-9.1868
-0.32382	0.51532	0.0079595	-0.25271	0.23853	0.41077	0.35852	-0.90659	-1.6249	-1.9682	-1.4721	-0.13868	-0.63782	0.29271	-0.74941	-0.90291	0.80794	-2.2154	-0.41766	0.25693	1.6299	0.22181	-0.59072	-2.1981	0.79697	-0.0038562	1.0207	-1.8345	1.2635	0.34073	-1.9871	1.1477	0.71018	3.1274	-0.60813	2.3364	3.4512	-1.9471	-0.53213	0.2312	0.17856	-0.62606	1.3317	-1.8648	1.3996	-0.10671	-1.3578	2.6864	-3.3634	-0.39385
7.6656	8.3241	9.4022	5.2516	5.8487	9.2188	8.2334	6.9799	9.8826	9.9359	8.6002	6.6231	8.7758	8.1009	10.691	6.435	9.0909	7.3326	6.852	7.1775	9.9926	8.7945	9.0169	9.1055	8.0415	10.173	7.8265	8.4905	7.3581	9.9244	7.5579	8.8341	7.5075	9.4491	7.9569	7.4045	7.9227	10.057	9.3649	8.818	6.0354	8.7074	6.4742	8.0614	8.081	7.3204	7.1041	10.253	8.4026	8.1822
-10.51	-10.677	-14.566	-13.021	-10.866	-11.828	-14.554	-13.512	-12.391	-14.236	-12.427	-12.064	-13.092	-12.317	-12.752	-16.419	-14.292	-14.428	-12.752	-11.615	-10.694	-12.841	-12.428	-12.242	-13.956	-13.234	-12.408	-15.388	-11.075	-14.018	-15.945	-13.729	-14.003	-16.1	-12.225	-15.017	-13.769	-11.718	-11.34	-11.913	-13.541	-11.807	-13.201	-15.771	-14.139	-11.835	-12.319	-14.201	-13.508	-14.694
-14.07	-12.832	-11.781	-11.408	-12.669	-14.93	-13.642	-15.196	-13.566	-15.144	-11.342	-11.659	-12.686	-10.831	-15.691	-13.753	-11.611	-12.644	-15.753	-10.875	-13.156	-12.535	-14.401	-11.526	-9.2932	-13.704	-11.482	-11.884	-12.847	-11.554	-13.841	-13.196	-14.225	-14.781	-13.899	-12.104	-13.6	-12.829	-12.478	-12.674	-15.044	-11.303	-12.982	-13.227	-12.9	-12.135	-13.602	-13.113	-12.906	-12.519
-8.7737	-10.807	-12.063	-10.316	-10.841	-12.337	-9.649	-10.015	-10.103	-10.706	-11.992	-13.122	-12.638	-11.412	-9.6334	-12.986	-11.998	-10.757	-13.176	-14.193	-9.5227	-13.234	-10.26	-12.122	-12.098	-12.409	-12.232	-9.8038	-9.8658	-12.014	-10.36	-8.7452	-13.08	-10.105	-10.637	-14.984	-13.021	-9.8602	-10.387	-11.103	-10.899	-12.63	-11.474	-12.523	-11.997	-10.502	-11.18	-10.202	-11.897	-12.595
-12.398	-10.932	-16.889	-13.429	-12.156	-13.804	-13.505	-15.227	-15.554	-13.538	-14.482	-13.722	-13.154	-13.533	-15.728	-14.197	-14.503	-14.03	-14.482	-12.83	-14.346	-15.899	-14.239	-13.314	-14.774	-14.889	-15.401	-15.266	-14.824	-13.597	-13.379	-12.777	-13.119	-16.14	-14.711	-15.212	-14.896	-12.989	-16.139	-14.231	-11.439	-14.812	-12.603	-16.072	-14.754	-16.426	-12.295	-13.353	-13.42	-13.388
5.7651	3.4307	5.5576	6.7303	4.3726	4.8022	4.5681	5.2069	5.9233	3.7187	2.9579	4.2067	3.8096	3.5173	4.2027	5.0383	5.4591	5.7192	4.9887	4.3749	3.6432	2.9284	4.7307	3.7762	2.7491	3.6113	5.0662	5.7295	2.1565	5.0647	5.7221	3.0813	3.902	3.1137	2.8929	4.4087	2.3324	3.3527	3.3832	4.2029	3.6516	5.6858	5.5116	4.0218	4.0529	2.216	5.3478	3.6379	6.5908	3.9482
-0.66129	-1.0653	-3.8874	-2.0524	-3.4318	-3.2463	-0.12468	-1.7723	-2.3675	-3.2019	-1.9538	-2.1436	-1.0364	-3.126	-0.27648	-3.1183	-1.2577	-2.2473	-4.0114	-1.3198	-4.1583	-0.76718	-2.4857	-1.5303	-1.3411	-2.7693	0.040458	-0.36239	-2.2509	-1.349	-0.80061	-1.3375	-0.11571	-4.5543	-3.7548	-1.1782	-0.97378	-0.25502	-0.93807	-0.76562	-4.6818	-2.9708	-3.0833	-3.275	-1.3666	-2.3833	-2.8607	-1.7453	0.21931	-0.95087
2.746	0.44963	-0.30172	-3.5694	1.3912	-0.59762	-2.136	0.69993	1.0416	-1.6289	0.2683	-2.7372	-0.8614	0.50738	1.7353	-0.45814	-0.73595	-1.0331	-2.8636	0.72939	1.2889	0.72572	1.0668	0.15281	-2.2709	0.69441	-0.9584	-0.39806	-1.7305	0.12186	0.12767	-0.8185	0.79829	-2.6533	0.69481	0.47697	-1.781	0.77289	-3.1949	-0.45078	-2.3208	-1.1068	-1.2713	1.3199	0.04983	-0.10102	-0.93387	-0.19912	-0.82118	-1.0672
-12.319	-10.942	-11.546	-11.182	-11.364	-11.205	-11.229	-11.288	-10.681	-10.79	-13.955	-12.394	-11.932	-13.592	-11.656	-11.536	-12.376	-12.194	-12.087	-11.049	-11.524	-10.903	-10.367	-11.579	-12.733	-11.072	-9.8241	-11.21	-13.406	-10.934	-12.342	-11.408	-9.5667	-12.32	-12.8	-12.238	-11.961	-11.516	-13.164	-9.7989	-12.281	-11.621	-10.809	-12.146	-12.72	-10.108	-9.4658	-9.6703	-10.023	-11.189
-4.1127	-0.61044	-4.323	-3.7621	-3.7258	-4.1437	-4.5379	-3.1848	-3.7909	-1.6812	-3.6457	-3.655	-3.24	-3.7593	-3.2442	-6.3726	-4.6565	-3.4842	-3.489	-4.2678	-2.6046	-2.676	-4.9923	-6.1842	-2.6841	-4.4142	-2.2084	-3.0398	-3.1241	-4.6661	-2.1791	-2.4035	-4.5798	-3.2795	-3.9144	-6.1269	-0.74652	-2.4465	-4.4937	-2.4466	-4.8543	-4.2469	-3.7723	-6.0696	-4.0799	-4.3244	-3.7893	-3.5449	-3.5773	-1.7744
-14.952	-14.129	-13.629	-15.565	-15.783	-15.673	-16.131	-14.826	-16.741	-14.693	-15.706	-16.968	-14.389	-13.491	-13.198	-14.288	-11.349	-15.868	-15.688	-14.303	-15.246	-15.21	-13.452	-14.127	-16.007	-16.747	-13.716	-15.588	-15.497	-15.567	-12.113	-15.884	-17.825	-15.238	-15.824	-16.224	-13.345	-13.481	-16.008	-12.144	-13.662	-16.069	-12.469	-14.393	-15.144	-13.907	-14.246	-16.85	-14.5	-14.853
-2.9883	-5.0376	-4.9851	-6.1653	-7.4667	-5.8859	-2.8551	-3.9687	-6.6047	-6.2384	-3.3806	-3.5488	-4.7455	-8.4487	-6.0563	-6.4197	-6.4544	-4.5627	-5.9327	-5.6599	-6.3132	-6.2963	-4.9986	-6.3379	-6.836	-4.696	-9.1659	-4.922	-6.4661	-8.3481	-5.1352	-6.5793	-4.3716	-5.9856	-6.8993	-6.0255	-6.9513	-6.4405	-5.9287	-4.0405	-6.258	-5.3882	-6.2363	-6.7839	-7.3287	-5.496	-5.5232	-5.2114	-4.4701	-6.8518
-15.271	-14.326	-15.538	-14.003	-15.905	-11.808	-15.361	-14.835	-13.064	-14.239	-13.219	-15.258	-15.148	-14.157	-14.732	-14.786	-13.734	-13.066	-15.664	-13.107	-15.149	-14.704	-16.112	-12.764	-17.491	-14.335	-13.288	-13.718	-14.166	-13.614	-14.782	-15.233	-13.19	-14.28	-14.499	-12.364	-14.306	-13.713	-14.915	-13.405	-13.336	-15.211	-14.471	-16.137	-13.056	-16.777	-14.839	-14.933	-16.678	-14.583
-21.66	-23.375	-20.611	-22.033	-21.993	-25.081	-20.921	-22.564	-21.106	-24.079	-24.094	-22.656	-20.975	-22.681	-20.993	-22.238	-24.366	-22.073	-22.265	-22.152	-23.742	-21.464	-22.522	-23.723	-20.483	-23.022	-21.005	-21.453	-21.611	-21.495	-23.278	-24.584	-22.118	-24.34	-20.038	-22.747	-22.869	-22.329	-22.879	-22.273	-22.21	-21.561	-22.071	-21.846	-22.362	-22.674	-23.445	-22.648	-21.63	-21.214
-0.72856	-2.0243	0.51902	-0.85079	-1.9112	-2.6378	-1.3687	0.015628	-2.5735	-2.7187	-2.1745	-1.3846	1.3715	-1.9854	-2.5877	-0.26166	0.04638	-1.4573	-1.7952	-2.1808	-1.9649	0.29517	-0.67702	-1.1801	0.81707	-0.67933	-0.75881	0.075217	1.5259	0.019613	-1.222	-2.4864	-0.83794	-2.5757	-2.2272	0.082847	-0.61512	-0.0069755	2.0208	-0.28329	0.7244	-0.66114	0.67543	-0.44286	0.0032826	-0.21426	-1.6862	-1.2914	0.46637	-0.93368
9.2571	10.164	7.3106	9.3827	10.263	8.0307	9.3014	7.7347	9.4005	10.319	6.8264	7.7534	9.0155	8.2387	8.2141	11.085	9.2158	10.219	8.7973	8.8422	7.7715	8.4967	9.4491	9.7586	7.1675	7.6995	7.0523	10.927	7.9557	8.0696	6.9741	8.5142	10.345	7.938	9.5325	8.7499	8.8072	10.282	8.3354	8.7362	10.023	7.5089	7.596	9.2804	9.1556	9.2936	9.4709	7.6207	9.4131	10.092
-15.58	-12.197	-12.415	-14.38	-13.052	-13.137	-12.663	-14.219	-9.7317	-11.153	-13.121	-14.129	-11.386	-14.754	-12.289	-12.153	-12.574	-15.742	-13.879	-11.632	-12.055	-13.124	-13.159	-13.002	-12.206	-13.519	-13.734	-11.359	-13.844	-10.966	-14.073	-14.762	-13.908	-14.301	-12.492	-11.086	-13.136	-12.18	-15.314	-10.06	-13.877	-11.131	-12.756	-12.784	-11.528	-12.152	-13.745	-12.695	-11.913	-13.275
-20.926	-19.379	-17.877	-23.111	-20.86	-23.702	-19.166	-22.6	-20.85	-21.094	-20.517	-21.272	-18.865	-20.594	-19.681	-20.994	-20.237	-21.601	-22.06	-21.39	-22.422	-20.062	-21.38	-21.272	-22.22	-22.966	-19.416	-20.714	-20.552	-21.903	-19.829	-22.049	-21.789	-20.859	-18.553	-19.619	-20.606	-19.01	-20.869	-19.953	-19.902	-20.545	-22.374	-20.899	-21.308	-19.154	-21.779	-18.839	-22.274	-19.86
-11.959	-12.057	-10.098	-14.616	-13.939	-11.087	-13.605	-11.965	-13.181	-12.285	-12.142	-12.32	-13.697	-10.954	-10.339	-10.93	-12.388	-11.177	-10.962	-12.604	-11.586	-10.194	-10.485	-13.15	-12.81	-9.7643	-13.546	-12.711	-11.393	-12.234	-13.379	-10.24	-12.715	-13.316	-10.555	-13.634	-12.274	-13.42	-11.04	-13.492	-8.7477	-9.9033	-12.01	-10.543	-13.072	-14.379	-11.834	-10.282	-9.6553	-11.866
-1.2283	-3.0734	-2.3598	-2.6262	-2.3271	-1.8723	-2.6505	-2.3655	-3.1324	-3.6291	-3.1677	-0.098031	-1.5796	0.62223	-4.2764	-2.1784	-2.8311	-3.9469	-3.1734	-0.95949	-3.5654	-2.2535	-4.0631	-3.3819	-2.2849	-2.5219	-2.6741	-4.2465	-0.79682	-0.7608	-0.24744	-3.7548	-2.9458	-1.172	-4.4241	-4.4513	-2.7384	-1.8175	-2.1363	-5.1453	-6.7767	-3.9072	-3.36	-4.8646	-2.1714	-3.3601	-2.9886	-4.4048	-2.5466	-3.0454
2.0406	0.34808	-1.2844	-0.71856	-0.58227	2.0962	-0.55928	1.256	-0.57878	0.65468	0.364	3.2333	1.9848	-0.61687	-0.004623	-0.79985	0.32242	1.8231	0.14209	-0.40668	0.94132	-0.10171	1.5076	0.99455	-1.0627	1.6278	-0.081589	3.0192	0.024055	0.97254	1.5439	0.49482	-0.4424	1.0178	0.91792	0.35996	-1.493	1.1719	1.6099	0.20682	0.22097	0.42396	1.0279	-1.8201	0.91821	1.6735	-0.91726	1.8228	-0.1274	-0.34669
3.9776	4.2103	4.0126	3.5563	3.1111	4.7598	3.2915	5.2965	3.1463	6.6341	5.872	3.9653	5.6583	4.2112	0.98856	4.9206	6.3243	5.2664	2.8433	3.4201	5.6751	5.8766	4.5266	2.0272	4.8103	4.1402	5.0969	6.6386	6.1338	3.7045	4.4293	7.7727	3.1692	5.084	3.5023	1.7574	4.2458	3.6761	5.134	5.19	4.4223	4.968	4.2551	4.831	4.6254	5.3573	4.6204	6.2377	1.9752	4.9802
-2.5566	-3.8179	-3.2728	-0.43693	-1.4193	-1.0651	-1.2	1.0573	-2.5887	-0.86565	-2.7586	-1.4555	-0.26134	-1.3073	-1.2093	0.12353	-2.0639	-0.067166	-1.2177	-0.98779	-0.64753	-2.1423	0.20225	0.52946	-1.5942	-3.1389	-0.44981	-3.3179	-4.0405	0.32042	-0.50904	-3.8209	-0.70902	-1.2533	-2.6223	-1.6814	-1.1561	-2.2122	0.36204	-0.053855	-0.64064	-1.9274	-1.0245	-0.27186	-1.0812	-2.5956	-0.64576	1.4798	-2.3421	0.21486
9.9798	7.2256	9.4064	11.919	10.128	9.2128	8.9714	8.0214	8.6033	10.297	8.903	9.8938	8.7863	7.0397	11.271	9.1949	9.4054	9.171	9.5622	9.5728	9.2462	9.5251	9.1289	8.2421	7.933	8.2467	10.765	7.8178	8.3735	8.6187	8.4328	9.3949	9.4388	9.5092	9.2236	8.1861	8.9953	8.1624	7.5785	8.9464	5.8157	7.6081	6.2942	8.4969	9.2107	9.2585	6.0701	6.6613	8.3933	10.79
0.99303	1.2877	1.9501	-1.8448	1.4539	-0.20032	-2.0787	-0.84327	-1.1067	-0.3314	-0.98281	1.7079	1.4635	1.3589	-2.6429	1.3983	1.8404	1.1346	0.34883	1.7329	-1.146	-0.83846	-0.41267	-0.16999	1.0668	-1.3158	3.6422	0.8228	-1.5679	0.41948	1.0307	0.86869	0.12261	1.3364	2.1586	1.8861	0.83651	0.28108	0.75939	-0.30274	3.0774	-0.20586	1.3485	1.7721	-0.53707	1.6932	-1.7351	0.53462	-0.21075	-1.765
0.76031	-2.5408	-0.8094	0.086994	-0.53667	2.2743	-0.45231	-1.3892	-2.3816	1.017	1.4173	-1.5542	3.5822	-0.70259	-0.40059	-0.32795	-1.6616	-0.077103	2.142	0.80025	0.50125	-0.88323	0.63647	0.45439	0.067318	0.29628	1.1486	0.85839	-1.4874	2.33	0.3796	-1.118	-0.63457	-1.3199	-1.2734	-0.15291	0.41849	-0.54045	-0.16981	0.68766	0.83856	-1.3644	-0.70878	2.5243	-1.2072	0.92012	-0.54173	-0.60415	-1.0865	0.56193
-14.072	-11.071	-12.591	-10.7	-11.381	-9.8774	-12.364	-10.019	-9.7532	-10.724	-11.149	-8.0744	-10.879	-10.651	-11.067	-13.375	-6.7559	-9.4743	-10.873	-9.0534	-11.384	-12.093	-11.54	-10.953	-8.9876	-8.5935	-11.524	-12.073	-9.1383	-10.66	-9.8623	-9.4961	-10.308	-9.6972	-10.711	-10.804	-9.7814	-11.301	-7.3119	-10.234	-11.493	-12.699	-8.4267	-11.836	-8.2296	-12.268	-10.157	-10.602	-11.684	-8.5611
-13.709	-11.105	-11.451	-11.727	-8.454	-8.3492	-13.863	-10.721	-9.6457	-10.678	-10.416	-13.078	-9.7208	-11.429	-8.0336	-11.638	-13.147	-12.367	-10.902	-11.082	-11.67	-11.938	-13.726	-11.847	-9.7251	-10.865	-10.907	-10.768	-8.6841	-11.881	-11.615	-9.7028	-10.912	-11.162	-12.647	-11.591	-10.251	-9.8419	-9.4747	-10.438	-10.933	-11.926	-10.568	-11.462	-13.505	-12.029	-12.373	-11.011	-12.608	-11.65
2.2762	3.5276	2.1973	3.6091	2.9924	-0.15312	0.53131	3.3174	4.875	3.628	3.5177	3.5751	1.1357	1.9767	3.5854	3.7941	3.4682	2.2339	4.9334	1.7024	3.2807	2.2469	4.1238	4.851	2.1012	2.8002	3.5599	3.8224	2.9437	3.5003	1.105	3.2242	2.2787	4.1157	2.9206	3.347	3.0385	6.2861	2.5734	1.5322	2.2193	3.2904	4.6581	1.6593	2.6573	2.0803	2.115	0.1617	1.0142	0.6701
-2.5963	-0.36968	-1.7079	0.035002	-0.63507	0.65264	-1.1312	-3.2721	-1.9646	-1.7189	-4.0471	-4.5692	0.54234	-1.8297	-2.8351	0.0041211	0.14423	0.22429	-1.455	-2.6206	0.21192	-1.0684	-1.8059	-0.49096	1.0332	-2.0471	-3.8716	-3.0497	-1.9621	-1.6639	-0.53571	-0.79428	-1.5057	-0.074743	0.47948	-0.040111	-1.1983	-0.19663	0.030681	-1.9469	-0.89203	-0.768	-0.74083	-0.90517	0.75907	-1.6261	-4.1145	-2.9641	-0.50657	-3.6715
-15.886	-13.782	-15.444	-13.595	-12.176	-15.797	-14.756	-16.176	-14.341	-13.903	-13.978	-14.958	-12.01	-14.976	-14.091	-15.259	-15.588	-12.171	-15.047	-15.25	-14.204	-15.243	-16.533	-12.564	-15.057	-14.591	-15.484	-12.789	-13.452	-12.847	-12.993	-13.479	-16.596	-16.364	-17.174	-14.174	-14.827	-17.018	-15.26	-14.682	-14.804	-14.774	-15.757	-16.178	-13.42	-14.585	-15.294	-15.547	-13.582	-16.718
-1.3531	0.78445	-1.4601	-0.82306	-1.4726	-1.0502	0.86836	-1.0049	-1.5028	-2.8097	-2.0362	-1.4324	-0.82679	0.052969	-0.91497	-1.2151	-1.3176	-0.3912	-1.8154	0.63724	-3.3017	-1.4826	-2.6444	-2.4721	-2.2188	0.49153	-0.94643	0.78615	-2.1055	-0.39319	-2.9441	-4.5683	0.032627	-1.0648	-2.4198	-1.1772	-1.0977	-0.42944	0.16892	-2.7216	-0.088525	-1.5646	0.29824	-0.21645	-2.6432	-0.55925	-0.88576	-0.2491	-1.4023	0.1626
1.275	2.5749	1.7912	1.5573	2.365	0.85094	-0.62083	2.2583	0.075178	0.28591	0.42538	0.71861	1.4716	3.0481	1.1572	1.6521	1.0206	2.9203	2.4014	0.41997	-0.56937	1.7817	-0.54079	4.6511	0.20279	1.2492	-1.1936	1.6912	1.3537	1.213	2.0333	0.22788	2.8204	-0.83756	4.1917	-0.33271	0.29408	0.12609	0.11678	0.95156	-1.0859	0.51089	1.1279	0.90772	2.8981	2.1051	1.616	0.39935	-0.34466	1.2449
-4.63	-4.0566	-4.9299	-5.449	-4.572	-3.1885	-4.0611	-2.6477	-3.1457	-2.1797	-1.8341	-4.429	-5.2267	-4.4451	-6.1137	-3.5095	-1.4946	-3.0325	-3.4988	-2.4793	-1.5719	-6.3562	-4.4516	-2.8982	-1.5728	-4.2834	-4.1904	-5.7379	-1.2899	-5.4643	-1.9443	-1.2649	-1.1373	-5.8125	-3.2806	-4.081	-2.5862	-1.2051	-3.3588	-5.6298	-2.4482	-3.243	-1.6969	-2.7994	-4.619	-3.3387	-4.1879	-5.1277	-0.94276	-2.1998
[truncated: 128 more rows]
[truncated: 150 more columns]
