# Supplementary material for: Genetic dissection of main and epistatic effects of QTL based on augmented triple test cross design
Source: PLoS One. 2017 Dec 14;12(12):e0189054. doi: 10.1371/journal.pone.0189054 (PMC5730204; doi:10.1371/journal.pone.0189054)
Supplement: S7 Supporting Information — (ZIP) [file pone.0189054.s007.zip › z2_1150_0.5_5.csv]

1.757	-1.5627	-2.3507	-0.47954	-3.9616	1.2019	-0.40158	-0.8795	-2.3641	-0.2952	-1.3314	-2.1079	0.19935	2.8995	-3.6784	-2.2738	1.3053	-3.4084	-0.49953	-2.3263	-4.1594	-1.6924	-0.094981	-1.5544	0.68427	-4.9047	2.9081	-5.199	-2.666	-4.4726	0.83374	1.4693	-1.7658	-3.4354	0.10279	-3.52	-0.22761	-3.6158	-1.7639	-0.9257	-0.66437	-1.4347	-3.5475	-1.3433	-3.3899	-1.9067	-1.8512	-1.9876	-1.1166	-0.58593
5.4322	5.619	7.8157	4.213	5.8608	7.6385	4.4115	6.6432	6.8093	6.7137	7.4934	7.9185	7.4912	11.693	3.2408	6.7684	4.3346	7.522	5.4809	6.2131	8.9219	8.819	6.5788	9.0812	4.3791	5.8778	11.285	5.612	6.1503	7.0866	8.0181	8.9022	7.3979	7.8281	4.2925	7.4591	7.1938	8.4511	8.9345	7.4385	5.6779	6.8309	9.4488	6.305	7.3227	7.9872	5.262	5.1743	4.9848	5.4737
-10.135	-8.9011	-15.886	-12.758	-8.991	-9.8469	-10.722	-11.67	-10.886	-11.484	-12.967	-10.576	-11.141	-15.47	-9.7997	-10.608	-10.609	-11.369	-11.927	-11.084	-7.7059	-10.822	-8.8114	-9.7014	-13.2	-15.187	-10.593	-13.048	-12.502	-8.9783	-10.582	-8.8638	-14.941	-11.24	-11.784	-12.743	-12.468	-9.743	-13.623	-11.664	-14.36	-12.979	-13.136	-8.4243	-10.883	-11.764	-10.968	-13.964	-15.129	-12.118
8.7392	6.7518	6.4556	4.0925	8.4882	5.1088	7.583	5.8566	7.4495	6.0848	5.8185	5.4338	8.3771	9.3691	3.6751	8.5337	8.4464	7.1929	6.0174	5.4149	6.7771	6.2759	5.4372	9.9162	7.1983	8.9464	7.0087	5.2142	8.4923	6.1375	9.275	6.1271	8.5185	9.9716	10.709	6.5176	7.418	5.4662	7.7743	5.0824	6.6012	6.1274	3.8005	8.4231	8.3304	6.7367	7.5247	6.243	7.7479	4.8274
-2.4703	1.1946	-1.9083	-3.7732	-6.0251	-0.2905	-3.3692	-5.3663	-0.72274	-6.9065	-0.89738	-5.0657	-2.8022	-0.45309	-2.2322	-2.1424	-0.96469	-2.8055	-0.080328	-4.1905	-1.4857	-3.7412	-1.9951	-4.4478	-2.3321	-2.4633	-5.8451	-1.3429	-4.9022	-2.005	-3.2197	-1.6991	-5.6551	-1.7634	-1.0131	-3.8256	1.3747	-3.6531	-3.1076	-2.6811	-0.51122	-1.3003	-1.3561	-3.3497	-1.4694	-6.1826	-5.8902	-3.5324	-0.18908	-3.3871
3.36	3.48	-1.0706	0.28093	-0.54016	0.39601	1.0363	1.0018	2.4633	2.9562	2.8692	1.1419	-0.27346	3.4696	4.8034	1.0828	2.0185	1.3144	-0.22723	1.4434	1.9115	0.73772	2.3502	3.305	1.0911	1.2561	-1.0777	1.2645	-3.3192	0.30749	-0.13685	3.0682	5.1806	2.1259	3.9673	2.2612	-1.6422	-0.34716	0.028449	3.9816	-0.39516	0.78748	-1.1808	3.688	1.607	3.0934	-0.11552	1.6086	1.0842	-0.72937
-8.6111	-7.5831	-9.4541	-12.872	-9.8546	-9.316	-10.903	-5.9378	-7.4719	-9.4548	-10.129	-6.6622	-10.276	-9.1177	-8.6281	-10.415	-9.1385	-8.5012	-9.4817	-9.7081	-11.64	-7.5001	-9.2617	-8.6435	-8.0991	-9.2502	-11.128	-6.444	-5.7923	-7.1745	-9.8061	-8.2389	-5.8079	-7.9008	-12.221	-10.111	-9.5139	-10.368	-9.248	-6.3271	-12.066	-7.8549	-10.013	-11.461	-10.677	-9.8324	-6.9228	-11.785	-7.1856	-5.6972
-5.1732	-2.1505	-2.5437	-3.7611	1.3691	-5.1892	-3.5887	-6.6388	-4.3353	-4.4767	-2.6448	-1.8164	-4.2713	-3.7194	-0.16805	-1.3823	-3.1679	-2.7327	-3.5904	-4.0376	-4.6103	-2.4845	-4.0891	-2.3019	-4.5924	-3.7947	-3.4766	-6.185	-0.92949	-4.9003	-3.0199	-2.9726	-1.6959	-4.3763	-5.7458	-3.8787	-3.0158	-5.9068	-3.123	-1.634	-5.1994	-5.0401	-4.1091	-4.8618	-4.5256	-3.1901	-4.0758	-4.6577	-2.5259	-2.0914
-3.7159	0.99497	2.8697	-2.4356	-1.2187	-1.368	-1.314	-2.0712	-2.4445	-5.008	-0.59617	-0.47932	-0.65301	2.1309	-3.0964	0.14783	-0.56766	-5.1733	-3.903	1.7711	-0.12092	-0.9944	-0.50848	-0.66704	-2.1419	-2.0513	-2.1659	3.0085	-1.1798	-2.34	-1.5896	-0.70557	-2.9879	-0.32163	0.5501	0.9371	-0.7418	0.61072	-1.5146	0.3664	0.60189	-1.2912	-2.1643	-0.76948	-0.033993	2.0266	1.8665	0.4089	-2.4021	2.1823
-9.0487	-10.233	-6.8093	-3.9371	-5.5396	-6.2134	-3.8825	-8.1274	-8.8388	-5.4197	-8.8176	-9.3032	-6.4134	-8.2471	-9.1994	-7.5305	-8.5945	-8.2103	-7.904	-8.9246	-7.6867	-9.8932	-6.5282	-8.2167	-7.6478	-9.1238	-4.1348	-7.1619	-9.5688	-7.373	-5.7803	-7.0164	-7.8248	-8.7549	-6.75	-7.4993	-8.5777	-5.6891	-6.8944	-7.3339	-9.972	-8.0067	-9.3153	-10.308	-6.9324	-8.6472	-6.3272	-6.5383	-8.9905	-9.2159
-16.466	-15.319	-13.108	-15.351	-12.857	-14.048	-16.116	-15.27	-14.206	-16.425	-17.829	-14.794	-13.061	-14.893	-15.69	-15.199	-17.067	-17.669	-15.036	-14.089	-13.456	-13.605	-15.658	-12.818	-12.476	-19.091	-13.933	-13.32	-15.908	-17.44	-13.054	-13.698	-16.476	-12.028	-15.393	-14.648	-14.367	-13.2	-15.621	-16.227	-12.696	-16.246	-13.658	-16.53	-15.611	-16.241	-13.849	-14.04	-15.13	-14.069
1.9636	0.67556	-1.5845	0.090204	2.2692	1.5623	-0.89211	0.33959	1.6876	-1.4692	-0.96245	0.34763	-0.39601	0.24406	-1.5594	-0.85538	-0.4415	1.9602	-2.907	-1.0549	-3.2468	-0.39278	-1.4206	1.4121	0.32248	-1.5778	-0.73369	1.8189	0.97841	-0.5943	0.66864	1.5171	1.0481	-1.7099	-0.81775	-0.28225	0.6657	-1.8444	0.39973	0.89629	1.9408	0.47964	-0.48573	0.060395	1.7412	3.053	-0.21594	0.66547	-0.91579	-0.085197
3.5856	4.4306	5.5513	6.8491	4.6275	4.5053	0.97706	4.8703	2.8984	6.5882	5.3617	4.2621	5.9751	4.7876	3.2901	4.7617	3.4893	5.3265	6.6021	6.0302	7.4342	3.8565	5.7322	3.5672	2.5058	5.2713	2.6819	5.1019	7.3287	6.1674	4.297	3.2006	10.525	2.8975	5.3171	4.4811	5.2586	2.8201	3.7237	2.8746	2.4619	4.7743	2.85	5.6853	8.3527	4.5208	8.8929	6.054	5.6225	4.6267
4.2737	2.8689	0.51327	1.7083	0.66245	2.9558	-1.4581	0.92596	4.8644	4.0783	-0.20555	1.4193	2.6233	5.5959	-0.793	4.0067	3.3523	3.1049	1.3593	4.0361	5.6569	0.86969	3.3711	3.937	2.5669	4.1035	0.71071	2.8639	0.26881	3.8945	3.7617	2.619	3.1582	1.8917	1.9891	4.6304	1.7385	2.4823	2.9132	2.2142	-0.037184	2.1446	3.2175	5.4917	2.7218	6.3097	-0.9914	3.6119	3.7321	3.7639
-12.188	-11.992	-13.514	-9.4482	-7.049	-15.084	-8.0239	-13.202	-11.69	-9.7832	-12.543	-9.9269	-11.613	-14.537	-9.2143	-12.226	-12.513	-8.4945	-15.633	-11.186	-8.2413	-9.2639	-10.069	-12.506	-13.001	-12.953	-11.815	-12.422	-10.661	-10.026	-9.0833	-9.3471	-9.6168	-12.536	-9.9178	-15.451	-12.179	-7.7419	-10.96	-12.16	-11.601	-11.326	-11.972	-13.818	-14.085	-10.414	-10.234	-9.9473	-12.719	-12.114
0.35819	4.7607	3.0274	2.3676	4.734	2.0493	4.3627	-2.2054	1.0957	1.7529	-0.19091	-0.43667	0.74525	3.4455	0.54753	1.8644	1.5567	-1.0726	2.8491	5.468	5.1023	0.19412	-2.8471	1.9134	0.76791	3.0394	0.19003	-0.1891	1.4033	1.9412	1.6562	2.1489	1.8838	-2.5639	5.4642	2.5974	3.0425	0.061267	5.0676	1.6012	3.6647	0.44033	4.3496	0.6173	1.7023	3.3308	1.8974	3.0514	0.34544	3.8958
0.2861	-3.7695	2.013	-2.6885	2.2709	1.6435	0.77106	-2.2313	-1.7531	-2.394	1.1756	-2.9238	-1.5659	-2.0869	-0.2208	-4.4642	1.5219	0.36065	0.31119	-1.0972	2.2887	-1.976	-3.3086	2.1454	1.255	1.9243	0.42366	-0.40869	2.3973	-2.2819	0.13136	-6.8648	-1.0282	-0.73433	-0.82161	-0.17779	0.61274	0.69887	0.81854	-1.2119	-2.1534	-4.5365	0.96683	-0.62936	-3.0751	-0.18524	1.0863	-1.5529	-0.64912	-0.17067
-12.203	-12.419	-14.922	-16.806	-15.96	-14.771	-12.93	-17.933	-15.715	-14.396	-14.156	-12.478	-12.601	-13.739	-15.006	-13.774	-14.227	-15.384	-14.121	-14.275	-14.52	-13.927	-12.962	-12.818	-15.457	-17.601	-14.893	-11.752	-14.277	-13.899	-13.727	-12.99	-15.11	-15.26	-12.579	-17.201	-16.372	-15.532	-13.692	-13.127	-15.298	-17.583	-14.902	-12.619	-13.729	-12.78	-14.134	-17.191	-13.197	-15.75
10.032	7.6126	7.9723	5.0294	10.661	8.237	9.656	10.278	9.8316	9.1405	11.327	7.7672	7.5936	6.2195	8.3696	9.0403	7.0872	8.0556	6.963	8.075	11.064	6.6502	6.543	9.627	8.5272	7.0371	5.6402	10.944	9.0687	7.5453	11.898	7.297	7.3964	7.2157	9.6341	7.8994	6.9342	7.3565	12.068	7.6917	8.0769	6.8689	10.075	8.1497	7.0771	3.9241	6.1275	9.7327	10.049	10.092
0.77546	2.8328	-0.54104	1.8522	4.5365	-0.063796	3.4635	3.4174	-0.7786	2.4824	0.77695	2.9775	-2.1984	3.8149	4.0822	2.8847	2.4066	0.88856	-0.51872	3.1441	1.2991	0.5064	1.1903	2.9751	2.1984	4.5886	5.0107	4.6157	1.4182	1.5065	0.9326	1.8387	-0.2194	-0.5042	2.6788	2.6665	4.1724	3.8615	0.20278	0.026962	0.60691	1.0528	4.9588	0.65943	2.5423	1.3377	1.9382	-0.28878	1.7409	0.9743
-4.706	-3.8938	-2.8374	-1.5843	-0.78698	1.4771	-3.329	-2.7009	-0.89158	-0.1766	-1.3831	-1.9688	-3.3342	-0.93673	-3.5413	-4.9701	-1.8356	-1.3891	-3.4789	-1.9545	-1.3354	-2.4858	0.34403	-0.11815	1.6553	-0.93314	-4.6757	-4.0869	3.5388	-0.81905	-2.7684	1.7023	-4.1994	-2.8662	-4.091	-3.2831	-1.4415	-1.6988	-5.3466	-4.3914	-5.3297	-3.3048	-0.51617	-0.2617	-1.8148	-2.0338	-2.2864	-1.3474	-0.8075	-3.5298
-11.124	-11.511	-12.563	-6.2263	-13.378	-9.7886	-11.4	-11.848	-11.452	-9.3858	-12.759	-12.026	-12.01	-13.247	-12.488	-10.664	-12.648	-11.658	-15.689	-12.027	-13.49	-10.507	-11.786	-11.434	-10.987	-10.638	-6.1859	-12.965	-16.092	-9.1463	-14.586	-10.452	-11.671	-11.271	-9.5068	-11.59	-10.884	-12.1	-10.768	-11.181	-13.593	-10.078	-13.74	-10.875	-10.747	-8.8907	-12.09	-11.096	-10.815	-13.8
-1.5855	-3.3192	-2.5567	-1.9093	-4.5958	1.0017	-1.4182	-0.71856	-1.4418	1.9902	-0.75298	-2.5373	-2.158	-6.0875	-5.6301	-1.1881	-4.2753	-5.299	-3.3916	-3.1295	-1.9915	-2.7559	-1.4215	-3.1866	-3.3081	-1.7512	-3.1136	-1.1994	-4.0525	-1.4271	-2.8656	-4.0247	-0.063785	0.87638	-3.0496	-2.2725	-2.4017	-0.53916	-2.6402	-4.0843	-5.0865	0.53653	-4.6161	-1.4879	-3.0658	-4.4444	-4.7895	-4.9089	-0.75397	-0.39368
-4.1187	-3.3307	-1.5723	0.36408	-1.4032	-0.57445	-2.3997	-0.36107	-0.278	-2.1642	-1.1309	-2.3528	-1.0591	-0.32089	-2.131	-1.4947	-0.95086	-3.966	-3.6731	-1.5664	1.4932	-2.6362	-2.1111	-5.4808	-0.1184	0.19389	-3.8893	-4.1645	-2.0754	-0.30561	0.41787	-2.2048	3.529	-1.8288	-3.6841	-1.8079	-1.8154	-2.4362	-0.53405	-1.6438	-0.80068	-4.5054	-0.75682	-2.9096	-1.4904	2.4096	-0.12449	-0.77562	-3.1156	-1.3965
0.72522	3.9511	-1.2158	1.0623	1.0997	4.7942	1.6527	2.945	3.2481	0.78003	-0.95243	-0.69496	5.9506	1.9455	3.8325	1.7875	6.2252	3.1907	2.9551	1.1078	3.1404	-0.54192	-0.93417	1.137	2.7809	-1.1901	0.9555	1.355	0.21325	4.0106	2.7153	-0.30121	1.5167	1.6499	6.1281	0.30292	0.24159	0.95042	1.4563	1.4441	-0.023238	-0.22834	1.2371	-0.053978	-0.40647	0.036009	-2.6793	-1.5637	1.0119	2.0994
-5.4245	-7.7923	-4.8959	-5.1357	-4.672	-6.5317	-4.8007	-2.9096	-5.3311	-8.7876	-2.2742	-6.2776	-4.2058	-2.8161	-1.0406	-5.8117	-7.1058	-4.8857	-7.5421	-4.6318	-3.0887	-5.6399	-7.1304	-5.2008	-2.8548	-5.5324	-3.0727	-5.4867	-3.4316	-2.6029	-3.1261	-4.492	-3.6085	-4.222	-7.5128	-6.5124	-7.4089	-4.5627	-4.1272	-7.3441	-6.6952	-6.6582	-4.7107	-5.596	-6.1176	-5.5135	-3.9027	-3.5497	-6.5722	-5.7816
11.462	10.573	10.903	7.9917	13.119	9.2944	7.5341	9.4183	8.2938	8.3338	7.8955	9.1375	8.8759	7.3758	5.8038	11.005	10.13	9.3989	11.075	10.635	9.874	8.9435	10.716	7.0479	11.462	8.6352	8.9073	9.7113	11.015	9.2874	8.0664	8.3042	9.1442	10.187	10.402	8.2472	10.418	10.96	9.5524	9.3938	8.0196	9.7576	7.734	10.804	9.5872	10.226	9.6526	6.9568	7.9639	11.128
-9.8064	-11.292	-11.403	-11.019	-11.065	-11.314	-12.56	-9.7342	-10.18	-10.611	-11.779	-12.046	-9.6077	-9.4434	-10.491	-11.661	-9.6204	-8.7258	-13.632	-12.078	-10.449	-9.9858	-7.0212	-9.3926	-10.307	-6.5101	-13.79	-12.344	-11.209	-11.55	-12.477	-13.155	-10.825	-10.567	-7.6752	-14.014	-10.431	-11.643	-11.21	-9.8923	-8.5147	-10.29	-10.453	-10.473	-9.116	-8.0657	-9.4118	-11.095	-9.9935	-9.45
-13.183	-11.593	-9.7253	-9.4354	-12.488	-10.765	-12.211	-11.813	-9.6285	-11.318	-9.3028	-11.381	-7.6851	-14.836	-10.382	-12.152	-10.724	-12.498	-11.317	-12.579	-10.633	-13.146	-9.5494	-12.424	-14.043	-12.708	-9.9401	-13.613	-12.536	-9.8739	-8.773	-12.901	-12.644	-10.468	-12.08	-11.516	-10.739	-10.44	-5.3234	-13.916	-12.957	-11.646	-11.153	-11.25	-10.897	-10.845	-12.879	-13.318	-11.756	-7.8653
3.1128	0.20612	-1.1682	2.5338	-0.11764	1.5417	-1.7093	-0.15999	1.2163	1.8895	0.23581	1.2537	0.57322	3.6887	4.5917	-0.16042	0.32959	2.7733	-2.6295	1.498	1.1045	-2.3328	0.49195	-2.5647	2.9138	0.38726	-1.6868	0.509	2.3441	1.3749	-1.6584	0.023868	2.4671	1.9033	1.6665	-0.50666	-2.2803	-1.1309	2.8576	0.87133	-2.5133	1.0731	2.2586	0.032337	2.66	-2.2391	-2.4335	3.0563	0.14782	-0.41933
-4.8498	-4.158	-1.823	-3.1016	-2.3128	-4.3288	-6.4252	-1.7209	-4.2815	-2.4218	-4.36	-4.9666	-1.541	-3.3146	-3.4029	-3.0621	-3.9507	-2.713	-4.7478	-0.41894	-2.5478	-2.8897	-2.482	-1.2486	-3.8006	-2.7636	-4.086	-1.771	-3.0799	-2.2907	-4.8745	-3.4245	-0.44416	2.7348	-6.798	-0.35347	-2.9836	-0.43661	-4.373	-4.2019	-2.9905	-7.778	-6.9482	-3.1956	-5.5511	-1.7462	-1.9756	-1.1913	-2.953	-3.6843
-10.819	-12.924	-8.1923	-13.544	-9.9962	-10.134	-12.602	-16.257	-11.676	-11.383	-11.147	-11.921	-9.6141	-9.1419	-12.242	-9.6515	-9.7804	-10.288	-12.604	-13.223	-9.4633	-11.729	-10.404	-10.909	-10.093	-11.404	-13.099	-10.444	-14.533	-13.23	-12.261	-9.5664	-12.898	-6.6523	-13.033	-9.6598	-14.122	-11.073	-10.807	-6.3172	-10.763	-9.6847	-12.062	-9.5898	-10.221	-10.655	-11.428	-6.6735	-10.797	-11.004
5.5767	4.9178	9.4452	9.4584	6.326	8.6201	6.3903	6.3405	4.7656	8.8882	8.6713	9.8926	8.4913	7.3817	6.0869	5.7742	6.7549	6.2214	6.5259	6.7288	5.724	6.1556	5.5135	9.4529	6.438	4.9112	7.3066	8.6398	7.0789	7.9849	8.176	7.0526	3.3563	9.2481	4.2267	8.0895	5.5608	6.2571	8.5575	6.9585	7.8494	7.4967	5.2577	6.8705	5.1028	8.139	6.8868	8.0872	5.8434	6.087
-14.081	-13.36	-12.03	-12.96	-15.861	-13.34	-13.349	-11.714	-15.755	-10.398	-17.256	-12.312	-11.574	-14.233	-14.529	-14.334	-13.276	-12.011	-13.602	-13.036	-14.74	-11.083	-10.462	-13.435	-11.338	-14.621	-13.422	-11.087	-13.223	-10.037	-13.667	-13.261	-13.262	-14.519	-9.8771	-13.59	-14.593	-16.12	-12.936	-13.47	-14.353	-13.781	-12.375	-10.248	-11.73	-14.608	-14.45	-14.994	-11.258	-11.921
-2.2611	-0.29163	-1.0009	-2.2424	0.20796	2.1903	-1.5461	-1.845	-0.36123	-2.274	0.27388	-1.883	-2.6458	-0.0078901	-3.6378	0.40473	-0.90781	-1.2356	-3.4126	-1.006	1.4158	-4.5185	1.3282	-2.6589	-1.3726	0.053434	0.22888	-1.0122	-0.86826	2.1646	1.4765	-1.3719	1.6907	-2.752	-3.8504	-1.2514	-1.4315	1.8334	-0.68817	-0.72647	0.37905	-0.72968	-2.5798	-2.5924	-4.7993	-1.082	-2.2501	-1.065	-0.075154	-2.0718
-14.077	-15.522	-14.715	-13.452	-15.936	-18.954	-15.273	-15.921	-12.506	-16.513	-12.836	-14.881	-14.867	-13.189	-17.652	-13.115	-16.308	-11.149	-17.69	-13.074	-13.303	-12.441	-15.414	-11.976	-16.154	-15.39	-18.08	-14.81	-13.564	-13.352	-18.797	-14.401	-15.532	-13.803	-12.775	-14.833	-16.427	-16.4	-15.667	-18.375	-15.68	-14.417	-14.659	-15.49	-15.11	-16.898	-16.492	-15.446	-15.079	-12.722
-13.04	-13.727	-10.147	-10.25	-9.9187	-13.291	-11.155	-14.649	-10.856	-11.793	-15.5	-15.137	-12.455	-13.067	-11.439	-11.508	-10.512	-10.789	-12.043	-7.8508	-12.867	-12.392	-10.539	-11.501	-13.149	-10.837	-11.167	-13.486	-11.72	-13.169	-12.232	-10.599	-12.258	-10.602	-9.8779	-9.2622	-14.828	-14.819	-11.147	-5.4728	-12.33	-11.311	-7.774	-13.83	-13.084	-12.394	-10.812	-12.372	-11.014	-9.2784
-5.4088	-6.0399	-5.7206	-2.608	-5.6652	-4.493	-3.1636	-7.2795	-4.0221	-3.2444	-2.9665	-5.7144	-4.6855	-0.86637	-7.3835	-3.458	-3.3495	-5.9771	-4.7975	-5.2967	-2.9957	-5.1965	-1.678	-4.3122	-2.9307	-4.8727	-7.2693	-2.7838	-5.0805	-4.5694	-6.9418	-4.868	-6.2018	-4.0688	-4.4678	-3.2106	-2.4842	-6.2502	-4.6738	-3.628	-7.8547	-5.5455	-3.7773	-4.1697	-3.2911	-4.6059	0.41173	-5.8126	-2.8692	-4.8539
-5.4168	-3.6315	-5.1833	0.17175	-4.7564	-2.7075	-4.4485	-6.0803	-2.6682	-1.9984	-3.8683	0.78699	-1.2983	-3.3603	-2.1994	-4.1789	-4.4409	-1.3196	-4.2587	-0.73129	-2.0956	0.020103	-3.3976	-4.3958	-3.221	-3.0127	-2.7295	-3.8827	-1.9046	-3.0436	-3.6428	-2.8148	-2.9678	-6.5738	-5.1529	-3.733	-0.21543	-3.6886	-2.1746	-1.9558	-1.9739	-4.3961	-4.2018	-3.0172	-1.6781	1.1292	-5.0023	-1.299	-2.3233	-2.5533
-0.25935	-3.7125	-3.1213	-0.99752	-0.44561	-2.968	-1.7916	-3.2032	-2.4791	0.56306	-2.4635	-2.7394	-1.8294	-2.3401	-3.2116	-1.4094	-0.42107	-2.4145	-3.444	-2.7591	-5.9365	-0.43428	-0.22263	-2.3621	-2.756	-2.4261	-1.1666	-0.27993	-5.5931	-1.3618	-2.6331	-1.966	-7.2049	-1.5957	0.59989	-4.2221	1.5283	-5.6482	-1.7324	-2.4294	-2.7793	-3.8388	0.36152	-1.8074	-0.25811	-0.088276	-0.79754	-0.037379	0.10289	-3.5918
0.40411	-1.6673	-2.554	-4.04	-5.1966	-0.52971	-2.2976	-1.5752	-1.8135	-0.82196	-6.3187	2.3225	-0.79408	0.49796	-1.3935	-1.2854	-1.8539	-3.3312	3.3408	1.5456	-0.50184	0.99129	-0.97072	-2.3606	-0.091875	-2.9531	-1.7484	-2.429	-0.50229	1.7047	-2.1996	-1.3668	-4.7574	-1.9401	-1.3492	0.040758	0.96883	-0.49932	-4.3757	-2.0223	-0.24888	-1.8733	-3.7602	-2.4918	-0.64077	-2.5859	-1.8574	-0.58684	-1.1907	-0.54573
3.8903	-0.15013	0.91675	3.1369	2.3101	3.6749	3.1433	4.3814	-0.41886	2.6175	2.3174	2.487	4.1924	1.2345	0.048321	2.9982	5.6613	3.6068	3.6596	4.1098	1.7537	2.5266	2.2256	4.7222	1.5058	6.0337	6.8447	4.3159	2.4602	2.4661	5.3568	2.9858	1.8473	-1.1959	5.3737	6.8253	5.5447	4.8532	4.3167	3.7764	4.8332	3.3848	3.9127	4.3484	0.51971	2.321	5.9616	4.3058	0.53534	3.5992
-2.5078	-2.2519	-0.2422	-1.1343	-1.8395	-2.7514	-0.10651	-2.5711	0.87667	0.19013	-3.4687	-1.5154	-2.119	-0.91884	1.1677	-3.441	-4.0152	-1.4441	-3.461	-2.0312	-2.3961	-1.7915	-3.6782	-1.5555	-0.97474	-1.1693	-3.5757	-4.6517	-0.58531	0.71036	-2.5072	-3.0544	-0.64517	1.7747	-1.102	-2.0926	-2.4425	-1.1565	-5.158	-1.2624	-1.0824	0.66579	-2.0238	-0.61341	-0.124	-1.1498	-0.71863	-1.772	0.5504	-2.2552
-6.2006	-9.1211	-5.2508	-7.5269	-7.9627	-6.3587	-8.2316	-10.174	-5.8647	-7.9086	-6.2364	-6.4633	-9.5386	-5.082	-9.1843	-11.129	-6.9812	-6.4701	-12.242	-8.8567	-6.8522	-8.4513	-6.0478	-7.483	-5.6931	-5.0266	-7.8151	-7.1127	-4.9235	-7.2899	-6.7966	-9.1678	-6.0523	-8.0907	-9.1437	-5.7415	-7.1258	-8.0851	-9.359	-9.4957	-9.8382	-9.9633	-4.9	-5.8197	-6.2893	-11.419	-6.5754	-7.0739	-7.4666	-7.4125
-7.7447	-2.0401	-6.2045	-3.5712	-6.0945	-3.1226	-2.7684	-4.2908	-2.9809	-2.6861	-2.9442	-1.5284	-3.9168	-3.7821	-2.6757	-5.645	-3.6055	-3.7433	-6.3477	-3.5642	-6.7723	-9.468	-1.2457	-5.6287	-5.3443	-3.8055	-5.7034	-6.4941	-4.3601	-3.3983	-2.6682	-2.4915	-2.9768	-4.0217	-6.2577	-3.0314	-4.6809	-2.1326	-3.2278	-2.4163	-2.7843	-2.8273	-3.9593	-4.7693	-2.4212	-2.6651	-0.94808	-4.1358	-5.8002	-5.3279
9.793	13.077	11.775	11.505	7.705	8.2226	8.9967	10.138	7.3707	6.9984	11.321	9.801	11.232	10.27	9.8744	10.526	10.85	11.652	11.73	11.458	8.2915	8.84	10.024	8.1528	5.9996	11.31	9.48	10.571	10.588	8.9572	10.83	11.016	10.369	7.6353	11.082	9.6353	10.058	11.763	11.496	8.0213	7.6309	11.662	10.025	9.4899	7.4179	6.7684	8.8434	8.9181	5.5185	11.104
-11.427	-10.316	-13.639	-14.965	-10.344	-8.1085	-10.299	-12.846	-10.993	-10.598	-12.188	-12.278	-10.589	-12.541	-12.46	-10.225	-13.575	-12.421	-13.391	-10.744	-14.992	-7.0324	-10.662	-14.935	-12.58	-9.5515	-10.302	-13.116	-10.612	-10.233	-14.17	-13.129	-13.015	-10.558	-9.569	-10.898	-17.693	-10.633	-11.772	-9.2848	-10.14	-13.317	-12.429	-13.681	-12.102	-12.196	-13.627	-11.737	-10.875	-9.5114
10.489	6.2522	8.1169	11.159	10.695	8.6233	7.4734	4.1254	8.2265	9.2874	9.1038	7.4734	10.745	9.1477	10.428	8.324	11.067	9.6271	9.5012	10.724	9.962	6.1378	7.5697	9.2839	5.9014	11.713	9.9496	7.2065	10.761	10.644	8.8167	10.3	5.9901	7.4161	8.3461	7.9008	6.112	10.159	6.6108	8.0582	9.9074	5.7276	6.5844	6.4678	7.3353	8.3975	8.8739	9.8916	6.6211	8.9979
-13.257	-10.131	-12.496	-13.217	-14.306	-10.309	-7.406	-13.128	-12.118	-14.872	-11.507	-12.765	-14.429	-13.234	-12.802	-12.039	-11.759	-11.889	-11.844	-12.307	-11.792	-13.306	-15.366	-14.73	-11.437	-14.723	-13.578	-13.622	-11.148	-15.766	-16.103	-13.205	-12.835	-11.483	-12.054	-11.884	-14.021	-15.661	-13.724	-10.768	-13.235	-11.59	-13.825	-12.321	-11.158	-14.442	-10.368	-15.561	-12.438	-12.715
-1.5782	-1.9586	0.36321	0.58391	-2.202	-0.32952	1.057	-0.80002	-0.42672	-1.1471	-1.0406	-0.31277	-3.7432	0.38702	-1.2978	-2.2418	-2.3769	-2.4719	-0.45811	-2.7555	-1.6925	0.50726	-2.7984	-3.4596	-2.2623	0.40575	-0.57477	0.44322	-1.8372	-1.8881	-0.55605	-2.662	-3.3572	-3.0678	0.50196	-5.3953	-1.7114	-1.0788	-2.3005	-1.1307	0.084011	-0.91649	-0.17923	-1.8507	0.077042	-1.2814	-2.6929	-1.4253	0.74239	0.24993
-12.121	-10.617	-11.595	-13.106	-11.522	-13.829	-10.161	-11.62	-12.445	-12.014	-11.84	-11.591	-12.182	-10.943	-10.781	-9.5524	-11.944	-11.815	-11.367	-12.118	-9.2277	-10.183	-12.49	-9.9825	-9.7261	-12.588	-9.5497	-15.457	-11.776	-11.233	-9.0822	-11.873	-11.212	-14.567	-14.388	-14.005	-14.441	-13.425	-12.463	-12.889	-10.604	-13.233	-10.479	-8.1346	-10.895	-12.216	-12.361	-11.691	-10.369	-10.59
-20.69	-21.027	-22.082	-26.777	-21.604	-22.499	-21.159	-19.67	-24.728	-22.614	-21.861	-19.268	-23.512	-22.988	-21.224	-23.407	-19.648	-22.879	-21.459	-19.045	-22.625	-24.384	-21.906	-24.178	-22.952	-20.795	-22.218	-23.922	-20.258	-22.165	-22.153	-22.836	-24.181	-25.049	-22.103	-20.757	-22.058	-20.793	-21.095	-18.943	-21.662	-21.8	-22.979	-23.17	-21.49	-23.728	-20.631	-20.96	-20.262	-24.993
-2.5593	-2.4555	-3.779	0.55372	-3.0921	1.1815	-3.0435	1.5464	-2.2764	0.29369	-1.3866	-4.2361	0.11304	0.30662	-2.8478	-2.3426	-0.46519	-1.7085	-1.1141	0.47543	0.56703	-0.083349	0.12745	-0.94327	-3.3117	-1.7389	-4.64	-2.473	-3.2073	-3.2325	-3.3009	0.49126	-1.7795	0.6938	3.9493	-2.5004	-2.1642	-2.6582	3.1646	-2.6191	-2.5158	-3.195	-0.064595	-1.7554	0.79883	-2.295	-1.2846	0.21448	-3.6053	-0.8785
6.0186	3.3421	2.7374	6.8739	7.8311	6.4514	6.753	4.9622	6.8455	3.3536	2.7442	7.1627	4.15	7.8229	8.6588	6.8399	7.0576	3.4937	7.4814	4.569	3.4971	3.7434	3.8321	7.0973	3.2175	7.3206	4.8397	8.1776	6.2051	7.7575	9.0767	6.893	7.0299	3.6095	6.8642	5.19	3.1231	7.7355	10.212	4.2678	6.8935	7.1633	7.2065	6.6162	4.6863	3.5138	8.8173	5.4016	4.4839	6.4605
2.2475	-1.4752	-0.82739	2.0683	1.3756	0.98496	2.1512	0.45068	3.1886	-2.1516	0.23784	-1.0126	0.026727	1.5966	1.4876	-1.7437	-0.18308	-1.137	1.494	-0.36649	0.61344	0.086974	1.8592	-0.64775	2.8371	-1.0678	0.17454	3.5491	0.25781	2.7306	0.94052	0.69791	-4.1482	0.37418	0.44503	0.046419	2.5596	2.7618	0.79117	1.9149	0.82332	1.876	-0.069482	-1.7441	5.8233	1.7981	1.6764	0.018797	4.0884	1.9701
-14.161	-13.263	-10.144	-13.659	-14.164	-15.765	-16.836	-16.241	-13.978	-12.236	-15.366	-11.088	-16.381	-13.688	-16.974	-14.439	-14.536	-14.138	-14.732	-14.201	-12.96	-14.824	-13.82	-16.211	-17.404	-16.427	-14.427	-16.258	-10.465	-13.096	-15.991	-13.083	-15.311	-14.936	-15.683	-18.599	-16.783	-15.639	-14.258	-10.729	-14.958	-12.601	-14.317	-16.87	-14.241	-14.226	-16.755	-13.557	-14.703	-12.634
-13.66	-17.759	-15.681	-12.653	-17.738	-15.349	-9.9564	-14.881	-13.838	-9.5043	-11.723	-13.497	-14.454	-11.836	-14.306	-14.887	-10.55	-14.407	-15.962	-14.177	-14.238	-12.212	-12.906	-15.829	-15.762	-14.276	-13.497	-16.168	-14.061	-12.529	-14.278	-14.287	-13.771	-13.796	-14.418	-14.098	-16.643	-13.789	-13.409	-16.855	-14.213	-15.001	-16.378	-14.047	-13.036	-14.99	-15.722	-14.701	-15.451	-15.927
8.657	7.8733	8.796	8.0503	7.7923	4.9359	7.61	8.0558	4.8903	7.6144	4.8957	2.4431	4.0388	3.8742	5.775	7.1933	5.1583	6.6423	5.4709	7.4443	3.8476	9.9322	6.0608	5.7008	7.6788	10.295	5.5537	8.0665	5.6229	5.7688	6.8917	6.4127	8.7443	7.1262	6.5489	6.9149	6.489	5.6268	4.3411	5.7917	5.8817	7.0924	8.916	6.7386	4.4894	5.2422	3.8764	4.9837	8.8826	5.539
-3.2592	-6.0015	-7.0317	-6.8206	-2.944	-3.8443	-1.2133	-4.8094	-4.8032	-5.1035	-4.9394	-2.478	-2.1022	-6.3925	-6.3642	-6.0265	-3.3987	-5.5789	-3.4473	-2.966	-4.0458	-3.3612	-5.3197	-5.0905	-3.1394	-5.1073	-4.8765	-3.8687	-3.1112	-5.1709	-9.0377	-5.7927	-4.2138	-3.0873	-6.0634	-1.7291	-8.5474	-1.4668	-3.8204	-5.4754	-4.2139	-5.0399	-6.0706	-7.7031	-6.6481	-5.2151	-7.7786	-10.098	-7.0708	-5.1156
-3.0101	-5.5549	-3.9955	-2.8831	-0.50999	-8.4918	-4.3965	-0.44989	-4.9019	-2.4356	-3.8567	-3.9674	-5.5897	-4.6434	-4.9552	-7.2721	-3.1352	-6.7679	-6.0596	-6.8578	-4.4576	-3.5346	-2.493	-2.4406	-6.2426	-3.4266	-3.378	-2.6021	-5.413	-2.8799	-2.8367	-3.1487	-4.106	-3.2473	-0.66415	-5.1367	-5.8714	-5.125	-4.2124	-2.9548	-7.2391	-0.81784	-6.7426	-3.1609	-5.4375	-5.183	-5.77	-3.3	-4.3643	-5.9799
-2.3231	-0.57863	-1.2452	-5.0038	-2.8601	-6.1883	-0.66123	-3.0858	-2.8046	-2.8207	-0.06587	-2.0015	-1.9925	-2.6738	-2.9648	-1.9795	-3.8119	-2.5084	-1.2293	-2.5465	-1.038	-1.397	-3.7837	-5.7108	-4.4141	-3.6375	-5.9383	-2.4332	-0.263	-0.46472	-3.4774	-2.7531	-2.408	-0.80845	-0.6736	-2.7657	-1.3319	-3.7007	-3.7885	1.0862	-3.6973	-5.6956	-2.0333	-3.1155	-2.0157	-2.88	-4.2182	-3.8667	-4.1999	-2.4062
0.17041	-2.2401	-2.1486	-1.0293	1.5513	-1.6938	-1.1372	0.43567	-2.0943	0.031445	-1.0931	-3.3282	3.8754	1.9101	2.1962	1.3518	2.3324	-1.1554	-0.029289	-0.30294	-1.2053	3.219	1.6359	0.24592	-2.3275	4.2666	-2.3002	-1.5047	-0.35952	-2.1959	-1.0859	1.4133	0.8588	-1.6127	-2.5673	-1.9512	-0.56171	-1.3216	2.1374	-2.3634	1.1111	1.3825	0.72055	-0.83134	-2.5536	-0.98136	0.31009	-2.8798	2.8788	-0.50498
-17.252	-13.648	-13.706	-13.073	-13.582	-14.249	-14.027	-17.133	-15.666	-17.861	-12.712	-17.446	-11.647	-17.171	-13.235	-14.32	-12.78	-13.781	-11.618	-15.042	-17.159	-15.89	-15.459	-15.729	-13.984	-15.23	-16.969	-14.749	-16.059	-16.845	-15.001	-15.091	-12.901	-14.104	-15.452	-13.448	-12.808	-9.955	-16.103	-15.724	-15.174	-13.456	-12.482	-12.489	-13.047	-16.305	-15.375	-14.426	-15.276	-17.086
-8.7942	-5.8509	-10.112	-10.468	-7.9185	-11.734	-9.7168	-8.9398	-12.182	-9.4934	-9.5948	-11.228	-7.8354	-10.575	-9.5093	-10.434	-8.6127	-10.408	-12.773	-10.353	-9.2592	-6.5673	-12.548	-7.0024	-9.7391	-12.48	-10.292	-10.965	-11.702	-10.186	-10.947	-10.034	-7.6405	-11.765	-7.1004	-7.6827	-7.9318	-11.375	-10.654	-10.233	-11.252	-9.6552	-9.3502	-7.281	-11.361	-10.99	-8.5012	-11.672	-12.299	-9.4881
-2.2577	-0.14255	-0.73567	-2.9108	-2.1912	-2.1	-4.8383	-0.23395	-4.3225	-5.5212	0.87133	-2.2464	-3.8699	-2.3187	-1.7416	-3.3013	-2.3835	-0.28974	-4.0922	-2.9698	-0.59377	-2.2673	-0.20482	-2.2819	-1.8521	-0.63458	-0.85282	-3.0354	-3.7078	-2.0518	-2.4452	-2.0854	-5.1973	-3.8667	-1.4248	-0.83606	-4.1842	-3.1271	-2.4563	-2.6231	-4.0073	-3.8722	-4.0749	-3.7666	-2.7839	-2.9849	-3.6106	-4.1976	-6.1813	-3.7938
-1.7948	1.3326	-1.7532	-0.25564	-1.1529	-3.6688	-1.9414	-2.0441	-0.05485	-3.9257	-0.12735	-0.48974	-3.9127	-2.9304	-4.9272	-5.8428	0.69125	-0.30365	-3.6053	-1.7821	0.47995	-2.0141	1.2863	-2.5341	-3.7451	-0.83171	0.11521	-0.65327	-1.9986	-1.0494	-2.3595	-1.7209	-1.7652	-2.8968	-2.3071	-0.5771	-4.4746	-0.30955	-0.13715	-2.1129	-1.9279	-0.55461	-3.2763	0.94061	0.17653	-0.50214	-1.4908	-1.5256	-1.571	-1.2589
-2.3594	0.57459	-1.6963	-0.94891	-0.51659	-3.8837	-2.0861	-3.5334	-2.6709	-2.1599	-2.5506	-1.4999	-0.87139	-0.72406	-1.922	-3.0508	-2.1062	-2.238	-4.5117	-1.3061	-2.6337	2.1913	-3.326	-3.1403	-4.7676	-1.9036	-4.4796	-1.0425	-2.5045	-4.2079	-2.3931	-1.1717	-0.2865	-5.6885	-3.543	-3.2229	-4.4662	-2.5543	-0.55592	-0.15989	-1.8639	-1.8005	-2.9735	-0.78145	0.75402	0.021274	-3.6276	-4.3052	-3.9187	-5.3374
-3.41	-2.8514	-3.6412	-2.3349	-2.6631	-3.6481	-4.5354	-7.4202	-4.4713	-1.5437	-2.7129	-1.093	-3.3269	-2.1367	-7.3851	-2.7346	-3.6682	-3.0206	-2.4399	-2.9634	-3.6158	-1.7236	-3.9891	-2.5346	-4.2409	-1.6185	-2.7621	-3.4622	-4.0145	-2.235	-5.5678	-4.5031	-3.2599	-2.6038	-3.2501	-3.9876	-2.8457	-0.72855	-4.1578	-3.7437	-4.5984	-4.8089	-1.6104	-0.52348	-0.50267	-5.3815	-4.1209	-6.2567	-5.5699	-4.0885
-7.828	-13.112	-14.561	-9.9528	-7.1266	-12.124	-11.68	-14.635	-12.345	-10.722	-11.08	-14.036	-15.324	-11.295	-14.166	-10.317	-10.494	-10.333	-7.2726	-11.859	-8.0059	-11.816	-11.265	-12.217	-11.426	-12.218	-10.655	-10.312	-10.538	-13.28	-12.929	-10.138	-14.563	-11.214	-11.87	-10.408	-12.604	-10.563	-10.51	-12.032	-12.175	-8.4307	-12.514	-10.579	-11.06	-8.8285	-11.79	-10.876	-15.048	-11.784
-4.8118	0.62664	-1.4928	-5.1308	0.34264	-0.19194	-2.9506	-3.9852	-0.26888	0.079801	-0.41918	-0.60747	-4.8729	-4.4985	-1.6482	-2.1562	-5.0401	-3.572	-1.3544	-0.58655	-4.0643	-0.81207	-0.36694	-3.5892	-1.6417	0.19268	-3.72	-1.7163	-1.7998	-3.2051	-1.161	-1.9237	-3.1972	-3.5745	0.97269	-0.26104	-2.9482	-3.8595	-1.4512	-6.3102	-1.116	-4.4504	-1.714	-3.5801	-0.91102	-2.9921	-2.1809	-1.8528	-1.8869	-1.8218
1.1772	1.5783	0.33151	3.3771	0.14019	1.9731	-4.2003	-1.6942	4.447	3.7018	3.1471	3.8377	3.6918	1.7209	1.5609	5.3565	1.722	4.1663	-0.878	-0.086357	0.59709	-0.0053699	-1.3527	0.046021	1.6248	2.5219	-0.57427	3.7783	-1.3568	2.6958	2.2938	0.50779	0.3773	2.4057	1.122	1.2312	2.8788	1.6314	0.50238	2.7025	0.71048	0.4422	2.9344	0.69008	0.0013142	0.30551	0.55311	-0.056159	0.61238	0.98181
-6.3247	-3.1517	-3.2958	-3.3134	-4.5127	-2.5301	-2.9572	-4.6782	-8.0204	-8.5463	-4.0272	-3.4733	-4.56	-3.9131	0.0083324	-3.2828	-3.7472	-1.831	-2.0139	-3.4621	-4.4936	-3.3584	-6.6875	-3.612	-1.1152	-4.7785	-3.0702	-5.4937	-4.3198	-5.8325	-0.09468	-5.4103	-5.2827	-3.2328	-3.8076	-4.398	-0.54957	-3.3553	-2.7094	-7.2849	-0.67331	-1.8284	-1.9176	-4.4545	-6.7492	-8.3571	-4.1737	-3.5734	-2.2011	-1.5265
-22.86	-22.961	-22.442	-23.389	-20.77	-22.487	-22.078	-24.281	-22.466	-21.74	-21.9	-23.422	-20.686	-24.729	-20.266	-21.542	-24.26	-21.633	-20.933	-22.731	-21.53	-21.563	-21.05	-21.066	-23.024	-22.111	-22.329	-22.73	-19.894	-22.675	-18.757	-22.57	-20.765	-21.194	-22.775	-22.161	-23.831	-25.131	-17.844	-22.536	-22.631	-21.585	-19.001	-21.352	-21.96	-21.028	-20.504	-21.839	-21.079	-20.34
-2.2817	-3.8357	-2.7555	-1.9381	-3.8113	-1.825	-3.5236	-2.305	-4.1239	-0.99343	0.20168	-2.7793	-5.2651	-3.9391	-0.20702	2.141	-5.9474	-1.7765	0.5903	-4.5859	-2.9806	-3.8601	-4.9379	0.79169	-2.6182	-3.6631	-2.069	-3.3317	-0.66257	-2.2075	-5.0279	-1.5939	-2.4904	-2.7082	-4.2848	-3.1294	-4.7328	-1.7902	-4.5186	-3.0321	-3.9447	-3.8993	-3.3731	-3.097	-3.6308	-1.1524	1.3898	-5.4602	-1.0974	-3.6685
-10.347	-10.201	-12.179	-11.899	-12.251	-12.706	-15.23	-9.2048	-12.403	-14.226	-11.443	-9.5114	-12.764	-11.852	-11.888	-12.538	-11.285	-13.481	-11.449	-9.584	-11.607	-8.9008	-10.926	-9.6786	-12.456	-12.408	-12.791	-11.794	-12.077	-15.702	-9.8134	-12.708	-12.648	-12.693	-11.343	-11.331	-10.792	-11.618	-11.82	-14.194	-8.3288	-10.279	-13.876	-13.468	-14.648	-11.982	-9.7059	-13.165	-11.694	-12.241
-4.8808	-2.5286	-4.836	-2.6832	-3.4612	-4.8604	-3.1244	-1.3211	2.0725	-7.7424	-1.9844	-1.1633	-3.2939	-2.9425	-2.8888	-3.743	-1.2444	-4.8515	-5.2451	-2.7627	-1.1352	-0.93059	0.050583	-1.6261	-0.30555	-3.5777	-3.5738	0.52701	-0.90527	-7.8006	-2.1485	-2.1197	-0.46606	-4.4583	-0.50182	0.57756	-0.18156	-1.5091	-5.3374	-2.5952	-1.8495	-3.1833	-3.8077	-4.3031	-4.8246	-2.0215	-1.7812	-3.6545	-1.3885	-2.0566
-3.6392	-3.094	-5.9058	-1.3983	0.791	-2.7923	-3.8685	-3.892	-0.37544	0.03981	-1.9392	-3.8125	-2.6538	-4.5357	1.5671	-0.91754	-1.4642	-1.2703	-3.0554	-2.8318	-4.6508	-0.012269	-0.32435	4.184	-3.1757	-1.9977	1.7539	-4.0984	-1.0655	-0.70259	-3.2469	-4.111	-3.5538	2.5113	-3.8234	-3.9965	-2.8117	-1.09	-0.40094	-3.8501	-2.8973	0.0050154	-2.8427	-0.73806	-0.87335	-3.5474	-0.47951	-0.77129	-1.9767	-1.0631
6.9324	9.0013	9.0267	10.807	7.2038	6.7824	7.958	6.4031	8.7294	8.8904	6.6012	4.592	5.0441	10.768	9.0936	11.686	9.6522	6.5094	7.1603	6.9482	8.637	6.4937	5.1629	7.8284	9.4052	8.9501	6.8616	9.1259	10.466	10.366	5.5088	9.5541	9.8876	4.8543	8.8884	9.5511	9.5361	8.4025	6.8288	6.3419	6.4054	7.1945	10.277	8.5804	7.2046	6.2367	4.6365	9.6897	7.7833	8.9141
-5.468	-4.1596	-3.8144	-2.6048	-2.8531	-2.4689	-5.0703	-2.8084	-3.9514	-3.7476	-1.5002	-2.997	-2.7756	-2.4826	-3.2677	-5.2423	-3.264	-1.1531	-1.7395	-2.1554	-4.7864	-2.2894	-1.4858	-0.47315	-0.80319	-0.077343	-2.3963	-2.7063	0.65561	-3.8805	-1.9584	-2.2186	-2.328	-1.4718	-3.5985	0.27601	-6.2065	-2.1016	-3.1917	2.0329	-3.1037	-3.8711	-3.2984	-7.0598	-4.8967	-2.6536	-4.1711	0.12085	-4.8439	-3.2357
-9.2777	-14.188	-12.024	-10.697	-13.9	-10.574	-13.056	-10.476	-11.409	-13.308	-7.3156	-11.372	-11.61	-13.808	-11.639	-8.3032	-14.793	-13.065	-15.427	-12.796	-8.5009	-10.211	-11.221	-13.766	-11.821	-13.121	-13.262	-9.8731	-12.947	-14.351	-11.144	-11.695	-11.711	-11.126	-13.126	-10.989	-12.708	-13.893	-10.395	-12.195	-13.248	-12.101	-12.571	-11.907	-12.869	-11.696	-10.082	-10.862	-12.204	-12.722
-2.1184	-5.1532	-6.5962	-4.646	-4.0135	-4.1454	-2.9998	-4.476	-2.7075	-5.4233	-7.4638	-3.7433	-7.5949	-2.0884	-5.0691	-2.4856	-2.6113	-6.1606	-7.2272	-6.1152	-2.3384	-4.9452	-4.0184	-7.2149	-0.58429	-7.8752	-6.4498	-3.9605	-6.6158	-5.3691	-4.7497	-3.4211	-6.7829	-3.11	-5.0151	-5.0355	-3.7827	-3.2726	-3.3681	-4.9697	-7.0687	-3.1679	-5.5852	-3.0742	-2.7031	-1.6556	0.075765	-5.2045	-4.5963	-4.3204
3.0072	1.2544	2.0544	3.4435	4.7112	2.7412	2.8681	1.8098	2.1781	1.4542	-1.6772	0.62249	-0.44364	-1.1134	4.3829	3.3377	1.7841	1.5799	3.8011	2.3242	2.2522	-2.4688	3.6435	2.1854	3.6432	1.7496	0.79256	1.501	1.8929	1.3814	-1.0345	-0.043886	2.2051	2.3162	3.7138	0.82417	3.2857	4.2631	-0.66725	6.9554	4.6762	0.91178	-2.6232	1.2647	4.9415	2.8615	2.6665	1.3375	-1.9076	3.8073
-2.1847	0.35165	0.18715	-1.6748	-0.96511	-1.7198	0.70495	-1.1161	-3.3663	-1.8786	-4.6501	-1.9937	-0.86013	-0.2178	-1.084	-2.4428	0.29401	0.81746	-0.75579	-2.6727	-3.6875	0.17365	0.89878	-1.3899	-2.0151	-0.4483	-1.3027	2.4061	0.35131	-3.1752	-4.2397	-1.5148	-1.3422	-2.4649	0.28831	1.0151	0.53929	1.2771	1.8373	-3.401	0.21275	1.7288	-2.1338	0.54741	-0.044329	-0.22849	1.5121	-3.7648	-0.14328	-1.4824
-0.75373	-4.2453	1.9617	-1.0841	-3.5731	-4.6557	-2.6114	-4.0064	-3.8842	-3.1961	-0.055403	0.97733	-0.90119	-3.1414	1.782	-3.5046	-0.45136	0.1702	-0.03323	0.67203	-1.2086	-0.90982	-3.5017	0.855	-0.73195	-1.4844	-0.92064	-2.1897	2.1001	-1.0778	-0.89145	0.20059	2.312	-0.18223	0.4092	-2.9333	2.246	-1.6222	-1.9127	-3.8648	-2.8058	-0.095634	-1.6697	-3.2861	-3.0856	-0.66425	-2.9578	-2.8856	-0.65545	-0.39388
3.593	4.726	2.9342	-1.7271	1.8883	-1.4156	1.2129	-0.16248	-1.0495	2.9068	2.3438	0.90459	1.6393	-2.8994	0.26574	2.5029	1.7774	-0.25488	0.73072	1.6876	0.41669	-1.4032	1.413	2.4544	0.83907	4.1574	0.5583	1.0427	1.8341	1.6081	0.81304	2.9304	-2.2941	0.99436	-0.083095	0.74513	3.6892	-0.66003	3.6667	-1.1506	1.3442	3.7345	2.0027	0.47166	2.2761	0.74982	1.8186	2.1847	3.557	1.8211
-22.811	-17.01	-19.996	-18.816	-18.878	-22.201	-19.393	-20.418	-22.804	-23.742	-18.63	-23.003	-21.043	-20.195	-23.878	-18.903	-19.31	-19.85	-22.337	-16.887	-21.162	-23.802	-19.787	-21.2	-22.401	-22.795	-18.218	-21.848	-21.771	-19.056	-19.021	-17.851	-19.099	-22.419	-20.675	-21.271	-23.084	-21.585	-20.829	-21.664	-17.137	-20.033	-23.51	-19.624	-22.773	-22.142	-18.299	-19.761	-19.074	-20.562
-0.86971	-4.554	-1.1636	-2.6741	-0.168	-1.9456	-3.527	2.41	-1.5147	-3.1016	-0.28471	0.51983	-2.5409	-0.086973	-3.336	1.2856	-3.1815	-1.8272	-2.2181	-1.3135	1.5141	-1.2492	-2.6156	-1.2429	-0.9784	-1.4358	-1.9602	-1.6595	-0.45838	-1.2185	-2.1354	-3.1236	-2.9915	-1.4382	-4.7383	0.20875	-6.2542	0.019847	1.7004	1.2696	-0.81597	-0.99835	0.60285	-3.5843	1.488	0.28465	-2.4906	-0.34775	-1.0323	3.8453
7.2975	9.2542	9.1548	9.0693	5.3874	7.7001	6.4716	6.3631	3.0926	6.7233	4.8149	7.3317	7.9086	6.085	5.2788	3.5259	4.9668	7.0799	2.9349	8.0098	4.5286	5.4966	5.7063	7.6075	7.77	9.6442	6.074	5.7207	6.6035	5.8543	5.7382	6.0217	9.2746	6.3958	9.8957	5.5087	3.7509	3.9984	5.9388	7.4299	7.352	5.3752	5.5613	9.3903	7.6173	4.6932	6.0829	5.7139	5.7508	8.8218
-1.2913	-3.8402	-3.8244	-2.5216	-4.3899	-1.6501	-6.2861	-4.8967	-2.605	-3.4881	-4.2899	-4.4909	-3.7017	-3.3257	-4.4182	-1.7563	-3.2166	-5.3307	-1.7799	-2.7517	-1.8269	-2.6883	-5.6389	-2	1.4685	-2.9275	-0.46015	-2.9635	0.62523	-3.9081	-2.2816	-3.5442	-5.1264	0.087369	-2.9388	-2.2572	-2.4687	1.4554	-4.2432	-3.7472	-3.7529	-0.39252	-2.6655	-0.39343	-3.6405	-1.8023	-1.2241	-2.943	-3.0598	-1.2241
-5.1468	-7.5184	-6.9806	-6.7555	-3.4806	-8.1133	-7.0465	-6.4981	-4.0187	-2.4785	-6.3644	-6.722	-4.542	-3.9701	-5.7679	-4.6989	-5.6876	-5.8475	-7.2285	-8.5206	-6.0182	-8.2466	-4.7194	-6.2168	-5.6292	-6.4396	-2.2189	-2.6788	-1.4925	-6.1517	-6.2249	-3.593	-6.4136	-6.3799	-3.4287	-4.9483	-3.9558	-5.8695	-4.7882	-3.0165	-6.7617	-4.3895	-6.7141	-5.0513	-5.497	-3.9644	-3.9448	-5.3364	-7.7334	-5.7146
6.4789	5.6932	10.283	5.6305	4.894	7.4183	4.4629	5.22	5.5361	6.9556	10.952	6.4905	7.2418	6.5292	6.4256	6.8951	6.134	7.6927	6.4016	6.5252	6.1631	3.8089	7.9063	5.3412	5.6699	5.696	5.5721	7.0625	6.4038	5.3275	5.7884	3.7099	6.801	5.4932	6.7496	9.6815	7.6629	9.8439	4.2787	9.9926	8.2416	8.7844	5.8715	5.0514	5.9874	4.973	10.258	4.3252	0.93566	6.4919
-4.4382	-1.1632	2.6504	-3.273	2.8424	-2.729	-1.571	2.9621	-3.7079	-0.95525	-2.1228	-0.29846	2.8096	0.68901	0.39441	-2.107	0.98048	-0.36796	0.70905	-0.14149	-0.96865	1.9077	-1.192	0.79824	-1.8269	2.8519	3.0155	-1.2005	2.7699	-0.45888	-0.08955	1.828	1.9581	1.6636	0.29838	0.17421	-0.2289	0.13193	-3.0661	1.9386	-2.5519	-0.50104	-2.7733	-1.5917	3.6254	-0.13177	-1.62	3.3789	1.9368	1.0775
-10.208	-10.109	-11.643	-12.227	-11.109	-9.6384	-12.808	-11.189	-8.2355	-11.527	-13.059	-10.73	-8.6934	-7.6083	-12.098	-13.207	-11.532	-13.631	-9.0915	-12.343	-9.2161	-9.0341	-8.7173	-8.9997	-9.9524	-8.1354	-10.425	-9.9861	-10.529	-8.981	-9.779	-8.3399	-10.079	-8.4355	-9.2126	-11.421	-11.961	-8.7554	-8.8671	-10.42	-12.096	-10.49	-12.652	-10.395	-10.875	-8.9387	-8.2879	-12.113	-14.242	-11.483
-8.6735	-8.598	-6.7713	-5.4482	-7.2321	-6.0874	-9.3891	-6.3795	-6.2109	-6.4997	-6.7211	-2.6224	-10.874	-6.9073	-8.4835	-8.2942	-7.7955	-9.4753	-4.9089	-8.2412	-9.3374	-7.5305	-5.6476	-7.629	-6.942	-7.0518	-7.9498	-8.2004	-4.5126	-10.004	-5.72	-7.6222	-8.6802	-11.206	-8.1499	-5.9248	-7.2006	-7.5781	-7.4171	-8.0495	-7.2574	-4.7584	-9.5022	-9.8822	-7.7041	-6.8456	-8.7091	-8.4387	-6.5269	-8.208
-2.0627	1.0304	0.24369	-2.296	-2.2013	-0.55535	-0.063952	-0.35575	0.21197	-2.5259	-0.88924	-1.9021	-3.2931	0.43939	-0.15973	0.64317	-1.1042	-0.11339	0.84312	0.71078	0.62783	-1.0572	1.3079	0.68072	0.86338	-2.1069	1.957	1.0077	-1.157	-0.21538	3.0883	0.37116	-3.5141	1.84	-1.6423	-4.424	1.3181	-0.21673	-4.2542	-0.91647	3.8857	0.36084	0.61177	3.1392	-1.2311	-1.6165	-1.6421	-1.3357	-2.6292	-2.0295
-11.134	-10.411	-12.705	-11.233	-9.1533	-9.7266	-9.8059	-9.454	-11.538	-12.27	-11.885	-8.9006	-12.948	-12.025	-11.123	-14.857	-12.092	-10.801	-11.39	-10.656	-8.3051	-5.2524	-11.278	-14.689	-10.043	-11.755	-8.2538	-8.6526	-10.713	-9.4053	-6.6826	-10.745	-9.4583	-8.9584	-11.955	-9.5055	-12.153	-10.693	-9.7061	-10.53	-10.579	-8.8227	-7.6454	-7.7189	-10.094	-11.136	-8.615	-11.164	-7.8111	-9.7506
2.3756	-0.26533	-1.2531	-1.8707	-1.1645	-0.62468	-0.49075	-2.311	0.67908	2.1138	2.3508	-1.3697	-2.2201	-0.69335	-1.1278	-2.16	-1.8388	-1.1954	-1.7438	-0.7264	-2.9342	-1.5457	0.89673	0.63313	-0.075373	-1.2308	-2.5797	-1.4557	-1.1061	0.20362	-1.1734	-2.998	-1.1257	3.008	0.7248	-1.0328	1.1542	-0.50925	0.080775	-1.5045	-2.2576	-0.40204	-0.72314	0.12563	1.1512	-1.2798	-1.3539	-1.3587	0.85151	-0.45892
-13.206	-11.865	-16.571	-10.041	-11.494	-9.6361	-13.57	-13.113	-11.874	-11.71	-16.905	-13.252	-13.431	-12.595	-11.956	-12.063	-13.328	-12.111	-13.976	-12.479	-10.319	-12.211	-13.622	-12.848	-14.015	-13.266	-15.992	-12.916	-16.094	-12.224	-15.582	-13.987	-12.817	-12.325	-11.242	-14.452	-12.223	-12.621	-15.195	-14.19	-13.3	-13.082	-11.584	-10.951	-13.357	-13.097	-16.129	-10.221	-14.958	-11.259
-9.8647	-11.432	-11.654	-11.409	-13.357	-13.407	-13.856	-12.346	-9.7857	-12.471	-12.252	-11.916	-9.1049	-15.363	-7.4311	-10.483	-12.526	-11.807	-11.315	-13.042	-11.647	-11.916	-10.341	-9.372	-11.465	-10.427	-7.8993	-10.451	-13.826	-13.059	-10.179	-10.608	-11.237	-10.466	-11.173	-9.9291	-13.839	-9.7846	-13.003	-14.595	-11.361	-12.75	-15.228	-7.5497	-12.747	-9.5449	-12.524	-11.142	-15.073	-11.973
-22.012	-23.796	-22.081	-22.114	-22.943	-21.545	-20.932	-23.625	-24.591	-21.068	-23.549	-20.886	-20.532	-23.079	-24.821	-23.277	-20.189	-22.141	-21.771	-23.77	-21.92	-23.959	-19.141	-23.715	-24.069	-21.362	-22.909	-21.016	-22.158	-20.216	-21.269	-21.869	-24.086	-23.455	-22.277	-22.531	-21.581	-22.602	-22.093	-24.686	-20.248	-20.29	-21.133	-20.928	-22.05	-22.251	-20.607	-21.993	-22.972	-21.102
1.5482	4.1852	1.6831	2.4797	1.4309	3.0209	0.83868	0.13204	-2.3544	2.3248	0.41382	1.2392	2.0819	3.4669	1.3546	1.8034	2.5246	2.7686	1.5787	0.35182	0.28319	1.0159	-0.5389	3.329	-0.78585	-3.5589	-1.9405	1.3751	2.2402	1.9447	-0.68338	3.6377	-0.40684	0.59904	0.92311	0.67684	2.7801	-0.6763	1.8606	-0.69935	2.4661	1.497	4.5377	1.8281	0.2155	1.0974	1.5102	2.095	2.066	0.63718
-0.72959	3.6114	2.3031	0.91066	-0.90082	1.5739	0.72937	0.33435	-0.019	1.7442	3.5002	0.45609	1.1907	1.3707	2.1105	0.47258	4.3268	3.33	-0.068808	2.303	1.7636	2.1994	5.1573	-0.19526	2.9434	2.2039	4.715	-0.38403	2.035	1.0258	2.2518	2.3332	3.328	0.85474	0.8462	-1.1205	1.0168	-2.013	3.3912	2.3526	2.6088	0.4525	0.19035	1.583	-1.1194	3.849	-0.20227	1.2714	0.20835	-1.0484
-6.7099	-5.4931	-3.89	-6.4164	-5.2135	-7.5593	-4.8974	-5.9719	-5.4258	-6.8339	-5.2969	-5.7169	-4.1433	-5.5566	-6.7108	-5.946	-5.4026	-4.1306	-7.8885	-3.9632	-1.0529	-7.1533	-4.1197	-6.6401	-6.6551	-8.4882	-5.9437	-6.2078	-5.2408	-3.1619	-5.7267	-8.3633	-5.4183	-5.4261	-6.1317	-8.7073	-7.1431	-4.5858	-4.9189	-4.5385	-4.1705	-4.1554	-5.6206	-2.9237	-4.6275	-5.0641	-6.8494	-6.272	-4.9938	-8.3026
-2.7247	-1.0372	-3.7393	-0.80689	2.1216	-1.0728	-5.2214	-2.8722	-3.3786	-0.88551	-3.5892	-5.7305	-1.6164	-1.9138	-3.484	-0.39022	-1.0875	-4.3499	-1.6481	-1.7743	-2.4143	-5.3139	-2.8738	-4.5244	-7.352	-1.9335	-3.102	-3.6455	-6.8211	-3.1935	-3.239	-7.0405	-3.8584	-3.9808	0.52808	-1.6211	-1.3598	-1.3934	-1.9395	-1.3144	3.5449	-5.2443	-4.8884	-3.5564	-2.4701	-5.7389	-3.2827	-5.3747	-4.3852	-4.9023
-9.6944	-3.8174	-2.8564	-6.5313	-3.9423	-5.6373	-7.7211	-8.356	-5.8409	-5.0772	-6.1421	-4.69	-5.0796	-5.9687	-4.5401	-6.2909	-5.7772	-8.9142	-5.8187	-6.6506	-8.0591	-7.9431	-6.6596	-4.0648	-5.1404	-6.6531	-7.2637	-4.8071	-5.8465	-5.7294	-9.2358	-6.5091	-7.3009	-7.089	-8.5405	-5.0259	-7.6224	-6.3646	-7.4624	-6.187	-7.931	-5.7582	-3.8559	-4.5688	-6.6115	-6.1018	-4.9445	-6.5929	-4.4026	-5.8076
0.26342	4.6615	4.3495	7.149	2.1548	6.5108	4.714	6.7258	1.853	5.5367	4.7743	3.0623	2.8747	7.2596	4.9174	5.7809	3.3556	4.8247	2.9004	3.9912	5.2941	4.9815	5.3307	4.3182	6.3475	2.4969	1.3018	3.5732	2.2221	4.3578	2.8238	7.2259	7.4821	4.4574	2.9258	3.3958	3.0806	3.8754	6.6412	2.5181	4.0545	6.607	5.1649	5.7308	3.4206	4.2618	5.3649	4.6674	3.5931	2.6715
-10.726	-12.197	-11.228	-8.394	-11.291	-11.151	-12.119	-13.025	-12.01	-10.985	-12.118	-10.186	-9.6386	-13.53	-10.746	-11.569	-12.613	-12.351	-13.486	-12.098	-12.723	-12.622	-12.358	-12.301	-11.82	-12.665	-12.34	-7.2973	-12.006	-12.203	-7.7733	-14.763	-10.562	-11.502	-12.263	-10.16	-8.4605	-9.9131	-10.311	-11.599	-12.665	-12.588	-10.42	-13.893	-11.469	-13.372	-13.387	-11.716	-11.431	-14.766
8.2688	6.402	6.4476	3.9895	7.6777	7.7222	10.238	5.5261	9.1164	6.3631	7.1216	10.825	8.2506	7.9512	8.3512	4.4715	6.809	6.7972	8.4126	7.9217	13.377	7.7671	5.9544	7.7264	8.5763	9.5041	5.8839	7.1007	8.9304	8.2606	6.1084	7.6192	5.8381	8.1366	8.3386	10.083	8.0482	8.0481	7.2459	9.5881	9.8057	7.8032	6.6737	6.1925	10.571	7.4282	6.2357	6.321	8.3856	6.4252
-6.3717	-6.4572	-5.3532	-4.7021	-4.3811	-6.4623	-5.8979	-7.7797	-4.1212	-6.5408	-3.6103	-7.7244	-5.3716	-5.9109	-9.5079	-3.8219	-6.69	-7.4576	-7.7826	-5.7553	-7.0174	-3.2019	-8.0928	-5.3499	-6.2831	-7.7533	-5.4084	-5.7678	-6.8676	-6.3611	-1.2495	-7.1001	-7.3505	-6.2685	-5.4963	-7.7834	-5.3214	-4.4481	-5.322	-6.0614	-5.5127	-3.3313	-3.6259	-3.4364	-5.6217	-7.0926	-4.1436	-3.5942	-7.8236	-3.2237
-9.6375	-8.6659	-9.0042	-12.141	-7.619	-7.8852	-10.258	-8.3034	-12.716	-7.7297	-8.6805	-6.0566	-10.632	-9.587	-12.499	-12.124	-8.5882	-8.0441	-8.3491	-9.7611	-7.9231	-6.7925	-12.369	-11.25	-8.0865	-8.6349	-8.0933	-9.6733	-10.055	-8.0437	-8.745	-10.817	-15.548	-9.2324	-10.019	-11.419	-10.038	-9.8138	-7.0837	-9.883	-7.8658	-11.245	-12.346	-9.9979	-8.4216	-11.292	-9.4686	-8.399	-7.3106	-6.3161
-13.603	-15.76	-14.247	-14.331	-10.402	-12.534	-10.692	-14.065	-12.719	-14.926	-12.066	-15.812	-15.72	-14.566	-11.766	-10.143	-14.269	-13.745	-15.248	-17.481	-9.9926	-12.378	-14.688	-10.576	-15.022	-15.769	-13.264	-14.041	-15.155	-11.111	-13.291	-12.979	-14.799	-14.195	-14.941	-16.606	-15.507	-11.089	-12.096	-14.094	-11.497	-12.026	-10.423	-14.035	-13.162	-14.035	-13.127	-14.639	-13.23	-13.914
2.58	6.5079	1.5034	5.6571	7.3213	1.3334	8.8159	3.8008	3.3445	4.478	3.4285	4.0997	3.0639	7.0615	4.8343	7.4953	7.4395	5.2086	3.2357	2.2801	6.4354	4.3382	4.5865	6.0151	6.7504	5.9472	6.5004	6.1718	6.4801	2.2763	6.2118	6.4836	5.1651	3.7069	3.3836	2.0301	6.728	7.7282	6.9077	5.5486	3.8121	1.709	4.871	3.6451	8.7842	7.079	2.2578	3.0194	7.7926	4.39
-16.308	-12.174	-10.404	-16.61	-10.569	-12.716	-15.626	-16.029	-12.26	-14.938	-10.233	-11.275	-15.031	-12.407	-18.717	-12.814	-13.032	-11.973	-17.101	-14.445	-14.918	-9.8925	-13.835	-14.409	-13.623	-11.918	-12.665	-12.123	-11.126	-13.079	-13.212	-10.78	-13.922	-15.572	-12.412	-14.817	-15.287	-15.984	-10.588	-14.314	-12.429	-15.645	-19.766	-15.52	-11.725	-12.348	-12.924	-10.493	-10.564	-12.462
4.3495	9.2544	5.3445	6.1716	9.5208	6.3924	5.724	7.9742	4.7092	8.8594	3.8603	5.4347	8.1206	7.1158	10.289	5.659	10.437	5.5342	8.4096	6.4586	8.5836	8.1149	7.9171	6.8353	8.839	8.7096	6.6342	7.9954	8.2267	5.5994	8.0693	8.0911	8.0138	6.9599	5.1868	5.6748	7.5774	6.8316	8.5829	6.389	6.925	9.3398	6.5024	8.4733	4.3872	5.161	4.1817	6.4525	6.6069	6.9181
-8.4696	-9.8534	-10.767	-9.409	-8.4631	-7.8811	-6.562	-10.195	-8.8163	-7.8558	-9.5221	-9.6115	-8.6834	-9.1469	-9.2197	-6.4617	-10.471	-7.8413	-11.881	-9.7335	-8.0585	-8.4745	-10.277	-8.3892	-9.571	-6.2903	-8.5181	-11.34	-9.014	-12.466	-9.453	-7.8305	-10.848	-10.655	-4.9208	-8.7247	-10.136	-10.238	-10.072	-7.1528	-9.8547	-8.5588	-8.875	-9.1544	-11.264	-11.846	-10.809	-9.8694	-7.873	-12.042
-15.159	-16.055	-16.938	-15.541	-16.138	-12.035	-13.903	-19.667	-13.926	-13.777	-15.532	-12.838	-12.196	-15.114	-14.901	-15.562	-14.061	-16.057	-16.047	-14.852	-17.914	-14.664	-15.363	-15.447	-16.66	-10.882	-15.55	-14.987	-15.355	-12.612	-12.098	-14.263	-14.592	-16.719	-12.217	-13.529	-16.416	-15.891	-13.243	-13.147	-13.951	-12.36	-17.903	-14.942	-13.833	-13.317	-13.105	-12.186	-14.772	-12.425
0.89299	0.65906	-1.1032	-1.2005	0.66446	-2.4064	-0.91061	-2.2059	-2.5166	-0.9855	3.8999	-2.0539	1.4464	0.65606	-0.62185	-0.24794	-2.4843	1.2612	-1.6943	-1.3041	-3.1631	-0.91178	2.0187	-0.70982	4.0037	-1.0477	2.3827	-2.1529	-1.2957	-0.037394	-1.9337	-0.25383	-0.21537	-1.0153	-1.6688	1.1804	-0.2177	-0.019495	-1.4926	-2.2509	-3.3846	0.35153	-0.67665	-2.9601	-0.15261	3.9906	-0.65506	1.9631	0.24161	-1.7521
-5.4366	-12.863	-10.239	-12.502	-9.9241	-12.039	-7.001	-12.472	-12.191	-10.004	-11.471	-12.901	-12.343	-9.5919	-9.7953	-13.632	-9.0705	-9.6155	-11.166	-15.225	-8.1508	-12.314	-9.7972	-11.794	-11.501	-12.32	-9.1983	-9.8792	-12.332	-12.192	-10.542	-14.542	-8.7661	-11.954	-9.2404	-12.546	-11.294	-10.829	-9.0345	-9.8364	-10.01	-10.859	-10.924	-11.499	-10.554	-9.1239	-8.4078	-9.9799	-11.668	-12.393
0.90686	0.43744	-1.2471	0.3697	-0.36545	-2.0605	0.95284	-0.85206	2.1187	-2.5421	-0.75474	2.6072	1.6401	-1.5904	-1.0621	2.1664	2.4137	-1.4823	-1.0414	2.3552	-1.7124	0.48785	-2.5021	0.45107	-0.45415	-3.7328	-1.1843	-0.41137	2.4752	0.094253	1.43	0.77163	-0.51072	1.4597	-1.0691	0.093238	-0.87878	-2.2172	0.75869	-1.0205	-0.39947	0.88112	1.6172	-3.6138	-3.2986	-0.91566	1.3703	-1.4694	1.6013	0.54122
-13.26	-11.709	-11.409	-11.051	-13.554	-12.912	-9.5327	-10.045	-14.443	-15.553	-13.499	-13.05	-15.904	-10.504	-13.669	-10.916	-11.788	-9.5829	-15.865	-12.707	-13.762	-16.362	-14.081	-13.13	-13.268	-13.942	-12.98	-11.804	-15.301	-11.542	-14.568	-13.84	-14.104	-14.143	-15.923	-14.141	-10.38	-15.659	-14.079	-15.109	-10.058	-10.471	-11.871	-9.3144	-13.075	-11.469	-11.27	-12.199	-13.57	-12.502
-11.9	-4.743	-8.4918	-6.0848	-8.5788	-7.7919	-10.559	-10.106	-9.3683	-5.5006	-8.7966	-8.8277	-9.6616	-10.847	-9.0717	-6.8743	-8.8626	-7.9321	-8.9785	-5.9568	-8.3523	-9.7651	-6.8709	-8.4292	-6.3664	-9.8573	-9.0788	-7.9575	-10.727	-8.35	-8.7172	-8.8427	-6.5104	-10.078	-12.011	-9.0662	-9.2496	-5.824	-9.9281	-7.3001	-10.333	-8.0706	-7.1445	-11.262	-12.915	-11.091	-10.252	-11.783	-8.9235	-12.016
-11.046	-13.949	-11.81	-12.234	-15.797	-11.909	-12.928	-13.848	-12.02	-14.158	-11.94	-18.433	-12.074	-13.198	-12.637	-11.39	-13.291	-10.274	-11.839	-13.234	-12.87	-14.721	-15.284	-13.885	-15.092	-11.934	-10.636	-14.735	-15.111	-15.687	-12.065	-12.166	-13.232	-14.848	-12.585	-13.734	-13.242	-13.222	-13.26	-11.668	-10.475	-12.405	-12.765	-9.5941	-15.537	-11.505	-11.744	-14.823	-15.258	-12.823
-1.455	-3.2845	-1.4021	-3.877	-1.2096	-0.6842	-0.76819	-2.5287	-1.9592	-2.9428	0.90814	-3.3133	-2.7392	-4.6266	-3.6048	-2.2617	-2.3547	-1.614	0.26513	-0.95034	-3.5319	0.59074	-3.1736	-0.27588	-3.685	-1.6929	-3.9248	-0.23089	-5.863	-3.05	0.32891	-4.047	-0.075359	-0.45127	-2.673	-2.0412	-2.7673	-2.0427	-2.8622	-0.76577	-2.8805	-2.2611	-3.4023	-4.9877	1.1847	0.96843	-3.0165	2.783	-2.2502	-0.531
11.588	7.3052	7.2565	9.0592	10.236	9.0196	8.7257	8.0146	8.0847	8.5962	9.0916	6.9059	9.2774	9.5062	7.5487	9.1795	7.7766	9.943	9.0478	11.899	6.4242	6.9187	7.7799	7.4355	8.6847	11.5	8.9416	10.821	6.9382	8.9227	8.4299	12.567	9.165	9.1901	9.4083	8.7069	5.4038	8.9421	6.4501	11.322	8.5258	9.6682	11.07	11.709	6.6968	9.4493	4.9099	7.6156	11.067	9.5225
5.2242	9.8972	8.0009	7.041	9.123	9.9343	8.1295	10.003	10.315	8.5611	8.1665	3.3787	8.6484	8.445	6.9108	9.8578	7.5562	8.1212	7.2736	9.0238	3.6396	7.9259	8.2295	9.9297	10.454	8.5612	6.593	9.3421	8.855	9.0169	8.087	6.4563	7.3589	7.922	9.9874	7.1332	12.012	8.1711	10.641	6.8734	6.61	9.8818	10.934	8.8362	6.886	11.478	9.106	8.26	8.9096	10.05
-15.372	-13.529	-7.9808	-16.718	-13.523	-14.738	-12.017	-14.924	-12.447	-12.864	-10.839	-14.719	-14.763	-15.895	-9.8026	-13.262	-11.878	-14.999	-12.807	-15.002	-15.286	-10.229	-13.047	-14.722	-14.095	-13.102	-11.672	-15.03	-13.562	-13.137	-11.389	-13.333	-12.663	-11.114	-10.953	-12.748	-14.611	-13.53	-8.9495	-16.664	-14.609	-14.433	-13.884	-10.804	-10.046	-12.343	-14.489	-12.259	-11.429	-12.679
-9.2144	-12.481	-11.517	-11.516	-13.098	-11.965	-8.7496	-9.2025	-11.222	-13.373	-12.034	-8.6758	-10.06	-9.9636	-12.743	-13.977	-9.0645	-13.819	-8.8786	-10.208	-10.948	-13.411	-11.006	-12.824	-11.925	-13.764	-13.224	-13.658	-11.791	-11.867	-11.637	-9.1687	-11.446	-11.918	-13.873	-13.628	-13.971	-10.494	-10.068	-12.877	-9.5742	-12.114	-9.4483	-14.875	-12.158	-13.649	-12.687	-11.68	-12.844	-15.03
-13.015	-12.319	-9.5244	-12.638	-9.9955	-10.116	-13.792	-11.447	-11.837	-12.151	-12.242	-11.547	-12.277	-10.534	-13.339	-12.63	-10.973	-7.8701	-11.77	-15.506	-10.72	-10.637	-14.349	-11.665	-15.894	-12.781	-13.146	-12.764	-13.36	-9.4763	-12.435	-15.04	-13.469	-10.115	-11.742	-11.556	-12.295	-7.8066	-11.427	-13.594	-8.531	-11.009	-10.847	-13.714	-8.9948	-12.481	-10.9	-9.3378	-10.919	-11.468
-14.749	-15.797	-10.309	-13.223	-11.719	-15.28	-14.771	-14.343	-15.377	-13.605	-14.7	-13.366	-13.817	-13.778	-14.944	-13.36	-12.594	-17.356	-16.71	-14.479	-17.029	-16.804	-14.801	-13.842	-16.406	-16.829	-14.054	-18.494	-15.363	-18.203	-12.756	-13.716	-17.461	-12.559	-12.527	-12.025	-14.617	-18.485	-13.018	-12.683	-13.161	-15.495	-12.299	-14.252	-11.621	-16.197	-15.499	-13.945	-14.085	-14.394
-8.1969	-3.4891	-4.9876	-4.8152	-3.3479	-8.4528	-4.6545	-4.1076	-3.6383	-2.8782	-4.0166	-6.3639	-4.4786	-3.0759	-3.7874	-6.6838	-5.1976	-5.5252	-1.968	-5.276	-3.5053	-4.4277	-4.0327	-5.3961	-7.7742	-4.2932	-6.8648	-2.7946	-9.5266	-0.79374	-5.8256	-5.3171	-2.9707	-4.7658	-3.1726	-2.6675	-5.1402	-4.594	-1.4854	-4.9879	-3.4396	-8.1218	-4.2008	-3.5556	-1.441	-5.2527	-3.5604	-3.6055	-5.4192	-2.2508
1.3391	-3.1156	-1.7624	-3.5616	-2.7747	-1.529	-3.3163	1.2958	-2.1128	-2.8016	-1.5212	-0.33072	-1.915	-3.5412	-1.9434	-1.1867	1.4885	-2.3527	-2.3036	-0.56085	-2.237	-2.0546	-1.1255	-3.2841	-2.6577	1.6327	-3.9409	-1.9709	-1.1027	-2.9082	-3.9209	0.31095	-1.2082	-4.1472	-2.2392	-1.9195	-1.3271	-3.7267	-2.4191	-3.2091	-2.9058	-3.3051	-0.5986	-0.4602	-2.4239	-2.58	-2.3926	-3.4739	-1.1487	-2.77
-4.028	-4.3522	-4.2422	-4.6039	-5.2178	-6.6528	-5.8881	-1.9072	-4.4389	-8.0872	-3.6276	-6.3896	-2.5789	-4.7984	-6.5977	-4.7719	-7.9985	-3.6818	-0.76066	-4.1762	0.02119	-6.9062	-2.9178	-6.6045	-1.4576	-3.8246	-5.8474	-4.841	-3.4831	-5.793	-3.6734	-7.003	-4.68	-6.3094	-2.9915	-4.1973	-7.9721	-4.8165	-7.1644	-2.1636	-4.8067	-4.1695	-2.7839	-2.2327	-5.8031	-4.9093	-5.5331	-4.0531	-4.677	-3.1603
0.23218	-1.064	-2.7421	-3.1324	0.42545	0.050393	-4.1224	2.6361	0.38107	-1.5419	0.61715	-3.1471	0.4563	0.92247	0.76475	-0.7878	-1.3265	0.81629	-1.803	-2.3333	2.7502	-0.36027	1.3335	-0.16808	0.64684	0.69393	1.3485	2.507	-1.2705	-4.0028	-1.1459	1.9012	0.74572	-1.0091	1.3077	-2.9747	-0.20671	0.92977	-1.7269	1.8976	2.098	-2.3454	0.55525	-0.2618	-0.51067	1.1248	-0.6504	0.36197	1.4951	1.7325
-1.4973	1.5299	-1.0477	-0.5051	-3.9223	-1.8526	-2.5192	-2.5623	-3.2285	-2.3727	-1.646	-2.4224	-1.1517	-0.085703	-1.2954	-4.2419	-4.4804	-1.3773	-1.1194	-0.71036	-4.3218	-2.7901	0.68586	-4.1435	-1.5947	-3.2999	0.16548	-1.0405	-4.2978	0.18114	-5.0159	-1.5027	-2.0849	-0.78734	-2.7618	-2.4427	-2.7002	-2.9159	-1.3511	-4.3927	-0.55832	-3.1017	0.81837	-0.038854	-3.6013	1.1927	-0.60022	-2.4211	-3.6505	-3.7746
-3.0977	-2.4867	-0.43093	-1.7009	-1.0382	-1.2173	-5.7776	0.10503	-5.4467	-4.6485	-1.011	-4.0742	-3.8972	-2.5104	-3.4265	-2.0719	-3.4743	-2.2433	-2.2553	-2.1047	-4.1059	0.79243	-6.212	-2.718	-2.7472	-3.3417	-4.6919	-1.8919	-4.6427	-2.9219	0.20669	-0.92191	-5.0178	-4.3105	-3.5029	-4.6422	-3.061	1.6319	-3.4715	-2.6455	-1.8261	-2.5234	-2.9488	-5.264	-3.8871	-1.9255	-4.2639	-3.3558	-2.8662	0.59948
-10.604	-12.677	-10.296	-11.013	-7.083	-11.833	-10.884	-14.881	-12.318	-13.392	-8.8713	-12.107	-7.359	-11.133	-10.481	-10.055	-9.5628	-10.969	-11.645	-8.8448	-11.965	-10.892	-11.922	-14.086	-11.347	-9.4544	-11.622	-12.795	-14.174	-10.578	-9.4727	-12.676	-10.162	-12.04	-12.937	-13.224	-11.163	-7.5467	-12.466	-7.7677	-13.147	-9.7802	-11.662	-13.26	-11.368	-12.125	-12.115	-12.734	-11.792	-14.748
-8.8855	-7.363	-10.197	-11.724	-12.1	-8.6901	-9.1568	-10.438	-9.6223	-8.1512	-10.698	-8.6743	-10.673	-7.3169	-9.196	-8.9711	-9.4094	-6.3665	-6.6072	-12.241	-11.236	-11.071	-8.042	-8.2291	-9.1287	-7.5566	-8.1814	-10.599	-9.6496	-9.3614	-7.2187	-10.172	-10.633	-6.6198	-9.5267	-5.6851	-7.6214	-7.3816	-9.3463	-11.749	-9.5361	-10.095	-10.352	-12.063	-9.6021	-11.401	-11.286	-9.8128	-10.88	-8.1394
-6.872	-6.003	-4.9198	-5.8954	-8.9338	-5.9608	-7.1072	-4.6266	-4.429	-6.3695	-6.2614	-6.287	-2.8306	-7.3819	-8.7022	-6.0067	-5.7428	-6.7454	-5.8865	-6.9741	-0.91626	-5.1273	-8.6405	-9.4401	-4.4863	-6.7836	-7.7795	-7.5969	-8.7344	-8.326	-4.3323	-5.433	-7.3788	-7.5641	-6.6857	-7.6149	-6.7469	-6.7629	-3.8787	-8.4418	-3.8566	-7.2084	-7.3455	-5.6322	-3.776	-5.03	-6.4649	-5.6663	-6.092	-9.2339
-11.792	-9.7791	-12.033	-11.723	-13.036	-12.969	-10.527	-10.375	-13.601	-11.687	-11.106	-10.789	-10.852	-12.039	-13.703	-13.494	-14.12	-12.298	-12.89	-12.303	-11.877	-9.8479	-14.156	-11.746	-11.595	-11.222	-12.377	-10.626	-11.773	-17.626	-10.561	-11.819	-9.957	-13.072	-12.018	-10.592	-10.858	-12.586	-13.111	-13.381	-9.8906	-14.661	-13.184	-11.908	-11.146	-11.777	-13.809	-9.4429	-14.144	-11.589
1.4319	3.8982	5.5545	1.3319	0.62245	0.0014434	4.8853	7.1296	0.89622	-0.6313	4.1196	3.3811	2.2562	-1.7636	4.5093	3.5421	3.7063	1.2188	3.9044	1.0601	2.736	2.3279	3.5143	3.1361	0.83203	2.0025	3.6018	1.5746	1.362	2.6243	3.3719	2.5485	1.5035	3.3126	0.52179	3.2267	3.2382	1.7517	0.5121	1.9621	5.6441	6.1442	0.54382	4.6681	3.686	4.176	1.2407	2.7776	5.2819	3.1451
7.1333	7.4381	8.769	12.583	5.3911	10.432	10.167	8.7143	9.8249	8.4663	5.9145	5.6251	6.8633	8.871	6.0027	10.771	11.877	7.9258	8.4439	10.12	7.1205	8.5804	8.8808	9.3418	7.8871	7.1613	6.4759	8.6471	6.4506	11.215	9.8344	8.6061	8.7124	7.07	10.495	9.5026	7.7928	9.0804	6.811	8.9283	9.6794	3.184	7.0011	9.225	9.6128	6.5657	7.471	8.7898	8.1303	10.836
-10.232	-11.274	-12.624	-13.142	-13.745	-12.315	-13.216	-9.2055	-12.794	-13.076	-11.46	-8.8163	-11.154	-10.368	-12.842	-11.971	-12.352	-9.3697	-11.777	-11.311	-8.9234	-14.828	-13.951	-15.828	-12.972	-10.437	-15.646	-13.828	-11.075	-12.744	-9.6882	-13.725	-16.037	-10.66	-13.943	-11.167	-8.0091	-12.108	-9.1342	-11.443	-11.965	-13.771	-10.404	-11.811	-12.17	-11.133	-10.055	-12.622	-11.106	-13.024
-4.2839	-4.5188	-1.7687	-3.1518	-1.5677	-3.5993	-2.4136	-1.2761	-1.5971	-0.66498	-3.8602	0.33441	-1.5234	-2.1167	-0.35553	-1.6468	-0.27037	-2.1854	-3.3012	-2.5366	-2.532	0.81536	-2.7512	-2.7004	-2.3696	-2.7483	-2.8287	-2.6926	2.7424	0.23479	-4.5542	-0.5511	-1.8053	-1.7064	2.1786	-2.7407	-2.4897	0.44334	-1.7547	1.7602	0.56557	1.137	-1.0442	-4.2375	-2.0333	-3.9274	1.901	-3.7232	0.65481	-0.53692
-3.0454	-3.4496	-5.4776	-5.4056	-3.5947	-4.5982	-3.0291	-3.949	-3.6166	-3.9314	-2.9422	-4.4602	-3.2148	-1.2968	2.443	-4.0404	-4.2253	-5.1705	-6.362	-4.0662	-3.4363	-4.3145	-3.6473	-4.136	-2.5136	-4.4565	-3.235	-5.0555	-6.0027	-2.1658	-2.5164	-3.4334	-5.938	-3.4121	-5.3631	-4.7553	-3.6967	-4.4893	-0.88749	-3.8027	-2.033	-6.3263	-0.41735	-3.8501	-2.6209	-0.58386	-5.5524	-4.0571	-3.3468	-6.5566
-12.167	-7.4087	-7.9548	-7.4968	-8.4553	-9.6748	-11.41	-5.8437	-11.186	-10.568	-7.2405	-9.0557	-10.381	-10.675	-12.163	-13.218	-6.875	-14.033	-12.665	-10.373	-9.2424	-9.202	-10.142	-13.255	-9.4833	-11.05	-12.075	-9.3867	-6.9838	-8.7111	-7.7335	-10.155	-12.527	-8.9651	-10.203	-8.9618	-9.9789	-9.5803	-11.261	-11.332	-10.354	-7.1471	-11.809	-9.7634	-8.271	-9.5882	-9.8709	-7.5198	-7.2063	-10.837
-12.004	-10.883	-12.62	-13	-12.915	-13.352	-7.4151	-10.336	-14.834	-12.258	-13.501	-13.968	-11.396	-15.344	-12.073	-15.465	-11.361	-11.024	-10.069	-11.163	-11.344	-13.221	-14.236	-6.209	-11.416	-15.438	-9.7141	-10.529	-12.206	-11.923	-10.054	-12.588	-13.12	-10.653	-12.618	-7.7032	-13.205	-9.4316	-14.534	-8.6629	-12.957	-9.6397	-12.951	-12.13	-11.419	-12.769	-11.7	-10.071	-10.775	-15.964
-9.5438	-8.0125	-8.1274	-7.9755	-8.8847	-10.856	-6.3948	-7.2757	-7.5543	-5.2441	-8.2039	-8.9224	-10.484	-9.3714	-10.521	-9.0502	-7.4872	-11.399	-8.9693	-6.2949	-7.3049	-10.693	-10.663	-8.4924	-7.7247	-9.0431	-9.3787	-11.127	-9.4766	-11.293	-10.149	-10.001	-7.9978	-10.022	-8.5306	-10.616	-9.8621	-10.959	-7.1017	-8.4189	-8.8834	-10.006	-7.7493	-9.7643	-9.3797	-8.0925	-6.4586	-9.5572	-12.252	-9.052
-6.3892	-5.8272	-5.8628	-4.7163	-6.7621	-7.393	-6.8439	-4.7575	-4.8212	-4.8242	-5.4171	-6.1957	-5.4947	-5.3424	-4.5248	-7.8242	-6.2408	-4.5878	-4.3443	-4.1066	-6.3173	-1.0196	-4.278	-3.5109	-7.1808	-4.0278	-4.9724	-4.951	-6.6474	-5.4583	-6.5396	-7.2507	-3.8634	-6.1139	-4.5147	-6.7092	-4.178	-6.6968	-6.5464	-7.0909	-8.1855	-7.264	-5.4979	-5.9961	-6.7569	-5.6656	-6.0115	-8.4405	-5.9402	-7.2019
-10.759	-13.262	-12.025	-14.684	-10.602	-14.915	-14.557	-10.92	-13.717	-12.017	-13.166	-14.44	-12.5	-12.578	-14.549	-12.582	-12.937	-11.11	-13.785	-12.726	-13.569	-16.265	-15.16	-14.203	-13.864	-13.17	-9.8964	-12.15	-13.783	-12.742	-12.122	-15.119	-13.284	-15.092	-11.176	-14.231	-13.856	-12.958	-10.343	-10.311	-10.364	-12.09	-15.766	-17.035	-15.303	-12.043	-11.179	-12.648	-16.888	-11.809
-9.3261	-10.428	-12.343	-7.9721	-11.598	-11.972	-11.214	-7.3298	-13.049	-9.415	-9.2104	-9.6801	-12.263	-10.712	-10.039	-11.204	-10.733	-12.605	-10.834	-12.693	-7.256	-13.229	-8.7386	-9.2699	-13.355	-7.7497	-10.613	-9.7342	-8.5523	-12.196	-10.677	-13.011	-10.243	-11.465	-9.0857	-8.8154	-11.056	-9.7051	-11.275	-7.6434	-12.352	-9.1144	-9.2185	-11.974	-10.434	-7.9933	-8.7953	-11.9	-10.921	-8.5482
-1.2567	-0.9783	-2.3158	-0.051435	-2.6004	-2.2563	-5.6109	-4.2624	-1.7395	-2.7152	-0.1833	-1.856	-0.23844	-3.1595	-1.2437	-2.0705	1.6881	-2.2225	-1.9463	-0.05736	-2.0697	-1.5031	1.7351	-2.1676	-0.1563	-3.1688	-1.5916	-3.3307	-1.5424	-2.7818	-3.0383	-0.41602	-4.251	-3.1394	-1.3185	-1.9647	-0.43431	-0.55792	0.54413	-1.562	-1.9805	-2.1221	-0.90892	-0.84537	-1.0838	-0.40361	-3.4316	-0.82655	1.073	0.17257
-10.177	-8.012	-14.483	-8.4074	-10.011	-12.324	-11.111	-9.8245	-6.1898	-10.409	-8.2225	-10.705	-6.6277	-7.0459	-11.777	-13.378	-9.2398	-5.5155	-11.894	-9.846	-13.608	-8.9472	-11.222	-6.11	-9.2981	-8.5577	-7.4485	-8.2399	-9.5696	-8.298	-9.8003	-8.0746	-9.8236	-8.8582	-12.802	-10.687	-10.452	-10.75	-13.277	-10.954	-10.594	-9.4773	-7.4459	-13.544	-11.623	-8.7067	-9.4082	-12.255	-5.2954	-11.488
-5.8635	-3.9362	-1.3156	-1.9699	-4.3765	-1.9894	-0.24845	-3	0.024606	-2.015	-0.4911	-2.3614	-1.1839	-1.1614	-3.7868	-3.479	-2.2003	-0.80314	-4.2678	-2.0326	-5.5228	-0.88131	-2.2515	0.80652	-3.3318	-3.8365	0.33654	0.70644	-3.4587	-5.2836	-1.0426	-5.0024	-6.2665	-1.1992	-0.062094	-2.4663	-5.963	-1.1451	-4.1178	-0.6639	-3.1685	-1.5098	-4.9746	-3.2567	-3.7333	-1.6691	-3.8946	-4.2303	-6.5204	-1.6573
0.50751	-1.8442	-5.1143	0.28673	-3.1777	-0.16168	-1.7752	-3.4325	-1.7946	-2.9335	-3.0006	0.58304	-2.0339	-2.009	-1.2846	-0.58581	-4.4152	-3.8569	-2.0628	-2.8776	-4.0553	-4.5888	-1.4839	0.68259	-2.5563	-3.3571	-5.4239	0.39455	-5.2717	-2.9229	-2.066	1.2498	0.67639	-0.40455	-2.703	-0.39629	-1.7045	-1.09	-3.2266	-0.73355	-1.757	-0.9087	-4.7875	-3.4895	-6.0179	-3.5239	-4.4416	-1.512	-0.65795	-3.2351
-1.9844	-4.6204	-4.7601	-8.2498	-5.1542	-5.7144	-2.9541	-7.116	-9.5702	-1.1466	-3.4218	-5.9379	-6.6404	-5.2038	-2.1212	-7.6301	-4.9005	-3.5762	-6.9886	-9.1789	-4.9355	-5.3963	-6.1851	-6.8018	-5.1745	-3.0353	-7.0674	-5.7549	-6.2792	-5.8736	-7.7225	-6.0533	-3.9474	-8.3745	-6.8499	-9.384	-3.823	-4.3183	-7.1949	-4.9755	-6.9683	-4.2312	-5.5795	-4.7143	-7.3926	-8.322	-5.2325	-1.928	-5.421	-6.1916
-21.869	-24.152	-23.884	-18.946	-22.129	-24.663	-23.905	-23.933	-22.301	-24.511	-25.11	-23.109	-21.634	-19.859	-20.481	-22.065	-19.044	-20.184	-21.425	-19.842	-23.486	-24.193	-20.489	-21.034	-22.276	-23.514	-23.156	-20.494	-21.805	-21.818	-24.371	-21.94	-18.734	-21.836	-22.744	-19.281	-21.705	-23.792	-22.18	-21.413	-20.701	-23.948	-23.264	-23.669	-22.268	-24.851	-19.843	-25.58	-20.62	-22.162
-18.818	-21.937	-20.77	-20.345	-20.815	-19.951	-20.803	-24.568	-21.658	-21.232	-21.176	-23.869	-20.528	-17.231	-18.148	-19.333	-19.293	-22.225	-21.95	-24.185	-20.226	-20.232	-17.186	-21.39	-22.959	-20.419	-21.049	-24.989	-20.483	-23.832	-23.56	-20.963	-19.409	-21.21	-21.507	-20.222	-21.97	-16.681	-21.105	-20.966	-20.668	-23.198	-19.826	-23.042	-17.522	-21.423	-22.68	-18.699	-22.376	-17.021
-22.729	-24.955	-21.48	-22.265	-21.468	-22.504	-19.17	-24.326	-22.22	-19.759	-21.934	-19.963	-19.366	-23.644	-23.664	-20.233	-22.173	-20.408	-19.177	-25.288	-20.787	-21.49	-19.86	-19.685	-21.428	-20.097	-23.668	-24.91	-24.355	-21.478	-24.834	-21.772	-23.689	-21.699	-25.819	-21.593	-24.041	-21.748	-20.889	-23.368	-22.598	-22.054	-23.188	-23.468	-20.741	-21.813	-20.365	-22.168	-19.09	-24.676
-3.7521	-4.7952	-4.2757	-4.4409	-3.6722	-3.699	-5.2666	-4.3508	-2.4597	-3.7062	-2.1559	-4.1093	-5.2716	-3.0562	-4.3689	-3.7865	-3.7686	-5.7761	-7.0568	-1.8565	-2.5195	-4.7626	-5.6058	-2.7896	-5.0248	-5.6026	-5.9814	-3.2286	-6.2015	-5.533	-2.2807	-3.5039	-4.9094	-5.7723	-2.8826	-1.7602	-3.7984	-3.5933	-3.4978	-0.94475	-3.5038	-2.9344	-5.4445	-3.8232	-6.5505	-7.0793	-2.2936	-3.4486	-7.5903	-5.8532
-10.791	-11.018	-12.01	-7.2988	-6.866	-8.6188	-10.483	-11.123	-14.099	-11.961	-12.673	-8.7749	-7.6086	-11.234	-13.588	-9.9885	-8.3158	-10.987	-7.5118	-12.364	-11.789	-10.333	-10.508	-10.105	-12.91	-12.528	-7.9819	-10.504	-9.2051	-10.574	-7.9609	-8.9535	-11.783	-11.264	-15.029	-12.043	-9.8932	-10.057	-11.547	-11.07	-10.852	-11.705	-9.3659	-11.371	-9.0564	-10.367	-10.782	-11.36	-9.5831	-10.755
2.322	2.2845	-0.021021	2.8957	1.7993	0.66746	4.9588	3.4692	3.2748	0.94036	1.2993	3.8491	0.34203	-0.13827	3.3678	2.2176	1.0185	3.9391	0.46247	1.8104	2.0554	1.1349	3.3989	-1.5844	3.4919	1.8912	0.2272	0.7154	3.8293	0.87309	-1.2543	0.58192	2.7022	2.9779	0.047701	2.1929	4.1206	5.2433	2.0773	1.9026	1.037	5.1577	4.6485	0.79163	2.2113	1.5068	0.36536	1.9463	-1.2202	-0.63492
9.3803	7.9965	11.364	11.252	8.7602	9.5433	11.355	12.312	8.1207	12.862	8.7943	10.814	9.1348	8.5855	11.365	11.989	7.7027	10.468	9.2554	10.442	10.718	8.4579	11.174	8.5713	11.473	10.171	9.853	9.6148	9.757	11.038	11.198	14.014	8.3505	9.4267	9.9469	12.075	6.5911	11.591	11.409	10.092	10.268	8.3312	13.56	10.971	14.875	10.945	7.7342	9.7108	10.912	8.1717
-7.9721	-6.6328	-1.6915	-7.6569	-2.3806	-4.6375	-5.4294	-2.8717	-4.3838	-7.2073	-4.722	-5.2252	-8.5429	-5.8585	-4.7502	-4.1797	-5.9474	-4.0284	-5.926	-2.7077	-4.8174	-2.1331	-6	-2.6094	-1.366	-6.832	-6.6389	-2.7746	-7.1726	-4.3222	-4.3282	-1.7874	-2.9566	-4.4541	-4.1968	-3.9222	-5.1823	-4.5274	-5.3675	-6.3546	-5.6139	-4.4242	-4.5894	-3.5958	-3.383	-7.5531	-6.9573	-4.2022	-4.8329	-4.5554
0.13111	-2.8346	-0.80802	2.0515	-2.5783	-0.70781	-0.51986	-1.8454	-4.0656	1.9763	-0.46685	-2.534	-0.95808	-4.6202	-5.6575	0.28768	-3.7049	-1.307	-0.039752	-2.6843	-0.66304	-1.7096	-1.9294	1.4963	-2.5288	-4.1792	3.1254	1.0207	-0.5954	0.81086	-0.76334	-0.61858	-5.3812	-1.3494	-0.46744	0.91861	-4.081	-0.48102	-1.6468	-0.25145	-4.7679	-0.44341	-1.8099	-3.0532	-2.395	-3.0959	-5.1787	-3.4054	-2.9548	-2.9625
-4.5533	-3.9028	-3.1324	-2.937	-2.6508	-7.1318	-3.835	-3.5615	-7.933	-4.2324	-3.3412	-3.8144	-5.03	-4.4848	-2.0068	-3.4234	0.61767	-3.9015	-3.074	-4.286	-2.9101	-3.7942	-6.3057	-4.584	-4.4762	-2.7113	-4.7601	-3.0377	-6.4577	-4.6453	-2.8157	-0.97806	-2.6221	-4.4325	-3.341	-4.9282	-2.859	-4.5035	-2.6102	-2.2701	-3.34	-5.294	-6.6483	-6.3017	-5.8817	-4.9779	-3.592	-6.0162	-5.533	-0.56487
-9.3571	-10.879	-9.758	-9.9076	-10.35	-9.4354	-11.398	-16.495	-9.196	-6.3439	-12.992	-10.716	-10.395	-7.8477	-9.228	-9.7716	-10.245	-10.959	-11.804	-7.7182	-11.806	-12.665	-6.8232	-6.318	-5.7719	-8.1377	-9.3862	-11.039	-11.799	-9.6644	-6.7407	-9.261	-11.356	-9.6977	-8.177	-7.7084	-11.464	-11.659	-8.5412	-8.1776	-5.6742	-10.635	-12.19	-11.897	-13.478	-12.028	-9.7674	-10.04	-9.1008	-8.5553
-2.1489	-0.82157	-1.014	-0.022405	-1.3673	-1.1828	0.79095	-0.31569	-0.19547	0.46088	-1.7849	-1.0472	0.83441	-0.85858	-1.6891	-3.926	-4.459	-2.5007	-1.8253	-1.1398	-1.9369	-0.83955	-3.1621	-2.5621	-1.4266	-2.5546	-1.0858	-4.4578	-3.1415	-1.7467	-3.84	-1.8819	-4.5973	-5.4228	-0.51832	-0.30229	1.5911	-2.0134	-1.6109	1.2797	-1.2749	-0.72788	-2.9281	-1.6315	-2.463	-0.6412	0.85979	-2.7326	1.1008	-2.6189
-9.5218	-4.8867	-4.5133	-6.9326	-5.9245	-8.0225	-4.4376	-1.5228	-5.1689	-4.9344	-4.0155	-4.1531	-3.092	-4.0799	-4.8244	-5.317	-5.1276	-3.1494	-8.2977	-7.1001	-2.9677	-1.5627	-5.1373	-2.6906	-3.4772	-5.5199	-6.7918	-3.9387	-6.6131	-5.3897	-6.1123	-5.575	-6.3513	-2.5489	-4.9498	-3.5091	-7.5151	-3.3212	-5.883	-3.2418	-8.8358	-2.9471	-6.1555	-4.0585	-3.6467	-7.3545	-3.5577	-4.2079	-5.1032	-8.655
0.062397	2.4856	2.4741	1.1046	3.6044	1.3514	1.7631	1.035	3.67	3.5765	0.2591	2.9221	1.3611	0.7827	2.9043	1.4541	-2.0432	2.9674	1.7832	-0.051004	3.2007	0.78601	-1.5914	0.57949	0.1098	0.22936	3.935	0.19333	-3.1758	3.8857	1.0148	4.0971	1.1682	0.77119	-0.47237	4.7171	4.3969	0.49714	2.9289	0.26883	-0.78505	0.95529	1.3112	2.15	1.5882	1.4049	1.9544	3.0133	2.6616	-1.0188
2.6876	-1.6502	2.7309	1.6223	-0.33052	0.90428	-0.83558	-1.5906	-1.2185	1.1699	2.9092	-1.4286	1.4619	1.7313	0.042916	1.3773	-1.0061	1.1195	2.2822	0.48405	-1.4618	-1.3135	0.56178	1.3092	0.22739	0.7688	1.0266	-0.055412	-0.68089	2.49	0.072701	-1.2201	-0.97984	-2.2249	0.65867	0.29344	0.68871	0.74356	1.1005	-0.93293	-2.3009	-1.5073	1.1788	-0.026043	-2.4915	-0.12702	-1.7786	1.3171	0.10931	-2.1941
-2.8891	-1.1101	-2.611	-2.7083	-2.5053	-0.31788	0.594	-1.2688	-1.8713	-3.0229	-5.5869	-3.4434	-2.3094	-1.067	-5.2624	-3.5087	-3.7561	-2.855	-2.5645	-0.71545	-1.2454	-4.0627	-4.0649	-4.3172	-0.65862	-5.2189	-3.3364	-3.6542	-2.7854	-3.6728	-5.1184	-3.3307	-1.954	-1.5303	-2.4706	-5.14	-2.7019	-4.7102	-2.416	0.56313	-5.028	-1.943	-2.2286	-1.2139	-1.4758	-2.5594	-1.7021	-0.66575	0.41003	-1.9396
-12.167	-8.8191	-12.199	-8.1136	-11.915	-9.4674	-13.192	-14.506	-9.4689	-10.447	-12.411	-7.9724	-12.659	-9.0951	-9.9339	-8.4095	-9.4803	-11.375	-9.052	-8.6532	-12.636	-12.099	-6.0399	-11.478	-11.146	-10.003	-11.49	-13.089	-14.906	-11.69	-10.396	-11.226	-9.5682	-9.0622	-8.4231	-9.8459	-10.874	-10.404	-8.9648	-14.093	-8.164	-9.0228	-10.813	-12.057	-9.2527	-11.894	-10.377	-8.2585	-12.128	-12.869
10.153	10.251	8.836	10.657	11.241	11.425	8.9175	6.0895	11.513	6.8231	9.1049	8.1769	7.3728	8.8691	9.9186	9.9452	8.3002	11.217	11.798	10.313	11.583	12.207	9.1071	4.9774	12.506	8.3913	9.7611	8.1296	10.637	10.258	6.6982	7.7331	10.793	8.5721	9.7459	12.372	9.5713	10.152	12.703	10.709	7.1181	10.363	8.9857	7.4555	8.347	7.4957	8.1197	11.59	11.286	10.87
-14.352	-12.422	-11.952	-11.617	-12.583	-12.429	-10.649	-11.034	-11.952	-12.707	-15.386	-14.62	-11.65	-10.735	-13.2	-14.85	-10.027	-13.487	-13.017	-10.306	-12.812	-11.233	-14.578	-11.573	-14.489	-14.495	-12.976	-12.721	-15.526	-10.369	-14.3	-12.9	-10.398	-13.762	-13.739	-13.621	-13.075	-12.375	-13.839	-11.327	-14.407	-14.577	-12.657	-14.212	-13.248	-9.611	-12.031	-9.146	-12.745	-11.476
-7.6923	-1.2759	-5.7227	-3.059	-2.8987	-4.253	-6.0578	-5.1751	-2.8546	-4.6135	-6.8978	-3.5429	-3.2858	-7.8873	-2.8176	-4.3357	-3.7125	-5.8796	-6.0745	-6.4959	-6.9534	-3.271	-5.97	-5.9545	-3.6773	-4.867	-5.9311	-4.0054	-5.7816	-4.8614	-6.929	-5.7895	-2.0856	-3.121	-4.6716	-4.9957	-5.721	-1.4974	-4.6924	-5.2749	-4.1699	-9.515	-5.5077	-6.8501	-5.7591	-2.5624	-5.6124	-7.1333	-6.6583	-4.8333
-6.1718	-7.0849	-4.0302	-5.232	-4.9382	-4.4291	-2.8653	-8.0376	-5.7756	-2.5522	-4.4001	-2.7297	-4.3118	-4.7799	-6.4977	-5.1835	-6.0474	-5.8815	-5.1348	-3.6359	-4.0816	-6.1336	-0.89731	-6.5852	-3.565	-1.3242	-3.8835	-3.0241	-5.3621	-7.2739	-7.1274	-6.6576	-2.4319	-6.5308	-6.6971	-3.9599	-6.0221	-6.8322	-5.1964	-6.093	-6.5528	-4.6854	-5.8035	-4.4598	-4.4272	-7.1647	-8.046	-6.6165	-3.6181	-3.7893
-0.90398	-4.7442	-4.0089	-4.8252	-2.6329	-2.4126	-1.3549	0.22724	-2.3387	-3.2954	-6.8449	-6.7721	-6.1933	-5.6133	-5.3969	-5.1372	-4.0239	-1.0432	-5.4283	-4.3129	-1.5837	-4.0681	-4.7005	-0.37988	-2.358	-4.2188	-5.0281	-4.8845	-4.8114	-4.2026	-1.9648	-5.4736	-4.834	-5.0589	-4.0318	-3.534	-2.5262	-3.628	-3.8978	-2.0306	-3.9849	-2.7497	-4.9818	-3.4858	-8.1803	-3.4117	-2.2156	-5.9107	-2.2492	-4.1828
-24.481	-21.689	-22.538	-22.802	-21.129	-20.904	-21.579	-23.6	-20.827	-24.136	-18.818	-21.097	-24.057	-25.081	-22.778	-21.596	-19.518	-23.371	-19.072	-23.455	-19.493	-25.998	-20.817	-23.983	-21.72	-23.2	-19.963	-22.083	-22.452	-21.198	-24.71	-23.922	-21.76	-21.494	-20.757	-23.325	-19.544	-21.201	-19.788	-19.628	-20.558	-22.155	-18.606	-21.5	-21.035	-20.705	-23.683	-20.032	-25.384	-20.169
-7.2411	-9.2641	-11.144	-10.15	-9.2174	-8.7655	-10.582	-7.4946	-7.4679	-7.6911	-7.7371	-10.985	-7.0811	-6.8252	-6.6056	-11.612	-5.3589	-10.56	-8.3855	-6.8423	-7.2595	-9.557	-10.425	-7.662	-9.7797	-9.7691	-10.128	-8.5131	-7.8582	-8.7501	-8.6135	-10.93	-7.5734	-9.5372	-9.7716	-11.097	-5.4854	-5.4273	-6.2941	-10.216	-6.9713	-9.8049	-11.402	-10.096	-11.216	-7.5056	-10.302	-10.077	-10.195	-8.4945
-3.9567	-1.6189	-2.2504	-1.6299	-0.50446	0.0033305	0.36983	-2.4662	-2.0149	-5.1728	-1.1154	-2.9592	-3.6603	-0.97797	-3.3133	-0.37261	-3.179	-2.7557	-7.0139	-1.445	1.3187	-1.1555	-2.607	-3.6697	-5.2569	-0.80272	-2.5126	2.7597	-1.4321	-5.1241	-4.6315	-2.4841	-3.3226	-0.96605	-0.91745	-3.5628	-2.6926	-3.0166	-4.5589	-1.7959	-3.1541	-3.3644	-3.8153	0.83643	-2.7595	0.13815	-3.5848	-4.2469	-3.4253	-4.6993
3.1256	6.9006	7.388	5.364	2.0092	7.4959	3.8698	2.3462	7.6125	2.7375	5.2723	5.3805	5.6039	9.2943	5.8018	6.4209	4.7955	3.4102	7.0545	2.6989	4.9936	4.2673	4.9982	0.32096	3.8199	5.4125	6.5589	1.6762	9.336	6.5133	3.2263	5.2358	6.1679	4.0859	6.0442	8.0956	7.2927	2.8872	6.5338	6.8521	4.493	6.0657	6.9754	4.9111	3.5383	4.2227	5.8142	6.0669	4.2034	3.0904
-19.603	-20.936	-19.814	-24.299	-18.924	-17.469	-18.802	-17.407	-20.592	-21.993	-21.863	-22.412	-21.594	-20.581	-21.281	-20.104	-21.69	-22.196	-20.22	-20.762	-20.015	-19.227	-21.451	-19.947	-21.988	-17.325	-21.195	-18.164	-20.624	-22.247	-19.073	-22.473	-20.105	-20.514	-23.648	-22.473	-18.662	-21.725	-19.931	-21.901	-21.104	-18.398	-22.566	-21.311	-19.049	-17.405	-20.648	-21.432	-17.198	-19.35
-22.201	-23.399	-22.604	-23.921	-24.741	-21.695	-23.36	-23.28	-22.966	-19.739	-22.438	-20.984	-24.397	-20.675	-21.706	-21.063	-23.997	-23.136	-20.551	-20.372	-24.051	-22.728	-23.406	-21.119	-22.28	-22.927	-21.972	-20.975	-22.924	-22.384	-27.053	-20.493	-20.164	-24.706	-22.462	-22.623	-21.927	-22.378	-24.004	-25.807	-23.664	-22.526	-22.005	-24.189	-20.961	-24.108	-22.37	-21.698	-18.127	-22.927
11.684	12.282	10.155	8.8851	8.7677	9.633	9.5473	7.4571	11.424	9.8416	9.7914	10.272	11.211	9.1524	11.331	7.9791	10.787	6.9922	5.2348	12.22	7.9415	12.863	9.9968	10.062	7.6907	8.7904	9.6824	10.371	9.9067	8.8974	10.362	9.9523	10.534	11.478	11.469	10.71	9.1214	6.7876	6.0574	10.226	10.354	12.542	9.3027	9.1181	9.7697	10.865	10.574	10.966	8.1626	12.225
-6.4548	-3.9687	-6.4126	-4.1926	-5.968	-7.9173	-6.2317	-4.9496	-1.8114	-4.6045	-8.7308	-5.9155	-7.1054	-8.1426	-3.2323	-7.4762	-5.809	-6.3188	-7.8423	-3.6515	-6.5497	-6.1272	-7.5398	-5.2239	-5.8044	-6.8451	-8.6506	-3.5521	-4.9873	-5.4036	-2.8024	-5.1538	-4.2756	-4.1022	-7.4959	-7.4862	-6.8479	-3.2562	-7.346	-5.1134	-6.4166	-7.3103	-4.9735	-5.9426	-5.1982	-5.1115	-7.569	-5.4493	-3.0285	-5.9663
1.0725	4.263	7.1839	7.2644	7.3468	7.7938	8.3293	6.3315	7.6114	5.7148	7.3793	5.6628	3.8675	4.8887	4.3032	6.5336	5.4709	3.888	5.681	5.4005	5.3677	7.1832	6.9161	7.5346	3.3302	4.6553	2.6827	7.4184	2.7139	3.4015	3.9749	6.7004	5.1452	6.4322	5.8193	5.808	5.4391	5.6235	4.1176	4.2675	6.4015	6.8552	4.9159	6.0771	3.6791	5.9097	6.0589	6.0584	1.855	2.4503
-6.9399	-6.5491	-3.4712	-6.1442	-4.262	-5.3862	-7.3488	-6.2159	-4.204	-8.7139	-4.7308	-4.5339	-5.5233	-5.4677	-7.2535	-7.1422	-8.2185	-6.491	-3.0711	-3.5881	-5.8787	-8.2164	-5.3323	-5.9122	-5.5042	-7.0909	-4.6455	-6.819	-7.7601	-7.3996	-4.2914	-4.9981	-4.3948	-4.7845	-4.8026	-5.1295	-7.4541	-2.3999	-1.9074	-7.4157	-6.3529	-3.4883	-4.4716	-4.9564	-4.2724	-5.0726	-4.3688	-4.0034	-3.6337	-5.0442
-12.383	-13.139	-19.011	-16.426	-14.82	-13.251	-13.785	-12.498	-15.137	-14.81	-15.63	-15.167	-13.005	-16.262	-14.19	-14.767	-13.493	-15.578	-15.015	-14.145	-14.027	-12.688	-16.088	-15.82	-12.055	-10.79	-12.205	-12.592	-15.318	-17.36	-15.051	-15.873	-14.948	-16.66	-16.174	-11.033	-19.091	-15.026	-14.197	-16.175	-14.874	-14.389	-14.107	-14.866	-11.859	-14.229	-11.797	-15.75	-14.093	-13.97
-20.219	-22.078	-21.339	-22.689	-21.366	-20.342	-21.588	-21.821	-21.487	-25.87	-22.465	-25.066	-22.177	-22.428	-19.1	-21.967	-23.2	-18.73	-23.796	-23.754	-19.458	-24.842	-20.493	-20.666	-22.6	-23.393	-22.96	-20.774	-23.85	-21.878	-20.548	-24.096	-20.174	-23.207	-24.267	-22.089	-24.101	-23.224	-23.579	-20.658	-20.08	-24.23	-22.91	-20.296	-20.797	-22.05	-23.791	-21.634	-25.456	-22.284
-11.76	-12.442	-9.3568	-8.1335	-12.864	-12.794	-15.693	-10.257	-14.095	-10.912	-8.7684	-14.038	-10.749	-11.816	-10.343	-13.243	-11.922	-13.029	-11.656	-12.401	-12.33	-10.682	-11.708	-13.277	-10.325	-12.393	-7.8218	-11.392	-10.494	-12.358	-8.827	-11.83	-10.189	-12.11	-10.739	-13.253	-11.832	-12	-11.581	-13.27	-12.169	-11.632	-9.8191	-8.5677	-13.142	-9.7488	-9.9172	-13.07	-9.198	-11.506
-3.1708	0.56507	-5.1203	-3.0527	-3.3329	-0.40055	-2.6368	0.13501	-2.9914	-3.7366	-4.6081	-0.83329	-1.1421	-2.3877	-1.026	-0.10535	-0.24757	-5.4584	-4.8062	-1.7602	-1.7756	-0.52078	-0.78987	-2.4712	-2.6992	-2.1205	-2.5181	1.578	0.25452	-2.0394	-1.3287	-2.2983	-1.9838	-1.1444	-1.1428	-3.5585	-2.26	-1.3533	-1.5106	-1.9608	-6.7182	2.1416	3.4296	-1.1318	0.49359	-0.74187	-0.30418	-2.6703	-2.2541	-0.74756
-2.5488	-1.2513	-4.1907	1.0363	-2.7583	-1.0619	-0.31376	-0.69892	0.27692	-2.7578	-4.7084	-3.4043	0.40153	-0.89457	-1.6971	-2.0513	0.40251	2.4606	-1.5075	-1.2362	-2.9836	1.4733	-0.46646	-4.8697	-3.7104	-1.8872	-1.7259	-2.7941	0.18015	0.18832	-1.4627	-0.65754	-1.0647	-0.60083	0.37317	-0.012682	-1.8666	-2.7361	-0.45406	0.1648	1.3821	-3.6414	-1.2891	-2.6062	-0.73431	-4.0371	-1.9097	2.5821	-1.7634	-3.7946
3.4299	-2.0696	1.8915	-0.97056	-0.74616	0.24774	-0.37066	0.054806	-0.024129	1.6982	-0.56191	-0.14113	-0.88678	1.0265	-0.53389	0.48238	-4.6487	-0.76556	0.35514	0.014387	-1.8881	-1.6666	-1.6591	0.99623	-0.26153	-0.84231	2.462	2.6004	1.8221	1.5945	-0.48558	0.13476	-0.25883	-1.1598	-2.7093	-0.12788	-2.0334	-0.69057	1.5292	0.44134	-1.6981	0.065517	2.0872	-1.4905	0.53767	1.9587	4.9	0.35657	-0.91175	-2.3027
-6.1404	-2.9752	-5.2138	-4.9295	-5.5218	-4.0588	-1.5616	-2.2736	-7.8044	-4.9114	-2.8913	-5.072	-5.0122	-2.6217	-6.0311	-4.6318	-3.5068	-3.087	-3.6718	-2.343	-2.9154	-5.5589	-1.4573	-0.68831	-2.6325	-7.8483	-5.89	-6.374	-6.3692	-6.9104	-3.6952	-2.1165	-4.6283	-5.1989	-0.8491	-5.9669	-4.5339	0.54204	-5.6153	-3.9991	-3.4191	-3.205	-2.9095	-3.2851	-3.7363	-2.4947	-6.4585	-3.8844	-3.6768	-5.1802
-12.674	-8.0499	-11.184	-8.0802	-9.7283	-9.5356	-9.2295	-8.8603	-9.8533	-8.9471	-7.538	-10.511	-9.8357	-9.6726	-8.8305	-7.1124	-10.45	-11.184	-7.7788	-10.875	-10.962	-8.5811	-9.3457	-10.199	-10.469	-9.8379	-8.8768	-9.8283	-8.5141	-9.0782	-10.616	-6.1432	-13.374	-8.2616	-8.3639	-5.8952	-11.175	-8.9703	-12.132	-9.1425	-8.6654	-8.8889	-11.789	-13.073	-8.5039	-7.2665	-9.9123	-10.066	-7.6049	-8.5645
-8.8466	-9.5597	-9.442	-8.1872	-10.472	-12.737	-8.9566	-10.098	-7.6298	-9.4344	-9.585	-6.9927	-9.9782	-10.194	-9.781	-12.139	-8.3976	-12.078	-8.9895	-8.5944	-7.3073	-11.109	-6.8283	-7.5093	-9.3083	-10.826	-4.5788	-9.2541	-7.6863	-6.0952	-6.7567	-13.219	-12.486	-7.9329	-7.5075	-5.6609	-6.437	-8.6538	-9.0693	-8.2349	-7.2204	-9.1687	-8.5406	-9.3447	-7.3948	-7.3981	-5.7089	-10.935	-12.318	-8.0383
-1.9654	0.019576	-0.28841	-3.1923	-1.3615	0.08341	-2.6231	-1.1673	-0.12053	-0.02505	-0.44184	-0.80495	0.27537	-3.4288	-1.2312	-5.0809	-0.4431	1.3053	0.65767	-1.2453	-2.2199	-0.41908	-3.0517	-3.5577	-5.0665	0.49479	-0.066745	-2.3126	-0.71192	-0.24386	-3.2825	-2.8574	-1.7111	-4.4416	-0.44831	-1.0104	-1.3457	-3.6693	0.23368	-2.8958	-0.048325	-2.3262	-1.1928	-1.4213	-4.0779	-2.3297	-4.3748	-2.9217	-0.90424	0.97243
-5.2565	-5.7346	-6.0803	-4.3637	-7.27	-7.1219	-7.0515	-2.2631	-7.3739	-5.6334	-5.5464	-7.101	-7.4993	-5.8572	-6.9668	-5.6584	-8.5289	-7.4004	-5.6325	-3.9798	-3.4904	-7.9206	-5.3529	-6.8097	-5.4238	-7.2358	-10.318	-6.5625	-8.8285	-5.032	-7.4694	-6.6358	-6.5263	-3.7962	-7.6006	-6.6681	-5.069	-7.2347	-3.3832	-3.7004	-7.595	-6.9493	-4.4489	-7.3571	-4.3488	-5.4678	-5.5435	-7.6675	-10.915	-8.5543
-0.80099	0.645	-0.19623	0.2513	-3.2038	-0.066494	1.1509	0.028495	1.2553	0.36272	-0.12628	-0.0037958	0.61163	-1.4398	1.7579	2.6631	-1.9337	-1.2335	-1.817	-1.8402	-1.1089	0.18397	0.41811	1.8544	1.9181	-1.0273	-0.27682	2.5371	0.4363	-1.2202	1.4522	-1.3224	0.51616	-0.136	1.4435	-0.0060348	-3.0583	-1.2753	-0.23306	2.3749	-1.5537	-0.6263	2.5693	0.8141	-1.9537	0.83588	-0.40839	-0.75025	0.19178	0.83514
-1.6907	-2.1575	-0.93588	-4.7826	-3.5324	-2.2523	-1.794	-2.1921	-3.0012	-4.9731	2.1904	0.3673	-4.4572	-4.7606	-0.53944	-1.71	0.771	-0.68082	-6.2521	0.24932	-1.9759	-1.5776	0.60322	-4.2024	2.0046	-3.1517	-5.0037	-3.3098	-3.4533	-3.0324	-0.79422	-3.2657	-1.413	-2.2855	-2.7033	-4.0414	0.7503	-2.8379	-1.6786	-2.9339	-2.726	-3.0473	0.89524	-3.0377	-1.1905	-1.4982	-0.95524	-2.5817	-0.69478	-4.0004
-13.525	-12.418	-14.123	-13.127	-12.829	-12.115	-11.815	-13.345	-13.509	-14.544	-11.157	-14.527	-13.038	-14.472	-15.02	-12.895	-12.124	-13.934	-10.051	-13.942	-11.96	-14.252	-9.7239	-15.028	-14.231	-15.72	-15.023	-12.925	-17.033	-13.757	-12.024	-12.455	-11.572	-13.51	-15.016	-10.932	-12.476	-14.011	-9.2602	-13.2	-12.81	-13.93	-13.67	-12.85	-12.653	-12.793	-11.552	-12.333	-14.758	-11.036
-0.6182	-1.0849	-2.948	-4.5437	-3.5698	-0.81421	-3.3978	-2.8519	-1.7967	-2.1301	0.47355	-4.3814	1.3273	-3.2491	-3.9022	-3.712	-2.1335	-1.5723	-4.8967	-5.6062	-3.1636	-4.841	-2.5043	-3.2522	-3.3807	-1.1291	-4.0825	-0.86301	-4.4754	-1.6855	-1.7715	-2.2882	-1.8402	-5.2209	-6.3254	-3.896	-2.1328	-1.8228	-0.98751	-2.3905	-5.2129	-2.1163	-3.3047	-1.8914	-5.076	1.7331	-3.7395	-1.7084	-1.3246	-0.81872
-10.63	-11.195	-13.121	-14.503	-10.622	-13.75	-12.809	-12.012	-11.949	-12.795	-12.747	-12.888	-12.951	-9.4943	-11.949	-13.594	-15.217	-13.643	-11.525	-16.841	-15.431	-14.538	-14.187	-13.906	-7.3928	-12.182	-14.342	-10.285	-12.164	-12.929	-10.027	-15.172	-12.671	-10.731	-12.658	-13.732	-11.836	-12.503	-11.198	-14.623	-12.021	-13.608	-12.503	-13.784	-14.714	-10.688	-10.259	-12.726	-14.578	-10.165
1.7841	2.9434	2.7746	1.2628	1.0771	2.9902	0.25317	-2.5049	-1.3222	2.8629	0.47167	2.0922	3.6076	-0.41003	2.0131	0.57311	1.1939	-0.53624	-1.5368	0.52963	1.1084	2.2325	2.2852	0.93515	0.53123	0.055483	4.3819	-0.31772	-0.78103	0.73726	1.6872	-0.84261	0.43136	0.089848	2.1637	2.8425	0.27888	1.2674	1.1254	2.7171	0.25921	0.22146	1.5637	3.3886	1.3375	0.77538	1.6129	1.0077	-0.19823	2.942
-10.231	-11.727	-13.349	-11.095	-13.207	-13.411	-10.796	-15.278	-13.682	-16.018	-15.528	-12.01	-13.18	-12.804	-12.454	-11.423	-11.11	-15.441	-11.298	-11.015	-9.9502	-13.679	-11.53	-14.034	-12.43	-12	-11.62	-13.205	-13.954	-12.258	-12.905	-14.602	-11.137	-14.257	-14.462	-14.017	-12.39	-10.292	-15.006	-13.943	-13.455	-12.82	-10.721	-7.4155	-10.415	-14.813	-10.261	-11.625	-13.495	-12.099
-6.7136	-6.8154	-5.8121	-6.183	-5.5963	-6.0391	-4.7611	-3.8628	-2.2538	-2.1018	-7.219	-3.4639	-4.767	-4.6941	-4.2811	-6.4357	-3.2423	-3.063	-6.203	-5.6955	-5.201	-4.9023	-3.6923	-7.4157	-5.021	-0.84527	-2.3446	-3.6652	-7.5182	-3.9624	-4.5402	-5.2357	-2.6053	-2.8409	-4.14	-3.9265	-1.4275	-3.5267	-1.7842	-3.435	-7.3535	-3.1203	-5.2991	-4.5102	-3.826	-9.0041	-3.2009	-4.1545	-1.176	-6.2067
0.075566	0.31022	0.35988	-0.73534	-2.4303	1.3635	-0.51132	-0.19169	0.49849	-0.19504	1.1191	0.092395	-1.328	0.53366	3.1974	-1.6624	3.0913	0.039415	-0.33003	0.39926	4.8936	-2.7853	-0.77208	1.8194	-2.0366	1.713	0.62732	3.096	-0.34038	-1.8774	3.6133	-2.444	0.62776	-3.2692	-2.7822	-1.5857	-4.3443	1.0414	0.041717	0.19534	0.10377	1.2313	-0.41782	2.6894	1.2387	0.84901	-0.41377	0.076936	0.59209	0.12883
-10.738	-8.3735	-8.9186	-9.7082	-13.231	-12.304	-15.242	-6.697	-10.821	-11.59	-11.205	-10.697	-9.3207	-10.383	-11.768	-12.587	-12.315	-9.8167	-10.529	-14.75	-11.032	-12.297	-9.5285	-9.9909	-11.981	-13.073	-13.561	-11.377	-10.171	-7.8733	-15.105	-9.8502	-11.24	-11.704	-12.19	-11.94	-14.527	-15.343	-11.534	-10.474	-12.091	-9.04	-9.8535	-10.173	-14.002	-12.367	-11.069	-9.3433	-15.59	-13.304
-21.155	-22.763	-22.669	-22.177	-25.603	-15.691	-22.552	-21.268	-18.528	-21.399	-19.256	-19.963	-22.807	-19.841	-19.66	-24.747	-21.889	-19.454	-23.121	-22.421	-21.806	-21.972	-20.96	-22.53	-20.618	-18.226	-23.221	-19.066	-24.126	-23.372	-20.608	-23.32	-23.307	-22.367	-17.918	-23.57	-20.014	-18.958	-20.976	-20.794	-18.969	-20.799	-19.372	-21.492	-20.72	-17.488	-25.071	-20.481	-20.426	-19.171
-10.522	-11.494	-12.207	-13.953	-11.505	-13.611	-12.811	-10.382	-10.394	-12.18	-10.581	-11.653	-11.118	-12.554	-10.542	-12.901	-11.771	-8.4835	-11.769	-12.198	-8.3915	-9.054	-13.422	-13.435	-10.262	-10.4	-11.042	-10.985	-10.533	-12.51	-10.914	-11.834	-14.018	-12.221	-10.117	-12.564	-11.377	-13.244	-12.252	-11.963	-11.626	-9.248	-12.927	-9.5254	-10.589	-10.871	-11.122	-14.204	-10.302	-11.297
-11.532	-11.612	-11.143	-11.229	-10.499	-12.047	-12.275	-12.827	-10.762	-11.126	-9.9959	-10.99	-8.6161	-8.6334	-9.6664	-12.908	-10.702	-13.289	-12.346	-12.921	-10.882	-11.566	-12.701	-10.974	-10.632	-11.037	-15.243	-8.7736	-9.1623	-9.7959	-11.773	-11.104	-10.927	-15.765	-12.157	-12.987	-12.232	-10.274	-11.2	-13.371	-10.405	-11.554	-9.8644	-8.1798	-8.6698	-8.8093	-12.342	-7.5734	-10.185	-12.377
-3.3579	-5.7079	-2.2054	-5.3817	-5.1672	-5.9069	-4.3893	-6.5735	-5.5228	-2.4746	-2.73	-3.178	-4.5931	-3.5499	-2.7083	-8.0491	-8.0251	-4.8627	-6.192	-6.0912	-2.1309	-9.452	-1.8347	-4.9532	-7.4227	-5.6403	-6.4118	-5.5986	-4.1604	-6.7468	-2.4864	-7.309	-0.93777	-3.68	-4.3105	-1.9636	-9.1374	-8.5041	-2.716	-5.7264	-6.5203	-4.718	-3.3431	-2.863	-7.8552	-6.4078	-5.5092	-4.9281	-3.9333	-4.6489
-13.277	-9.7603	-7.3527	-11.558	-8.9061	-9.2145	-8.8888	-9.3543	-12.379	-10.144	-11.774	-12.214	-11.052	-13.864	-10.316	-9.2664	-10.269	-8.2695	-12.631	-9.9533	-12.097	-12.459	-6.1271	-11.515	-9.1355	-7.5015	-10.74	-13.798	-10.918	-10.918	-13.935	-8.9094	-9.5538	-7.0667	-9.5121	-10.825	-11.379	-11.877	-11.064	-7.5694	-13.406	-10.405	-10.22	-8.1269	-11.967	-13.426	-10.242	-10.286	-11.307	-9.4159
-1.822	-0.014842	-3.0448	-3.3612	0.82152	-0.086719	-0.0013916	-3.9823	-2.2431	-4.2349	-3.9317	-2.1755	-1.7697	-0.038433	-1.1253	-4.2658	1.0774	-0.42191	-3.0511	-4.3197	-2.7423	0.4611	0.15698	-3.3542	-3.3529	-3.1505	-2.6722	-4.7713	1.1036	-2.0921	2.6082	0.18229	-3.5508	0.3775	-3.5392	1.7213	-1.9444	-1.6644	-2.1958	-0.2036	-2.0718	-1.8214	-2.8293	-2.916	-0.49341	-2.88	-0.60153	-0.9116	-1.9899	1.9799
-7.1851	-7.7516	-6.5565	-6.6738	-6.0173	-5.8152	-5.0166	-5.752	-2.5573	-4.8296	-7.5352	-5.2093	-7.2345	-7.7266	-4.4207	-5.7505	-6.4888	-7.9545	-5.976	-6.1731	-9.6806	-6.7748	-5.2416	-6.3795	-9.3682	-3.9058	-7.5905	-8.2641	-5.9638	-6.6419	-5.3162	-7.5697	-6.4319	-7.801	-7.0966	-6.1405	-6.0066	-5.7543	-10.538	-5.0287	-7.4287	-5.1015	-5.7269	-8.0913	-10.326	-7.4841	-7.8815	-8.1031	-6.8484	-4.6712
5.4862	4.7116	8.5786	10.136	6.4711	6.5395	6.3915	5.4377	7.7298	3.9835	4.1035	4.9489	8.1702	0.8451	2.7946	2.6905	7.0332	4.5438	3.8366	3.2704	6.1053	4.7251	5.5367	7.8271	4.0193	4.26	5.1418	5.2176	7.6138	6.8879	7.1543	5.7623	3.1513	4.7343	4.5826	4.9362	5.2091	6.3167	8.1448	6.3367	6.0197	3.6199	1.0795	4.7049	6.3646	5.5377	5.7244	7.5879	7.1389	4.9652
-3.5081	-4.5919	-2.7564	-3.9118	-2.6142	-5.4597	-6.2597	-1.4873	-1.0902	-3.9847	-4.4688	-6.1	-5.7632	-3.2561	-3.6824	-2.3142	0.1765	0.5882	-4.7859	-3.599	-1.7921	-2.5467	-2.9228	-5.4024	-4.091	-4.611	-4.8039	-4.082	1.1757	-2.3006	-4.8179	-3.7787	-1.862	-6.3926	-4.7606	-5.661	-5.383	-4.3088	-0.93902	-2.7502	-0.25087	-3.2603	-4.5839	-3.9932	-4.2083	-3.3367	-1.9314	-5.7719	-3.7024	-1.6138
2.8977	2.857	4.0733	3.5284	6.1659	7.2139	1.4647	2.3565	4.8993	3.6901	5.6189	5.678	3.7256	4.7032	1.0506	5.8851	2.8132	1.1984	3.9806	3.3731	4.4677	6.0366	4.0681	3.2065	4.8425	4.5242	5.5066	5.1924	4.8886	2.758	2.9242	5.5031	4.9423	2.2007	2.6027	4.9902	3.2723	2.8655	3.3347	1.2286	9.8951	4.2763	1.2919	4.7931	3.5258	4.5	5.3397	8.9087	4.2455	3.5431
0.087998	-1.7785	-3.0862	-3.329	-1.6741	-1.9841	-1.8756	1.1552	0.24909	-4.9046	-0.025014	-6.2662	-2.8999	-6.2472	0.83961	-3.2793	0.26871	1.5489	-3.8644	-0.43437	-2.9315	0.59963	-4.0606	1.377	-1.0768	-0.94659	-3.5166	-2.8411	-0.6735	-1.0882	-1.9124	-5.2667	-3.4307	-2.1279	-3.4003	-3.773	0.57806	-2.8414	-1.7026	-3.8663	-3.6545	-3.3873	-2.888	-0.83664	-1.3181	-2.357	-2.8289	2.3538	-1.5858	-0.80609
-13.605	-11.696	-12.646	-15.601	-14.66	-10.434	-13.204	-17.51	-12.813	-12.476	-14.617	-16.191	-14.108	-14.969	-12.461	-17.729	-12.967	-13.941	-14.591	-14.986	-13.734	-17.611	-14.557	-11.045	-13.8	-10.187	-14.753	-13.939	-15.698	-12.684	-12.92	-14.866	-12.79	-14.877	-11.549	-14.293	-11.541	-19.248	-15.741	-9.998	-12.239	-11.43	-11.489	-12.805	-14.26	-17.651	-13.139	-14.541	-11.887	-12.765
-0.70161	-0.28685	1.9752	0.0048259	0.39653	2.5422	5.2672	0.38127	-0.29359	-1.2096	2.0929	3.909	-0.89021	2.7909	-0.81653	4.1741	-2.3582	1.9402	2.8746	2.2113	-1.7818	-1.0342	0.92519	-0.73218	-2.859	-1.5173	0.67576	-1.0324	-1.3741	0.73779	0.41856	1.7237	-0.64317	-1.3589	-2.0382	2.0052	-1.8192	-1.5275	-0.55154	-0.11458	0.22886	-2.4471	0.94727	-2.3797	1.4019	-0.25942	1.2164	2.4909	-3.0679	-1.6219
0.524	-3.0542	-5.6026	-2.7272	-5.9376	-3.5873	-1.5702	-5.1566	-3.8156	-6.033	-3.952	-5.5199	-0.88833	-3.598	-1.3791	-2.7048	-4.7144	-2.036	-2.0646	-4.8659	-4.0532	-4.8991	-1.2857	-1.4706	-1.5252	-2.6476	-2.4485	-4.6107	-4.5004	-3.1046	-0.53666	-3.2444	-3.4168	-3.333	-2.7512	-1.2759	-4.6406	-2.8882	-5.4953	-3.377	-3.6743	-2.2308	-2.8935	-0.44334	-4.222	-2.4187	-3.7835	-0.25492	-7.2833	0.35565
11.061	9.6329	4.276	8.8573	4.6794	7.5582	5.7271	3.5991	6.4279	8.4285	9.2333	6.6705	7.4088	7.794	6.6137	5.1372	5.4752	7.3433	4.1378	6.5285	8.1638	6.5631	7.5596	5.6562	7.3749	6.2268	6.5494	8.1063	8.8473	5.5008	9.0788	6.276	6.5924	2.9458	5.9716	9.3454	5.4056	5.4286	8.9097	8.896	7.1176	6.3493	7.3685	6.0933	7.1444	5.9424	5.755	5.4366	11.538	5.5733
9.6894	9.5866	8.9398	9.023	13.245	6.8777	7.5996	5.8474	9.2293	7.3379	12.2	12.248	9.4457	8.3753	10.667	10.387	10.753	8.3811	9.1608	12.078	10.995	7.7132	9.1223	12.248	10.378	13.381	8.1619	12.601	9.5378	8.3992	6.5493	11.186	9.944	9.128	9.8246	10.527	11.208	8.7027	4.7641	6.5361	10.089	9.2352	11.431	8.2787	10.368	9.5005	7.9111	9.4154	8.3626	10.092
-14.444	-12.102	-13.7	-13.759	-15.88	-11.059	-14.223	-13.808	-13.305	-13.528	-13.926	-15.004	-13.564	-15.682	-11.267	-12.386	-13.651	-11.343	-14.29	-14.009	-12.435	-13.572	-14.971	-11.179	-12.413	-13.15	-13.827	-12.359	-10.252	-14.661	-14.623	-13.458	-14.492	-14.386	-12.557	-13.029	-15.28	-16.989	-11.661	-15.064	-17.086	-15.244	-12.606	-14.4	-15.627	-14.523	-11.814	-11.339	-11.955	-11.416
-12.137	-13.066	-14.602	-15.994	-13.654	-13.429	-13.938	-12.123	-14.893	-13.475	-13.588	-15.543	-16.281	-12.959	-10.477	-12.491	-12.19	-13.17	-13.545	-12.735	-11.083	-15.946	-17.529	-15.595	-8.2497	-15.083	-14.737	-12.628	-9.188	-13.777	-13.994	-13.613	-12.566	-16.148	-11.707	-14.193	-15.37	-11.481	-11.842	-14.384	-11.151	-11.905	-14.391	-13.224	-14.738	-10.991	-14.075	-12.902	-13.874	-11.447
4.6756	6.7321	6.2804	7.3345	7.4307	10.224	5.9161	11.321	8.8822	6.4674	11.951	5.1169	5.0641	10.389	7.4266	9.5013	8.8259	8.9273	9.8386	8.33	7.8697	9.5533	7.3679	10.176	7.6911	6.3083	10.758	8.0336	8.2532	9.5251	10.277	8.2682	7.0499	7.3791	9.7918	8.3184	8.9607	9.8579	8.655	7.3225	9.5403	11.465	7.9353	9.7691	6.9138	7.9088	9.2643	9.409	8.6688	8.4873
-7.8522	-9.6033	-7.4603	-6.335	-7.7791	-9.6303	-7.1865	-7.8037	-8.8443	-6.5911	-5.5427	-7.3733	-6.6311	-5.1063	-7.8261	-4.2501	-6.5946	-8.1736	-8.6818	-9.4988	-6.1647	-10.732	-5.695	-9.0322	-6.8318	-8.2468	-10.915	-5.2851	-8.1842	-9.4099	-6.6924	-10.41	-6.425	-9.3622	-7.0762	-9.9606	-8.8411	-7.2871	-5.101	-6.6072	-6.8518	-9.3335	-7.7408	-6.3942	-8.1502	-5.7567	-7.4211	-8.1084	-7.4684	-11.687
8.3305	7.0884	11.786	9.2117	4.3396	9.1447	6.5737	9.2186	7.4111	11.896	7.2139	5.4616	8.2283	7.1744	9.3755	6.8387	7.577	7.9658	9.8675	6.6309	8.2936	6.9057	7.6756	6.9196	6.7152	8.8305	10.58	7.8161	10.749	7.9568	7.4782	8.5154	6.0173	11.45	7.0665	10.8	9.865	10.186	8.6095	9.4113	8.075	7.7119	6.4834	5.6744	5.5396	7.9424	9.4867	4.5235	9.965	9.0823
5.2843	11.635	8.1016	9.1877	8.5071	10.269	8.5548	13.139	13.143	15.403	8.6342	10.014	5.2196	6.6007	9.7666	7.5497	10.862	12.423	11.452	9.2584	8.5877	10.691	10.783	8.3572	13.721	12.703	13.706	10.272	9.6421	5.4205	10.69	8.6138	9.7295	9.3333	7.6317	12.53	12.393	12.63	8.6216	8.2393	10.793	12.812	12.643	7.9096	11.406	6.4967	8.286	11.3	9.0358	8.3162
7.0115	4.5227	4.8232	5.7657	3.8875	5.6048	6.7885	7.9334	7.4009	5.0314	6.6816	4.3247	5.4625	8.3964	6.9292	0.48388	9.0223	6.3952	4.9583	4.9781	4.272	2.4186	6.8987	5.2017	6.5898	4.4353	3.4508	3.5454	5.5328	4.829	6.3965	5.4151	5.1268	3.9103	5.6876	4.7161	4.3107	4.8933	5.6291	4.7939	5.8941	5.6429	5.1267	2.6028	2.5342	5.7183	3.1748	1.4497	6.4259	4.7527
-1.6656	-2.9201	-3.0041	-2.0147	-2.8555	-4.6269	-8.284	-3.9668	-5.4447	-2.3504	-6.5669	-2.3688	-2.5677	-4.1765	-5.1803	-2.4229	-5.5687	-1.8323	-3.0958	-5.1355	-0.69144	-5.4571	-2.874	-2.114	-5.1984	-4.7828	-3.247	-4.9256	-3.2802	-2.737	-5.7699	-3.3272	-1.8559	-2.9824	-3.6163	-1.5381	-2.5562	-3.2366	-0.31207	-3.6954	-3.7811	-2.4545	-4.4337	-3.2036	-3.811	-2.2252	-1.6881	-5.2036	-5.4402	-6.4683
0.1316	1.4631	1.3018	1.8394	2.059	-0.14358	4.272	0.41949	1.8319	-0.64715	0.69441	3.2827	2.9214	3.2889	-2.6247	0.95625	1.2892	-0.095331	3.4269	-0.49206	2.8507	-0.62871	0.38843	1.5092	0.7863	-1.063	2.6777	-1.1145	1.7995	-1.4384	0.5023	0.54106	1.1734	0.78794	-0.1574	-1.1378	1.0974	1.4695	1.331	1.9229	3.1951	2.5123	0.29162	2.2112	-0.90848	2.3748	1.2729	-2.064	1.2595	5.2759
-13.382	-16.13	-10.708	-12.303	-12.573	-15.588	-11.989	-13.641	-14.801	-12.684	-11.866	-15.241	-14.196	-16.49	-12.197	-10.449	-10.313	-15.483	-14.608	-9.2481	-14.395	-12.784	-12.061	-14.891	-15.788	-10.493	-13.798	-14.697	-11.079	-14.179	-14.076	-11.698	-11.312	-8.2379	-9.3463	-11.165	-12.585	-13.107	-10.941	-13.061	-13.813	-12.943	-14.955	-13.44	-14.126	-11.467	-15.108	-11.065	-14.54	-12.289
-2.806	-4.5307	-0.13652	0.49377	1.8842	0.16088	-2.7107	-2.2808	-1.3729	3.1027	-1.3832	-2.1708	-0.56592	0.58254	-1.3623	-4.1525	-1.894	0.28476	0.52454	0.6042	-3.6537	-0.12614	-1.6733	-1.0153	-1.1376	-1.3088	-2.168	-1.9838	-2.2116	-5.6714	-0.96026	-3.5699	-0.85187	1.2176	-1.6391	-4.2074	0.89062	0.23661	0.57244	-1.7707	-3.0842	-0.27127	-1.2345	-0.66117	-2.3923	2.8835	-0.33102	-3.276	-3.7229	-1.8653
-12.678	-13.87	-11.897	-12.385	-14.348	-16.473	-14.869	-14.214	-15.36	-12.971	-10.546	-11.876	-12.082	-11.939	-15.087	-14.551	-12.713	-16.539	-16.381	-15.561	-12.397	-14.129	-13.664	-14.142	-14.711	-15.638	-13.653	-13.225	-15.189	-16.179	-18.084	-12.032	-13.071	-10.116	-14.787	-11.509	-15.231	-12.04	-14.959	-13.218	-13.952	-14.597	-10.723	-12.511	-14.372	-15.021	-13.371	-13.937	-16.716	-17.004
5.6163	6.8356	7.729	7.7617	13.728	8.3788	9.396	6.8641	6.4456	6.1278	7.8994	10.684	8.1223	7.9102	7.6327	9.3116	7.3351	5.3962	7.0296	10.488	11.374	7.4162	4.8724	8.2459	6.5102	7.0182	8.06	7.0753	10.527	9.514	4.6107	10.376	8.6251	5.2728	8.7191	7.5689	7.9103	10.658	7.9727	6.6769	6.5449	9.1986	6.7212	9.5059	8.8675	6.1291	9.5719	8.7952	8.8384	10.489
-3.8786	-2.668	-3.9275	2.2296	-4.1479	-4.2964	-2.0528	-7.1403	-7.9507	-3.2439	-2.6753	-5.5427	-4.702	-2.3134	-2.3138	-4.7393	-5.7619	-3.0025	-4.7189	-6.209	-4.5855	0.59841	-2.9522	-0.52673	-2.9329	-5.8463	-3.4017	-5.115	-3.4755	-5.1956	-4.2383	-3.8971	-5.7169	-1.7124	-4.3573	-3.3509	-4.3155	-4.2636	-3.3206	-3.5963	-2.002	-1.7345	-3.2092	-2.1449	-2.9461	-2.4906	-6.2909	-4.9361	-6.3236	-4.1578
-3.5031	-0.31651	-1.3729	-3.488	-2.75	-2.0321	-4.1179	-1.1073	-0.84213	-5.1196	-7.8877	0.044289	0.22527	-4.1393	-1.8556	-2.8162	-4.3661	-2.9403	-3.936	-2.3062	-1.7837	-0.99393	-4.9496	0.0077085	-2.3986	-1.5929	-1.9026	-3.8948	-2.2746	-4.8855	-5.2417	-5.1581	-3.2888	-2.3213	-4.4	-1.9777	-1.2791	-3.639	-6.2799	-3.7053	-1.0528	-4.0265	-2.1538	-2.6256	-2.8339	-1.8599	-3.0422	-4.9441	-4.0112	-2.0173
-3.9738	-2.8805	-1.9003	-1.9314	-3.0797	-0.753	-4.2492	-1.9502	-0.28399	-0.17642	-0.60591	-2.758	-0.39637	-1.7068	-5.3368	-2.1305	-0.50457	0.88217	1.1702	-3.4129	-1.3068	-1.2646	-2.924	-2.4611	-2.0659	-1.7134	-1.2154	-3.9255	-2.8474	-0.21476	-1.6646	-4.6116	-1.0644	-5.5088	-2.4691	-1.2335	0.63079	-0.17452	-1.3848	0.5506	1.3343	-3.2113	-1.3774	-5.581	-1.8694	-2.5351	1.059	0.092196	-4.5121	-1.6575
-0.93064	-1.8113	2.5791	3.87	0.68719	2.4663	1.5597	1.5419	2.0087	3.4975	0.54737	1.4623	4.8203	-0.78563	0.90694	2.1106	-0.39628	1.1941	4.6711	-1.2606	0.016451	-2.0045	1.2564	1.1287	1.5559	3.2821	-0.83016	0.81533	3.0636	3.5087	2.1581	1.6279	1.7343	6.5965	-0.23846	-0.9069	3.026	2.6465	-0.74912	1.8629	3.9058	2.4257	0.22927	-0.9166	1.7444	-0.54824	2.4477	2.5114	1.3831	1.3851
-19.736	-23.783	-22.583	-23.055	-22.58	-22.873	-21.922	-20.835	-20.528	-20.229	-19.215	-23.614	-25.43	-22.496	-27.213	-26.034	-20.618	-21.913	-21.392	-24.595	-21.784	-23.361	-22.705	-23.014	-22.591	-23.2	-19.356	-21.89	-20.425	-18.718	-21.202	-22.562	-22.635	-23.031	-23.125	-24.899	-21.873	-22.534	-22.144	-21.689	-21.71	-20.346	-24.213	-22.753	-23.487	-19.239	-21.033	-20.898	-21.12	-23.373
0.11781	3.5867	5.2139	3.8776	2.2101	5.9444	0.61299	-0.35511	4.6253	1.2494	0.59475	4.0657	4.9005	7.2622	1.0785	0.28207	0.58679	3.1761	1.2415	2.1754	2.9936	4.6308	0.34141	0.99057	-0.90847	2.0756	-0.90058	0.22282	2.166	3.5569	2.494	-0.82701	3.9407	5.7629	0.49625	5.6356	0.76692	2.0233	4.0698	6.9975	-1.6057	0.42063	1.3146	3.5503	0.60215	5.199	2.8602	1.604	1.573	2.3339
3.8572	1.1943	1.4005	-1.9754	1.5767	2.2115	3.8976	1.5197	0.29727	0.10079	0.86205	-0.1508	0.86336	3.6929	1.4908	1.2186	1.2989	1.4859	1.3692	2.7714	2.5957	-2.3956	0.09234	0.91485	0.075667	1.6694	-0.53047	7.0121	2.6813	-2.114	2.3973	-0.79679	1.7287	2.8873	2.8173	3.138	1.6427	3.116	-0.54289	-1.2492	-2.7214	1.7421	-1.7872	0.44169	-1.0054	2.2385	1.8469	3.3624	-1.3328	-0.88883
-3.3548	2.9078	-1.5895	-1.1867	-2.9818	-0.18377	-1.0367	0.16707	0.56934	-2.1208	-1.5743	0.3793	-0.84928	0.17628	1.0479	-1.8858	-2.6741	-1.6738	-4.2696	1.2259	-3.136	-3.9055	-1.757	-1.317	-0.47581	1.2574	-1.1404	-3.378	-3.3929	-2.0145	0.098043	0.001929	-1.9024	2.9555	-1.3223	1.181	-0.4764	1.0055	-0.19726	-1.6681	-2.2496	0.33501	-0.88739	-1.9624	0.23905	-1.3808	-3.8864	-2.4193	0.92663	-1.4565
-0.098981	0.88505	-0.46417	-2.5344	-0.76061	-2.1612	-3.0405	0.13943	-3.6667	-2.0918	0.6089	-4.1628	-1.1656	-2.6115	-0.99542	0.52569	-0.91611	-3.6559	-0.7627	-2.7951	-1.567	-3.0975	-1.7974	-2.6256	-3.2039	-0.1852	-4.5629	-2.6108	-0.84501	-0.93018	-2.993	-2.6965	-4.0542	-1.4499	-2.7218	1.9872	-0.89404	-5.9143	-1.9948	-2.8894	-0.43783	0.2807	-0.98898	-2.4439	1.0027	-0.1193	-0.60469	-0.78042	-0.29253	-1.5436
-3.1664	-5.99	-5.9024	-5.6726	-0.93611	-3.6363	-4.7649	-6.0009	-3.8207	-3.7275	-2.8274	-6.4424	-4.0348	0.22215	-3.3824	-3.4428	-4.8184	-1.9151	-2.6908	-2.0434	-4.8138	-2.6838	-2.752	-1.9479	-2.595	-2.275	-0.061162	-6.6611	-4.411	-7.2919	-5.1491	-3.355	-5.1412	-2.9184	-5.3904	-5.7575	-3.5352	-1.2083	-4.502	-7.2651	-7.5298	-1.7434	-4.4479	-3.3934	-2.8214	-6.4206	-4.0823	-4.8647	-2.5898	-2.5609
-23.517	-22.234	-21.139	-19.347	-20.961	-19.954	-20.781	-20.231	-19.782	-16.85	-23.713	-18.401	-20.563	-20.612	-19.574	-23.38	-19.588	-19.2	-18.386	-19.82	-15.026	-21.613	-21.656	-18.569	-21.215	-21.047	-24.73	-19.742	-20.465	-21.63	-21.527	-21.301	-24.876	-17.576	-20.931	-21.142	-19.593	-23.206	-21.902	-21.605	-21.723	-19.624	-19.933	-23.993	-23.236	-23.706	-19.779	-22.941	-23.033	-21.075
-4.9794	-5.102	-5.3493	-1.286	-2.2418	-6.8547	-0.47283	-7.9164	-3.6118	-4.2502	-2.0885	-5.2541	-5.8207	-4.3629	-3.106	-6.2537	-4.0224	-6.0065	-5.862	-5.7087	-6.1278	-4.5739	0.32972	-3.7277	-3.9229	-3.9292	-2.483	-8.222	-5.3441	-0.076442	-2.7019	-5.1902	-3.1465	-2.9602	-1.4182	-2.4512	-5.429	-3.4263	-1.1622	-6.0067	-4.7572	-6.1125	-2.2913	-3.0846	-5.2406	-0.69307	-4.045	-1.9374	-4.0443	-8.4409
-1.3191	-1.902	-0.89476	1.0838	-0.25576	-1.4166	-3.231	-2.7694	-0.58925	-0.77435	-1.306	-2.7528	-0.5217	-0.83766	-1.9556	-3.4212	-1.8104	-3.9653	-3.4207	-3.2615	1.1158	-3.1295	-4.8148	-1.8372	-2.5372	0.35423	-2.8011	1.3379	-0.48322	0.45055	-0.34361	-1.1858	-1.9585	-0.27905	-4.8163	-1.9666	-3.5203	0.18245	1.8369	-1.3198	-0.63066	-2.0727	-2.4401	-2.1757	-2.4359	0.37348	3.0387	-4.9187	-4.2308	0.96142
-0.55938	4.3928	3.4458	1.7802	3.6369	0.37517	1.944	1.7614	-0.37318	1.8667	2.6867	1.4103	2.595	-0.79493	2.653	-1.1869	0.33545	0.82986	2.1106	1.802	0.89105	3.099	2.4328	2.1879	3.0377	3.5178	-0.49879	5.1895	3.4988	3.1158	1.4796	0.51885	0.47801	4.2332	4.4889	1.6993	-0.97221	4.4711	-1.1796	2.2393	0.053876	-0.72388	3.1159	1.7618	1.6695	-1.1674	-2.224	4.5837	1.9053	0.0057021
9.0846	5.7456	8.0352	8.3989	9.1481	8.4772	8.8354	8.7141	8.3213	9.3105	4.9935	10.626	7.2038	7.272	9.1167	4.3946	8.8298	4.5227	4.8821	7.4406	7.3345	7.084	7.7741	8.2574	6.683	7.9227	9.2679	6.7607	4.036	6.7539	9.4584	6.4806	9.3722	4.6727	8.1707	7.8017	6.6181	7.7281	7.1801	9.4971	7.5521	9.7527	6.01	7.0432	7.2608	10.752	7.9298	5.6361	5.8081	4.6448
1.9768	1.1476	1.4937	4.8194	2.0288	2.6973	1.4326	0.78763	0.51313	2.7692	3.2296	-0.83876	3.7459	2.5719	1.8633	3.3419	2.8696	3.0377	-0.49695	1.6661	1.0562	0.33648	3.0799	0.60635	1.419	1.6549	0.15464	-0.12994	0.89239	2.9744	1.3281	1.811	0.20742	2.0526	-0.0027801	0.46295	3.0047	0.8606	1.3483	0.32727	1.8326	0.02338	-0.16688	0.97021	4.5372	-0.43774	1.0439	-0.61209	-0.53677	1.958
-19.44	-20.345	-24.112	-22.061	-22.976	-21.083	-19.736	-21.918	-21.459	-20.83	-22.608	-22.162	-20.369	-20.2	-19.87	-18.697	-23.363	-21.354	-21.508	-21.035	-20.422	-21.354	-19.053	-18.776	-24.014	-21.283	-18.167	-21.099	-21.341	-21.252	-23.034	-22.763	-24.631	-19.455	-26.228	-20.51	-20.367	-19.026	-22.019	-19.118	-17.831	-20.094	-21.408	-19.273	-22.446	-25.688	-19.576	-21.43	-23.01	-20.632
1.6986	-1.4855	-0.69265	-4.7853	-4.0805	-2.6359	-2.2683	-0.019717	-0.77411	-0.11071	-2.1352	-3.8398	-2.3584	-1.6958	-0.73303	-0.82871	-2.1922	-0.79001	-2.4806	0.51912	-2.3542	-1.1768	-3.1437	-5.1754	0.58009	0.11607	-3.4621	-2.6965	-2.7003	-0.98576	-0.72611	0.49092	-1.7444	-0.16062	-1.2446	-3.7123	-0.223	-0.81532	-3.2446	-2.2406	-0.068849	0.40791	-2.1128	0.18552	1.8924	-0.62396	-0.71613	2.1645	-1.1974	-2.6169
-23.658	-22.37	-18.874	-22.549	-20.948	-20.842	-22.925	-21.903	-26.504	-21.419	-21.461	-21.064	-24.723	-21.982	-18.994	-21.248	-21.31	-23.199	-22.175	-21.347	-21.349	-20.08	-23.749	-22.238	-20.913	-22.623	-24.711	-22.364	-21.128	-22.19	-20.065	-23.051	-19.176	-24.559	-22.898	-18.959	-22.796	-22.036	-20.022	-23.902	-19.321	-21.458	-25.843	-23.179	-23.613	-21.012	-23.035	-20.812	-22.745	-20.806
2.2819	1.5883	3.4238	1.9633	4.6959	1.2863	1.5128	1.9975	2.2634	0.5954	4.3697	-0.17341	0.75727	1.22	1.6469	-0.53033	2.0732	1.6663	0.46771	-0.86583	2.9513	3.6658	3.2326	2.4167	1.7033	-0.55384	2.2359	-1.8724	1.7315	4.0444	4.3468	2.3191	1.0503	1.8477	1.0072	0.20843	3.6776	2.7648	1.2276	0.1811	2.12	1.3079	4.2365	1.3837	0.64661	1.0706	1.882	-1.8522	3.1446	-1.524
3.3884	0.99593	-2.3684	0.098476	-0.31571	-0.78335	-1.2549	-1.0524	-1.321	-2.7469	4.4631	-0.81315	-0.21476	-2.2845	3.1701	-2.5629	-1.5608	-1.4708	-1.0238	0.46915	-1.4392	0.088867	-0.67877	2.8778	-0.86443	-1.5602	-0.39657	-0.10189	-1.6334	-3.5227	1.2197	-0.59078	1.1348	-1.8718	3.0626	1.4125	-2.5275	-0.037205	1.0804	-0.7463	1.6205	0.99769	1.7196	-1.6312	-2.4489	1.0201	-1.8428	-1.5385	2.4237	2.5698
-2.3474	-1.4832	-0.9444	-1.6122	-2.6184	-4.9213	-1.6207	-3.6497	-6.0076	-2.3114	-1.2011	-1.2147	-3.546	-2.445	-6.1175	-6.8932	-2.7635	-4.9529	-2.3248	-2.1724	-3.0158	-2.578	-5.035	-4.2325	-4.9366	-4.569	-3.3602	-1.7398	-1.8437	-3.5239	-4.7139	-2.3029	-0.88682	-0.53327	-2.9117	-5.0093	-2.2926	-0.57176	-4.1738	-2.1976	-2.1855	-1.1382	-2.5469	-0.70855	-2.8603	-1.3859	-3.568	-2.4173	-1.8885	-4.6754
0.018349	-1.0311	-1.2002	0.70585	0.86905	2.2001	-1.1449	3.5391	0.065337	2.5468	2.0344	-2.4715	1.9328	-1.6163	-1.6261	0.41201	0.94895	-0.2077	-2.7275	0.94755	-2.133	0.36564	-1.2118	-1.9012	-0.33069	1.1043	3.2979	1.7917	-0.85235	0.94645	-2.5426	0.15352	-2.0014	1.7397	3.1007	-0.64397	0.80664	0.38786	-1.79	-4.5149	1.9433	1.8691	0.77676	0.16625	-1.0714	0.84908	0.89773	-0.88426	-2.5072	-1.7453e-06
0.7389	3.1245	3.5844	1.0744	0.15407	6.2772	5.8626	2.6899	0.092211	3.1956	4.6889	-1.5064	1.5814	5.2772	1.0381	0.74813	-0.21763	3.0137	0.95842	0.35343	1.2809	3.0532	-0.85989	0.67359	1.5858	1.5813	0.44517	3.1237	0.14044	3.1779	-0.28237	3.7725	-0.9098	0.91066	1.0893	0.9446	-2.1203	-0.11915	-0.15049	3.6899	5.8551	3.4183	0.76773	2.0912	3.5182	3.9633	6.5592	2.6413	1.9923	-0.10345
-6.1386	-7.0817	-2.4302	-5.2271	-4.2713	-5.7732	-4.7032	-3.6873	-5.756	-6.7153	-4.5569	-4.2298	-6.6025	-8.5032	-8.7095	-8.0301	-4.225	-3.6889	-6.8719	-3.8196	-7.1172	-8.7249	-5.952	-4.0582	-11.635	-7.295	-5.7548	-6.8437	-4.8079	-4.104	-10.162	-3.3793	-4.9889	-2.5942	-7.2701	-8.8293	-10.989	-7.2415	-5.6529	-6.6176	-3.0299	-7.5984	-4.4849	-7.614	-8.2647	-5.4358	-5.8858	-5.2285	-4.6188	-6.8272
-1.8532	-3.5426	-4.3445	-6.7802	-4.8599	-7.3226	-1.957	-5.5967	-3.8291	-4.5972	-2.2207	-3.4512	-10.271	-3.4249	-5.4574	-5.7045	-5.5425	-4.3702	-7.7361	-3.0108	-4.6656	-3.3303	-6.8276	-2.4353	-4.8404	-4.9991	-3.4294	-6.5744	-4.642	-5.2169	-4.7378	-2.1694	-4.9132	-4.9671	-5.5784	-5.3311	-3.9298	-5.0146	-9.365	-6.0911	-9.2699	-5.6843	-8.5917	-7.432	-3.8689	-5.0552	-6.5592	-5.4596	-4.2176	-1.924
-1.472	-3.1939	-4.3712	-2.0516	-1.3095	-0.40305	-4.3613	-5.6218	-4.8604	-0.56751	-2.9217	-2.1589	-5.478	-2.6431	-1.7453	-3.0432	-2.3604	-0.67204	-3.1008	-0.78716	-3.953	-3.2563	-2.4641	-4.6421	1.3639	-5.2818	-0.64811	-4.6849	-4.8329	-1.6019	-2.904	0.13498	-2.3806	-2.1032	-2.5576	-4.7788	-3.08	-1.1975	-5.2395	-4.5921	-1.7265	-4.9247	-3.3378	-2.3289	-0.40705	-0.52026	-4.4971	-1.5235	-2.37	-2.4157
-3.6645	-2.5729	-3.8601	-1.0213	-4.669	0.47259	-2.7467	-4.5338	-3.0761	-0.69558	-1.45	-2.3973	-4.9174	-3.2646	-4.9324	-4.8416	-2.9263	-0.9118	-3.7376	-3.8766	-5.2003	-2.8346	-3.7457	-6.6093	-6.2555	-2.1187	-5.3614	-2.7855	-2.8718	-6.7378	-4.3486	-4.7734	-4.415	-6.3199	-3.9118	-3.4274	-2.7793	-4.9558	-4.0272	-5.1217	-3.2482	-4.0672	-2.77	-2.9272	-5.3801	-5.4203	-0.10406	-5.1786	-4.3476	-4.9515
-2.0866	-2.2911	-0.23829	-1.0757	-3.2207	-5.2596	-1.4562	-2.2689	-0.3105	-3.492	-2.9694	-0.30268	-1.2656	-0.88975	-1.9476	-1.3106	-0.84646	-2.6369	-0.0089938	-2.9216	-1.8504	-1.6157	-1.1056	-0.43822	-0.85178	-2.369	-1.0499	-1.4783	-1.8655	-1.973	-1.1413	1.635	-2.0009	-1.66	-3.8539	-1.4437	-1.711	-3.9087	-2.4655	-4.9424	1.3641	-3.7222	-1.9927	-0.76479	-2.6992	-1.3721	-2.9798	-0.62623	0.88818	-1.7797
2.5094	0.88987	3.9372	4.7192	-0.98518	2.0082	-1.7757	2.103	1.3622	0.10282	-0.35984	1.21	-1.48	2.07	-3.0177	1.5813	-0.45894	-1.7394	2.6236	0.86558	2.5708	1.6507	2.3979	0.9787	4.8911	-0.1653	1.0806	-1.9592	4.2163	1.1734	0.99872	5.4089	4.3601	2.589	4.0897	0.0021285	1.593	-0.62238	2.5514	0.062034	-0.6186	0.14999	1.4938	-0.68498	-0.12625	4.57	2.1722	2.7427	-0.2596	-0.74492
-0.20126	-1.3412	2.7364	3.0682	2.3531	-1.0217	-1.033	0.20583	0.45888	-0.92409	-1.1733	0.037265	-1.9319	-0.33506	0.49358	1.7097	1.7252	-0.212	1.1727	-2.2785	1.4774	-0.97212	-0.65692	-0.14563	-3.5588	-0.20651	2.1301	1.2752	-0.10254	-2.2365	-0.74637	-2.367	-1.3255	1.3474	1.7386	2.2904	-2.6699	2.1948	1.0003	3.1935	-0.95216	1.6583	-0.7315	-0.12145	0.90947	2.0672	0.55737	-1.6944	-2.4994	1.831
4.8471	3.1899	5.4214	0.77327	3.9325	6.1656	5.9386	4.0474	3.9141	6.6818	5.4637	5.8667	5.5349	2.3633	7.1371	6.3293	3.9691	3.4444	4.1885	5.3794	5.2039	6.8522	6.234	4.7836	8.968	2.5668	5.3497	4.4487	4.2605	1.9305	4.5632	7.3167	5.5806	5.1401	5.4912	5.1765	2.9034	3.7763	6.5643	6.9747	5.5465	3.9588	4.082	4.0425	7.5773	4.0167	8.5944	7.2592	5.6134	8.5634
-3.0659	-3.1733	-3.9719	-0.98426	-3.1973	-2.9884	-2.772	-3.5348	-0.91761	-3.163	-1.4338	-0.7053	-1.3711	-2.5461	-3.9915	1.892	-1.0674	-2.4125	-4.0703	-1.4069	-3.1858	-3.7146	-0.34244	-2.4085	0.24522	-0.67159	-1.7231	-3.898	-2.6574	-3.5819	-1.8521	-3.8251	-1.1995	-3.2543	-8.1877	1.795	-2.215	-3.4821	-3.4101	-2.6281	-3.3163	3.0785	-0.8382	-2.4662	-3.2228	-0.85532	-1.7238	-2.7641	-4.9174	-2.7719
-10.007	-11.609	-11.528	-12.407	-10.263	-11.826	-12.587	-14.175	-11.052	-12.451	-14.888	-10.737	-9.9875	-11.377	-12.307	-10.206	-11.631	-11.631	-13.17	-11.248	-11.743	-8.1078	-7.0584	-11.931	-11.568	-12.035	-9.7245	-10.004	-10.358	-10.959	-12.782	-13.788	-11.095	-12.406	-12.656	-10.591	-14.218	-13.425	-15.23	-13.663	-14.406	-10.212	-11.192	-8.9802	-11.606	-7.9337	-8.4792	-12.536	-10.413	-13.803
-4.693	-6.5095	-5.9501	-3.6828	-3.3363	-2.6504	-3.6409	-4.4703	-4.0662	-4.0063	-3.6018	-4.5636	-3.6068	-5.1905	-2.099	-3.7803	-5.9836	-4.7057	-5.5748	-0.92285	-3.9551	-3.2806	-5.335	-5.2569	-4.8292	-5.1245	-3.6535	-2.4688	-2.4168	-5.8572	-3.762	-1.8964	-6.032	-7.5044	-3.1468	-4.3899	-3.3982	-4.4544	0.51015	-3.9522	-2.6191	-2.7688	-6.1231	-3.2284	-2.2304	-4.2391	-1.6153	-2.0738	-2.3041	-5.9779
7.1128	9.6061	6.1044	8.2153	4.8854	7.9366	9.0149	4.3329	9.1506	2.7418	5.1417	10.142	5.7942	5.0795	6.9406	6.9068	4.6723	8.3475	5.7575	5.2548	7.0482	7.2596	5.1598	5.2804	6.3402	9.4153	8.1262	9.3542	6.8147	4.2011	8.0556	3.3718	4.3189	8.2067	6.8695	8.9045	7.0931	7.2114	8.3586	6.6481	8.089	7.4927	5.9844	4.8772	7.4718	5.4874	4.9622	8.0222	6.3709	8.1542
4.2699	2.3091	-0.60755	0.91407	-2.0328	2.0014	1.3051	-1.1794	0.744	-0.9008	-1.9559	1.5678	-0.74426	-0.098275	1.4112	-2.1944	-0.32631	-0.31058	0.29598	-5.204	0.42237	2.2898	3.7306	0.14575	0.12451	1.8584	1.9567	-0.027845	-2.2891	0.29873	0.53115	2.7898	1.3737	0.67338	-1.4854	4.4474	3.2339	-1.4055	-0.89611	-2.4895	-0.83037	0.16338	-1.184	-0.41379	2.3461	-2.8426	2.0794	1.6023	0.64086	0.056038
-5.5684	-4.3566	-4.2022	-4.1786	-7.9676	-5.882	-4.8343	-6.255	-8.1571	-8.7747	-3.9232	-7.0702	-6.6065	-5.7093	-3.2557	-2.2443	-7.012	-4.3474	-6.2578	-4.5538	-2.9387	-4.5584	-3.9252	-7.3187	-3.2075	-2.9424	-4.0706	-3.9476	-1.4054	-3.7084	-6.2531	-4.1413	-6.4084	0.60528	-3.2771	-5.4228	-6.7546	-2.2659	-3.9193	-6.412	-2.4634	-5.7085	-3.6045	-6.1906	-4.0414	-5.0584	-3.6598	-6.7924	-5.4013	-3.1233
-10.405	-10.029	-10.255	-12.399	-7.5785	-8.7052	-15.317	-8.5302	-12.274	-11.193	-10.249	-9.7824	-11.539	-7.3197	-9.7433	-11.982	-12.14	-8.3842	-10.719	-10.418	-10.901	-10.471	-9.6442	-9.552	-10.774	-9.7877	-12.094	-11.133	-12.433	-11.416	-10.121	-10.904	-10.342	-10.866	-9.5073	-9.5026	-11.868	-9.1751	-11.001	-9.0246	-9.7096	-8.6781	-9.2084	-12.283	-7.1322	-7.5156	-10.067	-7.314	-9.7726	-10.332
-11.524	-9.2657	-9.615	-8.5002	-7.3849	-6.5932	-7.6063	-9.2792	-4.6409	-8.4548	-3.8312	-6.1523	-10.188	-6.8688	-9.5769	-10.691	-7.3374	-8.5733	-6.3886	-9.6289	-9.214	-4.738	-7.2788	-4.8245	-8.9503	-7.1542	-6.4937	-8.7909	-5.5428	-8.2491	-10.097	-10.22	-5.4745	-10.393	-7.2042	-7.5008	-10.58	-9.8333	-5.1067	-7.6751	-6.8229	-5.9252	-7.4441	-4.6073	-7.4192	-5.5947	-6.6814	-9.1792	-5.4284	-7.5707
-7.5366	-5.1113	-3.4964	-4.3536	-6.164	-8.962	-3.8462	-5.0764	-5.6917	-7.2303	-5.2528	-7.2633	-7.2472	-7.9796	-3.7748	-4.8281	-6.3676	-7.9154	-5.4285	-4.8789	-5.9645	-4.7446	-5.2037	-7.8114	-7.233	-7.612	-6.7108	-8.7525	-4.6597	-4.2679	-8.6013	-4.2928	-4.6755	-4.8369	-7.385	-6.0323	-8.0742	-5.1833	-4.6321	-7.8647	-5.8218	-8.4408	-6.0116	-3.741	-6.1909	-10.281	-6.6162	-6.5452	-5.6613	-4.8737
-6.5755	-3.3838	-2.5347	-6.7286	-1.9376	-2.9237	-3.4081	-4.016	-4.397	-2.8737	-5.0337	-5.5166	0.1413	-2.6047	-7.2912	-3.7601	-3.9632	-6.7754	-5.7444	-5.55	-1.6405	-2.8877	-4.339	-1.4558	0.87607	-4.31	-3.641	-1.5044	-6.9783	-2.2354	-9.0494	-4.4113	-4.537	-5.6848	-8.2812	-4.9828	-4.0085	-5.2464	-2.6715	-4.1048	-2.8164	-8.8137	-4.2769	-4.7167	-4.0357	-3.7879	-2.6896	-5.3735	-1.7357	-6.1898
3.1493	4.2002	6.4044	5.7658	6.1915	3.8602	5.0655	9.2097	6.5573	6.4358	6.2618	6.117	1.1881	6.5781	4.5858	3.6048	7.1941	7.9485	4.306	6.0519	4.6797	5.265	6.4673	6.0255	3.6664	4.9587	4.5436	6.046	6.9011	4.4709	4.6643	3.8269	8.6221	3.6128	1.984	7.6547	3.3026	2.0734	4.8509	3.501	4.3729	1.204	7.3074	8.6276	4.8017	4.668	4.8963	4.1491	7.0319	5.7164
-23.237	-21.432	-23.75	-19.674	-25.218	-20.273	-24.374	-20.923	-19.591	-22.706	-25.969	-21.716	-19.86	-20.955	-22.364	-20.078	-25.226	-26.547	-23.768	-21.82	-23.754	-21.939	-24.256	-21.987	-21.615	-26.969	-21.309	-20.375	-22.255	-21.149	-24.013	-22.232	-23.133	-22.72	-22.639	-20.963	-21.417	-23.781	-22.778	-23.041	-23.757	-21.267	-22.856	-23.977	-23.481	-21.914	-21.805	-25.167	-24.091	-22.521
-3.3692	-4.6573	-2.8428	-3.0975	-6.1392	-5.4857	-0.29471	-1.8611	-1.0268	-1.9977	-2.2734	-3.4339	-0.44466	-6.6293	-5.1614	-3.7838	-1.2987	-1.6646	-2.6229	-0.15348	-3.3775	-6.2272	-3.0521	-4.5484	-1.0117	-3.1351	-4.7652	-3.6337	-3.8036	-3.2806	-5.5864	-1.1308	-2.317	-2.2199	-3.4049	-1.685	-1.6527	-4.0464	-4.9711	-5.6259	-0.90605	-1.3588	-3.2449	-1.1376	-4.5478	-2.7418	-1.643	-3.8529	-2.5619	-7.2322
-1.262	-1.2543	-1.8404	1.359	-0.45348	-2.6465	-4.4372	-0.67182	-1.9191	0.54219	-3.1856	-1.2022	1.5033	-3.219	-2.4937	-0.13164	-2.1113	-0.25279	-2.0725	-2.4191	-4.4328	-4.6419	-1.54	1.6645	-0.56384	-0.79205	-3.3351	-2.6244	-3.12	-2.0549	-1.2129	0.62003	-2.4178	-0.65092	-2.7918	-1.3102	1.6117	0.36804	1.234	-1.8808	-0.077054	-3.0218	1.6957	0.11447	0.92305	-3.2032	-1.6621	-3.3772	-0.56701	-1.6105
-19.632	-19.973	-19.641	-21.391	-25.588	-23.144	-19.955	-21.121	-18.904	-17.457	-21.042	-22.123	-18.522	-21.94	-19.771	-22.297	-23.318	-21.606	-18.023	-21.429	-22.865	-23.886	-20.528	-22.242	-18.195	-18.258	-19.259	-20.174	-19.021	-21.496	-21.972	-21.674	-17.219	-23.134	-18.356	-20.777	-19.75	-20.456	-22.319	-22.538	-21.349	-19.888	-17.382	-20.827	-21.035	-19.76	-18.79	-19.859	-18.004	-18.63
-21.715	-22.631	-24.339	-21.746	-22.781	-22.083	-20.768	-25.601	-24.816	-26.03	-22.003	-22.637	-22.178	-22.55	-22.093	-23.916	-22.012	-21.476	-20.725	-16.653	-23.672	-21.091	-23.368	-19.729	-23.171	-20.59	-20.768	-23.171	-24.392	-22.517	-22.646	-18.716	-23.085	-19.051	-21.256	-20.487	-22.333	-22.421	-21.522	-22.198	-24.033	-21.492	-21.81	-21.362	-19.342	-17.741	-24.521	-22.172	-22.041	-22.09
-15.283	-15.177	-13.583	-15.82	-13.891	-17.39	-15.112	-11.77	-17.648	-15.951	-14.94	-16.588	-14.788	-14.608	-7.9908	-13.017	-13.891	-16.708	-15.665	-17.256	-12.781	-14.401	-14.457	-14.097	-14.661	-13.778	-13.96	-14.097	-14.387	-13.6	-16.003	-14.655	-14.008	-15.689	-17.872	-13.296	-10.93	-13.274	-13.317	-19.346	-17.084	-13.857	-15.705	-16.373	-15.567	-13.996	-14.096	-15.404	-12.66	-14.709
-4.892	-4.2181	-6.8011	-3.3546	-5.3594	-3.0987	-6.6031	-6.7261	-7.5543	-6.1829	-6.1864	-5.1423	-5.9899	-4.0803	-2.0525	-6.8514	-5.6206	-3.5731	-7.5346	-5.5515	-2.1738	-3.3578	-6.0404	-4.9085	-4.5236	-1.6112	-4.3226	-3.6172	-5.2809	-2.8434	-6.3229	-2.7384	-5.84	-4.9764	-5.5042	-6.0922	-6.1987	-5.3818	-5.5406	-4.9013	-1.9588	-2.7744	-6.2242	-6.4411	-5.3544	-5.368	-1.4428	-4.8854	-3.4771	-4.0803
2.158	-0.72755	-2.1459	-1.1806	1.3866	0.26056	3.1663	2.5087	-0.37522	0.01754	0.1365	-2.2238	-1.9117	1.5472	0.15109	0.68116	0.61593	-1.9415	-0.96712	0.82095	0.60202	2.5261	2.2207	0.83313	0.19125	1.8028	1.7971	2.1139	1.3794	-0.073715	2.3299	-1.3857	-0.42273	0.16302	-0.52412	-2.0091	0.52714	-0.88321	2.0218	-1.4823	4.5727	-2.289	4.9653	0.37891	4.346	-2.1403	2.7449	0.26775	1.3619	0.1044
-9.0724	-4.1212	-6.7681	-5.9635	-5.1115	-12.217	-9.8704	-7.7791	-7.1245	-5.6502	-8.7229	-4.706	-6.4569	-8.1531	-6.7605	-7.7862	-8.8098	-10.348	-6.8272	-6.6036	-8.7405	-9.4807	-5.5196	-8.8518	-6.1505	-9.2926	-7.8014	-7.9582	-9.7022	-9.4292	-8.0358	-9.3005	-6.8083	-11.4	-6.8834	-11.294	-7.6074	-6.3252	-9.0962	-8.6932	-6.0681	-7.3735	-4.8162	-6.1397	-6.2787	-3.7602	-6.361	-10.369	-8.5052	-10.925
-11.966	-14.819	-11.119	-11.935	-11.974	-13.584	-11.363	-10.088	-11.528	-10.28	-12.35	-10.042	-11.594	-11.439	-11.042	-12.956	-10.519	-12.079	-12.154	-11.797	-10.869	-12.76	-11.001	-11.535	-13.081	-8.2358	-13.415	-11.721	-10.904	-12.301	-11.546	-11.444	-9.0398	-12.102	-11.73	-10.901	-11.862	-11.282	-9.9896	-16.047	-15.284	-12.725	-10.549	-10.591	-11.211	-11.018	-13.856	-12.945	-12.457	-13.413
-11.026	-14.126	-15.74	-9.44	-7.6919	-11.612	-8.8837	-12.717	-14.434	-13.386	-13.351	-11.52	-11.693	-9.5818	-11.141	-11.977	-12.244	-14.073	-11.343	-11.909	-12.362	-14.359	-12.04	-10.589	-7.9355	-8.0597	-12.458	-10.401	-14.349	-12.679	-13.261	-11.941	-10.178	-10.614	-11.89	-12.865	-11.281	-9.7261	-7.7878	-10.095	-12.697	-11.29	-11.283	-12.833	-7.7962	-12.939	-11.266	-12.215	-11.575	-13.62
-3.7481	-1.2503	-3.4353	-2.7369	-3.1971	-1.4332	2.2872	-4.2754	-0.9141	-1.2136	0.14837	-2.7545	0.64966	0.89301	0.23501	-0.075064	0.19531	-4.3037	-2.7504	-1.0875	-3.4113	0.65521	-3.0297	-2.6638	0.36836	-2.4495	-2.5803	1.3835	-3.8858	0.82302	-2.6856	0.12702	-4.0833	-0.5227	-1.4941	-0.53017	-2.377	-1.2157	-1.1629	-2.0109	1.6076	-3.1511	-1.7305	-3.4297	-1.0617	-3.3379	-1.0542	-1.5226	-1.8241	-1.6256
5.0909	2.4045	-0.71553	1.5614	1.89	4.218	0.92918	4.4773	1.7897	4.9326	1.2114	5.0191	2.137	1.2393	4.0561	2.4252	1.3079	3.7851	4.2044	1.4865	4.412	3.4638	3.0373	5.3427	3.3584	1.2489	3.7033	2.0033	0.61797	3.9201	3.0443	2.3359	1.2455	3.1455	5	0.33771	2.9864	-0.1645	2.3419	2.9409	1.3451	-0.4692	2.4656	3.074	2.0527	1.1519	0.81639	4.6656	3.7143	3.1076
0.10659	-3.2496	-1.8088	1.5034	-2.9208	-1.8507	-1.6572	1.0438	-1.8466	-1.2534	0.95492	0.16858	-3.0981	-3.136	2.3194	-0.44638	-1.7179	-1.5247	-2.675	-2.9675	-1.0614	0.48833	-1.0586	0.12406	-1.5774	-1.2369	-3.3763	-3.3922	-1.7006	-0.145	-3.4054	-0.65766	-0.46291	-1.6963	0.35875	-2.1532	-2.5817	-0.16666	-2.9982	-1.7569	-4.4699	-0.52475	1.0989	1.5119	0.070602	-1.5562	-1.7316	-0.37437	-3.3141	-3.797
7.809	4.026	4.9174	0.45121	8.6127	2.998	1.9676	3.6795	4.6953	5.5871	5.3931	3.2593	6.0309	6.7012	6.0659	3.1397	7.0336	5.6268	4.3421	3.4098	1.6904	6.5329	5.8624	5.3048	3.554	4.1239	3.9332	4.7498	3.5538	3.6379	3.907	3.6981	5.2437	3.5951	6.2142	5.0675	8.4763	5.2967	3.4565	3.4084	3.8437	4.5734	4.941	7.1457	5.6599	1.987	5.3315	7.6362	7.4709	3.4314
-8.2925	-8.0837	-9.8154	-9.0897	-6.2657	-10.183	-10.979	-12.262	-9.1103	-11.393	-13.599	-11.677	-11.75	-8.0325	-9.5236	-14.363	-8.2822	-8.088	-10.219	-13.271	-9.4233	-14.8	-10.424	-11.829	-10.983	-12.091	-11.745	-7.8154	-10.732	-8.4093	-10.439	-13.779	-11.059	-9.0587	-10.494	-12.098	-9.5085	-10.097	-8.4216	-9.4569	-6.732	-12.095	-14.327	-13.767	-8.953	-11.514	-10.409	-8.2772	-11.012	-12.5
-11.013	-13.898	-10.771	-16.102	-14.694	-11.112	-12.028	-13.923	-12.087	-15.179	-14.746	-10.822	-17.526	-14.541	-12.06	-16.659	-14.546	-15.853	-14.745	-14.863	-11.197	-11.89	-13.941	-14.283	-14.221	-12.965	-14.593	-15.527	-15.594	-13.429	-14.772	-13.172	-13.829	-11.765	-13.842	-14.523	-16.626	-17.181	-15.518	-11.967	-14.499	-12.857	-14.935	-19.187	-19.399	-14.891	-14.411	-14.945	-11.757	-14.265
-13.944	-13.813	-12.732	-16.624	-16.02	-13.076	-16.071	-14.373	-15.486	-17.911	-15.024	-15.271	-18.101	-15.249	-13.022	-11.803	-15.061	-14.737	-13.653	-13.05	-16.931	-15.873	-13.331	-13.045	-13.353	-16.073	-12.392	-13.471	-14.389	-10.865	-12.118	-11.915	-15.295	-13.818	-16.141	-17.128	-16.089	-15.744	-14.181	-13.824	-11.84	-14.431	-16.857	-15.569	-15.099	-14.188	-13.279	-15.625	-14.578	-13.738
-13.808	-15.481	-10.638	-9.0266	-9.6887	-8.0393	-11.692	-9.6744	-13.374	-12.264	-10.613	-12.322	-10.244	-10.475	-11.132	-12.47	-12.575	-15.544	-8.8836	-12.923	-10.891	-8.3852	-12.302	-13.118	-12.74	-8.5209	-12.934	-11.539	-12.388	-13.121	-7.895	-12.196	-9.5994	-13.692	-10.641	-14.463	-11.334	-12.874	-12.138	-12.141	-10.254	-10.284	-13.587	-9.103	-10.2	-6.4468	-12.112	-11.304	-11.727	-11.846
-4.8604	-6.2135	-7.7616	-4.2711	-4.8925	-3.6307	-5.2444	-5.3211	-6.97	-5.7357	-2.2567	-6.1478	-7.4018	-4.368	-9.4918	-5.8791	-7.2266	-5.7531	-3.4091	-9.8987	-4.1402	-6.8145	-7.5081	-6.6554	-6.8614	-6.075	-7.7196	-8.0199	-8.1077	-7.0025	-3.3859	-6.0602	-7.0062	-6.625	-6.0747	-2.8859	-4.204	-3.6862	-6.0308	-5.6453	-8.2024	-8.1936	-6.4403	-5.051	-8.8331	-6.6834	-6.5758	-8.0646	-7.4766	-7.7282
-2.0446	-4.1354	-4.0342	-1.1546	-1.8699	0.80165	-2.7589	-0.26606	0.15265	0.67183	-0.5714	1.1106	0.031466	-0.56254	-0.78769	-0.55067	0.49139	0.39186	-1.9667	-1.5431	-3.3369	-0.65005	-4.0626	-0.57618	1.7335	-0.44985	1.5215	-2.078	-2.0782	1.3446	-1.9712	0.60756	0.5017	-0.42158	-7.3134	-0.98952	-1.4484	-2.3613	-0.29277	-3.3177	-5.2629	-3.0253	-3.8363	-1.314	-2.655	-1.7907	-1.3497	0.021195	-2.4154	-1.0536
12.874	8.9209	12.051	6.9469	9.0066	8.6485	9.9536	11.549	10.368	11.352	11.463	10.851	11.133	12.586	11.046	12.042	9.3101	9.6937	7.7957	7.3307	10.795	9.6935	8.0049	8.1127	6.6159	6.5158	10.492	8.7297	10.877	8.28	8.6179	9.0928	12.28	7.6353	10.925	11.231	7.3751	5.3082	12.491	7.6621	11.4	6.1855	9.1983	8.1484	11.103	7.4235	9.7484	8.2208	13.045	8.6428
-0.92548	-0.7194	-5.5294	-3.2685	-2.7179	-1.0279	-6.2464	-1.0927	-1.1059	-2.2924	-6.4889	-1.9575	-4.1057	-3.0321	-4.4206	-6.1361	-4.8042	-3.4917	-3.8696	-4.199	-2.6421	-0.15232	-2.6401	-3.056	-4.6352	-3.8441	-1.7601	-0.16405	-3.7327	-2.2219	-4.8545	0.40981	-4.1282	-6.57	-4.7194	-3.3104	-2.94	-4.1996	-4.1225	-6.6751	-2.7278	-4.3085	-3.6594	-4.3321	-3.2622	-7.1381	-5.5184	-2.9093	-0.71744	-4.398
0.31945	-4.0827	-1.8407	-3.7907	-1.8567	-1.9956	0.85753	-3.067	-2.9965	1.6851	-4.0115	-2.7592	-2.5487	-2.1505	0.29108	-7.3653	-0.4491	-1.4939	-3.032	-2.8399	0.37073	-0.7386	3.5971	-3.5618	-3.6315	-1.7036	-1.9048	-0.71184	-2.5329	-4.1084	-1.7125	-0.86878	-2.5996	2.4591	-0.68943	2.4159	0.0026884	1.1187	-3.9675	0.30783	-4.3749	-2.6703	0.57443	0.26956	-1.3306	-0.069967	2.0203	-1.6109	-2.9651	-0.76558
-0.77174	4.1875	1.3713	0.98695	0.67112	-1.6112	-0.13512	2.667	-1.8324	1.2301	0.80441	0.75172	0.73032	-0.093391	1.1492	-0.57089	0.21426	-3.7571	-0.49911	5.993	-0.073301	-0.24664	0.58367	1.3385	0.41128	0.72045	-2.3275	-0.95941	1.8932	2.2211	0.59621	0.66834	1.2155	0.74588	-1.5601	0.47084	0.096588	3.8863	0.62932	0.87612	1.4851	2.0523	0.99819	1.9593	-0.72161	-1.8319	1.9109	0.27322	1.4776	0.8407
-2.5738	-4.6789	-0.68368	-2.116	-3.4815	-2.7655	-4.0587	-2.348	-5.6345	0.032378	-5.0226	-1.2421	-2.9318	-2.0853	-1.8881	-2.7815	0.056299	-1.3846	-1.0221	-1.7779	-0.43502	-5.2455	-1.753	-1.0246	-2.1048	-5.1126	-2.691	-3.0197	-3.4996	-3.9996	-3.9969	-3.2214	-2.1978	-5.6882	-1.2207	-1.2481	-3.9791	-2.9627	-1.5235	-3.4164	-4.4029	-1.3072	-2.8907	-4.3846	-5.9783	-2.9518	-2.9144	-2.2313	-1.5896	-0.2211
-1.9174	-4.7569	-6.9456	-8.619	-6.2566	-2.597	-6.4371	-7.4755	-8.3539	-6.4839	-6.3566	-7.9004	-5.3955	-6.8112	-7.2583	-6.4876	-4.0989	-5.3441	-2.6203	-6.3255	-5.15	-2.2158	-7.3985	-4.6316	-4.5128	-6.4438	-5.5488	-8.149	-5.1677	-7.7499	-6.5239	-6.3789	-5.4912	-2.164	-2.9465	-6.3573	-7.8514	-4.2806	-5.0665	-2.3654	-3.1779	-9.6058	-7.0297	-4.9139	-4.1433	-5.2401	-6.916	-1.9836	-5.973	-5.796
-8.3076	-6.5272	-9.3276	-8.3949	-8.1656	-9.2873	-6.2715	-9.0624	-8.2188	-12.687	-11.618	-7.5939	-8.3422	-9.3771	-5.4379	-9.1337	-9.7505	-7.1927	-9.9263	-7.4939	-10.541	-9.3717	-8.2637	-8.8525	-11.915	-6.9677	-7.3552	-4.4522	-12.659	-9.6159	-11.803	-8.1026	-10.664	-10.177	-10.652	-9.168	-11.034	-9.4522	-7.6791	-8.9454	-8.3064	-8.3288	-10.905	-10.25	-7.9669	-7.0667	-9.6775	-5.9978	-9.6153	-8.024
7.396	6.0382	4.6402	9.3776	4.9952	8.3831	11.739	8.3178	7.3459	7.0914	7.858	5.3892	11.938	6.1893	5.5596	6.4501	4.7764	5.4518	5.2529	4.087	7.5254	3.4733	9.1588	4.1683	6.3784	4.5907	6.4941	8.6906	5.069	4.1615	6.4311	7.0093	7.8937	5.8408	6.7116	5.5585	5.0213	7.7988	7.2259	7.5587	7.458	5.5651	5.5199	4.6004	7.0789	5.1393	5.9261	9.0646	6.6434	5.9309
-2.2237	-0.5705	-2.7629	-2.4548	-3.1359	-1.6519	-3.5443	-4.3387	-1.7198	-1.5939	-0.25737	-2.1489	-3.411	-4.096	-4.1192	-0.45817	-3.0213	-1.0944	-2.8615	-1.9978	-1.6317	-4.7555	-0.99202	-3.3656	-1.3228	-1.4937	-2.7363	-3.7898	-1.6634	-1.6971	-2.3779	-2.0601	-0.50505	-3.7435	-2.0671	-1.3507	0.0098068	-3.2563	-3.0022	-1.3831	-1.4801	-0.1473	-1.8628	-0.45651	-0.80819	-4.2343	-3.766	-2.2481	-2.9433	-4.1842
-0.62976	0.025769	-3.4816	-1.9056	-2.9278	-5.2284	-3.2889	-1.6645	-1.8024	-3.2861	-2.9751	-0.77083	0.19187	-1.4844	-4.3393	-2.6121	-2.5281	-2.889	0.66846	-4.5018	-2.0587	-2.5675	-3.2681	-2.9007	-1.831	-4.0032	-1.535	-1.8247	-1.3179	-3.6322	-1.3023	-0.89815	0.3902	-0.63036	-0.32255	1.0801	-0.38259	-2.5114	0.95588	-1.9435	-3.82	-4.7485	-1.7876	-2.2188	-3.4534	-4.0052	-2.7961	1.0914	-5.0457	-3.7988
-23.433	-23.979	-24.845	-20.836	-22.653	-20.969	-18.606	-22.146	-23.69	-24.08	-22.994	-23.476	-21.872	-21.524	-23.604	-20.714	-20.138	-20.486	-21.211	-21.914	-21.282	-23.5	-22.327	-24.08	-22.126	-23.659	-20.408	-24.081	-23.024	-20.92	-22.041	-24.246	-22.026	-22.162	-20.888	-21.962	-23.095	-21.523	-20.603	-22.632	-24.979	-21.597	-25.064	-21.148	-20.843	-25.186	-20.031	-21.851	-24.55	-22.326
-3.0321	-2.0615	-3.0483	-2.0276	-2.6879	-1.7558	-3.4134	-3.3939	-3.1753	-2.8381	-6.3182	-4.492	0.74528	-1.0036	-3.595	-7.1372	-2.3672	-6.2098	-3.2827	-4.495	-7.916	-3.2498	-4.6239	-2.3498	-3.7161	-1.0046	-3.3324	-6.6905	-6.2914	-8.4172	-5.3691	-3.5158	-3.7352	-4.2207	-1.796	-6.697	-3.219	-5.1565	-2.7973	-1.9913	-1.2801	-2.6811	-2.8604	-3.903	-0.83815	-2.182	-1.2353	-2.665	-6.0639	-2.3397
-5.9513	-10.64	-7.8785	-8.4308	-9.258	-8.4177	-5.3344	-9.22	-7.06	-12.365	-7.2217	-3.7753	-7.0833	-9.1825	-8.4487	-10.582	-7.3493	-8.174	-7.349	-7.1769	-5.1847	-7.8656	-1.4397	-6.3233	-8.7676	-5.357	-7.8421	-6.4859	-6.1252	-6.3594	-4.8724	-6.3355	-6.282	-5.9993	-11.753	-5.5037	-11.778	-9.5914	-7.7445	-6.6563	-5.8175	-5.1593	-7.8548	-6.8367	-9.806	-7.5152	-7.4614	-9.0262	-8.5886	-8.0914
-9.7712	-14.249	-14.419	-14.744	-13.881	-12.405	-15.5	-13.103	-11.94	-13.018	-13.521	-13.184	-12.434	-11.222	-12.133	-14.521	-13.831	-11.692	-8.788	-13.476	-9.9808	-13.069	-13.189	-12.274	-13.122	-13.141	-12.117	-12.843	-13.602	-14.371	-13.781	-13.051	-10.008	-11.316	-10.442	-13.669	-13.872	-10.714	-12.923	-10.189	-11.327	-11.672	-11.189	-10.934	-14.07	-13.503	-11.715	-11.479	-12.645	-11.06
-7.782	-7.4574	-9.7266	-6.4544	-9.0977	-11.676	-9.5247	-8.4822	-7.6047	-9.0026	-8.0939	-9.5288	-8.514	-8.7148	-8.5768	-6.6784	-10.543	-9.2539	-10.246	-10.673	-9.6851	-6.284	-6.8497	-9.3001	-6.2986	-9.11	-10.292	-9.4353	-9.0657	-9.8337	-7.6926	-10.122	-8.4429	-6.4969	-7.8912	-11.264	-13.41	-9.0356	-10.137	-7.1607	-8.9108	-5.2313	-11.746	-10.087	-10.557	-7.4279	-9.9029	-7.9371	-10.795	-7.9257
-0.0091419	1.4119	0.26953	1.5172	3.5951	0.967	1.7522	1.1994	2.0197	2.5566	5.2977	4.4851	2.1314	0.68433	3.2306	0.92088	0.24522	3.0825	-2.3834	-3.0757	1.6343	2.5983	2.4216	2.4294	2.8513	3.7931	3.86	0.53676	1.9891	-0.73231	4.2685	0.486	3.3156	1.6687	3.1247	-2.2374	0.51289	0.36575	3.1704	2.1591	-1.2764	-0.45719	-0.43549	-1.5994	1.4817	3.6802	0.86451	2.5315	1.6657	6.2443
-10.079	-13.019	-14.852	-12.438	-9.7022	-8.8071	-9.1397	-9.5273	-12.271	-15.47	-13.092	-9.6322	-12.683	-6.8884	-14.749	-10.715	-9.6909	-12.358	-14.998	-10.04	-11.223	-11.292	-8.603	-12.948	-9.572	-10.473	-12.916	-11.084	-13.715	-10.062	-10.46	-9.4948	-8.0122	-10.88	-13.424	-10.683	-12.149	-9.4461	-10.334	-10.393	-9.1113	-14.866	-11.333	-12.585	-3.8796	-11.122	-14.26	-12.678	-9.5789	-10.593
-1.8629	-5.9853	-6.2	-4.6905	-5.2744	-4.2031	-6.8584	-2.3129	-1.5244	-4.1573	-3.8226	-2.8793	-3.9361	-3.0159	-7.516	0.071329	-5.9032	-2.5742	-3.5269	-4.6536	-6.3965	-0.46461	-2.8098	-7.0602	-5.6102	-5.0217	-5.1247	-5.5201	-4.7007	-8.3841	-3.3161	-3.0233	-2.7574	-6.188	-6.7996	-2.6317	-5.6515	-6.8307	-1.8497	-3.7771	-3.0471	-3.7336	-6.1877	-4.7501	-4.7967	-6.251	-4.9733	-3.144	-4.9211	-5.4218
-20.169	-20.548	-21.473	-20.841	-19.597	-24.41	-25.422	-20.951	-23.435	-21.996	-18.913	-21.704	-23.063	-23.312	-20.273	-24.321	-22.452	-23.37	-19.017	-25.014	-22.256	-23.393	-23.739	-23.335	-23.21	-20.448	-21.616	-23.153	-20.688	-22.121	-22.634	-24.575	-23.643	-22.708	-22.572	-21.266	-20.455	-23.062	-25.07	-21.992	-19.189	-23.965	-22.773	-20.882	-21.793	-21.322	-21.204	-23.843	-23.603	-23.641
-23.474	-20.725	-20.446	-17.981	-21.305	-22.606	-21.581	-23.531	-22.453	-20.821	-24.15	-23.833	-19.952	-19.51	-21.029	-16.413	-22.337	-20.653	-21.302	-25.669	-18.765	-23.775	-23.82	-20.545	-23.322	-21.415	-24.435	-21.594	-22.661	-21.508	-25.464	-23.643	-21.469	-20.562	-24.308	-19.793	-20.941	-23.511	-22.4	-20.899	-21.913	-23.77	-22.83	-23.697	-21.009	-19.63	-22.585	-18.177	-22.924	-20.772
1.989	0.15863	-0.22261	-0.70426	-3.2025	-1.7254	-4.5864	-1.4536	-0.87172	-1.2303	-2.6304	-3.0113	-1.695	-1.7286	0.028491	-1.8424	-1.3629	-0.89994	-0.76372	-4.1115	-1.8775	-4.4922	-2.9128	-0.60253	-1.1869	1.2156	1.9766	-4.4581	-3.6749	-0.31384	-1.0346	-1.3583	-2.3523	-4.8157	-2.2565	-0.75518	-1.988	-2.1579	-2.2791	-2.257	-3.4681	-3.6216	-1.43	-0.87832	-2.5804	-4.084	-6.417	-1.0553	-0.85651	0.20729
6.288	9.2287	3.9697	5.9536	5.9588	1.03	6.8389	9.9703	1.841	5.0375	6.8965	6.4082	6.487	3.6824	6.354	6.2412	6.2444	4.6925	5.6522	4.8349	5.5511	7.2028	6.3466	5.4579	2.9474	3.9709	4.3221	5.0506	6.5609	4.6838	3.7127	5.3269	6.8996	8.9518	2.8415	4.0093	6.5489	6.5871	6.6665	5.4866	5.431	6.6841	1.9564	5.5038	6.5306	6.6164	7.9091	7.6021	5.3522	2.6864
-1.7691	-2.2989	-1.7294	-2.3303	-3.5796	0.69358	-3.6884	-2.1448	-0.42817	0.28607	-1.0583	-3.351	1.9401	-0.37762	-0.52744	-1.6644	-1.6178	-3.112	-0.62222	-6.2401	-1.5837	-4.4447	-0.88887	0.17376	-1.0941	-3.841	-0.46774	1.6864	-4.1061	0.82755	-2.4578	-2.4144	0.79088	-1.8594	-3.5723	-1.391	-0.96372	0.48289	-1.3874	-0.21914	1.0518	-3.4144	-1.7514	-0.56454	-0.18634	-2.4424	-0.50846	-3.8344	0.64409	0.74527
-14.839	-14.187	-10.555	-11.51	-12.913	-13.283	-15.404	-12.254	-14.867	-13.895	-12.949	-14.17	-13.348	-12.674	-13.453	-12.162	-16.372	-14.321	-13.551	-10.707	-10.049	-14.559	-14.691	-10.793	-9.5079	-13.446	-13.276	-11.421	-11.664	-14.976	-12.73	-17.081	-12.073	-14.675	-11.208	-15.315	-15.283	-13.353	-8.7334	-10.138	-11.751	-13.621	-12.921	-11.576	-10.696	-15.876	-10.891	-8.7721	-14.24	-13.141
6.9077	5.9796	6.6176	4.4593	9.5506	7.6207	2.84	5.9609	4.3266	7.2312	6.5289	7.5878	6.4395	6.8406	8.3112	8.9026	7.8157	4.5432	6.917	6.5059	9.2515	10.768	7.0549	7.841	7.3896	6.6311	4.8966	8.0601	8.1013	5.3409	6.7975	5.5514	4.6208	9.698	5.9882	6.3132	5.1913	6.3854	3.7119	3.4878	4.2119	6.091	5.2104	6.8244	8.6428	2.3246	3.2231	5.6099	8.9452	7.8811
-5.7648	-6.5504	-4.7955	-6.3236	-3.4059	-5.3994	-3.9251	-3.1437	-2.2706	-3.0983	-4.2826	-4.0436	-6.2609	-3.2005	-6.4057	-5.2135	-3.6979	-4.1843	-4.7953	-4.9571	-5.3372	-5.9079	-3.2505	-3.9652	-1.454	-6.4341	-3.8827	-4.1753	-4.9022	-5.5214	-3.1858	-3.3519	-2.8523	-5.64	-3.0975	-4.4094	-4.6857	-5.7911	-3.5186	-4.6411	-5.7828	-3.9279	-5.0611	-6.513	-7.4329	-5.846	-3.9217	-5.184	-5.9763	-5.1151
-5.7199	-4.512	-5.2889	-3.1557	-2.8382	-2.6361	-3.8585	-4.5908	-4.5922	-4.5605	-3.5262	-4.2572	-4.2052	-6.7631	-0.94406	-2.721	-4.1527	-7.0667	-6.2912	-5.2903	-6.2801	-4.6766	-4.0197	-7.6298	-6.685	-6.7877	-5.2705	-7.4508	-5.371	-1.817	-4.1437	-5.021	-6.4002	-2.7399	-3.6715	-4.5513	-0.30183	-5.399	-5.3742	-5.0673	-1.5557	-7.4423	-4.3498	-5.3861	-5.865	-1.8701	-5.1512	-4.9715	-3.9902	-2.6725
7.5536	11.111	11.176	11.141	9.1666	8.9117	8.3012	6.24	10.663	12.263	9.077	8.7178	10.302	7.8437	9.1424	9.233	11.997	7.9311	10.895	5.0205	10.935	10.943	10.642	6.6145	5.1363	5.9696	9.5174	8.6732	9.3878	10.53	7.6285	8.2423	7.9117	7.8182	8.1472	7.7263	10.34	6.6717	7.4396	6.2992	8.8926	8.8919	9.5509	8.0578	5.2945	7.1498	11.028	8.8486	8.0902	6.9645
0.98275	-2.9354	0.9482	-2.4379	2.4075	-0.94513	0.1488	-6.8635	-1.1079	-0.56641	0.082721	-0.44673	-1.6321	-0.55074	-0.18328	-0.68602	-0.59464	-0.47698	0.38944	0.85659	2.538	-0.62986	-0.9204	-4.5283	2.4969	-2.7999	0.34639	-0.395	-0.59038	-0.55706	-2.0937	-0.51579	1.4254	-2.6641	1.0258	-2.5746	1.785	-1.1711	-0.68598	0.20681	-0.63698	-3.8102	2.7194	1.2971	-2.4796	-2.6588	-2.3279	-1.1086	-3.817	-2.5401
-8.8769	-8.141	-6.7478	-7.0791	-6.4623	-8.3121	-12.196	-9.012	-9.0591	-5.1873	-10.967	-5.6576	-7.7034	-8.6728	-5.7966	-7.5262	-5.4312	-11.221	-10.822	-6.5742	-7.7253	-8.849	-8.9968	-8.9896	-6.7646	-7.7529	-10.138	-8.3739	-10.338	-8.8794	-10.399	-10.525	-6.8188	-11.849	-9.3842	-9.5547	-7.5774	-6.2036	-11.841	-10.227	-7.812	-8.7102	-7.6454	-8.4482	-7.5897	-9.8356	-9.6542	-9.7342	-8.2334	-11.218
9.2287	8.5811	8.254	10.86	8.4856	7.798	7.9048	5.4882	7.9474	6.5523	5.195	5.0411	9.5176	10.827	7.7376	6.3813	8.7469	8.1981	7.3345	5.2493	8.5715	6.3493	5.8985	8.465	9.7283	8.0531	8.0994	8.1634	10.967	7.6485	7.3832	6.0646	8.2038	3.5912	6.3051	9.3853	11.17	10.922	10.556	6.7052	9.0871	7.2953	6.4534	10.876	7.9099	7.1121	8.8558	6.4478	8.3491	5.1618
-10.785	-13.495	-11.756	-13.896	-13.638	-10.303	-12.914	-14.669	-12.609	-11.684	-12.037	-12.937	-11.41	-13	-13.79	-12.541	-14.645	-14.086	-11.243	-15.142	-11.167	-13.963	-15.077	-13.191	-13.853	-12.74	-10.05	-12.81	-13.877	-13.839	-9.8608	-12.864	-11.999	-13.99	-12.276	-12.668	-16.365	-13.597	-14.093	-11.937	-13.513	-14.772	-12.611	-13.651	-12.307	-14.494	-8.7293	-13.483	-8.7027	-13.635
4.7664	6.8974	4.0339	8.325	6.5812	12.008	6.5788	6.5546	4.9661	6.9507	8.4962	7.9372	6.0846	4.6559	7.3648	9.3964	3.8731	4.6006	5.933	8.4585	8.7528	8.4313	5.4727	5.2664	2.8331	4.9325	7.7827	7.7521	6.6451	6.7453	7.5273	10.681	6.5341	6.403	9.2185	5.5577	6.0949	8.7658	4.4955	8.081	7.2906	8.1817	8.8533	5.9244	5.6391	6.0089	6.4824	7.502	7.0329	9.3808
8.9032	10.99	5.6284	7.5402	9.7002	9.3065	6.6797	9.6909	6.0314	4.5782	8.1351	6.1984	7.1616	9.1011	8.0279	9.0686	6.8415	8.8841	7.0868	8.7534	7.9396	3.7697	9.1108	7.94	4.7336	7.1358	9.3645	9.6955	8.3691	9.448	7.5817	8.2888	4.8712	7.5229	8.3478	5.9817	7.8002	5.6217	7.2759	8.2883	6.5955	5.432	11.086	8.285	7.0956	14.199	6.5395	8.0255	9.1896	7.9531
-1.1481	1.9107	-2.4693	-3.6874	-2.3963	-0.2345	-2.2323	-0.50437	-2.9958	-1.1665	-1.7766	2.542	-1.9019	0.4195	-4.3134	2.9147	0.044453	-2.4241	-1.6046	-1.0119	0.82275	-0.87714	0.20268	-0.097729	-5.333	-2.5084	-0.61109	-2.7237	-4.3027	-2.297	1.1838	-3.4434	2.2657	-3.2973	-3.4751	1.2301	2.1477	-3.1892	-1.9701	-1.5865	-0.51728	-0.12267	-2.6157	0.24298	-1.5012	-1.7183	-1.3554	-5.0266	-1.2844	-2.8501
9.7883	6.3068	3.7555	9.9525	3.598	7.8737	4.5468	7.1996	7.0155	6.0606	6.019	7.2676	4.8028	6.8835	4.9019	7.2715	7.7347	8.1963	6.8505	5.8219	7.6557	7.5782	8.182	6.169	7.6564	8.5065	4.0917	6.9803	7.8625	5.5237	6.495	5.6667	5.2578	7.3271	9.2909	6.7484	6.0994	7.3014	9.0619	7.2779	2.9231	6.7099	5.9212	6.7799	4.503	5.966	7.3065	6.1184	6.6709	7.6201
-3.5324	-1.3128	0.60417	-1.6731	-2.4067	-0.97173	-1.5212	0.080979	-3.2833	-2.8691	-2.899	-2.5004	-4.835	0.62316	-3.973	-2.8704	-2.5033	-5.6218	-2.8656	-1.208	-6.3742	-3.1031	-4.9869	-3.213	-4.3531	-2.3957	-1.7485	1.3049	1.1514	-0.93357	-0.5182	-2.4801	-3.4904	-5.1258	-3.0035	-2.2358	-1.5596	-2.8769	-0.8303	-1.2237	-1.8353	-4.2395	-4.8645	-3.6804	-3.2218	-4.4572	-0.37752	-3.281	-0.59626	-6.3395
0.099626	1.0054	2.5113	-0.51011	1.7453	2.97	2.3773	1.1588	1.79	1.7066	1.3036	-1.3296	-0.94589	3.2216	1.1454	2.905	4.7628	-0.42679	0.15527	1.9179	1.7969	2.0095	-0.54759	-0.10774	2.3708	0.69426	2.37	-0.066037	2.6667	0.36787	0.63679	2.6412	1.3102	0.12252	2.5647	3.0263	0.8955	4.1389	4.1456	1.0021	-1.9247	0.48459	-0.12365	3.0385	3.016	0.85655	1.5778	2.7301	0.97344	0.79626
-2.5169	-0.21095	-1.3213	-4.1949	-2.1182	-1.6975	-2.5631	-4.1877	-1.7971	2.2515	-2.2985	1.4089	-1.0126	0.89025	0.21614	-3.4664	-4.631	-2.6952	-1.3597	-1.966	0.72746	0.46205	-1.8975	0.9183	-0.97799	-0.88609	1.5386	1.4432	-2.4008	-0.7586	2.0254	-0.36599	-0.36236	-1.1722	-3.7193	-4.7043	0.54954	-0.3691	-1.827	-3.4003	-0.93986	-0.349	-3.8215	-2.0964	-2.2764	2.1578	-1.5792	-1.8139	-4.6323	-1.9247
-0.61322	0.91696	-2.9469	-2.5237	-1.5083	-4.3761	-2.5989	-2.0113	-3.9525	-1.645	-6.7262	-1.3996	-5.8673	-4.6714	-3.3541	-1.653	-1.1802	-5.3784	-3.5214	-2.0424	-2.3153	-0.22159	-3.9951	1.1877	-6.7388	-0.008533	-4.6757	-2.8088	-4.2352	-0.3141	-3.567	-0.016287	-0.86257	-5.0954	-2.1806	-5.0233	-1.9667	-4.0896	0.6438	-0.63919	-3.2429	-1.6296	-2.3527	-3.6511	-2.6803	-6.605	-3.2247	-3.3195	-4.0846	-1.4296
-9.3875	-11.466	-10.675	-11.757	-12.486	-8.359	-12.005	-10.759	-12.357	-9.5035	-13.662	-8.8425	-8.9129	-11.151	-11.101	-15.238	-13.13	-14.665	-10.513	-11.467	-13.179	-9.9025	-10.62	-9.3953	-10.255	-8.0864	-9.5786	-11.107	-9.4936	-8.7657	-11.942	-12.269	-12.905	-10.911	-10.361	-13.813	-12.96	-13.349	-13.591	-8.865	-10.363	-8.9503	-11.284	-12.104	-9.729	-10.599	-9.4441	-11.002	-13.268	-11.727
-14.62	-14.907	-15.36	-15.602	-13.098	-18.626	-14.484	-15.627	-13.911	-13.627	-14.538	-14.963	-16.479	-14.451	-18.015	-15.836	-12.899	-16.475	-13.781	-13.341	-14.854	-16.459	-13.924	-13.841	-15.097	-13.194	-15.506	-15.067	-16.002	-12.336	-15.153	-17.034	-14.036	-15.456	-15.462	-14.643	-12.445	-14.049	-12.975	-13.997	-15.322	-14.767	-14.681	-14.724	-13.893	-15.82	-13.298	-14.856	-13.594	-16.321
-2.3886	-4.1312	-7.0307	-4.3159	-6.1111	-5.2133	-4.6897	-6.3349	-4.0721	-4.7038	-4.0413	-5.2301	-4.2398	-5.7304	-5.7696	-4.9437	-7.7747	-6.0216	-3.7929	-4.046	-2.1227	-2.6048	-3.7636	-5.6187	-6.7031	-3.3198	-6.2726	-2.8368	-2.6362	-4.7541	-2.839	-1.578	-4.3091	-4.1221	-4.2786	-5.0226	-4.627	-4.8628	-4.6351	-5.2554	-3.9705	-7.463	-5.0247	-7.2917	-2.8451	-6.9823	-4.188	-6.1058	-4.2176	-4.5941
2.6068	6.1412	4.216	4.6895	5.148	1.8233	5.7	6.3395	4.4632	4.579	5.5215	4.2626	3.0274	2.6398	6.7103	2.5528	6.242	3.5127	0.87598	3.3817	1.4478	4.8381	3.3781	5.3498	3.2206	6.2698	7.7406	6.3197	0.37296	2.0398	6.52	4.0789	3.4763	4.6887	5.4608	7.3644	4.4322	5.221	6.2231	5.7626	2.0585	7.6445	4.8935	2.8801	7.106	1.9267	3.9589	2.2815	2.304	2.4211
-1.9939	-1.7386	-4.0116	-1.8375	-3.4296	-4.5326	-3.2067	-2.8079	-5.2365	-1.6498	-3.1013	-0.82619	-0.26933	-2.1459	-3.9394	-3.061	-2.9591	-2.1103	0.59066	-5.1231	-1.3117	-4.3773	-3.4079	-1.5384	-2.3386	-1.3129	-2.0046	-1.5014	0.12409	-1.2509	-3.1236	-0.87605	-3.6397	-4.6096	-4.8362	-3.609	-2.8978	-1.7004	-1.1585	-3.0011	-1.5692	-0.37407	-0.032272	-0.43717	-2.2005	-4.1606	-4.6781	-4.4305	-0.77226	-1.8307
-12.473	-11.707	-8.948	-10.356	-14.68	-10.339	-12.168	-11.91	-8.7943	-13.113	-14.308	-11.622	-12.186	-8.2926	-12.168	-12.39	-10.531	-11.931	-8.8404	-8.5	-13.118	-9.6189	-10.365	-12.992	-11.713	-13.165	-10.379	-10.75	-9.7993	-9.9265	-12.485	-9.6891	-11.392	-15.546	-12.282	-11.063	-11.476	-14.383	-9.0107	-15.128	-6.507	-12.188	-13.265	-10.661	-11.555	-12.776	-10.026	-11.656	-11.688	-14.073
1.1119	5.0393	4.8795	-0.79429	2.9586	3.8791	3.1835	5.0198	1.6504	2.0793	4.398	0.2147	-1.3148	2.1767	0.54829	0.065596	3.2747	3.5715	-0.22922	0.83421	-0.15584	3.3715	1.4214	2.0073	3.3268	0.8064	2.4403	1.2326	1.1986	-0.59453	2.6774	2.5232	2.332	2.1901	1.5884	4.1665	0.55565	-0.15442	5.1152	-0.44682	1.514	0.8129	0.11302	0.3683	2.3413	4.028	2.2647	-1.4225	0.51133	-1.7123
-2.7147	0.66594	-4.0026	0.43839	0.82828	0.89657	0.22161	-2.1778	0.66351	-3.9921	-5.7145	-0.39589	-2.9006	-0.52325	-2.2403	-1.277	-1.9521	-3.5409	-0.086409	-1.9277	1.3383	-1.8327	-2.6414	-2.7165	-1.8884	-4.5215	-1.3584	1.1412	-2.4981	1.9723	-2.7713	-2.3189	-1.4908	-1.0732	-3.5794	-1.4278	-0.37654	-4.6847	-4.9866	0.94865	-0.90109	-0.86564	-1.484	-3.8922	-1.1651	0.42757	-1.3296	-3.8123	-2.5299	-1.4236
-12.135	-13.875	-13.253	-14.064	-15.375	-15.659	-11.988	-13.684	-14.473	-11.196	-13.626	-14.749	-14.938	-16.406	-13.504	-16.477	-14.808	-13.468	-15.321	-14.771	-10.136	-16.919	-17.001	-15.22	-13.147	-17.513	-14.437	-15.546	-11.422	-14.983	-13.957	-13.182	-12.807	-13.747	-10.101	-12.911	-13.504	-13.745	-15.807	-15.313	-13.838	-14.724	-13.778	-13.377	-11.818	-14.782	-14.304	-13.163	-14.423	-15.035
-18.101	-11.044	-9.4971	-14.752	-12.703	-12.632	-12.125	-16.599	-12.54	-12.803	-11.737	-9.9677	-15.198	-12.997	-13.134	-13.871	-14.317	-13.676	-14.351	-14.65	-13.327	-12.191	-11.895	-15.115	-14.96	-14.924	-13.32	-13.633	-15.987	-12.005	-12.136	-14.358	-17.27	-13.506	-14.179	-10.171	-10.248	-15.75	-11.475	-13.312	-12.136	-11.79	-12.128	-13.176	-11.567	-12.582	-11.407	-15.015	-11.452	-14
-10.539	-9.7899	-9.7854	-10.457	-7.8331	-10.01	-12.289	-6.6739	-10.601	-9.0531	-7.1658	-13.699	-13.261	-9.6368	-11.309	-11.506	-7.7515	-8.3035	-7.4319	-9.4028	-9.6647	-12.855	-12.065	-11.072	-10.02	-9.8402	-12.359	-10.135	-9.458	-10.078	-8.5284	-8.4691	-13.464	-11.065	-10.462	-11.408	-9.1306	-11.992	-10.725	-11.038	-9.6358	-10.116	-9.5612	-10.619	-9.3558	-7.8221	-12.064	-10.767	-10.211	-12.447
-4.9711	-2.8006	-0.92576	-2.9873	-1.0064	-2.0945	-2.4845	1.1059	-2.0259	-3.5532	-1.7882	-4.2409	-3.5545	-5.4179	-1.3281	-0.7315	-0.87133	-2.2557	-1.8988	-2.1239	-4.4779	-0.17019	-2.1703	-0.63253	-3.189	-5.8276	-3.4081	-1.5753	0.14746	-1.8543	-0.29681	-3.0123	-0.70925	-4.6337	-1.6827	-3.4066	1.1421	-2.9342	-4.875	-3.2164	-2.3317	-1.3608	1.52	-1.6557	-1.9967	-1.2201	-2.5634	-2.5031	-1.2173	-0.17628
-0.49852	1.8685	-0.83468	-0.96467	0.24222	-3.4743	0.73194	0.3626	-1.4242	-2.0254	-0.34175	-1.5744	-1.0183	-1.3581	-1.1038	-0.39781	-2.4759	-3.1688	-2.4317	-2.3019	-1.895	-0.59445	-1.8741	-0.13576	-1.0851	-2.3278	-4.0121	0.14246	1.0016	-2.1859	0.57565	-2.283	-3.6707	-1.8431	-3.1451	-1.6472	0.56773	-1.6919	-0.089999	1.529	-1.1536	2.1827	-0.10912	1.0029	-3.9032	0.51168	0.50812	1.3897	-0.90575	0.45329
-19.951	-25.829	-22.548	-19.277	-21.877	-22.319	-22.612	-20.779	-19.758	-19.178	-24.225	-22.473	-23.279	-25.504	-21.204	-22.861	-20.589	-24.052	-21.934	-24.119	-19.239	-22.844	-21.941	-25.543	-21.745	-21.959	-25.42	-20.053	-24.156	-21.134	-22.343	-19.046	-23.747	-21.293	-23.497	-22.103	-21.21	-22.431	-24.849	-22.627	-22.701	-22.78	-23.968	-20.068	-21.941	-23.489	-21.405	-22.736	-22.119	-23.1
-0.9992	1.4544	-5.8468	-2.6369	-0.74248	-3.6874	-0.73391	-2.9302	-2.2747	-1.5333	-1.9527	-1.3567	-2.8472	-2.1616	0.064071	1.5827	-1.4124	-1.2625	-1.7076	-1.6117	-5.0467	0.27122	0.50232	-3.4315	3.7797	-2.0799	-3.1969	-0.5061	-1.34	2.1908	-2.2756	-0.94233	-2.5345	-3.07	-1.666	-6.03	0.11639	-0.60354	-1.7822	-0.46681	2.6806	-3.1781	-1.4729	-1.4212	-0.60087	-3.0026	-2.3388	-1.4647	-3.2479	0.57854
-5.4866	-3.4107	-3.1668	-4.502	-4.7598	-4.4202	-0.81968	-2.1087	-0.57292	-4.2563	0.37622	0.64146	-4.4604	-3.3818	-3.1524	0.72674	-3.3637	1.4307	-4.0561	-0.31178	-3.9723	-4.6437	-1.5451	-0.50937	-0.75264	-5.7526	0.88914	-1.3665	-2.2122	-3.4117	-2.1728	-1.4577	-1.8499	-2.2179	-2.2662	-3.2559	-0.84778	-5.4915	-2.4567	-4.7736	-2.4278	-2.7034	-2.9871	-0.71632	-6.3149	0.10231	0.012648	0.0073304	-1.1697	-2.587
-23.475	-25.064	-24.253	-20.843	-19.881	-21.196	-22.813	-23.78	-24.433	-19.912	-20.495	-22.691	-23.577	-22.455	-20.898	-22.016	-24.946	-21.296	-21.415	-23.87	-23.123	-22.447	-21.714	-21.045	-21.224	-20.365	-21.588	-24.844	-19.789	-21.283	-20.172	-25.57	-24.741	-25.326	-23.87	-20.479	-22.913	-23.957	-25.701	-20.664	-20.667	-20.857	-21.416	-22.824	-22.327	-20.489	-22.609	-20.613	-21.189	-20.122
-10.919	-10.339	-9.6626	-5.2624	-8.8257	-9.9979	-10.911	-8.7335	-13.55	-7.9622	-12.34	-11.64	-11.875	-10.678	-9.9063	-12.809	-12.075	-8.1568	-10.347	-7.7591	-13.341	-11.761	-13.56	-8.5844	-9.7064	-8.3415	-6.1811	-10.7	-7.7947	-9.8395	-11.243	-10.266	-6.3592	-12.542	-9.7943	-6.774	-8.95	-11.667	-10.592	-11.123	-10.513	-6.7789	-9.0046	-7.1137	-9.7649	-9.8398	-9.8396	-10.475	-8.6765	-8.5461
-13.265	-11.099	-11.376	-9.8997	-9.6535	-12.536	-11.131	-7.7132	-13.586	-10.275	-11.917	-10.469	-9.3667	-8.6802	-10.154	-11.084	-13.458	-11.619	-12.227	-12.258	-11.443	-10.241	-9.6612	-9.6074	-9.4291	-12.15	-10.9	-7.5888	-10.07	-12.194	-11.995	-10.566	-7.7149	-11.585	-10.073	-11.756	-10.883	-9.0582	-8.1823	-12.31	-9.3158	-9.082	-9.3281	-10.46	-9.3092	-10.748	-8.3618	-14.94	-12.152	-13.539
-12.55	-10.298	-9.5058	-10.141	-11.678	-9.3524	-12.498	-12.023	-10.717	-12.174	-12.327	-13.276	-10.319	-9.7806	-11.066	-13.459	-10.789	-8.4836	-12.63	-8.2184	-8.9791	-12.241	-8.5218	-9.9891	-9.283	-8.4769	-14.799	-11.694	-10.332	-14.389	-10.424	-9.4502	-10.677	-12.527	-9.6099	-12.79	-13.964	-14.401	-13.451	-9.9144	-10.454	-9.4673	-10.141	-12.629	-10.827	-10.651	-8.4141	-8.0854	-8.9643	-10.692
0.91634	-1.0134	-3.2383	-4.0664	-0.37134	2.3203	-4.0203	-0.9955	-1.5405	-3.1557	-2.7827	0.074063	3.9745	-2.5831	-3.5191	0.16213	-1.0751	-0.26484	-1.2058	-1.2273	-0.71706	-0.48558	-2.6943	-0.59625	1.7115	-2.1977	-4.0494	-0.25847	-2.4638	-2.7251	1.0075	-3.0933	-1.5272	-6.0642	-1.0685	-4.9968	-0.42254	-1.2709	-2.7101	0.61977	-0.93357	-1.8971	-4.1442	1.1011	-3.4378	-2.7165	-3.4333	-0.5486	-0.55881	-0.90537
-7.3325	-8.5445	-7.495	-7.6926	-6.7692	-8.4525	-6.372	-10.705	-5.7317	-7.8077	-5.0016	-5.2303	-7.5902	-7.3558	-8.3549	-9.1268	-11.12	-6.3756	-9.4702	-7.4523	-6.6418	-7.2834	-4.1646	-5.2607	-6.5368	-7.5916	-9.8283	-11.625	-6.8794	-8.0156	-5.2889	-8.2305	-10.353	-4.5788	-6.695	-11.398	-9.8393	-6.971	-6.671	-7.4472	-5.2202	-7.7663	-7.8229	-7.8614	-2.2652	-2.3993	-6.9091	-7.0943	-6.3654	-6.6559
-1.7592	-2.9689	0.23791	-4.265	-2.2163	-1.983	-2.9113	-1.8339	-4.6401	-5.3361	-3.6244	-5.3261	-2.1313	-6.5343	-1.6608	0.22457	-1.7706	-1.994	-2.7272	-1.0535	-0.62018	-1.0177	0.49675	-2.3962	-4.6344	-2.7404	-4.0193	-3.4938	-1.8561	-0.89276	-3.231	-4.1293	-0.45954	-0.65507	-3.9691	0.79998	-2.5438	-1.674	-0.49586	-2.9722	-5.5333	-1.8435	-2.1937	-2.541	-4.5752	-2.489	-1.7424	-0.69854	-1.784	-7.7343
0.53252	2.2206	0.2279	2.9522	-1.0815	4.1992	-0.30647	1.9842	-1.0412	0.030299	1.3195	1.4362	-2.8211	1.5509	3.3627	0.209	-0.84296	1.8578	1.1733	-2.1966	3.5398	0.37321	3.2123	-3.464	1.8877	3.3431	-0.95412	-0.46415	2.0797	-0.98622	-0.076105	1.0558	-1.6822	1.5186	2.0169	1.9777	2.9567	0.82717	1.8236	2.1846	1.7011	2.5609	2.8963	1.5011	1.2427	0.12471	1.266	-1.437	0.29644	0.50155
-14.777	-13.919	-13.153	-12.281	-13.138	-13.85	-17.428	-15.551	-11.797	-14.895	-15.616	-13.751	-13.432	-13.657	-12.344	-9.211	-12.193	-13.435	-11.08	-15.181	-15.302	-13.62	-11.941	-12.604	-12.037	-14.087	-10.482	-14.844	-13.811	-13.612	-11.86	-14.418	-13.499	-13.556	-13.61	-13.294	-11.468	-9.6978	-15.736	-11.629	-18.775	-15.43	-13.483	-14.108	-15.927	-12.828	-12.648	-15.582	-15.296	-14.446
0.23556	-3.0846	-3.1887	0.99834	-2.4105	-5.4173	-2.7696	-3.7492	-1.3388	-0.239	-6.8511	-4.7521	0.54098	-1.1232	-4.5184	-0.99477	-5.972	0.57589	-1.3528	-3.8107	-3.5678	-6.1592	-1.6039	1.7423	-2.6939	-3.0278	-1.0911	-1.5441	-4.4341	-1.6746	-3.9507	-0.29215	-4.1151	-4.2676	-3.4507	-4.146	-2.7398	-6.5602	-3.1406	-4.958	-2.9729	-5.8029	-4.0126	-2.1521	-5.1248	-0.83355	-3.2484	-3.5107	-2.4187	-6.0984
-9.1101	-11.666	-8.0764	-8.7542	-9.3705	-8.653	-7.952	-6.9864	-9.6132	-8.3001	-8.0175	-5.9623	-11.283	-6.6376	-9.4535	-10.582	-10.791	-10.553	-12.225	-10.098	-6.5759	-9.6877	-5.8433	-7.954	-9.5707	-10.04	-11.526	-9.6933	-9.0049	-11.205	-7.6058	-7.8401	-8.6408	-9.1455	-10.437	-7.0873	-12.458	-8.6997	-8.7505	-8.4957	-5.9079	-10.585	-9.6889	-11.079	-9.0287	-8.613	-10.494	-11.374	-10.363	-6.8334
-1.6982	-0.11042	-0.66234	-3.7345	0.33689	-1.4621	0.15075	1.3952	1.9386	0.034097	-0.40705	-0.71687	-1.0571	-3.1019	-3.1606	-2.7227	-1.9256	0.79205	0.55329	-2.0033	-0.28846	-0.97767	-1.4221	2.5014	-1.2331	0.54838	-0.82736	-0.83361	0.63321	1.8847	-0.13731	-1.3027	-0.12323	0.36473	-1.9088	0.25912	0.43247	1.1497	-0.38939	2.5466	-0.8535	-0.76946	-2.0959	-0.96356	1.3216	2.1081	0.53688	-0.027696	-1.4904	-0.024469
-1.4019	0.51132	-3.1634	-2.4397	-5.7042	-2.6882	-0.85194	-2.6578	-1.3898	-1.4442	-2.9955	-0.95279	-3.3317	-0.52966	-4.8416	0.36672	-0.96438	-3.2634	-2.8997	0.83291	-1.6092	-1.5377	-2.8267	-0.62487	-1.7474	-1.6702	-4.9896	-0.57918	-2.779	-2.8699	-1.2882	-1.9885	-1.8103	1.0296	-3.1231	-0.60775	-5.137	-1.218	0.15958	-3.8619	-2.1713	-0.66553	1.1631	-2.0609	-0.52414	-3.6019	-3.4161	-1.1941	-1.2637	-3.1249
9.2073	9.7013	12.929	8.8733	8.1721	10.309	6.4364	12.225	4.8306	8.4879	10.784	9.979	10.341	11.221	12.69	7.5229	6.068	8.9984	10.691	8.7137	9.766	7.7066	9.067	7.7559	7.8949	6.051	8.3436	8.329	9.744	9.1613	13.313	8.2207	9.095	7.4711	9.488	9.8719	8.6417	10.564	10.036	11.519	9.7281	12.934	6.9109	9.9994	11.089	9.4614	10.872	10.873	9.0012	10.826
-4.4645	-1.9528	-0.92078	-4.1238	-2.5941	-1.6124	-3.3834	-0.58932	-2.4772	-4.7812	-7.3159	-3.1862	-3.2235	-2.3626	-3.6877	-3.3068	-4.8261	-3.8142	-3.8073	-5.7201	0.24671	-4.9395	-2.2939	-1.2138	-3.0243	-4.7234	-3.9313	-6.4194	-3.4633	-0.56286	-2.8405	-4.021	-4.4449	-3.8456	-2.9023	-4.2934	-4.5368	-3.7837	-2.1142	-1.9789	-2.4938	-4.8006	-3.0494	-2.419	-6.2702	-2.2197	-2.3343	-2.7553	-6.788	-4.5116
-12.386	-11.686	-14.164	-10.54	-11.404	-11.918	-10.576	-10.618	-13.707	-9.048	-8.3674	-9.2001	-11.224	-13.645	-12.65	-10.354	-13.121	-11.96	-14.91	-11.375	-10.711	-12.645	-13.295	-12.945	-13.354	-8.9674	-9.3046	-13.996	-11.1	-8.7542	-11.083	-14.16	-11.932	-12.224	-11.509	-12.332	-12.092	-11.687	-10.026	-12.314	-14.582	-12.605	-12.518	-13.155	-11.234	-13.194	-12.183	-9.7922	-14.714	-9.5306
-10.026	-13.233	-13.555	-8.6537	-11.726	-10.5	-11.468	-13.972	-13.702	-11.182	-13.196	-12.438	-11.655	-9.8445	-9.3442	-9.4263	-11.682	-11.248	-10.183	-13.251	-14.305	-9.8454	-11.119	-12.987	-12.155	-12.851	-11.018	-10.517	-8.9937	-10.908	-11.831	-7.7082	-10.123	-14.108	-11.617	-11.429	-11.06	-10.802	-9.0491	-12.871	-11.343	-15.935	-10.638	-11.7	-11.432	-9.5136	-15.625	-12.146	-6.9187	-11.747
-0.75983	0.6208	3.6233	-1.3548	2.7026	3.0215	0.054109	-0.59433	1.8897	0.03905	-0.28299	0.78609	0.72804	-2.4721	-0.41355	2.3918	0.65168	1.3292	-2.4299	1.1904	-0.14133	2.2341	-0.41027	-1.3781	-3.7451	0.34175	-1.1612	1.3245	3.0404	-1.7749	-2.2327	1.1385	-0.43667	-0.59326	0.58872	1.0972	2.8453	-5.3144	-1.5181	-2.004	-1.2403	0.6608	-3.0618	-2.1499	0.73867	-0.57298	2.1617	-1.179	0.79879	0.73772
-4.0367	-5.764	-6.003	-5.1324	-6.6891	-8.3893	-7.7459	-5.6335	-5.8146	-7.0489	-6.9259	-7.1761	-9.3858	-7.0151	-8.687	-4.4273	-5.8898	-7.1798	-5.6581	-3.5704	-5.5596	-4.1378	-9.1109	-4.0191	-10.87	-7.0685	-4.7823	-3.709	-4.621	-3.6243	-3.5472	-5.7745	-8.0309	-8.4861	-8.3129	-4.7884	-8.1216	-4.6401	-7.3679	-5.8558	-6.7614	-4.8246	-4.5669	-4.7417	-9.452	-2.5263	-7.1812	-3.0159	-7.8194	-3.9903
3.2985	6.4523	4.0442	4.9821	5.3306	5.0402	3.2838	4.137	6.7185	3.0191	3.9233	3.2535	6.4164	5.274	5.1109	4.4403	4.5032	6.6772	4.6978	4.2439	1.9136	9.4918	5.2564	4.7688	5.397	6.1083	5.0343	5.9874	6.6762	2.0295	3.012	4.1082	3.8586	6.6406	5.5203	6.5331	4.1423	6.9298	3.4439	1.593	3.6493	1.589	4.1854	3.5744	3.9355	2.6355	7.1858	0.88927	2.2008	4.5926
-5.7357	-3.3152	-5.1732	-5.4307	-6.5959	-7.7944	-7.2064	-1.9246	-4.9636	-5.9158	-1.1859	-5.4364	-5.0631	-6.4601	-4.3502	-3.4225	-4.4595	-5.1749	-5.5488	-1.5541	-5.5814	-1.217	-4.717	-3.9041	-8.6755	-6.8685	-4.6917	-5.463	-7.068	-2.911	-5.0789	-6.3494	-4.3455	-5.2187	-4.7	-6.7594	-5.482	-5.9796	-4.6094	-5.0628	-5.1226	-5.0952	-9.1008	-6.1072	-3.7918	-6.4401	-5.7526	-4.6843	-6.5807	-5.8065
3.8547	4.1202	5.1069	7.3103	4.924	6.9097	2.5607	6.2568	2.668	4.9076	7.2372	6.0128	4.9211	6.4705	8.8874	4.1404	8.2852	5.3164	8.383	8.4564	3.4729	6.111	4.756	9.2237	3.6974	5.1822	5.5639	7.7919	6.2576	8.4952	3.9159	5.1484	5.5394	4.3226	4.4589	4.066	6.2161	2.9195	9.6134	4.965	4.2264	6.61	3.9334	6.5549	3.5539	5.3649	4.8629	3.3199	4.7891	4.8487
-6.4571	-4.8335	-2.7724	-2.7343	-6.0294	-3.4767	-2.318	-3.73	-3.6117	-4.5325	-4.4677	-5.3954	-6.6013	-4.5673	-6.3796	-6.1249	-4.2744	-9.3699	-3.8329	-4.3694	-3.0793	-4.9281	-6.6488	-7.0659	-4.5134	-7.2402	-2.6266	-3.7918	-8.6294	-3.7493	-5.2116	-4.8973	-5.5902	-3.6534	-5.8552	-5.2534	-7.0583	-3.7265	-11.292	-5.1026	-4.5009	-3.399	-3.3701	-4.1565	-4.6447	-6.6702	-6.2394	-6.3906	-3.1354	-6.269
2.4379	3.8143	3.2917	5.723	2.5961	2.4783	-0.72311	3.4711	2.5801	3.0526	2.5522	2.479	2.3923	3.1576	3.522	1.67	1.8779	3.4627	4.6891	2.9082	2.9079	5.6423	-0.69614	3.662	1.8964	1.1872	2.8967	-0.73087	4.1859	1.2146	0.039512	1.0639	6.3778	1.46	4.7848	4.2075	5.1199	3.2132	3.63	4.804	-1.0668	2.3665	1.6286	-0.30383	6.3621	0.59276	3.1605	1.7071	4.1073	5.201
-6.5333	-4.942	-4.6337	-2.2394	-2.3374	-1.656	-6.5101	-2.8227	-5.088	-7.8968	-1.1706	-6.1201	-3.0546	-2.3939	-4.2149	-4.8862	-5.9114	-3.7714	-4.5513	-3.8967	-2.34	-5.6905	-2.7669	-1.0787	-4.35	-4.7099	-3.0663	-6.0419	-0.92322	-6.5977	-4.2544	-5.2565	-4.2473	-4.1038	-5.8641	-4.3607	-4.6822	-2.5592	-7.0544	-6.558	-2.0303	-6.8272	-6.9819	-5.0025	-1.8445	-4.3325	-6.3119	-7.2708	-4.2454	-4.4654
-10.228	-12.909	-15.67	-12.538	-15.326	-11.076	-13.619	-13.057	-13.897	-12.524	-11.969	-13.689	-10.002	-11.515	-13.904	-13.176	-12.327	-10.128	-12.573	-13.821	-11.1	-14.107	-13.938	-16.326	-15.94	-12.805	-13.362	-11.059	-10.09	-9.8229	-10.598	-13.916	-9.4159	-9.7791	-12.114	-11.71	-14.347	-13.334	-7.4397	-12.648	-11.537	-10.887	-12.324	-13.509	-8.3693	-13.734	-12.002	-11.466	-10.709	-10.352
-13.941	-7.8253	-8.435	-7.9851	-10.975	-10.734	-7.9643	-9.1428	-9.4386	-9.937	-9.0375	-10.187	-9.6606	-8.7261	-9.3431	-10.279	-11.268	-9.6244	-6.0507	-6.882	-10.69	-7.8572	-8.3446	-4.8592	-11.105	-10.446	-6.7495	-7.7579	-9.3369	-5.3613	-7.7184	-9.4735	-10.017	-8.1345	-8.4262	-7.2451	-9.6923	-11.61	-11.133	-7.4257	-8.1868	-6.7839	-12.062	-8.2768	-8.3723	-10.017	-10.434	-8.1522	-9.0391	-9.3755
9.0653	9.3004	6.2004	3.782	10.069	7.8054	10.365	6.6225	9.5132	6.5934	9.3071	6.8868	10.615	8.6295	6.9203	6.475	6.9614	11.308	8.5027	4.4304	7.8983	10.13	3.8017	7.1347	9.071	7.4047	8.1725	8.3885	8.6512	10.158	6.5241	6.1539	7.8622	5.0295	6.1027	9.6379	8.8135	7.7199	8.5249	7.3116	7.8132	6.9408	9.9075	7.7969	7.4148	8.4658	9.7604	6.0391	8.4015	4.0301
2.3046	4.9861	3.2896	1.6538	4.4599	1.5793	3.3054	4.6783	2.9018	3.0006	4.9608	3.8664	3.6469	3.0194	0.63157	2.3097	1.4964	2.071	1.1604	2.5606	2.9659	-1.0405	2.4328	3.8657	6.3843	-0.33146	-0.10684	0.15181	1.4729	3.6717	3.119	3.4199	0.95467	3.5085	3.4923	4.1166	2.9462	1.7735	5.408	4.9883	4.7148	3.1954	2.5706	2.8011	4.0853	2.6689	1.5784	2.0307	6.9835	5.2005
-4.8346	-2.7542	-4.5652	-3.3365	-7.3633	-7.0294	-4.4982	-2.2494	-5.286	-5.6683	-4.0432	-4.5609	-1.3346	-6.8293	-6.5986	-3.7011	-1.1483	-0.41316	-3.2081	-3.8863	-4.9487	-4.5994	-5.4092	-2.7041	-5.038	-5.8345	-4.1394	-3.799	-4.3193	-6.7284	-4.9406	-0.79731	-3.3321	-5.2905	-3.2112	-4.0821	-1.9644	-7.4296	-1.9807	-3.3577	-4.0595	-4.979	-3.7567	-6.6864	-1.6349	-5.6426	-2.6316	-7.1031	-5.086	-5.2138
0.26663	-2.2128	-1.4001	0.084017	-0.76458	-2.1189	0.21599	-2.1702	0.63243	0.015597	-1.6893	-0.97694	-2.8204	-0.019854	-0.38497	1.5103	-4.0902	-3.4668	2.7577	-1.286	-2.7201	-1.7289	-2.9565	-2.2721	1.5055	-3.0336	-0.77355	-3.81	-1.5258	-0.14835	-5.1102	-0.20176	-0.62964	-0.089117	-2.0692	0.65409	-1.0194	-1.785	-1.6653	-0.77603	-0.45131	-2.6373	-0.85507	-4.3051	-2.5763	-2.2162	-0.3394	-0.55073	-1.132	-3.9469
-8.5852	-9.4561	-7.6135	-9.1216	-5.8706	-6.7536	-8.4031	-14.797	-7.3867	-9.527	-5.7097	-5.4225	-11.849	-6.6684	-9.9819	-12.282	-11.133	-7.21	-8.3024	-7.3321	-10.879	-11.449	-8.4379	-8.7417	-11.266	-7.2969	-7.6312	-10.197	-6.9396	-5.3595	-13.521	-7.0113	-7.7011	-10.83	-7.5119	-10.833	-5.5654	-8.5028	-10.207	-10.808	-7.3093	-5.5253	-10.88	-9.9888	-9.3626	-9.8637	-8.0046	-8.1588	-9.493	-8.1158
-9.6557	-14.723	-9.9582	-13.142	-11.003	-11.311	-11.136	-8.3481	-11.566	-12.827	-13.207	-6.5298	-12.485	-11.449	-8.6828	-11.418	-9.9993	-11.908	-9.7907	-11.25	-11.427	-12.251	-11.971	-11.291	-10.486	-9.3422	-9.8482	-9.1848	-13.191	-14.336	-14.556	-10.375	-13.262	-10.08	-10.055	-11.313	-11.291	-11.761	-11.599	-10.067	-10.878	-12.416	-10.762	-12.175	-11.218	-12.191	-14.477	-14.47	-12.676	-13.188
1.0453	2.6986	0.19504	2.1391	1.4384	3.8609	2.637	3.9259	-0.92593	5.8492	1.8942	5.3467	3.1665	4.4584	1.2602	-0.14318	4.4313	1.0399	6.8366	1.3697	6.1738	3.058	4.9626	1.5106	4.4026	4.1749	2.8741	4.1067	0.90494	3.7147	5.8595	5.3565	5.55	7.4185	1.3755	1.5768	2.1074	2.0121	4.9671	2.6662	5.393	2.6474	1.6418	3.3568	1.9501	2.2071	0.4036	0.63863	0.84077	3.8737
3.1361	-0.59147	0.54594	1.7236	0.95978	0.58425	1.6348	-0.090399	0.96124	1.5865	1.4001	0.80919	1.7545	0.75885	0.6568	3.2846	1.0603	1.1306	3.0336	3.7147	2.3122	0.18129	0.20667	1.1847	5.0349	3.5121	1.4478	1.247	3.5818	3.396	1.0699	2.5822	0.99027	-0.24842	0.91805	-0.27497	-0.44408	4.4361	1.8331	2.0196	3.1287	2.4845	2.5966	1.4524	-0.27897	3.3699	0.8435	1.039	5.8016	2.2042
-12.932	-13.556	-12.207	-10.612	-15.931	-12.798	-14.387	-15.632	-15.051	-13.895	-14.08	-11.992	-12.812	-14.991	-13.64	-12.091	-15.431	-14.973	-12.42	-13.713	-17.536	-13.121	-15.21	-14.643	-12.599	-14.013	-13.777	-14.248	-15.104	-13.055	-11.697	-13.221	-14.194	-13.951	-14.221	-14.889	-11.905	-15.336	-16.113	-14.2	-13.364	-17.128	-14.871	-15.901	-12.356	-15.03	-11.63	-15.522	-11.393	-15.794
-16.794	-16.288	-13.366	-12.534	-13.343	-14.829	-14.511	-16.843	-14.297	-11.093	-16.178	-13.912	-14.717	-15.441	-13.125	-14.007	-12.433	-12.015	-17.132	-11.672	-14.656	-15.094	-11.425	-14.306	-16.155	-11.755	-14.539	-13.07	-15.838	-13.85	-15.947	-11.356	-14.48	-16.696	-17.056	-15.825	-11.623	-15.81	-16.752	-15.79	-14.033	-14.695	-13.288	-14.663	-11.138	-15.799	-14.258	-15.903	-13.311	-13.674
-0.97695	0.01154	-7.611	-1.0286	-4.1485	-3.0123	-3.9569	-0.38045	-2.3789	-1.8947	-4.2869	-2.7695	-3.036	-2.0864	-2.6188	-4.4154	-0.87858	-5.3529	-4.4565	-2.635	-4.4623	-3.5889	-4.3797	0.3654	-5.1646	-4.2043	-5.5517	-2.9505	-1.8741	-2.0086	-4.904	-2.7993	-3.0229	-2.7243	-3.5594	-7.334	-2.4739	-0.52856	-5.938	-3.8004	-4.2366	-7.4584	-2.1773	-3.6512	-0.34181	-2.7899	-2.4626	-1.4632	-6.5039	-7.2744
4.0023	3.6179	2.4613	0.50798	3.1614	3.1581	3.3715	1.2825	0.074908	1.6005	2.205	0.17632	0.79775	-1.9614	0.91248	1.567	-1.9994	4.5634	1.3354	4.6604	4.3544	-1.6522	0.4166	1.3292	1.1737	4.107	-1.5667	-0.23865	-0.70302	-1.3307	0.69308	0.73826	1.9808	-0.066259	2.7639	0.306	-0.15326	1.4816	1.8527	-2.5139	1.8014	0.14283	2.3049	1.684	2.6808	2.3713	0.27732	1.7008	2.5918	1.6807
-1.8619	-1.2922	-0.38356	-2.3687	-2.3879	2.4203	-0.6488	0.5747	-1.1278	-1.4773	-4.9229	-0.58164	-1.737	0.70485	-0.93304	-0.1102	0.27961	0.36592	5.3041	-1.818	-0.22237	-2.334	-5.1191	-0.15439	-0.98247	-2.0777	0.42377	-0.47304	-1.5293	-0.1105	0.40996	0.85222	2.0002	-0.16749	1.3251	-1.7153	3.2478	-3.0269	0.45093	0.86153	0.83823	-1.0473	0.74124	0.37284	1.1408	-1.726	-2.4005	-2.35	0.09933	0.64817
-3.7671	-5.0197	-9.3006	-5.2264	-6.7479	-5.799	-3.844	-9.2883	-6.0335	-7.6449	-4.4875	-4.5947	-4.5229	-4.5284	-7.0085	-6.5343	-5.7484	-6.6648	-6.7231	-6.8811	-6.4187	-4.6143	-7.3038	-5.2809	-6.9068	-9.1308	-8.3362	-5.796	-7.0681	-7.179	-8.068	-5.8917	-4.8195	-4.4692	-8.4746	-6.984	-3.8465	-5.6973	-5.6845	-6.731	-2.8344	-6.7736	-5.5429	-4.9666	-7.6204	-6.7474	-6.8957	-6.0271	-7.6989	-2.3479
-14.234	-17.362	-14.519	-14.091	-11.807	-14.585	-13.787	-12.895	-13.448	-14.813	-13.724	-11.334	-11.767	-14.733	-13.333	-10.694	-14.253	-15.491	-15.369	-12.856	-13.202	-13.261	-15.238	-10.91	-14.556	-11.919	-16.38	-16.653	-13.894	-14.197	-12.738	-12.818	-16.381	-14.537	-12.793	-13.73	-11.545	-13.385	-13.968	-10.799	-13.458	-14.782	-17.501	-12.945	-14.728	-14.314	-6.3174	-14.486	-17.116	-16.333
-12.126	-10.901	-14.518	-8.399	-10.625	-11.657	-12.471	-10.294	-12.395	-6.4305	-10.782	-9.6125	-12.542	-12.099	-9.9828	-12.247	-10.529	-11.862	-11.414	-11.183	-14.231	-8.9409	-13.411	-7.6434	-10.636	-8.8795	-11.064	-12.554	-10.518	-10.962	-7.122	-10.993	-9.1548	-7.4093	-10.499	-9.4576	-10.13	-9.7273	-9.1464	-9.026	-6.201	-7.7389	-12.35	-12.077	-10.767	-14.413	-11.387	-10.414	-12.027	-11.466
0.00011366	4.3832	1.7368	3.6864	4.1879	4.8832	2.3761	2.5189	3.049	2.6427	0.58603	2.5003	3.0536	5.1336	3.4102	0.69629	4.4777	5.8926	2.2894	4.5069	2.2142	4.723	3.5957	2.8302	2.5601	3.9032	2.6868	1.5731	4.8129	1.8137	6.068	5.1219	1.1609	5.733	-0.79256	1.4108	3.7538	4.5248	3.0953	0.77886	4.4281	0.20195	6.6572	-0.4108	6.1368	3.0671	0.64378	4.1832	1.4445	3.5739
-4.5047	0.43858	-3.221	-2.3483	-4.0532	-3.0877	-4.5	-0.7194	-1.7043	-2.6078	-3.5279	-2.4362	-2.9614	-2.5799	-5.1192	-3.809	1.101	-1.2494	-5.0266	-3.4002	0.27431	-5.213	-2.8093	-0.46972	-5.8576	-3.4288	-2.0288	-4.0111	-4.4395	-1.2855	-4.9895	-0.62827	-1.6609	1.4916	-2.4678	-2.0085	0.24573	-0.96649	-3.1354	-3.8702	-1.5256	-1.8986	-2.3816	-2.3457	-2.8193	-6.8411	0.29333	-3.7503	-3.9672	-3.7307
-4.8489	-5.2054	-5.8818	-8.4326	-6.5587	-5.0207	-5.4678	-6.713	-7.9748	-10.434	-7.7188	-7.1072	-6.6645	-2.5319	-10.398	-4.4148	-7.3767	-6.392	-4.3763	-4.7334	-9.6581	-6.368	-7.9904	-5.8156	-8.4077	-8.3162	-6.1694	-9.5038	-6.0837	-4.9478	-6.0804	-6.8341	-7.4083	-6.7887	-7.4756	-4.7817	-2.7889	-7.1899	-5.4299	-6.2994	-3.5097	-7.2558	-5.4331	-7.1107	-6.9323	-4.9747	-4.4642	-6.9007	-8.6574	-3.9146
-0.83315	1.3963	0.95769	-2.6614	-4.8481	-1.3891	-7.1838	0.21465	0.068582	2.3721	-1.2982	-4.0307	-3.5291	1.3473	-3.2979	-0.75538	-3.1026	-2.1963	-3.3716	-0.72254	-1.2746	2.0733	1.1936	-2.8705	-1.8081	-0.54202	-0.39125	-2.2477	-0.77124	2.1783	-3.0378	-2.2482	1.8324	-2.6484	0.91546	-1.9705	1.2755	-0.50496	-0.41099	-1.7111	2.4013	-0.96659	-3.6688	-3.1904	-0.1623	-2.9658	-2.5599	-0.30045	-4.1121	-1.6569
-1.9878	-1.4067	-0.7342	-5.6068	-0.42198	-4.5132	-1.558	0.12038	0.23337	0.80868	-1.0946	-4.6426	-2.3685	-2.8131	-3.5556	-0.37813	-1.0164	-4.106	-0.90489	0.58338	-3.0605	-1.4522	-1.7403	-0.15911	0.75341	0.46071	-0.78078	-1.7597	-0.26478	0.69295	-1.2193	-3.3398	1.0416	-2.4217	-1.3068	-1.9935	-1.0163	-3.8	-1.028	1.603	-0.54522	1.1814	-1.9083	-1.457	-2.9628	-0.89767	-0.58331	-0.19131	-0.78538	-1.3491
-7.6409	-4.2177	-5.3437	-5.3173	-6.0127	-3.575	-6.9606	-7.3099	-2.7626	-5.5807	-5.9067	-6.2988	-4.1699	-4.9759	-8.7475	-5.7354	-6.7424	-6.6615	-9.0724	-3.9996	-7.3111	-8.9605	-3.6926	-2.8199	-5.4698	-6.1356	-5.361	-5.7122	-6.2352	-4.9277	-7.8496	-7.9472	-5.2588	-3.7709	-3.6579	-7.5358	-4.9122	-4.8376	-5.81	-4.431	-5.2883	-6.8008	-5.5972	-2.3385	-3.4806	-9.1673	-3.0611	-4.9574	-3.6754	-4.8101
-18.114	-24.044	-23.24	-19.85	-19.848	-22.01	-18.948	-22.054	-26.009	-21.212	-23.948	-21.123	-21.732	-21.939	-20.498	-28.611	-25.543	-20.433	-23.979	-24.219	-18.237	-21.875	-22.193	-23.954	-24.02	-20.908	-24.595	-23.918	-20.592	-21.546	-21.717	-21.105	-23.5	-23.776	-19.605	-24.196	-18.802	-21.992	-23.699	-21.189	-22.908	-21.492	-21.718	-23.49	-23.296	-25.417	-22.335	-25.591	-24.544	-22.475
-1.6405	-5.0152	-3.6047	-4.4946	-3.2766	-3.8606	-7.237	-5.975	-4.3578	-1.0833	-2.2776	-3.6318	-5.8565	-2.2541	-4.3732	-4.6604	-6.0927	-4.2946	-1.8846	-1.695	-4.1028	-5.1033	-5.958	-5.0598	-6.2461	-1.5474	-2.9316	-1.4278	-2.4304	-0.61681	-2.0286	-3.1972	-3.4707	-2.3062	-5.3535	0.26624	-3.8381	-4.2353	-6.7665	-3.5829	-2.9675	-3.9402	-4.7458	0.96113	-5.5992	-0.1659	-3.5618	-3.8903	1.1687	-5.0857
-11.292	-9.9339	-7.183	-7.3615	-7.3285	-6.7953	-11.115	-8.2515	-6.8755	-7.0455	-7.5702	-12.241	-9.8026	-9.0492	-7.512	-6.3166	-9.7422	-8.9222	-8.2451	-12.074	-10.878	-8.5077	-10.583	-7.7098	-9.8811	-10.125	-7.0775	-7.0032	-6.2815	-6.7853	-9.4018	-7.9151	-5.5841	-8.6831	-7.0136	-8.2589	-8.1817	-9.5446	-8.6551	-8.7082	-6.8691	-9.9927	-9.2776	-9.5048	-10.526	-10.192	-9.0365	-7.0441	-9.6484	-8.6306
-23.58	-23.059	-23	-24.825	-23.674	-22.657	-20.95	-19.808	-22.897	-22.264	-21.943	-21.445	-20.382	-19.94	-22.738	-21.704	-22.414	-21.694	-23.302	-21.552	-20.43	-19.499	-25.289	-21.626	-21.136	-21.866	-24.983	-21.452	-21.908	-21.228	-24.619	-23.703	-19.912	-17.339	-22.193	-20.117	-21.113	-23.413	-22.223	-19.345	-22.74	-21.238	-25.748	-22.553	-20.42	-22.731	-20.946	-21.622	-20.558	-21.762
-23.991	-24.754	-22.385	-22.706	-15.464	-18.322	-19.052	-24.239	-21.965	-20.735	-22.839	-21.072	-20.462	-20.023	-19.52	-20.024	-21.27	-20.012	-19.912	-22.853	-18.392	-21.334	-21.944	-20.084	-19.096	-21.802	-22.547	-20.612	-20.569	-21.768	-21.057	-19.117	-21.084	-21.869	-21.489	-19.939	-20.259	-21.491	-19.784	-23.375	-20.253	-21.945	-17.221	-23.105	-22.912	-20.558	-22.877	-23.306	-21.781	-20.65
-12.358	-9.6095	-9.0759	-12.066	-8.1094	-8.9615	-11.799	-8.4265	-10.644	-9.732	-8.5058	-10.105	-9.461	-12.498	-11.662	-9.069	-11.449	-13.117	-11.411	-9.4401	-11.855	-11.201	-12.232	-8.3871	-10.706	-15.675	-8.8254	-9.5561	-10.153	-10.37	-11.121	-10.28	-10.977	-9.7152	-9.8422	-10.516	-12.799	-9.7685	-10.704	-12.776	-12.028	-11.814	-10.612	-11.486	-10.232	-10.702	-9.5506	-12.414	-9.7581	-11.025
-11.553	-9.2996	-11.191	-10.787	-12.622	-9.352	-13.663	-11.825	-11.398	-9.3896	-13.772	-10.312	-10.353	-10.632	-12.323	-9.2089	-9.2467	-11.228	-11.168	-11.701	-9.4559	-13.96	-6.6678	-9.0997	-12.474	-8.9333	-12.147	-8.8067	-11.108	-9.7967	-11.13	-13.389	-15.329	-11.417	-12.206	-11.326	-10.467	-10.455	-11.624	-12.797	-9.3288	-13.671	-12.849	-11.519	-9.3606	-11.991	-10.279	-9.812	-12.531	-12.479
-1.979	0.48202	3.5435	-2.5022	-0.33091	0.81624	0.095688	-1.898	-3.4968	-1.1172	-0.33882	-0.47183	-1.868	0.03923	-0.84818	-0.57905	0.48104	0.97717	-2.9452	-1.5833	-2.0462	0.83499	-0.97107	-0.72891	1.3229	-3.4819	0.77188	-1.8475	0.73386	-0.73901	-0.73837	-4.2496	2.6888	1.1465	-1.9704	0.75476	-0.29897	-3.0475	0.74555	-0.24798	-1.1383	-1.5565	0.18557	0.83998	-1.0295	-1.7155	-3.8543	-0.094124	1.4439	1.4073
-9.0866	-12.18	-8.4686	-6.7871	-10.33	-13.179	-11.995	-11.388	-9.0382	-11.884	-13.236	-11.078	-10.642	-7.9439	-11.861	-14.231	-12.778	-10.875	-9.1643	-6.5704	-3.0938	-8.2987	-7.4072	-11.564	-11.622	-10.608	-8.9974	-6.5371	-9.7067	-8.4727	-9.5014	-9.8702	-7.0802	-10.412	-12.652	-10.65	-5.8985	-9.1556	-8.9467	-9.8372	-8.9884	-9.5993	-11.64	-10.456	-10.152	-11.571	-9.4714	-8.7696	-7.554	-9.9198
-2.686	-4.9469	-1.238	-1.7154	-4.0814	-4.1929	-4.424	-5.7963	-4.2317	-3.0841	-1.9085	-3.7222	-5.7703	-5.1896	-2.5384	-3.9556	-1.6952	-3.1659	-2.4098	-4.195	-6.4486	-2.9	-3.9284	-4.226	-3.2078	-3.8831	-2.5083	-3.1207	-0.68426	-2.1563	-3.7806	-2.9945	-5.4393	-2.243	-3.5216	0.23325	-3.5634	-1.4556	-5.0559	0.62677	-3.5383	-4.4907	-3.4117	-2.423	-2.3148	-2.5436	-4.495	-3.8583	-3.4758	-6.8855
-15.026	-13.067	-12.652	-13.496	-16.013	-15.871	-11.203	-12.747	-13.698	-14.374	-15.043	-14.794	-15.384	-14.344	-14.245	-15.183	-12.904	-12.024	-16.491	-15.075	-16.846	-15.402	-13.573	-15.711	-12.272	-14.88	-14.978	-14.319	-13.146	-12.236	-15.285	-12.679	-14.262	-11.889	-13.377	-15.052	-13.99	-15.265	-14.115	-15.357	-13.494	-14.515	-12.632	-12.625	-14.456	-13.634	-13.338	-15.54	-11.747	-10.807
-2.143	0.84495	-0.76052	2.0763	-1.1853	0.23728	1.0191	1.1092	1.6065	-0.15532	-0.22338	-0.72766	1.6401	-1.5429	-0.14301	-1.8859	1.267	1.7643	1.1235	-2.7544	2.8096	-0.92571	-1.0316	-4.4995	-2.3397	0.56042	-1.3148	-0.61114	0.56352	0.54463	-2.1741	-2.44	1.4471	-2.1896	2.8827	-4.3236	-1.2875	-0.85683	0.38235	-3.0154	0.071834	1.6478	2.2456	-3.4932	0.59187	-2.1583	-1.8471	-1.0854	-3.0411	-1.6885
9.4602	8.2	6.6462	5.2375	5.9119	9.8218	6.3683	10.537	6.6452	7.908	5.5903	7.7326	10.126	6.8188	10.312	5.5499	7.148	6.7707	7.1939	7.6055	6.4307	4.5938	7.0012	6.0155	7.5875	6.0358	7.0114	5.1046	8.3109	3.8175	6.4295	7.5779	6.5849	4.78	8.7145	7.3799	4.6602	9.7377	6.9289	7.0145	8.406	4.7481	5.9778	5.3248	9.9657	7.6084	6.3929	5.4242	6.6602	8.4877
-8.3008	-3.3747	-3.252	-8.5557	-8.5755	-5.5984	-1.8001	-4.6967	-5.7644	-6.0076	-4.7816	-9.1221	-3.8797	-6.6051	-5.6802	-6.7853	-9.3137	-5.5878	-8.7379	-4.9908	-8.0917	-8.4609	-7.129	-5.5802	-5.2738	-8.1394	-4.1028	-3.8971	-4.2023	-6.9463	-2.9296	-6.3239	-9.7981	-7.4067	-3.7501	-3.4525	-3.7291	-7.9239	-4.7285	-5.6338	-10.352	-6.7383	-5.383	-6.016	-6.896	-6.8676	-10.219	-7.2586	-5.1719	-4.8405
-5.558	-5.0696	-3.7963	-5.8521	-6.5217	-3.4743	-7.6323	-1.7524	-4.8043	-2.4002	-3.0287	-4.8938	-8.4412	-7.4805	-3.6858	-3.9868	-3.1452	-5.8327	-1.358	-2.328	-6.4752	-5.3515	-3.2842	-4.1427	-3.5347	-1.8026	-3.1881	-4.9629	-6.453	-4.4536	-4.8621	-6.6599	-2.8311	-5.0567	-4.0648	-7.8559	-4.8564	-2.4234	-5.5135	-6.4093	-3.7	-3.9341	-3.3699	-5.4206	-2.0154	-5.2838	-3.9074	-4.8825	-6.8523	-5.4895
2.6324	6.7101	3.4484	5.1954	1.7874	6.3003	6.1812	3.6879	5.5484	2.3404	10.355	6.5325	6.2855	5.6591	5.9567	2.3874	1.4753	3.097	4.5702	3.5465	5.7693	5.1662	4.0277	2.9764	6.0646	6.9404	2.2875	4.557	4.6033	5.4632	4.6797	6.3485	3.0363	4.1768	6.9318	4.5646	6.1806	5.0756	9.8635	4.653	7.4281	2.7417	7.7003	5.7531	7.0374	3.7419	3.0903	3.3075	7.2017	5.5956
-11.063	-9.9703	-8.6072	-7.7276	-10.589	-8.1475	-10.6	-7.0545	-5.4685	-7.7531	-8.8964	-7.8886	-8.7796	-6.1387	-6.7305	-6.9868	-11.134	-9.9466	-10.535	-10.977	-9.1569	-12.047	-8.3622	-9.9681	-8.8025	-7.2374	-9.325	-10.794	-9.2894	-7.3833	-8.2576	-12.996	-10.524	-9.5174	-10.285	-10.288	-6.9147	-8.2223	-10.508	-7.5907	-6.7928	-6.1271	-6.7426	-8.8281	-8.3124	-9.4129	-11.608	-7.2539	-8.319	-8.2325
-12.515	-11.853	-12.844	-10.29	-10.182	-11.947	-12.593	-10.811	-9.9229	-11.356	-10.416	-9.6361	-12.654	-11.348	-11.638	-9.1144	-9.3555	-10.153	-11.18	-11.267	-10.126	-10.529	-12.326	-9.8735	-10.606	-12.749	-11.142	-9.8734	-11.747	-12.646	-10.701	-10.475	-8.5517	-9.2526	-13.051	-10.761	-11.79	-11.188	-10.545	-11.461	-6.6753	-7.5455	-13.912	-12.017	-12.02	-9.5629	-8.4149	-11.845	-10.324	-14.263
-4.2414	-2.7957	-0.98756	2.5974	-0.3529	0.24022	1.0008	-0.48065	-0.98292	-3.4646	-0.78589	-0.18203	4.293	0.19705	-0.77512	-1.4722	2.569	-0.15012	-0.79765	1.6413	2.4417	0.60758	-2.0334	1.7581	1.1798	2.3632	-0.4743	0.16917	-0.39625	-1.6266	-3.5392	0.16512	-0.33113	-3.1116	1.6246	-0.56061	-0.65514	0.13956	-3.4836	1.4493	-0.2532	-2.8266	1.1695	-0.81762	-0.38547	-0.81545	0.79376	1.1572	-3.7675	-2.605
-6.3935	-0.49564	-1.1504	-4.7042	-3.0958	-6.4932	-4.5571	-2.1972	-3.2849	-4.1069	-5.0329	-2.1201	-3.7515	-4.6044	-2.8575	-5.4096	-1.7907	-4.2103	-1.6516	-3.9197	-4.1975	-2.9747	-2.0375	-2.1541	-5.2947	-0.44534	-1.8004	-3.9039	-6.6425	-2.6992	-3.9699	-1.0048	-1.4902	-2.8234	-1.0035	-2.1569	-3.5744	-3.5699	-1.9574	-5.5624	-2.0135	-3.2463	-1.9415	-1.827	-3.9652	0.4168	-4.2212	0.012862	-1.9364	-3.8192
-2.2282	-1.5595	2.0864	-2.4163	1.5164	-1.5045	-0.17294	-1.0804	-2.8005	-2.5145	3.4582	-1.8182	1.5014	-3.0616	0.96151	-0.74979	0.11945	-3.884	-1.1091	-0.029607	-3.7113	-1.9452	-3.0891	0.22002	-1.2637	-2.3947	0.63923	-0.33887	-1.7827	-2.9221	-1.3499	-3.0815	3.1635	-0.3437	-1.6334	-3.2885	-1.3412	-1.1929	-0.0017018	-0.35468	-1.7832	1.3243	2.9423	-4.5128	-1.5685	2.3781	-0.83024	-2.2691	-3.6229	1.4171
-3.3573	-2.289	-6.6123	-4.2097	-0.82596	-4.8734	-2.9114	-2.1063	-5.3177	-4.2332	-4.1435	-2.8448	-4.3043	-4.9414	-5.2618	-5.2093	-3.2529	-3.3326	-3.5341	-3.0507	-3.519	-3.6114	-2.3553	-5.9889	-3.366	-3.4643	-2.6921	-4.7441	-2.2084	-1.9987	-3.1969	-5.2576	-2.3467	-6.8887	-5.8633	-3.7023	-4.9325	-1.2596	-2.4563	-2.5971	-2.2324	-1.2879	-2.915	-6.1271	-3.6059	-0.66809	-4.5178	-3.8129	-6.0103	-4.7584
-15.359	-12.229	-13.933	-14.089	-16.502	-16.23	-13.361	-13.617	-14.557	-13.05	-13.367	-15.892	-17.454	-15.212	-16.234	-15.973	-15.611	-16.589	-14.312	-14.91	-13.627	-15.345	-18.275	-16.388	-14.506	-14.344	-13.684	-16.91	-15.987	-14.796	-13.362	-15.269	-15.735	-12.979	-14.282	-13.135	-14.691	-13.672	-16.834	-15.574	-10.895	-15.475	-12.03	-11.624	-14.307	-14.23	-14.467	-13.115	-12.785	-14.699
5.3567	7.0186	9.407	4.5203	6.8313	4.9822	5.1456	6.9257	8.2061	7.8711	4.8987	8.505	7.0563	5.5995	7.2495	5.6286	6.5331	4.6775	6.732	4.0815	9.5324	4.0288	8.7154	8.0441	2.6053	8.4574	7.3778	8.8723	6.3202	5.3464	6.4233	3.9698	7.2702	9.327	6.723	4.0743	6.5815	3.5975	5.6282	9.8544	9.8159	4.4963	8.4941	8.6531	7.4983	9.9021	8.2516	8.5127	6.2418	9.2233
6.0725	7.2889	5.0101	9.826	6.0672	7.2402	11.095	7.5712	8.0847	0.90571	5.1022	9.2412	8.6964	6.8643	10.759	7.4302	10.142	6.6939	9.4106	7.783	9.9022	6.9084	5.3884	6.6762	8.0492	11.073	9.3011	6.7165	5.0315	8.2815	9.1937	7.5844	11.559	7.5885	7.1162	10.208	7.5108	7.9141	5.3113	7.5559	8.0564	8.6783	8.7628	8.97	8.8591	6.7435	8.9599	9.6257	9.5875	8.877
-0.79005	-1.1644	-1.0724	-1.8643	0.37829	-1.4446	2.1172	-0.19457	-2.0704	-0.1344	-1.1376	-6.4802	-2.3275	-0.39674	-3.6856	-0.4851	-2.544	-1.1398	-2.7108	-1.5018	-4.3438	-3.6664	-2.8793	-3.468	0.078705	-1.1588	-0.41803	-1.9884	0.039414	1.3978	-3.2075	2.778	-2.3954	0.24521	-2.5413	0.3705	0.4771	0.046238	-1.5528	-1.3812	-1.0734	0.066237	-0.97158	-2.1529	-1.2869	-3.2997	-1.749	-0.57096	3.3452	-2.6743
-9.7585	-12.049	-9.2306	-9.1441	-8.9887	-12.563	-10.285	-9.0764	-10.836	-8.8131	-10.762	-9.4145	-9.3689	-10.748	-7.8731	-9.5038	-9.64	-9.6456	-9.5254	-12.291	-7.8702	-7.2011	-11.569	-10.532	-12.921	-9.0217	-9.6061	-12.685	-10.723	-8.6151	-8.4907	-10.947	-8.5028	-6.0346	-10.46	-13.546	-8.0447	-12.664	-11.116	-10.129	-9.3964	-10.096	-11.445	-12.408	-8.3104	-9.4274	-11.849	-9.0919	-8.8982	-10.023
-11.857	-9.8784	-7.1135	-9.4952	-9.6066	-9.1343	-8.5122	-8.7289	-8.3846	-7.9819	-9.5978	-7.8032	-8.2372	-8.1709	-8.7772	-8.6662	-10.353	-10.065	-6.0392	-10.791	-10.428	-9.9395	-8.0557	-8.5861	-6.9699	-9.4077	-9.1908	-10.101	-7.9601	-8.9809	-9.6705	-8.665	-9.6624	-5.6561	-12.423	-10.054	-10.508	-9.8394	-12.06	-9.0154	-6.1599	-6.7488	-9.5768	-9.2527	-10.324	-10.515	-9.6154	-8.8208	-11.586	-8.848
-3.9833	-1.4016	-4.8567	-3.999	-2.219	-3.5941	-4.0462	-4.0522	-5.4621	-3.161	-4.3618	-2.4438	-4.9198	-4.7399	-4.0336	-4.0755	-6.5111	-5.3642	-0.49691	-2.9699	-5.835	0.53604	-5.3936	-4.1071	-1.709	-1.8587	-5.3464	-4.8896	-5.4625	-2.2715	-3.0173	-2.1428	-3.5985	-0.67562	-2.3124	-3.1459	-1.9267	-3.8796	-3.9134	-5.493	-4.458	-2.175	-3.6636	-5.2836	-3.8399	-3.2772	-4.2954	-2.7486	-2.2563	-3.702
8.4862	8.2053	5.7904	6.8975	6.218	7.5874	8.0813	6.8144	6.1466	5.1306	7.5107	5.3406	4.369	8.191	6.3831	6.8776	8.114	10.465	7.8516	5.4447	7.1701	6.7037	4.7407	9.357	8.217	7.2114	8.2908	5.5596	6.1436	2.7943	8.4066	6.8031	4.9601	9.4965	7.4754	7.0821	6.0286	6.6385	9.2736	5.632	5.6098	9.4139	4.6796	9.7016	9.4661	8.4567	9.2605	9.702	9.3365	5.2489
1.7709	-3.6809	0.60608	-1.9564	-4.0354	-0.62946	0.10491	-2.3936	-2.3924	-2.2756	-0.0042785	-0.36314	-1.0124	-1.1488	-0.74767	-0.20009	-0.7923	0.46288	-1.2783	-2.0259	0.089236	-2.4434	-1.0727	-0.41182	-3.422	-3.248	2.6239	0.031131	-2.1731	0.12359	-0.91286	-3.6747	-1.3348	-1.1948	-3.0359	-0.089539	-1.9879	0.16948	-4.0245	-3.9804	0.8764	-3.1102	-1.6664	-2.872	-1.6022	-4.767	-0.16463	-4.4184	-2.3165	-4.0513
-1.4322	-0.67151	-0.16865	-3.4398	0.63492	1.2127	-0.90892	-1.2775	-1.002	1.0519	-0.69227	-0.51908	-1.5823	4.0333	2.789	2.315	-0.22548	1.7446	-0.082972	0.49824	-1.9237	-2.0964	2.8034	-1.1503	4.1558	-1.0009	2.4508	-1.3359	0.072772	-1.4887	-0.57838	1.9256	0.96335	-2.7612	-0.67704	0.17821	-4.5531	3.1353	2.3534	-1.7857	2.034	-3.8971	1.1737	-0.33709	2.4395	1.3249	-0.62236	0.11301	3.3197	1.2358
-1.5412	-3.2978	-0.42207	-0.69529	0.49956	0.66794	-1.4944	-3.6819	0.74674	-3.3647	-3.0475	-5.1411	-3.2645	1.122	0.5431	-2.5127	0.046531	-1.9629	-1.5712	-1.3949	-2.8911	-1.8309	-0.21872	-0.52064	3.0008	-5.5333	-1.9219	0.97022	1.4985	0.98285	1.9253	-2.1243	-2.6317	1.5101	0.58926	-2.2104	-3.7633	-3.4206	-0.013156	-4.2482	-0.36628	-0.57888	-2.4577	-0.2832	-1.6869	-2.1611	-0.085695	-2.2901	1.1638	-3.6653
-19.624	-15.77	-12.974	-16.737	-14.719	-14.417	-17.701	-13.085	-13.046	-16.335	-15.425	-12.708	-15.56	-15.369	-17.289	-15.679	-13.802	-16.886	-15.102	-12.377	-13.504	-15.236	-14.527	-13.093	-11.083	-19.018	-15.942	-15.927	-15.424	-16.473	-14.601	-17.05	-14.368	-11.687	-16.039	-12.732	-11.401	-15.021	-15.451	-15.668	-16.204	-13.138	-11.786	-14.938	-15.046	-13.323	-14.785	-12.213	-14.709	-14.563
-0.68022	-0.83085	1.2644	-0.37218	-0.85521	-0.61484	2.1025	1.0088	-0.22626	0.035678	1.8241	-0.53484	1.1472	1.3467	-4.4334	0.47412	-0.29817	-0.071014	-1.5387	-0.46133	-0.05782	-0.10976	3.196	-2.0189	-0.40024	-2.3427	-0.71971	0.53083	-2.5728	0.18808	-1.0701	2.417	0.85093	-3.0799	-3.185	0.25737	0.85359	-0.067026	-2.1858	-2.3059	-2.2764	4.796	-1.5267	-3.3396	-1.6202	0.51422	-1.5828	-0.46661	3.2327	0.2399
-17.704	-14.862	-15.694	-15.062	-16.688	-11.947	-13.892	-13.908	-18.452	-15.475	-13.122	-12.639	-15.136	-14.957	-12.542	-15.373	-12.047	-12.958	-14.462	-14.79	-15.766	-13.865	-12.506	-15.57	-14.689	-14.335	-15.126	-14.99	-13.819	-16.322	-13.253	-14.306	-12.128	-14.259	-13.357	-15.863	-11.162	-14.472	-17.768	-14.477	-14.614	-17.496	-10.905	-16.628	-12.778	-14.011	-17.357	-16.521	-16.178	-13.525
-3.2553	-6.579	-6.2778	-6.7608	-2.699	-6.167	-4.31	-6.7548	-2.3545	-1.8117	-4.4769	-4.1675	-3.1435	-3.7313	-2.8618	-5.4942	-2.6365	-5.1875	-3.8881	-8.1175	-4.1208	-2.7253	-2.1736	-5.5331	0.43692	-3.1629	-0.97541	-2.7794	-6.4785	-4.9371	-2.0145	-4.9335	-3.5214	-3.7762	-4.1475	-5.0878	-2.4816	-3.3768	-4.6167	-5.8869	-4.5945	1.6828	-4.3645	-3.2538	-4.9006	-3.7114	-3.5429	-3.0121	0.31937	-6.8382
2.9883	-1.2749	-2.6379	-0.4436	1.9421	1.9533	-1.5275	-1.9065	-1.3434	-2.1529	-3.6149	2.7351	-2.4247	-0.48666	1.7612	1.9761	-1.2232	-3.055	0.67846	-2.513	-0.51693	-0.31119	-1.9047	-1.1533	-1.4215	-0.18834	-3.6515	-2.217	-2.5016	-0.71242	-3.4567	-2.316	0.42829	-1.8683	2.0765	-2.6593	-0.95558	-2.8188	-0.70752	0.16425	-2.0571	-1.5739	-2.0747	-1.4833	-1.3333	-1.9635	-1.5775	0.18718	-0.96342	-2.611
8.9509	10.656	8.286	7.2273	9.6168	9.4881	6.4301	5.8885	7.2021	4.8621	7.205	7.066	8.8202	6.2686	8.4594	7.7389	5.2363	6.9282	6.2669	9.7177	8.5473	6.5622	6.3788	8.1591	8.9348	7.6094	9.9159	3.6189	9.9975	6.3755	9.4303	7.007	8.8623	6.1033	4.1996	8.1041	6.7532	9.1824	8.2737	11.386	7.5875	9.2292	5.1729	5.789	8.5432	7.2826	9.2307	7.9166	7.6248	10.013
-11.094	-10.16	-11.366	-12.258	-9.1114	-9.7363	-8.4829	-10.478	-6.1046	-8.833	-10.582	-9.1005	-9.0856	-12.367	-8.7528	-6.9953	-8.4981	-9.4236	-7.3345	-7.1094	-11.793	-8.358	-9.5543	-6.4321	-5.6777	-7.5535	-11.245	-8.6686	-7.0367	-13.105	-10.152	-5.311	-7.0844	-10.18	-8.16	-8.6335	-6.7172	-10.6	-8.9707	-10.938	-9.7213	-10.09	-10.569	-5.6388	-9.6503	-9.1356	-9.4969	-8.2439	-9.4263	-11.104
-12.833	-14.92	-9.1877	-11.607	-11.773	-13.331	-13.598	-12.186	-13.745	-12.547	-14.809	-13.351	-9.6746	-11.227	-12.476	-13.194	-8.0007	-10.952	-13.023	-12.511	-10.305	-16.428	-12.77	-11.652	-13.816	-9.1274	-16.515	-12.943	-14.029	-11.783	-10.434	-10.384	-9.8851	-11.992	-10.37	-11.523	-13.604	-10.738	-9.7908	-13.291	-14.752	-13.709	-9.0894	-13.262	-13.321	-7.633	-11.401	-13.53	-10.066	-11.538
7.4305	10.407	3.8856	6.905	7.8649	7.1602	3.4999	7.0461	6.5563	5.3285	3.6399	10.702	9.2913	5.3991	4.9393	5.9007	7.6777	4.5917	4.6284	7.0349	8.6565	2.8317	8.0604	3.8545	7.2271	8.047	7.9671	7.409	7.9247	5.4054	6.6095	9.0891	8.0878	7.3658	4.2438	8.5634	6.3476	8.2757	5.3258	8.2777	5.7694	5.6072	6.4405	4.6229	6.8378	7.711	3.8822	6.6354	12.43	9.5045
-4.5643	-1.0643	-3.6455	-2.9253	-2.7823	-2.3309	-2.2598	-3.3285	-2.011	-1.7025	-1.6447	-3.0372	-1.4461	-4.0801	-2.3092	-6.6959	-1.2283	-2.8965	-3.1644	-2.0077	-2.6811	1.0716	-2.9082	-4.1622	-3.1823	-1.012	-2.4832	-4.2444	-4.341	-4.2441	-4.7118	-0.93691	-0.91794	-2.3329	-5.7274	-4.403	-5.0032	-6.2456	-6.6078	-4.7767	-0.14059	-1.9238	-2.0788	-2.9346	-3.6092	-4.6262	-5.862	-2.9557	1.0529	-4.0383
-3.0263	-2.8222	-1.9465	0.9455	-3.0535	-5.9969	-0.0062909	-2.108	-0.85525	-1.8353	-1.5609	-2.9085	1.2099	-2.7692	-1.6564	-2.793	-0.045354	-4.646	-1.1034	-1.8176	-1.6473	-2.9142	-1.0247	-4.1484	-0.21196	0.75981	-2.3147	-2.5067	-0.79636	2.259	2.0431	-2.4616	-1.5177	-5.1639	-2.02	-3.2009	-2.308	-1.045	-1.4221	-1.4162	-5.317	-7.6279	0.15523	-0.65682	-3.3943	1.3787	-5.0588	-0.57549	-3.3138	-0.54388
-16.131	-12.997	-12.938	-12.779	-14.809	-16.149	-16.581	-16.227	-16.489	-14.227	-16.065	-14.306	-14.318	-14.908	-15.942	-12.12	-13.747	-11.632	-15.311	-14.468	-18.167	-14.412	-12.209	-13.785	-13.533	-17.343	-15.26	-16.456	-15.345	-12.344	-15.007	-14.9	-11.768	-15.224	-14.085	-15.85	-13.745	-14.539	-12.434	-12.505	-14.386	-14.792	-14.103	-17.786	-14.989	-12.871	-15.871	-15.856	-15.29	-13.817
-5.2965	-7.293	-10.428	-7.317	-4.565	-5.7934	-6.2021	-6.8089	-7.4074	-9.2308	-8.6308	-8.9966	-10.466	-7.7773	-7.5569	-7.8862	-10.678	-8.6762	-7.6037	-8.1622	-8.9256	-6.2199	-8.0879	-5.9906	-6.3653	-6.1696	-8.044	-6.8705	-7.3916	-9.1148	-10.286	-7.0082	-7.4198	-6.7058	-7.2336	-6.1632	-6.486	-4.3631	-4.9612	-6.3501	-9.8812	-7.9087	-5.6556	-7.2322	-9.6136	-10.143	-6.8823	-8.0445	-7.2772	-8.1959
-5.4146	-3.1787	-4.6281	-4.3302	-0.9488	-2.0137	-4.1127	-3.0728	-5.3687	-2.2055	-2.4722	-5.368	-1.8645	-4.2232	-5.0247	-7.3513	-1.6652	-2.3586	-0.92548	-4.0506	-4.5016	-5.8399	-4.9004	-6.5714	-5.8257	-4.8287	-4.3318	2.5363	-4.104	-5.204	-4.2062	-6.2223	-2.796	0.29174	-5.3902	-2.3863	-0.2394	-1.7914	-2.621	-2.4423	-2.6516	-2.8639	-0.7487	-2.9116	-2.6194	-3.8366	-6.6892	-3.7687	-2.4163	-0.98124
-25.722	-21.367	-21.572	-22.048	-20.309	-21.561	-20.139	-20.972	-17.807	-24.275	-21.727	-21.82	-18.301	-24.889	-21.609	-19.412	-20.465	-17.415	-22.974	-23.365	-22.348	-22.247	-22.32	-23.125	-22.543	-23.85	-24.725	-22.45	-24.571	-21.109	-20.725	-23.664	-21.085	-20.89	-24.239	-22.1	-22.055	-22.496	-22.302	-23.605	-22.291	-20.589	-21.742	-23.031	-21.814	-22.822	-21.719	-21.511	-22.798	-22.288
-10.391	-11.492	-9.9916	-10.138	-10.821	-9.3807	-12.235	-13.257	-10.285	-15.048	-10.16	-14.37	-12.347	-13.66	-9.1559	-10.193	-11.877	-12.094	-10.314	-12.549	-10.242	-11.038	-9.5409	-11.278	-8.135	-13.02	-8.734	-14.631	-13.28	-11.748	-11.296	-12.613	-15.356	-12.548	-10.153	-11.223	-8.7772	-8.5067	-11.377	-8.2708	-14.463	-9.0436	-9.9068	-13.143	-12.79	-13.474	-11.394	-14.784	-12.891	-9.4002
-4.0884	-2.4395	-5.8712	-1.6459	-2.4499	-2.9441	-2.1844	-5.8007	-5.2019	-1.5795	-0.49968	-2.7752	-4.7195	-1.2162	0.57617	-1.3749	-2.2971	-2.1377	-4.8687	-2.1019	-6.395	-2.928	-2.1526	-1.8406	-2.5286	-3.0905	-1.1992	-3.9668	0.067712	-3.1159	-3.986	-2.8837	0.29967	-3.1162	-2.7856	-1.2653	-2.7308	-2.95	-1.7126	-4.0155	-1.5649	-2.6063	-0.70856	-1.9968	-2.8978	-1.8981	1.3948	-2.5029	-4.2278	-2.6504
1.3795	0.16071	-1.6729	-1.3951	0.29828	0.11155	-1.1229	-1.6419	1.6369	-1.8677	-1.8427	0.28931	1.1134	-1.0645	2.3537	1.064	-0.60919	-0.52108	-2.5667	-1.162	-2.2043	0.5847	-2.0714	1.9969	-1.325	1.9916	-3.2605	-1.2008	0.87955	-0.4299	1.6706	3.5562	-1.0912	1.105	2.2628	-1.5113	-3.1093	0.74409	0.02763	1.0458	-0.33379	-3.3493	2.7232	0.29875	2.7831	-1.3131	-0.12662	-0.95358	2.8934	1.4272
-0.084214	0.18831	-2.2454	-0.2771	-1.9331	-3.9001	-0.82115	-4.9621	-3.3001	-3.7943	-1.2955	0.49345	-2.4084	-3.3323	-0.0049846	-1.8298	-2.9891	-0.30286	0.16532	1.296	-2.4871	0.23904	-4.3973	-0.24337	-0.35972	0.045201	1.1336	-0.05483	-0.57892	1.0234	-2.6636	1.6663	0.36881	-4.656	-2.4462	-2.0882	1.4935	-0.64009	-1.439	-1.0589	-2.1398	3.6696	-1.3531	-3.4605	-2.5253	-3.236	-1.8296	-0.13479	-0.094268	0.3994
-4.4044	-8.4538	-9.6606	-9.3816	-6.5786	-5.8597	-7.889	-6.6012	-6.5996	-7.5244	-7.3897	-10.326	-10.965	-6.9742	-9.6652	-9.0132	-8.824	-5.0627	-6.6477	-7.0892	-6.6504	-11.361	-7.2037	-6.1433	-5.2624	-6.6306	-11.524	-8.7754	-10.23	-6.9439	-6.6373	-8.1618	-5.6869	-7.31	-9.405	-6.6249	-3.9566	-8.8658	-5.6652	-6.4371	-6.1787	-9.7098	-11.029	-7.3256	-10.239	-5.7786	-6.6185	-6.5884	-7.7536	-8.992
1.398	0.52618	1.8039	0.060868	0.79001	-1.8884	1.7288	-1.7377	1.7883	4.7471	-1.7257	0.6949	-3.9547	-1.8352	0.17293	-1.4136	-1.5714	1.4861	-1.6	-0.38978	0.073875	1.5154	-2.7094	0.44126	0.46994	-0.9703	0.77519	0.4734	1.913	0.19243	1.2637	-0.20049	0.17637	-2.1731	0.32317	-1.6394	-3.2453	0.065868	2.4079	0.1056	0.7878	0.62111	0.33655	-2.3242	-2.8964	0.77361	0.89816	-2.3361	3.6063	0.52317
1.1265	2.4121	-2.4629	-2.9109	-5.9942	-3.2674	-2.5765	-3.6518	-0.73448	-2.0486	-5.1116	-4.0668	-7.2393	-4.6094	-2.4834	-2.7934	0.42745	-2.0724	-0.94789	-4.4118	-3.2655	-3.1258	-3.8981	-2.2239	-1.1479	-1.6487	-3.1877	-2.535	-1.8341	-2.1946	-2.2715	-3.6775	-4.1443	-3.0306	-4.3375	-3.5846	0.56121	-3.3059	-2.0355	-5.3832	-3.68	-0.93731	-2.8228	-4.8856	-4.8344	-0.71172	1.1526	-4.2408	-4.7292	0.56288
-7.9836	-5.098	-5.7722	-3.8239	-7.3797	-6.5772	-7.5223	-4.963	-4.7108	-4.8065	-5.8363	-8.4489	-7.8754	-6.9538	-3.8022	-6.658	-9.3206	-8.8082	-6.2196	-4.7911	-8.6976	-6.2871	-8.1415	-5.2426	-6.3998	-5.6104	-4.5365	-7.6108	-5.4695	-7.3809	-8.4738	-8.239	-5.617	-2.9039	-7.8465	-7.4394	-2.4621	-9.7878	-5.7529	-4.5277	-6.1623	-5.76	-7.7093	-6.5633	-6.7892	-7.5738	-6.1976	-9.0563	-6.2967	-6.3794
-2.0857	-2.1657	-0.58458	-2.3014	-0.24569	-4.8515	-4.0969	-5.5387	-0.1713	-3.4591	-3.9311	-2.4114	-3.565	-2.1245	-5.4295	-2.1034	-3.9016	-3.1007	-0.83285	-4.1584	0.67886	-2.4872	-5.2246	-4.1795	-4.4325	-5.2858	1.2201	-1.8108	-0.46088	-3.2436	-3.2213	-2.6422	-1.7476	-6.3815	-2.636	0.029032	-4.76	-0.39031	-0.92029	-1.2175	-5.0731	-1.5308	-0.44418	-1.2654	-4.3309	-2.3446	-1.1561	-0.23316	0.10035	-5.6705
-1.7825	-5.6769	-2.5009	-2.2259	-4.3636	-2.3696	-6.7456	-4.1888	-4.4207	-1.8954	-3.0997	-3.9542	-4.9349	1.868	0.40146	-1.274	-2.8223	-6.492	-5.0953	-2.6024	0.021146	-2.5562	-3.5326	-2.7909	-5.2436	-2.1962	-3.216	-5.0499	-1.6859	-4.5595	-3.1625	-2.0468	-5.2962	-0.77891	-4.2061	-2.0104	-4.5142	-5.939	-1.678	-2.3293	-5.276	-6.2615	-2.4011	-3.8782	-2.5293	-3.9095	-0.12944	-4.2005	-1.9934	-5.3286
0.87538	-0.94915	-0.44643	-0.058342	2.4142	-1.8206	0.4265	-1.6022	-1.2233	1.4269	-0.79571	-1.5211	0.37144	-0.32668	0.91442	-1.0793	2.2208	-1.6249	0.92211	-1.4838	2.1527	-0.77058	1.4882	-2.5589	1.5935	-2.1792	1.0428	-0.85944	0.1489	-0.68996	-4.164	-0.6574	0.41995	0.88111	1.9991	-0.27357	0.60356	-0.33107	3.0201	0.13123	-1.1484	0.8391	0.79607	-0.9321	1.9678	2.0677	2.2212	-1.9397	-1.232	-0.27765
-15.4	-13.436	-12.732	-15.643	-16.595	-16.431	-14.479	-11.499	-15.23	-11.286	-14.477	-13.372	-12.366	-14.317	-15.397	-11.894	-14.544	-11.4	-14.441	-15.572	-15.62	-13.552	-14.333	-12.039	-8.8051	-13.062	-13.42	-10.462	-13.483	-12.755	-13.76	-13.843	-12.628	-14.626	-13.815	-15.089	-12.533	-11.035	-12.753	-12.184	-12.436	-14.609	-13.193	-16.391	-14.421	-11.705	-15.495	-14.869	-13.623	-12.522
-14.452	-10.918	-14.962	-14.862	-15.457	-13.255	-16.983	-12.154	-17.824	-19.022	-16.942	-16.543	-12.107	-11.77	-16.992	-17.062	-16.109	-15.39	-17.108	-19.247	-15.888	-13.708	-11.649	-15.073	-14.741	-15.15	-14.362	-12.979	-14.307	-15.52	-12.521	-12.914	-15.383	-14.524	-14.84	-13.955	-15.716	-13.178	-12.934	-14.857	-14.685	-16.29	-13.537	-14.831	-14.403	-19.321	-14.611	-14.41	-16.575	-15.18
3.2531	1.4649	3.5484	-0.66546	3.9855	0.10349	2.1764	0.85917	1.0253	0.26492	0.29532	-0.27461	4.5487	2.5694	3.521	2.6274	-0.42304	-2.0563	2.2984	0.88194	0.28963	-0.89196	2.2404	0.40706	0.91775	0.74674	4.0293	-0.45711	1.602	1.6477	2.7576	-2.4392	2.0486	2.8333	4.2914	2.2631	1.6444	4.3397	2.1085	1.8784	1.4408	3.069	-0.55264	-1.9255	3.293	4.8961	3.1208	2.3377	4.8047	3.0458
2.1533	-1.4089	0.39777	3.3872	1.1501	1.6604	-2.935	1.7371	-0.27357	-3.2577	-1.3384	-0.53826	1.4025	-0.018378	-0.90448	-1.2311	-0.56526	0.34436	0.60519	-1.9843	-0.17409	-0.3192	0.59403	3.0597	1.0461	-0.23364	-0.23511	2.0306	-2.3242	-4.0939	1.7162	2.3125	0.90666	3.5648	-0.07314	-2.3221	0.75254	-0.65528	-0.48379	-0.11798	0.94229	-0.334	-2	2.7141	-2.7357	-2.283	0.02942	0.93084	1.3917	-0.70814
2.6415	0.4382	-1.4854	-0.29589	2.8831	-0.92749	-0.90861	-1.7795	-0.58149	0.82888	1.6458	-0.46646	-1.6844	0.11758	1.6788	-1.3089	-1.5664	-2.4906	0.5767	-2.8893	-0.99037	-5.2277	-0.2548	0.048256	-1.4718	2.3948	0.045339	2.9621	2.3873	2.8962	-0.027677	0.056119	-2.8471	1.0524	1.6755	3.3451	-0.15493	1.1133	-0.15358	-1.0572	2.5313	-0.13612	0.66865	-0.6719	1.9656	-1.667	0.72742	3.5882	2.7379	-0.66512
-14.635	-14.172	-18.083	-15.184	-12.775	-13.041	-14.069	-16.044	-15.204	-11.869	-14.938	-14.857	-16.407	-13.582	-13.631	-13.292	-13.998	-16.134	-15.855	-11.15	-13.354	-12.977	-17.193	-13.443	-15.365	-13.044	-13.329	-14.802	-16.971	-14.238	-17.155	-15.581	-12.28	-14.011	-13.168	-14.941	-15.431	-10.985	-14.351	-13.71	-15.83	-17.392	-13.458	-14.316	-13.238	-17.097	-14.677	-16.036	-15.727	-13.371
1.2486	1.3294	0.43134	1.652	2.7424	-0.80939	0.4061	1.2686	-0.28387	-1.9088	-0.97162	-0.53568	-0.095192	-1.7657	2.7837	2.4652	-2.3976	-0.61917	-1.1326	0.068717	-0.62423	2.7543	-1.203	-0.074998	1.8695	-2.2608	-0.004833	-0.55289	1.7397	-0.4232	0.11629	-4.1998	0.42787	-0.54998	-0.18025	-2.5235	-1.3492	1.4636	1.6722	-0.13292	-0.081479	-0.69242	1.6291	0.076789	0.48185	-0.85721	-0.69612	-0.99338	2.3791	0.16592
1.4861	1.4383	-1.0439	-1.1452	-0.16129	-0.49247	-2.117	-4.1378	-0.71644	-1.9028	-2.6131	-0.41676	-1.6781	-3.6565	0.61171	0.46309	-2.625	-6.5939	0.50703	-0.24091	-0.98236	-1.7307	-1.295	1.547	-1.651	-0.65218	0.37792	-1.9425	-0.55612	-0.55804	-1.1883	0.54576	1.6808	-2.1005	0.79446	-0.46472	-2.6948	1.9648	0.85875	-2.5988	-3.7791	-0.55424	-1.665	-0.83547	-1.8936	-3.2709	0.00058198	-4.2783	0.64309	-1.3472
-6.1549	-11.089	-12.297	-10.184	-11.677	-10.97	-8.3092	-11.911	-10.812	-10.171	-11.867	-9.0087	-9.4934	-12.893	-8.1777	-11.33	-10.619	-9.54	-15.081	-14.688	-12.72	-11.924	-14.417	-8.8288	-7.7902	-10.268	-13.053	-10.629	-13.398	-11.434	-14.087	-13.733	-9.725	-10.713	-13.229	-9.9072	-12.053	-13.492	-10.56	-11.222	-13.94	-11.421	-11.909	-9.7293	-11.73	-10.338	-9.6201	-12.62	-10.983	-11.104
-8.2145	-13.309	-12.651	-13.847	-17.023	-15.214	-10.549	-14.278	-13.899	-12.816	-10.968	-12.84	-9.8302	-12.311	-13.988	-12.182	-11.773	-13.084	-12.638	-13.547	-14.216	-13.543	-12.375	-15.239	-14.578	-12.536	-11.313	-13.435	-9.3003	-14.038	-11.617	-11.62	-11	-13.88	-13.203	-12.364	-14.83	-13.644	-12.621	-14.872	-12.122	-12.897	-14.48	-11.453	-12.254	-16.332	-13.129	-11.021	-13.513	-12.479
0.92494	4.3925	4.727	4.8412	7.4673	3.2078	2.8306	3.669	5.1822	5.4316	0.57092	3.05	5.1407	2.4748	0.85301	4.4636	3.2643	3.2793	0.4165	6.8589	4.0144	6.6366	6.3872	3.231	4.4134	5.2651	6.0524	4.1234	5.6116	1.2547	6.4057	7.5128	4.4543	6.7058	4.9633	2.4497	7.099	3.455	0.0096873	5.6475	2.7464	4.6398	7.9087	5.405	8.1213	4.4532	5.1642	9.2477	3.8956	3.1008
-2.7306	-3.7079	-1.9045	-0.097017	-2.5792	-3.5921	-5.2926	-4.1813	-3.6463	-3.144	-2.6716	-2.4129	-4.3426	-0.52866	-2.4572	-3.7773	-8.6519	-3.7856	-2.7254	-3.3664	-0.91353	-4.2424	-5.5278	-0.76211	-3.8908	-0.73282	-3.9471	-3.2478	-7.1036	-0.25343	-1.0814	-3.9274	-3.6214	-4.4745	-0.89799	-3.7971	-4.1817	-3.0465	-4.3436	-1.6224	-5.0298	-2.0184	-3.5347	-1.4467	-4.1892	-3.3869	-2.278	-3.9855	-2.241	-2.7266
-1.2612	-0.49412	0.66961	3.2739	-2.2441	1.1396	-0.17959	-2.3954	0.67571	2.9168	1.757	2.0389	1.0858	2.8953	-1.8773	-0.9719	-1.399	1.3121	-0.22517	-2.377	-1.1225	-1.0176	0.54755	1.7544	-2.9124	-0.27342	-0.34977	-0.062638	1.9265	-0.07458	0.14426	0.52667	-3.5298	-2.0338	-0.94689	-2.6362	-0.080674	-1.1051	0.42471	0.24486	-0.54684	4.102	-3.1416	-1.9096	0.42473	-0.0061015	-1.7269	0.20085	-0.85861	-2.6722
-0.60799	-0.71382	-2.2702	1.3869	-3.42	-1.6422	-0.37827	0.43557	-2.1848	-3.6459	-3.7531	-2.8941	0.9144	-5.4802	-0.88584	0.8024	0.61577	1.4103	1.3553	-0.59281	-0.1368	-3.1213	-2.4145	-0.73904	-2.8161	-2.6774	-2.8252	-1.1798	-0.62024	-2.6613	-2.9465	-5.2797	-0.75098	0.19668	0.67589	-1.994	-1.69	1.3338	0.46236	-4.9331	0.34635	-0.67087	-1.5579	0.33878	-1.0694	-1.0617	1.9802	-2.1065	-1.3806	-0.19384
-10.643	-10.701	-11.701	-13.8	-10.689	-10.017	-12.262	-8.6495	-13.219	-13.185	-13.196	-9.3253	-7.7309	-8.378	-9.6437	-12.133	-11.698	-10.183	-12.225	-13.435	-13.502	-14.072	-11.501	-11.976	-11.275	-11.64	-11.144	-12.539	-12.795	-8.6537	-10.348	-10.46	-10.99	-11.46	-12.05	-11.424	-11.226	-9.2271	-11.647	-11.951	-13.066	-10.03	-10.931	-14.482	-10.608	-14.674	-6.8173	-9.3105	-11.104	-10.397
-8.9579	-8.2191	-7.7225	-10.394	-10.655	-6.541	-11.403	-11.162	-12.402	-11.233	-9.5206	-8.6041	-8.5568	-13.544	-8.5597	-9.4653	-8.9707	-6.0171	-9.1276	-8.1806	-6.9593	-10.681	-7.5368	-8.7522	-9.5407	-5.721	-8.2788	-7.3365	-5.5058	-8.417	-13.372	-8.0686	-10.458	-10.095	-13.238	-10.216	-14.263	-11.156	-11.023	-11.07	-8.9051	-9.2761	-8.7059	-7.0546	-9.9519	-10.393	-12.33	-10.073	-8.131	-11.137
-14.51	-13.336	-11.828	-15.586	-13.075	-16.294	-14.196	-15.977	-13.277	-16.129	-15.846	-15.315	-16.286	-16.645	-15.665	-14.534	-14.044	-13.171	-12.468	-16.75	-17.52	-13.912	-15.658	-12.758	-12.707	-14.202	-13.263	-9.6326	-14.105	-16.389	-10.324	-11.467	-12.96	-15.833	-12.965	-13.326	-12.683	-17.022	-15.068	-15.245	-13.647	-12.568	-14.44	-15.816	-15.195	-15.743	-13.96	-17.476	-13.129	-13.541
-9.0152	-8.4818	-10.821	-12.936	-10.958	-10.879	-8.3354	-11.07	-10.693	-12.377	-12.406	-9.6659	-8.1842	-9.6605	-11.99	-10.944	-8.5163	-11.449	-7.9551	-10.537	-11.116	-13.268	-9.6972	-9.7794	-10.564	-12.529	-11.625	-9.4701	-10.753	-10.173	-7.7245	-10.914	-8.6551	-7.1191	-11.291	-10.048	-10.681	-8.8328	-7.1299	-8.8173	-8.7457	-9.9461	-13.3	-7.8298	-12.778	-13.169	-8.2284	-11.092	-9.3386	-8.8888
-3.8771	-1.2036	0.99755	-0.78588	-0.43767	-2.5624	-1.0686	-2.3973	-1.7503	-1.1881	-0.070868	1.0543	-2.035	0.4222	-1.3168	0.18762	-3.4352	-3.1793	-1.4104	-3.464	-5.2885	-0.58677	0.047276	-3.5557	0.43207	-1.9298	-1.236	-1.3653	-5.0141	-0.56019	-0.3843	-2.7987	-4.7798	-1.8704	2.9443	-1.5204	-2.2569	3.4423	-3.9035	-1.3438	-0.16445	-0.99188	-2.2322	0.75087	-3.0534	-4.3325	-2.3919	-0.21804	0.30632	-0.76782
-11.485	-11.038	-10.918	-9.9794	-7.8528	-10.515	-8.9188	-10.531	-8.8684	-9.6697	-10.514	-10.975	-12.771	-8.2329	-6.5024	-11.879	-12.113	-12.187	-11.026	-11.23	-10.214	-10.775	-10.628	-9.1639	-11.711	-7.5072	-10.1	-7.8751	-6.162	-10.453	-8.9263	-10.176	-10.893	-12.101	-15.355	-12.085	-8.8692	-12.075	-8.8295	-13.201	-8.8552	-10.849	-11.849	-12.013	-8.549	-9.0131	-8.2188	-12.356	-10.322	-10.805
-16.309	-15.165	-16.948	-15.69	-14.811	-13.948	-18.814	-12.489	-13.308	-13.903	-17.037	-13.65	-10.056	-13.735	-14.907	-13.25	-14.946	-12.343	-14.319	-17.202	-18.439	-17.987	-14.27	-9.3602	-15.455	-14.014	-13.202	-14.631	-12.146	-16.27	-15.267	-12.082	-13.071	-12.215	-17.198	-10.701	-17.832	-14.962	-19.209	-12.127	-15.492	-12.081	-15.155	-15.632	-15.533	-14.548	-14.299	-15.074	-14.49	-11.672
-2.0595	3.1619	1.9972	-0.14639	-2.1194	1.5962	1.6578	1.7333	2.5689	1.7004	1.0221	0.51259	0.51086	-0.3234	0.39031	-3.4912	1.0523	0.98223	0.96701	-0.39966	0.053938	0.39509	3.8974	-0.16437	0.62573	-0.29356	-0.92999	-1.3583	-0.36225	1.532	0.31042	0.50442	-0.11524	0.38347	0.87931	0.36276	-1.6417	3.0196	0.65394	4.2787	0.88367	1.8727	4.4738	-3.3578	2.4313	-1.5398	-1.1801	-1.3153	3.7488	0.14985
-9.5907	-10.353	-11.391	-9.7825	-9.7486	-10.471	-9.7407	-7.6501	-14.013	-6.3145	-12.103	-11.312	-9.0183	-9.6841	-10.353	-10.473	-12.394	-14.348	-11.624	-12.101	-11.771	-8.8575	-10.184	-10.458	-11.058	-12.844	-14.241	-11.502	-11.001	-9.502	-13.689	-11.488	-13.855	-11.919	-9.1472	-12.493	-11.289	-8.3181	-11.709	-9.1114	-9.201	-8.2194	-9.5777	-13.299	-11.385	-7.6812	-10.729	-10.826	-11.243	-11
1.0304	-1.0438	0.52278	3.7911	2.0304	0.40795	3.1728	0.27558	-0.32231	-3.4141	0.46407	-1.1481	1.034	-0.60413	-2.9959	-0.73158	2.3572	-0.22538	0.74526	0.90581	-1.6012	-0.45244	1.1911	0.92249	-0.85931	-0.90591	-1.9421	0.74165	0.86897	-0.72944	1.2721	-1.3921	-0.54359	0.063569	-3.3764	-2.3717	-2.2212	2.997	2.7018	1.6528	-4.4152	0.058462	0.16797	0.26843	-0.44927	0.51715	-1.6528	1.1517	0.25994	0.19081
-6.9317	-2.9865	-7.4594	-3.9046	-8.5152	-5.6115	-5.0546	-5.0142	-5.2911	-5.0202	-5.8481	-1.3199	-6.1949	-4.9876	-6.853	-2.3903	-6.996	-2.6893	-4.5321	-2.0455	-3.0256	-4.5113	-5.2178	-3.0893	-4.9023	-3.7653	-3.5625	-4.2493	-5.1501	-7.6568	-5.3521	-2.4982	-3.8472	-4.2104	-4.4247	-6.7605	-4.5661	-3.6815	-5.1509	-8.4432	-6.3677	-1.5085	-6.6585	-8.9759	-7.051	-4.6867	-4.2504	-2.5685	-6.73	-6.564
-12.382	-9.1489	-12.706	-9.085	-11.109	-12.166	-12.507	-12.703	-12.385	-11.102	-9.0009	-11.456	-10.083	-12.578	-11.886	-8.7758	-12.693	-13.377	-12.423	-11.363	-10.058	-11.088	-11.73	-12.337	-12.503	-10.844	-11.262	-12.211	-12.704	-11.721	-11.915	-9.3737	-9.5762	-14.315	-12.105	-14.49	-13.553	-13.081	-12.615	-9.2509	-11.222	-9.4415	-11.227	-10.83	-11.317	-10.003	-14.818	-11.753	-11.347	-10.477
-2.466	-3.2776	-5.1881	-2.5405	-5.9344	-4.9186	-5.8517	-3.586	-4.3088	-6.6919	-3.1036	-5.8356	-4.1856	-3.9067	-8.2307	-3.7348	-6.0389	-0.15746	-3.2717	-1.1106	-4.4897	-6.8601	-3.9892	-5.3496	-7.3713	-5.4073	-4.4975	-4.0019	-5.9194	-2.1149	-5.1358	-4.6698	-3.5854	-3.7751	-4.8601	-7.067	-3.629	-6.1519	-3.3978	-2.0145	-4.4041	-3.469	-3.4063	-4.2731	-5.4264	-3.1701	-5.6687	-4.3306	-2.415	-2.9646
-8.478	-7.4139	-5.9421	-3.7109	-6.1429	-4.2284	-5.3922	-4.2094	-5.5137	-2.8212	-5.6704	-6.3419	-6.9238	-4.3575	-4.7984	-7.1243	-7.9793	-6.535	-4.6886	-5.3534	-6.0487	-4.3025	-6.7476	-5.7301	-6.4256	-4.7143	-4.8602	-4.2097	-2.4753	-8.5476	-5.8041	-4.6542	-3.6254	-5.5022	-6.1687	-5.9905	-7.2952	-4.6044	-3.2235	-7.0756	-7.1279	-6.3522	-5.0704	-6.6874	-6.4	-5.0178	-4.6747	-4.5901	-6.6128	-5.5294
-11.667	-11.764	-15.892	-11.048	-13.818	-12.67	-14.478	-12.382	-17.356	-13.047	-14.085	-12.402	-11.357	-13.053	-10.574	-14.469	-12.885	-14.616	-14.562	-13.872	-11.756	-15.112	-13.24	-12.589	-10.159	-12.696	-15.035	-16.714	-12.983	-12.059	-16.508	-12.578	-13.196	-10.443	-13.189	-16.378	-12.43	-11.561	-13.816	-17.803	-11.527	-10.589	-11.972	-12.255	-15.284	-13.717	-13.887	-14.425	-12.761	-12.742
2.9876	2.905	0.47237	0.56942	2.2612	0.66569	4.5618	-1.7634	3.5423	2.0609	2.1161	0.83915	2.4913	-3.6012	1.026	0.098777	1.915	5.7581	5.6683	0.22877	2.4136	-1.6822	3.0485	-0.32662	-0.18514	0.015908	-2.2302	1.038	0.57266	2.6647	0.21857	3.3787	2.8184	-2.6114	0.32802	5.4647	-0.77027	4.3336	0.68876	4.0721	1.5276	0.20362	0.48439	1.3035	1.077	-0.88737	0.09967	0.80287	2.4799	0.16104
-8.0583	-4.1516	-5.1662	-5.2885	-6.1022	-6.394	-4.3731	-7.9056	-4.778	-7.6263	-6.1019	-5.1572	-5.5851	-3.6837	-2.8185	-5.9177	-5.346	-6.7945	-8.3235	-4.3041	-0.16595	-8.6194	-5.385	-9.5022	-5.6341	-6.1556	-8.883	-4.5934	-4.095	-7.2804	-6.0737	-6.2588	-5.5929	-3.8408	-8.0996	-6.6712	-8.4838	-4.8966	-3.8487	-3.4746	-5.0701	-5.5548	-2.5502	-6.0633	-6.8414	-4.0398	-5.6032	-7.8016	-4.2314	-4.0651
-20.04	-22.098	-22.4	-23.87	-26.529	-24.308	-21.438	-18.557	-21.937	-21.205	-25.267	-22.86	-23.021	-23.361	-23.142	-24.162	-25.145	-23.246	-24.232	-22.828	-22.703	-24.155	-22.011	-21.66	-21.053	-23.014	-20.384	-23.111	-22.165	-20.317	-23.726	-22.092	-21.597	-22.711	-20.183	-23.759	-23.739	-19.688	-20.544	-22.594	-18.103	-19.372	-22.347	-21.452	-22.954	-21.152	-23.156	-25.097	-20.943	-21.063
-1.2946	-0.17787	-0.18629	-3.3365	-3.5007	-0.82112	-0.76239	-1.9818	0.25422	-3.1878	2.3368	2.2968	0.67625	-0.49904	-3.1295	0.0084203	-1.8344	-1.1701	-1.0687	-4.8104	-2.3086	-0.91991	-2.775	0.23623	-1.3084	0.79984	1.4366	-2.561	-2.3097	-1.4409	-3.6165	0.086741	-0.77314	-2.2656	-2.1059	-1.5523	2.4637	-4.3069	-0.7438	-6.0329	-4.1651	-0.47927	2.8418	-1.2675	0.29351	-1.5783	-1.065	-0.38013	0.31939	-5.2066
-12.954	-10.037	-12.055	-11.743	-12.014	-9.4776	-10.627	-13.25	-9.4824	-8.1008	-12.637	-15.052	-11.801	-12.058	-10.589	-13.12	-12.969	-11.028	-12.098	-7.8662	-11.272	-10.972	-10.594	-14.696	-13.234	-10.369	-9.4234	-10.873	-13.132	-11.571	-11.69	-9.8458	-11.742	-11.094	-12.496	-11.843	-9.8112	-14.645	-12.606	-11.916	-10.621	-14.691	-10.322	-10.431	-10.171	-13.43	-10.56	-14.841	-12.888	-11.488
-5.1062	-3.9328	-5.877	-5.9504	-4.8196	-8.6316	-3.967	-7.1516	-6.5769	-9.2109	-5.1681	-8.4028	-6.2166	-3.9839	-10.138	-8.6393	-7.0941	-7.4006	-5.7964	-4.3076	-5.4559	-8.5861	-6.874	-7.8619	-4.4808	-7.042	-7.1419	-3.7509	-5.4132	-8.928	-11.987	-5.9714	-6.3627	-8.4732	-5.8971	-7.6513	-4.3369	-3.6091	-8.805	-3.7397	-9.338	-4.8522	-6.2125	-5.6947	-8.3624	-9.0939	-7.3704	-7.5606	-6.4438	-5.1158
10.42	11.016	10.707	11.133	10.694	12.664	9.3367	9.5511	8.9465	11.904	11.139	8.7577	11.438	8.9964	8.3783	8.0932	9.5307	10.853	9.0377	7.2108	8.4212	12.543	10.874	10.394	6.2838	11.717	8.0974	11.032	12.28	7.859	7.8477	9.706	10.918	6.2089	7.178	9.3899	9.5392	10.98	11.608	10.573	7.9415	10.174	12.242	8.6263	16.084	7.8468	9.3718	8.4461	12.315	11.317
-0.56623	-0.85163	-0.36663	1.4033	1.9734	-1.3917	3.0209	-1.9025	1.7576	1.2998	1.8706	2.0974	-0.22635	1.6275	2.0095	3.5448	-2.0358	-0.58871	1.7151	1.1037	-0.054178	2.8256	-0.89746	3.7178	-0.69923	0.5065	4.1765	1.3288	3.6613	1.9486	1.9146	0.39145	2.1159	-2.2901	-2.5874	1.391	-2.1155	-0.94509	-0.64142	-1.9053	-1.468	2.1001	-0.9544	0.015544	0.64331	2.0908	-0.55062	-0.071416	0.27587	0.10921
-2.9413	-2.7172	-3.3599	-0.45442	-1.5545	-1.8739	-1.6624	-4.448	-4.1993	-1.1909	0.70119	1.4492	-1.3111	-1.2873	-2.7985	-3.0316	-4.9013	-0.010203	-3.974	-4.3346	-2.1913	-3.0745	-4.6098	0.33453	-1.0823	-4.5112	-2.7968	-5.0582	-1.2783	-0.43148	-3.4056	-3.509	-4.5679	-3.3801	-2.0633	-5.6661	-5.4808	-4.635	-1.4288	-4.2569	-4.7491	-3.4738	-2.9534	-2.6898	-1.7359	-4.2291	-6.2732	-2.5647	-3.7224	-2.6189
5.7633	3.9733	3.0669	4.2566	4.4183	4.0471	5.126	7.0981	3.1452	1.4616	2.9137	1.0791	3.4234	3.2227	9.4084	1.7843	4.6923	3.055	6.7052	4.2937	4.6852	2.2911	4.4377	5.7259	3.4529	2.8041	4.2199	2.9998	5.2525	1.9104	5.26	3.8781	4.8068	5.5418	3.9966	6.6278	5.4765	6.5414	5.3176	5.1334	6.1251	2.3581	6.6894	4.7066	3.2527	5.655	4.2294	7.1001	3.6277	6.6835
-3.2191	-7.8395	-4.2247	-1.6864	-6.3532	-3.8425	-1.8072	-3.2803	-4.851	-1.6206	-6.3845	-6.7697	-5.5206	-5.1153	-5.6792	-3.8338	-3.0744	-5.2812	-4.1973	-0.97123	-0.90782	-4.6973	-0.93832	-5.656	-2.3296	-2.3076	-3.828	-3.6971	-4.6063	-3.5643	-3.9667	-1.3976	-4.6146	-3.7402	-1.4833	-5.7644	-3.8464	-1.761	-6.6202	-1.1284	-4.6513	-7.0454	-4.5511	-6.381	-4.3159	-4.1585	-3.8197	-2.9061	-1.4856	-3.01
-3.4734	-2.6433	-7.2498	-6.4233	-6.429	-7.5261	-2.8716	-6.3182	-6.5119	-6.3026	-4.0974	-8.0264	-4.046	-6.76	-5.7731	-7.2339	-4.4561	-6.4825	-3.6416	-7.3045	-8.6513	-5.3916	-5.9652	-4.7133	-5.2823	-3.4176	-3.6972	-6.3313	-5.8375	-4.5511	-5.311	-5.762	-2.1594	-6.0761	-3.6018	-5.1641	-7.519	-3.7714	-4.7395	-4.0533	-1.8485	-7.6717	-5.1302	-4.7595	-3.1783	-5.4256	-7.4136	-3.0754	-3.664	-3.6147
-21.55	-18.898	-21.854	-20.392	-19.174	-18.373	-18.233	-25.054	-23.033	-20.333	-18.37	-17.208	-21.586	-21.408	-18.402	-19.754	-23.735	-24.948	-21.949	-20.168	-22.562	-21.809	-20.711	-19.587	-22.47	-21.328	-19.882	-22.777	-18.333	-17.999	-20.291	-18.295	-20.381	-16.535	-19.578	-20.085	-20.888	-17.8	-19.968	-21.717	-17.346	-17.735	-22.315	-20.736	-20.052	-18.23	-21.774	-20.43	-19.947	-19.281
3.8023	6.7332	4.6473	7.0617	9.4902	7.7005	6.0795	10.052	5.9013	8.7926	6.6011	7.2144	7.3314	5.5771	4.8613	10.46	9.1355	7.4783	8.44	8.0597	6.6578	8.4874	7.8556	8.2991	7.7523	10.147	7.0923	5.3461	3.9	5.6123	5.2495	3.6042	3.1909	5.5985	9.2903	4.7636	4.1565	6.0013	5.778	8.45	7.0845	8.5759	4.6163	8.55	5.6816	6.6962	7.5145	9.3226	7.4356	6.0733
-4.7711	-2.2097	-1.3724	-2.2239	-3.3525	-3.2396	-3.1454	-3.141	-4.174	-1.5972	-2.7167	-3.3795	-1.6147	-2.9048	-4.8483	-4.2936	-2.1336	-4.8617	-1.6812	-1.2154	-3.3765	-1.2931	-2.5827	-6.4478	-1.3678	-3.0802	-3.3761	-3.7785	-1.8288	-1.247	-3.0582	-3.019	-1.4228	-4.3811	-0.28127	-3.5441	-0.98865	-1.9973	-4.3525	-3.5778	-1.4598	1.2515	-3.5163	-3.9679	-3.6899	-4.8901	-1.2648	-0.51032	-4.7879	-3.0446
-0.85567	-3.0811	-1.1595	0.63798	-1.4591	-1.9631	0.032178	-4.3212	0.16932	-0.67322	-0.29673	-1.5954	0.74014	-0.91747	-1.2868	-1.6479	-0.96374	-2.2384	-3.2767	-2.6079	-3.1615	2.6487	0.22843	-1.7118	-1.3511	-2.4948	-2.9144	-2.0559	-1.8414	-3.8774	1.6994	-1.5612	-1.4238	-1.3566	-2.0674	-1.8408	-2.4727	-1.204	-3.6072	0.00033107	-1.511	-4.0014	-2.1558	-2.532	-3.6992	-0.72645	-1.247	-0.83658	-3.6787	-2.3686
-2.9763	-3.3768	-2.0128	-6.0829	-1.2711	-3.6599	-3.553	-5.5364	-0.36092	-4.2956	-2.7127	-2.0953	-2.0856	-1.9589	-5.2506	-1.1017	-4.4078	-4.4299	-3.1747	-1.7693	-4.691	-3.9	-3.2738	-2.7901	-4.47	-2.1386	-1.9784	-1.9063	-2.2928	-3.3504	-1.3153	-3.9721	-3.6209	-1.9884	-2.8148	-4.2832	-6.745	-3.5102	-3.4538	-5.8893	-6.8525	-2.934	0.34163	-1.6226	-3.4739	-4.7317	-3.541	-5.5185	-0.82545	-2.3063
-1.3901	-3.1611	-2.7282	2.3851	1.3904	0.88162	-0.90247	-3.7099	-1.2413	-3.2235	-0.021916	-2.7084	-2.0276	-2.395	-1.7363	0.30365	-2.434	2.3898	0.27882	-2.1366	-3.8302	-1.5526	-3.8635	-0.21344	-4.2059	-2.5819	-4.5359	-3.9	1.0867	-1.6893	-1.0413	-4.9342	1.5234	-3.5551	0.32642	-1.3361	-3.9942	-1.0727	-0.88746	-2.9156	-1.2156	-0.84464	-3.4917	-0.86891	-1.0183	-0.39413	-2.2774	-3.4383	-0.85059	-1.6012
-1.8171	-2.032	-2.3263	-2.4073	-0.17956	-0.24976	-3.3245	-4.0625	-2.0261	-1.1704	-1.0061	-4.6645	-0.55992	-2.7906	-1.2782	-3.2696	-4.2447	-0.18268	-6.4345	-4.4043	-3.0118	-2.6709	-2.7605	0.22506	-0.65782	-3.9467	-1.6788	-2.7246	-1.9218	-1.9332	-1.8839	-1.9874	1.583	-4.0893	-1.7008	-3.9641	-3.4655	1.9933	-0.45885	-1.4033	-3.9491	-0.46106	-1.7985	-1.2615	-3.7647	-0.92903	-0.87982	-3.461	-4.6195	-5.2917
0.8447	1.8409	2.0081	2.1929	1.5774	1.1225	1.2715	1.6692	0.80849	0.51581	0.49994	-0.82767	-2.0339	1.5241	3.5146	1.2169	1.0163	2.3472	1.6927	2.5186	3.5556	2.1268	-1.0289	0.82394	-1.3526	0.44927	1.1591	1.7812	1.155	5.4596	-0.67074	1.6068	2.728	1.2835	1.5043	2.8351	-1.4711	-0.40552	0.11132	1.7348	-2.2835	2.6205	2.5241	1.2164	1.1557	1.1109	-2.3472	-1.071	1.3738	1.1145
-12.186	-11.721	-12.338	-8.0112	-9.0613	-8.3518	-11.532	-10.974	-14.664	-12.623	-12.909	-14.04	-12.628	-12.458	-12.341	-11.904	-14.821	-10.526	-12.876	-14.079	-15.742	-11.726	-12.752	-12.343	-8.8246	-10.775	-14.6	-9.4003	-7.0622	-9.5331	-13.485	-11.174	-11.219	-11.621	-11.603	-12.318	-13.677	-10.972	-11.613	-13.818	-13.324	-13.724	-12.191	-13.35	-7.3822	-12.816	-12.818	-14.417	-14.507	-12.815
5.6447	3.8981	4.6748	4.2122	1.6065	2.4746	2.7875	1.0337	4.1117	-1.0346	3.1027	3.2402	1.7275	3.8342	3.736	0.5831	1.3654	3.2737	-0.49457	2.5367	5.2856	2.2189	1.877	-0.63198	1.4423	2.0335	2.5752	-0.9402	1.9015	4.0934	2.4817	4.3615	3.8181	2.1307	3.0771	3.6312	1.0045	2.9339	0.8979	2.7274	1.4425	0.5074	1.7197	0.77421	3.7494	1.9937	2.5222	3.595	5.0507	0.50963
3.9527	2.7328	1.0919	2.9983	2.8207	-0.92529	4.95	1.4743	4.1706	1.2491	2.2823	0.62457	2.6599	0.97234	1.5623	-0.85944	4.2019	6.653	2.7475	3.202	-0.16947	1.8692	-1.2739	0.1879	-1.2923	4.2269	2.9076	2.3265	0.022637	-0.30056	-0.21037	3.2113	0.86172	5.1106	2.6291	-0.58825	-3.0453	1.9655	1.7125	4.8078	1.9659	0.9488	0.59927	3.9395	1.2993	0.60707	0.53439	0.093316	3.5593	2.8825
-1.2092	0.24362	-0.37541	-2.2456	-3.5485	-3.9712	-3.3448	0.3773	-1.1829	-2.9853	1.6391	-3.6201	2.8856	-0.93048	-2.0496	-6.4551	-4.3215	-2.0226	-2.9545	-1.4621	3.0243	-3.7318	-5.6902	-5.3196	-2.4064	-1.0051	-0.60838	-2.3167	-0.069797	-2.3841	-2.3533	-1.8658	-4.0079	-4.9014	-1.7801	-4.3878	-3.96	-2.1933	-1.4708	-3.5912	-3.808	-5.9036	-4.0476	1.9781	-3.8571	-2.0074	0.46691	-3.7098	-4.9765	-1.4412
6.467	3.3826	4.6619	1.2558	2.2718	4.5758	4.7862	2.0606	1.8685	7.0053	5.1435	5.2477	5.204	8.2248	6.1137	5.5333	6.3881	3.0244	3.0863	4.5295	5.5494	6.3029	2.7478	3.7317	4.5417	6.364	3.973	3.1797	3.1589	4.0125	5.1948	6.5626	6.2443	6.8908	5.8571	5.1276	6.1883	4.9696	4.6595	4.6652	7.6172	3.2399	6.0728	2.2002	2.1814	4.4894	5.4687	4.535	3.4972	8.9655
-4.3771	-2.3915	-0.0025395	-3.6834	-0.57085	-3.0967	-0.00087068	-3.2409	-0.8068	-2.5478	-3.8021	-3.166	-6.4658	-6.2569	-6.0549	-4.283	-2.3393	-1.7309	-4.2541	0.71573	-4.2274	-6.0086	-4.5575	-6.2822	-2.2734	-2.0699	-1.6216	-4.35	-1.4847	-4.8186	-3.0333	-4.9972	-4.6604	-5.3726	-5.9807	-3.1246	-5.578	-2.73	-3.4745	-6.5472	-3.2109	-2.6553	-2.7646	-1.4213	-3.0723	-5.5538	-1.9118	-2.6652	-4.2576	-4.7447
-5.0217	-7.0565	-7.6533	-5.5691	-3.9872	-2.5535	-4.0625	-2.1629	-7.581	-3.9094	-4.7685	-2.6244	-6.5304	-4.3021	-6.5697	-4.0133	-6.2478	-3.3951	-6.5318	-5.004	-2.8987	-5.8759	-5.9073	-1.4804	-3.5016	-3.1015	-3.1602	-6.2967	0.018536	-4.134	-4.2558	-4.9007	-5.957	-3.3388	-7.239	-3.117	-7.4195	-9.0967	-3.3059	-7.4053	-8.462	-6.5921	-4.7677	-3.741	-3.5742	-6.0826	-0.61755	-6.6416	-4.9384	-7.9543
-3.7654	-2.3945	-1.2245	-2.4769	-3.819	-4.64	1.315	-1.013	-4.8692	-5.4112	-3.6828	-4.637	-4.6742	-4.4776	-4.5481	-4.5028	0.0037115	-4.714	-0.091338	-5.1741	-2.5644	-3.0672	-3.161	-4.5896	-4.1304	-2.2498	-3.3831	-4.8884	-3.1613	-4.1413	-4.2604	-3.6543	-1.8088	-2.7878	-7.6118	-2.6613	-0.52951	-6.0214	-2.8076	-6.3569	-1.6428	-1.5906	-2.0571	-4.9097	-4.7466	-2.4798	-3.7762	-4.7205	-2.7625	-2.0558
-15.716	-13.819	-14.422	-15.527	-12.832	-12.712	-14.133	-12.668	-13.928	-13.698	-17.059	-10.473	-15.6	-13.3	-16.844	-16.637	-15.51	-17.05	-17.789	-15.65	-12.398	-13.626	-15.451	-15.681	-13.519	-16.003	-15.101	-11.741	-12.975	-11.989	-15.46	-14.491	-11.95	-16.578	-16.704	-14.868	-15.488	-14.124	-17.892	-15.881	-11.395	-19.977	-13.506	-15.756	-15.009	-15.819	-13.277	-11.112	-16.22	-14.707
-6.301	-4.3385	-7.1426	-10.17	-9.5352	-11.616	-7.4654	-6.4033	-5.6142	-9.2751	-7.2938	-7.6315	-11.238	-6.3035	-7.4292	-7.7629	-10.402	-11.834	-7.7568	-7.3924	-10.175	-10.167	-8.3509	-10.202	-10.697	-8.5041	-8.5828	-8.5963	-5.6772	-9.418	-7.764	-4.1301	-8.5173	-10.016	-7.2103	-9.2999	-10.811	-9.88	-9.2455	-10.945	-8.8645	-9.8436	-12.336	-8.0095	-8.9759	-9.8754	-6.6964	-6.1171	-11.659	-9.8387
7.8076	5.8711	6.5136	10.792	6.7502	10.337	5.2943	12.454	9.577	12.398	11.402	7.9132	11.029	9.0892	4.3313	9.6779	9.3544	7.3479	9.2991	10.11	8.6202	10.013	6.7604	10.218	9.5162	9.8034	10.665	8.0673	8.483	8.8334	9.0553	6.1103	8.8632	8.711	5.9013	8.7598	6.139	7.3302	7.7724	6.4526	5.0361	8.8717	6.4031	7.3122	9.2163	10.503	11.051	9.4992	8.7202	9.7038
-1.9691	-1.3834	0.27637	-2.9114	0.036084	1.2368	0.30094	1.1037	-3.5291	1.1267	-2.1341	0.035612	0.31183	-0.86228	2.3882	-1.2622	-2.2767	-1.7327	-2.5179	-1.2026	-2.7265	0.68846	-0.60675	-2.4298	-0.40617	-1.4732	2.9874	-0.50299	-2.5852	-0.24769	-2.8659	1.3548	3.336	-2.0761	-0.0076397	0.90253	-1.4941	-0.489	-4.1432	-4.0326	0.81587	-1.6052	-1.2568	-2.3397	0.50693	-2.1388	-2.944	0.66032	0.36365	-1.8785
-12.173	-15.802	-15.171	-16.474	-13.756	-13.352	-14.032	-17.09	-17.593	-14.785	-15.514	-11.264	-14.523	-11.877	-13.958	-13.935	-13.304	-11.412	-13.507	-14.185	-14.724	-16.796	-12.855	-13.187	-13.613	-13.396	-12.457	-15.225	-15.132	-14.161	-17.205	-14.116	-11.867	-18.396	-14.062	-13.382	-14.798	-13.994	-16.536	-16.407	-17.091	-16.089	-16.42	-14.283	-12.891	-14.472	-14.577	-14.604	-15.158	-17.386
0.24379	0.37465	0.65505	-0.77296	3.3349	3.8711	4.3228	5.0243	-0.11711	0.57023	3.9354	-0.38242	3.584	2.5716	2.8892	0.20938	1.2971	3.0489	2.9334	0.67153	3.9504	3.1257	-0.22544	0.076444	1.6862	4.9274	0.85632	-0.59386	3.7101	2.7786	3.1181	0.89862	0.68861	-0.164	-0.7506	3.3007	2.6516	0.61884	5.4864	2.1082	-0.18697	3.2848	4.68	1.5443	2.0398	-1.9864	2.3818	0.35967	3.9404	3.4387
0.14821	-0.0041314	1.682	4.2928	4.9419	2.5956	2.9128	0.68886	0.94816	4.4097	1.9491	-1.4005	2.7348	4.3346	2.057	4.1981	2.2718	2.3481	3.5387	3.6022	3.8562	3.3016	0.64516	-1.1871	1.47	3.2723	6.2269	-0.39625	4.1765	2.7948	3.1107	1.4382	0.90806	3.7452	2.104	2.6311	5.7968	2.8708	3.8369	5.4745	2.5211	2.8917	2.2758	0.31678	2.6983	4.7603	3.2249	0.96411	3.0883	2.4293
-12.72	-12.535	-11.584	-13.59	-10.409	-13.756	-10.829	-10.472	-9.4823	-10.94	-7.0756	-10.041	-8.529	-9.373	-10.288	-15.108	-9.6428	-11.627	-9.617	-12.538	-9.9524	-9.2287	-11.928	-13.406	-11.192	-13.853	-11.922	-11.825	-11.514	-11.085	-10.308	-9.6535	-14.822	-10.458	-7.0674	-10.058	-9.177	-11.973	-9.1572	-10.272	-6.7171	-9.7203	-11.936	-10.804	-11.056	-12.004	-11.53	-10.465	-10.034	-11.106
-2.6072	0.74114	1.0641	-1.0085	-0.50316	1.9629	-4.5629	0.16126	1.6261	0.62407	0.36708	-0.79805	1.3938	1.0875	0.40274	-0.41135	-0.32691	0.39664	-3.8694	1.8363	-0.74794	-0.22476	-0.50489	1.9533	-0.24005	-0.66933	-0.25864	-1.3916	0.81807	3.166	0.2722	-1.6346	1.2482	-1.4124	-0.084439	1.1029	0.68488	2.8153	1.4043	-0.46532	1.099	0.089778	0.076849	1.8754	-2.6551	-1.7899	0.50898	-2.9024	1.8886	-0.42764
-15.483	-12.986	-10.604	-13.109	-13.414	-9.2217	-14.928	-10.895	-12.637	-12.657	-12.207	-12.491	-14.406	-14.678	-12.439	-14.943	-11.092	-12.058	-13.138	-12.431	-10.427	-15.046	-13.808	-13.609	-11.88	-12.626	-12.765	-13.769	-13.406	-12.362	-14.366	-13.732	-12.551	-14.335	-11.745	-11.659	-10.088	-14.431	-14.51	-14.135	-14.771	-13.787	-11.423	-13.586	-13.244	-11.473	-10.22	-13.261	-12.914	-13.639
-5.7364	-3.2455	-2.7273	-4.6911	-4.913	-3.2774	-6.4119	-2.2164	-3.1596	-3.9552	-1.4186	-2.8657	-1.7088	-2.4101	-2.7433	0.13354	-2.0495	-4.1702	-3.7545	-2.3654	0.61754	-4.0518	-3.0839	-4.4294	-0.92181	-2.3266	0.87377	-4.4266	-2.9774	-6.1532	-2.9018	-4.8753	-1.8403	-3.696	-2.5408	-2.5501	-6.454	-5.2836	-2.4191	-1.7429	-8.5289	-3.3763	-2.8777	-0.80687	-3.4671	-2.2471	-1.6068	-1.6267	-3.2518	-3.7421
1.7061	1.0046	-4.3176	-2.3034	0.19308	1.7115	-0.85144	-0.88107	-2.0336	-3.5906	-0.78364	-1.0732	-1.0039	-2.0383	-3.8375	2.4901	-1.911	-1.4118	1.7255	1.2514	-1.4783	-2.4114	-2.1185	0.17719	-2.9125	-0.4268	-0.48126	-4.4439	-1.0563	1.9979	-3.8391	-5.9039	-0.48476	-2.7471	-3.1113	-2.7426	-1.0635	0.31228	-0.76634	2.4353	-0.091081	-4.0788	-3.1589	0.52481	-0.92579	-0.39758	-1.6986	-0.30771	-0.60201	-0.91156
10.823	5.3118	7.1772	7.7814	5.5648	4.7007	4.0392	5.4244	4.3981	7.1433	6.5076	8.3308	7.5977	7.9027	6.5596	10.512	2.901	7.4868	4.6103	5.4951	8.8988	4.4496	7.0524	7.6841	7.1647	10.019	4.6434	7.45	9.1758	8.5449	7.3998	7.4669	6.2021	4.3765	4.1904	6.5538	7.2419	6.7244	8.7573	2.3412	5.4557	8.2191	8.6601	5.445	7.7503	6.1231	7.8392	6.5945	6.2596	8.6154
-2.3874	-1.3081	1.869	0.80006	1.0813	-0.37436	-0.87778	-1.9499	-0.3729	-0.82556	-2.7351	-1.1624	-1.3851	-2.0404	-1.443	-1.651	-4.7328	1.926	0.86646	-1.1257	-0.78771	-0.42888	-2.8372	-0.34017	-2.8567	-1.3801	-2.014	-0.97459	0.52222	-3.9456	0.030986	-2.5918	-0.0020388	-1.7645	3.1845	-3.0185	-3.6094	2.1633	-2.2485	-1.5942	0.78964	-1.2848	-1.6544	-2.2604	-3.7352	-0.45936	-2.6057	-0.63251	-2.2364	-1.9937
-12.92	-13.438	-10.111	-11.921	-10.54	-11.765	-11.275	-10.685	-11.294	-12.054	-10.151	-10.471	-15.033	-12.934	-12.556	-11.915	-8.4015	-12.061	-12.065	-10.386	-13.165	-10.384	-12.909	-14.062	-11.197	-10.855	-12.114	-9.457	-9.6023	-10.249	-11.253	-12.318	-8.9682	-11.447	-12.765	-12.832	-8.9193	-11.052	-13.447	-9.11	-9.5301	-10.58	-8.7406	-11.37	-10.34	-6.6876	-10.441	-11.107	-10.647	-11.627
-4.0848	-5.8183	-2.6324	-5.5603	-6.0068	-5.3802	-3.2801	-2.984	-3.9911	-1.7298	-4.0646	-3.2272	-3.7075	-0.90939	-1.8639	-3.0893	-1.105	-2.2927	-4.9517	-0.9871	-4.9851	-2.9069	-3.9849	-3.594	-4.8338	-4.3557	-4.098	-2.6164	-3.2206	-1.037	-4.3193	-3.9657	-5.7633	-5.4373	-3.8684	-5.2469	0.23111	-2.3181	-6.4842	-0.1148	-1.032	-4.1789	-3.5906	-3.6047	-4.8415	-2.519	-4.4491	-2.3282	-3.047	-2.5718
0.42157	-0.92675	-1.5532	-4.0439	-0.61761	-1.7026	-1.8069	-4.9122	-4.7414	-3.8043	-3.19	-3.2897	-7.9133	-3.9024	-3.5105	-1.7655	-3.6881	-4.3488	-0.39844	-4.7483	-3.7416	-1.9975	-3.1954	-2.0055	-3.2428	-3.8119	-2.8431	-1.6836	-1.9236	-5.8482	-2.3327	-2.0417	-5.7103	-2.4298	-5.8867	-1.3288	-1.8697	-3.355	-8.4694	-1.6586	-5.0324	-5.5897	-6.7884	-0.098109	-0.13612	-6.2437	-3.4982	-2.2509	-5.0627	-3.6789
-12.522	-16.384	-12.527	-14.497	-15.399	-10.949	-14.278	-11.89	-13.019	-15.612	-13.707	-13.408	-11.608	-10.618	-14.56	-12.914	-12.716	-11.684	-15.451	-12.496	-12.75	-11.607	-14.733	-11.499	-13.781	-12.201	-16.38	-14.105	-15.79	-11.983	-11.965	-10.203	-15.3	-13.041	-12.771	-13.031	-15.715	-12.16	-12.272	-13.336	-14.912	-14.618	-15.575	-12.053	-14.002	-11.093	-12.264	-14.183	-11.109	-11.99
-5.65	-3.9939	-4.9311	-4.1638	-5.6587	-4.1702	-6.0692	-6.9904	-9.0749	-6.0398	-7.1376	-5.7889	-8.8564	-4.3003	-4.5107	-3.1741	-4.7965	-5.2305	-6.4603	-6.8034	-5.9478	-9.2816	-5.0267	-6.0548	-4.1063	-6.0862	-3.6772	-3.7698	-5.6483	-5.3343	-7.3716	-4.1478	-4.0793	-2.7405	-5.5072	-4.8991	-7.3208	-6.0703	-7.0908	-6.2876	-6.4753	-5.3187	-4.7371	-6.1979	-6.8894	-5.3609	-3.8516	-7.4337	-6.0583	-4.0728
0.83715	3.2729	-1.0794	4.027	4.2422	-0.81487	1.9175	2.1634	2.8475	1.4586	3.6989	2.5224	3.0914	-0.03883	1.6438	3.0423	1.2176	-0.11597	2.6762	3.3214	1.5884	0.4396	3.9155	2.3645	-3.1125	0.56653	-2.3196	2.5323	5.1114	-0.28934	-1.2736	0.061566	3.3208	1.084	-0.81024	1.2754	3.099	-2.2669	1.9034	1.5884	0.25517	1.0935	0.093207	3.5601	1.8403	2.4947	5.4304	0.81627	1.4126	1.286
-10.914	-14.261	-15.212	-14.871	-13.16	-13.97	-9.9352	-11.843	-13.4	-16.214	-11.769	-14.834	-16.826	-12.107	-13.152	-12.859	-10.996	-15.632	-13.185	-11.258	-12.961	-11.439	-12.524	-10.251	-13.319	-13.716	-10.748	-12.029	-13.896	-17.167	-13.568	-11.745	-15.394	-11.762	-16.163	-14.369	-16.012	-10.422	-11.487	-15.379	-13.016	-16.304	-12.353	-15.296	-14.474	-10.878	-14.985	-10.231	-12.454	-9.7453
-9.6187	-15.043	-7.7246	-13.799	-11.472	-9.3841	-12.221	-13.202	-11.09	-9.2081	-11.505	-7.6711	-11.09	-8.8209	-11.639	-9.5704	-8.9482	-8.917	-11.699	-9.8845	-10.501	-11.761	-9.0624	-9.7116	-11.762	-8.7046	-12.3	-10.511	-9.3709	-12.518	-9.8056	-9.1588	-13.111	-9.4549	-9.9232	-6.6894	-12.475	-11.883	-12.149	-11.244	-8.0011	-9.6363	-7.2229	-10.861	-8.593	-9.2627	-10.346	-9.0888	-8.8733	-10.055
-23.24	-19.978	-23.717	-23.126	-19.774	-23.274	-24.802	-20.835	-22.78	-20.625	-23.77	-21.913	-22.596	-23.433	-23.798	-21.509	-21.968	-21.24	-24.344	-22.05	-22.214	-23.907	-23.509	-24.948	-21.871	-22.043	-22.104	-20.248	-24.806	-25.539	-25.837	-22.297	-23.658	-24.769	-21.782	-22.815	-23.429	-21.343	-22.45	-22.141	-22.044	-25.389	-21.671	-20.888	-25.107	-27.11	-23.341	-23.439	-23.514	-19.538
-0.34207	-2.3954	-3.5301	-2.5741	-2.9758	-3.1847	-2.8715	-2.1206	-0.98038	-7.6785	-4.21	-3.8864	-3.1243	-4.3031	-0.2027	-2.3635	-8.447	-5.3947	-1.5162	-3.0209	-2.6437	-4.246	0.19335	-5.2483	-4.1776	-3.1109	-3.1145	-2.4866	-2.371	-5.4049	-0.42718	-2.2524	-2.7945	-3.1078	-3.1054	-1.9977	-4.5558	-4.8822	-1.4292	-3.4716	-2.6789	-1.2759	-2.953	-2.161	-4.1904	0.14454	-2.3021	-5.9153	-8.0755	-2.6116
8.1249	2.952	2.785	6.0523	5.0884	6.2059	6.9582	6.0415	5.047	6.2198	7.0381	7.3339	3.3208	7.8103	5.0017	3.2529	4.0197	4.6676	5.7382	7.9373	6.6203	6.8087	9.0823	3.5992	5.3085	4.1654	5.9374	6.6284	4.7597	4.9184	3.2884	5.3971	5.0007	5.7951	4.0838	3.6664	4.6808	4.8519	4.1318	4.08	8.2282	5.4422	4.4793	4.3991	-0.077637	1.9602	5.6652	5.1816	6.1597	4.0415
8.4823	6.904	5.3955	9.2793	8.1058	6.0984	8.3065	7.8588	8.374	8.7391	6.7842	9.2437	6.6698	7.6207	9.0141	10.892	7.0495	9.3057	7.2727	5.9301	8.3475	9.3904	9.6943	5.7433	6.5972	7.6827	6.6904	7.0967	7.135	8.4496	6.0938	6.8996	8.437	7.4972	7.9676	6.6298	8.7553	10.656	6.3433	7.3949	8.977	10.659	9.659	6.816	7.5947	8.6335	9.9673	9.1331	10.095	10.633
-5.1733	-6.9813	-5.7586	-3.2813	-1.3009	-6.9668	-4.5117	-3.6302	-5.9442	-3.8642	-3.1632	-4.5909	-3.2499	-3.531	-1.964	-2.0152	-4.6428	-1.9625	-4.0043	-1.0678	-2.4633	-4.6307	-4.3764	-4.5512	-3.6443	-3.7141	-4.5595	-1.7418	-3.1837	-2.6949	-2.1767	-3.0602	-4.9607	-5.5953	-1.6955	-4.4753	-7.5067	0.56541	-4.6158	-3.7611	-5.0368	-2.8658	-3.8175	-4.6835	-2.5118	-5.158	-2.167	-4.1185	-1.2561	-4.9033
-2.1157	-3.2602	-2.8718	-3.4926	1.7368	-2.8071	1.12	-5.5159	-1.4828	-0.4189	-2.4229	-2.1619	-5.8925	-0.56395	-0.41306	-3.254	-6.056	-2.843	-1.0152	-2.181	-2.6665	-0.20765	-1.9385	-4.4197	-3.7621	-3.7242	-2.0586	-3.3478	-3.185	2.3218	-0.54078	-5.0129	-4.4939	1.5462	-3.3872	-1.0957	-0.61924	-0.95856	-5.7901	-2.5504	-0.7947	-1.8456	-0.075307	-1.6872	-0.65835	-8.0224	-2.5926	-2.2287	1.2756	-1.9296
-24.12	-21.831	-21.804	-22.406	-22.799	-19.68	-19.076	-24.688	-22.759	-21.636	-20.475	-21.695	-25.315	-18.275	-22.346	-21.735	-21.317	-20.158	-26.342	-23.962	-24.261	-23.857	-23.809	-23.943	-19.472	-24.218	-18.531	-21.791	-24.215	-24.126	-27.127	-23.342	-21.088	-21.398	-22.346	-19.51	-23.322	-25.478	-19.818	-22.459	-21.262	-22.572	-22.323	-22.228	-21.671	-22.788	-23.98	-20.547	-22.417	-21.785
8.4423	8.0018	7.4325	6.8036	7.4482	8.3306	7.9563	9.7667	5.7589	6.0212	6.3046	9.4093	8.4341	9.1317	7.5371	5.061	5.4252	7.5443	4.7275	4.5872	7.2778	4.4942	6.6988	7.4834	8.6318	7.7951	3.526	4.8549	9.0783	8.782	8.5466	7.8936	7.8324	2.6776	6.7902	9.4015	5.2809	5.1483	9.1714	7.5425	6.3417	7.1421	4.013	5.7947	8.3668	4.5185	5.1906	7.3533	8.9407	9.2649
2.8031	-1.0907	0.32293	-1.0085	-1.3641	-0.50044	1.277	1.1075	-0.12997	4.1165	-1.4812	-2.1892	-3.344	1.6824	2.6135	-0.63608	2.1076	0.014312	1.2908	-1.0174	2.9496	-1.2784	0.27949	-1.2564	-0.57278	-0.0114	-0.67736	1.2801	0.73428	1.4956	-2.8996	-0.068695	-0.8722	2.5887	1.8358	-3.9922	0.93494	-1.418	-0.30778	-0.75375	2.4305	2.0926	-0.31794	-0.72683	1.4274	-0.62166	0.11813	1.0498	-1.3877	-2.8201
-0.29115	0.5578	2.005	0.6154	4.625	1.7299	0.01515	-0.73093	0.59329	1.8967	-1.9205	-2.526	-1.9354	-0.25046	1.0774	-0.95827	1.2325	-2.0371	0.97666	-0.6025	0.36749	3.0322	-2.5154	-0.99084	0.41876	-1.389	1.0128	0.53631	1.9769	-1.5152	-0.44225	-0.063246	-3.4422	1.1683	0.86349	-1.2025	-1.0117	0.48649	-0.76247	1.0508	0.11565	2.9775	0.45102	-1.5469	-0.55041	-0.46992	2.4552	-1.8912	-0.55577	-2.4107
-9.5108	-10.289	-12.873	-9.0558	-6.9365	-6.2029	-8.3707	-7.0815	-9.2317	-13.122	-8.0355	-7.3256	-10.136	-7.2539	-9.6209	-11.784	-7.3027	-8.413	-8.1427	-7.4093	-9.6142	-7.183	-10.806	-10.277	-10.18	-6.8181	-11.029	-8.7854	-10.266	-11.307	-7.8301	-8.4872	-9.2419	-4.8857	-8.6105	-10.623	-6.705	-10.192	-9.7699	-5.6273	-7.2251	-7.4922	-10.387	-10.683	-8.3949	-10.089	-8.2087	-10.213	-11.144	-11.628
1.6924	3.9102	3.5225	0.45692	1.6421	2.9211	-2.1637	1.2438	2.3282	1.7163	1.8285	1.1818	5.5969	1.2935	0.59001	2.2762	1.0223	1.0088	4.5942	4.9173	1.4971	2.2306	5.2433	0.34984	0.56376	2.9796	-0.8929	2.2983	1.0814	0.50236	-0.5013	1.5778	0.17955	2.995	3.1928	1.7453	-0.94742	2.265	2.4557	1.6175	0.27562	4.8001	2.8871	2.1201	-1.5373	1.8958	2.8666	1.6819	3.3911	3.101
2.8008	-3.3707	-0.48689	-2.1262	-3.1446	1.1798	2.7522	-3.127	-1.3964	0.66171	0.51126	-1.6729	0.34063	-0.96275	0.32196	1.4912	-0.73823	2.8683	-1.375	-2.8472	-0.363	-4.6054	-2.4378	0.70093	0.27928	-1.6035	-0.50088	-1.9453	0.43684	0.13912	0.0804	-4.1606	-4.3409	-2.6248	-0.8116	0.7417	-1.683	-1.4386	-3.6075	-1.5825	-0.826	-0.41967	0.069397	-2.3681	-2.0247	2.0868	0.19458	2.0023	-1.4772	-2.1029
0.65553	-0.92433	-0.71894	-4.1243	-1.235	-3.1011	-2.2857	0.51205	-0.1466	-3.2386	-3.5108	-3.3807	-1.2107	-0.46874	-4.3889	-0.76381	-0.73704	0.52269	-3.1133	-3.0768	-3.0675	-1.9037	-1.8538	-3.6481	0.042372	-2.7432	-3.1279	-2.1769	-2.4533	-2.9544	-2.042	0.48548	-2.2926	-1.0454	-1.5889	-1.3964	1.6396	-1.1608	-0.099296	-3.3736	-1.282	-0.57387	-1.1272	-2.4695	-1.8162	-1.765	-0.44319	1.6553	-2.9082	1.1485
-5.7523	-3.8915	-3.517	-2.5049	-4.0006	-5.4044	-2.733	-6.6177	-3.6376	-3.1941	-5.249	-4.2521	-3.2802	-5.1478	-6.6771	-1.8119	-2.6197	-4.3985	-3.3378	-4.9436	-2.2172	-0.36646	-1.9346	-4.4595	-1.9104	-1.371	-6.643	-3.9484	-5.3333	-4.3081	-2.2711	-6.3744	-6.2276	-2.2103	-2.9535	-3.2969	-7.0861	-4.1279	-4.4765	-3.755	-5.0049	-5.534	-4.3829	-4.4117	-3.2205	-2.6665	-4.2301	-3.6307	-0.29603	-3.8872
-5.6679	-8.732	-7.0274	-10.678	-7.7717	-7.819	-8.3672	-8.9198	-7.7759	-5.258	-9.6843	-8.9611	-9.5623	-8.5588	-5.0542	-8.01	-8.8793	-7.9699	-6.6884	-11.227	-6.062	-10.075	-8.0163	-10.857	-7.0851	-8.3198	-8.3922	-6.8962	-8.0853	-5.2633	-8.4385	-9.2116	-7.4221	-7.1421	-6.5186	-6.1777	-11.178	-8.7638	-9.6146	-5.097	-7.1889	-7.7825	-9.3241	-4.899	-8.1598	-6.3498	-6.1785	-7.315	-10.108	-8.7426
2.4213	0.82603	1.6876	0.083749	0.85907	-0.57332	-0.73869	2.2672	0.94675	-2.5773	-1.1467	0.8157	-3.4367	-0.77024	-0.06881	2.7596	-2.8597	0.85292	-0.22172	3.4422	-3.7682	-1.7609	0.30869	0.82993	0.26551	-1.6933	-0.96421	0.34225	-3.2983	-2.6489	1.8168	1.9009	-1.5367	2.2112	-2.1123	-0.62232	-0.92254	-1.2642	3.1561	1.8723	1.2261	-0.39071	-0.51632	-0.55672	0.60759	1.0337	0.91043	-0.86568	-1.2758	1.4639
8.1059	11.332	6.7487	8.5075	7.4294	10.472	8.8599	7.7715	9.5059	6.1879	8.2289	8.2043	9.3429	10.835	11.761	8.8682	7.015	6.9062	8.4503	5.8324	8.0584	10.396	6.9604	5.9448	10.79	5.8492	7.7025	9.3693	10.43	6.7512	8.6463	7.1606	6.815	9.0503	6.0805	6.8714	10.356	8.2854	10.148	7.5108	8.5282	7.5722	4.7868	9.32	8.8039	6.744	9.0195	10.907	6.3749	7.3594
-12.387	-14.77	-16.47	-13.683	-12.753	-13.333	-13.262	-11.41	-16.028	-14.284	-14.684	-12.246	-15.493	-14.003	-13.503	-14.374	-13.899	-14.531	-16.769	-12.474	-14.101	-10.706	-17.161	-12.559	-11.952	-14.277	-15.66	-15.047	-14.954	-13.988	-11.137	-16.624	-15.549	-10.603	-12.417	-15.86	-13.043	-15.307	-12.786	-13.915	-13.519	-12.653	-12.957	-10.465	-13.678	-15.063	-15.005	-15.009	-13.98	-15.176
-13.37	-16.008	-13.371	-14.899	-12.682	-14.114	-11.432	-13.509	-13.709	-13.971	-12.273	-11.757	-10.874	-11.036	-14.236	-15.209	-13.543	-13.756	-13.361	-12.559	-15.52	-13.499	-15.322	-17.056	-12.954	-16.697	-10.243	-15.135	-15.939	-13.442	-12.919	-13.508	-13.215	-15.593	-14.095	-14.493	-12.629	-14.134	-15.406	-13.271	-13.519	-15.911	-11.442	-15.285	-14.39	-15.171	-14.764	-11.68	-13.721	-14.165
2.0786	1.2301	0.096869	-0.3301	0.76161	0.51348	0.052727	0.84315	2.0067	0.99463	1.2765	0.080839	0.7354	1.7989	4.0628	2.6733	1.644	1.2094	2.1208	3.4683	-2.5812	-1.5969	1.433	3.5831	1.6113	0.50376	-1.1595	0.04549	2.2916	2.9343	2.0696	0.51765	2.059	1.6169	0.59438	1.7002	3.788	-1.1676	0.0031183	2.5818	0.71384	0.75065	1.7337	0.65609	1.2115	-1.2191	0.73897	1.965	-0.025247	1.4095
-11.255	-9.973	-12.261	-11.893	-13.648	-8.9464	-12.411	-12.193	-9.0924	-9.3986	-10.883	-15.604	-11.859	-10.064	-9.991	-15.917	-11.322	-10.13	-12.694	-10.3	-11.823	-12.707	-7.9657	-12.174	-9.5812	-16.501	-13.583	-9.5904	-11.119	-9.4231	-7.8811	-11.734	-11.35	-8.5656	-12.239	-11.101	-11.792	-12.738	-12.286	-10.191	-12.357	-10.824	-10.085	-10.654	-10.612	-12.399	-9.8179	-12.892	-12.006	-10.32
-21.532	-20.964	-19.583	-18.407	-23.116	-21.551	-20.687	-22.254	-20.556	-20.958	-20.388	-19.819	-20.827	-22.083	-19.654	-19.596	-21.417	-23.893	-20.978	-19.56	-21.199	-17.138	-21.493	-24.96	-24.733	-19.965	-23.123	-21.083	-23.066	-25.878	-21.653	-18.33	-19.559	-20.266	-20.501	-17.755	-17.547	-23.556	-22.221	-21.103	-18.741	-24.333	-21.292	-19.231	-22.745	-19.787	-18.493	-23.134	-17.462	-20.957
-12.449	-7.2764	-11.28	-13.939	-12.688	-12.641	-10.342	-13.16	-15.631	-11.898	-11.561	-10.009	-9.3235	-13.991	-9.547	-9.0942	-9.5417	-10.877	-10.367	-9.2943	-11.515	-10.419	-12.422	-10.913	-7.719	-12.634	-9.4991	-7.8457	-8.5049	-8.5865	-11.519	-12.188	-10.332	-13.196	-9.6073	-10.076	-11.258	-12.586	-9.2923	-10.728	-11.835	-12.147	-6.6997	-12.746	-14.777	-11.841	-9.8127	-8.9742	-11.314	-10.893
-9.5108	-11.262	-10.223	-8.6724	-12.453	-10.948	-13.01	-9.6412	-9.9409	-6.4272	-10.116	-10.695	-10.429	-10.286	-11.186	-9.734	-10.481	-8.2347	-12.411	-11.201	-9.3311	-9.6304	-9.4761	-13.22	-6.3064	-6.943	-16.019	-12.191	-10.689	-12.85	-9.9067	-7.7886	-11.819	-9.9879	-12.558	-11.71	-10.499	-9.6694	-10.332	-8.9558	-10.545	-11.203	-11.322	-8.0742	-10.84	-11.575	-8.1763	-7.9392	-12.58	-10.467
-4.317	-7.4646	-4.6688	-1.4748	-3.8026	-1.1659	-4.4293	-2.4501	-4.8589	-0.19028	-3.3796	-5.5408	-6.9799	-2.3415	1.1721	-5.4813	-3.7064	-3.8692	-4.8721	-0.97056	-3.6341	-4.7418	-1.8178	-6.8863	-3.3545	-1.8273	-3.8303	-1.9553	-2.1681	-2.1077	-5.7474	-5.3554	-4.045	-3.2768	-2.9008	-4.3111	-4.0965	-1.4762	-4.5146	-3.1393	-4.3085	-1.8249	-3.2967	-4.2502	-5.8698	-4.4832	-3.584	-3.3969	-4.2691	-3.3379
0.47089	3.8835	5.1056	5.3084	3.1995	2.4718	-0.54312	0.53943	4.0336	0.55326	-0.38741	0.69291	1.319	1.9844	2.1987	1.9277	-0.44577	1.5709	2.7831	-0.62747	-0.86139	2.9368	3.1544	2.4896	4.6536	2.8012	1.0769	1.4861	1.801	4.4968	2.4687	1.1125	-1.6685	1.2273	0.38375	3.5869	3.4522	3.2964	1.3947	1.4275	-0.63938	3.8004	1.9998	4.113	0.37341	3.2829	2.5188	-1.216	4.6776	3.7097
3.6061	-0.53518	2.2214	3.3483	0.10634	0.00073938	-1.2143	2.5183	-1.6914	1.1649	-0.16265	1.6059	4.7166	1.4689	0.73036	2.096	1.4398	-0.84234	1.2425	2.071	0.96612	3.753	3.5285	2.3843	-3.0389	1.3583	0.44577	3.2613	-0.25358	1.0282	3.061	0.70859	-0.90129	-0.46193	3.133	-0.078649	7.529	4.0906	-1.1565	-0.34838	2.3119	4.5326	-0.71052	1.0132	1.5391	-0.39508	2.1713	1.0614	1.5875	4.6804
-9.0326	-8.3741	-4.1971	-2.4998	-7.4378	-3.8073	-6.7991	-3.4669	-5.05	-3.4277	-4.3741	-5.4975	-5.4255	-3.7429	-7.086	-5.2523	-5.7237	-2.8147	-6.4367	-5.7985	-4.7136	-6.2254	-7.6328	-4.7917	-6.3765	-4.922	-7.1692	-6.0435	-7.7755	-5.1174	-4.0165	-5.4441	-7.6218	-6.5732	-5.0504	-5.9105	-7.5523	-3.6305	-4.7252	-4.0585	-8.4634	-5.0578	-4.8444	-1.7462	-6.4958	-5.5796	-7.3739	-3.834	-3.2063	-4.861
-20.386	-25.822	-23.782	-23.63	-22.168	-23.491	-22.766	-23.164	-19.149	-23.802	-24.356	-23.481	-22.101	-20.814	-23.054	-23.627	-21.882	-21.29	-18.937	-21.008	-23.862	-21.31	-23.924	-21.275	-20.481	-23.783	-23.164	-20.769	-22.541	-22.008	-22.286	-21.908	-21.583	-22.001	-21.925	-22.375	-24.169	-20.945	-22.883	-22.197	-22.537	-19.726	-18.095	-20.346	-22.547	-18.192	-23.344	-18.482	-21.888	-21.804
-20.51	-23.439	-23.242	-20.439	-22.229	-22.41	-23.224	-20.123	-19.769	-22.382	-20.573	-27.495	-19.942	-23.171	-23.213	-22.713	-21.81	-23.549	-21.382	-19.741	-19.351	-20.425	-21.175	-20.189	-21.825	-25.277	-22.01	-21.909	-23.319	-19.555	-23.04	-25.4	-22.385	-17.92	-23.602	-23.313	-22.217	-25.416	-23.131	-23.763	-22.25	-19.782	-23.583	-23.24	-20.916	-22.907	-23.364	-25.389	-23.957	-23.291
0.71824	2.9188	3.2557	2.4384	1.7948	0.96875	2.5396	0.045783	2.5608	1.0837	0.80081	0.73449	1.5915	2.7857	-0.65185	1.0498	1.5906	0.79218	-2.4081	-1.7403	4.9133	0.29564	1.8593	2.5925	0.36553	1.5271	-0.38319	0.98901	-0.51959	3.3811	0.49372	4.5726	3.2966	2.2708	2.9111	5.421	0.75569	-1.2408	3.6812	3.4375	2.6029	2.134	1.0905	-1.6027	-0.83841	4.1046	-1.3045	1.5481	0.45217	1.7819
7.8426	8.2542	4.2693	6.3048	4.849	9.9633	7.0286	7.2029	3.0188	7.0792	8.2388	11.285	6.1011	5.1817	6.88	6.3972	5.316	6.8269	6.4521	5.3235	4.9102	8.0191	4.1232	8.6346	8.7271	5.5788	5.4646	6.2894	5.5294	6.5623	7.0773	8.4954	6.4829	8.1143	7.9014	5.3184	6.4651	6.8901	6.0716	6.4401	4.6081	7.751	8.2082	4.223	4.8303	6.643	7.9396	8.3485	7.2802	7.8847
-10.162	-7.2255	-9.9388	-9.6068	-10.076	-7.3979	-7.0243	-9.566	-6.681	-7.4685	-7.2066	-6.1455	-11.251	-9.1809	-9.8833	-10.575	-10.277	-11.49	-8.5133	-10.84	-7.5795	-10.967	-9.6339	-8.5337	-8.1553	-12.334	-4.791	-9.3323	-9.0029	-11.174	-12.3	-10.137	-8.6994	-12.805	-8.5254	-11.837	-8.5678	-11.614	-9.0302	-10.676	-9.6305	-11.772	-8.4394	-8.4546	-7.7527	-6.9196	-10.045	-7.0799	-7.004	-7.5071
-13.729	-11.718	-9.575	-10.167	-12.299	-12.037	-11.876	-13.634	-15.953	-12.128	-11.251	-11.799	-16.395	-14.101	-10.711	-9.8136	-11.038	-13.202	-9.9782	-11.438	-11.982	-12.39	-10.406	-9.4371	-14.137	-13.557	-8.9759	-10.668	-11.186	-13.798	-11.972	-11.079	-11.318	-10.864	-15.676	-12.175	-13.379	-11.881	-9.6239	-13.258	-10.983	-12.671	-12.571	-9.8969	-12.949	-11.235	-13.612	-8.623	-12.014	-10.513
-0.92088	-5.3578	-0.5156	-2.2353	1.0359	-1.711	-3.3785	-0.76035	-0.18919	-1.9597	-2.4297	-2.7317	-1.0278	-1.6876	-4.458	-4.2154	-5.1526	1.0404	-0.85254	-3.7166	-2.4287	-2.0361	-3.4815	-0.94982	3.1104	0.83456	-1.7206	-2.5384	2.4702	-0.044645	-1.0473	-2.476	-1.2494	0.30059	-2.6525	-3.0285	-0.33977	0.85409	-3.9118	-0.64482	-1.7937	-0.49417	-0.64333	-1.2523	-1.7981	-3.2531	-2.0848	-1.7917	-2.1414	-3.2941
-5.204	-5.1118	-5.8177	-3.2578	-3.8885	-8.7333	-3.0245	-4.383	-7.8126	-4.5352	-4.7579	-1.3783	-5.7675	-3.2841	-1.2683	-4.3671	-3.589	-3.9974	-3.7076	-3.9206	-7.8581	-2.3289	-3.2962	-4.7463	-1.2576	-5.6389	-3.0491	-8.2352	-4.6661	-2.0305	-4.154	-2.4373	-5.6197	-4.6643	-4.6239	-5.5144	-2.3274	-2.0885	-4.4148	-7.6644	-5.6238	-2.3753	-2.5314	-1.6169	-5.4052	-2.3598	-5.8193	-7.3339	-5.8869	-2.9815
-9.0926	-7.3096	-10.096	-7.6151	-6.4789	-5.9083	-10.06	-5.9356	-9.2268	-8.7852	-6.4821	-8.0505	-5.9784	-9.1195	-9.4421	-11.403	-10.916	-7.302	-13.417	-9.0773	-9.1407	-7.5948	-8.3253	-10.791	-8.5502	-10.365	-7.3833	-6.6031	-7.3469	-9.6517	-8.3186	-8.6545	-10.109	-5.0857	-7.2731	-5.3502	-9.3138	-9.5481	-11.039	-10.377	-8.8759	-10.471	-7.8634	-7.7182	-9.401	-11.879	-9.4362	-9.0231	-12.534	-9.9713
-1.2345	-2.2046	-3.2554	-0.091002	-0.76266	1.3634	-0.44634	0.47451	-1.7419	-0.11546	-2.0343	-2.8601	0.6284	-0.44463	-2.2504	0.30965	0.96018	-2.454	0.34915	0.89337	-0.067857	-3.227	-0.34392	-0.63618	-2.7944	0.22061	-1.7014	2.302	-1.8152	0.12768	0.39042	-1.1959	-2.9535	-4.1702	-1.9727	0.41944	-5.4497	-2.7079	-2.5982	-2.7451	-1.7586	-2.842	-3.7748	-0.28479	0.88052	-2.0594	-3.2079	-0.25975	-1.7761	-1.5045
-2.6245	1.4463	-1.443	0.57254	-1.2031	-1.1337	-0.1233	0.42978	4.3423	-4.2909	-3.0524	-0.023346	-2.5115	-1.5456	-2.3427	-1.075	0.71158	3.4133	1.4861	-0.44049	-2.2573	0.24209	2.2132	-0.071952	1.8437	-1.5527	0.71113	1.0109	-0.46334	3.5057	-1.2741	-0.15582	0.019492	-3.2696	1.3587	3.2688	1.3766	1.3276	-1.499	2.6368	-3.9562	-3.0102	-1.5607	1.6324	0.6232	-0.36947	0.4448	-3.0704	0.20155	0.61989
-13.09	-15.062	-10.514	-13.555	-12.216	-16.566	-12.194	-13.95	-15.092	-14.531	-13.232	-10.468	-14.31	-12.706	-14.211	-11.763	-13.5	-13.245	-13.03	-14.586	-12.08	-11.115	-15.008	-13.84	-14.369	-13.981	-12.532	-12.294	-16.188	-13.777	-13.272	-10.841	-12.396	-10.028	-11.641	-13.086	-13.538	-10.595	-11.341	-13.21	-11.441	-13.519	-11.696	-14.349	-10.31	-17.905	-12.782	-11.176	-13.119	-13.687
-12.49	-8.7708	-15.762	-11.17	-13.737	-12.356	-13.689	-14.212	-13.067	-11.985	-12.058	-15.997	-13.955	-12.211	-13.446	-11.797	-13.127	-12.472	-11.82	-13.522	-14.08	-11.6	-11.426	-13.645	-11.916	-9.7175	-13.672	-13.012	-14.109	-11.667	-10.465	-13.564	-12.175	-13.07	-13.831	-12.994	-9.2373	-12.507	-13.352	-15.106	-12.465	-14.874	-10.668	-11.955	-12.661	-13.133	-13.7	-15.022	-13.546	-14.461
-9.6328	-10.474	-9.2902	-4.5589	-10.195	-9.3543	-9.4919	-8.7524	-5.7256	-6.0908	-9.568	-6.7946	-5.9473	-12.565	-9.3003	-9.0945	-9.1617	-10.431	-8.1949	-8.7827	-8.8447	-8.7225	-9.8611	-10.112	-8.4682	-10.125	-5.4691	-8.0287	-8.7505	-8.5229	-7.9155	-10.241	-9.257	-10.172	-11.113	-6.6133	-9.8533	-11.625	-8.3849	-12.105	-7.8826	-8.2362	-9.8586	-9.3027	-9.8289	-10.912	-4.5812	-5.4027	-7.6355	-7.2485
-10.542	-14.858	-13.102	-12.935	-13.552	-12.615	-13.522	-14.871	-14.202	-12.181	-14.176	-16.848	-14.168	-12.618	-9.0929	-12.553	-12.442	-14.888	-14.995	-12.239	-16.538	-13.356	-15.473	-11.331	-12.04	-14.161	-17.267	-14.679	-12.185	-14.583	-13.892	-10.601	-15.076	-13.03	-13.348	-12.896	-11.553	-12.257	-12.773	-15.004	-12.87	-14.471	-11.947	-12.178	-13.76	-12.865	-16.171	-17.716	-14.859	-14.719
-9.2375	-8.9136	-9.4497	-10.53	-12.143	-13.535	-10.138	-10.418	-11.998	-12.001	-9.1567	-7.4734	-10.735	-10.835	-11.74	-13.889	-11.154	-13.055	-8.9572	-9.7344	-14.33	-14.152	-14.52	-10.887	-16.071	-13.985	-12.368	-8.8624	-12.531	-12.404	-10.305	-7.9798	-10.896	-14.384	-9.7182	-11.307	-11.754	-9.0349	-12.247	-11.301	-14.037	-9.8646	-9.8772	-13.027	-11.886	-11.425	-10.199	-11.23	-11.037	-10.898
-1.5926	-0.67258	-1.0183	-0.79601	-3.8451	-1.4923	-5.5763	1.3699	1.0152	-2.1704	-1.9769	-3.4551	-0.21517	-1.4295	-1.6565	0.47023	-1.1588	1.2751	0.20847	-1.1984	-5.2596	-1.2617	-0.099568	0.24255	0.71511	-2.7929	0.90733	0.16776	1.0493	-2.8115	-3.5794	-2.2998	-0.64369	-5.0643	-3.85	-1.3041	1.2832	-1.9887	-3.1315	-0.90516	-1.0459	-0.95116	-3.141	-1.3417	0.25512	-0.39565	-0.31469	-1.5168	0.25496	-1.6442
-6.866	-7.2925	-10.239	-8.4267	-10.646	-11.556	-9.2249	-8.6351	-9.5086	-7.7862	-8.0504	-9.0688	-9.2922	-8.5717	-8.8909	-7.6759	-5.2951	-8.028	-9.3699	-12.956	-13.607	-9.8035	-10.127	-10.096	-10.463	-9.9576	-10.277	-7.0576	-7.4549	-9.338	-8.7233	-4.7697	-9.1021	-9.649	-10.533	-9.4627	-8.2061	-11.86	-10.614	-10.072	-7.5104	-8.5977	-11.532	-9.2264	-10.568	-10.123	-9.569	-7.9732	-8.3248	-10.23
-12.637	-9.6178	-10.344	-8.1497	-10.401	-12.797	-11.038	-11.544	-11.997	-10.781	-10.273	-9.7669	-11.575	-10.913	-10.442	-12.423	-11.914	-8.821	-12.195	-10.794	-10.391	-14.558	-9.212	-11.478	-12.695	-11.134	-8.5296	-10.966	-13.524	-9.3776	-11.815	-13.365	-12.753	-12.122	-12.221	-10.841	-13.05	-12.697	-9.0985	-10.495	-14.174	-15.06	-14.261	-10.974	-11.006	-11.858	-11.765	-13.725	-9.9462	-10.417
-11.641	-8.685	-11.186	-10.764	-13.364	-12.785	-9.584	-5.9778	-4.7574	-9.5451	-6.8886	-4.7019	-10.922	-9.2032	-8.0687	-12.321	-10.496	-8.1935	-9.8225	-7.2155	-7.474	-8.2902	-7.3803	-10.755	-11.706	-9.6126	-9.3376	-9.0959	-9.0597	-11.681	-9.3705	-6.5538	-7.6782	-5.9425	-9.3796	-9.9603	-6.9654	-7.9904	-9.2797	-9.6028	-8.101	-8.1175	-8.6851	-8.8912	-6.1008	-7.1989	-11.518	-10.139	-11.626	-9.4927
-1.468	-1.0941	-4.5021	0.34057	-2.2843	-2.138	-1.2964	-0.96465	-2.9905	-4.2305	-3.5628	0.30971	-0.57299	-0.041699	0.74487	2.0682	-0.64494	-3.133	1.0026	-1.6704	-0.46236	-3.0731	-0.64735	-2.4277	-0.75605	-1.0961	-1.3363	0.13826	-2.6717	-4.0459	-3.3832	-1.1366	-2.5082	0.16575	-2.6051	-4.9634	-3.726	-2.4271	-2.8927	-2.8175	-1.7333	1.4336	-1.0565	1.0821	-0.55311	-1.1366	-1.6579	-0.96437	-1.7841	-1.3573
-3.0538	-3.953	-2.7693	-2.3939	-3.2826	-4.5403	-2.6046	-4.6082	-2.1154	0.31043	-3.6669	-3.8551	-4.2598	-0.62273	-0.41481	-5.0368	-4.3071	-2.7244	-2.4738	-1.6785	-2.0265	-2.2654	-2.789	-2.2012	-0.88019	-3.9342	-5.3443	-1.6484	-3.5006	-3.1376	-1.027	-2.1936	-2.0895	-2.1205	-2.0503	-4.1532	-3.5221	0.62577	-1.0776	-5.2124	-0.2725	-1.3403	-0.046562	-4.2617	-3.5166	0.5869	-2.87	-5.7281	-2.0189	-4.1353
6.4562	3.9133	6.7509	3.9814	4.3873	6.3144	3.9245	5.3624	6.8405	7.1167	6.0388	4.1879	5.3695	2.7678	4.1587	5.9994	5.8963	6.0561	5.5039	6.3039	6.1825	6.1056	4.3843	6.2572	5.6199	3.0979	3.3458	5.0394	6.2524	5.7951	4.753	3.1307	2.2861	7.0069	3.5427	4.9476	6.457	8.4426	5.252	4.5114	8.1333	5.9312	3.568	7.0302	6.1827	2.8727	5.9264	3.8771	3.9137	7.5917
-11.841	-11.047	-11.37	-8.3267	-12.167	-10.497	-11.321	-12.824	-7.6099	-9.9839	-7.9658	-13.197	-10.15	-11.797	-10.66	-8.754	-11.956	-7.7136	-7.544	-9.1988	-11.858	-12.258	-8.1069	-11.662	-11.993	-10.233	-10.558	-10.042	-7.943	-9.9983	-8.9794	-12.414	-9.7943	-6.9006	-9.8101	-16.064	-10.641	-10.272	-11.028	-12.474	-12.003	-9.9581	-12.896	-12.104	-10.774	-9.9105	-11.941	-9.1753	-8.9798	-8.6681
-6.9732	-4.1755	-3.6318	-2.0379	-3.6286	0.54435	-3.3237	-0.14311	-0.32216	-2.8749	-4.4642	-1.3308	-3.6441	-3.8553	-1.4567	-4.048	-5.7762	-0.031378	-0.92338	-5.8276	0.9973	-0.44024	-5.7801	-3.0196	-3.2446	-5.179	-1.8074	-1.4336	-0.5465	-0.66877	-0.88439	-0.45834	-4.7397	-0.2453	-2.3794	-2.0641	-3.1483	-3.7158	-1.9728	-5.0063	-0.3878	-0.46608	-1.1314	-2.8674	-0.93389	-0.54147	-3.6761	-4.2901	1.1983	-2.4578
-3.2342	-0.56809	0.37141	-4.1647	-6.182	-5.9055	-4.6692	-2.8898	-3.1284	-4.2547	-1.0262	-4.603	-5.3181	-5.1938	-3.6392	-4.5722	-5.8325	-0.28744	-2.9385	-0.68748	-3.0461	-1.6459	-3.7026	-4.8482	-6.3034	-0.65505	-3.4598	-2.33	-2.487	-2.9959	-0.96455	-0.37892	-4.8486	-5.1732	-5.1412	-1.8641	-2.8943	-0.45189	-2.0171	-3.1212	-2.9866	-3.3527	-3.482	-1.3988	-2.1081	-2.0754	-0.74478	-4.4751	-4.8038	-0.34023
6.3916	7.777	6.8221	5.9145	7.2764	10.911	10.55	10.493	4.6126	8.7119	8.6905	8.7111	7.5473	5.7922	6.9241	9.5566	10.248	5.1932	10.741	8.781	12.248	9.0345	5.4338	8.7128	4.9593	6.6751	9.1222	7.8702	9.1432	7.1185	7.0169	7.9415	8.7696	9.68	7.6694	8.1503	5.3326	5.6131	6.1934	5.9917	7.5063	7.3521	10.246	7.3416	4.9643	9.0033	12.122	9.0212	7.7511	8.5852
-1.3785	2.628	-1.3837	-1.5124	-0.3207	0.4217	1.23	3.8632	-0.28556	2.4984	2.652	1.9706	2.0336	2.0133	-0.89117	0.11053	4.4459	4.8879	3.8363	2.145	0.63227	2.523	4.4191	3.8055	1.4387	3.0092	4.8998	3.1447	1.4286	0.030584	-0.28495	1.3181	0.15446	3.274	4.3842	0.32379	1.7901	2.3653	2.0727	3.4681	1.4237	0.87954	0.82679	2.6965	2.7088	3.7009	-0.26843	1.5628	0.099182	0.0038022
-1.749	-0.83312	-3.6889	-4.7782	-1.8733	-4.8993	-0.86494	-2.44	-3.9599	-4.2548	-2.8194	-1.1691	-1.8771	-5.6408	-3.3553	-4.7775	-3.1207	-7.1271	-2.1744	-2.0862	-3.3987	-4.2538	-1.6676	-3.4537	-4.3432	-5.0996	-4.1116	-6.0085	-5.0252	-4.2603	-3.6838	-2.7914	-2.2619	-5.0526	-1.8001	-5.321	-2.2986	-1.6687	-4.8149	-2.8351	-3.3813	-2.9439	-2.0632	-3.0016	-1.4863	-4.2908	-3.7653	-4.3014	-6.1657	-1.9716
8.8715	8.109	7.1809	7.9525	6.3194	9.535	8.6049	5.332	8.8119	5.157	7.4468	4.6841	4.7801	8.0646	6.6987	9.0853	6.3922	6.2517	5.1629	7.62	7.1984	8.9413	7.1084	8.2009	6.9092	6.0023	5.8299	7.2808	5.8851	6.2446	5.2689	8.3765	7.8855	5.7322	8.4246	8.0641	9.7006	7.4838	7.4768	8.7537	7.3062	4.7453	3.5484	5.1308	8.463	7.6439	8.138	6.6495	5.9744	3.5484
-3.8966	-0.23943	-4.1487	-3.7015	-3.3564	-0.98966	-0.79851	-2.1964	-1.7175	-3.4668	-1.124	-2.8333	-4.8934	-0.30132	-2.2001	-3.5316	-2.9213	-0.82586	-1.8773	-3.6834	-5.5975	-3.1839	0.39016	-2.0283	-5.9996	-2.7676	-1.9994	0.076102	-1.6482	-1.2645	-4.981	-1.9409	-4.3066	-2.4148	-1.452	-2.7143	0.90289	-2.009	-1.5411	-2.3024	-1.2146	-2.7832	-3.5731	-4.2796	-4.0041	-2.3027	0.26211	-5.8251	-0.27056	-1.376
-19.624	-21.567	-26.013	-19.604	-24.015	-21.212	-21.415	-24.037	-21.006	-22.451	-23.221	-22.553	-22.892	-21.442	-21.712	-23.375	-22.39	-21.375	-22.318	-20.342	-22.356	-19.932	-20.599	-21.426	-21.793	-19.607	-24.6	-23.718	-20.168	-24.086	-25.542	-20.959	-22.548	-21.026	-23.02	-20.002	-23.704	-25.109	-23.296	-23.993	-22.929	-20.523	-21.976	-21.485	-22.808	-22.652	-20.65	-23.673	-22.509	-21.744
-2.0179	0.74363	-0.00094279	1.1824	0.84506	1.6039	-2.1274	-0.44436	1.2219	-0.72537	0.78678	-0.063574	1.4026	0.66198	-3.1381	0.48718	-1.6352	-1.6782	2.971	1.1693	0.5075	-1.9342	3.1494	-0.62962	-2.6351	-0.33798	-0.51461	-1.3683	0.38546	-0.72997	0.9424	0.34524	-0.62386	-0.38444	-0.11009	2.8362	-0.94941	0.53412	-0.45974	-0.74717	1.5712	-0.61359	3.4618	-0.27607	1.2762	1.7971	4.6806	0.96466	-0.45904	0.052762
-5.2739	-3.4527	-4.6098	-3.1483	-7.233	-5.6038	-1.7544	-2.7393	-3.3546	-3.6242	-0.50429	-1.8086	-4.5253	-3.2296	-3.477	-2.282	-4.9289	-4.9895	-1.5651	-5.7522	-1.0192	-4.9161	-3.6332	-5.8868	-4.2589	-2.5525	-2.0843	-2.9731	-2.6924	-3.0989	-4.4123	-6.6053	-1.5549	-2.7904	-3.2422	-3.8173	-3.2786	-5.641	-4.012	-4.3357	-4.8729	-4.4691	-4.1476	-4.7198	-3.7904	-6.1194	-2.0514	-4.7988	-2.8729	-5.6404
-9.9724	-10.528	-11.171	-12.295	-7.8273	-6.3542	-6.7707	-9.8943	-9.2964	-8.3743	-12.796	-7.8252	-9.6356	-11.224	-9.4121	-10.478	-6.4363	-12.542	-7.2566	-9.6266	-10.468	-11.289	-10.778	-6.5312	-12.851	-8.5335	-12.176	-9.6292	-10.425	-8.8509	-7.7695	-6.3383	-9.6453	-9.1782	-9.8771	-7.0143	-7.3184	-10.301	-8.8203	-8.5679	-11.131	-6.3453	-10.216	-9.2229	-8.203	-8.599	-6.7853	-9.3485	-9.8951	-10.684
-12.485	-10.219	-17.862	-11.471	-16.647	-13.023	-14.966	-13.54	-15.658	-14.869	-14.32	-11.507	-13.006	-15.047	-14.413	-10.304	-13.38	-12.704	-14.145	-14.058	-10.44	-12.956	-15.573	-13.036	-12.058	-15.17	-14.576	-9.7715	-12.604	-12.969	-15.98	-14.209	-14.441	-16.602	-20.635	-15.445	-13.408	-11.042	-9.6294	-14.855	-15.026	-14.194	-12.192	-9.5692	-13.647	-15.514	-15.797	-16.664	-12.115	-8.4755
-4.9512	-4.759	-5.6793	-8.2577	-4.5811	-5.379	-3.9258	-5.4224	-4.1056	-6.7992	-4.5882	-3.3003	-5.8257	-4.1732	-3.6969	-3.5453	-7.7375	-2.6931	-4.1084	-5.2687	-6.6932	-6.0554	-7.0991	-4.7639	-9.4948	-5.9137	-4.704	-5.1335	-3.3589	-3.0941	-2.6861	-4.5392	-4.0036	-8.6529	-3.7749	-3.9059	-2.8259	-4.7684	-8.8086	-5.6975	-4.5534	-2.7834	-4.8759	-4.7277	-5.0441	-3.114	-5.392	-3.4679	-4.793	-4.2708
-13.553	-17.494	-13.309	-17.649	-15.033	-11.501	-13.452	-17.562	-13.199	-14.737	-15.176	-18.151	-12.492	-14.985	-11.923	-15.083	-17.436	-17.093	-14.043	-10.8	-11.896	-14.813	-14.059	-17.446	-14.858	-11.516	-13.293	-14.927	-13.424	-15.06	-16.185	-15.838	-12.379	-14.696	-14.704	-15.39	-17.642	-16.583	-16.102	-11.836	-11.351	-14.371	-15.201	-17.565	-18.608	-17.487	-13.172	-14.249	-16.082	-16.466
7.7522	8.8983	6.4522	7.7819	7.9706	7.8524	8.4711	4.5458	7.5834	5.6799	7.5484	7.3956	5.9873	6.9462	6.8864	5.1032	5.3579	7.2413	5.0815	6.22	3.6764	2.4123	5.0305	7.1052	3.2878	8.0995	10.468	6.008	10.961	5.7937	6.44	5.5417	12.027	8.6508	8.7183	6.4059	8.3275	5.4332	5.7779	3.2061	7.2796	7.0172	8.1029	5.807	6.48	7.7924	6.673	9.5405	9.8502	6.6735
-4.8078	-3.5758	-5.8827	-1.452	-0.28595	-5.0837	-3.6072	-3.7238	-1.4755	-3.3749	-1.4773	-4.8208	-3.2242	-5.7045	-1.5522	-4.4502	-4.0051	-3.2284	-2.3127	-3.4032	-0.63749	-1.8486	-2.9144	-4.2659	-2.7649	-4.4788	-2.4732	-2.9891	-4.4868	-0.22933	-3.3362	-3.6008	-1.89	-2.4996	-2.9738	-1.5404	-4.3925	-3.1234	-2.4863	-0.87438	-3.776	-6.8222	-2.5342	-2.6369	-5.2853	-4.5979	-5.8853	-5.2576	-3.5074	-2.8401
0.021203	4.197	1.7265	-0.48673	3.028	4.2866	1.0772	3.0764	0.55228	4.0481	4.7379	-0.3057	2.5743	2.319	2.7639	2.893	0.90959	3.3276	4.5669	1.3718	-0.48069	2.1825	5.8768	0.99906	0.80718	4.5797	3.1386	3.2362	5.0675	3.3953	2.6019	1.5044	1.4679	4.5079	5.9624	0.88239	3.5924	1.9978	2.636	2.4207	1.4527	3.5149	2.7033	4.3733	4.7587	3.5831	2.5626	2.3962	2.8363	3.6609
-7.7362	-9.0654	-6.9481	-11.459	-12.24	-13.733	-8.4236	-10.64	-12.258	-6.3706	-10.601	-8.2425	-5.4884	-10.814	-10.63	-8.7777	-7.4552	-7.5929	-10.624	-8.2902	-10.165	-8.5784	-7.7134	-9.9206	-11.109	-12.658	-6.867	-11.565	-4.9198	-7.4472	-7.7582	-10.501	-9.431	-9.347	-8.868	-10.997	-10.31	-5.6299	-7.9668	-6.4205	-12.266	-11.427	-9.1719	-7.3624	-8.6604	-7.32	-10.816	-9.9448	-7.9715	-9.3404
-4.6458	-2.6186	-1.9842	-3.0084	-0.62684	-0.84346	-3.0406	-3.2618	-1.0946	-4.2181	-4.6296	-2.6483	0.57999	-4.8746	-7.3188	-2.4144	-3.2771	-3.2971	-1.8867	-4.9746	-6.349	-3.5464	-4.4563	-3.3167	-2.9679	-1.5389	-3.926	-2.9184	-4.1177	-3.6533	-4.33	-5.0873	-3.8569	-2.4141	-1.329	-3.8334	-2.7061	-2.7178	-6.4205	-1.2597	-3.3824	-4.0635	-1.2988	-4.2589	-0.48572	-3.7951	0.26115	-2.4897	-0.57417	-5.2779
-12.734	-11.509	-13.001	-10.979	-12.278	-9.4334	-11.642	-6.3002	-12.709	-10.134	-10.565	-13.501	-9.1834	-15.366	-10.177	-11.328	-9.6095	-10.58	-9.7412	-11.524	-9.834	-11.998	-13.983	-6.2913	-10.685	-12.157	-12.558	-11.872	-10.588	-8.4272	-11.406	-12.572	-11.819	-10.409	-9.831	-14.15	-15.068	-12.499	-10.619	-12.474	-11.235	-11.319	-12.123	-9.5219	-11.86	-9.2467	-9.6306	-9.9268	-10.081	-15.002
4.0768	10.453	7.2965	7.2172	10.893	8.5926	6.3493	6.3692	7.6555	2.2041	6.0099	7.9175	8.0639	8.7267	5.4234	7.6574	6.8623	9.4455	6.2002	10.75	6.6138	5.0801	5.1127	8.5638	6.7162	5.644	4.6716	6.002	7.9289	5.4729	5.5114	7.2301	7.1524	6.3481	6.2774	5.1218	10.986	7.1155	8.4094	4.139	8.5073	7.7619	6.3111	6.9435	6.5166	7.464	6.4084	6.9866	8.1472	7.7848
11.371	7.8216	14.599	10.93	9.8292	10.395	10.936	7.4219	11.955	6.6902	6.6471	11.881	7.358	6.7859	7.2896	9.2688	10.136	11.204	8.5632	10.148	9.4356	7.308	9.9415	11.426	9.759	7.996	9.7782	9.5283	6.8871	11.84	13.481	9.3255	12.368	8.5652	12.21	7.3575	12.22	9.9335	7.1981	9.9196	9.5884	8.5403	9.8401	9.3604	11.173	10.253	10.271	10.443	9.826	7.1331
-14.375	-11.209	-12.488	-9.2879	-10.445	-11.087	-14.28	-14.812	-18.569	-8.9366	-12.288	-10.407	-10.074	-15.166	-11.719	-12.939	-13.313	-14.062	-15.193	-14.164	-11.731	-12.255	-12.741	-7.7111	-14.852	-15.279	-13.963	-11.565	-10.088	-13.53	-14.339	-14.255	-14.218	-10.31	-10.92	-14.076	-13.27	-11.248	-11.266	-11.643	-13.589	-14.877	-12.531	-10.445	-14.064	-15.831	-12.328	-10.633	-11.857	-13.303
-1.5012	-1.1607	-2.7422	-1.6064	0.48817	-1.4093	-1.2047	-1.3056	0.40135	1.2659	0.95891	-3.1694	-1.1525	0.78409	-0.65622	-1.4189	-0.28674	-3.9836	-2.5279	-2.6761	-1.7141	-1.7533	-1.1366	-3.3059	1.3212	-1.9457	-0.79212	0.57308	-0.75972	-4.7148	-1.7618	-0.7201	-0.50718	-2.695	-3.6042	-1.0269	-2.2653	-1.697	-2.0118	0.22094	-1.6223	-0.295	-0.13151	-1.8982	-1.2267	-2.0434	3.1323	-0.15459	-3.3999	-2.4227
-8.5541	-9.6999	-10.636	-11.568	-9.9927	-7.2418	-9.0295	-9.1963	-7.3727	-7.9913	-9.7441	-6.5524	-8.2967	-6.3623	-10.148	-10.592	-6.644	-12.122	-9.082	-6.3653	-9.3629	-10.685	-7.5201	-7.8426	-6.1731	-10.679	-7.1369	-9.3674	-9.4336	-9.8442	-7.6352	-10.565	-11.123	-6.3029	-8.5193	-7.1709	-8.481	-11.753	-9.604	-8.7782	-10.046	-9.3122	-10.816	-6.4158	-11.962	-9.5274	-9.674	-9.6914	-7.2697	-9.763
1.0369	-1.9762	-1.3489	-3.0773	0.025477	-3.8479	-1.4676	-0.20044	-3.4391	-1.9011	-2.361	-3.5858	-2.4904	-1.4561	-0.19168	-3.2831	-1.7928	-3.3254	-3.4195	0.26895	-5.3079	-6.6652	-3.6046	-0.46574	-3.7162	-3.9673	-2.1088	-2.6185	0.21759	-2.9942	-1.582	0.37958	-1.189	-2.3067	-3.797	-1.8433	-2.2518	-1.7176	-1.4707	-0.43273	-4.4511	-2.8093	-1.5775	-1.6085	-3.1558	-2.4782	-4.6463	-0.93212	-1.6378	-0.65294
-12.293	-12.335	-11.865	-10.365	-12.803	-13.464	-10.722	-9.8321	-8.3108	-12.138	-10.158	-12.474	-8.6316	-14.24	-9.9555	-12.575	-10.592	-10.839	-11.694	-10.41	-8.7701	-13.477	-12.338	-9.6122	-9.8446	-10.667	-9.4484	-11.461	-12.068	-10.971	-9.6779	-12.527	-11.791	-11.865	-12.993	-12.524	-13.344	-11.824	-12.465	-11.909	-12.693	-12.792	-9.9328	-11.997	-7.1442	-10.146	-7.8235	-8.2502	-9.3501	-11.821
-19.881	-20.88	-22.711	-23.29	-24.192	-23.54	-20.695	-19.868	-19.867	-23.957	-22.878	-22.979	-23.052	-23.034	-23.792	-21.802	-23.093	-22.391	-20.583	-21.061	-21.973	-22.191	-21.86	-23.936	-22.683	-20.575	-22.569	-24.723	-23.224	-24.905	-20.965	-22.737	-18.609	-23.951	-21.296	-22.774	-21.029	-20.654	-19.146	-18.724	-19.187	-22.591	-24.154	-20.611	-22.535	-22.962	-25.731	-23.701	-21.365	-21.85
-7.4332	-8.5392	-6.434	-7.2658	-5.2279	-8.8444	-10.419	-6.2147	-5.6736	-5.7459	-8.2247	-8.302	-6.4365	-7.9794	-8.8523	-5.284	-7.1712	-8.2961	-6.8247	-8.1758	-4.7842	-6.0114	-6.7226	-7.0026	-8.6311	-6.5251	-6.5724	-5.5147	-6.9354	-6.483	-8.0593	-8.8725	-4.2838	-10.458	-8.4464	-8.2183	-4.3507	-8.8102	-4.9698	-9.5231	-9.4031	-7.1967	-7.9744	-6.4674	-6.9908	-7.4058	-8.3588	-6.9977	-3.4046	-4.136
-1.868	-4.5261	-3.6209	-5.186	-5.2956	-5.5055	-5.5971	-0.13155	-4.0345	-5.0653	-2.3058	-2.1003	-3.8369	-3.604	-1.8382	-4.0775	-3.8817	-4.0523	-1.8448	-1.0321	0.10658	-4.7672	-3.7517	-6.8728	-3.8821	-1.846	-4.2497	-2.3262	-3.2945	-4.7254	-3.3352	0.54435	-3.7994	-2.069	-3.3952	-7.9546	-5.2477	-2.7017	-3.6586	-5.4563	-4.9383	-2.9074	-6.3173	-4.8995	-3.8046	-5.182	-4.1391	-2.2926	-3.0201	-4.8797
10.567	8.4803	10.994	7.2063	9.8231	7.8008	7.8081	7.4508	11.013	10.186	8.9873	8.4378	8.8269	11.125	8.2568	10.311	11.2	7.2586	5.5765	8.7207	9.3878	4.4538	7.0752	10.189	10.12	7.2292	9.3626	5.9415	10.675	8.5947	9.1394	8.8848	7.1688	6.3459	10.475	10.351	9.0715	7.1476	8.4546	8.7364	7.5352	4.474	10.678	6.221	8.2618	6.4351	10.545	6.1731	8.1431	7.0415
-1.5745	0.91185	1.3627	-1.0863	-0.17505	-2.4911	-0.26793	0.14158	0.38124	-1.6497	-0.99734	1.5626	2.3155	-0.76647	-2.254	-1.5145	-1.2616	-0.64878	2.8769	2.6802	-1.2192	1.9854	1.3235	-0.94308	-0.21226	1.4077	1.2284	-1.0395	-2.0866	5.2057	1.6775	-0.19997	-1.4651	0.21471	-3.1054	-1.0057	1.0555	-2.5866	-0.85677	-1.1105	0.022558	0.45789	-4.527	-1.3338	1.0123	0.78722	0.95092	0.80471	0.93645	-0.15691
-9.8504	-11.82	-12.935	-8.0855	-10.666	-10.944	-8.7072	-7.6821	-11.418	-12.614	-9.6121	-12.09	-14.762	-13.506	-13.148	-10.661	-11.174	-12.095	-11.382	-8.9279	-13.121	-11.292	-14.972	-6.1068	-12.981	-13.081	-11.592	-10.515	-12.787	-14.23	-9.1959	-10.277	-11.475	-12.198	-12.94	-13.703	-12.931	-14.272	-12.489	-10.177	-9.459	-11.365	-10.502	-9.6164	-10.594	-8.7164	-9.4873	-11.06	-10.902	-6.7091
0.90428	5.8298	1.305	2.6828	3.3589	3.8498	8.1742	5.5086	4.9421	5.4833	3.0743	5.435	4.0646	5.0646	6.4751	5.6964	5.0927	7.5068	6.2735	3.3258	4.1269	5.77	3.0111	4.6969	7.6703	8.2919	6.1641	7.9824	6.8575	7.8387	3.7458	6.7982	5.6375	7.9296	5.8966	6.5651	6.3046	2.4099	5.9125	3.1498	4.6071	6.5481	3.2333	5.3236	3.8161	4.7087	2.2947	5.5969	7.3926	3.7541
-9.6609	-9.6818	-12.961	-8.7828	-12.13	-12.162	-9.3365	-5.53	-7.5291	-4.5624	-9.652	-6.2792	-8.0708	-9.7007	-7.7519	-9.8245	-9.0325	-10.287	-5.1993	-8.2622	-8.6876	-8.0888	-7.0533	-8.037	-8.4052	-10.421	-7.4979	-9.1818	-8.672	-8.9377	-7.1526	-8.271	-7.3708	-9.5294	-8.4494	-8.4136	-5.5246	-9.1771	-8.414	-9.9729	-9.1618	-11.559	-10.535	-10.027	-13.626	-10.127	-6.6767	-9.1341	-12.019	-11.899
-4.8975	-1.406	-0.98965	-5.1536	-2.0065	-3.936	-5.2538	-3.6879	-1.9106	-4.9224	-2.3036	-6.1485	-4.8399	-3.037	-1.6229	-2.9207	-5.8131	-1.6022	0.48779	-2.206	-3.314	-3.3783	-2.134	-3.1531	-2.8794	-3.6541	-1.6725	-7.7054	-7.5607	-2.1111	-4.0684	1.619	0.26104	-3.4768	-0.80662	-5.4935	-4.8968	-1.9679	-5.6847	-4.0492	-1.7929	-0.68544	-2.745	-4.3271	-1.2258	-3.0839	-1.9697	-6.4765	-3.6879	-2.5219
-3.496	-2.4536	-3.2339	-4.0323	-2.0399	-4.2164	0.38695	-0.51762	0.070579	-3.1416	-3.1745	-2.2945	-2.0622	1.0966	-3.9212	-2.4247	-2.8011	-3.6734	-1.0194	-1.8432	0.42943	0.028785	1.1964	-3.9341	1.154	-0.78462	-1.5546	-5.1079	-2.2411	-2.581	-0.82001	-1.7835	-0.098353	-2.0917	-3.0877	-1.0524	0.20462	-1.0719	-2.5858	-2.1026	-2.1315	-5.2857	-0.16421	-2.3614	-2.0352	-1.7014	1.1831	1.8998	-0.35334	-3.1209
-14.799	-14.951	-14.473	-11.168	-13.432	-14.258	-13.489	-12.719	-12.083	-15.108	-13.426	-12.406	-13.324	-12.794	-14.343	-13.206	-11.539	-13.944	-16.545	-13.696	-12.637	-15.226	-11.545	-12.562	-13.282	-14.526	-13.928	-15.412	-13.633	-14.419	-11.732	-12.955	-12.844	-13.779	-11.441	-18.609	-11.529	-15.504	-9.8706	-13.262	-13.291	-12.019	-11.408	-11.599	-13.664	-14.099	-12.783	-15.611	-14.297	-12.562
4.0763	0.88377	0.10136	3.3114	0.70682	1.585	3.5322	2.2697	-1.6287	2.1615	4.6358	4.0375	0.4831	2.9256	3.8039	1.8114	2.802	2.8975	-1.0265	1.5261	5.4785	5.5807	3.2222	1.3258	3.4861	0.89712	0.016789	0.91406	1.6552	2.4115	1.8929	1.9815	3.6897	5.7915	2.886	2.8228	2.5324	3.0613	2.2027	0.14678	4.2785	2.1324	3.8824	-0.089063	6.0946	3.1236	1.0348	3.4504	0.55265	2.255
-10.877	-11.642	-14.934	-11.592	-6.5978	-11.071	-10.568	-12.778	-11.607	-10.545	-9.7511	-11.069	-9.9658	-13.308	-14.233	-13.668	-12.002	-8.5781	-9.8266	-13.901	-11.207	-12.286	-9.9271	-10.619	-8.6988	-13.637	-12.297	-11.325	-9.6227	-11.963	-10.351	-10.982	-8.2034	-12.045	-12.23	-13.408	-10.064	-11.004	-11.478	-12.313	-12.444	-9.6453	-11.087	-10.223	-15.399	-12.805	-10.898	-11.163	-10.21	-11.998
-13.977	-12.957	-16.979	-15.026	-13.623	-14.859	-12.563	-16.049	-13	-11.81	-15.507	-13.309	-12.116	-13.62	-11.586	-13.265	-17.782	-15.013	-12.086	-12.971	-12.898	-14.186	-13.088	-12.388	-13.933	-12.215	-17.21	-17.54	-13.832	-15.407	-13.643	-13.77	-15.329	-13.379	-12.678	-14.127	-13.014	-14.246	-16.831	-14.333	-12.693	-15.326	-18.707	-12.977	-12.977	-10.231	-14.465	-15.941	-13.801	-15.979
0.4368	0.3746	0.55806	0.77107	-1.6157	2.7657	0.60604	-1.7782	0.60378	-2.5243	1.4089	-2.1859	0.57696	2.9992	-1.3813	-1.2973	-0.19358	-1.6885	1.5406	-0.71881	-0.41055	0.89873	-1.9048	2.813	0.82656	-0.70913	0.1594	1.0793	1.2034	5.3918	-2.281	-4.8421	1.0189	-0.17063	2.024	-1.5659	3.4477	-0.56155	0.92893	-1.8897	-0.59133	-0.14855	2.2563	0.53468	-0.84185	0.28214	0.43444	-0.83287	0.36434	2.4275
-4.4184	-5.9532	-3.2958	-1.8559	-1.927	-3.2135	-3.2421	-1.5472	0.28636	-6.4761	-2.9961	-3.2044	1.6555	-2.0274	-3.0744	-1.0187	-5.3942	-1.7574	0.29409	-2.5785	-0.85798	1.0706	-0.78279	-1.2897	-2.342	-3.3679	-2.228	-7.1505	-0.57118	-1.9305	-0.7921	-3.2589	-3.5404	-2.1782	-3.8263	-2.1048	-0.30855	-3.2756	-3.3378	0.45751	-4.0727	-1.5723	-3.9749	-1.984	1.3713	-1.4219	-2.7894	-2.9503	-3.7357	-0.4292
5.9828	5.5052	6.9842	7.075	4.3628	6.633	8.0243	0.74456	4.0079	5.5897	3.2175	3.1406	5.869	3.8163	3.7838	5.981	5.3534	5.1407	5.5362	1.3499	4.0862	2.4469	4.8729	3.8713	2.6412	4.5535	0.70342	5.1235	4.4442	1.5402	6.5011	5.3794	2.5662	7.2728	5.8163	6.0068	2.7799	3.9902	3.9728	3.4441	4.3507	6.0966	0.86929	6.5709	5.7482	4.13	3.1564	3.7007	2.2794	7.1633
-8.9491	-7.5558	-5.9405	-11.732	-12.361	-10.314	-6.7575	-11.266	-9.455	-11.918	-10.022	-9.7305	-10.345	-11.894	-9.9409	-8.5626	-11.299	-9.1284	-8.6828	-9.1501	-6.8491	-9.1392	-8.7023	-7.9814	-10.172	-5.5908	-8.3951	-7.3049	-9.6485	-9.8583	-7.0472	-9.3203	-6.6323	-7.8939	-9.5795	-7.8201	-6.7872	-9.1774	-9.2127	-5.6586	-10.028	-8.3042	-8.3566	-11.894	-5.8519	-8.7255	-8.7423	-8.5097	-11.54	-8.0189
-9.7477	-11.533	-10.066	-9.5973	-11.523	-11.479	-10.884	-10.634	-10.403	-12.128	-10.917	-14.163	-11.947	-11.286	-9.7099	-10.189	-13.725	-8.9924	-13.194	-9.0512	-9.3763	-13.144	-13.414	-9.3461	-10.808	-11.004	-10.124	-11.709	-13.193	-12.974	-9.5502	-10.981	-12.535	-11.315	-12.356	-11.469	-8.9494	-11.815	-10.188	-14.814	-9.1737	-9.7749	-10.936	-12.96	-9.0913	-12.656	-8.307	-13.46	-14.815	-13.756
-12.18	-8.9862	-8.7713	-7.4431	-8.0907	-8.2699	-11.025	-10.689	-6.0536	-8.8807	-10.466	-11.842	-7.8453	-9.0382	-12.084	-8.9091	-10.009	-6.9028	-7.3077	-10.564	-6.8033	-9.3641	-8.5841	-6.9677	-6.1493	-8.3483	-8.0476	-9.781	-9.9206	-6.4811	-6.7602	-12.171	-9.7548	-10.062	-10.537	-6.9994	-9.2499	-9.4295	-9.7621	-11.114	-9.8904	-9.9075	-10.658	-9.3774	-3.5743	-8.049	-8.5658	-8.9191	-7.5187	-8.3611
-2.5896	-4.0245	-1.5446	-0.050998	-0.63717	-2.8956	-3.189	-0.96436	-0.031541	-3.6343	-0.55948	-4.1231	-2.5451	-3.7005	-2.8022	-3.7426	-1.5426	-4.6535	-3.586	-3.7709	-5.9653	-2.2139	1.7225	0.45528	2.3466	-1.1496	-1.3933	-3.9377	-2.4244	-4.302	-3.4072	-1.8637	-4.2056	-4.2902	-3.6176	-2.8955	-4.4995	-3.2476	-1.4641	-2.9481	-0.98075	-6.0532	-2.8307	-1.2044	-1.2872	-4.582	-1.2758	-1.1162	-1.6119	-3.4329
9.7406	9.3763	3.3286	7.8492	3.1234	4.2203	8.0636	9.4802	9.1927	9.2425	7.4772	8.6213	10.154	7.845	5.0942	5.325	9.715	5.7715	8.7101	7.3038	10.399	9.4917	9.0896	4.759	7.151	10.617	8.2699	4.7811	9.745	7.3991	9.0748	5.628	10.65	7.858	7.5574	7.8265	6.5107	7.0945	5.8667	5.2933	8.9546	9.6897	7.8017	3.8095	11.919	8.9272	10.472	9.0884	10.732	7.8491
0.016419	-3.1343	-3.7432	-3.5496	-2.3972	-2.6001	0.19007	-2.2335	-1.9157	-1.3753	-1.9048	-1.0271	-1.6094	-1.3433	-1.927	1.7575	-1.5776	-4.9867	-0.60227	-1.8698	-0.65574	-2.751	-0.25252	-3.3798	-2.1112	-0.51391	-0.075645	-0.71172	-1.9358	-2.9604	-0.79522	-3.3282	-1.9003	-1.4233	-1.9787	1.825	0.35381	-2.2777	-1.739	-0.61482	-0.21846	-2.2384	-1.8188	-1.451	-0.84345	-0.37887	-3.834	-3.7638	-2.9308	-3.2504
-3.2865	0.67033	0.10733	0.3796	-1.0457	-2.3341	-2.1138	-1.6533	-0.2834	0.64321	-1.2031	-0.14175	-4.0635	-0.26854	-0.81353	-3.517	-1.4455	-0.30517	-4.2344	-3.2207	-1.0305	0.7013	-0.14661	-2.0783	-1.6892	-0.12192	0.214	-5.4059	-2.3235	-0.87615	0.96585	-5.8449	-4.4521	-2.359	0.4659	-1.399	1.3851	0.019951	-1.3465	-3.4297	-1.4566	-1.0697	-0.48465	-1.2036	-1.8502	-0.77137	1.9092	0.98919	-1.498	-0.81653
-13.342	-11.552	-12.558	-13.072	-12.894	-14.967	-12.207	-14.158	-18.41	-16.035	-14.955	-13.892	-18.319	-15.681	-12.563	-11.806	-12.818	-10.803	-12.552	-14.248	-14.738	-11.994	-13.963	-14.496	-11.392	-13.192	-12.564	-11.451	-13.453	-11.821	-13.972	-13.835	-13.206	-15.81	-17.094	-16.384	-11.295	-11.243	-12.768	-14.687	-11.924	-13.26	-12.776	-13.237	-17.046	-10.406	-12.407	-11.537	-10.35	-15.076
-8.163	-7.5482	-10.427	-7.9552	-11.464	-11.048	-8.263	-6.9438	-8.5715	-9.0986	-9.488	-10.64	-12.653	-7.9757	-7.634	-7.3474	-11.453	-7.947	-8.3859	-9.7132	-10.13	-8.7685	-6.2894	-11.052	-8.4556	-4.0334	-7.24	-10.276	-11.203	-8.3823	-10.935	-8.6915	-7.4375	-8.0608	-9.7008	-3.864	-6.7508	-9.5476	-9.8253	-8.8996	-8.4006	-6.6618	-9.6948	-8.2252	-11.518	-7.6869	-7.2186	-8.3841	-5.1187	-7.7901
-12.737	-11.753	-9.9774	-12.728	-11.995	-13.403	-12.847	-14.563	-12.483	-11.101	-14.385	-11.928	-14.04	-13.594	-14.051	-13.252	-14.638	-11.957	-10.758	-15.55	-11.909	-10.77	-10.714	-11.626	-11.018	-9.2567	-14.99	-9.9617	-11.06	-9.5774	-11.164	-8.3125	-10.17	-13.856	-9.8862	-8.2589	-8.0147	-11.502	-10.149	-10.655	-13.216	-9.8351	-11.092	-13.155	-10.097	-11.574	-10.547	-9.3679	-13.299	-10.954
-0.10565	1.7473	2.3546	2.9187	3.2759	2.2348	1.5205	3.7048	2.7966	0.11581	-0.14189	3.1404	3.0001	2.1541	2.5311	0.86548	1.7536	3.237	4.2465	3.0036	-1.2088	2.5797	3.565	1.581	0.048181	1.2289	1.4696	5.074	-0.83541	4.073	1.8092	-1.3495	0.27646	3.4465	0.63923	1.5963	0.045777	0.80887	-2.1459	4.3784	1.2863	0.040214	4.7099	3.1347	0.55655	2.3488	3.338	-0.028543	-1.1398	1.0745
-5.0871	-5.1752	-2.7946	-6.3753	-5.6787	-4.3192	-6.6797	-5.6854	-5.4255	-4.6612	-1.5305	-5.7599	-1.8194	-5.3281	-7.453	-7.8458	-3.8499	-3.5774	-2.917	-2.7655	-2.4347	-5.5341	-4.1494	-4.364	-2.9583	-6.0408	-5.7039	-1.6273	-3.4267	-0.84456	-1.6482	-0.93384	-5.6603	-4.7389	-5.6451	-2.5923	-5.2612	-5.0389	-5.8428	-3.0487	-4.311	-4.4914	-3.6084	-5.7947	-3.3173	-4.3378	-1.5875	-5.023	-3.4857	-0.13992
0.83184	4.5978	1.6688	2.7194	-1.7274	-0.42842	3.7292	-1.9871	3.5575	2.2914	2.2933	1.7614	4.358	1.9608	2.8725	0.71392	1.5329	1.1875	3.6752	0.56593	-2.9496	1.0391	1.0789	1.5466	3.1848	2.4021	4.6274	2.7015	-0.45771	3.2506	0.28544	2.9226	-1.4073	2.8803	0.66567	2.402	4.2571	3.8739	1.064	2.193	-2.6484	2.5079	-0.68748	2.532	-0.42266	0.97442	2.6238	0.46548	1.3525	0.9729
3.9246	2.1698	2.9056	-1.1219	3.5124	2.4453	1.5457	1.2381	1.9492	1.318	2.0134	4.1072	3.1707	-0.7826	3.3015	1.1219	2.2489	2.2118	-0.73872	1.8882	1.0865	-2.358	3.7218	3.1856	-0.95905	2.5902	1.797	0.94017	-0.57188	-2.2282	-1.0938	1.388	2.4022	2.6526	1.7494	1.3092	2.4902	-2.0104	3.6556	1.2849	2.8033	1.8105	2.8839	-0.87795	-1.769	3.4202	5.4918	2.6265	1.462	0.74995
6.3474	7.7468	8.1791	7.5382	6.6052	5.4971	7.1178	7.0595	6.0665	10.734	6.6134	7.3904	5.5952	5.7302	4.0398	7.5612	7.1932	5.8741	4.7412	7.2979	7.5138	8.7551	5.6957	10.04	8.5442	7.782	4.7795	6.1222	4.3601	7.4945	5.0037	6.2163	8.0729	3.3189	9.7487	4.9856	7.5117	6.6306	9.0106	7.8963	5.4161	9.4227	6.3712	6.2547	4.5169	3.7038	7.4925	5.4333	13.374	8.2377
6.4036	3.7923	2.6073	2.5728	3.6224	5.2051	4.5836	0.91695	2.9866	4.1165	5.6931	5.6077	3.5162	6.5974	5.0735	3.8606	1.9041	5.2774	1.4653	5.5212	6.8092	7.6793	3.8747	4.3123	6.1385	4.7576	2.4828	7.7791	3.2027	7.5788	3.3326	6.7713	2.7846	4.097	5.1049	3.6077	4.0374	5.8146	3.1639	4.6672	5.1141	4.539	4.1507	4.112	5.86	5.4814	4.9486	3.8534	3.3027	3.0734
-3.5114	-4.4432	-2.7387	-1.6222	-5.4579	-4.0009	-0.694	-1.7216	-1.8171	-5.186	-7.2895	-5.7972	-3.8285	-2.4357	-2.7438	-3.456	-4.4673	-6.7369	-2.64	-2.6752	-2.9114	0.10973	-5.2135	-3.9419	-2.5485	-4.1182	-4.3197	-5.1187	-4.1272	-7.0534	-4.2444	-5.001	-0.93582	-5.9902	-4.635	-5.1682	-4.6574	-4.5424	-3.3807	-6.3094	-0.79827	-2.555	-9.7387	-6.1471	-3.3167	-3.0426	-3.7972	-8.8547	-3.0344	-5.4144
2.6589	-0.92872	1.6597	2.9907	1.6487	4.7606	1.1275	-0.83975	-0.37632	0.47643	-0.8238	2.6999	1.4042	5.2523	1.4843	1.7685	2.4842	4.2819	1.5166	-1.5334	1.7009	0.053492	1.8428	3.8353	1.7915	2.8644	2.3064	0.73224	5.3534	3.0553	1.1929	0.74962	1.7788	1.4248	-2.1877	5.1666	2.0078	3.2535	3.9217	-1.6901	-2.2636	0.93863	0.56861	4.9444	4.5245	0.034882	2.0424	-0.88586	3.0851	0.47555
5.2065	0.28266	0.33413	5.809	1.3607	0.46432	0.78101	1.7881	2.7765	3.7427	2.5493	3.0424	4.3403	6.6869	1.9432	1.1443	-0.90505	2.2132	1.9585	2.3421	3.1285	0.88208	1.5968	1.8952	0.80896	2.6637	0.99471	5.4186	1.6463	3.1707	-0.49266	4.3662	1.8772	2.6839	-0.063555	2.2574	6.981	7.3678	3.3287	0.9508	3.0881	3.5796	1.2909	1.6785	2.1033	-1.5555	1.1623	1.6618	2.2641	1.9621
5.1394	9.4564	5.7963	9.1367	2.9313	9.762	6.3785	8.6885	10.624	6.1471	3.5446	6.3679	8.2422	5.971	7.3785	7.4573	9.0107	5.4463	5.8914	5.3686	6.371	8.5962	8.4115	9.6304	6.6624	6.5405	8.4134	7.7123	8.2973	6.0286	2.7689	4.9542	8.659	9.2589	6.1079	8.7319	6.0183	5.5329	5.5066	4.0702	6.0044	4.5321	6.908	9.2005	7.8239	6.8377	6.3532	4.2434	6.997	9.2714
0.43488	1.741	0.3405	1.1785	4.021	1.8964	-1.5324	3.0371	-0.35779	0.992	1.2472	-0.87527	3.5987	-0.11219	4.4024	1.4042	2.2346	-0.28952	0.22979	1.3504	-0.19622	0.015646	2.3466	0.12599	0.026177	3.2768	0.49944	1.1544	4.4795	0.33311	2.653	3.1059	1.6123	0.29951	1.1714	4.7621	0.78148	1.2486	2.0792	2.7238	-0.66645	5.4443	3.4305	4.6819	1.5998	4.8531	0.50753	2.0762	3.8668	-0.074381
2.8277	5.5601	4.1915	6.3186	1.8081	2.7557	6.8624	7.0125	4.3666	2.661	3.3878	6.3628	4.1748	6.8244	2.7277	0.40742	3.8776	2.9924	5.0359	6.7978	4.8717	4.0177	7.2474	3.0623	6.9825	3.717	5.8722	5.0041	3.4946	4.9914	6.9435	2.7866	4.7681	4.1836	4.6573	2.4675	2.2599	3.6254	3.1226	4.5247	6.682	6.6871	6.0081	4.4027	6.5875	3.7435	5.5822	3.0651	5.6031	4.6862
-1.2493	4.8168	1.728	-0.80929	-0.81238	3.1308	0.01104	-0.51156	1.6184	0.9215	2.008	1.2052	-1.1839	0.99121	2.9505	2.7747	-0.13946	-0.6817	2.8176	1.1847	-0.971	-0.80497	-0.071752	-0.40188	0.96424	1.2551	2.8115	0.90574	-1.3222	-2.5713	1.9454	-0.50387	-0.028431	1.463	-4.1792	0.70317	-2.4888	2.0558	1.2437	-1.5925	-0.1532	-0.3317	3.0582	0.63251	-2.5325	-2.9071	0.18313	-2.5316	1.7055	-0.52648
0.37385	-2.5838	-2.8579	-1.9522	-0.99441	-2.4852	-1.1412	-4.0946	-2.3511	-3.8589	-4.6795	-2.0597	-5.1622	-3.3514	-5.8355	-5.4253	-2.7694	-0.5209	-3.0013	-1.3037	-0.62712	-1.2677	-3.066	-2.9315	-2.1615	-1.4356	1.8583	0.28362	-2.7887	-4.0928	-2.1145	-4.6808	-4.2946	-4.0836	-3.924	-3.7089	-4.6084	-4.9432	-1.3322	-5.2561	0.49539	-2.0604	-2.6623	-2.3793	-4.3589	-1.1511	-3.0492	-6.251	-4.0809	-0.64808
-9.5686	-12.341	-10.652	-10.075	-10.176	-9.5919	-9.5303	-9.7172	-10.025	-7.7741	-11.192	-9.7403	-8.5754	-9.2655	-7.8216	-8.6933	-12.29	-10.047	-10.145	-11.872	-9.8589	-8.7643	-8.9501	-8.0494	-10.27	-13.045	-9.2061	-7.4684	-10.291	-9.4427	-10.518	-7.32	-11.077	-10.508	-8.1905	-8.7706	-10.979	-11.163	-8.8934	-8.7855	-9.5532	-9.147	-10.732	-8.2055	-9.5682	-9.7755	-6.5078	-3.7757	-10.122	-11.209
-0.052034	-0.91596	-0.24144	-0.54573	-3.9338	-3.332	-0.74304	-0.69823	0.82065	0.43907	1.9762	0.81051	0.3392	-2.2714	-4.4866	0.74455	-0.73443	1.12	-3.2411	-1.162	2.2861	-0.71645	-3.6532	-1.6441	-0.55472	-1.6842	-2.5595	-0.18814	-3.0873	2.4017	0.80783	-0.47481	0.20906	-0.74774	-3.0646	-2.286	-1.5384	0.050893	0.29	3.1274	2.9224	-0.086276	-2.8385	0.0051983	1.2027	-1.2229	-1.7729	-3.9553	-0.92827	-0.1983
-2.835	-2.6962	0.16067	-1.1832	-2.1714	-3.6773	-0.83063	-1.7315	-4.1045	-4.2573	-0.40983	1.1566	-3.8406	-2.0772	-4.352	-3.4498	-3.0952	-1.2029	-5.0454	-3.7299	-1.3063	-2.6262	-3.2723	0.98177	-4.4213	-3.6656	-4.8941	-4.5695	-4.7699	0.046603	-1.4439	-2.7293	-2.0243	-2.4573	-1.7616	-5.4552	-0.017255	-1.2386	-3.4907	-2.7544	-1.2453	-1.0004	-1.5632	-0.64381	-1.2305	-4.0283	-3.5248	-1.403	1.7947	-3.2227
-8.9139	-7.9195	-8.9161	-7.1251	-7.9703	-7.9277	-7.5579	-4.5598	-8.0312	-9.3086	-8.0182	-7.3246	-7.2626	-4.1004	-6.0827	-5.5288	-7.9864	-8.9926	-4.9189	-9.3555	-10.213	-7.5392	-6.4691	-7.7904	-6.6049	-8.5642	-5.8803	-9.5699	-7.4574	-9.6465	-10.638	-7.8537	-6.6672	-7.7751	-7.9472	-2.08	-7.4697	-9.1016	-6.2018	-7.5822	-7.1846	-7.9027	-8.6037	-6.0804	-5.4928	-7.9401	-8.9328	-8.4015	-8.0653	-5.963
-4.9182	-4.4566	-4.1242	-7.2078	-5.3534	-4.8507	-6.5015	-0.47505	-4.8623	-2.5399	-4.5015	-2.0322	-5.2232	-2.7424	-2.7394	-7.4024	-5.0168	-6.2969	-5.9362	-4.0157	-5.8549	-6.0661	-4.013	-3.7202	-6.9438	-5.7609	-5.578	-5.348	-2.4253	-4.4378	-6.2024	-1.9402	-5.8556	-4.6181	-4.055	-6.0315	-2.6981	-2.4242	-5.0813	-5.3756	-6.8485	-7.215	-5.2744	-4.1817	-6.425	-6.4527	-4.4336	-2.249	-6.198	-1.3153
-19.998	-22.228	-22.423	-22.567	-22.571	-21.482	-20.885	-23.662	-20.41	-24.895	-22.999	-21.845	-22.308	-20.561	-21.992	-19.927	-21.297	-22.806	-20.769	-24.256	-22.37	-24.309	-20.668	-22.776	-22.211	-20.809	-23.159	-22.469	-23.024	-22.423	-21.925	-22.851	-20.054	-20.878	-23.055	-23.068	-19.995	-22.053	-22.751	-23.994	-23.988	-19.711	-25.46	-21.865	-24.676	-25.436	-23.803	-22.456	-19.984	-20.994
0.32371	-2.9374	0.43805	-1.0596	0.39874	0.70792	-2.274	-0.42842	-3.6306	-0.25232	-3.3097	-1.1995	-5.0827	-3.1389	0.041685	-1.3684	-0.3372	0.52138	0.30636	-1.468	-2.8194	-0.43568	-4.0867	-2.8696	-0.97246	-3.7391	-2.2812	-3.0937	-1.276	-2.437	-2.3191	-2.0201	1.0313	-0.54134	-5.0465	-0.69385	2.91	-3.309	-0.39041	-1.6836	0.022277	-1.0289	-1.131	-2.1879	-4.4403	-0.99493	-0.4605	-0.067129	-2.6787	-1.2468
-4.0794	-8.6505	-9.2506	-6.1733	-5.2346	-8.5798	-9.2817	-9.1003	-8.802	-7.5424	-8.9671	-7.4376	-10.242	-7.4578	-7.9763	-7.3679	-7.9387	-7.6704	-5.634	-6.2423	-5.9751	-8.0305	-6.3625	-7.4239	-10.937	-4.8836	-4.0972	-5.2189	-6.5005	-6.4069	-7.5558	-10.175	-7.7106	-9.2915	-3.6122	-5.3294	-5.4196	-11.017	-10.256	-7.6434	-8.0593	-6.7699	-10.114	-6.5898	-10.753	-4.2641	-5.4605	-9.2152	-9.9868	-6.6797
-16.223	-22.522	-18.654	-19.662	-17.29	-21.602	-20.536	-19.294	-18.801	-22.182	-21.318	-21.18	-21.358	-20.864	-18.98	-21.96	-22.728	-20.89	-20.092	-18.724	-22.421	-19.815	-18.748	-20.867	-21.773	-17.481	-21.527	-18.465	-19.61	-20.888	-21.982	-17.607	-21.003	-20.66	-21.461	-18.063	-19.691	-21.238	-19.727	-21.875	-24.245	-20.858	-20.591	-20.21	-18.845	-19.059	-22.78	-18.929	-21.897	-18.327
-15.161	-13.542	-16.241	-14.075	-11.514	-12.169	-12.287	-11.726	-11.709	-12.852	-12.386	-12.951	-13.695	-10.857	-12.665	-14.541	-12.734	-11.967	-16.457	-14.689	-13.37	-13.662	-14.719	-9.0852	-12.153	-14.038	-13.779	-9.7703	-13.631	-11.398	-15.054	-12.045	-13.45	-14.338	-11.608	-14.714	-12.306	-15.453	-13.867	-14	-9.7603	-11.145	-15.12	-14.733	-14.56	-11.949	-12.694	-11.581	-14.018	-11.72
-2.5325	-2.4727	-0.89321	1.309	-1.2842	-0.026281	-0.83783	-3.5773	-3.2448	-1.2921	-2.2133	1.2169	-1.1977	-2.6301	0.50108	0.76433	-1.3236	-2.8243	-2.8971	-4.7649	-3.7678	-1.5645	-1.9309	-1.3797	1.611	1.3417	-1.4563	1.0755	-1.247	-1.5336	-0.96959	-3.3232	-4.1052	-0.03083	-5.6855	-3.4628	-1.909	-3.0211	-1.3273	-2.4831	-1.8048	-0.56359	-3.7582	0.92336	-0.15533	-1.6735	-0.25985	-1.5961	-1.3126	-1.3538
0.27057	-0.82885	0.42119	1.5148	-5.1313	-1.5167	-1.1278	-2.2602	0.43432	-2.1202	-3.2249	-2.1067	-4.007	3.7197	-1.2374	-2.1562	-1.5786	2.3032	-3.8409	-2.8351	-0.99938	-0.78346	-4.0912	2.2169	-1.9594	-0.66192	-3.7369	-4.8471	-0.38244	-1.1966	-0.50299	2.7591	-0.58403	-1.7595	-2.8638	-1.2348	-2.6542	-0.84941	1.2799	-0.024262	-2.6541	-1.9125	-1.5928	-2.7805	-0.35838	-4.6713	-3.8944	0.76007	-0.80686	-1.8147
-1.853	1.9692	1.1795	1.8245	-1.7894	3.9334	-1.0292	1.8859	1.4489	1.6222	3.4503	3.6096	1.4596	0.050151	1.6337	3.0015	1.6766	2.6225	0.19542	-0.87616	-0.80472	0.23051	-0.96096	-0.92384	2.8546	2.0466	1.6941	2.2887	0.6367	1.8777	-2.3229	2.2012	-1.3086	2.7952	-0.58872	0.56525	0.10522	1.3773	-1.549	2.4101	2.3957	2.1153	3.3131	0.87516	1.0404	0.50825	-0.90009	-0.87512	1.9951	2.3883
-3.2603	-3.7639	-6.9006	-5.6293	-4.4501	-6.4516	-5.1165	-2.1705	-3.339	-5.7543	-1.8043	-4.4451	-3.143	-6.1765	-4.0197	-0.099669	2.0893	-2.9554	-2.3845	-6.1862	-8.9722	-6.9199	-2.5248	-4.8039	-5.2894	-4.7163	-3.8069	-4.4882	-4.6441	-5.2418	-3.1625	-1.1	-1.6272	-2.8491	-3.2556	-1.3402	-1.6944	-1.8565	-3.0268	-2.2428	-1.9035	-5.3285	-1.1458	-3.2649	-6.4971	-4.1051	-6.4467	-2.2971	-5.9419	-3.4921
-7.4896	-5.8781	-5.1308	-8.902	-5.2416	-4.9667	-7.2126	-5.4341	-7.3655	-5.1648	-6.8959	-3.6191	-4.8013	-3.6615	-6.3019	-5.1687	-4.4266	-10.04	-4.3733	-1.2835	-3.486	-5.5133	-11.115	-6.8427	-4.3612	-6.1935	-6.0883	-5.3808	-9.951	-2.9177	-3.5281	-6.3694	-3.0051	-10.835	-6.3335	-6.8074	-3.5064	-2.1274	-4.6642	-5.122	-6.7211	-6.86	-8.7519	-6.591	-3.8982	-5.5576	-6.444	-4.0106	-2.6097	-5.0624
-10.803	-8.268	-11.794	-9.2526	-11.464	-11.449	-7.2754	-9.0344	-9.1768	-12.874	-13.024	-12.618	-14.739	-10.375	-11.373	-13.121	-8.9908	-10.86	-9.9994	-11.539	-11.394	-14.753	-11.484	-8.072	-12.768	-10.232	-12.265	-13.229	-11.871	-12.357	-11.57	-9.238	-7.5725	-10.564	-9.9586	-11.703	-10.178	-15.321	-11.217	-11.8	-14.354	-13.321	-12.753	-12.965	-9.1225	-11.422	-12.646	-10.373	-12.924	-11.08
6.1841	7.4803	6.4983	8.6542	8.323	7.3083	6.3848	8.177	6.3872	7.0367	9.202	9.3615	6.5012	9.8746	6.2351	9.2544	6.187	7.5728	8.0308	9.1025	8.0091	5.9629	5.4321	7.6706	8.709	7.0135	8.5741	9.2825	4.5886	6.4857	7.3277	4.2766	7.7438	6.0726	4.5101	6.7517	5.9155	5.0699	5.9677	5.1817	5.7374	10.03	7.8547	5.6702	9.2208	7.5037	4.1162	5.4775	7.9418	10.031
-4.353	-3.9009	-2.7778	-2.1024	1.2291	-0.63653	-6.8053	-1.6492	-2.4252	0.59563	-2.1476	1.7889	-3.4414	-3.4948	-3.2328	-4.4385	-0.25843	-1.6113	-1.5115	-1.9384	-3.5458	-3.0744	-4.6704	-1.5889	0.21514	-4.305	-3.3116	-1.9935	-1.435	-2.4841	-4.8404	-0.23233	-5.3415	-7.7204	-5.5276	-5.7459	-4.987	-2.3752	-2.0529	-2.4665	-4.7051	-2.1277	-0.26598	-2.9916	-1.8491	-0.16695	1.2103	-4.1594	-2.1777	-4.7425
-3.069	-2.9983	-4.7373	-3.2091	-1.6751	-3.8471	-4.7032	-3.561	-4.8933	-2.514	-2.9385	-1.0326	-0.56027	-3.391	-3.9135	-0.87898	-7.8902	-5.7226	-5.0578	-1.5839	-6.4688	-3.5458	-3.4466	-1.5337	-5.3683	-7.0162	-3.2286	-2.407	-3.074	-3.3602	-2.8564	-2.2663	-2.296	-2.1054	-2.71	-4.6364	-0.98155	-3.1774	-3.3747	-4.1399	-5.0781	-6.3382	-6.7269	-5.5561	-1.3233	-3.7618	-7.8544	-0.69322	-5.6527	-0.80765
-10.241	-11.284	-7.3965	-11.762	-9.0703	-9.3041	-6.5072	-11.088	-8.2931	-9.9844	-7.1905	-8.3502	-10.018	-7.3347	-10.631	-10.509	-10.032	-11.899	-8.7488	-7.9497	-11.827	-11.742	-12.736	-7.726	-11.941	-11.086	-11.264	-10.777	-10.924	-11.53	-9.4408	-9.5742	-9.7376	-11.349	-9.8791	-15.155	-8.3354	-13.079	-8.1775	-10.91	-11.284	-7.9853	-11.108	-9.8771	-7.4905	-9.9208	-9.2493	-8.4063	-7.2552	-11.407
1.6868	-0.35243	-1.3256	0.98066	-1.4213	-1.86	1.7795	0.74644	-0.33772	-1.8822	0.89768	-1.0294	1.1737	-0.0047231	-2.0971	1.2276	-1.0805	-0.25009	-2.0763	1.3963	-1.2478	-0.83649	2.0307	0.037429	-2.7893	1.4788	-1.754	-0.83674	-0.56974	0.91431	0.02166	-0.54709	2.8106	-1.0289	-3.8281	-1.3465	-2.8074	1.452	-3.6435	-0.13197	-0.41227	0.8186	-0.37287	0.2464	-2.9893	-1.6731	1.9557	-2.1776	1.0559	-1.7892
-0.09479	-1.8051	-1.1491	-0.76469	2.6607	2.2876	-0.059285	0.0081186	1.7807	-1.1688	0.15845	-4.6199	1.8381	1.3119	-2.0989	0.12659	3.029	2.9164	0.35263	0.47749	-0.38209	0.12466	1.6722	-1.8884	4.3264	-2.0203	0.42373	-2.7477	-1.1909	0.98032	-1.5567	-3.1938	-0.6727	-3.557	1.1445	-2.3465	0.53873	0.79109	-1.3667	2.7932	1.663	-2.0228	-0.72034	-1.516	-1.0296	-3.1413	-3.592	-1.7221	3.6809	-2.2897
-3.2879	-6.1043	-5.5852	-5.7089	-5.8819	-6.5588	-6.2581	-5.3096	-5.7939	-4.4504	-8.3525	-7.0387	-6.4956	-6.1755	-3.9471	-8.428	-6.16	-1.6796	-5.3781	-5.5283	-7.9135	-6.2432	-3.6029	-6.3277	-6.929	-7.0479	-3.7391	-9.0297	-3.6763	-6.9405	-3.1208	-7.7826	-4.1353	-2.1538	-5.5466	-4.8223	-4.7472	-3.3623	-4.5084	-3.8347	-4.8053	-7.7352	-3.6426	-4.435	-5.5397	-6.3625	-5.057	-3.2505	-2.2827	-3.1276
-15.093	-12.46	-11.224	-9.1522	-10.403	-13.921	-12.609	-11.483	-11.47	-14.798	-10.186	-7.1016	-9.3718	-8.2637	-12.127	-14.97	-17.09	-11.207	-9.9418	-11.39	-10.171	-10.226	-10.599	-9.9663	-10.704	-10.336	-8.6706	-10.568	-6.5721	-10.775	-11.219	-10.977	-6.6959	-13.444	-10.674	-10.761	-9.3767	-11.081	-13.139	-10.195	-13.389	-9.9383	-11.787	-10.532	-6.7557	-10.23	-12.227	-10.826	-9.5907	-14.914
3.58	4.7656	8.7402	5.475	7.4864	9.0286	4.6766	9.7501	5.1606	4.0345	8.0522	5.1339	7.0835	7.4365	6.103	9.7351	8.3107	5.5003	10.381	6.1265	3.3909	10.499	3.8187	10.805	3.863	9.0102	7.167	6.5793	4.5324	8.9683	3.6471	5.0127	7.8229	9	6.0008	4.858	4.1191	9.4383	9.4249	7.8902	9.1316	6.8453	6.2895	9.1236	6.6723	4.9969	9.0291	5.5212	4.2251	7.4874
-1.3816	-2.888	-1.6601	-3.4704	-5.1484	-1.6483	0.54997	-1.9072	-2.1272	-1.1665	-2.6199	-1.6534	-3.17	0.14115	0.36575	-1.5455	-1.6997	-2.725	-0.87709	-1.8613	-2.4392	-0.057982	-5.0205	0.20411	-3.841	-2.2425	-1.5552	-1.6821	-4.1485	-4.2407	-3.6599	-5.064	-2.3824	1.078	-3.8305	-1.3831	0.15288	-3.8869	1.2809	-4.5513	-5.6673	-2.538	-4.3311	-1.6923	-2.5446	-7.9995	-3.9195	-1.2786	-3.5939	0.10539
-2.1009	-3.4733	-4.5392	-4.5084	-5.2041	-4.3497	-3.4341	-5.5966	-2.1621	-5.404	-4.6929	-4.3719	-4.8014	-3.343	-7.5416	-5.0163	-4.6149	-3.6924	-4.3745	-3.8238	-2.9086	-4.9286	-3.6636	-5.5643	-4.254	-3.7043	0.20017	-3.3494	-6.2408	-3.4535	-5.2156	-5.0472	-1.5231	-4.5705	-0.63476	-3.249	-1.5962	-4.6493	-2.5026	-0.85869	-1.8325	-5.2339	-4.6087	-5.0904	-5.0981	-4.3807	-0.67088	-5.807	-3.6016	-3.8671
-15.529	-15.898	-18.521	-13.613	-13.951	-14.259	-14.454	-14.855	-14.879	-16.647	-15.247	-12.982	-16.64	-16.853	-15.431	-13.517	-13.453	-16.255	-17.74	-14.097	-13.9	-14.353	-16.206	-14.849	-13.489	-13.77	-14.201	-14.865	-11.825	-13.847	-15.746	-15.268	-15.555	-15.282	-16.985	-14.984	-12.793	-15.459	-13.384	-12.606	-13.931	-14.152	-10.527	-10.908	-17.017	-17.233	-12.754	-13.336	-12.759	-12.788
-2.0734	1.4647	-0.69887	-0.54072	0.74646	0.73979	-0.24868	-2.0203	-2.6708	1.0637	2.0316	1.2784	0.4967	1.6343	2.2187	0.22369	-0.30863	-0.26099	-1.5893	-0.15332	2.0341	-2.4669	-0.87595	2.9287	1.6385	-2.5564	-0.11373	0.38875	1.5495	1.1796	0.96989	-1.5388	-3.4511	3.4012	1.0432	-0.83437	1.1067	-1.5631	0.68165	0.87428	-2.377	-0.062903	-0.69654	0.17458	0.93315	2.3496	0.84696	2.2254	-0.46918	-0.035867
-7.5467	-3.0814	-3.9905	-5.8827	-7.5812	-3.5622	-7.2385	-6.6819	-3.9042	-4.7335	-5.5198	-7.1427	-7.986	-4.8664	-2.4426	-3.8992	-4.7129	-4.4373	-5.2808	-3.6022	-7.453	-1.7372	-1.6037	-2.7439	-6.2769	-5.1195	-4.9987	-6.3525	-5.1391	-5.8178	-9.3911	-3.2409	-6.8758	-1.6546	-6.6512	-7.2527	-3.0278	-5.3595	-2.1276	-3.4838	-4.0132	-3.3376	-5.1839	-1.8189	-9.7815	-6.9162	-7.5693	-5.2467	-3.4437	-7.6975
-18.495	-20.695	-18.89	-21.766	-23.094	-23.021	-21.872	-22.497	-22.66	-20.622	-21.291	-21.15	-22.343	-20.093	-19.536	-21.378	-24.018	-19.448	-20.831	-20.788	-22.681	-20.152	-18.194	-20.032	-23.232	-19.127	-22.603	-21.416	-19.094	-21.675	-21.009	-19.218	-20.738	-17.945	-19.869	-21.758	-20.172	-23.118	-20.473	-22.364	-20.855	-19.508	-21.236	-21.243	-21.547	-20.126	-20.877	-19.849	-16.327	-20.008
-3.9117	-2.4366	-3.196	-1.1715	-2.295	-4.898	-4.8764	-2.116	-1.7687	-4.3999	-3.555	-2.9394	-3.8414	-3.1109	-1.7715	-2.9059	-3.0942	-3.2181	0.8147	-4.0812	-5.1905	-2.7125	-2.48	-2.7073	-4.7124	-0.78347	-3.5824	-0.9076	-1.3503	-2.744	-3.7099	-1.5476	-2.2229	-6.1196	-3.4093	-0.17254	-1.9842	-0.77859	-2.5144	-2.3719	-4.3233	0.44357	-3.7876	-0.55847	-5.0834	0.48944	-2.7681	-4.4937	-0.99601	-2.1584
-3.7965	-0.93915	-3.909	-1.6089	-4.0468	-1.2388	-4.7752	-6.3251	-0.58713	0.67148	-2.1194	-0.0044771	-2.3103	-6.9415	-2.4593	-2.2701	-0.56971	-1.8593	-1.9358	-4.0184	-0.88836	-2.7211	-1.0924	-1.8367	-3.7744	-0.96868	-4.4416	-3.1839	0.045572	-6.3955	-2.8414	1.6778	-3.1087	-2.6192	-2.8972	0.10123	-4.1796	-2.8708	-3.3721	-0.38393	-1.7024	-3.9783	-1.426	-3.5262	0.51538	-3.3545	-1.8858	-4.0235	-6.5922	-4.7585
-2.1586	-2.9186	-3.4249	-4.5016	-3.6112	-0.40337	0.32187	-4.4643	-2.6433	-0.97389	-4.0406	-3.7618	-4.2226	-1.9732	-0.82858	-4.1812	-1.296	-1.3758	-4.3418	-3.6735	-1.9914	-3.7063	-3.431	-2.1288	-2.3224	-4.556	-2.5961	-2.1747	-5.4551	-2.3373	-3.214	-4.5571	-2.0157	-1.9087	-3.826	-0.8285	-2.6526	-3.9902	-2.2069	-4.6184	-3.0601	-3.1691	-6.6387	-2.0209	-4.0621	0.16312	-1.4688	-3.7715	-1.882	-3.4625
-0.63875	-0.80576	-1.5458	0.37453	-5.0097	-3.4808	-4.8237	-1.2247	-0.77764	-1.8367	-2.8078	-0.81653	-1.3667	-4.3902	-4.463	-1.974	-0.56586	-1.7836	-3.7359	1.3977	-0.57434	-3.5498	1.1666	1.2364	-6.9712	-1.2632	-5.2744	0.16203	-2.5313	0.98193	-5.725	-2.7416	0.12724	-0.572	-6.3682	-2.1683	0.30135	1.0705	-3.0907	-3.5687	-3.4495	-2.5558	-1.352	-2.0002	-0.90854	0.46223	-3.3739	-2.9716	-2.5715	-0.085238
10.816	6.7595	12.686	13.038	9.5189	6.7793	8.6886	10.425	10.858	9.9555	11.976	7.8767	10.117	11.692	7.608	9.7662	12.608	11.229	9.108	9.2097	8.9175	9.5432	9.9882	10.724	10.23	9.2824	9.9447	11.504	6.078	11.539	11.645	6.9346	6.6471	8.4975	10.677	10.816	10.409	13.288	7.1251	9.875	9.9697	10.513	7.9553	9.6846	10.375	10.548	8.7636	7.7469	10.208	6.6582
-9.6538	-12.29	-11.59	-11.203	-9.224	-8.4203	-10.319	-13.861	-9.2285	-9.0011	-10.36	-11.947	-10.329	-10.974	-10.672	-8.2559	-12.181	-8.0822	-10.309	-14.077	-12.59	-11.496	-9.3814	-12.637	-10.059	-9.8725	-12.555	-9.339	-12.071	-10.056	-11.368	-11.581	-9.5058	-8.6733	-11.698	-6.478	-11.33	-8.6561	-8.7497	-11.088	-12.377	-9.0073	-9.7489	-11.312	-11.722	-9.648	-12.692	-8.0872	-9.1519	-11.098
-11.788	-13.183	-13.19	-12.57	-9.752	-11.316	-14.568	-14.616	-11.47	-15.219	-14.388	-15.508	-13.298	-12.123	-12.697	-14.202	-15.798	-12.47	-12.527	-11.857	-11.91	-13.248	-12.298	-12.927	-11.895	-12.691	-14.343	-14.011	-12.169	-12.028	-11.098	-13.177	-13.537	-13.323	-14.125	-9.9367	-14.176	-14.876	-12.888	-14.136	-14.546	-15.042	-10.524	-11.294	-9.7833	-12.837	-14.007	-13.173	-11.065	-14.881
-21.104	-18.339	-21.356	-18.668	-18.217	-17.498	-22.348	-23.839	-23.154	-22.167	-23.037	-18.843	-21.874	-22.923	-20.189	-23.966	-20.856	-20.183	-23.879	-20.778	-17.416	-22.727	-20.612	-20.387	-21.203	-21.311	-22.619	-22.421	-22.921	-18.497	-19.991	-19.134	-21.996	-18.203	-19.649	-20.04	-22.757	-20.277	-22.185	-20.681	-18.811	-18.839	-20.56	-24.025	-19.612	-22.978	-21.954	-21.483	-19.065	-21.832
7.672	5.5578	6.0656	4.527	3.5911	7.3474	8.0884	6.941	7.9918	8.7169	5.0825	3.9675	5.0175	8.1209	5.7104	6.7439	4.9394	4.5556	4.5223	2.7694	7.4394	5.0147	3.4686	5.1057	5.1909	3.8519	3.9838	4.4822	5.8772	4.199	3.3362	4.7849	3.6085	9.4842	3.2356	4.3114	5.2804	5.7391	7.0857	7.8893	5.8847	6.5711	5.1916	5.2783	5.4123	5.0546	6.0132	4.7953	5.4445	4.7492
-10.491	-13.291	-10.979	-10.984	-10.481	-10.787	-11.185	-10.524	-13.11	-8.5758	-9.1533	-12.208	-10.168	-13.94	-8.9275	-8.8582	-12.096	-11.018	-9.0185	-7.6815	-9.4643	-9.9586	-7.9962	-12.932	-10.599	-9.4796	-12.65	-9.988	-10.557	-10.37	-9.4771	-11.493	-7.7046	-11.068	-9.8685	-14.664	-8.955	-12.183	-10.603	-6.6126	-10.083	-12.597	-15.086	-7.3911	-11.002	-15.592	-12.033	-11.409	-9.3115	-14.064
-14.497	-12.711	-15.854	-11.643	-13.57	-13.788	-16.726	-16.739	-11.773	-12.712	-14.112	-13.136	-14.168	-14.595	-13.754	-15.107	-16.053	-14.368	-15.157	-15.191	-15.096	-11.817	-13.446	-13.607	-12.329	-14.985	-12.194	-16.063	-12.721	-15.302	-14.347	-15.915	-19.18	-14.616	-13.814	-14.148	-10.134	-12.38	-11.528	-13.061	-16.772	-16.752	-16.558	-14.425	-16.042	-10.592	-15.269	-13.263	-13.634	-11.716
-3.3781	-2.414	-5.1629	-3.9198	-2.5048	-4.8772	-1.9731	-2.4895	-0.48699	0.25791	-1.3195	-4.8879	-3.0566	-2.7784	-2.3894	-3.46	-2.5622	-5.2089	-2.4605	-5.7142	-7.5627	-2.1373	-3.9045	-4.2491	-4.5128	-7.3909	-3.0091	-4.8409	-4.1864	-3.6943	-3.6087	-4.1496	-5.2053	-1.1456	-0.79584	-2.9374	-2.215	-1.8179	-1.3654	-4.0183	-6.4599	-6.5155	-4.5858	-4.0098	-4.5289	-2.9689	-6.673	-2.9308	-2.7839	-4.5633
-5.003	-1.7687	1.8258	0.4255	0.55798	2.0483	-3.2263	1.8647	-2.3975	-1.9641	0.68381	-1.1883	-1.1666	-1.4008	-1.1779	-3.8499	-5.0612	-1.1846	-0.51141	-1.6238	-1.5713	-0.45158	-3.3445	-6.9049	0.82112	-1.4052	-0.85377	-2.4888	-1.9206	-1.3166	-2.4819	0.54084	-1.7191	-3.1962	-4.7118	-0.61728	0.58995	-2.7999	0.007913	-4.3802	-1.8948	0.042327	-2.0292	-5.3349	-0.0050617	-0.2479	-3.1487	-1.3311	-1.3561	1.3759
-10.345	-8.9344	-10.571	-10.656	-7.1762	-7.8144	-9.9624	-10.657	-9.6434	-10.819	-6.8681	-10.87	-6.8215	-16.486	-9.571	-11.346	-11.704	-9.9808	-7.6257	-10.076	-9.8557	-10.454	-9.5394	-11.801	-11.923	-10.072	-6.5541	-10.329	-10.825	-11.659	-9.2829	-11.958	-11.783	-8.3755	-15.459	-8.9654	-9.701	-9.6371	-8.0865	-9.9751	-9.2555	-9.2016	-9.4736	-12.096	-12.504	-9.6397	-12.068	-10.222	-12.042	-8.6203
-1.7749	-1.0277	-0.67304	-1.6669	-0.47863	-3.8112	-3.6632	-0.18862	-1.1598	-5.5151	-0.036664	0.82539	-0.11563	-2.4823	-1.3667	1.925	-1.3228	-1.2232	-0.54294	-6.0819	-0.43264	0.47465	-4.6314	0.18767	-2.6393	-3.6155	0.074088	1.4207	-0.058866	-4.2079	-2.0119	-5.028	-1.2051	0.39808	-0.32864	1.1306	-2.203	-1.3225	1.1492	-2.8126	-0.39127	-1.8609	-1.286	-5.3159	-1.5495	-3.0375	0.33938	-1.0587	-2.0796	1.8531
5.0465	6.6424	6.7311	6.9843	2.9737	7.0772	6.4363	7.051	4.9972	4.7163	6.5797	7.2765	3.2358	6.0678	5.7475	9.4027	9.2085	6.0484	9.5314	8.0394	3.6349	6.9612	8.2558	9.5995	6.5586	8.5566	8.6541	7.4136	7.5417	9.9697	5.3364	3.7382	5.4814	4.7981	3.5659	8.1788	4.6583	8.2322	6.4565	8.5548	7.1062	7.4319	6.2958	3.1844	8.4359	6.4615	7.8611	4.9356	6.9616	5.7464
-13.275	-13.944	-15.637	-16.283	-15.293	-18.032	-16.797	-16.308	-9.663	-12.44	-17.359	-13.491	-16.895	-13.94	-12.874	-15.365	-14.177	-15.298	-12.656	-14.887	-11.913	-12.324	-13.302	-10.962	-11.815	-11.503	-12.873	-12.81	-11.497	-12.711	-14.851	-11.412	-14.38	-14.496	-15.101	-13.351	-14.582	-12.094	-15.549	-12.733	-10.026	-14.927	-12.087	-17.291	-11.764	-15.968	-12.977	-11.938	-17.152	-15.725
-0.6591	1.1863	0.69506	-0.5345	-4.5547	-2.1692	-2.1188	-3.2487	-0.69847	-0.83415	-1.9404	-1.4716	-3.5271	-2.1653	-1.8911	-4.4911	-0.46286	-2.4836	-3.4852	0.21105	0.10876	-2.2849	-4.7516	0.053318	-5.0315	0.54827	-0.44994	-1.7527	-1.413	0.24249	0.28841	-2.2421	-4.3289	-0.97701	-1.1098	-1.5317	-2.9294	-1.7427	2.2815	-1.2544	-0.70645	0.36047	-2.3626	-4.141	-2.2087	3.7554	-5.3483	-3.1998	-2.9983	-4.2118
-1.5377	-0.72467	-2.3675	-2.7828	1.5085	-2.1426	-1.7418	-1.4598	-2.2812	-2.059	0.69364	-1.9274	0.77136	-2.9493	-0.16718	-0.96433	0.82021	-1.8221	-3.4027	1.2685	-2.4262	1.1938	1.6456	-1.0616	0.8618	2.4434	-0.63945	2.0873	-2.4112	-3.2769	2.5318	-3.1642	-2.3331	0.77277	-1.4815	2.3064	-0.024281	-0.23205	-5.0886	-0.3607	2.8068	0.13508	-3.5872	-0.60413	-1.5711	0.56013	0.51227	-3.2938	1.2116	-0.40332
-4.4966	-2.7492	-4.4097	-3.8672	-6.5386	-3.0949	-6.1031	-3.5739	-4.2205	-3.0035	-5.1964	-3.1586	-5.9535	-4.7624	-5.9124	-4.8522	-4.6953	-5.4204	-5.5153	-4.3028	-2.7269	-5.7634	-5.0817	-6.0922	-5.3851	-6.7044	-5.4985	-3.9393	-5.6601	-3.0328	-2.8467	-5.6664	-5.0751	-3.964	-5.2759	-4.5391	-2.5208	-5.3862	-5.1443	-7.0016	-5.806	-2.8266	-5.3071	-5.5591	-5.6405	-9.3869	-4.6767	-3.228	-7.7313	-8.1218
-11.314	-10.657	-7.821	-10.52	-12.25	-12.764	-8.8874	-12.017	-10.483	-12.505	-8.8692	-9.2504	-9.8187	-13.698	-11.84	-12.929	-10.346	-12.335	-9.9385	-8.3516	-14.609	-11.574	-13.578	-13.205	-9.7712	-15.553	-12.314	-8.6999	-11.385	-10.59	-12.855	-13.697	-12.166	-10.691	-7.4279	-9.9594	-12.653	-8.658	-12.912	-9.5813	-10.878	-10.971	-10.896	-13.781	-13.316	-11.068	-11.516	-13.605	-10.196	-12.095
-14.615	-10.001	-9.8478	-14.04	-13.363	-11.725	-11.475	-13.677	-13.014	-11.048	-16.309	-9.8758	-9.584	-12.909	-11.121	-12.633	-10.728	-14.492	-12.627	-9.2187	-11.024	-10.142	-13.929	-10.724	-12.431	-10.305	-11.915	-17.694	-14.782	-12.261	-14.029	-13.641	-13.73	-12.78	-12.668	-13.994	-11.955	-16.382	-13.344	-13.631	-16.727	-12.09	-15.899	-12.296	-12.569	-15.121	-12.63	-14.358	-13.63	-13.618
-1.9175	-2.0485	-0.78187	0.14462	0.65002	-0.4709	-0.85684	2.8058	-3.465	-3.5006	-4.4137	-3.0955	-0.5559	-0.1077	-1.9496	0.59646	-4.0008	-0.19661	-0.97926	-2.586	-4.6302	-3.7336	-4.1379	2.3871	-1.7737	-3.1509	-2.5423	-0.25864	-2.7645	-2.3176	-2.2628	-1.3054	-2.2896	-1.1108	-1.8524	-0.99968	-3.5254	-0.31295	-1.424	-0.29261	-4.8465	-1.4037	-1.652	-0.81209	-4.9352	0.64457	-4.3551	-3.3651	-2.0748	-3.0998
10.139	8.603	8.3961	7.8278	6.1473	5.8207	8.2654	11.422	4.8052	9.3786	4.5264	8.4283	8.2909	11.106	6.0194	7.1066	8.2062	8.5107	8.372	5.8584	8.8506	7.1918	10.974	7.3079	6.3977	8.3847	12.63	8.4892	7.2854	5.8416	7.2252	7.4828	10.82	9.7112	10.194	8.2118	9.1237	9.8691	6.0594	8.5616	8.6997	10.688	8.4216	9.3415	7.2564	8.9514	6.505	9.8483	10.76	4.5653
-3.0711	-0.87451	-4.0271	-2.3951	-2.8456	-4.5486	-3.1648	-4.5475	-2.2407	-0.24747	-0.010589	-2.8417	-3.6062	-6.0206	-3.0278	-3.8395	-3.7578	-2.3429	-1.6033	-6.6961	-2.5122	-2.417	-3.4572	-4.1173	-5.5659	-1.099	-1.7411	-0.095626	0.47602	-0.90494	-4.2858	-2.243	-2.2363	-4.1373	-2.4645	-3.2985	1.7546	-3.1103	-0.29157	0.38555	-3.0362	-3.8788	-4.8348	-3.554	-0.46829	-0.14069	-1.0853	-0.3512	-3.1209	-3.6292
-13.014	-13.867	-16.691	-14.892	-14.246	-13.758	-15.588	-15.503	-14.925	-18.326	-16.242	-18.016	-13.535	-16.105	-16.278	-13.54	-13.537	-14.837	-13.622	-10.631	-14.237	-13.691	-12.513	-15.311	-12.706	-16.096	-11.058	-14.174	-12.015	-13.788	-14.467	-14.199	-14.517	-13.083	-17.794	-11.419	-12.869	-11.232	-13.305	-15.939	-11.004	-15.294	-11.993	-13.024	-13.552	-15.427	-16.404	-14.936	-14.522	-15.296
2.2112	5.0828	2.5844	4.1263	3.4249	5.4543	4.0463	4.1169	3.9615	5.1064	3.7282	7.5751	3.5536	6.1657	7.8115	5.3631	4.9387	4.2375	4.0727	5.638	6.4678	5.8234	5.4732	4.0722	2.1223	3.1565	1.1122	7.4888	9.0718	2.5976	4.424	3.744	6.9326	3.9816	5.4069	4.3127	6.7551	2.6393	6.0043	2.5649	5.7384	7.4874	7.3545	9.606	6.0683	6.7905	6.0155	5.1914	5.0255	2.4995
-21.645	-21.384	-18.02	-19.412	-19.901	-23.889	-19.37	-20.109	-21.879	-23.901	-20.14	-20.793	-20.626	-16.405	-19.639	-19.584	-21.691	-18.869	-19.169	-23.898	-23.867	-21.313	-28.563	-22.841	-17.034	-21.832	-20.556	-21.778	-18.528	-21.497	-21.685	-20.99	-20.16	-22.891	-20.603	-22.701	-22.508	-20.307	-19.927	-20.33	-17.561	-20.642	-19.431	-19.889	-19.172	-21.753	-19.226	-20.363	-18.807	-21.678
5.5356	4.8731	9.7575	5.9254	7.6142	8.2593	6.6127	7.3829	7.9962	8.1866	5.8823	7.4608	7.7288	9.9601	7.7471	4.7787	5.8478	9.751	6.5269	6.862	8.7055	8.4923	7.5375	8.0415	11.56	7.6229	6.5665	8.8104	3.3079	6.6385	10.266	5	3.2096	7.4703	10.615	10.704	7.2245	8.8138	9.3478	9.642	9.8272	7.3994	5.8738	9.2754	7.7704	8.8578	8.1931	11.043	9.5962	7.4721
-3.4812	-0.28504	-4.2391	-0.17817	-2.0079	-4.2621	-1.3415	-3.4635	-5.9597	-6.449	-4.3355	-5.5652	-4.6517	-4.1298	-1.476	-4.0626	-4.3896	-4.8796	-1.6515	-4.5456	-1.1264	-2.0864	-6.4036	-2.5776	-4.9642	-5.4146	-2.7082	0.14795	-4.1514	-4.9837	-4.7847	-0.83211	-3.6573	-3.6532	-2.9377	-3.6105	-2.0439	-2.3221	-5.6849	-4.1421	-2.69	-6.487	-2.2381	-1.6081	-4.0031	-2.2591	-5.8956	-2.5149	-3.2412	-3.2483
4.1747	3.9656	3.6337	5.7363	6.4291	5.1467	5.6324	7.1071	9.1836	4.8585	3.6192	5.3535	4.4249	4.6108	8.0944	3.4341	3.976	6.7082	6.1468	6.9458	4.2708	4.538	4.494	6.2432	8.6484	3.9358	3.5243	4.5319	7.9283	4.3854	4.4565	2.074	2.586	5.5544	4.2589	4.1968	4.1014	3.2733	2.4221	4.4472	4.8363	6.189	4.7544	6.0334	2.8135	6.605	4.8359	4.7534	3.4578	2.3651
-0.74507	-2.4946	-0.46689	0.1662	-0.091324	-0.33903	-3.6758	-1.1217	-1.4184	2.9331	-0.50021	0.010296	1.4249	2.7183	-0.72715	5.0914	-1.8783	1.6109	-1.8495	-2.3739	0.3838	-0.015151	-1.8299	-2.9258	0.045694	0.73982	-1.3095	1.3953	-1.6096	-0.32694	-1.888	2.7479	3.9166	-0.30699	-0.40592	2.3175	-0.027318	0.12093	0.67629	-2.525	1.0462	-4.0982	-1.8669	3.6212	-1.5145	-1.4574	1.2571	-4.4048	-1.4397	-0.057797
-9.8809	-10.741	-7.8405	-8.328	-9.1375	-9.078	-7.6793	-6.7533	-7.1013	-9.2442	-10.632	-7.8634	-6.4868	-9.0861	-9.9896	-9.3097	-10.297	-7.9558	-11.871	-10.152	-11.194	-8.3671	-11.884	-11.037	-11.927	-5.7249	-7.8725	-11.36	-5.5316	-7.2669	-10.28	-9.6632	-7.8373	-8.8769	-11.839	-10.197	-8.8713	-11.999	-9.6053	-8.9213	-8.2967	-6.0004	-8.0326	-11.549	-9.8916	-10.769	-8.4309	-8.7487	-11.877	-11.301
-3.2172	-0.55455	-4.0427	-4.9799	-2.7245	-3.5352	-1.1527	-2.8904	-2.8726	-2.7383	-1.349	-1.1217	-2.9787	-0.081089	-3.199	-3.2079	-3.4295	-3.6674	-3.3258	0.038595	-0.10296	-0.65864	-0.019235	-2.7594	-3.3399	-2.5041	-1.964	-4.0914	-1.3988	-1.8316	-1.8567	-3.1796	-0.55947	-5.2696	-3.3018	-3.2454	-1.6941	-0.82012	-5.3226	-2.1451	-1.9217	0.62141	-1.531	-2.3243	-2.6571	-2.9627	-1.0113	-1.5845	1.3459	-2.0138
2.6974	3.4949	-1.0324	1.5938	1.576	1.9385	3.7189	1.1424	-2.0971	2.8397	-0.71408	1.5279	-0.15337	2.2355	1.7911	1.8431	2.5616	-0.94156	-6.0636	3.4535	1.3013	1.0472	1.7051	3.7695	-3.6109	3.0102	1.7164	1.4766	0.17345	0.96648	-0.19881	-1.3056	0.58835	0.91262	2.9483	3.1976	1.4653	-0.71295	-0.57987	1.0163	1.4612	2.7576	-0.4429	-0.023776	2.3401	-0.19133	-3.0754	2.4005	3.186	0.56592
-0.62198	0.29152	0.47179	0.78402	2.308	2.26	1.1978	0.14873	0.51324	-0.012621	-3.4551	1.52	-1.5932	3.5391	-1.6774	5.6343	0.74781	-0.90949	1.8259	-1.4247	-0.97146	1.1428	0.024477	-3.426	-0.1414	0.97398	1.5635	1.0632	-0.38015	3.6741	4.087	0.69136	0.5792	-2.9333	0.49699	-0.037392	1.4715	2.7316	0.095763	1.0928	-1.4135	0.72361	0.75561	-3.6569	0.48466	-1.1475	-4.993	1.2573	1.9972	-0.35058
-0.88647	-0.70545	-5.1402	-1.7349	-1.2788	-4.3231	-2.2458	-2.3065	0.11327	-4.1243	-0.61189	-3.0462	-2.0034	3.3729	-0.091329	-1.0092	-3.6448	-0.83614	-0.73881	-1.4873	1.1637	-2.08	-0.94699	-2.9005	-5.5332	0.62048	-1.2212	-2.3169	-0.78194	1.5749	-1.5555	-1.7045	0.62477	-3.057	-3.2847	-0.76753	0.32556	-1.2579	-6.5833	-0.78103	0.39489	-2.5846	1.345	-2.4417	-2.5806	1.1364	-0.96434	-1.2813	0.09393	-3.8722
-0.15864	-0.66865	-1.6195	0.44363	2.2435	-1.0295	0.58133	-1.9882	0.046301	4.6057	-0.24744	1.4499	0.08437	3.2635	-1.0501	0.053031	-0.6746	2.7984	1.2498	-0.64987	-1.9538	-1.2702	1.7564	2.0224	3.3894	-2.1604	0.25628	1.2629	1.3408	-0.72147	-1.8315	1.2973	0.067968	1.5096	3.5128	-0.6137	-0.86046	-1.9019	-0.85817	1.9084	1.9621	0.70308	-0.92256	0.2454	0.23966	1.6357	-3.3566	1.5913	-0.50171	-0.51073
-12.674	-9.9682	-13.072	-13.735	-13.207	-11.573	-12.383	-9.6081	-12.429	-10.495	-13.595	-11.566	-11.163	-12.147	-11.054	-14.243	-13.579	-12.051	-11.864	-12.173	-9.9828	-14.909	-11.322	-10.79	-7.94	-9.9283	-11.718	-13.007	-11.788	-11.076	-12.569	-11.539	-10.476	-10.865	-11.678	-13.433	-12.55	-13.428	-12.664	-16.326	-10.373	-10.163	-11.248	-7.5429	-12.687	-11.469	-14.614	-11.771	-14.803	-9.4895
10.845	8.8259	8.0331	8.723	11.194	7.3269	11.044	8.8753	13.913	8.3688	9.0005	9.5855	8.1059	9.5559	7.3228	5.0922	9.3528	7.1313	11.675	9.864	8.7945	6.7636	8.8791	6.8476	7.4541	8.3662	3.7628	9.5698	10.322	8.7772	9.5748	8.5588	11.792	8.2637	5.3836	10.349	6.4038	8.3502	8.6152	7.9476	8.543	5.1859	11.636	7.4939	7.9825	9.3476	9.0284	9.5607	5.654	9.1504
-8.5168	-8.677	-9.8008	-10.77	-10.341	-8.2403	-9.4179	-9.1795	-11.265	-9.5889	-7.8935	-11.067	-8.1054	-11.98	-7.8692	-8.6107	-9.7457	-11.029	-11.347	-10.965	-7.7455	-7.5314	-10.33	-8.1593	-9.805	-8.6912	-5.5263	-7.2801	-9.9645	-10.912	-10.91	-9.6615	-7.32	-12.083	-9.7563	-11.315	-7.1913	-9.2545	-8.5245	-10.219	-7.222	-11.253	-8.5794	-9.5487	-8.3531	-7.2081	-11.29	-8.4216	-5.9218	-8.1714
-1.3119	-1.2074	-3.1987	-3.2356	-2.5998	-2.2397	-1.8611	0.29093	-2.8495	0.7364	-4.1101	-0.22952	-2.5069	0.21063	-1.4133	-0.94994	-1.6883	1.0778	-0.49166	-3.2565	-0.96868	-0.37628	0.83998	-2.2779	-2.5317	-3.1938	-1.8583	-2.3487	-1.3979	-0.8436	1.0916	-5.066	-3.4526	-4.6897	-1.9275	-2.9663	-3.4764	-2.0543	-1.0877	-0.30951	1.3931	-0.58055	-2.3709	-2.8005	-4.2171	-2.9458	-1.3868	-3.3965	-3.791	-2.091
-5.6301	-0.7827	-3.3824	-1.3524	-4.1037	-2.3097	-3.7237	-2.1186	-0.10132	-4.714	-0.77337	0.092033	-2.8019	-6.4791	-3.834	-2.9613	-4.7359	-1.7414	-6.3826	-5.1394	-1.1031	-4.0748	-7.5446	1.3779	-0.89296	-2.3524	-1.3248	-3.2112	-3.2548	-2.5539	-2.0042	-4.1029	-0.95898	-2.5214	-3.074	-4.1264	-2.9126	-8.3978	-1.418	-3.991	-5.0715	-5.1563	-6.0686	-2.1893	-1.5721	-4.1419	-5.0086	-1.4637	0.57821	-3.7505
-1.6278	-0.42212	-0.31946	0.85233	-0.47028	-0.47134	3.2589	-1.4868	-1.6681	0.055077	-0.32016	-1.4017	-0.8627	0.31377	-2.0385	0.5148	-2.6634	-1.3451	-1.6203	0.95355	-0.25464	-1.1652	1.122	1.5098	-1.2031	1.2106	-0.035605	2.6192	-2.182	-2.3846	-3.4103	0.059866	0.25659	1.4119	1.1889	-0.35368	-0.020747	-0.087839	0.65763	2.4157	-3.8188	1.0949	3.0865	-0.2	1.6176	0.067984	1.4516	-2.0708	-0.21457	0.92227
-19.209	-15.61	-14.067	-12.321	-15.617	-15.1	-15.89	-13.451	-16.588	-16.511	-14.718	-16.61	-16.11	-15.711	-14.989	-12.676	-14.262	-13.334	-16.471	-14.998	-14.556	-15.175	-15.306	-14.952	-17.13	-13.819	-17.828	-15.102	-19.579	-14.956	-18.54	-14.625	-14.603	-14.322	-16.807	-16.653	-13.751	-13.486	-14.41	-15.551	-15.898	-16.306	-13.997	-13.76	-13.525	-14.748	-11.408	-13.699	-16.257	-18.039
-1.1859	-2.7695	-7.3927	-3.4953	-5.8662	-4.6778	-5.1833	-2.3512	-5.4622	-4.6154	-6.8248	-4.2843	-6.9493	-4.4782	-6.5005	-6.6735	-3.3274	0.12476	-4.026	-1.3636	-3.6039	-4.5492	-5.5777	-6.1788	-4.5179	-4.4525	-0.934	-1.3402	-9.4278	-3.6272	-7.5673	-2.7198	-7.5637	-5.5526	-3.7429	-6.5178	-2.7174	-6.7004	-8.7972	-2.4169	-3.2227	-2.9375	-2.857	-4.5463	-8.1426	-4.227	-5.0424	-6.8162	-3.4845	-1.4456
-14.464	-14.655	-13.416	-17.483	-17.181	-12.221	-13.155	-12.918	-16.056	-16.379	-14.108	-16.421	-16.827	-15.898	-12.76	-13.205	-12.54	-16.151	-15.682	-13.115	-14.149	-10.084	-14.422	-14.39	-17.082	-17.859	-12.661	-14.114	-14.996	-16.32	-13.479	-17.945	-15.714	-17.66	-16.162	-13.773	-14.191	-14.139	-18.216	-16.331	-13.826	-16.984	-16.232	-12.4	-12.325	-14.901	-16.303	-13.339	-13.862	-17.677
-9.178	-5.394	-8.7222	-8.9059	-6.808	-5.6129	-8.201	-9.5425	-11.99	-8.4554	-8.201	-9.5697	-9.4094	-12.05	-7.4073	-8.5034	-5.5692	-10.65	-9.4976	-10.792	-12.044	-9.3383	-8.7534	-7.7419	-8.9715	-11.85	-10.321	-10.904	-6.4635	-6.9082	-9.0546	-7.5047	-9.8881	-8.8772	-9.3102	-6.1465	-9.4108	-13.221	-10.279	-7.4754	-7.6178	-8.2777	-8.974	-8.316	-8.9173	-8.8032	-7.2278	-11.468	-10.881	-6.4785
-22.633	-24.814	-20.32	-21.997	-24.589	-22.565	-21.728	-20.939	-22.817	-24.266	-22.822	-22.021	-24.102	-23.038	-23.87	-20.425	-21.652	-20.331	-19.908	-21.2	-21.483	-24.355	-23.143	-18.714	-19.039	-19.763	-22.136	-21.716	-24.016	-21.113	-22.922	-19.293	-22.824	-21.374	-24.649	-21.297	-20.377	-19.835	-24.458	-26.118	-20.921	-26.143	-18.696	-19.397	-22.693	-22.267	-20.361	-26.647	-23.882	-20.363
-13.481	-13.799	-11.441	-11.331	-15.66	-11.263	-15.266	-14.088	-16.651	-12.378	-11.86	-11.851	-12.902	-12.183	-12.137	-11.166	-10.402	-16.64	-10.232	-12.281	-11.156	-13.527	-13.256	-12.06	-10.829	-12.465	-15.207	-11.63	-10.636	-13.679	-11.591	-17.216	-12.057	-14.42	-14.76	-11.925	-13.029	-13.837	-13.557	-14.389	-11.333	-13.879	-11.513	-14.803	-9.6626	-10.617	-16.774	-14.788	-14.792	-13.95
-0.6993	-2.7151	-4.1358	2.0829	-3.5474	-2.3637	-0.11242	1.9141	0.79673	-2.8985	1.546	-1.0268	-0.46897	-4.9176	-2.3964	-2.8791	-1.8927	-1.8804	-2.2031	-5.9049	-1.6026	0.25937	-2.3049	-0.99553	-2.0018	-0.10577	-1.0486	0.34364	1.601	0.72049	-2.4037	-0.34395	-5.6247	-0.77909	2.5703	-0.65295	-0.88819	-3.8893	-0.35728	-0.85433	-1.1756	-1.7479	-2.5199	0.18848	-1.6234	-1.1771	-2.2464	-2.6714	-2.371	0.9451
-0.98417	2.6037	1.3798	1.408	2.7887	5.5808	3.2993	5.346	0.46283	1.1861	0.61733	2.5498	2.6543	2.4749	2.1409	3.1265	4.4457	-2.2127	-0.2881	2.6464	4.7377	2.1689	3.4974	4.4472	-0.86484	3.3801	2.9027	1.4336	2.7743	0.15375	2.4107	1.0727	0.29672	3.3332	5.0912	-1.1654	3.1143	4.572	5.0038	2.5077	6.6334	5.0586	0.82322	2.4002	3.1055	2.5097	2.5222	-0.14578	-1.1941	0.81368
-23.216	-22.407	-19.352	-20.158	-23.963	-24.253	-21.72	-22.614	-24.72	-20.002	-21.764	-24.179	-18.915	-23.047	-22.051	-21.612	-20.628	-22.699	-20.265	-22.274	-22.783	-23.464	-22.455	-20.401	-22.353	-24.377	-25.001	-24.604	-21.547	-23.243	-22.024	-24.15	-23.815	-21.462	-22.773	-21.331	-20.397	-22.715	-20.545	-22.162	-23.409	-19.446	-23.279	-25.404	-23.004	-22.407	-23.002	-22.413	-20.461	-22.495
-13.532	-13.403	-11.606	-14.671	-12.917	-12.314	-13.286	-10.7	-11.958	-12.551	-14.197	-10.987	-10.187	-11.653	-12.026	-9.768	-14.248	-14.767	-12.622	-12.01	-14.831	-15.104	-10.919	-11.637	-14.173	-16.963	-13.504	-14.62	-10.925	-12.865	-14.303	-13.099	-9.942	-14.174	-14.8	-15.236	-12.204	-12.763	-13.959	-12.695	-10.611	-8.9216	-11.085	-10.36	-13.124	-15.359	-14.964	-14.77	-14.347	-15.136
8.2151	12.586	10.578	11.548	10.368	14.221	14.806	10.671	10.414	13.108	12.205	13.458	9.5474	8.862	9.4101	14.109	11.275	8.0806	7.1716	12.427	7.5123	11.43	11.953	10.241	6.7695	11.583	11.064	9.0324	7.5521	7.6672	9.292	10.567	12.576	10.077	11.343	11.018	9.0607	9.7928	8.7253	6.7155	13.505	8.6953	11.267	10.942	10.556	9.702	6.3831	11.684	11.12	10.238
-11.079	-11.93	-8.8631	-11.056	-5.7869	-11.24	-11.596	-6.5354	-6.4121	-10.073	-13.965	-7.5198	-10.801	-7.5276	-9.2154	-9.183	-8.7572	-8.4852	-11.726	-9.4339	-7.9158	-7.4369	-10.353	-9.1172	-9.1773	-10.104	-8.7187	-7.0486	-8.7125	-7.9344	-8.0131	-11.45	-8.8332	-9.5781	-10.257	-8.1242	-8.1601	-8.2086	-10.426	-8.6262	-10.15	-10.942	-9.9587	-9.2594	-8.1289	-10.858	-7.4116	-6.4396	-13.123	-7.6617
-5.1531	-2.2505	-4.4174	-4.3905	-6.211	-3.4295	-2.7687	-1.5944	-5.5362	-4.5744	-5.6874	-4.0246	-0.9266	-7.182	-2.0804	-3.2658	-2.6165	-6.1437	-3.8531	-5.0763	-3.5471	-0.45461	-7.0752	-0.05177	-3.4902	-4.2117	-4.7804	-2.8205	-6.8805	-3.1614	-2.1784	-4.2044	-5.0053	-3.1685	-4.2517	-2.2923	-3.4282	-2.7295	-4.7342	-7.8041	-3.4808	-4.9629	-5.8245	-2.5341	-4.3083	-5.4356	-5.2948	-1.7028	-4.8042	-5.2266
1.4295	-3.7174	0.29652	1.4147	1.3851	-1.335	-1.3713	1.1291	-0.2555	1.0702	2.6236	2.1306	-0.65556	2.1695	0.70503	-0.17645	0.060487	0.67873	3.323	2.9026	-0.41938	-0.1688	1.2694	-1.2362	-1.8479	0.31149	-0.36408	-0.45567	-2.0941	1.6484	-3.2659	1.2302	-1.4915	1.263	-0.77242	5.1529	-0.73442	3.1322	-1.0047	0.0013238	1.39	-2.3762	1.7121	-1.803	0.356	-2.3182	-1.794	-3.2284	2.0255	-0.57464
7.4231	4.8394	5.0466	4.7208	4.1806	5.0824	5.6562	6.7163	6.772	6.565	12.265	6.4832	5.7767	6.4007	5.5341	4.3302	7.1204	8.8876	6.9934	7.632	5.6381	3.8586	6.178	4.2782	6.3274	10.857	7.9557	6.658	4.6512	4.9581	9.3246	5.2036	5.7137	6.4084	8.1226	7.1075	9.485	4.103	4.3369	7.2453	8.4819	5.9109	6.4396	7.7622	6.6489	6.5627	5.9981	6.153	8.6525	7.635
-9.9874	-11.162	-12.078	-8.9173	-11.083	-12.263	-11.076	-10.026	-14.765	-13.172	-10.862	-11.345	-10.726	-8.8027	-10.26	-11.764	-13.684	-12.473	-13.636	-8.5437	-11.212	-13.038	-12	-14.871	-9.928	-10.353	-10.662	-10.359	-11.275	-12.335	-11.711	-13.378	-14.148	-10.891	-9.6297	-10.64	-10.341	-13.28	-14.929	-9.8606	-12.95	-10.75	-10.344	-12.759	-13.42	-11.753	-11.535	-12.482	-12.227	-9.5401
2.1533	-0.22485	0.32495	-2.6764	-2.3348	-0.28756	1.3052	-0.78978	1.2546	-0.032921	0.62766	0.18903	-0.095993	-1.5778	-1.0605	-2.3983	0.62341	3.0201	-1.6544	0.075771	-1.4538	-0.91631	0.98271	-1.4015	-1.1079	1.4963	0.13281	3.1441	0.33573	0.54438	-1.3799	-0.47741	-1.6739	0.63696	3.5396	-0.014857	-0.48219	1.8371	-0.2564	-1.6742	2.1328	-1.4245	1.9197	0.88005	0.48159	1.7825	-0.18763	-1.6157	3.1501	1.5726
-0.082282	2.3978	1.7258	1.3708	-0.83078	0.95619	2.2729	1.4464	1.5757	3.1802	1.1534	2.9638	1.1751	3.9176	3.9148	-0.21074	-0.0056734	2.9177	2.5961	-1.2585	3.5964	2.5703	-2.714	3.8176	-0.014529	0.40232	-1.1804	3.1718	2.8503	0.8565	3.7551	4.8532	2.3466	5.1228	3.3615	4.116	1.8641	0.28098	5.3618	4.5239	0.039787	1.3521	2.0129	5.6155	2.4045	2.9132	2.2691	-0.1721	-2.2235	7.553
-6.3978	-5.8032	-5.2524	-4.7854	-5.1117	-9.5423	-2.9968	-6.2306	-4.3093	-7.8638	-5.2572	-6.8005	-7.8676	-5.1244	-6.2407	-7.7737	-5.766	-4.6892	-4.9182	-4.4418	-10.262	-2.605	-4.1582	-5.9261	-2.9157	-5.4106	-7.1718	-8.7799	-7.6082	-3.6625	-1.5102	-6.1738	-7.1269	-5.5741	-7.0696	-7.9086	-5.3706	-6.9007	-7.389	-7.7014	-3.3366	-3.9721	-9.4069	-5.4829	-7.5527	-2.7504	-4.9063	-5.831	-5.7948	-6.6604
4.9333	5.3914	4.0899	6.4839	5.0557	7.1034	2.6513	6.2371	12.078	5.9989	6.99	6.4834	7.0488	4.065	4.0534	7.8207	7.162	1.3839	5.6032	7.5183	3.7172	4.7636	5.0937	7.6421	4.3336	8.0087	1.6396	5.7981	6.1311	7.207	6.1142	8.7249	5.8994	4.9358	8.3362	8.0866	2.5653	4.298	3.8024	5.2317	7.2269	2.6212	6.398	6.7371	2.5397	5.5141	9.1709	4.7734	5.809	5.3919
-7.0146	-8.0981	-10.016	-10.014	-7.6394	-11.499	-7.153	-9.8623	-12.411	-9.7884	-8.3703	-6.928	-8.6441	-10.179	-8.5429	-10.129	-6.4974	-11.552	-8.6495	-6.1075	-6.6392	-10.732	-10.07	-9.797	-8.9828	-9.8673	-11.212	-8.9392	-7.7349	-7.3716	-9.9082	-11.507	-5.221	-8.8892	-6.0935	-13	-9.2777	-7.7708	-8.8124	-9.7528	-9.1732	-9.5633	-10.389	-9.1656	-11.713	-10.936	-10.074	-10.092	-12.599	-11.975
-22.673	-17.055	-22.971	-20.1	-23.614	-19.655	-20.373	-24.267	-23.537	-19.355	-19.703	-20.945	-20.201	-21.11	-21.777	-23.452	-19.875	-22.227	-20.593	-23.164	-19.739	-19.543	-22.237	-19.06	-22.652	-19.727	-21.066	-22.118	-20.658	-22.201	-23.884	-22.471	-23.25	-20.692	-19.81	-21.162	-20.992	-19.609	-16.654	-22.144	-19.476	-20.29	-22.605	-22.638	-17.796	-18.273	-20.494	-24.777	-20.115	-22.541
5.6156	8.5371	9.5036	7.4286	7.8814	3.9282	9.0744	4.801	7.4153	9.783	5.7696	5.6871	8.4953	7.2464	7.869	5.3544	9.7318	3.7309	6.784	6.7512	4.4159	7.2138	6.9116	8.137	6.2268	4.45	1.0389	6.4111	5.2927	10.265	6.1359	8.0285	8.3354	6.416	8.95	4.2581	4.5317	7.1413	6.4404	7.8134	8.3043	3.4067	8.5173	6.072	7.9351	5.0843	7.5513	7.2734	5.88	5.672
-11.229	-11.661	-13.615	-10.226	-9.5171	-9.6078	-11.188	-10.467	-11.231	-12.259	-9.201	-10.058	-10.114	-11.131	-12.302	-9.7369	-12.184	-12.583	-11.843	-10.51	-10.535	-11.319	-11.53	-13.687	-12.511	-14.9	-12.302	-11.97	-10.596	-12.523	-12.496	-12.249	-12.793	-9.6248	-15.703	-10.281	-11.794	-11.928	-8.8009	-10.989	-9.7587	-12.334	-9.4723	-10.539	-12.009	-11.269	-6.9696	-8.7972	-9.8743	-12.473
-3.4462	-0.57206	-5.2645	-0.037088	-6.0055	-5.8251	-2.5006	-2.495	-3.1433	-0.847	-2.7832	-2.3869	-3.8419	-3.6747	-2.8556	-7.6947	-4.5477	-3.2467	-4.3772	-4.0014	-3.2244	-3.3821	-4.4706	-2.3314	-4.8038	-2.4141	-1.833	-5.0061	-2.5119	-3.5864	-2.5293	-2.0364	-4.9801	-6.7704	-1.5628	-5.2486	-2.9414	-4.1057	-0.88101	-4.6482	-4.6259	-0.83063	-0.38727	-3.2183	-3.1449	-2.6197	-3.9863	-1.4373	-5.1715	-5.3332
-10.741	-11.003	-16.653	-11.479	-11.586	-12.291	-11.866	-11.445	-12.157	-12.248	-8.5814	-11.63	-9.104	-13.025	-15.414	-13.322	-11.9	-13.371	-9.5209	-12.597	-13.229	-11.676	-12.406	-9.1574	-8.8852	-12.845	-8.2932	-9.4526	-10.771	-11.262	-13.972	-11.043	-10.885	-13.197	-8.4772	-11.755	-13.645	-11.141	-15.955	-13.176	-10.933	-10.544	-11.54	-13.756	-8.5989	-9.3355	-11.756	-11.626	-11.479	-12.418
-1.5705	-4.8874	-4.1559	-1.9248	-0.42432	1.4733	-1.5511	-3.1133	0.18159	-1.412	-4.7217	-3.1419	2.8153	-1.0123	-0.14919	-3.9019	-5.1943	-3.6349	-6.3655	-2.7848	-6.3686	-3.8074	-3.0915	-1.79	-3.5803	-2.085	-2.152	-1.4558	-1.4361	-0.16365	-3.9663	-0.41282	-3.2841	-0.13154	-1.4696	-5.8732	-0.60436	0.10259	0.0075399	-0.83436	-3.2718	-4.861	-3.4842	-2.2477	-4.4558	-4.6286	-2.7495	-3.7157	-2.4119	-4.2807
-8.4531	-6.1242	-3.5906	-5.0437	-3.6617	-2.9331	-1.9492	-3.4016	-5.5931	-6.2532	-6.6997	-3.7091	-5.0821	-6.8268	-4.4559	-6.8888	-5.1012	-3.5933	-2.5197	-3.5929	-3.3921	-8.5645	-5.1095	-2.7481	-6.2752	-5.2121	-3.8468	-5.2944	-4.3771	-5.6414	-5.0745	-7.9563	-9.3224	-5.3344	-3.2582	-5.5747	-6.3856	-4.9617	-6.0368	-6.0403	-7.1637	-6.1201	-5.1378	-3.5714	-7.9649	-4.1909	-5.709	-6.6635	-4.4218	-3.92
-4.7782	-4.4581	-4.744	-3.85	-1.5133	-3.2312	-4.2567	-5.6019	-5.37	-1.5447	-5.9372	-5.5612	-8.3883	-4.302	-1.2645	-5.0996	-3.2092	-3.8472	-4.0521	-2.3854	-4.6967	-5.2209	-6.5864	-2.4325	-4.6648	-2.5043	-3.2712	-4.5388	-4.0737	-2.0084	-4.9525	-3.1407	-3.0895	-2.0156	-4.1326	-3.1722	-3.2577	-6.3381	0.043325	-4.3059	-4.2024	-4.171	-3.7623	-0.78682	-4.1723	-2.4606	-4.3651	-2.9692	-4.8552	-3.4259
-26.859	-23.133	-18.803	-22.986	-23.067	-23.077	-21.869	-20.619	-20.888	-17.299	-24.806	-22.211	-23.785	-27.299	-21.533	-22.075	-21.996	-22.115	-24.223	-20.344	-21.355	-21.14	-28.236	-21.173	-22.142	-20.047	-24.096	-24.517	-24.259	-21.963	-24.07	-21.225	-21.622	-21.307	-20.814	-24.544	-23.9	-22.579	-23.055	-21.025	-24.639	-22.694	-24.017	-24.573	-24.075	-19.633	-23.077	-21.81	-22.81	-21.979
1.5471	-3.3129	-3.0312	-3.5345	0.3123	-4.0228	-0.18421	0.017358	-0.53912	-3.6874	-2.5706	-0.77774	-4.575	-3.3887	0.34141	-4.7273	1.8539	-0.2529	-0.62327	-2.7306	-2.726	-0.23583	0.16532	-1.2406	-0.4505	-2.1319	-0.35821	-2.5938	-0.11998	-2.189	-2.0128	-1.558	-0.69521	0.51965	-2.1775	-0.79672	-3.4284	0.50245	-2.2414	0.92902	-0.88323	1.3912	-4.1481	-1.4555	-1.7217	-0.33943	-1.2241	-0.075288	-2.4614	-5.1203
-21.867	-24.52	-21.887	-20.606	-23.861	-23.697	-19.388	-20.488	-19.607	-22.21	-21.968	-23.741	-21.241	-20.285	-24.014	-24.056	-21.318	-25.362	-23.44	-20.928	-19.819	-21.964	-24.766	-22.965	-19.22	-23.207	-25.664	-21.956	-20.327	-20.075	-24.326	-23.15	-22.156	-21.386	-19.882	-21.86	-20.852	-24.155	-22.73	-25.065	-21.254	-24.065	-21.203	-21.976	-21.883	-20.421	-21.362	-23.987	-21.461	-21.284
-1.8292	-1.876	-1.4544	-1.8969	-5.9498	-1.0217	-4.8747	-4.0917	-3.2105	-2.7624	-4.9677	-3.1101	-1.3195	-3.0031	-3.7659	-2.9258	-3.078	-0.43334	-3.3552	-1.5831	-1.6741	-3.2102	-2.6019	-1.1263	-0.81734	-4.7669	-3.3768	-3.5683	-1.4173	0.10496	-1.9412	-3.1202	-1.8512	-3.8323	-4.6268	-4.0597	-3.8909	-0.056822	-1.1548	-5.696	-3.6399	1.3174	-3.2246	-4.47	-3.8702	-2.0573	-0.93012	-3.4305	-0.4508	-3.066
-23.571	-24.262	-21.275	-25.597	-22.445	-25.227	-23.854	-21.289	-23.052	-21.391	-26.121	-19.931	-24.981	-23.647	-23.416	-23.439	-25.007	-22.461	-23.634	-21.441	-21.152	-21.68	-20.261	-21.031	-24.475	-21.992	-22.845	-20.65	-23.765	-19.89	-20.461	-23.66	-19.078	-22.99	-24	-20.2	-21.111	-20.406	-20.831	-22.783	-20.627	-23.688	-24.882	-20.405	-22.631	-23.703	-19.357	-23.472	-21.373	-23.187
7.5159	9.7485	3.9793	9.3639	10.855	8.6756	10.643	8.9883	10.342	9.3174	10.15	6.3936	5.8992	9.0279	10.414	5.9607	9.6144	6.0542	4.9713	7.8949	9.6495	5.1968	7.8953	7.2135	7.9998	8.6091	10.084	6.3896	7.8476	5.7322	7.5781	6.8144	8.2273	6.7024	8.5289	7.2553	9.5545	8.0564	7.696	6.7057	7.0609	8.4543	7.7285	10.187	8.5992	6.7258	9.4255	7.267	6.678	6.4141
-0.45926	-3.7104	1.589	-3.5962	-0.55793	-0.62545	2.0407	-1.3313	1.3865	-3.6601	-0.38767	-2.2736	-2.6083	-3.8464	-2.5713	-0.91144	0.99291	-4.581	1.8435	-2.2984	-2.3459	0.4257	-0.7835	-1.4845	-2.1017	-3.571	-3.7342	-1.9622	-2.7513	-4.378	-3.4815	-2.2223	-1.7492	-0.04461	1.0105	-3.8248	1.3709	-0.8575	-1.5715	-3.8428	0.9166	-2.7014	-1.6979	-1.2505	-0.1617	-1.4249	-5.7242	-0.8977	-2.0463	-1.1058
-10.612	-11.922	-13.85	-11.263	-10.356	-11.441	-13.818	-12.84	-10.508	-12.989	-12.269	-12.873	-9.1539	-11.854	-12.187	-13.996	-12.171	-11.909	-12.214	-13.152	-13.857	-17.306	-12.77	-13.968	-9.6757	-14.547	-9.1819	-10.529	-11.546	-8.1769	-11.241	-9.9294	-10.115	-10.444	-12.988	-14.035	-9.0457	-10.448	-12.361	-12.921	-10.55	-11.885	-14.752	-14.464	-10.652	-11.787	-10.023	-12.151	-10.885	-9.0963
-14.827	-12.99	-12.213	-13.312	-12.68	-14.547	-13.373	-12.567	-12.261	-9.3834	-14.983	-17.176	-11.12	-15.535	-11.095	-12.103	-11.963	-13.653	-8.6111	-11.946	-13.618	-12.172	-13.254	-12.464	-11.539	-11.865	-15.251	-14.084	-11.567	-11.657	-11.95	-12.9	-10.355	-13.7	-15.053	-13.709	-14.754	-14.561	-13.239	-12.897	-12.119	-11.858	-11.21	-11.545	-12.582	-13.374	-13.784	-11.379	-15.583	-12.458
-10.51	-13.803	-15.54	-12.118	-13.886	-13.958	-15.234	-14.329	-16.722	-13.627	-12.113	-11.706	-11.068	-13.71	-14.648	-13.984	-13.286	-14.874	-14.266	-14.177	-14.416	-14.295	-15.266	-10.625	-15.489	-13.164	-15.105	-13.184	-14.656	-16.156	-12.842	-12.45	-15.193	-14.943	-12.157	-13.664	-15.095	-14.075	-10.159	-16.048	-10.253	-14.687	-13.792	-12.338	-12.091	-13.408	-12.934	-12.695	-12.818	-13.191
8.9384	6.4598	8.958	9.0023	9.2357	10.359	6.8508	7.9721	9.4628	7.6304	8.1195	9.5534	9.1783	11.411	5.4394	7.6922	10.54	10.113	6.4808	9.2908	7.1082	10.114	5.5928	9.05	11.017	9.1537	5.6966	8.8498	5.8259	8.3367	8.8094	9.7665	7.0679	6.8074	5.7321	4.9765	8.1437	7.6585	5.9821	6.8632	3.9039	7.5743	9.4037	6.8399	10.244	7.4783	9.5857	10.589	6.6815	7.2233
0.87149	7.8498	3.6181	4.8842	1.9903	2.0632	3.3448	2.6033	5.1873	5.9042	1.5533	1.767	2.9108	3.8559	-0.44972	0.45492	4.8911	2.2139	4.8993	1.7193	3.7191	3.7014	4.6554	1.3634	6.1751	1.7945	1.5797	5.445	3.5244	1.9038	4.4008	3.783	1.0759	4.01	1.9761	5.9176	1.1825	5.9131	4.1387	0.22788	6.3915	3.9159	4.2059	3.0708	3.7183	2.2138	3.8226	1.5745	2.7803	0.04457
0.058325	-2.279	-4.1698	-2.91	-3.8121	-2.8784	-7.2262	-2.8201	-3.1882	-0.59299	-1.2267	-0.85557	-2.734	-5.5158	-4.665	-0.29521	-0.22024	-2.3251	-0.45042	-4.0866	-2.8919	-2.7289	-3.292	-6.627	0.3925	-1.8597	-3.2449	-3.4638	-3.7884	-2.7798	-0.41218	-3.3352	-1.8748	-4.2401	-1.6571	-0.54433	-1.0904	-3.3817	-6.033	-0.49878	-0.35879	-4.2671	-2.8406	-0.88579	-4.7952	-4.7461	-6.0492	-3.25	-0.5285	-0.081003
-0.95335	-5.2563	-2.3215	-5.7301	-3.1102	-6.7969	-3.2918	-2.5263	-3.1119	-4.2814	-3.0145	-4.4636	-3.1888	-1.9052	-3.7447	-5.0175	-3.141	-5.5348	-4.4847	-3.5266	-3.7645	-4.6617	-3.4156	-3.9103	-5.5572	-2.6326	-3.0418	-6.0296	-1.6181	-5.5737	-7.4746	-5.8374	-3.282	-4.5606	-3.7815	-3.8574	-3.9377	-3.9883	-6.5418	-3.78	-8.2098	-1.8944	-3.8278	-4.0509	-5.9931	-5.9641	-5.2366	-5.2902	-3.5252	-3.7471
1.2175	4.6311	3.2904	1.3858	-1.9859	3.7276	2.0971	2.5068	1.3814	3.632	0.1354	3.3177	3.9429	0.12827	3.6352	0.92456	3.3805	2.3888	-1.1208	2.8204	2.4699	0.70706	1.0801	4.785	1.8155	0.53854	-2.0002	3.5506	-0.32717	1.2886	1.903	0.11306	-2.5824	2.9458	3.5087	0.9934	1.2539	3.6199	3.4992	1.3384	-0.85068	2.0592	-0.12842	2.8246	2.8328	3.1494	0.54894	0.78461	2.2141	-1.7814
-5.3767	-2.2234	-4.6351	-2.3925	-3.7182	-3.7783	-3.705	-5.4471	-2.8654	-2.1836	-1.1135	-5.6506	-4.9857	-5.7836	-3.183	-3.3653	-6.5564	-6.5835	-0.0043891	-3.4648	-0.47281	-3.5	-5.1504	-1.6219	0.45934	-2.5394	-0.49737	-3.0311	-4.0543	-6.2739	-6.3338	-3.8683	-1.3803	-2.5487	-1.4755	-2.3313	-2.7199	-3.0522	-5.7208	-1.6545	-4.808	-2.2374	-1.6401	-4.6798	-6.1421	0.78027	-6.7218	-2.7064	-2.3982	-3.8925
1.343	4.6155	3.5715	2.6712	4.9511	3.7089	1.9123	0.4767	3.4644	4.2898	3.3321	0.42758	3.2128	1.3289	3.3227	1.7966	3.2373	3.0386	1.1438	1.9248	0.048994	2.9238	2.4819	-0.12415	3.8545	2.9989	3.9026	2.2288	5.0758	3.0122	2.9312	4.7227	4.4174	2.6903	4.1451	2.9878	5.2562	4.8043	2.9912	0.041528	-0.39259	2.8459	0.42474	3.5242	6.1891	5.553	3.0867	2.8013	-0.033527	2.0502
-1.5123	-5.0103	-5.3641	-7.1646	-0.47557	-2.9646	-4.9324	-4.1151	-2.8523	-3.4609	-3.4842	-1.4931	-6.663	0.10152	-3.5492	-4.5127	-4.3999	-3.9543	-5.3204	-2.368	-4.0769	-3.7967	-5.1136	-1.7429	-6.224	-5.9975	-3.1846	-5.5796	-3.5354	-0.93196	-4.1558	-7.7827	-4.7092	0.39806	-6.2368	-2.6287	-0.97812	-4.2768	-4.0519	-5.235	-0.034849	-3.9304	-2.0327	-4.4922	-3.1122	-3.3054	-4.7188	-5.9339	-3.8594	-3.4125
-3.8376	-5.1814	-2.0549	-0.31711	-5.9696	-2.0654	-2.3453	-3.6079	-4.8024	-3.5988	-1.3875	-2.4345	-2.0287	-1.0868	-0.31786	-1.8467	-1.7184	-5.8015	-4.669	-2.1907	-3.8024	-1.4461	-1.8504	0.29883	-1.9563	2.0387	0.58127	-5.6239	-3.464	0.017231	-1.4116	-5.6537	-0.54983	-4.6308	-2.3653	-3.1298	-1.0261	-4.5365	-5.5991	-7.5997	-0.13854	-0.45052	-1.0257	-3.6049	-2.5718	0.10887	0.16459	-4.7093	-1.1334	-4.4844
-14.766	-12.84	-15.385	-14.718	-13.384	-13.828	-17.172	-14.308	-13.747	-12.663	-14.765	-16.731	-16.126	-15.165	-13.922	-18.418	-13.843	-16.828	-13.37	-15.756	-14.39	-14.041	-15.687	-14.37	-13.827	-14.821	-13.213	-12.67	-14.551	-14.013	-16.421	-19.468	-13.415	-13.496	-17.77	-13.243	-17.883	-14.828	-16.479	-14.444	-18.233	-16.112	-10.037	-15.929	-14.027	-13.184	-14.784	-15.075	-17.159	-12.838
-1.8221	1.0391	0.061875	0.44564	0.12783	0.22464	-1.3101	0.32783	-1.5982	0.95059	1.5303	2.4551	0.28458	1.6165	1.9587	-2.2471	-1.0731	-1.3789	1.4655	-0.49337	0.69906	0.79557	1.9802	-2.3149	1.7718	-0.21265	-0.95554	-0.47012	-2.315	-2.4983	0.90803	2.72	1.1907	-0.52777	0.83553	-3.015	-1.6969	1.2512	2.3859	-0.9737	0.25914	3.3446	-0.36063	-1.3957	2.2351	2.9543	-0.99438	-0.44008	-0.84284	1.2335
-5.3044	-7.144	-6.4146	-5.5622	-7.4842	-5.2385	-6.6285	-7.3411	-6.3943	-2.9346	-8.7285	-7.3682	-7.5863	-4.3009	-5.558	-6.8327	-8.9739	-6.6431	-4.0903	-6.4444	-8.7258	-7.7133	-6.341	-9.6312	-9.458	-5.8979	-2.6908	-4.7365	-8.147	-7.403	-4.9669	-8.2178	-5.0087	-6.7107	-4.8014	-6.8129	-10.495	-2.5411	-8.7354	-6.8075	-7.7236	-6.3871	-7.2355	-9.5699	-7.135	-4.5446	-8.2231	-6.3428	-7.5109	-6.5157
-10.653	-13.674	-9.885	-9.5071	-10.372	-12.855	-12.428	-12.365	-11.136	-12.859	-7.9603	-15.069	-9.1663	-10.078	-10.024	-14.245	-11.8	-10.719	-8.4209	-10.476	-9.0742	-11.032	-9.8688	-11.914	-9.549	-10.062	-12.659	-13.818	-9.5131	-12.031	-13.326	-9.1798	-9.2736	-10.901	-11.948	-12.679	-10.782	-11.782	-13.458	-9.9978	-12.182	-10.135	-10.124	-11.378	-9.6772	-12.045	-11.115	-13.409	-13.067	-11.246
-9.4252	-10.897	-9.4309	-5.2522	-7.4022	-12.288	-12.174	-13.052	-11.384	-7.7897	-8.9273	-6.766	-12.948	-8.7976	-5.4407	-7.9548	-9.2572	-6.3609	-13.533	-8.8694	-10.957	-7.4807	-5.8782	-7.9777	-11.726	-9.4992	-9.8569	-8.9961	-9.7618	-7.3907	-9.3324	-9.7503	-11.51	-10.242	-12.964	-9.7392	-7.8822	-9.1629	-9.4403	-7.4195	-10.871	-9.0784	-13.928	-6.2543	-9.9141	-7.0513	-8.4782	-8.7066	-11.592	-9.8295
-14.531	-10.076	-11.204	-13.917	-13.015	-15.071	-12.847	-12.087	-10.909	-8.2489	-11.239	-12.388	-12.984	-10.196	-11.774	-10.265	-13.106	-12.881	-10.966	-13.12	-16.27	-15.201	-11.635	-8.9601	-12.672	-14.422	-9.3501	-9.1234	-12.077	-12.947	-12.437	-12.885	-11.11	-11.167	-15.405	-14.138	-12.189	-12.838	-11.119	-9.8192	-7.9757	-13.681	-10.715	-10.272	-12.622	-11.523	-10.673	-12.382	-14.026	-13.418
-3.0458	2.2231	-4.0008	-2.4181	-2.8186	-0.29516	-0.13174	0.20277	-2.2796	-0.068898	-0.99584	-3.2998	-2.215	-1.7834	-0.72605	-0.62492	-2.4013	-1.8667	-3.2869	0.97489	-3.4426	-0.22198	-1.0819	-0.20943	0.43902	-1.9125	-2.274	1.1917	-0.61765	-0.13684	-1.8442	-0.99871	-4.4594	-3.1021	-2.4031	-1.538	-0.086302	0.33378	-2.4676	1.6511	-1.8705	0.74211	-2.6556	-0.08302	-1.055	-1.6539	-0.88137	0.28506	-2.2122	-0.76397
-0.70203	-1.9023	-0.05538	-2.2028	-3.2504	-3.5148	-3.1077	-0.60022	-6.2724	-3.4674	-2.6231	-5.2346	0.23392	-2.2497	-4.5191	-0.16991	-2.2124	-2.7757	-0.27601	-2.2212	-4.9194	-3.4883	0.78572	-1.9522	-1.8207	-3.3008	-2.063	-2.0749	-1.5565	-1.8557	-2.3901	-1.5726	-4.1241	-2.7516	-2.1497	-2.0391	-2.7755	-0.91396	-3.8841	-0.95948	-4.4491	-3.5768	-4.1185	0.4443	-3.6825	-2.069	-0.29138	-1.6299	-5.4535	-3.5961
3.2119	-0.69019	3.8969	1.8149	2.3489	0.89045	-2.0022	1.096	5.3381	1.4674	0.39837	2.8674	0.44967	0.95646	-2.5664	-0.84941	0.58769	1.9134	-1.0604	-0.28373	2.173	1.2944	2.5305	-0.17787	2.2529	1.506	2.5932	0.44684	1.8201	-3.2479	0.79907	-2.2082	-0.57992	0.53658	-0.69979	1.8946	2.4198	1.5164	0.95947	0.31217	-0.69273	-0.38886	1.3404	-0.21092	-1.7423	1.7654	1.72	-0.75419	1.348	1.8602
-8.9944	-6.8951	-8.5612	-9.4293	-10.729	-10.216	-8.9109	-8.4707	-11.084	-9.1299	-10.498	-6.3199	-5.6148	-8.0151	-10	-7.955	-4.4498	-4.9666	-11.981	-7.4	-9.1915	-11.489	-9.0814	-8.6716	-9.3433	-7.4766	-10.46	-9.9655	-11.356	-10.422	-8.5659	-8.6999	-8.7801	-8.5816	-12.975	-6.8357	-9.2909	-11.525	-9.4732	-11.758	-10.028	-9.272	-13.06	-8.2028	-9.5351	-7.344	-12.677	-8.6455	-7.7499	-10.088
-13.618	-16.405	-13.067	-13.094	-13.151	-10.649	-10.74	-14.249	-16.086	-10.943	-14.241	-11.15	-17.505	-12.261	-15.186	-9.148	-11.19	-14.284	-14.901	-12.361	-12.208	-10.644	-12.751	-14.907	-13.115	-12.11	-10.792	-13.815	-13.953	-13.413	-12.148	-14.801	-12.282	-14.824	-12.918	-14.761	-12.625	-14.045	-14.389	-11.107	-9.1345	-12.72	-11.164	-12.546	-11.173	-13.663	-7.7584	-13.381	-13.968	-15.935
0.77515	1.4506	1.8183	-0.96637	0.14072	-0.63908	1.1651	-2.2238	0.33029	1.5534	-1.2892	1.2449	-2.1492	3.7454	-0.017965	-0.66506	0.91535	-0.81229	4.002	0.33367	0.35777	-0.26643	-2.9747	-4.4992	1.8295	1.6952	-1.2998	0.87427	0.047462	0.17942	2.164	1.9541	-0.66312	0.65903	-1.5945	-1.1453	-1.2282	-0.03616	-0.51998	1.7087	-0.022229	1.1895	1.7665	-0.15653	-0.93726	0.66725	-2.3429	-3.796	1.5145	-1.7579
6.4398	7.4191	6.2999	6.5149	3.6951	3.6753	6.8187	5.0801	8.1724	5.7352	5.0291	3.8276	4.2465	6.2511	6.6743	5.207	5.3017	6.6985	4.8072	7.108	6.0638	6.8379	4.3734	6.5173	8.0486	4.8565	5.8077	6.2399	7.5663	7.9384	4.5818	4.0711	2.3446	6.7448	8.0328	5.7389	4.6268	6.2984	5.9798	1.7014	5.689	6.3816	5.7172	4.5582	3.4788	3.8277	4.8308	3.4793	8.1312	3.9849
-0.83233	-3.58	-1.0223	-0.19619	1.5036	0.073793	-0.035054	-2.1932	-1.2207	-0.24979	-1.6235	-5.1454	1.2571	-2.3251	-2.2462	-0.097013	0.192	-1.0578	-3.5012	0.54447	-1.8363	-0.77426	-0.98506	-2.8218	-0.78743	-3.3622	-2.888	-0.90993	-1.1359	0.10836	-4.0171	-0.50988	-0.49612	-2.6569	-2.0862	-4.167	-1.1617	-2.2204	-0.3039	-3.7969	-0.099157	-1.5332	-3.0849	-0.28257	-0.32952	-2.5176	-2.704	-3.7824	-0.62205	1.5154
8.6639	7.6367	4.5052	9.2278	8.2146	7.1801	7.8896	8.1254	2.2009	9.764	7.5096	8.3603	8.4674	6.38	6.4304	7.202	5.1696	7.1389	8.3497	5.4954	6.8782	7.0494	9.4832	6.5592	7.8006	5.3373	8.4176	10.499	8.3419	6.5105	9.62	6.9377	6.2303	9.0595	3.9762	4.4247	5.8763	4.7057	5.8078	3.6024	5.8522	6.9904	5.4508	6.404	7.2176	8.8405	7.1268	5.5213	7.6117	7.5988
-5.2656	-0.75326	-1.8354	-4.4377	-6.1388	-3.2823	-1.7062	-2.6611	-2.1367	-4.9532	-3.7567	-4.2966	-4.216	-3.7153	-3.7454	-2.9988	-6.8943	0.19231	-2.8866	-0.77686	-0.91116	-3.3066	-3.59	-2.2191	-0.95863	-2.3271	-4.1597	-2.9154	-4.1247	-2.0112	-3.4873	-3.8349	-2.291	-3.7733	-3.2738	-3.7396	-2.0268	-1.6702	-3.4071	-2.7733	-2.9975	-4.9743	-6.0315	-6.0703	-1.9941	-3.7879	-3.7659	-0.61925	-4.0544	-3.5977
-8.9335	-12.104	-9.346	-9.3747	-12.806	-12.473	-11.078	-13.946	-10.134	-11.572	-10.007	-12.436	-12.618	-14.453	-13.49	-11.345	-9.8542	-12.991	-12.026	-10.762	-12.561	-11.086	-12.747	-10.878	-15.048	-12.382	-9.2857	-13.216	-11.697	-12.226	-13.908	-14.042	-10.259	-14.768	-14.198	-11.632	-11.273	-11.951	-12.866	-13.04	-10.56	-12.226	-10.653	-11.922	-10.556	-10.768	-11.328	-11.874	-11.949	-14.446
-8.9651	-11.083	-11.489	-13.558	-11.642	-15.174	-12.275	-11.597	-15.376	-12.412	-11.83	-15.38	-14.582	-12.945	-14.708	-10.619	-11.354	-9.8767	-13.968	-14.413	-12.758	-11.419	-10.951	-10.788	-10.866	-12.51	-9.0224	-11.38	-11.94	-14.627	-12.51	-11.15	-13.487	-12.267	-11.383	-10.871	-15.748	-13.135	-11.324	-15.59	-12.62	-12.671	-14.335	-9.6223	-13.388	-14.222	-11.326	-12.593	-9.0438	-10.513
-5.9059	-3.9322	-4.9349	-7.4925	-2.0317	-3.0674	-3.7477	-5.1227	-3.8802	-4.4284	-2.7486	-4.5427	-0.14801	-3.6356	-5.0143	-2.8925	-3.3558	-2.4907	-4.0622	-8.3553	-8.5703	-4.822	-4.2259	-1.682	-4.6945	-2.1822	-3.0669	-4.9695	-3.3858	-1.292	-3.4264	-3.6841	-6.2441	2.113	-3.9658	-3.3478	-2.1777	-6.0576	-2.8361	-2.4923	-9.3065	-5.5651	-2.498	-4.3798	1.1047	-6.4427	-4.1232	-5.2577	-3.2976	-4.955
-6.3506	-7.8488	-8.2766	-3.4756	-7.0508	-6.197	-9.4569	-6.8896	-8.0177	-3.2374	-6.902	-2.3472	-6.5997	-5.2911	-6.743	-6.9021	-6.9432	-7.4263	-8.8993	-7.4881	-5.6322	-6.5854	-6.1701	-5.9681	-5.3566	-4.8928	-8.0765	-6.6235	-6.2101	-4.2939	-5.3991	-6.9156	-6.8741	-6.5112	-7.2338	-4.6021	-7.7039	-6.0618	-4.1629	-10.087	-7.5686	-6.5347	-5.3754	-9.5483	-9.5728	-4.6534	-4.8215	-6.6174	-7.3436	-8.1999
1.002	0.13564	1.1856	2.5119	0.3907	4.3034	3.47	1.5483	0.27161	2.9318	1.546	0.617	0.69456	0.95305	2.7126	1.4512	-1.1558	3.214	3.8172	4.2152	2.9869	3.5406	3.1657	2.7184	2.5658	3.6648	4.5015	0.18214	2.8503	2.7939	1.9385	3.297	4.953	3.3728	-0.55746	3.1282	0.26351	1.3927	6.1021	2.9789	2.3827	3.4918	1.7823	2.4466	1.385	1.3076	6.1076	3.5481	2.5872	2.6721
7.611	5.6089	8.1737	6.6206	7.6304	5.7394	6.8984	7.8467	8.9319	7.7025	7.7886	9.1932	7.0468	8.1715	8.935	8.3391	7.5529	9.1848	8.2315	9.3654	5.5408	11.241	9.4205	9.7074	8.2722	8.8937	3.8514	9.2903	3.4325	11.154	7.3431	7.9464	9.898	5.8694	7.5157	7.2016	6.3261	5.972	9.2356	9.0283	9.8288	7.0576	8.5879	5.8731	9.9794	7.7547	4.5712	8.2672	13.695	10.208
0.19219	-1.889	-1.9873	2.1651	3.2233	-0.15953	-2.6446	-4.0058	0.64419	-2.3498	-2.4565	-0.79729	0.46179	-4.1397	-1.7005	-0.19497	1.355	0.46789	-2.1111	-4.6069	1.1264	3.3939	-0.24777	-0.19946	1.3994	1.3602	3.2661	0.29783	-0.49483	-2.811	-0.27539	-3.0001	-1.2986	-1.0742	2.1312	-1.4947	-3.4299	1.465	1.1859	2.2054	0.18005	-0.19491	1.4124	-3.2613	-0.96225	-1.3337	0.094824	-1.8415	3.4069	0.71243
-2.0414	-7.1868	-3.3888	-4.1941	-4.5366	-3.0134	-4.1458	-4.6748	-4.8204	-1.503	-2.0467	-4.5728	0.30665	-2.8632	-3.0786	-2.3473	-5.7111	-5.8496	-6.9238	-2.7571	-3.6808	-3.9756	-2.6818	-2.0241	-3.3514	-2.0877	-6.1691	-7.5884	-0.54806	-4.2657	-5.8846	-4.2467	-5.132	-1.1289	-5.3434	-4.5518	-1.6469	-3.4914	-3.0152	-2.7925	-4.6213	-2.6745	-5.3862	-3.281	-5.0155	-5.4578	-0.70465	-6.1087	-3.2882	-4.3016
2.8385	3.1496	4.895	5.4429	5.5353	3.27	7.4585	5.9794	4.8127	5.9828	4.702	2.9866	6.5444	3.388	7.802	2.8572	3.9168	6.1553	2.4033	2.337	5.5955	6.7093	5.145	3.4287	1.9562	3.3616	8.6791	8.747	4.3561	4.7453	4.0301	5.2335	4.9159	9.9305	6.0112	5.4643	7.7169	5.7112	3.9469	2.4816	3.4685	5.9339	5.5178	2.3943	6.7879	10.552	5.656	5.5885	7.1314	5.4999
-1.6955	1.8533	1.9656	-3.4876	-4.6812	-2.1254	2.7786	-2.0158	-2.8924	-2.2959	-3.9505	0.26019	-2.3047	-1.3104	-3.0842	-1.928	-3.8147	-4.7896	-2.419	0.29913	-3.8524	0.43284	-1.5821	-1.8559	-2.9733	-0.71242	-2.3355	0.96369	-3.1976	-3.415	-1.4321	-3.5133	-2.6546	-1.3783	-1.9303	0.69839	-2.7069	-0.87911	-1.165	-3.4969	-2.2611	-0.74793	-2.0238	-2.3086	1.8447	-2.6294	-2.9926	-1.1281	-0.18948	-0.5191
-16.471	-15.033	-14.787	-14.526	-14.274	-17.297	-13.253	-15.856	-17.222	-15.674	-14.793	-15.273	-15.587	-14.259	-12.987	-15.784	-15.351	-13.685	-14.739	-13.687	-14.987	-16.687	-12.999	-14.203	-15.052	-15.216	-13.749	-15.053	-13.942	-15.875	-14.857	-12.8	-15.838	-15.265	-12.034	-15.363	-15.932	-14.672	-18.441	-11.736	-12.758	-10.125	-15.188	-13.06	-13.57	-14.461	-15.675	-14.541	-16.801	-17.366
2.2125	1.0541	-1.4671	2.066	2.6432	1.439	1.6317	0.058474	1.9403	1.4979	1.9808	2.6816	1.1564	1.6231	0.61512	0.54383	2.1181	0.4352	-0.34267	4.2019	0.56135	3.174	1.0066	3.371	4.9408	1.655	-2.2153	1.2378	-0.17086	0.83041	1.7609	1.1731	2.2432	1.2659	2.0515	2.5294	3.8488	0.70153	4.0965	2.4944	1.1684	2.2372	-1.904	1.7307	0.59989	1.7226	-1.6646	1.6393	2.0208	2.178
-0.76799	0.40252	-0.87258	0.61065	-0.27978	0.81458	-0.63035	0.4312	0.010156	2.7649	1.3953	-1.175	2.3617	2.108	-0.52954	0.14444	-1.3726	-1.7715	-1.3302	-0.53916	3.0298	2.1784	-1.376	-1.8983	1.5999	-0.10924	0.1209	-0.14787	-0.43299	-0.83844	-0.5782	-2.9793	-0.45286	0.37353	-0.87556	-2.4259	-0.54003	-1.0248	3.6181	-3.092	-0.71436	-0.64206	0.87699	-0.75816	-0.69144	2.0523	-1.9551	1.9979	1.7833	-3.1058
-10.474	-11.141	-8.5334	-9.547	-10.475	-11.995	-11.558	-10.039	-8.2642	-8.9536	-10.479	-8.6795	-11.869	-11.754	-8.0411	-9.1555	-6.7621	-10.795	-10.245	-10.419	-7.7466	-8.0588	-9.1748	-9.6484	-9.6656	-11.016	-10.769	-9.8032	-9.8238	-14.003	-8.0308	-8.8229	-9.0819	-8.4556	-7.1403	-7.9977	-8.7666	-10.088	-11.7	-10.955	-11.71	-11.69	-6.2292	-5.9834	-8.6054	-7.8545	-9.5035	-9.652	-10.142	-13.208
-4.6048	-0.67454	-2.4645	0.43523	-2.3977	-1.6866	-1.2841	-1.6777	-2.4867	-0.81324	-1.2032	-1.2011	-2.0116	-2.0725	-1.6838	1.2282	-3.5205	-0.6029	2.6183	-1.4519	0.77436	0.76311	-1.6495	0.076719	1.6812	0.92832	0.045884	-3.2196	1.8917	-1.0375	-1.2108	-0.90966	1.6524	-1.8391	-1.5583	0.78399	3.3913	-1.3683	-2.0497	-1.3789	1.7077	-1.2659	-1.3893	-2.0875	-1.6016	-2.3672	-3.2641	-1.1063	-0.19516	-3.6153
-2.6482	1.3162	-2.289	0.020092	-2.7319	-0.30938	-3.549	-1.3206	0.77553	-0.63229	-1.9651	1.543	-2.7263	-6.6033	-1.4981	-1.1694	-1.2226	-1.1193	0.44979	-0.84809	-4.0303	1.9943	-2.5552	-0.75315	0.6905	-0.34523	0.13303	-2.2004	-1.107	0.6962	1.1361	1.9847	-3.945	-0.041569	1.1017	0.047857	1.0964	-4.0882	-1.4562	-0.90163	-2.6917	0.73288	-1.619	-1.7085	-5.0036	0.79909	-3.5184	-2.4591	-2.4299	0.44713
-1.8283	2.1543	-0.58994	-0.61618	0.14692	-1.7371	-2.1861	-0.2394	-1.5961	-3.315	1.4391	0.6427	3.505	1.09	-1.1404	1.8036	-1.0644	0.81787	-0.4148	2.1849	-1.2041	-1.3874	0.9386	1.0015	-1.0937	5.3511	-0.17002	-0.40187	1.8698	-0.14419	-2.3892	0.92501	-2.8406	-1.9515	-1.5843	0.2774	0.098018	-2.3313	0.10865	-3.56	-3.6464	-2.1741	-0.2268	-1.8652	-3.6753	1.1903	1.8249	-0.78287	0.46745	-1.1278
-1.4465	-2.208	-2.237	-1.4468	-2.6658	0.063758	-0.54022	-0.96706	-3.012	-0.92774	-3.6043	1.3616	-3.5348	-4.1791	0.010598	-1.7136	-2.4765	-4.2773	-1.4678	1.6126	-0.14567	-4.5771	-0.4129	-1.6028	0.40429	-0.85893	-0.99423	-2.2698	-3.2597	-2.7092	-3.0005	-0.25763	-3.6108	1.7027	-2.0096	-1.5153	-2.375	1.8619	2.6218	-3.813	-1.5223	-4.172	-2.4698	-3.1701	-1.0666	-2.6948	1.1994	-0.24049	-2.1213	-1.5781
-2.4894	-0.60141	-3.3444	-1.412	-4.941	-1.3057	-2.4816	0.43814	-0.38652	-2.7387	1.208	-7.3322	-3.4669	-2.536	-5.7066	-5.1236	-6.4392	-2.1965	-1.9736	-1.9229	-3.0125	-3.2411	-2.7066	-2.3328	-4.1009	-3.0875	-0.55047	-2.2154	-5.1911	-3.2919	-3.6962	-1.6641	-3.2797	-4.3197	-4.4719	-6.5797	-3.7486	-1.5677	-5.7203	-3.8382	-6.3012	-1.5646	-2.5139	-6.047	-3.9118	-6.806	-1.6776	-4.4349	-1.9626	-3.5707
-4.7448	-3.0799	-2.3336	-2.5948	-4.0743	-0.64501	-4.2565	-6.0757	-0.90373	-4.3664	-3.2002	0.62143	-3.8215	-4.3645	-0.060164	-2.3905	-1.8509	-2.528	-3.9808	-2.7291	-3.856	-2.3179	-4.9925	-2.5093	-0.72557	-3.8193	-3.0545	-0.29915	-1.1064	-1.9721	-0.56386	-4.5574	-4.7304	-4.5438	-1.7871	-1.8597	-0.64001	-2.9956	-1.595	-4.0671	-4.0838	-2.1806	-1.2461	-2.3529	-3.5343	0.049739	-4.1607	-3.8482	-3.4582	-3.8572
2.0308	-0.4216	-0.71732	-1.372	-1.1223	0.012007	0.36393	2.7732	-0.40523	-1.184	2.4541	-0.95577	-2.0966	-2.6159	-0.81804	-4.6328	0.94533	1.7978	0.49887	-1.5899	2.3899	-0.055065	3.1809	-2.7623	-0.17604	3.4974	0.29859	-2.9477	1.2885	-3.9718	-2.9029	0.504	-1.3449	1.9977	-3.4778	-0.41724	-0.71379	-1.8435	-1.6484	1.8733	-1.7088	1.7304	-4.4844	-1.8561	-0.1968	0.95186	0.10176	-3.7044	-2.7147	-1.9679
-5.7583	-6.3458	-4.9863	-8.0758	-6.5797	-7.4482	-5.3212	-3.0652	-7.5495	-3.3459	-5.0138	-7.8544	-2.7663	-4.7313	-4.5719	-0.59444	-1.0363	-6.4299	-2.4077	-5.9984	-3.6132	-3.581	-2.0724	-0.85679	-3.3537	-1.4361	-2.3236	-3.318	-4.2268	-5.6157	-5.3385	-4.3295	-6.6507	-6.6656	-3.6729	-4.3506	-4.5356	-2.7413	-4.9841	-5.8861	-1.5562	-3.9968	-4.5703	-4.7473	-7.6536	-5.9042	-5.9454	-5.3804	-1.7414	-4.8953
0.85894	1.7636	-0.78737	2.2773	1.3495	0.21621	-1.5262	2.6182	2.2421	-0.54549	4.6526	-0.022318	4.923	1.9581	2.9589	-0.52057	0.13736	0.96584	4.2701	1.3478	3.7988	1.6322	2.9937	0.42639	0.3097	-0.62408	2.0738	-2.2934	0.6985	2.6105	-0.16069	1.617	1.2057	5.4062	3.3848	1.3475	1.0059	1.2497	-1.4261	3.4993	4.9557	0.21367	0.57991	-2.8146	3.2019	-0.34566	2.257	-0.59859	1.2879	-0.29865
-0.71541	-3.7163	-2.4696	-1.232	-0.38111	-0.37463	0.62157	-4.4886	1.2517	-0.9668	1.0878	1.2237	-1.7354	-3.1844	-2.4764	-3.7031	-2.3509	-0.79305	-1.9114	-1.2582	-4.5057	-1.9239	-1.9683	-1.3197	-3.4057	-0.44667	-1.4164	-3.1356	-0.39107	-2.9732	-4.9658	-2.7439	-4.357	0.17917	0.80027	-0.31791	0.17005	-2.0121	-1.796	0.35138	-1.2965	-1.3707	-2.27	-3.3871	-4.5419	-2.0249	-0.95531	-2.0815	-2.2849	-0.63649
10.082	12.883	7.7181	8.36	12.012	8.4459	8.7924	8.6578	7.4458	8.3209	8.8209	9.417	10.866	9.5062	8.3894	10.09	8.4463	10.336	8.0488	6.8105	8.6921	8.3804	9.398	11.119	8.133	8.8661	8.5276	11.116	12.854	7.8084	10.614	11.882	11.577	9.0722	8.3956	8.8855	9.4088	11.686	8.2549	9.2116	6.6686	14.499	11.904	10.131	10.621	11.027	8.5999	11.215	9.6407	9.1239
-11.342	-10.309	-7.0608	-10.468	-11.916	-8.7905	-14.671	-10.723	-8.77	-9.9931	-8.9857	-10.093	-8.1154	-7.3393	-7.0865	-10.39	-8.5628	-9.3132	-10.158	-7.6063	-14.526	-8.6813	-7.3084	-6.6409	-11.465	-7.3862	-7.2713	-11.088	-10.571	-6.1834	-12.644	-7.6014	-9.4471	-6.2512	-8.3292	-10.174	-9.8724	-7.0779	-9.3615	-10.795	-6.0486	-8.9482	-6.8493	-7.6854	-9.6789	-8.5393	-6.3957	-13.227	-3.1345	-5.7279
-1.7028	-0.34582	2.9546	2.3229	0.87464	1.391	2.2058	-3.8353	-1.0972	0.076198	2.6413	0.20906	0.10725	-2.6572	-0.04814	0.0029042	1.0198	3.1925	-0.49303	-3.8472	0.034607	1.8094	1.2473	-0.34267	-3.2767	-0.60219	-2.1368	1.3083	0.26419	-2.1379	-4.5473	-0.19346	1.8827	-1.0327	0.15801	-2.5193	-1.1924	-1.1202	1.5099	-2.2658	-4.1965	-0.81154	-1.2779	-2.2111	-0.98815	-0.88309	-1.1465	0.38503	-0.5908	-2.0321
1.7546	4.6086	3.511	2.0825	5.2905	5.2038	2.9629	-0.48209	3.0694	1.7456	4.3395	4.6304	4.9378	5.6262	0.6504	4.5593	3.5198	4.6453	3.6393	2.2809	-0.55137	3.6574	2.0462	2.3382	0.36147	5.1713	4.0512	4.0868	4.7616	1.4564	3.6579	3.5664	2.7736	0.83447	4.1537	4.8084	5.0731	2.0327	1.0501	0.67091	1.5147	4.0002	3.9303	1.4115	3.9806	2.8459	6.4724	4.2019	4.4988	2.9946
-4.809	-7.4567	-5.175	-7.2401	-7.555	-3.4511	-3.7773	-4.584	-5.5321	-6.1894	-5.6418	-6.471	-5.0896	-4.2847	-4.2768	-3.3564	-3.9722	-4.3785	-7.8712	-4.5894	-4.7183	-5.9024	-6.9557	-5.8902	-4.864	-5.1425	-5.7144	-5.2042	-4.0708	-5.0996	-6.1899	-6.6042	-2.0279	-5.6216	-6.3379	-7.1409	-7.8056	-6.2431	-5.13	-4.222	-5.2497	-0.88318	-4.4649	-6.9606	-2.5232	-6.4322	-3.2812	-3.5989	-2.7466	-4.2167
0.2051	2.8029	-1.4714	-0.17225	0.19529	-0.88138	0.049027	2.5739	-1.0233	-0.75998	3.9179	4.4906	1.1738	-0.095925	-1.3795	0.23707	-1.2034	-0.87719	0.23546	0.35302	-1.9247	-1.1362	1.5601	-0.17156	-1.8439	5.6979	-0.062213	3.382	2.0199	2.4396	2.0587	-2.1646	1.6613	1.5348	-0.54338	-0.64459	1.3018	-2.1343	0.6995	0.81748	2.0021	-0.45231	-1.9048	1.2645	1.2535	4.9562	1.2353	0.99461	3.4844	2.2135
-7.1083	-10.189	-10.965	-10.823	-10.494	-8.7571	-7.6	-11.443	-13.745	-8.4152	-8.9732	-5.864	-8.4458	-11.342	-10.732	-9.1075	-11.963	-7.6246	-11.628	-8.5909	-8.0403	-10.228	-10.768	-8.99	-8.1071	-7.1573	-13.877	-8.3036	-8.4752	-9.4527	-11.112	-9.539	-9.5451	-10.744	-8.7791	-11.965	-7.539	-7.7473	-9.4187	-6.7416	-7.5936	-10.66	-11.193	-6.6007	-10.488	-9.4391	-9.675	-7.6824	-9.553	-8.9179
-3.5597	-7.9727	-8.9222	-4.3604	-7.4093	-7.0997	-5.5779	-4.8875	-5.1198	-7.8577	-4.7485	-8.7981	-5.0122	-6.1895	-9.9657	-6.0552	-5.0013	-6.4138	-6.1463	-6.7681	-4.7465	-5.4466	-8.3423	-7.7783	-9.0195	-6.7714	-7.792	-8.0757	-6.4829	-3.8039	-8.3716	-4.6971	-5.398	-10.102	-5.9184	-6.1751	-6.3522	-6.0798	-4.6013	-5.1019	-7.9378	-6.3152	-6.2935	-8.6614	-5.1135	-7.5619	-8.7068	-8.3393	-7.3577	-3.9914
-3.1769	-3.8751	-2.5522	-5.6493	-4.276	-5.2801	-0.35502	-3.5998	-2.5464	-6.3854	-2.8109	-3.2037	-4.2222	-2.3718	-4.3735	-4.8144	-0.44472	-4.7471	-4.8558	-2.501	-2.9107	-5.7404	-2.3636	-4.3211	-3.4656	-3.9689	-1.5263	-4.2923	-6.6552	-6.8132	-4.8268	-8.0063	-7.5122	-3.9427	-2.978	-2.0578	-1.9385	-1.9162	-8.0733	-5.6652	-5.7941	-5.3023	-3.3795	-1.5756	-2.7202	-2.1616	0.35392	-6.4908	-5.2093	-5.1327
-5.9864	-4.7774	-6.3326	-2.1467	-5.891	-6.8798	-7.2995	-6.6086	-6.6703	-6.547	-5.4051	-4.5022	-3.6811	-6.7231	-6.2916	-6.3342	-6.3861	-5.8445	-7.4214	-7.1303	-5.2919	-5.2542	-4.6672	-2.2161	-6.7911	-4.3764	-7.3597	-2.4719	-7.789	-5.7518	-8.2692	-4.3975	-2.2271	-1.0395	-2.8979	-8.6848	-1.5174	-2.7279	-4.7979	-8.5241	-5.3838	-5.7837	-6.2677	-7.2621	-4.7127	-9.642	-6.2087	-3.9118	-6.1119	-5.7848
-1.8873	-3.2844	-2.6304	-2.8662	-1.21	-1.6522	-4.4119	-1.2943	-5.4434	-5.4377	0.26426	-1.0404	0.28271	0.31957	-0.89418	-2.9968	0.5177	-0.037287	-1.392	-1.9943	-0.96544	0.39108	-3.2683	-4.2658	-1.7388	-4.7509	-5.5239	-1.7797	-1.8482	-1.4845	0.23739	-1.8242	-5.2379	-6.0283	0.90309	-3.5496	-1.1648	-3.8254	-2.0978	-0.83912	-1.1141	-4.3704	-1.5787	-3.6062	-4.6837	0.10192	-2.9211	-2.6072	-3.5664	-2.6746
-4.5265	-2.8661	0.85798	3.0002	-2.8205	-3.4349	-5.9771	-1.5086	-1.6993	-2.7701	0.29198	-2.3734	-1.9862	-1.3329	-3.1274	-0.70907	-0.92233	-0.2004	-2.5639	-0.45142	-5.1779	-2.1026	-0.60916	0.40837	-3.4523	-4.2306	-3.8524	-5.0925	-5.4646	0.33401	0.98902	-2.0246	-6.7935	-5.5901	-5.8029	-4.7462	-1.7388	-3.0294	-5.3102	0.64699	-2.0028	-1.7868	-2.5683	-2.1143	-4.8192	-0.14713	0.19276	-1.7496	-2.0536	-1.7997
0.24627	-2.8397	-0.76739	4.5103	-0.20611	-1.5875	1.4406	0.1284	1.5252	-0.4074	0.7204	0.73611	-1.2538	-0.82005	0.75282	-0.033036	1.7492	-3.2697	-1.7355	-0.30454	3.8465	-0.1777	1.8585	0.79672	0.16117	-1.2678	-2.9882	-1.8462	-2.007	-1.4692	-0.018367	-1.2181	-1.3391	0.055874	0.86389	-1.8248	0.14629	0.26533	-0.60335	0.9118	-2.4611	1.2775	-0.97569	-3.242	2.5478	0.30748	-2.688	-0.62652	2.2644	-0.34155
-9.707	-13.608	-13.78	-12.366	-9.7184	-9.915	-10.725	-11.116	-10.422	-14.055	-10.1	-8.804	-13.969	-9.6373	-14.527	-10.33	-10.603	-11.53	-13.325	-8.2091	-12.067	-12.03	-14.38	-10.311	-11.515	-12.787	-11.822	-11.382	-12.907	-15.737	-12.27	-9.6382	-11.213	-11.904	-14.15	-10.542	-10.783	-10.491	-12.192	-10.477	-13.255	-11.178	-13.273	-10.892	-15.139	-13.256	-13.168	-12.305	-12.703	-13.078
-10.743	-16.508	-12.914	-17.653	-16.039	-14.255	-18.054	-10.513	-15.097	-14.882	-16.354	-12.308	-16.082	-14.842	-14.999	-11.388	-15.057	-13.7	-15.081	-13.391	-14.359	-13.447	-16.642	-10.729	-14.844	-16.772	-14.139	-13.48	-17.718	-17.623	-14.804	-12.139	-14.923	-14.89	-11.279	-14.278	-14.406	-16.518	-16.409	-13.686	-11.587	-15.807	-12.768	-16.756	-14.477	-16.562	-14.068	-16.453	-15.671	-13.326
-0.8838	-0.086166	-1.1945	-1.3865	-1.0679	-2.6716	-1.388	-1.3843	1.2156	-1.0566	0.87055	3.8725	-0.40025	-2.9635	1.2593	0.64478	-2.2133	-2.1706	-1.8114	-1.0267	-2.0854	-0.92782	-1.7387	-0.88343	1.6239	-0.38091	-1.5858	0.4084	0.90853	-0.55555	-0.83709	-2.3796	-0.75988	1.0826	-1.3551	-0.49987	1.0061	0.24142	2.9102	-0.65649	-4.3843	-0.51869	2.0725	0.26681	-2.9007	-3.6144	-0.86996	-1.9137	2.3929	-1.7535
-11.356	-11.192	-9.8047	-13.666	-6.4534	-11.101	-7.3372	-14.775	-7.4268	-12.037	-7.2102	-10.019	-8.9417	-13.472	-6.8433	-9.455	-7.3692	-10.369	-10.006	-9.7246	-8.2797	-6.6438	-12.163	-10.247	-10.327	-9.6559	-11.688	-11.868	-10.69	-9.1428	-9.4405	-10.644	-11.18	-13.827	-10.58	-11.915	-9.8081	-10.13	-12.949	-10.325	-11.106	-11.106	-11.42	-8.0938	-9.0081	-13.448	-11.642	-9.7295	-8.8143	-10.28
1.2157	-3.317	0.054966	-0.19617	1.687	-2.7586	-3.2826	3.105	6.0252	0.84421	-3.2348	-1.0636	-0.18222	-1.3648	-1.8275	-1.2857	-1.4908	3.4182	-0.2106	0.651	-1.7028	1.1005	-0.72594	-0.28097	0.11413	-1.805	0.44319	1.334	-1.7324	-3.4517	-0.87186	1.7778	0.59141	2.5263	-0.40171	-1.5094	-1.0499	1.9075	0.61256	-3.6791	0.29778	2.7188	-0.63081	-0.16747	1.1282	0.95173	1.0442	0.95835	-1.4345	0.38897
-9.8407	-8.4738	-10.303	-9.2573	-9.0452	-8.918	-11.441	-5.6382	-8.4663	-8.3662	-8.3268	-7.1221	-8.4536	-9.1977	-9.7293	-6.0568	-9.4986	-11.207	-9.3847	-6.8185	-13.09	-9.6018	-10.731	-9.6201	-6.5517	-8.2207	-8.3796	-9.6034	-9.683	-8.6782	-9.6024	-8.2857	-9.7622	-7.5162	-7.3462	-10.274	-9.3146	-6.4324	-10.27	-9.0077	-8.8252	-9.7606	-9.2253	-10.396	-10.22	-8.308	-8.3706	-9.257	-8.6228	-12.704
2.5095	6.8849	3.5453	0.77705	1.0263	1.6223	4.652	2.7503	4.6983	1.0162	-0.96891	0.59613	3.5599	3.011	2.2826	3.7233	-0.30741	2.7172	1.0941	1.7192	0.042628	0.1187	1.1132	-0.66443	3.7738	2.2962	-1.4675	1.1519	1.1579	3.3692	1.5423	2.5137	3.0092	0.68069	-1.3042	-1.6839	1.6607	2.8898	1.6326	1.4042	2.255	0.52797	1.6376	2.0124	3.5532	1.3867	0.16324	0.71901	3.417	3.1654
-2.554	-2.3202	1.4642	-3.1561	-2.9162	-1.2014	-2.1117	-2.0829	-3.7643	3.0132	0.75473	-0.65695	-3.283	-0.39117	-4.7643	1.7215	-1.8625	-2.0262	-0.80982	-2.4307	-3.52	-1.7245	-1.1819	-2.369	-2.287	-0.09339	0.92039	-3.3877	-1.7796	-3.9363	-3.6625	0.21677	-1.1177	-0.89336	-2.864	0.013614	-1.3105	-3.6834	-0.87739	-3.1268	-0.070579	-0.030073	-1.6453	-3.2949	-0.93944	-3.658	-2.1481	-3.6792	-2.5431	-2.1981
6.2314	7.2493	6.0297	7.032	12.135	8.0947	9.0762	8.3678	7.0728	7.0879	9.9602	7.4059	9.228	6.8092	4.7537	6.6667	7.4315	7.4653	7.2271	6.607	4.764	3.6186	5.4856	6.354	7.3129	6.6268	7.6935	7.1229	8.3009	7.8798	6.8574	6.6951	6.7793	12.444	7.3662	3.7526	5.9139	2.9019	9.2558	7.4922	7.5419	6.5004	11.392	6.21	5.0914	6.868	6.1903	6.85	10.045	9.1611
-3.2096	-1.0423	-3.6363	-2.456	-1.2678	-1.9849	-3.637	-4.6337	-0.89827	-5.6959	-4.8083	-4.2769	-1.4464	-2.6148	-5.2061	-1.9087	-1.9529	-5.8451	-1.6275	-4.8266	-2.2992	-2.4071	-7.166	-1.0162	-5.0346	-3.3561	-4.3063	-1.3639	-3.9504	-0.93779	-0.54642	-2.6005	-2.6628	-3.3811	-1.9061	-2.0772	-1.3703	-3.7058	-4.4196	-3.4232	-2.5296	-4.6991	-3.5465	-2.5024	-4.5475	-6.066	-6.3248	-5.6483	-6.9239	-3.8642
9.5139	7.6545	9.5212	7.1563	5.0736	10.286	7.7989	4.5186	6.0352	5.4388	7.054	5.4052	7.2254	7.6878	7.7752	6.3566	7.1558	7.8308	9.5284	6.0443	3.7026	7.1332	7.5701	6.5431	8.1226	4.3211	5.0272	8.0184	6.7091	7.9527	9.2912	6.9652	7.6847	6.5307	7.14	6.1141	4.1941	4.3964	8.3851	3.7544	7.9752	7.3439	9.3506	6.4189	4.7404	6.5991	7.7133	5.2447	4.6824	8.0957
-0.28257	-0.78008	0.12706	-1.9508	-0.71138	-1.5183	-0.85831	0.54183	-4.9222	-0.29316	3.2344	0.908	-0.37284	-1.469	-0.56451	-0.35687	-1.5229	-1.2144	-1.6351	0.73329	-0.32684	1.4132	0.5401	-0.30475	-2.9642	-1.7331	0.29375	-0.42769	1.1908	-2.4628	-2.4983	-4.9611	-2.7969	-1.4382	-0.96056	-1.5238	2.2269	0.48454	-1.1063	0.40099	-1.5165	-0.85472	-0.12199	-2.4851	-3.302	-3.55	-1.674	1.3382	2.1398	-2.4956
-11.726	-11.561	-8.0503	-13.337	-10.717	-12.266	-12.164	-13.077	-9.4203	-8.7469	-9.2378	-12.182	-12.938	-11.559	-12.183	-11.203	-10.619	-10.061	-16.848	-10.758	-15.259	-12.578	-8.0849	-11.56	-12.631	-11.902	-13.45	-11.537	-11.607	-9.7572	-12.49	-8.7477	-11.634	-10.05	-10.955	-9.7445	-11.441	-6.4426	-12.398	-15.192	-8.9889	-11.04	-10.763	-15.776	-8.6746	-10.408	-11.173	-12.347	-11.049	-10.976
-0.22136	1.5165	6.1734	1.3567	-0.78783	0.66896	1.9972	0.65892	-0.18127	0.55709	2.3581	-0.54958	0.69482	0.49266	3.0054	-0.63069	0.41517	2.2717	4.555	1.4733	3.0382	0.99896	1.096	1.5462	0.85658	2.0222	-1.8215	0.80547	0.1012	2.153	4.4096	3.9818	3.9793	2.4805	-3.0568	-0.22184	2.586	2.0335	1.8923	0.11006	1.6835	4.1074	-1.1344	3.6107	0.6279	0.91465	1.7399	2.8885	2.9319	-0.92682
-1.7422	2.0879	-1.3167	0.21966	-1.0826	-0.079451	-0.67711	-3.1611	0.14902	-4.3387	1.4145	0.54457	-2.4883	-1.0084	-0.70734	-4.6655	-0.66508	-0.33679	-0.58999	0.92025	-1.8903	-2.2648	1.8408	-1.3539	-0.48823	-5.077	0.73794	1.37	0.88044	3.0254	0.34899	-2.4074	-0.28449	-0.69296	0.60047	-3.1277	-2.5153	3.5706	-2.7301	-0.69575	-1.0362	0.075813	0.88128	0.92809	-1.5028	-0.84464	-0.14306	-1.4365	-2.5658	-4.6413
-5.3856	-11.555	-9.6902	-12.406	-11.096	-7.9826	-9.1622	-9.4633	-12.315	-8.1899	-10.828	-9.0913	-10.192	-10.427	-9.9356	-8.96	-9.0692	-7.2695	-9.8957	-10.189	-10.798	-11.828	-10.151	-8.4661	-9.907	-11.327	-9.3504	-8.5292	-13.933	-6.3716	-9.8343	-10.46	-8.8462	-7.7119	-13.659	-9.4358	-8.3152	-6.8126	-8.6983	-10.13	-12.879	-10.985	-9.017	-8.9158	-7.1521	-9.7654	-8.2457	-6.3285	-8.5175	-9.4327
-3.4974	1.6042	-1.8795	-0.038281	-3.8517	-1.2404	-1.6048	-1.9505	-1.5922	0.24638	-0.26792	0.66845	0.43551	-2.0068	0.64658	0.86494	-1.8606	0.12938	-2.1434	-0.13959	3.3242	0.018809	-1.5649	1.5424	-2.6843	-0.80189	-1.7688	-1.5618	-1.2977	-3.7599	0.98452	-2.6146	0.20238	-1.1694	-3.0069	-3.9805	-3.3491	-0.27338	-2.0295	-2.4831	-0.73963	-2.1657	-1.3281	-2.152	-1.035	-0.87171	-3.9578	-1.6633	0.57126	-1.6648
0.78549	4.1345	0.93819	3.6681	3.8509	4.6623	3.5015	3.3805	4.471	1.7813	1.9312	4.4498	0.88578	3.7507	-1.4636	3.1726	3.9369	3.0855	3.3642	0.70978	2.8631	-1.5236	-1.5171	3.8153	-0.066386	1.7341	1.3797	3.7004	1.5782	7.6435	3.373	2.5741	4.4332	2.7046	3.5524	3.2447	1.362	1.3778	3.786	1.161	2.0654	3.4997	1.265	3.0315	3.6735	3.5584	3.4415	0.77555	2.6566	0.8628
-1.4418	-0.40549	0.94989	0.875	-2.1938	-0.057232	0.45664	-2.6399	1.9731	1.7949	0.058756	-0.34015	-0.39465	-2.4805	-0.28696	0.68143	-3.7404	0.65456	2.5947	-2.8612	2.8303	2.044	2.437	0.87257	-2.1264	-1.4593	-1.313	-1.4627	-0.010668	-1.1047	1.6199	2.1435	-2.2147	-0.02304	-3.0283	-2.0472	-0.21484	-3.0257	-0.31133	1.6033	-0.097157	-2.4492	-3.4894	-1.5852	2.8773	-0.45754	1.7175	-1.4084	0.90779	-2.0397
6.2669	2.2651	1.4951	8.674	8.6085	5.3208	2.701	2.4861	6.163	3.4954	4.1412	3.824	2.1017	-0.1701	5.0662	4.8975	7.4905	4.4209	5.2942	1.1945	7.0343	5.0512	4.8527	5.001	9.7732	4.3536	8.0332	3.2867	0.72011	5.825	4.4719	7.6934	3.9049	6.319	6.8326	5.278	2.3512	2.3444	3.6079	6.6281	6.7111	0.26379	7.7081	2.5488	6.0536	4.6138	1.8295	7.5939	3.0621	5.0741
5.2329	1.6156	5.5167	2.4938	6.7525	8.5897	3.6159	5.2456	3.2935	3.2563	5.1931	5.234	4.9999	2.2179	3.8974	4.5519	5.7843	4.9115	5.4232	8.8123	1.4803	8.4691	3.3845	6.0069	3.3836	3.9439	4.815	3.4463	3.3852	4.8342	4.4475	3.9782	3.7589	8.6078	5.8488	2.5406	7.6876	7.5865	4.918	6.9376	6.605	3.589	-0.46548	3.4014	5.6244	5.576	7.427	3.0535	8.1589	3.9856
-6.576	-3.8998	-5.4481	-8.6008	-1.8568	-5.933	-2.8522	-4.9808	-5.3711	-4.2397	-3.8736	-0.94333	-2.5678	-5.2084	-7.6604	-10.073	-6.2361	-3.8808	-6.1311	-6.8475	-5.4115	-4.1817	-5.4905	-4.244	-4.2523	-3.8316	-4.2913	-4.2585	-3.7843	-4.9299	-7.8762	-2.5282	-5.9987	-8.0925	-7.5373	-5.027	-2.8057	-6.7185	-3.2495	-6.1258	-5.6801	-5.1189	-6.7489	-10.861	-7.5255	-2.0138	-6.5731	-4.7248	-2.5886	-8.0342
0.14044	1.0769	-0.9174	-2.7601	-0.3391	-1.3237	3.5639	-2.6206	-2.498	0.64127	-0.24275	-1.4418	-1.7145	-1.2	-0.29657	1.2929	-2.1503	-2.2327	-1.762	-5.5912	1.7938	-0.37231	0.0083222	-2.3039	-0.82746	-1.9617	-2.8585	-2.4091	-0.11858	-2.058	2.9898	0.83636	0.30313	-2.6196	-1.0395	-0.7261	0.92547	-1.2647	-0.14053	-2.2044	-4.0173	-2.0453	-0.55782	-0.27929	-1.769	0.79621	-5.0142	1.944	-2.4274	-2.2545
-5.0229	-7.3808	-8.3592	-8.9901	-7.0888	-5.8626	-7.7876	-7.8619	-8.8746	-3.9676	-8.2385	-8.1887	-8.4441	-9.3391	-9.6359	-4.9014	-7.2791	-7.3935	-8.9994	-9.5725	-8.1378	-6.5118	-4.7185	-8.7536	-8.6331	-6.0919	-7.0996	-9.3529	-7.4835	-6.664	-7.8689	-9.9007	-7.1932	-6.7169	-9.1987	-11.362	-9.329	-5.856	-7.3116	-7.0945	-7.5825	-9.477	-8.3144	-8.7833	-6.8719	-6.5504	-8.4558	-6.5566	-7.068	-8.0016
-10.619	-11.625	-13.264	-9.7334	-12.311	-10.67	-12.174	-13.882	-10.243	-14.53	-12.65	-11.672	-15.084	-14.359	-12.84	-13.597	-10.93	-9.0207	-11.06	-15.069	-11.248	-11.816	-11.665	-9.6701	-12.429	-14.204	-13.25	-11.713	-9.7242	-11.189	-12.263	-12.428	-10.987	-8.8829	-12.153	-10.738	-10.035	-10.307	-15.091	-9.9545	-16.127	-9.0617	-10.712	-14.378	-12.748	-7.8184	-10.976	-13.452	-9.8526	-13.754
-10.523	-8.466	-10.181	-9.274	-7.7671	-11.062	-6.4203	-8.8706	-6.6884	-7.6397	-11.855	-8.8258	-9.7129	-8.0874	-11.742	-9.9532	-9.0758	-8.4344	-7.8686	-10.085	-8.4899	-9.406	-11.498	-12.761	-7.7623	-12.323	-6.5329	-9.1595	-8.8319	-8.3261	-9.3191	-11.16	-9.7455	-8.3903	-8.7455	-9.7913	-8.2676	-8.5376	-6.9794	-7.4184	-9.0226	-8.5544	-8.3037	-9.213	-11.531	-9.5177	-8.9402	-7.0691	-9.8417	-8.8229
4.6639	4.426	5.5201	7.1144	4.797	2.7001	7.2645	5.3961	6.7713	5.1867	3.7256	3.6385	3.8777	4.1261	5.3978	1.9201	8.3442	4.6084	5.1592	6.0379	6.916	6.1828	6.6376	7.3048	7.784	7.3805	6.7773	6.2867	8.406	5.8845	4.3021	8.7508	5.3905	5.7502	7.2757	6.6118	4.1097	6.8357	4.9247	2.4442	6.5507	5.948	4.5658	7.5697	3.4989	6.5423	5.5338	3.1614	6.4821	6.3623
7.1941	8.5002	9.4756	9.3982	8.435	6.1111	10.117	11.681	6.5932	7.6753	11.537	7.5028	8.0833	6.1606	10.041	5.9575	7.7468	6.4038	7.1003	10.907	7.3721	6.6639	8.0097	7.0807	7.2037	7.7655	9.8329	8.9959	9.5697	7.0183	8.0296	9.3633	8.4981	4.569	11.582	7.4322	9.1603	6.9864	10.1	10.033	5.715	9.1309	5.2923	11.481	6.4387	5.5731	11.825	9.7778	7.1064	8.3894
-9.7798	-12.469	-7.6812	-9.8639	-9.3699	-7.8252	-11.689	-9.9261	-9.8323	-10.172	-13.1	-11.832	-12.553	-10.068	-9.192	-9.6035	-10.919	-14.26	-10.435	-13.465	-13.513	-9.3493	-6.9425	-13.126	-8.3635	-13.062	-10.795	-10.889	-7.9854	-15.066	-10.277	-9.6679	-12.199	-10.702	-9.2615	-13.969	-13.556	-13.696	-10.508	-11.314	-9.0215	-10.316	-9.1354	-10.471	-11.575	-8.1217	-9.1027	-12.038	-9.7474	-7.2271
-1.0595	0.17688	-3.1902	-1.8799	-1.638	-1.9263	-1.3632	-1.2838	-1.7402	-0.61883	-2.2038	-1.0894	-1.4877	-1.5044	-1.148	-0.21975	-1.8628	-0.24261	-0.90846	-1.5181	-2.285	-1.4974	0.77338	1.0914	1.2002	-1.4849	-1.5142	-3.5882	0.44122	-2.4187	-1.5743	0.10877	-0.46751	-0.5519	-0.76591	1.1504	-3.2473	2.2702	-3.8353	0.70445	-1.7649	-2.5372	-0.48253	-2.5791	1.3334	-2.0187	2.0922	1.6974	0.72839	-2.2571
-0.88763	0.82108	-0.77453	-4.1296	-3.3945	-0.17553	-1.5957	-5.9171	-1.1852	-3.0413	-4.193	-2.4748	-0.59835	-3.2971	-2.3077	-2.4177	-0.59151	-2.1774	-0.96904	-0.23748	0.32295	-0.1334	-1.0656	-3.1515	-0.56808	0.45342	-2.2547	-0.043125	-1.7749	-1.913	-1.3132	-1.2312	-1.3158	-1.4074	0.60996	0.69276	-1.4494	-1.996	0.6252	-1.1461	0.62108	0.14556	-4.2138	-2.1463	-0.29202	-2.2313	1.5576	-2.9269	-2.0709	-3.9012
0.92272	-0.3808	-0.9013	1.5973	-2.5274	-0.31562	0.27841	1.6771	-1.4943	2.6843	-0.66873	0.41451	-1.3297	2.5052	-1.0318	2.1203	1.5567	1.3786	1.4178	1.0985	0.76317	-1.3738	0.71515	-0.58677	-1.6966	-0.38218	0.26092	-1.3592	-0.987	0.081932	2.7238	-1.447	1.0694	2.0114	-0.50847	-2.1031	-1.0342	-4.4062	-0.19853	2.6019	-0.58272	-2.7737	1.5482	1.8441	-0.88075	0.70142	1.2855	-1.0184	0.84581	1.0396
-2.9818	1.9906	-0.25035	0.74013	-1.3152	0.93959	0.6087	2.1691	-0.80566	0.22376	3.5625	0.55565	-0.13881	0.90903	-2.5444	0.12412	-0.29407	-0.38433	1.7641	0.050609	3.2731	1.7861	-0.02802	-2.0629	2.0041	0.72087	-0.11673	1.5562	-1.2705	0.59805	3.0838	2.6387	-1.1881	-0.77447	3.093	1.9114	1.4331	2.6165	-0.18897	3.1686	2.3193	2.5972	-0.20462	0.16763	-1.2668	-0.13986	-0.61471	1.5376	4.6357	-0.21605
-7.9231	-8.9422	-6.3728	-8.9321	-7.4677	-6.0469	-6.5507	-7.7544	-12.265	-7.834	-11.598	-6.5356	-9.1513	-8.3433	-6.4205	-9.2163	-6.9439	-10.24	-6.6885	-8.9282	-6.2991	-5.3682	-5.8414	-11.344	-7.2661	-4.9742	-5.9224	-9.4099	-9.955	-4.0316	-5.353	-8.9414	-6.0634	-6.9966	-6.7734	-9.0565	-4.0157	-5.585	-7.6562	-6.6907	-9.6323	-5.9145	-8.3465	-3.6644	-8.3055	-7.1267	-9.0465	-8.3563	-7.3297	-9.6553
-5.3779	-5.311	-9.744	-6.8361	-3.8007	-4.332	-5.8829	-5.1569	-2.4111	-5.3437	-4.1885	-5.3113	-4.7344	-3.7404	-5.4888	-4.0456	-5.8571	-2.281	-8.577	-7.0476	-5.725	-2.8344	-5.6456	-8.4639	-4.4077	-8.6799	-6.6303	-6.7415	-6.2707	-5.8051	-6.6409	-4.9186	-5.1637	-3.9461	-8.8753	-3.3756	-3.9617	-6.5588	-3.6386	-6.251	-5.3451	-4.3157	-3.9385	-5.3114	-4.7678	-3.2015	-4.4726	-7.8435	-9.7531	-9.335
-20.076	-23.312	-21.715	-20.581	-18.774	-18.377	-17.816	-21.764	-19.728	-21.652	-21.908	-21.502	-20.464	-20.587	-19.99	-19.696	-21.581	-22.931	-23.58	-21.57	-24.822	-20.448	-21.303	-23.002	-17.836	-17.364	-19.804	-20.238	-22.459	-16.591	-23.83	-22.218	-21.608	-21.27	-19.521	-20.35	-23.144	-19.816	-21.938	-22.868	-14.456	-22.228	-21.853	-18.901	-19.587	-19.294	-21.55	-23.463	-21.842	-18.588
-2.7106	-5.1114	-0.98213	-0.88151	-4.6975	-6.624	-4.1065	-4.9537	-4.6565	-1.6075	-3.4719	-3.476	-2.2555	-1.279	-4.7694	-5.0294	-1.5231	1.9686	-3.5301	0.3198	-3.8759	-1.5158	-4.0863	3.0216	-2.3874	-0.36951	-2.5881	-2.878	-2.7268	-3.182	-2.0223	-4.2384	-0.94686	-4.6648	-3.8877	-3.1715	-2.2601	-3.197	-4.3642	-1.634	-4.6194	-1.7819	-1.9979	0.92823	-1.6474	-6.0201	-3.0924	-1.916	1.0423	-3.9053
-3.109	-3.8668	-6.1579	-3.5315	-9.039	-4.9513	-7.5405	-4.415	-0.96308	-3.0386	-1.5521	-2.9717	-4.6509	-3.7711	-1.3937	-4.819	-4.1284	-2.6465	-3.273	-2.1284	-5.3952	-3.2809	-6.1512	-2.5311	-1.9776	-2.9185	-3.8679	-3.217	-5.8266	-2.4313	-3.676	-5.6352	-1.625	-6.5605	-4.3647	-5.0923	-4.9557	-3.6571	-3.8518	-4.1951	-2.3229	-2.4284	-4.1976	-4.3245	-1.3727	-2.9351	-3.626	-1.42	-5.841	-4.1642
-12	-12.12	-12.081	-11.873	-13.854	-11.911	-10.499	-14.39	-12.572	-10.765	-12.659	-8.6919	-14.204	-10.199	-15.038	-12.875	-12.866	-12.885	-13.666	-16.536	-12.387	-14.607	-13.144	-11.884	-12.555	-15.422	-11.977	-15.597	-11.904	-7.81	-13.711	-11.538	-13.077	-11.17	-14.925	-13.979	-11.616	-13.142	-10.894	-17.394	-11.467	-11.954	-13.509	-11.657	-12.608	-12.091	-12.24	-11.083	-15.675	-13.349
-11.593	-11.128	-9.7561	-11.673	-8.6019	-8.944	-12.622	-13.066	-11.746	-11.89	-11.374	-12.167	-10.107	-9.5699	-12.456	-11.947	-17.339	-8.9987	-13.424	-11.065	-11.498	-13.209	-8.039	-12.202	-10.858	-7.7239	-9.238	-14.196	-9.5771	-11.972	-10.657	-12.877	-10.503	-7.7074	-12.389	-8.6314	-14.066	-12.179	-15.291	-13.647	-14.217	-11.862	-12.101	-10.673	-12.454	-8.6311	-15.436	-11.007	-12.451	-14.021
-11.215	-13.352	-16.511	-12.426	-13.057	-12.449	-8.9098	-9.8156	-13.972	-15.304	-14.08	-14.647	-11.868	-12.833	-11.079	-9.6141	-12.946	-12.781	-15.031	-11.284	-8.056	-11.35	-14.739	-13.185	-14.055	-16.049	-11.966	-12.945	-14.055	-13.998	-12.321	-12.198	-12.605	-12.523	-12.79	-11.513	-13.163	-13.501	-14.443	-13.073	-9.8662	-13.112	-15.782	-14.748	-12.779	-11.671	-14.765	-14.901	-12.513	-15.267
-9.7616	-12.2	-9.0234	-9.7854	-9.1983	-10.655	-11.158	-9.1708	-15.53	-11.257	-9.0914	-9.4223	-9.6781	-10.552	-10.87	-12.121	-10.404	-8.5092	-11.39	-10.461	-7.7046	-9.4564	-12.215	-7.3589	-13.637	-10.632	-12.333	-10.632	-12.179	-10.274	-6.104	-12.492	-10.372	-11.78	-8.9722	-10.824	-9.0845	-13.856	-10.96	-13.911	-10.585	-12.348	-12.736	-16.275	-13.609	-11.763	-10.88	-11.374	-10.813	-14.438
8.5185	5.4666	9.4374	8.3459	6.9829	7.1013	6.0622	7.6483	7.6611	4.8215	7.6252	9.2838	5.7581	4.8119	8.1983	4.711	7.7974	5.7759	7.4071	8.3602	7.2059	6.1066	7.1836	8.6462	7.0075	5.6517	4.92	7.7826	3.8927	6.5592	4.0064	7.5089	5.202	6.0455	7.1669	5.5523	8.3833	6.7103	6.2434	6.0182	5.6774	9.0066	6.7466	6.2384	5.9967	8.6393	4.5563	8.1063	6.3809	6.2702
3.5215	0.58319	0.1896	1.6452	2.1429	0.79548	3.4102	4.2557	3.7675	2.3718	4.0614	0.48503	4.9115	1.8958	-0.12213	3.1787	4.8189	-0.62915	4.2279	4.7233	2.7169	0.38969	4.1909	-1.3114	6.1397	5.4356	4.0167	3.9096	3.0741	2.6824	4.0863	-1.3687	5.8086	4.1081	1.8885	0.72505	2.4832	5.0549	0.78596	7.0101	3.2598	3.0313	4.079	3.3691	2.6321	0.99317	2.3095	2.9614	6.7703	2.8886
-3.4973	-2.2484	-1.485	-4.3641	-3.8314	-5.2746	-7.0898	-5.0715	-2.1223	-3.6665	-1.0486	-1.4955	-0.90657	-6.6827	-2.7538	-2.4595	-4.5474	-4.5218	-0.71274	-4.0646	-3.4959	-2.7104	-2.9847	-1.6017	-1.0089	-3.2303	-2.3513	-4.4965	-8.6047	-2.0499	-6.6367	-1.9936	-4.4457	-4.882	-3.3663	-8.437	-2.6744	-4.1757	-5.8621	-2.7473	-4.8886	-3.8481	-2.9653	-2.8955	-1.685	-2.4975	-4.6226	-0.68581	-3.0341	-2.5509
-4.5371	-0.89553	-1.483	-0.88202	0.018001	-0.2376	1.4723	1.458	-1.8195	0.182	1.3101	-0.41966	-2.7576	-2.4726	1.7523	-2.1778	1.7244	-1.7565	-0.34695	-0.37923	3.1869	1.7058	-0.13688	-0.053749	-0.034143	2.8521	-3.6008	-0.034911	-0.22041	1.9285	-2.2579	-0.22956	-0.56336	-0.32504	-1.2454	0.075052	1.6762	1.6502	0.12588	-0.14664	1.1386	-0.0039429	-0.42252	-2.3358	-0.010257	2.1421	0.37135	2.5582	0.38621	3.0734
5.5818	8.8756	9.8145	6.1945	7.8559	8.8887	9.0688	8.3257	5.6121	9.0001	6.9577	9.5821	8.2558	8.3456	9.382	10.095	7.8768	7.6544	11.862	8.7471	7.7706	10.676	8.6076	7.0754	11.208	5.5361	6.8419	11.279	6.6834	6.4825	9.3248	8.8845	9.7493	10.609	8.349	10.224	7.7819	4.7328	12.847	8.5598	6.5152	8.8573	6.0361	8.5911	10.082	9.3922	8.759	6.7547	5.3456	5.884
5.9955	5.8262	6.422	7.0094	6.7782	4.2424	3.087	3.54	3.5684	5.2485	8.5491	3.1875	9.2355	5.7464	10.066	6.5192	6.3922	4.8353	5.0593	4.0302	5.3924	5.2612	4.3169	6.9108	4.2173	1.6508	5.1787	7.7996	5.2938	3.371	4.638	6.0164	6.8515	5.0635	4.3057	5.6259	5.4269	4.5104	7.6677	7.5862	4.9864	8.5328	7.4282	6.8484	3.5601	4.338	6.6045	9.8827	5.6038	4.5526
-5.8035	-5.0945	-2.7569	-1.0615	-10.588	-5.5474	-3.4524	-4.8258	-5.4183	-3.781	-5.8867	-0.71775	-6.7309	-3.8508	-8.1239	-6.6578	-6.5909	-1.4612	-5.6619	-5.4909	-6.8081	-3.8273	-5.4152	-4.492	-5.1331	-3.7411	-4.3978	-6.0398	-6.9738	-4.5696	-6.6728	-9.0309	-4.3445	-1.795	-6.505	-4.8131	-5.9101	-5.2495	-4.2018	-4.1778	-4.8296	-6.5888	-6.4109	-4.8336	-4.833	-4.9486	-4.8128	-4.8236	-4.4813	-6.3668
-6.3803	-8.6802	-8.6002	-8.7766	-14.753	-6.9797	-11.407	-9.1905	-7.5544	-10.486	-5.7397	-7.0183	-9.9362	-11.068	-11.471	-13.053	-7.9654	-8.4189	-9.3957	-10.021	-8.4855	-8.5209	-8.9335	-8.4632	-8.5646	-9.8727	-7.5881	-6.8463	-9.0064	-12.65	-13.106	-8.1208	-7.036	-5.1818	-9.0093	-9.6667	-10.859	-11.002	-7.8577	-8.4145	-8.8499	-7.069	-10.82	-7.8825	-6.3971	-10.566	-10.706	-10.903	-6.8967	-8.6412
-9.8505	-15.421	-12.954	-16.15	-13.327	-12.813	-15.922	-13.632	-16.421	-12.792	-15.803	-12.129	-10.678	-15.557	-15.069	-13.209	-14.39	-14.076	-14.044	-17.01	-13.341	-13.413	-15.826	-15.347	-17.645	-18.037	-10.974	-13.234	-13.963	-17.835	-13.922	-15.464	-13.129	-13.317	-14.34	-15.597	-14.195	-13.88	-16.337	-16.52	-12.841	-11.798	-12.373	-12.45	-19.438	-15.175	-12.943	-16.697	-12.163	-13.056
-5.0319	-5.1497	-6.1295	-3.6354	-4.7032	-4.9363	-7.057	-3.9814	-6.3422	-4.9874	-2.4333	-3.5206	-7.6348	-6.9919	-5.9939	-5.7634	-4.4726	-4.9944	-5.7917	-8.8648	-4.334	-4.3077	-1.7684	-3.7682	-8.9741	-5.157	-6.6228	-4.6485	-4.4806	-3.7907	-5.2044	-5.2145	-7.4936	-5.077	-6.8568	-5.3059	-5.5887	-5.4099	-8.2727	-2.273	-5.5743	-2.5878	-8.3925	-6.6961	-8.4689	-4.8734	-8.5257	-3.5866	-4.5872	-4.3747
0.5425	-0.87659	-1.9477	0.9768	0.72519	0.47881	-0.075046	-1.3091	3.8147	0.9322	1.5648	2.9326	2.0747	-1.93	1.513	0.052963	4.9982	0.39384	1.1677	0.54096	0.55728	0.63151	2.8559	0.096765	0.44992	-3.6676	-1.5916	0.029551	0.65193	-0.1008	0.12812	3.7837	-2.8138	-1.4845	2.4516	-2.3611	1.5717	-0.68832	-1.742	-0.71205	-1.2585	0.96147	-1.2035	0.29354	2.3695	-0.34459	1.3141	1.2104	1.3458	0.17034
4.039	-2.6155	1.3963	1.6929	2.4314	-0.20953	0.86922	0.90196	3.0591	-3.1117	2.4304	3.0315	1.1216	0.42424	0.015147	0.37979	2.6243	3.3598	2.7776	0.64727	2.2113	-2.6384	-0.76065	-0.84486	-0.23378	1.9225	0.90687	0.31424	0.86182	2.6242	1.8808	-0.6641	1.6289	0.38794	3.7419	1.1763	1.6954	0.95547	-0.012183	0.22896	-0.26752	2.3984	3.4204	1.387	5.583	1.2866	0.026915	2.2616	-2.6201	4.2627
-5.8382	-2.9889	-5.6122	-5.4445	-4.9147	-6.1305	-7.639	-6.2126	-4.8521	-2.0339	-3.849	-6.6327	-5.8661	-3.914	-5.4774	-7.0406	-6.5808	-6.2838	-8.1866	-6.9177	-6.5672	-5.6837	-9.3463	-4.2188	-4.1367	-4.8811	-5.959	-10.661	-4.7692	-6.935	-5.4903	-7.3065	-5.0531	-5.1585	-3.1656	-5.419	-5.7607	-6.2403	-8.7488	-6.362	-4.1104	-8.361	-5.7922	-6.0096	-4.5265	-5.8285	-2.0497	-6.6066	-3.886	-5.7864
-0.72743	-1.4263	-1.9955	1.4731	-2.7303	-2.6372	-0.41813	-1.2517	2.2951	0.96408	0.70977	-1.1483	-3.4442	-3.2825	-0.0075134	3.8673	2.0457	0.27185	-0.74763	2.4004	0.26768	1.1673	-0.1344	-0.014924	0.76517	1.7016	0.92101	0.071897	2.5646	-1.2835	0.35376	0.23345	-1.9328	0.81479	1.4267	0.24707	1.8829	0.46609	-0.14921	2.7061	-1.9319	-0.1779	0.023293	0.16861	1.1418	2.1451	-0.81355	0.11555	1.0918	5.862
-4.6523	-1.1117	0.65395	1.15	-2.3047	0.22851	-2.0771	-2.762	-1.0754	-0.51069	-1.1012	-2.6601	-1.4445	1.0514	-0.56946	2.3054	-1.2935	0.43106	-1.7955	-0.6347	0.38995	-3.5407	-1.2434	2.8639	0.98404	-3.4677	-1.6933	-0.55194	-2.4565	1.2601	1.6791	-1.1153	-4.3977	-0.018941	0.75535	-1.9364	-0.001506	0.97733	-4.7887	-1.377	-1.5396	-0.70018	1.1297	-2.303	1.2024	-2.0601	-1.2963	-1.5645	-0.011159	0.85606
-3.9058	-0.98059	0.17805	-0.41555	0.67705	-0.23369	-1.4205	2.2153	-0.81169	1.2006	-1.6864	2.2486	-3.0437	-0.5697	-0.060963	-2.8354	-0.42233	-1.2938	-3.5159	-3.2031	-3.0903	-1.2088	-1.4206	-1.8933	-2.427	-2.1061	-1.1872	-0.93234	-0.58103	-0.032661	0.51139	-4.4377	-2.7013	-0.35522	-2.5813	-0.0074596	-1.0681	-1.2496	-0.75749	-0.34561	-2.2857	-5.7902	-2.9718	-4.1558	-1.6979	-2.1301	-2.145	-0.053544	0.52595	-1.2411
-23.031	-20.631	-21.126	-22.365	-22.462	-20.541	-20.649	-21.933	-17.518	-21.639	-18.003	-20.392	-21.135	-17.208	-21.997	-18.577	-21.576	-21.486	-19.771	-22.207	-18.706	-19.177	-22.236	-22.95	-20.598	-18.892	-17.944	-19.436	-19.363	-21.498	-20.341	-18.853	-18.947	-20.87	-23.347	-22.123	-22.138	-18.199	-18.37	-22.144	-25.475	-20.41	-20.304	-19.478	-18.513	-23.265	-21.569	-20.785	-22.338	-21.815
-12.233	-9.8588	-13.138	-12.42	-10.833	-11.816	-11.31	-17.008	-9.1743	-13.224	-12.063	-11.126	-8.8215	-9.5637	-9.9766	-12.923	-11.004	-12.747	-12.809	-13.915	-9.9431	-10.509	-9.3837	-12.307	-9.3231	-13.739	-9.7095	-13.61	-13.989	-15.269	-13.315	-12.462	-11.336	-9.4184	-14.491	-11.644	-11.287	-14.622	-12.556	-11.358	-8.9166	-11.509	-12.173	-11.72	-9.7385	-11.257	-10.748	-9.1359	-12.387	-10.111
1.5668	1.9902	2.8504	1.8804	2.4721	-2.0675	0.044633	0.40808	2.9952	-0.97105	3.5116	-2.4109	1.8988	0.80799	0.74476	2.048	2.2852	-1.5951	3.6804	1.5849	1.5065	1.3483	-1.8449	3.8993	1.416	1.3238	0.88536	5.1363	-2.3218	1.2904	1.3208	2.6573	3.6215	2.9229	0.95193	1.1097	1.0607	2.183	2.0257	-1.8753	1.0101	1.1907	0.87092	3.4475	1.1603	5.0642	1.1732	-2.8835	1.798	2.1512
8.9873	7.6121	10.287	8.9255	9.9299	10.811	8.0233	9.6376	7.9623	6.1537	8.8518	7.831	10.769	8.6202	6.7507	6.7948	6.0026	7.653	10.649	10.131	9.2921	8.0587	8.2834	7.0077	11.48	10.208	7.9149	10.236	8.2101	7.141	8.3955	8.6038	6.5767	10.285	8.0752	6.1534	9.0392	9.1854	7.2604	7.41	8.5815	10.307	9.3392	10.013	9.3388	11.508	5.4708	6.5755	9.1199	9.3507
6.5908	3.9901	4.804	5.3666	6.2973	5.2389	1.3491	6.8646	3.4704	5.5419	6.7942	5.4812	2.8512	2.019	4.0733	2.062	2.6216	5.156	5.803	5.4507	4.7081	7.1025	5.732	1.9073	4.212	6.7439	4.6059	7.8693	7.2013	3.4261	5.7894	3.4949	6.0968	7.1051	1.6354	6.4186	6.4032	6.7069	7.3993	1.0752	2.6681	3.02	4.6948	1.627	7.3809	5.7168	3.1277	7.6172	7.2366	6.6659
-14.561	-13.007	-10.532	-12.96	-13.048	-12.842	-13.362	-13.354	-12.436	-13.453	-12.026	-13.863	-13.158	-11.21	-12.792	-10.15	-12.89	-10.471	-13.203	-11.895	-12.903	-11.539	-13.073	-14.33	-15.567	-9.6651	-11.315	-6.9367	-13.904	-12.235	-7.9844	-12.447	-16.045	-13.344	-16.308	-12.378	-10.989	-15.395	-13.589	-15.474	-14.505	-11.308	-12.124	-13.303	-13.888	-13.53	-14.442	-13.993	-12.662	-15.252
2.3312	-0.71553	2.2857	2.4985	3.4924	1.7924	3.6124	1.4308	5.2341	1.8264	2.7961	5.7052	2.8377	6.6717	2.2067	4.9304	4.9125	0.75227	-0.60894	2.1183	-0.7238	0.99122	2.5384	4.0463	2.2146	1.687	1.0992	3.1872	4.8598	4.3701	1.0801	3.527	2.7479	0.29226	2.8562	4.3316	5.1722	3.0761	6.6651	4.9147	2.0441	-1.4361	2.8373	5.9913	3.0217	3.3752	6.1549	1.2262	1.3983	0.029574
-1.2	1.0528	-0.77701	1.9921	1.2976	2.1679	1.7198	0.030743	3.1086	-0.81424	3.3343	0.73007	1.4013	1.4133	-1.5282	-0.028028	-0.57403	1.507	2.0338	2.0442	0.9886	-1.4224	-1.0861	3.4426	-1.6308	0.056959	1.2314	3.8818	0.74636	0.95402	-1.2015	1.4559	-0.15859	-1.1648	-0.90903	-0.78143	2.6121	-0.14801	2.6114	1.6206	1.3707	1.3122	-1.1295	-0.017451	6.0047	-1.4912	2.0693	0.062133	0.603	1.007
-11.343	-10.325	-9.0512	-12.211	-11.403	-12.488	-13.222	-10.047	-9.6218	-10.332	-10.916	-10.824	-11.355	-14.886	-10.477	-12.082	-13.16	-15.582	-13.214	-8.6644	-12.083	-11.724	-13.222	-9.7521	-13.499	-13.559	-9.9055	-11.087	-13.447	-14.57	-10.106	-11.369	-13.633	-12.498	-13.405	-13.08	-10.712	-9.9746	-9.4578	-14.686	-13.489	-12.947	-13.323	-12.976	-9.1041	-6.7697	-13.273	-14.072	-10.873	-10.583
4.313	7.7467	5.7604	6.6904	5.6667	2.933	4.0329	4.1328	4.7738	4.4962	6.4699	1.7437	5.0097	5.594	3.8035	6.1401	2.2703	5.2731	5.9228	4.2665	4.5774	4.7494	6.0233	4.5723	1.5406	3.5162	3.0931	7.2766	3.5859	6.659	8.8672	5.3995	2.3657	7.9316	5.4794	5.5372	5.7398	6.1198	6.4805	7.7385	4.3395	5.4167	8.4172	5.5398	6.1066	2.1475	6.3968	8.3062	4.9464	5.5187
-24.261	-18.744	-22.554	-19.208	-20.439	-20.397	-20.4	-20.028	-20.502	-23.613	-19.578	-20.609	-23.199	-19.458	-20.411	-17.862	-21.062	-20.988	-22.207	-16.76	-22.115	-20.26	-21.872	-24.446	-23.344	-20.701	-19.818	-21.269	-20.676	-19.065	-21.398	-22.083	-21.87	-19.718	-20.68	-20.347	-20.754	-19.77	-21.798	-21.151	-19.177	-19.181	-21.167	-22.316	-18.735	-20.951	-22.203	-19.045	-20.284	-22.916
-1.8059	2.457	-2.6094	0.50694	2.3956	0.30757	-1.1321	-0.52591	-1.7372	0.64417	1.0326	-0.61358	1.0046	-0.37291	-1.3988	-1.5522	2.2152	-1.2356	-1.1656	0.55841	0.53448	0.046316	2.3655	0.87355	-1.7867	1.5014	1.2409	3.1057	1.8507	0.043621	2.367	1.1101	0.94438	1.2067	-0.40426	2.3824	-2.7203	1.2426	0.16699	-0.84354	2.7167	-0.1591	1.3314	0.93752	3.5971	0.53984	2.5458	-0.089777	-0.014434	2.6927
2.6915	2.9813	0.12085	1.4915	2.4867	3.7419	-0.22695	3.7292	3.7378	2.2459	-0.95436	-0.0502	-0.61819	1.1062	-1.0675	4.0495	-0.90512	4.7393	4.7972	0.67302	2.7134	3.9015	1.3297	2.3603	0.71979	1.9121	0.018959	-0.013201	0.27196	3.5023	2.7379	3.4548	-1.9027	3.5004	3.0225	-0.8687	4.8105	1.08	3.6809	0.25716	0.62639	4.3559	2.3982	5.2524	0.90865	-2.5494	0.25715	1.4609	6.4542	0.51284
-9.2455	-10.049	-10.455	-8.8713	-7.0837	-9.8248	-5.141	-10.9	-4.8225	-9.9518	-10.634	-9.7359	-6.2316	-8.1083	-10.911	-11.026	-9.3681	-6.4554	-8.0557	-7.2115	-10.078	-10.747	-10.135	-7.6583	-10.7	-11.496	-10.053	-12.505	-6.8353	-7.6415	-7.6726	-7.6059	-6.4749	-8.147	-12.956	-7.9392	-8.1917	-6.3683	-10.691	-7.0079	-11.432	-8.8143	-9.9484	-9.383	-6.4172	-9.204	-10.298	-7.5873	-8.8658	-5.2783
-1.6825	-4.9408	-2.3229	-0.62868	-4.4931	-0.92002	-3.3761	-0.6931	-1.5507	-2.2552	0.15904	-2.8722	-3.0035	0.28752	-5.9337	-2.2294	-2.3144	-4.4783	-2.5237	-1.1839	-4.2723	-2.8872	-4.0293	-1.8299	-3.9359	-1.7782	-0.73917	-2.2211	-0.11976	-2.6865	0.95136	-1.8363	-2.4462	-0.39243	-2.8958	-5.2497	-0.7406	-2.0767	-5.2587	-3.7316	-3.0779	-1.9204	-3.8667	-2.1488	-3.2708	-1.8461	-0.31709	-4.4365	-0.44676	-2.9504
-9.6648	-14.259	-9.454	-9.7327	-10.377	-11.394	-13.742	-12.534	-8.5181	-9.3869	-9.6502	-11.286	-9.927	-13.424	-8.07	-11.399	-12.332	-11.143	-11.348	-5.7222	-10.133	-9.3119	-11.935	-14.477	-10.067	-12.28	-9.1105	-8.3742	-10.284	-10.476	-12.968	-14.875	-10.608	-8.3484	-7.3109	-9.6018	-13.112	-7.6979	-8.2068	-13.575	-10.728	-9.9265	-14.723	-8.7619	-7.6059	-9.1412	-10.724	-9.5308	-12.846	-8.2879
-5.3127	-5.0124	-2.8332	-4.7278	-4.692	-4.4306	-5.239	-6.528	-3.2999	-2.3543	-2.5427	-3.3676	-3.2947	-2.8271	-3.3809	-0.20978	-3.6014	-3.6998	-2.6267	-4.0909	-5.4823	-1.4291	-1.6257	-3.9347	-2.8955	-5.1423	-3.9108	-2.2457	-1.672	-1.7644	-2.0399	-3.5321	-4.6681	-2.9292	-2.103	-4.0015	-2.4371	-5.2438	-1.875	-2.4637	-4.3487	-3.8243	-2.8202	0.78645	-3.9494	-0.84915	-3.6602	-6.3741	-4.0836	-3.0412
6.1711	6.714	7.7036	5.8433	7.3444	7.1961	2.3561	7.8962	8.5343	6.1299	5.3398	8.085	8.0879	8.6656	9.1668	6.3957	4.2012	4.3813	7.6289	4.0775	8.291	8.0537	10.65	6.3753	6.7377	7.1114	3.8592	5.6918	5.9541	8.7229	7.5205	7.5038	5.6388	6.4922	10.457	7.908	4.0367	3.8879	4.9914	9.4087	6.1469	7.0311	7.262	8.7548	8.0048	9.806	4.8673	8.3478	5.553	7.5223
-23.088	-23.117	-20.545	-22.207	-22.556	-24.046	-25.306	-19.511	-21.86	-22.389	-23.378	-24.788	-21.726	-18.035	-19.926	-20.95	-20.995	-22.606	-19.78	-23.96	-24.478	-21.642	-23.631	-22.857	-22.944	-20.132	-20.711	-22.619	-21.21	-22.749	-19.925	-22.444	-20.23	-22.127	-23.009	-22.953	-23.563	-22.014	-20.801	-19.436	-21.397	-25.152	-20.047	-24.835	-20.986	-21.671	-23.59	-18.788	-19.544	-22.454
-8.183	-8.8305	-9.0451	-4.4571	-9.6983	-9.2802	-7.503	-8.2312	-6.8119	-6.5815	-6.7718	-11.049	-11.315	-11.294	-7.2314	-5.0461	-8.6399	-10.6	-9.1395	-10.338	-7.917	-11.687	-10.143	-9.403	-6.909	-9.2209	-9.7868	-6.9408	-8.4672	-7.9636	-10.889	-9.2501	-10.658	-9.8358	-5.2012	-7.4032	-7.8464	-9.4932	-8.438	-7.7216	-8.0062	-8.19	-8.4605	-6.6579	-9.6078	-7.9337	-9.9199	-11.575	-11.102	-7.0053
-1.7576	-1.46	0.71247	-1.2299	1.214	-0.54581	-1.7162	0.78357	-2.8639	2.153	-1.9066	-2.4859	0.45721	-0.8447	-1.4313	1.6123	1.5479	-1.2333	1.7455	-1.2025	0.79766	1.9904	-0.51164	-0.52013	-2.4447	0.65935	0.944	0.33185	0.65814	3.1615	0.49629	0.56335	-1.8642	0.38045	-0.65285	-0.63204	-0.6551	-0.090549	0.0058255	-1.3347	-1.0324	-2.9259	-0.43486	-2.6971	-0.64693	2.1728	2.7651	-2.7667	-1.0819	-0.2001
-22.41	-20.447	-19.625	-23.03	-23.502	-22.753	-23.025	-24.698	-21.678	-21.837	-22.795	-21.396	-21.658	-21.913	-23.376	-22.835	-22.966	-22.43	-24.798	-20.898	-23.288	-21.009	-20.543	-21.835	-21.216	-21.985	-19.392	-22.12	-22.147	-21.656	-25.495	-20.618	-25.418	-22.104	-22.009	-21.328	-22.61	-23.163	-22.263	-20.954	-19.156	-20.585	-22.454	-25.699	-23.551	-21.646	-22.478	-20.715	-20.658	-23.344
-11.211	-9.5083	-10.995	-13.876	-9.4376	-13.385	-10.383	-12.348	-6.4209	-11.277	-13.756	-12.778	-13.03	-8.2404	-12.667	-13.098	-12.572	-10.733	-10.746	-13.06	-11.692	-9.437	-10.693	-11.63	-15.117	-12.543	-11.793	-11.951	-10.725	-10.916	-13.053	-11.232	-14.758	-11.684	-15.173	-13.683	-11.632	-12.106	-11.983	-10.536	-11.811	-11.695	-11.139	-9.1925	-13.158	-11.355	-12.438	-10.267	-11.811	-10.54
0.18189	1.3144	1.6426	-0.70537	-0.28074	-0.59969	-0.40028	-0.58603	0.68096	-0.15824	1.2202	3.8068	1.1326	0.73288	1.1107	-1.6472	1.1811	1.0246	-0.41186	1.3686	1.1483	-1.8491	-0.61856	0.049532	-2.3617	-1.6626	0.61102	2.3731	-0.81511	0.58617	1.828	0.20014	0.072854	-2.6342	3.0745	-0.71587	2.3691	4.8115	4.5288	2.2319	-2.6115	1.1507	1.3583	0.36394	1.1091	-0.73974	1.082	2.3979	1.6356	2.4901
-9.1171	-9.3095	-9.1741	-7.4976	-13.087	-6.3045	-8.698	-11.921	-8.4463	-10.897	-9.2339	-6.612	-10.136	-10.003	-9.0848	-7.7787	-10.105	-8.4678	-9.0305	-9.6849	-9.0047	-7.3072	-7.8966	-5.1754	-7.7338	-9.0206	-7.0779	-10.654	-10.154	-9.4471	-8.0806	-11.253	-10.546	-9.4572	-11.962	-9.7829	-8.8594	-6.0196	-9.5147	-9.6854	-8.8502	-8.4949	-9.1325	-10.622	-12.236	-10.111	-8.7857	-9.9703	-9.7649	-6.8407
-12.376	-14.157	-18.198	-14.208	-15.221	-15.403	-9.7323	-14.358	-14.351	-14.904	-16.781	-14.2	-16.867	-15.28	-11.365	-15.858	-16.462	-15.199	-13.713	-12.579	-13.073	-16.755	-15.776	-11.483	-15.409	-13.57	-9.1962	-12.612	-12.935	-15.017	-12.413	-12.475	-12.642	-13.353	-14.821	-12.537	-12.91	-13.541	-13.192	-16.856	-11.942	-13.598	-15.837	-13.311	-16.105	-12.115	-16.309	-16.328	-15.193	-13.718
-10.958	-13.052	-14.005	-10.669	-9.7204	-10.953	-12.969	-10.682	-12.339	-13.457	-9.9575	-10.134	-13.174	-13.928	-12.379	-13.004	-10.943	-10.8	-12.222	-7.9701	-10.985	-11.808	-10.891	-9.1137	-12.318	-6.1793	-11.117	-12.94	-8.2058	-10.474	-9.6295	-11.057	-8.613	-11.084	-7.6957	-11.156	-12.709	-13.447	-9.1123	-11.179	-9.7564	-8.968	-7.5462	-13.66	-10.496	-8.468	-9.4568	-14.151	-11.726	-11.785
0.32385	-5.1712	-3.0567	-4.5763	-1.8487	2.3127	-3.2787	-4.6353	-2.4715	-3.4121	-5.8114	-4.6188	-2.3999	0.4012	-5.1387	-2.892	-0.035001	-4.6613	-1.8539	-4.1382	-5.8043	-4.1703	-0.25483	-1.8489	-1.5052	-4.5148	-1.1119	-2.2061	-2.2519	-1.9929	-3.3557	-3.6557	-6.7575	-2.895	-5.7491	-3.1589	-5.7846	-0.60754	-5.1869	0.4042	-5.5831	-2.321	-2.1156	-4.8038	-1.9914	-2.3491	-0.85258	-2.0229	-2.9206	-2.9035
6.9837	5.6003	8.9134	4.6095	7.7594	6.9249	7.6344	5.8436	5.1941	9.2055	7.5953	6.1102	8.4705	6.5979	3.981	7.8078	8.6418	4.2356	5.4476	3.3352	8.2069	5.0187	5.2773	10.108	9.6263	5.9754	6.9268	7.4049	8.4703	9.1682	3.3681	6.6009	4.9678	6.1154	2.9399	7.0596	5.3664	7.2131	10.565	4.5056	6.5183	9.3523	6.4403	8.1426	6.5429	6.1349	6.7328	5.9999	5.9849	8.3327
-12.433	-11.066	-17.573	-11.962	-10.396	-13.734	-12.019	-13.428	-11.959	-10.7	-12.339	-12.481	-10.575	-14.971	-10.038	-8.1389	-11.528	-11.794	-11.73	-11.061	-7.83	-9.3121	-12.102	-12.906	-12.331	-11.565	-8.812	-13.49	-11.562	-12.674	-13.442	-16.477	-11.333	-10.346	-11.696	-13.366	-12.508	-14.739	-11.994	-15.236	-12.359	-12.094	-8.2858	-11.567	-12.366	-11.404	-15.835	-15.478	-12.283	-13.996
-4.7289	-4.4316	-3.5525	-2.5167	-3.2688	-5.8033	-3.7289	-5.1787	-5.8795	-5.5277	-3.6915	-1.2984	-1.3459	-4.9953	-0.99709	-2.5043	-5.5238	-3.2194	-4.4174	-0.42315	-1.2448	-1.3656	-6.9815	-5.3128	-5.0617	-5.0569	-2.8739	-0.4529	-4.4657	-0.53616	-4.1704	0.09618	-2.5124	-3.0968	-2.7792	-2.8747	-4.9731	-0.89872	-5.9779	-2.5804	-2.9842	-3.0286	-0.52819	-2.207	-6.3049	-4.2365	-2.8334	-4.7308	-3.4846	-4.5884
0.56755	-3.19	-1.4126	-1.1353	-3.451	-2.3875	-2.6169	-1.0183	-4.6496	-4.5719	-1.9802	-4.1536	-0.78101	-2.8633	-0.52192	-4.5487	-5.8352	-2.7931	-4.6642	-1.9944	-2.1553	-3.2612	-2.834	-4.7563	-6.5096	-4.107	-3.8395	-3.3581	-2.0704	-4.0201	-5.4394	0.1162	-5.6736	-5.3977	-0.69737	-3.7312	-2.6345	-5.8904	-3.3082	-2.8845	-3.2648	-3.4864	-3.368	-5.5187	-7.5666	-5.3517	-6.399	-4.3155	-4.3251	-1.1769
-11.439	-14.174	-12.217	-14.012	-13.556	-14.328	-15.477	-11.338	-14.29	-11.118	-14.948	-11.33	-14.217	-15.195	-13.299	-15.566	-12.859	-11.408	-13.653	-10.715	-11.688	-12.646	-9.9009	-14.045	-10.875	-12.48	-15.043	-12.697	-13.166	-12.34	-11.349	-11.92	-13.292	-12.147	-12.924	-11.884	-12.9	-11.662	-14.43	-13.162	-11.156	-14.719	-11.97	-15.419	-12.59	-12.515	-12.17	-13.319	-13.264	-13.474
-5.0914	-4.7466	-2.3305	-5.254	-3.5943	-6.3254	-6.4796	-7.7775	-3.4759	-6.9949	-3.4334	-6.6901	-4.4142	-1.9505	-7.5599	-3.2939	-4.5122	0.35117	-3.7495	-4.4265	-6.2694	-7.2587	-9.7617	-5.1002	-3.7136	-3.8112	-4.9373	-2.3625	-7.7321	-5.535	-0.93019	-5.6346	-5.0345	-6.5067	-4.4634	-5.8528	-2.7602	-2.3832	-2.5022	-4.9074	-3.1511	-2.3317	-5.6443	-4.4343	-7.6408	-9.8041	-2.2332	-5.8689	-7.5908	-4.4311
-14.469	-14.09	-13.355	-10.556	-11.897	-9.5816	-9.7573	-10.969	-11.514	-14.447	-8.4863	-10.245	-9.8501	-12.87	-12.603	-14.473	-11.567	-11.362	-10.738	-11.645	-10.399	-13.595	-11.062	-11.69	-12.279	-12.048	-12.033	-12.071	-12.404	-10.541	-11.866	-16.243	-11.348	-13.983	-10.023	-13.573	-13.966	-13.368	-13.433	-13.933	-14.436	-9.1888	-10.605	-12.551	-11.883	-10.344	-12.718	-11.107	-11.051	-15.645
-12.56	-12.327	-14.033	-15.92	-10.84	-10.486	-12.497	-15.002	-14.014	-13.853	-12.472	-12.989	-12.568	-11.56	-12.685	-12.762	-14.206	-12.501	-13.893	-10.256	-12.535	-10.261	-14.695	-16.951	-13.586	-14.687	-12.934	-12.725	-12.201	-11.235	-11.16	-13.172	-15.137	-15.61	-10.592	-15.812	-11.555	-14.718	-12.316	-13.885	-14.413	-14.366	-12.985	-13.921	-12.433	-11.566	-11.114	-12.723	-12.312	-12.563
1.3609	-0.008181	0.92247	-3.3848	-0.038582	-0.35199	-1.3208	-1.6172	-1.3292	-0.96781	-0.60029	0.014231	0.76629	1.9182	-4.2369	-0.44943	0.089936	1.4098	0.67999	-2.8342	-0.38615	1.6271	4.7702	-0.13017	-1.9007	2.935	-1.2764	0.0093817	0.28202	-1.1625	-0.55939	-1.0143	0.96949	-1.2784	1.1753	-0.012686	1.0054	-2.3945	-0.69671	1.6125	0.82634	-0.062371	0.21883	-1.0362	-4.0875	2.5796	-0.10239	-0.043587	-1.966	4.2289
9.8417	5.9986	5.8071	7.9537	5.256	4.8547	10.329	2.555	6.0439	11.847	5.6193	6.6523	8.1122	8.0815	6.4549	9.5581	6.5304	11.203	4.5738	7.4844	9.9747	8.0885	6.1705	5.7925	6.8845	5.9511	8.0294	6.7697	7.7739	5.0902	7.1474	3.2723	7.5707	4.491	6.2171	7.4787	8.2884	10.224	3.5273	3.1746	6.5656	6.4675	9.6213	7.5367	8.241	7.0603	9.5383	7.8204	4.7937	7.4865
-9.9225	-9.2745	-11.551	-10.901	-12.917	-9.5219	-11.016	-10.389	-11.388	-10.207	-12.359	-12	-13.206	-10.884	-11.12	-10.463	-12.288	-11.757	-13.415	-13.804	-13.48	-13.104	-11.439	-12.597	-9.8175	-14.614	-12.83	-13.648	-10.968	-11.163	-11.777	-13.02	-12.355	-12.156	-10.665	-9.7971	-10.521	-13.096	-12.811	-12.072	-13.936	-11.074	-12.926	-10.739	-12.005	-11.146	-11.829	-13.654	-14.224	-10.141
-20.431	-23.088	-21.333	-18.171	-23.359	-18.872	-21.945	-18.983	-18.507	-21.225	-20.442	-22.876	-22.054	-22.705	-22.125	-22.267	-20.196	-18.831	-19.776	-23.42	-21.046	-19.935	-20.465	-22.299	-19.312	-22.648	-22.486	-23.224	-20.902	-21.374	-20.803	-22.657	-22.808	-20.832	-19.98	-22.317	-20.258	-22.391	-20.843	-21.882	-20.334	-21.968	-20.855	-23.257	-18.367	-19.781	-22.058	-18.067	-21.121	-20.257
-0.49772	-0.33786	-3.8128	-1.4033	-0.7781	-3.7866	-2.2668	-0.85885	1.2526	2.9014	0.86089	2.4639	1.1917	1.7529	0.47342	2.1636	2.8704	-1.9707	-2.8014	-1.2917	0.25082	-0.39092	-1.9313	4.1933	3.2975	-3.4278	1.9506	0.63453	1.025	3.0351	3.0858	0.058794	-1.6607	4.0555	1.3428	1.6489	2.7329	1.6306	2.3908	0.90937	1.927	2.0005	0.71555	0.65599	2.5683	1.3022	-3.2858	-2.0423	0.5034	-1.2376
-13.412	-13.998	-11.04	-16.109	-16.191	-13.101	-14.256	-13.386	-16.525	-12.306	-17.215	-14.182	-10.662	-16.369	-12.326	-13.614	-12.182	-18.154	-12.272	-15.866	-14.612	-14.527	-15.1	-14.184	-14.677	-14.356	-12.498	-14.757	-12.678	-12.18	-12.534	-12.595	-15.604	-14.525	-15.613	-12.89	-14.013	-16.569	-11.934	-11.588	-16.618	-13.376	-16.907	-16.626	-17.191	-15.695	-19.203	-11.319	-12.736	-13.616
1.7774	0.56487	3.2552	-1.4413	3.6117	2.6474	-1.2451	-0.073316	-0.65261	2.5453	-0.27543	4.0576	-2.4103	2.3514	2.7795	2.2217	-0.26033	0.59268	1.5816	3.6127	1.4334	2.7597	0.3554	1.7922	-1.406	3.3902	2.4794	-1.3779	3.2608	2.3635	-2.9061	-0.10326	-0.18804	2.4942	1.926	1.2107	0.89654	-1.1093	2.871	-0.29453	1.7486	0.042126	-0.38578	2.5877	-0.4154	-0.2807	2.2016	0.81812	2.8078	3.0095
0.66469	0.41404	-0.55227	-3.7898	-5.036	-3.2755	-1.7413	-3.7882	-3.0094	-4.6219	-1.5522	-3.0455	-0.65986	0.24572	-4.7157	-9.0758	-0.64656	-1.2585	-4.9566	-4.1205	0.22394	-5.1796	-2.0671	-2.0679	-4.9622	-1.5451	-1.2768	-5.5703	0.42454	-3.8339	-2.8299	-4.2416	-1.3973	-0.95853	-2.1687	-1.9139	-2.9854	-1.7629	-4.9745	-1.0057	-4.8405	-2.7525	-2.5899	-4.2654	-0.87726	-5.3197	-4.2253	-1.4204	-1.5694	-1.7925
-1.1732	-1.8577	-1.5761	-3.3049	-0.61926	-1.442	-2.1667	0.26468	-4.895	-5.1286	-4.1646	-3.379	-1.0423	-3.8659	-2.0248	0.56561	-3.6098	-1.0557	-5.9636	-6.1405	0.95687	-5.8372	-0.91233	-0.65943	-3.7079	0.033084	-1.6655	-0.91111	-4.7254	-2.2398	-4.5664	-0.59961	-1.0789	-0.33198	-4.3081	-3.1883	-4.0388	-1.9937	-1.2308	-2.2952	-1.5006	0.053404	-3.6918	-3.4498	-2.7414	-0.26607	-4.1544	-2.4982	-1.962	-2.1574
7.4326	10.915	7.359	6.627	8.621	8.89	8.2926	9.3993	9.5072	8.5593	4.3759	9.2387	8.3937	9.1047	8.0297	6.7977	6.6746	8.589	8.507	7.9174	8.6099	6.0098	6.8557	6.1236	8.8485	7.6395	4.7585	10.618	9.6183	9.1388	8.2905	7.1543	8.6567	10.563	5.8032	5.8846	6.5648	11.16	10.057	8.121	6.6854	8.5834	6.8152	10.12	8.7077	8.1227	9.2881	8.1982	8.8946	8.6593
2.0091	3.6019	-0.038568	3.3388	4.9492	5.7677	2.7088	2.4535	2.6772	0.19929	4.4027	5.3553	3.4277	1.3923	1.6162	2.7613	4.8636	2.3561	3.3178	5.4341	0.22357	3.5711	2.7243	1.0044	5.6427	6.0761	1.252	2.0728	0.63927	1.8754	1.6008	4.6553	0.14921	2.4037	-0.92473	6.1413	2.0895	1.1188	3.9296	5.6281	-0.30048	3.8306	-0.1017	3.6948	4.4392	5.7696	-0.49391	5.0791	3.1522	2.6371
-10.562	-12.054	-10.325	-9.3071	-7.9181	-9.8568	-6.8831	-10.009	-9.2159	-11.025	-11.145	-10.341	-9.0223	-10.246	-9.4075	-10.798	-8.4355	-10.852	-6.8998	-10.627	-11.502	-14.668	-8.5607	-8.1413	-8.031	-9.9958	-10.878	-8.2592	-7.421	-13.48	-9.6952	-7.0838	-7.1777	-10.092	-9.0779	-8.1134	-6.1255	-11.111	-13.415	-7.4819	-6.6235	-7.6261	-8.0445	-8.8722	-8.7001	-12.043	-9.0695	-12.495	-11.901	-8.4516
-6.7098	-9.8259	-11.984	-6.3792	-9.443	-10.529	-10.418	-12.54	-8.3249	-8.6389	-7.4342	-8.167	-10.081	-9.4861	-9.3744	-9.315	-9.6336	-10.335	-8.779	-10.395	-7.6835	-9.9781	-9.0331	-9.2298	-10.183	-10.027	-10.725	-11.818	-11.647	-10.752	-10.632	-9.2202	-9.5316	-10.506	-8.8907	-6.0449	-11.615	-11.058	-8.4747	-12.499	-10.923	-10.248	-7.0847	-10.71	-10.544	-9.1741	-9.1625	-11.128	-10.322	-4.8449
-15.263	-16.498	-13.531	-14.774	-14.9	-16.337	-13.625	-12.035	-12.325	-14.755	-12.139	-13.414	-14.094	-15.871	-13.141	-15.889	-14.651	-16.119	-14.029	-14.637	-16.206	-15.76	-13.743	-14.572	-12.229	-14.041	-12.469	-12.674	-11.218	-14.011	-15.419	-14.869	-15.002	-14.546	-17.364	-16.608	-14.638	-10.764	-15.829	-12.589	-12.726	-13.738	-14.677	-15.726	-15.121	-13.98	-11.916	-16.555	-12.354	-17.395
-4.3104	-3.6189	-2.9462	-6.867	-6.2862	-4.1868	-2.7627	-4.7685	-5.6015	-3.7614	0.088271	-2.7709	-4.3975	-6.1016	-1.504	-3.1407	-5.2128	-2.0693	-2.7776	-2.8797	-2.9517	-2.4564	-0.70407	-3.9592	-1.3199	-2.8816	-2.7556	-5.8625	-1.6681	-5.9703	-4.4167	-0.60851	-0.94684	-0.20765	-4.2735	-6.0249	-1.7526	-3.6292	-3.0891	-4.3657	-3.1965	-2.7385	-4.1319	-0.1582	-5.4198	-0.39156	-2.7855	-3.5777	-3.5438	1.144
4.0782	6.3213	7.2222	8.0739	4.8809	2.9001	1.4047	3.9605	4.967	5.5652	2.4932	6.7234	0.74134	2.3195	5.7831	6.1431	2.2071	2.2649	5.4564	2.9655	5.1983	7.1045	4.3436	5.2569	3.6439	1.4108	6.9976	5.5444	4.996	8.9441	0.33053	-1.0737	8.9055	1.6368	3.2644	4.5305	3.1302	2.5324	3.0218	7.9216	6.3236	4.6731	5.1466	5.8841	2.9703	3.1983	6.2735	4.5666	4.5314	6.5467
-2.0056	-5.5006	-3.2768	-4.8543	-5.0221	-1.7249	-2.2074	1.2032	-3.0858	-0.63034	-1.2584	1.165	-2.6291	-3.9093	-3.6889	-2.6101	-3.5011	-1.5902	-1.7397	-2.394	0.43535	-1.8672	0.44204	-1.6769	-1.0274	-2.2919	0.67103	-3.4417	-2.9678	-5.9923	-2.0004	-3.3729	-2.5183	-5.1505	-5.9968	-2.97	-0.63062	-0.6745	-3.9556	-5.2073	-2.0164	-1.4112	-1.891	-1.8894	-5.3001	-2.0848	-3.872	-2.1934	-2.945	-1.5802
1.663	-0.81184	0.47015	-1.5964	1.3927	-0.32233	-1.6895	-1.7004	-3.0335	-0.90377	-1.1521	1.6096	-0.96036	-2.0092	2.2813	0.97016	-0.92643	2.8074	0.27561	1.637	0.19702	-0.60951	0.50596	-1.62	2.3994	-1.8532	2.9915	1.2928	-0.54441	0.62336	-0.83514	-0.19697	0.43195	-2.364	0.043978	1.0475	2.218	-0.67146	-2.31	0.12838	2.1728	-2.1054	-0.61835	-0.26515	-0.50677	1.894	-1.8953	-2.3182	0.38117	-1.5952
5.34	6.9593	3.452	3.6325	6.9955	5.614	3.3079	4.2278	4.9948	3.7185	4.6723	4.17	8.5186	4.0758	5.7324	4.5056	3.5491	4.0807	1.1404	3.4315	3.2847	7.9427	3.2512	4.8217	5.9069	3.7997	5.7433	4.1331	5.2267	3.5713	4.8527	5.8022	3.0805	5.2114	4.5663	4.7729	4.0306	4.8171	6.2238	6.3271	4.0508	0.92003	1.6824	4.4769	2.5287	6.7581	4.9301	5.1042	3.5169	4.1129
6.1008	7.8736	9.0604	6.3468	8.7306	9.0385	6.1857	8.6276	5.4139	7.3947	9.7546	8.3065	8.5217	5.7681	7.4174	5.272	8.0461	7.6043	4.3371	8.948	5.6419	6.1157	4.4702	5.6653	7.5597	6.4485	7.7498	9.2174	4.5522	1.606	6.7353	8.5013	5.6344	5.7684	7.8293	7.4416	6.6504	9.4886	3.7558	4.1596	8.9919	5.8789	5.263	7.4293	9.2212	9.2781	10.717	5.6027	5.985	9.6411
-10.093	-9.3632	-10.185	-11.533	-7.3137	-9.8063	-9.07	-13.753	-9.2998	-14.088	-9.7776	-10.974	-11.234	-10.06	-9.1941	-12.395	-9.7893	-10.1	-11.878	-10.391	-9.3473	-9.9662	-11.848	-14.467	-10.705	-11.54	-7.8422	-11.649	-8.9348	-9.1857	-9.7686	-11.984	-10.217	-10.968	-8.9169	-10.672	-11.498	-13.392	-11.409	-7.7084	-7.635	-7.831	-10.934	-9.8134	-9.2738	-9.9398	-11.594	-8.6549	-10.491	-13.08
-2.7375	-6.1402	-4.3818	-4.1889	-4.6498	-1.7412	-1.7357	-4.1188	-5.5749	-4.4295	-1.9109	-4.5849	-3.8163	-3.1898	-3.641	-4.9786	-4.4008	-4.9623	-1.8827	-4.5564	-7.9553	-4.3318	-2.1506	-4.62	-4.2626	-4.3185	-6.6281	-5.705	-4.4165	-1.0962	-2.3161	-1.4424	-6.0725	-2.6233	-4.8069	-4.1053	-3.4127	-3.906	-2.1683	-5.3669	-1.9813	-3.7859	-5.6676	0.54011	-4.4599	-7.8167	-4.8703	-0.22285	-1.2988	-5.0967
-9.2382	-11.437	-13.604	-11.24	-12.924	-11.81	-10.83	-12.653	-9.405	-12.278	-13.067	-10.605	-13.674	-8.5847	-12.418	-12.433	-11.615	-10.667	-10.408	-10.322	-11.777	-11.811	-11.191	-13.081	-11.594	-12.552	-13.818	-13.431	-12.62	-12.611	-14.613	-11.784	-10.471	-7.6716	-12.086	-10.529	-11.483	-12.423	-8.0873	-7.2573	-10.533	-10.976	-9.8841	-12.253	-11.119	-10.916	-11.326	-11.849	-10.933	-10.97
-5.5441	-6.4143	-7.4295	-1.5329	-8.4206	-7.2676	-4.202	-8.1503	-6.8192	-5.9788	-8.9379	-5.0506	-8.6187	-6.5655	-4.7428	-4.7706	-3.9092	-5.4833	-7.6901	-8.1992	-6.2018	-4.3615	-4.9254	-9.6518	-3.8656	-8.1764	-5.6893	-3.0841	-1.0606	-5.9364	-5.7356	-6.9201	-4.7593	-5.3483	-4.0483	-5.8402	-6.0809	-2.182	-4.1877	-3.7019	-5.3802	-6.4068	-6.9536	-3.5272	-5.993	-2.0295	-3.9181	-4.865	-6.3547	-4.2671
-2.778	-2.5581	-7.6356	-0.75372	-9.1118	-3.222	-2.4944	-6.5251	-5.5838	-2.963	-1.4543	-3.9098	1.074	-6.0731	-3.4863	-4.0809	-5.7852	-6.6969	-1.0421	-2.2664	-1.1148	-4.0429	-2.761	-1.8485	-5.4897	-5.3493	-0.59617	-1.2979	-1.6654	-3.6855	-5.2073	-4.9041	-5.8572	-4.3099	-3.4059	-3.5386	-6.1132	-0.35562	-2.0659	-5.013	-5.2388	-3.5975	-7.1211	-1.9173	0.74685	-5.8009	-3.6582	-1.8853	-6.7138	-2.7511
7.794	6.9317	7.8939	7.3808	8.8565	10.42	5.2878	12.67	6.1228	9.8674	7.6517	8.4129	7.9482	8.9456	6.964	8.473	9.5108	6.226	5.593	5.4054	10.175	8.4018	11.769	7.3674	6.5421	9.6789	11.505	10.239	5.9145	6.5679	7.6515	8.1406	11.816	8.4701	5.1519	8.4336	6.0902	7.6833	12.412	8.6724	10.408	9.1021	5.4249	8.5483	7.5845	8.2439	9.2363	10.063	8.0357	10.338
-15.207	-12.914	-12.896	-15.523	-10.519	-9.0112	-15.324	-11.939	-12.754	-10.071	-12.136	-12.359	-13.04	-14.276	-15.142	-13.636	-11.923	-13.481	-9.3764	-13.226	-14.416	-12.785	-12.662	-11.942	-12.76	-13.57	-14.688	-14.35	-13.331	-12.087	-12.38	-14.456	-17.207	-12.498	-11.125	-12.073	-12.841	-14.362	-13.323	-13.55	-11.611	-14.419	-13.953	-11.838	-13.063	-13.202	-12.313	-13.772	-12.572	-14.301
-13.791	-11.868	-14.717	-14.078	-11.488	-14.629	-16.36	-12.256	-11.075	-12.824	-11.906	-13.814	-13.013	-12.78	-16.226	-15.319	-14.53	-16.147	-14.773	-10.168	-11.653	-13.405	-10.614	-13.717	-13.315	-14.7	-13.422	-13.838	-11.854	-13.61	-13.341	-13.026	-8.7549	-11.703	-11.884	-10.566	-13.744	-11.777	-10.991	-15.823	-13.569	-13.658	-12.755	-12.435	-13.226	-14.934	-14.492	-15.502	-14.825	-15.2
3.2423	1.6774	2.4222	4.9927	0.8549	-0.64226	2.1188	1.8448	2.1357	2.5596	0.5387	2.4795	1.7181	0.7463	-0.3449	-1.3654	-2.3673	-0.1863	0.53199	1.4262	-1.2032	1.2079	-0.22898	-0.64145	1.7784	1.4783	3.5583	-0.43638	1.218	-0.17704	0.11113	2.1427	-0.25229	0.3152	2.2402	-0.23347	3.8813	-1.0952	0.65076	0.085753	2.4449	0.85387	3.6323	0.6058	1.512	3.507	-0.15273	4.5338	3.2661	0.019939
-3.417	-1.8004	-3.9247	-3.0056	0.0054495	-1.9479	-4.2451	-0.95796	-5.6406	-5.9982	-5.0779	-5.4555	-1.7555	-3.0484	-6.1714	-2.4309	-2.2316	-2.6856	-1.0434	-2.7015	-5.1999	-7.3594	-7.6265	-5.9646	-3.5071	-5.2675	-6.7049	-6.0422	-5.7382	-1.0152	-2.029	-4.4078	-4.0956	-3.9085	-4.4318	-6.175	-2.287	-3.1621	-2.1903	-2.3201	-2.887	-1.7664	-5.5349	-4.4121	-7.1263	-2.6821	-3.5906	-3.1969	-5.0712	-5.642
7.5778	4.9404	4.3309	7.1135	2.5335	6.6098	7.2607	8.9623	8.6006	8.7133	7.1156	6.757	6.6422	7.7943	4.3417	2.7612	5.1521	8.1008	7.7071	6.6341	10.512	7.3007	4.2594	8.0833	5.6931	7.8947	4.6115	4.8232	4.1295	8.9634	7.3791	5.2111	7.4422	8.805	9.6085	6.8915	8.4895	5.9614	4.944	5.5566	7.5437	7.6919	9.7827	6.0192	4.9369	5.5297	7.6562	7.3578	4.8595	5.4256
1.6198	3.0225	2.3825	1.7891	0.62389	0.82385	-1.2037	2.7284	2.5175	8.454	4.3985	4.3121	1.4976	4.4344	3.0457	0.2121	2.8379	1.6857	2.7164	1.111	-3.5503	-0.69481	-3.1816	0.96463	2.3418	0.61364	0.66803	-0.29172	-1.3962	1.3168	6.4975	4.3684	-0.91658	3.3659	3.6272	-0.29323	3.7633	2.1404	0.89694	-0.15865	0.74307	4.4727	2.2298	3.2379	3.6975	5.1393	-0.35499	2.5145	-0.2451	4.5028
6.3784	7.9679	10.203	8.3781	9.3706	5.3803	3.6173	6.7224	7.7292	8.9257	9.0635	4.7424	6.9281	8.0048	4.1697	6.7993	6.4433	8.906	6.093	6.3371	6.4282	6.3271	9.7024	5.1246	8.7837	6.7893	7.1933	6.885	9.2436	6.5367	6.5863	7.2626	8.3739	3.2562	10.016	5.8413	9.4409	6.8723	6.2191	6.3893	7.1518	7.9423	5.8594	6.1296	4.5446	3.9817	6.2508	5.9902	8.5438	9.1188
-6.2733	-6.0473	-7.4886	-3.8183	-3.9976	-4.4258	-3.245	-6.3566	-1.8193	-7.2982	-3.4959	-3.1333	-2.3331	-6.3934	-6.9816	-3.0372	-5.1749	-5.8818	-5.5399	-6.1849	-6.6263	-3.1001	-6.603	-7.5398	-7.1466	-5.8218	-6.1197	-7.0657	-6.421	-6.1323	-4.7789	-6.1965	-4.0626	-3.4392	-9.2899	-7.9231	-6.2416	-6.862	-4.8864	-4.5331	-5.5578	-4.3786	-1.8464	-5.1157	-4.0821	-6.1354	-8.405	-4.2255	-4.2325	-5.3522
-4.0621	-1.2923	1.8858	-0.68381	-2.3363	-2.2238	-0.35997	-2.3572	-0.67951	-1.4302	0.35662	-2.089	-1.3089	-0.43457	3.7784	-2.447	-3.1316	-3.5029	0.29934	-0.44054	0.6608	-3.4377	2.3052	-2.4698	-1.5194	-2.5973	-5.7413	0.35997	-1.9088	3.9541	2.2906	2.5319	-2.7402	-1.0783	-1.4302	-1.1826	0.37804	-1.7103	-2.6296	-2.7678	-5.6569	-3.0274	-5.4591	0.32709	-1.8023	-1.7235	-1.2331	-2.811	-1.6967	-0.8852
6.4604	8.1305	6.3371	5.2212	1.633	3.1285	5.9448	4.2078	5.2096	5.814	3.4806	2.6288	5.7097	3.4594	4.3299	6.5955	5.7458	1.9059	4.984	3.7092	6.5821	5.97	4.6303	7.5296	5.1503	4.6125	3.8213	9.3031	4.8956	0.68722	3.7299	6.8629	0.56197	3.3197	3.0018	6.0728	7.4257	7.8229	3.4281	2.9804	5.3015	2.795	6.5484	8.2308	5.6936	6.6835	6.858	2.4077	5.1526	5.7168
-0.86278	0.83429	-5.4225	-1.5099	-0.58206	-0.37973	0.22442	1.0676	-0.93148	3.2658	0.14989	-1.8935	-2.865	-1.1269	-0.489	0.73458	-3.7632	-3.5684	0.16506	-4.202	-2.7991	-0.074847	-0.33379	-2.9131	-1.8462	-5.0896	-0.38525	-3.2393	0.3681	1.6389	-3.5406	-1.8741	0.026873	0.44871	0.95852	-0.73283	-0.066964	-1.4943	-4.0019	-3.2575	-3.6885	1.7012	-2.7849	-6.4557	-1.512	-0.054766	-4.2263	2.2765	0.18875	0.098701
4.5017	3.0528	1.864	3.6745	3.537	3.7171	3.2678	3.3685	2.2292	4.4565	2.5416	0.48297	4.6019	1.0941	1.8582	1.3708	1.6129	2.0104	3.2323	1.5708	2.1627	-0.23218	3.0272	3.651	2.6581	0.92553	4.5685	3.8489	0.12744	2.1114	1.2401	-0.72942	3.1921	4.0443	0.38411	1.6259	0.71445	4.3907	3.6559	0.50839	5.4956	3.5702	2.5339	3.0904	1.2309	2.0819	3.2127	2.2983	0.25434	0.88789
-5.3742	-4.0559	-6.1887	-5.8545	-2.1543	-2.68	-1.2126	-6.7479	-4.6386	-4.0917	-5.9889	-3.3733	-6.1048	-4.5244	-2.6896	-2.6394	-4.6379	-3.8639	-4.8246	-4.2917	-5.1237	-2.0998	-4.5783	-5.2326	-3.9673	-4.0909	-7.1265	-5.6445	-4.822	-6.0666	-4.9667	-5.0127	-2.636	-3.4336	-5.4116	-3.59	-3.5837	-3.402	-2.7982	-3.3742	-5.6378	-5.8631	-3.5467	-3.636	-4.0748	-7.6344	-4.2825	-4.2348	-0.18014	-2.3216
-10.966	-16.686	-18.056	-15.709	-10.26	-9.4579	-14.658	-14.23	-15.429	-10.285	-12.466	-13.212	-15.248	-15.436	-13.214	-15.535	-14.533	-16.296	-15.764	-13.707	-11.785	-15.769	-11.263	-12.573	-14.083	-13.521	-12.092	-9.5024	-12.412	-11.526	-14.492	-13.21	-15.797	-14.924	-13.161	-13.28	-13.617	-9.8622	-11.808	-11.918	-13.18	-17.251	-12.945	-11.838	-13.48	-13.907	-14.263	-12.146	-12.195	-12.493
8.1928	7.7897	5.2987	4.2883	4.8616	6.2309	5.0736	3.439	6.3074	5.6107	9.4932	6.8137	4.167	6.9907	7.2432	7.892	5.5126	8.0114	4.1519	7.8208	7.2893	5.8619	6.564	4.0021	5.5872	5.9313	5.5656	4.7884	5.1056	5.8257	4.5246	5.8101	2.8686	5.3445	3.4817	9.2241	4.5314	6.9188	6.0293	6.2856	3.0182	7.4011	3.4306	6.2469	3.5886	4.088	3.8653	10.825	5.0037	2.1656
-15.988	-13.771	-13.399	-11.413	-14.945	-14.867	-13.375	-14.292	-15.277	-14.818	-14.424	-15.107	-14.457	-17.236	-12.763	-16.737	-18.457	-15.2	-14.971	-16.789	-16.254	-9.6511	-17.426	-14.518	-14.84	-16.977	-16.178	-16.06	-14.449	-15.276	-14.227	-12.112	-16.475	-15.049	-14.615	-11.767	-12.466	-16.337	-15.042	-17.335	-14.504	-17.112	-12.244	-16.893	-15.113	-18.316	-11.552	-12.712	-12.709	-13.933
1.8181	0.71126	-0.62941	-2.5632	-1.6948	0.92912	0.74928	-1.7766	-0.099173	-0.79395	-2.3939	-1.5214	1.3851	0.70662	0.74093	0.31595	-3.226	-1.6443	-0.21391	-4.1514	-0.96461	0.17368	-1.9999	-3.9681	-3.8312	-1.8366	-1.2971	1.4494	-1.9307	-0.99942	-2.2489	-1.7968	2.3064	-3.0712	-0.79033	-0.41451	-2.8685	2.6961	-1.4953	-1.3315	-2.5697	-1.4245	-2.4697	0.0043303	1.6086	-0.4853	-2.6393	-0.085864	-2.298	-5.6877
-5.2634	-7.9054	-7.9793	-8.3671	-8.671	-11.519	-10.037	-7.4771	-9.0239	-8.4022	-9.8492	-6.98	-9.3776	-8.7541	-5.6662	-11.615	-9.2423	-10.457	-5.3169	-4.9215	-13.109	-7.7209	-10.82	-6.2761	-10.285	-11.448	-7.7399	-10.009	-10.088	-7.311	-12.486	-9.5361	-6.4492	-6.5328	-8.9109	-10.014	-9.8194	-10.936	-9.5722	-8.708	-9.6304	-10.082	-7.0698	-9.8294	-9.0358	-10.263	-9.8371	-11.874	-7.2207	-8.2958
-2.9087	-0.2509	-2.8113	-0.97226	0.14336	-2.886	-1.8223	-0.41378	-2.2561	-1.9525	-0.54521	1.927	-3.3535	-0.42232	-3.9724	-3.4107	-0.92063	-3.0014	-0.80467	1.7553	-2.3526	-2.2526	-3.0953	-2.481	-2.9301	0.83494	-1.3302	-0.11442	-7.147	-0.71089	-2.4527	0.34832	-4.8044	-2.6595	0.98596	-1.9585	-2.8271	-2.1819	-2.2817	-4.7098	-1.2047	-1.1307	-0.84123	-2.227	-0.18442	-0.59338	0.40091	-1.209	-1.5938	-1.0963
-1.1523	-1.5791	2.4268	-4.1691	-1.2668	1.1723	-1.3716	-2.1915	1.4891	-0.41519	-0.89763	-3.2129	-3.2833	0.0011694	-4.524	-0.80067	1.6533	-0.60848	1.37	-1.476	0.15037	0.64373	-2.2963	-1.1159	-0.43057	-4.296	-1.2731	-2.1464	-0.7034	-2.1689	0.098228	-0.34387	1.231	-1.7628	0.14173	-4.9401	-2.4435	-0.65541	-0.83273	0.15619	-2.6032	0.19713	-1.2253	-3.3689	-1.2963	-1.2795	-0.95897	0.0023381	-4.2922	-1.7282
7.3361	8.0606	7.943	9.8442	4.5158	5.9262	8.5591	5.9661	7.6486	7.4968	13.689	6.8482	6.7349	5.3808	8.6101	6.6113	8.0443	8.8194	6.2838	6.6058	8.6662	6.7091	9.9445	7.8875	7.9219	8.2629	7.0024	5.6697	4.1972	6.1031	4.5051	8.3922	6.042	7.3012	9.4202	6.6156	8.3839	9.3331	6.0797	8.0513	10.448	6.7299	10.39	5.6692	6.3734	11.964	5.7193	6.9827	7.0093	5.2955
-11.372	-10.003	-13.069	-11.144	-12.804	-10.598	-11.201	-11.068	-14.427	-11.421	-11.422	-10.344	-9.9334	-8.8236	-13.503	-9.0498	-8.0703	-11.415	-8.8542	-12.511	-9.8801	-9.7017	-11.85	-12.665	-10.808	-11.206	-10.246	-11.659	-10.234	-9.0901	-11.229	-11.879	-9.4335	-6.634	-8.1135	-11.688	-10.195	-11.444	-11.642	-11.019	-9.3525	-7.0268	-7.5698	-13.182	-9.3458	-8.2985	-11.253	-8.76	-9.551	-10.013
-9.5163	-8.8827	-9.3818	-11.195	-13.093	-10.097	-12.179	-10.411	-10.099	-9.8385	-9.2314	-11.177	-9.7293	-13.147	-11.98	-10.357	-13.222	-8.4891	-11.733	-11.512	-11.326	-11.389	-12.029	-10.987	-11.302	-9.1341	-7.7753	-12.578	-11.606	-6.4342	-10.332	-10.31	-9.6928	-9.4584	-10.722	-9.4789	-10.388	-10.175	-7.9827	-10.279	-14.053	-14.364	-11.381	-12.507	-11.447	-12.912	-11.469	-10.065	-13.634	-11.886
-19.249	-21.791	-21.068	-20.917	-24.676	-20.503	-25.879	-21.995	-23.624	-24.773	-24.654	-23.695	-20.663	-21.858	-21.67	-21.097	-23.179	-22.552	-17.616	-19.569	-20.018	-21.321	-19.24	-22.155	-19.95	-20.655	-23.737	-20.85	-22.916	-19.569	-23.508	-21.609	-20.134	-19.387	-25.833	-21.917	-23.05	-21.861	-22.636	-22.504	-21.861	-22.812	-22.031	-23.899	-23.19	-23.97	-22.439	-20.034	-20.509	-21.056
6.6048	5.662	5.9564	5.4432	4.3879	5.5574	4.9981	4.4795	8.2943	3.831	4.2079	2.5056	5.1402	6.3133	7.4806	4.6833	6.0315	6.7712	7.6803	6.8573	1.8946	3.8227	4.7732	5.7894	3.7104	4.7313	5.8044	7.5815	4.874	2.4883	2.2213	2.8833	4.6132	7.7424	8.8708	4.0374	5.9967	2.9855	7.1205	5.2586	7.1663	5.0162	6.5878	2.8455	8.1809	6.8642	4.785	4.7034	7.591	6.7153
-2.6689	0.45243	-2.4994	-1.3833	-5.2567	-3.6261	-1.4071	-1.5189	-2.399	-3.3952	-4.1496	0.70125	-5.0327	-5.535	-4.9797	-3.1111	-3.7045	-3.9716	-3.0506	-0.37736	-0.98697	-2.6738	-2.588	-1.4737	-1.744	-1.3952	-2.7041	-2.6995	-3.1901	-5.0966	-5.3976	-0.38219	-0.5603	-0.69854	-2.6367	-1.7143	-2.122	-0.65914	-4.2488	-3.783	-3.5644	-2.1213	-2.4188	-3.8047	-0.55731	-1.7439	-5.179	-1.9608	0.04867	-1.8895
1.6431	-1.3049	0.76564	1.3954	0.23719	3.0575	0.86844	2.874	-0.24246	0.44839	3.0418	0.23037	3.826	4.1615	-0.62077	1.9348	2.5677	3.4956	2.8196	0.91885	-0.45315	2.002	1.1021	4.4613	1.2194	1.9879	1.6033	0.13473	-0.28378	0.7725	-1.3729	2.8967	3.4903	1.8971	2.4844	4.5931	0.89488	1.8861	0.67307	3.0701	4.8172	3.9158	3.4142	1.6785	4.4378	-0.25478	-1.7419	-0.36172	5.764	2.9039
-1.7135	0.36759	-2.4526	0.026897	-1.334	-1.1536	-3.8968	-3.7839	-0.6674	-4.4547	-3.2128	-2.308	2.0403	-5.3427	-2.9857	-1.0666	-0.85256	-0.89781	-3.0523	1.1325	-0.95629	0.19448	-0.44188	-2.3874	0.16097	-0.70593	1.7434	-2.844	-1.9827	-0.84386	0.63017	1.4934	-0.91234	-3.0533	-0.62305	3.3049	-2.7674	-2.6096	-0.4503	-3.7656	-1.6071	-4.6247	-2.083	2.9953	-1.6591	-1.7805	-1.5134	-4.2573	-1.9841	-1.2346
-10.235	-5.8757	-7.6772	-8.1436	-9.4102	-8.7645	-9.1628	-7.845	-6.1841	-3.8092	-7.5821	-10.536	-4.9521	-7.2415	-6.356	-8.3442	-8.6692	-4.3187	-5.5925	-6.0361	-9.182	-7.2915	-8.5467	-5.5665	-9.2098	-6.9905	-5.3356	-11.388	-7.1435	-6.4132	-7.0651	-10.407	-7.1494	-8.4486	-7.743	-12.411	-9.8751	-9.9499	-5.4002	-9.6942	-8.2998	-5.9548	-8.2295	-3.7481	-7.7628	-10.299	-11.285	-5.3781	-9.5682	-4.0946
-10.833	-11.072	-11.147	-11.42	-15.43	-13.133	-9.0587	-13.589	-15.917	-11.482	-18.195	-11.348	-13.297	-18.1	-10.692	-12.128	-11.642	-14.976	-9.749	-14.997	-12.588	-12.463	-13.094	-10.702	-12.586	-10.872	-11.538	-10.588	-15.188	-16.008	-14.862	-9.7259	-12.084	-11.099	-13.615	-13.515	-9.6437	-13.457	-13.213	-14.057	-9.522	-12.625	-13.289	-14.193	-12.685	-11.453	-14.255	-12.198	-12.721	-10.495
0.43077	-1.1761	0.049291	0.74135	2.3425	0.78827	0.96039	3.2417	0.036939	-0.090249	3.0267	-0.67538	-0.94488	-0.51745	-1.4521	2.0743	-0.20141	-0.32204	-0.18602	1.9967	-2.8271	0.45813	-0.82515	1.2723	5.2609	0.25265	0.16541	2.6984	1.2818	1.0586	1.214	1.043	4.2688	0.036608	0.46448	3.2289	-0.76692	0.40382	0.23468	1.6829	2.1049	0.89373	1.4908	0.82485	-0.23917	0.52624	1.4251	2.0339	-0.12971	-0.68964
-3.0417	-0.85272	0.080686	-1.9763	-1.6447	-1.7334	-6.6848	1.1063	0.24304	-1.14	-4.9882	-2.5525	-2.229	-3.7712	-3.1117	-1.6003	-1.2029	-1.0863	-2.794	-1.7518	0.98209	-5.2408	-4.0145	-2.2204	-2.9644	-1.564	-2.5257	-4.1855	-4.2245	-2.6293	-1.4558	-5.4786	0.29538	-1.2786	-1.8021	-2.6503	-4.6221	-0.78853	-3.2405	-1.8036	-6.703	-4.256	-0.5269	-2.8218	0.41632	-6.1549	-6.4347	-3.0753	-2.0341	-1.7805
-16.099	-14.772	-13.961	-15.458	-14.089	-13.627	-13.429	-12.123	-9.9687	-13.135	-14.148	-11.724	-13.427	-13.46	-12.67	-12.563	-13.977	-11.257	-13.944	-13.531	-15.732	-15.502	-11.224	-13.493	-11.492	-12.769	-11.969	-13.686	-16	-12.714	-12.387	-12.545	-10.714	-14.298	-11.57	-13.511	-11.542	-11.35	-10.231	-13.047	-13.082	-11.255	-14.281	-13.014	-11.524	-10.684	-11.018	-12.522	-14.951	-14.02
-9.672	-12.414	-11.934	-15.38	-11.779	-12.74	-13.411	-10.186	-13.966	-12.24	-12.917	-16.063	-9.3717	-14.89	-14.757	-13.711	-11.004	-14.183	-11.945	-12.344	-14.23	-14.44	-12.64	-12.147	-12.19	-10.512	-14.038	-11.388	-10.708	-10.273	-14.905	-12.686	-13.271	-14.017	-12.005	-13.52	-11.377	-8.8447	-13.248	-12.226	-12.702	-11.113	-10.349	-10.061	-8.7784	-11.662	-12.172	-12.95	-10.987	-16.03
8.6395	5.8428	6.2235	3.0573	7.4909	9.2627	6.1662	4.3283	8.2627	6.2273	9.8161	5.4831	7.5133	5.4285	5.4504	5.3865	9.5318	8.878	4.683	4.866	8.994	6.5036	8.432	6.2786	7.8213	9.6206	6.4388	3.8514	4.5359	8.7684	6.7347	10.388	5.4852	7.2161	5.9205	8.0832	3.8729	4.5269	8.4386	3.5697	9.6944	7.531	8.1512	5.3893	6.9511	8.477	8.4193	9.8156	4.372	4.483
-3.3437	-4.1105	-2.2232	-0.68552	1.2966	-1.6789	2.4684	-2.3663	-1.5693	-0.047778	-1.107	0.55174	-0.35143	0.49362	-1.8643	1.8829	-0.33322	-1.5519	0.7984	3.1101	1.6396	-0.92438	-2.9926	4.3675	3.3723	1.4728	-0.48056	1.5022	0.50822	3.5006	-0.49186	-0.47668	0.23954	1.2489	-1.2736	-1.6432	0.14985	-1.2975	-1.0892	0.59847	-0.79196	-1.3142	-0.95057	-1.475	0.88832	-0.98187	0.8883	4.3408	0.2966	1.4857
-13.546	-13.231	-12.461	-11.434	-15.326	-14.574	-11.478	-10.71	-14.315	-14.444	-12.422	-14.194	-12.042	-14.719	-15.974	-11.416	-14.317	-9.2961	-13.778	-12.829	-15.082	-13.346	-14.246	-13.985	-15.743	-15.378	-16.034	-10.222	-11.303	-11.938	-16.111	-14.903	-11.303	-14.969	-13.4	-10.209	-12.23	-11.756	-15.567	-15.1	-14.157	-12.288	-12.382	-13.945	-9.6992	-12.192	-14.584	-15.596	-12.949	-13.091
2.3627	-1.2716	-1.2831	1.3167	-0.20794	0.24332	0.94868	-0.91556	0.2382	2.3148	-0.8799	0.8039	3.3251	1.8096	0.52198	2.3599	0.023863	0.014508	0.97644	-0.14501	-3.5704	0.81765	2.1577	2.5573	-4.1239	-2.0669	0.22881	0.88205	-2.7833	-1.7802	0.84412	3.3135	0.94261	-1.2171	-3.8413	-0.51515	1.1378	-0.39708	-0.88282	-0.98678	-0.83908	1.8114	-3.45	1.0786	0.62207	-1.3809	-2.0637	-2.5893	0.54244	-0.41127
-11.408	-8.1565	-8.9852	-12.909	-11.473	-11.526	-8.9469	-7.1538	-10.634	-10.489	-13.263	-7.768	-8.5921	-8.8334	-8.1485	-8.8756	-10.647	-9.6679	-10.798	-11.305	-7.2539	-6.7361	-9.3562	-8.9533	-7.2352	-10.3	-8.0241	-8.159	-4.7389	-10.942	-10.416	-5.8624	-8.0039	-13.202	-7.147	-8.5028	-9.3756	-7.8309	-4.5297	-5.8706	-11.412	-9.2155	-10.516	-8.0137	-8.2705	-6.3455	-8.6174	-11.028	-11.295	-9.3151
-4.2963	-3.8904	-4.5606	-3.2684	-4.4864	-3.7406	-2.5167	-2.3321	-1.6573	-5.9921	-3.2815	-2.9414	-5.2946	-2.7836	-3.2756	-3.8791	-5.1402	-1.7028	-5.7233	-2.4187	-5.2922	-1.6798	-5.6347	-1.8827	-3.7323	-5.074	-4.922	-1.3344	-3.722	-4.2146	-3.4853	-2.0998	-4.5771	-3.4601	-6.9603	-3.4395	-4.5466	-4.7536	-4.5248	-4.1366	-1.6367	-3.9508	-3.5438	-1.6769	-1.806	-6.0113	-6.967	-7.0144	-2.8128	-2.8989
-9.0127	-13.593	-9.0311	-13.755	-12.503	-13.625	-11.722	-10.522	-10.953	-11.805	-11.762	-12.322	-11.191	-10.785	-9.168	-9.7256	-12.732	-13.174	-10.385	-13.578	-6.2585	-11.205	-11.364	-13.081	-10.387	-14.006	-14.988	-9.3748	-10.058	-10.672	-13.669	-14.623	-11.676	-13.189	-10.609	-10.201	-11.459	-11.501	-10.984	-11.36	-12.461	-15.277	-12.102	-12.27	-10.411	-13.746	-9.1664	-13.403	-12.344	-11.144
-10.571	-13.9	-14.809	-12.675	-12.76	-12.907	-14.162	-10.83	-10.723	-9.5872	-10.338	-13.796	-11.423	-10.286	-8.7154	-12.42	-10.169	-12.677	-9.0302	-14.304	-11.909	-11.327	-8.9453	-10.427	-12.211	-7.0871	-10.126	-14.29	-12.301	-11.547	-12.465	-9.2612	-10.43	-13.881	-13.704	-14.372	-15.048	-13.449	-14.269	-10.676	-10.076	-12.089	-14.332	-10.483	-11.314	-13.363	-11.12	-12.001	-11.736	-13.548
-24.812	-24.834	-21.65	-24.64	-20.984	-22.779	-22.694	-18.869	-22.652	-21.48	-26.628	-19.382	-24.997	-21.839	-21.835	-21.35	-21.535	-23.608	-24.38	-23.216	-22.349	-22.685	-22.834	-18.254	-23.214	-19.644	-23.25	-24.087	-22.348	-23.067	-21.755	-21.082	-25.054	-22.439	-22.276	-21.785	-22.636	-22.146	-22.05	-21.356	-23.761	-22.794	-22.494	-20.711	-25.665	-24.726	-21.042	-18.831	-21.794	-21.035
9.662	4.6958	7.3742	7.3442	9.6894	6.0603	7.3243	8.2479	8.6116	6.5253	8.4758	6.5613	9.9287	8.7032	4.5699	9.2501	9.9891	7.6943	9.0273	10.048	5.6433	6.7784	8.101	7.958	4.7288	9.3877	8.7601	8.7047	7.7382	11.035	5.8261	7.7616	5.3141	8.0723	8.0503	9.1162	9.3588	9.0181	8.9559	6.6014	12.456	8.1641	10.249	7.8971	5.3112	8.1851	5.3831	9.6977	7.6059	8.266
-1.5742	-4.4517	-0.97553	-0.079265	-4.0874	-1.663	0.98933	-1.8975	0.87322	-0.56169	1.3	1.6448	-2.9739	-4.3242	-0.62781	-0.94577	-0.82767	-0.33924	-1.5601	1.3527	-4.0828	-2.8481	0.689	-0.9869	-0.53951	0.16027	0.61428	-4.4345	1.2769	-5.8401	-1.5698	-3.4855	-2.7511	0.1972	-1.7603	-1.9082	-3.4419	-1.4405	1.664	-1.9481	-1.1253	0.91732	-2.0253	-1.7725	-1.1809	-2.2129	-2.8454	-0.047729	-2.4442	-2.1237
-3.732	-2.3004	-5.0976	-5.0279	-5.3387	-7.2778	-6.2083	-4.9723	-4.7637	-2.6423	-6.5571	-6.7251	-4.4486	-3.3333	-5.3973	-4.0058	0.57103	-5.776	-1.8587	-6.2224	-2.4287	-7.159	-3.7674	-5.0284	-4.1657	-1.6214	-2.8235	-5.6679	-4.2288	-3.3532	-5.3827	-6.3048	-6.6029	-2.7797	-4.3103	-4.8267	-4.5235	-3.2907	-5.4421	-6.749	-4.7345	-6.5564	-4.3427	-5.423	-4.7848	-4.3698	-5.2375	-5.5478	-6.9737	-3.4664
-10.934	-11.374	-10.35	-10.556	-12.22	-13.139	-12.128	-13.387	-13.316	-12.197	-12.303	-13.354	-11.777	-14.332	-12.72	-11.373	-11.229	-13.401	-11.671	-14.963	-11.056	-9.8658	-14.635	-11.424	-11.186	-11.829	-10.413	-13.343	-9.9619	-8.7977	-13.197	-12.364	-11.957	-15.515	-12.549	-11.712	-9.1589	-10.052	-8.1303	-15.779	-10.23	-15.377	-11.206	-10.204	-12.274	-10.919	-12.873	-9.7526	-12.068	-9.1025
-4.6481	-3.7417	-1.9405	-2.6532	0.28506	-4.9359	-0.82442	-5.529	-1.0586	-0.025927	-6.1997	-4.3062	-5.5186	-0.0062896	-2.4201	-2.8203	-0.24437	-0.4782	-3.6591	0.72056	-3.271	-1.3894	-0.89364	-2.2826	-6.1114	-4.2938	-4.6964	-4.051	-3.5187	-2.011	0.53233	-2.0873	-0.020295	-2.015	-2.7859	-1.3837	-4.5723	-4.9721	-0.84722	-4.8308	-1.0473	-3.5092	-4.4377	-2.0103	-1.2597	-0.85612	-0.49381	-5.5281	-2.4644	-2.7499
0.52014	-1.7792	-1.0103	-2.1886	-2.225	-3.7399	-3.3736	-1.7954	-0.87156	-1.402	0.3591	-1.8642	-3.5024	-0.77443	0.78682	-1.9767	-2.8001	-2.2465	-1.8525	0.32474	-2.1184	-2.3479	0.12024	-1.5422	-0.80867	0.74421	-0.46417	-2.1579	-1.3001	-2.8837	-0.28905	0.15081	-4.1178	-3.4558	-3.5226	-3.2484	-1.9966	1.0073	1.4961	-1.1047	-4.5408	-2.8346	-3.3063	1.4702	0.37157	1.1854	-0.61072	0.3215	-3.3656	-3.0353
-21.283	-17.451	-20.617	-21.512	-19.945	-21.526	-25.503	-19.956	-20.255	-18.702	-21.872	-19.763	-20.94	-17.857	-18.479	-20.983	-16.404	-20.796	-16.677	-20.719	-19.583	-19.495	-22.038	-21.565	-19.565	-22.204	-20.399	-19.212	-20.08	-23.151	-21.475	-20.799	-21.436	-21.87	-22.78	-17.919	-18.252	-23.366	-19.694	-22.753	-19.33	-17.213	-20.363	-22.724	-19.782	-20.657	-18.825	-22.008	-18.563	-20.333
2.5825	-1.5762	-0.014117	-5.3171	-2.5382	0.12612	0.12028	0.07152	-0.13095	0.048864	0.95191	-4.8259	2.3275	1.8138	-2.5288	-0.081331	-2.0794	-0.20135	1.2695	-2.102	-2.0923	-3.3556	-0.32335	-1.2623	2.4894	-1.0377	-1.8744	-0.10805	1.2007	0.095141	-0.56852	-1.4439	-1.1617	-2.5813	0.66877	3.942	-1.5199	-0.28847	-1.0487	0.76741	-2.8913	0.36346	-0.27421	-1.8657	0.53727	0.71509	0.45216	-0.28302	-1.3822	-2.0757
8.4667	5.5957	6.176	10.614	7.209	5.908	5.5957	6.6985	7.7026	7.7312	7.0593	5.273	8.2391	10.675	5.8023	6.1259	7.7143	5.9555	7.8549	7.0215	4.7295	9.3958	7.343	12.394	10.478	5.4221	7.2903	9.1274	5.0209	6.1483	4.7258	9.3866	4.6032	5.8526	4.85	6.7878	6.9589	7.413	5.0213	7.7649	6.7214	4.2364	8.6353	6.492	6.7514	9.1314	8.3059	5.8762	5.3158	7.9702
-4.8385	-2.0408	1.7399	-3.6052	0.4125	-3.0819	-4.8787	-4.2355	-0.9016	-0.68237	-0.03728	-3.9534	-1.0242	0.62731	-0.64841	1.9122	-3.6723	-1.3343	-1.1029	-3.3043	-1.0366	-1.8939	-0.59545	-1.0181	1.8299	-3.2945	-1.4494	-2.3684	-2.8892	-0.73125	-0.42617	-3.8958	-3.0227	-2.4039	-1.0153	-1.0228	-0.63311	-5.3905	-3.4465	-3.3633	-1.465	-0.69491	-2.7936	-1.4365	-4.3892	-2.4908	-0.55868	-3.247	-3.3304	-3.7164
4.2686	-2.1829	4.1389	3.5935	3.2457	4.0798	0.98447	1.0818	2.7587	4.8938	2.579	0.37489	6.2665	2.3173	-0.41418	3.1275	-0.36335	3.2096	2.9499	0.044011	1.7016	-1.1568	4.0881	-1.1787	3.4579	6.5521	1.2836	3.8645	1.6891	-0.36946	4.4127	4.2065	1.5643	0.57417	4.7588	1.7795	3.0603	2.954	-0.45532	5.0965	3.5208	3.742	1.0261	1.6638	4.4059	4.2892	-0.02654	3.0738	5.3049	2.4666
-20.888	-19.77	-20.276	-23.228	-23.479	-26.61	-23.204	-19.722	-25.775	-21.38	-23.484	-22.673	-19.444	-20.557	-19.111	-21.034	-22.616	-21.93	-21.951	-21.858	-25.836	-19.54	-21.466	-21.383	-20.579	-25.579	-17.817	-19.8	-20.66	-21.663	-22.176	-23.437	-22.839	-24.078	-22.37	-21.039	-22.67	-22.446	-19.45	-18.087	-26.157	-24.894	-21.83	-21.163	-19.621	-22.689	-23.41	-24.612	-23.395	-22.222
-2.2954	-3.2102	-5.6684	-3.9177	-3.8546	-1.1719	-7.2472	-4.1074	-4.5334	-3.1923	-2.3414	-6.1793	-3.6332	-7.1648	-6.2336	-5.1896	-6.8725	-3.056	-5.741	-3.5157	-3.1118	-4.2137	-5.7487	-4.4439	-3.2531	-4.36	-5.5567	-5.775	-2.469	-6.0319	-3.4096	-1.4751	-4.0485	-5.0884	-0.56045	-3.6877	-6.305	-4.7582	-6.6337	-6.6277	-7.6553	-4.8934	-3.7188	-5.1697	-5.8608	-5.0979	-2.1762	-3.3516	-4.8057	-3.081
2.2437	1.7096	0.92495	3.0525	0.32451	0.56512	0.60292	1.5743	1.2402	-0.52482	4.1891	2.8173	1.9111	-0.39767	1.8314	3.9229	2.955	2.6098	2.7971	0.77745	5.8547	3.3957	3.5423	-0.83906	-1.0896	-0.88299	3.0497	-0.41024	2.9016	3.918	2.4168	-0.71673	5.7973	1.2854	4.4283	4.1637	-0.23919	3.0059	1.6044	2.7621	0.56858	-0.16503	2.915	2.2158	2.9168	2.2705	1.834	1.775	0.46532	2.0824
-8.3704	-9.518	-11.304	-9.2307	-10.47	-13.765	-11.996	-12.544	-9.5943	-7.8779	-12.998	-12.431	-11.622	-12.822	-12.71	-11.595	-10.214	-13.118	-13.196	-14.639	-12.976	-9.1137	-7.6582	-11.447	-10.752	-7.6034	-10.214	-12.996	-10.728	-10.84	-12.003	-11.236	-11.645	-7.7463	-10.951	-10.661	-10.133	-10.845	-10.422	-8.8601	-11.121	-12.254	-7.9774	-9.8695	-14.878	-11.685	-9.391	-6.9276	-12.158	-11.912
-5.6813	-0.98128	-1.3757	-3.9193	-4.7207	-4.2319	-1.359	0.86941	-1.8329	-0.72168	-1.7995	-4.873	-2.8949	-1.8138	-0.45491	-4.8493	-3.7214	-2.6886	-6.5924	-5.5635	-2.4844	-3.8934	-5.5388	-2.2008	-1.3904	-4.1451	-5.6913	-4.9717	-3.8327	-4.4878	-4.0858	-5.7839	-4.1838	-7.193	-1.8703	-2.5951	-6.9513	-4.3594	-4.7474	-4.379	-2.8158	-1.0354	-4.1475	-4.1336	-4.363	-6.6343	-8.2544	-4.757	-5.1379	-4.1413
-0.57701	-0.28994	-3.731	-0.79777	1.2447	-1.8345	-0.059774	-2.2866	-4.8091	-1.2091	-1.9813	-1.1884	-1.1232	0.4112	2.3208	-4.0609	4.7611	-2.1128	-2.2787	-1.1299	-2.3604	-0.53508	-1.5009	-0.20876	-1.0772	-3.3817	0.21853	0.066292	-3.1246	-0.73444	-1.3905	-1.3627	2.5315	-0.53498	2.2254	-3.4727	-1.4596	0.93461	-2.1413	-2.6007	-1.7186	-2.1463	-2.7002	1.5698	1.7107	-1.2993	-0.56455	-2.8047	-0.62679	-3.1712
-3.4566	-3.4294	-2.0689	-3.5536	-1.5788	-2.6012	-3.6181	-0.9527	1.2317	-2.735	1.7779	-3.0755	-0.58387	-2.6109	-3.14	-4.2888	-1.9443	-1.1881	-3.3225	-3.7794	-2.7738	-3.356	0.62405	-4.7001	-4.7789	-0.74391	-1.6022	-1.1373	-0.73937	-2.9891	-1.6524	-3.5232	-2.8241	0.070647	-3.083	-1.947	-3.2902	-3.1708	-3.8929	-3.1178	-2.5603	-1.6933	-3.9038	-0.57095	-2.235	-3.1962	-2.6236	-1.1094	-1.9452	1.0211
5.2482	6.5721	8.3668	6.251	6.5565	5.9515	2.7385	3.8665	5.9423	4.2464	3.9412	5.0256	3.6435	2.2205	5.5712	5.1819	2.2272	0.060661	4.1237	3.8366	4.7163	4.2659	4.8403	8.6094	4.0383	4.9274	3.7248	1.0389	4.849	3.3974	5.1213	3.9718	1.1396	4.4389	3.1178	4.1378	3.6039	6.2614	5.3287	4.3648	6.4903	6.1556	1.504	2.6885	5.6993	6.2767	4.3646	4.6251	4.5033	2.6738
[truncated: 127 more rows]
[truncated: 150 more columns]
