# Supplementary material for: Genetic dissection of main and epistatic effects of QTL based on augmented triple test cross design
Source: PLoS One. 2017 Dec 14;12(12):e0189054. doi: 10.1371/journal.pone.0189054 (PMC5730204; doi:10.1371/journal.pone.0189054)
Supplement: S7 Supporting Information — (ZIP) [file pone.0189054.s007.zip › z2_1150_0.8_10.csv]

-11.749	-11.701	-11.555	-12.224	-11.545	-10.776	-11.344	-12.06	-12.405	-11.759	-11.687	-11.446	-11.103	-11.85	-12.474	-11.81	-12.124	-12.444	-12.209	-11.29	-10.297	-11.058	-13.162	-11.71	-12.69	-12.439	-11.421	-11.693	-11.049	-11.975	-10.905	-11.832	-12.054	-11.094	-10.302	-12.573	-11.233	-11.479	-11.632	-12.418	-12.275	-10.641	-11.239	-12.413	-11.014	-11.426	-10.651	-11.422	-11.2	-11.043
-10.899	-11.63	-12.783	-10.924	-10.963	-11.606	-11.881	-12.013	-11.914	-11.765	-11.791	-12.265	-12.16	-12.065	-12.2	-12.23	-11.26	-11.988	-11.273	-11.992	-11.88	-11.14	-11.988	-10.933	-12.15	-11.197	-10.579	-11.145	-10.872	-10.653	-12.341	-11.658	-11.562	-11.937	-10.135	-11.713	-10.754	-10.51	-10.668	-11.735	-12.391	-11.15	-11.603	-9.961	-10.383	-11.952	-10.761	-10.84	-11.903	-10.294
0.90488	-1.0549	-0.1713	0.53386	0.2249	-0.82837	-0.56911	0.01574	-0.90388	-0.50541	-0.26843	0.20391	0.043386	-0.03054	-0.72927	0.78244	-1.1372	-0.1203	-0.42521	1.2456	0.045792	-0.38294	-1.4618	0.29878	-0.82101	0.83008	-0.90935	-0.51266	-1.4284	-1.5659	0.0089421	-0.28686	0.99995	-0.2627	-1.0773	-1.3331	0.36584	-0.1201	-0.30678	-0.068156	0.34004	-0.80951	-0.18407	-0.24292	-0.095577	-0.29567	0.47965	-0.0508	-0.42034	-0.49062
-3.7182	-2.8118	-4.3085	-3.3582	-4.7981	-3.8484	-5.0986	-4.1247	-2.8136	-2.6273	-4.605	-3.841	-3.0751	-3.9063	-4.4806	-3.2869	-3.2123	-4.0003	-4.5367	-3.81	-3.7338	-4.6297	-3.9837	-2.8651	-4.3791	-3.4364	-4.0115	-3.9959	-2.8957	-4.1645	-4.7722	-2.6506	-4.2634	-3.2339	-4.8723	-3.352	-4.3622	-4.0047	-3.2895	-3.9029	-3.8031	-3.5691	-3.7708	-2.3236	-2.3044	-3.5946	-3.4402	-5.762	-4.1013	-4.2093
-0.85272	1.0933	0.45017	0.96087	-0.33131	0.2283	0.84114	0.089933	0.41503	0.062751	-0.12738	0.675	-0.29205	1.0082	0.54425	1.6555	0.21009	0.12027	0.17779	0.77459	0.64774	0.1514	0.89494	0.4611	0.034745	-0.28517	0.17159	0.22633	0.89734	0.43878	0.3227	-0.56587	-0.16035	0.87329	0.62317	0.25948	0.58649	0.79753	0.18088	0.54383	0.92167	0.40031	0.66903	1.2404	-0.57285	0.21525	0.69055	0.80574	0.71048	-0.59005
-13.458	-12.608	-13.707	-12.73	-12.613	-14.589	-13.884	-13.476	-13.084	-12.243	-13.544	-13.95	-12.405	-13.343	-13.054	-13.248	-13.485	-11.876	-13.166	-13.468	-13.503	-13.585	-13.407	-12.646	-12.505	-13.357	-13.521	-12.55	-13.292	-13.158	-12.527	-12.968	-12.092	-13.103	-13.56	-11.935	-12.629	-13.005	-13.684	-13.552	-13.324	-14.207	-12.534	-13.753	-14.448	-14.555	-13.241	-13.231	-12.438	-13.314
-1.5574	-2.2961	-2.1806	-0.95578	-2.016	-0.42403	-1.7984	-1.1484	-1.8611	-2.7839	-1.7241	-1.8644	-2.3651	-2.358	-1.747	-1.4195	-1.4556	-0.099373	-1.588	-0.82861	-2.1381	-2.4782	-2.1185	-1.9032	-1.1929	-1.5953	-1.4864	-1.0605	-0.96912	-1.6927	-1.6312	-1.5005	-1.2056	-2.023	-2.2015	-2.7449	-1.9894	-1.7705	-1.774	-1.2512	-3.519	-2.3227	-2.1713	-2.1948	-1.1201	-2.7764	-1.0731	-1.3425	-1.6715	-2.0688
-8.9319	-9.2126	-10.248	-8.608	-10.196	-9.4828	-9.821	-8.9756	-8.6178	-8.6527	-9.6584	-9.9965	-8.3445	-10.395	-9.2397	-8.9806	-8.6567	-9.8794	-9.8462	-9.1816	-8.8654	-8.2783	-8.8661	-9.93	-8.9361	-7.8405	-8.6472	-8.5258	-9.4944	-9.1017	-8.7121	-9.6471	-8.0733	-9.1002	-8.2921	-8.9393	-8.3069	-8.6074	-9.4578	-8.5249	-9.209	-9.3987	-9.8743	-9.8488	-9.5843	-11.182	-8.9803	-8.6862	-8.9317	-9.3745
-0.096865	-0.46391	-0.17479	-0.12932	-0.67994	0.33106	0.24948	-0.1916	-0.41658	0.65742	-0.86313	0.36267	-0.81716	0.15469	0.29653	0.31223	-0.40948	0.87249	-0.15377	-0.52661	-0.66769	0.38941	-0.33592	0.016594	-1.083	-0.48305	-0.37386	0.43054	0.23297	-0.51253	0.3381	0.76301	0.81399	-0.57041	-0.65027	-1.4474	0.37028	1.008	0.62235	-0.29964	0.7503	-0.3308	-0.78064	0.864	-0.57512	-0.36017	-0.82692	0.4356	0.4988	0.65663
-9.4567	-7.2465	-8.722	-9.2258	-8.8456	-9.5562	-9.1841	-9.5131	-8.9957	-8.6646	-9.6055	-8.4577	-8.4788	-9.5299	-9.5953	-9.2107	-8.216	-8.9429	-9.7792	-8.3177	-8.3408	-8.0874	-9.1638	-7.5739	-8.1399	-9.5913	-9.4618	-9.2879	-7.6418	-9.6382	-9.2989	-7.924	-7.8678	-8.2538	-9.8229	-9.4583	-9.1177	-8.76	-9.4656	-7.9952	-8.8577	-8.9498	-7.979	-9.1659	-8.882	-9.6068	-9.9506	-9.2807	-8.1195	-7.8624
-3.9379	-4.8686	-4.472	-4.9051	-4.4076	-3.9314	-5.2317	-4.303	-4.1449	-4.1467	-3.6186	-4.3907	-3.4212	-4.4621	-5.0897	-3.3844	-3.5926	-4.091	-3.7731	-4.9775	-3.9827	-3.4939	-4.1279	-4.0137	-4.2163	-4.3867	-3.4799	-4.1965	-5.7184	-3.4795	-5.0855	-5.0012	-4.7467	-4.1373	-4.6692	-3.8067	-3.6147	-5.3107	-3.6511	-3.3473	-5.1742	-4.5314	-3.1511	-5.0106	-5.2607	-4.996	-4.5468	-4.6601	-4.9083	-4.0775
7.2499	8.7794	8.5634	8.129	8.027	8.0759	7.0188	7.9553	7.5472	7.0381	7.0629	9.389	8.0599	9.1485	7.5811	7.2216	8.4203	7.8475	7.3724	6.9539	8.3219	8.2748	7.9981	8.6894	7.4847	9.0567	8.1243	7.2337	8.2017	8.258	7.952	7.7163	7.8102	6.8723	8.5016	8.8436	7.3078	8.3136	7.9413	7.6837	7.2177	7.8931	7.6638	8.6214	9.0003	7.8394	7.7242	7.3092	8.08	6.146
-1.7823	-0.97365	-1.3194	-1.8237	-1.5589	-0.64685	-1.3018	-1.183	-1.0289	-1.6065	-1.7059	-1.6078	-1.6743	-1.8136	-1.1724	-1.4929	-0.48545	-1.8911	-2.3555	-0.43953	-1.1858	-1.9646	-1.7704	-1.709	-1.5439	-2.6089	-1.5312	-2.4597	-1.2014	-1.1208	-0.77235	-1.9083	-2.3377	-1.073	-1.1127	-1.5197	-2.1489	-1.131	-1.5095	-0.98352	-1.864	-0.47983	-1.1496	-1.6002	-0.44595	-0.81348	-0.84021	-0.63622	-1.8892	-0.83924
-9.843	-9.8041	-9.2056	-8.904	-8.6655	-9.5237	-9.3657	-10.095	-8.6997	-8.1981	-8.6613	-10.061	-10.163	-8.2161	-8.1468	-8.6651	-9.8046	-8.9528	-8.8605	-8.6457	-8.3299	-9.2141	-9.1924	-8.1872	-8.5596	-9.684	-10.046	-8.6379	-7.4306	-8.3587	-8.9351	-8.327	-9.3991	-10.289	-10.32	-8.3962	-8.5192	-9.4796	-9.0211	-8.7847	-9.4105	-9.1653	-9.117	-9.9559	-9.1494	-9.1268	-9.1615	-9.2999	-9.2299	-8.8393
-0.83008	-2.1042	-0.65331	-1.4359	-2.4676	-1.5646	-1.1711	-1.6547	-1.784	-1.5675	-1.8859	-0.93488	-1.5373	-0.70176	-0.38562	-1.4277	-1.4098	-0.86009	-0.39372	-0.85173	-1.0088	-1.0696	-1.0684	-1.5774	-1.5806	-0.78516	-1.2584	-0.59372	-1.9901	-0.57931	-2.6124	-1.4493	-2.0748	-1.8392	-0.48155	-1.3221	-1.3916	-1.6243	-0.92443	-2.0656	-0.6049	-0.97296	-1.6308	-1.4469	-0.38918	-1.7595	-2.3263	-2.3143	-1.4203	-1.3359
-2.9716	-1.8477	-2.856	-3.7487	-3.3551	-2.215	-3.8774	-3.8391	-2.1839	-4.2671	-2.3441	-3.2133	-2.9782	-3.9281	-3.4568	-2.6313	-3.1693	-2.9708	-2.2727	-3.1147	-3.9337	-3.4477	-4.1385	-2.6726	-1.8783	-3.6589	-3.2074	-2.7408	-3.9999	-3.3434	-3.1435	-2.6333	-4.1179	-2.8761	-2.8664	-2.4744	-3.5658	-3.1173	-2.8039	-3.0606	-2.0723	-2.7989	-3.1419	-2.5002	-3.3491	-3.3212	-2.8984	-3.7629	-2.8628	-2.6256
-1.1343	-0.33328	-1.8992	-0.70825	-0.20486	-0.82687	-1.4466	-1.9878	-1.0838	-2.0397	-2.5061	-0.5864	-2.3542	-1.5011	-1.1278	-2.0892	-1.0189	-1.1605	-1.3794	-1.359	-0.93227	-1.9118	-1.2554	-1.3762	-1.227	-1.3039	-1.2599	-1.8917	-2.0598	-1.7872	-0.57074	-0.66936	-0.45309	-0.74773	-0.71595	-2.8708	-1.9254	-1.7716	-0.68432	-1.1262	-1.6196	-2.0183	-0.53329	-1.8605	-1.4791	-1.3503	0.053258	-1.5684	-1.0714	-1.1066
-21.83	-21.791	-21.989	-21.84	-22.764	-22.3	-22.277	-21.824	-21.136	-22.489	-21.742	-21.876	-22.281	-22.242	-21.522	-22.254	-23.232	-21.762	-23.1	-22.458	-21.772	-22.078	-22.055	-21.247	-21.534	-22.891	-22.847	-22.6	-21.354	-22.133	-22.434	-22.381	-21.543	-22.461	-21.354	-21.789	-22.338	-21.671	-21.96	-21.862	-22.694	-23.43	-22.965	-21.025	-23.728	-22.35	-21.394	-23.739	-22.808	-21.956
-4.0318	-3.6526	-3.8089	-2.9117	-3.8888	-3.6324	-3.4428	-3.7568	-3.2351	-4.2654	-4.5516	-4.2536	-4.2279	-3.5489	-3.2454	-3.3785	-4.2144	-4.4574	-4.0137	-4.7475	-3.1452	-3.3612	-3.4873	-3.8571	-3.3892	-2.459	-4.5136	-3.5738	-4.0569	-3.7659	-3.751	-4.3771	-3.6903	-3.3294	-4.0337	-4.3658	-3.3465	-3.7666	-2.4932	-3.9754	-3.3981	-3.629	-3.4633	-4.0789	-4.2574	-4.6502	-4.5514	-3.3298	-4.0924	-4.2953
1.3742	2.2828	2.9927	1.443	1.5269	1.6986	2.149	1.9407	2.93	1.6862	2.0987	0.04827	1.7492	1.1463	1.2274	1.1156	3.1784	1.948	0.028548	0.3798	1.3715	1.3006	0.91355	-0.025883	1.5285	1.4994	2.4883	2.3403	2.0379	1.2076	1.6029	2.3709	1.1293	3.1495	0.70346	1.0808	3.0696	1.9378	2.2055	2.4519	1.8198	2.483	1.0433	0.93476	2.71	2.2134	2.4856	1.6558	2.2732	0.52314
-0.16735	1.3191	-0.36583	-0.062621	0.14743	-1.375	-0.1959	-1.7612	-0.72494	-0.35873	0.13002	-0.49313	-0.36705	-0.43947	0.028718	-0.79495	0.51951	-1.1151	0.15508	1.0136	-0.76177	-0.39078	-0.2878	0.17844	-0.099096	-0.96168	1.695	0.13183	-0.77349	-0.6045	-1.4616	-0.27528	0.040385	1.328	0.0073024	-1.0595	0.24647	-1.0058	0.20946	0.64451	0.073444	1.0491	-1.3858	-1.2845	-0.31542	-0.04405	0.056334	-1.0655	-1.6608	0.36249
-8.0218	-8.4846	-7.3661	-7.7963	-8.2831	-6.3203	-7.4715	-8.8771	-7.7684	-8.8364	-7.6939	-7.1092	-7.5997	-7.0867	-6.829	-7.752	-7.9749	-8.6	-7.0025	-8.0255	-6.3605	-6.4688	-7.2698	-7.7978	-7.6479	-8.0242	-6.6675	-6.6417	-8.2954	-6.1533	-7.9858	-6.4394	-8.7791	-8.1922	-8.03	-7.636	-8.0457	-7.3974	-7.4244	-7.6241	-6.9795	-7.0371	-7.5811	-8.054	-7.2454	-7.9673	-9.1264	-7.4189	-7.5426	-7.9965
-14.086	-13.359	-13.66	-12.383	-13.801	-13.956	-13.022	-13.407	-13.093	-12.817	-13.314	-13.973	-12.914	-13.382	-13.562	-13.099	-13.691	-13.239	-12.768	-13.497	-12.862	-13.441	-12.115	-13.072	-11.703	-12.652	-14.002	-12.829	-13.031	-13.035	-12.888	-12.956	-13.073	-13.055	-13.224	-12.381	-14.285	-12.629	-13.371	-13.878	-12.897	-12.878	-13.249	-13.243	-12.764	-14.282	-13.707	-13.533	-13.519	-13.685
-1.9111	-1.9602	-1.9904	-0.88417	-1.0877	-1.1127	-1.4509	-1.9182	-1.6466	-1.2478	-2.2617	0.2743	-1.8912	-1.5488	-1.1417	-0.70082	-0.89655	-1.3682	-2.2185	-1.0886	-3.4046	-1.9527	-1.2917	-0.87454	-1.1491	-1.8465	-2.0259	-0.39734	-0.74285	-1.4205	-0.64868	-1.5327	-0.57739	-1.585	-0.84479	-1.5875	-1.3957	-2.0817	-1.8635	-1.9849	-1.1518	-2.4167	-1.1275	-1.613	-1.2797	-1.9925	-1.5492	-1.0445	-1.5507	-0.15726
-4.5295	-5.1351	-5.5269	-6.3248	-5.5935	-5.4483	-4.7575	-5.1337	-4.5218	-5.1364	-5.0555	-6.348	-5.5703	-6.7389	-6.0797	-6.239	-6.6714	-5.6728	-6.0072	-6.9713	-5.9212	-6.4161	-5.3952	-5.1725	-5.7211	-6.1598	-6.3078	-4.7162	-7.2533	-4.884	-6.9488	-5.015	-6.795	-6.2337	-5.9894	-6.7806	-4.8232	-6.8049	-5.6201	-6.5873	-6.1184	-6.1271	-5.2877	-5.9042	-6.0584	-5.145	-5.7604	-5.5442	-3.9737	-6.0236
-13.722	-12.481	-13.652	-12.213	-12.347	-12.621	-12.73	-12.662	-13.499	-13.772	-13.705	-13.919	-15.306	-14.834	-14.229	-13.066	-14.21	-13.547	-12.817	-12.406	-12.476	-13.15	-12.953	-13.057	-14.043	-13.223	-13.448	-13.009	-12.608	-13.876	-12.855	-13.001	-13.621	-13.651	-13.178	-13.911	-13.704	-14.107	-12.2	-13.427	-11.725	-13.281	-13.628	-11.338	-14.064	-13.245	-12.469	-13.715	-13.794	-13.779
-22.06	-22.851	-22.743	-21.952	-22.33	-22.912	-21.57	-21.961	-22.049	-23.004	-22.412	-22.101	-22.842	-21.012	-21.678	-21.825	-22.258	-21.478	-21.552	-22.118	-22.509	-22.896	-22.175	-22.387	-22.284	-22.035	-22.126	-22.443	-21.625	-22.65	-21.582	-21.74	-22.258	-21.646	-22.581	-22.594	-22.516	-22.614	-22.071	-21.12	-23.157	-22.224	-22.754	-22.005	-21.474	-22.202	-22.62	-21.357	-23.037	-23.053
1.7222	1.9092	1.9393	1.7518	1.1606	1.3884	1.6778	1.659	2.3512	1.4072	1.252	2.0724	2.6185	1.6201	0.13958	1.847	1.5775	1.9845	2.7008	1.8924	1.5343	0.8775	2.1354	0.83871	1.6259	2.7468	1.3188	1.767	1.2618	1.3221	1.8975	1.1469	2.9166	1.9517	2.7202	1.5	1.4299	0.93388	1.3828	1.4308	1.2222	1.4995	1.4555	1.804	0.93235	1.7534	2.3148	1.4621	1.2836	0.99899
-0.29875	-1.2679	0.38889	0.33873	-0.094156	-1.7256	-0.086097	0.56669	-0.13926	-0.51845	-0.38417	0.0027966	-0.28554	-0.47516	0.5468	-1.5465	0.13431	-0.57135	0.36918	-0.74302	-0.31451	-1.0245	0.011706	0.04981	0.35567	-0.51611	-0.44302	-0.72382	0.26299	-0.86256	-0.40113	1.4466	-0.7437	-0.022444	-0.52829	-0.69385	-1.5087	0.13658	0.82967	-0.68704	-0.26988	-0.38916	-0.18289	0.75614	0.25582	1.0833	0.33518	-1.7591	0.26077	0.11578
1.9198	1.3359	-0.076495	0.074306	0.80786	-0.72434	0.64892	0.3042	1.7441	1.4244	1.2065	0.50026	-0.4889	0.21164	0.44873	0.060588	1.1065	0.44029	0.35747	1.0917	0.42246	0.89229	0.62799	-0.026979	0.50375	-0.16778	-0.10201	1.2263	1.0694	-1.1341	0.97649	0.2573	0.23318	-0.23611	0.75078	0.34374	0.2211	0.93492	0.8521	0.29592	-0.16766	0.012222	-0.11236	0.020369	-0.58779	1.5795	-0.2044	1.2642	-0.14925	0.60548
-4.2122	-4.3923	-3.0461	-4.3111	-4.5	-4.4331	-4.6318	-3.9496	-3.9071	-5.0086	-5.2211	-4.6418	-4.01	-5.4581	-4.5524	-4.9109	-5.5971	-4.6103	-4.505	-5.2486	-4.1147	-4.917	-4.5925	-4.1788	-3.8477	-4.0837	-2.9286	-3.958	-3.9288	-5.3873	-3.4068	-4.4235	-3.2429	-4.0964	-4.7059	-5.0471	-3.792	-4.8726	-3.4677	-3.5888	-3.2188	-3.7504	-4.1238	-4.604	-3.7172	-3.7679	-3.9304	-4.509	-4.3283	-4.0023
7.363	8.2979	6.1852	7.9922	7.8003	8.608	8.3622	8.1113	7.3564	7.3247	7.6994	7.7442	7.2052	8.0107	8.8944	7.887	7.8795	7.8514	7.3884	7.8122	7.5667	9.7146	8.9274	7.5579	8.2571	7.7752	7.5675	9.9575	8.0826	7.9698	8.5944	6.6544	7.2967	9.2105	9.275	8.4079	7.454	9.1568	8.0913	8.2996	7.4932	8.3568	8.2591	7.6524	8.4776	6.4499	8.4586	7.6681	9.3227	7.92
-13.318	-15.385	-14.577	-13.847	-14.213	-14.203	-14.529	-14.269	-13.952	-13.438	-13.097	-13.229	-13.63	-14.94	-14.222	-14.756	-14.008	-14.155	-14.679	-13.887	-14.638	-12.776	-13.582	-14.736	-13.806	-13.555	-13.563	-13.475	-13.802	-13.465	-13.822	-14.043	-14.931	-13.069	-13.967	-14.287	-13.229	-14.596	-12.954	-13.28	-14.801	-13.53	-13.258	-13.691	-15.062	-14.028	-14.082	-14.277	-13.416	-13.842
-3.3886	-2.6362	-3.8596	-2.4619	-3.9533	-3.5324	-3.0474	-3.2735	-3.6885	-4.6413	-3.6942	-3.8367	-4.8544	-3.5578	-2.5887	-2.9212	-2.4291	-3.1461	-3.5221	-4.1481	-2.8615	-3.6674	-3.5979	-4.544	-3.5277	-3.1025	-2.986	-2.4612	-3.0062	-5.7646	-3.7731	-3.7293	-4.3912	-3.1155	-5.2004	-2.4919	-3.209	-2.7255	-4.2953	-2.9908	-3.54	-3.5025	-2.9116	-3.4157	-3.2296	-2.8536	-3.2179	-2.8392	-2.9199	-3.7571
-12.834	-11.777	-10.956	-12.171	-11.164	-11.416	-11.52	-11.829	-11.734	-11.575	-11.514	-10.72	-10.908	-12.084	-12.161	-11.878	-11.071	-12.021	-12.822	-11.473	-11.956	-11.161	-12.591	-11.694	-10.562	-12.549	-11.223	-11.947	-11.813	-12.039	-11.252	-10.883	-11.199	-12.042	-11.602	-11.729	-11.816	-10.625	-11.514	-11.935	-11.084	-12.346	-11.598	-12.11	-11.923	-11.553	-12.55	-10.97	-10.844	-13.047
-5.1118	-5.6319	-5.7355	-4.6636	-6.1992	-5.8446	-6.4253	-4.8695	-5.1203	-5.8783	-5.9941	-6.0492	-5.5712	-5.0289	-4.8399	-5.4415	-5.1805	-4.7612	-4.9419	-5.781	-6.5843	-4.8917	-4.106	-4.7581	-5.269	-5.7207	-6.3075	-6.5547	-5.0898	-7.2788	-4.6951	-6.3312	-5.7295	-5.8398	-4.9741	-4.4587	-4.6996	-6.208	-6.024	-4.5461	-4.9649	-6.4848	-5.4368	-5.2719	-4.9931	-5.4552	-5.317	-4.1847	-4.8833	-6.4295
-1.9525	-1.4847	-2.3632	-3.4494	-2.607	-2.3689	-1.8183	-2.8154	-1.6228	-3.1959	-3.5627	-2.6074	-1.9697	-2.4714	-2.2595	-1.5708	-1.0824	-3.6159	-1.7249	-2.2577	-2.3888	-1.9737	-1.1949	-1.9706	-2.1815	-1.22	-1.7792	-2.4888	-3.315	-2.0093	-1.8466	-1.8021	-2.2879	-1.0704	-2.7036	-3.1012	-2.6783	-3.3618	-2.5462	-2.6597	-2.4839	-2.1811	-2.1924	-0.47696	-3.1458	-2.8501	-1.4559	-2.6087	-2.292	-3.109
-0.028595	0.32881	0.16565	0.16786	0.28477	0.037786	0.42215	0.86796	1.4835	-0.48553	-0.62052	0.54507	-0.026355	0.2543	-0.093523	0.96324	-1.4113	-0.26491	0.36654	0.63876	0.50501	-0.040328	1.2398	0.57804	-0.33091	-0.94677	-0.46173	0.47662	0.48734	-1.3154	-0.17236	0.32547	-0.0087053	0.10178	0.1151	-0.1114	0.85646	-0.34917	-0.26352	-0.44598	-0.30101	-1.2471	-0.31644	0.1732	0.65589	0.93094	1.7565	0.45301	0.67232	-0.023695
-11.179	-12.343	-12.777	-11.155	-11.72	-11.423	-11.215	-11.438	-11.387	-12.018	-12.004	-11.833	-12.68	-12.145	-11.987	-11.982	-12.498	-11.251	-11.61	-11.775	-11.683	-11.728	-12.044	-12.115	-11.721	-11.242	-10.939	-11.558	-12.124	-11.41	-11.178	-13.37	-11.991	-11.876	-11.926	-11.853	-10.377	-11.248	-12.695	-12.372	-12.396	-11.818	-11.205	-12.422	-11.531	-11.932	-11.265	-10.849	-12.298	-12.333
-3.2245	-1.8421	-2.8728	-3.0367	-3.1233	-1.9803	-2.6828	-2.8091	-2.7818	-1.9083	-2.5143	-3.9576	-2.618	-1.7948	-3.1031	-3.2171	-1.8667	-2.7747	-2.1972	-2.0574	-2.6808	-1.7796	-3.3907	-3.1433	-3.3569	-2.8347	-2.729	-2.3945	-3.0886	-1.7538	-3.1488	-2.9257	-4.1109	-3.1327	-3.4285	-2.3096	-2.9568	-3.1843	-2.5865	-3.4777	-3.8493	-2.278	-2.6849	-2.9479	-2.9664	-1.9062	-1.3123	-1.969	-3.3535	-1.7964
-9.994	-10.22	-10.727	-10.467	-11.606	-10.169	-10.037	-10.915	-10.797	-10.512	-10.996	-10.273	-10.332	-10.23	-11.703	-10.527	-11.076	-10.828	-11.698	-10.51	-10.36	-10.995	-10.4	-10.833	-11.123	-10.685	-12.177	-11.79	-10.732	-10.501	-11.633	-10.627	-11.035	-10.298	-10.719	-10.645	-10.902	-10.369	-11.011	-10.798	-10.622	-10.635	-9.4242	-11.036	-9.7136	-10.513	-9.889	-10.384	-11.34	-10.241
6.7485	5.5177	5.8894	6.1695	6.2099	6.2684	6.4096	8.1709	7.446	6.8216	6.6853	5.6999	6.6233	6.1785	7.3436	7.5476	7.3984	6.8167	8.0922	7.2474	7.6845	5.4808	5.7426	7.5047	6.9309	5.943	6.8422	6.0279	6.8036	6.6513	6.391	6.8676	6.9918	6.8074	6.6563	5.8069	6.792	6.9886	6.9567	7.4872	6.1243	6.1712	7.7097	6.213	5.5015	8.8563	7.6078	7.0516	8.3352	5.4503
-6.9722	-7.9613	-7.1081	-7.1767	-8.1682	-8.1585	-7.8823	-7.4487	-8.0971	-7.8259	-8.2697	-6.7965	-6.7771	-7.2924	-7.1447	-7.91	-6.678	-7.0435	-8.1114	-6.6436	-7.4825	-8.1894	-7.879	-7.6122	-7.4967	-7.2905	-8.092	-7.7783	-6.6242	-7.5797	-6.7094	-7.1141	-7.4009	-8.4918	-7.3092	-7.8626	-7.3338	-6.7451	-7.2069	-7.5417	-6.9077	-7.0456	-7.6812	-9.1703	-6.7404	-7.848	-6.6608	-7.4151	-6.5208	-7.5799
-2.575	-2.5475	-2.8522	-1.4879	-2.4021	-1.4085	-2.9318	-1.8084	-2.4616	-3.8825	-2.1225	-3.1588	-2.5101	-1.7927	-3.016	-1.801	-2.183	-3.806	-2.1067	-3.1222	-2.3633	-3.5512	-1.4778	-3.1953	-3.2409	-2.1966	-2.6041	-2.2578	-2.6659	-2.728	-3.2768	-2.9528	-1.999	-3.8587	-2.7408	-3.2511	-2.4489	-2.5992	-2.2498	-2.3857	-3.2806	-1.9744	-3.4118	-2.1469	-3.2542	-2.3705	-3.0969	-1.9935	-2.1194	-2.3166
-4.4943	-4.5436	-5.444	-4.2465	-5.4399	-5.3376	-4.1935	-4.399	-4.5741	-4.7067	-3.6363	-4.1387	-4.9336	-4.6248	-4.7434	-5.1583	-5.3656	-4.9111	-4.5729	-4.366	-5.2112	-3.875	-5.2766	-4.9688	-4.3845	-4.643	-4.2368	-4.1565	-5.8492	-3.9627	-4.2916	-4.6725	-5.4963	-5.3175	-5.2433	-4.4197	-5.2472	-5.9921	-3.8998	-4.8668	-3.8637	-4.7319	-4.9994	-3.5859	-4.0559	-3.3307	-4.3834	-4.2588	-4.3249	-4.6851
0.6174	-0.12726	0.71964	0.25765	0.36108	-1.0986	0.57476	0.27721	-0.16081	0.16332	-0.11914	-0.099949	-0.47552	0.19697	-1.6491	-0.13276	-0.59608	-0.66589	-0.12531	0.52879	0.83893	-0.82436	-1.2748	-0.61041	-0.26921	-0.078307	-0.7848	-0.34448	0.27083	-1.0376	-0.50623	0.29918	0.24152	0.80962	-0.036991	0.23334	-0.32288	-0.43922	-0.25597	-0.32682	0.80111	0.42875	-0.94335	1.7079	0.13433	-0.8201	0.37705	-0.7981	0.91777	0.028655
-1.9197	-1.104	-2.3864	-0.18207	-1.1079	-2.257	-1.0163	-0.98215	-0.9266	-1.3502	-1.7946	-1.7983	-0.74479	-0.94307	-1.8124	-0.12417	-1.5521	-1.0317	-1.2826	-1.2768	-1.2894	-1.2399	-1.6381	-0.99419	-1.919	-1.4137	-0.51067	-1.2527	-0.56465	-0.82181	-1.6495	-1.5863	-1.1492	-1.7875	-0.6346	-1.4482	-1.0357	-1.864	-0.60908	-1.1414	0.014566	-0.43975	-1.0492	-1.8414	-1.7202	-0.87701	-0.97825	-1.3837	-1.2423	-1.4166
-1.3259	-2.9493	-2.9318	-3.0014	-1.5212	-3.8813	-2.7939	-2.9921	-1.5381	-2.0162	-2.7453	-3.2402	-1.7337	-2.0474	-3.3594	-1.3524	-2.495	-2.0004	-3.0036	-2.5624	-2.5403	-2.441	-2.7379	-2.3037	-1.7025	-3.9098	-2.4817	-2.7836	-2.4882	-3.1132	-2.9678	-3.7887	-2.3615	-2.3317	-3.4513	-2.1627	-1.3196	-2.7878	-2.3694	-2.9595	-1.1756	-2.6401	-2.9807	-2.7879	-2.8875	-2.9281	-2.7647	-2.0125	-2.8478	-2.4573
-0.37358	-0.42824	0.84957	0.50079	-0.45836	-0.42138	1.1809	0.08367	-0.90696	-0.13863	0.52484	0.29074	0.36799	-0.1966	-0.61328	-0.47049	-0.44145	-0.35651	0.85055	-1.2299	0.21573	0.061084	0.29614	-0.06849	0.12222	0.70614	0.20658	0.85423	0.11884	0.19292	0.35317	1.0066	-0.43517	0.10985	0.94025	-0.24589	-0.46447	-0.48752	0.0060285	-0.51841	-0.18364	0.31633	0.4018	0.02232	0.033144	0.20655	0.85569	0.60743	0.11774	0.42929
-14.048	-13.436	-13.56	-12.874	-13.1	-12.513	-13.003	-13.723	-15.153	-13.016	-13.721	-13.316	-13.522	-13.444	-13.146	-13.135	-13.073	-12.825	-12.937	-13.334	-13.254	-12.945	-13.907	-12.575	-12.465	-12.995	-13.424	-12.104	-12.713	-14.151	-13.751	-11.939	-13.996	-12.857	-13.046	-12.929	-12.609	-11.949	-12.509	-12.683	-13.839	-13.905	-12.631	-14.665	-12.81	-12.933	-13.071	-13.869	-14.666	-14.054
-4.1938	-4.6763	-2.9001	-2.6923	-3.3492	-3.5797	-4.0458	-4.2941	-4.5311	-4.9294	-4.5482	-3.3723	-4.2616	-3.9075	-4.38	-3.4205	-3.4994	-3.9623	-4.2217	-4.4097	-4.022	-4.3807	-3.3708	-4.7654	-4.1832	-4.8389	-4.0589	-3.8039	-5.0003	-4.7078	-5.0352	-4.6165	-3.9524	-2.9106	-3.7233	-3.9262	-4.5809	-4.8174	-5.361	-4.1355	-5.3101	-4.3246	-2.9964	-3.9643	-5.0124	-3.9371	-3.8769	-3.7233	-4.8861	-3.5149
2.1579	2.8374	2.1557	2.7183	1.7091	2.0451	1.702	2.3229	2.3532	2.8787	2.6341	2.8985	2.122	2.4842	1.7255	3.4045	2.3525	3.3163	2.3226	1.8234	1.8256	2.8478	2.3915	2.6982	2.7217	3.1784	3.4315	2.2484	2.182	3.6317	2.7586	1.5646	1.8759	2.8715	1.8474	2.4327	3.7296	3.39	2.6076	2.4962	2.9765	2.0765	2.5587	3.004	2.8123	2.5353	2.5325	2.5154	2.6587	1.9379
6.6078	7.0892	6.4638	8.0611	7.1947	6.8247	7.6153	6.8642	6.8477	6.5827	7.045	7.4937	7.0858	7.7275	6.19	5.6347	6.5968	8.2977	6.5953	7.5138	6.7327	6.1345	6.9248	6.9143	6.5052	6.156	6.622	6.537	6.0391	6.5563	7.9382	7.7412	6.6233	7.1745	6.2124	6.3435	7.3923	6.767	7.0982	6.6282	8.1435	7.1146	6.5152	7.1727	6.8	7.3984	7.4174	6.0425	6.718	6.2217
-0.97339	-1.2368	-2.3973	-0.93056	-0.775	-1.1571	-1.0225	-0.55477	-0.43044	-0.551	-1.2403	-2.1425	-1.6199	-1.4222	-2.8102	0.45358	-1.5021	-1.0274	0.27407	-1.3345	-2.3465	-1.2344	-1.7979	-0.61941	-1.1108	-0.8884	-1.9207	-0.6193	-1.4184	-1.55	-1.3692	-0.85653	-1.9896	-2.3242	-1.4992	-2.6285	-1.789	-1.4919	-0.40782	-1.8832	-1.4426	-1.9463	-1.8145	-1.2959	-0.71155	-2.1634	-1.3405	-1.7063	-1.3636	-1.2981
-2.8844	-3.1127	-3.4181	-3.3668	-3.2542	-3.0518	-1.5574	-3.9544	-2.5861	-3.6233	-3.0734	-2.9739	-3.0814	-2.1941	-2.9272	-3.3529	-4.0207	-3.5719	-2.7303	-2.7119	-3.0828	-1.9173	-3.6684	-3.6793	-4.1261	-3.2518	-3.5711	-3.1335	-3.645	-2.6542	-2.8894	-3.1076	-3.797	-2.9691	-3.3261	-3.1773	-3.6139	-2.4935	-2.7123	-3.4524	-3.6067	-3.3896	-2.982	-1.9381	-3.0677	-3.0569	-3.2672	-2.3378	-3.2027	-3.4716
8.4253	5.7253	6.1594	7.11	6.6413	6.4969	7.1525	6.1432	6.4668	7.3398	5.7397	7.8176	5.5387	8.4364	6.6373	6.1628	6.1421	6.52	6.8709	6.4917	6.0461	6.1522	7.7624	5.882	5.8542	6.9378	7.1164	6.4981	7.1509	7.8977	5.8676	5.567	7.4088	7.9394	8.5682	6.1915	6.3544	6.6835	7.2333	6.7615	6.8856	6.7189	6.4968	5.5257	7.5413	5.7191	6.6133	5.5567	7.2999	8.1321
5.234	4.503	4.156	4.7242	4.043	3.962	5.3195	5.3302	4.9099	3.6074	3.9985	3.9665	4.6856	4.494	4.7063	3.7577	4.5026	4.6764	4.1001	4.2344	3.4057	4.1943	4.0291	4.0351	3.3555	3.0301	5.2675	3.9009	4.7547	3.1777	4.6535	4.7652	4.8977	4.4105	4.561	5.2453	5.0058	2.8525	5.2567	3.9255	3.8201	5.3578	5.7814	4.4832	4.4132	4.6838	4.5465	4.6628	5.0102	5.2506
-8.6912	-9.752	-10.512	-9.1463	-9.1806	-9.2945	-9.142	-10.116	-8.9989	-9.0661	-9.4102	-9.2743	-9.5973	-9.4381	-8.9693	-9.156	-8.8167	-9.5616	-9.5085	-9.6811	-8.1051	-9.7997	-10.109	-9.1745	-9.7214	-8.6361	-8.7188	-9.461	-9.8212	-9.6706	-9.4803	-9.4694	-9.4701	-9.1187	-9.0442	-8.717	-9.6491	-10.5	-8.9876	-9.5734	-9.3583	-9.5276	-10.166	-7.9463	-9.9068	-10.446	-9.5686	-10.168	-9.4094	-10.404
-4.297	-2.3937	-3.2727	-3.2864	-3.2456	-3.2859	-3.3463	-3.5499	-3.688	-3.0682	-3.9123	-2.767	-3.1975	-2.695	-2.8995	-2.4206	-2.9747	-2.2717	-2.3446	-3.1486	-3.7635	-3.3537	-3.9126	-3.0909	-3.1544	-2.8647	-3.4024	-2.8177	-3.0523	-2.9881	-3.1986	-2.0578	-4.1113	-4.02	-4.1068	-1.5836	-3.2736	-2.3618	-3.5386	-3.1448	-3.9461	-3.4215	-3.6988	-3.4193	-3.3358	-3.4834	-3.3933	-3.3874	-3.3424	-2.733
-9.0961	-8.6762	-9.1022	-10.284	-8.6299	-8.0122	-9.4994	-8.2988	-10.658	-7.6683	-7.8342	-8.5479	-8.9982	-8.6246	-7.7268	-9.4166	-9.8145	-9.0989	-8.5698	-9.2338	-8.0264	-9.9764	-8.8803	-8.5673	-9.681	-9.3203	-9.4202	-9.133	-10.092	-10.701	-9.064	-8.3185	-9.3707	-9.5705	-9.616	-9.8176	-9.1314	-10.101	-10.196	-9.097	-7.7047	-8.7688	-8.1132	-8.3245	-9.7131	-9.7206	-9.0384	-9.2597	-9.2061	-8.4952
-3.0802	-4.0093	-3.143	-2.4402	-3.0616	-3.0191	-2.4485	-2.2859	-2.6486	-2.3012	-4.3002	-3.7099	-2.4304	-2.8912	-3.7169	-4.0676	-3.5221	-4.108	-3.4077	-3.2132	-3.5246	-2.8164	-4.1753	-3.396	-3.7825	-2.7151	-2.168	-3.2678	-3.6041	-3.5818	-2.4395	-4.7479	-2.9447	-1.9849	-3.4354	-2.7321	-3.7233	-3.316	-2.8312	-2.8304	-3.129	-2.2223	-2.5664	-3.3264	-2.8105	-3.05	-3.79	-3.4876	-1.5762	-2.9278
-7.9601	-7.9093	-8.445	-7.6506	-7.4227	-7.7381	-6.76	-8.0044	-7.7869	-7.6827	-7.3518	-8.0326	-7.9688	-8.3567	-6.472	-6.2138	-7.6261	-6.8505	-8.3448	-7.9919	-7.908	-7.701	-8.7961	-7.6206	-6.7794	-7.1768	-7.8034	-7.1357	-7.6238	-7.6111	-8.0208	-8.0649	-8.7161	-6.5889	-7.2943	-7.5858	-6.8803	-7.2165	-8.4098	-7.5294	-7.0551	-7.2582	-7.489	-6.5765	-8.4213	-6.8698	-7.1158	-8.175	-9.5013	-6.6853
-11.997	-11.372	-10.519	-11.515	-11.555	-11.148	-11.462	-11.536	-11.085	-10.898	-10.854	-12.456	-12	-12.01	-9.9891	-12.699	-10.907	-10.755	-12.147	-11.149	-12.12	-12.109	-11.271	-11.406	-11.133	-11.15	-10.384	-10.857	-10.429	-12.11	-11.412	-12.733	-11.284	-11.155	-11.269	-12.643	-12.814	-11.866	-11.384	-11.456	-10.972	-11.978	-10.456	-10.283	-13.169	-12.12	-11.806	-12.146	-12.195	-11.269
-9.6963	-9.8366	-9.3664	-10.307	-10.288	-9.7845	-8.8468	-9.261	-8.9013	-10.211	-9.7887	-9.0247	-9.1456	-9.6268	-9.1569	-8.3901	-9.7954	-10.093	-9.6742	-8.3829	-9.9588	-8.7253	-8.7945	-9.2409	-10.269	-8.2072	-8.2454	-10.18	-9.5231	-9.4781	-8.9628	-9.6133	-8.9811	-9.3752	-8.9627	-8.8967	-8.4615	-9.4695	-9.7309	-10.645	-9.0952	-8.287	-10.44	-8.2796	-9.8612	-9.3527	-9.7662	-9.759	-9.2172	-8.6758
-1.3206	-1.0311	0.64037	-0.17345	-0.017564	-0.063616	0.71014	-0.23	0.43847	-0.57498	0.042085	-0.68449	-0.096529	-0.62948	-0.11101	0.65567	0.66483	0.53828	-1.3253	-0.25775	0.0091504	0.15588	0.07092	-0.68257	1.3192	-2.2229	1.2097	-0.28348	0.12923	-0.12117	0.87245	-0.39891	0.34525	-0.34311	-0.97378	-0.99095	-0.44677	-0.18215	0.39811	-0.37918	-0.24501	-0.027473	0.087814	-0.64366	-0.70388	0.22562	0.15665	-0.78032	0.21681	-0.080542
-21.789	-21.923	-22.242	-22.238	-22.309	-22.2	-22.277	-21.615	-21.459	-22.412	-23.169	-21.466	-22.68	-22.188	-21.477	-22.04	-23.727	-21.478	-22.221	-21.921	-22.066	-21.912	-21.61	-22.783	-22.406	-22.8	-21.603	-21.914	-22.283	-22.242	-22.431	-21.93	-22.516	-21.973	-22.958	-21.244	-22.428	-21.466	-22.791	-21.664	-22.581	-22.463	-21.79	-22.348	-21.451	-21.601	-21.996	-21.72	-22.286	-21.876
-4.2256	-5.3661	-5.1637	-3.7981	-4.4046	-4.8473	-4.11	-5.3179	-4.9458	-5.5814	-5.8332	-3.2499	-4.4136	-3.785	-3.8979	-5.2709	-3.1554	-3.9818	-5.9562	-5.5658	-5.0188	-4.6	-4.159	-6.531	-4.7561	-6.0452	-4.3047	-6.0297	-4.5039	-3.7635	-4.2564	-4.9033	-5.0066	-4.7242	-4.0046	-5.3376	-4.3933	-4.8083	-4.4087	-5.2441	-4.8084	-5.1443	-5.947	-4.6774	-5.722	-4.1264	-5.2132	-4.7932	-3.5751	-5.6713
-0.92025	-0.78395	-0.57518	0.67994	-0.10633	0.54248	0.30444	0.099033	0.069619	-0.11199	-0.71498	1.3398	-0.68711	-0.85881	-0.71711	0.1953	-1.1115	-1.3111	-0.51349	-0.37633	-0.12548	0.54472	0.59315	-0.022841	0.46331	-1.4267	-0.64913	-0.37188	0.66104	0.50487	0.32705	0.14742	-0.24884	-0.34805	-0.46145	0.040356	-0.35852	1.0663	-0.5614	0.070641	-1.2363	0.069781	-0.080602	-0.32367	-0.08576	-1.3998	-0.45586	-0.3228	0.31471	0.79288
5.0822	4.616	3.7829	4.9931	3.803	4.3667	4.3055	4.2304	5.669	4.5676	4.8939	4.0628	3.6231	3.9602	3.6709	5.0623	4.5013	3.6253	4.1192	4.3073	3.8233	4.6619	4.7372	5.8964	3.9696	5.9033	2.7831	3.962	4.5961	3.7537	4.2518	4.5408	4.2242	5.6801	4.4795	4.3435	4.4363	4.0083	4.8399	3.2648	3.7428	4.6928	3.7161	2.6257	4.1276	4.2806	5.0816	4.2931	5.4223	4.5745
-0.13757	0.44787	-0.22686	0.10637	-0.25127	0.045803	-0.33281	-0.34718	0.93219	-0.52705	0.734	-1.0931	0.36643	-0.50903	0.55922	-0.27598	-0.41823	1.1052	1.0835	-1.2145	1.2769	-0.0255	-1.0247	-0.71873	0.030453	0.61721	-0.98959	-0.0066494	0.35936	-1.1844	0.67206	-0.84043	1.4452	-0.34143	-0.62572	0.7772	0.60093	0.98833	0.086505	-0.096213	0.081891	-0.11417	-1.006	-0.65681	-0.33043	0.20094	-0.18592	-0.54832	-0.89345	-0.63009
10.025	9.8997	9.7948	10.479	9.4511	9.2968	9.825	8.9436	9.7275	10.299	9.7568	8.4188	10.412	9.3997	8.5278	10.811	9.815	9.8319	10.572	9.1161	11.053	9.9386	8.8052	9.7824	10.537	9.725	9.8549	9.2827	8.9011	9.834	8.9533	9.5459	9.1271	9.7927	10.735	8.8368	7.7006	9.1736	9.2484	9.9641	9.5704	9.0208	9.5839	9.303	10.115	8.6105	9.5359	10.408	8.4098	10.183
-11.736	-12.124	-12.929	-12.662	-12.653	-13.267	-13.095	-12.791	-12.717	-12.394	-11.895	-14.144	-13.146	-12.599	-13.113	-12.421	-12.855	-13.34	-13.83	-11.679	-12.784	-12.52	-12.443	-12.656	-11.961	-12.9	-12.821	-12.77	-13.342	-12.535	-13.077	-14.094	-11.913	-12.642	-12.883	-12.625	-12.357	-12.42	-12.577	-12.834	-13.501	-12.674	-13.127	-12.672	-12.301	-12.23	-12.584	-13.946	-12.911	-13.699
-0.90371	-2.3804	-2.4602	-1.9509	-1.273	-1.9815	-3.4713	-2.3079	-1.4323	-1.7575	-2.1266	-1.8428	-2.2845	-3.9581	-2.03	-2.7543	-2.4922	-2.396	-3.015	-1.9179	-1.95	-2.4337	-2.1323	-2.1845	-1.7417	-1.4029	-2.9784	-2.0532	-3.0789	-1.8267	-2.6961	-1.9205	-2.1396	-1.6423	-2.6536	-2.5355	-3.4508	-2.8	-3.082	-2.532	-2.2968	-2.7181	-2.385	-2.7354	-2.864	-2.911	-2.1161	-1.9917	-2.6637	-1.5677
4.1334	4.1791	5.1779	4.407	3.3589	4.2919	4.4982	4.1644	5.0285	3.6988	5.1293	4.3508	3.8271	4.1856	4.9697	4.0095	5.5791	4.2815	3.8993	3.5583	4.3493	5.4565	4.2868	4.1109	3.9562	5.0571	3.6293	4.1559	4.361	5.1388	4.7576	4.0876	5.6888	5.6624	4.8459	3.2775	4.7153	5.1291	4.3479	4.396	5.6014	4.5128	4.0719	4.5828	3.845	5.5876	3.8077	4.7079	5.0794	3.897
-13.047	-14.279	-13.356	-13.327	-13.34	-12.362	-12.822	-13.943	-13.705	-12.953	-12.681	-13.714	-12.926	-12.464	-12.413	-13.621	-12.192	-13.519	-13.105	-12.079	-12.803	-14.634	-12.498	-12.81	-13.776	-12.329	-13.243	-13.616	-13.664	-12.916	-14.26	-12.854	-13.559	-13.022	-13.306	-13.488	-11.92	-12.234	-13.219	-13.269	-13.839	-13.709	-13.039	-12.865	-13.686	-14.228	-12.758	-12.595	-12.973	-12.471
2.2442	1.6051	2.292	0.80575	2.229	0.97562	-0.29048	1.2983	1.1678	1.899	1.2402	1.7079	1.5947	2.8699	1.4639	2.2276	1.6932	1.5216	0.40685	0.79993	0.91852	0.91505	1.4658	1.3097	1.4933	1.7411	1.5059	0.16233	1.2144	1.5658	2.9369	2.4041	1.6551	1.1551	1.2285	2.4663	1.3087	1.9778	0.83132	1.6819	1.3478	1.0749	1.4346	1.2086	0.72331	0.63921	1.1985	1.671	1.3809	2.0147
-2.4003	-2.286	-2.3786	-2.1714	-3.4473	-1.3591	-2.7409	-3.5272	-3.1593	-1.6237	-2.88	-2.8152	-2.1389	-2.8892	-3.2538	-3.729	-3.5235	-1.4071	-1.369	-1.6971	-1.6187	-2.518	-1.8484	-1.884	-2.3249	-1.9939	-2.6788	-2.2908	-1.3544	-2.101	-2.244	-2.4696	-2.7818	-2.3568	-2.5664	-2.1711	-3.2007	-2.1036	-2.1459	-2.7805	-1.7392	-3.2672	-4.0845	-1.8073	-3.0601	-2.7598	-1.4115	-1.2287	-2.9172	-1.7739
0.25645	-1.2857	-0.90186	-1.9877	-1.2156	-1.3646	-1.7173	-0.92923	-1.6925	-2.335	-1.4644	-1.3459	-0.98701	-1.9478	-2.6145	-1.6341	-0.89696	-1.9539	-0.73668	-1.9179	-1.4432	-1.2294	-1.5353	-0.8732	-2.1772	-0.1002	-1.4644	-1.5758	-0.83366	-1.5305	-1.3799	-0.50175	-1.1657	-1.5682	-2.2252	-2.4908	-1.9785	-0.80577	-0.018142	-2.4015	-1.0649	-0.28599	-1.7356	-1.022	-0.95661	-0.25649	-0.41049	-2.4645	-1.2651	-1.5171
-13.898	-13.859	-11.761	-13.573	-12.755	-13.467	-12.466	-12.978	-13.925	-14.086	-12.743	-13.314	-13.275	-13.137	-12.99	-13.218	-13.476	-12.605	-13.649	-14.556	-13.155	-12.157	-12.756	-12.915	-13.538	-12.445	-13.707	-13.694	-13.203	-12.304	-13.265	-13.747	-12.931	-12.858	-12.984	-13.042	-13.523	-13.31	-13.499	-11.253	-13.357	-13.58	-12.011	-13.173	-13.244	-12.014	-12.994	-14.184	-13.371	-11.585
-1.049	-2.5853	-0.63818	-1.4035	-0.93888	-0.51963	-0.5735	-1.1856	-2.2399	-0.72689	-0.49753	-2.6475	-0.60861	-2.0229	-2.2298	-0.70456	-0.51178	-1.7776	-1.1375	-2.2458	-0.42694	-1.7358	-1.9691	-1.7586	-1.4305	-1.7005	-2.309	-0.68168	-1.8259	-0.71001	-1.4204	-0.52021	-1.2004	-0.86021	-1.1544	-1.87	-1.4624	-0.856	-2.3047	-0.63965	-0.60206	-1.9384	-1.2451	-1.6551	-1.8182	-1.0537	-3.2059	-1.4613	-0.99729	-0.81448
-4.8764	-4.8811	-4.6303	-4.1803	-3.9015	-4.7038	-5.6223	-6.3538	-4.7178	-6.1499	-4.9436	-5.5224	-4.937	-5.5877	-5.5329	-5.1281	-5.4427	-5.86	-5.2224	-5.8812	-4.7782	-5.8249	-5.6932	-6.5823	-3.9306	-4.379	-4.3917	-5.1752	-5.7626	-4.8708	-5.7239	-6.1194	-4.5561	-5.8754	-5.1333	-5.6269	-6.271	-5.3601	-5.4306	-6.501	-6.7421	-5.1489	-5.0514	-6.1764	-6.3653	-5.1818	-6.244	-6.6264	-7.0423	-4.8167
-11.911	-11.855	-10.531	-11.774	-10.898	-9.3864	-9.5503	-11.841	-11.641	-10.594	-11.863	-11.763	-10.288	-9.8011	-10.67	-10.614	-10.356	-10.644	-10.666	-10.613	-11.427	-10.981	-9.466	-10.258	-10.614	-10.396	-11.322	-11.451	-9.8498	-9.6969	-11.224	-10.229	-10.097	-11.79	-10.158	-10.109	-10.708	-11.313	-10.305	-11.06	-11.637	-12.008	-11.075	-10.947	-11.037	-11.044	-10.831	-10.715	-11.255	-10.315
-1.1158	-0.61155	0.22017	-0.64743	0.14745	1.5287	-0.0072718	1.1969	-0.60413	-0.43088	-0.017768	-1.2157	0.25905	0.045772	-0.43541	-0.33871	-0.49762	0.11893	-0.604	0.25878	-0.11491	0.57491	-0.30063	0.7964	0.2408	-0.157	-0.31934	-0.96331	0.10045	-0.61528	-0.060901	0.97366	0.042425	-0.40629	-0.40779	-1.3686	-0.6073	-0.70769	0.54571	0.10991	-0.35135	-0.4209	0.25943	-0.7359	-0.069496	0.25203	0.85475	-0.43707	-0.10584	-0.3894
-4.7086	-5.4318	-4.1209	-4.3583	-4.1487	-3.3209	-3.8287	-3.3848	-4.8421	-3.6327	-4.6516	-4.8283	-4.3957	-4.1014	-5.2301	-4.0421	-3.8063	-5.0658	-3.548	-4.2384	-4.2414	-5.8669	-4.0226	-3.3655	-4.0605	-4.5202	-3.52	-3.6705	-4.1504	-4.3417	-4.0133	-4.8776	-5.0887	-3.4155	-3.1506	-3.9871	-3.5655	-3.9232	-3.5541	-4.2635	-3.3952	-4.3677	-4.0452	-4.7534	-3.7566	-4.9185	-3.5084	-3.5025	-3.5217	-3.0695
9.7802	9.8316	11.421	10.027	10.182	10.139	9.9027	9.7971	9.7005	9.8767	10.958	10.536	9.5667	10.905	10.512	9.9885	9.8748	9.9424	10.701	9.9686	10.874	9.8316	8.8022	10.319	10.777	9.6925	9.5017	9.347	10.977	8.2673	9.393	10.087	8.0444	10.109	10.249	10.816	9.895	9.9842	10.324	10.54	10.059	9.9459	9.7677	10.741	9.1069	10.008	11.499	10.599	9.7727	9.788
-21.658	-22.48	-21.943	-22.01	-22.856	-20.748	-22.278	-22.006	-22.879	-21.55	-21.636	-20.49	-22.279	-21.96	-22.122	-22.302	-21.658	-20.54	-21.156	-21.219	-21.915	-22.524	-22.855	-23.996	-22.36	-22.159	-21.462	-22.698	-23.899	-22.64	-22.421	-22.43	-21.642	-22.588	-22.065	-22.457	-21.858	-21.373	-22.32	-22.153	-22.542	-23.209	-21.076	-22.269	-22.587	-23.335	-22.687	-22.403	-22.041	-21.843
7.0922	5.7646	6.8703	7.4777	6.753	7.2052	6.0953	7.3185	6.9902	6.4766	7.7495	6.8522	7.068	7.458	7.4306	7.3765	6.8565	6.9563	6.6259	6.2075	7.1352	6.6863	5.9469	7.6707	8.2092	6.2668	6.6256	6.6846	6.9631	6.3428	6.2229	7.0454	7.3659	7.4871	5.8783	6.7134	6.88	6.8037	7.2495	7.1516	6.8751	6.3391	6.9719	6.547	7.3566	6.7229	5.7347	7.4214	6.6125	7.4924
7.7408	5.4929	8.0009	8.2231	6.5583	6.6308	6.1448	6.3039	7.2374	5.3041	7.4433	6.5413	6.2874	7.7728	7.0022	6.5255	6.3558	6.5892	7.36	6.2457	6.7822	7.1039	5.823	6.0719	7.0277	6.1381	6.9814	5.3353	6.892	7.4223	7.1478	8.3244	6.8651	6.9216	6.4772	7.6859	5.7691	6.6212	6.7437	6.4703	6.9789	6.3362	6.3568	8.0101	5.5483	7.2764	6.9553	6.9944	7.0566	6.1238
7.7662	7.2494	8.0638	7.9376	8.2779	8.3858	7.8545	7.5925	7.6548	6.5724	6.8225	8.0148	9.1818	8.9312	6.421	9.6112	9.0352	9.5075	6.9684	8.0136	7.3193	8.629	8.4459	8.4561	8.387	7.0505	7.2867	6.8349	7.8225	7.138	7.8864	8.9292	6.9715	8.4376	8.2108	7.8481	8.1004	8.1609	8.2485	7.947	8.1892	7.5745	8.5523	7.971	8.7876	7.5126	8.2724	8.6162	8.1133	7.4762
1.6226	1.9161	2.6813	1.9412	0.017129	2.4636	1.3346	2.2031	1.3789	0.44602	3.343	0.29242	2.1103	1.8813	2.5172	2.0205	1.0339	0.97092	0.79968	2.2476	1.8496	0.55921	2.0057	1.2976	2.4816	0.51636	2.5776	2.9536	2.5634	2.021	0.96561	1.9097	2.0286	1.4546	1.6112	1.954	1.9209	1.2164	1.3202	1.3123	1.1956	2.0458	0.81685	0.84529	0.32063	1.1709	1.557	1.0154	1.6747	1.8152
9.6673	8.3683	8.7065	8.6412	7.1728	9.9522	8.6245	8.0203	8.2684	7.3982	8.8304	9.243	8.8344	8.4385	8.4153	7.464	8.5942	7.8404	8.9944	9.3979	8.7408	7.7743	8.819	9.5869	8.2359	8.1041	8.0303	9.7993	8.5811	8.9212	8.9669	8.8143	7.9291	8.9492	8.4504	9.4573	8.7487	8.4376	8.0885	8.732	8.9038	8.1667	9.3598	7.7188	8.3058	7.9353	9.8212	9.4017	7.7618	8.8701
-13.869	-13.184	-13.036	-12.638	-11.663	-12.288	-12.878	-12.75	-13.548	-14.175	-12.722	-12.766	-12.569	-12.596	-12.688	-13.732	-12.898	-12.995	-12.472	-13.564	-13.065	-13.304	-13.65	-14.283	-12.453	-13.801	-12.411	-13.911	-13.811	-13.215	-13.865	-12.95	-13.005	-13.404	-12.328	-12.937	-12.961	-13.494	-13.522	-13.64	-13.645	-14.141	-14.24	-14.093	-11.924	-12.81	-13.494	-13.141	-12.962	-13.405
0.26554	0.26282	-0.34135	0.2644	0.98558	0.65982	1.2723	1.6705	0.36149	-0.51067	0.311	-0.56561	2.0109	0.43753	0.66831	0.84698	0.6344	-0.82201	0.15204	0.39236	-0.40514	1.1909	-0.063396	0.97959	0.38154	-0.034889	0.10215	0.9787	1.9882	0.20344	0.79153	1.0871	0.39449	-1.301	0.93206	0.15279	0.70206	0.42683	-0.68471	0.87646	0.99769	0.11404	-0.091934	0.92202	1.4931	0.17657	-0.10662	0.22421	0.059806	-0.34541
-8.5598	-7.742	-9.9291	-9.696	-9.3984	-9.2344	-9.0266	-9.0975	-8.9393	-7.8062	-10.171	-9.8034	-9.6638	-9.5907	-9.3237	-8.5966	-7.3798	-8.7573	-9.4753	-9.7938	-7.5465	-8.9394	-9.0131	-8.9543	-9.2865	-9.2713	-7.7147	-8.501	-8.7371	-9.0685	-9.2922	-8.6234	-7.9967	-9.4627	-9.308	-8.346	-9.0003	-10.455	-8.8199	-8.7627	-9.0015	-9.4581	-9.6082	-8.5583	-8.3006	-8.6371	-9.3134	-9.1112	-9.4499	-8.5033
-2.2633	-3.0188	-3.7439	-2.9921	-3.2212	-2.8891	-3.1783	-4.0785	-4.1785	-4.1496	-3.3997	-3.1605	-3.8992	-3.1322	-3.1353	-2.7124	-2.7144	-2.5684	-3.3635	-3.6641	-2.7538	-3.1008	-3.3336	-3.5244	-3.1949	-4.9086	-3.3544	-3.1355	-2.8487	-3.4966	-3.4894	-2.9374	-3.6616	-3.831	-3.1568	-2.7634	-2.7901	-3.5325	-3.334	-4.1342	-3.0595	-4.0796	-3.8304	-4.3128	-2.7363	-2.274	-4.6644	-3.8205	-3.919	-2.374
-0.63198	-2.2777	-0.75394	-1.5898	0.59758	-1.5545	-0.40538	-1.4151	-0.91544	-1.5253	-2.012	-1.2768	-0.99005	-0.57197	-2.0849	-0.90619	-1.5371	-1.4135	-1.3291	-2.025	0.044003	-0.51591	-1.2234	-1.2561	-0.84402	-0.90518	-1.8901	-1.2972	-0.67284	-1.5113	-0.91783	-1.986	-1.0182	-1.9335	-0.69515	-2.2152	-1.0609	-0.97162	-1.2144	0.060174	-1.6496	-1.838	-1.751	-0.64232	-1.4358	-1.0471	-1.5455	-1.8856	-1.1537	-1.6965
-21.628	-21.448	-22.518	-22.219	-21.79	-22.033	-21.624	-21.943	-23.219	-22.231	-22.72	-22.341	-21.162	-22.351	-23.235	-22.077	-22.378	-21.636	-22.235	-21.533	-23.776	-23.274	-22.143	-22.118	-22.098	-21.33	-21.648	-21.825	-22.328	-23.248	-21.144	-21.73	-22.089	-21.091	-22.975	-23.423	-22.835	-22.308	-22.781	-22.139	-21.839	-23.072	-21.373	-21.806	-22.398	-22.599	-22.881	-23.217	-23.149	-21.772
-12.041	-11.509	-12.393	-10.451	-10.852	-11.625	-11.286	-11.235	-11.418	-11.023	-10.826	-11.636	-12.062	-12.348	-11.312	-10.764	-11.248	-10.038	-11.92	-11.054	-10.938	-10.822	-11.611	-10.708	-11.573	-11.938	-9.8807	-11.676	-11.448	-11.385	-11.174	-11.737	-11.053	-11.091	-11.799	-10.053	-10.912	-11.242	-11.835	-12.188	-11.509	-11.419	-12.709	-11.652	-11.827	-12.486	-11.291	-12.758	-11.541	-10.115
-11.508	-11.206	-11.489	-11.714	-11.431	-9.7416	-11.117	-10.843	-12.021	-11.587	-11.08	-11.792	-11.375	-10.412	-11.112	-11.884	-11.577	-11.663	-11.742	-12.781	-11.435	-11.218	-12.516	-11.17	-11.787	-12.014	-11.833	-10.881	-9.8645	-10.931	-12.339	-11.096	-11.539	-11.477	-11.009	-10.949	-11.555	-12.004	-12.011	-11.318	-11.696	-11.362	-11.113	-11.495	-11.673	-10.948	-12.5	-10.17	-11.3	-12.308
-11.595	-11.212	-11.511	-10.746	-11.413	-10.484	-11.442	-10.393	-11.143	-9.3707	-10.163	-10.978	-10.865	-10.85	-10.302	-10.853	-11.012	-11.989	-9.8242	-12.236	-10.947	-10.919	-10.774	-10.735	-10.639	-10.53	-9.8858	-12.314	-11.062	-10.955	-11.519	-10.736	-11.739	-10.225	-11.579	-11.368	-11.853	-10.58	-10.589	-9.9621	-11.361	-11.521	-10.143	-10.379	-10.307	-10.568	-11.326	-12.195	-10.03	-10.656
-3.6164	-2.097	-3.3971	-3.2329	-3.846	-3.9464	-2.4711	-3.0836	-3.669	-1.9368	-1.8561	-2.6708	-2.2638	-4.6532	-4.4581	-3.6516	-3.2134	-3.8683	-3.2499	-2.9449	-2.6291	-3.0842	-2.6786	-3.6261	-3.2668	-2.438	-3.3364	-3.1012	-3.4893	-2.4212	-2.9383	-2.8496	-2.8341	-2.322	-2.4881	-2.0117	-3.5159	-4.1233	-3.4988	-3.3554	-3.0288	-3.5672	-3.0552	-2.7821	-2.1358	-3.4478	-3.9393	-4.3011	-4.198	-4.6689
-1.6439	-1.0544	-1.7483	-1.2816	-1.1252	-2.3136	-1.9565	-1.8783	-0.057372	-1.8022	-2.2987	-0.68618	-2.4075	-1.1978	-0.51167	-1.2406	-0.2364	-0.95797	-1.033	-1.5749	-0.81876	-2.0832	-0.27475	-1.918	-1.2972	-1.9413	-1.3964	-1.6537	-2.0373	-1.6671	-1.2076	-1.0618	-0.11095	-1.8197	-1.5011	-0.30548	-0.75756	-0.66674	-2.0067	-1.952	-1.8032	-2.7823	-2.0836	-0.026981	-1.6742	-2.4893	-2.6121	-0.95038	-1.1411	-2.0435
-9.0485	-9.1933	-8.8503	-8.9779	-8.6324	-8.9845	-8.2911	-8.9824	-9.2163	-8.6376	-8.4677	-8.0655	-9.1352	-9.0054	-9.0173	-9.485	-9.3705	-8.791	-8.9747	-9.7745	-9.3067	-8.9716	-8.6764	-8.751	-8.4048	-9.9843	-9.4712	-8.1889	-9.1605	-8.6977	-8.0675	-9.0092	-8.371	-9.2061	-8.0984	-9.595	-10.1	-9.8206	-9.1032	-9.9622	-7.6196	-9.9354	-8.2511	-8.8032	-9.3243	-9.1064	-9.3538	-8.7525	-9.2312	-8.5712
-2.1222	-2.0911	-3.0377	-2.7748	-1.7562	-3.5801	-2.1063	-3.4601	-3.3405	-1.6043	-2.2486	-2.3225	-3.6515	-2.7566	-3.3029	-1.0794	-2.1905	-2.0556	-1.8859	-2.8754	-1.484	-2.893	-1.151	-1.5656	-2.5375	-3.3044	-4.3121	-2.3881	-2.8916	-3.1346	-3.4383	-2.1327	-1.932	-2.3291	-2.498	-2.5547	-1.3101	-2.0361	-1.8961	-1.84	-3.2033	-2.2896	-2.9765	-2.7361	-2.6084	-2.9772	-3.0704	-2.4576	-2.6809	-2.3891
-3.4265	-2.801	-2.5093	-2.4513	-1.9688	-2.7787	-2.2547	-1.2739	-2.7958	-1.8951	-2.4063	-2.5607	-1.0994	-3.217	-1.7938	-3.0495	-2.5625	-2.0854	-2.9223	-1.768	-1.5498	-2.5941	-1.2542	-2.1701	-2.8322	-2.7941	-2.5516	-2.184	-3.0858	-2.5244	-1.1989	-2.1368	-2.288	-2.6062	-1.6815	-1.7642	-3.1227	-2.4578	-3.5023	-2.4762	-2.5171	-2.3195	-1.1131	-1.3441	-2.5091	-4.235	-4.0953	-2.7831	-2.2805	-2.5168
-2.0493	-1.5809	-1.2673	-1.6571	-1.2294	-1.2064	-1.036	-1.8663	-1.2836	-1.2199	-0.98409	-1.9385	-2.1886	-2.3846	-1.3719	-2.0873	-2.0613	-1.7349	-2.154	-0.73368	-1.0119	-1.2836	-0.4405	-1.6609	-1.9842	-1.5199	-1.7743	-1.0169	-1.2009	-1.4023	-0.92479	-1.815	-2.0884	-1.4866	-0.24074	-2.3033	-1.028	-0.39408	-0.96683	-1.1148	-1.3037	-1.6742	-1.5742	-1.4198	-1.6032	-2.3621	-0.83558	-1.2747	-1.0003	-2.2226
-2.5949	-2.5869	-3.4284	-3.4022	-3.2115	-3.0344	-3.1329	-2.8389	-2.2484	-3.1696	-3.6354	-3.7151	-3.4712	-4.2489	-2.7394	-3.5754	-2.8601	-2.5509	-3.8291	-2.4071	-3.3907	-4.0988	-3.5207	-3.5179	-2.5651	-2.3744	-3.7863	-2.6117	-2.536	-3.4235	-4.2379	-3.6874	-3.0312	-2.4138	-4.0792	-2.9329	-2.0256	-3.4824	-1.9585	-2.7175	-1.534	-3.7842	-2.219	-2.3379	-2.7115	-1.6132	-3.6681	-3.3783	-3.5914	-4.087
-12.881	-12.455	-13.318	-12.809	-13.179	-12.362	-12.962	-12.27	-12.353	-13.543	-12.838	-13.036	-13.153	-13.926	-13.023	-13.162	-14.622	-12.838	-12.107	-13.169	-13.281	-13.652	-13.652	-13.117	-13.061	-12.424	-14.684	-14.707	-12.892	-14.293	-13.155	-12.846	-13.287	-13.565	-13.175	-14.208	-13.373	-12.715	-13.464	-12.552	-13.102	-12.808	-12.878	-13.1	-13.003	-12.662	-13.431	-12.403	-13.953	-13.865
-1.4019	-1.693	-1.5688	-0.37935	-2.05	-0.43459	-1.9806	-1.2511	-1.9433	-1.9047	-1.9791	-2.1135	-0.58057	-0.98929	-0.97807	-2.6569	-1.9058	-1.3888	-0.89928	-1.613	-1.7543	-2.3259	-1.7377	-1.3264	-0.25602	-1.8152	-2.6568	-1.086	-1.2951	-1.5966	-1.7754	-1.8732	-2.2396	-1.2045	-0.62848	-1.0516	-1.3553	-0.60249	-1.5306	-2.1069	-0.30339	-0.90428	-1.0885	-1.7486	-1.2115	-1.9065	-1.4472	-2.1743	-1.5494	-1.7705
-2.3839	-1.1967	-2.2204	-1.7434	-2.0568	-1.934	-1.7639	-1.2006	-1.5193	-1.7439	-1.9371	-2.5456	-1.2089	-0.29184	-0.081926	-1.2703	-1.848	-1.8742	-1.9343	-0.83139	-1.9868	-0.59597	-2.3677	-0.90206	-2.7725	-1.9492	-1.3596	-1.1851	-2.5937	-1.7962	-0.88414	-1.2418	-0.7125	-1.118	-1.1473	-1.263	-1.4713	-1.5933	-1.1671	-1.0624	-1.0604	-2.1909	-1.9589	-1.1025	-0.75161	-1.3662	-1.1957	-0.86209	-1.3248	-1.863
3.7502	4.8919	4.1649	3.984	4.6606	3.8132	4.5031	4.8712	4.9638	3.4083	4.6356	4.1067	3.8914	5.4951	3.595	4.3304	3.3229	3.8662	4.1491	4.3539	4.531	4.32	4.3219	4.6134	4.2734	3.7255	4.4608	3.4035	4.0937	5.7876	3.7332	3.9978	4.901	4.2903	4.2984	3.6119	3.2713	4.1627	3.1753	4.07	4.7646	4.3524	3.9492	5.6974	4.3547	4.491	4.9801	5.1461	3.3137	5.2402
-4.6953	-3.4917	-3.2415	-4.2844	-3.6087	-3.9652	-3.2335	-4.6432	-5.197	-3.8974	-3.3398	-3.4134	-4.0945	-4.6774	-4.3541	-3.691	-5.6096	-3.0823	-4.6075	-3.5864	-4.3725	-4.5024	-4.1423	-4.4294	-5.0432	-4.6209	-3.6757	-4.7374	-3.3937	-3.9464	-4.7434	-3.7959	-4.8904	-3.5578	-5.7917	-3.4658	-3.3842	-3.5145	-4.919	-4.0441	-3.3022	-4.708	-3.632	-4.2259	-5.0613	-3.6912	-2.9885	-3.3511	-2.4626	-4.7694
-13.632	-12.372	-12.847	-13.809	-13.24	-12.986	-12.427	-12.937	-13.304	-12.086	-13.185	-12.26	-14.01	-12.713	-13.337	-11.927	-12.507	-13.501	-13.427	-13.43	-13.22	-13.505	-12.803	-12.7	-12.765	-13.946	-14.63	-13.698	-13.542	-12.945	-13.711	-13.679	-13.492	-14.58	-13.448	-13.417	-13.557	-13.795	-13.107	-13.034	-11.826	-13.126	-12.653	-13.542	-14.321	-12.938	-12.859	-13.844	-12.988	-13.44
-5.5186	-7.4925	-6.1685	-5.7142	-6.9497	-5.4771	-5.5896	-6.1961	-6.608	-7.2274	-6.8327	-6.3641	-6.7518	-5.9717	-6.216	-7.2832	-6.4216	-6.1995	-7.3609	-6.2456	-6.4937	-6.7187	-6.652	-6.133	-6.5332	-5.6819	-7.3462	-6.0862	-6.8186	-7.1309	-6.4465	-5.2122	-7.194	-6.6156	-5.4659	-6.0383	-6.6235	-5.8754	-5.9372	-6.2232	-6.97	-5.6257	-6.7034	-6.2766	-7.13	-5.0048	-5.8722	-5.5283	-6.2688	-7.7665
2.3889	2.44	1.9461	2.8088	2.6078	3.2063	3.0617	3.5111	2.8418	2.5766	3.441	1.8492	2.5749	2.1737	1.1961	2.9235	2.3355	1.9561	2.7513	3.7662	2.9353	2.7502	2.6164	2.3854	2.7564	2.4647	2.8846	2.6934	2.3683	1.5633	3.1162	2.2806	3.5482	2.5674	3.221	3.0288	2.6001	2.2478	2.5185	2.8756	2.6718	3.101	2.2482	2.6498	3.3859	1.3795	2.933	0.89203	2.6482	3.3283
-2.8501	-2.2792	-2.2107	-2.7013	-3.5687	-2.3955	-2.3193	-2.478	-3.2422	-2.4114	-2.4051	-3.258	-2.4468	-1.5437	-2.317	-2.0144	-1.3286	-3.7396	-4.1118	-2.3355	-5.7881	-2.2808	-2.0067	-2.9172	-3.7781	-2.661	-3.7971	-3.5073	-2.8141	-2.8076	-3.4478	-2.4957	-2.9833	-2.1843	-3.3012	-3.3304	-2.9979	-3.3167	-3.9672	-2.4928	-3.1006	-2.4119	-2.033	-3.8617	-2.9705	-2.8142	-2.609	-2.6628	-2.9699	-2.4491
-11.733	-12.24	-11.322	-11.124	-11.298	-12.328	-11.407	-12.721	-12.934	-11.39	-11.697	-11.568	-12.181	-11.072	-12.348	-10.231	-11.548	-12.401	-11.427	-11.147	-11.19	-11.294	-11.023	-11.688	-10.799	-11.47	-12.523	-11.181	-12.961	-11.698	-11.71	-11.268	-11.135	-12.467	-11.879	-12.025	-11.263	-11.22	-12.115	-12.25	-11.273	-13.306	-13.235	-11.028	-11.64	-12.421	-12.484	-12.5	-11.859	-11.76
1.2086	1.306	1.633	0.19337	1.192	2.1606	-0.046122	0.04072	1.782	1.1426	1.7957	1.6491	0.67974	0.40087	0.56527	1.1568	1.8572	1.1304	0.44219	0.15569	1.4903	0.84294	0.95149	1.194	1.0689	0.35641	1.3271	0.20138	0.39393	1.0235	1.0919	0.99516	1.0806	0.32818	1.2326	1.0233	0.25789	0.67119	0.82973	0.19758	1.4819	0.44018	1.3687	0.15493	1.57	1.475	0.95125	0.28672	1.2825	1.6908
-8.9594	-8.5181	-10.345	-9.9991	-9.2616	-9.0775	-8.4162	-8.6148	-8.6791	-8.4154	-9.7202	-10.388	-10.246	-9.0583	-10.035	-9.0792	-10.304	-10.133	-10.349	-9.9858	-9.8168	-10.107	-9.2323	-9.36	-9.4608	-9.6427	-10.016	-9.8405	-9.4648	-8.6427	-7.617	-9.1245	-9.3855	-9.5879	-8.8003	-10.176	-9.0654	-9.6553	-9.6791	-8.0767	-9.1004	-9.5269	-11.045	-10.023	-9.8096	-8.9964	-9.5092	-8.4557	-10.123	-9.8288
-2.0415	-2.5343	-1.9531	-4.2003	-3.4574	-1.6306	-2.8277	-2.3156	-3.9611	-2.9209	-3.1562	-4.3312	-3.2665	-2.961	-2.9929	-2.0926	-3.9443	-2.6905	-3.6503	-3.0941	-2.808	-3.6564	-2.5187	-3.4056	-2.6936	-2.6199	-3.129	-2.7221	-2.6877	-2.8803	-3.0257	-3.9136	-3.3142	-3.0288	-1.9143	-3.097	-3.7603	-3.825	-2.8501	-3.314	-3.2598	-3.523	-2.6524	-2.4923	-2.9646	-2.2848	-3.5641	-3.0476	-3.3951	-3.5988
-0.6551	-0.082969	-0.4173	-0.81554	-0.017238	0.4602	-0.366	0.017294	-0.44125	0.23584	-1.7592	0.86032	-0.50422	-1.2387	-0.102	0.35773	-0.60432	-0.24301	0.15376	0.57915	1.1741	0.49753	0.5016	0.075739	0.75519	-0.43459	-0.2845	-0.49677	-0.25954	-0.44489	0.2124	1.2251	-0.37964	-0.69079	-1.5223	0.061629	1.2812	-0.46688	0.15696	1.031	0.9586	-0.075665	0.33423	-0.38994	0.043719	-1.2156	0.26233	0.97889	0.34773	-0.86518
-14.873	-14.447	-14.658	-14.305	-14.285	-14.701	-15.119	-15.575	-14.119	-14.594	-14.219	-15.076	-15.641	-14.213	-14.961	-14.585	-13.844	-14.895	-14.024	-13.999	-14.02	-14.633	-13.567	-14.549	-15.271	-14.518	-15.222	-14.83	-14.986	-14.872	-15.925	-15.034	-13.485	-15.293	-13.857	-14.225	-14.697	-14.902	-14.52	-14.192	-14.832	-14.935	-14.298	-15.413	-14.66	-15.049	-15.227	-14.609	-14.866	-13.879
-12.625	-11.325	-11.272	-11.669	-11.856	-12.103	-11.331	-11.178	-11.51	-11.625	-12.386	-11.687	-12.189	-11.834	-11.433	-11.563	-11.116	-10.629	-11.325	-11.784	-11.327	-12.539	-11.067	-11.647	-12.21	-12.217	-12.86	-11.728	-11.088	-12.486	-11.721	-12.393	-13.075	-11.696	-11.775	-12.387	-11.32	-11.444	-11.255	-11.884	-11.659	-12.023	-12.18	-12.312	-11.171	-12.508	-12.032	-12.434	-12.81	-12.542
-2.8402	-1.1285	-1.5723	-1.4702	-1.4824	-1.6361	-1.2454	-0.78832	-2.4723	-0.36632	-1.2242	-1.2255	-2.4775	-1.6543	-1.2437	-2.3556	-0.67124	-1.0083	-1.0379	-1.5775	-0.25007	-1.5074	-0.8824	-1.6586	-0.65208	-3.5455	-1.5692	-2.3723	-1.4257	-0.89223	-0.20491	-2.4047	-2.1315	-1.2658	-1.4266	-0.7865	-1.6005	-1.1131	-0.25984	-1.8186	-1.7584	-1.8013	-0.66893	-0.9193	-1.2509	-1.6504	-0.80823	-0.44602	-2.7618	-1.8259
-9.0542	-8.8763	-7.3583	-9.8452	-8.8126	-10.278	-9.6015	-9.2786	-10.421	-7.735	-9.6669	-8.8222	-9.5807	-9.5418	-9.6254	-9.3114	-10.656	-9.5474	-10.307	-9.03	-9.3058	-9.0246	-8.8271	-9.9152	-9.7308	-9.7869	-9.1506	-8.7223	-10.137	-9.2893	-10.348	-9.8478	-8.7926	-8.6147	-8.8252	-9.4118	-9.1067	-9.9859	-10.134	-9.3575	-9.1892	-9.0608	-8.7599	-9.3876	-9.4042	-9.1126	-10.162	-10.114	-9.6442	-9.5465
0.62881	1.6519	0.48692	0.86365	-0.13	1.8673	1.1494	0.62712	2.1808	-0.016578	0.83847	1.1207	1.7855	0.28447	0.83791	1.1591	1.6353	0.44936	1.7978	1.2322	1.3703	0.0058646	1.4502	0.4867	0.89385	-0.10398	1.7572	0.40101	1.2906	1.3035	1.4792	0.59886	1.1898	0.63166	1.3142	1.3408	1.9263	1.1922	1.6194	1.1968	1.8711	1.3651	1.5239	1.0186	1.8037	1.9239	1.5663	1.952	0.48416	1.5371
2.9085	3.2046	3.4292	2.6675	2.0202	2.7776	3.0471	2.2261	2.7157	4.2957	2.613	4.0965	3.5747	3.1622	1.4184	3.1252	3.5576	3.2406	2.9282	3.2659	3.0175	2.7611	4.0849	3.7002	2.8058	1.9763	3.5255	1.5932	3.3536	2.7133	2.3766	4.6175	1.7804	3.1947	2.6211	2.6741	3.0242	2.3386	1.5752	2.5731	3.6784	2.5561	3.1701	2.9502	4.2885	3.4198	2.1645	3.3764	2.0723	2.6448
-4.9327	-6.0541	-5.7334	-6.0231	-5.8792	-4.1682	-4.6698	-4.3683	-4.5026	-5.303	-6.6217	-5.6525	-5.2725	-6.1374	-4.0339	-5.1984	-6.2669	-5.9216	-5.6816	-4.6498	-5.7527	-5.3279	-4.3301	-6.1857	-4.0092	-6.2353	-6.1977	-5.0068	-5.8757	-5.1339	-5.1266	-4.6311	-5.2196	-5.3404	-6.0898	-6.2364	-5.3982	-5.8116	-7.0106	-6.877	-5.2849	-5.8722	-5.5468	-6.0386	-5.8127	-5.7999	-4.8666	-5.54	-5.3565	-4.7911
-9.9401	-8.8967	-9.122	-8.8016	-8.9141	-9.1431	-8.2173	-8.8182	-8.8838	-9.3571	-8.5011	-9.4434	-9.5052	-8.8312	-9.7332	-10.055	-8.4712	-9.4384	-7.4304	-10.542	-9.3663	-8.8715	-9.0607	-9.3818	-8.9347	-9.806	-9.7479	-9.058	-8.8659	-8.1631	-9.3143	-10.44	-7.9187	-9.4404	-8.1911	-9.2708	-8.7391	-9.8434	-9.3491	-9.9974	-9.0466	-8.5233	-9.472	-9.2575	-8.6583	-9.7468	-10.169	-9.5674	-10.675	-8.9896
-11.255	-11.374	-11.078	-12.543	-11.721	-11.959	-11.887	-11.936	-11.19	-11.431	-12.314	-12.064	-12.108	-10.554	-12.658	-12.244	-11.738	-10.981	-11.841	-11.272	-12.269	-11.57	-11.792	-10.292	-11.467	-11.662	-11.718	-11.191	-11.816	-10.992	-10.459	-11.24	-12.187	-11.425	-10.457	-12.186	-10.578	-11.333	-12.44	-11.058	-12.72	-11.39	-11.506	-11.194	-11.104	-11.859	-12.577	-11.965	-11.156	-11.98
3.0209	3.7462	3.6328	2.8178	2.6043	3.5152	2.5502	2.2773	2.5301	3.4906	1.3539	2.5558	2.7107	2.6146	2.9733	3.4169	2.6817	3.8662	3.018	3.3868	3.8086	3.6953	3.241	1.7823	3.4614	3.2666	2.0754	2.2428	3.1886	3.3936	3.6724	1.8814	3.903	3.1111	3.3228	2.5285	3.6153	2.6994	3.0286	3.8984	2.8142	3.6581	2.9305	2.5382	3.0014	2.3297	3.3455	3.1777	3.0283	3.0267
5.0834	4.3299	4.4594	5.7816	3.9592	5.2665	3.8477	5.2642	4.406	5.7939	3.2372	4.7588	4.1297	3.9664	4.6264	5.3345	3.5064	5.1405	4.3596	4.2922	5.1302	3.8617	4.5049	4.8666	4.1399	3.6438	4.3677	4.4942	4.3578	5.3955	3.9467	4.6325	3.6318	4.1622	3.9141	5.5983	4.4222	3.9571	3.5322	2.8989	2.9006	3.6441	4.4043	4.2907	4.4218	4.1588	3.9373	4.7758	4.1119	4.2623
1.2453	0.69544	1.3958	2.3861	0.86002	1.1686	2.3764	1.5883	1.4908	1.0901	1.8162	1.27	0.98634	1.8569	1.0652	1.6265	1.9562	2.3869	1.8723	1.2995	3.3498	2.0096	2.7105	2.7935	1.0302	1.1168	2.4203	1.5267	1.5788	1.3077	1.8207	1.2839	1.3355	1.5486	2.2224	0.23636	2.0975	0.58803	1.2088	2.1882	2.2946	1.8154	2.2575	2.2068	2.3307	0.02051	-0.39433	3.0634	0.98013	0.84758
-22.286	-21.603	-21.895	-23.156	-21.817	-22.135	-22.445	-21.579	-20.877	-22.522	-22.543	-22.401	-22.68	-22.299	-22.427	-22.78	-22.456	-22.99	-21.576	-23.052	-22.394	-22.851	-22.532	-22.448	-22.349	-22.044	-22.739	-20.944	-21.217	-21.878	-21.502	-22.549	-21.477	-22.77	-22.04	-23.61	-22.37	-22.35	-21.153	-22.559	-21.979	-21.283	-23.304	-22.825	-21.821	-22.628	-21.671	-22.62	-23.368	-21.703
-1.4054	-1.1928	-1.0155	-1.43	-0.96384	-1.8456	-1.9051	-1.8224	-1.1721	-1.3034	-1.9796	-2.501	-1.1105	-0.40207	-1.6841	-2.1687	-1.4435	-1.6515	-2.4382	-0.94059	-0.85242	-0.18623	-2.0288	-2.0214	-0.66749	-0.64318	-1.2333	-1.2382	-1.7232	-0.063287	-1.3218	-1.1252	-1.6523	-2.4623	-1.0307	0.020607	-2.787	-0.7896	-2.1018	-0.75047	-1.509	-1.1931	-1.3408	-1.1433	-1.8757	-1.9821	-0.97607	-2.3579	-1.8784	-1.3209
-3.895	-5.4167	-3.3862	-3.5214	-4.6834	-4.3143	-3.8345	-4.8901	-3.5557	-3.0649	-4.6047	-4.309	-3.7865	-2.8443	-3.4653	-4.0937	-3.4452	-3.2411	-4.7993	-4.1811	-4.0244	-4.3431	-4.5093	-4.1706	-3.6363	-3.0479	-3.1162	-2.9906	-4.2747	-3.3324	-3.5045	-3.7246	-3.5492	-2.9578	-2.7577	-4.3436	-4.0733	-3.967	-4.0081	-3.7937	-3.2296	-4.2007	-4.9197	-3.6615	-2.1521	-4.5005	-4.244	-3.9164	-4.2001	-4.1253
-4.8055	-4.0367	-4.974	-4.0167	-4.8261	-5.6892	-4.1261	-5.6133	-4.6008	-5.0426	-5.2268	-3.0867	-5.4846	-4.5946	-4.2056	-4.9739	-4.6117	-4.4849	-5.3404	-4.515	-4.2166	-4.2707	-3.9097	-3.8613	-2.9805	-4.7003	-5.8448	-5.6704	-3.2062	-2.7192	-5.2616	-5.4468	-4.4469	-3.8834	-4.7107	-4.9588	-4.4717	-5.3373	-5.442	-3.729	-4.2008	-3.8307	-4.7908	-4.3276	-4.725	-5.7735	-4.8305	-4.4786	-4.0188	-5.6539
6.93	6.8407	6.3035	6.5785	6.9807	6.5723	6.4491	6.3309	7.7899	6.0053	7.1145	8.5559	5.3457	6.6636	6.6317	7.2691	6.1911	6.989	7.0372	7.1796	6.779	7.4204	6.3134	6.9339	7.348	6.3494	6.8315	7.1538	6.6536	5.3002	6.6696	7.3221	6.7269	7.2498	6.2795	6.8739	6.7074	6.7663	6.383	7.5378	6.3228	7.2761	6.4201	7.0837	6.932	6.1193	6.4076	6.1128	5.6004	7.6758
-14.377	-14.35	-14.944	-15.594	-14.8	-14.866	-13.794	-14.239	-14.857	-14.744	-14.308	-13.531	-14.092	-15.633	-13.854	-14.165	-13.991	-14.226	-15.082	-14.036	-14.327	-14.103	-14.189	-14.724	-13.697	-14.292	-14.571	-14.269	-14.439	-14.293	-14.175	-14.462	-13.544	-14.11	-14.348	-15.223	-15.548	-14.817	-14.743	-14.532	-14.674	-13.865	-14.71	-15.016	-15.526	-14.27	-14.449	-14.061	-15.298	-13.041
-3.9904	-3.4235	-5.6129	-3.9977	-4.0338	-3.9566	-3.885	-5.2685	-4.2663	-3.2919	-3.549	-3.7175	-4.0871	-3.6861	-3.6122	-4.2543	-3.7392	-3.3754	-4.7539	-3.247	-2.8988	-2.6646	-4.7225	-3.7153	-3.5826	-3.4757	-2.7394	-3.802	-3.9532	-4.1083	-3.6671	-2.7566	-3.4207	-3.2787	-3.0286	-3.2797	-3.736	-4.0523	-3.7886	-3.6565	-3.9614	-2.9034	-2.688	-3.8676	-3.9118	-4.7932	-3.8041	-3.8158	-4.0782	-4.5962
0.022936	0.23083	0.61059	-0.19949	0.27215	0.068332	-0.15168	-1.0337	-0.82631	-0.24445	-0.20722	-0.47987	-0.18381	-0.1659	-0.44926	-0.67177	-0.024106	0.37788	-0.16062	1.3723	1.1768	-1.3795	-1.5576	-0.27951	-0.78332	0.97436	-1.4022	-0.5448	-0.69395	-0.13466	-0.65215	0.76066	-0.92536	0.39369	-0.20928	-0.92011	-0.37369	-0.046082	-0.16765	-1.4558	-0.31816	-0.064735	0.25376	-0.016247	-0.65643	0.1784	0.56762	-0.73102	0.64182	0.44232
-5.1912	-4.8018	-6.7453	-4.8028	-4.9401	-6.3062	-4.1781	-5.854	-5.0701	-5.2105	-4.5606	-5.0242	-4.7856	-4.6313	-5.6976	-5.3811	-4.9768	-5.5898	-4.6694	-5.4275	-4.0163	-4.6381	-4.5617	-4.3973	-5.3715	-4.94	-4.5591	-5.3101	-4.4462	-5.4414	-4.5873	-6.5534	-4.7871	-4.7215	-5.2858	-5.2215	-4.5788	-5.0862	-6.3977	-5.7126	-4.6143	-4.2364	-4.32	-5.1692	-5.5488	-5.0038	-5.2415	-5.0419	-4.1703	-4.0549
-8.1248	-8.4272	-9.568	-9.3209	-8.2426	-9.8984	-7.7742	-8.6739	-8.5145	-8.8192	-7.8216	-8.7019	-10.199	-8.1784	-9.3995	-10.053	-8.5017	-8.3765	-9.1274	-8.4792	-8.8167	-8.3706	-9.2601	-8.2153	-8.7515	-9.0262	-8.5936	-8.1949	-9.3093	-9.2907	-8.9263	-9.0512	-9.7521	-9.3747	-9.2949	-8.024	-10.395	-8.9639	-9.5589	-9.8003	-8.9492	-8.2158	-8.9616	-8.5823	-8.1748	-9.3557	-9.0801	-10.004	-8.5947	-9.1318
-21.47	-22.639	-22.073	-23.597	-21.929	-22.625	-21.431	-22.277	-22.95	-23.042	-22.784	-21.462	-22.276	-21.418	-22.689	-21.791	-22.488	-23.745	-22.557	-20.954	-22.663	-21.975	-22.595	-22.589	-22.365	-22.113	-20.765	-21.973	-21.779	-23.252	-22.864	-22.25	-20.894	-21.858	-22.049	-21.337	-21.839	-22.084	-22.505	-22.703	-22.019	-22.3	-21.352	-21.437	-21.77	-22.434	-23.682	-21.629	-22.2	-22.556
-8.9353	-9.6273	-10.553	-9.9641	-10.11	-11.439	-9.112	-10.417	-10.387	-9.3431	-9.5652	-11.269	-9.447	-9.4026	-9.6532	-10.027	-10.413	-9.0198	-11.199	-10.202	-10.137	-8.8011	-9.2177	-10.36	-11.88	-10.313	-9.5758	-10.549	-10.425	-9.4917	-9.289	-10.462	-10.563	-10.126	-11.604	-9.1169	-10.355	-9.2391	-10.685	-8.829	-10.212	-10.54	-10.087	-9.7622	-10.946	-10.987	-9.5184	-9.6722	-9.9778	-9.8962
-0.33052	0.39751	0.042806	-0.32077	-0.1835	0.2821	0.41945	0.82171	-0.74167	1.2503	0.85752	-0.12439	0.67549	-1.4919	-0.15754	-1.6322	0.043425	-1.4419	-0.80537	-0.63939	-0.079942	-0.0085828	-0.037923	-0.13254	1.3534	-0.72693	-0.80609	-0.41086	-0.70279	-0.21479	-0.91499	1.035	-0.066147	-0.17625	-0.033869	-1.0095	-0.21464	-0.51639	-0.65115	0.82642	-0.40246	-0.29513	-0.16593	-0.26976	0.15209	-0.59407	-0.4113	0.057368	-0.8724	-0.48054
1.8855	0.7848	1.4963	2.2419	1.7153	1.6449	2.0515	0.11684	0.32079	-0.14295	1.4987	0.090091	1.7577	1.9136	1.4519	0.30718	0.48573	1.4426	2.1197	0.27351	0.44682	0.9851	1.3746	1.3196	1.2344	0.69931	1.514	2.0163	1.7382	0.66503	1.8704	1.3018	0.88583	1.5243	1.2255	1.5375	1.3206	0.45888	1.1358	2.1285	1.2917	1.5352	0.69328	0.95889	1.5656	-0.34691	1.3752	0.90442	2.0897	2.0495
-14.511	-12.593	-13.924	-12.438	-12.581	-12.652	-13.032	-13.44	-12.882	-13.57	-11.723	-13.328	-13.585	-13.521	-13.123	-11.596	-12.611	-13.472	-13.162	-12.534	-12.626	-12.949	-13.593	-12.66	-12.622	-12.153	-13.341	-13.068	-13.43	-12.781	-12.588	-13.718	-13.073	-13.144	-13.39	-12.332	-12.77	-14.146	-13.434	-12.917	-12.257	-12.448	-14.968	-14.178	-13.329	-13.854	-13.068	-13.208	-13.131	-13.177
-4.9672	-3.0311	-3.0725	-2.7653	-3.853	-3.5676	-3.665	-3.1317	-1.836	-2.9123	-3.1151	-3.3264	-3.0597	-3.9106	-3.5024	-1.9769	-2.358	-4.4075	-3.0308	-3.64	-1.8328	-3.183	-3.0482	-3.1851	-3.6567	-3.3486	-4.3103	-2.1469	-3.9023	-3.01	-4.0112	-3.6438	-3.7881	-1.8549	-2.4371	-3.4498	-2.9528	-4.3734	-3.1132	-3.9616	-3.3711	-4.013	-3.2887	-2.7679	-3.4269	-3.4904	-1.9739	-3.2726	-4.181	-3.4452
-1.816	-1.3153	-1.3658	-1.2757	-0.99112	-1.9018	-1.7452	-0.98734	-2.3016	-0.88464	-0.14982	-1.6932	-2.0056	-1.016	-1.7117	-1.1482	-1.6172	-1.1222	-3.2589	-1.4359	-0.78429	-1.0633	-1.0814	-1.6577	-2.0478	-2.1016	-1.1904	-1.1657	-0.96247	-2.525	-2.0242	-1.1542	-1.6318	-1.3816	-2.0419	-1.2301	-1.8408	-1.0874	-1.4111	-2.2133	-2.3665	-1.018	-1.4725	-2.1692	-2.0052	-0.90476	-0.46377	-1.5194	-1.5026	-1.1243
1.2191	0.74701	-1.4818	-0.39452	-1.0587	0.13936	0.051035	-0.79762	0.8785	-0.50779	0.66369	-0.71719	0.24625	0.59844	-1.2603	0.032995	0.36127	-0.2039	-1.4955	-0.79099	0.030449	-0.93696	0.31425	-0.58761	1.0895	-0.17934	-0.67721	-1.1312	0.38949	-0.32265	-0.95464	-0.72887	0.039013	0.19682	-0.96576	-0.19279	-1.692	-0.54004	-0.55425	0.1779	0.28827	-0.0080156	-0.61484	0.73453	0.60419	-0.70327	0.44121	0.22273	0.17824	0.026812
-5.8894	-5.7451	-6.1415	-6.6988	-6.0341	-5.1243	-6.1926	-6.2742	-6.152	-5.4917	-6.53	-5.515	-6.7753	-5.685	-6.0815	-5.6409	-6.385	-6.4785	-7.3571	-5.2351	-6.5057	-7.0501	-6.7062	-5.9273	-6.1285	-6.2027	-6.4507	-6.8181	-6.0602	-7.384	-7.1511	-6.0124	-5.8607	-5.8579	-6.9544	-5.9032	-6.1931	-7.0997	-6.7846	-6.1439	-5.8098	-6.4117	-5.8786	-5.5371	-6.0846	-5.6733	-5.6273	-7.6971	-6.1918	-6.188
-10.782	-11.416	-11.066	-11.624	-10.264	-10.969	-10.684	-10.438	-10.017	-10.906	-11.411	-10.313	-10.428	-11.945	-9.85	-10.376	-9.9604	-11.508	-10.588	-11.427	-10.159	-9.7666	-9.8917	-11.087	-9.517	-9.6737	-11.051	-9.972	-11.785	-9.8622	-9.9871	-10.649	-10.038	-11.845	-11.517	-10.749	-11.466	-10.44	-10.999	-10.745	-11.379	-10.568	-11.018	-10.96	-10.144	-12.216	-10.22	-10.585	-10.602	-11.202
-2.4357	-0.18839	-2.2822	-1.5096	-1.6349	-1.1859	-2.6202	-1.3454	-1.7151	-0.91273	-1.5909	-1.506	-1.7525	-1.9723	-1.8513	-0.80281	-1.8174	-1.1865	-1.8308	-0.61045	-1.7477	-1.3398	-0.52855	-1.1455	-1.4022	-1.0845	-0.92799	-1.4549	-0.69789	-0.75439	-1.2547	-1.0294	-0.98331	-1.7716	-2.0319	-2.9348	-2.4347	-1.1001	-1.8441	-1.3101	-1.4308	-2.1819	-0.90804	-0.67159	-0.37516	-0.74507	-2.1279	-1.9861	-2.6346	-2.0229
-8.4343	-7.5517	-6.8826	-8.1022	-6.6025	-8.045	-7.4156	-7.3095	-8.9547	-7.6814	-6.8321	-7.4686	-8.4631	-7.9319	-9.0786	-7.2175	-7.5703	-8.143	-8.5448	-7.8165	-8.8139	-8.1761	-6.448	-7.037	-7.846	-8.0283	-7.5659	-8.4258	-7.7184	-8.0543	-7.408	-8.5454	-8.3201	-8.0005	-6.9162	-8.3727	-7.0826	-6.7964	-5.9454	-7.339	-6.9934	-8.0514	-8.9136	-7.8609	-7.9296	-7.2918	-9.059	-7.5731	-6.7947	-7.96
-12.112	-11.878	-11.598	-12.714	-11.583	-12.493	-12.065	-11.136	-12.636	-11.225	-13.204	-11.794	-11.298	-11.163	-11.712	-11.652	-11	-12.663	-11.387	-10.441	-13.022	-10.987	-12.554	-11.576	-11.243	-12.439	-10.779	-11.395	-12.323	-11.775	-12.174	-11.961	-11.163	-12.051	-10.259	-12.181	-12.004	-11.361	-12.611	-11.977	-11.238	-11.372	-11.026	-11.612	-12.22	-11.389	-12.349	-10.99	-12.001	-12.438
6.3096	4.5029	6.2034	5.4484	4.5668	4.981	4.4643	4.9247	5.0349	5.4286	4.6714	3.4996	4.8081	5.726	4.1801	5.1655	4.5319	4.2721	5.5664	3.7941	5.4028	4.5136	4.243	5.5134	6.0811	4.3336	5.1119	4.9406	4.7448	5.8569	4.6078	6.3953	4.5973	5.3433	5.3177	4.2391	6.4807	5.4954	4.503	4.9693	4.754	4.8462	4.4295	5.6638	5.8781	3.8866	4.9197	5.2914	4.374	5.118
-3.6436	-3.6976	-2.6791	-3.6938	-4.2968	-2.4712	-4.1217	-3.6187	-3.108	-3.1893	-4.4239	-3.0145	-2.6218	-3.9604	-2.0764	-3.3518	-2.9755	-4.5331	-2.7496	-4.1895	-2.7846	-3.6559	-2.766	-2.6202	-1.7363	-2.0658	-3.0543	-3.6631	-2.4694	-3.5666	-2.967	-3.1279	-2.4283	-3.3132	-3.603	-3.1036	-2.2987	-3.4549	-2.853	-3.3186	-2.52	-2.6819	-2.9781	-3.5747	-2.5413	-2.9271	-3.9489	-2.6441	-3.0078	-1.7608
-1.473	-2.5692	-2.2857	-2.3887	-2.7658	-2.4109	-2.64	-2.548	-1.2063	0.046263	-1.6442	-1.7812	-2.2562	-2.444	-0.59834	-0.013084	-1.0298	-1.1738	-0.57488	-1.4569	-1.9496	-1.9309	-1.4049	-1.8256	-0.81147	-1.509	-1.0528	-0.94613	-2.3265	-1.5111	-1.8971	-1.9276	-1.4847	-2.4758	-1.5586	-2.8259	-0.6039	-2.2668	-2.1169	-1.7863	-2.0539	-2.3444	-2.2292	-0.69	-2.2555	-0.8533	-2.0783	-1.3167	-2.084	-2.2734
-0.16106	0.98602	-0.62832	-0.45372	-0.80929	0.34999	1.0545	-0.11947	1.2217	0.72061	-1.0368	0.078913	1.0895	0.051065	0.23617	-0.34144	-0.23619	0.98191	-0.65411	0.8881	0.21206	-0.36562	-0.96691	0.76202	0.93392	0.91144	-0.21339	-0.28065	0.29374	0.36601	0.57371	-0.58307	0.064307	0.50583	0.31703	-0.61388	0.89637	0.39928	-0.089027	-0.33656	-0.34315	-0.051566	0.00035303	-0.017987	-0.83518	-0.56793	-0.096869	-1.8135	-0.38171	-1.0765
-0.66241	1.1248	0.45268	-0.28242	1.2794	0.68256	1.2295	0.0012034	1.2769	-0.45089	0.64126	0.30374	0.99208	0.63133	0.14766	0.52278	0.17824	0.0086055	0.51237	0.89119	0.42358	-0.17858	-0.025193	0.89409	1.4245	0.93742	1.106	-0.010462	0.19917	0.71152	0.14938	1.9502	0.49236	-0.34581	1.1546	0.31562	0.87429	0.23468	-0.24587	1.0695	0.36027	1.1128	1.2577	-0.51357	0.040992	1.8845	1.5232	0.17787	0.77996	-0.84129
-0.16498	-0.90954	-0.51898	-1.0632	-0.80157	1.4981	-1.3904	-1.6477	-0.82652	0.18222	-1.1947	-0.91069	-0.11569	-1.9824	-1.2473	-0.43216	-1.9549	-1.3437	-1.2668	-0.7615	-1.4654	-1.0799	-0.17974	-1.798	-1.3351	-1.2135	-0.99653	-1.1887	-0.6991	0.07054	-0.2441	-0.070821	-0.61582	-1.5966	-0.68642	-1.0293	-0.049064	-1.3379	-0.50998	-0.61617	-1.7238	0.081346	0.027701	-1.5989	-0.98607	-0.26368	-1.6239	-1.6728	-1.4172	-2.0428
-21.593	-22.013	-21.997	-23.079	-22.467	-23.241	-20.588	-22.152	-22.613	-22.106	-22.652	-21.485	-22.094	-22.295	-21.59	-21.717	-23.214	-23.234	-21.936	-22.102	-22.166	-21.582	-21.237	-21.786	-21.644	-23.699	-22.812	-22.889	-21.784	-22.354	-21.859	-21.622	-22.079	-22.418	-22.45	-22.904	-22.978	-21.375	-21.429	-21.569	-21.934	-21.912	-22.342	-21.807	-22.877	-22.644	-22.042	-23.002	-23.085	-22.515
-0.45938	-1.8762	-2.0141	-1.7658	-1.5126	-1.0942	-1.656	-1.4843	-0.5254	-2.1404	-2.883	-0.89439	-1.5066	-1.5972	-1.481	-2.1127	-1.9065	-2.1569	-1.8044	-1.9786	-1.7717	-1.6189	-1.7659	-0.49351	-1.2527	-2.4754	-2.4286	-2.4117	-1.9158	-0.82033	-1.4026	-1.8464	-1.4623	-1.7889	-1.0056	-1.0196	-1.2955	-0.84238	-0.57426	-0.75933	-1.575	-1.5294	-1.1077	-0.94561	-1.1583	-1.9001	-0.70713	-1.6415	-2.0789	-0.56594
-0.42471	-0.74476	-1.0336	-0.70805	0.45257	0.86	0.912	-0.4393	-0.001829	-0.89019	-0.39963	0.22346	-0.28943	0.2484	0.17814	0.20121	-1.3592	-0.16812	0.30915	-0.37041	-0.065868	-0.04053	-0.95267	-0.57342	0.21117	0.29854	0.57397	0.55445	0.62467	-0.19369	0.12149	0.54966	-0.50574	-0.094444	-0.38443	-0.29931	-0.7523	-0.22075	1.2562	0.7316	0.35405	0.047104	0.23188	-0.47	-0.7046	-0.89143	-0.38633	-0.22303	-0.87415	-0.26411
-13.45	-13.225	-14.545	-14.268	-14.353	-13.486	-14.306	-14.355	-14.764	-14.847	-14.139	-14.854	-14.382	-14.857	-14.064	-13.995	-13.987	-13.928	-14.485	-14.28	-13.838	-15.104	-12.998	-13.744	-13.881	-14.491	-14.976	-14.386	-14.792	-14.595	-14.396	-13.446	-13.52	-13.168	-14.392	-14.544	-15.123	-15.015	-12.561	-14.382	-14.647	-13.847	-14.559	-14.713	-12.557	-15.192	-13.883	-13.489	-14.774	-14.028
-22.947	-21.511	-22.986	-22.145	-21.945	-22.135	-22.712	-22.309	-22.841	-22.424	-22.829	-22.471	-22.188	-23.432	-21.926	-22.216	-22.179	-22.767	-21.899	-21.822	-21.711	-22.15	-23.013	-22.977	-21.366	-22.056	-22.63	-21.688	-22.592	-22.166	-22.792	-23.219	-21.603	-22.302	-21.05	-21.968	-21.726	-22.688	-22.409	-23.164	-21.604	-23.88	-22.105	-22.356	-21.661	-22.991	-22.249	-19.883	-22.23	-22.3
0.57378	0.44597	1.5913	0.60368	0.010189	0.75878	0.86598	-0.1338	0.6969	0.63091	0.56977	-0.60034	2.0856	-0.367	0.39714	0.21922	1.2384	0.41061	0.20002	-0.48952	0.70794	0.33019	-0.03239	0.66497	0.32527	0.06206	0.35192	0.68383	-0.16772	0.24046	-0.19901	-0.061426	1.4703	0.95894	0.12468	0.040912	-0.61176	-0.21873	0.92557	-0.38456	0.5851	-0.040684	0.46834	0.79548	1.2495	-0.51838	1.0032	0.16772	0.98222	1.075
-12.963	-12.369	-14.018	-14.075	-13.26	-13.54	-14.06	-13.207	-13.339	-13.328	-13.435	-13.905	-13.476	-12.295	-11.666	-13.965	-13.689	-12.623	-14.299	-12.557	-14.175	-12.776	-13.11	-13.611	-13.179	-12.869	-12.351	-12.131	-13.178	-13.169	-13.277	-13.523	-12.893	-13.85	-13.12	-12.973	-12.577	-13.492	-13.85	-12.856	-12.902	-13.908	-13.666	-13.189	-14.146	-13.67	-12.993	-13.32	-13.697	-12.854
1.4018	2.7536	1.3764	1.0544	1.4537	1.9043	1.4284	1.4259	2.5196	2.0389	2.2677	1.4484	1.374	1.6909	1.7431	2.9031	1.7	1.4441	1.4742	1.443	1.9884	1.142	2.0192	2.6117	2.6688	1.3842	1.5689	2.089	1.7788	1.3184	1.6435	0.86878	0.69725	1.8304	2.8667	0.89755	1.3258	1.7525	0.27148	2.8566	1.5057	1.4473	0.94195	1.1924	0.89227	2.0461	2.3351	1.2064	1.8549	1.2811
-4.3857	-4.142	-3.8365	-4.1163	-2.9797	-3.9804	-3.8565	-3.8778	-3.9272	-4.3631	-4.219	-4.4056	-4.985	-5.5603	-3.8562	-4.0597	-4.4497	-5.0493	-4.1506	-4.1065	-3.9821	-4.5198	-4.2086	-4.9931	-3.8492	-4.2574	-4.1042	-4.2905	-4.5646	-3.5205	-3.9396	-4.7618	-3.9307	-5.0423	-3.7142	-4.1755	-4.8594	-4.017	-4.0769	-4.3655	-4.6931	-3.5512	-3.9754	-4.3151	-4.778	-4.3015	-4.3023	-3.8753	-4.5505	-3.6803
-4.4318	-3.6962	-3.8508	-3.7114	-4.3191	-3.3194	-4.8971	-4.1865	-5.1131	-4.3854	-4.7255	-5.8749	-6.3356	-3.8631	-5.1008	-4.3233	-4.9114	-4.7546	-4.5408	-5.5017	-4.8493	-3.3222	-5.489	-4.7054	-3.929	-4.4899	-4.9165	-5.1739	-4.5181	-3.0837	-4.9303	-5.1077	-5.2517	-4.172	-4.1041	-4.3326	-3.9685	-4.1692	-4.7006	-4.2153	-5.3937	-4.4994	-5.3911	-4.9922	-4.5231	-4.5034	-4.5997	-5.3458	-4.683	-5.7569
-0.31814	-0.28096	0.21666	-0.88104	-0.7207	-0.49538	0.056051	-0.47091	0.32831	0.44161	-0.10984	-0.56373	0.075205	0.6098	-0.14581	0.85561	-0.26144	0.95227	0.14737	0.21487	0.17171	0.83652	-1.2417	-0.72612	-0.30006	-0.0043109	-0.089973	-0.98502	0.15805	-0.60855	0.58531	-1.4309	-1.8939	0.35934	-0.97306	0.097408	0.0087944	-1.2416	0.94368	-0.093447	0.49847	-0.43326	-0.83979	-0.6038	-0.4563	0.56168	-0.29044	0.88311	-1.009	0.60379
-1.2011	-0.28819	-0.1768	-0.5058	0.21198	0.94369	0.9542	-0.36827	0.65277	-0.31286	0.30305	0.54761	-0.38252	0.1305	0.88108	-0.03442	0.38014	-0.023397	-0.24138	1.0251	-1.8319	-0.13392	1.1559	0.62386	-0.062977	-0.80713	0.065586	0.8795	0.1609	1.0504	1.3382	0.19973	-0.53387	-0.051595	0.45263	-0.15966	0.84845	-0.81606	0.35406	-0.49522	0.30773	0.75632	-0.20747	-0.050788	1.844	-0.9689	0.72197	-0.10452	0.77475	0.12121
-3.8207	-3.9892	-3.6058	-5.1545	-5.2929	-5.3912	-4.0405	-4.637	-6.0928	-5.4288	-4.7332	-4.7268	-3.5307	-4.7476	-4.7879	-3.8873	-4.6013	-4.7213	-3.381	-4.4409	-4.6876	-4.7678	-4.5383	-4.9702	-4.5102	-3.3493	-2.777	-5.1383	-4.7335	-3.7944	-5.8743	-4.0675	-4.3102	-4.5557	-5.1051	-4.0084	-4.5589	-4.3028	-4.0141	-4.3094	-4.2844	-4.3693	-4.4251	-5.3932	-4.117	-5.3833	-4.8617	-4.8914	-4.6187	-4.7174
-5.0453	-4.9374	-4.6371	-4.4757	-4.8988	-4.5936	-5.3641	-5.0068	-4.8891	-5.0557	-5.3161	-3.4555	-5.0083	-5.0516	-4.9126	-4.2337	-5.2435	-4.7417	-4.5513	-4.2598	-3.8512	-4.2945	-3.9644	-4.5135	-4.5788	-5.2016	-4.923	-5.1654	-4.3725	-6.1329	-3.6164	-4.5605	-5.0299	-4.4339	-3.6582	-4.8968	-3.9236	-4.7451	-5.2294	-3.7821	-4.5672	-4.7402	-5.4248	-4.4864	-5.8338	-3.6415	-4.2335	-5.1433	-4.7192	-5.5661
-19.112	-19.419	-21.686	-20.145	-20.35	-20.703	-21.231	-21.642	-20.64	-21.789	-20.256	-21.564	-21.338	-21.094	-20.305	-20.998	-22.155	-21.261	-20.189	-20.424	-21.024	-20.41	-20.431	-19.452	-21.356	-20.195	-20.934	-20.007	-20.687	-20.855	-19.942	-20.094	-20.88	-19.589	-19.595	-20.115	-21.384	-21.039	-21.522	-19.43	-20.745	-22.194	-19.828	-20.412	-19.757	-20.537	-20.452	-20.937	-19.873	-21.003
-14.251	-15.422	-13.956	-15.277	-14.484	-14.385	-14.95	-13.414	-14.27	-13.595	-14.191	-13.93	-14.679	-14.667	-14.924	-14.713	-14.803	-14.241	-15.06	-14.942	-14.407	-14.423	-12.142	-15.09	-15.189	-15.579	-14.14	-15.272	-14.495	-15.009	-14.108	-13.632	-15.566	-14.647	-14.286	-15.051	-14.897	-14.309	-14.252	-13.888	-14.779	-14.612	-14.123	-14.657	-15.011	-15.284	-14.35	-15.21	-14.047	-14.394
-11.582	-11.729	-12.386	-11.837	-10.954	-11.446	-10.809	-11.412	-11.355	-11.465	-11.804	-9.2802	-11.315	-11.427	-10.491	-10.192	-11.578	-11.908	-11.952	-11.182	-11.534	-10.915	-11.668	-11.269	-12.166	-11.699	-11.197	-11.481	-10.715	-10.627	-11.601	-11.686	-11.68	-11.412	-12.157	-10.926	-11.131	-12.296	-11.881	-10.845	-12.55	-10.835	-11.389	-11.452	-12.173	-10.653	-11.032	-12.019	-11.243	-10.931
-0.17974	-2.4936	-2.0092	-0.12698	-2.0814	-0.87113	-1.1211	-1.3475	-1.8441	-1.5979	-0.98377	-1.6924	-1.6456	-1.5156	-1.2798	-0.90478	-1.2023	-2.7891	-1.3408	-1.9121	-1.5662	-1.5981	-0.45102	-1.4217	-0.89937	-1.2854	-1.3722	-0.25707	-0.26381	-2.5711	-0.79113	-1.5574	-1.8038	-1.2111	-0.74301	-1.2743	-2.5863	-2.2481	-1.9113	-2.2976	-0.97091	-3.28	-1.6638	-1.1073	-0.98291	-1.2403	-0.60798	-1.5556	-1.392	-1.4078
-7.3307	-7.0805	-7.0864	-7.009	-6.5259	-6.4108	-7.9916	-7.0277	-7.5962	-7.981	-8.5696	-5.5801	-6.3039	-7.6237	-8.3548	-8.4537	-7.9145	-8.4207	-8.1751	-6.7025	-7.8603	-7.8591	-6.3771	-8.6731	-7.341	-7.0112	-8.073	-7.8125	-7.841	-7.8148	-7.9054	-7.2035	-7.5373	-8.0511	-6.7889	-8.1578	-7.9139	-7.2202	-6.894	-7.8292	-7.4559	-7.6832	-8.5816	-7.4441	-8.3561	-7.1974	-7.2509	-7.3955	-7.6813	-8.1235
1.8738	2.5249	1.5926	1.531	0.82669	0.68439	1.3341	0.67243	1.9236	1.835	1.1733	1.3434	1.7888	2.1074	1.4396	2.3807	1.317	1.3961	1.3123	0.16412	1.2691	0.50688	0.9772	1.1226	0.12309	1.5394	0.80107	0.87293	0.052773	0.44989	1.407	1.0944	0.92795	0.75797	0.99262	1.4778	1.5987	1.839	1.0108	0.79234	1.3614	0.64019	1.8563	2.2779	1.6607	1.4987	0.47492	0.7307	1.6866	1.5226
-0.935	-1.908	-1.2561	-1.4319	-1.4232	-0.78019	0.20017	-0.14941	-1.1767	-1.5595	0.53284	-1.0232	-1.1314	-1.7172	-1.9374	-0.95149	-1.8813	0.41164	-2.1119	-0.6036	-0.42624	-0.36667	-0.72473	-1.7596	-0.60624	-1.6534	-0.88078	-1.4053	-2.0662	-1.4007	-1.0095	-1.5282	-0.98817	-2.3045	-1.5231	-1.7363	-0.94199	-0.32804	-1.0309	-1.2841	-0.78972	-1.5751	-1.2805	-1.3995	-0.41003	-0.3068	-2.485	-0.5663	-1.406	-1.828
-2.6904	-1.6762	-1.2873	-1.1482	-2.0671	-0.86059	-1.6519	-1.5992	-1.9496	-2.8944	-1.4418	-1.8599	-1.8515	-1.332	-1.4071	-2.1659	-3.1179	-1.2311	-0.49725	-1.7201	-0.87501	-1.3302	-0.37542	-0.44991	-1.5141	-1.6624	-0.24407	-1.5794	-0.63381	-1.1833	-0.080564	-1.3647	-1.5787	-1.1168	-1.7142	-2.1028	-1.0964	-0.78657	-1.5228	-0.91442	-1.3443	-2.1344	-1.6125	-2.1528	-2.6122	-1.3772	-1.736	-1.4239	-1.5754	-0.55001
6.0395	8.522	6.4005	6.7235	7.0546	7.0855	8.493	7.8484	6.1191	7.0138	6.3198	6.1627	6.35	7.1798	5.3091	6.4826	6.3919	5.8372	7.0964	6.3617	6.7612	6.457	6.7643	6.1975	6.7892	6.769	7.6969	6.6101	7.4352	6.2135	7.0263	7.1671	6.889	6.9136	6.449	6.5846	7.1607	6.0644	6.6261	7.9457	6.8294	6.4475	6.2759	7.3847	7.4721	7.6408	7.9984	7.6855	6.6074	7.6721
0.66048	1.605	0.74944	2.2378	0.75868	1.3009	0.33014	1.3286	1.4652	1.1454	1.0056	1.3719	0.63414	1.3573	1.4554	0.84433	0.12898	0.67898	1.1295	1.537	0.10493	2.1326	0.97344	0.87248	-0.31535	3.1024	2.6772	0.85794	1.8333	0.90565	1.5961	1.2754	1.2225	1.5261	0.70521	1.3256	1.3863	0.95381	1.5311	0.65619	1.1854	1.9066	1.3772	1.4324	1.8666	0.22813	1.036	0.96119	1.0793	0.75371
-1.2379	-1.1833	-1.5745	-0.38729	-2.0723	-0.45903	-0.42635	-0.14464	-0.29724	-1.4828	-0.53527	-1.5713	-1.3513	-1.2719	-1.356	-0.42902	-0.22572	-0.2241	-1.7593	-1.1498	-0.31918	-0.29379	-0.73556	-1.4403	-1.3066	-1.9385	-0.35344	-0.77439	-0.79983	-0.12833	-1.0427	-0.83335	-2.0048	-1.8099	0.095171	-1.4014	-0.42809	-1.0364	-0.83675	-0.46808	-1.9149	-0.021516	-1.5177	-1.041	-0.22877	-0.52522	-0.81588	-0.82155	-0.51339	-0.36813
10.372	9.2923	9.7393	10.727	9.9021	8.822	10.016	9.6106	8.9398	10.437	9.433	9.2779	10.23	9.6171	9.9608	10.252	11.664	10.074	10.056	9.8215	10.376	11.573	10.085	9.7796	9.5928	9.8106	8.9608	9.1152	10.276	10.435	9.6142	8.9666	10.354	9.4999	9.5656	9.5565	9.2937	9.7986	9.6641	10.329	8.8067	11.215	9.7128	9.4491	9.8882	9.9651	10.105	10.809	9.2994	9.6987
-0.85477	-0.72225	-0.66901	-1.6959	-0.60172	0.1799	-2.9586	-2.0241	-0.76867	-1.6049	-1.5491	-1.8509	-2.2572	-1.2927	-1.7049	-2.3316	-0.79776	-1.3627	-1.6264	-1.2489	-1.6807	-0.90848	-0.57115	-2.4594	-0.60881	-0.50648	-1.4903	-1.7957	-2.0491	-0.92611	-1.8807	-0.79212	-2.2522	-1.2361	-2.9093	-1.508	-2.1976	-1.1094	-1.7206	-1.6308	-1.993	-2.2284	-2.2362	0.12742	0.71781	-1.1743	-1.415	-2.3498	-1.7207	-1.2405
2.1373	1.4492	1.6792	2.7494	1.883	1.4429	1.4977	0.79612	1.9627	2.7817	0.8032	1.6022	1.5226	1.2548	1.5955	3.4924	2.1474	1.2952	1.0759	2.1487	0.69787	1.3777	2.2199	1.2405	0.14297	0.5776	0.54626	0.47812	1.8911	2.4202	1.857	1.8756	0.98181	2.6347	2.0993	3.2504	1.8732	1.7624	2.3488	2.2795	0.78925	2.6955	3.0978	1.6403	1.1369	1.9411	0.89428	1.0642	1.2879	2.4141
-15.625	-13.515	-13.143	-14.97	-15.289	-14.752	-15.273	-14.561	-14.14	-14.491	-15.274	-14.334	-14.77	-15.068	-15.199	-14.322	-15.111	-14.446	-14.059	-14.64	-14.053	-15.195	-13.84	-14.399	-15.199	-13.758	-14.302	-13.92	-14.197	-14.768	-15.022	-14.273	-15.859	-14.912	-15.128	-15.133	-15.454	-14.474	-15.184	-14.851	-14.439	-16.164	-14.652	-14.642	-14.634	-14.934	-14.92	-14.674	-15.135	-14.714
-11.424	-10.498	-10.196	-10.49	-11.299	-10.586	-9.4859	-10.934	-9.7387	-10.731	-11.764	-12.027	-10.662	-10.366	-8.9984	-10.704	-10.375	-10.404	-10.319	-11.815	-11.679	-10.964	-9.4507	-11.195	-12.015	-10.754	-9.9694	-10.05	-11.228	-9.9637	-11.14	-9.8866	-10.281	-11.178	-10.751	-11.21	-11.118	-10.464	-10.42	-11.633	-10.857	-11.213	-12.013	-10.772	-10.467	-9.7672	-9.9463	-11.861	-10.271	-10.874
-13.618	-13.824	-13.645	-12.569	-14.371	-13.068	-12.474	-13.905	-13.667	-13.232	-13.283	-13.274	-14.28	-13.461	-13.855	-13.619	-14.04	-13.913	-12.801	-13.268	-14.986	-13.794	-13.604	-13.049	-13.186	-13.067	-13.671	-11.86	-13.248	-13.377	-13.548	-12.015	-12.859	-13.403	-13.448	-12.785	-13.02	-13.272	-14.043	-13.49	-13.574	-13.567	-13.457	-12.252	-14.206	-13.686	-12.631	-13.404	-12.703	-12.957
5.4372	5.1611	4.972	5.4686	5.4445	5.0499	4.7361	5.1031	4.4508	5.343	4.9069	5.5734	4.7698	4.4683	4.506	3.0124	4.3773	4.5142	5.5048	4.9372	5.0237	4.4704	4.1561	5.7491	5.4002	4.843	4.3261	5.0046	5.6349	5.1403	6.0471	5.2217	4.5929	4.9336	5.2581	5.4264	3.7054	5.0872	5.1092	4.3961	5.0588	6.1389	5.3717	5.4549	5.4274	5.6708	5.6922	4.2113	5.7715	3.9899
-8.4471	-8.5533	-9.1107	-9.8169	-8.8086	-8.8151	-9.7121	-8.3711	-8.75	-9.4026	-9.3723	-9.5967	-9.4771	-8.0655	-8.9268	-9.2626	-8.7266	-9.0799	-9.1374	-9.0782	-8.8312	-8.5262	-9.3598	-8.6589	-8.2972	-9.3112	-9.1423	-7.7419	-9.1562	-8.8342	-8.7317	-9.5501	-8.5371	-9.5467	-9.2131	-11.049	-9.0585	-7.7096	-8.603	-9.4156	-8.9309	-8.7661	-9.1209	-9.5502	-9.9122	-8.8171	-8.4811	-9.8177	-9.1904	-8.0541
-9.1323	-8.4318	-9.298	-9.6134	-9.2714	-8.5698	-9.6296	-8.4339	-8.7578	-9.9095	-8.63	-9.9697	-8.3055	-9.9549	-8.2723	-9.1865	-9.2651	-8.9725	-8.8922	-8.4217	-7.329	-8.5341	-10.265	-8.8022	-8.7827	-8.9752	-8.7215	-8.5485	-8.8595	-8.7346	-9.0264	-9.3928	-9.6482	-8.7751	-9.8555	-8.5041	-9.7539	-7.4416	-9.4912	-8.3479	-8.6114	-8.7531	-8.7929	-8.3529	-8.8727	-8.0683	-8.9827	-8.5265	-9.1958	-10.165
7.9986	6.2762	6.6265	6.5229	7.2135	7.1033	6.9154	6.6765	5.7528	6.6024	5.8704	6.1618	6.7961	6.5543	6.1935	7.3653	6.4687	7.59	6.2256	7.0274	6.5592	7.1402	7.461	6.9078	6.8102	8.275	7.0463	5.8394	6.7223	6.3688	6.5513	6.4946	6.3918	6.8175	7.573	6.5745	6.3361	6.8764	7.1369	7.3884	7.6519	7.1533	6.7624	6.9861	6.8084	7.1321	6.938	7.0395	6.3537	6.3539
-13.931	-14.11	-14.337	-13.341	-13.728	-14.015	-13.227	-14.027	-13.725	-14.031	-13.316	-13.973	-14.494	-13.565	-14.144	-13.975	-15.581	-14.169	-14.797	-13.585	-13.973	-13.954	-13.06	-14.56	-13.662	-14.385	-14.209	-13.602	-14.442	-14	-16.32	-13.195	-14.048	-15.147	-13.802	-14.387	-14.523	-13.625	-13.367	-14.107	-15.039	-14.141	-14.061	-13.972	-14.736	-13.673	-13.684	-13.9	-13.823	-13.817
-10.173	-8.7161	-9.4935	-8.1199	-8.9284	-9.7389	-9.4372	-8.3012	-8.7796	-10.274	-9.9337	-9.5342	-8.2459	-9.3767	-8.6671	-8.8446	-9.8601	-7.7078	-9.1556	-9.2776	-8.6441	-9.6698	-8.1941	-8.058	-9.8127	-8.945	-8.4324	-8.5799	-8.3558	-9.9539	-9.1857	-9.7001	-9.1985	-8.4351	-9.8163	-9.0841	-8.8653	-9.6523	-8.549	-9.4544	-8.2586	-9.5806	-9.8857	-9.232	-8.3631	-9.7676	-7.9467	-8.4289	-8.8543	-9.2304
-13.936	-13.307	-13.585	-12.756	-12.627	-14.007	-14.339	-11.315	-14.334	-13.336	-13.285	-12.887	-12.611	-13.455	-14.261	-12.455	-12.123	-12.965	-13.549	-12.167	-13.514	-12.553	-13.153	-12.445	-12.359	-12.601	-12.606	-12.891	-12.279	-12.854	-12.631	-12.944	-12.415	-13.049	-13.254	-13.051	-13.337	-12.22	-11.815	-11.809	-12.158	-12.855	-12.706	-12.885	-11.614	-12.876	-14.162	-12.338	-12.951	-14.203
-13.569	-14.304	-13.285	-13.767	-12.546	-13.629	-12.89	-13.367	-12.972	-11.969	-13.36	-12.094	-14.391	-13.202	-13.977	-12.643	-13.17	-12.514	-12.559	-13.89	-11.831	-12.809	-13.476	-14.181	-14.039	-12.845	-13.144	-13.185	-14.329	-11.651	-13.037	-13.03	-13.784	-12.539	-11.852	-12.864	-13.511	-11.577	-13.885	-13.418	-13.287	-13.511	-13.565	-12.83	-12.113	-13.162	-14.863	-13.616	-13.804	-13.195
-4.9567	-6.3922	-5.4115	-3.8635	-6.6403	-5.7872	-5.3032	-4.9807	-5.1726	-5.2896	-5.6112	-7.0583	-5.8791	-5.4843	-4.3556	-5.5887	-5.3816	-6.3235	-5.7041	-6.4621	-4.6904	-5.2384	-6.4897	-5.0468	-5.4209	-4.815	-4.8238	-5.4723	-5.6298	-5.8734	-5.9705	-5.5159	-5.6841	-6.014	-6.5251	-5.9222	-6.4174	-5.6078	-5.6738	-5.6935	-5.6343	-5.5917	-4.5947	-4.6155	-4.9147	-5.2361	-5.2885	-4.6063	-3.9643	-4.9783
-2.8612	-3.5244	-3.4569	-2.4031	-3.8243	-2.2792	-3.3017	-3.7877	-2.6777	-3.693	-2.8261	-2.6989	-3.2711	-3.5497	-3.6909	-1.9761	-3.324	-3.0375	-2.522	-3.361	-3.1972	-3.0251	-4.3249	-2.8297	-1.9776	-2.5393	-2.8093	-3.5267	-2.8809	-3.8891	-2.5318	-3.9287	-4.9345	-4.3523	-2.5186	-4.1892	-3.8551	-3.3204	-2.6948	-3.7166	-3.7916	-2.9471	-2.7578	-2.6857	-3.2283	-2.2077	-2.7653	-3.3618	-3.1798	-3.0462
-4.8001	-4.3373	-4.1811	-3.1254	-4.4909	-4.2738	-3.6855	-4.7717	-4.5176	-3.3531	-3.8933	-3.6143	-3.2096	-4.6085	-4.1362	-4.0492	-3.0938	-3.8488	-4.6388	-4.2475	-3.1253	-3.2458	-4.6232	-4.7391	-2.3492	-4.1134	-4.0041	-4.3924	-3.8553	-3.6592	-4.0686	-3.1441	-2.8937	-1.6807	-4.3788	-3.6442	-2.6028	-3.0677	-4.2011	-2.8224	-3.2487	-4.5921	-4.1658	-3.4682	-3.8025	-3.9818	-4.1015	-4.9509	-4.5726	-3.2848
3.9486	4.7913	4.0464	4.2565	3.6813	4.1115	4.6099	4.4633	3.5743	4.8571	5.2333	3.7846	5.0958	5.0144	5.3693	4.4448	4.2675	4.2853	3.9823	3.9313	3.7813	4.7321	3.6711	5.0891	5.0061	3.7772	5.5164	4.3892	4.4703	4.3044	4.186	4.4034	4.049	4.4602	4.2634	4.6951	4.8776	4.3465	4.3865	3.878	5.4254	3.3854	4.4179	5.8198	3.9782	4.9802	5.0331	4.8967	3.8205	5.5424
-6.3721	-4.7666	-5.9613	-4.9539	-6.2568	-6.2148	-4.425	-5.1304	-5.8843	-4.9512	-5.5337	-6.1793	-5.2318	-5.092	-5.797	-6.4221	-6.2535	-5.5459	-6.2319	-6.3348	-6.4774	-5.8228	-6.2443	-6.107	-5.052	-5.3451	-5.825	-6.9297	-6.4393	-6.1068	-5.5381	-5.5451	-4.9149	-5.4414	-6.6912	-6.1208	-6.4488	-6.5557	-5.9262	-5.727	-5.4209	-6.4756	-5.7352	-5.4701	-6.0005	-6.3427	-5.0726	-5.9246	-5.16	-4.9422
-1.7879	-1.8188	-1.8259	-1.409	-0.2513	-2.0626	-1.732	-0.9366	-1.708	-1.7713	-2.4813	-1.465	-1.1099	-1.2378	-2.4368	-1.8598	-2.736	-0.7833	-0.37762	-0.67542	-0.18383	-1.3188	-1.5606	-0.88967	0.096944	-1.5407	-1.5379	-0.61436	-0.90677	-0.29243	-1.9137	-1.4436	-1.4603	-0.98613	-0.58913	-1.7642	-1.9335	-0.97017	-0.8462	-1.6672	-1.7095	-0.16864	-0.85159	-1.8361	-1.7686	-2.2689	-0.52078	-0.78005	-0.23274	-2.1241
-3.6286	-2.3073	-1.9527	-2.9042	-3.7873	-2.3796	-2.263	-2.003	-2.7106	-3.7996	-1.5267	-2.7966	-2.1533	-2.4131	-1.8383	-3.407	-1.9583	-3.5631	-3.1112	-3.0107	-3.1824	-1.8677	-1.5831	-2.1802	-1.4331	-1.4228	-3.6936	-1.7143	-2.5297	-2.003	-2.4181	-3.0055	-3.0083	-2.1916	-2.3893	-3.1194	-3.352	-3.0863	-2.0057	-3.0167	-3.0395	-2.2921	-2.0948	-2.7213	-3.0872	-2.6665	-2.7162	-2.7976	-3.1964	-2.5103
-15.019	-14.981	-15.561	-14.551	-14.336	-14.73	-15.552	-13.798	-14.388	-15.107	-15.422	-14.296	-14.032	-13.93	-14.715	-15.189	-13.521	-14.9	-14.885	-13.41	-13.123	-14.71	-14.758	-14.652	-14.657	-14.707	-15.589	-15.273	-14.506	-14.987	-14.459	-14.991	-14.503	-14.265	-14.554	-14.592	-15.626	-14.325	-15.132	-15.574	-14.314	-13.265	-15.369	-14.511	-14.709	-14.161	-14.309	-14.751	-14.296	-14.922
4.572	4.8769	5.0798	5.6324	4.8234	4.7148	4.9597	5.7928	5.1357	5.2134	3.8544	4.1581	5.7511	5.4568	2.8665	4.6582	5.0516	5.1377	5.1743	6.2349	6.3011	5.2319	5.0348	5.5435	5.5842	5.5269	5.3596	6.4918	4.5381	4.7117	4.2368	6.4066	4.4321	4.7943	4.1028	3.8471	4.2043	6.4831	4.6444	4.7521	4.6477	4.8883	5.8367	4.8964	3.43	5.4762	6.3529	4.8184	4.8435	5.2548
-13.084	-12.948	-14.657	-13.58	-13.201	-13.72	-13.493	-13.234	-13.421	-13.439	-12.338	-14.005	-14.015	-13.29	-14.106	-12.456	-12.448	-13.485	-12.993	-12.639	-13.627	-13.929	-13.645	-12.351	-14.056	-13.852	-12.95	-13.022	-13.088	-14.298	-11.406	-13.672	-13.52	-13.176	-12.657	-12.933	-13.289	-14.72	-13.359	-12.122	-12.697	-13.658	-13.203	-12.877	-13.678	-13.286	-12.718	-13.756	-14.108	-13.182
9.1229	10.567	9.565	10.776	9.6836	9.4618	8.9729	9.3709	9.7211	9.9439	10.586	10.678	9.4293	10.454	11.098	9.1167	9.7056	10.161	10.125	10.731	9.4064	9.2241	10.165	9.6679	9.8236	9.4823	9.6618	9.9868	10.329	8.2973	9.3124	9.3919	9.7003	9.2977	8.5873	10.371	9.6403	10.543	9.5926	9.5957	9.2178	8.7923	9.3716	8.9712	9.67	9.7756	8.6849	10.028	9.8377	9.873
-1.7868	-1.2707	-0.45598	-1.7033	-0.71163	-2.0466	-3.0525	-1.1855	-1.5945	-2.4336	-3.1147	-0.70155	-1.8396	-2.2205	-1.9044	-2.6539	-1.6321	-2.3218	-0.54303	-2.812	-1.9098	-2.7978	-0.89162	-1.9511	-1.413	-1.166	-1.8516	-2.2918	0.050174	-1.6491	-1.6502	-2.3583	-1.1494	-2.0072	-1.8142	-2.167	-2.0372	-3.1214	-1.5565	-2.3267	-2.0392	-1.7358	-1.7598	-1.1177	-2.0312	-1.1615	-2.5241	-2.3458	-2.0511	-2.0664
1.8531	1.5925	0.42508	1.5695	0.98654	1.0853	1.4779	1.5425	1.2034	0.90862	2.0346	1.7412	1.4103	2.3412	1.3672	1.2238	2.658	0.64367	2.5243	1.8198	1.2148	0.79827	1.5656	1.3494	2.2593	1.0255	2.1969	0.84298	2.1111	1.4063	1.6229	2.5237	1.3997	1.3592	1.6754	1.182	1.3488	2.2153	1.4494	1.9212	1.0354	1.5829	1.612	1.1206	3.2927	1.8399	1.3824	1.5864	0.53765	1.9018
1.3596	1.5396	1.8387	1.278	2.0814	2.5948	1.7182	1.5416	1.1268	1.7296	1.3043	1.759	0.26324	1.6928	2.6763	0.88656	0.82605	2.4574	0.17754	2.0118	2.1647	1.1613	2.099	1.7111	2.3155	2.386	1.0144	1.8605	0.88243	2.1929	0.85016	2.4568	3.0492	2.0663	2.0133	1.82	2.535	1.2766	2.4231	1.4319	1.9856	0.9558	1.8051	0.73692	3.7478	2.1854	1.7922	2.7617	0.82208	1.9343
-3.9216	-3.5812	-3.8841	-3.6271	-3.2571	-3.9895	-3.8004	-4.2039	-2.4397	-3.6982	-4.8149	-3.8524	-4.3087	-3.925	-5.6187	-3.7421	-4.3196	-4.8811	-3.9931	-4.4793	-4.0322	-3.6152	-3.0015	-4.1306	-3.8043	-3.43	-4.0932	-4.4604	-3.9763	-4.3598	-3.8673	-3.2697	-4.429	-4.1097	-3.9063	-3.614	-2.705	-5.0709	-4.8443	-5.9524	-3.1401	-3.5191	-4.3213	-4.8932	-3.8785	-3.3905	-4.1619	-4.3826	-3.0856	-4.7495
9.7524	9.2192	9.8838	10.267	9.8518	9.7508	10.6	10.201	9.3618	9.4951	9.6724	9.501	10.566	9.7683	10.697	11.287	8.7534	9.9369	10.821	11.233	10.163	9.8542	9.8868	9.4173	9.8986	9.258	8.7744	9.6443	8.5831	9.6373	9.0435	10.309	9.7987	10.331	10.29	9.4732	9.7272	10.173	10.23	9.0836	9.5626	10.701	9.7664	9.5435	10.508	9.7929	8.7743	9.9599	10.125	9.6958
-4.3434	-4.0526	-4.3005	-4.6264	-4.2949	-4.526	-3.8103	-3.7997	-3.2636	-3.4351	-4.2055	-3.123	-3.9155	-5.6742	-4.4644	-3.3944	-4.8972	-4.1538	-4.1243	-4.5622	-4.4533	-4.1803	-4.1071	-4.737	-4.3755	-4.9479	-3.5491	-4.3883	-4.5019	-4.8591	-4.691	-4.2681	-4.4516	-5.4541	-5.2304	-4.2693	-3.2511	-5.1869	-5.2774	-3.117	-4.2861	-4.2068	-4.0957	-3.6256	-4.2042	-3.8707	-4.581	-3.5506	-4.1888	-5.2712
1.8556	1.4869	0.38701	0.85298	2.1717	1.4716	1.2237	1.5247	1.3205	2.2287	0.97341	1.8924	1.6903	1.8309	2.7871	1.6512	1.5248	2.0229	1.5363	0.57714	0.36718	2.0857	0.32547	0.27912	1.5769	1.1912	0.93609	1.7047	0.63998	1.7124	1.6222	2.1626	1.2518	0.42752	0.69021	0.6675	1.6873	1.6668	1.1085	2.0087	0.51951	1.3247	0.71499	0.62361	1.8331	0.21255	1.2377	1.2186	1.0483	0.92737
-5.8217	-6.1555	-6.2649	-5.9622	-7.0305	-4.6218	-6.6865	-5.3221	-6.4279	-5.9142	-5.1357	-5.1389	-5.3179	-5.7224	-5.0956	-6.5055	-5.2902	-5.1965	-6.1282	-6.1268	-5.0741	-5.6866	-5.0461	-5.7864	-5.9885	-5.3406	-6.9538	-5.324	-5.6229	-4.9424	-6.1275	-4.7938	-4.3864	-5.2625	-6.6023	-5.1421	-4.8202	-5.9049	-5.3644	-6.7328	-5.8309	-5.8361	-5.3849	-4.3932	-5.6239	-5.4246	-5.3253	-5.603	-5.3054	-5.5632
-0.6337	-1.9078	-0.40217	-0.028848	-0.16318	-0.32417	-0.28068	-0.25144	-0.6012	-0.26109	-1.3337	-0.80055	-2.124	-1.4951	0.24939	-0.84541	-1.0331	-1.8039	-0.072387	-1.7166	-1.2729	-0.87101	-1.7986	-0.52607	-0.82201	-0.066714	-0.36051	-0.60369	-0.067771	-0.18577	-0.82782	-0.7431	-0.34945	0.20514	-0.75879	-0.90319	-0.25067	-1.2822	0.079253	-0.98823	-0.4005	-0.49035	-0.21045	-0.083901	-0.11825	-2.1061	0.94109	0.31932	-0.29874	-1.5003
4.7907	5.5558	5.0434	4.3463	4.7404	6.0294	5.799	3.7537	4.4811	5.0738	4.0302	5.4234	4.7231	5.0712	5.6682	4.5703	5.1152	5.346	4.9231	4.2371	4.4541	4.3782	5.4523	4.6927	5.5418	4.9197	5.6031	5.4243	6.0782	4.7098	4.4046	5.142	4.6521	5.9374	4.3064	5.5069	5.5096	5.5957	4.8557	5.9203	5.3002	5.4601	5.1433	5.3492	4.8747	4.6061	3.9916	4.0862	5.5386	5.2805
-14.462	-13.596	-12.773	-13.165	-13.563	-12.969	-12.309	-12.246	-13.986	-13.185	-12.925	-13.173	-13.662	-13.747	-13.394	-12.519	-13.152	-12.61	-13.385	-12.3	-14.155	-12.826	-13.46	-14.051	-13.371	-13.533	-13.254	-12.891	-13.158	-13.657	-13.764	-13.823	-13.302	-13.316	-12.665	-14.422	-14.321	-13.964	-13.612	-14.185	-13.449	-13.607	-12.699	-14.051	-13.891	-13.839	-13.316	-13.504	-13.616	-11.998
3.241	3.5443	2.4889	3.2057	4.3265	2.9805	3.2399	3.5305	3.5877	3.4021	3.1705	3.1216	3.3908	2.4156	4.2402	1.4776	3.1095	1.6796	4.0372	3.8406	2.8764	3.3456	2.4453	2.4909	3.7966	3.3701	2.5178	2.1362	2.5608	3.1489	2.9574	2.7902	4.2086	2.5281	4.182	3.3715	2.9055	3.0847	3.6798	3.651	2.7796	2.5019	2.4928	2.8998	3.3691	2.9319	3.5699	2.8651	2.3143	3.79
-3.1775	-3.9808	-4.1347	-3.8984	-4.4184	-4.3005	-4.6575	-2.8163	-3.4674	-3.9038	-3.3265	-4.3448	-3.7281	-2.1391	-3.1398	-4.0611	-3.7232	-3.4308	-3.7465	-4.3656	-3.2873	-4.8703	-3.9699	-4.2409	-3.8899	-3.5529	-4.1047	-4.2742	-3.1588	-3.0096	-4.1947	-4.2382	-4.6303	-3.4205	-2.9151	-3.3782	-4.3664	-4.0094	-4.5073	-4.4533	-2.7678	-3.3795	-3.3361	-3.6411	-4.2378	-4.3266	-3.5738	-3.2789	-3.7105	-4.0042
-12.463	-11.858	-13.851	-13.168	-12.361	-12.64	-12.628	-13.564	-12.976	-13.679	-13.647	-13.07	-12.491	-13.525	-12.976	-12.431	-12.064	-12.994	-13.073	-13.445	-12.888	-11.978	-13.032	-13.965	-13.597	-11.778	-12.726	-12.507	-12.82	-12.272	-13.618	-12.029	-12.453	-12.593	-13.054	-13.461	-13.057	-11.984	-11.984	-13.161	-12.63	-13.329	-13.649	-13.347	-12.65	-13.182	-12.215	-13.211	-12.956	-12.762
-8.0029	-7.6357	-8.8447	-7.6042	-7.255	-6.7549	-8.6394	-6.9528	-7.7499	-8.1412	-7.2299	-7.5448	-7.2008	-7.9234	-6.9685	-6.7277	-7.8469	-7.8477	-8.3676	-8.181	-7.236	-7.5744	-7.7055	-7.4048	-7.7836	-7.9214	-7.9321	-7.2169	-7.2263	-7.1818	-8.052	-8.2303	-6.6015	-7.7668	-6.6669	-7.624	-7.3703	-8.1796	-8.0145	-7.4127	-7.0358	-6.7505	-7.4518	-8.0407	-7.9109	-7.5724	-6.843	-8.4535	-8.3437	-6.9172
0.96029	1.4076	1.0616	0.81402	-0.34742	0.26179	0.33526	0.33935	0.48812	1.2962	0.42413	-0.16168	-0.18203	0.012505	0.49647	1.5875	0.0094551	0.053638	-0.74835	0.47472	0.057596	-0.59745	-0.36525	-0.10321	-0.17058	0.51166	0.012689	0.96661	-0.45536	0.4298	-0.049344	0.1364	0.051598	-0.60901	-0.50651	0.26839	-0.16513	-0.5952	1.1306	0.89689	0.96425	-0.13227	0.45628	1.0198	1.7856	0.48164	0.87692	0.25236	-0.50983	0.091631
-13.789	-13.576	-15.078	-14.626	-14.62	-14.832	-14.298	-15.046	-14.575	-14.395	-15.642	-14.134	-15.208	-13.69	-14.194	-14.579	-14.877	-14.987	-13.452	-14.309	-15.495	-15.709	-14.135	-13.822	-15.522	-13.87	-14.634	-15.024	-14.71	-14.515	-13.872	-15.095	-14.419	-14.729	-14.729	-14.575	-13.409	-15.533	-15.386	-14.37	-14.859	-15.449	-14.911	-15.375	-14.294	-14.451	-15.294	-14.387	-13.808	-15.38
1.841	1.804	1.0077	2.0035	0.086532	0.82597	1.9148	1.3935	0.98958	1.6174	0.68104	1.2681	1.8093	2.2657	1.5843	1.6622	2.9341	1.6345	1.7758	0.78791	1.8179	1.1954	1.2982	1.0682	1.6736	2.0037	1.2989	1.2755	0.92217	2.3383	1.7475	2.9575	0.95165	1.3012	2.2202	1.1278	2.1498	0.9747	1.9841	1.994	1.9042	2.1063	2.3792	2.2307	1.1019	0.84111	1.0662	1.2861	1.6681	1.1773
-3.9015	-3.5832	-3.5113	-2.4549	-3.4111	-3.586	-3.7113	-4.0939	-3.2175	-2.5933	-2.8619	-4.1309	-3.4494	-3.4576	-2.0658	-3.7198	-3.6938	-4.7955	-2.981	-2.867	-3.9363	-3.3343	-2.8943	-3.6242	-3.2192	-2.9662	-3.6692	-2.5714	-1.8415	-4.2578	-3.8334	-3.3988	-2.3861	-3.1577	-2.9677	-4.055	-3.1193	-4.5409	-3.5327	-3.8919	-3.258	-3.285	-2.8344	-4.3671	-4.9866	-3.1295	-3.8601	-3.4887	-3.5673	-4.1425
-4.7784	-5.9659	-5.8215	-6.4157	-6.2797	-6.6403	-5.8073	-5.619	-5.8481	-5.9811	-6.6768	-5.056	-5.2326	-6.0435	-5.3884	-5.5163	-6.804	-5.7259	-4.9654	-6.4063	-5.0394	-5.3833	-5.5631	-6.3648	-5.1462	-6.1162	-4.3932	-5.5939	-5.5897	-6.8671	-6.0641	-5.2071	-6.1305	-4.9887	-4.9817	-5.9872	-5.7102	-5.6008	-6.5233	-5.6267	-5.0903	-5.2859	-5.4722	-6.9157	-6.0237	-5.1346	-4.3274	-4.4576	-4.5518	-6.0554
-10.702	-11.168	-11.713	-12.206	-11.839	-12.979	-11.306	-12.465	-11.64	-12.404	-10.219	-12.45	-12.364	-11.837	-11.887	-12.819	-11.166	-12.074	-12.597	-12.891	-11.91	-11.825	-11.327	-12.214	-13.538	-11.584	-11.669	-10.27	-11.14	-11.231	-11.234	-11.79	-13.203	-12.018	-12.526	-12.019	-12.301	-12.597	-12.005	-10.844	-12.64	-11.72	-12.813	-10.717	-12.146	-12.063	-11.672	-11.748	-11.832	-12.433
-5.9728	-5.0562	-6.1736	-6.005	-5.9438	-7.0881	-5.5839	-6.0016	-4.87	-4.9185	-6.05	-5.6586	-5.5038	-6.3238	-5.3344	-6.3491	-5.5651	-5.8742	-5.6217	-5.1221	-5.5304	-5.4836	-5.8948	-5.5828	-6.0063	-4.7924	-5.8577	-5.7311	-4.3447	-4.5547	-4.4371	-5.2815	-5.8735	-5.4725	-5.3492	-5.1089	-4.7258	-4.4816	-5.5681	-4.0714	-5.7024	-5.172	-5.4655	-6.4551	-4.9502	-4.8814	-6.5231	-6.9604	-6.5355	-5.2011
-11.498	-11.846	-11.082	-11.591	-12.369	-12.63	-11.303	-11.572	-11.911	-12.439	-12.439	-10.831	-12.001	-11.608	-11.258	-11.553	-11.453	-10.938	-11.308	-11.419	-12.285	-10.79	-11.492	-11.274	-11.388	-12.409	-11.666	-11.908	-12.194	-10.127	-12.356	-10.579	-11.402	-12.137	-12.545	-11.685	-11.268	-11.951	-12.327	-11.778	-11.324	-11.947	-10.466	-11.508	-11.468	-11.907	-12.158	-10.963	-12.406	-11.671
7.6323	7.7724	6.3825	6.5283	7.58	6.7474	6.5988	7.3504	7.2267	6.1286	7.1338	8.1999	7.602	7.6687	6.2214	6.4809	7.1269	6.1235	7.443	8.1626	7.4821	6.4501	8.2244	7.7453	6.7942	7.4695	7.1534	6.824	5.5823	6.1196	6.6818	6.0919	7.8191	7.2103	6.3338	6.9743	6.6127	7.5269	5.8402	7.7267	7.1278	6.5363	7.1586	5.593	7.3201	7.2588	6.228	7.2691	6.1541	7.517
-2.0824	-1.632	-1.9681	-1.5573	-1.1452	-1.6559	-2.089	-1.3177	-1.1122	-2.3798	-1.7666	-2.5236	-2.1161	-1.72	-1.3681	-1.6017	-2.2075	-2.1304	-2.3091	-2.166	-1.8981	-2.0688	-2.4442	-1.0709	-2.6307	-2.6513	-2.4848	-0.90178	-2.0213	-1.3195	-1.4572	-2.1914	-2.0985	-2.294	-1.5602	-1.8008	-1.2375	-2.3024	-2.8535	-1.8895	-2.1404	-1.5393	-1.1176	-1.4973	-2.2133	-3.4138	-1.2685	-1.3359	-0.17032	-2.3376
-12.242	-13.275	-12.023	-12.374	-12.95	-14.095	-13.066	-12.789	-13.717	-12.728	-14.091	-13.014	-12.773	-14.024	-14.625	-12.079	-12.496	-13.049	-14.144	-13.407	-12.173	-13.061	-11.87	-13.662	-13.746	-13.428	-12.379	-13.263	-13.519	-13.212	-13.343	-13.145	-12.239	-12.219	-12.909	-13.677	-13.9	-11.807	-13.519	-13.676	-12.875	-12.829	-14.032	-12.785	-13.56	-13.208	-12.631	-12.768	-14.37	-13.104
4.6637	3.9648	5.4835	4.8457	5.0946	4.9522	2.8939	4.4104	4.0913	4.4463	3.7218	3.4949	2.8656	3.8297	4.2194	4.1865	4.1977	5.2337	4.8688	3.7073	5.0777	5.8714	4.9567	4.6164	4.5252	3.4427	3.8203	3.4617	5.1777	4.9874	3.4757	3.8115	3.7394	3.2049	5.3235	4.3706	5.4028	5.5935	4.7651	4.5944	5.6973	3.6045	3.6089	4.8204	5.0453	4.8025	4.9551	5.2922	4.3382	3.8673
3.1699	3.592	2.1874	3.0687	2.8576	2.9788	2.2392	3.245	3.7265	3.7695	3.0891	3.0199	2.9978	2.6847	2.8814	3.0112	3.8729	2.1748	2.3715	3.3909	2.3197	3.9698	2.5285	3.2195	2.2398	3.1649	3.7842	3.2771	2.5154	3.3244	4.0864	1.8461	3.6115	3.4248	3.0604	2.8129	3.6225	2.2171	3.4226	3.1707	2.4777	3.1301	2.597	2.888	2.4066	3.9371	2.0785	3.0624	2.5189	3.1789
-0.20042	-1.7259	-1.3575	-0.63769	-1.6653	-0.3839	-1.2103	-1.7444	-0.71316	-0.74623	-0.24971	-2.5631	-1.1325	-0.54268	-3.1011	-1.7625	-1.0191	-1.9215	-0.66492	-2.7394	-1.8787	-0.37733	-1.2492	-1.1185	0.29477	-0.44693	-1.2926	-1.7063	-1.3794	0.074794	-1.0957	-0.036963	-1.1022	-2.0792	-0.85191	-1.2176	-2.3958	-0.88735	-0.87911	-1.1792	-0.7393	-1.7273	-0.69837	-1.6537	-1.9568	-1.2096	-2.0652	-1.4985	-0.89701	-1.9788
-3.0647	-2.9394	-2.6914	-3.2247	-2.2164	-2.3372	-2.8434	-2.6557	-2.273	-2.9387	-3.533	-2.1363	-3.0629	-2.6243	-2.2955	-1.9399	-2.495	-4.0706	-2.622	-1.828	-2.4217	-2.9966	-2.068	-2.0948	-2.8732	-3.8227	-3.2178	-2.2162	-2.2817	-3.352	-1.9294	-1.674	-3.1314	-2.1899	-3.2548	-3.2292	-2.2791	-2.6979	-2.2041	-2.8901	-2.3605	-2.3056	-2.3548	-3.2804	-3.8026	-4.3453	-2.1808	-1.3933	-2.9832	-2.0871
-2.3941	-3.0462	-3.4973	-2.2295	-4.4482	-2.8148	-4.0437	-2.3016	-2.7694	-4.5489	-2.8523	-3.5754	-4.3589	-3.1123	-3.973	-2.7801	-3.0731	-1.8669	-4.0153	-2.9974	-3.7649	-3.1083	-4.5647	-2.5919	-3.7596	-1.6684	-2.5277	-2.6532	-2.672	-4.0174	-2.5043	-3.5885	-3.4465	-4.061	-3.7824	-3.3022	-3.485	-3.3993	-3.0532	-2.2904	-2.3516	-3.5497	-1.9284	-4.7424	-3.9035	-3.4863	-3.0749	-3.3307	-2.6939	-2.415
1.4272	1.598	1.0279	1.3508	2.1346	2.3448	1.14	2.038	2.4792	1.8548	1.5539	2.1602	2.3517	2.314	0.75143	2.313	1.7435	1.4029	1.9928	0.42598	0.14821	1.2403	2.9903	0.69551	2.5097	0.45536	0.026508	1.5224	1.8808	2.1834	1.7258	1.0256	1.7744	0.86407	2.5992	2.4516	1.7059	1.0407	1.5468	0.84183	1.6118	1.0588	0.83009	2.1536	0.78862	2.0335	2.3014	0.54361	1.1171	2.1795
-3.0231	-5.2904	-5.4855	-3.8227	-3.995	-4.3162	-2.9184	-3.2132	-3.9762	-4.1725	-3.3394	-5.5478	-4.3087	-4.1304	-3.3157	-4.5446	-4.3995	-4.4984	-4.7093	-3.7751	-2.6244	-5.7933	-4.2594	-4.5309	-5.3167	-5.3748	-5.2899	-4.2801	-4.0707	-3.7554	-4.7119	-4.5204	-5.035	-3.9462	-4.6854	-3.8604	-4.949	-4.1056	-4.8504	-3.4114	-4.5057	-3.8351	-4.3119	-4.0002	-3.71	-4.433	-4.9241	-2.4986	-3.8264	-4.7679
8.492	8.5375	7.9212	7.8342	7.3609	9.1705	8.7103	8.1732	8.2683	8.3363	9.3499	7.6355	8.206	8.6709	8.1043	7.4813	8.5355	8.1762	8.7646	8.003	6.6531	8.8945	7.4117	8.7335	8.3566	7.9807	7.6976	7.74	7.205	7.4856	7.4125	8.1388	8.8872	8.3736	8.4629	8.328	8.0333	7.3961	7.7624	7.593	9.3342	8.1966	8.2189	7.941	8.497	8.8782	7.2751	8.2473	7.8231	8.3455
-13.124	-13.78	-14.622	-13.727	-14.049	-12.975	-12.992	-13.251	-12.489	-14.06	-13.506	-13.644	-13.148	-14.023	-14.12	-13.917	-13.612	-12.836	-12.22	-14.009	-14.501	-13.539	-13.546	-12.717	-13.168	-13.317	-13.227	-13.417	-13.064	-14.159	-13.444	-12.462	-12.449	-13.169	-14.586	-13.658	-14.608	-12.402	-13.48	-13.756	-13.151	-12.969	-14.029	-12.991	-13.467	-14.191	-13.272	-12.531	-13.086	-11.959
-12.39	-13.32	-13.218	-13.603	-12.541	-13.068	-13.008	-11.823	-13.995	-12.336	-13.876	-13.319	-11.948	-13.515	-12.852	-11.426	-12.382	-12.406	-12.511	-13.86	-12.039	-12.459	-13.858	-13.791	-12.237	-12.987	-13.246	-12.675	-12.212	-12.788	-11.847	-12.244	-12.428	-13.904	-11.91	-12.8	-13.265	-12.429	-12.307	-13.407	-12.076	-13.728	-12.245	-12.83	-12.504	-11.496	-13.278	-12.185	-12.181	-12.726
-1.0681	-0.65774	-1.0103	-2.1858	-2.2373	-2.1503	-0.36487	-1.4738	-1.5229	-0.51069	-1.4567	-0.87957	-2.0766	-1.0713	-0.70781	-1.7626	-0.014531	-0.57434	-1.957	-2.3054	-0.60921	-1.2355	-1.0714	-1.5687	-1.5203	-1.1884	-0.62313	-1.6043	-0.16704	-1.1888	-0.64958	-1.538	-1.0329	-1.1038	-0.89566	-1.88	-0.56437	-0.80964	-0.98388	-1.5353	-1.7651	0.50147	-0.90172	-1.2021	-0.57358	-1.0937	-1.6339	-2.4973	-1.112	-1.9361
5.4679	6.7744	4.5476	6.3439	5.0739	5.72	6.7482	5.3883	5.1009	4.5764	4.5454	6.3729	6.6161	5.3487	5.009	5.9442	6.7261	5.4419	5.9331	4.6975	5.9755	5.1706	5.2609	6.3514	6.6747	5.8458	5.8774	5.8633	5.2836	6.0212	5.3693	5.8826	4.128	4.6735	5.445	5.8149	3.8414	5.0968	5.7968	5.2228	6.5907	6.3347	4.397	5.2516	4.9077	5.6961	5.8257	6.4216	5.1114	6.2237
-2.957	-2.6696	-3.81	-2.052	-1.329	-3.1201	-2.4122	-2.7915	-1.5645	-2.1932	-3.4244	-2.209	-1.7759	-2.6957	-2.1004	-2.0399	-3.1819	-1.99	-2.1099	-1.8718	-2.539	-2.1819	-2.2621	-1.9793	-2.516	-2.3958	-3.4808	-2.2263	-2.8242	-1.8144	-2.3867	-3.0476	-2.3681	-2.1676	-1.9899	-3.2449	-2.0882	-1.5798	-1.3312	-3.2942	-2.3391	-2.4622	-1.8702	-2.6835	-2.0065	-2.0353	-1.653	-3.1459	-0.94968	-1.9128
-5.182	-5.416	-4.0856	-4.9867	-4.6315	-5.1211	-4.4793	-5.1819	-4.8275	-3.6588	-6.0341	-4.3787	-4.3467	-4.6434	-4.8871	-4.7417	-6.4527	-4.6785	-6.3794	-5.3719	-5.4288	-4.2301	-5.1549	-4.5999	-5.0814	-4.885	-4.7037	-6.0392	-5.0023	-5.5112	-5.3723	-4.1935	-4.5047	-5.4833	-5.4236	-5.8477	-6.0191	-4.4915	-6.2367	-6.3313	-5.6076	-5.2726	-5.4859	-4.5433	-5.1474	-3.7769	-4.7054	-4.7496	-5.2555	-5.7963
-10.315	-9.3323	-10.057	-10.161	-10.146	-11.428	-10.014	-11.362	-10.376	-10.543	-9.6638	-10.526	-10.176	-10.77	-10.469	-11.187	-10.7	-10.381	-10.096	-9.4013	-9.5604	-10.125	-10.639	-9.2722	-10.513	-11.482	-10.127	-10.17	-8.5918	-10.109	-10.174	-11.762	-9.8061	-9.8075	-11.662	-11.485	-9.3173	-9.5755	-10.506	-10.099	-11.065	-9.8168	-10.774	-9.8879	-10.355	-9.6616	-9.8166	-10.368	-9.4798	-10.794
3.0722	2.122	3.3665	3.3171	2.4867	2.7022	2.6023	2.2115	3.6293	2.1813	2.2317	1.8746	2.5316	2.608	2.9798	2.2713	3.276	2.4392	3.227	2.6867	1.7328	2.5629	2.7204	2.4425	2.8118	2.5579	2.888	2.914	3.2348	3.011	2.2735	1.7181	2.6804	3.3736	2.6367	1.8208	3.0762	1.9743	1.9329	3.4291	3.0648	1.8261	2.7126	2.7303	2.3345	2.3807	2.2736	3.2917	2.504	2.7558
-11.31	-11.156	-10.894	-10.412	-10.972	-11.942	-10.597	-10.647	-10.136	-10.678	-11.33	-9.8265	-9.9733	-11.543	-10.782	-10.82	-10.962	-11.557	-11.363	-10.889	-11.683	-10.812	-12.235	-10.138	-9.2581	-10.371	-10.205	-10.379	-11.994	-10.694	-10.492	-11.035	-9.9596	-11.351	-11.028	-10.65	-10.755	-10.195	-10.801	-10.831	-10.571	-11.272	-9.3387	-9.8363	-9.4261	-10.952	-11.214	-11.07	-9.6694	-11.174
1.2769	1.3204	0.69979	1.4095	1.5494	1.1918	1.7408	0.99341	1.3199	0.87891	2.8983	0.95031	3.1993	1.0805	1.0365	1.6805	1.6869	2.4593	2.5028	2.2874	1.0143	1.3352	0.91319	2.0258	0.54759	1.154	1.3808	1.6319	1.9315	1.3521	2.1485	1.0433	0.79698	2.1066	1.824	2.6596	1.1118	2.3537	1.7288	1.7402	-0.1888	1.3855	2.8898	0.79763	1.0799	1.2642	2.2439	0.74674	1.7641	1.4502
6.9787	6.0994	6.4882	6.0248	7.4693	7.0114	6.5008	6.2387	6.4283	6.064	6.9021	6.1926	6.2623	6.7817	6.8662	7.1592	6.8842	7.1291	6.2922	7.2477	7.7789	6.7077	6.1336	6.429	6.5019	7.3459	7.6384	5.9987	7.0665	5.6983	7.0941	6.4431	5.9367	7.2984	6.4584	7.8537	6.1796	6.5895	6.8166	6.9462	6.9578	6.736	5.7168	6.5398	8.1416	5.4907	7.0739	5.9241	7.8853	8.0146
1.3272	1.9417	1.866	2.1743	1.5757	0.67469	0.95792	1.642	0.23677	0.90091	1.9212	1.1134	1.8478	0.68571	1.1986	2.0084	1.4171	0.81305	1.7063	1.4468	0.44441	2.0085	-0.25636	2.0388	1.1575	0.7855	1.1527	1.3534	0.14849	2.0918	2.0369	0.46745	0.39534	0.56198	1.505	2.5457	0.57821	0.71131	1.7627	1.1159	0.01604	1.1541	2.2142	2.2485	0.93249	0.61838	1.3821	0.54668	0.3814	0.98718
-0.39369	0.54216	-0.96387	-0.57928	-0.34266	-1.4726	-1.4921	-1.6224	-1.3035	-0.9761	-1.3179	-1.4312	-1.0831	-0.86182	-1.7046	-1.5875	-1.8918	-1.203	-1.9791	-1.292	-1.6364	-2.0822	-0.49919	-1.3337	-0.68046	-1.683	-1.079	-0.14317	0.19426	-1.7583	-1.5834	-0.81915	-1.5965	-1.6925	-2.272	-0.58741	-1.3214	-0.32501	-2.0859	-1.1616	-1.2184	-2.5728	-0.91947	-1.0043	-0.9234	-1.1666	-2.4354	-2.3924	-1.312	-1.1193
-9.0237	-8.164	-7.9084	-7.8499	-9.5265	-8.9672	-9.0954	-9.1876	-8.188	-9.6095	-8.8031	-8.7949	-9.2549	-9.3612	-8.7545	-9.495	-10.017	-9.5615	-8.2279	-9.6293	-9.8006	-9.5018	-8.8183	-9.6959	-8.2256	-9.649	-9.4859	-8.8932	-9.3843	-9.7406	-8.3972	-10.266	-8.5586	-8.9712	-8.9483	-8.5764	-9.2834	-9.2347	-9.2176	-9.87	-9.9838	-9.9249	-8.8435	-8.2235	-9.112	-8.6087	-8.573	-7.9033	-9.5289	-8.4783
4.3326	4.5148	4.3534	3.6635	4.9991	3.2941	4.7313	4.0651	4.0128	2.9474	4.8864	4.3856	4.9618	4.5632	3.8377	4.6647	4.3379	2.888	4.5936	4.4362	3.9093	4.0264	4.5032	5.2988	4.7181	4.3434	3.6739	4.6223	3.9486	5.005	3.4024	3.7479	5.4592	4.3601	3.9127	5.6371	4.8102	4.8046	4.0467	4.357	4.7978	5.3346	4.2362	4.0738	4.7664	3.2184	4.0815	3.8534	3.4781	4.8036
-13.804	-14.905	-15.396	-14.573	-13.112	-13.15	-13.668	-13.567	-15.576	-14.982	-13.473	-15.591	-14.547	-14.977	-13.284	-14.362	-13.945	-14.288	-15.57	-14.238	-13.894	-15.348	-13.987	-15.823	-15.603	-14.743	-14.316	-14.145	-13.78	-15.186	-14.809	-15.307	-14.04	-15.159	-14.816	-14.233	-14.1	-15.867	-14.729	-14.631	-14.415	-13.102	-13.807	-14.733	-14.102	-15.25	-15.335	-14.341	-14.374	-14.232
-15.026	-15.141	-15.494	-14.145	-14.311	-14.508	-13.447	-14.199	-15.434	-14.069	-14.683	-13.993	-14.038	-13.777	-13.966	-13.515	-15.564	-15.837	-14.884	-14.428	-14.505	-14.873	-14.576	-13.946	-14.886	-14.624	-14.418	-14.6	-14.488	-13.99	-15.217	-14.725	-13.832	-15.863	-14.927	-14.75	-15.551	-13.693	-15.513	-15.676	-14.836	-14.154	-14.486	-14.103	-14.458	-14.441	-13.994	-14.088	-15.558	-15.093
-6.484	-5.4012	-5.5333	-6.9787	-6.1336	-7.114	-7.0797	-6.4389	-5.9433	-7.2637	-6.4911	-5.6265	-6.6834	-6.1734	-6.5987	-7.0128	-6.3819	-6.0372	-6.7424	-7.4767	-5.7747	-6.9844	-6.0065	-6.6181	-6.368	-7.4063	-6.2061	-6.7565	-6.4526	-6.1371	-6.264	-6.2107	-6.3442	-5.7136	-5.9382	-5.8818	-5.5057	-6.846	-5.8906	-7.0022	-5.2033	-6.5697	-5.6535	-7.0222	-7.6745	-7.034	-6.0152	-6.3645	-6.3942	-7.4936
-3.9035	-5.3176	-6.0582	-4.5208	-6.6255	-6.0245	-5.0694	-6.4132	-5.5353	-5.1686	-5.7742	-5.9828	-6.3315	-5.9511	-4.8447	-4.6679	-5.9337	-6.3048	-5.3887	-4.4668	-5.5583	-5.9444	-6.5685	-5.0352	-4.9851	-5.9249	-5.7312	-5.9742	-4.3213	-5.2377	-7.5527	-6.3959	-5.1103	-6.3376	-6.6907	-5.8525	-6.0104	-4.2336	-5.8249	-5.4143	-4.662	-4.7909	-6.1182	-5.6672	-5.6668	-6.329	-6.4362	-4.9956	-5.4933	-5.524
-12.022	-11.579	-11.532	-11.262	-11.879	-12.285	-11.235	-11.6	-12.241	-11.947	-12.619	-11.095	-11.553	-11.865	-12.253	-12.213	-11.268	-11.534	-11.816	-11.693	-11.372	-12.16	-11.722	-12.555	-12.659	-12.093	-11.565	-11.846	-12.013	-12.268	-12.041	-10.658	-10.924	-12.016	-11.601	-12.367	-13.524	-12.08	-11.456	-12.097	-11.671	-11.745	-10.953	-11.929	-11.926	-11.165	-12.638	-11.89	-12.025	-11.425
-2.0621	-2.8288	-1.7007	-3.1334	-2.413	-1.7828	-1.8536	-4.5541	-3.0654	-2.2429	-3.2552	-3.1689	-3.3154	-4.0025	-1.1924	-2.6971	-2.8666	-4.1544	-2.4469	-2.6453	-2.6835	-3.799	-1.8804	-2.9976	-2.6267	-2.2421	-2.609	-2.3609	-2.7893	-3.1303	-2.7254	-2.1106	-3.1898	-3.0013	-2.3034	-2.6398	-2.5469	-2.768	-2.7446	-2.0582	-3.6929	-2.2071	-3.821	-2.4622	-2.0124	-2.8454	-2.3805	-3.5664	-2.5014	-2.184
8.2119	9.299	8.0637	7.8352	8.8941	8.8411	8.0881	9.7162	8.1201	8.6233	8.3117	8.6529	8.7811	7.2546	9.2341	9.1244	8.819	8.644	8.0944	8.5136	9.2438	8.4413	9.1482	8.682	8.5977	8.7624	9.381	8.9845	7.8931	8.0953	9.0938	8.9801	9.6279	8.8143	8.7746	8.4411	8.9572	8.6125	8.7526	9.675	8.9158	8.7188	8.2199	7.9553	9.0161	8.4885	8.7394	8.4779	8.2564	7.0607
-9.6812	-9.4677	-9.4303	-9.2314	-8.9784	-9.4869	-8.8451	-9.8482	-8.7714	-8.589	-8.6371	-7.2964	-7.606	-8.7116	-9.7204	-9.2025	-8.3243	-8.0132	-8.2968	-8.8214	-7.9012	-9.1973	-8.4719	-9.99	-7.5559	-9.808	-9.0148	-9.6277	-9.6123	-8.5279	-9.5772	-8.3688	-8.6323	-8.3629	-8.5146	-9.787	-10.007	-9.0143	-7.9009	-9.1083	-9.3527	-8.5069	-10.527	-9.4447	-9.513	-9.3796	-9.8492	-9.2186	-9.333	-8.0414
-5.3928	-5.944	-5.5959	-6.2228	-5.8122	-5.3632	-5.9192	-6.5694	-5.6119	-3.7946	-5.4323	-5.3569	-5.2795	-6.6745	-6.066	-4.9352	-5.9412	-7.103	-4.2171	-6.5161	-6.3758	-5.5473	-5.2613	-4.4285	-5.8463	-6.226	-6.2879	-5.9931	-5.5335	-4.792	-5.4262	-5.1449	-5.2595	-5.3444	-5.664	-5.8885	-5.5204	-5.3891	-5.2425	-6.0563	-5.4455	-4.5597	-5.1311	-6.0279	-3.9322	-4.9293	-5.3435	-6.6281	-5.2933	-6.077
-6.2271	-5.6235	-5.6814	-5.2663	-5.1709	-6.8934	-6.0231	-6.2975	-6.4264	-5.666	-6.8957	-5.9725	-6.1485	-5.424	-4.28	-5.7366	-6.2375	-5.2852	-4.4768	-5.3024	-5.6864	-5.646	-4.9776	-5.2565	-4.7935	-4.6001	-5.9631	-5.1309	-5.3337	-5.3727	-4.4002	-6.8809	-6.0935	-6.9742	-5.8782	-5.704	-6.3044	-4.3587	-5.559	-5.8458	-6.2836	-6.5692	-5.5987	-6.5428	-5.8279	-5.4399	-5.7621	-5.2037	-5.9678	-5.5554
-2.6011	-3.4511	-3.2324	-1.6884	-1.9117	-2.1667	-3.3914	-3.0869	-3.607	-2.7063	-1.6101	-3.2356	-3.201	-1.926	-3.7439	-2.0802	-2.7721	-3.4248	-2.4984	-3.7231	-2.159	-2.6822	-3.0574	-2.2967	-3.2297	-2.9175	-2.0672	-1.7152	-2.4371	-1.8583	-2.4815	-1.5127	-1.3287	-1.9649	-2.7031	-3.4936	-3.6313	-2.3262	-2.6633	-2.1235	-2.6806	-3.4764	-1.3196	-2.0728	-2.9844	-2.9953	-2.5704	-2.7872	-2.9182	-2.992
-13.309	-12.843	-13.226	-12.364	-13.283	-14.084	-13.66	-12.472	-12.803	-13.917	-12.946	-13.461	-13.104	-13.946	-12.836	-13.07	-13.759	-12.639	-12.356	-12.623	-13.275	-12.749	-10.958	-13.412	-13.539	-13.162	-12.687	-13.207	-12.177	-12.644	-14.106	-14.102	-13.551	-13.195	-12.837	-13.485	-12.822	-13.097	-12.585	-13.115	-11.925	-13.939	-13.34	-11.879	-13.448	-12.915	-13.555	-11.936	-12.603	-13.383
-0.2784	0.23755	-0.63396	1.4195	0.76802	0.34565	0.26593	-0.24631	-0.52564	0.08119	0.80676	0.37414	1.4427	-0.045765	-0.33898	1.283	0.64836	1.4545	-0.56352	-0.6734	1.5259	1.1628	-0.038762	0.59243	1.2778	0.29103	1.258	1.1724	0.025945	-0.38261	-0.44543	0.10876	0.71056	-0.366	0.34806	-0.01128	0.24381	-0.42003	-0.47485	0.57297	0.22461	0.64965	-0.05803	-0.10899	0.22044	0.098779	0.57826	0.90107	0.72138	0.35765
6.413	7.8929	7.4819	5.1476	6.9956	8.5581	7.0873	7.1674	5.5929	7.4296	6.731	6.2501	5.3803	6.4817	6.9401	5.9383	6.4235	7.3102	6.7708	7.1869	6.7718	7.4863	6.7943	6.4224	6.4209	6.589	6.4808	6.3053	6.3094	6.4544	7.0849	7.7481	6.4759	8.1989	6.7677	6.0194	6.9505	7.0836	6.6748	6.2703	7.4057	7.4175	5.6688	6.3324	7.9475	5.6904	6.0907	7.0514	7.5429	7.6467
-0.9383	-0.37969	-3.1263	-1.3819	-1.832	-0.971	-1.1449	-1.2331	-0.95991	-2.29	-0.66478	-1.8067	-1.9513	-0.51987	-1.5456	-1.4393	-1.4468	-1.8806	-1.3708	-0.73115	-0.46569	-1.3948	-1.9943	-1.621	-1.0351	-0.57571	-2.1723	-1.9198	-2.4265	-1.9233	-0.12959	-1.2857	-1.0072	-2.1779	-0.011743	-0.80607	-1.1007	-2.3387	-1.0636	-1.5055	-0.75013	-1.8845	-1.5807	-0.13894	-1.9931	-1.0559	-1.1892	-1.595	-0.86292	-1.1108
-12.027	-15.015	-12.031	-13.613	-12.09	-12.206	-13.48	-13.987	-13.646	-13.912	-12.839	-13.43	-13.428	-12.423	-13.087	-13.76	-13.171	-13.202	-13.609	-13.223	-14.204	-11.939	-13.51	-12.264	-12.161	-13.648	-13.675	-13.027	-13.838	-12.106	-13.645	-12.827	-12.454	-11.952	-13.27	-13.022	-13.084	-13.35	-14.004	-13.476	-13.546	-12.141	-12.641	-13.22	-13.461	-12.746	-13.222	-13.743	-13.425	-13.071
1.0961	1.3601	0.42467	2.2495	1.2597	0.59959	0.82789	1.1932	1.021	1.5133	0.86214	1.4167	0.81755	1.5183	1.5248	1.3439	1.148	0.77983	0.70889	1.0877	0.41043	1.5462	1.6296	0.36162	1.5159	0.9066	1.274	1.2721	1.194	2.3643	0.21409	0.51866	0.78337	1.1858	1.85	0.83427	1.4077	1.6799	1.572	0.82223	1.5813	1.1856	0.3284	0.84773	2.8502	1.4034	0.41678	2.0461	0.73465	0.59154
-10.997	-11.473	-11.035	-11.172	-9.8315	-11.345	-12.155	-9.7332	-9.7485	-10.688	-10.206	-9.4157	-10.356	-9.3121	-10.938	-10.891	-10.305	-10.932	-11.099	-11.006	-10.069	-10.927	-11.385	-11.145	-10.262	-11.475	-10.971	-9.9854	-11.155	-11.091	-11.111	-10.769	-11.321	-10.725	-9.9535	-11.144	-10.502	-11.639	-10.218	-10.618	-10.669	-11.321	-10.213	-10.812	-10.532	-11.735	-11.294	-10.987	-10.468	-10.513
-10.274	-9.4502	-9.9073	-9.3059	-10.668	-9.5642	-10.786	-10.237	-11.085	-9.7281	-10.138	-10.093	-9.6212	-11.019	-9.3593	-10.295	-10.405	-10.571	-9.9044	-10.778	-10.715	-9.7229	-10.437	-9.8214	-10.621	-11.403	-10.357	-9.9089	-8.8819	-10.611	-10.15	-10.664	-10.786	-10.045	-10.248	-9.5264	-9.1039	-8.4491	-10.789	-9.7185	-10.46	-10.123	-10.204	-8.9378	-10.659	-9.8749	-9.3169	-10.547	-10.177	-11.035
-4.8792	-5.5506	-4.9996	-4.9	-5.0161	-4.8563	-5.6609	-4.9697	-5.1115	-6.0966	-4.6929	-4.9941	-5.523	-5.4673	-5.3832	-5.1232	-5.9316	-4.3663	-5.0225	-4.6863	-4.8077	-5.6627	-4.7807	-4.9454	-5.2702	-5.1464	-4.1042	-5.0935	-5.0362	-4.9601	-4.7557	-5.7239	-5.0738	-6.5953	-5.572	-4.9847	-4.8174	-5.8089	-4.7059	-4.9753	-6.0152	-6.2658	-5.6201	-4.7221	-5.1738	-4.7775	-4.2463	-5.2328	-4.004	-4.8567
-1.3444	-1.2199	-1.1487	-1.4213	-1.6154	-1.6881	-0.52223	-2.3061	-0.62955	-0.73339	-1.7375	-1.6874	-2.1426	-1.4877	-1.9465	-1.8489	-0.759	-0.51378	-1.4073	-0.47305	-1.7274	-1.1728	-1.1998	-2.1539	-1.2441	-0.56325	-0.81997	-2.3315	-0.82904	-1.0679	-1.3491	-0.16037	-1.4972	-0.46138	-1.5969	-1.4378	-0.39144	-1.5877	-1.7169	-1.1357	-1.5021	-1.3696	-1.2546	-0.74801	-1.329	-0.86326	-2.3395	-1.7584	-1.3387	-1.0828
-3.8521	-2.9678	-3.0144	-3.3691	-2.5988	-2.4843	-2.892	-2.6236	-4.3377	-3.5434	-3.5158	-3.5983	-3.9617	-2.5072	-2.7483	-2.4922	-2.3069	-3.4921	-2.0309	-2.7388	-3.5714	-3.9405	-3.3216	-2.537	-2.8781	-2.7424	-3.6447	-4.0848	-3.019	-2.4415	-3.1808	-2.5913	-3.6957	-2.3327	-3.3953	-3.9101	-3.1343	-3.4719	-2.7344	-2.7685	-3.9627	-2.6442	-2.6692	-3.265	-2.6632	-3.3901	-3.608	-4.6396	-3.2247	-3.6981
1.163	2.2995	0.30506	1.154	0.72076	2.4074	1.5203	1.6769	2.1222	0.98726	1.3531	0.88565	1.7858	1.2193	2.1527	-0.041432	1.2971	1.818	2.5287	1.763	1.1718	1.7628	1.3782	1.4769	1.945	1.5556	1.5703	0.24946	0.81318	1.6236	1.6695	0.56079	2.1315	0.46949	0.9349	1.635	1.9326	1.6553	1.1168	0.78562	-0.25576	1.5457	1.6564	1.8691	2.01	0.38456	1.5327	1.9026	2.0426	1.1951
5.4225	4.8266	4.2557	3.901	4.0821	4.0566	4.3687	4.8738	4.302	4.0896	3.9381	4.5181	5.7271	4.1244	4.4218	4.5961	5.1206	3.9198	4.2359	4.5835	4.5446	4.2879	4.1972	3.2725	4.8099	4.4037	4.9847	5.6657	4.2764	4.3487	4.9565	4.0739	3.1718	3.3319	4.0404	4.4672	4.5723	3.5361	3.5697	3.3657	3.7019	4.925	3.6024	3.4465	4.4084	3.7173	3.8616	4.1033	4.4206	4.125
8.8306	8.6866	9.055	8.6879	7.6396	8.7132	8.7312	7.8137	8.7643	9.7711	8.4031	9.0742	9.19	7.8289	7.7517	8.278	8.7344	9.1379	8.3026	8.7989	7.9348	7.9607	9.9063	8.2312	8.2603	9.512	8.5871	8.8211	8.7869	7.1821	8.2546	7.5958	8.5505	9.0752	8.8001	9.331	8.7843	7.9722	8.6237	7.303	8.1898	7.0092	9.2938	8.7595	8.4225	9.3509	8.5424	8.7192	8.4669	8.6921
-12.603	-12.419	-12.201	-13.794	-12.792	-12.781	-14.118	-13.216	-13.44	-13.094	-12.693	-13.085	-13.826	-12.417	-13.253	-13.149	-14.156	-13.435	-13.543	-14.558	-13.23	-13.079	-13.677	-14.293	-13.583	-13.969	-13.823	-12.859	-13.497	-12.787	-13.037	-13.438	-12.621	-12.959	-12.671	-13.21	-14.564	-12.93	-12.682	-12.937	-13.069	-13.913	-13.615	-12.824	-13.06	-12.798	-13.559	-13.785	-13.041	-12.858
-2.3089	-1.4058	-2.5012	-4.0417	-2.3073	-2.1079	-3.2341	-1.9531	-2.0435	-3.6287	-3.189	-1.8355	-2.4019	-3.0787	-2.208	-2.1539	-3.6286	-1.8025	-3.1382	-2.0179	-2.6932	-2.8759	-2.7589	-3.6578	-2.4554	-3.9769	-2.1661	-2.4779	-2.6584	-2.83	-1.8637	-3.8331	-2.3205	-2.8876	-2.8855	-2.1328	-1.636	-2.9143	-2.1737	-1.7175	-3.0046	-3.0438	-2.6356	-1.8104	-1.3714	-1.6476	-2.4761	-3.0706	-3.0282	-2.7
7.5827	7.4513	7.649	8.0794	7.4165	8.2361	8.6657	8.1886	8.5674	9.8706	8.33	7.2658	7.3972	6.8431	7.0965	7.2485	7.1816	7.1796	9.1278	8.1645	7.8528	8.0296	7.91	7.3481	8.5044	7.8186	7.151	7.731	9.3519	8.7133	8.5358	8.9895	8.5542	7.5759	8.6363	7.8695	8.2048	8.1312	7.817	8.5232	7.9912	6.8578	7.9248	8.1583	7.2021	8.1677	8.4441	9.6533	7.6471	8.6957
-15.52	-15.179	-13.849	-13.538	-14.669	-14.865	-14.699	-15.105	-14.95	-14.634	-13.657	-14.241	-15.061	-14.403	-14.784	-14.911	-14.651	-14.271	-14.192	-14.283	-13.321	-14.622	-14.511	-14.102	-14.656	-14.673	-15.588	-14.257	-15.167	-14.637	-16.067	-15.316	-14.181	-15.208	-14.802	-15.339	-14.923	-14.828	-14.924	-14.356	-14.761	-14.854	-15.062	-14.621	-14.594	-15.258	-13.909	-14.314	-14.302	-13.767
-7.8317	-8.4408	-8.4699	-7.3491	-7.3322	-8.5248	-7.9196	-8.3502	-8.7916	-8.6392	-7.291	-8.3572	-7.0988	-7.2428	-7.5545	-7.4915	-6.5696	-7.5905	-7.5249	-7.7171	-8.2011	-10.084	-7.7879	-7.849	-7.2743	-7.6954	-8.5627	-6.9189	-7.5011	-7.7642	-8.0213	-7.93	-7.7162	-7.0899	-7.5455	-6.6239	-7.7563	-7.578	-7.7646	-7.0623	-7.5621	-8.1728	-8.2042	-7.3263	-8.0882	-8.2097	-8.0739	-6.111	-7.7375	-7.8144
8.4652	8.078	8.2596	7.9793	8.0995	8.4745	9.2445	8.5356	8.5796	8.6194	8.7418	8.7588	8.0036	8.5678	8.1799	10.031	7.4743	9.6386	8.8131	8.8935	8.6202	9.2557	8.6018	8.4068	8.1244	7.8716	8.1455	7.9191	8.4385	8.9245	9.5519	8.3077	8.3232	8.5204	8.8277	8.6499	8.6452	8.7425	9.4088	8.1474	9.4213	8.1817	8.5403	8.2317	8.7519	7.9674	10.068	7.224	8.2623	9.2508
-3.4197	-1.2361	-1.8879	-2.055	-3.086	-3.2646	-3.6115	-2.7812	-2.8442	-1.7296	-2.809	-1.8553	-3.7978	-2.4565	-1.9848	-1.5961	-1.6529	-3.0286	-2.8676	-2.1574	-2.7332	-2.8305	-1.7152	-2.3012	-2.7342	-3.3389	-1.8596	-2.8865	-3.0725	-2.4677	-2.2457	-2.2263	-2.8667	-2.2514	-2.7281	-2.3456	-2.6244	-1.8861	-2.6253	-2.7295	-1.6377	-2.9034	-2.1983	-2.122	-1.7097	-2.259	-3.1997	-2.8614	-2.8569	-2.6306
-2.8096	-3.0899	-3.4588	-4.4639	-2.3209	-4.4176	-2.7235	-3.3816	-2.3417	-3.6514	-3.3297	-2.5126	-2.4676	-2.057	-3.7583	-3.3098	-3.5765	-2.36	-1.653	-3.2878	-3.7883	-4.3086	-3.7314	-3.1651	-3.3004	-3.331	-3.6123	-3.7063	-3.142	-3.9582	-2.5832	-4.1328	-3.3887	-2.0179	-3.764	-3.7967	-4.0444	-3.4394	-4.5902	-4.0841	-3.0352	-4.0659	-2.7367	-3.5315	-3.0323	-3.2996	-3.1013	-2.8101	-1.7359	-3.6218
-0.30887	0.44805	0.83567	0.35271	0.48729	-0.060727	0.4192	0.30395	0.31768	-0.068741	-0.57287	-0.57949	1.1437	0.94266	0.16732	0.7152	1.6361	0.058542	0.23079	-0.49198	0.47452	0.64816	0.6768	0.091006	0.19799	-0.30459	-0.70632	0.47887	-0.26073	0.060157	1.6049	0.4675	0.88566	0.36557	0.33003	1.0672	0.08071	0.61663	0.17191	-0.073437	0.21186	0.86658	0.96311	0.12121	0.78045	0.67994	0.46565	-0.26857	1.1049	-0.16157
3.2466	2.5583	2.5677	3.439	2.1552	2.4237	1.6005	2.5388	2.4413	1.6155	2.3283	1.8836	2.046	1.3116	3.1996	2.6625	2.8112	2.5585	2.6646	3.5538	2.8554	2.8095	2.5048	1.0443	1.9399	2.4806	2.2728	1.6733	1.1337	2.2684	2.4895	2.0002	2.1132	3.0468	2.7088	1.5566	3.7582	2.516	2.4353	2.5286	2.5991	0.81683	2.6249	2.9066	1.6149	2.7372	2.5813	2.6684	2.8199	1.5814
0.33919	0.097335	-0.5103	0.48325	-0.03645	-0.49557	0.39282	-0.43794	0.69808	0.043019	0.059525	0.8573	-0.044827	-0.96334	0.64168	1.2487	0.43277	0.6401	0.64859	-0.39464	-0.59251	-0.1364	0.11886	0.28628	-0.31601	0.52904	-0.44236	-0.56007	-0.48882	0.089019	-1.4148	0.47865	-0.42855	0.14347	-1.0188	-0.80803	0.18785	-0.85193	-0.38551	0.75007	1.1603	-0.51634	-0.068606	0.49211	-0.59371	-0.29684	-0.70884	0.028772	-0.51269	0.74543
-0.51537	0.43672	0.56554	0.27629	0.27758	0.11037	0.84886	0.14135	-0.46549	1.724	0.62693	-0.38794	1.0965	0.8356	-0.6199	0.66921	0.89939	1.3376	0.63037	1.1261	2.1032	-0.39387	-0.75995	0.16371	0.94618	0.49268	1.0975	-0.083841	0.50079	1.2153	2.3103	0.66056	0.95991	-0.17133	0.27625	-0.2047	-0.2785	-0.54379	0.15828	0.13382	-0.60782	0.43579	-0.7635	0.43273	0.84634	0.21661	0.62255	0.42858	-0.95304	0.48381
-6.3909	-5.3552	-5.3306	-5.2134	-6.3111	-5.4131	-5.7385	-6.042	-6.2785	-4.7182	-5.6086	-5.2188	-5.7886	-5.4837	-5.8105	-5.1517	-6.1749	-6.4893	-5.3094	-5.4371	-6.4629	-4.8119	-4.5993	-5.1568	-5.5366	-5.6954	-5.4279	-4.9646	-6.9186	-4.7795	-5.0014	-5.888	-6.678	-5.7415	-5.5403	-5.6513	-4.8675	-5.8321	-5.7828	-5.2459	-4.4419	-6.3727	-6.6454	-4.5061	-5.5935	-5.1527	-5.9567	-5.9613	-5.8037	-5.1684
-0.55808	-0.045002	-0.1702	1.1358	0.00024793	1.0822	0.12786	0.21565	1.8413	0.49462	-0.25811	-0.18737	0.40644	0.24591	0.98234	0.7923	0.19458	1.0914	0.48954	0.33559	0.97036	0.33365	-0.18719	0.41555	0.39292	-0.54985	0.031832	-0.22963	0.61456	-0.58806	1.2403	1.1388	-0.66197	-0.057265	0.29069	0.97697	-0.61631	-0.73216	0.16505	0.056298	1.0573	0.017319	0.36559	0.75289	0.33118	0.015218	0.68532	0.30479	-0.31607	1.2451
-3.89	-3.8789	-4.1053	-3.9122	-4.2407	-3.4343	-3.7222	-4.7773	-4.4238	-4.6219	-3.8934	-4.0926	-3.7595	-3.558	-4.0321	-3.5018	-3.6226	-5.1774	-4.9515	-3.0464	-4.2947	-4.3977	-3.638	-5.2386	-4.0016	-4.2775	-3.3826	-2.9499	-4.6317	-5.0902	-4.7748	-3.6384	-4.2428	-3.698	-3.6239	-3.6672	-4.9299	-3.6134	-5.0394	-4.1264	-4.0147	-3.9455	-3.8659	-4.4296	-4.817	-4.475	-5.1059	-4.0978	-4.5264	-4.1706
0.77975	1.6034	2.3413	1.153	1.2362	1.7951	0.16701	2.4622	0.78942	2.0179	0.27197	1.1847	0.39443	0.89884	-0.36008	1.5655	0.84228	1.6993	1.2066	0.84854	0.89451	1.0699	1.7718	2.2391	1.7826	0.90167	1.0028	1.8124	2.1394	0.62852	2.2505	1.7567	0.95509	0.84652	1.0196	1.3044	1.2791	1.2642	0.88472	1.9752	0.65205	2.2287	0.40975	1.1974	0.54488	0.83387	1.3481	0.97793	1.0888	0.53559
8.9343	9.254	9.376	7.8355	7.7077	9.2354	9.109	7.8579	10.382	7.6618	7.5949	7.5988	7.9331	9.3448	8.6368	9.052	9.4395	9.8446	8.7421	9.1188	8.8561	8.2025	8.8302	8.629	9.1049	8.182	8.301	7.3416	9.1729	8.8771	7.9862	9.7516	8.8193	7.2092	8.75	8.6015	9.1432	8.5238	8.7409	8.7576	8.2131	8.0695	8.3523	9.0748	8.3936	8.1845	8.8254	6.8055	8.4835	7.6496
-22.146	-23.049	-22.098	-22.43	-21.822	-22.154	-22.177	-23.232	-22.12	-22.081	-22.577	-21.992	-22.451	-23.587	-22.457	-22.696	-22.1	-21.541	-21.91	-22.534	-22.409	-22.347	-22.159	-22.342	-22.273	-22.277	-23.151	-21.9	-23.171	-22.481	-22.327	-21.792	-22.244	-22.204	-23.069	-20.324	-22.102	-22.567	-23.013	-22.597	-22.849	-20.546	-21.519	-22.993	-22.835	-22.293	-21.971	-22.755	-23.661	-21.393
-13.284	-12.849	-12.966	-13.667	-13.3	-12.699	-13.756	-12.536	-11.921	-13.186	-13.158	-12.694	-13.291	-12.432	-12.726	-12.91	-11.565	-12.984	-12.799	-12.09	-12.992	-13.162	-13.843	-13.966	-13.015	-12.982	-11.558	-12.807	-13.045	-12.492	-13.096	-11.804	-12.628	-12.73	-12.361	-11.171	-13.145	-13.425	-12.502	-13.266	-12.806	-12.082	-11.658	-12.919	-11.668	-13.189	-13.324	-13.133	-13.643	-12.81
-9.0501	-9.8847	-9.3554	-9.5702	-9.055	-8.8586	-8.3602	-9.277	-8.9691	-9.0847	-10.023	-8.7811	-8.5165	-9.6078	-9.8888	-8.9229	-10.509	-8.7303	-10.532	-9.1044	-9.8635	-10.342	-9.6017	-10.133	-9.3901	-9.9818	-9.7872	-8.9536	-9.0839	-8.1293	-9.3444	-9.1223	-9.6459	-11.378	-9.74	-11.128	-9.4908	-9.3248	-9.2907	-9.2987	-9.7071	-9.1703	-10.085	-8.7996	-10.4	-8.6979	-9.0636	-9.1918	-8.436	-9.725
1.8254	2.4199	1.328	1.8844	1.6505	1.1982	2.2946	1.5235	1.6974	1.0984	2.2533	1.7162	0.61205	2.1271	1.7904	1.4025	2.9595	1.5747	0.69109	2.8204	2.3031	2.3157	1.0056	1.6644	1.1289	1.4606	1.0069	1.1769	1.1018	1.1967	1.1294	0.54822	2.6059	3.5432	2.2471	2.6004	1.9287	1.2722	1.5431	1.5568	1.8206	1.6553	2.6812	0.80231	1.2756	1.6493	0.97133	1.229	1.5172	1.5444
-9.0899	-9.4884	-8.8742	-8.8903	-9.5993	-9.4363	-10.213	-8.9971	-9.3319	-9.5623	-9.2126	-9.2569	-8.8509	-8.5358	-9.1851	-10.331	-9.4076	-10.574	-8.5475	-9.7797	-9.9162	-8.8477	-9.71	-9.8273	-8.863	-8.5216	-9.9052	-8.9197	-9.3956	-9.0126	-10.04	-9.0967	-9.4863	-9.604	-9.2478	-9.3586	-8.1664	-9.9827	-9.2287	-7.7727	-9.2051	-8.2248	-9.0789	-8.4735	-8.4363	-9.3373	-9.8855	-9.3386	-9.5441	-8.3287
3.5084	2.7973	2.4637	3.2723	3.1058	3.1754	2.6856	2.4377	2.7394	2.8439	2.7658	2.8034	2.646	3.3358	2.8113	3.411	3.5728	3.4319	2.9412	3.3403	3.1176	3.0969	1.9164	2.6099	2.1328	3.5721	3.0894	2.9893	3.6583	3.9528	2.4655	3.0517	3.5339	2.9621	3.6645	2.0581	2.7311	3.7044	2.652	4.2814	3.1697	3.6913	3.2539	2.1198	1.9128	3.9511	2.3328	2.7696	3.076	3.5942
-10.418	-10.279	-9.6795	-10.314	-8.9523	-9.1951	-9.7976	-10.425	-9.086	-9.2209	-10.103	-7.7209	-9.9383	-9.3474	-9.1864	-9.4627	-9.137	-9.393	-8.4736	-9.1643	-9.0051	-9.0461	-9.4282	-9.9834	-9.1454	-9.2118	-9.773	-9.7326	-9.5486	-8.8186	-8.5102	-8.371	-9.846	-9.5937	-8.537	-9.507	-10.066	-9.081	-9.1861	-8.5922	-9.5543	-8.9628	-9.7982	-9.5042	-10.256	-9.3143	-8.4738	-9.6533	-10.166	-10.18
5.8981	5.1095	6.7909	5.2891	6.1021	5.5316	5.7424	6.1679	6.0826	5.5591	5.5769	6.8779	5.9763	4.6249	5.3045	5.8465	6.0202	5.5871	7.5369	5.6235	4.4825	5.1449	5.5106	6.1469	5.4232	4.8211	6.4607	5.3766	5.4264	5.8227	5.3317	5.529	5.9303	5.1911	5.3189	4.9784	5.8635	4.7503	5.8233	5.7716	5.695	4.6219	5.5584	5.5465	5.4501	5.4136	5.3103	5.4261	4.8718	5.4204
-9.0241	-8.8899	-9.0473	-8.0916	-9.4362	-9.0533	-10.331	-9.1759	-9.408	-10.206	-9.0923	-9.4617	-9.4231	-7.9539	-8.7162	-8.4593	-9.2797	-7.8442	-8.9718	-9.5501	-9.5092	-8.2254	-9.5612	-9.5433	-9.8947	-8.3524	-10.274	-9.5552	-9.4702	-9.1744	-9.3526	-9.075	-8.4218	-9.7211	-9.878	-8.0466	-9.5762	-10.103	-8.67	-8.423	-9.3425	-9.6029	-9.1246	-9.7487	-8.7511	-9.039	-9.2792	-10.243	-8.9502	-9.3566
6.2847	5.7838	7.1499	7.2978	6.3854	6.434	7.3	6.2173	6.7637	7.8723	6.9399	6.8148	6.8364	4.8198	5.2804	6.5823	6.8804	6.7317	6.4965	6.9584	7.3676	6.67	7.3915	6.9229	6.2023	6.8202	6.0325	7.084	6.8985	6.9988	6.3769	5.8516	6.8848	6.7319	7.7068	6.9491	6.3823	6.8822	6.6799	7.0238	6.7339	7.749	6.8968	5.2082	5.9614	7.4485	7.0885	7.1447	7.4184	6.3922
3.0454	2.7809	2.7238	2.8809	3.0149	2.96	2.437	3.0841	3.2791	2.6964	3.0469	2.8354	4.0478	1.6982	2.8927	3.1584	2.2894	2.7576	3.8572	2.311	2.3023	1.6977	3.2612	2.9259	2.9057	2.3426	2.2425	3.8575	3.0114	2.9214	3.4545	3.6421	3.6112	2.8436	3.2572	3.1422	3.1755	3.1574	3.667	2.2597	3.2982	2.7851	3.5601	2.9925	2.5898	2.8492	2.8979	3.1827	3.3317	2.9055
-10.263	-10.854	-11.72	-11.781	-11.779	-10.984	-11.619	-11.759	-12.787	-11.595	-10.853	-11.702	-10.382	-11.935	-10.966	-11.158	-11.945	-11.121	-11.814	-11.48	-11.687	-11.652	-11.426	-11.784	-11.813	-11.346	-10.998	-12.493	-10.489	-11.033	-11.813	-12.467	-10.84	-12.421	-11.401	-12.93	-10.846	-12.41	-11.554	-11.437	-11.446	-12.351	-10.392	-11.852	-10.997	-11.974	-10.505	-10.911	-11.336	-12.157
4.9312	4.3911	4.5633	4.6828	4.5012	5.0055	5.1479	2.5837	4.6206	5.4483	4.6206	4.0524	3.9219	4.4512	4.797	4.8149	3.68	3.1768	4.2363	4.6104	3.2261	3.9442	4.6087	4.3314	4.4215	4.2367	4.5706	4.4116	4.2161	5.4159	4.5083	4.3298	4.1018	4.7949	4.7365	3.1782	4.8016	3.8417	4.1225	4.597	3.6935	3.9771	4.5323	3.5559	3.8349	4.011	5.3059	4.9995	5.268	4.6936
-2.8574	-4.4915	-3.7406	-3.6548	-2.5251	-3.6187	-3.8322	-2.8847	-3.3422	-3.2289	-2.4116	-3.6127	-3.1896	-3.9012	-3.5509	-4.2607	-3.3659	-3.3627	-2.8052	-2.9824	-2.8622	-2.8106	-3.766	-2.6524	-2.9196	-3.4009	-3.1774	-3.1626	-4.1164	-2.6469	-2.3681	-2.917	-2.923	-3.2423	-4.0302	-3.2646	-3.324	-3.3617	-4.234	-2.6478	-2.2848	-3.2419	-2.5446	-2.7855	-3.5594	-1.8936	-2.8684	-3.1001	-3.4688	-2.9254
-13.535	-12.515	-13.857	-12.684	-12.847	-13.302	-12.349	-12.661	-13.386	-13.372	-13.763	-12.844	-12.315	-13.893	-12.327	-12.855	-12.895	-13.635	-14.312	-11.527	-12.913	-13.31	-13.258	-13.627	-12.927	-11.735	-12.821	-12.307	-13.179	-13.127	-12.893	-12.682	-13.609	-13.319	-13.856	-13.41	-12.843	-11.819	-14.516	-13.07	-13.085	-13.703	-12.957	-12.658	-13.833	-12.798	-13.323	-12.755	-14.061	-13.684
1.3442	-0.48601	0.6105	-0.77005	0.1875	-0.84596	1.1984	-0.01292	0.22318	0.86085	-0.778	0.59704	-0.096023	0.43594	0.16731	-1.5105	-0.85607	0.60553	-0.34756	-0.4949	1.0048	-0.77177	0.49355	0.10445	0.10649	-0.51226	-0.60907	-0.21554	0.2893	0.86943	0.35561	-0.16895	0.80182	-1.148	-0.18874	-0.67023	0.72832	-0.27903	-0.52249	1.0093	-0.25986	0.25918	0.53863	0.14828	-0.71547	0.12737	0.24455	-1.3536	0.53843	-0.9382
-11.081	-10.173	-9.8347	-10.964	-10.41	-9.8107	-11.046	-9.7086	-9.2607	-9.3644	-9.7458	-10.907	-9.4913	-11.2	-9.2249	-10.352	-10.393	-9.9284	-9.8842	-11.356	-9.5753	-10.442	-10.136	-10.578	-10.016	-10.783	-10.641	-11.311	-10.133	-9.6197	-11.47	-10.269	-10.077	-10.022	-10.538	-11.27	-10.268	-9.8409	-9.1812	-10.969	-10.135	-11.001	-10.309	-10.587	-10.828	-9.8964	-9.8954	-9.9244	-9.9989	-9.7428
-2.6875	-2.6917	-2.2355	-2.5115	-2.1167	-2.278	-3.6735	-1.8311	-1.8034	-2.3241	-2.0618	-2.2814	-1.9266	-2.6464	-1.6746	-3.8279	-2.0578	-3.1951	-2.063	-1.3251	-1.0995	-2.4014	-1.7863	-2.4552	-2.44	-2.5821	-1.7832	-3.6448	-1.7624	-2.4554	-2.7813	-3.1178	-2.1958	-1.8128	-1.433	-1.6128	-1.7356	-3.0838	-2.4021	-2.7088	-3.0729	-3.4136	-2.6223	-2.2998	-1.6101	-1.5007	-2.8299	-2.7073	-2.9813	-2.5259
1.892	1.356	0.42594	1.7349	2.1552	1.9938	0.6527	1.6485	1.4844	1.1603	1.5156	1.0964	0.4952	1.4813	2.4432	1.0977	1.275	1.8526	0.5283	2.2332	1.4727	0.8736	1.5284	0.1157	0.53045	1.1357	-0.2565	0.85618	1.2131	1.1155	0.16661	0.55628	0.75444	1.3678	1.2306	2.1484	1.904	1.5055	2.0141	1.2623	1.5117	0.86118	-0.608	0.29438	1.3717	1.8199	0.78389	1.163	1.4424	1.5561
-14.546	-14.248	-15.029	-14.303	-15.208	-14.036	-14.699	-14.506	-15.644	-14.456	-14.402	-15.591	-14.546	-15.108	-15.003	-13.439	-14.734	-14.174	-14.393	-14.79	-14.878	-14.238	-14.492	-14.796	-15.363	-14.086	-13.949	-15.355	-13.655	-14.273	-15.125	-15.334	-14.15	-15.386	-14.762	-13.459	-14.814	-15.667	-14.255	-14.715	-14.288	-15.347	-14.786	-13.176	-14.53	-15.2	-13.761	-15.17	-14.603	-14.565
7.0094	6.3449	6.4996	6.3555	7.4053	7.3632	5.3509	5.4395	7.8192	6.8446	6.0567	5.8265	7.3209	6.4721	7.4442	7.4297	6.0264	6.9673	6.8916	6.7346	5.8568	6.8898	6.7005	7.7352	6.4235	6.7845	7.4991	7.5941	6.0271	6.6771	7.9883	5.6053	6.8188	7.622	7.1897	6.697	5.8753	6.7581	6.2686	6.9982	7.218	6.5267	7.9955	7.6721	6.1993	6.8518	5.0568	6.9194	7.1875	7.0623
-2.3041	-2.624	-2.9518	-2.4496	-2.6793	-3.4326	-1.2059	-2.708	-0.83305	-2.7701	-2.983	-2.6108	-2.1	-2.6423	-2.974	-1.7854	-2.8297	-2.1915	-2.1573	-3.4895	-3.4811	-2.5521	-2.8515	-1.8154	-3.4073	-1.7224	-3.0035	-2.1876	-2.7015	-3.2787	-2.6091	-3.017	-2.2717	-3.1382	-2.4027	-3.0122	-1.4434	-3.0478	-3.624	-1.5635	-2.4307	-4.1977	-3.5525	-1.845	-2.8587	-2.4098	-2.9501	-2.0817	-1.365	-2.4487
-10.919	-12.057	-10.779	-10.691	-10.912	-10.491	-10.39	-11.365	-10.97	-11.067	-11.562	-11.52	-11.966	-10.512	-11.343	-10.809	-10.752	-10.655	-11.145	-11.155	-10.001	-11.099	-11.26	-10.913	-11.923	-11.09	-10.969	-10.956	-10.864	-11.537	-11.402	-11.442	-11.89	-11.102	-10.392	-9.8862	-10.569	-11.774	-10.773	-10.493	-11.271	-10.854	-10.375	-10.625	-10.936	-8.7799	-10.785	-10.05	-11.873	-11.322
-13.077	-13.221	-13.459	-14.267	-13.334	-12.59	-12.629	-14.059	-13.449	-13.508	-12.851	-12.83	-11.976	-13.165	-12.59	-13.855	-13.411	-13.697	-12.707	-14.023	-12.878	-13.317	-13.752	-14.089	-13.535	-13.431	-12.576	-13.932	-13.299	-13.922	-13.172	-13.307	-12.853	-13.871	-12.862	-13.065	-14.609	-13.566	-13.702	-12.917	-12.542	-13.621	-12.441	-13.624	-12.432	-12.542	-12.84	-13.391	-12.181	-13.183
-3.3094	-1.5178	-1.6728	-2.4583	-3.2175	-3.3671	-1.8944	-2.1922	-2.9499	-2.0607	-1.8086	-2.4884	-2.3788	-2.6343	-1.9922	-2.7151	-3.2028	-1.9789	-1.7997	-2.6965	-3.1734	-0.83972	-2.6067	-2.0189	-3.036	-2.4403	-2.0289	-2.2824	-2.2629	-1.8599	-2.4519	-2.6291	-2.9018	-2.6042	-2.3567	-1.7224	-2.3197	-1.0941	-1.5057	-1.86	-2.2192	-3.2558	-1.6876	-2.4737	-2.5873	-1.9886	-3.0077	-1.6342	-2.9921	-3.2267
5.4258	4.288	6.127	3.8024	4.8611	4.3948	4.6999	4.5705	4.8562	4.5363	5.8455	6.259	4.5985	4.6161	5.4673	4.3311	3.9888	4.5767	4.5396	6.5608	5.3644	3.6133	4.1834	4.1627	5.3587	4.3274	4.2522	3.6725	4.9572	4.4694	5.4332	5.4286	4.655	3.2653	5.1287	3.4538	4.8125	4.5936	4.4492	4.3529	5.4565	4.7339	4.5327	4.6664	4.3065	4.7615	5.2282	4.5547	4.321	5.3453
-5.8993	-5.5329	-5.6169	-5.4207	-5.1529	-5.1258	-6.2866	-6.4017	-5.1923	-3.7721	-5.0567	-6.6967	-5.6597	-5.7848	-5.4396	-5.2907	-5.5689	-5.5422	-5.2326	-5.9975	-4.791	-5.5774	-4.9482	-5.4493	-6.0092	-5.1261	-4.6238	-6.5865	-5.1834	-6.7131	-5.5974	-4.2579	-4.667	-4.4039	-4.9173	-5.5086	-5.4915	-6.0573	-5.0649	-6.3228	-5.4161	-5.7158	-4.9306	-6.2363	-4.3947	-5.4298	-4.4571	-5.038	-5.1447	-5.3553
4.7618	5.2943	4.2463	4.893	4.6039	4.6207	3.6368	4.3328	4.0738	4.5621	4.1336	3.4405	4.4159	4.5242	4.9544	4.9813	4.5602	3.2054	4.8911	4.6869	3.5684	3.9666	5.1112	4.9542	4.8724	4.2507	4.9179	4.1851	3.6731	4.653	4.7706	5.0587	3.4835	4.6184	4.8556	4.0403	4.1054	5.1176	4.0268	4.1191	3.7185	5.4496	5.1406	4.8732	4.9037	4.6042	3.5309	5.8319	3.8468	3.6057
-9.2797	-8.7257	-8.8919	-7.9992	-9.1932	-9.2156	-9.7033	-9.8531	-8.7211	-7.4792	-7.8353	-10.016	-9.9838	-8.6599	-9.7341	-9.2208	-8.7298	-9.4782	-8.7507	-9.5421	-9.927	-8.6374	-9.7298	-8.2364	-8.772	-9.7772	-9.0715	-7.8156	-7.8953	-9.0074	-9.8426	-8.2932	-9.8087	-8.1096	-9.4759	-9.1387	-9.4505	-9.7551	-9.1064	-8.7378	-7.7735	-8.2534	-9.2651	-9.2804	-8.9339	-8.9938	-9.3392	-9.2053	-9.4305	-7.8551
-12.585	-12.273	-13.334	-12.317	-12.004	-13.395	-12.804	-12.405	-12.661	-13.278	-13.216	-11.962	-13.29	-13.008	-12.072	-12.712	-12.744	-13.292	-12.06	-13.558	-13.275	-13.62	-12.883	-11.784	-13.448	-13.56	-13.591	-12.891	-13.151	-12.42	-12.369	-12.308	-13.02	-12.971	-13.727	-12.959	-13.131	-13.159	-12.827	-12.931	-13.499	-12.608	-13.527	-13.187	-12.399	-12.734	-12.951	-13.811	-11.597	-13.588
-0.93481	-0.32791	-2.1213	-0.38086	-1.0683	-1.4568	-1.9209	-0.18362	-0.86755	-2.4835	0.5021	-0.82278	-1.6374	-0.94071	-2.4765	-0.39697	-0.66987	-1.4391	-0.83271	-0.81727	-0.81552	-0.86273	-0.48225	-0.35543	-0.83455	-0.83947	-2.8733	-0.98711	-1.2788	-0.91736	-0.81621	-1.4109	-1.4741	-1.876	-1.3022	-0.94228	-1.2816	-1.4653	-1.888	-0.6142	-1.2118	-1.599	-0.99992	-0.74118	-0.91957	-0.20907	-1.2604	-1.0436	-0.83719	-1.6136
-22.434	-22.751	-21.581	-22.571	-21.779	-22.692	-23.427	-21.813	-23.821	-21.572	-21.309	-21.862	-22.899	-22.586	-22.257	-22.17	-21.497	-21.62	-21.426	-21.614	-22.354	-22.449	-22.125	-21.926	-23.076	-21.753	-22.982	-22.443	-21.965	-23.365	-22.069	-21.878	-22.573	-22.703	-20.936	-23.714	-22.945	-21.503	-21.112	-22.498	-21.543	-21.329	-23.457	-21.739	-21.964	-23.414	-22.487	-21.485	-22.793	-21.776
-2.8319	-2.3502	-2.5491	-3.0088	-4.1127	-2.7168	-3.7204	-4.4063	-3.7699	-3.1982	-3.0127	-2.6874	-3.0739	-3.2358	-4.0803	-1.9623	-2.6242	-2.902	-2.9184	-2.9202	-3.5039	-3.303	-2.9048	-3.8296	-2.6712	-3.0249	-2.455	-2.6646	-3.0296	-4.0452	-3.6844	-2.7973	-3.5741	-3.3116	-3.4132	-3.8125	-2.2362	-4.0148	-2.9051	-2.9563	-2.2253	-3.6171	-3.2673	-2.8923	-3.2775	-3.9485	-3.6577	-3.7784	-3.5081	-3.0882
7.18	5.1254	5.0389	6.6376	5.2098	5.3674	6.3542	4.2435	6.3199	5.8388	4.5581	6.0173	5.504	5.9515	5.3086	5.2306	6.2351	5.0675	4.9816	6.8706	5.8699	5.7458	5.5781	5.5529	5.2566	4.9038	5.7014	5.0686	6.3444	5.2712	6.5489	6.2394	6.2179	4.7312	4.3279	5.2162	5.1104	6.2	5.7791	5.1444	5.7006	5.0807	5.0707	6.0889	5.7842	5.0123	5.2482	5.4139	7.0087	6.1458
-3.3267	-3.0238	-3.9928	-4.1866	-5.1306	-3.0432	-3.4598	-4.072	-2.9951	-4.9688	-4.0455	-3.0391	-3.2801	-3.7651	-3.4603	-3.6644	-4.0432	-3.9461	-3.741	-4.0247	-4.0722	-3.9803	-4.0624	-3.2713	-4.0634	-3.3741	-3.5863	-3.0747	-3.2422	-4.6058	-2.5635	-3.5409	-3.3113	-4.0985	-4.0807	-3.1214	-4.6387	-3.8331	-3.8305	-2.9388	-4.2828	-3.2739	-3.9915	-2.5752	-3.1826	-2.5033	-2.6314	-3.6751	-3.9498	-4.0213
-11.924	-13.181	-12.822	-13.864	-12.192	-14.344	-11.809	-12.763	-12.84	-14.111	-13.014	-12.472	-13.388	-13.181	-13.807	-13.137	-12.299	-13.515	-13.094	-13.775	-13.227	-11.745	-12.279	-12.807	-13.85	-12.992	-12.645	-13.018	-12.066	-12.758	-11.598	-12.877	-13.559	-13.814	-13.03	-12.778	-13.812	-13.66	-12.1	-12.493	-13.091	-12.886	-12.603	-11.575	-12.835	-12.759	-11.91	-12.67	-12.939	-12.444
5.8745	6.1935	5.8315	5.515	5.4825	5.4425	4.9157	4.4653	6.1761	6.0866	5.2116	5.7726	5.5149	5.3996	5.0124	4.9848	6.3608	4.5922	4.5207	5.2646	5.5109	4.7628	4.9425	5.3773	5.2592	5.0427	5.492	5.7585	5.6466	6.5325	5.4723	5.8107	4.8513	4.8513	5.209	6.3504	5.6957	6.3541	6.1696	6.5815	5.1414	5.8211	6.1985	6.5675	6.0833	4.4992	6.5029	5.3096	6.055	6.0503
-21.974	-22.679	-21.758	-21.079	-22.623	-21.706	-23.016	-21.702	-22.662	-22.958	-21.69	-22.06	-21.373	-22.579	-21.995	-23.16	-22.161	-22.958	-21.21	-20.826	-21.83	-22.187	-23.17	-22.109	-21.812	-22.264	-22.885	-22.122	-22.114	-22.013	-21.754	-21.67	-21.823	-21.383	-22.096	-22.178	-22.032	-21.711	-22.088	-22.008	-21.848	-22.347	-21.502	-21.388	-21.445	-22.568	-22.106	-21.634	-21.962	-22.709
-2.4229	-1.8845	-1.6498	-3.8443	-3.6648	-3.7854	-3.1266	-1.1579	-2.4838	-2.6698	-2.6378	-2.0212	-2.7671	-3.0444	-2.7488	-2.8718	-2.2827	-2.2701	-2.904	-2.8615	-2.8787	-2.5428	-2.6188	-2.4759	-1.9888	-2.8182	-3.584	-3.286	-3.6704	-2.3907	-1.6819	-2.4194	-3.5666	-2.3423	-2.5314	-2.9321	-1.0255	-2.5707	-2.8112	-2.1815	-2.7453	-2.4931	-1.6934	-2.5854	-1.4765	-1.2824	-1.8697	-2.8653	-3.2724	-4.885
5.038	5.4783	5.9995	5.295	5.7099	5.0261	4.3963	5.2053	6.0146	5.7624	4.6393	4.4995	4.7709	3.9761	4.8597	5.9269	5.3244	4.9828	4.672	6.0289	4.7947	5.5207	5.5235	4.4833	5.0332	5.5625	3.7972	5.472	5.5408	4.2822	6.3437	6.6591	5.8849	4.9361	5.2983	5.0776	4.0336	4.9368	5.5176	4.6646	6.2438	4.1255	3.9274	5.5122	4.3514	4.8731	5.3574	5.4166	5.3626	4.5861
5.2888	7.0551	7.7471	7.9556	7.4701	7.1029	7.5496	6.0447	7.9988	5.6616	7.1398	5.6576	6.6253	5.778	6.6082	7.5235	6.9373	6.7985	7.0231	7.4836	7.3813	6.322	7.2419	6.8326	6.9457	6.9821	7.958	7.3183	7.7444	6.8643	7.7059	6.8405	6.6381	7.8397	7.0142	5.8932	7.7641	6.7542	6.23	5.8093	8.3209	7.0864	7.1815	7.2299	5.9969	5.6634	7.057	6.4736	6.2082	6.2397
0.51185	0.11977	-0.095045	0.53274	0.048107	1.1589	-0.26997	0.17424	1.1188	1.0312	0.13589	0.15964	0.059371	0.58818	-0.54155	0.71828	0.78976	0.93183	-0.053915	-0.00041023	0.97693	0.67452	0.74992	1.0824	1.035	0.67383	-0.23029	0.82908	0.42293	0.5656	0.39405	-0.68685	-0.61933	0.69942	0.29357	1.8992	0.51058	-0.86891	-0.62291	1.3305	1.0238	0.95523	0.94039	-0.47669	0.24583	-0.064308	-0.12376	-0.19598	0.7897	0.40431
-11.419	-10.75	-10.903	-10.362	-11.272	-11.458	-10.396	-10.741	-10.692	-10.631	-10.328	-10.346	-10.854	-10.439	-11.101	-11.277	-10.616	-10.775	-10.948	-10.901	-10.257	-10.479	-11.126	-10.779	-10.664	-10.687	-12.096	-10.664	-10.03	-10.002	-11.208	-11.496	-10.351	-10.104	-10.481	-11.006	-11.177	-11.086	-10.141	-11.368	-10.772	-9.738	-10.811	-11.081	-11.979	-11.237	-11.211	-11.567	-10.24	-11.104
-13.611	-12.737	-13.583	-13.631	-13.88	-13.186	-13.005	-14.08	-13.776	-13.611	-12.592	-13.191	-12.975	-12.139	-13.047	-12.74	-13.291	-14.78	-11.534	-12.768	-12.388	-13.823	-12.699	-13.108	-13.747	-14.337	-12.815	-13.387	-13.134	-13.544	-13.514	-12.632	-12.861	-14.106	-13.553	-13.223	-13.709	-13.294	-14.537	-12.885	-13.366	-13.05	-13.14	-12.863	-13.781	-12.236	-13.425	-12.127	-12.935	-12.433
-0.24968	-0.080012	0.33097	0.6832	0.27361	-0.43996	0.033072	1.5239	1.0484	0.78887	0.19314	1.0505	1.0499	0.47887	1.3276	-0.44854	-0.12405	0.3216	0.091937	1.033	-0.49817	0.75346	0.13205	0.44736	0.73985	1.8082	0.4472	0.81605	0.14966	0.37084	0.91503	0.10814	1.1683	1.0332	0.9589	1.2288	0.73953	1.4266	1.3534	0.23381	-0.5736	1.1414	0.044495	0.16702	1.2926	1.0279	-0.93173	0.82188	0.43123	0.1723
-3.6239	-3.6566	-4.7705	-5.1913	-3.0905	-5.5018	-4.618	-3.6793	-4.4201	-2.9869	-4.2474	-5.1359	-3.2699	-4.5307	-3.5165	-5.6698	-4.1605	-3.6902	-4.7011	-3.505	-5.0219	-4.5445	-3.7993	-4.6084	-3.9231	-3.6174	-3.8145	-5.2548	-4.8451	-5.7345	-4.1744	-4.751	-4.5314	-4.8716	-4.3939	-3.6849	-4.6623	-4.6167	-3.1463	-5.0497	-4.8234	-3.5261	-4.3416	-5.0464	-3.661	-4.1168	-3.668	-3.8946	-2.7448	-3.393
-2.0656	-0.17987	-1.8321	-0.61102	-1.2077	-1.6482	-1.2999	-1.6191	-1.7933	-1.0899	-2.7805	-1.4901	-2.3294	-2.0006	-0.98914	-1.3523	-2.2163	-2.3871	-1.2838	-1.4302	-1.4933	-0.63924	-1.1973	-0.58927	-1.0782	-1.7514	-2.2047	-2.3568	-1.4253	-1.9891	-2.12	-1.4227	-1.81	-0.44016	-1.6629	-1.6058	-2.0775	-0.92612	-0.51827	-1.8469	-1.3756	-0.45969	-1.7933	-1.9217	-1.3801	-0.4998	-1.0524	-2.0026	-1.4379	-1.2655
-2.4345	-1.4525	-0.48327	-1.7659	-1.0484	-1.1502	-1.8979	-1.0021	-0.10152	-0.2094	-1.6009	-1.2039	-1.3598	-0.77905	-1.0201	-0.90525	-0.61529	-1.4623	-1.1527	-1.1901	-1.4514	-1.7804	-1.0201	-1.8082	-0.97273	-0.26349	-1.4131	-0.93328	-2.5596	-1.3398	-1.8232	-2.8297	-1.5092	-0.86722	-1.082	-1.7286	-1.2184	-1.147	-0.81781	-0.80964	-1.2482	-1.015	-2.1487	-1.1189	-2.4271	-2.3771	-1.3916	-1.4805	-1.253	-1.9924
-8.6327	-9.0775	-8.4556	-9.5567	-8.7582	-9.8364	-8.245	-9.3312	-8.7509	-8.398	-8.7969	-9.2514	-8.6445	-9.3316	-8.7965	-8.6821	-8.0994	-8.3352	-7.7325	-9.5131	-8.4014	-9.9789	-8.7592	-9.9029	-9.2076	-8.5574	-8.6618	-9.2972	-9.8191	-8.5766	-9.1408	-9.1003	-8.3758	-9.0846	-9.0415	-9.558	-8.6316	-7.8406	-9.5024	-8.9967	-8.7112	-8.8634	-8.3797	-9.4217	-9.8896	-10.117	-9.5759	-10.098	-8.7022	-9.7071
4.6633	5.7263	4.8254	4.6018	5.3672	4.9951	4.91	4.6406	3.8711	5.1933	6.0334	4.7128	4.141	6.4928	3.7649	4.6615	7.2026	5.8609	4.3794	5.5698	4.926	6.4365	5.3329	4.9222	5.0319	5.2947	5.0118	5.1549	5.3566	4.6191	5.1019	5.7221	5.1582	3.4926	5.2186	5.8201	5.4566	3.9311	3.5822	5.1533	5.1249	5.7527	5.1096	4.3609	4.6675	5.6631	5.1237	4.6832	5.5224	5.6376
-13.402	-12.34	-10.783	-11.553	-11.482	-12.268	-11.367	-11.285	-11.914	-11.019	-11.3	-11.835	-10.931	-11.018	-10.998	-12.005	-10.623	-11.223	-11.472	-11.958	-12.098	-11.26	-11.426	-11.873	-11.312	-11.893	-11.001	-11.096	-11.955	-12.461	-11.915	-12.116	-11.862	-11.846	-11.61	-11.195	-11.815	-10.366	-11.425	-12.127	-10.982	-11.749	-11.86	-12.022	-10.837	-11.478	-11.357	-12.737	-12.895	-12.726
-3.3952	-2.7371	-1.3128	-1.7862	-2.6123	-1.6141	-3.1893	-1.9361	-1.3158	-3.3567	-1.7153	-3.6187	-2.6198	-2.3313	-2.6557	-3.0653	-3.3826	-2.7041	-1.5279	-2.6585	-1.8153	-2.9442	-2.8763	-1.9404	-3.0349	-3.082	-3.7259	-1.7318	-3.1249	-3.0225	-3.7898	-1.7675	-2.347	-3.2674	-2.5059	-2.5778	-3.5096	-1.9847	-2.7051	-2.8626	-2.721	-2.1538	-2.7169	-3.0753	-2.5259	-2.1813	-1.8649	-3.2831	-1.7667	-2.0952
-1.9141	-1.9276	-0.65732	-1.8213	-1.3248	-0.58074	-1.6335	-1.4244	-1.8101	-2.0887	-1.4092	-1.3128	-0.8536	-1.7925	-1.0151	-1.8756	-1.0226	-1.5297	-1.4789	-1.3954	-1.5774	-1.0882	-1.8595	-2.0248	-1.3359	-0.35657	-1.9801	-1.9718	-1.8519	-1.4278	-1.4984	-1.1319	-0.88154	-0.83763	-1.0517	-1.1641	-1.6834	-1.7106	-1.7922	-2.0755	-1.9869	-1.3428	-2.0856	-2.0301	-1.0482	-1.5251	-1.5521	-1.0743	-0.89843	-0.11762
1.6936	1.6269	1.6957	2.1166	2.0396	1.7563	1.1686	3.1205	1.6631	2.441	2.1749	1.7001	2.6658	1.6881	1.4639	1.2392	2.1219	1.5183	1.5888	1.4377	2.2983	1.0415	1.664	2.1598	1.8191	1.3508	0.9175	2.2166	3.1484	0.79679	0.94328	0.99366	0.61173	1.9791	1.2263	0.60059	1.203	3.7254	1.825	2.0609	2.0516	2.2306	1.646	1.753	1.9467	1.5372	1.8476	1.1344	1.3097	0.67341
-4.7193	-5.2018	-5.4306	-4.7396	-5.0571	-4.9184	-4.6306	-3.59	-4.8007	-4.0773	-5.0825	-4.1617	-4.4656	-4.6598	-4.3683	-3.1627	-5.1199	-3.9179	-4.7876	-4.1853	-4.8291	-5.7324	-4.6459	-4.7163	-5.1678	-4.0121	-4.0434	-4.7392	-5.3502	-5.082	-4.496	-4.8579	-5.0232	-4.2535	-4.3703	-5.025	-4.6205	-5.0393	-4.938	-4.4884	-4.0782	-4.5275	-4.3178	-5.2116	-5.774	-4.4746	-3.9153	-5.3602	-4.625	-4.4433
-16.057	-14.397	-14.826	-13.751	-14.304	-13.386	-13.749	-14.981	-14.891	-15.238	-14.6	-14.482	-15.268	-14.633	-14.174	-14.75	-14.03	-14.289	-14.127	-15.304	-14.428	-15.43	-14.511	-14.809	-14.634	-14.155	-14.72	-14.125	-14.258	-15.189	-14.806	-15.055	-13.731	-15.217	-14.715	-14.221	-14.763	-14.485	-14.446	-14.59	-14.845	-14.817	-14.621	-14.856	-16.152	-13.912	-14.359	-14.033	-14.923	-14.511
-4.1924	-4.1803	-3.7848	-4.493	-3.6828	-4.3074	-4.8043	-5.5309	-4.6673	-4.2826	-4.1418	-4.9267	-5.137	-4.3491	-4.7508	-4.222	-5.2942	-4.1394	-5.8667	-5.2474	-4.5679	-5.4136	-5.1428	-4.48	-5.2866	-3.1779	-4.1208	-4.9173	-4.4367	-4.6592	-5.0939	-5.0899	-4.3653	-4.9693	-4.3719	-5.8515	-5.1874	-5.9904	-4.4003	-4.4827	-4.848	-3.9371	-4.4714	-4.4751	-4.9931	-3.9229	-4.1864	-4.5058	-4.8889	-4.2051
-11.892	-10.831	-10.498	-10.459	-11.961	-11.952	-10.637	-12.59	-12.374	-10.833	-11.566	-11.916	-11.83	-11.875	-11.027	-12.148	-11.968	-10.575	-10.963	-11.141	-9.9343	-11.131	-13.553	-10.861	-11.657	-12.174	-11.947	-10.627	-11.566	-11.906	-11.581	-12.41	-12.616	-11.181	-11.765	-11.011	-11.233	-11.409	-11.67	-11.353	-10.872	-10.471	-12.354	-12.638	-11.249	-11.823	-10.811	-11.913	-11.204	-11.643
0.09205	-1.7126	-1.0917	-1.7921	-1.2126	-0.90111	-0.72518	-1.3456	-1.063	-0.34737	-0.047064	-2.6021	-1.6592	-1.6262	-1.3195	-1.3512	-1.1577	-1.989	-1.3683	-3.0537	-1.1271	-1.0722	-0.31039	-1.2971	-1.7224	-2.0222	-1.7617	-1.6471	-0.91934	-1.3098	-1.9895	-0.4931	-1.5844	-2.4149	-1.4295	-2.0027	-1.126	-1.7407	-2.0952	-2.0683	-2.6914	-1.1968	-0.79332	-1.6224	-0.63621	-2.7175	-1.3709	-0.80899	-1.1626	-2.0487
-1.6306	-1.5911	-1.506	-1.8005	-2.7615	-1.1713	-0.024652	-0.036513	-1.4633	-0.82698	-1.744	-1.878	-1.6393	-1.3563	-1.296	-1.4494	-1.2567	-1.4143	-1.2164	-1.3105	-1.5849	-2.2235	-1.2299	-1.7915	-1.1003	-0.99382	-1.6132	-1.8871	-1.6807	-2.618	-0.42283	-1.399	-2.1242	-0.75103	-1.9055	-0.82954	-1.2423	-1.7441	-1.964	-1.9458	-1.597	-2.7146	-1.9056	-1.2727	-0.72663	-1.0167	-1.9399	-0.74884	-1.8318	-0.4621
2.6602	4.6909	2.7326	2.7644	2.6696	3.4665	3.2979	2.7971	3.0589	3.4399	3.5353	3.3495	3.4312	2.6521	3.2964	4.266	2.3263	3.5596	4.5766	2.905	1.9816	3.3423	2.1992	3.7311	2.4438	2.7917	4.0193	3.4441	2.2568	4.5439	2.6732	2.7048	2.2713	3.0495	2.8979	2.2827	2.002	2.6662	2.4705	2.6193	3.4246	2.7251	2.7874	2.6783	4.2624	3.1176	2.5754	2.7266	3.1981	2.451
5.9075	5.5628	6.7818	5.2827	6.2422	6.6928	5.7451	5.6811	6.0116	4.9254	5.366	5.3878	5.6146	5.7868	6.2378	5.4225	5.2842	5.7958	4.8449	5.8294	5.6337	6.1271	5.963	4.603	4.5232	6.0688	5.3834	5.8401	5.9387	5.2617	5.4344	5.8288	6.0852	6.441	6.049	4.5591	5.7283	5.483	4.4503	6.0678	5.4145	5.0106	5.9808	5.4424	5.625	6.5241	5.7265	5.3354	5.1022	5.3798
-6.4306	-6.452	-6.7139	-7.0353	-7.4223	-5.8923	-7.0047	-7.7612	-7.1853	-6.3093	-6.1813	-6.2679	-7.7104	-5.3738	-5.5165	-6.044	-7.0408	-7.0147	-6.4946	-7.1937	-6.6239	-6.4515	-7.0097	-5.5742	-6.185	-6.9175	-4.9218	-6.5423	-6.1158	-5.8018	-6.1091	-6.2566	-5.9207	-7.2835	-7.9792	-6.3646	-6.137	-7.5339	-6.6066	-6.9251	-6.3269	-7.0344	-6.172	-6.3525	-7.6314	-5.1223	-7.1631	-5.8792	-7.3339	-6.4922
-15.009	-13.975	-14.658	-14.706	-13.661	-14.652	-15.275	-15.336	-14.214	-14.283	-14.855	-14.375	-14.222	-13.648	-14.086	-16.232	-14.453	-14.42	-14.362	-14.768	-15.219	-14.258	-15.205	-14.791	-14.936	-15.214	-16.13	-13.892	-14.103	-14.572	-14.338	-15.019	-15.261	-14.412	-14.612	-13.622	-14.809	-14.553	-15.228	-15.06	-15.122	-14.297	-14.868	-14.729	-13.937	-14.587	-14.99	-14.301	-14.231	-14.516
-0.43253	1.3461	1.4451	1.4069	2.2812	1.37	0.81969	0.84965	2.4054	0.99347	1.0752	2.1547	0.45784	0.79522	1.0837	0.60301	0.83307	1.71	0.70797	1.943	1.8603	1.2886	1.3315	0.89819	-0.023602	1.651	0.51773	2.4167	0.73215	1.8192	0.028454	0.78644	1.6169	1.5511	1.5426	1.3749	-0.027191	0.031292	0.65963	0.62128	1.5008	0.70141	1.8498	1.3943	1.5689	1.688	1.3351	1.9368	0.84765	1.1579
-21.379	-20.789	-22.386	-22.217	-22.275	-23.342	-22.175	-21.212	-21.198	-22.002	-22.817	-21.527	-23.078	-22.587	-21.441	-22.123	-21.669	-22.332	-22.287	-22.258	-23.114	-22.256	-22.926	-23.28	-21.315	-23.246	-22.08	-21.748	-22.715	-21.543	-22.587	-21.786	-22.973	-23.027	-22.363	-22.006	-22.529	-22.224	-21.957	-21.558	-23.054	-22.426	-22.716	-21.057	-21.492	-21.317	-23.645	-23.141	-22.667	-22.188
-3.0334	-3.8089	-4.5753	-2.9804	-2.1168	-2.194	-2.5067	-2.282	-2.7206	-2.9382	-3.6614	-3.5482	-3.2496	-3.6198	-3.2268	-4.8407	-3.0258	-4.0263	-3.2246	-3.9259	-3.8784	-3.5207	-3.1783	-2.5582	-4.2518	-3.1575	-2.5664	-2.9088	-3.671	-2.197	-3.5806	-3.2161	-2.3592	-3.155	-3.2745	-3.6504	-2.5121	-3.4922	-3.7035	-3.1121	-3.3671	-3.0639	-3.5861	-3.119	-3.7505	-2.5606	-2.9109	-3.1158	-2.6107	-3.4645
7.8757	8.8137	7.8915	8.0674	8.8348	7.8308	8.0578	9.4082	7.8481	9.5268	8.128	9.2865	9.5899	9.0978	9.4422	7.8028	9.0231	8.1234	8.1416	8.8596	9.8821	9.0574	8.0895	9.2898	8.6824	8.6695	9.8879	7.9903	8.6607	8.7007	8.8791	8.7393	8.5659	7.59	8.7741	8.6918	7.3065	8.2894	7.6829	8.9829	8.6495	9.2726	8.5081	8.8122	9.0958	8.7792	9.976	9.6386	7.2509	8.2922
-4.9859	-4.7907	-4.7025	-5.6606	-5.7493	-5.6142	-6.2902	-5.3286	-4.6722	-5.4796	-4.8487	-5.1777	-5.4203	-5.5218	-5.8008	-5.1081	-5.2155	-4.3903	-5.4853	-4.5156	-4.7159	-5.4085	-4.9187	-4.8449	-4.8188	-5.2651	-4.328	-6.4057	-3.9107	-5.7449	-4.333	-4.3414	-4.9531	-4.9483	-5.4951	-5.413	-6.3363	-4.6962	-5.7384	-6.9667	-5.1003	-5.4763	-4.7023	-4.3183	-4.5581	-5.7904	-4.6483	-6.8549	-3.7813	-4.39
-3.3407	-3.1282	-3.6737	-3.9299	-3.8273	-4.159	-3.7415	-3.062	-4.1091	-4.5801	-4.0742	-4.0998	-4.1723	-4.5987	-3.7189	-3.3784	-4.3105	-4.7363	-4.361	-3.2491	-3.606	-3.6504	-3.7037	-3.5054	-4.6335	-3.7865	-4.1601	-5.0809	-3.3383	-4.2268	-4.0815	-3.7112	-3.347	-4.2343	-3.9849	-3.6788	-4.0247	-3.313	-3.9512	-4.1787	-3.6588	-4.0113	-5.2795	-3.5783	-3.631	-3.4637	-3.5806	-4.8543	-4.3881	-3.4354
-12.833	-12.421	-12.774	-13.45	-11.884	-11.826	-14.008	-12.423	-14.043	-13.483	-12.656	-12.42	-12.7	-12.585	-12.528	-13.895	-13.171	-13.433	-12.989	-12.874	-13.379	-13.109	-13.083	-12.324	-11.178	-13.655	-13.39	-13.427	-12.968	-13.447	-14.213	-13.596	-13.226	-12.171	-12.71	-13.721	-11.408	-11.91	-13.096	-12.623	-12.294	-12.802	-13.534	-12.997	-13.61	-11.976	-12.291	-12.875	-12.848	-12.589
-10.018	-9.9478	-9.8502	-10.799	-10.454	-10.196	-9.3887	-9.1177	-10.184	-10.222	-10.273	-10.431	-10.906	-8.8569	-11.523	-9.4819	-10.509	-9.7265	-10.461	-9.6772	-9.4042	-10.325	-10.047	-10.852	-10.917	-11.188	-11.167	-10.864	-10.573	-9.2123	-9.8433	-10.043	-10.22	-10.236	-11.363	-10.478	-9.9873	-11.232	-10.18	-10.673	-9.4262	-10.805	-10.333	-10.772	-9.0437	-9.8884	-9.6154	-10.876	-10.506	-10.816
-9.9612	-8.9929	-9.5091	-10.312	-10.622	-9.5344	-11.093	-9.7631	-9.2872	-11.241	-10.823	-9.4251	-9.6553	-8.734	-9.7284	-10.044	-9.317	-9.8701	-9.9897	-9.7657	-11.054	-10.237	-9.8288	-10.273	-9.7341	-10.596	-10.487	-11.153	-10.003	-10.527	-10.201	-10.558	-11.657	-10.977	-9.5983	-11.015	-10.293	-10.011	-11.167	-10.89	-10.025	-8.94	-10.289	-10.156	-11.141	-10.084	-9.8462	-9.9359	-11.507	-10.447
-0.42128	-0.95521	-1.0881	-0.30697	-0.064624	-1.0535	0.38288	1.0202	-0.54283	-0.70513	0.73189	-0.46482	0.18771	0.2367	0.59519	-0.082965	-0.019342	-2.0481	-1.7072	-0.55963	-0.054898	0.033435	-0.18071	0.2169	0.38365	-0.47559	-1.1547	-0.22031	0.45099	0.18568	-1.1045	-0.24837	-0.20524	-0.36483	-0.53752	-1.0406	0.66126	-1.0333	-0.67894	-0.22676	-0.065608	-1.7839	-0.30633	0.43919	0.40426	-0.1773	-0.86214	0.10136	0.28043	-0.22746
-21.642	-21.698	-22.6	-22.52	-22.003	-21.175	-22.38	-22.388	-21.632	-22.475	-22.896	-22.278	-22.761	-22.295	-22.823	-22.681	-21.61	-21.96	-22.254	-22.581	-22.704	-22.162	-22.28	-23.087	-22.156	-22.366	-21.521	-21.126	-23.071	-21.553	-22.406	-23.663	-22.835	-22.236	-21.831	-21.54	-23.197	-21.891	-21.638	-22.267	-21.844	-21.826	-23.017	-22.716	-22.037	-22.505	-21.586	-22.154	-23.501	-22.045
-12.925	-12.205	-12.527	-13.902	-12.769	-12.79	-12.998	-12.365	-12.977	-12.813	-11.915	-11.991	-12.963	-11.547	-12.411	-12.667	-13.092	-13.237	-13.501	-12.678	-12.691	-13.247	-12.678	-12.321	-13.258	-12.52	-12.557	-13.207	-13.143	-12.743	-13.591	-14.116	-13.699	-12.79	-12.545	-12.99	-13.281	-11.848	-12.708	-13.064	-13.389	-13.07	-13.224	-13.442	-12.356	-13.906	-12.19	-13.119	-13.028	-13.805
-4.3963	-3.6957	-3.1598	-2.8231	-3.9443	-3.6159	-3.4399	-1.9144	-3.701	-3.5654	-3.7551	-3.7017	-3.0125	-3.387	-2.7105	-3.2487	-3.1663	-3.7647	-2.9572	-3.1415	-3.112	-3.1584	-3.8694	-3.9061	-2.7602	-3.5476	-2.7416	-2.1759	-3.7492	-3.036	-3.746	-3.772	-2.5527	-3.706	-3.5184	-2.6293	-3.7856	-2.4827	-2.7447	-3.3015	-3.5924	-3.7865	-2.4903	-3.085	-3.5808	-2.6942	-1.5822	-3.3846	-1.0799	-2.9483
0.60289	-0.22033	1.0369	0.24217	1.5202	1.0791	1.5522	0.46946	0.84118	0.9064	-0.39487	0.7899	-0.53626	0.83818	0.99624	0.50986	0.0043669	0.49418	-0.45324	-0.49567	0.99731	-0.02768	-0.29694	1.4034	0.62573	1.471	1.5379	-0.17136	0.96184	0.23341	0.22203	-0.35597	1.0912	-0.41037	1.3644	-1.3388	1.7263	-0.20115	0.64296	0.58037	0.65579	0.60542	0.36083	-0.18302	0.67612	-0.50685	0.91884	0.99039	0.92127	0.73254
2.9121	1.364	1.265	2.4298	1.7115	0.43244	2.8511	1.6966	1.7773	1.8132	2.1454	1.0379	2.3569	1.818	1.5085	0.74527	2.061	1.317	1.1697	0.72298	2.3965	1.8357	2.2383	2.1116	1.1628	1.7001	1.8254	0.1517	2.7845	1.7386	1.8059	1.1465	1.0961	0.95768	1.6578	1.0554	1.5846	1.7242	-0.19937	2.3255	2.0602	0.60508	2.0612	0.95369	2.0048	1.1697	1.0392	1.7134	0.7632	2.0037
-2.0414	-0.82774	-0.77887	-1.9731	-1.7054	-1.6752	-1.6092	-2.4863	-1.4672	-0.90392	-1.4951	-0.77244	-3.296	-0.93819	-1.9628	-3.386	-0.11617	-1.1709	-1.5789	-1.105	-1.9322	-1.7326	-1.5385	-1.0289	-2.7408	-2.4978	-2.8957	0.10794	-2.0537	-1.6313	-1.4072	-2.6823	-2.1905	-1.774	-1.1457	-3.1031	-1.9272	-2.0053	-2.3931	-1.8069	-1.0644	-0.83009	-1.7179	-2.4765	-2.5524	-0.99555	-0.85767	-1.6404	-1.1659	-2.1156
6.3671	6.8702	6.7936	7.2277	6.906	6.7495	7.3042	7.0218	6.5802	6.9603	6.8195	6.2178	6.6974	7.3999	7.4003	6.2076	7.5076	5.9488	7.1701	6.9831	6.2735	7.5286	7.0658	6.5981	7.0082	6.5736	7.0538	9.1016	6.9812	6.4728	6.2271	7.2929	7.6796	7.7324	6.6968	7.4871	7.7904	7.2872	6.5746	6.7006	5.8923	6.1911	6.8914	7.3999	6.5943	7.4566	5.7057	7.4207	6.8638	7.1883
-0.058654	-2.1359	-2.6481	-1.9307	-0.87524	-1.1121	-1.2097	-1.4884	-0.90257	-1.0072	-2.0637	-2.4691	-0.82917	-1.9879	-1.5408	-1.2608	-2.6872	-2.1576	-0.26179	-3.3891	-0.81002	-1.3607	-1.4764	-1.4111	-1.4015	-1.2852	-2.9828	-1.7013	-1.2724	-1.8562	-0.96977	-2.245	-2.0486	-1.0271	-1.3384	-1.2029	-1.1222	-1.3514	-1.1568	-1.833	-0.89783	-2.1873	-2.0658	-1.0268	-1.9574	-2.9095	-2.196	-1.6834	-0.71553	-1.7789
-5.2145	-5.6216	-5.6722	-5.6796	-4.8227	-6.4359	-6.5069	-6.012	-5.7775	-5.3786	-4.7394	-4.8731	-4.5806	-4.9951	-4.2325	-6.6426	-4.6962	-6.2987	-5.9099	-5.2764	-6.4741	-6.2935	-6.6421	-4.9148	-6.1688	-4.7941	-5.9258	-5.3196	-5.8481	-5.7279	-5.5831	-5.2748	-6.2898	-3.9804	-5.1197	-5.6567	-4.7463	-5.908	-5.2519	-4.9695	-5.185	-6.6666	-6.6191	-6.4794	-4.4204	-6.2649	-5.8572	-5.9447	-4.4138	-5.1045
-9.9416	-10.032	-9.5969	-9.4395	-10.462	-9.7286	-8.8174	-9.0018	-9.0702	-9.112	-9.3493	-9.6516	-8.9889	-9.3374	-10.053	-9.0483	-10.157	-9.574	-8.36	-9.163	-9.3474	-9.7841	-10.903	-10.829	-9.2781	-10.083	-9.4538	-9.7286	-9.9751	-10.298	-9.3435	-10.094	-9.4212	-8.1755	-8.7928	-9.3353	-8.3984	-8.5666	-10.245	-9.328	-10.695	-9.2215	-8.7087	-8.9182	-9.5423	-9.7976	-8.7716	-10.656	-9.7831	-9.0632
-4.8639	-5.501	-3.5216	-3.5645	-4.6803	-4.0073	-5.0543	-5.0827	-4.0355	-4.3148	-5.4871	-3.9167	-4.5216	-4.974	-3.5376	-5.0893	-4.9195	-4.3959	-4.6801	-3.8885	-4.8303	-5.9235	-5.1844	-4.4355	-5.4645	-4.8198	-4.5999	-5.1775	-3.9702	-5.1664	-3.6769	-4.2777	-4.8801	-4.3936	-4.0095	-6.0306	-3.8469	-5.465	-4.6791	-4.4073	-5.6063	-5.1122	-5.172	-4.9074	-4.5903	-3.9898	-4.3897	-4.7085	-5.0846	-5.232
-1.2975	-2.5633	-2.4391	-2.6081	-2.3961	-3.1954	-3.1073	-2.8384	-2.6292	-2.6757	-2.1937	-1.8693	-2.7413	-2.5462	-3.1267	-2.5496	-2.5257	-2.0276	-2.045	-2.8944	-3.9286	-2.7294	-2.3802	-2.5813	-1.6075	-3.3313	-3.5444	-3.5487	-3.2527	-2.7881	-2.5543	-2.5043	-2.1009	-3.3662	-2.5642	-2.1063	-2.7626	-3.0132	-2.1782	-2.3251	-2.5642	-2.3518	-3.1514	-1.6864	-1.0088	-2.2937	-1.2776	-1.6208	-2.9594	-2.6001
-10.728	-10.553	-9.5036	-9.357	-9.9315	-10.141	-9.8647	-9.2866	-9.6122	-9.4858	-9.8134	-9.6943	-10.195	-11.1	-10.052	-10.395	-7.5817	-10.211	-9.7223	-10.472	-11.231	-9.3406	-10.3	-9.7263	-9.9067	-10.548	-9.9003	-10.241	-9.5379	-10.799	-10.212	-10.994	-10.534	-10.442	-10.178	-11.166	-9.6504	-10.48	-9.6235	-9.8567	-9.4044	-10.16	-11.285	-10.728	-9.6384	-10.739	-11.102	-10.544	-11.024	-11.091
-12.296	-11.884	-11.581	-10.919	-11.388	-12.004	-11.21	-11.93	-11.242	-10.815	-12.562	-11.782	-11.01	-11.738	-11.173	-11.506	-11.232	-11.703	-10.881	-12.449	-10.537	-11.458	-11.161	-11.883	-12.541	-11.027	-11.766	-12.165	-10.416	-10.889	-11.318	-11.491	-13.185	-11.227	-10.776	-12.208	-10.251	-13.504	-11.452	-11.396	-11.126	-11.871	-11.835	-11.422	-11.004	-11.385	-11.603	-11.448	-10.923	-10.954
-13.047	-13.904	-14.726	-13.406	-15.183	-14.637	-13.387	-13.987	-13.416	-13.47	-12.964	-13.45	-14.872	-12.593	-15.089	-13.99	-13.541	-14.305	-14.092	-14.693	-13.978	-12.987	-13.119	-12.662	-14.793	-13.737	-14.302	-13.889	-13.472	-14.974	-13.888	-13.798	-13.125	-13.794	-13.705	-14.257	-13.182	-15.774	-14.771	-14.005	-14.397	-13.27	-14.955	-13.458	-14.829	-15.415	-14.198	-14.053	-14.717	-15.15
-10.377	-10.617	-10.416	-10.7	-11.428	-10.864	-10.782	-10.128	-11.534	-10.8	-11.903	-11.008	-11.321	-10.923	-10.51	-10.352	-11.053	-10.449	-9.816	-10.049	-10.395	-10.47	-10.387	-10.445	-11.144	-10.671	-10.031	-10.473	-10.557	-10.855	-10.274	-11.178	-11.446	-9.4167	-10.95	-10.881	-10.951	-11.387	-10.846	-9.2906	-10.174	-11.123	-10.463	-9.8737	-10.403	-10.753	-10.574	-10.361	-10.951	-11.716
-15.577	-12.055	-12.559	-14.201	-13.696	-14.492	-15.071	-14.298	-14.276	-13.939	-14.648	-14.323	-13.705	-12.251	-13.914	-13.515	-13.857	-13.349	-14.064	-12.617	-14.774	-13.211	-15.555	-13.944	-14.404	-13.753	-13.615	-13.604	-15.238	-13.21	-12.453	-14.366	-14.113	-13.023	-14.464	-13.49	-14.318	-15.524	-14.211	-14.409	-13.393	-13.868	-13.816	-14.978	-13.034	-14.085	-13.813	-14.183	-14.017	-13.72
-1.9138	-2.52	-1.9186	-2.7587	-1.6704	-1.1745	-1.8737	-2.5105	-2.7522	-2.3994	-1.6373	-1.2938	-0.97236	-1.5472	-1.3677	-2.4458	-2.0921	-2.6569	-1.5314	-2.2651	-1.5128	-1.1222	-1.3183	-1.6389	-1.9666	-1.1762	-1.3175	-2.0635	-1.6654	-2.0981	-1.2511	-1.3699	-2.2306	-1.3903	-1.3917	-1.8149	-1.2045	-1.9384	-2.3191	-0.93903	-2.5029	-2.7142	-1.9817	-1.8375	-1.155	-1.5811	-1.9735	-2.9399	-0.90861	-1.2123
4.1425	4.7086	4.3561	5.0144	3.8117	3.3803	4.6056	4.6331	4.3872	3.7567	4.5261	4.2007	4.9054	5.0174	5.6469	4.6995	4.9621	4.4419	4.7092	4.2086	5.4034	4.2976	4.1953	5.6659	4.6428	4.2694	3.8711	4.9869	3.0197	4.3663	4.2092	4.0228	4.4366	4.6932	4.1055	4.3136	4.6404	5.317	3.7228	4.941	3.3778	4.5776	4.757	4.9017	3.8439	4.5908	4.2915	5.4167	4.5261	4.2442
4.5306	5.0266	6.104	5.8648	6.4664	5.245	5.8086	5.6535	6.1061	6.2089	4.3922	5.5253	5.7835	6.2139	6.6993	5.4295	6.5231	6.5873	5.1662	6.0972	5.2612	5.4224	5.2164	6.0191	5.7681	5.2954	5.3724	4.7841	4.9134	6.3625	5.4716	5.8346	5.3184	6.1548	4.6766	7.0485	6.5651	4.3133	5.1096	5.4781	5.863	5.75	4.9361	6.0257	5.6331	4.7938	6.0976	4.0808	5.3693	4.9656
6.9651	6.3138	6.7671	7.8933	6.7841	6.8664	5.9749	6.6609	7.0899	5.8536	6.7357	6.6486	6.9977	7.6801	7.492	6.6753	6.557	7.7524	6.9584	6.0986	6.3346	6.5756	6.5489	8.4091	7.7303	7.7411	6.8701	6.0372	6.6663	7.7513	6.9656	7.1381	6.7578	7.9751	5.7954	7.0252	6.6855	7.8692	7.2856	6.6166	5.9903	7.9236	6.3343	6.7671	5.7426	6.9892	5.5538	6.3745	7.3896	7.2904
-5.4107	-5.0904	-4.6078	-4.1497	-3.2697	-3.4696	-4.4835	-4.1517	-4.152	-4.3783	-3.8451	-4.8478	-3.8712	-4.5763	-4.0961	-3.6531	-4.5416	-5.319	-3.835	-5.3425	-3.7728	-4.4685	-3.7366	-4.6362	-4.0482	-4.0098	-4.0809	-4.2345	-3.9452	-4.1063	-4.1944	-3.6963	-3.6071	-4.2952	-2.9266	-4.1521	-4.517	-3.7384	-4.5567	-4.0228	-4.1639	-3.9874	-3.972	-4.1893	-3.8984	-4.4637	-4.1011	-3.817	-4.5832	-4.0866
8.0369	7.9226	9.2815	8.3163	8.0584	9.372	8.9308	8.6596	8.2665	8.2871	7.7278	7.9242	8.7011	8.819	9.1699	8.5541	8.4987	8.41	9.6198	8.176	8.3186	8.2957	8.299	9.0205	8.8863	8.7688	9.142	9.9038	8.8986	9.8729	7.9067	8.622	9.1776	9.4995	8.5386	8.1614	8.7639	8.3801	8.6068	8.9818	8.6914	9.3951	8.8449	8.8819	7.3244	9.5375	8.8549	8.7926	7.7142	7.8343
-12.316	-11.9	-11.663	-11.461	-11.825	-12.04	-11.346	-10.932	-12.341	-11.23	-10.871	-11.189	-11.864	-11.109	-11.718	-12.535	-10.982	-12.079	-10.768	-11.048	-12.25	-11.529	-12.44	-11.553	-10.501	-11.492	-11.101	-11.327	-12.666	-11.388	-11.527	-12.019	-11.705	-11.366	-9.331	-11.947	-12.013	-11.301	-11.137	-12.301	-11.435	-11.225	-12.062	-10.739	-11.998	-10.148	-11.326	-10.621	-10.803	-9.967
-12.048	-11.318	-10.558	-10.93	-11.642	-10.944	-11.225	-9.493	-11.856	-11.194	-10.847	-11.825	-10.97	-9.7755	-10.916	-10.461	-11.722	-10.813	-11.391	-10.942	-10.361	-9.2595	-10.582	-10.761	-10.435	-11.318	-9.6171	-9.4866	-11.697	-11.782	-11.024	-10.027	-10.591	-10.568	-11.441	-10.915	-11.385	-11.412	-10.696	-10.98	-10.998	-11.123	-9.9314	-10.642	-10.747	-12.115	-11.547	-10.225	-10.957	-10.596
-8.9156	-9.6192	-8.0506	-8.4691	-8.6641	-9.4207	-8.5923	-8.9192	-8.1185	-9.6875	-8.1724	-7.7865	-8.8556	-9.9079	-9.6623	-9.4289	-8.6194	-8.0945	-9.1278	-8.8694	-8.9593	-9.41	-9.5383	-8.5228	-8.1486	-9.1432	-8.8189	-8.4842	-9.7956	-8.1753	-11.061	-9.4071	-8.4537	-9.402	-9.4951	-9.3495	-9.3261	-8.2212	-8.4038	-9.1596	-9.104	-9.7423	-8.8798	-8.4848	-9.3117	-8.824	-8.6094	-9.8587	-9.1523	-8.439
-15.261	-14.526	-14.035	-15.075	-14.856	-14.801	-12.201	-14.418	-14.214	-14.674	-14.371	-15.578	-14.748	-14.45	-15.304	-15.411	-14.095	-15.42	-14.472	-15.196	-14.746	-13.317	-14.156	-15.271	-14.518	-15.24	-15.383	-14.586	-13.756	-15.01	-14.894	-13.879	-14.1	-14.412	-14.586	-14.56	-14.505	-14.686	-14.501	-14.465	-14.785	-14.82	-15.606	-14.352	-14.473	-14.255	-13.569	-14.799	-14.88	-13.707
-14.571	-15.372	-14.642	-14.748	-15.411	-14.389	-14.83	-14.843	-15.056	-14.726	-15.003	-15.085	-13.697	-15.227	-14.654	-15.04	-14.326	-14.939	-14.603	-14.648	-14.011	-13.483	-14.206	-14.725	-13.86	-14.576	-15.818	-15.869	-15.269	-14.652	-14.704	-14.398	-15.476	-14.288	-14.365	-14.062	-13.861	-14.677	-14.124	-13.17	-14.583	-14.717	-13.884	-14.359	-13.984	-14.675	-13.984	-13.65	-14.446	-14.23
-11.854	-10.521	-10.923	-10.842	-10.693	-11.323	-10.989	-9.446	-12.263	-10.286	-11.689	-11.451	-11.785	-10.814	-10.966	-10.275	-9.8353	-11.767	-10.098	-9.7243	-11.784	-11.333	-10.345	-10.337	-11.828	-11.621	-10.585	-10.797	-10.298	-10.351	-10.483	-10.206	-10.594	-10.083	-10.907	-10.067	-10.512	-11.014	-11.208	-11.165	-10.992	-11.456	-10.821	-11.614	-10.496	-11.968	-11.323	-11.34	-11.336	-10.895
-0.8569	-0.37056	-0.89275	-1.3308	0.14157	-1.8299	-2.1394	-1.4019	-1.1889	-0.37005	-0.71833	-1.3607	-0.60068	-1.0758	-0.49445	-1.2244	-0.30558	-1.4071	0.5589	-0.81801	-1.1552	-0.36612	-0.53941	0.29886	0.13186	-0.95753	-0.37453	0.16959	-0.093121	-0.10393	-1.7311	-0.55669	-0.84578	-1.2919	-1.3622	0.23355	-0.97171	-1.1235	-0.83796	-0.39787	-0.30654	-0.6868	-0.77747	-1.2014	-1.2013	-1.0396	-0.91621	-1.8868	-0.75449	-0.024743
-1.5832	-0.81619	-1.2755	-1.4162	-1.2034	-1.1833	-1.4961	-1.8341	-1.1455	-1.4956	-1.5373	-1.7931	-2.4867	-1.7722	-2.1678	-0.66249	-0.6961	-0.84083	-1.6796	-1.5806	-1.5489	-1.1942	-3.3525	-0.71331	-1.7856	-1.7887	-1.4944	-0.56405	-1.5944	-1.5099	-1.0817	-0.97602	-2.0319	-2.5862	-1.7545	-1.8025	-1.191	-1.7131	-1.622	-0.74113	-0.95484	-1.4705	-0.46081	-2.3933	-0.42602	-0.67735	-1.395	-0.3707	-0.33071	-0.66692
-11.715	-11.443	-12.03	-10.879	-11.891	-12.562	-10.928	-11.322	-12.15	-11.321	-11.039	-12.714	-11.947	-11.767	-12.443	-11.612	-11.508	-11.222	-10.992	-12.464	-12.502	-11.087	-11.648	-11.566	-11.516	-10.889	-11.211	-12.418	-11.619	-10.737	-11.508	-11.328	-11.159	-11.301	-11.468	-12.687	-10.417	-12.292	-12.757	-11.437	-12.404	-11.998	-11.94	-11.889	-11.121	-10.801	-11.909	-12.307	-11.125	-12.478
-0.91644	-0.094966	-0.52467	0.16891	-0.024317	-0.014124	-1.1638	-0.09488	-0.1376	0.26653	-0.037626	0.43642	0.77185	-0.3067	-0.45328	-0.28915	0.70345	-1.1154	0.2361	0.44071	1.2942	1.0647	-0.50325	0.078336	-0.20737	-0.88674	0.60641	0.17753	1.1363	1.1624	-0.91322	0.83126	-0.0054863	-0.40883	-0.68889	1.0779	-0.7859	0.092862	-0.6103	-0.58105	0.42758	-0.92935	0.2266	0.75795	-0.01278	0.087151	-0.77751	-0.57565	0.51334	0.32695
-9.1879	-8.2809	-8.555	-8.3053	-8.3732	-9.0115	-8.9515	-9.7086	-8.7175	-9.2615	-9.6238	-8.6691	-9.3756	-8.6368	-8.5697	-8.1083	-8.0139	-8.7406	-9.0556	-9.0847	-9.3802	-8.4489	-9.258	-9.0023	-9.2761	-8.9631	-9.713	-9.0782	-9.7256	-8.7635	-9.2964	-8.72	-8.4859	-9.798	-8.8878	-7.596	-9.4397	-8.3528	-9.8355	-9.2347	-8.5327	-8.5644	-8.398	-9.8837	-8.4882	-9.8423	-8.226	-9.432	-8.5152	-9.5738
-12.264	-14.116	-13.946	-13.587	-13.208	-12.982	-12.852	-13.285	-12.684	-13.531	-13.366	-12.393	-13.492	-13.44	-14.407	-13.544	-13.763	-13.145	-13.79	-13.241	-12.662	-13.925	-14.039	-12.786	-12.655	-12.974	-12.777	-13.796	-12.846	-13.027	-12.17	-13.09	-12.976	-13.433	-12.015	-12.858	-12.593	-13.309	-13.708	-13.825	-14.13	-13.334	-12.185	-13.403	-12.448	-13.602	-12.664	-13.101	-13.462	-13.972
-0.44316	-0.031857	-0.12651	0.050513	-0.50469	-0.20223	-0.97534	-0.65966	0.96403	0.62929	-0.44709	0.90677	0.45651	-1.1341	-0.40409	0.38622	0.49923	-0.72383	0.69862	0.19058	0.3213	0.653	0.32889	-0.0027015	0.80831	-0.78918	-0.65918	0.040737	-0.25411	0.050425	-0.84731	-0.16105	-0.13604	0.3165	-0.4531	-0.022055	-0.29491	0.73655	-0.50746	-0.021852	0.44543	0.031826	0.41045	0.12395	-0.65644	-0.10998	0.23655	1.0744	1.3704	0.67211
-21.542	-22.345	-22.269	-22.419	-23.047	-22.693	-22.895	-22.457	-22.397	-22.705	-22.241	-22.345	-22.417	-22.582	-23.041	-22.586	-22.058	-21.555	-22.278	-22.183	-21.954	-23.121	-21.773	-22.612	-23.177	-21.356	-21.642	-22.76	-21.44	-22.132	-22.305	-22.054	-22.239	-22.695	-22.277	-23.018	-22.189	-21.129	-22.733	-22.74	-23.177	-22.511	-22.028	-23.306	-21.945	-22.745	-23.159	-23.535	-21.612	-22.783
-5.1314	-5.0394	-5.6861	-4.3689	-4.7405	-4.3972	-5.9011	-5.5883	-4.4714	-5.5016	-5.8207	-4.5963	-5.9386	-4.3167	-4.6856	-4.6056	-5.6082	-4.7763	-5.9329	-4.3692	-4.5602	-5.9006	-5.5026	-4.7189	-4.0133	-5.6112	-4.9269	-4.9345	-5.9569	-4.2093	-3.9699	-5.0989	-3.9164	-4.0274	-5.9242	-4.8019	-4.2007	-4.6776	-5.125	-4.7944	-5.2178	-4.6169	-5.0646	-5.5954	-5.1096	-5.7583	-6.172	-5.014	-5.1429	-4.2979
-23.179	-21.292	-22.661	-22.109	-22.051	-21.377	-22.317	-21.847	-21.859	-21.921	-21.819	-21.436	-22.615	-22.888	-21.898	-24.224	-22.897	-22.11	-22.542	-21.224	-21.744	-22.72	-21.804	-21.841	-21.612	-21.917	-22.459	-22.507	-22.742	-22.302	-22.795	-21.832	-22.405	-22.221	-22.001	-21.379	-22.517	-21.943	-21.766	-21.807	-23.162	-21.87	-23.009	-22.246	-22.06	-21.613	-22.706	-22.237	-23.124	-22.304
7.9989	6.268	6.9249	6.9861	6.7882	6.4797	7.1193	5.2329	5.7982	7.4479	6.774	7.345	7.2993	7.3676	6.2162	6.2317	6.1443	6.9906	7.2772	6.4847	7.0626	6.2939	7.6124	6.1912	6.2556	6.9493	6.197	6.7554	7.0311	7.2632	6.2607	7.0814	6.9478	6.9558	5.9383	7.2058	6.3517	6.9312	6.8095	7.042	7.7533	6.1798	6.856	6.6956	6.3265	8.0144	5.4202	7.0637	6.9527	6.0617
-1.1333	1.0867	-0.0037039	0.87017	-0.40337	-0.62768	0.39255	0.58877	0.047734	0.25247	-1.4676	-0.28226	-0.42788	0.082578	-0.49101	-0.39988	-0.92784	-0.93138	0.66999	-1.9339	0.3942	-0.51908	-0.3267	0.56942	-1.1698	0.54732	0.044923	-0.80547	0.18633	0.21164	-1.9677	0.90988	0.013909	0.047741	-0.33863	0.70556	-0.82852	0.50344	-1.6	-0.73037	-1.0156	-0.16414	-1.0324	-0.63	0.050688	0.26434	0.20118	0.63896	0.92746	-0.68958
-0.24367	-0.051862	-1.0933	0.20385	-0.057113	-0.66627	-0.40535	-0.95012	-0.91649	-0.89492	-0.045967	-0.80669	-0.9466	-0.9191	-1.3723	0.33021	-0.24377	-0.19859	-0.054649	0.87891	-0.44416	-1.6524	0.72665	0.84499	0.97282	-0.50973	-1.9945	-0.20502	-0.14761	-0.73061	-0.43003	1.505	-0.94682	0.50377	-0.3709	0.36336	-0.25915	0.57681	0.33775	0.6252	-0.23989	0.98913	-0.72998	-0.68124	-0.72507	-0.69386	-0.41583	-0.77272	0.42659	-0.95889
9.178	9.709	8.7816	8.1644	9.1224	8.9653	7.9203	8.7789	8.4118	8.8183	7.4375	8.3292	8.6636	8.6384	8.7251	8.78	8.274	8.2851	9.4849	9.003	9.2926	8.6883	8.8563	8.4367	8.275	8.2855	9.1858	8.5461	8.7725	9.7215	8.2104	9.2246	9.3541	8.5499	6.8101	9.6675	8.8811	8.7733	9.8133	8.2532	8.8794	9.0263	8.5372	9.1038	9.1752	8.0213	8.4232	8.9399	8.8527	8.2825
-11.184	-10.203	-11.351	-10.581	-10.623	-11.087	-10.521	-10.187	-11.203	-10.609	-11.167	-11.38	-11.157	-10.39	-10.598	-10.364	-9.6956	-10.485	-10.44	-10.942	-10.32	-11.268	-11.746	-11.59	-11.101	-9.9583	-10.817	-12.161	-10.541	-11.316	-11.903	-10.54	-10.102	-11.463	-10.357	-12.466	-11.408	-11.22	-10.726	-10.956	-9.9072	-11.324	-12.691	-10.654	-10.143	-9.8751	-11.136	-9.9461	-10.176	-11.4
-7.0441	-7.2168	-7.4478	-8.5238	-7.4266	-8.8744	-8.2103	-7.4499	-8.0468	-7.4018	-8.6851	-8.4651	-7.8466	-8.3928	-7.42	-8.0145	-8.423	-7.583	-7.663	-7.9598	-9.5867	-7.1503	-7.1791	-7.5571	-7.9367	-7.9007	-7.8522	-8.5296	-6.2878	-7.5511	-7.9835	-7.5301	-8.2406	-7.5689	-7.8847	-7.1771	-7.2585	-7.4	-7.9148	-7.641	-8.7268	-7.9251	-6.9337	-7.0037	-7.796	-8.1462	-7.7901	-6.8497	-6.6327	-7.3915
-1.4635	-0.47875	-1.7564	-1.6305	-2.2293	-1.9688	-1.558	-0.040254	-1.566	-1.8203	-1.0874	-1.2236	-0.96295	-0.60356	-1.5932	-0.8829	-0.19741	-0.86312	-1.213	-0.86925	-1.1235	-1.034	-1.1319	-1.1653	-1.0696	-1.0564	-2.1197	-2.1221	-0.77545	-1.6354	-1.8229	-1.7681	-2.0724	-1.8986	-0.73342	-1.3043	-1.4479	-1.1505	-1.2422	-0.9968	-0.95534	-1.4211	-1.3902	-1.005	-1.4542	-0.95034	-0.93932	-1.3931	-1.0434	-1.5119
-12.077	-12.677	-12.444	-12.747	-13.707	-13.244	-12.354	-13.135	-12.262	-12.051	-12.313	-11.833	-12.47	-12.398	-12.311	-12.318	-12.008	-12.462	-13.11	-13.023	-12.734	-12.705	-12.803	-13.206	-11.919	-12.853	-12.648	-12.712	-13.02	-13.363	-12.652	-13.43	-11.462	-12.684	-13.567	-14.315	-14.94	-12.757	-12.545	-12.438	-12.233	-13.068	-13.096	-12.786	-12.579	-12.37	-11.499	-12.73	-12.622	-13.092
0.0034243	-0.49178	-1.054	0.47376	-0.24916	-1.3995	0.1052	-0.1439	-1.1302	0.31984	-0.75549	-0.44651	0.10486	-0.1706	-0.2277	-1.3347	-0.52208	0.095638	-0.08379	-1.5921	0.0052363	-0.49875	1.007	-0.27606	-0.41554	0.16369	0.31891	0.097157	-0.58521	-0.10631	-0.21996	0.60966	0.55846	-1.2745	-1.8293	0.61878	-0.65405	0.61217	0.18607	-0.47699	0.069327	-0.64091	-1.4556	0.4902	0.081005	-0.80035	-0.52777	-0.48438	-0.31899	-0.6671
5.8594	5.123	6.1658	5.1183	4.9278	5.8228	6.0358	4.9223	5.603	5.0493	5.4948	5.1593	5.2262	4.5704	4.591	5.4834	5.0964	5.3827	4.709	5.1503	6.3126	7.0843	5.9184	5.5981	4.8328	5.6242	4.2132	7.1578	5.034	5.613	5.1797	4.8275	5.3306	6.3679	6.1605	7.1677	6.449	5.2612	5.7769	5.2863	5.0629	6.0638	6.6613	6.0345	5.3364	6.1504	5.5641	6.5284	6.5284	5.8984
2.5686	2.1778	2.02	3.4373	2.6154	3.4652	2.245	2.6181	2.2927	2.578	2.8254	2.6963	3.1496	1.4938	1.9117	2.6707	2.0207	2.4547	2.9851	2.2304	2.5108	2.6433	1.5299	3.3304	1.1903	2.8587	3.4605	4.5973	2.4646	2.7923	3.3152	2.6305	2.1406	3.1712	2.0593	1.2389	1.7668	1.9545	1.7648	2.5609	2.6885	2.5756	2.8429	2.4902	3.069	3.2409	1.6684	2.8091	2.7342	2.6012
-11.969	-12.947	-12.147	-11.792	-11.345	-11.237	-11.013	-9.609	-12.538	-11.603	-12.123	-11.389	-11.459	-11.163	-12.225	-11.611	-11.774	-11.628	-13.03	-11.579	-12.415	-10.661	-11.376	-11.528	-11.975	-11.824	-11.938	-11.99	-10.561	-11.997	-11.229	-10.59	-11.787	-10.792	-12.377	-12.037	-11.607	-12.361	-11.152	-10.623	-11.779	-12.066	-11.325	-11.805	-12.72	-12.559	-11.88	-11.964	-10.846	-10.819
-4.8286	-5.1355	-4.6967	-5.3421	-4.1525	-5.2242	-6.2428	-3.8641	-4.4269	-5.0566	-4.2718	-4.5683	-6.094	-4.575	-5.8318	-5.0783	-5.4061	-4.5103	-4.4463	-5.0235	-4.6642	-5.454	-4.3118	-4.3701	-5.4924	-4.5245	-6.8654	-5.2308	-5.3019	-3.8906	-5.1978	-4.8427	-3.6834	-5.0858	-5.5162	-4.569	-5.2501	-4.9928	-5.3378	-5.6493	-4.4934	-5.1888	-4.7677	-4.5533	-4.6527	-5.5032	-5.4503	-5.2441	-5.7032	-5.2589
-0.32522	-1.4385	-0.70898	-0.79368	0.044978	-1.1838	0.022662	-0.72186	-1.8827	-1.2207	0.040954	0.16497	-0.14777	0.35203	-0.43992	-0.83992	-0.17532	0.39788	-1.9742	-1.8702	-0.49121	-1.1794	-0.57359	-1.803	-0.065619	-1.3327	-0.54669	-1.8354	0.19156	-0.73509	-0.38302	-0.35772	-0.6151	-1.3009	-0.88074	-0.8318	-0.51279	0.17094	-1.0531	-2.3317	-1.1119	-0.077345	-1.5468	-0.99034	-0.22627	-1.9454	-0.85551	-0.90308	-0.75542	-0.54882
-8.7841	-7.0538	-6.5757	-8.0573	-7.8388	-8.144	-7.8683	-7.8878	-8.555	-6.9957	-8.295	-6.0575	-8.2031	-8.0666	-7.4038	-8.7011	-7.4041	-7.6509	-7.8242	-7.0473	-7.3302	-6.9585	-7.228	-7.7722	-8.3779	-7.8402	-8.7926	-7.3647	-7.9709	-7.0725	-7.5863	-9.0634	-6.4335	-7.0697	-8.4292	-8.4015	-7.1731	-6.5659	-8.4013	-7.9217	-8.5845	-7.2744	-7.7941	-7.6408	-8.4652	-7.5544	-7.7148	-8.02	-8.1923	-9.3283
-5.6544	-5.5095	-5.1323	-4.0977	-6.3832	-5.3085	-4.6977	-4.9039	-6.2372	-5.6801	-4.9304	-6.465	-6.6003	-5.7007	-5.3619	-6.4764	-6.494	-6.3317	-5.359	-6.2683	-5.5186	-6.0632	-4.3531	-5.1228	-4.3111	-4.9376	-5.2114	-5.4121	-4.6273	-6.6488	-4.2355	-5.646	-4.1155	-6.3201	-5.054	-5.7917	-6.039	-6.3952	-4.8137	-6.5272	-5.0331	-4.7391	-4.6759	-5.2036	-5.9224	-4.9911	-5.9372	-5.5851	-4.8982	-6.6444
-1.1967	-2.1405	-2.009	-2.5857	-0.98671	-1.6308	-1.2675	-1.5543	-2.5054	-0.88839	-2.7482	-1.2162	-0.78101	-1.2583	-1.2733	-1.6498	-0.89338	-1.6141	-0.56073	-1.2849	-0.37991	-1.0408	-1.5096	-0.95925	-0.4901	-0.59282	-2.2151	-1.132	-1.3306	-1.2608	-1.7375	-1.1011	-0.89066	-1.3871	-0.80345	-1.8345	-1.8294	-1.0106	-1.8034	-1.914	-1.9305	-2.0692	-2.986	-1.4999	-2.6705	-0.42412	-2.0113	-0.71376	-1.8087	-1.8961
2.69	1.8992	2.5943	1.618	2.585	3.0595	2.4069	2.8923	2.6296	2.8417	2.3929	1.8821	3.2082	3.6194	1.8708	3.3388	3.0906	3.1585	1.9184	2.7772	3.5717	2.4959	1.615	3.3315	2.6247	1.4297	2.4463	3.0493	3.1066	3.0937	3.024	1.6412	3.006	3.036	1.6273	2.7276	2.8773	2.0236	2.3202	3.3541	1.643	2.4426	3.4625	1.9081	3.771	3.2908	2.9524	2.586	2.6599	3.4004
6.9464	8.6358	6.8202	8.6683	7.8799	7.2584	6.8629	7.4425	8.7491	7.8884	8.8938	8.6225	8.6776	7.2627	8.7585	8.6112	8.5417	7.6199	8.9505	6.7405	8.9565	8.8509	7.6564	8.2053	7.7391	7.7786	7.6711	8.0263	7.3988	8.324	5.8995	8.6433	8.4236	7.4628	7.3077	7.3093	8.1153	7.8234	7.7469	8.468	7.9191	7.5296	7.2905	8.2209	8.227	7.187	8.5279	9.1506	7.8085	8.2789
-14.765	-16.529	-14.577	-13.907	-15.855	-13.997	-15.223	-14.222	-14.312	-14.792	-13.506	-14.677	-14.345	-14.067	-14.146	-15.076	-13.774	-15.096	-14.383	-15.094	-14.95	-13.869	-13.149	-14.733	-14.552	-15.247	-14.352	-14.854	-14.489	-14.154	-14.712	-13.909	-14.706	-14.874	-15.153	-14.55	-14.524	-14.815	-16.005	-15.054	-15.36	-14.605	-14.032	-12.889	-13.296	-13.518	-13.998	-14.523	-14.506	-14.855
-5.5676	-4.9982	-5.8754	-5.6034	-6.134	-5.2574	-5.1092	-5.7012	-5.6934	-5.819	-5.6028	-6.2738	-6.0664	-6.4253	-5.0629	-5.533	-4.8962	-5.6996	-5.0764	-5.2087	-5.6128	-5.6435	-5.4634	-5.9691	-4.5627	-4.9957	-4.3553	-6.0737	-4.6993	-5.6433	-4.8023	-5.6436	-5.5476	-5.2203	-5.1457	-6.1699	-5.6858	-5.2704	-5.6869	-5.9147	-4.7849	-6.1752	-6.3833	-4.8147	-7.1057	-3.6363	-6.4649	-5.0511	-6.3998	-5.6213
-2.4752	-0.20196	-2.4996	-0.72853	-1.253	-1.6342	-1.9362	-1.8862	-0.90439	-2.706	-1.8576	-1.664	-1.2982	-0.80524	-1.9876	-0.97612	-2.0677	-2.1835	-0.61507	-0.50467	-1.8449	-1.8976	-1.1067	-1.1739	-1.8612	-2.3481	-1.535	-0.75486	-2.7967	-1.5259	-1.7331	-1.8736	-1.5582	-1.8988	-1.4392	-2.2895	-2.3946	-2.0158	-0.83421	-1.516	-2.1385	-1.4841	-0.81386	-1.2014	-0.96251	-2.2706	-1.3991	-1.3176	-1.4523	-2.6267
-1.912	-3.2035	-1.7861	-2.9361	-1.4848	-1.9981	-3.8517	-3.1213	-1.857	-2.3319	-1.9685	-3.0634	-1.7667	-2.8206	-1.7775	-1.4254	-2.7819	-2.5547	-1.4109	-2.5742	-2.9654	-2.6986	-2.5268	-3.0503	-2.7386	-1.108	-2.0952	-1.9489	-2.8885	-3.0922	-2.6012	-2.0027	-1.6807	-2.8833	-2.6801	-3.2238	-2.5743	-2.783	-2.3383	-2.0853	-2.3148	-1.8997	-1.8868	-2.6295	-2.8251	-2.6594	-1.9264	-3.1151	-3.0474	-3.7293
2.1472	2.276	1.7825	2.2364	2.5263	2.8983	0.052109	0.69461	2.2355	2.4656	1.6967	1.7248	0.79915	1.4509	1.2714	0.79473	2.0738	2.2708	1.9062	0.94917	0.81795	0.80046	1.3604	1.9745	1.488	1.9632	0.98075	2.0252	2.096	2.1311	2.3685	2.0292	1.104	1.144	1.2185	1.8838	0.76788	2.8325	2.8036	1.3724	0.97076	2.4475	1.63	2.9541	1.7298	2.5839	1.2724	1.2679	2.3499	1.0164
-20.783	-21.211	-21.619	-19.965	-21.397	-20.852	-20.066	-19.771	-20.514	-20.974	-22.144	-21.011	-21.344	-19.596	-19.975	-20.513	-20.23	-21.31	-21.691	-20.541	-21.061	-19.81	-21.273	-20.257	-21.02	-19.586	-20.118	-21.706	-20.092	-20.515	-20.527	-21.537	-21.295	-20.713	-19.255	-21.032	-20.74	-22.113	-21.859	-20.716	-21.929	-21.171	-21.008	-20.11	-20.944	-20.472	-20.236	-21.375	-20.9	-20.907
-21.058	-21.509	-21.134	-21.626	-20.161	-21.077	-20.467	-19.924	-19.922	-20.575	-22.134	-20.344	-21.199	-21.72	-21.388	-19.8	-20.306	-21.389	-20.528	-20.909	-20.15	-19.874	-20.193	-21.713	-21.157	-21.15	-19.881	-22.367	-19.946	-21.563	-20.608	-21.123	-20.701	-20.723	-21.117	-20.005	-22.784	-20.59	-20.216	-20.255	-20.995	-20.474	-20.646	-20.441	-21.23	-21.07	-20.325	-20.973	-21.497	-20.173
-13.458	-13.788	-13.224	-14.492	-12.861	-13.244	-12.754	-13.202	-13.878	-13.655	-12.361	-12.628	-12.705	-13.566	-13.12	-13.899	-13.349	-13.272	-13.776	-13.63	-12.769	-14.253	-12.626	-11.983	-13.65	-13.037	-13.28	-13.697	-13.533	-12.987	-12.394	-13.47	-11.953	-12.6	-13.388	-13.186	-13.37	-12.58	-13.104	-13.798	-13.58	-12.893	-14.5	-11.929	-14.095	-13.786	-13.566	-13.095	-12.564	-13.003
4.2684	3.3257	2.7577	4.0597	3.6952	3.339	3.5886	3.0324	2.6083	3.4545	2.8993	2.8771	3.24	4.244	3.1984	3.332	4.1656	1.4082	2.9878	2.5626	2.6928	3.2046	2.7391	3.9691	2.5354	3.5231	2.5378	1.8584	4.0188	1.8502	3.1921	2.9706	2.4961	3.7242	2.8791	3.7769	2.8781	3.1395	2.581	3.8171	2.246	1.7912	2.3628	3.9504	3.6541	2.7362	2.5044	2.9934	2.9527	4.0987
-3.4816	-3.5222	-2.3679	-2.12	-2.2612	-2.7445	-2.8136	-1.5356	-2.7982	-1.8844	-2.7185	-1.9523	-3.5009	-2.3551	-2.9402	-3.074	-2.4715	-1.7175	-2.9159	-1.3643	-2.613	-1.4248	-1.9605	-1.3823	-1.9035	-0.43243	-2.8194	-2.0509	-3.8524	-2.8862	-2.3301	-2.1786	-0.72094	-2.4832	-1.5334	-1.4336	-2.5547	-3.377	-3.0652	-2.9405	-2.656	-3.2674	-2.5573	-2.9143	-3.3484	-2.0054	-2.4872	-1.6309	-2.9658	-3.0174
-5.0104	-4.172	-5.5077	-4.2779	-4.6393	-3.788	-5.5096	-5.4172	-4.5552	-4.1738	-4.8579	-5.3831	-5.9823	-6.083	-4.3404	-4.4263	-5.7335	-5.2831	-5.098	-5.6085	-6.6664	-5.8035	-6.3204	-4.8245	-4.8555	-4.961	-5.7118	-5.913	-4.2315	-4.9596	-4.9462	-4.8707	-4.7076	-4.3136	-4.9062	-4.85	-5.1545	-5.0157	-5.727	-4.5711	-5.4008	-5.2145	-4.4167	-4.4105	-3.7922	-5.459	-5.0687	-5.0509	-5.1085	-4.845
-0.32409	-0.10496	0.44811	0.52308	0.41644	1.2074	1.2271	0.60389	1.2243	0.68259	0.87203	0.38989	0.63552	1.8512	0.51673	0.45422	-0.88393	0.010241	1.4642	0.64489	-0.72892	1.2139	0.48926	1.2188	0.5294	0.015772	0.72389	0.88587	-0.44092	0.7395	1.1637	0.22801	-0.049653	-0.69185	0.086274	0.83924	0.73383	1.0446	0.8845	-0.025487	0.51569	-0.94295	0.21554	0.098836	-0.94697	0.48624	0.52963	0.51795	0.1237	1.0093
-5.737	-6.1913	-5.1667	-5.276	-5.3917	-6.3817	-5.5403	-5.6296	-4.9278	-5.7773	-7.1592	-5.5007	-5.6944	-5.1442	-5.3276	-5.3745	-5.3153	-5.6126	-5.4002	-6.7743	-5.5314	-5.3902	-5.3263	-5.134	-5.7247	-6.6281	-5.8232	-5.6974	-5.4375	-5.8149	-5.537	-5.3413	-5.3441	-5.6523	-6.0188	-5.1438	-5.9599	-5.5529	-5.4999	-5.7085	-5.046	-5.1538	-5.9591	-4.9242	-5.5696	-5.4603	-5.8199	-4.5492	-4.7454	-5.4056
-12.296	-11.055	-12.224	-11.722	-12.83	-12.153	-12.055	-12.144	-13.64	-12.32	-11.453	-12.984	-12.812	-12.696	-12.426	-12.093	-12.208	-13.498	-12.092	-12.948	-11.094	-10.82	-11.26	-11.145	-11.565	-12.338	-11.725	-11.621	-11.604	-11.724	-11.896	-12.364	-11.186	-11.438	-11.08	-11.608	-12.335	-11.223	-10.922	-12.51	-12.028	-12.842	-11.468	-12.766	-11.779	-11.614	-11.609	-11.63	-10.915	-12.321
-9.151	-9.7848	-9.4727	-8.7429	-9.569	-9.2679	-9.777	-9.2927	-9.4332	-8.6066	-9.0128	-8.8429	-9.6366	-10.112	-10.157	-9.2296	-8.7463	-9.5292	-8.3996	-9.5482	-9.7936	-9.5393	-9.5979	-10.507	-8.0254	-9.2065	-9.439	-10.08	-9.2428	-9.7662	-10.417	-9.5483	-9.7792	-9.4078	-8.9596	-9.3567	-8.4639	-9.7925	-11.045	-10.327	-10.194	-10.578	-8.8034	-9.329	-10.19	-9.0655	-8.3183	-9.8959	-9.0456	-10.191
-10.207	-10.414	-10.54	-11.341	-10.261	-10.342	-9.4223	-10.592	-10.712	-9.8928	-11.73	-12.198	-10.596	-9.933	-11.538	-11.648	-10.714	-10.62	-10.838	-11.783	-10.931	-10.247	-9.5251	-11.179	-11.609	-11.009	-9.203	-10.97	-11.042	-10.58	-11.598	-10.446	-10.376	-10.862	-11.341	-10.887	-10.312	-11.24	-11.615	-10.393	-10.165	-11.254	-10.95	-12.339	-10.35	-10.7	-12.17	-10.764	-10.794	-10.669
-7.0145	-6.1749	-6.3991	-6.7916	-6.2595	-6.8325	-6.0973	-7.0816	-7.0686	-5.9892	-7.088	-6.6902	-7.1862	-7.0183	-7.6984	-5.9276	-6.2932	-6.7171	-6.6587	-6.6359	-5.1868	-6.188	-5.9771	-6.7037	-6.6976	-6.5853	-5.5869	-8.1479	-5.4782	-7.0118	-6.373	-6.4986	-6.1432	-6.8876	-6.8736	-6.3598	-5.6182	-7.7707	-5.7795	-6.0787	-4.9853	-7.3605	-7.6319	-7.0049	-5.8866	-6.1421	-6.4909	-6.3182	-6.9169	-5.9412
-3.4423	-5.562	-4.6499	-3.5342	-4.6313	-3.6967	-2.7222	-3.2058	-4.1864	-2.6476	-3.0939	-3.4853	-4.4879	-3.5456	-4.3612	-3.9481	-4.4488	-3.7338	-3.5497	-4.0209	-4.4686	-3.9373	-4.0679	-3.2566	-2.6854	-3.8157	-4.1631	-4.1901	-3.8314	-3.5289	-3.9052	-3.299	-3.0123	-3.2618	-4.0608	-4.1651	-4.0074	-3.6504	-3.3489	-4.4446	-4.0793	-3.4887	-3.2883	-3.9909	-4.3481	-4.2043	-3.4445	-4.3683	-3.9316	-4.6335
2.8888	4.9501	4.769	3.6213	3.049	4.7159	4.1908	4.9072	4.9041	5.3876	3.9731	4.6679	5.3955	4.5462	5.2489	4.3727	4.6218	4.4848	4.5992	5.2482	4.5558	4.3204	5.024	5.384	5.5145	4.8684	4.5859	4.769	4.5045	4.0792	5.1568	4.425	4.0603	5.4557	4.948	2.8573	4.4008	4.8101	3.7907	4.5261	4.8991	3.7887	4.3656	4.7564	4.8142	3.5063	4.5206	4.8384	5.3051	4.7507
-7.2048	-6.1368	-5.5241	-6.6411	-6.7362	-5.7856	-5.6924	-6.8339	-7.1636	-6.0896	-6.0798	-6.4293	-7.4446	-5.5382	-6.0371	-5.8081	-6.167	-5.7296	-6.1414	-6.471	-6.2401	-6.8529	-5.8004	-5.9768	-6.5899	-5.9177	-6.5708	-6.1232	-5.6431	-6.476	-5.522	-7.4026	-6.8495	-6.8231	-7.1882	-6.4845	-7.4437	-6.6386	-6.5743	-7.1249	-6.0739	-6.4988	-7.6387	-6.6021	-7.3822	-6.0648	-7.0975	-6.5894	-6.2439	-5.76
-3.5575	-5.3023	-4.4047	-4.7404	-4.0767	-4.4459	-4.0089	-5.0186	-3.7981	-5.0045	-4.3477	-3.455	-4.9113	-4.555	-4.8577	-4.6768	-4.4785	-4.5234	-4.0899	-4.1855	-4.2575	-3.309	-5.0125	-4.5289	-5.1864	-3.5083	-3.2824	-4.2291	-5.01	-4.4171	-4.0947	-4.2878	-5.0763	-4.881	-4.3957	-4.9103	-3.592	-3.5261	-4.1406	-3.3249	-4.5894	-4.0675	-5.547	-3.5051	-4.2961	-4.8071	-2.7694	-3.9931	-4.8781	-4.1637
1.7562	2.0684	1.8294	1.8922	1.4125	1.635	1.804	2.2978	2.5608	1.8035	1.7133	3.0676	1.8685	1.12	2.7098	1.9769	1.3405	1.6565	1.7231	1.5215	1.4475	1.5944	1.4197	1.515	1.9912	1.2149	1.7632	2.3426	2.1835	1.8083	1.6557	2.6597	1.1923	2.2462	0.93456	2.1105	2.2493	2.0251	1.6291	1.861	1.7962	0.86981	1.7885	1.4383	2.4369	2.1313	1.7437	2.3934	1.6734	1.9933
-6.883	-5.6829	-5.9309	-6.5574	-6.9758	-7.3484	-6.8166	-7.0056	-6.7661	-6.6548	-5.6302	-6.5723	-6.4678	-6.013	-6.6786	-6.2088	-8.5163	-6.8535	-6.5507	-5.5453	-7.3155	-6.1879	-5.8972	-6.0674	-4.9996	-5.9055	-6.3397	-6.8482	-6.6884	-7.2528	-6.1963	-6.7286	-5.6401	-6.369	-4.6699	-5.9313	-5.9346	-6.41	-6.2608	-6.4796	-6.4238	-6.8795	-7.0798	-5.3901	-5.9462	-6.42	-6.2024	-5.9619	-5.8135	-6.9495
-8.7683	-8.77	-8.9141	-9.6733	-8.1375	-9.1237	-8.8546	-8.6258	-8.9726	-10.265	-9.7485	-8.5611	-9.203	-8.8408	-8.8539	-8.8023	-9.4102	-9.2747	-7.7848	-8.3269	-8.9383	-8.5401	-9.4217	-9.1422	-9.0171	-8.5734	-9.4111	-9.0794	-9.4663	-9.2835	-8.6913	-9.4336	-8.3457	-8.5365	-8.4847	-9.0582	-8.6714	-9.3894	-8.948	-8.4405	-8.3543	-8.6461	-8.7917	-7.9704	-8.5512	-9.6369	-9.765	-9.3825	-9.0712	-9.7903
-1.1405	-1.4042	-0.81127	-1.1073	-0.488	-1.1602	-1.2589	-1.302	-0.32716	-0.31261	-0.99453	-0.55142	-1.2365	-1.2615	-0.62548	-1.1243	-0.89897	-1.8447	-1.5077	-1.4006	-0.76979	0.084988	-0.9586	-0.51164	-1.0258	-2.6239	-1.246	-0.44468	-0.94205	-0.7636	-1.4336	-0.72711	-1.7909	-0.3877	-0.87223	-0.22267	-0.99278	-0.69239	-1.3855	-1.2392	-0.29684	0.20984	-1.2469	-1.3433	-2.0464	-1.0332	-1.8114	-1.5328	-0.97131	-0.65767
-22.48	-22.703	-21.616	-22.834	-21.636	-21.923	-21.709	-22.122	-23.547	-21.867	-23.069	-22.747	-22.831	-23.102	-21.19	-21.714	-22.194	-21.131	-22.819	-22.765	-22.81	-21.65	-22.891	-22.053	-23.227	-22.329	-22.392	-22.038	-22.157	-22.529	-22.003	-22.74	-21.837	-22.343	-22.377	-22.749	-22.493	-22.763	-22.72	-21.763	-22.856	-22.825	-21.996	-22.602	-22.64	-21.922	-21.985	-20.668	-21.415	-22.631
-0.93418	-0.25092	-0.70032	-0.25461	-0.70979	-2.0484	-0.035666	-0.23754	-0.22658	-1.6414	-0.9887	-0.2904	-0.34266	-0.59877	-1.4561	-0.52432	-0.67157	-0.72514	-1.7872	-1.0174	-0.72829	-0.25264	-0.81363	0.45907	-0.80548	-0.29723	-1.0578	-0.060199	-0.74892	-0.21934	-1.0608	-0.7885	-0.73842	-1.1282	-0.9979	-0.414	-0.26922	-0.62245	-0.015402	-1.7577	-1.3363	-0.24218	-0.47758	0.049923	-0.76171	-1.7211	0.08631	-0.37221	-0.25826	-1.1895
6.1726	6.9817	7.302	6.875	8.0377	7.3614	6.4852	7.5378	6.1921	5.6578	6.0629	5.9605	7.0961	6.3342	6.4526	5.5892	7.8062	6.3202	6.8951	6.5766	6.5145	7.3986	6.5989	6.8702	7.1362	6.2653	6.8509	6.1191	6.138	6.474	6.9045	7.0666	6.4582	8.0778	6.6473	6.1077	7.0471	7.0293	5.9761	7.0694	6.8425	7.3939	6.7814	7.9712	5.962	7.1321	6.6895	6.751	6.3227	8.228
-13.849	-11.757	-14.255	-13.37	-13.267	-13.442	-12.625	-13.204	-13.404	-12.194	-13.598	-14.473	-13.842	-12.272	-12.83	-12.284	-12.577	-12.434	-13.306	-12.089	-13.577	-14.336	-13.138	-13.127	-13.114	-12.628	-13.179	-13.28	-12.056	-13.215	-12.987	-13.433	-12.862	-12.538	-13.391	-12.65	-14.546	-12.734	-13.528	-13.071	-12.291	-12.952	-13.666	-12.064	-13.553	-12.559	-13.595	-12.885	-12.164	-12.784
-1.7868	-0.57563	-1.0801	-1.444	-1.8131	-1.5855	-0.72747	-0.98145	-0.35415	-0.83753	0.23291	-2.6283	-0.40109	-1.264	-0.79721	-0.7692	-0.99146	-0.96091	-0.75722	-1.3151	-1.0933	-0.85207	-0.034667	-2.7795	-1.0304	-1.8272	-0.19278	-2.1468	-1.1808	-1.1031	-1.0775	-0.97793	-0.53077	-0.95208	-1.4828	-1.7136	-1.8075	-1.5089	-0.65997	-1.1254	-2.202	-1.9208	-1.0038	-2.004	-1.4366	-1.2121	-2.2469	-1.3765	-1.8202	-2.2803
-4.3977	-4.0128	-4.7437	-4.1519	-3.4089	-3.4886	-3.6371	-4.3191	-3.0363	-5.2773	-2.9045	-3.1905	-4.0861	-4.3314	-4.5036	-3.6617	-3.8354	-3.9093	-3.6477	-4.2323	-2.0655	-4.2728	-2.9344	-3.4099	-4.0461	-3.07	-3.7358	-3.6303	-4.1113	-4.2827	-3.5938	-4.1333	-4.6152	-2.968	-3.3624	-4.5751	-3.7632	-4.1389	-4.2452	-2.9722	-4.8874	-3.9704	-4.2825	-3.9891	-4.73	-4.7656	-4.5159	-4.1626	-3.5342	-2.8682
9.5138	7.5357	8.9896	9.1602	9.0523	8.6199	9.0914	8.8502	7.8597	9.574	7.9923	8.31	8.928	8.7602	7.5	9.4949	8.8802	9.0036	8.3866	9.1773	10.345	8.9277	8.1898	9.312	8.0677	8.9877	8.086	9.8893	9.1413	8.2766	9.1332	8.2955	9.1411	8.5811	8.23	8.3166	8.4117	8.0106	8.5419	7.9176	8.2358	7.3405	9.0122	8.7187	8.7627	8.4742	9.3094	8.2586	9.2404	9.2621
9.3918	8.9705	9.0231	9.2469	8.3753	8.6071	9.2708	8.1986	8.6693	8.4001	7.8084	8.3823	8.3298	9.3465	8.1061	8.2728	7.9581	8.8319	9.4551	9.3439	9.2868	9.5025	8.1331	8.9093	7.4291	8.0442	8.9293	8.8989	9.8367	9.2039	9.7426	7.9247	8.8455	8.5095	9.3521	8.2172	9.5583	8.8566	8.8399	7.9691	8.9717	9.0284	8.8516	8.8474	7.5902	7.7605	8.9205	7.6446	8.1165	8.2142
5.8577	5.2774	4.7705	5.0183	5.1105	4.472	4.6345	5.1549	4.7489	4.6309	5.9062	6.1344	5.9401	5.542	5.4568	4.8105	4.4722	4.4276	3.9901	4.7048	5.7975	5.2928	6.1569	4.7493	5.7731	5.9608	4.6191	4.2334	4.8693	4.7564	6.592	3.8929	5.1065	4.8373	5.2695	6.4147	4.6648	5.1522	5.1542	4.9333	4.5764	4.2886	5.328	5.0766	5.65	4.0436	5.3767	4.6884	4.5151	4.8012
0.070861	-0.66796	-0.36734	-0.1957	1.0094	1.127	0.59358	0.51929	-1.5843	-0.90947	-0.41656	-0.19251	-0.89138	-0.31268	1.1692	0.056747	-0.57449	0.62141	0.23569	0.1635	0.070273	0.41749	1.1369	0.0043696	0.0065278	0.0017132	0.17144	-0.14414	0.058302	0.15214	0.33019	-0.25787	0.26845	0.61979	-0.49052	-0.039782	-0.16999	0.076814	-0.12858	-0.58154	0.01086	-0.19798	0.56471	-0.31356	-0.65611	0.052621	-0.22471	0.6467	-0.36321	0.08236
7.7365	6.2239	6.415	6.3404	7.2826	6.2745	7.2579	6.6528	6.3181	7.0586	6.2522	6.1246	7.133	7.262	6.9941	7.3059	6.5513	6.5214	6.4428	6.8533	7.7955	7.1805	6.0145	7.4787	6.4375	7.4333	5.8908	7.075	6.276	6.6146	6.7346	6.3822	5.7035	6.552	6.1285	5.4677	6.2563	6.5427	6.6152	6.7024	6.6644	6.6465	8.0956	6.5509	6.3198	6.7082	6.1045	5.7785	7.6106	6.4629
-9.962	-8.9361	-9.6489	-9.4801	-7.8207	-9.4181	-9.6524	-8.5907	-7.8096	-8.8381	-9.8009	-8.8663	-8.5966	-8.5905	-9.0635	-9.2893	-7.8835	-8.422	-9.0796	-9.343	-8.3019	-8.9789	-8.6731	-8.3543	-8.8959	-8.3595	-8.3215	-8.4026	-9.9213	-10.055	-9.3169	-9.4367	-9.9619	-9.1133	-9.3494	-8.7275	-8.8798	-8.654	-9.5368	-10.346	-8.3409	-9.1454	-8.0624	-9.1289	-9.4117	-9.6557	-8.9145	-8.276	-8.0442	-8.8211
-15.943	-14.932	-14.578	-13.36	-14.426	-15.057	-14.227	-15.471	-14.843	-14.105	-15.059	-14.563	-15.373	-15.15	-14.426	-13.109	-14.811	-15.708	-14.334	-14.457	-14.677	-14.359	-15.298	-15.227	-13.648	-14.133	-15.385	-14.296	-15.13	-14.51	-14.382	-15.036	-14.119	-14.588	-14.262	-15.066	-15.753	-13.804	-14.662	-15.327	-14.666	-14.72	-15.305	-15.721	-14.208	-14.479	-15.292	-14.087	-14.177	-14.487
-4.0151	-4.5548	-4.0524	-5.7089	-3.9392	-4.8811	-3.8842	-4.2846	-3.7806	-3.3291	-4.4524	-2.9765	-4.2033	-3.8475	-3.6984	-4.4131	-3.7635	-4.636	-3.8187	-4.2382	-4.2866	-4.4461	-3.5257	-4.2534	-3.4832	-3.8603	-5.1839	-4.0155	-3.9112	-3.0338	-4.9015	-3.8766	-4.5073	-4.1592	-4.441	-4.9213	-3.463	-4.8284	-4.4409	-4.6842	-3.7877	-4.4072	-4.3137	-4.4104	-5.1988	-4.1749	-3.9746	-4.6124	-4.6823	-3.9035
-1.8103	-1.515	-2.5562	-2.1441	-2.8226	-1.0354	-1.4994	-0.73477	-1.189	-1.3656	-1.5451	-0.82399	-1.7042	-1.1263	-2.75	-1.8821	-2.4435	-2.2998	-2.2146	-2.257	-1.5136	-1.8012	-1.6967	-1.8061	-1.971	-2.5369	-0.51032	-2.9027	-2.1839	-2.3388	-1.3269	-1.0142	-0.21797	-0.96817	-1.8522	-1.0427	-2.7015	-1.6049	-0.77808	-2.5658	-0.87537	-2.8266	-1.876	-1.7106	-1.4236	-2.9448	-1.1609	-1.6021	-2.89	-1.389
2.2796	3.2138	3.0481	3.057	2.5131	2.0716	3.2987	2.1699	1.6667	4.2181	3.1827	2.2382	2.5952	2.8717	2.0985	2.7945	1.9245	3.2322	3.7517	2.043	2.4781	1.4589	1.5965	2.6647	3.2307	2.464	3.1624	3.3337	1.8852	2.824	2.4405	3.5719	1.6731	2.344	2.6696	2.4972	3.3757	2.8979	2.4304	3.0531	2.4656	2.5926	2.701	2.7826	2.453	2.2308	2.564	3.2828	1.7535	2.5047
5.3365	5.1126	4.5053	4.2687	5.0018	5.1405	4.2445	4.8435	3.5214	4.483	3.4022	3.8681	4.2563	3.9952	3.5133	4.2635	4.5279	4.6469	2.9498	4.3644	4.0605	4.2015	3.976	5.0074	4.204	4.9659	3.8547	4.2129	5.1376	4.8801	3.9109	4.6501	5.3338	3.9927	4.7566	4.7835	4.3855	4.8836	4.4045	3.8078	3.4485	2.5813	4.6372	4.5326	4.8661	5.3628	4.2646	4.4025	4.5468	4.1894
-2.7964	-3.5866	-4.0316	-3.2565	-2.9382	-2.4726	-3.4734	-2.3185	-3.9345	-2.7209	-2.4817	-3.6336	-2.1297	-4.4561	-2.7593	-2.3232	-2.464	-3.0061	-3.6934	-3.1522	-2.5298	-3.9814	-2.9817	-4.1779	-3.2487	-3.2559	-4.7684	-2.6443	-4.1994	-2.8671	-3.7679	-3.445	-3.4273	-2.5168	-3.6417	-3.707	-4.0862	-3.3428	-3.9951	-2.3825	-2.9952	-3.7232	-3.7304	-3.6881	-3.3407	-2.8801	-3.7998	-2.5468	-3.8093	-3.3158
-1.3918	-0.45329	-0.73057	-1.7366	-1.1083	-1.2775	-1.4179	-1.402	-3.3473	-1.1745	-0.8779	-0.64708	-1.9921	0.37315	-1.5116	-1.4763	-1.0972	-1.638	-1.583	-1.974	-2.3561	-1.9519	-0.80465	-2.2422	-1.4415	-2.3342	0.23081	-0.70441	-0.8513	-0.90165	-1.1626	-1.5734	-1.6031	-0.40041	-1.0603	-1.4678	-2.2122	-1.3032	-1.6873	-1.877	-0.95227	-1.9628	-0.48123	-1.445	-2.6027	-0.60604	-0.71055	-2.5164	-0.70511	-1.767
-10.648	-12.141	-12.359	-11.562	-10.972	-9.8083	-10.579	-11.981	-11.59	-10.703	-10.595	-11.424	-11.551	-10.149	-10.777	-11.163	-11.082	-12.107	-10.346	-11.269	-12.216	-12.532	-11.563	-10.934	-12.017	-12.047	-11.891	-12.037	-11.411	-10.586	-11.61	-11.189	-11.118	-11.565	-10.614	-11.197	-11.189	-11.037	-11.97	-12.475	-12.155	-11.788	-11.642	-11.051	-10.882	-11.185	-12.406	-11.333	-10.748	-11.858
-9.372	-9.5179	-8.9742	-9.6175	-9.6322	-9.1482	-10.838	-9.8138	-9.5994	-8.8864	-10.439	-10.053	-9.3201	-8.6296	-9.559	-8.7146	-10.102	-10.961	-9.54	-9.7935	-9.1795	-9.7863	-9.3043	-10.059	-9.1599	-10.174	-8.464	-9.4713	-8.3712	-8.5025	-8.969	-10.559	-9.4843	-10.05	-9.5915	-9.4745	-9.1362	-8.8647	-8.5266	-9.0611	-9.2049	-9.2219	-9.883	-9.7122	-8.985	-8.5579	-9.0224	-8.3847	-10.212	-9.2087
-1.7133	-1.3669	-1.3716	-0.96099	-1.6534	-0.82001	-1.4528	-0.75105	-1.8398	-1.8578	-1.7814	-0.49732	-1.0672	-3.1064	-0.90629	-2.1889	-2.7025	-2.4839	-1.7407	-1.7305	-2.4127	-1.2804	-0.87571	-1.9511	-1.6365	-2.1063	-1.5989	-1.7647	-1.9065	-0.8785	-1.4049	-2.161	-2.0516	-1.6935	-2.1685	-1.3693	-0.833	-1.1571	-1.5087	-2.8481	-2.1538	-2.1642	-1.6726	-1.6724	-1.9492	-0.92694	-1.7691	-2.577	-2.0257	-1.3074
-0.52209	-0.10779	-0.82094	-1.4687	-1.6046	0.33644	-0.64238	-0.60437	-1.4621	-0.66595	-0.14242	-0.11854	-0.97513	-1.5612	-0.8891	-0.33027	-0.80208	-1.8402	-1.1222	-1.8156	0.85173	-1.3102	-1.505	0.072382	0.34476	-1.2875	-1.3883	0.58657	-0.77822	-0.13089	-2.0878	-0.35125	-1.3315	-1.1166	0.26251	-0.19641	-1.921	-1.7844	-0.92134	-1.5543	0.019381	-0.18759	-0.74635	-1.0318	-1.4649	-0.70673	-0.41798	-0.68226	-0.76622	-0.20517
-7.3162	-8.071	-8.6308	-8.558	-7.3999	-8.6742	-8.085	-7.0666	-7.922	-8.6774	-7.2903	-6.1579	-7.3701	-7.628	-7.2165	-6.9861	-7.1156	-7.4108	-7.1796	-7.2115	-7.1919	-8.0278	-8.2324	-6.8932	-7.1718	-8.1697	-8.079	-7.7462	-6.9528	-8.1215	-7.4415	-8.3305	-8.1033	-8.5705	-8.5756	-7.3807	-6.8481	-8.3305	-7.2407	-7.8191	-7.6278	-7.2857	-9.204	-6.8875	-8.1429	-7.2625	-6.3831	-7.2145	-7.91	-7.2042
0.61019	-0.39394	-1.3429	0.85182	-0.63456	0.15562	-0.014742	0.89337	0.27893	0.65273	0.90682	0.16948	0.49249	0.47117	0.66009	0.83658	0.70496	0.14445	0.1749	-1.3538	-0.65497	0.43669	0.38772	-0.19485	-0.26246	-0.059947	-0.43075	0.096586	1.6851	0.19271	-0.14406	0.021527	-0.82021	1.3059	0.17589	0.69729	-0.060404	-0.021681	0.87705	-0.42862	0.46811	-0.10128	-0.36863	-0.17914	-0.19741	0.83067	-0.23143	-1.3902	-0.42168	0.41524
1.3079	1.5556	0.55516	1.5641	1.1188	0.34764	1.7107	1.343	0.61204	1.0639	0.96099	0.45014	1.1935	0.82418	1.4518	1.5775	1.3999	0.2576	1.2871	2.0589	1.7858	1.1293	1.2678	0.4704	1.3144	1.9102	0.82657	1.256	2.2243	2.9065	0.80246	1.2077	1.5145	1.8088	1.5796	1.7618	1.6338	-0.64805	1.9162	2.2505	1.4859	1.3223	1.9487	2.4329	1.1524	1.966	1.4492	0.18479	2.6083	1.6701
1.2501	0.38636	1.2474	0.5746	1.2033	1.6068	1.3696	1.0727	1.9138	1.2454	0.96071	0.98027	1.0112	1.6303	1.3624	0.96066	0.47809	1.0472	0.84773	1.8311	1.5251	1.246	1.9697	1.2604	1.1522	1.6462	1.5615	2.3798	0.019125	0.56462	0.1523	1.7824	1.78	1.0869	1.5406	0.81988	1.3044	2.1382	1.613	0.67043	1.0382	0.63772	0.59748	1.1626	0.94157	3.0773	1.3922	1.4761	1.3665	0.85167
-9.687	-9.313	-9.9293	-9.3779	-9.4114	-9.7209	-9.3755	-9.5769	-8.9919	-8.9135	-9.265	-9.4229	-9.3467	-7.7935	-8.6388	-9.8567	-9.06	-9.2343	-9.6839	-8.2447	-9.8961	-9.2021	-9.775	-9.8956	-8.6239	-9.6909	-9.7276	-10.004	-9.4708	-9.4467	-9.6445	-9.9092	-8.2329	-9.7566	-9.0094	-10.027	-9.3671	-8.754	-9.7533	-9.7863	-9.6524	-9.7226	-10.068	-7.9658	-10.152	-9.828	-10.002	-8.9592	-8.1642	-8.86
-1.0475	-0.45473	-1.6042	-0.85186	-0.52103	-2.5831	-1.6076	-1.6222	-1.1861	-0.28696	-0.88171	-1.5822	-0.71124	-0.71946	0.74801	-0.69995	-0.98869	-1.4119	-0.97133	-1.7287	-0.58063	-0.78381	-1.0764	-1.7503	-0.95285	-1.9026	-0.80325	-0.59202	-0.96752	-0.1315	-1.8022	-0.81649	-1.5426	-0.76854	-0.33277	-0.79495	-0.75346	-1.3961	0.7603	-1.8623	-0.78189	-1.9956	-2.2631	-1.4286	-1.1184	-0.43594	-1.1177	-1.3597	-1.1752	-2.0781
-2.9485	-3.3775	-2.2743	-2.1891	-2.9573	-2.4128	-3.1856	-3.607	-2.7578	-1.97	-2.9577	-2.9608	-2.4117	-3.1366	-3.3727	-2.0566	-3.2055	-2.7836	-2.2363	-3.1476	-3.2194	-2.2869	-2.0216	-2.0563	-1.8769	-3.2836	-3.3885	-1.9023	-3.3314	-2.861	-2.2838	-3.5959	-2.8955	-2.1307	-1.488	-2.7605	-2.9972	-2.6517	-2.5733	-1.9112	-2.7805	-2.2577	-2.1141	-3.1247	-2.429	-1.6653	-3.3735	-3.8914	-3.3507	-2.32
2.7324	0.47849	2.5534	2.3247	1.1378	0.78512	1.1486	1.4796	2.3588	2.2076	0.2719	2.1578	1.4405	1.3523	1.9809	2.7466	2.8948	1.1061	1.7969	1.8558	1.6345	2.2684	2.5903	1.2952	1.6593	2.2862	2.0362	2.0833	1.7554	1.9439	2.2524	1.853	0.45652	2.2412	1.8319	1.6115	1.834	1.7973	1.4462	3.2251	1.9124	1.2087	2.559	1.6495	0.39095	2.0719	1.8842	1.079	1.3419	2.8681
-5.9888	-6.2829	-5.0207	-4.6826	-5.7735	-5.338	-5.7083	-4.4544	-4.6068	-5.6206	-5.0807	-4.8788	-4.8946	-5.4986	-5.2444	-6.2278	-5.7991	-6.64	-3.6282	-4.1312	-4.8408	-6.2718	-4.7821	-5.2119	-5.2482	-5.9221	-5.5168	-4.7485	-6.4907	-7.3339	-5.554	-5.1056	-6.2721	-5.2686	-6.308	-5.4219	-3.5064	-5.0028	-5.443	-5.8137	-6.6417	-6.2756	-5.0157	-4.715	-5.513	-6.0937	-5.3974	-6.4124	-5.0621	-5.1464
-5.5755	-5.867	-6.2645	-5.6304	-7.1121	-6.9054	-6.3738	-6.4692	-5.897	-6.3006	-5.7605	-6.4292	-5.8477	-5.4538	-7.1705	-6.9205	-7.1939	-5.6684	-5.5949	-5.7894	-6.5216	-6.1441	-6.4588	-5.7797	-6.1847	-6.6573	-6.6144	-6.5822	-6.2472	-6.0175	-6.4929	-6.6234	-7.6469	-6.8469	-7.1694	-6.3006	-6.8204	-5.2021	-6.9312	-5.1643	-6.8414	-7.1724	-6.4231	-6.236	-7.8742	-7.5622	-6.5684	-6.4631	-4.758	-6.0451
-5.1715	-4.6064	-5.1284	-4.9221	-5.146	-4.8235	-4.9265	-4.6004	-6.0894	-4.3948	-5.7195	-4.8991	-5.2357	-4.1224	-5.0702	-4.5375	-3.8176	-4.6793	-4.8392	-6.0547	-4.2641	-4.8072	-5.2131	-4.9508	-5.4952	-6.6989	-5.6845	-4.9947	-5.1841	-4.7938	-3.884	-4.3809	-5.5335	-5.0519	-5.5685	-4.0213	-5.4339	-5.792	-4.1756	-5.3575	-4.6929	-4.3798	-4.7677	-5.3862	-5.0381	-4.7849	-4.9662	-5.3544	-6.359	-4.3161
-21.656	-21.273	-20.793	-21.348	-21.108	-20.443	-21.308	-22.261	-20.732	-20.878	-20.76	-20.263	-19.692	-21.369	-20.247	-20.707	-20.316	-21.358	-19.974	-22.459	-20.441	-21.033	-20.527	-20.887	-21.858	-20.366	-21.534	-21.108	-21.328	-20.497	-20.42	-21.22	-20.521	-20.791	-20.132	-20.702	-20.145	-21.159	-20.959	-20.716	-21.519	-21.056	-19.963	-20.9	-19.941	-21.579	-20.258	-20.336	-19.94	-22.259
7.8106	7.8748	8.2549	5.7715	8.0681	7.5504	8.2435	7.9043	7.0718	7.0124	7.5968	8.3673	7.684	7.9415	8.4778	8.2817	6.9292	8.3847	7.7041	7.9834	8.1874	7.8045	8.0673	8.9637	8.3204	7.0594	8.6054	8.6384	8.2187	7.4008	8.4917	7.5203	7.9544	8.1089	7.9421	8.4016	8.1333	7.7367	8.8099	8.1807	7.4168	8.0632	8.8322	7.5944	9.0224	8.3894	8.0617	8.6235	8.1341	7.3575
-15.066	-14.901	-14.619	-15.278	-14.664	-14.685	-14.136	-15.099	-15.333	-15.023	-14.963	-13.869	-14.512	-14.157	-15.215	-14.723	-14.999	-13.727	-14.577	-15.199	-15.201	-14.085	-14.535	-14.331	-14.314	-15.282	-14.488	-14.764	-14.548	-15.059	-15.024	-15.362	-16.074	-13.564	-14.71	-14.048	-13.242	-13.063	-14.705	-13.421	-13.745	-15.349	-13.186	-13.487	-14.727	-14.795	-13.834	-15.151	-15.035	-14.293
0.085027	0.30924	0.88672	0.35321	0.65967	-0.20226	0.094793	-0.7126	0.45893	0.1527	0.43564	0.79524	0.95875	-0.16438	0.5471	-1.1143	-0.076849	1.218	0.084661	0.2115	1.2527	0.62901	-1.0349	1.0495	1.1699	0.22456	0.25551	0.60603	1.1891	1.758	0.82985	1.0526	-0.64979	-0.2553	-0.32524	0.88491	-0.32152	0.46232	-0.1759	-1.4823	0.35485	0.98128	0.64211	0.21754	0.83609	0.72104	0.62062	-0.37579	-0.038869	0.23134
-9.2147	-9.2468	-9.9107	-9.636	-9.1679	-8.5099	-9.5449	-9.692	-10.051	-8.5444	-9.0097	-8.9222	-9.6289	-8.553	-9.4862	-8.7226	-8.8551	-9.0588	-8.7132	-9.2345	-9.0742	-9.3741	-7.9298	-9.8618	-8.7622	-9.1577	-8.6481	-8.4676	-9.2107	-8.1445	-9.194	-8.4851	-9.8899	-8.4701	-9.0137	-8.9827	-7.3701	-8.5558	-9.7166	-8.7628	-9.4292	-9.7538	-9.1556	-7.6815	-9.1174	-9.3623	-7.8105	-9.9683	-9.5579	-7.7881
-1.454	-1.0923	-1.8256	-0.40877	-0.93011	-1.153	-1.7816	-1.2674	-1.8491	-0.78624	-1.5072	-0.95443	-1.839	-1.5899	-0.69624	-0.85325	-0.78566	-0.80112	-1.4969	-1.2966	-1.8608	-2.5108	-1.2457	-0.85465	-1.0758	-1.6035	-1.9113	-0.77364	-1.3465	-1.4083	-1.2903	-1.754	-1.2333	-1.298	-1.5764	-0.45311	-0.57583	-1.5451	-2.1274	-1.8096	-0.73556	-1.2805	-2.537	-1.0133	-2.2364	-1.8851	-1.6344	-3.2719	-1.1391	-1.3425
-13.381	-12.961	-13.407	-14.556	-13.184	-14.25	-13.137	-13.466	-13.421	-13.543	-13.167	-13.731	-13.905	-13.633	-12.27	-12.049	-12.532	-13.137	-12.829	-13.447	-13.746	-12.925	-13.271	-12.871	-13.299	-13.182	-13.82	-14.196	-13.733	-13.602	-13.391	-13.067	-14.118	-13.116	-13.204	-13.688	-13.16	-12.52	-12.622	-14.461	-13.499	-13.52	-12.673	-13.578	-13.701	-12.547	-13.481	-14.272	-13.421	-12.325
-8.2575	-9.6088	-7.607	-9.6115	-7.3016	-9.7158	-8.8058	-9.3064	-8.9917	-8.4882	-9.8158	-8.8939	-8.3495	-8.7727	-8.7598	-9.2227	-7.4506	-10.092	-8.3713	-10.326	-9.6428	-9.1425	-7.5574	-8.9723	-9.2219	-8.4884	-9.5044	-9.0363	-9.0911	-10.933	-8.6195	-9.0577	-8.2687	-9.3533	-8.9484	-8.5924	-8.9054	-8.2787	-9.5864	-10.229	-8.7728	-8.9901	-8.3078	-8.544	-8.5259	-9.0588	-8.7513	-9.2866	-8.3243	-9.7844
-2.5605	-2.5336	-2.7982	-3.0726	-3.0824	-1.8144	-2.3346	-2.3985	-3.4972	-2.4878	-2.7889	-2.0997	-2.2346	-2.798	-2.2251	-3.1905	-3.0498	-3.7756	-2.5262	-2.7912	-2.7857	-2.5024	-2.5555	-2.7987	-1.5939	-1.7329	-2.0783	-2.8465	-2.2727	-1.1474	-3.2332	-2.6745	-2.2342	-1.4965	-2.2921	-2.7341	-1.9988	-1.8237	-2.6446	-3.5215	-1.687	-2.0962	-2.8724	-2.7785	-2.9249	-2.4281	-2.8783	-1.8199	-2.8113	-3.2448
-12.413	-13.897	-12.463	-11.704	-13.204	-11.475	-11.903	-13.009	-12.863	-11.887	-12.887	-13.499	-13.081	-12.229	-12.832	-13.016	-13.737	-12.301	-12.861	-13.68	-12.33	-13.836	-11.745	-12.489	-12.127	-13.131	-11.792	-12.766	-13.581	-13.823	-12.506	-12.511	-12.386	-13.576	-13.504	-13.408	-12.889	-13.443	-12.268	-14.474	-12.597	-12.482	-12.966	-12.43	-12.786	-11.821	-13.172	-12.328	-12.732	-12.475
-0.58204	-0.39537	-0.86425	1.2313	0.28723	-0.99381	0.59178	-0.90308	-0.65488	0.11219	-0.064772	0.0026979	-1.4957	0.07267	-0.38382	-0.17615	0.51956	0.84623	-0.17726	-1.0157	0.067834	-1.5718	-0.082731	0.52721	-0.20016	-0.35752	0.034498	-0.93127	0.82422	0.89758	-0.80434	-1.743	-0.28235	-1.0212	1.287	-0.05942	-0.77285	-0.059294	0.2474	-0.23736	0.12713	0.13964	0.08983	-0.39164	0.085013	-0.27666	-0.6493	-1.6215	0.55488	0.8385
4.1007	5.7192	5.3569	5.0923	5.4794	5.4622	4.7966	4.7562	4.5108	5.7826	4.2326	4.8896	4.7486	4.8722	4.2711	4.4886	5.9025	4.6584	5.1549	4.7857	4.4309	5.6074	5.2803	5.1571	4.3512	5.6198	5.5084	4.1349	5.864	5.1679	4.4234	4.1936	5.0162	5.2189	5.5386	5.4275	4.4697	4.6623	5.9141	4.5942	5.375	5.4916	3.093	4.7477	4.7264	5.3685	6.2412	5.5969	4.3317	4.0023
-13.61	-13.718	-14.725	-14.294	-13.64	-13.216	-14.008	-15.44	-13.629	-13.732	-13.836	-14.981	-13.427	-14.53	-13.445	-13.538	-13.192	-13.547	-13.861	-13.43	-13.667	-13.763	-13.586	-13.899	-13.784	-14.2	-12.836	-14.173	-12.904	-13.319	-13.654	-13.633	-15.018	-14.52	-15.892	-14.384	-14.684	-14.239	-13.659	-13.588	-13.262	-14.726	-14.21	-13.381	-14.102	-14.846	-14.232	-15.684	-14.005	-14.149
-9.5503	-8.9693	-9.2333	-9.4926	-9.1436	-9.1549	-8.7319	-10.026	-9.0035	-8.396	-9.6738	-9.6556	-9.373	-8.6612	-10.55	-8.2357	-8.6577	-9.5223	-9.2663	-9.1199	-8.8544	-9.5192	-8.6837	-8.4527	-8.297	-7.6067	-8.6739	-8.485	-9.0409	-9.1902	-8.4206	-7.9032	-8.332	-10.299	-9.0381	-8.7728	-8.836	-9.3968	-9.0658	-9.416	-8.8616	-8.3835	-8.8254	-9.6044	-10.27	-7.5066	-8.6411	-8.502	-8.6025	-8.4528
-0.72106	-1.3271	-2.3457	-2.354	-1.4817	-0.70135	-1.9016	-1.0751	-0.3528	-0.40739	-1.9326	-1.2885	-1.1002	-0.2063	-0.66755	-0.96734	-1.6472	-1.2949	-0.71535	-0.88648	-0.96319	-1.2161	-1.92	-1.5582	-0.95252	-1.0083	-1.7298	-1.1478	0.094738	-1.7335	-3.0151	-0.79644	-1.094	-0.36581	-2.2568	-0.57323	0.070923	-1.8607	-1.256	-1.1152	-0.66129	-2.8538	-0.87988	-1.5761	-2.3507	-1.147	-2.9812	-1.1742	-0.69731	-0.88252
3.1455	1.3638	3.1968	2.5352	2.8761	2.8149	2.5319	1.7781	2.8379	3.5781	2.8848	4.1717	3.3582	3.0171	3.6059	3.4054	2.558	1.9047	3.2277	3.8052	2.7304	3.2418	2.6995	3.4025	2.2836	4.2306	1.2358	3.4226	3.2447	2.2965	2.4779	2.5707	3.4095	3.4263	2.5081	3.4639	4.1065	2.4901	1.6574	3.4405	2.1019	2.7963	2.9677	2.2545	3.6552	3.8822	2.9408	2.3816	3.2146	2.723
-5.5716	-5.4795	-6.6227	-5.7883	-6.7753	-5.8109	-5.7987	-5.4596	-5.0331	-5.4103	-5.3471	-4.8253	-5.9842	-6.0503	-5.0302	-5.6256	-7.3708	-5.7912	-5.2468	-5.1966	-5.1409	-5.7513	-6.3876	-5.8284	-4.9485	-7.272	-5.1766	-5.1117	-6.2816	-5.443	-4.9146	-5.6146	-6.0524	-6.1234	-4.9876	-5.3967	-5.9055	-5.6643	-6.0938	-5.1339	-4.3743	-4.9819	-5.1287	-5.5675	-5.272	-6.4624	-5.041	-5.1242	-5.291	-5.8229
5.9578	4.3828	6.4054	6.2207	8.0407	7.7776	6.9371	7.251	7.2295	7.1426	6.8721	7.1486	6.5814	6.1941	6.9647	7.261	6.3715	6.8696	6.9036	7.0841	6.8446	6.9153	6.6879	7.7008	7.1358	6.0353	7.0509	6.3792	6.5545	7.4205	6.8565	8.1048	7.975	6.948	6.4534	6.7258	7.3133	6.3434	6.0877	6.3404	7.0865	6.1512	6.707	6.0788	6.7295	5.9263	7.0343	6.1381	6.8525	6.9648
-1.6316	-1.3764	-1.3727	-2.3151	-1.6444	-1.166	-0.4349	-0.2316	-1.1311	-1.3197	-0.083508	-0.97767	-1.2978	-1.6581	-1.1386	-0.95674	-1.6072	-1.8093	-0.71438	-2.0584	-1.9043	-1.2309	-0.53981	-1.528	-1.9307	-1.2411	-0.72818	-1.7632	-0.87635	-1.3863	-1.3685	-1.1762	-0.91039	-1.7673	-0.062723	-0.084549	-1.1368	-1.6002	-0.62557	-0.92374	-0.14018	-1.4126	-1.27	-0.17692	-0.85628	-0.30902	-1.9454	-1.5473	-1.4116	-1.4452
0.82801	-0.046704	0.18528	-0.37253	-1.0492	-0.21709	0.16077	-0.54248	0.5482	-0.29352	-0.037995	-1.1346	-0.51609	-0.61193	-0.68173	-0.31671	-0.35658	-0.71358	-0.19908	-0.54234	0.97839	-0.27549	-0.51008	-0.17763	-0.58291	0.15285	0.58419	-0.73666	0.05902	-0.026651	0.058968	-0.22744	-0.35097	-0.57482	0.33119	0.72447	0.56819	-0.032224	-0.26968	0.68155	0.42637	-1.203	0.46194	-0.31463	0.86817	-1.0557	0.12719	0.034931	0.55517	0.71557
-1.9087	-0.36997	-1.7185	-1.4802	-1.1289	-0.11801	-1.4851	-1.473	-2.2526	-1.6022	-1.4673	-1.683	-1.204	-1.7989	-1.8851	-2.1205	-1.493	-0.41066	-0.96692	-1.3965	-1.2733	-1.79	-1.0003	-0.86022	-1.0477	-1.345	-1.7345	0.0009881	-1.5892	-1.4817	-1.3029	-1.9163	-0.84589	-1.0438	-1.2598	-1.664	-0.098626	-1.4199	-0.40099	-1.7233	-2.4499	-1.5608	-2.1617	-2.1782	-1.4781	-1.1067	-0.61774	-1.5518	-1.4973	-1.5226
-1.3663	-1.6771	-2.2075	-0.92462	-0.10831	-0.42152	-1.7925	-1.3482	-0.37244	-0.61463	-1.7291	-1.2171	-1.5512	-1.8556	-1.2134	-1.3803	-0.90916	-0.52308	-0.98975	-1.2616	-2.1131	-1.3207	-1.836	-1.3886	-0.72976	-1.3909	-1.256	-0.25709	-0.25542	-0.25702	-1.2899	-1.1668	-0.66433	-2.1706	-0.92319	-2.1466	-1.6153	-0.83344	-0.32373	-1.5618	-1.7351	-0.60867	-0.97266	-1.3751	-1.7449	-0.79327	-1.3854	-2.0625	-0.57203	-1.6999
4.8295	4.7898	5.2535	5.0868	5.7549	4.6468	5.8836	4.9052	4.5486	5.1607	4.4687	5.4977	3.8852	4.7772	5.2723	5.0312	4.558	3.8349	3.996	4.2004	4.9426	5.8737	5.4944	5.0646	5.5674	5.6275	5.2162	4.8603	4.9521	5.2117	4.3523	5.1871	4.4673	5.4723	4.3415	5.1331	4.4467	4.8764	5.4314	5.4245	3.6617	4.867	5.1791	5.105	5.6777	6.9136	4.7211	5.3822	5.0065	6.2737
-4.407	-3.7118	-3.2719	-4.407	-3.3369	-3.7793	-3.1454	-3.3808	-3.7975	-3.2967	-3.1406	-4.6739	-3.5415	-3.1298	-3.3022	-3.3679	-3.3093	-3.0718	-3.3123	-3.3235	-1.503	-3.5062	-3.5487	-3.5017	-2.7244	-2.2911	-3.0867	-3.5347	-2.8075	-1.9487	-3.7533	-3.2453	-3.6694	-2.9329	-3.8499	-3.0188	-2.3681	-3.1241	-1.9688	-3.2974	-3.5488	-2.2739	-3.1242	-2.7433	-4.1053	-3.6344	-2.0356	-3.6525	-2.3603	-3.4057
-0.61883	-0.3777	-0.41295	-0.89744	-1.5273	-1.2709	-0.87872	-0.70496	-1.885	-0.86999	-1.6414	-1.3546	-1.0463	-1.4644	-0.086071	-1.1781	-2.1075	-0.81391	-1.3305	-2.3213	-0.29485	-1.3679	-0.97877	-0.89602	-1.0452	-0.74444	-1.7113	-0.84591	-1.4694	-1.0154	-1.6092	-0.93723	-0.69974	-0.82925	-0.81968	-1.9498	-2.3159	-1.6781	-1.2823	-1.3699	-1.5288	-2.4435	-1.0948	0.38398	-1.9295	-1.7885	-1.6249	-0.95998	-0.041303	-0.8551
-13.466	-12.971	-14.572	-14.141	-14.733	-14.219	-13.892	-13.687	-14.826	-14.572	-13.977	-14.583	-14.124	-14.126	-13.527	-14.292	-14.946	-13.355	-13.277	-14.052	-13.873	-13.806	-13.877	-14.132	-13.147	-14.841	-13.256	-12.748	-14.044	-13.958	-14.725	-14.553	-13.707	-13.906	-13.912	-13.894	-14.873	-13.539	-13.778	-13.42	-13.424	-14.229	-14.328	-14.388	-14.266	-12.63	-14.56	-14.198	-12.518	-14.258
-13.284	-12.078	-13.38	-13.582	-12.705	-12.755	-13.842	-14.063	-13.164	-14.081	-13.062	-13.816	-13.593	-11.615	-12.757	-13.097	-12.819	-12.542	-13.256	-14.382	-12.32	-13.403	-13.002	-12.428	-12.687	-13.145	-13.398	-14.385	-12.161	-12.04	-13.275	-12.487	-13.565	-13.689	-14.501	-12.742	-12.87	-12.938	-12.875	-13.991	-12.349	-13.805	-12.819	-13.565	-13.155	-12.854	-12.314	-13.6	-13.013	-12.223
-3.839	-3.843	-3.8597	-2.8267	-2.4978	-3.1166	-3.8178	-3.5448	-1.9738	-3.7964	-3.3379	-3.0411	-4.3609	-3.8236	-3.3753	-4.2958	-3.2119	-3.2225	-3.533	-4.1436	-2.4474	-3.8503	-3.9389	-4.124	-3.9851	-4.5147	-2.8292	-3.6505	-3.4756	-3.3772	-3.3069	-2.6873	-4.1662	-3.0219	-2.2992	-3.6059	-3.8495	-2.8755	-2.7745	-3.1091	-2.7438	-2.4074	-2.5056	-4.2338	-4.3094	-4.5387	-2.5795	-3.1266	-2.4496	-3.8343
0.61033	0.7078	0.42461	0.67517	-0.26535	1.248	0.975	0.31119	-0.36049	0.62065	-0.12534	0.92404	-0.19984	0.065227	0.33154	0.5161	0.66744	0.27061	0.92294	1.5766	-0.72133	0.95543	0.10209	-0.41472	0.075333	0.23685	0.80089	-0.17307	1.6476	0.56396	-0.11706	-0.16866	-0.061477	-0.010894	-0.039087	1.2213	0.068295	0.18975	1.2898	-0.047989	0.93185	-0.65711	1.6055	1.2156	0.6934	0.46228	0.038181	0.83927	-0.063542	-0.38313
-2.8392	-3.7851	-3.6114	-2.7723	-3.5946	-2.1496	-3.1826	-2.9886	-2.9103	-2.5748	-2.8499	-3.1301	-3.7701	-3.7534	-3.4165	-3.2694	-2.0328	-3.9242	-3.224	-3.1975	-2.9541	-3.2951	-3.4401	-3.7986	-3.3992	-3.0289	-2.5676	-3.6963	-3.0612	-4.5589	-3.2834	-2.9985	-3.5916	-3.2708	-2.5387	-2.6673	-4.0052	-4.3088	-4.345	-2.7714	-3.2935	-3.776	-3.661	-4.1479	-3.4552	-4.1234	-3.1668	-3.2961	-2.7777	-3.3008
-4.0296	-3.7847	-2.9787	-2.0559	-3.3385	-2.8016	-3.8446	-4.7198	-3.0431	-2.2632	-3.0883	-3.176	-3.5966	-3.9197	-1.8528	-3.3233	-3.5519	-3.6429	-3.3204	-3.4705	-3.4168	-2.9906	-2.646	-3.4687	-3.3745	-3.8018	-3.0947	-2.9584	-4.065	-3.0107	-2.2564	-3.6546	-3.5123	-2.5262	-3.6093	-3.9268	-2.5059	-2.227	-3.6795	-2.9308	-4.4495	-3.9447	-4.036	-3.1523	-2.9391	-2.4502	-2.943	-3.555	-3.6184	-3.2834
-5.4847	-4.5187	-4.5908	-4.9899	-6.3327	-5.3922	-5.7803	-5.7971	-6.0271	-5.4723	-6.3647	-5.7064	-4.995	-5.7893	-5.4627	-6.1518	-6.0415	-5.365	-5.7223	-7.0298	-6.4332	-4.432	-5.8925	-4.8884	-5.2096	-5.6184	-3.7224	-5.0837	-5.3304	-5.8317	-4.0402	-5.1053	-5.4224	-5.1876	-5.5652	-7.0258	-5.4991	-4.5037	-5.3175	-4.5606	-5.3316	-5.8364	-4.1	-6.1285	-5.4667	-5.8282	-5.1459	-6.2702	-5.9727	-5.9738
7.9533	8.0565	6.8095	7.5935	7.3357	8.1415	7.8933	8.9559	8.1656	7.8615	7.0668	8.5312	7.1956	7.0666	6.6071	8.009	7.4418	9.001	7.4707	8.1591	8.126	7.9486	7.7032	7.7182	7.9232	8.8449	7.0773	6.8428	6.759	8.121	8.6352	7.195	8.9477	7.9126	7.7999	8.1155	8.4275	7.7924	7.7367	8.3408	8.4737	7.7075	7.2518	8.2737	7.3529	7.5824	7.7562	8.537	7.7629	7.8685
-3.4643	-3.7205	-4.2218	-3.4271	-3.7957	-3.9452	-2.9408	-3.926	-4.4069	-4.1445	-3.1637	-3.0963	-3.2198	-3.7407	-3.6528	-3.1751	-3.0996	-4.3626	-2.8639	-4.161	-3.4435	-4.1947	-4.332	-4.303	-3.9665	-2.6402	-3.5415	-3.87	-3.4949	-2.5056	-3.7932	-4.398	-3.3653	-4.3433	-4.234	-4.3032	-2.6539	-4.7297	-3.6692	-4.1878	-4.5362	-3.4361	-2.5762	-3.5253	-3.5631	-2.7496	-3.2764	-3.7682	-3.4498	-3.1395
-0.089559	-1.4376	1.0888	-0.24503	0.32397	0.65589	0.15645	0.58106	-0.25966	-1.2478	-0.84127	0.015609	0.27611	0.15307	-1.224	-0.59591	-0.75794	0.30272	-0.96692	1.0036	0.13767	0.23455	-0.034099	-0.39022	-0.88627	-0.91718	-0.77857	-0.048728	-0.48287	-0.20926	0.33986	-0.99094	-0.37178	-0.1662	-0.1737	-0.56706	-1.1728	-0.41484	1.5752	0.24439	-0.8032	0.031815	0.1775	0.074513	0.29445	-0.77315	-0.24906	-0.41976	-0.31254	0.89787
-12.064	-11.07	-11.087	-12.205	-12.344	-12.035	-11.99	-11.979	-11.568	-11.652	-12.23	-10.513	-12.598	-11.546	-12.118	-10.524	-11.856	-11.684	-12.929	-11.655	-12.44	-11.996	-11.617	-12.538	-12.19	-11.182	-11.851	-12.271	-12.227	-11.892	-11.106	-12.33	-11.375	-10.947	-11.399	-12.504	-12.343	-10.448	-11.818	-13.079	-10.953	-11.333	-11.839	-12.137	-10.188	-11.558	-10.736	-11.626	-12.031	-12.388
-4.6855	-2.9899	-2.9708	-4.1104	-4.5157	-4.9886	-3.9417	-3.9337	-3.7209	-3.8009	-3.9152	-3.1872	-3.5228	-4.0628	-3.4558	-3.9279	-4.0846	-3.6048	-2.6568	-3.9267	-4.6203	-5.1895	-3.8096	-4.5378	-4.1668	-4.2211	-4.3869	-4.4424	-3.739	-4.6891	-3.5767	-4.7424	-4.7968	-3.961	-2.8403	-2.9521	-3.2759	-4.0788	-4.5513	-3.2212	-2.7141	-2.7333	-3.1668	-3.8292	-3.2128	-3.5871	-3.0186	-3.815	-5.4607	-2.556
-1.3169	-1.5966	-1.9219	-1.3605	-1.0087	-0.63956	-3.3378	-0.76199	-1.3874	-1.5176	-0.48677	-2.0767	-1.7316	-0.11413	-0.47453	-0.17039	-0.58725	-2.0879	-1.6978	-2.1304	-1.2437	-1.8116	-2.3536	-1.8175	-1.2532	-0.46181	-1.1502	-1.6808	-1.3645	-1.6713	-0.77957	-1.5348	0.05599	-1.4027	-1.9253	-1.4185	-0.65988	-1.6571	-1.4423	-1.3868	-1.2216	-1.9777	-1.4567	-1.2703	-1.3165	-0.29139	-0.32335	0.46423	-1.3073	-0.86529
4.8793	4.5023	4.8706	4.9554	5.1248	5.2801	5.3933	3.983	5.5117	4.4813	5.5547	4.6162	5.4758	4.2927	4.6419	5.9432	5.3444	5.0193	5.4401	5.5456	5.4823	3.6807	5.815	6.0262	4.1882	6.4745	6.192	6.4697	4.5646	5.0973	4.9442	4.8364	5.1972	5.3232	5.009	5.5236	4.5621	5.5814	4.6993	5.2466	4.2974	4.9921	5.0985	5.0801	5.2592	5.5264	4.6976	5.6063	5.0303	5.5773
-11.45	-10.046	-11.196	-10.324	-11.096	-10.003	-11.31	-10.285	-10.209	-11.516	-11.015	-10.883	-10.953	-10.025	-11.267	-11.059	-11.403	-10.76	-10.236	-11.014	-10.458	-11.337	-11.533	-11.646	-12.036	-12.102	-10.936	-10.911	-10.911	-11.282	-10.802	-10.107	-10.144	-11.574	-10.462	-10.774	-10.955	-11.309	-10.783	-9.8014	-11.271	-10.624	-11.366	-10.083	-10.703	-11.689	-11.635	-12.076	-11.327	-10.698
-1.8699	-0.86773	-0.59527	-2.2407	-0.44508	-0.86999	-0.46972	-1.3224	-1.9907	-2.457	-1.1684	-1.8689	-1.1047	-1.5267	-0.41458	-0.62263	-1.8985	-1.7475	-1.5542	-1.3074	-1.7886	-0.70364	-1.7902	-1.3916	-0.35883	-1.4726	-1.1827	-0.21445	-2.1687	-0.67094	-1.5437	-2.1344	-0.17722	-1.3751	-1.5117	-0.51994	-1.6095	-0.96021	-0.65574	-0.90883	-0.75434	-1.544	-1.7005	-2.086	0.19822	-0.8648	-0.54639	-0.59831	-1.4045	-2.3682
1.2758	1.4574	2.765	1.5087	2.8054	1.9309	1.3789	2.0316	0.38436	1.2447	1.9179	1.5358	1.6581	2.3839	1.5241	1.3719	0.35608	1.0606	1.3823	0.96975	1.3828	1.4092	1.0964	0.47913	2.0765	1.3634	0.64522	1.5145	2.0616	2.246	1.1501	1.9662	1.4442	1.4077	2.0124	1.3481	1.0234	1.5589	1.2724	1.3263	2.2645	1.2513	1.4038	2.2878	2.0295	2.5219	0.18505	1.1628	-0.082679	1.5421
-0.12339	-0.55687	0.52571	-1.8131	-0.26852	-0.52702	-1.0773	-2.8329	-0.31843	-1.7614	-0.71011	-1.8224	-0.34669	-0.63717	-0.61286	-1.1016	-1.4115	-1.5985	-0.33445	-0.34818	-1.5172	-0.57279	-1.0591	-0.83896	-0.31625	-0.2597	-0.33798	-1.2095	-0.77996	0.78943	-1.1455	-0.37326	-1.3442	-0.72157	-0.86352	-0.75776	-1.8971	-0.77763	-0.64942	-0.28373	-1.1371	-0.058573	-0.44735	-1.0375	-0.65536	-1.5585	-0.24198	-0.56598	-0.82876	-0.99483
-12.407	-13.181	-11.989	-12.134	-11.952	-12.019	-14.108	-12.28	-12.048	-12.13	-12.336	-13.257	-12.488	-12.03	-12.965	-12.7	-12.31	-12.59	-13.512	-12.804	-12.705	-13.045	-13.44	-13.727	-12.914	-13.691	-13.889	-13.502	-13.049	-13.017	-12.947	-13.049	-12.695	-13.11	-12.649	-12.596	-12.318	-12.631	-12.152	-12.536	-12.795	-13.588	-12.669	-12.831	-13.842	-12.271	-13.166	-12.257	-12.923	-13.169
-0.12865	-0.80715	0.061719	-0.13766	-2.2598	-1.6675	-0.17194	-1.0347	-1.4599	-0.43646	-1.0689	-0.79869	-0.84881	-0.46659	-2.3519	-1.9169	-0.029734	-1.6872	-1.2358	-1.4099	-1.4799	-1.3332	-0.55876	-0.66409	-0.3193	-0.26026	-0.93444	-0.50826	-0.42525	-0.86808	-0.60444	-0.12963	-0.97808	-1.2494	-1.5062	-0.31693	-1.1084	-1.216	-1.0627	-1.6905	-2.0201	-0.51019	-1.2892	-1.1549	0.52024	-1.5304	0.47826	-1.5319	-1.0716	-1.1571
2.4531	2.1644	2.5261	2.999	3.0788	2.2139	2.2594	2.4009	1.944	2.674	2.7569	3.0102	1.923	3.4517	3.5965	2.5107	3.1669	3.3654	2.6906	2.8873	1.0295	2.5894	2.784	2.4481	3.2613	1.602	0.96838	1.6365	1.7813	3.9045	2.7597	1.4903	1.8682	2.9604	2.4602	2.3797	2.72	2.4536	2.6262	0.71536	0.86751	3.1068	2.113	2.1573	3.0538	1.9705	2.6292	2.4806	2.5843	2.271
-7.3596	-6.9635	-6.8755	-5.3791	-6.061	-6.8235	-6.4401	-6.1366	-6.6943	-6.1106	-5.8423	-6.8413	-7.035	-6.1571	-5.7913	-6.2349	-5.9485	-6.7544	-6.4751	-6.7748	-6.9216	-6.9516	-6.5663	-5.4787	-7.3588	-6.066	-7.1414	-5.8625	-7.2575	-6.2441	-5.4669	-5.5601	-6.9334	-5.9618	-7.1261	-7.3158	-5.5587	-6.2963	-7.0639	-6.0094	-7.0413	-6.0548	-6.0618	-6.4559	-7.0902	-6.3332	-7.2728	-7.1888	-5.6227	-6.1113
-12.527	-12.685	-12.146	-12.898	-12.588	-12.015	-12.076	-13.727	-13.75	-13.325	-12.102	-11.962	-12.623	-13.212	-12.616	-13.426	-13.328	-12.667	-13.389	-11.352	-12.465	-12.863	-12.201	-12.544	-12.905	-13.549	-12.15	-12.418	-13.042	-12.592	-12.858	-13.069	-14.197	-12.329	-13.112	-12.848	-12.278	-14.428	-13.843	-14.295	-13.385	-12.753	-13.096	-13.557	-12.658	-13.288	-12.898	-12.797	-13.013	-12.425
-3.1461	-2.1922	-1.5157	-3.1836	-2.5934	-2.4885	-1.9436	-2.5778	-2.7147	-2.2355	-2.6852	-2.9653	-2.2642	-2.8134	-3.4567	-3.5495	-3.0072	-2.998	-1.9431	-3.0458	-1.7736	-2.8021	-2.2552	-2.9789	-1.9039	-1.8629	-3.4973	-2.5393	-2.623	-2.9097	-2.6624	-2.6026	-2.4428	-2.1433	-2.9144	-2.6415	-2.2759	-1.5176	-3.0961	-1.4196	-1.858	-2.7091	-2.3023	-2.5812	-2.9978	-1.6617	-2.5636	-1.5394	-2.7218	-2.9818
-3.2337	-2.9575	-3.828	-2.8132	-3.7771	-2.0414	-3.3322	-2.5816	-2.9086	-4.7249	-1.3022	-3.8318	-2.962	-3.2573	-3.8111	-3.6078	-3.2992	-3.2283	-3.6277	-3.5555	-3.7265	-3.409	-3.6543	-3.0974	-3.7618	-3.5319	-3.3547	-3.3674	-3.093	-4.4291	-3.3017	-3.6086	-3.426	-4.5318	-3.9452	-3.9443	-2.8386	-3.3253	-3.0272	-3.1516	-3.5917	-3.4607	-3.024	-3.8787	-2.5127	-2.9404	-2.2914	-3.6811	-3.3711	-3.5189
-3.8478	-3.1872	-2.9929	-2.3068	-3.1666	-3.1781	-4.7541	-3.6787	-1.9292	-2.7477	-2.6701	-3.491	-3.3696	-3.1404	-3.515	-3.3641	-2.9428	-3.5161	-3.6148	-3.3314	-3.1668	-2.5625	-1.9318	-3.0578	-3.9024	-3.9576	-3.9105	-3.6697	-3.9363	-4.1016	-3.7953	-3.3242	-3.6105	-2.5418	-3.8652	-4.0893	-2.3802	-3.1052	-2.8599	-3.3139	-2.904	-3.2301	-2.7481	-3.7116	-2.595	-3.0971	-3.2114	-3.8745	-2.6418	-3.6897
2.5508	1.7578	1.9689	1.5253	0.72629	2.0147	1.3807	1.3259	1.4933	2.4174	1.7581	1.0881	2.1789	0.45976	2.3899	1.0808	1.2003	2.0498	1.2745	1.6402	0.13448	1.6993	1.3772	1.9837	0.99984	1.5393	1.6013	1.755	3.0314	1.4583	2.4804	0.52865	1.8613	2.8998	2.6448	1.144	1.3261	2.022	2.1514	1.9085	2.6215	2.1531	0.87125	0.84981	2.2531	2.6944	2.077	2.453	1.8683	0.88623
-15.233	-14.466	-13.725	-13.706	-14.5	-15.363	-14.526	-15.002	-15.246	-14.948	-14.797	-15.974	-15.122	-14.573	-13.298	-14.004	-15.441	-13.944	-14.28	-13.125	-15.012	-14.538	-14.548	-14.611	-13.823	-14.087	-14.608	-15.201	-14.468	-13.434	-14.655	-15.098	-13.931	-13.62	-15.42	-15.646	-14.909	-15.038	-13.887	-14.994	-13.798	-14.379	-14.58	-15.374	-14.241	-14.377	-14.683	-14.549	-13.762	-13.479
-10.795	-10.369	-10.978	-9.233	-10.391	-10.245	-11.257	-10.034	-10.216	-9.5822	-10.481	-10.644	-10.952	-9.6002	-10.33	-10.168	-11.492	-9.6922	-10.597	-9.8774	-10.901	-10.382	-9.9874	-10.451	-10.224	-11.618	-10.436	-9.4641	-9.6535	-8.8836	-10.882	-10.811	-9.843	-9.7709	-10.964	-10.808	-9.7933	-9.5975	-10.805	-10.157	-10.535	-9.8428	-10.094	-10.257	-10.227	-11.036	-9.1317	-9.508	-9.7664	-10.461
2.9303	3.034	3.0377	2.3613	2.9765	1.5928	1.8502	3.06	3.4721	1.8463	3.1693	2.5889	2.1595	2.6075	2.9367	3.6901	2.5134	3.9852	3.2237	2.321	2.6578	3.6261	1.0704	2.0341	1.7371	3.5021	2.7037	2.4837	2.6795	2.4695	2.919	2.3246	2.0447	3.688	2.4575	2.0512	1.7183	4.7034	1.6327	2.5866	1.7945	3.4527	2.7929	2.212	2.7894	3.3416	2.538	1.7733	2.8888	2.1175
-1.8871	-1.0207	-1.6201	-1.0608	-0.93018	-1.4233	-0.379	-0.78308	-1.1165	-2.1388	-1.8209	-0.33311	-0.6882	-1.7946	-2.463	-2.4963	-0.57798	-1.2978	-1.3517	-2.0392	-1.4237	-1.1807	-0.55499	-1.5779	-0.68946	-1.8898	-1.7025	-1.4806	-2.2266	-1.4688	-1.0914	-0.77341	-2.0221	-1.5544	-2.6655	-1.0613	-0.63105	-1.643	-1.2138	-1.6184	-1.5868	-1.4882	-1.2887	-1.9251	-2.4195	-1.6752	-0.72024	-1.0736	-1.6317	-0.033449
-3.1108	-4.244	-4.656	-3.9427	-3.926	-4.0189	-4.2965	-3.3758	-3.1415	-5.1636	-4.0942	-4.0269	-4.1665	-5.1541	-3.0266	-4.7672	-3.6939	-4.4087	-4.3656	-4.3448	-4.7346	-4.0249	-4.1712	-5.8782	-5.5288	-3.2117	-4.345	-3.9621	-4.1928	-3.9811	-5.4681	-4.6173	-4.3022	-3.5309	-5.1882	-4.2469	-5.1964	-4.2249	-4.3135	-5.313	-3.9723	-5.475	-4.4709	-4.1847	-4.641	-3.0092	-4.5708	-2.9277	-4.937	-4.3185
3.5846	1.979	1.7416	0.79125	1.1636	2.0774	2.1049	2.8477	1.5277	1.8462	2.4251	1.7109	1.5464	0.96001	3.0418	2.9992	2.2672	1.5922	0.52605	2.3029	1.7628	1.4915	2.29	2.3391	2.5038	0.82563	1.866	1.9987	1.9994	2.4332	1.8761	2.4502	2.3566	1.9413	2.292	3.3272	1.5603	2.2572	2.0615	1.7839	1.6092	1.754	3.0283	2.1081	1.6288	2.4038	1.5269	2.0029	1.2893	1.4865
1.96	1.4656	2.3542	2.4651	2.5176	3.7667	1.9901	3.0599	2.9648	1.9177	1.7563	2.1681	2.0273	1.4626	2.8371	0.69751	1.8566	2.5459	0.99428	1.445	1.6795	1.28	2.4339	1.2513	1.7873	2.0995	1.6595	2.4258	1.6394	1.7638	1.6749	1.973	0.50477	1.9075	0.95008	2.655	2.1928	2.4502	1.2281	1.3237	2.5079	2.3873	1.6618	1.6837	2.3074	2.2246	2.9642	1.7512	2.8647	1.1962
-2.3031	-2.0476	-2.1167	-0.83844	-0.80529	0.36984	-1.2021	-0.92493	-1.0518	-0.92463	-1.7487	-0.51543	-1.5074	-0.76006	-1.2109	-2.2055	-0.8505	-0.60877	-1.542	-2.0126	-1.0605	-0.60774	-1.7487	-1.2469	-1.3401	-0.42439	-1.1123	-0.9597	-1.1894	-1.4757	-0.59114	-1.1575	-1.1132	-1.2478	-1.1001	-1.4136	-1.1146	-0.28478	-1.4722	-1.5721	-0.72934	-0.14073	-0.95249	-0.14217	-1.9615	-0.74217	-2.2107	-0.80583	-0.60337	-1.1349
-11.394	-12.523	-10.752	-10.89	-11.073	-11.11	-11.663	-10.988	-11.541	-10.568	-12.283	-12.536	-12.039	-12.707	-11.723	-9.8717	-12.262	-11.407	-12.38	-10.488	-12.024	-10.971	-11.043	-10.772	-11.725	-11.276	-11.38	-12.006	-11.757	-11.633	-10.278	-12.094	-11.328	-11.853	-11.881	-12.276	-12.157	-12.079	-11.546	-11.177	-11.56	-12.928	-10.341	-12.362	-12.244	-12.124	-11.908	-12.165	-12.777	-10.125
-10.365	-10.285	-11.376	-10.338	-10.185	-10.181	-11.658	-11.702	-11.024	-11.156	-11.497	-9.9568	-11.299	-11.631	-10.297	-11.685	-11.762	-11.3	-10.937	-10.513	-10.829	-10.595	-10.534	-11.071	-11.154	-10.912	-11.809	-11.53	-11.13	-10.417	-11.475	-10.56	-10.25	-11.213	-11.138	-11.576	-10.258	-10.652	-10.994	-11.288	-11.412	-9.2897	-11.186	-10.795	-11.131	-10.658	-10.079	-11.27	-9.9191	-11.597
-21.679	-21.98	-23.441	-22.337	-21.9	-23.542	-21.441	-22.74	-22.025	-23.722	-23.255	-23.201	-21.997	-22.79	-22.052	-22.231	-21.531	-22.28	-21.166	-22.622	-22.072	-21.697	-21.59	-22.2	-21.597	-23.021	-20.856	-21.84	-21.588	-22.377	-22.011	-22.46	-21.772	-22.153	-23.363	-21.659	-22.265	-21.704	-21.203	-21.821	-22.82	-21.615	-22.794	-21.685	-22.74	-21.965	-21.36	-21.707	-21.07	-23.436
7.0671	6.9547	5.4242	6.5133	7.844	7.0162	5.5701	7.3589	7.9122	6.791	7.6924	5.8883	7.8415	6.8882	5.803	7.6754	6.8655	6.7705	6.292	6.9915	7.563	5.9339	6.5886	6.9846	7.0365	7.3049	6.6203	6.536	6.693	7.8407	7.9987	6.2611	6.9993	6.949	6.6649	8.3542	6.6849	7.1585	5.9045	6.9331	7.4676	6.6039	5.9232	7.007	6.239	7.3337	6.8595	7.1999	7.0348	6.3821
-0.31629	-0.38639	-0.88098	-2.6469	-1.7133	-1.4714	-0.95462	-0.80772	-1.2206	-0.8636	-2.559	-0.86308	-1.8524	-0.91095	-0.36961	-1.1497	-0.76439	-1.9174	-1.4144	-1.124	-0.043941	-1.238	-1.2841	-1.7409	-1.002	-1.1206	-2.4136	-1.4124	-0.85945	-0.26375	-2.6237	-1.161	-1.3332	-1.0942	-1.2545	-2.0557	-1.7989	-1.2735	-0.92695	-2.5479	-1.4737	-1.5365	-1.4596	-1.7795	-1.1678	-3.1374	-2.3381	-0.87148	-0.68161	-2.2822
-5.8356	-4.8423	-4.5364	-5.5192	-5.9582	-5.6047	-5.5292	-5.085	-5.1484	-6.3614	-5.0828	-4.8889	-6.2387	-5.0219	-6.8593	-5.9033	-5.8402	-5.3822	-5.555	-6.1011	-4.8415	-5.6295	-5.2949	-5.5346	-6.246	-5.8171	-5.0029	-4.2899	-5.2636	-5.6928	-6.5712	-6.3794	-4.8691	-4.7438	-6.1211	-5.7293	-5.0353	-6.7593	-5.7089	-6.3503	-5.6084	-5.9363	-5.2356	-5.7995	-5.6005	-5.1282	-5.8042	-4.5116	-4.8938	-6.1656
1.9974	1.5301	1.1949	2.1023	1.2878	1.9993	0.56016	1.6491	1.4144	3.0874	1.5029	3.4066	1.8266	1.2591	-0.14623	0.77637	1.9803	2.6133	3.2463	1.1463	2.5414	0.63366	1.1063	1.524	2.1237	1.6627	0.93128	2.205	1.1766	2.0086	3.7036	1.1405	1.3196	1.1606	0.99842	2.1528	-0.071575	2.2399	1.5839	1.162	1.7725	2.7081	3.203	1.3799	2.4073	1.5472	1.7269	1.4273	2.0743	2.1881
0.28804	0.091421	0.54646	-0.50319	-1.3754	1.4326	-0.4779	0.1566	0.22353	-0.43695	1.1502	1.6079	0.16255	-0.87627	0.20293	0.53281	0.51582	0.1643	0.45155	-1.5303	-0.21609	-0.75353	0.10837	0.18323	-0.011289	0.48578	0.078326	0.57834	0.83139	0.38742	0.35952	0.1635	1.0121	-0.55141	0.94787	0.26333	1.3413	-0.29051	-0.66789	-0.55126	0.1824	0.90985	-0.14695	0.42774	0.96463	0.67744	-1.7786	-0.052514	0.26929	-0.41184
-2.3864	-1.876	-1.3437	-1.2391	-1.954	-2.0895	-2.6755	-1.3596	-2.0471	-2.3566	-2.4054	-1.178	-1.4055	-2.4312	-2.8065	-2.2941	-0.91765	-1.3587	-1.9056	-1.2747	-2.3083	-0.50267	-2.9369	-1.4493	-2.8101	-2.347	-0.9694	-1.0512	-1.6771	-1.8402	-2.3619	-2.3112	-2.7491	-2.5226	-1.5941	-0.81991	-2.2081	-1.2594	-2.6556	-2.4932	-1.4737	-1.2282	-1.8388	-2.4956	-1.8331	-1.3901	-1.8757	-2.574	-3.1239	-1.9907
-11.818	-11.864	-11.838	-12.955	-11.767	-12.413	-9.9824	-11.564	-12.041	-12.429	-12.541	-11.705	-11.977	-12.985	-11.023	-11.802	-12.292	-11.46	-11.045	-11.675	-12.041	-12.112	-12.028	-11.828	-11.797	-12.003	-11.716	-11.486	-12.031	-12.73	-11.589	-13.589	-11.279	-11.791	-12.377	-11.381	-11.844	-12.178	-11.457	-11.152	-10.962	-12.327	-12.303	-11.628	-11.504	-11.292	-12.096	-10.789	-12.725	-11.964
-4.0099	-1.6452	-2.9375	-2.1749	-2.9277	-2.8155	-1.5448	-1.5258	-3.213	-3.0737	-3.3186	-3.3138	-2.8075	-2.7932	-2.375	-2.4756	-3.535	-3.0547	-2.8675	-3.0601	-1.9049	-3.1686	-2.3013	-2.9909	-2.5308	-2.877	-2.2983	-2.4209	-2.0513	-2.7211	-2.6494	-0.99696	-0.8304	-1.7881	-2.4009	-2.5831	-1.3178	-2.9622	-2.1101	-2.0162	-2.3767	-2.9657	-3.7117	-3.5418	-1.5437	-1.1948	-2.8257	-1.5718	-1.7293	-1.8525
-22.882	-23.648	-21.625	-22.19	-22.002	-22.057	-22.67	-21.645	-22.781	-21.39	-22.514	-22.975	-21.896	-21.66	-21.454	-23.033	-23.107	-22.299	-21.77	-22.364	-22.626	-21.44	-22.438	-20.939	-22.381	-21.772	-23.557	-21.92	-21.533	-21.532	-23.19	-22.179	-22.801	-23.036	-21.814	-22.29	-22.586	-23.039	-22.919	-22.201	-21.754	-22.487	-22.234	-22.552	-22.617	-22.784	-21.113	-22.064	-21.854	-21.622
-20.77	-21.198	-21.35	-22.633	-20.288	-20.761	-20.785	-21.08	-22.199	-19.262	-21.422	-19.467	-20.215	-21.023	-21.115	-21.994	-19.785	-20.823	-19.579	-20.406	-21.22	-21.098	-21	-21.208	-21.79	-19.11	-19.323	-21.074	-20.899	-21.304	-21.158	-20.899	-21.194	-21.425	-20.008	-20.188	-20.546	-20.797	-19.742	-21.069	-20.605	-20.69	-21.377	-21.025	-21.01	-20.345	-20.454	-20.743	-19.975	-20.819
-2.3402	-2.521	-2.2503	-2.2843	-2.8205	-1.9249	-1.519	-2.6056	-2.7005	-2.1945	-3.2444	-3.3428	-3.9141	-2.264	-3.167	-2.9263	-2.9912	-2.9351	-2.0223	-2.7739	-2.3357	-2.4414	-2.6953	-2.784	-2.7102	-2.977	-3.0153	-1.6981	-1.988	-2.3274	-3.5439	-2.8674	-1.7477	-2.4732	-2.7581	-2.8478	-3.4515	-1.8824	-3.0747	-2.6516	-2.4523	-2.7369	-2.7594	-2.1571	-2.3346	-2.7267	-1.1518	-3.4327	-2.4575	-1.4537
-2.0374	-0.92965	-0.7265	-2.0454	-2.1214	-1.5535	-1.9652	-1.3873	-1.5176	-0.6328	-0.9345	-1.0739	-1.3576	-1.0866	-1.6909	-1.1348	-2.1718	-0.67136	-1.7055	-1.171	-1.938	-0.89525	-1.7001	-1.7584	-0.35371	-0.98559	-2.5493	-0.43555	-0.86681	-1.4471	-1.7317	-2.5694	-1.6227	-1.639	-1.3686	-1.3514	-0.68385	-1.4406	-1.029	-0.80277	-0.56636	-1.5291	-1.0577	-0.078409	-1.7711	-2.2795	-1.397	-1.1853	-1.3919	-1.1921
0.84481	1.5339	1.8779	1.6826	1.4881	0.64473	1.7261	0.99604	1.2579	1.4211	1.4138	1.6363	1.2507	0.7535	3.0201	2.1252	1.1225	2.1736	2.4496	2.3902	1.1232	0.94306	1.8558	1.3713	2.1373	2.1667	3.0054	1.3598	1.3149	0.67446	2.2969	0.47241	1.8058	-0.12055	0.85908	1.409	2.2202	1.3904	1.1063	1.8766	0.12025	0.97903	2.3356	1.3107	2.7492	1.9732	2.3089	2.0319	1.504	0.59652
-12.293	-12.472	-14.638	-14.139	-12.999	-13.03	-13.795	-13.586	-13.661	-13.48	-13.121	-13.699	-13.373	-14.645	-14.072	-12.48	-14.084	-13.061	-12.769	-13.215	-12.593	-12.538	-14.007	-12.961	-12.275	-13.479	-12.266	-13.584	-13.284	-13.514	-12.59	-12.468	-12.792	-12.364	-13.381	-12.644	-13.38	-12.847	-13.258	-12.903	-12.23	-13.107	-13.412	-12.993	-13.168	-13.292	-13.904	-12.771	-12.825	-13.047
-3.7194	-2.9585	-3.5305	-3.3889	-3.2691	-4.4502	-3.072	-2.806	-4.2981	-3.3932	-1.8777	-3.1048	-2.9677	-3.596	-3.7316	-3.4467	-3.0892	-2.9714	-4.4664	-1.8444	-2.9313	-3.13	-3.089	-5.2634	-3.197	-4.1434	-1.9229	-3.0085	-3.5911	-3.8999	-1.9479	-2.9212	-3.302	-3.3786	-4.1713	-3.9978	-3.3849	-4.4099	-2.2663	-2.8274	-3.7057	-2.8886	-4.8134	-2.7483	-2.714	-2.6317	-3.8678	-3.2618	-3.0429	-3.7723
-12.382	-13.688	-13.396	-13.643	-13.729	-12.801	-14.083	-12.021	-13.3	-11.841	-14.08	-13.985	-12.391	-13.617	-13.439	-12.514	-13.699	-13.123	-12.823	-13.398	-12.985	-12.066	-13.382	-13.961	-12.147	-12.614	-13.397	-13.296	-12.927	-13.252	-12.603	-12.204	-13.58	-13.48	-13.341	-13.124	-13.436	-13.12	-13.388	-12.922	-13.159	-12.537	-13.259	-13.764	-11.792	-12.669	-12.671	-12.835	-12.99	-12.057
-8.5776	-8.8669	-8.5612	-9.3502	-8.8754	-9.4979	-9.6961	-10.142	-8.9453	-8.7187	-9.8078	-8.4556	-10.929	-8.2452	-9.1859	-8.5347	-8.4648	-8.4067	-8.7213	-9.1732	-8.5991	-8.2033	-8.9373	-8.3328	-8.9848	-8.8561	-8.9729	-8.6723	-8.805	-8.851	-8.4095	-9.198	-9.4253	-7.6069	-9.4232	-9.4701	-9.5376	-9.7129	-8.1062	-8.3516	-9.1752	-9.8311	-9.0563	-8.7522	-8.0548	-9.5027	-9.9811	-8.2904	-9.5293	-9.0425
-3.5518	-3.1834	-3.8151	-2.9638	-2.2531	-3.0148	-3.7674	-4.4035	-3.4641	-3.6338	-3.976	-2.1827	-2.7223	-3.1401	-4.1111	-3.4559	-2.8667	-2.2061	-3.7516	-3.9047	-3.4206	-3.507	-3.7547	-3.7317	-3.6401	-3.2416	-3.973	-2.5182	-2.8277	-4.0216	-3.3963	-3.0889	-4.2094	-3.655	-2.9872	-3.0703	-3.5025	-2.8767	-4.435	-4.2282	-3.8563	-3.5166	-3.5429	-3.2592	-2.524	-2.346	-3.3933	-4.017	-3.1339	-4.1438
-3.733	-3.4401	-2.8623	-2.9488	-3.8866	-4.1734	-3.5594	-3.4089	-3.1677	-3.2496	-3.7402	-2.7997	-3.2121	-4.1287	-3.3237	-3.4063	-1.9829	-2.7704	-3.181	-3.6505	-3.745	-4.9726	-2.7021	-4.2461	-3.9895	-2.5921	-2.1297	-3.3774	-3.7657	-3.5182	-3.0005	-2.802	-3.3769	-1.9928	-3.44	-3.4151	-3.2949	-3.0495	-3.0279	-3.2263	-2.856	-3.2337	-2.1336	-2.5242	-5.1663	-3.6653	-4.1791	-4.1532	-3.7369	-4.5705
-4.7178	-4.9728	-5.9025	-4.0382	-4.5798	-5.504	-5.2322	-5.9968	-4.6406	-5.6804	-3.2299	-4.6724	-4.5102	-4.0482	-3.9785	-4.653	-4.6009	-4.9264	-4.887	-4.2967	-4.9524	-4.3693	-4.8707	-3.8762	-4.5276	-3.8805	-5.6203	-3.3613	-4.251	-3.402	-4.8284	-4.1289	-4.0498	-5.4763	-5.6737	-4.8147	-4.215	-5.3325	-4.1621	-4.2898	-4.001	-4.9115	-4.3295	-4.1895	-4.7136	-4.1744	-5.082	-4.1521	-4.5174	-5.2368
-1.6644	-1.3403	0.25081	-0.75725	-1.4442	-0.20382	-1.7175	-1.3909	-1.9839	-2.0522	-1.0302	-1.9068	-0.5139	-1.3571	-0.21999	-0.82813	-1.0412	-1.6021	-0.73024	-1.3786	-1.2097	-1.3039	-1.8616	-1.7024	-1.4936	-0.63046	-2.0954	-1.6181	-1.3583	-0.74945	-2.1742	-1.392	-1.2207	-1.2795	-1.1822	-1.5867	-1.6257	-0.91805	-1.4002	-0.7127	-1.3973	-1.5716	-2.4129	-1.8667	-1.0459	-1.7818	-1.3179	-0.61409	-2.1751	-1.1046
-20.863	-20.98	-19.921	-21.501	-19.532	-20.901	-21.581	-20.709	-20.495	-20.579	-21.134	-21.824	-21.151	-21.632	-21.118	-19.867	-21.548	-21.021	-20.742	-21.474	-20.538	-20.899	-19.494	-22.116	-19.792	-21.288	-21.483	-19.402	-21.098	-20.104	-20.312	-20.317	-19.705	-21.011	-22.529	-20.7	-21.695	-21	-21.322	-21.564	-21.505	-20.423	-21.85	-21.071	-21.546	-21.673	-20.792	-20.751	-19.996	-21.326
-9.8795	-9.8255	-9.5784	-9.761	-10.993	-9.7289	-9.5078	-11.767	-11.197	-10.863	-11.527	-12.266	-10.236	-10.972	-12.422	-11.528	-11.341	-11.962	-12.102	-11.545	-11.782	-11.325	-10.529	-10.08	-10.655	-11.73	-10.625	-11.802	-11.959	-9.811	-10.403	-11.079	-9.664	-10.652	-11.628	-10.291	-9.7017	-11.966	-10.598	-10.841	-10.928	-10.782	-10.77	-10.184	-11.766	-11.059	-11.42	-10.764	-11.358	-10.909
-1.4339	-2.4375	-2.3137	-2.769	-2.0561	-2.0823	-2.4007	-2.2443	-2.1874	-3.0214	-1.6184	-1.7261	-3.0275	-2.5515	-2.0975	-1.8962	-2.1647	-2.5971	-3.1839	-2.3258	-2.0114	-2.1098	-2.1144	-2.5058	-2.2647	-1.696	-2.5148	-3.429	-3.3114	-2.711	-2.0243	-1.6652	-2.9356	-2.7724	-2.5631	-2.4136	-2.4507	-3.1359	-2.618	-2.1072	-3.4564	-1.8609	-1.9308	-2.4625	-3.1421	-2.2507	-2.9173	-2.4412	-2.7885	-1.6515
4.6422	4.6859	4.5789	5.206	4.1613	5.5789	5.3429	5.0621	4.7543	6.3175	4.9088	4.522	4.992	3.9876	6.1908	3.5268	4.63	6.2399	5.1436	5.2585	5.9124	5.8572	6.3906	5.102	5.1643	4.0011	5.5773	5.5629	4.8339	5.3937	4.675	6.6832	4.2749	4.7044	6.1077	5.1052	5.7471	5.0327	5.1935	5.3254	4.4572	5.5062	5.7915	4.9734	5.2169	4.4823	3.9875	4.2372	4.6776	5.0633
-3.9862	-2.3808	-2.2566	-3.051	-3.0387	-1.7503	-2.2574	-2.1279	-3.4062	-2.7165	-1.2794	-2.0744	-2.4906	-1.9248	-3.3364	-3.1629	-2.5822	-2.6842	-4.1331	-0.45056	-3.214	-3.8543	-3.4871	-2.7601	-1.8905	-2.3489	-2.3589	-3.1584	-2.7054	-3.0321	-1.0532	-2.273	-2.1079	-1.3305	-2.7055	-2.1416	-1.1405	-2.7179	-2.5547	-2.0617	-2.4444	-2.8764	-2.9474	-2.585	-1.8567	-3.8682	-2.7695	-1.9684	-1.2599	-2.5936
-6.8225	-7.0226	-8.4008	-6.4124	-6.6967	-7.5649	-7.3682	-7.5889	-7.7563	-6.6501	-6.9709	-7.5082	-6.7546	-7.8579	-8.5427	-7.2213	-7.0282	-7.9734	-8.377	-7.8305	-7.576	-8.0096	-7.7215	-8.0121	-8.2216	-7.5565	-7.2253	-7.7378	-8.3308	-7.8352	-9.4709	-7.4578	-7.5512	-7.0399	-7.9307	-8.261	-7.6875	-7.1687	-8.6473	-7.8043	-8.2202	-7.5803	-7.6214	-8.9881	-8.3495	-7.6051	-7.7342	-6.6309	-7.6317	-8.4236
-14.375	-15.389	-12.798	-15.462	-13.004	-14.741	-15.247	-14.433	-15.09	-14.711	-14.123	-14.559	-16.238	-14.694	-14.463	-15.324	-14.887	-15.823	-14.973	-14.371	-14.334	-14.115	-13.762	-14.591	-15.105	-14.059	-13.729	-15.092	-14.952	-13.713	-14.721	-15.741	-14.526	-14.371	-15.566	-14.983	-14.277	-14.577	-14.447	-15.01	-13.846	-14.583	-14.62	-14.193	-14.375	-15.322	-14.136	-15.807	-14.132	-15.17
0.56569	2.16	2.0186	1.1005	2.1366	0.86808	2.2432	1.8548	2.1004	0.75667	0.65936	1.5304	1.8169	1.7206	1.9088	2.5351	1.6271	1.7569	1.83	1.1445	2.465	0.71967	1.856	1.6533	2.747	2.7668	2.3783	1.8636	1.3426	1.9716	1.7398	1.1417	1.7562	1.6343	2.9116	2.6866	0.9782	1.303	3.1846	1.3235	1.3841	1.0009	2.628	1.4937	1.7241	1.8333	1.6945	1.3716	1.5657	0.99783
1.1092	1.3492	0.68529	1.1839	2.0027	0.023849	2.2711	0.60553	1.7765	0.11993	0.47643	1.306	1.9907	1.2803	1.3615	1.8338	1.8469	0.029572	0.38583	0.86397	1.4843	0.43752	0.87172	1.5301	0.18313	1.1395	2.1035	1.1668	1.2669	1.3162	1.9795	0.98092	1.128	2.564	2.8123	1.4083	0.95028	0.25774	1.2285	1.5435	1.449	1.8537	1.4625	0.97135	0.18901	0.81797	0.9022	0.97751	0.95731	0.80395
2.996	1.0638	1.9111	1.5568	1.5559	1.4362	1.7008	0.64669	1.811	0.84541	1.2124	1.0416	1.9981	1.7864	1.6549	1.9414	2.133	1.3852	0.94809	0.8544	1.5116	2.7029	1.2312	2.0854	1.3783	1.8244	1.7228	2.7691	2.329	2.4305	2.1133	1.3518	2.6583	2.7454	0.69258	1.9555	1.599	1.5467	1.0218	2.9011	0.92238	1.6469	0.89074	0.93221	1.389	0.96565	1.3898	1.5556	1.8619	1.7352
1.9393	1.9233	2.6385	2.591	1.966	2.7575	1.1202	0.88671	2.2922	1.6788	1.092	1.9074	1.716	1.5187	1.2349	1.927	1.1623	2.7248	1.2419	1.6381	1.6519	2.043	1.5851	1.3955	1.8154	0.98171	2.1445	1.7782	1.9752	1.5342	1.3338	1.0467	2.0677	1.2423	3.3263	1.6731	1.8076	1.6901	1.73	1.1488	2.0692	1.6258	0.6875	1.1928	0.66358	1.5862	1.0592	2.4574	2.4837	2.0093
2.8697	1.5048	2.7223	1.838	1.6302	1.9042	2.0119	1.8917	3.1745	1.9398	2.073	0.94837	1.5961	1.2237	2.5668	1.0127	1.5372	2.5314	1.482	2.3554	2.0485	0.86918	2.4189	2.7967	1.2155	2.5119	1.6709	2.1569	3.0063	1.8999	2.4005	2.1805	1.7282	2.0063	2.5205	2.8416	3.131	1.5062	1.7397	2.0585	1.934	1.7062	2.3796	1.6543	1.7693	1.4098	1.5001	1.934	0.58175	1.8402
-15.376	-14.541	-15.89	-14.3	-14.743	-13.861	-13.615	-13.689	-14.227	-14.204	-14.932	-14.181	-15.293	-15.009	-15.418	-15.113	-14.653	-15.232	-14.319	-15.253	-13.928	-14.782	-14.161	-14.669	-14.672	-14.894	-14.542	-14.626	-14.874	-15.18	-12.786	-14.852	-15.285	-14.863	-14.317	-14.158	-13.778	-15.232	-14.421	-14.237	-15.268	-14.794	-14.671	-14.354	-14.715	-14.636	-14.217	-13.154	-14.701	-14.118
-13.305	-14.083	-12.357	-13.356	-11.284	-13.703	-13.652	-14.133	-12.541	-13.858	-13.776	-12.206	-12.878	-12.282	-13.403	-12.404	-13.196	-13.522	-13.261	-13.301	-12.735	-12.373	-12.925	-12.72	-13.99	-12.545	-14.151	-12.445	-12.565	-12.522	-13.158	-13.21	-13.823	-13.602	-12.324	-12.45	-12.276	-14.319	-14.847	-12.719	-12.822	-12.893	-13.821	-13.231	-12.459	-13.293	-14.027	-13.122	-13.765	-13.804
-11.035	-11.316	-10.758	-11.31	-10.553	-11.46	-10.261	-10.942	-11.257	-9.872	-11.247	-10.94	-11.025	-11.612	-11.927	-10.194	-11.322	-10.336	-10.75	-12.045	-11.303	-11.5	-11.175	-10.589	-10.326	-11.661	-9.8514	-9.9782	-9.9871	-10.139	-10.971	-11.732	-10.495	-10.235	-10.937	-10.43	-10.705	-11.106	-10.06	-11.061	-11.892	-11.486	-9.9889	-10.913	-11.026	-11.345	-11.647	-11.167	-10.725	-10.882
-8.7147	-9.7245	-8.0501	-9.7292	-9.3303	-9.6862	-10.164	-9.4576	-10.727	-9.3074	-9.5475	-9.2796	-10.164	-9.1797	-8.4781	-9.9242	-10.174	-8.1917	-8.8578	-9.6775	-8.2693	-9.8404	-9.1813	-10.113	-8.6357	-10.33	-8.3204	-9.3895	-8.6229	-9.2655	-8.958	-9.0468	-9.935	-8.593	-8.776	-9.3729	-8.4201	-9.1968	-9.1066	-9.3513	-9.92	-9.5708	-9.1697	-10.624	-9.6609	-9.6433	-10.827	-10.324	-8.5044	-9.6664
-13.39	-13.41	-12.812	-13.102	-13.293	-13.406	-12.99	-13.647	-13.882	-13.713	-12.305	-12.755	-12.679	-13.878	-12.862	-12.096	-12.939	-12.638	-13.074	-13.102	-13.132	-13.882	-13.349	-13.31	-11.798	-12.501	-13.528	-12.32	-12.51	-13.704	-13.298	-13.533	-13.478	-13.689	-13.431	-13.04	-13.908	-13.218	-12.99	-12.513	-12.319	-13.279	-13.163	-12.918	-13.219	-13.801	-13.411	-12.047	-13.357	-12.56
4.4532	2.8966	1.9995	3.093	2.1214	2.7539	3.5359	2.3452	2.3279	3.0625	2.9987	3.1118	2.7513	3.3853	2.3727	2.993	2.3947	3.5	4.4813	3.1213	2.7936	4.2051	2.6084	3.4418	2.6452	3.3683	2.5698	2.0551	2.3113	3.1107	3.6268	3.3124	1.3115	3.2666	2.4755	3.4135	1.3936	3.2212	3.1804	2.8968	2.9673	3.2879	2.7519	3.3804	3.0262	2.4605	1.857	1.8567	3.589	3.2043
2.2982	2.1677	2.1681	2.0244	2.4114	2.6371	1.4832	3.0719	2.3233	2.7902	3.3475	0.87044	0.89576	1.968	0.87123	1.7696	1.2346	2.3487	2.7172	1.4707	2.5983	2.4398	1.8105	2.0178	1.6587	1.0128	2.4309	0.49403	1.1439	2.3336	0.88538	2.6827	0.87955	1.8598	1.4276	1.4296	1.1292	1.3111	0.5582	2.1404	1.9126	2.2117	1.2221	1.111	1.496	0.98415	1.933	0.5323	2.7731	1.5649
-6.181	-5.726	-6.0365	-5.2172	-5.7638	-6.3649	-6.0042	-6.0846	-6.541	-6.1497	-6.3155	-5.5703	-5.8697	-6.1056	-5.4235	-5.5785	-5.0378	-6.5609	-5.5705	-5.7828	-5.7174	-6.8518	-5.0897	-6.404	-5.1666	-6.8374	-6.3691	-5.3632	-4.9657	-5.1491	-6.3442	-5.7899	-5.0875	-5.4562	-4.7955	-4.9639	-6.5416	-6.6279	-6.2442	-5.3618	-5.4557	-6.2454	-5.2123	-5.8946	-5.8978	-6.3158	-5.5011	-4.7017	-5.2148	-5.2417
-2.7745	-2.8326	-3.6965	-3.0116	-3.4511	-3.3548	-3.3009	-2.6104	-3.7771	-3.3751	-2.6533	-3.2712	-3.4829	-2.8352	-3.5669	-3.516	-2.948	-3.5929	-3.7851	-4.4431	-3.892	-3.8752	-3.4174	-4.156	-2.0889	-3.1384	-3.0114	-3.0875	-2.8678	-2.9071	-3.7175	-2.9692	-2.543	-3.2327	-3.1973	-3.5397	-2.3544	-3.8592	-3.5347	-2.9056	-3.112	-3.4179	-3.6274	-3.0442	-4.5094	-2.8116	-2.6599	-3.3054	-2.9272	-3.3842
-8.3556	-9.3521	-9.147	-8.7707	-8.7391	-8.5926	-9.815	-9.9824	-9.1875	-10.063	-9.4877	-8.101	-9.4452	-9.7234	-8.6025	-10.813	-10.27	-9.829	-10.542	-9.2791	-8.6812	-9.9838	-9.1768	-9.4263	-8.4738	-8.3379	-9.1623	-10.253	-8.5237	-9.3533	-9.2788	-8.4391	-9.5274	-9.8044	-8.5386	-9.5546	-9.5109	-9.8037	-9.8068	-10.473	-9.5535	-9.8464	-9.986	-9.7356	-9.3903	-9.2911	-8.3156	-9.3811	-9.2139	-9.7769
-1.9451	-3.0496	-3.0907	-1.6319	-2.5349	-3.1798	-2.034	-2.2473	-2.2043	-3.3372	-1.8114	-3.095	-2.8064	-2.5	-2.0016	-2.9031	-1.633	-2.4057	-2.3699	-2.0548	-2.3742	-1.8526	-2.8485	-1.9302	-2.2465	-3.1914	-2.3104	-3.3111	-1.928	-2.5644	-3.1348	-2.6961	-2.2021	-2.2712	-2.5808	-1.537	-3.2075	-1.988	-2.1409	-2.4296	-1.6787	-2.81	-2.4574	-2.6277	-2.3346	-2.5764	-2.3321	-2.7333	-3.091	-2.4386
-13.257	-13.169	-13.142	-13.949	-13.085	-13.252	-13.773	-13.762	-14.247	-12.897	-12.504	-13.897	-13.105	-14.741	-13.865	-13.022	-14.372	-13.469	-12.89	-12.446	-13.158	-13.136	-13.391	-13.869	-14.359	-13.517	-13.61	-13.54	-12.479	-13.353	-12.519	-13.273	-13.404	-13.848	-12.944	-12.666	-13.1	-13.677	-13.412	-12.199	-12.088	-12.718	-12.825	-13.143	-12.682	-13.184	-14.05	-11.771	-12.887	-13.951
-11.541	-9.8029	-10.805	-11.801	-11.594	-11.747	-11.305	-11.7	-11.531	-10.806	-11.151	-12.27	-11.256	-12.104	-12.295	-11.089	-11.328	-10.808	-11.047	-9.6585	-11.274	-10.772	-11.587	-11.835	-11.508	-11.569	-11.86	-11.316	-10.643	-11.381	-11.384	-10.855	-11.301	-10.912	-10.868	-10.402	-11.055	-12.249	-11.39	-10.082	-11.62	-12.411	-10.922	-10.838	-10.051	-10.407	-11.387	-10.936	-11.567	-11.873
-9.3956	-9.4644	-8.4113	-9.5892	-8.3237	-9.451	-10.287	-9.8627	-8.3652	-8.5878	-8.4337	-9.1334	-8.0229	-9.1411	-9.0307	-9.3541	-8.4012	-9.8088	-8.2794	-9.0271	-8.9423	-7.7151	-8.7808	-8.9381	-8.9369	-8.4977	-9.4573	-9.0276	-9.1655	-9.3518	-9.3289	-9.2577	-9.8384	-8.8266	-9.4782	-8.7653	-9.2037	-9.1278	-8.5199	-8.7745	-9.5039	-9.356	-8.2283	-9.1633	-8.5464	-9.2518	-9.5231	-9.3729	-8.7146	-8.9528
-11.19	-11.69	-11.413	-11.241	-11.058	-11.948	-10.762	-11.755	-10.603	-11.616	-10.671	-11.078	-11.711	-10.273	-11.329	-9.4963	-10.123	-11.924	-11.151	-11.014	-9.5866	-11.114	-9.8912	-10.225	-10.752	-12.069	-9.2362	-11.067	-10.883	-10.486	-11.218	-10.415	-10.763	-12.123	-10.683	-11.435	-10.748	-11.348	-11.044	-11.034	-11.716	-10.57	-10.544	-11.146	-10.315	-10.167	-10.255	-10.611	-10.348	-10.873
-21.882	-22.258	-22.13	-21.854	-22.949	-22.807	-22.334	-23.322	-21.818	-22.186	-21.737	-21.46	-21.864	-21.831	-22.112	-22.83	-23.732	-22.401	-21.041	-22.702	-22.811	-21.387	-22.176	-21.685	-20.849	-21.308	-21.864	-22.516	-21.481	-22.858	-22.172	-21.465	-22.214	-22.282	-23.353	-22.677	-22.56	-21.951	-22.112	-22.926	-22.283	-22.667	-22.163	-22.475	-22.041	-22.732	-22.414	-22.154	-22.464	-21.716
-2.461	-0.31693	-1.0892	-1.3434	-1.3006	-0.55763	-2.2123	-1.3998	-1.3798	-1.8938	-2.5757	-1.2999	-1.4177	-1.6886	-1.9292	-1.558	-1.7584	-0.33425	-0.44767	-1.8108	-2.2086	-1.5599	-0.32675	-1.3669	-1.1708	-1.547	-1.1745	-1.1814	-1.2003	0.47692	-1.2585	-1.3123	-1.5605	-1.3162	-0.026832	-1.4577	-1.2057	-0.67571	-1.4785	-0.28614	-0.23352	-1.1001	-1.8611	-1.0553	-0.86412	-1.529	-1.2148	-1.8077	-1.1467	-1.0943
8.53	8.9382	7.9713	8.7582	8.003	8.9639	9.0649	9.3188	9.7241	8.3886	8.0481	8.9095	8.7694	8.536	7.7509	9.5438	7.3297	8.1103	7.5244	8.0636	8.1396	9.4688	9.2136	8.017	9.1394	8.9459	8.5239	7.9769	9.4198	8.5716	9.555	8.2781	8.8997	7.4203	8.138	10.04	8.5554	8.6825	8.1626	7.748	9.1908	7.9522	7.474	9.1066	8.5093	9.1775	7.6222	8.2998	7.8038	8.1354
-9.7494	-8.5886	-9.7383	-8.8515	-8.2909	-9.0049	-9.2965	-9.7776	-7.9245	-10.103	-9.5356	-9.1151	-9.4339	-10.032	-8.5432	-10.295	-10.061	-8.85	-10.368	-9.9308	-9.0602	-10.717	-8.7466	-9.174	-9.5042	-9.3064	-9.4459	-8.9278	-9.0693	-9.0522	-10.624	-8.7927	-7.9907	-9.8475	-9.9725	-9.5503	-8.5661	-9.3773	-10.311	-9.7688	-10.065	-9.5003	-8.8121	-8.9235	-9.0758	-8.3825	-9.4977	-9.7482	-8.664	-9.1574
-10.169	-10.073	-12.358	-11.824	-10.807	-11.334	-9.8202	-10.774	-10.868	-10.87	-11.689	-10.431	-10.318	-11.302	-11.608	-10.951	-12.13	-10.054	-10.622	-12.096	-10.718	-11.165	-10.389	-9.7083	-9.8599	-11.766	-10.763	-10.393	-10.354	-9.6399	-10.697	-10.315	-10.555	-11.811	-11.417	-11.337	-10.915	-10.913	-11.141	-11.686	-9.8893	-10.594	-10.998	-10.971	-10.557	-11.116	-11.501	-10.314	-10.748	-11.086
-5.1787	-4.8105	-5.8966	-5.0007	-5.1226	-4.4765	-3.759	-5.2168	-4.9449	-5.466	-5.3044	-5.4295	-5.6281	-4.8993	-5.5569	-4.975	-5.7947	-4.6466	-6.0718	-4.8061	-4.1073	-5.5743	-4.9836	-3.6796	-4.3759	-5.9817	-5.5616	-4.1573	-4.6344	-4.6628	-4.9224	-5.2647	-3.7676	-5.2475	-4.2556	-5.4496	-4.9119	-4.3646	-5.3531	-5.9737	-5.2183	-4.583	-4.784	-4.746	-4.5504	-3.9545	-5.7935	-5.7126	-4.7013	-4.5007
-1.0702	-2.0354	-0.81688	-0.81892	-1.7717	-1.2811	-0.80067	-0.92673	-1.768	-1.3191	-0.8567	-1.2549	-0.1658	-0.2499	-1.1997	-0.62957	-1.1137	-0.33242	-0.90509	0.13559	-1.4247	-0.071168	-0.57368	-2.2324	-0.95443	-2.069	-2.1644	-0.30628	-0.78203	-1.0298	-1.336	-0.95573	-1.3194	-0.12483	-0.88817	-1.7096	-2.3205	-0.69097	-1.2253	-1.4829	-1.3325	-1.5135	-1.1251	-0.7483	-1.699	-1.0161	-0.19967	-0.77514	-0.94009	0.096372
-20.317	-20.324	-20.77	-19.845	-21.16	-20.244	-20.209	-21.604	-21.398	-20.8	-20.11	-21.62	-21.912	-20.274	-21.067	-22.586	-19.535	-19.771	-20.555	-19.902	-20.119	-21.441	-19.953	-21.085	-20.934	-20.586	-19.952	-19.151	-21.732	-21.444	-20.872	-19.96	-21.253	-20.108	-20.307	-19.905	-20.878	-20.674	-20.977	-20.187	-20.802	-20.806	-21.311	-20.821	-21.952	-20.77	-21.069	-19.946	-21.565	-20.257
-14.561	-14.618	-14.317	-13.317	-14.773	-12.938	-15.186	-14.023	-14.61	-13.995	-15.455	-13.947	-14.782	-13.836	-14.538	-14.934	-14.666	-14.731	-15.687	-15.097	-14.459	-15.623	-14.132	-15.168	-15.076	-14.823	-14.166	-14.414	-14.436	-15.726	-14.212	-14.588	-14.583	-15.124	-14.515	-14.231	-13.207	-14.529	-14.985	-14.916	-15.367	-14.231	-14.531	-15.078	-15.044	-14.827	-14.208	-14.204	-15.044	-14.155
-21.966	-21.346	-21.631	-20.424	-20.594	-20.82	-21.854	-21.027	-20.441	-22.545	-20.962	-20.685	-20.072	-20.221	-20.193	-20.237	-22.279	-20.632	-21.346	-20.968	-21.649	-20.398	-20.563	-20.914	-19.984	-22.099	-20.908	-19.814	-20.443	-21.281	-20.065	-20.86	-20.35	-20.965	-21.384	-21.504	-20.162	-20.217	-21.169	-20.014	-19.977	-21.47	-21.534	-19.561	-20.666	-21.488	-20.962	-19.848	-21.107	-20.545
0.80398	-0.42562	0.28353	0.37705	0.39696	0.12346	0.61001	-0.44556	1.0894	0.90352	-0.014396	-0.13893	0.35962	-1.5065	1.5152	0.13495	-0.38883	-0.48849	-0.69249	-0.13873	-0.75896	-0.25802	0.91074	-0.33174	0.76668	2.5412	1.6617	-0.19996	1.4836	0.30615	0.44876	-0.35423	-0.929	0.39848	0.10928	-0.36424	-0.38548	-0.75259	0.49514	-1.5306	1.0968	-0.071815	-0.62233	0.11421	0.12795	0.12439	-0.023596	0.97935	0.41626	1.3075
0.16033	-1.0711	-1.7471	-1.0492	-1.761	-1.371	-1.2957	-1.2245	-1.9801	-1.3875	-0.48146	-1.4057	-1.7292	-1.4577	-3.0296	-1.0714	-1.9511	-2.3117	-2.2544	-1.0206	-1.4538	-0.67897	-2.3489	-1.4017	-1.2758	-0.48173	-2.4575	-1.3164	-1.8324	-2.0102	-1.3939	-2.077	-1.2276	-1.2196	-0.2719	-2.1574	-2.2267	-1.6572	-1.7591	-1.4286	-1.3552	-1.9249	-0.82705	-0.4568	-1.2539	-1.4721	-1.0828	-2.0686	-3.0678	-1.2292
-13.118	-11.134	-11.377	-12.144	-11.095	-12.617	-12.712	-11.333	-11.272	-12.071	-12.04	-11.077	-12.313	-11.009	-12.046	-13.42	-11.741	-10.831	-11.752	-10.19	-12.718	-11.488	-10.258	-11.128	-11.772	-10.087	-11.924	-12.649	-12.008	-11.557	-11.871	-11.901	-11.306	-11.763	-12.336	-11.946	-11.356	-12.238	-12.095	-11.199	-11.478	-12.725	-11.665	-11.427	-12.104	-11.614	-11.71	-11.432	-11.048	-11.244
7.8855	7.8916	8.5127	7.3415	7.19	8.0566	8.0043	7.5147	7.0116	8.0213	9.6421	7.5304	7.5759	8.3956	7.8006	8.0439	7.8254	8.6414	8.8534	8.792	7.9582	7.1608	7.6094	7.3822	8.3966	8.6608	7.915	8.1221	8.4642	9.5347	8.8119	7.357	8.7895	8.4181	8.3148	8.5667	8.156	8.7554	9.0517	7.7696	8.013	8.7826	8.1937	8.8006	7.4839	8.1111	8.4128	7.6335	7.5205	7.1002
-10.508	-9.5144	-10.461	-10.61	-9.688	-10.758	-11.19	-10.239	-10.181	-11.008	-10.427	-10.58	-10.132	-10.185	-10.727	-10.483	-9.4721	-10.029	-9.5842	-9.8315	-10.166	-11.18	-9.8348	-10.251	-10.785	-10.802	-10.067	-10.08	-10.936	-10.022	-11.307	-11.475	-9.5702	-10.561	-10.795	-9.6946	-9.4004	-10.198	-9.4162	-9.3807	-9.9673	-10.204	-9.8344	-10.544	-10.298	-9.2431	-10.4	-9.1685	-9.5874	-10.015
-12.957	-12.701	-12.919	-13.733	-12.688	-12.898	-12.057	-11.264	-13.409	-12.673	-12.809	-12.349	-12.434	-13.049	-13	-11.601	-13.028	-12.35	-11.813	-13.03	-13.099	-13.194	-14.159	-12.167	-13.206	-13.104	-12.311	-12.42	-14.069	-12.025	-12.93	-12.278	-11.51	-12.448	-12.757	-11.852	-12.748	-13.157	-11.894	-11.904	-13.591	-12.752	-12.634	-12.876	-13.584	-12.516	-13.073	-12.461	-12.2	-13.116
-4.7834	-5.8786	-3.8062	-4.7389	-3.7195	-4.8714	-5.0014	-4.7373	-5.7876	-4.1122	-5.2025	-5.6276	-6.1707	-4.8626	-5.0237	-6.5001	-5.2871	-3.8329	-4.3865	-4.8045	-4.6804	-5.8337	-5.0902	-5.2232	-5.7493	-4.1672	-4.1723	-4.6759	-4.2112	-5.7332	-5.0127	-3.9049	-5.0499	-5.328	-5.2976	-4.011	-4.7675	-4.4168	-5.4348	-5.7533	-5.5026	-3.8909	-5.0829	-5.7161	-4.9659	-4.96	-5.1579	-5.2311	-4.8672	-4.1642
-4.8198	-3.8277	-4.2954	-3.3809	-3.6374	-5.3952	-4.0604	-3.9026	-4.1396	-3.505	-5.0785	-3.2612	-2.6941	-4.5772	-4.697	-5.2741	-3.0805	-5.2156	-4.1623	-4.9597	-5.1898	-4.0383	-4.4967	-4.3609	-4.2789	-4.9871	-3.7568	-4.9969	-4.427	-3.9856	-5.232	-2.986	-3.9264	-3.1852	-3.7814	-4.9383	-4.4113	-3.9098	-4.1486	-4.3789	-3.7322	-3.0978	-3.741	-4.5657	-4.2164	-4.1984	-4.1275	-3.048	-5.3267	-3.8145
-1.039	-2.1591	-0.46912	-2.5735	-1.3548	-1.5285	-1.2643	-0.9625	-0.76394	-1.6765	-1.2716	-1.1297	-1.5184	-2.0242	-1.7093	-2.583	-1.1192	-2.164	-1.0323	-1.8354	-1.9082	-1.0174	-1.7221	-1.3941	-1.4135	-1.6798	-1.3494	-1.7377	-0.9517	-0.94196	-1.5768	-1.0231	-1.7655	-2.6022	-1.457	-1.2679	-1.5999	-1.1621	-0.19413	-0.8359	-1.5411	-0.91234	-1.5801	-2.2576	-2.241	-1.9415	-0.8357	-0.91139	-1.5911	-2.2498
10.438	9.585	10.499	10.62	9.835	8.8567	9.7284	9.841	9.1431	9.5699	9.6625	9.5978	10.397	9.5558	9.5275	9.4729	11.206	10.881	9.2135	8.5758	9.8553	10.416	8.9183	9.8479	10.061	8.8988	9.0989	9.7127	11.214	10.193	9.8982	10.111	9.8413	10.146	9.1454	10.233	10.17	9.9574	10.424	9.1125	9.6468	10.276	8.8197	9.4283	9.1397	9.6971	9.5703	9.7747	10.045	9.7465
0.17776	-0.095068	0.21615	-0.73057	-0.92481	0.12414	-0.012073	-0.92525	-0.53047	0.50686	-0.69372	0.22507	0.83151	0.052507	-0.86054	-0.039595	-0.93025	0.023847	-0.59194	0.24206	-0.46402	0.4258	-0.466	-0.25881	0.26227	-0.36828	-1.1699	0.10846	-0.53541	-0.35075	-0.36854	-0.87459	0.55248	-1.153	0.74708	-0.3369	-0.77194	0.27717	-0.41745	-0.63803	-0.16437	-0.50324	-1.1235	-1.2209	0.13691	-0.18302	0.031841	0.02309	-0.20684	0.057511
-1.3945	-0.71811	-0.98981	-1.4258	-0.80257	-1.4461	-1.2315	-1.5404	-2.1907	-1.4193	-2.3564	-1.8689	-1.3998	-2.1998	-0.75817	-1.9114	-2.0004	-3.4211	-1.8324	-2.5586	-1.9753	-1.3174	-2.2142	-2.5045	-1.2493	-2.6407	-2.4062	-1.8956	-1.5863	-1.3886	-2.4338	-0.11803	-2.1834	-1.4075	-0.84525	-2.3176	-1.0123	-2.1526	-2.4597	-1.6477	-2.2586	-1.5998	-0.95888	-2.3487	-2.5476	-1.5013	-1.8091	-3.1879	-1.6533	-1.343
-1.1282	-1.4682	-0.75827	-1.9745	-1.4926	-1.1333	-1.0611	-2.0308	-0.86025	-1.4265	-2.5692	-1.2747	-1.5337	-1.8211	-1.7784	-0.97749	-2.3555	-0.21252	-1.9391	-0.86774	-1.3558	-1.3175	-0.48827	-0.60277	-0.81377	-1.5349	-2.4282	-2.6129	-1.8276	-1.0758	-2.1692	-2.535	-0.33401	-1.162	-1.8957	-1.5783	-1.9901	-1.0381	-1.5395	-1.3207	-0.49036	-1.3736	-2.5088	-2.1954	-1.8043	-1.1848	-2.5343	-0.46067	-1.1916	-1.7563
-7.3231	-6.7562	-8.4671	-6.2149	-7.5944	-7.4476	-7.9865	-7.4508	-7.354	-7.145	-7.5944	-8.1204	-7.1142	-7.404	-7.1821	-8.5814	-7.036	-6.6837	-9.2981	-8.3641	-6.7166	-7.8957	-6.9067	-6.8328	-7.1141	-7.4249	-7.8852	-8.1168	-7.3765	-7.9586	-7.5322	-7.7932	-7.2753	-7.7037	-7.4333	-7.5799	-6.2799	-8.4404	-8.0874	-6.8835	-8.206	-8.6439	-7.8521	-7.4382	-6.9388	-7.9464	-7.7223	-8.8885	-6.6859	-7.7857
-4.9284	-4.9452	-4.9575	-4.5012	-5.9409	-5.1843	-5.7053	-4.8888	-5.2987	-5.1702	-3.2926	-6.092	-4.6563	-4.2016	-4.5206	-4.8514	-4.0293	-6.0742	-3.8901	-5.8605	-4.1446	-3.7516	-5.8576	-5.0988	-4.9862	-4.2324	-4.9902	-5.6833	-4.5615	-3.6283	-5.8456	-4.8356	-5.3504	-5.9915	-4.3692	-4.2666	-4.8552	-5.1216	-5.5713	-5.0668	-4.8111	-5.6995	-4.6983	-5.0301	-5.58	-5.4803	-4.6121	-5.0247	-4.778	-5.2418
-3.7982	-3.5455	-2.6772	-1.9551	-2.1222	-1.6144	-2.1944	-4.1278	-2.6563	-0.51769	-2.5557	-2.1357	-3.4434	-2.6064	-1.8211	-1.8314	-2.742	-2.8307	-2.8369	-3.0462	-2.544	-1.6354	-2.0482	-2.7163	-2.1589	-3.4238	-1.4416	-1.3396	-2.8999	-1.9266	-2.0419	-1.188	-2.447	-3.0674	-2.0191	-2.7607	-1.5951	-2.5863	-3.5219	-3.1406	-2.482	-2.6564	-1.9203	-1.9532	-2.4691	-2.9175	-3.931	-2.0007	-3.2234	-1.316
-0.19309	0.014669	0.22695	-0.32842	0.94178	0.19843	-0.26308	-0.77341	0.1117	-0.85193	0.17114	-0.68354	0.20318	0.36732	1.3352	0.056041	-0.27573	-0.37811	1.0573	-0.10592	0.096335	0.21859	0.17473	0.38228	1.3952	-0.46348	1.0577	0.31299	0.30877	0.84973	1.4246	0.0017621	-1.1188	0.2591	0.0084841	-0.37699	-0.39803	-0.30929	-0.084548	0.19472	-0.32441	1.017	-0.42673	0.3064	-1.1495	0.35895	-0.71943	-0.62877	-1.064	-1.0432
-1.1166	-1.5078	0.0045626	-1.0879	-2.0694	-1.2208	-1.6089	-1.5944	-2.151	-1.1997	-1.5341	-1.0715	-1.7816	-0.30715	-1.432	-0.88417	-1.6995	-1.3053	-0.9356	-2.0358	-0.29479	-1.1792	-1.4549	-1.8323	-2.0683	-1.4735	-0.23218	-1.2413	-1.7557	-1.491	-1.5787	-2.1008	-1.8591	-0.64573	-1.2079	-0.86955	-0.75218	-1.5881	-1.4034	-1.9251	-1.4524	-1.8079	-1.7133	-0.91888	-0.85926	-2.0682	0.37752	-1.5448	-1.1591	-1.7408
0.96842	0.59522	1.9063	1.6994	1.6868	1.2228	0.82937	2.1653	0.72874	1.248	0.7504	1.3131	0.55057	0.76045	2.0308	0.54136	1.5686	0.76816	2.5823	1.1573	0.74837	1.1666	1.4831	1.1092	-0.32612	1.097	0.13971	1.4863	0.28506	0.55069	0.32059	0.73948	0.78139	1.3573	1.4111	1.5362	1.4378	0.77602	1.4523	1.5249	1.7101	1.7041	1.5062	1.9597	0.78361	0.29888	1.4485	0.7266	1.1235	0.11342
-1.1898	0.50323	0.042577	-0.20546	0.12071	0.42485	-0.38843	0.45675	0.038395	0.33529	0.60621	-1.1966	-0.34106	0.3534	0.15074	-0.78438	-0.82383	0.37496	-0.614	-0.7077	-0.90228	-0.22479	0.14356	-0.80075	-0.54178	-1.0244	-0.17638	0.4433	-0.0076629	-0.41489	0.57334	-0.29065	-0.69972	0.26426	-0.30445	0.075677	-0.46042	1.1954	-0.1064	-0.92503	0.19664	0.016313	0.80432	-0.003807	-0.30139	-0.93205	-0.71936	-0.96811	-0.07083	0.19606
-2.8052	-2.3473	-2.5583	-2.5805	-2.901	-2.6068	-3.1535	-2.6367	-3.1161	-2.5191	-2.2687	-3.8522	-3.4499	-3.2897	-3.1088	-2.8036	-3.4301	-2.5649	-3.772	-4.0787	-3.982	-4.1472	-3.1625	-3.386	-3.7412	-2.9622	-3.3005	-3.5778	-3.3067	-1.8181	-3.2936	-3.0882	-2.3336	-3.2362	-2.8484	-3.1667	-2.9408	-1.4834	-3.7625	-2.224	-1.2508	-3.9204	-2.0591	-3.6785	-3.0903	-3.4774	-2.9718	-3.2908	-4.1601	-3.5673
-8.5203	-8.5745	-9.416	-9.14	-8.3341	-9.7636	-7.685	-9.6068	-8.9677	-9.215	-8.9181	-9.0163	-9.2564	-9.3046	-8.8679	-8.5741	-9.2611	-8.286	-8.9869	-8.228	-9.8015	-10.57	-7.937	-9.1764	-9.1726	-9.8026	-10.104	-9.4091	-8.4953	-9.271	-8.739	-8.9105	-7.8752	-9.015	-9.5102	-8.839	-9.2013	-8.4463	-8.832	-8.2043	-8.4113	-8.0232	-9.2021	-9.3938	-9.4994	-9.9021	-8.962	-8.0563	-8.2054	-8.3877
-13.134	-12.192	-12.422	-12.947	-13.067	-12.203	-12.987	-12.501	-12.149	-12.513	-12.17	-12.586	-13.293	-13.846	-13.088	-13.608	-12.059	-12.509	-13.316	-13.157	-13.285	-13.164	-12.537	-12.609	-10.981	-13.181	-12.423	-12.147	-12.241	-12.358	-12.631	-13.922	-13.425	-12.751	-13.622	-13.074	-13.062	-13.169	-13.281	-12.848	-12.417	-12.746	-12.839	-12.373	-12.497	-11.347	-12.803	-13.051	-12.921	-12.024
-3.3681	-4.0434	-2.6197	-3.0486	-2.7063	-3.3935	-2.3763	-3.973	-3.2809	-4.3701	-3.652	-3.2674	-2.8583	-3.6976	-3.7519	-3.0689	-3.2416	-4.0041	-3.3227	-2.821	-3.3445	-3.4889	-2.4614	-3.9231	-2.7406	-3.7744	-2.8327	-3.1825	-2.8627	-2.8894	-4.0469	-3.4976	-2.7251	-2.959	-3.498	-4.9731	-2.4644	-3.4287	-2.9203	-2.9839	-2.6533	-2.9486	-3.5471	-4.3601	-3.2673	-4.803	-2.8448	-3.4793	-2.7493	-3.4213
1.6228	2.4082	1.6402	1.0798	2.3687	0.68589	1.4554	1.4768	1.2602	1.9947	0.34947	1.718	1.924	2.7993	1.9339	3.0436	1.3517	2.9376	1.4698	0.42249	1.2153	0.7609	2.2787	0.54515	1.2254	1.8025	4.2444	0.72544	2.3715	2.4155	2.2452	2.298	1.926	1.0155	1.682	1.5878	2.998	1.7358	2.3109	1.637	0.22535	2.6366	1.4911	2.0589	2.1993	1.4664	1.664	1.8666	0.59376	1.8493
-11.294	-12.267	-12.281	-11.836	-11.201	-11.566	-11.223	-11.494	-12.064	-11.256	-11.884	-11.155	-11.317	-12.051	-11.934	-10.729	-11.557	-10.541	-10.356	-10.467	-10.967	-10.5	-11.502	-11.278	-10.521	-11.118	-11.468	-10.916	-11.222	-12.437	-12.491	-10.574	-11.769	-11.993	-9.6232	-11.025	-10.769	-10.949	-11.404	-11.539	-10.965	-12.087	-10.847	-12.76	-10.993	-11.673	-10.779	-11.784	-10.924	-10.834
6.5648	7.2854	6.376	5.5466	6.5014	6.7994	6.2362	7.4458	7.8084	6.2164	5.7466	7.0311	6.7936	6.8756	5.7509	6.5198	8.031	6.3304	6.1124	6.4527	7.3861	7.0024	7.4825	7.4011	6.862	6.8082	7.2562	6.4643	7.1685	5.8512	7.6016	7.3137	7.697	6.579	6.3524	6.2676	7.1184	6.8261	7.319	6.5936	6.4488	8.0263	7.262	6.2761	5.8797	7.659	6.9737	6.2116	6.9347	5.5051
0.98345	1.6029	1.7617	1.1434	3.0425	2.442	0.93554	0.5991	1.8883	1.9704	0.87717	1.1555	0.87477	0.86916	1.3655	1.7353	2.5332	1.7288	1.4844	2.3472	1.966	0.023293	2.2756	1.314	0.68108	2.074	2.7794	2.0908	0.94626	2.1073	0.70591	2.2045	1.0245	0.94127	1.1656	1.4358	2.2829	1.32	2.2556	1.5103	1.5027	1.6213	2.8174	2.0648	2.1067	1.786	2.3887	1.0877	2.2278	0.76721
0.52007	1.5912	1.4905	1.7368	1.6173	0.72674	1.992	0.14167	0.60019	1.7383	0.73837	2.361	1.4388	3.2633	2.2098	0.95938	2.2315	3.152	0.63198	0.96494	3.325	2.2504	2.3441	1.1929	2.8664	0.93428	1.3354	1.8172	1.5418	0.67259	2.9282	2.6306	0.66981	1.8876	1.5758	1.5506	2.5262	1.7147	0.16997	1.8733	2.5572	2.4892	1.7861	1.0191	1.7425	0.70753	0.87659	0.6336	1.4894	2.1364
-21.167	-22.19	-22.845	-21.582	-21.906	-22.124	-22.828	-22.695	-21.843	-21.548	-21.835	-22.352	-21.639	-22.356	-21.663	-22.44	-22.137	-22.417	-22.647	-22.423	-23.47	-22.912	-23.56	-21.963	-22.044	-23.331	-21.733	-22.637	-23.574	-21.276	-22.865	-21.146	-22.635	-23.02	-22.365	-22.608	-22.94	-23.28	-22.514	-22.105	-20.997	-23.309	-21.265	-21.868	-23.537	-22.917	-22.051	-22.42	-21.73	-22.513
-1.9227	-2.3188	-3.7179	-3.5238	-2.5948	-2.7683	-2.0322	-2.1224	-3.5472	-1.9253	-3.2497	-2.6001	-1.942	-2.9047	-3.2816	-2.5079	-1.8917	-3.3476	-2.7107	-2.6066	-1.822	-2.477	-2.5555	-2.6919	-1.3902	-3.3073	-3.4168	-2.7674	-3.4282	-2.3375	-1.8595	-3.8703	-2.0262	-1.6319	-2.2172	-3.7829	-1.6792	-2.7107	-2.9706	-2.2505	-2.1005	-1.5323	-2.1913	-2.0347	-3.5133	-1.8598	-2.6138	-1.6448	-1.5705	-2.046
-1.3155	-0.97174	-2.1008	-0.50702	-1.371	-0.86014	-0.52986	-1.4436	-1.8072	-0.27143	-2.3104	-1.4456	-2.2241	-1.6716	-1.3566	-0.6186	-1.9423	-1.9654	-2.2037	-0.7879	-2.3606	-0.60307	-1.3093	-0.52477	-1.1903	-2.1986	-1.6062	-0.73008	-1.1715	-1.7159	-0.58097	-0.85581	-3.315	-0.93001	-0.80468	-1.3172	-2.4594	-2.0374	-1.9719	-0.63785	-0.58108	-2.275	-0.51	-1.1526	-1.1871	-1.2737	-0.96013	-1.3963	-1.9361	-2.1057
-2.7381	-2.611	-2.3222	-3.3891	-3.1724	-2.8746	-4.1034	-3.5187	-3.1524	-3.6957	-2.6977	-3.8378	-3.8847	-3.6484	-3.3166	-2.5244	-3.7223	-3.4522	-1.7182	-2.2379	-3.9951	-2.9857	-3.4774	-4.436	-3.7808	-3.6748	-3.8663	-2.8812	-3.3141	-3.5441	-3.0797	-2.3978	-3.7651	-3.366	-3.0389	-3.0071	-3.8226	-3.0084	-3.6272	-4.1565	-2.8405	-2.0362	-4.6211	-2.6861	-1.9756	-2.7291	-4.1487	-3.3295	-3.6865	-2.4051
-12.578	-11.438	-11.613	-11.881	-11.803	-12.425	-10.634	-11.844	-11.221	-10.962	-11.854	-12.441	-12.686	-10.838	-12.633	-11.901	-11.411	-12.672	-11.981	-10.717	-12.449	-11.772	-12.571	-11.457	-10.914	-11.892	-11.369	-12.484	-11.671	-12.151	-11.523	-10.593	-11.52	-11.19	-11.928	-11.277	-11.082	-11.743	-11.305	-11.744	-11.775	-10.549	-11.532	-11.254	-11.422	-11.996	-11.876	-11.399	-12.381	-12.496
0.23108	1.2456	-1.1022	0.5587	0.40723	0.65638	-0.26058	0.36828	0.1058	0.80658	-0.032771	0.085566	-0.34587	-0.22392	0.74279	0.61354	0.45748	0.51165	-0.78156	-0.1937	-1.2403	-0.31981	-0.13032	-0.15136	-0.21049	0.41753	0.17063	0.17135	-0.5741	0.5431	-0.25106	-1.4391	0.39727	0.18573	0.089249	0.55536	0.89435	0.44634	0.26129	0.5928	0.074679	-1.0471	-0.24071	0.089699	-0.080392	-0.72887	-0.6166	0.37105	0.36795	-0.95758
-7.7523	-8.0614	-8.4018	-7.2012	-7.5337	-7.327	-7.6424	-7.8503	-7.2829	-6.375	-6.7545	-8.832	-7.3898	-7.5847	-8.5183	-7.3299	-7.625	-6.7367	-6.8588	-7.6345	-7.6619	-6.9207	-7.6706	-8.7036	-8.3469	-7.8221	-7.775	-8.0448	-7.7798	-6.9842	-6.7777	-9.0032	-8.035	-6.7907	-7.768	-7.1007	-8.3643	-7.0211	-7.5233	-7.9227	-8.1406	-7.304	-7.2301	-7.8863	-6.2894	-7.3898	-7.7754	-7.0238	-8.0857	-7.9154
-4.2268	-3.9045	-3.2996	-2.8476	-4.6222	-2.1435	-3.256	-3.191	-3.9759	-3.9665	-3.4635	-4.1194	-2.6104	-2.3993	-1.7333	-3.8787	-2.3948	-3.625	-4.8106	-3.9417	-3.4416	-1.9497	-2.4599	-3.8808	-3.5176	-3.5864	-3.6215	-2.6436	-2.4048	-3.8243	-3.7433	-3.78	-3.3456	-2.5075	-3.9165	-2.9243	-4.2045	-2.76	-3.3888	-3.3186	-3.2728	-3.404	-4.034	-3.93	-3.7238	-2.9852	-4.0443	-4.2406	-3.5394	-3.5402
0.69287	2.3471	2.2278	2.1216	2.4839	1.7019	1.4045	1.7237	2.3247	1.6309	1.2613	2.4517	1.3837	2.9449	1.3946	1.2959	2.3442	2.1938	1.351	0.72385	2.868	2.6665	1.1217	2.1704	2.5452	2.0798	2.6497	2.0077	2.4971	2.3756	2.64	1.7692	1.4502	2.8975	2.8323	1.1297	2.6082	0.96575	1.3805	3.1577	1.2017	2.6183	1.8875	0.83815	1.2236	1.5098	0.86341	0.12781	2.062	1.6425
2.1643	2.0895	1.4553	0.8633	2.7292	1.4162	2.0982	1.0746	1.1566	2.3085	1.4757	0.79813	2.2769	2.015	1.8539	2.2737	0.8727	1.1269	2.3802	1.026	0.62176	0.5141	0.3859	0.96173	1.988	1.7089	0.76858	0.1762	2.5446	2.0989	1.0843	0.55865	1.8253	1.5468	3.0841	0.73757	1.1574	1.3821	2.1219	1.7438	1.9638	2.3337	2.0126	1.1915	1.4659	1.8211	1.6927	2.0048	2.7516	2.0202
-4.6747	-5.8031	-5.27	-4.0956	-4.7657	-4.3399	-4.5294	-5.2614	-4.8671	-4.5378	-4.6834	-5.53	-4.8577	-5.0771	-4.0344	-4.0847	-4.986	-4.8371	-4.0662	-5.1747	-4.9384	-5.6638	-4.4253	-5.1751	-5.5283	-4.993	-5.0662	-4.874	-5.2707	-4.737	-4.5883	-5.1535	-5.8295	-4.6573	-4.7628	-7.1187	-6.2825	-5.276	-4.4849	-5.9567	-4.748	-5.8689	-6.4142	-4.6025	-5.1106	-5.491	-4.7182	-4.0131	-5.5724	-4.6667
2.5482	1.4047	1.3146	1.0468	1.6999	1.7454	0.25728	2.0973	2.2668	2.8246	2.8954	2.1008	0.69119	1.2897	1.3753	1.6164	2.2699	1.8403	1.5799	1.5325	1.0916	1.4829	1.7923	1.6926	1.8626	2.373	1.9461	1.7683	1.9109	2.4686	0.35213	2.0194	0.8417	2.5527	2.1277	1.3015	1.2898	2.2823	1.3819	1.8884	1.8393	1.6461	1.559	1.9042	2.0638	0.50472	1.6623	0.15321	0.4137	1.1008
-7.4156	-5.2025	-5.8767	-5.5864	-6.3902	-5.097	-5.137	-6.0743	-5.8191	-5.5302	-5.2569	-5.079	-5.136	-6.2478	-6.8706	-6.3097	-5.2174	-5.9932	-5.192	-4.7381	-5.1233	-5.2721	-6.8785	-5.8415	-5.1009	-5.6302	-4.7392	-5.2468	-4.9412	-5.7539	-3.9816	-5.6806	-5.205	-7.3025	-6.3184	-5.3239	-4.9294	-5.3116	-5.1837	-4.5099	-6.2304	-5.6042	-6.2618	-6.9092	-5.0771	-5.6565	-6.523	-5.5374	-6.1873	-5.352
-21.571	-22.001	-21.069	-21.086	-22.011	-23.583	-22.257	-21.832	-22.006	-22.925	-22.688	-22.375	-21.269	-22.132	-21.84	-23.119	-22.349	-22.336	-22.594	-21.26	-21.572	-22.07	-22.004	-21.654	-23.016	-21.725	-22.564	-21.592	-22.17	-21.981	-22.513	-20.804	-22.284	-21.811	-22.178	-21.942	-22.52	-22.453	-22.942	-22.051	-22.46	-22.123	-22.461	-22.008	-21.56	-21.719	-22.6	-21.934	-22.099	-22.219
7.0072	6.8734	5.5534	6.9297	6.9727	5.8529	6.0248	6.8671	6.8975	6.2221	5.6172	6.6636	6.7503	7.5552	5.6814	6.5548	7.1437	7.1466	7.5619	6.7245	6.8609	6.608	5.5613	6.1002	7.9739	7.2657	6.7593	7.1445	6.5515	6.4832	7.8925	6.3765	6.5526	7.322	7.7227	7.2489	7.6184	7.2722	6.927	6.6573	6.777	6.0329	7.4663	5.7858	6.9915	7.6017	6.5401	6.8941	5.8801	6.8415
-4.2457	-4.8411	-4.8438	-4.0138	-4.9532	-4.5441	-4.6082	-5.1489	-4.6097	-3.9206	-4.6739	-4.1511	-3.9617	-4.4021	-4.8135	-4.8887	-4.4359	-4.6498	-4.8271	-4.0201	-4.3603	-3.7724	-5.7096	-4.4076	-5.5742	-5.3978	-5.0235	-4.6295	-4.7464	-4.7064	-5.4047	-4.0591	-4.8428	-4.8429	-4.6717	-5.3412	-4.8433	-4.8586	-4.2754	-4.1223	-5.0439	-3.4493	-4.6433	-4.9425	-4.9775	-3.9052	-3.8505	-4.9013	-3.9024	-4.9282
-3.1472	-3.0489	-2.9144	-3.4659	-2.8596	-2.8261	-4.0044	-1.528	-1.3416	-2.2054	-2.3475	-3.1886	-3.3546	-1.3517	-0.82944	-2.0867	-2.6501	-2.4785	-1.5425	-1.496	-1.5751	0.21329	-3.0125	-2.1951	-2.0077	-1.8273	-1.4183	-1.7065	-2.0963	-2.8114	-2.2436	-2.8312	-1.3155	-2.2056	-3.5861	-0.87204	-1.6519	-2.5173	-3.7781	-2.4314	-2.3237	-3.2259	-2.1422	-2.0892	-2.7273	-1.829	-1.3065	-3.6968	-1.3099	-2.2918
-10.474	-12.194	-12.433	-11.726	-11.365	-10.71	-11.529	-10.441	-12.259	-11.929	-11.282	-11.202	-11.392	-11.85	-11.64	-12.198	-11.998	-10.984	-11.88	-11.804	-10.943	-11.731	-11.223	-11.483	-11.763	-11.586	-11.335	-11.979	-11.449	-11.699	-11.408	-11.052	-11.926	-12.434	-11.972	-12.063	-11.007	-12.085	-11.757	-11.365	-12.086	-12.02	-11.71	-10.77	-12.454	-11.689	-11.904	-11.383	-11.797	-11.096
6.512	7.3708	5.5678	6.7219	6.2174	7.4861	7.8472	7.3255	6.2319	5.8139	7.0415	7.4497	6.6115	6.9952	7.0214	8.1817	7.8555	6.7	7.1322	7.521	7.0636	6.7088	7.3075	5.9214	6.8318	6.8405	6.7272	6.4506	6.787	7.0499	6.8178	7.2605	7.0539	6.903	4.6675	7.6116	5.9416	7.3299	7.4075	6.9869	8.0929	7.3166	6.937	6.3043	7.5395	6.2262	6.5274	6.6399	7.3811	6.1657
-20.107	-19.506	-20.647	-21.288	-20.766	-20.567	-21.334	-20.619	-20.549	-21.361	-21.251	-21.263	-19.743	-21.463	-20.509	-21.05	-21.351	-19.617	-20.996	-20.656	-20.973	-22.355	-20.024	-20.059	-20.834	-22.104	-20.227	-20.808	-21.235	-21.16	-21.075	-20.539	-20.494	-21.171	-20.135	-22.002	-19.612	-21.364	-20.295	-21.289	-20.464	-20.445	-20.059	-20.54	-20.796	-21.641	-20.533	-21.924	-20.945	-20.874
-12.635	-13.19	-11.908	-14.411	-12.266	-14.166	-13.478	-13.785	-13.276	-13.965	-13.743	-13.276	-13.238	-13.357	-13.455	-14.081	-12.326	-14.257	-12.802	-11.529	-12.633	-13.624	-12.558	-13.009	-13.822	-13.201	-13.021	-13.05	-12.764	-12.46	-12.551	-12.358	-11.969	-13.341	-11.69	-12.881	-12.861	-12.789	-12.619	-13.255	-13.46	-13.74	-13.239	-13.011	-13.108	-13.447	-13.743	-13.62	-14.251	-13.867
1.0039	2.8324	1.924	2.3418	0.94424	1.464	2.4595	1.3796	1.9434	1.1189	0.26493	1.1392	2.0141	1.9109	1.277	2.3405	1.9966	0.92386	1.7855	1.5729	1.1063	1.0844	1.5908	2.1215	1.9919	1.8245	2.5661	1.6325	1.6282	2.6849	2.6671	1.9915	2.1146	1.7291	2.512	1.3302	0.64287	0.92311	0.6571	1.5274	1.0963	1.1473	1.524	1.6966	1.2285	1.5143	2.1642	2.1549	1.5425	2.1903
-2.6736	-4.0232	-3.8298	-4.1555	-4.3244	-3.3849	-4.0099	-3.6652	-4.3579	-3.5225	-4.7171	-4.5749	-3.8104	-2.7088	-3.9889	-2.2713	-3.5492	-4.4449	-4.3515	-2.4902	-3.6888	-3.1038	-3.5499	-4.2049	-3.8466	-4.1601	-5.7239	-3.2286	-4.384	-4.4212	-4.061	-3.8005	-3.3425	-4.5206	-3.0512	-2.67	-2.5036	-4.9058	-4.0295	-3.484	-3.656	-2.6962	-3.4541	-3.9526	-3.6438	-2.4356	-3.2523	-4.541	-3.6446	-4.328
0.12346	-0.61008	-0.24094	-0.50806	0.050481	0.38781	-1.1819	-0.3369	-1.4298	0.99276	-0.16454	-0.43894	-0.029983	-0.23555	-0.51089	0.09548	0.19986	-0.84316	0.38901	0.16964	-0.10398	-0.33245	-1.5088	-0.35245	0.88822	0.2839	-0.45676	-0.64525	-0.194	-0.16399	-0.50984	0.11403	-0.10499	0.14646	0.047768	-0.79523	-0.031383	-0.71247	-0.74068	0.55614	-0.49245	-0.024944	-0.14145	-0.47641	0.024704	0.63357	0.3425	0.34474	0.34376	0.7441
-12.242	-11.257	-12.105	-10.665	-11.592	-12.342	-11.013	-11.469	-11.342	-11.88	-11.704	-10.505	-12.147	-13.237	-13.427	-11.39	-10.434	-11.765	-11.907	-10.957	-10.929	-11.953	-11.115	-11.412	-10.922	-12.145	-12.388	-11.95	-12.552	-12.191	-11.099	-11.53	-10.674	-10.963	-11.42	-11.263	-12.451	-12.086	-11.731	-11.093	-12.804	-11.285	-10.845	-11.792	-10.851	-11.85	-12.124	-11.938	-11.756	-11.296
-6.2472	-4.2224	-4.543	-5.0767	-5.2406	-6.1569	-5.5466	-5.9313	-5.333	-6.9288	-6.7577	-5.6404	-6.3012	-5.0102	-5.8034	-5.8803	-6.3238	-6.0416	-5.5297	-5.5195	-5.4157	-5.6759	-4.618	-6.1351	-4.5346	-5.9524	-7.2925	-6.7136	-6.2268	-5.197	-5.95	-6.1218	-5.7994	-5.5789	-5.6138	-5.148	-6.2495	-6.1515	-4.9559	-5.6933	-5.9379	-5.1819	-6.3633	-5.7923	-4.817	-6.1307	-5.1027	-4.8371	-5.9287	-6.4271
-9.743	-9.8478	-9.3793	-8.2478	-9.7505	-9.3595	-8.739	-9.2032	-9.7976	-9.4163	-9.6119	-9.2355	-8.8073	-9.2442	-9.7648	-9.9756	-9.041	-10.981	-8.9754	-8.2954	-9.0458	-9.628	-8.5916	-9.4874	-9.5836	-8.7547	-10.199	-9.0904	-10.689	-9.9841	-9.2977	-9.7299	-9.0221	-9.4658	-8.4008	-10.072	-9.3928	-9.047	-8.9979	-9.6955	-8.712	-9.6357	-9.1591	-9.0962	-9.2887	-8.9326	-8.9829	-9.3009	-9.3914	-8.9052
0.013057	-0.28272	-0.82787	0.52488	-0.56298	0.28717	0.1753	-0.98709	-0.5037	0.094603	1.1127	0.15241	-0.50789	0.15753	-1.7518	-1.066	0.20882	-1.0575	-0.73682	0.42073	-0.45859	0.57916	-0.70088	-0.55206	-0.17646	-0.95935	-0.47438	0.75408	-0.2694	-0.87317	-0.4402	-1.1035	-0.75599	-0.1499	0.33347	-0.23821	-1.57	-1.7486	0.011871	-1.0987	0.85287	-0.3839	-0.66171	1.0348	-0.34376	0.34276	-0.58419	-0.96235	0.2764	-0.27059
0.68459	1.3834	2.5674	1.8192	1.1326	1.3822	0.62608	1.0342	1.539	1.5352	1.4045	0.79895	0.59934	0.016404	1.4837	1.6263	0.88644	0.612	0.24044	1.0001	0.56037	0.83	0.45322	-0.37642	1.3051	1.928	0.71534	1.8146	0.81063	1.6118	1.4727	2.7657	0.62551	1.2284	2.2517	0.29791	1.9702	0.35328	1.2232	1.1994	0.95374	1.8966	1.5771	1.0761	1.2153	0.66771	2.3418	0.97998	1.4782	1.9237
-8.8305	-8.7223	-7.2845	-8.5112	-9.3748	-9.8758	-9.4887	-8.6365	-8.7553	-9.1943	-8.8762	-8.8951	-9.0637	-8.8319	-9.5657	-9.2538	-7.6485	-9.9441	-7.5339	-9.4766	-9	-9.427	-9.3127	-8.8786	-9.9696	-9.6572	-9.119	-8.3711	-8.3769	-9.1986	-8.4725	-9.0542	-8.846	-9.4283	-8.9433	-8.962	-9.4346	-9.088	-8.7713	-7.9084	-9.0694	-8.8784	-9.4779	-10.241	-10.465	-9.0177	-10.197	-9.3633	-9.6234	-8.9815
-2.593	-2.5015	-2.0888	-2.1999	-2.1741	-2.2104	-2.3784	-2.2982	-2.6666	-2.7009	-0.91532	-1.8292	-2.2497	-2.499	-2.3888	-2.5523	-2.2715	-2.8055	-2.4722	-2.3422	-3.5255	-3.3809	-2.0197	-3.0012	-2.8014	-3.3527	-2.2821	-2.8287	-2.5956	-2.4167	-2.6214	-2.0585	-1.8008	-2.2051	-1.5712	-2.3709	-2.0381	-4.0119	-3.3171	-2.8049	-2.7735	-3.228	-2.5768	-3.7117	-2.5221	-1.5109	-3.6884	-3.1411	-3.1232	-2.6229
-9.2668	-9.6039	-10.759	-8.6877	-9.5441	-9.6894	-10.66	-9.6423	-9.4298	-9.9138	-10.159	-8.6227	-10.271	-8.5832	-9.1375	-9.2793	-9.7887	-10.035	-10.237	-8.937	-9.4728	-10.709	-9.5793	-10.064	-9.0089	-8.3976	-9.5533	-9.8061	-9.0016	-8.9021	-9.8413	-9.9724	-9.8254	-9.9245	-9.237	-9.8358	-10.003	-8.9779	-9.0426	-9.4778	-9.5451	-8.9293	-8.4901	-8.6344	-9.1534	-8.6699	-9.1968	-10.319	-10.322	-9.1248
-11.61	-11.711	-12.056	-10.97	-11.722	-11.94	-11.105	-11.704	-12.824	-11.885	-12.256	-11.867	-11.584	-11.81	-10.649	-11.209	-10.892	-12.249	-12.213	-12.631	-11.374	-11.163	-13.05	-12.853	-12.658	-11.611	-12.717	-12.684	-11.886	-12.784	-12.492	-12.694	-12.265	-11.55	-12.645	-12.719	-10.669	-12.068	-11.99	-11.01	-12.111	-12.187	-11.136	-11.708	-12.156	-10.43	-11.461	-11.064	-12.326	-11.848
-11.874	-13.367	-12.603	-12.96	-12.033	-14.164	-12.611	-12.109	-12.211	-13.013	-12.04	-13.724	-13.638	-12.235	-13.728	-12.776	-12.992	-12.846	-13.127	-12.77	-11.966	-13.206	-13.125	-13.059	-11.275	-12.503	-13.448	-12.755	-12.971	-12.585	-13.067	-11.938	-12.792	-12.193	-11.447	-12.73	-12.334	-13.202	-13.284	-11.602	-12.617	-12.853	-13.366	-13.09	-12.582	-13.152	-13.191	-14.072	-11.908	-13.046
-13.503	-12.908	-12.808	-13.549	-14.543	-15.674	-13.88	-13.742	-13.269	-14.184	-13.44	-14.404	-13.013	-13.751	-13.173	-13.911	-13.62	-13.702	-14.214	-14.446	-13.84	-13.225	-13.993	-14.911	-14.621	-14.716	-14.367	-14.335	-14.222	-13.895	-13.677	-15.26	-14.902	-14.032	-13.437	-14.543	-14.327	-13.861	-13.999	-14.427	-12.886	-14.304	-13.851	-15.042	-14.294	-13.925	-13.891	-13.938	-13.611	-14.457
8.9666	8.245	8.925	8.7949	10.066	7.0189	8.6453	9.6812	9.0074	8.2855	8.9709	8.9113	8.1203	8.167	8.0872	7.8997	8.7537	10.088	9.184	8.4923	8.4122	7.9435	8.5837	7.5822	9.4869	7.5658	8.0004	9.3305	8.9503	7.5747	8.2071	8.7129	8.5026	7.9637	8.3942	7.6331	8.3382	9.0443	8.1154	8.1996	8.4144	8.2585	9.1136	8.1762	9.1065	7.9731	8.1299	9.2492	8.2128	7.7065
6.2104	6.4363	7.4592	6.7989	7.1936	7.0937	5.9299	6.7765	6.147	6.4389	6.9607	6.4592	6.2227	6.2684	6.3318	6.365	7.3806	5.8703	6.9329	6.6534	6.8622	7.4203	7.3017	6.6839	6.3799	7.5461	6.2667	7.333	8.1334	7.2589	5.9566	6.9755	5.6405	6.3896	7.4562	7.1075	6.588	6.7308	6.965	7.7072	6.4066	7.0065	6.2532	7.6174	6.1259	7.3805	6.3616	6.8791	5.6496	6.0314
-14.064	-14.21	-14.643	-14.442	-13.324	-14.327	-14.025	-15.525	-13.68	-15.35	-12.732	-14.01	-15.471	-15.248	-15.275	-14.617	-15.328	-13.897	-14.402	-14.426	-13.912	-14.054	-14.543	-13.653	-13.792	-14.891	-14.655	-14.922	-14.399	-14.665	-14.566	-13.9	-15.995	-14.723	-14.134	-13.937	-13.213	-13.181	-13.913	-14.389	-14.36	-12.453	-12.58	-14.063	-14.513	-13.847	-13.537	-13.858	-14.791	-12.983
-12.373	-12.45	-13.757	-13.718	-14.485	-13.935	-12.838	-12.909	-14.021	-12.438	-13.7	-13.475	-12.829	-13.285	-13.109	-12.715	-12.897	-13.55	-12.885	-12.491	-13.817	-13.283	-14.087	-12.609	-13.818	-13.298	-13.431	-13.044	-12.435	-13.082	-12.43	-13.035	-12.991	-12.183	-13.528	-13.622	-13.101	-12.696	-11.936	-13.544	-13.509	-12.408	-13.845	-12.762	-14.065	-14.008	-14.209	-14.414	-13.561	-12.576
-13.968	-12.606	-14.231	-12.426	-12.505	-13.349	-13.244	-13.441	-12.554	-12.835	-13.193	-12.872	-14.023	-13.142	-13.102	-12.441	-12.707	-13.793	-12.564	-13.523	-12.204	-13.81	-12.776	-11.996	-12.481	-12.861	-13.032	-13.123	-13.193	-13.751	-13.291	-13.255	-13.481	-13.385	-14.403	-13.22	-12.818	-12.074	-13.344	-12.812	-12.478	-13.19	-13.697	-12.938	-13.163	-13.063	-12.2	-12.939	-13.902	-13.502
4.0525	4.6537	4.517	5.5909	4.2091	4.041	4.2674	5.0879	4.2692	3.9417	4.6082	5.3475	5.1847	4.2011	4.2558	4.1618	5.1722	4.3363	3.9001	4.5563	5.2166	4.2746	3.664	3.3735	4.7548	4.4057	4.5702	4.628	4.5836	4.4663	5.6387	3.9437	4.7908	3.6421	3.7515	5.2573	4.1729	5.7314	4.8028	3.6813	4.7896	3.8425	3.9788	3.6941	3.821	4.8147	3.6836	4.6581	4.0413	3.9514
-0.92965	-1.0775	-0.40859	-2.7148	-0.70649	-1.1596	-1.0204	-1.2891	-2.3361	-2.077	-2.5062	-2.5427	-1.1786	-3.0494	-1.9653	-2.6054	-1.631	-2.1828	-2.7597	-2.5258	-3.0136	-1.6712	-1.8598	-1.146	-1.8483	-3.3198	-1.3175	-1.6811	-1.4394	-1.2169	-1.7365	-1.1038	-1.7796	-2.5758	-2.7229	-2.0781	-0.6082	-2.0467	-1.6759	-0.3993	-1.6266	-1.5835	-2.808	-1.0965	-2.2297	-2.5591	-1.8247	-0.94995	-2.4517	-1.5552
-4.5257	-4.4707	-4.3008	-3.4086	-3.6286	-4.3347	-3.7663	-4.5559	-4.2615	-2.6174	-4.3531	-4.046	-4.9334	-4.3317	-3.5193	-4.6002	-3.3471	-2.9487	-3.6407	-3.1377	-3.7651	-4.9758	-4.6889	-4.4047	-2.6014	-3.0957	-3.6558	-4.7114	-3.0774	-3.6929	-4.5705	-5.0971	-4.3286	-3.8606	-4.2371	-4.3833	-3.7192	-5.3104	-4.303	-4.443	-3.9787	-4.5517	-5.02	-3.0848	-4.596	-4.2156	-4.8539	-4.2523	-3.9726	-4.0974
1.7159	1.3947	1.8523	1.7433	0.83584	1.9692	0.76504	2.1825	1.224	1.6206	1.3099	1.5803	2.1182	1.7783	0.96199	2.1537	1.383	1.5903	-0.5109	2.4606	0.96291	1.8948	2.2079	1.6344	1.3209	1.1632	1.0038	2.0069	1.1611	0.82186	1.2149	0.81887	1.4494	1.1231	0.57761	0.30406	2.4978	2.4938	2.4337	1.9435	1.3364	2.6314	1.1021	3.2336	1.0589	1.5031	0.69	1.975	0.56547	1.259
-0.35822	-0.45242	0.21901	0.67132	-0.042408	-0.49333	-0.60851	-0.14667	0.21572	-0.11489	-0.014642	0.56347	-0.012098	0.38331	-0.11772	-0.35244	-0.094567	-0.50331	0.64237	0.42511	-0.44403	-0.60323	-0.76806	0.85227	0.35353	1.395	-0.82865	0.078368	-1.0334	0.12326	-0.11541	0.7696	0.93737	-0.19321	0.97118	0.57113	0.46695	-0.9048	-0.085974	-0.062306	-0.58639	-0.31143	-1.1343	-0.24755	0.93564	-1.2923	0.02868	0.70059	-0.19089	-0.86904
0.38291	1.157	2.2072	1.354	1.073	0.9827	1.3498	1.3316	1.1504	1.1993	1.8111	1.7924	0.40052	1.2917	1.3747	1.1535	1.1084	0.7064	1.2919	1.9827	2.4948	0.0084689	2.7506	0.31379	0.76873	0.21305	0.68135	2.0606	1.0808	1.7834	0.68709	2.1145	1.7443	0.9279	1.2544	1.0606	1.4879	0.62826	1.4237	1.5406	0.080712	1.209	1.0313	1.4676	0.55189	0.86155	0.63963	1.1242	1.0339	1.7907
-13.706	-12.433	-13.255	-13.662	-13.175	-12.44	-13.794	-12.816	-13.043	-13.612	-13.535	-13.034	-13.339	-13.299	-12.69	-13.12	-14.121	-12.635	-13.171	-13.635	-11.656	-13.493	-14.432	-13.414	-12.658	-13.566	-13.599	-12.472	-13.194	-12.496	-12.516	-14.035	-14.178	-14.253	-13.238	-13.137	-11.946	-13.618	-12.5	-13.857	-13.283	-14.041	-12.724	-12.928	-13.181	-12.866	-13.646	-13.144	-13.295	-12.581
-14.47	-13.633	-15.046	-14.272	-15.33	-14.756	-13.874	-14.471	-15.03	-15.393	-15.003	-13.573	-14.989	-14.241	-13.96	-14.429	-15.139	-14.615	-14.955	-14.611	-13.596	-14.511	-15.06	-15.347	-15.498	-15.307	-14.114	-14.722	-14.7	-14.859	-13.029	-15.662	-15.073	-13.887	-14.428	-15.324	-14.769	-15.679	-14.444	-14.213	-15.282	-15.139	-12.984	-15.421	-14.206	-14.819	-14.833	-13.902	-14.195	-16.138
-6.0646	-6.484	-6.5373	-7.2051	-6.8209	-7.4215	-5.3584	-6.2395	-6.5971	-6.0429	-6.1268	-6.889	-7.2991	-7.2339	-6.2011	-6.6956	-6.8022	-6.8616	-6.2298	-5.2684	-7.602	-7.2606	-5.234	-6.3954	-5.8105	-5.7165	-6.7542	-5.7119	-6.1456	-6.0912	-5.7682	-6.5197	-6.4253	-5.9762	-5.1306	-6.9272	-6.2435	-6.7995	-5.5589	-4.6469	-6.0877	-6.3575	-6.7595	-6.685	-7.6962	-6.9395	-6.0256	-6.4115	-7.4044	-6.0841
-15.044	-13.214	-14.025	-13.404	-14.058	-13.791	-13.221	-12.138	-12.916	-13.05	-12.593	-12.759	-13.54	-13.202	-14.064	-13.133	-12.901	-13.115	-12.156	-12.945	-14.086	-12.962	-12.716	-13.622	-12.879	-13.279	-11.909	-12.698	-12.758	-13.718	-13.856	-13.916	-13.366	-13.51	-14.07	-14.151	-13.619	-13.271	-13.003	-14.001	-12.337	-13.648	-13.924	-13.461	-12.93	-12.6	-13.766	-13.626	-12.967	-13.357
6.2945	6.2558	5.7331	6.4523	6.061	6.9553	7.2613	6.6207	6.4826	6.838	7.5266	6.1248	6.9931	6.1574	6.408	6.9675	5.9511	7.4039	7.2747	6.1055	7.1283	6.7858	6.6391	7.1035	5.4508	6.9179	7.0306	6.6696	6.3217	6.8429	6.3048	7.0184	7.0679	8.1047	6.6605	6.6942	7.0857	6.8815	6.4516	6.232	7.8936	6.848	6.864	6.5806	6.4839	7.6892	6.4504	6.0879	6.4182	6.6943
-13.76	-13.42	-13.998	-13.718	-14.502	-13.53	-12.284	-14.686	-13.744	-14.118	-12.928	-13.502	-13.966	-14.518	-12.653	-12.989	-13.021	-14.311	-12.804	-12.907	-12.959	-13.152	-13.556	-13.762	-12.61	-12.848	-11.61	-12.477	-13.429	-12.262	-13.428	-13.394	-13.086	-13.378	-13.008	-14.377	-12.759	-13.414	-14.353	-11.732	-14.269	-11.981	-13.577	-12.742	-13.193	-13.235	-13.024	-14.087	-12.996	-12.785
1.3084	0.72966	0.97856	2.0901	1.2981	1.6024	1.2445	2.2248	0.80428	1.5612	2.204	1.7317	2.6311	0.65426	0.63454	2.2094	2.2601	2.639	0.71597	1.269	1.8765	1.2628	1.8545	1.8597	1.6488	1.7948	1.3932	0.73396	1.2164	2.6122	2.0378	2.0807	3.0847	1.5656	0.87608	0.50629	1.8715	1.836	1.4661	1.6648	1.9543	1.979	1.1846	3.0471	2.8001	2.3993	1.6069	1.2815	2.234	1.1426
-11.41	-12.113	-10.959	-10.541	-11.06	-11.164	-10.951	-11.001	-11.586	-12.031	-12.002	-11.062	-11.906	-10.948	-11.26	-11.823	-12.011	-11.291	-11.853	-11.616	-11.691	-12.04	-12.547	-11.211	-10.993	-11.587	-12.071	-11.544	-11.807	-11.604	-12.279	-12.053	-9.9821	-11.058	-11.071	-11.116	-11.748	-11.646	-11.241	-12.071	-12.018	-12.064	-11.6	-13.552	-10.709	-12.07	-10.4	-11.479	-10.886	-10.461
7.5279	7.8331	9.3681	9.496	9.229	8.0065	7.4857	8.8087	8.0861	8.0645	8.5946	8.5133	9.7263	8.1784	8.6595	8.455	8.3767	8.9358	9.2949	8.0817	8.5894	8.3334	9.1172	9.2473	7.9566	8.1464	8.4621	8.864	8.9293	7.7842	9.3262	10.432	8.2585	8.6049	9.3589	8.5293	9.1972	8.2322	8.4089	8.1408	8.6967	9.1369	8.9223	9.0364	9.2551	9.0085	7.4781	8.8798	7.6789	8.8291
0.25817	-0.67504	-1.2262	-0.34603	-0.93409	0.13466	-0.16861	0.096697	-1.475	-0.39886	0.17179	-0.55275	-0.17321	-0.1134	-0.75766	-0.89899	-0.47922	0.22233	0.31906	-0.27757	-0.49399	-0.46158	-0.40898	0.51802	0.61661	-0.35102	-0.53156	-0.08023	2.0849	-0.58596	0.0026546	-0.18193	-0.19875	-1.4133	-0.027545	0.53344	0.57463	-0.38893	-0.15047	-1.4738	-0.49017	-1.3414	0.072082	0.52683	-0.37753	-0.092637	0.5304	-0.12196	0.021071	0.66128
-15.604	-15.818	-14.681	-14.041	-15.055	-14.519	-14.619	-14.716	-13.797	-14.853	-16.361	-13.494	-14.093	-15.54	-13.178	-15.435	-15.831	-14.164	-13.682	-14.163	-14.663	-14.606	-14.238	-14.512	-14.107	-15.067	-14.919	-14.764	-14.653	-14.683	-14.289	-15.288	-14.418	-14.537	-15.486	-14.902	-13.883	-13.991	-15.474	-14.771	-14.688	-12.957	-13.825	-15.926	-13.639	-15.89	-14.6	-14.147	-15.192	-14.616
0.91193	0.20485	1.5704	2.3578	0.57989	1.4267	1.2584	0.90559	0.98854	1.1194	0.36886	1.4621	0.11276	0.68609	1.198	1.1663	1.7689	1.9157	1.2695	1.2987	0.93973	2.6972	1.5891	0.99647	1.2441	1.9058	0.55192	1.4773	0.96711	1.2275	0.47158	1.2171	0.365	0.53806	1.8203	1.7088	0.020711	0.54472	1.28	1.2122	1.2436	1.1606	0.64687	0.12559	1.2865	1.9428	0.75051	0.77878	2.2086	1.9014
-5.8972	-6.6867	-4.9819	-5.8998	-3.9085	-5.5139	-5.213	-5.3603	-6.2799	-5.9141	-5.7992	-5.9533	-5.4428	-6.5225	-5.9636	-5.0752	-5.3565	-5.4234	-5.4732	-4.5836	-5.8688	-6.487	-4.4076	-5.3165	-5.6572	-5.3951	-5.1858	-4.7865	-5.1152	-5.3953	-6.4859	-4.8009	-5.7223	-5.9607	-6.436	-5.8144	-4.893	-5.3602	-5.3681	-5.7824	-5.5712	-6.0732	-5.4338	-6.3891	-6.0295	-5.1908	-4.9623	-5.1681	-5.4638	-5.2678
-3.0847	-2.917	-2.9945	-2.6755	-2.18	-1.768	-3.8444	-2.6231	-3.9231	-1.5262	-2.3902	-1.3843	-2.7958	-1.5383	-3.9565	-3.2946	-0.94256	-1.8496	-2.9687	-2.9027	-3.1886	-2.9882	-4.0274	-4.1083	-2.6115	-3.7753	-2.5962	-2.9596	-2.1637	-3.209	-2.2156	-2.751	-1.8489	-2.9948	-1.9869	-2.0403	-1.2765	-2.4282	-3.686	-1.8638	-2.4189	-3.6032	-3.7074	-2.6111	-1.9984	-3.0165	-3.2704	-2.8542	-1.8793	-2.0494
1.9202	2.6247	0.8688	3.2883	1.595	2.2088	1.5042	1.6824	0.66131	1.4934	1.441	2.0027	0.98312	1.6579	1.9735	2.5537	2.4319	-0.27576	1.4033	2.0735	2.0779	0.51172	1.2996	2.4309	1.8393	1.2603	1.9476	0.55037	2.1758	2.3807	2.6006	1.1081	1.3715	1.1482	1.8229	1.355	1.4891	1.3133	1.5511	1.8031	1.3297	2.147	1.9426	1.5238	1.6139	2.417	1.4072	0.83364	1.3313	1.4501
-11.846	-11.537	-12.367	-11.272	-10.327	-12.012	-11.943	-12.744	-11.174	-11.906	-12.058	-12.157	-11.968	-11.756	-12.118	-12.013	-12.578	-11.624	-11.129	-12.216	-12.322	-12.269	-13.023	-12.496	-11.849	-11.928	-11.044	-13.214	-11.597	-11.943	-10.615	-12.257	-10.97	-12.23	-11.634	-12.865	-11.125	-11.364	-10.756	-10.823	-11.252	-11.646	-12.922	-11.877	-11.177	-11.65	-12.701	-11.892	-9.8096	-10.092
-6.2633	-5.1927	-5.7087	-5.0359	-5.3642	-6.7287	-5.7971	-4.9029	-5.2719	-5.2559	-5.7832	-6.2491	-5.5548	-5.2769	-6.0263	-6.2745	-4.6403	-6.7591	-4.9521	-5.2894	-5.6859	-4.975	-5.144	-7.4039	-6.2693	-5.0398	-6.0011	-5.9466	-4.4478	-5.306	-4.4217	-4.8395	-4.8593	-4.8383	-5.3232	-6.3962	-5.7793	-5.923	-6.334	-4.9833	-5.8859	-5.5597	-5.8828	-5.5667	-5.0382	-5.898	-5.4736	-5.1801	-5.0709	-7.1484
5.1181	5.7009	5.0777	5.8041	5.4662	4.8297	4.824	4.9892	4.8706	3.4503	4.9603	4.7336	4.2556	5.1828	5.0197	4.7393	5.0071	5.2663	4.564	4.478	4.5998	5.0796	4.1975	3.9567	4.4799	4.7815	5.604	5.1548	4.6592	4.2624	5.2661	5.4639	6.1444	4.8556	4.6149	6.3678	5.8867	3.9358	4.8551	5.1622	4.6501	4.0473	4.7696	4.6525	5.8356	5.4554	5.729	4.8168	4.8903	4.5983
-13.169	-12.661	-13.746	-11.892	-13.002	-13.782	-13.349	-12.349	-12.497	-12.404	-12.538	-13.566	-12.972	-12.614	-11.665	-13.761	-13.343	-13.917	-11.881	-12.852	-13.007	-12.869	-13.205	-11.953	-13.226	-12.31	-12.656	-12.719	-13.036	-13.485	-13.099	-12.867	-13.42	-13.534	-12.073	-13.249	-12.234	-12.436	-12.048	-13.925	-13.868	-12.446	-12.642	-12.811	-11.558	-12.913	-12.499	-12.029	-12.149	-12.733
-4.8143	-3.3176	-2.8404	-3.4689	-3.7899	-4.0419	-2.1296	-3.2197	-2.8533	-4.1218	-3.8967	-4.4005	-2.9702	-1.9617	-3.9221	-3.9587	-2.6709	-3.5611	-3.6743	-4.2097	-4.1764	-3.5352	-3.4623	-3.938	-3.2227	-2.4542	-3.5163	-3.8673	-2.5152	-3.4759	-3.1709	-3.9274	-3.4508	-3.5419	-1.4641	-2.6328	-2.4685	-3.9424	-3.2062	-3.2833	-3.3426	-4.2149	-2.7708	-3.9315	-3.2002	-2.7549	-3.1301	-3.2912	-3.4955	-4.792
-14.146	-14.781	-14.653	-15.106	-13.596	-15.188	-14.873	-15.277	-14.813	-14.872	-13.997	-15.246	-14.861	-14.662	-14.312	-14.097	-14.879	-15.114	-15.579	-14.961	-14.71	-13.728	-14.857	-14.002	-14.825	-14.387	-14.578	-15.242	-13.894	-14.001	-15.125	-14.119	-15.065	-14.434	-13.809	-14.317	-13.507	-14.747	-14.935	-15.346	-14.374	-15.209	-14.872	-15.424	-14.124	-14.344	-15.049	-15.34	-14.021	-14.867
-14.181	-15.163	-14.385	-12.213	-14.972	-13.745	-15.179	-14.86	-15.231	-14.726	-15.204	-15.293	-14.789	-14.283	-14.007	-13.581	-14.032	-14.124	-13.726	-14.117	-13.353	-13.449	-13.513	-14.362	-13.796	-13.716	-14.3	-13.459	-14.081	-13.799	-13.467	-13.996	-14.653	-13.541	-14.563	-12.771	-14.038	-14.341	-14.017	-13.534	-13.789	-14.11	-14.564	-13.523	-14.183	-14.312	-13.772	-14.765	-14.516	-13.663
-11.18	-12.513	-12.537	-12.694	-12.384	-12.234	-13.389	-12.238	-13.017	-12.817	-13.4	-13.056	-13.725	-13.543	-12.033	-13.337	-11.92	-12.61	-12.147	-13.619	-14.139	-12.049	-12.407	-13.13	-13.994	-13.208	-12.749	-13.186	-12.157	-12.523	-12.776	-13.845	-13.31	-13.107	-11.225	-13.625	-13.066	-12.056	-12.49	-12.053	-12.609	-12.541	-12.403	-13.456	-12.553	-12.898	-12.673	-13.406	-13.468	-13.71
1.5568	2.1228	1.036	1.2503	0.80659	1.692	1.2701	1.8011	2.5895	1.5014	1.5204	1.897	2.5811	1.9256	2.7207	1.2341	2.9831	2.5267	2.0186	1.2605	1.1867	1.065	1.4496	1.5356	2.5869	2.5631	2.3203	1.8801	2.7678	1.011	0.33	1.8902	1.202	2.5362	2.469	1.6219	2.2847	1.6149	2.5757	1.9955	1.3789	1.0769	2.8253	2.6958	1.4092	1.094	2.4452	2.3211	2.4019	2.9267
-3.0117	-2.026	-1.992	-3.4046	-2.5948	-2.8952	-2.912	-2.9529	-2.589	-1.0309	-3.5019	-3.8263	-2.9331	-3.5866	-2.4156	-2.9495	-2.5412	-3.7187	-2.7133	-3.4117	-1.7378	-3.1128	-2.5013	-2.9734	-3.5254	-3.3795	-1.8099	-2.5082	-2.6976	-2.3908	-2.5302	-2.1683	-2.906	-3.4126	-3.1037	-1.8748	-1.816	-2.9639	-2.7411	-3.7011	-2.1303	-2.743	-2.1423	-2.3427	-3.1478	-2.0906	-1.5092	-2.6673	-1.4254	-1.7922
-3.2168	-3.777	-4.2961	-2.9959	-3.8571	-3.0045	-4.0301	-4.2945	-2.6898	-3.8223	-2.6775	-4.7344	-1.9196	-2.2296	-3.6018	-3.3616	-2.7133	-3.6601	-2.9722	-4.1056	-3.1141	-2.6383	-3.2593	-3.8068	-2.7274	-2.4084	-4.0478	-4.6961	-3.6991	-4.1101	-4.4314	-3.9105	-3.8217	-4.4382	-3.3588	-3.6414	-3.3286	-4.0184	-4.1477	-4.077	-4.5416	-2.7088	-3.1508	-2.6038	-3.5202	-2.8488	-2.4753	-3.0288	-3.4721	-2.2617
0.54751	1.2701	-0.75762	0.23698	0.56532	-0.26186	0.52887	-0.51113	-1.2668	0.023334	0.31457	0.44297	1.3045	0.30379	-0.2038	-1.2474	-0.65748	-0.29951	-0.0030183	0.62534	-0.77809	1.1203	-0.81503	0.82559	0.93669	0.26178	0.010657	-0.16315	0.85919	1.1756	0.66406	0.49893	0.24665	0.31008	1.1257	0.1255	1.1206	0.60277	0.98077	-0.72645	0.11071	-0.34887	0.13753	0.5408	0.99941	0.12873	0.32246	-0.30584	0.29154	0.61698
-4.1503	-4.444	-2.3874	-3.0445	-3.7029	-3.1732	-3.9674	-3.0219	-3.0656	-2.0931	-3.1893	-2.4675	-2.8858	-3.5093	-4.6689	-5.1355	-4.1244	-3.6291	-3.7126	-3.546	-4.3078	-2.7347	-3.1942	-1.8589	-4.563	-2.8877	-3.904	-4.34	-3.3389	-3.2916	-3.3673	-3.2501	-2.9099	-2.9207	-2.8013	-3.7035	-3.4231	-3.5816	-2.0602	-3.9097	-2.8662	-3.5221	-3.5773	-2.4984	-2.8162	-2.7066	-2.89	-1.5181	-3.8266	-3.954
-14.86	-14.646	-14.387	-13.592	-14.029	-14.214	-14.995	-13.695	-15.043	-14.411	-15.294	-13.824	-14.627	-14.208	-13.847	-15.463	-14.437	-15.651	-14.799	-14.877	-14.669	-13.725	-14.721	-13.747	-13.698	-14.687	-14.567	-15.675	-15.464	-14.388	-14.697	-14.211	-14.742	-14.413	-14.411	-14.154	-14.262	-15.762	-14.878	-14.238	-14.419	-14.563	-14.401	-13.267	-13.701	-14.78	-14.212	-15.974	-14.732	-14.78
6.8836	7.6525	6.0614	6.6676	6.6325	6.953	7.8673	6.504	7.4265	6.5308	7.8363	7.0734	6.3098	6.2353	5.7066	6.5193	6.2388	5.8831	7.9263	7.0567	7.0633	7.0524	7.2453	7.0291	7.0313	7.3016	6.0511	6.833	7.1726	7.4016	6.8103	6.8529	7.6487	6.3047	6.5553	6.6649	6.7135	6.3164	7.6564	7.1731	7.2931	6.7911	7.8958	5.7459	6.5797	6.7367	5.551	6.6559	6.5293	8.0024
-11.704	-11.043	-11.039	-12.173	-12.268	-12.421	-10.896	-11.774	-11.789	-12.312	-11.999	-11.344	-11.394	-11.321	-12.473	-11.773	-12.838	-11.834	-11.485	-10.906	-12	-10.258	-10.782	-11.205	-10.536	-10.5	-11.202	-12.224	-10.676	-11.505	-12.209	-12.548	-11.365	-11.478	-11.635	-11.834	-12.066	-11.402	-12.287	-10.84	-11.372	-11.543	-12.739	-11.625	-11.818	-11.71	-10.981	-11.173	-11.622	-11.321
-7.2379	-7.1616	-6.8428	-7.3091	-8.1655	-6.8985	-7.879	-7.9167	-7.9723	-8.3046	-7.907	-7.1454	-7.9021	-6.878	-7.1012	-7.6906	-7.8559	-7.6775	-7.8532	-7.006	-7.4201	-8.1107	-7.1026	-6.5726	-7.6875	-7.0433	-8.0847	-7.1457	-7.3722	-7.9537	-8.461	-7.803	-6.745	-7.0134	-7.6941	-7.8116	-7.553	-7.115	-7.8654	-7.3471	-7.9082	-8.083	-6.8207	-7.6593	-7.5976	-7.1274	-6.9075	-7.3687	-8.6682	-6.5343
-11.065	-10.968	-12.46	-10.469	-10.53	-11.968	-11.065	-11.94	-11.061	-10.639	-10.672	-12.146	-12.339	-11.002	-10.608	-12.668	-10.791	-12.247	-10.417	-11.654	-11.161	-11.978	-11.999	-10.335	-11.396	-11.815	-12.501	-11.557	-11.685	-10.936	-11.01	-11.02	-12.695	-11.497	-11.355	-11.592	-10.789	-10.527	-12.038	-10.119	-10.692	-10.956	-12.336	-11.593	-11.125	-11.441	-11.196	-11.413	-12.363	-11.656
1.7406	0.40596	0.82727	1.7248	0.19292	0.47214	0.56451	1.0201	0.19649	0.35191	0.53227	0.57357	1.3495	1.2441	0.23269	-0.21828	-0.80627	0.27616	0.66037	1.1926	0.27876	0.46585	0.96794	0.29202	-0.18228	0.54653	0.3947	0.37253	-0.40683	0.27642	0.72956	1.4727	-0.21039	1.4211	0.9486	0.88231	0.2264	1.0747	2.6481	-0.14621	0.18938	1.02	-0.45707	0.89904	1.0764	0.585	1.2078	-0.83678	0.11718	-0.78736
-8.8924	-8.7946	-9.1531	-9.5423	-10.956	-9.4159	-11.108	-8.8924	-10.313	-9.7244	-9.2765	-10.214	-9.0596	-8.465	-10.023	-8.4369	-10.064	-9.9335	-8.8242	-8.8476	-9.2824	-8.6715	-9.019	-9.9221	-9.8856	-9.2555	-9.9429	-9.0969	-9.4627	-8.1926	-8.9935	-9.1845	-8.7646	-10.327	-9.5373	-8.824	-9.8939	-8.5543	-10.886	-10.618	-9.4713	-8.9886	-9.7962	-8.647	-8.6268	-9.1345	-9.4814	-9.5943	-9.6618	-9.7765
-1.2713	-1.0948	-0.11502	-2.2354	-0.49806	-0.77036	-2.0446	-1.032	-1.6924	-0.99377	-1.8424	-1.5216	-1.1894	-0.49116	-0.0085872	-1.1035	-0.61351	-1.18	-1.3623	0.47434	-0.23737	-0.71231	-0.82283	-1.4781	-0.9925	-2.6378	-1.1285	-1.2594	0.037026	-1.1135	-0.38849	-0.47415	0.27316	-0.34052	-1.1166	-0.6345	0.89884	-0.44047	-0.34634	-1.0681	-1.9178	-0.93238	-1.646	-1.5569	-0.97172	-1.3699	-0.77249	-0.43388	-1.0431	-1.458
-9.4304	-9.4124	-10.024	-8.9196	-10.376	-9.9848	-9.5176	-9.9836	-9.3413	-8.8513	-9.0169	-9.0851	-9.3099	-9.2018	-9.3155	-8.8924	-8.7871	-9.1903	-10.274	-8.966	-10.629	-10.43	-9.6451	-8.8417	-9.9024	-8.8619	-9.8863	-9.7136	-9.9445	-9.1945	-9.54	-7.8119	-8.9636	-10.941	-9.1903	-10.051	-9.5667	-9.9828	-8.7603	-8.8068	-9.4608	-8.6569	-8.8789	-8.8797	-10.277	-9.2833	-9.5241	-8.4333	-9.169	-9.0573
3.1496	2.1522	1.9395	1.7353	1.817	1.374	1.7961	1.4011	1.6797	1.0185	1.6786	1.3049	1.8532	1.7001	0.97445	1.4024	1.4965	1.125	2.1518	2.0695	2.2876	1.4412	2.9705	1.4519	1.2507	2.6879	2.5225	1.3704	1.4695	1.628	2.2085	1.8311	2.3745	1.8215	1.6557	1.5468	2.056	1.0596	1.0827	1.8614	3.5288	2.9995	1.6108	2.0372	1.257	1.3217	0.40419	2.0405	1.2982	1.5261
-13.775	-14.539	-13.907	-12.889	-15.066	-13.919	-14.245	-14.661	-13.727	-13.642	-13.937	-14.594	-13.644	-14.619	-14.081	-14.397	-14.284	-13.656	-13.793	-12.314	-13.383	-13.972	-14.509	-14.007	-15.254	-15.319	-14.21	-14.333	-14.138	-13.872	-14.586	-14.55	-14.365	-13.806	-12.704	-14.819	-14.106	-14.725	-14.442	-13.911	-13.643	-14.592	-14.396	-14.126	-14.168	-15.034	-14.187	-13.403	-13.407	-14.519
0.50517	0.43927	-0.99697	0.82352	0.87048	0.11829	0.37789	0.029353	0.36333	0.9628	0.46793	0.33074	1.4487	-0.12141	1.0683	0.83354	0.61148	0.34152	0.51028	-0.35788	0.28789	0.76887	0.63416	0.14139	0.50399	0.93808	0.38466	1.1123	0.79433	0.36166	0.59569	0.42972	-0.1988	0.10023	0.98596	0.89808	0.078913	-0.92872	1.6633	1.6594	0.08197	-0.12859	0.55357	-0.29615	1.0254	-0.7743	0.78594	0.54302	0.24374	-0.19374
8.77	9.1316	8.2574	7.0242	7.7969	8.3067	7.4315	7.5092	7.0183	7.2691	7.9793	7.4789	7.9167	8.3169	7.3357	8.6296	8.1974	7.9275	7.2613	7.2577	7.1552	6.805	8.8164	7.4229	7.2259	7.9598	7.0408	8.2376	8.4955	7.3541	7.564	7.9171	8.3236	8.4264	7.9571	8.6344	7.7379	7.9746	8.5593	8.7449	8.59	8.2123	7.002	7.7481	7.4592	8.1181	8.7718	8.4084	8.3207	8.7621
2.7432	2.3931	3.2891	2.2924	4.3122	1.4998	3.7061	3.4917	3.6642	2.6455	2.4935	2.4472	1.7198	3.136	2.4879	2.3409	2.9666	2.905	4.1624	2.9979	2.7622	3.5241	2.5503	2.7048	3.1759	3.4134	2.3315	2.1636	3.7194	2.6786	2.64	2.773	2.8672	2.0516	2.5496	2.9868	2.7339	3.0371	3.2923	3.4048	2.533	3.5784	2.4939	3.0764	3.3648	3.0811	4.0021	2.8584	2.6198	3.4471
-0.25081	-0.41417	-0.19343	-0.21702	0.78495	0.18209	1.607	1.408	-0.39545	0.52867	-0.66233	0.99693	0.082932	-0.45467	0.41169	1.2449	0.31357	0.50844	-0.28837	0.070696	-0.29478	0.84607	0.060096	-1.8438	0.17356	0.23061	0.38439	-0.43644	0.29755	-0.035551	0.38471	-0.55057	0.92082	0.13012	0.14781	0.76732	-0.5016	0.21965	1.0195	0.64581	0.019919	-0.42907	0.0081594	0.084538	0.57076	0.27962	0.44145	-0.29076	-0.63203	1.1656
-3.5979	-4.0023	-3.506	-4.573	-5.0363	-2.6774	-2.8588	-4.1686	-4.8658	-3.6144	-4.0557	-3.0358	-3.9587	-4.3333	-3.9313	-4.3412	-4.0499	-5.0007	-3.512	-3.238	-3.7834	-2.0955	-3.8861	-3.3712	-4.6449	-3.9613	-4.1639	-4.2301	-4.3196	-2.5746	-3.8978	-3.8456	-4.9888	-3.513	-3.2155	-3.6615	-3.1666	-3.3038	-4.7411	-3.2688	-3.2935	-2.7964	-3.7151	-3.5828	-3.8507	-4.0495	-4.7917	-3.8936	-4.0354	-2.7789
-8.3812	-8.2528	-7.9803	-8.4924	-7.8949	-8.5416	-8.2385	-8.5401	-9.6194	-8.3172	-8.7841	-8.3612	-8.7616	-8.9521	-8.8177	-9.571	-8.9225	-8.2663	-8.6173	-8.933	-8.1075	-9.0473	-8.6029	-7.8224	-8.7185	-8.8537	-9.0816	-9.7268	-9.4254	-8.4922	-8.7812	-9.4001	-8.3019	-9.3106	-7.8791	-9.191	-8.3988	-9.0482	-8.0332	-9.1087	-7.6358	-8.9611	-9.3775	-9.0968	-10.361	-9.4766	-8.8229	-8.9852	-9.1406	-9.7284
-11.641	-11.523	-11.653	-9.6482	-11.369	-10.865	-11.407	-12.017	-11.674	-11.091	-11.111	-12.42	-11.618	-11.389	-10.947	-11.996	-11.31	-10.453	-11.323	-11.472	-10.266	-10.918	-10.865	-11.437	-12.005	-12.339	-10.068	-11.968	-12.106	-10.744	-11.56	-10.951	-11.512	-12.042	-11.071	-11.576	-11.561	-10.949	-11.685	-11.957	-11.972	-11.626	-10.944	-11.502	-12.877	-10.97	-10.373	-10.482	-13.307	-11.829
-2.8572	-3.9276	-2.705	-3.7714	-3.6866	-3.1617	-3.1585	-2.8312	-3.7129	-2.2936	-4.0237	-3.2447	-1.8396	-2.5176	-2.8286	-4.2394	-2.7485	-3.2429	-4.1646	-3.6527	-2.9761	-2.8606	-2.9384	-3.2026	-1.4245	-2.599	-2.9186	-3.2036	-3.1738	-3.6268	-2.248	-2.7808	-2.684	-2.6473	-3.4228	-2.2833	-3.8227	-3.8529	-3.6449	-2.7625	-3.3266	-3.6546	-3.8896	-3.8353	-2.7369	-2.5115	-2.1276	-2.7574	-1.7628	-2.8487
-13.801	-13.154	-12.536	-12.543	-12.156	-13.146	-13.034	-12.935	-12.092	-12.809	-12.56	-12.612	-13.212	-11.277	-13.546	-12.471	-13.504	-13.338	-11.824	-12.647	-13.592	-13.34	-12.88	-12.775	-12.471	-13.419	-12.248	-12.483	-13.383	-12.765	-12.853	-12.595	-13.301	-13.116	-13.369	-12.53	-12.06	-12.762	-12.167	-12.095	-12.793	-14.436	-13.044	-13.163	-12.809	-13.084	-11.779	-13.656	-13.001	-12.529
-2.4939	-1.715	-1.8808	-0.3707	-1.7079	-1.0711	-2.1143	-2.5646	-2.2722	-2.861	-1.4517	-1.4465	-2.9801	-2.0704	-2.6508	-1.512	-1.7568	-1.6438	-1.9944	-1.7688	-2.5239	-2.7246	-1.0445	-1.7356	-2.1151	-1.3523	-1.7758	-0.74547	-2.543	-1.9548	-1.6685	-1.1666	-2.8131	-2.5097	-1.1705	-1.7665	-2.6591	-2.1148	-1.9033	-2.3792	-2.3895	-1.2957	-1.6372	-2.659	-1.8808	-2.0504	-2.7239	-1.7109	-1.0841	-0.92152
-3.8071	-3.8381	-2.6076	-3.7346	-4.1452	-4.4798	-3.8334	-3.6786	-3.4797	-4.402	-3.2036	-4.6167	-1.4703	-3.9348	-3.0152	-2.0811	-4.7905	-4.0439	-2.3784	-3.4213	-2.5582	-3.7207	-4.1934	-3.3737	-3.0208	-3.3289	-3.6809	-4.0392	-2.7654	-4.1709	-2.6257	-3.441	-4.0586	-2.2329	-3.8742	-3.4471	-2.6294	-3.1535	-4.2323	-2.5166	-4.4842	-4.3267	-3.5752	-3.8253	-2.3595	-3.7359	-3.3109	-4.3237	-3.1371	-3.5487
-15.114	-13.763	-14.759	-13.723	-14.07	-14.576	-15.45	-14.793	-13.44	-14.463	-15.316	-15.33	-14.164	-14.288	-14.329	-15.288	-13.839	-13.849	-13.499	-15.079	-14.634	-14.521	-14.765	-14.078	-15.178	-14.133	-15.612	-14.78	-13.91	-14.359	-14.642	-13.307	-13.999	-14.491	-14.78	-14.132	-16.446	-16.002	-13.675	-14.585	-14.379	-13.553	-14.149	-15.183	-14.711	-14.608	-14.8	-14.071	-14.135	-15.256
-13.692	-13.449	-14.024	-14.855	-12.862	-13.224	-13.296	-13.971	-11.681	-12.991	-13.937	-13.085	-12.779	-12.831	-14.095	-12.822	-14.02	-13.067	-13.939	-12.625	-14.7	-13.277	-13.386	-12.285	-13.265	-14.104	-13.033	-13.167	-13.233	-13.505	-13.906	-13.588	-13.189	-12.784	-13.039	-13.965	-14.577	-13.361	-13.293	-12.918	-12.733	-12.756	-13.666	-13.787	-12.88	-14.385	-14.024	-13.343	-15.158	-13.107
-3.0907	-2.341	-2.0733	-3.0263	-1.9885	-2.296	-2.7642	-3.8434	-3.0208	-2.2715	-3.2532	-3.1158	-2.169	-3.3111	-2.0046	-2.7757	-2.794	-1.8876	-2.9696	-3.7548	-3.3482	-2.3569	-3.0297	-2.9732	-3.3637	-3.0964	-2.6124	-2.5877	-2.3189	-2.0454	-2.2437	-2.634	-2.2855	-3.2142	-2.2216	-4.0181	-1.7682	-3.3016	-2.7522	-1.7061	-2.5983	-2.7591	-1.5083	-2.3329	-2.6247	-3.2297	-1.7594	-2.2883	-3.3563	-3.6169
1.7305	1.956	1.5458	1.0857	2.1148	1.3267	1.9331	1.5778	2.081	1.1871	2.1398	1.3713	1.4834	2.0205	2.0209	0.98158	1.552	2.3469	0.91355	1.9945	2.388	0.96053	2.0783	-0.010966	1.0216	1.8309	1.7656	2.7254	2.2336	1.5296	1.8489	1.0551	2.207	0.92616	1.8845	1.6969	1.7142	1.0304	1.1214	1.7548	1.523	2.856	0.97039	1.0189	1.7922	1.5949	1.7539	2.1359	1.7027	1.5499
-6.2595	-8.0773	-6.4462	-6.0825	-5.6817	-6.7903	-6.2069	-5.9025	-5.7427	-7.0257	-5.9319	-5.7004	-6.8084	-6.2347	-6.3069	-6.3307	-6.7584	-6.517	-6.198	-7.3024	-6.1408	-5.8354	-6.2634	-6.2201	-7.7487	-6.6788	-6.5838	-7.1024	-7.7988	-6.4143	-5.7702	-5.8351	-6.6889	-5.9397	-6.2794	-6.7801	-6.6867	-6.9467	-7.0201	-5.7645	-6.2129	-7.1142	-6.3424	-6.3602	-5.5693	-5.1308	-6.3973	-5.6366	-6.3039	-6.4117
-1.4563	-2.3776	-0.73297	-1.0672	-1.6748	-1.4733	-2.1638	-1.6563	-2.5052	-1.1382	-1.7294	-0.95447	-1.8828	-1.9355	-1.5847	-1.4897	-2.2509	-1.1065	-2.0252	-2.6224	-2.9507	-1.717	-1.9521	-1.3837	-1.4606	-2.3174	-1.3778	-2.3863	-2.8342	-1.2429	-2.1013	-1.6105	-0.038204	-2.1934	-1.7221	-2.8818	-1.0466	-1.0833	-1.1037	-1.1416	-3.1045	-1.6482	-1.088	-0.91883	-1.4953	-1.3211	-1.4827	-1.4994	-1.3443	-2.1057
0.33985	0.70108	-0.59851	0.45046	0.74744	0.013014	0.84758	0.28821	-0.082975	0.6369	0.31132	0.60189	1.0962	-0.93149	0.041085	-1.0212	-0.31273	0.37097	0.091442	0.26588	0.82599	0.35364	-0.65218	1.5899	1.9764	-0.68422	-0.48397	0.55382	-0.079836	0.12942	-0.06512	0.68437	-0.49616	-0.19708	0.44836	0.84001	0.77645	1.7231	-0.47561	-0.031251	-0.062143	0.46204	0.78222	0.022267	1.2769	1.3289	-0.57602	-0.25021	0.41684	-0.12338
-1.4213	-1.2814	-0.90585	-1.9604	-1.3996	-0.81722	-1.6473	-1.9314	-1.0948	-1.1237	-2.5119	-1.9577	-1.1606	-1.1602	-1.0073	-0.68955	-1.3913	-2.0332	-1.9934	-1.1457	-1.6421	-3.3005	-1.1497	-1.1176	-1.0541	-1.2123	-1.2297	-1.2924	-2.0183	-0.80947	-0.34318	-1.3264	-1.6961	-1.1531	-1.863	-1.0632	-1.356	-0.14097	-0.27641	-1.4735	-1.8967	-1.3944	-0.91868	-1.1287	-2.3262	-1.1501	-1.9438	-2.4336	-2.3085	-1.6311
-2.8943	-1.3416	-1.9687	-2.4082	-1.9878	-3.3676	-2.8635	-3.0612	-2.0501	-1.7723	-1.8028	-2.5467	-2.6178	-1.7991	-2.6221	-2.495	-2.5512	-3.3088	-1.0524	-2.7525	-2.5848	-1.684	-1.9458	-2.8753	-1.9954	-1.9781	-2.4551	-2.9424	-2.5256	-2.6349	-1.8558	-3.2426	-2.6296	-2.9312	-2.9978	-1.8822	-3.0895	-2.3721	-3.268	-1.8762	-0.96053	-2.509	-3.5069	-2.2425	-2.4357	-2.7539	-2.0186	-1.8263	-3.1069	-3.4367
-1.8535	-0.96868	-2.1067	-1.9373	-1.9216	-2.8696	-1.2735	-1.4249	-2.2616	-1.5779	-1.8499	-1.0085	-1.811	-1.4495	-2.0434	-2.6054	-2.0704	-2.4199	-2.2827	-1.6498	-1.1285	-2.9296	-1.5511	-1.4584	-2.015	-1.8237	-0.0042065	-2.1319	-1.1672	-0.79095	-1.4759	-1.9932	-1.7122	-1.3426	-1.864	-2.1491	-2.256	-1.7312	-2.4954	-2.6996	-0.91379	-1.6902	-1.2712	-1.1662	-0.94954	-2.0028	-2.9455	-1.6095	-2.491	-1.6947
-3.4092	-2.8239	-2.8278	-3.0523	-2.6653	-2.1079	-3.5742	-3.2629	-2.7577	-3.822	-2.9596	-3.8307	-3.4777	-3.0515	-3.3511	-3.1795	-2.6847	-4.1948	-2.6762	-2.5073	-2.8363	-2.2618	-4.0448	-2.9938	-4.2324	-2.1504	-2.3711	-3.5241	-3.7273	-3.3758	-2.4327	-3.8297	-4.3784	-1.9288	-3.3401	-3.1332	-2.8781	-3.9162	-3.7712	-3.5491	-2.2786	-1.8031	-2.7692	-3.3747	-1.6785	-2.8852	-2.5387	-4.0638	-2.3897	-2.4664
-8.4444	-8.8833	-9.166	-8.4255	-9.574	-9.1969	-8.224	-8.0594	-9.1969	-8.9256	-8.902	-7.3003	-8.109	-8.6382	-9.5848	-8.7091	-8.2559	-8.6485	-8.3716	-9.9864	-8.5385	-8.2671	-9.6113	-8.8349	-9.1286	-7.9968	-8.9745	-8.586	-7.7617	-9.2236	-9.3216	-9.1946	-8.289	-10.691	-10.188	-8.4946	-9.1302	-9.2736	-9.8994	-8.6252	-8.8925	-9.0305	-8.8413	-9.4371	-9.4806	-8.0007	-7.0073	-8.9055	-8.4847	-9.1275
-5.3872	-5.6165	-4.3531	-5.1515	-5.5641	-4.9354	-6.703	-5.8895	-5.3135	-6.0955	-5.8314	-6.9596	-5.7045	-6.336	-5.5588	-5.8777	-5.2705	-5.1249	-5.7054	-6.0743	-5.6917	-5.7764	-5.0177	-4.9965	-5.8719	-5.2774	-5.822	-6.1654	-5.4642	-5.7922	-6.3309	-7.3784	-5.6294	-6.0714	-5.8142	-4.8828	-6.2842	-5.1567	-5.6551	-5.007	-5.3353	-6.242	-5.8711	-5.9226	-6.2436	-5.0914	-4.4246	-5.9095	-5.2641	-5.9243
-0.87443	-0.79882	-2.0371	-1.759	-2.0603	-0.46774	-0.70605	-1.6874	-1.0729	-1.3201	-1.6743	-1.0773	-1.0869	-1.9133	-1.054	-2.1655	-2.2758	-0.4996	-0.15701	-1.2472	-1.7519	-0.8201	-1.395	-1.3867	-0.36163	-1.3509	-1.1825	-1.1136	-0.84883	-1.364	-1.333	-1.8932	-0.86139	-1.6935	-1.5719	-0.29774	-1.9852	-1.2987	-1.0126	-1.6966	-1.1143	-0.68884	-1.645	-1.1026	-1.3816	-1.9799	-1.4525	-1.6152	-1.8988	-1.3829
-4.7356	-5.3256	-4.1974	-4.5461	-4.819	-4.3359	-6.064	-5.399	-6.0482	-4.4381	-6.075	-6.2902	-4.7106	-5.2893	-4.8246	-4.8668	-5.1725	-3.8854	-5.7668	-5.3945	-4.7141	-4.9068	-4.5111	-5.9371	-4.4101	-4.4478	-4.3603	-6.2861	-5.32	-4.3267	-5.7122	-5.0935	-5.4103	-5.0404	-4.8333	-5.9119	-5.2864	-3.991	-5.1723	-4.064	-5.1783	-4.478	-5.9919	-6.2356	-4.8313	-6.3843	-5.1706	-4.1014	-4.5914	-5.4087
-10.057	-10.887	-11.151	-10.303	-10.858	-10.552	-10.181	-10.485	-11.694	-10.761	-11.087	-10.278	-10.501	-10.791	-10.269	-9.5705	-11.006	-10.238	-10.358	-11.156	-11.302	-11.69	-9.6741	-10.227	-12.063	-10.577	-10.401	-10.318	-10.614	-10.622	-10.09	-10.587	-10.202	-10.223	-11.589	-11.01	-10.46	-8.7515	-12.135	-12.276	-9.537	-10.393	-9.8927	-10.398	-11.604	-11.016	-11.142	-10.587	-11.212	-10.826
-1.1179	-0.63263	-1.3754	-0.10741	-0.4476	-0.066782	-2.0545	-0.088073	-1.0948	-0.52482	-0.50383	-1.2755	-1.5388	-0.48036	-1.2324	-0.74564	-0.786	-0.79632	-0.78436	-0.8936	-0.74658	-1.5326	-1.0147	-0.58736	-1.2686	-0.022815	-1.774	0.15153	-0.060006	0.058151	-1.0767	-2.0779	-0.64535	-1.0999	-0.65479	-1.2297	-0.35916	-0.096902	-1.5878	-0.81418	-0.76567	-1.0427	-1.2495	-1.4542	-0.58603	-0.059895	-0.0017567	-1.9027	-0.73818	-0.72415
-12.744	-11.545	-11.713	-11.366	-10.616	-11.865	-10.364	-12.016	-11.713	-11.412	-10.815	-12.186	-11.866	-11.884	-11.76	-12.07	-11.828	-12.351	-11.534	-11.895	-11.317	-12.171	-11.993	-10.884	-10.81	-11.666	-12.751	-11.442	-11.661	-12.073	-12.396	-11.094	-12.202	-12.288	-11.114	-11.519	-10.707	-11.062	-11.907	-11.191	-12.413	-10.694	-11.95	-12.057	-12.935	-10.993	-10.841	-12.085	-11.575	-11.955
-14.673	-12.394	-13.142	-14.067	-13.507	-12.973	-12.776	-14.568	-12.157	-12.734	-12.665	-12.635	-13.025	-12.67	-13.774	-12.839	-13.145	-13.314	-12.9	-12.754	-13.597	-12.38	-12.261	-13.136	-12.196	-12.875	-14.205	-12.647	-13.723	-12.594	-12.355	-13.477	-13.463	-12.949	-13.364	-13.186	-13.025	-13.202	-13.179	-13.596	-12.865	-12.765	-11.679	-13.448	-13.098	-14.171	-11.951	-13.72	-12.867	-13.747
-2.7526	-0.57095	-1.4886	0.48528	-2.3651	-1.7836	-1.4096	-1.3608	-2.2164	-2.107	-0.37279	-1.1545	-0.75523	-1.51	-1.1839	-1.7859	-0.28865	-1.8246	-1.4105	-2.788	-1.4438	-1.0422	-2.1358	-0.40885	-1.9779	-1.9171	-1.7921	-0.95708	-0.55306	-2.0154	-2.2527	-1.712	-1.3546	-1.7659	-1.5691	-0.51056	-1.1859	-1.7325	-2.8299	-0.64483	-0.99704	-1.1569	-0.88559	-2.3212	-1.502	-1.8088	-1.0667	-2.101	-0.5503	-1.0192
6.5729	7.4121	5.7466	6.967	6.1756	6.6952	6.6772	6.7069	6.627	7.693	5.8378	6.5485	6.1183	7.3752	7.7189	6.1987	5.797	6.2314	7.0291	6.9874	6.9808	6.7518	7.1771	7.0605	7.2856	6.1115	7.0515	6.6128	6.7344	6.1211	7.462	6.2503	6.6212	6.4748	7.0368	5.9668	6.6234	7.5627	6.4562	6.9832	7.7418	6.2838	6.6074	6.2936	5.7863	7.5335	6.1617	6.2226	6.5596	6.5188
-12.554	-10.979	-11.226	-10.937	-11.651	-11.105	-11.816	-11.203	-11.491	-11.262	-11.721	-11.371	-10.356	-11.274	-11.373	-11.739	-11.319	-11.811	-10.408	-11.18	-11.804	-11.557	-11.304	-11.709	-11.917	-11.923	-12.196	-12.681	-12.512	-10.865	-11.546	-11.037	-11.319	-12.258	-11.726	-11.863	-12.488	-11.243	-11.606	-12.23	-11.935	-11.782	-11.973	-12.042	-12.445	-11.671	-12.581	-11.791	-11.731	-13.236
-8.8209	-7.1701	-8.1569	-7.2627	-7.6255	-8.9547	-7.707	-7.8072	-8.2669	-6.6137	-6.1929	-6.8671	-7.0973	-8.2002	-7.3167	-6.493	-7.7804	-7.3365	-8.1449	-8.433	-7.7315	-7.2155	-7.5518	-8.0651	-7.6329	-5.8153	-7.6537	-7.0575	-6.3564	-7.7514	-8.1152	-7.9104	-6.7727	-7.3868	-7.8407	-7.6399	-7.083	-7.781	-6.5071	-7.8731	-7.9425	-7.0493	-8.6336	-6.8019	-7.8484	-7.1529	-7.5646	-6.9036	-6.8692	-7.2383
-10.627	-10.114	-11.421	-11.475	-10.544	-10.227	-11.477	-10.262	-11.113	-10.506	-10.637	-9.8786	-10.47	-11.409	-10.467	-11.184	-9.2126	-10.001	-11.681	-10.562	-10.897	-10.118	-11.768	-11.405	-11.163	-11.174	-11.063	-10.607	-11.596	-11.016	-11.604	-11.531	-10.504	-10.265	-10.366	-10.484	-11.544	-10.659	-11.173	-10.926	-9.3892	-10.183	-10.733	-11.376	-9.9679	-9.4965	-10.469	-10.537	-12.359	-11.624
7.0309	8.0715	8.0522	7.651	8.246	7.9544	7.64	7.728	7.5364	8.3452	8.0983	7.6369	8.9749	7.8847	7.2069	8.1863	7.9538	7.6417	9.3105	7.5903	8.2913	7.113	8.0934	8.9555	8.4825	8.2429	8.7268	8.7921	7.8267	7.9995	8.6836	8.4985	7.7912	7.7053	8.4971	7.8541	8.412	8.4107	8.6766	7.4354	7.6368	7.3032	8.1141	7.8965	8.3256	7.5755	8.5683	8.1616	6.9835	8.5326
4.6934	4.3857	4.5432	4.5565	5.0666	5.1181	5.5995	4.6295	4.9897	4.9863	4.9704	4.945	6.1094	5.3646	4.1907	4.9462	4.8796	5.1333	4.2794	5.9045	5.4814	5.1441	4.367	5.7677	4.2789	4.7592	4.0711	6.1576	6.2856	4.4004	5.573	5.0686	4.4115	5.7052	4.8974	3.7537	4.8265	4.2452	4.7403	5.0529	4.3522	5.4319	5.7493	5.5892	5.2304	5.3507	4.9101	4.7722	4.479	4.8921
-5.2533	-5.8753	-5.6746	-4.9796	-5.7151	-4.8822	-5.1583	-5.9267	-5.7474	-6.1166	-6.0973	-4.9789	-5.4758	-6.8995	-5.1688	-5.1961	-6.689	-5.6295	-5.7657	-6.3717	-6.3258	-5.4633	-5.1756	-5.5362	-6.5166	-5.3835	-4.8196	-6.4785	-6.7475	-4.4399	-4.7341	-4.6223	-5.2615	-4.9156	-5.4397	-4.0446	-6.281	-4.438	-5.0335	-5.5074	-6.607	-5.6395	-6.1179	-5.9508	-5.3287	-5.4683	-5.1405	-5.044	-5.2601	-4.1959
7.585	6.6581	6.793	7.5635	6.2675	7.3625	7.7187	7.4098	7.4332	7.2049	6.7742	7.0316	7.3304	6.9594	6.4059	7.1042	7.5548	7.0649	6.8727	7.4256	7.1113	5.8638	6.392	5.6237	7.224	6.7177	6.6047	6.1927	6.5016	7.8805	6.7683	6.0068	5.7343	6.3006	7.4579	7.3595	8.134	6.8195	6.8765	6.2559	6.502	7.4934	6.8785	7.542	7.5241	5.9416	6.4349	7.0196	6.1712	6.7769
8.1125	7.1305	7.5803	7.3104	8.666	8.3608	7.7615	8.8575	6.8537	8.2058	7.04	7.6654	8.7077	7.7302	9.1845	7.2972	8.8667	7.8846	8.0807	9.0068	7.9832	8.3941	8.7241	7.749	7.9535	7.7226	7.8011	8.7102	8.7901	7.8466	7.2337	8.5379	8.9521	8.9008	7.0688	8.4051	7.9585	8.2492	7.7427	8.6328	8.9277	8.5609	8.8072	8.1465	8.522	8.6413	8.0237	8.6043	7.2831	8.7917
6.6306	7.1745	7.0699	7.0379	6.2072	6.9857	6.6667	7.4162	6.8544	6.27	7.1671	6.7297	6.6303	6.9599	6.8461	6.1935	7.2268	8.0103	6.6633	6.6021	6.7417	6.7803	6.4654	6.4306	6.4427	6.409	6.9986	7.2093	6.1074	7.7696	7.0139	7.1662	8.1045	7.1502	6.2771	6.7408	7.4335	6.7145	6.8029	7.1591	7.7209	6.539	5.4929	6.0281	6.7694	7.393	6.1037	6.425	7.5091	8.1602
-20.479	-20.78	-20.727	-20.581	-20.241	-21.372	-21.735	-23.344	-20.73	-20.732	-20.354	-21.363	-20.681	-22.265	-21.031	-20.467	-21.388	-21.656	-20.396	-20.328	-20.822	-20.795	-19.868	-20.221	-19.68	-20.822	-20.316	-20.718	-20.429	-19.646	-20.532	-20.168	-20.54	-20.228	-20.391	-20.257	-20.949	-21.736	-20.724	-20.892	-21.208	-21.317	-20.461	-19.89	-20.905	-21.11	-20.635	-21.337	-20.136	-20.026
-5.0943	-4.5893	-4.12	-4.0506	-4.5677	-5.1905	-3.8684	-5.2172	-4.7271	-5.4934	-4.8388	-3.8918	-4.0023	-5.1642	-4.7161	-4.5689	-4.1103	-4.1858	-6.4094	-5.3594	-4.6926	-4.4431	-4.5551	-5.1181	-3.3719	-4.9014	-4.9673	-4.5861	-4.9721	-6.195	-4.4122	-3.7628	-5.5485	-4.0102	-4.4059	-5.5189	-4.9117	-4.5151	-5.2726	-4.4097	-3.7192	-5.4563	-4.3807	-5.1521	-5.6358	-3.787	-5.5185	-4.2789	-4.5148	-4.1773
-13.56	-13.527	-12.92	-13.507	-15.057	-13.469	-13.587	-13.523	-13.391	-12.457	-12.848	-13.552	-13.549	-14.121	-13.698	-12.518	-14.094	-13.783	-13.553	-16.01	-12.311	-13.938	-13.187	-13.389	-13.233	-13.616	-12.823	-13.274	-12.982	-14.117	-12.947	-13.235	-13.057	-13.819	-13.719	-15.06	-13.281	-13.333	-13.17	-12.729	-12.394	-13.203	-13.019	-14.216	-13.144	-12.403	-13.277	-12.868	-13.443	-12.537
6.3042	5.9239	6.456	6.2326	6.5569	6.7546	6.5629	6.5724	7.1684	6.7896	6.6475	6.4408	7.1381	5.8428	5.7991	7.391	7.0242	6.3141	6.4957	6.9237	6.6284	7.5999	5.9818	6.3065	6.446	7.0803	7.1106	6.1724	7.2239	7.5087	5.8972	7.1732	7.0721	7.2531	7.093	7.1636	6.1997	7.9913	7.1211	5.9092	6.5704	6.3604	6.8352	7.3648	8.3182	7.8039	7.6107	6.6644	6.7884	6.8607
-9.7293	-10.746	-10.37	-10.48	-9.626	-10.105	-9.9782	-10.088	-10.36	-9.2036	-10.358	-10.771	-11.021	-11.16	-10.148	-9.5352	-9.2922	-10.353	-10.592	-9.6279	-10.977	-10.847	-11.005	-9.4431	-9.8656	-9.7718	-10.242	-10.347	-10.614	-10.107	-10.945	-10.982	-10.242	-10.899	-9.5524	-10.368	-9.1676	-9.0831	-11.119	-9.3247	-10.228	-10.293	-10.066	-11.292	-10.744	-9.4838	-9.7145	-10.599	-10.106	-10.053
-2.3498	-2.8418	-3.2327	-2.2698	-3.3024	-2.4844	-2.7108	-2.8703	-1.6715	-2.9492	-1.8861	-2.924	-2.5045	-2.2935	-3.1136	-2.395	-2.9153	-2.6773	-2.4861	-3.1102	-2.1442	-3.2337	-3.2704	-2.5845	-2.5093	-2.9217	-1.5763	-2.2189	-3.1826	-3.2926	-2.0677	-2.7511	-3.2618	-1.8657	-2.1958	-1.6182	-0.50006	-2.8372	-2.5271	-1.3311	-1.2983	-2.1136	-3.3351	-1.9798	-3.9539	-2.4303	-2.1218	-2.8154	-2.6678	-2.6742
-3.9803	-2.7739	-3.8844	-2.3595	-3.4119	-3.407	-2.5822	-3.6094	-4.2047	-2.5599	-3.3397	-3.643	-3.1901	-4.5928	-2.8753	-2.9787	-3.6624	-3.0332	-3.5533	-2.6168	-3.6003	-2.8184	-3.0553	-3.344	-2.7844	-2.8398	-3.246	-3.8001	-2.7103	-2.6277	-3.2858	-2.5659	-3.0934	-3.8602	-3.5776	-2.9082	-2.5465	-2.9583	-3.5594	-4.0095	-2.3752	-2.6112	-2.9475	-3.0947	-2.7266	-2.9153	-3.4275	-4.132	-3.733	-2.8686
-3.1377	-2.4744	-2.095	-2.8007	-2.1247	-2.4236	-2.8219	-1.6128	-2.7744	-1.9278	-2.042	-2.2384	-2.5417	-2.3212	-2.5754	-2.7253	-2.7406	-3.2393	-2.4923	-4.4467	-2.0004	-3.3976	-2.1036	-2.9446	-2.4685	-2.2301	-2.9116	-3.3073	-1.8726	-2.1258	-2.5777	-3.2227	-2.6382	-0.83629	-2.7361	-1.1743	-2.0512	-2.176	-2.2473	-1.9859	-2.7367	-2.7026	-3.1589	-2.2428	-2.255	-3.41	-1.4615	-2.1384	-2.2892	-1.8246
-1.4934	-1.9451	-2.946	-2.2678	-3.079	-3.1908	-3.1614	-3.6735	-2.1313	-3.1354	-2.1107	-2.5119	-2.7455	-2.0529	-2.8739	-3.1429	-2.5759	-2.3701	-3.581	-2.2105	-2.1142	-3.0744	-4.2963	-3.2317	-2.6456	-2.7227	-1.8184	-1.4832	-3.0299	-2.6539	-2.6217	-2.1376	-3.255	-2.916	-2.8146	-3.6826	-2.0621	-2.762	-1.9079	-1.7202	-2.8779	-1.6458	-2.8197	-1.5665	-3.437	-3.7326	-1.8187	-1.6846	-1.4368	-3.2201
-4.124	-5.3726	-4.3297	-3.7487	-4.0609	-5.1855	-3.8136	-5.3475	-5.0018	-3.7784	-4.4516	-4.2647	-4.2388	-3.8056	-3.7581	-4.8245	-4.0592	-5.1302	-4.0858	-4.9904	-4.5611	-4.5083	-4.1652	-4.7321	-3.4467	-4.2911	-4.7627	-6.0463	-4.8903	-4.8498	-5.66	-5.0517	-3.6182	-4.4134	-5.2295	-4.162	-4.803	-4.2469	-5.24	-4.7825	-4.2282	-4.6589	-4.3257	-4.2611	-3.287	-3.7732	-5.5003	-5.1296	-5.6508	-5.3831
1.0464	1.069	1.904	2.1207	2.3452	0.93223	1.0427	2.6482	1.7306	1.1782	1.5329	1.2463	1.0477	2.1978	1.9234	0.89802	0.98547	1.2565	1.6909	1.4725	1.8557	1.6783	1.2327	1.924	1.0182	1.6534	2.484	0.5638	1.7859	2.1514	1.7	2.2204	2.0334	2.0218	0.99678	1.4761	1.9417	1.1634	0.95713	0.51716	1.9319	1.1245	2.0935	1.2295	2.2014	2.0091	1.4969	1.7079	2.0713	0.12311
9.2384	10.424	9.752	8.5507	10.008	10.508	9.5149	10.389	10.036	9.7914	10.674	9.6662	10.382	10.092	9.1016	9.5268	8.8299	10.398	9.4438	10.986	9.7517	10.054	9.9763	8.4669	9.4456	9.68	9.0832	9.5767	9.217	9.215	10.665	8.2005	9.7172	10.485	9.8321	8.9991	11.601	9.5724	8.6844	9.2914	10.639	10.124	10.128	10.918	9.374	10.989	9.5652	10.026	9.468	10.198
-3.0102	-1.286	-1.1727	-2.0727	-1.046	-1.4787	-0.94923	-2.1282	-0.67002	-1.1377	-1.224	-1.8098	-1.0052	-0.81063	-0.76891	-0.53752	-0.61813	-0.90886	-1.3266	-1.4489	-1.6408	-2.0369	-1.2503	-1.3106	-1.4411	-1.3202	-1.675	-2.1297	-0.46973	-0.85604	-2.1202	-0.87008	-0.45791	-1.9583	-1.0845	-2.281	-2.1751	-0.43415	-0.31934	-1.6329	-1.4639	-0.9864	-1.1013	-2.4886	-1.1162	-1.5708	-2.2562	-0.97561	-1.1346	-1.0462
-11.179	-12.098	-12.739	-11.437	-11.466	-11.703	-12.152	-11.698	-11.651	-11.131	-11.801	-10.598	-11.418	-11.289	-12.581	-10.411	-11.772	-11.336	-11.325	-11.342	-11.334	-12.449	-11.569	-12.46	-12.04	-12.457	-12.921	-10.979	-11.571	-10.757	-11.955	-11.981	-11.411	-12.323	-11.48	-11.508	-12.73	-12.323	-12.019	-11.616	-11.676	-11.311	-12.184	-11.941	-12.388	-12.086	-11.096	-11.417	-10.363	-10.797
2.1513	2.5526	1.648	1.1112	0.63605	0.2911	0.20092	1.1296	1.3838	0.6401	0.58133	1.7582	2.2072	0.84715	1.7299	1.9374	0.94858	1.0828	2.2728	0.25089	0.27631	2.0828	1.5722	1.4367	0.84574	0.5599	-0.061531	1.0591	1.4559	0.27645	0.74983	0.49159	2.44	2.3239	0.90443	1.2155	0.48683	1.617	1.4781	1.3531	2.1727	3.1439	1.4631	0.82188	1.1432	1.0812	0.65167	1.0115	1.2847	1.5994
-0.74871	-1.0051	-2.5791	-3.0501	-1.6075	-2.3022	-1.2946	-2.0082	-1.0828	-1.7449	-2.9405	-2.5334	-1.6922	-1.7529	-0.75679	-0.77633	-0.95285	-1.6416	-1.0823	-1.1713	-1.236	-1.3459	-1.0543	-0.60246	-1.6722	-0.9419	-1.363	-0.71934	-0.7184	-1.8521	-1.3713	-1.3828	-0.57643	-1.7489	-1.4961	-1.8841	-0.16358	-2.1471	-2.4177	-0.83898	-1.9781	-1.8903	0.11275	-1.518	-2.378	-1.9185	-0.81845	-0.73696	-1.1787	-1.0817
-10.965	-10.566	-12.106	-10.79	-10.82	-10.615	-12.265	-11.618	-12.279	-11.873	-10.999	-10.433	-11.518	-10.364	-10.787	-11.412	-10.942	-12.28	-11.865	-10.638	-11.659	-12.697	-11.969	-11.543	-10.847	-11.54	-12.636	-12.425	-11.579	-11.536	-11.19	-11.491	-11.284	-11.609	-11.556	-11.614	-10.815	-11.738	-11.976	-11.81	-12.52	-12.733	-10.557	-12.214	-11.703	-11.951	-12.169	-11.967	-13.041	-11.286
-20.613	-21.231	-21.128	-20.67	-19.98	-20.5	-20.306	-21.361	-21.236	-20.606	-21.537	-21.528	-21.191	-20.889	-20.142	-20.916	-21.794	-20.27	-20.432	-19.895	-21.811	-20.578	-20.223	-20.134	-19.447	-19.92	-20.535	-20.615	-21.18	-21.187	-20.888	-20.438	-21.673	-21.02	-21.017	-19.868	-21.051	-20.699	-22.086	-21.301	-19.72	-20.842	-20.615	-19.91	-20.647	-19.889	-20.124	-20.485	-21.18	-20.396
-10.445	-11.914	-11.209	-11.537	-10.792	-10.599	-11.006	-11.505	-12.355	-11.293	-11.337	-12.143	-11.298	-10.765	-11.379	-11.682	-10.864	-11.303	-10.112	-11.429	-11.25	-10.365	-12.585	-11.939	-11.085	-10.813	-11.009	-12.483	-12.194	-11.016	-10.398	-10.715	-11.741	-10.456	-12.463	-11.278	-10.862	-11.081	-11.577	-10.879	-11.431	-10.508	-11.827	-11.608	-11.824	-10.892	-11.942	-10.545	-11.709	-11.59
-0.25143	-0.13268	0.70166	0.35151	-0.21138	-0.5301	-0.096973	0.051436	0.050123	1.1755	0.15945	0.44743	-0.10764	-0.47905	0.86711	0.14859	0.35237	0.49141	0.023688	0.27831	1.0678	1.3254	-0.77944	0.34475	0.49488	0.31296	0.70833	0.29558	0.52095	1.2939	-0.034474	-0.32648	0.56086	0.5602	0.92418	1.8147	1.2994	0.031019	-0.10595	1.0104	-0.95337	1.2206	0.50131	0.76143	1.2415	1.4835	-0.54659	-0.1824	0.41043	0.4034
0.96124	1.9234	2.3804	2.4799	2.111	1.2563	0.42064	1.9411	0.95411	3.2264	2.5496	2.5162	2.0323	1.0899	1.6551	1.5534	1.5378	1.608	2.0774	0.99577	2.8686	1.4921	1.8781	2.6884	1.5835	0.97902	1.6163	1.6525	2.6801	2.0978	2.0289	2.2051	0.96855	1.1971	2.2045	2.0144	2.2431	2.2363	2.0118	2.9803	2.2153	2.5711	2.2461	1.8124	2.9132	2.0613	1.9148	1.2379	2.1509	1.8016
-12.21	-10.351	-11.773	-12.357	-10.281	-11.565	-10.331	-12.515	-11.625	-12.471	-11.26	-10.125	-10.865	-11.717	-12.519	-11.97	-11.841	-11.794	-11.691	-10.829	-10.842	-10.767	-11.879	-11.715	-11.637	-10.389	-10.929	-12.72	-12.726	-11.256	-11.981	-12.211	-11.585	-11.686	-11.073	-12.099	-9.7161	-12.306	-11.501	-11.581	-11.956	-11.622	-12.499	-10.8	-11.617	-11.637	-11.315	-11.525	-12.323	-10.98
-9.7654	-9.3005	-9.648	-9.9262	-10.124	-8.64	-9.3114	-10.01	-8.7862	-9.5477	-9.1157	-9.8324	-9.3152	-8.9861	-8.7388	-8.9273	-9.1772	-9.4508	-8.6856	-8.5924	-8.9367	-8.8638	-8.7298	-8.1825	-9.2906	-8.6456	-8.8544	-7.9742	-8.0511	-9.6373	-9.0777	-8.6156	-8.0728	-10.238	-9.4201	-8.3388	-8.5795	-8.6809	-10.009	-7.8713	-9.5492	-8.385	-8.5236	-9.3924	-8.1983	-8.5343	-8.4674	-8.8689	-9.053	-9.588
-1.9194	-3.1198	-3.1466	-2.5636	-1.8981	-2.1748	-2.8686	-3.289	-2.2534	-1.7274	-2.5709	-1.8896	-2.1617	-3.449	-3.6873	-2.4858	-2.7742	-1.9168	-2.334	-2.3578	-3.6602	-1.6641	-3.1333	-2.2987	-2.4973	-2.4265	-2.7285	-2.1247	-1.991	-1.9205	-2.4105	-3.5733	-2.1806	-2.0208	-1.5204	-2.6302	-2.2891	-2.9906	-1.7816	-2.7659	-1.5395	-3.1136	-3.8591	-3.177	-2.8161	-2.3349	-2.1267	-3.184	-2.6493	-2.3519
-13.098	-13.54	-12.85	-13.371	-13.452	-13.567	-13.307	-12.599	-12.76	-12.961	-14.214	-13.185	-13.2	-12.853	-13.481	-12.5	-12.835	-13.218	-12.799	-13.587	-13.138	-13.451	-12.456	-13.013	-13.117	-14.594	-13.378	-13.535	-12.876	-12.179	-12.849	-14.543	-12.484	-13.39	-13.343	-14.424	-12.689	-13.436	-12.469	-13.776	-12.621	-13.598	-12.269	-12.587	-13.944	-13.678	-13.129	-13.978	-12.792	-14.229
-11.961	-12.025	-11.815	-11.668	-11.563	-11.56	-11.237	-11.379	-10.845	-12.132	-11.407	-11.347	-11.178	-11.035	-10.572	-11.619	-10.892	-11.023	-11.719	-11.169	-11.832	-11.637	-10.465	-11.867	-11.137	-12.116	-11.561	-10.75	-10.664	-10.371	-11.555	-11.371	-11.348	-10.913	-11.855	-12.352	-11.69	-11.374	-11.002	-11.313	-10.791	-11.088	-11.139	-12.083	-10.778	-11.087	-11.471	-11.255	-11.495	-11.199
-4.8218	-6.2488	-6.2351	-5.7844	-6.0136	-5.6619	-5.5962	-5.9919	-5.3365	-4.5984	-4.8543	-5.3232	-4.0737	-5.5664	-5.508	-4.9097	-5.2725	-4.6282	-5.047	-5.689	-5.7579	-6.2448	-5.0325	-6.3754	-5.4711	-5.5073	-5.8774	-5.6531	-6.3473	-5.1494	-5.64	-5.4869	-5.4337	-5.6565	-6.1853	-6.1799	-5.1381	-5.9281	-7.033	-5.6432	-5.6524	-5.6477	-5.5747	-5.8485	-5.5564	-5.772	-5.854	-5.7221	-4.589	-6.4551
-12.702	-12.939	-12.881	-13.056	-14.69	-12.173	-12.991	-14.259	-12.058	-14.238	-13.652	-12.565	-13.456	-13.783	-13.763	-12.978	-13.143	-12.428	-13.319	-12.891	-13.284	-14.386	-11.97	-12.739	-12.401	-14.346	-13.612	-12.445	-12.453	-13.854	-12.65	-13.676	-13.582	-12.026	-13.207	-14.373	-12.529	-12.406	-13.785	-12.831	-12.749	-14.265	-11.936	-13.719	-12.597	-13.496	-12.698	-13.534	-13.734	-13.317
-7.9793	-10.648	-10.04	-11.008	-10.431	-10.233	-9.0846	-8.9981	-9.5013	-9.568	-9.7716	-10.207	-9.5691	-9.9743	-8.9686	-9.9769	-9.6972	-9.0862	-8.4919	-10.121	-8.4043	-8.398	-10.577	-9.0109	-8.9135	-9.8302	-8.8656	-10.429	-10.309	-8.3796	-9.9567	-8.7957	-8.3509	-9.3647	-9.0235	-9.3789	-10.014	-8.7489	-8.8775	-9.4478	-9.3214	-9.6617	-9.9226	-8.7279	-8.8207	-7.9765	-8.6632	-9.4329	-9.3895	-9.9113
-1.2362	-2.7111	-2.1377	-2.0596	-0.73463	-2.2444	-2.0543	-1.3062	-3.3258	-1.3638	-0.75085	-1.3016	-2.0177	-2.4914	-1.3901	-2.2864	-1.8976	-1.9495	-0.60682	-1.0794	-1.9035	-1.1396	-2.5304	-2.5509	-0.61463	-1.0275	-1.9851	-1.7481	-0.37469	-1.6975	-1.7364	-3.5185	-1.1627	-2.3131	-1.7655	-2.1054	-1.2959	-1.3886	-3.2413	-1.76	-1.7578	-2.1885	-2.1667	-1.3527	-1.5444	-0.92022	-1.7417	-1.8009	-0.90395	-1.6806
1.1981	1.1525	0.97482	1.8185	1.5717	1.5994	1.5531	1.2019	1.8421	1.7045	1.975	0.88693	2.0958	1.3735	1.2589	2.6984	2.6965	2.0156	1.4997	2.168	0.9572	1.7372	1.2709	2.2813	1.4875	0.50043	1.2162	2.4632	2.72	1.2559	2.2283	1.5114	2.1673	0.90103	1.3551	1.6778	1.6484	1.7571	1.9851	1.5098	2.1213	0.96731	0.93716	1.027	1.8588	1.4497	1.1495	2.3598	0.87536	0.74649
-8.5911	-7.72	-9.5821	-9.2816	-8.0979	-9.1492	-8.9396	-8.6446	-9.7158	-9.9448	-9.406	-10.201	-9.3832	-9.1817	-9.303	-9.8371	-9.0435	-8.8236	-8.5705	-8.4627	-7.8772	-9.574	-9.0315	-9.577	-9.1121	-9.7447	-9.3105	-10.293	-9.134	-7.9153	-8.395	-9.3717	-9.5637	-9.1546	-8.6822	-9.7961	-9.9233	-9.2569	-9.7613	-9.6018	-10.708	-8.1445	-9.1048	-9.4075	-9.202	-10.15	-9.9727	-9.6341	-8.8972	-9.312
-22.187	-22.216	-21.778	-22.775	-22.376	-21.296	-23.34	-21.794	-22.616	-22.726	-21.167	-22.812	-20.799	-22.998	-22.265	-22.478	-22.379	-22.482	-22.606	-19.499	-22.319	-22.97	-21.285	-21.378	-20.082	-23.618	-20.964	-22.335	-21.935	-23.057	-21.23	-21.121	-22.241	-22.727	-23.117	-22.051	-22.084	-23.273	-22.247	-21.785	-21.18	-23.292	-23.822	-22.301	-23.084	-21.563	-22.321	-22.385	-20.97	-23.175
-3.8109	-3.1702	-1.9107	-2.6939	-2.5781	-2.5203	-2.2393	-1.8489	-3.7965	-2.0798	-1.4201	-2.8505	-1.7937	-2.5089	-2.3637	-1.0954	-2.2541	-3.097	-1.1413	-2.7248	-2.4761	-3.2356	-2.1489	-2.1072	-2.2531	-2.7287	-2.5446	-2.7491	-2.4217	-1.9131	-3.1737	-2.3657	-1.6145	-2.5706	-3.4572	-1.6522	-1.5418	-1.241	-1.6663	-1.8713	-2.7337	-1.5972	-1.818	-1.8086	-1.8417	-3.5507	-3.3806	-1.3137	-2.2711	-2.9875
-14.859	-12.455	-13.227	-12.676	-14.01	-11.649	-13.995	-13.05	-13.654	-12.518	-12.549	-14.177	-13.998	-13.137	-12.805	-12.953	-11.862	-12.936	-12.159	-13.341	-12.805	-12.031	-13.377	-13.028	-13.276	-12.403	-13.091	-13.559	-13.274	-12.412	-14.072	-13.092	-13.54	-13.479	-13.629	-12.614	-13.406	-13.708	-13.001	-12.561	-11.733	-13.807	-14.109	-12.165	-13.434	-13.986	-13.896	-13.163	-12.9	-13.289
-11.065	-10.948	-11.395	-11.806	-11.034	-10.294	-11.668	-11.071	-10.748	-10.409	-10.887	-9.3451	-9.7232	-10.846	-9.5885	-11.25	-11.471	-9.9789	-10.707	-10.645	-10.369	-10.617	-10.555	-11.27	-9.7847	-10.551	-10.341	-10.71	-10.495	-10.514	-10.247	-10.09	-11.355	-11.14	-10.651	-10.57	-10.148	-11.11	-10.811	-10.805	-10.104	-11.493	-10.171	-12.094	-11.66	-12.071	-10.885	-10.227	-10.544	-10.043
-22.077	-22.04	-22.9	-21.98	-21.904	-21.869	-21.863	-21.826	-22.21	-22	-22.182	-23.411	-23.283	-22.632	-23.032	-22.182	-21.864	-21.467	-21.397	-21.764	-21.568	-22.575	-22.379	-21.254	-22.454	-22.33	-21.6	-22.551	-21.292	-21.82	-21.793	-21.878	-21.929	-22.522	-22.927	-22.695	-22.318	-22.603	-22.001	-22.281	-22.076	-21.091	-22.386	-21.674	-22.361	-22.287	-21.461	-22.438	-21.894	-21.383
-0.85167	0.55746	-0.49602	0.16186	0.27569	-0.50345	0.31339	0.80027	-1.1881	-0.80608	-0.71457	-0.39173	-0.029933	0.2031	-0.49687	-0.49727	-0.43193	-1.3326	-0.20156	0.38901	0.13145	1.0829	-0.36928	-0.99188	0.61325	0.19604	-1.1532	0.28512	-0.52258	-0.036364	0.38958	-0.17816	-0.78119	-0.37407	0.52196	0.47909	-0.55412	1.0215	-0.70294	0.2568	0.55589	0.4747	-0.16509	-0.16998	-0.91027	0.34986	0.754	-0.6856	-0.38341	0.41038
1.9476	0.85863	0.99467	1.5857	0.99775	1.4398	0.86262	1.0451	0.80817	0.72084	0.41175	1.9022	-0.53965	0.77935	0.93232	0.63009	1.7758	1.5729	1.2476	1.8316	1.3548	1.3046	1.053	0.20597	1.397	2.0537	2.9798	0.98441	1.5675	1.015	1.8154	1.7279	1.6754	1.67	1.1621	0.81947	2.3045	1.3453	0.56431	0.76101	1.3324	1.1565	1.1566	0.68294	0.44064	1.0084	1.9741	0.66396	0.7982	0.64287
-2.7903	-4.0427	-3.0805	-2.7964	-2.3458	-2.9899	-2.4974	-2.8358	-3.5539	-1.8537	-3.4701	-3.7019	-3.8827	-3.2095	-3.1436	-3.6965	-3.4866	-3.3273	-3.2147	-2.4795	-2.4773	-3.5301	-2.231	-3.1269	-2.5346	-4.3224	-3.2644	-2.9976	-2.5832	-4.1187	-2.6063	-2.6407	-3.6331	-3.6908	-3.062	-2.7293	-2.5842	-1.8503	-3.7472	-3.2327	-3.3478	-4.2361	-3.2473	-4.1806	-3.379	-2.9907	-4.1405	-3.9612	-3.1507	-2.3314
-7.8625	-7.4223	-6.4869	-8.7643	-7.0392	-6.9157	-8.393	-8.5022	-7.8744	-8.8867	-7.1066	-7.1399	-7.5379	-7.4068	-8.5842	-8.3855	-7.3428	-7.5396	-8.2322	-7.9396	-7.9352	-7.4343	-7.0506	-6.9146	-7.8415	-7.2383	-7.1818	-7.6943	-7.3022	-7.4193	-8.0388	-7.905	-6.9963	-7.2275	-7.0042	-6.9979	-7.8274	-7.842	-7.0137	-7.0907	-7.7788	-7.6503	-7.3367	-7.1053	-6.8079	-8.4682	-7.2618	-6.6302	-7.6888	-8.0798
-3.3693	-3.3151	-3.6058	-3.4205	-3.2399	-1.6348	-3.0545	-1.2161	-2.6263	-1.6078	-2.827	-1.8036	-2.5185	-2.3275	-2.8023	-1.6967	-3.5028	-1.9884	-2.5594	-3.073	-2.6449	-4.9141	-2.3673	-1.8044	-1.9581	-2.3087	-1.5259	-2.6348	-2.7647	-2.4126	-2.3154	-2.5952	-3.1786	-2.7411	-2.225	-1.3676	-3.174	-2.5046	-2.6691	-2.9938	-2.1798	-3.3947	-1.8502	-2.6052	-2.3881	-1.6266	-2.6222	-0.9132	-2.3781	-2.1072
-2.929	-1.1539	-2.8581	-2.2374	-2.5741	-1.6343	-2.4525	-3.5769	-2.2238	-2.5939	-2.9439	-2.3839	-2.7317	-2.6299	-2.3545	-2.903	-2.4795	-3.1428	-0.45857	-1.7942	-3.1578	-2.1445	-3.6112	-1.7051	-3.0223	-2.8539	-2.9659	-3.1233	-2.7776	-2.5265	-3.1204	-2.2516	-2.1951	-3.7556	-1.607	-0.9479	-2.2431	-2.4104	-2.2552	-2.9555	-1.6575	-2.9487	-3.6183	-2.7986	-2.2212	-1.7398	-1.8574	-1.8472	-2.4801	-3.7074
8.2991	7.2595	8.692	7.7492	7.726	8.361	7.9172	8.1762	7.2026	7.8181	8.0734	7.0741	8.1238	8.0466	6.9161	8.1748	8.1144	7.9615	7.682	8.3445	8.6458	7.876	8.1628	8.6643	7.496	7.538	8.7093	7.8095	7.5497	8.3506	8.1546	8.3697	8.5665	8.1209	7.4239	7.8145	6.985	8.6708	8.3008	7.3536	7.0472	7.5306	8.4882	8.9747	9.0169	7.8328	7.8445	7.8666	8.17	7.5934
2.6472	0.78381	1.3315	2.0899	2.6117	2.4211	1.6135	1.972	0.86304	2.5216	1.6396	1.3186	0.47685	1.5071	2.4	0.67114	0.87826	3.6803	2.6631	2.605	2.2677	1.853	2.8374	2.2135	2.3558	2.755	2.4093	2.489	1.2193	2.1698	2.3246	1.5433	2.3639	1.9073	1.632	0.90692	1.8213	2.5221	1.54	0.6894	1.5051	0.81603	1.4137	2.5098	1.5214	1.2996	2.4553	1.9987	1.5252	1.8499
1.5113	1.7741	1.3999	2.3934	2.3761	1.4216	1.8245	2.0865	1.902	0.74197	2.0205	2.8716	1.8491	1.6791	0.83394	2.1833	1.8108	2.4572	1.6529	1.579	2.1532	1.0375	1.3963	0.81781	1.8148	1.9603	0.90473	2.5057	0.14173	1.6593	1.4497	1.6875	1.1714	1.1104	1.8904	2.3283	1.6679	2.3233	2.0826	1.1146	2.3352	1.2388	2.1436	1.6886	1.5379	2.0043	2.1686	1.855	1.0556	2.602
-4.0541	-5.5466	-3.8196	-4.4759	-5.9986	-4.1506	-5.0113	-4.4863	-5.4031	-3.6516	-5.0538	-5.0033	-4.7969	-5.8226	-5.1304	-5.7036	-5.2744	-4.7765	-4.9476	-5.528	-4.3884	-3.8954	-3.5573	-5.498	-4.1457	-5.3337	-5.7967	-5.2175	-4.4435	-5.1537	-4.1168	-5.0242	-3.059	-4.8313	-4.8548	-4.5597	-4.6709	-4.6101	-4.9576	-4.6257	-4.9824	-4.3314	-5.1086	-5.785	-5.0021	-4.9869	-4.9901	-4.6084	-4.56	-5.2457
-21.385	-20.844	-21.366	-21.365	-21.122	-20.794	-21.409	-22.192	-20.232	-20.795	-20.655	-21.054	-21.463	-20.612	-21.172	-20.518	-21.05	-20.601	-20.182	-21.244	-20.579	-20.26	-21.701	-20.305	-20.005	-21.399	-20.859	-20.894	-20.604	-20.165	-20.097	-20.836	-21.162	-20.53	-21.421	-21.242	-21.025	-21.145	-21.038	-20.193	-20.747	-21.128	-19.307	-22.352	-20.761	-20.875	-21.729	-20.956	-20.444	-21.048
3.2223	2.9853	2.7243	2.5296	2.796	1.4796	1.9946	2.9946	3.2659	1.7737	3.8356	3.6037	2.6855	2.8828	2.7758	3.9612	3.1915	3.3757	2.4224	2.8455	2.4068	2.7978	3.3502	3.8171	3.6598	1.8756	4.136	3.1627	2.7398	2.7695	2.8696	3.7568	2.7039	1.794	2.008	2.8747	3.1623	2.905	2.7153	3.5865	3.2679	3.1892	4.7629	2.8749	2.9387	2.2507	3.8604	2.5931	2.476	3.2458
4.792	4.0987	3.7565	4.0319	4.062	3.6815	3.8667	4.5843	3.2965	5.1186	2.9897	4.6452	4.6048	4.5583	4.3811	5.231	4.1944	4.7093	5.2645	3.7046	4.2438	3.9779	4.4948	4.4875	4.8928	3.2047	4.1641	6.0178	3.6012	3.6498	3.2514	3.9469	4.2957	4.3593	4.4074	4.1622	3.7365	4.3946	4.4552	6.1449	4.4414	3.6462	4.1959	4.3387	4.1622	6.5605	4.5599	5.8832	3.1101	4.4287
5.3344	6.0486	5.6818	5.8666	5.4264	5.7645	5.5668	6.0228	5.7372	5.6109	5.8963	6.2641	5.198	5.6312	5.5611	5.0032	5.765	6.1399	4.3433	4.8783	5.2325	6.0038	4.8222	5.1477	6.5658	6.2152	6.047	5.428	6.0878	5.7338	6.1141	5.542	5.8462	5.6393	5.5695	6.5122	5.1635	5.454	5.9847	5.7507	5.7622	5.8152	5.6931	6.3023	6.2513	5.5799	5.7235	5.5715	6.8984	5.28
2.2233	3.1032	1.466	2.5994	3.2657	1.7797	2.8289	2.1872	3.8431	2.9437	2.698	3.1827	2.8907	0.89397	1.4608	3.1347	2.0697	2.3516	2.7949	3.5837	1.6836	2.3683	2.6338	2.9998	2.7719	3.7388	1.9627	3.9304	2.4136	1.2938	3.1021	1.475	2.0235	3.8026	1.1775	3.0769	2.0541	3.4806	1.9724	2.3145	2.378	0.982	1.2593	3.1543	2.1803	2.1984	3.548	2.2625	1.8376	2.6774
7.7927	5.296	6.752	5.6622	6.4043	5.4836	6.866	6.7297	6.3716	6.6393	7.5691	6.3493	7.3646	6.5989	7.1339	7.0277	6.7153	6.7509	6.9733	7.0125	7.2377	6.3963	7.4295	6.3311	7.5323	6.3605	6.4785	6.5283	7.7037	5.8288	6.7553	5.6678	7.3346	6.0735	7.1994	7.2055	7.3367	6.6469	6.9137	7.502	6.2689	5.9758	5.0385	7.3909	5.5938	7.1118	5.6077	6.9441	6.9476	7.2918
-2.7959	-3.64	-3.5156	-1.8402	-2.7471	-2.3295	-2.2048	-2.4517	-3.0622	-2.8283	-3.0115	-3.4524	-2.7552	-2.6112	-2.8044	-3.0688	-3.1054	-2.4078	-1.8069	-2.3348	-2.4507	-3.2129	-2.379	-2.8541	-1.8397	-2.9142	-3.406	-2.7034	-2.9445	-3.4547	-1.5263	-2.646	-1.2375	-2.2476	-2.451	-2.6518	-3.6595	-3.0879	-3.0171	-2.0891	-2.9922	-2.3448	-2.9292	-3.1744	-2.1058	-2.7192	-4.6101	-3.1691	-2.054	-2.7063
1.3236	1.9002	1.6524	2.7	1.5434	0.73319	1.5261	0.98012	1.7071	0.76274	1.4045	2.005	0.82753	0.66695	1.5813	1.6488	3.0035	1.7511	1.4388	2.0915	1.6876	1.1191	1.6797	1.5188	0.83708	2.3367	1.5847	1.017	1.3733	1.4341	1.1963	1.4768	2.7466	2.3889	2.7227	0.70314	0.95371	1.8222	1.9182	2.2445	1.7927	0.94737	1.5192	1.9298	1.7535	2.3941	2.6304	1.0688	1.6925	2.3718
3.8619	4.2783	4.4292	4.454	4.3874	4.1923	5.5246	4.4807	3.9772	3.8559	4.9862	4.8171	4.7731	4.4807	5.693	4.1058	3.4988	4.6329	4.0179	5.4518	4.4753	3.9536	3.858	4.7802	4.3748	4.6442	4.3477	4.1326	3.2659	3.4838	4.358	5.1595	4.8239	4.8128	3.9641	3.6713	4.6794	3.975	4.5406	3.9318	3.7382	3.7228	4.2339	4.0509	4.9003	4.5794	4.2021	4.019	3.2636	4.0306
-3.3529	-3.2206	-3.893	-2.8415	-3.1367	-3.0115	-4.118	-2.1862	-3.609	-4.0305	-3.8115	-2.1486	-2.9764	-3.3855	-3.4882	-3.5451	-2.4877	-3.2829	-3.2243	-5.1861	-2.8325	-3.4614	-3.6431	-2.5554	-4.5261	-3.647	-2.3636	-4.0375	-2.9261	-2.618	-2.7182	-3.2828	-2.6168	-2.5299	-3.3285	-3.6259	-3.0444	-3.6064	-2.7946	-3.8695	-3.591	-3.9801	-3.3348	-3.8808	-3.0511	-3.8873	-3.1159	-2.5655	-4.1534	-2.7437
-10.78	-11.154	-11.362	-10.883	-11.841	-11.426	-11.485	-12.585	-12.086	-11.046	-11.813	-10.696	-11.329	-11.918	-11.27	-11.219	-10.461	-11	-12.853	-11.885	-12.17	-11.841	-11.167	-11.969	-11.865	-11.463	-12.448	-12.133	-11.691	-11.705	-12.234	-11.567	-12.233	-10.735	-11.804	-11.411	-12.328	-11.14	-12.514	-12.18	-11.274	-11.295	-11.217	-11.106	-11.726	-12.205	-11.656	-12.25	-11.998	-11.955
0.95304	-0.60856	0.6252	-0.00028724	0.035104	0.2965	0.70493	0.086751	-0.42757	0.12946	-0.39727	-0.30484	1.064	0.29254	0.1873	-0.74125	-0.094858	-0.18768	-0.20237	0.58742	-1.0333	-0.28962	-0.67531	-1.2863	-0.51759	-0.39004	-0.23967	0.37997	-0.39569	-1.0521	-0.34776	-0.31635	-0.90858	-0.14582	0.66816	-0.25381	-1.414	-0.1968	0.33214	1.1387	1.5162	-0.70501	0.11027	0.2883	-0.26183	0.17928	0.16994	0.26646	1.0028	0.71627
-12.008	-12.41	-14.395	-13.677	-13.446	-14.584	-13.637	-14.151	-13.054	-12.661	-13.493	-13.767	-13.153	-12.752	-12.833	-13.018	-14.158	-12.489	-13.253	-13.955	-13.193	-12.477	-12.812	-13.64	-13.203	-13.576	-13.767	-12.721	-13.865	-13.938	-13.445	-13.065	-12.953	-12.093	-13.577	-12.85	-13.532	-13.828	-12.451	-13.323	-12.339	-13.294	-12.448	-14.015	-13.201	-13.968	-12.276	-12.978	-14.263	-13.474
9.7631	8.1076	8.5914	7.9261	8.4546	7.8945	8.2337	8.5726	9.2025	7.5644	9.8085	8.7994	8.882	9.3316	9.1402	8.2146	7.6492	9.2067	8.3685	8.989	8.3229	8.619	8.0008	8.4493	8.7963	9.488	8.5142	8.7136	8.4614	8.8965	8.1547	9.2585	8.9202	8.542	8.9408	9.1931	8.6735	7.9115	7.5366	9.4758	8.957	9.6537	8.429	8.5724	8.0009	8.9912	9.3732	8.4544	7.4271	8.3248
-1.8956	-1.6838	0.23319	-1.6618	-0.74755	-2.8474	-2.2478	-2.0229	-1.2344	-1.458	-1.2398	-1.6315	-1.6734	-1.441	-0.9987	-1.5633	-1.6922	-1.2128	-0.46568	0.18832	-1.5793	-1.8191	-1.3579	-1.4698	-1.6958	-1.0447	-0.82757	-1.3017	-1.2029	-0.3322	-2.4377	-0.7529	-2.3003	-1.8399	-1.7003	-0.87761	-0.78699	-2.227	-2.1622	-0.96091	-1.4186	-2.1388	-0.20732	-1.6833	-0.34789	-1.7617	-0.81356	-1.171	-1.3066	-1.348
-11.476	-12.004	-12.791	-13.143	-13.044	-12.207	-14.541	-12.219	-13.215	-12.348	-12.267	-12.091	-11.976	-13.146	-12.33	-13.907	-12.357	-12.603	-13.125	-12.277	-13.053	-12.012	-13.455	-13.163	-13.841	-12.339	-13.592	-11.58	-13.529	-13.063	-13.457	-12.413	-11.9	-12.804	-13.697	-12.777	-13.203	-12.921	-12.192	-13.173	-12.923	-11.885	-13.204	-12.833	-13.03	-13.029	-12.423	-12.603	-13.114	-11.238
-4.5221	-4.0729	-3.5538	-4.7948	-4.5413	-4.8054	-4.5597	-4.5762	-6.0054	-5.0738	-4.9921	-5.1606	-4.1636	-4.4788	-4.4468	-5.4981	-5.1651	-4.7043	-4.8633	-4.0259	-5.0787	-3.9369	-5.6219	-4.0711	-6.0274	-4.4561	-4.7943	-5.9919	-5.73	-5.8767	-3.9396	-4.8157	-5.5157	-4.4449	-5.7288	-5.3741	-4.111	-4.0866	-5.7308	-4.6997	-5.6378	-5.1152	-6.3175	-4.2601	-4.998	-4.4897	-4.8836	-5.1813	-4.4682	-4.6727
-3.7442	-3.844	-2.1568	-2.877	-1.7238	-3.0683	-2.9512	-2.748	-2.9201	-3.18	-3.0853	-2.9889	-1.9366	-1.7128	-3.4367	-3.174	-2.2596	-1.4327	-2.5654	-2.748	-3.3186	-2.8972	-2.1614	-2.5911	-2.0823	-2.4604	-3.1441	-3.0893	-2.0858	-3.2938	-3.8319	-2.6425	-2.3379	-3.4589	-2.2134	-3.765	-3.4485	-3.4855	-2.3481	-2.4648	-3.3817	-3.0516	-1.7959	-1.8102	-2.8636	-3.0761	-1.9909	-1.8837	-2.5589	-2.6754
0.28041	3.0811	1.1983	0.69654	1.8835	2.6306	1.6205	1.8826	0.88268	2.1295	2.072	2.5866	1.8389	1.1076	2.6596	1.4892	0.93256	1.5431	1.6285	1.9434	0.57348	1.3985	3.0237	1.7637	1.143	1.6549	1.1315	2.3331	1.6738	2.7069	1.4768	2.6159	1.0975	2.1557	2.4279	2.548	2.436	2.0937	1.3281	1.213	2.1244	2.596	2.1314	1.7023	1.3659	1.0175	1.7277	1.21	1.2262	1.3903
-3.203	-2.3067	-3.5162	-1.0418	-2.6929	-2.534	-3.1117	-1.0043	-2.3775	-3.6305	-2.8942	-2.7128	-2.5374	-2.2279	-3.029	-1.1808	-2.0827	-1.2385	-1.8177	-0.91497	-1.7783	-2.9821	-3.7755	-2.414	-3.5667	-1.964	-2.3543	-1.9382	-2.2797	-1.975	-3.3869	-2.4372	-1.4555	-2.1034	-2.6125	-1.7719	-1.9303	-2.707	-2.4691	-2.7319	-3.4299	-2.3056	-1.8075	-1.4906	-2.4948	-1.9799	-2.0921	-0.94839	-2.027	-2.9825
-1.3869	-1.2508	-0.92931	-0.57877	-1.0857	-1.0428	-1.131	-1.0203	-2.3745	-0.63472	-0.55251	-1.3725	-0.97417	-1.5722	-2.6571	-2.307	-1.9688	-1.3027	-0.1541	-1.7693	-1.0983	-1.3414	-1.2612	-3.247	-2.0048	-2.514	-2.2546	-2.2029	-0.78791	-1.7436	-1.1676	-0.6366	-2.2423	-1.7736	-0.66229	-1.0581	0.1083	-0.5105	-0.62246	-2.7718	-2.579	-1.3877	-1.2268	-0.74454	-1.7437	-0.66312	-1.5897	-2.4896	-1.3027	-0.71832
-0.12832	-0.7895	0.43034	0.63744	-0.63785	-0.23591	-0.16147	-0.87226	-0.53094	-0.31189	-1.2528	-0.57506	0.3118	0.95487	0.72702	-0.3318	-0.31016	-0.38847	1.2386	0.57516	-0.63415	0.4695	-0.3672	-0.25863	0.12179	-1.5946	0.034582	0.90494	-0.40277	0.62495	-1.0833	-0.49643	0.41179	-0.12085	0.78792	-1.0812	0.51412	-0.21556	-1.0004	-0.40218	-0.60407	-0.21832	-0.84264	-0.76045	0.23056	-1.2458	-0.058711	0.34263	-0.82434	-0.93959
-0.062436	0.28228	0.27753	-0.54453	-0.30496	0.0076959	0.44391	-0.21007	-0.60613	-0.14254	-0.39686	-0.25558	0.57502	-0.18229	-0.4099	-0.34801	-0.73334	1.0139	-0.44161	-0.54489	0.14983	0.24558	0.55411	-0.85919	0.25758	0.35216	0.19564	-0.14121	-0.46412	0.97617	0.37023	0.025219	-0.26827	1.4841	-0.77724	0.77708	-0.013576	-0.057746	-0.49193	-0.61205	1.6488	0.50484	0.29633	-0.13303	-0.57523	0.72148	-0.48979	-0.57126	-0.3061	1.1655
-8.7475	-9.8217	-11.003	-10.214	-9.8266	-9.5652	-8.7173	-10.725	-10.206	-11.007	-10.184	-10.983	-9.9093	-10.336	-10.495	-10.151	-10.025	-10.496	-10.472	-11.275	-10.924	-9.127	-9.9138	-10.017	-10.152	-11.035	-10.303	-9.639	-10.017	-10.003	-10.269	-10.16	-9.8705	-9.3044	-11	-10.641	-10.435	-10.441	-9.7448	-9.7275	-9.7477	-10.451	-10.89	-10.21	-9.2608	-9.8451	-9.9974	-9.9173	-11.355	-11.186
-15.956	-15.25	-15.234	-13.823	-14.577	-13.726	-15.028	-14.993	-14.201	-14.939	-14.37	-14.273	-14.475	-14.203	-14.994	-14.66	-15.605	-15.279	-14.119	-15.826	-13.666	-12.952	-16.291	-14.884	-13.789	-12.79	-13.914	-13.988	-14.424	-15.481	-14.714	-15.119	-14.291	-15.042	-14.029	-14.79	-14.602	-14.599	-13.992	-14.851	-13.754	-15.087	-14.212	-15.617	-15.253	-15.038	-13.157	-15.232	-15.172	-15.402
-11.189	-11.042	-11.116	-10.468	-11.89	-10.571	-11.215	-10.716	-11.352	-10.249	-10.501	-10.925	-10.421	-11.474	-10.065	-9.8165	-10.73	-11.467	-12.192	-10.537	-11.024	-10.862	-10.784	-11.784	-10.209	-9.6464	-10.93	-11.301	-10.75	-10.624	-10.134	-10.605	-11.157	-10.956	-10.349	-10.767	-10.638	-10.403	-9.689	-10.849	-10.619	-10.303	-11.469	-11.073	-9.8849	-10.276	-11.813	-11.474	-10.264	-11.519
-10.775	-10.376	-10.867	-11.637	-11.034	-11.461	-12.171	-10.769	-11.656	-11.127	-11.493	-11.14	-12.218	-12.949	-11.666	-12.352	-10.942	-10.09	-11.076	-12.464	-11.919	-11.131	-10.75	-11.55	-12.737	-11.296	-11.764	-11.266	-11.279	-12.213	-12.601	-11.84	-12.22	-11.44	-11.66	-11.542	-11.391	-12.426	-12.748	-11.673	-11.567	-11.434	-12.423	-11.383	-12.083	-11.679	-12.758	-12.346	-11.492	-11.475
-15.399	-14.57	-13.575	-13.78	-15.068	-15.2	-13.972	-14.328	-13.561	-15.914	-13.93	-13.275	-14.922	-14.949	-13.878	-14.959	-13.985	-15.3	-14.055	-14.982	-13.896	-14.181	-15.166	-15.135	-15.144	-13.92	-14.421	-13.142	-14.695	-13.739	-13.862	-14.664	-15.078	-14.105	-14.365	-15.366	-15.146	-14.06	-15.654	-14.659	-15.066	-13.845	-15.411	-15.027	-13.579	-14.74	-13.721	-15.28	-14.259	-14.482
-14.868	-14.691	-15.62	-14.442	-15.159	-14.792	-14.453	-12.994	-14.741	-13.748	-13.535	-14.971	-15.159	-14.813	-15.31	-14.803	-14.617	-14.313	-15.057	-14.55	-14.272	-14.998	-15.076	-15.501	-13.666	-13.595	-14.925	-14.846	-14.751	-13.86	-13.745	-15.455	-14.636	-14.571	-13.668	-14.71	-15.018	-14.285	-14.703	-15.918	-15.05	-14.363	-14.771	-14.092	-14.88	-15.621	-15.257	-14.064	-14.109	-14.433
0.93231	1.249	1.748	2.2213	2.0492	1.1098	1.7441	0.67574	1.593	1.364	1.9246	0.831	0.5331	1.1558	1.7556	1.6348	0.71252	1.942	0.77479	1.9348	1.8797	1.0551	0.93826	0.99196	1.3745	0.7788	-0.29481	1.3636	1.7592	1.5879	1.0388	0.98115	-0.24394	0.86576	1.0178	0.20278	1.0069	0.8317	0.88825	1.2194	1.1814	0.83561	1.0378	0.69931	0.4621	1.1312	2.2942	2.2147	1.9291	1.2439
-10.157	-8.777	-8.8558	-9.0056	-8.7123	-8.7396	-8.2496	-9.5806	-9.1587	-8.1143	-10.116	-8.6913	-10.078	-9.205	-8.2795	-7.9817	-9.1206	-9.4525	-8.0351	-9.2297	-8.2061	-8.1219	-9.7207	-9.3491	-8.6374	-8.7553	-9.2957	-9.3796	-8.6354	-8.9835	-10.367	-9.0066	-9.4191	-9.4249	-9.0101	-9.6282	-8.7319	-8.0596	-7.9361	-7.498	-9.9792	-9.9139	-9.5953	-8.3203	-8.5303	-8.1542	-8.9867	-9.3575	-9.1586	-9.6966
-3.6397	-3.2557	-3.2247	-3.0672	-3.2929	-3.2218	-1.9626	-3.5038	-2.9029	-3.1277	-1.9998	-3.2947	-2.6742	-3.2207	-2.5304	-3.6999	-4.0482	-3.4938	-2.6562	-3.4681	-3.6354	-2.4222	-3.8371	-2.0969	-2.9892	-3.8983	-3.4396	-4.3564	-3.8853	-3.5301	-3.1862	-3.7078	-2.4087	-3.4866	-3.3104	-3.5093	-3.4805	-3.3664	-3.5527	-3.6776	-3.0802	-3.7714	-4.1549	-2.5954	-3.25	-2.8814	-3.2378	-2.7013	-2.8956	-4.0283
-2.9361	-3.002	-1.676	-2.8451	-3.8301	-2.7419	-2.2175	-3.0272	-3.3993	-2.9711	-2.8084	-2.244	-2.3542	-1.839	-3.0198	-1.5087	-3.0624	-2.5117	-1.9862	-2.662	-3.0448	-1.1121	-2.6001	-3.3543	-2.8789	-1.8119	-3.0314	-2.6772	-2.687	-1.6442	-3.0132	-1.9725	-3.412	-1.5297	-3.0872	-2.6276	-2.5163	-3.2566	-3.5352	-2.9774	-2.6766	-2.1579	-3.1681	-2.575	-2.1729	-2.1157	-3.2983	-2.3627	-1.643	-2.6071
-12.864	-12.422	-14.169	-13.037	-12.128	-12.077	-13.304	-12.961	-13.065	-13.07	-13.385	-12.867	-12.851	-11.774	-12.611	-13.49	-12.707	-11.875	-13.5	-12.8	-12.833	-12.295	-12.935	-12.669	-12.824	-12.247	-11.525	-12.057	-13.208	-13.302	-13.332	-12.557	-13.89	-13.249	-13.011	-13.709	-10.772	-11.754	-13.522	-11.876	-12.174	-12.544	-12.822	-13.187	-13.736	-12.795	-12.129	-13.36	-11.834	-12.343
-11.525	-11.4	-10.868	-10.954	-11.708	-11.179	-12.159	-11.055	-11.73	-11.722	-11.045	-12.357	-11.919	-11.714	-12.653	-12.39	-12.302	-11.874	-11.711	-13.067	-11.158	-12.55	-12.182	-12.036	-11.5	-12.496	-12.283	-12.113	-13.06	-11.699	-12.205	-10.947	-12.057	-11.053	-11.093	-11.718	-11.502	-11.688	-12.653	-11.559	-11.344	-11.932	-11.822	-11.213	-11.104	-11.968	-12.013	-11.83	-11.837	-11.748
3.0802	3.2941	3.6403	3.3687	4.0032	3.45	3.7659	1.9507	2.5532	2.6732	2.0034	2.7797	2.7221	2.747	2.4729	2.1778	4.1233	2.5855	2.1805	3.6562	1.9548	2.4535	3.5132	4.1151	3.2988	2.6631	2.7181	2.7887	2.8987	3.129	2.2292	4.317	3.3241	1.7317	2.8634	3.4638	2.9031	2.4375	3.5668	3.1948	3.127	3.0412	2.8192	3.4984	2.314	3.986	3.0956	3.2281	3.3909	3.4798
2.2544	2.7077	2.7959	3.7085	2.416	3.744	2.9051	2.6939	4.1626	3.8327	3.3753	1.8162	3.3746	3.2035	2.0059	2.6777	3.8526	2.6398	2.5658	2.516	3.4594	2.6828	3.0758	3.0903	3.3131	2.765	3.5448	3.343	2.861	3.9902	2.7764	3.1483	2.6989	3.8958	3.2284	2.6969	2.858	3.0035	1.8144	2.4149	1.8923	1.909	3.0234	2.1893	3.1731	3.1734	4.0902	2.678	3.5156	1.981
1.5985	0.94692	0.4647	1.1817	-0.017958	1.5475	2.6954	0.86476	1.7805	1.6156	0.42177	0.64826	1.7229	1.5665	0.61362	-0.26371	1.582	0.90794	0.69968	1.6206	1.2308	1.6225	1.1009	2.4453	1.9355	2.2895	1.2969	0.33547	0.27271	1.017	1.0787	1.2392	1.4541	1.1221	0.58413	0.94972	1.8014	0.98656	1.6712	1.1747	0.78361	1.1346	1.807	0.67952	1.9748	0.77508	2.1543	1.1926	1.0095	1.1207
-11.994	-10.859	-11.378	-11.665	-11.202	-11.37	-10.805	-11.996	-11.184	-11.903	-11.419	-11.064	-13.171	-11.233	-11.099	-12.84	-12.929	-10.65	-12.223	-10.698	-11.812	-11.899	-12.601	-11.843	-11.994	-12.659	-11.342	-11.181	-11.877	-11.898	-12.185	-11.72	-10.96	-11.556	-12.283	-11.309	-11.846	-12.949	-12.52	-11.592	-12.203	-11.348	-11.82	-11.885	-12.578	-12.245	-12.749	-11.929	-13.014	-12.692
7.5182	6.3323	6.7946	6.5453	6.8159	6.0673	6.4747	5.9817	7.1919	7.8069	7.2413	6.9967	6.5392	6.6154	6.7084	7.0491	7.4379	7.635	7.2642	7.6273	6.7852	5.9219	7.0404	6.8554	6.3369	6.2513	7.3993	7.3985	7.296	6.1483	6.4176	7.1644	5.7604	6.4105	7.409	6.2271	7.2161	7.1921	6.7319	8.0598	6.3631	7.4716	6.868	6.6132	6.6523	7.4462	6.2095	8.0327	6.2665	6.6783
7.241	8.1334	8.375	8.1664	7.3402	7.9868	7.6684	7.8854	8.092	8.4931	7.1799	7.8452	7.0058	7.2109	6.5646	8.7567	8.0723	9.023	7.0857	8.8973	8.52	8.5068	8.909	8.2571	8.5853	7.6231	6.7347	7.3827	7.4901	7.6009	8.3476	8.1368	8.5721	8.3041	8.1176	9.0447	7.1131	7.9053	8.1158	7.7373	7.6122	8.1872	8.4063	8.2347	8.6143	7.7635	7.5212	8.0737	7.8607	8.5046
-1.0237	-2.0622	-2.265	-1.5333	-1.8585	-0.80836	-1.798	-1.2471	-1.1851	-1.6096	-1.7748	-2.4653	-2.4096	-1.0973	0.091415	-2.1529	-1.9502	-1.4683	-1.2542	-3.1673	-1.9786	-2.4081	-0.86404	-2.4574	-1.6645	-1.9405	-2.2052	-1.6925	-0.51136	-2.0688	-1.3212	-1.6094	-2.624	-1.2702	-2.0217	-1.1237	-1.7004	-2.4666	-2.3143	-1.4613	-1.5344	-1.757	-1.6785	-1.2653	-1.6059	-0.77065	0.37738	-1.8433	-3.0167	-2.3447
-7.076	-7.2813	-8.3347	-7.3827	-7.9722	-8.1125	-7.4761	-7.1506	-8.3855	-7.6285	-7.1998	-6.7736	-7.5258	-6.9014	-8.4133	-7.9565	-8.0693	-7.6648	-7.2482	-7.7845	-7.2696	-7.6306	-7.2198	-6.5201	-7.5888	-7.644	-7.7885	-6.8478	-7.4789	-7.8355	-6.6137	-7.3151	-7.544	-8.4991	-7.5267	-7.9471	-7.6392	-6.6606	-7.5929	-7.564	-7.3443	-8.3012	-5.7918	-7.1371	-7.376	-7.7809	-8.0552	-7.0478	-7.361	-7.0374
5.6543	7.4542	7.2433	5.7895	7.3915	7.7834	6.9106	5.8622	6.4077	7.0548	6.783	6.9078	6.45	6.6822	6.4394	7.499	6.0277	6.5665	7.0248	6.9798	6.4892	6.8345	6.815	7.5486	7.3536	6.223	6.7089	6.2011	7.1454	6.6092	6.9586	5.9477	6.4409	6.6381	6.1631	6.447	6.3578	7.6789	6.9249	6.4159	6.4399	7.117	6.058	6.4574	6.6271	6.9014	7.0781	6.5132	7.4236	7.5247
-12.97	-13.656	-13.573	-13.137	-13.23	-13.582	-11.937	-11.3	-13.27	-13.356	-13.324	-12.426	-13.832	-13.688	-12.816	-13.468	-13.294	-12.279	-13.514	-11.974	-13.272	-14.344	-13.455	-12.745	-13.312	-14.033	-13.233	-13.655	-12.717	-13.289	-14.454	-13.185	-14.125	-14.601	-14.131	-11.597	-14.184	-13.425	-13.772	-12.665	-13.872	-14.83	-13.848	-11.982	-12.18	-14.54	-12.473	-12.75	-13.422	-13.515
-12.138	-11.996	-12.384	-10.999	-12.842	-12.243	-11.716	-12.737	-10.953	-11.97	-10.347	-11.659	-11.009	-11.363	-10.837	-11.767	-11.474	-11.905	-10.302	-11.107	-11.018	-10.529	-11.643	-12.031	-11.081	-10.8	-11.316	-11.552	-10.869	-10.528	-11.05	-11.976	-11.372	-11.507	-11.468	-12.448	-10.362	-12.081	-11.389	-11.441	-11.959	-12.584	-11.392	-12.124	-11.099	-12.863	-11.457	-11.984	-12.013	-11.694
1.0177	-0.36497	0.40109	0.99826	-0.068717	0.65485	-0.85517	-0.54101	-0.77909	-0.018916	0.078111	-0.36702	-0.54585	0.10003	0.31873	0.010172	-0.029779	0.1512	-0.016504	-0.89719	-0.43706	-0.98246	-0.15468	-0.70684	0.12759	-0.72253	1.0023	0.74738	-0.2846	-0.33214	-1.2997	-1.1791	0.49721	-0.82262	-1.0017	1.2542	-0.14287	-0.82798	-1.5204	0.48836	-0.37177	0.48154	0.2387	-0.036117	0.77861	-0.40497	-0.63458	0.30658	0.041759	-0.040796
-4.2263	-4.6839	-5.2142	-5.8931	-5.8345	-3.8747	-4.2718	-5.8616	-3.474	-5.4006	-4.7734	-5.495	-3.4812	-4.0951	-5.0091	-4.7366	-4.2124	-5.8553	-4.9957	-4.4242	-5.2563	-4.3794	-5.0841	-4.929	-4.716	-5.1841	-5.3606	-4.5005	-4.8178	-4.4709	-5.2118	-4.0381	-4.0692	-5.4549	-2.9904	-5.2003	-4.997	-4.465	-3.8183	-4.8595	-5.3129	-5.4971	-4.7419	-5.0155	-5.5899	-4.263	-3.9207	-4.1426	-4.9274	-5.0485
0.53916	0.84096	0.88579	0.58193	0.17166	0.82409	-0.0050044	-0.67363	-0.77235	-0.14337	1.2821	0.016342	-0.0016026	1.9685	-0.5508	0.32007	-0.0059048	0.73238	0.28088	-0.22915	0.87398	0.061984	0.69739	1.5499	-0.79112	0.22208	0.31542	0.29687	-0.0090749	-0.13264	0.64716	0.13207	0.38006	0.70621	0.24224	-1.0925	-0.68365	1.0067	1.0888	1.0778	0.2387	0.30368	0.89687	0.66755	0.68925	1.1114	-0.012459	-0.12961	0.41278	-0.22989
-9.6142	-9.643	-9.58	-8.2548	-10.396	-9.3838	-8.2475	-9.4894	-9.0121	-9.7208	-9.9161	-10.253	-9.8545	-9.6635	-10.126	-9.2677	-9.5144	-9.798	-8.9363	-10.057	-9.0106	-9.3524	-9.9139	-9.3897	-10.073	-8.1765	-9.4312	-8.0904	-9.3379	-9.3656	-9.9379	-9.8008	-8.8088	-8.4721	-9.3136	-10.666	-9.2715	-9.7714	-8.7142	-9.8571	-8.8567	-8.2523	-7.7088	-10.498	-9.8038	-9.4147	-9.4539	-9.0769	-9.3432	-8.94
-21.966	-22.685	-23.026	-22.544	-23.066	-21.965	-21.626	-23.131	-22.29	-21.313	-22.745	-21.832	-22.436	-23.112	-22.759	-22.507	-21.94	-23.302	-21.882	-23.705	-23.159	-21.622	-22.424	-22.901	-23.038	-22.294	-21.721	-22.255	-22.758	-22.388	-21.599	-22.933	-22.842	-21.856	-21.832	-21.96	-22.79	-22.278	-22.852	-22.59	-21.884	-21.44	-20.887	-22.061	-22.817	-22.264	-21.962	-22.772	-22.448	-22.251
0.34183	0.32501	-0.50425	-0.094782	-0.59991	-0.0082569	0.27404	-0.095389	-1.1873	0.77606	0.17587	-1.0354	0.29374	-0.52803	0.24371	0.24202	-0.168	-0.05716	0.32459	-0.53459	0.42347	0.44162	-0.10775	0.33556	-0.6703	1.2949	-0.15042	-0.091616	-1.4327	0.47328	0.73237	0.2799	-0.13423	-0.89226	0.13084	0.95148	-0.1924	-0.0024937	0.096242	-1.0846	-0.050307	0.19842	0.81541	-0.57909	-0.40221	-0.37844	-0.47716	-0.36679	-0.52513	0.20178
-3.6598	-2.7029	-3.0145	-2.6009	-3.0652	-2.8961	-2.2901	-2.8518	-3.7766	-3.1349	-3.4545	-2.665	-2.7269	-3.0763	-2.2188	-2.526	-3.6436	-3.3172	-3.0409	-2.4378	-2.9244	-2.7275	-3.2049	-4.1665	-2.407	-3.4475	-1.3119	-2.3079	-3.0376	-3.6822	-2.598	-4.2617	-2.0592	-2.6516	-3.4648	-2.3967	-3.8392	-3.2952	-3.488	-2.527	-2.7721	-3.4695	-2.8416	-2.93	-3.7895	-3.4234	-3.3268	-4.3809	-4.0493	-3.375
9.8864	7.4278	9.2089	9.3551	8.7565	7.8447	8.3304	7.2776	8.289	8.4289	8.4244	8.8121	7.8329	8.485	8.1916	7.9254	8.4412	8.6455	8.6934	8.6252	9.2328	9.9003	8.2389	10.212	8.8261	7.5998	8.5769	9.6858	9.3396	10.039	7.5791	8.3342	9.5476	8.3609	7.9317	9.4329	8.7533	8.6404	8.6654	7.8468	8.0253	9.9714	7.8975	8.0025	9.0691	8.6627	9.6068	9.7158	8.771	7.717
-13.489	-13.311	-11.856	-13.11	-12.874	-12.483	-13.012	-12.799	-13.122	-13.273	-13.897	-13.293	-13.321	-12.862	-13.441	-11.784	-13.511	-12.565	-12.481	-13.683	-13.843	-13.352	-13.203	-12.908	-14.449	-13.273	-13.313	-12.335	-12.755	-13.437	-13.553	-12.654	-12.837	-13.125	-14.004	-12.774	-13.778	-12.678	-14.537	-13.482	-13.203	-13.333	-12.617	-12.642	-12.641	-12.807	-12.747	-13.925	-12.517	-13.353
0.9628	-1.2729	-0.062156	-1.0447	0.057467	-0.27946	-1.4831	-0.42738	-1.0034	0.79326	-1.2051	-1.1861	-0.6728	0.98814	-0.60406	-1.4013	-0.0084665	-0.63998	-0.89239	-0.34253	-1.3939	-0.76663	-0.51701	-0.72675	-1.4736	-0.08303	0.43848	0.26358	0.2919	-0.65521	0.18641	-1.4681	-0.37134	-0.53572	-0.70425	-0.35983	-0.18345	-0.40932	1.013	-1.1371	-1.3919	-0.56682	-0.077758	-0.79207	-1.4275	-1.3143	0.035101	0.38851	-2.0524	-0.32412
0.49903	-0.014693	0.51495	-0.46294	-0.61308	-0.80478	-0.1066	0.40809	1.6553	-0.27034	0.10515	-1.0498	-0.39665	0.13483	-0.41597	-0.79686	-1.131	0.44423	-0.71602	0.67286	0.70184	0.50785	-0.97519	-0.77168	0.74755	-1.8421	0.060425	0.59531	-0.37943	-0.24132	-0.2747	-0.16266	0.87664	-0.008921	0.38507	0.30557	-0.92317	0.36649	0.43857	0.2714	0.67065	-0.8369	-0.1216	0.80479	-0.9571	0.016517	0.5886	0.6003	0.6561	0.13082
-4.9951	-4.9875	-5.3332	-5.6981	-5.9784	-5.332	-4.5237	-4.9211	-6.6757	-5.7618	-5.4555	-6.9462	-6.1027	-5.8372	-5.43	-4.812	-5.9233	-5.6504	-6.1915	-5.2836	-5.7283	-5.5074	-3.9729	-5.9457	-5.5658	-5.8837	-6.3273	-5.6839	-5.5102	-6.9594	-6.345	-6.2172	-5.22	-4.8654	-5.0755	-5.71	-4.7243	-5.6664	-6.726	-5.9157	-4.6873	-6.1081	-6.6759	-6.305	-5.2249	-5.2209	-5.4579	-5.8403	-4.7753	-5.8574
-7.9353	-7.9361	-6.4039	-7.4145	-7.6268	-8.2168	-7.6654	-7.9659	-8.0822	-8.1359	-7.1823	-7.9925	-7.2916	-6.5578	-7.3085	-8.0942	-6.8858	-7.9709	-6.8293	-6.5276	-7.035	-7.7046	-7.2694	-6.5897	-8.1474	-6.3637	-8.1555	-7.5465	-8.0237	-7.3158	-7.5	-8.2965	-8.5029	-7.0309	-7.4722	-8.0496	-8.2566	-8.5359	-7.1781	-7.8072	-7.3436	-8.1928	-7.9503	-7.8252	-8.5198	-6.708	-7.3105	-7.5664	-8.0416	-8.0932
-2.2683	-2.7927	-3.0281	-2.7691	-1.9567	-2.4742	-1.9669	-2.0638	-2.6369	-2.2988	-2.6725	-3.0283	-2.696	-1.9724	-3.5292	-3.1214	-2.1033	-2.7973	-3.3138	-3.3107	-1.3928	-2.7805	-2.7408	-2.6792	-2.7595	-2.5689	-4.377	-2.9954	-2.7639	-2.8551	-2.6795	-4.543	-1.9621	-2.3283	-2.5182	-2.5747	-3.717	-3.4313	-3.276	-2.8165	-2.5959	-2.1557	-2.0808	-2.8879	-4.2008	-2.7925	-1.937	-3.6148	-1.9939	-3.3619
-2.0452	-1.8916	-0.69642	-2.4263	-1.0571	-2.1139	-1.5793	-1.8778	-1.0584	-1.6887	-1.5119	-1.0177	-0.6289	-0.47158	-1.3591	-2.3762	0.018839	-1.7235	-1.8238	-2.2908	-1.2353	-2.6234	-2.5413	-2.7897	-1.6736	-1.5851	-0.8939	-2.0718	-2.3717	-0.86174	-0.502	-2.5893	-1.1371	-1.4211	-1.5162	-2.131	-1.1831	-0.94445	-1.8288	-2.2373	-0.81513	-0.56445	-0.58476	-1.1146	-0.70222	-1.4025	-0.6174	-1.531	-2.0757	-0.96283
2.6469	1.8583	1.6376	2.3195	2.1483	2.1937	1.8262	1.5701	2.8653	1.6978	0.62408	1.2363	1.3545	2.4306	0.17329	0.41605	1.6019	1.8091	0.71294	1.6599	1.2984	0.62364	2.0068	2.1869	2.3653	1.9263	1.5306	0.80973	2.0576	1.7341	1.9061	1.7904	1.9504	2.0517	2.0529	1.7183	2.1871	1.1264	2.123	3.0427	1.6906	0.62053	0.4256	1.3307	2.2877	1.1663	1.806	1.297	2.1572	0.8414
-1.8817	-3.5413	-4.1473	-2.7814	-2.9254	-3.3469	-3.6985	-3.0144	-4.2324	-3.0395	-4.3512	-1.4014	-2.5735	-3.1087	-2.4737	-3.0717	-3.01	-4.3689	-3.2363	-3.1894	-3.5558	-2.9338	-3.3724	-3.5484	-3.0287	-2.6614	-3.5777	-1.9141	-4.1319	-3.0752	-2.8149	-2.7982	-3.6919	-2.93	-3.7614	-2.4096	-3.4036	-3.0772	-3.021	-4.5611	-2.8575	-2.8386	-4.0506	-3.3927	-3.8667	-3.2485	-3.5316	-3.7658	-3.6373	-3.9812
4.8384	4.7176	4.7343	5.3123	5.4661	4.5838	4.8202	3.3884	5.8397	5.0095	4.477	4.4132	5.6778	4.5497	4.114	5.1133	4.6886	5.1542	6.1413	5.1951	3.9388	5.0617	5.7574	5.1644	4.4899	5.4811	5.3872	4.9239	4.6822	6.0449	5.5688	4.944	4.5877	5.963	5.6005	6.4169	4.9408	4.7646	4.9805	4.5996	4.8773	5.1066	5.0244	5.0129	4.021	4.3762	4.6128	4.9811	5.4532	4.909
-4.6952	-5.5241	-4.5514	-6.5031	-7.027	-6.2335	-6.7684	-6.1173	-6.1394	-4.9935	-5.4358	-5.6117	-5.3392	-6.2694	-7.0719	-5.2087	-7.1182	-6.2564	-4.8756	-5.5638	-6.2915	-4.4504	-5.0793	-4.5928	-5.4537	-5.3181	-4.3989	-5.1227	-4.1215	-5.0806	-5.169	-6.0601	-5.0274	-5.4042	-5.5269	-6.0612	-6.0972	-6.0836	-4.7773	-4.62	-5.4065	-6.0561	-5.0495	-5.7234	-5.1023	-6.2734	-6.7437	-5.8006	-5.5163	-5.7824
-11.816	-13.042	-12.483	-12.384	-12.232	-13.361	-11.755	-12.275	-12.892	-14.298	-12.186	-12.609	-12.71	-12.845	-12.128	-12.419	-12.534	-13.421	-12.629	-12.089	-14.117	-13.288	-12.773	-13.358	-11.822	-13.088	-13.168	-13.75	-12.233	-13.61	-13.034	-12.198	-13.509	-12.18	-12.838	-13.164	-12.371	-13.502	-13.378	-12.257	-10.626	-13.404	-13.288	-13.182	-12.149	-12.274	-13.069	-12.924	-11.649	-12.667
6.8723	7.8751	7.54	7.0903	6.5302	6.6043	6.5586	7.2394	5.5993	5.756	6.5968	6.598	7.9081	7.5931	6.5073	6.5288	7.6555	6.6909	6.9846	6.81	7.5421	7.7044	6.5445	7.3324	6.9724	7.409	6.6878	6.4761	5.9298	6.8575	6.6297	6.262	6.6862	7.5989	7.2341	7.2601	5.8949	6.928	7.26	4.777	7.2941	6.73	6.2006	6.0709	7.3026	6.7402	6.5313	6.2857	6.6823	6.6804
-12.395	-11.809	-10.893	-10.762	-11.05	-10.146	-10.769	-11.115	-11.119	-11.294	-10.768	-10.717	-11.262	-9.5533	-10.036	-10.061	-11.073	-10.321	-10.603	-11.534	-11.253	-11.795	-10.531	-11.215	-12.234	-10.456	-10.501	-9.8502	-11.32	-10.054	-9.9347	-11.901	-11.206	-10.335	-10.725	-10.485	-11.317	-10.63	-10.399	-9.7015	-9.7432	-11.253	-11.261	-10.695	-11.272	-10.181	-9.3623	-11.473	-11.571	-11.052
-0.33465	-1.8167	-1.2334	-1.5625	-1.3079	-1.8861	-1.34	-2.1852	-0.28614	-1.2889	-1.2861	-1.9308	-1.2821	-0.41529	-0.72264	-1.3327	-2.9976	-2.6648	-2.1223	-1.5883	-0.56786	-1.1	-0.61012	-1.3849	-1.9538	-0.85689	-2.5009	-0.045145	-1.3665	-1.1927	-2.0269	-3.0332	-0.26419	-1.1911	-0.0058061	-1.4551	-1.4538	-1.9571	-2.5053	-1.3831	-1.1061	-1.2342	-2.0584	-2.4385	-0.4299	-1.1404	-0.59809	-1.5163	-0.95208	-0.84876
-3.8112	-4.0803	-3.5946	-5.9403	-5.1919	-3.9428	-4.1348	-3.9123	-3.1685	-3.204	-3.6314	-5.3049	-4.6726	-4.9838	-5.0439	-4.8562	-3.4059	-5.3816	-4.2492	-4.5162	-4.4401	-3.6376	-3.9279	-3.8162	-5.0863	-3.9134	-4.3881	-4.7972	-2.643	-4.7589	-4.3621	-4.1362	-4.4099	-3.6447	-4.1021	-4.3327	-4.9335	-3.3486	-4.1632	-3.9344	-4.0295	-4.1847	-5.3309	-3.6137	-4.3042	-3.3502	-3.7815	-3.7297	-4.2679	-4.1703
-10.622	-10.853	-10.656	-11.51	-10.355	-10.244	-11.935	-11.694	-11.505	-10.871	-10.479	-11.177	-10.538	-9.6434	-10.794	-10.75	-9.2921	-11.233	-10.627	-11.838	-10.861	-10.313	-11.366	-10.581	-10.269	-10.597	-10.623	-10.503	-10.782	-10.481	-10.302	-9.5456	-11.601	-11.939	-9.9886	-11.158	-10.912	-10.579	-10.973	-11.122	-10.118	-11.113	-9.8806	-10.896	-10.564	-10.473	-9.9096	-10.122	-11.602	-11.46
-22.184	-21.361	-21.867	-22.083	-21.964	-21.891	-21.958	-22.547	-21.333	-23.383	-21.59	-21.469	-22.843	-22.366	-22.245	-22.016	-21.788	-21.498	-22.211	-21.328	-22.156	-21.716	-23.038	-23.358	-22.698	-21.208	-22.64	-22.062	-22.659	-23.857	-22.308	-22.477	-22.228	-21.659	-21.91	-21.153	-22.19	-22.83	-21.956	-21.858	-22.357	-23.232	-21.913	-22.27	-21.678	-22.122	-21.481	-21.984	-23.31	-22.32
-0.89111	0.94512	-0.62065	-1.523	-0.36123	-0.43275	-1.3193	-0.22629	-1.3409	-0.53791	0.33286	-1.5142	-0.93362	-0.38144	-1.1092	-1.1277	-0.23597	-0.61941	-0.09156	-0.54204	-1.0158	-1.793	-1.5965	-0.84132	0.10483	-1.0033	-0.24763	-0.48572	0.035342	-1.2209	-0.65564	-0.15217	-1.4656	-0.95883	-0.1661	-0.1241	-0.92159	-1.091	-0.7422	-0.44795	-0.88769	-1.4295	0.091926	-1.9115	-1.1908	-1.1262	-1.5081	-1.6923	-1.2728	-0.70839
-0.78778	-0.8065	-0.12893	0.43857	0.13863	0.25206	0.053029	2.1634	-0.21843	-0.64863	-0.35475	-1.0499	0.67992	0.57884	0.64545	-0.3726	0.5219	1.056	-0.71961	1.0863	1.2102	1.1195	0.072703	-0.16746	0.23348	-0.18071	0.53086	0.31601	0.38933	0.12386	0.21184	1.2825	-0.82764	-0.43626	0.5086	0.60636	0.23671	-0.79463	-0.061748	-0.17895	1.9472	0.604	1.1642	0.77309	-0.21537	0.59301	0.94463	-0.15344	0.48487	0.049285
-5.7381	-6.292	-6.2029	-6.5247	-6.7431	-5.5844	-6.323	-5.5066	-6.9456	-5.5314	-5.4145	-5.5272	-5.6943	-6.3439	-4.7103	-4.4878	-5.7329	-4.6739	-6.5189	-5.2234	-5.4083	-4.9547	-5.1301	-5.5607	-4.6587	-5.5244	-5.7025	-5.1341	-5.7318	-5.9449	-6.8006	-5.3343	-4.7014	-4.5499	-5.4629	-5.6851	-5.501	-5.453	-6.0418	-5.1719	-5.1062	-7.1847	-5.4384	-5.3729	-6.5519	-5.841	-5.0972	-5.0438	-6.1822	-5.816
-15.618	-14.13	-14.161	-14.314	-15.275	-13.756	-13.48	-15.501	-15.297	-14.702	-14.594	-14	-14.827	-13.685	-15.756	-14.708	-15.2	-15.194	-13.968	-14.003	-14.766	-14.661	-14.873	-15.943	-14.496	-14.447	-14.606	-16.079	-14.804	-16.795	-15.355	-15.897	-14.2	-14.348	-15.481	-15.118	-14.841	-14.049	-14.713	-14.287	-16.625	-13.359	-12.982	-15.769	-14.773	-14.101	-14.626	-15.362	-13.583	-13.669
-1.2383	-0.86198	-1.2865	-0.48859	-1.0211	-2.1335	-1.014	-1.3969	-0.71072	-0.84283	-1.0527	-2.2037	-1.6864	-1.0912	-0.9587	-2.3824	-1.5407	-0.95337	-1.5843	-1.1361	-0.69094	-1.8268	-1.2491	-1.4861	-0.39397	-0.26666	-1.6889	-0.19192	-1.9339	-1.6385	-2.5388	-0.6579	-1.6267	-1.3338	-1.5328	-0.7467	-2.0771	-1.1141	-0.17766	-0.55766	0.19372	-1.0807	-0.68717	-2.0643	-1.2095	-1.1922	-1.7952	-1.6009	-0.12616	-1.4282
-13.908	-13.412	-12.055	-12.634	-12.304	-12.338	-12.574	-12.667	-12.347	-12.076	-11.718	-12.577	-12.418	-12.545	-13.948	-12.288	-12.342	-13.251	-12.886	-12.226	-13.268	-13.256	-12.131	-13.929	-12.879	-12.609	-13.322	-13.043	-11.249	-13.367	-13.498	-12.005	-13.728	-13.231	-13.123	-13.077	-12.544	-12.659	-12.966	-12.986	-12.292	-12.799	-12.351	-13.179	-13.431	-12.586	-13.101	-13.191	-12.144	-12.868
4.8428	4.5535	4.9064	5.0555	4.2405	5.155	4.6215	4.3644	3.9128	4.435	4.16	4.81	4.4186	5.2833	3.6334	3.7338	4.6284	4.2723	3.3943	3.6066	3.6308	4.3289	4.1933	3.9112	4.141	4.3436	5.123	5.3014	4.8027	3.2154	4.1387	4.2752	4.57	4.3201	4.237	4.0819	3.5251	5.0254	5.1419	5.9134	3.5629	4.9013	4.1914	4.0286	4.1228	3.359	4.7591	4.4783	4.877	5.4826
-10.491	-10.297	-10.612	-10.558	-12.4	-11.583	-11.28	-10.825	-10.563	-10.526	-10.148	-10.384	-11.574	-10.4	-11.254	-10.675	-11.369	-10.325	-10.136	-12.049	-11.954	-10.693	-10.393	-10.649	-10.316	-11.18	-11.487	-11.207	-9.4286	-9.1587	-10.672	-9.5642	-11.224	-10.741	-9.9025	-10.932	-10.788	-10.914	-10.553	-10.278	-10.468	-12.136	-10.642	-9.9017	-10.609	-11.884	-10.827	-12.729	-11.48	-11.355
-2.2085	-2.966	-2.4798	-2.1559	-2.6805	-1.5973	-1.1802	-3.2756	-3.4521	-2.7893	-4.1773	-2.9582	-2.86	-2.8017	-4.1592	-3.1531	-2.0449	-2.6189	-2.1148	-2.1472	-2.6026	-3.0748	-3.2251	-2.2675	-2.2295	-2.448	-2.1456	-2.3846	-1.5376	-2.6627	-1.959	-2.424	-3.3215	-1.7835	-2.8074	-1.9127	-2.7966	-2.8753	-3.1726	-2.2704	-3.804	-1.9251	-2.8055	-1.7093	-3.819	-2.7214	-1.3411	-2.0517	-2.6059	-3.0072
-4.5752	-5.2538	-5.7747	-5.293	-4.33	-5.4281	-5.8864	-4.9146	-4.4787	-4.5849	-5.216	-4.139	-6.0275	-4.7862	-4.5853	-5.0839	-4.202	-4.358	-4.6867	-4.1837	-4.4748	-4.3625	-5.3984	-5.3453	-4.5245	-3.7349	-4.154	-4.7889	-5.0381	-4.3205	-4.887	-5.4769	-5.4723	-5.1003	-4.5242	-4.6483	-5.4761	-5.255	-5.2606	-4.7455	-4.3418	-5.1386	-5.7758	-4.5458	-3.7127	-4.7036	-5.3635	-5.5195	-4.695	-6.0508
-0.97284	-0.19656	-1.2177	-1.5094	-1.9872	-1.8393	-0.46076	0.37185	-0.73952	-0.5732	-0.42164	-0.3483	-1.5634	-1.3459	-0.66285	-1.0601	-0.75474	-1.0006	-1.3391	-0.63645	-2.0088	-0.18818	-0.58591	-0.83128	-2.408	-0.92132	-0.33067	-1.5495	-0.6567	-0.85614	-0.77088	-2.0512	-1.3978	-0.82613	-1.335	0.031456	-1.062	-1.4954	-0.55207	-0.91514	-1.0639	-0.37466	-1.5369	-1.7917	-1.8131	0.31829	-1.0585	-1.5883	-0.77015	-0.70498
8.9699	9.7371	9.4365	9.9546	10.786	9.4807	9.9088	10.578	8.9165	9.21	9.1499	8.9902	10.794	8.8308	10.34	10.812	9.4084	10.099	9.8243	9.5756	8.6741	9.9332	9.7999	9.8328	9.9502	9.8174	9.7187	11.711	9.551	9.5281	9.1413	9.4839	10.8	9.9243	9.8747	10.137	10.063	9.4351	11.144	9.5004	9.1522	10.18	9.5125	8.4491	10.043	9.7036	9.5483	9.1166	9.4429	8.7626
-3.7572	-4.0579	-2.8027	-2.6667	-3.1823	-3.15	-3.6887	-3.2593	-4.4972	-2.7777	-3.3221	-3.3196	-2.8266	-3.0585	-3.4724	-3.7797	-2.4871	-4.0563	-3.4917	-1.7812	-2.4195	-3.5772	-3.3554	-3.1092	-2.5562	-3.6831	-2.0941	-2.7357	-3.5778	-3.2987	-3.8341	-3.6453	-2.3564	-2.9126	-3.1585	-2.9496	-4.3825	-3.7563	-3.0766	-2.6106	-2.956	-3.2184	-2.1699	-2.3888	-3.183	-2.5149	-2.2669	-3.5679	-3.5599	-3.1548
-4.3006	-4.3711	-4.5943	-4.7575	-4.4374	-4.2085	-5.5136	-4.0907	-5.6339	-5.1512	-6.3113	-5.4357	-4.0853	-4.7336	-5.3281	-5.6883	-4.9957	-5.3499	-4.997	-6.0719	-4.9502	-4.3242	-5.9639	-5.3613	-3.9411	-5.3949	-5.4246	-5.3527	-3.6853	-6.5462	-4.3796	-4.8297	-4.3047	-4.0198	-5.4467	-5.1908	-6.157	-4.6708	-5.086	-4.7084	-4.741	-5.5653	-4.7127	-5.626	-5.1207	-4.9538	-4.6269	-5.7001	-6.4724	-4.6467
-14.614	-13.346	-14.344	-15.101	-13.747	-13.873	-13.619	-13.662	-14.06	-14.448	-12.834	-14.649	-14.223	-14.49	-14.578	-13.371	-14.256	-13.781	-13.274	-12.531	-14.978	-13.73	-14.344	-14.692	-12.715	-14.628	-14.486	-14.303	-12.74	-14.479	-14.493	-13.869	-14.95	-13.25	-13.822	-14.159	-14.049	-13.404	-15.408	-14.783	-14.816	-14.56	-14.043	-14.448	-15.101	-14.12	-13.107	-13.53	-12.962	-13.439
4.3279	5.0151	5.4844	4.6827	5.6708	6.2097	5.1224	4.749	4.5822	5.0016	5.0371	4.833	4.8373	6.0634	4.7361	4.6758	4.9768	5.8814	4.9763	5.6314	5.9371	5.1201	5.7356	4.5872	4.383	5.4468	6.1835	4.1513	5.2283	4.0166	4.4273	5.8411	5.0145	6.2084	5.6684	4.2974	5.9403	4.4533	6.0161	4.7952	5.5661	3.9693	5.1848	4.0225	5.3136	5.2902	5.4233	4.7251	5.1177	5.0987
-1.8154	-2.4864	-2.9172	-2.7823	-2.6186	-2.8882	-1.7812	-1.8962	-1.8045	-3.2029	-2.4857	-2.7664	-2.6357	-2.735	-2.6689	-1.4287	-2.3949	-2.9983	-2.5484	-2.7517	-2.4644	-1.8031	-2.318	-2.1033	-2.2593	-2.2856	-1.3274	-1.8562	-1.1769	-2.8102	-1.5488	-1.1546	-1.9925	-1.7018	-2.5355	-1.2839	-2.8188	-2.3254	-2.5935	-1.9769	-1.9285	-1.6301	-2.7959	-3.1303	-1.7237	-2.7336	-1.4764	-1.9487	-2.229	-2.8488
9.5679	10.41	9.7498	8.4632	10.544	9.6738	9.1197	10.601	9.2392	9.2639	8.979	8.9531	10.066	9.0464	10.411	9.6942	10.571	10.454	10.518	10.161	9.7467	9.7618	8.9268	9.9641	9.9611	8.6809	9.3785	10.016	9.6684	9.4587	10.193	8.1723	8.5027	9.6059	9.444	10.338	9.7131	9.6087	8.939	9.7307	10.233	10.895	10.416	10.489	9.8804	9.5499	10.23	9.3957	9.7914	10.48
-0.13513	-0.42546	0.34012	0.53395	0.51252	-0.69475	0.21538	0.53419	0.32964	-0.32587	-0.96378	0.6016	0.53437	0.86972	0.78527	-0.29985	0.0073278	0.37785	-1.3294	-1.1607	-0.071123	0.0057611	-0.23014	-0.28776	0.49652	-1.251	-0.63791	-0.099344	1.7191	0.28162	0.13163	0.04797	0.069144	1.161	1.4203	0.22482	0.37222	-0.35006	0.11504	-0.13087	-0.1688	0.78193	0.15197	-0.45787	-0.080505	-0.24769	-0.18835	-0.22364	-0.1835	-0.31809
-12.613	-13.832	-12.941	-12.679	-13.867	-14.003	-12.478	-13.932	-13.763	-12.933	-13.152	-12.766	-13.268	-12.962	-14.169	-13.465	-12.43	-12.617	-13.559	-14.085	-11.975	-11.833	-12.46	-14.016	-12.358	-13.142	-13.952	-12.872	-12.616	-12.473	-13.571	-13.419	-12.493	-11.985	-13.764	-12.521	-13.197	-11.434	-12.992	-12.619	-13.452	-12.687	-13.416	-12.553	-13.75	-11.96	-12.961	-13.655	-13.573	-12.599
0.7688	0.27696	1.1094	0.66406	0.258	0.63078	0.12388	-0.10435	0.72993	0.98562	0.2248	1.0905	1.4875	1.2147	-0.6942	0.37666	-0.26454	1.4598	-0.68268	1.0157	0.60564	-0.11858	0.73694	0.11529	1.6123	0.888	0.97026	0.27167	-0.4632	-0.03527	0.67874	0.33619	0.68974	0.72442	0.37411	0.71049	-0.71304	0.93232	-0.32507	1.1339	0.99596	1.138	0.81478	-0.51769	-0.19025	1.2814	-0.15031	0.67348	0.10698	0.56648
-2.4348	-1.2284	-2.0658	-2.5919	-1.0801	-2.0245	-0.84659	-1.3526	-1.6893	-3.5961	-1.0549	-2.085	-0.6727	-1.1369	-1.8522	-1.0454	-1.2873	-1.7857	-1.9689	-0.97617	-1.5432	-1.3065	-2.0288	-0.65684	-1.4639	-1.0086	-0.57665	-1.8756	-0.68897	-0.87312	-1.2429	-1.3011	-3.0948	-1.2572	-1.024	-0.9278	-1.389	-0.96537	-1.7255	-0.28186	-1.3155	-0.78832	-1.5645	-0.90178	-1.2278	-2.1217	-0.29877	-1.1777	-0.97027	-1.8242
6.9591	6.9443	8.2135	7.1236	6.634	6.4751	7.7894	7.192	7.7641	6.6869	6.0727	7.1193	6.4978	5.9393	7.0637	6.9905	6.4987	7.4848	7.0683	8.718	5.6532	7.2557	6.8956	5.9725	6.4634	6.4164	6.0713	7.2926	7.1002	6.9254	7.1867	6.7299	7.3052	7.2411	6.9966	7.0889	5.9291	7.0908	8.1698	6.5933	6.98	6.5945	7.1008	7.2966	6.9561	8.005	6.4772	6.3549	7.3239	7.4002
8.1698	8.6234	8.1139	8.2942	7.9594	9.2088	7.8055	8.3824	9.4475	7.9835	9.301	9.3821	7.46	8.9192	8.1298	8.6843	7.922	9.396	8.2592	9.09	9.543	8.8454	8.684	9.3504	9.7406	9.2579	6.6697	7.8647	9.3978	8.6559	8.7457	8.5704	9.8854	8.5681	8.0778	7.5264	7.4787	8.5305	8.895	7.9516	7.9125	8.034	8.5859	8.7613	9.5315	8.4664	8.7987	8.2871	8.506	8.8164
-10.607	-8.9604	-9.4832	-8.946	-9.2809	-9.3598	-8.6775	-9.6048	-8.6993	-10.321	-10.033	-9.0018	-10.017	-10.232	-10.131	-8.887	-10.031	-9.4758	-9.5837	-9.2998	-10.558	-10.471	-9.4629	-8.8704	-10.037	-9.0433	-9.0277	-9.7119	-9.2985	-10.458	-9.2801	-9.842	-9.5575	-9.5271	-10.146	-9.0656	-9.893	-9.2265	-10.257	-8.8271	-9.693	-8.4547	-7.4493	-10.427	-10.036	-9.3194	-9.8026	-9.9759	-10.724	-8.2861
7.9256	6.2805	7.6951	7.766	7.9375	6.6277	7.6637	6.1773	7.3848	5.7247	7.4897	7.4988	8.5569	6.7775	7.7663	7.6706	5.7934	6.7371	6.5362	6.4295	6.1597	6.6453	7.1716	7.456	5.9362	6.1777	7.6191	7.3402	7.5804	6.6143	7.8438	6.8612	7.7471	6.1266	6.8682	6.6913	6.78	6.8463	6.7329	6.8843	7.2104	6.9026	6.7409	7.4828	7.4302	6.6871	7.169	6.6131	7.1322	7.7316
-22.666	-22.099	-22.344	-23.193	-21.407	-22.121	-21.31	-22.245	-21.572	-20.561	-21.673	-22.599	-23.66	-20.87	-21.877	-21.702	-21.014	-23.223	-21.799	-22.072	-22.369	-22.45	-22.303	-23.076	-22.192	-21.636	-22.118	-22.815	-21.665	-22.6	-21.394	-21.91	-22.018	-21.889	-22.332	-22.285	-22.158	-21.778	-22.568	-21.869	-22.149	-21.963	-22.981	-21.951	-21.488	-22.529	-23.459	-23.968	-21.176	-22.311
4.6224	4.6873	4.0897	5.4255	3.8048	4.1859	3.9975	4.2243	5.1961	4.5826	4.8221	4.587	4.5346	4.8195	4.3087	4.8069	4.4945	4.3399	4.7549	4.2853	4.6329	4.0724	4.4605	3.7547	5.3781	4.7183	4.5296	5.1284	5.1632	3.9238	4.091	5.1519	3.6189	4.3439	4.1183	3.934	4.2043	4.3868	4.3294	4.6625	4.5437	4.3828	4.713	4.8278	4.6942	4.8736	3.9304	4.7589	3.9163	4.2464
-5.4747	-4.7799	-5.1491	-5.5065	-5.0401	-4.1561	-3.8451	-6.2604	-5.1652	-5.2117	-4.8863	-4.48	-4.9439	-4.402	-3.4847	-4.3127	-5.516	-4.1274	-5.1137	-6.0071	-4.526	-5.4391	-5.5478	-4.2668	-4.2813	-5.5769	-4.0083	-4.9756	-4.4771	-4.977	-4.3005	-4.5135	-3.9585	-4.7043	-5.3337	-4.0047	-4.6075	-5.0644	-5.4662	-3.8211	-5.0473	-5.6318	-3.0182	-5.2066	-5.1761	-4.3345	-4.6166	-4.2348	-5.3616	-5.3348
-11.204	-10.864	-11.472	-11.811	-11.471	-11.052	-11.282	-11.409	-11.605	-10.463	-12.637	-11.314	-12.06	-11.668	-11.996	-10.388	-11.064	-13.018	-11.536	-10.983	-11.141	-11.408	-11.7	-13.047	-11.713	-12.06	-10.048	-11.648	-12.136	-12.107	-11.37	-11.657	-10.638	-10.774	-10.68	-12.163	-11.201	-11.861	-10.924	-11.266	-12.501	-11.563	-11.309	-11.249	-11.942	-10.543	-11.136	-11.789	-11.044	-11.017
3.622	1.4506	2.5417	2.3412	2.9652	1.3621	2.8629	2.1091	2.6292	1.6055	3.4549	4.0025	3.2125	2.3861	1.9914	1.8981	2.2398	2.136	2.8416	2.99	1.9827	2.595	2.4967	2.7649	1.6934	2.1401	3.4876	2.5702	2.2911	2.5917	2.5851	2.6114	2.803	3.4834	2.3443	2.7699	2.0959	2.7425	2.4503	3.0436	2.3849	2.7632	3.2217	3.2671	2.1456	2.8445	3.5572	3.0301	2.485	1.7685
-7.8457	-10.05	-9.0428	-9.3682	-8.5967	-8.583	-7.7112	-10.003	-8.6407	-8.9042	-9.8125	-8.3575	-9.2822	-8.5687	-9.9988	-8.4986	-9.2677	-8.8097	-8.479	-9.9439	-9.0774	-9.5413	-9.255	-9.7858	-9.6274	-9.354	-9.2443	-9.5956	-9.579	-8.5439	-9.1761	-9.8478	-9.2235	-8.9654	-8.3011	-8.4537	-9.7057	-8.4053	-8.5516	-8.1841	-8.6138	-8.5849	-9.3271	-8.3633	-8.0105	-9.079	-9.7972	-9.8255	-8.7183	-8.5073
-5.5649	-5.2069	-6.0045	-5.6027	-5.2802	-5.4203	-5.6983	-5.6333	-4.4582	-5.303	-6.0623	-4.676	-5.0001	-6.1868	-5.4301	-6.6628	-6.3957	-4.6515	-6.4034	-6.2761	-4.9278	-5.7317	-5.2261	-5.3958	-4.6224	-5.1957	-5.174	-5.5318	-5.1887	-5.4727	-5.8166	-5.5986	-6.3775	-6.2593	-6.4155	-5.7623	-5.4717	-6.4688	-5.4411	-7.0614	-6.3723	-5.3062	-6.6086	-5.9419	-5.5979	-5.9835	-6.0385	-5.301	-5.7835	-5.7788
2.0523	3.497	3.7863	3.0248	2.6013	2.3054	2.5026	2.6055	2.7964	3.5593	2.8528	2.9501	1.8865	2.2407	1.6137	1.494	2.3149	2.3129	2.7468	2.9806	2.5124	3.7856	3.583	2.1231	2.4039	2.184	3.7251	4.078	2.1541	2.1955	3.343	2.1393	2.8518	3.2546	2.9499	2.2123	2.041	2.448	3.4448	2.996	3.6476	2.6444	2.628	2.4078	3.4962	1.5607	3.3589	1.8741	2.6355	3.2181
0.35967	-0.2888	-0.70208	-0.49139	-0.048941	0.69246	-0.42192	0.36265	0.13041	-0.26561	1.0705	-0.46143	-0.58391	0.63928	0.23492	-1.1245	0.59625	-0.57083	-0.095378	-0.39166	0.38327	-0.41805	0.26128	1.0563	0.32011	0.48308	1.457	-0.77535	0.57724	-1.4213	-0.39307	-0.27223	-0.08049	-0.46507	0.21648	0.43013	-0.22988	-0.42334	0.71547	-0.82482	-0.29675	0.44783	-0.19681	-1.4329	-0.37017	-1.1065	-0.45859	-0.035046	0.043812	-0.34421
-13.631	-14.466	-14.265	-14.597	-14.188	-12.99	-13.735	-14.479	-12.4	-14.579	-15.92	-13.878	-14.153	-13.422	-13.139	-12.642	-13.27	-14.213	-14.342	-14.122	-14.552	-13.631	-13.709	-13.608	-13.705	-13.703	-13.233	-14.072	-13.507	-15.127	-13.789	-13.899	-13.23	-14.181	-14.404	-13.609	-13.087	-14.266	-13.364	-14.32	-14.096	-14.682	-14.636	-13.369	-14.227	-14.936	-12.534	-13.645	-13.274	-13.516
-4.3091	-3.7747	-3.9825	-3.2756	-3.271	-4.3953	-4.488	-3.7	-4.775	-3.4711	-3.792	-3.5532	-4.6528	-2.7686	-4.1434	-3.4865	-3.759	-3.8519	-4.3952	-3.4236	-3.3109	-3.0051	-3.107	-3.7241	-4.5783	-3.019	-3.3037	-4.326	-3.1497	-3.4511	-3.116	-4.8332	-4.0435	-3.5273	-4.7483	-3.6425	-4.0957	-5.7049	-4.7476	-3.6392	-3.8055	-3.4331	-4.6716	-3.6753	-4.6757	-3.4169	-5.6487	-4.2026	-3.3732	-4.6981
-6.12	-5.7155	-5.3597	-5.7986	-5.6672	-5.9642	-5.6815	-4.8451	-5.2183	-4.7445	-5.4945	-5.0435	-5.7495	-4.8827	-6.0478	-6.3607	-4.5011	-4.5016	-4.4921	-5.2278	-4.9482	-6.1199	-7.5435	-6.2467	-5.725	-6.372	-4.991	-5.4618	-5.1888	-5.5354	-5.8996	-5.8318	-6.11	-5.5793	-5.8184	-6.3495	-5.3706	-5.8674	-5.2345	-5.6116	-6.0429	-7.4379	-6.4323	-6.6642	-4.3052	-5.4195	-6.3204	-5.9774	-5.0386	-5.9672
-13.314	-14.533	-15.109	-15.151	-14.086	-14.441	-14.763	-14.244	-15.283	-14.412	-14.198	-14.586	-14.362	-14.552	-13.466	-13.263	-14.339	-14.366	-15.679	-14.665	-14.731	-15.233	-13.109	-14.688	-14.571	-14.853	-15.434	-15.089	-13.696	-14.683	-14.676	-14.25	-14.626	-15.099	-15.244	-15.245	-14.942	-14.778	-14.93	-14.688	-13.654	-15.166	-14.126	-14.661	-14.763	-15.306	-15.108	-14.624	-15.683	-14.341
-10.231	-10.471	-10.316	-11.453	-10.231	-10.59	-10.756	-11.494	-10.087	-10.804	-10.657	-9.4648	-10.821	-10.308	-10.588	-10.51	-11.6	-10.326	-8.8929	-11.712	-10.057	-10.142	-10.367	-10.459	-10.664	-10.829	-11.222	-10.855	-10.447	-10.483	-11.245	-10.4	-9.2413	-11.283	-10.461	-11.287	-10.729	-10.833	-10.272	-11.883	-11.348	-11.356	-12.378	-10.905	-10.078	-10.308	-10.48	-11.361	-9.9121	-9.6122
3.9895	4.8577	4.8554	4.545	4.2085	4.0762	4.7538	3.8947	4.2727	4.3209	4.6299	4.6112	5.7829	4.5114	4.385	5.83	4.1389	4.5267	5.0477	4.3548	4.7005	4.8504	4.7041	3.9431	4.1885	3.538	5.584	4.3877	4.2369	4.2558	4.5447	3.7868	3.7209	4.2008	3.9166	3.6026	3.9651	3.6982	5.2087	4.2755	4.8527	4.6942	3.7801	5.1908	4.267	3.1027	4.8477	3.9161	3.2474	5.138
-3.9012	-1.1409	-4.7309	-2.9982	-3.9629	-2.841	-3.2852	-2.1941	-2.2813	-2.6469	-3.4239	-4.2484	-2.7958	-2.4665	-3.6512	-3.0307	-2.0944	-2.9383	-3.5043	-2.9351	-3.9445	-2.9097	-3.4916	-2.547	-3.1632	-2.9285	-2.4978	-3.5777	-2.7254	-3.5743	-2.6841	-3.6685	-2.7606	-3.7146	-3.6571	-3.7502	-3.0796	-1.4962	-2.5439	-2.987	-3.6595	-4.1022	-3.1726	-3.149	-2.4353	-2.99	-2.1488	-2.4405	-4.1819	-3.0132
4.6016	4.8487	5.5911	5.4641	3.9272	6.3137	4.8804	3.9408	5.4476	4.4158	5.4296	4.7529	5.2736	4.7898	4.3102	5.1001	4.6251	5.2263	5.2806	4.1165	4.4994	5.7077	4.2407	5.5495	5.9802	4.9049	4.1115	5.2139	5.2794	5.0122	3.9347	4.06	4.4002	5.4023	5.1175	6.2074	5.2303	4.8073	4.397	5.1564	4.6941	5.2214	5.2158	6.1951	5.8726	5.5482	5.0057	5.359	4.1106	5.0466
-12.74	-13.554	-13.747	-12.717	-12.426	-13.013	-13.617	-12.989	-13.523	-13.407	-13.601	-13.231	-14.988	-12.812	-13.488	-12.107	-12.612	-12.799	-12.925	-12.68	-13.354	-13.237	-12.426	-14.137	-13.351	-12.577	-12.988	-13.644	-13.024	-13.441	-12.477	-12.239	-12.248	-13.776	-12.893	-13.375	-13.048	-13.421	-13.189	-12.585	-12.492	-13.053	-13.831	-12.569	-13.287	-13.799	-13.084	-12.586	-13.922	-12.629
-2.3824	-4.0572	-3.8489	-2.9052	-2.4	-2.217	-3.2307	-2.8505	-3.4465	-2.763	-2.6888	-2.8209	-3.4352	-4.1505	-2.1504	-2.8759	-2.1776	-2.9672	-3.8494	-2.7363	-3.2163	-2.4316	-3.8977	-3.6886	-3.3086	-3.5186	-3.6788	-2.3611	-3.1514	-1.7135	-3.3676	-3.1933	-4.0008	-2.8988	-3.5717	-3.3461	-2.1891	-4.1122	-2.1714	-4.3798	-3.8493	-2.4983	-4.6269	-3.7258	-2.9746	-2.9417	-3.0332	-3.4144	-3.4372	-2.5426
6.4402	6.6844	7.243	7.8604	5.9512	7.4781	7.2017	6.6093	6.765	6.463	6.7929	6.7858	7.6444	6.0865	8.0908	7.9755	6.9905	5.8337	6.232	7.0011	6.4216	6.6871	6.702	6.0971	6.5173	6.068	6.8995	7.2695	6.4897	6.4101	6.2835	6.8764	7.0793	6.2321	7.236	7.0632	7.4843	7.4621	6.0358	6.0324	6.4694	6.8485	7.2182	6.2496	6.0041	7.3709	7.0047	6.3765	6.2079	7.0178
-11.572	-10.83	-10.585	-11.458	-11.236	-11.795	-12.147	-10.962	-9.6808	-10.67	-11.771	-11.991	-10.652	-12.41	-10.351	-12.234	-11.22	-11.095	-11.165	-10.702	-11.282	-11.894	-12.466	-10.335	-11.688	-11.128	-11.408	-11.961	-11.05	-10.514	-10.328	-11.508	-10.64	-11.335	-10.905	-11.214	-11.537	-12.24	-12.125	-11.153	-10.879	-11.591	-12.195	-11.755	-11.95	-11.379	-11.332	-11.434	-12.265	-11.529
-13.841	-12.929	-13.855	-13.825	-12.971	-13.299	-12.955	-12.304	-13.029	-14.162	-12.864	-13.415	-13.112	-12.459	-13.819	-13.105	-12.56	-13.897	-14.456	-14.374	-12.998	-12.694	-12.62	-13.151	-12.705	-12.756	-13.031	-13.026	-11.869	-12.994	-13.583	-13.78	-12.972	-13.289	-13.133	-12.853	-13.915	-11.944	-13.167	-13.349	-12.707	-13.503	-13.47	-13.749	-12.752	-13.603	-13.342	-14.097	-13.181	-13.139
-1.1646	-1.6908	-1.8864	-0.44788	-1.1179	-1.8907	-1.7707	-1.1939	-1.1697	-1.7294	-1.7679	-1.5581	-0.83391	-1.5462	-1.3773	-1.3952	-2.0399	-0.84715	-0.90895	-1.5561	-1.1749	-2.1139	-1.5148	-1.1003	-0.57536	-0.74194	-0.87904	-1.3021	-0.73686	-1.5478	-1.6922	-1.4844	-1.5877	-1.2971	-0.72648	-1.5113	-0.36923	-1.7274	-0.93175	-0.96086	-0.93734	-2.1651	-1.9785	-1.2185	-0.96113	-1.363	-1.0142	-1.402	-0.48258	-2.2305
-4.7299	-5.5584	-5.4599	-4.9565	-4.9809	-4.1358	-5.6263	-4.9622	-5.1556	-6.2414	-4.7736	-5.4421	-4.7609	-3.9161	-5.5673	-4.1396	-5.8337	-4.5536	-5.442	-5.4196	-4.8567	-5.1615	-4.2963	-4.8925	-3.9309	-4.4536	-4.5221	-4.899	-5.4647	-5.8846	-4.6048	-4.5374	-4.7282	-4.3026	-3.9609	-5.364	-6.0545	-5.8065	-5.6072	-4.3644	-5.3095	-5.5533	-4.7717	-4.0708	-6.0035	-5.3203	-4.8173	-6.0707	-5.4229	-2.8164
-4.8039	-4.1237	-4.3069	-6.3129	-4.5905	-4.4814	-4.1333	-5.4742	-5.4574	-4.0245	-5.4267	-4.9765	-5.9497	-5.4355	-5.714	-5.2614	-4.8969	-3.9255	-5.1585	-4.246	-6.2784	-4.5065	-4.6736	-5.588	-5.4049	-4.9572	-5.0646	-5.3228	-5.235	-4.8534	-5.0713	-6.3523	-6.0441	-5.0742	-5.5457	-4.2794	-4.8091	-5.4398	-5.5032	-4.6056	-5.1384	-4.3126	-3.962	-5.5998	-5.2726	-4.8243	-5.5917	-4.5585	-4.7701	-4.8949
1.5279	1.6833	1.3792	1.1989	1.6526	0.82876	2.2781	1.6364	1.6465	1.6946	1.9634	1.4081	2.3096	1.2546	1.7891	1.6254	1.8212	1.514	2.3861	1.4073	1.885	1.7113	1.6472	2.3366	0.41084	0.72694	2.6185	2.9572	1.3629	2.1433	1.1738	2.4199	0.42392	1.5765	1.4426	2.0333	1.8373	1.6281	1.3361	1.6363	0.96027	1.3341	1.9299	1.0778	2.4729	1.0949	1.761	1.8377	1.5062	1.4856
5.4806	6.6915	5.599	4.8651	5.7174	5.4629	5.6132	5.475	5.0475	4.7485	3.5831	5.367	6.4284	6.2005	6.2994	6.5467	6.5728	5.8329	6.1696	5.6519	6.0302	5.5454	5.6452	5.5523	4.865	4.475	6.1555	5.3512	5.8591	5.5542	5.9111	6.4398	4.5893	6.0942	5.536	4.779	4.8412	4.429	6.281	5.3604	5.7977	6.3725	5.4113	5.5985	5.255	6.3691	6.4888	5.6992	5.5361	6.1394
4.8954	3.2225	4.2714	4.8219	3.8481	4.4945	4.7495	4.1045	4.4928	4.0407	4.2524	4.8906	3.6703	4.4875	4.3016	2.9936	4.6989	4.7193	3.1638	3.9932	3.8475	4.3228	3.1657	4.2375	4.4706	4.1865	4.2366	4.7176	5.1107	4.1423	4.4368	2.9096	4.7696	4.9779	4.8933	2.8973	5.1194	3.8437	4.5301	4.8216	4.4759	3.2304	4.8137	4.126	4.9675	4.8024	4.5754	4.6192	3.2782	4.4825
-3.6385	-4.3167	-3.9863	-4.5361	-4.7689	-5.229	-3.9138	-3.0346	-4.1345	-3.3038	-3.2158	-4.376	-3.2107	-4.1004	-4.2458	-3.6147	-3.0538	-4.4295	-2.4015	-4.0923	-4.5784	-3.5293	-3.5511	-3.625	-5.3712	-3.6391	-2.6206	-3.8875	-3.918	-4.6825	-3.3454	-3.8968	-3.2097	-3.7504	-4.0657	-4.1566	-4.6553	-2.8727	-4.084	-3.504	-3.2061	-3.8817	-3.2056	-4.2286	-2.7576	-2.5045	-3.7328	-3.1087	-4.5192	-3.2844
7.1396	7.8723	7.3565	8.4612	7.9918	8.8244	8.1602	8.5264	8.8526	8.3152	7.4026	9.2158	8.3973	6.6371	7.6127	6.72	6.6002	7.2895	8.0177	7.0565	8.9964	7.7716	7.5724	9.4838	8.6268	7.6036	9.5595	7.0798	9.0188	7.9905	7.9346	9.0662	7.9075	8.035	7.6194	8.5866	6.9529	8.028	7.9368	8.6616	7.3619	8.1065	8.0605	6.8568	6.8566	9.1452	7.1705	7.3171	8.5694	9.8608
1.2068	1.9834	3.1619	1.4396	2.2356	3.2659	3.1699	3.2811	2.7774	2.992	2.4162	1.8067	2.8237	2.1839	2.1586	2.2121	2.8562	2.0489	3.1718	3.6614	3.0366	2.2909	2.8245	3.0127	2.4837	3.1936	2.4428	1.6543	2.1903	2.9173	1.2466	2.792	2.5032	1.7708	2.579	2.9423	3.599	2.357	4.1422	2.0903	2.5202	3.3533	2.9717	3.2821	2.782	2.9863	2.3814	4.3475	3.0745	1.8272
5.9984	5.95	5.1396	5.4843	6.6913	4.6062	4.0574	4.9276	5.5743	6.5695	5.637	5.5934	5.5833	6.0202	5.6501	6.2299	5.6983	5.2644	5.3177	5.1708	5.2484	5.1267	5.9425	5.9495	5.4329	5.1615	5.0813	4.1422	6.6333	4.5169	4.4305	5.9501	5.3173	6.0144	4.771	4.8469	5.6256	5.8621	5.2184	6.1984	5.6911	6.2781	4.7724	7.6828	5.7036	6.0402	5.2174	6.4582	5.7793	4.6294
-11.821	-10.766	-10.297	-8.7321	-10.816	-10.002	-11.348	-11.2	-11.076	-10.221	-11.897	-10.995	-10.752	-9.9314	-11.586	-10.8	-11.155	-10.133	-9.8588	-10.037	-9.8291	-10.473	-10.954	-10.467	-10.357	-10.334	-10.974	-11.548	-10.844	-10.515	-10.885	-11.525	-10.405	-10.741	-11.109	-9.9661	-10.805	-11.453	-10.046	-10.525	-10.165	-11.527	-11.182	-11.133	-11.191	-10.298	-10.4	-11.038	-9.9876	-11.036
-12.768	-12.808	-12.962	-13.137	-12.647	-13.547	-13.553	-13.693	-13.9	-13.257	-12.246	-13.043	-14.048	-12.345	-13.412	-12.627	-13.504	-13.592	-12.649	-13.242	-12.957	-12.178	-12.741	-14.165	-13.231	-13.479	-12.5	-12.597	-13.188	-14.041	-13.231	-12.546	-13.256	-12.32	-13.128	-12.619	-12.615	-13.933	-12.177	-12.465	-14.447	-13.325	-14.044	-12.351	-13.471	-12.505	-12.495	-13.01	-13.176	-12.813
5.1415	5.4996	6.2456	5.2531	5.3268	4.203	4.4367	6.1874	5.8035	5.2196	5.4515	6.1087	6.4774	5.9753	5.8576	5.6867	4.6669	5.1359	7.0089	6.0814	4.8244	6.2316	6.2436	5.4305	6.1293	4.5901	5.7383	4.8468	5.1424	5.6065	5.0678	5.8351	5.8402	4.6418	4.8414	5.805	6.3364	4.9367	5.7444	5.2366	5.6375	6.111	5.2966	6.1486	5.2051	5.6348	5.6894	5.6824	5.658	5.5363
-22.545	-21.76	-21.669	-21.872	-22.295	-22.874	-22.677	-22.255	-22.187	-22.112	-21.884	-23.465	-23.028	-20.861	-22.479	-21.916	-21.633	-21.423	-23.133	-22.131	-22.338	-22.901	-21.924	-22.864	-22.851	-23.374	-21.658	-22.99	-22.128	-21.244	-21.932	-21.902	-21.541	-21.667	-22.157	-22.154	-21.377	-21.82	-21.915	-22.728	-22.074	-23.816	-21.654	-22.338	-22.325	-22.244	-22.543	-22.075	-22.46	-21.937
-2.8423	-3.1791	-2.3898	-2.7592	-2.6782	-1.5747	-3.5603	-2.59	-2.8244	-2.3037	-1.2583	-3.1541	-1.696	-1.8775	-3.0663	-3.1487	-3.3213	-1.9783	-2.6929	-3.1231	-2.5103	-2.916	-3.346	-2.3004	-3.0407	-2.9613	-2.2177	-2.1041	-2.8606	-1.7913	-3.435	-2.3803	-1.9081	-1.6784	-2.2965	-2.5701	-2.4288	-2.1937	-3.8462	-2.126	-3.4351	-2.6635	-2.8758	-3.0748	-2.8305	-3.2628	-1.8055	-3.3519	-4.2715	-2.2455
1.1828	0.84725	-1.0094	-0.19376	1.1984	-0.61463	0.4085	1.5382	0.18497	0.15816	-0.3705	-1.0173	-1.4105	0.64539	0.34672	0.12316	-0.10906	0.26029	-0.058046	-0.90504	-0.12501	-0.022684	0.79743	-0.91987	-0.34825	0.82393	-0.71851	-0.82679	-0.12665	-1.4217	-1.4892	0.94433	-0.78382	0.32387	-0.40827	0.0016907	0.98873	-1.6996	-0.7837	-0.086325	0.58006	-0.68501	0.86057	0.075195	0.59664	-0.809	-0.92047	0.39292	-1.3163	0.17642
-2.9859	-3.4144	-3.4948	-3.5394	-3.8576	-2.845	-3.8117	-3.0723	-3.3479	-3.2195	-3.1683	-2.8692	-3.2701	-2.8518	-2.6931	-3.3669	-2.749	-3.5428	-3.7689	-2.4378	-2.7848	-3.2678	-2.8813	-4.1009	-3.8814	-2.9153	-3.8519	-2.4221	-4.0656	-3.4301	-3.2697	-4.0137	-3.2174	-2.1998	-3.2305	-3.8913	-4.3416	-2.909	-3.323	-3.4905	-3.1538	-2.3982	-4.8148	-3.5088	-3.4783	-3.4478	-3.8964	-2.8437	-3.8601	-3.0722
-8.1547	-7.1999	-7.8944	-7.6477	-8.0032	-7.8173	-8.1515	-8.4791	-6.9496	-6.0716	-7.2713	-7.5147	-6.8706	-7.4518	-7.2983	-7.3196	-7.7789	-8.2878	-7.6424	-7.473	-7.7487	-7.4498	-7.5447	-7.4209	-7.1622	-9.198	-7.3838	-7.1264	-7.5049	-7.251	-6.5692	-8.0557	-8.3026	-8.8715	-7.1014	-7.1211	-7.1905	-7.8663	-7.9421	-7.3547	-7.881	-7.3286	-7.3254	-7.298	-8.3162	-6.7243	-7.1889	-7.4286	-8.0519	-7.5172
0.74271	0.57596	0.25512	0.063238	0.19924	-0.62962	-0.64324	0.88951	-0.45412	0.25901	0.66091	-0.0048205	0.75337	-0.013491	0.3878	-0.50422	-0.18691	0.60695	-0.51763	-0.229	0.72093	1.4513	-0.85839	0.34477	0.59958	0.13783	1.1306	-0.22643	0.96017	0.18515	0.55757	0.72628	1.0813	0.37987	0.50824	0.93494	-0.44546	0.41844	0.23506	0.079254	0.5073	0.60821	0.28118	0.50151	1.5559	-0.18051	-0.29567	0.63459	1.7649	-0.015451
-22.587	-22.639	-22.102	-22.958	-22.976	-22.382	-22.702	-22.002	-21.931	-22.224	-23.206	-22.762	-21.916	-22.413	-22.547	-23.038	-22.619	-22.661	-21.51	-22.641	-22.703	-20.58	-22.204	-22.337	-22.264	-22.14	-22.806	-23.166	-23.004	-22.059	-21.158	-22.43	-23.121	-22.345	-23.317	-21.763	-22.749	-22.054	-21.723	-22.456	-22.099	-22.158	-22.636	-21.944	-22.987	-22.643	-21.293	-22.642	-22.823	-22.124
4.5961	5.3037	6.3868	6.1787	4.7099	6.13	5.5842	6.2827	6.6028	5.3452	6.1796	6.2205	5.6764	5.375	5.6583	5.8043	5.3477	5.3296	6.3115	5.4162	5.8901	6.0867	4.921	5.5882	5.5411	5.2356	6.0672	4.8219	6.4377	5.1822	5.8485	5.3333	4.8943	4.4903	5.8698	5.8802	5.7602	5.8466	5.4025	6.4119	4.9044	5.8477	4.9676	5.783	6.0134	4.9366	4.9494	5.937	5.3411	5.6838
-1.7837	-1.2964	-1.0968	-1.8592	-0.24541	-1.4334	0.25842	-1.551	-0.88519	-1.4139	-1.3268	-0.72905	-1.548	-0.45693	-1.1023	-1.0926	-1.5914	0.2444	-1.5572	-2.6242	-1.3685	-1.2841	-1.7287	-2.4306	-1.7216	-1.9596	-2.6575	-0.93148	-1.9816	-0.80619	-1.1101	-1.0993	-0.94028	-1.2213	-0.97778	-1.5218	-1.6631	-0.23444	-1.5739	-0.96097	-2.5327	-1.163	-2.3361	-2.3906	-1.7063	-2.0598	-0.98262	-1.4588	-1.9296	-0.60637
1.3021	1.9859	2.202	0.17345	0.96134	0.74481	2.1016	1.0497	1.9223	1.7046	1.252	0.7593	1.3373	1.6143	-0.13713	1.8497	1.7359	0.66881	0.78335	1.1834	1.5451	0.87762	1.3149	2.0968	1.6143	1.2877	0.71072	1.7847	0.71836	1.6519	0.97952	1.8214	0.81217	0.54421	0.46791	0.61312	0.86227	0.027881	2.1937	1.7847	0.60275	2.1369	0.56135	1.8577	1.201	1.1929	0.11538	1.0624	2.3504	0.80117
-12.455	-13.427	-12.678	-13.278	-13.743	-13.114	-12.617	-13.977	-12.92	-13.113	-12.952	-12.322	-13.961	-13.509	-13.684	-14.027	-13.536	-12.734	-12.849	-14.311	-13.612	-13.693	-13.688	-13.691	-12.718	-12.851	-13.594	-13.454	-13.031	-12.716	-13.956	-13.426	-12.649	-12.82	-13.504	-13.429	-13.006	-12.682	-13.015	-12.652	-13.456	-14.705	-14.371	-13.786	-13.314	-13.325	-13.631	-13.262	-13.415	-12.796
-3.2322	-2.5562	-1.7644	-2.8858	-1.937	-2.4887	-2.363	-3.2986	-1.9465	-2.6018	-2.218	-3.2811	-2.9991	-1.8349	-2.7379	-2.8277	-3.0542	-2.2332	-3.3828	-2.1634	-2.7667	-2.6909	-1.9385	-2.9086	-2.9525	-3.3331	-3.0747	-1.8459	-2.5259	-2.9708	-2.3173	-2.8611	-2.8221	-2.8309	-2.9856	-1.3333	-3.1531	-1.8663	-3.0998	-3.4052	-2.5758	-3.0781	-1.3943	-3.0313	-4.5436	-2.9832	-2.6102	-2.0672	-3.6149	-3.7522
4.1668	3.9989	4.5755	4.2991	4.4659	4.3825	4.1566	5.1189	4.4471	4.0553	4.2093	4.8046	3.6993	3.8316	3.6842	4.6499	4.8463	4.2812	3.2036	4.7519	3.8945	4.7393	5.1261	3.8888	4.0765	4.5729	4.3897	4.5721	3.9997	4.6838	3.7912	3.4147	3.6733	4.6499	4.2327	4.0646	3.7085	4.812	4.8936	4.3887	4.0357	3.7058	3.9001	4.9804	4.8609	3.7244	5.3269	5.4607	6.1135	4.6185
-5.4654	-6.3918	-6.0877	-5.8876	-4.6998	-5.7066	-6.1739	-6.2718	-5.2793	-5.6445	-5.4445	-5.8944	-5.9219	-5.835	-5.2946	-5.2651	-6.3769	-5.418	-6.1208	-5.8968	-5.6717	-6.6276	-4.7527	-4.7631	-5.4175	-4.6059	-5.3456	-5.8982	-6.3369	-4.6785	-4.1408	-5.3746	-6.0705	-5.6287	-5.6572	-5.5836	-5.625	-4.3617	-5.5619	-5.2046	-4.852	-5.4527	-6.0781	-4.6132	-5.2714	-5.7029	-4.6689	-6.5572	-5.0406	-5.6472
-12.78	-12.777	-13.138	-14.381	-13.375	-13.089	-14.117	-13.817	-14.368	-12.722	-12.451	-12.708	-12.518	-13.708	-13.666	-13.582	-12.828	-13.848	-12.443	-13.931	-13.373	-13.412	-13.573	-13.702	-13.511	-12.576	-12.689	-13.496	-12.946	-13.596	-13.282	-13.623	-12.512	-13.857	-13.824	-12.573	-12.927	-12.896	-13.804	-11.965	-12.496	-12.309	-13.304	-13.446	-13.036	-12.593	-14.355	-14.501	-13.838	-11.983
-1.7699	-1.2241	-1.2202	-0.77687	-1.2853	-1.9054	-1.2066	-0.031098	-1.5199	-1.6877	-1.6148	-0.90014	-1.527	-1.8258	-1.7377	-1.1796	-0.11802	-1.1733	-2.001	-1.7186	-1.2196	-0.9266	-0.84369	-2.9731	-1.0041	-2.2555	-2.0673	-0.35119	-1.36	-1.3467	-1.3749	-0.89208	-0.4505	-1.0728	-1.912	-2.0767	-1.5084	-1.9108	-0.47909	-0.85246	-1.6729	-1.5201	-2.0791	-1.9943	-0.55089	-1.4495	-2.3322	-2.2388	-1.4921	-1.1317
-4.7397	-4.9342	-4.6191	-5.2383	-6.1701	-4.321	-4.821	-5.8905	-6.1337	-4.9329	-5.6449	-6.1959	-5.0752	-4.809	-6.1189	-4.9624	-7.094	-5.7417	-4.9352	-5.541	-5.8412	-5.2662	-6.4095	-6.2423	-6.8141	-5.0128	-5.2501	-5.4793	-5.6781	-5.9758	-5.5421	-4.6066	-5.3756	-5.4557	-4.9716	-6.3964	-5.3053	-6.2014	-6.0992	-5.8662	-6.1614	-4.9551	-4.7076	-5.9023	-6.3061	-5.4719	-4.8152	-4.4374	-5.5625	-4.9454
-2.113	-2.3581	-1.9379	-2.6782	-2.5573	-1.2864	-2.6779	-2.7606	-2.3791	-2.1963	-2.6919	-3.2918	-2.6794	-1.9134	-2.4468	-3.4022	-1.5905	-1.6385	-2.3044	-2.5248	-2.0629	-2.8523	-3.0368	-1.4651	-3.0044	-1.6731	-0.94371	-2.7308	-2.6844	-2.387	-2.6487	-1.2922	-3.1559	-1.5036	-3.4698	-1.5038	-2.4975	-1.9101	-1.5932	-3.5482	-2.4524	-3.7196	-1.6162	-2.7165	-2.3356	-1.4735	-3.4708	-2.6665	-2.383	-2.035
2.9045	2.6851	3.7902	3.423	2.1225	3.9864	3.0112	1.8573	3.3853	2.4759	3.7946	3.9451	2.7886	2.7542	2.0562	2.3668	2.0444	3.268	2.8483	3.1266	3.9676	3.8305	4.1962	2.6803	3.597	3.6674	2.6186	3.2105	2.0336	3.4984	3.3008	2.3516	3.8532	2.9426	3.0248	2.9651	3.2469	3.1663	2.2233	3.5791	3.0233	2.7192	2.6018	3.3592	2.4568	2.6433	3.0614	2.6137	3.5694	2.757
-6.8685	-6.7267	-6.4029	-6.8847	-7.3022	-8.4084	-6.898	-7.612	-7.126	-6.9837	-8.1555	-6.9557	-8.0736	-8.0347	-7.1981	-7.8235	-7.6469	-6.7874	-6.7269	-6.5498	-6.7294	-8.7942	-6.5623	-6.6995	-7.54	-9.0066	-6.7603	-8.1987	-7.623	-7.638	-6.6956	-7.5683	-8.1946	-7.3409	-7.7398	-8.6885	-6.678	-6.2632	-6.8106	-8.2939	-8.4272	-7.8149	-6.8674	-7.6947	-7.1265	-7.4812	-6.6943	-8.3527	-7.2656	-8.668
1.6396	1.5081	1.7964	1.2589	0.14185	1.1984	1.9138	0.76487	1.6032	0.063205	2.0456	1.9535	0.44999	0.6278	1.3126	0.76704	2.0156	0.80609	0.8661	1.6461	1.77	0.71515	1.0209	0.17104	1.0223	1.0808	0.41064	1.585	1.0194	1.4379	0.84994	0.80756	0.96421	1.6303	0.70398	0.68856	1.5384	0.60215	1.4774	1.1568	0.29132	0.81881	0.67222	2.1665	0.95049	1.7205	0.44482	1.6738	1.4074	0.62361
-6.4592	-6.3925	-6.3422	-7.6874	-7.009	-6.0157	-6.7437	-6.0851	-5.9126	-7.0755	-6.0431	-7.2112	-5.4558	-6.4439	-6.345	-5.8917	-6.7035	-5.7924	-5.9965	-7.2991	-6.6261	-6.8744	-6.4314	-6.0951	-6.137	-7.2579	-6.74	-6.3389	-7.148	-7.5452	-5.9404	-5.6446	-7.1243	-6.2018	-6.1869	-6.8175	-6.4361	-6.5501	-6.3638	-6.5211	-6.9779	-6.0093	-6.8644	-6.0698	-5.645	-7.9206	-6.6173	-5.7112	-6.4321	-4.9117
-13.612	-12.169	-13.024	-12.37	-12.087	-13.242	-12.436	-12.399	-13.867	-13.879	-13.896	-13.984	-12.957	-13.616	-13.913	-13.984	-13.997	-13.588	-13.187	-13.376	-14.038	-13.405	-12.997	-13.582	-14.095	-13.022	-11.622	-12.511	-13.015	-12.26	-13.377	-13.1	-12.392	-11.672	-13.3	-13.509	-13.518	-13.787	-12.43	-13.053	-14.518	-13.977	-13.2	-12.113	-12.731	-12.986	-13.478	-13.679	-13.111	-14.434
-11.227	-10.437	-11.175	-10.607	-12.583	-11.786	-11.738	-11.53	-11.594	-11.583	-12.644	-12.54	-12.592	-12.209	-11.981	-11.466	-10.902	-12.273	-10.805	-11.309	-11.737	-11.108	-12.152	-11.753	-11.327	-11.528	-12.063	-12.669	-10.996	-11.176	-11.925	-12.152	-11.322	-11.811	-12.439	-11.898	-11.454	-12.054	-11.725	-11.02	-10.273	-10.835	-11.616	-12.303	-11.461	-11.704	-11.685	-11.945	-10.52	-11.901
-21.54	-22.892	-21.611	-21.819	-22.855	-22.042	-22.417	-22.321	-21.604	-21.869	-21.58	-22.442	-22.671	-23.634	-23.393	-21.85	-23.035	-22.109	-22.288	-21.299	-22.472	-21.814	-23.394	-22.564	-22.58	-21.763	-21.764	-22.337	-21.64	-22.345	-23.354	-23.648	-22.483	-22.262	-22.805	-22.395	-22.232	-22.544	-22.929	-21.054	-23.765	-22.402	-21.984	-21.649	-22.47	-21.586	-22.608	-22.746	-22.525	-22.205
-1.1098	-1.8566	-1.2667	-1.2154	-2.4796	-1.2662	-1.3623	-1.3776	-0.93842	-0.8834	-1.1191	-0.7634	-2.0971	-2.0203	-0.86785	-1.3249	-0.38971	-1.7039	-1.7603	-0.31124	-0.67611	-2.802	-0.99624	-0.67541	-2.039	-0.87152	-0.82076	-2.4394	-0.45571	-2.5447	-0.94067	-1.6408	-1.1128	-1.9524	-1.2226	-1.4005	-1.8722	-0.49194	-0.10525	-0.30906	-2.6565	-0.2027	-0.55254	-2.2582	-2.1808	-1.0842	-2.3172	-1.5663	-1.5489	-0.9729
-12.279	-11.657	-10.774	-11.612	-11.376	-10.814	-11.191	-10.773	-11.93	-10.188	-12.009	-11.377	-12.654	-12.653	-12.47	-13.043	-11.075	-12.103	-12.268	-12.432	-11.94	-10.593	-10.658	-10.633	-12.003	-10.752	-11.874	-12.501	-11.776	-11.413	-11.714	-12.558	-11.808	-12.038	-12.392	-11.246	-11.174	-12.279	-10.522	-10.815	-12.618	-10.37	-11.852	-12.019	-11.872	-11.825	-11.922	-11.88	-11.953	-10.366
-10.618	-10.367	-10.317	-9.8406	-9.8338	-9.8355	-9.9584	-10.38	-9.8311	-10.052	-10.701	-10.839	-8.9504	-10.181	-10.098	-10.897	-9.9158	-11.123	-10.51	-9.8812	-10.571	-8.9164	-10.465	-9.9128	-9.9105	-8.8391	-9.4879	-10.122	-10.427	-8.9307	-9.8368	-10.543	-10.009	-9.6027	-10.892	-9.8945	-10.472	-10.474	-9.8481	-11.037	-10.744	-9.497	-11.134	-10.485	-9.9001	-8.3064	-10.361	-9.9515	-10.809	-11.479
8.1932	11.117	10.465	9.2157	8.7309	8.6332	8.8203	10.302	9.7467	10.509	9.2469	10.017	10.438	9.3399	10.347	10.369	9.1957	9.0664	9.727	8.8618	9.7156	9.3037	9.6917	9.6134	10.064	9.795	10.285	9.749	9.6069	8.7582	10.231	10.533	10.361	8.8204	9.3836	9.2896	9.6697	10.406	9.3172	9.9221	9.7508	9.8141	9.0161	9.8344	9.88	9.418	9.2435	8.5506	8.3894	9.4031
-2.2022	-1.2468	-2.0284	-0.47163	-0.62783	-1.1563	-2.565	-1.4809	-1.5161	-1.8966	-2.5015	0.070166	-1.5841	-0.49125	-0.81544	-0.40914	-0.99709	-1.2566	-2.3988	-1.1728	-1.9107	-2.0265	-1.2762	-0.986	-0.88522	-1.2522	-1.2854	-0.4017	-0.19662	-1.2333	-1.1837	-0.89843	-1.2188	-2.3501	-1.0887	-1.0856	-0.51069	-1.5796	-0.8638	-1.4277	-1.5277	-1.5791	-1.7058	-2.0007	-0.58997	-1.2323	-1.0704	-0.35361	-1.0929	-1.2139
-9.8569	-8.6996	-9.9999	-9.6968	-9.3166	-9.8976	-11.479	-9.6123	-10.882	-9.9096	-10.537	-11.66	-9.9485	-9.6187	-9.6879	-9.9404	-10.958	-10.773	-10.469	-10.5	-9.7756	-10.578	-9.9082	-10.398	-11.561	-10.87	-10.983	-10.182	-9.9463	-10.633	-9.9243	-9.7581	-10.752	-8.9357	-9.4992	-11.104	-10.557	-9.1237	-11.14	-10.663	-10.733	-10.33	-10.249	-9.9908	-9.7418	-10.265	-11.173	-10.173	-10.353	-10.045
-5.6031	-5.3017	-3.6506	-4.0514	-4.176	-4.5455	-2.8913	-4.3895	-3.867	-4.08	-4.955	-3.8086	-2.8637	-3.8581	-5.7172	-3.247	-4.7041	-5.2635	-4.6901	-4.1304	-3.1635	-4.075	-4.1342	-4.1625	-4.5961	-4.8402	-3.7103	-3.409	-4.0826	-4.863	-4.6392	-3.5025	-5.0666	-4.6962	-3.4559	-3.9109	-4.1073	-3.7644	-4.5538	-4.6726	-4.6426	-4.1949	-3.4161	-4.6209	-4.0385	-4.1454	-4.5683	-5.1841	-3.2552	-4.6065
-1.0153	-1.0668	-0.46976	-2.3254	-1.4896	-0.86292	-0.64785	-1.1111	-2.2249	-0.8016	-1.3809	-1.7564	-0.5061	-0.071624	-0.72052	-2.248	-0.78569	-1.704	-0.79419	-1.082	-1.4076	-1.9275	-1.4107	-1.7786	-0.65915	-1.1602	-2.0688	-1.266	-0.52835	-0.63088	-1.4314	-1.4633	-1.8405	-0.13346	-2.1477	-1.7128	-1.192	-0.99065	-1.2041	-0.71116	-1.6794	-0.75669	-1.3921	-2.957	-1.2049	-1.2095	-0.43942	-0.61154	-1.7064	-1.5093
2.1329	1.86	2.5069	0.69063	1.4461	0.81197	1.8051	0.97403	0.79424	1.5237	1.1959	0.07738	1.2875	1.7175	1.438	0.49652	1.7018	0.96086	1.2901	2.6286	1.0385	-0.0015596	0.78819	0.59919	1.7631	0.34209	1.4734	0.99345	2.4633	1.9364	1.0921	2.0149	2.7016	1.5254	0.91751	0.71114	0.4813	1.5854	2.458	0.95304	1.6457	0.88969	1.353	2.0991	1.604	1.1654	1.6095	1.4108	0.88673	1.4068
0.54798	-0.67442	-0.0066626	-0.74552	0.92969	0.59628	-0.60851	0.46756	1.0459	0.34082	1.0082	0.019995	-0.45711	-0.047767	-0.49294	-1.4951	-0.47557	-0.12522	-1.8896	-0.68473	0.60744	0.69289	-0.66004	0.1897	0.15525	-0.67244	0.24748	-1.1158	0.66272	0.007232	0.11938	-0.29879	0.061814	-0.4834	-0.79833	-0.46489	-0.95165	0.33699	-0.28022	-0.24007	-0.15714	0.78453	-0.083959	-0.34907	0.22094	-0.66363	1.3447	-1.0291	-0.66087	-0.39264
-3.5252	-4.8734	-4.8353	-3.7468	-3.7979	-3.2685	-4.3036	-5.106	-3.6316	-3.169	-2.7078	-4.3739	-3.2503	-3.6871	-3.0292	-4.3426	-3.4918	-3.4359	-4.2767	-4.9966	-2.5487	-3.5388	-5.5413	-3.8863	-3.4067	-3.0849	-3.1348	-3.209	-2.9995	-3.7462	-3.3003	-4.5553	-3.9502	-4.503	-3.4418	-3.1909	-3.7814	-2.8576	-4.7703	-3.6776	-4.0436	-4.155	-4.0385	-4.5253	-4.1464	-3.3797	-3.8246	-4.0168	-3.9335	-3.2633
-2.2973	-2.0404	-0.70793	-1.5265	-2.2791	-1.6321	-1.6638	-1.8753	-1.3214	-1.8745	-1.7676	-2.1155	-1.7345	-0.92887	-0.40926	-1.6237	-1.3252	-1.7737	-0.82591	-1.7754	-0.42957	-1.2999	-2.143	-1.4622	-2.3776	-2.0138	-2.5195	-1.8064	-1.9991	-0.88551	-2.0273	-1.1123	-0.075116	-0.47217	-1.5806	-0.87644	-1.4585	-1.9427	-2.1229	-0.88962	-1.4735	-0.69502	-1.4331	-0.29093	-0.94386	-1.2879	-2.3871	-1.2457	-1.4014	-2.079
-13.547	-13.056	-12.226	-13.102	-14.228	-11.793	-12.523	-11.853	-13.407	-12.577	-12.713	-12.545	-13.743	-12.331	-13.195	-11.626	-12.53	-12.749	-14.263	-12.839	-12.494	-13.059	-13.039	-12.751	-12.249	-12.089	-11.603	-13.118	-11.139	-13.41	-13.15	-13.102	-13.764	-12.697	-13.341	-12.958	-12.847	-12.692	-12.599	-13.479	-12.52	-13.048	-13.327	-13.863	-13.707	-12.674	-13.872	-12.453	-13.242	-12.054
-12.688	-12.035	-10.868	-12.519	-11.525	-11.246	-11.221	-11.158	-11.379	-11.465	-11.111	-11.865	-10.669	-12.97	-11.301	-11.178	-11.7	-11.622	-12.02	-10.923	-11.483	-11.374	-12.083	-11.791	-10.8	-11.138	-9.6515	-11.243	-11.378	-11.349	-10.745	-12.399	-11.104	-12.373	-11.762	-11.218	-12.457	-12.802	-10.704	-11.433	-12.028	-11.124	-11.606	-11.913	-10.402	-12.132	-11.299	-10.606	-12.008	-10.594
1.573	1.9974	1.8809	1.9721	1.5576	1.4469	1.5448	2.0024	2.2849	1.579	1.3249	1.4548	2.149	1.7063	1.2352	1.8564	0.94328	1.2788	1.3897	0.69455	1.2531	1.5062	2.2574	2.1822	1.3903	2.8379	0.91405	2.1273	1.6314	1.8432	1.4122	3.1806	1.8185	1.6925	2.414	2.1736	0.68681	1.929	0.84081	1.7754	0.4731	2.013	2.2521	2.6317	1.2463	1.4182	1.6601	1.492	2.4126	1.6415
0.28756	0.20807	0.70923	-0.080283	-0.1166	0.12843	0.31525	-0.29284	-0.6862	-0.26476	-0.44594	-0.16573	-0.24248	0.99553	-0.089335	0.52162	-0.9692	0.26405	-0.47798	0.55458	0.5144	0.28518	0.82789	-0.075201	-1.2532	0.40064	0.11717	-0.42531	0.51388	-0.020332	0.94128	-0.69226	1.0183	0.3897	0.23907	-0.14803	0.84259	-0.51637	-0.84273	-0.28378	-0.76193	0.1263	0.14466	-0.51905	-0.79784	-0.22546	-0.081286	-0.3552	-1.5045	0.56516
-3.7772	-3.7345	-4.3007	-3.1013	-3.7105	-3.4088	-4.8471	-3.6122	-5.4145	-4.908	-3.2755	-3.9339	-4.3635	-4.4609	-3.4782	-2.9682	-3.4274	-3.7612	-5.6662	-3.7097	-3.7611	-3.2613	-2.7725	-4.231	-3.624	-4.6224	-4.3999	-2.0841	-3.9769	-4.2812	-3.6052	-2.5195	-3.5706	-3.0122	-4.2819	-3.8767	-3.8899	-5.5717	-4.6635	-3.6275	-3.9004	-3.1474	-4.3167	-3.8417	-3.5091	-3.3935	-2.7818	-4.9682	-3.6741	-3.393
-3.4198	-3.5871	-3.1398	-3.4305	-3.2655	-4.2056	-3.2088	-3.2283	-4.8402	-3.9671	-3.8569	-4.559	-3.4341	-4.1479	-3.4372	-4.1331	-3.4733	-2.914	-3.4887	-3.7962	-4.0075	-4.1716	-3.1252	-3.4994	-3.9817	-4.0762	-4.2234	-4.0135	-4.4211	-4.1947	-4.2447	-3.9024	-4.2202	-3.7572	-2.881	-3.921	-3.3089	-4.1075	-4.2865	-2.0986	-3.5926	-2.8448	-4.1586	-4.6263	-5.1909	-3.9469	-3.9459	-4.1782	-3.1908	-4.681
-10.95	-11.061	-10.254	-11.3	-11.074	-10.859	-9.6806	-11.649	-10.42	-11.122	-10.821	-10.927	-11.129	-11.684	-11.728	-10.714	-11.589	-10.773	-9.8242	-11.406	-9.8316	-11.187	-11.52	-11.32	-11.208	-10.468	-10.005	-11.436	-10.993	-10.47	-10.07	-10.848	-10.431	-10.366	-10.464	-10.097	-11.336	-12.156	-10.796	-10.969	-10.218	-10.31	-10.733	-11.109	-10.904	-10.539	-11.601	-10.624	-10.129	-10.333
-13.875	-13.253	-12.972	-13.832	-12.169	-13.853	-13.861	-13.233	-12.332	-13.656	-13.724	-13.082	-13.892	-13.674	-12.506	-13.481	-12.736	-13.001	-13.679	-13.519	-13.386	-14.657	-12.112	-13.107	-12.556	-13.222	-14.447	-13.915	-13.035	-13.798	-12.431	-13.193	-13.267	-13.303	-13.132	-13.041	-14.396	-13.622	-12.822	-13.445	-13.11	-12.972	-12.643	-13.525	-13.579	-13.398	-13.818	-12.911	-12.761	-14.158
-5.0455	-7.2584	-5.2378	-6.0553	-5.9945	-4.7033	-5.0747	-5.7662	-5.0508	-5.5618	-5.3592	-6.0141	-6.1656	-5.3482	-5.6912	-6.1924	-5.4433	-6.3351	-5.331	-4.5296	-5.4654	-4.7791	-5.4878	-6.6282	-5.3154	-4.5394	-6.3144	-5.4273	-4.903	-5.2018	-5.2781	-6.4335	-5.8482	-5.5606	-5.6534	-4.6366	-6.1227	-5.5134	-5.5151	-6.5266	-5.4469	-5.8657	-5.1644	-5.387	-5.8781	-5.1132	-3.5905	-6.3279	-6.1082	-4.993
-10.745	-8.9734	-9.7097	-9.9576	-9.0452	-10.606	-10.026	-10.575	-11.212	-11.314	-9.6854	-9.5254	-9.6679	-10.417	-10.451	-10.627	-10.625	-10.971	-10.98	-10.734	-9.5075	-9.71	-9.6704	-10.01	-9.9138	-9.8439	-9.8955	-10.262	-10.703	-10.509	-10.55	-10.436	-10.231	-10.289	-10.845	-11.368	-9.7315	-9.6762	-10.083	-8.9804	-10.041	-10.601	-11.274	-8.2758	-9.9983	-9.7238	-10.702	-9.6113	-8.7456	-10.921
0.436	1.8812	1.4459	0.86898	1.4494	0.57337	0.94858	1.1868	1.5784	0.99693	0.84814	1.6451	1.3072	0.91249	1.0079	1.1132	0.96836	2.9526	2.4005	1.565	1.3257	1.3497	1.1706	0.6514	1.7826	1.2722	0.61713	1.7372	2.176	2.723	2.0943	1.7799	1.0849	2.2837	1.9629	1.4373	2.2067	0.89948	0.78394	1.6499	1.3933	2.0101	0.94104	1.5787	1.2663	2.097	2.2944	0.82543	2.122	0.94037
-2.8881	-2.9881	-3.1678	-2.0288	-2.0659	-3.408	-2.3013	-4.1556	-1.84	-1.8252	-2.7738	-2.9222	-2.7056	-2.8244	-3.4868	-2.0386	-3.2744	-2.7525	-0.85275	-2.1757	-3.4514	-1.8531	-1.9756	-2.9619	-3.1873	-3.4124	-1.4169	-2.8502	-1.7525	-2.0322	-2.5611	-1.8452	-2.3746	-2.5213	-2.0436	-2.7209	-2.271	-4.9159	-1.9095	-3.0431	-2.622	-1.9755	-1.8831	-1.9279	-3.1992	-3.3865	-2.049	-2.5536	-3.0827	-3.2748
6.1122	6.3684	6.4353	6.8048	7.6355	6.7839	8.2358	5.7612	7.0649	6.0826	6.5103	6.2153	6.6161	7.4885	7.7874	6.7566	6.6047	7.0758	5.9241	7.4875	5.2054	8.0303	5.9952	6.5332	7.9117	7.4794	6.7263	6.3061	6.479	6.7829	5.882	6.7147	6.9369	6.1376	6.6444	6.7178	6.956	8.0778	7.1768	7.1627	7.2796	6.9757	7.2015	6.8945	7.0532	6.8843	7.1301	6.0804	6.1844	5.8461
0.73766	1.3674	0.99102	2.0055	2.3776	1.1662	1.1987	2.9166	2.8631	1.9804	2.5499	1.8843	2.1736	1.3868	1.042	2.3323	2.2405	1.4157	2.1187	0.85167	2.807	2.5288	1.9387	2.0102	1.3655	2.5162	0.9933	1.9713	1.8134	1.476	3.1609	1.4584	2.3532	0.34796	1.9153	0.7647	1.5152	2.3742	0.9568	0.90901	1.7096	2.6088	2.172	1.46	1.6194	1.1272	1.1642	1.6108	2.3261	2.6396
-4.1394	-1.6947	-3.6363	-2.9922	-4.7384	-3.382	-2.6989	-3.5682	-4.5807	-3.1741	-3.3787	-2.2272	-3.1147	-2.5703	-5.2685	-3.5103	-3.5397	-4.5925	-4.863	-2.8425	-3.0866	-2.9535	-4.1841	-4.3408	-3.6332	-3.3356	-2.9947	-2.8038	-2.8668	-3.4021	-2.7452	-3.2475	-2.8438	-3.2144	-3.0993	-3.6652	-2.9773	-4.2507	-3.4171	-3.9239	-4.35	-3.3357	-3.7596	-3.0085	-2.962	-3.3558	-4.4648	-4.238	-2.6821	-3.3217
-4.567	-5.0075	-5.8996	-4.7717	-4.1663	-2.873	-3.9686	-4.0644	-4.0043	-4.1469	-4.5929	-4.0676	-3.8297	-4.4205	-5.2079	-4.7021	-2.8873	-5.1774	-3.1593	-3.4702	-3.6617	-4.6659	-3.3265	-4.1735	-4.2723	-3.1576	-4.8612	-4.5101	-4.8689	-3.4952	-3.4952	-3.4348	-5.4879	-4.549	-3.8295	-4.274	-3.7821	-4.7693	-4.6777	-3.6589	-4.499	-4.499	-3.1349	-3.8905	-5.387	-4.4901	-5.2293	-5.0027	-4.4311	-4.5986
-2.0163	-2.4146	-3.1237	-3.346	-3.4734	-2.4906	-2.9888	-4.6337	-3.5549	-3.2465	-3.3209	-3.1322	-3.4083	-3.3112	-3.933	-3.4994	-3.3145	-4.2069	-2.892	-2.6844	-3.215	-3.3812	-3.9813	-2.4888	-2.6645	-3.5703	-3.2152	-2.9477	-3.1826	-2.5194	-3.4175	-2.9462	-3.2494	-3.6945	-2.0737	-2.9199	-3.0581	-3.0919	-2.4413	-3.3687	-3.3229	-3.1505	-3.0675	-3.4465	-5.0033	-3.2361	-2.6191	-2.7226	-3.0192	-3.6356
1.676	1.8335	2.1971	1.4696	1.7151	2.2837	2.2441	2.7145	2.6241	1.4381	0.94554	2.3615	2.0804	1.1686	0.76817	1.8698	1.1135	1.7832	1.898	2.2809	2.1321	1.5208	1.5148	2.0812	2.8028	2.5358	1.4003	2.1728	1.7043	1.5857	0.8336	1.5519	1.8401	1.716	2.2244	1.8584	2.1666	2.8333	2.3484	1.1755	2.4637	2.1581	1.814	1.6226	1.7752	1.9541	2.5395	3.2114	0.28379	1.9335
-9.4666	-9.4813	-9.1197	-8.8147	-7.883	-10.511	-10.127	-9.348	-8.6169	-8.8328	-8.4078	-9.3656	-8.1474	-9.0928	-9.4654	-9.9187	-9.3971	-8.3762	-9.1488	-9.5606	-8.8712	-8.439	-8.3249	-8.3913	-8.7048	-9.4848	-9.2102	-8.3677	-9.5373	-9.3734	-8.9108	-8.9571	-9.7864	-10.161	-9.2128	-8.4202	-9.6431	-7.6769	-8.585	-8.1771	-9.7075	-8.7088	-8.5039	-9.444	-8.156	-8.0768	-8.9086	-8.0949	-9.9353	-9.4957
-2.6077	-1.1028	-1.1044	-1.4885	-1.8094	-0.96192	-1.0819	-1.5541	0.053106	-0.73289	-0.67603	-0.95466	-1.299	-1.3149	-2.2761	-1.5644	-1.7032	-0.65807	-1.84	-0.61872	-1.0829	-2.4171	-0.36996	-0.94757	-2.4226	-1.3847	-1.4058	-1.0799	-0.90515	-1.1399	-1.6633	-1.0757	-0.71893	-0.28096	-2.5257	-2.2826	-1.8463	-0.91264	-2.7216	-0.33994	-0.82809	-1.5227	-1.5805	-1.4893	0.028933	-1.2939	-1.9626	-0.77565	-2.1398	-1.0782
-15.093	-14.758	-14.481	-13.28	-15.072	-15.079	-15.204	-15.019	-15.431	-14.245	-16.302	-13.497	-15.606	-14.626	-14.081	-14.923	-14.092	-15.535	-14.983	-14.927	-14.319	-13.816	-15.557	-13.93	-15.481	-14.904	-14.252	-14.1	-14.929	-14.69	-13.337	-14.979	-14.973	-15.635	-14.309	-13.886	-13.556	-12.716	-15.891	-14.447	-14.801	-14.777	-14.06	-14.207	-13.455	-13.652	-14.111	-15.103	-15.995	-15.284
-7.7313	-8.4714	-7.5878	-7.0865	-7.6765	-7.0936	-7.0536	-8.0344	-7.5959	-6.5065	-9.2439	-9.0075	-8.7969	-6.0989	-7.9342	-7.1787	-7.2416	-8.3765	-7.0618	-6.1208	-6.7133	-7.6974	-7.923	-8.0994	-7.1255	-6.4947	-8.1475	-7.4958	-7.2624	-8.4206	-8.0079	-7.8221	-7.41	-7.0225	-8.0317	-6.1561	-7.0594	-8.8285	-8.9235	-8.8779	-7.5091	-7.5872	-8.0875	-7.9613	-6.5789	-7.8889	-8.0745	-7.4097	-7.7088	-7.5982
-11.475	-11.498	-12.189	-11.895	-10.824	-11.444	-11.246	-11.86	-11.347	-12.068	-12.056	-12.413	-10.892	-11.005	-12.016	-12.057	-11.455	-11.532	-11.567	-12.375	-11.284	-11.009	-10.883	-12.557	-12.829	-11.882	-11.345	-11.65	-12.106	-10.639	-11.435	-11.208	-10.946	-12.932	-12.027	-12.305	-11.831	-11.452	-11.791	-11.613	-11.463	-10.836	-11.336	-11.033	-10.903	-11.938	-10.755	-12.428	-11.758	-11.013
-0.32474	-0.45054	1.139	0.25005	0.065446	-1.7222	-1.0442	0.51475	0.98592	-0.21395	0.2455	-0.028929	-1.7403	1.0013	-0.21568	0.39231	0.09662	0.67582	-0.17732	-0.73235	-0.78525	-0.14279	-1.3004	-0.20358	0.074939	-1.1328	0.5876	-0.27853	-1.0037	0.34481	0.63524	-0.44169	0.089116	-0.0040185	0.51823	-0.68922	0.10059	-1.1375	0.48363	-0.047063	0.78946	-0.4725	-0.91127	-0.44712	-0.56579	-0.19929	-0.30809	0.38236	0.060921	-0.7096
-1.4678	-1.7001	-1.6383	-1.1409	-1.468	-1.3181	-3.0823	-2.1258	-2.6079	-1.3707	-1.4217	-0.97473	-1.0856	-0.86156	-2.0308	-2.4691	-0.60993	-1.6309	-0.80882	-1.8262	-1.7775	-2.374	-0.12893	-1.5235	-1.649	-0.67513	-1.0641	-0.63718	-1.1822	-1.8333	-1.1224	-0.36503	-0.93077	-2.5315	-2.6462	-1.4281	-1.2898	-0.29175	-0.65296	-1.0051	-1.8515	0.052021	-3.1136	-1.7968	-0.56633	-1.9253	-1.4053	-1.3363	-2.0505	-2.1864
-5.7846	-6.4881	-7.3825	-6.3618	-7.2393	-6.3653	-7.6278	-7.8199	-6.4392	-6.4632	-6.1192	-6.4779	-5.4476	-6.1712	-6.8274	-5.944	-5.8073	-6.4598	-6.5757	-6.1446	-7.5322	-7.5102	-6.2291	-5.9429	-6.2166	-6.2898	-5.3078	-6.2889	-6.8126	-6.151	-5.7414	-7.1317	-6.3754	-7.2035	-6.2692	-7.3925	-7.2459	-6.5645	-6.8218	-5.0696	-6.9935	-5.955	-6.2721	-5.6838	-5.4425	-6.7137	-7.7574	-7.401	-6.0711	-6.5797
-12.144	-12.938	-11.764	-12.484	-11.676	-11.883	-11.571	-11.671	-10.626	-11.913	-11.893	-11.742	-12.892	-11.049	-11.035	-11.528	-12.687	-10.604	-11.892	-10.891	-11.262	-12.796	-12.553	-11.659	-11.202	-11.627	-11.36	-11.666	-12.864	-11.472	-12.201	-11.373	-12.086	-12.487	-12.559	-11.498	-11.282	-11.489	-12.239	-12.645	-11.386	-12.252	-12.336	-12.085	-12.514	-12.382	-11.512	-11.438	-11.007	-12.448
-12.176	-12.923	-11.813	-11.967	-11.503	-12.816	-11.558	-12.155	-11.443	-12.333	-10.748	-11.277	-11.595	-11.132	-11.61	-12.905	-11.936	-11.427	-11.669	-12.785	-12.382	-12.189	-12.358	-11.275	-11.633	-11.298	-11.845	-11.839	-11.967	-11.335	-11.734	-10.843	-11.868	-12.425	-12.679	-10.119	-10.128	-11.344	-12.1	-11.775	-12.487	-11.562	-11.477	-11.322	-11.412	-11.694	-11.359	-11.672	-11.672	-10.809
-2.4046	-2.2478	-2.6468	-2.2384	-1.4905	-1.6391	-2.2507	-2.1806	-2.3897	-0.67361	-2.0645	-1.9668	-2.3223	-0.76982	-1.2117	-2.2878	-2.1422	-1.5428	-2.8472	-2.2024	-1.6238	-2.4258	-1.7747	-0.78304	-1.5243	-0.83005	-0.94378	-0.77493	-2.2578	-1.051	-2.6721	-0.81331	-2.2641	-1.9152	0.019298	-1.7483	-2.8072	-0.57944	-1.9448	-0.93542	-2.5255	-1.4737	-0.58568	-2.435	-1.7793	-1.7645	-3.1878	-2.0802	-2.0061	-2.6365
0.027044	-0.95346	-2.3183	-1.4015	-2.3802	-1.3937	-1.483	-1.1339	-0.54718	-1.3209	-1.8107	-1.1325	-2.3101	-1.8826	-1.8152	-1.0375	-0.74288	-2.3524	-1.7729	-1.4056	-2.9116	-2.592	-0.7982	-1.421	-1.4634	-1.9836	-1.8153	-1.0244	-1.9393	-1.6493	-1.3961	-1.3145	-1.3957	-2.2966	-1.2017	-1.5328	-1.8192	-1.0322	-2.1485	-1.6141	-2.168	-1.2443	-2.5563	-2.1416	-1.3648	-1.6166	-0.70467	-1.4868	-2.3932	-1.3966
5.8672	5.8007	5.4621	5.2935	6.2683	5.474	5.9318	4.5063	5.4839	5.6158	4.9069	6.3277	5.3914	4.9822	5.6964	5.5637	5.8614	5.255	5.1473	6.315	6.807	6.2743	6.2261	5.6214	5.0953	4.492	5.2425	6.5744	5.7212	5.9645	6.2831	4.8257	5.6033	6.0802	5.9449	5.6962	4.6922	5.7648	5.7855	5.6884	5.7864	5.427	5.2693	6.569	6.1611	5.9367	5.1675	5.9513	5.4328	6.0667
0.5962	2.3461	1.0478	1.4443	0.13898	0.46134	0.51836	1.8727	1.2654	1.6611	1.197	1.7809	1.4079	0.97872	0.1649	0.68654	1.9414	0.14779	1.7417	1.4301	1.9143	0.41125	0.33807	1.3818	0.98248	2.1743	0.0017558	1.512	2.2273	2.3781	0.83084	1.6781	2.0952	0.88132	0.55623	0.50724	1.8294	1.231	1.9575	1.2962	0.88935	1.4456	1.2144	0.36327	1.2173	1.1462	0.19531	0.80371	0.31317	0.063153
-0.45264	1.2444	-0.34818	0.83108	0.91808	0.34664	0.59724	0.69991	-1.3636	-1.5443	0.24333	0.2909	0.043083	-0.77542	0.076695	-0.47646	-0.021294	-0.21204	0.090239	-0.41097	0.54664	-1.1526	-0.42556	0.89915	-0.31374	0.26991	-0.32619	-0.31443	-0.12139	-0.33114	0.94748	0.80787	-0.24406	-0.60071	-0.036566	1.2783	0.9449	0.85518	-0.33981	0.44276	-0.096585	-0.66968	1.3229	0.094864	-0.51663	-0.54553	0.76263	-0.4607	0.52813	0.70911
6.4513	6.2479	6.6685	5.498	7.1256	6.8165	6.8613	7.0459	7.2388	6.4494	7.2283	6.8281	7.1077	6.6109	6.9686	5.8878	5.3033	5.7527	6.4979	7.1951	7.5853	6.4933	6.8796	7.5643	8.2047	7.3578	7.2344	6.3763	6.9152	7.2234	7.1815	5.7018	6.9987	7.1535	7.8843	6.1766	5.8361	7.5035	6.9198	6.0055	7.4576	6.2033	7.6685	7.0165	6.9899	5.8539	5.9882	7.4116	6.6089	5.4257
-13.18	-13.183	-13.9	-13.291	-12.684	-13.083	-13.202	-12.627	-12.252	-12.403	-13.09	-13.565	-12.652	-13.07	-12.357	-13.151	-13.37	-13.592	-14.564	-13.226	-12.235	-13.629	-12.957	-12.345	-13.118	-12.455	-13.09	-13.569	-13.107	-13.459	-14.4	-13.905	-13.234	-12.447	-12.212	-12.813	-12.785	-13.784	-12.992	-11.753	-13.19	-12.694	-13.752	-12.669	-13.418	-12.719	-14.052	-13.517	-12.663	-13.007
[truncated: 128 more rows]
[truncated: 150 more columns]
