# Supplementary material for: Genetic dissection of main and epistatic effects of QTL based on augmented triple test cross design
Source: PLoS One. 2017 Dec 14;12(12):e0189054. doi: 10.1371/journal.pone.0189054 (PMC5730204; doi:10.1371/journal.pone.0189054)
Supplement: S7 Supporting Information — (ZIP) [file pone.0189054.s007.zip › z2_1150_0.8_5.csv]

6.0376	6.9894	6.993	7.0111	7.5581	4.1351	5.9798	8.1153	5.5004	5.8216	7.79	6.2722	6.0417	6.83	8.3103	8.3701	7.0057	7.0283	5.1426	7.9506	5.7471	8.3112	5.0087	6.2584	7.584	6.4586	7.4353	7.1242	6.2933	6.8768	7.4893	7.2107	7.0417	6.8395	5.6391	6.962	6.1576	5.9471	6.3041	8.0617	5.0148	7.6029	7.6084	4.9897	6.7387	7.3296	5.9377	8.043	7.0937	7.8629
-8.8422	-9.4279	-10.258	-10.516	-9.3231	-9.6178	-11.157	-9.3438	-10.94	-9.5866	-10.345	-10.311	-9.3218	-9.8892	-11.107	-10.944	-9.4865	-8.6697	-10.243	-10.114	-10.493	-8.9349	-10.537	-8.8259	-11.134	-11.219	-9.5588	-10.835	-9.6403	-9.2619	-10.747	-10.915	-9.5543	-9.4342	-9.8995	-8.712	-9.6063	-8.0184	-9.0698	-9.7649	-10.789	-11.488	-11.35	-8.5616	-10.873	-9.7364	-9.7253	-10.52	-10.587	-9.3829
-3.0747	-4.4838	-3.3175	-2.4912	-3.309	-3.3804	-2.6594	-4.3316	-3.3772	-3.1741	-4.9168	-3.2558	-3.1544	-4.1226	-5.6465	-3.3648	-4.0785	-4.4114	-5.5174	-5.0328	-3.9772	-3.711	-3.5576	-4.3544	-2.4573	-4.2319	-3.0078	-4.847	-2.2401	-6.3212	-3.0251	-3.0858	-3.144	-3.9122	-2.7632	-4.7393	-3.7784	-4.6861	-3.6966	-4.053	-3.0906	-1.3038	-3.2777	-3.4825	-3.623	-3.1707	-4.4465	-3.657	-3.9535	-4.9354
-1.3412	-0.7452	-2.3145	-2.0827	-1.3391	-3.7008	-2.1961	-2.1252	-2.6354	-2.1564	-3.2115	-2.0283	-3.701	-3.0469	-2.2892	-2.5231	-3.5151	-2.829	-2.4257	-2.3684	-2.694	-3.4014	-2.6347	-2.2575	-3.146	-3.0762	-2.574	-3.0151	-2.5957	-1.6705	-3.4546	-2.7731	-2.7489	-2.8236	-2.8509	-4.8443	-2.5099	-3.678	-3.711	-2.034	-3.9764	-1.8367	-3.4399	-3.0307	-2.0596	-2.3946	-3.3192	-3.6386	-2.7215	-3.1644
2.0133	1.8452	3.5576	2.9152	2.2394	1.8082	2.9404	2.2746	2.069	1.876	0.51595	1.6167	1.3239	1.0583	0.76392	2.6451	0.018225	2.4029	1.094	2.8627	1.1427	1.442	1.8361	1.4589	1.3265	1.4028	1.6419	2.0932	2.5092	2.9096	0.21806	1.6477	1.108	3.3215	1.184	1.652	1.5938	1.5528	3.2957	1.778	0.78355	1.7112	2.0132	0.1806	0.99963	-0.63206	0.39554	0.22524	1.908	1.3561
-3.173	-3.1395	-4.2361	-4.1251	-2.9569	-2.8616	-3.0993	-4.9292	-4.1296	-3.8881	-1.8186	-2.659	-3.264	-4.3222	-4.4432	-4.2831	-3.2529	-5.433	-5.5532	-3.6759	-4.0592	-4.0288	-4.9308	-4.99	-3.0965	-4.369	-4.4135	-2.1727	-3.4166	-4.2871	-4.32	-4.425	-3.5318	-2.8211	-5.9835	-3.1074	-2.0138	-3.587	-4.1405	-3.7539	-4.3342	-3.9122	-5.1524	-4.1187	-2.7961	-5.4424	-4.7257	-2.9317	-5.314	-4.119
-14.811	-14.086	-12.422	-14.072	-16.105	-15.267	-15.123	-12.922	-15.004	-13.43	-15.468	-13.193	-14.966	-15.359	-13.802	-15.248	-12.557	-15.036	-14.767	-15.129	-14.486	-14.467	-15.74	-13.652	-13.284	-12.655	-13.863	-12.964	-14.215	-15.532	-15.206	-13.184	-14.378	-14.396	-12.975	-13.874	-14.189	-16.696	-14.99	-15.233	-14.702	-13.535	-16.93	-14.492	-14.222	-14.959	-12.599	-13.556	-15	-15.52
-3.1825	-2.9957	-0.75824	-3.1959	-2.8412	-2.8253	-2.9943	-2.8324	-2.3308	-3.4758	-3.4971	-2.091	-2.6896	-3.0229	-2.33	-3.1089	-2.176	-2.6675	-2.2491	-2.1906	-2.3254	-3.0288	-3.5001	-1.2981	-1.3216	-1.9915	-1.7768	-1.601	-3.4633	-3.0405	-1.727	-2.7211	-2.5524	-2.3717	-3.2947	-2.8321	-3.3659	-3.7375	-2.6922	-2.7172	-2.3414	-2.0646	-3.1217	-2.8243	-2.8643	-3.2161	-2.4254	-3.6134	-3.3122	-2.72
2.0143	2.525	2.3431	2.2414	1.7499	4.0375	3.1468	4.0291	3.3981	2.8515	3.4186	1.6471	1.6692	0.82035	2.5763	2.3892	4.3056	2.3332	2.1544	2.9525	3.7148	1.619	2.0057	1.2584	2.7234	3.4982	2.4932	2.1702	2.4721	1.9792	2.1837	1.5819	1.9882	3.3754	2.9832	2.5099	0.85232	3.1975	1.4967	3.2258	1.5734	2.6097	1.2011	1.7388	1.0626	3.1379	1.6528	3.3804	3.9224	1.452
-23.095	-21.359	-23.206	-22.39	-23.34	-20.74	-23.091	-21.177	-22.318	-22.252	-22.183	-22.623	-23.771	-20.637	-23.181	-22.087	-22.023	-23.676	-22.521	-22.358	-22.672	-22.383	-21.717	-22.73	-21.84	-20.259	-21.197	-22.217	-21	-22.816	-21.547	-22.727	-21.436	-22.409	-23.007	-22.115	-21.694	-23.424	-22.028	-22.274	-20.839	-22.252	-21.939	-20.928	-22.117	-20.792	-22.191	-22.327	-21.929	-20.631
3.1252	0.68858	2.5966	2.4189	2.2664	2.5317	1.7234	3.2359	2.894	0.6269	3.0215	2.0683	2.3183	2.4876	2.0873	1.1175	2.6319	2.9046	2.5908	1.3719	2.3715	1.9794	2.366	3.9789	1.207	2.4331	3.4975	3.8611	2.8665	2.8409	2.5684	2.8246	2.595	2.8693	2.0703	1.9335	3.2208	2.6054	3.571	2.897	1.4826	3.8417	2.9617	2.9278	1.6212	3.3094	2.2309	3.3688	2.7003	3.7626
-12.616	-11.07	-10.882	-12.277	-12.031	-12.628	-12.474	-12.304	-12.724	-11.596	-12.141	-10.466	-11.213	-11.979	-12.222	-11.154	-12.623	-12.205	-10.56	-11.987	-11.309	-12.582	-11.718	-11.761	-11.716	-12.26	-12.547	-11.341	-11.606	-12.36	-10.683	-11.558	-12.068	-11.782	-10.666	-12.454	-10.286	-12.082	-11.836	-13.836	-11.666	-11.042	-11.653	-12.484	-11.396	-13.073	-13.429	-12.904	-12.647	-12.655
-4.3885	-2.589	-4.5361	-3.8053	-3.8004	-3.3995	-0.98001	-2.8365	-3.4371	-4.2114	-4.2458	-3.4859	-4.5331	-5.8935	-5.5139	-3.6881	-3.7917	-4.1829	-4.1498	-2.5663	-3.8564	-3.1722	-3.5534	-3.2372	-3.2013	-4.9894	-4.6035	-1.3199	-4.1915	-5.2873	-4.0394	-2.6231	-4.4412	-4.1435	-4.1922	-3.6962	-3.2203	-4.2905	-4.5282	-2.5251	-4.5963	-3.2783	-3.1159	-3.8474	-4.8584	-5.3409	-4.2472	-2.5613	-4.0002	-5.2441
-9.7638	-8.8863	-9.1387	-10.022	-9.6028	-8.3831	-9.2023	-10.86	-9.2175	-8.705	-8.5405	-8.6488	-9.0129	-10.264	-9.0639	-8.376	-10.068	-9.1292	-10.056	-8.6835	-9.8926	-9.1059	-9.7605	-8.6567	-9.1387	-8.9952	-8.1063	-9.3537	-8.95	-9.4255	-9.7652	-9.4817	-9.4287	-9.8217	-8.5837	-8.5313	-10.522	-8.2885	-9.2051	-7.7784	-8.9152	-9.1621	-9.6561	-8.1328	-10.146	-9.3896	-8.5353	-8.0624	-9.4441	-7.7693
-21.33	-22.846	-21.728	-21.312	-22.621	-21.514	-23.012	-23.597	-23.05	-24.083	-21.792	-22.576	-22.133	-20.868	-21.51	-22.273	-21.118	-22.437	-21.789	-23.192	-21.338	-22.028	-22.589	-24.11	-22.331	-22.974	-20.762	-22.941	-22.586	-20.11	-21.35	-20.414	-22.769	-21.859	-22.737	-21.669	-23.807	-21.767	-22.299	-22.89	-21.915	-21.835	-24.317	-22.161	-20.973	-21.687	-23.226	-23.705	-22.49	-20.771
-2.3552	-4.5602	-4.5317	-3.306	-3.0674	-5.048	-3.7643	-3.8196	-4.3718	-2.6865	-2.9858	-2.5192	-3.5849	-4.4689	-3.8001	-4.6148	-1.8961	-4.0105	-4.6867	-3.5562	-3.9582	-4.6894	-4.312	-3.8549	-3.9832	-3.6788	-3.0355	-3.6551	-3.6162	-2.4074	-2.1118	-3.5678	-2.5181	-3.9686	-2.4538	-3.6432	-4.1184	-4.929	-2.8452	-4.2453	-4.5555	-4.178	-5.23	-3.7718	-3.7133	-3.8163	-4.3414	-2.5258	-2.9243	-3.4541
-4.6265	-5.0656	-6.1661	-5.684	-7.1947	-4.4286	-5.4393	-3.4164	-4.1247	-5.5512	-5.6074	-5.867	-3.8063	-4.7849	-4.184	-5.651	-5.3857	-3.882	-5.4812	-4.0756	-5.1074	-3.9723	-3.9642	-5.291	-5.3627	-5.0564	-5.7837	-4.7554	-3.4826	-4.7703	-4.5259	-4.5081	-6.2195	-4.7625	-4.9145	-5.5881	-5.6207	-3.7332	-4.6661	-5.8447	-6.0609	-3.1152	-6.4536	-5.1264	-4.9943	-2.4558	-4.2479	-3.8982	-6.7013	-5.7053
0.62358	0.04966	-1.3463	-0.023706	0.86377	1.5182	0.31604	0.23126	-0.0092867	-0.052736	-0.2939	-0.098473	-0.25467	-0.036	1.4387	0.15555	2.6504	0.21889	0.0015072	-0.2246	0.18374	-0.23628	2.0673	-0.94403	0.55464	1.2434	0.37328	-1.8127	0.036096	0.18721	0.62324	0.21179	-0.40858	0.90977	0.34077	-0.46714	-1.6981	0.17116	-0.21395	0.23155	-0.082254	1.6881	0.73712	0.19105	-0.30106	-0.64065	-1.2128	0.37382	1.1282	-0.69272
-3.818	-0.93197	-2.0465	-1.7079	-0.74413	-2.7386	-1.8314	-1.7084	-2.7898	-2.5375	-1.2388	-2.2635	-1.7043	-2.0556	-1.5868	-2.3318	-1.4668	-0.35296	-2.8929	-1.1004	-1.7809	-2.211	-3.8094	-0.24632	-1.68	-0.0054359	-1.073	-0.44094	-1.9461	-3.4995	-0.85973	-0.9363	-2.4687	-2.3322	-2.8737	-3.0677	-1.8878	-1.7499	0.65264	-2.2815	-1.4898	-2.2052	-1.3055	-2.202	-2.369	-2.8946	-1.5937	-1.9307	-1.7052	-2.3234
-1.3927	-3.1013	-1.0121	-2.6774	-0.57718	-1.1901	-0.70845	-1.83	-3.8014	-1.4466	-0.83677	-3.0639	-2.005	-2.207	-2.0776	-0.17504	-0.904	-1.6011	-1.7081	-0.64187	-0.95401	-1.6981	0.075085	-1.9014	-0.44185	-1.6167	-1.2069	-1.843	-1.2114	-2.3684	-2.4461	-1.3798	-2.1781	-1.6707	-1.6483	-1.9899	-1.7485	-2.1063	-1.5803	-1.3737	-1.4214	-0.58258	0.23732	-3.3355	-1.1127	-1.1333	-0.4393	-0.79535	-2.5501	-0.093378
-12.784	-12.408	-12.188	-11.139	-11.961	-10.478	-12.112	-12.473	-10.635	-11.55	-10.125	-10.624	-10.876	-10.727	-11.387	-8.2851	-10.5	-12.182	-10.495	-12.551	-11.217	-12.637	-13.7	-12.252	-11.434	-12.953	-13.159	-12.359	-12.373	-10.803	-11.198	-11.321	-12.189	-11.036	-12.968	-11.524	-12.209	-11.033	-11.134	-11.87	-11.069	-11.869	-11.076	-12.016	-10.756	-11.925	-11.625	-11.157	-11.038	-13.103
-21.777	-20.959	-22.256	-24.096	-21.713	-19.806	-21.452	-20.377	-23.495	-21.861	-22.353	-23.307	-22.082	-22.786	-21.975	-22.873	-21.609	-22.114	-21.018	-22.475	-22.329	-24.188	-23.111	-20.203	-21.674	-22.608	-23.756	-22.925	-23.005	-24.161	-22.345	-21.862	-22.855	-22.188	-22.154	-22.881	-22.236	-21.928	-20.913	-21.124	-21.964	-22.894	-22.453	-21.946	-23.038	-22.012	-21.49	-22.863	-21.307	-22.871
6.6096	4.3018	4.3419	4.0349	5.1383	7.1944	5.6986	4.291	3.7739	5.8816	5.446	5.1848	4.2905	5.9101	5.1723	7.1957	5.1886	5.7351	5.1064	4.8326	4.076	4.9595	3.2235	6.2	5.4597	5.6039	4.1717	4.9236	5.2413	4.926	4.3483	5.3226	4.327	5.488	4.6631	4.113	4.0275	4.4973	4.4132	4.1989	4.8326	4.0725	4.6891	5.6036	4.8495	3.6706	5.8432	5.3813	4.1478	5.8272
-11.801	-9.7745	-10.548	-12.205	-12.697	-11.032	-11.848	-11.181	-12.399	-11.442	-11.541	-11.028	-11.352	-10.447	-11.328	-9.4664	-13.558	-10.846	-12.24	-11.256	-11.296	-10.565	-13.775	-11.714	-12.813	-11.207	-12.013	-12.046	-10.938	-11.22	-12.203	-12.055	-10.669	-10.404	-12.746	-11.109	-12.673	-11.295	-10.953	-10.623	-12.906	-11.37	-10.695	-10.501	-12.91	-12.656	-12.29	-12.532	-11.315	-10.398
0.51704	0.44229	1.5261	1.8341	0.5756	-0.16398	2.2219	0.78493	0.19965	-0.32879	1.0975	1.1465	-0.34102	-0.22597	0.26703	1.1086	0.92559	0.13708	1.5503	0.82338	1.1772	1.2954	0.37512	0.95169	0.017211	0.51611	0.97692	0.84673	-0.72597	0.8625	0.52049	-0.88998	1.142	-0.051874	-0.21391	-0.53275	1.2218	1.0698	0.85183	0.70555	1.531	-1.7827	2.1395	-1.2545	0.83844	0.73062	0.73535	-0.42533	0.23796	1.0749
0.74494	2.226	-0.29174	2.1414	0.58054	0.025121	1.1396	1.3704	0.18496	2.122	-0.048225	1.1418	-0.4595	2.124	0.99704	1.657	-0.050544	2.0173	1.8947	1.1112	0.3029	2.3885	0.58711	1.2776	1.2182	1.7257	0.86342	2.4849	0.074775	0.21028	-0.10604	3.4582	2.0262	0.79747	-0.93874	-0.24995	-0.10247	1.5231	1.8556	1.3326	0.52654	0.35103	1.6679	1.082	2.2599	0.046665	2.6721	1.4242	1.5995	0.011721
7.7522	8.465	6.6651	7.2267	7.8134	6.9432	7.6998	6.9265	7.385	7.4717	5.8993	6.5642	6.0054	7.8659	7.3416	7.5074	7.0161	6.5587	8.7323	6.5815	7.0045	5.966	5.601	6.0546	7.9847	7.7548	8.3349	6.2516	7.7823	7.9269	6.0065	6.4004	6.2121	6.5193	7.1203	7.0641	7.2663	5.2161	7.1888	7.9585	6.5125	8.2707	7.6977	5.7461	7.0341	6.5326	6.9487	6.5473	7.6906	7.5318
-13.086	-11.382	-13.96	-13.801	-11.865	-11.793	-12.163	-11.431	-12.5	-12.659	-13.061	-13.184	-12.162	-13.094	-10.854	-12.991	-13.593	-12.562	-11.866	-11.021	-13.893	-12.593	-14.746	-12.565	-12.655	-12.722	-11.286	-12.993	-12.648	-13.211	-11.666	-12.834	-13.93	-11.352	-13.423	-13.953	-14.441	-13.605	-13.223	-13.283	-12.752	-14.295	-12.913	-10.657	-12.734	-13.525	-12.748	-14.052	-14.73	-12.718
0.18303	-0.34128	-1.2389	-0.79972	0.9534	0.22001	-1.23	1.886	-1.1297	-0.72193	-1.2357	0.24143	0.15897	0.33025	-0.20422	1.1974	-1.8049	-0.19096	-2.0002	-0.28077	-0.83908	-0.63343	-0.14868	0.24847	-0.19253	-1.1076	0.36731	0.6637	-0.22094	-0.035768	0.10771	-0.079523	0.85944	0.55915	-1.0701	-0.86056	-0.55968	0.94456	-0.5187	0.10236	-0.87036	-0.77435	-0.099604	0.35295	-0.18582	-0.68783	-0.0071229	0.049836	-0.35846	1.2195
1.571	3.8069	3.1025	2.5574	2.2226	3.6181	3.4759	3.4967	3.3614	3.0756	1.6524	2.6045	2.8299	2.0559	1.6216	1.0224	2.4601	2.4431	3.6549	1.8234	3.2013	2.8732	3.2962	0.37377	2.9072	2.5464	3.8418	3.4989	2.1256	3.9012	2.7756	2.1869	2.0528	1.8664	3.5901	1.4552	2.1224	2.5576	1.8954	3.2848	3.1671	1.5242	3.1449	3.2721	1.2723	3.8499	2.1473	2.8821	2.7342	1.4346
-6.924	-7.0154	-6.6435	-6.4811	-5.2379	-6.4773	-5.7719	-6.9447	-6.7935	-6.2596	-7.3197	-7.2832	-7.0367	-5.0869	-4.9754	-6.2063	-6.8723	-5.9699	-7.2739	-8.9838	-7.4484	-7.3039	-5.2194	-3.9795	-6.1246	-5.7789	-6.2926	-6.3562	-6.6228	-6.1106	-5.2251	-7.2306	-4.4717	-6.0592	-6.1679	-8.4229	-4.5878	-4.7613	-6.7575	-6.2547	-5.4053	-6.0945	-5.629	-5.0631	-7.0821	-8.0161	-6.7388	-5.6203	-5.8335	-6.4594
1.1754	1.4083	1.3217	1.5997	0.64631	1.642	1.3435	-0.29562	1.011	1.4392	2.5837	1.2078	1.0857	0.4868	1.8346	1.0456	0.60102	2.4293	1.1147	0.93844	0.9712	1.1656	1.5711	1.6819	2.8507	1.9518	2.411	0.99876	1.6823	2.2212	2.0007	1.1449	1.6111	2.9963	1.6466	2.4859	1.4229	1.3671	0.78891	2.4877	2.0261	1.5473	0.94468	1.204	2.0475	1.4138	0.8429	2.0756	2.6288	3.6342
-1.7006	-3.6414	-2.3325	-3.6868	-0.97067	-2.8143	-2.8053	-3.4064	-3.7548	-2.6771	-2.7373	-2.6507	-1.5757	-2.9913	-0.24617	-1.3269	-2.151	-1.3354	-1.9509	-2.5102	-1.5004	-1.079	-3.4504	-4.0827	-3.2128	-2.7712	-3.639	-3.4952	-1.6605	-2.0972	-5.0174	-1.6641	-3.6499	-2.3771	-2.0784	-2.4716	-3.6965	-1.8364	-2.4922	-2.4932	-3.1115	-2.9879	-2.6741	-1.8064	-1.3617	-1.7747	-2.1084	-1.4971	-1.8159	-2.9308
-13.319	-13.801	-13.056	-11.606	-12.685	-12.017	-13.777	-13.756	-13.361	-13.39	-13.643	-14.032	-13.767	-13.562	-13.394	-12.577	-12.645	-11.796	-12.089	-14.967	-12.973	-15.291	-13.236	-12.765	-13.615	-12.553	-11.654	-13.771	-14.416	-12.112	-14.307	-13.66	-13.152	-12.59	-12.941	-13.734	-13.134	-12.172	-15.086	-12.653	-13.094	-12.673	-12.795	-13.877	-12.435	-14.052	-14.457	-13.209	-11.936	-13.614
-2.6765	-0.68044	-1.9714	-2.6114	-3.2249	-4.3904	-2.9644	-2.2372	-2.7748	-1.903	-2.4655	-2.3345	-1.7503	-3.5063	-2.1189	-3.7273	-2.4281	-3.0796	-4.3432	-3.0845	-2.0243	-2.7332	-2.6741	-1.0216	-2.7631	-1.8992	-2.7637	-4.4545	-3.7916	-2.2811	-3.0503	-2.3923	-1.8428	-3.872	-2.8128	-2.277	-3.0706	-3.2555	-1.9644	-1.7722	-3.7989	-1.5315	-1.848	-1.3112	-3.0507	-2.3244	-2.3997	-2.2773	-2.654	-1.5969
-15.081	-15.88	-14.857	-15.632	-15.354	-14.327	-15.266	-15.501	-15.68	-15.171	-14.008	-15.098	-14.155	-14.285	-14.401	-14.714	-15.272	-14.352	-14.687	-14.676	-13.682	-15.285	-13.951	-14.304	-13.174	-14.645	-15.204	-13.602	-15.525	-13.157	-15.343	-14.594	-15.525	-14.135	-15.303	-14.502	-16.018	-15.23	-16.144	-15.862	-14.499	-15.158	-14.757	-14.354	-15.897	-13.908	-14.86	-13.916	-13.985	-15.135
-7.597	-6.452	-6.5214	-6.9471	-7.3369	-5.2737	-6.3931	-6.1344	-7.1117	-6.1872	-6.421	-8.0046	-6.4964	-5.43	-5.7944	-7.1385	-6.9427	-4.9549	-6.4143	-4.7195	-7.2215	-6.7155	-6.1466	-6.352	-5.4591	-4.309	-6.5784	-7.0068	-6.252	-5.737	-6.8312	-6.6995	-6.938	-5.9089	-6.9871	-5.7792	-6.913	-6.3513	-4.4724	-4.5488	-6.33	-6.3325	-7.1716	-6.5738	-6.4592	-6.6989	-7.7935	-5.7246	-6.8057	-8.5072
0.97198	0.37564	0.36739	1.8743	0.76843	1.059	1.4988	2.1447	0.55482	1.6383	2.0136	0.58288	-0.11275	1.3506	2.157	0.31252	2.359	0.69841	1.4582	2.0766	2.0126	-0.5029	2.9008	0.90849	0.98352	0.28629	0.68172	0.92722	2.043	1.0067	2.3311	1.1166	1.2416	0.63761	1.4408	1.0564	2.0734	3.2087	-1.0004	2.4846	1.7328	2.2684	1.4267	0.58543	2.352	1.7279	1.329	0.86521	1.3544	2.276
10.057	9.2198	10.728	7.8599	9.1846	8.2168	9.3148	8.9856	8.8125	9	10.382	10.245	9.331	8.7636	10.078	9.1131	9.7805	9.171	9.5185	9.6483	9.2064	8.0888	9.6408	11.92	10.188	9.441	9.0825	9.4425	9.7416	9.796	9.6227	10.068	9.8051	8.8818	10.204	10.553	9.7264	10.43	11.221	7.6255	8.7911	10.015	8.0556	9.7909	11.189	10.723	10.273	10.012	9.473	9.566
-1.3353	-1.5249	-2.304	-3.0592	-0.26831	-3.5022	-2.0709	-1.4179	-2.7223	-1.5008	-1.2835	-1.6435	-0.9467	-2.2375	-0.16626	-1.9305	-2.2612	-2.372	-1.3227	-2.424	-1.7694	-2.5196	-2.1875	-0.34636	-1.031	-0.10035	-1.0615	-3.1109	-2.7558	-0.6446	-1.111	-2.1307	-0.7522	-1.8381	-1.5697	-0.77544	-1.3538	-1.4205	-1.1235	-0.69976	-1.8102	-1.669	0.31674	-1.5016	-1.734	-0.16722	-0.60125	-0.5703	-2.9488	-1.3158
-13.049	-13.888	-12.623	-14.4	-13.247	-12.631	-12.952	-14.975	-13.403	-12.274	-12.261	-11.833	-13.321	-12.324	-12.638	-14.184	-13.886	-14.399	-12.922	-12.665	-14.151	-13.361	-11.167	-12.58	-12.756	-12.649	-13.581	-12.768	-12.824	-13.766	-14.018	-13.872	-14.195	-13.754	-13.234	-12.3	-12.741	-13.869	-14.129	-14.087	-14.013	-11.638	-13.165	-13.05	-12.206	-12.132	-12.104	-13.238	-13.175	-12.447
-12.243	-12.57	-11.256	-13.983	-14.421	-11.84	-12.783	-11.934	-14.115	-12.601	-11.264	-13.518	-13.083	-12.551	-12.544	-11.259	-13.126	-14.03	-13.803	-12.227	-12.905	-14.616	-13.36	-12.773	-11.772	-12.77	-13.135	-13.07	-12.035	-11.635	-12.793	-13.709	-13.784	-13.844	-12.356	-12.352	-12.91	-12.905	-12.428	-12.989	-12.411	-14.449	-13.333	-12.289	-13.896	-14.199	-13.156	-14.019	-11.923	-12.497
1.9449	-1.4966	0.48575	-1.7008	-0.1456	-0.31095	-0.52861	-0.11278	-1.7973	-1.116	-1.5213	-1.9131	-1.0793	-1.2683	-1.3495	-0.16606	-0.82119	-1.871	0.70076	-1.4607	-0.40072	-0.94755	-0.44968	-0.55094	-1.8069	-0.60713	-0.10891	-1.1257	-0.11433	-0.12249	-0.60957	0.88712	-1.948	-0.53677	-1.0939	-0.65615	-1.0572	-1.148	-0.3065	-0.087887	2.8244	-1.3112	-0.73441	0.32362	0.63953	-1.1312	-0.56866	-1.4772	0.46727	-0.62966
-11.495	-13.121	-13.314	-12.549	-11.939	-10.15	-11.146	-11.026	-13.412	-11.726	-10.659	-13.317	-10.46	-13.388	-12.276	-11.674	-11.1	-12.157	-10.643	-10.981	-11.343	-12.915	-11.667	-12.621	-12.356	-12.612	-13.11	-11.353	-12.022	-11.291	-12.147	-11.898	-13.933	-11.975	-12.731	-11.015	-12.087	-12.27	-10.988	-11.079	-12.885	-12.283	-10.905	-11.102	-10.982	-12.584	-11.989	-11.904	-12.111	-11.536
-8.0987	-7.5745	-7.0848	-8.0842	-5.3495	-8.049	-8.6313	-6.4548	-8.4995	-5.8083	-7.8949	-7.8359	-9.3833	-7.0814	-6.5506	-9.0995	-6.4607	-6.0471	-8.3218	-7.1225	-7.8996	-6.1635	-7.5696	-7.7567	-6.1159	-8.1206	-5.836	-9.8293	-6.5909	-8.857	-7.6044	-9.9626	-7.9113	-6.8187	-8.6918	-8.7218	-6.5375	-7.4533	-7.6347	-7.8101	-5.7419	-8.077	-7.988	-7.0653	-8.2224	-6.8721	-7.4117	-7.818	-9.0946	-8.6572
-11.276	-11.695	-10.24	-9.4277	-11.468	-9.6427	-10.957	-10.65	-9.5538	-10.552	-10.35	-10.951	-10.984	-11.428	-11.269	-9.1627	-11.117	-10.259	-9.6793	-11.683	-11.74	-9.3565	-11.889	-9.2528	-11.959	-10.264	-7.8468	-10.378	-12.438	-10.238	-10.592	-10.008	-11.689	-11.843	-11.043	-12.124	-8.6813	-11.898	-12.292	-11.205	-12.127	-11.743	-11.07	-11.35	-10.518	-9.0947	-10.077	-10.109	-11.286	-8.8147
-3.5333	-4.2763	-2.4339	-2.74	-5.3497	-2.5624	-3.61	-3.4179	-2.6635	-3.2731	-3.5452	-4.0659	-3.1012	-4.0952	-4.8161	-2.6962	-2.324	-3.6009	-3.9109	-4.1883	-2.554	-2.4501	-4.7184	-4.159	-3.7728	-4.3084	-3.9572	-2.3104	-3.3326	-3.2614	-4.1906	-3.8252	-4.1078	-3.3207	-3.3191	-1.6488	-2.2099	-3.4869	-3.2385	-3.0227	-4.3805	-4.3973	-3.2686	-3.1319	-3.2782	-4.7674	-4.3638	-3.0732	-3.3308	-3.823
-0.95112	-2.8163	-1.3153	-2.5579	-1.9021	-1.0981	-1.1621	-0.64766	-0.88812	-0.67657	-1.4296	-3.2138	-1.5734	-1.0093	-1.1035	-0.34363	-2.302	-1.4445	-2.1837	-1.6141	-2.7732	-2.0659	-2.1835	-0.92185	-1.5667	-1.9246	-1.1335	-0.85093	-1.9315	-1.3305	0.14138	-2.6554	-1.6479	-1.5782	0.22295	-0.39009	-1.8258	0.51887	-2.408	-0.93596	-2.6172	-2.811	-0.7085	-0.90938	-1.8128	-2.7615	-1.1218	-0.055012	-0.81397	-2.4766
-0.80797	0.95224	-0.60758	-0.60224	-0.083464	-0.10523	0.38312	-0.36691	0.78599	-1.8653	0.87254	-0.45795	0.8737	0.87046	0.57891	-1.1946	-0.17404	-0.026875	-0.22457	0.0051082	-1.0525	0.38669	0.53435	0.67684	-0.60875	-1.4024	0.57012	0.56999	-1.1326	-0.8371	0.4567	1.8477	-0.822	-0.83495	0.094272	-0.75729	0.78294	0.46178	-2.1667	-1.3369	-2.0658	-0.38101	-1.6276	-1.2961	0.26367	-1.756	-0.20609	-2.7098	1.4565	0.2265
-13.516	-12.529	-12.948	-14.505	-13.062	-13.212	-14.094	-13.178	-13.276	-11.7	-14.077	-12.374	-12.409	-14.206	-12.728	-13.199	-12.044	-12.411	-14.29	-11.711	-13.426	-12.885	-14.288	-12.818	-12.285	-12.976	-14.034	-11.758	-11.137	-12.965	-12.391	-12.221	-13.117	-14.255	-12.719	-13.225	-12.692	-13.541	-12.435	-12.635	-12.213	-12.703	-13.642	-13.581	-12.871	-15.302	-12.788	-14.365	-14.52	-13.196
9.2287	8.2224	8.9285	9.1574	9.8776	8.0965	7.6426	8.6483	8.4392	8.7667	8.6238	7.6497	10.269	8.1589	9.608	9.4632	9.5978	9.1747	9.6191	8.9406	10.986	7.4997	9.0045	7.9392	9.0389	9.3065	8.7459	7.869	9.1584	10.071	8.2484	7.7066	8.7942	8.288	8.1235	6.7094	8.1582	8.342	7.8827	7.5177	9.1058	8.4989	7.5255	6.9466	8.721	7.9552	7.8627	8.8989	7.6265	8.6281
8.1048	10.236	9.6425	9.9897	10.782	9.6592	9.0893	10.512	9.2435	10.999	9.0735	11.253	10.274	9.015	9.0103	8.2667	8.1823	10.112	8.9309	9.6886	10.693	10.89	9.0199	11.123	9.9699	9.5071	10.37	10.233	10.327	10.422	10.833	10.199	9.3297	10.68	9.1443	10.464	8.9062	9.7778	9.7693	9.4122	9.8388	8.3101	9.9824	9.8736	11.204	7.5599	10.336	8.035	9.8439	10.703
-2.1717	-2.4407	-0.68352	-1.6527	-3.7613	-3.2867	-2.0974	-2.1725	-2.8311	-3.551	-1.192	-2.1625	-1.4938	-2.5625	-0.65006	-2.4939	-1.9251	-3.9514	-4.956	-4.0096	-0.57839	-1.6044	-3.6741	-1.6876	-3.626	-1.9729	-3.2808	-1.4633	-1.8935	-1.1443	-1.2806	-3.8732	-1.7899	-3.882	-1.0637	-2.3406	-4.1941	-4.6647	-1.6049	-3.345	-1.2837	-4.2194	-2.7943	-3.0975	-1.8293	-3.088	-3.1145	-2.0832	-3.4764	-2.7673
-8.405	-7.9761	-8.0434	-8.434	-8.2585	-8.6175	-8.4812	-9.4044	-7.3616	-7.0761	-11.043	-8.1041	-8.8976	-10.008	-9.118	-8.4481	-7.4088	-9.7773	-10.046	-9.7175	-8.7946	-9.3798	-9.3921	-8.3549	-6.9798	-9.5305	-9.3426	-8.8862	-8.5599	-8.3259	-8.8923	-9.7972	-8.8417	-8.381	-8.4816	-9.6491	-9.0429	-8.5851	-8.5057	-8.2389	-8.8216	-9.3499	-9.7881	-9.4261	-8.2465	-7.4592	-9.8003	-7.4787	-9.2691	-10.976
-13.576	-12.669	-13.765	-13.11	-11.327	-12.284	-13.875	-12.945	-12.915	-11.331	-13.004	-14.073	-10.905	-13.765	-13.916	-12.537	-13.835	-15.787	-13.481	-12.347	-13.503	-13.438	-14.133	-12.711	-13.974	-13.143	-13.203	-12.879	-12.589	-12.994	-12.91	-14.024	-12.78	-12.224	-13.527	-11.985	-12.729	-12.455	-12.981	-11.685	-12.93	-11.421	-13.681	-13.365	-13.537	-12.934	-13.176	-12.512	-13.867	-13.47
-10.579	-11.319	-9.3509	-8.8839	-9.336	-9.9699	-10.353	-10.199	-10.082	-11.317	-9.3526	-8.8837	-12.362	-9.227	-9.9784	-9.8294	-9.1079	-9.9095	-10.983	-9.6959	-8.5486	-10.338	-9.9465	-11.053	-8.3573	-10.156	-8.1726	-10.249	-9.0632	-10.754	-8.4003	-9.8106	-10.706	-10.065	-10.976	-11.135	-11.614	-9.9913	-10.661	-10.577	-11.227	-12.579	-9.6709	-9.648	-9.271	-11.284	-10.598	-9.1749	-10.892	-10.484
-5.0819	-2.9451	-3.5871	-5.6983	-3.4315	-2.9542	-6.0232	-4.1935	-4.4018	-3.7118	-3.9901	-4.2409	-3.7288	-2.9501	-2.7018	-2.9137	-3.0107	-2.7963	-4.8185	-2.373	-3.4475	-4.1325	-2.3121	-2.6632	-5.0292	-4.4901	-3.1923	-3.0428	-3.5478	-2.6793	-3.2411	-3.834	-2.9314	-1.9381	-3.5094	-5.0201	-4.0679	-2.4871	-8.0981	-3.7129	-3.6413	-3.1118	-5.3505	-3.1814	-3.6657	-2.4099	-3.4975	-3.2688	-4.5989	-2.1788
0.55764	0.3704	1.3311	1.0014	-0.14329	0.41502	0.76787	0.30333	0.50025	-0.30031	0.85253	-0.21344	-0.16634	0.77229	2.006	1.717	-0.85833	0.74416	0.12046	1.6718	1.4403	2.2306	1.0447	0.73234	1.4451	-0.61558	2.4309	-0.51507	1.0515	-0.97029	1.25	0.53776	0.36652	1.4087	-0.26322	0.90869	-0.012885	1.052	-0.56581	0.45802	0.015525	2.4543	0.29822	0.68462	0.26891	0.083967	1.2739	0.098206	1.7529	-0.21925
-5.4783	-4.36	-6.618	-7.1064	-5.128	-7.5525	-5.2102	-6.2087	-4.2853	-5.0616	-5.6033	-4.6634	-5.696	-5.6746	-7.0193	-5.1707	-5.4465	-5.6364	-6.707	-5.5113	-4.3777	-5.7688	-6.5871	-5.857	-5.7216	-5.4885	-6.7776	-6.4544	-5.8153	-5.1413	-5.2511	-4.9922	-4.6345	-4.2918	-3.7449	-3.9489	-4.6852	-5.736	-4.9034	-6.3751	-4.3686	-6.3723	-4.3852	-5.7999	-5.3292	-5.9934	-6.0708	-5.8759	-5.8425	-6.1648
-9.6236	-9.5796	-9.9785	-10.22	-10.85	-10.734	-10.902	-10.484	-11.252	-9.782	-9.5981	-11.162	-10.373	-10.976	-10.049	-9.669	-9.6044	-10.585	-10.771	-9.9829	-10.569	-9.9684	-9.3012	-10.013	-8.9007	-11.078	-9.4338	-11.673	-10.605	-10.333	-10.295	-9.2813	-11.371	-9.8405	-11.55	-8.902	-10.217	-13.089	-9.8119	-9.5851	-10.368	-9.7012	-8.9369	-9.5651	-9.6653	-10.162	-9.9154	-11.11	-11.334	-10.251
11.719	9.5109	8.8229	8.5542	7.9372	9.615	9.9534	9.8314	8.921	9	10.758	8.8467	8.735	9.1887	9.4838	9.9326	8.3154	9.7849	10.729	10.22	10.504	8.6787	8.4085	9.5293	9.0869	9.7152	11.251	9.9314	8.2136	8.5782	9.0239	8.9082	7.9927	9.4994	9.8236	9.5397	10.406	10.271	9.2022	9.8897	9.3746	9.9507	10.999	9.2002	8.5577	10.154	9.8993	10.14	10.129	10.813
4.2986	4.9819	4.1019	5.516	5.5348	6.4527	6.3699	6.0023	4.9606	5.6363	7.2603	4.63	6.5858	4.0191	6.0672	5.446	5.6367	4.92	5.843	5.7077	5.9504	5.8615	4.6907	5.1141	4.6304	5.2833	5.0751	4.2151	6.5032	6.8434	5.2282	6.6455	6.8756	6.2502	5.4621	6.5868	4.7541	4.3889	5.1851	4.7052	5.3308	5.0163	6.6012	6.7433	6.3422	7.5777	7.1729	6.3404	5.2783	5.9234
-13.032	-11.823	-12.811	-13.314	-13.153	-13.757	-13.496	-11.492	-13.099	-13.452	-11.531	-12.574	-12.857	-13.316	-13.786	-12.442	-13.13	-12.142	-13.526	-12.103	-13.534	-12.474	-11.998	-11.914	-13.152	-14.548	-11.583	-12.594	-13.293	-12.773	-14.255	-13.794	-12.908	-13.106	-10.608	-11.807	-10.695	-13.852	-13.483	-11.433	-13.745	-13.409	-11.567	-12.272	-12.346	-11.887	-13.661	-13.97	-14.296	-12.104
-2.4304	-2.3996	-2.3514	-3.3431	-2.8307	-2.1987	-2.1833	-2.9791	-1.8465	-1.8923	-2.4835	-2.8829	-3.3216	-2.5178	-2.3117	-3.1249	-2.7284	-2.4556	-1.3162	-1.4679	-3.4011	-2.8564	-3.4363	-2.2591	-2.7754	-3.3522	-2.1046	-3.0864	-4.0817	-2.1582	-2.6146	-2.5152	-3.5043	-2.164	-2.4028	-2.2087	-2.0353	-2.9343	-3.1546	-2.6639	-3.212	-1.3145	-2.787	-2.5335	-1.6176	-3.5836	-3.6903	-2.0778	-1.2644	-2.643
-8.8326	-7.1295	-7.792	-9.168	-10.186	-9.4185	-8.3563	-10.311	-10.126	-8.8946	-10.033	-8.6408	-10.663	-9.6436	-11.343	-11.284	-9.8042	-7.8276	-11.212	-9.0703	-11.282	-10.411	-10.332	-9.0911	-8.8175	-9.9777	-9.6573	-9.2964	-8.2484	-8.7342	-9.9088	-8.2934	-8.7785	-10.312	-10.261	-8.55	-9.294	-8.8463	-8.6822	-9.4325	-9.2017	-8.262	-8.5596	-10.375	-7.7603	-10.66	-8.7601	-9.7578	-10.532	-8.5205
-0.033423	-0.58263	-0.79309	-0.18533	0.61181	-0.84372	0.30367	0.8636	-1.6988	-0.65959	0.29195	1.0834	0.58782	0.5101	0.25308	0.039442	0.659	1.0016	-0.06726	0.52734	0.7209	-1.39	0.031502	0.28368	-0.63381	0.38923	-0.63769	0.10267	-1.309	0.75601	0.43446	0.056366	0.084229	1.64	0.75629	-0.66398	0.81837	0.6897	-0.20909	-0.3997	-0.90631	0.029177	0.63574	-1.2162	0.53229	0.83636	0.6804	0.34853	1.0146	-0.56641
-21.634	-21.35	-21.507	-20.257	-20.69	-20.212	-20.691	-21.204	-22.103	-21.693	-20.87	-18.698	-20.617	-22.267	-21.949	-21.156	-21.392	-21.747	-20.848	-20.324	-20.107	-19.268	-20.053	-21.589	-19.995	-21.098	-21.488	-20.09	-20.036	-20.466	-19.735	-20.86	-20.406	-19.864	-21.566	-22.287	-18.952	-19.801	-20.652	-20.57	-20.939	-21.306	-20.426	-22.514	-22.56	-21.987	-20.058	-20.26	-20.575	-22.137
-4.6247	-4.4684	-1.3497	-3.6325	-3.348	-2.6899	-3.8323	-2.7298	-4.8793	-4.3768	-3.7314	-2.9568	-4.9164	-3.2351	-1.3775	-3.2474	-1.5348	-2.6896	-3.3139	-0.82864	-4.543	-4.3909	-2.6937	-3.2285	-4.0934	-3.8485	-3.9256	-1.2948	-5.1309	-3.1531	-2.7552	-2.2361	-3.0426	-2.3574	-3.4385	-5.3039	-2.3322	-3.3979	-3.3138	-3.0384	-2.9677	-3.2004	-4.57	-4.0817	-2.1315	-3.6223	-2.9265	-3.2742	-4.1436	-2.8384
-7.9496	-9.5577	-8.1872	-7.3898	-8.7377	-8.491	-7.3315	-7.575	-9.2536	-7.3426	-8.3937	-9.7029	-9.1318	-11.239	-8.7119	-8.6868	-11.253	-8.0278	-9.274	-10.229	-9.624	-9.4266	-9.6182	-8.5045	-8.0821	-9.7107	-9.7879	-8.4882	-9.9714	-9.3729	-10.311	-11.04	-9.921	-9.6683	-8.2311	-8.5107	-9.1319	-9.4086	-7.4772	-11.624	-7.978	-9.1396	-9.3889	-6.6177	-8.4928	-9.1661	-7.5127	-8.0458	-9.0099	-9.7665
0.12368	-0.27556	-0.11509	-0.35388	-0.16276	-0.5113	-1.0313	-1.6031	-1.8336	0.79568	-0.51752	-0.043258	-1.3366	-1.3473	-0.0017386	-0.21123	0.44921	0.46754	-0.32797	-0.56739	-0.037319	0.53617	0.83088	0.65257	-0.11694	0.45714	-0.24671	-0.974	1.0304	-0.073586	-0.71423	0.11529	0.18381	-0.071575	0.87208	0.33308	-0.63238	-2.1748	-0.95984	-0.20667	-1.7413	1.2801	0.85004	-0.024813	1.2754	-1.0963	-0.41391	-0.61127	-0.21632	-1.0078
-3.4868	-3.5256	-3.0946	-4.2717	-3.441	-3.7524	-4.5991	-2.9386	-3.3185	-4.6924	-3.1653	-4.057	-4.4349	-3.4069	-3.5995	-2.8415	-3.4827	-5.2798	-3.6184	-3.4716	-3.4106	-2.8517	-5.3034	-5.6052	-4.2636	-4.5128	-4.9478	-5.0657	-3.1316	-3.3402	-4.3115	-5.9578	-1.8164	-4.4409	-5.0859	-3.2337	-2.9799	-4.11	-4.5199	-5.4172	-4.1237	-4.7343	-2.8075	-4.0377	-4.7153	-3.2007	-4.4131	-3.5672	-4.7282	-3.9971
1.8851	1.4275	2.6739	2.5506	1.887	3.9051	0.18375	2.4293	1.7078	0.17026	2.4905	0.94278	0.37217	1.7469	1.7205	2.1953	1.4753	2.4766	1.3236	2.6546	3.0355	2.6049	2.0915	0.66247	1.6969	0.29322	1.6919	2.1149	0.43709	2.9463	0.48542	3.4332	2.5753	0.75702	1.3406	1.5778	1.0023	1.9256	1.2398	2.1899	3.0704	3.2035	1.4185	1.7408	3.3613	1.1639	1.3319	1.5669	2.6989	0.33492
7.2436	6.2339	8.5887	8.0833	6.5009	9.362	6.7628	9.5472	8.6958	7.7671	9.4382	6.0916	9.9326	9.4331	7.1414	8.0236	7.8764	7.463	7.0649	7.4276	8.1417	7.6657	7.606	8.4973	8.098	8.6324	8.6948	6.1296	9.0113	7.5011	7.7068	9.0252	5.3588	7.0973	7.5137	7.9886	8.4765	7.2904	8.155	6.7876	7.056	9.2851	6.2134	8.3264	8.2372	7.4279	8.1763	7.4206	8.1058	8.9611
-10.264	-10.937	-11.819	-9.908	-10.915	-11.664	-11.704	-10.397	-11.23	-12.588	-10.627	-13.151	-11.407	-12.92	-9.8185	-12.041	-12.751	-10.622	-10.906	-10.174	-11.582	-12.82	-12.571	-12.312	-11.245	-9.7631	-10.237	-10.024	-10.915	-12.033	-13.833	-11.461	-11.139	-11.653	-10.235	-12.566	-12.022	-9.8011	-11.086	-10.625	-11.051	-11.297	-10.421	-9.5576	-10.12	-11.821	-12.308	-12.321	-8.8131	-10.908
-3.5761	-3.4862	-3.1898	-3.1256	-1.8245	-3.2649	-2.2613	-5.4851	-2.0005	-2.4528	-3.6031	-4.6113	-3.3644	-3.0755	-3.6495	-4.5263	-2.6732	-3.8515	-4.3763	-3.5326	-4.348	-3.6982	-3.8647	-2.8353	-4.7955	-3.3573	-4.0972	-3.9189	-2.8661	-4.0095	-3.771	-3.2493	-2.6689	-2.4814	-3.7284	-4.0692	-3.3549	-4.9973	-1.3226	-4.2773	-4.2328	-3.2835	-4.0734	-4.8382	-3.9511	-3.9069	-5.1266	-1.7184	-2.1671	-2.2159
-3.1159	-1.0053	-0.058389	0.046321	-1.2864	0.23627	-0.16849	-0.040185	-1.066	0.09336	0.38498	-1.4241	-1.8433	-0.19599	0.040304	-0.39125	-1.2869	-3.3295	-0.047468	-1.6017	-1.3711	-0.74417	-0.1206	1.0671	-0.17264	0.079168	-2.7149	-0.52977	-1.8672	-3.5807	-1.0528	0.2195	-1.4766	-1.0165	-0.4131	-0.34268	0.1799	-1.2961	-1.0298	-2.7012	-0.74396	-0.57111	-0.71772	-1.4891	-0.63754	-1.4225	-1.114	-1.1013	-0.3996	-2.5021
2.7923	2.4475	3.627	2.0252	3.3476	4.9095	1.8129	2.1696	4.5343	2.8388	2.5426	2.1873	4.0897	2.9348	4.1716	2.9319	2.3778	2.3659	3.3374	1.9473	2.5456	2.341	1.6822	3.2351	2.7551	2.4037	2.8713	2.8338	2.4471	3.8838	3.0355	3.9331	4.1568	1.3608	4.103	1.5892	4.3756	2.0729	2.3946	5.4921	2.8975	2.2189	2.4635	3.2464	1.9064	4.2956	3.7243	2.6882	3.9598	2.8733
-4.0309	-2.268	-3.3391	-3.3494	-2.9572	-2.9158	-2.5733	-4.061	-2.2011	-2.5888	-4.23	-3.6794	-1.0429	-4.5867	-3.7208	-3.5648	-1.958	-3.7038	-1.2658	-3.1113	-3.7344	-3.9451	-4.0001	-1.9518	-4.406	-4.6109	-3.2595	-3.6655	-1.6803	-2.3713	-3.0824	-1.8793	-4.0046	-1.8381	-3.4105	-3.4804	-4.6246	-2.5491	-1.5375	-2.6739	-4.5424	-4.3158	-4.0759	-3.2338	-2.8226	-2.0572	-4.2576	-2.1826	-3.1666	-3.8669
2.5848	0.9977	3.8972	3.4695	4.2658	2.537	2.8057	3.4034	4.5932	2.1676	3.2415	3.7039	3.0437	5.4425	3.2689	1.8691	1.6497	4.4843	3.3003	2.5229	2.7687	3.3329	1.588	2.442	3.0245	3.0739	3.4707	2.293	3.2748	4.0052	2.9332	2.5474	4.0799	0.5507	3.4805	4.1195	1.5938	4.1966	3.3365	3.68	1.7958	1.454	1.6517	1.3059	3.065	3.2017	2.8882	3.0222	2.3196	1.8623
2.9826	1.0116	3.3721	2.7552	1.6549	0.47821	1.6463	1.6237	2.0523	0.6661	1.9018	1.5253	1.4481	2.3489	2.0019	1.4956	1.3691	4.2023	2.1701	1.9263	1.7819	-0.36657	2.7748	1.2033	-0.12302	2.4997	1.8466	1.3856	2.232	1.2921	0.49953	2.2002	0.79623	0.83112	1.585	2.3525	1.8639	1.4003	3.2133	2.7819	2.0093	0.84443	0.9708	1.1334	0.69899	2.8036	2.2	0.83905	1.2125	0.89465
-9.0716	-9.0259	-9.7475	-7.6438	-6.6922	-8.6914	-9.477	-8.3357	-7.8686	-8.7592	-9.3418	-10.681	-9.9204	-10.263	-7.9101	-9.4631	-9.1332	-10.046	-9.0212	-9.9856	-7.5757	-8.3364	-9.5348	-8.6665	-8.3891	-7.7267	-8.2307	-8.8338	-9.6046	-8.6387	-7.3239	-8.9255	-9.5806	-8.6786	-9.3985	-8.3795	-10.131	-7.3742	-9.2113	-7.9099	-8.2664	-10.326	-9.4721	-9.081	-7.8763	-9.1047	-9.1984	-8.4549	-9.2509	-8.0011
3.3103	2.7349	3.7047	3.3844	3.4217	3.3287	3.1364	3.5564	3.1589	4.2859	4.2465	4.8985	3.9885	6.1451	3.9784	4.1005	3.6087	4.492	3.8224	3.4975	5.0209	5.204	2.5068	4.672	4.1007	5.3099	5.1219	3.4285	4.1095	4.0179	5.1523	4.695	4.4427	3.5868	4.8946	5.0673	3.4118	4.2901	4.9262	4.8683	4.5309	5.4506	4.734	4.119	4.5105	4.126	4.1087	2.4752	3.2499	4.673
3.2623	2.2448	1.8589	2.5313	2.8205	0.59905	1.8453	2.7099	3.7372	1.2383	2.0554	1.8044	1.4726	2.3444	1.1491	2.0762	2.3705	1.423	3.3274	0.46498	0.30566	2.4785	1.9891	2.5992	1.7693	0.63181	1.3886	1.4994	3.0594	1.4508	2.4713	3.341	0.92373	1.8918	0.77427	0.066601	1.4918	1.9958	2.4502	3.226	1.8194	2.9297	1.0693	1.1989	2.1725	1.91	1.8024	2.2268	1.648	2.8377
-2.4143	-3.4817	-3.6125	-1.9413	-2.9669	-3.7004	-1.7307	-3.0767	-0.80082	-4.2542	-3.1698	-2.8404	-2.936	-2.4391	-1.6191	-1.9989	-2.9522	-2.1876	-1.6731	-2.9506	-1.9547	-3.9932	-2.4873	-2.7523	-2.7916	-1.5388	-1.3057	-2.8243	-1.4515	-1.8044	-4.0925	-2.2193	-2.109	-4.2576	-2.9833	-4.0911	-3.2386	-3.2961	-4.1302	-2.965	-2.8597	-3.5662	-2.8828	-0.31239	-4.0289	-2.7596	-3.2455	-2.8749	-2.9717	-1.8628
0.17359	-1.0701	-2.9371	-1.3753	-1.5975	-1.7744	-0.7714	-1.9749	-2.1143	-1.7882	-2.4273	0.76657	0.10073	-0.81582	-1.7997	-2.1077	-2.018	-1.1608	-1.6197	-1.9649	-0.46428	-2.0043	-0.81175	-2.6915	-1.1323	-1.3913	-0.79321	-2.5245	-0.7421	-1.8687	-0.52725	-1.5668	-0.54651	-2.0338	-0.62287	-0.85204	-2.1722	-1.5018	-1.6421	-0.14609	-1.1095	-2.0029	-0.30793	-1.8662	-1.1944	-1.7357	-1.0995	-0.33833	-0.75311	-1.7781
-13.503	-11.359	-11.508	-12.269	-13.366	-11.045	-12.014	-11.561	-11.698	-11.032	-11.624	-12.616	-11.035	-10.866	-12.366	-12.346	-13.001	-10.357	-11.881	-11.221	-13.322	-12.726	-10.689	-13.018	-12.305	-10.709	-10.111	-12.298	-10.893	-12.637	-11.674	-9.9889	-12.665	-11.575	-10.528	-13.445	-9.9696	-11.713	-11.195	-11.882	-12.844	-11.287	-11.388	-10.567	-12.871	-11.146	-12.215	-11.541	-11.092	-12.099
-0.84043	2.2527	0.48546	2.3397	0.99888	1.7844	1.7779	1.2213	2.3191	1.7175	0.96615	1.3073	2.7928	0.98117	2.1842	1.8265	2.268	1.0502	0.089667	2.0795	1.8756	-0.063589	1.8312	0.95011	2.7411	2.6279	1.6834	2.3199	1.488	2.0855	3.097	2.8433	0.69873	1.826	0.96074	1.2002	1.6431	0.39913	3.0035	1.9998	0.060049	1.6325	3.2618	0.43534	2.3694	1.0316	1.9364	2.1241	2.0218	1.9759
-5.3738	-5.133	-4.6772	-5.4266	-5.2137	-5.4879	-3.5289	-2.756	-3.7468	-4.1876	-4.8279	-3.9189	-4.0114	-3.6131	-6.3228	-4.8552	-5.1321	-2.8967	-4.6303	-5.8502	-4.7461	-5.1599	-5.5221	-6.0882	-5.1361	-6.6995	-4.3067	-4.7478	-4.578	-5.8453	-3.7425	-5.8052	-4.839	-5.6083	-3.0438	-4.6235	-5.2105	-4.1373	-4.5	-6.8073	-3.7321	-6.3283	-3.5571	-4.4282	-3.6226	-4.6751	-5.8133	-4.9703	-5.8173	-4.2823
-1.4478	-0.41554	1.1074	0.57121	-0.17001	-0.48596	0.94212	-0.171	0.47929	0.2618	1.0246	-0.2629	1.396	0.62644	0.84964	-0.013812	0.14671	-0.13638	0.79242	-1.3298	-0.072266	-1.2259	-1.1084	-0.63595	0.34114	-1.1087	0.94371	-0.25363	0.20089	1.0577	-1.0835	0.57928	0.79197	-1.8084	0.73053	0.53118	-0.139	0.88009	-1.5448	0.74485	-0.19718	0.58749	-1.0583	-0.835	0.26328	-0.85474	-0.38951	-0.6592	0.17631	0.43183
-13.557	-12.204	-12.152	-13.06	-12.007	-12.527	-12.21	-13.72	-12.783	-12.383	-13.184	-13.748	-12.996	-13.031	-13.87	-13.624	-11.901	-13.779	-11.821	-14.409	-11.028	-13.653	-13.177	-12.351	-13.799	-12.568	-14.967	-11.567	-13.155	-13.253	-12.905	-12.408	-12.392	-13.669	-11.673	-10.933	-12.539	-11.654	-14.043	-12.367	-13.047	-12.956	-13.625	-12.977	-12.215	-13.689	-13.378	-11.278	-14.197	-13.515
1.1374	-1.8156	1.7527	0.50887	0.9983	1.5103	0.60349	0.98601	-0.78253	-0.28057	-0.1429	0.6528	1.794	-1.581	0.38255	-0.57915	1.0962	-0.0044527	-0.23574	-0.49191	-0.83219	0.042061	0.13173	-0.94454	-0.38243	-1.0162	0.74335	0.63232	1.3311	-0.24685	-0.29471	0.14636	-0.36432	0.41565	0.32751	-0.61276	0.58995	0.99816	-0.28031	0.9774	1.3423	0.0020306	-0.41571	-1.3934	-0.45634	-0.18317	0.49116	-0.82817	-0.88846	-0.8691
7.498	9.1759	7.7787	7.6325	10.708	9.0195	8.3035	8.3769	9.7087	7.8494	7.7277	9.1759	8.0455	9.8996	9.3653	8.7044	7.4259	7.504	9.1365	8.2856	8.527	9.4219	8.2722	9.043	8.17	6.2913	9.2971	10.078	9.7888	9.0427	8.8987	7.4201	7.8727	9.4388	8.0942	10.227	8.5752	8.8191	8.1339	8.252	8.3288	9.9407	9.1921	8.2358	7.9794	8.3337	9.7838	7.9359	8.9471	7.9873
-6.3601	-6.0804	-5.4464	-4.0804	-5.8083	-4.9227	-5.3867	-5.4643	-6.1242	-6.0638	-4.6914	-5.7115	-2.9363	-3.112	-5.0557	-4.2905	-5.3255	-6.5728	-5.522	-6.2755	-5.7724	-6.7638	-5.07	-5.3275	-5.3258	-5.3241	-4.4434	-5.0088	-5.1003	-5.6009	-5.4129	-5.4148	-7.2617	-5.233	-4.7645	-4.8869	-4.2684	-5.1239	-4.6805	-6.8419	-5.4532	-5.4559	-7.4312	-8.1482	-5.3892	-6.8834	-6.1246	-5.5747	-6.5154	-4.4192
-13.677	-13.898	-13.271	-13.713	-14.268	-13.194	-13.565	-14.403	-13.052	-12.999	-12.183	-12.461	-12.501	-13.34	-12.432	-12.849	-12.773	-12.43	-12.239	-14.15	-13.769	-12.341	-13.137	-13.197	-14.849	-12.875	-14.156	-13.562	-14.445	-14.899	-13.683	-14.463	-13.36	-12.995	-13.597	-13.621	-12.499	-12.543	-13.262	-13.928	-12.142	-12.483	-13.257	-13.388	-12.626	-13.455	-13.237	-12.939	-14.559	-12.771
0.0069559	-0.56075	0.40329	0.50747	-0.6367	1.675	-0.62864	-0.723	-0.43565	-1.7296	-1.0701	-0.63076	0.56403	0.44559	-0.82575	-1.1878	-0.94636	1.5792	0.82926	0.34438	-0.31714	0.44485	-0.32487	-0.75235	0.36755	-0.3923	0.010734	1.5865	-1.5003	1.1902	0.050135	0.47713	-0.11588	-0.54613	1.0837	-0.46987	-0.019627	1.5373	0.20327	0.55918	-1.5181	-0.1883	0.047729	-1.346	-0.0060773	-0.62902	0.17786	0.13897	0.81953	1.0764
0.78833	1.9497	1.9656	1.3946	2.6997	0.16478	0.7966	1.6878	1.4229	0.93737	0.71276	1.3664	2.9495	1.5259	3.2613	1.7307	1.8739	2.735	0.054076	0.85428	2.0598	2.26	0.71045	1.1172	-0.038485	1.019	1.7273	4.2316	2.6303	0.61884	0.48994	0.84223	2.4882	2.8195	1.1656	0.95726	1.7172	1.8422	2.0958	1.4189	2.1397	3.7313	-0.80748	2.1154	0.68135	1.8895	2.256	1.3172	1.0918	2.7844
-13.064	-14.779	-13.08	-12.766	-13.535	-13.725	-14.573	-13.106	-13.284	-11.049	-14.978	-13.655	-12.066	-13.902	-13.744	-13.414	-11.836	-12.732	-12.806	-13.15	-14.315	-14.298	-13.308	-13.399	-13.249	-12.514	-13.253	-14.526	-11.629	-11.653	-14.001	-13.369	-14.974	-13.208	-14.546	-12.369	-11.884	-13.5	-12.664	-13.189	-14.617	-14.197	-13.736	-13.36	-12.525	-13.964	-12.167	-13.622	-13.517	-13.372
1.1965	0.29877	1.54	1.1973	0.22154	0.75892	0.74272	1.1465	2.2352	0.40016	0.81008	1.1705	1.0617	1.4281	0.80245	-0.27998	0.018723	0.56321	-1.3026	0.78231	2.3356	0.022176	1.6352	3.2348	1.7175	2.8647	-0.19218	0.97574	2.1875	0.90904	2.5946	0.2626	1.2848	1.6926	1.6296	-0.50022	1.707	1.7899	2.0491	0.50078	1.329	1.2621	0.77037	1.6647	0.65094	1.6859	1.2455	1.2577	0.70348	1.6074
-2.9386	-1.8508	-3.3762	-1.3605	-2.204	-2.7884	-4.637	-2.8029	-2.5724	-2.2171	-3.7313	-3.5336	-1.2247	-2.0319	-3.1974	-4.3713	-3.303	-3.1598	-2.2788	-1.7023	-2.1469	-3.9039	-1.9546	-2.0582	-1.8863	-3.5609	-3.299	-3.5018	-1.8266	-2.1447	-2.8437	-3.2478	-1.1424	-3.5344	-3.562	-0.22127	-0.70716	-2.1592	-3.5006	-2.8965	-3.0153	-4.0077	-1.3445	-2.8505	-3.8996	-1.759	-2.2251	-2.3556	-1.6005	-3.2373
-5.6043	-4.846	-5.8529	-5.0605	-5.7651	-5.165	-4.7002	-6.0623	-4.5758	-5.6999	-4.9374	-3.8752	-5.8299	-6.1283	-4.463	-5.4311	-5.7256	-6.8782	-4.9068	-4.2152	-5.7157	-4.3983	-4.2889	-6.0523	-4.9635	-4.0758	-4.2101	-3.9335	-5.5941	-6.1358	-5.6653	-5.7313	-4.8896	-4.2947	-5.0062	-4.9511	-4.649	-5.811	-6.1441	-5.337	-6.0952	-4.8457	-4.4665	-4.2446	-5.3636	-4.1253	-4.8591	-3.6467	-5.5622	-5.7218
-5.3928	-4.2919	-3.136	-3.0382	-4.1741	-3.2939	-3.4405	-4.2026	-4.6322	-1.2207	-2.439	-3.1528	-2.0764	-3.1549	-3.6547	-4.3272	-3.5224	-3.1482	-0.95827	-4.613	-4.1044	-3.6843	-2.6335	-2.3475	-2.4818	-3.5204	-2.5477	-4.833	-2.8888	-4.0714	-2.9829	-1.7826	-2.8161	-3.4662	-3.0472	-2.9626	-4.8687	-2.7579	-2.6828	-3.5877	-2.6489	-3.5031	-2.5106	-3.2547	-1.6328	-3.4823	-4.8807	-2.9763	-3.5346	-3.3074
1.2441	1.7103	1.1789	1.7483	0.97039	1.7979	1.3626	1.4565	2.2041	2.4395	1.6876	1.0865	1.7265	1.716	2.3953	1.9809	-0.12673	1.3844	2.1795	0.79171	1.7611	1.5123	2.4064	2.7917	1.0755	1.4006	1.4601	0.64808	0.50244	1.7175	1.9325	2.2281	2.4911	1.2371	2.579	1.2897	0.2291	1.9807	1.6989	0.87033	1.3631	1.7145	1.6959	1.2693	2.5634	2.4262	1.2419	1.8089	0.46421	2.3097
-7.8504	-7.0752	-7.4916	-8.5574	-6.6526	-8.8985	-9.4487	-8.4249	-9.5589	-7.558	-9.1875	-7.5451	-9.1341	-6.5553	-7.8047	-7.0194	-8.4273	-7.6322	-7.6351	-7.3132	-7.9932	-7.9286	-8.1828	-8.1896	-7.5048	-7.2402	-8.2098	-8.559	-7.98	-4.9172	-8.3255	-7.7272	-8.4713	-8.3553	-8.2219	-7.4833	-8.041	-8.2946	-7.832	-6.6032	-8.6617	-7.1298	-7.4176	-8.0478	-6.6049	-8.1415	-7.4332	-8.5794	-8.5165	-8.2318
-0.25557	-1.1408	-1.4622	-1.0464	-2.1118	-1.2947	-2.909	-1.493	-0.98262	-0.91567	-0.76525	-0.16393	-1.4906	-1.1529	0.095387	-0.8733	-0.26599	-0.9429	-0.33342	-0.8126	-1.2904	0.62206	-1.6208	-1.2459	-0.98276	-1.8881	-2.2392	-2.6324	-1.0318	0.22596	0.85714	-0.80307	-0.10041	-1.1899	0.64587	-0.89916	-0.2627	0.19384	-0.94381	0.084698	-1.062	0.37994	-0.85285	0.3433	-1.3782	-1.182	-0.20764	-2.2498	-0.33929	-0.808
-3.0115	-2.8897	-2.6342	-2.2302	-3.4102	-3.0568	-0.63842	-2.2429	-0.8708	-2.3993	-3.0319	-1.6923	-3.5186	-2.8022	-2.5754	-2.3981	-4.4081	-2.4548	-3.0405	-2.0487	-3.9784	-3.4596	-2.1816	-3.5475	-3.2242	-4.3366	-3.1428	-1.7749	-2.943	-1.7207	-3.6879	-2.5612	-2.8032	-1.7851	-3.1054	-2.2754	-2.241	-3.4856	-3.2032	-1.7256	-1.158	-3.8384	-3.5897	-4.1831	-1.5048	-2.6907	-2.2588	-4.5941	-2.0997	-3.3773
-2.0943	-2.8279	-2.3974	-1.4656	-3.2934	-4.0541	-3.8649	-3.6187	-3.2005	-4.579	-3.0689	-4.1061	-2.9283	-3.656	-2.3166	-1.8008	-0.97719	-1.7574	-3.5018	-3.3632	-3.878	-2.3073	-2.7883	-1.2883	-2.0048	-1.1647	-4.1883	-2.7763	-3.3275	-5.0455	-2.6609	-1.9813	-3.1885	-1.6459	-2.9353	-3.9113	-3.6417	-2.9481	-2.5867	-2.714	-2.0024	-5.9682	-3.1117	-3.6186	-2.1168	-2.8492	-2.6081	-3.011	-4.3894	-3.6945
-1.0747	-3.2112	-2.1346	-3.0129	-3.1472	-1.8694	-3.4042	-2.1542	-1.6996	-2.9779	-2.8761	-3.1653	-1.5559	-2.4531	-4.0285	-1.8637	-2.5144	-2.3547	-2.3261	-2.3792	-2.3554	-2.5691	-2.1241	-1.7124	-2.1571	-2.6083	-1.0105	-1.8994	-1.8972	-1.833	-2.651	-4.7004	-3.3778	-3.6664	-3.0701	-2.1037	-2.7723	-2.5552	-3.2991	-2.5655	-2.7412	-2.7803	-1.5131	-2.4238	-2.876	-2.4723	-2.0611	-2.4372	-2.4934	-1.0696
-14.606	-14.592	-15.059	-15.243	-14.31	-13.393	-14.764	-15.249	-14.657	-15.637	-15.156	-13.039	-15.355	-16.324	-14.076	-14.545	-14.45	-14.332	-13.958	-15.235	-15.041	-15.461	-14.737	-14.639	-15.376	-14.691	-13.769	-13.666	-14.183	-13.331	-14.651	-15.726	-15.363	-14.326	-16.277	-14.44	-15.968	-15.622	-14.444	-13.791	-14.628	-14.228	-14.527	-13.868	-15.559	-15.39	-15.017	-15.713	-14.118	-14.038
-10.855	-12.151	-12.526	-13.648	-13.391	-10.387	-12.989	-10.606	-12.049	-11.361	-12.57	-12.042	-12.452	-11.563	-10.563	-11.612	-12.368	-11.095	-11.782	-12.458	-12.078	-13.129	-11.622	-11.164	-11.097	-11.884	-10.793	-13.159	-12.815	-11.9	-10.885	-12.039	-11.34	-11.502	-10.897	-11.434	-12.326	-12.827	-11.105	-11.577	-11.455	-12.862	-10.866	-12.117	-12.332	-11.635	-10.99	-10.682	-10.718	-12.639
-3.2118	-4.4294	-3.8398	-3.1181	-3.2853	-2.3806	-4.8513	-2.6589	-4.0469	-4.0865	-2.6963	-2.6617	-3.35	-2.8914	-3.735	-3.2473	-5.1878	-2.5463	-2.2681	-3.8751	-2.7826	-3.1245	-3.4434	-6.058	-1.7911	-3.5753	-3.2451	-3.0996	-2.8459	-3.8435	-3.0396	-3.465	-2.7817	-3.5317	-2.9644	-3.1457	-2.782	-3.28	-2.9975	-3.8941	-2.8622	-3.9641	-1.5866	-2.9701	-2.2864	-4.1439	-3.5431	-4.5145	-2.2637	-3.4231
1.3445	2.445	1.0686	0.2489	1.6448	0.82576	1.2235	2.0018	1.0789	0.92163	1.0365	1.6797	-0.46027	1.7194	0.5401	1.4642	0.79903	2.5302	-0.031923	0.49009	-0.62441	1.6932	0.4537	0.14501	-0.19407	1.7872	1.623	1.2591	0.64865	0.63937	1.4597	1.7447	0.62527	1.8689	0.44987	2.1839	1.0032	1.5172	2.1618	2.439	0.51364	0.61448	0.35463	1.4723	1.9086	1.8625	0.75377	1.8065	1.1959	0.47748
-6.3809	-8.0365	-6.6432	-7.5279	-6.0973	-7.1539	-6.3348	-7.5487	-5.4705	-5.9586	-6.0022	-5.2469	-5.0708	-7.387	-5.9329	-4.218	-5.1762	-5.0899	-7.2445	-6.8507	-5.6692	-7.2633	-5.5688	-5.8284	-7.5524	-7.6015	-5.8858	-6.6506	-6.662	-5.4004	-6.4412	-6.7416	-7.7378	-7.2957	-5.9434	-6.9436	-5.5002	-6.2397	-6.9201	-7.2505	-7.8952	-6.237	-5.8338	-6.2157	-6.9328	-5.442	-7.0311	-6.6439	-5.4955	-7.0947
2.211	2.011	0.24009	2.843	0.25987	-1.3017	4.0135	1.6836	-0.25153	1.757	0.77798	2.4474	0.33926	1.1381	1.2706	0.7716	1.8645	1.0744	2.8847	1.6524	0.92385	1.368	2.1038	3.0278	1.791	1.4373	0.91571	1.2201	0.96041	1.4613	0.47064	1.3044	3.8415	1.0454	2.2653	2.4264	0.89358	2.0793	1.1165	1.1674	1.3084	-0.86466	1.2282	0.3058	1.0621	1.2562	1.1226	0.68028	1.64	1.7291
8.6443	7.8614	6.895	8.4803	7.237	10.004	8.8013	9.9689	9.4814	7.52	9.8925	7.5579	9.318	9.4732	8.1057	7.8309	8.6569	9.23	8.9884	9.0731	7.7231	8.2738	9.998	7.5634	9.86	8.9475	8.0804	10.265	8.9053	9.3529	8.2261	8.6754	7.3504	8.6628	9.5987	10.019	9.4738	8.5977	7.4317	8.2998	9.7021	7.7825	9.9558	7.9981	9.0314	9.7716	8.9067	7.4111	8.4932	8.6644
8.6212	7.7215	7.2688	8.0211	6.6557	6.7088	8.7589	8.9211	7.4141	8.0561	8.8907	8.1687	8.2702	7.9796	8.2719	6.1087	7.0522	7.8308	7.5915	9.4567	8.1972	10.32	7.0316	7.6646	7.3984	9.1042	7.2117	8.5122	8.8116	8.4703	8.0368	7.2711	8.8744	8.9314	6.4277	8.4814	7.7579	6.9673	7.9264	8.6061	7.8682	8.182	7.5847	8.1876	7.882	5.9228	6.7235	9.9351	6.805	9.6195
-7.5996	-9.213	-9.2718	-9.3285	-7.6302	-8.0323	-7.7617	-8.1277	-9.361	-9.1564	-9.9971	-10.166	-10.073	-9.6553	-6.944	-8.8128	-11.264	-9.1993	-9.2558	-8.7296	-10.548	-8.6444	-8.3213	-8.5454	-7.5176	-9.5894	-8.0849	-8.7078	-10.142	-9.0627	-9.7889	-8.0041	-9.7029	-9.0723	-10.72	-9.5282	-9.5956	-10.055	-7.6985	-8.0265	-8.1098	-8.8466	-7.7134	-8.0931	-8.5218	-8.474	-10.552	-10.258	-8.9046	-7.3706
-9.4796	-10.364	-9.4823	-8.8034	-9.4333	-9.9011	-10.006	-10.567	-10.054	-9.6587	-10.66	-11.379	-9.9665	-10.858	-9.3973	-10.453	-9.8509	-9.8013	-9.1863	-11.143	-10.809	-9.4882	-9.9967	-11.179	-9.8874	-10.015	-10.282	-10.402	-12.319	-10.159	-9.1309	-10.2	-9.2808	-10.793	-10.52	-10.946	-10.542	-10.056	-9.7281	-10.234	-10.265	-11.772	-10.368	-11.025	-10.56	-9.7256	-9.033	-9.7691	-11.034	-10.057
0.40008	3.3085	1.5369	0.64545	3.4541	1.9527	1.4571	1.4721	1.4076	2.9841	0.88549	1.8119	0.0088017	2.1313	0.62652	2.2242	2.6553	2.5812	1.0813	2.1714	3.6256	1.1789	2.9328	2.9714	2.0783	1.6687	1.3126	1.3358	1.9093	2.6795	-0.075248	0.90204	1.2292	1.433	1.6305	1.799	0.89016	1.9441	2.5813	1.9974	0.31533	1.1582	2.8285	1.3764	0.85612	2.6412	2.0815	1.4201	1.3897	2.486
0.25617	-0.10781	-1.093	0.37336	-1.0339	-0.12982	0.84373	-1.7305	0.038936	1.0643	-0.86378	0.96709	0.48093	-1.8167	-1.7499	-1.4384	-0.19912	0.62105	-0.78144	0.88888	0.32955	-0.75375	0.68701	-0.26827	0.031012	-0.58542	0.32802	-0.56855	-1.2085	0.90883	-1.0308	0.68172	0.5641	-0.88141	-0.57612	-0.76897	0.84959	0.65529	-1.5851	-0.28113	0.55119	-1.7727	0.43359	-0.87264	0.025933	0.22369	-1.5107	-0.076626	-0.72422	-1.2998
-2.3342	-2.6898	-3.1414	-2.9445	-1.8211	-3.3754	-1.8096	-1.9098	-2.8731	-3	-1.5242	-2.3942	-3.0841	-2.4021	-2.5679	-2.0944	-2.1382	-1.9246	-0.68468	-0.35473	-1.7658	-1.9032	-2.8098	-1.7664	-2.7234	-1.662	-2.5248	-1.5198	-2.6837	-3.5731	-2.968	-1.6487	-2.2472	-2.0828	-2.3629	-2.7494	-1.313	-1.9562	-1.7871	-2.8793	-1.6407	-2.503	-4.795	-4.1891	-2.9726	-2.4894	-2.5881	-2.5723	-2.3973	-2.0886
-2.1696	0.35327	-1.8006	-2.3633	-1.6807	-1.8522	-1.6192	-0.49797	-0.054898	-0.59863	-1.2118	-1.5944	-1.9673	-1.5613	-2.1223	-1.3209	-2.4213	-1.6573	-1.1946	-2.0908	-1.212	-0.96821	-1.4917	-2.3993	-2.4189	-1.112	-0.27941	-0.9733	-0.37573	-2.167	-0.91472	-0.43922	-0.60622	-0.9848	-1.9052	-3.0387	-1.2651	-1.2272	-0.87286	-0.35917	-0.39636	0.25947	-1.8502	-0.97845	-3.0919	-1.2024	-0.55842	-0.69977	-0.39397	-1.8518
-5.9019	-5.3782	-5.707	-5.588	-6.3014	-5.6569	-7.0664	-6.2661	-6.7042	-6.9625	-5.6374	-6.4682	-6.4918	-6.2283	-7.3513	-5.686	-5.6669	-5.7139	-7.5084	-5.9082	-4.7295	-6.3652	-6.1518	-7.2524	-5.2956	-6.285	-6.4252	-5.2734	-5.8533	-6.0966	-3.9944	-6.6015	-7.0265	-5.5555	-5.834	-6.6058	-5.6258	-5.8049	-6.7358	-6.7241	-5.4354	-5.3906	-7.0007	-5.3131	-6.6743	-5.5372	-5.8836	-4.6014	-8.0044	-6.5392
2.0883	2.6683	2.5254	2.7524	1.402	1.7623	4.5345	2.0928	2.9636	3.2695	3.3935	2.0859	2.3493	1.5772	1.686	3.0796	3.1482	2.8674	4.0338	2.7188	1.8775	1.9353	0.94534	3.6121	2.9503	2.1571	1.0329	3.0145	2.1765	3.8958	4.512	3.1083	3.1452	2.535	1.6802	3.5029	3.3478	1.7025	2.8703	2.7787	3.1608	2.8157	3.4157	2.1891	3.7256	3.5225	2.2939	2.3339	2.573	1.7107
-3.9105	-5.1286	-5.4242	-6.3055	-6.7173	-3.9684	-4.9027	-4.8178	-6.2033	-4.1802	-4.9166	-5.664	-4.1569	-5.9513	-5.0213	-6.8509	-4.8073	-4.0481	-5.2363	-5.6276	-4.5608	-6.2845	-5.2824	-3.462	-3.5598	-4.5033	-5.1163	-4.7431	-4.6845	-4.888	-6.5068	-5.4252	-5.881	-4.4532	-6.2802	-6.1186	-5.0067	-4.4212	-6.028	-4.9079	-3.6039	-6.3804	-4.5502	-4.8366	-3.7514	-4.2899	-4.7697	-4.6036	-3.5553	-5.073
-7.076	-6.7206	-6.0497	-6.4467	-8.1309	-6.7919	-8.2833	-5.9591	-8.0995	-8.9915	-7.5608	-6.5889	-8.7788	-8.3041	-6.3729	-9.8056	-6.2411	-7.2318	-7.4512	-8.3909	-6.4487	-7.6713	-8.1671	-7.5019	-6.2749	-7.5097	-9.4769	-8.5784	-7.6344	-9.0643	-8.4328	-6.5938	-6.1765	-8.1373	-6.8771	-7.301	-8.0237	-7.8767	-8.6061	-8.0214	-7.0759	-7.1986	-8.3042	-8.2757	-7.752	-7.6087	-7.1371	-8.0379	-8.8142	-6.9452
-1.2938	-0.26512	-1.3609	-0.5172	-1.5579	-1.5262	-0.24043	-0.5429	-1.53	-0.90399	-1.189	-0.77805	-2.5008	-1.6649	-0.84999	-0.49924	0.41785	-0.74655	-1.8918	-0.51182	-1.6412	-1.9408	-0.8158	0.38656	-2.2882	-1.5342	-1.7513	-1.1464	-1.2101	0.2748	-0.66325	-0.24632	-1.2203	-1.0336	-2.0106	-1.0805	-2.3357	-0.22646	-0.71024	0.0078048	-0.92675	-0.64584	0.028346	-0.028553	-1.1384	-0.43294	-2.1034	-3.0377	-1.96	-2.514
-14.953	-15.315	-14.76	-14.549	-15.576	-15.392	-14.586	-15.501	-14.695	-14.801	-14.743	-15.35	-16.231	-15.493	-14.091	-15.871	-14.904	-14.59	-13.473	-15.291	-13.74	-14.708	-12.952	-14.225	-14.214	-15.214	-15.059	-15.287	-14.224	-14.399	-14.497	-14.168	-15.132	-15.806	-15.057	-13.678	-14.227	-15.053	-15.77	-14.791	-14.305	-14.99	-13.879	-13.234	-15.834	-14.793	-14.52	-14.576	-15.311	-12.429
-9.5441	-9.5536	-9.2687	-8.8724	-9.4139	-10.055	-7.9412	-10.202	-10.664	-9.4443	-9.6716	-10.015	-9.0156	-8.4233	-10.836	-9.0956	-10.217	-11.005	-9.2497	-8.1315	-8.884	-9.7128	-9.7172	-9.0014	-10.686	-10.675	-10.75	-8.1145	-7.4861	-11.233	-10.194	-9.9556	-8.0737	-10.098	-11.254	-9.0974	-9.1626	-10.498	-10.509	-8.7353	-9.2934	-10.426	-9.3206	-10.139	-9.048	-11.997	-7.6243	-9.9842	-8.9624	-10.352
-11.176	-11.514	-10.665	-12.675	-11.508	-12.383	-11.344	-11.884	-11.947	-11.896	-11.201	-11.453	-10.536	-11.091	-13.051	-10.644	-11.583	-12.112	-10.449	-11.278	-11.969	-12.722	-9.6063	-10.577	-10.432	-12.779	-12.535	-11.285	-12.025	-11.193	-12.501	-12.144	-11.616	-11.374	-12.383	-12.552	-11.563	-10.354	-9.3782	-10.678	-12.284	-10.945	-12.931	-11.49	-11.563	-10.931	-11.17	-13.146	-11.007	-10.334
-14.843	-10.665	-12.661	-13.426	-12.579	-13.183	-13.612	-14.063	-12.964	-11.776	-14.624	-12.856	-12.954	-12.589	-13.653	-11.949	-12.544	-13.58	-13.959	-13.072	-13.115	-14.074	-12.909	-13.617	-11.641	-13.354	-13.964	-14.538	-13.007	-14.484	-15.513	-13.214	-12.275	-11.383	-13.142	-13.811	-12.787	-11.051	-13.45	-13.971	-13.612	-13.248	-14.917	-13.923	-13.788	-13.7	-12.191	-13.163	-12.674	-14.954
4.9134	5.4227	6.1422	4.9041	6.2446	6.4995	5.2667	5.0314	6.9435	4.4355	5.8565	5.6457	5.6553	5.5256	4.9223	6.1563	4.8975	5.9885	5.3168	5.9058	4.7752	5.6683	3.904	5.8145	5.106	6.5582	5.5591	5.6368	7.0456	3.1004	4.751	6.795	5.4841	5.2445	5.4395	4.9378	5.3375	5.1073	5.6973	3.9658	5.9275	6.9161	5.7975	5.7302	5.926	5.317	6.0546	4.1293	6.5409	5.3257
-10.472	-11.053	-8.4491	-10.899	-10.442	-11.325	-10.004	-10.591	-9.5927	-9.0061	-10.061	-10.412	-10.308	-10.113	-11.824	-9.6894	-10.238	-10.71	-9.8836	-11.271	-10.906	-9.4076	-10.726	-9.8215	-9.8897	-9.1188	-12.517	-9.6065	-10.137	-9.9468	-11.161	-10.177	-10.309	-8.7629	-9.5947	-10.025	-9.3279	-10.056	-10.736	-10.337	-9.8304	-11.382	-9.9504	-9.6822	-10.599	-9.8032	-10.924	-9.3156	-10.292	-10.253
-14.869	-14.279	-14.919	-15.13	-14.82	-16.313	-13.344	-13.375	-14.837	-15.804	-13.621	-13.173	-14.681	-15.676	-13.487	-13.697	-13.65	-15.029	-15.683	-14.636	-15.609	-14.858	-14.3	-14.303	-12.174	-14.7	-14.227	-13.34	-12.965	-14.592	-14.564	-15.735	-13.276	-17.127	-14.324	-14.739	-15.214	-15.254	-15.123	-13.409	-15.764	-14.526	-15.462	-16.195	-14.968	-13.735	-14.228	-13.654	-12.776	-14.742
-1.3863	-1.3283	-0.95661	-1.0925	-0.44113	-0.40457	-0.47887	-0.9254	-1.0006	-1.595	-2.2875	-0.43596	-2.316	-1.9543	-1.1776	-1.213	0.6823	0.049733	0.13222	-2.3565	0.083307	-2.2287	-2.5639	-0.055381	-0.89289	-1.0747	0.070855	0.046512	-2.0176	-0.76821	-0.24221	-0.41179	0.0029851	-1.9788	-2.0178	-1.9469	-0.83917	-0.088059	-1.2822	-1.8539	-0.72295	-1.9687	-0.71426	-0.77968	-1.9869	-0.21419	-0.16426	0.78167	0.24099	-1.3794
5.5926	3.9695	6.3108	4.5983	5.0295	4.6886	5.9671	6.3064	4.9671	4.8396	6.7083	5.1847	6.0191	6.5432	5.6131	7.534	6.0019	6.4865	6.5749	4.264	3.891	3.9043	4.9128	5.3333	7.5833	6.2551	6.0911	5.1893	7.0819	6.9456	6.0326	5.538	5.2161	6.6142	4.4327	4.8376	5.8785	6.0517	6.547	5.9306	5.9684	5.6511	5.3087	5.0744	5.815	7.2584	4.7167	6.354	6.2649	5.0467
-1.122	-0.4429	-2.0784	-0.72648	-0.25465	-0.95589	-0.91323	-1.62	-1.2139	-2.6437	-0.77271	-2.6471	-1.3297	-1.1084	-1.4648	-1.1348	-2.3218	-1.9878	-0.12306	-2.2131	-0.17611	-0.50769	-2.4758	-0.24404	-0.5234	0.17474	-1.8592	-1.0291	-0.60012	-2.2142	-1.8534	-1.3381	-0.13857	-3.2359	-2.3075	-0.86799	-0.58135	-0.83934	-1.4504	-0.81514	-2.1637	-1.0449	-2.6395	-0.84368	-0.98066	-1.2861	-1.5434	-0.63926	-0.53945	-1.3053
-1.0738	-1.0067	-2.0139	-2.2048	-1.1917	-1.807	-2.0948	-0.76467	-0.81537	-2.2518	-2.4625	-0.30882	-1.4635	-1.2469	-2.0554	-1.1431	-1.8266	-0.94327	-1.0125	-2.8891	-0.86165	-0.33285	-2.3299	-2.171	-2.6154	-2.2194	-1.9285	-1.9989	-0.085721	-1.6236	-0.88846	-2.603	-3.517	-1.3658	-3.0551	-0.52472	-2.8129	-3.7145	-2.2486	-3.0423	-0.82651	-0.31901	-2.0226	-1.8932	-1.1062	-0.6412	-2.6655	-3.1527	-1.7566	-0.85254
-3.4816	-1.629	-3.0038	-3.809	-3.2163	-3.279	-2.9652	-3.0066	-2.5695	-2.8689	-2.8206	-1.8215	-2.7221	-1.195	-3.3934	-3.0511	-1.3219	-1.6009	-3.409	-1.1136	-2.6409	-2.6484	-2.023	-0.84897	-1.0215	-1.2533	-1.3519	-3.3047	-4.7025	-1.388	-3.3327	-1.9369	-1.7885	-1.0841	-2.2003	-3.8467	-1.3168	-1.3901	-2.155	-1.4807	-2.4851	-1.9333	-3.4698	-6.1229	-4.6597	-2.2872	-1.5803	-2.8438	-2.0686	-3.1377
-12.783	-11.078	-10.379	-11.884	-11.33	-11.728	-11.175	-10.238	-12.207	-11.708	-11.662	-11.483	-10.649	-12.564	-12.389	-12.15	-11.693	-9.1389	-12.912	-11.452	-11.288	-10.416	-10.415	-13.146	-11.157	-13.073	-12.713	-9.7732	-11.046	-11.534	-10.894	-11.237	-13.349	-12.593	-10.599	-11.748	-12.353	-12.611	-11.803	-11.769	-11.326	-12.419	-11.054	-12.444	-10.447	-10.223	-11.793	-13.123	-13.094	-11.241
0.65688	-0.14807	1.9997	1.6186	0.3436	-0.7369	0.033418	0.57339	0.2277	-0.21712	-0.1749	-0.40021	0.25539	-0.30189	-0.0007864	-0.30031	0.30613	-1.7672	0.92891	0.082275	-0.41082	0.69468	0.42368	0.60369	0.44432	0.4263	-1.5074	-0.6256	-0.24815	2.0066	0.49702	-1.0301	-0.48647	-1.2629	0.1703	-0.12349	1.1162	-0.096834	0.89009	-0.62636	0.62443	0.086758	0.1911	-0.30652	0.55061	0.093198	-0.69335	-0.32605	-0.15401	-1.0244
5.6918	3.9517	5.1985	4.2512	5.8004	2.9611	5.8809	3.5368	4.7555	3.7464	3.7195	5.3561	4.2978	5.112	5.2854	5.3768	4.2136	5.362	4.1192	4.9956	2.695	3.3425	4.2019	3.7538	4.8335	4.066	3.7243	3.5638	4.8205	5.7586	3.6563	5.2543	4.9183	5.8766	4.4018	5.5357	3.9064	4.916	2.6714	4.4426	7.2139	4.3067	4.774	4.7048	5.4931	6.1802	4.0148	4.3899	4.3211	3.4929
-21.422	-20.72	-20.627	-20.853	-19.946	-20.116	-19.439	-22.22	-21.614	-20.561	-21.582	-21.846	-19.732	-20.27	-21.341	-21.57	-20.921	-20.352	-22.548	-20.171	-21.912	-20.575	-21.656	-20.087	-22.442	-22.098	-19.978	-21.235	-21.743	-20.852	-20.17	-21.726	-20.369	-20.693	-20.471	-19.278	-20.431	-21.499	-21.834	-21.446	-20.009	-22.33	-21.19	-21.71	-22.02	-20.618	-21.022	-21.914	-19.079	-20.664
-1.7942	-2.6039	-2.6227	-3.8617	-2.6456	-2.2299	-2.367	-1.5948	-2.7797	-4.8108	-1.7068	-2.2152	-3.7069	-2.7344	-1.1748	-1.585	-2.2467	-2.8251	-2.6465	-1.9335	-3.5523	-3.047	-2.2363	-3.9436	-1.5973	-2.8957	-3.643	-2.2225	-3.7671	-4.4274	-3.5962	-1.4824	-3.0699	-3.0428	-1.4064	-2.4775	-2.5156	-2.9328	-1.0296	-3.3716	-3.1975	-2.7259	-1.7133	-2.7329	-3.0242	-3.554	-2.4242	-2.6264	-2.0136	-2.7723
-12.078	-13.528	-13.124	-12.284	-11.832	-13.877	-12.844	-13.135	-12.683	-14.537	-12.893	-13.445	-12.831	-12.634	-13.067	-13.35	-13.287	-13.575	-12.693	-14.156	-15.002	-11.523	-13.131	-13.281	-12.615	-12.419	-13.919	-15.45	-12.751	-14.262	-13.543	-12.611	-14.092	-13.135	-12.109	-12.422	-12.897	-12.217	-12.88	-12.69	-12.169	-14.231	-13.817	-12.534	-12.045	-13.265	-13.12	-14.251	-11.651	-13.025
1.4257	3.7631	4.3853	4.3398	3.4715	3.4103	1.6399	2.2482	1.788	3.4313	3.2359	2.0094	2.885	1.0265	3.9902	3.9925	1.5361	3.8986	1.1433	2.1089	1.0643	3.7535	2.8362	1.8549	4.1349	2.2766	2.5047	1.3624	1.3718	2.8259	2.6893	4.1741	2.1106	-0.63487	3.8115	2.1496	4.0697	2.3073	4.9041	2.9448	4.3794	4.2244	3.1859	1.9965	2.4261	0.80391	3.5994	2.8155	1.3347	3.4531
-13.899	-11.998	-13.061	-13.785	-13.201	-13.999	-14.482	-13.278	-12.813	-13.947	-10.183	-12.033	-13.701	-13.143	-13.177	-13.943	-11.806	-11.238	-13.718	-11.562	-14.249	-13.223	-12.959	-12.592	-14.625	-12.357	-13.502	-11.516	-12.557	-11.883	-12.295	-11.769	-12.207	-11.611	-11.623	-14.384	-11.908	-13.917	-11.969	-13.045	-12.247	-12.958	-11.901	-11.545	-12.055	-14.154	-12.473	-12.107	-14.402	-13.789
1.3486	-1.0317	2.1251	2.5601	1.9903	0.81106	0.73089	0.87663	0.5391	1.2062	0.58539	1.3118	0.47663	1.545	1.4101	-0.59947	1.2742	1.9122	1.4802	2.1662	2.5131	1.3331	1.2344	-0.048233	1.7175	2.7282	1.5427	0.93106	1.9786	2.488	-0.3517	1.3315	2.0343	0.75823	1.6354	0.74684	1.4653	1.643	1.5706	1.4418	1.5025	-0.54283	-0.67626	1.5868	0.789	1.425	1.6122	1.3007	1.1998	0.1631
9.3452	8.5095	9.0271	7.4852	8.6439	8.0592	6.4992	7.9247	8.5835	9.657	7.3817	9.9551	8.449	7.668	8.3164	8.2619	6.8677	8.2147	7.626	9.1349	10.299	8.023	8.5047	8.4157	10.056	10.333	7.6338	7.3653	10.015	8.6378	11.35	9.4719	8.4134	8.8321	9.1556	7.2714	8.257	8.4226	7.8885	8.7134	9.7859	8.4743	8.0255	8.8539	8.3476	9.317	7.8969	9.1455	7.9234	9.2689
1.5831	1.7483	0.5629	1.1756	-0.14749	1.9937	0.91035	3.2134	0.45649	1.4735	1.0727	1.267	2.3991	2.7579	0.81097	1.5935	1.2038	2.0492	1.3349	1.5768	1.07	1.3517	1.6663	2.5996	2.6211	1.5218	1.2794	2.7228	0.7785	-0.35518	0.79768	0.197	1.5287	0.53968	2.8875	1.7347	1.0615	0.29652	2.6803	2.4188	0.35552	1.1234	1.9053	0.86616	0.35052	2.3496	2.5001	2.9592	2.6668	1.0298
0.00098496	0.71378	-1.6539	-0.87711	0.25613	1.0571	-0.32347	0.73953	0.67211	-1.22	-0.78957	0.98372	0.20826	-2.8391	-0.66593	-0.87644	-1.7753	-0.12592	0.23593	-1.1155	-0.62394	-0.26805	-0.16931	-2.4077	0.78378	0.62567	-1.6198	-0.50627	0.73084	-0.26332	-0.3389	1.9173	1.0459	1.6089	-0.42762	0.12542	-0.34638	-1.3469	-0.32471	0.0057672	-0.16378	-0.52818	0.64281	-1.7001	1.5873	1.236	-1.0764	0.22442	0.46054	1.6632
-2.904	-4.0088	-0.86748	-2.7163	-4.588	-3.5113	-2.5018	-2.9812	-2.6354	-3.7984	-2.9807	-3.5478	-2.9111	-3.07	-1.0845	-2.3797	-2.5501	-1.5171	-2.4706	-3.8282	-1.5682	-2.5776	-2.6758	-1.8066	-2.2258	-3.332	-2.8053	-2.9704	-1.4999	-2.7898	-2.9333	-3.1876	-2.7644	-2.1759	-3.2506	-3.2275	-1.9448	-2.6314	-1.7493	-3.1004	-3.7178	-4.0201	-3.3028	-2.0948	-2.2926	-2.9025	-3.5659	-1.8075	-2.4306	-3.0357
7.1308	6.6801	6.2903	6.8846	6.7605	7.445	6.9841	6.366	7.8403	6.0508	6.768	6.1697	7.4931	6.2133	6.7359	6.1513	4.7708	6.7105	5.8707	6.1602	6.0776	7.7192	4.9338	5.612	5.8076	6.999	6.1511	6.1519	8.663	5.7847	5.8004	5.7878	7.2613	6.8583	6.4182	6.8911	5.3871	5.5216	7.7564	7.6277	5.9984	7.4237	5.967	7.7458	6.6681	5.9599	6.5786	6.1981	5.5083	6.9339
-6.308	-6.6124	-5.6755	-5.6644	-4.744	-5.6923	-5.1273	-5.2288	-6.1533	-7.0779	-6.3681	-5.7008	-5.7703	-6.2927	-5.4644	-7.0958	-5.1482	-5.3684	-6.8942	-4.7919	-3.4299	-5.4285	-3.6119	-4.9457	-3.3395	-5.6191	-4.09	-4.7209	-5.4877	-6.879	-4.8731	-5.5809	-7.0413	-4.2469	-5.7216	-5.2615	-5.4723	-6.4628	-5.6654	-6.1137	-6.3719	-6.0273	-6.4721	-5.3301	-5.7009	-3.3584	-5.3797	-4.801	-5.9237	-6.948
-3.7536	-1.9337	-3.6235	-3.1654	-3.3526	-1.7046	-1.8483	-3.4005	-3.6036	-2.8959	-2.792	-2.483	-3.3853	-3.1493	-3.0035	-1.224	-3.7423	-3.7881	-4.119	-3.358	-2.5881	-3.2161	-3.6528	-2.6358	-3.6045	-3.6708	-2.5784	-4.1579	-1.2953	-2.3314	-3.9043	-3.8574	-3.3721	-2.1208	-2.6085	-4.1112	-3.7482	-2.1699	-3.8295	-4.0445	-3.4499	-4.8818	-3.4599	-3.6483	-3.1791	-2.4533	-2.7595	-3.0222	-1.9924	-3.7008
-20.926	-20.06	-20.946	-22.241	-20.002	-20.787	-20.634	-19.522	-21.583	-20.993	-19.24	-18.881	-21.018	-22.384	-21.899	-21.533	-21.737	-21.197	-20.747	-21.895	-20.883	-21.591	-21.204	-20.013	-20.338	-20.861	-19.724	-21.257	-19.574	-20.175	-21.002	-20.911	-19.867	-20.353	-20.412	-20.596	-21.016	-23.174	-20.065	-20.447	-20.503	-20.29	-20.842	-21.25	-21.304	-18.833	-20.476	-19.668	-21.648	-20.537
-9.5696	-10.303	-9.5153	-9.596	-10.302	-10.092	-8.5176	-9.5886	-9.0485	-10.258	-7.595	-10.075	-10.062	-9.4789	-9.9797	-10.598	-9.4226	-9.1811	-10.597	-9.7939	-9.5144	-9.2146	-9.6533	-10.191	-9.9541	-9.0235	-10.616	-11.073	-11.852	-9.7041	-10.611	-10.97	-10.902	-11.291	-10.302	-10.733	-9.9454	-9.392	-10.021	-8.8926	-9.515	-10.065	-9.4063	-10.286	-10.231	-9.4366	-10.974	-9.114	-9.2999	-9.9458
-14.701	-14.019	-16.623	-14.229	-14.417	-14.062	-13.488	-12.897	-13.185	-13.397	-15.097	-15.955	-13.674	-16.92	-13.569	-16.585	-15.467	-14.32	-15.372	-13.868	-14.349	-16.044	-13.134	-16.978	-13.817	-15.222	-15.469	-14.595	-14.341	-14.353	-13.987	-15.481	-16.802	-13.917	-14.823	-14.567	-16.234	-14.772	-14.657	-15.323	-15.87	-15.371	-13.787	-12.742	-12.808	-15.389	-15.705	-15.621	-15.19	-13.975
-14.72	-13.568	-14.695	-14.542	-15.062	-12.754	-15.125	-13.567	-14.14	-13.788	-14.69	-13.976	-14.288	-15.437	-13.855	-14.674	-13.384	-15.598	-13.968	-15.24	-14.933	-14.027	-14.52	-13.759	-13.124	-15.069	-14.766	-15.13	-14.059	-14.662	-14.489	-12.679	-16.215	-12.591	-14.379	-14.104	-15.295	-14.897	-14.522	-14.087	-15.16	-14.313	-13.447	-15.915	-13.806	-15.588	-14.591	-15.001	-14.856	-15.565
-2.6064	-3.8634	-3.0021	-3.859	-3.4949	-4.5438	-1.6712	-4.1383	-3.1346	-2.5754	-3.6298	-4.5884	-2.4765	-1.7623	-1.5922	-3.0805	-4.5104	-2.8997	-4.5829	-3.2874	-2.3582	-2.9913	-4.0516	-1.4914	-1.7105	-2.5341	-1.892	-1.1583	-4.6376	-2.9571	-3.0458	-3.4678	-2.4519	-3.1041	-1.8416	-3.078	-2.6326	-2.6079	-2.7442	-1.8623	-3.0299	-3.1125	-3.5707	-3.3317	-2.8709	-3.0649	-2.9252	-3.6423	-3.8794	-3.8584
-2.5252	-1.9205	-3.0859	-2.185	-1.5539	-3.8938	-3.1241	-2.3609	-2.3516	-2.5062	-2.0144	-2.2086	-4.0711	-2.538	-2.3809	-3.1929	-3.8188	-3.8971	-1.4424	-2.3095	-2.1338	-2.321	-1.5356	-1.5765	-1.0217	-1.819	-2.8669	-2.7104	-3.2106	-2.5776	-2.9594	-3.1465	-3.0548	-2.7865	-3.9818	-3.4035	-3.2369	-2.3706	-3.5478	-2.6165	-1.4673	-2.7224	-0.94554	-2.6201	-3.5519	-3.7061	-2.2774	-3.3227	-0.99378	-2.4179
-4.3632	-4.6733	-2.2142	-4.3512	-4.6363	-4.1526	-3.5501	-3.5886	-3.2657	-3.1432	-3.9906	-3.65	-3.2802	-4.4531	-4.4603	-2.4787	-3.1156	-3.7326	-5.0157	-3.9012	-4.0422	-4.9993	-3.2225	-5.1286	-4.9583	-5.3791	-3.3049	-3.9417	-2.7983	-3.2887	-3.1224	-4.4849	-4.1452	-4.5272	-3.7069	-3.5142	-3.9533	-3.6886	-4.7591	-4.6054	-3.112	-2.8475	-3.2236	-3.7974	-3.9118	-2.8692	-3.1958	-3.868	-3.3845	-3.5456
-9.43	-12.544	-12.695	-10.513	-9.5797	-11.108	-10.117	-11.341	-10.246	-12.093	-11.203	-9.848	-9.0539	-10.807	-11.849	-10.215	-10.86	-9.8849	-11.469	-11.657	-9.1835	-10.778	-11.632	-10.173	-9.6345	-11.845	-10.484	-10.141	-11.588	-10.395	-11.859	-11.814	-12.005	-11.543	-9.8382	-10.832	-11.1	-11.477	-12.547	-10.39	-10.973	-10.437	-9.8867	-9.8602	-10.664	-11.626	-11.392	-10.074	-11.448	-11.001
2.5255	1.3875	1.0817	0.38163	0.188	0.25249	1.2945	0.78578	2.5999	1.8983	1.7603	1.8316	2.9463	2.7121	0.63951	1.7772	2.2854	1.3936	0.10822	2.7045	0.63521	0.54622	1.56	1.4871	1.6504	-0.023971	2.6359	1.282	1.6673	2.0317	2.5651	0.50002	1.7842	1.0792	0.39282	2.0282	1.6619	0.405	2.2152	1.6423	-0.32969	1.5161	1.3007	1.2923	2.7257	3.9828	0.78566	-0.14718	0.98285	1.3774
9.9846	9.649	9.2685	8.6338	9.3672	8.3906	7.5489	8.2115	8.062	8.8155	8.2862	9.9359	9.0999	8.5377	9.8872	9.7131	9.5388	8.153	8.8641	9.8544	9.6829	8.6882	8.734	8.861	8.0399	8.8367	9.2969	9.4027	9.8368	9.0757	8.4846	9.7721	8.1044	7.3138	7.8703	8.1701	7.8039	9.1903	8.2404	8.3888	9.4025	9.2098	8.1809	9.0386	7.2165	8.957	7.7602	6.8388	8.4538	8.2169
-5.6269	-3.5574	-3.035	-5.0181	-3.6792	-4.3907	-6.9632	-4.7448	-3.1785	-5.7279	-5.6629	-4.2853	-5.646	-3.0986	-2.4662	-4.9929	-3.8331	-3.7552	-5.3851	-3.8697	-4.6045	-4.9115	-4.8955	-5.8895	-3.2204	-5.4204	-2.7364	-3.6541	-4.1403	-4.5627	-4.1554	-4.953	-3.8243	-4.3182	-4.878	-5.1127	-4.9108	-5.9281	-2.8196	-5.5003	-4.5845	-4.0095	-5.1972	-4.176	-4.1626	-5.5567	-3.7621	-4.7535	-4.5722	-4.0737
-4.1319	-2.9401	-4.4099	-4.2253	-4.5521	-4.6007	-3.796	-4.5251	-3.4258	-3.6061	-4.5732	-4.1571	-3.9409	-3.7558	-5.1972	-3.7598	-4.4717	-3.8508	-3.6555	-4.7356	-3.5591	-7.1091	-4.4448	-3.4865	-4.8118	-3.3548	-4.3953	-4.6841	-4.5702	-4.3108	-5.4952	-4.3106	-5.449	-4.9492	-5.6396	-4.544	-4.6881	-4.0206	-5.5022	-5.8079	-4.8177	-3.4944	-3.2037	-3.8522	-3.8335	-4.7347	-6.03	-3.0545	-5.2236	-3.7702
1.8471	1.7307	1.0757	1.5874	-0.48169	1.4183	1.4486	1.8676	1.793	1.8005	1.6928	2.6942	0.562	0.4011	0.11564	2.5329	0.95553	0.16419	2.3092	1.1961	0.80142	1.2757	2.7314	1.0565	2.5297	2.4066	0.74408	0.26494	1.2888	0.39708	2.5711	0.55741	-0.099405	1.8785	0.1173	0.86649	1.4902	1.1878	1.3036	2.1168	1.9074	1.474	1.9971	1.3589	2.2766	2.5155	2.5868	-0.020726	2.0643	1.5506
-3.4665	-3.4152	-1.3055	-1.7131	-2.3393	-1.2622	-3.2964	-2.1343	-4.1167	-2.2539	-2.4116	-3.0324	-1.5251	-3.5334	-2.655	-3.4016	-1.6641	-2.1583	-0.70365	-2.6743	-1.7554	-2.5724	-0.86086	-2.8941	-2.901	-2.5925	-2.2059	-1.9916	-2.8559	-1.4325	-3.4502	-3.2031	-1.9517	-1.2858	-2.5691	-3.4463	-2.9184	-1.0792	-3.0367	-1.9635	-1.8137	-2.589	-2.9158	-1.5679	-2.4721	-3.6115	-3.6676	-2.5029	-3.2522	-1.6643
-15.614	-12.997	-15.289	-13.257	-14.222	-14.925	-15.757	-16.713	-14.388	-15.931	-14.56	-14.096	-15.176	-14.485	-13.432	-14.647	-14.635	-14.609	-12.649	-14.138	-15.988	-15.103	-14.531	-13.627	-13.937	-16.174	-13.626	-14.034	-14.667	-14.909	-14.899	-15.115	-14.05	-14.128	-14.455	-14.119	-15.282	-15.044	-15.676	-14.502	-14.596	-14.674	-13.939	-15.235	-14.195	-13.755	-12.166	-13.469	-14.867	-13.606
-9.5022	-8.9399	-8.2718	-9.0488	-10.283	-9.2931	-8.8871	-11.274	-10.136	-8.8167	-8.8199	-9.5172	-7.3482	-8.7551	-9.1896	-10.078	-8.9478	-10.127	-9.7474	-8.1115	-8.1506	-10.384	-8.1761	-9.1953	-7.7648	-9.3256	-8.8463	-9.4351	-8.993	-8.4054	-8.3783	-7.6512	-9.1689	-9.8107	-8.9939	-8.2777	-10.738	-7.1177	-8.2033	-8.3029	-10.514	-9.7004	-10.012	-10.557	-7.9292	-8.6761	-9.984	-8.1649	-8.8301	-8.615
-2.6974	-5.0452	-2.6256	-3.7935	-5.348	-1.9943	-2.1041	-2.6262	-4.9538	-3.0117	-3.3735	-3.498	-2.7811	-2.9093	-2.8797	-2.8103	-3.3218	-0.30414	-4.308	-3.3607	-1.915	-2.6566	-4.7569	-3.0297	-1.8764	-4.4188	-2.1221	-1.128	-1.2529	-4.3932	-2.2569	-3.0427	-2.3068	-2.028	-1.716	-1.9426	-2.6226	-2.3308	-2.6776	-2.7513	-2.8541	-0.76938	-2.8354	-2.1816	-1.3079	-3.1481	-4.2107	-1.9837	-2.0443	-1.9475
-12.529	-13.785	-13.929	-12.65	-15.867	-15.044	-14.005	-13.001	-14.014	-12.957	-13.463	-11.81	-13.179	-14.24	-13.04	-13.244	-13.617	-12.597	-12.102	-13.091	-14.251	-12.636	-11.869	-12.105	-13.479	-13.153	-13.108	-13.172	-13.24	-13.475	-14.16	-12.577	-14.522	-13.796	-15.166	-11.647	-12.368	-13.57	-12.636	-13.458	-12.904	-12.953	-11.313	-13.467	-14.141	-14.83	-12.169	-13.858	-13.551	-14.789
7.6898	7.7769	9.2316	8.6937	9.0698	10.164	7.1383	8.5302	8.1525	8.262	9.239	8.8541	7.8447	9.3952	7.4293	9.1561	8.5853	9.476	8.7183	8.3243	7.6997	8.4017	8.8329	7.1958	7.8205	9.8964	8.7527	7.3546	7.0249	8.3834	8.9756	7.3359	7.9797	10.028	9.5932	6.3584	9.7899	8.8884	8.8592	9.4245	9.2913	7.8162	8.7169	6.9895	8.6075	11.974	7.9661	8.8396	8.6842	10.318
1.4057	1.1818	2.6423	0.86166	0.51991	1.8462	1.719	2.5625	1.8276	1.406	2.3547	1.6	1.4985	2.4519	0.82742	2.0322	0.46336	1.7731	2.7872	-0.2138	1.0659	2.1785	1.4259	2.3024	-0.02441	3.0782	0.23434	0.67127	2.8234	1.1807	1.5924	1.8285	0.79665	1.4264	2.3473	2.3709	1.7385	1.863	0.6615	1.6734	1.7242	1.8643	1.1016	2.4724	2.1918	1.6171	1.5034	1.4661	0.75296	2.0227
-22.046	-21.915	-23.354	-21.611	-23.131	-22.23	-22.358	-21.863	-21.53	-22.67	-22.494	-22.929	-23.279	-21.793	-23.256	-21.104	-21.553	-21.839	-21.827	-22.149	-23.245	-21.073	-21.576	-21.426	-21.261	-21.217	-22.977	-23.749	-22.819	-22.827	-23.208	-22.483	-21.355	-21.607	-21.496	-21.355	-23.707	-21.045	-21.633	-21.275	-21.32	-22.657	-21.067	-21.515	-23.005	-22.906	-22.589	-24.315	-21.693	-22.299
-0.64521	0.57117	-0.20918	-0.22628	-0.11994	-0.29165	-2.1575	-1.9157	1.847	-0.93739	-0.044851	-0.6248	1.3378	-0.74495	0.021363	0.29796	-0.60593	-0.88125	0.16895	0.18772	0.94741	-0.43517	-0.95875	0.056134	-0.91743	2.5186	-0.61361	0.48738	-0.046239	-1.6203	-0.46026	-0.46194	-0.491	1.4151	0.14497	-1.075	0.41859	0.68114	-0.72904	-0.89296	-1.366	0.54845	-0.17074	-0.70343	-0.77056	-0.65213	-1.4175	1.0932	-0.63049	-0.18961
0.35998	-0.12707	-0.71479	0.8795	0.13714	0.37201	0.89637	-1.017	-0.2386	1.7886	1.5143	1.6902	-0.69469	0.38042	-0.2396	-0.18206	0.2661	-0.73473	1.4534	0.29298	-1.0519	0.02467	0.93071	-0.47154	1.2492	0.32712	-0.457	0.097536	-0.66321	-0.20627	-0.92998	1.6406	0.2898	0.34301	-0.72169	-0.86029	-0.97831	0.36438	0.31901	1.029	-1.9218	-0.56321	-1.0043	-0.36576	1.3951	0.033925	1.2641	0.53251	1.4781	-0.76502
-1.9269	-3.352	-3.4167	-1.7803	-1.5202	-2.69	-3.9027	-1.9337	-1.9007	-1.5169	-3.4726	-1.9253	-2.6183	-3.0103	-2.9314	-3.3148	-3.1964	-2.2455	-1.4545	-1.6269	-1.0803	-1.8419	-2.3804	-3.0247	-1.4485	-2.3036	-2.2921	-2.6616	-3.9891	-2.32	-1.5803	-1.4584	-1.193	-1.079	-2.7375	-4.688	-2.2832	-3.5002	-3.2949	-2.0173	-2.6008	-3.08	-2.619	-0.81582	-2.5455	-3.196	-2.0957	-1.5678	-3.3481	-2.2773
-1.4216	-1.4389	-2.2231	-0.36435	-2.0943	-1.8693	-3.2486	-1.6062	-0.92867	-0.070458	-1.5636	-2.4482	-1.8803	-1.809	-0.032909	0.38941	-0.8539	-1.6852	-1.5422	-1.5951	-1.5487	-0.40568	-0.97963	-0.37551	-1.5655	-1.9017	-0.91855	-1.9012	-1.1305	-1.2987	-2.4104	-0.46915	-0.67706	-2.1436	0.5916	-2.6151	-1.3334	0.11732	-0.62957	-1.3811	-1.1939	-1.4702	-1.9485	-1.4735	-2.8164	-3.0066	0.20411	-2.2452	-1.5205	-1.0209
1.5319	0.57253	1.757	2.1605	1.7718	1.7588	1.1018	2.3435	3.0322	1.6704	1.3232	2.8066	2.0535	2.2989	1.1693	1.7013	0.99793	1.2993	1.5244	1.4798	2.2089	1.218	1.0111	1.2522	-0.1001	2.1104	2.3908	0.43974	2.4422	2.6612	1.3538	0.2564	1.3459	2.3684	2.3782	-0.70326	2.4231	1.9001	2.4444	2.0067	2.4946	1.6912	4.5576	-0.30272	1.0913	2.0465	2.0188	2.3816	0.97563	3.3608
-3.3776	-0.79423	-0.11766	-0.069985	-2.1108	-0.63679	0.016644	-1.5025	-2.8834	-2.0275	-2.178	-2.1656	-0.043615	-0.61677	-1.2726	-1.7564	-0.8944	-0.83615	-3.2675	-1.8231	-1.1016	-1.2188	-1.1328	1.2443	-1.9772	-0.44401	-0.79683	-2.1157	-3.6779	-1.3324	-0.040966	0.53216	-0.88931	-2.9538	-0.59102	-1.3016	0.35046	-0.72259	-2.0202	-1.974	-2.5982	-2.6845	-1.795	-1.5413	-2.0873	-0.96096	-1.0974	-0.81482	-1.6934	0.45736
-13.895	-13.839	-15.458	-13.749	-14.414	-13.735	-15.47	-14.99	-14.468	-15.248	-14.882	-15.402	-13.628	-15.843	-16.213	-14.693	-14.405	-14.153	-14.107	-13.983	-15.041	-14.603	-14.794	-14.462	-14.605	-14.134	-14.553	-15.154	-15.538	-15.55	-15.499	-14.41	-15.599	-14.674	-15.774	-13.825	-14.247	-14.898	-13.603	-15.308	-14.455	-16.359	-13.898	-13.872	-15.753	-15.444	-12.659	-14.11	-12.82	-15.313
-1.5433	-2.8002	-1.2597	-3.9262	-3.4495	-2.3802	-3.5666	-2.6487	-3.5482	-2.9349	-3.7298	-3.8086	-2.9833	-2.7495	-1.6395	-4.6089	-2.2124	-4.6817	-4.6411	-1.8885	-3.6374	-2.8704	-1.8077	-2.6146	-1.3924	-3.642	-2.3819	-3.5084	-2.776	-3.415	-4.5825	-2.7872	-3.3903	-3.4497	-2.8144	-3.0349	-3.9762	-3.978	-2.589	-3.6375	-3.7774	-3.7441	-1.7584	-2.16	-3.2225	-3.626	-2.1681	-2.3999	-4.1473	-4.3782
-6.661	-6.6239	-8.1475	-6.9548	-6.8072	-6.4372	-6.1084	-4.5702	-5.7387	-7.6596	-5.4857	-5.9302	-7.3602	-6.9345	-7.8025	-6.7642	-4.9809	-6.0746	-5.189	-5.6269	-6.3607	-6.1641	-4.9592	-7.3387	-5.6987	-6.742	-5.891	-4.7812	-6.4409	-6.4743	-5.9527	-6.5335	-7.2394	-5.412	-6.3416	-4.9874	-6.0114	-7.4844	-7.9498	-7.5121	-7.3171	-7.0241	-5.9536	-5.4033	-6.293	-6.7337	-7.5966	-6.2543	-6.7719	-7.1029
-0.94904	-1.2429	-0.89929	-1.3177	-1.891	0.2719	-0.97349	-1.4917	-0.53743	0.039423	-2.2619	0.88874	-0.40241	-0.91359	-2.2817	-1.857	-2.0312	1.6979	-1.6213	-1.984	0.25832	-1.0315	-1.8325	-0.014922	-0.050001	-0.80934	0.16788	-0.90277	-0.55883	-1.5523	-0.046164	-0.94955	-2.2593	-1.8705	-1.0144	-3.1384	-2.7723	-0.6577	-1.4148	-0.064859	-1.2193	-2.1673	-1.7365	-1.6913	-1.189	-1.1974	-1.5751	-1.1996	-2.6552	-2.4789
-14.564	-14.236	-14.26	-13.721	-14.665	-13.899	-13.768	-13.996	-12.938	-15.219	-15.988	-14.886	-15.599	-13.686	-14.895	-14.958	-13.63	-15.038	-14.998	-14.727	-14.492	-13.676	-14.242	-15.885	-13.567	-13.733	-14.461	-14.598	-13.839	-13.565	-15.782	-15.311	-13.703	-13.743	-15.201	-14.899	-14.73	-14.402	-14.867	-16.219	-14.643	-14.156	-14.608	-14.784	-15.552	-15.128	-13.799	-15.369	-14.031	-15.539
-10.958	-10.313	-9.1644	-10.901	-9.9477	-13.252	-12.559	-11.622	-12.581	-11.074	-11.371	-13.453	-10.026	-11.06	-11.65	-11.458	-10.991	-11.008	-12.392	-11.948	-9.348	-11.606	-11.736	-13.214	-11.909	-11.572	-10.273	-11.356	-11.207	-11.472	-12.478	-12.298	-12.684	-11.716	-11.869	-9.4543	-11.384	-11.68	-10.979	-12.387	-10.375	-10.461	-10.763	-12.845	-11.558	-11.696	-11.101	-11.664	-10.15	-11.313
-1.9285	-1.2558	-1.288	-2.5632	-0.33768	-1.5378	-0.70063	-1.1229	-2.0317	-1.7756	0.06113	-1.1868	-2.7341	-0.58107	0.28763	-2.6402	-0.8545	-1.7303	-1.865	-1.1572	0.038829	-1.4545	-1.3932	0.31337	-1.4995	0.46522	-2.3304	-2.2541	-0.28832	-2.6989	-0.69225	-2.1641	-1.1106	-0.49048	-0.92048	-0.80846	-1.6813	-0.21477	0.72183	-1.2122	-1.8652	-1.6939	0.50284	-1.2399	0.46149	-2.0171	0.051342	-2.9391	-1.6792	-1.4154
-10.839	-8.7171	-10.668	-9.5324	-12.011	-9.4875	-10.109	-12.897	-11.083	-10.405	-11.42	-9.5731	-9.1506	-11.67	-10.729	-10.406	-10.31	-11.188	-11.985	-9.6708	-9.1761	-10.662	-11.818	-12.135	-10.783	-12.588	-10.931	-10.895	-8.5881	-10.393	-11.239	-9.2501	-11.643	-9.723	-11.229	-11.416	-9.9525	-10.525	-9.8866	-11.298	-9.9687	-11.368	-9.5557	-11.967	-10.251	-10.248	-10.443	-11.946	-12.783	-12.087
-3.4332	-3.6308	-2.3199	-3.2263	-3.4806	-3.7404	-3.7399	-2.1045	-3.0745	-3.1291	-2.1265	-4.3438	-2.5167	-4.1533	-2.9643	-4.8728	-2.7674	-3.9057	-3.6005	-3.0123	-2.7901	-2.5588	-3.718	-2.3249	-3.3393	-3.6313	-3.2915	-3.543	-4.3437	-1.763	-3.3747	-3.6272	-1.6718	-3.4165	-3.8667	-2.9501	-3.4028	-2.1043	-2.818	-1.8428	-4.7046	-3.7888	-3.0151	-2.7356	-4.1819	-4.34	-1.4436	-2.5003	-4.1219	-3.7934
-1.179	-2.2994	-1.5332	-0.38672	-2.4806	-0.89914	-0.87955	-1.162	-2.595	-2.1733	-1.8446	-1.5769	-1.2123	-1.4225	-2.9694	-0.56401	-2.4227	-2.146	-0.86815	-1.6163	-1.5795	-1.4275	-0.027862	-2.6225	-0.86033	-1.0849	-2.4567	-1.2888	-1.1405	-1.6263	-0.46465	-1.7108	-1.8119	-2.2074	-0.22097	-0.12962	-1.9103	-1.997	-2.6003	-1.1506	-1.4564	-1.0777	-2.8103	-1.7128	-0.1718	-2.3408	-0.02373	-2.3508	-1.8538	-2.0129
-6.0555	-7.436	-7.0595	-6.8472	-5.2466	-7.2563	-4.651	-5.3112	-5.8936	-5.5186	-6.3399	-7.1584	-4.4433	-5.5199	-6.4203	-4.9166	-6.182	-6.5819	-4.9816	-4.7729	-6.6987	-6.14	-6.1198	-6.0279	-4.0059	-5.6328	-6.2282	-4.9357	-6.2026	-4.7856	-5.8642	-6.0751	-6.0402	-5.4227	-5.4702	-5.3456	-6.4681	-5.1107	-4.9257	-5.2743	-5.5088	-5.8575	-5.782	-4.6716	-5.6055	-5.8994	-5.9989	-6.3568	-5.2042	-7.2555
-8.0929	-7.4259	-6.5869	-7.6444	-7.8234	-7.2232	-6.5481	-7.7046	-8.5941	-7.1868	-8.1773	-7.6542	-6.7065	-6.5384	-8.3591	-6.8747	-7.8304	-8.7656	-8.1286	-7.8683	-8.1779	-9.205	-6.6289	-7.278	-7.8782	-7.8159	-9.9713	-5.8617	-8.6829	-6.7252	-7.2139	-7.17	-8.2901	-8.7933	-6.9977	-8.4995	-6.6498	-8.3029	-8.1771	-8.0846	-7.7176	-8.1738	-6.5556	-7.6814	-7.8317	-8.8468	-8.0644	-7.1076	-8.7566	-8.1327
-3.0874	-3.8747	-3.3595	-1.8535	-3.0583	-2.8862	-2.5248	-3.1379	-2.4398	-2.3572	-2.2354	-2.7152	-1.7978	-2.4919	-2.0906	-2.3654	-2.0227	-1.9646	-3.3141	-3.7274	-2.853	-3.0445	-2.3969	-0.97258	-2.7073	-1.0573	-1.6079	-3.1397	-3.7672	-1.689	-1.0787	-2.5214	-0.95374	-3.051	-3.3222	-2.2617	-2.9002	-2.9765	-2.7531	-3.2815	-2.5206	-3.6429	-3.1017	-1.448	-2.7742	-3.127	-1.6407	-1.8114	-1.6135	-0.53903
-9.1323	-8.8464	-7.6165	-8.9263	-7.5727	-8.4119	-9.1803	-10.112	-9.1406	-8.9731	-7.9879	-9.6422	-9.0386	-7.1899	-8.5147	-7.9462	-8.328	-10.533	-8.642	-10.128	-9.3447	-7.6133	-9.6809	-7.5755	-8.0568	-8.0673	-7.9977	-8.7397	-8.4207	-8.6652	-10.322	-8.45	-8.7015	-8.3492	-8.3847	-8.2022	-9.5462	-8.8054	-9.2243	-9.2521	-9.709	-10.362	-8.6446	-9.769	-11.122	-10.176	-9.7356	-9.9887	-10.31	-9.8246
-6.4866	-6.673	-6.4458	-6.9949	-7.2303	-6.8614	-7.6698	-6.2842	-6.1564	-6.2142	-8.0118	-5.8544	-6.6177	-6.0632	-5.583	-6.2844	-5.6554	-6.9899	-6.9928	-6.685	-4.9483	-5.5258	-4.5773	-6.3581	-5.9293	-5.8741	-7.2723	-5.9991	-5.9115	-7.58	-6.8408	-6.2342	-6.6146	-5.8107	-5.623	-8.0309	-6.3003	-5.588	-5.4215	-6.7816	-6.1179	-6.1526	-7.0245	-7.8571	-4.6811	-6.4593	-6.2939	-4.9639	-6.733	-6.414
-1.2562	-0.24583	-0.49959	-1.3637	-0.11192	-1.2118	-1.6006	1.0699	2.3979	-2.0141	0.99374	0.29597	0.16954	1.1903	-0.35757	0.4011	-0.49645	0.84417	-1.7325	-0.50733	0.46054	-0.87521	1.1471	0.70552	-1.4836	-0.0021858	1.2709	1.7947	-0.39389	-0.19298	0.92138	-0.51952	2.0058	1.0178	0.79168	-0.60924	-0.13207	0.31232	-0.33992	0.15403	1.7922	-0.41863	-0.99183	0.54729	-1.3022	-0.59704	-1.3572	-0.00029928	-1.2933	1.0478
6.9648	5.1565	8.2499	6.9366	7.2018	6.9634	6.64	5.8613	7.5531	7.4055	5.9082	6.6757	7.2792	7.0788	6.781	9.4988	7.6693	6.6387	6.1728	5.5472	6.7229	6.2917	7.8113	6.5704	6.8838	5.4405	4.2418	7.2747	6.5877	7.1116	6.4311	7.4009	8.1904	8.257	6.0089	7.2425	7.3954	7.386	6.5758	6.7367	8.2486	6.647	7.4452	8.6729	7.5948	7.5426	6.8117	7.1217	6.8652	7.3549
-7.9132	-8.0221	-10.68	-11.011	-9.2255	-7.0149	-7.8575	-9.7854	-9.9085	-8.3925	-10.149	-9.4337	-8.5333	-9.0518	-9.1147	-9.9146	-9.6697	-10.754	-7.7722	-9.3968	-9.5719	-7.7532	-9.0777	-8.8893	-8.3289	-9.1374	-10.018	-8.7004	-8.1202	-7.9984	-8.59	-8.9322	-8.9495	-7.1342	-9.7205	-9.4172	-9.8495	-8.096	-9.7708	-9.4207	-8.3151	-8.7961	-9.3898	-8.8382	-8.3448	-9.318	-9.3817	-9.2338	-7.2577	-9.7314
-1.6352	-0.33699	-0.38153	-0.20853	-1.639	0.036656	0.22145	0.32506	-1.2276	0.24425	0.53383	-1.106	0.00044413	-1.7051	-1.9253	0.23802	-1.2899	-0.36434	-0.1127	0.069265	-2.0815	-0.71604	-2.0035	-0.5344	1.1093	-0.96248	-0.74809	-0.17113	-1.5277	-1.7706	0.091884	-1.5523	-0.88195	0.54673	-0.95637	-0.72938	-0.17958	-0.88712	0.55584	-1.154	-0.60187	-1.3369	-0.69712	-1.993	-0.67743	-0.21655	0.78424	-0.31446	-2.1077	-0.039416
-5.8812	-4.5762	-4.6568	-5.5669	-3.852	-4.9605	-4.4949	-5.4979	-4.8254	-4.7011	-5.151	-4.0673	-4.2824	-2.8349	-3.8201	-5.0704	-5.1526	-4.2083	-5.9183	-5.7811	-3.5934	-4.0831	-3.1991	-4.3639	-5.5291	-6.0554	-4.3152	-5.4514	-5.8051	-5.8749	-3.9154	-3.7538	-4.8401	-3.8668	-2.8955	-5.6835	-4.6051	-1.9333	-3.8042	-6.2288	-5.5022	-3.6415	-2.846	-2.391	-5.8553	-3.978	-5.4934	-4.3161	-4.8191	-4.6329
-2.4669	-3.5462	-3.2164	-2.377	-3.349	-1.2721	-2.9372	-2.4851	-2.5544	-2.0938	-2.5826	-3.3116	-2.8257	-1.8784	-2.0531	-2.5559	-3.1449	-2.0961	-2.7448	-3.6584	-2.6451	-1.9458	-1.6521	-3.6862	-2.5286	-2.6485	-1.8087	-0.74924	-2.2471	-3.058	-2.0902	-1.9293	-3.0463	-2.6797	-3.3009	-2.6074	-2.3356	-4.0611	-2.8031	-2.5086	-3.6722	-3.0298	-2.7973	-1.9902	-2.2565	-3.3231	-1.4616	-2.3028	-3.4189	-1.1177
-15.502	-12.982	-13.654	-15.025	-12.75	-13.34	-13.046	-13.887	-12.795	-14.303	-13.994	-11.542	-12.857	-12.546	-13.632	-13.968	-12.322	-13.429	-12.945	-13.681	-14.617	-13.728	-13.472	-12.766	-13.144	-14.605	-12.82	-11.866	-14.117	-14.795	-14.617	-13.666	-14.093	-12.565	-12.331	-14.344	-11.79	-14.493	-12.71	-13.06	-12.637	-12.575	-13.725	-12.102	-12.556	-13.481	-11.723	-11.466	-12.411	-12.801
5.6156	5.2006	6.1789	4.6521	4.6396	2.897	3.1154	4.3554	4.942	5.1559	4.6345	4.6028	4.4197	6.8701	4.1389	4.6454	3.7697	4.4704	5.3289	3.8879	4.4427	4.0087	4.4817	5.2719	4.3657	5.558	3.6779	4.0915	3.8018	5.0338	4.5311	1.4507	3.8194	4.3176	5.0795	4.7897	6.2681	4.5561	3.8305	3.8315	2.5899	4.7995	2.9556	5.3661	5.2058	4.1241	2.8085	4.1517	4.701	4.8726
3.3499	3.9642	0.43952	3.3739	2.0213	2.6939	3.4563	2.7512	3.3891	2.0063	1.8377	1.5302	2.9686	2.3238	2.9843	2.7563	3.2807	0.62579	2.4748	1.5559	3.3787	2.0139	0.8463	2.6099	3.1067	3.4583	1.8562	1.1667	2.2424	2.941	2.1203	3.4076	3.4228	1.0577	2.4006	1.7305	2.4634	3.6317	2.0624	2.9829	1.394	1.6251	2.4132	3.5845	3.4415	2.0188	1.9275	3.234	1.1783	3.283
-3.2644	-3.2096	-2.3989	-3.241	-5.2789	-4.5454	-4.2226	-3.5613	-3.3326	-4.0399	-2.9749	-4.406	-3.0517	-3.593	-5.247	-3.5905	-3.1382	-3.8332	-2.8066	-4.3119	-4.5757	-6.2938	-2.672	-3.584	-5.9915	-4.0957	-4.6727	-4.5567	-4.6203	-4.0371	-3.2995	-3.6098	-4.2023	-4.1181	-4.3455	-4.5864	-2.131	-2.9431	-4.2169	-5.429	-2.7016	-4.041	-4.0328	-5.0678	-4.1019	-4.2814	-3.4007	-4.2097	-3.3352	-4.0046
-11.71	-11.41	-12.228	-12.662	-11.946	-12.834	-11.346	-12.016	-13.087	-13.242	-13.843	-12.485	-14.34	-13.629	-13.542	-13.16	-14.047	-13.027	-11.243	-12.823	-12.867	-12.808	-14.003	-12.64	-14.388	-12.542	-13.464	-12.594	-13.271	-13.375	-12.806	-12.879	-12.877	-14.321	-12.233	-12.935	-12.636	-13.971	-12.186	-15.084	-12.71	-10.535	-13.368	-12.596	-13.145	-10.845	-12.85	-14.048	-12.104	-12.397
-21.886	-22.91	-22.326	-22.788	-23.668	-22.242	-21.849	-22.129	-21.904	-21.261	-22.369	-22.475	-23.35	-22.545	-22.377	-22.99	-22.632	-22.995	-21.488	-20.757	-22.01	-21.045	-22.201	-22.382	-23.239	-22.346	-22.239	-21.54	-21.17	-21.75	-22.571	-22.164	-22.227	-22.806	-23.906	-22.071	-21.618	-22.324	-22.286	-22.312	-21.448	-23.992	-23.31	-20.472	-21.968	-21.598	-24.987	-21.85	-22.643	-21.156
3.7063	1.2362	2.5128	2.2778	3.3583	3.7229	1.9768	2.7578	2.4143	3.5737	3.2388	2.7882	1.871	3.9453	3.6417	4.2979	5.1496	3.2375	2.5514	3.2652	4.1915	2.5162	3.949	1.2598	1.3619	3.277	3.2022	3.6157	3.5549	3.3537	3.3877	1.2186	3.8702	3.6449	2.4797	1.8971	2.8607	2.8663	3.7318	4.0811	4.6658	4.2584	3.226	3.4273	2.3953	4.3018	3.4774	2.9057	4.2809	3.7492
-2.8375	-2.3737	-1.7596	-2.9243	-2.2165	-4.1927	-2.6401	-2.0217	-3.0339	-3.383	-4.6749	-3.7156	-1.842	-3.4562	-2.5333	-4.5158	-2.3646	-1.6669	-2.9651	-2.3532	-2.3562	-2.9937	-1.8046	-2.6041	-3.1506	-2.6765	-2.3204	-1.2595	-2.9599	-2.9224	-4.2293	-1.2921	-4.0806	-0.74363	-2.472	-3.2283	-3.7912	-1.7016	-2.4839	-2.256	-2.1614	-3.7989	-3.0274	-3.1717	-3.1783	-2.6232	-1.9823	-2.2168	-1.9661	-2.4958
-13.589	-10.912	-12.47	-11.723	-11.724	-12.112	-13.314	-10.776	-12.5	-13.272	-11.315	-12.87	-12.01	-12.163	-12.173	-11.563	-11.531	-11.028	-11.707	-11.21	-11.171	-12.911	-11.86	-12.343	-11.767	-11.404	-12.49	-12.302	-10.573	-12.64	-11.753	-11.334	-11.791	-12.182	-11.474	-12.587	-13.312	-13.585	-11.372	-12.678	-10.573	-12.909	-9.9024	-10.833	-11.364	-12.436	-12.971	-12.719	-13.549	-10.1
-12.111	-12.673	-10.608	-10.68	-13.314	-11.042	-12.49	-12.056	-11.554	-10.996	-11.956	-12.593	-11.755	-11.072	-10.431	-11.923	-12.446	-11.55	-11.7	-11.241	-10.484	-11.24	-12.785	-11.413	-12.26	-10.44	-11.058	-11.909	-11.882	-11.036	-12.516	-11.524	-10.785	-10.21	-12.108	-10.162	-10.552	-10.723	-10.798	-13.041	-11.452	-10.415	-10.443	-12.376	-12.527	-10.915	-11.383	-10.737	-10.868	-10.87
-2.4354	-3.4332	-1.8865	-3.9352	-2.8575	-4.2885	-3.5831	-2.8619	-2.9414	-5.0063	-2.2954	-2.5816	-2.465	-3.4648	-4.3856	-3.9276	-3.8443	-2.0009	-2.9053	-4.36	-3.8944	-3.6385	-2.5131	-2.9981	-2.5737	-2.3563	-3.108	-1.9606	-3.1727	-2.3374	-2.5452	-2.5342	-3.0887	-3.1802	-2.7454	-2.9824	-3.2792	-2.2965	-4.004	-2.5703	-2.6157	-3.5467	-3.826	-3.0219	-1.7237	-3.1154	-2.5848	-2.0988	-2.7806	-3.5606
-2.9451	-2.4742	-0.48203	-2.7487	-3.0071	-3.3439	-2.8708	-2.4663	-2.849	-3.618	-4.2594	-3.5775	-3.7179	-3.5534	-3.9346	-3.215	-2.9959	-3.2736	-2.5454	-2.9119	-3.1582	-3.8465	-3.7099	-2.9722	-3.415	-4.2173	-2.9759	-3.0584	-2.0387	-2.2874	-2.1311	-4.1422	-4.3892	-4.0506	-4.2245	-4.0118	-2.6243	-3.5335	-3.1489	-4.7435	-2.9919	-3.0229	-2.8338	-4.605	-2.923	-4.4489	-2.3989	-1.4771	-1.6802	-1.9079
-2.3085	-2.9536	-2.2221	-1.7451	-2.9573	-2.9069	-3.0021	-2.9349	-1.7642	-2.3479	-3.0575	-3.3071	-3.751	-3.5808	-2.1923	-1.7749	-2.8352	-3.1415	-2.5639	-1.3176	-1.3801	-2.4868	-2.656	-2.5824	-2.2212	-1.9914	-4.5751	-2.6788	-2.2268	-2.4763	-3.4504	-2.2117	-1.9635	-2.469	-3.2163	-2.3077	-1.8418	-4.1414	-3.9179	-2.6034	-2.7071	-3.4376	-2.5957	-3.5254	-2.6252	-1.5817	-2.3343	-3.7642	-0.0071315	-5.112
-23.352	-21.986	-21.346	-21.886	-21.438	-22.325	-23.47	-23.143	-22.588	-21.927	-21.146	-20.655	-22.975	-22.922	-22.572	-23.038	-22.338	-23.742	-24.225	-22.64	-23.316	-22.646	-20.661	-20.864	-22.109	-22.426	-23.138	-22.416	-21.909	-23.355	-22.036	-20.393	-22.107	-22.858	-22.807	-21.967	-21.83	-24.1	-21.376	-22.062	-23.258	-23.092	-22.116	-23.125	-22.505	-21.874	-23.682	-22.64	-24.012	-22.304
-1.7853	-4.0774	-2.3315	-2.0936	-3.1228	-2.8599	-2.8862	-2.7618	-3.45	-4.0998	-3.956	-4.4623	-1.9252	-3.407	-4.6654	-2.112	-3.6903	-4.8425	-3.6069	-3.9989	-4.1746	-1.9884	-2.3192	-2.4395	-3.718	-4.3514	-3.4744	-3.6206	-4.1166	-3.1283	-2.297	-4.1596	-2.2125	-3.1361	-3.661	-4.1385	-3.1657	-3.79	-4.667	-3.1056	-4.723	-4.182	-2.1343	-4.0017	-2.5496	-2.84	-4.7645	-3.7057	-2.9825	-1.9647
3.7698	2.4724	3.7053	3.0175	2.4663	4.4852	3.1018	3.6369	4.6603	3.0211	2.1065	2.4238	3.6362	2.2402	3.8336	2.4674	2.1589	2.7511	3.2591	3.123	4.277	2.6579	3.1538	2.5669	2.1436	5.3453	3.3464	1.3284	2.4269	2.1537	2.5614	2.5354	3.7721	3.0876	4.9387	2.306	4.9121	3.2694	3.3833	3.2163	3.6094	1.2036	3.0933	2.172	4.2743	3.3469	2.9269	4.0131	2.8156	3.8279
-8.5783	-7.6117	-9.3646	-8.5381	-8.641	-5.8691	-7.9092	-7.4223	-7.6904	-7.5476	-7.074	-6.5952	-7.2921	-6.4854	-9.9026	-8.1918	-8.1423	-9.5161	-7.7024	-7.9053	-7.9606	-8.766	-6.3766	-8.7624	-8.6474	-6.5709	-8.5126	-7.435	-7.5993	-7.4467	-7.4815	-8.1312	-7.0347	-6.3796	-8.3285	-8.2734	-7.9948	-7.3242	-6.8546	-6.7304	-7.6693	-7.6932	-7.4654	-7.3381	-8.6062	-7.4319	-8.7139	-7.3004	-6.9938	-8.3151
-11.431	-11.714	-11.566	-12.29	-11.787	-11.012	-11.093	-11.371	-10.788	-11.106	-9.9366	-13.891	-9.9377	-11.807	-11.747	-13.103	-11.78	-11.03	-11.112	-11.488	-11.627	-11.098	-12.5	-11.787	-11.76	-10.954	-10.752	-11.148	-11.115	-13.683	-10.63	-13.651	-11.076	-13.3	-10.852	-13.387	-12.977	-11.979	-11.492	-11.829	-12.103	-11.921	-12.747	-11.138	-12.572	-11.906	-11.957	-11.065	-11.286	-13.022
0.12374	1.0895	0.54268	-0.32791	0.64503	0.62444	0.067776	-0.18338	0.8024	0.91403	0.55567	0.67552	-0.27572	1.7804	-1.0237	0.1217	-0.91714	0.45575	-0.45009	1.1028	-0.18348	-0.25791	0.12219	0.26376	-0.91958	-0.44401	0.081893	-0.18859	0.85844	1.0697	-1.3913	1.6479	-0.24476	0.9183	-0.85729	-0.18986	0.32695	1.8583	-1.0283	-0.5573	-0.19533	0.32117	-0.31243	0.48843	0.57259	1.4824	0.56303	0.4431	-0.011797	1.3157
0.14851	0.84135	-1.9159	-0.41432	-0.20922	-0.58871	-0.23656	0.61847	-1.1318	-0.34626	0.93137	-0.66219	-0.0029857	-0.5332	0.12668	-0.55183	1.0908	0.10743	0.51119	-0.0015837	-0.32696	-1.2941	-0.91699	0.41427	-1.5889	-1.2006	0.06082	-0.34211	-0.10503	-0.20081	-1.1634	-0.23521	-0.23222	1.16	-0.68167	-0.89933	0.081288	-1.4065	0.21337	-1.684	0.23891	-0.33559	-0.74908	-0.057423	0.2837	-1.8333	0.73284	-0.69087	-1.1926	0.64731
8.4968	7.7027	8.2848	6.8615	7.5055	8.1461	6.2888	7.816	8.122	8.7908	8.4601	7.6092	8.1051	8.6457	7.679	7.8267	8.8161	9.8004	8.1229	9.2485	6.7582	8.4793	7.2883	8.1245	7.9979	8.7605	6.7459	8.2257	5.1549	7.2294	9.9084	8.7145	9.5687	8.7199	8.6102	7.9087	7.5722	5.9003	7.137	6.898	8.477	7.3619	7.0528	8.7009	8.6512	8.6663	8.2026	8.2613	7.962	7.4562
1.393	1.6167	-1.0166	-0.57236	0.62189	1.5374	-0.31126	0.55641	0.13968	1.434	-0.45883	0.005108	1.3012	1.8383	-0.63363	2.1796	1.2757	1.2668	0.15132	-0.28369	0.57666	0.38504	0.85999	2.2266	-0.099967	0.98286	1.8395	-1.5458	-0.44159	-0.7617	-0.41472	1.2915	1.0322	0.96806	1.6498	0.17122	0.54328	0.4829	0.36109	-0.63214	0.69855	1.2443	-0.97342	-0.16928	0.67273	0.73361	1.8835	0.74042	-0.76931	1.0367
-0.45882	-1.5954	0.69178	0.29656	-0.066448	-0.0060326	0.91932	-1.046	-1.0632	-2.5753	-1.6541	-0.16087	-0.051116	0.14821	-1.4052	-0.0039162	-0.2186	-0.0021214	0.030893	-0.45935	1.042	-1.573	-0.67814	-2.2182	0.10509	-0.28641	-0.78941	0.18232	-0.83847	0.019837	0.85613	1.7572	0.33776	-2.9679	0.037396	-0.83634	-0.56551	0.35959	-1.216	-0.90872	-1.0352	-0.97799	0.71282	-0.68229	-1.1438	-0.17484	0.82984	-2.5808	1.1598	-1.4271
-6.5124	-7.5361	-7.9512	-7.9322	-7.3853	-7.3647	-8.7453	-8.2988	-7.459	-6.4693	-9.0749	-6.9173	-9.172	-8.3865	-8.0036	-7.49	-7.5187	-8.7242	-7.9936	-6.287	-7.2803	-6.173	-6.5159	-9.1374	-7.6467	-5.7004	-8.1055	-6.6014	-7.0745	-7.0235	-8.685	-7.7587	-8.1952	-7.0805	-6.7939	-8.0741	-7.3647	-7.7482	-8.4244	-8.1723	-8.0744	-7.5357	-6.9555	-8.7254	-6.8331	-7.9588	-8.3022	-6.3546	-7.9837	-7.5091
-12.773	-13.477	-12.613	-11.907	-13.386	-12.205	-14.001	-13.528	-12.273	-13.721	-14.447	-13.584	-12.564	-12.417	-13.619	-13.97	-13.835	-13.438	-13.855	-14.036	-12.402	-13.54	-15.171	-13.381	-10.834	-12.511	-12.176	-14.099	-12.23	-12.203	-13	-12.96	-14.237	-13.105	-13.453	-13.586	-13.663	-12.692	-14.555	-13.336	-13.495	-13.774	-12.861	-13.36	-13.843	-12.449	-12.24	-13.502	-14.162	-12.656
-13.496	-14.251	-13.89	-13.689	-14.29	-15.296	-15.502	-13.435	-14.439	-14.2	-15.022	-14.398	-14.911	-13.141	-13.721	-15.191	-15.032	-13.454	-15.465	-13.112	-12.597	-14.352	-13.387	-12.68	-15.359	-15.325	-15.09	-13.061	-12.905	-14.629	-14.077	-13.266	-13.735	-13.465	-13.935	-15.268	-13.587	-14.677	-14.903	-13.703	-14.682	-14.864	-13.495	-14.745	-13.695	-14.221	-15.442	-13.523	-14.664	-15.288
1.6601	1.5911	1.9804	1.2492	0.51012	1.4721	2.1512	0.99587	1.9474	2.2497	1.7503	1.6074	1.3835	0.11634	2.8449	2.0648	1.8378	2.3333	1.4983	1.4496	1.2119	2.7139	1.7204	1.8821	0.66035	2.2482	2.1245	0.99676	2.519	2.414	2.9593	2.8897	2.3264	3.1814	2.3465	1.1578	1.8487	1.1544	1.7811	0.63858	1.4528	2.4769	1.3497	1.2325	2.7984	2.5004	2.0642	0.23516	3.0303	3.327
0.78916	0.42459	1.3307	1.2947	-0.90668	0.26935	-0.78088	0.19468	-0.25291	2.18	0.11385	1.5505	0.3618	1.5151	-0.014995	2.1756	0.86213	1.9283	-0.60816	-0.31051	-0.41859	1.0623	0.58052	-0.25231	1.2933	0.04885	0.82557	1.3165	-0.1881	0.58509	1.1427	2.0139	1.6799	0.50461	1.473	-1.5979	-0.99225	0.82455	0.62933	-0.46131	1.1104	0.71824	1.1934	1.0108	0.38887	0.21096	0.1936	-0.27991	-0.99961	0.86026
-6.2515	-3.8441	-7.411	-4.6579	-5.1801	-6.374	-7.5756	-5.1556	-6.3074	-6.3408	-6.662	-3.4772	-7.5373	-4.3181	-5.6485	-5.8652	-4.6713	-5.8732	-4.7732	-3.4658	-4.7073	-5.9512	-7.1723	-4.8685	-5.2623	-7.0356	-6.3748	-5.5828	-6.2321	-6.1444	-6.5175	-5.1402	-5.5964	-6.4142	-5.9813	-6.445	-7.3497	-6.5148	-6.2511	-4.7433	-5.4452	-6.4369	-7.3932	-5.7486	-5.3537	-5.8097	-5.6721	-5.2821	-3.7219	-5.6416
6.3132	6.7413	5.687	7.3959	5.4241	5.622	5.974	7.6308	5.3884	7.1518	7.0884	6.2548	6.1846	5.1081	5.134	5.6129	7.4044	5.9823	5.2947	7.1873	5.055	5.7428	4.9678	5.7393	6.2163	5.0218	5.7544	4.6784	5.1684	5.9053	5.8531	5.6823	3.9654	7.0699	6.3844	5.9988	5.5335	5.6792	6.9218	4.851	6.3546	6.0304	5.2942	4.3569	4.9597	5.2052	5.0819	5.5465	6.443	4.6418
0.5795	-0.21455	1.5114	0.15584	0.35489	0.92509	0.81498	1.0017	1.0107	1.4466	0.88178	1.732	0.94316	3.2517	0.24908	-0.54618	-1.3037	0.65633	1.2766	0.66837	-0.3041	1.3161	-0.30423	0.29004	-1.5562	0.48419	0.36019	-0.10519	1.3567	0.12189	0.77446	0.31046	0.065754	0.6619	1.0707	0.39824	-0.43979	0.23888	0.0050265	1.2739	1.3525	0.74027	-0.18711	1.0806	-0.39939	1.5413	0.33249	-1.2449	-0.97782	1.9389
-0.71234	0.85312	2.0343	-0.42176	0.39868	-0.079424	0.91059	-0.059004	0.99417	-1.0341	0.69707	0.094422	0.49929	0.52001	0.59835	0.96355	1.2857	0.8309	-0.053491	-0.62098	1.0709	1.9616	-0.91753	0.44773	0.99288	1.5851	-0.085119	0.92601	0.37823	1.6217	-0.17851	1.2482	0.83442	1.7577	1.0942	-0.44571	0.16834	1.5668	1.7579	2.0518	-0.52237	0.17266	0.89652	1.6431	-0.078433	1.595	0.9157	0.60491	0.16601	0.91303
4.9097	6.1374	5.6076	6.4139	6.4564	5.7195	4.3132	5.334	5.2917	5.9204	5.2175	5.2104	4.9519	5.4023	5.4568	5.8668	4.8346	3.9981	5.9108	6.2071	6.4798	7.8241	4.1401	6.4038	5.8538	6.9208	6.5811	6.1882	4.4947	6.9909	4.5247	6.0891	5.5186	5.386	6.2742	5.0988	6.4485	5.9293	6.2307	5.8076	3.6145	6.6517	5.7617	4.183	5.3915	5.7406	6.1106	7.7966	6.6149	4.7326
3.3464	2.2259	2.1399	3.0374	0.33278	1.0839	1.8076	1.9356	2.045	2.2644	1.4596	1.0743	1.4686	1.8839	1.1024	1.1546	2.7098	0.90391	-0.6687	1.9388	1.7287	1.9673	1.9229	1.3554	0.64267	0.85247	1.4244	2.3367	0.95359	1.5437	1.1731	2.5382	3.2074	1.8948	2.6164	0.071246	0.52765	0.73413	1.9556	1.0858	1.1145	0.48341	1.8792	1.2952	2.5587	0.98205	1.1055	1.9509	2.2783	0.35926
0.60893	-1.1469	-0.042767	0.56945	-0.98229	-1.5493	-1.5377	-0.34792	-0.87959	0.16063	0.3098	-0.3965	0.48787	-1.1198	0.59226	0.729	0.63241	0.57071	-0.40776	-0.92597	0.72617	0.25454	0.89862	0.56034	-0.54544	0.79487	-0.35977	-0.43348	1.0463	-0.71319	-0.35473	-0.6129	-0.67746	-1.2099	1.1772	0.60714	-1.0434	0.86721	-0.18562	-0.63131	0.10028	-1.6353	-0.65753	-0.58726	-1.4501	1.1045	0.27399	-0.67773	-1.7576	0.63674
-4.5353	-4.7806	-4.4179	-3.9284	-5.7995	-4.8166	-6.7045	-4.7109	-3.4496	-3.839	-4.2476	-3.5369	-5.3566	-5.3395	-2.9738	-4.3081	-4.2348	-4.0342	-5.7254	-4.6205	-5.258	-5.6926	-3.5741	-5.4262	-4.1895	-4.6814	-5.4883	-4.7136	-3.6603	-5.3302	-4.4628	-4.061	-4.5155	-4.8712	-4.8864	-5.5244	-4.8201	-4.6187	-4.5329	-4.9689	-4.6325	-4.4535	-3.3568	-6.0608	-4.6994	-4.9215	-2.2631	-3.9714	-5.0368	-3.7131
-0.7887	-1.3485	-1.5523	0.1267	-1.5813	-0.98671	-1.7595	0.05789	-1.213	-0.53991	-2.381	-1.7518	-1.7757	-1.7583	-1.7685	-2.2092	0.09607	-1.1925	-2.6659	-2.0212	-1.2158	-1.12	-0.8153	-0.25962	0.51074	-1.6059	-1.5015	-0.78752	-1.2926	-0.32645	-2.8423	0.054673	-0.63208	-0.15859	-2.3637	-2.3217	-0.93251	-1.1416	-2.2846	-1.7759	-1.1327	-1.3087	-1.5396	-1.206	-0.72822	-1.0091	-1.4965	-0.52241	-1.3383	-1.0988
-11.265	-10.731	-8.7099	-8.6095	-9.6944	-9.2609	-9.7336	-10.143	-9.5056	-8.9721	-9.4438	-9.0891	-10.476	-9.5393	-8.476	-10.192	-9.2088	-10.209	-8.9164	-9.9968	-8.5118	-9.1037	-10.329	-10.666	-9.1929	-8.3474	-7.6239	-9.0484	-9.8116	-9.2829	-8.969	-9.2412	-8.2191	-9.762	-11.142	-9.6603	-9.6597	-10.166	-8.8895	-9.1349	-9.3105	-7.8542	-10.52	-9.5409	-10.823	-9.5837	-9.9881	-9.6027	-9.137	-8.4408
-22.436	-20.025	-22.203	-23.54	-22.889	-22.963	-21.654	-23.727	-23.879	-22.603	-22.811	-22.363	-21.777	-21.955	-22.777	-23.722	-22.433	-20.546	-23.211	-20.959	-22.471	-20.084	-22.196	-20.856	-21.41	-22.266	-22.781	-22.548	-22.955	-22.706	-21.051	-21.904	-21.99	-22.774	-22.021	-21.38	-22.692	-21.414	-21.612	-21.733	-21.716	-21.527	-21.351	-22.815	-21.174	-22.184	-22.566	-23.319	-22.465	-21.683
-10.403	-12.312	-11.44	-12.325	-11.396	-11.792	-11.306	-9.4704	-11.869	-10.344	-10.615	-10.883	-12.524	-11.074	-12.268	-12.035	-12.486	-12.948	-11.206	-11.152	-11.68	-12.356	-13.12	-11.059	-11.575	-12.496	-10.29	-12.74	-10.246	-13.473	-12.64	-11.572	-10.634	-11.979	-12.91	-11.424	-10.913	-11.441	-11.602	-12.455	-12.187	-10.881	-10.673	-10.595	-11.653	-10.1	-10.647	-12.579	-12.669	-11.257
-10.279	-11.069	-11.118	-11.367	-9.0985	-11.912	-10.895	-10.34	-10.92	-9.7872	-12.019	-10.605	-10.007	-10.601	-12.503	-11.412	-11.766	-10	-11.069	-10.827	-11.941	-10.207	-12.501	-9.7962	-10.367	-12.133	-10.14	-9.3217	-10.523	-11.064	-10.441	-11.17	-13.468	-10.987	-10.545	-10.939	-9.7504	-10.899	-11.597	-9.674	-11.508	-10.419	-11.517	-11.397	-12.293	-9.8951	-11.306	-11.343	-10.556	-12.734
1.0289	-0.29334	0.58437	1.7205	0.59969	0.19167	-0.44578	-0.99408	-0.40597	2.3198	-0.43254	0.19712	0.41765	0.40971	0.020553	3.0428	-1.1872	-0.644	1.2567	0.48742	0.29617	0.22793	-0.70299	-0.702	1.4867	1.2922	-0.33971	-0.36121	0.17213	0.21769	-0.43032	0.39388	-0.18803	-0.12759	-0.47954	-0.67122	0.86557	0.052742	0.073571	-0.18803	-0.02571	0.06963	-0.17628	0.97335	-0.4358	-0.24561	-0.14926	-0.5577	0.35509	-0.58689
-1.6371	-2.3887	-1.6718	-2.6338	-0.65552	-0.68847	-0.98526	0.66157	-0.067944	0.16687	-1.6965	-1.2391	-0.49313	-2.4449	-1.825	-1.4567	-0.72908	-1.9189	-1.6817	-1.7463	-1.9073	-2.6355	-0.82004	-0.59344	-1.7865	-1.0645	-0.95766	-0.7424	-1.4058	-1.4959	-2.9088	-0.6741	-1.1233	-1.1728	-1.9882	-1.5751	-0.47304	0.11745	-0.028028	-1.2797	-0.41053	-0.42624	-0.21445	-1.9724	-1.7042	-1.6866	-1.497	-1.4409	-0.67328	-2.1362
-8.7967	-9.3841	-7.2031	-9.9681	-10.854	-8.4985	-9.5439	-9.8273	-9.666	-11.502	-9.4139	-10.598	-8.6469	-8.8255	-9.9201	-9.2893	-9.5914	-9.7844	-9.872	-8.5741	-9.5189	-9.6341	-9.7525	-9.0554	-8.7004	-8.5061	-11.131	-9.4264	-9.1343	-11.117	-9.8578	-8.051	-9.5275	-9.4517	-10.447	-10.124	-8.4245	-8.9898	-11.524	-9.8507	-8.2736	-9.6485	-9.7875	-9.1378	-8.8309	-10.335	-8.137	-9.9431	-9.413	-10.498
-13.013	-12.546	-13.471	-12.641	-12.14	-13.578	-14.981	-12.747	-12.831	-13.036	-13.261	-13.896	-13.958	-14.488	-12.401	-11.287	-13.03	-12.222	-11.622	-13.75	-12.456	-13.404	-13.075	-12.452	-14.639	-12.523	-14.159	-11.47	-13.967	-12.142	-12.806	-12.521	-13.225	-12.624	-11.658	-12.849	-13.786	-12.334	-11.798	-13.184	-11.392	-11.475	-12.531	-12.03	-11.299	-12.132	-11.963	-12.525	-10.664	-11.437
2.3198	3.1314	3.0184	1.7414	1.4923	4.0402	1.2325	3.0196	1.6122	2.5881	2.3821	0.93629	3.0367	3.9341	3.6317	2.4791	4.0805	2.5822	2.5952	3.9633	3.6914	1.8823	3.2701	2.571	2.3988	1.7266	3.1468	2.4638	3.5631	1.1358	3.8294	2.1015	2.3753	1.6165	1.9668	2.111	3.2005	1.2482	1.2578	2.0715	3.1467	3.5892	1.8753	2.1005	3.5385	3.0341	4.1278	1.0327	2.0023	2.9486
-0.11848	-1.0651	-0.36933	-1.0427	-2.4213	-1.6808	-0.6738	-1.1584	-1.6442	-1.9841	-0.87136	-1.4876	-2.1383	-1.3456	-1.8662	0.070716	-1.7524	-1.4887	-1.5255	-1.7897	-0.9058	-2.2806	0.21494	-1.9066	-1.4714	-1.2482	-0.43396	-1.1376	0.1507	-0.28076	-0.39694	-0.7012	-0.97478	-0.98476	-0.13804	0.0015395	-0.48729	-1.3937	-0.98842	-2.9315	-1.572	-0.39425	0.87094	0.29629	-1.9976	-0.99094	-2.3112	-1.3869	-0.71736	-2.4197
4.5582	4.323	2.987	4.8919	4.6536	3.888	4.3315	4.8625	3.5617	4.8623	4.6285	2.9226	3.0512	3.89	4.631	5.8882	4.2223	6.2644	2.7726	4.8769	3.8309	4.4847	3.7863	5.0462	2.5719	4.3803	3.9509	3.7673	3.8641	5.5768	5.4124	4.8556	4.5144	3.3116	2.9281	4.6719	4.2416	3.3153	4.5709	3.1755	6.4237	4.6774	4.7702	4.654	4.6125	5.6477	4.1753	3.0207	4.251	4.5088
-9.7829	-9.0262	-9.1082	-9.9999	-9.1076	-9.2426	-10.042	-8.9372	-9.121	-7.6397	-7.6024	-8.4257	-8.1429	-8.2468	-8.0188	-7.4201	-8.0285	-9.2182	-6.6705	-8.7668	-8.9472	-6.4043	-9.4831	-8.7161	-7.8872	-8.6305	-9.3596	-9.1063	-7.9871	-7.8766	-9.2639	-10.338	-7.6281	-8.3682	-9.5266	-10.12	-10.349	-7.5588	-8.9181	-9.5793	-9.7722	-9.7169	-9.2969	-8.9064	-9.3761	-10.176	-7.5743	-9.5727	-9.3677	-7.6712
-13.167	-12.938	-13.469	-13.754	-14.166	-13.214	-14.405	-14.352	-12.824	-15.203	-13.733	-13.356	-12.523	-12.72	-12.039	-14.04	-10.515	-12.807	-12.502	-13.052	-12.21	-13.626	-12.023	-12.896	-12.86	-12.829	-12.509	-13.812	-13.684	-10.482	-13.425	-12.935	-12.974	-13.546	-14.255	-13.291	-13.668	-13.884	-13.537	-12.935	-12.99	-12.405	-12.315	-12.571	-13.581	-13.094	-13.199	-12.436	-13.474	-12.425
5.4238	7.6459	5.7231	6.9058	6.9367	6.3293	7.1257	6.5778	6.9764	5.8241	7.5651	7.7872	5.304	7.1744	4.6316	6.8078	7.7823	6.0199	5.2887	7.4098	7.3043	8.5156	5.981	7.9802	6.9641	7.6176	6.757	7.9406	7.6908	8.2335	7.7507	4.9527	8.0906	6.4778	5.0592	6.9533	5.5078	8.0521	6.1601	7.7973	7.7231	6.7781	7.0386	6.3812	8.2539	6.1489	7.2861	6.5447	6.6008	7.7229
8.6727	8.4346	6.5996	7.6746	9.2046	9.2271	7.5936	7.9755	7.4552	9.2761	7.6817	8.3901	7.6111	8.294	8.0067	9.341	7.7672	9.1184	8.8148	7.3682	6.9414	7.0587	7.5642	7.4462	8.4734	9.2217	7.9923	9.0736	6.8402	8.0846	8.2198	7.9125	7.6163	8.8006	8.8184	6.9433	7.9619	7.3834	8.6327	6.5775	9.5266	8.0807	7.8502	8.1717	8.2702	7.7187	8.6129	8.0785	9.5825	9.1816
1.8438	2.7046	2.0725	2.9259	2.8019	2.9571	2.9691	3.384	3.4054	3.1099	1.4423	2.059	1.0062	3.9654	2.8954	4.0317	4.0637	3.4314	2.0239	2.2991	2.3813	4.3969	1.7688	2.0081	2.512	3.1864	4.4696	3.3709	2.9782	3.3059	2.9568	4.1845	1.9914	2.4593	2.0859	3.5681	3.9639	1.3204	4.31	2.3858	2.7261	3.2444	2.3356	3.8666	2.2943	1.4387	3.5384	2.0031	3.5804	2.3775
-2.6884	-2.4171	-4.8269	-1.5065	-3.014	-1.2166	-2.2238	-3.251	-3.2125	-2.4443	-3.5335	-2.7923	-2.3973	-2.3938	-3.879	-1.6813	-4.4632	-3.188	-3.2961	-3.2688	-2.823	-2.7727	-1.1472	-0.36651	-2.6209	-1.7934	-2.4737	-2.7329	-2.3907	-3.7612	-3.7491	-2.5962	-2.9406	-1.9417	-3.5291	-2.7202	-2.993	-3.1533	-1.7803	-3.248	-2.9014	-1.926	-2.5554	-2.9104	-3.4462	-2.1688	-4.3707	-1.8818	-1.7677	-1.665
-5.2027	-5.9501	-3.2151	-4.6833	-6.7692	-5.603	-5.2076	-5.921	-6.2126	-5.088	-5.1901	-5.2913	-5.9743	-5.6932	-5.6603	-4.9861	-4.9091	-5.6182	-4.3665	-4.8705	-4.7105	-5.7052	-5.7904	-6.6472	-6.2072	-4.3975	-6.1898	-5.4594	-4.3058	-5.628	-4.9362	-5.2358	-4.6322	-3.7245	-5.6184	-3.9081	-6.4673	-6.4357	-7.4511	-5.0816	-4.8573	-5.7363	-6.9443	-6.1034	-5.8666	-6.289	-5.3761	-6.5149	-6.2687	-4.9594
-12.404	-12.357	-12.764	-11.339	-14.573	-13.108	-12.392	-13.853	-12.684	-13.153	-12.336	-13.767	-12.561	-13.424	-12.271	-13.117	-13.099	-12.69	-13.627	-12.617	-12.909	-11.866	-13.879	-12.223	-12.771	-13.624	-12.797	-12.783	-13.894	-14.238	-14.533	-12.848	-13.279	-11.095	-12.06	-13.173	-12.176	-10.983	-11.723	-11.479	-12.37	-12.697	-14.133	-14.652	-12.202	-12.876	-13.68	-12.883	-11.842	-13.189
-7.4301	-6.6508	-9.2474	-6.6721	-8.4078	-10.101	-7.3128	-7.5608	-7.2417	-8.0691	-8.3126	-6.6053	-7.6027	-7.2827	-6.5712	-6.8405	-7.3665	-6.8614	-8.8036	-7.8247	-7.8665	-6.6111	-6.7437	-8.111	-6.5352	-8.8625	-7.891	-7.9548	-7.8544	-8.7985	-7.7677	-8.7331	-8.6539	-8.3601	-7.0862	-6.875	-7.7922	-7.3468	-9.1694	-7.3511	-7.7408	-7.8516	-7.9923	-7.0969	-6.9882	-7.5681	-8.704	-8.327	-6.6611	-8.105
0.34528	0.88273	0.55284	-0.12202	-0.41381	-0.91166	0.6251	1.0096	1.2335	-0.53973	-0.20076	-0.27816	-0.1069	-1.1013	0.70969	-0.17465	-1.0821	-0.31625	1.2738	-0.36849	-1.1445	-0.40034	-0.13824	-1.1647	-0.72548	-0.80595	0.47381	0.37392	1.3959	1.2909	0.99863	-0.3146	0.22407	-0.42214	-0.47325	-0.35695	1.0823	1.6997	0.58967	1.7513	-0.17081	0.52027	-1.2697	-0.64772	-1.1755	0.23618	0.44375	0.52016	-1.4472	-0.25059
2.4052	2.0352	2.3506	1.702	2.4763	1.2992	1.5039	2.17	2.5	2.5771	0.80657	2.0213	2.1518	-0.37736	1.1006	1.6906	3.2306	1.0851	1.4548	0.24407	1.795	0.78772	0.92606	1.6297	1.213	1.0903	2.6358	1.5746	0.2843	1.6877	1.6718	1.426	1.5703	1.6073	1.9793	2.4396	1.0692	1.2156	1.028	1.9816	1.3705	1.7209	2.1499	1.474	2.3708	2.2668	0.71185	1.8659	0.57768	0.86874
-2.7252	-1.8754	-2.2467	-3.1842	-2.0791	-2.935	-2.4309	-3.4366	-3.0652	-1.4864	-2.2398	-3.1015	-2.464	-1.2918	-1.5983	-2.0849	-3.4953	-3.7972	-3.3206	-2.238	-2.8628	-3.5939	-2.3216	-2.6286	-3.2436	-2.3175	-2.4934	-3.2976	-3.7356	-3.1	-2.4971	-3.456	-1.7468	-4.3984	-2.9475	-1.6719	-3.6222	-3.2346	-2.7416	-0.7654	-2.621	-2.7981	-2.1427	-3.965	-1.7922	-2.3074	-2.9426	-3.0887	-2.0225	-1.1087
-1.7392	-1.3715	-2.416	-0.19947	-2.6836	-2.509	-1.5349	-2.4101	-3.426	-1.4519	-3.6625	-4.7656	-2.657	-3.1854	-2.4379	-1.3808	-3.1681	-3.419	-2.7019	-1.6558	-1.7188	-2.7534	-1.9115	-1.8469	-1.5564	-1.6037	-2.5146	-1.119	-2.1792	-2.2216	-1.7391	-1.9251	-1.6449	-2.7837	-2.7897	-1.8101	-1.7461	-2.9166	-2.8927	-1.8441	-0.62754	-2.3703	-2.622	-3.8296	-2.6197	-3.1781	-1.978	-1.2793	-2.3356	-3.3813
3.4674	0.3782	1.9238	1.2076	1.305	1.0021	1.1146	1.7369	1.4426	0.78709	-0.030192	0.40379	2.2192	1.5054	1.7669	1.8692	1.0306	3.4017	3.1971	1.0467	1.4099	1.0302	1.3523	1.6515	-0.099804	0.61751	-0.24095	1.2395	2.3677	2.0786	2.6086	2.4387	1.1627	1.4936	2.4926	2.4502	1.8204	1.3101	1.0793	2.1671	1.9198	1.9632	2.3237	0.55407	2.4244	2.486	2.1899	2.823	1.5649	2.3084
6.7126	6.5636	7.2732	7.3748	7.7813	7.2585	8.6793	8.2529	7.8216	7.5875	9.4484	7.0331	7.605	6.7883	7.9591	7.642	8.8946	7.6113	8.5489	8.4365	7.8801	8.3163	8.7945	7.9089	7.39	8.0758	7.9918	7.3868	8.2943	7.84	6.4484	6.4781	8.074	8.2037	6.284	6.9788	9.7951	7.4395	8.1218	8.9569	8.6096	8.6545	8.0169	6.597	8.2559	7.9283	9.039	8.514	8.3516	7.522
-1.6923	-1.9023	-3.5491	-3.47	-2.1349	-0.38691	-2.8856	-0.57219	-2.8354	-1.8532	-1.8209	-1.8287	-2.4513	-2.8704	-1.7783	-3.9218	-0.72881	-1.4128	0.219	-2.5276	-3.2394	-2.5442	-2.973	-1.7975	-2.3396	-2.8732	-2.8597	-2.4798	-2.84	-1.719	-3.0987	-1.6792	-4.4912	-2.4224	-0.62315	-3.0147	-2.9754	-2.0426	-4.0893	-3.3486	-2.3715	-2.4911	-5.3432	-1.3916	-1.8947	-2.414	-0.75858	-3.5522	-2.7885	-2.0023
-2.2384	-2.2203	-1.2934	0.39383	-1.9073	-2.295	-2.5254	-2.7851	-4.3435	-1.9779	-2.2694	-2.3413	-3.2074	-1.3074	-3.226	-2.5454	-4.0271	-0.97968	-3.6555	-3.4535	-3.2692	-2.6691	-2.9724	-2.9771	-2.4839	-2.5684	-3.0815	-2.9016	-0.90692	-1.1279	-2.444	-2.5814	-1.9991	-1.1211	-1.7792	-2.6654	-2.1121	-3.4455	-1.5118	-3.5657	-3.122	-1.9963	-2.7215	-2.3029	-1.1183	-2.266	-1.1643	-3.4766	-1.7683	-3.4068
-9.072	-9.4713	-9.1886	-9.2314	-7.8908	-9.5708	-10.648	-8.4447	-9.3267	-9.4625	-9.2023	-11.441	-8.9205	-10.323	-10.002	-9.3849	-9.4217	-8.0264	-9.2034	-9.0542	-8.775	-8.3753	-9.6297	-8.545	-9.4785	-10.292	-9.0972	-8.432	-9.631	-10.673	-10.219	-8.7756	-9.7004	-10.347	-8.5691	-10.116	-10.774	-8.6628	-9.5673	-6.9575	-9.2264	-9.1073	-8.8245	-8.6702	-7.2812	-9.2319	-8.841	-9.2773	-7.1673	-7.8715
-2.5083	-1.1825	-1.0288	-0.29917	-1.6381	-0.71503	-0.31872	-2.0945	-1.9125	-3.1038	-1.8903	-3.4592	-2.0797	-0.11295	-2.5927	-0.46866	-3.105	-2.9019	-1.0083	-1.8798	-0.91185	-0.68121	-1.437	-0.54516	-2.3738	-2.8488	-1.369	-2.4703	0.090724	-2.1174	-2.0822	0.33696	-1.0824	-2.3711	-1.5207	-2.4439	-1.2248	-2.075	-1.9696	0.43657	-0.89436	-1.0226	-0.79206	-2.0658	-2.6703	-1.2547	-1.4293	-1.7687	-2.641	-3.1082
3.3046	2.722	1.644	3.1504	3.0239	2.1274	4.0341	1.7033	1.793	1.764	3.786	2.7106	1.5419	3.2766	3.9686	2.158	2.6588	2.9008	1.1888	2.1059	2.7834	3.4599	2.7875	2.5449	2.7833	2.319	4.1476	2.419	1.3544	4.2208	1.6123	1.3505	1.3284	1.906	2.5455	2.752	3.6331	3.1166	0.84981	2.6942	2.5587	2.0897	2.4438	3.5853	2.221	2.8856	3.5261	3.155	3.0423	2.9042
-3.4022	-2.304	-3.9909	-2.2046	-3.075	-2.0166	-1.5028	-2.9918	-2.9483	-1.4173	-2.7405	-4.6258	-2.7532	-3.2314	-3.3102	-3.7226	-3.6322	-2.6479	-2.2821	-3.5317	-1.6947	-3.4843	-1.266	-1.8634	-2.7873	-4.6914	-1.9213	-2.5748	-2.2448	-2.8673	-1.664	-1.5856	-3.4321	-2.6092	-1.8988	-3.1262	-2.6796	-1.4599	-1.5755	-2.6516	-1.1239	-2.0484	-1.5587	-3.4404	-4.4899	-3.3673	-1.5931	-1.7319	-3.2999	-1.7825
-5.19	-2.9377	-3.0612	-2.8718	-3.1697	-1.7526	-3.3236	-4.6636	-3.0192	-3.9899	-3.5832	-2.6461	-2.6243	-3.705	-3.3081	-3.5157	-2.8092	-3.2849	-3.203	-2.3068	-3.8801	-3.4339	-2.8163	-3.4394	-2.5668	-1.737	-3.8392	-2.774	-3.7489	-3.4086	-4.3344	-2.5788	-3.1593	-3.8244	-2.3625	-3.268	-2.5252	-3.4486	-3.1578	-2.9782	-3.9628	-2.8886	-4.988	-1.6843	-3.6955	-3.7533	-3.3383	-2.4701	-4.7668	-3.4858
2.4717	0.43109	1.4773	0.050666	1.134	0.57825	0.088833	2.7983	-0.5649	0.51975	2.7608	0.21478	1.7053	1.8353	0.25258	0.36889	2.8681	0.82677	0.69844	0.10867	0.84068	0.75047	2.8795	1.3022	1.0311	1.1122	2.5914	2.1288	0.30873	0.33169	1.7782	2.1619	1.3602	1.6806	1.1987	0.42833	1.0762	0.74195	1.1989	0.43317	1.913	1.2503	0.95802	0.55905	1.8469	0.12303	0.78975	-0.52757	1.3059	1.4886
-3.5006	-3.4786	-3.5739	-3.4039	-4.8068	-3.6827	-4.7287	-4.4375	-3.6037	-4.9443	-4.5084	-4.4732	-4.176	-3.5798	-3.4451	-2.6533	-4.6064	-4.3711	-3.3119	-4.3879	-4.3429	-4.6885	-4.4045	-6.0033	-3.0531	-2.8126	-3.746	-3.2859	-4.2495	-4.9677	-2.1675	-5.0486	-3.2071	-3.4009	-5.1838	-4.5704	-4.9671	-3.6329	-4.3123	-4.692	-4.4005	-3.9385	-4.7004	-3.6867	-2.7507	-4.9252	-4.3741	-3.7681	-4.3245	-2.4943
-3.0579	-4.2356	-3.7243	-5.2228	-3.4299	-3.2383	-3.6797	-4.5537	-5.4554	-3.3267	-4.4352	-4.9973	-4.8038	-3.2022	-4.3923	-2.4533	-4.3368	-4.8084	-4.2551	-4.0599	-4.6744	-5.2937	-5.9733	-4.575	-3.9721	-2.9722	-4.3023	-4.7991	-4.0458	-3.6877	-5.606	-4.3777	-4.9716	-3.4624	-4.4934	-3.5378	-4.005	-5.7243	-3.7614	-4.3674	-4.5469	-4.9113	-3.7445	-4.5258	-5.4585	-3.4276	-5.0159	-4.9501	-3.1527	-6.4565
-2.4236	-3.3298	-3.3126	-2.8779	-3.1468	-1.6152	-4.0538	-1.8431	-3.5812	-3.4858	-3.7857	-2.5073	-2.2327	-3.6222	-3.9716	-2.2334	-2.3413	-3.0194	-1.165	-3.4502	-1.5245	-2.8928	-3.4893	-2.2917	-2.5603	-3.4313	-2.7802	-3.1026	-3.2447	-2.5249	-1.1894	-2.991	-3.3865	-1.3471	-3.5542	-2.3842	-3.6062	-1.4949	-1.0549	-3.2102	-2.3334	-2.7851	-1.8678	-1.5564	-4.0485	-2.546	-1.7258	-3.531	-2.6514	-3.4291
-0.49985	-0.19364	0.17889	-0.39006	-0.43221	-0.99619	-0.22326	-1.6781	0.53195	0.21672	0.033765	0.52528	0.88777	0.73382	0.2157	-0.88661	1.1778	0.13458	-0.0089409	0.11056	1.1718	-0.387	-1.3412	0.63916	1.4007	0.51336	-0.72513	0.49777	0.11982	0.17588	-0.67762	-0.12033	0.72316	0.46077	0.1076	0.0093589	0.077482	-0.84442	-0.02936	0.013718	-1.4557	1.774	0.57833	0.38668	-0.1311	0.12352	0.46651	-0.85472	-1.4454	0.065986
0.5976	1.1294	0.94266	-0.24464	0.55122	0.94987	-0.932	0.13494	-1.0291	-1.5604	-0.69255	1.0035	-0.082604	-0.60501	-0.35378	-0.25912	-0.47391	-0.29969	-1.7365	-0.5938	-1.8111	-0.14157	1.0099	0.59379	0.90903	-1.1663	0.16664	-0.80342	1.4954	0.63566	-0.89586	-0.69561	0.87952	0.39517	-0.059471	0.50663	-0.083635	0.57147	0.63604	0.90229	-0.21121	0.26348	-0.41363	0.8052	-0.030578	-0.46085	0.91334	0.55929	-0.37826	0.75249
10.163	11.601	10.867	9.9534	9.7128	9.7311	10.923	9.8803	10.364	11.188	10.82	9.5449	10.2	9.5034	8.5245	9.7177	8.8959	11.656	9.2186	8.7312	9.0358	10.312	10.05	9.6817	10.561	8.7708	9.5743	9.3407	9.0847	10.209	9.6206	10.425	8.9899	11.408	8.1821	7.4689	10.718	10.758	10.358	10.49	9.8117	9.5945	9.5067	9.4384	9.855	9.63	11.924	9.7139	9.8935	10.241
5.677	4.9754	5.8892	5.5321	5.7312	5.3332	5.3434	5.681	5.3965	5.3205	6.9489	5.2862	6.7189	6.1157	5.344	6.9264	6.0687	5.1817	6.0761	5.0023	5.7951	4.0317	4.9608	6.1966	6.1149	6.4655	5.1907	4.8907	4.8411	5.7619	5.3332	5.484	5.2568	5.4369	7.0682	4.7046	5.4789	5.379	6.0979	5.7793	5.1393	5.5979	4.8483	5.7789	5.3193	6.6492	6.6488	6.0339	5.1501	5.0019
-11.809	-10.782	-10.765	-11.992	-8.466	-10.585	-11.183	-11.461	-11.339	-9.2148	-9.6203	-8.9502	-11.991	-10.967	-11.646	-9.9587	-12.5	-10.534	-10.682	-10.919	-9.8974	-11.469	-10.496	-11.883	-11.846	-11.815	-11.312	-10.908	-12.047	-12.369	-11.087	-11.604	-12.192	-9.6764	-10.906	-11.583	-10.463	-10.177	-10.151	-11.401	-10.115	-12.131	-9.6757	-9.7228	-9.7881	-9.3843	-11.658	-11.422	-11.382	-10.293
1.4011	0.75197	1.2802	1.7228	1.6352	3.62	1.7724	1.287	2.5801	2.5637	1.3255	2.1531	1.2042	1.7128	1.3906	1.5135	0.72689	2.211	3.1157	0.85032	1.4324	0.85492	1.9337	1.8408	2.7604	1.8454	2.1899	-0.13067	2.2363	1.9424	0.7244	2.8097	0.76603	2.2384	3.1854	2.3517	1.2682	0.19796	3.0996	2.8257	1.818	1.5696	1.8541	0.71725	1.6832	2.6471	0.71146	4.1023	3.3895	-0.1053
-6.5185	-4.36	-3.5599	-4.9277	-5.7153	-4.2657	-5.9849	-4.8396	-4.881	-5.1118	-5.478	-4.7495	-5.0992	-4.3921	-5.3652	-3.3615	-4.6181	-3.5809	-4.4882	-5.0542	-4.853	-6.1658	-5.7187	-5.1198	-3.5797	-5.0206	-4.5313	-4.4051	-4.3307	-3.7664	-3.9533	-6.1438	-4.2544	-5.5728	-5.416	-5.015	-4.8335	-3.457	-6.3429	-4.4368	-4.9515	-4.9678	-3.2321	-3.8246	-5.1212	-4.1968	-4.8603	-5.2006	-4.5858	-4.8783
-4.1741	-3.822	-3.5338	-4.3648	-2.1068	-3.0574	-3.6442	-3.6143	-3.369	-4.0225	-3.178	-3.7496	-4.3413	-3.9028	-5.3069	-3.9007	-5.963	-3.8217	-3.071	-4.428	-4.9307	-4.4824	-5.243	-2.5845	-4.7238	-4.9355	-5.1732	-2.8005	-4.4187	-3.644	-3.9603	-3.5565	-2.5888	-5.2196	-3.5994	-6.3656	-4.4206	-3.6215	-4.676	-1.9261	-4.1301	-3.9159	-4.6017	-3.6368	-7.4018	-4.4497	-3.3054	-4.1315	-5.4109	-4.6611
-10.699	-11.367	-11.667	-11.451	-10.738	-12.175	-12.154	-10.271	-10.702	-12.627	-11.531	-11.839	-11.462	-9.7444	-10.399	-11.521	-9.6641	-11.293	-12.987	-10.95	-10.382	-12.195	-12.098	-12.231	-11.878	-11.322	-12.738	-10.066	-11.402	-11.224	-9.6049	-12.181	-10.48	-11.744	-12.45	-10.707	-10.747	-11.651	-11.502	-9.7706	-9.8041	-10.975	-12.345	-11.646	-12.152	-11.349	-10.746	-10.518	-10.63	-10.777
-4.8579	-6.75	-5.5378	-7.4291	-7.1763	-6.2805	-5.5109	-7.0277	-6.7558	-5.9922	-6.4274	-6.3513	-5.8671	-6.1345	-7.449	-6.0577	-4.53	-6.6721	-8.3201	-5.6901	-6.1275	-7.4552	-6.1997	-5.3083	-7.1413	-7.3204	-6.9711	-5.4824	-7.617	-6.2583	-6.6376	-6.8936	-6.4977	-6.8949	-6.0295	-7.5792	-6.7346	-7.4781	-7.6829	-5.5972	-7.8002	-6.5123	-4.4426	-7.1527	-6.3008	-7.6374	-5.3041	-4.5916	-6.9372	-5.7058
-2.4142	-1.814	-2.0251	-1.505	-2.1412	-1.9855	-1.1027	-2.4498	-0.92613	-2.0835	-3.3022	-2.7533	-2.445	-1.5122	-1.7006	-1.4963	-3.0255	-1.7393	-3.5775	-2.4984	-1.7563	-2.6147	0.35735	-4.3541	-2.1676	-3.5908	-1.1201	0.18495	-2.3621	-2.3306	-1.8605	-1.3081	-2.4778	-2.1661	-1.2039	-3.1096	-1.4274	-1.4724	-2.0408	-1.6634	-1.209	-2.6304	-0.73113	-1.2539	-1.7134	-0.24814	-0.28166	-3.2565	-1.0493	-1.3236
0.32875	2.2216	0.51354	2.3083	1.812	1.8326	0.0099808	2.3778	3.116	1.4746	1.1109	2.9069	2.5041	3.009	2.8114	1.5836	0.98229	1.7078	1.4893	2.1939	2.6369	1.4213	2.2641	1.4849	2.3769	1.6105	2.7076	-0.1953	0.70819	-0.25587	1.7374	2.4167	0.50021	0.96882	0.60153	1.6411	2.5241	2.388	1.5147	0.36548	1.8612	1.104	1.4824	2.1859	1.1996	0.98499	1.8822	1.8794	2.8967	0.046025
-22.341	-20.635	-19.447	-21.153	-21.165	-20.706	-20.585	-19.872	-20.421	-20.976	-22.462	-21.407	-21.612	-19.981	-20.775	-22.592	-21.948	-22.332	-19.576	-19.632	-21.136	-20.73	-21.238	-20.288	-19.905	-20.102	-21.426	-21.138	-18.8	-21.152	-20.442	-21.606	-20.257	-21.189	-22.13	-19.318	-21.066	-22.248	-20.832	-21.125	-20.718	-20.523	-21.596	-19.637	-20.546	-19.959	-22.168	-21.686	-20.376	-21.602
-0.74341	-0.11297	0.36439	-1.0546	-0.57666	-1.5129	-1.8076	-3.4542	-0.41977	-0.46669	-1.8611	-0.90219	0.56889	-0.76933	-1.8284	-0.89812	-2.443	0.16953	-1.2121	-0.25536	-1.8724	-1.785	-0.68944	-0.28055	-0.50148	0.37212	-0.090266	-0.39165	-0.34028	-1.1547	-2.2935	0.45298	-1.429	-0.8403	-1.0024	0.30709	0.59627	-2.0299	-1.5531	0.39743	-1.6404	-0.048618	0.24523	-1.1362	-1.0927	-1.3306	-0.99676	-1.1444	-0.064914	-0.79454
-1.2263	-1.0729	0.01438	0.41978	-0.88945	-1.332	-0.97752	-0.86384	-0.25782	-1.8912	0.17389	0.38614	-2.269	-0.83531	-0.39336	0.65281	0.13715	-1.3448	-0.63265	-1.6037	-0.83816	-1.49	-0.32491	-1.2203	-1.5327	-1.6903	-0.10941	-1.1939	0.29522	-1.4469	-0.99383	-0.33928	0.098626	-0.11005	-1.1042	-0.69011	1.5886	-0.83449	-2.2171	0.29675	-1.583	-1.6289	-0.97412	-2.0868	-2.1197	1.117	-0.099591	-1.1644	0.85223	-0.61209
4.8536	5.8589	4.1974	6.2698	2.8415	5.8307	4.7285	4.7887	5.152	5.6451	5.5245	5.3918	5.9323	5.6893	4.7206	5.617	4.5711	5.5413	4.0095	5.1908	4.0793	5.7122	3.7961	6.1468	6.0374	5.4452	4.8113	5.3441	6.8169	4.345	6.0247	4.286	4.6106	5.2048	6.0698	4.9794	4.1979	4.3345	4.8361	2.7435	5.6737	5.9804	5.464	5.4633	4.2931	6.7752	3.4869	4.2921	3.4171	3.8113
-15.562	-16.005	-15.277	-15.275	-14.606	-13.022	-15.46	-14.877	-15.601	-15.857	-15.42	-15.16	-15.596	-15.699	-14.711	-15.156	-15.862	-16.151	-14.046	-14.904	-14.648	-15.139	-13.696	-15.186	-12.987	-14.369	-15.824	-15.017	-14.775	-15.479	-13.616	-12.49	-15.7	-12.988	-14.467	-13.911	-13.932	-14.541	-14.078	-15.571	-15.578	-15.003	-15.235	-14.748	-16.081	-15.455	-12.676	-14.03	-15.516	-13.861
1.7129	1.8338	0.81486	0.18163	0.29884	0.19071	1.0061	-0.8295	0.53301	-0.23488	-0.70921	1.9958	0.69938	0.79469	1.3618	0.61335	1.4244	-0.025377	-0.64689	0.44531	1.1961	-0.10522	1.1183	-0.97402	-1.6708	0.61241	1.3618	-0.067388	0.94114	1.1502	0.66393	1.2762	-0.15562	0.023013	-0.30354	-0.69148	0.2572	0.021901	-1.8236	-0.48886	0.97003	2.2483	1.464	-0.67044	-0.16452	0.75054	-0.17724	0.74187	-0.26121	1.0137
-2.9429	-4.8823	-3.5377	-3.171	-3.6012	-4.3344	-4.8475	-3.8682	-3.7795	-4.4448	-3.7268	-4.4344	-4.9324	-4.5168	-4.5343	-4.7227	-4.0368	-6.5287	-3.4907	-4.7065	-4.1344	-3.3725	-4.6572	-3.7762	-4.141	-4.5218	-5.1792	-4.4571	-3.7129	-3.3988	-3.6325	-4.7118	-2.7999	-5.2375	-5.1833	-5.0306	-3.9567	-4.4517	-4.908	-5.8943	-3.7003	-4.5817	-4.8434	-4.5445	-6.1211	-5.0342	-2.671	-5.8987	-3.276	-4.6662
-4.1604	-2.7155	-4.2641	-4.267	-4.5201	-5.545	-2.3169	-4.6833	-3.1876	-5.1974	-4.7748	-4.8695	-3.8016	-4.0232	-3.1779	-3.3504	-3.532	-4.6116	-4.09	-3.4836	-3.5442	-4.9693	-4.3144	-4.9502	-4.4256	-3.6836	-3.2814	-3.2794	-3.6783	-5.0855	-5.4299	-4.369	-3.6116	-5.4742	-3.7234	-4.5134	-5.086	-2.363	-4.1669	-4.6501	-5.2287	-5.3017	-3.5989	-4.7891	-4.8447	-2.9379	-3.6628	-3.7156	-3.4474	-3.6709
-12.304	-14.535	-12.622	-14.293	-12.573	-12.517	-13.508	-12.276	-13.565	-12.773	-11.871	-13.361	-13.517	-14.55	-11.191	-13.482	-13.865	-11.494	-13.889	-12.394	-12.816	-14.175	-12.468	-12.227	-13.136	-14.823	-12.148	-14.621	-13.428	-13.575	-13.229	-12.784	-12.616	-15.024	-13.777	-15.407	-13.704	-13.084	-11.927	-12.805	-13.143	-13.964	-12.773	-12.047	-12.609	-12.782	-12.637	-13.614	-11.37	-12.664
-23.026	-22.229	-21.906	-21.301	-23.355	-23.122	-21.69	-22.89	-21.094	-22.35	-22.141	-22.41	-22.489	-23.103	-21.506	-21.886	-22.59	-22.985	-21.294	-21.787	-21.056	-24.061	-22.237	-21.794	-21.647	-21.604	-22.772	-21.336	-22.828	-22.288	-21.963	-23.048	-24.265	-21.389	-21.432	-21.619	-23.297	-21.995	-23.221	-21.552	-22.477	-21.03	-23.883	-22.564	-22.849	-19.668	-23.239	-22.798	-22.531	-23.113
-5.2541	-4.9163	-5.464	-5.5427	-4.9319	-6.0537	-4.7526	-5.8513	-4.8547	-4.0036	-5.1722	-5.6647	-6.0381	-5.618	-6.7949	-7.0937	-5.0999	-4.3163	-6.1845	-6.4291	-3.0435	-3.6355	-4.719	-5.1876	-4.5146	-6.6474	-4.8877	-5.79	-5.4018	-4.4621	-6.7511	-5.2472	-5.2445	-5.3666	-4.8703	-4.5974	-5.6976	-5.2599	-5.2905	-4.5077	-6.0192	-6.8486	-5.7523	-6.1712	-5.232	-6.3598	-4.9715	-4.8984	-5.017	-4.9994
0.37848	-1.2243	-2.1567	-2.2125	-1.4238	-1.5363	-2.5243	-0.86929	-3.0784	-2.5675	-1.647	-2.298	-2.3505	-1.1376	-1.1981	-2.1585	-0.91766	-0.075473	-2.0521	-1.1161	-2.0365	-1.9685	-3.1836	-0.55868	-2.7943	-2.3408	0.087508	-0.76735	-2.689	-2.994	-1.7133	-1.2562	-0.99964	-2.3825	0.63545	-1.1176	-2.2184	-1.5644	-2.0455	-1.6414	-1.2741	-0.85336	-1.3986	-2.2237	-1.2005	-3.5366	-1.9833	-2.4985	-2.7282	-1.3071
4.9666	5.9386	5.1729	5.4231	4.6669	5.4187	5.1116	6.0939	4.503	5.1677	5.4511	6.4604	6.4758	5.9609	5.3907	3.5278	5.6254	4.829	5.1752	5.6326	5.1224	4.9112	6.4447	4.4816	6.1776	5.0127	4.712	3.2552	5.6818	4.3508	4.9687	5.4144	5.9883	4.2486	3.6417	5.7045	4.9745	2.6821	5.6162	6.191	6.8124	6.1089	6.9025	6.6755	6.5835	3.9587	4.8943	4.0594	3.8924	3.5766
0.084816	-0.1534	0.73439	0.25898	-0.23129	0.87415	0.087554	0.15984	1.688	0.50134	1.3406	-0.56663	0.095173	1.6192	1.8667	0.021292	1.7823	0.98558	-0.22446	0.11887	0.56454	0.58265	-0.24314	-0.93785	0.28193	0.11115	0.60192	0.9141	-0.034667	0.32619	-0.17022	-0.65531	2.2759	0.74703	0.26893	1.5625	-0.080467	-1.0657	0.22276	0.43572	-0.25891	1.2797	0.52485	-0.29629	0.33383	0.55033	0.94897	-0.37619	0.86294	0.29413
-14.805	-14.417	-14.218	-14.951	-15.446	-15.455	-14.78	-15.088	-15.694	-12.882	-14.188	-14.063	-13.343	-12.952	-14.441	-15.332	-13.849	-16.14	-14.568	-13.372	-15.727	-13.568	-14.01	-14.483	-16.302	-13.939	-13.743	-14.708	-16.318	-13.676	-14.29	-15.084	-15.633	-15.374	-13.637	-16.072	-14.667	-15.938	-14.204	-13.912	-14.79	-12.646	-15.582	-13.168	-12.816	-15.744	-14.954	-16.451	-14.805	-14.535
-1.4828	-3.8767	-2.4073	-2.7569	-1.3119	-2.5035	-3.5934	-3.2859	-2.298	-1.7961	-3.1391	-3.1812	-2.7053	-3.0924	-1.2114	-1.5398	-1.8265	-2.1072	-2.5162	-1.0362	-2.5415	-4.2322	-1.0182	-2.0665	-2.5641	-4.0599	-1.6189	-2.6603	-1.8447	-2.5915	-3.9842	-2.7496	-2.7692	-1.0944	-2.4013	-0.92701	-4.3834	-3.1734	-2.8433	-2.2752	-2.2423	-2.3209	-2.0767	-3.5143	-1.2664	-3.4613	-4.6999	-1.2999	-2.3986	-3.1231
1.0876	2.846	2.3668	1.2345	4.0576	1.2862	1.6941	0.88731	2.0848	2.579	1.3574	3.2806	1.6249	-0.47029	2.6308	2.1743	2.4767	0.99056	1.7843	3.6734	1.9093	2.0872	0.40731	2.32	1.5731	1.1245	1.8192	2.8073	1.676	2.0641	1.1072	2.9658	0.17174	1.5937	2.2056	1.6243	0.71114	1.3938	1.9373	2.5603	2.7326	1.853	2.8058	0.078747	1.5295	0.62811	-0.099901	0.3146	0.18591	0.58672
2.0394	3.0639	2.9422	4.122	3.1312	3.9126	2.1203	3.5251	2.9231	3.892	3.1197	3.8337	1.8407	3.0254	2.1401	2.4728	3.6171	3.429	2.5053	3.2479	3.9976	3.277	1.5817	3.7104	2.0052	4.4133	2.7631	2.8874	2.8144	3.2071	2.63	2.9629	3.3049	3.1635	2.6174	2.59	4.2998	2.1954	3.6996	4.3039	3.6964	4.5622	2.2949	2.7359	1.0885	4.0644	3.0078	3.3537	4.2277	3.6787
-9.102	-8.9923	-9.3093	-8.9417	-8.9028	-9.6943	-9.3386	-8.7991	-10.616	-9.318	-10.181	-9.7352	-9.6766	-8.7663	-9.268	-9.1226	-8.6922	-9.074	-9.3951	-9.3401	-9.6411	-7.9239	-9.0011	-9.0645	-8.7547	-9.6594	-10.035	-9.3036	-9.9807	-10.167	-9.5664	-9.7915	-11.453	-9.2816	-9.1285	-10.152	-10.284	-9.2312	-8.5564	-9.389	-10.036	-10.696	-9.9062	-8.0867	-9.81	-8.5905	-8.9199	-9.0391	-8.5812	-8.562
-3.2036	-4.7654	-4.1912	-2.9858	-4.8025	-5.6591	-4.0634	-3.9468	-4.2472	-4.9475	-5.0769	-4.4473	-3.5285	-5.5502	-3.7588	-7.2342	-4.8301	-2.3821	-4.992	-4.6917	-3.1178	-3.7318	-4.9271	-5.3213	-4.8103	-3.8133	-3.6985	-5.5461	-4.2119	-5.082	-2.839	-3.6462	-3.5414	-4.8647	-4.9525	-4.5491	-4.3862	-5.2779	-4.0966	-4.5425	-2.8756	-5.7138	-3.738	-4.3882	-5.2714	-3.8717	-3.6647	-4.8466	-4.8181	-5.6836
-4.5037	-3.1362	-4.5474	-2.9393	-4.6408	-4.9278	-2.2728	-5.5441	-3.7572	-4.5021	-5.1023	-3.8654	-3.3069	-2.9575	-3.6143	-5.9504	-5.0923	-4.8523	-3.5751	-2.1241	-2.7688	-3.6467	-3.5785	-2.7999	-4.3299	-3.2652	-3.8215	-4.3921	-2.1381	-4.0303	-4.4107	-3.898	-4.3332	-3.9059	-2.7176	-3.1763	-2.918	-4.0534	-3.0419	-2.7836	-2.9123	-4.7625	-4.3143	-5.0833	-2.8262	-5.0469	-2.3847	-4.0911	-3.6063	-5.3766
-0.26285	-1.0577	0.86007	0.21704	0.44762	0.23798	0.82282	-1.2329	-0.51209	-0.3938	1.0809	1.0941	-1.8192	1.7202	-1.1559	1.6448	-1.7143	-1.0538	0.083569	-1.0219	-0.23955	-0.62249	0.43101	0.58403	-1.7865	0.30777	1.3532	-2.3757	-1.0681	-0.46432	1.0464	-1.8913	-1.2293	-0.016623	0.58857	0.17909	0.16976	-1.0473	0.37628	0.44409	-0.080015	0.44507	-0.35884	0.71195	0.21143	1.4538	0.18261	-1.4636	-1.2791	1.4568
-12.587	-13.874	-13.201	-14.343	-14.039	-12.592	-14.498	-12.03	-13.705	-12.286	-13.455	-12.066	-12.586	-11.57	-14.576	-13.664	-13.205	-13.462	-14.426	-12.91	-11.561	-12.425	-13.22	-11.728	-12.073	-14.43	-13.598	-13.657	-12.433	-12.301	-13.842	-13.019	-12.47	-12.442	-11.961	-13.658	-13.507	-14.153	-13.089	-12.352	-13.767	-13.193	-13.166	-13.498	-11.33	-12.83	-14.319	-12.414	-13.205	-13.807
-0.9609	-2.242	-3.1533	-3.1343	-1.8438	-5.1419	-1.0453	-2.004	-3.1691	-2.3637	-2.1292	-1.6588	-2.0957	-5.0729	-1.4014	-3.6426	-1.443	-3.7058	-2.2174	-1.9166	-0.79045	-3.4201	-1.4759	-2.3602	-1.8419	-2.9479	-2.6122	-2.2556	-1.1328	-1.2898	-3.3874	-1.9565	-0.15473	-1.0553	-1.7196	-1.384	-1.9001	-3.0233	-3.5701	-0.78451	-2.8244	-1.6618	-1.5663	-2.0391	-1.2261	-1.4778	-3.1207	-2.1056	-1.9096	-1.9192
-10.096	-11.115	-11.36	-10.158	-12.322	-11.217	-10.354	-10.737	-13.055	-10.283	-10.415	-11.184	-12.563	-11.356	-10.923	-10.574	-12.38	-11.179	-11.818	-12.933	-9.3879	-10.391	-10.973	-12.261	-9.4498	-11.303	-9.786	-9.4484	-11.605	-11.346	-11.743	-12.503	-11.547	-10.992	-12.514	-11.414	-11.85	-11.951	-11.864	-10.703	-11.104	-10.936	-10.036	-11.319	-11.199	-12.067	-12.255	-11.966	-11.676	-11.663
1.1539	1.077	2.3912	1.2056	1.2862	1.755	0.48523	1.6086	0.42622	2.5181	2.5099	1.4923	2.301	0.55445	1.9072	2.0186	2.0264	0.99745	2.6887	2.8237	2.5418	1.7164	1.6152	1.294	1.281	2.2961	1.7141	-0.40337	2.3462	1.2578	-0.021166	2.0076	3.1695	1.6824	1.2914	2.6734	2.0069	2.6703	1.979	1.6635	-0.45797	-0.56837	1.5741	1.6489	2.1433	1.549	1.3771	1.1923	0.91993	1.5458
-12.202	-11.936	-11.919	-11.983	-11.135	-10.652	-12.816	-13.44	-11.362	-11.565	-12.301	-11.288	-11.386	-13.151	-12.45	-12.139	-11.6	-10.931	-11.603	-11.923	-12.282	-12.161	-11.878	-10.911	-12.361	-11.925	-12.397	-12.279	-11.298	-12.529	-12.701	-11.816	-11.047	-9.6348	-12.237	-12.272	-11.326	-12.795	-12.178	-12.711	-11.902	-10.226	-11.471	-13.095	-10.917	-12.597	-13.818	-11.495	-12.28	-11.822
8.2727	8.526	9.5378	8.5713	8.3746	6.4398	7.2965	7.369	9.2802	9.7243	9.6396	8.6525	9.992	9.1058	9.4205	9.6167	9.3765	7.5285	9.9104	9.7163	7.7759	9.5379	9.0444	8.0344	8.6566	8.0034	8.1669	9.2958	8.165	9.0649	7.822	8.7536	9.6168	9.0876	8.9792	9.3724	7.6879	8.4794	9.4126	7.6771	9.1226	7.3816	8.0637	9.0366	9.6451	9.6956	9.1348	7.8852	8.1826	8.3416
-6.5092	-5.3123	-5.6336	-5.6141	-5.8446	-7.2149	-4.5768	-7.793	-5.8631	-6.2994	-4.3968	-5.3716	-4.2719	-4.4783	-6.2883	-5.2189	-6.0488	-6.3071	-5.9101	-4.5844	-3.6057	-4.2785	-3.9753	-7.1803	-5.6011	-5.4576	-4.9183	-5.4095	-5.6394	-6.766	-4.2142	-6.3418	-5.0195	-5.5224	-5.2472	-4.6667	-6.6285	-5.7445	-5.5618	-5.6749	-5.2403	-4.5877	-6.2919	-5.2338	-4.554	-5.0725	-5.483	-5.4575	-5.9281	-5.8625
7.6268	6.5739	6.3896	6.4976	7.4205	7.4663	8.7925	7.1082	7.2418	6.8865	8.5273	6.6277	7.4813	7.0843	8.6099	7.3907	6.4827	7.7188	7.5932	8.5807	8.0596	6.4344	8.1686	8.9205	9.3864	9.0039	8.5061	9.0016	7.761	6.8695	8.8927	7.3802	9.1343	5.998	7.7498	6.3179	7.1911	9.8234	8.0825	7.3713	8.2213	6.7862	8.0196	8.0778	8.7213	8.5544	8.6936	8.6927	7.8635	9.1124
-14.484	-14.437	-15.715	-15.495	-14.197	-15.221	-13.681	-15.813	-13.16	-15.279	-14.994	-13.378	-13.156	-14.052	-14.712	-15.346	-13.844	-15.356	-14.491	-15.809	-15.126	-13.915	-14.135	-14.257	-15.348	-13.223	-16.514	-14.526	-14.202	-14.275	-15.5	-13.6	-13.22	-14.004	-14.415	-15.831	-13.513	-14.507	-15.414	-13.702	-14.698	-14.255	-15.548	-15.673	-13.736	-17.319	-14.95	-14.211	-14.412	-15.944
-0.10776	-0.79352	-1.6118	0.63304	-1.0126	-1.3637	-2.6737	-0.57678	-2.54	-2.7267	-1.5767	-2.3653	-2.6451	-0.44453	-2.4349	-2.76	0.022857	-1.4761	-1.1852	-2.0306	-1.879	-1.2427	-0.85994	-2.7932	-1.0213	-2.283	-1.9381	-1.208	-1.8827	-2.2531	-1.605	-1.3144	0.43314	-1.9047	-0.26582	-0.45641	-2.3891	-0.61218	-0.94322	-2.3373	-1.3633	-1.1074	-1.5695	0.06068	-1.3906	-0.87054	-0.82949	-1.4985	-2.2246	-0.31469
-1.0466	0.379	-2.153	-0.28457	-1.3746	-2.2197	-2.2588	-2.119	-1.4476	-0.54052	-0.99645	-0.85872	-0.38621	-1.2202	-1.4611	-0.56966	-1.4905	-0.66084	-1.4614	-0.85504	-1.0664	-0.21188	-1.5347	-1.2148	-2.4145	-0.61359	-1.016	-1.277	-1.9149	-1.2194	-2.837	0.47674	-2.5644	0.032964	-1.0593	-1.0961	-1.4825	-0.36545	-0.2021	-2.791	-2.0043	-1.9665	-2.2488	-1.2921	-0.41088	-2.0208	-0.15413	0.15871	-0.67808	-1.8743
-12.592	-11.901	-10.875	-11.728	-11.311	-10.411	-12.056	-11.809	-11.396	-10.157	-10.389	-10.279	-11.246	-10.608	-12.128	-11.4	-10.126	-11.966	-10.991	-11.458	-11.348	-11.086	-9.4605	-10.81	-11.405	-9.9635	-11.406	-9.5178	-11.752	-11.153	-11.089	-11.131	-11.369	-11.862	-11.451	-11.606	-11.556	-11.735	-11.369	-9.9804	-12.001	-10.924	-10.629	-12.785	-10.9	-10.825	-11.71	-11.429	-11.067	-13.329
-10.186	-10.137	-11.547	-10.33	-11.29	-11.774	-9.8566	-11.904	-10.877	-12.16	-10.126	-11.938	-12.043	-10.804	-11.419	-11.326	-10.93	-11.411	-9.6534	-11.192	-9.7505	-10.9	-10.788	-11.759	-11.319	-11.365	-10.436	-11.029	-10.51	-9.2289	-12.513	-11.598	-11.624	-11.486	-10.108	-11.995	-9.5153	-11.384	-10.463	-11.378	-10.691	-10.656	-12.073	-10.465	-10.732	-11.763	-12.033	-9.2434	-12.094	-11.985
-9.6598	-10.799	-12.378	-12.287	-10.358	-10.623	-12.55	-11.042	-10.993	-12.036	-10.751	-12.143	-10.346	-9.8828	-11.095	-10.564	-10.781	-10.578	-12.446	-11.987	-10.512	-11.84	-13.648	-10.319	-12.11	-12.202	-8.759	-12.439	-11.669	-10.463	-11.111	-12.228	-11.368	-12.246	-13.162	-12.445	-11.496	-11.442	-12.353	-11.678	-12.99	-12.021	-11.486	-10.285	-9.9895	-11.522	-10.606	-11.237	-11.198	-11.308
-10.573	-8.9593	-9.0802	-8.5461	-8.711	-9.4696	-9.0073	-9.9427	-9.8084	-9.8543	-9.7088	-9.429	-9.7147	-7.7732	-9.7705	-9.3351	-8.9599	-10.123	-9.3194	-8.0925	-9.7402	-10.333	-9.8385	-8.8932	-9.3327	-9.6765	-10.04	-6.4891	-8.2905	-7.7542	-9.217	-8.1445	-9.9228	-9.6434	-8.2635	-8.5552	-10.745	-8.3386	-9.3972	-10.762	-9.6292	-10.001	-9.1198	-9.2262	-10.078	-8.3728	-9.7744	-10.129	-10.055	-7.5022
-13.192	-13.924	-12.258	-13.114	-13.139	-12.066	-13.717	-13.631	-12.269	-13.603	-12.437	-14.124	-12.776	-15.038	-12.994	-13.849	-14.721	-12.955	-14.534	-15.523	-13.233	-14.627	-13.566	-14.223	-12.731	-14.149	-12.738	-13.607	-14.004	-12.589	-12.594	-13.865	-13.295	-14.472	-12.978	-13.505	-13.483	-12.976	-11.875	-13.545	-14.054	-15.215	-12.103	-12.287	-13.342	-12.899	-12.798	-12.813	-12.021	-12.743
-10.228	-10.895	-10.056	-8.7501	-11.035	-11.666	-9.6189	-10.037	-10.193	-9.9842	-11.971	-10.508	-11.131	-11.054	-11.235	-12.257	-9.6808	-12.043	-10.917	-11.083	-10.841	-11.528	-10.641	-10.967	-12.421	-11.964	-9.261	-11.62	-10.224	-11.652	-11.692	-10.123	-11.745	-9.6047	-11.929	-10.78	-10.129	-10.619	-10.049	-10.233	-10.514	-10.076	-11.838	-11.141	-11.357	-10.38	-11.24	-11.99	-11.568	-11.523
-12.668	-9.272	-11.9	-9.7689	-11.145	-10.093	-12.431	-10.065	-11.301	-11.372	-10.757	-10.667	-9.7501	-11.328	-10.526	-11.971	-10.953	-10.637	-11.165	-10.107	-9.5029	-11.839	-11.069	-10.833	-11.066	-10.816	-10.054	-10.696	-9.3591	-10.987	-12.315	-11.177	-12.016	-10.439	-12.017	-11.116	-9.1022	-10.773	-10.194	-10.204	-12.425	-10.643	-11.313	-10.345	-10.793	-12.647	-11.598	-10.527	-9.0656	-11.362
6.765	8.4072	8.6752	7.9761	7.3861	8.0668	8.4863	9.2217	8.4967	8.2298	8.0505	8.7253	9.1546	7.5714	7.337	9.4912	7.1076	8.9372	7.3883	8.2431	7.5146	6.8099	9.1391	7.5649	9.0394	8.3518	9.0719	8.3318	8.7669	8.4444	7.9578	8.486	7.4896	7.0882	8.6751	7.1657	7.7293	9.0249	7.5817	6.3799	6.5514	7.9124	7.9024	8.2126	8.3398	8.3395	8.7256	7.3838	7.2731	9.0574
0.39501	1.357	1.6275	0.46303	1.8655	2.1732	1.5402	3.2341	-0.20344	2.0246	0.43769	1.9593	2.744	0.69853	1.0024	1.062	1.9816	0.89634	3.2599	0.86431	1.583	1.9872	2.1433	1.9234	0.86424	1.9746	1.6146	1.9523	1.4554	1.3891	0.67522	-0.027611	0.60226	0.23101	1.5459	0.69886	1.7631	1.6724	3.2848	2.3747	1.0964	0.77323	2.0686	1.5052	1.4699	1.6411	1.7472	1.4722	3.0186	1.4367
0.51089	2.8837	1.4366	2.1086	2.6171	1.2355	1.7768	1.7596	0.34251	1.017	4.2956	0.65264	1.4104	3.0087	0.16576	0.10791	0.78545	2.0021	1.2538	1.0333	0.97472	-0.088248	-0.82597	3.0509	0.43665	1.5441	2.0459	1.7647	2.0324	3.0229	-0.20763	1.1687	1.1681	2.6106	-0.0034008	0.86538	0.52803	2.3914	0.67244	1.993	1.6444	2.1599	2.8475	1.58	1.8229	1.9458	1.7678	1.8938	1.4869	0.62131
1.7229	1.7252	1.3781	1.4991	0.5326	1.9098	2.574	1.145	1.6723	2.2205	0.51371	2.5479	0.8371	2.1408	2.1647	0.50496	2.1789	0.89444	0.50255	1.357	1.3745	2.6119	1.581	2.6888	1.5617	2.6326	1.8577	2.9483	0.49065	1.5915	1.0463	2.09	-0.5994	2.6587	1.2876	1.9397	0.47578	1.3106	1.9821	1.5468	1.5051	1.5761	1.1194	1.7418	1.5814	1.5107	2.2434	0.86015	0.61531	1.7458
0.72739	-0.35504	-0.68266	-0.32372	-0.59095	-1.3937	-0.31879	0.49704	0.16148	-0.71661	0.8599	-1.468	0.5909	0.46712	-1.1429	1.922	-1.0733	0.91706	-0.55014	-0.0075272	-1.3	0.92496	-0.65592	-0.014244	0.99163	-0.25289	-1.0019	0.70901	-0.48532	-1.4669	-1.2793	1.7679	-0.074759	-0.75362	0.43067	-0.42762	-0.53411	-0.48269	0.53548	0.97286	0.70077	0.36208	0.10336	-0.68747	0.05214	-0.11303	-0.89783	1.6791	-0.57657	-0.43431
-9.6408	-10.381	-8.0444	-7.5878	-8.5453	-7.2087	-8.3781	-8.4793	-9.0443	-7.17	-9.5188	-9.3101	-10.612	-8.9553	-7.9671	-8.1114	-8.4256	-7.7753	-8.071	-5.996	-9.3166	-7.2723	-10.364	-7.5859	-8.6925	-10.131	-9.1798	-10.754	-9.3201	-10.529	-8.8526	-10.596	-9.5565	-10.062	-8.9079	-10.453	-10.077	-8.8191	-7.893	-8.4794	-7.9489	-9.4811	-7.8755	-7.7355	-9.0009	-9.5113	-6.7424	-8.0195	-8.9604	-9.2753
-2.5797	-3.2338	-2.71	-3.5288	-2.844	-2.8117	-2.1648	-3.6805	-3.2135	-2.2968	-1.9652	-2.6811	-3.3708	-2.6434	-3.1323	-3.9898	-2.3819	-2.7292	-3.8275	-2.8918	-2.7724	-2.6039	-2.0953	-3.2795	-2.3317	-2.4167	-3.2943	-2.9603	-4.4598	-1.2392	-2.5083	-2.4849	-3.1414	-1.4964	-1.508	-3.3444	-1.5269	-2.8099	-2.564	-1.9516	-2.8452	-2.1939	-1.8674	-2.697	-1.636	-2.718	-4.0351	-2.2275	-1.5569	-2.5926
-0.42745	-1.1983	-1.0729	1.1322	-1.6802	-0.13924	-0.0057404	-1.196	-1.7348	-0.70037	-1.0005	-0.57838	0.96335	-2.1542	0.67404	-0.07645	0.46712	0.58089	0.18992	-0.45415	-0.74266	-1.5999	0.58093	-1.0172	-0.79858	-0.43021	0.078999	0.45113	-0.69054	-1.5479	-0.71067	0.036304	1.2935	-0.98919	0.18393	-1.0931	-0.3209	-1.0919	1.4614	-1.7178	1.1339	-0.509	-0.79691	0.21115	0.55923	-0.24526	0.63641	-1.1383	0.79561	0.033524
6.9571	7.8179	9.0697	9.1942	8.4749	8.1916	7.8497	7.7933	8.4307	6.4208	10.372	8.1194	7.6209	7.7245	8.2133	6.1954	7.6906	7.6982	7.4587	8.0429	7.9205	7.9633	8.5899	8.9169	7.4964	9.6468	8.6689	8.4335	7.4664	7.7121	8.6412	7.1757	7.2361	7.3211	6.3567	7.1921	7.8335	9.0932	8.5544	7.1825	8.379	6.6667	8.0821	6.9229	8.597	7.7792	7.9054	7.8662	8.4067	8.4043
0.72243	-0.60296	-0.37686	0.18771	0.42518	-1.0346	0.93731	-1.2531	0.32162	0.19374	0.51195	-0.02504	-0.37813	-0.39416	0.38817	-0.48879	-0.16855	0.25653	-1.0242	-2.1195	-0.85976	0.015146	-0.53882	-1.2623	-1.4209	-2.4412	-0.090915	-1.0884	-0.72676	0.71225	0.41186	-0.12587	-1.4723	-0.97317	0.55551	-0.85837	-0.73827	0.78182	-1.6186	-0.72287	-1.9447	0.31813	-0.47735	-0.0084703	-1.2609	0.29947	-0.17068	-0.70478	-1.0362	-0.94358
1.8838	3.1348	2.2673	3.1051	2.1775	2.9057	2.8262	3.6314	1.6104	2.337	1.2962	2.9196	1.2802	3.3199	2.1747	1.0785	2.0155	1.6271	1.0172	2.032	0.87132	1.7428	1.7297	0.7596	1.9708	2.2794	3.2375	1.5633	1.7145	0.60153	2.1093	3.9536	2.3572	1.5407	2.7653	1.4596	0.73091	1.0724	2.0031	1.9531	0.64828	2.8936	1.2608	0.50889	0.19816	1.942	2.8405	2.2526	3.5617	2.0168
0.11118	-1.7232	0.63804	-0.85154	-0.14103	0.41694	1.2118	-0.24292	-0.28572	0.073149	-0.17645	0.8247	0.62164	0.74679	1.144	-0.85605	-0.86208	-0.84287	-0.35025	-1.3095	-1.4387	-0.71255	0.99067	0.28597	-0.079316	-0.061741	-0.29603	0.029149	-0.10225	-1.2133	0.55554	-1.0474	0.22874	-0.37631	-0.27486	0.58629	0.47048	-1.7058	0.31622	-0.6497	-1.0312	0.036242	0.00089795	-0.74506	0.51279	-1.7844	-0.037527	0.075822	0.40631	-1.9392
-10.7	-10.71	-10.84	-10.766	-11.083	-11.566	-10.604	-12.083	-12.334	-11.712	-10.464	-12.083	-12.028	-12.388	-11.861	-12.03	-10.161	-10.382	-11.825	-12.146	-11.655	-10.572	-13.458	-11.823	-11.649	-11.068	-11.747	-11.447	-11.354	-11.834	-11.104	-11.632	-10.142	-12.868	-11.988	-10.631	-11.26	-9.5893	-12.309	-10.362	-10.221	-11.58	-11.888	-11.092	-10.796	-12.029	-10.893	-12.337	-10.979	-10.942
-3.7894	-2.9576	-4.7541	-5.3172	-3.0931	-2.1413	-3.3124	-3.645	-3.8219	-2.804	-3.6738	-4.2478	-2.6823	-3.3223	-2.7083	-3.9043	-2.0597	-5.0246	-2.0185	-4.9682	-4.0613	-4.7044	-3.6909	-3.7021	-3.2291	-2.9512	-3.1642	-3.7891	-4.1617	-4.6373	-2.7013	-5.2683	-1.9845	-3.3828	-2.0572	-4.1625	-5.7461	-3.477	-4.0794	-2.9116	-3.4063	-4.553	-3.4656	-3.7749	-4.209	-3.2738	-5.3652	-4.5383	-3.8997	-4.1737
-6.5485	-4.9173	-4.696	-6.0392	-6.7403	-3.4554	-5.6265	-5.0523	-4.7822	-4.0021	-4.5597	-5.0729	-5.2049	-5.4691	-5.8376	-4.1337	-5.4531	-5.0917	-4.5723	-3.414	-5.9472	-5.2665	-5.4417	-4.2984	-6.1279	-4.8313	-5.8643	-5.0589	-5.058	-5.2667	-4.4812	-4.7589	-5.2476	-4.5284	-5.407	-4.2464	-4.1078	-4.367	-3.5779	-6.7215	-4.1595	-2.987	-7.1779	-3.3187	-4.7891	-7.2272	-5.9677	-5.7608	-4.2481	-5.0531
-1.53	-0.39239	0.39118	-0.4746	-0.0059911	-1.3862	0.38987	-0.48471	-0.70933	-0.041536	1.245	-0.60644	-0.69781	-1.0112	-0.41051	0.17408	-0.19129	0.2034	-0.3605	-0.96523	-0.69357	-1.081	0.26024	-1.3879	-0.73029	0.56436	-1.5725	0.50514	-0.35011	0.83068	0.14499	-0.68325	-0.4704	-0.65808	-0.65418	-0.68958	-0.27098	-1.8906	-0.23335	0.0028381	1.9962	0.14162	0.28513	-2.0257	0.24536	-0.12603	-1.2555	0.74072	0.071795	-0.33555
3.9215	4.584	5.4663	6.9208	5.5371	5.4308	4.9569	5.1334	6.6858	3.5309	4.2084	5.1215	6.4724	6.3991	5.4702	4.9131	5.2899	4.5848	4.8295	4.9581	4.6873	5.4663	6.5852	5.436	5.4124	5.0197	5.5995	5.5621	5.1898	5.5608	5.3911	6.102	4.3129	4.2682	5.5345	5.7193	5.1175	4.2772	4.5006	4.5404	4.8069	3.7853	5.0566	3.8798	6.1104	6.4772	3.1531	5.4187	6.1627	4.5968
-4.5147	-3.2318	-2.1493	-4.1699	-3.5677	-2.5486	-1.8306	-3.9112	-3.0755	-2.1891	-2.7351	-2.9685	-2.5289	-3.5272	-2.9186	-3.1937	-2.6097	-3.1639	-3.021	-3.3477	-2.9349	-3.0101	-2.2066	-3.4394	-3.0731	-2.7309	-3.9719	-2.5219	-3.9847	-2.231	-1.2463	-2.6434	-5.4101	-1.6392	-3.0764	-4.2691	-3.8781	-2.6983	-1.5451	-3.4896	-3.9563	-4.1474	-3.2918	-4.2094	-3.7813	-2.7223	-4.6725	-3.7997	-3.8476	-3.1391
11.046	8.3986	9.6326	8.7584	10.167	10.315	8.7014	9.6326	9.0803	8.7676	9.3532	9.369	9.7745	9.6384	9.9507	9.0548	7.7353	8.6683	10.512	8.7225	9.0637	9.9087	10.213	10.261	9.6668	9.7791	10.191	10.203	9.1227	10.33	9.4086	10.261	10.105	8.0686	8.3189	9.5177	9.8081	8.5862	9.9926	8.0111	8.1081	10.228	9.1994	9.23	11.416	9.4559	9.806	10.274	9.5985	8.1797
-7.9111	-7.3957	-7.6133	-9.7826	-8.1175	-8.4441	-9.7128	-7.4905	-7.792	-9.9468	-9.3054	-9.4984	-9.4636	-9.2725	-8.4548	-8.0657	-11.533	-8.4961	-8.7237	-8.9811	-8.2933	-9.4142	-7.5948	-9.7081	-8.3744	-9.316	-9.4624	-10.533	-9.5546	-8.2227	-9.3967	-9.4933	-7.8704	-8.0819	-7.3634	-9.0892	-9.9709	-7.0878	-9.3594	-9.2362	-8.1481	-8.7182	-8.6785	-8.6953	-8.9295	-7.9291	-8.1772	-8.4313	-9.6875	-9.2553
-3.5847	-2.0908	-3.6463	-3.9776	-3.2037	-4.6025	-1.4489	-2.9302	-3.5651	-4.4473	-3.8071	-2.5524	-4.0859	-2.3251	-3.5842	-3.5189	-4.1138	-3.1769	-4.0946	-2.7313	-3.0952	-2.4098	-2.5541	-2.4966	-4.3014	-3.0871	-2.1666	-2.0066	-4.2506	-3.5568	-2.0459	-2.2957	-3.3283	-4.886	-3.3068	-2.8914	-3.0915	-3.1915	-2.8074	-2.5882	-3.2654	-4.0805	-1.1864	-3.2097	-2.8067	-2.7961	-2.7959	-3.984	-2.816	-4.2542
0.33487	1.1501	0.84142	2.1143	1.5975	1.353	1.4589	0.824	1.3968	2.3013	2.858	1.1548	1.7711	0.42404	2.2828	1.9561	3.0285	2.6986	1.8762	-0.11968	-0.25253	1.6456	1.0974	0.4407	-0.068644	1.0836	0.39138	1.7409	2.3648	1.1543	1.4545	0.59272	3.325	1.2807	1.5848	2.1138	1.2212	1.198	0.81754	0.58201	2.2191	0.85235	1.9952	2.4763	1.3368	2.4762	0.37708	2.3748	0.36041	0.71342
-12.188	-11.592	-11.204	-12.338	-12.522	-11.589	-13.455	-13.847	-12.813	-12.563	-12.679	-13.539	-13.005	-13.309	-12.929	-12.938	-12.521	-10.984	-12.941	-11.407	-12.244	-12.539	-13.057	-13.263	-11.555	-12.751	-12.54	-12.42	-12.421	-12.863	-11.436	-12.99	-14.313	-12.349	-14.301	-12.302	-12.856	-13.302	-12.014	-12.207	-12.721	-13.9	-12.09	-12.464	-13.765	-14.936	-12.421	-12.05	-11.111	-13.644
-3.8219	-3.1415	-4.1885	-1.8394	-4.8833	-4.6745	-3.3528	-2.9207	-4.708	-2.7167	-1.7418	-4.3654	-2.5776	-2.6542	-3.198	-1.792	-2.2866	-2.5914	-2.156	-4.2061	-2.7506	-2.086	-2.5411	-2.5554	-2.9652	-4.5291	-2.3248	-3.3708	-2.62	-4.3197	-2.929	-4.547	-5.2364	-2.8588	-4.1303	-3.0595	-3.592	-2.4091	-4.2896	-2.4197	-3.8671	-2.7979	-4.5083	-3.4499	-2.5931	-3.671	-3.8171	-1.2557	-3.7374	-3.8359
2.61	2.9094	3.1439	3.4732	2.0149	3.8816	3.2084	2.9482	2.2382	2.2396	3.4977	3.1377	4.6257	3.3876	2.6852	3.6948	3.7043	2.4491	3.6045	2.9832	1.5423	2.7317	4.1978	3.6183	2.7377	3.3726	3.1286	4.6805	3.0036	1.967	2.4317	3.2408	4.0929	2.6869	2.779	3.9298	3.3893	2.9869	1.9148	2.1397	1.8097	3.579	3.2697	2.7346	3.201	4.498	2.5799	3.3387	3.1482	2.8665
-2.5285	-4.7048	-2.6021	-4.3842	-4.0949	-3.08	-3.9398	-4.4933	-2.2501	-4.1572	-4.183	-3.3428	-3.0706	-3.8265	-4.2299	-3.3473	-3.0502	-3.3296	-3.8128	-4.2251	-3.6567	-4.3073	-4.8032	-3.4676	-4.3446	-2.8233	-3.5188	-2.5373	-4.2757	-3.272	-3.2453	-3.7405	-2.7859	-3.4849	-5.195	-2.5077	-5.3369	-3.9284	-3.8553	-1.7354	-2.9593	-5.1895	-3.601	-2.2604	-3.3941	-2.6901	-2.8003	-4.3715	-3.9055	-4.1267
6.0522	5.8417	3.5835	5.4948	6.6628	5.4187	3.9334	7.1753	5.592	6.3289	4.461	5.9283	5.2026	5.9575	4.6883	4.2857	5.6248	5.9006	6.8093	4.699	3.8504	4.6816	6.3272	5.0594	5.9646	6.7489	5.7946	6.5794	6.6031	4.6453	5.1568	5.9958	6.0311	5.147	5.4853	4.8476	5.1089	5.386	5.2161	4.995	7.486	5.1638	5.4822	4.1836	4.5937	6.5088	5.9217	6.9058	6.0402	7.0282
9.1308	10.392	8.9978	8.8833	9.6405	7.5275	10.649	9.9963	8.1753	9.0088	10.288	9.9903	9.7895	9.5615	10.272	10.344	9.851	9.8259	8.9715	10.247	8.873	8.5995	8.762	9.8032	9.264	10.132	10.43	8.5156	9.672	10.874	10.135	8.9756	10.486	9.4917	9.9021	10.566	11.559	10.735	10.444	11.245	10.2	9.5434	9.615	10.529	9.4279	10.354	7.8951	9.4074	9.568	10.464
-8.2981	-8.9214	-8.9046	-9.6001	-9.5548	-10.282	-9.004	-8.7136	-8.8223	-8.4488	-8.8515	-9.9211	-8.68	-8.7831	-7.752	-9.8725	-9.2512	-7.9628	-7.9615	-7.8192	-10.223	-8.1691	-7.6241	-10.559	-8.582	-10.084	-8.4652	-9.8647	-8.186	-9.0646	-9.5656	-10.511	-10.841	-7.4651	-9.0098	-9.0389	-9.9906	-9.2184	-9.3144	-7.9929	-7.9754	-8.5786	-8.2254	-8.7832	-8.9921	-8.2732	-8.9397	-8.5768	-9.1426	-8.2736
8.2952	9.2895	9.3358	9.8869	10.301	9.9298	8.8492	9.9599	9.4677	10.212	11.756	9.9774	8.8639	9.4759	10.547	8.4996	8.8125	9.2398	8.9995	9.6562	8.8231	9.5296	9.9876	9.6892	9.6147	10.114	8.3119	10.88	11.114	9.9283	10.316	10.115	10.145	8.0626	9.0721	7.962	10.164	9.0559	8.5451	10.418	11.046	9.6463	11.74	11.099	9.7153	10.199	10.848	10.379	9.9568	9.2534
-0.17116	1.8659	2.9302	1.328	1.1823	1.6012	1.1516	0.62687	2.3085	1.0021	1.7921	0.90615	1.7366	2.9515	1.4827	1.9881	2.5356	2.4205	2.1955	1.818	2.8455	2.5186	1.4575	1.9026	1.8435	1.1199	-0.1546	1.3119	1.2055	2.1984	2.5657	0.9647	1.2364	2.3003	2.4058	0.030605	1.6079	0.87598	1.5428	3.2637	1.3001	3.3037	1.9042	2.9569	1.8607	1.1775	0.47273	2.2107	2.2029	2.8981
5.3689	6.2808	8.1356	7.7277	5.4814	6.0911	7.9377	5.667	6.5446	7.5609	8.1812	5.7743	7.3722	6.5732	7.8795	8.0961	7.4076	6.5236	7.5933	6.1228	5.0069	5.3506	6.8484	6.2049	6.0448	6.0206	7.795	6.1667	7.6772	6.4821	6.8211	6.3576	5.9604	6.4165	6.9624	7.5887	8.3861	6.8032	6.2358	6.9668	5.9289	7.5577	7.9872	5.4426	6.0279	5.7232	6.866	5.5684	8.2611	7.017
-0.87881	1.1255	1.808	1.3705	1.1061	0.6054	0.90629	1.8114	1.1503	1.6715	2.4874	1.771	2.2056	1.287	1.2142	1.3771	3.08	0.64951	1.9833	0.086664	0.90978	-0.49775	0.71934	0.98933	0.8991	0.10099	1.2566	1.1842	1.253	0.8974	1.9364	0.93539	0.39253	-0.4326	-0.098796	1.0407	0.89054	0.99085	1.5574	0.56041	2.2774	0.65854	1.9297	0.48771	1.5159	0.3653	1.4952	0.26167	1.7727	1.6346
-9.2171	-9.1695	-8.7761	-10.784	-11.032	-9.8073	-12.04	-10.004	-11.711	-9.5972	-11.074	-9.4416	-10.255	-10.254	-9.6577	-9.4581	-10.664	-10.51	-9.802	-9.7794	-10.171	-8.7952	-10.293	-9.1687	-10.706	-9.6945	-9.0162	-9.4483	-10.132	-10.168	-8.5468	-10.235	-10.321	-9.6998	-10.108	-9.6257	-11.121	-9.4171	-10.475	-10.735	-10.75	-9.9142	-10.824	-9.6968	-10.422	-9.2478	-9.708	-10.867	-10.665	-11.088
-11.329	-10.725	-11.076	-11.89	-9.5641	-10.133	-12.974	-12.319	-11.098	-12.815	-10.24	-13.132	-11.476	-11.075	-12.043	-10.32	-11.863	-12.779	-11.388	-12.745	-11.804	-9.392	-12.528	-11.669	-11.808	-12.323	-10.859	-10.642	-11.597	-11.66	-11.413	-12.014	-11.313	-10.838	-10.314	-10.961	-11.289	-11.742	-10.426	-10.397	-11.376	-11.244	-11.157	-10.57	-9.6498	-11.548	-10.932	-12.29	-11.391	-9.5199
-6.2268	-3.5936	-5.1211	-4.5328	-3.7049	-5.7394	-3.3509	-4.8081	-2.0605	-2.9177	-4.5891	-4.805	-4.5396	-4.4134	-3.166	-3.7558	-3.8014	-3.7524	-5.2904	-4.2342	-3.9037	-4.7166	-1.9678	-3.8171	-4.0187	-4.4014	-4.4458	-3.8027	-3.8658	-3.5289	-2.0712	-3.2143	-3.6386	-3.7185	-5.4305	-4.264	-2.398	-3.7605	-4.8097	-4.7221	-3.9462	-3.6488	-3.418	-3.3086	-5.8582	-6.12	-4.2107	-4.9509	-1.3769	-4.2798
-12.978	-12.025	-13.014	-14.468	-14.052	-13.857	-13.779	-13.258	-12.099	-13.985	-15.472	-13.615	-12.871	-12.787	-12.203	-14.013	-12.366	-12.586	-13.303	-13	-13.158	-13.932	-14.053	-12.564	-11.416	-13.092	-13.845	-13.064	-14.299	-13.667	-13.228	-13.796	-13.888	-12.945	-11.788	-13.661	-12.811	-12.007	-13.681	-11.743	-14.107	-14.311	-13.103	-14.28	-12.692	-13.406	-13.628	-12.996	-12.36	-13.801
-2.1854	-1.2469	-1.6893	-3.3227	-2.2635	-1.5211	-2.3166	-2.8656	-1.423	-2.9211	-0.47725	-2.1555	-2.1322	-1.4492	-0.92629	-1.2129	-1.6331	-0.35306	-2.026	-2.1941	-0.23956	-2.4761	-2.7975	-2.5872	-1.1701	-1.2561	-1.454	-1.5194	-0.81283	-1.0278	-0.65661	-1.3388	-1.4948	-2.2497	-0.84088	-2.9377	-0.80203	-1.9872	-2.311	-2.3486	-3.0439	-2.5397	-2.607	-1.871	-1.7911	-1.1866	-1.2338	-2.6446	-2.2955	-1.984
-3.2977	-4.6135	-1.4734	-1.1504	-1.6252	-2.5165	-2.5448	-2.7494	-5.2359	-3.9097	-3.7402	-3.4284	-2.4457	-3.1038	-3.0404	-4.7795	-3.4562	-4.8589	-4.1536	-2.7168	-0.94057	-3.2958	-2.2292	-3.7243	-3.5651	-2.5783	-2.9927	-3.4816	-4.022	-4.6524	-3.9078	-2.381	-2.6793	-2.9127	-1.9702	-1.6477	-3.5207	-3.1782	-1.5611	-3.3065	-5.8267	-3.6774	-2.5614	-1.8001	-4.6959	-3.1691	-4.2533	-1.5989	-4.002	-4.4454
-3.0455	-4.5314	-7.6904	-6.0717	-4.931	-5.2995	-4.9514	-4.3237	-5.2776	-4.5588	-4.2933	-6.4115	-4.7901	-4.3678	-4.8969	-5.814	-4.3176	-3.7495	-5.169	-3.2663	-5.0859	-4.4687	-5.8392	-5.3205	-4.2174	-5.8486	-4.2736	-3.4788	-4.9978	-6.4324	-4.4314	-5.25	-3.8998	-4.6364	-5.3089	-4.9483	-5.5407	-5.3696	-6.7475	-4.5626	-4.3097	-6.4846	-4.4397	-5.6483	-4.71	-4.5837	-6.4016	-4.035	-4.5848	-3.8741
-13.173	-13.911	-13.585	-13.955	-14.183	-13.272	-13.974	-14.08	-15.625	-16.249	-13.532	-14.212	-14.24	-14.748	-14.607	-13.062	-14.997	-15.501	-14.558	-14.046	-13.324	-14.81	-14.333	-14.183	-15.489	-14.871	-14.385	-15.863	-14.2	-15.814	-15.105	-13.233	-15.415	-16.969	-13.917	-13.517	-15.083	-15.965	-14.04	-13.457	-14.669	-13.678	-14.213	-12.699	-13.79	-14.394	-14.71	-15.22	-16.438	-14.916
-0.012804	-0.57761	-0.81715	1.3495	0.91969	0.069664	-1.2925	-0.88993	-0.95474	0.92698	-1.7699	1.1146	0.62304	-1.6863	0.095504	-0.085528	-1.0523	-0.73122	-0.64774	1.063	0.88886	-0.93376	-0.28126	-1.2319	-0.031497	0.71443	-1.0563	1.4807	1.2529	0.64437	-2.3867	-0.1516	0.18843	-1.1882	0.27781	0.27239	0.43799	1.0727	-0.68245	-0.50922	-0.47723	-0.57013	-1.582	-0.93469	0.91151	-0.71938	1.3964	-0.1563	0.16054	0.33787
-14.801	-14.027	-11.974	-13.978	-13.623	-13.963	-15.336	-14.1	-14.168	-14.421	-14.549	-14.7	-15.643	-12.616	-13.32	-12.288	-14.589	-15.571	-15.329	-13.398	-15.299	-15.487	-15.947	-13.929	-13.972	-13.063	-14.569	-12.647	-14.726	-14.212	-12.725	-13.053	-13.339	-13.468	-15.333	-12.929	-13.162	-14.808	-13.733	-14.412	-13.979	-15.357	-10.878	-13.738	-14.714	-13.913	-14.127	-13.419	-14.278	-14.688
-0.079901	0.32877	-0.090947	-0.48753	-1.5506	-0.053913	-1.334	0.83189	0.17809	-0.20035	0.29416	-1.1464	0.25419	-0.90331	1.0016	0.4847	-0.17471	0.84745	-1.9642	0.76995	-1.4836	-0.41615	2.0525	-0.34386	-1.4448	0.54941	-0.12312	1.2382	1.6576	1.2303	-1.0401	-0.28155	-0.25762	-1.0004	1.1238	0.099404	-0.84573	1.0228	-0.22655	0.13092	-1.9362	-0.60186	-1.7394	-1.3512	0.639	-0.92473	-0.092871	0.22728	-0.092158	-0.081571
-7.4794	-6.7789	-5.1808	-5.8339	-5.6929	-5.5092	-5.5595	-6.1136	-5.8324	-7.6189	-4.958	-4.7799	-6.1877	-6.4147	-5.4748	-5.9021	-6.051	-7.0556	-5.1874	-4.6743	-4.3626	-6.059	-5.0719	-6.583	-6.3616	-4.9289	-5.2421	-6.3663	-6.041	-5.1061	-5.7212	-5.7771	-5.6626	-7.0465	-5.9154	-5.5176	-3.02	-4.5272	-5.4505	-6.2164	-4.4524	-5.3008	-5.2869	-6.0944	-5.7427	-5.0087	-5.2819	-5.1845	-4.9048	-6.3383
4.9943	5.7314	5.64	5.4657	5.8182	4.6369	6.6512	5.2371	6.1915	5.7672	4.2495	5.7999	5.3672	4.9218	3.8232	5.4302	6.1207	4.439	5.3466	5.1252	6.5185	6.9309	4.8724	5.8385	4.7375	5.8941	6.9299	5.3221	5.6368	5.0675	4.8971	7.1338	6.3018	5.5456	6.6639	4.2648	5.5257	4.2481	6.2328	6.9122	4.2446	4.2539	6.1325	5.6256	7.7913	6.1829	6.6303	6.8594	5.4727	6.0341
-0.96909	-3.0538	-2.5931	-1.3584	-2.5886	-1.3691	-0.4186	-2.1388	-1.6309	-0.10423	-0.75182	-1.8909	-1.7384	-1.8823	-2.8872	0.38004	-2.2416	-2.0686	-0.67291	-1.6742	-1.8783	-2.6126	-0.5767	-2.0175	-3.0155	-0.64859	-1.3849	-2.4619	-1.2186	-2.6744	-1.4579	-2.2519	-1.5386	-2.0155	-1.1762	-1.2788	-1.622	0.081847	-2.8369	-0.73625	-1.7716	0.19609	-1.8316	-1.9221	-2.3796	-1.8524	-0.90126	-0.50888	-2.7749	-2.089
-9.1777	-9.0505	-9.2882	-9.5289	-8.7289	-11.275	-8.1057	-9.0825	-8.4778	-9.0195	-9.1739	-9.6532	-9.659	-9.996	-8.2584	-9.764	-9.4693	-8.1414	-10.313	-9.1768	-10.393	-8.5213	-10.229	-9.574	-10.474	-9.3883	-9.4792	-9.2264	-10.476	-10.108	-10.685	-9.3143	-9.662	-10.364	-9.1044	-10.298	-8.9196	-8.6532	-9.5299	-9.1978	-9.7637	-9.9535	-9.1621	-10.609	-9.8622	-8.9264	-9.7113	-8.6155	-10.524	-9.7613
-3.3835	-2.8556	-4.0657	-2.7494	-3.7153	-3.9178	-3.2229	-2.863	-2.9483	-3.1881	-1.9527	-3.5012	-3.9233	-3.5768	-1.4783	-5.1123	-3.4128	-2.2626	-3.7744	-3.8676	-2.7407	-4.2106	-4.4327	-4.3799	-2.8909	-3.7663	-3.1922	-3.3117	-1.7836	-4.2401	-2.4557	-2.4615	-2.655	-3.0751	-4.7204	-3.3885	-2.9884	-3.8279	-3.1619	-3.0154	-3.2221	-3.0459	-3.2283	-3.0606	-1.3267	-1.3735	-2.7047	-3.1399	-2.079	-2.1596
8.9179	7.8518	6.5254	8.389	8.9127	8.3065	6.3556	8.4751	8.2865	7.5936	6.6333	6.1905	8.1761	7.5918	7.2949	8.1327	7.8697	7.3624	7.677	7.7729	7.4404	9.0162	8.3662	7.4287	8.2076	8.4766	8.6645	7.5178	7.0879	6.8391	5.8921	8.0384	9.5072	7.3422	7.95	7.2475	9.093	6.15	7.6738	8.1085	7.7004	6.2461	8.0025	7.9878	9.3127	7.8165	8.2839	8.0182	7.8658	8.2082
-13.511	-13.373	-13.615	-12.664	-14.484	-12.738	-12.689	-14.18	-14.192	-14.376	-12.432	-14.062	-13.434	-11.476	-13.381	-11.826	-11.719	-14.071	-11.725	-12.066	-13.639	-12.763	-12.401	-12.92	-12.095	-14.241	-12.827	-12.883	-12.504	-13.538	-13.203	-11.987	-14.107	-14.361	-11.309	-13.592	-11.986	-12.478	-13.03	-12.837	-11.938	-13.208	-11.155	-12.858	-14.013	-13.709	-12.967	-12.099	-13.992	-14.046
-2.8951	-2.6809	-2.6367	-1.3481	-3.1001	-2.1088	-3.9139	-2.7007	-3.7874	-1.4593	-2.2934	-2.6134	-2.9971	-1.4607	-4.1252	-2.5796	-1.5837	-3.6999	-1.1077	-3.0521	-2.7819	-1.3955	-3.2745	-2.4339	-2.5265	-3.0705	-3.0423	-3.1225	-2.795	-1.9954	-4.0257	-1.8267	-3.8665	-4.1835	-3.5832	-4.4145	-3.3412	-2.1017	-2.7385	-2.7495	-2.6294	-2.7885	-1.9511	-2.3142	-4.5665	-3.2628	-2.0068	-1.7107	-2.4662	-1.9452
-12.741	-14.195	-11.905	-14.162	-15.96	-12.106	-13.185	-13.726	-13.106	-12.13	-11.232	-13.096	-11.638	-11.752	-12.846	-14.197	-12.012	-11.467	-12.823	-12.255	-13.939	-11.954	-11.439	-12.338	-12.653	-13.318	-11.975	-11.915	-13.051	-12.237	-13.398	-12.772	-14.347	-10.884	-13.711	-13.478	-12.52	-12.916	-12.826	-12.994	-11.874	-13.82	-12.094	-13.041	-12.5	-13.134	-11.709	-13.306	-12.439	-12.813
-9.4612	-9.6481	-9.4894	-5.6929	-8.1805	-9.9295	-9.3699	-7.6536	-9.6861	-8.8122	-9.2813	-8.9807	-9.9433	-8.335	-8.6186	-10.122	-8.1541	-9.973	-9.7803	-8.7191	-7.9381	-8.02	-9.4346	-7.9415	-8.5481	-8.4861	-9.7647	-9.0603	-8.4857	-9.5148	-9.7857	-8.5993	-9.1695	-8.49	-7.4805	-9.469	-8.3802	-8.2487	-9.073	-8.3026	-7.7288	-8.1166	-8.5777	-8.2596	-8.8071	-8.0592	-9.3775	-8.7763	-8.9471	-9.9971
-2.5966	-1.5283	-2.5667	-2.4142	-2.7292	-2.4838	-3.637	-2.6444	-4.2687	-2.6857	-3.4518	-1.1864	-3.6519	-2.522	-3.7036	-1.3026	-3.431	-1.0878	-2.671	-3.7227	-2.8281	-1.6776	-1.6908	-2.7595	-1.59	-2.9974	-1.6352	-2.949	-2.2492	-3.3012	-1.6499	-2.6882	-2.8311	-4.7482	-3.2956	-1.957	-2.917	-2.4866	-3.1777	-3.1065	-3.3602	-3.3427	-3.1377	-1.5221	-1.9134	-3.5959	-3.8103	-1.8663	-2.8402	-2.4512
7.8813	8.7395	7.8806	9.3596	9.0396	8.3524	9.1914	9.1576	8.3701	9.7278	8.6132	8.6816	8.3878	10.33	7.5673	7.485	7.3884	7.3756	8.9696	8.6763	8.2402	10.368	7.9592	8.9384	7.8396	8.2569	8.2758	7.4687	8.578	8.786	10.374	7.9494	9.0784	8.136	9.1066	8.7736	8.1007	8.5335	8.8236	9.8257	7.6631	8.9817	6.8893	9.5106	8.3783	6.9406	8.5677	8.4086	8.4466	9.269
-2.0339	-1.3222	-2.6855	-1.4866	-0.94531	-1.9144	-3.2571	-0.99461	-2.3442	-0.94292	-2.4996	-0.99659	-0.41569	-1.745	-2.2172	-1.7531	-1.7901	-1.0412	-1.8049	-0.88654	-2.4134	-1.689	-1.7486	-2.728	-0.91483	-0.48321	-2.7477	-0.23	-1.6933	1.49	-1.8769	-0.95076	-0.97233	-1.2834	-1.4402	-0.89245	-1.2097	-2.5824	-1.7388	-1.54	-0.61331	-1.1113	-2.7572	-2.6497	-1.4328	-0.89398	0.75964	-0.031028	0.20975	-1.2293
-8.1369	-8.4902	-6.701	-6.6119	-7.7606	-8.0893	-7.0881	-7.0459	-8.242	-7.5053	-6.9434	-6.9202	-8.3304	-7.0457	-6.7256	-6.4303	-7.4768	-7.1649	-7.7832	-6.6977	-8.4528	-8.8277	-7.6735	-7.8741	-7.2431	-7.2185	-8.3648	-7.9753	-7.0237	-6.3429	-7.8452	-7.524	-7.6229	-7.7099	-7.2483	-9.352	-7.6002	-7.6446	-7.996	-6.3337	-8.2882	-7.196	-7.4823	-7.5405	-6.5105	-7.9442	-7.1428	-6.56	-7.1397	-7.6262
-11.455	-10.803	-10.997	-11.337	-13.066	-11.313	-11.13	-12.826	-11.971	-11.188	-11.021	-10.825	-10.342	-11.978	-11.535	-10.915	-13.448	-11.595	-10.688	-11.433	-11.514	-11.608	-11.123	-12.214	-11.647	-12.057	-10.72	-12.652	-11.474	-12.316	-11.476	-10.792	-11.621	-11.906	-12.508	-9.0205	-10.904	-11.043	-11.777	-11.927	-11.052	-10.686	-11.761	-10.664	-10.819	-9.8955	-11.306	-13.131	-11.557	-10.539
6.6707	8.3161	7.8486	8.4869	8.1932	7.6373	8.1888	9.1794	8.0412	5.7672	8.0362	7.4466	8.4	9.4783	8.1476	8.9607	7.9123	6.2404	8.341	7.1468	6.4006	6.8791	9.1022	7.1858	7.1033	8.4153	9.0702	7.4024	8.7967	9.0411	6.8464	7.6869	6.6413	7.6594	6.7671	8.498	9.5078	9.2616	6.7271	8.5976	8.4641	7.7413	7.5795	7.5073	6.9733	7.9971	5.9924	9.7856	8.1706	8.8077
-0.71654	-0.12354	-0.12147	0.32321	0.66528	-1.2093	0.94728	-0.74631	-0.35045	-0.69458	1.072	0.28185	-0.27675	0.58885	-1.5371	-0.040536	-0.78223	-1.5238	-0.185	1.2256	0.47073	-0.12032	0.62239	-1.8287	-0.075439	-0.97391	-1.2047	1.5375	-0.46061	0.20927	0.59851	0.44474	0.61173	0.044952	1.0601	-0.045994	-0.22283	0.63174	0.079816	0.67729	-0.28211	0.5653	1.7211	-0.88114	0.31903	0.046067	-1.064	-0.78239	-0.59381	1.6215
4.3444	5.3414	4.7971	4.8114	4.3408	6.8094	5.3127	4.0523	4.7745	6.128	5.0733	5.8862	5.2055	4.5526	5.5698	3.9279	5.8626	3.7766	4.1586	5.9597	4.5593	6.9789	5.1918	5.7661	5.3065	6.1306	5.2712	5.0472	5.5296	4.7212	4.9957	4.6488	5.1349	4.4476	4.8323	4.9059	5.0739	4.0556	2.3736	6.0358	4.0889	5.9068	5.4225	6.1043	3.696	5.2386	4.2649	4.7539	7.0125	6.5157
-14.674	-17.043	-15.42	-13.357	-16.588	-14.798	-14.621	-14.971	-14.719	-14.636	-15.276	-14.017	-12.161	-14.068	-15.773	-14.643	-15.792	-15.012	-14.997	-14.52	-14.267	-12.451	-14.204	-14.414	-13.647	-13.887	-14.551	-13.684	-15.1	-15.1	-14.543	-13.884	-15.442	-13.729	-14.445	-13.764	-15.802	-14.931	-15.371	-14.634	-14.149	-14.785	-15.392	-15.162	-12.752	-15.658	-14.393	-15.183	-13.882	-11.973
5.3753	4.9005	6.0528	6.4404	7.3287	6.8932	4.4823	4.7253	5.949	5.3685	7.4372	3.2742	6.3778	7.0789	4.0442	4.5525	5.4538	7.0862	6.3451	6.6583	4.491	5.4609	5.5198	5.7518	6.0993	4.0601	6.1803	5.6788	6.0726	5.1092	5.3686	7.035	7.675	5.8401	5.7989	6.3288	4.7826	5.5542	5.9331	4.5549	4.6572	4.3533	4.4124	6.8957	5.8338	4.3279	6.4206	6.095	6.6691	5.8061
-5.1448	-4.8671	-6.0064	-6.217	-4.3619	-6.4437	-5.4607	-5.5245	-6.4013	-5.5848	-4.4209	-2.9804	-4.5953	-6.457	-6.4467	-5.1551	-5.1278	-7.1672	-5.574	-5.77	-4.2108	-6.7092	-6.1222	-5.0958	-6.9031	-4.9037	-6.1268	-6.2742	-5.6123	-4.8736	-5.7904	-6.3688	-6.1992	-5.8591	-5.6707	-5.9892	-5.5683	-6.2683	-6.3111	-3.2686	-5.792	-5.4885	-4.9912	-6.1577	-6.0608	-5.1223	-5.1464	-5.2448	-4.2931	-5.361
9.1407	9.1771	9.8394	8.7758	8.4751	10.031	10.224	9.7165	9.166	10.983	10.195	10.628	9.9793	11.156	8.6393	10.226	9.1992	10.435	9.7829	9.5979	9.6616	9.5478	7.7769	10.438	8.2377	9.3459	8.1724	9.1717	11.183	9.6206	8.7911	9.2605	9.0615	10.432	9.5666	8.7803	10.3	11.772	9.7591	9.8971	10.467	10.368	10.357	9.3874	10.859	10.259	11.086	8.1823	10.328	9.0363
-3.1146	-3.4568	-3.5248	-3.933	-4.7126	-4.2742	-3.7016	-3.5502	-3.8637	-5.2919	-3.1637	-3.8194	-3.9039	-3.7227	-3.9316	-3.3044	-4.3984	-3.016	-3.6956	-4.1135	-4.5599	-3.9452	-2.6615	-2.9448	-4.3214	-4.0681	-4.5684	-3.4066	-3.8893	-3.1737	-3.1647	-2.7608	-3.9729	-2.9157	-2.5023	-3.9545	-4.0036	-3.6327	-5.2949	-3.9229	-3.7098	-3.5513	-3.4375	-2.9255	-4.5961	-2.9592	-4.6475	-4.0161	-4.784	-5.3786
-12.115	-14.216	-12.58	-12.263	-14.025	-12.996	-12.99	-13.794	-12.641	-13.836	-13.157	-13.161	-12.939	-11.718	-12.99	-11.845	-13.612	-11.941	-13.235	-12.931	-14.137	-13.315	-12.711	-12.813	-13.841	-12.979	-13.51	-13.678	-12.813	-13.896	-13.651	-14	-12.703	-14.92	-13.861	-13.477	-13.447	-13.334	-12.895	-13.805	-13.492	-15.094	-12.55	-13.942	-14.193	-14.748	-11.85	-13.2	-12.916	-13.182
-14.844	-14.506	-12.379	-13.836	-13.743	-13.197	-13.248	-12.883	-14.096	-14.664	-13.625	-12.313	-13.11	-13.4	-13.258	-11.483	-12.776	-13.267	-13.814	-11.368	-13.895	-11.579	-10.783	-13.025	-13.464	-13.006	-13.823	-12.073	-13.503	-12.555	-14.494	-13.867	-13.104	-12.3	-13.348	-12.348	-12.125	-13.527	-13.566	-13.83	-13.467	-13.849	-10.76	-12.181	-11.848	-14.033	-12.725	-13.574	-15.932	-12.285
4.5321	5.154	6.3117	5.4949	4.703	4.6851	3.94	5.7472	3.8568	4.121	4.8493	4.7083	5.8391	6.6562	4.7396	4.6813	5.2389	5.9024	4.6187	4.9913	5.8676	5.8137	5.4384	5.0063	4.771	5.0066	4.1208	5.2046	3.7634	4.6966	4.7636	7.2198	5.9447	4.9464	5.5448	5.2679	3.3201	3.8217	5.8938	4.895	6.3332	5.694	6.5392	7.7134	4.5094	5.0262	4.6503	3.7265	6.539	3.8389
8.2355	7.7702	6.0363	6.2878	7.3961	8.7124	8.7841	8.3461	8.317	7.6052	7.9995	7.9531	7.2304	7.9251	7.1462	7.8614	8.412	7.7579	8.4182	7.6698	9.2236	8.0051	8.1811	9.6814	7.5894	7.4908	8.601	9.1444	8.0815	8.253	8.723	8.2887	8.3	8.4382	8.1735	6.4467	8.1667	7.2037	9.0498	8.4697	8.0519	6.4025	6.6453	7.5524	7.7728	8.9713	5.489	6.8577	7.8554	7.1856
1.108	-0.19111	0.28747	0.019062	0.94849	1.6302	-1.0795	0.69509	-0.66985	-0.75181	-0.49169	0.76546	-0.51939	-0.19037	-0.25901	0.65279	-0.65982	0.58016	-0.23605	0.89765	0.89473	2.4482	0.67226	-0.20119	0.4931	0.77662	1.3223	0.32226	1.2503	-0.065104	1.8994	1.0947	1.7476	-0.31421	0.45702	0.88534	-1.1743	1.4059	0.69434	0.91878	-0.81106	0.36183	1.8902	-0.18423	0.065226	0.37273	0.4002	0.20163	-0.10584	0.61638
-6.5172	-5.6174	-7.6764	-5.0843	-7.1585	-5.5007	-5.2211	-5.6455	-6.051	-6.0184	-6.8925	-6.4397	-6.7884	-4.3993	-5.4476	-6.052	-6.0976	-4.9642	-5.974	-6.2333	-6.2251	-5.8031	-6.1171	-7.5761	-5.8383	-5.2587	-7.9179	-7.1472	-6.4592	-5.7741	-5.4673	-5.1673	-5.0607	-6.0889	-4.5344	-6.7776	-5.8707	-6.5151	-5.4978	-5.8412	-6.6468	-5.6584	-6.4121	-7.0223	-5.4841	-6.2977	-5.6014	-6.8894	-5.7635	-6.5013
-4.4702	-4.7861	-4.819	-4.9429	-2.2574	-4.4372	-5.6383	-5.1221	-1.7223	-4.5237	-4.0092	-3.4144	-2.9322	-3.8241	-4.6065	-5.2153	-2.214	-2.6419	-3.6262	-5.1482	-4.9877	-5.4296	-5.4179	-3.717	-5.0899	-5.602	-2.9489	-2.2807	-3.1041	-5.4823	-4.7474	-4.8423	-4.1828	-3.3429	-3.1999	-4.2183	-3.0942	-3.9803	-4.2289	-2.5759	-3.3486	-4.0739	-5.0533	-4.2477	-4.7843	-5.537	-4.8536	-3.7073	-4.1692	-2.9975
-6.4613	-6.581	-7.8071	-5.9539	-5.5919	-7.7523	-6.7857	-6.8784	-5.4168	-6.0253	-8.1969	-6.8963	-6.1447	-5.6916	-6.4753	-5.3224	-5.8977	-7.1147	-5.7344	-6.1501	-8.7814	-6.6778	-6.5503	-5.0189	-5.616	-7.557	-7.6382	-5.9116	-4.818	-6.731	-7.0209	-5.7737	-7.555	-6.6069	-4.9722	-5.6633	-4.4458	-5.3301	-7.0452	-8.0372	-5.3285	-6.2962	-7.2309	-6.3367	-7.7592	-6.4346	-7.6584	-6.3481	-5.8715	-7.1607
-2.5137	-0.92701	-2.2457	-2.2761	-1.4837	-2.2274	-0.67781	-0.35631	-1.4446	-0.90852	-2.3713	-3.1297	-2.6079	-2.2311	-1.3236	-1.7709	-0.75575	-2.1935	-3.7267	-0.55573	-0.24145	-2.0992	-0.51042	-1.5341	-1.8764	-2.2159	-2.1527	-1.9038	-2.1517	-0.85071	-1.1313	-1.4717	-2.7953	-1.9859	-2.2423	-3.3232	-2.695	-1.9821	-2.4066	-1.3094	-2.102	-2.7883	-1.734	-0.84547	-0.32325	-2.3025	-0.80347	-2.3151	-2.9492	-3.162
5.9052	8.4039	6.2841	6.8455	6.7556	7.6898	8.2915	7.0849	6.379	6.883	8.1486	7.0979	7.9685	7.1922	6.1324	6.7283	7.5988	7.15	6.8769	6.5581	6.149	7.409	5.474	6.3136	6.7512	5.8276	7.8295	7.0067	5.6177	5.7196	5.2134	7.4042	5.1854	7.4729	5.1189	6.8568	6.8435	6.49	7.0434	7.2081	6.7526	6.0947	7.3714	6.9318	8.0162	7.3668	6.6893	6.7081	5.8887	6.8048
4.176	3.2954	1.9062	3.2569	3.178	3.2784	2.6442	2.6292	2.3586	3.7935	4.1735	3.8873	2.5222	2.1503	3.9568	2.9472	3.3616	2.9288	2.2862	2.0086	1.699	2.3809	2.1219	2.1134	3.1069	3.2989	4.6281	3.0588	1.3899	2.575	4.079	4.9099	3.1829	1.8312	1.9449	2.4602	2.8614	2.1643	1.5249	3.1798	2.3537	3.2009	1.3011	2.7509	2.6876	2.2222	1.5953	2.1625	4.6673	1.7892
-20.299	-20.339	-20.809	-22.364	-21.128	-20.775	-20.955	-20.79	-20.643	-20.813	-19.531	-20.486	-21.722	-21.798	-20.522	-20.718	-20.894	-23.244	-22.149	-19.887	-20.731	-23.477	-19.478	-20.6	-19.311	-21.361	-20.618	-20.29	-22.185	-21.406	-21.063	-21.062	-21.476	-19.521	-20.963	-20.686	-22.376	-21.081	-20.487	-19.497	-20.923	-21.172	-19.88	-19.9	-20.522	-21.072	-19.044	-21.497	-20.224	-20.98
4.8677	4.7525	5.6268	5.2991	5.6403	5.3824	5.3257	4.3701	4.7574	4.6616	5.6984	4.6887	5.3823	5.2592	5.7367	4.0029	3.8523	3.5894	3.7574	4.8291	5.5195	3.7705	4.2813	4.9397	6.3847	5.1545	5.8578	4.6881	4.5477	3.8591	4.5529	5.4623	4.8311	5.6992	5.0106	4.9068	5.9962	4.7828	4.7704	6.1933	5.2637	4.9547	4.7218	4.2858	4.9351	7.2278	5.2612	2.2923	5.4596	4.6532
-5.1823	-4.3778	-6.0501	-4.8695	-5.2416	-6.5977	-6.1332	-4.7779	-4.1989	-6.7111	-5.2923	-3.2402	-3.3192	-4.4067	-3.7277	-4.4812	-5.4497	-4.484	-4.9306	-5.2614	-5.3658	-3.6309	-6.2298	-4.1448	-5.4194	-5.6277	-4.2732	-4.2078	-6.8001	-5.3997	-4.6931	-2.9673	-5.2927	-4.1258	-4.443	-4.355	-6.4243	-4.6125	-4.6008	-5.5778	-4.9104	-5.4704	-3.6363	-3.9122	-4.7272	-5.9089	-5.0824	-4.9193	-5.4633	-4.8519
0.7844	-0.53184	-0.19585	0.91485	-0.17699	1.005	0.16552	-1.0461	0.36433	-1.2119	1.3478	-1.0966	-0.17756	0.17809	1.2564	-0.8621	0.43571	0.64125	1.1468	1.5599	0.52441	1.0254	-0.5283	-0.89913	0.76465	1.6703	0.11759	0.88779	2.231	0.026089	1.358	1.0519	-0.27694	0.9148	0.2364	1.9315	1.1544	-0.87594	1.4401	-1.156	0.51679	0.43765	1.0646	0.01296	0.72377	0.42745	-0.52813	-0.70305	0.40569	2.5347
-21.965	-21.869	-21.549	-22.343	-20.523	-19.898	-21.785	-21.036	-21.001	-20.75	-21.111	-19.395	-20.894	-21.01	-21.262	-21.36	-20.155	-19.895	-21.581	-20.061	-19.955	-20.998	-20.875	-20.736	-20.792	-20.317	-19.898	-19.928	-23.392	-21.844	-20.398	-21.194	-20.667	-21.236	-22.307	-20.982	-20.593	-20.695	-19.776	-20.994	-20.344	-18.349	-20.847	-21.907	-19.939	-20.989	-20.123	-21.928	-19.54	-19.978
-12.327	-10.379	-11.999	-10.389	-10.681	-10.767	-12.49	-10.258	-12.067	-11.095	-12.785	-11.705	-11.642	-10.132	-12.125	-13.026	-11.4	-12.838	-13.295	-10.989	-11.481	-12.873	-12.066	-11.278	-10.67	-10.877	-12.01	-12.356	-11.207	-13.16	-11.547	-14.408	-11.551	-12.067	-12.734	-12.655	-11.724	-11.508	-10.579	-11.816	-11.551	-13.567	-10.96	-11.879	-10.974	-11.655	-12.201	-10.481	-12.045	-10.89
6.725	8.4058	5.7992	4.7578	6.9369	7.2559	4.7064	6.9156	6.0646	6.294	6.5457	7.6363	6.6137	7.0215	6.7903	7.8455	8.6594	6.7591	9.113	7.6251	6.3645	6.8646	6.047	6.8918	5.6814	6.9845	7.2155	7.7224	7.5398	6.2797	7.519	7.2216	6.6456	7.6935	6.4988	7.8782	5.5986	7.3554	5.8588	5.8982	7.1905	6.5708	7.2955	5.5464	8.7956	7.1784	6.8814	6.4164	5.1581	5.7351
-3.7185	-3.6803	-5.1811	-3.6405	-5.3781	-4.7047	-5.3	-5.4686	-6.7725	-2.8047	-4.1277	-5.5229	-4.282	-3.5632	-3.6422	-4.9927	-3.9296	-5.2092	-4.7538	-5.7583	-4.0453	-4.7926	-4.6344	-4.85	-4.4189	-3.7946	-4.09	-5.7425	-4.5423	-5.0969	-5.4514	-3.8712	-4.6445	-4.8878	-5.6629	-4.6494	-4.742	-5.2062	-5.8394	-3.7256	-4.5159	-4.2964	-5.1305	-4.8682	-4.6694	-4.5304	-6.3683	-4.6266	-5.6367	-4.6175
6.545	6.376	7.0464	6.6505	7.9567	5.7161	6.9658	7.9123	6.8615	6.8076	5.564	8.0748	6.3522	7.5116	7.6485	6.3584	8.4702	6.544	7.227	7.7751	7.4094	8.6072	4.5784	7.1715	6.5489	7.9887	6.3618	6.923	6.9254	6.9444	6.0931	7.1053	6.4558	6.6965	8.4019	6.8988	6.9032	6.3983	5.945	7.0549	5.2653	7.923	6.8302	5.9464	6.4073	6.4941	7.8438	6.8697	6.3591	5.3526
5.9168	4.3657	5.1926	4.3416	5.1086	7.1334	6.6528	5.7789	5.4271	5.8233	7.1558	6.4627	6.3004	5.047	6.0952	4.3412	4.1426	5.6221	5.1767	5.9436	5.4103	4.9748	6.0799	6.2936	7.5307	5.2342	5.2314	7.3011	5.6191	4.8335	5.6577	6.1804	4.8169	7.2339	4.9128	4.4061	3.3366	6.6798	6.1447	5.6605	5.437	5.9012	4.8427	6.3063	5.836	4.9222	4.5181	4.4479	4.9219	5.3122
2.4751	0.62924	1.1859	0.16168	2.8301	1.2042	3.8523	1.6241	2.3299	1.6607	1.1416	1.896	1.9025	1.567	1.0613	1.237	1.0657	1.2815	0.57269	1.7014	2.0524	0.54441	1.4585	3.2105	3.0659	0.61216	0.77103	1.3933	-0.063998	1.8252	0.96441	0.84528	2.739	0.78336	3.7362	1.4028	1.2404	2.0855	1.4639	0.044156	1.4347	1.8852	0.66753	2.9534	0.54746	2.6333	3.7854	1.9994	2.1991	0.55474
-20.86	-19.893	-21.473	-19.674	-19.938	-20.794	-19.677	-21.4	-21.222	-19.551	-21.036	-21.961	-19.982	-21.52	-21.952	-19.781	-21.873	-21.204	-21.955	-21.048	-20.737	-19.557	-20.273	-21.224	-20.611	-21.317	-20.942	-22.091	-19.483	-20.946	-21.053	-21.989	-18.091	-20.659	-21.68	-22.042	-20.634	-21.551	-21.719	-19.998	-20.851	-20.548	-20.602	-20.661	-20.811	-21.11	-21.653	-20.391	-20.461	-19.879
-7.1892	-5.6387	-3.9503	-5.5834	-4.9607	-5.8554	-4.9741	-7.5265	-5.2763	-4.3818	-6.7048	-6.2164	-6.2741	-3.784	-5.3125	-4.0932	-7.0385	-6.8434	-4.7003	-5.0524	-7.2184	-6.0259	-5.7963	-5.5601	-6.7338	-5.9904	-6.7081	-6.1923	-5.7834	-6.5281	-6.3447	-5.6158	-5.2797	-6.3855	-4.8186	-6.4473	-5.6879	-6.0454	-5.9943	-5.0944	-6.4373	-5.314	-5.7649	-3.7817	-5.0204	-6.1545	-5.1922	-5.7775	-5.4415	-5.3326
0.16266	0.36471	-1.3855	1.4866	1.3546	-0.22908	-1.2141	0.49129	-0.18765	0.57674	2.1305	-1.0255	0.73804	-0.064296	0.19331	0.27162	-0.97102	0.95978	1.0738	-0.99416	-1.6775	-0.1028	0.67736	0.82657	-0.085126	0.41474	-1.0938	-0.53693	0.55067	0.75437	-0.44549	1.036	-0.16862	-0.043424	0.5297	-2.2009	-0.39896	0.52149	1.2286	0.50522	0.26467	1.0481	0.088586	0.79844	-0.054392	-0.059581	-0.087302	0.51142	1.2972	1.0238
-13.364	-14.871	-12.763	-13.216	-13.209	-12.721	-13.452	-13.293	-13.411	-13.022	-11.285	-13.975	-15.373	-11.687	-12.453	-13.415	-14.613	-13.685	-14.552	-14.384	-12.366	-14.176	-12.618	-12.771	-13.956	-12.738	-13.237	-12.942	-13.717	-13.687	-13.768	-13.07	-12.435	-13.306	-15.225	-14.687	-15.373	-13.044	-12.803	-13.193	-13.77	-12.728	-12.027	-14.515	-12.953	-13.278	-13.895	-13.432	-13.946	-13.241
-21.732	-21.432	-21.701	-21.095	-21.601	-21.792	-21.838	-20.361	-20.746	-21.757	-21.542	-22.357	-22.226	-23.592	-22.126	-22.51	-21.941	-23.528	-21.669	-23.812	-23.004	-22.403	-22.721	-22.337	-21.894	-22.481	-22.878	-22.006	-23.336	-23.649	-22.88	-22.99	-22.932	-20.827	-22.232	-21.191	-22.836	-23.536	-21.941	-21.613	-23.019	-23.418	-22.212	-22.769	-23.085	-21.203	-23.229	-21.34	-21.862	-22.626
-12.794	-12.495	-10.455	-12.038	-12.741	-11.874	-12.634	-11.906	-11.299	-12.68	-11.368	-12.776	-12.666	-12.772	-10.296	-10.436	-11.466	-11.905	-11.053	-11.705	-10.287	-14.044	-10.727	-12.534	-10.916	-11.447	-11.17	-11.339	-12.796	-13.288	-12.966	-14.779	-11.235	-11.268	-11.511	-12.096	-11.451	-11.791	-12.042	-11.687	-10.22	-12.314	-11.463	-11.665	-10.799	-11.882	-12.14	-11.663	-12.267	-11.291
7.8667	7.5496	8.9552	8.8971	7.2443	7.4866	6.803	8.2847	8.7837	8.4004	8.3173	10.662	9.5059	6.9938	8.2746	9.0653	6.3186	10.034	10.47	8.094	8.4929	8.6073	6.8422	8.4453	8.5059	6.7674	7.6773	7.6611	7.3333	8.6101	8.9112	6.8647	9.7084	7.4443	7.9646	9.3371	8.0799	7.7782	7.3521	8.5715	8.6552	7.8134	7.4265	7.4357	8.0789	8.3194	6.7284	8.0441	9.3688	7.4454
-2.5982	-2.1874	-1.5712	-1.1965	-2.1674	-1.2176	-1.1534	-2.943	-1.7989	-1.2648	-2.7678	-3.6373	-1.6213	-0.81077	-2.7295	-2.866	-3.2271	-0.5356	-2.6452	-2.3234	-2.3097	-1.0655	-3.5496	-0.9142	-1.9409	-1.0325	-1.0715	-1.9613	-1.9928	-1.3389	-1.3189	-2.0459	-2.8052	-2.545	-4.667	-1.9532	-3.2058	-2.6051	-2.4066	-2.7145	-2.0822	-0.26465	-1.1101	-1.1591	-1.9233	-1.7273	-2.5514	0.04381	-0.9546	-3.255
-5.2533	-3.1576	-3.9611	-3.7907	-3.1758	-4.1064	-2.79	-4.3741	-2.4611	-4.8221	-2.7151	-3.3473	-5.3085	-5.0684	-2.973	-3.3022	-3.8716	-5.2901	-2.9118	-4.4357	-2.8903	-4.4304	-2.8309	-4.8531	-3.9392	-5.9162	-4.7306	-3.1697	-3.4536	-3.6105	-4.795	-5.0678	-4.5021	-4.1601	-4.3573	-2.7369	-4.2737	-6.0298	-4.2137	-4.9495	-4.6051	-3.955	-3.8937	-4.824	-4.7902	-3.0208	-3.6277	-2.6491	-4.777	-3.2265
-9.1662	-10.669	-9.0462	-10.372	-9.5826	-7.2536	-8.8129	-10.476	-9.3334	-8.2128	-10.318	-8.1593	-8.6683	-8.8657	-10.69	-8.6209	-9.893	-9.5776	-9.1284	-9.543	-8.4884	-9.4048	-8.509	-8.1263	-8.7408	-7.7701	-7.8194	-9.1105	-9.199	-9.5399	-9.3164	-9.983	-10.016	-8.1445	-8.1998	-9.1225	-10.011	-8.1551	-8.8616	-9.0267	-9.7593	-8.3783	-8.8109	-8.3447	-9.164	-8.2873	-8.8233	-9.4259	-9.9206	-8.5489
-3.3562	-3.0322	-3.4285	-2.2703	-2.8088	-1.4906	-1.1208	-3.253	-3.6395	-2.9579	-4.2937	-2.1443	-3.6179	-2.5276	-4.2701	-1.9273	-3.447	-3.6598	-1.8515	-1.4118	-1.8283	-2.5461	-2.0111	-1.8921	-1.9892	-0.85945	-1.9841	-1.401	-2.5883	-1.6531	-2.2962	-3.9395	-1.0697	-3.0792	-2.2408	-2.0356	-3.0982	-1.967	-2.4338	-0.48545	-3.3576	-2.708	-2.1447	-4.1741	-1.5719	-2.3364	-3.3782	-0.72444	-3.4656	-1.2116
-3.7764	-4.3144	-3.6659	-5.0661	-4.5822	-4.4224	-4.6575	-3.8212	-3.9211	-4.0594	-2.0065	-3.4035	-3.6616	-5.7071	-2.4193	-2.7618	-2.813	-2.6389	-2.9797	-3.1303	-4.125	-3.1817	-3.5457	-3.7841	-2.3698	-4.1512	-2.1642	-3.0932	-2.2533	-3.5739	-7.6984	-4.2472	-2.8592	-3.6779	-2.4116	-3.2932	-2.956	-3.91	-4.7142	-3.6445	-1.9885	-3.6037	-2.6262	-2.858	-2.9075	-3.941	-3.5836	-4.8473	-1.9438	-2.3196
7.7061	6.089	7.33	7.278	9.0769	7.1571	5.9371	6.5072	6.6516	5.7138	5.3752	6.612	6.5761	6.0496	7.3166	5.7589	6.6204	8.558	7.4623	5.8997	6.4355	6.9406	7.522	6.5792	5.6188	6.643	6.6966	7.0873	7.2818	7.8701	7.308	6.5952	7.2635	5.9027	7.5965	7.1334	5.7074	6.2893	6.2428	7.1469	6.0284	6.2822	6.4759	6.921	7.3137	6.7013	6.9902	7.5214	6.6164	6.9882
-5.307	-2.9693	-5.0197	-5.2797	-5.6483	-6.3166	-5.8415	-5.3606	-5.2162	-5.2639	-5.7346	-4.8204	-3.9943	-4.5148	-5.3658	-7.6756	-5.2277	-5.6434	-5.7656	-4.93	-4.6164	-5.3325	-4.5335	-4.6215	-3.8412	-5.2874	-6.4794	-5.8365	-4.3305	-6.1141	-6.305	-6.637	-5.2942	-4.9728	-5.6546	-7.3692	-4.226	-5.4554	-6.1339	-5.0206	-4.406	-6.2016	-4.9359	-4.9301	-4.3784	-5.1499	-5.7119	-6.4254	-4.0017	-6.9706
-5.1218	-2.4658	-2.9205	-3.6566	-2.5716	-2.7312	-2.2968	-2.5066	-4.7526	-5.4015	-3.1455	-3.9387	-4.1793	-4.9723	-4.7187	-4.7847	-3.3332	-3.2382	-4.8928	-0.96569	-2.4447	-3.0208	-2.2904	-4.8971	-4.4118	-2.0493	-3.6572	-3.2963	-2.4301	-1.8725	-2.4834	-3.5256	-2.581	-2.699	-4.1392	-2.9581	-4.2108	-4.5311	-3.9095	-3.8889	-2.7991	-3.1901	-2.2796	-4.2448	-1.5533	-3.9449	-3.7867	-2.2863	-3.0313	-1.1211
-5.6965	-2.868	-3.5548	-4.0773	-4.1386	-4.354	-4.8099	-2.0996	-5.4818	-2.2847	-4.4111	-4.6622	-4.0365	-2.1429	-3.6698	-2.6421	-4.2732	-4.1505	-4.8106	-4.5751	-4.4932	-2.7217	-3.939	-2.1566	-3.739	-4.0361	-2.3704	-1.6732	-3.4303	-3.2599	-4.4855	-5.2869	-5.5688	-3.1966	-4.5633	-4.0695	-3.2536	-3.1291	-3.001	-2.3931	-5.0785	-2.9333	-3.758	-3.639	-5.1634	-4.7207	-4.0585	-2.638	-3.1208	-3.2984
0.44298	-0.90428	0.051765	0.63115	1.3786	1.4366	-2.1136	-0.1629	-0.7115	-1.4716	-0.67192	0.13195	0.13746	-0.12541	-0.87423	-0.52412	-0.0084811	0.34089	0.76415	1.4281	-0.0096476	1.6425	-0.7584	0.069905	2.3699	-1.6041	-0.063807	-0.48484	-0.010548	0.49062	0.0074391	-0.24664	0.91018	0.63435	0.094418	-1.2713	2.1574	0.42118	-0.39157	-0.26285	0.4475	-0.54099	-1.2512	0.43016	-0.86197	1.1625	0.47033	-1.0837	0.5459	-0.043611
-0.20828	-1.6857	-0.75186	-3.1731	-1.525	-1.0448	-2.1208	-1.9644	-2.0135	-2.4881	-1.7193	-1.6348	-2.7384	-0.17281	-2.3741	-0.28613	-1.249	-0.16739	-0.75305	-2.8475	-2.3631	-2.4084	-1.971	-1.5196	-0.94108	-1.1922	-3.0301	-1.7261	-0.65036	-0.7444	-1.4427	-2.3536	-3.0332	-1.2875	-0.63306	-1.0912	-0.2185	-1.4528	0.23388	-1.4378	-1.9029	-1.9949	-1.6427	-2.4891	-1.0693	-2.1408	-1.7639	-1.7134	-1.4346	-1.5909
-0.78016	0.4171	1.4804	-0.25384	0.62554	-0.5621	-0.92182	0.39245	0.12789	-0.42075	-0.3922	-0.048001	-1.6862	0.49231	-1.5875	-1.5624	-1.8931	1.8378	0.82664	-0.27672	0.46014	0.34757	-0.040246	1.4099	0.12256	-0.014413	-1.0623	-0.15211	-1.0716	-0.80373	-0.70553	-1.725	-0.59105	-1.6	0.44207	-1.0712	-0.57875	1.709	0.40408	1.0719	-0.90913	-1.9784	-1.1932	-1.0829	-1.817	1.3175	-1.3892	-0.26246	-0.91741	-0.38818
-0.83667	-0.69043	-1.9802	-2.2439	-2.1494	-2.2824	-2.1888	-0.50837	-3.7882	-3.462	-1.7766	-2.2718	-1.191	-1.25	-1.6628	-1.5259	-2.6869	-2.906	-2.1699	-3.2355	-0.50796	-1.8202	-0.28793	-0.68155	-2.1344	-2.4249	-0.42884	-2.4528	-1.4559	-1.7952	-1.8249	-2.2393	-2.0701	-0.46776	-1.5784	-2.3366	-2.6811	-2.2638	-1.9605	-2.0588	-2.1076	-2.4994	-2.2804	-1.5262	-0.57716	-1.3369	-0.65097	-1.3696	-1.9142	-1.1071
-0.88933	-0.30169	1.5045	-0.2468	-0.58989	1.0649	0.8394	1.3157	0.42468	0.96359	-0.74713	0.27604	0.57663	0.080533	0.63897	-0.69148	-0.69264	-0.715	-0.32974	-0.14056	0.22345	0.698	-0.15531	-0.32469	0.1909	0.88704	-0.35265	-0.43591	0.52776	-0.31117	-1.4491	0.03051	-0.56705	-1.3531	-0.37585	-2.0956	0.38569	-2.546	-1.6407	-1.3971	-0.46075	-1.7787	-0.45946	0.72117	-1.9888	-0.045185	-0.54441	0.57677	-0.65295	-0.48278
-0.19488	-0.83501	-1.0578	-0.33999	-1.4943	0.32805	1.7829	2.0548	-0.56976	-0.61146	0.91464	-0.50465	0.54122	-0.25482	-1.224	0.33117	-0.40803	1.1177	-0.089342	-0.30313	-0.016375	0.5635	1.6546	1.2202	1.0805	0.28134	-1.1828	-0.047961	-0.25482	-1.3534	-0.14622	-0.63286	0.026386	-0.34026	-0.37423	-2.047	-1.0212	0.25999	0.25347	-1.1269	-0.061432	0.41578	0.27468	-2.0632	-0.37195	-0.32345	0.15314	-0.86339	-1.6304	-0.89821
-2.8917	-3.7224	-3.9517	-4.2852	-2.8764	-3.6825	-4.8823	-4.1614	-2.9557	-3.2358	-4.8289	-4.5658	-2.9516	-3.0249	-3.3331	-3.9575	-3.5332	-4.683	-3.8406	-3.9489	-3.6284	-5.8433	-6.0604	-3.7423	-2.8149	-3.2639	-2.595	-3.4194	-3.2576	-4.7911	-4.6003	-3.2717	-3.3558	-2.4121	-4.3117	-3.4322	-3.097	-5.2212	-2.7296	-2.7044	-3.5242	-2.8811	-2.9768	-4.1602	-3.5157	-1.9452	-1.9799	-3.4585	-3.9452	-3.3692
-22.397	-23.207	-22.26	-21.124	-20.398	-23.762	-22.683	-22.134	-21.526	-19.97	-20.585	-22.658	-22.314	-23.138	-21.356	-24.135	-21.884	-21.887	-22	-23.164	-22.136	-22.796	-22.55	-23.255	-23.856	-20.296	-21.319	-21.398	-22.764	-20.688	-22.298	-20.113	-22.276	-21.749	-23.791	-23.13	-22.603	-23.188	-21.564	-22.017	-23.124	-22.534	-21.325	-24.386	-23.364	-21.832	-21.835	-22.889	-21.351	-22.633
-4.6987	-6.8082	-5.3309	-4.198	-6.8212	-5.3161	-6.3538	-7.5479	-6.3389	-6.92	-7.3064	-8.6457	-7.4172	-6.7918	-6.1388	-5.7164	-7.3303	-8.0088	-7.0085	-6.7336	-8.0479	-7.1338	-6.3255	-6.7396	-8.2769	-6.6187	-8.2736	-6.1724	-8.0162	-7.1466	-7.6721	-5.5819	-7.0502	-5.8352	-6.3985	-6.6524	-7.3222	-7.3258	-5.9803	-7.3571	-4.8257	-5.8774	-7.5565	-9.0694	-6.4233	-6.1412	-8.0218	-7.7408	-5.7719	-4.9074
9.1624	8.7446	9.2589	9.7066	9.7125	10.113	8.4202	9.8666	9.3588	10.383	10.324	10.622	10.634	8.7111	9.4209	9.7272	10.87	10.417	9.9506	7.5048	10.126	8.0782	8.0811	9.752	8.31	10.731	9.4762	10.916	9.2811	8.9314	10.801	9.6257	10.865	9.8338	8.6649	8.4742	9.4214	9.0283	10.256	8.3699	10.414	9.7767	10.147	9.0731	7.8656	10.041	9.6893	10.752	9.7422	9.5566
5.879	4.0311	4.1024	4.4751	6.6246	3.4795	5.543	5.1142	6.6898	5.5248	5.0025	4.5035	5.0015	4.4288	4.4276	4.1284	5.1633	4.3682	4.5738	4.2083	5.2474	6.1531	3.8954	4.3505	4.6286	5.5181	4.3052	3.118	4.8699	5.4971	4.9512	4.7201	3.6674	5.1094	5.6747	5.1766	6.5344	4.817	5.3213	5.4073	5.2759	7.4259	3.6971	4.5077	5.865	3.9391	4.3109	3.8947	5.3673	4.979
-8.8832	-10.926	-9.7439	-8.5064	-9.5087	-11.205	-9.1468	-9.9228	-9.6563	-8.2207	-7.7415	-9.2154	-8.6948	-9.0177	-7.6541	-9.2222	-8.6813	-7.7942	-9.0876	-9.8845	-8.3872	-8.3564	-9.581	-11.181	-9.1674	-9.2506	-7.632	-9.0643	-9.3085	-9.0394	-9.8551	-9.1445	-9.1249	-8.7166	-7.6877	-8.7938	-10.243	-8.4252	-8.8123	-9.7265	-9.4844	-8.7219	-10.716	-8.8259	-10.405	-10.16	-9.9943	-10.706	-9.3528	-8.6821
-13.224	-12.803	-13.185	-11.493	-13.325	-12.803	-11.96	-12.175	-10.907	-12.496	-13.409	-13.819	-12.723	-11.457	-11.049	-11.065	-13.319	-12.737	-12.43	-14.604	-13.653	-13.166	-13.158	-12.367	-12.923	-13.086	-11.591	-13.09	-12.927	-12.82	-14.184	-14.257	-11.502	-12.486	-13.317	-13.478	-13.434	-12.954	-12.343	-12.336	-12.332	-13.224	-12.997	-14.594	-12.8	-12.843	-12.615	-12.926	-12.837	-11.614
-1.987	-0.039677	-1.182	-1.0998	-1.9618	-1.9293	-0.77387	-0.94835	-0.85493	-2.3529	-1.8408	-0.1129	-0.30364	-1.4029	-1.7498	-0.63929	-1.7761	-0.066134	-1.1428	-1.4558	-0.37843	-1.3536	-0.87218	-1.9445	0.10067	-0.14958	-0.56096	-0.43861	-1.1222	-1.2789	-2.0994	-2.932	-2.8532	-0.94171	-1.9589	-1.5038	0.32651	-0.060778	-1.6139	0.26477	-2.0719	-1.4352	-0.74766	-1.3061	0.055122	-3.0975	-1.504	-0.86022	-1.2833	-0.27557
0.99281	1.6358	1.973	1.3279	4.084	0.8281	0.21052	2.8416	-0.28359	-0.72707	0.10181	1.7031	0.089345	2.0656	0.46317	0.45312	3.1172	1.5904	1.1846	0.073176	0.761	1.2173	0.6806	2.4448	-1.0833	0.88352	1.3442	1.8313	0.5751	2.0878	1.578	2.2205	1.122	2.9445	0.20766	1.2292	1.6868	1.4198	2.8542	1.766	0.27918	1.014	1.3572	-0.19095	2.1003	2.0374	2.6011	1.1148	0.91089	3.6886
-1.508	-3.3628	-2.0986	-2.1037	-2.6879	-3.0476	-4.2669	-1.2412	-2.7933	-4.0081	-3.8995	-3.117	-3.7682	-1.1296	-1.9644	-2.5331	-3.0799	-1.8764	-1.5535	-1.3585	-1.3911	-2.3472	-2.0847	-3.8441	-1.1764	-2.9731	-4.0787	-2.3185	-1.8856	-3.578	-1.5421	-2.4599	-2.0161	-3.517	-3.3083	-2.5407	-2.8126	-1.3019	-2.6469	-2.0389	-2.8997	-2.7235	-2.9308	-3.0689	-2.9521	-2.2509	-1.1488	-1.911	-2.079	-3.2675
-13.92	-11.66	-11.818	-12.501	-11.701	-9.2999	-10.656	-11.165	-12.018	-11.469	-10.788	-11.158	-11.642	-10.939	-13.203	-11.751	-11.798	-11.88	-13.588	-10.939	-13.199	-11.631	-12.867	-10.425	-12.448	-12.054	-13.548	-13.472	-12.664	-12.507	-11.527	-14.124	-12.167	-10.938	-11.971	-13.418	-13.527	-12.433	-12.772	-11.876	-11.427	-12.229	-11.29	-10.247	-10.319	-12.761	-12.294	-12.231	-11.357	-12.251
-4.76	-6.1542	-7.1689	-7.8137	-8.1101	-6.7551	-5.4624	-6.9644	-4.4899	-5.0867	-6.0196	-7.2267	-6.0489	-7.0152	-6.4256	-7.4282	-6.1645	-5.5972	-6.7849	-5.179	-6.8685	-6.3374	-4.8819	-5.9235	-6.0949	-7.6924	-7.8341	-6.5779	-5.986	-4.6643	-5.1591	-5.8742	-6.2574	-6.8891	-5.9185	-5.4568	-6.9597	-4.6484	-6.1464	-5.5343	-8.0038	-7.0267	-5.0953	-7.0303	-4.8652	-6.515	-8.5453	-6.2597	-7.565	-5.1704
-0.94512	-2.7126	-2.1101	-2.2894	-3.0224	-3.3004	-1.9681	-2.3627	-2.6406	-2.3611	-2.0349	-2.2403	-2.4046	-2.9366	-2.3888	-1.1417	-3.0996	-2.1252	-1.8804	-3.4326	-3.1997	-2.8268	-4.5233	-2.618	-1.9557	-2.0054	-3.9993	-2.3877	-3.5517	-2.2867	-3.3022	-1.1118	-3.7135	-4.0951	-3.3903	-1.7053	-3.1502	-3.7831	-3.2847	-4.2144	-1.8687	-3.0603	-3.3707	-3.1217	-3.7149	-2.1697	-1.5296	-3.1334	-2.6566	-1.5713
-8.8434	-10.169	-10.995	-9.7341	-9.0399	-9.6122	-9.9697	-8.9696	-8.5378	-9.3338	-9.9755	-8.5616	-8.6175	-9.1202	-7.4932	-8.9409	-8.6195	-9.3319	-8.4688	-9.1725	-9.6828	-8.0848	-10.727	-9.7943	-9.7575	-10.332	-9.994	-8.6569	-10.077	-9.3058	-9.5595	-9.4458	-10.568	-9.1318	-9.0981	-8.723	-10.486	-8.8419	-9.8603	-10.026	-11.306	-10.116	-10.003	-9.1391	-10.609	-7.9946	-9.5932	-10.126	-11.126	-8.719
-3.5404	-3.1983	-1.2214	-4.0641	-4.1925	-3.9754	-4.2571	-5.1924	-2.3348	-3.9941	-3.2428	-3.2444	-5.6239	-4.0054	-4.7458	-2.7388	-3.1557	-2.901	-5.0203	-4.9244	-3.5038	-4.5469	-2.5194	-4.9977	-5.277	-4.7532	-3.8881	-2.5522	-4.7209	-3.6168	-4.4244	-4.0551	-3.1583	-3.6854	-4.4887	-4.794	-3.1621	-4.3357	-2.9975	-3.79	-4.2083	-2.4539	-3.042	-4.4659	-3.8369	-3.1693	-3.3436	-3.2753	-5.4737	-3.4722
7.7104	8.2857	6.4644	6.2883	8.3695	6.5604	6.9662	6.8435	5.4822	7.868	7.8912	8.0561	7.9385	8.0325	5.3652	6.7382	5.9047	8.0701	5.5935	6.1653	6.5866	6.8431	5.8744	6.4956	7.7783	7.6383	6.099	5.1686	6.3535	6.4274	7.5235	6.918	6.9404	5.0491	8.3279	7.4165	7.5179	5.4597	7.4333	7.8159	7.3534	8.1126	7.0845	6.1305	7.1991	6.8795	7.0157	7.3632	6.9699	5.2967
-9.2739	-9.7608	-9.1055	-8.9172	-10.043	-9.6781	-8.4199	-9.0709	-8.7378	-7.9806	-9.6905	-8.628	-9.2411	-9.1166	-10.618	-8.5787	-9.171	-9.6939	-8.7839	-11.009	-8.7122	-9.2862	-8.8433	-9.9435	-8.774	-8.2984	-9.0382	-9.9359	-7.9429	-10.173	-8.6256	-8.3032	-9.5499	-9.5046	-10.339	-7.4814	-9.6925	-9.0036	-8.3494	-8.6841	-8.8101	-9.8472	-9.761	-9.3355	-9.8512	-8.9843	-8.7528	-8.5369	-10.312	-9.2883
-0.71241	-2.1914	-0.29166	-2.0724	0.23686	-1.9484	-2.1202	-0.60491	-2.5356	-0.29229	-0.82447	-1.4749	-2.1719	-1.8478	-2.7867	-3.1557	-1.8769	-1.4626	-0.78554	-1.1426	-2.2745	-0.64445	-1.1903	-0.57724	-1.9854	-0.48445	-0.77164	-0.4006	0.0079549	-1.4413	-2.5271	-0.91269	-2.3828	-0.33537	-0.0047761	-0.54505	-0.67254	-2.0321	-0.33622	-0.52163	-0.94413	-1.6951	-1.5373	-2.7479	-1.0567	-2.3996	-1.2939	-1.9192	-1.5157	-1.5583
-1.6781	-1.5791	-2.3527	-1.9019	-2.7495	-1.0772	-1.1799	-2.3904	-1.5393	-1.6639	-1.1898	-0.63502	-2.2008	-0.9772	-1.4762	-0.94273	-0.1719	-1.4454	-0.876	-1.6293	-0.31006	-0.31293	-2.0693	0.27836	-1.2543	-1.0577	-1.2735	-1.7559	-1.7566	0.22422	-1.0614	-1.9888	-2.4065	-1.3636	-2.5654	-1.9766	-1.493	-2.3545	-1.1141	-1.1341	-1.1726	-2.2045	-0.92023	-0.47258	-1.6271	-0.13077	-1.1525	-0.98223	-2.6251	-1.2129
0.6206	-0.18027	0.080273	-0.30105	1.0269	0.63914	-0.34651	1.8463	1.59	-0.67872	-0.1688	-0.97883	-0.49281	0.085658	-0.71048	-1.7422	0.47827	0.33385	1.976	2.4402	0.18145	0.1907	-0.028924	-1.3416	-0.65097	0.10999	1.4898	1.4525	-0.50989	-0.09186	-0.26543	0.75375	-0.33288	0.9225	0.02554	0.92364	0.36864	-0.74786	-0.23144	-0.92435	-0.97937	-1.2447	0.43207	0.35108	0.61424	-0.94012	-0.07785	-0.38976	-0.59998	-0.29831
-1.5782	-0.85125	-1.4744	-1.6141	-0.21679	-0.62439	-0.69766	-2.1755	-1.6656	-1.064	0.07378	-1.3881	-1.6655	-1.6747	-1.1342	-1.0309	-1.3748	-1.4868	-0.87231	-2.2946	-1.7407	-2.0038	-1.5707	-0.98804	0.033278	-0.76167	-1.1687	0.62039	-2.4975	-3.4157	-0.5496	-0.65829	-1.7843	-1.8993	-2.3204	-0.045838	-0.46489	-2.2701	-1.5389	-0.86749	-2.0737	-0.55149	-1.707	-1.444	-0.40032	-0.72668	-1.8003	-1.3356	0.19972	-1.2266
-22.282	-23.292	-22.232	-25.014	-21.539	-21.146	-22.783	-23.259	-22.153	-21.937	-23.335	-22.853	-21.475	-23.967	-20.679	-21.476	-22.362	-20.786	-22.222	-22.548	-23.972	-22.038	-21.461	-22.407	-21.145	-22.257	-21.725	-22.821	-23.306	-22.615	-21.609	-21.8	-23.668	-21.04	-21.519	-21.033	-21.879	-23.013	-22.571	-22.22	-20.793	-22.831	-22.252	-21.195	-23.002	-22.766	-22.655	-24.033	-22.737	-21.139
-8.3735	-10.762	-8.9466	-9.8321	-10.448	-9.4319	-7.5921	-9.0134	-9.5322	-8.0212	-9.9426	-8.5395	-8.884	-9.7729	-8.1619	-8.5161	-8.6578	-9.5317	-10.259	-10.158	-10.507	-9.1574	-9.222	-9.1744	-9.9311	-7.5937	-8.7337	-10.205	-8.6765	-9.8188	-9.1544	-9.3285	-9.5022	-9.8075	-8.2436	-8.8845	-8.0151	-8.9715	-7.3241	-7.9301	-8.912	-10.317	-10.383	-10.473	-8.1347	-7.2054	-8.6787	-10.508	-9.9989	-9.8888
-11.418	-11.213	-11.473	-9.6202	-9.6726	-10.903	-11.782	-10.331	-11.44	-10.056	-11.701	-10.124	-11.734	-12.551	-11.851	-10.862	-10.564	-8.9484	-10.813	-10.561	-10.334	-12.206	-12.182	-11.372	-10.309	-10.555	-11.25	-12.646	-9.4865	-11.043	-11.207	-12.591	-9.6663	-11.45	-12.382	-10.045	-12.364	-10.02	-11.242	-12.537	-11.533	-11.186	-9.8934	-11.141	-10.551	-10.822	-11.4	-9.237	-9.318	-11.011
-0.69359	-0.84196	0.60953	-0.13518	-0.75715	0.29239	-0.68176	-1.9081	-0.037941	-0.3178	0.19052	0.03991	0.14963	0.13718	-0.15641	-0.59155	-1.1655	0.14443	-0.85343	-0.35032	-0.14959	-0.35003	0.89497	-0.91632	-1.3694	-0.030489	0.075094	1.475	0.60882	-0.11548	-0.18455	0.054037	0.27863	0.90799	0.056292	1.159	-0.83313	-0.1628	-1.4396	1.1109	-0.26469	-0.059205	-0.19523	1.5278	-1.1764	0.52034	-0.29878	-0.37654	-1.2762	0.66223
6.4738	7.2421	7.4048	6.414	6.9477	5.4773	5.0765	5.3709	6.1388	7.7395	6.0431	7.2279	6.7914	8.5732	6.5442	6.8469	6.1364	6.9381	9.6602	7.2858	6.0764	6.2848	6.6086	7.3542	7.3921	6.9656	6.405	5.2769	5.2807	6.5135	6.8031	5.8216	5.9809	7.6028	5.9249	6.8124	6.2798	7.3664	5.91	6.8636	6.5783	6.501	6.4204	8.6395	7.5234	6.0209	6.6341	6.5183	6.2443	7.2507
-1.6734	-0.32372	-1.1678	-2.6925	-1.0209	-2.2026	-1.2489	-1.2661	-0.42479	-0.4049	-0.89847	-1.0091	-1.1038	-1.2579	-1.0149	-1.3473	0.71721	-1.4184	-1.4563	-0.97273	-2.3567	-3.3438	-2.4346	-0.93924	-0.52137	-1.4283	0.30876	-2.0502	-1.922	-1.1902	-2.8572	-1.6674	-1.3568	-1.4833	-2.3864	0.3875	-1.3097	-1.2078	-2.2588	-0.24901	-0.68279	-2.1252	-1.0097	0.11154	-1.171	-1.6661	-1.6073	-1.1119	-2.5417	-1.0663
-12.763	-12.523	-13.652	-12.421	-13.016	-13.117	-13.267	-13.095	-11.095	-11.508	-14.479	-12.324	-12.696	-13.747	-10.658	-13.884	-13.688	-13.719	-13.469	-14.369	-14.57	-13.464	-13.051	-11.715	-14.539	-11.675	-12.307	-14.161	-12.543	-12.506	-12.957	-11.901	-13.096	-13.884	-13.259	-13.59	-13.629	-13.541	-12.294	-12.705	-13.867	-12.696	-13.171	-13.697	-11.686	-12.668	-10.95	-12.819	-11.868	-13.322
-10.944	-12.604	-9.9016	-10.805	-10.77	-13.044	-12.518	-11.131	-9.7651	-11.578	-11.885	-10.408	-11.513	-10.521	-12.147	-12.585	-10.937	-11.286	-11.264	-10.439	-11.408	-12.207	-11.092	-11.206	-10.764	-10.506	-12.451	-11.981	-11.565	-11.801	-12.887	-12.006	-11.252	-11.06	-11.211	-12.885	-11.129	-10.025	-10.911	-11.483	-11.172	-11.489	-11.471	-11.263	-12.024	-12.22	-11.125	-12.601	-11.031	-10.985
-0.51382	0.35359	0.050838	0.61887	-1.047	0.85523	0.20655	-0.14347	-0.25635	0.13674	1.064	1.3613	0.81706	1.1471	0.74175	0.24458	1.1675	0.87634	-0.66734	-0.40333	0.53548	1.1724	0.17241	-0.47894	1.9396	-0.19965	1.7047	1.599	1.596	0.044188	0.3754	-0.70611	-1.7942	1.4209	-0.32052	0.50608	0.47497	0.16146	-0.78113	1.3308	-0.0012218	0.81968	0.75938	-1.4717	-0.56969	-0.24094	0.48782	0.58733	0.34163	-0.43568
4.1485	6.7709	8.2765	5.5815	7.5939	5.3946	6.1468	6.8587	6.6187	7.2106	5.9536	6.4829	7.2978	6.0284	7.6079	8.4768	7.3026	6.65	5.585	6.8613	7.8276	6.9021	6.0624	6.6052	6.8398	5.2923	6.9977	8.1911	7.4598	7.2823	7.968	8.2958	6.939	8.0621	6.3094	7.441	7.0435	7.2631	6.9373	5.4123	8.4252	6.9968	6.8811	5.8502	6.4527	6.9353	6.2096	6.8379	6.7047	7.1958
-13.108	-13.977	-14.196	-13.837	-14.174	-13.632	-14.564	-15.734	-13.995	-13.587	-13.111	-14.731	-13.697	-12.577	-15.981	-14.38	-15.194	-14.773	-14.9	-14.574	-12.514	-14.051	-15.504	-13.808	-13.107	-13.295	-14.631	-15.504	-13.879	-12.891	-13.79	-14.121	-13.77	-13.684	-14.21	-14.491	-11.611	-13.721	-14.263	-13.27	-13.778	-12.773	-12.738	-14.378	-13.671	-14.979	-14.357	-15.013	-15.097	-12.705
-2.8588	-2.8836	-3.2006	-4.0244	-2.2101	-3.6235	-3.2898	-3.7114	-3.8072	-4.5146	-4.002	-5.5143	-3.1652	-3.8937	-3.4426	-4.9067	-3.8964	-4.5466	-2.2038	-3.1978	-3.8797	-3.8072	-4.2717	-4.4364	-3.8061	-3.1141	-4.7389	-4.5844	-4.9256	-3.8715	-4.1567	-2.9137	-3.7823	-3.6433	-3.6593	-2.9154	-4.3862	-4.1109	-3.8635	-2.8184	-3.7056	-4.557	-4.5426	-3.5044	-2.6562	-5.8219	-2.2087	-4.1402	-3.0493	-3.3329
-14.513	-13.827	-14.11	-13.177	-14.994	-14.65	-13.621	-12.009	-12.089	-14.494	-12.864	-13.946	-14.935	-14.104	-12.246	-13.704	-13.376	-13.719	-13.291	-12.924	-12.5	-13.348	-12.301	-13.883	-13.544	-12.796	-13.888	-13.945	-13.162	-13.11	-12.874	-14.722	-13.795	-13.508	-14.118	-13.617	-14.289	-13.382	-14.439	-12.385	-14.072	-11.119	-14.463	-15.001	-13.918	-13.277	-12.666	-12.918	-13.464	-13.327
11.27	10.032	10.361	9.9547	10.888	8.8787	9.3	10.362	10.636	9.8448	10.511	11.442	11.089	9.6825	8.6086	10.544	10.525	8.2556	10.02	9.4651	9.2056	10.539	9.7299	8.984	10.187	9.4966	8.2911	9.7633	9.6375	9.009	8.7195	9.629	10.034	10.097	10.171	8.589	8.4193	10.053	10.683	10.374	9.7225	10.116	9.5083	12.183	11.176	8.2784	10.019	8.9706	10.64	9.2896
-21.494	-24.35	-22.315	-21.759	-23.092	-21.556	-23.018	-21.772	-22.519	-21.887	-21.715	-21.011	-23.118	-24.007	-22.616	-21.679	-22.604	-22.978	-20.93	-21.413	-21.419	-21.238	-22.151	-21.792	-23.016	-22.421	-22.81	-22.664	-21.112	-20.078	-22.55	-21.304	-21.466	-22.972	-23.434	-23.707	-22.248	-22.752	-22.392	-23.004	-23.563	-23.652	-21.18	-22.047	-23.182	-22.467	-21.18	-21.472	-22.458	-23.78
1.0318	0.84289	1.0006	1.722	0.74498	0.6907	0.17051	-0.068038	0.53447	0.81155	-0.22314	-1.5577	0.16842	0.69558	-0.19048	-0.13149	0.74538	-0.26931	0.4444	-0.39412	-0.28684	1.2382	1.0209	0.58817	0.41126	-1.2796	0.50334	1.1979	-0.57801	0.11288	-0.35676	-0.19729	1.7858	2.3024	-0.78553	-0.92844	-1.9581	1.0797	1.5767	1.3019	0.23731	0.28282	-0.056058	-0.5888	-0.18481	0.60934	-0.20412	0.41415	0.29969	0.96985
-8.8886	-8.6683	-9.6333	-8.3933	-9.1248	-6.9215	-9.9106	-8.1642	-9.4503	-10.251	-7.1942	-10.246	-9.5957	-9.7058	-9.1315	-9.563	-8.032	-9.2387	-9.6963	-9.7732	-9.4403	-10.732	-8.024	-8.927	-7.6938	-10.646	-8.7601	-9.4446	-8.3351	-9.4863	-9.2295	-10.142	-8.265	-8.8255	-8.677	-7.7984	-8.6153	-8.3606	-10.054	-9.003	-8.3022	-8.8875	-10.18	-9.3924	-10.33	-7.3759	-9.9163	-7.8605	-8.9407	-10.942
4.3943	2.8525	1.48	3.1397	2.3585	4.0873	3.4578	3.2865	3.1851	2.4114	3.1691	2.9449	1.7447	3.6345	3.8975	1.9676	3.4808	2.7611	4.3357	3.2389	3.2751	2.7329	4.5159	3.7444	3.9556	3.7504	2.3219	4.4129	2.0299	3.1603	3.8367	4.0966	1.6017	2.964	1.558	2.409	3.3216	3.1093	2.7102	4.3947	1.4151	3.076	4.6975	3.4204	1.8346	3.1299	3.4273	1.6749	3.5753	4.0271
-12.964	-11.033	-13.641	-13.025	-13.596	-14.569	-12.622	-12.249	-12.963	-12.222	-13.06	-13.437	-14.062	-12.588	-13.764	-12.437	-14.18	-11.624	-14.013	-12.498	-14.108	-13.784	-11.713	-14.253	-12.039	-12.327	-12.853	-14.163	-12.68	-12.92	-13.381	-13.517	-14.424	-13.143	-12.738	-13.767	-13.675	-13.811	-12.639	-12.774	-13.498	-14.199	-13.68	-14.294	-13.705	-12.857	-13.172	-13.267	-15.206	-12.458
8.9215	8.2233	8.4637	9.8922	8.1758	8.2716	8.8485	8.577	8.2787	8.0213	8.3376	7.9054	8.1886	9.8024	8.697	10.022	9.9287	7.6577	7.6877	9.2414	8.9841	9.0768	8.2705	9.1981	8.3314	8.2084	7.1319	8.9804	9.7509	8.1628	9.4963	8.4116	8.4545	9.7393	7.6131	9.2392	8.7876	7.6264	9.1649	8.2633	9.8895	8.0155	10.629	8.6198	7.4011	7.6223	7.8581	7.7633	9.2234	8.0419
-2.2916	-3.0256	-3.3139	-4.0333	-1.2543	-2.1135	-2.6312	-2.4225	-2.7379	-3.2301	-1.9137	-1.6134	-3.6858	-4.3054	-3.1057	-2.3224	-2.0646	-2.342	-2.1224	-3.1167	-1.7087	-1.8425	-3.2006	-3.005	-3.2432	-1.6112	-3.0582	-4.1519	-2.7683	-2.4106	-3.0749	-3.0002	-1.3376	-2.301	-1.963	-3.3093	-0.10655	-1.5174	-2.3546	-2.9267	-3.0244	-4.169	-2.858	-2.5169	-1.2004	-2.2549	-2.5059	-2.536	-3.6449	-2.8198
-9.7676	-10.832	-10.207	-9.1426	-9.1492	-10.227	-10.531	-9.8328	-9.5764	-10.422	-9.7928	-10.227	-10.892	-9.1662	-9.9183	-9.7759	-10.334	-10.48	-10.97	-11.398	-8.5609	-9.3685	-10.843	-10.148	-11.11	-11.117	-10.327	-12.052	-8.2881	-8.9652	-9.7352	-10.278	-10.189	-10.487	-10.653	-11.128	-10.67	-10.048	-11.069	-10.457	-7.7953	-10.35	-10.351	-10.373	-10.315	-9.1674	-8.5958	-11.114	-8.706	-10.976
8.4379	8.4238	8.6156	7.8771	7.0712	8.5484	6.1671	8.9199	8.3673	7.8151	8.1213	7.1353	7.3465	7.4799	8.9614	9.1781	7.4909	10.1	9.9064	8.8107	8.8373	9.3475	8.0341	8.0982	8.0325	10.121	8.4416	8.167	8.507	9.1504	8.5316	9.1489	7.4729	7.3347	9.6578	7.6542	10.669	8.5796	8.6674	6.8828	7.7882	9.2623	6.51	7.7411	8.645	9.6481	8.49	8.1568	8.7333	8.2341
1.8379	2.519	2.1585	2.52	2.6884	2.3138	1.5329	0.20276	1.6567	1.1896	1.5771	2.8162	1.56	-0.18891	1.7678	2.3563	-0.86928	1.427	-0.30656	1.911	1.7398	1.4592	1.2006	1.7764	1.2209	1.0105	0.72489	0.58011	1.8062	1.3227	-0.31292	1.524	-0.10403	1.2588	0.76135	0.74723	1.0914	2.6638	1.131	1.4184	1.7384	1.1851	0.65991	2.5892	1.1145	1.7188	3.0761	1.4658	2.5978	1.6522
1.7595	0.45995	-1.2456	-1.3392	-0.74401	-0.53045	-0.23641	-1.021	0.015374	-0.77552	-1.2784	-1.6231	0.65948	0.78672	-0.12026	-0.3563	1.4451	-2.189	2.1422	-0.55178	-0.41305	-0.52164	-0.63871	-0.10055	0.026701	-1.1021	1.6623	-0.35853	-0.41202	-0.60539	-0.99986	-0.30079	-0.82167	0.48529	-1.3281	1.2492	-0.86823	0.93962	0.87356	-0.79916	-0.68952	-0.83609	0.14699	-0.61135	-1.4051	-0.26905	-0.72737	-0.46483	1.0608	0.84752
-3.6505	-4.6286	-1.7978	-3.62	-4.2448	-2.7064	-2.4274	-1.8672	-3.2851	-1.7646	-2.9442	-3.1028	-2.9055	-1.9253	-3.545	-4.1469	-3.0477	-2.7489	-2.3775	-2.5027	-2.9242	-1.5878	-1.9778	-2.281	-2.5508	-3.632	-3.2324	-3.1802	-2.8944	-0.59793	-4.7038	-3.8336	-0.64688	-1.1395	-3.7989	-1.5751	-2.3231	-0.50128	-1.0718	-2.8519	-3.8525	-0.91488	-1.6107	-2.2028	-3.3629	-2.3102	-2.3181	-2.5285	-2.7414	-0.97661
-0.81841	0.086082	-0.37058	-1.0031	-0.84649	0.058672	-0.67781	-0.59698	1.3325	0.046344	0.99668	-0.38691	-0.030139	-0.40059	0.33318	-0.6697	-0.37378	-0.24071	-1.544	-0.36391	-1.5708	0.2708	-0.47384	-0.47582	-0.007824	0.28667	0.18091	-1.2424	-0.52823	0.060552	-0.74752	0.48736	-0.056796	0.039452	-0.026458	0.3127	-0.68212	-0.14459	0.082621	0.2795	0.48148	-0.94695	-0.89245	0.83439	-0.61613	-1.1891	-0.73847	0.16546	0.23532	-0.32669
-13.915	-13.926	-13.407	-16.232	-14.98	-13.865	-14.438	-14.846	-13.972	-17.176	-15.059	-14.711	-14.778	-13.625	-14.408	-14.892	-14.366	-14.074	-14.158	-15.591	-15.734	-13.833	-14.944	-14.31	-13.5	-13.318	-14.168	-14.934	-13.276	-14.691	-14.264	-13.911	-12.391	-14.882	-12.926	-13.47	-13.426	-14.409	-12.979	-13.462	-14.414	-13.227	-14.562	-13.26	-13.54	-13.502	-13.239	-15.038	-13.701	-14.879
3.2596	2.9863	-0.27101	2.8106	3.1917	2.7396	2.4384	3.1747	2.4375	4.0553	3.1144	1.1938	1.8648	2.8545	3.9978	0.5638	1.4567	1.3405	1.5528	2.1016	2.3246	2.3879	2.4148	2.6106	2.7967	2.1756	1.663	1.5902	3.4144	2.8542	1.4555	1.8329	2.6935	2.6231	3.0659	3.9117	2.5991	2.4654	3.1234	2.5937	2.1495	3.3414	1.817	1.2582	3.5288	2.9654	2.508	3.3361	4.6877	1.5374
-10.832	-10.872	-11.266	-11.222	-11.059	-9.7469	-12.174	-10.721	-11.067	-10.287	-12.447	-10.704	-10.501	-10.753	-10.531	-10.629	-10.28	-11.301	-8.5666	-11.658	-9.9535	-11.648	-10.945	-10.718	-10.645	-9.5653	-10.854	-12.529	-10.737	-11.503	-11.036	-11.339	-10.27	-10.989	-10.734	-12.103	-11.685	-10.164	-11.648	-11.837	-12.018	-11.841	-12.07	-11.894	-8.9004	-10.078	-9.4535	-12.234	-10.212	-10.048
-0.84405	-1.5499	-2.6956	-0.68028	-1.3054	-3.091	-1.8719	-3.3018	-4.1141	-3.5204	-2.0591	-1.9196	-3.0055	-1.7103	-2.0476	-4.5629	-0.77373	-1.2226	-3.3547	-2.315	-4.1509	-2.9097	-2.4339	-3.2941	-2.2179	-2.7704	-1.4123	-2.435	-2.4532	-2.3026	-4.2734	-2.9379	-2.5906	-1.4186	-2.7759	-2.7435	-0.94576	-1.884	-2.7605	-1.6508	-3.292	-3.2908	-1.7145	-3.4655	-1.5538	-2.5972	-1.5769	-2.5458	-0.80044	-1.8958
-3.9184	-2.0574	-2.0384	-5.7056	-3.0965	-3.5733	-5.0866	-3.131	-3.3724	-2.6314	-3.5417	-2.4256	-3.86	-3.4447	-2.4702	-3.1594	-3.3685	-2.7992	-3.8488	-2.3827	-4.2101	-3.685	-3.8818	-5.1272	-4.6484	-3.0484	-4.9582	-1.0923	-2.0821	-4.3482	-2.3499	-1.7371	-2.6465	-3.5326	-2.7421	-3.898	-3.0112	-3.0781	-3.4106	-3.8172	-4.0248	-1.1916	-3.3064	-4.8578	-3.6501	-2.1007	-2.5251	-3.4758	-2.6185	-3.0199
-4.0043	-4.6684	-6.6623	-5.0248	-5.9646	-5.5502	-4.1416	-4.0126	-4.8037	-6.4477	-3.4379	-4.714	-5.2811	-3.8333	-3.9591	-4.9786	-4.7226	-4.6735	-5.4033	-4.825	-5.4913	-4.6849	-4.0281	-5.3674	-4.691	-5.0117	-4.4161	-5.8026	-5.1562	-4.8304	-4.8392	-4.1673	-4.6064	-3.625	-3.6237	-5.7637	-4.3255	-4.9316	-6.0246	-4.2934	-5.1231	-3.4715	-4.077	-5.2986	-4.2289	-5.6843	-6.363	-5.6689	-4.4313	-4.3595
-6.9	-6.4297	-6.7527	-5.8877	-5.885	-6.2772	-5.7144	-5.6029	-7.5788	-6.8006	-5.9395	-6.0747	-5.6294	-6.3047	-7.3642	-4.8127	-5.6187	-6.0151	-6.6774	-5.9397	-6.6516	-6.1907	-5.1169	-6.2433	-6.7002	-5.5165	-4.7844	-7.0205	-5.805	-7.7684	-6.6722	-5.3016	-6.7294	-8.2223	-7.7758	-5.4307	-6.0349	-7.7986	-5.2548	-7.3492	-6.2919	-6.8021	-6.2255	-6.1597	-8.0675	-8.4536	-6.8511	-6.7319	-5.401	-7.2074
-12.718	-14.859	-14.026	-13.732	-15.265	-14.717	-14.459	-13.913	-15.699	-13.331	-12.943	-13.976	-13.281	-13.422	-13.805	-14.821	-14.487	-13.267	-13.65	-13.591	-13.999	-15.053	-13.149	-14.821	-14.481	-14.591	-14.434	-13.879	-13.259	-13.733	-15.229	-13.924	-14.38	-13.837	-14	-12.79	-13.686	-13.096	-13.759	-13.949	-13.373	-14.402	-14.345	-14.246	-13.73	-13.246	-14.353	-13.29	-13.739	-14.191
-0.077666	0.16186	-0.51664	0.41096	0.40794	-0.12978	-1.0732	-0.79055	-0.50345	-0.02864	1.1376	0.0067242	0.36295	0.015837	-1.144	-1.8227	-1.3003	0.96202	1.6579	0.98289	-2.5183	1.5916	0.79231	-1.0669	1.8108	0.68021	-0.19494	-0.52391	-0.22927	0.4876	0.9813	-0.62757	-0.73266	1.1969	-0.045256	-0.46854	1.2342	0.37396	0.22089	1.3654	-0.87276	0.48153	1.2945	-1.291	-0.26435	-0.53719	-0.096674	0.83267	0.46378	0.44041
1.8663	2.6745	3.0002	1.7778	1.7791	1.8719	3.2536	1.5748	2.6862	2.4395	4.1515	2.325	3.6356	4.1687	1.9026	5.6777	3.5676	2.6416	3.323	3.6416	3.8387	4.5196	2.176	3.4315	3.4819	3.2088	3.0151	2.59	3.1285	3.3295	3.0506	2.6593	3.5709	3.0616	2.8119	1.686	2.5375	1.4376	1.2704	2.7428	3.199	2.5353	2.707	4.0723	2.0053	2.8305	1.1631	3.2783	1.0143	1.87
5.8036	4.3642	4.3665	4.7403	4.2906	5.7675	5.5509	5.4822	6.5355	5.4145	6.1567	5.582	4.0464	6.6235	5.2074	6.7162	6.4584	6.384	6.8494	4.7926	5.4872	4.9588	5.2963	5.7804	6.7887	5.9989	5.0593	5.3034	5.9132	5.3148	6.2007	5.9508	4.1501	7.0383	5.756	6.5035	3.8817	4.9853	5.4511	7.5136	4.5007	5.2779	4.9829	4.2386	6.118	4.2376	4.0703	5.6208	5.629	5.3708
1.6121	-1.1451	-1.3643	-2.7928	-3.6952	-1.8822	-3.3424	-0.47334	-0.96938	-1.3895	-1.1579	-1.4021	-1.8882	-1.2874	-0.65189	-2.1133	-2.741	-0.58751	-0.43549	-1.0734	-0.33489	-1.6413	-2.1434	0.011717	-0.036091	-0.96355	-0.24403	-0.96854	-0.6911	-0.88266	-1.9968	-1.6223	-2.4205	-1.2795	1.3139	-0.53807	-2.1295	-1.6302	-1.2545	-0.44533	-1.8512	-0.30489	-2.6301	-0.40864	-1.3135	-0.60319	-1.2211	0.075558	-1.1078	0.11591
9.6262	7.1198	9.842	6.7504	8.7638	8.7342	7.7447	8.249	7.9427	8.231	7.9778	8.9578	9.5416	9.9032	8.9328	9.2059	8.6189	8.096	8.0968	7.6247	8.97	8.5375	10.346	10.013	7.7006	8.4357	8.3445	8.5606	8.8442	7.9423	7.8534	9.1852	9.2805	8.2777	7.2503	9.1315	8.5899	8.9514	7.8066	9.6893	8.8518	7.7211	7.9715	7.4996	9.4305	7.9173	8.1784	8.4443	8.5737	8.6416
-3.0474	-3.6492	-4.2597	-4.8086	-3.6652	-3.299	-3.4293	-1.8957	-3.0083	-2.5944	-2.1331	-3.6526	-4.0971	-4.0052	-4.3182	-2.8935	-2.6092	-4.1587	-4.6774	-3.3046	-3.8475	-1.6535	-4.4449	-4.4936	-3.8784	-3.6815	-3.5275	-3.9585	-2.962	-3.7145	-3.9254	-2.8577	-4.3171	-4.1919	-3.4229	-1.965	-3.9922	-2.1885	-1.985	-2.994	-2.9725	-3.8724	-3.5807	-4.2772	-2.1076	-3.1385	-3.9224	-3.8608	-1.0335	-4.1173
-12.189	-13.684	-15.167	-13.468	-14.016	-13.174	-11.845	-13.534	-12.885	-13.062	-13.837	-13.702	-13.803	-12.553	-12.976	-14.693	-12.583	-13.365	-11.848	-12.4	-12.861	-14.176	-12.933	-13.275	-15.429	-14.515	-14.123	-13.845	-12.767	-13.995	-14.37	-11.414	-14.668	-12.592	-12.592	-12.521	-13.375	-12.016	-13.698	-14.411	-13.61	-13.218	-14.43	-14.063	-13.881	-13.119	-13.847	-13.93	-12.078	-13.685
-14.456	-12.865	-13.562	-13.122	-12.283	-11.989	-12.847	-12.867	-14.08	-13.173	-13.865	-12.711	-12.245	-13.852	-13.024	-12.846	-12.912	-12.661	-13.191	-12.048	-14.081	-14.369	-13.634	-14.259	-13.911	-12.551	-14.12	-14.422	-13.82	-13.92	-12.376	-13.168	-13.987	-14.04	-12.407	-13.337	-14.238	-12.289	-13.753	-12.635	-13.104	-13.014	-13.464	-14.523	-11.852	-15.304	-13.263	-13.312	-13.02	-14.492
-5.5713	-5.6411	-5.5745	-5.0448	-6.8723	-7.1991	-6.0532	-5.9067	-5.1967	-6.3981	-5.2282	-6.0096	-6.456	-5.5877	-7.0582	-7.0969	-5.8908	-5.0794	-3.9104	-6.1332	-5.4565	-5.102	-5.5761	-6.2663	-4.2866	-5.8431	-7.0291	-3.7497	-5.1834	-5.6591	-4.4297	-6.9647	-5.5482	-6.5213	-6.6899	-6.0755	-5.8451	-5.395	-5.8425	-5.5969	-6.5742	-4.6683	-5.5149	-6.0351	-5.6884	-7.4929	-5.7561	-6.2009	-3.9429	-7.136
-7.528	-7.5763	-7.4582	-7.5929	-6.6784	-7.6614	-6.9719	-9.1115	-8.3626	-7.2421	-4.4774	-6.5824	-6.0628	-6.4029	-8.3182	-7.648	-6.7742	-7.6002	-7.3121	-6.559	-8.4069	-7.5121	-6.2137	-8.3203	-5.5757	-7.7177	-7.2006	-8.3793	-8.3942	-8.0408	-7.9722	-6.8413	-7.4338	-9.0374	-9.275	-5.9914	-7.6968	-6.9928	-7.9929	-8.7171	-7.4435	-7.5557	-7.7098	-9.2539	-7.7608	-4.4762	-9.3422	-7.5064	-8.4811	-4.9954
-4.1771	-3.3851	-3.9311	-3.6129	-4.814	-4.8521	-4.6171	-3.4087	-4.8882	-4.4804	-4.6146	-2.9822	-5.1228	-5.7449	-3.5784	-3.0951	-2.7881	-2.8617	-4.0962	-2.6531	-3.8863	-4.4573	-4.2179	-4.2347	-3.5458	-1.5867	-5.1152	-6.5404	-4.6939	-3.7397	-4.6024	-4.6354	-3.8374	-3.7364	-3.6327	-4.0137	-3.7156	-4.5977	-4.3651	-3.1515	-4.3979	-5.337	-4.4983	-3.3625	-3.0945	-3.1435	-3.4859	-6.2018	-4.6326	-5.2833
6.0333	5.7069	5.6937	5.7027	4.2784	5.4802	5.8741	4.8966	5.4767	6.4562	5.8068	3.6068	4.7127	5.7062	3.9109	7.3471	6.752	6.1654	4.5757	5.8132	4.4502	6.1293	6.7704	4.7023	6.0519	3.8887	5.4899	7.2824	5.0488	5.9982	5.6317	5.1676	5.4554	6.9981	5.587	6.5567	3.756	5.7078	6.1708	5.0525	5.3893	6.1379	4.7951	4.8141	5.7553	6.5024	4.8082	4.9578	4.1125	6.5268
0.059513	0.93157	0.5005	0.90351	0.96117	-0.50301	0.32316	0.57869	0.38621	0.25276	-1.2107	-0.27104	0.97348	0.93401	-0.33515	0.15211	1.1996	0.033578	1.3805	-1.024	0.22128	0.54043	-0.021024	0.32873	-0.62038	-0.025302	0.69983	0.0023051	0.67225	-0.0012769	0.36498	-1.0229	0.89607	-0.3983	-0.38069	0.42012	-1.1556	1.7973	-0.64382	-1.034	0.15511	-0.92143	0.40289	-0.31111	1.775	-0.45515	-1.2443	-0.80095	0.42715	0.58415
4.2142	3.9509	5.5274	4.0138	3.5467	3.3895	4.1278	4.3443	4.0177	3.5595	3.6978	4.707	4.4279	3.8657	5.2578	4.885	4.2934	3.0656	3.9988	4.0778	3.6135	4.0013	3.9266	2.4646	4.1242	4.7253	4.233	2.8007	3.9675	3.9571	3.8758	4.094	6.2802	4.935	3.0709	1.4647	3.9014	5.6896	4.305	4.66	4.5094	4.4748	4.5865	4.9362	3.242	2.9682	2.6501	5.2939	3.3053	4.6725
-9.1037	-10.081	-8.5688	-7.6022	-8.757	-7.5209	-7.723	-7.1651	-9.4854	-9.5033	-8.5153	-8.2057	-8.7228	-9.8002	-8.5348	-9.1766	-7.8429	-9.5048	-8.1634	-8.2041	-10.892	-10.453	-8.0814	-8.6724	-8.5952	-8.8671	-9.1472	-9.844	-8.9956	-8.6119	-7.8538	-9.2486	-8.3626	-10.922	-8.6232	-9.2109	-7.136	-8.178	-9.1524	-9.0844	-8.2778	-8.305	-8.8597	-7.0929	-9.0368	-9.1156	-8.9971	-8.3134	-8.3113	-9.1999
-22.254	-22.604	-22.47	-21.968	-22.616	-21.922	-22.548	-22.336	-22.791	-22.809	-22.76	-22.632	-22.289	-22.258	-23.344	-22.098	-20.522	-22.095	-21.305	-22.028	-21.76	-20.552	-22.082	-23.08	-21.023	-22.393	-21.935	-23.07	-22.667	-20.81	-22.176	-22.012	-22.235	-21.606	-20.437	-22.009	-22.305	-21.908	-21.479	-21.87	-21.614	-21.315	-20.996	-21.566	-22.612	-24.076	-22.075	-22.502	-21.231	-22.248
8.3732	8.724	8.9887	8.0343	10.167	8.8486	9.6312	8.8286	8.6648	7.2446	9.4574	7.7146	7.7154	8.787	8.6977	7.6696	9.4757	9.4271	8.7865	6.9823	9.5846	9.0141	6.7169	9.5215	8.8597	8.444	8.4094	7.8762	9.5274	9.1422	8.4433	8.5491	9.929	7.3449	7.9718	8.3328	8.1552	8.9772	9.6076	8.299	8.6852	8.3643	7.436	9.3296	8.5541	9.4307	8.5394	8.706	7.3507	7.6653
-3.2874	-3.6537	-3.4904	-3.8168	-3.027	-2.586	-3.8444	-2.1472	-4.6467	-3.7816	-4.3617	-4.2248	-3.9921	-3.7208	-4.2084	-4.0647	-3.7958	-2.6414	-3.0729	-1.7586	-4.0181	-3.3558	-3.3259	-5.1779	-3.9533	-4.3774	-3.1959	-4.5552	-3.783	-5.7848	-3.3496	-5.0398	-3.1534	-3.7545	-4.075	-3.9399	-3.3206	-3.2336	-3.9205	-5.0892	-2.8321	-3.2674	-4.0645	-3.8504	-3.2215	-4.0545	-4.1429	-4.1964	-1.9405	-2.318
2.6605	1.8776	1.4821	2.3158	1.9829	3.5034	2.6325	0.96984	3.1827	2.7337	2.2906	2.9199	2.9932	2.2605	1.8052	2.114	4.0369	2.1241	1.5346	1.864	2.2413	2.3166	3.0396	1.9819	1.182	2.1378	0.87846	2.3762	1.3831	2.5259	2.3302	1.101	1.8083	1.7779	3.0299	1.0726	2.4588	2.4834	1.2672	2.8595	2.4864	3.3271	3.2253	2.4051	1.9589	1.8561	3.7681	1.087	1.8162	3.1735
-1.0474	-1.176	-1.8095	-1.8177	-2.2007	-2.9001	-1.7245	-0.67973	-0.86889	-0.66563	-0.4768	-1.6553	0.78167	-0.8814	-1.0603	-1.9489	-0.91592	-0.94924	-1.1163	-1.0158	-1.3078	-1.9219	-1.2447	-0.93915	-1.5661	-1.6519	-1.5078	-1.3893	-0.72999	-0.23015	-0.099654	-0.88162	0.3047	-0.59738	-0.23954	-2.6441	-1.689	-0.5916	-1.0792	-0.87602	-2.0276	0.61832	-0.0039512	-1.4219	-0.58531	-1.4223	0.17019	-1.369	-0.35194	-0.87346
-2.4384	-3.1233	-3.472	-4.4619	-3.1426	-5.7645	-2.9013	-3.4935	-3.3299	-3.7577	-4.1903	-3.1626	-1.8817	-3.2245	-4.1046	-2.2281	-2.9909	-3.3237	-4.6522	-5.0105	-4.5041	-2.7632	-3.8398	-3.1132	-3.6511	-4.2317	-4.4311	-4.4529	-3.4374	-4.8352	-3.8521	-3.0499	-3.5862	-4.371	-3.6012	-3.9016	-3.8539	-5.0225	-3.257	-2.0467	-3.8336	-1.5143	-4.1206	-3.0586	-2.7964	-3.7976	-3.05	-1.9069	-4.2719	-5.1647
0.76565	2.1516	2.0418	-0.56298	2.9908	1.2523	1.6291	1.5394	0.4402	0.56353	-0.3483	-0.0074141	1.3446	2.419	-0.081107	0.0074424	2.518	1.9833	1.88	0.99697	0.81828	0.65675	0.59727	1.219	1.7454	1.7187	-0.51344	1.9849	2.3063	2.2987	1.4247	-0.035508	1.0924	1.8071	0.6649	1.3742	1.1796	1.8522	1.8536	2.1308	1.7533	1.6326	1.9237	-0.22372	0.90448	2.241	1.9547	0.67143	1.3404	1.9737
-10.998	-11.394	-11.622	-12.26	-12.623	-9.827	-10.304	-12.583	-11.828	-12.606	-10.517	-10.775	-10.797	-13.141	-11.169	-12.685	-12.369	-11.471	-13.182	-12.764	-11.647	-12.036	-12.944	-12.156	-12.499	-11.053	-10.699	-13.327	-12.242	-12.886	-11.557	-11.838	-10.48	-11.176	-12.732	-13.75	-13.406	-11.482	-11.772	-12.647	-13.6	-12.484	-11.916	-11.065	-11.68	-12.877	-12.502	-12.204	-10.833	-12.377
-1.2285	0.047409	-0.57442	-1.4161	-1.5906	-0.73863	-0.20474	-1.9168	-0.74532	-0.50354	-0.6589	-0.73889	-0.85931	-0.64806	-0.72174	-0.91865	-2.8006	0.48606	0.011292	-0.88947	-1.2383	-1.1907	0.27664	-1.802	-1.4333	-0.38638	-1.7504	1.8064	1.3474	-1.2328	0.5	-1.2561	-1.5428	0.57817	0.44157	-0.36741	-0.42755	0.5547	-1.2847	-0.60873	-1.5329	-0.04886	-1.0603	-1.5261	-1.5763	0.49898	-1.1104	-0.37903	-0.47631	-0.3728
7.0851	8.5419	6.6574	6.4982	6.2367	6.9419	5.3832	6.7468	6.7052	6.3321	6.3301	6.8594	6.1318	6.5716	8.152	7.3964	6.9344	7.7672	7.1448	7.1118	7.6463	6.3896	6.389	5.5781	6.5611	7.5732	8.3958	6.732	7.114	5.4106	6.4167	7.6169	5.9226	7.444	7.7569	5.7346	5.0549	7.9181	6.3167	6.4336	8.3365	8.3455	7.2136	6.3022	5.1155	6.856	6.5083	5.9441	7.5936	7.8107
-15.532	-14.221	-15.901	-14.253	-14.842	-13.328	-15.108	-14.682	-13.19	-13.857	-15.133	-14.07	-15.922	-14.102	-13.82	-13.851	-13.795	-15.317	-14.652	-14.523	-14.084	-14.711	-15.206	-14.343	-12.329	-15.181	-13.59	-14.005	-14.124	-14.508	-14.797	-15.766	-14.557	-14.946	-14.242	-12.374	-15.771	-13.866	-14.968	-15.217	-14.417	-15.997	-15.273	-14.669	-15.121	-13.705	-15.067	-15.076	-14.512	-14.63
-8.111	-9.2653	-7.683	-8.5378	-7.9155	-8.1258	-7.3654	-8.9194	-7.841	-7.7502	-7.3013	-7.907	-6.1655	-7.9804	-7.8656	-6.2119	-7.6495	-8.1909	-6.8278	-6.4281	-6.2605	-7.0694	-7.9938	-8.3734	-8.6123	-7.7233	-6.9259	-6.6737	-8.323	-9.4594	-7.7638	-7.4238	-9.3055	-7.8371	-8.1183	-6.5253	-6.6928	-7.9066	-7.4881	-7.6641	-7.3717	-6.3545	-5.5536	-7.287	-6.3918	-7.1029	-7.119	-7.4447	-7.4263	-8.2536
-9.5468	-8.7702	-10.818	-9.715	-8.4742	-8.9373	-8.2951	-8.9374	-9.1223	-8.9896	-8.5952	-9.2425	-8.409	-8.4187	-9.5087	-8.6333	-9.166	-9.276	-9.6631	-8.1942	-7.4558	-9.8842	-8.709	-8.7196	-7.6671	-9.0061	-8.5783	-10.296	-8.4853	-9.3214	-9.5411	-8.3869	-8.4763	-8.9038	-8.4493	-8.982	-10.633	-7.2914	-7.508	-8.8628	-8.7054	-8.6895	-9.7273	-7.8245	-8.675	-8.0695	-9.1483	-8.2802	-9.0838	-8.0831
-9.5563	-7.9338	-9.2899	-9.2539	-9.2627	-8.0585	-8.8756	-8.34	-8.6412	-10.035	-6.5954	-8.5861	-9.2522	-7.5868	-8.5887	-10.11	-7.0399	-8.5228	-9.1226	-8.8279	-9.6632	-8.6257	-9.0472	-8.9878	-9.4319	-10.157	-8.8052	-7.9239	-10.11	-8.518	-9.1007	-10.686	-9.0517	-7.0984	-9.3499	-9.3135	-8.7373	-8.9973	-8.1182	-9.487	-7.5998	-9.7095	-10.545	-8.4628	-8.5488	-9.5428	-8.0498	-9.1989	-8.3402	-9.3841
-11.281	-8.5586	-11.407	-11.823	-11.534	-11.319	-10.511	-11.499	-10.214	-11.978	-11.843	-9.3364	-10.956	-10.492	-11.216	-11.562	-10.907	-11.39	-11.36	-11.304	-10.363	-11.059	-11.943	-10.331	-11.361	-12.551	-10.606	-12.264	-11.181	-10.788	-11.508	-11.15	-11.625	-12.209	-10.382	-11.863	-10.906	-11.671	-12.477	-11.837	-12.837	-10.505	-9.6387	-11.694	-11.016	-10.779	-12.114	-12.095	-12.815	-12.879
3.0762	2.6065	3.2297	4.1736	2.1468	3.7446	1.8551	1.7304	1.6424	2.58	2.4447	2.7555	3.0278	1.8288	2.6713	3.4387	5.1548	1.5666	3.5075	1.4231	2.8848	2.0719	2.0667	2.7337	2.886	2.0895	2.9378	3.498	4.446	2.1196	1.5397	3.7113	2.6653	2.6211	2.8863	4.2836	1.9865	1.1978	2.3095	2.1794	1.6825	2.0527	2.5036	2.6488	1.5998	2.3052	2.0564	4.0061	3.5951	2.1319
-9.0408	-8.5929	-8.4662	-9.1979	-10.548	-9.2622	-10.099	-9.1745	-8.3754	-7.2621	-10.566	-10.454	-8.4988	-8.526	-9.5363	-8.3141	-9.2991	-9.8868	-10.667	-9.1915	-9.3712	-9.2997	-9.8072	-8.405	-9.1018	-9.2805	-9.9759	-10.613	-9.6611	-7.3975	-9.9154	-9.9988	-11.01	-9.7688	-8.8353	-10.106	-9.5605	-8.7666	-9.1479	-9.9098	-9.6031	-9.9167	-9.9938	-7.3779	-8.2302	-10.229	-9.3143	-8.3176	-9.3721	-10.51
-1.0933	-4.0099	-4.011	-3.9872	-3.2438	-4.2595	-3.9095	-1.724	-3.3768	-1.4408	-2.7223	-7.0125	-2.7755	-3.9378	-2.1543	-3.6619	-3.1311	-1.7198	-3.3744	-3.5341	-3.605	-2.7192	-1.3535	-2.8487	-4.6225	-0.91619	-4.5217	-3.6757	-2.483	-3.1499	-5.1686	-2.5997	-0.85344	-3.3578	-3.4521	-3.4049	-3.4126	-4.6177	-2.3244	-3.3788	-2.7094	-3.1604	-2.7041	-2.1924	-3.9026	-4.5446	-3.7762	-3.6661	-2.8391	-2.8504
-3.5932	-2.1988	-3.451	-3.9954	-3.5514	-3.9853	-1.6743	-2.0939	-3.2613	-3.3404	-3.9964	-2.7738	-3.5464	-2.2526	-3.1485	-2.0717	-4.1799	-2.0824	-2.2475	-2.4131	-2.4101	-4.0626	-2.4298	-3.7279	-2.5824	-3.4898	-2.4537	-3.856	-3.1452	-2.6446	-2.6526	-4.3611	-3.873	-5.1558	-1.2179	-3.2539	-4.6616	-0.48174	-4.885	-2.4825	-4.3965	-2.9254	-2.8855	-4.2947	-2.3902	-4.3488	-3.1004	-1.0034	-4.0509	-3.0183
1.4521	-0.15439	-0.84981	1.0633	-1.9124	-0.2116	0.11761	-0.55161	-1.1083	0.66207	-0.42975	0.43343	-1.3232	-1.0781	0.73302	1.1878	-0.36777	-0.12549	1.5401	1.5475	0.73348	1.8189	-0.38351	0.31698	-2.1596	-0.46512	1.265	0.61535	0.27729	1.3824	-1.1033	-0.93833	1.2588	-0.056781	-0.47535	-0.81668	-0.089171	0.31905	-0.53911	0.66645	0.95748	1.3764	1.4345	0.39957	-0.98638	0.19159	-0.7521	-1.0426	0.59638	-0.16069
-3.2771	-3.6892	-3.9197	-1.6985	-1.6203	-3.2271	-2.0163	-3.7855	-4.6312	-3.251	-1.7848	-2.3658	-3.864	-2.004	-2.6558	-1.4617	-2.8051	-2.5848	-1.6172	-4.3134	-2.2882	-3.0472	-1.9054	-1.8938	-2.0915	-2.8686	-2.1792	-3.3109	-3.3734	-2.3075	-2.2553	-2.7894	-3.9558	-3.6546	-1.9774	-3.28	-2.7906	-2.1102	-3.0555	-2.4893	-1.2251	-1.6013	-2.6875	-3.0316	-3.2647	-2.4305	-4.3655	-2.4872	-1.319	-2.6816
-5.5814	-6.6868	-4.4781	-4.8373	-6.0505	-6.9868	-5.3247	-6.5318	-6.1788	-3.9989	-6.4421	-6.9216	-5.7705	-5.5537	-6.1764	-5.0872	-5.3807	-5.1502	-6.5405	-4.6773	-6.4628	-6.154	-5.0038	-6.1657	-5.3226	-4.6198	-5.4545	-4.667	-4.9985	-4.7463	-5.5759	-6.1527	-5.7485	-4.8945	-5.8175	-5.2738	-5.0797	-5.6837	-5.775	-4.7541	-6.8378	-5.3119	-5.2457	-5.7714	-3.475	-6.8207	-5.8818	-4.6168	-5.8861	-6.4337
-12.963	-13.279	-13.976	-13.451	-11.719	-12.666	-12.863	-13.778	-12.532	-14.032	-11.419	-12.599	-12.941	-12.434	-12.26	-12.5	-13.096	-14.823	-11.487	-12.62	-12.658	-12.829	-10.98	-11.058	-12.801	-12.171	-13.193	-14.44	-12.647	-14.024	-12.051	-12.202	-11.885	-13.359	-12.861	-11.704	-13.347	-12.246	-12.081	-11.807	-12.024	-13.405	-12.455	-11.721	-13.65	-14.912	-13.643	-14.274	-13.067	-12.814
-10.432	-11.383	-11.801	-8.9917	-10.098	-10.912	-11.854	-8.2256	-10.946	-10.491	-11.885	-8.7158	-9.3423	-10.877	-10.991	-11.583	-10.278	-9.6212	-10.527	-11.131	-9.8946	-9.864	-10.109	-10.763	-10.984	-8.4445	-10.304	-11.585	-9.4592	-9.1367	-11.244	-10.742	-10.618	-9.5023	-9.5515	-9.8877	-10.657	-10.458	-10.287	-9.5962	-10.448	-11.728	-10.317	-10.422	-9.5168	-12.56	-10.903	-8.4564	-10.049	-9.1124
-10.54	-10.026	-10.94	-10.843	-8.9347	-10.642	-11.303	-11.209	-11.556	-8.9449	-11.208	-9.0924	-9.6127	-9.8719	-9.4646	-10.661	-9.7145	-11.173	-9.1605	-10.757	-9.0311	-9.3155	-11.51	-11.31	-9.3754	-10.968	-11.371	-8.4488	-8.8811	-12.404	-10.225	-10.272	-9.3314	-11.286	-9.1066	-10.716	-10.584	-11.602	-9.337	-10.728	-9.2107	-10.172	-10.884	-10.565	-11.184	-10.483	-10.103	-11.083	-10.985	-8.8975
-7.508	-6.7051	-6.5986	-7.1548	-6.9374	-7.2165	-7.6095	-6.2292	-6.4277	-7.4896	-8.0189	-5.5495	-6.0487	-5.5894	-4.996	-5.9472	-6.41	-7.7447	-3.9126	-7.0598	-5.5109	-7.1059	-7.5624	-7.3217	-6.4996	-5.9272	-6.0317	-6.231	-5.5606	-6.7251	-6.6966	-7.6563	-5.0995	-5.4646	-5.7419	-7.5051	-6.3227	-6.4362	-7.0746	-5.824	-6.8086	-5.4285	-5.0308	-6.7242	-5.7569	-5.1524	-6.5894	-8.2261	-5.2266	-6.5392
-4.2124	-4.3337	-5.2989	-3.8962	-6.3547	-4.4787	-4.3558	-4.319	-3.156	-4.0796	-3.4505	-3.1232	-5.0536	-3.0552	-7.0346	-5.6659	-4.9068	-5.7198	-4.6288	-4.2839	-5.5364	-5.5639	-5.3741	-3.6757	-4.4909	-3.1323	-6.0823	-6.1104	-3.8388	-4.3289	-4.0739	-3.8123	-3.9285	-4.4041	-2.6946	-3.696	-4.6237	-3.6669	-7.0348	-3.9115	-4.2527	-3.3469	-3.9902	-3.8835	-3.4123	-5.3037	-4.5265	-5.8505	-4.5436	-4.5334
-2.4415	-1.8609	-3.7565	-2.7826	-3.657	-3.4676	-1.8049	-3.2335	-4.816	-3.0573	-0.96482	-2.9801	-2.0744	-0.77894	-2.9698	-2.6605	-1.2612	-2.5571	-4.6775	-1.8626	-2.4145	-0.61026	-1.6854	-1.0027	-2.726	-2.9861	-3.5327	-3.1253	-2.446	-3.8581	-1.9824	-2.9357	-3.2409	-3.8689	-1.1396	-2.9112	-1.445	-2.6218	-0.30634	-2.4664	-2.5802	-2.7006	-1.7449	-2.3949	-2.0292	-2.3997	-2.4851	-1.6049	-2.3619	-3.9764
6.0358	4.8195	5.5226	5.0468	3.1777	5.6751	5.1099	5.6509	5.0028	4.5713	5.5041	6.6808	5.1805	5.8875	5.5177	6.0515	5.6287	5.9121	6.9296	4.5224	6.0242	5.874	5.3078	5.7917	5.8361	4.2428	4.5009	4.2319	6.6522	5.1868	5.1854	4.1757	6.811	4.8954	6.1731	5.5485	5.6159	4.2725	5.8923	4.314	5.9602	4.7701	4.8078	4.9694	6.2869	4.9399	5.989	6.2986	6.1021	5.9861
4.4735	3.2587	3.0036	4.1324	1.5958	3.8439	3.5067	1.7004	2.3274	3.9755	4.9382	2.5915	2.0439	4.0115	2.7453	4.1446	2.6995	4.172	3.761	3.7057	2.9494	5.8546	2.7235	3.147	3.2363	2.9565	2.2529	3.2291	3.6126	3.8186	3.333	3.2728	3.1637	4.0199	3.7034	3.7174	2.1993	3.1438	2.588	1.9963	3.5807	3.6664	2.469	3.7945	1.1058	1.9217	2.841	1.8954	2.9525	2.2861
-22.644	-22.416	-20.542	-20.933	-22.503	-23.526	-21.437	-22.246	-21.732	-21.913	-23.118	-21.458	-21.93	-23.117	-23.832	-21.329	-23.074	-21.597	-21.821	-21.987	-21.105	-21.89	-21.521	-21.299	-22.051	-23.62	-23.149	-21.743	-22.789	-23.438	-20.991	-22.212	-22.608	-22.162	-21.654	-20.717	-23.4	-23.081	-22.862	-22.319	-21.304	-22.507	-22.402	-20.421	-24.064	-21.767	-22.412	-23.482	-22.75	-22.134
-11.254	-11.804	-11.272	-11.06	-12.109	-12.024	-12.015	-10.786	-11.103	-11.327	-11.108	-10.246	-12.008	-9.984	-12.18	-10.971	-11.174	-10.217	-10.178	-10.49	-11.844	-11.659	-10.768	-12.385	-10.643	-10.098	-11.891	-11.437	-9.5677	-10.873	-10.705	-11.549	-10.875	-12.863	-10.357	-11.387	-11.126	-11.61	-10.445	-10.797	-11.22	-10.971	-10.805	-11.288	-10.509	-12.203	-10.285	-11.675	-11.666	-9.8668
5.9899	6.2054	5.2959	5.1931	5.064	5.5775	7.6543	5.3947	5.229	4.7538	5.7783	5.0058	3.3232	3.885	5.2169	5.2118	6.0528	5.7715	4.9911	6.087	5.6674	4.2978	4.5019	4.859	4.0397	3.6722	5.3733	4.5728	5.0319	4.7197	5.5438	5.2592	4.5045	5.3358	5.7098	6.3179	5.9659	4.7298	5.1732	3.8567	5.548	4.8609	4.1882	4.9669	5.3916	4.8317	4.1458	5.5142	5.3858	4.5701
3.049	2.5172	4.5302	1.0134	3.7197	3.2999	3.1436	2.4882	4.4575	3.9332	4.0624	1.3239	3.795	2.4391	4.8435	1.6534	3.3028	3.3043	2.8653	2.7084	2.0821	3.8415	2.7104	2.8392	1.7733	2.4281	2.1883	1.4592	4.2121	1.9192	2.3111	4.4333	3.3173	2.0268	3.1896	2.6577	3.1405	2.0255	3.714	2.0396	2.417	4.0796	2.118	2.4243	4.7661	3.5596	2.9433	1.7487	2.1607	3.3951
-13.805	-14.548	-14.06	-13.146	-13.536	-11.409	-13.303	-13.552	-15.27	-13.892	-12.858	-12.869	-14.979	-14.399	-13.762	-14.764	-13.722	-12.434	-14.53	-13.558	-15.009	-13.309	-13.697	-12.522	-12.422	-12.93	-12.575	-12.093	-11.574	-13.225	-14.255	-13.452	-13.22	-13.468	-12.86	-14.096	-12.563	-13.252	-12.753	-13.973	-12.754	-11.148	-13.902	-12.425	-14.25	-13.254	-13.27	-13.758	-13.257	-13.946
-0.10282	-2.5338	-1.7397	0.52104	-1.5721	-0.5813	-1.2398	-1.3975	-0.25688	-2.4484	0.062693	-0.85712	-2.0421	-1.7779	-1.9782	-1.1704	-0.3275	-2.0628	-3.1186	-3.4877	-0.694	-2.331	-1.575	-2.6728	1.6626	0.17981	-0.52917	-0.75156	-1.3803	-1.2106	-1.136	-1.8752	-1.1921	-0.76957	-0.59441	-2.7464	-0.72219	-2.1973	-1.408	-0.50887	-1.697	-2.4096	-0.19203	-0.3057	-3.1749	0.26133	-0.90411	-0.43714	-0.62181	-1.5553
4.4905	2.8476	2.17	1.795	2.3761	2.7808	2.2937	2.7577	3.5811	3.3337	3.6366	1.8399	3.3723	2.6753	3.5078	3.6045	1.9262	3.7784	3.9884	2.1628	3.6303	3.3806	4.332	4.6857	3.2925	3.2248	1.6596	4.6961	3.0029	4.6762	4.1225	4.9521	3.9164	4.3229	2.4596	3.9737	1.8239	1.7613	2.9112	2.7625	3.5663	2.2067	2.8609	2.9119	4.4402	4.0428	3.2781	2.4825	3.648	3.7931
-9.4368	-10.13	-10.856	-11.541	-9.8891	-9.812	-10.726	-11.489	-9.3241	-11.248	-10.391	-13.085	-11.144	-11.42	-11.74	-10.969	-8.5368	-10.15	-11.854	-9.7376	-11.228	-11.701	-9.4192	-11.304	-9.9618	-10.609	-10.852	-10.787	-9.539	-11.228	-11.474	-10.799	-11.608	-9.5931	-11.975	-10.98	-11.158	-10.855	-12.009	-12.207	-10.206	-10.847	-10.041	-11.584	-10.665	-9.9434	-10.524	-11.18	-11.954	-11.373
-6.6078	-6.402	-7.4766	-5.3722	-6.966	-6.8701	-7.0774	-5.1269	-6.6964	-6.0551	-6.7615	-7.2322	-5.0979	-5.5619	-5.1083	-5.7998	-6.5933	-5.2129	-6.4841	-5.2499	-6.2726	-6.6232	-7.8345	-5.717	-4.7298	-6.5052	-7.3659	-6.6177	-5.8973	-7.5454	-5.8456	-3.6878	-5.9281	-6.8844	-7.7548	-7.3988	-7.0437	-5.9989	-6.4649	-5.7823	-5.1827	-4.8867	-7.0408	-7.4987	-5.8821	-4.4027	-6.5033	-5.6274	-6.2162	-6.4844
-10.748	-11.416	-11.921	-11.454	-11.902	-12.437	-11.116	-13.271	-11.999	-12.265	-11.758	-11.798	-11.163	-13.338	-9.7275	-12.238	-11.078	-10.442	-10.54	-11.758	-11.308	-11.693	-10.528	-11.042	-12.642	-11.869	-12.898	-9.8076	-10.619	-10.972	-11.281	-9.9062	-11.694	-10.07	-11.308	-11.556	-13.668	-12.339	-12.294	-12.521	-12.094	-10.905	-11.264	-12.136	-10.706	-10.543	-9.4061	-9.9469	-11.887	-12.826
-4.5956	-3.8145	-4.6287	-2.168	-3.2029	-3.8218	-3.5503	-3.6414	-4.01	-3.5352	-2.5875	-2.0084	-3.8197	-1.4742	-1.9865	-4.9971	-4.5299	-5.1883	-4.4673	-3.4577	-1.5879	-3.0477	-3.4708	-3.3594	-3.0887	-4.8058	-3.3481	-4.8675	-2.4612	-3.5746	-4.0361	-2.5845	-3.1865	-3.4557	-1.4226	-3.6373	-2.1959	-3.6213	-3.0021	-3.1715	-3.1636	-2.7661	-2.935	-1.6353	-4.4237	-2.8976	-2.8091	-3.4545	-2.7125	-3.4754
-11.841	-11.784	-11.512	-10.878	-11.083	-10.077	-12.542	-11.839	-11.564	-9.5117	-11.522	-10.274	-10.637	-10.08	-10.074	-9.6149	-11.424	-10.167	-11.929	-11.8	-11.598	-11	-11.346	-10.357	-11.588	-11.957	-10.776	-10.661	-10.65	-10.754	-10.861	-10.867	-10.362	-13.412	-10.752	-10.802	-12.357	-10.978	-11.705	-10.826	-10.646	-11.389	-11.129	-11.457	-10.644	-11.786	-12.504	-11.751	-11.094	-11.749
-21.258	-21.838	-22.479	-22.748	-21.197	-23.232	-21.556	-22.06	-20.126	-22.274	-20.988	-21.245	-21.185	-22.303	-22.131	-23.113	-23.889	-23.23	-22.32	-21.357	-23.441	-23.96	-20.679	-21.747	-20.567	-22.164	-22.038	-21.87	-23.381	-23.159	-22.836	-22.505	-20.677	-21.666	-21.495	-21.2	-21.13	-21.622	-21.66	-20.71	-21.98	-22.45	-22.872	-21.68	-21.45	-22.153	-22.03	-20.145	-21.552	-22.382
-7.1469	-5.7849	-5.7916	-7.7052	-6.4549	-7.7106	-5.1151	-8.3939	-6.3258	-6.9055	-7.2668	-6.8351	-6.867	-5.6549	-6.5101	-6.3496	-6.5411	-5.4246	-6.0907	-5.9228	-6.5914	-7.1727	-6.0596	-6.4747	-6.1645	-5.7894	-5.297	-8.2294	-9.0576	-5.6432	-7.7485	-6.2193	-6.5105	-6.6021	-7.1374	-7.9807	-6.744	-6.0689	-7.2655	-7.1294	-6.6559	-3.9922	-6.3924	-7.0238	-5.9106	-7.0102	-7.0503	-4.9171	-6.6082	-5.6442
-2.5745	-3.4115	-3.9473	-2.3036	-2.2047	-2.9579	-3.0154	-3.1134	-2.5104	-1.5393	-1.8273	-1.7026	-1.9557	-2.7061	-1.8256	-1.9688	-2.0109	-1.9007	-2.9439	-3.9954	-4.4071	-1.4889	-2.2937	-3.1417	-2.0513	-2.8044	-1.8037	-2.0287	-0.96768	-1.3711	-2.668	-2.8479	-3.1904	-2.9295	-2.1011	-3.9073	-1.5269	-4.2111	-3.1965	-2.288	-1.1363	-2.065	-1.7821	-1.9364	-2.395	-1.7017	-2.6144	-4.0553	-1.7584	-2.7451
-0.61296	1.0595	0.5281	-0.23926	0.024439	-1.7263	1.4724	-1.2283	-1.837	-0.67521	-0.64814	1.1284	0.01536	-0.43894	0.3235	0.48609	0.33688	-1.0049	0.65498	-0.80119	0.8799	1.0354	0.4304	-0.39913	1.404	1.4219	-0.59489	1.1473	-0.56487	-1.4143	1.2839	-1.1088	0.084791	-0.64767	-0.27007	0.35621	0.012098	-1.2683	-0.33885	-0.91113	0.4556	0.87896	0.080143	0.13741	0.8912	2.2065	-0.01197	0.28457	-1.8556	-0.037322
3.8501	5.5258	6.132	4.6442	5.0634	5.288	5.7653	5.9698	3.9945	4.7731	4.1743	4.768	4.9589	3.9316	4.9844	4.5604	4.1554	6.1057	5.2571	5.5886	4.8875	5.6441	4.9578	5.0234	5.7544	3.5859	5.1197	5.0241	7.0092	6.1075	3.7209	4.4947	6.6201	5.4898	6.0088	5.9906	4.8605	6.2863	4.0507	6.0238	5.8775	5.2977	4.771	4.6415	5.2427	5.6316	5.4145	4.6247	5.3016	5.6961
-6.1136	-8.4371	-8.5264	-8.2554	-8.2248	-7.3056	-8.257	-7.4507	-6.7683	-7.2961	-8.4852	-9.1877	-8.2925	-7.8895	-6.698	-7.4634	-8.0064	-7.8117	-8.1191	-6.4765	-8.1921	-8.2294	-9.5621	-6.9106	-7.9137	-7.0895	-6.0139	-8.3296	-7.556	-7.0908	-8.4544	-9.3559	-5.6075	-7.1643	-7.7559	-7.6036	-8.0649	-7.6297	-6.2222	-7.6024	-7.2637	-6.2792	-8.1075	-6.6559	-8.2399	-7.4064	-8.3298	-6.3886	-8.3341	-8.1087
-0.42993	0.51758	-0.38793	-0.18561	-0.19374	3.1107	-0.70434	-0.40493	1.6768	1.1124	-0.95206	0.47373	-0.39307	1.3516	0.63766	1.7434	0.044046	1.0846	1.1643	2.06	-1.9371	-0.051648	0.74536	0.46571	-0.33646	0.33943	-0.49666	0.32208	0.1172	0.95714	0.85731	0.2079	0.21642	-0.79794	-0.61321	0.52625	1.3848	-0.5715	-1.0785	-1.0419	0.43971	0.19667	0.1579	0.37466	0.4204	-1.2416	-0.79556	1.3842	0.87059	-0.93122
-4.3901	-3.6059	-3.1288	-3.3488	-2.0722	-3.6757	-4.5789	-3.0616	-3.1112	-4.0615	-3.0497	-1.8908	-3.6862	-3.9454	-2.9831	-2.8833	-1.9501	-4.7377	-2.4869	-3.8026	-3.6741	-3.1537	-2.7722	-3.1175	-3.6543	-4.5217	-2.9205	-3.3256	-3.0461	-3.0071	-2.7804	-2.3177	-3.3711	-2.394	-1.8786	-3.4877	-2.4153	-2.9864	-3.0824	-2.4329	-3.781	-1.9681	-3.9032	-3.9156	-4.7435	-1.6808	-2.5289	-0.8165	-3.6056	-3.1045
-3.7478	-3.7208	-2.713	-2.2441	-2.687	-4.3265	-3.5316	-3.5205	-4.7741	-1.97	-4.329	-3.5153	-2.6884	-2.6747	-3.2035	-3.3538	-2.528	-4.2955	-3.5426	-3.2861	-4.4275	-2.5285	-2.78	-2.8526	-3.9762	-1.9834	-4.3193	-4.2149	-2.7778	-3.2583	-4.7117	-2.3453	-2.5757	-2.8619	-3.342	-5.4349	-2.9792	-2.8427	-3.0625	-4.2287	-2.4339	-3.8226	-3.542	-1.7718	-1.2255	-2.6573	-3.0889	-2.4179	-3.2485	-1.3779
4.5742	5.0256	3.6578	5.3117	4.738	4.8303	4.4753	4.5636	4.4902	6.9834	6.3771	5.1436	5.9514	5.7257	3.9948	7.7742	6.0824	4.551	6.428	5.3104	5.6515	5.5242	5.4419	5.5978	6.1607	7.4747	5.5944	5.2127	5.9546	3.4267	4.514	5.6535	5.9662	5.1709	4.617	4.3965	5.2724	4.4137	5.683	6.4513	4.837	5.9306	5.397	5.7397	4.9816	5.9998	5.729	4.369	6.9694	5.0633
2.9989	1.1153	2.9375	2.4472	1.735	2.5679	1.4288	2.2607	2.3469	2.9872	2.3822	3.1663	4.0189	2.9341	3.4187	3.9514	3.025	3.0018	2.4652	2.3192	1.5206	3.2827	2.7214	1.5312	1.7351	4.9488	3.1977	2.5686	0.75896	3.4186	2.0702	2.8366	1.4645	3.3887	3.345	2.4338	4.2948	2.3949	2.5427	4.9153	1.0509	1.4213	2.3422	1.9244	1.256	2.6205	3.4238	0.96753	1.982	3.3945
-9.0207	-7.9284	-7.3905	-6.7987	-8.9902	-7.3815	-7.591	-7.3359	-6.3942	-6.5635	-7.6331	-7.8113	-7.3845	-7.9329	-7.6954	-6.8623	-5.8363	-7.8632	-7.9684	-7.7337	-7.3325	-6.7351	-8.5674	-6.8951	-7.7021	-7.1911	-8.3191	-8.1712	-5.5481	-8.5171	-6.6755	-7.6908	-6.5493	-7.2768	-6.6597	-6.7451	-8.6586	-6.1862	-6.7083	-7.5804	-7.9693	-8.2642	-5.6551	-7.7929	-6.998	-8.9568	-8.3343	-6.4682	-7.6791	-8.6396
-10.633	-14.128	-11.653	-11.764	-11.304	-13.764	-10.929	-11.768	-9.8439	-12.57	-12.039	-11.855	-11.265	-10.704	-12.442	-11.319	-11.931	-9.8116	-12.412	-12.211	-10.558	-10.43	-12.607	-13.421	-12.144	-11.226	-12.399	-11.613	-12.79	-12.089	-11.32	-12.786	-12.266	-10.828	-13.088	-12.335	-10.887	-10.496	-11.894	-11.406	-13.807	-12.427	-11.216	-12.189	-10.088	-9.7506	-11.895	-11.269	-11.392	-12.395
9.1166	9.7164	8.4759	7.3993	7.7837	9.0196	7.912	9.3161	9.5244	7.8571	8.9748	8.7815	8.8093	7.1141	8.577	8.9627	9.6067	10.203	9.6465	8.7017	8.5655	7.8539	8.9528	9.0809	7.8867	9.1316	9.0925	9.1556	8.5986	8.4167	6.9337	9.3316	8.9319	6.8476	8.7966	7.5577	7.4611	9.8617	10.469	9.4073	7.85	9.9446	9.1195	8.1411	7.19	8.3453	7.7729	9.569	8.8143	8.3954
-12.002	-11.504	-10.063	-11.836	-11.492	-10.116	-10.361	-10.907	-10.992	-11.58	-12.386	-10.079	-10.682	-12.338	-12.475	-12.122	-12.43	-12.238	-11.534	-11.934	-11.884	-13.342	-11.756	-11.22	-11.912	-12.806	-11.609	-11.497	-11.177	-10.806	-10.141	-11.861	-11.946	-10.657	-11.847	-11.686	-12.923	-11.722	-11.54	-13.622	-11.192	-10.59	-10.5	-11.223	-11.092	-11.476	-11.418	-12.023	-12.77	-10.543
-12.343	-12.803	-12.596	-13.271	-14.216	-11.003	-13.999	-13.029	-13.594	-12.133	-13.305	-12.515	-12.284	-12.6	-12.547	-11.509	-12.971	-12.998	-13.905	-12.723	-14.74	-13.379	-13.959	-12.235	-12.242	-12.087	-13.296	-13.571	-11.931	-13.074	-13.239	-13.794	-13.161	-13.497	-12.739	-13.87	-13.219	-13.994	-13.125	-14.02	-11.839	-13.87	-12.53	-11.907	-14.303	-14.086	-14.802	-13.345	-13.57	-11.737
-0.51787	-0.53138	-1.1153	-0.23956	-0.77835	1.5581	0.22083	-0.13792	1.0833	-1.2413	-0.12793	0.3552	0.17497	1.0895	-0.18193	-0.47956	1.1305	-0.46653	-1.3062	0.21986	1.3921	0.69292	0.97533	0.37883	-0.80611	0.25467	-0.21299	0.39971	1.3543	0.14824	-0.70967	-0.57131	0.39445	-0.11328	0.19524	-0.77556	0.46701	0.38426	-1.0754	0.023594	-1.0559	-0.61478	1.1016	1.6007	0.53017	0.67358	-1.5247	-0.422	0.95194	-1.0501
-11.165	-11.914	-9.738	-12.636	-11.142	-11.64	-13.201	-10.835	-11.477	-11.898	-11.677	-10.654	-11.647	-11.92	-11.64	-11.214	-11.981	-10.698	-11.168	-10.786	-10.926	-12.304	-12.379	-10.86	-10.34	-10.299	-13.107	-12.908	-11.918	-10.606	-11.264	-10.078	-10.86	-11.345	-12.572	-12.009	-11.946	-10.519	-10.779	-10.523	-11.629	-10.89	-12.068	-12.207	-11.557	-10.334	-10.602	-12.443	-11.852	-10.389
-13.338	-13.063	-12.755	-12.959	-12.994	-12.501	-13.659	-12.558	-13.045	-12.596	-11.791	-13.103	-11.625	-14.046	-12.932	-12.708	-12.005	-12.077	-13.063	-14.091	-11.781	-13.841	-12.456	-13.424	-12.648	-13.487	-13.407	-13.429	-11.425	-11.992	-11.864	-12.262	-11.522	-12.672	-12.843	-12.791	-11.706	-13.483	-13.505	-11.874	-12.435	-12.868	-11.576	-12.822	-12.965	-13.127	-13.295	-12.124	-13.878	-11.261
-0.20158	-0.56909	0.70563	-0.67818	-1.9288	1.4138	1.6935	1.2856	-0.35488	-0.10921	0.96272	0.10086	-0.79779	-1.7582	-1.6517	-0.33195	-1.6909	0.16382	-1.5505	0.9316	-1.2836	0.43316	0.97976	-0.03539	0.26213	-0.12103	1.2986	1.3509	0.97334	-0.1293	1.0867	-0.6425	0.93734	-0.60256	-1.4255	-1.0857	2.6028	0.13629	0.062334	0.60585	0.6288	0.6365	1.2349	0.26163	-0.9035	0.92442	-1.715	-0.3074	0.13052	-0.083961
-4.4468	-1.4459	-2.4353	-3.1015	-5.2561	-1.7953	-1.9369	-1.3146	-3.0338	-2.5764	-3.4462	-3.033	-2.6795	-3.3479	-2.37	-3.5578	-2.5213	-1.966	-2.2229	-2.528	-2.4992	-3.0186	-1.6719	-2.1016	-1.6097	-1.1575	-3.3298	-3.8577	-1.6945	-2.5389	-3.9473	-2.8545	-2.3218	-1.1013	-4.5952	-2.5742	-2.589	-2.3029	-3.3048	-2.9034	-2.0406	-0.85393	-2.7778	-4.0326	-2.0097	-2.2407	-4.0049	-1.4207	-2.9302	-2.5014
0.73679	1.1364	-0.69608	1.4369	1.8996	0.71077	1.8954	-0.98779	-0.39519	0.28276	-1.3879	0.43504	0.85283	0.40358	1.7294	-0.45142	-0.11837	1.2951	0.48824	-0.30826	0.32678	-0.66742	0.39075	1.0929	0.018121	0.85576	1.7715	1.159	0.48139	-0.13276	1.8338	1.929	-0.48261	1.0104	0.60426	-0.04707	-0.33102	1.4017	-0.014792	0.98917	-0.45162	0.95672	1.6556	-0.017577	1.4575	1.0885	0.74751	1.2368	-0.76517	-0.32795
-11.891	-13.81	-12.298	-12.439	-11.906	-11.1	-10.036	-12.697	-12.222	-12.583	-11.296	-11.625	-11.493	-12.312	-11.697	-12.555	-10.68	-13.592	-11.479	-11.453	-10.741	-12.563	-11.994	-12.274	-12.19	-10.574	-12.531	-11.335	-11.268	-12.578	-11.5	-12.612	-11.637	-10.407	-10.45	-11.437	-11.125	-10.535	-11.307	-12.626	-10.594	-12.411	-10.984	-11.592	-11.198	-13.217	-12.84	-11.524	-11.872	-9.2578
1.826	1.2765	0.47053	0.60899	0.70038	0.18542	-0.7854	-0.79354	-0.6272	1.812	0.65915	-0.31081	1.4372	1.3697	1.1193	0.93271	-1.3928	1.4126	0.65939	1.7986	1.2027	-0.53	-0.18099	-0.66724	0.62372	0.9262	-0.47295	0.41267	0.85033	-0.31796	0.37338	2.0427	1.3002	1.1484	0.69588	0.85936	-0.4321	-0.24797	-0.22551	0.40672	0.46802	0.83437	0.14015	0.48684	0.25507	2.0544	-1.0698	-0.1672	0.38166	1.9369
-3.9591	-5.0682	-4.7184	-3.9882	-5.1501	-3.6745	-4.3082	-3.2992	-4.3499	-2.9394	-4.444	-4.8699	-3.8043	-3.1286	-3.369	-3.1612	-4.1432	-3.1192	-2.6828	-3.1318	-4.5904	-2.7108	-3.0836	-2.4566	-2.7616	-4.4159	-4.093	-4.1201	-3.6591	-3.9306	-3.766	-2.4111	-3.5406	-4.8099	-3.5855	-4.095	-3.5228	-4.4392	-4.0822	-3.8931	-4.3298	-3.2577	-4.1506	-3.9141	-3.8484	-4.9475	-4.0695	-3.1095	-4.7986	-5.0059
-13.432	-13.077	-12.038	-14.351	-12.419	-12.574	-11.751	-12.684	-13.1	-13.943	-13.89	-13.693	-11.916	-13.443	-13.307	-13.882	-13.976	-12.65	-14.01	-13.865	-13.394	-13.343	-13.602	-13.218	-13.205	-12.795	-13.993	-14.197	-12.752	-13.825	-12.312	-13.238	-13.494	-11.753	-12.506	-14.942	-13.93	-13.124	-14.242	-12.282	-13.482	-13.425	-13.193	-12.334	-14.504	-12.673	-13.75	-13.388	-12.636	-12.67
5.6046	6.387	6.2109	4.6683	5.5886	5.9496	6.2419	6.2231	5.0986	6.574	5.4097	5.6976	5.001	4.2492	4.3115	5.1752	4.5612	5.9748	4.1645	6.1859	5.4848	4.25	5.7132	4.5545	3.8779	4.2799	5.2391	5.4499	4.3543	4.6097	6.6459	3.6081	5.4719	4.1669	5.0282	4.0404	3.1033	5.6691	5.2653	5.1118	4.6784	4.2151	6.3568	4.5549	6.3105	4.6093	3.1934	4.8951	5.0611	5.369
-5.6339	-2.9003	-5.0363	-4.5213	-3.4443	-3.8706	-4.5498	-4.3222	-3.8151	-5.1723	-4.5003	-5.6757	-4.3784	-3.8867	-4.7042	-5.4624	-5.3967	-5.6413	-4.8916	-4.669	-3.8743	-4.1742	-5.0267	-3.9199	-4.9646	-3.8492	-4.7192	-5.2905	-5.1049	-2.4371	-3.7696	-4.4026	-4.0832	-3.2552	-4.5805	-4.6264	-6.9003	-4.7553	-5.8668	-4.8716	-2.9685	-4.6639	-5.5618	-4.4497	-4.0261	-4.0482	-5.698	-4.0629	-3.9251	-4.6681
-15.429	-13.634	-14.396	-14.52	-13.88	-14.377	-13.307	-13.752	-14.45	-13.504	-13.74	-13.586	-14.23	-15.451	-13.866	-14.098	-14.235	-13.431	-14.462	-15.725	-11.169	-14.915	-12.892	-13.195	-15.611	-15.545	-14.991	-13.514	-15.011	-13.097	-13.505	-12.325	-15.061	-14.468	-14.208	-15.722	-14.366	-13.973	-13.613	-14.377	-13.364	-14.271	-13.459	-13.951	-13.291	-13.603	-13.96	-14.292	-13.845	-12.717
-4.5903	-3.8473	-3.2489	-4.4867	-4.1542	-3.2164	-2.2485	-2.9651	-3.1995	-3.4429	-3.2718	-4.3726	-2.9341	-3.0825	-2.9491	-3.7591	-3.2216	-2.5014	-2.9099	-2.6833	-3.1706	-3.7421	-3.6125	-1.7873	-3.314	-2.6887	-3.4818	-3.5187	-3.092	-3.7355	-3.1068	-2.8604	-2.6832	-1.8744	-4.3135	-2.5006	-3.2174	-2.4726	-3.2578	-3.0699	-2.3469	-2.8634	-3.9912	-2.2863	-1.5722	-1.6483	-3.7542	-2.5995	-2.5674	-2.9028
1.142	2.1482	1.0767	3.0859	1.2485	2.4155	2.0971	0.15824	1.6963	1.1877	1.8984	2.3554	0.74398	0.37282	2.1195	0.41295	2.846	2.0283	1.8651	1.6834	1.2946	0.73122	1.9477	1.2168	1.6407	1.482	1.4618	0.68252	1.0218	0.84903	1.9173	1.0908	1.4353	-0.34938	2.2779	2.0462	1.5151	1.5698	0.6712	0.4637	1.4647	1.6254	1.5119	1.8511	0.19336	1.9209	2.2988	2.1812	1.2943	0.47656
-9.3439	-7.4548	-10.692	-9.2336	-10.274	-8.3449	-10.53	-10.56	-9.7131	-9.7738	-8.6135	-8.899	-9.4364	-9.9958	-9.3491	-10.667	-8.6258	-9.9621	-8.1361	-8.6373	-11.239	-8.2305	-8.8936	-11.269	-9.2911	-9.1863	-9.8086	-8.3586	-10.043	-8.9831	-8.6862	-9.0349	-10.403	-10.103	-8.5873	-9.2	-9.8392	-9.001	-9.6535	-9.3792	-8.2379	-10.386	-9.9272	-9.918	-10.213	-7.6512	-9.9824	-10.109	-10.186	-8.6244
6.6208	8.4062	8.1523	7.3241	7.7068	7.7814	8.266	7.3666	8.1741	8.4616	8.7188	8.0233	8.2171	7.6715	6.9088	8.1745	9.6857	9.9778	6.6766	8.0078	7.3063	9.2581	7.1076	6.8466	6.3556	8.3133	8.466	7.5877	9.2072	7.536	7.171	7.893	8.8531	8.608	7.4153	8.4764	6.7213	8.383	6.4841	8.911	8.5869	8.0651	9.1398	9.0253	8.5482	7.4695	8.8504	7.7335	8.1205	8.454
-2.2011	-1.2487	-0.50934	-1.3285	0.063527	-2.5717	-1.62	-1.2315	-0.96308	-2.6613	-2.1542	-0.63561	-0.47877	-1.7363	-1.7567	-2.748	-0.84668	-1.1397	-0.092578	0.059734	0.23391	-0.50805	-2.1383	-1.6778	-1.8293	-2.259	-1.0879	-1.0505	-3.7063	-1.5826	-0.48757	-1.4856	-2.3527	-0.019315	-1.9975	-0.067488	-2.1286	-2.3511	-3.0315	-1.7093	-0.40374	-2.2318	-0.56762	-2.1765	-0.96222	-3.254	-0.92189	-1.7962	-2.1834	-1.9139
-12.034	-14.192	-12.676	-12.177	-11.93	-12.911	-12.269	-12.151	-13.656	-10.954	-12.758	-12.354	-12.135	-12.28	-13.391	-12.391	-11.737	-13.501	-12.917	-13.224	-12.521	-12.65	-13.36	-12.726	-13.208	-13.682	-12.795	-13.24	-13.065	-11.965	-10.613	-12.621	-12.593	-13.066	-12.177	-12.208	-12.756	-11.628	-13.77	-12.671	-12.843	-12.823	-13.09	-12.622	-14.117	-12.49	-13.397	-13.39	-12.647	-13.784
-3.8467	-6.6263	-6.2875	-6.7997	-4.4525	-5.8013	-6.3943	-6.3957	-4.696	-5.9792	-5.4645	-5.6823	-5.3991	-4.9808	-5.9569	-5.0217	-5.9542	-4.8849	-5.9988	-5.4375	-5.8809	-6.0357	-5.2493	-4.6701	-6.6815	-5.8737	-6.3143	-6.5878	-3.9436	-6.4286	-6.2139	-5.3204	-4.3668	-6.2554	-4.8408	-4.951	-5.1536	-3.8452	-4.8084	-5.495	-3.7095	-5.4069	-6.5279	-5.9346	-5.2176	-6.7801	-5.8391	-5.3533	-5.5038	-6.1533
-10.455	-11.381	-11.237	-11.642	-10.789	-10.524	-11.099	-10.417	-11.733	-11.954	-11.465	-10.849	-8.7467	-11.331	-10.95	-11.186	-10.884	-9.2291	-11.946	-11.279	-10.006	-11.45	-12.176	-8.9923	-11.37	-11.319	-11.485	-11.3	-9.8462	-11.11	-10.978	-10.522	-10.57	-9.761	-11.354	-10.067	-10.607	-11.568	-10.213	-10.98	-12.743	-12.337	-10.285	-11.404	-10.42	-10.696	-11.944	-11.723	-10.842	-10.317
-2.4919	-2.8056	-1.3808	-1.6321	-1.1303	-3.4765	-2.3598	-3.6282	-1.1141	-0.51281	-3.214	-1.886	-1.8768	-1.8507	-0.40608	-0.94019	-2.7163	-1.9944	-1.4507	-0.88677	-0.73877	-0.31569	-1.2533	-0.44678	-2.4021	-2.3236	-1.1641	-1.346	-0.31674	-0.98444	-0.51459	-1.1618	-1.2706	-0.015937	-0.65146	-2.1465	-2.5842	-1.9588	-2.1029	-1.079	-1.0723	-0.34701	-2.3534	-1.8948	-1.1604	-0.028511	-1.0408	-2.0956	-0.86262	-0.87991
0.36488	0.41388	-1.8056	1.6027	0.033936	0.27005	2.0197	-0.71781	-0.67598	0.26595	-0.52965	-0.74245	-1.1545	1.3368	-0.44928	-1.1809	-0.033891	0.49451	-0.22212	-0.95279	-0.63725	-1.2651	0.51519	-0.52441	-0.40248	-0.85417	-0.14418	-0.18482	-2.3508	0.091802	1.6536	-0.33737	0.80255	-0.098392	-1.2827	-0.69372	-1.3474	1.1515	0.53807	0.21824	0.46358	-0.02011	1.1108	-0.50441	0.11005	-0.57595	1.1507	0.14646	-0.046463	1.7921
-1.073	-1.6776	-1.0205	-1.4819	-0.6692	-1.6691	-1.034	0.042005	-1.575	-0.68017	-1.2807	-0.11207	-0.64733	-2.3239	-1.6217	-1.2038	-1.3185	-1.9214	-1.7153	0.20193	-0.81094	-0.44984	-1.5746	0.2007	-1.834	-1.8535	-0.8806	-1.0417	-1.7058	-2.0261	-2.1871	-2.0115	-0.77113	-2.0882	-0.91455	-0.8074	-0.99769	-1.7408	-2.1344	-0.98026	-1.097	-0.43779	-1.2404	-3.0135	-0.7832	-1.787	-2.0729	-2.6648	-0.94036	0.42971
-12.253	-12.051	-11.611	-13.039	-9.2513	-12.759	-11.346	-11.412	-10.406	-11.658	-10.952	-10.308	-13.078	-12.571	-12.672	-11.562	-11.989	-11.707	-10.094	-12.262	-10.999	-11.776	-11.608	-13.433	-12.601	-11.645	-11.792	-13.553	-10.679	-12.572	-12.945	-11.237	-11.904	-13.438	-11.187	-12.904	-12.301	-12.446	-11.78	-11.113	-13.164	-12.13	-11.465	-11.668	-12.113	-10.384	-10.585	-12.547	-11.421	-11.538
-9.2565	-8.6585	-8.5466	-9.8553	-7.9723	-8.6983	-8.8213	-9.7109	-10.901	-9.5425	-9.0607	-9.195	-10.448	-8.4893	-10.401	-9.6769	-9.7457	-7.5642	-9.5172	-9.7786	-9.2844	-8.5166	-9.4544	-10.01	-9.6836	-9.634	-10.71	-9.1881	-9.3716	-8.4592	-10.562	-9.9737	-8.8997	-10.092	-8.5814	-9.4481	-8.6245	-9.3005	-9.6603	-9.8479	-9.5232	-9.658	-10.957	-8.8527	-8.9916	-10.353	-10.552	-7.985	-9.7453	-8.3828
-3.1161	-3.4498	-1.907	-2.7443	-2.4677	-1.6406	-2.0859	-0.48405	-3.8638	-2.1187	-2.9257	-1.5551	-3.5737	-2.6397	-0.22592	-1.8861	-2.7925	-1.5615	-2.9231	-2.6624	-3.9111	-2.2101	-5.3462	-2.5903	-3.7064	-0.086782	-1.1226	-0.17259	-3.4633	-3.0908	-2.862	-2.7924	-3.0127	-2.9507	-2.2522	-3.9738	-1.519	-1.7196	-2.5745	-0.9718	-2.6244	-3.1049	-2.0984	-3.7608	-2.194	-2.6243	-2.0664	-4.4653	-1.8751	-0.83576
-8.0319	-9.9164	-9.5282	-7.5055	-8.4324	-10.142	-8.3901	-10.185	-9.236	-8.9943	-9.3266	-9.5638	-9.3274	-9.2193	-8.484	-9.3293	-10.404	-8.9236	-8.2442	-8.7497	-9.5293	-8.8567	-9.326	-8.5373	-9.4884	-7.6275	-8.8569	-8.7034	-7.835	-10.538	-10.647	-9.3988	-8.5986	-9.2059	-8.5048	-11.075	-10.098	-9.7049	-8.0137	-9.2729	-8.2933	-8.8688	-10.744	-7.8997	-7.7391	-9.511	-8.583	-8.5223	-8.8665	-9.7351
-12.766	-13.697	-13.741	-12.815	-14.6	-13.201	-13.857	-12.931	-14.521	-14.044	-13.117	-14.261	-14.216	-12.94	-13.99	-12.538	-15.235	-13.678	-12.625	-14.834	-13.941	-15.064	-14.045	-14.51	-14.256	-13.549	-14.602	-14.618	-12.541	-13.593	-14.266	-13.237	-13.915	-13.989	-14.323	-13.937	-13.794	-12.817	-12.528	-14.632	-14.245	-14.495	-14.978	-13.225	-13.952	-12.517	-12.769	-16.096	-13.677	-14.035
-21.955	-22.224	-20.936	-21.661	-22.79	-21.958	-21.663	-22.037	-23.231	-21.12	-22.83	-21.813	-22.531	-22.091	-23.496	-21.164	-22.502	-22.058	-22.79	-21.934	-21.443	-21.332	-22.422	-21.75	-23.728	-19.884	-22.875	-22.688	-20.479	-23.396	-23.261	-21.451	-23.054	-22.088	-21.278	-22.355	-22.331	-21.004	-23.459	-22.775	-23.019	-20.876	-21.696	-20.308	-23.304	-21.634	-22.328	-21.014	-22.537	-22.707
-21.119	-21.993	-20.907	-20.891	-20.136	-21.793	-22.886	-21.186	-22.509	-21.569	-22.709	-20.026	-20.132	-20.82	-20.711	-23.18	-21.798	-20.426	-20.155	-20.42	-20.396	-20.81	-19.249	-20.636	-21.544	-20.796	-21.027	-21.632	-20.202	-20.967	-20.981	-20.748	-21.099	-22.1	-20.981	-20.702	-20.079	-21.05	-20.886	-20.914	-21.823	-19.88	-21.323	-19.656	-21.082	-19.193	-19.915	-20.386	-21.435	-21.421
3.6795	2.0864	2.5521	2.3833	1.7622	2.1292	2.3366	2.5102	0.82806	3.7374	1.9089	1.1433	3.2704	0.97307	3.0574	2.4557	2.5637	2.5968	2.6979	1.9985	3.1271	2.9222	3.8072	2.6232	1.59	2.51	2.6915	3.2685	2.2637	1.6669	2.8403	2.0329	1.7313	2.1406	1.7067	3.3241	2.2212	1.8653	1.1179	3.3004	3.2771	2.6125	3.0847	3.2897	2.9636	1.5917	3.7155	2.7007	3.5367	4.7131
-13.591	-14.43	-14.234	-13.381	-14.179	-14.34	-13.339	-15.64	-12.128	-13.401	-13.863	-13.958	-13.361	-13.771	-15.997	-13.398	-14.139	-14.683	-14.998	-14.03	-13.616	-14.139	-12.931	-14.871	-13.819	-13.402	-14.48	-13.357	-14.499	-14.28	-13.22	-14.222	-12.808	-16.476	-14.112	-14.26	-13.838	-13.682	-13.865	-13.937	-14.868	-13.191	-14.772	-13.542	-14.662	-13.669	-14.431	-15.425	-15.261	-13.437
7.3585	6.912	6.7621	6.5373	6.3993	7.6248	6.4077	5.8852	6.8354	6.6664	8.3594	6.3364	6.7875	6.6006	6.0664	7.1115	8.0282	6.0721	6.815	4.5078	7.9515	7.7325	7.349	5.9503	6.5264	5.8145	7.7418	7.6448	6.0188	7.9654	7.3145	6.8182	8.351	7.005	8.0489	7.0072	5.5858	6.3075	5.3481	5.4846	6.4927	6.977	7.826	6.8167	7.376	7.653	6.8208	6.7481	7.0631	6.3724
6.3628	5.8063	5.9677	6.6691	5.7948	4.9323	5.6163	5.7107	4.2508	4.6983	5.8425	6.5158	5.2404	4.9956	5.2786	4.9512	4.7145	5.7235	7.1579	4.6323	6.6828	4.8189	5.1576	5.3689	5.4748	4.9485	4.9823	5.4727	4.8667	4.1993	4.9302	6.0113	5.832	6.8692	5.29	6.0634	7.2255	5.6646	4.3416	5.7763	4.6532	5.7137	5.9231	4.4708	5.0295	6.5621	6.7936	5.1902	4.9675	6.0334
-14.602	-14.852	-13.894	-15.041	-15.291	-13.365	-15.658	-14.095	-14.643	-13.295	-14.995	-13.65	-13.616	-14.844	-14.871	-14.324	-14.381	-15.09	-13.953	-13.778	-14.604	-13.913	-14.568	-14.549	-15.715	-16.1	-15.592	-12.915	-15.422	-13.656	-14.583	-14.781	-15.055	-13.027	-14.865	-13.377	-13.339	-13.534	-12.906	-14.227	-14.785	-14.499	-13.362	-13.475	-14.153	-13.772	-15.491	-13.905	-15.628	-15.225
-11.018	-11.208	-11.142	-9.8856	-12.657	-11.985	-9.0405	-10.846	-10.528	-10.012	-10.49	-12.097	-11.168	-11.243	-12.13	-10.641	-11.666	-11.072	-11.69	-10.464	-11.016	-11.643	-12.566	-10.6	-12.282	-11.512	-12.494	-9.7153	-12.699	-11.401	-10.325	-11.569	-10.817	-9.9562	-11.195	-10.844	-10.904	-11.77	-10.757	-10.903	-11.5	-10.642	-12.058	-11.839	-10.601	-11.136	-10.642	-12.201	-11.09	-12.301
-13.361	-14.046	-13.963	-13.283	-14.244	-12.708	-12.646	-12.1	-14.026	-13.925	-13.229	-14.205	-13.384	-12.29	-11.867	-13.494	-11.171	-13.925	-11.757	-13.682	-13.648	-12.856	-13.797	-13.328	-11.972	-13.431	-13.458	-14.054	-12.219	-14.918	-12.71	-13.318	-12.542	-12.635	-12.598	-12.734	-12.223	-13.9	-12.754	-12.107	-12.516	-12.679	-13.395	-14.041	-13.266	-14.039	-13.577	-13.582	-14.726	-13.946
-11.741	-10.207	-11.219	-9.6488	-10.313	-10.944	-11.454	-10.953	-11.366	-10.443	-9.323	-10.652	-12.475	-11.768	-11.412	-12.805	-11.341	-10.535	-9.0955	-12.008	-10.184	-11.47	-9.9693	-9.7567	-9.2279	-10.709	-11.045	-11.858	-10.182	-10.173	-8.5951	-10.981	-11.265	-10.292	-10.892	-10.21	-10.405	-11.454	-12.66	-11.461	-9.3959	-11.897	-11.767	-12.463	-10.741	-10.056	-10.128	-9.9419	-11.002	-11.254
-6.801	-6.7682	-7.1577	-6.2496	-6.1466	-5.9959	-6.8358	-6.4707	-6.33	-7.0346	-5.7609	-6.7058	-7.461	-6.6198	-5.9084	-5.6392	-6.3027	-5.528	-6.0836	-7.5722	-6.7635	-5.4964	-6.3383	-7.4409	-4.7782	-6.7934	-5.2659	-5.2696	-6.0729	-7.2662	-6.3544	-8.4184	-6.422	-4.3626	-5.7435	-6.1162	-7.345	-6.6764	-5.8352	-7.7409	-5.8721	-5.8652	-5.413	-6.132	-7.3661	-5.2223	-7.0396	-5.4724	-6.7216	-6.6607
-0.77042	0.77113	-0.4884	-0.73111	0.7697	1.7463	0.097269	-0.29174	0.23	1.7249	0.2065	-0.38814	-0.86359	0.11938	-0.21141	0.83483	-0.65161	1.0532	-0.46946	1.5947	0.073871	1.1983	-0.68107	0.43694	1.8471	1.3109	-0.17615	-0.22741	0.93449	0.2201	-1.234	-0.065792	0.92718	-0.10308	-0.28996	-0.018807	0.55454	-0.22211	0.60317	-0.26738	0.51956	-0.051553	1.2517	-0.3293	0.31085	0.28625	1.0601	2.1996	-0.43236	0.54393
-8.2609	-9.1359	-8.3026	-7.0571	-7.0425	-7.8171	-7.1785	-8.2371	-9.0125	-7.4532	-6.6927	-9.1737	-9.0778	-7.6353	-6.4711	-7.7178	-9.4762	-7.3419	-7.6223	-6.1584	-6.5668	-7.7985	-6.995	-7.1654	-6.0792	-5.9767	-7.6582	-7.6709	-7.7093	-7.7024	-7.3036	-8.4286	-9.1826	-7.2662	-7.578	-6.7868	-7.1826	-7.1913	-7.202	-7.3899	-8.2667	-7.3744	-7.7796	-6.5204	-5.7705	-8.815	-7.4155	-7.159	-6.727	-9.8324
0.99009	1.289	0.94543	0.44432	2.0777	0.79715	0.50854	0.5633	0.85936	2.491	0.56422	1.6327	0.25968	-0.23857	1.2398	1.3579	1.2034	0.8292	0.33167	1.212	1.6805	2.0002	-0.21863	0.42005	1.1552	0.13055	2.0963	-0.74126	1.2515	1.7657	0.1423	2.3351	1.0163	1.8976	1.0969	0.46623	0.66812	0.84768	2.2489	2.0567	1.3143	0.79834	1.2069	1.8084	1.0695	1.639	0.50209	1.5524	1.9697	2.0214
-0.75236	-2.7393	-0.37248	-1.2864	-1.7082	-2.1443	-0.94598	-1.9436	-0.94876	-0.10348	-1.3642	-1.2353	-1.151	-1.9741	-1.5302	-2.0664	-1.8317	-0.23918	-0.7737	-1.2966	-0.91303	-2.2361	-2.2916	-0.059231	-1.4897	-1.0699	-1.7891	-0.56838	-1.268	-2.1138	-1.8458	-0.22947	-1.244	-1.092	-2.5389	-1.606	-1.8583	-1.9301	-2.6093	-1.9752	-1.0119	-1.0704	-2.9663	-0.9989	-2.6687	-3.3882	-2.6812	-2.2404	-0.99301	-1.0137
-15.458	-14.979	-15.751	-15.766	-16.647	-13.95	-14.265	-15.968	-15.588	-14.001	-14.659	-14.099	-14.049	-15.061	-13.406	-14.934	-15.357	-13.786	-13.938	-12.761	-13.838	-14.584	-14.348	-13.899	-15.063	-14.478	-15.569	-14.092	-16.055	-15.419	-13.407	-14.138	-16.037	-13.895	-15.414	-15.487	-15.11	-14.338	-15.374	-13.597	-14.457	-13.849	-14.511	-13.684	-14.744	-15.428	-13.778	-14.649	-16.371	-14.387
-2.7651	-2.802	-1.6893	-0.28509	-4.4296	-3.2547	-4.4275	-1.3374	-2.0672	-3.2317	-0.86293	-2.043	-2.9243	-2.0347	-2.8227	-1.6337	-1.781	-2.8255	-2.2917	-3.3706	-2.6565	-2.2987	-1.7466	-4.5042	-1.9283	-2.0012	-1.6836	-2.1157	-2.1519	-3.9899	-1.3317	-1.657	-0.9687	-1.6523	-2.7886	-4.0043	0.1246	-1.8259	-2.3386	-2.4093	-3.4425	-2.2503	-3.7266	-1.7156	-2.714	-3.1301	-2.039	-1.753	-2.6913	-3.9016
-0.74669	0.28013	0.43986	-0.27506	-1.9718	-0.46803	-0.87523	-1.2559	-0.21932	0.29236	-1.1083	0.092568	-1.1816	-1.2363	-1.1651	0.015953	0.81934	0.39228	-0.39059	1.5288	0.27926	-0.36267	-1.293	-0.15709	1.0278	0.63097	0.38326	0.57462	-1.3479	-0.33882	1.0335	0.13212	-0.63145	-0.11029	0.90429	-0.25472	0.14384	-0.18685	0.2308	0.24264	-0.86516	1.9625	-0.45911	-0.7261	0.51675	0.30152	0.040388	-0.29409	-0.81557	-1.0643
3.6543	4.0849	3.2555	2.5684	2.3175	1.8675	2.6131	3.6684	4.1888	2.161	2.179	1.9653	2.8527	3.1884	2.815	3.7055	3.3869	3.2486	2.2268	3.5245	2.8295	2.7682	1.8024	4.1744	3.9625	3.4381	1.9952	3.9718	3.4373	3.1574	2.8095	2.4861	1.5179	1.8355	3.6074	2.0624	3.5628	2.9175	2.9243	1.7983	2.5436	2.8385	3.04	0.87812	2.4564	2.9767	4.5442	2.0337	1.5032	2.5717
-0.59223	0.21031	-0.89991	-0.56602	-1.8634	1.4874	-1.4894	1.2432	-0.95048	-0.53959	-1.8747	0.55803	-1.6071	-0.22893	1.3647	0.11872	-0.50409	-0.58585	0.41778	-1.3308	-0.11625	-0.39725	0.87533	-1.3572	-0.68715	0.4798	-1.6689	-0.85045	0.89248	0.0029645	1.0874	0.37866	-0.23872	0.13649	-0.098824	-1.2592	-0.12664	0.38336	-0.47332	0.60053	0.20379	0.14481	-0.19801	0.55986	-1.8093	-1.2794	0.056411	0.59756	1.3865	0.84543
7.327	6.8817	7.8564	5.9976	6.4893	5.2539	6.4424	8.4036	6.8122	8.0031	8.0489	4.5723	8.3099	8.5404	4.9773	6.9044	6.6431	7.6182	6.8247	6.244	7.5445	6.7634	6.5979	6.9164	6.6518	7.1738	5.6552	6.9764	7.9836	7.1819	6.8024	6.1735	5.5055	5.5934	6.5386	7.2475	8.4028	5.1395	7.3571	7.3742	7.568	6.621	6.9518	6.9101	7.6763	8.1203	6.5286	7.1931	4.4101	7.8355
-13.049	-14.718	-15.622	-14.62	-13.601	-15.367	-14.28	-14.558	-16.336	-16.49	-14.396	-14.307	-13.22	-15.86	-14.042	-13.698	-14.411	-15.384	-12.327	-14.567	-14.927	-13.988	-14.399	-13.747	-12.87	-16.021	-15.147	-14.262	-12.965	-12.74	-12.364	-13.176	-13.781	-15.058	-13.559	-14.067	-14.583	-12.736	-12.078	-16.491	-14.035	-12.317	-15.184	-13.167	-13.644	-13.454	-13.746	-14.238	-14.525	-14.922
-9.8537	-9.2983	-7.9691	-8.3884	-8.9578	-8.3579	-8.8806	-8.3095	-9.3202	-9.4742	-8.1096	-8.65	-10.566	-6.4376	-9.1965	-7.9943	-8.8433	-8.7825	-9.5246	-8.5592	-9.6928	-7.9731	-9.4219	-8.1045	-9.3359	-10.809	-8.6675	-8.7282	-9.666	-9.0585	-9.3119	-8.9726	-8.4689	-9.5777	-9.4254	-9.3709	-7.16	-10.297	-9.2977	-9.858	-8.8332	-7.7541	-9.3891	-9.8515	-8.8883	-8.8389	-9.6142	-10.197	-10.071	-8.9953
-0.024866	-1.5872	-1.8219	-0.14912	-1.8615	-0.38145	-2.1007	-0.3998	-1.7731	-2.2579	-0.039848	0.4212	-0.75875	0.38076	0.42358	0.37703	-1.9285	-0.96594	-0.80047	-1.1902	1.4149	-0.87225	-1.012	-0.18801	-0.83091	-1.9349	-0.014266	-0.81132	0.82348	-1.1446	-0.57957	0.0031081	-1.7418	-1.753	0.59281	-0.56192	-0.96366	-0.95319	-1.1079	-0.77815	-1.4726	-2.8408	-0.65486	-1.7317	-1.1803	-0.26688	-0.67994	-1.5207	0.83304	0.080691
-10.405	-11.709	-10.567	-11.271	-10.4	-10.379	-11.554	-9.6276	-9.1624	-9.1666	-10.811	-9.21	-11.098	-10.799	-10.408	-11.115	-10.385	-10.732	-9.5376	-10.701	-9.5538	-9.9021	-11.765	-10.983	-9.2435	-11.007	-9.8966	-8.8128	-10.189	-9.5223	-9.4411	-9.4059	-10.625	-10.461	-10.472	-10.725	-10.186	-12.273	-10.904	-11.263	-9.0853	-10.815	-11.024	-10.516	-11.5	-10.735	-10.262	-10.164	-11.973	-9.1978
9.6914	9.8385	9.1951	8.6245	8.2657	9.4426	9.1058	8.1204	9.9624	8.2704	8.9973	9.5905	10.035	8.9142	8.5805	8.3066	9.3188	8.6436	9.8744	8.951	9.0087	8.4692	8.74	8.3121	9.1177	9.4842	9.8066	8.7896	8.1795	8.9923	9.0309	8.6317	9.5568	8.348	8.2649	7.6336	10.153	8.2145	8.8652	7.9218	8.1348	9.4219	8.6808	8.9855	7.9563	8.5666	7.2451	7.374	7.8678	8.0275
1.3283	1.0626	1.9932	2.1561	2.3514	1.6892	1.538	1.9934	1.63	0.99745	-0.80615	1.4463	2.9854	1.4677	2.224	1.2201	1.5245	1.9887	-0.0095686	3.298	3.6145	0.14471	1.0931	0.974	0.44115	0.49364	2.4077	2.3655	1.8784	1.5137	0.68798	0.89712	1.3129	3.4867	1.0793	0.53026	2.2994	0.88548	2.6662	0.031674	1.4981	-0.42773	2.0247	1.7041	2.3706	1.2204	0.32363	1.9329	1.0541	0.77124
-10.796	-10.334	-9.7616	-8.6432	-9.3485	-10.263	-8.3475	-8.4007	-11.378	-10.285	-9.6932	-10.041	-10.16	-10.581	-7.7188	-8.6577	-9.7852	-10.419	-8.4104	-8.0094	-9.5653	-8.6821	-8.4092	-9.038	-9.5512	-10.761	-9.8226	-9.451	-10.22	-9.5688	-9.5449	-9.2766	-12.442	-7.3028	-9.705	-9.1471	-10.112	-9.4643	-8.6548	-9.3865	-10.583	-10.614	-8.2053	-9.5484	-7.6576	-8.8795	-8.0797	-7.5519	-9.391	-8.6106
-9.0566	-9.7453	-10.55	-9.2719	-10.284	-11.076	-12.518	-10.106	-9.9126	-10.2	-10.241	-10.171	-10.38	-10.24	-9.4902	-10.355	-9.0166	-10.808	-10.493	-8.7572	-9.6356	-6.9081	-7.6265	-8.3059	-10.806	-10.327	-10.843	-9.8764	-10.96	-10.767	-8.579	-9.2433	-10.233	-10.393	-10.42	-9.6342	-9.5271	-9.8395	-10.963	-9.5056	-9.9985	-9.7561	-11.093	-10.867	-9.5508	-11.525	-8.9548	-10.235	-9.6802	-8.7065
-13.761	-13.651	-13.771	-13.055	-12.643	-14.058	-14.759	-13.313	-13.77	-14.562	-12.872	-13.601	-12.799	-13.966	-15.832	-15.125	-13.867	-13.672	-13.913	-13.28	-14.635	-12.235	-14.032	-14.202	-14.697	-14.134	-14.318	-12.944	-13.217	-13.846	-14.168	-13.351	-14.503	-14.615	-13.946	-15.42	-14.951	-13.723	-12.903	-12.899	-14.539	-14.659	-13.827	-14.117	-13.943	-13.13	-13.858	-14.454	-13.833	-14.301
-3.4189	-0.37916	-1.2278	-1.7861	-1.0451	-0.79709	-1.838	-1.1169	-1.9341	-1.7065	-2.0128	-0.67018	0.46979	-1.7195	-0.85282	-2.1426	-1.8924	-0.73048	-3.2584	-1.3128	-0.99515	-0.35122	-1.8423	-1.6347	-1.9647	-2.1498	-0.3869	-1.335	-0.92838	-0.8696	-0.88316	-0.21556	-2.3847	-1.0027	-1.386	-0.46476	-3.1515	-1.5003	-0.99104	-1.0038	-0.02033	-1.8163	-0.39515	-0.36857	-2.2422	-2.4456	0.19101	-1.765	-2.0299	-2.8879
8.086	9.4619	9.3833	8.9887	8.7653	6.3665	8.0543	9.1603	7.4246	8.6092	8.7039	8.8664	8.6241	8.918	8.5908	9.3742	8.7791	9.2833	8.8341	10.236	8.5683	7.6414	8.0628	8.1332	9.2631	10.039	9.331	8.9416	9.462	8.7672	8.426	8.9649	10.761	9.1622	7.6022	8.6347	8.1409	9.2905	6.7888	9.5029	9.3205	7.6021	8.5047	8.1317	6.9293	8.6724	8.5114	8.9081	8.4078	8.747
-22.141	-21.66	-22.31	-21.895	-21.84	-21.271	-21.537	-22.096	-22.255	-23.488	-19.992	-21.452	-22.447	-22.431	-23.11	-21.674	-22.878	-21.646	-22.874	-21.813	-21.672	-22.801	-21.386	-23.589	-22.29	-21.27	-22.165	-22.218	-22.118	-21.853	-21.795	-20.207	-21.063	-21.929	-21.662	-22.687	-22.767	-23.134	-22.092	-22.619	-22.851	-23.035	-21.218	-22.934	-20.704	-22.553	-23.027	-22.326	-21.646	-21.346
-0.54913	-2.2586	-1.5149	0.031075	-1.3031	-2.3384	-1.6093	-1.6411	-0.94393	-1.3077	-3.4197	-1.9014	-2.1335	-1.0761	-0.94362	-1.6507	-0.37793	-1.1624	-0.49929	-1.7847	-0.61728	-0.45093	-2.2111	-0.64628	-1.5285	-0.33066	-0.5752	-0.47766	-1.3989	-1.5136	-0.34784	-3.8161	-2.1461	-0.31521	-1.6059	-3.0012	-1.8572	-0.68131	-0.47842	-2.035	-0.40222	-2.0368	-1.4956	-0.30885	-1.4354	-1.2638	-0.87876	-1.86	0.33921	-1.5155
-11.814	-12.186	-11.583	-12.213	-12.269	-11.958	-10.695	-11.59	-10.998	-10.878	-12.006	-11.302	-10.291	-10.871	-11.124	-10.027	-11.747	-11.747	-11.852	-11.895	-12.544	-12.205	-11.787	-10.695	-13.469	-8.5325	-9.5599	-10.99	-11.319	-11.087	-11.443	-12.601	-13.688	-11.939	-10.859	-10.303	-10.647	-10.65	-11.198	-11.526	-11.663	-12.598	-13.408	-12.11	-11.63	-12.953	-9.2262	-11.373	-10.479	-11.937
-4.6975	-3.5372	-4.5083	-5.9114	-3.422	-5.0913	-4.4829	-4.3618	-3.7683	-5.0072	-4.6736	-3.1676	-5.5366	-5.2447	-4.9932	-4.0138	-4.5209	-3.1196	-4.7434	-4.8534	-4.3078	-4.4412	-4.3052	-4.5069	-5.4869	-4.4356	-3.5778	-5.0586	-4.8362	-5.1378	-4.696	-4.2878	-5.5088	-4.7522	-4.4107	-4.4736	-4.2361	-4.5856	-3.0177	-5.784	-4.0902	-3.0348	-2.6	-4.4369	-3.8579	-5.4523	-3.7847	-4.4733	-3.5962	-3.5104
-4.2429	-5.4188	-4.5591	-6.0871	-4.7566	-4.743	-5.3948	-8.3282	-4.934	-4.2162	-4.5954	-5.8893	-3.8584	-2.9233	-5.0406	-4.2417	-6.8673	-5.5451	-4.781	-4.582	-5.3587	-4.936	-4.8015	-3.4897	-4.0511	-5.5344	-5.819	-6.0493	-4.9798	-6.176	-4.504	-4.9029	-3.8273	-5.9187	-4.6924	-3.173	-5.0956	-4.8013	-5.3468	-3.7082	-5.3869	-3.3726	-5.5145	-4.4511	-5.4482	-5.526	-3.8185	-4.7493	-5.1422	-4.9561
-11.987	-12.94	-13.97	-12.559	-11.786	-13.312	-14.103	-13.952	-13.129	-12.998	-11.714	-12.599	-12.076	-13.483	-14.007	-12.629	-13.402	-13.437	-13.749	-13.938	-13.053	-13.282	-12.482	-13.386	-12.209	-12.179	-13.657	-14.051	-10.74	-14.453	-14.423	-14.944	-12.226	-13.408	-14.145	-12.836	-12.59	-14.049	-13.624	-14.055	-13.157	-11.801	-11.75	-12.858	-13.747	-13.422	-13.052	-12.987	-15.001	-12.963
-12.474	-10.956	-12.817	-12.73	-12.841	-13.948	-13.413	-14.462	-11.803	-12.584	-13.58	-12.985	-13.844	-11.982	-12.571	-13.225	-12.4	-13.835	-11.758	-12.587	-13.341	-12.607	-12.224	-12.147	-12.669	-13.84	-12.437	-12.826	-11.943	-13.405	-12.827	-11.381	-12.835	-11.872	-14.225	-13.462	-13.199	-13.869	-13.202	-13.607	-14.354	-13.622	-13.68	-12.027	-13.813	-14.048	-13.502	-14.228	-13.697	-13.341
-1.0974	-0.43586	0.37392	-0.25687	0.18779	0.68143	-2.2831	0.59705	0.86503	0.92293	0.92334	-0.12993	0.081608	-0.92267	-0.60452	-0.022915	0.36541	0.7687	1.3072	-0.27402	1.0631	0.55852	-0.30197	-0.28787	1.6025	-0.32269	-0.05344	0.117	-0.44603	-0.7581	0.063788	-0.5635	-1.6615	-0.7765	0.37729	-0.68865	1.092	0.63319	0.382	-0.27809	0.64582	1.3857	-1.0376	-0.32756	-0.6369	0.8561	-0.53234	0.8393	-1.8692	-1.0607
-23.072	-22.184	-23.095	-21.713	-21.35	-20.996	-21.882	-21.625	-22.315	-21.374	-20.924	-22.655	-23.762	-21.655	-20.989	-22.407	-22.36	-23.044	-23.788	-21.982	-22.245	-22.453	-20.482	-22.838	-20.904	-22.153	-21.652	-23.174	-22.094	-22.666	-22.692	-21.677	-22.395	-21.978	-20.192	-21.634	-22.717	-22.056	-22.869	-22.183	-22.803	-22.043	-21.894	-21.172	-23.024	-23.071	-21.292	-22.964	-21.88	-22.045
-10.35	-11.936	-10.037	-11.842	-9.9957	-10.887	-12.473	-10.291	-11.123	-10.321	-10.477	-10.717	-10.28	-11.423	-10.675	-12.642	-10.929	-12.488	-10.448	-12.173	-12.012	-10.936	-10.383	-10.118	-10.468	-11.405	-12.878	-12.111	-11.226	-10.388	-12.309	-11.443	-12.313	-10.682	-11.254	-11.34	-10.871	-11.47	-9.6641	-10.964	-12.249	-10.811	-10.032	-10.143	-12.647	-12.131	-10.879	-13.057	-11.23	-11.782
-3.2763	-3.4674	-4.0722	-3.8418	-4.3845	-5.4117	-4.1356	-4.5649	-3.3096	-3.6833	-3.7845	-3.1446	-3.1294	-3.1427	-4.3107	-5.5423	-4.4726	-1.7036	-5.3855	-3.4823	-4.9037	-5.4199	-3.7003	-4.5489	-3.5275	-4.8873	-4.3119	-4.2868	-4.0654	-4.3848	-2.593	-4.8055	-4.4972	-4.2899	-3.3537	-4.1097	-3.3362	-2.6999	-3.8124	-3.9132	-3.6649	-4.8886	-4.0929	-2.612	-1.8165	-3.979	-4.8561	-3.6847	-3.2809	-3.8822
4.8735	6.8649	5.6222	6.2084	5.2936	5.3227	6.3483	4.735	4.1674	5.5462	5.3068	5.2798	4.1528	6.5052	6.2915	6.0276	4.756	4.9758	5.3755	5.9251	6.2559	4.845	6.2707	6.2882	7.3998	6.7414	4.7781	4.2755	5.8008	5.9228	4.6933	4.9834	5.259	5.0043	5.8794	6.5627	4.9101	5.7481	5.8151	5.7796	4.0994	4.499	4.8861	4.531	5.7724	6.3641	6.6049	6.3265	5.9574	5.0938
-7.8652	-6.6673	-4.6089	-4.7334	-5.5994	-5.7717	-7.3242	-5.2072	-6.4029	-6.4978	-4.0715	-5.6209	-5.8056	-6.1847	-5.866	-5.3679	-6.8814	-7.6071	-6.0343	-4.6592	-6.7174	-6.1982	-6.6509	-4.5209	-4.923	-4.9756	-7.9525	-4.3064	-4.3799	-6.3092	-4.9374	-4.9444	-4.4267	-5.2858	-6.364	-4.9445	-6.5441	-6.8843	-6.473	-5.1765	-6.7234	-5.9868	-6.6288	-5.3248	-6.4555	-5.9194	-4.7901	-6.9343	-4.9489	-4.2943
-11.684	-12.508	-12.09	-12.923	-13.886	-12.188	-13.436	-12.522	-12.826	-13.962	-11.883	-11.184	-11.243	-13.216	-12.945	-15.105	-14.705	-14.116	-12.392	-12.194	-12.803	-13.824	-11.414	-12.295	-11.89	-12.926	-12.375	-12.665	-13.07	-13.188	-11.96	-13.264	-13.895	-11.858	-13.772	-12.705	-13.836	-13.39	-12.788	-13.078	-11.752	-12.524	-13.443	-13.343	-12.828	-11.534	-12.941	-12.813	-13.643	-12.515
3.8575	5.4631	3.2806	3.3662	3.5482	4.0127	5.1033	4.093	2.8192	3.2075	3.6308	5.3148	4.0203	4.2161	4.0751	4.3789	4.0958	4.2788	7.0152	4.4122	5.1976	4.0881	4.0596	4.7759	2.9576	5.6377	5.4082	3.7745	4.9303	4.2588	4.7108	4.9752	4.7912	4.8508	4.6954	3.3307	4.6381	3.5107	3.5808	3.9739	2.7488	4.5849	5.416	2.6459	4.1935	4.9996	4.7003	4.4158	6.018	6.1896
-1.2251	-2.1249	-1.6355	-1.3271	-2.5934	-1.1999	-1.1197	-1.2501	-0.68555	-2.2286	-1.2142	-1.648	-0.16364	0.35793	-2.6968	-0.48487	-1.1009	0.095993	-1.6568	0.4455	-1.8612	-2.0934	-1.2098	0.26592	-1.1416	-1.4149	-2.2047	-1.053	-1.0771	-2.523	-2.3107	-1.7544	-2.0301	-1.1465	-1.1683	-0.89896	-1.1585	-2.0978	-2.1576	-0.50762	-2.1034	-0.5401	-0.56739	-2.3547	-2.051	-1.8474	-1.2071	-1.9312	-1.2858	-2.1447
-12.647	-13.524	-12.549	-12.755	-13.297	-11.747	-12.862	-11.738	-12.872	-15.059	-13.134	-14.237	-10.607	-13.203	-13.909	-12.731	-11.265	-12.507	-14.593	-12.646	-12.249	-13.653	-13.354	-11.85	-11.186	-14.376	-13.121	-13.112	-13.256	-12.902	-13.742	-12.673	-10.999	-13.448	-12.787	-12.287	-11.732	-12.822	-13.471	-12.288	-13.814	-12.573	-11.979	-12.541	-13.388	-12.859	-12.878	-13.536	-12.391	-12.506
-13.552	-15.174	-11.211	-12.589	-13.242	-12.582	-12.95	-12.47	-11.497	-12.302	-11.741	-12.17	-13.542	-11.386	-12.783	-12.499	-12.844	-12.634	-12.241	-13.788	-12.168	-12.66	-11.689	-12.03	-13.14	-13.485	-13.236	-12.579	-13.099	-13.391	-13.87	-13.874	-13.191	-12.505	-12.755	-11.866	-13.691	-13.934	-13.573	-13.663	-13.717	-12.175	-15.522	-12.55	-11.821	-14.176	-12.94	-11.831	-13.284	-13.554
6.3626	6.233	6.3786	5.5294	7.6132	6.7031	7.1637	7.689	6.3507	5.9235	5.8235	6.8061	5.7873	5.5584	6.9473	6.7913	7.8114	7.7095	6.9097	5.4118	6.6654	7.4764	5.9079	5.8239	6.1177	5.1561	7.9982	7.3196	7.0307	5.6892	5.7217	7.3399	6.503	5.3208	6.5499	6.9343	5.7621	4.9085	7.9152	5.6952	7.9125	7.2981	7.1854	5.9809	6.8781	8.312	5.5473	8.8624	5.2514	6.6078
0.7935	0.54166	0.14141	-0.11275	-0.49463	-1.6005	1.3642	0.8994	1.1459	0.71915	-0.39009	0.24359	1.2349	0.7225	0.97251	0.55713	0.53216	-0.87129	1.8812	-0.65565	0.39197	-0.96054	1.8102	1.0876	-0.46786	1.2804	0.52022	0.83699	0.84494	2.1234	-0.17876	1.0006	-0.26345	0.78277	0.25079	-0.26962	-1.5637	-1.0287	1.7362	1.0603	-0.27008	2.4517	-1.216	0.12605	1.0316	0.71258	0.68734	2.0459	0.57239	-0.63875
-0.75292	-2.8269	-0.90573	-0.88068	-2.8393	-0.73967	-1.7384	-1.8881	-1.511	-1.5766	-1.7267	-1.5391	-1.7547	-1.8703	-2.4837	-2.4036	-2.3364	-1.2665	-1.3231	-1.7146	-3.1441	-2.975	-1.1956	-1.5058	-3.3409	-1.4795	-0.72292	-3.1355	-0.81134	-1.281	-1.3077	-1.1489	-1.2924	-2.4424	-2.6936	-1.4908	-0.86428	-2.6109	-0.72292	-1.5196	-0.76625	-0.10603	-2.3721	-2.4894	0.16951	-1.9302	-3.4704	-2.0909	-0.67262	-2.6927
8.6228	8.9104	8.3332	8.2849	9.0591	7.9067	8.8204	7.4876	8.7928	8.4884	9.1162	7.2023	6.3565	8.7554	9.5594	7.8682	7.339	8.5024	6.417	7.0805	9.3951	7.1057	7.6358	8.0949	9.853	6.352	8.9556	7.6512	7.8384	8.5751	8.9652	7.8401	7.7117	8.4596	6.4128	9.2499	7.6739	8.7735	7.5938	8.9972	6.4979	8.0617	9.0259	9.6295	7.4282	7.8995	7.8904	7.8325	8.8088	9.6025
-15.813	-14.081	-14.323	-13.779	-14.282	-14.367	-14.704	-14.761	-13.302	-13.975	-16.268	-15.975	-15.017	-14.203	-15.694	-15.037	-14.186	-15.497	-14.897	-15.374	-15.571	-15.619	-15.328	-12.933	-14.358	-15.416	-14.045	-14.346	-14.317	-15.022	-14.706	-14.531	-15.239	-15.216	-15.509	-14.905	-13.989	-13.705	-14.246	-14.673	-15.884	-16.212	-13.733	-14.807	-14.492	-13.82	-14.098	-14.2	-14.792	-15.399
7.0911	6.7415	9.0442	8.3708	8.7252	8.7776	7.0149	8.0349	6.4551	7.6814	9.2933	9.5031	8.0955	7.5597	6.3982	8.5598	7.4437	7.1376	7.3312	8.846	7.6035	8.5618	7.3684	7.0354	8.8393	6.8539	7.4552	8.35	8.6346	8.0382	8.7043	8.7389	9.0459	5.7502	10.361	7.3728	7.2884	6.8274	6.8768	7.4237	6.6685	8.2598	7.343	9.1488	7.8267	6.6272	7.4054	7.9632	7.3095	6.8988
-13.717	-14.406	-14.749	-15.337	-13.793	-13.926	-13.608	-13.52	-15.108	-14.528	-15.2	-12.307	-15.463	-13.449	-15.725	-14.365	-13.437	-14.693	-16.637	-15.853	-14.197	-13.186	-15.832	-14.418	-15.078	-14.518	-15.627	-15.417	-14.928	-14.913	-14.787	-13.633	-12.327	-14.148	-14.269	-14.307	-13.256	-13.598	-15.081	-13.97	-16.446	-13.198	-14.85	-14.745	-13.58	-15.58	-15.238	-14.068	-14.431	-14.611
-4.3966	-0.72235	-1.5193	-1.3719	-2.2358	-1.2194	-1.9446	-1.9562	-0.24305	-1.3171	-2.2902	-1.9039	-1.913	-3.0076	-1.7514	-1.5521	-1.0664	-2.5564	-1.5426	-1.8143	0.23772	1.2504	-2.1247	-1.9346	-2.8398	-1.3179	-2.0089	-1.3589	-2.6911	-1.4593	-1.4131	-0.96131	-0.57614	-1.5588	-1.2368	-2.0912	-0.9344	-0.56129	-0.50887	-1.3113	-0.41618	-2.5937	-1.9229	0.31443	-0.29101	-1.6886	-0.70026	0.12643	-1.5555	-2.0491
-9.3079	-8.7741	-6.8575	-9.5649	-9.7855	-8.5159	-10.049	-9.8636	-8.8292	-8.8071	-8.712	-10.488	-9.4781	-8.535	-8.7242	-8.729	-8.2513	-9.4042	-9.0729	-8.4802	-9.7519	-8.5092	-8.2536	-7.9988	-7.9751	-8.5299	-8.3027	-9.5883	-9.0215	-8.9806	-9.6797	-10.696	-9.136	-7.8748	-9.163	-9.2253	-9.9931	-10.957	-9.5462	-9.1548	-9.8555	-9.0197	-8.8428	-8.1292	-9.1252	-7.9444	-9.2674	-7.4117	-8.5888	-8.2927
0.76298	1.3198	0.72519	0.86669	1.0559	1.3769	-0.47537	1.2634	0.82361	1.0951	0.4514	1.6244	1.1859	-0.30347	-2.0512	0.56785	0.46948	1.4358	1.8968	-0.48218	0.10312	1.0121	0.35949	-0.063708	-0.6636	-0.13219	-0.26436	1.4293	0.11361	1.9496	0.2227	1.0813	0.27128	-0.28438	0.89668	0.8985	-0.53534	0.79069	-0.032504	1.8186	0.54555	-0.16847	-0.14685	1.8288	-1.1236	-0.30184	1.4255	0.73463	1.682	1.3713
-10.134	-9.7484	-10.164	-9.6138	-10.832	-9.7622	-10.307	-10.113	-11.968	-9.788	-9.8591	-9.7843	-9.1742	-10.43	-11.29	-10.911	-11.212	-11.53	-11.391	-10.772	-9.5863	-9.6624	-10.18	-10.482	-11.975	-9.2479	-10.6	-10.566	-11.524	-11.249	-11.159	-11.724	-9.6003	-10.561	-10.556	-10.212	-11.27	-11.229	-10.335	-10.42	-10.137	-10.389	-10.76	-11.045	-9.6444	-10.971	-10.499	-8.5428	-10.001	-10.968
-5.3545	-6.6333	-4.9149	-6.3721	-6.778	-7.1146	-6.0113	-5.3283	-6.0944	-5.0371	-5.9019	-4.9563	-5.2548	-7.6746	-6.0722	-5.7558	-5.1978	-5.3116	-6.1146	-4.504	-6.9019	-5.6322	-6.3026	-6.4131	-5.6092	-6.8192	-6.209	-6.0292	-5.2433	-4.8743	-5.1991	-5.9189	-6.8009	-3.6732	-3.8895	-7.2224	-5.0185	-7.395	-3.9997	-6.0845	-5.7667	-5.2154	-6.3463	-5.8893	-5.1254	-6.4674	-6.381	-6.1564	-4.6157	-4.7388
-1.6407	-2.2107	-2.2737	-1.6328	-1.9931	-1.4631	-1.9054	-0.046841	-2.867	-1.7626	0.41843	-1.1417	-2.1622	-1.7049	-1.6086	0.12257	-0.84053	-0.90591	-2.4574	-2.0021	0.31631	-0.98436	-1.4928	-0.60249	-1.8895	-1.0936	-2.0685	-1.0219	-1.9631	-1.4691	-0.80611	-1.0865	-2.5766	-1.0176	-1.3223	-3.0038	-1.2974	-1.6337	-1.9336	-0.51117	-3.0868	-1.6949	-2.6369	-1.8549	-1.2543	-1.7748	-0.93367	-2.0075	-1.5223	-2.1523
-1.8717	-3.1234	-1.2722	0.073032	-2.1389	0.16682	-0.038491	-2.5758	-0.45676	-0.012174	-2.1075	-0.83658	-1.0842	-1.7102	-0.36812	-0.76566	-2.302	-2.224	-0.22122	-1.4625	-0.88635	-1.4535	-2.7479	-1.5179	-0.71188	-0.72948	-1.4025	-1.1791	-2.4347	-0.93784	-0.53147	-1.0095	-0.43086	-1.6642	-1.9295	-1.5492	-1.835	-1.2004	0.32165	-0.60701	-0.41161	-1.1223	-1.9265	-1.7738	-0.28016	-1.3351	-0.15979	-1.6649	-0.15571	-1.4409
2.5219	1.6512	0.27031	0.61688	1.1044	2.531	2.8657	1.7972	2.0629	1.8481	1.1842	1.4058	3.1754	2.4632	2.5059	2.5658	1.92	0.092531	2.61	2.4577	1.8659	2.4405	1.9704	1.5504	2.1176	3.0963	2.1228	0.36968	2.1025	1.1998	2.9166	1.7473	2.1405	2.3333	1.4971	0.50724	1.158	1.8317	0.65401	0.76309	0.56567	1.7545	0.40688	0.75238	1.6047	1.7941	1.9257	0.4943	2.076	1.9281
-1.6141	-1.5419	-1.8822	-0.85698	-1.0652	-1.3998	-0.59938	-1.9286	-2.1358	-2.9616	-1.6858	-1.3771	-0.89653	-1.795	-1.5503	-1.6561	-1.5637	0.091064	-0.37401	-2.5368	-2.778	-1.4802	-1.5671	-1.0504	-1.3964	-2.5496	-1.2241	-2.2485	-0.89904	-1.9877	-2.6168	0.27095	-1.2081	-0.99054	-0.27569	-0.28615	-3.9402	-1.5272	-1.7357	-2.0625	-1.0304	-2.1832	-1.653	-0.60506	-3.8613	-1.54	-0.80443	-0.17941	-0.075656	-1.5336
-2.8445	-2.7414	-0.60027	-3.2729	-1.5464	-2.8344	-3.4481	-1.6651	-2.2259	-2.2697	-2.3425	-3.5864	-1.6221	-2.2244	-4.7988	-3.1636	-2.7447	-2.4727	-2.6747	-2.66	-2.6842	-0.82614	-4.0971	-2.4076	-4.5429	-4.8567	-3.1312	-3.2816	-2.367	-2.7668	-2.4344	-3.102	-2.8037	-3.8309	-2.0323	-1.4871	-1.9054	-2.3722	-3.0365	-3.6306	-3.3775	-2.7791	-3.2694	-2.827	-3.4283	-1.9385	-3.4145	-1.3659	-3.0337	-3.5454
-13.73	-12.183	-11.553	-11.767	-12.989	-11.32	-11.421	-11.997	-11.273	-12.065	-11.104	-10.582	-11.016	-10.635	-11.003	-12.633	-11.416	-11.098	-12.523	-11.56	-12.427	-12.097	-11.441	-11.817	-14.124	-11.434	-11.883	-12.267	-11.199	-12.474	-11.065	-11.583	-12.411	-11.969	-10.637	-12.228	-10.383	-12.74	-11.985	-11.459	-11.362	-9.5837	-11.208	-9.6307	-11.524	-10.781	-11.787	-12.008	-11.301	-12.789
5.4677	4.1254	4.6509	6.5093	5.6622	5.0185	3.1652	3.7588	4.451	3.6139	4.9269	5.9227	6.1061	4.2232	5.102	5.1897	5.9577	4.531	5.4924	6.7394	5.8797	6.8364	5.3382	4.9784	6.0475	6.614	5.3359	5.2935	6.8534	4.9155	3.3567	5.0451	5.5893	5.6292	5.7886	5.7037	5.7119	5.4251	4.5476	5.9328	5.3244	4.9208	4.4652	5.1685	5.66	6.1342	5.4847	5.6275	5.5515	5.0549
-13.747	-12.32	-13.716	-12.096	-12.351	-12.512	-12.957	-14.104	-12.046	-12.306	-12.943	-12.529	-14.701	-12.156	-13.305	-13.489	-11.764	-11.456	-11.987	-13.332	-14.633	-12.927	-13.023	-12.06	-11.869	-12.162	-12.865	-12.309	-11.697	-13.269	-14.166	-13.15	-13.366	-12.961	-12.18	-12.844	-11.491	-13.917	-12.897	-13.65	-12.389	-13.465	-13.462	-13.899	-10.946	-12.586	-14.916	-14.017	-11.917	-12.391
-0.16093	-2.9667	1.256	-1.1395	0.75635	-0.71845	-1.5195	-1.2677	-1.1225	-2.3103	-0.57692	0.32792	0.23816	-0.69886	0.60649	-0.46147	0.18917	-1.9438	-1.5958	-0.22213	0.11011	-2.5997	-2.2527	-2.3499	-0.33153	-0.73551	-0.41469	-1.1355	-0.80528	-1.2122	-1.2755	-0.457	0.38881	-2.237	-0.040815	-0.68752	-1.7598	-0.95742	0.017329	-1.3033	-0.21017	-2.0348	-0.64255	-1.4281	-2.7471	0.18611	-1.3645	-0.22368	-0.4558	0.93168
1.4028	2.057	1.581	1.0489	2.1279	1.5803	-0.14721	0.066433	1.9064	0.39674	2.4326	3.0932	0.28337	1.1303	1.6137	-0.038259	-0.63967	1.4473	1.2412	2.5045	1.9205	2.8454	1.3281	0.92082	3.9332	0.91507	2.0423	2.6943	3.0651	1.4294	0.45194	0.98831	0.73448	2.0366	1.161	0.76435	3.5006	2.4743	1.5941	1.9278	3.76	2.0973	0.88109	2.3694	0.83281	2.5381	0.9093	1.6534	1.8764	2.0146
-4.3581	-3.4562	-2.8188	-2.6965	-2.1477	-3.8189	-3.6947	-2.4482	-2.0382	-2.5816	-2.1027	-2.752	-2.5121	-0.87562	-2.1911	-3.4149	-1.7026	-4.7726	-2.6887	-2.8005	-2.3027	-1.5115	-2.5851	-1.5061	-4.0449	-3.223	-1.6163	-2.8585	-1.4917	-3.05	-4.5495	-2.6075	-2.9741	-1.6499	-2.0302	-2.0607	-3.7285	-3.6255	-1.9705	-3.3782	-3.8119	-2.3878	-1.9142	-2.9343	-2.5938	-2.9168	-1.2778	-1.6102	-2.3901	-2.6474
-1.9701	-2.2073	-3.0248	-2.6164	-1.543	-1.1542	-2.0757	-2.9284	-1.773	-2.7812	-3.4125	-1.8226	-1.8913	-1.5547	-2.7687	-1.9552	-3.7	-0.90282	-1.3076	-2.5551	-2.7941	-0.74482	-1.4552	-1.7719	-3.3692	-2.5374	-1.4745	-2.4317	-4.1889	-2.9908	-3.6836	-1.4137	-1.7969	-2.5026	-3.2384	-2.8726	-2.3981	-3.3604	-2.6724	-2.5822	-0.8564	-1.6882	-4.0109	-3.1374	-2.7742	-3.091	-1.5919	-2.5895	-1.6195	-2.5823
5.8665	6.4036	6.3349	5.5085	9.4184	8.7147	6.5305	7.5257	6.5423	7.8006	7.569	7.417	6.4413	7.2113	6.5421	5.885	7.1918	7.6302	5.8189	7.2757	7.0307	5.3868	5.7322	6.1166	6.5169	7.0807	7.0373	6.2748	5.3887	7.5607	7.3802	7.7408	6.1965	5.5473	7.4953	6.6103	6.407	8.3468	7.9584	7.7912	5.0082	5.6439	6.4762	6.2692	7.9377	6.8571	7.4715	6.8038	7.4982	7.5972
-13.826	-12.971	-14.226	-12.267	-14.787	-13.553	-13.61	-11.947	-13.992	-14.672	-15.152	-13.217	-14.005	-12.33	-13.213	-14.775	-12.726	-14.341	-13.471	-13.964	-14.592	-14.733	-13.71	-14.292	-12.658	-17.006	-11.115	-13.274	-12.497	-14.027	-14.079	-12.89	-12.995	-13.271	-13.882	-14.699	-14.152	-13.731	-13.325	-15.441	-12.772	-15.336	-13.038	-11.977	-12.735	-14.975	-15.061	-13.3	-14.163	-14.29
-5.8745	-4.6537	-5.3169	-4.6844	-5.2399	-4.6066	-4.7046	-5.6694	-4.3162	-4.0011	-5.3017	-3.4951	-4.3846	-3.5959	-3.3336	-3.5834	-4.2107	-5.8052	-3.9583	-5.1811	-3.6962	-4.9033	-4.0646	-5.4685	-3.6413	-6.2371	-4.8556	-5.4226	-5.1388	-3.8427	-4.207	-6.7298	-5.9867	-5.151	-5.4338	-5.4227	-4.0775	-4.8691	-4.3361	-4.7136	-3.8215	-4.2187	-6.1069	-4.1135	-5.0344	-2.7205	-2.678	-3.092	-4.6623	-4.6363
-0.21172	0.38769	-2.6807	-1.2702	-0.59287	-1.997	-0.92079	-1.3874	-1.7205	-0.36437	0.58076	-2.0684	-2.7225	-0.93119	-1.2122	0.14663	-2.3379	-2.0008	-0.59226	-1.5115	-2.0669	-1.5565	-0.9656	-3.2204	-0.63639	-1.5737	-2.2414	-1.4011	-1.4614	-0.97924	-1.3533	-0.21876	-2.9352	-0.52195	-0.70391	-1.5195	-2.5995	-1.1887	-2.8197	-2.0208	-2.299	-1.8218	-2.531	-1.8975	-0.81593	-3.3095	-1.7216	-0.76132	-1.4723	-1.0528
-14.439	-13.914	-12.685	-13.72	-13.451	-11.949	-13.141	-13.7	-12.673	-14.07	-12.056	-12.034	-11.473	-13.668	-11.539	-12.352	-13.655	-12.891	-12.722	-14.444	-13.687	-13.261	-13.537	-13.597	-15.292	-13.471	-12.667	-12.062	-13.872	-11.462	-12.225	-12.663	-13.73	-13.448	-13.057	-13.354	-13.292	-11.754	-14.106	-15.333	-13.003	-13.621	-13.595	-12.362	-14.608	-14.814	-13.983	-12.122	-13.261	-12.806
10.582	7.3363	9.0676	9.2546	7.6868	8.2093	8.2591	7.071	9.7309	6.9517	7.6659	8.583	8.1335	8.8998	8.2859	8.9363	7.9441	7.7673	8.9965	9.4637	8.7973	9.0951	9.8485	8.2385	7.2272	7.3747	8.7726	7.661	8.4866	8.7421	8.7857	8.4725	9.5413	8.9671	8.8699	8.9331	8.3018	9.5229	9.175	7.4833	8.6088	8.0712	8.8428	9.0665	8.5692	8.4617	8.3172	7.9629	9.1627	7.8343
-11.139	-10.445	-11.542	-11.322	-13.455	-11.968	-10.042	-10.828	-11.537	-10.599	-10.349	-11.071	-11.523	-11.032	-12.755	-10.6	-10.532	-11.795	-12.171	-11.544	-10.198	-10.807	-13.298	-11.689	-10.177	-11.003	-10.366	-11.679	-10.562	-11.682	-10.548	-13.008	-11.644	-10.97	-12.366	-11.577	-11.918	-10.04	-10.194	-11.235	-11.208	-11.823	-11.18	-10.206	-10.555	-11.577	-12.58	-11.904	-11.22	-11.364
-5.5271	-4.8045	-5.9203	-5.9367	-4.997	-5.1876	-4.551	-5.455	-4.3844	-4.477	-6.2439	-4.8228	-5.435	-4.9324	-6.3281	-4.554	-6.9245	-4.6434	-3.7759	-5.1842	-4.5243	-5.4393	-7.0174	-5.3211	-6.3176	-5.2791	-4.6859	-6.415	-5.7981	-4.0377	-3.9379	-4.5	-5.7452	-4.3872	-5.4963	-4.4053	-5.4235	-5.0144	-5.3397	-5.242	-6.5526	-5.1452	-4.3801	-6.1964	-5.2793	-4.2473	-5.9313	-6.0736	-4.5061	-5.6801
-12.892	-11.407	-12.971	-13.271	-13.324	-13.65	-12.427	-12.06	-13.464	-13.235	-11.966	-12.334	-11.707	-11.861	-13.153	-13.57	-12.707	-13.114	-13.381	-12.489	-12.613	-14.131	-13.021	-13.448	-12.784	-13.534	-12.963	-12.195	-12.387	-13.018	-12.457	-13.075	-12.607	-12.307	-11.414	-13.32	-15.176	-12.429	-13.125	-13.579	-12.297	-11.535	-14.12	-12.688	-11.972	-13.376	-13.174	-11.308	-13.255	-12.625
-8.5036	-5.7598	-5.6762	-7.2948	-7.0381	-6.9792	-5.5848	-6.6281	-6.9423	-6.1247	-5.0818	-7.5406	-5.6401	-5.9766	-6.2125	-7.7575	-6.3009	-6.3245	-6.7708	-6.8717	-6.2166	-7.8105	-4.6309	-6.2607	-6.4055	-6.0032	-6.4291	-7.2532	-6.6401	-5.6267	-4.8549	-5.8384	-6.3167	-6.5204	-6.3649	-6.5216	-7.0124	-5.4736	-7.1976	-4.9831	-5.951	-6.6094	-6.7672	-6.6463	-6.745	-6.1108	-5.4868	-6.4848	-8.2762	-8.5659
-1.4491	0.55024	-2.3691	-1.6907	0.026683	-2.2465	-1.7229	0.0788	-2.1449	-0.73064	-0.59634	-1.7454	0.60627	-3.1459	-0.16269	-1.3653	-1.2724	-1.0158	-1.2976	-1.0702	-1.8873	-1.6399	-1.6751	-2.579	-0.34338	-1.1613	-2.096	-2.623	-0.53982	-1.7828	-2.0078	-3.3366	-2.2556	-1.1211	-0.88911	-1.9782	-0.54275	-2.397	-2.263	0.41583	-1.7566	-0.80767	-0.39263	-1.511	-2.2443	-1.3275	-1.3488	-1.0113	-1.8476	-2.0536
-0.79103	-1.2133	-1.0588	-2.0018	-3.3067	-3.4674	-2.7334	-5.3061	-2.0768	-2.9372	-3.4757	-2.6563	-1.502	-1.5042	-1.5602	-1.979	-3.1104	-4.3258	-4.5186	-2.5081	-2.3809	-3.0817	-2.5435	-3.6576	-3.1118	-2.5417	-2.3667	-2.4945	-2.9572	-2.9446	-2.8156	-1.8964	-2.1491	-2.2041	-2.628	-2.571	-2.1001	-2.3965	-3.2941	-3.2384	-3.413	-1.4283	-3.5997	-3.6101	-3.4929	-2.249	-4.0464	-1.4474	-3.5789	-2.5288
-6.631	-6.5851	-6.5869	-5.3449	-7.1635	-6.4442	-6.19	-5.3488	-6.1694	-4.9501	-4.4238	-4.1058	-6.596	-6.1462	-6.751	-4.3896	-5.3981	-5.9574	-7.4972	-5.7824	-5.8616	-5.32	-5.3316	-4.493	-6.319	-5.4995	-4.136	-6.3736	-4.906	-4.9128	-6.2188	-4.5329	-6.3389	-6.6023	-4.3023	-7.2557	-3.9579	-6.142	-3.6917	-6.0158	-5.7316	-6.1767	-4.3499	-4.2763	-6.2969	-6.4608	-5.057	-5.5453	-7.2628	-4.1826
-14.516	-14.768	-15.556	-14.471	-14.056	-13.509	-14.335	-14.266	-14.081	-15.211	-14.501	-14.947	-14.239	-14.622	-13.179	-14.342	-13.573	-15.201	-16.013	-14.731	-14.112	-14.438	-14.699	-14.152	-14.1	-14.591	-14.416	-14.812	-12.722	-13.935	-15.11	-14.427	-13.357	-15.683	-14.031	-14.664	-15.301	-15.378	-13.822	-14.573	-14.349	-13.655	-15.124	-14.865	-14.373	-14.178	-14.153	-14.403	-14.447	-13.8
6.4862	6.893	6.3481	6.661	8.0146	6.9887	7.2406	8.8064	7.3827	6.3634	7.5424	5.6138	6.3895	4.8042	6.2294	8.6865	6.6734	7.3464	5.4525	4.9244	7.322	7.3843	4.956	6.4334	6.4518	7.2852	4.6904	7.8943	7.296	6.4872	9.134	6.6926	6.4942	7.9386	6.1655	6.3831	7.5985	7.6968	3.873	7.5811	6.5335	6.6977	8.2305	6.6483	5.9003	7.6433	6.5756	7.5286	7.035	7.6862
-11.511	-11.4	-12.55	-13.506	-14.08	-14.132	-10.942	-11.054	-12.048	-11.207	-12.412	-9.4173	-11.798	-12.751	-10.831	-12.304	-11.724	-12.14	-9.9096	-12.385	-11.104	-11.372	-10.528	-11.44	-13.321	-11.842	-10.498	-11.998	-12.741	-12.098	-13.012	-11.432	-12.332	-12.659	-11.228	-11.159	-10.555	-11.202	-11.7	-13.072	-12.316	-11.557	-11.718	-11.827	-11.541	-12.155	-11.986	-12.479	-12.726	-11.546
-9.2131	-10.94	-10.874	-11.362	-10.818	-14.045	-12.057	-12.015	-11.741	-13.327	-11.538	-9.1855	-11.675	-10.513	-11.534	-11.456	-11.16	-10.616	-11.449	-11.987	-12.096	-12.249	-10.748	-10.993	-12.408	-11.53	-11.052	-12.689	-10.613	-10.607	-14.018	-11.674	-12.433	-10.211	-9.513	-12.175	-12.107	-12.52	-11.956	-10.689	-10.373	-11.931	-10.306	-13.408	-10.74	-11.859	-11.205	-12.057	-13.523	-11.439
-1.0987	-1.6543	-2.438	-1.418	-2.472	0.66849	-1.8796	-3.3041	-0.47422	-0.37485	-1.9527	-1.3352	-1.3465	-1.7217	-0.76725	-2.2844	-2.2178	-0.41903	-0.10491	-1.5196	-1.1614	-0.82862	-0.32674	-0.16869	-0.91734	-0.74554	-2.1595	-1.0539	0.61136	-1.7616	-1.1725	-1.298	-2.3109	-1.6765	-1.7108	-1.2188	-0.60477	-2.047	-1.3924	-1.9347	-1.3041	-0.4184	-0.086948	-2.6977	-1.2298	0.36598	0.57196	-0.59496	0.59797	-1.3719
-12.615	-13.088	-14.077	-13.612	-13.335	-13.781	-12.26	-13.798	-14.18	-14.219	-13.272	-12.785	-12.397	-13.761	-13.019	-12.68	-13.312	-12.873	-12.102	-13.596	-12.168	-13.215	-13.666	-11.95	-13.803	-13.671	-12.858	-13.521	-13.952	-12.924	-13.824	-12.561	-12.139	-12.963	-13.673	-11.675	-11.317	-12.504	-14.639	-13.794	-12.735	-12.792	-13.792	-13.327	-13.198	-13.874	-12.856	-13.717	-11.892	-13.115
-21.31	-19.318	-21.891	-20.753	-21.956	-20.784	-20.331	-22.192	-21.124	-20.331	-20.374	-21.259	-20.098	-20.027	-20.352	-21.618	-19.78	-20.989	-20.103	-20.088	-21.371	-22.823	-21.479	-20.869	-19.706	-20.775	-20.577	-21.476	-21.453	-20.292	-19.008	-19.738	-21.129	-23.086	-20.381	-19.429	-21.867	-19.972	-21.279	-19.88	-19.752	-19.865	-19.316	-21.4	-20.836	-20.701	-20.091	-20.832	-22.466	-20.899
-4.2408	-3.0067	-3.6605	-2.1209	-3.3516	-3.7783	-3.0192	-3.4966	-2.2715	-3.0662	-4.7837	-2.095	-1.2352	-2.3859	-3.6809	-2.3504	-5.119	-1.6581	-2.8297	-3.5428	-2.4946	-2.4101	-2.4181	-1.8434	-4.0503	-1.3881	-1.9425	-4.8215	-3.8341	-3.8438	-3.0162	-2.7623	-2.4456	-2.3707	-1.2847	-4.8192	-2.9771	-2.3535	-4.6411	-4.8325	-1.4721	-2.9897	-4.2089	-2.7629	-2.4523	-2.8826	-3.0991	-2.7886	-2.857	-3.988
-11.219	-10.292	-10.727	-11.644	-10.847	-10.12	-9.664	-12.869	-11.283	-11.449	-10.325	-12.226	-10.58	-10.854	-10.768	-10.57	-11.872	-9.8437	-10.267	-11.768	-11.641	-10.223	-11.278	-10.749	-10.609	-12.155	-9.178	-10.796	-11.021	-12.006	-8.5074	-11.721	-10.638	-9.9419	-10.725	-13.095	-10.153	-12.236	-9.2636	-10.968	-11.305	-11.436	-11.602	-8.6765	-12.049	-10.512	-12.158	-11.783	-8.8601	-9.7011
-1.7392	-1.4723	-1.7173	-1.5042	-0.19265	-0.75654	-0.92577	-0.34883	-1.1993	-0.33464	-1.5204	-1.9137	-1.3935	-0.23352	-2.8405	-1.5582	-2.7103	-1.6499	-1.9676	-1.8827	-1.6288	-2.4957	-2.8206	-1.0906	-0.42158	-0.46759	-1.4271	-0.88904	-2.409	-1.4865	-1.4169	0.19133	-3.2052	-2.2174	-1.4777	-1.9331	-2.5291	-1.674	-1.3862	-2.3133	-2.5755	-4.1912	0.083654	-0.69173	-0.65361	-1.912	-2.1563	-2.135	-1.6455	-2.3037
-1.325	-0.27455	0.00034188	-1.7726	-1.6292	-0.65133	-0.35502	-0.68808	-0.45748	-2.3172	-3.2698	-3.2379	-0.70831	-0.73858	-1.0791	-0.98308	-1.3973	-2.2476	-1.8223	-1.9368	-2.0666	-2.0747	-2.6419	0.60664	-1.3087	-0.78297	-2.5623	-1.9987	-0.16755	-1.9122	-2.0417	0.74014	-0.49012	-2.1133	0.98867	-0.73031	-0.91574	-2.8566	0.21494	-0.39418	-1.5004	-1.9971	-1.0766	-0.046485	-0.99479	-3.7812	-0.54758	-2.683	0.23265	-1.6699
-12.504	-14.232	-14.118	-13.39	-14.887	-13.599	-13.661	-13.874	-14.158	-14.548	-16.167	-13.488	-15.128	-14.162	-13.716	-15.357	-13.036	-14.289	-13.519	-13.742	-15.538	-15.438	-14.821	-15.336	-11.855	-12.212	-14.148	-13.786	-13.466	-14.829	-15.604	-13.631	-14.664	-14.774	-14.57	-14.049	-15.019	-15.459	-14.267	-12.764	-15.089	-13.975	-14.494	-13.757	-14.36	-15.238	-14.402	-14.104	-13.594	-13.039
1.9306	1.6804	0.77908	1.0909	1.2397	1.5542	0.2104	1.1369	1.6449	2.333	0.071971	1.4882	0.84554	0.42081	1.613	1.3335	0.96348	1.534	0.70111	1.5717	3.3703	1.1732	1.2984	1.5163	3.1041	2.6007	2.246	1.5424	2.7303	1.3725	1.5149	2.3685	2.7246	1.1989	1.229	3.379	1.6183	0.78364	0.22529	2.2807	0.44732	1.9803	1.9908	2.9156	1.9944	0.64512	1.6937	0.17914	2.1935	1.8494
-5.4724	-6.4661	-6.1507	-5.9357	-6.5061	-5.7236	-6.1611	-7.0276	-8.3533	-6.7652	-7.4973	-6.0251	-5.7408	-7.1329	-6.072	-5.1783	-6.2127	-7.0825	-6.6327	-6.2157	-6.2697	-5.8391	-5.9633	-4.1905	-7.1383	-6.5411	-6.3379	-6.9593	-7.4619	-7.2128	-6.0926	-6.8158	-6.0886	-7.7197	-4.3077	-4.7782	-5.8085	-6.1727	-5.9972	-7.729	-5.7923	-6.1287	-5.0726	-9.3844	-7.2497	-4.9805	-7.1454	-8.0392	-7.8107	-7.0888
-13.536	-10.53	-12.835	-13.192	-12.955	-12.329	-12.783	-12.625	-13.535	-13.172	-12.131	-12.893	-13.077	-13.103	-14.72	-14.214	-12.425	-13.598	-13.691	-11.763	-12.628	-13.529	-13.661	-13.449	-12.064	-13.985	-12.39	-12.542	-14.004	-13.95	-13.956	-11.226	-11.972	-12.102	-11.834	-11.182	-12.694	-12.551	-12.06	-13.766	-13.266	-13.127	-12.281	-12.975	-13.652	-13.866	-11.636	-12.698	-13.023	-13.598
-10.181	-11.096	-10.252	-10.02	-11.07	-10.876	-9.6993	-11.349	-9.7276	-11.417	-11.716	-10.51	-11.276	-10.203	-11.553	-11.589	-10.527	-9.5839	-12.792	-11.84	-11.445	-10.527	-10.234	-10.989	-10.562	-11.396	-11.37	-11.69	-10.606	-11.545	-10.886	-11.331	-10.558	-10.443	-10.589	-10.84	-10.416	-12.23	-10.616	-9.323	-10.892	-9.7747	-10.714	-10.51	-11.509	-11.689	-10.451	-11.709	-8.6955	-12.086
-3.7113	-2.0732	-2.2943	-3.7797	-3.4271	-2.2728	-2.5502	-1.4956	-2.6326	-2.7514	-3.9095	-3.6774	-3.0375	-4.2242	-3.1656	-3.1276	-3.5422	-3.5315	-3.2972	-3.0775	-2.8903	-1.5918	-2.9212	-3.2124	-4.8679	-4.0402	-2.7076	-3.9895	-3.7784	-3.4894	-4.1769	-3.2598	-2.9995	-1.7554	-3.4983	-3.116	-3.7228	-3.5263	-4.2539	-2.7933	-2.8968	-4.2487	-3.1036	-2.1867	-2.312	-4.4887	-2.5533	-4.7162	-4.2198	-2.7075
-2.563	-0.54951	-0.59218	-1.3591	-1.346	-1.4855	0.060593	-1.3166	-1.0368	-3.1663	-1.0531	-1.2015	-3.1822	-0.24965	-1.6394	-2.9648	-0.54523	0.14507	-3.8726	-2.2603	-1.1031	-2.3895	-2.1876	-2.0577	-1.1745	-1.3394	-1.4259	-1.8747	-1.2843	-2.2063	-0.73975	0.38845	-1.9791	-1.8763	-1.8394	-0.55346	-3.0442	-1.5738	-1.707	-1.1569	-2.3872	-1.5464	-1.1675	-1.1393	-0.47297	-2.327	-1.6784	-2.3928	-0.34898	-1.1436
-23.307	-21.698	-20.827	-23.051	-23.208	-21.412	-22.784	-23.328	-22.013	-20.975	-22.264	-21.711	-21.625	-22.568	-23.494	-22.014	-22.424	-21.606	-21.559	-21.895	-23.401	-21.751	-22.138	-22.07	-22.38	-21.471	-23.244	-22.317	-21.624	-22.648	-21.84	-22.704	-23.763	-22.257	-23.621	-21.165	-22.577	-21.796	-22.277	-21.531	-22.724	-21.824	-23.009	-23.131	-22.185	-22.429	-21.484	-22.196	-22.053	-22.582
-12.123	-9.5032	-10.284	-11.699	-10.903	-10.847	-12.986	-11.763	-11.933	-10.92	-10.044	-11.215	-10.927	-10.705	-10.726	-11.361	-11.171	-12.575	-11.39	-11.398	-12.685	-11.963	-12.334	-11.477	-13.274	-12.738	-11.357	-11.604	-11.229	-10.9	-10.81	-10.883	-12.793	-11.179	-11.424	-11.174	-11.53	-12.136	-13.163	-11.915	-11.539	-11.87	-11.83	-12.516	-11.95	-11.406	-11.926	-10.789	-9.7102	-11.171
-10.963	-11.102	-10.152	-10.044	-11.751	-10.122	-11.001	-10.617	-10.007	-10.773	-10.818	-9.8453	-12.533	-11.344	-10.849	-9.9128	-10.073	-11.001	-10.425	-10.653	-11.21	-10.378	-10.759	-10.911	-10.451	-9.9643	-10.41	-10.568	-10.828	-11.682	-11.756	-11.035	-12.082	-10.557	-11.066	-11.21	-10.959	-11.199	-9.9923	-12.037	-11.932	-9.9043	-11.128	-9.527	-10.838	-11.033	-11.567	-10.305	-9.4438	-11.611
-23.348	-24.498	-21.911	-22.388	-23.525	-22.172	-22.997	-21.166	-23.478	-23.908	-21.76	-21.777	-21.057	-21.953	-22.761	-22.067	-23.27	-21.607	-21.544	-23.225	-21.149	-20.373	-20.218	-21.166	-21.58	-24.337	-21.113	-22.164	-22.059	-20.827	-23.325	-22.312	-22.802	-21.114	-23.301	-22.701	-22.029	-21.725	-21.271	-21.437	-22.544	-22.041	-22.469	-21.714	-21.561	-22.814	-22.33	-20.812	-23.112	-21.224
-1.8194	-1.5971	-1.7488	-1.823	-3.9387	-1.4531	-2.8096	-3.919	-2.2426	-3.3298	-3.2961	-2.7421	-4.8334	-4.2664	-2.3673	-4.8053	-2.9066	-3.0647	-2.4647	-3.0393	-5.0497	-5.4785	-5.0892	-1.9888	-2.976	-3.1962	-2.1681	-3.9003	-3.8711	-2.7291	-0.65443	-2.9378	-3.005	-3.3568	-2.4154	-3.7519	-1.5678	-1.5017	-4.3503	-1.457	-3.6597	-1.1104	-3.3846	-2.7028	-3.1141	-3.0159	-3.333	-2.8224	-4.1244	-4.0492
2.3687	2.2899	2.6742	1.2536	1.6835	2.1873	2.2277	4.3093	2.0236	3.2151	3.916	3.7147	1.6446	1.6196	2.8936	3.6953	3.0875	3.5542	4.0073	2.4375	4.0876	4.8944	3.3381	3.0069	2.4608	3.7042	2.5452	2.8221	2.2914	2.6619	4.3035	3.1085	1.7285	3.1427	4.6539	3.4511	2.5685	3.4341	4.2465	2.8191	4.3891	3.148	2.1166	3.035	1.5704	1.1065	3.1502	2.3731	1.8108	2.4512
-13.543	-14.417	-13.943	-14.237	-15.441	-12.494	-14.439	-13.513	-15.011	-12.863	-15.82	-15.316	-13.1	-12.29	-13.508	-13.154	-13.531	-13.381	-13.635	-15.065	-15.027	-13.76	-13.438	-15.476	-13.937	-14.134	-13.258	-13.687	-15.113	-11.771	-13.306	-14.505	-15.799	-13.792	-15.023	-12.217	-14.117	-13.762	-14.999	-14.519	-13.708	-12.659	-12.924	-14.766	-14.265	-13.407	-13.373	-13.901	-13.79	-14.012
-4.2963	-4.1779	-4.1651	-4.9458	-3.1881	-3.5868	-4.1828	-4.2678	-4.8493	-5.747	-4.2568	-4.8991	-4.6934	-3.7604	-5.7171	-5.7677	-5.1979	-5.0013	-4.1415	-3.9652	-3.7582	-3.5794	-3.705	-4.3805	-4.0098	-4.0969	-4.3968	-3.589	-3.6171	-3.6861	-2.7175	-4.8454	-3.944	-2.2241	-4.6962	-5.2562	-3.4874	-4.1078	-6.0159	-4.7141	-4.1706	-4.0614	-3.367	-2.6107	-2.8291	-4.1744	-2.992	-4.314	-5.1595	-4.6208
-12.012	-14.22	-12.185	-12.248	-12.908	-12.337	-13.328	-13.276	-13.37	-12.304	-12.779	-12.623	-14.371	-13.152	-12.975	-13.17	-12.829	-11.482	-12.779	-12.615	-11.609	-12.634	-12.817	-13.001	-11.845	-12.566	-13.657	-11.775	-13.283	-11.87	-12.138	-13.241	-12.407	-13.39	-13.161	-12.357	-13.93	-12.602	-13.275	-11.885	-11.989	-14.609	-11.77	-13.641	-12.295	-12.387	-12.434	-11.756	-12.732	-13.608
-2.1202	-0.80901	-1.8926	-1.3104	-0.81274	-0.90431	-2.4646	-1.2046	-2.4941	-1.7469	-1.7827	-0.081051	-1.551	-1.1386	-2.0452	-2.6349	-1.2052	-0.33799	-1.5777	-0.89805	-0.74014	0.77911	-1.8514	-0.6596	-2.0309	-2.0211	-1.3788	-2.0916	-0.76363	-0.89753	0.12252	-2.3022	-1.3404	-2.7796	-1.0658	-2.6671	-1.5899	-1.3746	-1.1577	-0.99833	-1.0805	-3.2809	-1.6754	-0.43766	-1.403	-2.3	-2.5768	-0.9696	-0.74272	-2.3777
10.756	9.4566	9.1105	9.1239	10.563	10.519	9.2697	8.451	8.9312	11.128	10.412	8.8646	9.7313	9.0956	10.532	10.379	9.5579	7.8101	11.644	9.2302	9.6499	11.53	10.154	9.5167	10.137	9.226	10.57	10.008	10.255	10.312	10.932	10.225	10.56	9.1768	8.9564	8.7145	9.4307	11.471	8.5305	8.4306	8.159	8.4649	10.144	9.9962	8.8587	9.6108	10.431	7.2916	8.963	8.9861
-4.8234	-5.2309	-4.4532	-4.8254	-3.503	-4.7552	-3.6572	-6.2644	-4.0114	-3.686	-6.5387	-4.6299	-4.7989	-5.7033	-4.7047	-3.8112	-3.8892	-5.8749	-5.2602	-5.1727	-5.4944	-3.8471	-2.3266	-4.611	-4.2672	-3.4949	-5.8317	-4.1924	-5.5108	-4.8384	-4.7991	-4.1356	-3.2127	-4.5236	-4.5948	-4.3729	-3.4603	-5.6908	-5.5479	-5.0163	-4.6891	-3.7584	-3.9439	-7.4904	-4.746	-4.6611	-5.0519	-3.9041	-5.1827	-5.3319
0.84076	-0.65231	0.016881	0.27204	0.76553	-1.0406	-0.90408	0.4341	-0.60473	1.8102	0.94951	-0.1686	0.45811	-0.27522	0.23553	-0.36043	1.481	1.3343	0.17944	-0.52206	-0.28346	1.0347	-0.16781	0.15485	-1.1344	-0.059137	1.1523	0.47349	-1.2039	-0.87221	-0.8848	0.024956	-1.2937	-0.67939	0.30494	0.30517	-0.008544	-1.0312	-0.82216	0.94211	1.5554	-0.48803	1.4893	0.47757	1.0043	0.37261	-0.97687	-0.44531	0.5943	1.5573
-9.2931	-11.076	-10.863	-10.551	-10.799	-9.7013	-10.215	-11.124	-9.3935	-12.333	-12.772	-9.994	-11.47	-11.231	-11.393	-10.839	-11.633	-11.302	-11.027	-10.475	-10.621	-9.2089	-10.083	-10.153	-11.667	-11.607	-11.998	-9.1771	-10.088	-10.729	-10.89	-9.7371	-12.68	-12.129	-12.821	-11.049	-9.3252	-10.815	-11.095	-10.528	-10.749	-10.813	-9.6448	-10.017	-8.5575	-9.2125	-10.378	-12.325	-10.436	-10.388
-2.5175	-1.0803	-3.8556	-1.9378	-3.2426	-3.6635	-2.3283	-2.3267	-3.0468	-3.5969	-1.0796	-1.6668	-2.6157	-2.035	-2.0216	-1.5043	-2.6855	-3.923	-3.2131	-2.2915	-2.6408	-3.5609	-2.1177	-2.4399	-2.0797	-1.8359	-1.2205	-2.7256	-4.9499	-3.7211	-2.5974	-0.56202	-0.81191	-2.1243	-4.632	-3.155	-2.4034	-4.1368	-2.2594	-3.8751	-3.0474	-2.4312	-2.2101	-2.0209	-1.9871	-1.4074	-3.1225	-1.0987	-3.0614	-1.472
-13.43	-13.984	-14.459	-14.578	-13.488	-13.825	-15.076	-12.544	-14.132	-13.498	-14.182	-15.246	-13.931	-14.753	-14.506	-14.3	-15.128	-13.699	-14.471	-14.962	-14.431	-14.175	-14.653	-13.639	-15.301	-14.121	-12.706	-15.303	-14.294	-15.01	-14.954	-14.572	-14.263	-12.593	-14.185	-12.772	-15.252	-14.581	-16.394	-14.089	-15.16	-14.043	-14.882	-15.63	-13.408	-15.672	-15.779	-14.657	-15.342	-14.42
-11.557	-13.162	-11.192	-11.47	-12.262	-12.203	-10.258	-12.287	-11.41	-12.828	-12.662	-12.957	-13.502	-12.519	-10.337	-12.791	-10.639	-10.934	-12.874	-10.66	-12.505	-11.633	-10.417	-11.975	-12.737	-10.581	-12.848	-13.35	-11.607	-11.044	-11.985	-11.522	-10.659	-12.552	-13.278	-11.118	-11.927	-12.209	-12.213	-9.8382	-10.733	-12.471	-10.583	-12.126	-11.825	-11.036	-12.938	-12.425	-12.1	-10.596
-19.433	-22.058	-20.475	-19.028	-20.517	-20.45	-20.557	-19.422	-20.529	-21.539	-19.414	-20.081	-20.538	-19.32	-20.554	-20.472	-20.448	-22.569	-22.302	-20.813	-21.564	-20.09	-24.093	-20.476	-21.167	-21.608	-19.978	-20.511	-21.902	-19.772	-21.043	-22.252	-21.46	-21.629	-21.223	-21.546	-19.142	-21.126	-20.527	-20.667	-20.258	-20.07	-22.617	-19.504	-20.066	-20.865	-21.404	-19.669	-20.427	-18.717
-6.9385	-5.6757	-4.8122	-6.2657	-5.3383	-7.6784	-5.6955	-5.3307	-5.9277	-5.254	-5.1863	-6.2813	-5.9023	-6.2599	-6.9837	-4.6867	-4.6342	-5.5234	-6.4651	-4.8606	-6.4307	-6.4461	-6.9658	-6.4262	-5.3981	-6.1259	-5.2531	-5.4559	-5.177	-5.5096	-6.2638	-4.6479	-4.9159	-5.0277	-6.3961	-6.0448	-6.5993	-5.8005	-5.7712	-5.0719	-5.3638	-6.7504	-6.296	-3.6323	-5.7726	-4.6835	-3.7297	-6.0605	-5.4383	-6.1152
-12.624	-13.668	-14.341	-13.792	-14.428	-13.166	-15.323	-12.086	-12.681	-13.323	-13.637	-13.174	-12	-13.416	-13.871	-11.764	-12.713	-13.31	-12.881	-12.711	-14.917	-14.914	-13.165	-12.629	-12.33	-14.198	-12.035	-11.738	-15.776	-13.133	-11.69	-13.334	-12.284	-14.457	-12.26	-11.743	-13.159	-13.503	-11.848	-12.76	-13.587	-14.259	-11.491	-13.696	-13.483	-14.324	-13.019	-10.696	-13.124	-12.862
3.0548	1.842	0.44841	2.8713	1.3865	2.4542	1.6097	1.6625	2.183	1.6849	1.9099	1.8876	1.1156	3.6303	2.7563	2.4124	2.6243	-0.43942	1.0919	2.1306	0.831	2.669	2.1396	1.8731	2.8706	2.3768	1.2092	1.7367	0.77871	0.73186	2.0846	-0.21402	2.538	1.9596	2.1951	0.76052	1.6469	0.80759	1.5708	0.33947	1.0114	1.4803	0.928	1.8255	2.9024	1.7419	1.4274	1.7159	1.5045	2.0153
-2.257	0.43855	-3.4103	-1.2437	-1.7491	-1.6204	-0.98719	-2.2888	-1.3702	-1.1502	-1.1436	-1.6822	-1.9485	-0.61383	-1.3555	-0.80373	-4.0195	-1.003	-1.6719	-1.5851	-0.53934	-2.7139	-0.95872	-3.0648	0.28833	-1.7181	-0.39065	0.0014544	-2.1837	-1.6129	-1.4459	-0.97374	-1.4115	-1.1603	-2.7635	-1.2594	-1.0587	-0.79218	-2.1046	-1.1495	-1.475	-1.6849	-2.9423	-0.75669	-0.19625	-1.2036	-1.0022	-1.4441	-0.92219	-2.2085
-9.9493	-9.2335	-8.4306	-11.356	-7.4482	-9.5387	-8.7486	-8.0538	-8.4314	-9.2906	-10.398	-9.6935	-9.3076	-8.7936	-8.8354	-9.0257	-9.0552	-8.3168	-11.056	-9.4756	-8.3993	-9.3857	-9.0191	-9.925	-8.5036	-9.9263	-9.5321	-8.918	-8.8163	-9.0065	-8.6167	-8.2052	-9.7159	-10.531	-8.8792	-9.1457	-9.2394	-10.339	-8.8871	-10.679	-8.3635	-9.5966	-8.7823	-9.7844	-9.2739	-8.547	-9.1411	-12.109	-9.6787	-11.075
0.88187	-0.15721	0.62822	0.86821	0.94354	1.542	1.8339	2.9231	1.6591	1.834	0.53973	2.24	-0.17355	0.97186	1.8305	1.9628	1.3072	1.9087	0.9964	1.424	1.8197	0.00097626	1.8058	1.1527	2.4165	0.15168	1.8652	0.79863	1.3784	0.61057	0.39046	1.7787	2.3323	2.0248	0.33451	-0.37147	1.3201	0.60582	1.6157	0.83289	0.97302	0.90535	1.363	1.4521	1.5693	1.2001	0.8743	1.8064	1.2726	1.348
-2.8983	-3.4613	-2.912	-3.93	-4.2249	-1.1084	-3.0642	-1.2805	-2.0894	-2.0545	-3.7043	-4.1369	-2.9945	-2.8364	-2.1205	-2.5865	-2.7368	-1.724	-3.101	-2.8437	-3.6704	-3.1624	-3.0873	-1.9244	-0.98431	-4.1726	-1.3683	-3.2799	-1.9784	-3.0402	-2.7714	-2.3824	-2.3941	-2.4665	-3.6675	-2.8717	-3.4976	-2.8278	-1.8654	-3.9931	-1.8017	-3.1453	-3.0165	-2.5937	-2.1268	-2.146	-2.2316	-3.3945	-2.1947	-0.41852
-4.2238	-4.1835	-4.0569	-7.0023	-4.7057	-3.5537	-3.2447	-4.9675	-1.5115	-3.5967	-3.8312	-3.4898	-4.6238	-4.1856	-5.3886	-4.7467	-3.0484	-2.4122	-3.6996	-3.4997	-4.4013	-2.6634	-3.1029	-3.2238	-4.8745	-2.3033	-3.1186	-3.1338	-3.3743	-3.5125	-4.7266	-4.3214	-3.3849	-4.74	-3.7651	-4.2512	-4.0257	-3.6972	-3.5995	-3.7027	-2.9553	-4.2485	-3.9399	-3.4	-3.5073	-2.3416	-3.3912	-4.018	-4.0043	-1.8659
-11.528	-10.559	-9.5898	-10.066	-10.013	-9.1225	-10.769	-9.596	-10.053	-11.409	-11.627	-10.873	-10.062	-9.9473	-12.078	-9.719	-10.693	-10.821	-8.7832	-9.827	-11.42	-10.854	-11.063	-9.6992	-11.78	-10.083	-11.4	-9.9899	-9.3717	-10.829	-8.0539	-9.5819	-9.8527	-10.85	-9.7065	-11.597	-9.258	-10.388	-9.4428	-9.9907	-8.0366	-10.091	-9.8643	-10.658	-8.6608	-8.9691	-9.1365	-10.905	-9.2477	-9.9975
-12.804	-12.978	-13.601	-12.955	-11.541	-13.842	-13.786	-12.45	-11.102	-14.105	-11.93	-14.05	-13.153	-13.497	-13.713	-15.343	-12.267	-13.586	-12.04	-13.285	-13.515	-12.218	-12.071	-12.044	-13.051	-12.392	-13.95	-13.335	-14.48	-12.486	-12.519	-11.702	-12.46	-12.151	-13.197	-13.822	-12.48	-11.936	-11.35	-12.884	-12.633	-12.142	-14.218	-14.423	-13.226	-14.332	-13.207	-12.85	-12.049	-14.418
-7.8266	-9.8443	-9.016	-9.6546	-9.818	-8.6029	-9.3234	-8.6697	-10.882	-8.6931	-8.7261	-8.549	-7.6124	-9.5775	-8.5866	-9.3323	-9.1426	-9.2426	-10.238	-9.5945	-8.4125	-9.2161	-8.7657	-11.262	-9.4355	-9.8141	-8.7818	-7.7513	-10.496	-9.9313	-9.1504	-9.108	-9.4903	-9.196	-9.1171	-11.313	-11.626	-10.793	-10.528	-11.145	-8.9322	-9.3886	-10.25	-8.1146	-10.636	-9.3131	-9.7641	-8.3675	-10.143	-9.2699
-11.83	-11.538	-11.852	-10.465	-11.851	-11.274	-12.247	-11.65	-12.39	-12.763	-10.75	-12.35	-12.135	-11.607	-11.58	-13.252	-12.085	-12.338	-12.321	-11.196	-11.395	-12.109	-9.8348	-11.933	-12.399	-10.241	-12.869	-11.558	-12.262	-13.156	-11.988	-11.734	-11.772	-11.113	-11.261	-11.829	-12.138	-13.129	-12.739	-10.736	-12.269	-11.36	-13.456	-12.254	-11.53	-11.898	-11.862	-11.476	-11.668	-11.276
-11.513	-10.995	-10.913	-11.742	-10.587	-10.424	-11.013	-11.004	-12.445	-9.4956	-11.432	-12.132	-11	-9.8893	-12.051	-10.014	-11.278	-12.658	-10.012	-11.367	-11.973	-11.407	-11.696	-9.9688	-11.818	-11.333	-11.943	-12.131	-11.736	-11.215	-12.407	-10.458	-11.681	-10.348	-10.621	-10.788	-11.209	-10.2	-10.524	-12.487	-12.506	-12.115	-11.583	-12.477	-11.424	-12.233	-11.713	-11.706	-12.111	-10.429
-0.099865	-0.78778	0.66341	-1.7838	-0.54305	-1.8154	-0.31228	0.35687	0.86246	0.84501	-1.5858	0.05338	-1.7777	-0.91292	0.71515	1.2199	-1.6021	0.95287	0.69728	0.84484	-2.4323	0.91201	1.4301	-0.19368	-0.30748	0.2635	0.12996	-1.4178	0.21023	-0.10625	-1.6588	-0.49446	1.367	0.33537	-0.47852	-0.35529	0.70076	-0.37095	0.30321	0.52219	-0.042997	-0.03574	-0.42233	-0.83514	-0.77879	-0.22651	-1.036	-0.61303	-1.0594	-0.85648
-2.0671	-0.76021	-0.65214	-1.959	-0.55339	-1.4355	-2.1803	-1.3044	-1.6747	-0.27077	-0.011509	-1.2979	-1.7503	-0.93307	-1.4518	-2.339	-1.4972	-2.6746	-2.1227	-1.6664	-2.0729	0.97747	-1.8881	-1.4723	-0.47749	-0.96807	-2.0381	-2.4585	-0.68232	-0.87035	-1.8871	-0.64349	-2.7481	-1.6332	0.64571	-2.9674	-2.064	-2.5615	-1.5372	-0.17579	-0.75486	-1.8934	-2.2481	-1.7011	0.044471	-1.2544	-0.20355	-2.8837	-1.1081	-1.6281
0.76582	1.9895	2.8382	0.033897	2.1006	-0.78659	1.7263	1.0147	2.855	1.1113	0.33681	0.94977	1.8838	1.5493	1.6562	1.9558	1.9036	1.3798	0.29127	3.3716	0.5946	0.8195	1.9205	-0.12964	1.4911	3.0724	1.9677	2.204	0.80826	0.74198	-0.47834	1.2272	2.7721	-0.7393	1.4082	1.4101	1.495	1.3178	-0.0064847	2.2758	3.1183	1.1415	0.67261	3.0284	0.25156	1.4486	2.3247	1.6361	1.5852	1.5345
0.57249	-0.54715	-0.81414	0.69825	0.9401	0.4217	0.02274	0.33756	0.33639	-0.1049	1.587	1.0825	-0.24851	-0.51906	0.045669	-0.31987	-0.35038	-0.90404	1.2942	-0.020718	-2.8067	0.1596	2.1751	-2.0724	-0.46861	0.053739	0.011448	-0.10892	-0.78688	1.1907	-1.3458	-1.7825	-0.55551	-2.5806	-0.88897	-0.36738	-0.55026	0.32917	-1.4322	0.10455	0.89563	-0.19306	0.054259	-0.45144	0.02601	0.062594	-0.34492	-2.0353	-1.6179	-0.89015
0.4677	-1.5183	-0.66673	-2.5876	-1.5963	-0.49989	-1.6335	-1.2187	-0.57145	-0.51774	-2.0768	-1.0594	-2.1733	-1.0334	-0.66942	-1.7185	-2.1275	-2.2445	-3.3079	-2.1151	-3.248	-2.0846	0.8171	-0.80196	-1.6168	-1.5566	-1.8772	-1.8103	0.2543	-1.588	-2.7807	-2.3845	-1.6207	-0.36393	-1.5151	-0.55423	-1.2781	-0.052254	-0.63982	-1.5395	-0.54269	-1.8435	-3.3758	-0.98896	-2.0611	-2.3973	0.63214	-2.4388	-1.8308	-1.7704
-8.2804	-4.9228	-5.8342	-6.9071	-5.297	-6.6172	-8.1464	-6.7248	-6.2332	-8.1012	-6.9824	-8.0098	-6.4744	-8.1684	-6.8537	-6.9777	-6.4001	-5.7058	-6.7917	-7.6912	-6.2384	-7.2114	-7.3101	-6.7921	-7.496	-6.7002	-5.5657	-7.2207	-5.0035	-5.4697	-6.2083	-6.3321	-8.2692	-7.0352	-4.4653	-6.5488	-5.9029	-5.2106	-7.3448	-6.4318	-5.0932	-5.8637	-6.5261	-6.438	-6.9383	-5.5792	-7.4027	-6.6851	-7.004	-5.5393
-6.4293	-5.5949	-6.188	-5.3894	-5.4701	-6.2255	-5.7741	-5.8221	-6.2562	-6.1654	-6.3654	-5.0789	-6.1544	-6.7441	-5.806	-5.7787	-4.2347	-5.9273	-6.8568	-5.8345	-6.0805	-7.7971	-6.1355	-6.5108	-6.0857	-6.8481	-6.3618	-6.521	-5.4794	-7.4959	-6.6115	-7.3172	-6.5397	-5.8008	-5.8601	-6.7058	-6.3646	-5.7287	-6.4332	-6.4616	-5.9116	-5.8739	-6.7506	-7.3694	-6.5898	-6.5502	-6.6966	-5.6719	-7.3752	-7.44
-13.129	-13.703	-13.337	-12.366	-14.023	-15.028	-14.573	-13.638	-13.442	-12.732	-13.786	-14.241	-14.832	-12.893	-13.74	-14.496	-14.907	-15.309	-14.668	-13.718	-13.492	-13.907	-12.78	-14.927	-13.466	-16.208	-14.027	-14.229	-13.567	-12.691	-14.668	-14.388	-15.385	-14.507	-13.322	-14.219	-13.844	-14.079	-13.543	-12.13	-14.359	-14.2	-12.709	-14.524	-14.382	-11.935	-15.156	-14.087	-13.691	-14.642
-5.5939	-5.4917	-6.2918	-7.506	-5.4877	-6.7772	-4.8014	-4.7526	-5.0014	-5.4679	-5.4553	-7.0635	-4.9376	-5.5013	-5.4949	-5.0941	-5.3002	-6.7122	-4.6273	-5.8015	-5.5117	-7.942	-4.6326	-7.0996	-4.7555	-6.0665	-5.2527	-4.6035	-5.752	-4.3936	-5.7431	-4.7349	-4.3399	-4.8764	-4.8975	-4.9135	-5.6102	-6.78	-5.4663	-3.6679	-4.1049	-4.7575	-4.538	-5.9061	-4.3607	-3.6395	-5.1601	-5.1053	-4.014	-6.6397
-14.085	-15.121	-13.059	-14.176	-13.973	-13.902	-11.814	-12.489	-12.898	-12.513	-13.388	-14.123	-13.285	-12.101	-11.36	-14.72	-15.263	-12.224	-12.023	-12.784	-12.584	-13.405	-14.12	-13.176	-11.828	-13.262	-13.343	-13.531	-12.716	-12.421	-13.66	-13.176	-13.191	-13.607	-11.822	-13.033	-12.621	-12.141	-12.981	-13.781	-14.605	-12.812	-12.199	-14.766	-12.527	-13.74	-14.34	-11.241	-13.785	-13.19
-11.35	-14.334	-13.19	-11.89	-12.603	-13.87	-12.862	-12.347	-13.384	-14.315	-14.061	-12.987	-12.688	-13.552	-13.901	-13.485	-12.82	-12.905	-14.118	-14.073	-14.531	-13.647	-12.33	-14.101	-12.143	-13.876	-14.541	-11.231	-14.846	-14.885	-12.366	-13.522	-13.056	-12.783	-12.751	-12.757	-15.544	-11.469	-13.439	-13.121	-12.674	-14.179	-13.256	-13.34	-13.036	-13.623	-14.1	-13.562	-13.55	-12.714
-10.872	-10.341	-10.929	-12.281	-12.087	-12.109	-12.249	-11.32	-11.302	-10.777	-9.8503	-11.465	-10.54	-11.099	-11.324	-10.898	-12.296	-12.358	-12.203	-13.133	-11.282	-10.747	-11.921	-11.752	-11.232	-12.063	-10.147	-10.672	-11.381	-11.158	-11.183	-11.43	-10.546	-12.092	-11.439	-12.458	-11.262	-12.592	-11.949	-10.231	-10.727	-10.953	-10.47	-11.838	-12.088	-10.832	-10.507	-12.621	-11.655	-11.977
-2.0706	-2.0904	-5.1271	-1.4319	-1.907	-2.1614	-1.4247	-3.3945	-2.6908	-3.225	-3.7957	-3.9891	-3.4918	-2.72	-3.0716	-2.4653	-4.1924	-2.942	-3.4654	-2.9315	-2.7424	-5.068	-3.2413	-4.5865	-4.0124	-2.7032	-5.1183	-4.7306	-3.9653	-3.1819	-2.1868	-2.1196	-1.7109	-3.8832	-4.698	-3.8762	-4.5815	-2.2407	-1.8854	-3.6619	-0.8473	-2.6569	-3.9382	-4.2465	-2.9918	-2.121	-1.513	-2.9181	-1.8658	-3.4862
9.376	7.2311	5.7426	9.5445	9.0606	8.2954	8.3476	8.3532	8.5644	9.7653	8.7293	7.8234	9.3233	9.2179	9.8295	8.3527	8.0098	8.2398	10.1	8.7335	6.6843	9.2359	7.1026	6.7759	9.4505	8.8551	9.5499	8.2148	7.7861	7.6406	8.8511	7.3485	9.406	7.4296	9.7931	9.6868	7.9587	8.9485	7.671	9.6111	7.9781	9.7127	7.9682	10.129	8.4785	10.561	9.0888	8.3356	10.322	7.9362
-11.509	-12.432	-10.105	-9.9688	-12.19	-12.585	-11.916	-11.182	-10.869	-12.339	-11.519	-12.712	-10.499	-13.371	-12.925	-12.223	-12.129	-13.048	-11.763	-11.701	-11.284	-11.789	-11.658	-10.374	-11.031	-10.599	-10.621	-12.067	-10.809	-12.411	-11.683	-11.794	-11.891	-11.116	-11.709	-11.225	-12.845	-10.513	-11.914	-10.801	-12.807	-10.649	-13.308	-11.788	-11.791	-11.94	-11.786	-12.041	-11.532	-12.859
6.7327	4.4365	5.107	4.5395	5.4677	5.8025	4.9829	5.8804	6.7308	5.4206	4.9702	5.4504	5.5454	5.3926	6.803	5.8972	6.3492	6.1283	5.9464	5.2419	5.6157	6.6255	6.5267	6.4645	5.4486	5.0157	5.1333	6.2631	5.374	5.2308	4.8244	5.5596	5.4149	4.1683	4.7853	6.265	4.6265	4.7261	5.2021	6.7653	4.7367	6.4381	5.2705	6.0192	3.6896	6.4042	6.2396	5.861	7.0136	4.8514
-0.6194	-2.1942	-3.1492	0.53213	0.4627	-1.7607	-2.3629	-2.1172	-1.6113	-1.3797	-0.78565	-3.9436	-1.8267	-0.27088	-0.27978	-1.6887	-2.4773	0.091409	-0.448	-1.5946	-1.5268	-0.27436	-1.7299	-2.3113	-1.3047	-2.4273	0.038313	-1.3383	-1.8598	-0.90695	-1.4836	-1.8078	-2.1997	-1.902	-0.7479	-1.4683	-1.1914	-2.0785	-1.8274	-2.5295	-0.81296	-2.9277	-2.6106	-1.6738	-0.83937	-2.0031	-2.3741	-1.7161	-1.8395	-1.0368
9.4435	9.1937	8.8032	7.6118	7.7621	7.5734	7.2261	8.7161	7.7318	8.6844	8.4908	8.8041	8.9938	8.2296	7.0382	8.9362	9.1613	8.7217	9.3811	7.3866	8.9745	9.2575	8.5964	8.4255	8.0142	8.2286	8.0214	6.6749	9.211	9.2455	7.6659	9.8052	9.8495	9.0445	8.5022	8.6693	8.6984	9.9308	8.6244	7.6463	8.7738	8.9414	8.0625	9.1797	9.1022	10.425	9.1752	8.4826	9.3604	6.6633
-8.0082	-8.4681	-8.671	-10.051	-8.4329	-10.076	-7.5618	-9.5748	-9.5944	-9.7695	-7.8914	-8.6908	-9.2802	-8.4547	-9.3722	-7.749	-9.7771	-8.0531	-10.075	-9.3301	-10.18	-8.3038	-10.224	-8.9552	-7.9471	-9.2056	-7.6451	-8.8136	-8.851	-9.1416	-9.4387	-7.822	-7.2602	-7.8526	-8.5459	-9.4466	-9.4766	-8.2615	-9.7082	-10.575	-10.856	-7.5836	-8.5091	-8.7418	-8.5401	-10.116	-10.065	-9.6457	-9.3418	-8.4793
-0.78857	0.94308	-1.7808	-2.4441	-0.99616	-1.4543	-1.5767	-0.64416	-0.81722	-2.2316	-1.4122	-2.1304	-1.3709	-1.4994	-2.0575	-2.8534	-0.20897	-0.33223	-1.4857	-1.0768	-2.4117	-0.56953	-2.3916	-2.18	-1.0977	-0.43562	-1.6542	-1.7263	-1.0991	-1.4317	-1.4236	-0.53816	-3.9225	-2.7023	-1.0904	-2.8773	-1.8582	-2.9748	-0.97368	-2.0158	-1.4947	-0.59914	-2.0739	-1.4671	-2.3313	0.43675	-2.1626	-1.4977	-0.26382	-0.54048
-13.642	-13.743	-11.349	-12.738	-12.189	-12.552	-12.457	-13.193	-13.141	-14.344	-12.68	-12.691	-12.439	-11.647	-12.554	-10.48	-13.452	-11.489	-13.267	-13.086	-12.041	-12.071	-13.451	-11.793	-13.108	-12.694	-14.098	-11.443	-11.873	-12.099	-13.478	-11.539	-12.583	-11.97	-11.037	-10.642	-12.51	-13.283	-12.788	-13.366	-13.1	-13.184	-12.699	-13.486	-12.988	-12.811	-11.649	-12.729	-12.459	-13.181
-1.559	-2.2376	-2.2442	-2.9952	-2.495	-1.9813	-2.8637	-2.3772	-4.4887	-2.0576	-2.8485	-2.7998	-3.1644	-3.6166	-0.67165	-2.6365	-2.9136	-1.9806	-2.7307	-4.8669	-2.6925	-3.3736	-0.91449	-3.2423	-3.6911	-3.0053	-2.909	-3.3061	-2.9513	-4.1492	-1.0241	-1.1208	-1.8334	-3.0519	-2.9087	-2.4524	-3.2496	-2.4304	-1.1603	-2.4086	-2.5187	-3.2562	-3.3363	-2.6937	-2.9798	-1.0378	-2.2228	-2.119	-2.5342	-1.9575
0.8361	-0.3718	0.85382	-0.68006	-1.9183	-0.40028	0.68868	-0.98742	-1.2175	0.53615	-0.53616	-0.10825	-1.4646	-0.54923	-0.061896	2.6951	1.1328	-1.1585	-1.2561	1.8383	1.1658	-0.77698	-0.45374	-1.5783	2.7563	0.30851	0.72514	1.4756	-0.45961	0.48015	-0.20005	0.62613	0.39787	0.74229	2.0823	-1.2429	-0.030316	-0.69295	0.18372	-0.59232	-0.79958	-0.64218	0.81067	0.13528	-0.75512	0.22354	-0.12886	-0.77717	-0.98467	0.78642
-15.272	-13.538	-15.089	-14.469	-16.035	-15.463	-17.051	-13.698	-15.306	-14.238	-13.916	-14.277	-16.619	-13.77	-14.801	-15.363	-14.898	-14.679	-14.506	-13.647	-14.052	-15.521	-14.689	-15.437	-14.137	-14.824	-15.64	-15.747	-16.313	-13.896	-14.937	-14.731	-14.404	-15.025	-13.986	-14.576	-13.869	-14.525	-15.722	-13.486	-15.793	-14.613	-14.992	-15.302	-14.426	-15.055	-15.157	-13.716	-13.06	-13.649
-11.252	-11.598	-9.7295	-9.8268	-10.527	-11.55	-9.9696	-11.104	-10.382	-11.546	-9.9695	-11.663	-10.472	-11.545	-11.853	-9.2601	-11.186	-11.665	-10.895	-11.687	-10.959	-12.004	-11.646	-13.375	-10.603	-10.668	-11.215	-9.1652	-11.431	-10.956	-9.8769	-10.715	-10.273	-9.1752	-10.619	-11.663	-9.4599	-10.48	-10.339	-9.8077	-9.6047	-9.6681	-10.067	-12.116	-11.432	-12.301	-10.628	-9.9194	-11.997	-11.298
-11.361	-14.058	-11.429	-11.207	-9.8168	-10.83	-11.963	-10.163	-12.117	-12.178	-11.921	-11.817	-12.44	-10.24	-10.82	-11.494	-11.618	-11.258	-12.242	-10.693	-10.399	-11.342	-11.242	-12.142	-11.372	-11.345	-10.772	-10.639	-10.842	-9.9542	-11.989	-11.537	-11.043	-11.46	-11.698	-10.51	-10.362	-10.648	-11.537	-12.306	-12.789	-11.829	-12.953	-11.515	-10.492	-11.083	-12.109	-11.474	-10.508	-12.186
-22.21	-21.774	-21.6	-19.885	-20.912	-20.863	-21.09	-22.013	-23.101	-22.85	-22.704	-22.333	-22.806	-22.675	-21.644	-22.938	-21.963	-22.452	-21.884	-22.907	-22.915	-21.176	-21.654	-20.913	-22.707	-23.175	-22.169	-22.517	-21.648	-22.213	-20.611	-23.079	-22.407	-22.458	-19.969	-22.38	-22.191	-23.063	-23.204	-23.189	-22.383	-22.528	-21.06	-22.711	-22.441	-22.769	-21.797	-23.683	-22.268	-21.327
-2.2411	-0.61414	-0.80457	-1.2998	-1.712	-0.8103	-1.2725	-1.0147	-0.35103	-1.1496	-1.4184	-2.9152	-1.3054	-1.2889	-0.23894	-2.4238	-1.0146	-1.9411	-1.0748	-2.2969	-1.3494	-1.2618	-3.4113	-0.98184	-1.0194	-2.504	-1.2758	-1.6156	-1.3608	-0.33469	-0.72979	-0.87952	-0.86211	-2.8031	-2.4978	-1.4394	-0.72645	-0.99956	-0.71373	-1.7172	-2.7099	-1.1797	-1.9067	-1.5284	-2.6258	-0.48736	-1.3549	-1.2192	-1.1148	-2.7627
-12.708	-12.337	-13.359	-15.392	-12.853	-12.798	-13.677	-13.876	-14.427	-13.251	-13.238	-14.007	-13.873	-13.424	-12.929	-12.344	-11.888	-12.942	-13.765	-13.589	-12.512	-12.811	-11.402	-13.378	-14.075	-14.034	-12.343	-13.866	-12.724	-14.371	-12.29	-11.723	-13.441	-12.057	-14.091	-13.789	-14.664	-12.023	-13.083	-13.035	-13.121	-12.22	-11.278	-15.039	-13.946	-12.178	-12.283	-13.867	-13.052	-14.844
-10.344	-11.184	-10.027	-11.348	-10.531	-12.448	-10.886	-10.95	-10.891	-9.2897	-11.226	-11.395	-9.1033	-10.438	-9.1192	-10.141	-10.096	-11.208	-10.659	-10.487	-11.747	-10.359	-10.793	-11.44	-11.313	-12.005	-11.003	-10.13	-11.314	-11.314	-10.931	-10.875	-9.846	-10.819	-10.379	-11.517	-12.396	-11.285	-9.649	-11.047	-10.583	-10.178	-10.631	-11.605	-9.9268	-10.275	-10.16	-12.073	-9.1703	-10.6
-13.863	-15.567	-14.766	-15.705	-13.408	-15.058	-14.308	-17.218	-14.506	-14.831	-14.381	-15.08	-15.259	-14.749	-15.668	-14.499	-13.375	-15.043	-16.018	-15.233	-14.123	-14.287	-15.192	-16.385	-14.89	-13.056	-15.077	-14.213	-14.844	-16.002	-13.789	-14.312	-15.277	-14.601	-15.253	-12.123	-14.425	-14.113	-13.957	-14.313	-16.727	-13.652	-13.426	-12.963	-15.701	-15.436	-15.249	-14.825	-15.661	-13.956
-19.21	-20.005	-20.889	-20.641	-21.407	-20.919	-20.223	-21.186	-21.122	-21.493	-22.182	-21.462	-19.76	-21.425	-21.95	-21.949	-19.926	-22.277	-20.449	-20.781	-20.221	-20.011	-20.953	-22.74	-20.385	-20.803	-20.85	-21.193	-20.546	-20.981	-22.915	-21.118	-20.417	-19.888	-20.756	-20.462	-19.742	-21.033	-21.682	-19.909	-20.339	-20.289	-21.42	-20.865	-20.521	-21.173	-19.961	-20.941	-20.143	-20.755
-3.8313	-4.7202	-5.6097	-5.8882	-5.831	-5.3076	-6.6644	-5.1603	-5.5478	-4.6768	-4.9928	-5.8172	-5.9009	-5.8155	-5.8952	-6.1963	-5.7887	-4.1145	-6.8215	-4.553	-5.5983	-5.5156	-5.062	-4.5693	-6.1442	-5.5042	-4.8167	-5.5521	-6.8661	-7.5249	-6.6043	-5.0131	-4.3072	-7.1265	-6.1812	-6.6911	-5.1324	-5.198	-6.1517	-5.5975	-3.6587	-4.4312	-5.8353	-5.0891	-6.3212	-4.5158	-7.3382	-5.9568	-4.9258	-5.2893
0.87505	-0.34715	-0.18961	-3.4848	-2.2731	-1.2809	-1.0753	-0.53615	-1.0905	-2.346	-1.7404	-0.36829	-1.2554	-0.34185	-1.4823	-1.5276	-3.517	-1.8485	-1.0083	-0.98299	0.11526	-1.3546	-2.8086	-2.5637	-1.4807	-1.5516	-1.4673	-2.5537	-0.19766	-1.5073	-1.9251	-0.16303	-1.892	-2.0934	-0.79308	-0.021441	-2.1105	-2.0556	0.1376	-0.30035	-1.6119	-0.44983	-1.9699	-0.12055	-1.7072	-1.6493	-2.8112	-0.415	-1.1239	-2.1303
-2.9369	-2.5068	-2.586	-1.111	-2.587	-2.9059	-2.4809	-2.7854	-1.8904	-2.6744	-2.4391	-2.5394	-3.309	-2.6845	-3.1539	-1.2119	-1.7954	-3.547	-2.8218	-3.1746	-2.8874	-1.2104	-3.3241	-2.5163	-2.7927	-0.93735	-2.2599	-4.0117	-2.6002	-3.2828	-2.8952	-5.0522	-2.5773	-2.7232	-3.2476	-2.2142	-1.0079	-2.7112	-2.7985	-1.8784	-1.9246	-3.2686	-1.2466	-1.4666	-2.0678	-1.5807	-1.4364	-2.1062	-2.9684	-2.8511
-10.207	-11.757	-8.5717	-9.0489	-10.231	-9.4978	-12.055	-10.728	-11.483	-10.604	-10.422	-8.9051	-10.75	-11.256	-11.152	-8.5734	-11.64	-11.163	-10.432	-11.781	-11.932	-10.427	-11.011	-10.471	-11.017	-10.827	-11.27	-10.064	-11.909	-13.42	-10.295	-11.589	-12.782	-11.258	-11.344	-12.066	-11.153	-10.096	-11.749	-10.801	-11.139	-9.2534	-10.55	-11.283	-10.649	-9.7656	-11.091	-10.887	-10.667	-11.52
-21.675	-20.182	-20.57	-21.284	-20.174	-21.957	-21.2	-20.582	-21.031	-21.395	-20.549	-19.969	-19.871	-21.009	-21.313	-19.305	-21.53	-20.616	-19.825	-21.526	-21.554	-19.951	-22.901	-21.656	-21.237	-21.129	-21.337	-20.173	-20.896	-20.071	-21.47	-22.168	-19.209	-19.955	-21.139	-20.072	-19.794	-20.01	-20.364	-20.245	-20.661	-20.795	-20.411	-20.004	-20.75	-22.802	-20.839	-20.303	-21.925	-19.276
0.10888	-3.5575	0.89744	-0.21801	-0.41595	-0.0064106	-1.2223	-1.5209	-1.6304	-1.9639	-1.5806	-1.4513	-1.94	-1.8978	-1.5607	-1.2998	-2.4541	-2.7718	-1.9267	-0.69791	-0.89138	-1.7704	-0.88638	-0.55459	-0.61572	-0.81729	-1.6913	-0.16939	-2.0328	-1.2413	-1.0031	-1.828	-2.0458	-0.847	-0.96228	-1.3223	-2.0513	-0.4933	-2.0465	-1.2618	-1.7638	-1.6253	-2.2832	-0.69131	-1.7462	-2.0394	-1.8565	-1.5909	-2.0718	-1.7793
-22.146	-22.647	-23.513	-22.438	-22.294	-23.206	-21.405	-23.106	-22.21	-20.817	-21.989	-21.505	-23.291	-21.963	-23.146	-22.171	-21.657	-22.166	-22.939	-22.689	-22.939	-24.12	-20.663	-22.091	-21.611	-22.912	-22.67	-21.196	-21.977	-21.315	-21.158	-23.269	-21.039	-22.509	-22.009	-22.452	-22.606	-22.245	-21.7	-20.698	-23.199	-22.225	-21.104	-22.896	-22.922	-21.952	-21.834	-22.199	-21.437	-21.845
-9.9753	-9.9083	-8.5054	-9.1348	-10.372	-10.183	-10.18	-9.3377	-8.4187	-9.7353	-7.3237	-9.5819	-10.321	-8.3023	-9.2202	-9.3463	-8.1991	-8.5228	-9.3883	-9.6878	-8.8599	-7.9751	-9.295	-7.6328	-8.7021	-8.3782	-8.9951	-10.271	-8.6212	-9.6918	-8.561	-9.9344	-8.5162	-8.4824	-8.6284	-10.29	-10.529	-9.1848	-10.036	-8.944	-7.533	-9.2715	-9.5558	-10.182	-9.8639	-8.4248	-8.8784	-9.0737	-9.7187	-7.5289
-5.4192	-3.642	-7.5878	-6.7562	-6.1366	-5.451	-5.6562	-4.0248	-4.8552	-7.7636	-5.6968	-4.7061	-5.3504	-6.2931	-4.4972	-7.6181	-4.7593	-5.6894	-5.6311	-5.7876	-6.2319	-4.4278	-6.0407	-5.9482	-4.7755	-6.6592	-7.2306	-6.4224	-5.6628	-5.3128	-5.9154	-4.4754	-6.3443	-5.0795	-6.3879	-6.256	-4.5614	-6.6899	-4.5092	-7.3519	-4.1381	-5.2598	-4.3456	-5.9041	-6.3436	-5.6979	-6.3301	-4.8776	-6.0048	-6.0123
1.4335	2.8937	3.3396	2.7198	4.0348	2.4321	3.7497	1.5129	4.6536	3.7333	4.163	2.4426	4.5903	3.6351	4.1198	2.5257	2.5154	4.1104	3.2608	1.9975	2.1481	2.43	2.3655	3.2902	2.6844	2.907	2.2132	2.0114	2.4042	2.6956	3.59	1.5188	1.8352	2.6917	3.6831	1.0352	3.5415	2.3583	3.3449	2.7609	3.4894	2.0214	2.8317	3.142	4.5463	2.324	3.4488	3.855	3.0749	3.452
9.6325	9.955	9.5427	9.999	9.1865	9.1542	8.5424	9.8812	10.453	10.035	8.8634	10.134	8.164	9.9498	10.97	10.649	9.4298	11.994	9.8703	9.0841	9.2935	10.157	9.4153	8.9313	8.5699	10.284	9.6416	9.9354	9.7232	10.315	10.205	9.9399	9.9097	9.7323	10.513	11.619	9.9298	8.8708	9.0367	9.2223	10.504	10.496	8.3319	9.2018	9.1696	9.3233	8.1937	9.7408	9.6586	9.3683
-12.349	-12.6	-14.705	-12.428	-13.435	-13.395	-11.795	-12.164	-13.501	-12.195	-12.727	-13.655	-12.442	-12.148	-14.362	-14.144	-12.4	-11.177	-14.573	-12.602	-14.133	-13.115	-12.382	-13.543	-11.951	-13.463	-12.274	-13.073	-12.656	-13.265	-13.395	-13.329	-13.782	-13.671	-13.192	-13.96	-14.023	-13.46	-12.672	-13.237	-13.222	-13.34	-12.625	-12.484	-13.235	-12.984	-11.923	-11.594	-13.853	-13.32
-14.761	-15.01	-13.34	-12.853	-15.138	-14.213	-13.732	-13.431	-14.557	-14.014	-13.779	-14.831	-15.066	-14.207	-13.481	-13.93	-13.308	-11.884	-15.597	-14.795	-13.751	-12.836	-14.486	-14.525	-13.371	-14.552	-15.418	-13.665	-13.083	-13.128	-14.898	-14.612	-15.623	-14.433	-14.293	-13.898	-13.466	-13.443	-12.888	-12.397	-13.278	-13.241	-15.357	-13.185	-14.62	-14.596	-14.567	-15.793	-15.451	-14.762
8.425	9.7094	10.035	11.114	8.9834	10.737	9.9447	9.3138	10.762	9.6622	10.195	11.05	10.205	8.8027	9.4618	9.9032	9.4329	9.7552	8.3615	10.207	10.462	10.292	7.8068	9.684	9.1289	10.088	9.1349	9.997	8.6589	8.3341	10.328	8.3498	10.56	9.6401	10.149	8.0511	11.308	8.6592	10.162	8.3567	11.209	7.0522	9.4091	10.508	10.314	9.1414	10.045	8.365	10.021	10.513
-9.4793	-9.0409	-9.4504	-9.2763	-8.701	-9.1921	-9.1793	-9.5685	-9.2226	-8.7724	-9.6424	-10.101	-10.209	-8.7974	-7.2472	-8.7027	-8.2123	-9.737	-8.8133	-10.095	-9.2631	-9.3791	-9.8768	-10.558	-9.5759	-9.7074	-9.3977	-9.9245	-8.3511	-10.84	-9.7237	-9.099	-7.8283	-9.2107	-9.1898	-8.2815	-8.6249	-8.4628	-7.5085	-10.008	-8.8538	-8.6665	-10.079	-8.1331	-9.2562	-8.5303	-9.1937	-10.688	-8.8825	-8.8916
-7.7287	-8.5793	-10.316	-9.2161	-8.282	-7.2011	-9.1436	-7.2526	-5.9325	-7.8267	-7.1451	-8.9848	-7.8576	-7.2905	-8.5567	-7.6444	-8.7574	-6.2523	-7.9803	-7.1208	-6.668	-6.0147	-6.1753	-7.8702	-7.6045	-5.5217	-7.3464	-6.5925	-7.703	-7.3153	-7.2004	-7.6491	-6.1495	-8.443	-7.5409	-8.4867	-6.7182	-8.5269	-8.0718	-7.5186	-6.7991	-6.615	-6.0987	-9.1852	-6.7233	-7.3162	-6.6186	-7.8012	-6.5638	-7.4263
-2.6285	-2.6497	-2.3384	-2.6617	-1.284	-2.3219	-2.7737	-3.5002	-3.3807	-3.5879	-4.0896	-2.7551	-0.3735	-1.5481	-2.2545	-2.4145	-2.8188	-1.8658	-2.9421	-4.1589	-2.2876	-2.0357	-2.7996	-2.364	-3.7472	-2.1636	-1.9924	-2.2407	-2.6443	-2.9744	-3.0375	-4.7068	-2.0611	-3.3349	-1.5805	-1.8955	-2.9502	-1.6451	-3.2956	-4.8341	-3.2996	-1.988	-0.90982	-3.3893	-2.1239	-2.0511	-2.7184	-0.32281	-2.2222	-2.3928
2.9728	4.9536	2.1785	2.7189	2.9191	4.0844	1.7538	1.5365	2.7817	3.7785	4.2971	2.5862	2.8914	2.3589	2.4123	2.5473	3.2193	3.1622	3.0213	4.7687	1.204	4.3597	2.7533	3.8701	5.0791	3.9828	2.2849	2.5554	2.0314	1.4522	2.5884	3.4548	3.6012	5.0015	2.5228	3.5654	1.9755	3.9543	3.1565	2.7325	2.5044	4.2438	3.2149	4.392	1.9902	3.591	3.4566	3.6963	3.357	2.2695
-13.441	-15.026	-13.682	-14.13	-11.777	-14.351	-10.902	-12.387	-14.33	-13.989	-13.13	-12.078	-13.54	-14.126	-13.544	-12.366	-14.066	-12.526	-13.958	-13.06	-13.724	-12.529	-13.327	-12.643	-12.683	-12.559	-12.346	-14.296	-14.887	-13.765	-15.552	-12.193	-12.658	-14.279	-14.23	-11.608	-13.797	-15.26	-14.674	-12.066	-13.714	-12.894	-12.577	-14.939	-12.819	-13.818	-14.235	-13.071	-13.437	-12.365
-13.926	-13.83	-12.495	-15.056	-13.546	-14.252	-13.589	-13.006	-14.692	-14.417	-13.511	-13.34	-13.745	-13.408	-12.342	-13.818	-12.684	-13.917	-12.564	-12.647	-13.806	-14.047	-14.199	-12.699	-14.076	-13.124	-12.49	-14.117	-15.558	-14.541	-14.451	-14.604	-15.743	-14.54	-13.578	-13.482	-14.186	-14.265	-13.189	-14.428	-13.931	-13.562	-13.734	-13.03	-13.872	-14.703	-14.927	-14.056	-13.718	-14.015
2.7115	-0.50555	1.7164	2.0257	1.4056	3.4305	2.7629	1.7742	0.90186	1.4821	1.2659	-0.4643	1.5668	0.014469	2.1484	2.621	2.0823	1.8684	1.9012	1.4968	1.4367	1.0617	2.3649	2.1826	1.2001	0.45497	2.3583	2.494	0.94871	1.6759	1.7697	1.2295	2.1347	1.1772	2.0315	3.002	1.7661	1.0053	1.6327	1.3146	2.1082	1.9452	2.2743	2.0868	1.1439	0.74514	1.1971	2.5015	1.8782	1.0778
8.4436	8.9836	10.204	7.8817	8.7723	9.0925	8.6431	9.9122	8.588	6.7485	9.4045	9.1283	6.4746	9.0502	8.0074	9.0684	8.1988	7.2224	8.4248	9.8502	8.4115	8.4208	9.1799	8.5164	9.5702	9.6746	7.352	7.1146	8.5067	7.9173	8.7088	8.6651	9.0985	9.2328	9.9331	8.9157	7.9758	7.875	8.3919	7.1394	8.4484	8.1031	7.7145	8.8625	7.595	8.6848	8.9574	7.3196	8.1351	8.5735
-14.067	-13.776	-12.813	-13.543	-11.445	-11.875	-13.702	-13.291	-13.048	-12.786	-13.024	-13.105	-13.443	-13.474	-12.729	-12.53	-12.383	-12.824	-13.099	-13.807	-14.044	-14.109	-12.471	-13.046	-13.007	-13.761	-12.938	-10.584	-12.892	-14.117	-12.931	-12.374	-13.108	-12.905	-13.904	-12.907	-16.368	-13.636	-12.861	-13.005	-13.684	-13.355	-13.384	-13.956	-13.066	-12.801	-11.634	-14.794	-12.94	-14.73
0.35749	0.76557	1.2131	1.9386	-0.26382	1.1269	2.9227	1.5583	0.91622	0.37774	2.2968	1.5282	0.74402	0.56904	0.52146	1.9383	0.47623	2.9156	1.7511	1.2365	1.0997	0.21754	0.80653	1.3487	0.14982	0.61218	0.91873	0.97563	0.78304	1.0381	1.0051	1.0149	1.6193	3.043	1.9206	0.99492	0.63569	1.7002	0.33318	2.5956	0.98113	1.0984	0.52027	2.4708	0.35162	1.2471	0.62291	2.2556	1.1728	1.8459
-10.216	-10.038	-8.8852	-10.924	-11.714	-11.738	-9.6296	-9.8603	-9.92	-10.027	-11.288	-11.104	-9.1762	-9.6952	-10.898	-10.591	-9.6207	-11.238	-8.3502	-9.9934	-11.681	-10.37	-10.88	-10.38	-9.7259	-11.407	-11.512	-11.007	-8.796	-10.687	-11.763	-11.02	-11.353	-9.4561	-10.238	-9.3168	-12.157	-11.006	-10.696	-10.138	-9.3857	-10.475	-8.848	-10.602	-10.981	-10.787	-10.611	-10.191	-10.11	-9.4079
-23.131	-21.47	-20.86	-22.77	-22.413	-22.97	-22.004	-21.562	-22.063	-21.128	-22.151	-22.061	-21.182	-22.53	-22.981	-22.521	-22.989	-21.585	-21.11	-23.252	-21.915	-22.796	-22.12	-22.496	-22.311	-22.703	-21.454	-24.576	-21.836	-23.688	-21.837	-22.171	-21.798	-22.43	-21.372	-20.365	-21.933	-21.837	-20.704	-21.663	-23.387	-19.882	-21.796	-22.265	-22.037	-23.027	-22.751	-22.823	-20.187	-20.97
-12.851	-13.87	-13.413	-15.421	-15.492	-12.68	-12.286	-14.311	-14.248	-13.085	-14.672	-13.055	-13.633	-15.196	-12.485	-14.294	-14.46	-14.921	-14.446	-14.763	-16.094	-13.363	-14.536	-13.08	-14.234	-13.091	-13.356	-13.461	-14.457	-12.857	-13.373	-14.136	-13.297	-12.967	-13.908	-13.444	-13.259	-13.526	-12.828	-13.201	-15.469	-13.884	-12.894	-16.361	-15.575	-13.694	-14.746	-14.471	-13.911	-14.739
-13.409	-13.496	-12.077	-12.594	-13.294	-14.52	-13.933	-13.277	-13.681	-12.888	-12.81	-13.618	-13.006	-13.152	-13.391	-14.078	-11.251	-13.247	-12.673	-13.69	-13.811	-12.594	-12.815	-13.3	-12.359	-15.377	-13.107	-12.836	-11.179	-12.123	-13.173	-12.227	-14.617	-13.357	-12.799	-12.156	-15.051	-14.015	-13.95	-13.614	-14.167	-13.602	-12.627	-13.665	-13.292	-13.929	-12.49	-14.206	-13.653	-13.505
0.79993	0.97999	-0.15478	-0.13535	0.76202	0.58	-0.19138	1.9555	0.077104	2.2831	-1.0371	0.09309	1.1472	1.7939	0.25298	-2.0566	-1.0309	1.6004	-0.5913	0.82732	-0.28818	0.41966	-0.07174	2.2614	-1.198	0.63172	0.8427	2.6248	-0.090475	0.94809	0.83961	-1.0698	0.48084	-0.15174	0.94031	0.51241	-0.055548	1.6832	-0.47964	0.064899	1.8806	0.080757	0.034922	-0.1061	-0.75316	-0.19763	1.7374	1.8444	-0.15689	0.41663
-12.033	-12.406	-13.44	-13.404	-14	-13.821	-14.472	-13.187	-14.279	-12.703	-15.58	-13.202	-13.529	-12.718	-14.632	-14.792	-12.965	-13.41	-13.765	-14.685	-15.283	-14.101	-11.947	-12.866	-12.375	-13.063	-13.481	-13.021	-12.654	-12.81	-12.395	-13.067	-14.855	-13.632	-15.022	-12.623	-13.295	-12.486	-12.819	-10.782	-11.819	-13.427	-13.627	-14.055	-12.361	-11.651	-13.092	-12.691	-12.953	-13.998
-7.5455	-7.4939	-6.5121	-7.8314	-7.9711	-6.0884	-7.9225	-6.4528	-7.0403	-7.2937	-7.2663	-7.7321	-9.1642	-8.1554	-8.5974	-7.7793	-8.0089	-8.4051	-8.3009	-7.4681	-8.2653	-7.726	-6.81	-6.1273	-6.9289	-6.2719	-7.3363	-6.5237	-9.3194	-7.604	-6.558	-7.4149	-9.0521	-8.0189	-6.3976	-7.2128	-7.1698	-8.5852	-7.2625	-5.7927	-9.183	-7.4394	-9.4741	-7.871	-6.8463	-9.0882	-6.3648	-7.0232	-5.6708	-7.7819
-0.061259	1.2647	-1.4765	0.54604	0.085805	-0.54021	0.98413	0.32535	-0.097662	-0.67379	0.062621	2.0496	-0.012957	-0.38869	-0.064492	-0.77337	0.8959	-0.83805	-1.3483	-0.99957	-0.58821	-0.5376	0.080761	-0.7046	1.106	-0.70403	-0.42587	-0.79752	0.39088	-1.1888	-1.1614	-0.88197	-0.2326	1.2899	-0.51357	-0.61416	-1.9888	-1.1933	-0.71585	0.68759	0.40915	0.4838	1.1265	0.065978	-0.20291	-0.11936	0.86425	7.3195e-05	-0.46003	-0.80952
-7.1126	-4.2699	-6.9635	-5.5097	-3.8096	-5.6281	-4.955	-4.4675	-4.8807	-3.9279	-5.4519	-4.7149	-5.284	-4.2344	-5.2316	-4.8715	-4.3603	-5.3711	-4.2456	-4.9759	-5.5923	-5.4094	-6.2684	-6.067	-3.1868	-3.6998	-5.672	-5.1623	-4.9613	-5.4758	-5.5443	-3.8606	-4.5622	-4.1147	-5.8905	-3.6029	-3.349	-4.6319	-4.7366	-5.118	-5.0857	-4.0213	-5.0182	-3.7911	-5.6769	-3.6808	-3.6304	-6.0599	-5.4871	-5.6255
2.1259	3.1716	1.6383	1.1289	1.0083	3.7735	2.9139	3.303	2.4029	1.7768	2.5767	1.5522	2.2305	2.2915	2.3373	2.8498	1.93	2.6441	3.1559	2.2015	1.8053	4.7374	1.4939	2.3497	2.08	2.7365	3.096	1.4428	2.2555	1.2175	3.5786	1.8016	2.2613	3.0157	2.2813	1.8179	2.8706	1.7753	1.6304	3.4578	3.8353	2.4887	1.9972	3.7969	1.9686	3.2184	3.4323	1.7652	3.8464	1.83
-10.387	-8.6691	-10.697	-10.411	-10.723	-8.8404	-11.159	-9.0415	-11.803	-10.991	-10.696	-9.576	-9.4102	-11.23	-11.431	-9.777	-11.795	-11.287	-9.4124	-10.186	-10.978	-10.426	-9.519	-10.783	-9.4377	-8.9201	-10.064	-8.4483	-9.6116	-9.2934	-11.294	-9.1908	-8.6481	-10.79	-10.854	-11.336	-10.255	-10.522	-9.8303	-10.51	-10.589	-9.0373	-9.4861	-9.8624	-10.238	-11.434	-10.36	-11.414	-9.2901	-9.6932
-14.439	-12.091	-13.328	-15.136	-12.638	-13.35	-13.178	-13.373	-13.722	-13.103	-12.304	-12.552	-13.752	-14.114	-14.115	-12.288	-13.295	-12.976	-14.72	-13.671	-13.269	-14.239	-14.112	-14.358	-12.574	-11.471	-12.755	-13.794	-13.835	-13.51	-13.435	-12.91	-14.686	-13.155	-11.258	-13.695	-12.991	-12.567	-12.718	-12.899	-12.216	-12.552	-13.327	-14.61	-11.947	-13.387	-13.966	-11.793	-14.439	-13.17
5.3486	4.8488	4.2565	5.7941	3.2806	5.89	6.6512	4.9051	6.4868	6.7424	5.9775	5.7361	5.8522	4.3555	5.4944	5.4345	6.3239	4.3377	6.3302	4.5576	4.8428	5.1493	6.1096	5.0943	5.5406	4.9275	5.4849	6.2617	5.4794	3.5794	5.4799	6.4642	4.6279	6.909	5.7373	5.9125	7.5781	5.3419	6.2145	5.8408	5.7533	4.6075	3.7602	5.5474	6.3672	4.5691	6.8813	5.2062	5.8021	5.1228
-10.523	-11.362	-10.891	-11.137	-10.808	-11.809	-12.166	-11.634	-11.167	-12.146	-12.419	-12.42	-11.733	-10.86	-10.758	-9.2582	-10.279	-11.23	-10.274	-8.6927	-10.563	-10.242	-10.446	-9.3436	-11.285	-10.448	-9.9247	-11.281	-12.871	-10.226	-10.494	-11.03	-10.978	-10.36	-12.002	-11.27	-10.834	-10.025	-10.538	-10.625	-10.953	-10.035	-10.26	-10.548	-11.226	-11.075	-12.237	-12.573	-10.276	-11.279
-2.9656	-2.7953	-2.0221	-1.9302	-2.175	-1.0459	-3.4977	-2.8353	-4.7136	-3.8396	-2.4964	-2.5692	-1.9378	-3.5632	-2.7016	-1.6976	-2.4959	-3.9416	-3.1294	-1.2783	-2.666	-1.8369	-2.3896	-1.4172	-0.81964	-1.0826	-1.5893	-3.2932	-2.7094	-2.6151	-2.7104	-2.3139	-3.1611	-2.4385	-2.0845	-2.5236	-2.6092	-2.4558	-3.0213	-2.215	-3.1876	-3.0818	-2.2217	-3.3692	-1.623	-1.7079	-1.1157	-3.2081	-2.8056	-3.1962
5.0325	5.9524	6.2061	5.319	5.7793	5.6586	6.6768	6.531	5.8562	7.2024	6.4548	8.2126	7.5121	6.8174	6.9786	7.6303	6.4867	8.0015	6.8756	6.5576	6.3817	7.8719	7.9564	7.4991	5.5887	6.1099	5.2347	6.8673	5.8216	6.4696	6.1253	7.1325	5.7006	7.1918	8.1327	5.9053	6.2371	8.2061	7.3836	6.5928	7.357	7.383	8.137	6.1296	6.2161	7.7186	7.1329	5.9235	7.5518	6.8813
-11.602	-12.13	-13.134	-11.734	-11.958	-11.814	-10.343	-10.908	-10.69	-10.842	-11.724	-12.525	-12.442	-12.296	-9.4907	-10.075	-10.569	-10.25	-11.15	-12.906	-11.543	-10.102	-12.132	-9.3458	-10.651	-11.512	-9.6606	-10.239	-11.782	-12.99	-10.376	-11.135	-11.72	-12.183	-11.121	-11.4	-12.091	-11.316	-11.624	-10.702	-10.794	-10.911	-12.245	-11.425	-10.499	-11.686	-9.9812	-10.22	-11.108	-11.984
-1.304	-2.0853	-0.27392	-1.5023	-1.2162	-3.3286	-0.84587	-3.0654	-2.1328	-1.5474	-0.33022	-0.56667	-1.9497	-1.7626	-2.5575	-0.78612	-0.88978	-1.2414	-3.2864	-1.8336	-1.3737	-1.9253	1.5612	-2.2792	-2.1862	-2.6797	-1.229	-0.64011	-0.60552	-1.7298	-2.3672	-2.1842	-1.1189	-1.9836	-0.83105	-0.2661	-0.85304	-1.9705	-0.9187	-1.2483	-1.8825	-2.0906	-0.9703	-0.91533	-0.89711	-1.7696	0.019976	-2.722	-1.2221	-1.9683
6.0493	7.7782	6.7124	7.1109	7.7491	8.3269	7.4441	5.1007	6.9414	7.7802	4.753	6.6798	6.3231	7.4089	6.1256	7.1018	8.586	6.3137	6.6157	6.28	5.7581	7.4637	7.1498	7.4337	7.0786	5.438	6.4574	6.9687	7.0935	5.8586	6.6966	5.1197	7.2367	8.6207	6.8593	6.7873	7.6895	6.7378	6.5824	6.8933	7.0243	4.0572	7.5357	7.3211	7.8279	7.4834	7.4794	7.964	9.1587	6.1142
0.69335	0.3037	2.2842	1.2408	-0.15882	3.6217	2.6715	1.2036	0.95744	2.0876	1.5287	2.0215	0.31053	1.1199	0.84895	2.8457	0.74958	0.97697	1.2375	2.1859	2.1058	1.3127	0.83655	2.1827	1.6348	0.85172	0.48781	1.4927	2.3843	0.70818	1.3726	1.324	2.4061	1.1147	2.1124	1.7311	2.8492	3.135	2.6652	2.7491	-0.067031	2.0776	0.80984	1.1674	1.0448	2.1164	1.5107	1.7542	1.8444	0.80916
1.8346	1.4432	1.4862	2.9511	2.9025	2.2797	2.167	1.6066	3.0977	3.0934	1.7413	0.83958	1.5205	2.2518	1.4756	2.3585	0.54479	1.6424	1.5743	2.6259	2.3163	2.5059	0.99685	1.0563	1.518	0.73156	2.6552	1.1962	1.9372	-0.48701	3.1382	0.54117	0.87577	1.5031	1.1671	1.7863	0.036336	1.6249	2.2897	0.44903	2.3147	2.1073	1.9745	1.7458	3.1517	2.4098	0.99101	0.45869	1.1137	-0.84287
0.32087	-0.32646	0.45375	-1.188	0.10343	-0.10258	-0.80804	-1.4264	-0.14338	-2.7457	-1.2162	0.62633	-1.7484	0.40435	-2.2135	0.64544	-1.0737	-1.1547	0.21926	-0.09399	-0.69476	0.89887	-1.223	0.0016423	1.174	-0.28505	-0.56772	-1.4112	-0.40142	-1.7447	1.4343	0.28721	-1.2919	-0.98839	-1.2214	0.31388	-0.33275	1.5732	-0.36604	-1.7741	0.11827	0.38661	-0.0070065	-0.25701	-0.22245	-0.35028	0.58481	0.47081	-0.1892	0.50936
-2.3942	-1.3784	-0.77088	-2.6054	-1.8588	-1.5791	-0.087894	-0.81877	-1.8764	-0.1318	-0.018065	-1.535	-1.9669	-1.6298	-2.294	-1.3526	0.088425	-1.0361	-1.2217	-0.53795	-1.0037	-1.8059	-1.2801	-1.7332	0.14096	-2.9018	-0.82088	-2.2591	-0.73972	-1.3344	-2.4491	-2.2227	-3.019	-1.4471	-0.23067	-0.71569	-1.4392	-0.99782	-1.9635	-2.2624	0.40139	-1.6466	-1.4725	-0.88197	-3.0667	-2.2988	-1.773	-2.4694	-1.5853	-1.628
-4.0021	-5.8131	-6.4599	-5.9981	-4.9567	-5.6007	-2.2053	-4.7238	-5.1952	-6.5303	-5.5175	-5.9352	-5.3305	-4.4127	-4.3967	-3.7736	-6.9965	-3.4414	-4.0417	-4.2463	-4.3223	-2.8792	-6.0934	-3.3736	-3.7642	-5.9185	-3.8865	-5.2462	-5.2396	-4.0308	-3.9992	-5.031	-4.5692	-3.4664	-6.8665	-4.2178	-4.1276	-4.6675	-4.0004	-3.8595	-3.6247	-4.6769	-4.9316	-4.7372	-2.2006	-6.085	-5.6761	-3.5705	-3.792	-4.3378
-10.113	-10.32	-10.37	-12.535	-11.863	-11.573	-10.53	-12.351	-12.051	-9.7514	-12.09	-10.554	-10.382	-11.172	-11.334	-10.875	-11.956	-11.293	-10.333	-11.601	-11.662	-11.182	-12.708	-11.352	-10.118	-11.342	-12.2	-12.67	-11.37	-11.501	-10.43	-10.026	-10.895	-10.648	-10.768	-10.339	-11.081	-10.718	-12.025	-11.043	-10.805	-13.76	-12.099	-11.587	-10.383	-12.581	-9.4467	-12.095	-10.838	-11.17
-10.427	-12.927	-10.816	-10.438	-13.062	-11.359	-9.6755	-11.157	-10.815	-13.337	-11	-10.892	-10.929	-13.072	-10.914	-9.867	-10.44	-11.315	-10.451	-10.503	-10.865	-11.594	-13.214	-10.83	-12.131	-11.373	-12.711	-11.071	-13.214	-11.989	-11.75	-11.736	-11.553	-11.385	-12.366	-12.606	-11.545	-10.643	-10.752	-12.453	-11.72	-11.638	-10.923	-11.17	-11.653	-10.411	-10.218	-11.416	-9.1904	-13.477
-9.6893	-10.264	-9.0328	-9.7681	-9.8462	-8.5005	-8.2115	-9.1271	-10.43	-8.747	-9.0595	-8.4691	-8.0626	-9.7538	-9.8513	-10.792	-7.286	-8.7143	-10.103	-10.256	-8.24	-9.3427	-7.481	-8.6448	-6.9536	-10.01	-9.4168	-8.802	-8.6875	-10.834	-8.857	-10.941	-10.596	-9.8874	-7.1526	-8.1579	-10.315	-9.309	-10.154	-10.134	-8.8942	-8.8208	-10.126	-10.2	-9.3832	-9.515	-9.747	-8.9153	-8.6104	-9.0628
-9.2152	-8.1033	-10.135	-9.3828	-8.4087	-10	-9.3287	-9.1425	-9.0194	-9.0217	-9.1659	-10.783	-9.9454	-9.8187	-9.0152	-7.9937	-7.1686	-9.5938	-9.8133	-8.1695	-8.4196	-9.738	-7.5514	-7.6235	-9.3576	-9.1822	-9.4146	-9.017	-10.45	-7.9517	-9.6926	-10.448	-8.5853	-8.063	-9.7664	-9.2259	-9.3407	-9.2797	-9.1377	-7.7663	-9.4804	-9.8393	-7.9677	-9.8496	-9.2449	-9.9622	-6.6878	-10.356	-9.9604	-9.4121
-0.4935	-1.3474	-0.21154	-0.96788	-0.75703	-0.44478	-2.0316	-1.7574	-1.5301	-1.1079	-1.4784	-3.2339	-1.8609	-1.6321	-1.1241	-0.63637	-1.3696	-2.7041	-1.2918	-1.2455	-1.4501	-0.51861	-0.98238	-1.7117	-2.4687	-2.4954	-1.7904	-1.9133	-0.80951	1.403	-0.3478	-0.31839	-1.2544	-1.9817	-1.7764	-1.8968	-1.5201	0.99959	-1.1363	-0.76698	-0.83937	-2.4014	-1.7331	-2.3876	-0.83906	0.26927	-1.3164	-1.6632	-0.58306	-0.050746
7.8913	6.4404	5.7468	7.0779	5.8955	6.5381	7.0156	6.3622	6.286	6.5826	6.9582	8.9015	6.6328	5.8445	7.7771	4.9071	6.5845	5.5462	6.5117	5.7116	6.8428	6.9182	7.7084	6.7111	6.4797	6.679	7.4207	6.9248	7.8411	6.4336	8.2604	7.2157	5.3308	6.9386	7.2158	7.5	8.7057	6.8317	7.139	6.3933	7.4307	6.3819	6.5402	6.8372	6.528	8.4967	6.7145	6.0906	6.429	5.792
8.4	7.5766	8.7868	7.2756	9.4371	8.0768	7.716	9.6375	9.5918	7.871	8.3975	8.1566	7.2655	7.3663	8.7251	8.7111	8.384	9.1962	9.3186	8.5058	7.4819	9.359	9.598	7.5365	9.2825	9.5662	9.1921	8.5154	8.3672	7.6476	9.1155	10.054	9.7608	8.38	9.4734	9.1867	9.6409	8.9541	7.2891	7.9575	9.6224	8.1667	9.2909	8.3155	7.9056	9.4316	8.1861	9.014	8.8422	8.1525
-9.5952	-12.055	-11.314	-11.368	-11.169	-12.177	-10.966	-10.496	-8.886	-11.516	-10.628	-11.312	-11.231	-12.821	-11.762	-12.284	-10.222	-11.145	-9.6807	-10.644	-10.472	-10.051	-12.569	-10.414	-10.388	-11.633	-10.861	-12.036	-9.9843	-10.622	-11.28	-10.275	-10.479	-11.146	-9.8022	-9.9026	-10.477	-9.6846	-10.786	-11.684	-10.847	-10.802	-11.505	-11.43	-10.122	-10.326	-11.84	-11.089	-11.125	-9.6449
0.59092	2.7049	1.732	1.595	0.69121	2.2748	1.5994	2.7422	1.4395	1.2851	0.75056	0.94699	2.1513	1.9582	2.6243	2.4268	1.6404	0.72997	1.7691	1.4437	1.1773	1.072	1.2388	0.16042	1.4336	1.8475	0.70051	0.46387	0.5393	-0.79221	1.6937	0.20171	1.5315	2.4973	0.62164	0.51621	0.12224	-0.34184	0.87904	1.6482	1.5257	1.0724	1.3814	1.587	0.69681	3.6194	2.1039	3.1353	1.375	2.2413
-3.7079	-2.6731	-4.4357	-2.1792	-2.2703	-3.3654	-2.4438	-3.2701	-3.5541	-3.1857	-3.9004	-4.1814	-2.7845	-2.8632	-2.5674	-2.422	-2.5007	-2.8143	-3.8335	-4.0765	-4.2138	-3.0143	-2.8739	-4.075	-3.3003	-4.275	-3.54	-1.7729	-2.0266	-3.8066	-4.7007	-4.7896	-4.6806	-2.8276	-2.4004	-3.2923	-2.3402	-3.1278	-3.6718	-2.9222	-4.0873	-3.0095	-2.2859	-3.9943	-2.0715	-5.0683	-3.2344	-3.6019	-2.4356	-5.6372
-2.3872	-3.0462	-4.0471	-1.0529	-3.3346	-3.3357	-4.2156	-2.2522	-3.6047	-3.5343	-2.7116	-5.2093	-4.04	-3.5537	-2.4402	-2.2615	-4.2172	-3.3144	-3.7749	-2.8271	-2.645	-3.0419	-4.205	-3.837	-2.8951	-3.2011	-4.7546	-2.7056	-3.2921	-3.3663	-3.8264	-1.8271	-4.0659	-3.9777	-3.7536	-2.8583	-2.8499	-1.9931	-4.1278	-2.7843	-2.5824	-2.4892	-2.4088	-2.6426	-3.5811	-4.1328	-3.8158	-2.8817	-3.2566	-2.5341
7.206	8.529	8.3391	7.3167	7.0953	8.4828	8.3887	9.2301	5.6446	6.9481	8.1092	6.9712	8.2698	9.11	8.1338	8.2415	7.9453	8.5709	7.7218	7.1967	7.3203	6.6885	6.9353	8.5328	6.2816	6.9331	8.692	9.2274	8.1246	8.468	7.6292	8.1586	7.3316	8.211	6.7237	7.6373	7.4385	8.5299	7.505	9.8223	8.2225	7.8351	6.4796	6.3311	8.7363	7.4759	7.6619	8.291	8.2304	6.707
5.7499	5.3113	5.1684	6.7663	5.9695	5.5682	7.2599	6.3066	4.1607	6.281	5.6076	4.3713	5.9334	6.4404	5.4608	4.9676	4.2759	6.1736	6.1893	5.5371	5.5684	7.2432	6.8885	5.508	6.5077	4.3735	5.4164	6.6093	5.4988	6.0066	4.8873	5.5093	4.7301	7.4026	6.3487	6.0317	6.4157	6.6966	4.8934	8.0823	6.4339	5.866	6.8047	5.8488	6.4672	5.9018	7.0969	4.9308	4.3598	5.0572
-0.32622	1.2716	-0.58625	0.71275	1.9711	-1.0328	-0.98623	-1.5125	-0.18404	-0.32003	-1.1976	-0.88077	0.68864	-0.70703	-0.66664	1.4005	-0.59849	0.24242	-0.82054	0.10644	0.57018	0.47887	-0.80929	0.13907	1.1234	0.69249	-0.10006	-0.62807	-1.5256	0.22949	-0.071571	0.50757	-0.26295	0.1615	0.11838	-0.36335	-0.33292	0.56246	-0.69216	0.31591	0.13809	-0.051797	0.26725	0.26753	-0.56022	0.34013	0.13776	-1.6415	-1.4165	0.42276
-3.8343	-2.3897	-2.9097	-2.748	-3.7782	-2.8779	-3.5493	-4.1681	-4.5587	-3.2136	-2.2896	-3.3504	-3.334	-2.5409	-2.0922	-3.0083	-4.1725	-2.3173	-3.3774	-1.782	-2.34	-2.2635	-4.6663	-4.3178	-4.6354	-4.2191	-4.3176	-3.912	-0.85717	-4.6022	-2.6671	-2.6726	-4.4247	-3.6756	-2.7526	-2.3119	-3.1279	-2.2928	-2.0853	-1.1491	-2.2205	-3.0216	-3.571	-3.2341	-4.1969	-2.886	-2.3682	-2.1473	-3.3987	-4.0081
-2.2332	-1.9452	-2.8225	-4.3355	-2.3713	-2.2749	-3.0901	-2.8015	-2.6311	-1.9666	-2.2737	-2.2473	-2.3232	-3.013	-3.0681	-1.3485	-4.0676	-1.7771	-2.1764	-5.03	-1.7321	-3.5824	-2.554	-2.6534	-4.1714	-4.2974	-2.6217	-2	-2.2288	-1.9049	-1.6891	-3.458	-1.3532	-3.6113	-3.1402	-3.3645	-3.4326	-2.8427	-3.9238	-2.476	-0.24836	0.069418	-2.2031	-3.7432	-3.357	-2.9572	-2.1961	-2.4019	-1.9161	-3.4634
-0.093278	0.5561	-0.13563	-2.1546	0.21884	-0.83135	-1.922	0.59194	1.5333	0.34343	0.68987	1.4622	0.15269	-1.3717	-0.55736	-0.81839	0.69511	1.5053	-0.63949	1.7655	0.21771	-0.03339	0.21724	-0.47984	0.59028	-0.99216	0.055759	2.2372	1.0098	1.1241	0.76766	-0.062642	-0.15154	-0.58292	-1.0271	-0.55733	0.60142	-0.30484	1.3717	0.096686	1.4718	1.8461	0.75161	0.676	1.792	0.51658	0.53506	0.052617	0.15647	0.30658
-11.465	-12.399	-12.063	-11.728	-12.767	-12.167	-10.38	-13.537	-11.957	-10.875	-13.067	-10.641	-11.984	-11.26	-10.991	-10.325	-10.319	-10.675	-11.954	-10.831	-11.425	-10.707	-10.413	-11.172	-10.555	-11.145	-13.557	-11.339	-12.681	-11.778	-11.971	-12.774	-10.834	-11.681	-11.088	-10.704	-11.863	-12.634	-10.71	-11.823	-12.184	-9.1311	-12.102	-9.8914	-12.833	-11.788	-11.888	-10.527	-12.781	-12.132
-0.038511	-1.5579	-1.7804	-1.1733	-1.035	-1.574	-1.3428	-0.85858	-0.96903	-2.0218	-1.5813	0.7278	-2.9346	-1.845	-0.89955	-1.4818	-1.334	-0.45933	-0.3743	-0.68361	-0.58942	-1.4044	-2.7844	-1.1993	-1.691	-1.3889	-2.2174	-1.0092	-2.8345	-1.2097	-0.87899	-0.93546	-0.22574	-3.0801	-0.1516	-1.2304	-1.1436	-1.2754	-1.785	-1.2578	-0.92973	-1.1055	-1.1647	-0.8305	-2.6699	-0.98472	-1.283	-0.96317	-2.6789	-0.19916
-4.4262	-4.0316	-3.337	-4.6319	-3.5738	-3.4211	-2.7482	-2.6031	-3.7625	-2.4091	-3.117	-2.0775	-2.8351	-4.0146	-4.4669	-2.932	-4.2643	-1.0564	-3.1916	-2.6954	-3.7743	-2.6354	-2.7055	-3.9759	-4.0938	-4.0761	-4.9122	-1.5777	-2.6371	-4.8165	-1.5775	-3.8923	-3.5294	-2.7469	-2.2019	-2.9196	-1.3145	-3.5987	-2.986	-2.7392	-3.8296	-2.3178	-3.7034	-2.9563	-2.4693	-4.1105	-4.15	-3.2478	-3.9901	-4.0345
-14.049	-13.42	-12.971	-13.94	-12.858	-13.075	-12.58	-12.155	-13.593	-12.013	-13.743	-13.34	-13.696	-10.853	-13.601	-13.573	-12.408	-12.879	-12.249	-12.51	-13.44	-12.58	-13.86	-13.594	-12.914	-14.678	-13.321	-12.964	-13.409	-13.622	-12.557	-14.267	-12.492	-13.137	-13.662	-12.843	-13.821	-13.47	-11.055	-12.366	-14.034	-15.309	-14.484	-12.57	-14.348	-13.715	-13.309	-12.039	-11.935	-12.941
-3.4647	-4.5517	-5.2595	-4.044	-6.126	-5.2704	-4.7333	-3.1361	-3.3458	-3.8866	-3.943	-4.5559	-3.0482	-2.967	-5.4148	-3.9474	-3.8411	-3.8948	-3.8697	-2.991	-5.7059	-4.2845	-4.3577	-5.883	-4.3448	-6.5636	-4.328	-4.2813	-3.7515	-4.1796	-3.8317	-4.5314	-4.7644	-3.2317	-3.8314	-3.5501	-5.1801	-4.9002	-2.8938	-5.6542	-3.2029	-4.8008	-5.3716	-3.6354	-4.0142	-3.1675	-3.3396	-4.3565	-3.8153	-4.9209
-10.937	-12.868	-12.958	-14.002	-13.222	-11.072	-12.751	-11.747	-14.123	-12.082	-12.364	-14.182	-12.566	-12.295	-12.003	-14.399	-12.813	-13.958	-13.225	-13.67	-12.857	-13.008	-12.929	-12.337	-13.134	-13.599	-13.693	-14.075	-14.159	-13.479	-14.206	-12.403	-13.587	-13.63	-13.89	-14.268	-12.839	-12.984	-11.477	-13.414	-12.412	-11.126	-12.065	-13.775	-13.196	-13.228	-13.091	-12.551	-11.923	-13.167
-21.272	-21.294	-21.846	-21.045	-21.237	-19.762	-20.832	-20.764	-20.736	-22.536	-20.557	-19.691	-21.287	-20.806	-24.442	-21.078	-21.294	-21.356	-20.917	-21.858	-20.006	-21.471	-20.803	-22.754	-22.461	-21.704	-20.625	-21.166	-21.449	-21.319	-21.081	-20.847	-20.663	-20.623	-20.774	-21.41	-19.774	-19.317	-19.764	-20.945	-18.808	-21.615	-20.815	-21.468	-21.172	-22.013	-21.623	-18.274	-21.014	-20.516
0.59329	1.5366	1.6801	1.0366	2.5529	2.6289	1.7324	2.7734	2.1891	1.8672	3.6282	2.1675	1.5009	2.4929	1.3064	0.18023	2.2084	1.0874	0.87031	2.6283	0.61046	2.3106	0.41718	2.0643	2.4858	0.58454	2.9018	0.73495	0.47827	2.3742	1.0331	0.88105	1.5166	0.83736	3.0378	1.2951	0.98852	2.0507	3.0945	1.4805	1.3594	0.84611	2.1833	2.7424	0.99864	1.7656	2.91	1.792	0.84717	1.0887
-5.3731	-6.0402	-4.1666	-4.5149	-4.8346	-4.8589	-5.5662	-5.4811	-5.7822	-6.3332	-5.6624	-6.7702	-4.4819	-5.8258	-5.0746	-7.6136	-5.0597	-4.4736	-6.0535	-5.9949	-5.2171	-7.416	-5.9039	-6.25	-5.8394	-5.278	-5.1429	-5.3824	-5.18	-6.2602	-6.4705	-6.4915	-4.2756	-7.0337	-4.7023	-5.1213	-4.471	-5.2515	-5.4428	-5.3069	-4.5434	-4.4764	-5.3385	-6.189	-4.6354	-5.9874	-5.4411	-5.9944	-5.4688	-5.7839
-2.1901	-0.68781	-1.2463	0.16835	-0.15432	-1.1478	0.48207	-0.22814	-0.55123	0.56589	0.83598	-0.86605	0.46556	-1.1482	0.20082	-0.80917	-0.36495	0.050004	-0.71878	-0.24839	0.1531	0.3749	-0.68949	-0.61811	0.081699	0.75712	-0.74851	-0.57393	-0.55687	-0.11569	0.20074	0.0089275	-0.36784	-0.67531	-1.4376	-1.1807	-1.0469	1.558	0.24959	-0.53802	-0.51293	-0.0015541	0.47792	0.86456	-2.038	-0.34244	-0.35508	0.49105	-1.7135	-1.0962
3.4882	4.3816	2.7028	1.0124	3.5488	3.8868	1.3682	3.978	1.6704	1.5788	0.82833	3.4172	2.0681	2.7004	0.98158	3.7081	4.1177	3.8813	1.6666	1.0032	3.7664	4.1049	2.6382	2.511	3.0944	2.2385	3.2285	2.3012	2.4072	2.7749	1.7496	1.4994	1.3005	2.6791	3.9036	2.7375	1.1513	2.8849	3.7999	2.242	1.7353	2.3211	1.7775	2.873	0.36173	1.5729	4.6571	2.7169	1.6978	2.8989
-13.594	-14.196	-15.057	-14.158	-13.965	-15.211	-13.295	-13.802	-15.251	-14.793	-14.028	-12.947	-14.259	-14.219	-14.386	-13.328	-14.1	-12.103	-14.746	-14.5	-13.67	-12.822	-14.086	-13.495	-13.421	-15.17	-13.743	-14.843	-13.17	-12.826	-15.128	-14.651	-12.846	-14.079	-13.74	-14.596	-13.397	-13.945	-12.499	-13.269	-13.512	-13.596	-13.502	-15.466	-13.959	-14.745	-13.273	-14.997	-14.196	-13.25
5.6925	6.3312	5.1169	5.677	4.1815	7.0005	6.1038	5.2212	4.42	7.1671	5.5581	5.5819	4.256	6.302	3.5978	5.6376	6.8014	5.0127	7.2372	5.2416	6.4486	6.0388	4.6802	6.9937	3.7744	6.4035	5.6644	6.2758	4.9807	5.9792	5.8628	7.4131	6.0354	4.3546	5.9514	5.9691	6.5349	4.0864	5.0167	3.9889	6.827	4.9127	5.3422	5.9697	6.0083	7.226	6.5729	6.3182	5.0495	6.473
-11.077	-11.16	-12.1	-11.081	-13.046	-11.177	-11.588	-10.757	-11.715	-13.136	-10.815	-10.028	-9.9981	-11.538	-11.288	-10.292	-11.092	-11.551	-13.279	-11.842	-11.392	-11.376	-11.072	-12.538	-11.854	-11.498	-11.135	-10.739	-10.17	-10.748	-11.758	-10.362	-10.375	-10.667	-11.481	-11.038	-10.531	-13.2	-11.277	-11.276	-10.472	-11.61	-11.267	-10.99	-10.018	-12.529	-12.82	-11.885	-12.643	-12.05
-9.0648	-10.276	-10.788	-10.045	-10.658	-10.063	-11.258	-9.8377	-10.07	-10.898	-9.0615	-11.283	-10.265	-13.421	-8.8683	-11.356	-9.8036	-9.7688	-11.363	-10.283	-11.43	-10.963	-12.243	-10.843	-12.377	-9.2575	-11.334	-9.0252	-11.176	-11.22	-10.504	-10.315	-10.4	-11.364	-9.9928	-10.38	-10.291	-10.273	-10.907	-11.355	-11.556	-12.476	-11.059	-11.03	-11.967	-10.911	-11.764	-11.699	-10.378	-11.332
-1.4489	-3.1582	-1.418	-1.4829	-0.76067	-1.1813	-1.0603	-1.6957	-2.331	-2.4671	-2.8577	-1.784	-2.4043	-2.284	-0.69306	-4.9655	-1.2005	-2.7664	-1.7474	-0.4505	-2.8403	-2.1887	-2.7657	-2.127	-3.0829	-3.329	-1.3127	-2.4135	-1.3914	-1.3933	-0.66899	-0.92141	-2.2251	-0.29721	-2.1251	0.14658	-2.0823	-2.6172	-1.3457	-3.5324	-2.8786	-2.2649	-3.2725	-2.4051	-0.92257	-2.3287	-3.6065	-2.6033	-1.5161	-2.5522
-3.8127	-5.4097	-5.0288	-5.2282	-2.899	-3.0111	-3.5692	-3.9374	-3.1754	-4.6518	-4.4993	-3.0315	-5.4069	-3.6324	-4.4832	-3.606	-4.1146	-4.5109	-3.4483	-3.0187	-2.9932	-4.6554	-2.7822	-4.713	-4.721	-3.7218	-4.8471	-3.5372	-2.5573	-3.9777	-1.5006	-4.2181	-3.2889	-3.8933	-4.4016	-4.0092	-2.947	-0.80883	-3.5285	-0.89176	-5.2448	-5.7041	-4.1257	-2.736	-4.1635	-4.3383	-4.05	-3.0331	-4.4134	-3.9827
-6.4865	-5.5104	-6.224	-6.7029	-6.4299	-5.2702	-6.7686	-6.2476	-6.7954	-5.6498	-6.4976	-7.9215	-6.2444	-5.7344	-6.3677	-7.8672	-5.6717	-6.9124	-5.9562	-6.3034	-6.9256	-7.0227	-5.9827	-6.7361	-6.3121	-5.4306	-7.1281	-6.1754	-8.3525	-6.8769	-6.1577	-6.6204	-7.1897	-6.2834	-6.644	-6.0579	-5.6199	-6.6317	-7.2797	-6.1991	-7.3486	-6.5036	-6.6994	-6.1379	-5.7455	-7.8617	-6.0466	-6.2976	-5.8268	-4.8937
2.838	1.8576	1.7994	1.8638	2.3539	3.1921	1.3636	1.7965	2.0621	1.9092	3.3011	2.9761	2.4541	2.6766	1.4363	3.6401	3.085	3.3038	2.5498	2.6547	4.0125	2.7732	3.967	2.2857	1.8634	2.2269	4.3371	3.4066	4.4791	1.7068	2.792	3.5368	2.9746	2.8966	1.8135	2.9326	3.5971	1.6918	1.9193	3.9554	2.8306	3.136	2.2444	2.0588	2.1549	3.4983	3.5933	3.238	2.0826	3.0947
-3.7958	-5.4318	-3.899	-2.7491	-3.0829	-2.3079	-2.1508	-3.1774	-3.3393	-3.3699	-3.2865	-2.8019	-2.6435	-3.1989	-2.3437	-3.1631	-1.6932	-3.1098	-2.8325	-2.1294	-4.2777	-2.3106	-3.7619	-5.8232	-3.089	-3.5731	-3.7092	-3.2954	-4.6564	-2.2116	-1.9758	-3.209	-3.1719	-3.0692	-3.2794	-4.7664	-3.6836	-2.2908	-3.5582	-3.2953	-2.8376	-2.4462	-3.8941	-3.0411	-3.0859	-4.2732	-4.1559	-2.7175	-3.7241	-3.8373
1.5562	1.0112	1.3468	0.20086	2.8043	0.25247	1.5726	0.10778	2.4199	0.5071	2.8797	1.8047	4.0577	0.99636	4.1747	2.2706	1.7041	2.825	2.2306	2.0017	2.0884	2.3226	4.1548	1.432	0.38634	2.5333	2.2996	0.56591	2.3204	2.2457	1.1954	0.60797	2.4523	0.98226	0.85835	2.6366	3.4267	1.8761	1.9739	0.52178	3.8075	1.7547	3.1882	3.1857	2.2181	2.2991	1.5366	1.7306	1.6576	2.7763
5.7229	5.6415	4.7187	5.2619	5.5958	6.2682	4.4661	5.4653	5.0599	5.3158	6.2741	5.8213	5.7952	5.5436	6.8087	5.8183	5.5186	4.5377	5.4089	5.2349	5.9247	4.4507	7.6426	7.1316	5.7761	6.5019	5.0993	6.6618	6.2181	4.8038	6.0975	5.086	5.519	4.9686	5.4381	3.8474	8.3852	5.0751	4.3542	3.204	5.6814	7.2693	5.7377	4.7985	6.2445	5.6402	5.5012	3.6825	5.9727	6.4716
-14.086	-12.853	-14.335	-13.005	-14.88	-13.62	-13.955	-13.209	-13.748	-13.186	-13.544	-13.204	-12.44	-12.455	-13.098	-13.429	-13.558	-13.778	-14.316	-13.023	-13.286	-12.966	-13.951	-13.857	-11.915	-12.276	-13.367	-13.696	-14.478	-12.3	-15.612	-13.906	-13.701	-14.789	-13.017	-11.329	-15.285	-11.443	-12.351	-13.507	-13.692	-13.877	-13.447	-12.739	-14.23	-13.32	-12.73	-12.906	-11.928	-12.877
-0.95502	-1.3802	-2.9158	-2.9674	-1.0202	-2.2779	-3.2385	-1.7597	-1.2184	-2.2729	-1.9687	-2.1917	-3.4139	-2.2263	-1.3724	-2.2973	-3.9482	-2.245	-0.89659	-1.2429	-3.4493	-2.8799	-2.1766	-2.6992	-2.2534	-0.72627	-2.064	-1.1864	-4.0727	-1.7905	-3.486	-1.9989	-2.5958	-3.4181	-1.2259	-2.3136	-2.8202	-0.24332	-2.1167	-2.6262	-3.3939	-1.0241	-2.6974	-0.30118	-1.5426	-2.7936	-2.3446	-4.214	-3.2213	-1.4172
-3.3627	-5.1996	-3.7877	-4.924	-2.8211	-4.4962	-5.1609	-4.9439	-2.8004	-4.282	-3.2201	-4.4772	-2.9817	-5.2101	-3.7334	-5.1592	-4.2751	-2.8606	-2.8504	-4.1963	-5.1858	-4.4903	-3.391	-3.8916	-3.4776	-3.2419	-5.3445	-3.6105	-2.3072	-3.2541	-4.663	-4.1714	-4.0005	-5.0077	-2.6728	-3.8305	-3.6477	-4.9763	-4.2644	-2.9832	-4.0903	-2.8836	-3.4282	-4.4099	-4.3862	-2.1727	-5.2006	-2.8307	-4.7021	-4.3787
-14.993	-13.469	-13.733	-16.087	-14.43	-15.188	-15.447	-13.967	-15.942	-13.665	-14.624	-14.132	-15.705	-14.274	-14.151	-15.04	-15.407	-14.062	-14.944	-12.707	-14.811	-15.681	-14.203	-16.082	-14.155	-14.756	-15.488	-14.62	-14.661	-13.364	-15.392	-14.453	-14.128	-13.1	-14.724	-16.405	-16.318	-12.987	-14.433	-14.048	-15.385	-17.024	-14.668	-16.023	-15.712	-15.082	-14.7	-15.485	-15.166	-15.24
-12.629	-10.659	-9.2774	-9.5227	-11.14	-11.803	-9.4825	-11.976	-10.538	-9.5054	-10.303	-10.722	-11.191	-10.266	-11.271	-10.192	-10.794	-11	-11.046	-11.976	-10.596	-11.253	-10.395	-10.34	-11.423	-9.682	-9.1929	-10.991	-11.199	-9.9683	-9.5411	-11.022	-11.688	-12.54	-10.939	-10.548	-9.3576	-11.471	-10.494	-9.8644	-9.6204	-11.382	-10.963	-11.109	-11.421	-10.86	-10.625	-11.281	-10.307	-12.614
3.1135	2.785	4.2602	3.1135	2.5203	2.9053	3.754	3.3383	3.288	2.302	1.7965	2.7001	4.182	2.0709	2.6331	3.7698	1.8725	1.0783	2.5029	3.1134	2.1084	3.3683	3.4668	3.0419	3.84	2.7184	2.729	1.3656	1.7484	2.6285	3.0801	4.1238	2.1842	2.0947	3.0002	0.81543	1.9327	2.3715	2.0414	3.6296	4.0501	2.4216	2.6742	3.2374	2.3775	2.3486	2.5185	1.8272	3.1149	2.3812
-1.2224	-2.3352	-2.4914	-2.2236	-0.38428	-1.7147	-3.2743	-2.7716	-1.6226	-4.3478	-2.1482	-0.79443	-2.1053	-2.5147	-2.8052	-3.1526	-2.1141	-2.4534	-2.8307	-1.4797	-2.6868	-1.927	-3.8761	-1.8971	-1.3488	-4.8153	-1.9805	-2.4881	-2.4022	-2.154	-2.8518	-2.2189	-3.8292	-2.9356	-2.5561	-2.3401	-2.9558	-4.0447	-3.3496	-3.0596	-1.613	-2.8449	-2.7273	-2.2228	-1.4697	-3.3222	-1.4344	-1.1942	-1.9266	-2.3643
7.4216	5.8863	8.1113	7.9127	8.2763	7.3408	5.6733	6.8094	8.623	6.9183	7.2162	6.4196	5.5787	7.5168	8.7028	5.3118	6.253	6.7033	6.4475	7.0536	8.2391	6.1773	8.7002	7.8513	6.3863	7.2658	6.6182	7.0411	7.1676	5.6757	7.3606	5.8364	5.4018	5.5234	7.394	6.5724	5.4203	6.4935	7.1794	7.0572	7.0403	7.5309	7.1143	7.0259	6.2636	6.4687	7.7687	6.506	6.14	7.6773
-5.9046	-5.0031	-5.4252	-7.0258	-5.8856	-3.8671	-5.4631	-5.217	-4.1176	-4.9637	-6.3898	-5.2107	-5.8622	-5.4415	-5.07	-5.0626	-4.7963	-6.0633	-5.6655	-6.276	-8.747	-6.0644	-5.8978	-6.1641	-5.1469	-6.6228	-6.8671	-6.86	-6.2223	-6.1871	-5.198	-3.8076	-5.5515	-5.9514	-7.1452	-6.4532	-5.502	-5.2038	-6.36	-8.1666	-5.3179	-5.4323	-7.0415	-3.6576	-6.4641	-4.9282	-5.3417	-6.4689	-4.0378	-4.8375
1.0725	0.55081	1.2443	-0.03493	0.76489	0.49335	1.0461	1.2553	0.14988	0.89391	0.40846	-0.42152	-0.47637	-0.35417	0.68357	0.96053	0.78338	-0.17655	-1.1879	-0.65353	0.1056	1.2557	0.53405	-0.18058	-0.25812	0.27275	0.16959	1.1569	0.5861	-0.68516	-1.9855	-0.33296	0.62207	0.80282	1.3017	-0.06897	0.73595	-1.5277	0.62936	0.50836	1.3262	0.655	1.3754	1.5272	0.69291	0.98449	0.26498	0.92382	1.5518	0.15485
0.93241	0.12131	-0.54436	-0.2778	-0.0059553	-0.16378	-0.55474	-1.5124	-1.2118	-0.61362	-0.14419	0.78858	-1.7705	-0.77424	0.76901	-0.51013	0.44606	-1.3645	1.7746	-1.3882	-1.1988	-0.37035	0.4991	-0.67004	0.62032	-0.72353	1.0448	1.7646	0.45225	-0.21494	-0.5003	0.93954	-2.3698	-1.1862	-1.1449	-0.25083	-0.0078046	-0.29935	0.053633	-1.3361	-2.0677	-1.3984	-0.94797	0.26481	0.42463	-0.30381	-1.9034	-0.43389	-0.17305	-1.1323
10.132	10.078	9.4109	9.1347	9.9599	9.1207	10.551	10.665	9.8803	9.7596	11.298	10.541	9.9621	10.827	9.0332	9.6466	8.3335	9.2175	10.505	9.3044	10.184	9.729	8.8496	10.077	9.3688	10.815	10.793	10.232	9.1871	9.5695	9.4511	9.6376	8.6007	10.741	8.1794	10.36	9.7984	11.373	11.455	9.3275	9.3705	8.2994	9.5077	12.314	10.417	10.603	9.9135	9.4301	9.2991	9.5993
-8.8215	-9.9489	-10.326	-9.0251	-8.1803	-9.6498	-7.9136	-8.9997	-9.362	-8.2304	-9.093	-9.1136	-7.5571	-6.6498	-9.9437	-10.608	-9.2533	-9.3144	-8.9634	-9.0581	-9.4386	-10.24	-8.8205	-8.6126	-7.1091	-8.1424	-9.3892	-10.362	-10.122	-9.2023	-8.378	-8.6613	-8.9187	-9.0238	-9.764	-8.6838	-8.9545	-9.1603	-9.5758	-9.4812	-8.7396	-8.9632	-8.4588	-7.836	-8.8146	-9.0537	-10.524	-9.8379	-7.4822	-9.5168
-3.4248	-4.5581	-5.3284	-6.1658	-5.7688	-5.4019	-4.5092	-5.1276	-4.6216	-3.6807	-4.6936	-4.3278	-5.4544	-5.5905	-3.9965	-3.952	-5.918	-3.6642	-4.4313	-5.5745	-3.3321	-6.8731	-4.1609	-4.4237	-3.1653	-4.884	-2.9921	-3.8671	-5.8241	-4.0065	-3.3454	-4.2368	-6.2332	-4.9881	-4.8955	-6.3187	-5.1885	-4.4664	-5.4773	-4.3679	-5.8105	-5.5244	-4.6412	-4.3419	-5.8363	-4.7192	-4.9173	-4.4236	-4.3119	-6.3335
-0.68697	-1.883	-0.8068	-0.39896	1.4822	-0.30663	-0.48504	-0.7098	0.47425	1.245	-1.1046	-0.98728	-0.13504	-1.4256	0.10153	1.6303	-1.3569	0.67764	-0.89844	-1.1384	0.77196	2.1951	0.35268	-0.74547	-0.60126	-0.47243	-0.25351	-0.96512	0.16635	-0.30711	1.0283	0.11197	0.024115	0.75325	0.72193	-0.024679	1.4254	0.46383	-2.7639	-0.19977	0.19341	1.3343	-0.7815	0.94422	1.5932	-0.16227	1.2438	0.59376	-1.6509	-1.7023
1.8454	0.68959	0.67741	-0.4495	0.66289	0.7083	0.52815	0.78612	-0.3923	-1.3098	0.63576	0.14017	0.40796	1.9502	-1.0141	1.579	0.57803	1.805	0.14956	1.1771	0.87054	0.50911	0.90233	-0.14163	-0.11415	-0.05867	0.36091	-0.14261	-0.35385	0.73652	0.59977	2.1054	1.558	0.21572	-0.18844	1.063	1.2598	0.28082	0.22635	0.83906	0.58021	0.56328	0.3293	0.54572	-0.18678	-0.076422	-0.77527	-0.60713	2.4778	1.0596
-10.423	-9.9592	-8.6205	-10.919	-9.0216	-8.9362	-10.866	-8.868	-9.2082	-9.7587	-8.5154	-9.002	-9.8697	-9.6084	-7.6693	-8.5426	-9.0825	-7.7945	-8.3153	-8.9756	-7.299	-10.114	-9.0083	-9.1109	-8.6925	-8.5065	-11.729	-9.1548	-8.9278	-9.6431	-10.193	-9.5908	-8.6536	-9.197	-10.345	-7.4135	-7.8735	-8.7571	-8.5692	-9.2435	-8.8718	-9.219	-9.1973	-10.689	-8.2209	-10.382	-9.2978	-8.4094	-10.895	-10.47
-1.7095	-1.6012	0.28527	-1.1945	-2.1526	0.48603	-1.0139	-2.4773	-1.9533	-1.6031	-0.5114	-0.86701	-1.5847	-0.76733	-0.5924	-2.1914	-2.3062	-2.4046	-1.6159	-0.52473	-1.9959	-0.27879	-1.9779	-2.6802	-2.5917	-2.8691	-0.23473	-1.8944	-1.1978	-1.9784	-1.9328	-0.85847	-2.8949	-1.4431	-1.7224	-2.9398	-2.253	-1.6541	-1.7547	-0.23799	-1.7594	-2.2839	-2.5412	-1.8569	-2.1073	-0.36278	-1.3053	-0.611	-1.4996	-1.4293
-10.358	-11.637	-12.154	-11.983	-12.574	-11.458	-12.523	-11.252	-10.879	-10.791	-10.743	-11.372	-12.029	-11.8	-12.526	-10.636	-10.959	-13.396	-12.206	-12.503	-10.58	-12.297	-12.012	-11.946	-11.877	-12.057	-12.468	-11.934	-12.46	-10.622	-13.186	-11.523	-11.096	-13.098	-11.831	-9.2332	-11.827	-11.618	-12.097	-11.471	-11.754	-10.566	-11.969	-11.404	-12.803	-11.789	-11.971	-12.901	-11.27	-12.788
-7.3834	-9.6664	-8.4165	-8.1299	-9.0169	-8.7113	-9.0663	-9.7124	-8.5674	-9.4857	-9.7631	-8.8627	-7.8311	-10.405	-9.833	-9.114	-10.256	-7.043	-7.7894	-7.7506	-8.9098	-9.2427	-10.548	-8.932	-9.3295	-8.9647	-10.009	-8.1817	-9.4147	-9.4744	-8.3755	-7.3724	-7.6764	-9.1217	-9.2729	-8.3604	-9.3095	-7.6127	-8.883	-9.4805	-9.5152	-9.7553	-8.5829	-7.7631	-8.4196	-9.007	-9.5913	-9.5925	-9.6862	-8.8464
-2.2815	-1.3935	-0.13617	-0.93638	-0.44695	-2.356	-1.6733	-0.5832	-0.82104	-1.6565	-3.7413	-1.1482	-3.3964	-3.2802	-1.7839	-1.8935	-2.4948	-1.3227	-2.1081	-2.5765	-2.5638	-0.0012445	-1.1178	-2.2028	-2.8792	-1.457	-1.5789	-2.1377	-1.4088	-0.32774	-3.437	-0.88616	-1.219	-2.7688	-1.8677	-2.0647	-3.6449	-1.5916	-3.2629	-3.1406	-2.394	-3.231	-0.40966	-1.7614	-2.9623	-2.7213	-0.66845	-3.4473	-2.9263	-2.3702
-8.9064	-9.7527	-9.7737	-8.9845	-9.0407	-9.4403	-9.4261	-9.9963	-7.5654	-11.048	-10.179	-8.444	-9.4518	-8.6544	-10.734	-9.8587	-10.542	-10.563	-7.8478	-10.356	-9.6525	-10.286	-11.292	-8.7833	-8.3219	-10.603	-8.4142	-9.6585	-9.6059	-8.5877	-10.756	-8.5781	-9.1084	-10.196	-9.3974	-10.209	-10.723	-9.9441	-9.5022	-9.0656	-8.5711	-9.4821	-9.9012	-8.4419	-8.3287	-9.0923	-8.0638	-10.159	-8.9122	-8.7817
-11.368	-10.077	-10.14	-11.699	-11.737	-9.2754	-11.227	-10.968	-11.542	-11.524	-11.176	-10.222	-10.633	-10.987	-11.094	-9.8806	-11.637	-11.691	-10.825	-11.323	-10.947	-10.461	-11.601	-10.775	-12.377	-10.99	-11.706	-10.711	-10.375	-11.346	-10.726	-11.638	-10.384	-10.176	-10.084	-11.186	-9.4553	-10.37	-10.869	-11.702	-11.52	-9.3105	-9.4623	-12.758	-11.699	-11.163	-11.894	-12.331	-9.9319	-10.606
-2.795	-4.4683	-3.8464	-6.3989	-3.2122	-5.9327	-5.1193	-4.5789	-3.9454	-3.9148	-4.0434	-2.7321	-4.4742	-2.7298	-3.8091	-4.3469	-2.9907	-6.2215	-4.9505	-3.9559	-4.947	-4.7099	-4.8776	-4.2299	-5.1795	-4.0748	-4.015	-5.1381	-5.0538	-2.8956	-5.2671	-4.1468	-5.0427	-3.7917	-3.5951	-4.1005	-4.7937	-3.0929	-4.088	-4.1105	-3.5107	-4.2518	-2.3099	-4.8599	-5.5324	-3.1807	-5.2828	-4.8109	-3.8798	-4.6947
-5.8586	-6.5253	-6.2323	-4.6922	-4.8241	-6.226	-5.8597	-7.665	-5.6691	-4.3567	-5.8508	-3.6054	-5.6617	-6.079	-6.989	-4.3373	-7.0522	-4.4632	-4.7737	-5.2456	-4.995	-5.6688	-4.9136	-4.5979	-4.3844	-6.0846	-6.7416	-5.6454	-5.2546	-4.459	-3.9539	-6.0266	-5.3112	-5.0433	-6.9292	-5.302	-6.6709	-6.3086	-6.3109	-6.4094	-4.6699	-7.0594	-4.0443	-7.1152	-6.427	-4.3588	-4.6901	-6.0228	-6.9166	-6.0049
-13.376	-15.999	-13.826	-12.778	-12.049	-13.805	-15.104	-14.871	-13.682	-14.583	-13.861	-13.098	-13.727	-15.65	-14.385	-14.33	-14.918	-12.724	-12.2	-13.535	-13.258	-12.89	-14.428	-12.936	-13.28	-14.765	-13.307	-15.645	-14.268	-13.296	-14.365	-12.977	-14.554	-13.736	-13.793	-12.617	-13.989	-13.245	-13.112	-13.601	-13.646	-13.514	-11.507	-13.671	-15.141	-14.31	-13.127	-15.604	-13.955	-14.516
-15.458	-16.689	-14.689	-13.883	-13.865	-14.91	-13.603	-16.872	-15.27	-14.522	-14.28	-13.664	-16.74	-14.899	-14.881	-14.575	-13.625	-13.468	-14.559	-16.775	-15.21	-14.535	-13.555	-15.438	-15.387	-14.599	-15.876	-14.929	-14.798	-14.896	-15.357	-15.677	-15.249	-15.352	-14.646	-14.646	-14.408	-14.055	-14.489	-13.671	-14.907	-14.555	-14.591	-14.555	-14.562	-15.262	-14.853	-13.136	-13.854	-14.453
-6.5184	-8.1507	-4.5463	-4.7923	-4.6578	-6.6477	-4.5363	-5.0968	-6.0446	-7.3392	-6.4047	-5.8389	-5.6757	-5.4981	-5.6437	-4.9421	-5.1469	-5.2492	-5.6977	-6.2481	-6.3754	-4.9779	-3.5922	-5.5699	-4.7263	-4.3619	-6.7781	-5.814	-6.336	-6.3674	-5.1081	-6.2892	-6.351	-6.4244	-4.6917	-5.7382	-7.3475	-5.854	-5.3571	-6.4468	-5.733	-5.0921	-5.5697	-5.1629	-5.0328	-5.2518	-5.3878	-5.9879	-5.0228	-5.9407
2.7438	2.8033	3.2079	2.4336	2.9328	3.0689	2.6139	3.2138	2.4229	3.2906	1.5207	2.7623	4.0378	2.8199	3.162	1.7546	3.4524	3.157	3.4429	4.3344	2.4157	3.583	2.432	3.854	3.4636	3.1224	2.8559	1.9127	4.0303	1.8371	2.071	3.4089	2.5126	2.7378	2.0132	2.7997	4.4064	3.0379	2.2464	2.1896	2.6844	1.288	3.8856	2.7852	2.5184	2.9903	2.8696	2.9502	1.5157	3.7323
-11.697	-13.069	-13.197	-14.53	-12.735	-14.758	-13.283	-12.171	-12.051	-14.361	-11.034	-12.428	-13.389	-12.587	-10.7	-12.52	-12.15	-12.574	-13.927	-12.452	-11.948	-14.677	-12.866	-12.386	-13.767	-13.089	-11.937	-13.11	-13.223	-12.045	-12.96	-14.735	-14.762	-12.775	-11.851	-12.797	-13.506	-10.458	-12.967	-13.318	-13.325	-11.002	-14.103	-14.709	-11.899	-12.925	-12.811	-12.776	-13.79	-11.964
1.4044	0.96268	-0.25392	1.6311	1.2547	0.61241	0.5715	1.6991	1.3253	1.4576	3.9253	1.6443	1.1995	1.0594	0.89121	1.9753	1.9101	0.81708	2.6252	1.4923	2.3864	2.0266	0.043838	2.0648	1.3605	2.097	1.5985	3.4694	1.3653	1.6757	-0.62725	3.1637	2.4698	1.0503	2.4017	1.2047	2.0393	2.1589	2.8914	1.349	2.6079	0.39593	2.7571	-0.0069643	1.3153	0.039279	1.0982	2.3058	2.4009	1.8753
1.6848	1.7158	0.55987	0.88859	1.4087	0.58509	0.85565	0.70491	1.1902	0.89955	0.9346	0.61079	2.8009	1.1534	1.6277	2.9512	2.1793	1.9755	1.5083	1.7333	0.93561	1.5095	0.0052384	1.8804	3.979	0.61373	1.2885	1.0927	2.8821	1.8789	1.5143	2.7418	0.27003	2.0793	0.82363	0.11333	-0.03765	1.2163	2.3793	2.2722	1.7049	0.83284	2.0768	0.31718	-0.58551	1.2997	2.5366	0.90486	2.9226	0.1831
6.165	4.4725	6.0473	5.5366	4.97	6.4566	5.2879	5.4886	5.9223	6.0592	7.197	6.2497	5.5425	5.4331	4.8074	7.0715	4.278	5.0096	4.5002	5.217	5.413	5.9184	5.8514	6.0464	4.0228	4.8756	6.1026	5.6312	6.6325	3.8347	5.4736	6.6952	4.5934	5.6145	4.8952	5.7286	6.724	7.1165	6.5819	6.458	5.4638	6.6835	6.4934	7.4736	5.5365	6.34	6.2008	5.5174	7.1689	6.3205
-13.58	-13.167	-13.89	-11.132	-12.232	-13.312	-12.464	-12.564	-12.695	-12.546	-13.958	-13.221	-13.633	-13.47	-12.777	-13.053	-13.006	-12.987	-13.914	-13.896	-12.547	-14.236	-12.237	-13.405	-13.783	-12.746	-13.014	-13.81	-12.741	-13.823	-14.321	-12.484	-14.759	-12.483	-13.337	-13.808	-12.947	-14.58	-12.675	-14.076	-12.965	-13.532	-13.774	-13.252	-12.566	-13.699	-13.501	-11.961	-13.345	-12.773
-1.3376	-0.56851	-0.48804	-0.73585	-1.6426	-1.0519	-1.1576	-2.2953	-1.0311	0.076101	-1.8199	-1.0342	-2.0092	-0.63432	-0.92218	1.073	0.23368	-0.073141	0.57032	-1.2138	-0.86015	-0.69436	-1.9225	-1.0713	-0.86448	-0.29322	0.92412	0.76888	-2.6212	-0.47224	-0.39084	-0.64818	0.5901	0.5322	-0.0026698	-0.85687	0.84502	0.64106	-0.32114	-1.5902	-0.011406	-0.24051	-1.213	0.049605	-1.1276	-1.6281	0.46744	0.72386	-1.0672	-0.80309
-15.569	-12.74	-11.239	-13.718	-12.702	-12.627	-12.135	-13.884	-14.259	-12.144	-13.874	-11.102	-11.647	-13.077	-12.466	-12.452	-10.921	-13.43	-12.118	-13.138	-12.821	-13.39	-12.571	-13.111	-11.964	-12.247	-13.413	-11.202	-14.381	-12.875	-12.746	-12.868	-11.665	-11.282	-12.091	-12.866	-12.064	-13.694	-13.173	-13.665	-12.961	-13.262	-13.689	-12.297	-13.371	-11.895	-12.673	-12.471	-11.264	-14.027
-0.10348	-3.0066	-0.93373	-0.98851	-1.3252	-0.16775	-3.0901	-1.9726	-1.2739	-0.70077	-2.0064	-1.0919	-2.5741	-2.5563	-3.0906	-1.6185	-2.2229	-2.4261	-1.7317	-2.0884	-1.061	-1.506	-0.029781	-2.1989	-1.3586	-1.3247	-1.6074	-3.4254	-0.95573	-3.6024	-2.9882	-2.412	-1.5436	-3.5732	-0.34205	-1.5977	-3.4927	-2.9729	-0.44231	-4.109	-3.3356	-1.426	-2.5723	-3.9807	-1.2105	-2.4398	-1.7386	-1.1949	-2.1615	-2.2288
0.82285	-0.0095337	0.75114	-0.81017	-1.1118	0.48383	1.0484	1.0204	-0.54596	1.5242	-0.20076	0.4689	-0.22867	-1.307	0.86916	0.053821	-0.80837	-0.34125	2.7912	0.80115	-0.40128	-0.83609	-0.54094	1.9997	-0.58733	-0.20173	-0.17924	-0.12462	0.5893	0.23834	0.59215	-0.57086	-0.64053	-1.6324	0.46337	-0.18162	0.75259	-0.84973	0.75714	0.5335	0.49651	0.69606	0.54202	-0.053142	-0.24298	0.55686	-1.7406	0.68326	-0.35312	-0.71952
-4.8317	-6.7317	-7.554	-5.6225	-5.2283	-6.6775	-6.4833	-6.9102	-5.54	-7.0824	-4.6459	-5.6259	-5.912	-6.5902	-5.8104	-4.058	-7.0146	-5.0997	-7.1282	-6.4008	-7.7929	-5.6924	-6.8739	-5.9973	-5.8625	-6.5587	-6.744	-6.6738	-5.2893	-8.9135	-6.7603	-6.5217	-6.5951	-6.7413	-6.5325	-7.7783	-8.4965	-5.7099	-6.3689	-4.0018	-6.9406	-6.0218	-5.1737	-6.7717	-6.1966	-7.4432	-6.1806	-6.1322	-6.383	-4.3784
-8.749	-11.502	-10.119	-9.5644	-6.5003	-7.4742	-8.8488	-9.1943	-8.9282	-8.3082	-9.4086	-10.162	-10.03	-10.717	-10.496	-9.1503	-8.7164	-7.6521	-8.721	-9.0583	-8.3727	-10.391	-8.3004	-8.3638	-8.0523	-9.0838	-10.4	-9.2325	-10.385	-8.8969	-7.8093	-10.387	-9.9545	-8.6352	-8.9997	-9.9593	-8.8602	-9.186	-10.976	-9.1051	-8.8358	-9.4048	-7.9151	-8.8388	-9.3815	-9.2257	-10.394	-9.1766	-8.0977	-9.1513
-16.646	-15.463	-14.595	-14.713	-15.37	-14.881	-13.814	-13.176	-14.41	-13.419	-13.259	-14.099	-15.162	-15.087	-15.08	-14.828	-15.938	-13.784	-15.581	-15.557	-14.475	-14.834	-15.469	-14.835	-14.947	-16.094	-16.093	-12.728	-14.191	-15.993	-15.784	-14.212	-14.225	-15.198	-13.106	-14.826	-14.675	-15.486	-14.693	-13.907	-14.011	-16.444	-15.517	-14.435	-14.367	-14.912	-16.094	-16.059	-15.1	-15.258
10.044	9.7623	10.091	10.03	9.6337	10.056	10.211	8.9619	10.425	9.9365	9.5274	9.318	10.006	9.8452	9.8764	10.244	9.8712	11.069	7.0012	10.514	9.5108	10.215	9.468	10.231	10.422	9.7771	10.147	11.27	11.325	10.432	11.886	8.8033	8.6481	10.169	10.062	9.8241	10.734	9.7631	10.508	10.269	9.6676	9.8051	9.1937	9.3916	9.8353	9.3224	9.5798	8.9085	10.693	9.7946
-0.46518	-0.67415	-0.67734	-0.72132	-0.93664	-1.2583	-1.2741	-0.92708	0.16953	-1.1458	-1.9889	-1.1348	-1.252	-0.79724	0.36795	-1.8024	-1.4075	-0.57091	-1.9935	-2.1134	-1.7648	-1.7728	-1.5342	-0.68583	-1.8758	1.6924	-0.3897	-0.88807	-0.81265	-0.86077	-1.069	0.73403	-0.11855	0.5828	-1.089	-1.5303	-0.39757	0.78244	-0.46892	-1.2159	-1.428	-0.5596	-1.6148	-0.86379	0.059017	-1.8842	0.25737	-1.5353	0.12401	-0.5414
7.3757	7.7671	5.8512	7.0667	7.2804	8.1541	5.7088	5.9991	6.948	8.7194	7.573	6.417	6.3279	6.338	6.8138	6.6569	6.5367	7.1125	7.0369	7.2007	6.6151	6.9733	6.2096	6.903	7.824	8.483	5.4193	7.2135	7.3683	6.3143	7.3161	7.5924	6.4886	7.8858	6.527	6.7969	6.9472	7.2443	7.1942	5.8424	5.9794	6.6321	6.1277	8.2659	6.3345	7.5492	6.4994	6.5921	6.8931	5.6402
-14.341	-13.975	-11.993	-11.711	-12.014	-14.341	-13.171	-12.967	-15.291	-12.949	-13.113	-14.942	-14.432	-12.446	-11.825	-11.724	-13.894	-12.977	-13.045	-12.531	-13.357	-12.152	-14.491	-13.615	-13.293	-12.513	-13.059	-14.471	-13.251	-13.007	-11.825	-12.894	-14.598	-13.162	-13.446	-12.702	-15.282	-12.822	-14.008	-12.716	-14.074	-12.681	-12.632	-12.882	-12.448	-14.722	-13.981	-14.621	-11.989	-13.757
1.0986	0.062497	-0.47941	-1.2896	0.13138	-0.017006	-0.69324	2.0334	0.7308	-1.0548	0.20865	0.55903	0.42799	-0.9557	-0.035166	0.7614	-0.33307	0.25154	-1.289	-0.99684	0.56327	0.64549	0.49873	0.74369	1.3923	-0.31705	0.32189	0.27347	-0.15481	0.56034	0.57478	-1.0421	-0.10119	0.37936	-0.11006	-0.66674	-1.2295	0.7268	0.38975	1.3446	-1.5684	0.51076	0.12217	-0.85378	0.25098	-1.3703	0.12456	1.3565	-1.1695	-0.75673
-13.689	-14.462	-14.115	-12.55	-13.87	-13.228	-13.396	-14.453	-14.052	-12.357	-14.998	-13.789	-14.998	-13.907	-14.194	-12.519	-14.511	-13.935	-13.803	-14.475	-15.077	-12.956	-12.925	-13.066	-14.043	-13.336	-14.541	-13.455	-13.786	-13.181	-13.443	-13.627	-13.075	-17.176	-13.697	-13.681	-13.47	-14.077	-14.969	-14.462	-12.957	-13.743	-14.287	-14.408	-13.84	-14.79	-14.215	-14.526	-13.388	-14.226
-7.0322	-6.4428	-5.9098	-5.7623	-5.5237	-6.0055	-6.4121	-7.9816	-6.7041	-6.4531	-5.9515	-6.7111	-6.1862	-6.0298	-6.7427	-5.6214	-5.7937	-5.3082	-6.7228	-6.6464	-6.8935	-5.9576	-7.1556	-5.7962	-6.928	-4.8522	-8.001	-7.6723	-4.8768	-5.9272	-5.9238	-5.8666	-5.932	-7.1372	-7.0699	-8.4847	-5.5435	-5.9302	-6.4091	-5.8951	-5.9668	-5.9068	-4.1721	-6.8197	-7.8512	-4.9016	-6.9764	-6.9686	-6.2986	-7.3922
-0.76704	-3.089	-3.1773	-1.1697	-2.3025	0.11954	0.39422	-2.073	-1.0269	-0.88506	-0.057663	-1.5329	-1.0159	-1.7948	-1.3992	-1.4261	-1.9851	-2.4631	-0.89082	-2.0032	-0.84133	-1.1094	0.21626	-2.031	-1.9817	-2.3499	-0.68431	-0.85093	-0.73924	-1.822	0.69506	-1.2834	-0.1962	-0.68033	-2.1623	-1.0218	-0.67176	-1.5333	0.15079	-0.115	-1.5436	-1.3266	-1.3191	-2.9016	-0.84613	0.016181	-2.4552	-1.7074	-0.65464	-1.061
-0.73515	-0.99452	-0.46468	0.1478	0.29471	-0.023958	-1.5113	0.75979	0.33942	-1.4924	-0.97605	-1.0191	-0.85191	-0.50987	-0.63741	-0.70253	-0.1628	-1.261	0.46539	-0.87305	-0.48634	-0.68872	0.90982	-0.18485	-0.48187	-0.89341	-1.3834	0.77122	-0.72356	-0.75971	0.88221	0.09489	-0.04336	-1.644	0.20488	0.92213	-0.49402	-0.62154	-0.1974	-0.35962	-0.49606	0.017425	0.61786	-0.31181	0.10723	-0.25302	-0.072935	-0.097449	-0.62552	1.6371
-0.25713	-1.0787	-0.32616	0.43157	1.1398	1.3049	-2.2368	1.2412	-1.1376	-0.5947	-1.4626	-0.71612	-0.59409	-0.78789	-0.42249	-0.60728	-0.3502	-0.21457	0.96985	-0.47136	-0.69465	0.36936	0.16875	0.24749	-1.6514	1.2757	-0.51368	0.21968	-1.1911	0.15057	-0.38923	0.14352	0.057276	-0.53115	-1.2359	0.87197	-0.6435	0.56002	-1.7579	-0.92599	-0.55567	0.62897	-1.3613	0.41695	-0.53794	-1.5322	0.0071231	0.19447	0.24571	-0.093936
-0.22522	-0.71924	0.61937	0.37908	-1.8797	-2.8591	-0.37721	-1.179	-0.84711	-0.17052	0.18836	-0.878	-1.8494	-0.4035	-2.5426	-0.60159	-1.2926	0.64746	-1.5622	0.26709	-0.10498	-1.687	-1.0599	-0.78456	-0.93352	-1.4939	-0.54964	-2.0411	-1.2265	-0.73977	0.37526	-0.55196	-0.85922	-0.52994	-1.6051	-0.15781	-1.268	-1.5954	-1.118	-0.89582	-1.1648	-2.455	-1.1884	-1.7586	-0.14696	-0.941	-1.9242	-2.3977	0.028972	-0.46895
-0.97532	-0.17017	-0.35311	-1.0621	-0.89429	-3.7019	-1.7274	0.17673	-3.0215	0.12132	-2.385	-1.8969	-1.1707	-0.65774	-1.6116	-1.0758	-1.2516	-2.1402	-0.6183	-0.27487	-1.1107	-1.5094	-2.0954	-1.918	-0.76229	-2.5897	-0.32307	-0.45311	-1.8628	-0.43173	-1.0186	-1.4587	-0.74249	-1.6488	-1.9893	-1.3501	-1.2589	-1.131	-2.985	-1.3884	-1.0112	-0.77082	-2.1633	-1.4811	-1.5873	-1.223	-2.6732	-2.7404	-2.2099	-0.63812
-1.5091	-4.5856	-3.1181	-3.008	-2.4687	-3.35	-2.4497	-3.7387	-1.8721	-4.0126	-4.9131	-3.0643	-4.9081	-3.7177	-2.3278	-1.507	-3.0367	-1.7053	-0.81652	-1.8472	-4.8636	-3.6145	-2.5481	-4.2237	-2.5971	-3.8706	-4.6226	-2.4931	-1.8995	-3.7031	-1.9144	-3.5441	-2.4435	-3.7444	-2.6084	-2.7335	-3.5629	-3.149	-2.5774	-2.7831	-4.3107	-2.9281	-1.7119	-3.1568	-2.9889	-4.2698	-3.3809	-2.0776	-3.8108	-3.5911
1.4773	0.65608	2.0169	1.2085	1.8687	1.1743	0.070095	-0.10006	0.58123	2.4666	1.4634	0.83499	2.6664	0.022796	0.16587	0.48865	1.8317	1.1689	2.2575	1.7374	1.4414	2.9258	2.3341	0.95349	1.3188	1.0177	2.2661	2.0453	2.0582	0.99207	1.7819	0.34037	1.8381	0.16769	1.5383	2.3546	1.8525	3.3403	2.5426	1.3026	0.82683	2.2799	2.1997	0.83558	2.6762	1.3428	1.1232	0.72024	1.0498	3.0186
-15.425	-14.816	-14.254	-13.25	-12.289	-12.709	-14.577	-14.543	-14.905	-16.093	-15.567	-14.309	-14.476	-14.846	-13.912	-13.278	-13.265	-13.976	-15.827	-13.919	-14.711	-14.826	-15.003	-16.301	-14.652	-15.081	-13.308	-14.866	-13.522	-14.619	-15.444	-13.461	-14.759	-14.815	-13.997	-13.311	-13.809	-15.56	-14.415	-15.267	-14.16	-13.809	-14.443	-14.263	-15.499	-14.496	-13.783	-14.771	-15.773	-14.524
-2.5088	-2.028	-3.168	-3.3828	-0.084785	-2.4747	-3.7396	-2.2013	-3.336	-3.0408	-2.3355	-2.0873	-2.4319	-1.1684	-2.5266	-3.2165	-1.9283	-3.223	-2.057	-2.4988	-1.6089	-3.2353	-2.9015	-2.8785	-1.9676	-4.2484	-3.4711	-3.7363	-2.9474	-2.1522	-3.2223	-1.952	-1.8687	-2.3458	-1.1051	-2.6588	-1.3021	-3.7131	-1.8173	-3.9093	-2.3227	-0.81674	-1.9645	-3.9989	-3.6584	-2.2659	-4.6212	-2.2236	-1.8013	-2.4655
-1.9988	-3.9346	-3.9844	-4.364	-4.2908	-3.2928	-4.7458	-3.1601	-5.3213	-2.846	-3.1217	-3.4877	-2.7064	-3.4341	-3.3039	-3.0875	-3.8217	-4.0003	-2.6741	-3.5391	-4.3136	-3.4329	-4.1166	-3.6585	-2.7068	-2.6218	-3.7397	-4.332	-4.1181	-3.1331	-2.2897	-3.5008	-1.8364	-4.6716	-1.2677	-2.1817	-3.8551	-2.5738	-4.8465	-3.3906	-1.4618	-2.3413	-3.4509	-4.0221	-4.4047	-2.7547	-3.357	-2.2298	-3.3476	-4.1759
-4.2282	-3.1255	-2.4717	-3.4765	-5.0174	-4.44	-3.5557	-3.3845	-3.1313	-4.0218	-4.3301	-3.2863	-3.7153	-2.4925	-1.2008	-3.9017	-3.527	-5.0136	-3.112	-2.8086	-3.7312	-2.5174	-2.5513	-4.057	-2.9114	-2.6541	-2.926	-3.229	-3.8929	-3.9752	-4.6641	-1.1614	-3.6148	-3.3521	-3.0476	-2.4315	-4.9459	-3.7869	-4.421	-2.7916	-4.0255	-4.8905	-2.3683	-3.842	-4.4759	-4.4274	-2.3592	-1.626	-3.6456	-3.1806
-9.3897	-9.8395	-9.4619	-8.8758	-9.7871	-8.2234	-8.1325	-6.9574	-8.5318	-8.3167	-9.1913	-8.9797	-8.4194	-9.2888	-10.543	-9.5121	-7.9488	-7.8926	-9.6255	-10.054	-9.1185	-7.6615	-8.0797	-5.9181	-9.005	-9.0629	-9.5864	-9.5791	-10.571	-10.151	-8.8519	-7.8926	-8.4041	-9.2098	-8.1953	-8.8799	-7.3642	-7.9614	-8.5343	-8.5332	-9.1261	-8.2078	-8.7733	-11.386	-9.3014	-9.5863	-8.8157	-9.3196	-9.6644	-10.428
-5.055	-3.1245	-3.4381	-3.4171	-3.7571	-3.0049	-4.8411	-2.4719	-4.5737	-3.0691	-4.3522	-2.6806	-4.8634	-4.5426	-2.9169	-3.3574	-3.7459	-4.6973	-3.4395	-3.9955	-5.1556	-4.3748	-4.4352	-5.113	-3.0593	-4.9545	-4.8984	-3.2908	-3.9407	-5.9273	-3.6479	-4.1916	-2.9746	-2.8047	-4.9165	-4.0876	-4.4379	-1.794	-4.2532	-3.2464	-3.9325	-2.1329	-3.9504	-4.2904	-2.9842	-4.82	-3.9625	-3.3471	-4.0541	-4.7035
-13.948	-13.503	-14.748	-12.919	-12.899	-12.29	-12.566	-14.559	-12.748	-13.442	-13.788	-12.762	-14.164	-13.074	-13.394	-13.698	-14.199	-12.312	-13.871	-12.538	-12.278	-12.148	-13.176	-12.997	-12.732	-13.824	-11.768	-12.471	-11.836	-12.714	-12.197	-13.273	-11.776	-13.334	-12.834	-10.846	-11.221	-12.949	-12.668	-14.058	-12.57	-13.075	-12.798	-14.07	-12.441	-13.427	-10.691	-13.057	-12.082	-13.385
-2.9459	-3.2259	-3.4486	-3.0454	-2.5991	-3.8063	-2.9949	-2.7844	-2.8228	-3.1726	-4.2446	-2.9835	-3.3433	-3.3633	-4.3459	-3.8504	-4.062	-3.0793	-4.6473	-4.3243	-4.4173	-2.7804	-3.3009	-3.8469	-2.9747	-3.3472	-3.3487	-5.1294	-2.971	-3.978	-3.5183	-2.0167	-3.7228	-3.3014	-3.6126	-3.3519	-2.6051	-4.7862	-2.1685	-4.067	-4.1128	-2.157	-2.95	-2.9435	-3.507	-5.1789	-3.5365	-3.6059	-2.1434	-4.5589
-15.017	-12.731	-14.618	-14.716	-14.318	-15.02	-14.003	-14.846	-14.07	-14.722	-15.054	-14.11	-15.32	-15.263	-15.315	-14.35	-14.998	-14.407	-13.808	-14.786	-15.263	-13.764	-14.824	-16.189	-15.312	-14.881	-16.1	-14.351	-14.341	-15.084	-15.891	-14.266	-13.525	-14.423	-14.071	-14.85	-13.17	-14.393	-15.107	-15.525	-14.837	-14.964	-15.468	-14.26	-14.579	-14.845	-13.452	-15.983	-14.393	-14.292
0.90413	2.6589	1.7235	2.0685	2.826	1.7946	1.359	-0.36758	1.8484	-0.088017	2.3498	-0.03968	1.2489	0.80309	0.44986	1.9119	0.84112	0.62962	1.1262	0.58606	1.699	0.81443	0.67264	2.7918	1.4719	3.1967	1.7315	0.29294	0.9648	1.897	0.21525	2.0252	0.95478	-0.49937	2.0492	2.5306	2.2689	2.7569	0.72237	2.7061	2.8969	0.56331	1.4381	1.6875	-0.1109	1.5879	0.84745	1.8184	2.4307	1.0362
0.29554	1.3152	-1.5764	-1.7134	-0.84914	-0.64721	1.266	0.19595	0.75148	-0.069687	0.31161	0.29874	-0.91323	-0.82457	-0.5816	-0.34349	0.56859	1.1961	-0.67241	0.77252	0.53728	-0.74372	0.13546	0.5005	-1.2197	0.20771	0.5434	0.12718	-0.08171	1.6021	-0.78339	-1.1615	0.66884	-0.010443	-1.1082e-06	-0.49086	1.2326	-0.30025	0.0527	0.28941	0.35568	-0.26361	0.36562	0.68267	-0.90016	1.8928	-0.61261	-1.8353	-0.030295	0.98503
-13.524	-14.312	-14.996	-11.298	-13.419	-11.993	-13.126	-14.836	-13.823	-12.463	-13.952	-12.807	-11.148	-13.893	-10.988	-13.087	-13.216	-13.062	-11.881	-12.524	-14.591	-14.042	-13.923	-12.95	-12.987	-14.691	-14.041	-13.137	-11.249	-14.501	-11.872	-13.581	-12.493	-13.763	-12.372	-12.765	-13.63	-12.927	-13.745	-13.032	-13.807	-13.781	-13.248	-13.641	-13.262	-13.185	-14.597	-13.998	-13.191	-15.001
3.5304	1.1532	0.77899	0.30801	1.6096	2.8215	1.9195	1.6772	1.4204	0.21632	1.5257	0.18983	1.0331	-0.19085	1.7687	1.578	2.1845	1.5477	2.8845	1.216	1.5971	1.2607	1.469	2.8401	2.3585	1.9342	0.052992	1.3025	1.3255	1.9453	1.7946	2.5311	1.6726	2.0705	1.575	0.40641	2.191	1.6489	2.5719	3.6141	-0.2237	2.8266	1.2438	1.1157	2.1397	0.1312	2.7563	1.2402	2.5419	-0.054401
-10.072	-7.2282	-7.7345	-7.42	-8.6737	-9.3601	-8.4853	-8.8955	-9.8043	-7.7669	-9.1467	-8.2742	-8.8389	-8.3715	-8.964	-8.0333	-10.597	-9.0534	-8.3321	-8.1482	-8.7662	-10.087	-8.6391	-9.8031	-9.7635	-7.9724	-8.0144	-8.4959	-8.3089	-8.7453	-8.1126	-8.5475	-8.0881	-10.649	-8.6773	-9.459	-9.7165	-10.196	-8.9711	-9.4243	-9.3313	-8.1233	-10.098	-8.8258	-7.1849	-10.524	-8.0253	-9.3384	-9.0622	-8.9553
-4.2105	-4.692	-3.124	-3.9777	-4.8138	-3.7408	-1.7019	-5.3495	-2.9152	-5.96	-4.0864	-4.8926	-2.7409	-3.5505	-2.9886	-4.3086	-3.7742	-3.677	-2.7045	-4.0328	-4.9593	-3.3386	-2.751	-2.0322	-3.9499	-3.6053	-5.1865	-4.836	-2.0847	-3.8649	-3.2203	-4.5155	-4.4299	-4.884	-3.705	-5.1189	-4.222	-4.423	-3.2326	-4.8817	-2.5479	-4.3881	-3.9575	-2.3432	-3.8397	-5.3328	-4.5817	-3.5929	-4.313	-3.166
-2.8695	-1.7461	-1.2264	0.27669	-1.2521	-1.2373	-2.1503	-1.4199	-0.91723	-1.0777	-1.1341	-0.36846	-0.72587	-1.812	-0.90109	-0.40143	-2.1738	-1.2114	-1.3623	-0.74286	-1.4912	-1.1785	0.57659	-0.19974	-0.86047	-2.519	-0.55474	-0.09528	-0.84613	-0.37414	-1.9194	0.7227	-1.1365	-0.49257	0.042094	-2.3912	-1.0299	-2.4096	0.44309	-1.6118	-1.4439	-0.17547	-2.4814	-1.4261	0.29869	-0.505	-0.30143	0.08274	-2.0392	-0.94913
4.8656	6.1781	3.5869	6.9398	3.4146	4.6183	5.1664	3.4423	4.4203	5.7967	4.7485	5.2198	5.2807	4.219	4.4722	6.118	7.8756	4.7241	6.0174	4.5328	4.1248	4.4202	3.9196	5.8804	4.2863	4.7161	3.9574	4.9777	5.9746	5.1684	6.3371	5.9297	5.7536	3.9704	4.5313	6.0046	5.7445	5.207	4.395	4.9337	4.9699	4.0133	5.0423	4.8968	5.7501	4.6325	5.1797	4.9228	5.0526	6.6373
-2.6925	-2.4438	-4.1479	-3.5359	-3.7428	-2.7881	-3.8248	-3.3987	-3.3966	-3.9146	-2.682	-4.1355	-4.5464	-3.3277	-1.8493	-4.326	-2.3636	-2.078	-2.4098	-2.914	-3.0811	-4.1082	-2.6554	-3.2351	-4.1135	-2.384	-3.581	-2.7569	-2.9709	-2.6963	-4.8469	-2.6629	-2.2028	-3.6152	-2.8738	-2.9147	-2.6533	-2.2518	-2.6284	-3.4867	-3.2791	-3.2016	-2.9829	-3.9924	-2.7455	-4.8425	-3.7796	-4.5161	-4.1832	-3.2229
-2.8259	-1.7715	-3.5392	-3.2488	-2.7087	-1.9385	-2.6286	-4.083	-4.8734	-1.8309	-1.83	-2.9311	-3.6805	-1.3001	-3.2393	-1.4372	-1.5165	-2.242	-2.4787	-4.413	-2.2883	-1.2359	-1.8986	-3.1015	-2.8249	-1.4943	-3.2113	-2.0701	-1.295	-1.6955	-0.93279	-4.5594	-2.5769	-2.76	-2.4859	-2.9479	-2.3732	-4.0541	-3.7651	-2.5251	-2.6172	-4.0397	-2.5962	-4.3199	-2.6418	-3.306	-3.1584	-1.0913	-3.3008	-3.388
5.808	5.2631	3.7994	5.9606	7.0755	5.9115	4.7339	6.0204	6.367	5.9186	5.94	5.9891	3.9194	4.1914	5.7959	4.7274	5.2551	5.605	3.8317	5.1439	5.2373	4.5889	4.2588	5.5018	6.3342	6.381	5.7531	5.1293	7.0586	3.3071	5.4897	5.4886	5.8748	6.5037	6.2475	5.5526	4.4453	5.0831	5.4359	6.1605	4.7813	6.0146	5.114	6.653	7.0622	5.1247	6.1281	4.7053	3.1163	4.6352
-9.3731	-10.018	-10.499	-9.9949	-9.5569	-10.55	-10.782	-10.799	-9.8571	-9.9924	-9.2514	-11.613	-10.043	-10.261	-8.4181	-10.423	-9.8101	-11.998	-10.163	-10.369	-10.396	-10.77	-10.493	-8.998	-10.884	-9.3068	-10.156	-8.4854	-8.436	-10.631	-11.503	-10.009	-9.9488	-9.647	-10.068	-8.8587	-11.101	-12.058	-10.307	-11.298	-11.905	-9.2757	-10.106	-9.0144	-11.179	-8.3383	-12.025	-9.2759	-10.187	-9.9039
1.4482	-0.23294	0.68345	0.56512	0.1618	1.452	-0.42876	1.2126	2.4469	0.45121	-0.85113	0.11525	-0.23328	0.87069	-0.2093	0.93288	0.6811	0.80815	-1.0272	1.7017	0.89519	1.2697	1.1791	-0.75196	0.068686	3.1025	0.97217	-1.2369	0.67264	0.36246	0.036763	0.089711	0.18912	-1.0049	0.14965	-0.2783	-1.5091	0.62288	-0.10855	1.6603	0.25426	1.8173	-0.19344	0.68058	0.67983	0.89565	1.1799	0.48654	1.7077	-0.93737
-1.3044	-1.1543	-2.2353	-0.46409	-1.6257	-0.92243	-1.0921	-0.59151	-1.509	-1.7578	-3.249	-2.3726	-2.0354	-1.906	-2.8861	-0.4396	-1.5601	-0.87368	-1.3822	-1.792	0.15895	-3.236	-0.77647	-2.8242	-1.825	-2.3084	-1.4771	-1.9702	0.63333	-1.7778	-0.85254	-2.3342	-1.7675	-0.66577	-1.7869	-1.732	-2.6025	-0.98873	-0.44715	-0.5017	-1.3408	-0.83464	-1.0532	-3.0536	-0.40849	-2.2873	0.27736	-0.78557	-0.074249	-1.2276
-7.838	-6.8513	-8.836	-7.5473	-6.6239	-7.7671	-8.8472	-7.2702	-7.7007	-8.0857	-7.3785	-7.1445	-9.2263	-8.5508	-6.4337	-7.6917	-8.741	-6.0054	-7.7665	-8.5199	-6.8049	-8.3265	-8.4323	-6.4529	-6.0946	-7.6058	-8.569	-7.4131	-7.3633	-7.2748	-6.7315	-7.9442	-9.452	-7.4688	-7.2049	-6.0882	-7.2808	-7.3386	-7.4099	-6.5387	-8.6522	-9.0008	-9.5311	-7.5011	-7.3706	-8.3421	-8.0296	-6.712	-8.8897	-6.2445
-22.476	-21.405	-23.655	-21.575	-22.699	-23.474	-22.703	-22.323	-22.519	-23.868	-22.089	-22.11	-22.023	-21.537	-21.26	-22.44	-22.739	-22.023	-23.141	-22.495	-23.041	-21.872	-22.044	-21.799	-21.524	-22.611	-23.082	-22.693	-22.422	-21.489	-22.658	-23.004	-22.432	-21.561	-22.846	-21.739	-21.005	-21.673	-21.167	-21.478	-21.614	-20.92	-22.326	-20.834	-22.264	-24.348	-22.103	-21.625	-23.183	-22.053
-14.149	-13.358	-11.738	-14.159	-12.504	-12.182	-11.784	-13.782	-11.359	-13.63	-12.686	-10.845	-13.926	-13.1	-13.963	-13.433	-13.741	-13.332	-12.883	-12.342	-13.417	-13.652	-12.407	-12.37	-12.035	-13.993	-14.174	-11.415	-13.584	-12.607	-12.324	-13.981	-11.257	-12.747	-13.633	-11.766	-13.81	-12.941	-11.187	-13.315	-13.445	-12.92	-12.877	-11.062	-11.132	-11.525	-13.748	-13.366	-11.741	-13.086
-13.341	-11.917	-13.208	-14.076	-11.494	-13.347	-11.711	-13.158	-11.593	-13.747	-13.168	-11.961	-12.939	-13.664	-12.276	-12.004	-14.334	-14.345	-14.224	-12.165	-13.631	-13.626	-11.334	-12.883	-11.995	-13.898	-11.428	-12.127	-13.851	-11.055	-12.687	-11.892	-12.294	-12.793	-11.578	-12.133	-12.136	-14.348	-12.752	-11.89	-13.42	-12.373	-13.156	-14.155	-12.127	-12.003	-14.901	-12.517	-13.158	-13.329
1.8055	0.89077	1.9518	1.3211	1.4081	1.7619	1.2539	2.1914	1.8022	1.8312	2.117	1.106	1.2593	2.4076	2.6116	2.748	1.8619	0.8331	1.5284	0.98551	1.7397	1.5301	1.354	0.65719	2.447	1.2306	1.3361	3.3146	1.1022	2.1787	2.1612	0.84792	1.2593	0.39943	1.9249	1.5639	2.0651	2.8323	1.8264	-0.8851	1.3488	2.0072	1.5945	2.0927	1.4512	1.1688	1.126	3.463	2.8569	-0.41871
-12.592	-12.201	-13.051	-13.735	-13.01	-11.09	-12.577	-12.044	-14.411	-12.404	-11.372	-13.374	-12.146	-12.014	-12.031	-11.017	-15.612	-14.288	-12.948	-13.289	-13.668	-11.68	-12.7	-13.839	-11.506	-13.407	-12.928	-12.881	-10.862	-12.971	-13.15	-12.33	-11.3	-12.111	-13.53	-12.78	-12.845	-13.715	-10.619	-13.44	-14.173	-12.642	-13.142	-13.171	-12.321	-12.911	-13.656	-13.458	-11.759	-11.51
-6.0398	-4.7108	-7.1526	-5.7629	-5.5086	-6.3849	-5.7264	-6.2073	-6.7942	-6.6097	-4.2641	-5.4954	-3.666	-6.7255	-5.294	-5.8615	-5.9422	-7.0656	-5.9342	-4.4294	-5.9913	-5.253	-5.8785	-5.5444	-5.9684	-6.1783	-3.5784	-4.674	-6.1613	-6.2613	-6.0982	-5.5669	-5.1958	-4.772	-6.0253	-4.8537	-5.1692	-7.6493	-6.2258	-5.5792	-7.4009	-6.0589	-5.2829	-5.614	-5.6761	-7.1314	-5.2122	-6.6117	-5.3637	-5.2962
-0.71948	-0.61607	-0.42505	-1.0924	0.058669	1.2624	0.82551	-0.22693	0.015747	-0.12392	0.2099	-0.27925	-0.99244	1.663	1.5499	0.018541	-0.58647	-0.48711	0.20258	0.92447	-0.094187	-0.53015	0.78765	-0.01913	-0.30902	0.64483	0.99516	0.55692	0.50902	0.31824	0.11781	0.046711	0.032687	0.10852	0.78895	-1.0832	-1.1474	0.096624	-1.2694	0.90042	-0.23545	-0.48409	0.0099386	-0.2576	-1.3015	0.12765	0.76845	-0.3915	0.28264	-1.731
0.39753	-0.69383	-0.68891	-0.54143	-0.3709	-0.63946	-0.88185	2.5349	0.53098	-1.3394	-0.16794	-1.0247	-0.3774	-0.34904	-1.0327	0.72389	-0.0056609	-0.63716	-0.78116	-1.2226	-0.65368	-0.6314	-0.89817	-0.99658	-2.1567	0.20074	-0.031918	-0.3427	-0.94765	0.55879	-2.1241	-0.60323	0.69399	-0.62405	0.37302	0.31327	-0.6544	-0.20822	-0.87608	-0.17563	-0.59743	0.46748	0.028692	0.99029	-0.57292	0.40771	-0.7364	0.40494	0.41333	-0.587
-9.1019	-8.9796	-8.5164	-8.8651	-10.883	-9.9247	-8.7848	-10.023	-7.9487	-8.816	-9.2658	-8.868	-9.0465	-8.5148	-9.7819	-9.2108	-9.0374	-8.9693	-9.5576	-8.2474	-7.6486	-9.1643	-8.5673	-8.2937	-8.6122	-9.5987	-7.8555	-8.6068	-10.243	-7.8593	-9.4821	-9.8314	-10.163	-8.1663	-8.083	-9.6848	-7.6879	-8.893	-8.0649	-9.5398	-8.5581	-9.2066	-8.9841	-8.8308	-9.8966	-8.4658	-7.8983	-9.1338	-10.707	-7.6095
-3.3861	-5.372	-3.7123	-3.6163	-1.8212	-2.6723	-2.6677	-3.521	-3.4353	-2.3967	-4.2277	-2.3823	-4.0408	-1.4168	-2.762	-0.66278	-2.8187	-4.0278	-2.0837	-0.8885	-2.0935	-2.8393	-2.9781	-2.0866	-3.7376	-3.208	-2.5061	-4.7977	-3.6523	-3.4574	-3.0409	-3.4186	-2.7426	-3.8898	-5.7381	-1.8776	-1.6328	-2.5027	-2.8635	-5.0477	-3.9534	-3.8487	-2.3419	-3.3188	-3.6113	-3.5358	-2.8704	-4.1404	-2.7836	-2.5336
-13.377	-14.134	-12.157	-12.726	-11.052	-12.681	-13.747	-13.058	-12.296	-11.578	-12.414	-12.025	-13.053	-13.735	-11.388	-11.08	-13.598	-14.885	-12.643	-12.583	-12.872	-12.529	-12.136	-11.764	-14.588	-12.86	-11.628	-13.199	-12.662	-13.73	-12.268	-11.941	-14.728	-13.307	-12.114	-13.138	-14.722	-12.164	-11.619	-11.716	-13.185	-11.815	-13.192	-13.078	-12.082	-12.52	-12.94	-12.526	-13.585	-13.979
-11.17	-9.7812	-11.101	-11.466	-11.162	-11.497	-11.467	-10.189	-10.349	-11.397	-11.002	-10.073	-9.4982	-8.6773	-11.219	-10.433	-10.375	-9.8756	-9.7482	-10.066	-11.881	-10.373	-10.05	-12.2	-10.622	-9.359	-12.026	-11.488	-10.232	-10.907	-11.201	-9.5264	-11.311	-10.657	-10.77	-11.127	-11.948	-10.618	-11.217	-9.0262	-11.132	-9.8392	-9.4416	-10.639	-11.481	-8.5367	-10.898	-10.85	-10.488	-11.224
-5.9002	-4.6515	-6.8992	-7.083	-6.6559	-7.2839	-7.2231	-7.2377	-6.5666	-6.3111	-6.4187	-7.1645	-6.4009	-6.5223	-5.5101	-7.9207	-6.008	-6.141	-7.0479	-7.6155	-6.3012	-6.6804	-5.105	-6.1068	-7.3328	-8.9943	-6.1392	-5.3885	-6.8653	-6.2016	-3.7333	-5.3709	-7.9691	-5.1937	-6.5018	-7.0849	-6.5533	-7.4724	-5.5408	-6.6038	-6.2753	-5.5468	-7.324	-7.3292	-5.4841	-4.9105	-6.4919	-6.8275	-6.2708	-6.204
-1.9819	-0.64906	-1.4745	-2.2166	-3.0769	-2.1679	-2.0688	-2.4038	-3.242	-2.7146	-2.8008	-3.1404	-4.2754	-0.56572	-2.5541	-2.2386	-1.5111	-2.9339	-2.8261	-1.0795	-1.5167	-1.9434	-1.3228	-3.5436	-2.4648	-3.4281	-1.2195	-2.8355	-2.6887	-0.6134	-3.6125	-2.8591	-2.2983	-1.9642	-2.2357	-2.103	-2.3396	-4.0504	-1.8903	-3.3103	-0.97517	-2.2934	-2.002	-3.5854	-2.1787	-1.9992	-2.7203	-1.1631	-3.1128	-1.3017
0.86548	2.5846	2.1537	2.8721	3.178	1.8559	0.71793	1.9091	2.5853	0.55973	1.5895	3.8692	3.197	1.8225	1.3988	2.8646	0.98518	1.2405	2.3868	1.9361	2.4134	-0.84327	1.5705	2.4049	1.0851	2.5218	1.8456	1.0245	1.8496	2.4945	0.3878	1.5341	2.0387	2.3793	2.1934	0.2318	0.81253	2.4657	3.2128	2.1663	0.94557	1.3704	3.8998	3.2349	1.7624	2.122	1.3356	2.4598	1.8905	2.0865
-12.12	-11.438	-10.24	-12.356	-10.126	-10.619	-10.25	-11.586	-11.334	-11.045	-11.459	-10.453	-11.29	-11.989	-11.473	-10.504	-12.071	-12.388	-12.103	-13.308	-12.01	-10.803	-12.384	-12.681	-11.988	-11.456	-11.791	-10.733	-11.142	-10.633	-12.167	-12.155	-12.687	-10.868	-12.099	-12.852	-11.417	-10.171	-11.306	-12.728	-12.215	-10.92	-11.435	-13.792	-10.806	-12.705	-11.253	-10.09	-11.638	-11.711
-12.545	-12.301	-11.383	-10.924	-11.371	-11.474	-11.935	-10.693	-12.943	-11.713	-11.415	-13.58	-11.425	-11.406	-13.049	-12.033	-11.733	-9.7114	-12.46	-12.123	-12.746	-12.006	-12.351	-10.915	-11.267	-11.575	-11.221	-11.975	-12.54	-10.5	-11.944	-11.712	-13.092	-11.178	-11.665	-11.65	-12.287	-11.091	-12.272	-11.741	-10.118	-11.04	-11.638	-11.755	-9.8331	-11.781	-11.107	-11.959	-11.355	-11.475
2.5321	2.428	3.4039	3.4437	2.9437	3.2568	3.3796	3.1579	2.6408	2.2558	4.2212	2.5762	2.9488	2.9913	3.2779	4.7874	1.3865	2.5402	2.7511	2.7395	3.1386	2.892	2.9124	2.1514	2.6528	2.9871	3.1959	2.8479	3.7958	1.9193	2.9647	2.0753	4.3955	2.5367	2.6592	2.5438	2.0916	1.837	2.56	2.0986	4.5207	2.5906	2.5272	1.9404	3.2448	4.2425	3.0351	1.5705	2.9143	4.1185
7.1596	4.785	7.3838	7.7896	6.4967	5.0912	5.4747	6.2515	5.4073	6.2075	7.2346	6.7122	5.5562	7.1717	6.7762	6.6253	7.8574	7.8724	6.0863	6.6536	6.307	6.7541	7.2435	6.6559	6.7541	5.8063	4.6125	6.6043	7.1608	6.1691	5.8938	7.3144	6.0563	5.8152	6.2055	6.2987	8.3149	7.3537	7.1907	6.2481	6.4826	6.4642	6.2866	5.3647	6.832	7.9112	6.4671	6.902	8.0016	6.9422
-11.725	-12.172	-14.466	-12.737	-12.271	-14.995	-13.133	-12.292	-12.087	-11.565	-12.571	-12.069	-13.675	-12.002	-12.23	-12.805	-12.59	-13.446	-10.853	-13.174	-13.479	-12.504	-12.211	-11.877	-13.002	-11.528	-11.573	-12.864	-11.868	-12.335	-12.886	-11.575	-13.315	-12.495	-12.866	-11.785	-13.269	-14.398	-13.932	-11.907	-13.269	-12.619	-13.48	-11.607	-13.222	-11.011	-11.979	-13.683	-12.686	-12.381
-2.6835	-3.0292	-2.1978	-3.1181	-2.4556	-3.6824	-3.5173	-3.2061	-2.8688	-2.0278	-2.5762	-2.2104	-2.2947	-2.3805	0.1094	-2.4814	-3.0289	-4.8596	-3.5509	-3.749	-1.9375	-3.9216	-2.3478	-1.8089	-1.396	-1.9493	-0.93483	-3.0262	-1.8931	-3.3857	-3.6871	-2.9095	-3.0301	-2.2661	-1.1179	-3.0323	-1.9603	-2.6917	-3.1157	-3.0782	-2.6908	-1.3496	-3.5388	-1.2094	-4.0529	-2.4891	-2.6528	-2.2771	-1.904	-3.8598
-11.902	-13.771	-13.758	-13.637	-13.138	-13.029	-12.245	-13.282	-13.715	-12.78	-12.921	-12.588	-12.809	-13.049	-13.432	-12.463	-12.51	-11.523	-12.199	-14.052	-12.216	-12.403	-14.371	-11.849	-13.47	-14.242	-13.711	-11.572	-13.266	-13.244	-11.256	-13.02	-13.35	-12.272	-14.029	-13.01	-13.413	-12.244	-14.752	-13.594	-13.018	-14.638	-13.283	-13.31	-12.824	-13.377	-12.691	-12.493	-11.845	-12.283
0.96244	-1.0486	-0.71741	0.60315	-0.53671	1.2297	-0.46428	0.10304	-0.21522	0.43702	0.74077	1.144	-0.13382	1.5388	-0.72298	-0.36632	-0.2798	1.6724	0.40937	1.6101	-0.43849	1.7498	-0.23116	0.27883	1.3436	1.6026	-0.062769	0.10122	-0.40494	-0.41758	0.98108	1.6165	0.8067	0.06388	1.1174	0.42321	0.1274	-0.11356	1.2703	-1.1641	0.86999	-0.041414	1.5661	-0.41928	0.45949	1.1612	1.827	0.23371	0.42633	0.23898
-3.1345	-2.3649	-2.2519	-4.205	-1.6974	-3.8636	-2.6883	-4.4727	-2.3447	-2.7491	-2.6936	-2.1295	-3.1133	-2.6386	-1.0524	-4.0426	-3.9301	-3.9135	-3.3125	-3.2903	-5.049	-3.0855	-2.4527	-4.2557	-2.7468	-3.6267	-2.8196	-2.1281	-4.5989	-3.7196	-4.3052	-3.7879	-2.6113	-3.607	-4.552	-2.5815	-3.5769	-4.1668	-4.5634	-3.4149	-3.0638	-2.296	-3.8196	-2.2534	-3.2529	-2.6679	-3.4574	-2.533	-3.107	-2.1374
-2.4075	-3.6335	-3.939	-1.5944	-4.6729	-2.1694	-2.5956	-1.5142	-3.5062	-2.6855	-2.2165	-1.7383	-1.8355	-1.7942	-1.9702	-2.6588	-1.7688	-2.1892	-1.7799	-1.9735	-1.3445	-0.99204	-2.9104	-2.2553	-2.8629	-3.2706	-1.7684	-2.7197	-2.7835	-2.3752	-1.9308	-3.3229	-1.7391	-4.091	-1.778	-1.7184	-2.1318	-1.9824	-3.0077	-2.7773	-1.8606	-2.9252	-1.6038	-2.1428	-1.4578	-2.8608	-2.0497	-3.5228	-2.0245	-2.8984
-2.7012	-1.6617	-2.1468	-0.63859	-1.9468	-1.8002	-0.85384	-1.9611	-2.7632	-1.1352	-1.883	-2.0234	-1.023	0.025562	-1.2788	-1.8992	-0.35319	-0.36139	-1.1498	-1.8963	-1.8567	-0.81327	-2.6375	-0.84796	-2.3699	-1.0001	-1.5021	-2.6244	-0.79402	-2.3213	-4.1016	-0.81896	-1.8351	-2.8887	-1.9773	-1.3876	-1.5754	0.30275	-1.7356	-1.5149	-2.2215	-2.106	-0.79316	-1.9406	-1.0595	-0.339	-1.1581	-0.30823	-1.8867	-3.5271
2.2268	3.3656	0.96999	2.0361	1.5146	3.0525	2.3768	0.97712	3.6284	3.1947	3.0899	1.0619	3.2657	1.9398	2.4447	1.9887	3.6433	2.8036	0.65847	2.8629	1.272	3.0144	0.9663	2.7073	1.9468	2.3807	1.8967	1.5171	4.7468	3.3526	1.9261	1.4806	0.50742	1.2036	1.2	2.7043	3.0015	3.1884	2.1374	3.1712	2.5672	1.1489	4.4923	2.2048	2.2004	1.9921	2.942	3.4495	3.3236	3.8557
-0.32498	0.5149	-0.48328	-1.31	0.56705	0.57607	0.48434	0.51141	-1.037	-0.33607	0.30645	-0.082429	-1.357	-0.8026	-0.60377	1.1952	-0.29781	-0.77422	0.56066	-0.068891	0.16052	0.80606	0.86121	0.95902	-0.35501	0.53907	0.2232	-0.41661	0.42	0.11613	1.7975	-0.78278	-0.6159	-0.04101	-0.077411	1.1285	-0.47197	-0.39676	2.4416	-0.67746	-0.070839	-0.44481	0.018002	-0.24045	-1.5523	-1.4079	-0.10593	0.16704	-0.1495	0.21989
5.9481	5.2806	7.4455	6.6576	5.4142	6.0866	8.0567	5.8949	5.7557	7.7296	6.0589	8.0515	5.6919	3.8305	5.6634	6.2541	5.7689	5.9769	6.917	6.1953	6.0724	5.5807	5.2452	5.7031	5.7967	5.3718	6.1454	3.7566	7.2621	5.6041	5.9173	5.6079	6.9476	6.3083	7.3005	6.2575	6.0123	5.6532	6.1616	4.6241	6.5077	5.2637	5.4341	5.2444	4.4302	7.1449	4.5377	5.5538	3.9099	5.7269
1.1188	-0.93296	0.92424	-1.2721	0.50162	1.1538	0.43025	0.80082	-1.4179	0.52511	0.019513	-0.14972	0.96514	-0.41	-0.039196	-0.34288	-0.5437	-0.91222	0.30793	1.8696	-0.43236	-0.77557	0.032366	-1.5182	-0.98226	1.0232	-0.021308	-1.0811	-1.4032	0.52751	-1.3603	1.6974	-0.58181	-0.17691	-0.51366	-0.062429	0.43979	0.21204	0.95274	0.33763	0.8376	0.2277	-0.16834	0.49102	-0.60033	-0.79404	0.6028	-0.90567	0.19193	-1.3821
-10.319	-9.5792	-8.8954	-12.259	-11.148	-10.608	-9.1054	-10.413	-10.784	-10.198	-9.67	-9.2058	-10.325	-10.128	-10.746	-10.165	-9.7625	-8.4657	-9.2936	-10.674	-10.776	-10.8	-10.683	-11.41	-11.572	-12.23	-9.9857	-10.194	-8.5569	-10.34	-10.205	-9.5397	-9.7984	-11.076	-9.3119	-9.3657	-8.4182	-9.5028	-10.443	-12.705	-10.945	-11.174	-7.9803	-11.685	-9.5113	-10.356	-9.6656	-10.111	-11.084	-10.441
-2.7907	-2.539	-2.4791	-2.8217	-2.8424	-3.6246	-3.2081	-1.5153	-3.1117	-6.2204	-4.6034	-3.5062	-2.4562	-2.2948	-3.5177	-2.274	-3.2407	-3.0824	-2.4903	-4.5557	-4.9724	-3.4184	-2.8834	-4.2794	-3.636	-3.4458	-4.4396	-3.3496	-2.9524	-3.4057	-3.1215	-4.0591	-2.2483	-2.2281	-4.0888	-1.9546	-3.2729	-2.2453	-4.4062	-2.7825	-1.5961	-2.0316	-2.0502	-3.1294	-3.6568	-4.6943	-2.677	-3.1601	-3.5834	-3.9706
-0.40293	-0.90333	-1.7479	-0.73755	0.081157	0.21689	-0.8514	-0.51212	-1.0559	0.44816	-0.19544	-1.2555	-0.9114	-2.115	-0.45668	-0.79353	-0.57156	-2.0327	1.2165	-2.2705	-0.23446	-0.4796	-1.9302	-0.78708	-1.8727	-0.36526	-0.64331	-1.1939	-1.3737	-2.7969	-1.7984	-1.621	-0.4941	-1.5622	-1.0391	-1.1918	0.34552	-0.81115	-1.3727	-0.90024	-1.0475	-1.4753	-1.997	-1.2862	0.1743	-0.99175	-2.3693	-1.9287	-1.0849	-1.8845
-14.503	-15.85	-15.283	-13.024	-15.057	-15.053	-13.25	-13.469	-14.803	-14.737	-14.072	-14.402	-15.488	-14.113	-15.254	-15.974	-13.428	-14.147	-13.783	-15.022	-14.49	-14.331	-14.976	-14.535	-16.188	-14.946	-12.252	-14.007	-13.463	-14.025	-14.337	-16.47	-15.114	-13.869	-15.307	-14.519	-14.191	-14.911	-14.667	-14.929	-14.033	-15.289	-14.305	-15.779	-15.663	-13.646	-15.356	-13.238	-15.996	-13.914
8.7089	9.5896	8.0985	7.9456	9.2645	9.427	7.1376	8.2897	6.7614	9.7039	8.8512	8.8865	7.3622	7.8791	7.2336	8.1348	8.6632	7.4094	7.7205	8.0869	9.5682	8.494	9.2603	6.7459	8.9449	8.5301	7.8579	7.3675	8.7993	8.4436	7.7215	9.0125	7.8848	8.0928	8.4939	9.1285	7.7264	8.7097	8.3064	7.9037	7.3311	9.8488	6.9775	8.0939	8.2635	9.4158	8.9145	9.0583	9.9384	10.079
-11.363	-11.726	-10.489	-9.9325	-10.752	-9.3263	-9.1685	-10.336	-11.736	-10.842	-11.324	-10.274	-9.1251	-10.823	-11.375	-10.051	-9.3149	-10.362	-11.057	-9.7154	-9.9696	-11.371	-8.5704	-9.3015	-11.486	-8.9244	-11.596	-11.456	-9.2925	-10.639	-10.274	-9.7599	-10.819	-10.639	-10.151	-10.713	-11.398	-7.8522	-9.5784	-10.074	-11.278	-9.4211	-10.523	-10.469	-10.268	-9.6903	-9.7569	-10.691	-10.973	-10.509
-10.953	-10.319	-13.373	-11.896	-14.52	-12.395	-11.395	-11.741	-11.877	-12.069	-12.031	-12.295	-9.8632	-11.689	-11.72	-12.32	-10.882	-10.539	-13.294	-12.12	-11.771	-11.263	-11.085	-12.794	-12.579	-12.376	-11.633	-11.992	-12.518	-11.978	-12.616	-11.506	-11.381	-12.637	-10.977	-15.1	-11.101	-11.648	-11.266	-11.054	-11.591	-12.206	-12.574	-11.386	-12.595	-11.289	-11.712	-11.815	-11.27	-10.959
-5.2295	-4.1455	-4.4433	-3.4883	-4.4442	-5.3285	-5.2762	-3.5534	-4.4595	-4.7528	-4.3497	-4.329	-4.3132	-5.0059	-3.336	-3.5807	-5.2731	-2.9782	-5.5597	-3.457	-2.0227	-3.8409	-3.7818	-5.0875	-4.1451	-4.4992	-5.303	-6.1169	-4.3758	-3.6627	-5.0691	-4.6042	-4.4767	-4.1005	-3.7111	-3.1663	-3.973	-4.7466	-4.8702	-4.1114	-3.3134	-4.6985	-3.9503	-5.1733	-5.3503	-2.9093	-5.6284	-5.7459	-4.6577	-2.3327
-10.374	-11.304	-11.013	-10.579	-11.051	-10.295	-12.436	-10.627	-11.207	-12.999	-11.409	-10.276	-11.162	-11.775	-12.174	-12.235	-11.514	-9.6881	-10.498	-10.3	-10.804	-9.9395	-12.024	-10.596	-11.252	-11.325	-10.487	-10.091	-9.6775	-11.048	-10.425	-10.823	-9.2874	-11.185	-11.462	-10.189	-10.236	-11.534	-10.592	-10.334	-10.46	-10.858	-11.336	-10.277	-10.069	-11.444	-10.231	-10.61	-11.476	-10.738
-14.041	-13.847	-14.275	-14.723	-13.513	-14.076	-14.694	-13.919	-14.897	-15.254	-14.636	-14.176	-15.33	-12.36	-15.127	-15.137	-13.304	-13.048	-14.988	-14.596	-14.885	-13.488	-14.763	-13.915	-13.191	-14.276	-14.169	-15.35	-14.035	-14.005	-12.734	-13.829	-14.065	-15.598	-13.828	-13.324	-13.537	-14.633	-14.108	-14.421	-12.828	-13.303	-15.265	-14.308	-13.651	-12.876	-14.559	-12.599	-15.402	-13.785
-9.4005	-10.941	-11.752	-10.175	-8.7171	-9.3331	-11.79	-10.557	-10.781	-10.504	-10.489	-10.139	-10.379	-12.32	-9.3175	-12.131	-9.7503	-11.05	-10.729	-11.707	-9.851	-11.118	-12.36	-9.6108	-10.23	-11.855	-10.034	-9.3378	-11.323	-8.7714	-10.567	-10.861	-9.4799	-10.397	-9.5281	-11.351	-12.016	-10.137	-11.707	-9.5419	-10.469	-11.559	-11.113	-10.626	-12.56	-10.223	-10.965	-9.754	-11.162	-8.7582
-13.719	-13.043	-11.467	-15.259	-14.314	-14.497	-12.52	-13.307	-12.338	-14.387	-13.321	-10.698	-13.758	-14.759	-14.135	-12.131	-14.829	-12.715	-13.293	-13.453	-13.137	-13.005	-12.322	-13.329	-13.37	-14.153	-12.542	-12.141	-11.656	-12.037	-13.111	-13.72	-13.264	-14.256	-12.831	-12.286	-12.874	-13.347	-13.276	-13.826	-14.079	-12.868	-13.295	-12.105	-13.619	-12.026	-13.055	-14.041	-12.939	-13.527
-1.2995	-0.85874	-1.1232	1.553	1.3993	0.52754	-0.16158	-0.77518	-0.83174	-0.49451	0.81821	-0.658	-0.36606	0.15659	0.27267	-0.23554	-0.049466	0.087079	0.80696	-0.42836	0.35725	-0.19044	1.5332	0.97451	0.34108	-1.0659	-0.046275	-1.7255	-1.3514	-0.41074	0.010193	0.6765	-1.7697	0.27635	-0.65279	2.448	0.64972	-1.7137	0.56878	1.4162	-0.37956	0.3113	0.6816	-1.4257	0.4149	0.87279	1.2315	0.46517	-0.39101	-0.19103
-3.9086	-4.5172	-5.1204	-3.0963	-3.5835	-2.8623	-3.9482	-3.8528	-2.3426	-3.7281	-3.2313	-1.422	-3.4181	-4.701	-2.992	-3.1498	-2.0343	-2.8842	-4.0223	-1.8396	-2.037	-1.7331	-2.7109	-3.1885	-3.7655	-2.1948	-3.8039	-3.7539	-5.2183	-3.1123	-1.4531	-3.451	-4.6475	-3.4321	-5.9629	-2.4326	-6.26	-2.4405	-2.7332	-3.6537	-2.8834	-2.3844	-3.5508	-2.6648	-3.125	-2.0151	-3.8083	-1.9304	-4.6124	-3.7667
9.0706	8.0241	9.5614	8.2333	8.6746	8.2601	7.8935	8.7712	8.2008	8.9329	8.36	9.457	7.2808	8.078	8.7565	7.5163	8.4878	7.8547	8.278	9.0224	9.4283	8.6108	8.5881	8.0509	8.4982	8.028	6.5995	9.7619	8.0726	8.4885	8.3542	8.8267	8.9793	8.0772	9.3714	8.5538	9.0011	9.1167	9.8907	9.6247	8.079	7.86	9.8464	9.2988	9.0088	8.6849	8.2976	8.4255	10.57	9.8668
-1.1528	-3.3482	-3.7151	-3.7218	-2.7228	-2.9076	-2.4998	-3.3565	-1.695	-2.3829	-3.1493	-1.1044	-1.4209	-0.80428	-2.3755	-1.8003	-3.1354	-2.6799	-2.1988	-2.7443	-2.8507	-2.5447	-1.2681	-2.1365	-2.3461	-3.3557	-2.2075	-2.3182	-2.9218	-1.7596	-3.1539	-3.0807	-1.7449	-1.9685	-2.8896	-2.5242	-2.4701	-2.8968	-3.4295	-2.7778	-2.653	-2.0573	-1.3312	-4.5596	-2.4501	-2.3465	-3.3423	-1.778	-3.0418	-3.9065
-2.5558	-2.4214	-2.6246	-1.0113	-1.7406	-0.71011	-1.1712	-1.5932	-0.7473	-1.6987	-1.477	-3.1509	-3.1156	-2.7052	-1.7357	-1.151	-0.48892	-2.6977	-1.3066	-0.46638	-1.0212	-2.2592	-1.0674	-1.9113	-2.5322	-0.75142	-2.8265	-1.8555	-1.2229	-1.5568	-2.1227	-0.81514	-2.3339	-1.7451	-0.90471	-2.2454	-1.2986	-0.88336	-1.257	-2.1387	-1.6399	0.19621	-0.96422	-2.8573	-0.68428	-2.3758	-1.91	-0.62347	-0.32414	-1.8756
11.631	8.9565	9.7119	7.6944	11.095	9.4064	10.882	7.1568	10.833	11.128	8.4798	9.3493	10.017	8.8606	9.6729	8.5616	9.3022	10.871	9.2831	9.2035	8.6162	8.0721	9.3791	9.8446	9.9699	12.176	9.9439	9.8745	10.595	10.592	9.6709	8.9508	7.2238	9.7824	10.067	10.452	9.3487	9.4503	10.556	10.272	8.9019	9.8765	10.514	10.808	11.571	9.069	9.3159	9.5874	9.7204	8.765
-11.973	-10.954	-11.456	-10.921	-10.462	-11.265	-12.372	-11.335	-10.029	-14.067	-12.184	-12.301	-11.429	-12.233	-11.547	-12.26	-11.53	-11.373	-12.379	-10.654	-11.739	-11.478	-11.151	-11.207	-9.9934	-10.747	-12.387	-11.104	-12.042	-10.699	-11.731	-11.13	-12.303	-11.544	-12.465	-12.129	-12.821	-10.857	-11.32	-10.733	-11.662	-10.33	-11.285	-10.245	-13.083	-11.482	-11.119	-11.327	-9.8218	-12.029
-1.4346	-0.64987	-3.1661	-1.6771	-3.4909	-0.81545	-1.1128	-4.8338	-2.8998	-1.3314	-1.0157	-1.2009	-2.878	-1.8557	-1.6087	-2.8582	-3.255	-4.0351	-2.3431	-2.202	-3.312	-2.5449	-2.4428	-1.5499	-1.4756	-2.5444	-1.8815	-3.8783	-3.8921	-2.7014	-4.2577	-1.8764	-2.0883	-2.8695	-2.9382	-0.46012	-2.4924	-1.6279	-0.27863	-1.7221	-2.0374	-2.4161	-2.1175	-2.616	-1.7504	-3.0424	-4.2353	-3.1227	-2.5821	-3.8187
-4.0839	-2.0035	-2.8625	-2.7977	-3.4625	-2.9187	-1.6331	-0.77178	-2.2647	-2.5567	-4.2055	-2.1521	-1.0931	-2.4676	-3.3668	-3.7586	-2.2165	-0.89835	-3.4922	-2.3436	-2.5804	-2.3825	-1.5372	-2.1598	-2.5472	-4.4647	-2.1779	-3.2597	-2.3925	-3.989	-3.9264	-2.0989	-2.452	-2.8431	-4.008	-1.4152	-2.5959	-1.3165	-3.2044	-2.0614	-1.9925	-2.4043	-2.3867	-1.6512	-2.4399	-1.0083	-2.6918	-3.1691	-2.9074	-2.7614
-21.084	-21.237	-20.879	-20.462	-19.623	-19.41	-21.317	-20.023	-20.616	-20.818	-20.181	-21.076	-21.888	-20.524	-20.956	-19.811	-21.275	-22.328	-22.752	-21.641	-21.229	-20.678	-20.899	-19.385	-20.4	-21.99	-20.004	-20.504	-21.307	-20.556	-21.238	-21.182	-18.803	-20.213	-21.621	-19.635	-21.859	-19.178	-19.164	-21.26	-19.768	-20.928	-21.063	-20.232	-20.718	-21.999	-20.388	-20.761	-21.355	-19.327
-14.279	-14.487	-14.602	-15.728	-15.342	-14.12	-15.229	-13.962	-14.597	-15.273	-14.453	-14.126	-14.417	-15.046	-13.728	-13.818	-15.17	-15.714	-14.665	-14.059	-12.874	-16.327	-15.64	-16.658	-14.933	-15.392	-13.084	-14.312	-15.427	-14.87	-14.743	-14.503	-15.338	-15.301	-15.309	-14.792	-14.73	-13.797	-13.287	-16.585	-13.392	-13.45	-14.883	-14.244	-15.717	-13.253	-13.436	-14.834	-14.658	-13.372
10.423	9.4212	9.1156	9.5928	10.793	8.291	11.421	9.5802	10.952	9.682	9.6317	9.7548	10.683	9.2653	10.769	8.7046	9.6265	9.6268	9.5077	10.641	10.152	9.1941	11.423	8.759	11.232	9.3448	10.319	11.285	10.205	8.0549	10.043	9.0638	8.9261	8.953	8.8922	9.5935	9.5674	7.6983	10.279	8.9296	10.166	8.4327	9.3632	10.262	9.555	9.2355	8.697	9.6908	9.9355	10.485
-22.141	-21.749	-22.172	-22.433	-22.061	-21.519	-21.816	-22.066	-21.732	-22.168	-21.416	-21.444	-22.512	-22.104	-21.028	-21.625	-22.673	-21.879	-23.229	-21.318	-23.56	-21.471	-22.87	-20.764	-20.723	-23.017	-22.703	-21.344	-22.036	-23.887	-21.575	-22.939	-21.61	-23.433	-22.098	-22.247	-22.273	-22.288	-22.051	-21.492	-21.606	-21.52	-21.589	-23.076	-22.684	-22.111	-21.788	-20.613	-23.287	-22.697
-0.43109	-2.378	-1.0792	-1.6001	-0.32295	-0.6834	-1.808	-1.6333	-1.4331	-1.0242	-1.0813	0.60226	-1.9436	-1.5414	-1.3256	-1.896	-1.9647	-0.6665	-0.52661	-0.92416	-0.79664	-1.2951	-1.3525	-0.82643	-3.705	-1.2061	-2.7782	-2.0356	-1.4621	-0.95192	-1.5891	-1.2149	-1.8286	-1.3446	-1.6051	-1.5195	-2.6096	-0.063741	-1.9635	-0.73598	-1.7745	-0.34195	-2.7219	-2.2521	-1.1029	-1.7836	-1.8999	-1.5507	-1.6454	-2.7918
-2.0555	-2.6158	-3.5101	-3.4484	-2.8839	-3.2226	-5.4391	-3.7095	-4.2978	-4.4239	-2.4209	-4.4591	-3.5912	-2.4444	-4.7741	-4.0462	-3.3664	-3.459	-4.0122	-2.864	-3.4235	-3.4509	-3.5786	-3.4923	-3.3031	-4.4068	-3.2143	-3.6884	-3.385	-3.1102	-2.3173	-3.5075	-2.6305	-2.6812	-2.2687	-3.3346	-3.9342	-4.7528	-2.9292	-2.716	-3.1965	-4.2026	-2.6084	-4.1221	-3.695	-3.5544	-3.6656	-3.623	-3.3799	-4.2059
2.9008	1.9364	0.58317	0.56196	1.5998	0.8243	1.6158	2.1364	1.0828	0.42787	1.9795	1.6279	2.7848	1.0423	1.4561	0.64311	2.7209	1.5792	0.18894	0.48476	0.67637	1.7341	0.057632	1.554	0.92579	1.6059	2.0963	1.4607	1.2414	2.0035	0.99813	0.19475	1.9386	1.5525	0.93579	0.311	1.1061	1.3899	2.125	1.2198	1.2613	1.3716	0.16517	1.0694	1.884	1.0938	0.80121	1.7114	1.8248	1.1764
-5.7963	-6.972	-5.3849	-4.7884	-4.6972	-5.9546	-5.2394	-5.4293	-4.6407	-5.6692	-4.2627	-5.0804	-5.3763	-3.7193	-5.7013	-5.5039	-6.8454	-5.2035	-4.2241	-4.3655	-5.7975	-7.0966	-4.9377	-4.738	-4.7458	-6.665	-6.3166	-5.4554	-6.8529	-5.5905	-5.8384	-3.7844	-4.6147	-5.6853	-4.923	-5.4253	-4.3955	-4.9413	-5.0054	-5.0638	-6.0718	-5.0731	-7.2452	-7.058	-3.6344	-5.3891	-5.6397	-4.3486	-4.8147	-4.4352
-12.86	-13.725	-12.47	-11.718	-12.484	-13.369	-12.516	-12.295	-12.852	-12.874	-12.178	-12.867	-13.597	-13.075	-13.331	-12.56	-11.789	-14.176	-13.149	-12.887	-12.207	-12.739	-13.085	-12.593	-13.933	-11.863	-13.345	-11.903	-13.598	-12.635	-11.728	-12.81	-13.331	-11.766	-12.604	-13.087	-13.199	-14.109	-13.34	-11.983	-13.368	-13.566	-13.518	-12.507	-12.169	-12.995	-11.731	-12.891	-12.733	-13.106
-8.4199	-8.5179	-10.562	-9.867	-8.9947	-10.49	-9.3761	-10.819	-8.6355	-7.4505	-8.9773	-9.1579	-8.5666	-9.5904	-9.7446	-10.135	-8.9672	-9.8834	-8.9959	-9.7089	-9.2909	-8.253	-7.4738	-8.8182	-7.4116	-8.4307	-8.0629	-9.0656	-9.9642	-9.7265	-9.4023	-8.0479	-8.3392	-8.8478	-9.9761	-8.9897	-9.3267	-8.884	-7.1856	-7.9683	-9.3936	-9.2187	-8.6526	-10.813	-9.4461	-8.7482	-8.1809	-8.8576	-9.2403	-7.4969
-20.663	-19.422	-21.377	-20.104	-21.007	-21.8	-18.937	-19.122	-21.125	-21.049	-20.236	-20.788	-22.233	-20.77	-20.856	-21.462	-18.671	-20.14	-21.769	-21.101	-21.088	-21.62	-21.274	-21.681	-20.688	-19.642	-19.548	-21.29	-22.509	-20.002	-20.09	-21.23	-20.699	-20.577	-19.179	-20.568	-20.025	-19.848	-20.952	-23.129	-21.746	-20.644	-20.607	-20.666	-21.208	-20.182	-20.397	-20.012	-19.969	-20.78
-2.3568	-2.6391	-3.1298	-1.4412	-1.9863	-1.4358	-2.5658	-3.0034	-1.7912	-1.1169	-1.9295	-1.1267	-0.2884	-2.0496	-0.72068	-1.495	-0.15747	-1.745	-1.843	-1.1946	-0.7458	-2.1532	-2.8737	-1.9187	-2.4544	-2.4194	-0.8374	-1.1237	-3.0778	-1.6317	-3.431	-1.3648	-2.2059	-2.1467	-0.98389	-1.7117	-0.14016	-2.8135	-2.2495	-2.9124	-2.7492	-0.19436	-2.4161	-1.3956	-1.0823	-2.6445	-2.8629	-1.0177	-2.7864	-1.8378
-15.501	-14.16	-15.094	-15.92	-16.191	-15.432	-14.551	-15.834	-14.633	-15.264	-16.162	-17.027	-13.925	-14.831	-14.797	-14.383	-14.809	-15.132	-13.645	-14.768	-14.783	-15.736	-15.049	-17.183	-14.857	-14.14	-13.849	-14.368	-14.257	-14.905	-14.326	-13.956	-15.209	-14.256	-15.117	-14.983	-13.959	-14.774	-12.513	-14.078	-15.253	-15.796	-14.774	-14.971	-13.528	-15.018	-14.78	-15.414	-13.03	-15.293
2.077	3.5136	3.6187	2.9594	2.4932	2.445	4.224	2.3293	3.3279	3.4134	3.6874	2.789	2.8653	2.4567	2.9145	1.741	3.9794	3.7536	2.6295	1.8858	3.4932	3.0629	3.6714	3.5765	1.3617	3.1708	2.3005	1.5121	2.8996	2.9639	2.4948	2.8666	2.7673	1.2753	1.7251	4.9668	2.7056	4.174	3.8856	3.741	3.1708	2.4791	2.1824	2.1121	2.7812	2.4818	2.8858	3.8898	2.1878	3.0082
-13.361	-14.185	-11.686	-12.45	-13.876	-12.441	-12.924	-13.591	-13.728	-13.346	-12.64	-13.392	-14.052	-13.175	-12.885	-12	-12.626	-13.864	-14.031	-14.385	-15.009	-13.225	-13.976	-12.7	-11.132	-13.498	-13.56	-13.286	-13.841	-11.897	-12.782	-12.713	-12.338	-14.56	-13.583	-14.155	-14.158	-12.736	-13.681	-13.689	-13.172	-12.327	-13.364	-14.559	-13.045	-14.018	-13.292	-12.693	-11.638	-13.65
-1.763	-5.4865	-2.2088	-4.142	-1.2556	-2.8207	-4.5139	-1.3992	-2.7266	-0.76492	-1.6283	-2.6474	-4.5782	-3.3899	-2.8449	-3.418	-3.2622	-2.4856	-2.0364	-2.7612	-2.1922	-2.4098	-2.1652	-3.5754	-4.5563	-3.3385	-1.9653	-1.4811	-2.772	-2.9744	-3.5569	-2.5123	-3.1417	-3.2271	-2.0213	-3.0834	-0.86231	-2.4164	-3.3617	-3.3521	-2.6386	-2.7685	-1.3778	-2.4625	-2.1567	-3.3428	-1.1511	-4.0549	-2.2323	-2.6111
-1.6425	-1.1581	-1.5714	-0.8896	-0.3125	-3.5152	-2.005	-0.76869	-1.7634	-0.98183	-1.1022	-1.2186	-1.2181	-1	0.19545	-1.8206	-1.2481	-0.92	-1.3018	-2.158	-1.1001	-0.30853	0.50769	0.58259	-2.2076	-2.9757	-1.753	-0.71517	-1.5591	-0.99153	-0.93163	-2.6519	-1.1934	-1.8633	-0.14661	-1.6065	-1.2518	-2.1285	-1.8379	-2.1202	-0.2771	-2.2849	-0.68286	-0.88162	-1.1779	0.083037	-1.0653	-2.0363	-1.5335	-1.3179
0.80425	0.41209	1.8132	1.7938	-0.56176	-0.90646	0.37534	0.79788	0.048799	-0.089287	0.80307	0.25822	-0.94053	-0.19466	-1.2492	1.1516	0.4488	0.11367	1.9673	-0.10616	1.2356	0.53857	-0.64124	0.70595	0.592	-0.71406	0.20622	-0.17574	0.68995	0.57118	1.4758	0.59835	0.84857	2.4249	1.597	1.3271	1.2847	0.28514	-0.51088	1.5043	0.16399	0.43755	0.92765	-0.080581	0.065814	0.77821	-0.48786	0.013899	1.5014	0.60625
-11.238	-10.049	-8.431	-10.771	-9.8566	-9.8877	-9.6359	-11.418	-8.9473	-11.409	-10.563	-10.293	-7.8078	-12.355	-10.921	-10.513	-10.239	-10.22	-11.862	-11.079	-10.183	-10.584	-10.706	-13.181	-11.337	-10.993	-9.5726	-10.103	-11.358	-8.5538	-10.927	-12.018	-11.751	-9.8523	-9.6047	-12.033	-10.088	-11.112	-11.272	-9.4239	-10.848	-10.596	-9.5581	-10.074	-11.166	-11.243	-11.651	-13.745	-9.6344	-10.073
5.8285	7.4636	7.1516	7.2627	5.6171	5.751	7.1235	6.5805	8.7972	6.9084	5.8606	6.3044	5.1665	6.8529	7.9797	6.5382	7.1119	5.656	6.2347	7.894	8.2802	7.6229	9.0239	7.2526	6.8816	7.3484	6.7717	6.6919	6.327	9.4053	4.5594	8.4486	7.993	6.0193	7.0605	7.1876	7.0846	4.9728	6.2666	6.2413	5.8691	6.1496	7.5387	6.2984	4.9921	7.9559	7.1382	6.3877	6.3338	7.6453
-13.866	-14.711	-15.841	-15.631	-15.407	-15.192	-13.91	-13.59	-14.836	-15.039	-15.657	-14.291	-16.024	-14.549	-13.638	-15.352	-14.885	-13.944	-13.784	-13.685	-14.346	-15.562	-15.046	-16.366	-15.397	-14.891	-14.823	-14.568	-15.17	-13.999	-14.341	-13.862	-14.668	-16.287	-15.099	-14.54	-13.048	-15.103	-14.063	-15.785	-12.657	-14.998	-14.396	-14.156	-14.151	-14.83	-15.149	-15.199	-13.366	-15.616
-5.4431	-5.5524	-4.651	-4.123	-5.7293	-4.4372	-4.8809	-6.3307	-5.0463	-4.3547	-6.7718	-5.3547	-3.5519	-5.3769	-5.196	-5.2061	-4.9993	-5.3736	-3.8594	-5.7402	-4.1612	-3.9183	-4.2073	-4.9375	-5.2787	-4.6905	-4.0789	-3.8868	-4.3635	-6.2016	-4.4676	-6.2229	-5.5666	-6.5241	-6.1951	-5.0596	-5.4944	-5.2363	-3.6909	-3.7608	-6.3358	-3.1943	-5.2218	-4.1922	-7.7049	-4.4415	-6.0648	-4.1202	-3.8897	-3.9789
-6.0455	-7.3157	-6.6252	-5.8527	-7.2703	-5.672	-6.1724	-3.919	-5.8114	-5.7151	-6.3972	-6.0036	-5.535	-6.39	-7.4311	-6.1348	-7.1494	-7.4178	-7.2241	-4.7033	-6.4154	-5.0326	-7.6232	-6.3681	-5.167	-6.2421	-6.6098	-5.209	-5.6539	-6.6528	-7.4573	-7.2194	-6.5381	-7.0749	-7.21	-7.9291	-6.8471	-6.1569	-6.1063	-4.7282	-6.497	-6.5945	-6.3778	-6.6775	-5.4928	-5.6592	-6.4693	-5.2343	-7.8319	-8.0135
-12.914	-12.904	-11.672	-11.976	-13.105	-12.088	-12.984	-13.547	-13.378	-12.171	-13.994	-12.104	-12.646	-12.317	-11.817	-14.321	-12.753	-11.632	-12.625	-13.647	-13.324	-11.896	-11.017	-11.623	-12.864	-12.205	-13.131	-11.519	-12.53	-11.849	-14.188	-11.808	-14.978	-12.923	-13.597	-12.265	-12.464	-12.439	-12.252	-10.88	-12.888	-12.94	-14.229	-13.31	-11.655	-12.858	-12.95	-12.193	-13.763	-12.559
3.4639	6.0792	5.8076	5.2705	5.8119	4.5567	6.2801	4.7863	5.0334	5.2387	5.0133	3.6705	5.2366	5.2359	5.5433	5.5669	6.3726	6.0418	5.0031	4.3506	5.4351	5.5028	5.0121	6.535	3.9801	5.1394	6.4271	5.1273	5.8126	5.7677	5.6757	4.9353	3.8259	3.1784	4.8765	4.9089	5.4787	6.6072	6.2836	4.5622	5.2929	5.6007	4.9128	4.1099	5.4595	5.5014	4.2	5.0892	4.7078	6.1382
-6.2292	-7.8433	-5.4164	-7.3552	-7.0206	-5.8217	-6.3487	-7.1393	-5.5355	-7.1437	-6.5278	-8.3156	-7.2044	-5.9818	-5.6861	-5.8751	-6.5337	-4.0359	-4.8202	-6.7007	-6.7126	-5.536	-6.9663	-6.9877	-5.8445	-6.4814	-6.8841	-5.8894	-6.8849	-5.0574	-7.1002	-6.2967	-6.354	-6.7075	-7.2803	-6.7164	-6.9443	-6.6371	-5.8116	-5.7864	-5.8078	-6.0165	-6.0898	-5.3985	-5.6981	-5.6008	-5.4101	-6.4092	-4.9978	-5.9567
-9.5711	-8.589	-8.7851	-9.2244	-10.647	-10.14	-9.555	-7.9566	-8.3491	-8.2846	-10.076	-9.7391	-8.7845	-9.9831	-9.3841	-8.991	-10.866	-9.1396	-10.277	-9.1569	-9.7333	-9.9093	-9.0333	-10.503	-9.8145	-8.7563	-8.5721	-8.7676	-9.3144	-9.9521	-8.2478	-9.1041	-9.4967	-9.8019	-9.57	-9.7783	-8.731	-10.233	-11.024	-9.9274	-9.9184	-8.4489	-10.348	-7.5483	-9.101	-10.223	-8.7793	-10.295	-9.1265	-7.9348
5.0549	2.195	3.8937	2.3872	1.4915	3.215	0.89438	2.3788	1.8762	2.2765	4.2441	4.2717	2.6311	2.7812	2.2589	1.9729	1.8792	2.4483	1.6471	4.468	2.4403	1.2738	4.1139	1.2612	3.0407	3.3539	4.3105	3.347	3.4658	3.413	2.9507	3.3068	3.0679	3.2858	0.7733	2.7799	2.9734	1.3809	2.4286	3.8201	2.9267	2.2324	2.507	3.397	1.9982	2.3564	2.4765	2.2114	2.565	1.868
8.1148	9.3202	8.9607	8.5305	9.7173	9.9536	10.688	8.9418	7.2808	8.6233	8.1353	8.4175	8.7829	10.117	7.5908	10.335	8.6859	9.0137	8.3946	7.499	7.8156	9.4324	8.3007	8.3371	7.7746	9.2151	8.3635	10.016	8.0371	8.1477	9.2533	9.0064	9.1069	9.3374	8.9077	8.3744	9.2796	10.157	8.5647	9.4237	8.1133	8.1629	8.0763	8.4897	6.5185	8.1723	8.5357	8.9481	10.418	9.4004
-15.022	-15.482	-14.119	-14.355	-14.162	-13.767	-14.27	-14.804	-15.542	-13.65	-12.303	-15.546	-14.287	-14.705	-14.907	-14.674	-13.589	-15.204	-13.51	-15.941	-15.376	-15.704	-15.235	-14.563	-13.292	-15.132	-13.759	-13.421	-14.289	-13.847	-13.239	-14.455	-13.889	-14.372	-15.528	-14.909	-15.22	-14.953	-13.377	-13.869	-15.361	-14.728	-14.494	-14.404	-13.567	-13.687	-15.493	-15.617	-14.492	-14.192
-0.68324	-1.5378	1.2895	-1.5071	0.62849	-0.29684	-1.6201	-0.45207	-1.2973	-1.2347	-2.7321	-0.71311	1.2402	-1.7958	-1.3429	-0.19242	-1.7811	-1.8105	-2.1844	-0.28628	0.1656	-1.1566	0.50965	-0.16164	-1.4075	-0.63213	0.0062144	-1.8023	-0.40218	-0.52033	-2.2087	-1.87	-0.41672	-1.1862	-1.0781	-1.2686	-1.0509	0.78475	-1.4259	-0.19365	-2.1121	-0.73703	-0.098964	-0.24877	-2.0139	-2.1307	-0.85295	-2.2406	-1.0663	-1.6115
-2.081	-3.2916	-5.02	-2.0477	-1.8791	-0.95422	-2.5758	-3.6719	-3.8402	-0.77593	-3.5112	-2.5271	-2.6411	-1.2419	-1.5302	-3.3862	-0.43855	-2.6332	-3.3451	-3.1314	-2.1695	-1.2314	-4.6099	-3.6179	-1.9881	-1.5172	-4.0836	-3.4532	-2.9465	-3.1322	-3.0255	-3.052	-2.7651	-2.267	-3.3267	-0.9729	-3.0589	-2.866	-4.4548	-2.9374	-1.5613	-2.0411	-3.4459	-3.6677	-3.4654	-2.9511	-2.1708	-1.7655	-3.2695	-3.6402
-5.0385	-5.062	-6.789	-6.3061	-6.4264	-5.2564	-4.0605	-6.482	-5.2001	-6.0965	-5.6843	-5.6323	-5.7732	-5.0148	-5.2729	-5.8526	-5.112	-6.9002	-5.2724	-4.9358	-7.3445	-6.4037	-5.893	-6.3777	-5.7368	-6.1107	-5.0563	-5.3976	-3.4975	-5.04	-6.356	-4.9543	-5.5476	-7.175	-4.3963	-2.1706	-4.9831	-6.691	-5.8805	-5.4055	-5.7051	-5.7896	-5.0862	-6.6792	-4.292	-5.4325	-6.0226	-3.6938	-5.1225	-6.5511
-11.968	-11.276	-14.112	-11.989	-10.721	-10.628	-11.408	-11.333	-10.847	-11.034	-13.139	-12.572	-11.608	-10.393	-11.746	-13.225	-12.302	-13.363	-12.454	-11.209	-12.036	-12.739	-12.276	-13.522	-12.686	-11.191	-11.955	-11.691	-12.106	-11.982	-12.739	-12.917	-11.677	-11.688	-10.315	-9.9274	-10.825	-10.944	-10.004	-11.803	-13.927	-12.539	-11.941	-12.185	-10.4	-13.279	-11.782	-11.99	-11.777	-10.659
-11.803	-9.4587	-11.084	-11.952	-11.312	-11.228	-10.04	-12.236	-11.15	-12.481	-11.523	-11.139	-11.447	-13.487	-13.351	-10.427	-11.31	-12.284	-12.411	-12.571	-11.1	-11.062	-11.923	-10.524	-13.631	-12.444	-11.189	-11.498	-11.452	-10.692	-10.824	-11.032	-12.408	-11.695	-10.379	-11.429	-12.214	-10.875	-12.224	-12.246	-10.948	-11.769	-11.914	-11.342	-11.56	-10.732	-11.194	-11.09	-10.702	-12.225
-7.7608	-10.637	-10.55	-8.5248	-9.9205	-9.2693	-8.8412	-8.2096	-9.3037	-9.9905	-8.9328	-9.169	-7.798	-8.091	-9.4798	-8.5921	-8.3247	-9.1177	-10.212	-9.428	-7.7977	-9.9075	-9.7659	-7.6677	-9.1419	-8.1538	-10.018	-9.7664	-9.6906	-8.5268	-8.9201	-9.0228	-9.3077	-9.3179	-7.7638	-9.0161	-9.0545	-9.2343	-8.8222	-10.121	-8.402	-11.638	-9.3342	-9.4209	-9.9895	-9.6776	-9.4312	-8.2991	-9.3845	-9.8143
-5.7657	-6.3098	-6.0687	-5.6251	-5.3937	-6.5205	-6.6259	-4.775	-6.423	-3.9859	-5.3126	-7.5113	-6.7273	-6.438	-7.2068	-6.2674	-5.5801	-6.9842	-6.5055	-7.4719	-6.2979	-6.7328	-6.6192	-6.1312	-5.8175	-8.6925	-6.4288	-5.2601	-4.9703	-6.9364	-5.6059	-6.3276	-6.0702	-5.9629	-7.7174	-6.0809	-7.5116	-5.9843	-6.3365	-5.8832	-6.8122	-7.2005	-5.7519	-6.5197	-7.7515	-6.0377	-7.089	-5.9959	-7.6143	-5.3253
-11.53	-12.123	-11.174	-12.476	-12.359	-12.874	-11.628	-11.898	-12.17	-12.424	-10.879	-10.072	-11.355	-10.978	-11.147	-10.985	-11.618	-10.936	-10.871	-12.044	-12.749	-12.47	-10.844	-11.853	-12.916	-11.72	-11.669	-10.791	-12.447	-11.952	-11.415	-12.766	-11.835	-11.825	-10.572	-10.405	-12.282	-10.541	-10.994	-10.081	-11.277	-10.672	-11.306	-12.557	-12.42	-11.95	-11.245	-12.529	-11.186	-12.778
4.1128	4.4481	4.9337	5.4239	7.4076	5.1341	6.1831	3.7019	4.8712	5.3006	6.3177	5.0094	5.8994	4.3111	6.2154	4.8885	2.9899	5.6226	5.3501	5.017	6.8889	5.2332	3.4892	4.1382	5.4673	4.6382	4.7618	4.4957	3.1164	4.4632	4.9405	5.9933	5.683	6.6928	5.8923	7.4683	5.2382	5.6566	3.6021	4.2925	5.9418	5.9133	5.5395	6.3308	5.9885	2.7821	4.6807	5.6588	3.9492	5.6918
-14.159	-13.905	-13.636	-14.707	-13.043	-14.133	-13.761	-13.409	-13.069	-14.018	-14.627	-14.7	-15.54	-13.368	-12.477	-13.457	-12.387	-13.666	-14.683	-13.525	-12.78	-12.039	-12.956	-13.873	-12.163	-13.681	-13.227	-13.448	-13.087	-12.263	-13.094	-11.881	-12.555	-12.788	-12.676	-11.808	-12.256	-13.467	-13.729	-11.94	-12.607	-13.99	-12.687	-13.756	-12.855	-14.133	-14.304	-11.372	-14.072	-14.755
[truncated: 128 more rows]
[truncated: 150 more columns]
